# Supplementary material for: Genetic dissection of main and epistatic effects of QTL based on augmented triple test cross design
Source: PLoS One. 2017 Dec 14;12(12):e0189054. doi: 10.1371/journal.pone.0189054 (PMC5730204; doi:10.1371/journal.pone.0189054)
Supplement: S10 Supporting Information — (ZIP) [file pone.0189054.s010.zip › z6_1550_0.8_10.csv]

111.05	109.37	109.17	109.47	109.87	109.98	109.35	110.87	110.81	111.03	110.56	110.06	109.82	110.43	111.05	110.31	110.52	109.1	110.28	108.72	111.49	109.43	109.35	111.38	109.17	112.13	110.32	109.13	111.72	110.19	111.21	110.16	110.35	110.31	110.3	111.24	110.85	110.64	110.3	109.32	110.89	110.37	110.61	110.72	111.33	110.19	109.24	109.26	110.66	109.65
104.72	106.05	106.88	104.47	104.76	106.53	103.89	105.51	103.87	106.49	105.12	106.48	105.77	107.13	106.04	107.13	105.66	106.01	106.07	104.6	105.46	105.9	106.11	104.98	106.71	106.26	105.14	104.9	107.15	104.9	105.01	104.66	105.66	106.19	106.1	106.43	106.22	105.86	105.69	106.13	105.33	104.45	105.45	104.39	104.47	104.73	106.51	103.84	105.53	106.83
105.79	105.39	104.8	105.34	105.81	105.49	106.77	104.65	105.36	105.34	106.3	106.11	106.93	106.66	107.5	106.41	106.34	105.99	105.18	105.58	106.73	107.23	105.63	104.88	107.68	106.7	106.52	105.29	105.93	106.04	106.05	104.67	104.79	106.88	104.9	106.28	106.42	107.25	105.25	106.43	105.09	104.74	107	105.57	105.11	105.06	106.02	106.03	105.08	105.38
109.64	109.43	109.17	107.54	108.13	108.4	108.82	107.91	108.62	109.95	106.93	107.36	108.92	108.05	107.58	109.87	108.68	109.26	107.54	108.46	109.26	109.54	107.42	107.33	109.39	108.48	107.2	107.97	107.99	108.98	108.65	108.42	108.55	107.47	109.92	108.59	109.82	109.06	107.39	108.14	107.02	107.11	108.31	107.78	107.96	108.53	108.62	107.83	108.19	109.42
106.34	105.56	105.81	106.83	106.71	105.47	106.03	105.25	107.01	103.6	106.55	106.21	104.92	105.28	105.56	104.48	106.05	105.01	106.02	105.13	106.89	106.09	104.75	105.6	106.09	106.35	105.45	106.06	104.26	104.8	104.15	104.42	104.48	104.54	105.14	105.12	106.05	106.17	105.75	105.31	106.99	105.48	106.04	106	104.93	105.47	106.45	105.45	105.76	107.08
101.41	101.79	101.52	100.7	101.32	99.592	101.36	101.07	100.05	98.927	100.62	100.65	98.496	101.71	100.5	100.12	102.12	100.67	100.78	101.39	100.33	101.31	100.27	101.42	100.62	100.33	99.927	100.77	100.99	99.781	101	100.52	101.27	101.86	99.339	101.23	101.31	98.617	100.73	100.01	101.26	101.8	100.09	100.34	100.41	99.026	101.19	99.74	100.99	100.96
107.68	107.18	107.99	107.93	108.88	108.29	107.63	106.67	107.22	107.02	108.45	108.26	107.95	109.25	108.7	108.34	108.47	107.14	106.81	108.1	109.14	107.78	107.29	107.51	107.4	106.08	106.94	106.51	106.87	107.38	108.59	107.97	108.11	106.06	106.69	107.63	107.98	107.47	108.08	108.26	107.43	107.59	109.28	107.35	107.86	107.67	107.43	108.25	108.19	108.09
104.75	105.16	106.51	106.27	106.42	105.02	105.5	105.63	107.66	105.12	104.95	104.77	103.73	105.36	105.52	105.52	104.5	104.9	106.23	104.83	106.7	104.02	104.95	105.14	105.79	106.67	105.58	105.23	104.47	104.48	105.34	105.31	108.13	104.64	106.84	104.47	103.74	105.89	105.58	106.48	106.26	105.49	104.46	105.1	106.79	107.41	105.61	105.29	106.41	104.41
102.4	101.8	99.398	102.17	101.96	100.36	100.47	102.35	102.2	100.89	101.8	99.005	102.92	103.01	100.73	99.58	100.65	100.35	101.02	100.42	100.58	100.52	101.79	100.33	100.06	101.43	100.53	101.71	100.69	100.33	101.21	101.86	101.13	101	99.293	101.42	100.39	101.16	99.499	99.212	101.78	99.842	99.959	99.376	99.691	100.79	99.636	101.17	100.82	101.01
108.76	106.18	109.01	108.33	107.63	108.37	109.25	107.58	108.13	108.88	108.16	107.97	109.07	107.41	109.49	108.18	106.09	108.44	109.26	108.99	108.06	108.63	106.4	107.09	107.44	109.01	107.65	108.42	106.69	107.18	107.01	106.67	108.41	108.9	108.06	107.83	108.68	107.67	107.74	110	108.19	107.99	107.75	108.04	108.26	108.15	109.41	108.94	108.72	108.04
105.22	106.98	107.07	104.61	106.77	106.75	106.39	105.06	106.29	106.16	104.75	105.04	104.37	105.23	107.45	104.83	107.57	104.76	106.22	104.76	105.62	105.12	104.35	104.94	105.78	106.64	106.7	105.35	105.54	105.43	107.17	105.37	106.69	106.81	103.99	105.75	105.93	105.97	106.92	106.1	105.89	104.55	105.84	106.7	105.47	105.04	107.46	105.41	105.93	104.64
104	105.85	107.3	105.21	106.83	105.45	107.08	106.96	105.4	106.09	103.71	105.59	104.89	105.73	104.29	104.8	105.88	105.05	107.57	106.48	108.54	106.29	106.43	106.1	107.33	104.11	105.26	105.05	106.08	105.05	105.32	105.86	106.16	105.13	106.94	104.43	105.28	106.4	104.9	104.17	104.79	105.71	105.73	105.48	105.76	106.45	104.71	106.09	105.58	106.02
108.74	108.58	109.58	107.1	107.18	107.64	108.3	110.41	107.87	107.93	109.73	108.58	108.34	109.57	108.75	108.14	109.4	108.13	108.55	108.37	107.71	110.14	107.72	108.22	108.48	109.12	109.13	107.74	110.19	108.36	110.04	107.33	107.39	109.38	108.52	109.05	107.94	107.71	108.01	108.7	107.94	108.63	108.5	109.41	108.52	107.09	110.42	108.85	109.31	107.9
98.69	96.849	98.718	98.613	97.537	97.688	96.895	97.621	98.402	97.99	97.216	97.745	97.258	98.24	98.589	98.189	97.752	98.154	99.95	97.185	98.643	98.949	97.218	95.838	99.035	98.342	98.119	97.984	99.012	99.295	97.567	97.897	98.134	95.708	97.825	97.4	98.338	97.404	97.618	97.57	98.393	98.484	98.565	99.056	98.397	97.943	97.771	97.911	97.225	98.461
104.81	105.82	105.69	105.32	106.33	107.85	104.75	105.12	106.75	106.62	105.7	105.43	104.13	104.66	104.95	106.45	104.67	105.22	103.96	106.73	106.77	105.75	104.55	106.07	105.58	105.35	103.14	105.04	104.79	105	105.72	105.68	105.31	105.73	106.42	104.57	104.87	104.56	105.08	105.92	103.86	106.1	105.25	104.39	104.3	105.5	104.99	106.68	106.05	106.19
105.49	104.47	103.7	105.11	105.56	106.08	104.84	105.65	105.68	104.67	105.37	106.73	106.28	104.01	105.44	103.78	106.52	106.08	105.59	106.1	102.94	106.27	104.08	105.81	105.49	106.48	104.51	106.27	105.06	106.46	105.45	106.31	106.65	105.91	105.48	105.71	104.38	105.17	105.26	106.83	105.95	103.89	105.01	105.56	106.63	104.59	106.01	106.68	105.98	105.13
97.881	98.458	97.283	96.608	97.117	98.483	97.496	98.581	97.643	97.939	97.797	98.069	97.112	97.495	98.649	100.02	98.249	98.49	98.634	99.829	97.532	97.87	98.291	97.701	97.584	97.627	97.685	98.098	98.601	98.377	97.694	98.49	99.515	99.547	97.27	96.342	97.627	97.712	99.143	96.571	97.929	97.849	98.323	97.645	98.192	98.271	97.371	96.307	99.56	98.325
106.89	105.64	106.09	104.83	105.77	106.09	104.88	105.39	105.57	105.01	105.38	106.5	106.54	106.34	105.6	106.35	106.01	105.66	105.63	105.72	105.34	105.22	104.84	104.84	107.13	106.87	105.49	105.94	105.67	106.78	104.88	106.38	104.02	105.19	105.43	105.51	105.65	105.68	105.15	107.15	104.54	104.55	105.7	105.32	104.96	106.74	105.3	106	103.93	105.82
107.9	108.17	106.18	108	109.32	106.84	108.52	107.99	108.27	108.14	108.68	108.74	108.34	107.31	107.44	106.69	108.46	107.81	108.8	109	109.03	107.5	106.8	107.73	107.99	106.04	108.37	106.36	106.72	106.47	109.02	107.67	106.77	108.58	108.1	107.62	107.1	109.09	106.65	106.35	108.83	108.62	108.08	108.05	107.77	107.62	108.4	109.67	108.54	107.8
106.28	108.03	108.09	108.14	106.72	108.83	107.49	107.46	107.5	107.59	108.65	107.73	106.75	108.5	108.66	107.56	108.8	108.39	106.83	106.66	107.48	107.59	107.51	109.38	109.52	106.64	107.34	104.8	105.62	107.42	107.21	107.79	107.89	107.67	108.47	107.03	108.45	106.54	107.04	107.65	107.3	108.32	108.23	106.7	107	107.82	107.96	109.2	108.61	109.2
106.73	104.26	105.28	105.91	105.82	104.72	105.6	104.94	107.44	107.25	106.29	105.85	106.44	105.33	105.78	105.55	106.67	104.48	106.67	104.35	104.68	105.81	106.58	106.01	103.98	108	106.65	105.01	106.43	105.45	106.66	105.74	105.64	105.36	105.1	106.15	106.73	105.21	105.23	105.17	105.42	104.71	107.54	105.08	106.3	107.7	105.71	106.61	105.37	106.05
106.6	106.24	105.34	107.32	106.28	106.89	106.1	107.75	106.91	106.9	106.6	106.73	105.53	107.03	107.22	108.77	106.15	106.85	104.66	108.12	106.66	106.64	105.88	106.42	106.36	105.93	107.37	105.37	106.8	104.92	105.41	106.07	106.31	104.82	108.19	105.23	106.78	106.79	106.37	106.36	106.62	106.68	106.56	106.51	107.7	105.8	106.69	107.66	106.57	105.87
109.05	110.72	109.97	109.84	110.86	110	108.91	109.02	110.08	111.49	110.92	110.34	110.36	110.72	110.94	110.11	110.76	110.37	110.1	111.24	109.21	108.52	110.09	111.58	110.41	111.64	109.96	111.29	110.11	109.82	111.41	110.88	110.12	109.69	110.79	108.7	110.72	109.67	109.89	110.85	110.13	111.12	110.51	109.04	111.63	110.46	110.37	110.85	109.53	109.88
97.741	98.621	97.145	98.792	97.974	96.298	98.483	97.022	96.469	98.812	98.057	99.675	99.243	98.013	100.25	98.453	98.508	98.59	98.645	97.938	97.614	99.254	96.532	96.775	97.737	98.155	96.871	97.472	95.78	98.489	98.114	97.543	98.629	98.614	98.498	97.194	98.709	96.94	97.34	97.836	96.787	96.837	97.395	98.501	99.069	98.284	97.806	97.845	98.131	99.097
106.46	107.32	106.96	105.74	106.56	107.7	106.59	107.42	107.05	105.77	103.89	106.57	108.36	108.19	106.55	107.67	105.62	105.65	106.05	106.22	106.34	105.59	106.39	107.12	108.2	106.92	106.65	107.44	107.41	106.95	106.6	107.37	107.3	106.56	106.8	106.45	106.5	106.34	105.75	106.88	106.6	107.34	106.26	107.1	105.82	107.32	106.42	107.32	104.6	105.86
105.03	105.46	106.62	106.45	105.68	105.91	106.18	104.54	105.23	105.74	105.35	105.2	106.84	106.71	106.04	105.8	105.49	106.38	104.94	105.54	104.51	104.97	106.15	106.23	106.2	104.96	105.09	106.09	105.7	105.1	105.16	106.21	105.83	104.01	105.83	105.89	104.79	105.68	105.26	105.78	104.49	106.02	106.24	107.03	105.25	105.29	103.24	104.62	106.37	106.13
98.386	99.659	98.29	96.961	98.942	99.069	98.244	99.583	98.455	96.99	99.158	99.143	98.168	98.581	98.956	98.212	98.843	99.604	97.067	99.207	99.276	98.352	97.401	98.939	98.726	99.91	99.621	97.957	99.761	98.994	97.231	98.008	98.942	99.89	99.512	98.583	99.643	98.03	97.882	99.499	99.86	98.07	99.149	99.646	98.948	97.653	98.726	100.07	98.506	99.015
105.92	103.94	105.59	106.48	105.53	105.11	104.6	104.82	105.32	107.16	105.16	105.8	105.43	105.16	105.79	104.37	106.27	105.8	104.88	106.5	106.17	105.31	106.45	104.8	104.78	105.46	106.52	105.67	105.11	105.53	105.8	104.97	106.39	106.5	104.43	106.74	105.31	105.62	105.13	106.01	106.04	105.59	105.08	105.31	105.28	104.65	106.38	106.01	106.67	103.97
105.43	106.73	105.39	105.93	105.42	104.71	103.92	104.63	104.52	105.93	104.83	105.19	106.73	105.95	104.67	105.39	102.91	105.11	105.92	105.53	106.22	105.98	105.77	105.62	105.23	106.4	105.19	106.58	104.28	106.04	105.26	105.74	106.22	105.38	105.33	105.13	106.44	105.89	105.54	104.36	105.56	105.18	105.39	105.92	105.91	106.54	105.51	105.06	104.37	104.48
102.91	100.91	103.26	101.97	101.82	103.45	102.98	103.52	103.68	101.24	103.75	103.59	103.11	102	102.36	101.45	102.34	102.38	103.06	102.26	103.66	102.05	101.96	104.1	102.08	103.56	103.33	102.07	102.61	102.47	102.6	102.45	101.59	103.42	101.24	102.82	103.51	102.3	102.79	102.12	101.66	102.96	101.62	102.94	103.27	103.58	102.8	101.88	102.87	103.56
109.03	107.59	108.58	109.65	106.97	108.82	111.16	108.23	107.06	109.29	108.72	107.67	107.16	109.3	108.46	108.56	110.03	108.67	108.31	108.01	107.95	108.64	108.64	108.27	109.59	109.57	109.74	107.93	106.75	106.86	108.14	110.19	109.3	106.49	108.22	108.4	108.51	106.72	108.95	106.75	107.02	107.74	108.32	107.83	107.77	107.88	109.11	108.07	107.05	109.29
108.02	107.04	107.97	107.03	108.22	107.44	108.5	108.28	108.81	107.89	107.71	107.39	107.41	109.05	108.01	108.38	107.72	106.82	107.48	108.96	106.73	107.94	107.62	107.67	109.41	107.88	106.68	108.28	107.33	109.17	108.58	106.87	108.19	108.38	108.43	107.4	109.22	107.74	107.26	108.08	107.74	108.19	109.01	108.41	109.05	108.28	108.37	108.18	108.45	106.86
107.4	109.82	107.76	108.03	108.66	108.57	107.99	108.69	108.98	107.43	108.66	108.61	106.72	109.6	107.35	108.93	106.78	107.62	109.51	108.63	107.35	107.94	108.89	107.79	107.84	107.99	107.18	107.68	108.21	107.27	108.38	107.13	107.98	106.93	108.51	107.4	109.3	106.87	108.08	107.79	107.59	106.67	107.89	107.53	109.69	107.28	108.53	108.6	109.64	108.91
105.63	106.88	105.85	106.96	105.08	106.83	107.64	107.29	107.43	105.7	106.34	106	107.6	105.52	104.49	105.53	108.28	107.53	106.55	107.68	104.5	107.15	106.12	108.41	106.02	106.75	105.67	107.26	106.99	106.55	107.11	106.13	106.95	107.24	105.34	107.46	107.83	107.35	105.78	107.02	105.3	107	106.61	106.33	106.74	106.44	107.08	106.42	106.21	106.87
105.21	105.71	106.53	107.4	107.26	106.91	108.08	106.32	106.78	104.92	108.26	106.92	107.06	105.34	106.31	105.4	107.2	105.76	106.76	106.35	106.69	106.78	105.85	106.4	107.15	106.61	105.49	106.86	107.38	105.76	107.13	107.08	106.56	106.65	107.27	106.44	107.76	107.27	106.59	107.47	105.92	106.48	108.29	106.11	106.55	106.89	106.21	107.79	107.32	107.23
100.14	101.4	98.54	100.54	100.97	100.26	99.673	100.06	99.828	101.52	101.26	101.75	102.92	100.26	100.91	101.3	100.75	100.38	99.57	99.171	99.684	99.09	98.932	96.421	101.23	99.219	99.74	100.44	100.22	100.61	101.57	101.06	101.17	100.47	101.64	100.96	98.424	101.37	101.13	98.899	100.51	101	99.922	98.849	99.511	100.05	100.2	100.68	100.06	100.63
106.04	105.4	107.22	106.94	105.64	106.09	105.25	105.5	104.82	106.68	105.12	105.8	105.91	105.42	106.41	105.8	107.37	106.01	105.41	104.86	106.03	103.48	105.01	105.21	104.32	105.14	105.96	106.1	104.34	105.96	105.88	104.66	103.63	106.05	106.12	107.34	106.01	107.74	105.62	104.66	106.4	104.45	106.49	105.87	105.57	105.97	105.52	105.46	106.92	104.61
107.6	106.12	107.55	106.83	106.53	107.31	106.09	106.51	106.04	104.55	106.36	105.19	106.15	106.07	106.16	106.48	105.48	105.73	105.47	105.54	105.96	107.73	106.74	106.75	105.06	105.7	105.5	106.99	106.41	106.63	105.71	106.2	106.46	106.29	106.75	107.27	106.59	104.26	105.99	104.92	107.93	107.74	106.3	105.78	106.64	106.4	107.47	106.43	104.35	106.13
107.78	109.61	110.56	109.5	108.08	110.46	106.78	108.96	108.42	109.72	107.91	107.58	108.54	108.34	109.04	107.57	109.31	107.34	108.93	108.67	108.89	108.06	108.03	107.36	108.63	107.77	109.01	107.24	109.29	109.29	108.54	108.46	107.47	107.03	109.95	108.95	106.46	110.52	108.73	108.41	108.39	108.31	107.99	108.78	107.79	107.68	108.4	107.88	108.41	106.82
97.701	98.212	98.952	99.159	97.867	98.9	98.697	98.788	98.797	98.678	98.497	98.446	99.091	96.463	97.926	98.785	98.01	98.61	98.881	97.734	98.18	98.409	96.337	96.837	98.163	99.119	97.872	97.498	98.223	98.197	96.924	98.53	99.426	98.762	97.843	98.813	98.209	97.787	98.679	98.13	98.253	97.858	98.051	98.691	98.163	97.637	98.652	98.293	98.377	98.316
106.45	106.96	106.71	106.92	104.48	107.02	106.77	106.62	104.31	107.8	104.92	107.18	105.32	107.5	105.81	107.39	106.87	106.52	106.61	106.7	106.25	106.03	105.79	106.82	105.99	106.9	106.71	107.16	107.56	106.19	107.06	108.18	107.4	106.05	105.74	107.05	105.46	106	106.75	107.64	104.75	105.65	107.89	105.39	107.88	106.87	107.73	105.71	107.54	106.66
101.32	100.95	101.32	101.33	100.13	100.46	98.251	99.845	102.02	99.864	100.08	99.184	102.09	100.7	101.62	99.339	100.1	101.1	100.94	100.87	101.48	101.5	99.852	100.54	98.858	101.47	99.713	100.66	100.73	100.66	98.794	100.85	98.694	100.39	102.19	100.6	100.75	100.45	101.1	101.76	100.95	100.08	100.66	99.829	99.775	99.355	100.07	100.42	98.911	99.004
107.68	110.19	108.51	109.16	108.67	108.89	106.77	107.37	107.69	107.61	109.13	109.16	106.87	107.51	110.01	107.34	108.55	108.82	109.14	107.27	106.49	107.87	108.43	107.75	108.71	108.63	108.76	107.73	108.31	108.15	108.81	108.66	107.74	108.32	107.53	109.48	109.19	108.02	108.96	108.32	108.88	106.8	108.48	108.64	109.6	106.55	107.48	106.95	108.12	107.72
108.25	109.48	107.88	108.8	108.79	108.13	108.42	107.9	108.41	106.82	107.96	109.01	108.36	107.95	109.83	106.91	109.7	109.19	108.12	109.15	106.06	107.25	108.03	108.6	108.46	109.16	108.43	107.33	107.48	107.98	108.62	109.36	108.28	108.89	107.91	108.78	107.47	108.66	107	107.77	109.03	109.4	107.67	108.18	109.86	108.56	107.91	110.11	109.25	107.58
109.32	108.08	107.89	108.11	107.31	109.27	106.77	108.3	106.99	107.69	107.38	108.18	106.77	107.22	107.89	108.01	107.33	107.74	108.93	107.43	105.54	107.91	107.86	108.24	107.61	107.69	105.89	108.53	108.91	106.57	107.75	107.67	108.12	105.9	108.29	107.39	108.38	107.78	108.21	108.42	108.84	106.51	108.51	105.67	108.44	107.76	109.02	108.11	107.89	106.51
106.77	106.15	107.12	106.68	104.94	106.05	105.57	106.35	104.8	106.21	107.61	106.15	106	107.07	107.1	106.88	106.03	105.97	106.35	106.25	106.56	107.6	106.25	106.66	106.97	107.72	106.72	105.97	107.68	106.16	107.36	106.66	106.74	106.12	105.27	105.92	106.55	107.69	107.84	106.67	107.03	105.89	106.32	107.24	107.46	106.63	106.01	107.97	106.76	106.93
110.66	111.56	111.34	111.13	112.05	109.56	109.93	110.97	111.82	110.51	108.96	110.83	110.43	110.89	111.55	111.13	111.94	110.54	110.51	110.77	113.34	109.96	110.29	111.37	110.95	110.46	110.94	110.84	110.29	112.52	109.82	109.61	109.56	111.1	111.09	109.79	111.18	111.7	109.32	110.78	111.16	110.41	109.24	111.85	109.72	110.45	109.57	110.52	110.7	110.24
104.8	107.84	105.07	106.25	107.72	107.66	105.83	106.61	106.19	106.08	105.86	105.93	104.87	106.39	106.47	106.11	105.63	106.71	106.39	105.6	106.56	106.2	106.6	107.16	105.62	107.5	105.2	108.9	106.02	106.15	105.88	106.67	106.31	107.36	106.2	107.25	106.65	106.86	105.33	105.45	105.32	106.04	103.69	107.08	106.54	106.3	105.02	107.72	105.27	107.83
103.99	106.79	104.71	104.67	105.32	104.21	106.21	105.15	106.8	105.89	107.09	104.89	106.02	106.57	105.46	105.7	106.34	105.78	104.93	104.04	104.84	105.06	105.55	105.27	106.29	106.61	106.12	104.1	105.2	106.56	104.85	104.98	105.34	105.86	105.99	105.89	105.27	104.58	104.97	106.37	103.42	106.38	106.08	107.43	107.52	107.91	106.22	106.26	105.32	106.19
108.69	109.22	109.34	108.49	107.43	106.67	107.84	109.33	108.07	108.07	107.95	110.2	108.96	107.55	107.01	107.8	109.5	107.84	109.66	109.11	108.29	107.63	108.09	109.46	109.06	106.83	109.02	108.04	107.14	108.54	107.6	108.61	107.5	106.7	109.58	109.52	107.68	107.01	107.91	109.42	109.71	109.6	110	108.45	106.85	107.8	107.92	108.13	110.35	108.44
108.3	110.67	108.06	108.49	108.95	107.93	110.09	109.37	109.21	110.03	108.54	108.68	108.03	108.12	108.8	108.61	108.5	108.08	108.32	108.05	109.49	108.45	108.07	109.26	109.12	110.64	108.2	109.72	109.18	109.53	110.26	110.32	109.76	108.84	106.48	107.42	108.83	108.03	109.51	107.87	108.69	108.43	108.38	109.47	109.89	107.06	108.03	107.04	108.71	107
106.7	108.56	106.29	107.24	108.65	107.58	108.15	108.17	108.44	107.98	108.3	108.47	108.41	107.75	108.06	108.54	106.62	109.3	109	107.48	107.87	105.73	106.73	107.85	107.49	107.7	106.4	108.05	108.41	108.56	108.59	109.17	106.18	107.31	107.55	107.65	108.04	107.82	109.77	106.87	107.45	107.39	107.36	108.23	108.49	107.43	108.28	107.99	106.14	106.82
98.976	99.106	97.799	98.948	99.043	96.202	97.358	97.859	98.215	97.986	98.958	97.098	97.756	98.567	98.154	97.041	96.702	96.567	96.447	99.657	98.775	99.656	98.206	97.589	99.101	99.873	99.154	99.305	98.666	99.349	98.817	98.407	97.789	97.409	97.183	98.702	98.265	99.218	98.142	98.711	98.948	98.539	98.039	97.257	97.822	99.114	98.168	97.762	97.854	98.881
107.33	109.5	108.05	108.55	108.72	108.55	107.34	108.09	107.28	108.69	109.09	105.42	107.85	109.02	107.78	107.78	107.75	109.34	108.62	108.3	109.16	108.12	107.88	108	108.19	108	108.36	108.2	108.76	108.71	107.74	108	107.02	107.44	108.66	108.09	108.67	109.43	110.02	109.32	108.31	108.11	108.35	107.76	107.82	107.75	107.97	109.9	106.71	107.64
105.14	105.83	104.34	106.31	105.11	105.5	105.81	105.32	105.47	104.86	104.4	105.75	105.78	105.9	104.86	105.95	106.99	104.88	107.04	104.94	106.09	105.82	104.95	105.47	105.49	107.28	106.37	106.7	104.72	105.43	105.51	105.26	107.59	104.91	105.9	106.86	104.54	106.34	106.85	105.59	106.08	105.39	105.76	107.5	105.77	106.35	105.26	105.11	105.35	105.91
97.105	95.906	98.584	96.987	99.878	96.369	97.567	98.01	97.69	97.673	99.59	97.224	97.339	97.084	98.401	97.925	98.523	96.339	98.327	97.427	97.949	98.245	98.193	97.319	97.499	97.948	96.629	98.631	97.26	98.088	98.639	98.665	99.614	97.928	98.497	98.432	99.675	99.994	98.594	98.629	99.624	97.57	99.799	97.572	97.158	97.088	95.441	99.152	98.786	98.526
106.96	109.7	108.99	107.77	108.23	108.55	106.95	107.57	107.2	109.05	108.32	109.94	107.98	108.61	108.91	108.64	107.5	109.09	108.24	108.62	108.7	110.19	109.75	108.11	106.79	108.19	106.63	109.1	107.24	109.52	108.59	109.34	107.99	108.89	108.16	107.44	108.7	108.18	108.33	109.83	108.01	106.74	109.65	109.82	109.99	107.35	108.2	108.45	109.44	106.1
105.14	107.53	106.62	105.78	106.37	106.56	105.29	106.78	106.45	106.08	106.15	105.88	104.62	105.86	105.7	107.35	105.95	107.52	105.77	107.34	105.45	104.28	107.52	106.64	106.31	105.08	107.11	105.62	106.17	105.86	104.69	106.46	105.32	106.01	106.19	107.19	106.5	106.19	106.38	106.01	105.31	105.3	107.88	106.62	105.72	105.19	104.61	104.24	106.44	105.62
107.04	106.61	104.57	104.77	106.17	105.11	106.22	104.96	104.49	105.8	105.57	105.84	106.33	105.95	106.27	105.19	104.38	106.18	104.38	104.81	105.15	103.92	105.96	105.31	104.9	104.37	107.86	106.81	103.89	104.1	104.71	106.12	107.52	105.22	106.46	106.35	105.49	106.03	107.3	104.75	106.07	106.66	105.75	105.56	106.1	105.38	106.06	107.27	104.19	106.94
99.967	100.06	100.11	100.03	99.889	100.08	99.442	101.24	101.05	100.41	100.39	100.53	101.62	101.25	101.92	100.96	99.509	100.85	100.26	99.783	99.981	100.44	99.879	101.89	99.983	101.55	99.727	101.05	100.79	99.679	101.33	102.28	100	99.994	100.38	101.31	100.55	101.29	101.89	101.71	100.23	101.35	100.35	100.81	101.87	101.74	101.61	100.17	99.777	100.4
107.68	107.81	109.05	108.16	108.06	109.18	107	107.7	108.16	108.12	106.09	109.31	106.38	108.53	107.98	108.13	108.23	108.31	107.11	109.94	108.1	106.7	108.94	107.95	107.92	107.7	108.22	106.91	106.66	107.09	108.59	109.2	108.77	108.51	108.74	108.25	106.83	109.11	105.47	109.21	108.27	109.57	107.08	107.68	109.21	108.21	106.84	107.27	108.21	109.82
96.522	97.802	97.976	98.766	97.966	96.987	98.665	97.902	98.586	97.997	97.271	96.975	98.202	98.246	98.325	98.592	98.207	98.206	98.274	98.718	98.552	97.821	99.492	98.565	98.814	98.737	96.558	98.451	99.412	98.699	100.03	98.895	97.611	97.461	98.668	97.456	98.109	98.129	98.998	97.488	97.246	98.543	96.927	98.916	97.763	99.527	98.56	98.208	98.661	97.537
109.5	108.81	108.07	108.15	108.37	108.8	108.6	106.6	107.53	110.56	109.13	108.95	108.93	109.34	109.37	109.23	109.41	108.25	109.39	107.9	108.05	108.62	107.08	107.45	108.41	110.34	108.06	107.48	107.88	108.54	108.37	109.75	108	108.29	108.56	109.64	107.9	110.52	108.39	110.4	109.92	108.08	109.18	109.45	109.11	107.32	109.29	108.55	108.13	106.31
106.81	106.33	106.23	105.57	106.89	107.32	105.86	106.51	105.75	106.1	107.27	108.04	106.75	107.46	107.89	106.03	106.62	106.54	106.99	106.9	105.91	107.15	107.44	107.15	105.72	107.67	106.58	104.66	106.78	107.14	107.62	106.58	106.44	106.43	107.39	105.79	105.98	105.21	105.69	108.56	106.1	107.07	104.17	106.89	106.07	108.2	106.17	106.68	105.44	107.45
105.57	106.5	106.55	106.35	107.12	106.42	107.11	107.24	106.25	105.99	106.96	106.03	105.61	106	106.59	106.18	107.24	106.16	107.94	106.16	105.21	107.52	106.44	105.82	106.91	106.92	105.79	106.55	106.06	107.76	105.22	107.04	107.45	106.78	104.6	106.41	107.48	104.81	104.96	104.65	107.52	107.71	106.06	106.47	106.47	106.14	106.06	106.15	106.04	106.19
99.309	98.452	97.257	99.642	96.88	99.197	98.185	97.412	98.688	98.434	99.661	99.347	98.633	98.412	99.092	97.835	97.397	98.428	96.79	99.319	98.578	98.418	97.786	98.14	98.268	97.59	97.342	99.088	96.408	99.506	98.201	96.337	97.832	98.783	98.471	97.511	97.19	98.446	99.437	96.743	97.595	98.328	97.998	96.882	97.344	97.202	97.776	97.941	98.475	97.73
107.07	106.38	105.32	106.52	106.06	107	107.35	106.88	108.29	105.52	106.15	106.11	107.8	106.4	106.46	106.58	108.07	107.08	105.36	106.11	107.17	106.24	106.27	105.63	107.27	105.82	104.99	106.51	106.51	106.81	106.87	105.88	105.21	107.74	105.9	107.02	106.78	105.21	107.3	107.14	106.91	105.1	104.15	105.73	105.02	105.82	107.03	107.05	106.29	104.83
100.97	100.63	101.19	102.01	100.41	101.16	99.431	101.56	101.76	100.49	99.44	99.885	100.18	100.92	101.03	99.413	99.342	101.34	100.29	100.75	101.04	99.767	100.28	102.07	100.17	100.04	101.55	100.46	101.22	100.21	101.59	100.89	101.53	100.58	99.547	100.56	100.58	100.4	100.33	100.42	101.33	100.84	99.745	102.19	101.8	100.2	100.37	102.62	100.17	101.71
105.92	106.36	105.57	105.98	106.44	106.52	107.49	106.41	105.95	107.02	108.95	106.09	107.66	107.55	108.14	107.79	106.47	105.98	105.61	105.49	106.4	104.42	106.9	106.17	105.42	106.59	107.72	106.04	105.96	106.64	106.47	106.71	105.14	106.97	107.6	106.46	107.32	106.71	104.59	106.46	105.99	105.62	106.96	106.29	106.85	106.53	106.62	106.29	106.66	106.68
99.578	97.177	97.201	97.846	97.002	97.451	97.007	99.254	97.698	97.139	97.117	98.102	97.408	97.155	98.153	98.197	98.64	98.824	99.341	96.399	97.083	97.459	97.312	99.814	98.392	97.2	96.529	97.884	95.326	97.609	98.381	97.589	97.23	97.795	97.718	99.233	99.285	96.416	96.79	98.116	98.241	98.975	98.23	98.152	97.465	96.751	97.246	98.153	96.855	98.902
111.13	108.86	109.04	109.67	107.5	108.7	107.14	107.68	107.48	108.77	106.84	108.94	106.86	107.18	107.94	109.66	109.74	107.41	108.96	108.61	108.16	107.95	107.38	108.44	109.13	107.21	108.98	109.42	106.88	107.65	109.01	108.99	108.94	108.98	107.76	107.85	110.09	108.6	106.24	109.5	108.29	106.91	109.83	108.4	108.61	108.75	109.43	109.42	107.75	108.2
106.79	105.42	107	105.79	104.42	107.12	107.53	105.86	106.99	106.44	106.65	106.42	105.54	106.61	106.74	104.97	106.84	105.96	106.65	104.52	106.68	107.59	106.4	106.68	105.56	106.01	106.86	106.46	106.69	106.93	106.02	105.39	106.49	106.15	106.67	106.51	106.09	105.12	107.59	106.79	106.21	105.88	106.57	106.12	104.49	106	106.35	106.96	106.02	105.47
107.53	107.82	107.14	107.99	106.48	107.25	108.71	106.9	106.77	107.43	106.64	109.27	109.47	108.93	106.77	108.32	104.65	107.81	108.33	108.6	108.8	109.22	107.47	107.59	106.4	107.88	110.52	107.26	107.07	107.09	107.09	108.48	107.62	107.66	108.29	108.55	105.83	106.89	106.85	106.91	107.74	108.73	109.79	108.52	108.29	107.02	107.66	108.72	108.76	106.8
107.99	108.28	108.57	109.48	106.87	109.69	108.25	109.04	109.59	107	109.27	108.48	107.63	108.29	108.4	109.02	108.77	109.04	108.55	108.57	107.89	108.92	110.21	109.37	109.16	109.14	108.76	108.09	107.78	110.64	108.91	109.47	108.26	108.31	109.13	108.65	106.72	106.84	109.27	108.73	107.13	108.01	109.24	106.6	109.49	109.38	108.01	107.5	108.74	106.95
103.76	105.9	106.88	105.94	106.71	105.75	104.59	104.93	101.91	106.88	106.97	104.52	104.5	104.23	105.7	103.98	106.49	105.91	105.71	105.16	105.63	105.78	103.61	106.18	103.86	105.12	105.21	105.64	105.07	104.71	106.67	105.61	105.6	105.76	106	107.16	105.05	104.19	105.58	106.26	104.09	106.1	105.61	105.01	105.31	105.37	104.08	105.97	104	104.2
104.54	106.12	106.79	107.4	104.56	106.65	106.32	106.27	107.27	105.02	106.55	107.66	106.39	105.82	104.83	105.98	105.98	105.7	105.61	106.26	107.42	107.43	106.24	106.27	108.28	107.18	106.73	105.98	105.73	105.33	106.87	106.88	105.8	106.1	106.66	107.84	106.9	105.18	105.68	106.99	104.88	105.87	106.02	105.95	105.95	106.23	107.48	106.8	105.51	107.19
106.23	105.96	107.1	103.85	106.18	103.5	104.48	105.02	104.78	105.97	106.27	105.28	105.7	104.55	104.81	104.26	103.91	104.3	105.79	105.66	105.43	105.41	104.39	105.81	105.53	104.67	105.7	104.68	105.08	107.26	105.88	105.97	105.5	104.9	106.02	106.52	103.3	105.17	106.35	105.32	105.96	105.89	104.57	105.03	105.03	105.01	105.78	105.59	105.73	105.11
103.2	102.6	103.91	102.99	101.75	101.8	101.74	103.87	102.68	102.52	103.27	102.8	102.24	102.07	102.9	101.66	101.35	102.41	101.87	102.9	103.37	103.15	105.06	103.33	102.59	102.99	102.3	102.82	102.68	103.24	102.98	101.69	102.43	100.78	101.52	102.51	101.54	103.94	104.42	102.94	104.12	103.34	102.01	102.33	101.83	103.29	101.46	103.91	102.89	103.33
108.13	107.09	106.3	106.85	106.37	107.14	107.62	107.91	106.81	108.42	106.9	106.77	107.59	105.91	107.06	107.73	105.43	107.05	106.29	106.76	105.72	106.78	106.56	106.7	106.72	106.72	107.14	107.13	107.29	105.33	106.61	105.47	105.79	105.83	105.94	106.39	108.09	107	106.96	106.22	105.71	105.72	106.57	108.23	106.57	106.5	106.48	106.3	106.83	106.8
101.13	99.671	100.37	101.24	100.77	100.53	100.58	99.633	100.9	99.179	101.62	101.27	101.98	99.815	100.87	100.06	100.6	100.94	99.835	100.61	100.59	99.709	99.088	101.57	100.51	99.961	103.67	102.24	100.41	101.84	100.62	100.49	100.46	100.69	101.94	100.25	100.54	100.26	99.418	102.25	100.84	99.984	99.474	100.52	101.92	102.79	101.01	100.97	100.3	99.559
111.02	109.24	109.9	110.42	110.74	107.93	109.65	111.67	110.54	109.94	111.16	111.13	110.45	110.83	110.06	109.72	110.62	110.48	108.3	109.03	112.28	109.18	110.02	111	111.58	110.54	111.55	110	109.58	110.08	111.57	111.18	111.64	112.44	111.35	110.25	109.07	109.31	111.04	109.27	111.28	109.42	110.33	110.86	109.94	111.11	109.76	111.74	110.37	110.71
101.49	100.49	101.29	101.61	100.7	100.68	100.73	99.902	100.97	101.64	99.576	101.79	99.793	101.77	103.11	100.63	100.99	100.32	101.26	101.2	101.87	100.07	100.55	100.6	100.01	98.72	101.4	99.917	101.87	101.69	99.259	102.36	102.32	101.18	101.33	101.14	100.43	100.41	100.09	102.38	100.8	101.01	101.58	99.063	99.282	100.59	101.05	100.73	101.37	101.47
105.15	105.29	105.96	105.4	104.48	106.24	105.4	104.2	106.03	105.83	105.56	104.42	104.59	104.45	105.8	104.98	107.48	106.41	104.84	106.73	105.85	105.21	106.1	105.89	106.53	105.94	104.91	105.69	105.2	105.52	105.32	104.14	105.35	103.94	106.92	103.82	105.94	106.23	105.71	105.91	107.03	106.26	105.7	106.04	106	105.31	106.62	103.73	106.02	105.95
103.95	104.97	106.05	104.34	105.97	104.91	106.27	104.75	105.31	104.23	105.39	105.67	107.05	106.01	106.36	104.99	108.09	106.15	104.45	104.44	105.85	106.06	107.57	106.86	107.44	105.15	105.79	106.27	106.09	106.72	106.83	105.22	105.69	105.09	105.04	104.71	106.82	106.05	104.18	105.07	105.1	104.99	105.41	105.33	105.25	105.91	104.81	105.52	106.76	103.88
105	106.92	106.7	106.57	105.7	105.89	107.32	106.62	105.63	105.74	105.87	106.75	109.24	107.55	104.82	105.33	106.81	105.67	107.33	105.54	107.24	106.16	106.78	106.21	105.73	106.64	107.09	104.97	107.22	106.56	106.66	107.44	105.85	106.54	105.75	104.25	106.02	108.05	107.6	106.35	105.43	105.15	106.94	107.23	106.74	105.15	107.12	106.89	107.54	106.02
106.46	105.83	105.87	105.2	106.44	105.53	106.66	105.22	105.22	105.54	107.07	107.06	104.47	107.44	104.24	107.69	107.49	105.48	107.07	105.79	105.22	106.28	105.63	105.61	104.74	105.63	107.4	105.72	106.22	106.71	105.42	104.98	106.54	106.54	107.33	105.92	105.11	104.85	107.24	105.77	105.4	106.33	105.58	106.36	105.52	105.67	106.95	106.13	107.55	106.74
99.587	99.135	97.412	99.491	98.204	96.42	98.727	97.201	100.76	97.521	97.7	98.392	98.17	98.152	97.794	96.44	98.73	97.612	98.652	97.779	97.281	98.607	97.909	98.504	98.57	98.224	97.035	98.586	98.114	98.685	97.804	98.13	98.589	96.033	97.876	98.492	97.697	96.108	98.328	98.786	97.993	97.657	98.541	97.825	97.688	98.503	97.677	97.192	97.547	97.138
109.12	108.89	107.7	109.66	108.92	108.89	108.92	109.03	108.68	109.16	107.98	109.12	109.11	110.74	108.5	107.17	107.24	107.71	109.02	109.23	108.32	109.27	108.63	108.26	108.77	107.01	109.34	109.39	107.87	108.49	109.36	108.87	106.66	108.89	108.86	107.43	110.22	108.02	109.37	108.13	109.73	107.23	107.24	109.59	108.63	107.8	109.06	109.44	107.5	109.45
106.53	105.67	105.94	106.48	104.83	105.17	105.62	105.29	106.96	104.88	104.79	106.1	104.25	105.93	105.76	105.8	106.33	106.69	105.65	106.3	105.23	106.64	104.45	103.2	104.54	106.7	107.23	105.58	105.49	105.88	105.64	106.39	106.2	104.89	106.88	105.21	106.34	105.4	105.62	106.63	105.7	104.34	106.08	106.83	106.59	105.8	106.48	105.3	105.38	105.85
105.51	107.34	105.4	106.01	106.99	106.18	107.43	105.8	104.93	106.37	104.93	105.38	105.06	104.69	106.94	105.43	103.89	107.04	106.52	105.07	106.32	106.65	103.89	106.48	105.67	106.42	105.99	104.91	106.05	107.85	106.28	105.38	106.11	105.61	106.3	107.64	105.94	107.25	105.52	105.84	105.45	103.93	105.35	106.33	106.11	106.77	106.49	103.61	107.53	105.01
105.11	104.53	105.8	105.29	104.92	104.71	105.93	104.78	104.94	104.9	105.96	105.53	105.16	105.63	106.06	104.88	104.92	103.48	105.31	105.86	104.21	105.94	107.7	106.67	106.09	105.01	105.94	106.16	106.77	105.68	106.19	105.33	104.24	105.81	106.62	105.79	104.55	103.26	106.25	106.3	105.51	106.63	104.49	104.39	104.66	104.98	105.43	105.18	104.68	105.28
97.786	98.603	98.613	99.221	98.85	98.089	98.769	98.167	99.699	98.185	99.219	97.542	96.742	99.395	99.25	97.863	98.441	98.989	99.753	98.487	98.865	98.896	99.922	99.566	98.417	100.48	97.763	98.506	99.196	100.71	99.562	99.321	98.685	100.06	99.195	98.807	99.045	97.823	99.441	99.505	97.131	96.976	99.449	98.801	100.3	98.707	97.806	98.641	100.15	97.812
107.63	108.29	109.83	106.48	108.13	108.44	106.91	108.03	107.03	109.26	107.86	109.05	108.52	109.24	109.31	109.32	107.67	109.19	106.84	109.46	108.66	109.87	108.09	110.06	108.2	109.54	108.65	109.06	110.19	108.83	109.64	108.51	108.66	109.33	108.71	106.84	108.35	109.95	107.36	109.08	107.42	108.9	110.97	109.69	109.25	109.58	109.15	108.77	109.41	108.22
105.69	105.75	104.59	104.94	105.03	106.56	106.05	103.24	105.12	105.45	105.07	106.21	105.67	104.96	105.57	105.34	104.65	106.01	105.03	104.46	106.58	105.67	105.75	104.61	106.39	105.96	106.18	104.45	104.59	106.47	105.51	104.52	105.55	105.42	107.37	106.96	106.55	105.9	106.44	105.15	105.95	106.14	106.03	105.92	106.04	105.81	106.22	106.56	105.69	105.75
107.12	106.75	107.44	108.26	106.71	104.19	106.23	104.35	106.39	106.33	105.44	107.29	107.32	106.17	105.62	106.82	107.66	104.62	106.71	107.02	106.28	106.75	105.56	108.62	107	107.36	106.41	105.07	105.8	107.79	106.02	106.44	107.04	106.1	105.9	106.96	106.02	106.43	106.13	104.68	105.77	106.47	105.81	105.18	105.66	106.74	107.2	106.13	107.52	107.16
105.98	106.5	108.39	105.88	104.7	105.12	104.68	106.33	104.98	105.81	104.32	104.99	107.32	106.54	106.98	105.09	105.89	105.18	106.48	107.14	105.28	105.64	107.29	105.28	105.75	104.96	107.51	104.31	105.28	106.5	105.35	105.51	105.31	103.87	104.22	104.42	105.69	105.14	105.25	105.49	106.21	105.88	107.44	105.6	104.04	106.07	107.05	106.22	105.65	105.58
108.13	108	107.97	107.82	110.22	107.87	108.13	108.91	108.05	108.61	107.94	108.75	108.45	106.95	107.55	108.54	108.96	106.59	108.3	108.22	107.94	108.18	105.64	108.03	108.04	107.03	109.9	107.28	106.43	107.64	106.93	106.67	106.6	109.11	107.04	106.95	107.98	107.29	107.64	106.97	107.81	107.92	108.58	109.01	107.6	109.48	108.26	108.1	107.29	108.28
108.98	107.96	105.99	109	107.62	107.92	107.04	106.82	108.96	108.78	108.74	108.53	108.91	108.04	108.72	108.65	108.85	107.94	109.98	109.2	106.24	108.86	107.86	109.72	107.19	108.13	107.54	109.62	109.94	108.64	108.51	108.67	108.25	107.77	108.73	107.24	109.74	108.06	108.23	107.65	107.78	106.61	108.43	107.78	108.91	108.29	108.04	108.79	107.69	109.13
106.33	108.79	107.37	108.61	108.1	107.7	107.07	106.12	105.98	106.09	106.41	106.76	107.07	106.44	104.94	107.41	107.53	105.96	105.96	106.88	107.23	106.47	106.82	105.06	107.68	107.23	107.1	106.98	107.49	106.2	105.83	106.42	106.98	106.23	107.27	106.1	106.67	107.2	105.59	106.11	108.49	106.73	106.7	106.12	106.28	106.53	107.28	107.63	107.06	107.95
108.9	108.12	108.49	107.25	109.03	106.86	107.98	108.07	108.67	108.13	109.43	108.82	108.47	107.78	109.36	108.02	108.48	110.27	108.24	108.35	107.71	107.58	108.71	108.39	109.89	107.27	106.03	108.05	108.98	107.86	110.39	110.14	108.28	107.82	109.16	108.86	110.05	108.72	107.99	109	108.34	108.66	107.65	108.78	109.66	107.78	108.83	108.07	108.88	108.33
97.714	96.868	96.679	96.472	97.834	99.274	100.35	98.627	97.988	97.929	97.004	99.053	98.5	98.87	96.279	98.977	98.86	98.353	97.289	97.541	96.657	98.641	96.974	98.403	97.128	98.499	98.06	98.806	97.743	99.064	97.786	98.086	98.741	97.564	97.859	96.147	97.88	97.737	96.197	97.169	98.135	98.252	99.221	98.744	97.123	98.717	97.238	99.37	98.602	96.409
105.91	106.38	106.15	103.11	105.59	105.35	106.5	106.17	107	107.72	105.5	104.48	106.07	105.43	105.72	105.81	106.14	105.33	105.17	106.18	104.46	106.12	106.05	104.74	104.83	106.64	106.05	106.61	104.31	106.48	106.73	106.14	105.5	106.59	106.1	105.51	106.06	106.06	106.7	105.4	106.27	104.37	105.29	105.74	105.05	104.97	104.58	105.02	104.69	107.97
109.22	107.14	108.15	106.7	109.38	105.8	108.34	108.96	107.25	107.11	107.51	107.05	107.26	106.63	107.15	107.37	108.43	107.39	107.49	106.98	107.71	107.79	108.18	108.99	106.54	107.23	109.04	108.15	108.54	107.24	109.1	106.59	108.62	108.69	108.36	108.54	107.98	108.6	107.15	109.51	108.02	108.19	106.43	106.67	109	108.27	107.39	106.52	109.2	107.57
110.05	111.09	109.39	110.83	110.06	111.47	110.81	108.34	110.56	110	110.84	109.97	109.47	110.24	111.01	109.56	109.14	110.85	111.09	110.23	109.47	110.61	110.54	109.04	110.33	109.97	110.51	111.28	109.45	110.76	110.38	111.66	110.45	108.64	109.46	110.13	109.81	110.26	110.35	112.42	109.56	110.04	111.17	110.45	109.8	111.77	110.5	109.71	110.08	109.24
105.5	106.35	107.19	106.86	107.35	107.39	105.72	106.79	106.83	106.45	108.29	107.16	107.64	107.28	106.75	105.29	107.91	105.42	108.14	105.77	107.1	105.88	106.63	104.77	105.91	107.02	105.88	107.2	105.78	106.71	105.97	107.17	106.42	106.77	107.21	105.89	106.54	104.73	105.9	106.72	106.46	107.08	106.88	106.96	106.44	107.92	105.51	107.07	107.83	105.41
99.548	99.36	99.176	98.191	98.55	98.838	99.01	97.485	97.915	97.866	97.72	99.872	98.071	99.342	96.874	98.778	97.317	97.774	97.941	98.236	98.655	96.694	98.814	98.16	98.239	98.495	99.142	98.462	98.397	96.742	98.61	97.595	97.566	95.789	99.675	97.535	96.589	99.013	97.795	97.669	97.815	98.132	97.123	99.022	98.2	96.95	96.978	97.594	98.18	98.134
106.29	105.04	106.91	104.87	105.23	105.71	105.33	106.02	104.34	105.38	106.9	105.29	106.74	105.08	105.03	107.2	106.81	106.39	105.79	107.32	105.98	105.89	105.51	104.77	105.1	105.92	105.69	104.54	104.49	105.01	105.58	106.16	105.86	104.53	105.41	104.39	105.29	105.98	106.62	106.13	104.4	105.63	105.07	106.43	106.25	105.79	106.85	106.57	106.63	105.74
107.48	106.77	105.82	106.65	105.46	107.14	104.43	106.14	105.6	105.99	106.52	107.37	106.65	104.44	105.23	106.91	106.45	106.73	109.18	106.86	105.79	105.96	105.81	105.43	105.07	105.49	105.29	105.33	105.43	104.71	107.12	106.03	105.11	105.25	106.12	104.71	105.72	105.3	106.31	104.26	105.56	105.28	105.21	105.46	105.02	105.67	105.84	105.28	106.41	105.17
104.32	106.69	107.16	107.1	104.59	105.96	105.8	105.42	104.83	105.8	104.15	104.45	105.45	104.92	105.8	105.46	104.91	107.05	105.95	105.6	107.28	105.57	106.47	106.29	106.48	106.21	106.89	106.26	105.64	106.23	104.87	105.16	106.26	105.69	105.4	103.62	105.39	106.23	106.62	105.29	106.58	104.93	106.13	104.4	105.11	105.08	105.92	105.49	107.26	105.9
108.71	108.39	108.56	106.66	107.26	107.37	107.97	108.32	108.18	109.29	110.23	109.29	107.48	108.7	108.65	108.99	107.76	107.57	106.87	109.08	108.58	109.1	107.35	107.36	109.01	109.3	108.11	108.98	109.53	107.64	107.83	108.64	108.88	107.85	109.39	109.33	107.63	108.45	108.42	107.83	107.62	108.08	107.87	108.15	107.84	107.78	107.54	108.45	108.56	109.19
108.93	106.86	108.22	105.61	106.29	107.53	106.95	106.27	108.05	108.6	107.48	108.37	107.54	106.93	107.73	107.81	106.44	108.46	108.29	107.22	108.49	108.32	107.79	107.43	107.06	108.4	108.37	106.87	107.46	108.03	108.17	108.4	106.02	108.08	108.46	107.25	107.34	107.59	107.36	105.66	106.96	107.03	108.47	108.34	107.21	107.91	107.59	109.14	108.32	107.15
100.61	100.7	102.01	99.525	99.885	98.838	99.526	98.582	100.71	102.56	99.657	99.363	101.26	100.15	99.189	98.736	101.14	101.61	98.694	99.941	98.985	101.09	100.1	99.187	100.69	101.53	101.39	99.98	101.32	101.56	100.59	101.03	100.68	100.04	98.006	100.19	100.32	100.06	100.51	99.059	99.483	99.551	100.9	101.75	101.73	101.73	100.34	99.647	99.011	100.54
104.61	103.87	106.07	104.43	105.13	106.41	106.96	105.1	106.13	104.75	105.06	106.87	106.19	104.72	103.32	104.37	105.52	104.62	104.76	107.3	105.95	107.22	106	105.03	106.57	106.49	105.29	106.84	103.97	105.57	105.3	104.91	105.86	105.14	105.57	105.11	106.79	105.77	105.07	104.35	105.09	105.8	104.96	104.19	104.72	106.72	106.5	104.98	105.04	105.66
107.33	105.18	105.4	104.98	104.98	108.56	105.84	106	105.59	105.83	106.75	105.4	105.2	105.52	105.35	105.1	104.86	105.88	105.62	105.27	105.32	105.51	104.36	105.08	105.4	105.89	105.36	104.69	105.59	106.67	106.32	105.35	106.23	105.19	104.21	106.17	104.85	105.48	105.9	104.75	105.43	105.34	104.63	104.9	106.2	104.81	105.94	106.66	104.54	105.07
107.05	107.13	106.29	108.42	108.68	107.14	108.22	108.07	108.51	107.34	108.7	108.82	109.12	109.42	109.33	106.8	107.8	108.47	108.87	108.12	107.3	109.65	109.72	107.8	108.45	107.65	109.78	107.83	108.95	107.65	108.79	108.08	107.56	109.14	107.06	110.06	106.94	108.41	107.99	107.77	110.4	107.31	108.62	108.61	106.07	107.18	110.08	108.87	109.03	110.43
106.69	105.42	107.31	104.27	106.05	105.13	104.95	107.36	108.52	106.49	107.31	106.82	105.79	107.09	108.46	107.16	106.98	106.05	105.66	105.59	104.88	106.79	106.26	106.35	106.94	106.87	105.41	106.94	106.36	105.9	106.39	104.57	107.2	104.78	106.22	105.72	104.63	106.77	107.3	105.04	105.57	105.12	106.1	106.94	105.04	106.56	105.91	107.41	106.47	106.13
107.05	107.3	109.22	108.74	107.38	108.66	108.77	107.42	108.54	107.98	109.94	107.08	108.36	107.82	108.38	111.22	107.23	107.82	107.7	108.47	107.86	107.3	107.97	108.41	108.83	108.42	108.4	109.4	110.19	107.65	108.16	107.76	108.14	107.9	107.13	107.5	107.34	106.92	108.16	108.55	109.17	108.42	106.52	106.43	108.17	108.39	108.21	106.96	108.43	107.62
107.6	108.02	107.23	108.38	107.02	108.58	106.15	107.8	107.52	108.75	107.78	107.87	108.47	107.43	108.82	107.54	106.58	107.66	107.1	107.99	105.85	108.15	107.38	108.35	106.54	109	108.41	107.74	109.09	105.87	108.27	105.73	105.87	107.69	108.95	106.6	108.82	108.75	108.55	108.59	109.02	107.13	106.76	106.04	108.58	108	109.14	107.65	109.03	105.63
103.91	104.83	104.16	106.27	105.15	104.39	105.15	106.27	106.03	104.81	106.09	106.66	104.57	105.87	106.27	105.76	104.95	105.44	105.32	105.29	107.38	104.55	105.84	106.54	107.25	105.61	104.46	106.63	106.82	105	106.44	105.62	105.31	105.6	104.91	105.94	105.34	105.45	105.9	106	106.89	105.68	105.6	106.68	106.67	105.54	105.05	104.34	104.34	104.71
108.97	108.96	108.84	107.8	109.43	109.43	108.8	108.44	107.87	109.06	108.09	110.35	108.6	107.94	107.19	109.41	109.62	106.57	109.55	107.28	106.92	109.63	108.6	109.11	109.07	107.67	107.95	109.23	108.37	109.4	107.44	108.37	109.74	109.41	108.42	107.6	106.03	108.81	110.5	107.45	108.64	107.73	109.74	107.49	108.39	108.56	108.85	109.89	107.5	106.62
96.574	98.728	99.529	98.533	97.345	98.69	96.205	98.646	97.648	98.739	99.674	97.723	99.1	97.343	96.409	98.344	97.734	100	98.377	97.664	99.37	98.343	97.787	97.427	99.36	97.6	97.554	97.838	98.695	97.803	96.737	99.422	100.38	97.933	97.872	99.482	98.047	96.312	96.436	96.938	96.503	98.262	97.867	98.089	98.069	99.308	98.783	96.69	97.277	97.991
105.28	106.22	106.72	106.3	104.72	104.97	105.27	106.11	105.04	106.44	105.91	105.33	107.35	104.78	106.89	104.34	106.88	105.16	106.64	104.67	106.4	106.52	105.97	104.47	105.06	105.73	107.96	105.8	105.23	105.01	105.28	104.34	104.18	105.07	106.08	106.56	106.26	106.86	105.57	105.31	104.91	106.12	106.68	106.05	105.75	107.55	106.38	104.47	106.25	104.25
106.22	107.98	107.81	105.74	107.46	106.13	106.5	106.86	104.53	106.93	105.83	105.09	104.91	106.8	107.27	106.49	106.14	106.09	108.09	106.08	105.96	105.81	106.83	106	106.88	106.04	106.39	105.87	107.86	107.09	107.29	105.63	106.25	106.78	105.06	107.09	104.67	104.86	108.8	106.16	106.14	104.67	106.98	106.62	106.34	106.44	105.2	107.01	106.25	105.53
102.88	102.59	101.67	102.19	100.69	102.81	103.53	101.77	103.3	103.73	101.97	101.68	102.72	103.08	102.17	103.94	103.49	101.56	102.76	103.69	102.27	102.62	102.63	102.57	102.58	102.2	103.79	103.01	102.97	104.07	103.4	100.4	102.91	102.81	102.52	105.13	104.98	104.02	102.88	103.25	103.04	102.78	102.08	103.42	102.59	103.47	101.44	102.99	102.8	103.37
105.81	106.91	105.17	106.61	105.1	107.3	105.75	107.24	106.52	106.44	106.65	105.59	105.15	106.93	105.92	106.39	107.15	104.92	106	107.22	106.29	105.61	106.75	106.07	106.3	106.85	106.83	105.7	109.19	105.43	107.77	105.96	106.71	107.01	105.4	105.84	106.95	106.75	107.07	108.36	105.69	105.5	107.25	105.02	107.61	105.89	106.86	105.46	107.23	106.23
109.91	108.84	107.91	107.14	107.5	108.14	109.7	109.83	107.14	109.69	110.08	108.77	108.77	108.9	109.29	108.3	107.81	108.34	108.48	109.16	108.48	108.73	107.99	107.42	110.08	107.58	109.52	108.53	108.58	108.48	106.71	108.31	107.89	107.98	107.71	107.45	108.05	107.98	107.15	108.93	108.08	108.1	108.32	109.21	106.79	108.81	107.68	109.53	107.02	107.55
105.65	107.16	108.38	108.67	106.97	109.28	107.8	105.83	108.32	106.28	107.38	107.59	105.95	108.17	107.07	107.92	108.53	107.71	106.92	107.78	108.31	107.69	107.66	107.74	109.41	108.25	107.62	107.33	107.52	109.06	107.58	107.22	107.86	109.15	108.78	108.7	107.43	108.68	106.39	109.08	108.87	106.72	107.7	109.14	106.4	108.69	107.12	107.09	106.56	107
108.18	108.54	106.77	108.29	106.61	108.21	106.22	107.24	109.09	107.59	108.28	108.73	105.97	106.53	107.76	107.18	108.49	109.47	107.86	107.08	107.97	108.58	108.43	108.75	106.47	106.27	107.22	108.32	108.11	108.28	108.72	105.92	108.2	107.84	108.02	108.21	107.16	108.69	107.16	108.55	108.47	106.45	107.37	107.68	109.25	107.06	109.13	107.92	108.36	108.25
107.87	107.22	106.65	105.28	106.25	105.88	106.44	105.19	105.85	106.51	106.96	105.12	107.26	106.74	106.93	106.05	106.24	105.58	105.52	105.68	104.26	107.18	104.57	106.99	105.68	105.82	108.06	106.72	105.93	107.35	106.24	107.95	107.8	105.24	107.47	105.03	107.64	106.31	105.59	106.19	106.02	106.97	107.46	105.61	106.82	107.44	106.74	106.75	105.74	106.07
106.06	105.31	105.86	107.3	105.85	106.58	105.77	106.66	105.32	104.84	106.87	108.15	105.82	107.3	106.08	108.33	106.63	104.28	106.19	107.8	106.19	107.91	105.56	106.8	105.97	105.38	105.58	105.65	107.25	106.1	106.12	107.35	106.59	106.65	106.06	108.82	104.71	105.63	108.52	105.57	105.33	105.14	105.75	105.8	106.73	107.86	105.34	107.55	106.08	107.57
108.39	108.7	107.45	107.53	108.88	109.83	109.14	109.29	110.56	108.36	111	108.72	109.42	107.5	109.45	108.68	108.36	106.79	108.84	108.5	108.73	107.79	108.52	110.22	108.02	108.12	108.43	108.95	109.29	108.28	109.62	108.81	107.95	108.34	108.25	109.7	109.05	109.14	107.74	109.16	107.68	107.54	108.05	108.2	109.19	109.43	109.45	108.6	110.41	110.27
108.62	108.24	109.65	108.41	107.44	108.57	109.26	109.7	108.61	108.75	107.88	108.52	110	108.41	107.44	108.66	106.89	108.83	108.47	109.94	109.24	108.17	109.09	107.65	108.64	108.57	108.26	109.26	108.94	108.93	109.4	107.43	108.55	109.14	109.14	109.59	107.69	108.81	109.62	109.74	109.53	109.3	108	108.07	109.11	107.79	108.72	108.64	109.31	105.76
97.495	97.018	98.248	99.307	97.341	99.438	98.66	97.961	99.422	97.886	97.398	99.682	96.553	98.859	99.048	97.033	97.592	97.626	96.02	97.064	99.42	99.932	98.599	98.263	97.539	98.02	99.898	98.022	98.297	99.067	96.433	98.33	97.732	97.041	97.759	98.119	98.292	98.915	98.399	97.13	97.632	99.347	98.61	98.711	96.369	96.31	97.225	98.263	96.787	98.195
107.78	107.65	108.42	108.56	108.88	109.71	108.36	108.36	107.79	107.52	110.91	108.52	107.27	107.61	108.51	109.56	109.36	109.36	109.64	108.51	109.2	107.6	107.78	108.96	107.84	107.87	108.2	109.09	108.45	109.63	108.07	108.67	108.83	108.71	109.57	108.25	107.4	110.12	107.61	107.86	107.14	108.74	108.81	108.44	108.07	109	106.94	109.16	109.67	108.25
109.5	107.95	107.01	108.02	108.97	106.36	108.22	106.39	107.85	107.94	109.13	108.29	108.77	108.84	108.67	105.89	109.1	108.98	108.65	108.99	108.1	107.1	108.35	109	106.6	109.03	108.9	108.18	107.87	109.15	108.71	107.96	108.2	107.98	108.3	107.8	109.67	107.93	108.76	108.46	108.21	108.23	107.97	108.57	108.66	106.54	107.11	107.95	108	108.13
106.22	105.35	105.93	106.34	106.24	103.88	105.38	105.4	106.68	104.54	105.18	105.2	106.04	105.15	105.05	105.52	104.91	104.68	104.36	105.63	105.77	105.5	106.07	106.31	103.98	107.2	107.15	104.6	105.57	106.33	104.62	105.32	105.67	105.31	106.78	104.6	106.83	106.79	105.19	106.17	105.64	104.33	102.99	105.2	104.79	106.16	104.52	105.34	105.33	105.31
100.49	101.66	100.05	101.06	101.1	100.2	101.8	102.08	100.44	101.57	101.85	100.6	101.41	100.99	102.09	100.87	101.33	100.11	101.89	101.3	101.5	99.839	100.37	99.287	100.05	100.65	101.77	102.16	101.8	102.13	101.69	101.3	101.2	100.11	100.17	101.03	101.21	100.12	100.25	101.19	101.53	101.07	101.03	101.82	100.98	101.38	101.1	98.807	99.209	100.92
98.182	97.989	97.777	100.13	99.371	99.882	97.959	98.165	99.256	98.87	99.032	99.794	98.03	98.998	98.816	99.135	98.992	98.532	99.567	98.742	98.521	99.228	98.403	99.443	99.061	97.668	98.632	97.573	98.918	99.535	98.236	98.355	99.651	98.301	100.29	98.535	98.877	99.494	98.734	99.485	98.637	98.813	98.11	99.416	100.52	98.301	99.43	97.05	96.578	97.314
109.83	107.51	108.6	106.11	108.86	107.09	108.55	109.19	108.51	107.8	108.88	108.79	109.22	108.73	109.73	109.96	108.23	107.88	110.2	108.61	108.55	109.68	109.34	109.44	109.15	109.45	108.49	109.7	110.38	108.68	108.98	109.56	108.1	108.7	108.34	108.99	109.29	108.73	108.68	108.47	107.36	108.01	108.93	107.43	107.35	108.19	108.26	107.89	110.54	107.04
105.44	105.6	105.41	105.62	105.86	105.08	105.73	105.72	107.04	106.27	106.73	105.03	106.93	104.59	105.95	107.25	106.29	106.71	105.38	106.78	107.05	106.54	106.11	106.38	106.39	107.7	105.47	106.01	105.37	105.12	106.05	106.62	106.17	105.43	106.62	104.07	105.61	106.63	106.39	105.83	105.38	106.85	106.56	105.54	105.82	105.53	105.38	105.18	104.7	107.74
109.68	108.04	109.27	108.63	108.33	108.7	108.9	110.02	111.13	109.72	108.38	110.21	107.72	108.76	107.44	106.94	107.86	108.88	108.89	110.67	109.63	108.42	108.02	109.09	109.37	107.7	109.54	108.06	109.26	108.45	107.79	107.9	108.58	109.57	110.57	108.34	110.18	109.2	110.14	110.01	107.95	110.64	107.99	108.93	109.19	106.04	108.62	107.53	107.61	109.01
103.73	105.09	104.58	106.26	105.2	105.33	105.89	104.81	103.97	105.77	106.32	105.69	104.63	105.94	105.34	105.54	104.08	105.23	106.54	106.6	104.43	105.06	105.87	105.2	104.91	107.15	104.69	105.74	105.49	104.93	106.26	106.31	106.42	105.61	104.4	105.74	104.94	105.58	106.09	106.12	105.32	105.31	106.08	105.64	106.27	104.76	105.12	104.8	105.71	104.8
106.95	103.29	105.48	104.28	107.78	105.69	106.06	104.91	106.05	105.46	105.82	107.75	106.2	106.34	106.54	104.85	105.36	105.58	105.24	105.65	104.21	104.96	105	105.35	106.07	104.96	105.76	105.88	104.71	106.53	106.17	105.56	106.62	106.18	105.59	104.82	105.9	106.84	105.3	106.18	105.07	106.06	106.46	104.51	105.01	107.21	108.61	106.68	105.79	105.73
104.54	106.74	107.67	104.97	106.7	106.42	105.68	104.96	105.64	106.17	106.04	105.04	105.69	104.13	105.56	106.46	105.16	105.66	104.75	103.59	104.8	106.62	105.28	106.11	104.6	105.04	105.88	105.58	105.97	106.6	106.03	105.73	104.78	105.72	104.29	105.69	104.21	105.77	106.41	105.77	105.13	104.22	105.36	105.42	104.68	106.35	104.26	106.56	103.73	106.48
106.87	105.35	106.33	107.19	108.08	105.37	104.33	104.26	105.32	105.15	104.98	104.12	106.93	106.52	106.55	106.55	105.13	105.1	105.96	104.57	106.01	106.79	105.66	106.3	105.52	105.86	106.67	105.58	105.41	104.6	105.25	105.84	106.55	105.14	104.63	105.63	105.01	105.56	105.06	105.91	106.17	105.87	104.5	106.86	105.83	107.7	104.57	104.61	105.31	106.41
109.4	108.18	107.69	107.67	109.5	108.28	106.1	108.11	108.15	108.17	108.71	108.61	107.26	107.32	108.29	108.6	107.47	110.09	108.63	107.49	108.68	107.89	107.36	107.86	107.2	107.5	107.76	107.46	106.81	106.09	108.75	107.99	108.06	106.97	107.55	108.82	107.57	107.26	107.36	106.33	106.81	106.73	107.34	108.85	106.14	108.33	108.24	111.73	106.82	109.87
104.87	105.02	106.73	106.01	107.46	105.86	105.95	105.53	104.9	105.76	104.51	105.38	105.72	106.29	105.3	106.69	104.15	105.28	106.43	106.1	106.12	105.56	104.64	105.09	106.28	104.8	105.53	105.61	104.26	105.56	105.49	105.03	106.04	106.6	105.31	106.22	104.97	105.6	104.9	105.77	106.25	106	106.69	106.22	106.11	106.6	105.7	105.49	105.56	107.28
105.9	106.4	106.29	105.28	105.77	105.77	106.24	105.36	106.01	105.28	106.48	106.39	105.51	105.24	106	104.98	105.72	106.3	106.38	107.16	104.8	105.6	106.46	105.2	106.27	104.12	105.46	105.07	104.78	106.64	106.99	105.7	105.98	106.94	106.19	105.3	105.32	104.04	106.18	106.4	104.59	105.18	104.6	106.97	106.39	104.74	105.6	105.04	107.72	105.74
107.43	108.96	107.89	108.63	108.8	106.87	108.59	108.25	108.63	107.88	107.37	107.66	108.08	109.31	107.67	109.34	107.57	108.33	108.37	108.99	108.74	108.11	108.27	109.02	108.78	106.61	108.85	108.66	108.71	108.1	108.86	107.58	108.82	107.69	108.7	108.28	108.08	108.07	107.31	107.29	107.76	107.64	107.72	108	110.01	107.54	109.05	108.37	108.08	109.97
106.03	105.44	106.41	107.36	106.27	104.94	105.87	106.24	105.63	107.29	106.31	107.16	106.99	105.62	107.01	106.29	107.84	105.25	108	106.91	106.6	106.93	105.79	107.03	106.51	107.26	106.6	104.47	106.52	106.76	106.81	106.03	105.97	106.06	106.48	104.57	105.14	105.93	108.15	106.26	105.79	105.83	107.56	104.91	104.58	107.8	106.41	106.44	107.06	106.7
105.7	105.71	104.26	106.66	105.41	104.4	105.55	105.7	106.32	105.44	106.64	106.34	106.88	107.86	105.85	104.76	107.46	107.42	105.19	106.18	105.67	105.35	106.51	106.49	105.93	107.97	104.98	106.51	106.33	105.25	106.06	104.39	106.4	106.86	105.61	106.49	107.25	106.89	106.76	105.09	105.9	104.45	108.19	105.95	105.91	106.02	106	105.17	106.18	105.97
105.09	104.94	105.65	104.61	105.42	106.37	105.79	106.77	105.48	105.83	105.84	105.25	104.63	106	106.63	106.41	104.73	105.46	105.72	104.53	105.65	105.2	104.83	104.62	106.63	106.07	107.62	104.61	104.52	104.08	104.74	107.24	104.56	104.59	106.14	104.97	105.92	106.75	105.12	107.82	106.87	104.33	104.53	104.33	104.88	105.12	106.31	105.93	105.74	105.61
106.11	105.54	105.06	104.73	108.16	104.44	106.16	104.6	105.75	105.04	106.44	106.41	105.46	105.41	107.77	105.23	105.32	106.19	107.2	105.92	104.35	105.34	107.08	106.33	105.2	105.9	106.19	105.27	105.7	104.98	105.4	106.12	105.91	105.06	105.16	105.07	106.42	105.92	104.68	107.95	104.26	105.63	105.76	106.58	105.46	104.42	104.87	106.14	106.66	105.58
107.08	106.23	104	105.76	105.97	105.74	106.77	104.93	105	105	107.19	104.88	103.29	104.52	106.66	105.05	107.19	106.73	106.59	104.97	105.27	104.96	105.78	105.44	105.79	106.27	103.95	106.03	105.41	106.23	106.83	104.97	103.68	105.91	105.2	105.64	106.09	105.02	105.99	105.38	107.26	104.89	105.66	106.75	105.29	105.96	106.36	105.15	105.62	106.66
106.83	106.54	106.66	106.11	109.32	107.6	107.68	107.72	106.89	109.07	108.38	107.8	107.73	106.86	108.61	107.91	106.47	106.69	108.01	107.95	106.89	107.45	108.36	107.8	106.52	106.24	107.33	107.34	107.31	107.54	108.31	106.93	108.88	106.94	108.56	107.85	108.52	107.04	107.09	106.99	108.46	108.15	107.78	107.36	107.2	107.49	109.04	107.94	106.9	105.47
105.12	105.84	104.22	105.73	106.38	106.14	106.2	105.44	106.05	106.04	104.57	106.52	107.06	104.58	104.68	106.32	104.97	106.24	105.75	105.02	104.61	106.83	105.11	105.11	106.35	106.21	105.83	105.6	104.34	105	106.79	106.21	105.78	105.19	106.1	106.38	104.43	106.13	104.58	104.42	105.6	106.39	106.24	105.44	105.52	104.24	105.96	105.9	105.34	105.33
104.38	104.3	105.5	105.76	105.3	105.11	105.2	105.1	105.66	105.77	104.31	106.2	107.4	104.78	105.47	107.23	104.09	104.56	106.36	104.8	105.91	105.27	107.12	105.74	104.4	106	106.87	105.66	106.46	104.94	103.49	105.9	105.94	105.83	107.08	105.8	104.89	105.95	105.43	105.6	105.19	105.94	104.85	104.27	105.17	105.91	104.78	106.89	107.04	104.82
106.22	108.18	109.56	107.13	107.48	108.42	105.78	107.3	107.84	107.82	108.02	107.76	109.46	106.33	109.14	107.45	108.03	109.47	108.24	107.19	107.89	107.5	108.12	107.48	109.47	108.15	108.59	107.77	107.69	107.66	107.93	107.1	107.71	108.86	107.95	107.02	108.21	107.83	107.21	107.46	109.41	107.31	108.66	109.31	108.52	107.86	107.34	108.54	109.29	108.01
109.51	107.36	106.53	107.71	110.22	108.05	107.76	107.73	108.23	107.43	107.42	108.69	109.22	107.86	109.81	108.7	109.18	107.61	108	109.69	107.91	109.76	110.06	109.07	109.77	107.31	108.22	107.93	110.01	106.66	108.68	108.08	106.35	107.86	109.06	108.77	108.19	110.05	109.27	108.14	109.93	109.57	110.44	109.28	108.49	108.92	109.09	108.17	107.2	109.25
108.02	108.55	107.33	108.58	108.55	107.78	108.15	109.47	107.91	107.02	107.42	109.7	108.39	106.51	108.94	106.04	109.85	108.02	107.14	109.01	107.88	107.73	107.76	107.73	108.37	108.85	110	108.47	106.46	108.91	108.67	107.03	109.14	107.52	107.96	106.19	109.18	107.94	108.2	108.82	107.97	107.26	106.55	108.31	108.22	109.04	108.1	108.69	107.68	107.55
100.19	99.055	99.53	100.6	101.47	102.66	101.02	101.24	101.31	101.94	100.95	101.84	101.93	102.12	102.66	101.02	99.855	100.55	99.92	99.959	100.7	101.7	100.89	99.366	102.21	101.07	102.1	101.02	101.74	101.2	101.26	100.89	100.75	100.91	100.19	100.46	101.89	101.2	99.431	100.76	101.04	101.37	99.369	101.35	101.25	102.42	100.94	101.45	101.48	101.17
107.81	106.48	106.95	108.66	107.55	105.61	106.55	108.96	108.38	107.13	107.75	107.39	108.46	107.69	107.73	108.32	108.69	107.53	107.36	107.94	106.67	107.89	109.37	105.27	107.37	110.13	108.24	106.76	107.15	107.38	106.59	109.14	107.98	106.81	106.1	107.35	108.47	108.1	106.86	106.03	108.53	106.78	108.37	107.36	108.45	108.17	107.69	108.52	108.54	106.67
106	105.39	107.96	104.96	105.4	105.68	106.1	105.19	104.46	107	106.32	104.83	105.42	106.2	106.78	107.29	106.36	106.6	104.34	106.52	104.62	105.4	107.31	104.23	104.45	105.77	105.24	105.08	105.81	104.69	105.58	105.52	103.8	104.54	104.53	105.68	106.05	106.46	105.47	105.44	105.86	105.29	107.04	106.15	104.66	106.38	104.99	105.28	105.38	105.46
98.944	99.358	97.925	99.58	98.839	99.047	99.181	98.674	96.857	98.891	97.97	98.783	99.224	97.603	98.472	98.048	99.098	100.3	97.595	98.897	99.161	98.207	98.323	98.951	98.491	99.767	98.042	99.41	98.578	99.445	99.988	97.296	98.936	99.515	99.423	99.916	99.655	99.749	99.258	99.957	99.42	97.616	99.041	98.152	98.299	100.48	97.879	98.657	98.431	96.218
108.08	107.47	109.22	109.34	109.47	108.16	108.2	107.77	108.39	108.27	106.84	108.94	108.38	109	108.37	109.97	109.07	108.82	109.07	105.87	109.08	108.58	106.92	107.68	108.68	109.11	108.85	109.18	109.88	107.96	109.3	109.04	108.11	107.35	107.45	107.93	107.13	108.91	108.66	110.41	107.88	108.66	109.33	108.88	109.04	107.7	108.47	108.24	108.72	106.74
107.3	107.41	106.34	105.64	106.69	106.55	105.46	106.16	106.32	105.73	106.64	105.8	107.47	106.74	105.59	104.03	106.11	106.24	106.77	106.03	107.58	106.39	106.95	105.52	105.74	105.88	107.16	106.95	106.51	105.97	106.04	106.98	105.99	105.42	105.64	107.88	105.83	104.78	106.07	105.03	106.91	103.49	106.74	106.96	106.08	106.61	106.31	105.48	107.1	107.73
105.85	105.07	107.26	105.91	105.67	106.52	105.96	106.37	106.01	104.2	105.53	105.73	106.59	105.94	105.86	106.7	103.7	108.04	105.43	106.08	106.35	105.79	104.27	106.34	106.89	106.87	105.91	105.13	104.68	105.43	104.25	106.32	105.16	105.87	106.35	106.6	105.98	107.08	106.78	105.41	106.17	106.61	105.71	106.15	104.23	104.12	106.4	107.23	105.96	105.67
109.09	107.07	108.53	106.83	108.02	107.15	106.81	107.64	107.18	107.82	106.23	108.9	106.79	108.77	107.5	107.72	107	109.49	107.73	108.2	108.86	107.75	107.23	107.65	108.32	107.3	108.12	107.76	107.78	106.61	106.1	107.88	108.01	108.53	107.32	109.09	106.79	106.35	106.05	107.9	105.94	109.74	108.52	108.17	108.03	107.8	108.29	108.08	106.11	108.96
100.44	100.73	102.02	101	100.92	100.05	101.17	99.206	101.4	100.19	101.45	101.28	101.06	102.07	99.815	100.07	100.05	101.39	101.09	100.8	99.664	101.64	100.26	102.44	101.38	100.73	100.62	100.15	101.9	98.873	99.553	100.36	101.69	100.41	100.97	102.08	100.63	101.29	100.39	101.59	101.95	100.77	101.66	100.37	100.56	102.44	100.69	99.567	100.53	101.27
109.62	108.77	108.15	108.22	109.48	108.77	109.12	107.22	109.06	108.25	107.42	107.03	110.4	108.8	108.59	109.11	108.07	107.42	107.67	109.76	107.67	108.6	108.94	108.21	107.72	108.98	108.5	108.92	109.59	108.43	108.92	107.67	109.18	109.08	108.56	108.99	108.76	108.35	109.46	108.09	107.3	110.38	110.32	108.39	109.43	109.28	107.92	107.43	108.19	108.28
102.3	100.69	99.557	100.46	99.685	101.08	99.699	101.65	101.25	100.94	102.39	100.33	100.22	101.56	99.929	99.815	99.46	101.41	100.41	99.89	100.78	100.93	101.55	101.97	101.51	99.165	99.147	100.75	99.46	100.89	102.18	99.934	101.24	101.01	99.875	100.59	100.67	99.47	101.35	99.125	101.9	100.77	98.057	98.772	100.98	100.25	101.23	100.8	101.24	99.789
100.93	102.14	99.055	101.98	100.03	100.21	101.13	101.52	100.38	101.08	100.37	99.557	99.639	100.96	100.81	99.36	101.49	101.06	101.68	100.25	100.29	100.92	98.982	101.36	100.61	101.55	101.25	101.24	100.19	101.57	98.667	100.35	101.04	99.706	101.05	101.95	101.33	100.88	102.29	101.06	100.28	99.996	99.772	100.67	99.622	101.95	101.27	100.38	99.96	100.24
105.54	107.15	105.8	107.1	106.63	106.32	106.51	107.6	105.98	107.04	107.15	106.6	106.75	106.95	105.96	107.07	107.82	107.96	107.13	107.35	105.77	105.3	105.91	106.65	107.6	106.2	106.39	106.39	108.55	105.36	105.42	106	105.43	106.21	105.84	104.79	105.24	106.16	106.23	106.62	106.21	105.8	106.32	106.67	105.36	107.36	105.57	106.66	107.18	105.98
108.41	109.39	107.93	109.7	107.12	109.85	110.06	108.65	107.37	107.85	109.79	108.56	108.92	110.33	108.19	109.12	107.84	108.76	108.68	109.58	108.08	109.38	108.6	109.64	110.24	108.64	107.14	107.1	109.31	107.54	108.48	108.67	107.78	107.87	109.05	107.54	108.96	109.01	107.7	109.19	108.1	108.95	108.65	107.54	107.84	108.79	108.67	108.13	110.19	109.54
109.14	106.67	107.13	108.28	108.43	107.94	108.93	108.44	109.65	109.59	109.33	108.47	108	108.45	106.76	107.56	109.57	108.2	108.25	108.05	109.56	107.44	107.64	107.93	107.15	109.19	107	109.03	108.29	108.89	108.37	107.68	107.33	106.82	107.69	108.61	108.51	107.87	108.69	107.65	109.29	107.95	108.01	107.16	108.53	109.14	108.71	108.74	109.16	108.68
100.74	100.86	100.65	100.71	101.17	102.85	100.69	101.17	99.1	100.22	100.64	100.43	100.54	100.21	98.776	100.42	100.9	102.13	101.89	100.02	99.197	100.68	99.044	101.25	100.56	99.716	100.56	98.934	100.4	99.869	101.28	98.914	98.287	101.35	100.26	100.7	100.21	100.37	101.05	100.15	102.08	100.23	100.37	100.58	100.06	101.48	100.27	101.52	101.04	101.04
105.23	104.62	104.75	105.76	105.88	104.43	106.26	103.68	106.61	106.17	106.88	106.05	105.86	105.7	104.12	104.26	105.47	105.92	106.49	105.05	104.29	105.72	104.71	105.8	105.2	106.03	106.38	105.56	105.55	105.12	104.31	106.38	104.54	105.18	105.52	107.45	107.53	105.94	107.12	104.32	104.53	106.63	107.05	105.77	107.06	105.1	106.13	104.69	106.09	105.64
109.02	110.12	107.15	109.88	109.01	109	107.97	110.17	108.8	109.56	107.62	108.02	109.21	107.63	108.85	108.14	107.53	108.61	109.02	108.06	108.81	109.33	108.24	107.55	107.18	109.01	108.7	108.39	108.96	108.25	109.5	107.87	109.24	108.55	108.57	107.41	108.29	108.43	109.03	109.57	109.34	110.02	107.9	109.74	108.25	107.98	108.75	109.09	107.68	108.87
100.86	99.855	102.32	100.2	100.64	101.37	100.94	102.15	102.69	99.948	99.993	101.34	101.63	102.29	102.7	101.23	102.2	100.89	101.05	100.91	101.91	100.32	101.25	101.99	100.78	101.25	101.36	102.74	100.56	99.068	101.01	101.12	101.55	99.979	102.44	100.4	102.43	100.59	99.537	100.43	100.61	101.35	101.83	100.09	101.86	100.46	101.96	101.2	101.74	101.3
105.2	105.44	105.53	106.25	105.18	104.88	105.93	105.95	104.9	106.1	106	106.54	105.09	105.7	104.99	105.58	106.32	104.28	105.67	106.88	106.21	105.54	105.2	105.88	105.96	105.07	106.09	106.8	105.16	105.68	106.94	106.66	107.17	105.83	105.31	105.04	106.53	105.24	106.61	105.95	104.49	105.75	106.78	105.17	106.39	105.38	104.95	105.64	106.05	107.19
106.68	108.55	108	108.48	108.79	107.12	107.86	108.04	106.75	107.27	108.28	107.14	107.29	108.16	107.81	108.37	106.84	108.15	107.86	107.25	108.24	106.82	105.48	107.9	107.89	107	109.81	107.44	108.16	108.08	108.42	107.74	108.51	108.68	107.25	108.33	107.97	107	107.95	107.47	109.74	107.92	108.26	107.08	106.74	107.28	108.19	107.85	107.85	108.49
105.11	106.67	105.7	105.43	106.2	107.27	105.5	105.47	106.26	106.11	105.85	106.79	105.35	104.84	105.83	106.07	106.27	106.09	107.54	106.42	105.2	105.46	104.87	104.29	103.62	105.65	106.5	105.88	106.04	104.77	106.56	105.37	105.72	105.19	105.46	105.72	104.56	105.53	107.59	106.81	106.41	104.66	105.9	105.32	103.21	105.54	104.68	103.96	105.07	105.88
109.03	107.2	109.53	106.33	107.62	108.49	107.23	107.7	107.68	107.87	108.09	108.65	106.03	107.81	108.07	108.45	108.84	107.29	106.61	107.59	107.07	106.24	108.34	107.57	107.35	106.74	107.62	108.35	106.5	107.44	108.86	107.16	108.41	107.49	107.2	108.95	107.08	107.39	107.46	108.92	107.3	107.02	108.51	107.93	107.65	107.54	108.46	108.28	108.59	106.3
105.02	106.39	105.43	104.22	105.48	105.15	104.22	106.25	106.74	108.08	105.92	106.74	105.73	106.11	104.45	106.03	104.39	104.61	104.1	105.26	105.34	106.43	105.52	105.85	104.19	107.12	106.25	106.19	105.25	105.53	105.43	106.75	105.56	105.38	106.11	107.65	105.17	105.69	105.41	105.83	103.58	105.01	104.45	104.95	103.97	106.48	104.96	105.61	104.66	106.36
108.48	108.49	107.8	107.82	109.29	107.78	107.59	107.6	107.18	108.4	107.93	107.37	108.38	108.73	107.73	108.63	107.21	108.38	108.29	108.69	109.78	107.43	108.54	109.65	108.32	109.41	107.19	108.25	108.67	108.86	107.54	108.77	107.37	108.79	108.67	108.65	107.69	109.11	108.2	107.09	107.34	109.83	108.83	107.64	110.11	108.51	107.19	106.5	110.29	106.37
110.44	111.05	109.53	110.23	110.68	109.66	108.97	110.02	111.34	111.07	111.28	109.39	110.47	109.9	108.98	111.54	110.42	109.89	111.27	110.61	108.92	109.57	110	108.83	110.48	109.77	110.3	109.66	109.95	110.31	110.15	110.69	109.14	111.19	111.19	111.53	111.04	110.6	109.89	110.51	109.21	110.23	110.69	110.23	109.38	111.44	109.84	108.71	110.22	110.94
108.23	107.05	107.05	109.82	107.59	108.28	107.43	106.62	107.95	108.16	106.68	108.74	107.89	108.78	107.61	107.56	108.11	108.8	108.55	108.77	107.69	107.88	108.84	107.4	107.67	107.73	107.53	108.39	108.1	107.88	107.07	108.59	108.05	107.74	108.98	108.19	108.94	107.35	108.45	106.45	108.62	107.1	109.36	107.97	108.78	108.89	108.3	109.43	106.06	107.64
98.191	98.518	98.281	99.826	98.93	96.645	100.14	97.217	97.781	98.152	96.231	98.293	97.949	97.981	99.344	99.162	98.047	98.337	96.773	99.113	99.151	99.306	97.562	98.812	97.958	98.832	97.372	96.912	97.117	97.428	98.006	99.304	98.939	98.742	98.585	98.47	97.474	97.187	97.209	98.648	97.531	98.325	97.36	97.57	97.378	98.349	99.435	98.485	98.353	97.392
107.73	108.28	107.9	107.6	107.2	108.9	109.37	107.72	106.79	109.17	107.61	108.92	108.18	108.09	108.13	107.56	108.35	108.74	106.78	107.78	107.3	106.96	107.68	108.58	107.84	109.22	107.87	107.74	107.87	107.47	108.33	108.53	108.45	106.52	107.04	107.5	108.17	107.53	108.64	108.11	107.13	107.34	107.4	108.78	109.22	108.17	106.75	107.6	106.74	109.43
106.11	105.76	105.67	106.28	105.25	107.99	106.21	106.2	105.58	104.98	104.67	107.32	106.09	104.56	105.08	104.53	104.14	104.57	105.59	106.12	106.27	104.57	105.54	105.68	105.64	106.14	106.11	107.04	105.35	106.08	105.57	105.09	106.72	104.33	105.64	104.98	105.21	105.49	104.71	105.96	104.96	105.98	106.94	105.97	105.9	105.1	106.63	106.2	105.38	105.31
108.94	108.79	108.64	108.43	109.72	106.94	107.71	108.92	110.1	107.69	108.46	107.26	108.55	108.58	108.9	108.3	108.66	107.24	107.49	106.97	109.21	108.56	108.63	109.06	110.67	108.6	108.64	107.41	109.82	108.72	108.9	109.07	108.82	108.85	110.19	109.44	109.61	106.26	108.56	107.12	109.48	109.49	109.85	108.73	108.41	109.59	110.17	110.02	108.02	108.86
109.61	107.81	108.54	108.74	109.98	108.83	108.47	110.21	110.01	108.2	110.22	108.75	107.85	108.16	109.24	107.63	108.45	107.6	107.49	108.83	105.75	108.72	106.42	108.58	108.71	108.1	111.31	107.29	108.17	110.23	107.78	108.57	109.26	109.16	108.35	107.82	110.69	107.87	109.25	108.19	106.93	108.04	108.27	107.59	110.39	108.37	108.03	107.66	110.39	109.19
98.828	100.51	102.13	99.781	101.45	100.85	99.756	101.3	99.16	99.779	99.724	101.42	100.63	100.47	100.43	101.49	100.67	100.86	98.767	100.28	100.03	100.47	99.706	99.981	100.15	99.661	100.45	99.892	100.5	99.251	100.31	99.996	98.823	100.61	99.564	100.17	98.152	99.411	100.36	100.58	99.806	101.42	101.77	99.539	101.75	100.05	102.35	99.833	100.62	100.36
106.51	105.87	107.98	106.33	107.03	106.51	107.61	105.95	106.79	107.49	105.86	107.41	108.26	105.82	106.85	106.8	106.89	105.28	106.89	106.55	106.4	106.89	107.83	106.05	106.18	107.56	107.33	107.62	106.01	106.18	107.04	107.07	108.15	105.24	106.03	106.88	106.73	105.6	107.16	104.44	106.72	107.18	106.45	106.89	106.28	107.18	107.31	104.71	106.86	107.77
100.4	100.37	99.81	100.84	101.53	101.44	99.782	99.975	100.18	102.02	100.31	100.32	100.88	99.152	102.56	101.73	100.7	101.14	99.746	100.06	101.98	101.01	101.76	102.04	100.89	101.17	101.94	99.397	100.31	99.51	100.5	100.89	100.64	100.39	99.724	99.667	100.09	101.79	100.51	101.19	99.408	101.41	100.14	100.28	99.77	102.11	100.57	99.951	99.986	99.538
98.107	96.942	97.641	95.696	98.359	98.934	98.08	98.928	96.744	97.601	99.222	97.574	98.172	98.739	97.414	97.922	97.715	97.518	98.067	97.991	98.217	97.749	97.632	99.951	98.856	97.877	98.044	98.616	98.983	98.471	97.416	99.312	96.912	97.728	98.154	97.096	97.222	98.952	96.711	98.111	98.478	97.927	98.148	98.584	98.433	97.886	97.963	97.22	97.397	97.718
105.98	104.85	105.97	105.29	106.09	104.96	105.69	105.19	105.54	106.57	105.47	105.55	105.81	105.04	105.92	103.93	105.65	107.12	105.8	106.24	105.39	106.36	104.37	104.35	106.15	104.99	106.84	104.88	106.26	106.33	106.4	105.3	102.71	105.7	105.13	105.05	105.32	107.12	103.84	105	103.38	104.7	105.82	105.68	104.56	105.15	105.28	107.76	106.4	104.72
99.687	97.852	98.552	98.166	96.912	98.584	97.111	96.542	98.29	97.6	97.956	97.066	98.015	99.361	96.391	99.234	98.798	99.116	96.79	97.763	97.386	98.531	98.385	99.602	99.788	98.229	97.299	97.465	97.687	97.102	100.35	97.582	97.261	98.37	98.519	98.027	98.399	97.728	95.471	99.669	98.356	99.137	97.439	98.153	97.795	97.01	98.607	98.457	95.591	98.855
108.65	108.64	108.47	108.56	109.38	107.93	107.41	108.57	106.73	108.58	108.62	108.05	107.17	107.49	109.43	108.78	108.86	109.17	109.21	109.39	107.19	108.76	108.64	108.9	108.54	110.61	108.55	108.46	108.03	107.3	107.35	106.86	108.83	109.38	107.95	108.75	109.44	108.33	109.01	109.02	108.33	107.76	107.84	107.94	108.29	108.6	109.44	107.89	108.7	107.92
103.07	104.19	104.44	105.29	105.9	104.86	106.83	105.02	104.53	104.5	104.85	106.87	105.26	106.15	106.43	106.13	105.15	104.14	104.41	105.14	105.89	105.88	105.48	105.41	105.06	105.18	105.3	105.95	105.99	105.25	104.75	107.01	106.28	103.87	105.56	106.42	106.1	105.96	105.91	107.29	107.02	105.81	106.84	104.77	106.82	106.24	104.66	105.34	106.44	105.57
107.15	108.87	108.55	107.97	107.74	107.42	107.53	107.59	107.17	109.24	108.76	107.78	107.33	107.59	107.21	107.87	107.21	107.9	107.31	108.39	108.1	108.76	107.42	106.58	107.73	108.15	107.54	107.83	108.36	108.13	107.89	108.7	107.38	107.66	106.43	106.89	109.31	108.54	107.31	107.35	108.2	106.67	108.44	108.59	107.12	108.08	107.16	106.86	107.94	106.94
104	104.75	105.6	105.28	106.34	106.15	104.73	104.32	106.74	104.87	105.63	104.82	106.15	105.71	106.01	106.81	105.02	105.52	105.24	104.78	106.08	105.53	105.56	106.05	106.07	106.8	105.87	106.39	106.7	104.17	106.14	103.75	106.97	106.64	106.65	105.78	106.89	105.48	104.29	105.91	104.36	104.21	104.92	106.37	105.96	107.53	104.52	105.56	104.65	104.87
97.252	98.073	97.793	98.237	98.408	98.534	98.558	99.045	99.919	98.738	100.02	100.13	99.456	99.969	98.905	100	98.624	98.484	97.692	98.514	98.349	97.849	98.555	98.196	98.934	99.518	98.781	101.15	99.354	97.915	98.774	98.9	98.751	99.448	97.156	99.771	98.639	98.57	98.562	99.92	98.993	99.673	97.859	99.95	99.641	99.218	99.151	98.751	98.01	99.562
107.35	106.29	105.89	106.1	105.66	106	105.28	105.82	105.96	104.63	105.79	104.47	106.76	105.15	105.5	106.73	104.69	104.32	104.02	106.37	105.12	105.23	104.72	105.99	106.82	105.66	105.4	104.81	105.08	106.19	105.14	108.45	105.13	104.3	103.76	104.88	105.77	105.76	105.96	105.06	103.86	106.22	105.63	105.98	105.71	105.61	105.92	105.61	106.63	104.15
104.74	104.12	104.99	104.95	106.57	106.62	105.06	104.83	104.84	104.88	105.82	106.29	104.52	105.95	105.8	105.76	105.21	105.8	105.77	106.09	106.3	105.98	106.81	106.09	104.5	105.82	104.61	105.82	106.93	105.59	106.39	105.49	106.84	105.4	106	105.72	105.72	105.31	105.89	106.87	105.25	105.44	107.01	105.38	106.35	106.68	106.78	105.09	106.13	105.02
105.93	104.22	105.83	105.89	106.12	104.55	105.75	104.68	106.3	104.58	104.12	106.91	106.46	105.84	105.95	106.23	105.8	105.21	108.23	106.59	106.6	104.68	107.23	104.1	105.08	106.01	106.65	105.29	105.38	105.3	106.49	105.64	105.29	104.95	104.65	105.24	106.51	104.34	106.37	104.95	106.38	104.98	105.58	105.22	105.68	104.09	106.05	104.06	106.07	104.77
99.939	101.09	100.46	100.67	100.3	99.893	100.3	100.93	99.361	99.926	100.37	99.306	100.42	101.11	101.15	99.628	100.31	99.521	101.32	100.87	100.21	99.495	102.57	99.374	99.242	100.64	100.34	100.64	100.4	100.74	101.37	98.662	100.01	102.27	101.3	100.6	99.667	99.921	99.542	100.37	99.549	100.66	99.774	100.89	100.55	100.17	99.604	100.86	100.03	100.29
97.447	96.935	98.019	97.091	96.89	97.496	98.479	98.026	97.577	96.977	97.127	98.96	99.973	97.927	98.338	96.44	98.388	97.464	98.368	99.933	96.703	99.886	98.112	96.319	97.18	97.794	96.539	97.404	97.623	97.246	97.77	96.657	100.01	97.342	97.333	98.464	99.207	100.39	99.459	97.397	97.808	98.707	99.046	99.998	98.861	99.407	98.06	97.569	96.888	98.193
108.54	108.51	108.28	107.76	109.93	109.38	108.78	106.91	106.73	110.38	108.29	109.43	108.28	108.45	107.46	107.83	108.62	108.01	110.03	107.16	108.03	107.05	108.25	109.56	108.86	106.78	106.77	110.42	107.01	108.06	107.97	107.02	108.65	108.36	107.84	108.71	108.63	109.78	106.18	109.24	107.47	108.27	108.29	108.62	107.95	108.37	107.3	108.22	109.29	108.65
106.79	108.33	109.02	107.42	109.15	109.43	108.44	106.16	108.28	109.05	108.43	108.05	108.99	107.01	109.94	106.18	107.95	108.94	108.05	108.33	108.54	106.89	108.95	107.81	109.21	108.7	107.52	108.89	108.83	108.75	109.89	107.91	107.84	108.7	107.45	109.5	107.55	107.15	107.2	107.95	108.89	108.73	108.18	108.25	108.95	108.69	108.32	108.67	108.97	108.06
105.43	106.46	107.75	106.86	106.42	105.08	107.54	107.29	106.39	106.84	106.24	106.88	106.39	105.05	107.2	106.04	105.72	105.66	105.91	105.23	104.58	106.7	106.29	107.04	105.75	105.51	106.29	107.17	106.25	107.68	107.12	106.35	106.24	107.03	106.23	106.78	105.88	106.64	105.94	106.23	105.97	105.58	107.02	106.28	107.34	107.31	105.12	107.35	104.48	107.22
106.81	106.08	105.04	105.11	106.41	106.39	104.91	106.65	105.46	106.21	104.72	107.22	105.68	106.18	105.39	106.53	105.87	107.7	104.27	106.56	105.23	106.19	107.01	104.84	106.11	105.46	105.7	104.75	105.53	106.51	103.49	105.73	104.16	105.03	106.34	105.13	106.11	103.9	105.63	106.43	103.97	105.85	106.07	105.7	105.65	105.82	105.46	106.95	105.27	107.38
105.73	104.43	105.86	105.92	105.69	106.14	106.88	106.19	105.98	106.94	106.35	106.39	105.76	105.26	105.36	106.58	104.67	106.69	106.55	105.61	106.21	106.98	104.41	108.14	105.12	106.91	105.55	105.87	105.9	105.36	106.38	106.73	106.17	106.15	105.84	105.09	107.59	105.42	105.04	106.46	105.98	105.58	106.2	105.24	105.06	105.61	105.19	105.9	105.26	105.94
109.68	108.83	107.86	108.16	107.84	107.56	108.84	109.29	110.87	107.71	107.7	109.67	109.11	107.81	109.99	107.48	110.02	109.85	108.68	108.72	109.44	109.09	108.03	108.02	107.42	108.35	108.38	107.38	107.17	107	107.94	107.56	107.35	108.27	107.81	108.16	107.91	108.11	109.79	109.06	107.56	107.78	108.77	108.15	109.18	107.27	108.68	109.73	108.28	109.39
106.93	108.09	107.47	107.05	105.12	107.25	105.71	106.82	105.74	107.45	107.24	106.79	105.25	105.63	106.45	106.52	107.59	106.7	105.72	106.28	106.06	106.89	106.97	104.68	105.36	105.6	106.54	106.46	106.39	106.41	106.77	106.36	105.78	105.69	106.58	107.92	107.64	105.99	106.72	105.1	105.89	105.9	106.4	107.09	107.2	105.93	105.69	105.24	105.45	106.74
105.96	105.11	105.4	106.32	103.72	105.62	104.75	105.62	105.23	104.29	105.29	104.91	105.32	106.38	105.85	104.74	104.64	105.8	105.13	105.73	105.17	105.74	107.9	105.1	105.26	106.65	106.31	104.32	107.27	106.32	105.68	106.03	105.36	106.57	105.39	106.5	106	103.61	107.98	106.02	106.18	105.37	107.36	106.32	105.66	105.52	104.57	105.35	105.89	105.75
104.94	106.55	105.05	105.93	107.23	106.91	107.58	106.27	106.12	107.42	107.76	106.34	106.66	106.77	107.29	105.8	106.9	107.37	106.26	105.49	106.48	106.63	107.5	107.03	106.08	107.9	107.54	107.29	106.58	105.7	105.39	107.44	107.67	105.11	106.4	106.05	106.27	105.68	105.56	105.45	107.42	107.91	107.44	106.64	107.3	104.77	107.08	107.66	106.77	106.64
105.12	105.77	107.71	105.94	107.87	105.91	105.54	105.64	107.06	105.15	106.17	104.22	106.68	106.19	106.35	105.27	105.85	105.62	105.08	106.61	107.41	106.27	106.04	107.37	105.62	107.38	105.77	106.81	105.13	106.79	105.58	106.16	107.34	106.25	107.58	106.13	104.83	106.6	107.14	105.3	107.31	106.66	106.64	105.33	106.11	108.25	106.96	105.23	106.64	105.29
105.21	106.75	106.59	106.81	106.08	106.69	106.14	105.66	105.84	106.74	105.58	105.26	104.5	106.67	103.76	104.48	105.13	106.93	106.19	106.47	106.74	106.5	105.08	105.6	105.73	105.13	105.58	105.45	105.92	105.47	105.17	107.49	107.43	105.45	105.29	108.3	107.59	105.42	106.77	106.55	105.54	106.22	105.41	106.99	104.31	104.22	106.81	107.31	105.12	106.92
107.13	107.64	109.07	108	109.06	108.38	108.81	107.67	109.24	108.23	108.11	108.17	108.81	106.6	107.92	107.53	108.93	107.21	106.93	107.54	106.92	106.07	107.41	106.95	108.01	107.82	109.35	107.56	106.56	108.81	108.28	106.73	107.41	108.78	106.75	108.04	107.91	107.69	109.69	108.48	107.03	107.42	109.55	107.88	106.82	108.09	107.9	107.07	108.31	106.42
105.21	105.07	104.68	106.41	107.06	105.55	106.01	108.14	107.38	105.65	104.95	105.65	104.18	105.03	104.42	106.07	106.69	105.17	105.71	106.3	106.1	107.14	105.77	105.46	106.18	106.62	105.83	104.65	104.57	105.83	105.38	106.23	107.42	105.83	107.36	105.3	105.91	106.74	105.55	104.51	104.9	104.96	105.14	106.76	107.89	105.76	104.47	105.82	105.56	105.91
106.7	108.42	109.07	109.02	107.02	109.83	107.91	106.78	107.89	108.61	108.74	108.03	108.35	108.17	109.51	108.72	109.27	107.95	108.83	108.45	107.12	108.1	109.2	107.22	107.24	107.49	108.57	109.28	109.15	107.5	110.27	110.2	107.88	107.79	109	108.51	108.56	107.8	108.86	108.9	108.38	107.2	109.79	106.99	108.93	108.58	110.18	107.92	107.83	108.32
106.46	106.13	104.51	105.27	106.24	106.4	106.38	106.57	106.46	104.66	106.24	105.74	105.32	107.33	105.32	106.13	106.35	105.85	106.21	106.09	106.12	105.78	103.55	103.1	104.46	105.56	104.54	107.7	105.36	105.54	107.96	106.14	105.57	104.55	105.53	104.9	104.32	108.16	103.82	107.13	105.15	105.18	105.51	105.44	105.12	105.55	105.94	104.56	106.88	105.46
97.621	97.333	98.107	98.105	97.687	97.965	99.148	98.74	98.717	97.297	98.404	97.681	98.78	98.476	98.175	97.929	97.708	99.404	101.09	99.196	98.833	99.511	98.556	99.565	98.219	99.667	98.687	98.05	98.201	99.767	96.999	98.494	98.034	97.891	98.42	98.576	98.876	97.355	96.8	98.595	98.02	97.884	100.15	97.671	98.708	98.704	97.603	97.469	99.329	96.568
99.8	100.42	99.862	100.7	100.03	100.74	100.16	99.401	102.39	100.43	102.53	101.83	100.45	100.74	101.1	100.18	100.83	100.07	101.14	100.18	99.691	101.7	101.69	102.42	101.87	100.82	99.969	100.48	101.33	101.97	100.97	101.93	101.47	100.69	100.55	101.1	101.48	102.32	100.7	98.913	100.35	102.06	101.89	101.79	100.57	100.73	100.62	101.44	99.923	100.15
102.04	101.84	102.38	102.43	102.48	102.39	103.05	103.7	101.65	102.68	103.96	102.75	104.15	102.09	101.38	102.11	101.18	102.45	101.4	103.01	104.14	103.45	101.75	102.49	102.93	103.04	102.49	103.99	102.76	103.3	103.6	103.74	103.27	102.18	102.34	103.83	104.44	103.32	102.97	102.64	102.19	103.77	102.98	103.19	102.01	102.49	102.02	102.47	104.37	102.61
102.84	102.92	102.34	103.89	102.98	103.74	101.69	102.24	103.6	103.29	102.06	103.82	103.02	103.1	103.79	103.39	103.89	101.84	102.7	102.36	103.17	103.29	103.66	102.46	101.03	102.68	103.43	102.81	102.97	104.44	102.28	103.63	103.41	101.53	101.48	102.34	102.01	103.35	102.96	103.2	102.88	102.52	103.31	102.79	100.98	103.48	103.02	103.19	103.7	102.38
98.194	98.027	99.248	98.687	98.97	98.208	98.156	97.921	99.861	98.729	99.237	99.317	99.678	97.556	98.888	97.654	96.813	99.05	100.08	98.898	100.22	98.831	99.194	99.132	98.236	98.561	99.249	98.748	98.709	100.37	99.813	99.662	99.012	99.565	98.886	99.292	99.42	99.088	97.796	100.27	99.13	97.834	99.066	97.043	98.426	98.371	99.574	98.756	99.245	100.46
109.97	107.08	110.34	107.51	107.89	110.5	108.74	107.31	108.59	107.95	109.2	108.69	107.27	107.07	108.56	106.89	107.64	108.24	109.54	107.19	108.62	108.36	109.26	108.58	107.67	108.4	107.84	107.27	108.44	109.01	108.56	106.43	108.45	107.18	106.49	108.81	108.33	108.85	108.8	108.28	107.66	109.52	109.04	108.35	107.63	107.93	107.96	107.61	108.45	108.2
109.53	108.44	109.96	108.17	108.78	107.92	107.54	107.71	109.3	108.6	108.3	106.8	111	110.02	107.92	108.54	108.23	107.46	108.93	107.58	107.97	110.27	108.79	108.4	108.69	108.02	107.85	107.6	108.48	108.99	108.85	108.54	109.75	109.02	108.03	109.26	109.15	108.2	109.73	107.34	108.09	108.68	110.07	109.37	108.26	108.09	108.47	107.25	109.87	108.61
99.502	99.852	101	99.938	99.574	99.723	101.33	99.601	99.116	99.37	99.517	100.07	100.11	100.26	99.783	99.777	98.224	101.82	101.18	100.95	100.94	100.36	100.6	99.826	99.171	100.59	101.08	99.788	99.027	100.32	99.393	99.812	101.54	100.71	101.19	98.767	98.888	102.19	99.885	99.613	102.45	100.91	101.86	101.02	99.895	100.99	99.809	102.36	101.89	99.587
108.18	107.95	107.46	108.38	108.59	108.58	108.4	108.4	108.21	108.55	108.9	109.15	108.35	108.69	109.74	107.9	109.68	109.61	108.66	108.34	108.37	109.36	106.93	108.52	107.42	110.51	108.16	108.75	109.13	108.58	107.45	108.15	110.52	107.63	109.36	108.02	108.47	108.32	108.38	108.48	110.19	108.6	110.2	107.61	107.53	107.7	108.19	108.34	108.91	108.41
105.42	105.69	106.41	105.4	105.1	106.32	104.98	105.25	105.56	106.58	105.6	105.17	107.29	105.39	104.2	106.27	104.81	105.57	106.19	105.25	104.43	105.78	105.24	106.7	106.62	105.22	106.27	105.4	106.43	105.21	105.83	105.96	105.1	106.36	104.68	105.69	105.45	103.72	106.45	105.49	105.88	105.32	105.59	105.72	105.23	106.24	105.55	105.66	105.09	103.46
106.15	104.83	105.35	106.52	106.39	106.57	106.26	106.32	105.62	106.31	105.01	105.47	106.1	105.44	104.11	104.6	105.16	105.2	104.93	106.42	106.32	105.44	107.29	105.54	105.37	106.7	105.46	105.59	107.14	105.51	105.42	105.18	105.29	105.01	105.34	104.15	104.2	104.97	106.54	105.86	104.63	103.36	106.43	105.33	106.85	106.23	105.1	104.1	105.95	106.36
99.266	100.24	101.83	98.849	100.88	101.4	102.01	99.751	100.04	99.41	101.78	100.33	100.26	100.06	99.555	101.39	100.97	100.07	100.59	100.03	100.67	100.61	100.68	100.4	100.7	100.76	98.863	100.87	101.47	102.39	100.85	100.93	98.33	100.55	99.771	101.57	100.22	99.298	100.64	101.05	101.86	100.52	100.76	100.72	101.04	102.17	99.611	100.47	99.848	100.79
108.17	107.13	107.84	107.9	108.3	107.9	107.77	107.63	108.88	107.66	107	108.94	108.56	108.84	108.12	107.77	107.38	107.72	107.28	109.46	107.77	108.07	107.16	107.89	106.39	107.66	106.79	108.79	108.01	108.05	107.47	109.74	108.89	106.46	106.93	108.83	106.52	107.56	106.6	107.23	108.12	108.14	106.11	108.17	106.84	107.69	107.52	106.42	107.91	105.76
107.38	108.34	106.67	107.74	107.98	107.87	109.43	109.24	106.42	108.19	107.55	107.55	109.6	106.95	108.29	107.95	108.75	106.88	108.17	107.83	106.98	105.56	107.18	108.12	107.83	107.9	108.4	108.69	106.9	107.59	109.08	107.7	108.32	107.77	107.08	107.02	106.55	107.94	107.91	107.45	108.04	108.7	108.14	108.36	108.66	106.89	106.8	108.41	107.26	106.91
107.94	107.96	109.21	107.18	107.53	107.65	107.17	108.31	106.95	108.65	109.24	108.31	106.83	109.21	107.04	110.08	107.84	107.43	108.19	105.42	106.61	108.18	108.52	107.94	108.6	107.49	107.86	107.42	108.76	107.65	108.29	108.51	106.69	107.24	107.81	107.55	107.93	107.83	108.63	108.76	108.4	107.75	108.45	108.34	108.72	107.51	108.27	108.44	107.07	107.81
97.252	98.089	97.721	99.985	98.639	98.531	98.369	97.664	98.99	98.375	99.422	98.209	99.037	98.711	98.242	98.484	97.36	97.839	98.66	97.576	96.857	99.353	97.018	98.481	96.908	97.117	98.914	97.873	97.557	97.724	98.897	98.553	99.006	97.938	97.768	98.411	98.815	97.903	97.342	97.49	98.786	97.575	97.665	97.986	98.795	96.605	96.485	98.501	97.624	99.222
105.94	105.58	104.99	105.22	107.32	105.47	105.14	105.6	106.3	103.6	104.63	105.09	104.81	106.35	106.34	107.04	105.27	104.77	106.13	105.45	105.92	105.97	105.88	106.39	105.5	104.85	106.36	106.55	105.28	105.62	105.24	104.9	104.67	104.46	106.33	106.67	105.41	106.68	106.02	105.28	105.77	107.38	106.16	105.66	105.84	103.59	105.64	104.43	104.37	106.29
101	100.52	101.12	100.72	99.921	100.62	99.713	100.42	99.79	99.753	100.82	100.86	100.17	100.98	100.98	99.902	101.18	101.21	99.919	100.14	100.46	101.02	100.85	99.549	100.62	99.119	100.45	100.7	100.27	100.02	101.49	101.41	100.65	100.08	100.16	99.769	99.296	101.19	101.21	100.29	100.78	101.97	100.15	100.2	102.69	99.011	102.13	102.34	100.07	99.407
98.086	98.577	97.549	99.686	97.726	99.363	97.719	98.724	96.212	99.149	99.244	97.312	98.384	98.657	98.585	97.842	97.868	97.159	97.876	97.607	99.542	97.46	97.913	98.262	98.516	99.361	99.107	97.472	98.167	96.911	97.997	98.595	98.352	96.909	99.046	96.378	97.279	99.117	98.959	96.951	97.998	99.149	97.948	98.669	96.959	98.025	96.594	97.408	98.387	97.267
100.85	100.7	100.02	101.22	99.565	99.257	99.825	98.722	98.907	100.99	98.679	101.03	103.02	102.3	99.809	99.695	101.02	99.018	100.57	100.23	99.869	100.1	100.05	100.6	100.85	100.4	100.06	99.762	99.718	99.576	101.24	100.83	100.38	99.662	99.526	100.31	100.91	98.944	99.88	102.01	101.7	99.986	100.97	98.503	99.636	98.976	99.37	99.096	101.81	100.11
100.53	100.02	98.279	98.838	100.14	99.096	102.07	101.11	101.45	100.39	100.47	101.36	101.05	100.19	99.161	101.93	100.55	100.16	102.49	101.44	101.35	101.92	101.92	101.54	103.02	101.34	102.23	100.19	102.52	100.23	99.747	102	100.72	100.9	100.42	101.01	101.99	100.79	102.57	100.66	101.74	101.08	101.16	100.98	101.55	100.93	99.627	101.2	100.32	102.21
103.83	106.53	105.2	106.77	107.26	105.48	106.93	106.06	105.97	107.31	105.93	106.41	104.57	105.62	105.8	105.45	105.44	106.58	105.92	106.58	106.27	104.88	104.56	106.4	103.35	103.88	105.98	106.14	105.78	106.1	105.7	104.78	105.09	103.67	105.36	105.23	104.79	105.62	105.56	105.11	103.43	104.54	105.42	105.45	104.75	105.45	103.74	105.22	105.37	104.22
105.83	106.94	107.13	105.28	106.9	107.94	104.96	107.1	107.02	107.15	107.78	107.17	106.97	107.31	105.87	107.86	106.34	107.08	107.29	106.72	104.95	106.53	106.27	107.73	105.18	106.34	105.68	105.99	106.21	106.29	107.94	107.15	106.18	108.02	106.12	106.62	105.72	106.26	107.62	105.1	106.6	105.25	105.46	106.39	106.99	105.52	108.08	108.05	106.51	106.1
98.233	98.628	98.011	98.569	100.12	98.563	98.192	99.803	98.02	96.513	97.696	97.419	98.511	98.72	98.194	97.305	97.972	97.333	98.483	98.407	98.162	98.46	96.911	99.166	99.324	98.403	98.995	97.898	98.388	99.671	97.153	96.005	96.877	95.879	97.381	98.113	98.215	97.814	98.673	97.576	98.981	97.73	96.895	96.867	100.13	97.314	98.335	97.036	97.414	97.66
107.51	109.21	107.81	107.77	106.85	108.02	109.28	105.79	106.91	108.59	107.88	107.58	107.36	108.44	106.97	108.2	106.99	107.91	108.97	108.34	108.52	108.75	107.42	107.17	105.62	108.31	108.66	107.6	110.13	106.83	109.11	107.9	107.36	107.57	106.97	108.44	107.56	107.91	107.88	107.42	107.79	106.61	108.18	107.5	108.49	109.03	107.38	109.28	107.74	106.31
100.63	98.71	98.157	98.854	98.988	98.657	97.83	98.162	99.581	100.45	98.572	99.412	98.771	98.949	99.965	98.719	99.476	99.822	97.9	98.844	97.848	100.09	98.884	98.506	98.417	99.78	98.479	97.984	97.656	98.172	98.072	98.2	98.58	98.077	99.876	98.197	98.857	98.677	98.869	97.935	98.805	100.72	96.938	99.547	101.07	99.129	97.981	99.601	99.045	99.824
105.24	105.35	107.04	106.14	105.42	105.81	104.51	106.56	106.95	104.46	106.05	106.09	107.12	104.86	104.81	105.51	104.69	107.39	106.22	105.77	105.37	106.25	104.49	105.22	106.48	105.57	104.2	103.17	105.96	105.8	107.5	104.88	107.64	106.01	106.34	105.13	105.52	105.05	104.25	105.08	105.72	106.59	106.94	104.66	106.23	105.63	105.93	107.07	105.21	106.62
106.8	105.13	106.21	107.36	107.15	106.61	107.77	107.03	106.07	106.39	106.63	105.57	106.12	105.48	106.08	106.28	106.18	107.35	106.1	105.51	107.71	107.21	104.78	106.43	106.96	106.04	106.28	105.08	107.62	105.3	107.25	106.67	108.28	106.46	106.74	106.42	106.72	107.35	105.93	106.92	105.71	108.06	106.01	106.65	106.04	106.6	106.18	108.38	107.57	107.37
109.81	106.95	109.49	107.74	108.75	108.66	108.43	109.01	108.13	106.34	109.13	108.11	108.28	108.61	108.39	109	108.94	109.75	107.08	107.72	108.3	107.64	109.37	108.06	109	108.07	109.23	106.46	109.12	108.89	107.85	107.29	108.53	107.93	109.31	109.15	108.76	108.48	107.47	109.52	108.51	109.62	108.56	109.48	107.66	108.29	108.3	108.02	108.8	107.79
105.44	107.33	106.5	104.68	107.59	105.16	106.03	106.57	105.39	105.62	105.66	104.8	107.04	104.83	105.86	104.88	104.93	105.85	103.24	104.69	104.25	104.85	106.18	105.82	105.32	105.94	107.57	105.32	104.46	105	105.65	105.29	104.2	104.72	105.25	104.59	105.69	104.83	104.54	106.99	106.69	105.37	106.82	104.98	104.26	104.6	105.26	104.44	106.39	103.52
105.58	105.9	105	105.57	103.68	104.61	106.24	106.03	104.97	104.52	106.09	104.43	105.02	106.33	105.37	105.51	105.17	106.07	106.21	106.21	105.98	104.91	107.57	105.96	105.13	105	106.18	105.99	105.12	105.2	106.6	107.08	106	104.34	104.29	105.32	105.32	105.38	105.25	105.31	106.1	105.76	106.01	105.96	105.72	106.7	104.25	105.96	105.31	106.97
106.24	104.69	105.13	106.12	106.26	106.68	106.73	105.82	106.14	105.53	105.08	106.18	106.63	105.13	106.87	107.25	105.84	106.89	106.72	106.47	104.84	105.51	106.66	106.02	105.46	105.84	105.7	105.81	106.03	104.78	104.74	105.51	104.6	105.2	105.68	106.1	106.11	106.59	105.84	105.33	105.08	104.64	104.8	105.15	106.79	106.09	105.25	106.01	106.2	105.57
105.05	104.62	105.15	106.02	107.37	105.17	105.38	107.51	107.07	105.15	106.48	105.54	104.39	105.85	105.77	105.86	107.24	105.72	105.76	104.74	107.04	106.21	106	106.3	106.02	106.44	104.84	105.87	105	104.5	104.12	106.14	105.66	105.12	104.3	105.92	104.41	104.11	107.32	107.4	104.36	107.31	104.38	104.62	105.09	105.26	106.8	105.77	106.24	107.78
105.22	107.77	104.69	106.2	105.47	106.52	106.85	106.19	105.99	106.11	106.59	104.4	104.98	107.51	105.62	105.63	106.3	104.9	106.37	105.88	105.07	104.6	106.02	104.73	106.16	105.69	106.05	105.99	106.87	105.87	103.33	107.24	106.47	106.35	105.62	103.45	106.06	106.22	106.19	104.44	105.38	105.68	105.68	104.52	105.47	106.91	105.04	105.16	105.27	103.78
107.93	108.72	108.89	107.68	109.62	109.07	108.24	109.27	109.91	106.67	108.66	108.04	108.08	109.07	109.85	108.06	108.86	109.79	107.72	108.37	108.82	107.9	107.24	108.78	107.86	108.74	108.74	109.05	107.21	106.88	107.42	108.63	107.91	107.92	108.5	108.01	108.73	109.88	109.82	108.7	107.41	107.11	107.39	110.37	107.88	108.05	107.9	108.69	107.55	107.25
106.96	107.69	109.44	108.35	107.56	107.44	108.68	108.53	108.99	107.99	110.17	108.15	107.56	106.98	109.06	107.31	107.63	108.37	109.22	105.59	108.02	107.99	108.7	105.87	108.38	107.63	106.82	107.78	107.74	108.04	107.28	107.2	108.04	109.27	109.39	107.99	107.61	107.91	106.73	107.36	108.29	108.25	108.4	106.68	107.8	109.41	108.18	107.76	108.24	108.63
107.36	107	105.59	106.52	106.72	106.48	106.22	107.84	106	106.97	106.44	106.8	105.74	105.94	106.69	106.14	106.8	106.87	105.26	106.76	107.68	105.61	107.45	105.65	105.78	105.17	106.26	106.57	107.06	107.17	107	107.11	106.27	106.23	106.76	107.17	107.25	106.6	106.62	106.01	106.01	105.84	104.72	106.12	106.53	106.27	106.87	106.04	107.5	105.04
100.92	100.59	100.27	101.77	99.992	100.12	100.4	99.963	100.8	99.715	100.71	100.84	99.018	101.27	101.15	100.09	100.92	100.09	101.98	100.22	100.48	100.66	99.756	100.36	99.675	99.601	98.799	101.65	99.4	99.541	98.847	100.14	99.659	101.29	99.064	99.556	100.75	100.29	100.26	99.93	98.491	99.904	100.01	99.833	100.3	100.19	101.53	98.79	100.49	100.87
106.45	107.76	106.57	106.9	104.92	108.27	107.67	106.8	106.68	106.26	106.23	105.74	106.63	106.39	107.2	107.48	105.8	106.87	105.29	107.4	106.59	104.98	107.34	104.01	106.42	107.1	106.21	109.58	105.77	106.51	107.37	106.45	106.3	107.43	105.79	106.73	106.06	104.88	105.36	108.63	105.25	106.52	107.43	106.6	106.35	105.25	106.88	105.48	105.55	105.63
105.32	106.03	106.68	105.45	107.94	105.75	106.22	106.53	105.16	107.07	104.66	106.41	105.73	106.23	105.26	106.96	105.64	106.45	106.37	105.41	105.31	106.02	105.37	107.86	107.23	104.73	106.91	107.24	104.34	106.58	106.13	105.07	105.15	105.97	106.97	105.63	104.65	106.69	106.3	107.73	105.31	105.27	107.85	105.64	107.81	105.76	106.92	105.69	105.4	105.94
108.27	108.12	108.54	109.99	110.16	109.18	109.23	107.26	107.39	108.65	108.71	107.29	108.31	109.88	107.86	109.12	108.18	108.28	108.1	110.39	109.77	107.01	109.8	108.53	109.22	106.58	108.93	108.17	110.11	107.86	107.12	108.28	108.02	109.8	107.55	107.4	108.11	108.93	109.07	109.11	108.04	108.74	106.84	106.89	108.69	108.59	108.83	108.17	110.9	108.16
100.97	100.57	102.03	100.16	100.92	101.73	100.02	101.23	101.18	98.891	100.53	101.13	101.85	100.21	98.771	102.13	101.4	100.52	101.73	100.24	100.75	100.02	101.79	100.06	100.87	100.01	99.393	100.05	100.76	101.64	101.79	100.84	99.281	100.94	100.32	99.246	101.25	100.59	101.48	99.909	99.485	101.39	101.38	100.93	101.83	100.32	102.05	100.17	100.45	99.68
111.11	109.04	111.53	110.06	110.04	109.6	111.4	110.02	111.27	112.15	111.38	109.68	110.43	108.72	111.22	110.62	110.73	110.21	111.64	109.9	110.8	112.19	110.16	108.85	110.95	110.34	110.92	109.38	110.69	110.08	110.72	111.33	110.46	110.58	110.31	111.63	110.63	110.49	112.17	107.93	110.08	110.87	111.56	110.41	109.93	109.99	109.38	110.88	112	109.94
106.74	106.96	105.85	106.29	104.76	106.05	107.15	106.19	105.63	106.86	105.29	104.01	105.94	107.72	105.9	106.99	105.83	106.33	106.11	106.38	107.14	107.15	106.56	107.46	106.71	105.39	107.65	107.62	105.61	107.36	106.28	105.36	105.97	105.88	105.59	106.54	107.64	107.27	107.11	107.91	106.28	106.21	105.84	107.09	106.4	105.28	107.71	105.6	106.36	105.71
107.94	108.32	108.75	109.03	108.32	110.39	108.69	108.82	107.97	107.57	109.05	108.83	108.88	107.69	108.26	110.03	108.6	109.67	108.61	108.29	109.23	107.26	108.96	108.54	109.23	109.08	109.03	107.85	108.7	108.04	107.63	106.63	108.27	107.1	108.6	107.42	109.45	109.23	107.94	108.74	109.69	109.88	109.44	107.66	107.72	109.1	107.98	109.03	106.98	109.37
108.31	108.14	108.03	108.82	107.1	108.48	107.8	107.05	107.77	107.8	109.34	108.32	108.07	108.58	106.38	107.29	108.49	107.56	108.96	109.75	108.18	108.17	107.52	107.87	107.39	106.91	108.57	109.55	107.65	108.43	107.88	108.02	107.72	108.08	108.1	109.94	107.14	108.2	108.1	107.96	108.07	109.85	108.71	106.91	108.89	107.81	109.14	108.34	108.85	107.23
109.33	107.4	108.73	108.81	108.11	108.39	108.72	109.57	109.07	108.1	107.74	108.74	108.65	109.11	109.09	106.69	108.54	109.06	108.19	106.38	109.11	108.11	108.89	108.43	107.76	107.77	107.82	107.45	108.67	109.4	108.58	108.79	110.39	107.98	109.77	107.75	109.49	107.85	108.96	107.56	108	108.62	107.33	108.4	108.72	107.7	107.37	108.78	108.65	108.25
98.021	99.231	98.829	99.738	98.927	99.25	99.289	97.827	98.274	98.681	99.019	99.5	98.991	97.027	98.48	98.385	99.228	97.641	97.219	95.983	98.147	99.509	98.462	97.605	98.472	98.577	97.517	96.887	97.752	98.367	98.138	98.984	98.843	97.496	99.477	96.905	98.478	97.63	99.069	98.212	97.826	98.124	95.206	97.904	98.882	98.569	99.108	97.757	97.642	98.317
106.59	105.02	103.78	107.19	104.17	105.36	107.04	104.98	106.25	105.69	106.3	106.61	105.86	105.16	106.11	105.83	106.67	105.95	105.5	106.02	104.92	104.63	105.18	105.55	106.6	106.49	105.94	105.32	104.63	106.47	105.63	105.67	103.86	107.65	107.15	105.49	105.48	106.31	104.75	104.72	103.97	106.62	105.53	104.44	104.55	103.96	105.06	107.99	103.55	105.37
109.63	108.98	110.56	111.59	110.06	109.23	109.45	111.58	112.72	110.14	109.48	110.81	109.52	109.69	110.09	110.45	111.56	110.43	110.7	110.74	111.89	110.79	111.18	109.49	110.48	110.49	110.92	109.59	110.98	110.41	110.19	111.26	110.88	110.55	110.6	111.42	109.68	110.13	109.98	110.13	109.97	111.26	110.35	109.25	110.78	109.83	110.91	109.65	111.59	109.91
106.03	105.78	105.61	105.72	105.14	105.53	106.31	106.87	106.01	105.05	107.76	105.08	107.17	105.42	105.77	107.08	106.19	105.2	105.47	106.73	103.9	106.52	105.84	104.56	105.99	105.58	105.07	105.94	105.43	105.08	105.4	106.78	105.25	104.51	105.91	106.67	105.11	105.63	105.1	105.88	105.34	104.73	105.92	106.66	106.56	104.09	105.57	104.85	105.55	105.31
99.286	101.75	99.295	101.49	99.977	99.802	99.688	100.86	101.55	100.39	99.276	99.703	100.28	99.472	99.997	99.486	99.264	100.7	101.59	100.85	98.634	99.298	100.51	100.72	100.74	99.922	100.03	100.89	100.81	98.443	100.57	98.283	100.21	99.252	99.96	100.55	100.13	100.63	98.686	100.72	100.21	99.627	101.76	100.13	100.64	100.78	99.867	99.056	99.053	100.93
106.85	105.71	104.54	106.01	103.36	105.73	106.99	107.3	105.17	103.83	105.83	105.48	106.08	105.27	105.76	106.55	106.56	106.81	106.6	106.37	106.49	106.83	106.39	106.71	105.29	105.63	104.85	106.6	105.31	106.39	106.25	105.96	105.54	106.62	105.8	105.07	106.76	105.27	106.26	105.83	105.01	104.79	107.23	107.48	105.15	105.69	105.51	106.21	105.54	106.26
109.37	108.97	107.69	106.58	108.64	107.37	109.6	109.01	106.91	107.28	107.28	109.06	106.98	108.41	108.07	108.17	108.55	107.74	108.46	109.03	107.43	107.91	108.35	108.01	109.47	108.93	108.99	109.58	107.55	109.47	106.2	108.22	108.64	107.6	107.66	107.92	107.22	108.48	107.63	108.25	105.7	105.47	106.86	108.61	107.97	106.88	107.96	106.96	109.73	109.06
97.935	97.136	97.545	97.464	98.262	99.129	97.069	98.59	98.536	99.212	99.304	97.96	96.46	97.086	97.797	97.995	99.472	96.907	98.648	98.806	96.721	97.578	97.973	96.506	97.977	98.255	98.881	97.815	97.67	96.514	98.53	97.618	97.89	96.602	97.348	99.419	98.592	98.227	98.302	97.341	97.114	98.507	99.147	98.529	97.365	97.849	96.377	99.402	99.141	98.869
97.991	98.489	100.11	98.606	98.476	97.765	101.49	96.81	99.715	98.014	97.227	99.7	99.534	99.224	99.467	98.673	100.54	99.516	99.103	98.299	99.156	98.207	99.417	99.379	97.813	100.08	97.75	99.415	98.434	97.324	98.949	101.38	97.767	97.264	98.496	99.749	98.931	98.505	100.79	97.201	98.068	98.314	97.711	98.033	99.348	97.666	100.6	98.397	100.11	99.354
110.2	110.05	111.23	111	111.11	110.02	109.42	110.26	108.57	111.39	110.35	109.55	109.22	110.68	110.65	110.54	111.38	110.11	109.72	109.04	110.95	110.91	111.04	111.82	110.86	109.41	111.14	110.93	110.22	111.51	111.15	110.1	111.75	110.89	110.14	111.46	110.63	110.13	110.93	109.95	109.68	109.54	112.4	110.84	111.48	110	110.41	108.97	110.38	109.78
106.74	106.41	105.94	105.88	105.12	105.5	105.55	103.42	106.05	105.61	105.76	105.68	105.31	104.45	104.91	105.67	104.4	105.2	106.29	106.75	106.71	106.12	104.29	105.04	105.96	106.7	105.83	106.06	106.29	106.95	106.08	104.17	105.84	107.12	104.84	106.56	103.47	105.98	104.4	105.67	105.33	104.48	105.79	106.55	104.27	105.94	105.77	106.65	105.8	106.13
107.76	107.72	108.7	109.28	107.14	107.09	107.56	107.08	107.87	105.9	108.31	107.18	107.65	106.92	108.25	109.13	109.09	105.8	108.46	107.73	107.87	109.27	106.74	107.71	106.81	107.61	108.05	107.44	107.14	107.73	108.19	107.83	109.42	107.6	108.47	109.95	108.62	108.52	108.23	107.6	107.93	108.76	107.67	107.72	107.35	107.04	108.28	108.23	106.41	108.01
107.06	107.64	108.05	107.51	108	108.21	107.59	106.75	109.43	107.18	107.66	108.74	106.52	107.05	109.87	107.85	108.69	107.59	108.88	107.96	109.54	106.54	108.33	107.91	107.97	107.86	109.06	107.34	108.31	108.8	107.95	107.35	107.98	106.61	107.5	107	109.34	109.72	107.91	105.6	107.45	106.69	106.85	107.74	106.8	107.12	107.64	107.82	106.91	107.09
107.65	106.41	109.13	109.54	108.59	107.6	107.67	106.72	107.84	107.16	107.78	108.66	107.61	106.23	108.13	106.98	107.62	107.33	108.22	107.89	108.23	107.08	108.87	107.72	107.82	109.06	108.06	106.98	107.7	108.64	106.99	108.17	107.6	107.16	106.67	107.43	106.7	106.31	107.37	106.84	108.19	108.5	107.87	108.26	105.87	107.82	107.49	108.61	108.82	106.95
98.388	99.772	98.551	99.315	98.955	99.518	99.312	98.176	98.042	99.589	99.716	98.353	97.404	98.633	100.3	97.73	98.854	97.829	98.238	98.359	99.831	100.84	97.155	97.777	97.503	98.154	99.246	98.767	97.982	98.806	99.981	98.48	98.744	99.121	97.835	97.725	101.22	99.692	99.659	98.938	99.566	97.648	99.068	98.253	99.234	100.3	99.188	98.1	99.489	99.951
99.455	99.803	102.66	101.06	99.763	100.67	100.52	99.17	101.45	100.04	99.091	101.17	98.199	101.16	99.914	97.735	99.435	99.485	102.07	100.33	101.05	98.603	99.955	101.19	99.135	99.733	100.1	99.807	100.4	99.895	99.635	98.893	99.68	99.332	99.318	100.4	99.121	100.02	101.81	98.518	101.3	101.49	99.822	100.97	99.602	100.01	100.93	99.646	98.53	99.225
109.76	108.95	108.28	107.84	108.65	108.18	107.44	108.37	108.3	109.41	109.08	108.12	108.62	108.85	109.16	107.72	107.72	107.99	108.51	108.29	108.21	109.24	108.16	107.55	107.87	108.68	109.45	108.1	107.64	108.52	107.1	107.13	106.43	110.2	108.63	108.75	107.78	107.83	110.53	108.84	108.78	107.99	108.02	109.54	107.35	107.35	108.52	108.76	107.28	108.94
105.16	105.86	105.42	105.29	107	103.55	107.63	105.2	105.3	106.16	106.89	104.73	104.11	105.01	108	106.09	105.7	104.68	104.59	107.76	106.61	105.47	104.52	106.04	106.25	106.42	105.86	104.11	107.08	104.95	104.71	105.38	105.52	105.18	105.63	105.91	105.93	106.12	105.35	105.8	105.63	106.65	105.56	105.49	107.16	105.41	106.54	105.98	105.6	105.69
109.36	107.89	108.58	107.87	108.96	107.11	108.83	109.32	107.04	109.33	110.38	108.34	109.3	108.18	108.25	108.21	107.75	108.23	108.08	107.44	108.05	108.67	108.42	108.89	108.21	108.22	108.37	108.74	108.3	108.66	108.48	108.16	110.06	109.23	108.73	109.12	108.14	109.01	109.84	107.6	109.05	109.01	109.52	108.49	107.72	108.27	109.08	108.8	108.52	107.61
108.15	107.86	107.99	109.22	106.96	107.97	106.96	107.56	108.33	107.42	108.29	107.2	109.19	107.21	108.34	108.15	107.98	108.32	107.58	109.17	108.95	108.03	106.8	106.69	108.07	108.53	107.64	108.91	107.35	107.84	107.12	109.95	109.29	107.02	107.37	108.57	108.54	108.2	108.44	108.75	108.04	109.21	106.31	109.06	108.09	108.02	106.99	106.97	108.24	108.57
100.83	101.48	100.26	100.27	101.93	100.63	99.735	101.44	102.09	99.1	102.96	100.71	100.13	99.982	99.925	100.61	99.857	100.77	101.8	100.94	101.11	102.3	99.557	100.89	101.88	100.06	100.71	100.34	100.06	99.701	101.43	100.18	100.84	101.15	99.356	100.87	100.84	100.71	101.36	100.54	99.793	98.749	99.914	101.25	101.81	101.18	100.65	99.371	99.876	99.599
107.07	107.64	106.67	107.56	105.52	107.4	106.21	106.44	106.84	107.17	108.05	107.56	105.78	106.1	107.78	108.49	106.13	104.78	105.95	106.57	107.32	105.81	105.15	106.72	106.69	106.13	105.9	107.19	106.26	105.63	107.64	107.34	107.36	106.05	106.54	106.59	106.65	107.47	107.62	108.29	105.2	106.69	107.1	106.12	108.06	106.14	107.58	106.59	105.46	106.17
100	99.773	100.81	101.07	100.44	100.4	101.34	100.86	100.96	100.63	100.27	100.13	101.73	99.758	99.48	101.78	100.48	99.43	100.18	100.33	99.388	101.14	100.63	99.82	101.45	100.77	101.14	100.12	100.91	99.822	100.43	100.6	100.64	100.53	101.45	99.128	100.15	101.31	100.18	100.01	100.99	99.968	99.888	99.476	99.314	101.25	101.48	100.62	100.18	101
106.38	107.98	106.34	105.06	106.39	107.89	106.16	106.74	106.85	105.02	108.21	106.94	106.7	106.68	104.93	106.81	108.72	106.86	107.74	108.82	105.98	106.77	106.98	107.72	106.7	107.53	106.02	107.16	106.93	105.6	106.87	106.74	106.93	106.39	106.09	107.34	106.75	106.62	105.91	105.83	105.38	106.03	107.03	107.8	107.76	107.16	105.33	107.22	106.6	107.16
107.73	108.54	107.19	109.23	109	107.47	108.43	108.32	109.56	108.86	109.17	108.21	108.29	108.56	110.02	109.08	108.26	106.99	108.2	109.28	109.14	107.67	106.38	108.67	107.71	110.08	107.3	107.68	108.62	108.32	107.35	107.97	108.28	108.61	107.77	108.74	107.39	107.82	108.55	108.98	108.84	108.45	108.91	108.98	108.57	109.03	110.78	109.42	108.77	108.09
98.095	98.331	98.81	98.273	97.851	98.256	98.402	98.699	96.529	96.535	96.603	97.429	98.141	97.634	97.413	97.681	97.893	96.547	97.646	99.33	98.481	99.118	99.226	99.266	97.607	98.779	98.961	97.66	98.772	97.616	99.377	98.84	97.814	98.911	97.821	99.46	97.099	98.267	96.99	99.25	98.438	98.286	97.521	97.294	96.933	99.475	98.347	98.809	99.201	97.745
98.729	99.184	98.72	98.206	98.867	97.213	96.957	98.948	99.216	97.793	97.689	99.294	99.062	99.584	97.387	98.13	99.54	98.399	98.619	99.615	98.679	97.891	97.067	97.296	97.976	98.348	98.003	98.531	96.978	98.344	96.854	97.763	98.318	97.176	98.633	98.769	97.942	97.664	98.907	98.089	97.457	97.757	98.862	98.749	98.28	97.482	97.729	98.723	98.478	98.995
105.26	106.32	105.1	106.78	106.78	105.08	106.28	104.7	105.21	105.74	105.92	104.55	105.6	104.55	105.83	105.57	106.07	105.08	105.31	105.25	105.6	105.33	104.48	104.79	105.96	105.96	105.3	105.13	106.46	105.68	104.5	105.46	105.21	106.46	103.73	105.64	106.32	106.06	105.66	106.12	103.4	104.63	105.06	105.43	105.41	105.5	105.81	105.36	106.46	106.04
107.84	108.78	109.05	106.86	108.11	107.22	108.21	109.06	107.24	109.42	107.84	107.66	105.89	107.31	108.74	109.19	108.43	108.06	108.95	109.03	108.12	109.02	106.59	106.8	107.13	107.16	108.14	107.98	107.59	107.18	108.61	109.37	107.78	108.08	106.35	107	109.89	108.41	107.84	107.13	108.89	107.78	108.21	108.19	106.99	108.31	107.52	106.41	108.36	108.16
108.09	107.97	107.46	109.03	108.16	108.23	108.41	108.19	108.23	108.25	108.86	108.18	107.4	108.97	108.81	108.77	108.06	109.52	107.13	108.01	107.62	108.01	108.16	107.72	109.16	109.11	107.84	109.23	108.69	108.27	108.97	109.6	108.01	108.07	108.84	108.46	108.53	107.37	106.31	108.14	108.92	107.5	108.25	107.57	106.31	108.3	107.25	107.78	107.69	107.97
105.06	105.78	106.87	105.58	106.22	105.22	105.82	105.84	105.84	105.6	106.23	105.66	105.9	104.97	106.48	104.89	106.93	106.74	106.93	106.19	106.37	104.93	106.38	106.56	106.77	105.59	106.7	106.01	105.58	103.91	105.58	106.83	107.4	105.29	105.75	104.82	105.92	106.82	105.33	106.36	105.43	105.1	105.83	106.1	104.61	105.74	107.62	105.48	105.46	106.03
106.18	105.67	105.09	107.12	105.6	105.87	104.91	106.7	105.78	103.71	106.5	105.59	105.93	106.02	104.92	105.56	104.07	106.44	106.77	105.5	107.22	104.56	105.46	106.63	106.38	105.04	105.46	107.38	106.39	104.49	105.93	106.26	104.16	104.96	105.75	105.95	105.56	106.75	106.85	104.64	104.76	105.89	104.85	105.08	105.93	106.24	106.03	105.49	105.79	107.19
96.61	97.836	99.13	97.959	98.335	98.984	98.921	97.976	98.003	98.743	98.963	96.217	96.297	98.367	98.393	98.105	97.648	98.265	98.005	97.376	97.993	97.216	98.986	98.219	97.419	98.769	98.031	97.896	96.742	98.568	97.173	98.34	97.441	99.64	98.377	97.942	97.666	98.163	97.277	97.537	97.54	98.737	99.442	96.23	98.051	98.862	97.787	96.995	99.387	99.358
105.9	105.89	105.74	106.53	106.3	106.35	105.24	104.96	106.13	105.71	104.96	105.35	106.07	104.12	106.98	105.12	104.29	104.79	105	104.81	106.83	105.32	105.94	104.45	104.78	106.75	104.87	107.01	105.32	105.5	104.68	103.79	104.74	105.67	105.11	106.68	106.3	105.21	104.75	104.99	104.11	105.5	105.41	106.2	105.06	104.29	106.08	106.09	105.69	105.23
104.74	105.14	106.14	104.88	105.89	105.08	107.3	106.35	107.52	105.91	103.88	106.2	105.41	106.48	104.73	107.09	106.03	105.53	106.13	107.21	105.82	105.35	106.14	106.95	106.33	106.99	104.26	105.58	106.67	104.51	106.67	105.95	106.53	107.44	105.45	105.13	104.38	106.73	104.79	104.97	105.64	106.69	106.17	106.54	103.6	106.46	106.75	106.42	106.29	106.04
105.45	105.9	105.19	104.78	105.86	103.94	106.09	106.86	106.86	106.26	106.74	105.74	104.68	105.9	104.14	105.68	106.12	105.72	106.54	105.18	106.71	105.5	105.55	105.81	107.42	105.41	105.63	104.81	105.35	104.75	104.88	105.26	106.77	105.82	105.08	105.28	105.72	105.38	107.18	107.31	103.49	104.21	105.7	105.7	105.64	105.92	107.52	105.18	105.9	105.98
107.16	105.99	104.93	106.53	105.28	105.56	105.4	104.82	106.38	105.38	106.02	106.36	107.08	107.14	106.25	106.48	105.33	105.57	104.83	104.58	106.34	104.81	105.65	105.45	105.18	105.32	105.44	106.07	105.52	105.87	103.96	105.76	105.62	105.65	106.15	107.17	106.03	105.98	105.17	104.73	106.08	104.83	105.59	104.55	105.95	106.24	104.66	105.43	105.13	105.19
108.29	108.77	110.01	107.1	108.82	107.48	106.1	107.41	108.09	107.99	104.64	107.25	109.09	107.89	108.73	106.64	107.88	107.18	107.16	107.74	107.86	109.17	106.66	107.8	108.65	107.13	107.1	108.36	107.69	107.14	107.39	109.51	107.71	107.33	107.17	108.19	106.63	107.41	107.06	107.86	106.89	108.09	107.49	105.96	108.71	108.28	108.34	108.13	108.45	108.03
105.89	107.42	108.65	108.16	109.28	109.39	108.42	107.59	107.01	108.58	108.27	107.78	108.43	107.78	107.41	108.63	108.52	106.77	108.77	107.96	109.56	107.1	106.22	109.43	108.17	107.19	108.14	108.02	109.14	106.38	107.23	109.45	107.61	108.77	108.26	107.94	107.32	107.71	108.98	107.47	109.27	106.62	106.97	106	108.75	107.98	106.24	106.82	106.9	108.65
96.324	98.581	98.836	98.027	97.734	98.319	99.339	98.065	98.538	98.186	96.642	97.632	98.5	97.957	96.717	97.649	98.313	96.239	96.602	97.888	98.169	97.687	98.546	97.841	98.416	96.955	98.295	97.25	99.276	99.162	96.583	98.277	99.821	98.362	97.107	96.952	98.369	97.935	98.112	96.308	97	97.119	98.313	98.109	98.078	98.864	98.648	97.68	97.955	95.939
111.84	111.37	110.27	111.37	109.14	110.55	109.5	112.63	109.61	112.72	109.13	111.48	111.76	111.44	111.23	111.09	112	109.22	111.56	110.66	109.02	111.04	109.92	111.54	110.07	110.13	109.47	108.28	110.98	109.83	109.48	111.28	111.21	110.76	110.15	111.09	109.93	111.12	109.55	111.12	110.4	109.93	109.3	110.46	111.21	110.29	109.92	109.63	109.49	110.91
110.12	109.97	108.02	108.37	108.21	108.79	109.12	108.64	108.67	107.76	108.46	107.43	108.43	108.48	107.24	109.17	109.29	108.35	108.21	108.23	108.25	108.98	106.52	109.34	107.12	108.97	108.4	108.55	109.34	109.37	111.21	107.71	106.81	108.4	107.64	107.73	108.86	109.52	108.85	108.26	108.32	108.68	109.34	107.72	108.22	108.97	107.19	106.43	108.15	108.89
109.06	109.66	108.93	110.61	109.55	109.45	109.4	107.42	108.74	107.81	109.58	108.39	109.23	107.24	107.41	108.57	108.53	107.42	109.08	109.45	106.79	107.51	107.6	107.98	107.88	107.64	107.83	108.25	107.21	108.87	109.16	108.2	108.68	107.9	108.9	108.27	108.91	107.36	108.26	108.48	108.67	107.98	108.19	107.41	109.13	109.78	108.43	107.03	110.71	108.78
98.963	98.636	100.2	99.268	99.475	98.294	99.881	98.253	99.569	98.211	98.526	97.948	99.844	98.91	97.347	99.438	97.816	98.634	98.057	98.391	98.815	98.932	99.351	98.398	99.778	98.454	98.114	97.627	100.21	98.183	100.22	98.901	98.92	100.98	97.683	99.284	98.957	98.552	99.379	98.737	99.101	98.36	100.32	99.8	98.967	99.168	98.021	98.158	98.073	97.996
99.471	98.361	98.995	97.43	98.391	97.028	97.522	98.188	98.706	98.213	98.831	97.297	98.707	98.301	97.647	98.041	98.685	98.392	96.336	98.094	100.26	97.14	97.264	97.752	98.18	99.62	99.308	96.346	99.402	98.042	98.565	99.313	98.001	98.498	98.817	99.848	98.104	99.848	97.334	99.297	98.078	95.956	96.879	99.282	97.397	99.201	97.878	98.219	96.241	98.313
105.5	105.7	106.23	105.28	105.17	107.18	104.82	105.94	107.44	106.51	106.19	105.94	104.95	105.62	105.92	106.66	105.56	106.16	105.51	106.22	106.43	105.51	104.56	105.14	105.28	105.04	104.9	105.1	104.95	106.84	105.43	107.01	105.45	106.82	106.16	103.7	104.48	106.45	106.11	105.42	106.03	104.24	105.39	107.57	103.97	103.78	106.03	104.71	104.82	104.12
100.61	101.46	101.67	102.12	101.17	100.31	99.313	99.542	101.7	100.85	100.21	99.893	100.85	100.05	101.32	102.36	101.76	100.61	100.27	100.33	101.68	101.78	98.962	100.9	100.98	99.755	102.81	100.46	100.23	101.86	100.27	99.34	101.24	100.18	101.49	101.24	100.96	100.92	100.89	100.95	102.56	102.57	100.89	100.45	100.37	101.6	99.806	100.52	102.67	100.76
96.744	97.359	96.878	98.989	98.86	98.99	96.167	99.331	98.918	98.487	96.132	97.667	99.409	98.699	97.511	98.852	96.904	96.896	98.471	98.655	99.236	96.262	99.119	99.316	98.249	97.607	99.52	96.692	98.757	99.639	98.114	98.241	97.536	98.624	97.184	99.205	98.187	98.544	98.001	96.849	98.638	99.524	98.373	98.517	97.581	98.508	99.557	99.726	97.9	98.207
108.59	107.34	109.3	109.34	108.51	108.67	108.55	107.89	107.52	107.97	107.76	108.91	106.82	108.79	108.4	107.6	107.35	108.22	108.23	107.91	107.9	106.63	106.46	108.35	107.01	107.84	107.48	109.4	108.52	108.99	107.46	108.07	109.04	107.26	108.73	108.12	108.28	108.73	108.25	108.59	108.03	109.22	107.78	108	108.79	109.55	107.07	109.3	107.04	106.6
99.721	102.3	99.846	101.07	100.57	100.39	101.91	102.34	101.48	101.98	101.26	101.37	99.358	101.08	102.78	99.413	98.918	101.01	100.23	101.4	100.9	100.79	100.22	102.56	101.74	100.16	101.35	100.67	100.94	101.31	102.44	100.58	101.29	100.16	99.615	101.16	100.76	101.16	99.281	99.697	101.91	101.17	99.618	100.44	101.92	102.04	99.031	101.07	101.77	101.87
106.47	106.54	108.3	106.91	108.28	107.99	107.75	108.22	109.08	108.59	108.47	108.48	108.67	106.36	108.28	108.75	106.64	107.61	108.27	108.57	107.89	107.56	106.95	107.17	107.52	107.88	109.07	107.95	107.25	108.65	107.66	108.68	108.39	107.88	108.76	108.04	107.32	108.52	107.94	107.56	108.51	107.66	108.81	107.44	106.48	106.9	108.07	107.52	107.83	109.04
110.67	109.68	110.18	111.13	111.32	109.72	109.67	110.89	112.09	110.45	109.54	111.29	108.77	111.19	111.67	111.46	112.92	109.88	111.42	111.96	110.57	110.49	109.38	110.75	110.38	110.92	109.74	109.95	110.1	110.08	109.68	109.76	110.59	111.74	109.67	110.83	110.59	110.58	111.13	110	110.42	111.69	109.68	110.23	109.25	108.93	110.81	110.65	110.64	110.8
108.46	108.59	108.72	108.63	107.28	107.9	107.87	109.43	107.98	106.98	108.65	108.25	107.58	108.42	108.6	106.94	109.1	107.8	107.33	108.11	107.41	107.62	108.02	107.34	107.62	109.03	107	107.12	107.74	107.94	108.26	107.58	108.55	108.96	107.95	108.51	108.41	107.33	107.45	107.65	107.83	109.13	108.7	108.81	108.46	105.79	107.93	109.02	108.48	109
101.94	101.51	100.1	99.989	101.84	101.53	99.82	101.71	101.16	101.38	100.11	101.23	102.04	99.505	99.966	101.01	101.51	101.98	101.02	99.816	101.09	100.59	101.55	100.71	100.63	101.24	101.12	102.56	101.45	100.78	102.12	103.15	101.01	100.69	100.99	101.93	101.38	100.43	101.83	100.63	99.779	101.71	101.05	102.19	100.87	101.34	100.72	100.62	99.737	99.758
101.61	102.72	102.22	100.64	101.57	100.47	101.69	101.83	101.83	100.79	100.07	100.92	100.9	101.39	100.19	99.719	102.91	100.07	101.77	101.37	100.21	99.585	100.3	100.14	101.66	101.68	100.44	100.63	101.5	102.36	101.46	100.4	102.23	100.91	101.06	101.75	100.72	102.02	101.66	101.01	101.18	100.11	101.51	102.35	99.424	100.48	101.05	101.39	101.6	102.78
106.32	109.59	108.52	108.14	108.54	108.06	109.3	108.23	108.05	105.9	108.99	107.5	108.87	106.9	107.63	108.49	108.62	108.74	107.6	107.39	108.29	108.28	107.85	107.32	108.18	108.75	107.14	108	107.72	107.44	107.84	106.89	108.2	107.81	107.41	107.58	108.89	108.62	108.91	106.77	108.28	106.56	106.41	106.75	108.3	107.63	107.44	108.12	108.06	107.45
107.93	107.64	106.61	108.69	107.98	106.55	109.4	109.28	107.39	107.56	107.98	109.67	107.85	106.15	107.59	108.43	109.64	109.15	106.69	108.5	108	107.05	108.44	110.41	108.09	109.18	108.63	109.15	108.19	109.6	110.56	108.95	108.83	108.68	108.49	107.77	107.84	107.31	107.03	108.31	107.47	107.57	109.24	107.13	108.27	108.21	108.6	109.72	108.21	107.94
106.44	104.5	104.95	105.8	106.06	104.82	106.15	105.17	104.63	106.67	106.72	105.81	105.91	106.17	105.84	104.14	104.04	105.08	107.43	105.2	105.44	107.34	104.67	104.91	104.51	105	106.21	106.51	107.02	105.25	105.29	105.07	107.31	105.55	107.01	106.93	104.22	107.27	104.29	106.85	104.91	106.42	105.06	104.7	106.42	105.37	104.37	106.71	105.71	105.75
107.12	107.11	107.71	106.14	108	106.89	106.32	105.16	105.8	106.14	106.43	103.82	107.94	105.47	106.65	106.15	108.38	106.54	107.48	104.94	106.97	106.42	106.38	105.97	106.07	105.86	105.79	106.29	107.3	105.7	104.66	106.65	107.93	106.91	107	105.31	106.88	106.4	107.42	106.85	105.95	107.91	105.77	105.62	106.87	105.26	107.35	106.01	105.13	107.3
99.043	98.19	97.194	98.803	98.199	98.387	98.997	98.872	97.788	95.915	98.09	98.304	97.119	97.411	98.052	99.075	99.05	98.223	96.936	99.172	98.042	97.716	97.387	97.969	100.1	97.691	97.584	97.447	99.226	99.221	98.223	98.641	98.049	98.508	96.036	97.765	98.701	97.563	99.021	98.613	97.981	97.39	98.206	98.057	98.629	99.081	97.961	96.852	95.854	97.809
108.92	108	108.75	109.07	107.47	108.69	109.94	107.73	109.71	108.38	107.64	108.04	108.31	110.42	108.41	107.98	107.8	108.11	108.75	106.82	107.25	106.59	106.39	108.72	107.27	107.6	107.74	106.67	106.26	109.37	107.32	108.32	108.63	108.31	108.81	108.7	108.54	107.51	108.43	108.34	110.11	107.77	107.62	107.32	106.57	108.72	109.78	106.95	107.47	108.49
107.59	105.9	106.1	105.32	106.09	105.99	104.79	105.55	106.94	105.93	106.42	106.08	107.01	104.84	106.06	106.84	106.69	105.68	105.12	106.68	106.52	106.45	105.75	105.19	106.48	104.75	105.37	106.94	105.94	105.8	106.16	106.91	105.83	107.9	106.38	106.79	107.03	106.79	106.36	108.85	105.17	105	106.48	106	106.44	106.37	106.56	108.07	108.35	107.74
104.97	107.08	105.25	105.69	105.45	105.38	104.39	105.31	106.38	105.86	104.99	105.98	103.25	104.56	105.58	104.29	104.95	105.23	105.64	105.2	107.68	106.32	105.63	104.62	106.46	105.34	104.37	106.93	106.09	105.05	104.53	104.59	104.67	105.58	104.11	105.5	106.07	105.9	105.69	105.26	104.84	106.34	105.3	106.6	103.84	105.66	106.02	104.97	105.63	106.69
106.8	105.08	105.32	106.56	105.79	106.55	106.46	105.15	108.38	108.06	106.66	106.58	106.9	105.96	106.58	105.62	107.75	105.46	103.38	106.1	107.3	106.87	108.54	106.82	106.43	107.32	105.91	107.45	105.67	106.37	106.6	104.99	105.86	106.35	107.18	107.42	105.95	105.45	106.19	105.38	106.53	107.36	106.95	105.93	105.45	105.65	105.04	106.03	107.75	107.44
105.43	105.65	106.76	107.26	104.9	105.97	106	106.48	106.52	108.08	105.6	104.94	106.27	106.75	105.56	105.4	106.89	106.48	105.01	106.2	107.27	106.8	106.98	105.41	106.65	106.5	106.03	105.76	105.6	106.68	105.67	105.95	109.52	105.68	106.4	106.46	107.02	106.03	106.46	106	106.21	108.47	106.48	104.83	107.09	104.19	107.37	107.9	106.79	106.73
106.12	107.63	105.47	107.02	105.81	106.49	104.42	106.07	107.49	105.45	106.96	106.1	105.61	104.46	106.5	105.35	104.92	106.2	105.38	105.85	105.62	105.31	105.92	105.11	105.43	105.49	106.2	107	105.86	105.9	105.41	105.26	106.11	106.1	105.99	105.16	105.9	106.58	105.51	105.93	105.35	104.84	105.76	105.84	105.72	106.73	103.94	106.24	105.36	106.47
111.42	111.66	109.87	108.92	110.37	109.83	109.86	110.05	111.09	110.66	110.39	111.77	110.14	110.99	110.25	108.71	110.11	111.78	110.86	111.75	109.32	109.34	108.97	109.95	111.6	110.97	109.47	108.98	111.53	111.13	111.16	111.36	111.36	111.46	111.36	109.91	110.46	110.48	111.32	111.71	108.73	111.5	112.13	110.95	111.24	111.16	109.99	111.02	109.02	111.45
99.697	99.652	100.27	98.637	99.393	99.247	99.15	98.271	99.111	99.98	99.086	97.045	98.78	99.035	99.811	99.007	98.871	98.414	99.467	98.809	99.222	99.784	97.471	99.647	98.915	97.579	99.088	98.784	98.878	98.969	99.877	98.142	97.048	99.011	98.152	99.428	97.909	98.322	100.44	100.29	99.976	99.768	97.921	98.632	98.953	101.12	100.69	99.22	99.437	98.377
106.79	105.52	107.8	106.58	106.12	106.99	105.3	106.04	105.94	104.94	105.14	106.18	106.63	105.76	106.27	105.67	106.42	106.29	107.69	105.01	106.95	105.33	105.71	107.79	106.54	107	108.7	106.61	105.75	107.73	106.55	107.16	106.58	106.85	107.16	105.68	105.48	107.41	107.1	105.83	106.8	106.88	106.28	105.95	105.76	106.14	106.25	106.81	105.69	105.06
108.89	107.95	108.17	107.61	108.58	108.83	108.57	107.14	108.09	107.42	108.97	108.06	108.28	108.39	108.78	106.91	107.86	108.2	106.78	107.86	108.16	108.28	108.96	105.98	107.34	107.43	108.76	106.37	108.53	109.25	109.83	107.31	107.05	106.68	106.54	107.11	107.51	108.61	107.54	107.73	108.22	107.23	106.34	109.79	107.5	108.56	106.92	107.84	107.66	108.45
106.27	105.1	106.17	106.7	105.63	107.42	106.29	104.99	105.23	105.82	106.48	104.66	105.08	106.24	105.22	105.69	106.09	105.65	106.07	105.15	106.03	105.9	106.86	105.2	105.75	105.47	104.9	106.14	105.26	105.69	105.88	105.39	106.39	106.07	105.63	106.46	106.49	106.25	106.32	104.68	104.6	104	105.44	104.66	104.78	104.91	106.54	108	105.97	104.1
111.87	110.98	111.42	110.92	111.04	110.88	109.47	109.75	111.28	110.13	111.51	110.06	109.57	110.59	109.79	108.88	110.03	108.96	109.98	110.86	108	110.37	110.73	111.2	111.39	111.58	110.98	109.32	110.84	110.07	110.05	110.76	109.04	110.02	110.99	112.21	110.15	108.83	111.4	109.64	110.1	111.21	108.61	110.88	109.72	111.32	110.56	109.9	111.29	111.4
104.68	105.02	107.05	107.01	106.74	106.07	104.56	106.05	105.42	105.69	105.21	104.96	106.62	105.75	105.53	106.8	106.42	107.46	107.05	106.2	104.61	104.4	105.09	105.59	105.33	106.53	105.35	106.3	105.61	105	104.85	104.27	105.99	105.49	106.65	105.57	106.64	104.83	107.04	105.87	106.07	106.13	104.85	106.42	105.64	104.16	106.64	104.33	105.38	106.55
105.61	106.4	107.56	105.52	105.99	107.24	106.83	107.29	106.1	105.1	106.94	107.12	107.63	107.51	107.57	105.49	107.87	105.55	106.69	105.45	106.34	106.55	107.5	106.83	105.63	105.84	104.71	108.08	106.66	106.72	106.25	107.27	105.8	106.56	105.36	105.92	107.24	105.89	107.61	105.72	107.11	107.36	106.16	106.08	107.94	107.14	108.88	107.56	107.04	106.38
106.26	105.95	106.38	106.92	105.83	105.42	105.13	105.38	107.16	106.93	105.9	105.18	105.15	106.58	105.74	106.58	107.6	105.24	106.06	106.67	105.87	105.07	107.94	105.91	106.32	104.88	107.16	106.54	104.01	105.11	105.05	106.34	103.89	105.62	104.35	107.18	105.27	105.41	106.05	107.13	106.73	105.07	106.06	105.13	107.52	104.83	105.78	107.15	104.68	105.1
98.101	97.608	98.168	98.91	98.581	98.509	96.8	97.421	98.943	99.104	99.157	98.916	98.003	98.665	97.629	96.596	98.164	98.019	98.092	98.478	98.607	98.438	97.667	98.115	97.829	98.366	97.495	96.933	98.611	97.869	98.876	97.905	96.735	99.983	98.774	96.213	99.02	98.48	97.687	98.096	97.249	98.674	97.825	99.111	98.829	98.075	98.088	96.947	98.238	97.647
97.996	96.62	99.875	99.248	99.61	96.628	98.174	98.655	98.443	97.785	98.856	98.302	97.245	98.782	96.756	97.999	97.508	97.987	98.83	96.776	98.815	98.496	98.104	96.389	97.924	99.662	99.174	98.336	98.243	98.596	96.173	97.709	97.793	99.808	98.792	99.211	97.832	99.527	97.057	98.069	98.113	99.606	97.853	98.95	97.764	97.353	97.98	98.057	98.49	97.894
107.82	108.3	108.46	109.08	108.51	109.04	108.94	109.75	108.14	107.16	107.87	108.24	109.14	106.26	108.15	109.55	109.42	109.07	108.53	108.39	108.72	109.4	107.02	107.99	108.75	109.34	107.54	109.1	108.37	107.97	107.73	107.38	107.58	109.41	109.11	108.41	108.27	108.41	108.76	106.24	108.07	108.56	108.49	107.58	108.11	108.74	108.24	108.04	108.18	107.23
99.96	100.19	99.893	101.13	100.47	101.72	100.09	101.7	101.7	102.2	101.08	99.717	100.61	101.58	100.81	100.69	101.4	100.18	101.78	101.25	100.89	101.59	100.14	100.46	101.4	99.945	100.95	100.18	102.07	101.3	99.557	101.99	99.994	101.47	103.22	101.11	102.89	102.3	101.52	100.65	101.54	101.14	100.75	99.978	100.15	101.53	101.97	102.27	101.61	101.34
104.72	105.44	104.74	105.3	105.61	105.96	105.66	105.62	105.74	105.81	105.58	105.46	106.57	105.3	105.72	106.66	103.42	106.23	106.07	104.61	104.39	104.44	105.39	105.05	105.37	105.95	106.6	104.55	105.05	106.68	104.85	105.21	106.6	104.94	106.56	105.91	105.17	104.75	106.73	106.35	104.79	105.73	105.98	106.3	106.21	104.17	107	107.19	106.11	105.25
104.83	106.46	105.48	106.67	104.59	105.51	106.51	105.79	104.45	106.62	106.14	105.39	105.09	105.95	105.78	106.63	106.65	105.68	106.27	106.96	103.43	106.05	103.89	105.21	105.55	106.5	105.97	106.35	106.61	104.15	104.74	104.99	103.35	107.39	104.6	106.01	106.32	105.03	105.06	105.71	105.57	106.33	105.6	107.43	105.84	104.4	107.28	105.56	106	105.94
108.6	107.64	107.91	107.89	107.22	108.75	110.35	108.65	109.55	109.26	109.02	107.58	110.96	109.01	108.85	108.71	106.65	109.17	107.96	106.66	107.95	107.84	108.39	110.02	108.16	107.39	108.34	108.1	108.88	109.05	108.96	107.9	109.26	107.56	109.82	108.57	109.58	107.12	108.32	108.14	109.29	107.76	107.98	109.18	105.73	108.64	108.88	108.59	106.31	107.74
97.612	98.747	99.672	99.984	98.204	96.899	98.24	96.698	98.271	99.028	98.16	98.211	97.975	97.919	98.05	98.693	98.787	98.347	96.792	97.683	96.751	97.484	98.019	97.792	97.33	98.026	98.279	98.573	96.528	96.878	97.813	98.826	97.972	97.697	98.28	99.035	95.635	97.858	97.185	97.224	98.128	97.648	98.13	98.482	97.842	96.828	100.25	97.458	98.174	97.626
107.45	107.88	108.13	107.9	108.55	108.92	107.2	107.59	107.35	107.59	107.7	107.15	107.91	108.55	108.36	106.15	108.86	107.77	107.76	109.82	106.04	106.75	106.58	109.79	107.96	107.91	107.35	106.94	106.1	106.8	107.92	107.18	108.27	107.41	108.3	106.59	107.09	107.25	107.62	108.51	107.52	107.82	105.85	106.39	107.54	106.98	106.35	108.72	109.16	108.19
104.26	106	105.19	106.34	105.12	106.13	105.58	106.02	104.88	105.97	104.06	105.26	105.97	105.86	106.83	105.65	106.16	105.64	104.39	104.48	103.96	106.39	106.23	104.99	107.1	105.65	105.34	103.87	106.34	105.75	107.32	105.63	106.08	104.05	105.79	106.03	105.32	106.2	106.07	104.69	105.36	106.57	104.02	105.27	105.7	104.65	106.39	104.13	103.85	104.95
98.628	99.097	97.94	99.366	97.965	98.521	99.278	97.837	98.528	100.04	99.782	101.28	98.676	97.994	99.192	99.219	99.506	97.823	99.226	98.276	98.681	99.011	98.941	99.076	98.426	99.642	99.743	99.472	100.2	97.917	99.041	97.631	98.582	99.01	99.174	100.48	98.326	99.275	98.103	97.893	99.016	99.305	98.937	99.302	99.698	98.611	98.952	98.099	99.701	100.47
108.45	107.64	107.51	107.52	108.45	106.89	108.64	108.39	108.54	107.69	108.69	107.76	108.84	109.26	108.95	109.22	108.45	107.85	107.95	107.83	108.9	108.41	108.71	107.44	107.81	108.63	108.44	109.02	109.1	107.77	107.54	108.46	108.15	107.13	107.87	107.28	108.3	108.55	109.18	106.66	107.59	109.81	109.15	107.32	109.43	107.66	107.41	108.9	106.55	108.93
106.39	107.02	105.93	105.7	106.51	106.6	107.26	106.76	106.96	104.2	105.21	105.21	106.77	107.05	106.86	106.71	107.31	107.64	106.54	105.63	105.72	107.24	106.38	105.55	107.05	106.96	107.21	106.51	106.6	106.12	106.77	106.87	107.37	105.88	105.64	106.7	107.83	107.59	106.35	106.56	106.89	105.26	106.59	108.21	106.81	106.74	107.04	106.96	105.89	108.2
107.63	108.24	108.66	109.9	107.66	108.72	109.06	108.01	108.19	107.9	107.45	106.74	107.43	109.18	108.47	107.84	107.46	107.97	108.22	108.37	109.07	107.56	108.83	108.62	108.09	108.87	106.06	108.76	109.41	107.72	109.16	109.35	109.71	108.5	108.59	109.04	108.19	107.4	108.46	108.75	107.41	106.76	108.87	107.22	108.27	108.02	108.26	107.91	106.6	108.86
107.47	108.36	109.65	108.43	106.62	107.77	107.86	108.93	107.6	108.54	108.58	105.97	108.07	109.06	108.2	108.95	106.94	107.72	108.06	108.21	108.79	109.37	107.55	106.81	107.33	108.34	108.81	109.16	108.91	108.6	108.64	108.05	108.45	107.8	107.65	107.98	109.41	109.77	108.79	106.86	109.23	108.87	107.89	106.82	108.74	107.91	108.33	108.97	107.6	108.12
107.36	107.86	106.72	107.56	105.87	106.54	107.65	105.25	106.89	104.82	106.49	106.22	108.1	108.16	106.76	106.73	105.42	106.65	106.54	105.74	106.18	106.16	106.12	106.65	105.45	106.3	108.2	105.84	108.13	104.22	106.63	106.54	106.79	107.88	104.94	104.83	106.64	105.4	106.39	106.37	106.24	106.17	108.02	105.54	108.88	105.19	107.3	106.84	105.47	107.53
107.23	105.44	107.75	108.55	109.27	108.38	107.66	107.11	107.76	108.34	107.04	108.19	107.15	106.8	107.61	107.12	106.23	107.48	108.48	107.26	108.12	108.22	108.49	106.71	107.26	108.14	108.84	108.37	107.45	109.15	107.72	107.46	107.57	108.34	107.17	107.45	107.21	107.28	107.32	108.71	108.17	108.55	107.1	107.89	107.66	109.2	108.11	107.63	106.92	108.34
108.43	107.05	109.6	107.66	108.52	108.63	107.06	109.81	107.95	107.72	108.87	109.17	109.31	107.7	108.74	106.83	107.59	108.35	106.37	109.96	107.95	107.24	108.57	107.81	109.06	109.37	109.58	107.72	109.4	108.95	107.65	108.91	107.24	109.47	107.49	108.09	108.16	108.38	108.14	109.54	107.53	108.89	108.75	108.37	106.82	109.26	107.57	108.83	107.5	108.88
106.31	106.3	106.08	105.11	104.88	104.08	106.18	105.26	107.41	105.79	106.06	105.17	105.87	106.48	105.76	105.98	105.33	104.64	104.97	106.86	105.88	106.14	106.74	104.18	105.76	106.66	105.9	105.18	105.32	107.78	106.91	106.87	105.29	105.84	105.38	106.28	105.04	106.8	105.16	105.25	106.3	107.12	104.92	104.68	105.84	106.6	105.34	106.18	106.34	105.82
105.43	104.94	106.1	106.53	106.46	105.67	104.33	103.99	106.12	105.04	106.73	105.2	106.38	106.65	106.13	105.22	107.03	105.38	105.95	104.4	105.88	106.82	103.57	106.19	106.12	107.19	104.36	106.94	105.63	105.17	105.7	106.51	105.75	105.39	106.94	106.36	105.39	106.65	106.46	104.41	104.84	106.5	107.22	106.39	104.58	105.82	106.76	105.61	105.66	104.71
107.55	107.02	106.8	106.15	107.37	108.05	108.69	107.34	108.98	107.7	109.51	108.7	107.17	105.93	106.89	107.05	106.59	107.54	107.69	107.87	107.19	107.23	107.63	108.54	107.41	108.86	106.73	108.21	107.29	108.02	107.52	107.23	105.93	107.25	107.25	107.8	106.95	108.39	107.98	107.15	107.86	107.89	108.72	108.77	106.6	108.83	106.68	108.22	107.96	108.38
109.35	108.8	107.75	109.7	108.93	107.94	107.44	107.47	106.79	108.26	106.51	108.81	109.2	106.87	108.45	108.37	107.53	105.78	106.04	109.11	107.59	107.47	108.37	107.43	107.47	108	109.19	108.39	107.96	107.75	107.96	108.25	107.2	108.84	108.32	108.69	108.71	106.93	107.41	108.55	108.81	108.15	108.09	108.56	108.58	106.42	107.69	108.01	107.51	107.72
105.95	106.54	108.13	107.43	107.99	107.18	106.99	107.55	109.02	106.85	108.26	106.53	108.07	106.18	107.24	107.91	107.57	107.31	107.2	107.48	108.2	107.81	107.89	107.8	108.77	106.97	106.34	108.1	108.27	107.12	107.39	106.09	106.75	108.33	108.31	107.7	106.78	106.99	107.2	107.38	108.68	109.22	109.2	107.43	106.95	106.55	107.03	107.54	107.85	106.76
97.198	98.144	97.464	97.778	98.233	97.363	97.466	98.236	98.375	98.298	96.807	97.39	98.606	98.4	97.181	97.996	97.377	96.445	96.413	97.148	97.555	97.636	96.86	98.68	96.785	98.386	98.613	98.898	97.893	96.624	98.337	99.487	99.007	99.571	99.215	100.56	96.344	98.147	99.229	100.24	99.163	97.877	98.254	98.043	99.342	97.414	97.152	98.238	98.987	98.875
104.61	104.92	104.51	104.69	106.96	106.56	105.85	106.04	105.08	104.61	105.29	106.04	107.23	106.42	106.26	107.14	105.98	105.09	106.23	105.93	106.07	107.68	106.8	105.38	105.48	105.7	105.68	106.17	105.22	105.02	105.06	106.51	106.4	105.64	107.09	106.52	105.8	106.78	105.67	105.87	107.03	104.53	106.51	105.03	104.38	105.52	105.37	106.07	105.13	105.81
104.99	104.78	105.17	105.01	105.05	104.9	106.3	106.47	105.67	104.53	105.9	106.5	105.14	106.25	105.51	105.43	105.14	105.81	104.7	106.76	105.46	105.29	107.12	103.95	104.93	106.1	105.77	106.05	105.07	104.84	103.8	106.22	105.94	104.01	105.87	103.96	106.26	106.65	105.89	105.1	106.19	104.59	106.02	106.8	105.05	105.36	103.69	104.7	106.58	105.04
105.84	106.7	107.68	105.9	106.04	105.3	106.31	105.82	104.2	106.12	105.33	106.26	106.52	105.82	105.3	106.63	107.67	106.35	105.59	104.32	105.34	105.55	105.49	106.69	104.85	106.68	105.25	104.41	104.76	106.37	106.9	106.55	106.36	107.22	106.5	106.36	107.23	104.85	105.44	105.81	104.26	106.05	105.78	105.97	106.42	106.65	105.72	105.83	106.95	105.88
107.42	107.57	108.47	107.36	108.37	106.8	109.01	110.55	108.4	107.11	107.39	108.55	108.65	108.99	107.16	108.06	107.45	107.62	108.13	108.41	109.07	108.05	108.68	107.34	108.46	107.76	108.59	109.43	109.03	110.02	107.97	107.12	108.76	109.53	107.9	108.38	107.2	107.8	109.36	108.86	106.29	108.2	109.63	108.42	107.96	107.61	107.71	108.6	110.14	107.71
110.88	110.11	111.23	110.31	110.88	109.86	112.36	110.64	110.55	109.69	108.64	110.16	109.96	110.96	109.46	112.17	111.24	109.19	109.73	111.03	109.89	111.59	109.78	110.03	108.54	109.58	109.97	111.07	110.65	110.49	110.02	110.17	109.39	111.03	110.81	109.07	109.28	109.52	110.65	110.8	109.18	111.22	111.02	111.91	112.84	109.99	111.68	109.49	111.31	109.78
99.61	96.897	98.651	97.977	97.513	98.379	99.706	97.746	99.574	97.314	99.555	100.06	98.626	96.201	98.012	100.36	99.047	98.323	99.005	99.097	98.792	98.979	98.229	97.747	98.302	97.696	99.507	98.273	98.826	97.052	98.045	98.902	97.827	98.934	99.168	99.998	97.691	97.04	100.86	98.614	98.809	100.21	98.891	100.15	97.848	100.07	100.89	98.657	97.835	99.183
101.73	101.2	101.68	100.78	101.37	101.26	100.73	99.312	100.18	101.33	101.15	101.25	101.74	98.649	101.13	100.49	99.066	101.26	101.28	100.19	100.77	100.15	100.83	101.43	101.37	101.57	99.979	102.18	101.3	101.94	100.75	99.733	101.05	100.29	101.15	100.91	100.23	100.34	99.91	101.68	101.72	101.81	100.52	100.77	100.87	100.58	101.89	101.19	100.83	100.74
105.68	108.12	107.2	107.48	106.44	106.39	106.73	106.53	106.21	106.24	106.68	107.76	106.37	107.13	106.68	107.19	107.95	106.78	105.92	107.74	107.19	106.1	107.04	106	106.86	106.12	106.88	106.98	108.27	106.98	106.78	106.95	104.76	107.85	105.85	106.14	107.01	107.02	104.5	108.21	105.52	108.67	107.95	106.69	106.24	104.76	108.01	105.97	105.19	106.68
105.29	105.91	104.59	105.26	104.93	106.02	105.78	104.56	105.13	105.64	105.4	105.15	104.5	106.58	105.82	106.12	105.99	105.94	105.74	104.83	105.82	106.85	106.61	105.88	105.32	105.6	106.14	106.01	103.39	105.25	105.95	108.17	106.21	104.99	107.17	105.22	104.6	104.1	105.49	105.75	104.9	107.08	105.21	106.1	105.98	106.38	105.5	105.83	105.53	106.02
106.34	106.79	107.03	105.4	106.42	106.16	106.5	108.02	105.32	106.26	107.76	108.52	106.11	107.15	106.26	104.68	104.6	108.75	105.26	104.27	107.11	104.62	105.36	108.11	105.99	107.33	107.69	107.74	105.69	107.24	106.21	105.7	104.24	106.74	105.04	106.17	105.57	106.64	106.07	105.87	107.51	105.78	105.22	107.19	108.33	107.82	106.01	106.07	105.29	104.94
109.03	108.61	107.16	107.31	108.45	109.09	107.15	108.72	106.67	109.34	109.95	107.7	109.59	108.12	108.3	106.81	107.61	110.62	108.99	109.6	107.2	109.36	108.6	108.06	109.42	108.94	108.63	109.85	107.31	108.57	107.45	109.41	110.14	108.81	108.34	109.29	109.12	108.25	109.32	107.34	108.18	108.14	109.37	109.1	108.59	108.08	107.72	109.81	108.96	106.03
108.25	106.81	108.68	107.3	106.63	107.4	108.01	108.22	109.15	109.49	107.84	109.23	108.28	108.17	107.49	107.75	108.35	109.48	109.77	108.8	107.69	107.89	107.6	107.58	107.85	108.56	107.99	108.48	109.28	108.26	107.73	107.9	108.13	108.72	108.1	107.83	108.47	107.72	109.31	108.93	107	108.6	108.78	106.74	106.78	107.4	109.86	108.67	107.76	108.76
106.18	105.78	106.68	105.95	104.72	105.36	105.14	105.56	104.71	106	107.11	107.72	105.62	106.48	103.74	105.1	106.32	105.75	105.57	104.78	105.06	103.82	107.11	105.19	105.58	106.72	105.39	106.11	104.98	105.18	106	105.89	105.96	106.57	105.63	104.7	104.99	104.72	105.93	105.7	105.75	105.04	106.08	104.7	105.5	103.26	105.63	105.64	105.18	107.66
107.34	105.67	108.48	105.49	105.44	107.28	106.89	107.24	106.93	106.14	105.07	105.4	106.57	107.8	106.06	106.08	107.65	106.77	107.09	104.79	106.02	108.39	106.81	107	106.9	107.44	106.92	106.55	106.67	105.32	108.36	106.63	105.1	105.66	106.81	107.69	106.31	107.17	105.45	105.94	107.23	108.87	108.08	107.2	106.06	106.37	104.88	107.12	107.39	106.85
98.096	97.875	98.428	97.65	99.025	98.444	98.448	97.864	98.305	97.89	97.766	99.041	97.555	98.2	96.945	98.296	97.693	98.42	98.058	99.674	97.646	98.706	97.873	98.319	98.371	98.039	98.011	98.41	97.954	98.542	98.512	99.637	98.794	98.396	97.551	98.101	98.355	98.834	97.774	97.876	98.398	97.284	98.814	98.838	99.466	97.545	98.356	99.189	100.36	98.683
104.7	106.62	105.66	104.98	105.38	105.08	103.67	104.7	105.34	107.12	105.96	106.04	105.69	105.61	105.05	104.65	104.83	104.05	105.95	104.78	106.83	105.42	105.13	106.71	104.91	105	105.05	104.03	106.31	103.39	105.04	103.98	105.94	106.06	105.15	106.61	104.76	104.74	106.93	103.54	106.16	104.49	105.2	105.87	106.08	106.89	106.54	106.3	106.55	105.93
106.81	107.14	109.51	107.48	107.68	109.31	109.84	108.49	108.14	109.25	107.05	108.59	108.35	108.17	106.53	107.58	110.62	108.43	106.94	105.03	107.04	107.55	106.28	109.27	107.64	108.46	107.98	107.11	106.98	107.31	108.05	107.34	108.93	106.7	108.04	108.57	106.86	107.91	108.72	108.75	110.15	107.94	108.37	108.29	107.4	107.4	106.78	107.07	107.49	107.51
104.4	104.16	102.91	102.65	102.6	102.72	102.83	103.83	102.26	103.24	101.31	102.9	101.96	102.16	104.14	102.89	103.42	103.28	103.95	103.68	103.06	103.09	103.08	104.09	101.94	102.02	104.84	103.34	102.69	102.46	102.74	102.58	102.84	102.74	102.64	103.25	101.7	101.91	101.44	101.52	102.73	102.94	104	102.49	103.05	104.26	102.84	104.04	102.47	102.8
106.52	106.68	108.19	105.74	106.27	106.4	105.44	106.58	106.8	108.27	106.53	106.99	106.61	107.39	105.65	107.2	104.66	107.75	106.3	107.6	106.71	106.53	106	106.52	107.43	106.5	105.03	105.02	106.6	106.61	106.08	105.59	106.56	105.23	105.55	107.19	106.39	104.84	107.62	105.96	107.07	107.26	106.71	106.45	107.77	108.1	107.64	106.46	106.89	106.45
107.44	104.8	106.92	106.8	106.88	106.79	105.47	105.15	104.87	106.38	108	106.28	105.86	106.64	106.81	107.29	106.12	106.41	106.61	106.55	105.53	106.55	106.24	105.65	107.78	107.56	106.41	106.56	107.49	106.32	106.03	107.05	106.53	106.82	105.97	105.9	105.79	105.84	106.61	107.03	106.09	107.12	106.32	106.81	107.73	107.69	106.7	104.58	104.26	106.38
98.057	97.758	97.623	97.538	98.972	97.665	97.81	98.863	100.24	97.16	97.093	98.728	98.322	98.078	98.091	97.358	99.064	98.668	98.529	97.221	98.655	96.294	97.802	98.079	99.307	98.083	100.38	97.738	99.763	98.917	97.704	96.816	97.164	98.211	98.515	98.057	97.533	96.766	99.831	96.571	97.412	97.755	97.968	98.107	98.33	98.703	96.615	99.1	98.818	98.184
99.258	98.229	97.567	97.935	98.57	100.02	97.417	97.477	97.66	99.038	100.59	97.934	97.755	97.632	98.592	96.954	98.253	97.881	97.697	98.721	99.549	98.138	98.051	97.144	97.147	98.341	98.666	100.08	97.657	99.022	98.611	98.647	97.175	99.184	98.963	99.211	98.625	98.383	98.854	100.04	97.022	97.089	98.736	97.365	96.731	98.488	97.073	97.985	99.442	100.47
106.04	106.9	106.98	107.07	105.79	107.21	105.93	105.84	105.13	107.89	107.63	107.09	106.79	106.54	107.44	106.67	105.02	107.63	107.28	107.07	105.25	106.07	105.2	106.06	106.23	106.04	107.06	107.76	106.48	107.09	105.62	106.22	107.67	106.79	105.89	106.53	108.56	107.31	105.6	106.54	107.19	107.15	109.09	106.01	105.88	107.64	106.4	106.58	105.56	105.34
106.48	108.47	108.45	107.04	109.01	107.19	108.44	107.59	107.14	106.43	111.1	107.58	107.7	108.63	107.42	108.36	108.43	108.62	108.73	108.3	107.7	109.08	108.62	107.88	107.87	108.34	106.38	106.71	106.58	107.65	107.82	107.52	107.4	107.08	109.59	108.06	108.21	108.52	108.22	106.75	107.68	107.99	107.92	108.92	106.77	106.15	108.41	109.03	106.88	108.01
104.8	105.4	106.35	105.94	105.09	106.19	104.3	105.2	104.21	105.81	105.34	103.56	104.78	105.8	106.58	104.37	106.1	104.99	107.97	106.24	106.06	104.88	105	104.94	105.81	104.63	105.6	106.28	104.43	104.36	106.53	105.12	106.7	105.56	105.55	106.33	105.27	105.92	106.09	104.33	107.44	107.3	105.68	106.42	105.14	106.33	105.77	106.33	106.71	106.27
106.14	106.37	107.37	109.32	109.55	107.6	108.61	108.46	108.63	110.28	109.34	107.12	108.45	109.06	110.06	110.74	108.68	108.83	107.7	109.9	107.54	108	106.87	108.42	109	109.52	107.8	109.65	108.2	108.55	108.9	107.47	109.25	108.29	107.66	107.84	109.2	107.1	108.8	109.82	107.68	107.15	106.97	109.01	107.2	108.28	110.24	108.73	108.83	107.02
106.71	109.25	108.22	108.45	107.66	108.34	105.49	107.74	107.44	108.72	108.02	107.1	107.57	108.55	108.47	108.18	107.78	109.1	107.6	106.67	106.49	107.74	108.3	107.28	108.24	108.03	108.76	106.98	107.33	107.87	107.34	106.88	107.71	108.38	107.73	107.97	109.52	108.31	109.09	107.06	106.9	108.23	108.95	107.63	107.75	107.99	107.41	108.25	107.89	107.48
104.85	105.74	106.73	105.58	105.25	105.16	106.43	104.44	105.36	106.17	105.15	104.66	105.62	104.84	104.52	103.64	108.09	107.33	107.38	107.24	104.61	104.71	104.94	106.93	105.3	105.23	104.19	105.96	105.81	106.06	106.86	105.68	106.55	107.61	106.68	104.31	106.3	105.72	106.31	105.37	105.84	105.44	106.32	106.37	105.15	106.87	107.65	106.03	106.27	105.64
107.85	107.72	107.34	108.49	108.65	107.91	108.49	106.94	107.43	108.88	107.84	108.64	108.94	108.51	108.99	108.62	108.38	107.81	109.28	107.57	108.13	108.63	108.47	109.18	107.68	107.61	109.73	107.7	110.26	109.1	106.82	109.36	108.21	108.04	108.51	108.31	108.5	108.14	107.93	108.99	108.09	109.34	107.89	109.67	107.48	109.81	109.1	108.51	109.64	108.48
106.77	104.82	107.9	106.89	107.85	107.1	107.01	103.91	104.82	107.06	106.16	105.93	105.01	106.97	105.54	105	105.56	105.8	106.74	104.82	104.53	106.21	105.75	106.99	107.9	105	105.96	105.51	104.63	104.89	104.97	105.89	104.57	106.05	105.95	107.32	105.58	107.3	108.61	105.3	106.17	104.63	107.11	106.06	105.57	104.9	105.59	105.38	106.1	104.41
106.16	107.57	106.41	108.03	107.97	108.96	110.56	109.18	108.57	108.09	107.53	109.03	107.91	108.54	108.86	109.05	110.86	108.98	108.55	107.77	107.22	107.16	107.5	108.59	107.05	107.63	109.21	107.71	108.33	108.81	107.18	107.16	107.27	108.67	109.11	108.91	106.61	108.79	108.45	109.01	108.37	109.29	105.7	108.37	106.34	108.28	108.25	108.22	107.03	106.74
105.73	106.55	105.39	104.16	104.04	105.19	105.47	105.76	105.74	107.31	106.32	107.59	104.87	105.81	104.7	105.56	105.37	106.29	104.63	105.89	106.28	104.64	105.86	106.42	106.73	105.83	106.85	105.74	105.68	104.85	105.54	105.43	106.02	105.31	105.49	106.28	104.1	106.22	107.58	106.13	105.78	105.83	105.58	104.77	103.85	105.95	106.74	106.76	105.11	105.63
98.291	96.685	99.237	99.541	99.563	98.809	98.548	98.602	99.205	98.617	100.28	98.86	98.218	99.566	97.981	100.32	98.04	98.947	99.136	99.416	98.082	100.13	98.256	98.573	99.831	98.47	98.41	98.806	99.296	97.277	98.735	98.55	99.269	99.239	99.177	98.73	98.891	97.643	98.948	98.388	98.464	99.608	98.253	97.032	98.965	97.544	98.372	97.702	99.388	97.856
98.1	99.615	99.298	98.708	97.097	99.406	97.889	98.253	98.516	99.732	97.442	98.588	100.32	99.014	99.234	98.608	99.604	100.52	98.013	97.892	99.269	99.124	98.631	98.382	97.977	98.747	97.882	97.356	98.282	98.517	100.06	100.02	97.839	98.626	97.764	99.727	98.904	98.706	98.353	98.713	99.666	99.05	98.654	98.8	98.589	99.192	98.197	100.78	98.441	99.209
107.77	107.62	107.49	108.59	107.03	107.52	109.02	107.13	106.09	109.25	107.91	108.89	107.85	107.26	107.47	108.22	109.06	107.31	106.83	108.08	107.26	107.42	106.97	108.35	109.64	108.38	106.84	107.74	107.6	106.81	108.15	109.43	107.37	106.43	105.86	108.59	108	107.61	108.91	108.41	108.42	107.95	108.01	110.35	106.65	107.37	109.38	107.24	108.08	107.69
110.71	111.52	110.54	112.4	110.36	111.08	111.64	109.73	109.12	109.63	110.59	111.16	110.11	108.61	110.53	111.51	109.23	110.62	111.41	109.96	109.87	110.68	111.18	110.95	111.17	111.33	109.81	111.19	110.47	110.8	110.07	110.16	109.51	111.12	111.02	111.86	109.69	109.81	110.42	110.37	109.94	110.54	110.47	109.82	108.67	110.12	109.87	110.57	110.02	111.13
97.457	98.25	98.069	98.676	97.265	97.158	97.395	99.32	97.825	97.692	97.339	98.986	98.083	97.737	97.668	97.963	95.565	98.381	98.717	97.923	98.295	97.796	98.664	99.107	97.601	98.297	98.198	97.238	97.559	96.503	96.893	98.614	98.438	99.16	98.624	97.129	98.361	98.723	98.585	99.87	99.334	101.47	99.056	97.783	98.113	99.488	97.283	97.369	96.618	98.914
107.55	106.75	106.52	105.94	107.18	106.53	105.6	106	104.71	106.83	105.88	105.98	106.36	106.69	105.24	106.84	106.34	106.28	106.65	106.66	105.76	105.56	107.3	106.01	107.18	107.04	107.81	107.04	107.21	106.31	105.09	106.68	107	106.61	107.15	105.93	106.58	106.22	106.87	107.23	106.32	105.6	106.73	107.57	105.18	107.74	107.09	106.86	104.92	107.95
106.6	106.93	105.93	107.05	105.86	105.8	104.77	107.36	107.56	106.12	106.05	106.55	106.43	106.1	106.09	104.59	106.11	106.72	107.1	105.99	108.18	105.93	104.98	106.71	106.49	105.93	105.86	107.01	105.17	106.74	104.86	107.42	106.85	106.08	106.38	105.43	106.66	107.42	107.57	106.07	106.84	105.86	105.83	106.71	105.35	106.18	106.95	107.05	105.96	106.54
106.99	105.99	106.27	106.36	106.22	107.35	106.73	107.08	105.85	107	106.59	104.86	106.08	105.49	107.06	105.8	107.18	106.78	104.12	106.51	105.06	104.92	106.49	106.91	106.66	105.77	106.29	105.48	106.1	107.59	107.43	107.07	108.26	105.57	106.46	106.92	104.94	105.43	106.94	104.93	106.76	106.91	106.24	104.84	105.81	105.7	103.49	105.94	106.29	105.7
97.327	98.579	97.398	99.773	98.68	99.55	98.627	99.106	98.022	97.64	99.392	98.627	97.711	99.331	99.166	97.751	99.189	98.371	99.388	99.33	98.901	99.777	97.701	98.465	99.366	99.451	97.633	98.035	98.488	99.266	98.666	100.24	97.815	97.977	96.963	97.872	98.523	99.685	99.05	99.59	98.064	98.443	97.518	99.982	96.813	97.654	99.392	98.763	100.1	99
99.485	100.15	99.199	97.417	98.299	99.003	98.927	99.038	98.7	98.28	99.157	98.512	98.94	98.518	100.03	100.21	98.376	99.607	100.52	99.079	98.886	101.11	99.488	100.21	99.293	97.952	98.499	98.139	98.358	98.51	98.599	101.26	99.912	100.05	96.951	97.698	99.98	98.358	97.816	99.366	98.877	99.893	99.079	99.897	99.809	98.533	99.384	97.6	97.385	99.376
101.06	100.24	101.17	100.17	99.693	101.04	100.22	101.57	101.44	100.24	100.91	100.57	99.346	100.65	101	100.2	98.444	100.55	98.963	99.415	101.76	99.854	101.45	99.754	100.67	99.467	99.395	98.223	98.72	100.17	98.504	100.24	99.558	100.13	100.8	100.29	99.765	99.993	98.991	99.104	99.007	100.54	99.025	99.977	100.56	99.633	98.981	99.879	99.336	100.04
105.16	105.73	105.73	106.98	106.82	104.43	105.08	105.25	104.86	106.7	106.92	107.91	103.5	106.38	106.4	105.2	106.33	107.4	106.47	106.02	106.35	104.31	105.9	105.68	105.38	106.07	104.8	106.94	106.96	105.06	106.2	105.45	105.24	108	106.57	105.81	104.47	105.07	106.28	103.79	106.71	106.39	105.38	105.28	105.7	106.58	105.25	105.04	106.24	104.92
106.65	109.01	107.78	106.91	106.77	109.36	109.04	107.7	108.98	107.56	106.37	108.51	108.75	106.63	108.06	107.78	107.73	107.5	107.97	108.41	107.61	107.66	109.38	106.99	106.2	109.24	108	106.22	108.88	107.03	107.91	107.1	107.84	108.4	108.58	107.69	106.68	106.53	108.66	108.15	106.98	106.87	107.43	106.96	107.24	107.91	110.19	108.38	106.68	107.63
106.52	105.99	105.12	105.04	105.99	106.12	106.81	106.75	106.88	107.04	106.66	107.05	107.75	105.68	106.61	106.8	104.37	106.3	107.44	105.62	105.26	105.2	107.42	105.79	106.02	106.24	106.3	106.21	107.27	107.5	106.81	106.34	106.66	106.77	106.75	105.22	105.5	105.32	107.72	106.92	108.4	107.57	104.5	106.65	107.42	105.79	105.07	107.01	105.15	104.46
100.24	100.84	100.03	99.059	100.85	101.44	99.997	100.61	100.69	99.492	100.16	100.44	99.479	101.16	103	99.58	101.89	100.15	99.912	98.714	100.36	99.99	100.24	101.14	101.52	99.913	100.95	99.904	100.87	100.98	100.84	100.49	100.63	100.69	99.36	100.7	100.21	99.108	100.42	101.35	101.75	99.607	100.19	100.52	100.1	101.95	101.41	100.76	100.27	101.62
106.56	105.2	107.01	105.34	105.65	106.9	106	105.84	105.32	105.08	104.22	105.74	105.42	105.93	106.56	104.38	105.57	106.16	105.64	106.76	105.83	108.9	105.71	104.89	105.29	105.63	106.73	105.9	104.92	105.11	105.13	105.19	105.53	104.49	106.48	105.95	105.72	106.09	106.62	104.65	106.54	105.02	105.33	106.89	104.41	104.1	105.02	106.78	106.03	105.39
107.71	106.74	106.5	109.05	108.26	105.96	108.24	108.22	109.41	107.35	108.98	107.72	108.46	108.8	109.25	109.05	107.88	106.59	107.13	107.79	107.01	107.62	106	107.62	108	107.55	108.62	108.45	106.26	108.84	108.34	106.75	107.75	107.38	107.84	108.74	108.39	107.9	108.65	108.35	105.51	108.57	109.68	108.15	107.49	108.41	109.16	109.07	108.13	108.11
100.2	99.1	99.482	98.008	97.226	99.407	98.663	97.248	99.396	98.361	99.854	100.42	99.6	99.164	98.039	98.742	97.636	101.05	98.09	99.131	98.002	99.89	98.696	98.123	98.919	99.858	98.179	97.859	99.53	100.41	98.687	99.314	97.899	98.073	99.887	100.04	97.677	99.103	98.717	98.781	98.542	98.658	97.409	99.089	99.209	99.28	99.802	98.422	97.54	100.47
106.39	106.61	104.8	107.17	106.56	106.34	108.08	105.68	105.94	106.65	106.78	104.85	107.04	106.2	105.51	104.45	104.11	106.23	107.18	105.66	106.68	106.95	106.21	106.61	105.26	107.15	106.61	107.29	107.83	106.09	105.83	105.22	106.17	106.32	106.71	104.62	107.42	107.52	106.24	106.85	106.09	105.68	107.1	105.73	107.16	106.38	107.98	105.3	107.53	106.53
106.08	106.6	105.22	105.44	106.29	103.32	106.73	106.35	105.77	105.45	104.58	106.3	107.1	104.99	107.31	105.66	106.26	106.75	106.67	106.49	107.36	106.07	104.91	107.08	106.02	105.95	105.59	104.69	105.19	104.18	105.82	105.16	105.6	106.15	105.4	104	105.15	106.83	103.69	104.8	106.86	105.44	105.97	105.75	104.57	105.77	106.56	104.64	105.56	105.56
107.26	109.31	107.96	106.81	107.54	106.69	107.12	106.27	106.05	105.54	107.63	105.54	107.46	105.49	107.46	107.1	105.75	106.41	106.8	106.78	107.03	106.81	106.01	105.81	104.32	106.52	108.4	105.98	107.24	106.65	106.83	105.96	105.41	106.4	106.51	105.29	108.25	108.31	108.19	106.68	106.58	108.73	105.84	106.02	106.65	106.53	107.04	105.83	105.64	105.93
106.64	107.02	106.95	105.94	107.86	106.22	107.19	105.85	107.35	108.19	106.76	105.29	107.74	105.63	106.26	106.43	106.7	106.69	105.2	105.75	107.67	107.65	105.55	106.53	106.75	105.93	105.97	107.74	106.08	105.03	105.74	106.08	105.74	107.8	107.14	105.65	106.12	107.65	106.94	106.78	105.43	107.08	106.31	107.2	107.21	105.11	105.35	106.32	104.22	108.35
107.74	109.6	109.06	107.54	107.81	108.79	109.18	108.38	107.37	107.9	108.25	108.24	108.41	108.46	108.55	108.18	107.04	107.23	105.85	107.92	107.4	108.29	109.17	108.06	105.77	108.41	108.98	108.08	107.46	107.78	108.28	108.45	106.98	108.2	107.72	109.71	108.77	108.16	107.65	106.7	110.02	108.72	107.78	106.64	109.11	107.15	108.21	108.17	108.02	109.28
98.495	99.791	98.791	98.426	97.989	99.827	100.58	99.539	98.34	99.053	98.43	99.41	98.095	98.805	98.186	98.899	99.341	98.373	98.754	99.039	98.169	99.018	98.359	100.26	99.515	98.305	99.778	98.776	98.188	97.847	98.042	98.26	97.843	100	98.998	99.081	99.556	99.175	100.06	99.627	97.052	98.164	98.14	98.365	96.959	99.205	98.14	98.523	98.939	99.204
108.24	107.85	105.24	107.34	109.18	109.26	107.89	108.48	107.83	108.73	107.97	108.06	107.65	106.85	108.96	108.83	108.57	108.57	108.12	107.82	107.95	108.8	108.47	108.98	108.48	109.82	107.18	108.86	108.41	107.63	107.43	107.64	109.28	108.21	108.27	109.81	108.29	108.03	108.94	107.22	108.08	109.88	109.1	108.31	109.05	107.95	108.49	108.03	107.4	106.54
98.304	97.463	97.464	98.203	97.504	98.335	96.594	96.998	97.876	99.219	99.128	99.436	97.707	97.773	98.358	98.578	96.416	99.705	97.7	97.667	98.564	97.69	97.92	97.497	98.71	98.133	98.462	97.916	96.484	97.547	99.089	98.809	95.594	97.502	98.134	97.168	99.218	98.083	97.546	98.041	98.709	98.042	98.241	98.179	99.639	99.747	97.173	97.37	95.647	97.735
106.88	105.22	107.08	105.35	106.29	105.71	107.45	105.16	106.69	106.05	106.05	106.38	104.19	105.98	106.27	107.89	107.21	108.4	107.35	108.1	107.02	106.86	104.76	105.22	105.61	104.68	106.34	107.13	105.85	105.23	105.82	107.05	106.01	106.07	106.84	107.95	106.49	107.86	105.75	107.66	106.87	107.99	106.51	107.35	105.25	106.38	108.06	105.49	104.69	107.22
98.632	98.406	98.141	96.608	98.427	98.076	99.21	97.997	98.464	98.501	97.33	98.316	98.603	99.684	97.641	98.547	97.649	98.47	98.031	97.238	100.63	99.81	97.836	98.106	98.203	97.512	98.969	98.233	97.757	99.013	98.324	98.246	97.576	99.199	96.59	97.628	99.592	98.023	98.526	97.935	98.405	99.637	98.032	97.807	97.543	97.335	98.709	100.59	98.403	98.773
108.21	108.04	108.89	108.29	108.62	107.86	108.99	109.12	108.06	107	107.85	108.52	108.51	106.54	109.23	109.04	108.52	107.24	108.41	111.25	109.16	108.01	109.82	108.35	108.88	108.81	107.96	108.92	110.32	109.22	108.81	107.56	107.98	109.68	108.51	109.37	109.19	108.69	108.93	107.4	108.58	109.18	107.51	108.65	108.25	109.59	108.23	108.13	108.1	107.65
108.04	107.21	107.96	108.96	108.97	107.03	107.19	107.45	107.67	107.2	107.8	108.66	106.64	106.79	107.8	106.86	108.92	108.74	107.37	107.51	106.45	108.22	108.72	108.21	107.84	108.17	108.96	108.83	107.01	106.82	108.11	108.32	108.6	108.9	107.03	106.51	106.64	106.84	108.65	108.56	108.11	109.27	106.93	106.29	108.09	108.67	108.2	108.36	109.25	107.23
106.63	106.93	106.39	106.84	108.62	108.33	106.66	108.06	108.04	108.83	107.55	109.32	108.71	109.1	109.1	109.22	107.41	107.94	108.48	109.31	108.03	108.6	108.91	108.65	106.83	108.64	107.56	108.95	109.21	108.2	108.59	107.09	107.79	107.22	107.28	108.2	107.76	107.98	107.58	109.59	108.04	107.08	107.71	107.33	108.47	106.72	108.95	107	109.37	107.91
104.97	105.04	103.24	104.27	106.18	105.07	106.7	106.2	104.38	105.74	104.2	106.6	106.16	105.51	104.36	105.63	105.36	105.09	104.46	105.66	104.52	104.6	106.36	106.69	104.91	107.59	105.4	105.22	104.47	105.72	106.17	106.19	107.06	105.78	104.05	103.7	107.08	105.84	105.74	105.35	106.23	106.91	106.33	104.94	105.82	105.65	105.83	105.85	104.9	104.95
105.5	104.69	104.71	106.2	104.61	105	107.23	106.4	106.57	106.78	105.87	104.9	105.38	105.18	107.6	104.87	107.81	104.91	106.84	105.76	105.27	105.06	106.47	106.21	104.35	107.06	106.66	107.04	104.8	104.51	105.64	106.68	105.77	106.11	105.99	105.83	106.59	106.96	105.02	106.36	105.46	105.45	105.31	105.81	105.3	107.92	106.21	107.18	104.51	105.81
98.941	97.681	97.546	98.255	99.791	97.71	96.74	96.628	99.232	97.906	98.88	98.678	97.689	97.914	99.053	97.297	98.502	96.725	97.358	98.553	98.342	98.172	97.32	98.695	97.193	96.842	97.005	98.002	97.781	99.341	99.446	98.107	97.114	98.099	101.31	98.046	98.503	98.757	99.286	96.749	98.486	98.71	97.167	97.802	97.275	99.48	98.942	97.792	96.583	98.642
108.09	108.32	108.28	109.4	109.25	106.73	110.17	107.46	109	108.21	107.87	109.62	109.49	107.25	107.68	108.23	109.51	107.4	106.93	108.75	109.41	108.21	108.14	108.59	107.9	108.72	109.23	109.46	107.15	109.26	108.26	109	108.43	108.6	108.8	108.14	108.6	109.13	109.23	107.08	109.55	107.13	110.58	108.68	108.41	107.6	109.48	108.39	107.38	108.85
100.33	101.58	100.37	101.16	101.28	99.456	99.263	98.947	100.91	100.37	100.42	100.28	101.43	98.837	98.432	100.3	98.945	99.629	100.08	99.288	101.65	100.34	99.85	98.553	99.827	100.81	100.29	100.48	101.17	100.88	100.74	100.87	100.09	100.29	99.212	100.33	99.569	99.34	100.39	99.73	101.31	99.263	101.15	99.496	101.7	100.05	99.744	100.29	99.762	99.012
97.238	98.934	97.72	99.202	97.636	97.239	98.296	98.565	97.117	98.062	99.776	96.546	97.289	98.394	98.139	98.748	98.448	96.828	99.302	97.604	99.311	96.112	97.626	99.202	98.808	98.533	98.489	98.44	99.422	98.743	97.127	96.563	98.71	96.49	98.616	98.93	98.335	97.648	96.802	97.135	98.254	98.681	99.799	97.743	95.746	98.988	97.624	98.861	97.565	97.499
109.24	107.55	109.8	108.79	109.24	108.92	106.98	109.49	108.91	108.89	107.86	109.19	109.37	109.17	107.08	108.53	107.91	108.16	109.68	110.42	107.65	107.74	107.8	108.76	108.52	108.94	108.82	110.29	107.62	109.81	109.07	110.85	109.61	108.34	106.97	109.73	108.44	108.09	110.19	107.69	108.47	108.36	109.61	107.82	109.98	108.04	108.28	109.09	107.92	108.27
107.21	107.45	107.67	106.88	109.37	109.34	109.36	108.4	108.25	107.32	107.54	106.96	107.16	108.23	110.11	106.92	108.51	109.33	107.63	106.23	109.35	108.29	108.09	107.24	108.45	108.73	107.61	106.29	108.46	107.01	110.06	108.1	108.55	108.52	108.51	109.03	107.52	107.61	107.14	107.22	107.87	107.5	108.16	105.41	109.25	108.64	107.2	108.74	108.14	108.31
109.51	107.35	108.42	107.84	109.19	108.36	107.01	108.02	107.26	107.14	108.38	108.25	109.07	108.03	108.46	108.65	107.31	109.16	108.05	108.03	109.6	108.71	107.82	106.9	107.34	109.24	107.67	108.43	108.51	108.22	108.83	107.18	108.42	108.14	108.02	110.37	108.4	108.9	108.16	108.2	107.02	108.61	108.34	108.04	109.51	107.37	108.51	107.71	108.6	108.54
106.03	106.15	105.77	105.28	106.11	104.05	104.93	105.59	106.23	105.22	106.09	106.88	105.47	105.08	105.09	104.75	106.79	105.34	104.28	105.75	105.76	104.83	106.38	105.08	106.25	106.92	105.19	104.64	104.45	105.49	106.39	104.64	105.72	104.86	105.67	106.17	105.55	107.48	105.97	106.68	104.9	106.4	105.92	104.97	106.48	104.39	105.91	106.49	106.88	104.42
107.41	107.38	107.3	109.91	107.13	107.11	107.45	108.21	107.37	107.87	107.44	107.4	108.07	108.41	108.71	108.97	108.82	108.85	107.67	108.43	110.55	108.44	107.57	106.33	107.97	108.44	109.03	107.78	108.66	107.98	108.73	107.4	107.21	107.89	107.97	108.62	108.06	106.7	108	108.95	109.05	106.35	107.59	107.16	109.78	106.9	109.27	106.87	108.18	108.05
109.85	110.63	110.22	109.73	110.37	110.14	110.43	109.15	110.77	111.06	110.12	108.75	109.2	112.84	109.82	109.63	111.04	109.99	111.68	109.86	109.67	109.38	110.89	110.29	110.52	109.81	111.11	110.4	109.82	110.8	110.68	110.67	110.47	110.74	111.06	110.58	111.93	110.8	109.53	111.56	109.65	111.12	110.04	110.98	110.2	110.12	110.01	110.82	110.07	109.79
106.22	105.19	109.12	106.03	106.42	106.34	104.98	106.59	106.64	106.42	106.29	107.84	106.17	106.66	107.07	107.48	106.49	106.32	107	105.34	106.07	106.12	105.11	105.4	105.46	106.84	105.86	105.73	104.77	106.14	106.71	106.38	106.39	106.51	105.7	105.85	104.7	106.53	105.94	105.63	107.1	105.98	104.82	105.97	106.74	106.92	107.45	107.28	106.97	106.92
106.27	105.44	106.37	104.22	105.19	107.55	107.04	106.32	106.01	107.11	105.48	104.45	105.33	105.16	105.43	106.03	105.61	106.35	104.89	106.8	104.1	106.1	106.96	106.86	106.68	107.36	104.07	105.43	106.8	105.94	105.97	104.42	105.97	104.24	105.75	105.45	105.85	105.93	105.45	106.14	108.39	106.24	105.85	105.97	107.42	106.91	105.43	105.4	105.38	106.74
104.76	105.39	107.85	107.25	107.27	107.33	106.1	106.1	109.15	106.5	107.37	106.37	105.47	105.84	107.63	105.93	107.52	104.97	106.93	107.31	106.96	105.25	106.48	106.84	106.86	107.96	106.79	108	108.08	107.15	106.88	104.92	105.47	107.38	107.37	104.82	107.45	105.54	106.92	105.27	106.18	107.11	106.48	106.59	105.52	106.32	105.95	106.28	107.48	106.57
105.67	105.45	106.41	106.47	104.92	105.01	106.52	106.57	106.44	105.61	106.2	104.82	106.36	106.67	105.96	106.65	105.29	104.91	104.81	105.86	106.54	104.74	106.19	105.34	104.76	105.96	105.06	105.84	108.11	104.27	106.51	105.37	106.62	105.39	104.3	106.1	106.26	105.38	106.03	106.48	106.84	106.96	104.84	105.39	104.98	105.86	104.84	107.36	105.06	104.09
106.03	106.18	107.63	105.93	105.24	107.3	107.75	106.98	105.98	106.37	105.83	106.35	107.98	106.63	107.45	105.48	107.03	106.21	104.56	106.66	107.62	106.42	107.72	106.35	106.64	107.6	106.01	105.67	106.92	106.68	107.41	106.77	106.93	106.27	106.82	106.63	106.19	105.75	106.52	105.51	105.51	107.07	106.05	105.82	106.19	107.67	106.13	106.28	106.41	106.9
106.15	106.23	106	106.25	104.97	104.83	105.7	104.55	104.8	106.09	104.11	106.51	106.49	106	105.42	105.16	107.98	105.93	106.79	106.1	104.48	103.81	106.44	107.49	105.77	107.81	107.19	105.48	104.86	105.58	105.66	105.05	107.24	106.41	105.31	105.28	105.32	105.45	105.64	104.85	105.74	106.91	105.09	105.04	105.34	105.32	106.19	105.48	107.15	104.32
108.27	109.24	107.23	107.57	108.49	107.6	108.12	108.04	106.88	108.7	107.34	108.69	108.19	106.68	107.69	107.5	109.2	107.97	108.82	107.3	107.51	108.75	106.54	107.25	108.09	108.72	109.22	108	107.96	108.29	109.05	108.14	106.78	107.48	108.46	107.98	106.51	107.97	108.76	108.11	108.65	108.04	108.21	109.08	108.24	107.8	107.98	109.86	107.56	107.27
105.04	106.58	105.57	105.66	105.27	104.26	106.53	106.5	105.5	104.74	106.35	105.62	105.7	105.82	105.73	106.32	105.93	106.01	105.08	106.03	105.81	104.6	105.63	106.85	105.52	105.66	107.5	104.15	104.19	105.76	104.58	104.22	105.61	106.35	105.42	105.94	105.85	105.13	106.18	105.47	105.08	106.18	104.45	106.29	105.45	105.74	105.24	108.3	106.75	105.04
108.64	107.62	108.09	108.45	108.78	107.12	107.91	107.91	106.89	109.1	109.06	109.69	109.43	108.72	108.21	106.97	108.34	107.79	108.64	108.09	107.69	108.42	107.42	107.58	107.32	108.11	108.46	107.76	109.59	109.16	108.21	108.1	107.32	108.42	109.99	108.95	108.37	108.34	107.21	108.73	109.22	107.14	106.02	108.92	106.25	108.12	108.73	107.55	107.74	108.5
98.996	99.428	99.638	98.591	98.905	98.509	98.961	97.292	98.072	97.17	98.143	98.342	98.637	98.643	99.293	99.829	96.893	99.365	98.017	99.502	99.478	100.13	100.92	99.063	100.11	99.45	97.424	100.13	99.65	98.62	98.278	100.85	99.919	99.356	97.844	100.79	99.444	97.997	97.914	99.687	97.647	98.267	98.647	100.52	98.57	98.698	99.702	97.831	100.13	99.349
109.48	108.11	108.3	108.37	108.69	108.13	107.43	108.76	108.18	107.67	110.23	108.97	108.69	110.04	109.34	109.99	106.94	108.68	108.25	107.64	107.95	108.41	107.38	108.31	109.3	108.17	108.71	108.57	107.96	107.34	108.47	108.08	108.19	109.35	107.58	108.56	107.83	108.98	105.71	106.54	108.76	108.71	108.25	107.94	108.15	110.28	109.08	108.3	107.58	109.12
105.26	103.71	106.6	106.14	103.35	106.89	105.79	106.33	105.83	105.67	105.41	107.22	104.91	105.28	104.92	105.46	105.63	106.4	105.76	106.11	104.98	106.64	106.4	104.94	105.73	106.08	104.54	105.71	106.58	104.34	106.49	105.43	105.28	106.51	104.66	105.63	105.4	105.41	106.84	107.05	106.58	105.17	106.69	105.24	106.44	103.97	105.42	105.11	104.78	104.68
98.514	98.325	96.829	96.77	97.898	98.917	97.625	98.271	97.792	98.242	97.73	97.932	98.275	97.473	97.717	98.44	95.953	100.16	96.761	98.383	96.95	99.649	98.413	98.139	97.651	98.343	98.102	97.006	96.331	97.294	98.918	96.391	97.741	97.726	98.74	99.609	98.302	98.886	97.133	96.545	99.038	98.697	98.049	99.188	98.244	98.412	97.854	99.214	99.211	97.956
98.634	98.348	99.705	96.94	98.021	98.953	99.509	98.531	97.683	100.79	96.908	97.977	99.606	98.069	98.58	98.243	97.297	97.546	98.654	98.313	98.689	96.58	97.535	96.846	96.821	97.248	98.76	97.602	98.465	97.728	97.685	99.024	98.066	98.95	97.748	96.974	96.77	98.328	98.302	97.671	98.388	98.17	98.092	97.312	97.665	98.384	99.001	97.141	100.08	99.55
104.8	105.41	108.57	104.91	105.84	106.45	105.58	106.55	105.84	107.04	105.89	106.65	107.26	105.42	106.59	106.36	104.29	105.94	105.51	107.25	105.71	103.98	105.06	104.03	106.51	105.73	105.13	106.28	106.12	105.22	106.39	104.7	105.03	106.16	104.25	106.31	108.83	105.5	105.66	105.98	105.46	105.62	106.39	105.56	104.7	103.67	105.38	104.6	104.31	105.95
105.85	107.03	105.08	106.11	106.01	107.23	106.17	105.38	106.3	107.72	106.22	106.41	106.63	106.35	105.96	106.31	105.01	107.21	105.78	105.62	107.61	105.6	105.2	106.33	106.08	108.1	105.84	105.22	107.14	107.59	108.05	106.64	105.03	107.12	108.06	107.62	107.15	107.32	105.59	106.94	106.33	108.67	105.65	105.08	105.85	104.58	106.85	107.72	106.61	107.99
102.33	101.36	102.74	101.52	102.95	102.65	102.92	102.69	101.97	102.25	102.55	102.35	102.37	103.62	102.81	102.77	101.72	103.58	101.89	101.69	102.2	103	102.76	102.62	102.73	102.62	102.36	104.15	101.76	102.93	103.65	103.44	102.4	101.64	103.32	104.3	102.58	100.95	101.47	101.29	101.83	103.05	102.67	104.04	104.64	101.96	102.73	101.31	102.41	103.77
111.94	111.4	110.85	109.59	110.42	110.27	109.6	110.19	109.02	110.32	109.88	109.7	111.91	109.27	110.41	109.76	111.51	110.24	110.38	111.99	109.95	109.97	110.59	110.57	109.57	108.83	109.16	109.24	109.86	109.88	111.61	108.22	111.79	111.15	110	110	111.47	110.91	110.17	110.69	109.14	110.73	111.29	111.02	111.53	108.67	110.01	109.62	110.91	111.41
105.02	105.64	106.01	105.15	105.49	106.09	105.44	106.09	105.98	105.18	103.96	105.56	105.35	106.96	105.51	105.85	106.88	105.18	105.52	104.85	106.12	105.15	104.36	105.35	106.63	105.9	105.19	105.22	105.22	105.9	105.43	104.86	105.89	107.53	106.85	106.11	105.95	106.7	105.49	106.83	105.54	105.96	106.44	106.31	104.68	106.86	105.06	104.9	104.26	105.05
100.33	99.941	100.27	101.89	100.08	99.87	100.24	100.47	101.44	101.89	101.54	101.41	102.85	101.68	100.13	101.07	101.52	100.63	101.77	102.56	100.49	103.45	100.54	99.033	102.84	100.25	100.44	100.77	101.23	99.791	100.65	100.5	99.833	101.87	101.47	101.2	101.4	99.513	100.21	100.25	99.437	102.39	100.28	101.78	101.55	100.3	101.59	101.41	101.67	99.919
107.63	107.74	108.99	108.34	109.06	109.81	107.86	106.59	108.83	108.46	108.35	107.64	107.24	107.3	110.32	108.98	107.85	107.9	107.1	108.34	108.27	109.72	108.63	110.29	108.53	107.92	109.31	109.55	106.84	108.9	109.25	108.82	109.12	107.78	107.73	108.12	109.09	109.47	110	108.94	108.81	109.69	108.79	108.74	108.69	108.52	107.86	108.21	105.94	107.81
109.81	107.96	107.78	108.03	108.21	107.73	107.22	108.21	108.03	108.08	108.8	109.38	107.12	107.49	107.89	107.8	107.7	109.08	108.7	108.87	109.65	108.16	109.12	109.43	108.96	107.8	108.08	108.84	107.64	106.63	110.85	109.82	108.36	107.72	108.58	106.85	107.33	109.63	106.35	108.96	108.15	108.59	107.64	107.05	106.06	108.37	108.02	107.27	106.66	108.5
105.27	106.35	104.23	106.71	106.26	104.49	105.14	105.41	105.58	106.38	106.04	105.93	107.5	105.77	104.31	105.21	104.78	105.82	107.28	105.94	105.48	104.64	106.58	105.14	104.45	107.13	104.74	105.44	106.01	105.1	106.26	106.16	106.84	105.91	104.99	107.15	106.56	105.39	106.88	105.65	105.67	105.04	105.38	105.06	104.08	105.96	106.59	106.05	105.75	104.66
107.05	106.41	108.01	106.64	106.32	107.35	108.02	107.09	107.1	107.16	106.38	103.89	107.18	108.05	106.82	107.31	107.25	107.55	105.52	105.96	104.97	107.43	107.03	107.04	107.53	106.88	105.91	107.5	106.66	107.21	105.99	105.22	107.05	107.63	108.23	105.11	106.25	106.8	106.47	106.64	106.13	108.11	106.77	108.19	106.37	107.01	105.18	107.5	107.13	107.24
104.04	103.88	105.71	106.43	105.55	105.16	105.87	104.64	103.61	106.47	106.38	106.21	103.9	106.71	105.19	104.86	106.38	105.35	105.8	105.08	105.65	103.91	106.32	104.21	105.04	105.39	105.98	107.17	106.02	104.7	106.07	104.57	104.44	105.42	104.48	105.45	105.39	104.23	106.28	107.15	105.53	106.23	106.51	105.25	106.97	106.92	106.07	104.9	103.37	107.64
106.82	106.22	104.85	105.93	105.56	105.93	105.06	106.16	105.62	106.61	106.58	106.67	105.78	104.77	106.88	105.87	105.92	106	106.12	105.19	105.31	106.47	106.57	104.7	107.76	105.23	105.38	105.6	105.62	104.91	106.7	105.15	105.05	103.48	107.41	106.46	104.85	105.97	105.73	105.16	105.79	105.48	106.46	105.09	106.29	106.79	105.85	105.66	104.94	107.43
98.327	98.903	98.748	96.624	98.138	98.951	99.853	99.351	98.06	99.119	98.83	98.83	97.867	98.612	99.212	99.064	99.644	100.41	97.307	97.772	98.964	99.464	99.337	98.732	98.623	100.07	99.526	98.875	99.767	97.674	99.035	100.51	100.44	97.05	97.857	100.01	99.398	99.34	97.682	99.05	99.34	97.362	98.654	99.722	98.938	98.376	98.143	100.15	97.611	100.22
107.7	106.28	106.94	107.08	108	106.78	106.98	108.7	105.85	108.09	108.4	107.82	109.64	109.99	108.58	107.72	108.26	107.99	107.68	108.28	106.79	107.74	106.88	108.97	106.59	107.66	109.84	106.88	108.49	106.07	107	107.83	108.51	107.82	108.22	107.3	107.6	107.45	109.6	107.07	107.07	109.95	108.62	106.68	108.44	107.46	107.41	108.52	107.11	107.46
101.84	102.07	102.21	99.786	98.426	100.2	100.43	101.45	98.981	100.3	100.45	100.94	100.2	101.72	101.63	102.17	101.21	101.25	101.51	100.87	100.87	101.86	102.29	100.26	101.4	100.53	100.16	99.583	101.28	100.61	99.647	102.27	100.46	100.22	102.71	101.5	101.02	100.95	99.291	101.33	100.8	100.9	101.01	100.11	102.99	100.58	102.22	102.72	101.68	101.72
106.64	104.95	106.01	106.53	107.61	106.37	105.51	105.75	105.32	107.6	105.97	107.82	105.54	105.63	107.76	106.61	106.37	106.27	105.56	108.74	106.68	105.4	109.58	107.41	107.88	107.61	104.4	106.38	105.33	105.37	107.44	105.55	106.26	106.85	106.35	106.22	105.99	107.14	105.22	106.51	108.08	106.94	107.36	106.43	106	106.63	108.12	106.35	105.63	107.63
106.02	104.22	105.99	106.92	106.61	107.19	105.7	105.38	105.53	107.01	104.23	105.6	105.81	105.42	106.86	104.48	105.84	105.82	103.72	106.67	105.15	105.85	105.99	106.07	106.73	107.13	105.01	106.31	105.12	105.27	106.02	105.36	106.71	106.53	105.49	106	104.71	105.21	106.61	107.11	105.56	104.68	104.23	106.2	104.27	106.32	105.24	105.37	106.46	105.26
100.9	102.13	100.88	101.01	100.49	101.69	99.722	102.22	100.24	100.92	100.61	101.7	101.16	100.37	100.78	101.03	99.858	100.32	101.54	100.59	101.14	101.73	100.7	99.557	102.8	101.44	101.07	100.73	99.567	101.38	101.86	101.91	100.84	100.31	101.44	101.47	102.09	101.24	101.11	100.36	100.6	100.44	100.12	100.65	100.62	100.27	101.58	101.98	101.18	99.713
105.68	105.55	105.71	106.05	106.72	105.3	107.23	106.16	105.57	108.62	105.41	105.27	107.47	106.01	106.32	107.32	106.63	106.92	107.34	108.09	107.45	105.51	106.94	107.12	105.78	107.37	105.94	106.42	107.92	106	106.51	106.11	105.82	105.74	104.46	106.1	104.66	106.7	106.21	106.52	107.53	107.25	107.2	106.32	107.27	105.14	106.57	106.32	107.51	106.72
107.56	108.39	108.3	109.13	109.36	108.34	110.3	108.01	108.83	108.26	106.95	108.35	106.92	108.53	107.5	106.9	106.99	109.26	109.07	106.98	110.27	108.38	109.42	107.75	107.61	107.83	107.78	109.06	108.32	108.69	109.09	108.45	107.99	107.11	108.02	107.83	108.24	108.53	107.22	107.65	107.8	106.97	107.76	109.02	108.68	107.88	107.2	109.11	106.85	108.68
104.92	104.33	105.56	106.13	106.54	106.68	105.34	105.34	106.71	106.24	107.08	106.08	106.16	105.42	105.77	105.92	106.9	106.52	106.02	104.88	106.27	105.81	105.46	106.35	107.02	105.35	104.09	105.84	105.69	107.96	104.83	106.98	106.2	105.52	105.33	106.06	104.31	104.88	105.63	105.93	106.15	105.64	106.34	107.62	105.47	104.05	105.94	105.48	106	106.53
107.39	106.74	105.37	106.64	106.14	106.68	107.57	105.2	107.18	108.21	107.39	107.38	105.9	106	107.11	108.16	108.52	107.68	107.86	106.91	106.02	105.87	105.09	106.79	105.84	106.04	107.43	105.59	106.29	107.64	106.43	106.4	105.84	105.28	107.07	107.1	108.51	105.93	104.64	105.38	106.07	106.14	106.93	105.54	106.33	104.9	106.66	105.85	105.67	108.15
110.37	109.42	110.79	111.38	109.42	111.28	112.28	108.98	111.12	109.14	111.67	109.46	110.09	110.85	111.72	109.11	110.71	110.83	110.08	110.63	109.63	109.8	110.44	110.28	109.49	111.35	109.59	110.22	111.01	110.64	110.07	110.63	109.84	110.07	111.19	109.07	111.59	109.8	110.73	109.22	110.83	109.92	110.18	112.3	110.95	111.41	109.6	109.05	111.66	109.17
96.841	97.779	98.315	96.136	97.901	99.616	96.444	98.637	98.304	97.553	97.904	98.934	97.68	97.568	98.888	98.59	97.242	97.023	99.758	97.522	97.639	96.007	98.784	97.042	96.721	98.37	96.667	97.523	96.913	97.589	98.136	98.128	96.985	97.212	98.368	98.475	99.189	97.847	98.551	96.824	96.024	99.501	99.773	97.916	98.735	97.561	99.003	99.123	96.636	96.611
105.37	105.79	103.55	105.19	106.11	107.22	105.71	106.13	106.44	106	106.31	105.69	105.27	105.42	105.2	105.05	106.72	105.5	104.17	105.51	106.37	105.89	104.78	106.73	106.09	105.79	107.04	106.64	105.66	105.74	104.38	105.41	105.84	105.51	107.02	105.76	105.65	106.42	106.71	105.48	107.31	105.74	105.14	106.74	106.15	103.94	104.65	106.39	103.48	105.86
105.7	106.85	106.84	106.86	106.96	105.37	106.57	108.05	106.84	107.26	106.57	107.31	106.6	105.47	106.95	106.16	105.42	104.56	105.96	106.34	107.95	107.82	107.03	106.35	106.56	107.67	105.67	107.28	107.42	107.58	105.77	106.93	105.93	106.1	106.96	107.88	107.24	106.87	107.91	106.38	106.41	107.92	107.34	107.35	107.13	105.86	107.48	106.06	107.17	106.32
107.12	106.87	109.49	109.29	108.71	108.63	111.15	109.67	106.36	108.16	108.28	108.81	107.79	108.38	107.83	107.52	110.34	108.52	109.2	108.66	106.78	108.1	107.84	107.35	109.13	108.03	108.45	107.56	107.95	108.22	108.01	107.56	108.04	108.78	107.46	108.24	107.7	106.99	109.02	109.05	108.38	107.34	107.03	108.31	107.66	107.36	109.19	108.66	108.99	109.16
109.46	107.18	107.13	108.18	107.9	109.17	108.54	109.91	107.21	108.23	106.78	106.42	108.64	108	109.84	108.17	106.72	108.27	107.64	107.82	108.51	107.39	108.39	109.64	108.72	107.32	109.87	107.14	109.58	107.27	107.91	106.91	108.04	107.49	109.19	107.13	108.44	106.96	107.65	107.33	107.39	108.2	109.8	108.37	108.76	108.82	106.85	109.21	109.66	108.12
107.35	107.72	108.31	107.55	109.02	107.63	109.05	106.77	108.07	106.61	109.1	107.96	105.91	108.21	108.34	107.18	108.26	106.58	109.13	107.64	108.21	108.45	108.07	108.12	108.74	108.11	107.73	108.56	107.34	107.46	107.94	108.78	107.7	108.38	107.92	108.24	107.63	106.32	109.03	107.92	107.02	108.8	109.52	107.82	108.06	108.88	108.65	108.49	107.14	109.5
105.47	107.57	106.99	106.62	106.66	106.23	106.08	107.32	107.23	106.94	106.35	106.49	105.99	105.71	107.47	106.12	105.89	106.56	105.51	105.68	105.02	107.29	106.84	105.13	104.33	107.66	108.06	106.9	103.37	106.23	106.19	105.5	105.65	109.14	106.51	104.54	106.4	105.79	107.22	107.38	106.72	106.33	107.59	106.58	105.57	106.74	106.01	107.29	106.31	106.05
104.34	107.61	107.05	107.38	107.31	105.46	106.95	106.85	106.78	107.55	106.88	106.32	107.56	107.3	107.19	106.77	105.84	107.5	107.58	105.47	106.53	108.29	106.5	106.92	108.11	106.62	106.03	106.48	105.11	108.19	105.99	106.46	105.28	106.66	106.14	107.28	107.75	105.3	106.68	106.58	106.28	106.56	105.81	107.49	106.49	107.45	107.34	105.72	107.26	106.91
106.48	107.64	105.78	107.35	106.6	106.45	105.6	106.19	105.39	105.42	104.39	105.85	105.77	105.25	105.85	104.98	106.17	105.39	107.49	104.64	104.58	106.18	105.09	104.75	106.88	104.3	104.51	105.11	106.63	106.88	105.41	105.35	105.87	105.35	105.64	106.34	105.85	106.16	105.8	105.86	105.72	105.69	106.56	104.18	105.71	106.71	106.99	106.22	105.31	107.96
112.05	109.03	108.4	109.99	111.86	109.56	109.64	110.6	110.76	109.87	111.54	110.63	110.51	109.87	110.26	109.49	109.88	111.37	109.06	110.69	109.23	109.53	109.74	110.7	109.01	111.57	110.03	108.62	110.97	110.5	109.78	109.87	107.49	108.82	109.99	109.54	111.55	109.81	107.87	111.61	109.59	110.11	111.18	109.56	110.42	109.43	109.94	111.71	112.55	111.65
99.658	99.095	100.87	99.685	99.909	100.16	100.57	99.269	101.55	98.651	99.512	100.54	100.29	99.457	99.919	100.26	100.83	100.7	101.07	100.36	101.94	99.924	100.93	100.3	99.374	101.88	99.108	99.74	100.8	100.21	101.2	100.69	99.878	100.11	102.03	100.65	99.606	98.992	100.22	101.27	100.85	99.465	98.935	100.66	100.35	98.719	100.17	100.23	100.96	99.423
104.33	104.78	106.12	106.49	105.9	106.29	105.9	106.54	106.38	106.11	105.4	105.65	106.09	105.28	106.74	105.37	106.94	105.6	106.26	104.78	104.4	106.81	103.9	108.19	105.28	106.12	104.9	105.53	104.88	106.63	105.68	107.79	106.23	104.21	106.52	105.81	105.09	105.85	105.68	106.69	106.25	105.94	103.93	105.67	106.25	105.21	105.43	105.35	106.04	106.8
105.06	104.94	105.42	105.11	106.45	106.91	107.35	105.33	104.34	105.27	104.3	104.5	106.03	105.26	104.65	106.31	105.62	104.53	106.28	105.74	104.69	105.71	105.44	106.05	105.07	104.28	106.25	106.03	106.38	105.5	104.87	103.59	106.65	107.35	104.19	105.75	104.58	105.02	105.99	103.21	105.95	105.22	105.23	105.28	105.08	105.46	106.54	105.07	106.43	105.02
106.47	106.68	106.17	106.08	106.42	105.16	106.2	106.61	107.58	107.43	106.97	106.37	105.88	105.79	106.35	105.8	107.42	106.58	107.14	106.64	105.71	107.45	105.14	105.91	106.53	105.39	105.05	106.74	106.46	105.86	106.13	105.81	107.96	106.71	105.72	107.07	106.25	107.86	107.33	106.44	106.7	105.23	107.28	107.41	107.67	105.93	104.34	107.46	107.62	108.06
104.47	103.84	105.02	106.13	105.57	106.44	106.1	105.5	105.26	105.68	106.17	107.08	106.3	106.08	104.75	104.22	106.17	104.94	106.82	106.25	104.49	106.14	104.68	106.65	103.49	105.09	105.84	103.66	106.35	106.59	107.56	105.46	106.68	105.13	106.99	105.71	107.13	105.05	105.74	106.5	105.91	105.24	106.2	106.52	105.52	106.21	105.08	107.83	106.3	105.71
100.21	100.05	98.803	98.904	97.787	99.483	98.654	98.488	99.813	99.701	98.753	97.757	97.721	98.996	99.172	99.176	98.414	99.305	99.32	99.662	100.8	99.455	100	98.033	99.654	98.91	98.134	98.954	97.138	100.46	99.206	97.901	100.81	98.612	100.43	98.498	98.169	98.634	98.986	99.111	99.495	98.546	97.958	99.641	99.442	99.268	100.58	98.753	99.467	99.849
107.55	104.88	105.52	105.34	106.32	107.59	105.94	104.89	105.59	107.09	105.45	105.95	106.53	106.77	104.4	106.15	104.62	106.18	105.29	106.77	104.58	104.64	105.24	104.23	104.89	106.39	106.17	104.16	105.47	104.81	106.52	106.45	105.27	104.26	106.47	105.83	106.6	105.96	105.04	106.74	107.19	106.82	106.14	105.48	105.96	106.85	105.58	105.09	107.86	107.93
104.96	107.14	106.87	105.19	106.17	105.01	105.4	104.97	105	105.38	105.89	105.48	106.54	106.88	105.58	104.53	105.37	105.02	105.41	104.8	104.67	105.96	106.73	104.4	106.57	106.19	106.12	104.34	105.39	104.14	105.22	105.13	105.95	104.31	103.81	105.02	106.6	104.95	106.17	105.94	106.37	106.74	105.58	105.64	106.76	105.73	104.86	107.53	105.24	105.56
107.61	107.84	106.61	107.24	109.44	106.69	106.21	108.41	108.54	107.82	106.67	108.07	107.65	106.88	107.89	108.66	108.53	107.2	107.61	108.29	106.77	108.91	107.79	107.98	108.91	107.39	106.96	109.82	105.97	108.83	107.54	108.06	107.58	106.64	106.67	107.29	107.78	107.88	107.76	108.7	108.9	108.26	108.93	106.28	106.07	107.61	108.3	106.71	107.99	108.95
105.76	105.51	105.26	106.37	103.79	104.71	106.49	106.77	105.46	106.75	104.54	105.37	105.48	105.27	105.94	104.31	104.44	106.47	106.4	105.71	103.96	106.68	105.46	105.6	104.96	105.89	107.15	104.85	105.88	106.25	104.16	104.98	107.35	105.85	107.47	105.2	107.23	107.31	104.75	107.05	106.51	103.45	106.57	106.36	105.38	105.98	106.77	106.58	106.06	105.01
107.2	106.47	106.94	107.6	107.63	109.26	107.52	107.29	108.33	106.8	106.82	107.97	108.53	105.27	110.52	106.77	108.16	107.26	107.4	108.44	108.56	106.68	105.87	105.97	107.77	106.26	108.72	106.83	108.8	107.03	108.34	107.12	106.4	106.37	107.72	107.84	110.15	106.58	106.74	108.81	108.7	108.38	107.33	107.88	107.42	108.24	108.56	108.02	107.61	109.73
98.982	99.52	101.66	100.57	100.46	100.68	100.51	100.38	100.07	101.34	98.601	101.35	101.77	100.83	100.65	101.89	102.41	101.5	100.87	99.724	100.35	100.28	100.69	101.03	99.682	103.33	100.67	99.604	98.918	101.21	99.927	99.062	98.784	99.558	100.85	100.9	100.58	102.7	99.533	98.531	100.97	99.655	100.4	99.708	100.92	100.34	100.04	99.053	99.486	99.318
105.65	106.75	107.85	105.99	106.35	106.96	106.15	106.07	106.38	105.11	106.11	106.72	105.97	107.71	106.85	105.72	106.87	105.11	107.23	107.3	105.55	108.51	105.89	105.74	106.7	107.77	106.59	104.29	107.02	106.15	105.9	105.16	106.83	105.5	105.26	107.24	105.67	106.87	105.49	106.95	104.92	105	106.44	106.44	106.16	106.32	104.75	106.46	106.75	105.25
106.9	106.87	105.96	105.73	105.22	104.59	106.75	105.18	105.73	106.26	105.14	105.98	108.22	106.17	104.92	106.71	105.72	105.56	104.88	106.69	105.58	104.6	106.33	105	106.24	106.5	103.93	106.46	105.52	105.89	104.25	106.93	105.07	105.41	106.72	105.82	105.91	104.44	103.71	105.7	106.26	104.43	106.27	104.38	106.1	106.07	106.34	106.49	106.27	106.43
101.42	99.37	100.09	98.451	100.31	101.41	101.14	101.06	101.42	100.54	100.92	101.38	99.093	99.407	101.1	99.923	100.99	100.14	100.22	100.02	100.78	101.86	100.82	100.04	99.335	99.835	99.863	99.992	99.259	101.38	100.81	99.437	101.05	100.1	100.61	99.652	100.41	99.048	100.37	100.57	100.35	100.46	100.53	101.21	99.648	100.84	100.51	101.61	100.58	98.83
106.94	107.22	105.6	107.33	105.42	106.11	106.09	106.08	105.97	108.51	105.73	107.31	106.24	107.49	107.67	107.04	105.78	106.31	107.53	106.29	106.05	105.48	106.69	105.52	107.42	105.19	106.93	106.47	106.96	108.17	106.01	107.16	105.43	106.99	106.11	107.23	105.61	105.83	106.26	106.85	106.16	106.55	106.65	105.91	105.15	105.95	105.93	105.24	105.92	105.82
107.38	108.54	107.45	106.94	109.22	106.36	106.32	107.29	105.38	108.85	108.87	108.34	107.69	108.54	107.45	108.34	107.65	107.09	106.69	109.64	107.49	107.55	107.25	107.63	107.16	108.54	108.89	108.23	107.49	107.11	108.23	107.6	106.36	105.87	108.78	107.3	108.78	107.4	108.62	109.28	108.73	106.93	107.78	108.8	107.39	108.81	107.74	110.33	108.11	107.33
105.09	105.58	104.72	103.59	106.48	105.98	106.89	104.99	104.94	107	105.29	107.14	107.03	105.52	104.08	105.19	105.4	104.62	104.94	105.55	105.61	105.22	105.56	103.95	105.17	105.6	104.91	106.83	106.5	103.81	107.45	105.4	106.39	104.75	104.22	106	105.26	105.14	106.81	106.09	105.22	105.14	105.41	104.52	105.26	106.02	105.43	106.57	106.17	106.05
110.7	109.12	111.61	109.9	111.63	110.35	111.52	111.09	111.13	110.69	111.57	110.07	108.73	109.34	111.21	110.38	110.39	108.78	111.47	111.53	109.16	110.8	110.84	112.43	111.23	111.61	110.25	111.09	109.52	111.06	109.54	109.99	110.13	110.11	111.13	109.99	110.18	110.92	110.26	110.81	111.59	110.21	112.32	109.98	111.14	109.72	109.73	111.92	110.04	109.81
107.91	105.55	106.26	106.34	106.02	103.96	104.04	104.95	104.07	105.12	107.52	106.16	105.61	104.36	105.26	106.01	104.91	107.19	105.29	105.32	106.62	105.79	105.7	106.82	106.21	105.43	105.87	106.47	105.21	107.2	106.52	105.82	105.54	106.13	107.17	105.38	105.33	107.14	104.25	106.61	105.86	105.46	104.93	105.28	105.82	105.36	106.18	104.87	105.44	107.95
107.32	106.73	109.86	109.35	108.54	107.16	108.86	108.9	106.74	107.67	108.32	106.82	107.88	109.34	110.13	108.08	108.46	109.22	107.73	107.62	107.29	107.26	108.73	109.5	108.21	108.41	108.68	107.27	108.39	107.19	108.04	109.35	108.51	108.2	107.4	107.83	109.95	108.88	107.69	109.78	108.72	108.05	108.13	108.84	107.07	108.76	107.15	107.02	108.19	106.89
104.87	106.8	104.23	105.06	105.99	105.37	105.29	105.57	106.2	105.73	107.9	106.55	105.3	103.79	105.74	105.84	105.03	104.52	108.61	105.65	106.32	105.52	105.45	104.66	107.17	105.11	106.11	105.42	106.71	105.59	106.23	106.08	104.9	105.25	106.43	106.06	105.99	105.38	106.22	105.1	105.23	106.39	103.67	105.04	105.35	104.05	106.32	106.34	104.74	106.72
104.69	103.63	105.44	105.49	105.32	105.3	104.05	104.54	104.54	104.85	104.7	105.83	106.52	106.99	105.36	104.71	108.08	105.56	105.85	105.15	105.3	105.17	107.11	105.44	106.46	105.44	106.62	105.23	105.59	106.36	107.37	104.37	106.45	105.02	104.09	105.64	106.53	106.18	106.36	104.45	106.23	105.77	105.5	105.83	105.65	106.54	106.83	106.17	105.77	105.18
105.29	105.25	103.96	104.51	106.76	104.34	104.38	105.23	106.04	106.18	105.02	106.08	106.92	105.53	106.25	105.05	106.66	104.86	104.32	106.14	104.14	103.41	103.9	104.78	105.7	105.17	105.06	104.5	105.57	105.07	105.13	106.61	104.58	107.21	106.5	107.55	105.48	104.61	104.98	105.66	105.82	104.14	104.93	105.17	105.18	105.13	106.04	105.67	104.5	105.17
107.75	109.26	107.18	108.69	108.37	109.32	106.75	109.75	109.23	107.71	106.58	108.33	109.39	108.52	107.69	107.97	108.28	108.63	108.19	108.81	106.21	107.87	111	107.64	108.21	109.44	108.63	108.46	106.88	108.72	106.49	109.73	107.92	106.45	108.94	108.97	106.94	107.47	107.45	108.16	108.48	109.72	108.37	108.01	108.25	107.06	108.12	107.45	108.33	107.73
109.22	107.87	107.73	107.21	107.31	107.98	108.41	106.94	107.23	107.07	106.85	107.74	107.92	108.77	107.8	108.08	106.39	106.54	108.18	106.59	107.37	108.16	108	108.81	109.4	107.15	108.4	108.78	106.67	109.31	108.78	108.03	107.03	107.99	109.42	107.67	107.53	107.39	107.72	107.01	107.66	108.82	107.81	106.73	107.83	108.5	107.25	107.73	108.67	108.46
107.29	106.34	106.6	106.47	108.05	106.43	104.32	106.6	107.12	106.35	108.39	106.86	105.68	106.48	107.05	106.58	105.43	107.6	107.41	106.81	105.73	106.08	107.05	107.07	105.7	107.03	107.81	105	105.6	107.32	107.58	107.65	106.85	107.04	106.44	106.48	108.71	106.07	106.53	107.51	106.84	106.95	106.86	105.19	107.73	105.84	106.49	107.67	106.44	107.27
106.39	105.8	105.35	106.02	106.07	106.46	105.27	106.66	105.77	106.46	105.87	106.42	105.65	105.94	105.94	106.35	105.79	105.93	105.49	104.21	103.87	105.77	107.24	106.16	104.81	105.66	105.68	105.07	106.34	104.84	105	105.65	105.81	106.7	104.69	105.25	105.73	105.74	104.19	104.56	106.43	104.53	106.58	106.96	104.33	105.13	105.34	105.63	105.51	105.22
105.97	103.5	105.06	107.7	105.64	105.81	105.93	104.87	106.15	106.02	105.18	106.12	103.96	106.21	107.09	104.66	106.25	106.64	104.02	105.18	106.92	105.9	106.73	107.29	106.87	106.66	105.38	106.01	104.8	105.63	104.3	105.71	107.08	106.73	106	106.43	106.82	104.96	104.88	104.7	105.64	106.11	106.07	107.29	106.17	106.24	106.48	106.82	104.76	104.56
101.51	101.76	99.939	101.96	99.9	102.61	100.87	101.11	99.875	102.21	101.05	102.81	99.976	100.27	101.74	101.63	101.73	101.58	101.17	102.31	100.14	102.98	101.84	101.09	99.277	99.782	100.82	99.858	99.337	100.16	101.32	100.94	100.49	101.11	101.42	102.56	100.35	100.76	101.97	101.99	100.36	100.25	101.1	101.95	100.42	101.57	101.46	100.09	100.63	101.98
104.81	105.27	106.11	104.56	105.29	105.27	106.17	106.85	105.41	104.49	106.34	106.12	103.71	105.85	106.52	106.91	104.82	105.36	105.89	106.58	106.81	103.97	105.08	105.81	105.85	105.68	105.75	106.97	104.43	105.9	106.37	106.31	105.26	104.02	106.59	105.07	106.07	105.98	104.8	107.86	104.14	105.87	104.42	106.43	105.3	106.69	103.72	104.93	105.21	105.03
109.88	110.51	111.35	109.39	109.45	109.04	109.6	108.9	110.89	109.67	110.83	110.02	110.92	110.59	110.04	109.83	109.07	111.75	111.19	110.08	109.01	110.78	109.91	111.39	110.07	110.67	110.69	111.36	109.98	112.19	111.47	110.18	111.06	110.66	111.99	109.86	109.69	111.68	109.59	109.46	109.74	110.15	110.4	109.37	109.12	111.15	110.97	110.01	110.37	110.06
106.73	105.16	106.01	107.51	106.94	106.31	105.66	105.44	106.67	105.18	104.05	105.29	105.82	105.13	106.11	104.74	104.97	106.1	104.71	106.55	106.27	105.6	105.29	105.29	106.71	105.32	105	104.85	105.69	106.79	106.71	104.29	105.19	105.98	104.66	107.28	105.68	104.35	103.45	103.47	104.82	105.24	105.24	105.28	106.27	105.86	105.63	105.98	106.17	106.86
107.49	106.66	107.66	107.93	106.51	108.24	107.82	106.28	108.66	107.71	108.17	108.02	106.59	107.7	107.59	107.47	107.76	108.82	108.88	107.47	109.31	108.59	108.98	106.71	107.7	108.74	109.38	109.28	105.94	107.34	108.57	107.32	107.59	107.3	107.47	109.16	109.26	108.67	108.25	109.1	107.36	108.66	108.1	107.74	108.65	107.23	107.79	108.29	108.49	106.64
109.15	107.48	108.86	107.5	106.46	107.18	111.19	108.52	106.91	108.67	108.93	105.96	109.02	109.71	107.36	109.23	108.95	106.7	108.83	109.19	109.38	108.77	108.57	109.03	109.67	109.08	107.61	109.02	107.71	108.76	108.05	108.55	108.36	109.41	107.18	109.43	108.04	109.38	107.47	108.68	108.88	109.06	109.2	110.22	109.7	108.91	108.54	108.4	107.84	108.87
107.37	107.96	107.25	107.68	107.67	107.43	107.72	107.19	108.88	108.5	108.14	108.31	108.51	108.61	107.65	106.37	109.34	106.9	109.02	108.58	107.52	105.77	108.44	108.82	106.35	108.69	109.09	108.94	108.99	107.83	107.97	108.68	107.9	109.34	108.05	108.35	108.09	107.57	108.14	109.26	107.38	107.87	108.98	107.53	108.92	108.54	108.06	107.44	107.97	107.74
104.17	107.49	106.41	105.4	105.02	104.65	106.26	105.72	105.39	105.95	106.43	105.49	105.84	106.09	105.71	103.76	104.02	104.73	105.93	104.45	104.9	104.58	105.31	106.5	105.05	106.27	106.49	104.66	104.29	107.28	104.24	106.2	104.76	105.72	105.63	107.23	106.39	106.14	104.72	107.11	105.37	106.42	105.08	105.03	105.57	104.25	104.39	106.23	104.58	104.05
108.5	108.42	108.34	107.9	107.54	108.64	107.5	107.86	107.61	109.9	108.4	108.43	107.49	108.9	107.81	108.32	106.52	108.72	108.62	109.81	106.16	107.71	107.02	108.26	108.31	106.51	107.93	109.7	109.29	108.24	108.75	108.23	107.27	107.38	107.56	107.65	106.08	106.65	106.1	106.97	109.34	106.6	108.15	108.13	106.89	107.33	106.46	108.29	107.92	108.67
107.18	107.35	105.87	106.2	104.66	104.39	105.65	106.66	105.78	106.53	105.29	106.15	105.36	107.07	104.94	106.61	104.69	104.91	105.18	105.41	106.06	106.22	105.5	105.54	106.18	105.31	107.42	106.55	105.11	104.67	105.49	105.85	105.86	104.11	105.8	104.66	105.67	104.51	105.22	105.25	105.94	105.04	106.03	105.93	106.39	105.46	107.09	104.82	106.6	104.17
101.31	101.49	100.16	101.92	101.11	100.66	101.34	100.86	102.27	101.21	100.1	99.91	101.82	101.92	101.22	99.745	102.32	102.63	102.15	100.56	102.05	102.02	99.988	99.795	101.91	100.09	101.7	101.06	101.9	102.01	100.08	101.78	101.35	101.1	101.61	101.39	100.85	100.2	100.37	101	100.23	102.63	99.059	102.48	101.17	101.9	100.72	101.3	101.07	99.925
106.2	105.22	105.88	103.96	105.5	106.46	105.51	104.22	105.64	106.01	106.15	105.56	104.8	105.97	106.09	106.62	105.94	105.66	105.9	107.39	106.38	105.42	105.72	106.77	107.79	105.76	106.31	107.28	103.66	105.33	104.45	105.53	106.77	104.98	107.24	106.53	104.2	106.83	106.18	105.09	105.8	106	107.14	105.22	104.67	108.04	105.67	106.56	105.12	106.38
100.53	100.56	102.14	101.65	101.41	100.27	101.31	101.15	101.66	102.48	101.23	102.02	100.58	101.01	100.45	100.45	101.55	101.14	99.973	100.9	99.346	99.8	99.313	102.53	101.81	101.51	100.93	101.8	99.629	101.3	102.1	100.38	102.05	101.3	101.6	102.27	100.63	99.865	101.54	100.38	100.76	98.692	100.63	100	100.4	100.83	100.53	101.67	100.19	100.5
107.63	105.29	106.29	106.29	106.33	106.95	106.55	104.9	105.82	105.88	105.54	106.92	107.66	105.73	107	105.01	106.62	106.27	107.23	105.83	107.04	106.8	106.75	107.25	105.24	105.7	107.89	106.36	107.01	108.18	104.92	106.87	104.2	105.71	107.08	107.92	106.44	106.9	107.85	106.22	105.61	104.28	105.33	106.84	104.52	105.21	105.47	105.77	105.58	105.77
97.921	98.391	97.255	98.053	97.46	98.839	97.725	97.962	97.14	97.145	96.906	97.203	98.302	98.359	98.625	101.17	98.63	99.01	98.877	97.466	98.65	98.266	97.206	98.483	98.524	98.871	98.724	96.389	98.801	98.057	97.21	97.639	97.55	97.558	95.315	96.974	97.59	99.749	98.361	98.49	99.747	97.199	97.113	98.108	98.842	96.829	97.345	97.895	98.198	98.763
99.234	98.238	97.822	96.146	98.507	98.207	97.774	99.017	97.514	98.03	98.932	97.234	98.732	99.025	96.172	97.192	97.59	99.45	98.412	98.62	98.739	99.767	96.674	96.799	98.962	96.795	97.571	97.667	98.996	99.513	97.438	98.444	99.22	98.074	95.716	97.516	100.06	96.668	99.497	99.439	98.91	95.888	99.212	99.426	96.979	96.732	98.238	96.768	96.793	97.839
100.68	102.9	101.64	100.5	101.75	101.84	101.01	100.86	101.07	100.09	101.25	100.53	101.47	101.5	101.89	100.59	101.19	100.74	99.484	100.5	99.317	99.803	101.25	102.01	99.965	101.26	100.85	101.6	100.78	101.89	101.27	99.96	101.89	100.73	103.12	102.03	100.03	98.487	101.13	101.11	101.37	101.74	100.36	101.1	101.72	101.49	103.47	101.04	101.47	102.43
105.39	105.64	105.94	105.35	104.77	105.3	103.71	106.12	105.34	104.37	104.21	106.22	105.5	105.26	105.42	106.4	104.34	105.8	106.55	104.32	106.15	106.98	107.04	103.78	105.59	105.84	105.42	105.68	104.55	105.23	104.34	105.81	106.62	105.62	104.07	106.47	106.8	103.98	105.08	105.18	105.77	105.39	105.38	105.19	105.56	104.31	107.26	104.25	104.38	105.45
104.57	105.05	105.55	105.64	106.54	103.56	106.04	105.61	105.26	105.52	106.19	106.27	107.04	105.01	104.24	106.03	105.97	106.29	104.78	105.06	105.91	103.25	104.78	105.08	106.88	105.31	104.63	106.84	104.37	106.83	106.81	106.99	105.17	105.8	106.27	105.15	105.53	107.44	107.6	104.06	105.81	105.87	104.17	105.43	105.52	102.74	104.8	104.03	107.34	106.36
108.79	108.63	106.39	107.29	108.07	109.19	109.24	107.69	108.33	110.04	109.08	109.67	108.63	109.23	108.71	109.26	106.73	109.39	109.4	108.05	109.33	108.33	108.46	108.88	109.23	109.59	109.14	108.58	108.24	108.92	109.09	110.01	109.58	108.89	107.9	109.78	108.21	106.44	108.55	107.79	107.34	109.04	108.76	108.54	108.04	109.09	109.31	107.87	108.42	109.32
105.48	107.53	104.8	108.04	107.53	106.02	106.93	109.45	105.98	106.68	106.57	107.3	106.94	107.25	106.13	107.14	106.25	106.03	108.65	106.84	107.38	105.95	106.14	108.67	107.4	107.65	105.8	106.1	106.33	106.73	107.5	105.95	106.04	106.32	107.94	106.83	106.8	106.61	106.96	106.48	105.56	107.17	105.89	106.43	106.09	107.3	106.59	105.86	106.32	106.31
98.108	99.736	98.76	98.647	99.384	100.17	99.37	99.251	98.328	98.516	97.895	99.646	100.95	96.547	98.32	99.428	98.12	100.24	97.913	99.196	98.591	97.824	99.005	99.426	99.108	98.822	99.06	98.66	99.81	97.753	98.08	99.182	98.121	98.215	98.535	99.791	99.089	99.429	98.697	98.284	100.49	99.382	100.08	99.183	98.133	100.18	98.927	99.631	99.458	98.274
108.19	108.45	106.06	109.23	106.04	107.81	107.32	107.2	108.52	110.06	106.15	107.73	108.36	108.3	107.33	109.39	108.04	107.92	108	107.81	108.52	107.73	108.36	107.47	106.18	109.02	107.74	108.52	108.77	107.12	108.44	108.5	107.43	108.98	109.45	108.12	107.77	108.7	107.35	108.36	107.2	107.62	108.36	108.04	107.77	107.73	109.01	108.85	107.31	107.93
108.31	108.61	107.53	107.01	108.06	106.81	106.87	108.99	108.39	107.61	107.78	107.98	106.68	109.25	107.63	108.48	108.29	107.7	108.82	108.82	107.51	109.11	107.92	107.93	106.96	110.23	108.49	106.3	108.83	108.9	109.7	108.56	107.96	106.53	109.33	109.19	106.7	107.93	107.33	107.94	108.21	108.31	109.65	108.29	107.95	107.23	108.52	108.9	108.5	108.86
104.79	106.83	102.76	106.7	106.03	105.98	106.58	105.66	106.43	106.23	106.49	105.17	106.18	107.22	104.11	106.4	104.62	106.07	105.39	107.27	107.29	105.29	105.53	105.12	106.67	105.96	104.84	105.17	104.73	105.92	106.93	105.77	106.73	107.46	106.24	104.16	106.02	106.52	106.27	107.61	105.6	105.74	106.62	105.52	105.36	107.25	105.67	106.83	106.52	106.2
107.27	106.24	105.35	107.79	105.98	105.54	106.77	105.91	108.48	106.78	106.83	105.77	107.29	106.85	106.94	105.06	106.96	106.19	106.32	106.11	106.56	107.78	106.24	106.7	105.71	106.88	105.97	106.46	106.64	106.2	106.16	107.02	106.99	106.6	106.28	107.47	105.46	107.4	107	105.49	105.93	105.96	105.9	105.69	106.74	107.15	107.48	105.66	107.52	106.41
97.147	97.534	97.711	98.763	99.818	97.126	99.386	97.441	96.545	98.096	97.619	98.726	96.274	98.693	97.97	98.385	98.818	97.816	98.277	97.995	99.605	99.067	98.713	98.04	97.143	97.732	98.704	98.741	99.131	98.042	98.088	97.93	98.057	98.332	98.8	98.397	97.513	98.111	97.789	98.323	97.356	97.814	97.514	98.163	97.702	97.258	96.9	98.049	96.463	98.84
98.053	98.795	99.109	96.078	98.939	98.565	98.101	96.081	96.844	96.742	96.858	98.812	97.742	97.406	97.048	97.603	98.223	97.446	98.867	98.691	97.607	99.035	99.826	98.127	99.837	99.079	97.59	97.666	97.923	97.861	98.296	97.306	99.708	98.502	99.254	97.528	96.848	96.572	97.615	97.808	97.841	98.642	99.229	97.099	96.632	97.702	98.101	97.573	98.08	96.962
107.6	108.39	107.85	107.68	106.66	107.6	107.69	109.32	108.85	108.62	107.19	107.49	107.17	107.56	107.67	109.13	107.09	107.12	107.01	107.55	108.1	106.03	108.26	107.06	107.77	107.96	108.39	108.46	108.07	107.41	105.93	107.22	107.77	107.87	109.2	109.48	107.9	107.35	107.19	108.39	109.03	108.59	108.3	108.22	109.02	108.48	106.86	108.13	108.47	108.03
98.717	97.975	98.152	98.23	96.482	95.927	98.549	96.717	99.281	98.809	96.81	97.366	98.071	99.303	99.681	98.247	99.596	98.507	97.269	97.181	98.43	97.208	98.091	97.08	99.211	97.101	99.211	95.778	97.345	97.988	99.041	97.739	96.999	99.405	98.653	97.979	98.003	98.687	96.982	99.173	97.313	96.798	98.463	98.333	95.294	98.259	96.558	97.446	98.782	97.127
106.23	104.4	105.27	106.29	105.33	106.75	106.99	105.25	105.75	107.15	106.99	106.31	105.34	106.28	107.28	107.32	105.98	107.8	106.58	107.02	106.47	105.27	105.93	103.59	105.74	107.36	106.12	107.19	106.62	106.98	105.81	105.69	106.64	105.81	106.98	104.45	106.72	105.53	105.97	105.7	105.67	104.44	105.71	106.45	105.29	105.89	105.83	106.53	104.84	107
108.45	106.69	104.65	105.89	106.38	106.94	105.19	107.08	106.89	107.04	104.74	107.4	105.84	105.55	105.79	107.64	106.09	106.83	106.17	106.23	105.95	107.21	106.5	107.45	106.91	106.01	105.16	106.82	105.67	106.34	107.01	107.01	106.88	108.24	106.68	108.69	107.22	107.18	107.41	104.94	105.45	105.54	106.53	106.76	107.07	107.6	105.58	107.28	108.27	106.26
99.393	101.19	101.06	101.07	99.832	99.72	101.25	101.21	100.46	100.67	100.28	102.28	102.61	102.18	101.2	99.994	102.32	100.99	99.902	101.79	102.54	100.27	101.15	99.953	101.07	100.13	100.79	99.695	102.59	100.27	101.72	100.36	100.32	101.25	101.59	101.47	99.909	100.59	99.5	102.17	100.24	101.65	101.65	100.09	102.17	103.39	101.05	102.04	101.62	100.45
106.34	105.61	105.75	105.45	106.04	104.84	105.29	105.43	104.67	105.69	107.13	105.33	105.16	106.51	104.93	105.62	106.58	104.71	106.33	104.69	106.39	104.82	106.48	106.45	104.56	106.63	107.51	106.23	106.48	106.82	104.69	104.62	105.64	105.6	104.47	105.18	106.04	105.46	105.73	107.15	104.05	105.18	104.97	104.36	104.94	106.32	105.51	104	107.08	105.88
100.71	99.615	102	101.01	100.84	101.48	101.91	100.8	100.1	100.13	102.02	100.96	100.43	99.502	102.74	100.53	99.036	101.11	101.97	101.16	100.11	100.43	100.16	100.9	102.67	100.11	100.72	101.42	102.02	100.54	101.33	99.837	99.337	99.697	100.29	102.88	100.46	101.1	100.15	99.977	102.79	100.26	100.8	100.11	101.07	100.6	101.25	101.53	100.95	99.692
98.853	97.512	99.762	97.476	98.791	96.413	97.679	98.462	97.757	97.986	98.656	96.206	96.42	98.251	97.667	96.931	99.023	98.202	99.214	98.36	98.166	96.229	97.998	98.148	97.689	97.311	98.8	98.428	98.241	97.81	97.852	97.7	99.01	98.404	97.802	98.771	98.161	98.555	99.34	98.664	99.463	99.225	96.893	97.634	96.458	98.382	98.931	100.19	98.81	97.437
97.695	99.803	98.3	99.358	98.866	97.211	96.366	98.77	98.275	97.918	97.884	98.48	98.301	100.78	98.899	97.382	96.878	97.65	99.077	100.18	97.243	98.431	96.951	98.101	99.691	99.134	98.072	98.502	97.597	99.601	97.239	97.936	98.206	99.975	96.802	98.731	98.666	98.012	98.722	99.499	97.22	98.978	97.977	98.669	98.137	97.486	98.619	99.163	97.801	98.353
106.04	104.77	105.2	106.39	105.18	105.28	105.27	104.61	105.82	106.12	107.51	106.98	105.3	105.76	106.67	106.55	105.4	106.72	104.77	104.83	105.39	105.82	104.9	104.28	104.14	105.87	105.32	105.62	105.11	106.71	105.77	106.79	106.3	105.23	106.25	106.16	106.42	106.95	106.34	104.57	106.92	105.33	106.33	104.68	105.58	105.22	104.58	107.26	108.67	106.07
106.29	108.84	109.32	108.55	109.04	107.84	107.23	109.27	109.79	108.86	108.53	108.96	108.88	109.58	108.78	107.21	108.83	107.93	109.6	107.26	107.98	108.95	108.44	108.8	106.28	109.53	109.25	108.92	109.69	108.28	108.25	107.93	108.59	107.14	109.6	109.16	106.86	108.69	107.83	109.58	108.16	108.39	107.25	107.68	109.9	108.35	108.87	108.79	109.28	108.55
107.36	107.69	109.06	107.47	107.55	108.02	106.48	107.35	107.83	106.46	106.78	107.71	107.83	107.18	108.01	107.99	107.98	108.87	108.88	107.55	108.19	107.6	106.71	108.04	108.17	108.03	107.48	106.57	107.14	108.13	107.69	107.4	106.82	107.78	107.57	108.08	108.13	108.08	107.85	108.29	108.63	107.75	108.13	108.08	108.38	105.5	109.19	108.53	107.41	107.93
104.73	106.71	105.37	103.85	105.75	105.83	105.25	106.33	105.34	105.02	105.29	105.98	105.88	105.84	105.02	105.56	106.34	106.22	104.99	105.7	105.73	105.41	105.19	106.01	105.67	105.18	105.51	107.34	105.04	105.73	106.56	106.37	104.45	105.21	105.15	106.5	106.36	105.86	106.89	103.54	105.65	105.78	106.04	105.32	106.76	106.12	105.45	105	104.71	106.06
105.14	106.55	104.12	106.96	106.79	105.2	107.07	105.99	105.9	106.56	105.07	104.56	107	105.91	105.33	104.59	105.11	106.88	106.05	104.39	107.17	105.48	108.1	106.78	106.41	104.14	105.34	106.59	105.25	106.97	106	107.07	106.91	105.29	104.98	107.11	106.53	105.88	106.43	105.22	105.16	106.08	106.86	106.92	104.87	104.31	105.76	106.3	105.25	105.03
104.91	107.8	106.82	107.8	106.9	105.83	106.58	105.99	104.91	107.89	105.89	107.06	105.69	106.64	107.83	107.06	107.61	107.68	107.34	107.42	108.13	108.01	106.15	107.18	104.04	104.85	106.53	104.59	105.88	105.75	107.09	106.97	105.74	107.62	106.47	106.66	105	106.09	106.72	106.17	107.15	106.04	105.63	105.29	106.03	105.66	107.07	106.58	106.45	105.33
110.11	109.42	112.15	111.45	109.77	110.73	111.17	110.1	110.19	110.43	110.37	110.61	111.44	111.17	110.82	109.79	110.81	112.09	110.7	110.5	109.99	111.7	109.72	108.81	110	109.77	110.36	108.57	110.44	111.23	109.73	110.99	111.07	111.43	109.98	111.35	110.37	110.89	109.98	109.62	110.73	111.65	110.74	112.49	110.24	110.97	110.12	108.97	110.7	111.44
107.58	106.82	108.74	107.66	107.47	107.57	108.39	108.19	105.77	107.08	108.75	108.57	109.26	107.62	106.22	108.39	107.52	109.1	108.03	107.55	106.12	108.76	106.83	108	107.64	106.6	107.78	107.18	106	107.23	107.96	106.89	107.88	108.02	108.59	107.27	107.91	107.32	109.23	107	107.23	106.22	107.12	106.1	107.51	107.06	108.71	107.28	107.3	107.6
109.7	108.96	107.96	107.89	108.1	108.74	106.63	107.64	108.37	108.74	107.71	108.89	110.06	107.59	107.5	106.19	107.97	108.82	107.97	106.81	108.91	107.45	107.65	107.99	106.65	108.73	107.8	108.81	109.47	109.58	108.91	107.43	108.96	108.8	109.32	108.82	108.55	109.79	108.33	108.1	108.46	109.23	107.28	109.02	108.19	107.93	109.03	107.9	108.89	108.13
104.59	105.43	107.28	106.24	106.14	107.85	106.9	105.62	106.76	106.68	106.79	107.33	107.68	104.09	105.99	106.77	106.74	105.79	106.41	106.46	106.34	107.17	107.6	106.67	105.19	106.31	107.04	106.85	107.49	107.23	106.89	105.39	107.6	106.15	106.7	106.25	104.94	106.29	108.22	107.11	106.5	105.87	105.96	106.15	105.9	106.52	107.09	106.24	105.28	106.91
105.93	105.14	105.35	106.09	105.92	105.45	104.91	105.41	104.73	105.83	104.69	105.8	104.56	104.87	104.21	104.78	105.18	106.28	104.67	105.25	106.43	107.06	105.49	106	107.39	105.14	104.47	106.75	106.72	105.62	106.6	107.01	106.7	106.74	106.91	105.52	105.97	105.75	106.1	106.07	105.27	105.27	105.31	105.69	105.55	105.88	106.16	106.22	105.72	106.44
105.95	105.86	107.78	106.51	107.33	105.78	105.74	107.24	105.76	104.94	105.84	108.9	105.61	105.46	106.57	108.16	106.17	106.17	107.1	105.98	105.37	106.45	106.61	105.6	105.29	108.08	106.64	105.46	105.94	107.39	106.14	107.56	106.9	106.95	105.88	106.17	106.17	105.4	105.85	107.29	106.71	106.89	106.8	106.97	106.2	106.01	105.42	106.34	105.43	106.62
103.42	104.06	103.51	104.26	107	105.17	106.75	104.19	104.75	105.61	104.96	105.44	104.63	105.93	106.66	105.62	106	105.6	106.51	105.25	105.66	105.36	105.64	105.03	103.45	106.1	107.07	106.23	104.83	105.89	105.45	106.18	105.99	105.77	105.5	105.77	106.21	105.57	106.6	105	105.15	105.43	105.52	105.45	106.11	104.83	106.51	106.15	105.15	106.37
109.08	111.15	111.51	110.77	110.93	109.58	109.9	109.04	109.66	111.92	110.82	111.13	111.23	109.12	110.24	110.79	109.96	111.19	108.86	111.08	110.41	111.62	111.17	108.69	110.6	112.03	110.89	108.62	109.23	109.96	110.54	111.81	110.03	108.94	109.8	110.37	110.69	110.08	109.92	110.24	109.85	110.34	110.49	111.08	109.99	109.56	109.79	112.15	111.12	108.4
106.49	105.91	103.52	105.86	107.15	105.02	106.23	103.76	106.08	105.73	103.65	105.21	104.52	106.59	106.61	105.28	106.28	105.71	104.97	105.09	104.08	106.26	105.68	104.89	105.09	104.78	104.76	106.51	105.14	105.09	104.24	105.99	104.93	104.91	106.8	105.32	105.43	105.66	105.29	105.49	106.33	106.02	103.86	106.19	103.23	105.86	105.32	105.33	104.42	106.07
108.57	107.06	106.78	106.13	107.94	109.09	106.62	107.9	107.88	107.5	107.64	108.22	108.49	107.82	108.55	108.41	109.25	106.84	106.4	107.68	107.69	109.17	107.1	107.49	108.48	108.31	107.43	107.17	107.65	107.76	108.82	107.67	107.91	108.39	108.26	106.77	109.39	107.04	108.32	107.18	107.12	107.76	106.1	108.3	108.79	107.94	107.8	107.46	107.54	107.86
107.78	107.32	106.5	107.65	107.4	107.25	108.03	108.82	108.47	107.97	106.97	108.59	107.12	108.23	108.28	107.61	109.54	107.84	107.7	107.49	107.67	108.34	107.48	105.94	108.85	106.82	107.32	108.02	105.55	108.7	107.57	109.37	106.2	106.44	108.2	107.22	107.74	106.49	107.01	107.93	107.74	106.06	109.5	106.45	108.81	107.58	108.3	105.7	108.61	106.56
106.71	104.93	104.36	105.11	106.54	105.08	104.64	105.47	106.6	104.8	105.3	106.16	105.7	105.5	106.35	104.5	106.72	106.02	104.75	106.66	104.49	106.9	104.81	105.48	106.42	106.16	106.33	105.79	105.42	105.86	104.91	104.83	106.41	106	106.56	105.42	105.22	105.84	105.8	106.45	105.59	104.85	105.16	106.4	105.21	106.4	106.59	106.15	105.61	104.97
107.97	109.09	108.15	107.34	107.79	106.93	107.42	107.94	108.17	107.82	107.47	108.97	107.17	107.8	107	108.11	108.13	108.2	108.29	108.3	109.75	108.95	108.36	107.15	106.97	107.67	107.79	108.2	107.44	107.74	106.4	107.38	106.93	107.78	109.49	108.27	107.07	107.57	107.65	108.82	109.01	106.59	108.22	107.55	108.07	107.38	107.54	107.74	109.4	108.11
105.6	106.56	106.24	106.26	105.53	107.42	104.1	104.6	106.37	107.1	106.83	105.22	104.22	105.94	105.98	106.89	106.11	105.9	106.26	104.11	105.54	106.31	105.81	105.26	106.46	105.6	107.08	104.8	106.16	104.26	106.02	105.83	105.1	104.73	104.14	105.84	105.79	107.69	104.61	105.3	103.77	103.58	106.56	105.32	105.67	105.66	104.96	106.76	106.71	106.48
108.76	108.24	108.04	106.71	108.85	108.16	108.25	109.26	109.04	109.15	109.81	108.13	108.08	110.37	107.68	108.86	109.07	108.55	107.58	107.27	108.85	108.66	108.81	107.78	109.22	108.41	108.71	109.76	109.03	109.02	107.55	106.45	108.57	109.1	108.92	107.83	108.75	108.55	107.37	111.02	108.19	109.7	106.9	108.62	108.62	109.17	108.62	107.74	108.16	107.96
105.89	104.72	105.55	105.99	104.65	106.88	106.87	104.25	106.42	106.14	103.99	106.93	105.42	106.26	104.12	105.6	107	105.59	106.15	107.97	104.78	105.77	105.76	106.9	105.75	105.45	106.48	106.93	105.73	104.8	106.1	106.32	104.54	105.18	104.46	105.18	106.05	106.76	105.52	106.21	105.91	104.3	105.66	105.44	105.12	105.38	106.44	105.67	106.35	106.31
105.8	105.95	107.87	104.17	105.12	104.66	105.77	106.37	105.03	106.31	106.24	105.27	105.95	105.31	105.77	105.92	105.11	106.15	104.72	105.71	103.66	106.45	106.24	106.31	107.12	105.18	106.54	106.61	106.71	105.81	105.05	104.77	104.82	105.09	105.02	105.47	105.24	104.85	104.87	104.69	105.14	107.01	106.85	105.66	106.36	104.93	106.88	104.48	107.3	105.88
110.26	110.09	109.04	110.42	110.02	109.75	110.94	110.54	109.63	110.68	111.18	111.37	110.65	111	110.2	109.51	110.89	110.99	110.06	110.83	112.25	109.71	111.1	109.17	109.8	110.56	111.62	110.19	111.09	111.65	110.65	109.07	109.06	110.29	110.44	110.88	109.78	110.62	109.86	109.65	108.72	111.13	109.1	109.52	109.59	110.88	109.93	111.29	110.04	109.68
107.66	105.85	106.91	107.01	107.74	105.97	107.08	107.17	106.61	107.14	107.11	107.47	106.38	106.78	105.2	105.98	107.56	108.3	104.77	104.35	106.19	106.94	106.27	108.3	107.1	106.77	106.78	106.24	106.15	106.12	106.04	107.94	107.71	106.01	105.83	106.58	106.53	105.38	105.49	108.2	106.89	106.06	106.66	105.96	106.6	106.19	106.79	105.82	106.48	106.6
106.07	105.94	106.66	105.83	105.97	106.94	103.95	105.81	106.76	106.47	105.79	105.79	105.59	105.53	107.87	104.43	105.47	106.26	105.53	107.88	105.92	104.1	106.6	106.57	105.72	104.45	106.08	105.62	106.38	104.72	106.82	104.02	105.68	104.71	105.34	107.02	105.5	103.63	107.12	105.02	107.13	104.95	106.4	104.64	104.28	105.13	106.62	104.95	104.62	106.38
107.73	106.7	106.19	109.2	106.44	107.76	108.56	107.65	106.09	106.91	108.14	107.08	107.16	106.35	107.61	108.19	108.52	106.6	109.44	107.71	104.48	107.78	107.86	107.79	107.25	107.72	106.39	108.49	106.59	106.73	107.05	107.03	108.73	107.34	108.21	107.91	108.98	106.56	107.32	107.37	107.04	106.75	109.39	106.37	109.07	107.25	109.64	106.86	106.93	109.15
98.488	100.26	99.932	99.162	99.151	98.128	99.537	98.451	98.901	98.942	99.644	99.529	98.117	98.058	97.869	99.436	100.49	98.361	100.22	98.563	99.33	98.996	98.642	99.046	99.183	100.05	98.144	99.81	98.544	97.792	97.664	100.74	97.85	99.058	98.343	97.707	99.801	99.353	97.773	99.797	97.477	98.069	97.181	99.21	99.739	99.108	98.729	99.083	99.541	99.163
106.44	104.35	105.76	104.64	104.77	106.35	104.77	104.87	105.56	104.48	107.87	106.92	106.18	105.36	104.54	106.81	105.47	106.67	105.51	105.15	103.85	103.75	105.49	106.24	105.35	105.49	107.41	105.64	105.42	105.66	104.78	105.44	104.66	104.74	105.58	104.87	104.93	104.17	105.35	106.29	105.14	105.02	105.21	105.28	103.68	105.38	105.02	105.09	106.57	105.89
108.69	107.56	108.58	107.17	108.55	108.06	108.08	108.37	108.61	108.4	108.55	109.29	108.93	109.01	106.69	107.2	109.11	107.95	108.28	109.44	107.55	108.1	107.82	107.96	109.75	107.88	110.3	110.61	107.73	109.11	109.46	109.55	107.89	107.7	108.64	107.36	109.37	109.57	107.77	107.46	108.64	107.68	108.54	111.05	108.41	108.05	109.23	108.27	108.34	108.51
98.881	97.647	99.61	98.666	99.244	98.196	100.22	99.064	99.037	99.53	98.133	99.525	98.497	98.183	98.347	97.63	97.637	98.836	100.01	100.32	98.447	97.846	99.642	98.272	97.684	99.387	98.067	99.755	98.517	98.135	97.373	97.642	97.825	99.048	98.533	98.535	98.682	99.264	98.63	98.424	98.825	100.06	98.734	99.632	99.09	99.069	100.35	98.152	98.364	100.18
105.46	105.02	107.3	104.8	104.16	106.18	104.09	105.04	104.95	106.3	106.39	106.53	106.37	104.52	104.78	105.36	106.78	105.1	105.29	106.89	104.71	107.07	106.53	105.46	105.83	105.04	105.43	105.31	106.52	105.75	105.22	105.33	106.6	105.13	104.67	105.94	104.44	104.54	106.3	106.3	106.49	105.92	104.83	105.34	106.54	106.16	105.87	106.74	105.16	105.2
109.78	110.13	111.14	108.73	110.4	111.5	109.05	109.8	111.19	111.07	110.77	109.68	109.46	111.48	108.81	111.91	110.67	110.04	110.43	110.78	110.3	111.23	111.62	112.59	111.57	110.5	111.56	109.78	110.25	108.92	109.96	110.52	109.72	111.59	110.87	111.21	109.91	109.65	110.73	111.22	109.96	109.68	109.51	109.64	110.47	109.6	109.28	110.62	110.97	110.47
107.71	109.51	108.8	107.5	108.28	109.13	107.26	107.03	108.1	107.45	108.8	109.13	108.84	109.57	105.78	110.3	107.92	108.9	108.93	107.2	107.97	107.77	110.51	108.27	108.99	108.67	108.85	108.65	107.93	108.81	107.14	109.74	109.64	108.96	107.7	109.8	108.42	108.51	108.87	108.59	107.99	108.13	108.53	108.76	108.21	108.51	106.99	109.55	108.81	110.44
100.63	99.963	101.95	98.665	99.754	101.17	102.13	99.85	100.27	99.876	99.879	100.63	99.761	101.45	100.74	100.34	100.73	99.372	100.77	100.47	100.95	100.67	99.524	100.6	99.502	100.51	98.908	99.491	99.023	99.384	99.635	101.21	100.91	99.002	100.27	100.21	99.814	98.322	99.314	101.24	100.68	101.66	100.63	98.921	99.948	100.87	98.749	100.22	99.86	100.85
109.67	106.1	108.12	110.38	107.14	107.84	109.05	108.42	108.2	108.67	108.74	107.98	109.2	108.48	108.07	108.84	108.17	108.8	107.83	109.91	108.5	107.5	107.47	107.43	107.83	108.62	107.27	107.63	111.06	108.41	108.33	109.21	109.36	106.55	106.52	108.05	107.57	108.63	109.22	106.56	109.15	107.94	108.12	108.87	108.28	109.7	108.28	108.02	110.21	109.27
97.095	97.686	98.669	96.548	96.398	98.077	99.352	97.984	98.771	97.255	97.546	98.622	97.085	98.107	98.52	97.183	98.615	98.002	97.127	97.604	96.281	97.897	100.23	98.064	98.481	98.422	97.203	98.276	97.995	97.606	97.787	98.038	99.158	97.314	99.405	97.671	96.678	97.148	97.784	97.023	97.226	97.168	97.092	96.827	99.644	98.372	97.901	98.95	98.328	97.978
106.99	106.31	105.44	104.59	105.4	105.39	106.1	105.24	106.46	106.19	105.2	105.97	105.49	105.96	104.83	105.22	106.52	104.5	106.42	104.56	105.56	106.05	105.08	104.51	105.52	106.16	105.25	107.18	106.51	104.97	104.96	105.51	107.33	105.83	105.37	107.06	105.33	105.79	107.21	104.14	106.41	104.73	106.52	104.32	106.24	106.32	104.92	104.45	105.7	106.34
108.54	108.98	108.28	108.99	108.09	108.31	109.61	109.48	108.21	109.68	107.44	109.54	109.48	107.54	110.33	108.31	109.52	108.45	109.07	107.94	108.6	109.28	107.86	107.9	108.28	109.04	108.24	108.84	109.57	108.75	109.18	109.89	109.37	108.25	108.6	108	108.34	107.92	107.69	108.47	109.16	110.07	107.84	108.76	109.19	108.21	108.69	107.88	109.3	109.46
108.5	108.77	108.23	108.13	107.23	108.39	107.95	108.65	107.43	109.59	106.57	107.61	108.17	108.48	107.59	108.16	109.54	107.87	107.88	109.76	108.07	108.93	109.18	106.96	108.25	107.52	108.52	108.34	108.88	107.21	107.98	108.09	109.51	107.22	108.06	107.48	108.59	107.85	107.72	107.29	107.35	108.57	108.7	107.78	108.28	109.8	108.34	106.47	108.69	108.53
98.666	97.418	98.861	97.891	99.191	98.836	98.541	99.741	98.437	99.214	98.376	98.946	99.583	99.92	99.779	97.967	100.11	99.767	98.81	98.932	98.53	98.63	97.397	97.787	98.943	98.181	99.261	99.523	99.043	98.809	99.538	98.906	100.3	99.995	99.581	98.751	98.014	97.98	97.371	98.768	98.449	99.803	99.269	98.829	97.896	99.007	99.333	98.586	101.19	100.26
108.1	107.58	108.62	107.62	108.52	107.17	109.46	108.78	107.75	107.91	108.67	108.62	107.59	107.3	109.09	107.8	108.5	107.73	109.36	108.13	108.74	108.37	107.54	110.08	108.05	106.94	107.4	106.73	109.51	107.91	109.27	107.51	105.48	107.23	108.73	108.59	108.52	107.14	108.47	107.87	108.03	107.38	107.28	107.73	108.04	108.6	109.14	108.96	108.97	107.59
109.86	109.22	109.69	110.33	110.87	110.53	111.12	111.81	109.5	112.22	110.65	110.71	109.52	111.75	110.66	108.96	111.87	110.04	109.63	108.09	110.03	111.36	110.66	110.71	111.03	110.6	110.13	111.4	110.24	111.58	110.78	110.98	109.66	109.11	111.77	109.06	110.76	109.61	110.02	109.1	110.25	110.15	110.98	110.15	112.58	110.55	109.54	111.05	110.81	112.85
107.83	108.14	109.54	107.07	108.25	107.39	107.31	108.01	107.93	108.69	107.89	108.87	108.19	107.32	107.47	108.26	109.51	107.88	107.05	108.05	107.93	107.76	108.21	108.13	106.69	108.81	106.83	108.02	108.83	108.4	107.88	108.02	107.29	107.31	107.29	106.8	108.79	107.27	108.56	107.14	107.46	107.94	107.67	106.56	106.28	107.16	107.96	107.2	109.92	108.13
100.85	99.264	101.53	99.833	99.752	99.898	99.409	101.17	101.45	101.25	100.11	102.2	100.63	100.58	100.73	100.3	98.269	99.609	100.1	99.353	100.26	99.394	100.16	99.73	102.03	100.57	101.25	99.944	98.766	100.14	99.229	100.49	99.642	98.742	100.3	99.518	99.998	101	100.17	100.16	101.5	98.536	99.765	101.24	100.07	101.28	102.21	100.12	100.02	99.887
110.81	110.49	109.39	110.09	110.23	109.75	110.42	110.63	109.9	109.52	110.85	111.4	111.32	110.22	107.62	109.43	109.36	112.17	112.15	109.24	110.35	112	110.73	109.85	111.77	110.94	110.38	110.87	110.07	111.28	109.84	111.79	110.01	109.8	111.96	110.26	109.85	111.73	110.76	109.34	110.27	110	110.37	110.15	110.37	109.03	112.36	110.14	110.41	111.28
111.71	109.79	111.44	110.7	109.26	110.27	109.7	108	109.33	110.25	111.6	110.55	109.04	110.32	111.22	109.61	111.85	111.39	109.93	110.11	109.62	111.69	108.16	109.18	110.42	110.22	110.36	110.89	111.23	110.04	110.08	110.91	111.45	109.18	110.93	111.12	110.74	110.15	110.54	111.26	110.35	110.31	109.66	110.03	110.73	110.6	110.96	110.07	109.61	110.68
108.96	107.93	106.58	107.8	109.73	109.76	108.15	107.09	109.35	108.87	107.34	108.05	108.82	108.85	108.3	106.77	109.09	107.33	109.4	108.86	109.73	107.06	108.12	108.38	108.21	109.77	107.81	110.17	109.45	106.86	108.81	108.84	107.79	108.16	108.28	110.08	107.77	108.3	108.6	109.73	108.05	107.9	108.36	108.19	108.18	106.95	106.85	107.55	108.47	108.02
108.13	109.17	109.44	108.75	108.52	107.47	107.12	107.76	107.35	107.66	108.29	109.01	106.47	107.44	106.91	107.87	107.64	107.1	106.45	108.83	108.61	106.37	108.41	106.54	108.15	108.65	106.45	107.36	106.18	107.12	109.52	106.7	107.7	107.46	108.02	107.72	108.52	106.92	106.67	108.7	108.05	108.56	107.19	107.7	106.44	106.31	107.98	107.79	109.74	108.68
105.11	106.14	106.17	106.59	106.11	107.12	105.38	104.16	106.5	106.8	106.46	106.03	105.91	106.1	105.11	106.3	105.21	106.84	104.27	106.26	105.87	104.94	105.54	107.68	106.92	104.02	104.34	107.7	106.22	106.52	105.18	106.72	105.45	105.5	106.19	104.86	107.72	106.85	104.86	104.73	104.61	107.31	104.98	106.93	105.3	105.98	104.8	106.66	104.33	107.02
106.43	107.2	106.39	106.43	107.84	104.92	106.06	105.7	105.72	107.23	105.62	105.43	106.8	106.98	105.87	106.94	106.71	108.05	107.24	108.04	105.87	107	106.08	107.17	106.98	107.24	104.96	106.9	106.96	105.1	105.8	107.72	106.99	107.54	107.18	107	106.26	106.03	107.07	106.17	105.85	106.29	106.04	107.1	106.63	105.97	106.81	106.98	109.09	106.33
107.23	106.14	104.8	104.52	105.93	105.97	106.62	105.89	106.38	104.58	105.72	105.82	105.07	104.97	105.91	107.35	105.25	105.55	104.97	106.23	106.02	107.21	105.27	106.78	106.53	105.23	105.85	105.77	104.72	107.25	104.86	105.31	104.16	106.91	106.18	106.06	106.1	106.39	106.45	106.96	107.08	105.86	105.6	105.93	105.65	106.69	104.52	105.7	105.41	105.66
110.22	107.29	107.22	109.41	108.77	108.29	108.21	108.78	109.14	107.83	107.5	108.11	110.26	109.13	107.74	106.5	108.71	108.16	108.34	107.79	108.38	107.44	107.42	108.03	108.99	108.1	109.46	108.08	107.55	108.11	108.59	108.91	106.92	107.66	108.06	107.99	108.91	109.39	109.84	107.53	107.51	106.13	108.13	110	106.95	108.11	108.14	108.31	107.69	109.3
106.57	105.47	106.34	106.08	105.2	105.82	106.57	105.79	105.8	106.19	105.22	105.21	106.4	106.82	104.91	105.12	105.61	107.09	106.28	106.72	106.9	105.94	105.83	107.05	105.43	105.54	105.92	105.81	104.74	105.34	105.2	106.86	104.9	106.3	105.96	105.58	105.72	106.45	107.24	105.61	106.79	105.34	105.13	104.84	105.01	105.36	105.6	105.4	105.54	105.9
100.41	99.789	99.307	100.32	99.709	101.58	100.89	98.697	100.15	100.36	100.36	99.86	100.41	99.532	101.18	100.28	100.47	100.22	101.28	102.2	100.9	100.43	100.88	99.355	100.78	99.635	102.13	100.32	100.27	100.11	101.86	99.651	101.26	102.21	100.79	99.896	99.303	101.94	100.91	99.75	100.8	101.78	101.49	101.94	100.89	101.21	100.99	100.75	101.11	100.79
106.54	105.53	106.14	106.48	106.32	105.33	107.45	106.44	104.16	107.53	106.06	106.16	105.05	106.85	107.83	105.59	106.28	106.54	106.7	106.87	106.92	107.54	106.57	105.73	107.44	106.83	105.67	106.67	106.89	105.63	105.91	106.53	106.66	106.58	105.39	106.21	107.09	107.3	108.07	107.5	106.83	105.25	104.74	105.74	105.48	107.63	106.39	105.56	106.4	105.98
105.72	107.5	104.76	106.05	106.38	106.32	105.15	105.49	105.63	104.77	105.89	105.36	105.58	105.54	104.73	106.3	106.98	105.88	105.01	106.36	103.66	105.29	105.74	104.74	104.93	105.77	105.05	106.76	106.08	104.05	104.26	104.66	106.28	105.45	105.71	105.54	104.61	106.32	104.78	104.9	103.62	106.2	105.69	106.9	107.91	105.91	105.76	106.8	104.6	104.54
107.35	107.48	107.71	107.64	109.55	108.46	107.95	107.26	108.4	107.62	108.3	107.52	107.27	108.39	109.49	107.36	108.09	107.19	107.42	108.04	108.17	106.6	108.18	107.92	107.37	108.22	109.11	107.08	108.51	108.14	107.09	108.62	106.89	106.82	107.09	110.38	107.9	106.28	108.81	109.3	109.25	107.95	106.79	109.6	108.36	107.24	107.14	108.08	105.75	108.31
105.56	105.56	105.3	106.16	105.49	107.32	104.79	105.58	105.4	106.44	105.38	106.31	107.88	105.86	107.17	104.48	107.23	107.09	104.91	107.03	104.97	104.9	105.6	105.49	106.31	105.21	105.4	105.08	105.48	105.3	104.86	106.17	105.18	105.39	105.73	103.92	106.02	106.34	105.58	104.72	105.48	107.04	105.61	104.77	103.63	104.32	105.4	104.66	105.63	105.64
109.21	109.6	109.25	108.36	108.4	109.37	107.75	107.79	110.41	108.55	106.09	109.18	110.03	106.33	110.08	108.92	109	108.19	109.33	108.03	108.83	109.04	107.75	108.85	107.44	108.55	108.45	108.89	108.19	108.94	108.21	108.86	109.75	108.61	109.44	109.49	110.4	106.99	108.21	107.89	108.18	109.13	107.38	109.11	109.21	108.55	107.88	109.31	110.67	109.33
104.37	106.78	105.14	106.77	106.22	106.4	104.01	104.65	107.36	105.33	105.17	105.45	105.91	106.91	106.43	105.37	106.21	104.7	105.66	105.81	105.96	106.8	106.5	106.59	105.82	105.68	105.74	105.89	106.07	105.89	105.9	105.64	106.08	105.57	105.48	105.64	104.83	104.46	106.25	105.5	108.9	105.11	104.87	106.32	105.56	104.82	105.24	104.92	106.9	105.58
100.06	100.95	98.934	99.689	99.948	99.958	100.55	99.579	100.81	99.753	99.801	99.787	101.25	100.55	100.52	98.487	99.669	101.3	99.939	100.87	99.865	101.38	100.25	101.42	100.22	101.94	100.79	99.313	100.72	98.617	100.07	99.458	100.91	98.518	100.09	101.7	100.14	101	101.29	100.11	99.616	99.125	100.77	100.4	99.556	101.17	99.93	99.654	100.29	99.966
101.2	101.88	99.405	100.91	100.62	100.57	100.83	100.58	101.43	101.04	100.26	101.01	100.93	99.941	100.31	101.1	101.06	99.813	101.37	100.85	99.944	100.52	100.23	99.669	99.45	100.17	100.59	100.24	98.451	99.495	101.64	100.53	101.3	100.41	101.35	101.05	99.447	99.887	101.38	101.5	99.672	99.499	100.8	101.25	101.37	101.01	100.98	101.25	101.86	101.07
104.93	105.19	104.21	104.77	104.39	104.05	104.77	106.39	105.49	105.23	106.02	105.68	106.87	105.47	107.45	106.51	107.95	106.12	106.13	106.29	105.55	106.51	106.79	106.1	106.25	105.12	104.39	104.04	105.83	106.25	106.18	105.28	105.13	105.15	104.2	104.95	106.43	106.09	105.49	106.78	104.42	105.66	106.27	105.51	105.38	106.38	105.82	104.91	106.51	105.83
104.63	104.76	105.82	106.36	105.36	106.34	104	106.54	106.56	105.94	105.75	105.49	105.71	105.84	107.37	106.13	106.22	106.3	104.66	107.77	106.37	105.41	106.6	105.24	105.41	104.7	105.98	104.77	106.41	105.86	106.8	105.98	106.68	105.08	105.47	105.12	105.46	106.21	105.34	106.66	104.5	105.69	104.07	106.02	105.4	106.07	106.7	105.55	105.34	104.6
106.97	107.83	108.19	110.94	108.78	108.02	108.94	108.64	108.1	109.65	109	107.85	108.8	107.04	109.3	108.69	108.91	107.54	110.4	109.09	109.09	108.08	109.9	108.09	108.35	109.72	108.81	109.48	109.8	107.64	106.96	107.91	107.85	108.37	108.17	107.91	108.69	110.15	109.12	108.97	107.49	109.15	108.85	109.59	107.42	109.48	109.67	109.38	107.95	109.61
105.67	106.38	104.34	107.12	105.31	106.18	106.22	105.46	104.49	107.03	104.39	105.52	105.28	105.03	104.53	102.73	105.5	105.14	104.62	106.93	105.51	105.4	104.05	104.39	105.13	105.62	104.18	106.29	105.69	104.87	105.73	105.58	106.68	105.92	104.86	106.65	106.72	106.47	107.07	105.27	105.99	107.25	104.53	106.26	105.15	104.11	106.57	105.25	105.28	105.08
108.5	106.85	108.69	107.59	108.77	108.82	109.31	106.83	108.83	108.65	108	108.49	107.59	106.89	108.44	107.84	107.66	106.17	108.5	107.56	107.82	108.59	108.36	107.88	106.28	109.2	107.77	107.48	109.39	107.42	108.46	108.75	107.98	108.61	107.83	108.58	107.6	109.19	107.79	108.99	108.79	107.68	107.28	109.7	107.25	109.07	108.77	108.51	107.79	108.24
109.38	108.18	108.18	107.16	109.07	108.5	108.16	107.83	108.16	108.08	108.75	108.37	107.17	108.85	108.05	108.05	109.9	107.57	106.86	108.63	107.21	106.99	106.88	106.44	108.42	109.5	108.1	108.87	107.88	108.52	108.57	106.36	108.88	108.7	108.38	107.36	108.55	108.21	106.92	107.99	107.28	107.86	109.13	107.91	109.02	109.06	106.74	109.24	106.73	109.53
99.483	100.03	98.777	100.01	100.26	98.85	100.03	98.861	100.32	100.36	99.477	99.251	100.2	100.19	100.09	99.581	100.17	101.3	98.857	100.2	101.32	100.85	98.473	99.448	100.62	100.41	98.827	101.3	100.3	99.9	100.48	100.91	99.656	101.32	99.533	101.87	101.38	100.46	100.27	101.56	99.798	100.53	100.55	101.36	100.51	99.2	101.17	100.16	101.15	100.15
108.04	107.25	108.49	106.99	106.98	105.79	106.29	106.07	107.1	105.87	104.56	106.48	105.91	106.63	108.21	106.07	106.58	105.29	107.65	107.14	104.89	106.44	105.71	105.71	105.81	105.9	107.15	107.21	105.37	105.87	105.74	106.71	105.55	105.72	108.22	107.12	105.79	106.23	105.19	106.29	106.71	107.11	104.99	106.92	106.86	108.19	106.4	105.99	107.03	106.75
107.47	109.62	107.33	107.66	107.67	108.27	107.49	107.87	109.55	107.2	107.6	108.92	108.47	108.99	107.23	107.97	107.82	108.92	108.56	109.16	108.24	108.2	109.15	108.17	106.47	107.95	108.4	108.03	107.96	108.54	107.8	107.54	108.35	109.27	106.8	107.5	107.16	106.94	107.4	108.63	107.38	106.52	107.19	108.83	109.58	108.59	109.61	107.63	109.54	108.45
106.77	105.91	106.87	104.67	105.37	105.43	104.19	106.11	105.37	106.04	104.5	104.89	105.01	106.53	105.02	106.53	105.33	104.35	106.28	105.49	104.66	106.76	106.59	104.89	105.69	105.17	103.27	104.32	105.31	107.44	106	106.83	105.82	103.74	106.04	105.11	106.17	105.28	104.37	106.97	104.25	104.42	105.86	104.82	107.97	106.02	105.03	105.34	105.47	105.86
108.87	108.19	108.69	107.73	109.13	106.79	107.77	108.44	106.29	107.57	107.5	109.03	108.36	108.88	107.72	107.76	107.37	108.61	107.36	107.36	107.76	107.84	106.51	109.19	108.43	108.43	106.43	107.75	108.31	109.19	107.89	109.34	108.32	108.66	108.25	107.99	108.91	110	108.25	109.43	108.37	109.21	108	107.94	108.33	108.97	108.64	107.45	106.76	107.33
107.69	104.52	105.11	105.4	105.71	105.83	105.58	108.5	106.42	105.7	106.29	106.08	104.83	104.44	105.81	106.21	108.43	106.2	105.13	105.18	105.25	105.03	106.12	105.5	105.67	106.19	106.16	107.75	105.29	105.45	104.62	105.05	105.34	104.94	105.75	106.55	106.09	105.9	104.46	105.67	106.58	104.03	104.64	105.09	106.64	106.67	105.79	105.04	104.82	105.28
108.95	107.48	107.17	108.72	108.09	107.41	107.77	109.93	108.18	108.64	107.68	104.91	106.73	107.85	108.23	108.35	108.19	106.96	107.83	108.24	108.28	107.83	108.71	107.37	108.69	107.39	109.34	108.5	107.92	107.84	106.86	108.53	107.38	109.68	107.01	106.97	108.21	107.07	106.09	108.94	108.91	107.9	108.32	106.37	106.7	107.6	108.65	106.79	107.52	107.93
99.253	98.533	97.496	98.452	98.199	97.794	98.211	97.233	99.112	97.764	98.104	98.812	97.961	97.688	97.29	99.162	98.383	99.47	98.727	97.579	99.671	98.749	98.968	97.493	99.485	97.091	99.742	96.686	97.922	98.241	98.159	98.509	98.039	95.945	99.601	97.563	98.218	96.946	97.837	99.067	97.68	98.884	99.245	98.357	97.785	98.654	97.526	97.531	98.937	98.049
98.695	99.862	97.212	97.71	98.856	99.115	98.009	98.208	98.335	99.521	96.169	97.502	98.028	98.257	98.089	97.503	99.401	97.667	97.535	98.954	98.718	98.449	97.797	98.568	98.26	100.11	99.416	97.104	96.473	98.126	98.197	96.851	96.432	98.769	97.131	97.318	98.54	97.769	98.041	98.885	97.307	97.732	98.506	96.931	98.509	98.691	97.775	99.386	98.345	99.468
97.202	98.18	98.999	97.386	97.563	97.953	98.657	98.092	99.062	99.053	97.735	98.076	97.165	97.747	100.32	98.826	98.051	98.36	98.912	98.404	98.444	98.613	99.659	98.599	97.36	98.854	98.399	99.255	97.461	98.772	99.718	98.413	99.133	97.23	98.196	98.32	97.946	96.972	98.246	99.32	98.928	99.164	97.873	99.699	99.736	97.238	97.865	96.518	98.649	97.647
97.728	97.64	97.041	98.386	97.485	99.432	98.008	95.825	97.898	98.277	99.036	98.819	98.308	98.927	98.26	97.889	99.477	97.216	95.764	99.13	98.765	98.439	98.601	98.104	98.553	99.12	97.863	98.285	99.395	98.822	98.441	97.689	97.476	98.873	97.028	96.345	98.229	98.408	97.839	97.172	98.029	97.206	98.452	98.091	98.038	96.705	98.086	96.331	97.071	97.102
109.15	108.06	108.66	108.84	109.36	110.19	108.51	109.01	108.87	110.29	108.95	107.89	108.11	109.14	108.38	107.91	108.96	106.45	108.26	107.6	107.53	108.55	108.7	107.97	108.16	108.32	109.52	107	108.27	108.15	109.17	110	107.87	109.4	107.9	107.68	108.89	108.24	109.04	108.56	108.15	107.68	109.7	107.34	109.18	107.73	107.41	107.09	109.3	109.78
108.35	107.59	107.62	108.81	106.73	106.83	107.9	107.68	106.5	108.41	109.42	109.36	108.55	107.05	108.78	108.75	109.06	108.54	107.1	107.54	109.84	108.99	108.15	107.88	108.82	106.79	107.15	109.81	107.81	107.27	108.03	108.25	108.37	108.26	109.31	106.9	107.38	108.38	108.22	106.92	108.96	107.86	107.69	108.15	110.24	108.69	107.66	108.61	108.89	108.13
109.01	107.88	108.04	108.45	107.03	108.45	109.44	108.32	108.65	108.7	108.39	108.72	108.15	108.26	107.62	107.57	108.32	108.65	108.3	109.27	107.99	109.96	108.66	108.27	109.73	108.58	107.82	108.36	107.83	109.91	107.99	108.33	107.68	109.07	107.01	107.84	109.55	108.65	109.56	108.85	109.05	108.48	107.68	107.3	109.5	107.92	109.11	108.45	109.68	109.05
108.37	107.56	109.36	109.06	108.98	110.24	108.21	108.35	108.42	108.54	110.53	110.04	109.39	108.17	106.91	108.32	108.49	109.68	109.95	109.23	109.04	107.8	106.17	106.41	107.85	109.67	109.31	108.52	107.22	110.07	108.28	108.31	107.27	108.72	109.54	107.9	110.84	110.01	108.11	109.44	108.37	110.1	107.87	106.96	107.71	109.34	109.79	107.51	108.95	109.37
108.02	108.04	108.55	108.35	108.25	107.92	107.54	107.58	108.29	106.97	107.94	108.04	108.1	107.89	107.53	107.89	108.14	108.81	107.84	107.49	107.39	109.23	108.56	108.47	109.32	107.83	107.46	106.64	108.43	107.14	107.69	106.77	106.76	107.28	106.82	105.58	106.65	107.39	106.87	107.08	108.71	107.31	107.2	107.99	108.19	108.76	107.38	109.15	108.91	108.02
107.24	108.04	107.99	107.57	107.99	106.49	107.85	107.68	107.96	108.36	106.82	107.85	107.64	108.05	107.66	108.46	108.85	107.86	108.52	107.57	108.03	106.61	109.22	108.91	107.11	106.84	106.54	106.55	106.94	108.06	107.64	107.78	107.35	107.55	107.26	106.49	107.52	108.21	109.78	108.7	107.2	108.22	107.7	107.4	107.69	107.33	108.9	107.45	109.69	107.67
105.56	106.42	106.08	107.79	108.26	107.18	107.3	105.18	108.11	108.31	106.31	106.71	107.16	105.79	106.31	105.16	106.6	105.61	104.28	106.06	107.54	106.95	106.68	107.68	106.63	106.09	107.13	104.79	107.25	106.28	107.52	108.06	106.52	107.61	105.98	107.54	106.59	107.03	106.81	105.78	106.66	105.23	106.52	106.61	106.17	106.22	107.11	106.42	106.35	107.93
101.03	100.65	99.734	99.976	101.09	100.59	99.342	99.365	101.05	99.861	100.11	100.96	101.57	100.11	100.42	101.02	100.47	100.56	99.556	100.98	99.521	99.386	100.39	99.698	99.026	99.461	99.339	99.433	99.362	100.66	100.66	99.019	100.11	101.09	98.425	98.839	99.19	101.77	99.884	99.467	99.608	100.56	99.003	99.654	101.14	99.63	99.683	100.33	100.28	99.975
100.3	99.649	101.5	100.09	100.9	100.67	101.06	102	101.91	99.227	100.95	101.42	100.7	100.19	100.31	100.61	100.03	101.73	101.18	101.05	101.41	100.32	101.01	101.95	101.79	101.2	100.18	100.51	100.7	102.17	99.291	100.37	101.07	100.64	101.15	100.49	100.18	101.07	101.23	100.4	100.65	100.41	99.781	101.16	101.94	99.843	100.15	101.01	103.17	101.59
104.22	105.84	104.19	105.79	107.28	103.71	107.71	105.36	106.7	106.69	105.41	105.68	104.76	105.34	103.98	104.97	106.01	107.55	105.86	106.44	106.52	105.12	104.65	105.38	107.47	106.71	106.46	105.48	106.05	105.34	105.7	104.8	105.64	105.56	104.66	105.71	105.36	106.27	104.23	104.27	104.59	105.16	105.31	107.73	105.47	105.5	106.14	104.88	105.19	106.07
108.1	106.72	107.57	109.31	106.11	109.06	107.85	106.92	107.79	109.38	107.06	108.03	106.97	108.2	106.93	108.24	108.18	107.4	106.26	108.66	108.13	106.89	107.29	107.76	109.19	109.38	108.44	108.41	109.1	107.53	105.97	109.12	109.2	108.71	108.26	108.43	108.25	107.65	109.16	108.78	108.3	106.43	107.32	106.81	108.39	107.51	106.01	108.17	107.88	108.9
107.95	109.87	106.91	107.16	107.9	109.21	107.61	108.44	107.84	107.52	107.87	108.42	107.88	108.68	107.71	108.06	108.84	109.64	108.16	109.01	108.52	109.6	108.24	108.04	108.38	109.46	107.72	106.63	107.48	108.19	106.64	107.75	108.28	109.91	107.16	108.08	107.66	107.61	108.22	107.38	108.73	107.19	108.16	106.97	109.75	108.12	109.18	109.32	108.18	109.05
107.77	107.35	107.65	107.97	106.59	109.04	107.98	109.61	107.49	108.16	106.6	108.5	107.18	107.45	108.16	108.25	108.51	107.36	108.28	107.74	108.66	108.03	108.11	107.64	109.15	108.36	106.13	108.32	107.92	106.61	106.74	108.66	106.24	107.3	108.09	107.74	109.65	107.61	108.23	108.37	108.24	107.83	105.81	107.57	107.12	107.51	107.64	109.31	107.48	108.52
108.88	108.12	108.11	107.53	108.78	109.4	109.28	109.06	106.25	108.6	109.86	109.08	107.72	109.09	108.94	108.98	108.34	108.84	108.18	107.71	109.61	109.13	108.24	107.75	109.14	109.41	107.96	109.62	108.69	109.42	109.55	108.51	109.05	106.69	109.86	107.93	109.41	108.73	108.17	108.97	106.77	110.24	109.14	108.12	109.35	110.01	108.45	108.2	108.02	108.79
105.12	104.24	106.1	103.77	106.73	105.04	105.92	105.71	106.58	106.44	105.25	106.5	107.22	105.6	105.3	104.28	104.96	105.75	105.94	104.42	106.6	103.14	106.28	105.89	105.22	104.36	105.81	104.92	104.63	104.76	107.65	107.03	105.72	106.33	106.33	105.75	105.94	106.02	105.67	105.64	104.74	105.9	106.38	105.27	104.99	106.1	105.45	107.71	106.61	104.33
110.93	110.44	110.76	109.87	110.09	110.13	111.79	109.24	109.15	109.77	111.14	110.66	110.32	110.38	111.49	109.97	110.44	110.22	109.96	111.1	111.51	111.6	110.42	110	109.04	110	108.06	110.24	109.58	110.47	110.64	111.6	110.3	111.42	110.31	111.39	110.4	111.21	110.83	109.66	109.71	109.4	109.77	112.15	111.02	110.15	110.65	110.72	112.04	109.64
109.15	109.21	107.78	108.75	107.21	109.46	110.4	106.82	108.41	107	109.09	107.65	108.11	107.58	107.76	110.14	109.5	109.6	107.92	109.21	108.37	107.64	107.9	108.69	109.53	107.77	111.1	107.85	107.59	109.68	107.91	108.42	108.93	109.34	108.3	110.38	109.3	107.7	108.94	107.94	107.48	109.53	108.59	108.83	109.1	110.52	110.7	107.31	109.39	108.65
106.15	106.87	105.52	105.16	105.22	106.83	105.23	105.95	107.3	106.99	105.52	105.25	106.63	106.18	108.17	106.32	107.19	105.31	107.11	105.06	104.65	107.2	106.36	104.74	106.69	106.62	104.19	104.65	105.3	107.65	103.09	104.43	106.54	105.96	104.75	107.56	105.36	105.31	106.74	104.61	106.06	105.14	105.8	105.45	105.21	104.73	105.83	107.07	105.37	106.3
108.63	109.75	108.04	109.5	107.81	109.76	108.57	108.85	108.5	108.9	108.58	108.21	109.39	109.13	108.25	108.84	108	108.55	108.13	108.14	109.8	109.31	109.7	108.55	108.16	107.5	108.91	108.63	108.77	109.47	108.99	107.9	108.54	110.2	108.7	108.32	106.36	107.8	109.45	109.87	108.79	108.81	109.46	107.21	109.25	107.6	110.39	108.77	108.8	108.21
108.3	107.8	109.67	108.4	108.16	108.53	108.62	107.81	108.5	110.22	108.71	109.25	109.12	108.56	107.89	111.5	108.89	108.29	107.6	109.33	109.24	108.53	109.69	109.91	108.01	109.92	107.72	109.14	107.01	108.79	107.7	109.63	108.5	107.97	108.74	108.33	108.82	107.46	108.09	107.57	107.58	108.64	110.11	106.72	108.21	109.87	107.54	108.87	107.11	108.18
105.72	104.25	107.9	106.81	105.61	106.24	104.46	107.04	106.15	105.93	105.47	105.4	105.18	104.58	106.02	106.98	106.07	105.59	105.09	105.83	106.4	105.7	105	104.81	104.58	106.29	105.91	105.54	105.83	106.35	104.01	105.66	106.3	105.45	103.09	105.85	105.39	106.24	104.07	105.73	104.75	104.22	105.58	106.67	105.92	104.79	107.03	106.2	106.49	105.96
106.03	106.78	106.19	106.34	105.27	105.46	103.88	105.42	105.82	105.72	105.48	106.21	106	105.32	106.48	104.85	106.53	106.54	107.08	104.04	105.49	106.2	107.4	105.22	105.55	104.52	104.48	105.28	104.84	106.07	105.43	106.64	106.71	105.21	107.04	106.37	104.24	105.17	105.99	104.42	105.52	105.62	104.77	106.19	106.62	104.46	104.78	106.39	104.83	105.51
105.76	107.86	106.22	105.52	106.69	106.92	105.83	106.24	108.08	105.81	106.51	105.56	105.39	107.58	106.52	107.18	106.57	105.83	105.24	104.94	105.44	105.45	106.74	108.3	106.16	106.91	106.87	105.69	107.56	107.7	105.99	106.67	105.54	106.46	106.67	105.81	106.61	105.63	107.44	106.92	106.83	105.29	105.32	106.14	105.31	107.15	105.24	107.33	108.75	106.47
99.702	101.55	100.53	100.21	100.53	100.65	99.595	98.672	100.53	99.649	100.49	100.33	100.75	100.94	101.28	99.195	99.985	100.7	100.04	99.149	100.19	100.12	100.58	100.73	101.86	99.44	100.77	99.686	100.45	100.98	100.59	99.302	101.33	100.43	99.588	100.24	100.8	100.68	99.97	99.765	102.04	100.14	101.01	98.962	100.49	101.49	98.954	101.98	99.825	99.252
102.22	101.36	103.92	103.03	103.01	101.68	104.23	103.77	102.12	103.93	102.65	102.95	103.16	101.08	103.03	104.5	101.95	102.67	102.16	104.8	101.68	102.4	102.29	103.36	104.33	102.89	104.29	102.97	101.94	102.75	102.55	101.61	102.54	103.13	103.44	101.85	102.33	102.16	102.31	104.88	102.92	103.17	102.51	102.1	102.75	103.8	103.96	104.19	104.91	100.88
97.718	96.841	97.786	98.834	98.046	98.122	98.33	97.915	97.608	96.46	98.101	97.489	97.927	96.41	97.52	98.198	97.132	97.289	97.053	96.748	99.175	97.181	98.753	98.037	97.458	98.989	99.04	98.076	98.642	99.405	97.259	99.32	98.782	97.902	97.424	97.934	96.366	98.683	98.602	97.483	98.69	98.439	97.942	97.069	97.079	96.248	97.371	97.376	97.59	99.475
108.35	109.52	108.85	108.02	108.36	109.57	106.7	108.4	109.44	108.22	109.53	107.32	108.09	109.87	109.54	108.2	108.56	108.71	109.02	106.79	108.73	108.33	108.51	108.73	107.88	108.72	108.69	108.19	108.36	109.11	108.82	108.03	108.4	108.77	107.36	108.23	108.23	108.13	108.43	108.63	108.6	108.44	107.81	107.71	109.25	109.32	107.6	107.37	108.1	108.99
105.53	106.87	104.19	106.55	105.8	105.27	105.3	106.53	106.46	105.87	106.15	107.22	106.12	106.19	105.87	105.15	105.7	105.64	106.47	105.01	106.47	105.52	105.2	105.26	108.71	106.66	106.26	105.24	106.04	107.46	103.68	107.06	105.36	106.09	104.53	105.3	105.71	104.55	105.37	105.74	105.53	104.32	106.27	105.65	107	105.84	104.23	104.39	106.63	105.57
107.8	108.76	107.05	108.07	107.06	108.27	109.72	106.83	109.39	107.55	107.78	108.54	106.63	108.12	107.77	105.93	109.65	107.01	107.52	108.38	108.43	107.24	107.33	108.44	108.22	108.69	109.4	107.5	107.74	107.79	108.78	107.36	107.79	107.44	106.74	107.31	106.61	107.15	109.18	109.07	108.49	106.36	106.85	107.42	107.42	107.75	107.4	106.63	107.79	107.47
106.19	106.98	106.69	105.41	106.49	104.9	103.74	105.59	106.32	106.06	106.12	105.13	105.58	105.94	105.43	105.17	106.99	104.94	104.72	107.57	104.2	104.76	104.4	105.49	106.3	107	106.83	106	106.4	105.31	106.32	104.85	105.7	105.99	104.79	105.43	104.67	105.97	105.18	104.97	106.57	104.38	107.15	105.1	106.39	105.18	104.55	105.86	104.05	105.59
104.64	105.09	105.63	105.79	105.02	106.29	105.53	104.89	106.25	105.31	105.42	106.32	103.71	104.94	105.23	106.58	105.11	107.12	105.35	106.49	106.79	104.66	106.56	104.17	105.17	105.73	105.14	105.61	105.75	105.88	105.79	107.84	104.26	105.18	104.99	107.03	105.67	104.98	106.96	105.52	104.03	104.18	104.84	105.77	104.12	104.78	106.48	106.51	104.8	104.92
106.82	108.7	107.66	108.79	109.15	106.6	108.77	107.67	107.75	109.86	108.95	107.75	108.69	107.87	108.8	108.47	109.42	108.29	108.91	106.14	108.72	108.42	108.34	106.06	108.75	109.98	108.28	109.11	107.58	109.45	109.23	108.26	107.62	108.14	107.29	108.36	107.62	108.14	107.32	107.23	107.94	108.66	108.77	108.96	108.22	108.94	107.43	107.44	107.85	107.44
97.492	99.639	97.984	96.687	98.692	97.196	98.819	99.58	98.805	97.229	97.665	97.701	98.762	99.602	97.836	97.731	98.195	97.535	97.798	96.728	97.498	99.537	97.524	96.647	97.551	97.612	98.694	98.429	99.752	97.13	98.114	99.46	97.14	98.844	98.922	98.066	98.735	97.042	98.116	98.643	96.856	98.168	99.178	98.439	97.359	98.949	98.927	95.136	97.106	98.899
107.31	107.8	107.04	106.29	106.68	108.23	108.8	104.43	104.71	108.6	107.02	105.64	106.29	107.17	105.21	105.78	107.46	106.81	106.37	104.88	105.92	107.23	105.64	105.61	105.65	106.58	107.24	107.54	106.51	107.31	106.38	104.71	106.57	105.98	106	106.55	106.63	106.39	106.33	108.04	104.99	106.21	106.56	105.66	106.84	106.48	105.97	106.61	106.24	107.03
111.72	110.74	109.88	111.47	108.49	111.73	110.06	111.08	110.71	110.73	110.42	110.42	109.73	110.3	110.45	111.13	110.06	110.28	109.87	110.23	112.48	110.15	109.56	110.15	112.01	112.64	110.15	110.54	109.57	110.03	109.67	109.04	111.22	111.89	111.15	109.94	109.4	110.43	109.51	109.34	110.33	111.58	109.87	111.57	111.62	112.32	111.58	110.78	110.69	109.66
107.06	106.81	107.4	107.77	108.57	109.03	108.97	108.47	108.57	109.41	108.89	107.07	109.04	107.29	107.63	108.2	107.49	109.28	108.69	107.29	108.97	108.97	109.8	107.69	108.07	109.67	109.38	107.99	107.74	109.32	107.44	107.36	108.19	108.17	108.77	107.27	109.3	108.7	107.8	107.65	108.96	108.68	108.13	109.05	108.58	108.42	108.78	107.26	109.32	107.07
105.02	104.52	105.05	105.91	105.66	106.25	106.68	104.15	105.35	105.29	106.55	105.69	105.43	104.56	104.68	104.68	105.13	104.25	105.23	106.78	105.57	106.03	103.87	106.24	106.82	105.15	106.12	106.25	104.91	104.6	106.82	106.48	105.64	105.03	105.97	106.57	105.93	104.59	105.59	105.37	105.28	105.55	104.31	105.8	105.95	106.04	105.72	104.72	105.08	104.43
109.26	107.19	108.46	107.48	107.04	108.23	106.94	107.81	107.08	106.97	106.56	106.96	107.41	106.84	106.84	109.08	105.33	107.56	108.83	108.66	108.77	106.95	108.91	108.69	107.57	108.33	107.97	106.76	108.05	109.08	107.3	108	107.98	106.97	107.69	106.73	107.5	108.1	106.17	108.41	107.8	107.68	108.07	107.77	107.68	107.91	108.82	107.14	107.71	107.59
103.34	105.77	105.79	104.17	104.75	105.53	107.02	104.6	106.04	104.8	105.82	107.08	106.6	105.99	106.06	104.23	105.32	104.9	105.68	105.7	104.78	106.25	107.49	104.51	106.44	106.37	104.51	105.9	103.61	105.11	105.62	106.37	105.2	106.38	104.97	103.75	105.33	105.37	103.98	106.01	105.17	105.98	105.28	104.77	106.63	105.8	104.98	107.38	104.34	105.8
109.62	107.67	108.69	108.89	109.14	108.29	109.1	108.14	108.51	108.93	107.98	110.05	108.62	108.28	107.06	110.07	110.45	107.88	107.71	107.35	110.13	108.19	108.53	106.83	108.17	108.75	108.13	108.71	108.34	109.04	108.91	109.33	109.21	108.69	109.41	109.11	107.31	106.98	107.38	107.72	108.62	110.75	108.67	108.49	109.61	108.38	109.87	108.86	109.47	110.27
107.23	105.07	105.46	107.94	105.76	107.34	105.08	106.01	104.32	105.17	105.74	105.03	104.05	105.98	107.16	106.54	105.87	106.58	105.99	106.42	107.08	108.06	105.93	105.08	107.12	107.96	105.41	105.67	106.01	104.76	107.79	105.57	106.03	107.02	106.36	105.82	105.76	105.12	106.1	106.56	106.14	107	104.97	106.42	105.06	105.55	105.05	106.44	105.38	105.68
106.74	107.11	105.97	105.95	104.56	106.05	105.27	105.95	105.64	105.86	104.07	105.21	106.33	105.18	105.86	105.48	104.21	106.31	106.1	105.42	105.24	106.93	106.93	105.83	105.79	106.87	106.2	106.42	107	105.44	104.8	106.97	106.28	104.43	105.96	105.37	106.89	106.23	105.32	105.78	105.78	105.2	106.13	105.71	106.02	104.49	105.84	105.73	106.99	107.23
108.47	108.84	108.08	105.88	108.37	107.41	107.66	108.5	106.53	108.08	107.39	107.76	106.39	108.71	108.87	107.62	108.77	109.16	108.35	109.6	107.38	108.54	107.65	108	107.87	108.4	107.65	107.44	108.18	108.43	107.76	108.59	107.4	107.87	108.36	107.32	108.26	107.39	108.84	107.71	107.77	106.39	109.01	107.38	108.61	109.65	107.37	108.06	106.96	107.62
105.82	105.97	105.68	106.11	105.43	105.64	104.37	106.72	106.48	104.44	105.7	106.06	105.29	105.62	105.72	104.84	108.1	105.45	106.13	104.81	104.98	106.81	104.98	106.08	105.14	105.58	104.84	105.43	106.75	104.41	106.25	105.88	106.65	105.47	107.97	106.23	104.82	108.31	105.99	105.16	106.04	106.58	106.45	106.81	104.95	106.22	106.67	105.6	104.23	104.59
99.094	97.682	98.706	100.59	99.483	98.554	100.05	98.474	98.88	99.229	99.937	99.389	98.708	97.024	98.239	99.973	98.234	100.46	97.517	99.701	98.773	99.776	98.811	99.689	99.404	98.106	98.374	99.781	99.123	100.02	98.774	99.204	98.815	98.267	99.159	97.964	98.88	98.992	98.836	98.027	101.02	97.519	100.89	99.059	98.317	98.717	98.498	99.038	98.402	98.528
107.67	107.91	108.84	107.23	109.04	107.4	107.53	107.33	105.94	105.52	107.86	106.07	107.57	107.31	107.75	108.23	107.73	109.38	107.14	107.26	107.74	108.18	107.25	108.96	107.94	107.28	107.86	106.92	107.06	107.13	107.04	107.73	107.77	108.19	107.82	109.37	106.48	107.76	108.09	108.16	107.67	107.65	107.43	107.87	107.86	107.38	106.68	108.22	108.22	107.64
104.27	105.08	104.72	104.56	105.32	105.71	105.81	104.66	105.06	105.26	105.4	106.01	103.11	104.92	106.08	105.76	105.69	106.56	106.06	104.73	105.25	106.31	105.57	105.81	105.44	105.22	105.03	105.6	105.57	105.6	104.26	104.79	105.31	105.28	106.28	106.11	106.34	105.75	104.64	104	105.91	105.6	105.83	105.54	106.47	106.37	105.47	103.87	105.49	104.97
106.79	106.87	106.32	104.76	106.91	106.4	106.58	105.28	106.92	105.85	105.18	106.77	106.73	107.14	108.63	106.46	106.01	106.99	105.68	107.41	105.96	104.98	105.61	106.26	106.38	105.72	106.23	105.52	104.83	108.15	106.3	105.65	105.67	106.24	106.46	106.59	105.64	105.17	105.1	104.92	106.61	105.38	105.7	105.35	107.33	106.79	106.79	107.05	107.09	105.65
111.47	110.78	109.99	110.6	110.39	110.39	110.69	109.51	110.52	111.6	110.7	111.05	110.29	109.95	108.74	112.75	109.23	109.42	110.45	110.33	110.7	109.85	110.76	110.14	111.7	109.98	110.41	109.69	110.3	109.45	110.18	111.24	111.7	109.51	110.31	110.34	110.63	110.72	109.3	109.79	110.9	110.91	110.37	109.97	110.44	110.41	110.41	109.95	111.45	110.93
107.9	107.31	108.76	106.68	108.31	109.74	107.87	108.35	109.34	107.8	109.11	109.62	108.62	107.94	108.16	107.53	108.27	108.6	109.5	109.47	111.18	106.43	106.51	109.32	109.53	108.43	108.27	108.52	108.25	108.62	107.54	108.04	108.52	109.49	109.3	108.79	109.31	109.15	108.92	107.87	107.52	109.22	108.24	107.93	109.39	109.09	108.83	109.55	107.88	107.48
104.38	104.65	107.22	105.97	105.49	106.13	107.25	106.94	107.02	105.09	106.99	106.25	106.73	105.2	106.61	104.08	105.96	104.61	107.26	106.29	105.42	105.6	105.61	107.09	104.3	106.69	105.05	105.81	105.27	105.39	103.91	106.2	105.8	104.44	104.99	105.88	106.43	106.35	104.94	105.45	104.9	106.16	105.86	105.4	106.65	104.9	106.2	105.46	106.88	104.54
106.82	108.44	108.86	106.88	106.52	107.86	108.31	107.84	106.77	108.05	107.92	108.65	107.29	108.49	107.43	108.44	108.17	108.2	108.52	108.14	107.09	108.28	107.94	108	107.4	108.21	110.65	108.64	107.31	106.36	107.4	106.66	107.3	106.89	106.59	106.34	107.8	107.61	108.84	107.09	108.2	108.14	108.95	107.84	107.57	107.67	107.34	108.33	107.44	108.65
107.78	109.66	107.85	108.4	107.67	109.93	107	107.94	109.05	108.52	107.54	106.45	110.25	109.1	108.04	109.27	107.41	108.46	109.24	109.04	108.69	108.52	108.37	107.7	107.41	108.77	110.2	108.11	107.99	107.12	108.09	108.56	109.5	107.83	109.18	108.88	106.33	108.24	107.39	108.81	109.71	108.66	105.95	108.61	107.14	108.88	108.16	107.72	108.24	106.6
108.65	108.44	107.82	107.48	107.01	107.99	107.66	106.52	106.71	110.28	107.44	107.24	109.19	106.94	107.65	107.4	108.41	107.1	107.43	107.84	107.05	107.17	107.83	106.24	107.66	108.13	107.71	107.55	107.66	107.76	107.96	106.81	107.68	107.3	106.26	106.13	108.36	106.58	108.62	108.94	107.64	105.78	106.89	107.63	108.04	108.59	108.56	106.64	107.09	109.07
109.18	109.07	107.34	107.01	108.06	107.98	106.71	108.66	108.15	109.36	108.75	107.05	108.46	108.02	109.26	108.12	109.06	107.97	109.05	108.04	106.92	107.65	109.71	108.04	108.85	106.84	107.61	109.04	107.18	108.09	106.29	108.66	108.66	109.25	107.97	107.82	107.85	108.71	107.18	107.37	108.08	106.93	107.96	107.9	107.9	107.18	108.82	108.25	108.58	107.43
107.19	109.57	108.63	107.37	107.46	107.84	107.33	107.41	109.4	105.58	109.82	109.21	109.37	108.63	108.49	108.26	107.1	106.68	107.4	108.78	109.07	107.25	107.38	108.11	107.81	109.32	108.34	108.41	108.87	109.51	108.21	108.44	107.34	109.41	107.81	109.15	108.64	107.21	108.08	108.51	108.78	107.6	108.04	110.28	108.53	107.8	109.7	108.08	108.39	108.46
105.14	105.91	107.34	107.24	106.31	106.09	104.45	106.27	104.06	104.9	105.17	106.17	103.06	105.91	105.05	107.3	104.86	104.6	106.22	106.18	105.35	106.2	106.1	107.04	106.62	105.16	106.61	104.62	106.06	106.45	104.5	104.42	104.98	107.14	106.15	106.95	107.49	104.96	106.03	106.37	104.96	107.38	105.18	106.78	106.39	105.68	106.76	105.78	105.66	104.27
104.97	105.1	105.89	104.31	106.59	106.08	105.13	105.4	106.85	106.33	106	104.55	105.26	105.65	107.05	105.83	105.08	108.08	105.75	105.79	105.89	105.24	106.07	106.1	107.73	106.46	105.72	105.68	104.5	104.66	105.91	104.45	106.63	104.4	105.9	105.87	107.37	105.42	105.05	105.06	105.93	105.08	106.31	105.67	104.63	105.2	105.12	106.99	104.78	106.05
107.65	105.51	108.21	107.42	106.72	105.95	106.36	105.65	106.69	106.94	106.54	106.67	106.44	106.75	105.53	107.46	107.35	105.64	107.07	106.83	105.99	106.18	108.24	107.83	105.88	106.36	107.44	104.77	106.02	106.21	107.24	106.56	105.67	106.49	106.7	106.19	106.36	106.83	106.3	106.67	106.52	107.05	108.16	106.13	106.21	105.9	105.47	106.38	106.15	106.37
103.81	102.05	101.44	102.97	100.77	104.29	103.62	100.47	102.84	103.49	102.71	103.45	101.54	103.27	103.14	101.72	104.11	101.68	101.99	102.74	101.93	103.47	102.62	102.05	103.36	104.41	104.42	101.27	103.09	102.62	103.34	102.11	103.98	103.21	103.77	102.97	102.28	103.36	102.19	103.5	102.12	102.48	102.96	103.48	104.06	103.63	103.14	102.9	103.21	103.01
107.14	108.5	107.11	108.55	109.5	108.59	108.04	107.69	108.03	107.3	108.67	107.58	106.45	107.96	106.65	107.02	107.96	108.34	108.87	107.04	107.44	107.23	108.7	109.02	107.61	106.55	107.43	108.82	107.64	108.56	107.79	106.46	107.03	108.54	106.78	107.45	108.21	108.23	106.68	108.44	108.14	108.44	109.97	107.85	107.99	107.65	108.82	107.2	109.25	106.84
98.242	98.422	101.22	99.858	98.386	99.326	98.29	98.805	99.354	99.829	98.655	100.1	99.475	97.737	98.97	98.856	97.031	98.638	99.096	98.168	99.101	99.172	99.502	97.943	99.078	99.607	98.386	98.971	100.44	98.955	98.387	98.164	98.022	98.926	99.19	98.522	98.046	99.797	98.398	98.751	99.943	96.791	99.563	97.515	99.943	100.06	97.608	98.763	98.84	98.774
98.452	97.224	97.595	95.996	97.609	98.291	98.064	97.475	97.952	97.069	99.014	97.702	99.314	96.804	98.624	96.909	97.643	99.335	97.33	98.181	97.458	98.285	96.92	98.44	99.412	96.985	96.908	98.449	97.491	97.618	99.531	99.69	98.623	97.985	98.54	97.144	98.184	98.26	97.559	98.598	98.906	97.448	98.527	97.593	98.019	98.834	96.794	97.34	98.097	97.967
103.6	105.63	104.22	105.23	105.65	105.74	106.59	105	106.44	105.62	105.66	105.65	106.99	107.5	105.67	105.02	104.76	104.74	106.72	106.33	103.79	105.63	104.75	104.92	105.43	106.21	104.31	106.13	106.55	104.14	104.63	104.99	107.33	104.47	105.92	106.38	105.19	106.89	106.36	106.88	105.67	105.12	106.91	107.88	104.34	105.96	105.66	106.13	105.26	106.23
105.75	107.81	104.7	106.15	105.64	104.79	106.46	104.34	103.15	106.14	106.17	104.77	107.28	105.39	104.54	107.35	105.8	103.34	105.6	104.73	106.1	104.09	105.11	106.49	104.86	105.69	106.69	106.46	104.77	104.99	105.57	105.53	106.31	106.62	104.87	106.77	106.18	106.85	105.1	106.01	106.07	104.6	105.28	104.54	105.47	105.86	105.35	103.34	105.37	105.86
107.57	107.38	106.48	105.51	106.16	107.37	107.09	106.47	107.34	106.24	106.04	105.78	106.6	104.96	106.54	106.56	108.08	105.6	106.54	107.3	106.02	106.12	107.29	105.38	105.82	106.39	105.95	106.64	106.72	106.16	106.22	105.85	105.69	105.38	106.44	105.58	105.92	106.7	107.19	106.37	106.97	105.07	105.78	106.4	105.84	106.49	105.76	106.36	107.28	103.28
107.43	106.16	106.9	106.66	106.12	106.71	105.74	105.84	107.07	106.7	105.62	107.56	107.04	105.76	105.43	106.14	105.87	106.2	105.37	106.31	106.73	105.87	106.02	105.55	106.76	106.03	106.68	106.89	106.87	106.22	105.62	105.8	105.92	107.23	105.93	105.3	106.35	106.91	107.53	107.42	107.62	106.45	106.59	105.91	106.99	106.8	107.47	106.98	105.81	108.17
105.64	106.1	104.58	105.87	106.09	104.7	104.86	105.75	106.45	106.33	104.42	105.03	105.97	105.32	105	105.03	103.91	104.82	105.53	105.1	106.48	105.59	104.49	104.77	105.5	105.78	105.72	106.58	104.94	105.17	105.24	103.85	105.66	105.61	106.4	106.16	106.18	106.35	105.72	104.66	105.95	105.57	104.43	107.05	105.17	107.04	104.48	105.65	106.34	107.03
98.887	98.177	97.837	98.513	96.946	97.736	97.369	96.981	98.83	98.686	98.315	99.367	97.243	98.233	97.62	98.279	97.993	98.245	97.992	96.667	99.181	98.494	97.876	96.091	100.13	96.825	96.872	97.791	97.974	97.998	98.541	97.272	97.377	97.068	98.389	99.59	98.619	97.756	97.969	98.191	98.197	97.756	97.277	97.614	96.281	96.522	98.606	98.543	97.902	98.509
107.75	106.69	106.85	108.71	107.69	106.55	107.22	107.67	108.81	108.73	107.65	107.49	108.53	108.95	107.99	106.64	107.84	107.6	107.9	107.77	108.61	107	107.61	107.53	109.03	107.58	108.41	109.93	107.69	107.05	108.64	107.99	108.76	108.31	107.59	107.81	107.23	107.38	107.74	107.2	106.89	109.26	108.8	107.9	108.54	107.88	108.56	107.89	106.82	107.62
105.33	105.67	106.16	105.2	105.68	106.22	106.43	105.32	104.66	106.92	106.03	105.66	106.34	105.8	105.05	106.35	106.36	105.09	106.63	105.09	105.57	105.43	105.24	105.98	104.66	106.38	103.49	106.58	106.11	104.96	106.57	106.71	107.26	107.14	105.6	106.65	105.43	105.33	104.81	105.52	105.02	106.16	104.48	105.1	105.98	105.3	106.41	105.26	106.76	107.02
105.47	104.78	107.66	107.28	105.81	107.57	106.35	106.14	106.36	106.53	105.23	104.24	107.04	106.28	105.29	105.84	105.84	105.36	106.9	106.1	105.91	107.71	106.23	106.39	107.52	106.62	106.28	106.44	105.84	106.5	107	104.74	106.93	106.4	105.85	106.47	106.14	105.84	106.21	105.56	106.23	106.01	106.08	106.42	105.14	105.55	106.56	104.81	106.52	106.78
104.93	105.72	106.08	107.51	106.38	106.04	105.75	106.22	106.32	104.95	106.74	106.03	104.63	105.38	107	105.47	104.32	106.33	106.76	104.9	105.62	105.15	105.25	106.24	104.79	106.3	104.38	105.8	107.33	104.64	105.78	107.95	106.33	106.53	105.37	106.52	104.66	106.43	106.74	106.84	104.56	107.5	104.02	104.83	106	106.9	105.06	104.71	105.2	105.47
106.99	107.43	107.61	107.98	107.96	107.87	107.71	106.91	106.84	107.58	105.64	107.91	107.44	108.46	108.03	106.72	107.87	108.29	107.95	109.37	108.71	109.04	107.23	109.19	109.09	108.61	109.04	107.74	108.33	109.1	107.57	107.4	108.1	109.07	107.26	107.41	108.67	107.36	106.76	108.89	107.82	107.96	106.92	109.21	106.94	107.73	108	106.16	108.2	106.34
109.52	107.23	106.27	108.12	107.65	109.21	106.52	109.18	107.93	108.48	107.31	106.68	107.57	108.55	107.71	107.66	108.13	109.19	107.91	106.82	108.01	108.53	108.98	107.8	107.31	106.74	106.44	107.74	108.51	108.45	107.12	109.23	107.22	108.88	107.86	107.62	107.96	106.68	107.05	108.11	105.5	107.08	109.12	108.01	108.89	108.09	108.19	108.03	106.42	109.52
105.1	104.65	105.74	105.99	103.61	105.4	106.02	106.56	106.84	105.46	103.99	106.03	105	106.77	105.56	105.37	104.99	105.75	104.03	105.18	106.5	105.36	107.15	107.11	104.13	105.71	105.31	105.46	105.49	104.24	106	106.09	106.88	106.83	105.9	105.62	105.24	105.87	105.05	107.35	105	105.87	103.72	104.17	106.2	104.97	104.93	106.46	105.29	105.83
106.43	107.36	107.12	107.43	106	105.63	107.86	106.17	107.33	107.06	103.99	105.93	107.17	108.11	106.37	105.8	108.46	104.95	106.28	106.18	108.07	105.07	104.43	106.24	106.1	106.44	105.39	106.34	106.78	105.34	106.34	106.08	106.19	105.48	107.04	105.9	106.9	106.01	106.19	107.28	106.58	108.51	106.22	105.75	106.77	106.35	106.45	106.86	107.45	104.68
105.47	106.59	104.86	105.59	106	106.65	105.94	105.66	105.27	104.95	106.56	105.53	106.07	104.31	104.9	105.63	106.31	106	105.79	106.2	107.44	107.02	104.71	104.02	106.2	105.42	104.75	106.28	104.28	105.59	105.52	105.53	106.75	104.48	106.97	104.59	104.91	105.68	105.91	105.96	106.02	105.58	106.34	104.99	105.96	105.61	104.16	106.49	105.68	106.14
105.18	105.9	105.59	106.47	105.56	106.75	105.62	104.79	107.07	106.96	105.59	105.56	106.78	107.36	106.01	106.15	104.01	106.9	106.54	106.69	108.06	105.16	105.37	105.96	106.38	106.5	106.5	106.35	105.9	105.95	106.22	107.63	106.25	105.43	107.68	106.33	107.12	106.75	106.66	104.93	105.87	107.44	107.58	105.88	106.71	106.13	107.35	106.17	107.74	107.01
106.83	105.26	105.9	105.94	106.82	106.37	106.95	107.15	105.06	105.73	106.32	105.94	106.16	106.22	106.8	105.08	106.01	107.16	105.48	106.96	106.71	105.5	106.26	106.05	106.72	106.94	107.15	106.97	106.68	106.18	107.47	106.66	104.84	107.06	107.7	105.49	107.23	107.2	106.04	105.73	106.34	106.91	105.08	106.66	106.62	106.3	106.15	105.09	105.23	105.77
104.97	104.69	105.91	105.85	105.97	106.54	106.35	106.73	106.81	107.16	106.6	107.16	107.4	106.7	105.75	105.67	107.24	106.43	106.92	108.06	105.72	106	106.05	105.61	107.83	108.54	105.81	106.73	105.47	106.37	108.13	105.15	104.78	106.99	106.51	107.14	106.04	107.15	106.11	104.55	108.04	105.91	106.75	107.02	107.08	107.35	106.19	106.19	106.73	105.48
100.43	102.03	100.93	101.59	102.78	98.557	101.69	99.96	100.85	100.78	101.6	101.45	103.2	100.44	99.493	101.84	101.21	101.54	100.34	98.982	99.718	101.97	100.94	99.117	101.09	100.93	101.78	102.23	100.85	101.61	101	100.24	99.901	101.84	101.03	100.54	100.31	100.71	100.62	100.02	101.74	100.39	101.31	101.24	100.51	97.919	102.87	100.61	100.96	100.55
108.24	107.29	109.75	107.98	107.35	107.79	108.1	108.59	108.73	109.03	107.26	107.53	109.86	107.37	108.18	107.99	106.96	108.18	108.94	109.09	108.16	108.07	109.45	108.36	109.09	109.61	107.54	108.91	109.29	108.59	107.8	108.56	108.98	109.1	108.53	106.93	107.68	108.56	109.44	108.12	110.05	109.6	108.06	106.51	109.01	106.36	108.9	108.84	108.15	107.17
109.09	107.76	106.88	108.4	108.46	109.48	110.94	107.83	109.03	108.61	108.66	108.3	109.14	109.6	108.6	107.96	108.53	108.76	108.9	109.96	109.13	107.59	108.61	109.13	110.03	107.44	107.87	109.1	108.77	107.86	107.36	108.1	107.92	107.81	107.79	109.43	108.34	109.84	106.88	106.76	108.54	107.77	109.94	109.8	108.19	108.29	108.65	108.71	108.57	107.11
101.34	101.96	102.75	102.03	101.89	103.76	104.2	103.26	103.51	103.07	103.2	103.2	101.8	101.41	102.96	102.51	103.45	102.51	104.1	103.23	102.88	102.89	103.54	103.3	103.26	103.37	101.96	102.05	104.01	102.15	101.95	102.67	101.51	101.51	102.48	103.1	103.04	103.98	104.09	101.36	102.57	101.14	100.66	103.21	101.82	102.29	101.76	103.42	103.74	103.6
106.86	107.9	105.75	106.51	106.24	106.66	106.26	106.01	107.57	106.69	104.51	104.83	107.66	105.63	107.27	106.35	106.92	106.47	104.9	107.4	107.65	105.86	106.87	106.29	106.72	106.2	107.2	106.27	106.69	105.61	106.02	106.85	105.69	106.99	106.86	106.17	105.44	106.35	106.68	105.15	105.78	106.23	107.05	107.48	106.01	107.83	106.13	106.5	106.27	104.44
108.03	107.43	108.12	107.06	108.96	107.37	106.85	107.43	107.3	107.71	107.6	108.99	107.75	107.74	107.36	108.4	107.98	107.25	107.44	106.58	107.22	107.5	106.6	108.45	107.37	108.57	106.8	107	106.53	108.73	106.94	108.43	108.57	107.13	105.89	106.98	107.51	108.81	107.64	108.96	107.72	107.84	108.82	104.9	106.92	108.42	108.11	107.07	107.2	106.94
99.16	101.01	98.681	99.626	99.676	99.061	99.106	99.904	100.39	99.397	100.11	99.576	99.782	98.098	97.772	99.433	98.581	98.132	99.695	99.026	97.952	99.04	98.669	100.23	98.805	99.437	98.709	100.38	99.581	98.127	98.211	100.19	99.392	98.708	98.872	99.124	98.876	97.93	99.412	98.683	97.574	99.561	99.968	98.479	98.762	99.209	98.699	98.395	99.307	98.804
104.59	105.47	106.27	105.51	105.41	103.86	105.2	104.96	105.13	103.66	106.32	105.74	104.5	105.67	104.55	105.04	104.41	105.04	105.87	104.99	106.5	107.45	106.25	106.33	105.32	104.74	103.88	105.3	105.07	105.62	105.88	105.19	106.5	105.02	105.51	105.31	104.78	106.03	104.85	104.61	106.71	105.97	107.3	104.8	106.48	104.69	106.26	106.2	105.62	105.52
110.11	110.58	109.85	110.57	111.08	110.5	111.65	110.59	111.21	109.69	110.51	110.48	111.48	108.99	110.1	109.53	109.89	110.86	109.87	111.26	111.25	110.22	111.75	109.87	109.56	110.14	108.9	109.29	109.67	109.72	110.59	111.51	110.72	110.26	110.94	111.25	110.49	110.02	110.72	111.83	111.97	110.27	111.47	109.13	110.13	110.25	108.99	109.67	108.86	110.78
98.98	96.13	97.229	100.21	97.573	98.865	97.505	98.964	97.048	97.511	98.895	97.786	97.162	97.693	97.654	98.367	99.326	99.235	98.791	97.54	97.87	100.34	100.22	97.968	99.136	98.068	96.684	99.481	98.852	97.265	98.463	97.046	97.417	97.407	99.854	98.529	98.048	98.776	98.485	97.574	97.677	97.663	99.196	98.8	98.298	97.11	98.476	98.508	98.873	96.804
106.29	107.6	105.43	104.85	106.37	104.46	106.7	105.77	105.91	105.51	105.53	104.95	106.1	104.99	105.69	105.15	105.78	105.98	107.68	105.36	105.09	107.23	106.03	105.65	105.7	105.51	105.43	105.47	106.48	104.93	105.31	107.14	104.84	106.81	105.85	106.71	106.7	104.66	106.57	105.52	104.1	106.88	104.8	105.86	105.7	105.18	105.73	105.48	106.36	105.46
109.75	109.17	109.02	111.11	110.13	111.8	112.88	109	111.07	111.38	109.53	110.36	109.18	110.16	109.3	110.14	110.02	109.96	111.75	111.07	111.56	111.66	109.78	108.79	110.19	109.47	111.24	110.7	110.2	108.82	109.23	111.12	110.54	109.75	111.81	108.92	110.36	110.48	111.14	110.09	110.71	110.3	109.76	110.86	109.23	111.63	110.89	112.69	110.35	110.63
105.41	105.82	106.62	105.46	105.74	105.55	105.9	104.53	105.22	105.43	106.57	107.63	106.97	106.3	104.67	106.42	107.14	107.52	105.97	106.46	105.88	105.28	105.7	104.98	105.31	105.95	105.33	106.76	106.57	105.35	103.66	105.97	105.83	106.05	105.59	106.72	106.17	106.91	105.28	105.4	106.51	104.46	104.87	104.38	106.16	106.1	105.75	106.19	106.48	105.81
107.12	106.63	106.47	105.72	106.87	107.88	105.1	106.21	106.18	106.55	106.32	104.65	109.03	104.93	105.43	104.97	106.7	106.19	105.61	105.89	105.46	107.2	106.15	107.6	106.55	105.34	107.67	105.67	107.67	108.54	107.23	107.2	105.74	107.38	106.22	103.85	107.52	107.18	106.54	105.38	107.02	105.51	106.09	107.06	106.37	106.53	105.54	107.07	107.59	107.38
107.97	107.54	106.81	106.59	106.02	108.46	108.25	107.96	106.09	107.88	108.89	109.1	110.46	107.31	109.78	106.76	107.61	107.74	109.64	106.49	106.97	107.2	108.3	106.29	107.32	108.13	107.66	107.54	109.38	108.49	106.65	107.93	106.34	107.59	107.65	108.31	107.64	108.39	106.27	106.61	107.94	106.37	107.22	106.93	106.4	107.8	108.29	107.65	108.06	108.03
106.02	106.53	106.53	106.45	104.96	105.8	104.83	106.46	106.75	105.92	106.82	108.66	106	107.17	106.99	105.65	105.8	107.45	105.38	105.64	105.39	106.33	106.45	106.68	106.99	107.06	107.53	106.7	104.58	106.86	105.8	106.82	106.78	106	105.98	107.01	105.48	106.54	106.89	106.2	107.74	105.18	106.16	107.99	106.59	107.66	106.87	105.53	105.61	107.11
97.805	101.21	98.515	101.22	99.106	101.08	99.767	101.37	99.205	99.825	100	100.34	99.899	101.63	101.67	99.431	101.26	100.77	100.9	99.565	100.07	99.668	99.522	99.274	99.28	101.52	101.7	100.5	99.241	98.756	99.531	99.72	98.851	100.07	101.19	99.081	99.327	99.937	101.17	100.66	101.07	99.494	99.427	99.34	99.555	100.39	100.4	100.63	100.36	100.8
110.71	108.66	109.73	109.39	109.94	111.17	110.09	109.69	109.88	110.17	111.02	111.49	109.16	109.45	111.05	109.27	109.56	108.94	108.89	110.7	111.45	110.69	109.37	111	110.2	110.49	110.65	109.52	110.5	109.48	111.03	109.57	110.06	109.64	110.81	110.89	110.28	111.33	110.63	110.07	110.64	111.9	110.38	110.83	109.37	109.54	111.3	111.06	109.34	109.26
107.61	108.51	109.42	108.92	109.03	108.06	108.8	109.62	108.78	107.79	108.75	108.39	109.29	108.66	108.51	107.75	109.66	108.36	109.06	109.69	107.85	108.24	107.82	109.74	108.14	110.02	108.37	108.17	108.28	108.12	109.06	108.41	108.1	108.73	107.88	109.63	108.91	108.24	106.68	107.73	108.84	107.9	109.16	109.03	109.01	107.89	108.51	110.16	109.22	108.71
99.501	97.918	99.928	99.261	98.235	98.558	98.824	99.299	99.21	98.682	98.288	98.414	98.024	100.04	97.232	98.336	99.68	99.071	97.153	98.363	99.822	100.18	99.469	99.475	99.158	100.18	98.576	100.3	98.483	98.882	99.8	100.74	99.543	97.532	97.934	97.753	98.561	99.76	98.407	98.348	99.378	99.774	98.958	97.874	96.337	99.543	99.701	98.628	98.58	99.694
108.44	107.48	108.48	107.33	106.41	108.7	109.19	107.35	107.07	108.58	106.37	107.12	107.91	109.16	108.71	107.65	107.24	108.22	108.78	109.33	108.77	108.69	107.87	108.43	107.86	105.61	108.83	107.88	106.72	109.27	107.03	109.62	106.83	107.76	108.32	107.66	108.59	107.35	106.01	107.58	107.96	108.05	107.49	109.08	107.01	108.15	108.27	108.11	109.06	107.73
107.7	107.97	108.73	106.87	109.8	107.67	108.57	106.99	105.97	106.49	108.5	107.08	109.15	108.37	109.33	109.29	108.81	107.97	105.78	108.91	108.93	108.77	107.81	107.91	107.75	108.87	107.53	109.79	108.44	108.11	106.72	105.97	108.86	109.32	109.24	108.51	108.28	109.19	107.55	107.73	107.89	109.29	108.24	106.78	107.47	106.2	109.73	108.08	108.57	107.91
104.41	107.04	104.36	105.8	105.09	106.37	106.62	106.57	106.24	106.08	105.52	105.63	107.85	107.04	105.39	105.76	106.73	107	106.16	105.32	104.85	103.72	106.93	104.59	105.64	106.29	105.96	105.65	106.61	106.24	106.63	106.35	104.97	105.83	105.43	105.96	106.49	104.93	106.8	105.07	104.92	106.09	107.13	105.7	105.04	103.62	106.68	106.41	106.68	106.35
108.81	111.8	109.94	111.14	110.07	108.96	109.48	110.75	110.44	111.74	110.92	110.06	111.03	109.68	109.9	110.49	110.09	111.55	110.32	110.65	110.42	110.32	110.82	110.15	109.81	111.01	108.97	110.22	110.1	111.15	109.3	111.96	110.87	110.11	110.72	110.78	110.67	110.15	110.38	110.9	110.24	110.85	110.12	110.34	110.21	111.66	110.96	110.2	111.66	110.65
96.894	95.841	97.067	97.207	97.962	98.07	99.191	98.822	99.073	99.253	98.795	97.306	97.932	98.274	98.126	96.94	97.655	99.507	97.181	98.111	97.738	99.015	97.368	98.863	97.312	97.298	98.692	98.949	98.165	98.043	98.028	98.276	96.504	97.426	98.34	98.629	95.905	97.361	98.424	99.126	97.455	98.251	97.514	96.125	97.659	98.058	96.682	97.149	99.056	98.151
101.01	101.2	99.903	102.41	100.77	100.84	101.06	100.8	100.3	100.48	101.98	99.489	99.576	100.77	102.9	99.833	102.11	99.839	102.2	101.96	100.45	100.49	101.44	101.57	101.97	101.54	101.75	101.34	100.32	99.887	99.976	101.48	100.65	100.96	102.27	100.51	101.11	101.2	101.53	101.32	101.04	101.75	98.497	101.09	101.69	101.17	100.59	98.674	101.18	100.14
110.01	110.66	110.34	108.94	110.16	110.94	111.88	109.98	110.53	111.75	111.26	110.61	110.2	111.71	109.18	109.25	111.29	109.73	109.81	111.98	110.58	109.74	109.42	109.05	109.93	111.65	111.95	110.3	111.74	111.77	110.84	109.77	107.19	109.33	110.07	111.43	111.67	109.68	109.62	109.99	110.41	110.96	111.14	109.65	109.5	109.5	110.08	110.11	110.3	109.01
109.98	110.59	110.33	110.09	109.1	111.82	110.62	110.91	109.68	109.72	111.17	110.82	110.08	109.6	110.79	111.56	109.87	111.4	110.39	109.51	109.3	110.56	109.52	109.01	111.11	110.21	109.94	109.94	108.44	109.19	110.04	110.57	111.51	111.15	109.08	110.41	109.63	109.76	109.62	110.55	109.91	112.36	110.24	110.21	109.36	109.82	109.93	110.86	109.93	112.34
110.3	111.95	109.67	109	110.01	110.81	109.31	109.83	112.25	110.33	110.8	110.88	111.02	111.4	109.72	110	110.09	110.4	109.46	112.01	110.67	111.43	111.1	111.73	110.91	110.84	110.35	109.66	110.13	109.46	110.45	110.27	109.16	110.43	110.68	110.58	112.16	111.48	110.81	111.67	110.34	111.04	110.8	111.01	110.65	111.63	109.9	110.41	111.27	108.4
106.73	106.47	106.93	107.85	106.09	107.74	107.02	107.38	106.48	105.41	107.04	107.04	106.79	105.85	106.28	107.42	106.05	105.81	105.45	106.34	105.8	104.43	105.86	106.02	105.91	107.15	106.63	106.82	107.55	107.74	107.42	106.12	105.13	106.8	105.25	107.07	106.2	107.88	107.19	106.71	106.43	104.3	106.6	107.13	106.57	105.44	107.91	106.63	106.95	106.18
110.78	112.11	110.8	110.1	110.86	109.71	110.26	110.46	109.32	110.49	109.82	110.44	112.24	110.66	109.4	110.57	111.37	112.5	109.15	111.2	110.59	111.49	108.45	110.22	110.19	109.28	109.44	110.36	109.57	110.33	110.32	109.49	109.39	110.02	111.68	109.83	110.72	109.53	109.52	111.52	110.05	110.57	109.99	110.64	109.56	109.35	109.91	110.64	110.01	109.96
98.877	98.541	98.501	99.068	99.326	98.773	98.874	99.631	99.606	99.312	98.793	99.501	98.725	97.658	98.326	97.715	99.318	99.316	99.938	99.543	100.58	99.212	99.195	99.748	98.1	100.82	97.789	98.703	98.471	99.411	98.171	98.338	98.244	98.783	98.968	98.356	98.482	97.885	98.452	98.86	98.914	98.843	99.105	98.641	99.253	99.656	99.224	98.253	98.77	99.856
98.462	98.829	97.623	97.958	98.453	98.258	97.206	97.226	98.705	99.247	96.286	98.462	98.483	98.963	97.486	97.97	97.177	98.743	97.834	98.187	96.56	97.516	98.142	98.055	96.885	95.803	98.927	99.223	97.331	98.616	97.281	97.887	97.002	95.288	97.453	97.912	99.957	97.294	98.309	97.881	97.441	98.873	97	99.735	98.979	98.79	96.055	97.285	98.415	97.982
97.827	97.1	97.887	96.552	97.843	96.211	98.635	96.595	96.319	98.41	98.154	98.653	97.542	98.144	98.74	98.009	98.053	97.392	97.707	97.962	97.429	97.611	98.432	98.32	97.38	98.945	99.092	97.117	97.293	98.458	98.185	98.56	98.008	98.905	98.167	97.466	97.615	98.984	97.367	98.032	96.581	97.737	98.301	97.764	96.119	96.872	97.85	98.134	99.213	97.418
106.7	106.92	105.46	108.78	108.25	108.2	107.67	106.14	106.55	108.48	108.27	107.07	109.18	107.41	107.21	109.14	108.01	108.47	108.3	109.99	106.2	108.25	106.99	107.68	107.83	107.65	106.28	108.23	108.48	108.63	107.08	107.18	108.31	107.01	107.69	107.85	108.59	107.57	106.99	108.39	107.3	108.43	107.36	105.84	108.1	110.03	106.94	108.07	108.43	107.57
105.18	105.62	105.37	105.55	105.01	106.43	105.73	105.66	105.35	104.11	105.89	105.83	105.9	107.69	105.01	104.4	105.85	104.96	105.21	104.83	104.32	104.3	105.32	104.89	105.06	104.39	105.44	105.41	106.61	106.43	105.99	105.97	105.07	104.18	106.21	105.29	105.14	108.21	106.65	104.88	105.91	105.92	106.5	106.44	104.76	105.76	104.98	107.21	105.23	105.87
98.055	96.898	96.87	97.765	96.793	98.645	98.888	98.353	98.092	99.319	98.774	98.417	98.675	98.162	98.323	97.223	98.635	99.675	99.388	100.21	98.13	98.121	97.66	97.872	97.65	99.521	97.392	98.459	97.068	98.409	98.855	96.973	97.502	97.127	97.28	99.318	98.839	98.132	98.575	99.712	99.236	98.471	99.206	98.003	97.527	98.428	98.251	97.357	100.63	96.807
99.783	100.42	100.82	100.87	100.88	100.04	100.14	100.11	101.74	101.76	100.76	99.962	102.55	99.364	101.44	100.45	101.26	101.61	101.44	100.19	99.087	101.43	100.5	100.27	99.722	100.35	100.06	100.65	100.98	101.33	102.15	100.36	99.215	98.775	100.28	100.57	101.19	101.34	100.96	102.24	102.52	100.13	101.44	102.61	100.02	101.32	101.33	99.786	100.9	101.45
97.02	97.537	99.545	97.092	97.524	98.057	97.893	97.438	97.157	99.912	97.56	97.637	97.397	96.983	98.929	99.561	97.988	97.271	96.946	97.14	100.06	99.254	98.816	97.515	98.852	97.007	97.14	96.256	97.601	99.97	99.123	98.004	97.188	96.904	97.431	98.255	97.38	99.134	97.569	97.651	98.051	98.326	99.06	97.954	97.356	97.791	98.504	98.608	100.41	99.238
105.03	106.24	107.13	106.64	105.97	106.1	105.17	106.51	105.73	106.04	106.58	106.67	107.63	105.85	106.98	106.49	105.85	105.39	105.45	106.89	105.42	107.56	105.88	106.32	106.73	105.54	107.72	106.13	107.13	106.45	104.91	106.6	107.1	105.6	107.01	105.45	107.63	104.92	105.78	106.79	106.16	106.65	106.05	106.33	105.32	106.11	106.91	105.85	106.97	105.72
104.95	106.33	106.58	105.33	106.21	106.68	103.02	106.14	103.99	105.3	105.64	105.41	106.1	105.47	104.18	105.51	105.14	106.06	107.4	105.78	106.48	105.58	105.39	103.99	105.6	104.98	106.48	106.31	107.35	106.5	105.99	105.9	106.48	104.41	103.72	105.01	106.46	106.11	106.82	104.94	105.84	104.04	106.07	106.82	105.94	106.78	105.27	106.55	106.03	103.94
106.38	105.44	105.87	105.5	104.99	105.03	104.8	104.09	105.57	105.7	105.65	104.7	106.25	105.41	105.86	105.29	104.9	105.38	106.93	105.92	104.4	105.52	104.52	105.49	105.83	104.08	105.78	106.36	106.42	105.2	105.09	106.42	104.44	107.26	105.06	104.57	106.37	106.4	105.93	105.38	106.11	104.67	105.62	106.87	107.02	106.73	105.2	106.52	105.07	107.17
104.29	106.5	105.91	105.68	105.62	104.09	106.04	105.21	105.26	105.29	105.72	107.02	106.17	104.6	105.65	105.74	105.35	105.23	105.57	105.04	106.31	105.39	106.15	105.62	105.66	103.81	104.18	105.74	105.99	106.44	105.88	104.89	104.92	106.62	105.51	105.39	106.05	105.12	106.47	107.56	105.09	104.93	105.68	106.68	104.45	105.24	105.58	105.47	106.82	106.43
97.725	99.911	97.739	97.258	97.786	99.267	96.145	97.491	97.521	97.495	98.705	99.089	98.532	97.632	98.099	96.897	98.657	97.972	99.018	97.421	97.521	98.184	97.657	97.836	99	98.234	98.624	98.634	98.022	97.505	97.155	97.678	98.253	97.675	97.364	98.406	96.751	97.89	97.026	97.312	97.888	99.208	98.436	98.42	97.125	98.222	97.054	99.006	98.431	96.616
107.32	108.85	107.52	106.7	107.81	108.58	107.63	108.76	108.8	107.97	107.4	108.99	106.89	107.89	108.44	106.04	106.99	108.52	108.19	107.73	107.23	107.3	107	107.39	109.5	107.28	108.36	107.66	109.56	108.98	107.12	108.77	107.61	108.21	108.46	107.74	107.98	110.02	105.78	107.47	108.09	105.81	107.22	108.04	107.26	106.9	108.41	107.68	108.18	108.25
106.89	106.57	104.69	105.24	104.89	106.51	107.26	104.54	105.12	105.37	105.3	106.51	106.46	106.12	106.35	105.22	106.27	107.05	104.42	106.79	106.69	105.81	105.53	107.62	104.94	106.78	104.67	106.03	106.66	106.11	106.34	105.43	104.62	104.26	107.06	105.24	105.12	104.59	107.28	107.64	106.26	106.48	106.33	104.4	104.08	106.55	105.74	105.31	106.24	105.36
97.863	99.675	97.827	99.775	97.244	96.746	97.984	97.922	99.668	97.937	99.918	98.718	97.843	98.689	98.405	97.391	98.954	99.416	98.089	96.826	98.054	99.272	98.609	97.033	99.641	97.854	98.779	98.041	99.824	97.4	98.968	98.76	98.455	97.26	98.106	98.989	98.435	96.363	97.308	99.387	98.403	99.357	98.566	98.855	98.093	97.841	99.064	98.087	98.453	97.365
99.901	99.024	100.75	100.45	100.77	100.23	100.08	99.371	100.9	100.62	100.29	100.99	100.2	99.625	98.985	99.899	100.73	101.18	101.6	99.119	99.545	99.562	100.1	99.406	99.873	101.26	100.02	100.12	100.28	99.513	98.429	100.63	99.737	101.08	98.859	100.75	100.05	99.476	101.72	100.79	100.32	100.28	100.71	99.873	100.28	100.65	99.618	100.91	101.15	99.202
105.79	104.59	104.34	105.83	106.21	105.45	105.47	105.37	107.94	104.92	106.22	105.17	105.6	105.92	106.03	104.38	106.12	104.5	105.91	105.94	106.11	105.77	107.15	105.27	107.47	105.82	106.44	105.74	107.03	106.74	105.15	106.07	105.63	105.82	106.84	106.67	106.44	106.4	106.87	105.38	106.12	104.52	105.5	106.02	104.48	104.44	104.47	105.24	103.39	107.38
105.46	107.69	106.15	108.07	105.45	108.15	107.08	105.57	106.65	106.25	106.12	107.03	106.15	105.83	107.54	105	107.44	107.71	106.94	106.39	105.86	107.51	106.32	106.99	106.58	107.07	107.23	104.51	106.05	105.78	107.5	105.34	105.39	105.89	106.72	107.6	105.36	105.08	106.56	107.44	105.91	106.1	107.56	106.47	107.24	107.99	106.98	105.11	108.74	106.85
98.966	97.621	98.786	98.14	98.121	99.273	99.179	98.854	100.18	98.173	97.207	98.136	97.64	97.604	98.202	98.269	98.255	97.884	98.816	97.364	99.013	97.952	98.145	98.464	97.04	98.447	99.394	98.817	98.753	97.133	97.484	98.109	97.827	97.813	99.039	97.842	96.852	98.719	98.929	97.921	97.314	98.876	95.462	98.456	98.904	98.655	98.755	99.196	97.8	99.365
107.98	105.33	106.68	107.61	105.73	107.12	105.4	106.38	106.6	107	106.06	107.34	106.67	105.87	106.41	107.21	105.77	106.13	106.62	107.84	107.3	107.41	105.31	106.05	106.61	107.48	106.5	106.84	107.58	106.81	106.01	106.29	106.16	107.1	106.38	105.38	106.9	107.86	105.44	107.71	107.87	105.51	108.39	105.5	106.74	105.36	105.37	106.7	106.62	106.48
109.98	110.45	110.29	110.99	110.09	109.6	108.64	110.69	110.67	109.64	109.54	110.58	110.74	110.17	110.61	110.02	111.73	111.09	111.36	110.11	109.9	109.88	108.27	109.93	108.85	110.46	111.11	109.37	109.46	109.81	109.54	108.29	109.12	111.22	110.06	111.19	110.07	111.08	110.98	109.8	111.92	110.94	111.09	110.55	111.85	111.52	111.3	108.26	110.56	109.27
108.23	108.05	109.16	107.22	107.5	107.77	107.85	108.56	106.4	108	107.4	107.08	108.18	107.74	108.63	108.23	108.93	107.39	108.16	106.68	107.7	107.48	107.83	107.45	108.44	107.75	107.69	106.61	107.24	108	109.39	107.9	105.54	105.52	107.77	106.59	107.05	106.33	107.5	107.86	107.52	106.07	108.22	107.94	108.76	107.58	109.97	107.67	106.78	107.72
98.861	97.792	97.307	96.326	97.648	99.613	96.574	99.641	99.296	98.191	97.631	97.489	98.638	98.981	97.375	96.512	97.441	97.19	97.715	99.14	98.007	98.325	98.932	97.556	98.335	98.416	97.574	99.184	97.973	98.656	97.202	98.521	97.965	97.168	98.729	99.034	98.941	97.95	100.09	97.87	97.889	98.581	97.827	96.998	98.222	97.766	97.353	97.093	98.738	97.691
104.96	105.17	105.73	105.37	104.2	105.86	105.33	106.17	105.81	106.47	105.73	106.01	105.22	105.56	104.43	105.97	106.3	105.97	106.82	105.43	106.05	104.38	106.54	106.93	104.98	105.99	106.47	105.93	104.28	104.45	106.67	105.02	105.83	106.66	106.39	105.2	106.22	105.74	105.16	104.5	106.21	106.42	103.98	105.65	104.94	104.99	105.55	106.62	106.11	105.31
98.193	98.433	97.778	97.463	98.301	96.632	98.386	99.159	96.825	98.236	98.757	97.96	98.258	99.018	98.481	97.582	98.991	98.455	98.632	98.075	98.717	97.176	97.207	97.056	97.69	98.172	99.988	98.973	98.879	96.923	99.939	98.895	95.587	98.414	99.823	98.264	97.13	98.591	95.552	97.482	98.87	98.308	98.716	98.587	97.574	97.276	98.644	97.328	98.49	99.157
100.71	101.37	102.18	100.7	100.72	100.33	101.65	101.65	100.54	99.976	101.51	102.09	101.64	101.36	101.28	100.14	100.67	99.457	101.3	100.72	101.46	101.04	100.07	99.686	101.25	100.22	102.19	102.12	101.48	100.67	102.77	100.58	102.61	101.13	102.29	101.02	101.36	100.62	100.98	99.945	101.81	101.43	101.42	101.36	100.85	100.82	102.1	100.04	101.15	99.866
107.78	109.26	108.2	108.68	107.4	109.19	109.73	108.77	109.39	107.24	108.11	108.42	109.09	108.67	108.36	109.42	108.5	108.04	109.06	108.16	108.81	109.61	107.76	107.75	109.01	107.69	109.23	110.32	110.72	108.4	108.45	108.15	109.13	108.93	107.82	109.44	109.11	106.61	108.38	107.79	108.52	108.98	108.55	107.3	107.47	108.87	108.4	109.6	108.24	108.07
107.64	107.96	108.23	108.2	108.69	108.5	108.39	107.54	107.25	108.44	107.7	107.38	107.36	108.19	107.13	107.88	108.59	108.03	107.46	107.39	109.32	108.67	110.62	108.79	108.16	107.93	108.12	108.53	108.34	107.06	108.12	107.63	108.2	107.18	107.78	108.03	108.6	108.48	107.98	109.03	108.71	108.37	107.3	108.42	108.15	108.09	108.41	109.1	108.1	108.22
98.396	97.08	98.713	97.12	98.362	97.206	98.96	99.896	98.49	99.407	97.374	98.481	97.779	97.112	97.302	98.347	97.533	99.571	97.766	97.066	98.389	98.519	98.445	98.328	98.964	97.795	96.974	97.918	97.31	98.891	98.465	98.69	98.21	99.395	98.081	97.829	96.996	98.161	99.122	101.4	98.476	98.078	98.501	98.579	96.953	98.712	98.937	97.656	97.447	98.934
107.2	108.81	109.51	108.83	107.05	108.27	108.61	108.98	107.54	109.98	107.67	108.4	108.92	106.6	109.9	107.92	108.49	107.78	108	108.07	107.81	110.83	107.38	108.54	108.11	108.64	108.49	107.32	107.63	107.12	107.99	108.78	107.44	108.18	107.96	107.59	108.23	107.67	107.86	109.82	108.73	109.25	106.88	107.62	108.21	107.31	108.53	108.45	109.06	108.45
105.02	105.5	106.29	107.33	106.42	105.18	105.04	105.12	103.74	105.81	107.6	106.55	104.76	107.38	106.97	107.06	105.39	105.9	105.07	103.79	105.32	105.85	105.99	105.99	107.17	103.86	106.82	105.63	105.36	104.79	106.94	105.3	105.36	107	104.75	106.12	106.39	105.09	106.27	105.85	106.46	105.06	105.78	107.18	105.77	105.5	105.42	106.51	106.61	106.06
109.19	109.96	109.61	106.98	109.12	107.28	106.98	108.8	107.78	108.12	109.81	108.7	108.73	109.69	106.93	109.3	109.92	109.43	108.96	107.77	107.39	108.57	108.06	108.76	108.63	107.95	109.56	108.04	108.33	109.46	106.84	109.21	108.06	108.28	108.54	108.1	108.11	107.88	108.68	108.9	108.74	109.28	108.56	106.91	110.12	110.15	109.92	109.73	108.44	108.35
104.95	103.8	106	105.44	106.07	106.05	106.91	104.65	106.12	105.8	104.56	105.9	106.58	106.81	105.3	107.46	105.29	105.23	105.32	105.8	106.33	105.17	105.94	106.13	106.74	104.5	104.33	105.62	105.29	105.36	106.06	106.16	105.77	105.72	107.03	105.69	106.97	104.56	106.05	105.07	105.49	104.97	104.92	106.41	107.46	106.46	105.7	104.98	108.03	104.57
108.49	107.19	107.66	107.88	106.96	110.22	108.72	107.12	107.89	110.07	108.97	110.03	108.18	108.39	106.94	106.96	109.27	108.66	108.68	109.51	108.01	109.56	107.71	108.94	108.57	108.68	107.66	108.87	107.04	109.57	107.41	108.75	109.72	107.96	108.57	108.37	108.92	107.21	107.26	108.77	107.72	109.03	107.25	109.05	108.26	107.47	107.72	107.87	109.76	108.61
106.78	108.96	108.48	106.42	109.4	108.77	108.01	106.81	106.83	106.77	108.14	107	108.11	108.59	109.1	107.48	108.22	107.42	107.82	109.02	106.02	107.35	106.58	108.64	107.62	106.88	106.5	107.25	107.69	107.37	107.27	107.83	106.84	107.17	106.9	106.8	108.63	107.75	108.48	107.33	107.9	109.76	107.53	107.61	105.95	108.17	108.34	107.41	106.05	106.31
107.33	107.33	107.77	108.79	109.27	110.25	107.05	109.11	108.5	107.5	107.35	106.74	108.55	107.23	106.49	107.25	106.98	107.46	108.37	108.17	107.81	109.03	108.01	107.12	108.68	107.76	107.25	107.78	107.99	109.01	107.39	108.76	107.26	106.25	108.31	109.25	106.56	108.28	108.67	106.82	106.76	106.69	108.09	106.7	107.69	108.81	107.76	107.58	108.14	108.85
110.31	109.85	110.62	111.91	109.54	111.67	109.78	110.56	112.38	110.04	108.59	111.26	109.16	109.9	110.13	110.06	109.72	111.1	110.76	108.55	110.56	111.78	110.48	111.45	110.89	109.87	109.86	111.35	111	110.49	109.8	110.83	109.86	109.84	111.56	109.13	110.27	109.74	110.14	110.46	109.98	109.24	110.8	109.2	109.31	110.66	109.93	110.24	110.94	109.16
101.16	101.01	100.03	99.558	101.33	100.9	99.92	99.763	100.97	100.98	98.082	100.44	100.8	100.17	101	101.38	100.42	99.691	99.908	99.786	102.64	102.62	99.673	101.34	102.1	101.03	99.674	99.924	100.36	100.38	100.08	100.5	99.617	101.31	101.74	102.29	99.222	100	100.76	99.384	100.55	99.958	100.73	101.84	99.813	101.78	101.23	99.922	100.41	100.55
106.2	106.47	104.99	102.93	105.87	105.37	105.46	105.94	104.92	106.2	105.52	104.24	106.22	105.34	104.67	105.48	105.22	105.68	107.05	106.36	105.27	106.35	105.28	106.54	106.13	106.81	104.95	105.45	105.33	104.53	104.97	105.05	104.48	105.15	106.13	106	105.77	105.05	106.52	105.16	106.24	106.81	104.75	104.46	106.74	105.34	105.61	105.88	106.98	105.79
98.237	99.744	96.63	99.444	99.873	100.79	99.564	99.044	97.491	99.53	97.527	99.985	97.141	98.861	98.951	98.442	99.898	97.59	98.608	97.408	99.561	97.681	97.808	100.2	99.165	99.067	98.828	99.218	97.367	99.84	97.422	99.519	98.749	97.415	99.029	100.19	97.425	98.215	99.82	98.576	98.389	99.063	99.335	98.202	98.047	98.187	100.64	98.677	100.57	97.889
102.37	101.13	101.5	102.39	103.92	102.35	102.94	102.99	101.83	102.94	103.67	101.54	103.4	103.87	102.26	102.41	104.08	102.24	102.73	102.12	104.24	102.66	101.87	101.92	101.58	103.91	103.71	102.94	101.37	103.21	103.04	103.12	102.49	101.31	103.09	102	102.04	102.25	103.61	102.13	103.18	101.28	102.7	102.51	103.11	102.7	104.8	103.69	104.25	101.55
106.37	105.77	105.43	104.85	107.1	106.06	104.83	105.79	104.55	105.26	106.01	106.54	106.09	106.67	105.67	105.94	105.06	107.77	105.46	105.62	105.79	104.99	104.77	106.52	107.18	106.36	105.4	105.62	104.58	105.47	104.17	104.45	105.65	103.94	104.89	106.23	105.8	105.86	104.97	106.1	104.69	104.26	105.8	105.32	105.95	103.49	106.05	106.73	105.73	107.5
109.07	107.77	109.34	107.98	110.02	109.56	109.2	107.54	107.89	107.51	109.18	109.12	110.61	108.61	109.97	107.18	108.29	108.78	110.15	109.62	108.96	106.85	108.25	108.77	108.65	108.02	110.25	108.35	108.71	108.66	109.4	107.29	109.75	107.63	108.52	107.67	108.66	108.68	108.44	108.47	109.31	107.51	107.8	108	108.72	109.17	107.89	110.06	108.95	107.61
106.98	109.06	108.74	107.77	108.5	109.08	108.18	108.6	108.07	110.21	106.65	108.21	111.21	109.5	108.56	108.55	109.65	110.57	109.14	109.49	108.39	109.26	107.58	108.53	108.1	109.31	109.1	108.67	107.64	109.61	109.23	109.81	108.28	109.27	109.79	107.34	108.07	108.24	109.2	107.69	108.11	108.3	107.4	105.64	108.6	108.71	109.19	108.18	107.07	108.92
99.629	100.09	100.53	100.21	101.14	98.316	101.73	101.56	101.48	99.616	101.18	101.79	101.22	100.05	100.78	101.74	100.78	99.739	100.53	102	101.21	102.37	100.78	101.46	101.55	99.991	102.9	100.44	101.62	100.79	98.943	100.06	98.964	100.14	101.19	102.06	99.231	101.55	100.82	101.36	101.84	103.26	101.47	101.57	102.7	98.921	102.28	99.718	100.8	99.689
106.96	105.12	105.87	106.26	106.03	105.45	106.33	105.84	105.9	106.6	107.59	106.51	106.86	106.08	106.83	106.08	106.7	107.54	105.34	106.58	107.13	107.13	107.18	107.26	105.73	106.81	106.68	107.53	106.69	104.9	106.68	106.28	106.73	106.22	106.3	105.57	105.96	106.56	106.82	105.34	107.37	104.81	107.7	106.71	105.59	106.93	105.92	106.25	105.24	107.31
105.4	105.84	104.76	106.18	105.28	105.26	106.43	105.36	105.62	104.59	105.83	104.02	104.22	106.35	105.7	104.2	105.63	106	105.27	105.36	106.3	106.42	105.92	106.22	104.56	103.65	106.2	106.24	106.19	105.55	106.77	104.43	106.53	107.24	105.43	106.16	104.81	105.63	105.49	106.5	105.68	105.8	105.41	105.72	105.42	106.67	105.28	106.16	106.1	106.32
108.11	105.5	106.88	106.79	106	107.56	106	105.88	106.07	107.1	106.6	106.38	106.9	107.35	106.8	106.39	106.94	107.35	105.91	106.31	105.61	108.28	106.03	107.17	107.31	106.3	105.18	106.42	106.56	105.31	107.05	106.7	106.39	107.84	106.65	106.14	106.58	105.67	106.51	107.15	105.84	105.69	105.4	105.92	106.08	107.7	106.5	108.11	106.36	106.58
104.83	106.03	105.97	104.91	105.61	105.73	104.69	105.16	105.32	106.23	105.54	104.95	105.23	106.03	105.91	105.68	106.21	106	107.02	105.28	105.59	105.25	105.24	105.26	106.08	106.41	103.66	107.52	106.02	107.41	105.98	105.52	105.93	107.22	105.66	107.33	105.64	105.18	105.95	104.81	105.28	106.14	104.96	104.41	104.52	105.88	105.24	104.99	105.71	106.5
106.35	104.94	106.94	106.39	106.45	106.34	104.86	104.96	106.55	104.93	105	106.44	104.82	105	106.42	105.25	105.61	104.82	106.26	106.18	103.39	104.61	105.23	106.42	104.56	105.35	105.2	105.04	104.97	105.8	103.71	106.25	106.63	106.38	104.56	104.23	104.9	105.86	105.42	105.77	104.87	105.25	105.53	105.73	106.64	105.64	106.05	105.44	106.01	105.66
110.79	111.96	111.78	111.61	109.6	110.04	111.22	110.83	109.95	110.59	110.6	110.8	108.91	110.63	110.36	110.53	109.84	110.09	110.44	110.27	110.59	111.06	110.42	108.94	110.35	109.53	110.11	110.23	109.55	110.28	111.12	111.94	109.69	110.37	109.05	110.64	111.27	109.68	109.61	111.23	111.75	110.3	110.38	111.12	109.43	110.26	110.46	110.34	109.76	110.25
106.01	105.87	106.88	108.03	106.62	105.79	105.91	107.15	106.14	107.73	108.56	106.29	107.16	107.28	106.52	107.85	108.03	106.8	106.88	107.35	107.13	105.9	107.76	106.41	104.98	106.15	106.84	106.83	106.87	106.23	107.26	106.84	107.2	107.47	106.89	106.17	107.64	107.57	107.27	105.78	106.19	108.11	106.47	107.13	107.98	106.81	106.62	105.66	106.63	106.96
105.03	106.67	105.97	103.89	105.3	104.54	106.2	106.64	106.49	105.42	104.87	105.36	104.98	106.59	104.47	104.43	106.68	104.8	106.24	104.29	105.97	106.21	105.05	107.36	107.03	104.95	105.8	106.19	104.25	106.05	105.8	105.92	104.58	105.2	106	107.19	105.37	105.46	106.38	105.28	106.02	105.28	103.48	105.29	106.54	104.87	105.56	107.14	105.56	104.64
106	104.89	106.1	106.19	105.86	105.28	104.9	106.29	106.23	106.14	106.22	105.49	106.31	107.18	107.09	106.44	106.89	105.51	107.07	107.42	105.64	107.1	106.08	105.99	105.83	105.83	107.84	105.03	104.8	106.16	103.52	105.66	104.9	104.55	104.45	105.92	105.57	105.31	105.39	105.45	104.58	106.08	106.2	104.42	105.58	108.01	104.73	104.95	104.63	106
97.947	97.289	98.168	99.38	98.298	98.898	98.146	98.678	96.996	97.559	99.377	96.174	97.558	97.9	100.42	98.644	97.72	98.579	97.835	98.836	96.986	97.223	98.033	98.929	97.573	98.603	97.793	98.654	98.557	99.475	98.008	98.054	99.517	98.223	97.341	97.904	97.573	98.393	98.352	100.08	98.933	98.048	99.424	98.824	97.801	97.934	97.628	96.727	98.101	98.678
105.8	107.53	104.08	105.69	107.18	106.08	106.12	106.64	105.9	105.77	105.47	104.71	104.19	106.9	106.81	106.8	105.97	107.9	106.07	105.64	106.6	107.91	105.68	107.19	105.26	106.41	104.65	106.03	106.04	104.71	106.49	108.24	106.54	105.77	107.24	107.75	107.02	104.66	107.25	106.87	108.12	104.86	105.63	104.9	105.48	105.97	103.73	105.93	107.04	106.55
105.24	106.33	106.33	105.54	105.94	104.65	106.08	104.25	104.7	105.59	105.39	106.81	107.02	104.47	106.39	104.59	105.38	106.38	104.34	105.68	103.79	105.61	106.06	105.18	104.37	106.21	106.75	105.82	105.51	105.88	105.63	106.13	105.11	104.56	105.32	106.93	106.13	107	105.19	104.55	107.1	105.65	105.34	104.98	105.16	104.66	104.6	105.02	105.19	106.28
110.57	106.37	106.89	106.98	107.79	106.91	108.26	106.88	108.36	107.46	107.28	109.99	107.12	108.22	107.22	108.11	106.45	107.94	107.05	107.67	108.35	107.64	107.74	105.37	109.89	108.67	109.23	106.92	107.62	107.88	107.74	106.82	108.77	108.24	106.86	107.44	109.33	105.48	109.56	108.5	108.11	107.94	107.8	107.14	107	109.03	107.76	108.43	107.16	107.46
103.33	103.49	103.62	103.7	102.24	100.91	102.04	100.91	102.56	101.39	102.45	101.34	103.87	102.71	102.29	103.36	103.24	104.02	102.78	105.87	101.56	102.04	103.08	103.4	103.33	101.38	101.84	102.47	103.6	103.68	103.07	102.35	102.2	103.54	103.19	102.46	102.92	102.89	102.59	103.78	101.87	101.87	101.9	101.29	100.83	104.86	103.09	103.18	103.17	101.69
106.89	106.37	105.62	104.01	104.39	104.59	106.24	106.5	104.56	106.53	106.18	105.49	105.79	106.25	105.45	105.68	105.81	105.48	106.06	104.77	105.63	104.51	104.76	106.18	104.3	104.46	105.95	104.79	105.45	104.99	104.48	105.59	105.43	105.21	105.08	106.78	106.01	107.52	104.46	106.12	106.07	104.88	105.26	106.04	106.15	104.58	105.73	105.12	106.57	105.31
97.738	99.164	98.7	98.715	97.597	98.046	97.991	98.89	98.008	96.968	96.844	97.956	98.637	97.944	97.769	97.29	100.09	96.668	99.399	97.595	98.47	97.862	98.013	96.494	99.13	98.308	97.888	99.285	100.85	99.238	98.108	97.772	99.027	98.176	99.28	98.61	97.97	98.713	97.346	98.156	97.301	99.122	98.287	97.613	98.597	97.642	97.072	97.923	98.141	97.41
107.93	108.2	108.3	106.93	107.16	108.08	108.16	107.16	106.49	108.31	106.54	107.12	107.91	106.6	107.96	107.47	106.15	107.76	108.17	108.12	107.04	108.52	107.39	109.33	107.01	108.23	106.55	108.49	107.53	108.19	107.21	106.99	107.88	107.8	108.24	107.6	107.98	107.16	107.02	106.2	106.56	108.08	108.66	106.47	108.07	106.13	105.82	106.95	110.16	109.25
107.11	107.79	107.8	108.5	107.79	107.64	107.66	109.06	108.36	108.14	109.09	110.11	107.98	108.8	107.22	109.44	108.15	107.7	108.21	108.94	108.32	108.71	107.96	109	108.74	107.74	108.37	107.52	107.78	106.71	106.3	107.57	107.49	107.33	107.76	107.92	108.49	108.36	105.98	108.84	108.14	108.32	108.54	107.61	109.86	107.44	108.34	109.78	107.91	108.92
108.83	108.3	108.51	108.73	107.67	108.83	108.16	108.3	107.67	109.19	107.93	106.44	108.4	109.63	108.08	107.9	107.61	108.41	109.39	106.38	108.23	106.82	108.07	108.72	108.24	108.39	107.08	108.08	109.48	106.65	109.56	108.36	107.66	107.42	108.82	109.39	108.18	109.68	108	108.78	107.41	109.65	108.67	106.65	108.33	107.5	107.98	107.01	108.46	108.2
104.86	105.55	105.71	104.16	106.04	104.77	106.09	105.25	105.06	106.35	106.92	106.37	108.07	106.2	103.53	105.36	105.23	105.21	105.55	106.63	104.79	105.38	104.81	104.9	106.35	106.61	104.69	104.23	106.24	104.84	106.64	104.96	104.6	104.12	105.59	104.69	105.15	105.87	106.18	106.16	105.16	105.09	107.74	103.66	105.66	107.53	105.39	105.54	104.2	104.65
107.21	106.25	104.13	107.36	106.23	106.85	107.13	107.23	105.75	106.9	107.1	107.85	107.15	106.53	107.69	106.63	107.37	107.21	107.71	107.9	106.66	107.44	105.91	107.86	106.06	105.39	105.93	105.93	106.74	104.85	105.81	108.11	105.95	108.33	107.72	107.04	106.6	106.54	107.15	107.3	107.12	105.1	106.14	105.65	106.4	105.58	105.55	107.68	107.67	106.31
104.84	108.32	107.22	107.48	107.64	106.52	107.4	106.48	107.99	106.14	106.18	104.75	105.57	107.78	106.66	105.61	105.82	107.28	107.38	107.35	103.82	104.29	106.06	106.99	106.25	107.01	106.08	107.88	107.25	108.29	106.76	105.3	105.85	106.21	106.69	106.13	107.72	106.71	107.05	106.29	107.11	107.03	106.96	105.74	106.51	106.34	105.93	105.57	106.53	106.77
108.17	109.13	108.65	107.26	106.66	108.05	109.49	107.28	107.63	108.13	108.39	109.67	106.44	109.03	107.45	108.06	108.28	108.42	109.09	108.97	108.24	107.75	109.6	108.89	106.54	108.28	108.88	108.58	108.62	107.93	109.25	108.6	107.86	109.26	107.81	108.86	108.35	109.33	109.13	106.99	107.5	108.4	107.95	108.96	109.44	108.52	108.01	108.23	107.57	108.58
106.69	104.61	105.36	105.6	105.69	104.53	106.62	105.88	104.72	104.06	104.15	105.59	105.75	104.09	104.9	106	105.78	106.63	104.97	105.89	105.25	105.83	104.51	104.46	106.48	106.25	106.61	106.77	106.14	105.81	104.85	104.69	105.95	105.07	106.33	105.51	105.86	106.52	104.9	107.12	105.73	104.27	105.98	105.97	105.5	106.98	104.74	105.82	105.3	105.72
107.92	108.79	108.6	107.38	107.51	107.21	108.78	109.35	108.39	107.15	107.31	107.41	107.23	107.34	108.77	108.52	107.61	108.6	107.4	108.08	109.03	108.98	108.21	107.8	107.72	108.55	107.69	108.35	108.73	108.97	107.08	108.45	108.67	108.85	108.3	106.57	109.78	107.79	107.68	109.62	108.92	107.44	108.74	107.55	109.36	108.04	109.22	108.16	108.92	109.54
105.11	105.56	105.26	107.94	106.94	107.65	106.73	105.7	105.98	107.59	106.6	105.64	106.74	104.71	107.39	106.69	102.97	106.6	106.45	105.71	106.69	107.41	106.61	106.4	106.02	107.6	105.65	106.08	105.07	107.77	106.72	104.31	107.41	106.83	106.42	106.73	106.13	108.49	106.49	106.66	105.59	106.7	105.96	105.8	106.31	107.36	105.49	105.85	105.84	104.25
107.37	106.66	108.02	107.17	106.68	106.44	106.09	106.59	106.12	106.45	106.74	108.26	106.78	104.84	106.16	106.41	106.21	106.86	106.55	105.94	105.78	106.88	106.82	106.04	107.51	108.39	107.27	107.38	105.76	107.3	106.91	107.3	107.85	107.48	106.14	106.38	106.94	107.06	106.47	107.83	108.18	108.09	105.53	106.75	105.66	106.39	107.33	107.91	105.27	107.31
107.67	106.64	107.58	105.11	105.81	106.93	107.42	107.68	106.74	105.41	105.99	106.25	105.72	105.59	104.7	106.79	106.65	106.49	104.31	106.88	107.56	105.22	106.34	108.01	105.8	106.04	105.9	106.18	106.87	105.97	106.97	106.79	106.51	105.52	107.21	106.16	107.29	106.09	106.15	106.2	107.84	107.78	107.23	104.99	106.13	104.63	105.16	105.63	107.81	105.03
105.44	105.91	106.38	105.55	106.44	106.19	105.17	105.99	105.36	105.28	106.94	104.05	106.53	105.15	105.78	106.8	105.69	105.36	105.34	108.24	104.51	105.02	105.94	105.82	103.86	104.7	105.48	105.8	105.73	105.48	107.1	106.37	105.54	106.07	106.1	105.08	104.94	105.77	106.58	105.57	104.61	105.3	104.43	105.74	107.02	104.52	105.47	103.68	104.48	103.96
108.73	106.64	107.49	109.51	107.33	106.73	108.22	108.62	108.64	107.78	107.29	108.07	108.16	107.44	107.68	107.36	106.93	106.43	107.54	109.04	106.43	107.11	106.53	107.86	107.47	108.42	108.7	106.7	108.11	109.16	108.53	108.85	105.96	108.38	108.94	107.88	107.29	108.21	108.65	107.16	107	107.75	107.28	107.61	108.19	106.49	107.59	107.41	107.86	108.99
106.17	105.57	106.44	105.65	105.64	105.98	105.48	106.83	105.82	106.31	105.24	105.66	105.3	104.35	106.42	104.61	105.6	105.18	104.79	105.28	106.01	105.48	106.46	104.18	105.78	105.55	104.68	105.73	105.54	106.85	106.28	105.11	104.59	106.34	106.42	105.49	105.53	107.51	106.55	105	107.12	106.98	106.2	107.13	106.4	105.45	105.35	106.35	106.45	106.38
99.839	96.903	98.334	99.465	97.474	98.477	98.4	98.046	96.652	98.725	98.059	96.899	97.598	98.486	99.053	98.476	99.305	97.266	99.312	96.984	98.197	98.831	97.824	99.236	97.563	98.447	97.862	98.916	99.313	97.906	97.341	97.997	97.17	98.622	97.736	98.201	97.453	98.314	96.786	99.026	97.411	96.928	97.198	97.985	97.514	96.57	98.566	97.37	98.69	98.241
100.35	99.534	99.353	99.835	99.162	102.04	100.99	102.11	98.665	98.153	100.19	99.504	101.33	101.12	98.451	100.17	98.999	99.535	100.63	100.27	100.21	99.731	100.53	99.113	98.802	99.776	100.18	101.19	98.094	101.21	100.07	100.29	99.005	99.186	99.786	99.724	99.848	100.72	100.92	99.372	99.684	100.8	99.626	99.883	100.6	100.62	99.889	99.429	98.999	99.786
99.133	98.485	98.534	99.651	99.142	99.632	98.244	100.31	97.436	99.854	98.691	99.637	99.33	98.509	96.701	99.226	98.496	99.652	97.403	98.563	99.914	100.23	99.388	98.391	98.77	98.163	99.664	98.059	98.547	99.122	98.011	98.267	98.894	98.477	99.821	99.769	99.151	97.503	99.075	98.074	99.18	100.06	99.513	99.364	98.391	98.575	98.195	98.064	99.159	98.362
99.98	101.03	99.837	101.35	101.61	99.38	101.51	101.76	102.6	100.27	100.49	100.86	101.8	101.3	99.69	100.48	101.93	101.74	101.3	100.69	100.58	101.15	100.83	102.07	100.58	101.64	101.2	101.69	98.97	100.41	101.33	102.15	100.67	102.05	102.14	99.105	100.88	101.88	101.29	101.98	101.98	101.08	101.62	101.67	100.62	102.11	102.51	102.94	100.27	100.69
100.58	100.89	102.68	100.58	101.03	99.47	99.546	99.411	102.47	97.843	102.06	100.63	101.09	100.29	100.48	100.74	100.53	100.87	99.136	100.1	101.69	101.3	99.126	101.46	100.84	99.727	100.62	101.32	101.33	102.84	102.32	101.26	100.88	101.29	103.02	101.31	99.228	100.48	102.35	101.45	100.65	103.45	100.33	99.824	100.41	101.52	101.69	100.49	102.14	100.62
100.9	101.07	101.12	100.81	100.74	100.3	101.77	101.51	100.46	100.21	100.79	101.29	101.82	101.15	100.63	100.37	100.21	101.34	101.01	101.15	101.46	101.81	101.16	100.16	100.36	101.43	99.183	100.39	102.02	101.49	100.38	99.932	100.34	101.61	101.74	101.12	101.2	101.61	99.891	100.98	101.45	101.46	101.23	99.215	102.53	99.1	100.29	101.75	100.53	101.37
97.438	97.009	96.806	98.77	96.196	99.06	99.645	98.316	95.002	98.25	97.616	97.252	98.384	96.148	96.549	97.461	97.581	97.862	97.635	96.795	98.557	98.226	97.355	97.679	98.792	96.51	97.465	96.787	98.886	97.358	98.36	97.4	98.499	98.712	98.418	98.499	97.857	98.318	97.128	97.13	99.062	98.225	96.672	97.746	98.826	97.786	96.674	98.337	96.127	97.131
107.8	107.39	107.89	106.43	108.17	108.35	107.63	107.68	109.02	107.65	108.9	108.41	107.37	107.78	108.45	108.87	108.62	107.98	109.26	106.73	107.61	106.72	107.86	108.4	109.63	108.3	107.72	107.06	106.85	108.93	109.51	107.83	107.72	107.7	107.52	107.98	108.21	106.04	107.88	109.8	107.9	107.39	107.37	108.12	107.18	108.19	108.89	107.9	108.75	106.33
106.08	106.74	105.87	107.56	106.27	104.38	107.46	105.18	105.94	105.69	106.18	106	105.76	107.23	105.11	105.43	105.01	105.97	106.08	105.61	105.69	105.45	105.52	106.79	105.92	105.84	104.44	106.89	106.4	105.31	106.89	105.76	105.32	104.57	106.6	106.63	104.49	105.31	106.69	105.61	106.09	106.4	105.07	107.53	106.04	104.19	106.18	106.59	105.5	105.72
107.12	107.51	106.1	106.36	105.15	105.94	105.98	107.93	105.68	106.88	107.36	106.6	105.48	107.27	108.12	106.86	105.52	106.71	106.61	106.95	104.11	104.92	106.18	107.54	105.83	107.72	107.27	105.45	105.92	105.22	106.45	106.66	106.68	105.68	106.55	106.73	106.35	106.17	107.71	106.72	107.45	106.09	106.02	107.07	106.26	107.93	106.44	106.8	105.75	104.79
100.33	99.918	100.2	100.28	100.03	101.92	101.24	101.42	102.36	101.25	99.986	99.98	100.7	101.99	100.17	99.49	100.57	101.05	99.617	100.16	101.22	101.33	99.717	100.15	100.24	101.51	100.72	102.22	101.23	99.834	100.76	98.298	98.757	101.24	100.48	102.3	102.21	100.62	99.537	99.406	100.64	99.179	100.6	100.78	101	99.666	101.08	99.899	99.393	101.24
97.611	98.688	97.754	98.944	97.239	99.287	97.735	98.248	98.024	99.167	97.541	98.414	98.31	98.067	97.548	98.081	98.58	98.237	99.546	97.432	96.697	97.505	98.134	97.272	98.932	98.249	98.592	96.449	99.299	99.622	97.384	98	97.459	98.779	97.638	98.265	98.966	96.855	97.435	97.772	97.5	98.544	97.485	99.245	97.149	97.836	98.574	98.285	99.581	100.01
97.506	98.592	98.238	95.478	97.592	98.126	97.826	96.41	97.544	97.534	96.964	95.463	97.498	97.312	98.191	98.559	98.456	97.637	98.74	96.576	97.622	95.992	98.812	97.322	97.356	97.948	97.113	98.344	97.184	96.753	99.28	98.891	97.825	96.201	97.109	99.336	98.695	98.334	96.85	98.854	98.702	97.118	97.291	98.251	96.836	97.467	97.731	97.693	97.648	97.108
105.48	105.61	105.06	106.7	105.73	104.72	104.6	106.66	106.05	105.79	108.11	105.17	104.72	104.33	103.97	106.5	107.25	104.46	104.56	105.64	105.14	104.68	106.09	106.45	104.34	105.31	106.34	106.93	104.95	105.76	106.1	105.92	105.15	106.07	106.56	103.59	105.74	104.11	105.08	106.39	105.39	105.42	105.23	106.26	105.11	106.19	106.11	104.82	105.68	105.25
108.35	107.89	108.92	108.91	108.51	108.45	107.93	108.32	107.77	108.26	107.3	108.5	109.9	108.17	107.8	107.67	108.05	109.04	108.31	108.46	108.31	109.84	106.76	109.53	106.37	106.99	109.35	107.79	108.39	107.46	108.81	107.47	108.49	107.87	108.12	108.04	107.81	106.72	107.39	109.62	106.37	108.72	109.31	109.64	106.91	109.2	107.85	107.22	108.68	108.74
106.37	105.6	105.25	104.11	105.18	106.13	105.68	106.53	105.79	105.11	107.51	105.33	103.72	105.7	104.35	105.97	104.26	105.46	105.68	105.87	105.8	105.51	106.65	105.88	106.83	105.8	105.57	104.93	105.69	106.02	106.96	106.08	106.28	105.75	104.69	105.8	104.68	104.61	107.11	105.37	105.03	104.31	105.16	105.3	105.68	104.25	105.14	104.14	103.56	106.17
106.87	108.57	108.41	107.86	107.5	109	108.83	108.18	108.71	107.51	106.8	107.58	107.18	107.11	109.49	109.88	108.92	108.27	109.03	108.59	108.6	108.78	108.17	108.74	107.85	107.97	110.08	107.44	108.89	109.33	108.9	108.89	108.87	108.05	106.99	108.2	107.15	108.62	107.55	107.72	108.36	109.57	107.89	110.55	108.94	108.33	108.78	107.62	109.31	108.65
110.78	108.22	107.84	107.75	108.29	107.86	106.87	107.79	108.66	107.3	108.67	108.29	107.99	108.51	108.97	108.09	106.95	108.49	108.08	106.8	108.1	107.92	107.92	107.89	108.61	106.97	106.83	107	107	108.36	109.53	106.05	106.36	106.79	108.73	107.5	107.86	108.91	108.59	109.55	107.91	108.71	108.12	108.37	109.14	108.1	107.94	107.63	106.89	108.24
104.04	105.37	105.23	105.56	105.99	106.4	105.42	103.4	106.74	105.62	106.57	106.13	104.67	106.91	104.47	106.55	106.02	104.19	105.85	105.68	104.33	105.63	105.16	106.66	104.72	106.32	106.24	104.69	104.87	105.46	105.75	106.36	105.95	106.06	105.36	106.28	107.24	104.99	103.65	106.72	105.94	104.86	106.64	105.13	105.91	106	105.99	106.47	104.23	104.08
104.96	105.42	105.98	104.28	104.68	104.35	105.43	105.85	105.73	105.43	104.71	103.35	105.82	106.5	107.05	106	105.15	105.64	106.89	105.97	106.2	104.94	106.37	105.82	106.31	105.96	105.93	106.87	105.84	107.57	106.38	105.4	106.99	105.47	105.8	106.34	105.15	106.24	105.08	104.41	106.86	106.89	106.09	103.83	104.69	105.68	104.3	106.18	104.15	105.48
107.74	108.41	106.85	109.47	107.54	107.92	106.43	110.19	108.3	106.25	108.74	108.1	109.08	106.72	108.75	107.98	108.11	106.94	106.18	108.59	108.92	110.63	108.8	108.17	109.82	109.73	108.95	107.69	109.56	108.07	107.37	109.26	108.66	108.05	107.6	108.52	108.64	108.04	108.52	108.79	107.89	107.68	107.72	108.29	107.79	108.66	108.47	107.78	109.19	107.78
107.97	107.84	106.95	106.9	107.49	107.93	107.09	108.13	107.12	107.64	109.49	106.74	107.86	108.79	108.68	108.04	107.61	107.6	109.61	106.48	109.02	108.27	109.25	106.99	108.26	107.86	106.4	108.91	106.45	109.32	108.65	109.13	106.87	108.66	106.68	109.06	106.81	108.89	107.93	108.9	107.61	109.05	107.93	107.01	106.23	108.8	109.03	108.34	108.33	107.67
102.97	102.47	103.43	102.69	103.77	101.84	103.23	104.27	103.59	102.96	103.42	102.48	101.65	103.39	101.73	103.64	103.66	103.66	100.62	103.39	102.61	102.53	103.8	102.94	102.99	101.98	100.2	101.45	102.98	102.3	101.8	103.18	103.61	102.49	102.4	102.93	104.23	102.18	102.47	103.33	103	103.83	103.97	101.99	102.52	102.15	103.91	103.81	101.81	103.79
108.5	107.54	107.22	108.38	106.83	106.93	107.94	108.72	109.01	108.82	107.75	108.75	107.4	108.85	109.2	108.42	108.64	109.3	108.15	108.85	108.79	108.55	108.92	107.61	107.65	108.85	108.62	108.73	108.81	109.65	109.41	108.87	108.96	108.42	109.91	108.45	108.78	108.57	108.56	108.3	109.13	108.63	109.2	109.56	109.05	110.24	109.81	107.16	109.68	109.29
97.505	96.134	99.811	98.799	97.524	96.732	98.262	95.971	98.467	99.788	95.462	98.129	97.88	97.263	98.654	97.82	98.555	96.976	98.207	98.777	98.027	96.85	97.708	98.074	98.069	97.3	98.24	97.425	97.949	98.038	97.191	97.427	98.693	96.339	98.733	97.661	97.811	97.107	97.788	97.483	97.417	97.802	97.19	97.401	99.57	98.595	96.894	98.903	98.098	97.445
99.064	96.579	96.827	97.974	98.421	98.921	98.408	97.686	98.12	97.005	97.945	98.583	98.35	97.843	97.503	97.967	97.741	97.648	99.05	99.091	98.733	98.203	98.704	98.31	97.716	97.984	99.146	96.884	99.004	97.422	98.857	96.466	97.761	97.995	99.463	96.436	96.736	97.35	98.134	97.491	98.7	97.158	97.822	97.743	98.538	97.832	99.735	99.382	100.06	97.949
111.33	108.26	108.58	109.54	108.6	107.89	107.88	107.63	108.88	108.33	108.91	107.64	108.67	109.51	108.2	109.73	107.49	107.23	106.58	108.18	107.53	107.73	107.16	108.2	107.8	107.19	107.7	108.1	109.53	108.96	108.41	108.61	108.75	107.56	106.24	108.31	107.8	110.53	108.81	108.18	108.98	109.82	109.5	107.68	107.14	108.15	108.04	109.06	108.66	108.24
107.21	107.53	107.14	108.01	105.39	105.87	105.93	106.51	107.57	106.34	106.25	107.33	105.22	106.05	106.63	106.94	106.93	106.24	107.21	107.01	106.6	106.76	108.42	107.95	106.99	104.64	107.06	107.24	105.8	106.93	106.54	107.24	106.39	105.4	106.05	107.09	106.83	107.29	106.71	105.79	105.03	107.21	107.72	106.15	106.73	105.74	108.19	107.59	107.14	106.89
105.11	105.61	104.29	105.66	105.63	106.1	106.31	105.66	105.86	105.71	104.15	107.86	106.36	105.23	106.1	105.18	103.57	103.82	105.86	105.29	104.93	105.67	105.94	104.44	106.09	106.49	106.37	105.86	104.81	105.93	106.08	104.83	104.47	105.49	105.28	105.46	105.6	105.34	104.62	106.7	104.28	104.21	106.19	106.01	104.71	104.96	104.4	106.93	104.94	105.39
109.46	110.72	110.76	111.06	110.67	109.91	109.97	112.77	110.71	109.72	108.7	111.33	111.84	111	110	110.84	108.84	109.38	111.82	110.71	109.11	109.09	110.5	110.33	109.36	110.98	109.52	111.74	111.07	110.23	112.36	109.81	109.93	110.37	110.32	109.8	110.13	110.09	111.34	109.98	111.27	109.56	111.57	109.86	110.61	111.39	110.61	110.79	110.53	109.2
98.266	97.428	96.922	97.717	98.973	98.555	98.606	97.898	96.971	97.592	97.523	98.53	96.336	98.226	98.823	98.383	97.52	99.238	98.758	99.795	97.098	98.589	98.759	98.736	98.464	99.29	97.667	98.849	98.143	98.66	98.11	97.684	98.613	97.658	97.366	98.118	98.763	97.301	97.49	99.405	97.178	98.315	98.625	97.139	96.389	98.201	99.676	97.28	97.556	97.556
108.54	108.5	108.48	106.95	110.01	107.47	107.38	107.32	107.84	108.02	109.11	107.21	108.96	108	110.43	106.79	108.87	109.21	107.85	107.54	109.29	109.37	107.72	107.9	105.13	108.24	106.78	106.19	107.14	107.48	108.78	108.34	107.76	107.28	107.02	107.76	106.98	107.65	108.68	107.06	107.51	107.16	108.08	107.41	107.92	107.25	107.56	108.69	107.16	107.32
104.33	105.12	104.62	104.86	105.86	106.25	105.78	105.86	104.42	104.68	104.86	106.15	105.84	107.08	106.34	104.55	106.14	105.5	105.46	104.53	104.59	104.33	106.72	105.72	106.82	105.45	106.68	105.75	105.32	106.14	107.12	106	103.43	105.35	106.46	104.86	106.43	106.87	106.53	104.87	105.85	104.54	106.39	105.14	105.31	106.52	105.45	105.4	104.69	103.44
110.24	110.72	110.48	110.45	110.22	110.75	110.73	109.59	110.2	111.02	110.27	110.93	110.25	110.75	111.13	110.48	110.73	111.6	110.62	110.65	109.45	110.78	110.16	112.27	110.91	110.02	110.4	111.03	109.4	110.61	110.85	108.93	109.35	110.67	110.92	111.59	109.6	110.83	110.71	111.85	109.18	109.97	112.67	109.79	110.55	109.69	110.35	110.89	110.49	110.14
108.17	107.19	109.74	108.83	108.95	108.1	107.23	106.79	108.06	109.12	107.33	109.46	107.6	108.82	107.5	107.75	106.53	109.17	109.16	107.25	108.06	107.21	108.44	107.25	109.6	108.98	108.42	108.1	106.1	106.93	108.5	107.68	108.49	109.04	107.65	108.01	108.38	109.56	107.92	109.87	108.4	108.37	108.23	108.47	107.59	109.13	109.02	108.5	106.7	107.75
104.45	105.77	106.34	105.43	104.66	105.82	105.84	106.61	103.28	103.67	105.45	106.1	106.3	105.63	105.13	105.61	105.61	104.87	107.42	105.43	103.75	105.53	105.33	105.95	107.64	105.44	105.7	105.45	107.61	104.61	105.54	105.18	105.22	105.18	104.15	106.2	104.39	104.98	105.92	105.45	106.54	106.74	105.42	105.56	105.82	105.72	105.04	106.21	105.42	104.85
105.15	105.78	107.46	105.31	105.75	106.16	106.04	105.29	105.52	104.77	105.51	105.3	105.49	105.67	104.61	107.67	105.48	104.76	105.21	106.71	106.07	105.57	106.87	104.79	105.86	105.42	105.81	106.74	106	106	104.56	105.67	103.76	105.84	106.16	106.35	105.88	105.44	105.63	103.9	104.95	106.51	105.18	104.81	106.47	105.74	105.57	105.76	105.54	103.16
104.37	104.97	105	105.47	105.26	103.77	106.25	106.28	105.31	105.65	105.65	106.06	106.96	104.78	105.33	106.38	105.1	105.35	105.94	105.34	106.42	105.49	106.29	106.58	104.95	106.88	106.81	105.36	105.71	106.64	104.61	105.67	105.91	106.76	105.47	106.76	105.27	105.49	104.84	106.81	105.8	106.53	106.3	106.25	106.27	105.13	105.68	103.91	107.14	104.68
108.96	108.45	107.58	107.15	106.82	107.38	107.57	108.81	107.1	108.5	107.86	108.43	106.22	106.19	106.99	106.91	106.34	107.52	106.85	107.36	108.72	107.62	107.71	106.69	106.97	109.28	106.58	106.9	106.93	107.55	107.44	107.39	107.28	108.93	106.72	106.46	108.11	107.47	108.3	108.35	109.14	107.36	107.83	108.16	108.2	108.58	107.04	107.26	107.15	108.16
105.53	105.2	105.35	105.96	107.75	105.85	107.03	105.97	105.33	105.8	105.64	107.49	106.62	103.6	105.08	105.78	104.89	105.74	105.67	105.07	105.01	105.38	107.16	105.59	105.18	106.29	105.89	105.02	105.71	106.73	106.21	106.72	105.35	106.66	106.41	105.76	107.39	105.02	107.2	105.08	105.57	105.26	106.34	105.6	104.54	105.68	105.53	106.7	104.38	104.91
99.67	100.01	99.048	101.31	99.224	99.369	100.14	100.17	102.46	100.24	101.1	100.81	100.91	101.66	100.66	100.47	99.595	98.993	100.27	100.07	101.83	99.632	101.02	98.927	99.724	100.52	100.06	101.19	100.07	100.29	98.799	100.7	100.07	100.61	102.91	99.668	99.934	98.99	99.866	100.19	99.913	99.777	99.75	100.63	101.12	99.712	100.07	101.47	101.9	100.32
106.57	106.81	107.86	107.15	105.8	104.76	107.64	107.12	105.74	106.53	106.57	106.78	106.55	106.65	106.97	105.37	107.07	107.67	105.63	104.66	106.69	106.05	105.93	106.52	107.09	106.25	106.85	106.65	106.55	106.4	106.25	106.8	107.59	105.47	105.73	105.7	106.34	107.54	105.92	105.53	106.63	105.9	106.02	107.69	106.9	107.38	106.74	105.98	107.09	106.91
106.31	105.84	106.2	105.62	105.44	105.68	105.57	107.22	105.54	106.7	106.58	104.33	107.03	106.09	105.34	106.36	106.27	106.75	105.54	106.88	106.92	106.51	106.23	107.38	107.14	105.32	107.14	107.45	107.35	107.3	106.71	106.83	107.19	105.78	106.18	105.29	106.66	106.09	106.27	105.16	105.29	105.71	107.34	106.57	106.8	106.21	106.5	105.6	107.85	106.81
105.66	107.62	105.85	105.7	105.72	105.93	104.82	106.45	105.1	105.57	106.27	106.94	106.79	106.32	105.28	106.1	105.14	106.08	106.24	106.23	104.28	107.34	105.28	105.34	106.16	107.12	104.59	105.91	104.67	104.55	105.62	107.29	104.39	106.04	106.7	105.71	106.05	105.92	107.33	105.87	105.22	106.41	106.64	104.97	105.15	105.1	106.89	106.03	104.74	105.44
105.05	105.15	105.22	106.97	104.43	105.76	105.75	106.12	104.88	105.7	104.74	105.48	105.26	106.02	103.53	105.87	105.82	105.83	106.01	106.22	104.77	104.41	106.34	105.43	107.29	105.25	105.85	105.42	105.78	105.62	104.3	104.31	106.26	104.73	105.04	105.18	106.67	105.64	106.39	105.74	105.75	105.41	105.68	105.46	106.39	103.45	103.42	106.27	106.3	104.33
108.12	106.83	107.6	108.06	107.46	106.24	107.58	105.76	107.15	106.6	108.83	107.55	107.62	107.45	107.48	108.55	109.27	106.57	108.28	107.11	106.85	108.34	108.94	107.82	106.28	108.16	109.17	107.28	106.84	108.02	108.43	109	108.85	105.86	107.44	109.02	108.87	107.13	106.44	108.15	109.25	108.49	107.04	106.49	105.83	110.39	108.47	107.35	109.16	108.2
106.89	104.27	106.43	106.52	107.65	106.4	105.48	107.18	106.25	106.28	106.2	108.14	105.12	107.89	107.1	107.81	105.04	106.72	106.27	106.99	108.21	106.47	106.23	106.91	107.41	106.57	108.21	105.11	106.6	107.69	106.05	105.63	106.25	108.09	107.23	106.74	105.57	106.81	106.35	105.57	107.94	106.31	107.9	105.58	106.17	107.11	105.44	106.22	106.23	106.45
98.54	97.951	97.358	98.045	98.811	98.371	98.825	96.195	99.672	98.362	99.113	99.255	97.151	99.391	98.219	97.552	98.832	98.606	97.944	97.133	97.621	99.137	96.608	99.077	97.452	98.008	97.387	96.727	98.512	98.619	97.86	98.673	99.312	97.878	99.123	97.261	98.303	97.562	97.647	98.086	98.182	98.451	97.298	100.39	99.064	96.065	98.27	97.029	98.664	98.115
100.45	100.91	100.96	101.44	101.28	99.653	100.34	100.67	100.57	100.91	100.68	100.23	101.76	101.25	100.71	101.97	101.03	99.983	100.36	101.59	99.296	101.01	101.2	100.32	99.995	100.78	102.4	100.44	101.13	102	99.924	101.05	100.41	99.961	99.709	101.24	99.568	100.24	100.44	99.903	101.63	101.86	99.488	98.572	100.14	101.02	100.42	102.72	101.41	101.05
107.31	106.99	109.95	108.87	108.65	107.92	109.04	107.75	109.51	109.29	108.18	108.24	109.04	108.72	107.77	108.68	108.66	109.58	108.06	110.76	108.25	106.61	107.45	109.24	107.83	107.58	109.01	107.82	109.02	108.77	109.22	110.05	108.12	108.36	108.59	109.06	107.71	107	108.03	108.51	108.69	109.45	107.57	108.87	109.79	108.89	108.73	106.72	108.53	108.66
105.95	106.89	105.78	105.08	107.85	106.44	105.38	107.84	106.37	107.22	105.89	106.57	107.52	105.88	105.94	105.91	106.67	106.86	105.31	106.54	106.78	107.29	105.93	106	107.31	105.61	106.35	106.2	106.08	104.75	105.19	108.33	106.18	105.22	105.42	105.38	106	106.04	106.57	105.9	105.23	106.56	106.84	107.13	106.21	104.17	105.04	106.07	107.14	106.2
97.97	97.273	99.163	97.791	97.554	98.194	100.18	97.348	98.582	97.072	98.593	98.627	98.186	97.08	98.401	98.037	97.072	96.847	98.679	98.395	98.574	97.221	97.56	96.731	98.083	97.906	97.703	97.657	96.323	98.809	98.738	98.439	99.764	97.681	98.829	97.884	99.235	97.77	97.322	97.47	98.425	98.237	97.137	99.28	98.004	96.91	97.319	99.411	99.208	97.35
106.11	105.68	104.91	106.34	105.55	105.77	105.22	105.6	104.95	105.01	106.01	104.38	105.92	104.42	105.77	106.75	104.54	105.31	104.27	104.64	104.74	105.69	105.29	106.96	104.63	105.19	105.59	105.39	105.68	105.23	104.31	106.29	105.96	105.96	104.91	104.97	105.59	106.08	106.01	105.91	104.36	106.42	106.24	104.85	104.53	104.82	106.13	104.75	104.96	103.83
110.81	110.26	112.76	111.21	110.09	111.64	110.07	110.65	109.41	110.24	109.87	110.66	110.04	111.56	110.68	110.51	112.41	111.33	111.38	109.75	111.95	109.94	110.54	109.58	109.1	108.46	110.54	109.67	109.92	109.31	109.35	110.88	111.22	109.58	109.72	110.22	110.77	110.99	110.5	110.36	110.53	110.46	111.22	111.24	109.42	109.97	109.71	110.51	108.68	111.03
108.28	107.22	107.68	107.52	106.91	108.35	106.54	107.54	106.2	108.41	108.17	107.73	109.03	109.15	107.16	106.86	107.37	107.83	108.07	107.64	108.65	108.18	109.18	108.38	108.01	108.16	108.19	109.91	106.66	107.5	107.76	107.6	107.65	107.15	108.27	108.17	107.31	107.05	107.21	106.42	108.14	107.92	109.06	106.47	108.04	108.31	107.85	109.05	106.25	108.57
104.9	105.92	106.88	105.93	105.66	106.08	104.21	106.06	105.04	105.53	106.59	106.55	105.76	106.59	107.1	106.36	105.67	106.2	105.05	104.75	105.48	105.16	107.01	104.8	104.56	105.64	106.52	106.34	105.93	105.57	106.6	105.41	105.87	106.05	105.12	108.12	104.94	107.33	105.29	105.72	105.17	105.71	106.48	106.41	105.03	105.74	105.7	105.21	107.3	107.1
105.53	106.4	105.12	105.37	106.58	105.89	105.85	106.29	104.18	105.18	105.87	105.25	104.87	105.28	106.53	105.23	105.15	105.25	104.85	106.37	103.59	105.25	104.69	106.9	105.17	105.27	104.34	106	106.48	104.94	104.44	106.75	105.6	106.6	105.92	105.04	105.45	106.54	104.31	105.32	107.01	103.82	105.57	105.66	104.85	106.06	104.98	106.67	106.52	106.57
101.2	101.35	100	100.44	100.3	100.83	100.15	98.87	99.406	99.466	100.44	100.77	99.735	100.57	100.98	99.342	102.11	99.1	100.66	100.53	101.15	101.11	99.83	100.42	100.97	101.32	101.88	99.171	101.08	98.504	99.964	101.24	100.44	101.26	101.67	99.373	100.49	100.19	98.924	99.631	100.5	100.67	101.53	99.882	100.65	100.2	98.59	101.67	99.92	100.1
104.91	106.14	104.41	106.08	105.6	106.34	105.64	104.54	104.59	104.8	105.12	105.91	104.34	104.66	105.92	106.07	104.82	104.55	105.79	105.78	106.33	104.97	105.57	105.65	106.8	106.2	104.4	106.16	106.71	104.96	105.54	107.39	105.61	105.14	106.4	105.65	107.14	106.37	106.57	106.96	105.48	105.97	106.31	105.72	105.77	103.59	105.78	104.7	106.04	104.58
108.25	107.57	109.57	107.99	107.76	109.07	107.49	108.78	108.32	108.62	109.22	108.43	107.96	108.58	107.77	108.87	108.57	108.49	109.01	108.06	108.67	107.75	109.75	108.17	107.09	108.81	106.86	110.14	106.33	107.41	108.48	107.94	108.12	108.9	107.98	108.78	108.16	107.64	109.01	107.68	109.54	109.55	108.07	107.34	107.31	109.28	108.09	108.58	107.61	109.22
108.73	106.56	106.58	105.91	106.92	107.11	106.58	107.49	105.47	106.33	107.13	107.85	107.45	106.22	107.63	107.16	107.2	107.01	105.81	107.27	106.81	106.3	106.91	107.43	106.55	105.46	108.19	107.43	107	106.18	105.82	107.88	107.71	105.9	106.7	105.89	106.04	105.05	105.92	106.79	105.33	106.64	106.62	106.45	106.7	105.53	104.79	104.72	107.81	106.92
101.14	100.19	100.07	99.991	98.726	99.953	99.338	100.76	99.828	99.551	99.481	99.906	100.96	100.93	100.29	100.76	101.08	100.42	99.939	99.722	99.395	100.47	99.61	100.92	101.28	100.66	99.677	99.368	99.083	101.22	99.028	98.21	100.26	100.47	100.94	99.07	101.9	100.25	99.976	99.857	99.876	99.982	101.16	100.86	100.08	99.985	100.8	99.571	99.611	100.41
111.57	110.3	110.88	110.49	111.83	109.21	111.59	109.85	110.19	110.61	110.3	109.99	108.99	109.98	110.35	109.9	110.8	110.13	111.81	109.82	110.42	109.93	110.43	110.19	111.45	111.97	110.23	110.36	110.87	111.08	110.93	109.45	109.4	110.85	110.61	112.1	110.57	111.02	109.16	109.99	111.25	109.99	110.53	111.87	108.49	109.49	109.51	109.88	110.42	109.18
109.84	107.79	107.32	107.42	107.97	106.64	107.81	107.94	107.27	109.26	109.41	108.65	108.67	106.98	107.86	107.91	107.57	107.43	108.34	108.51	107.18	108.25	107.88	107.83	107.21	106.75	108.62	106.61	108.4	108.36	107.63	109.48	106.7	106.71	108.56	108	108.12	107.53	109.47	109.16	107.34	108.65	107.33	108.26	108.09	106.03	107.67	106.56	108.13	108.26
105.87	105.12	104.49	106.28	105.28	104.51	105.96	105.31	105.85	107.2	106.8	106.24	106.22	106.58	105.33	106.4	105.67	105.06	104.85	104.08	106.2	105.33	106.16	107.16	106.2	105.42	106.28	106.72	105.9	105.24	105.52	104.85	105.82	105.29	104.44	107.2	106.15	105.95	106.34	105.72	105.24	104.9	106.89	106.54	107.79	105.93	103.78	105.87	105.89	106.41
107.91	107.08	107.84	106.73	107.05	108.11	107.41	107.77	107.82	108.52	108.09	106.54	108.87	107.76	107.9	108.02	107.5	109.58	107.07	107.88	107.72	107.42	107.1	107.77	107.63	108.03	109.62	109.52	109.49	107.88	107.19	107.6	108.17	107.12	107.65	109.41	107.47	107.9	108.29	107.53	109.06	108.78	108.32	108.75	106.97	106.87	108.3	108.5	106.75	109.26
107.97	108.62	108.75	108.34	109.24	109.23	108.9	108.58	109.46	108.38	109.69	109.06	107.32	107.78	106.91	107.64	108.94	107.84	108.78	108.37	108.37	109.05	109.11	108.75	109.04	107.97	106.97	107.74	109.27	108	107.58	108.94	108.8	106.34	109.2	108.55	108.14	108.32	108.35	107.91	109.48	108.41	108.67	109.27	109.78	108.06	109.57	109.38	109.1	107.72
105.61	105.99	107.14	106.41	107.1	106.42	106.71	106.09	106.57	108.12	104.8	106.22	106.7	106.73	105.26	104.35	105.77	104.93	105.68	107.02	106.12	107.78	106.15	105.85	105.75	106.64	107.66	106.18	106.06	105.41	105.75	104.7	106.1	105.97	108.02	105.31	106.15	106.77	106.92	106.81	105.85	106.05	106.41	106.13	107.16	106.06	105.74	106.09	106.29	106.11
108.24	109.05	108.15	108.12	108.01	107.72	108.5	107.74	108.53	108.16	108.91	108.25	106.32	109.13	108.18	108.93	108.21	108.02	109.6	108.62	108.12	108.42	109.97	107.97	109.29	109.6	108.53	107.34	107.92	108.09	109.57	107.63	109.2	108.11	106.18	107.89	108.91	107.83	107.73	108.11	109	109.27	107.86	107.93	108.54	108.1	107.97	108.68	109.95	107.76
106.53	105.73	107.76	106.71	105.69	103.85	106.15	106.38	104.94	106.38	106.63	105.22	106.9	105.92	105.97	106.53	106.61	106.89	106.38	106.85	105.69	105.75	106.56	105.96	106.61	106.46	106.32	105.1	106.88	105.95	106.36	105.66	107.94	107.1	108.34	107.25	105.56	106.46	106.69	108.08	104.69	106.13	104.55	106.37	107.96	105.81	105.63	106.16	105.06	106.41
105.04	106.43	105.75	107.39	106.49	103.73	105.92	106.95	105.52	105.79	104.7	104.8	104.11	106.11	106.4	106	106.31	102.21	104.44	104.18	106.44	105.96	104	105.25	105.37	104.84	105.73	106.36	104.24	105.36	105.02	105.71	105.51	105.27	104.5	106.16	106.66	106.76	106.1	107.22	106.64	105.98	105.05	105.4	105.82	107.06	105.84	104.77	104.2	104.28
102.38	99.128	99.996	100.29	99.912	100.88	101.79	99.138	100.74	99.756	101.16	100.91	102.11	100.16	99.591	99.541	100.76	99.527	99.251	101.31	99.602	100.49	99.97	99.812	100.59	100.09	98.491	98.84	100.35	99.675	98.713	99.27	101.14	100.34	100.85	100.35	100.25	99.088	102.31	100.81	101.22	101.79	102.81	99.379	99.464	100.7	100.07	100.11	100.13	100.62
104.57	106.39	105.61	105.15	106.04	104.48	106.39	104.01	104.84	106.19	106.8	105.87	104.67	105.73	104.35	105.41	106.09	105.49	106.21	105.72	105.08	105.65	105.58	105	105.41	106.06	105.25	105.82	105.91	105.9	104.24	106.47	105.65	105.94	105.8	104.73	106.01	106.06	104.4	105.9	105.2	105.03	105.76	105.14	105.47	105.81	104.85	105.75	105.11	105.58
105.84	105.59	106.82	106.34	110.72	106.37	106.85	106.95	104.86	106.28	105.6	106.67	106.41	106.38	106.09	106.99	107.51	107.23	105.46	106.75	106.98	106.73	105.73	106.99	105.49	105.05	106.83	106.09	106.68	106.32	107.14	104.82	107.43	107.65	107.42	105.56	105.77	106.52	107.38	107.95	107.62	106.95	107.45	107.2	106.9	106.56	105.45	106.07	106.03	107.36
98.146	98.037	98.404	98.411	98.391	97.228	99.005	98.467	99.206	98.129	98.74	100.06	98.761	96.204	97.075	97.813	99.213	96.919	97.211	98.033	98.906	98.812	98.645	97.78	98.237	97.705	96.647	97.535	98.859	97.535	98.007	96.758	97.978	97.894	98.457	97.638	97.186	99.212	97.554	100.39	97.002	98.677	99.181	99.129	97.808	96.888	96.795	98	97.399	97.448
98.02	99.873	96.328	97.787	97.979	96.977	97.512	97.388	98.394	98.146	98.953	98.774	97.363	97.505	96.09	98.117	98.736	96.686	98.595	98.135	97.679	98.435	98.951	98.103	96.597	96.993	97.657	98.372	98.03	97.811	98.249	98.374	99.645	98.431	96.668	97.687	97.61	98.853	97.213	98.338	97.551	98.522	97.797	98.594	97.526	99.084	97.905	96.754	99.04	97.619
104.65	105.44	104.1	105.69	104.05	106.12	105.81	105.07	107.17	105.75	105.25	105.75	105.77	103.84	106.59	104.32	105.3	104.28	104.93	105.04	106.1	106.51	104.85	106.03	107.36	104.88	103.86	104.69	105.37	106.27	104.23	106.26	104.88	104.7	103.56	104.96	105.28	104.77	103.47	105.74	106.42	104.82	106.03	106.9	106.5	106.21	106.42	105.14	106.01	106.23
107.79	106.24	105.38	105.84	106.42	104.42	105.44	105.7	106.64	105.86	105.93	106.65	105.86	104.73	105.47	106.02	105.88	104.64	106.18	106.08	105.56	105.88	105.05	105.49	105	105.11	107.09	105.07	105.87	105.61	103.64	104.69	106.97	106.07	105.91	106.25	104.68	107.36	106.32	103.86	105.95	104.9	105.6	104.16	105.99	106.8	105.21	105.65	105.68	105.65
101.36	101.04	98.789	100.23	101.69	99.873	98.679	98.926	102.33	100.44	101.34	101.16	100.73	101.33	101.86	99.588	99.937	100.57	99.26	100.42	101.31	99.437	100.35	99.464	99.158	101.39	101.38	100.95	100.56	101.12	101.53	101.02	100.55	101.7	99.713	101.76	101.36	101.7	100.61	100.81	102.85	100.38	99.926	100.18	100.34	100.68	100.85	100.44	100.69	101.79
109.66	109.39	109.86	106.63	107.57	107.34	106.08	106.68	109.28	107.22	108.59	108.3	107.44	108.2	107.3	108.49	107.62	107.78	107.27	108.26	107	107.77	108.95	107.52	107.83	107.07	107.94	108.73	108.75	108.97	107	105.98	107.58	106.85	108.56	106.7	109.69	106	108.58	107.91	107.98	109.32	108.19	106.28	107.45	107.55	107.66	106.72	109.02	108.13
106.69	107.12	107.53	105.79	107.71	106.55	106.3	106.45	105.13	105.41	106.97	105.97	106.41	105.91	105.64	105.19	105.99	107.18	106.92	106.69	106.45	107.09	106.66	106.17	106.11	106.41	105.14	106.86	107.58	106.4	107.23	107.73	106.96	105.74	105.85	107.71	106.91	107.86	107.92	106.08	106.47	107.01	106.93	105.36	105.11	107.77	106.29	105.25	106.23	107.5
104.05	104.65	106.44	106.65	104.83	106.4	105.2	105	107.11	105.88	106.31	106.09	105.51	105.9	105.2	106.65	106.59	103.3	103.43	107	106.06	105.51	105.44	106.94	105.19	105.03	106.77	105.87	105.15	107.36	105.83	106.16	105.94	107.2	106.04	105.49	107.17	105.31	105.7	105.03	106.78	106.03	105.82	104.47	105.59	107.06	107.33	104.97	105.08	106.02
106.56	106.82	107.11	105.03	105.14	105.65	106.27	105.33	106.76	104.25	106.24	104.94	105.1	105.81	105.64	104.4	105.68	106.51	105.75	104.62	106.41	104.24	105.54	107.21	105.75	106.2	105.57	105.82	106.05	107.2	105.04	105.4	106.13	106.62	105.92	107.52	106.54	106.48	106.3	105.33	106.84	106.35	105.04	105.75	104.94	105.43	105	103.65	105.06	103.77
99.443	98.074	98.056	99.228	97.433	99.807	97.503	97.256	99.875	99.346	97.435	99.307	99.084	100.4	98.499	97.592	99.073	99.101	96.426	98.947	99.32	98.314	99.619	99.098	98.789	98.726	100.24	99.589	98.736	99.372	100.25	98.695	97.132	97.028	99.405	98.364	99.113	98.848	99.453	99.661	98.534	98.52	97.703	98.255	98.47	99.091	99.203	98.232	99.165	98.573
98.039	96.402	97.594	97.386	97.678	98.969	98.791	97.883	98.736	97.602	96.972	96.987	98.927	98.014	97.937	97.536	97.436	98.569	98.647	97.987	97.138	96.551	96.764	98.807	97.579	97.285	97.611	97.464	98.356	97.99	97.302	97.402	99.152	98.587	98.54	97.658	99.234	99.156	98.028	97.802	97.64	97.543	98.947	97.646	98.963	96.992	97.986	98.146	96.488	97.552
107.94	109.13	108.69	107.91	108.64	107.58	109	107.21	108.78	107.84	109.52	107.64	109.76	109.03	108.93	108.29	110.07	108.4	107.71	108.56	108.28	107.65	109.55	109.28	108.42	108.67	108.77	108.83	108.61	107.91	108.03	108.04	110.2	108.64	107.19	109.16	109.19	108.68	109.2	107.8	108.17	108.12	108.16	108.87	108.35	108.24	108.6	108.89	108.29	110
98.169	98.323	99.111	97.417	97.5	97.824	97.415	99.399	98.07	97.921	99.434	97.095	98.725	98.23	99.25	97.377	98.805	98.649	97.423	100.38	97.738	99.309	98.228	99.508	98.571	97.773	96.915	97.529	99.048	98.981	97.068	97.91	97.068	98.256	97.799	97.584	98.159	96.984	98.116	98.558	97.379	98.009	97.502	100.25	97.616	98.515	98.217	98.876	98.243	98.998
98.958	97.325	97.33	98.709	99.352	97.724	99.08	97.832	97.78	98.845	98.461	98.957	97.792	96.922	98.761	97.515	98.683	98.907	98.663	99.693	100.8	97.057	96.634	97.274	99.536	98.685	98.122	98.22	98.622	97.981	97.944	98.155	98.356	97.208	98.012	97.915	97.861	99.736	97.998	98.826	98.483	96.844	96.647	99.187	98.566	99.304	97.967	97.311	97.027	99.588
107.48	107.36	106.34	107.94	108.85	108.06	106.78	108.72	106.73	108.91	108.06	108.08	107.37	107.23	107.52	108.46	107.56	108.55	108.16	107.51	108.42	109.5	108	107.84	109.61	107.54	108.34	108.91	108.65	108	109.11	107.5	108.33	109.56	107.19	108.84	109.24	107.26	107.87	107.38	109.58	107.82	107.87	109.9	107.38	106.04	108.6	108.56	110.16	107.9
106.85	108.22	108.25	106.98	107.77	106.5	108.47	107.91	108.65	107.18	107.92	107.98	108.22	107.73	107.74	106.19	107.77	109.15	107.84	108.62	107.81	107.1	107.38	109.57	108.13	107.51	107.68	108.52	106.89	108.03	107.61	108.77	106.21	107.35	109.32	107.28	107.68	108.61	107.45	109.53	107.18	108.63	108.33	107.04	106.75	107.61	109.17	107.23	107.82	108.91
108.4	107.84	108.81	107.95	107.38	107.85	108.23	107.19	108.55	107.7	106.68	108.25	108.32	108.5	108.84	106.87	107.15	106.3	109.35	108.27	107.21	108.42	108.82	109.37	106.93	107.37	106.49	106.75	106.67	108.59	106.83	108.04	106.17	106.85	107.1	106.32	107.18	107.21	107.82	107.67	109.43	105.98	108.33	107.98	108.61	107.52	109.08	108.26	109.05	107.49
107.96	109.71	108.77	108.17	106.66	107.72	108.36	108.58	109.37	109.34	110.02	106.78	108.37	109.36	106.53	106.11	107.84	107.98	109.23	108.28	108	108.6	107.8	110.29	106.97	107.81	109.42	107.84	105.52	107.32	107.71	109.11	107.89	108.09	108.18	107.97	107.9	107.54	107.83	108.26	109.17	106.26	108.9	108.9	109.03	108.55	106.96	108.5	108.77	109.22
98.563	98.536	99.617	98.187	97.819	98.214	96.021	95.666	97.999	98.472	97.485	97.436	98.995	98.555	97.266	97.765	97.089	98.578	99.043	97.845	98.409	96.666	98.664	96.585	97.932	96.775	98.043	98.017	97.028	96.302	98.172	99.236	97.057	96.777	97.996	98.383	97.627	98.277	98.489	97.259	99.286	98.884	97.403	98.948	99.165	98.254	97.994	98.214	99.273	97.692
105.11	103.77	106.02	105.89	105.65	105.19	106.08	104.37	107.11	105.62	106.54	104.61	105.56	106.27	106.18	105.47	105.82	106.54	104.99	106.26	106.16	106.43	104.36	106.11	105.49	105.91	106.3	105.08	106.82	104.2	106.72	105.29	104.41	106.13	105.93	106.4	105.76	105.68	107.04	105.11	105.46	107.14	104.74	106.5	105.55	104.88	106.29	105.25	104.38	104.89
108.06	107.15	108.6	109.28	108.85	108.63	109.91	107.06	108.42	106.91	108.16	109.17	108.49	108.92	109.07	107.74	108	108.44	106.24	108.64	107.7	108.19	109.32	109.22	109.37	107.49	108.4	108.7	107.8	107.56	108.92	107.62	107.79	108.54	108.57	108.35	107.36	107.73	108.89	108.47	107.93	107.93	108.62	108.09	108.82	109.68	109.47	106.76	108.37	107.44
108.72	108.25	107.08	107.25	108.23	107.78	107.71	108.51	107.36	109.7	109.99	106.94	107.74	107.22	108.06	108.43	108.15	107.53	107.21	108.49	108.44	107.1	107.6	107.49	108.48	108.47	107.52	107.47	109.11	108.69	107.36	107.5	109.12	107.91	108.01	107.39	108.02	107.55	107.71	107.87	109.3	107.77	107.88	107.32	107.65	108.48	109.25	107.63	106.5	108.25
108.19	107.47	108.28	108.49	107.17	108.48	107.46	108.65	109.41	108.84	107.5	108.55	108.29	109.75	106.73	109.18	107.83	108.05	107.74	107.66	109.95	107.09	107.02	107.13	108.49	107.42	109.5	106.62	109.06	108.53	108.54	109.1	109.16	107.05	107.1	109.45	108.29	108.31	107.33	109.11	108.95	107.62	108.77	108.14	109.72	108.35	109.91	107.21	107.51	109.46
109.46	108.94	109.27	108.62	109.24	108.87	107.46	107.2	108.11	108.63	109.53	107.7	107.59	109.74	107.35	108.06	107.56	107	106.65	107.04	107.83	107.25	109.46	107.74	107.95	107.25	108.49	108.82	107.28	106.83	110.2	108.39	108.89	108.25	108.7	110.78	107.9	107.11	105.69	109.51	108.07	109.32	106.35	108.29	109.28	107.12	106.96	110.95	110.05	108.61
109.75	108.33	108.52	107.99	109.54	108.45	107.67	109.61	107.63	108.78	106.94	108.21	109.94	108.33	108.19	109.28	109.74	107.23	108.48	108.85	108.89	108.63	109.5	107.8	108.35	108.18	107.82	109.06	108.97	108.14	109.42	108.72	107.76	107.61	107.79	108.52	107.95	107.7	108.72	108.61	108.01	107.71	106.74	110.18	107.33	107.84	108.82	109.99	107.44	109.53
109.31	108.05	108.35	109.31	109.27	108.98	107.32	106.64	108.33	107.88	109.66	108.06	109.83	106.76	108.01	108.65	107.7	108.98	107.12	108.25	109.17	106.46	108.65	107.75	105.66	107.45	106.4	106.08	108.71	108.57	107.68	107.8	107.75	106.51	107.39	109.7	109.99	105.68	108.12	105.88	107.13	109.4	107.42	106.59	108.12	108.36	107.74	108.86	108.51	107.11
100.07	99.457	100.67	99.427	99.473	100.51	100.61	98.399	101.22	100.36	101.03	100.27	101.11	100.33	101.89	100.57	99.848	99.553	100.03	99.795	100.75	102.07	100.72	99.368	99.515	99.623	100.22	99.592	103.17	100.03	100.42	101.43	99.804	101.29	101.44	101.05	100.02	102.06	102.03	101.42	100.05	99.303	100.09	100.29	101.1	100.61	99.161	100.25	101.99	100.88
108.14	108.04	108.37	108.22	106.9	108.08	107.82	108.17	107.22	108.93	107.18	105.85	107.09	108.8	108.33	106.45	105.95	106.8	107.29	106.93	106.97	109.51	106.88	107.88	108.31	108.94	108.59	107.67	109.29	107.47	108.54	106.91	107.39	107.46	108.78	108.73	107.04	106.33	110.42	106.83	107.21	107.1	107.2	108.19	108.51	107.32	108.61	106.95	107.95	108.97
103.54	102.52	103.07	103.92	102.43	102.52	103.67	102.39	102.33	103.17	103.14	102.64	102.94	101.74	103.09	103.6	103.62	100.66	102.75	102.95	101.36	101.6	103.16	103.95	102.41	103.21	105.15	103.07	102.42	103.05	103.3	102.59	104.65	103.63	103.21	101.96	103.31	102.89	103.76	102.95	102.88	103.3	104.15	103.31	103.23	103.71	103.01	102.78	102.89	102.01
107.7	108.24	107.77	107.99	107.78	107.33	108.79	108.93	107.41	108.81	108.94	107.21	107.38	108.01	108.8	108.14	107.05	108.56	107.7	108.65	107.77	108.75	108.17	108.39	108.02	108.8	108.83	106.47	106.91	107.63	106.92	108.22	106.79	107.77	109.03	108.38	107.38	107.92	108.67	108.57	108.66	106.43	109.6	109.04	107.52	107.18	106.71	107.37	108.22	106.77
107.25	108.01	107.57	107.44	108.11	109.21	108.31	108.51	106.91	106.92	107.06	106.2	107.09	108.44	107.34	107.4	109.57	107.23	107.37	108.39	108.57	108.09	108.51	108.42	109.8	106.95	108.23	108.35	107.66	108.29	106.96	106.78	107.02	108.02	108.75	108.55	107.77	105.93	105.73	106.24	107.58	106.92	107.55	108.29	106.81	107.97	107.45	107.49	108.24	108.71
104.68	105.56	106.41	105.57	105.94	104.75	106.38	105.32	106.75	106.75	105.87	106.12	105.33	105.49	105.16	104.86	104.38	104.91	105.79	104.61	105.66	103.59	107.1	106.49	105.77	105.52	105.39	103.66	106.7	104.78	105.77	105.66	105.41	106.05	105.52	102.91	105.78	107.23	106.92	106.86	105.84	106.19	106.47	105.55	106.69	104.27	106.27	106.75	104.98	104.86
108.79	108.4	107.98	107.82	108.87	106.18	108.64	108.53	106.99	107.06	106.81	109.5	108.87	108.83	108.64	106.67	108.38	109.17	109.84	107.83	109	108	108.73	108.93	107.66	109.8	106.52	108.72	107.53	109.58	108.24	107.88	107.97	108.47	107.17	105.34	108.38	107.99	107.52	108.95	108.35	107.01	109.18	109.63	108.4	109.65	108.24	108.26	108.18	108.21
106.6	107.93	107.24	104.17	106.87	105.57	105.72	106.29	107.4	105.58	106.6	104.89	106.71	106.22	106.31	106.11	104.45	104.69	107.62	105.07	105.68	104.55	104.68	106.5	105.62	106.5	106	105.29	104.29	105.72	105.94	104.38	106.16	107.72	104.82	105.65	106.75	105.57	104.77	103.82	106.72	106.34	107.13	106.43	106.13	105.81	104.73	105.15	104.84	104.42
106.52	105.53	104.55	107.4	104.89	104.61	105	105.65	104.78	106.36	106.58	106.02	104.45	103.11	106.32	104.28	104.89	106.63	105.29	105.53	106.62	106.31	105.53	106.87	106.3	105.22	104.95	103.83	105.33	105.07	105.79	105.24	106.4	107.82	105.6	105.58	106.37	104.99	105.51	106.43	104.19	106.34	106.74	105.85	104.9	105.47	105.59	105.35	106.65	107.2
108.56	109.41	107.9	109.13	107.96	108.36	106.45	108.11	106.63	109.36	108.34	108.51	109.35	107.98	109.51	107.72	109.71	107.7	109.27	109.09	108.5	108.89	108.14	107.93	107.62	108.47	108.47	107.97	106.86	108.05	108.65	108.15	107.96	109.25	107.82	108.63	109.28	109.46	108.1	107.77	110.37	106.54	108.42	107.24	109.64	107.66	108	108.71	108.34	109.2
107.03	106.83	109.43	108.91	107.64	108.47	107.1	106.7	109.86	108.58	108.77	107.82	107.97	108	108.07	108.46	107.9	108.22	108.18	108.4	107.92	108.83	107.35	109.41	107.43	108.75	109.04	110.34	108.12	109.32	108.02	108.58	109.32	108.85	108.99	109.16	108.79	108.29	106.83	108.44	107.74	108.29	109.33	108.17	109.71	109.14	109.2	107.5	109.6	107.39
109.01	106.78	109.2	106.19	108.07	107.57	107.38	109.12	107.59	108.17	108.19	107.94	109.4	107.7	106.67	108.01	106.84	107.05	109.02	107.16	107.53	108.28	108.27	107.74	106.92	107.35	107.32	107.72	107.71	108.62	106.94	109.25	108.71	106.24	107.9	107.73	107.58	107.84	107.7	108.16	107.85	108.3	107.81	108.12	108.18	109.04	107.06	109.12	107.82	108.05
110.12	110.36	110.26	109.93	110.07	112	109.79	108.64	110.15	110.05	109.92	111.09	110.79	110.8	110.07	110	110.36	110.68	110.47	111.22	111.62	112.28	109.91	109.91	111.07	110.55	110.36	109.24	110.28	111.36	109.36	110.44	109.42	109.95	110.09	109.91	111.85	109.42	110.67	111.21	109.58	109.6	111.61	109.58	112.1	110.45	110.91	110.02	110.24	109.87
109.85	109.89	112.08	109.68	110.39	109.46	109.18	110.07	110.73	110.47	110.48	110.68	109.77	109.98	109.59	109.93	110.34	112.64	109.88	110.75	109.84	109.62	112.41	111.59	109.89	112.48	110.83	109.86	110.31	110.65	110.92	109.31	110.73	109.58	110.16	111.92	109.85	110.56	110.92	109.44	111.15	110.5	110.47	109.33	109.07	109.83	111.43	109.34	110.32	111.3
110.97	109.4	108.79	111.37	109.82	111.63	109.49	110.67	110.54	111.29	111.73	111.1	110.8	111.19	111.62	110.13	110.04	111.41	110.49	110.16	110.53	110.15	108.31	109.71	110.06	110.55	110.13	108.95	109.73	110.6	109.46	110.1	110.1	109.6	110.87	110.55	111.07	109.9	110.18	110.1	110.42	111.44	110.67	111.58	109.4	109.85	110.41	110.64	110.32	110.68
109.38	107.98	106.8	108.81	108.53	109	108.53	108.67	108.33	108.89	105.7	106.72	107.64	108.21	109.09	109.6	109.13	108.25	107.65	109.19	108.2	108.1	107.98	109.17	107.24	107.49	108.03	108.82	109.24	109.21	109.05	108.02	108	109.74	108.19	109.13	108.38	109.14	105.86	109.33	108.57	108.67	109.5	110.32	108.84	108.83	107.34	108.93	107.31	107.57
108.65	108.16	107.91	108.06	107.03	107.12	108.17	109.52	108.95	109.23	107.97	107.67	108.72	109.68	108.72	107.79	108.63	109.15	108.14	107.6	109.01	107.65	109.32	109.4	107.47	108.4	109.42	107.04	107.1	109.34	106.42	108.67	108.72	110.01	108.1	109.8	106.85	109.45	109.61	108	110.34	108.65	106.88	110.24	109.1	108.04	106.86	107.83	109.84	108.66
105.53	107.47	108.34	107.45	108.22	107.89	107.94	106.07	109.57	108.05	108.06	107.51	107.22	107.41	107.72	107.99	107.56	106.85	107.72	107.88	107.67	106.93	106.48	107.98	108.25	107.8	108.77	107.8	107.46	107.94	106.62	107.81	107.23	107.75	107.88	108.06	107.93	106.34	107.8	107.19	107.9	108.76	108.2	107.63	108.12	108.17	107.27	108.81	109.06	109.13
100.44	100.91	99.968	101.94	101.24	101.81	101.33	101.09	101.82	102.62	100.88	99.978	100.23	101.71	100.61	101.54	102	101.92	102.03	102.75	101.52	99.476	99.885	101.43	99.571	99.584	100.66	101.42	102.58	100.2	101	100.88	100.93	101.87	100.72	98.824	101.92	101.86	101.19	101.01	101.07	101.05	100.77	100.24	100.31	100.58	100.91	100.21	101.11	100.63
107.11	107.12	107.87	106.81	106.38	106.48	106.75	106.41	108.12	106.41	108.99	107.4	107.05	109.12	107.41	107.59	108.17	108.25	108.21	107.59	106.44	107.92	107.17	107.74	108.55	108.67	107.08	106.27	107.86	108.34	107.52	107.56	107.55	108.83	107.97	107.16	107.35	107.13	109.67	107.71	107.42	108.26	107.13	109.44	108.47	107.92	108.14	107.63	108.41	109.13
107.35	108.83	110.09	107.52	109.25	108.73	106.94	108.01	108.18	108.52	110.03	108.79	108.29	109.36	108.25	107.09	108.98	108.51	109.16	108.64	108.14	109.77	106.86	107.74	108.65	108.52	107.7	108.65	107.21	108.29	106.81	107.84	107.42	109.8	107.14	108.99	109.4	107.51	109.98	107.7	109.02	108.82	108.8	108.73	108.71	106.5	107.84	108.74	106.6	109.48
110.05	107.99	108.7	108.52	107.58	108.53	110.69	108.48	108.5	109.63	109.03	109.21	107.97	107.48	108.54	107.19	108.73	107.32	109.44	108.95	108.9	107.94	110.04	108.54	108.54	110.26	107.1	107.89	109.39	109.32	109.6	109.11	108.71	108.95	108.63	108.32	108.52	109.72	107.1	106.23	108.63	108.04	107.89	108.34	109.07	108.49	108.49	107.77	110.2	108.96
99.139	98.175	98.395	97.353	100.29	100.37	98.311	98.659	97.765	98.697	98.644	98.48	97.667	99.033	98.973	99.23	98.281	99.652	98.241	98.814	97.798	100.5	98.561	98.186	98.441	98.153	99.574	99.256	97.444	98.884	99.703	98.412	98.804	100.76	98.061	99.1	98.695	97.487	99.384	99.345	99.553	99.517	98.432	97.828	98.287	98.312	99.087	97.336	98.318	97.446
106.94	106.12	108.69	107.8	108.6	110.26	107.97	108.22	107.62	108.11	109.69	109.08	107.27	107.48	107.76	109.64	107.07	106.91	107.26	107.87	106.96	108.78	108.3	107.18	109.53	107.88	109.18	106.64	107.93	108.19	108.07	109.21	107.57	107.94	110.9	107.57	109.56	108.17	108.44	107.99	106.6	107.97	108.17	107.47	107.5	107.17	108.56	108.98	107.33	107.13
98.488	97.673	98.41	96.039	98.568	98.163	98.452	97.516	99.948	98.957	98.524	97.553	98.639	99.1	98.251	97.542	96.318	98.516	95.947	98.383	97.027	98.821	97.079	97.789	97.821	97.729	98.698	97.236	97.806	96.581	97.996	98.294	98.626	98.067	99.383	98.663	99.084	98.763	97.382	98.4	96.011	97.98	99.382	96.85	96.953	99.66	98.339	97.636	99.451	99.43
107.96	107.81	109.81	109.47	108.49	109.7	108.54	106.84	108.24	107.97	107.86	108.77	108.56	110.3	108.06	109.73	108.68	108.76	108.37	107.27	109.11	107.94	108.73	108.48	106.08	108.43	107.48	109.63	108.93	107.36	108.42	107.87	108.05	108.34	108.22	107.58	110.55	108.57	107.55	109.95	107.63	107.34	107.54	110.1	108.64	109.07	109.35	109.87	109.38	107.57
108.45	108.34	108.27	108.93	107.2	108.53	106.11	107.46	107.86	107.99	107.86	108.77	108.84	109.07	107.68	106.11	106.81	107.44	109.49	108.45	107.74	108.49	109.36	107.46	106.53	110.29	107.07	107.58	107.99	106.97	107.51	106.92	107.65	108.51	107.81	108.42	107.91	108.48	108.74	107.73	108.37	109.04	109.11	108.07	108.77	107.8	108.01	107.61	107.81	109.15
107.47	109.39	110.03	108.22	108.56	108.7	108.8	108.85	109.7	109.48	107.39	110.66	109.68	109.67	107.75	108.1	109.56	110.21	107.56	107.5	108.42	108.96	108.77	109.95	109.82	109.05	107.93	107.73	108.92	107.53	109.78	108.29	109.3	108.46	106.74	108.62	107.6	108.37	107.69	108.16	107.39	107.83	107.46	108.66	107.74	109.17	108.61	110.05	108.87	108.75
108.16	106.56	107.32	107.79	107.09	106.02	107.01	108.41	106.77	108.16	108.36	108.23	107.73	105.84	107.99	107.31	108.16	109.01	108.89	107.87	109.14	106.6	107.32	107.25	107.44	108.75	106.64	107.12	108.83	108.13	106.06	108.2	108.18	108	107.09	107.34	108.03	107.71	107.44	107.8	107.53	107.66	109.44	107.18	107.86	108.99	108.84	107.22	107.68	107.4
107.32	107.66	106.51	107.64	107.16	107.77	108.02	107.77	106.35	107.5	108.14	106.65	108.65	105.37	107.96	108.17	109.02	107.73	106.6	109.93	107.73	108.76	108.27	107.77	109.59	108.86	106.92	107.48	107.65	107.07	107.29	106.47	107.99	108.09	107.72	108.01	106.97	107.66	107.34	109.04	107.61	108.13	109.01	106.82	108.35	106.16	107.71	107.34	106.97	108.09
107.64	107.59	105.69	105.97	107.58	108.51	106.85	106.96	107.57	105.19	105.9	106.67	104.67	106.08	106.17	107.74	107.07	105.97	107.67	106.07	105.86	106.1	106.33	107.98	107.95	105.15	107.4	106.23	105.51	106.9	105.54	106.53	106.16	106	105.05	106.91	106.95	105.62	106.07	105.54	107.65	107.39	106.43	105.52	105.51	104.99	106.01	105.39	107.17	107.47
108.45	108.35	108.62	108.58	108.86	108.37	107.79	108.55	107.7	110.99	107.73	107.49	107.69	109.31	108.31	109.23	108.75	108.48	107.69	108.32	108.22	108.77	107.53	107.93	108.91	108.13	109.15	109	107.58	108.16	107.55	108.34	107.77	108.42	108.2	106.92	106.99	108.76	108.78	106.81	107.34	107.42	106.58	109.03	109.7	108.08	107.68	107.49	107.28	107.49
99.247	100.79	101.85	100.15	101.77	100.61	101.98	100.31	101.94	100.79	100.54	101.59	100.51	100.03	101.35	100.39	100.81	100.29	101.09	101.87	102.22	101.35	101.6	101.18	99.961	99.235	100.57	100.62	101.73	100.78	101.27	101.07	100.97	101.88	100.84	100.08	101.94	101.13	101.31	101.04	101.5	101.74	100.56	101.71	99.945	100.93	100.41	101.12	102.63	102.45
104.51	105.11	105.14	105.44	108.22	105.25	106.05	106.46	105.85	106.83	104.63	105.46	105.49	106.94	105.62	105.65	105.34	104.95	105.23	105.73	105.71	105.18	106.4	104.95	104.93	105.31	106.5	106.54	104.59	107.28	105.75	105.74	103.82	104.33	103.45	104.78	104.45	106.28	105.4	105.54	106.38	104.68	105.53	105.48	105.84	106.01	106.06	106.13	105.75	105.19
104.89	104.44	106.89	105.66	104.43	106.58	105.8	105.55	106.51	104.58	104.3	105.76	104.6	104.76	105.25	105.76	104.02	105.87	106.42	106.12	103.68	104.6	103.94	105.44	106.05	107.45	106.62	104.3	106.09	106.51	105.84	104.86	107.84	105.69	106.64	105.81	104.88	105.26	106.72	106.49	108.43	105.06	104.86	106.05	107.27	105.8	106.5	105.38	104.94	106.38
111.12	108.15	108.94	108.17	108.19	109.73	108.6	109.2	109.56	109.03	107.97	107.93	108.73	107.75	108.11	108.7	108.65	107.64	108.52	109.83	108.89	108.06	107.98	109.46	107.39	108.89	108.34	108.99	110.48	107.18	111.22	107.5	107.87	108.19	108.77	108.57	109.08	109.77	109.03	107.83	109.14	109.15	107.39	108.65	109.22	108.24	108.3	110.07	109.69	109.43
104.66	105.07	105.16	105.69	106.35	104.15	105.06	106.23	107.11	106.42	105.74	106.31	105.69	106.14	105.05	105.74	105.45	104.62	105.68	105.85	104.99	105.44	106.05	106.2	106.41	104.51	104.86	105.8	105.51	104.62	105.91	104.55	105.09	105.9	107.38	105.82	104.16	104.51	105.3	106.85	104.95	106.21	106.23	106.89	104.62	105.16	105.67	106.45	104.59	106.35
108.15	108.1	107.53	107.01	106.49	109.33	108.14	107.79	108.4	108.94	105.09	107.51	106.84	107.29	108.56	107.02	106.77	108.21	108.51	107.67	108.3	107.9	108.47	107.93	106.75	107.8	105.22	106.42	108.96	105.83	107.84	105.59	107.71	108.65	107.55	106.77	108.69	108.11	108.62	106.81	109.5	108.43	108	109.6	106.87	107.77	109.43	106.47	105.87	106.81
107.78	109.42	106.74	106.97	107.81	107.72	106.59	108.44	109.47	110.76	108.94	108.09	108.68	109.12	108.79	109.09	108.59	108.4	107.56	109.1	109.03	109.07	106.91	108.22	108.08	107.57	109.14	108.44	106.77	108.5	110.79	107.36	108	107.36	105.89	109.75	107.47	109.66	107.82	108.48	109.64	108.62	108.59	107.92	107.27	106.18	107.63	107.65	107.92	108.32
108.21	106.97	107.67	108.66	108.13	107.56	107.76	106.83	108.04	106.68	106.19	107.4	107.57	108.77	109.71	106.29	108.3	108.21	109.95	107.96	106.04	108.19	106.81	108.77	107.72	108.96	106.96	107.17	106.49	109.13	107.8	106.43	108.09	108.22	108.07	108.38	108.42	106.99	106.55	108.47	107.37	107.3	107.25	108.58	107.67	108.51	107.88	107.12	107.77	106.4
108.1	108.28	108.84	107.77	107.22	108.89	108.64	108.41	107.9	107.97	107.62	109.17	108.44	109.24	108.28	109.3	107.8	107.21	107.69	109.17	108.19	107.28	107.8	107.22	108.33	109.2	107.9	108.17	108.77	109.15	107.65	107.22	107.31	107.65	109.34	107.98	107.06	108.41	108.71	108.06	107.67	109.08	108.75	108.44	106.63	107.82	107.8	108.58	108.47	106.76
105.88	104.82	106.81	106.06	106.33	104.49	105.78	103.38	105.13	104.55	105.38	104.29	106.49	105.85	105.77	105.55	104.28	106.15	104.05	105.74	104.6	105.17	104.24	105.06	106.46	107.96	105.55	105.59	106.17	104.8	107.3	106.06	105.59	106.66	106.02	104.53	106.88	106.71	104.37	105.32	105.99	106.07	105.52	104.63	106.11	105.64	105.7	105.61	105.35	105.13
108.93	108.57	107.42	108.09	107.42	109.86	108.65	107.9	107.92	107.13	108	110.17	107.03	106.14	108.54	108.83	107.78	108.75	108.68	107.81	108.94	108.13	108.72	108.98	108.49	108.1	109.04	109.96	109.74	108.07	108.56	107.4	107.24	108.68	106.71	107.15	108.47	106.72	107	106.62	109.85	107.71	109.05	108.71	107.57	106.1	107.93	108.24	107.3	107.93
106.99	107.78	105.52	107.72	106.78	105.6	106.87	106.78	105.65	107.03	105.46	106.02	106.61	106.07	106.36	105.64	106.44	104.89	106.43	108.68	105.34	106.36	106.1	106.81	105.34	108.09	106.89	107.18	106.84	106.41	106.91	106.61	106.49	106.92	106.06	107.39	106.68	107.55	106.05	106.91	105.58	106.76	106.08	105.65	105.01	107.99	107.43	106.46	106.06	106.79
104.66	107.66	105.24	104.99	104.6	106.47	106.6	105.56	105.76	105.91	104.55	106.11	105.42	105.83	106.5	105.91	105.29	105.12	105	105.42	106.4	105.66	104.1	105.36	105.94	106.68	105.48	105.8	104.64	106.37	105.69	105.92	105.27	105.41	107.43	106.17	105.79	105.82	104.6	104.69	104.68	104.7	106.5	103.78	106.97	105.85	106.34	106.77	104.18	105.29
109.9	111.32	111.52	111.16	110.52	109.59	110.51	111.42	110.68	110.75	110.52	110.46	109.97	110.59	109.08	110.19	109.56	108.81	108.52	110.33	110.72	110.14	110.16	110.82	110.48	110.87	110.03	109.72	110.56	109.26	110.52	109.75	109.13	110.88	110.31	109.67	111.18	109.87	111.21	110.77	111.33	111.26	111.22	112.46	110.65	109.28	110.34	110.43	111.43	110.47
105.37	107.16	105.44	105.95	105.66	104.63	104.21	106.39	106.85	106.24	107.33	105.9	107.15	105.7	106.18	106.16	106.2	106.54	104.61	106.67	104.75	105.66	105.2	106.06	104.88	106.13	104.62	104.81	106.13	105.63	105.22	105.11	105.44	106.93	104.06	105.06	104.57	105.11	106.39	105.62	106.73	106.27	104.86	105.35	104.21	105.67	107.5	106.61	104.77	104.46
105.61	105.3	107.41	106.57	106.99	106.33	106.12	105.9	105.16	106.41	105.56	104.38	106.46	105.7	104.14	105.66	104.76	104.61	107.13	105.17	106.21	106.25	105.26	105.78	105.37	104.95	106.28	105.02	105.78	106.03	105.73	104.86	105.58	106.18	107.05	106.27	105.3	104.89	104.3	106.82	104.85	105.22	106.55	106.04	106.22	105.25	105.67	106.19	107.06	105.26
107.91	105.74	104.06	106.29	107.19	106.57	106.61	107.34	106.69	107.07	105.55	105.47	105.68	108.37	103.58	106.33	106.13	107.02	105.97	105.13	105.15	105.3	104.24	104.6	105.04	106.97	105.51	106.07	106.41	104.04	106.25	106.46	103.85	105.76	107.09	105.56	107.2	105.47	106.54	106.16	105.31	106.65	105.32	106.02	106.07	105.46	105.92	104.48	105.98	102.75
110.35	109.47	108.48	110.09	110	109.19	111.03	110.78	109.62	111.97	110.01	111.14	110.77	111.13	109.51	110.15	110.01	111.38	109.47	110.08	110.91	110.35	111.58	111.14	109.88	111.92	110.88	109.93	110.18	111.39	108.18	109.33	110.78	109.23	111.84	110.36	111.33	111.49	111.34	109.79	111.68	111.24	109.09	110.08	109.8	111.56	110.78	110.11	109.64	110.03
106.01	107.24	106.07	106.88	106.11	107.77	107.15	106.33	106.83	105.61	105.24	105.82	106.76	106.95	106.69	105.93	107.52	105.84	106.88	107.89	105.79	106.57	105.78	105.4	107.61	106.08	106.07	105.67	106.01	105.11	107.02	106.88	106.03	106.7	106.58	106.88	107.15	108.71	105.75	108.29	106.62	106.67	105.85	105.3	105.42	106.63	106.96	106.12	106.03	107.25
109.65	108.3	107.52	107.47	108.48	107.93	108.31	108.36	107.07	108.48	108.39	108.25	108.49	107.78	109.03	109.07	109.8	108.38	109.26	108.05	108.75	107.45	107.73	107.9	107.62	108.18	108.78	107.44	109.43	108.9	109.62	107.87	107.69	107.12	106.81	109.21	109	107.86	107.96	108.06	106.96	108.6	107.07	108.9	108.12	108.29	107.59	108.43	108.4	108.47
108.96	110.48	108.37	107.64	107.79	108.75	109.36	108.27	109.25	107.79	107.99	107.73	108.91	109.11	108.97	110.1	107.37	109.08	106.59	107.67	107.97	107.67	108.43	108.13	108.77	108.49	108.09	108.14	108.77	109.67	108.51	108.55	109.33	109.33	109.71	109.07	108.78	108.58	109.19	106.41	108.14	108.71	109.35	109.13	108.28	108.9	108.9	108.54	108.34	108.85
107.04	109.7	107.41	107.37	107.25	107.99	107.42	107.87	108.29	106.75	110.35	108.95	108.15	108.33	109.67	107.6	107.19	108.67	109.28	107.58	107.36	107.93	107.03	108.72	109.35	108.65	108.64	109.19	108.94	107.35	107.5	108.62	108.36	108.52	107.83	107.43	109.01	110.21	109.07	107.7	108.09	109.39	108.62	108.18	107.12	108.35	106.77	108.22	108.32	108
107.18	104.7	107.26	106.56	106.49	106.59	106.76	105.34	105.34	106.69	106.18	106.56	106.82	106.12	104.96	107.62	105.97	106.77	105.64	106.85	104.19	105.77	106.84	106.11	105.03	106.4	106.07	106.21	105.51	106.8	107.55	104.74	107.72	106.73	105.75	106.6	105.61	105.55	105.14	105.67	107.92	105.49	104.46	105.64	105.13	106.37	105.9	108.61	106.28	106.21
106.1	105.71	105.73	106.91	106.59	107.01	107.58	105.26	106.61	106.51	106.16	105.38	106.03	107.05	104.91	106.11	105.33	106.55	104.72	105.19	105.55	106.3	106.31	105.89	106.9	105.07	104.34	106.16	104.74	106.59	108.19	106.69	105.43	106.02	105.23	104.38	104.14	105.5	107.11	106.18	105.84	106.38	106.15	104.7	106.37	106.01	103.91	107.15	106.28	105.7
99.35	97.22	98.447	97.851	97.579	99.603	97.401	97.375	98.178	97.271	98.615	99.302	97.569	98.03	97.632	97.777	98.961	98.635	98.388	98.526	98.452	97.827	99.87	98.117	98.092	97.838	98.764	96.859	98.031	97.504	99.252	99.59	97.87	99.415	97.649	97.972	97.638	97.471	97.689	98.988	96.883	97.825	98.105	97.306	98.448	97.53	97.558	98.417	98.879	97.449
110.82	110.47	110.71	109.89	109.7	110.14	110.47	111.04	108.96	110.72	110.5	110.23	111.46	109.6	111.74	110.76	110.75	110.11	111.02	109.58	110.26	110.13	109.76	109.75	109.7	112.41	109.64	110.64	109.27	109.21	109.12	109.5	110.15	109.91	110.95	108.79	111.53	111	110.25	109.88	109.48	111.24	110.12	110.46	110.56	112.86	110.14	109.9	110.05	111.36
106.36	104.76	106.91	106.85	105.69	105.6	106.61	107.04	104.46	105.3	106.9	105.06	105.2	104.7	106.01	104.54	105	105.17	105.5	103.79	105.11	107.21	105.32	105.18	105.6	105.43	104.82	105.03	104.94	106.65	105.93	105.87	105.4	106.37	106.51	106.61	106.05	105.34	106.19	106.48	104.58	106.09	104.37	105.24	106.01	106.74	105.92	105.27	105.88	105.39
103.88	105.36	105.61	105.5	105.54	105.27	103.89	105.48	108.16	106.64	105.26	105.18	105.57	104.94	105.55	105.8	104.14	107.28	105.63	105.01	104.89	105.53	106.15	105.67	106.03	105.81	105.8	107.49	106.57	103.95	105.62	105.84	105.52	104.22	104.53	106.49	105.84	107.12	106.16	105.7	105.57	105.29	105.39	105.96	106.4	104.22	106.21	106.37	104.89	104.78
107.63	108.11	108.71	107.56	108.58	108.62	108.37	108.42	108.65	108.79	109.03	109.66	108.35	107.21	108.12	109.63	108.11	109.51	110.74	110.97	108.65	107.74	108.2	110.26	108.42	109.17	108.14	108.67	109.39	108.16	107.59	108.48	107.51	108.96	106.75	108.4	107.95	106.76	109	107.68	108.31	107.88	107.47	110.3	108.81	109.25	108.54	107.14	107.63	108.93
106.32	105.89	107.53	107.47	105.06	106.57	106.79	106.2	104.49	106.48	106.51	106.89	106.58	107.46	106.77	106.33	106.72	106.63	107.1	106.3	106.56	106.79	105.95	106.08	107.38	105.67	103.81	106.09	107.9	106.66	106.56	107.59	106.56	107.25	106.16	105.42	106.07	106.78	106.58	107.6	107.57	107.15	107.94	106.39	107.28	105.45	106.57	107.38	108.02	105.05
106.93	106.88	106.22	104.51	105.71	107.28	106.86	105.4	106.24	105.09	107.25	103.89	106.68	105.51	104.83	106.06	106.18	105.8	105.18	105.32	106.5	106.2	105.33	106.81	106.24	105.36	106.13	106.7	105.66	105.13	105.36	104.94	106.23	105.8	105.8	106.34	104.8	105.19	105.21	105.68	106.41	107.27	105.36	105.87	107.15	104.14	104.6	105.7	105.47	105.5
109.47	107.82	109.01	108.09	109.08	107.62	109.2	109.65	107.64	108.39	107.06	108.26	110.62	106.13	107.97	108.43	107.07	109.69	107.69	108.67	108.28	109.07	108.25	109.22	108.79	108.9	108.29	107.26	107.85	108.04	109.08	109.93	108.22	107.14	107	108.19	107.83	108.23	109.43	108.15	109.76	108.11	108.75	106.96	108.82	108.58	109.57	107.46	108.27	107.87
97.582	98.356	97.18	99	98.069	99.127	97.983	98.035	98.332	99.22	97.642	98.42	99.033	97.554	97.547	98.477	97.815	97.722	97.671	96.788	98.126	97.22	96.568	98.189	98.048	97.511	96.924	97.666	98.19	98.537	98.881	97.036	98.24	98.842	98.606	97.685	97.477	99.215	97.468	97.835	99.012	99.207	97.446	97.943	99.273	98.236	98.538	97.821	98.126	97.86
110.67	108.48	110.11	110.77	110.04	110.8	110.81	110.21	110.59	111.53	110.86	110.94	109.15	110.11	112.38	112.14	109.82	111.82	109.83	109.72	110.24	110.13	110.95	109.93	108.04	109.36	109.24	110.99	110.67	111.55	110.91	111.85	109.98	109.47	110.33	111.43	109.44	110.92	110.44	109.95	110.57	112.85	109.37	109.72	108.72	110.33	110.87	111.34	111.17	110.64
105.87	107.5	106.43	106.78	106.91	105.92	107.15	106.81	107.45	106.62	106.08	106.14	105.14	105.96	105.98	105.78	106.55	107.02	106.46	106.67	107.33	106.5	106.2	107.09	105.97	105.85	106.72	106.16	106.44	106.75	106.41	106.61	106.13	108.26	106.17	106.09	105.81	105.38	107.78	105.56	106.85	107.55	105.08	107.06	105.54	106.82	105.79	106.35	105.99	107.6
106.35	108.49	108.01	107.8	106.72	108.18	107.04	110.26	108.83	108.82	107.71	109	106.89	107.91	108.54	109.15	108.12	106.68	109.42	106.9	108.58	107.3	110.36	106.43	109.42	108.5	108.69	107.52	107.16	108.32	108.79	108.36	107.51	108.51	108.39	109.62	107.82	107.15	106.99	107.37	109.36	108.15	107.48	107.98	107.73	108.18	107.82	107.61	107.54	108.62
110.57	109.8	110.34	109.93	110.2	109.87	110.21	111.2	109.69	111.36	111.74	111.89	110.83	109.53	110.42	110.07	110.44	110.15	108.29	111.45	109.68	111.53	110.35	109.81	110.72	109.13	109.76	110.67	111.02	109.84	110.32	108.45	110.61	110.62	110.32	110.75	109.71	110.67	109.85	110	111.35	109.91	111.59	111.85	109.88	108.94	110.58	109.29	111.59	109.14
107.22	108.02	109.05	109.48	108.43	109.83	107.68	108.51	107.51	110	108.29	107.63	109.47	109.05	107.66	108.29	107.97	108.3	108.25	108.92	108.44	109.22	108.31	108.98	108.2	108.59	108.61	109.09	110.26	109.44	107.44	109.21	109.96	108.95	108.86	108.75	107.66	107.7	108.51	107.49	109.4	109.28	109.04	108.1	108.55	109.06	108.8	108.62	107.91	107.44
106.72	107.57	107.52	107.41	107.26	107.86	109.01	106.15	107.39	107.03	107.34	108.51	106.9	107.08	107.8	108.25	109.31	107.7	106.51	108.02	107.76	109.26	107.47	106.33	107.67	108.93	106.92	105.89	107.45	108.9	106.8	108.04	107.62	107.93	107.4	107.19	108.85	107.33	106.62	107.74	107.5	107.67	106.72	109.19	107.83	107.98	107.22	107.96	107.1	107.07
98.195	99.094	98.678	97.556	98.885	98.679	96.351	98.042	96.978	96.665	98.984	98.222	98.57	98.77	97.484	97.692	98.262	99.606	100.25	98.439	97.532	97.639	96.505	97.772	97.738	97.899	97.818	97.74	98.367	97.711	98.187	98.941	97.211	97.105	98.882	98.698	99.008	96.91	98.062	98.082	98.197	97.509	97.306	97.974	99.037	99.046	98.28	97.804	98.072	97.997
106.42	106.28	106.84	105.8	105.98	106.84	106.58	105.13	106.32	107.65	108.59	107.17	104.82	106.67	107.32	106.45	106.4	108.06	107.18	104.86	106.77	107.27	106.74	106.81	105.39	106.8	106.64	106.08	106.88	105.8	106.23	107.6	107.03	104.93	106.7	107.15	107.1	107.18	107.01	104.7	106.82	105.57	105.69	106.29	105.54	107.51	105.16	105.45	106.1	106.02
102.28	103.12	101.99	102.8	103.31	103.12	102.61	103.33	101.98	102.86	102.95	104.11	102.37	104.26	100.98	103.79	102.91	102.95	102.53	101.79	103.15	102.59	102.99	102.2	101.99	103	101.95	102.74	101.71	100.17	102.04	102.82	100.97	102.06	102.84	103.01	101.87	103.38	102.1	103.34	102.81	103.22	103.71	102.41	103.78	102.52	102.38	102.22	102.18	103.14
100.74	99.425	101.9	100.23	100.1	102.08	101.18	100.2	98.571	98.971	101.17	102.55	101.17	100.13	102.76	101.52	101.66	100.81	101.25	100.58	101.8	101.08	99.748	100.4	100.58	100.36	101.42	101.51	100.8	100.3	101.34	100.28	100.59	101.2	101.37	100.59	101.08	102.25	100.28	100.31	101.5	101.58	101.64	101.46	101.08	100.89	102.49	99.378	100.83	101.17
108.39	107.26	106.33	107.98	108.17	107.92	108.64	107.23	107.43	108.04	109.04	106.71	107.33	107.25	108.71	107.83	108.3	110.13	109.12	107.88	106.57	108.67	107.65	107.04	110	108.82	108.6	107.96	106.35	106.87	108.78	108.31	107.53	108.1	107.05	106.87	106.07	107.94	107.73	106.61	108.04	107.95	108.02	107.9	109.61	107.72	107.41	107.5	107.55	107.15
107.32	107.39	107.83	106.51	107.92	108.47	108.26	106.97	108.94	108.47	106.04	108.77	108.31	107.48	108.75	108.11	108.48	106.75	109.33	109.01	108.04	108.19	108.42	107.91	108.71	107.88	108.37	107.98	108.67	107.45	108.13	109.04	108.84	109.19	108.17	109.45	109.1	108.22	107.84	109.25	107.74	108.2	105.22	108.97	109.6	108.19	107.94	109.04	108.07	108.45
97.966	97.337	98.401	98.107	98.244	97.494	98.171	98.757	96.63	98.493	97.822	97.832	97.294	97.82	97.303	98.337	96.413	97.162	98.344	98.183	97.748	98.219	99.71	98.309	98.091	97.758	99.085	97.596	98.266	98.47	97.364	98.441	99.863	98.738	96.727	96.787	97.838	95.955	98.869	97.928	95.781	98.311	97.468	96.338	98.344	97.546	98.686	98.133	98.845	98.157
105.24	107.27	108.56	105.73	105.35	106.57	104.84	107.17	105.49	107.03	106.55	107.36	107.05	106.6	106.17	104.14	105.9	106.42	105.09	105.55	106.47	105.6	105.46	105.87	105.68	105.56	105.46	106.26	105.14	105.87	105.28	104.6	105.85	105.53	107.43	106.3	106.36	104.96	105.82	104.45	106.01	106.48	105.04	104.78	106.35	105.88	103.4	104.87	105.41	104.92
104.95	106.03	105.64	104.97	106.59	105.47	106.37	105.72	105.19	106.06	103.13	104.59	104.76	107.2	106.32	105.83	106.81	105.43	105.23	106.97	107.19	105.31	105.07	107.55	106.86	106.51	106.28	105.23	104.66	105.65	106.81	103.9	105.97	105.2	106.77	106.22	106.63	106.22	106.02	106.42	106.96	104.62	105.47	106.25	105.4	105.7	104.92	106.26	105.32	105.51
106.13	106.18	105.8	105.98	105.25	107.14	104.67	104.32	105.18	104.93	104.16	106.74	104.84	104.6	105.02	106.22	106.06	105.59	107.24	105.64	104.17	107.19	104.31	106.68	106.23	105.49	105.87	106.68	106.11	104.94	105.9	106.07	105.05	106.43	104.74	105.28	105.83	105.27	104.64	105.79	106.12	104.85	105.38	107.58	104.95	105.45	106.11	105.14	106.67	107.35
108.76	106.5	107.24	106.93	108.53	107.02	107.41	107.89	106.4	107.51	108.21	107.99	108.29	108.56	109.39	108.45	108.61	107.79	108.72	108.54	108.28	108.15	107.63	108.56	108.05	106.61	107.59	106.6	107.61	107.83	108.15	108.9	108.07	109.43	107.34	108.72	108.24	109.13	107.87	108.88	107.98	106.48	108.29	108.15	108.89	108.1	107.46	107.76	107.61	109.43
105.51	105.63	105.75	107.29	106.8	105.56	104.83	105.49	106.08	103.85	104.48	106.87	106.97	105.5	105.75	105.81	106.29	105.14	105.93	106.31	104.46	105.73	105.7	105.68	105.38	104.61	105.58	105.16	105.46	105.67	104.39	103.76	105.36	104.75	104.65	105.65	106.23	104.81	106.77	105.05	105.27	104.92	106.2	105.43	105.5	104.16	106.25	103.91	105.69	106.28
108.65	108.49	106.55	108.37	108.69	109.38	109.05	107.47	108.99	107.8	107.12	107.84	107.09	107.73	106.55	108.48	107.23	106.9	108.14	107.91	107.45	108.76	106.72	107.78	108.82	108.69	106.46	107.91	108.38	107.76	108.12	107.06	108.19	107.83	109.46	107.51	107.89	107.32	106.92	108.08	108.28	107.92	108.84	107.78	106.89	107.44	105.94	107.71	109.03	108.76
108.83	107.04	109.69	107.71	108.68	107.69	107.9	107.83	108.29	107.69	108.86	108.79	107.03	107.53	107.8	107.38	108.56	109.14	106.27	108.63	107.85	109.16	108.84	108.05	107.32	108.98	109.05	107.7	110.17	108.21	108.25	106.33	108.41	109.56	106.26	109.19	107.84	107.22	108.13	108.89	107.25	109.47	107.62	106.92	107.17	107.88	107.11	107.92	106.97	108.2
100.68	101	101.66	101.61	99.813	101.37	100.59	99.58	100.99	101.56	100.22	100.4	100.96	99.917	101	99.747	101.49	101.1	101.46	102.07	100.22	101.01	100.05	100.24	101.13	100.26	101.46	99.666	100.75	99.321	101.82	101.27	99.213	101.03	101.25	99.763	102.07	100.24	101.48	100.59	100.32	100.66	100.8	101.64	98.518	99.962	101.22	102.02	101.22	100.48
105.77	104.11	104.65	105.43	105.63	105.41	105.33	105.04	105.55	106.16	106.08	106.16	105.31	104.12	105.83	104.19	104.04	104.82	106.08	105.82	106.52	105.28	105.86	105.68	105.97	106.42	104.4	104.02	105	106.74	106.94	104.12	105.88	105.27	105.64	105.99	106.32	105.32	105.24	106.85	105.91	105.66	106.61	106.08	104.95	105.66	106.82	105.33	105.92	104.1
97.373	99.021	96.644	98.316	99.134	97.787	99.172	97.176	98.592	97.881	97.563	98.89	97.439	98.848	98.317	99.542	98.472	97.699	99.243	99.148	97.868	99.47	98.559	98.185	98.268	99.309	97.691	98.264	98.18	96.747	99.608	99.451	98.782	97.882	97.934	99.348	99.049	97.733	98.571	98.357	98.357	98.141	96.045	97.811	96.282	99.251	98.284	98.581	97.675	98.441
108.1	108.16	108.65	109.12	106.49	108.42	108.92	108.65	108.35	107.14	106.55	107.92	108.91	108.3	107.03	107.02	107.67	108.56	107.57	108.43	108.11	109.59	108.97	107.47	106.71	107.11	107.91	107.07	106.73	108.99	106.93	107.66	107.75	108.61	108.4	108.54	107.38	108.96	107.3	108.04	109.11	106.88	108.29	106.99	107.53	106.67	108.8	107.89	107.47	107.69
98.692	97.929	98.237	97.038	98.338	96.872	97.085	98.969	96.808	100.41	97.037	98.359	99.366	98.582	100.36	98.568	97.726	99.532	97.55	96.578	98.568	98.393	98.615	98.082	96.899	98.687	98.525	98.217	97.477	98.949	97.721	97.117	99.191	97.457	99.425	97.914	99.853	98.459	95.883	98.244	96.878	97.808	98.23	98.21	97.185	97.947	98.8	96.875	98.393	97.785
109.04	108.77	108.8	109.08	108.89	108.95	108.58	108.75	108.08	108.56	107.82	109.93	107.76	108.91	108.77	107.96	106.72	110.2	107.41	108.75	109.01	108.18	108.09	108.96	106.99	110.03	108.51	110.25	107.08	108.33	107.51	108.79	110.31	107.52	109.11	108.15	107.47	107.05	108.48	107.53	107.1	108.18	107.96	109.13	108.13	108.9	108.09	108.3	107.83	109.66
108.31	107.28	107.66	109.26	107.54	108.11	106.9	109.03	107.12	107.47	107.67	107.7	107.15	107.34	108.79	107.86	108.22	107.03	108.83	106.41	107.34	106.53	108.57	106.75	107.99	107.77	108.87	108.34	108.02	107.31	107.79	108.94	108.07	107.59	107.39	107.55	107.88	108.18	108.09	108.37	107.14	108.89	107.22	107.72	107.62	109.01	107.51	107.68	108.69	107.62
109	107.26	107.52	108.03	107.38	107.33	107.78	107.24	107.66	107.91	107.61	108.02	107.16	106.77	109.08	108.97	107.52	108.13	108.35	107.42	108.99	108.25	106	108.7	107.63	108.35	109.05	107.8	108.11	107.11	107.77	109.22	108.53	107.86	109.08	108	107.2	108.03	106.73	108.69	108.14	107.62	107.17	107.26	108.54	107.44	107.34	107.92	108.72	106.06
106.45	106.78	105.54	105.13	107.04	105.72	104.46	105.88	104.57	105.21	104.61	105.66	104.8	105.44	106.57	104.78	105.64	106.04	104.51	104.63	105.25	106.58	103.66	105.65	105.65	106.43	105.97	104.99	105.05	106.89	105.51	104.48	106.44	105.2	105.8	104.19	105.86	105.95	106.6	105.97	105.86	105.64	105.75	104.87	106.05	105.42	105.99	105.79	104.8	105.3
107.09	106.13	107.38	106.9	106.08	107.66	106.17	107.81	106.36	107.54	106.59	105.96	104.27	105.53	106.19	106.32	107.29	105.66	106.44	106.9	104.31	107.02	106.71	107.55	106.45	106.33	103.98	105.4	107.33	107.3	107.15	105.99	108.46	107.68	106.62	108.21	105.58	108.08	106.25	106.18	106.86	106.64	106.94	105.97	105	107.34	105.19	107.16	107.1	106.53
106.87	105.2	103.56	105.72	106.54	106.38	104.7	105.29	106.47	104.83	105.45	104.37	104.89	106.8	105.31	105.31	105.6	106.38	104.79	106.41	106.28	104.33	106.72	105.52	107.79	105.5	104.78	106.43	107.02	105.97	106	105.87	105.7	105.98	104.74	105.27	106.04	106.69	106.94	107.08	106.47	105.5	105.84	105.8	106.56	105	104.75	105.05	104.9	106.83
105.57	105.16	106.73	105.66	105.6	104.45	105.15	106.07	105.82	105.26	107.53	104.53	105.51	105.42	102.76	106.43	106.14	107.07	105.16	104.91	104.97	106.1	104.73	105.78	106.55	105.57	105.94	103.85	105.29	105.98	105.33	105.7	106.04	105.68	105.18	105.47	107.42	105.05	104.17	105.65	104.96	106.51	105.58	106.99	105.47	106.32	104.63	105.53	105.76	104.12
108.22	107.53	108.3	108.16	108.6	107.35	109.39	107.67	108.95	108.22	106.31	106.82	107.38	105.93	108.92	107.79	108.6	106.53	107.1	108.93	106.96	108.34	109.02	106.96	107.91	108.11	106.31	106.98	107.16	105.38	108.58	109.25	108	107.56	107.95	107.56	108.2	107.66	107.84	107.28	109.43	106.34	107.81	108.27	108.27	106.19	108.24	109.13	107.93	108.27
105.48	106.44	105.48	104.85	105.27	105.75	106.21	104.72	106.14	106.02	104.15	106.65	105.21	104.83	105.11	104.01	104.56	105.28	106.46	105.7	106.15	106.77	105.91	104.13	105.57	106.72	105.77	106.9	105.36	104.99	107.2	107.01	105.98	105.05	106.71	104.6	104.14	106.19	104.8	106.12	106.85	107.25	107.26	106.52	105.55	104.93	104.76	106.45	105	106.33
111.07	111.55	109.08	110.33	110.37	111.27	110.38	109.28	110.56	111.59	109.72	110.15	110.29	109.7	108.82	111.29	111.93	112	108.44	111.11	110.4	109.69	110.06	110.49	110.97	112.39	109.61	110.31	108.86	109.66	110.11	109.98	111.25	110.55	109.01	110.44	110.04	109.26	110.09	110.94	111.14	110.38	111.02	111.39	109.67	111.38	110.63	111.51	109.86	110.8
99.203	98.721	98.638	100.17	100.31	97.209	98.844	98.624	99.957	98.711	99.932	100.28	98.365	97.444	101.24	99.906	99.388	99.419	98.994	100.29	100.62	97.705	100.07	97.946	100.24	98.149	98.23	98.699	99.166	98.202	99.099	99.475	98.441	99.126	99.138	97.848	99.664	97.959	98.411	99.536	99.091	98.926	100.05	98.673	100.13	99.305	98.737	99.897	98.406	100.39
106.84	107.4	107.44	104.86	105.89	107.61	106.75	107.59	106.73	106.51	106.81	106.76	105.78	106.81	107.29	106.83	105.82	106.43	107.22	105.22	106.28	107.64	107.91	106.19	105.5	106.99	107.36	106.41	106.04	107.93	105.7	105.96	106.71	105.68	105.87	106.02	106.57	105.27	105.14	106.15	106.25	108.35	106.01	106.58	106.61	105.85	106.08	105.84	105.25	105.46
99.015	98.295	97.087	98.627	100.59	98.374	97.086	98.06	98.264	99.008	99.173	98.252	98.372	96.834	96.457	99.762	97.905	96.678	99.537	97.292	97.204	99.029	98.778	99.069	97.39	97.316	98.496	97.498	97.856	97.573	97.255	99.996	99.836	97.617	99.156	97.962	97.855	98.929	96.678	97.363	98.125	97.911	98.178	98.455	98.31	98.387	98.576	97.8	99.51	97.708
110.86	110.15	110.29	111.16	109.28	111.8	111.46	110.13	109.94	111.38	109.55	109.53	110.02	109.81	110.75	109.87	110.56	108.83	110.51	109.77	110.63	111.46	109.89	111.08	109.33	109.96	110.59	110.74	108.58	109.16	111.71	108.78	110.69	112.18	110.36	111.09	109.94	110.39	110.09	110.3	108.98	109.33	110.2	110.8	109.83	109.13	111.65	110.92	110.57	111.51
106.34	106.56	108.07	107.54	107.12	108.41	107.43	108.23	108.12	109.43	107.39	106.53	107.59	107.26	108.81	107.78	106.47	107.55	107.58	106.5	108.34	106.45	108.87	108.16	107.42	108.34	108.67	108	107.3	108.19	106.66	107.72	107.06	109.52	107.01	106.86	106.25	107.59	107.8	109.27	108.06	108.33	108.53	106.41	107.78	106.5	109.4	107.55	106.52	106.5
99.922	99.116	100.22	99.986	99.138	99.929	99.387	101.07	98.253	99.376	99.538	98.675	99.72	100.44	101.33	101.36	99.046	100.23	99.743	101.26	99.383	100.99	99.829	101.54	99.682	100.1	98.564	100.16	99.079	99.778	100.03	100.07	100.62	99.389	99.403	98.644	100.35	98.942	99.418	99.671	99.972	99.887	99.503	99.267	101.63	100.48	100.02	98.401	100.61	102.07
106.11	105.16	105.12	106.51	105.54	106.19	106.67	104.75	106.31	106.01	106.25	106.2	105.7	105.46	105.03	106.37	106.07	107.89	105.65	106.6	104.45	105.61	106.7	105.9	107.09	106.51	106.58	104.56	106.25	106.7	105.05	106.77	106.35	105.27	104.55	104.52	105.43	107.11	105.67	105.68	106.26	105.98	103.84	105.17	105.13	105.1	106.35	105.42	106.22	105.06
97.791	97.82	97.962	97.057	95.998	99.841	98.143	97.729	98.228	97.814	97.005	98.092	98.479	98.699	97.789	98.029	99.239	98.149	97.059	97.831	98.925	96.737	98.111	98.327	96.44	98.957	98.076	98.503	99.372	98.013	97.965	98.332	98.61	97.842	97.943	98.261	98.209	97.23	97.318	99.349	97.694	98.802	96.298	98.198	98.946	99.688	97.784	98.802	98.61	98.993
108.47	107.34	108.33	108.53	107.82	109.04	107	108.58	108.46	108.93	108.09	108.65	107.39	109.19	108.58	107.56	108.84	108.97	108.91	109	107.53	109.29	107.6	109.09	107.15	108.33	107.82	109.56	108.28	108.7	108.58	107.83	108.57	108.94	110.1	108.74	108.54	107.46	106.85	108.52	108.32	107.93	108.15	109.34	109.5	107.67	109.34	108.89	107.41	108.45
106.54	106.91	106.04	106.56	106.61	108.22	105.62	106.11	105.86	106.2	106.4	106.33	108.42	106.83	107.23	107.36	104.84	106.41	106.05	105.34	106.25	107.95	106.16	105.79	105.15	104.2	104.8	105.83	106.05	106.8	106.17	106.19	107.41	106.86	106.72	105.95	107.27	103.89	108.55	106.68	105	106.31	106.25	105.52	107.12	105.85	106.72	104.29	105.68	105.74
105.13	106.44	104.99	105.2	105.71	106.12	104.13	105.15	105.8	105.39	105.02	104.82	106.08	106.41	105.49	106.25	103.74	105.62	106.17	104.79	106	106.07	106.25	106.65	104.13	104.65	107.29	105.66	105.79	106.91	106.38	106.07	106.7	106.49	106.99	106.09	105.05	107.02	105.86	107.35	106.32	105.97	106.52	106.16	106.9	105.1	106.3	104.78	106.09	104.8
108.51	109.24	109.19	108.55	109.78	109.12	110.26	107.65	108.63	108.66	109.19	109.79	108.32	108.99	106.27	109.19	107.77	108.86	107.61	107.76	108.52	109.67	106.89	109.22	111.09	109.76	107.92	109.04	110.49	109.95	108.82	109.93	108.35	108.08	107.33	108.82	108.57	108.94	107.49	109.48	109.65	107.6	108.5	109.03	109.65	108.12	108.08	109.4	108.76	107.49
106.48	106.7	107.03	106.51	105.97	106.62	108.06	106.4	107.05	105.06	105.95	107.26	105.94	107.19	105.67	106.17	106.2	106.41	106.37	106.01	104.8	107.13	106.88	106.38	103.87	106.05	106.46	104.86	106.48	106.6	105.8	108.2	107.22	108.03	107.27	106.91	107.3	107.71	106.18	106.69	107.18	105.93	106.86	106.31	106.67	106.47	107.22	108.37	105.77	106.68
97.843	98.708	98.395	97.295	98.199	97.824	97.768	98.928	97.051	97.716	98.766	97.501	98.412	97.056	98.155	97.407	99.02	98.726	98.037	97.388	98.532	96.53	97.933	99.254	96.462	99.095	98.674	97.766	97.737	97.763	98.598	97.729	97.657	98.55	99.524	97.382	97.305	97.892	98.126	97.534	97.995	97.598	98.827	98.417	98.576	97.045	96.797	98.189	98.08	97.896
97.842	98.958	99.47	98.61	98.508	99.88	99.532	99.714	99.811	98.973	98.137	97.456	98.391	99.045	101.07	98.079	98.387	98.457	98.595	99.529	98.361	98.455	99.245	98.495	98.01	97.466	97.789	97.582	97.692	97.033	98.626	98.657	99.683	97.989	98.701	98.188	96.538	101.57	99.544	98.902	101.42	99.299	98.311	99.387	98.784	99.893	100.71	99.692	99.285	100.83
105.35	106.85	104.86	104.41	105.12	108.17	106.04	106.18	106.31	105.41	106.37	105.73	105.54	106.44	104.31	106.68	105.15	106.66	105.41	105.08	104.65	105.03	107.23	106.7	105.82	104.69	107.65	106.23	105.87	106.64	106.15	105.35	106.44	105.27	106.2	105.47	104.43	106.09	107.3	105.91	106.82	106.1	106.84	106.94	104.92	106.97	105.8	104.09	105.62	104.77
99.498	99.489	97.651	98.048	99.177	100.61	97.774	99.2	100.69	99.846	98.537	96.937	98.468	97.287	97.74	98.68	97.502	99.101	97.904	97.36	99.19	98.464	97.845	98.785	98.725	98.86	99.543	99.245	98.844	100.19	100.2	99.407	96.976	97.527	99.888	99.085	97.594	99.873	98.55	99.777	98.832	98.945	98.181	100.46	98.427	99.169	99.446	99.647	99.396	100.6
97.368	97.057	99.064	98.717	98.661	98.76	98.366	98.18	97.21	98.191	98.7	97.412	97.574	96.828	98.62	99.409	98.033	97.615	98.238	98.585	98.456	97.002	98.014	97.233	98.8	99.075	99.287	97.469	99.301	96.443	97.839	99.229	95.94	98.912	98.899	98.043	97.082	97.414	98.524	99.188	98.727	97.377	97.288	97.51	97.57	98.74	98.376	96.252	97.565	98.572
109.43	112.73	109.51	110.25	110.2	108.79	110.69	109.91	110.25	111.25	109.48	109.83	111.42	110.08	109.9	110.95	110.59	110.9	109.51	110.54	110.18	111.01	110.51	110.67	109.77	110.15	110.79	110.68	110.51	110.57	111.97	109.93	111.33	108.69	110.07	110.28	109.75	111.02	111.35	109.81	110.87	111.48	111.59	110.71	109.27	110.53	110.85	110.27	111.68	110.53
106.58	105.45	106.09	105.47	103.87	105.71	105.75	105.82	105.51	106.61	107.24	104.89	105.86	105.65	103.92	107.15	105.16	108.59	105.44	103.74	105.88	105.72	105.18	107.33	105.48	106.17	104.87	106.46	105.87	106.09	106.78	106.01	105.7	106	107.33	103.79	107.83	106.38	105.08	105.09	106.14	106.02	104.93	104.71	102.74	105.96	105.52	105.8	104.72	104.55
105.71	104.67	107.07	107.68	107.1	108.23	106.03	107.21	105.09	105.88	106.72	107.72	105.65	105.88	106.61	107.03	107.36	104.49	106.71	107.09	105.6	105.21	106.86	106.76	106.25	107.7	106.28	105.56	106.97	106.11	103.77	106.8	106.66	106.81	105.82	107.2	106.07	107.24	108.41	105.68	107.77	106.03	107.17	105.6	107	105.11	106.49	106.82	105.18	107.26
100.31	99.33	101.2	100.87	98.76	99.368	100.04	100.2	98.636	101.79	99.965	101.02	99.956	100.4	100.05	102.21	100.82	100.72	101.17	101.1	100.76	100.93	101	100.11	99.247	101.23	101.15	100.73	102.2	100.75	99.676	100.61	101.11	102.49	101.2	100.05	101.02	99.447	101.09	100.96	99.51	99.859	100.33	101.38	99.895	101.55	101.39	102.87	101	101.02
105.12	105.59	105.61	105.26	104.6	106.84	105.53	105.61	106.51	105.41	106.41	106.15	107.41	106.16	105.04	107.31	106.42	105.81	106.93	104.79	104.85	105.55	105.68	106.04	104.85	104.14	106.46	104.56	105.1	105.48	106.06	106.07	106.14	106.5	106.57	105.15	105.69	106.1	105.69	106.98	105.85	106.63	106.44	105.87	104.47	104.66	104.86	106.06	105.19	106.3
107.61	109.36	109.32	106.67	108.55	107.83	108.86	108.5	108.21	107.16	108.78	107.55	110.23	109.26	108.5	106.4	108.04	108.45	108.36	109.32	107.58	108.05	108.96	110.67	109.69	108.57	107.19	108.81	108.67	108.98	107.46	109.27	108.04	107.7	107.97	107.93	107.31	106.81	106.93	108.84	108.62	108.46	108.27	107.29	109.52	108.48	106.95	107.3	108.04	109.34
105.96	106.51	105.15	105.66	104.31	104.93	105.6	106.38	105.81	105.19	106.22	104.78	106.06	105.01	106.19	105.81	106.13	104.76	105	106.08	105.26	105.62	106.24	104.69	105.58	105.68	107.46	105.7	105.11	106.28	106.67	105.83	105.88	105.73	106.14	105.82	105.53	104.25	106.24	106.16	106.91	105.76	103.96	105.25	107.04	106.49	106.41	105.42	105.46	105.91
106.17	105.81	106.27	107.09	105.81	107.02	106.49	103.82	106.94	106.11	106.27	106.45	106.64	106.96	105.5	106.25	105.83	106.71	107.3	106.54	106.19	105.7	107.11	105.91	106.27	105.43	106.36	105.9	107.16	106.19	105.17	106.34	105.3	106.86	105.46	105.41	108.02	107.73	106.7	106.04	105.77	106.07	107.21	106.52	105.4	105.45	105.53	105.39	105.48	105.91
106.49	109.58	109.45	107.66	109.06	107.68	108.03	107.9	109.24	108.7	106.62	106.15	109.22	109.37	109.62	107.09	108.67	108.46	107.58	109.52	109.08	109.2	109.22	107.67	107.08	108.36	107.4	108.97	107.88	107.01	108.62	108.36	108.21	110.11	109.21	107.75	107.67	108.41	107.86	109.86	107.69	107.15	106.85	107.87	107.96	107.94	108.16	108	108.96	108.27
99.078	100.3	101.44	99.872	101.24	100.99	101.05	101.22	98.736	100.65	101.6	100.34	100.11	101.81	101.95	100.12	101	101.77	100.59	102.23	100.51	100.52	99.212	102.37	100.28	99.494	100.37	100.15	100.47	100.97	101.53	100.37	102.15	100.32	99.269	102.1	99.695	101.1	99.466	100.99	99.38	99.828	99.363	100.49	99.609	100.65	101.81	100.75	100.14	100.68
108.52	108.92	109.21	108.19	107.99	108.16	106.93	108.32	107.34	107.32	106.8	106.12	107.2	106.15	108.22	107.66	108.3	105.88	108.52	107.22	107.11	110.09	108.95	106.99	107.97	108.45	108.26	107.48	108.83	108.07	107.03	106.08	107.13	106.31	106.53	109.07	108.71	108.31	110.05	109.3	107.85	107.36	107.76	106.63	107.68	107.85	109.48	107.42	107.22	107.39
107.07	109.03	108.73	108.86	108.37	107.75	108.81	107.71	107.9	107.74	109.5	107.31	108.43	106.91	108.71	107.1	108.97	107.89	109.64	106.88	107.44	106.77	108.4	108.37	108.07	107.11	109.34	108.73	108.01	109.2	105.69	107.55	107.97	107.64	108.6	109.07	108.18	107.28	108.41	108.42	108.05	108.41	108.94	108.57	108.64	109.42	108.81	107.94	106.87	108.57
105.64	106.17	105.66	106.18	105.98	104.79	104	106.03	105.98	105.28	106.06	104.89	106.28	105.73	103.69	105.04	105.32	106.11	105.47	105.81	106.36	106.65	105.43	105.11	107.1	105.39	104.12	103.7	105.71	105.72	106.35	106.35	104.59	105.78	105.59	106.77	104.74	105.95	103.24	105.45	106.03	104.28	105.01	105.3	105.8	104.91	104.2	106.34	105.15	105.82
98.714	99.829	99.499	99.356	98.159	97.817	96.422	98.515	98.475	97.621	99.925	98.173	96.714	98.879	96.805	98.338	97.956	99.025	98.087	97.759	99.017	97.628	97.752	99.434	100.19	96.882	98.526	99.784	99.23	98.671	100.75	98.372	97.963	99.765	100.06	98.974	97.527	98.008	98.201	97.628	101.13	99.206	99.895	97.985	100.1	97.227	99.318	99.449	98.156	100.04
99.632	101.16	100.93	100.34	100.24	102.21	99.717	101.96	100.52	100.44	100.08	101.83	100.62	100.43	100.99	100.76	100.02	101.38	99.718	100.29	99.812	100.09	101.17	102.13	102.26	101.13	100.79	99.848	102.39	101.78	100.03	100.52	102.87	99.831	99.249	99.94	100.3	102.04	101.55	101.56	101.41	100.17	100.65	101.14	102.36	100.34	101.28	99.761	100.99	99.399
104.79	105.78	105.52	105.6	106.09	105.44	106.74	105.93	104.37	104.81	105.66	105	106.13	105.86	105.66	106.58	104.89	106.15	105.6	105.38	104.54	105.72	105.43	105.19	104.16	105.34	105.18	105.19	104.63	104.84	104.66	106.35	106.25	107.09	104.18	104.2	105.36	105.1	103.38	104.18	107.12	105.6	106.43	107.56	105.02	105.83	106.02	103.73	105.58	106.27
105	106.19	105.21	105.36	106.19	104.55	105.74	105.46	105.54	106.27	105.94	105.71	104.8	104.83	104.36	104.89	104.76	104.34	105.93	107	105.16	104.63	105.64	106.54	106.26	105.58	105.71	105.14	104.86	105.14	105.59	106.21	106.07	105.17	105.92	104.94	105.33	106.27	105.97	105.72	106.3	106.09	105.04	104.17	104.71	107.03	105.1	106.45	105.93	106.36
97.462	96.863	99.213	100.38	99.817	97.604	96.801	98.786	98.718	98.294	98.571	98.924	100.58	100.53	97.559	97.915	98.584	98.686	99.775	98.96	99.056	99.309	100.1	99.191	102.67	98.603	98.292	99.219	100.15	98.072	98.94	98.951	98.436	99.149	98.756	99.049	98.883	97.485	98.617	98.659	98.064	99.005	97.452	98.247	100.25	98.742	99.386	99.509	98.014	99.532
107.07	106.71	106.17	105.64	106.86	105.63	106.37	106.64	107.12	104.81	105.45	106.58	106.92	107.57	106.43	106.7	108.83	106.34	106.84	108.23	106.39	106.43	106.25	106.21	108.41	108.76	106.89	106.4	106.09	107.23	105.6	105.53	106.16	105.71	106.17	105.98	106.08	106.77	106.73	105.37	105.01	106.5	106.95	105.73	105.65	107.78	105.54	105.65	106.34	105.34
108.81	109.25	108.21	107.58	108.39	107.83	108.36	106.54	109.06	107.99	108.41	107.05	109.77	108.4	108.79	108.18	107.84	109.12	106.71	107.44	108.69	107.15	107.83	106.5	108.94	107.48	107.68	108.41	107.84	108.67	108.47	108.21	108.4	108.41	108.3	108.82	108.02	106.58	108.13	107.84	108.26	109.06	108.5	109.69	108.81	107.64	107.16	108.56	107.34	108.94
107.55	109.31	108.16	108.52	107.58	109.04	108.83	107.27	109.71	109.13	107	107.4	107.72	106.79	108.63	106.37	108.87	110.33	108.19	107.78	107.77	108.16	107.89	107.56	106.53	107.79	106.47	109.61	106.89	108.52	107.37	107.31	107.05	108.85	108.55	107.76	109.73	108.68	108.32	109.45	108.19	108.4	107.35	108.41	108.48	109.76	109.47	110.61	107.61	107.58
104.98	106.68	103.71	104.79	105.76	106.12	104.86	105.77	105.86	105.5	105.03	105.78	106.33	105.46	106.39	104.26	105.62	106.94	105.36	104.6	105.35	103.86	104.31	104.94	105.16	105.34	105.01	105.94	106.04	104.62	106.73	105.78	104.88	105.62	105.45	106.33	105.45	105.23	105.96	105.48	105.89	104.88	105.48	105.37	104.88	107.35	105.34	107.02	105.77	105.25
97.237	97.297	97.538	98.607	98.296	98.216	98.486	99.412	98.49	98.729	98.797	98.813	99.377	96.17	97.875	98.416	98.093	97.323	97.494	98.799	98.083	96.472	97.023	98.358	98.736	96.43	98.789	98.816	99.528	97.46	99.237	97.645	97.272	98.476	98.328	96.813	98.423	97.723	97.482	98.282	97.262	96.451	98.164	98.312	97.23	98.281	97.922	95.745	97.403	97.744
107.98	108.52	109.07	105.9	107.54	107.41	107.81	108.09	107.83	108.08	107.24	109.1	108.66	107.63	109.83	106.7	107.12	106.28	107.4	108.33	107.74	106.71	107.03	107.09	108.13	108.71	107.33	107.92	107.55	108.3	108.59	106.19	108.64	108.13	107.34	109.06	108.12	107.36	108.68	107.18	108.09	108.34	108.82	109.36	107.94	107.84	109.56	108.67	108.15	107.82
97.463	98.119	98.004	97.306	97.971	98.158	97.381	98.385	98.406	98.296	99.462	98.342	98.745	97.665	98.547	98.122	98.699	97.922	96.893	98.299	96.133	99.958	96.563	98.266	97.767	98.499	98.537	96.995	98.663	97.522	98.559	99.807	97.789	98.891	99.366	99.799	98.792	99.149	98.533	98.117	97.3	96.642	98.443	97.399	96.894	99.412	99.001	97.578	99.531	96.899
107.59	106.45	105.45	106.64	105.85	107.36	106.54	107.21	107.29	105.11	106.73	106.72	106.47	106.1	107	105.18	106.67	105.59	106.28	106.06	105.71	106.59	107.35	107.36	106.58	104.47	106.09	104.95	107.57	107.02	106.28	104.49	105.53	107.06	105.68	107.83	108.74	105.46	105.72	106.47	107.1	105.37	106.73	106.3	106.69	106.76	106.26	107.4	105.99	107.02
106.23	108.38	107.87	106.98	107.11	107.05	109.05	107.37	109.16	108.63	109.57	106.13	107.61	107.66	108.68	107.37	106.64	106.51	110.36	108.07	107.04	107	107.76	108.34	108.31	107.3	106.07	108.06	108	106.27	109.5	107.77	108.54	108.2	107.41	107.91	106.97	108.7	108.6	106.61	107.44	106.93	106.44	108.48	108.34	108.8	108.69	108.28	106.96	107.1
108.54	108.08	108.29	108.29	108.34	107.78	110.49	108.74	109.35	108.05	108.49	109.89	108.61	107	107.53	108.62	108.66	108.36	108.43	108.88	107.9	109.23	108.78	107.96	108.77	108.15	107.92	107.8	106.32	108.94	110.05	110.21	108.26	108.92	110.09	109.38	107.73	109.24	107.85	108.14	109.74	109.17	109.08	108.87	108.73	108.52	107.19	109.2	107.91	107.87
104.06	107.77	104.99	105.7	106.8	106.42	106.92	106.31	105.61	105.57	104.79	106.66	105.75	107.5	106.22	104.39	107.32	104.88	104.75	105.45	105.26	105.93	106.45	105.35	106.11	106.81	106.39	105.69	105.32	105.82	106.29	106.53	106.4	105.89	106.19	106.1	103.52	106.74	106.61	105.19	105.41	104.78	106.26	106.61	106.47	104.59	104.1	105.28	104.91	106.24
105.57	106.69	106.43	105.14	105.47	107.21	105.37	105.07	105.47	105.64	107.06	106.14	105.24	105.74	105.72	106.8	105.41	106.66	104.45	105.73	105.26	105.91	106.58	106.12	106.78	106.73	105.4	105.85	107.13	104.8	107.37	107.43	104.95	106.91	105.87	105.98	105.66	106.26	105.43	105.98	105.63	106.1	105.48	106.15	106.07	105.24	105.24	108.07	107.3	106.71
108.08	108.36	108.2	107.6	107.64	108.25	108.05	108.75	107.51	108.05	106.48	109.14	107.01	108.06	107.69	108.24	108.48	106.77	108.01	108.05	107.71	108.23	107.8	109.67	109.2	109.64	107.06	108.31	106.27	106.96	109.83	107.61	108.48	107.38	108.78	107.71	108.01	108.04	108	107.89	107.34	109.39	107.54	106.92	107.95	108.23	107.66	106.4	106.89	107.7
110.15	108.79	108.38	109.37	107.17	107.05	107.47	108.13	106.8	109.42	108.56	108.24	108.35	107.56	108.22	109	109.15	108.88	108.59	109.73	108.65	109.15	108.62	109.55	109.45	109.88	109.79	109.45	109.44	107.64	108.57	108.69	109.12	108.76	107.45	107.46	107.73	109.07	108.26	107.98	108.3	109.13	109.37	108.71	106.14	108.49	106.57	108.57	109.02	108.04
101.4	101.22	99.976	101.46	100.93	100.13	99.411	99.046	99.948	101.15	101.89	101.19	101.09	101.5	101.02	100.36	98.829	100.49	100.3	99.573	100.17	99.734	101.29	99.808	100.94	100	101.01	99.648	101.05	100.2	101.81	100.53	100.13	101.36	100.31	100.23	99.58	99.642	100.17	101.47	99.286	101.76	100.03	100.31	100.45	100.21	99.781	98.973	100.19	100.72
108.07	109.36	108.07	107.43	108.45	106.15	108.65	108.33	106.8	108.2	108.64	107.98	106.76	107.8	106.22	107.47	108.4	109.44	105.83	107.83	108.06	107.07	108.29	107.58	107.48	107.77	107.66	106.86	109.45	109.94	108.28	107.8	108.3	106.77	110.17	106.09	109.6	107.52	109.28	107.89	106.47	106.34	106.42	108.65	105.75	108.02	105.93	108.4	107.12	107.29
98.374	97.859	98.614	97.978	97.453	98.164	98.872	99.985	100.47	98.678	99.509	99.285	98.97	99.499	98.967	97.87	98.996	97.811	97.924	98.93	98.283	97.72	99.59	99.388	98.413	97.627	98.934	100.02	98.295	97.133	98.474	98.34	99.92	98.537	98.121	100.42	99.408	98.22	99.066	97.16	98.61	100.69	97.896	99.803	98.603	98.825	99.232	98.69	98.674	97.77
101.37	103.28	101.59	99.56	100.14	99.128	100.29	101.08	100.82	100.7	99.166	101.18	99.714	99.573	101.91	100.72	100.45	99.348	101.77	99.649	101.26	100.05	100.91	99.956	99.568	101.78	101.28	99.547	101.04	100.02	99.145	98.716	99.928	101.49	99.58	100.38	99.26	101.8	101.15	98.065	99.461	99.636	99.31	99.313	99.826	99.054	101	100.26	99.542	99.217
102.1	100.4	100.82	100.84	101.12	100.56	102.71	102.98	100.83	101.79	100.33	100.47	100.99	102.18	100.13	101.24	100.85	102.06	100.77	101.35	99.815	102.48	102.69	101.25	100.89	99.851	99.602	101.29	100.6	101.76	101.95	101.35	100.2	102.56	101	100.43	102.03	101.77	99.949	99.378	99.594	101.71	100.29	101.49	100.97	100.29	101.66	99.573	101.43	99.873
99.62	99.407	99.218	99.75	101.29	99.59	102.4	100.93	99.894	100.84	100.34	99.336	100.06	100.69	100.13	100.59	100.89	100.54	100.93	100.88	99.296	100.33	101.52	100.53	100.98	100.42	98.982	100.56	100.21	98.817	99.024	100.61	100.54	100.3	98.637	99.164	99.954	100.19	101.38	100.26	99.549	101.41	99.37	99.687	99.562	101.15	101.79	99.858	100.8	100.54
106.02	104.81	106.81	104.9	105.11	105.39	103.91	105.89	104.95	104.97	106	106.12	104.07	106.83	104.26	106.25	106.29	104.39	105.94	105.6	106.41	103.92	106.28	103.64	104.83	106.07	106.08	105.28	106.74	106.01	106.53	104.66	106.65	105.01	106.53	105.32	105.09	105.41	106.98	104.9	105.55	106.33	105.98	105.67	105.87	106.11	107.01	104.36	106.12	105.3
100.51	100.34	101.28	101.07	101.3	99.683	99.478	101.39	101.06	99.829	100.34	100.61	101.37	100.08	101.04	100.62	100.93	100.39	101.49	101.57	101.24	100.73	100.96	101.08	101.24	101.96	100.49	101.42	98.819	101.81	100.69	99.491	101.21	100.92	99.989	101.16	101.71	100.69	101.7	100.72	100.01	100.83	101.77	100.96	100.03	100.51	101.36	99.81	101.7	100.82
99.574	99.581	97.13	96.821	97.608	98.531	98.339	100.52	97.888	99.022	99.919	100.1	98.492	98.545	99.022	97.995	99.347	99.926	98.57	98.405	98.391	98.791	99.227	98.012	98.99	98.791	99.426	97.883	97.409	98.049	98.721	99.445	98.811	97.979	99.559	99.256	98.701	97.802	99.858	99.847	98.306	97.696	99.114	97.368	99.008	99.053	98.267	97.857	98.803	100.55
104.74	107.41	106.88	107.12	107.18	105.69	106	107.23	106.84	106.27	107.06	107.16	106.51	107.05	107.18	109.19	107.43	106.21	105.91	106.75	107.32	107.38	107.31	107.49	106.48	106.44	106.43	108.37	106.16	103.93	106.92	105.32	105.5	106.24	106.9	108.64	106.36	107.15	104.75	106.88	108.47	106.1	107.34	107.25	105.91	105.29	106.18	107.48	107.3	106.36
105.21	105.79	106.86	105.18	107.54	105.8	106.31	105.87	105.52	105.5	105.39	105.46	104.52	105.19	106.13	105.16	104.75	106.13	105.71	105.85	105.45	106.36	106.61	107.83	106.36	105.84	107.33	106.27	105.85	104.98	106.6	104.04	105.31	105.76	105.55	105.96	104.69	104.66	106.06	103.57	106.26	105.8	106.3	105.98	105.27	105.54	106.08	105.43	106.37	104.74
96.715	98.38	97.774	98.222	98.104	96.613	96.876	97.949	97.537	98.699	97.448	98.199	98.475	97.367	99.096	97.702	97.252	98.319	97.468	97.487	100.9	98.157	98.818	98.231	97.778	96.29	100.76	97.738	99.465	98.024	98.057	99.222	98.186	97.638	97	98.155	98.275	97.623	97.728	98.482	97.359	96.635	98.655	96.83	97.652	96.71	98.228	98.284	96.175	97.757
105.37	106.52	104.74	106.21	106.3	106.71	105.45	106.48	105.12	106.26	104.47	105.6	104.53	105.26	105.38	104.79	106.14	106.25	106.12	104.8	104.68	105.49	106.05	105.4	104.18	105.43	105.3	106.49	105.51	104.13	106.61	105.21	104.12	105.56	104.44	104.65	106.73	106.58	106.16	104.9	104.94	105.37	104.16	107.2	105.35	106.32	104.76	106.96	105.35	106.36
107.5	109.1	108.82	107.74	108.62	108.48	109.66	107.99	108.41	108.25	107.31	107.71	108.95	107.92	108.24	107.65	107.13	108.49	108.26	108.2	107.62	107.09	107.45	106.95	108.53	109.05	106.52	109.68	108.89	107.16	108.89	106.87	107.19	109.16	108.17	108.72	107.64	108.52	107.93	107.57	108.62	110.31	108.91	107.78	107.49	108.68	107.89	108.22	108.1	107.02
110.9	111.02	109.41	110.64	111.42	110.82	109.61	110.94	110.23	108.97	110.6	110.93	109.85	110.02	110.92	108.69	112.17	110.15	111.49	111.29	110.17	110.65	108.43	110.34	110.93	109.68	109.39	110.75	109.43	108.9	110.58	110.07	111.09	111.31	109.53	110.4	111.47	109.89	110.93	110.66	107.95	110.01	111.07	110.62	110.62	109.6	110.52	110.25	111.31	110.59
106.82	109.48	109.46	106.47	107.69	110.57	106.79	108.37	108.68	108.4	107.77	109.46	106.69	108.72	106.4	108.96	107.57	108	108.88	108.55	106.47	106.88	107.14	108.69	109.26	107.85	108.36	107.63	107.3	109	106.71	108.26	109	107	108.32	109.3	107.4	106.43	106.85	107.73	107.96	109.08	107.48	106.95	108.67	108.32	108.65	107.65	109.21	108.46
97.809	96.641	98.849	98.116	97.459	97.748	98.77	96.838	99.022	98.992	98.385	97.32	97.008	97.269	98.489	98.837	97.284	98.497	97.683	97.828	98.046	98.713	97.584	99.472	97.791	98.012	99.694	98.245	98.25	98.599	97.529	97.979	97.586	97.577	98.878	97.854	97.962	98.368	97.842	98.056	97.724	97.015	98.393	97.844	98.102	99.07	98.115	97.784	98.392	97.069
108.42	108.24	108.03	108.73	108.21	108.46	109.73	108.61	108.09	109.65	107.92	107.82	107.9	108.85	108.72	108.68	107.05	111.06	107.3	108.71	107.77	108.08	107.72	110.53	108.72	108.51	108.73	108.94	107.83	110.4	109.32	106.79	109.55	107.18	108.94	108.56	108.54	109.74	107.64	107.73	108.26	107.69	106.68	107.92	108.77	109.29	108.7	108.34	108.61	107.52
106.55	107.44	105.88	107.57	106.24	106.75	105.06	105.34	106.31	106	106.28	108.98	107.68	106.09	106.61	107.36	107.39	106.03	105.54	107.26	106.11	106.15	106.71	105.76	106.16	106.58	108.1	106.12	104.87	105.96	107.32	106.12	106.06	105.41	107.27	105.69	106.85	105.31	105.26	105.94	107.2	106.96	106.66	106.8	106.36	105.47	106.58	106.78	105.44	106.03
99.818	99.74	100.6	99.807	100.18	101.95	100.03	99.843	100.62	100.11	101.2	101.22	101.28	100.43	101.34	102.11	99.696	100.92	99.612	100.45	100.83	100.41	101.28	103.41	101.89	101	100.87	101.35	100.61	101.43	100.73	100.63	100.75	102.18	99.412	100.72	99.857	100.04	99.07	98.944	100.65	99.139	100.92	99.796	100.2	100.11	100.07	101.19	101.42	101.71
105.81	105.34	107.48	107.24	105.68	105.77	108.18	107.63	107.23	106.51	108.12	105.92	104.26	107.77	107.44	107.04	107.19	107.99	104.41	106.53	106.32	105.44	106.48	107.57	106.92	105.71	107.87	105.97	107.2	107.73	106.33	105	106.52	108.14	104.3	106.16	104.54	104.52	105	107.23	107.96	107.54	106.44	107.34	105.69	107.08	107.29	107.73	106	106.59
108.56	108.25	107.33	106.9	108.24	108.35	108.47	107.69	108.76	107.52	108.59	107.49	107.87	109.35	108.07	109.21	106.22	108.01	108.73	107.2	107.92	108.65	108.82	109.46	109.33	107.49	108.74	107.21	107.85	108.17	110.1	108.96	108.89	108.18	108.53	108.28	107.9	109.79	107.63	109.35	108.04	107.88	108.5	109.34	107.02	108.09	107.98	107.72	107.44	107.02
108.31	107.07	108.09	108.76	108.47	108.49	107.9	106.75	108.13	108.19	108.38	107.92	107.96	107.78	108.27	108.58	107.3	108.28	106.73	107.2	107.65	106.47	108.35	106.54	108.35	110.21	108.41	107.69	106.79	108.47	107.79	108.69	108.61	106.99	108.09	106.65	106.8	106.36	109.14	107.88	108.43	109.24	108.22	108.23	109.06	108.18	107.97	106.98	109.38	108.58
105.79	105.1	104.15	106.11	105.59	106.05	106.05	106.81	104.17	105.01	105.65	106.5	107.41	104.93	106.68	105.42	104.97	105.1	104.83	104.14	106.72	105.43	106.89	106.04	105.95	105.87	105.19	106.23	104.6	105.88	104.46	105.09	105.8	105.1	105.45	105.35	105.94	105.98	105.06	105.07	105.44	106.51	106.8	105.12	106.38	105.32	105.63	105.41	105.43	104.04
105.17	106.18	103.12	106.97	102.58	105.42	106.48	105.25	105	105.48	105.92	105.57	104.5	104.43	105.27	103.31	106.45	106.29	105.24	104.62	105.12	105.94	104.84	104.96	105.71	105.94	106.36	106.27	104.79	104.39	106.09	104.91	105.25	107.49	106.42	104.82	106.67	106.06	105.94	106.14	105.67	105.43	105.52	107.13	105.83	104.98	105.12	105.61	106.39	106.53
104.11	104.63	106.78	106.1	105.6	105.38	105.13	106.05	105.42	105.49	106.89	105.03	106.33	106.48	104.46	105.04	104.22	107.02	106.5	104.52	107.12	104.65	106.23	106.15	104.51	105.26	106.07	107.2	105.68	108.26	103.47	104.78	105.02	105.4	103.87	106.98	105.58	106.49	105.34	105.11	103.46	104.48	105.29	103.92	104.29	105.46	105.55	104.28	105.23	104.98
106.99	106.5	106.35	106	106.03	107.28	105.7	106.75	107.1	107.82	106.62	106.2	106.95	104.78	107.45	105.96	106.17	105	107.01	106.21	106.8	104.57	105.37	106.13	106.82	107.71	107.21	107.7	108.88	104.81	107.97	104.96	107.52	108.08	105.24	105.04	106.18	106.96	103.63	106.62	106.31	106.32	106.88	107.01	108.21	105.37	107.16	106.75	106.92	105.44
109.57	109.37	107.97	108.79	107.34	110.46	108.39	107.93	107.85	108.67	108.82	109.16	108.62	108.51	109.4	108.32	108.43	108.63	109.37	107.26	106.11	108.77	108.18	107.99	107.86	110.08	108.11	107.66	108.31	108.35	108.44	107.7	108.54	110.01	109.55	109.01	106.57	109.26	106.83	108.74	109.83	108.92	107.96	107.58	109.21	107.1	108.52	109.74	108.08	109.51
105.49	107.97	105.96	107.47	106.98	105.17	105.93	106.05	105.36	104.52	105.9	104.92	105.21	106.89	105.58	106.7	104.8	105.44	105.33	104.93	105.19	106.05	105.49	104.81	107.07	104.65	105.92	104.89	106.1	106.46	105.24	104.14	106.26	105.08	105.88	105.2	104.67	105.3	105.49	105.62	105.01	104.15	105.52	104.38	104.65	106.1	106.71	106.06	106.31	105
105.66	107.74	105.87	105.9	106.49	106.27	107.39	107.86	106.55	106.08	106.28	104.87	106.84	108.53	107.42	107.04	107.69	107.23	106.3	106.2	107.22	108.04	105.76	105.77	106.08	107.09	106.35	106.13	106.41	106.14	108.04	106.84	107.32	107.67	106.98	106.91	106.41	107.03	106.21	106.64	105.82	106.32	107.12	106.84	107.17	105.95	106.4	106.78	106.83	105.77
106.67	106.16	106.17	107.15	106.28	105.78	106.19	105.97	108.68	107.06	104.57	106.71	107.62	106.74	106.43	104.91	106.86	105.6	106.76	105.97	106.44	105.26	105.97	106.25	106.63	105.62	105.86	105.75	106.66	106.16	105.42	106.34	106.26	104.41	106.34	105.14	107.11	106.34	104.82	107.71	106.94	106.92	105.38	106.07	105.24	104.94	106.3	106.34	107.36	107.6
108.72	108.82	106.83	108.62	107.69	106.9	107.82	107.45	107.57	108.74	108.5	107.5	108.01	107.23	107.62	109.66	107.7	108.65	109.99	107.81	108.98	106.22	106.22	106.67	109.26	106.63	107.49	107.49	108.13	108.67	108.03	108.42	108.67	107.33	108.7	108.68	108.19	108.08	107.6	108.15	109.87	108.14	107.19	107.48	106.57	108.47	106.67	107.44	108.12	108.92
104.93	106.9	106.48	105.89	106.88	105.39	107.4	105.31	105.08	104.92	105.45	106.53	104.85	105.61	106.88	104.99	107.44	106.62	105.26	105.57	105.29	106	106.14	106.9	103.73	105.69	106.66	105.99	106.58	105.08	105.06	106.92	105.25	105.41	106.12	105.55	106.02	106.87	103.65	104.39	104.64	105.76	106.37	106.32	104.81	104.84	105.45	104.98	105.08	105.19
98.802	98.115	96.928	99.815	97.525	97.348	98.02	99.04	97.714	99.378	97.139	98.309	96.859	98.164	96.247	97.999	98.342	98.982	96.566	97.312	97.598	97.19	98.744	98.051	98.435	99.137	98.311	97.874	97.68	98.644	98.18	97.404	98.342	96.25	97.956	99.431	97.892	97.848	98.021	98.955	98.583	98.734	99.127	99.079	97.645	97.904	99.236	96.494	97.4	98.083
105.06	107.42	106.16	107.09	106.23	106.15	105.21	106.97	105.24	106.76	104.71	104.39	107.04	106.29	105.5	106.47	105.75	105.35	105.64	107.27	105.45	106.29	104.24	105.57	104.63	106.52	105.37	106.06	105.39	105.39	106.4	105.32	105.43	106.31	104.78	104.74	107.28	105.15	105.48	105.49	104.55	106.28	106.16	104.63	104.71	106.54	106.79	104.33	104.77	106.18
97.839	97.066	97.371	97.372	98.885	99.465	99.935	99.482	99.477	99.59	99.44	100.07	99.912	100.17	97.526	99.918	99.908	97.66	98.476	100.09	98.508	99.571	98.478	97.896	98.376	97.599	99.977	99.572	98.356	99.667	98.29	97.83	101.21	98.334	97.334	99.525	98.287	99.482	97.65	98.045	99.362	97.797	99.282	98.27	97.758	99.985	100.74	99.027	97.81	97.037
107.36	105.91	106.88	107.02	107.25	106.24	107.22	107.16	107.01	106.51	104.03	106.53	104.93	107.17	106.46	107.47	106.29	107.52	105.39	107.92	106.49	106.68	107.23	106.3	106.4	105.97	106.43	107.54	106.63	107.45	105.29	106.77	107.23	105.88	105.09	105.83	105.94	105.89	106.56	106.18	105.16	107.08	107.62	106.91	106.86	106.99	106.42	107.88	106.04	105.44
106.62	103.97	105.79	106.07	106.14	105.46	106.01	105.15	105.77	105.19	105.46	107.35	106.16	105.86	107.69	105.89	106.18	105.18	105.72	104.98	106.67	105.44	106.94	106.47	106.35	105.68	105.53	105.91	106.63	104.78	107.7	106.27	105.08	106.42	105.3	104.88	104.95	105.97	105.65	105.76	106.79	105.47	104.7	105.47	105.44	106.16	106.5	104.63	107.22	106.85
97.332	97.454	97.934	98.735	99.592	99.38	97.186	98.736	98.515	97.158	97.202	97.641	97.17	98.121	98.617	97.907	98.457	96.587	97.378	99.233	98.256	98.045	97.892	98.39	96.688	98.274	98.047	100.31	96.904	97.297	98.023	98.798	99.19	99.053	98.646	99.097	96.613	98.201	98.27	97.01	97.262	96.569	96.601	98.103	96.372	97.523	97.935	97.292	100.3	99.111
102.89	101.74	103.62	102.58	101.7	103.72	101.97	101.67	103.01	103.28	103.73	103.05	101.56	102.73	100.88	102.05	101.75	102.24	103.16	100.42	102.34	101.75	103	105.22	102.37	101.7	104.37	103.8	102.02	102.88	103.79	101.81	102.26	102.53	103.16	103.48	102.55	103.17	102.81	102.74	103.94	102.22	103.63	102.61	102.68	102.38	103.11	102.91	103.67	102.14
105.89	105.76	107.12	105.58	106.11	105.11	105.41	105.81	106.88	104.64	106.16	105.14	106.11	105.69	104.9	105.13	105.83	105.11	106.14	106.36	106.17	105.65	105.36	106.55	103.94	105.51	104.5	104.18	106.22	105.62	104.66	105.27	105.7	106.63	107.34	103.51	106.18	105.03	105.4	105.17	105.86	105.8	106.75	104.19	105.24	105.46	104.45	105.41	105.06	106.43
111.87	109.02	110.63	111.03	110.51	111.93	109.75	111.13	109.74	108.91	109.04	108.2	111.47	109.48	111.18	109.84	110.97	110.53	109.53	109.76	108.95	110.37	111.32	110.42	110.07	110.54	109.85	110.04	111.19	112.24	110.56	110.2	111.45	109.55	110.06	110.95	110.61	110.97	109.52	110.11	111.16	109.49	111.47	110.3	110.08	109.65	108.71	110.82	109.67	110.86
106.02	105.96	106.44	106.18	104.93	106.51	105	107.16	105.9	105.55	105.81	106.2	106.18	106.15	104.9	105.58	104.87	103.63	105	105.24	106.58	105.08	107.33	103.98	104.76	105.85	105.28	105.35	105.94	105.12	104.72	105.21	106.11	106.32	104.07	107.47	105.37	105.23	104.83	104.14	104.88	106.1	104.15	106.52	105.56	106.88	107.04	105.98	106.49	107.49
99.065	98.177	96.038	99.266	97.486	97.827	98.553	99.198	97.771	100.91	97.818	98.303	98.462	97.457	98.004	98.191	97.971	97.808	97.297	99.276	96.561	98.279	97.902	97.779	98.578	97.092	97.443	98.753	99.594	99.618	98.413	98.603	97.46	97.65	95.421	97.849	97.711	97.151	98.027	97.521	97.168	98.552	96.819	96.886	97.828	96.736	96.957	96.91	98.336	97.22
104.52	104.69	106.77	106.18	105.69	103.83	105.74	105.2	104.99	105.37	105.38	105.27	105.53	103.3	104.89	105.7	105.36	105.18	104.49	103.63	104.77	105.52	105.59	105.37	104.49	105.65	105.26	105.24	106.47	105.55	105.33	105.16	106.26	106.89	106.37	105.76	105.39	106.14	105.27	107.7	105.39	105.83	106.58	106.03	108.25	104.29	105.42	105.24	105.8	106.72
107.78	109.29	108.03	109.32	107.66	107.93	107.73	108.19	107.22	107.5	109.23	107.96	108.44	109.94	108.91	109.67	108.68	108.78	109.83	110.06	107.26	108.93	108.94	109.59	108.49	108.65	108.98	108.1	109.14	109.26	109.43	109.88	107.62	107.83	109.76	109.38	108.4	108.12	107.7	107.89	107.18	108.43	108.86	108.46	108.44	110.08	107.27	108.39	106.57	108.99
107.53	107.31	109.44	107.99	107.42	107.67	106.92	106.64	108.08	107.67	109.11	106.93	108.25	108.93	110.58	107.38	109.78	107.34	107.06	107.19	108.49	108.66	108.38	107.82	107.95	109	107.88	107.79	107.69	108.64	107.02	107.42	107.63	107.46	108.02	107.76	108.62	106.86	107.61	107.88	108.58	106.91	107.48	108.44	109.81	108.02	107.57	108.68	106.09	107.93
105.46	105.42	105.7	105.89	105.63	105.9	103.11	106.7	105.29	104.48	107.56	105.84	107.01	104.54	105.95	104.07	105.43	104.86	104.34	106.22	105.71	105.15	104.37	106.72	105.97	104.42	103.86	105.56	105.9	105.68	103.39	105.82	105.59	104.85	104.14	106.94	106	104.87	104.5	105.8	105.57	106.32	104.17	106.09	104.69	105.57	106.42	105.66	106.13	105.06
100.66	98.272	101.06	101.91	101.71	99.852	100.35	99.747	100.7	99.618	99.498	101.38	101.15	101.49	99.352	101.42	99.569	100.57	100.9	99.965	99.419	99.365	99.265	99.829	101.12	100.89	99.032	100.04	100.24	100.37	99.999	99.379	100.37	100.6	100.39	100.03	100.31	99.914	99.297	100.68	99.416	101.51	99.761	100.13	99.713	100.53	98.269	98.372	100.13	100.55
106.17	106.85	104.81	105.9	106.32	105.32	106.04	106.65	104.66	107.19	105.75	105.58	107.18	105.31	105.14	105.81	105.85	104.95	104.52	105.79	106.01	105.31	105.02	105.11	105.95	105.68	106.56	106.66	103.79	107.27	106.31	104.86	104.87	104.74	107.06	105.19	105.02	105.16	106.04	105.6	107.56	105.43	104.79	106.05	107.06	107	106.82	105.82	105.31	105.31
107.63	108.54	109.08	106.78	106.93	106.61	106.75	108.23	108.22	107.22	107.95	109.41	109.48	106.71	107.93	107.12	109.24	108.88	107.93	106.93	108.74	107.68	109.06	109.7	108.5	109.1	107.83	108.58	109.9	109.3	108.24	108.59	107.96	107.2	107.32	107.09	107.63	109.21	109.07	108.64	108.16	109.53	109.19	110.74	107.92	108.95	107.82	108.79	108.45	107.72
104.73	106.43	106.14	104.45	105.33	105.03	105.39	107.1	107.57	105.54	104.62	106.63	105.29	106.66	104.7	104.95	105.97	106.16	105.84	105.9	106.38	106.44	105.87	107.57	106	105.72	106.46	106.95	104.18	105.96	104.81	105.11	105.03	105.35	105.73	106.6	104.31	105.56	105.42	107.02	105.61	105.52	105.45	105.79	104.87	106.38	106.05	106.17	106.32	106.61
97.37	97.766	98.371	98.452	98.378	99.756	97.725	97.315	98.795	98.597	96.903	98.807	98.02	97.635	98.14	98.964	97.541	96.602	96.542	99.337	97.553	98.194	99.554	98.018	98.345	97.826	97.55	97.001	98.426	95.842	98.572	98.663	99.022	97.448	98.727	97.463	97.762	98.694	97.043	97.444	98.685	98.156	98.086	97.48	97.903	98.315	97.001	98.152	100.97	97.526
107.89	107.04	107.01	107.36	105.93	106.27	107.91	106.27	106.94	105.83	106.19	108.5	106.8	104.63	106.32	107.57	107	106.7	106.44	105.9	106.66	107.01	105.18	105.81	105.13	107.47	106.98	107.1	106.58	106.96	105.89	106.05	105.57	106.62	105.77	107.47	107.33	106.67	106.16	106.54	107.13	104.88	107.82	107.36	105.82	106.71	106	106.92	106.35	105.79
101.28	101.1	101.36	100.94	100.69	99.169	101.46	100.38	101.61	100.67	100.63	100.52	99.91	100.75	101.29	101.43	101.28	100.9	101.54	99.756	100.6	101.35	101.61	99.344	100.18	101.35	99.871	100.21	100.6	100.17	99.835	100.47	100.85	99.385	101.1	101.76	100.57	100.94	100.61	101.89	99.68	100.55	101.84	101.97	99.45	100.34	100.99	101.76	100.59	100.2
105.74	105.79	106.32	105.84	105.64	105.29	106.06	106.86	106.09	105.13	106.72	105.7	104.75	105.2	104.02	106.64	105.23	105.99	105.92	105.76	105.77	105.95	105.63	106.3	104.83	105.47	105.88	106.31	105.51	107.17	104.87	104.64	104.07	105.76	105.27	105.41	104.91	104.22	105.9	104.7	107.34	105.42	106.1	105.58	106.15	103.81	104.4	104.77	105.45	105.13
107.69	107.15	107.22	108.47	108.08	106.59	109.17	108.48	108.56	106.77	107.02	107.59	106.32	106.86	107.82	106.23	107.74	107.42	108.07	106.42	107.78	110.29	106.16	107.63	108.57	108.41	107.44	107.86	106.8	107.07	107.44	107.43	106.75	108.04	107.43	106.99	109.17	109.22	108	108.06	106.78	108.21	105.65	109.25	107.87	108.51	107.8	107.96	107.54	107.22
107.91	107.45	109.6	107.78	109.03	107.22	108.03	109.19	107.34	107.65	106.94	107.06	107.58	108.52	107.7	107.64	108.02	106.98	105.86	108.09	107.23	106.99	106.46	106.33	107.91	108.02	108.32	107.53	107.65	106.35	107.27	108.62	108.27	106.94	107.91	107.01	105.77	107.11	107.92	108.22	109.29	106.41	107.49	107.67	106.91	106.06	106.83	109.73	109.78	107.36
105.55	105.56	107.06	105.9	106.85	106.77	107.02	107.78	106.17	106.69	104.31	105.78	106.59	106.54	107.03	105.09	106.84	105.72	108.05	106.12	106.01	106.62	106.79	106.56	106.07	106.79	107.12	106.68	107.42	107.11	107.75	106.4	107.04	107.98	105.5	106.52	106.26	107.05	106.5	107.17	107.68	105.43	107.5	105.92	104.99	107.49	105.65	106.36	107.71	107.36
105.67	106.21	105.55	107.61	107.19	105.88	105.97	107.27	107.47	106.93	106.01	106.46	108.1	107.1	106.01	106.27	106.4	105.67	105.85	106.12	106.9	106.87	106.71	106.7	104.94	105.77	107.82	104.78	105.43	106.89	108.2	105.94	107.17	105.85	106.06	106.8	105.97	105.89	106.45	106.03	106.8	106.3	106.97	106.95	106.12	106.92	105.77	106.18	107.06	105.86
107.29	105.84	106.09	104.98	106.56	107.18	106.62	105.78	106.52	106.11	106.23	105.04	107.53	106.27	105.1	106.63	107.19	106.59	106.91	106.31	106.01	106.96	107.94	105.42	105.88	107.55	106.41	105.7	105.5	106.82	106.77	105.6	106.61	106.36	106.07	105.94	107.19	106.66	107.95	106.5	106.03	104.64	105.47	106.9	105.46	106.44	107.5	106.7	108.08	105.78
109	106.6	107.72	106.51	108.25	108.79	107.84	107.7	107.73	108.03	108.19	109.01	108.6	107.17	107.96	107.88	107.86	106.65	106.5	109.64	109.72	106.97	108.31	107.48	109.87	108.51	108.16	108.22	109.22	108.17	107.95	109.77	107.36	107.66	109.01	108.1	107.88	108.95	107.79	108.11	108.18	107.45	108.11	107.69	110.01	109.09	107.22	106.14	107.9	106.95
104.29	105.15	105.96	106.97	105.83	103.58	105.83	106.66	107.2	105.06	104.5	106.65	105.09	103.8	104.64	105.91	106.32	106.48	106.18	106.82	106.14	105.31	107.57	105.87	105.36	106.25	104.82	104.91	105.84	105.84	105.21	104.57	104.74	106.43	105.84	104.88	106.64	104.52	105.93	103.84	105.07	107.25	103.73	103.57	104.73	105.76	107.49	106.18	104.88	105.71
108.96	106.98	108.68	107.73	107.28	107.96	110	108.66	107.57	109.14	107.94	108.35	106.96	107.53	108.82	107.97	108.83	108.83	107.37	108.02	106.32	107.27	106.6	108.16	107.35	108.54	108.81	107.24	109.8	109.78	108.75	108.1	108.01	110.68	108.5	107.45	108.3	108.89	107.41	107.55	107.32	109.03	108.74	109.56	108.87	108.6	107.28	107.78	106.74	109.32
105.95	105.71	105.97	104.4	106.6	106.42	105.63	105.11	105.69	107.64	106.91	105.6	108.29	106.28	106.09	105.69	105.56	105.79	106.18	106.08	106.91	105.16	106.49	107.67	106.84	106.32	106.43	107.01	106.31	104.51	106.86	107.4	105.16	108.04	105.82	106.73	107.12	108.4	106.08	105.86	106.04	105.79	105.69	107.4	104.48	105.41	104.68	107.52	105.98	107.12
97.68	98.713	97.561	99.064	97.697	97.147	98.369	98.335	98.795	97.27	96.611	96.794	98.321	98.147	97.513	96.826	97.722	98.864	98.811	97.784	96.747	98.065	99.888	98.737	97.351	98.057	98.472	97.968	96.716	96.597	96.834	98.636	99.802	97.594	99.441	97.863	99.348	96.096	98.723	96.165	97.381	98.806	99.124	98.148	99.452	99.166	98.714	97.846	98.337	96.867
108.23	107.89	106.81	108.31	108.35	107.84	106.6	108.27	107.11	107.26	108.64	109.28	107.03	106.52	108.24	107.68	109.36	108.37	108.47	107.51	107.93	108.08	109.63	108.9	107.12	108.16	110.38	107.55	107.81	108.41	107.47	107.61	106.45	108.23	107.34	109.73	105.82	107.72	107.74	108.86	107.03	107.67	108.02	107.91	107.47	107.72	107.39	108.05	107.43	107.44
104.56	106.8	107.2	108.19	105.55	106.51	107.31	106.54	106.84	107.09	104.81	107.01	107.15	105.14	105.93	106.9	108.45	106.75	104.81	105.36	107.62	105.68	107.4	105.84	106.44	107.04	105.36	104.98	107.33	106.2	106.9	107.28	107.4	104.54	107.35	106.66	106.67	107.35	106.76	106.42	106.98	107.42	106.3	107.99	109.22	107.17	105.99	106.89	106.88	108.04
106.66	107.52	106.16	105.35	107.35	105.68	106.51	106.27	105.05	105.82	106.72	105.42	105.98	105.58	107.1	106.68	106.03	106.23	106.47	106.91	106.57	106.72	104.79	107.4	106.78	106.53	107.01	107.74	106.6	106.58	107.36	107.81	106.12	105.25	107.03	105.99	107.23	104.95	104.83	106.59	104.84	106.87	105.36	106.13	106.61	106.64	106.06	107.68	105.98	107.66
105	107.57	106.39	106.16	106.88	106.17	106.87	106.64	105.46	106.36	105.3	107.34	105.76	107.52	107.59	107.97	107.06	106.55	107.04	105.14	107.05	107.74	105.51	106.56	104.84	106.92	105.89	106.46	105.59	104.35	107.4	106.58	105.43	107.36	106.64	104.6	106.41	107.36	106.44	104.73	104.97	106.63	106.95	106.77	106.22	107.88	106.11	106.66	106.18	106.87
108.12	107.44	107.84	107.84	108.57	107.75	108.66	108.6	109.85	108.72	108.6	106.95	108.34	107.47	108.86	108.02	107.78	108.52	109.97	108.24	107.99	107.18	109.7	108.81	107.74	106.92	108.28	108.79	106.45	108.26	108.19	107.8	108.53	107.49	107.48	108.22	108.04	107.86	108.16	107.67	107.81	108.87	107.33	108.17	108.59	106.53	108.63	107.81	108.18	109.13
104.69	107.31	107.18	106.15	109	107.37	107.33	107.92	105.96	107.2	106.44	108.36	106.63	105.32	107.72	105.2	105.47	107.56	105.35	107.51	106.64	107.19	105.7	106	107.44	107.11	106.32	105.15	105.37	106.64	106.03	107.84	106.31	106.54	107.54	106.93	106.19	105.88	107.15	108.01	106.56	105.64	108.03	107.66	107.06	106.89	105.65	105.32	107.2	107.99
108.79	109.56	109.1	107.8	107.48	109.19	108.62	107.69	108.87	108.5	107.26	108.27	107.59	108.06	107.32	107.1	109.67	107.54	107.93	108.24	108.46	109.06	109.36	107.51	107.53	108.23	106.84	107.97	109.21	108.2	106.84	107.05	107.41	107.75	109.49	108.78	107.4	109.76	108.35	107.58	108.72	109.13	109.39	108.68	108.29	109.14	107.82	107.03	109.67	109.48
106.72	105.4	105.48	106.14	106.12	106.11	106.52	106.47	106.28	106.13	106.72	106.4	107.31	105.62	105.96	106.64	106.11	107.45	106.11	107.56	107.89	105.96	106.17	106.3	107.07	106.02	105.9	106.55	106.74	106.04	105.08	107.76	106.6	105.83	105.28	105.69	106.64	106.64	105.97	107.28	107.43	106.74	106.07	106.45	106.35	106.37	104.26	106.95	106.15	106.62
[truncated: 400 more rows]
[truncated: 150 more columns]
