# Supplementary material for: Genetic dissection of main and epistatic effects of QTL based on augmented triple test cross design
Source: PLoS One. 2017 Dec 14;12(12):e0189054. doi: 10.1371/journal.pone.0189054 (PMC5730204; doi:10.1371/journal.pone.0189054)
Supplement: S10 Supporting Information — (ZIP) [file pone.0189054.s010.zip › z6_1550_0.8_5.csv]

105.18	103.58	105.89	103.82	106.68	106.63	106.73	104.9	106.61	104.5	105.84	103.98	104.91	104.8	106.33	103.87	106.92	105.7	105.07	105.04	105.17	104.04	106.64	106.95	105.52	104.98	104.28	107.34	109.23	105.35	105.6	106.44	105.03	104.53	105.86	106.06	104.64	106.55	104.04	104.5	104.8	105.53	105.3	106.69	105.96	103.81	103.77	105.59	106.29	105.83
107.48	110.45	108.37	106.69	106.53	108.75	107.58	108.41	108.38	110.58	106.42	109.91	107.36	109.24	110.04	109.93	109.09	106.51	112.69	109.17	107.68	106.38	108.64	108.05	106.89	108.07	106.14	107.41	109.22	108.19	106.24	104.33	110.05	107.36	108.76	105.56	108.37	109.66	108.25	109.77	109.94	108.87	109.42	106.47	107.48	109.08	108.54	107.03	106.25	109.54
108.99	108.61	110.86	110.45	111.49	109.35	110.87	107.75	111.94	110.07	111.37	110.2	109.2	110.68	111.73	109.38	111.77	109.81	109.84	107.67	109.95	111.1	110.33	111.25	111.63	114.17	109.94	109.93	108.94	108.29	109.37	109.75	110.03	110.11	110.76	111.15	111.07	109.65	108.73	109.67	109.05	110.25	113.05	110.75	111.5	111.51	111.29	109.39	110.34	111.57
98.111	100.71	99.044	100.45	99.348	99.589	97.765	98.426	98.567	98.369	97.675	98.908	97.987	98.077	99.707	98.907	98.25	99.028	97.823	97.627	98.803	97.456	100.19	97.933	100.48	99.875	99.571	97.178	99.926	99.003	98.648	98.106	100.18	99.181	97.478	99.771	96.796	99.002	99.524	97.14	99.513	97.008	98.502	100.93	99.398	99.643	96.145	99.338	99.851	99.319
100.32	101.98	99.556	100.7	98.377	100.01	99.257	99.157	100.79	99.999	102.44	103.01	100.03	101.89	99.887	99.308	99.191	100.09	100.08	101.77	100.21	99.639	101.36	101.77	100.68	100.13	100.86	101.26	99.515	101.36	101.8	99.239	99.027	99.814	101.8	100.13	101.05	100.68	100.69	98.962	99.224	101.64	100.6	101.69	99.616	99.593	100.48	101.16	100.51	98.286
101.33	101.28	101.2	97.239	99.84	99.675	99.994	99.277	100.09	102.5	100.51	100.89	100.69	100.43	100.94	100.72	100.35	101.27	98.301	98.842	102.37	100.18	101.99	99.493	99.544	101.59	99.505	98.335	101.63	101	100.36	101.06	101.43	101.42	99.614	100.31	99.303	101.27	99.348	102.42	101.12	99.309	100.55	98.587	99.828	100.39	100.58	100.98	99.821	98.981
109.62	108.71	111.38	111.82	109.9	109.04	109.36	110.71	112.18	111.23	112.46	110.15	109.23	109.4	108.54	110.33	109.9	111.87	111.44	109.09	110.09	108.93	110.27	110.42	111.04	108.39	109.73	109.88	113.7	110.54	107.55	108.98	111.57	111.9	111.71	108.5	111.02	110.11	108.9	110.07	110.88	111.76	109.78	109.96	109.44	110.59	109.3	111.18	110.18	108.79
107.4	109.13	108.29	109.53	108.93	109.28	108.32	110.28	107.34	108	108.34	108.86	109.27	109.54	109.51	107.1	107.3	106.07	108.5	109.08	108.04	106.39	107.55	110.4	108.28	108.1	108.01	109.1	107.31	108.2	107.34	107.4	109.66	108.54	108.44	109.23	107.28	107.2	105.9	108.17	109.18	108.85	108.97	107.95	108.97	108.2	107.47	108.74	108.12	108.43
106.63	110.27	109.29	106.86	106.83	109.2	110.96	106.48	109.05	109.9	105.95	108.11	106.27	107.39	108.41	109.94	108.17	106.29	107.79	107.16	107.66	107.1	108.38	109.38	108.84	109.55	105.94	109.17	109	108.2	105.76	107.82	107.59	107.96	110.23	108.25	109.08	108.4	107.84	108.42	107.54	108.83	108.5	108.29	107.84	107.81	107.19	107.5	108.78	108.47
106.75	105.93	106.82	105.92	105.4	104.13	106.74	105.26	105.8	104.76	107.53	103.93	106.31	106.28	106.7	107.37	107.65	105.52	107.68	106.11	106.1	108.17	105.75	106.96	106.7	106.23	107.72	107.59	107.66	106.22	108	103.64	104.18	104.51	105.68	107.31	106.55	105.94	105.43	106.22	108.08	108.52	106.88	106.77	106.28	106.35	106.24	104.89	106.25	106.74
104.16	104.83	106.79	109.07	104.95	108.2	106.58	108.96	105.35	107.01	104.33	106.19	105.68	106.87	105.04	107.32	106.27	104.58	107.03	105.19	105.42	105.76	106.29	103.67	105.84	107.1	106.21	105.5	107.38	105.95	107.66	105.15	105.42	106.87	105.47	106.44	107.28	106.03	103.48	107.5	103.92	107.84	108.57	106.48	106.7	106.54	105.86	105.52	106.4	107.85
110.3	107.61	107.6	109.35	110	108.73	107.97	107.6	107.03	107.85	108.94	106.73	110.26	106.83	109.87	107.29	106.93	107.02	108.04	107.38	108.75	109.06	107.45	103.59	107.06	107.38	109.54	107.89	105.22	106.72	107.17	106.9	109.25	108.62	107.65	107.05	107.31	107.7	108.83	106.55	107.21	106.53	105.38	111.63	106.69	106.51	109.99	109.4	107.16	108.18
96.455	99.673	97.397	96.768	96.626	97.038	100.25	95.941	97.754	97.711	97.973	98.648	98.409	97.752	99.673	97.783	98.39	94.209	98.206	96.396	98.1	98.2	97.391	99.072	98.835	98.146	98.828	98.854	96.971	98.02	95.107	97.597	99.385	96.338	95.859	96.114	98.392	96.023	99.389	99.093	98.826	97.08	97.503	97.137	98.213	96.833	99.804	97.861	97.431	99.323
97.707	96.827	97.246	98.105	98.227	96.925	97.49	99.288	99.162	96.924	98.678	98.35	97.406	98.011	98.371	98.174	97.654	97.948	97.726	97.548	99.026	97.955	96.892	97.312	99.285	96.768	99.447	98.377	97.936	98.726	99.87	96.266	97.118	97.343	96.776	100.08	100.33	96.996	99.13	98.161	99.47	98.673	99.475	97.577	95.304	99.241	99.08	97.236	97.277	98.304
104.09	104.45	103.9	104.92	106.08	105.65	106.79	105.37	104.01	105.53	103.97	106.91	106.45	105.34	106.75	106.89	106.3	104.64	104.97	108.72	105.96	106.22	105.91	106.45	103.76	105.61	105.85	105.73	104.3	105.59	103.56	106.21	105.62	107.82	107.66	105.44	104.1	105.72	106.53	106.35	104.49	104.74	105.78	105.27	105.06	104.28	104.69	106.3	105.54	104.85
109.51	106.94	109.05	108.32	108.07	108.86	106.45	106.88	108.66	108.9	107.99	109.08	109.02	108.71	108.26	108.77	110.57	109.12	106.8	107.92	107.82	108.37	108.65	109.14	109.13	109.57	109.9	106.89	109.38	110.26	108.75	110.39	109.5	108.33	108.33	109	109.31	109.24	109.61	107.75	111.23	109.96	110.49	109.19	107.8	110.76	109.14	107.74	108.88	108.02
97.398	98.152	99.62	99.298	97.047	98.383	98.022	97.355	100.05	98.582	101.35	98.59	99.883	98.587	97.467	97.678	99.644	100.15	100.2	97.952	100.16	100.31	98.281	99.498	99.355	98.889	97.837	102.83	98.949	98.829	98.169	99.789	97.318	98.373	97.818	98.416	99.4	98.549	97.958	100.53	98.999	97.275	98.416	99.592	98.767	100.52	97.189	98.066	97.501	99.37
105.83	105.97	104.38	102.91	105.46	106.03	106.53	104.87	104.51	103.42	104.46	106.03	105.96	105.73	106.02	106.31	104.05	107.49	106.96	104.41	105.66	106.31	105	104.28	106.26	105.12	107.67	104.29	102.8	105.14	105.44	105.64	105.06	104.22	104.83	106.75	107.02	104.09	108.5	105.5	107.29	105.96	106.62	108.3	104.34	107.37	104.22	103.94	104.37	106.35
105.65	105.37	106.96	107.35	104.65	107.54	107.36	103.99	106.99	106.18	105.63	107.81	107.5	104.53	106.29	107.56	105.41	105.75	104.51	106.89	108.07	106.45	105.93	106.97	106.89	106.49	105.73	105.25	105.37	105.69	105.31	104.22	108.06	106.58	105.27	105.8	104.66	106.38	107.47	105.02	105.66	103.99	104.85	106.86	104.6	106.25	105.07	106.11	106.06	107.23
105.87	105.77	105.27	108.01	105.78	103.8	105.92	105.15	105	105.2	105.86	104.18	105.01	106.1	106.05	103.63	104.14	105.08	105.66	107.07	104.76	104.94	102.43	107.9	104.1	105.44	104.68	106.02	105.1	105.91	102.84	104.78	102.96	103.25	107.96	105.77	105.56	106.11	106.51	103.45	104.79	108.21	105.45	106.22	104.03	104.89	105.71	105.9	105.59	106.9
111.45	109.8	110.4	112.54	109.49	111.69	110.74	109.89	110.88	111.25	111.79	108.85	111.77	109.91	110.09	112.72	110.31	110.89	109.69	112.89	110.14	110.63	110.23	109.53	111.1	110.52	112.73	109.09	108.63	110.43	109.94	111.5	112.32	109.85	109.58	111.25	110.5	111.51	111.59	109.34	113.19	111.34	111.74	109.79	110.25	111.11	110.25	109.99	110.5	109.99
107.55	105.33	103.53	103.7	106.24	108.27	105.79	106.16	104.33	107.44	105.79	106.91	104.81	108.44	107.19	107.37	106.18	105.16	105	106.11	106.35	104.96	105.29	103.58	104.68	106.77	106.42	105.55	104.59	105.65	104.16	105.82	105.45	106.18	104.5	106.44	103.98	104.68	103.94	105.83	104.77	104.18	106.01	105.2	104.01	106.02	107	106.25	106.69	106.59
105.6	105.31	107.05	103.82	108.42	102.72	107.37	103.98	103.09	106.4	105.4	104.65	107.07	105.13	108.61	105.89	104.42	104.72	107.31	105.05	103.71	103.45	103.11	106.68	108.33	104.97	105.46	107.06	107.36	106.17	107.13	104.81	106.41	104.89	104.14	109.2	102.92	106.67	105.14	105.5	104.73	105.67	105.14	105.99	105.42	107.49	104.49	107.34	105.16	106.24
104.42	102.34	103.26	99.602	105.25	104.26	103.74	102.75	100.88	101.45	103.63	103.58	101.02	102.36	102.61	105.49	101.89	101.46	103.69	100.99	104.76	103.04	102.82	101.54	103.71	105.08	102.79	101.31	103.54	104.77	103.52	103.16	103.39	102.59	100.95	104.22	101.3	103.51	101.3	103.59	102.97	101.48	102.05	102.05	103.89	104.39	103.94	104.68	101.62	103.2
99.178	99.116	99.741	98.507	98.347	98.596	99.382	98.276	98.275	100	98.485	98.51	100.73	99.8	99.075	99.53	102.55	98.053	101	99.36	100.13	99.729	98.302	100.38	99.668	97.124	100.75	99.191	99.424	99.225	100.64	98.775	99.297	98.211	98.331	99.259	99.676	97.404	98.119	101.08	98.967	100.53	97.364	97.355	100.78	99.438	99.271	98.445	97.709	100.22
107.84	109.28	108.18	107.07	108.71	107.67	109.75	108.9	106.54	106.13	110.68	107.83	107.95	107.5	106.54	108.16	107.34	110.74	104.54	106.29	105.08	107.9	107.03	109.93	105.71	108.83	106.96	108.1	107.47	107.18	107.81	109.36	107.29	109.04	106.27	106.64	107	108.65	104.97	108.54	107.31	107.86	107	108.16	107.71	107.26	106.89	107.56	108.69	107.11
106.47	106.18	106.27	106.62	107.47	108.53	105.2	106.58	105.19	107.37	106.93	108.9	105.46	107.35	105.46	107.75	105.04	106.86	106.73	105.64	106.61	105.47	106.46	108.33	105.84	105.98	105.22	105.41	108.39	106.41	107.57	106.18	106.62	105.73	107.7	106.63	104.39	106.85	103.64	108.04	106.32	105.92	105.16	106.09	105.19	106.5	104.86	104.09	107.17	105.25
105.31	105.03	105.3	108.22	106.83	105.78	105.31	104.93	103.16	107.09	106.72	105.76	106.1	103.76	106.68	107.47	106.64	105.52	106.08	103.78	107.17	104.59	106.04	108.76	106.5	103.85	105.46	106.63	105.14	106.72	103.87	104.87	107.09	108.07	105.6	106.97	106.69	103.77	105.08	103.89	105.86	105.69	107.1	103.21	107.07	107.23	107.59	105.93	105.87	107.67
111.7	111.53	110.8	110.73	111.62	108.15	111.24	111.77	112.02	110.06	109.45	111.37	110.8	110.57	110.08	110.16	111.37	110.3	111.25	108.04	111.74	107.16	108.94	110.62	109.1	111.1	108.77	108.62	110.62	109.66	108.91	111.09	110.34	108.87	111.39	109.55	112.25	113.25	110.37	110.36	109.21	110.1	111.7	108.69	109.83	110.07	110.8	111.87	111.78	109.69
106.29	107.61	105.3	103.76	108.35	103.06	105.88	105.13	106.91	105.54	104.71	104.93	105.76	106.06	106.22	103.2	107.77	105.25	106.6	106.48	106.53	107.87	105.24	107.22	104.27	106.07	104.83	106.56	105.12	103.85	105.91	104.49	103.64	109.03	105.53	105.06	104.52	106.98	105.88	105.55	105.56	102.88	105.14	106.36	104.2	107.25	105.68	105.68	104.68	107.83
109.82	110.56	108.09	108.11	108.77	109.42	107.45	107.11	107.88	105.72	106.75	109.06	106.88	107.58	110.15	111.06	108.44	109.89	109.27	107.68	107.73	107.13	106.59	109.66	109.13	108.81	107.76	109.31	109.06	108.04	108.02	109.53	109.11	108.04	107.71	106.47	109.72	110.12	105.51	107.25	108.1	108.23	110.64	108.85	107.84	110.08	105.91	108.95	109.43	110.02
105.58	107.24	106.08	106.08	106.55	103.9	105.69	105.88	107.98	105.03	104.91	108.87	104.79	105.85	107.55	106.54	104.45	104.27	105.89	105.06	104.32	106.48	105.01	105.99	105.07	107.02	106.53	107.84	104.52	102.68	107.21	105.62	104.48	105.07	105.7	102.85	105.76	103.01	103.65	105.49	103.65	106.48	105.61	106.25	104.58	106.64	106.71	104.32	103.88	108.05
102.6	100.14	103.04	101.55	99.435	101.12	99.696	100.93	102.57	102.29	102.16	102.38	100.84	100.3	102.11	101.41	100.05	102.48	100.41	100.13	100.42	99.204	101.69	101.12	102.61	100.94	101.75	100.66	102.23	101.3	100.4	103	99.261	100.68	99.486	102.95	100.36	98.646	101.34	99.953	100.45	101.63	100.06	100.95	99.454	100.28	99.358	101.44	100.44	101.8
98.887	98.031	98.84	96.526	99.194	97.433	98.914	99.815	97.712	96.094	98.383	98.096	100.18	98.755	98.093	96.487	98.379	97.774	95.958	97.349	97.911	98.296	100.01	99.51	96.376	98.22	99.942	98.766	97.086	97.306	98.16	98.377	98.022	99.708	97.279	97.845	97.364	99.445	97.069	96.595	98.072	97.491	99.877	98.435	99.397	98.845	102.16	99.534	97.123	98.714
100.74	100.24	100.03	101.16	99.924	99.448	99.331	98.188	101.38	102.98	99.595	102.35	102.42	100.58	100.9	100.55	101.13	97.668	99.332	100.94	98.39	101.66	103.35	100.84	100.63	100.05	100.93	97.347	98.651	99.423	100.91	99.786	101.63	98.053	101.64	100.86	99.703	101.22	102.49	99.073	101.56	98.724	100.96	102.79	103.12	99.107	99.393	98.932	100.12	99.346
106.16	105.62	107	106.36	106.77	106.25	105.55	106.02	106.5	106.04	107.05	106.06	108.51	107.52	105.82	106.64	107.62	105.65	106.53	106.49	103.73	106.06	104.4	105.26	105.17	105.36	105.65	106.99	106.93	105.54	108.92	105.52	106.44	105.15	106.36	106.62	107.42	104.04	105.61	106.49	105.25	106.54	106.79	108.5	107.71	105.39	105.17	106.1	106.55	106.38
105.29	107.18	105.79	105.84	104.34	106	104.72	104.18	106.64	105.23	106.9	103.53	105.86	107.46	104.97	107.15	106.53	103.24	105.6	106.69	105.82	105.36	105.64	106.22	105.86	103.87	106.64	107.11	106.46	105.38	107.17	105.77	106.24	107.51	105.85	106.16	103.9	104.59	106.05	106.02	109.07	107.38	105.84	107.02	105.24	104.72	106.61	105.95	106.62	106.52
107.36	106.84	109.15	107.65	107.48	107.66	105.28	108.37	105.97	110.19	107.49	110.45	110.15	108.29	109.65	107.42	107.9	108.09	108.79	108.53	109.68	108.57	109.13	106.62	106.86	107.33	107.77	108.78	107.12	109.49	105.6	108.11	106.58	108.87	111.22	106.22	107.93	108.2	107	110.33	107.77	107.22	106.78	109.28	106.13	109.97	108.27	107.73	106.75	107.5
99.338	97.952	98.767	99.003	98.58	100.02	98.858	98.981	96.916	97.184	97.934	97.501	99.823	98.678	98.29	97.583	99.461	97.005	97.5	100.12	98.124	97.276	97.039	98.591	100.17	97.494	97.269	97.625	98.938	98.37	98.901	97.979	96.065	99.112	97.629	97.819	98.349	97.023	97.403	98.241	98.379	98.251	98.679	97.599	96.532	97.132	98.557	98.649	97.899	98.85
106.29	106.74	107.64	107.64	110.17	106.78	107.05	108.1	107.17	108.52	109.69	108.08	106.56	108.14	108.66	107.43	110.35	108.41	106.45	107.94	107.48	107.86	106.35	108.02	108.81	109.92	110.58	108.24	110.18	108.61	107.51	105.89	107.21	107.93	107.59	107.25	108.17	106.43	107.55	107.63	108.69	106.95	109.58	108.06	110.63	109.88	108.86	108.15	107.39	107.77
99.016	98.089	96.324	96.683	99.294	99.41	98.848	99.502	99.252	97.848	95.137	98.672	98.931	96.843	99.431	98.882	97.786	100.15	95.77	96.891	96.539	97.799	97.822	95.477	96.584	96.76	95.305	95.803	96.461	97.068	98.721	97.667	98.925	99.667	98.23	99.373	96.082	98.506	100.98	98.143	98.712	99.25	96.842	97.276	97.199	97.799	96.547	98.121	97.856	97.677
105.58	104.6	105.44	105.39	106.44	105.85	105.41	106.78	106.24	105.66	105.06	106.69	107.58	104.65	103.99	105.65	104.06	103.61	105.83	104.59	102.95	106.89	104.47	105.45	109.67	107.66	107.84	104.62	105.72	104.21	106.76	104.55	105.49	106.24	107.24	105.05	104.65	107.81	104.86	107.98	107.58	108.33	107.11	106.25	103.2	105.11	104.59	105.62	104.36	105.06
98.295	100.78	99.314	101.68	101.97	100.41	99.913	101.31	99.856	98.909	100.28	99.373	101.89	100.4	100.13	100.22	100.9	99.916	100.89	98.672	99.839	100.78	102.44	99.113	101.48	100.68	99.612	100.77	101.25	99.841	101.01	98.944	100.5	99.999	99.116	98.458	100.14	98.606	101.23	99.233	102.33	100.93	98.889	100.22	98.783	99.423	102.06	101.24	101.56	99.738
101.37	101.02	99.995	98.439	101.1	98.79	99.699	99.618	100.26	102.72	101.42	102.53	99.744	98.893	100.74	100.7	100.92	100.3	97.471	99.097	98.612	99.325	100.01	100.71	99.869	100.21	101.19	99.515	99.493	99.931	99.421	99.356	99.033	98.465	101.26	100.52	101.26	101.03	100.19	100.78	100.13	100.62	103.1	101.37	101.21	99.952	99.491	101.73	97.723	100.52
98.242	100.31	100.3	99.22	100.35	99.828	99.394	99.619	98.381	98.587	100.75	99.225	99.587	98.639	97.351	97.973	97.976	100.11	97.52	99.326	97.115	97.881	98.155	97.199	96.715	99.314	96.313	96.675	100.02	97.996	95.696	99.922	99.957	99.375	98.867	98.48	98.284	99.165	99.229	100.3	101.23	98.053	100.6	98.369	98.718	96.859	100.66	101.36	97.32	99.731
107.35	106.08	105.81	107.68	106.61	109.52	106.29	104.45	105.15	106.21	106.5	108.96	105.95	106.88	104.75	106.65	108.92	106.12	105.42	108.82	108.69	108.28	106.72	104.6	106.87	106.2	107.09	108.41	107.45	103.87	106.94	107.66	105.82	107.36	104.2	107.44	105.13	106.42	103.56	107.46	107.91	104.55	104.24	104.45	107.53	108.04	104.16	105.62	106.25	105.88
105.34	103.02	107.51	103.15	106.16	107.3	105.26	105.86	104.59	107.05	104.85	104.98	108.78	106.7	106.52	105.83	105.68	104.11	107.31	105.52	106.69	106.18	104.62	109.3	107.62	106.23	106.15	105.05	106.76	104.52	106.33	104.86	106.09	107.42	105.47	106.17	105.95	106.54	106.38	106.85	106.85	108.51	107.11	106.41	106.26	106.64	107.63	107.06	103.64	105.98
107.21	106.36	106.29	108.83	104.83	107.4	105.35	107.44	104.58	107.05	106.95	107.34	107.62	106.78	106.81	104.82	107.49	107.57	106.32	105.32	107.46	109.32	107.1	105.5	106.37	106.22	107.22	107.24	104.39	106.28	105.05	105.84	106	107.88	106.89	107.6	105.05	106.8	103.8	105.63	107.06	106.09	104.01	107.08	107.77	105.46	106.46	106.55	105.17	106.76
100.18	100.44	100.04	101.2	100.14	100.07	100.08	99.63	97.919	101.42	99.82	100.89	101.7	98.21	99.058	100.32	99.734	101.2	101.73	101.37	99.428	102.43	99.366	101.08	102.37	101.19	98.298	100.58	103.81	101.48	99.671	99.861	100.88	99.656	101.42	100.94	99.356	101.71	101.51	98.21	101.06	100.09	99.952	100.08	99.922	100.09	99.262	100.17	100.2	101.23
100.21	100.06	100.76	99.375	100.21	103.17	99.555	100.46	98.801	102.37	102.15	98.73	100.85	100.46	99.972	99.844	100.52	99.781	100.98	100.11	99.922	97.742	98.746	99.436	101.6	101.01	101.53	101.44	102.38	99.813	99.205	99.716	100.86	101.41	98.461	101.74	102.11	99.905	102.19	99.989	98.852	101.8	104.1	99.822	99.9	99.428	98.96	100.84	99.769	100.78
105.52	108.52	105.97	106.13	105.34	105.27	107.34	106.83	106.04	106.28	105.32	104.15	107.5	105.74	108.14	108.15	104.86	107.44	108.34	107.55	105.77	105.53	109.83	107.99	106.3	108.34	106.08	106.41	103.04	107.2	107.85	105.81	107.17	106.36	105.5	105.85	107.42	106.39	106.31	106.15	106.36	107.9	107.01	108.35	105.57	107.09	106.78	108.57	105.64	106.9
103.46	101.94	102.02	103.38	105.82	102.98	102.43	102.77	102.33	103.46	103.55	102.35	102.56	102.49	102.54	102.73	100.36	103.24	101.94	104.89	103.17	103.77	101.87	102.57	102.41	101.91	101.46	104.06	100.19	101.91	103.43	102.21	104.23	102.92	102.02	103.02	101.56	103.18	102.97	102.18	104.58	100.93	103.12	101.68	101.85	103.71	102.26	103.32	105.74	100.99
100.64	99.853	101.39	100.63	100.1	101.36	102.76	102.78	102.24	100.99	98.471	101.13	100.12	98.706	101.25	99.478	98.994	100.47	101.05	100.24	102.19	100.2	101.27	100.17	100.77	101.45	101.54	98.08	101.74	100.07	99.809	100.94	101.45	99.674	99.585	101.73	98.505	98.836	100.71	100.05	102.15	98.537	100.3	96.897	100.7	100.58	100.19	99.893	99.793	102.38
109.21	110.89	109.35	108.27	109.36	109.18	109.59	108.76	108.44	107.55	108.2	110.25	106.51	107.26	109.96	108.98	110.03	109.66	107.92	107.95	108.66	108.98	108.38	108.75	107.94	107.95	108.96	109.17	109.39	108.91	108.21	108.83	108.47	109.75	107.56	108.63	109.67	108.65	107.54	110.55	107.87	107.86	108.77	106.52	109.63	110.72	107.19	109.62	108.78	110.23
104.01	107.27	108.28	104.39	105.97	105.67	107.51	104.38	108.18	106.73	107.77	104.74	105.13	106.35	104.46	106.24	105.69	104.37	106.73	104.27	107.99	105.48	106.39	108.35	108.18	105.84	106.01	104.66	107.69	106.06	105.19	105.66	105.21	105.63	106.32	105.23	107.98	107.28	106.08	106.66	106.06	104.08	106.04	106.8	107.88	107.45	105.67	105.72	107.66	107.01
98.749	98.578	97.026	99.185	97.722	96.335	97.393	100.56	98.367	97.146	95.761	98.45	97.153	98.345	97.969	96.502	97.034	97.877	99.364	96.58	97.909	98.767	98.636	98.471	96.392	96.231	96.431	100.3	97.555	97.365	97.2	98.096	95.487	96.079	98.819	94.593	95.165	98.555	97.722	98.781	97.858	98.623	97.905	96.515	97.04	97.791	97.969	98.311	97.531	97.792
110.74	108.9	111.05	108.94	108.61	108.8	111.04	111.17	111.22	111.16	108.84	109.58	109.66	109.03	110.21	109.69	110.56	107.89	111.56	107.67	110.54	110.51	110.91	109.23	111.49	109.48	111.37	110.01	111.84	112.77	109.92	109.96	109.39	108.33	109.51	111.14	109.35	112.82	110.6	109.7	108.95	111.87	111.73	110.12	114.46	110.81	111.66	111.84	110.45	111.76
107.98	108.2	108.4	108.66	107.52	107.32	107.48	109.29	107.03	109.54	108.62	108.18	106.19	106.15	107.52	109	107.66	107.37	105.68	106.61	108.81	108.62	107.81	106.58	109.39	107.9	109.8	108.06	107.38	106.69	105.64	109.24	107.49	106.34	107.87	108.31	106.72	106.75	108.31	104.02	108.21	107.89	108.8	110.14	108.45	109.01	109.36	107.94	111.16	107.01
100.06	99.537	102.34	100.73	100.69	98.662	97.809	100.68	100.64	101.5	101.79	98.457	97.988	100.66	101.03	102.86	98.659	101.6	100.6	98.16	102.31	103.02	99.962	101.21	100.98	101.4	99.989	102.68	101.96	98.496	99.577	101.3	99.632	99.51	100.02	99.831	99.213	100.88	99.012	100.67	100.28	101.07	99.73	98.498	99.606	101.78	100.16	102.27	99.077	99.614
101.73	102.91	99.248	102.18	99.402	100.41	100.05	101.6	100.77	100.46	98.31	100.72	101.97	100.8	101.08	100.78	100.47	97.868	100.01	99.986	104.02	101.11	102.03	99.41	99.711	100.25	101.58	101.87	100.82	100.35	101.89	99.45	100.75	101.41	99.453	99.873	98.885	99.439	100.75	101.08	99.694	99.052	100.51	100.95	100.46	100.54	98.419	102.65	102.34	102.29
106.34	108.8	109.2	105.92	107.13	108.6	106.54	107.95	105.96	108.19	107.18	107.14	107.43	107.01	108.02	107.51	106.69	106.03	107.79	108.38	106.92	107.21	109.68	107.6	104.82	107.08	105	108.91	108.23	108.66	108.21	108.62	107.45	108.01	109.52	110.3	106.3	108.55	107.18	106.4	107.19	106.98	108.7	109.04	107.95	108.33	108.65	109.38	109.11	107.16
99.009	99.437	99.776	96.623	98.004	100.09	95.891	97.001	95.842	99.26	98.176	97.528	99.78	95.707	100.12	99.326	97.35	96.424	98.531	99.47	96.986	99.212	98.072	98.853	100.05	95.948	100.5	97.337	99.776	98.839	97.088	97.435	98.336	97.803	98.28	98.876	100.79	99.403	98.01	98.878	96.036	100.08	99.414	97.641	97.075	98.327	95.729	96.437	98.281	96.727
106.65	108.93	103.45	107.12	103.87	107.23	107.15	107.48	106.64	107.92	104.73	108.14	108.46	103.88	105.42	106.08	108.12	107.26	106	103.73	106.79	106.42	107.44	105.39	106.7	107.75	108.14	105.46	106.96	105.64	107.52	105.14	106.75	104.59	107.13	105.88	107.34	105.74	108.78	105.83	106.17	107.56	105.75	108.17	106.17	106.09	105.87	105.61	106.01	107.1
105.09	104.81	104.28	106.82	105.04	105.43	106.89	104.98	104.68	104.96	106.57	107.61	104.2	106.69	102.43	106.84	102.99	106.56	106.04	104.8	105.23	107.11	103.8	105.7	105.08	105.61	104.7	106.05	106.87	104.3	107.28	107.68	107.49	106.65	106.43	105.67	102.76	106.36	105.92	105.74	104	104.47	106.29	106.31	105.07	105.73	103.82	105.99	106.84	104.87
106.98	103.92	107.03	105.61	106.54	105.15	104.67	108.3	105.92	104.31	105.94	106.36	106.13	107.99	103.74	104.15	106.16	106.49	106.28	105.63	104.01	107.36	106.14	104.48	106.87	106.42	107.65	105.65	104.78	105.77	103.83	106.21	108.38	104.85	104.59	105.32	104.77	105.19	104.31	105.25	102.32	106.48	103.91	104.93	108.87	103.89	104.76	105.12	104.65	105.86
105.13	104.73	106.35	106.25	105.5	104.66	106.04	108.01	104.67	105.89	104.14	108.08	103.7	108.51	103.86	105.86	105.88	106.87	105.42	104.55	106.25	106.47	104.68	105.3	105.02	106.42	104	107.02	105.5	105.89	105.68	107.03	105.14	106.03	105.35	106.81	107.63	106.34	105.33	106.67	103.58	108.58	103.14	106.49	104.55	104.64	104.21	108.19	106.52	107.05
101.33	102.06	100.29	103.14	99.396	100.31	98.535	101.34	102.36	100.11	99.601	100.63	100.04	102.91	101	102.29	100.6	103.21	101.62	98.452	100.22	99.566	101.42	100.37	99.666	102.61	101.72	99.618	100.88	102.46	100.16	101.13	101.13	98.586	101.56	100.63	100.12	100.46	99.845	99.48	98.93	98.76	100.87	99.306	99.107	100.89	99.093	100.4	101.54	101.11
109.32	109.42	108.93	109.05	108.64	108.67	108.16	108.73	106.9	109.23	108.48	108.76	108.02	106.89	107.01	108.51	110.67	106.73	108.17	107.36	110.48	106.47	108.36	109.41	107.21	107.51	108.86	108.16	107.64	108.86	107.85	107.85	107.65	107.33	107.25	108.98	105.09	107.65	109.11	107.78	107.84	105.33	107.6	108.12	107.96	108.38	107.62	107.39	106.33	109.02
105.73	106.53	105.5	105.56	106	104.78	105.03	106.81	105.16	105.96	105.47	106.54	106.24	104.99	105.92	105.15	104.57	104.56	104.04	106.45	104.14	105.61	105.64	107.12	106.89	104.18	105.28	105.05	105.08	104.78	104.72	103.2	108.65	106.64	107.09	106.21	105.02	106.23	105.05	105.27	105.94	103.92	106.23	105.56	106.04	106.29	104.92	107.04	105.6	105.37
105.49	105.19	104.98	105.44	106.44	105.58	105.9	106.5	104.52	105.59	105.86	106.9	105.92	105.64	106.23	106.83	105.62	105.58	104.77	104.39	105.4	105.15	105.87	108.96	106.22	106.67	106.22	105.08	105.58	107.03	106.34	106.37	104.73	104.42	107.7	107.32	106.75	106.18	105.74	105.18	105.24	103.97	106.15	106.28	106.97	103.83	104.11	104.95	107.21	103.79
106.22	107	105.76	106.83	105.99	105.23	106.47	106.3	105.41	106	104.53	106.88	108.79	105.14	104.47	103	105.91	105.78	105.89	104.29	105.9	104.41	105.48	105.62	105.16	105.04	105.58	104.33	105.31	104.15	106.55	106.35	105.42	108.77	104.57	106.93	106.86	105.78	105.72	105.98	105.72	107.2	107.14	107.35	103.98	105.37	106.92	105.25	107.09	105.42
107.12	106.63	106.45	105.25	105	106.04	105.96	106.74	105.26	106.6	107.39	106.57	108.21	106.04	106.99	106.99	110.3	107.09	105.6	107	106.78	107.26	108.64	106.15	104.93	106.67	106.41	104.64	106.61	108.59	105.01	107.04	103.71	105.27	104.6	104.73	106.44	104.23	107.9	106.1	104.48	105.77	106.93	106.88	106.65	106.13	106.58	106.78	106.66	106.27
106.33	105.3	105.67	105.67	103.5	105.49	104.93	106.31	105.6	106.53	105.9	106.07	103.54	106.64	107.12	105.35	107.07	105.45	105.09	106.58	103.89	103.99	104.31	104.68	107.25	106.59	105.1	105.11	104.68	106.65	106.43	105.05	106.19	106.82	105.54	105.32	105.53	105.58	104.8	103.34	105.28	105.71	105.86	105.81	103.43	106.7	106.55	107.63	106.1	104.31
103.27	105.72	106.84	105.58	105.59	104.28	104.95	105.53	105.84	106.6	106.22	105.58	104.57	108.72	106.19	105.22	105.7	105.13	106.92	105.54	106.82	106.67	106.42	104.97	104.26	104.98	104.29	105.86	105.09	105.88	103.08	105.06	106.67	107.73	106.76	105.09	106.04	105.8	104.5	105.42	105.5	105.59	106.32	108.23	105.85	106.02	105.02	107.69	105.03	103.99
108.19	106.59	106.69	106.7	105.71	107.26	107.15	107.26	106.53	107.37	107.81	106.24	108.71	110.02	106.24	109.6	106.39	108.49	110.39	106.58	108.49	108.39	106.84	107.69	109.56	107.22	106.84	109.32	107.6	106.79	106.05	107.74	107.8	106.57	108.82	109.08	106.78	106.09	107.73	109.11	108.19	108.24	107.04	106.31	105.6	108.57	106.29	108.28	106.24	109.16
109.23	109.18	109.04	108.36	107.85	109.8	105.91	108.96	108.58	107.74	108.75	107.89	108.48	108.63	109.22	107.92	107.69	107.75	106.31	107.43	106.69	109.07	108.11	108.39	106.9	108.03	109.78	108.78	107.86	108.36	107.46	106.52	107.15	109.72	108.2	109.71	108.02	108.11	106.5	105.46	107.93	108.5	107.23	110.13	107.91	108.33	110.39	108	106.81	106.22
99.54	98.011	98.403	98.856	97.87	97.45	98.692	99.699	100.62	98.785	97.527	99.914	97.997	97.694	96.972	98.526	101.4	98.462	98.363	101.42	99.743	98.859	99.381	99.176	100.27	98.825	97.71	99.849	99.502	98.98	97.328	99.301	98.871	98.918	100.61	100.02	99.689	98.48	98.135	100.14	97.716	97.577	99.265	98.586	99.036	97.352	98.808	99.342	98.689	98.28
105.7	105.84	104.72	106.11	104.92	104.71	106.37	107.04	105.47	108.26	104.74	107.86	104.85	104.66	103.85	107.32	106.67	107.28	106.78	106.03	107.23	104.65	106.02	104.61	106.78	105.8	107.08	106.22	103.84	105.62	104.58	105.24	105.39	105.19	105.07	105.18	106.15	107.63	106.24	107.29	104.35	105.08	105.45	106.27	105.29	106.07	104.32	106.62	105.05	105.49
110.01	112.2	110.53	107.98	109.02	110.27	111.24	109.4	110.38	111.8	110.5	111.01	108.89	106.36	110.68	108.04	112.68	113.39	110.18	111.69	110.32	109.59	108.54	111.13	109.27	109.89	110.91	111.96	109.28	111.68	111.22	110.73	110.96	109.48	112.99	110.73	110.79	110.17	109.57	109.11	109.36	111.23	111.65	110.56	110.68	111.27	110.99	109.15	109.08	110.69
105.51	105.3	106.18	104.63	106.55	103.76	106.93	104.46	106.98	108.57	105.84	105.73	105.6	107.11	105.96	106.4	107.28	104.62	106.78	104.9	106.44	106.33	106.25	105.51	105.15	107.47	105.99	106.54	104.64	107.87	103.53	105.07	108	105.39	107.05	105.78	105.11	107.14	106.65	106.44	105.67	107.17	105.92	106.04	105.93	107.53	105.23	104.08	104.26	105.98
96.395	100.15	99.734	98.306	95.875	97.486	96.988	96.976	98.877	98.101	98.154	97.677	99.533	96.93	97.893	97.536	97.077	100.27	97.295	99.354	98.097	96.87	100.13	96.583	97.855	96.538	97.292	97.1	99.349	97.384	96.768	96.965	99.941	97.362	97.491	94.771	96.81	99.492	99.534	96.619	97.975	99.471	98.293	98.262	98.299	98.893	96.018	95.935	97.317	98.422
110.46	107.41	109.41	106.53	107.34	110.09	108.57	107.29	107.33	108.11	108.38	110.62	106.49	109.69	109.44	108.76	109.44	107.69	107.7	108.17	108.53	109.56	108.28	107.15	108.84	108.74	108.71	110.03	109	108.41	109.34	108.24	106.7	109.16	108.99	111.78	109.82	110.72	107.08	107.44	110.98	106.72	110.19	106.77	106.64	107.21	109.17	110.25	109.59	107.78
112.41	110.98	108.8	110.93	109.58	110.55	110.76	109.39	110.11	111.66	109.21	112.45	110.02	109.68	112.05	112.21	111.43	110.79	110.25	111.53	108.66	111.57	111.96	110.22	110.31	108.46	110.01	113.39	109.37	111.4	109.88	110.96	111.58	109.74	110.17	108.76	108.63	108.6	111.27	110.11	111.86	110.16	111.88	109.43	111.12	110.86	111.24	108.85	112.03	110.12
108.85	107.91	106.57	105.33	108.41	106.28	108.64	109.65	107.26	107.32	110.05	104.2	109.28	108.35	108.65	106.23	109.15	110.48	108.58	109.3	106.28	108.7	106.4	111.29	107.39	109.27	108.41	106.02	107.09	106.96	109.35	110.11	108.64	107.46	107.35	108.14	107.6	107.2	109.71	107.37	108.17	107.93	107.48	106.85	109.41	109.14	104.47	107.54	105.72	107.95
99.048	99.914	98.959	99.173	98.315	97.534	98.799	98.68	98.799	98.137	95.731	99.299	98.173	98.952	99.17	98.932	98.812	97.848	98.695	98.57	101.11	101.18	98.225	99.329	98.226	100.87	97.956	98.004	98.157	99.198	99.993	98.543	98.081	97.623	98.448	96.83	98.4	99.437	98.251	99.95	99.966	100.43	99.627	97.319	97.3	98.809	98.809	99.941	99.594	98.714
104.26	106.57	105.73	105.83	106.43	105.04	104.11	106.36	103.67	103.38	105.88	104.45	106.39	107.22	105.37	104.1	105.92	104.25	105.74	107.01	107.12	107.6	105.17	105.36	106.47	107.74	106.55	106.58	103.96	107.31	105.04	106.51	104.88	105.59	103.66	106.45	105.99	106.56	104.62	105.87	104.46	107.61	103.86	106.11	105.62	106.07	104.95	107.04	106.22	104.52
105.17	104.91	104.27	106.7	107.25	104.89	107.54	107.92	106.34	104.33	104.76	106.1	106.44	107.37	108	106.3	106.44	103.27	108.47	106.17	106.05	106.99	104.99	106.68	104.18	105.68	107.07	103.36	104.01	104.71	104	103.78	104.54	105.99	105.13	104.73	104.75	104.62	106.88	106.44	103.41	103.46	101.79	104.55	107.08	104.63	106.66	104.77	106.49	104.3
111.53	110	110.64	107.35	108.51	107.93	109.69	106.19	109.14	108.66	107.65	111.48	108.6	109.47	109.28	107.92	109.64	109.04	108.22	109.17	107.66	109.84	109.29	108.07	108.71	109.75	110.43	108.56	108.97	107.94	109.34	108.36	108.7	109.67	107.74	108.89	108.59	107.74	111.43	107.59	108.01	108.5	109.95	110.9	108.68	109.69	108.8	111.59	108.14	107.76
107.33	106.32	105.67	104.75	106.72	105.43	105.56	104.35	106.51	103.85	107.8	105.65	104.83	105.07	105.6	107.79	105.14	106.39	106.18	106.22	106.02	105.7	106.98	104.57	106.03	102.47	104.28	106.4	106.84	107.73	103.48	106.23	103.67	106.03	105.89	104.78	104.96	104.84	105.17	107.05	104.92	103.2	104.52	103.45	106.72	104.81	106.95	105.51	106.14	106.61
103.78	104.72	105.12	105.76	104.27	104.93	104.33	105.63	107.51	105.62	102.48	106.45	106.49	105.69	103.52	105.49	104.09	105.74	105.41	106.72	104.22	106.07	103.99	107.71	106.22	107.9	105.5	105.98	108.58	106.69	105.5	105.64	107.77	104.97	105.75	104.01	105.46	108.32	102.27	106.17	103.35	105.11	103.89	107.32	104.86	104.93	106.05	102.77	105.9	105.84
106.91	105.12	106.83	103.48	107.1	105.44	108.08	106.51	108.45	106.99	106.6	106.94	106.11	107.63	104.36	107.98	107.98	106.04	104.2	105.04	106.41	107.34	107.52	104.12	105.05	104.96	106.54	107.98	105.81	106.84	107.5	106.56	105.08	106.97	106.67	106.89	107.19	107.61	106.81	106.56	106.65	106.81	104.26	107.02	106.62	106.8	106.32	105.28	106.95	106.24
107.05	106.08	109.39	108.07	108.41	108.73	108.79	106.86	106.91	108.05	109.57	108.97	107.44	107.33	109.01	107.31	108.13	107.34	108.91	108.66	108.2	108.45	108.94	109.55	109.25	107.5	108.11	108.26	107.21	107.67	109.28	107.11	107.53	108.34	107.66	107.05	108.7	106.51	106.67	109.54	109.77	108.17	107.85	107.69	108.39	107.76	106.89	108.96	110.28	107.8
107.11	108.85	109.56	107.55	107.71	107.12	107.24	107.88	107.64	108.73	107.06	107.97	110.05	108.4	108.13	108.55	107.84	107.64	108.28	110.26	107	108.69	107.76	106.79	107.99	108.86	108.57	106.2	109.08	107.35	109.52	108.2	108.65	107.05	105.29	109.55	108.84	109.11	110.34	109.24	108.23	109.33	108.31	108.77	108.8	109.51	105.96	106.97	107.73	109.04
105.48	104.25	107.59	105.83	105.1	105.75	106.63	105.86	106.09	106.85	104.36	105.1	106.16	105.15	105.56	105.44	106.67	106.47	105.17	107.41	106	108.23	106.05	108.33	105.17	105.94	106.39	105.18	106.64	105.87	105.93	106.29	104.69	106.76	106.26	103.22	107.48	107.08	106.1	106.41	105.29	103.65	102.69	106.4	107.03	105.89	105.44	106.07	106.8	105.2
107.52	107.99	105.45	105.36	111.38	108.31	108.76	109.57	106.14	108.29	109.06	108.94	108.63	107.69	106.36	107.58	108.36	106.95	107.42	108.31	110.62	107.14	108.58	110.1	106.29	108.05	107.77	106.78	107.13	107.07	108.6	106.38	106.4	107.84	106.07	108.61	108.66	108.99	109.13	107.2	107.35	109.1	107.82	107.94	108.97	106.42	110.1	107.14	108.65	108.73
101.51	99.19	98.822	100.48	98.318	99.461	98.58	97.867	99.071	100.11	100.69	100.68	99.171	101.08	102.41	99.492	99.512	99.523	100.99	101.19	99.224	100.74	99.881	100.22	98.81	100.92	100.94	100.05	98.709	99.344	101.53	100.98	100.03	97.698	100.81	96.851	100.39	99.635	99.769	100.96	99.399	99.39	99.488	98.225	100.47	101.28	100.15	100.93	101.55	100.39
108.06	107.25	106.65	110.85	107.91	109.85	109.53	108.36	107.27	109.21	107.06	109.57	105.89	109.31	109.57	107.29	109.34	107.95	108.56	108.66	107.06	108.46	109.15	107.67	107.48	109.09	109.34	107.62	109.18	107.33	107.75	107.75	108.41	110.55	108.55	108.14	108.56	108.77	108.89	108.57	108.04	108.76	107.11	107.62	108.87	107.21	109.28	108.69	108.37	108.06
107.06	105.07	106.84	106.61	105.39	105.71	106.82	105.07	105.23	104.5	104.95	105.99	104.13	103.32	102.56	105.78	105.88	103.52	106.12	104.36	106.24	106.76	105.25	107.46	103.98	104.93	105.76	105.68	107.93	104.24	106.91	105.52	105.28	106.05	106.59	104.81	105.74	104.69	106.39	104.53	107.72	107.72	104.56	104.97	104.36	107.47	106.98	105.32	107.31	103.2
97.969	99.021	98.767	101.03	102.22	100.65	99.236	97.82	98.019	99.952	100.66	100.6	99.673	97.228	96.733	99.189	101.42	99.552	100.18	103.18	102.45	99.778	99.155	100.33	99.732	99.766	99.315	103.62	101.51	99.349	100.33	100.36	101.47	101.42	99.836	99.362	100.35	100.64	99.965	101.8	97.351	102.16	99.2	100.13	101.4	101.11	100.26	96.541	100.79	99.428
106.13	106.16	106.67	108.08	106.76	106.22	108.42	106.83	107.85	107.31	107.23	107.99	106.25	107.78	107.88	106.47	106.99	108	106.98	110.07	108.49	107.78	106.9	108.67	107	107.03	106.29	107.72	108	107.97	109.17	108.89	107.16	106.2	108.42	104.18	107.98	107.28	104.97	109.64	110.57	107.57	107.12	108.17	109.17	104.87	108.28	108.38	109.94	110.78
106.76	106.97	103.93	106.11	107.13	105.93	104.86	105.25	104.89	104.83	106.06	105.99	106.68	104.79	103.96	105.2	103.87	107.08	106.5	105.83	106.54	106.66	104.01	105.12	106.37	105.16	106.4	105.73	105.28	107.76	106.73	106.07	104.26	105.58	104.28	104.78	103.37	105.55	104.85	104.66	104.53	105.31	105.42	106.05	107.12	106.17	106.14	105.95	103.75	107.12
106.99	105.01	107.87	106.88	107.2	107.18	106.73	106.41	106.62	107.56	105.02	107.31	106.46	107.11	106.3	106.44	107.11	106.88	107.21	104.64	106.56	106.42	109.07	108.64	105.53	105.36	106.06	106.27	108.88	105.17	107.6	103.46	105.04	105	107.88	105.79	105.33	107.92	105.96	104.88	107.84	104.43	108.49	108.36	106.79	105.42	107.67	106.55	106.47	108.1
110.62	112.89	110.91	111.43	110.52	111.37	108.71	109.5	111.65	109.94	110.84	109.71	110.02	111.31	111.09	110.46	109.76	108.99	111.47	108.38	108.98	110.01	109.9	110.37	109.41	110.59	108.95	111.71	110.6	112.96	110.12	109.58	110.46	109.1	109.99	108.24	109.6	109.16	110.78	108.33	110.43	110.06	109.6	109.99	110.12	109.9	108.56	108.4	110.79	107.49
99.242	98.344	96.96	97.655	99.78	96.99	98.171	99.155	97	97.489	97.173	98.349	95.814	97.476	96.451	97.931	97.549	97.548	100.25	99.625	97.186	100.15	98.129	97.471	99.758	99.211	96.987	98.799	97.283	98.282	96.721	97.813	99.392	96.007	97.699	98.091	98.097	97.445	98.109	98.703	95.599	99.516	98.254	100.42	98.713	96.045	97.481	96.054	98.368	98.985
106.92	105.67	106.12	105.36	102.34	104.99	103.71	103.44	106.36	106.73	105.72	105.48	106.41	107.2	106.91	105.27	105.02	104.73	107.53	108.39	106.7	104.5	105.08	106.7	105.28	105.7	105.66	106.46	106.23	103.98	106.38	104.7	106.44	104.41	105.91	105.42	104.96	107.95	104.44	104.79	105.07	105.72	104.14	106.28	103.91	108.91	104.49	105.98	105.73	104.26
107.83	110.52	108.38	108.21	107.75	109.09	109.18	106.41	109.35	108.54	107.37	108.23	108.15	110.18	108.59	108.29	108.83	111.53	108.97	107.1	107.18	106.02	108.6	110.6	109.41	110.84	107.36	110.08	111.23	107.45	106.32	107.34	107.98	109.5	106.36	109.68	108.23	107.01	107.16	110.23	108	109.05	109.23	108.99	109.26	108.55	108.31	110.02	107.59	108.7
108.02	108.66	109.71	110.1	107.28	109.35	105.97	106.76	108.51	110.44	108.18	105.31	107.94	107.79	110.05	107.57	108.59	106.32	108.97	110.03	108.95	109.21	110.41	112.03	108.72	108.28	106.26	107.15	108.77	105.63	108.81	108	107.58	106.1	107.72	108.97	109.47	109.02	107.3	109.07	108.93	106.98	107.7	108.29	108.58	107.93	107.48	108.45	108.98	109.45
101.1	103.43	99.809	99.188	100.9	100.15	101.77	99.602	101.04	100.43	100.63	100.55	98.267	102.24	103.03	98.919	102.15	100.31	101.28	100.58	103.85	100.71	101.66	102.8	101.29	100.23	99.934	98.925	101.96	99.247	101.38	102.26	103.02	102.99	101.53	100.42	101.68	99.248	100.47	101.99	99.657	101.83	101.08	100.24	101.64	102.34	102.99	99.064	101.48	97.708
108.4	108.4	107.58	107.51	107.78	107.24	108.52	105.63	110.14	106.79	109.64	105.65	107.67	109.21	108.75	109.82	108.95	109.38	109.93	108.25	109.27	109.61	109.4	105.56	110.47	109.51	107.17	108.81	107.82	106.56	109.28	107.23	107.23	108.31	109.46	108.99	110.17	107.21	108.68	109.55	109.13	108.89	108.19	107.02	108.63	109.86	109.5	108.7	108.83	109.2
101.25	102.12	101.28	101.64	100.96	100.47	101.75	100.28	100.66	99.686	99.864	99.803	100.49	98.879	100.88	100.68	99.326	102.58	100.21	100.08	100.2	100.73	103.09	98.335	101.18	101.23	100.2	100.44	99.947	100.79	98.892	100.2	98.231	100.1	99.36	101.39	102.97	100.23	101.32	101.19	98.53	99.948	102.04	99.297	98.38	100.67	101.21	102.54	100.37	101.93
99.837	99.27	98.547	99.339	100.69	100.17	98.777	98.966	99.187	97.732	102.27	97.762	99.039	100.24	97.134	102.66	97.939	98.883	97.549	98.743	97.811	96.775	100.22	100.15	99.966	99.889	100.66	98.217	98.815	97.254	98.264	99.154	100.03	98.037	96.788	99.358	99.752	97.383	95.984	97.27	98.809	98.659	99.505	100.61	100.07	97.603	99.319	100.84	97.931	98.21
106.7	105.9	105.11	105.32	106.11	104.59	105.84	105.9	103.87	106.88	104.12	103.18	108.5	106.71	105.33	108.48	107.25	104.27	105.35	104.72	105.52	105.46	106.91	107.22	105.51	105.06	106.48	104.63	105.28	106.19	108.76	105.18	106.19	104.99	107.55	105.61	106.11	104.92	104.88	107.22	103.62	106.66	104.18	103.97	104.71	107.47	104.69	104.77	106.31	104.82
106.09	109.99	105.51	107.82	106.72	105.95	106.18	109.59	106.28	105.59	104.84	105.57	102.49	105.2	103.98	106.08	107.5	105.72	106.68	105.55	106.18	104.99	105.67	104.92	106.22	104.24	105.88	106.16	106.87	107.6	105.45	107.64	106.38	105.88	107.09	106.02	107.6	104.26	104.76	106.56	107.05	106.53	106.32	107.25	107.09	106.59	106.25	107.76	105.24	106.41
112.85	110.21	109.66	109.68	111.51	109.36	110.83	108.16	108.24	110.46	108.16	109.06	111.38	108.81	110.39	109.28	110.11	110.14	112.26	107.12	110.3	109.95	111.01	110.78	110.98	111.67	109.68	109.46	109.74	108.01	111.28	109.28	109.32	110.39	109.91	109.63	109.81	110.23	107.78	109.78	110.24	108.54	110.42	109	111.45	108.87	108.96	111.65	109.46	110.9
109.63	111.21	109.13	110.36	107.66	110.74	109.43	107.47	109.32	108.37	108.39	108.7	108.74	107.56	108.86	108.64	109.27	107.86	108.37	108.07	108.44	107.74	107.59	109.22	109.77	108.18	109.57	107.08	109.83	107.71	107.66	106.2	109.93	108.57	108.61	107.82	107.55	108.55	107.81	107.52	107.74	108.2	109.07	108.1	106.91	108.98	108.09	108.35	108.92	107.75
108.07	107.31	106.63	105.24	106.02	107.75	107.59	108.09	107.5	106.18	105.34	104.44	105.69	108.37	106.29	106.71	108.13	106.31	109.14	106.28	106.41	106.62	103.88	105.26	105.78	104.27	108.42	106.74	107	108.6	105.12	105.16	106.42	106.73	108.07	106.61	108.66	105.39	104.9	104.08	106.74	104.52	107.51	106.92	108.41	107.68	104.88	105.87	105.39	105.56
107.57	108.19	109.52	106.27	110.28	106.29	108.56	107.46	106.96	107.64	108.74	106.96	106.95	108.43	109.62	107.64	107.92	107.43	107.83	108.3	107.29	108.97	109.47	107.92	107.92	109.64	106.45	107.05	107.56	108.94	106.47	109.04	106.7	110.85	108.24	106.77	108.11	107.59	108.44	108.67	107.4	110.65	109.2	107.32	106.64	108.97	108.46	108.74	109.35	107.88
99.532	97.529	100.96	98.72	98.276	96.657	96.62	97.427	99.472	97.983	97.993	98.373	97.988	99.019	99.237	97.729	99.8	96.99	97.918	96.618	98.836	97.038	96.995	100.65	97.855	98.13	100.08	98.408	97.339	98.073	97.785	97.082	97.736	95.955	97.186	99.331	97.49	96.399	99.6	95.309	97.706	96.5	99.277	98.063	100.14	99.316	98.2	98.67	99.851	98.227
98.605	100.13	97.536	97.637	98.112	97.492	97.296	99.209	98.566	96.672	99.428	97.847	98.656	100.45	97.97	99.403	98.361	99.321	97.125	99.417	97.812	100.43	100.25	98.002	99.519	98.573	98.152	97.308	97.991	100.99	98.82	101.26	98.183	98.365	98.935	95.737	98.48	97.823	96.773	98.216	97.897	98.557	98.445	95.762	99.657	96.127	96.061	97.147	97.728	97.736
108.38	111.47	110.64	109.48	110.26	110.34	110.43	109.94	109.94	109.39	113.03	112.2	107.99	110.87	109.95	111.84	108.13	109.39	110.53	109.31	111.3	110.53	112.77	111.24	110.89	109.6	109.57	110.23	111.98	112.05	110.7	110.91	111.9	110.26	111.78	110.1	110.9	109.34	112.63	112.78	110.35	110.96	109.3	110.42	109.65	109.94	110.33	112	107.74	110.66
97.095	97.321	97.697	97.767	98.036	98.419	98.909	100.65	96.773	95.96	96.552	98.577	98.52	96.261	98.37	99.213	98.107	99.04	98.868	98.512	97.458	99.082	96.729	97.781	98.352	98.677	97.031	98.728	98.18	97.652	96.887	99.37	99.485	96.976	97.109	98.996	96.698	98.926	98.439	98.522	96.783	97.236	97.521	98.138	96.648	96.658	95.895	96.241	95.803	99.902
97.168	96.553	98.22	96.984	100.8	98.043	98.146	96.674	98.203	98.129	97.672	97.873	96.935	98.353	97.531	98.218	98.379	96.39	95.277	97.878	96.059	93.681	99.139	100.43	97.161	97.253	97.584	100.78	99.02	98.137	95.876	99.718	99.114	96.704	99.455	97.935	95.611	97.42	97.846	95.726	98.456	98.368	96.918	98.388	96.31	97.484	101.86	96.168	95.677	98.816
107.36	109.13	107.04	108.45	105.77	110.59	107.06	107.38	106.65	106.38	108.72	107.49	106.45	109.04	110.05	109.61	107.66	105.23	107.92	106.22	106.09	107.35	108.78	108.52	108.86	108.53	109.53	109.39	108.73	106.79	106.48	107.65	108.76	107.25	108.65	105.88	109.28	108.39	104.76	106.54	108.65	108.95	106.96	106.19	109.8	106.48	107.02	107.43	109.27	107.95
105.28	105.93	104.94	102.54	106.95	105.16	106.8	103.56	105.32	107.47	104.07	103.39	102.93	105.12	107.8	104.51	106.31	107.22	104.84	105.62	107.1	104.83	106.08	105.2	106.16	105.08	103.14	104.73	107.76	106.83	106.16	106.91	105.55	106.35	107.11	106.46	104.77	105.6	106.61	104.48	105.71	103.2	105.55	104.76	103.09	109.13	106.6	104.95	104.45	107.38
106.27	105.81	107.18	104.84	107.31	106.12	105.01	105.44	105.58	104.73	107.24	106.18	105.61	103.33	105.01	105.82	102.51	104.57	106.39	106.37	106.1	104.58	104.52	106.3	105.98	104.11	106.14	107.42	103.63	104.97	106.8	106.39	104.81	105.37	106.42	104.88	106.84	105.33	107.68	104.18	107.41	107.77	105.87	105.75	106.32	108.57	105.97	105.03	105.79	106.03
109.07	107.74	107.44	110.11	107.26	110.51	108.83	105.62	107.41	107.48	110.6	106.58	107.74	108.46	108.44	107.66	107.32	109.74	106.4	109.43	108.38	107.09	107.87	109.64	109.51	108.41	107.78	107.05	105.81	108.33	109.58	108.6	108.54	108.02	106.38	109.57	106.97	106.77	108.88	107.51	108.62	108.19	107.92	110.54	108.61	109.09	107.28	110.04	108.97	109.03
108.88	109.27	112.39	111.6	113.6	109.61	111.49	110.98	112.53	109.06	109.85	110.92	111.71	113.3	110.05	110.2	112.08	111.3	109.11	109.87	109.85	111.2	111.02	110.69	110.94	111.04	111.06	108	111.43	108.99	110.75	109.04	109.43	111.61	110.07	109.78	110.26	108.82	111.31	108.34	109.52	110.51	111.96	110.15	111.85	110.43	107.63	110.19	111.32	108.49
106.33	108.39	104.03	106.2	105.35	107.9	105.56	105.88	105.22	106.44	106.33	108.9	106.53	104.64	106.29	106.85	106.5	105.17	104.92	107.44	107.23	106.55	105.96	107	106.23	106.22	105.37	107.97	106.14	106.98	109.13	106.71	107.86	105.17	105.87	108.89	105	106.03	106.18	105.71	105.95	105.7	107.78	107.6	108.27	106.26	107.41	107.17	107.76	105.91
106.71	106.06	106.81	104.99	103.97	104.65	106.29	105.86	104.96	104.84	104.32	106.28	106.69	106.47	106.97	104.24	106.96	106.9	107.29	107.65	107.55	107.65	105.6	108.46	106.81	107.72	105.22	105.68	105.88	108.28	105.69	106.78	107.38	107.29	106.78	106.31	105.74	105.86	106.5	106.37	107.39	108.16	105.14	108.32	106.46	105.91	107.57	106.79	104.02	106.65
106.38	107.74	104.36	105.72	104.04	106.54	105.56	105.42	106.74	104.83	107.71	104.3	108.13	105.35	105.72	107.18	107.11	106.28	107.34	106.37	106.54	106.53	104.45	108.33	107.49	105.63	103.5	106.39	104.41	107.36	106.49	108.12	106	105.34	106.22	107.37	106.31	105.27	108.95	104.81	105.41	105.53	109.19	106.76	106.28	105.06	104	105.21	106.2	107.47
109.46	107.58	108.04	108.49	106.85	107.28	108.07	106.27	108.9	109.04	109.47	108.32	108.24	106.64	107.33	108.54	109.28	108.5	106.59	106.01	107.52	107.47	106.4	109.18	107.88	110.37	107.37	108.97	108.06	107.64	106.59	106.53	109.48	106.2	108.28	107.36	109.78	108.7	109.31	106.75	108.46	106.01	109.08	107.72	106.22	107.36	106.11	110	107.89	108.88
109.34	109.04	107.99	108.07	109.5	105.53	108.06	107.69	108.65	107.13	107.32	107.85	108.33	108.44	107.22	108.31	107.11	106.93	106.76	107.47	107.42	108.16	106.97	107.5	107.1	106.73	108.11	107.65	107.6	109.01	107.55	107.33	108.07	109.29	108.14	105.53	109.18	108.42	107.16	108.82	107.17	108.39	108.86	106.64	107.88	107.55	105.81	107.37	108.15	108.96
106.29	106.46	106.18	105	103.3	106.01	106.96	104.01	105.53	105.95	107.19	104.08	106.17	105.32	107.9	105.84	109.02	106.49	105.34	109.16	104.45	103.63	105.37	107.49	105.68	106.73	104.38	105.29	105.13	104.98	107.46	103.55	105.69	106.04	106.36	104.61	104.46	104.34	108.49	105.25	105.15	107.28	105.9	104.06	104.82	102.88	105.71	105.69	105.32	105.64
102.63	105.25	106.02	104.65	105.84	106.17	105.24	106.12	106.17	104.97	105.18	106.24	104.34	106.3	107.19	105.2	107.58	106.51	104.75	107.41	103.54	104.84	106.28	106.32	106.94	107.73	105.88	103.3	105.93	106.13	107.32	107.07	106.5	105.92	105.33	106.18	106.78	106.06	108.23	105.94	106.37	107.7	104.8	107.59	105.32	106.85	109.09	105.58	106.9	105.82
108.02	109.38	109.9	109.21	110.08	108.69	107.22	109.02	107.93	108.07	108.63	107.98	107.59	109.19	107.74	107.91	108.81	109.69	107.04	108.26	106.84	108.03	110.55	108.72	107.48	108.48	107.82	107.8	107.62	108.17	107.82	107.45	107.76	107.13	107.52	108.42	106.55	107.73	106.9	109.03	108.39	107.55	108.82	107.1	108.34	109.69	109.22	107.84	106.68	109.28
108.32	109.38	102.6	105.63	103.84	106.68	104.98	105.66	107.13	106.3	104.33	106.86	106.64	106.23	104.69	106.63	104.57	107.18	105.91	106.73	107.07	107.92	106.3	104.43	103.88	106.23	106.61	108.01	106.26	104.72	105.16	104.65	106.16	104.05	105.86	105.48	105.09	105.36	106.23	104.77	104.11	107.65	106.56	105.5	106.54	104.07	105.2	106.82	104.66	105.13
106.73	105.77	105.14	105.33	104.52	105.21	105.88	105.61	104.52	106.1	106.83	105.09	105.93	103.95	105.4	107.27	108.37	105.02	106.2	107	105.81	103.37	104.83	106.53	104.3	106.84	106.88	104.3	104.8	104.3	106.14	103.51	105.29	106.75	105.63	105.33	104.63	108.23	108.47	106.84	104.53	106.92	106.89	104.86	105.01	107.72	106.7	107.82	103.7	105.63
110.16	110.22	111.16	111.15	112.78	107.14	109.39	111.98	109.3	109.23	111.08	112.48	110.62	108.46	107.62	109.38	109.16	111.11	109.56	111.36	111.18	109.04	110.09	111.05	112.78	109.14	110.85	110.7	110.06	110.2	110.21	111.06	109.1	112.63	108.38	112.21	109.08	109.27	110.4	109.91	109.79	109.46	111.14	112.36	110.86	111.5	110.28	109.91	110.51	108.78
105.33	108.03	105.04	105.26	105.79	106.14	105.84	105.51	106	104.2	107.63	105.46	106.38	106.55	107.04	105.85	106.58	107.77	106.61	108.78	106.47	102.98	106	106.85	108.54	106.69	106.22	107.16	107.23	105.89	106.42	107.24	107.43	104.09	107.13	105.76	105.49	105.72	103.12	105.73	105.07	107.11	106.73	107.7	105.09	106.81	108.24	106.07	106.11	107.18
111.05	110.74	109.32	109.85	108.75	111.07	107.72	110.51	110.1	108.31	109.52	108.67	110.28	108.37	106.75	107.48	108.18	108.09	109.16	112.57	107.86	107.35	109.12	108.88	109.79	107.67	109.02	109.21	109.5	108.51	107.35	107.04	109.64	108.95	107.61	109.18	108.41	109.66	109.24	106.3	108.82	107.85	108.08	106.58	108.78	106.89	107.93	107.59	108.53	108.06
108.92	105.23	108.94	111.32	108.16	109.1	106.08	110.23	108.13	108.68	108.83	105.88	106.2	108.76	112.22	107.67	106.28	109.08	108.09	108.05	109.38	110.99	108.34	108.7	108.64	110.02	109.16	107.87	108.2	106.94	109.46	108.75	110.7	106.38	107.56	106.97	107.07	108.49	110.61	107.13	108.91	107.42	109.48	107.88	107.53	106.54	109.69	106.43	108.38	111.09
99.738	96.067	98.037	97.154	98.126	97.71	98.096	99.93	98.329	98.972	96.72	99.337	99.206	97.182	99.036	97.702	96.196	97.769	97.486	98.152	97.288	98.272	98.744	99.455	98.877	98.377	94.862	97.731	96.871	98.049	97.744	95.727	98.305	98.085	97.497	99.917	98.642	97.522	99.181	99.19	99.563	98.713	98.236	97.618	99.022	97.96	98.362	97.922	97.381	98.581
100.07	99.937	99.437	101.7	101.92	99.907	99.77	100.12	99.49	100.28	101.74	101.48	102.99	100.32	101.12	100.69	100.54	98.887	103.51	100.92	102.1	102.74	103.22	101.24	100.06	101.14	100.33	102.09	101.45	102.35	100.91	99.908	101.25	100.16	99.938	101.28	100.9	102.52	101.29	100.1	100.75	100.31	101.33	101.78	101.3	101.79	101.2	97.564	100.42	102.2
109.9	108.71	108.23	107.77	108.9	106.76	107	106.14	108.37	105.64	107.24	107.57	108.69	106.86	107.49	107.81	106.46	107.7	107.45	109.15	106.22	107.84	110.31	107.77	108.34	109.61	106.37	108.46	108.01	108.2	107.06	106.1	107.06	106.49	107.87	109.16	106.21	109.14	108.29	107.31	107.54	109.82	107.3	107.86	108.12	108.88	107.3	108.39	105.11	106.89
107.28	107.97	108.64	105.08	106.51	106.53	108.5	106.55	108.24	106.61	113.05	107.43	107.17	109.37	109.08	107.51	107.68	107.34	108.57	106.67	108.45	110.38	109.18	107.42	108.62	106.96	108.55	106.65	106.43	107.65	106.11	104.96	107.65	107.69	107.83	108.88	108.07	109.67	107.99	110.33	108.62	106.88	107.39	107.59	107	109.89	109.16	106.73	106.56	107.57
97.675	96.852	97.641	97.498	98.342	99.082	98.583	101.61	98.325	97.55	99.033	99.963	99.791	97.441	98.896	98.526	96.975	97.991	96.94	99.516	97.36	98.872	94.855	96.01	98.839	98.633	99.642	97.149	99.547	97.881	99.013	98.244	96.969	98.729	98.81	99.508	100.41	96.646	96.947	99.652	98.498	97.33	97.965	99.431	97.729	97.095	97.575	98.745	99.669	98.288
106.23	104.27	107.42	104.7	106.69	105.29	105.92	105.49	107.35	107.35	106.1	104.89	104.02	107.58	105	107.84	104.32	104.79	103.96	106.31	104.67	107.43	105.88	106.45	106.07	107.06	106.8	105.08	106.98	103.58	105.36	105.54	106.01	107.9	105.52	106.35	105.73	103.56	106.88	105.75	106.31	106.63	103.93	104.52	105.88	106.75	107.43	108.78	106.21	104.32
97.885	97.987	99.068	99.965	98.903	98.376	98.12	99.469	98.707	100.71	100.14	99.203	99.537	97.974	100.43	98.039	99	97.94	99.397	101.38	98.915	99.291	102.15	98.866	98.939	98.286	100.37	98.915	99.131	99.103	97.772	99.868	98.561	97.282	100.05	98.557	99.578	98.205	97.938	99.595	101.16	100.72	97.597	100.7	98.748	96.966	99.976	101.43	99.418	97.399
101.27	100.18	98.364	100.21	99.161	99.631	99.195	95.954	98.294	97.132	98.433	97.6	98.339	97.606	99.064	97.885	100.73	101.78	99.633	99.939	97.796	100.17	97.123	97.338	100.82	99.295	99.52	97.318	100.14	99.815	96.44	97.894	100.16	97.364	98.84	98.667	98.363	97.87	98.944	97.386	99.323	99.31	100.16	96.825	98.109	98.918	100.3	99.257	100.98	98.026
109.5	106.96	107.08	111.46	107.3	107.42	107.52	108.07	107.17	111.18	108.72	106.93	110.48	108.04	107.93	109.67	109.99	108.95	107.09	109	107.04	108.22	107.6	108.72	108.76	107.95	107.7	108.11	107.24	107.06	107.15	107.25	108.43	107.09	108.85	106.51	110.49	109.01	109.15	107.74	108.78	108.69	109.7	107.61	106.46	109.37	108.22	110.46	107.75	109.37
96.772	97.036	98.949	98.018	99.847	99.41	96.456	98.866	95.896	96.969	99.875	98.755	97.98	96.72	99.657	98.034	99.597	101.25	97.714	99.641	99.252	93.294	98.472	98.598	97.798	97.73	100.45	98.52	97.066	98.614	98.402	97.242	96.444	98.104	98.177	97.359	95.745	99.349	97.62	96.427	98.429	100.06	97.146	97.166	98.288	97.928	98.831	100.85	99.737	96.418
105.97	104.26	105.32	106.32	106.86	107.98	106.66	104.15	106.66	107.47	108.18	106.47	104.73	103.24	105.6	103.93	104.3	105.28	106.52	107.31	105.25	106.44	105.14	106.15	107.36	107.98	103.7	106.17	106.1	106.7	105.26	105.82	104.93	104.52	106.59	108.16	106.69	105.03	106.13	104.87	106.6	107.21	107.48	105.95	104.08	105.16	106.34	105.12	107.4	104.31
106.09	106.08	105.56	104.65	104	106.43	106.25	106.85	104.71	106.37	105.78	105.02	106.57	105.14	104.85	107.81	106.11	105.04	105.85	105.25	104.66	107.62	105.77	106.81	105.22	105.82	106.31	106.42	103.55	107.71	105.68	105.53	105.23	106.66	106.98	106.44	107.01	106.67	105.48	107.42	104.84	107.27	104.23	106.65	105.21	106.58	105.25	107.01	105.82	104.52
106.32	106.85	106.95	105.05	105.53	106.62	105.92	107.94	108.35	104.86	106.59	105.77	105.82	108.39	107.5	105.29	104.44	105.14	107.58	106.84	108.33	106.39	105.85	105.78	107.99	104.78	106.46	106.74	108.02	108.81	107.39	105.17	107.15	108.26	108.92	105.33	107.66	107.29	106.46	106.64	108.38	107.04	108.81	107.07	106.76	107.45	106.54	107.08	105.81	104.61
110.09	107.16	108.09	107.36	108.33	108.49	106.99	107.04	107.29	108.01	109.11	108.87	108.35	108.4	107.56	108.05	109.16	108.01	109.46	108.74	109.04	109.42	108.6	108.51	108.05	109.32	108	108.38	110.71	108.23	106.61	109.86	107.76	107.98	107.54	107.35	107.99	107.37	108.45	108.52	105.47	107.9	106.2	106.48	105.77	106.86	108.43	109.23	107.53	109.74
103.2	100.6	100.45	100.78	101.93	99.526	99.692	99.158	99.84	101.91	100.9	100.31	102.02	101.66	100.93	100.74	102.2	101.78	100.56	102.99	102.45	101.81	100.45	101.09	101.52	101.19	100.57	100.01	98.591	100.65	100.61	99.768	100.22	102.36	99.261	101.2	102.3	102.86	101.21	99.966	100.53	101.26	101.43	99.061	100.18	102.21	100.37	98.96	101.27	100.3
104.67	106.88	106.24	105.7	104.7	104.95	105.74	107.17	106.24	107.25	103.42	106.83	105.01	104.59	105.85	107.87	104.95	105.35	105.08	103.37	105.77	107.81	104.63	106.12	103.45	108.37	104.86	104.85	105.07	107.84	104.27	103.63	106.03	105.58	106.14	107.7	104.76	108.43	107.15	104.84	105.77	106.51	106.82	107.02	105.15	104.66	105.52	106.79	104.54	107
111.83	109.92	110.37	111.07	109.3	108.74	108.65	111.39	109.95	109.83	109.82	111.34	110.98	109.55	110.39	111.43	111.02	109.48	110.68	108.81	111.48	111.49	112.33	111.2	109.48	108.9	110.2	110.16	110.42	110.63	109.56	109.64	111.44	112.17	110.25	109.55	110.38	109.41	111.08	111.1	109.55	109.72	110.47	109.07	111.56	108.99	110.16	110.26	108.12	108.6
107.94	110.68	108.38	109.09	109.26	108.29	107.88	109.12	110.6	108.14	107.03	107.49	108.85	109.13	108.89	109.23	106.63	108.37	108.07	107.85	108.32	108.3	108.78	107.78	108.42	107.95	107.61	108.08	108.97	109.17	109.59	107.12	109.22	107.62	106.59	108.55	107.04	109.45	108.27	109.43	107.44	105.89	107.78	108.21	107.1	107.82	108.64	107.44	107.86	110.28
112	108.81	113.01	110.13	111.9	113.36	110.23	108.7	109.55	111.47	110.55	109.72	110.28	111.61	110.51	108.58	110.79	110.58	110.87	109.82	111.29	111.55	111.32	109.73	110.97	109.4	110.16	112.22	112.56	112.08	110.3	110.55	111.96	111.46	111.19	111.21	110.18	111.67	110.98	110.83	108.41	109.37	111.68	110.51	110.93	109.52	109.53	110.29	112.07	110.9
108.23	107.95	107.94	109.22	108.03	107.2	107.77	107.9	109.13	108.84	107.73	109.22	110	108.82	108.5	108.43	108.13	108.46	107.28	108.65	108.68	109.18	109.54	107.67	107.8	107.99	108.82	108.13	108.1	107.91	108.1	107.04	110.42	106.21	108.21	107.59	110.19	107.33	107.64	106.9	108.15	107.12	109.7	107.12	110.77	108.3	107.72	109.1	105.99	107.7
108.39	107.63	108.91	106.79	107.39	105.14	106.95	105.98	103.58	106.1	107.71	107.44	106.01	107.95	106.47	106.07	106.95	104.66	103.83	106.6	107.81	106.78	104.98	105.66	106	105.13	106.13	107.11	105.23	105.84	106.53	105.79	105.5	106.23	106.61	105.38	104.72	106	107.69	105.4	106.5	105.5	104.74	106.35	108.15	107.1	104.15	106.74	105.19	104.97
106.69	107.36	105.5	107.16	107.94	106.55	105.4	105.86	106.41	107.02	106.81	106.03	107.38	107.43	106.19	107.17	107.34	105.7	108.37	105.84	107.77	109.17	104.48	108.16	105.85	106.4	105.86	107.17	105.78	105.14	105.2	107.34	105.66	107.53	105.78	105.68	106.82	105.54	107.3	106.26	107.35	107.41	108.37	105.22	107.93	106.73	106.51	106.59	105.95	106.53
96.349	98.753	96.972	98.61	97.029	100.6	96.311	97.984	98.228	98.319	99.154	98.828	97.019	98.898	99.474	98.412	98.751	96.455	98.791	97.954	97.826	98.524	98.491	99.157	99.571	97.984	99.011	98.26	96.904	99.463	98.894	99.588	98.459	97.949	99.65	98.473	97.427	98.201	99.093	97.229	96.984	98.299	97.335	98.657	99.873	97.902	97.264	99.278	100.32	99.387
105.2	103.33	105.74	106.55	105.05	106.06	104.91	107.38	105.62	105.73	106.59	104.85	105.74	104.49	106.3	103.81	103.05	105.13	104.93	105.21	106.42	105.86	106.84	106.49	105.78	107.04	105.92	106.2	104.77	105.72	104.25	106.27	105.04	106.38	105.8	103.33	107.59	104.72	104.86	105.54	104.05	104.74	105.15	108.16	104.93	104.63	106.15	106.54	104.95	104.85
107.62	107.03	108.05	105.6	107.65	108.95	106.54	110.48	106.4	110.17	109.51	108.79	109.76	107.21	108.02	108.9	108.11	107.77	108.02	109.11	107.79	111.01	108.5	108.35	108.98	105.39	107.65	107.2	108.76	108.7	110.07	108.74	107.36	106.75	109.26	107.37	108.46	109.75	106.48	109.11	110.66	110.13	107.88	109	109.16	109.08	109.8	109.52	108.45	108.61
105.74	105.06	107.99	105.65	106.47	105.84	102.49	104.78	105.43	105.95	105.37	105.41	105.26	106.31	105.59	105.05	105.77	105.9	106.35	106.59	106.22	107.68	105.73	108.71	105.37	108.38	104.71	105.55	103.39	106.09	105.46	106.32	106.57	108.19	107.63	108.29	104.13	106.82	104.57	107.03	104.33	107.07	105.39	106.62	106.59	106.16	106.74	106.27	104.18	103.56
109.67	107.7	109.42	109.48	105.96	107.18	105.66	110.01	108.38	109.7	109	106.62	106.14	109.86	109.92	107.58	108.15	109.65	107.02	107.57	107.96	109.92	106.77	109.14	106.99	107.69	108.57	108.7	110	108.12	107.49	109.31	106.82	107.37	107.33	107.37	108.49	107.2	109.06	107.11	108.14	108.13	108.79	108.07	108.49	108.81	107.81	108.25	106.58	106.85
110.47	110.38	108.1	107.02	111.19	109.38	107.03	107.35	108.38	109.22	109.23	109.03	108.08	108.55	108.74	108.06	109.63	106.2	108.44	107.7	109.89	109.79	108.83	111	108.89	110.77	107.65	108.78	108.78	107.74	109.39	110.57	109.3	106.57	110.59	107.98	109.9	108.99	109.54	107.51	105.67	107.31	108.41	109.47	108.82	107.16	109.07	110.47	108.81	108.76
107.95	108.18	107.99	109.6	108.42	106.99	108.55	109.44	109.37	108.12	109.94	107.82	107.27	109.4	109.13	107.51	107.8	108.88	108.38	108.49	110.18	109.24	107.23	109.88	107.96	109.2	110.02	107.21	108.22	108	109.48	109.97	109.08	108.69	110.48	106.94	108.29	108.66	107.8	107.19	109.93	105.38	110.32	107.02	109.73	107.18	108.27	108.83	108.96	106.85
107.33	107.44	108.48	109	107.9	109.22	107.28	109.07	107.26	108.16	109.52	107.76	107.61	108.13	106.72	109.2	109.95	109.12	108.13	108.43	108.18	108.08	108.33	108.5	109.08	109.69	108.82	110.09	108.97	110.41	108.32	108.89	108.69	106.3	108.07	109.62	108.47	107.87	107.08	108.52	108.16	109.74	107.71	109.56	109.44	109.13	108.27	107.98	106.02	109.1
109.12	109.08	107.64	108.06	108.56	106.77	108.67	110.72	106.31	109.07	108.93	107.06	108.5	107.91	108.88	110.15	108.29	109.02	111.83	107.94	109.48	106.99	110.51	107.25	107.21	107.04	108.12	107.79	107.97	107.67	107.77	111.12	109.71	106.51	107.81	108.48	109.25	107.96	108.56	108.79	108.48	108.55	108.13	108.01	105.94	109.28	105.43	108.34	110.1	108.71
108.12	107.87	107.97	108.43	109.2	107.13	112.63	106.55	109.44	111.66	108.64	108.36	109.09	107.66	109.04	110.64	109.84	105.4	110.02	106.52	109.89	109.12	107.7	107.41	109.63	107.85	107.39	107.36	108.01	109.09	109.29	109.53	109.26	108.39	109.17	109.5	108.86	107.94	109.09	108.41	105.6	108.48	107.08	110.86	107	109	107.61	106.03	109.66	109.56
96.396	97.061	96.755	99.768	97.756	98.169	97.728	98.579	97.83	99.927	98.029	98.251	95.913	99.07	99.642	96.123	96.612	97.834	99.54	95.932	99.187	95.941	97.804	98.99	95.915	98.284	98.695	96.393	97.199	100.23	96.199	97.244	97.828	98.013	98.995	97.528	96.752	98.702	97.4	96.484	97.964	99.458	96.687	98.073	98.274	97.438	98.395	97.529	100.18	98.657
104.73	106.56	103.72	104.98	106.66	105.4	108.04	102.55	108.6	103.74	105.76	106.35	103.71	105.81	105.04	106.36	107.71	104.98	106.34	104.28	107.5	106.83	106.65	106.51	105.8	106.83	104.02	105.54	105.02	105.04	104.31	105.29	105.55	104.66	107.66	106.12	104.74	105.13	105.68	106.24	106.12	107.38	105.45	104.15	104.62	106.31	105.59	106.75	106.64	106.64
106.67	106.97	106.7	110.2	109.02	108.08	110.07	108.26	108.84	109.32	109.86	109.44	108.45	110.62	108.25	109	107.93	108.11	107.95	109.56	110.74	108.03	110.5	108.21	109.41	110.98	107.75	109.96	110.13	107.41	109.23	107.97	109.03	111.19	110.25	110.83	110.87	109.13	109.23	109.47	110.16	108.01	107.23	109.08	107.71	107.92	109.49	109.58	108.35	108.9
104.72	105.52	105.31	106.58	105.54	106.86	106.78	107.06	105.78	104.81	105.94	103.37	103.44	106.37	105.35	105.8	106.84	105.08	104.26	107.93	103.89	106.2	106.47	105.08	104.64	105.45	104.64	107.66	107.92	104.84	107.24	106.28	106.61	105.48	104.64	105.99	105.48	105.21	105.78	107.88	105.11	106.67	105.74	105.79	105.39	106.21	105.72	106.34	105.68	104.38
107.32	107.93	106.74	107.06	105.27	106.52	106.49	105.23	105.32	108.53	107.34	109.67	106.62	107.54	106.25	107.69	107.54	106.7	105.33	105.48	107.03	106.81	107.33	107.51	105.39	106.28	106.26	107.79	105.51	107.2	106.39	105.27	105.89	105.56	108.32	108.59	106.9	107.98	106.34	107.63	106.77	108.68	105.7	106.9	105.78	105.32	106.41	106.14	106.25	106.17
105.88	105.56	105.53	105.05	105.06	104.58	108.01	104.98	105.06	106.26	105.12	103.77	106.41	105.48	106.44	107.4	103.51	106.17	107.28	104.45	107.02	106.72	103.94	107.8	104.2	106.04	105.3	106.34	104.41	104.71	106.28	105.51	104.53	106.61	105.56	106.73	105.88	105.99	105.17	105.26	105.45	105.6	106.09	104.23	103.12	104.03	107.24	105.22	107.54	106.77
99.283	97.742	98.877	98.621	96.476	97.673	97.604	97.67	99.01	97.785	97.903	98.245	100.4	97.603	98.251	98.604	97.59	96.347	99.297	98.381	98.692	99.01	98.393	95.822	99.116	99.202	98.893	97.435	97.172	96.711	97.5	98.526	97.102	96.524	99.423	99.763	97.185	96.451	98.623	98.723	97.454	97.605	99.971	98.31	95.051	99.29	100.71	100.14	97.567	96.686
98.255	98.507	98.563	96.984	98.36	98.61	99.083	99.667	99.476	98.513	97.794	98.576	98.675	100.38	98.173	99.758	98.397	99.629	96.671	98.791	98.003	96.059	96.563	97.042	98.034	96.582	98.549	96.316	98.313	97.266	98.278	96.775	95.555	98.774	97.421	98.677	98.388	97.986	96.393	98.548	96.639	98.084	98.538	98.589	97.461	97.361	97.868	98.556	98.595	95.591
105.16	103.73	108.34	106.45	106.86	105.9	105.13	103.97	102.24	103.4	105.32	105.25	104.59	105.8	104.72	108.41	105.67	106.15	107.41	104.21	106.63	107.56	106.03	105.9	105.04	106.37	106.36	107.67	106.06	101.78	106.02	106.2	103.92	104.75	106.28	105.18	106.25	106.19	107.32	104.24	104.7	106.56	105.37	107.45	106.27	106.19	107.52	102.33	104.99	105.05
107.8	106.81	108.64	108.9	108.38	109.55	108.61	111.04	109.1	110.3	105.98	108.01	105.82	108.99	108.43	107.38	108.93	107.95	110.09	106.6	108.33	108.88	108	109.35	108.9	109.46	107.5	108.37	108.68	109.83	111.12	108.46	105.88	109.71	108.58	106.56	108.44	108.96	108.73	108.74	108.55	108.49	110.41	110.1	110.33	108.58	110.66	107.33	105.86	109.44
108.11	108.13	107.89	107.02	108.53	108.64	105.8	108.29	109.06	106.83	109.17	108.15	108.01	108.53	109.8	107.8	109.95	105.05	110.76	107.84	106.99	108.94	108.3	106.3	109.76	107.28	109.31	108.03	107.06	107.15	109.22	106.6	108.49	107.82	105.45	108.8	107.71	107.67	108.73	107.74	108.36	108.35	107.55	108.49	110.11	107.97	109.32	107.28	109.49	109.23
111.2	110.49	107.62	107.65	108.18	107.66	107.54	106.44	111.35	108.06	107.38	108.35	107.92	110.2	109.25	109.75	107.4	108.92	108.76	107.11	110.73	107.99	106.59	111.08	108.28	108.03	107.57	108.57	106.28	108.01	107.42	108.5	108.26	108.66	109.34	108.59	108.2	107.6	108.18	107.49	109.72	110.23	107.96	107.96	108.31	107.39	106.85	109.28	106.05	107.66
106.66	106.55	104.07	107.3	107.83	106.76	106.8	105.27	104.56	106.89	106.52	106.68	107.45	105.24	107.87	107.32	106.88	107.54	107.97	105.31	105.68	105.76	106.92	104.73	106.7	106.86	104.47	105.73	107.15	105.04	105.3	107.84	108.91	106.59	104.19	106.96	106.14	106.82	105.73	106.08	107.62	104.19	106.78	106.3	105.76	107.67	106.68	107.17	103.81	107.03
98.685	99.438	99.452	102.26	101.05	101.52	101.25	102.27	102.07	100.5	101.47	100.45	102.04	98.553	99.935	98.141	102.73	101.42	100.71	100.13	102.42	102.21	100.07	100.29	100.72	100.61	100.85	101.81	100.51	100.35	99.344	98.12	98.195	99.56	102.98	99.456	102.88	102.02	100.25	103.41	100.12	101.42	101.26	101.77	101.79	101.86	99.44	101	99.408	101.28
107.2	108.85	105.36	109.25	106.06	106.19	105.75	106.87	108.4	107.58	107.94	108.09	106.66	110.97	108.65	106.48	107.7	107.36	107.45	108.33	106.81	106.89	107.42	110.24	107.87	111.78	107.22	107.15	109.23	107.08	108.04	108.22	108.39	108.01	106.28	107.29	109.99	105.64	109.35	107.5	105.63	110.19	105.78	108.3	106.7	108.75	105.5	108.18	108.35	105.84
106.86	107.22	107.69	108.22	106.84	109.21	108.44	108.13	107.89	110.89	108.42	107.3	108.14	109.83	105.91	109.07	109.66	110.3	108.88	108.73	110.07	106.31	106.37	107.86	107.04	108.37	106.26	107.97	107.3	108.22	107.71	107.56	107.16	108.83	109	107.31	109.04	107.82	110.1	107.29	109.27	109.51	107.92	109.61	108.69	108.07	106.52	108.35	109.02	108.87
105.27	104.69	105.49	107.66	107.46	105.06	106.29	105.12	107.34	105.73	104.9	106.36	106.93	105.71	106.2	104.05	105.99	106.21	105.45	105.24	107.33	105.34	104.47	104.33	104.74	105.08	105.77	103.91	106.03	105.5	106.19	105.17	104.97	105.76	103.85	106.11	105.31	105.86	107.1	107.34	106.87	105.41	103.75	102.79	106.46	107.31	106.7	106.48	105.67	104.75
97.936	95.279	97.748	99.476	95.631	100.32	95.254	95.351	96.597	98.489	97.396	97.306	98.198	96.418	98.518	98.308	99.411	98.084	95.876	97.006	96.886	96.555	96.494	98.401	98.759	97.238	98.675	97.419	99.912	95.575	98.708	99.097	97.396	98.028	97.007	97.04	97.153	98.747	97.641	98.027	98.913	99.654	97.189	99.981	95.982	97.266	97.063	97.811	97.489	97.98
106.95	107.32	107.13	107.84	106.19	108.29	109.31	107.41	107.48	107.15	106.26	106.67	106.83	110.04	108.81	108.97	107.82	106.89	106.86	105.72	107.92	107.49	108.77	106.62	105.63	108.43	108.14	108.77	105.75	107.32	106.6	108.53	107.51	110.36	106.2	109.25	108.42	106.03	109.01	107.31	112.12	106.44	107.44	110.09	107.93	107.24	107.38	106.92	108.29	108.07
109.3	106.61	107.83	109.18	108.73	107.69	107.11	105.86	109.53	110.15	108.43	107.02	108.58	109.08	106.99	109.52	105.97	109.48	108.98	106.04	106.42	108.11	108.22	109.12	106.37	106.63	106.38	108.56	108.24	109.82	109.76	109.34	108.73	105.97	109.08	109.02	106.22	108.47	108.97	106.87	109.95	106.02	108.58	108.62	109.48	107.4	108.82	108.36	109.46	110
108.72	108.56	107.25	107.31	106.62	107.66	109.26	108.5	107.75	109.47	106.71	107.21	109.81	107.28	107.65	106.92	107.62	107.39	108.03	107.19	107.52	107.92	107.23	109.5	107.55	107.54	109.43	106.68	106.42	106.66	108.15	108.1	106.71	108.2	110.12	107.27	106.27	107.83	106.35	108.37	108.24	107.36	107.5	105.95	109.07	107.37	108.64	108.71	107.12	108.07
107.04	106.2	106.87	106.75	104.54	106.58	105.24	107.12	108.84	104.84	108.45	105.84	106.53	106.5	106.48	105.77	107.17	105.04	106.67	108	108.46	106.13	108.66	103.11	104.6	107.61	105.65	107.15	107.03	107.08	106.8	107.37	106.21	105.33	106.9	106.4	105.96	107.74	108.14	105.14	106.1	106.77	104.49	105.69	106.11	106.64	108.3	108.74	108.3	107.14
98.321	96.759	97.366	99.076	97.204	96.558	98.508	99.52	99.919	97.693	99.662	99.939	97.597	98.697	98.652	97.709	98.28	98.961	98.923	97.299	97.733	97.763	97.63	97.806	98.151	100.62	98.205	99.948	98.44	99.365	97.298	99.855	100.92	96.971	98.448	97.628	98.896	99.618	98.157	96.607	97.999	99.075	98.746	97.402	100.15	96.257	103.07	99.407	97.108	99.687
105.33	108.06	106.56	107.34	107.3	106.85	105.63	105.24	107.13	104.67	105.96	105.29	106.36	105.51	107.3	104.78	104.9	105.52	105.31	106.81	106.13	105.69	105.24	104.48	104.21	105.06	105.09	103.07	105.14	106.5	104.73	105.51	104.54	107.43	103.82	105.97	106.45	106.44	107.97	106.61	104.48	105.03	104.3	107.43	104.66	105	105.01	105.07	104.33	106.2
107.61	108.36	110.11	108.8	109.11	107.88	108.19	110.17	106.66	108.81	109.67	109.29	107.69	109.22	108.24	107.53	110.54	105.37	107.57	108.87	106.55	106.54	105.52	108.52	108.32	107.64	108.42	108.29	110.76	107.1	109.31	109.36	109.39	109.93	108.77	106.57	107.93	108.9	107.89	109.68	108.47	110.59	108.65	109.49	107.48	107.33	106.52	109.41	109.93	107.58
106.77	106.25	105.45	105.87	106.43	102.6	104.87	105.79	104.84	104.18	106.31	105.72	107.37	107.59	105.13	107.05	106.52	106.2	105.72	106.43	107.9	106.24	104.3	106.02	105.47	107.48	105.67	105.61	105.16	103.84	106.06	104.67	106.91	105.12	107.53	102.94	104.76	106.88	106.85	106.03	107.92	105.19	104.83	105.65	107.06	106.7	106.01	107.44	106.71	105.78
104.66	103.66	106.45	104.91	105.14	106.94	108.7	106.95	107.15	108.37	105.48	106.32	107.15	106.42	105.02	105	106.15	106.8	104.51	105.56	106.95	106.36	105.64	104.4	104.81	105.09	107.44	104.15	104.75	105.32	105	105.69	104.99	107.77	106.14	103.81	107.18	107.89	106.72	103.99	107.77	107.32	105.62	106.2	106.59	109.16	105.81	105.36	105.68	106.94
106.12	107.04	105.84	106.76	106.84	104.71	106.48	107.07	106.48	103.75	105.01	104.02	105.48	104.92	106.85	105.74	106.02	105	105.33	102.95	105.67	106.01	106.43	104.05	103.68	107.12	103.85	107.34	105.42	105.31	105.79	106.82	106.93	104.66	105.21	108.3	104.38	104.72	105.62	105.32	108.23	106.59	105.82	105.04	105.07	104.09	105.32	104.65	104.49	106.28
108.02	106.8	108.51	108.13	107.86	109.16	105.2	107.94	108.98	109.64	107.72	108.17	109.35	108.69	108.79	106.33	109.17	108.09	108.76	109.87	108.58	107.15	109.89	108.4	108.18	108.31	108.94	107.12	109.24	108.02	107.62	108.78	109.72	109.02	108.26	109.28	109.54	106.01	109.97	106.67	109.44	107.03	108.89	111.05	109.63	107.23	107.31	109.59	108.7	107.94
107.07	106.16	109.68	107.37	109.58	107.54	109.55	108.18	106.85	106.53	109.11	107.91	110.26	107.21	106.95	108.91	108.19	107.76	108.46	108.92	108.15	108.84	106.67	108.13	107.69	109.02	109.45	106.41	107.92	108.51	108.93	109.68	109.04	107.77	107.36	108.36	107.41	108.33	107.86	108.47	108.31	108.71	107.14	108.19	108.78	108.35	109.5	108.76	108.56	108.27
109.13	108.64	108.75	108.66	110.49	108.66	110.48	108.92	109.01	109.58	108.59	108.48	108.96	109.88	107.56	107.94	108.54	109.75	109.47	109.54	106.97	108.87	109.26	108.34	106.06	108.64	106.12	107.63	108.11	109.91	106.57	108.15	108.73	107.56	107.43	108.82	107.46	108.95	108.34	108.95	107.6	109	111	108.48	108.56	106.79	108.42	107.11	108.57	109.42
105.65	105.7	106.31	106.83	104.04	104.2	104.93	103.95	104.18	106.65	105.45	105.6	105.08	106.35	103.36	105.56	106.33	104.66	105.84	103.18	106.24	106.29	106.35	104.81	105.38	106.06	105.7	106.72	105.91	107.17	106.15	106.67	104.47	107.88	105.78	104.34	105.89	106.25	108.56	107.94	107.61	106.64	107.58	104.85	107.79	106.09	102.94	107.85	104.84	105.57
106.79	105.4	108.32	105.21	105.71	107.83	104.9	108.01	105.21	106.37	107.36	106.37	107.53	107.55	107.01	106.91	107.92	103.97	104.91	106.36	106.79	108.9	109.75	106.11	106.77	108.18	104.18	106.67	105.69	107.14	104.28	105.04	106.91	105.7	108.04	104.82	108.01	105.55	108.17	106.69	105.34	106.28	107.27	107.57	105.52	106.07	105.31	107.69	107.54	104.94
107.33	107.45	110.97	107.03	109.1	108.93	107.96	106.89	107.64	107.06	109.51	108.7	106.38	108.28	109.1	107.21	107.8	107.62	109.58	107.49	110.09	106.48	108.31	108.03	108.88	108.9	107.65	107.74	108.78	106.35	109.42	107.27	107.74	108.69	107.46	109.84	106.61	107.24	107.8	107.02	108.15	106.88	108.05	107.1	110.13	109.86	107.95	107.72	109.93	106.75
105.47	104.8	104.33	106.28	106.01	103.8	104.89	104.05	106.71	104.24	104.59	104.71	105.68	107.16	106.92	104.7	105.96	104.81	104.17	105.93	105.95	106.59	105.32	105.68	105.73	105.76	105.38	107.26	107.61	105.63	108.16	105.08	108.31	105.3	107.66	106.96	103.5	104.73	106.66	105.5	105	102.54	105.02	104.3	104	106.26	106.32	103.59	104.77	103.82
98.509	97.603	98.537	100.28	99.203	97.306	97.774	99.785	98.771	98.534	99.191	100.41	98.294	99.4	100.02	99.993	99.982	98.414	99.666	100.12	98.627	99.286	98.363	98.076	98.947	99.08	98.629	99.258	96.328	97.287	99.598	99.465	99.227	99.72	98.587	97.358	99.386	99.259	96.988	97.636	100.32	99.267	99.211	98.309	99.35	98.799	98.348	98.262	100.07	98.761
108.82	106.92	106.4	108.69	107.49	109.58	108.27	108.15	109.01	110.86	108.54	107.04	109.19	108.55	108.71	108.04	109.93	109.11	107.89	107.16	109.3	109.14	107.88	106.94	108.41	109.38	106.57	108.94	110.99	107.38	107.64	106.2	107.05	107.9	107.26	106.98	110.62	108.27	108.07	107.42	109.21	108.46	107.75	108.48	108.4	108.21	107.24	107.78	108.02	108.9
105.81	106.06	105.46	106	106.3	104.62	103.91	105.06	105.52	105.5	105.32	104.73	106.53	105.28	103.71	105.84	104.79	106.76	103.17	106.27	105.39	105.51	104.75	106.4	106.22	104.3	104.51	104.6	104.14	106.12	106.79	104.44	105.52	106.1	103.72	105.41	105.3	104.6	106.04	108.08	103.86	104.16	105.45	104.53	105.1	105.01	104.91	105.34	105.05	106.82
108.24	108.04	108.57	106.29	109.85	107.79	106.89	109.79	109.65	110.17	109.22	107.37	107.12	109.48	109.06	111.79	111.41	107.13	108.26	108.89	107.18	107.64	108.74	108.65	110.59	108.14	109.33	108.04	109.39	107.73	109.45	110.24	109.03	106.92	107.45	109.01	108.47	106.7	107.89	108.23	106.05	107.44	109	108.46	108.35	109.35	108.72	109.18	109.17	110.13
106.01	106.19	107.24	107.11	106.83	105.29	104.65	108.04	106.35	106.97	105.96	105.41	104.1	107.09	104.7	106.25	107.13	106.75	105.7	105.57	106.25	106.29	108	104.94	105.92	107.05	108.12	103.83	106.89	107.13	107.63	107.42	105.78	105.27	106.17	105.17	105.52	107.9	107.1	108.21	106.51	105.17	107.97	104.47	104.81	108.21	103.98	107.37	107.63	107.1
105.28	103.84	105.7	106.44	105.09	104.46	105.73	103.69	106.36	106.36	104.92	106.71	105.68	103.34	103.38	103.15	106.99	107.86	105.8	107	105.91	105.21	102.97	104.85	106.96	106.31	105.93	105.9	105.71	106.54	105.48	105.84	107.91	104.88	104.64	104.47	108.25	104.38	105.1	106.82	106.61	104.25	105.4	104.45	104.76	104.75	106.83	106.91	105.09	104.94
104.49	107.26	106.43	104.08	106.34	106.39	105.38	105.46	106.05	107.85	107.97	107.63	106.08	108.11	104.53	106.39	105.13	107.79	108.12	108.06	106.62	104.98	105.48	107.17	107.17	106.06	106.46	105.69	107.9	108.48	105.03	108.95	106.87	106.97	108.44	108.37	107.63	107.5	106.16	108.66	106.28	109.72	106.54	105.88	109.11	107.17	107.92	106.47	108.97	105.96
104.44	106.05	106.47	105.63	105.63	106.89	106.18	105.14	108.01	104.92	105.36	103.95	105.1	107.79	104.76	105.64	104.51	106.37	105.72	105.29	106.86	103.14	104.21	104.87	105.65	103.67	103.5	105.76	104.72	105.58	104.55	105.67	103.95	105.19	106.83	105.6	104.34	106.46	104.44	105.71	105.56	107.42	104.54	105.67	106.88	104.71	107.42	104.84	105.88	107.02
105.53	106.43	108.46	107.84	108.78	107.82	109.58	107.48	106.42	106.91	109.88	108.58	108.31	107.95	106.56	107.86	106.54	107.72	107.66	107.58	107.69	107.93	107.19	107.42	106.05	106.43	108.58	108.88	107.94	107.7	109.33	105.92	107.51	106.58	110.45	108.46	105.28	108.13	107.75	108.06	106.79	108.74	107.83	109.21	107.31	107.64	106.41	106.17	105.93	107.48
106.87	109.12	110.23	110.83	108.07	104.65	109.23	107.68	107.76	107.7	109.94	107.77	107.05	107.47	110.27	108.41	107.23	107.85	107.62	108.12	107.68	108.94	108.3	106.95	108.12	108.3	108.82	109.83	106.74	107.82	108.12	108.35	108.44	108.57	107.52	107.99	109.29	108.89	108.23	109.97	106.83	108.02	107.59	108.77	108.61	107.65	108.65	108.21	106.17	107.39
102.33	101.78	98.009	100.17	101.21	101.23	101.36	99.607	101.34	102.46	99.69	100.02	101.06	100.55	100.9	102.12	99.114	101.03	101.61	102.24	98.567	100.83	100.69	100.45	99.834	100.02	99.736	102.29	101.54	100.15	101.87	100.75	100.74	100.51	100.04	100.83	98.658	103.3	100.74	100.87	101.77	101.85	102.58	101.36	101.41	101.27	102.65	102.54	100.26	101.27
98.324	100.77	98.114	95.532	96.921	98.683	98.017	97.165	100.61	96.729	97.422	96.183	98.603	97.666	98.38	97.153	96.662	98.473	98.972	97.946	98.272	98.743	97.375	98.026	98.523	98.494	97.446	97.483	99.734	97.974	97.116	96.314	98.635	96.389	98.879	97.678	98.739	100.53	96.957	98.778	97.538	98.765	100.15	95.997	96.932	97.742	98.058	96.328	96.508	96.837
97.556	99.012	98.939	99.055	96.322	99.459	96.002	97.487	98.605	98.514	99.783	98.734	98.963	98.642	97.236	98.477	97.742	97.981	97.883	97.228	99.115	99.716	96.26	98.65	98.368	98.68	97.065	98.628	95.99	97.466	97.323	97.492	97.843	96.697	98.373	100.15	96.002	100.12	96.509	96.828	96.46	98.554	97.443	99.3	98.337	100.42	97.87	98.21	98.48	97.499
110.65	109.53	110.6	110.62	110.79	111.04	110.91	111.66	109.62	110.14	110.46	111.42	109.18	110.63	109.96	110.53	111.04	110.19	108.42	111.96	111.43	111.1	112.07	109.89	108.03	108.36	109.19	109.41	110.47	107.8	110.52	109.81	107.38	110.5	109.24	111.03	110.36	110.94	108.45	111.83	107.29	110.88	111.91	111.91	111.09	110.79	110.66	108.61	109.98	109.76
106.12	106	105.22	105.67	104.39	105.85	105.17	104.04	104.49	106.76	106.5	103.82	107.28	102.83	106.56	104.51	106.39	107.5	105.51	105.04	107.43	105.92	105.22	105.04	104.72	106.14	106.34	104.44	104.95	106.88	107.92	105.45	104.99	105.88	104.12	105.44	105.54	104.29	105.98	105.78	106.29	105.51	106.79	104.79	105.49	104.83	106.44	104.33	107.1	105.58
107.94	107.6	106.48	106.88	109.08	107.02	106.66	108.24	107.27	106.47	105.38	106.61	107	106.72	105.76	104.3	105.69	106.88	104.55	107.95	105.61	104.43	108.33	107.04	106.03	108.13	105.65	107.91	107.26	107.16	108.7	107.18	106.19	106.84	104.3	106.37	104.21	108.25	105.82	106.46	104.49	106.92	106.62	108.18	105.82	105.68	107.04	105.35	107.39	108.26
104.77	105.08	104.08	107.17	104.77	104.96	106.44	106.19	105.32	104.63	105.03	105.33	105.26	105.04	105.13	105.42	106.31	105.44	105.16	103.37	103.6	105.58	105.48	107.03	104.86	105.87	104.45	105.64	106.97	105.7	107.17	107.07	105.43	105.83	105.65	104.53	106.1	106.56	103.74	106.98	105.87	104	104.7	106.43	106.95	104.39	105.21	105.75	105.52	104.66
106.66	107.42	109.33	109.75	107.17	109.21	110.92	107.5	108.53	107.51	109.8	106.53	107.6	109.81	108.49	107.47	106.68	108.12	107.71	107.1	108.26	107.84	107.98	105.75	107.69	108.67	108.19	108.65	107.4	109.02	110.48	106.39	106.04	110.93	109.83	105.89	108.34	107.83	110.02	109.72	106.83	108.69	107.48	107.65	110.42	109.97	106.8	107.91	107.45	107.82
111.45	110.06	109.24	108.71	110.36	109.18	109.45	109.78	111.23	112.64	108.86	110.12	110.82	110.47	109.76	110.09	109.87	109.8	111.62	110.98	109.63	108.68	109.83	109.97	109.57	109.73	107.82	109.33	110.51	111.94	110.7	110.65	112.47	110.69	109.66	109.93	110.51	109.77	109.79	111.22	109.31	111.12	110.62	109.37	109.6	111.61	110.08	109.38	111.7	109.18
107.34	107.66	107.39	106.38	107.24	105.45	109.05	106.36	105.56	106.71	107.75	107.33	107.26	108.66	106.96	107.02	106.3	107.09	106.36	106.75	105.77	107.36	107.52	106.05	107.59	106.25	106.17	107.94	106.71	106.72	107.73	103.19	108.39	105.88	107.15	105.83	107.25	107.39	107.22	105.01	108.41	104.99	107.74	105.99	106.01	105.62	108.56	105.91	106.61	104.9
108.48	108.52	107.99	108.88	111.78	108.23	108.72	107.85	109.25	107.63	104.99	109.42	108	105.53	108.95	110.15	107.52	107	107.98	107.64	107.3	107.89	108.18	107.42	108.73	109.98	106.68	108.85	108.38	109.04	108.2	109.98	107.46	107.58	111.57	106.23	108.87	107.19	108.41	107.63	110.07	108.84	107.92	108.16	107.55	107.14	107.46	107.22	108.06	107.87
108.87	109.61	111.1	106.15	107.85	108.65	109.09	108.85	109.27	106.03	108.15	107.69	110.98	108.75	106.35	109.69	110.38	109.68	108.03	108.26	108.03	108.04	107.27	108.13	109.57	106.88	109.63	109.38	108.89	105.48	109.51	108.16	107.26	110.1	105.21	108.74	110.14	109.93	111.15	107.32	107.4	109	109.16	110.04	106.92	109.78	105.71	110.03	108.7	107.46
103.23	108.73	105.64	106.39	107.01	103.54	105.91	104.97	104.05	106.45	104.29	106.96	104.64	105.78	107.24	107.27	106.04	105.48	105.76	105.32	106.77	105.3	106.14	106.88	104.94	105.61	106.79	103.94	105.95	105.59	107.77	104.92	103.13	106.01	108.89	107.33	103.81	105.62	107.64	105.9	105.73	106.07	105.03	106.86	105.55	105.37	106.06	105.25	106.99	106.61
109.07	108.6	109.06	107.64	109.65	108.95	109.25	108.75	106.42	107.18	108.74	108.84	107.16	108.28	108.89	106.2	106.2	107.56	107.72	109.75	109.11	107.99	106.03	109.34	108.9	107.11	107.58	109.03	108.26	109.81	109.06	107.52	109.19	110.41	109.46	109.14	108.57	107.31	108.37	107.58	107.39	111.35	108.65	108.99	107.7	110.35	108.09	107.53	107.67	109.3
110.69	109.88	108.84	110.9	109.19	112.04	110.57	111.52	109.1	110.18	108.54	111.58	110.97	109.56	110.6	109.89	109.77	111.44	110.89	108.29	109.61	109.53	109.67	110.43	108.76	108.8	109.74	110.49	111.71	109.39	112.34	111.36	108.84	109.29	112.18	109.59	110.13	110.73	109.48	110.7	110.08	110.93	111.38	112.65	110.33	109.6	109.44	110.39	109.78	109.69
107.67	108.06	107.99	106.77	107.47	107.79	105.18	107.53	107.24	107.03	104.42	107.35	105.16	107.38	106.98	107.78	106.4	105.46	107.6	106.49	106.21	106.11	106.69	106.47	106.18	105.47	106.38	110.85	104.74	106.54	106.39	104.48	106.68	106.91	106.86	104.55	107.07	105.96	105.86	106.07	106.19	104.96	106.67	107.9	108.59	106.3	104.62	106.27	105.35	106.46
99.041	100.79	99.517	100.39	100.78	101.34	98.644	99.886	97.408	100.43	98.864	99.05	100.46	99.274	101.08	98.907	100.05	100.61	100.38	99.575	99.627	101.34	100.36	100.97	102.22	99.288	99.937	100.11	101.28	100.11	99.198	99.862	99.346	100.1	98.793	102.93	99.062	100.43	100.91	99.323	99.479	99.856	101.33	98.849	97.326	99.852	100.85	99.829	99.206	99.733
110.89	109.29	109.53	109.28	106.91	106.88	106.99	109.63	110.4	110.27	109.18	108.5	110.05	107.73	107.12	110.38	108.52	106.74	110.05	108.53	109.43	109.22	108.07	107.11	108.6	108.32	107.4	108.91	107.78	106.96	110.19	109.95	107.1	107.39	109.15	106.65	109.21	107.64	106.98	108.84	108.4	108.38	108.05	110.42	107.59	108.77	108.45	107.11	107.09	107.26
105.61	107.85	108.19	105.56	109.01	105.91	109.72	109.87	108.45	107.86	108.94	105.84	107.51	106.53	105.08	107.13	107.35	106.01	109.38	107.23	108.37	110.85	107.98	107.34	107.25	106.38	105.89	108.76	107.11	107.7	107.73	108.97	107.78	108.5	106.64	106.35	107.3	106.79	107.66	107.48	107.11	106.89	108.28	109.52	107.72	107.88	109.15	107.76	107.36	105.59
108.82	105.78	107.04	108.06	107.76	109.24	105.96	109.28	105.47	108.64	109.59	106.85	109.36	105.86	108.23	108.89	106.97	107.15	107.86	110.24	108.26	108.17	108.55	105.85	105.2	107.29	108.58	107.59	106.99	106.4	108.58	110.3	104.62	108.05	108.04	107.86	106.82	106.69	107.5	106.35	107.31	106.13	107.58	106.89	109.11	107.12	108.82	108.28	105.31	109.57
105.67	103	105.61	104.59	105.71	106.59	106.15	105.99	107.11	105.68	106.29	106.23	108.46	107.88	106.6	106.96	106.34	106.93	107.18	106.57	106.85	105.12	107.8	107.7	106.22	107.37	106.28	105.5	108.29	105.61	104.35	108.13	108.58	106.89	106.68	105.45	104.78	104.49	104.98	106.62	109.31	106	104.93	107.01	105.18	105.96	109.02	106.17	107.46	105.74
104.74	105.25	106.35	105.69	108.52	108.11	104.1	106.03	107.23	106.36	106.41	106.58	106.24	105.35	106.75	107.89	105.12	105.53	104.2	107.2	107.05	109.18	103.34	108.56	105.25	105.92	107.43	102.38	105.1	106.73	107.28	105.34	107.76	104.48	104.74	104.35	104.93	106.46	106.24	103.09	105.65	104.38	104.77	102.85	106.72	104.75	107.15	107.52	106.63	105.34
105.66	106.09	105.39	106.2	105.18	107.26	107.19	104.69	106.71	106.68	106.34	104.51	107.2	106.55	106.56	105.59	105.7	105.68	105.35	107.17	105.17	104.17	106.32	103.29	106.89	105.24	106.83	105.48	104.95	104.46	104.02	104.44	104.57	106.32	106.78	106.18	105.81	106.52	106.73	104.97	107.39	103.36	106.57	106.55	104.69	106.73	106.42	103.61	105.19	106.79
110.58	106.79	108.46	107.86	107.72	109.73	109.15	108.51	110.19	108.16	107.14	108.69	107.13	107.31	107.92	110.09	109.07	107.14	109.55	109.62	108.93	110.05	108.46	106.54	107.5	108.54	109.71	107.11	108.05	107.71	108.83	110.17	108.84	109.24	105.54	108.41	107.41	107.56	110.13	108.66	110.3	109.94	107.96	109.89	107.48	110.61	110.17	108.73	107.38	106.95
108.01	106.95	109.19	107.83	107.87	107.58	107.41	106.34	106.49	107.44	106.19	108.23	108.43	107.41	109.47	107.22	107.59	108.5	106.89	109.41	110.45	107.16	108.37	107.89	110	107.79	107.01	107.96	107.72	106.26	108.02	108.58	110.29	107.88	107.72	106.71	106.71	106.98	106.68	108.35	106.9	107.02	105.19	107.23	107.44	108.01	107.82	110.67	106.38	107.84
104.84	102.91	104.09	103.36	103.3	103.6	103.28	101.76	104.76	102.75	102.48	100.75	103.48	102.19	102.98	98.589	102.45	102.56	102.01	105.23	105.34	102.84	102.98	104.81	104.12	104.03	102.26	100.74	104.28	105	103.23	105.09	102.51	103.04	101.61	103.91	103.86	102.33	103.95	103.11	104.37	102.4	102.75	103.44	102.08	102.46	103.96	104.12	101.64	104
97.18	97.776	96.17	99.318	97.391	95.163	98.304	96.748	94.065	96.958	98.37	98.292	98.913	97.925	98.57	97.541	97.273	96.591	98.36	99.507	99.849	96.868	96.146	97.534	97.997	97.436	96.405	97.326	97.125	99.741	98.765	97.203	99.38	96.742	95.862	97.628	98.851	100.22	97.424	98.155	97.856	99.25	101.06	96.859	98.832	97.224	95.958	97.258	100.29	98.113
106.12	107.53	103.68	105.82	103.55	105.53	105.91	107.13	105.91	104.87	106.77	105.78	103.13	105.11	106.19	107.83	105.83	106.31	104.46	106.51	101.7	103.43	106.5	104	105.28	104.39	105.84	105.54	102.75	106.1	102.46	104.57	107.61	108.01	104.93	105.43	105.98	104.47	103.87	106.21	106.68	105.94	105.28	106.88	104.76	106.25	106.45	104.6	103.84	106.38
99.672	97.697	101.5	100.1	99.62	101.72	102.57	100.94	100.32	101.17	100.68	101.22	102.61	100.51	103.35	99.128	102.52	101.01	98.183	102.42	101	99.537	101.14	99.178	101.73	98.461	99.651	100.21	98.943	101.8	100.79	101.09	100.02	101.04	99.195	99.073	99.29	101.69	100.72	101.03	100.3	98.687	100.07	99.285	101.48	101.51	101.78	103.12	99.311	102.45
108.95	108.5	109.24	111.02	110.69	111.45	111.01	111.13	110.02	112.18	109.32	109.74	109.63	109.81	110.72	110.47	112.56	110.27	109.73	109.86	110.9	108.38	109.06	109.36	113.34	111.24	110.87	111.46	108.18	108.99	112.25	110.45	109.71	110.98	109.7	112.93	109.33	111.27	108.76	109.56	111.73	111.07	109.37	109.28	108.87	110.98	110.06	109.65	111.5	110.44
107.76	109.48	108.17	107.92	108.84	107.9	110.04	106.69	109.88	107.63	109.23	110.04	107.46	109.78	107.78	108.18	107.09	108.58	107.99	105.93	109.73	107.72	109.64	109.1	109.96	110.38	108.52	106.22	108.98	108.99	107.33	107.02	109.64	108.4	108.65	109.99	108.26	108.02	107.23	108.43	106.06	108.47	107.98	107.69	110.65	108.42	108.16	108.87	107.35	107.74
107.09	107.85	111.17	108.14	106.08	108.11	105.87	110.58	108.57	108.9	109.75	109.28	107.65	108.24	108.51	108.43	105.31	109.7	108.83	108.71	107.8	109.28	109.85	108.43	106.86	107.91	109.81	107.25	110.13	108.21	108.44	109.11	108.72	110.26	106.64	107.96	108.08	108.48	108.31	108.24	110	108.49	108.43	109.89	108.07	105.74	105.62	108.8	111.43	108.4
107.2	107.04	108.54	108.59	108.31	109.33	108.69	108.52	110.95	109.9	107.94	109.52	109.34	108.18	107.63	108.5	107.83	108.86	108.57	108.09	110.69	108.96	108.7	109.94	109.76	105.85	107.54	107.7	107.56	107.82	111.01	109.42	108.18	108.15	109.72	107.78	109.19	108.15	110.71	109.99	107.82	105.95	106.71	107.96	107.8	108.61	107.44	107.32	108.55	108.71
99.685	99.962	97.765	98.318	98.806	97.357	98.955	99.126	97.388	98.792	99.498	99.342	99.132	96.406	97.309	98.543	98.299	98.603	100.64	100.69	98.16	96.209	95.922	98.997	97.951	98.979	97.989	99.351	99.534	97.669	99.847	97.173	96.04	96.885	100.68	99.634	97.465	99.828	99.276	99.145	98.114	98.916	98.712	99.03	98.48	99.192	100.19	98.032	99.062	101.15
108.13	107.65	109.95	110.04	107.83	107.28	106.05	110.25	108.16	108.16	106.31	105.53	110.52	106.11	110.05	108.23	107.04	107.67	105.9	108.73	108.34	108.2	108.26	105.73	109.52	108.7	108.97	108.39	109.83	107.44	106.02	108.46	109.25	107.96	111.25	106.48	109.71	108.24	108.56	108.7	108.86	106.43	106.57	108.58	110	105.84	108.81	108.31	109.65	109.63
107.38	108.85	108.51	109.82	107.16	108	107.12	108.27	107.86	109.3	109.27	108.11	108.42	109.84	108.91	106.08	111.09	106.24	108.39	108.25	109.1	109.53	110.82	107.32	109.99	106.49	109	108.46	107.31	108.44	108.58	109.01	106.41	107.5	109.2	109.48	108.43	108.28	106.69	108.43	107.65	106.13	109.25	106.75	109.36	107.9	109.25	109.69	107.86	106.93
104.58	107.12	108.19	104.23	105.57	106.2	105.06	106.19	106.42	106.45	105.86	106.31	105.28	107.88	105.84	107.73	105.13	107.27	106.06	104.61	109.25	104.82	105.41	105.27	106.02	107.33	105.84	103.41	107.01	105.64	108.38	104.78	104.48	108.48	108.09	109.06	106.09	105.56	103.94	106.15	109.05	105.84	105.94	106.93	105.15	107.56	106.56	106.08	105.97	107.64
109.9	105.19	107.82	106.6	109.71	106.01	107.94	108.28	106.79	108.47	107.43	108.36	109.81	107.41	107.9	108.88	109.54	108.3	108.42	108.34	109.17	104.9	106.16	106.51	106.72	108.23	105.02	108.82	107.63	107.02	105.7	107.22	107.82	110.03	108.31	106.96	110.93	109.34	107.35	108.73	109.73	108.43	109.36	106.67	107.83	108.12	107.88	107.31	109.06	108.08
106.5	109.77	105.94	107.96	107.66	109.05	104.56	110.15	108.35	108.43	108.25	108.81	108.12	107.99	107.8	108.45	107.04	104.61	107.11	108.39	109.35	107.19	107.42	107.26	108.26	108.77	107.58	109.08	107.58	108.38	110.22	105.54	106.96	106.88	108.77	107.14	107.53	108.62	108.57	106.45	106.75	107.75	108.89	107.63	108.4	106.76	107.23	108.79	107.09	107.5
106.33	108.6	109.59	107	105.98	107.19	110.31	109.7	108	106.42	108.92	108.97	107.37	106.91	108.19	109.03	106.48	105.91	106.61	107.19	109.39	109.6	107.77	108.63	106.87	107.49	106.6	106.7	109.13	107.96	109.82	106.74	105.95	107.06	108.83	109.15	106.12	107.98	106.5	108	106.75	108.89	107.89	108.25	108.92	107.95	105.98	106.52	107.27	106.85
103.56	105.08	106.02	103.74	107.06	106.24	103.6	106.64	106.42	106.53	104.73	104.59	106.39	104.93	108.91	106.95	106.84	104.53	103.57	106.32	106.51	103.98	105.54	107.17	104.8	105.63	107.11	104.96	107.14	106.97	105.14	104.37	105.27	105.26	104.33	105.84	109.61	105.53	106.72	104.64	105.05	105.52	107.02	103.45	104.85	105.1	105.46	107.66	106.18	105
110.48	109.06	107.16	106.55	110.89	109.68	107.57	108.08	108.61	107.22	108.95	110.98	108.6	109.73	107.86	106.87	106.15	108.87	107.42	108.58	107.06	106.87	107.92	108.93	108.28	108.03	106.65	106.3	107.38	109.57	108.71	109.63	108.12	107.49	109.04	109.44	107.47	108.35	107.28	108.92	106.85	109.47	108.58	110.86	108.76	106.96	109.56	105.88	109.81	110.66
107.02	106.41	102.59	106.75	107	106.41	106.21	107.09	106.92	104.2	105.74	105.52	107.12	105.72	102.93	105.05	106.91	104.82	106.08	105.75	104.57	104.67	106.85	105.32	104.59	104.88	107.05	108.53	104.5	104.06	104.84	105.65	106.39	107.54	104.97	103.67	107.33	104.15	108.16	104.03	106.48	107.33	106.41	106.48	105.58	104.44	106.74	107.64	106.46	104.56
98.151	97.092	96.345	97.754	100.01	98.204	98.814	99.508	99.845	100.21	100.95	98.894	98.178	99.486	99.522	97.941	98.465	97.444	95.632	98.83	98.663	99.317	98.459	98.629	98.524	99.378	98.924	96.891	99.927	100.16	99.974	97.19	99.788	99.441	100.74	99.618	98.204	99.245	100.44	99.87	98.142	99.308	100.85	99.595	99.365	98.64	99.253	98.926	98.601	98.301
105.91	107.64	104.69	107.52	105.31	108.38	106.12	105.8	104.85	107.85	105.87	108.34	105.9	105.96	104.78	105.06	108.65	105.15	105.47	107.53	105.97	105.3	107.03	106.37	107.46	106.43	106.98	107.2	106.91	105.19	107.27	105.07	104.48	105.62	107.99	107.16	106.21	106.07	106.76	104.99	105.76	107.01	108.02	104.79	108.32	106.93	105.5	105.93	107.04	104.18
110.48	109.31	107.29	110.76	109.23	109.09	108.14	109.27	107.06	109.41	108.77	108.23	108.69	107.08	110.27	107.36	108.72	109.39	108.13	108	106.93	107.25	110.29	107.81	108.59	111.55	108.93	109.98	108.09	109.08	108.74	108.29	105.37	108.7	110.46	108.94	108.85	109.2	107.98	109.41	108.2	108.74	107.12	107.75	109.2	109.37	108.24	107.47	107.95	107.49
106.53	107.15	105.49	104.9	107.44	104.08	106.74	105.6	106.77	104.11	105.1	105.19	105.9	105.05	104.94	106.2	103.75	104.55	105.4	103.63	103.74	104.93	104.27	105.56	104.05	109.13	104.95	108.83	106.97	102.65	104.79	103.81	105.1	108.75	106.68	104.5	107.55	104.8	104.89	107.63	104.77	106.5	105.69	104.96	105.89	101.22	105.54	103.63	107.23	105.75
109.28	107.26	109.29	108.62	107.91	110.67	109.21	110.24	108.77	106.26	109.74	106.78	108.22	109.53	109.42	109.01	109.06	108.93	108.62	108.05	105.61	108.27	109.4	109.57	108.61	108.24	109.11	108.04	107.42	109.29	108.8	111.18	109.29	106.15	110	107.66	109.41	107.62	111.31	108.86	106.83	108.22	106.97	107.53	108	109.59	108.67	109.36	109.1	112.04
101.42	97.419	98.759	101.28	98.369	101.3	99.298	100.53	99.376	99.704	100.39	101.65	101.8	102.01	100.98	100.49	102.35	100.36	98.653	101.12	101.39	101.28	100.09	100.85	101.36	100.58	99.923	100.57	102.37	100.79	100.94	101.36	98.18	101.24	98.211	99.829	101.11	98.566	100.26	98.377	102.23	99.435	101.08	99.196	101.34	99.024	99.901	101.65	101.25	98.502
109.53	108.38	109.71	108.84	109.22	106.7	107.92	108.02	106.54	108.96	107.91	108.74	108.56	107.93	110.87	106.45	109.06	107.31	106.69	108.47	108.42	107.99	109.01	108.64	109.51	109.53	108.74	109.54	108.44	108.34	110.05	109.89	107.46	109.16	107.11	109.82	108.6	110.85	108.98	109.79	108.46	110.03	108.08	108.37	108.53	111.88	108.55	108.69	108.95	106.85
100.45	98.761	100.49	96.837	100.19	99.305	98.858	98.922	97.743	97.807	99.235	98.268	99.031	100.16	98.816	97.288	99.585	101.01	98.261	95.962	97.427	98.682	97.13	99.039	99.134	98.541	98.633	99.67	97.595	95.737	98.755	99.509	99.886	96.304	97.716	99.243	98.799	95.742	98.879	97.517	98.391	99.634	96.624	96.484	96.385	97.29	97.658	97.269	97.608	95.527
107.04	109.71	106.26	109.6	110.32	108.95	110.12	108.98	108.69	109.04	110.14	106.63	109.2	108.48	107.44	107.3	108.1	108.89	108.36	108.34	109.55	107.92	109.82	110	108.52	108.61	106.85	110.43	107.26	107.22	108.59	109.87	107.08	109.32	109.5	107.27	108.01	106.83	107.09	107.8	107.61	110.56	108.41	110.11	106.76	108.62	106.58	110.14	107.18	108.73
107.49	107.71	105.38	106.53	106.32	106.01	103.96	106.56	106.92	107.4	105.73	107.06	105.05	106.85	107.26	107.84	105.59	104.67	105.2	102.61	106.39	103.87	106.68	107.17	104.52	107.1	106.38	107.2	106.58	105.16	105.27	107.68	106.72	105.06	107.26	105.99	107.95	105.85	106.06	106.17	104.36	107.37	107.77	105.88	105.79	104.08	105.5	105.52	104.94	106.15
98.81	100.83	102.49	100.14	98.536	99.784	98.7	98.514	100.9	99.884	100.7	102.66	101.39	99.955	100.44	99.141	102.08	100.5	99.538	102.51	100.85	100.43	101.23	100.18	99.039	99.812	102	99.751	102.44	101.69	101.66	100.49	101.6	101.09	99.131	100.45	100.33	102.21	100.59	98.733	102.59	99.531	99.293	100.95	98.381	99.698	102.07	101.42	101.95	101.76
99.133	98.978	98.289	100.54	97.622	99.019	97.02	99.741	97.83	99.243	99.52	96.921	97.54	94.642	98.129	96.216	99.609	97.052	97.877	100.06	98.744	97.32	97.649	96.85	98.357	97.134	97.552	98.34	98.407	97.683	97.178	100.35	96.377	97.782	97.87	101.29	98.687	96.801	97.821	99.048	96.628	99.466	97.162	96.32	97.529	98.768	98.022	96.766	97.259	98.048
104.08	105.67	106.68	107.08	107.39	106.83	106.16	106.06	104.99	107.53	103.87	103.84	106.16	105.02	104.43	105.13	105.2	104.35	107.18	104.69	104.99	105.69	106.86	104.36	104.83	108.25	106.29	104.42	106.25	106.43	104.76	104.74	105.27	105.85	107.6	106.54	105.27	105.74	104.48	107.44	104.66	106.79	102.53	103.29	104.97	105.26	106.22	105.79	104.74	107.6
106.99	108.2	107.39	107.56	108.46	109.86	106.38	108.1	109.65	106.7	106.93	107.12	108.33	107.31	108.26	109.4	110.78	109.08	108.64	108.8	109.35	108.11	109.27	107.24	106.61	107.41	107.58	107.75	107.89	110.58	107.69	105.81	107.51	106.81	106.38	105.83	106.27	107.42	108.76	107.59	106.83	107.64	107.55	107.91	108.06	110.46	107.36	106.87	107.29	109.77
102.18	99.501	99.68	100.35	98.072	102.85	100.6	103.33	101.31	100.14	103.01	100.83	101.84	101.28	100.04	100.65	100.98	100.78	100.86	101.78	99.654	100.26	99.431	100.69	101.15	101.86	100.41	101.69	101.15	102.12	98.711	100.38	99.954	100.4	99.667	101.32	101.38	99.766	101.04	99.413	100.96	101.78	99.807	102.02	98.094	99.721	100.01	100.15	99.534	101.82
106.43	106.28	104.65	106.98	106.52	104.99	107.5	105.94	108	106.96	105.61	103.56	105.04	106.62	105.42	104.19	105.73	105.68	107.21	106.34	106.65	105.16	105.83	104.69	108.38	103.51	106.24	106.05	106.07	106.75	107.93	106.79	107.18	106.8	106.58	105.26	107.91	106.31	106.63	107.41	107.59	107.95	107.87	105.84	105.23	104.95	105.21	106.1	107.32	107.96
109.56	106.34	107.9	106.69	107.67	109.31	106.08	106.09	108.41	108.38	105.98	109.35	107.78	108.39	108.02	107.94	107.92	108.6	106.62	109.31	107.34	109.97	109.23	105.06	109.72	109.59	106.55	109.77	107.25	110.11	109.34	110.68	109.22	110.36	107.61	108.94	107.69	108.65	109.91	108.93	109.52	109.04	108.98	105.29	109.32	107.75	107.39	106.58	107.06	108.23
104.49	105.03	103.4	103.34	102.94	104.25	103.63	99.945	104.12	105.01	104.16	102.86	103.98	103.37	103.37	102.67	104.57	102.61	101.88	104.38	101.95	102.39	104.55	102.09	102.96	101.77	101.04	103.19	102.03	101.94	103.64	103.97	102.59	101.83	103.94	103.13	103.78	101.86	103.07	104.02	103.14	102.68	103.42	101.88	101.22	101.99	103.02	101.18	102.99	101.54
105.89	104.6	103.73	105.79	106.64	105.39	105.06	105.8	104.9	105.37	104.87	106.83	106.65	103.95	103.06	105.31	104.45	103.87	104.88	104.62	106.41	106.73	108.06	105.84	106.61	105.02	107.08	104.07	105.61	106.1	106.36	107.27	105.81	104.67	104.89	106.22	105.84	104.45	106.12	105.29	107.2	105.73	103.87	105.42	103.08	105.54	102.78	105.85	104.45	106.23
110.94	109.71	108.62	110.81	110.8	112.64	111.17	110.78	109.02	111.55	110.37	110.02	109.23	111.02	112.2	111.49	109.92	109.49	110.51	109.36	110.41	109.41	109.47	111.41	111.15	108.22	108.68	109.51	110.56	112.28	111.15	109.27	110.79	109.54	110.16	110.85	109.63	109.08	110.39	110.69	109.66	110.24	109.72	109.37	111.09	110.48	109.61	110.27	108.14	110.36
105.76	107.47	102.95	107.18	105.19	104.23	106.7	105.5	106.67	106.34	104.08	105.02	105.83	107.08	104.76	105.38	105	104.53	104.39	104.08	107.17	103.65	106.8	105.59	107.4	105.69	106.79	105.68	107.62	107.74	104.84	106.6	106.28	106.63	105.07	103.83	105.92	107.26	105.87	104.06	105.06	105.16	106.49	106.99	103.57	106.29	107.32	103.44	105.4	105.52
105.05	107.35	106.77	105.45	102.65	105.53	103.72	102.16	105.91	105.46	105.25	106.43	105.33	106.6	105.51	105.55	105.81	104.18	106.95	106.07	107.6	104.87	106.44	107.45	105.61	104.44	104.57	105.02	106.63	105.29	106.16	104.47	105.44	105.46	105.28	104.13	106.77	106.54	105.25	104.76	107.47	105.63	105.19	106.32	104.33	107.31	106.33	105.79	106.39	104.91
104.79	107.14	106	107.2	106.35	107.94	105.96	104.8	105.61	106.92	104.53	105.81	104.84	105.39	106.89	105.3	104.79	106.29	107.79	106.11	104.47	108.09	107.46	106.41	105.62	105.39	106.22	105.01	106.02	105.61	107.05	104.9	106.62	106.97	104.73	105.79	105.73	107.12	106.05	103.1	106.31	105.03	106.76	105.64	105.13	106.61	104.21	105.77	103.7	105.12
98.931	100.89	103.13	101.09	100.13	101.75	102.18	100.89	100.79	101.93	102.04	100.04	101.24	99.2	100.64	103.26	102.18	103.29	102.36	100.64	102.38	101.51	102.39	100.64	100.81	101.85	101.38	100.26	101.98	97.648	101.35	99.56	101.06	101.53	99.301	102.38	100.11	101.53	99.615	101.89	100.32	100.52	102.77	101.71	102.48	101.31	103.03	100.79	101.06	103.56
108.69	104.77	103.99	105.26	106.07	103.69	105.28	104.05	105.24	104.99	106.88	105.85	105.24	103.69	105.8	106.77	104.52	105.28	105.12	106.27	105.49	105.82	106.53	105.83	105.58	104.06	106.2	107.59	105.75	108	104.91	105.75	106.2	106.28	106.52	106.21	106.57	106.73	105.95	105.68	105.14	106.11	103.59	105.94	107.94	103.97	104.73	105.58	106.45	104.51
108.84	108.62	109.82	110.24	109.13	108.65	109.89	109.36	110.16	109.48	108.57	108.64	105.89	110.06	108.42	107.66	110.4	108.24	107.84	108.66	108.26	108.35	107.76	106.76	104.78	108.96	108.88	112.4	107.83	108.81	108.77	110.13	108.25	108.81	108.75	107.67	109.5	109.1	107.92	109	109.77	109.32	108.95	111.47	107.1	107.09	109.06	108.1	107.13	109.68
99.551	101.56	100.62	100.15	101.92	101.37	100.21	101.5	98.748	101.68	101.4	99.192	100.94	99.927	100.84	99.842	101.25	100.86	100.11	101.34	102.18	102.23	104.62	98.263	99.359	100.33	101.45	99.667	101.77	102.24	99.713	101.49	99.215	101.47	100.5	101.9	99.267	101.81	100.57	101.19	99.674	100.96	100.34	100.74	102.37	99.998	102.84	99.027	101.33	100.28
98.022	96.953	100.36	99.079	97.441	98.489	95.604	98.225	98.549	98.45	97.091	96.95	97.85	98.006	99.133	99.021	95.913	99.14	97.464	98.77	99.753	99.405	97.864	97.424	97.773	97.083	97.798	98.225	97.497	96.756	97.916	97.69	98.239	96.55	97.928	97.95	97.834	95.861	97.709	94.577	96.297	97.921	99.363	98.428	96.912	97.09	98.446	96.858	98.921	98.777
102.33	101.18	99.617	99.22	98.891	100.56	98.6	101.97	101.4	100.23	103.39	101.52	99.217	101.41	100.51	101.28	101.68	102.13	100.78	100.83	100.83	103.22	100.83	102.26	100.58	101.38	99.635	100.27	101.99	101.54	100.17	98.885	100.28	99.332	100.4	100.28	100.22	99.473	102.56	101.21	101.8	99.698	100.76	101.17	99.936	101.02	101.21	100.02	100.89	101.77
111.1	112.16	110.54	110	111.73	112.98	112.07	108.89	110.53	109.18	111.52	109.81	111.88	109.39	109.83	110.8	109.83	110.05	109.42	112.02	109.4	108.83	109.17	110.63	111.65	108.23	111.43	109.85	111.6	109.85	109.21	110.72	107.68	109.94	111.07	111.01	109.42	107.63	109.91	110	111.49	109.81	108.08	109.65	110.94	111.11	112.22	108.91	109.84	110.02
105.74	106.98	106.58	105.2	105.14	107.65	104.79	106.48	107.48	106.12	105.44	104.35	106.11	106.11	105.61	105.43	107.7	105.78	105.57	106.86	104.11	106.44	107.31	106.73	105.31	105.57	105.57	106.94	107.29	106.3	104.02	105.32	103.76	106.77	104.29	105.28	105.18	104.24	104.7	105.53	103.45	105.87	106.17	105.73	106.33	106.71	104.94	103.03	105.37	104.89
101.13	102.72	101.24	101.29	102.37	99.689	100.17	103.1	101.48	99.857	98.551	102.69	100.44	105.62	101.17	100.59	100.85	101.51	101.53	98.454	102.42	101.91	100.55	100.56	101.05	99.228	101.84	100.79	99.245	100.56	100.9	103.14	101.16	100.29	99.355	100.81	98.075	100.06	102.1	101.39	102.25	102.7	101.33	102.28	98.674	101.57	101.08	100.17	101.92	98.887
109.13	105.69	106.48	106.25	106.58	106.53	106.13	107.07	106	108.88	106.13	104.93	104.34	106.22	104.39	105.02	108.78	107.7	106.05	106.53	107	106.84	107.75	106.14	105.77	106.91	106.1	105.91	106.3	107.31	106.14	105.8	108.4	106.9	105	106.08	105.9	107.3	104.66	107.86	104.7	106.83	106.24	108.53	105.14	108.46	107.1	104.09	108.48	105.05
108.47	107.46	107.35	106	106.34	105.7	105.6	105.22	106.92	103.95	107.48	105.81	105.67	104.36	104.88	105.26	105.68	103.68	105.79	107.16	105.44	106.95	104.43	107.02	105.32	105.96	105.78	105.68	105.57	107.63	107.25	105.21	107.1	106.73	105.45	105.23	105.31	105.61	107.45	107.43	104.85	105.99	105.64	108.41	106.24	104.62	105.97	105.23	103.44	104.66
109.3	108.38	108.41	106.24	108.22	108.9	108.65	110.24	104.4	106.5	109.88	108.14	108.78	107.18	107.84	107.79	106.11	108.29	106.9	108.54	106.78	107.42	107.64	108.11	107.07	109.41	107.05	107.86	110.04	105.83	108.08	110.38	108.03	108.87	108.34	106.82	110.86	106.69	107.08	107.37	106.54	107.46	107.08	107.05	107.11	108.54	108.88	109.05	107.64	109.03
97.871	98.843	99.241	99.855	97.029	96.467	96.666	95.844	98.816	97.908	96.947	96.45	98.13	98.789	98.466	99.95	98.685	99.172	98.709	98.036	98.02	97.849	98.566	98.95	97.552	99.163	100.39	98.955	101.49	100.58	97.637	99.777	98.274	98.323	101.11	97.318	98.957	97.933	100.39	99.194	98.479	98.212	98.843	98.292	96.609	96.842	97.415	101.02	97.98	101.01
103.82	104.32	103.85	104.24	105.1	104.06	105.9	104.93	108.01	105.05	106.99	106.11	107.13	105.28	105.83	106.3	105.79	107.63	105.74	106.47	108.38	103.7	104.95	104.74	102.22	106.81	105.31	105.18	107.11	104.46	106.76	103.07	105.44	105.64	104.16	104.63	105.24	105.67	103.39	106.72	105.32	106.39	106.53	106.31	105.39	106.5	105.18	107.36	104.86	106.88
100.78	100.95	98.346	99.823	101.16	100.8	100.91	102.49	101.7	101.28	99.896	98.77	101.53	101.54	99.447	101.33	100.44	100.7	102	103.1	104.03	100.4	98.484	100.16	101.34	100.76	101.33	100.12	100.73	99.419	100.74	101.04	102.47	101.15	99.518	100.45	99.729	101.93	100.57	98.307	101.01	99.676	100.49	98.445	100.23	100.45	99.561	102.04	102.01	101.6
110.98	109.68	108.73	111.12	111.91	109.42	110.84	108.81	110.09	110.27	112.07	110.13	110.92	109.95	113.39	112.07	111.19	108.16	111.68	111.33	111.73	110.01	109.86	110.64	109.93	110.02	109.33	108.11	109.1	110.02	109.36	110.53	108.63	109.4	110.58	110.02	110.15	110.45	110.94	109.31	110.94	109.4	110.04	111.02	109.89	111.57	111.37	111.25	110.65	111.69
99.733	97.485	99.199	97.686	98.369	97.051	97.232	94.812	98.953	99.022	98.655	98.378	98.384	97.472	97.29	97.404	100.09	99.131	98.777	96.847	96.388	99.173	98.109	101.25	98.263	96.637	96.939	100.12	98.14	98.794	98.345	98.552	97.546	97.487	98.905	99.33	98.404	97.743	97.304	98.5	98.16	96.917	97.308	96.784	98.3	99.823	97.101	98.863	97.416	99.83
107.16	107.36	107.14	106.29	105.87	107.63	106.96	110.11	106.45	106.38	106.75	107.46	109.76	108.07	107.64	105.61	107.14	106.71	107.17	108.9	108.79	106.24	106.66	109.09	106.1	108.18	107.71	107.53	109.32	108.62	107.81	107.14	109.44	107.83	108.13	107.48	108.52	108	106.44	108.43	109.13	105.55	107.58	108.59	107.82	107.91	107.75	109.19	105.95	108.23
108.46	107.73	108.51	107.26	108.09	107.81	108.72	108.32	109.48	109.6	107.81	109.24	108.66	107.34	107.61	108.38	108.98	106.75	108.1	109.03	109.82	106.78	106.7	108.63	111.06	109.21	107.34	107.61	108.74	106.32	108.95	107.01	107.44	109.28	106.9	108.54	105.75	106.42	108.5	107.87	109.74	105.82	108.75	107.32	108.53	108.68	108.19	108.23	107.82	106.53
105.33	106.6	104.47	105.86	105.91	104.89	104.5	106.75	105.83	102.91	104.56	104.57	104.84	103.55	105.04	105.69	105.34	106.84	104.64	106.01	106.01	105.73	106.58	106.71	105.75	106.1	107.37	106.13	106.98	103.87	106.77	107.38	103.32	107.26	105.03	107.79	105.78	104.67	103.27	105.6	108.03	106.09	104.88	105.65	107.15	106.47	107.45	104.48	106.39	103.79
105.9	105	105.46	105.08	104.89	105.86	105.3	105.28	105.1	107.31	105.94	105.32	105.18	108.57	105.56	105.03	104.53	102.61	105.09	104.97	104.46	105.24	106.54	106.79	104.24	103.79	105.4	107.28	107.23	105.39	108.34	105.29	108.03	104.52	105.46	103.4	105.56	105.66	105.67	104.52	104.11	106.36	105.91	105.63	106.09	105.87	105.04	104.36	104.33	108.49
108.52	106.21	108.63	108.99	109.84	108.62	106.53	108.6	107.68	110.65	108.76	106.72	107.95	108.71	107.48	108.65	108.54	105.68	108.52	108.03	109.06	110.42	111.24	106.82	110.74	106.39	107.38	106.72	108.14	107.6	107.37	107.28	109.63	108.46	105.67	110.68	109.25	110.64	108.76	107.87	108.1	107.48	110.91	108.82	109.44	108.04	107.43	106.7	108.25	108.72
99.193	99.186	96.707	100.46	99.431	98.755	100.22	100.4	98.707	100.4	96.767	100.3	97.589	97.846	97.738	98.522	98.787	98.392	100.74	97.46	98.592	99.301	97.118	97.369	100.88	99.768	100.25	99.261	100.21	97.522	99.573	101.24	97.545	99.441	99.58	99.039	97.933	99.049	98.966	97.573	98.269	100.09	97.006	100.78	99.079	99.702	100.36	100.9	98.16	99.075
105.91	106.3	107.07	105.07	106.77	105.04	106.02	104.68	105.73	108.15	104.27	106.51	105.06	103.17	107.31	108.26	105.01	106.03	105.82	107.09	107.33	104.35	106.86	106.06	107.26	106.44	104.8	106.65	105.45	106.29	104.44	106.31	103.29	105.72	108.57	105.27	106.95	105.64	103.95	106.58	105.04	104.8	106.65	105.48	102.91	104.6	105.84	105.55	105.93	105.3
103.78	106.82	105	106	105.12	106.28	106	104.49	105.48	105.37	102.95	104.3	106.51	105.58	104.81	105.2	103.71	104.88	106.01	106.3	103.36	107.62	108.19	105.17	108.04	104.88	105.57	105.3	104.77	104.76	104.86	104.38	106.55	104.85	106.24	106.94	106.43	106.59	106.02	105.29	104.55	103.46	105.62	104.03	105.88	103.28	106.54	103.86	105.22	106.61
107.52	106.24	107.27	107.4	109.07	105.12	108.7	107.47	107.5	104.6	108.5	107.02	109.03	108.72	106.45	106.39	107.86	107.94	108.46	107.43	111.04	108.87	105.01	106.78	109.02	107.11	108.36	107.29	105.85	107.98	106.63	109.56	108.33	109.54	109.43	107.92	106.24	106.4	105.89	109.95	110.6	106.05	109.97	110.44	104.99	107.86	105.53	107.61	106.38	107.3
110.59	108	107.07	108.94	108	109.64	106.96	107.47	110.53	108.65	109.17	109.79	108.73	107.7	106.9	107.97	107.41	108.21	110.46	107.75	110.36	109.34	108.7	108.23	110.63	108.38	109.75	110.04	108.48	108	109.7	109.27	110.25	109.65	107.89	105.57	107.74	108.84	108.67	108.8	108.42	107.57	108.64	106.65	109.61	110.23	107.94	110.72	109.76	107.97
103.45	107.99	104.45	106.27	105.46	103.75	105.9	104.82	105.14	107.78	105.44	105.43	106.47	106.22	106.02	105.87	106.23	107.14	106.58	106.65	103.75	106.22	104.19	106.81	105.82	105.43	104.35	107.45	107.28	103.98	105.92	105.7	106.19	105.29	106.43	107.05	104.88	107.37	105.42	104.5	106.47	107.3	104.54	104.44	103.7	103.84	107.26	102.29	107.26	106.35
97.747	95.445	96.271	95.98	96.884	98.723	98.654	97.865	94.477	99.054	97.771	98.273	98.137	95.683	97.989	98.679	96.728	97.111	96.363	96.377	99.254	97.366	97.522	95.625	96.522	96.817	97.31	97.431	98.196	99.248	98.366	98.689	98.356	94.305	98.738	97.211	98.695	98.852	97.016	98.364	95.836	97.615	99.227	97.346	97.722	95.205	96.483	97.325	97.394	97.467
108.45	109.59	107.96	109.58	108.11	108.25	107.95	108.32	109.53	105.6	106.06	106.22	107.71	108.13	107.97	108.66	108.72	108.34	108.25	107.94	108.95	108.26	109.08	110.12	108.16	108.84	107.6	109.27	109.63	108.94	106.92	109.1	108.49	108.27	107.89	106.8	107.93	109.25	109.34	108.26	107.98	108.76	108.29	106.92	109.49	107.43	107.53	107.98	107.95	108.04
108.34	109.75	107.58	112.07	109.48	105.87	108.3	106.43	110.64	109.19	110.04	108.86	105.71	107.98	108.04	107.16	105.88	109.59	110.74	107.11	108.06	110.4	109.4	106.91	109	105.46	105.88	107.26	106.33	110.47	108.74	109.17	108.23	107.44	110.59	108.9	106.85	111.17	107.51	107.88	109.56	106.94	107.44	109.04	107.61	107.73	107.88	108.74	108.64	109.5
101.56	99.621	99.019	102.17	101.47	101.36	101.1	99.108	98.067	101.03	102.49	100.8	99.447	101.17	100.7	101.95	101.47	101.33	102.05	102.51	99.543	101.31	99.941	101.42	100.77	99.16	102.25	101.68	102.27	101.15	98.688	99.752	100.12	101.16	101.25	101.09	101.04	100.9	101.68	101.39	101.03	99.233	99.316	98.239	100.35	101.55	100.9	99.039	100.98	100.68
107.51	105.21	107.5	107.65	105.41	105.22	107.85	104.01	105.82	104.86	106.94	105.39	107.32	105.62	106.11	105.82	104.24	105.78	106.36	104.49	105.47	104.87	105.25	104.48	106.59	104.87	105.59	107.99	103.6	105.36	107.39	104.68	108.36	106.57	106.75	106.5	105.52	104.99	106.53	106.5	105.32	102.78	105.53	104.71	106.07	106.56	105.72	107.83	107.18	102.48
104.48	106.34	106.27	105.17	108.71	104.8	105.81	105.94	106.32	105.76	103.09	106.64	106.14	104.97	105.6	103.57	105.65	106.55	109.34	105.14	108.69	105.69	105.95	106.05	107.51	104.17	104.85	103.28	106.11	107.48	109.23	106.69	106.77	105.43	104.8	103.92	104.87	106.39	106.17	105.01	107.77	105.31	108.37	104.56	103.85	106.33	103.52	104.18	104.85	107.29
106.27	107.87	107.88	107.77	107.97	105.67	108.93	109.21	109.2	108.03	107.72	107.29	107.53	109.34	108.41	109.3	107.79	109.12	107.57	110.71	111.23	108.84	109.45	108.32	107.1	109.11	107.24	106.69	110.07	111.36	108.5	108.99	107.6	108.6	108.16	108.85	111	107.39	109.51	106.92	108.36	105.6	109.03	107.54	109.51	106.32	107.78	107.25	107.92	108.42
105.96	107.08	108.56	108.89	108.82	109.83	109.06	108.43	108.63	108.08	109.21	107.93	110.53	109.42	108.2	110.69	108.59	110.49	108.76	111.26	109.64	109.53	106.89	111.71	107.18	107.97	110.62	110.87	109.66	107.25	108.53	110.28	108.13	108.64	106.51	108.27	110.06	108.29	109.35	106.95	108.4	108.27	110.7	110.17	109.7	107.21	107.79	107.4	108.74	108.73
100.94	100.45	100.06	100.36	102.31	100.15	98.637	99.793	102.27	100.59	101.1	101.31	99.556	100.63	101.89	101.66	100.04	99.817	100.37	99.445	98.881	99.244	100.75	100.41	98.198	100.9	98.016	103.11	101.3	101.14	99.43	99.49	102.88	97.931	99.608	102.05	100.83	100.66	102	100.24	101.17	101.63	100.3	101.17	101.57	102.82	99.911	101.15	101.52	99.7
100.08	98.917	99.108	100.05	100.63	98.906	99.235	99.561	100.61	100.77	99.835	100.81	100.53	100.36	98.947	103.22	101.04	100	99.332	99.523	100.8	99.083	99.346	99.642	101.34	100.26	100.38	98.9	99.555	99.35	101.27	99.701	101.76	101.48	102.68	101.09	101.26	101.32	100.87	102.87	100.84	99.357	100	101.47	100.03	101.75	99.806	101.18	102.56	101.95
108.39	108.47	107.83	106.19	109.76	108.2	108.77	108.36	108.47	107.83	110.56	108.92	107.83	108.57	107.58	106.21	105.63	108.94	105.26	107.89	108.43	109.93	107.91	109.63	108.28	106.49	108.36	108.58	109.29	109.06	106.32	107.6	107.28	106.98	109.77	106	109.45	108.71	107.58	108.96	109.83	108.53	105.94	107.86	110.32	111.16	107.99	110.17	106.47	107.83
107.85	104.4	106.3	105.23	103.55	105.97	107.21	107	107.55	105.21	107.76	104.55	105.78	106.01	106.46	108.91	107.33	107.55	106.43	106.94	106.06	104.26	106.2	105.97	107.26	107.21	109.24	110.16	106.54	106.84	105.84	104.93	108.02	106.67	106.52	105.6	106.51	106.06	106.9	107.08	106.94	107.22	106.33	106.66	105.39	107.12	106.6	107.89	106.37	105.3
106.1	105.38	105.74	105.87	104.73	105.96	106.55	105.89	106.06	106.66	104.86	104.75	105.66	104.43	106.42	103.91	105.05	103.71	106.02	104.71	105.82	104.19	106.11	106.74	103.22	107.71	104.18	107.02	106.1	106.83	106.6	107.05	105.89	105.95	104.98	104.85	106.22	104.6	107.35	105.58	105.85	106.13	107.63	105.72	105.91	105.33	105.92	105.75	103.85	104.55
108.34	105.47	107.49	109.56	107.7	108.76	107.25	106.54	109.07	108.13	107.97	108.96	107.58	109.88	107.64	108.1	104.21	108.34	108.63	108.81	109.24	108.43	108.52	106.93	106.37	108.33	110.54	106.64	106.87	107.66	108.78	108.1	108.98	109.23	110.83	108.17	106.49	107.72	109.61	108.06	108.49	108.38	106.26	105.49	109.52	108	105.54	105.1	108.84	107.45
102.3	99.651	100.84	101.57	100.72	99.285	101.74	99.167	100.8	99.851	100.73	99.062	99.226	99.876	100.59	100.13	101.48	101.17	100.6	100.73	101.99	100.82	101.5	100.08	100.05	103.36	99.836	100.14	102.44	100.73	98.256	100.42	98.048	101.48	99.674	100.1	100.96	98.556	99.366	102.21	99.722	100.48	101.07	100.72	99.499	102.29	100.88	101.09	101.06	101.56
109.18	108.71	107.85	107.69	108.5	107.55	108.79	108.08	109.5	107.66	104.99	108.23	108.69	107.46	108.06	106.54	110.74	107.51	109.15	106.94	107.75	108.15	108.35	109.66	108.61	107.99	107.95	108.04	107.95	107.06	108.32	110.77	107.63	108.33	109.46	107.8	109.2	107.91	107.57	107.19	107.86	108.14	108.99	107.35	106.11	106.76	108.23	109.22	106.83	107.96
107.35	105.93	106.19	106.14	110.62	104.27	107.48	106.26	108.46	106.01	107.43	107.95	108.22	106.17	107.44	106.1	105.83	103.93	106.26	106.87	107	107.06	105.52	106.12	108.03	108.51	104.67	106.24	108.49	106.05	106.57	108.74	108.27	106.26	107.97	106.87	105.48	107.07	106.4	107.1	107.54	108.17	107.64	105.94	105.39	106.62	109.05	105.44	104.3	105.55
99.133	98.745	99.117	99.049	99.039	97.234	99.738	98.081	97.622	100.34	98.792	99.226	97.944	98.634	95.146	97.747	100.02	99.451	98.215	100.72	97.519	99.68	98.403	97.201	97.402	96.846	99.133	99.264	98.383	99.104	96.2	97.204	98.838	96.766	99.069	98.445	99.976	100.15	98.602	96.779	98.984	97.285	99.486	98.603	100.11	99.857	99.929	99.135	100.17	99.064
106.46	107.84	108.77	108.46	106.38	105.48	109.05	107.65	107.62	109.92	109.71	108.55	108.13	107.27	107.89	110.92	107.33	108.42	108.62	109.38	109.39	108.68	108.23	105.37	107.07	110.17	110.08	109.06	109.71	106.94	108.26	107.68	107.91	109.26	109.39	107.63	108.23	109.29	109.24	106.07	107.28	108.46	109.78	106.15	109.73	108.92	108.62	108.29	108.09	109.29
107.78	108.5	109.1	107.93	109.14	107.41	107.45	109.59	108.4	108.55	109.42	108.03	106.09	108.13	106.41	107.96	109.7	110.8	108.6	108.84	108.07	107.6	107.5	107.43	109.04	106.45	106.23	108.3	109.48	106.92	107.71	107.77	109.59	109.22	107.51	106.89	108.3	107.67	110.21	107.51	109.54	107.97	107.71	110.1	108.35	107.88	107.77	107.44	107.95	107.89
99.205	99.746	97.567	101.07	98.989	97.073	96.539	100.61	98.599	98.561	98.574	100.22	97.362	99.991	98.279	98.393	99.081	99.967	100.61	96.826	99.051	98.806	98.059	96.371	100.97	98.739	97.612	99.29	97.614	99.931	97.008	99.892	99.94	99.73	98.069	98.458	99.584	99.629	99.64	98.462	99.678	97.551	100.07	96.967	98.964	98.608	97.101	98.211	98.294	97.606
106.52	106.05	108.49	105.08	106.02	103.24	106.61	103.49	106.67	104.32	105.31	106.36	104.11	106.71	106.81	106.69	106.72	104.99	104.65	105.18	104.97	105.3	104.72	106.25	105.39	105.46	105.77	106.56	104.14	103.77	106.19	106.92	105.33	104.67	105.8	104.25	107.1	106.16	106.07	106.87	104.75	106.93	106.84	106.6	105.14	105.06	106.33	103.47	106.09	106.14
102.68	99.158	100.95	99.777	101.19	100.54	99.346	101.28	101.35	100.23	98.876	100.13	101.14	100.3	100.25	100.72	100.58	103.07	99.964	99.143	101.49	100.45	100.04	102	99.761	102.47	100.05	101.1	100.64	100.89	100.34	99.537	100.55	100.72	99.884	101.39	98.547	100.93	100.15	97.38	101.74	102.26	101.6	98.629	101.66	100.22	102.21	100.91	99.188	100.65
100.27	101.25	100.79	103.13	101.93	98.89	97.399	98.252	101.48	102.24	98.66	100.21	99.136	102.41	101.79	99.825	99.389	99.603	99.128	101.68	98.265	99.351	99.646	100.18	100.3	100.54	101.67	100.93	100.04	102.36	100.74	99.626	102.6	100.68	100.07	100	99.691	100.32	102.13	101.58	98.762	102.17	102.15	100.49	102.25	100.89	102.71	101.07	100.74	99.073
105.1	105.82	106.04	105.51	106.07	101.34	106.86	104.68	105.18	105.77	107.28	104.44	105.89	105.3	105.63	107.55	106.23	107.01	105.08	105.77	105.93	105.41	104.9	104.72	106.51	106.95	106.62	105.29	105.12	108.41	106.29	103.97	103.7	106.42	104.18	105.58	105.61	103.55	104.05	105.89	106.79	106.02	104.32	107.36	104.56	104.54	105.16	105.89	105.74	105.21
106.35	108.02	105.23	108.08	105.43	105.31	106.03	105.34	106.67	107.79	107.19	104.29	105.02	104.91	105.73	107.51	107.48	106.13	107.59	105.49	106.57	103.29	105.36	106.19	107.03	106.58	105.4	104.65	108.6	106.55	106.45	105.56	106.06	107.92	106	105.93	107.33	107.12	106.58	108.52	104.74	107.43	105.74	105.76	107.09	106.37	108.49	108.27	105.44	105.96
103.88	106.21	105.83	104.01	105.41	106	106.71	108.02	104.71	106.49	106.11	105.3	106.96	107.7	104.65	104.16	103.51	107.94	104.02	105.01	106.71	106.62	104.31	105.89	107.39	105.71	104.01	106.76	106.11	105.43	104.9	104.53	107.55	106.37	107.25	105.04	106.11	105.22	103.86	104.94	104.67	103.95	104.5	108.03	105.8	107.57	104.86	104.32	104.99	106.55
105.03	105.65	107.32	104.77	105.22	108.1	105.18	107.27	106.97	105.95	104.42	106.48	106.76	103.72	105.47	105.73	107.29	105.6	106.11	106.59	107.95	107.71	107.36	102.45	105.56	104.17	104.67	106.57	106.18	106.87	105.41	105.95	105.14	105.86	105.75	106.46	105.39	105.66	107.11	105.01	106.27	105.26	107.06	106.76	105.93	104.95	106.59	107.63	106	107.54
99.279	99.808	97.697	98.771	97.944	97.81	98.128	97.144	98.883	100.45	98.217	99.122	94.372	96.99	98.7	99.271	96.86	98.216	97.055	98.386	99.089	98.507	96.412	99.049	98.142	98.216	98.25	98.1	98.577	98.821	98.802	95.482	98.913	99.559	99.253	98.6	97.295	99.171	96.619	100.61	97.728	98.063	98.544	98.493	97.742	99.458	95.812	98.055	97.358	99.184
104.22	105.89	105.06	104.01	101.58	104.08	105.07	105.32	105.65	106.62	105.83	105.81	106.69	105.51	106	105.65	106.16	105.49	106.86	104.38	105.35	105.38	105.34	105.73	104.95	105.74	105.93	105.58	105.76	106.95	106.74	105.25	105.81	105.72	105.36	105.63	102.77	106.18	103.19	104.29	108.1	105.37	105.57	104.11	105.76	104.74	106.59	104.86	106.54	107.14
104.8	106.95	105.26	106.25	107.31	104.58	105.87	105.02	104.26	104.97	107.45	110.14	107.23	104.72	105.02	104.96	107.1	107.71	105.32	107.03	106.57	107.36	109.17	107.39	107.62	106.2	107.06	105.27	107.34	108.21	103.11	107.09	106.98	109.33	106.69	106.76	106.16	105.59	108.34	106.05	105.6	107.07	105.57	105.4	105.82	105.79	108.09	106.02	107.04	104.97
107	105.52	102.64	107.07	103.23	105.74	103.6	106.57	105.98	105.29	105.63	104.81	104.1	104.57	106.64	106.63	104.96	106.43	105.15	104.79	106.36	105.09	104.62	106.36	105.1	106.08	105.9	107.46	105.92	105.09	106.09	104.47	105.79	104.71	106.9	105.7	105.53	108.67	106.23	105.2	106.26	105.15	106.16	105.14	101.39	104.89	104.76	105.17	105.08	106.53
105.44	105.94	102.23	105.52	105.78	105.08	108.16	105.96	108.31	107.28	104.52	104.12	103	104.24	103.98	105.65	104.74	106.76	106.07	104.58	104.16	106.34	105.63	103.71	104.76	105.68	106.2	106.29	105.12	106.02	104.04	106.73	107.1	106.01	105.67	105.3	104.85	107.01	105.77	106.52	105.68	105.22	108.72	105.26	106.88	105.17	104.45	104.25	105.59	107.05
105.18	105.69	105.6	104.27	105.06	104.69	106.96	104.98	108.69	107.71	104.62	107.75	107.74	105.06	105.19	105.49	104.64	105.38	107.77	106.17	105.64	104.77	105.16	105.89	106.9	107.29	104.09	105.57	105.26	105.1	108.82	107.19	106.54	103.75	104.59	108.1	106.53	104.54	105.5	106.28	104.56	104.98	105.53	106.99	106.59	105.91	105.12	105.61	105.52	105.61
99.203	102.17	99.264	99.325	100.51	100.84	101.17	99.172	99.47	102.03	100.68	101.65	99.65	100.96	99.117	101.77	100.1	101.53	98.921	100.32	99.631	100.76	99.832	101.53	98.967	101.12	102.9	99.531	99.454	98.969	101.84	100.01	100.13	100.21	99.31	103.39	101.29	100.96	99.133	101.76	99.44	99.759	101.46	100.6	100.67	99.883	101.5	101.66	99.413	102.85
98.882	99.181	97.74	98.741	98.518	98.408	95.416	96.662	95.446	100.21	97.539	96.715	96.986	97.594	98.928	96.717	98.138	100.46	97.94	97.847	98.148	98.078	96.605	98.564	97.305	98.334	96.878	99.087	101.06	99.242	99.383	99.198	97.407	98.307	99.368	97.086	97.748	97.57	99.407	99.697	99.705	99.283	99.233	98.277	96.768	97.75	99.297	98.324	96.161	98.677
105.42	104.8	106.34	105.6	106.29	106.94	106.74	106.66	105.28	103.53	106.89	106.03	107.96	107.12	106.52	102.84	108.65	106.31	106.38	105.39	104.82	105.47	106.19	106.2	105.37	106.1	105.92	104.72	106.03	106.78	108.27	106.78	106.71	107.14	105.97	104.7	106.78	105.76	106.38	107.03	108	102.74	108.92	107.02	105.45	106.47	104.34	106.93	107.05	108.99
98.84	98.552	97.825	97.695	96.366	97.683	97.744	96.936	100.26	98.204	97.36	98.188	99.551	100.31	97.853	98.707	100.09	98.694	97.707	99.086	96.42	99.341	97.665	97.067	97.606	96.528	96.23	98.128	99.912	97.559	96.436	97.362	98.78	97.382	99.036	97.813	99.291	97.114	98.144	98.637	99.073	100.44	100.8	97.673	99.39	98.398	99.981	96.293	95.943	97.37
103.11	106.95	106.42	104.64	107.53	106.88	104.1	107.9	105.58	106.5	107.25	105.89	105.66	106.58	105.7	106.38	107.24	105.19	108.54	106.14	107.27	107.04	107.71	105.97	107.42	107.8	104.71	106.26	106.73	106.21	107.05	106.35	104.61	105.49	108.5	107.06	105.21	105.69	106.85	106.74	105.42	106.04	106.43	104.37	106.1	104.49	106.89	105.6	106.26	106.38
98.563	98.634	95.774	98.7	97.559	97.313	97.383	98.717	98.532	99.33	99.165	98.441	100.61	98.745	97.19	98.258	95.69	97.376	100.23	96.495	97.35	96.918	94.119	96.823	98.419	98.351	97.38	97.996	99.484	98.034	97.572	96.743	97.261	100.2	96.26	98.244	98.48	98.021	97.711	98.576	97.849	97.735	96.679	98.687	98.528	99.978	98.601	99.727	99.776	96.241
96.685	96.514	95.928	98.281	98.298	96.252	97.819	96.542	97.966	97.474	97.682	95.682	96.915	98.324	98.231	96.5	97.175	97.99	98.217	98.325	97.184	98.784	97.264	97.474	97.322	99.008	98.712	98.727	99.256	100.73	95.746	97.486	99.505	94.953	96.932	96.761	98.803	98.915	96.834	98.433	96.425	96.775	99.042	97.182	99.351	97.308	96.137	99.246	99.572	98.586
107.24	108.04	106.22	107.66	106.22	107.42	105.27	108.09	106.59	104.01	106.13	107.27	107.53	109.5	107.96	105.38	107.16	104.68	103.89	104.29	108.94	109.01	106.35	107.61	108.98	107.08	106.14	106.97	107.36	104.66	107.33	108.55	104.23	107.8	106.86	107.55	107.89	107.66	106.33	106.61	106.65	106.02	105.45	105.64	108.5	105.69	107.13	106.32	106.75	104.86
108.95	106.58	107.14	108.41	106.63	106.9	106.35	107.03	107.16	106.85	104.75	107.25	106.79	104.96	107.66	105.22	108.35	106.14	107.27	106.11	104.61	108.42	108.96	105.57	103.46	105.75	105.61	106.66	104.44	106.91	106.4	107.99	105.56	105.28	105.66	107.56	106.58	106.69	107.29	105.7	107.66	105.89	105.54	106.19	106.24	105.67	105.8	107.66	106.29	104.78
106.09	108.89	105.99	104.46	105	103.62	107.13	104.68	107.65	107.07	106.76	105.31	105.59	107.85	104.94	107.19	104.64	106.26	107.47	105.59	106.19	104.93	106.69	103.26	106.19	107.15	104.81	107.63	103.44	106.56	105.58	104.22	105.59	104.36	106.51	104.77	104.65	106.58	105.1	105.76	107.34	105.99	105.8	103.83	104.75	102.91	106.53	105.72	105.57	105.5
98.72	99.28	97.679	97.835	98.646	98.278	98.677	99.633	99.826	99.28	98.145	99.709	100.08	99.884	98.313	98.998	99.902	97.476	99.695	100.55	97.917	99.815	98.523	98.048	99.928	99.135	99.02	100.19	101.4	99.142	98.045	98.979	100.53	97.526	99.151	100.43	98.292	103.39	100.45	96.804	98.551	97.533	99.292	101.22	100.09	100.6	99.749	100.99	98.435	98.906
112.06	110.91	110.56	112.78	108.83	111.66	110.39	108.62	109.74	110.61	110.75	110.08	111.54	109.21	110.65	111.13	111.46	110.51	109.58	110.16	108.37	109.57	111.77	110.2	110	110.38	110.89	109.31	112.16	111.19	110.94	111.88	110.69	109.53	112.03	111.45	109.44	109.54	111.14	111.1	109.24	110.51	111.97	111.5	110.12	110.67	113.48	110.29	110.49	111.64
105.78	107.02	105.91	105.48	105.48	106.86	105.33	107	107.04	105.94	107.02	108.16	106.63	106.23	107.21	106.36	108.62	107.5	107.59	106.98	106.63	106.72	106.48	106.13	104.88	106.93	106.37	104.25	105.77	107.18	106.85	106.62	107.82	107.24	106.57	106.77	106.56	106.99	106	107.45	106.14	104.67	107.3	106.59	105.57	106.57	104.36	106.53	107.57	106.64
108.34	107.87	107.53	109.09	108.47	107.73	105.21	108.21	108.09	108.03	107.94	109.09	108.89	106.04	105.67	108.26	106.44	106.35	106.93	109.55	108.41	107.81	107.68	107.69	108.94	106.97	107.44	106.47	106.62	105.33	108.98	105.61	108.37	110.05	108.57	108.22	107.47	105.82	107.54	104.87	106.5	106.95	108.94	109.07	108.75	108.29	107.89	108.36	107.36	108.5
101.82	98.714	100.92	100.58	100.81	101.76	101.12	102.61	99.957	98.314	103.56	101.13	100.89	100.74	99.383	99.011	102.51	99.665	101.47	99.139	100.35	100.66	100.75	99.781	99.874	98.261	99.141	99.459	101.48	100.53	101.45	98.469	100.99	101.16	100.8	103.66	101.73	102.61	100.78	102.12	99.851	98.939	101.62	99.024	101.17	101.75	100.24	101.3	100.97	99.926
106.7	105.98	106.95	107.1	106.54	105.7	106.79	105.75	106.01	105.8	103.7	107.19	106.59	105.17	106.01	105.29	106.43	106.11	104.34	106.59	107.11	105.03	106.12	103.37	106.74	104.44	106.54	104.31	106.57	106.69	107.06	105.05	105.09	106.55	105.27	104.72	107.51	104.8	106.37	104.86	105.55	103.25	105.7	105.62	104.37	105.27	106.52	106.27	104.7	106.6
106.78	108.04	107.92	106.86	107.14	107.52	108.82	107.99	109.3	108.78	109.43	108.37	106.58	109.65	108.41	109.64	108.05	108.26	107.62	108.63	108.02	107.28	106.26	109.71	108.66	106.58	108.93	108.14	108.05	108.84	106.79	107.9	108.27	109.91	109.35	106.68	109.57	109.1	106.74	109.13	109.46	110.16	109	106.65	109.91	109.77	107.41	109.9	110.57	106.19
101.09	101.14	102.49	101.41	97.818	100.21	102.4	101.76	99.235	101.69	99.438	100.56	101	98.932	103.03	102.2	100.49	100.39	101.36	100.72	99.082	102.43	101.37	103.1	101.39	101.51	100.15	97.905	99.909	99.816	99.51	101.95	99.56	100.51	100.01	99.855	101.25	101.92	100.03	102.35	99.959	100.84	101.8	103.24	98.55	101.17	101.05	98.271	101.08	102.2
105.29	104.57	103.68	105.25	105.6	105.96	104.89	106.86	104.81	105.75	106.56	106.92	106.41	105.76	105.98	104.01	107.53	106.74	103.84	104.9	105.26	104.37	103.19	105.89	106.72	103.5	106.26	105.56	103.96	106.55	105.6	108.32	104.6	102.57	104.73	106.57	107.19	106.23	107.04	105.06	106.92	106.46	106.05	106.35	106.2	107.1	105.03	105.19	104.9	107.27
108.22	107.56	107.45	107.31	106.16	107.98	109.53	106.83	107.65	108.42	106.1	108.12	107.81	109.12	107.45	108.56	108.51	108	110.17	107.09	108.51	106.71	105.84	108.29	110	108.62	107.03	107.98	110.87	107.64	108.72	107.92	107.25	109.63	108.79	108.27	107.5	109.52	106.79	108.68	106.82	109.2	109.36	108.97	110.97	108.8	107.9	110.12	109.33	109.21
109.05	105.88	107.92	108.4	108.67	107.86	109.7	107.27	110.46	106.67	108.39	109.84	109.28	106.39	110.93	109.39	107.51	107.08	106.91	106.18	108.92	107.92	108.61	106.61	106.96	107.76	107.53	110.98	110.36	107.96	110.01	110.42	107.78	109.97	108.77	109.08	109.26	108	108.72	109.36	106.93	107.73	107.32	107	108.24	111.42	107.49	110.66	108.41	106.67
110.33	110.34	110.47	110.39	109.82	111.13	109.26	110.69	110.13	110.19	109.46	112.29	110.75	111.32	109.94	109.75	109.94	112.17	110.14	110.44	110.69	112.31	113.17	110.37	111.93	108.21	112.47	111.45	109.8	110.7	108.88	111.14	110.73	109.3	111.29	110.15	111.15	111.53	111.21	111.07	110.79	110.44	111.38	109.05	110.09	108.87	106.78	109.22	111.51	111.55
106.22	104.85	105.99	104.7	106.39	107.09	107.28	106.79	105.21	103.2	103.99	101.84	106.33	104.61	104.8	105.84	106.83	105.32	102.42	105	107.98	105.54	106.48	104.9	107.46	104.22	104.25	104.68	109.63	107.5	103.99	105.28	105.23	106.21	105.19	105.3	106.47	105.73	103.61	106.69	104.96	108.42	107.27	105.66	105.18	105.94	106.08	106.84	104.95	102.22
105.84	105.11	104.62	106.09	103.97	105.93	107.11	107.06	108.14	105.58	105.07	106.65	104.64	107.06	105.89	104.2	105.93	106.58	106.54	106.7	105.72	105.83	103.56	105.85	105.62	106.46	104.3	104.29	107.04	103.28	105.77	102.41	105.67	106.21	102.11	105.8	107.22	106.37	106.59	105.88	106.3	106.63	103.42	105.87	105.2	106.21	105.36	104.56	106.72	105.38
103.6	105.51	103.16	104.4	107.47	103.91	106.43	102.11	104.64	107.24	104.17	106	104.91	106.12	107.53	103.92	105.23	106.21	106.19	106.09	103.57	105.07	105.21	106.11	106	106.91	105.3	106.63	106.44	106.04	106.25	106.54	105.11	105.79	106.58	104.34	106.91	104.56	106.01	105.52	106.02	104.94	105.74	105.45	106.97	107.26	106.54	103.17	107.88	104.84
105.5	106.38	105.23	106.85	104.02	105.54	105.19	106.87	105.6	103.5	106.5	107.11	107.14	107.05	107.21	105.5	105.62	105.99	108.64	105.62	106.84	104.92	105.27	108.21	105.15	106.4	104.22	106.86	107.7	106.45	106.7	105.04	107.93	105	107.1	105.05	108.4	103.57	105.96	109.15	104.88	105.56	105.07	106.88	108.92	106.25	105.12	107.4	106.9	104.93
107.48	107.96	106.29	103.21	107.46	108.61	105.14	106.44	106.96	106.21	107.18	108.92	110.19	103.55	106.3	107.93	106.33	104.4	106.45	105.78	103.5	107.11	107.81	106	106.19	105.62	107.18	104.48	108.34	106.45	106.99	108.57	106.95	105.6	107.05	103.91	107.13	105.45	107.62	105.52	103.87	107.98	105.23	106.62	107.22	106.67	107.72	105.03	105.91	106.67
107.88	107.32	106.54	108.21	107.64	108.41	109.67	107.55	108.44	107.56	107.65	108.25	107.41	110.43	107.91	108.28	107.66	108.55	108.01	107.32	109.56	108.57	106.48	108.77	107.29	108.14	107.95	106.99	109	106.31	107.74	107.1	108.69	107.2	106.86	106.82	107.99	107.88	106.84	107.25	108.42	107.51	106.84	106.52	110.18	108.32	106.95	110.08	107.41	108.08
105.34	105.57	104.88	106.25	105.17	105.48	106.22	104.91	105.36	106.93	105.81	105.56	105.43	106.87	106.54	105.87	105.18	103.32	104.34	106.26	105.9	107.21	107.3	106.21	106.7	106.09	106.88	105.17	104.4	108.06	104.69	104.22	107.3	105.75	105.2	104.29	108.22	104.69	106.12	105.06	104.81	104.97	105.62	105.23	105.45	106.58	106.27	104.5	105.13	103.77
108.68	109.01	107.83	108.81	108.21	106.69	108.7	108.58	108.1	107.26	106.8	109.66	108.51	107.89	107.77	106.24	107.42	108.45	110.94	110.32	108.74	108.19	108.67	107.58	106.59	106.76	109.09	107.99	110.62	107.37	107.49	107.98	110.26	109.14	107.5	108.69	106.83	107.06	108.6	107.14	108.53	109.21	107.99	109.1	106.53	108.21	105.57	108.08	108.36	108.83
105.69	107.33	106.21	105.28	102.24	106.13	104.55	106.74	106.6	106.06	106.25	107.32	105.27	105.53	109.06	106.28	104.45	105.74	105.8	104.79	102.65	106.1	107.31	105.73	107.63	105.63	108.54	105.74	104.65	106.72	107.59	106.22	105.67	104.74	104.72	104.2	104.7	106.08	104.74	106.64	107.52	105.21	106.64	105.92	105.44	105.08	106.81	106.9	106.78	106.6
104.5	104.24	107.05	105.09	105.88	103.93	108.33	107.16	105.38	106	106.27	106.04	106.2	104.3	104.24	104.9	104.81	106.7	103.93	103.41	106.05	105.41	104.43	105.57	105.03	103.21	104.37	105.77	104.38	106.36	104.1	105.37	103.96	107.06	105.24	104.62	102.16	106.02	106.18	105.72	106.79	104.15	105.46	105.19	105.46	105.56	108.06	104.82	102.67	103.73
107.65	105.75	107.55	106.75	108.56	108.64	106.79	105.69	106.58	105.4	106.44	105.89	107.39	106.4	106.03	106.86	107.52	107.23	105.5	107.46	104.03	107.2	106.76	107.96	106.14	107.12	108.07	106.05	103.99	107.28	108.5	104.01	108.22	108.29	107.61	107.08	107.94	106.25	107.29	109.1	107.42	106.88	106.99	105.5	107.99	106	107.15	104.87	106.65	105.91
109.15	106.69	108.26	109.22	107.33	107.53	111.12	108.9	108.08	110	107.48	108.99	108.33	106.89	107.66	108.6	109.41	109.53	110.4	106.08	107.27	110.04	109.02	107.27	108.73	108	106.7	107.07	109.37	109.46	108.13	109.64	107.64	110.61	109.43	109.59	108.71	110.24	109.22	107.02	109.24	107.73	107.82	107.52	106.23	107.11	110.22	108.28	108.31	108.29
106.15	105.88	104.46	106	107.69	106.22	106.38	105.56	106.41	106.89	106.03	105.04	105.86	105.79	105.94	105.43	107.79	106.1	105.3	104.65	104.5	105.05	104.2	105.98	106.56	105.74	106.58	106.17	105.46	106.3	105	105.31	105.64	105.56	106.59	105.52	106.54	105.26	103.32	103.45	105.63	105	105.27	105.3	107.6	105.46	105.77	104.2	107.35	106.3
109.25	108.84	109.54	109.78	105.15	107.85	109.08	109.82	107.56	107.51	106.9	107.56	109.25	109.11	108.42	107.71	107.22	108.04	107.81	109.85	109.53	111.01	108.67	108.81	108.1	108.75	110.14	109.14	110.19	110.89	108.77	108.14	108.19	107.58	108.72	108.86	107.4	107.59	107.36	106.66	111.68	107.05	109.1	107.66	108.28	105.39	105.62	109.59	107.97	108.28
100.51	101.11	102.88	102.96	100.1	100.28	101.15	100.87	99.794	99.912	100.07	101.17	98.723	101.43	99.108	99.598	100.69	101.4	98.809	100.75	100.55	100.57	100.22	100.27	100.16	102.42	98.781	101.2	102.96	100.01	101.17	100.59	100.64	101.08	101.4	99.826	99.444	101.93	99.526	100.24	100.4	103.82	100.29	101.81	101.26	101.31	101.22	100.64	101.99	101.34
109.56	112.19	110.74	111.44	109.78	112.07	108.91	109.45	110.49	112.6	108.07	109.81	109.34	109.71	111.59	109.94	111.54	111.71	111.26	110.88	111.32	111.35	109.89	109.12	110.43	110.21	111.73	111.28	108.97	110.59	111.41	111.25	110.04	109.87	111.32	109.22	111.52	111.77	111.1	110.65	108.02	109.92	109.18	110.38	111.81	110.25	110.61	108.45	111.72	109.34
108.59	107.68	109.18	109.89	107.64	107.27	107.77	107.27	107.58	107.16	108.43	106.68	107.26	109.17	106.4	107.76	107.16	108.31	108.87	107.16	107.86	108.35	108.45	108.92	108.71	110.41	108.03	109.72	107.05	110.18	107.96	107.38	107.38	107.19	107.57	106.64	108.16	107.12	105.9	109.03	106.92	108.99	104.93	109.69	108.79	107.64	107.91	109.12	109.05	109.59
105.61	107.07	106.43	107.27	105.85	106.05	106.73	107.93	105.71	107.24	105.36	107.65	105.11	107.67	105.24	106.16	107.4	106.98	105.09	103.78	106.04	104.77	107.92	104.54	103.83	104.76	107.86	108	105.3	109.76	104.66	108.47	107.37	106.17	104.75	105.25	106.15	107.91	108.12	107.76	106.8	105.86	106.37	106.57	106.75	106.03	106.41	106.64	105.16	106.87
107.96	106.7	107.42	109.34	108.27	109.2	108.02	107.86	109.81	107.67	109.26	108.16	108.16	108.16	107.58	108.24	109.46	109.94	108.43	108.79	108.52	108.77	109.25	106.2	107.81	109.18	107.13	108.4	107.05	108.15	109.6	106.65	109.96	106.09	109.51	107.29	106.98	109.29	107.55	106.73	107.61	108.66	106.54	107.38	108.85	107.17	107.98	107.69	107.68	108.07
104.91	105.49	105.64	104.23	105.9	105.1	105.1	106.23	105.62	107.38	103.69	104.31	106.43	106.68	104.69	104.86	108.74	105.53	103.82	105.64	104.6	104.86	106.92	104.95	104.53	105.6	105.87	102.87	106.59	104.59	105.42	105.83	106.44	105.16	106.98	104.72	104.41	106.37	106.4	105.52	106.05	104.33	102.65	106.95	105.85	107.32	105.97	105.61	106.18	106.45
98.225	98.532	98.589	100.8	100.22	100.21	97.513	101.04	100.87	98.112	101.02	98.684	97.226	98.472	99.633	98.184	98.774	100.33	96.6	98.086	99.46	100.1	99.214	101.41	97.41	97.66	97.831	99.428	97.99	97.812	98.549	98.982	100.38	97.735	99.492	96.822	99.899	96.291	99.701	97.791	97.631	99.278	101.33	101.23	99.123	97.729	99.22	98.798	97.917	99.417
110.5	110.65	111.22	110.93	111.29	108.27	109.67	111.2	109.96	112.33	110.42	109.13	108.82	108.13	111.54	108.68	110.16	109.66	110.43	111.67	111.02	111.97	110.9	108.82	111.35	110.33	110.41	110	108	112.21	112.59	109.71	110.69	110.63	110.04	110.12	109.16	110.33	112.02	111.99	111.43	110.13	109.88	110.3	110.21	111.89	112.9	112.86	109.87	110.62
106.7	104.78	104.91	105.92	107.08	105.58	105.15	105.88	105.88	105.61	105.9	106.1	106.1	106.42	106.27	106.23	105.74	106.34	105.71	105.01	107.2	104.94	103.06	105.74	107	104.1	104.58	107.23	107.84	104.48	105.86	106.34	106.89	107.42	102.84	106.41	105.94	106.57	104.84	104.48	106.97	105.84	105.09	106.86	104.36	107.79	103.86	105.81	107.13	105.19
108.01	107.4	108.79	106.36	104.84	108.96	107.39	106.95	110.13	106.77	108.22	107.86	106.43	107.38	108.06	107.77	108.55	109.22	105.92	109.81	106.66	107.32	110.27	110.91	108.61	106.97	109.03	110.24	108.13	107.62	108.53	110.8	107.16	108.77	107.35	109.54	108.06	107.54	108.21	105.21	108.51	106.92	108.13	108.43	107.02	107.7	108.44	105.49	108.43	109.1
108.97	106.55	106.96	107.57	106.35	106.61	104.89	106.91	106.03	105.29	104.89	107.03	106.66	105	106.39	105.2	102.8	103.28	107.16	104.9	104.5	104.24	106.76	106.6	108.22	103.58	106.34	106.07	106.56	105.26	107.72	105.22	105.1	105.64	105.3	106.94	107.97	105.82	105.71	105.39	104.85	106.98	104.54	104.52	105.7	103.13	105.24	104	107.44	108.58
103	99.296	98.825	100.21	98.107	100.19	101	101	98.439	98.205	101.55	101.15	100.28	99	100.07	100.32	99.916	100.32	101.68	97.843	98.641	101.07	99.787	100.5	101.67	99.177	100.66	101.08	101.35	99.177	97.872	98.438	101.08	102.13	101.32	99.06	100.46	99.16	99.997	99.595	100.34	102.1	100.1	98.566	99.348	99.98	100.15	102.85	96.48	100.66
97.719	96.763	98.08	98.84	98.824	98.007	97.795	98.33	99.779	99.471	98.747	96.805	98.655	98.429	96.396	97.099	97.855	98.601	99.056	97.614	97.319	97.339	97.951	98.355	99.148	97.879	97.452	98.686	99.417	98.546	99.549	96.532	98.422	97.508	98.47	98.978	97.778	98.825	98.863	97.405	99.729	99.157	99.784	96.43	96.568	99.013	99.441	97.873	98.428	98.86
106.55	108.11	108.77	108.5	108.33	106.78	108.41	109.37	107.66	107.85	109.17	107.97	109.74	106.44	109.48	107.03	107.78	109.2	108.04	105.8	109.66	107.1	108.41	106.82	110.95	107.88	107.66	106.38	107.14	107.35	107.62	108.05	108.89	107	106.29	107.1	107.53	107.69	106.89	108.63	106.74	107.14	106.04	107.23	108.07	105.93	107.48	108.99	107.76	109.78
107.62	108.18	108.86	107.29	107.24	108.75	108.46	109.22	108.04	106.81	108.02	106.68	108.16	108.49	109.07	107.15	107.73	106.93	108.44	110	108.42	105.95	107.04	109.68	107.59	106.36	106.64	107.28	107.87	106.64	109.04	106.02	106.71	107.74	106.82	106.55	108.68	108.73	106.75	109.2	108.64	107.36	108.45	109.1	109.41	106.2	107.81	107.64	110.33	108.81
107.02	107.06	104.42	106.66	107.89	105.05	106.67	106.65	106.83	107.45	105.96	106.74	105.51	106.6	107.77	106.26	106.45	106.58	105.8	107.95	106.14	105.75	105.3	106.49	108.16	105.89	108.25	106.57	108.42	109.3	108.68	106.19	106.79	106.45	108.05	105.59	107.57	105.43	107.65	103.92	107.11	109.3	105.12	106.67	108.74	106.51	106.09	107.67	103.84	106.73
107.1	106.42	108.59	108.14	108.88	106.52	109.63	111.12	107.85	107.02	109.74	107.96	108.94	107.99	106.6	109.28	109.37	107.9	106.92	106.79	106.75	108.03	107.48	108.74	108.22	107.71	108.99	107.65	107.72	108.64	108.38	107.54	105.58	107.62	107.84	106.72	108.06	108.08	105.92	107.62	109.42	108.24	106.88	106.03	107.3	109.01	108.56	108.41	107.53	108.1
103.33	105.37	105.47	105.56	106.94	107.14	106.06	105.23	105.69	106.55	105.52	104.04	104.94	104.09	106.63	105.61	104.88	105.58	104.32	105.26	105.94	104.62	106.37	106.95	105.22	106.29	103.94	105.83	106.7	104.99	104.6	107.58	105.66	106.75	103.01	105.42	104.52	108.35	105.99	106.45	105.47	106.14	105.14	106.26	104.23	102.94	106.06	104.26	106.2	105.85
98.322	96.817	99.941	96.246	98.221	98.41	99.674	97.219	97.606	94.361	98.019	99.519	98.74	95.165	95.594	99.289	95.717	98.386	97.185	97.705	96.561	99.717	96.873	100.28	100.91	99.652	97.368	97.014	100.51	96.786	97.112	99.629	98.717	96.427	97.454	100.95	99.113	97.653	99.142	97.458	96.039	95.711	98.495	96.816	97.528	98.112	99.016	98.369	96.865	98.429
100.22	99.666	99.35	98.886	96.924	99.813	96.108	99.46	98.529	99.327	97.248	98.584	98.789	98.509	97.645	99.248	98.757	99.292	96.585	99.309	98.291	97.121	98.873	99.483	97.746	100.39	99.612	100.68	100.55	98.947	101.78	98.012	99.158	99.341	96.379	100.14	97.278	98.562	99.591	96.122	97.739	100.29	99.244	97.499	100.23	97.756	101.39	98.281	99.865	98.258
109.05	107.89	106.57	107.47	108.19	109.53	106.44	107.91	108.85	106.92	107.76	109.15	106.89	107.07	108.13	108.94	107.52	106.9	107.58	108.47	109.06	106.6	109.06	107.21	106.74	107.09	106.52	107.61	106.91	108.76	107.94	106.93	106.75	106.54	107.46	107.18	106.56	108.87	108.77	108.07	108.9	109.35	107.54	106.95	104.43	106.63	107.57	106.87	108.37	106.78
106.86	106.39	105.8	103.61	105.44	102.18	107.18	107.59	103.84	105.46	105.59	105.6	105.36	106.52	105.59	105.66	108.24	104.91	104.29	105.59	104.3	104.63	105.46	105.15	107.52	105.41	106.07	106.14	107.36	105.25	104.1	107.43	105.3	106.5	107.66	104.38	103.5	104.71	106.22	104.87	106.31	104.25	103.76	106.69	108.62	105.47	105.91	105.15	104.96	106.03
109.08	107.08	109.71	108.59	106.77	106.18	109.97	105.29	105.65	106.5	105.34	109.21	107.38	108.76	106.19	106.35	108.06	105.97	106.96	109.08	106.99	107.02	107.21	105.72	107.9	106.52	107.71	109.29	107.68	105.98	106.54	108.46	109.58	106.65	109.76	107.18	107.31	104.73	107.58	108.46	109.8	105.63	108.3	106.19	108.59	106.48	106.83	106.2	109.28	108.12
100.99	97.159	98.883	99.319	99.057	98.513	97.975	99.306	95.002	99.564	96.357	97.942	98.697	95.72	96.926	96.774	100.3	97.036	95.932	97.666	100.07	98.113	97.978	99.484	98.487	98.392	97.45	100.33	99.984	97.453	99.178	97.33	98.114	100.01	98.28	97.003	97.284	97.271	99.572	96.887	98.585	97.475	97.243	99.173	96.18	98.993	98.528	97.936	98.68	97.666
105.18	107.82	109.38	103.79	107.98	109.01	108.98	104.99	109.49	107.75	107.55	108.02	108.23	106.23	107.81	109.91	106.72	108.34	108.97	107.51	105.87	107.27	108.04	106.58	107.41	107.39	107.46	107.31	107.4	105.37	105.06	105.89	108.17	110.12	107.4	106.86	104.28	108.21	106.15	108.89	108.67	107.99	107.67	106.92	107.82	107.66	109.26	110.65	107.39	107.98
107.81	109.25	106.14	110.29	109.26	108.8	109.09	107.74	106.8	107.49	108.78	106.02	107.77	106.68	106.75	108.59	108.34	107.16	108.52	106.66	108.25	107.87	108.29	108.81	108.79	108.74	109.5	108.12	106.57	107.6	108.21	108.17	108.32	107.64	108.11	106.69	110.21	106.6	106.46	109.03	108.76	106.68	106.08	106.08	108	107.46	108.56	108.76	107.11	105.62
106.05	107.16	106.75	107.94	107.99	105.02	106.48	106.72	108.21	105.26	108.99	106.63	108.11	108.27	107.26	106.12	104.72	106.29	106.12	106.04	107.11	105.31	103.65	106.61	104.67	106.26	105.55	107.79	108.22	105.28	106.31	107.36	105.12	108.23	107.26	107.58	107.27	107.17	105.12	107.01	105.25	106.92	108.03	107.13	106.89	105.83	105.63	106.97	106.31	107.58
106.59	108.21	108.05	107.6	109.48	107.12	107.14	108.12	106.75	109.46	106.67	108.56	107.71	108.84	108.78	109.89	108.07	107.86	109.3	106.38	105.96	108.8	106.02	108.68	109.59	107.43	108.32	107.05	108.4	106.93	107.75	110.36	107.42	107.42	109.08	104.73	107.26	106.46	110.35	109.43	106.54	107.35	106.92	108.04	107.98	108.06	109.53	107.09	107.74	107.56
106.34	107.62	107.34	106.3	109.61	108.79	108.7	109.19	108.66	105.62	110.15	107.96	109.7	107.88	106.39	109.01	107.64	107.42	108.72	108.92	108.43	110.15	108.73	107.29	107.98	109.42	108.54	108.62	108.72	109.22	108.32	107.8	108.91	109.63	106.59	107.04	110.78	106.93	108.93	106.64	106.31	107.7	107.03	108.94	108.14	109.39	109.62	108.7	110.18	111.53
108.76	108.56	109.24	107.31	107.78	107.09	108.63	105.43	107.54	107.48	109.23	106.39	108.43	108.84	107.67	107.58	108.02	108.7	108.09	106.35	106.63	109.98	108.31	106.16	108.45	108.91	106.94	109.41	109.98	107.46	106.2	107.02	105.15	107.65	106.46	105.84	106.45	108.23	108.05	106.09	107.69	109.91	105.86	107.87	105.55	105.87	108.22	105.82	107.52	107.92
106.82	106.75	108.38	107.52	109.53	109.1	110.27	108.72	109.48	108.59	106.94	106.19	107.04	110.02	108.54	107.97	107.35	110.06	108.18	107.96	109.16	107.08	108.45	108.07	108.04	107.5	108.85	106.51	109.32	107.67	107.3	108.16	106.52	109.18	107.27	109.23	106.8	109.7	106.9	107.38	106.68	109.06	107.29	107.82	107.17	108.57	107.68	107.67	107.34	104.07
105.06	106.68	106.93	105.46	108.38	107.26	106.9	107.16	107.97	106.63	105.87	106.83	106.17	104.16	102.8	106.62	107.16	108.28	108.97	107.28	105.61	108.08	105.64	107.05	106.39	105.1	104.89	105.51	107.71	107.95	109.42	106.12	106.16	106.97	107.17	107.54	105.38	109.06	105.96	106.05	106.63	105.52	105.34	105.45	104.18	105.61	108.09	107.38	107.48	107.26
104.08	104.41	105.52	106.15	106.17	104	106.28	104.88	104.24	105.84	107.06	106.08	103.63	106.13	106.58	105.42	106.15	105.26	105.15	107.37	107.77	108.95	107.87	104.94	106.24	105.39	105.89	107.53	105.38	108.16	103.69	105.33	106.45	105.62	107.23	104.17	106.64	105.23	106.35	104.26	106.34	107.1	104.22	106.18	105.27	106.44	105.51	105.82	107.13	103.82
106.01	106.48	107.07	106.99	107.52	106.97	105.81	105.14	102.59	104.31	105.93	106.42	103.72	103.17	104.98	105.05	107.16	106.65	103.7	104.3	105.09	105.23	105.42	104.75	107.95	106.47	104.33	105.25	104.26	104.61	106.87	106.71	107.64	105.54	103.61	105.2	106.17	106.36	106.41	106.55	107.16	106.34	104.86	107.95	107.39	104.55	106.47	106.99	106.99	104.81
96.627	99.102	96.37	96.655	99.222	99.291	98.305	97.909	97.748	96.505	97.423	97.872	98.22	99.229	98.916	96.91	98.057	98.419	98.233	98.062	97.587	99.355	98.628	97.582	99.949	97.693	97.575	98.009	99.947	96.802	97.554	94.345	97.547	96.778	96.667	97.57	99.541	100.09	96.374	98.071	99.805	97.195	98.714	96.482	98.276	97.126	98.925	97.521	102.68	98.138
107.37	106.67	108.23	108.92	108.88	109.42	107.27	107.95	109.85	107.74	106.45	110.28	107.1	107.91	107.72	107.38	108.5	109	107.32	108.8	109.74	109.52	108.33	109.07	108.77	108.87	106.56	107.99	108.05	108.5	107.17	107.1	107.34	108.61	108.86	110.1	109	105.55	108.23	108.89	107.22	106.44	107.83	107.99	106.72	108.54	109.08	106.84	108	107.76
104.19	104.44	106.62	106.62	105.57	105.33	106.77	106.58	106.26	105.91	104.83	106.37	104.85	105.05	104.79	103.54	106.91	104.5	106.44	106.09	105.57	105.98	105.45	105.95	106	104.21	105.19	105.52	107.49	106.67	103.83	103.86	105.84	104.83	106.31	107.35	104.65	107.85	104.69	103.98	107.43	107.18	105.95	105.4	106.19	106.1	104.89	103.6	106.49	104.99
105.7	104.85	105.47	104.98	106.29	103.4	105.96	104.99	104.81	104.3	106.39	104.32	104.82	103.85	105.3	105.57	105.05	107.71	105.53	106.67	106.21	103.56	104.7	103.88	105.06	104.94	105.84	108.02	106.08	106.4	103.91	104.24	102.54	104.58	107.29	106.09	108.54	105.74	103.74	106.45	107.67	105.33	104.33	107.72	104.61	106.05	105.09	106.32	106.11	105.44
103.25	102.25	103.19	102.43	103.14	103.34	103.21	101.25	101.94	102.11	101.89	100.35	102.88	101.34	103.4	102.61	102.22	104.21	99.337	102.85	100.78	103.57	103.25	101.43	103.45	103.74	101.82	102.03	102.31	101.33	103.63	103.67	104.47	102.69	101.6	103.6	102.32	102.45	101.7	103.36	100.85	104.05	102.91	103.56	102.48	104.37	103.38	103.47	103.38	102.83
100.42	100.01	102.19	101.6	102.91	99.542	101.49	102.15	103.36	99.539	102.46	100.57	98.275	103.7	99.894	100.75	100.38	99.485	102.55	99.973	102.94	100.04	100.22	100.12	102.42	100.7	101.07	102.02	98.959	102.73	101.48	100.61	101.91	98.244	99.419	104.18	99.33	100.76	100.63	99.944	102.62	102.69	99.68	99.714	101.28	101.71	102.47	98.574	98.187	102.24
99.421	97.784	99.675	97.781	99.467	97.681	97.424	95.722	99.277	99.307	96.98	99.118	98.55	101.01	97.568	99.475	99.274	101.65	99.296	99.751	99.846	97.899	100.98	96.857	98.422	99.65	98.672	98.815	97.574	100.81	97.403	97.225	99.013	99.216	99.188	98.976	99.318	100.01	96.981	96.022	98.711	98.941	99.493	98.832	100.86	98.81	99.188	98.212	99.016	99.89
105.08	104.49	106.12	106.14	103.99	105.99	104.78	107.59	105.38	107.68	104.56	105.38	106.94	106.35	106.97	108.21	105.43	104.33	105.87	105.07	105.15	107.03	105.56	104.48	108.8	104.85	106.46	104.83	104.8	103.97	105.22	106.44	105.6	106.13	105.79	103.61	105.76	104	108.17	104.79	105.47	106	104.8	107.27	105.43	107.78	106.91	106.57	104.21	108.03
98.328	98.621	99.446	97.6	97.18	99.472	98.366	95.56	98.721	99.726	97.9	98.168	97.044	97.517	100.1	99.996	97.893	97.215	95.846	96.257	97.031	98.485	97.858	100.09	96.785	97.961	98.278	98.66	97.597	99.999	99.752	96.356	98.408	95.754	96.959	99.408	98.596	96.915	99.039	97.66	96.622	97.788	98.735	97.586	97.511	98.083	98.88	97.725	100.43	97.884
109.14	109.06	106.95	108.13	107.09	105.51	108.56	107.22	106.88	108.37	108.46	107.85	107.7	108.56	108.27	108.67	106.16	107.39	109.56	108.79	107.99	107.7	107.22	108.51	107.36	108.1	107.04	109	110.16	108.19	106.72	109.3	108.08	107.58	111.24	108.82	108.18	108.48	109.64	108.41	109.23	106.96	107.43	109.41	107.85	107.75	110.78	107.54	109.77	108.42
105.11	107.57	107.09	107.18	106.85	108.66	108.35	108.08	108.31	108.69	107.06	105.77	106.26	108.89	107.57	107.24	108.48	106.66	108.18	108.12	107.61	108.71	109.16	107.57	108.51	108.54	107.03	107.51	106.23	107.78	106.36	109.39	107.58	108.85	108.08	108.71	107.89	105.72	108.46	107.96	106.43	106.8	106.71	108.47	107.38	106.97	107.78	108.04	108.77	109.79
108.82	108.5	110.55	109.07	107.12	107.24	108.13	109.23	111.35	107.73	108.68	109.39	110.56	106.81	109.49	109.08	109.41	109.12	106.88	106.56	108.1	109.55	105.54	107.35	109.7	108.78	104.84	108.72	108.01	106.78	108.74	107.22	107.86	107.03	110.12	109.59	109.2	107.91	109.01	109.96	108.26	106.57	109.76	109.53	110.18	108.85	109.6	107.82	107.26	111.11
106.32	104.89	105.51	105.14	106.38	104.94	103.66	106.65	107.26	104.81	105.97	108.01	105.8	108.24	105.82	105.36	105.53	104.97	105.9	106.5	104.71	105.33	105.44	106.4	106.12	105.08	105.8	106.75	105.61	104.85	105.14	103.78	106.87	105.24	105.55	104.63	107.76	105.27	105.99	103.94	105.01	104.9	107.04	103.9	102.97	103.86	105.14	106.01	107.87	105.99
107.12	108.35	106.48	107.09	108.03	108.89	108.51	108.38	110.12	109.03	107.79	107.7	106	106.15	108.01	105.61	106.15	109	108.45	108.75	108.33	108.08	109.08	107.59	107.83	106.88	108.6	107.95	108.49	108.98	108.14	108.71	106.1	108.05	106.54	109.26	107.73	107.54	106.56	108.45	109.48	108.2	106.05	106.42	107.14	106.66	107.09	109.08	108.54	105.07
105.49	105.53	105.87	106.57	103.78	105.94	106.96	105.15	103.53	106.17	106.66	104.56	105.2	105.53	103	105.63	107.1	106.88	102.79	106.95	105.2	107.86	108.15	105.86	102.98	105.19	106.02	106.04	102.81	105.31	107.79	107.42	104.17	103.23	105.13	106.27	104	105.44	104.18	106.47	104.84	106.32	104.38	104.42	105.9	106.65	105.19	106.21	104.5	103.26
104.43	103.8	104.07	102.76	105.09	104.48	105.01	107.13	106.31	105.3	107.16	105.57	106.68	106.05	107.15	104.85	105.36	106.62	103.97	106.04	106.64	105.06	103.28	105.1	108.27	102.33	106.68	104.2	106.49	104.93	104.76	106.25	105.38	106.69	107.08	106.13	106.25	103.92	105.84	104.97	108.42	106.14	104.42	106.44	105.53	105.43	104.84	105.47	104.4	106.25
110.73	111.53	110.75	109.58	112.72	109	109.8	110.06	109.56	111.9	110.09	109.45	110.64	112.06	109.77	112.89	112.21	110.17	111.56	109.02	108.29	110.32	108.43	111.36	112.28	111.18	111.57	111.62	111.22	109.72	111.32	109.18	108.99	110.54	109.98	110.64	111.66	108.44	110.14	111.38	110.85	110.8	109.88	111.01	111.88	110.26	110.43	107.86	109.26	112.14
105.97	106.84	102.54	106.19	107.56	103.97	107.15	105.09	107.2	105.6	107.44	102.88	106.36	106.29	106.57	104.74	105.38	105.68	105.06	106.55	105.56	103.63	105.32	106.55	107.3	105.38	104.58	105.82	107.32	104.68	105.96	104.97	105.76	105.26	105.5	105.84	106.3	104.36	106.14	105.33	105.64	104.73	105.25	107.07	104.57	106.17	108.63	107.05	109.4	105.03
106.45	108.65	109.45	107.44	107.54	107.25	107.3	107.74	110.09	109.34	106.02	106.67	106.34	108.27	110.15	105.92	106.77	110.54	107.8	109.06	105.83	107.47	108.86	107.52	107.27	108.34	108.24	108.07	107.93	106.94	110	107.78	107.37	108.08	107.42	107.94	108.4	108.5	108.36	106.6	108.46	110.03	108.78	106.85	106.46	106.42	110.12	107.87	109.47	108.26
105.7	106.44	104.44	105.72	105.31	107.44	104.73	106.83	105.9	105.17	104.82	105	104.45	106.74	105.56	104.36	105.22	105.35	105.89	104.17	106.57	106.03	104.67	106.79	105.6	104.04	107.64	108.36	105.69	105.43	105.53	105.57	106.56	107.29	105.43	106.65	103.6	106.96	106.78	103.07	105.78	107.04	105.55	104.55	103.45	104.66	106.49	106.98	103.65	109.64
106.73	107.83	108.82	106.8	106.74	107.13	106.68	107.12	107.75	104.24	104.99	105.08	106.09	106.41	108.38	107.82	105.42	105.99	103.85	105.45	105.51	106.84	105.52	105.48	106.37	107.51	105.94	106.98	108.1	106.13	108.84	106.65	106.01	107.74	106.07	105.56	105.44	107.73	106.04	106.72	106.65	106.86	107.3	106.22	105.4	105.69	107.16	104.36	105.89	108.35
107.04	107.01	104.22	108.28	105.51	106.65	104.66	104.56	102.64	104.71	106.8	104.86	108.98	104.63	105.72	104.65	105.13	104.49	104.12	103.22	106.64	104.24	106.13	105.58	105.24	105.27	104	106.34	106.56	105.14	107.11	102.65	106.64	105.47	106.15	105.62	106.18	106.48	104.56	106.32	106.24	105.17	105.8	105.45	104.57	106	106.06	104.03	106.98	105.58
107.57	106.19	105.27	106.45	108.46	105.49	104.05	107.46	104.49	106.45	107.51	105.64	104.8	109.42	108.3	106.23	106.52	105.56	105.96	107.89	107.49	105.64	104.99	104.2	107.12	106.42	107.44	107.37	105.55	106.9	107.28	106.12	106.16	105.98	106.68	106.55	104.9	107.47	106.79	105.55	107.18	106.09	105.64	105.65	107.46	107.05	105.73	104.19	105.11	106.48
101.28	101.84	101.91	99.605	101.32	97.232	101.17	100.72	100.58	99.99	99.799	100.39	99.591	101.24	101.41	98.66	100.27	99.099	100.3	100.16	98.326	102.16	102.21	99.46	100.83	101.42	103.27	99.157	99.347	98.546	102.88	100.44	101.1	101.21	101.17	100.95	100.67	100.28	101.72	101.46	102.2	98.43	100.06	99.862	101.77	101.81	100.47	100.75	100.92	101.08
108.02	108.22	109.3	110.72	108.63	107.49	109.3	110.39	107.59	110.69	107.32	110.6	107.62	109.16	109.02	109.85	108.6	106.25	106.84	110.54	108	108.55	107.95	109.14	108.23	107.73	108.03	110.96	108.54	108.7	107.21	108.76	110.26	109.66	107.92	108.99	110.94	108.47	106.47	110.46	107.52	108.08	110.17	107.88	107.54	109.06	107.84	108.68	108.78	109.2
106.23	106.38	104.82	105.42	105.13	107	104.56	107.02	107.37	105.86	106.59	107.68	106.15	104.39	105.79	104.67	107.36	106.03	103.5	103.39	105.8	105.95	104.46	105.45	105.14	105.94	105.53	105.35	102.93	105.26	105.42	105.78	102.91	104.92	105.47	107.06	104.86	105.55	104.54	104.3	104.68	102.69	104.46	105.35	104.08	106.83	107.31	105.96	105.38	104.84
106.84	105.11	107.45	105.47	105.74	108.13	104.33	107.6	105.52	107.38	105.85	105.28	105.2	104.34	106.08	106.11	107.13	106.53	106.4	106.38	105.63	105.48	106.08	107.04	106.18	105.97	108.72	106.52	106.09	106.18	105.9	106.5	106.95	107.14	107.38	106.84	104.68	105.41	105.16	106.49	107.88	105.78	107.62	106.48	104.21	106.24	106.03	106.88	105.33	104.96
106.37	108.42	108.04	106.16	108.39	108.54	107.12	105.66	108.76	107.55	110.42	107.86	108.24	109.08	109.39	110.55	106.22	107.61	109.77	108.06	108.54	108.62	109.15	109.26	108.46	106.59	108.98	108.87	109.1	108.16	107.82	110.43	108.17	106.71	109.73	108.85	108.48	109.14	107.37	109.47	111.11	107.97	108.55	108.27	107.7	108.45	108.15	110.65	108.51	106.3
112.28	110.16	110.89	110.73	109.72	109.43	107.5	111.7	109.87	109.39	111.85	110.21	110.6	111.22	112.23	109.74	109.6	109.97	111.51	110.28	108.86	109.11	110.47	108.9	109.94	112.04	111.92	111.87	111.63	111.3	110.33	109.95	110.16	111.84	110.82	111.43	110.98	111.95	108.44	110.97	111.36	111.24	108.82	109.13	110.52	110.31	109.93	110.73	109.64	108.62
97.986	96.778	96.808	96.154	98.871	99.036	97.839	97.201	96.81	97.901	99.233	98.068	99.234	99.029	99.238	95.652	96.745	98.125	97.92	98.515	97.959	96.19	97.953	96.405	98.858	97.09	102.17	97.136	98.116	98.032	97.854	96.861	97.699	95.697	98.488	100.56	98.252	95.477	97.923	97.266	95.684	98.951	97.68	98.06	96.569	98.792	98.732	101.78	96.69	97.282
108.19	106.15	107.86	102.56	105.25	107.05	104.69	106.97	107.47	105.08	107.55	106.72	106.68	107.58	107.02	109.45	105.54	104.83	106.41	105.75	103.87	108.02	105.19	105.16	108.64	106.84	106.1	106.87	106.05	106.99	106.76	106.37	106.54	107.66	106.12	106.07	105.22	106.94	108.44	106.21	105.38	105.24	104.12	107.39	107.45	106.52	107.69	106.72	103.2	103.31
107.42	106.24	105.89	109.18	107.54	106.79	106.97	105.73	108.32	107.28	107.36	106.83	106.33	105.85	106.17	108.07	104.43	107.78	106.64	105.19	105.76	106.89	106.32	105.5	106.91	105.54	105.64	106.74	107.66	105.61	105.74	107.37	105.41	105.61	106.32	108.3	107.46	108.37	108.4	106.29	106.87	107.87	106	107.82	106.3	105.57	107.25	106.33	108.45	108.36
107	102.81	106.83	106.59	106.19	105.12	104.87	104.87	104.38	104.92	106.67	106.09	105.21	106.56	106.56	105.8	107.69	104.98	105.1	105.88	108.13	106.71	106.24	106.87	105.32	104.15	107.2	103.77	106.21	107.61	107.63	106.12	104.57	103.15	106.31	104.15	106.53	104.02	104.57	104.93	105.22	107.28	106.5	105.75	104.87	106.39	103.24	107.75	108.02	105.97
109.79	108.32	109.05	106.91	106.96	109.56	108.46	107.98	108.38	108.2	106.43	107.23	109.13	106.21	110.62	107.67	107.78	107.87	108.92	107.37	106.07	108.06	106.89	108.03	107.27	107.96	105.64	108.7	105.07	108.49	108.45	107.13	105.46	108.12	109.18	109.99	107.04	108.56	109.65	108.23	105.71	106.98	107.73	105.69	106.47	108.58	106.67	107.62	106.71	107.61
105.15	105.39	106.29	105.08	104.87	107.63	107.18	105.03	106.16	106.49	106.24	106.11	105.95	103.4	105.19	106.04	106.1	106.38	105.42	104.79	106.26	105.38	105.74	105.44	106.16	106.28	105.2	105.13	108.23	104.9	105.41	104.38	104.7	106.51	104.57	104.89	104.44	105.07	104.52	105.45	103.91	106.34	106.58	106.08	106.46	106.22	106.33	107.24	105.51	105.58
105.4	104.52	105.56	104.77	105.54	105.25	103.42	108.15	107.84	104.35	104.42	103.62	106.48	106.68	104.25	105.75	108.58	106.95	106.12	106.1	106.04	106.14	107.9	105.33	105.02	104.48	106.6	109.59	106.08	105.71	106.9	107.6	106.38	107.51	108.56	106.38	107.49	105.48	105.41	107.82	107.53	105.84	104.67	107.49	110.11	105.81	107.51	107.52	104.13	104.26
108.4	106.78	105.97	106.66	105.51	107.18	106.22	105.71	106.53	106.04	104.7	103.29	103.66	106.66	105.02	107.52	103.65	105.35	106.54	106.85	105.53	105.23	106.03	105.92	106.77	107.84	105.5	105.51	106.73	104.74	105.1	105.64	106.39	108.24	105.79	104.14	108.6	106.48	103.69	107.29	106.18	106.68	105.92	104.71	104.6	109.73	104.2	107.85	106.88	107.03
107.12	106.47	104.87	106.3	105.96	105.61	107.47	107.35	107.6	107.09	106.23	107.98	104.84	105.66	105.46	105.84	107.26	107.73	106.76	104.15	104.23	103.97	106.6	106.1	103.95	105.44	106.84	103.75	104.64	107.17	105.82	105.32	106.18	104.38	105.63	106.59	106.87	104.91	106.69	105.89	103.14	103.59	104.01	106.1	104.8	103.29	108.13	103.12	103.79	104.12
99.254	101.09	100.94	100.81	100.2	101.98	99.627	100.04	99.948	98.301	100.7	102.78	100.17	100.74	99.908	99.259	102.25	103.78	100.64	102.64	97.403	99.165	101.75	101.76	100.4	101.3	99.173	99.212	101.82	99.798	100.03	101.84	98.808	103.19	101.59	100.85	99.873	101.54	99.25	99.364	98.274	99.708	99.598	98.282	101.15	102.14	101.41	100.91	101.85	100.5
98.984	99.685	97.519	98.623	100.59	99.864	97.862	99.949	98.106	99.233	100.08	96.697	96.553	98.826	99.014	99.362	98.7	97.038	99.391	96.473	97.579	97.028	98.284	98.505	95.883	97.564	100.17	96.335	99.766	100.33	97.899	98.934	97.688	97.515	98.626	99.412	99.731	97.899	99.773	100.31	99.069	99.541	99.582	98.198	100.05	99.955	99.396	99.259	97.363	97.503
109.65	106.59	107.56	108.25	108.32	110.57	108.99	107.58	108.6	106.92	109.06	107.53	107.35	108.08	107.45	107.48	109.53	107.38	109.75	108.06	108.49	109.65	107.74	108.6	106.36	108.52	108.93	111.04	109.53	106.46	106.59	109.64	110.43	106.16	108.83	107.57	108.18	106.75	109.27	109.54	108.57	108.98	108.13	108.45	110.05	107.28	108.72	108.97	107.62	108.58
105.68	106.49	108.82	107.06	106.29	108.34	107.96	107.19	107.7	110.88	108.94	105.14	108.27	108.53	107.9	105.99	107.42	109.68	108.63	108.35	107.72	106.46	110.83	107.82	107.46	108.62	107.23	108.74	104.36	106.98	107.22	108.58	107.64	108.47	107.96	108	108.13	111.08	108.96	106.75	108.4	106.92	107.39	106.65	107.69	108.91	108.01	107.86	108.64	105.77
106.23	105.05	106.16	103.43	108.55	105.86	105.12	105.91	105.96	105.38	106.51	103.07	106.46	105.4	106.2	105.93	106.12	106.5	106.79	106.68	105.36	105.11	106.3	106.59	106.8	104.04	106.25	106.89	106.35	103.38	106.4	106.63	103.52	103.29	108.33	104.63	106.62	106.93	106.32	105.04	106.17	106.01	106.02	103.4	104.6	109.51	105.36	106.87	104	106.94
108.16	105.24	106.51	108.18	106.63	107.38	106.24	105.2	104.27	105.65	106.52	106.45	106.78	108.73	105.66	103.94	109.3	107.05	104.77	106.16	107.17	108.35	106.6	106.94	106.99	104.61	107.08	106.76	104.95	107.96	106.23	106.3	104.18	104.85	105.7	107.56	105.22	106.84	107.84	107.61	106.48	105.74	105.87	105.13	106.45	108.69	108.06	107.59	105.1	110.73
110.78	108.78	108.43	111.06	109.44	111.02	107.82	111.61	110.23	109.88	110.37	109.01	109.8	109.72	112.13	111.82	109.18	110.62	112.65	109.42	110.2	110.41	111.64	107.54	107.72	112.65	108.57	108.26	110.25	113.62	111.03	109.63	109.42	112.11	111.2	109.85	107.94	108.06	109.43	111	110.5	110.33	111.56	111.82	110.46	109.86	108.55	111.33	109.88	110.11
111.16	107.21	109.2	111.65	111.37	110.96	110.66	109.63	111.96	108.89	110.61	108.72	112.39	113.55	109.99	109.04	111.2	108.38	111.06	110.69	110.45	108.41	110.38	109.5	112.27	110.34	110.03	112.35	111.63	110.15	112.43	109.97	109.17	109.26	107.93	109.18	111.33	109.55	109.94	109.17	110.05	107.71	109.45	110.72	112.65	108.12	111.98	111.44	110.58	110.74
100.97	99.958	100.25	98.589	101.73	100.38	100.31	99.471	100.87	102	101.22	100.29	102.88	100.71	101.9	98.901	101.41	101.79	101.94	99.997	100.33	102.09	99.298	99.315	98.903	99.063	100.63	99.658	100.97	99.668	100.12	102.62	100.84	100.42	101.71	99.833	102.11	101.62	100.81	100.58	98.845	101	100.45	102.62	99.625	102.07	100.94	102.42	99.777	99.846
107.02	105.2	104.58	103.77	105.2	105.98	105.91	106.83	105.21	106.83	103.73	107.48	108.32	105.99	105.93	105.15	107.37	106.24	107.57	106.11	103.24	108.77	107.67	105.03	106.18	106.45	106.3	105.14	105.21	104.53	105.3	105.55	104.33	105.3	103.75	107.13	106.84	106.96	106.88	104.48	104.33	104.98	103	105.46	104.37	107.92	103.66	105.54	105.05	103.94
98.009	97.07	98.219	96.962	96.779	97.506	100.23	99.18	98.49	101.26	98.374	97.929	98.767	97.696	98.001	98.389	100.17	100.09	98.173	98.866	98.154	97.999	99.133	97.821	99.032	97.287	98.361	98.397	99.362	100.67	98.461	98.421	99.782	96.874	98.638	100.18	98.853	100.19	100.28	95.368	97.998	97.377	97.418	99.25	97.539	101.32	98.951	96.775	100.34	98.202
106.21	105.52	105.33	105.27	106.01	103.55	107.54	104.87	103.52	107.76	106.16	105.51	106.36	105.19	103.09	106.19	106.11	104.76	106.52	103.84	105.95	104.75	104.43	105.94	105.45	107.32	105.95	106.97	104.19	105.21	105.3	105.65	104.87	105.38	105.45	105.9	106.93	105.72	107.78	105.97	106.02	105.13	106.18	105.05	104.15	104.02	105.15	103.89	106.3	106.62
101.14	99.354	98.137	98.981	98.123	100.26	101.9	100.08	102.13	97.853	101.69	100.52	100.15	99.224	99.597	98.714	100.05	101.67	100.72	99.393	102.68	98.738	99.208	99.958	102.28	100.04	100.69	102.21	99.02	99.382	96.814	99.272	100.94	102.05	99.469	99.266	101.78	98.976	102.25	100.4	100.31	100.24	99.524	98.898	99.484	99.027	100.7	100.25	100.66	101.75
105.97	105.14	107.72	105.69	107.15	106.75	105.67	106.42	106.73	108.08	106.81	105.14	106.21	105.38	107.98	104.31	109.29	107.06	108.55	104.29	104.57	108.73	106.7	106.89	105.15	107.53	104.91	105.37	108.34	105.86	106.61	105.42	104.68	106	106.81	105.69	107.1	106.06	108.91	107.03	106.88	106.6	106.04	104.95	107.19	105.98	107.47	106.9	107.72	106.34
101.47	104.1	101.42	100.95	99.437	101.31	98.938	99.519	101.76	100.82	99.793	100.63	101.94	100.78	101.39	101.04	99.801	100.98	101	99.795	101.95	101.34	101.27	101.87	100.5	99.515	102.65	102.61	100.7	99.644	99.605	100.76	101.04	104.65	101.77	102.2	99.347	102.25	103.04	101.44	101.46	101.66	102.01	101.04	100.05	102.55	98.706	101.47	101.09	100.75
105.6	107.41	105.85	106.2	107.26	104.86	106.74	107.12	105.94	108.12	107.38	107.51	108.4	106.51	106.92	105.62	105.95	106.27	104.71	107.91	107.74	106.28	105.8	105.06	106.51	106.62	108.47	107.39	105.37	107.22	105.82	107.74	107.94	105.03	108.13	104.51	107.21	107.17	107.39	105.02	106.3	107.46	107.42	105.15	105.01	106.38	108.02	105.07	106.24	106.74
106.89	103.94	105.04	105.68	105.58	103.96	105.79	108.08	103.74	107.05	105.94	105.32	105.07	107.99	106.45	103.51	105.27	106.37	104.58	105.22	107.42	102.71	105.86	108.6	103.7	106.59	104.36	105.59	104.59	106.89	106.03	105.12	108.17	107.1	106.25	103.82	104.96	104.95	106.2	104.86	103.33	105.73	104.47	106.81	105.7	104.85	106.5	105.6	106.72	105.18
107.42	106.09	106.09	105.41	106.23	105.37	104.19	106.11	104.38	106.02	104.39	106.16	106.25	105.6	105.89	105.25	106.69	104.59	105.56	107.8	105.98	105.72	103.58	104.97	108.29	108.15	106.84	107.18	105.72	102.22	105.39	105.57	104.75	105.11	106.64	104.47	107.17	104.57	105.18	106.96	104.7	106.7	103.27	105.28	105.28	107.28	106.76	103.88	107.21	105.74
108.25	109.64	107.56	108.49	108.1	104.2	106.8	108.02	108.25	108.52	109.08	107.29	109.59	110.05	106.41	110.3	107.78	108.9	106.56	107.86	109.44	109.12	110.1	107.7	109.96	105.12	109.98	108.62	110.53	109.26	106.64	108.71	109.63	107.78	108.78	108.63	107.97	108.62	105.51	110.02	106.62	108.17	109.53	108.34	107.2	108.38	108.99	107.44	108.33	108.64
108.22	107.63	104.54	106.48	105.38	104.47	107.02	106.94	105.97	106.18	106.63	105.75	105.82	107.21	107.35	109.08	105.59	107.8	103.08	106.03	105.18	105.35	104.69	107.58	105	107.69	105.82	104.15	106.07	106.79	104.99	105.83	107.15	105.22	106.62	106.31	105.86	105.71	106.21	104.09	105.42	105.58	104.43	106.29	105.48	107.25	105.29	108.16	104.17	104.8
106.2	105.73	105.56	105.99	106.74	105.85	104.01	105.9	105.44	105.29	105.69	105.45	106.15	104.49	105.05	105.85	105.83	106.6	108.23	104.76	105.09	105	105.88	105.75	104.31	107.19	106.78	107.48	105.61	106.24	104.7	107.09	105.87	106.31	106.47	104.72	105.15	104.39	102.84	103.51	104.75	103.27	105.72	104.85	106.41	104.47	105.03	105.29	106.21	102.82
111.39	109.57	109.32	105.31	108.4	108.27	107.29	109.94	110.66	107.93	108.27	110.3	108.84	107.68	108.15	107.35	106.75	108.75	107.24	109.24	109.44	109.78	107.83	108.97	107.48	106.88	108.54	107.67	107.3	107.32	109.65	108.24	108.94	110.28	108.97	109.01	109.07	109.85	109.41	107.59	106.01	106.68	109.33	107.25	107.97	109.38	108.56	108.01	107.55	107.82
105.48	106.22	105.59	106.79	103.15	104.04	107.04	105.29	104.11	103.45	106.76	104.72	104.65	104.93	106.31	104.61	103.95	106.11	106.09	105.6	105.81	106.77	104.1	106.2	105.06	107.2	107.4	106.49	103.69	105.37	105.57	108.77	106.38	104.67	108.09	105.44	104.71	105.66	105.65	106.47	105.52	104.75	105.18	105.23	107.12	105.87	106.52	104.83	104.99	104.18
100.51	101.61	100.96	100.54	99.453	101.76	101.26	99.547	101.79	100.03	101.6	100.01	100.91	101.18	103.38	101.39	99.49	100.29	101	103.57	100.28	101.25	99.185	102.23	99.338	98.682	102.28	103.02	102.34	100.09	99.004	101.57	100.54	101.73	100.64	101.29	100.85	100.4	99.973	100.57	100.23	101.43	100.06	100.57	100.44	98.216	98.49	100.46	101.71	100.72
98.967	100.74	100.07	99.977	101.09	99.587	99.32	102.2	103.65	101.18	101.43	99.812	100.88	100.24	100.71	100.37	100.25	101.98	100.57	100.88	100.92	100.54	102.12	102.16	102.01	102.14	100.25	100.66	101.36	100.27	103.16	100.39	102.07	100.59	100.08	99.49	101.25	102.05	100.52	101.16	102.15	101.93	101.69	99.297	100.2	102.59	104.06	101.21	100.42	102.55
107.79	105.9	106.77	106.16	104.75	108.43	106.35	105.18	106.2	105.4	106.05	104.69	105.91	104.81	105.29	105.9	107.54	106.39	105.73	106.09	108.44	105.55	105.4	106.91	106.54	105.97	106.8	104.52	104.8	104.91	105.41	107.82	107.61	105.74	107.12	104.24	106.7	104.75	106.77	107.17	105.09	104.69	105.2	106.41	105.46	106.12	105.04	105.96	106.56	105.39
108.72	106.84	107.74	108.65	109.73	107.84	107.65	108.39	108.44	107.83	104.78	106.84	107.53	110.1	108.64	109.09	108.53	109.22	109.98	110.77	107.32	107.61	107.66	109.47	108	108.13	108.03	107.91	108.62	108.47	108.39	107.45	107.75	108.22	107.51	106.77	109.21	108.31	107.34	107.34	108.49	108.19	108.8	106.81	107.23	107.84	109.42	107.23	107.07	109.65
106.64	110.06	111.31	108.96	107.33	107.98	107.27	108.96	109.47	108.54	109.68	109.27	109.29	108.94	109.38	109.58	107.35	109.2	107.18	107.78	108.47	107.19	110.88	109.59	108.65	108.16	107.75	108.82	109.85	107.42	109.2	106.2	108.26	109.24	108.42	107.84	109.81	110.11	109.55	109.2	108	109.23	109.82	107.19	107.14	106.72	109.76	111.18	108.06	109.06
105.27	105.29	103.79	105.01	105.49	106.15	106.27	105.39	105.71	106.27	105.38	103.93	108.12	106.73	105.83	107.03	104.59	105.88	105.59	106.2	105.58	105.14	106.29	104.86	104.73	105.34	106.3	104.92	107.56	105.6	105.74	104.74	104.82	105.23	107.77	106.17	103.57	105.95	107.02	105.87	104.56	106.67	104.57	106.82	106.66	105.5	104.4	106.23	106.82	105.66
105.33	106.73	107.04	106.09	106.33	104.96	106.23	106.09	106.7	106.49	105.2	106.48	106.93	106.97	108.15	105.28	106.72	107.48	105.82	106.17	107.47	105.67	104.16	105.71	107.16	107.62	108.22	107.68	104.78	105.24	106.81	105.15	107.93	106.63	107.33	107.13	108.77	106.36	105.43	106.93	106.98	105.61	106.83	105.24	106.17	103.87	106.53	106.45	109.43	106.01
104.45	105.55	105.93	105.35	104.36	104.29	106.27	106.54	105.53	105.46	106.63	106.49	107.2	104.71	105.7	105.47	105.68	105.16	105.85	106.35	105.92	105.38	106.36	104.74	105.92	106.15	106.45	104.75	105.46	103.08	104.61	105.59	105.43	105.25	105.94	108.29	104.93	107.38	107.16	107.05	104.49	105.69	106.29	105.96	104.96	105.04	108.09	103.12	105.12	107.2
106.98	106.1	105.37	106	104.37	104.07	106.35	106.53	106.39	107.38	107.03	106.19	106.19	104.52	104.55	107.23	107.44	105.24	106.56	106.26	104.7	105.03	107.01	106.43	107.3	104.67	105.8	107.45	107.45	106.37	106.45	107.48	104.54	102.8	105.7	105.48	107.07	104.78	105.01	104.29	105.53	105.82	106.23	106.27	105.05	106.32	105.91	106.08	105.29	104.56
100.35	100.28	102.82	102.01	100.08	100.95	99.682	100.87	102.13	100.91	98.007	101	102.16	101.14	100.54	98.732	102.27	100.94	102.83	100.77	100.93	100.62	101.61	101.71	98.982	99.819	102.83	102.21	100.65	99.124	101.77	99.286	100.59	100.33	99.423	102.65	101.36	99.834	99.46	100.15	101.57	101.51	100.52	100.8	98.918	100.44	102.63	101.67	102.02	100.02
109.05	112.12	107.02	108.04	110.04	107.72	109.57	108.49	109.1	109.33	107.31	106.68	107.98	109.71	108.54	108.02	109.37	108.3	106.98	107.17	108.09	108.86	107.62	108.9	108.04	109.29	106.82	109.28	109.34	108.79	108.26	108.9	106.55	106.17	108.54	109.71	109.73	109.72	109.96	109.44	109.08	108.63	108.27	107.24	109.41	109.22	110.36	108.45	110.91	108.77
109.87	109.6	112.19	108.91	111.38	107.99	110.8	110.66	110	109.35	109.06	110.77	107.1	109.81	112.64	110.82	108.68	109.2	110.36	110.44	109.55	108.99	111.23	110.21	110.59	110.01	109.57	109.5	109.82	109.37	109.56	110.74	110.57	108.58	109	110.29	110.75	109.25	108.88	110.18	112.46	109.95	111.64	109.91	110.43	110.39	110.68	109.61	109.77	110.04
107.46	108.64	108.07	105.35	106.14	107.55	107.81	107.66	106.94	109.12	107.84	106.86	107.87	108.14	107.21	108.62	108.89	108.19	108.53	108.85	109.75	107.76	108.62	107.81	108.36	106.65	107.22	107.98	107.67	106.61	109.16	107.19	108.47	106.59	107.06	109.4	109.07	107	106.37	108.53	108.1	107.51	108.19	105.7	105.75	108.13	106.85	108.61	109.25	108.57
107.48	104.9	105.45	108.38	107.73	107.12	106.59	106.24	105.86	109.59	106.34	105.96	105.63	104.94	107.18	106.1	108.9	107.51	105.52	106.08	107.05	106	107.58	107.38	105.57	104.54	105.53	105.36	107.06	109.42	104.92	106.83	105.15	107.37	104.73	105.91	109.12	106.37	106.16	104.17	107.58	107.21	106.45	104.56	104.84	104.86	106.9	106.2	104.9	105.97
109.45	108.8	106.93	108.05	107.46	108.96	109.72	108.27	106.58	108.43	109.38	105.88	108.98	106.82	106.57	108.01	105.38	109.84	108	108.08	108.98	106.49	108.38	107.61	108.08	108.56	109.18	107.96	108.13	108.21	105.81	105.45	107.9	104.79	109.08	106.81	106.18	107.06	109.03	109.4	109.1	107.03	107.2	105.54	106.96	106.09	107.72	106.48	108.86	110.69
99.306	99.278	99.571	98.767	98.895	98.297	97.65	100.47	98.539	99.602	101.01	95.23	99.383	100.6	98.381	98.43	97.126	97.728	101.21	98.376	99.669	99.651	99.338	100.28	94.28	98.876	97.289	98.928	97.925	99.553	96.528	99.569	98.919	100.66	99.244	98.996	100.89	100.89	97.984	96.086	100.22	97.566	100.71	97.452	101.63	99.439	98.223	97.729	98.198	99.082
109.09	108.92	107.96	107.72	106.67	106.79	107.58	107.59	109.71	109.21	109.9	108.15	108.36	107.64	109.74	109.97	109.22	107.93	108.43	107.4	107.68	108.15	107.8	108.88	105.91	106.13	107.26	107.49	108.14	107.74	107.02	108.39	107.39	108.27	107.86	109.05	107.9	107.91	108.87	105.19	107.34	109.52	110.21	108.01	106.79	110.31	107.66	108.42	109.84	106.36
107.39	108.93	108.3	108.2	107.34	109.48	105.98	109.14	108.13	110.51	106.37	109.13	107.09	109.64	108.98	108.34	108.22	108.47	107.08	110.03	106.72	107.21	108.55	108.5	108.12	108.68	107.45	107.79	107.45	107.9	106.26	107.75	110.07	106.29	106.39	108.15	108.07	107.96	109.8	107.79	108.35	107.75	107.55	107.58	109.09	108.52	104.88	107.03	106.61	105.9
108.19	106.92	107.05	107.58	105.21	107.45	107.16	106.86	107.64	102.97	106.77	106.68	106.96	109.25	108.21	105.82	104.44	104.13	106.61	106.92	106.2	106.23	104.64	105.46	105.26	105.83	106.58	108.35	105.63	105.36	105.12	107.6	106.78	104.73	108.03	107.77	107.38	106.64	106.3	105.86	105.86	107.28	105.7	107.46	109.4	107.74	104.25	104.57	109.32	107.78
99.81	97.327	99.772	100.41	100.47	97.29	98.963	98.707	99.027	98.972	99.364	97.792	97.744	99.362	99.078	98.718	99.198	97.36	97.983	98.422	98.75	98.804	97.997	97.617	99.728	97.056	99.708	99.559	97.806	99.19	97.676	98.546	97.842	99.399	98.254	98.738	100.96	98.855	99.163	96.604	99.27	98.93	99.625	98.25	98.048	99.794	99.207	98.657	99.085	97.954
107.47	107.7	108.49	108.15	106.74	107.38	108.9	107.16	108.91	110.49	106.92	107.03	107.37	108.29	108.31	108.17	108.39	108.03	109.28	104.69	106.78	106.88	107.07	108.73	107.48	107.63	105.22	106.98	108.54	108.09	107.63	106.79	105.07	107.94	106.33	108.68	106.82	109.35	107.7	107.03	106.81	105.98	108.68	107.83	109.98	104.88	106.54	111.67	105.43	106.46
106.99	107.17	103.73	105.19	104.69	107.87	104.75	105.94	105.31	105.76	103.9	105.68	103.05	106.39	103.68	106.82	105.25	102.84	104.53	106.92	107.7	105.58	104.85	105.83	105.93	104.12	105.26	106.71	105.84	106.54	105.78	104.53	107	105.06	104.22	104.67	103.46	104.64	102.29	105.21	105.98	104.71	105.77	105.45	105.94	105.26	103.36	104.49	106.38	106.96
105.98	106.86	104.92	105.46	107.46	107.2	104.91	106.15	106.34	104.01	105.79	107.83	105.22	106.91	107.76	108.89	106.13	107.79	106.76	106.74	106.04	107.37	105.91	107.07	105.38	107.86	108.48	106.16	106.1	108.18	104.56	107.96	104.57	106.65	107.85	105.13	106.09	105.32	106.85	107.68	108.09	106.23	106.55	105.16	107.25	107.05	106.36	108.65	104.72	106.65
105.74	107.66	106.05	107.98	107.53	105.38	106.62	103.22	106.45	105.2	105.48	107.99	106.21	106.55	105.05	107.33	106.41	106.92	107.26	104.95	107.52	107.02	107.88	105.74	106.89	106.72	108.03	104.33	106.11	106.22	105.85	106.37	107.16	106.68	109.11	107.06	108.64	107.25	107.15	106.34	105.24	105.77	105.49	106.24	104.62	105.81	106.64	106.4	107.02	105.51
104.95	104.5	105.67	106.2	105.39	105.94	106.38	103.67	105.88	106.65	105.38	106.37	103.38	106.91	105.29	105.78	103.88	106.3	105.27	105.85	104.41	102.8	105.45	103.94	105.09	104.6	104.1	108.85	107.31	106.35	106.51	104.04	105.59	107.02	107.15	106.29	106.31	106.28	105.02	104.53	105.36	104.9	105.62	105.9	104.51	108.23	104.26	106.75	106.74	104.15
108.03	109.61	106.58	109.48	109.22	107.65	107.29	107.8	108.81	108	108.04	105.42	109.73	108.24	107.79	108.61	108.3	107.48	108.04	108.03	109.99	105.97	108.18	107	109.15	107.8	107.67	108.3	105.97	108.19	108.52	108.18	106.38	106.84	108.07	109.31	106.7	107.42	107.32	106.69	108.22	106.33	108.95	109.63	108.67	108.53	108.68	108.78	107.46	108.83
107.18	103.96	103.98	104.31	107.12	107.35	105.13	106.08	105.45	104.02	106.36	105.6	106.56	105.96	109.6	104.82	106.61	105.61	104.7	104.44	104.81	105.94	104.44	104	105.85	105.63	105.72	105.32	107.65	106.21	108.53	106.24	104.98	104.78	106.89	105.72	104.71	106.28	104.43	105.24	104.63	106.09	104.47	105.49	107.63	107.34	105.85	104.69	107.38	103.88
106.72	104.93	104.93	106.68	104.93	105.9	104.7	106.37	104.82	103.5	106.45	105.74	106.65	105.4	106.76	106.17	105.61	105.39	104.48	109.13	107.45	106.64	105.86	105.88	104.49	105.78	104.12	105.54	105.56	106.4	103.51	105.81	104.62	105.93	105.17	107.35	103.49	105.42	106	106.25	105.97	105.37	104.42	105.52	103.47	105.28	104.08	106.89	103.83	105.47
106.03	107.02	107.02	106.12	104.89	105.67	105.63	106.83	104.36	106.01	104.08	105.33	106.56	105.78	105.88	105.29	106.73	104.33	105.2	106.66	105.59	106.41	104.1	106.32	105.75	104.01	107.18	104.71	105.2	106.97	106.86	105.98	105.17	104.9	105.53	106.38	106.26	106.45	105.91	108.46	107.36	106.78	106.53	103.75	106.02	106.59	104.19	105.51	105.83	106.91
108.45	108.83	107.71	105.82	108.77	108.23	108.31	107.76	109.72	107.18	108.9	107.64	109.1	106.8	107.16	108.54	108.46	111.17	109.06	108.78	108.41	106.56	106.64	109.44	110.1	106.94	108.05	106.39	108.35	109.2	109	108.4	107.95	107.52	107.61	106.68	108.89	110.13	106.21	106.95	110.09	107.46	111.37	105.92	108.4	108.64	107.11	108	106.71	107
96.861	99.548	96.265	97.75	95.265	96.826	96.739	96.494	100.76	97.774	97.793	98.319	97.567	95.401	97.365	97.113	98.593	97.127	98.838	96.615	96.876	98.476	97.517	96.872	98.622	95.101	98.972	98.379	98.168	98.776	96.74	99.781	97.395	96.258	98.133	96.774	99.787	97.565	97.023	99.696	96.82	97.371	98.553	96.625	95.85	98.601	98.963	98.443	97.181	97.459
107.31	109.01	107.9	107.1	109.51	108.57	110.35	108.34	110.41	108.08	107.43	109.78	108.82	108.57	109.79	108.53	110.2	108.7	110.58	107.24	109.76	108.1	109.31	110.75	110.55	112.27	108.04	108.39	107.05	107.73	108.79	108.67	106.41	109.08	109.27	108.68	108.2	107.89	108.14	108.97	106.38	107.6	108.26	108.23	106.64	109.77	107.44	109.98	108.6	106.86
107.69	108.07	106.03	108.57	106.81	106.85	107.05	107.57	108.31	108.26	108.23	106.96	107.54	106.7	108.44	107.66	110.09	111.51	107.87	107.2	107.85	109.77	107.46	107.74	108.19	105.12	109.49	107.42	107.66	108.21	109.04	108.06	110.23	107.75	107.43	108.76	108.58	108.31	108.3	108.84	107.66	109.01	109.68	109.07	109.8	109.07	108.51	110.35	107.15	107.77
106.21	104.8	104.56	107.32	105.86	105.77	103.39	107.43	104.38	102.38	106.15	105.1	104.18	105.88	107.59	105.01	104.46	105.82	104.65	104.27	103.9	105.16	106.18	104.72	106.19	108.25	106.92	108.64	105.84	105.01	105.63	107.17	106.86	106.23	104.45	108.5	104.03	104.26	107.84	106.68	105.57	105.55	107.34	105.69	105.01	103.28	107.78	105.88	106.36	105.88
108.16	109.04	105.71	107.55	107.77	108.43	107.98	107.65	109.32	105.86	109.62	110.95	109.82	107.76	105.88	110.14	108.3	108.68	107.55	108.63	109.39	108.02	108.09	108.75	106.76	107.9	107.79	107.54	106.11	108.71	107.59	109.16	109.21	109.29	107.09	108.06	107.15	107.36	107.18	111.17	107.63	106.89	107.64	108.12	108.82	108.61	106.82	107.99	108.55	109.83
107.86	107.32	104.42	107.32	106.35	105.38	107.11	105.86	105.93	108.74	107.39	108.64	106.55	105.04	107.11	107.76	104.75	105.05	106.54	107.44	108.05	108.39	104.47	107.33	106.24	106.62	105.97	107.46	107.73	106.83	105.71	105.23	106.63	105.82	107.95	106.4	105.94	104.97	107.17	106.2	105.74	108.7	107.36	107.01	106.76	106.39	103.95	108.42	106.53	107.15
107.37	107.11	109.88	108.86	106.96	107.57	108.22	110.14	106.86	107.99	108.78	108.46	109.18	108.88	108.6	109.24	108.31	107.94	107.19	109.95	108.82	107.16	110.94	107.59	107.85	110.37	107.59	107.28	108.33	107.95	108.47	107.27	108.23	111.28	107.4	105.87	107.88	107.82	108.42	107.05	109.32	109.18	107.22	108.67	109.13	108.03	110.07	108.78	108.18	110.83
106.67	106.88	104.42	105.75	107.11	103.65	105.27	106.72	105.51	104.07	107.66	105.65	105.34	105.42	106.69	105.38	107.44	105.3	105.59	106.11	104.37	104.44	108.04	105.71	104.59	104.94	102.88	107.91	105.27	105.75	104.79	104.96	105.5	105.62	102.43	103.66	103.33	105.38	105.95	106.5	105.16	103.57	105.25	105.95	105.66	104.42	104.93	105.75	104.27	107.31
109.43	108.65	110.51	108.31	106.77	106.03	107.14	108.59	107.19	108.3	110.02	107.57	107.53	108.22	107.23	110.1	109.49	106.76	108.29	106.42	107.24	108.57	107.86	108.06	108.43	107.04	109.78	107.44	107.33	109.97	109.93	106.81	108.79	107.69	107.4	107.39	108.19	107.98	109.29	108.73	107.09	107.5	106.29	107.4	109.34	108.33	107.45	109.8	107.78	108.91
106.53	103.88	105.25	104.19	105.58	107.06	105.85	104.99	104.62	106.13	105.83	106.47	109.74	106.07	105.24	104.64	107.11	105.28	104.63	107.34	104.1	104.13	106.2	105.04	106.63	104.79	106.26	104.61	108.19	105.54	105	105.57	104.85	105.24	108.41	106.59	106.94	107.78	105.19	105.14	107.48	105.28	106.9	105.49	105.25	105.57	107.1	104.8	105.11	106.17
100.81	100.69	101.01	100.71	99.844	97.29	100.18	100.95	100.22	99.443	100.86	101.26	100.63	103.58	99.958	99.654	101.77	100.24	100.13	100.48	101.06	99.679	100.04	100.76	99.91	99.969	100.88	101.04	100.11	99.804	98.659	101.22	97.548	99.658	101.77	102.5	100.42	99.006	101.99	99.583	100.43	103.04	100.69	101.53	99.192	100.35	100.99	102.55	98.944	98.507
108.16	107.91	108.52	107.13	108.16	108.14	105.72	107.32	107.57	108.97	107.36	106.76	106.08	104.61	107.46	106.78	106.56	106.24	106.67	105.05	107.31	105.84	107.57	106.35	107.19	106.58	106.14	107.24	107.59	108.45	105.22	106.18	105.79	106.09	107.28	107.33	106.96	106.68	104.25	107.21	106.63	105.57	105.71	107.98	107.21	106.48	108.36	105.9	105.86	107.46
106.96	106.11	106.67	108.38	107.35	107.15	110.84	107.25	107.45	107.26	107.05	106.85	106.92	106.27	106.94	107.37	106.53	106.08	108.9	109.49	108.41	106.32	108.33	109.02	106.84	106.55	109.84	106.7	108.14	109.09	110.55	107.36	109.21	107.41	107.7	108.23	106.22	110.21	107.34	105.65	112.13	107.69	109.02	107.17	108.09	109.07	108.99	106.94	108.23	108.22
101.22	102.25	102.76	101.16	100.99	101.21	100.42	100.87	100.41	100.07	101.01	101.32	99.272	100.96	101.79	101.54	101.28	100.5	100.47	100.27	99.854	100.78	101.26	102.23	100.1	101.76	103.63	99.244	100.19	101.67	101.71	101.61	99.713	100.81	99.808	100.05	101.36	100.19	102.86	99.779	101.04	101.91	101.61	101.75	101.02	100.5	98.42	100.93	102.65	98.445
106.47	106.71	106.4	107.05	108.15	106.18	104.6	107.83	109.19	105.65	105.88	104.65	104.7	105.88	106.92	107.32	105.02	104.42	108.46	106.66	107.06	105.72	104.95	108.7	108	106.6	107.38	107.16	107.26	106.18	105.73	107.06	104.57	105.99	104.85	105.58	105.02	106.11	105.6	106.35	104.35	107.38	107.77	106.1	107.16	107.79	103.55	105.4	104.89	107.3
104.39	105.42	105.93	106.17	107.68	105.45	106.67	105.7	104.64	105.4	106.02	106.99	103.68	105.35	106.42	104.52	104.45	106.07	104.78	106.24	106.71	105.72	104.32	107.35	106.04	104.99	105.22	106.68	107.86	105.3	105.62	105.69	106.62	106.32	106.92	107.12	107.33	107.8	105.87	106.28	104.59	104.99	106.4	105.18	103.95	105.26	105.84	104.19	105.46	105.54
101.48	97.694	100.58	100.12	99.326	100.6	100.54	100.17	100.5	100.28	100.81	101.75	99.07	98.973	99.696	99.378	100.6	101.65	100.66	99.28	99.787	99.044	101.49	99.498	100.86	99.318	100.11	98.387	101.49	101.7	99.508	100.01	97.976	101.24	100.04	102.05	98.47	100.86	99.137	100.27	99.71	101.68	98.177	100.38	99.614	101.66	100.66	99.485	100.06	100.48
96.813	98.344	98.076	98.378	98.572	96.565	98.237	98.995	97.198	98.573	99.618	99.042	100.6	96.687	99.314	98.896	97.565	97.604	97.126	99.147	97.124	98.392	98.286	99.048	98.687	100.2	97.002	98.79	101.79	97.24	97.499	97.467	97.306	100.42	99.384	98.713	97.781	97.41	98.884	98.895	101.18	97.841	98.921	97.583	97.142	98.44	100.33	98.423	99.445	95.083
105.85	106.85	105.32	106.64	105.15	105.77	102.29	107.04	105.52	106.48	105.97	105.15	107.04	104.72	104.18	105.38	105.85	104.5	103.82	104.29	106.31	106.9	106.56	107.53	106.75	105.1	105.99	105.46	104.9	103.35	106.79	105.4	108.23	103.38	103.18	106.48	105.6	105.76	104.29	105.34	105.1	104.64	106.69	106.45	107.44	105.44	106.8	107.26	104.06	105.24
108.62	103.99	108.71	106.32	107.92	106.06	104.81	105.93	105.34	105.67	104.89	106.28	105.77	106.53	104.89	105.96	104.08	104.43	105.34	105.15	106.66	104.91	107.22	105.8	106.31	104.24	104.61	105.89	105.45	106.17	105.98	105.91	105.73	105.84	104.27	105.97	105.91	106.59	104.71	105.79	105.12	104.69	104.98	106.89	106	106.39	105.86	105.89	106.58	104.46
106.46	108.85	107.57	107.74	107.2	107.88	108.38	106.93	108.17	105.64	106.27	106.58	106.75	106.06	108.73	108.36	108.14	108.04	107.57	108.9	109.49	107.81	108.89	108.46	108.78	108.35	108.48	107.13	110.22	106.76	107.53	107.92	106.48	107.93	105.68	107.4	107.6	107.71	108.8	106.64	105.87	107.35	108.55	106.74	107.08	109.05	108.39	107.61	108.47	108.49
108.31	105.74	106.52	103.8	107.25	104.96	107.08	106.82	106.54	107.99	104.67	106.21	105.76	103.41	105.88	104.32	105.09	103.72	104.83	105.54	106.7	105.32	104.52	105.82	105.75	104.74	106.44	103.92	105.37	103.32	104.05	104.86	105.65	108.09	107.64	104.17	104.06	104.37	104.09	105.42	104.82	105.38	104	105.6	104.72	104.73	106.77	105.31	107.25	106.54
108.21	110.3	107.25	108.37	108.66	108.21	107.8	109.02	109.24	106.02	107.71	109.85	107.51	108.18	109.16	109.05	110.14	108.2	108.1	109.91	107.82	108.83	107.46	108.47	109.73	109.36	106.32	108.45	107.31	108.86	109.23	107.55	110.35	107.48	110.02	107.38	108.42	109.06	110.19	109.43	108.92	109.98	107.28	108.63	108.72	109.26	109.75	109.09	111.23	108
108.17	108.8	108.13	108.82	106.43	108.06	106.72	109.34	108.19	108.17	107.65	109.57	108.93	107.91	106.96	108.19	109.2	107.52	107.72	108.97	109.52	105.89	107.03	106.41	108.19	106.94	109.62	107.89	107.69	108.88	108.51	106.02	107.45	108.85	109.32	107.65	106.05	108.71	109.27	109.24	109.97	108.98	108.5	105.88	108.42	105.98	104.98	109.19	109.32	108.89
104.27	104.19	104.19	107.43	103.44	108.4	105.34	107.19	105.33	105.69	104.94	107.64	107.32	105.35	106.06	105.75	106.83	104.91	105.76	106.32	105.59	103.98	106.3	106.79	105.71	105.21	103.05	106.59	106.15	107.75	105.76	105.82	106.55	106.37	107.12	106.44	104.57	107.89	103.62	106.03	106.96	103.88	103.9	106.78	106.24	107.54	104.89	106.1	105.41	106.27
98.124	96.316	98.387	97.986	100.1	99.432	96.024	94.734	96.469	96.533	98.737	99.758	98.462	99.426	96.588	98.344	97.942	96.557	96.808	100.08	96.634	96.67	95.468	98.491	99.105	96.078	98.951	96.658	100.1	99.35	98.426	99.41	96.812	99.661	96.719	96.606	97.801	97.375	98.311	97.709	97.23	96.943	98.052	97.868	100.16	96.63	97.421	98.865	98.876	97.675
107.41	111.41	107.01	108.08	107.92	107.33	107.86	108.58	109.25	107.19	107.78	107.12	108.46	108.51	108.71	108.66	109.01	106.61	108.29	107.21	107.66	105.64	109.82	107.72	106.44	110.41	107.86	107.95	105.46	108.25	106.15	108.69	109.24	109.67	108.53	106.9	107.57	108.55	109.17	108.99	110.51	107.71	107.19	107.51	107.67	109.62	107.28	109.86	107.27	109.23
99.791	100.07	101.21	101.66	100.25	101.36	99.812	101.55	99.986	101	99.036	101.05	98.559	98.605	100.47	101.95	100.87	104.59	101.64	98.936	101.06	101.44	101.31	100.75	101.59	101.61	99.064	100.75	104.49	101.31	102.17	99.804	101.78	101.15	103.68	100.52	99.514	101.46	100.65	100.74	100.25	101.15	101.88	102.37	101.16	100.95	100.37	102.92	100.21	99.913
110.45	107.73	108.31	109.81	110.31	107.93	107.63	106.95	108.78	108.12	107.77	109.47	109.84	109.02	106.95	107.12	106.82	108.77	109.78	107.13	110.73	107.6	108.23	108.57	108.6	107.79	109.14	107.92	109.1	106.63	106.87	109.03	107.68	107.95	107.52	109.79	109.97	108.92	109.8	108.39	110.26	109.52	108.72	107.64	108.3	109.14	109.9	107.8	108.4	109.47
98.269	96.956	98.377	97.241	96.488	95.756	96.353	95.779	97.511	98.667	96.923	97.911	98.225	97.046	98.729	98.23	97.769	97.552	99.351	97.957	94.868	96.184	96.585	98.89	100.83	97.493	97.071	97.479	96.314	98.031	97.604	98.197	99.684	99.006	96.361	99.282	99.091	98.182	97.664	97.948	98.72	96.74	96.484	99.994	95.975	96.092	100.72	97.988	98.915	94.583
107.05	107.06	106.81	108.05	104.85	105.89	106.08	108.23	106.68	105.81	105.02	108.67	105.11	106.49	104.65	107.93	107.24	107.34	104.44	106.66	103.25	107.82	105.22	106.58	106.71	107.13	107.6	106.87	104.94	106.63	105.7	105.58	105.13	106.26	105.79	106.15	107.79	106.8	107.88	107.39	106.66	106.4	106.81	103.61	103.96	106.8	102.98	106.98	108.22	106.44
97.848	96.545	99.472	97.544	99.433	97.171	98.235	95.129	99.957	98.513	98.142	97.517	98.914	96.634	99.336	95.082	98.365	97.507	98.001	97.522	99.481	98.012	99.162	97.76	97.699	98.113	96.869	98.426	99.081	97.085	99.711	97.619	98.506	100.52	97.337	98.004	98.691	98.08	99.373	100.32	99.237	98.68	98.196	98.733	98.575	98.187	95.847	95.278	94.276	100.81
107.43	105.74	106.09	106.25	109.37	107.14	104.82	106.12	107.28	105.27	107.78	105.54	106.33	107.33	106.57	106.35	106.47	104.82	107.81	106.34	107.66	107.81	106.39	105.86	105.7	106.83	106.38	106.37	107.58	105.66	106.38	105.78	106.97	108.03	107.8	106.02	106.23	106.09	106.54	105.65	108.32	108.36	106.13	109.1	105.49	106.6	108.67	106.97	105.48	108.29
106.7	109.28	107.6	106.87	107.64	106.52	108.05	108.23	108.61	108.72	107.62	109.1	106.96	109.29	106.99	106.64	107.15	106.35	108	108.14	107.04	105.89	106.8	107.79	107.8	107.46	108.35	108.7	109.47	108.64	107.21	108	107.69	109.17	106.17	109.1	108.57	108.43	108.48	107.14	106.12	109.95	108.8	106.94	105.97	107.94	109.28	109.49	108.03	109.32
104.71	106.03	106.19	105.15	106.05	106.97	107.16	106.08	104.76	106.81	106.05	107.98	104.01	105.11	106.49	106.57	105.52	106.16	107.54	104.93	108.25	106.56	105.75	104.04	103.82	104.93	105.8	104.7	106.45	104.39	106.13	108.03	104.8	107.7	103.38	105.95	106.71	105.89	107.22	101.64	104.48	105.02	107.56	106.29	103.57	104.41	106.12	103.95	105.88	105.5
107.8	105.69	105.9	106.74	107.6	107.44	105.67	104.89	105.4	106.12	107.02	106.83	104.98	106.5	105.54	105.23	105.27	109.17	108.93	106.81	107.36	107.63	104.1	107.56	105.45	106.58	105.77	107.28	108.58	106.21	105.24	107.58	106.96	108.14	102.31	106.75	107.36	106.66	104.99	103.85	107.61	104.93	106.99	104.83	105.82	107.93	105.01	108.07	106.6	107.84
107.93	107.82	107.08	106.97	108.57	107.47	108	108.24	108.94	107.77	109.85	110.08	111.18	109.34	107.51	108.26	107.99	108.11	108.79	108.69	106.59	110.23	108.08	106.67	109.11	105.68	105.57	107.32	110.08	109.19	107.32	111.26	107.5	109.83	109.47	107.2	105.9	108.66	105.7	110.06	109.02	107.7	109.4	106.99	108.47	108.42	107.33	107.55	110.01	107.5
100.16	98.005	98.692	98.547	101.33	99.025	99.943	98.35	97.184	100.7	96.81	98.542	98.928	99.214	97.713	97.452	97.21	101.22	96.924	97.761	101.73	101.12	100.16	99.974	101.18	100.25	99.214	97.504	98.705	99.331	97.735	96.989	99.835	98.693	100.48	97.461	98.624	99.95	97.935	99.363	98.753	98.293	97.317	98.396	98.962	98.611	98.59	98.863	97.49	96.578
100.48	100.78	101.04	100.4	98.852	101.18	101.94	102.1	99.172	99.742	100.34	99.519	99.933	99.974	98.998	102.13	101.65	97.913	100.37	99.931	100.25	102.47	101.51	99.789	99.971	100.57	101.88	102.45	100.87	101.12	98.517	101.58	101.86	101.59	100.6	99.821	101.76	100.73	100.59	102.11	101.22	99.964	99.826	101	100.57	101.02	103.34	100.09	100.18	97.479
106.31	105.56	108.02	106.48	106.61	104.05	108.37	107.33	105.33	106.22	106.88	104.02	107.03	108.13	106.88	107.35	108.38	106.22	106.53	105.46	106.16	106.04	108.55	106.39	106.5	108.36	108.22	105.36	104.57	108.27	105.84	104.65	107.23	107.64	106.31	106.04	105.85	108.17	107.22	107.02	106.29	106.03	106.47	109.09	105.97	105.58	105.73	108.15	107.57	108.16
107.54	106.32	103.87	105.96	104.7	105.27	104.47	107.52	106.68	105.16	107.8	107.71	104.42	105.74	104.8	104.51	105.38	103.7	104.66	104.58	107.07	104.42	106.17	105.13	106.29	107.31	105.8	105.12	105.05	105.46	102.97	105.03	105.43	105.35	105.72	105.93	104.68	105.32	107.91	107.33	105.93	104.71	104.84	104.61	106.06	103.77	106.84	106.59	104.19	104.83
106.03	107.92	105.9	105.87	105.35	105.58	104.1	104.15	106.18	105.87	107.55	106.68	106.41	103.31	105.88	107.28	104.89	106.73	105.87	106.5	105.21	106.45	106.48	104.47	106.06	106.32	105.21	104.18	106.97	106.32	105.84	105.74	107.37	105.55	103.95	106.05	104.82	105.98	103.84	105.06	104.04	106.63	105.48	107.42	104.84	106.86	105.3	105.08	105.26	106.91
107.09	106.3	104.35	104.23	104.18	106.54	105.72	105.5	106.82	105.18	106.34	106.48	106.01	107.23	107.61	107.91	104.82	106.52	105.36	105.32	106.23	104.57	106.17	105.79	107.73	105.03	105.4	105.87	104.63	104.27	103.99	104.73	103.52	105.6	103.47	106.19	106.24	106.12	103.57	105.96	105.31	106.74	107.56	106.09	106.28	102.39	105.14	104.18	105.87	102.91
106.63	107.93	106.23	109.04	106.48	107.91	109.2	108.84	107.46	109.61	109.14	107.52	108.61	108.84	108.69	109.28	109.12	108.43	108.06	107.66	108.43	109.27	106.46	109.63	109.41	110.48	110.45	107.25	109.17	108.22	109.15	108.82	108.17	108.29	108.25	107.63	108.78	111.3	108.54	107.35	110.11	108.92	107.13	107.96	108.14	110.44	108.4	109.75	107.88	108.73
97.457	98.832	97.607	97.994	100.69	98.684	98.239	98.953	97.725	94.979	97.673	97.328	98.381	98.6	98.2	99.926	99.171	97.014	98.105	98.662	97.543	97.229	96.905	98.44	98.478	98.283	99.059	98.817	98.824	100.71	98.874	99.852	99.271	98.147	96.518	97.828	97.515	98.328	98.9	97.696	97.677	97.705	97.89	99.825	97.403	100.01	94.967	97.526	97.303	100.29
104.56	106.19	105.16	104.16	107.21	106.04	105.83	105.55	106.06	105.69	103.36	103.89	105.6	106.02	106.53	106.19	105.04	103.83	104.53	106.98	107.55	103.35	104.39	107.14	105.38	105.94	105.69	108.12	104.64	105.01	105.2	105.18	107	105.62	104.45	104.07	106.55	105.51	107.33	106.31	102.26	104.97	105.66	105.71	106.69	107.6	107.05	105.34	107.07	105.33
104.84	106.22	105.35	107.33	105.34	106.63	106.5	107.4	107.82	108.29	103.78	105.54	105.74	105.18	106.96	107.46	105.37	106.66	106.67	106.28	105.07	105.61	105.69	106.16	106.43	106.97	107.96	106.99	104.92	106.89	107	106.66	106.57	107.67	107.55	107.55	106.95	106.13	105.06	106.64	107.84	108.9	107.68	105.56	105.42	105.92	106.39	107.16	104.06	106.91
109.51	107.14	108.66	106.08	108.47	109.23	108.55	109.73	107.34	106.83	109.09	107.21	109.1	107.36	106.8	107.96	105.57	108.67	105.76	110.8	106.71	106.76	107.49	109.32	108.14	106.47	107.68	106.47	109.03	108.45	108.64	108.17	108.13	106.63	108.08	106.02	107.93	108.33	108.14	104.78	108.18	107.9	108.73	106.47	106.37	106.2	109.1	108.53	109.25	107.35
111.52	108.81	111.06	111.18	112.18	109.57	109.78	109.16	109.77	109.78	111.77	111.26	110.22	112.58	110.83	108.66	113.18	110.75	112.49	111.99	110.44	111.19	110.49	112.22	108.44	109.91	110.45	111.96	110.83	111.52	112.12	110.04	107.99	108.8	110.62	109.22	110.54	108.96	112.48	109.67	111.16	110.73	108.09	111.99	107.6	111.03	108.07	112.17	109.31	110.95
107.94	104.43	106.19	105.57	104.12	105	104.54	103.28	106.24	106.96	104.41	104.92	104.32	104.94	106.2	104.31	103.01	105.71	106.21	106.33	106.34	106.1	107.3	106.53	105.19	105.5	105.04	104.44	103.47	105.84	106.13	105.86	106.84	105.75	106.38	105.32	106.12	107.57	104.41	105.85	104.9	103.95	104.81	106.86	105.86	105.87	106.34	104.92	106.35	104.41
98.942	101.34	100.63	101.43	100.99	103.15	101.43	101.86	101.3	102.25	99.084	101.71	100.57	99.261	99.959	100.78	100.98	99.642	102.92	99.194	100.82	100.24	98.364	100.31	99.819	101.4	98.667	98.965	99.977	100.41	100.36	100.06	102.56	101.21	101.17	100.29	99.534	101.22	97.802	101.03	100.1	101.35	101.31	102.02	101.82	97.749	100.29	100.56	101.02	101.93
104.72	103.12	102.76	105.27	103.34	105.59	106.68	106.51	102.9	104.52	104.63	105.48	106.91	104.17	105.54	107	105.06	105.99	105.27	105.2	105.76	107.76	105.87	106.63	103.16	105.84	107.47	105.86	104.31	107.02	105.97	105.26	106.22	105	105.46	104.96	105.28	104.38	105.69	106.1	105.77	104.58	107	105.17	103.37	102.44	105.75	105.3	105.75	106.74
106.56	107.19	106.23	105.72	105.09	105.15	104.73	106.23	107.37	107.29	106.28	106.67	107.2	106.51	105.91	109.5	105.55	105.4	105.82	106.26	106.33	106.72	108.05	104.76	107.47	109.96	107.67	106.69	106.58	106.72	105.33	109.11	105.59	107.43	107.17	106.3	109.17	108.06	105.96	105.58	104.28	106.46	106.69	107.84	106.26	106.34	106.7	106.33	107.03	108.25
105.76	105.49	104.7	105.02	103.17	106.3	105.67	108.16	107.58	105.53	106.54	105	105.63	104.56	105.11	107.4	105.12	106.3	107.56	103.06	106.7	104.98	103.72	105.56	106.23	105.84	106.3	105.36	107.58	104.26	105.46	107.63	105.68	104.45	107.31	104.46	106.73	106.25	107.41	107.71	106.08	106.63	105.81	105.01	106.99	106.32	104.78	104.4	106.71	105.71
101.25	100.89	99.944	101.42	99.197	100.46	101.48	98.288	100.12	100.39	100.83	100.73	103.45	99.423	99.066	101.69	101.83	100.88	99.467	102.19	100.79	100.18	100.23	101.61	99.872	101.91	100.48	99.033	102.11	101.71	100.68	101.18	102.06	101.37	101.01	100.9	102.17	101.38	100.59	100.3	101.98	100.17	101.18	101.14	101.29	102.73	99.408	103.08	100.74	99.411
106.31	104.78	102.59	104.73	103.75	106.86	104.96	105.53	107.73	105.03	106.3	105.43	105.18	104.82	104.98	105.27	108.5	106.55	105.63	102.32	108.68	107.13	105.25	106.53	103.17	104.91	104.62	103.84	106.67	106.19	103.69	109.11	107.54	107.36	108.96	107.72	105.31	105.66	103.12	105.14	106.34	106.4	106.18	103.97	105.79	103.85	104.86	105.1	105.29	106.73
99.689	97.099	98.629	97.227	97.54	99.459	98.06	99.68	98.822	98.857	98.992	99.816	98.725	98.204	99.248	97.948	99.373	96.857	98.85	97.255	98.889	98.402	100.15	101.17	99.038	100.09	99.327	100.4	97.614	97.288	100.69	100.78	98.429	97.32	99.758	98.835	99.234	100.83	99.234	97.351	98.319	101.55	99.418	99.902	99.661	96.017	98.181	98.298	100.65	97.146
99.363	96.508	97.079	99.188	95.943	98.318	98.273	101.14	95.994	98.119	97.867	100.83	97.084	95.443	95.977	97.805	98.733	98.88	98.17	96.475	98.218	99.673	95.781	98.269	97.461	97.636	97.978	96.519	99.755	99.186	97.659	98.853	96.371	96.755	99.746	98.503	97.867	96.944	99.999	99.369	98.877	97.747	100	97.899	99.624	99.079	96.867	97.232	96.295	98.337
104.59	104.35	107.13	104.38	105.39	107.42	105.93	106.18	103.35	105.19	105.59	107.41	105.31	106.05	103.84	106.34	107.31	103.8	105.22	104.01	108.65	104.49	108.55	104.37	105.98	105.37	104.72	104.91	104.68	105.68	106.92	104.68	105.56	106.65	104.94	106.65	103.8	105.04	104.07	108.35	104.93	107.17	105.63	106.44	104.84	104.12	104.85	104.58	105.08	105.01
105.92	105.83	104.75	107.53	106.26	105.52	105.53	107.72	107.5	106.56	105.14	105.1	105.36	107.14	105.58	105.73	105.78	105.24	106.27	103.17	107.02	105.48	105.57	104.39	106.9	104.16	105.19	106.7	106.62	105.92	105.31	105.78	106	104.73	104.57	104.75	104.73	105.94	105.2	102.75	107.22	103.64	105.32	104.56	106.53	105.73	104.54	105.48	106.73	106.69
106.51	104.71	107.39	106.14	108.48	106.95	105.37	105.72	107.79	108.36	106.65	105.53	106.14	106.46	106.75	105.78	107.87	105.73	103.09	107.22	107.16	105.28	108.91	105.24	104.82	105.74	107.05	106.72	105.87	108.33	108.46	107.99	106.78	104.69	106.94	107.5	107.6	105.52	106.56	107.3	105.9	109.4	104.59	107.51	106.51	108.45	107.14	107.85	106.54	106.16
98.197	97.685	97.855	99.988	99.057	97.079	97.723	99.705	99.379	97.7	97.392	99.023	99.554	99.153	97.295	98.021	98.251	98.845	100.38	99.7	100.45	96.946	99.347	99.805	100.23	98.363	98.961	99.765	97.351	97.463	98.324	98.636	98.29	99.892	99.231	98.548	97.377	97.741	99.344	96.906	100.34	99.26	97.024	99.225	97.504	97.031	100.05	99.846	99.198	98.916
110.38	110.16	112.46	112.31	111.15	109.28	112.41	111.67	110.98	109.22	108.64	111.01	110.58	108.61	109.09	111.41	112.24	108.46	110.2	108.98	111.87	110.27	110.27	110.58	109.61	112.15	110.16	110.56	110.33	111.19	110.31	107.47	110.77	113.21	110.53	109.57	109.13	110.1	106.79	110.14	110.98	111.18	112	111.52	110.47	110.38	111.07	110.82	110.41	111.63
108.78	110.82	109.18	111.01	108.86	109	108.33	109	109.24	109.42	109.5	108.96	109.11	109.24	107.53	108.86	108.41	108.19	109.74	107.3	106.08	108.99	107	108.3	105.48	108.48	107.36	106.65	106.23	110.24	108.71	108.23	106.92	105.82	107.86	105.77	109.01	107.62	107.9	105.7	109.33	108.39	107.88	109.22	107.43	110.03	108.52	110.44	107.68	107.75
108.16	109.2	108.07	108.85	107.58	108.08	107.09	109.03	107.29	108.59	107.11	107.71	110.2	108.08	107.92	109.72	109.52	108.41	110.37	106.56	108.61	108.59	109.81	109.59	107.49	108.4	108.85	108.1	107.95	107.62	107.57	108.31	107.62	107.34	109.41	107.95	107.59	106.86	108.05	107.1	108.45	108.66	109.3	108.12	105.97	108.81	109.41	110.82	106.69	107.91
106.76	106.15	104.3	106.13	106.35	106.38	106.65	107.25	105.41	106.6	105.98	106.03	108.02	106.1	109.09	107.24	106.14	109.31	107.12	107.02	105.86	105.45	107.3	108.22	106.56	106.06	109.49	106.82	105.08	107.9	106.94	105.88	103.98	106.3	104.7	106.23	106.83	108.12	106.64	107.75	107.16	104.31	108.12	105.89	106.98	105.03	106.48	107.05	107.03	105.39
107.56	108.11	107.26	109.15	108.12	108.91	108.93	107.63	107.89	109.87	107.75	107.95	108.38	108.36	109.49	107.87	110.24	106.98	110.8	107.21	107.84	108.13	105.78	107.49	107.17	107.07	109.01	108.78	110.06	109.17	110.04	107.29	109.56	109.27	106.52	108.08	108.36	110.16	108.31	108.07	104.75	109.8	106.45	109.06	108.43	109.3	106.53	109.74	109.65	108.95
107.87	107.6	105.7	104.43	106.82	108.86	105.95	106.14	107.61	108.11	105.69	106.61	106.35	108.84	106.39	106.52	107.34	105.68	105.64	107.28	107.31	104.71	106.91	105.86	107.57	105.54	109.21	107.36	105.69	106.22	106.87	109.94	108.41	105.34	106.05	107.81	105.9	106.88	107.4	107.66	106.34	106.16	107.13	105	104.84	105.97	106.34	107.44	106.89	106.73
99.81	94.925	98.481	97.832	96.879	98.471	98.396	98.053	99.504	98.351	98.416	97.818	98.296	98.279	99.037	97.804	95.578	97.603	97.082	99.221	98.46	97.806	97.222	99.344	98.363	98.313	96.695	96.696	98.844	96.945	99.625	97.531	99.754	95.621	97.153	98.739	97.828	98.93	95.974	98.094	97.891	95.939	98.624	98.309	96.353	99.541	96.492	96.707	99.368	98.628
105.54	110.16	107.84	109.76	108.66	107.82	107.38	107.54	106.2	108.13	107.72	107.54	106.87	108.64	107.4	109.16	107.25	108.36	107.02	107.1	109.1	108.78	108.3	108.2	105.93	109.2	108.04	110.05	110.03	107.57	108.16	109.21	107.73	108.29	109.23	109.13	108.27	108.43	109.18	108.47	108.85	108.3	107.93	109.1	108.76	107.69	107.41	108.61	108.48	109.47
107.69	106.56	108.46	107.81	106.33	106.76	107.15	110.17	109.08	110.73	109.25	109.06	107.52	105.97	109.43	107.7	110.59	107.26	107.65	106.37	110.54	109.52	106.66	107.71	107.01	108.94	108.14	107.01	109.59	108.43	108.18	107.08	108.06	107.02	108.83	109.27	106.97	108	110.19	107.49	108.31	109.28	108.85	108.95	105.75	109.52	109.33	108.02	109.67	107.36
98.118	100.2	100.91	99.178	99.154	96.567	99.218	98.244	97.21	99.204	97.91	97.377	99.671	96.791	97.999	96.897	96.614	96.468	95.993	98.314	99.709	100.02	100.13	98.921	100.02	97.051	96.573	98.446	99.393	98.182	98.436	99.728	98.8	99.731	98.112	100.13	96.539	99.128	98.586	98.538	98.038	99.634	98.133	98.08	97.638	96.371	100.3	96.869	97.785	97.77
109.81	109.51	109.14	110.51	110.74	111.37	110.78	110.62	109.4	113.27	110.06	110.78	109.4	111.26	108.53	112.4	111.34	110.93	112.04	110.21	109.8	109.52	110.42	108.07	111.85	110.33	110.42	108.33	110.26	111.01	112.2	111.85	110.22	110.01	110.96	112.68	108.04	109.1	109.43	110.23	110.25	111.11	110	113.22	110.92	110.8	111.98	110.54	110.37	110.65
106.88	108.02	108.13	108.24	110.58	107.27	106.58	106.02	107.34	107.77	108.68	106.87	107.35	110.8	108.05	104.72	107.55	107.17	106.7	109.31	106.36	105.87	107.78	107.48	106.52	109.09	110.32	108.24	107.44	107.23	110.56	108.08	107.16	106.6	108.21	108.32	107.4	107.21	108.58	107.26	108.55	108.31	107.44	109.6	107.97	108.3	108.45	107.73	107.76	106.3
106.51	106.43	105.02	106.49	105.36	104.01	105.38	104.51	106.5	106.65	104.14	103.86	106.15	105.04	105.6	106.19	105.65	103.88	107.24	106.24	106.77	106.99	105.54	104.17	105.6	106.44	106.77	104.79	105.85	105.62	105.61	106.71	106.42	105.11	106.38	104.33	106.67	104.84	104.62	105.63	104.27	104.11	105.7	106.14	103.32	103.89	107.69	107.7	106.78	105.39
109.82	108	107.02	105.26	110.52	109.1	107.36	107.37	108.44	107.4	108.02	108.66	108.1	110.41	107.39	108.84	107.82	107.44	106.84	108.99	111.58	108.81	108.14	107.38	108.59	108.82	108.84	109.39	107.65	108.57	108.43	109.2	110.33	106.86	108.25	108.48	111.22	107.14	107.25	109.28	109.38	108.64	109.7	108.06	107.65	108.75	108.01	109.05	108.4	106.81
106.5	108.23	107.3	106.71	109.42	110.17	107.18	109	108.51	110.23	107.36	108.48	108.41	109.25	108.82	107.2	108.26	108.31	109.64	106.68	110.55	106.18	109.93	108.46	106.53	106.99	108.17	107.22	107	109.7	106.45	107.54	109.08	108.23	108.45	106.85	109.02	108.77	105.69	108.95	108.55	109.3	107.98	108.09	106.89	107.91	108.49	109.59	106.39	108.44
106.6	106.49	104	104.92	104.51	105.77	108.58	104.96	105.58	106.98	106.84	108.05	104.75	106.49	104.85	108.67	105.24	106.73	105.59	106.1	106.5	106.24	104.77	106.24	106.42	106.78	107.65	106.62	104.62	104.39	107.09	106.45	105.17	107.13	106.09	105.69	106.17	105.94	104.89	106.22	106.7	105.59	107.55	105.09	103.76	105.75	105.47	103.98	105.47	106.13
105.68	106.5	105.46	105.7	105.75	103.07	103.64	105.9	105.86	106.01	104.93	108.07	105.31	106.19	106.22	105.71	104.98	104.1	105.59	105.12	104.19	106.01	106.45	104.69	106.7	104.5	106.57	104.11	105.39	105.61	106.02	106.5	105.55	102.71	108.13	106.18	103.82	104.93	107.48	103.93	104.78	107.41	105.79	106.04	104.48	105.4	103.97	106.38	103.49	104.77
108.06	109.24	106.18	108.43	108.96	110.69	108.43	108.73	105.52	107.14	107.77	106.53	106.45	107.77	108.78	108.83	108.01	109.06	107.81	105.85	107.53	108.75	104.57	108.28	108.03	105.75	106.99	108.64	108.7	108.01	106.98	107.48	108.25	107.4	107.83	108.15	107.88	109.28	107.78	107.38	105.55	107.91	106.77	107.6	108.51	107.56	106.72	106.59	109.22	107.13
106.85	106.79	106.51	105.45	105.71	107.19	108.08	107.34	104.42	104.25	104.33	107.74	106.59	106.9	106.92	105.97	107.39	108.82	107.78	105.7	105.94	108.47	105.35	107.27	106.48	108.29	105.21	106.45	107.53	105.9	107.63	106.62	105.17	106.08	105.93	106.98	104.79	106.35	104.8	106.35	104.08	104.68	105.28	107.37	106.43	104.36	107.58	106.95	103.87	106.23
99.225	100.6	98.595	99.309	99.922	98.694	100.24	99.46	99.902	99.97	99.886	101.36	100.58	100.14	101.79	100.64	102.42	97.094	98.783	99.248	100.42	100.42	100.63	99.24	98.724	99.115	98.428	99.955	100.52	98.507	99.256	99.279	101.96	100.53	99.489	100.92	100.41	98.638	99.666	100.95	100.1	98.836	101.17	99.447	101.36	100.26	103	101.25	101.41	101.15
98.373	96.096	96.773	98.022	99.044	97.944	98.347	98.781	97.355	99.53	99.172	98.392	98.42	96.163	95.137	99.167	96.648	98.278	100.48	99.7	97.282	98.244	98.068	99.573	96.716	98.439	98.805	98.197	99.987	98.987	96.845	96.918	100.18	97.459	100.05	96.851	97.677	97.154	99.242	97.211	97.357	97.078	98.903	98.077	97.181	97.552	96.921	97.897	99.508	99.375
107.66	106.72	108.06	106.12	109.51	106.9	107.17	109.56	106.26	110.15	107.88	106.88	109.91	109.71	109.35	108.15	108.21	107.45	110.36	112.12	108.46	110.74	107.91	111.5	109.57	109.6	107	111.34	109.02	106.74	109.96	108.2	108.84	110.02	108.79	106.87	106.69	107.37	108.81	105.62	109.09	109.15	108.08	109.55	107.54	106.62	109.71	110.6	107.95	109.57
109.28	105.51	105.19	107.27	105.66	105.82	105.3	103.54	104.31	105.56	104.64	105.39	105.73	104.23	105.96	107.32	103.65	106.19	104.13	106.85	105.16	104.97	104.99	106.31	106.32	106.52	104.47	107.51	105.62	104.12	105.16	103.8	107.4	105.88	104.5	107.51	106.83	105.98	106.7	106.08	105.31	106.83	104.81	106.11	105.75	105.21	104.86	105.44	105.49	105.09
105.69	106.17	105.61	106.75	104.74	103.93	106.45	103.61	107.83	107.57	107.74	106.45	106.1	104.52	106.84	105.69	107.31	107.51	107.59	105.04	107.55	105.75	105.54	104.31	108.48	106.14	104.86	106.28	105.75	107.08	104.87	105.41	106.03	107.79	108	106.53	106.52	107.31	105.87	105.97	108.44	106.99	105.43	104.91	106.22	105.41	105.09	107.21	106.5	108.52
97.31	96.469	97.166	97.064	99.36	96.164	98.735	98.674	97.472	98.722	98.637	99.725	97.022	98.679	96.451	99.411	96.353	97.65	96.932	98.735	98.702	97.23	98.868	96.04	97.701	97.406	97.299	97.414	99.818	98.612	97.634	99.931	98.544	99.132	99.112	97.23	97.239	99.436	97.863	98.935	99.351	96.88	96.776	99.593	98.041	99.429	97.736	96.19	97.571	98.206
107.17	108.25	106.65	108.01	107.69	107.6	109.79	108.95	106.48	108.76	106.35	107.33	105.1	109.9	107.03	109.1	108.87	107.7	107.98	106.7	107.76	108.26	108.54	107.84	107.67	107.09	107.27	107.89	107.06	106.17	107.19	108.49	108.05	106.79	107.52	107.12	107.49	107.23	106.15	105.85	107.46	107.83	108.16	107.04	110.12	108.1	107.9	107.02	105.88	106.65
99.502	99.969	97.28	102.34	97.084	97.58	98.475	98.818	98.529	100.14	99.778	96.397	97.657	100.73	98.588	97.314	98.019	100.26	98.041	99.191	99.339	99.367	98.717	97.39	100.2	97.934	97.842	98.591	99.322	98.772	97.457	98.016	100	98.762	99.938	98.098	98.899	99.57	98.008	100.07	96.37	99.103	99.183	97.778	101.46	98.828	98.647	99.015	98.993	98.913
111.58	108.56	110.24	108.88	109.06	108.17	110.63	110.94	111.19	110.42	110.59	110.09	111.97	109.16	108.82	109.19	111.31	112.94	110.39	110.8	109.53	109.3	111.1	110.41	109.07	108.91	110.34	111.36	109.99	111.18	110.91	108.93	109.63	110.95	108.5	108.58	112.08	111.08	110.21	110.27	111.6	111	112.03	111.38	111.76	109.16	111.4	111.81	110.14	109.6
110.83	112.61	109.56	110.61	110.36	111.44	105.85	111.08	111.23	110.93	112.16	110.68	110.48	108.35	109.11	111.11	109.13	111.96	111.08	109.51	111.5	111.09	111.39	111.44	108.64	112.24	112.56	111.76	110.78	109.91	110.79	112.3	110.38	111.97	110.68	110.2	111.44	111.06	110.75	109.01	110.39	108.97	108.62	112.86	111.59	108.72	110.54	110.07	109.88	110.53
106.59	105.71	106.9	107.84	105.36	106.06	107.5	106.32	107	106.03	104.47	106.1	105.07	107.75	106.49	101.84	104.26	105.22	103.7	106.68	104.69	104.93	105.97	105.5	105.69	104.95	104.29	105.14	105.25	106.38	108.63	104.85	102.76	106.81	106.14	103.1	104.4	106.46	103.94	107.24	105.66	105.52	106.45	103.58	105.19	106.17	103.94	105.78	105.49	106.38
106.9	107.03	106.83	108	106.65	107.62	110.78	108.58	107.27	109.09	109.52	108.26	108.71	109.01	108.49	108.12	109.04	107.23	106.49	107.7	106.96	107.62	106.45	109.12	108.36	109.59	109.02	110.39	108.89	107.99	108.73	106.3	105.96	108.58	108.25	109.2	107.19	106.97	107.19	108.03	110.23	107.66	108.39	107.51	106.83	107.04	108.75	108.05	109	107.44
97.009	98.103	99.67	99.915	99.19	96.786	97.95	100.24	98.964	98.819	97.751	98.291	97.967	97.582	97.294	95.904	100.34	97.306	97.507	99.825	97.167	99.436	95.662	97.396	97.025	97.918	101.25	96.409	98.651	98.193	98.51	97.374	97.874	99.164	99.337	98.831	97.315	98.528	99.613	97.889	98.646	98.057	97.868	98.769	96.474	97.84	96.395	97.781	98.084	97.528
100.83	99.114	102.6	101.09	101.44	100.18	100.94	102.9	100.66	101.03	101.43	102	100.5	99.377	102.91	100.62	100.32	100.94	101.92	102.91	101.23	101.11	101.34	101.95	100.72	101.09	101.14	99.239	100.88	97.455	102.68	99.772	99.162	100.56	100.56	98.745	99.039	103.09	102.44	100.14	102.95	100.5	100.72	102.53	101.76	100.7	100.31	102.47	100.74	102.74
106.87	104.8	105.43	103.13	105.11	103.14	105.94	104.32	103.78	105.69	104.81	104.26	106.36	103.68	106.39	107.02	103.57	107.59	106.74	104.05	105.92	105.73	105.78	105.94	104.18	105.24	106.31	105.9	105.62	107.91	105.67	105.76	106.56	105.78	105.47	106.27	105.67	108.68	103.48	106.66	105.38	105.1	107.08	106.35	104.43	105.6	103.9	106.18	104.07	105.89
104.92	104.8	105.26	107.02	104.03	104.76	108.12	107.28	106.09	105.45	107.8	104.04	108.09	106.74	104.92	104.36	105.21	108.63	105.19	106.83	106.58	105.01	106.61	106.46	106.41	107.05	103.93	105.75	107.55	106.21	104.73	104.92	104.22	105.04	103.87	107.24	106.18	105.6	103.69	106.76	107.21	105.14	105.13	106.59	105.83	105.9	106.9	106.58	107.35	106.35
105.18	106.03	104.96	102.7	103.95	104.27	104.3	102.98	104.61	106.86	105.5	104.78	105.48	105.04	107.13	105.32	105.7	105.25	105.71	104.45	104.92	106.85	104.91	105.38	105.94	108.1	105.77	104.05	104.26	107.59	106.09	105.67	106.15	104.42	105.74	104.19	103.41	106.69	104.65	108.43	105.73	106.22	105.35	104.48	105.77	108.04	109.22	105.66	103.93	105.45
104.7	106.06	106.2	106.59	107.18	105.26	106.14	107.09	104.65	108.56	106.8	105.12	105.64	106.75	104.78	105.7	106.85	107.58	106.79	106.88	105.41	106.04	104.54	106.78	105.62	102.63	107.67	106.08	107.25	103.76	105.95	105.24	106.13	104.09	105.3	106.03	104.38	105.82	104.79	105.15	103.61	104.73	105.24	105.77	106.11	105.45	105.14	105.46	104.96	105.33
107.47	109.95	108.1	106.94	108.96	107.47	107.43	108.88	107.34	106.52	109.44	108.33	109.76	109.05	107.69	108.95	109.2	110.35	110.05	107.55	107.09	110.43	108.68	108.31	110.38	107.96	109.16	111.18	108.42	105.6	109.64	107.33	110.64	110.13	109.13	110.32	108.14	109.63	108.22	109.02	109.99	109.66	107.36	108.9	108.16	108.8	107.58	109.72	108.33	108.27
104.31	106.38	108.18	108.43	105.66	105.18	107.1	105.06	105.61	107.18	105.48	106.85	105.26	105.98	105.97	103.57	103.77	105.37	105.44	106.63	105.9	104.56	105.97	106.62	102.39	107.8	104.79	104.08	107.82	105.26	104.9	104.15	105.3	106.12	107.2	105.95	107.35	106.79	105.38	105.7	107.78	106.37	107.51	103.51	106.25	106.87	107.27	104.99	109.05	107.59
105.2	106.8	106.93	104.46	106.03	104.98	105.91	108.41	104.34	106.03	107.79	106.09	108.32	105.7	104.77	104.51	107.16	107.88	102.92	106.64	103.34	104.98	106.24	106.28	105.89	103.59	107.25	104.55	104.61	106.51	107.05	106.18	105.75	105.79	105.9	104.86	105.36	105.11	103.65	104.61	105.28	105.32	106.49	107.13	104.35	103.64	102.43	106.1	103.91	105.26
99.742	102.27	100.56	100.59	99.459	101.23	100.18	99.737	101.25	101.34	99.827	101.03	99.485	99.193	100.83	99.484	98.312	98.821	97.648	99.24	102.47	102.32	101.17	99.63	100.48	99.686	102.02	98.993	99.704	99.959	99.032	100.08	99.676	97.777	99.886	100.66	99.626	101.35	99.332	99.002	101.57	99.386	98.737	98.969	99.608	99.977	100.74	101.18	100.17	102.52
107.32	106.09	108.53	108.68	108.59	105.77	108.51	108.44	105.23	109.58	109.58	110.67	109.32	107.33	108.95	108.84	106.85	110.11	107.49	106.7	109.83	108.53	107.46	110.63	108.19	106.12	108.08	108.72	109.06	108.64	107.98	107.76	110.07	107.75	107.74	107.75	109.1	110.57	108.81	106.84	109.63	107.67	110.28	108.56	109.13	106.62	107	107.48	107.44	108.71
107.49	106.06	107.23	108.71	106.21	105.38	105.38	105.47	105.19	105.32	106.56	105.57	104.73	103.58	103.68	107.76	107.3	106.68	108.84	104.27	109.34	103.43	106.23	105.26	106.09	103.48	108.43	105.49	104.92	104.76	106.25	106.07	104.66	107.31	108.75	107.28	104.99	105.39	107.77	106.06	107.23	103.51	106.07	106.75	104.28	107.33	106.99	107.68	107.5	105.6
104.86	107.59	108.9	107.17	105.52	107.21	105.62	107.11	104.79	106.7	105.68	105.28	104.66	105.73	105.08	107.84	104.7	105.85	105.98	106.53	106.35	107.14	105.49	104.5	106.29	105.71	106.21	106.4	105.07	106.65	105.57	106.25	108.44	107.65	106.69	105.26	105.52	105.85	106.15	105.08	104.58	105.94	105.74	107.05	106.36	107.42	105.28	104.12	108.94	108
106.54	104.57	104.2	106.06	104.81	104.62	103.23	105.58	107.08	105.79	103.52	104.42	104.4	106.1	107.68	104.32	105.07	104.14	107.05	105.27	105.6	107.56	106.85	103.53	105.26	105.83	106.17	104.22	106.77	103.92	105.33	105.39	106.02	106.29	108.11	106.29	105.14	105.11	104.57	104.41	105.86	106.24	104.77	104.38	104.75	105.72	104.98	105.68	104.35	104.13
108.05	108.78	108.56	110.04	107.98	108	109.19	108.5	108.52	108.88	112.26	109.49	107.77	109.08	108.84	107.47	107.87	108.61	108.01	108.96	107.9	109.42	108.33	108.85	109.5	108.8	108.61	108.42	108.45	110.48	109.15	111.76	107.44	106.89	107.58	109.78	106.62	109.29	108.72	108.07	105.88	107.99	107.93	106.79	106.05	110.37	110.89	105.73	107.3	109.53
107.57	104.62	107.31	107.28	105.7	107.47	109.09	105.19	106.42	106.6	104.75	108.81	108.85	105.89	105.1	107.4	107.17	106.58	105.35	107.3	106.87	104.97	107.26	104.77	106.2	105.17	106.74	103.43	108.35	106.7	104.2	105.79	107.3	106.24	105.74	105.88	107.47	105.5	104.36	106.76	106.73	105.85	105.51	107.46	106.07	104.17	105.95	106.69	106.9	107.74
98.789	97.015	100.11	101.54	98.829	98.519	96.727	95.888	97.444	96.52	95.163	99.925	95.644	97.899	95.706	97.145	97.207	96.327	98.034	96.554	98.566	98.902	97.356	98.917	95.41	96.492	99.51	99.01	98.699	97.838	96.566	98.581	97.338	96.371	99.005	99.597	95.705	99.123	97.698	99.074	97.384	97.894	97.708	96.111	96.633	95.4	94.763	97.321	95.892	98.337
107.86	108.31	109.08	107.52	109.14	106.16	107.84	107.55	108.48	105.44	106.52	107.37	108.82	109.84	106.43	106.33	108.47	110.05	107.73	107.24	107.68	107.89	107.17	104.43	106.89	107.75	108.06	108.19	109.21	107.29	106.18	106.8	108.78	105.19	108.07	109.93	108.28	109.68	110.07	109.58	110.44	108.38	106.28	109.47	109.2	108.99	107.56	105.59	108.32	106.84
103.95	104.6	105.14	105.53	105.71	104.58	107.48	106.01	105.01	105.95	105.52	105.22	107.39	105.84	102.94	105.7	106.02	105.14	103.94	107.58	105.82	108.18	105.53	107.14	103.22	105.46	108.25	107.37	104.87	104.84	105.51	103.54	105.05	104.7	104.89	106.4	104.5	106.97	103.27	105.15	106.37	106.4	105.53	106.5	104.29	106.4	105.79	104.1	105.74	106.97
99.456	99.849	102.87	99.701	99.471	102.34	100.64	99.285	99.89	99.519	99.404	101.61	102.67	98.39	99.758	98.444	100.2	98.701	102.96	100.44	100.91	102	100.63	98.064	100.3	98.512	101.55	99.117	100.26	100.08	102.43	99.208	99.27	100.38	100.02	99.734	100.57	102.14	101.5	101.92	98.379	100.81	100.56	99.971	100.3	100.02	100.32	101.31	102.99	101.45
110.67	107.79	109.25	109.24	110.63	108.36	108.02	107.46	107.54	107.6	107.87	109.01	107.2	107.52	107.49	107.83	106.84	107.66	105.96	108.15	108.05	108.38	106.92	106.79	107.34	107.68	107.22	106.57	108.41	107.01	110.15	107.02	107.46	107.84	108.47	107.08	109.32	106.88	106.78	105.51	107.3	106.18	108.59	106.43	107.04	107.69	107.47	106.88	107.11	109.19
105.75	107.09	104.85	103.88	107.44	104.64	103.82	106.05	105.46	107.19	106.37	105.15	105.98	107.39	105.62	105.2	105.37	107.73	104.92	106.24	105.57	108.18	106.49	105.98	105.24	104.5	104.12	102.72	105.65	107.13	106.5	104.63	104.38	105.56	105.18	106.66	104.25	104.42	105.17	107.11	103.89	106.91	105.03	105.27	106.15	106.87	104.76	105.76	105.61	108.69
109.5	108.65	107.95	109	107.44	108	108.46	111.29	108.93	109.1	109.3	108.3	106.52	108.94	107.55	108.71	106.96	109.36	109.08	109.02	109.56	108.49	107.99	108.66	108.88	109.06	108.46	108.77	107.19	105.89	108.24	107.9	106.77	109.71	106.52	109.07	108.32	109.26	108.75	108.93	108.68	108.64	109.59	106.89	107.37	108.38	109.9	108.32	109.78	105.57
107.25	105.98	106.5	109.31	106.02	106.49	106.64	107.45	105.66	104.16	109.54	106.54	104.21	105.95	106.01	107.33	106.8	105.2	106.89	104.93	105.13	106.73	105.24	104.78	104.56	105.63	105.38	107.17	107.91	106.34	106	105.32	104.47	104.22	106.69	108.99	106.24	105.84	107.15	105.52	108.22	105.1	106.83	108.02	108.5	105.25	107.98	107.46	108.62	105.66
105.03	106.62	108.99	105.93	106.09	104.84	106.11	106.24	104.68	108.16	106.94	108.33	104.31	106.6	104.01	106.6	106.34	106.08	106.3	104.5	107.05	107.04	105.84	107.11	106.34	105.49	105.95	107.41	107.7	106.45	107.54	106.72	107.73	107.19	104.5	107.67	105.61	105.66	106.79	103.49	108.14	106.95	106.24	106.76	106.82	107.73	107.51	106.73	105.28	106.29
108.2	109.34	108.5	108.06	107.3	109.08	108.87	107.93	107.98	108.18	108.41	108.23	110.33	108.16	110.72	108.36	107.47	106.34	108.12	106.46	107.37	109.17	106.81	109.42	107.4	108.38	107.67	106.37	108.96	108.41	108.61	108.42	109.16	107.85	107.92	106.06	109.66	107.31	109.39	109.06	110.04	105.76	106.83	108.38	109.03	106.48	107.97	109.84	108.88	109.19
106.67	107.06	108.08	107.06	105.47	106.65	107.5	107.44	106.91	107.16	107.26	106.57	105.99	106.95	105.32	108.41	104.85	105.56	107.22	105.59	106.68	106.98	106.63	105.07	107.06	107.28	106.71	104.8	104.79	105.34	107.05	106.32	107.02	106.35	106.31	106.29	106.75	106.07	107.98	109.51	107.38	106.37	106.24	106.61	106.09	109.42	103.55	108.12	105.66	107.73
96.321	98.1	100	98.116	97.404	97.796	97.006	100.25	96.962	97.082	98.376	97.854	98.081	97.768	98.523	97.336	97.282	97.859	96.328	97.546	98.976	99.571	97.43	96.326	98.784	97.375	99.493	98.206	98.348	96.117	99.179	98.433	98.321	98.136	97.283	100.58	98.592	97.822	96.267	97.911	97.768	98.015	98.866	100.71	97.296	99.227	100.88	99.406	95.705	98.417
97.91	99.553	96.886	97.921	98.106	99.081	96.364	97.802	97.272	96.395	99.274	97.501	97.266	99.238	98.871	97.769	99.275	99.301	98.203	97.411	98.302	98.86	97.271	96.927	98.249	98.401	98.433	97.469	96.099	99.234	98.953	97.94	99.722	98.973	96.112	95.458	98.757	100.37	98.941	96.993	98.721	99.096	96.622	98.21	96.88	97.368	98.486	98.904	98.797	98.406
105.44	105.8	106.16	104.58	108.14	105.44	106.13	106.05	106.92	103.88	106.2	104.6	104.61	105.15	103.99	104.62	104.2	107.01	105.66	107.01	104.59	104.84	105.71	103.62	106.38	106.24	106.81	104.92	104.03	106.11	105.37	104.62	105.65	109.48	105.46	105.86	104.57	107.93	105.12	105.85	106.31	104.94	105.92	105.39	103.72	104.36	104.54	106.91	106.86	106.38
100.03	100.17	100.12	99.815	100.79	98.393	101.19	101.7	101.09	100.73	100.61	100.64	100.46	99.736	98.58	100.81	101	102.65	101.51	100.4	99.165	102.62	99.128	101.75	101.2	101.33	102.43	101.39	99.944	100.66	98.899	101.19	99.913	97.65	102.02	100.72	100.84	99.503	101.31	100.38	98.706	101.93	101.23	101.35	98.975	101.38	100.64	99.599	101.91	100.53
103.63	106.51	104.77	107.02	106.06	106.3	104.38	105.84	104.64	106.67	108.53	104.66	103.64	103	103.56	104.58	106.84	105.46	105.94	107.29	104.01	104.89	105.46	104.64	103.92	106.61	104.61	104.82	105.83	105.87	108.44	104.49	104.51	106.59	107.16	104.27	106.35	105.79	106.42	106.37	104.77	106.82	106.24	103.81	107.08	106.31	105	104.27	105.96	105.81
101.76	99.92	99.387	98.38	99.095	98.029	98.391	98.858	100.48	98.741	99.17	97.862	98.672	98.751	99.433	97.806	99.827	99.573	97.878	97.619	100.21	99.209	98.464	100.1	97.321	99.933	97.98	97.68	99.532	96.724	97.807	97.955	98.036	98.421	99.124	99.596	100.34	101.33	98.362	98.163	101.33	100.07	98.708	98.645	98.288	98.146	99.711	98.278	97.72	99.103
106.69	107.11	104.36	106.23	107.2	107.67	105.88	106.45	106.54	105.87	108.81	106.96	106.18	105.28	104.58	107.44	106.04	106.87	107.06	106.3	105.53	107.02	108.31	105.33	104.69	105.89	105.94	105.71	106.62	108.31	106.49	106.05	105.87	106.86	107.6	106	106.27	106.27	107.66	107.78	107.51	103.77	106.42	104.74	106.58	108.21	104.36	106.86	108.84	106.96
111.66	107.3	110.03	109.94	108.54	109.6	111.5	111.66	111.37	111.86	109.01	109.23	111.45	110.36	110.55	111.01	108.91	110.24	110.74	110.13	111.52	110.85	110.23	111.44	110.21	109.96	111.7	110.39	112.84	111.9	109.68	110.13	110.43	112.32	109.92	111.5	108.2	109.13	111.64	109.68	110.32	108.24	111.24	108.68	110.18	110.2	110.57	111.66	109.81	111.3
104.73	104.21	105.62	106.47	103.43	103.85	106.03	109.19	105.52	103.83	108.38	104.52	108.49	106.07	104.7	102.52	105.72	105.73	106.82	104.15	105.12	104.32	105.85	104.06	107.73	107.46	105.56	105.72	105.04	103.98	103.65	108.52	104.8	105.82	104.77	105.39	105.22	108.2	107.9	105.45	105.54	104.39	104.23	106.08	105.13	106.27	106.69	106.47	104.38	106.21
108.61	108.59	108.19	109.19	109.66	108.52	108.94	107.31	106.61	109.4	110.73	108.63	108.36	108.84	108.06	109.12	107.93	107.45	109.82	108.75	111.6	107.56	107.38	108.25	107.14	110.71	108.9	108.56	108.34	107.3	107.45	106.7	104.72	107.62	109.14	107.29	107.39	108.18	107.43	108.86	108.35	109.05	108.28	108.19	108.77	106.19	106.22	109.89	107.09	109.13
97.948	98.495	98.384	98.662	99.069	99.179	98.233	97.213	99.294	97.065	97.966	96.349	98.662	97.233	98.328	98.283	97.929	98.356	97.234	97.424	98.435	97.964	97.46	97.842	98.409	95.514	98.228	98.746	99.117	97.697	98.497	100.39	97.092	98.672	97.726	99.088	98.136	96.854	99.76	97.486	98.319	98.789	97.685	99.541	98.192	95.731	98.316	98.803	97.493	101.22
101.55	100.92	100.01	102.4	101.31	101.14	101.36	100.65	100.18	100.68	101.45	98.158	98.786	99.809	100.21	101.54	102.16	100.23	100.09	99.705	99.383	101.07	101.61	98.721	102.57	99.434	101.14	103.41	99.055	100.68	101.68	99.68	101.88	101.26	98.137	100.69	100.11	101.72	98.242	101.04	100.81	101.17	100.82	100.98	98.974	103.89	97.86	101.45	98.557	100.44
99.023	98.152	98.61	98.751	97.082	99.945	98.886	98.493	99.115	98.04	98.212	102.22	100.88	99.893	98.364	98.331	99.698	98.178	100.37	99.829	101.36	97.524	99.937	98.337	100.06	98.695	97.793	97.911	98.895	98.317	97.781	98.134	97.826	96.806	98.155	99.147	98.038	98.722	100.28	99.189	99.694	98.031	100.87	100.64	98.982	101.18	99.652	99.07	97.97	101.12
106.38	106.61	106.17	107.51	106.2	105.63	107.1	105.43	106.57	107.79	104.58	106.3	104.97	108.17	107.17	108.28	106.7	106.1	108.17	104.58	105.83	106.38	107.41	105.3	104.68	107.65	108.23	105.93	106.41	107.17	106.61	108.14	107.22	105.62	106.1	105.51	108.33	105.91	105.21	107.22	107.86	106.87	104.61	104.82	106.37	105.14	106.49	110.42	110.69	107.67
106.23	108.04	105.48	106.01	106.97	106.28	103.05	105.53	106.88	105.91	106.65	104.93	104.29	106.3	105.79	105.45	106.97	104.37	105.07	102.83	106	104.62	105.9	107.03	104.65	104.03	104.48	104.52	106.6	103.91	105.92	107.02	106.11	106.56	104.64	105.52	105.65	105.99	104.8	106.81	104.86	104.4	105.51	107.46	107.55	106.1	107.24	106.95	104.83	104.45
109.92	108.71	106.46	107.7	107.58	106.71	105.74	109.16	109.5	106.23	107.65	105.39	107.24	107.52	108.27	108.47	108.99	109.96	109.38	107.24	107.34	110.25	107.74	109.43	108.73	107.4	106.54	106.02	107.99	109.41	108.76	108.58	108.73	107.34	109.21	110.01	111.71	109.77	106.4	108.5	108.06	110.24	107.68	109.04	108.09	107.53	108.69	108.74	109.56	107.55
105.22	105.2	106.24	105.81	106.98	108.46	105.37	105.01	106.56	105.65	107.14	108.42	107.74	104.42	105.53	102.99	106.16	107.92	106.58	105.25	104.73	106.63	107.52	105.87	104.57	104.97	105.81	107.77	105.49	105.55	104.61	107.07	105.4	108.15	107.51	105.71	106.95	106.4	106.72	105.55	107.81	104.05	105.92	106.03	106.57	106.36	105.87	106.63	105.66	107.73
106.26	107.74	105.59	106	105.47	106.76	107.32	103.22	105.1	106.62	106.86	104.12	103.94	106.11	105.52	106.76	106.67	103.92	105.8	106.36	104.38	106.66	105.95	105.22	108.12	105.64	104.72	104.3	104.98	107.39	103.87	108.07	104.73	104	105.44	104.91	105.66	103.3	105.12	106.89	106.87	105.04	106.05	106.55	106.33	105.57	106.99	106.62	103.93	106.73
101.3	100.45	99.7	100.23	100.22	100.92	99.474	99.121	100.77	99.974	101.66	100.11	101.91	96.93	101.33	102.19	98.866	99.306	101.66	100.32	99.82	99.747	100.55	99.675	102.13	103.61	99.752	99.734	98.896	98.152	101.46	101.2	99.741	99.187	98.629	103.06	101.4	100.24	98.943	99.891	99	101.39	100.48	99.258	98.703	98.892	101.48	100.33	98.585	101.82
99.435	102.1	100.62	100.45	99.425	100.34	100.11	100.46	99.387	102.52	101.6	98.213	99.143	101.21	101.89	102.86	99.33	99.263	99.483	99.57	98.194	101.39	101.45	98.221	98.908	102.05	98.462	102.38	99.679	99.223	99.051	100.68	99.171	100.29	98.812	100.2	99.511	101.24	100.22	99.119	99.022	101.8	99.015	99.806	101.22	100.55	99.22	100.39	100.37	98.906
102.12	99.381	99.917	98.256	96.955	98.601	98.482	97.796	101.58	96.997	99.072	99.017	97.941	96.047	98.411	97.958	97.794	99.973	98.761	97.211	99.256	99.277	98.299	98.582	99.142	98.818	99.172	99.129	100.42	101.02	97.704	99.995	96.717	99.454	98.589	98.474	98.302	98.833	97.808	97.807	99.661	98.969	97.856	97.743	101.23	97.127	98.75	100.02	98.746	97.435
109.4	105.08	110.4	108	107.48	111.36	107.05	107.39	108	111.37	108.21	107.77	108.36	107.94	109.52	108.07	109.48	110.95	109.01	109.94	107.73	107.04	108.85	110.42	107.03	107.86	108.58	109.62	107.96	108.37	110.5	104.55	108.29	109.27	108.97	107.87	108.79	108.55	108.43	107.81	108.02	109.25	107.94	106.74	110.01	108.58	109.65	109.11	109.36	107.69
105.3	103.58	105.07	105.76	104.58	106.16	106.83	105.34	106.8	106.05	105.96	106.49	106.44	104.26	103.47	106.26	107.7	105.75	105.45	106.35	104.64	106.17	106.65	104.9	106.67	103.88	106.77	105.95	104.22	103.42	107.86	103.93	105.74	106.56	105.42	104.21	103.37	107.32	106.53	104.81	103.74	105.78	105.65	105.24	105.93	106.06	106.28	105.22	105.6	104.79
98.098	98.097	95.415	98.453	97.927	98.286	99.31	98.233	99.188	101.71	99.397	98.245	96.012	98.161	97.864	98.217	96.658	96.987	97.564	99.47	98.274	98.809	98.553	98.38	98.128	99.336	99.373	99.565	98.106	99.237	95.554	98.959	99.447	97.542	98.059	98.74	97.812	99.352	98.881	98.752	98.988	98.064	96.392	100.42	96.323	98.869	99.756	97.574	98.93	96.519
107.44	107.38	106.2	105.46	107.12	107.32	103.34	107.47	106.57	107.55	105.38	105.69	107.52	106.08	104.35	104.99	106.96	107.82	106.54	106.38	106.49	106.77	108.3	104.78	105.99	106.42	105.57	104.52	104.2	104.09	107.92	106.75	105.88	104.52	105.27	105.56	105.93	105.66	106.16	107.09	105.82	104.72	106.89	106.9	107.95	106.31	107.67	105.49	105.72	108.14
106.76	105.87	105.42	104.49	105.96	106.04	106.41	106.12	108.14	108.01	106.09	105.64	105.6	105.25	106.55	105.08	105.54	106.4	105.5	105.34	107.02	105.81	107.37	104.98	106.16	105.47	104.91	106	104.43	105.27	105.49	108.82	105.84	108	107.11	106.58	107.73	106.28	106.59	106.46	106.35	105.4	107.46	106.57	105.64	105.58	105.8	105.59	105.99	106.71
100.76	100.71	101.3	99.792	99.474	101.88	102.73	102.72	100.25	102.7	100.73	100.89	101.64	99.948	100.3	100.91	99.728	101.67	101.63	100.33	99.058	100.63	101.27	101.08	99.412	102.87	101.17	101.31	99.391	99.948	102.53	101.72	101.61	101.36	100.83	100.7	99.901	100.75	99.277	100.19	100.49	101.45	99.244	102	101.44	101.72	99.62	100.39	101.79	101.16
106.37	106.1	105.9	104.9	102.95	106.68	106.56	104.18	109.05	107.79	105.59	104.96	106.59	105.85	106.51	105.14	105.55	106.61	105.61	105.13	105.09	104.26	105.49	104.18	105.54	107.48	106.65	105.02	109.74	106.38	106.22	106.02	106.53	108.88	106	105.07	107.29	104.51	106.08	108.52	107.45	105.84	107.47	106.17	106.25	107.87	107.19	105.94	105.53	107.83
105.94	105.2	104.39	107.64	106.71	105.64	106.34	107.5	105.98	105.82	103.68	105.26	104.23	106.28	106.3	105.27	107.18	106.12	106.31	105.22	105.75	106.64	103.1	104.37	106.46	105.35	103.91	104.59	105.9	105.83	106.94	105.93	107.26	106.2	107.3	105.8	104.67	107.24	103.24	105.79	106.23	109.53	106.54	107.88	106.05	107.39	108.32	105.41	105.5	104.73
99.127	100.17	97.775	97.951	97.566	98.512	98.882	98.984	98.41	98.022	97.711	98.542	97.598	99.411	99.425	100.11	99.64	99.965	100.16	100.35	97.745	99.373	100.49	99.392	98.771	98.294	97.381	101.04	98.893	100.31	100.24	97.904	99.434	98.363	97.103	97.859	99.609	100.74	97.29	98.948	97.672	97.092	100.24	99.325	99.078	97.23	99.776	98.389	97.722	98.492
100.02	98.872	97.941	99.211	97.383	97.421	96.444	98.332	98.18	97.648	99.78	100.74	97.328	98.113	96.494	98.317	98.981	99.806	98.698	97.233	98.129	98.934	98.147	97.537	99.111	97.824	98.141	100.61	96.522	97.357	97.049	98.243	97.41	98.226	99.003	97.719	96.982	98.001	99.037	96.423	97.815	99.137	99.016	98.708	99.413	97.864	97.799	97.878	99.041	98.546
107.83	108.46	106.45	108.45	109.08	110.18	107.29	107.95	106.76	107.73	109.57	107.58	106.49	107.41	108.14	109.52	107.33	107.51	107.47	107.21	108.59	107.4	105.39	107.93	106.86	110.02	112.91	108	106.37	105.58	107.65	109.89	108.17	108.62	106.52	107.58	106.1	107.38	107.43	106.09	107.93	109.3	109	107	106.12	106.19	108.19	107.64	107.11	109.64
105.12	105.96	105.06	105.69	105.13	104.36	105.88	105.03	105.12	103.74	106.25	106.66	106.38	106.34	105.66	106.64	104.81	106.27	103.88	105.98	106.16	105.62	104.61	105.36	106.8	106.14	103.87	105.42	105.28	107.48	105.84	105.3	107.97	103.84	106.32	106.37	107.48	104.8	104.77	105.62	105.47	104.46	105.35	107.86	105.46	104.06	106.04	105.44	106.06	105.84
109.12	108.24	108.56	109.42	108.67	108.95	106.77	111.45	104.91	106.56	110.08	107.56	108.07	108.84	109.13	108.74	108.53	107.54	108.61	107.43	109.74	109	108.1	106.66	107.73	106.57	106.7	107.67	107.81	108.91	107.89	108.72	106.87	108.88	108.31	108.56	109.74	109.86	109.17	109.11	109.55	107.17	108.09	106.16	106.01	106.51	106.93	108.96	106.17	107.5
110.02	110.14	107.77	110.41	111.05	108.88	111.87	111.08	111.06	109.95	108.32	110.25	110.93	111.2	109.39	111.77	108.74	110.63	112.09	108.1	113.19	109.25	109.23	109.96	110.69	111.42	110.14	111.58	110.04	111.6	111.16	110.12	111.92	110.24	110.44	110.78	109.73	109.74	110.04	109.61	110.52	108.96	111.31	112.35	111.54	109.18	108.88	108.85	111.34	110.45
106.1	105.21	105.55	105.14	106.2	107.73	106.58	106.74	106.57	107.81	106.02	105.83	106.57	105.9	106.5	106.18	106.72	105.83	106.36	105.25	104.75	105.38	108.1	104.79	106.66	106.45	104.97	107.26	103.39	106	107.72	107.57	105.13	107.36	103.18	106.86	104.4	104.66	105.34	106.65	104.92	107.15	105.43	105.39	105.29	105.09	106.36	106.36	104.08	106.12
111.59	109.3	110.84	108.84	111.32	109.29	109.7	109.24	111.52	110.86	111.27	109.81	111.5	110.3	110.21	112.85	108.17	109.34	110.43	108.88	108.41	109.74	111.73	111.66	111.91	109.48	112.74	111.57	112.58	113.96	110.85	109.27	109.68	109.79	109.89	111.31	110.88	114.91	110.4	110.1	112.46	110.17	109.04	109.53	109.52	111.23	111.48	109.93	109.5	111.8
111.74	113.01	111.7	110.94	110.72	110.87	111.14	110.16	109.26	110.19	111.15	112.26	109.07	109	110.34	110.62	110.67	110.69	106.93	108.06	111.7	111.2	110.62	109.22	112.26	110.72	108.89	109.29	109.26	108.96	112.17	110.93	111.88	109.47	112.65	112.05	109.96	108.54	111.16	109.94	109.47	110.93	109.42	110	109.56	111.05	108.32	109.32	110.77	110.07
106.67	108.39	110.95	108.92	106.57	109.36	109.1	108.58	108.32	108.83	110.55	107.79	108.32	107.92	109.06	109.2	106.19	106.34	108.42	108.62	107.92	110.07	109.55	106.67	108.08	107.44	106.87	105.89	108.71	106.66	104.9	107.79	107.21	108.44	110.03	110	106.93	107.67	109.57	107.45	107.92	106.71	108.4	106.04	108.38	110.22	108.33	109.4	107.05	109.8
106.79	105.67	108.18	104.41	103.55	107.13	106.01	105.03	107.71	107.73	107.39	107.14	104.71	105.09	108.15	106.5	106.5	107.08	106.29	105.35	105.36	106.71	103.6	109.6	105.3	107.3	108.08	105.09	105.63	104.1	107.02	106.42	105.41	104.31	105.15	105.55	107.89	108.16	105.03	105.02	108.12	105.33	106.82	107.66	107.2	107.16	104.22	105.63	105.04	106.36
105.35	105.91	107.78	106.13	104.31	104.77	104.98	108.02	106.61	107.37	105.59	107.31	107.01	106.47	105.98	105.41	107.2	107.28	106.91	106.05	103.75	107.17	106.3	105.73	106.2	105.21	104.33	104.6	104.55	104.25	105.87	103.9	105.41	106.12	104.86	104.65	105.63	104.24	103.13	106.02	106.18	104.26	105.57	107.01	104.85	106.13	107.03	104.15	104.84	103.93
108.45	106.2	108.36	109.15	108.53	105.92	105.68	107.79	108.28	108.3	107.24	108.5	107.1	107.7	108.57	108.64	108.11	105.77	109.86	106.51	107.51	106.82	108.48	105.78	107.13	108.59	108.03	109.21	107.42	108.55	108.18	108.76	109.19	108.59	106.73	107.39	107.36	107.2	106.54	107.99	106.31	108.13	106.11	106.65	106.91	106.71	108.42	109.45	106.81	107.98
104.54	105.99	105.94	109.29	104.53	107.69	106.46	105.41	107.08	106.01	106.67	105.82	105.7	107.03	106.37	106.63	105.41	106.25	106.82	106.9	105.72	106.95	106.32	103.3	105.63	107.1	106.63	104.7	108.46	105.53	105.98	104.34	107.81	109.08	104.44	105.03	105.15	105.26	108.26	105.49	106.09	107.05	105.03	106.26	105.07	105.69	106.15	107.98	105.31	108.25
104	103.36	104.54	105.12	105.47	105.68	105.63	106.66	101.98	105.58	106.64	104.22	106.25	105.45	106.66	106.62	103.93	103.28	106.56	105.24	103.54	102.91	105.94	107.95	106.31	106.81	106.62	105.11	105.49	107.07	104.09	104.47	106.99	106.07	103.81	107.51	107.63	106.41	107.38	104	104.3	105	106.08	105.2	105.45	104.83	106.24	105	104.69	104.13
102.65	104.22	102.25	103.71	101.97	103.5	101.76	100.54	100.95	98.613	102.77	101.74	106.27	103.76	101.34	102.71	103.95	102.26	102.54	102.19	103.7	103.21	101.1	102.78	103.32	103.09	104.15	103.68	105.85	103.74	102.97	101.19	104.7	103.85	104.41	101.75	104.13	99.887	102.98	103.2	102.98	103.96	102.26	102.84	100.54	103.53	102.52	100.93	102.49	101.03
105.3	108.36	106.13	105.18	102.87	105.29	105.56	105.34	107.12	105.24	106.01	107.05	103.65	104.92	104.92	107.2	104.57	106.09	106.2	103.28	106.14	104.4	107	103.26	104.72	105.37	106.06	105.65	106.43	106.39	104.53	104.85	104.21	105.3	106.47	106.8	105.35	105.12	107.96	105.44	108.31	103.53	106.62	105.59	105.23	104.74	103.65	105.14	103.67	106.85
99.075	99.405	97.604	97.613	99.168	96.981	96.788	98.299	99.062	99.496	98.83	97.72	97.685	98.363	97.268	97.43	97.59	97.744	96.282	96.489	98.486	97.177	100.12	99.708	96.688	100.66	99.139	97.616	98.957	99.865	97.769	100.65	98.782	98.116	97.685	100.64	98.259	98.855	99.947	98.236	96.977	97.665	100.07	95.667	97.393	97.536	95.387	99.454	96.467	97.306
105.37	105.81	105.99	105.01	105.61	104.43	104.2	105.35	105.17	106.12	105.48	104.61	105.31	105.38	107.6	105.53	108.2	106.29	105.35	104.1	105.88	104.89	104.06	103.75	103.54	104.32	106.67	104.97	104.86	107.7	105.52	106.79	104.66	106.02	105.64	104.52	107.67	105.37	104	106.32	106.07	106.18	106.93	106.54	105.42	106.89	105.59	106.21	106.81	105.65
106.04	107.08	105.24	106.96	105.91	105.81	105.26	107.22	106.82	105.32	105.53	108.32	104.65	107.83	105.92	105.66	106.8	103.83	106.49	107.12	107.67	103.16	104.48	105.6	106.81	104.92	106.11	106.61	104.27	104.81	102.91	108.04	107.52	105.42	106.9	105.19	106.59	107.25	107.31	105.18	106.94	104.78	106.14	105.07	105.2	103.25	106.14	106.8	108.97	105.41
105.61	107.45	105.49	104.75	105.94	103.56	105.15	105.75	107.4	104.59	105.6	106.73	108.04	106.5	106.59	105.22	107.28	105.66	104.12	106.57	107.01	104.64	106.34	107.94	106.83	103.85	104.4	105.39	105.34	103.64	104.87	103.41	105.2	105.1	108.56	103.34	107.57	105.44	106.05	105.44	109.23	104.83	105.88	105.63	102.89	105.13	102.57	105.52	105.31	103.71
108.15	106.24	106.33	105.99	104	104.41	105.65	105.08	107.4	105.89	104.91	104.94	103.64	109.16	106.72	107.17	106.34	106.04	105.9	106.8	106.19	107.62	105.02	106.62	103.77	105.7	106.4	106.08	105.65	105.37	104.82	105.94	104.15	104.56	106.24	106.69	104.99	105.29	105.5	104.92	105.8	103.07	106.58	106.12	104.43	106.4	103.95	103.06	105.84	107.05
95.99	99.323	96.123	95.763	97.916	98.63	98.008	99.422	98.089	98.568	96.431	99.248	98.69	97.289	98.179	96.55	97.935	97.803	98.377	96.821	99.037	96.981	97.433	97.965	97.704	96.638	97.441	99.405	97.565	96.845	99.657	97.105	98.562	98.899	96.972	99.422	98.133	96.632	94.706	99.705	96.467	99.623	100.07	96.283	97.996	98.744	97.126	96.52	98.789	97.202
101.2	99.97	99.836	102.22	101.9	102.19	101.44	101.19	102.19	101.97	99.913	99.731	100.58	99.851	101.85	99.242	98.915	102.29	101.87	101.46	100.18	100.8	98.979	98.951	101.37	99.357	100.45	100.45	101.77	100.63	101.36	98.395	100.97	101.81	98.795	103.22	97.751	100.26	101.97	101.92	100.88	101.9	100.39	103.55	100.84	101.98	101.39	99.371	100.02	98.919
109.69	110.64	109.28	110.36	110.59	110.36	110.16	112.16	110.29	109.14	109.2	109.99	110.32	109.73	110.57	109.69	110.81	109.72	111.15	110.17	111.25	110.78	108.49	109.08	110.23	110.51	110	112.61	111.39	108.25	109.41	111.33	108.47	109.91	109.43	108.42	109.47	109.23	110.2	112.72	113.74	109.39	110.82	109.74	108.93	110.34	112.3	111.65	109.45	112.42
107.46	107.95	107.41	107.8	110.25	108.82	107.52	106.79	106.42	106.6	106.94	108.45	108.21	109.75	107.15	110.2	107.84	108.1	108.67	108.52	107.82	108.18	109.62	107.55	108.34	107.86	107.82	107.02	107.57	108.3	108.79	109.56	108.77	107.41	107.56	109.87	110.25	108.41	108.66	110.01	107.43	108.8	106.6	107.58	111.22	110.16	108.96	109.69	107.89	107.71
99.225	96.75	95.533	98.612	98.532	99.156	99.529	98.504	97.464	99.758	99.077	98.143	98.606	98.934	99.298	96.68	97.337	97.875	98.197	99.176	98.393	94.402	99.53	99.693	98.286	98.127	96.767	99.24	98.843	98.807	99.45	97.921	98.363	97.22	97.671	96.69	99.076	99.067	96.876	98.151	98.185	98.87	98.756	95.317	97.964	98.576	96.064	94.225	97.422	98.775
97.607	99.112	97.59	99.255	99.749	98.785	98.243	99.248	97.398	101.67	98.744	98.477	98.542	98.373	98.102	99.36	99.122	99.129	99.688	101.05	98.711	98.717	98.129	100	99.601	98.88	98.545	97.983	100.47	98.163	99.454	96.807	98.956	99.504	100.63	97.739	96.736	99.643	101.12	99.543	97.857	100.58	99.431	98.041	98.722	98.927	100.96	97.656	99.556	98.062
105.76	103.43	104.94	104.88	105.77	105.77	106.93	105.96	103.94	106.73	108.99	105.71	107.1	106.82	105.97	108.81	106.78	104.2	105.16	103.43	104.78	103.83	105.55	108.13	104.18	105.38	103.58	107.39	106.39	107.86	105.76	104.82	107.58	104.69	108.11	104.14	105.19	106.55	105.19	105.6	103.81	106.35	105.48	103.05	106.48	107.06	104.38	106.02	107.76	104.98
107.81	107.78	108.85	105.61	108.68	108.27	110.17	107.57	108.16	106.98	110.71	106.87	107.87	110.24	107.35	109.24	106.31	108.32	110.24	107.12	109.05	108.28	110.12	106.03	108.12	107.24	107.67	109.76	108.67	106.72	108.15	109.39	107.73	108.73	108.32	107.35	107.23	108.64	105.95	109.01	107.84	109.05	107.43	108.27	106.61	109.13	108.13	107.34	107.71	107.88
106.51	105.5	108.86	108.58	106.31	105.8	105.79	106.44	108.61	106.96	105	107.88	108.51	106.29	106.49	108.72	104.8	104.68	106.09	107.91	106.06	104.29	103.87	107.32	106.28	104.9	104.78	105.25	105.66	105.45	105.65	104.83	105.66	107.21	105.36	104	106.42	106.79	108.97	107.86	105.19	104.89	106.39	104.89	108.6	107.14	105.8	106.39	106.41	105.46
97.532	96.224	98.509	99.859	98.32	97.128	98.2	97.302	99.518	98.42	98.304	96.241	97.582	97.226	98.507	97.48	97.516	98.322	96.476	100.43	97.727	99.877	98.5	98.842	97.661	96.213	97.471	98.191	97.296	98.262	97.181	98.963	99.84	98.545	97.996	98.86	97.206	98.279	97.507	98.942	97.183	98.53	97.914	96.059	99.255	100.47	98.246	97.468	100.59	98.601
101.91	101.04	101.57	100.43	102.8	99.455	100.1	102.42	102	100.98	101.54	101.36	99.262	101.5	102.37	99.739	101.82	98.763	98.748	101.23	101.17	102.84	100.6	101.31	102.39	100.91	99.999	99.412	101.55	100.39	100.89	101.29	99.229	99.818	100.6	101.03	101.49	101.73	100.14	99.421	100.72	100.72	101.18	101.67	99.874	99.459	100.29	100.86	102.29	101.37
101.48	97.935	99.658	99.045	100.37	100.94	100.84	100.11	100.33	100.53	98.462	100.65	100.93	100.51	102.33	101.12	101.67	102.11	100.8	101.32	98.645	101.04	100.28	100.86	98.842	101.2	100.9	101.18	101.01	101.27	103.11	98.227	101.04	99.981	100.99	99.422	98.532	100.06	102.33	101.46	98.631	99.887	100.59	101.27	100.32	101.63	101.68	101.99	100.98	101.82
108.93	107.9	106.07	105.43	104.76	105.4	104.03	104.65	104.49	105.04	106.49	102.96	104.87	106.36	105.15	105.93	104.7	102.63	106.5	106.23	104.81	104.55	106.04	102.22	106.02	106.25	104.63	105.45	105.95	106.68	106.14	108.13	104.89	107.9	104.49	106.71	104.51	106.51	105.93	107.34	105.99	105.44	106.82	106.35	107.24	107.2	104.74	105.55	105.62	106.31
107.89	108.83	107.77	108.86	111.65	106.44	107.91	108.43	107.46	110.92	107.22	107.78	107.39	107.38	107.8	110.63	106.47	108.49	110.75	109.15	105.97	106.61	107.94	109.23	109.22	108.89	105.07	109.57	107.94	107.47	108.4	107.7	109.19	109.58	109.53	108.36	108.97	109.03	109.42	110.7	110.14	108.36	106.95	107.69	107.72	109.84	105.52	107.23	110.04	110.43
102.44	100.22	100.3	99.861	100.56	100.89	100.46	98.051	100.58	100.28	99.088	100.52	99.109	99.648	102.66	101.22	101.18	101.9	101.84	100.7	101.82	100.76	99.709	101.12	101.34	99.821	100.83	102.42	99.539	99.853	99.481	100.02	100.13	99.188	100.79	100.36	100.88	99.265	99.316	101.19	99.93	102.99	99.87	100.08	98.43	101.74	100.85	101.53	102.23	100.99
102.56	106.16	104.4	103.81	105.46	108.04	106.44	106.04	106.16	105.93	105.35	104.39	104.98	106.5	104.33	104.52	106.41	105.57	105.97	104.29	104.88	107.14	104.27	105.03	104.37	103.99	103.73	104.06	106.07	102.6	103.97	107.2	106.46	104.42	107.52	105.43	106.11	104.74	105.65	108.24	104.7	104.49	107.39	105.38	105.28	104.74	105.5	106.22	104.12	105.6
101.12	103.11	99.475	99.481	102.51	101.28	100.9	98.931	100.59	101.47	102.42	100.23	101	100.48	100.92	99.924	101.53	102.98	102.23	99.471	102.51	99.001	101.64	101.95	101.24	102.32	101.41	99.64	101.1	101.59	102.02	102.68	97.368	101.08	99.81	102.39	102.05	101.76	99.547	100.64	101.59	100.69	100.58	101.18	101.64	100.27	101.05	100.52	100.49	101.43
99.721	98.217	97.94	98.059	102.9	101.63	103.18	101.58	100.72	99.773	98.981	102.14	101.18	100.21	102.06	102.35	101.77	101.33	99.977	101.19	100.18	99.684	101.36	101.84	102.57	98.925	101.17	99.126	101.94	101.08	99.662	101.47	99.985	100.27	97.505	100.28	102.94	100.37	100.71	100.07	99.35	100.61	100.64	102.19	97.955	100.38	97.382	100.11	100.79	100.95
106.16	107.04	104.09	107.78	103.98	105.51	106.32	105.31	105.98	107.87	109.59	104.79	105.28	106.86	105.95	107.7	103.7	103.37	106.03	105.36	102.86	105.12	106.89	106.57	106.76	108.35	103.36	104.13	104.19	104.28	105.93	106.38	104.68	106.26	106.55	105.98	105.99	106.07	106.91	103.84	105.83	107.11	106.1	104.67	106.16	106.4	105.08	107.07	106.08	105.5
105.99	105.12	106.96	105.36	104.4	107	104.31	105.18	105.69	106.04	106.98	106.66	107.08	105.79	105.37	105.51	105.51	106.1	104.58	104.93	104.5	103.35	104.69	107.06	105.15	104.87	105.37	106.53	105.44	104.98	105.16	106.46	103.88	105.21	105.1	105.23	108.43	105.82	107.05	106.42	109.07	104.75	105.44	106.2	105.95	107.3	105	107.94	107.27	106.96
105.84	106.5	105.24	105.98	106.92	106.27	108.9	104.89	105.26	102.76	108.37	104.25	105.9	105.91	106.41	107.65	106.02	106.01	104.65	105.72	106.24	107.15	106.38	104.16	103.36	105.53	106.09	105.74	106.81	106.2	105.67	106.85	105.51	107.2	104.99	103.53	104.33	109.18	105.13	106.48	103.61	108.33	105.53	105.57	104.49	104.61	104.54	105.16	108.09	106.55
98.499	99.474	98.823	99.8	98.087	100.04	98.866	100.61	100.95	98.535	99.644	100.14	97.12	98.812	98.756	97.782	96.357	97.909	100.1	98.802	99.242	98.408	99.949	99.906	100.65	99.92	98.22	99.08	99.894	101.14	97.914	98.637	98.896	96.916	98.514	100.77	98.795	100.18	97.424	98.497	100.97	99.292	100.57	98.938	99.472	98.296	100.22	98.224	99.289	98.141
107.89	109.21	108	107.62	106	107.82	107.14	106.11	106.05	107.47	106.48	107.31	106.04	106.09	106.41	104.69	107.36	105.02	107.67	103.5	106.22	103.57	106.98	105.92	104.96	104.42	107.26	107.34	105.88	107.62	105.31	106.09	105.76	107.62	107.46	106.6	104.65	104.91	106.58	105.9	106.85	104.77	104.19	104.88	104.81	106.39	104.94	109.63	108.09	106.17
105.18	106.62	103.2	106.84	105.8	105.92	106.25	104.4	107.74	103.88	108.28	103.31	104.02	105.31	104.7	106.31	106.9	105.51	105.36	104.67	106.2	105.82	106.2	104.92	105.31	104.52	106.25	103.86	108.01	107.55	106.13	106.48	107.61	105.27	106.08	106.38	105.48	104.41	104.73	105.63	106.14	104.66	105.17	105.73	106.41	105.82	105.78	105.93	104.39	107.29
101.09	101.19	99.672	100.39	99.749	100.15	100.86	101.99	101.63	100.06	101.33	100.29	100.4	100.03	103.63	100.12	102.11	100.86	100.97	98.972	100.86	100.94	99.094	98.272	105.62	100.06	102.16	98.507	100.8	98.477	102.1	101.67	99.471	100.78	101.45	102.81	101.89	103.05	99.946	99.739	100.79	102.51	99.868	98.942	100.6	99.106	101.73	100.54	102.08	101.26
104.53	105.02	104.11	105.44	108.2	106.44	105.11	106.02	105.49	105.22	105.52	106.03	103.48	105.73	104.82	106.04	105.3	104.44	106.25	105.92	103.3	104.33	104.66	104.17	106.79	109.01	104.57	104.68	104.33	107.68	106.03	103.52	107.57	106.81	105.64	105.83	106.06	107.37	105.38	106.45	105.95	107.29	104.43	105.82	104.56	104.88	107.29	106.22	107.32	105.4
106.19	106.9	104.24	106.23	107.79	106.79	106.43	105.15	107.6	108.45	106.31	107.88	105.02	106.51	107	105.88	105.38	105.77	105.45	104.96	108.23	107.12	108.73	105.87	107.19	106.53	104.33	107.57	107.57	103.92	106.68	106.5	105.86	105.14	108.38	104.21	105.86	107.45	105.8	106.45	105.52	106.65	108	106.9	108.14	107.59	105.06	105.18	105.72	105.69
106.6	107.48	106.28	104.63	106.37	103.26	106.85	104.8	104.38	107.62	106.47	105.29	103.9	104.7	106.1	106.09	106.75	106.97	106.18	107.89	105.67	107.91	104.89	106.7	107.6	106.1	106.63	106.57	107.6	106.58	107.2	107.44	103.89	104.17	108.5	106.85	104.6	107.53	106.69	105.12	104.95	107.79	106.95	107.46	105.61	104.94	106.47	103.23	107.66	104.15
102.06	99.894	101.13	99.501	99.825	100.4	102.36	100.91	100.17	102.97	102.89	101.19	101.13	101.43	100.46	100.2	100.15	100.03	98.508	100.82	102.12	101.98	99.12	102.64	99.869	101.94	100.77	101.56	101.06	100.92	100.33	102.54	99.925	101.32	102.17	99.362	99.898	101.94	101.54	101.16	100.73	99.593	99.764	100.08	101.24	102.98	101.14	98.572	101.22	100.89
108.8	107.61	109.14	108.67	107.38	109.35	108.79	109.12	111.27	107.52	110.32	109.81	107.02	107.82	110.67	107.14	108.71	108.53	108.66	107.77	109.18	108.77	109.66	110.29	110.41	109.52	109.96	108.13	108.42	110.31	108.57	108.04	107.35	108.92	108.15	108.99	110.05	110.1	107.63	107.71	108.02	108.05	108.88	107.43	109.39	108.81	107.21	108.21	107.05	109.39
98.706	97.414	97.43	98.919	100.38	99.098	98.749	97.662	99.065	97.991	98.89	98.35	99.772	98.3	100.02	97.59	97.42	98.454	98.446	98.947	100.37	100.61	98.645	100.01	100.45	97.77	101.14	98.214	97.821	99.706	98.19	98.13	99.048	98.632	98.499	98.724	97.197	98.902	99.6	98.698	101.2	97.916	99.709	97.525	99.639	100.49	100.63	101.06	98.808	99.194
97.74	97.781	96.003	100.21	99.503	97.058	98.157	97.805	95.766	97.502	97.931	97.081	96.768	97.868	96.438	97.458	98.032	96.982	97.901	97.212	97.753	97.838	97.938	96.408	97.956	98.836	94.566	97.387	96.891	97.549	96.61	97.039	96.643	97.967	99.682	96.973	97.558	98.172	99.128	97.325	98.92	96.468	98.085	99.936	98.124	97.906	98.313	97.15	98.052	98.715
109.54	104.92	106	107.05	103.82	104.92	105.34	104.78	104.55	106.43	107.03	106.98	106.17	104.42	107.95	105.78	106.52	106.9	105.25	106.66	105.37	104.1	104.76	108.05	104.63	104.17	106.53	107.11	105.75	106.6	108	106.16	104.76	106.48	106.52	105.56	104.85	104.11	107.33	105.56	105.4	104.73	106.33	108.2	103.72	106.3	106.79	105.15	104.15	104.59
107.1	107.45	104.67	106.77	104.57	106.63	105.03	105.65	106.82	104.81	105.74	107.72	106.87	105.66	107.55	106.17	105.25	104.85	104.4	104.64	105.18	107.53	104.76	105.17	104.84	106.88	107.05	106.66	103.34	104.06	105.51	104.87	104.19	107.61	104.97	107.02	105.46	104.62	106.29	107.04	106.47	106.72	106.64	107.14	105.85	106.3	104.7	104.29	105.73	106.26
105.75	106.73	103.64	107.38	104.12	104.53	105.57	104.64	105.56	107.22	104.85	104.88	106.51	104.25	105.98	109.46	103.87	106.12	103.06	104.73	105.27	105.45	106.19	107.67	109.27	104.69	106.03	102.86	106.12	106.86	104.86	103.65	104.6	104.37	105.83	104.94	105.85	105.25	106.68	106.16	105.59	105.17	105.76	106.53	106.75	107.62	107.33	104.97	106.38	106.47
98.532	98.602	97.295	97.956	97.946	98.455	97.563	98.763	98.088	98.218	95.874	99.825	98.245	98.981	97.827	98.244	99.718	97.35	97.803	96.946	98.661	96.772	97.318	98.335	99.082	97.846	97.276	98.418	97.31	97.325	96.671	98.469	99.465	97.76	97.716	97.862	98.057	98.807	96.633	99.171	99.008	95.705	97.735	96.229	96.453	97.086	98.114	99.08	98.213	98.66
104.12	103.47	104.82	105.45	106.21	103.6	105.54	104.33	106.42	105.71	107.35	106.05	104.92	107.84	102.72	104.79	105.72	104.31	105	106.13	104.63	107.43	106.38	108.37	107.43	103.82	103.43	106.32	106.98	107	104.73	104.29	108.35	108.27	106	106.49	107.22	105.14	105.4	105.69	107.55	106.54	108.25	104.38	107.57	108.13	107.67	104.7	105.78	107.18
107.81	106.89	109.12	108.66	108.24	108.42	107.9	109.11	110.25	111.75	107.92	108.74	108.35	105.97	108.33	106.35	107.71	108.24	107.53	107.88	107.1	106.44	105.97	109.37	109.28	107.36	108.89	106.81	110.02	106.07	107.74	107.41	106.25	109.58	107.12	106.24	108.36	108.44	109.24	108.75	110.04	105.67	107.56	107.39	107.38	108.68	106.07	108.68	108.51	106.23
108.7	110.99	108.53	110.81	110.75	110.48	108.84	111.02	109.21	112.41	110.57	110.07	109.82	112.91	108.82	111.4	110.72	112.16	110.97	111.26	111.43	109.64	110.68	108.68	110.51	108.46	109.18	109.34	111.65	110.37	110.42	110.35	111.19	110.4	111.36	107.45	109.81	110.11	109.73	111.27	110.6	110.31	111.38	109.44	109.68	112.14	109.83	108.09	110.46	111.58
109.01	105.53	106.68	108.75	107.19	108.43	107.11	106.47	108.47	107.16	108.26	106.31	110.69	107.42	109.03	108	107.36	107.51	105.34	106.36	109.85	109.01	108.8	108.97	106	106.96	108.15	108.85	109.05	107.97	106.73	109.65	106.76	106.98	106.53	106.97	107.36	106.13	106.95	106.57	107	109.49	106.14	105.71	106.95	108.07	108.24	108.1	107.35	108.43
99.795	96.809	97.942	98.764	99.305	97.54	99.808	100.87	100.15	98.44	99.72	97.26	98.643	99.309	101.48	99.623	98.576	97.695	101.29	100.01	98.312	100.47	100.78	98.254	100.4	97.911	98.892	98.04	97.324	99.004	98.385	98.294	98.904	99.971	98.135	98.3	98.711	97.433	100.64	99.185	99.445	97.986	96.538	97.695	97.857	97.748	99.84	98.678	98.59	98.475
106.55	105.75	108.83	106.04	107.12	106.3	107.05	104.27	107.35	104.67	107.11	105.7	107.18	106.58	106.07	104.08	106.68	104.08	107.22	105.09	106.15	104.68	106.95	105.23	107.07	105.63	105.44	106.05	105.85	107.83	105.84	105.44	108.04	104	107.11	107.31	105.83	107.4	107.14	107.63	107.05	105.79	106.96	106.58	108.41	107.23	107.56	106.55	106.52	107.34
106.31	107.65	105.19	105.33	106.06	106.73	105	104.97	107.92	106.13	105.64	105.01	106.47	105.73	105.8	106.7	105.34	109.1	105.78	107.28	108.32	105.05	104.06	105.19	106.17	107.53	107.04	106.99	106.17	107.89	107.83	106.91	104.59	106.74	106.39	106.43	106.49	106.32	105.42	107.29	107.41	106.6	105.83	106.99	104.94	106.63	104.31	104.62	108.6	107.78
105.57	108.09	108.83	106.93	109.68	108.12	106.84	106.81	109.82	107.66	108.98	107.16	109.82	108.93	107.39	109.7	108.3	106.33	107.95	109.56	108.98	108.73	107.61	109.19	110.59	109.37	109.93	107.79	107.59	107.93	108.15	107.33	107.27	109.58	109.51	108.38	110.33	108.72	108.41	105.98	109.73	107.95	108.49	109.72	107.78	105.56	108.56	107.42	109.26	106.82
100.66	100.66	99.7	102.48	100.39	100.08	101.76	99.326	99.725	101.35	100.29	101.73	100.61	102.85	101.93	99.818	100.46	100.66	100.26	100.34	100.57	100.85	102.3	100.05	99.89	101.21	99.035	98.827	99.509	102.18	102.34	102.28	101.83	101.07	99.532	101.03	100.46	100.88	99.891	101.77	99.546	101.51	103.48	99.841	102.2	100.26	100.63	100.15	102.67	100.32
104.99	105.47	104.23	106.99	107.29	105.78	107.68	105.23	105.11	104.39	105.93	106.9	105.6	104.25	105.91	104.46	107.59	104.2	106.74	105.79	107.06	104.97	105.46	105.75	106.66	105.2	108.4	107.13	105.68	105.77	105.87	107.12	106.32	105.99	106.14	106.83	108.07	108.27	104.25	104.6	108.34	105.99	105.97	106.56	105.23	106.87	106.16	105.56	105.3	106.36
102.68	107.26	105.05	106.73	106.09	106.12	104.85	106.29	106.66	103.98	104.63	107.46	104.61	104.81	105.9	106.35	106.07	106.04	105.07	105.96	104.9	104.64	106.76	105.71	105.02	105.33	103.47	105.55	106.1	105.68	105.49	105.86	106.43	104.24	104.43	107.25	106.63	105	104.81	105.62	106.24	106.91	104.31	105.13	106.35	105.12	103.58	107.8	105.72	104.68
98.407	99.715	98.313	100.6	97.771	98.136	96.479	97.747	99.215	100.31	100.15	99.572	97.844	99.264	98.52	100.51	96.768	98.206	98.444	98.317	99.633	97.855	98.475	97.425	99.94	97.455	100.69	99.211	98.744	99.717	98.027	100.79	99.152	98.47	96.598	99.804	99.465	97.957	97.326	97.433	99.428	101.07	98.356	100.35	96.325	96.705	99.27	99.761	100.33	99.276
108.52	106.3	104.85	105.7	103.28	105.84	108.63	106.36	106.58	107.92	104.13	106.44	109.15	106.17	108.84	108.38	105.38	104.91	105.15	106.69	107.59	106.32	105.25	105.83	104.48	107.12	103.82	107.35	105.9	106.09	107.05	107.18	106.28	105.31	105.71	106.35	108.33	106.75	104.98	108.92	105.72	107.77	107.27	106.43	106.34	106.65	107	106.36	108	105.18
107.98	107.54	109.2	107.68	108.47	108.04	108.6	106.7	106.82	109.25	107.89	107.3	105.28	106.95	108.97	107.69	108.63	108.34	108.98	108.49	106.26	109.35	106.75	108.22	108.54	107.85	106.98	110.22	108.19	108.67	107.91	107.69	107.12	107.27	111.19	110.04	106.62	108.76	107.85	105.76	109.91	106.37	108.28	109.01	107.22	108.7	106.67	109.76	106.44	109.49
97.581	100.12	98.71	98.987	98.459	99.3	101.24	99.875	99.619	98.636	100.41	98.358	99.195	97.839	100.14	97.075	97.225	99.119	100.58	101.54	100.04	98.532	96.961	98.998	96.673	97.797	98.101	97.58	98.532	99.237	98.621	98.274	97.499	99.304	98.369	96.808	98.143	99.019	97.648	98.056	97.986	97.157	98.591	98.484	97.607	99.064	97.568	99.553	98.837	99.135
98.324	96.967	97.589	96.773	97.364	95.817	97.35	96.323	97.368	100.26	99.361	97.827	101.27	100.27	95.482	95.648	97.543	95.113	96.633	98.489	99.361	97.772	99.178	96.803	97.772	95.361	98.625	98.913	98.938	98.444	98.372	99.483	97.67	98.184	99.148	99.54	97.726	97.235	97.791	99.883	96.783	95.887	97.725	97.576	98.1	100.1	97.818	97.613	98.464	98.246
106.04	105.9	106.64	105.34	104.97	104.54	107.35	107.66	107.02	107.44	108.3	104.93	106.37	106.82	108.88	104.69	104.73	104.62	106.1	106.32	107.73	106.31	105.19	105.31	106.02	103.29	107.12	106.6	104.2	105.01	104.38	105.56	104.87	106.04	107.89	104.28	105.08	106.24	106.58	106.75	106.68	106.58	104.77	106.46	104.17	106.18	105.77	106.9	105.16	105.37
108.9	109.44	109.6	109.6	110.11	109.74	108.19	107.71	109.61	109.99	107.8	108.14	108.64	108.72	109.74	108.57	107.9	107.94	107.46	108.35	108.07	109.95	107.75	106.95	107.35	108.81	107.33	106.62	107.49	106.95	105.29	108.52	107.62	109.48	105.67	110.64	108.76	107.71	107.84	106.25	108.18	106.4	108.93	108.5	111.3	109.58	108.63	110.66	108.08	108.47
105.1	104.91	105.57	106.44	103.75	106.41	105.5	106.47	103.93	106.32	103.95	106.49	105.88	107.02	103.92	104.83	104.03	107.66	105.38	104.27	106.67	107.06	106.59	103.26	106.86	105.66	104.93	107.59	105.22	106.96	106.85	104.51	105.45	105.27	105.71	107.23	107.53	106.08	106.43	104.64	105.82	105.35	104.86	105.81	106.33	106.99	105.1	107.3	105.21	104.79
107.18	105.88	106.61	105.14	105.9	105.53	104.8	102.95	107.84	105.46	104.14	106.61	103.95	106.2	106.07	106.05	105.97	107.77	105.57	102.84	105.71	106.28	105.3	105.19	105.5	106.23	106.1	105.68	103.26	104.27	106.6	103.75	107.05	107.62	106.23	106.65	105.45	106.69	104.86	105.97	105.52	106.39	103.32	106.43	105.83	105.86	104.49	105.58	107.54	105.4
109.72	109.91	106.54	108.69	106.95	108.11	108.97	108.81	107.24	107.72	107.56	107.75	107.17	106.32	109.66	109.29	109	109.46	110.03	109.82	108.79	108.49	106.22	110.4	108.28	110.92	108.11	108.3	106.86	108.84	109.54	107.32	109.07	108.74	108.59	109.98	108.81	107.23	108.4	109.31	108.15	107.35	110.87	109.44	107.88	106.63	107.23	107.36	108.85	106.97
106.1	105.84	104.64	104.65	105.11	106.96	105.94	107.15	105.71	105.56	104.4	107.03	107.04	106.21	104.83	104.1	106.65	107.65	108.58	105.22	107.36	106.07	107.54	102.43	106.15	105.06	106.33	108.79	105.92	105.68	105.95	105.43	105.31	108.2	104.68	106.43	107.8	105.78	104.14	104.18	105.64	105	105.98	106.46	104.51	106.3	107.48	104.86	103.35	106.27
108.34	109.01	109.34	108.8	109.93	108.24	109.1	109.35	108.18	107.76	108.41	108.79	109.73	108.97	107.88	106.39	109.21	111.7	108.73	106.23	108.17	107.98	109.19	109.01	109.6	107.03	109.82	106.72	105.83	105.65	109.1	110.19	109.54	108.99	109.89	107.86	105.61	108.93	108.97	109.67	108.16	110.18	109.93	108.68	108.26	108.72	106.59	110.47	107.55	108.18
104.23	104.52	106.25	107.69	105.57	107	105.49	107.22	108.15	106.74	107.37	107.82	105.15	106.63	106.01	105.21	106.79	105.33	106.4	103.91	107.07	106.02	106.3	106.72	106.25	107.63	104.44	107.5	107.18	107.47	108.82	108.31	106.37	106.03	104.92	107.29	106.96	106.16	104.32	104.57	104.81	104.46	103.57	107.03	106.77	106.67	105.41	107.61	106.71	104.87
108.84	107.72	108.59	110.12	106.63	107.31	109.08	109.64	109.3	109.31	107.32	108.67	110.28	109.47	108.08	108.87	106.11	110.21	110.88	106.46	109.34	110.96	107.94	107.61	108.26	106.38	108.35	108.03	107.08	108.26	109.1	108.97	110.48	108.6	110.97	109.37	110.76	108.47	109.47	108.04	110.3	108	108.54	106.86	107.31	107.93	109.67	109.86	108.84	109.4
107.13	108.63	107.52	108.55	106.67	107.5	108.82	107.75	109.41	108.96	108.22	105.32	109.13	106.85	107.93	109.63	106.93	110.89	103.94	105.32	107.05	108.79	106.89	108.3	106.61	106.62	106.94	108.42	108.92	108.84	108.42	106.09	109.43	106.75	108.06	108.74	109.27	109.51	106.73	107.53	107.17	108.71	106.31	106.85	108.69	107.64	107.28	108.1	107.3	108.6
104.83	105.63	104.27	105.96	106.62	106.17	106.09	105.8	105.87	104.94	103.53	106.82	103.71	102.93	106.36	104.71	104.93	105.71	107.51	106.72	104.89	106.37	107.67	105.74	107.28	107.09	105.49	104.01	106.42	105.07	104.88	106.03	103.99	106.81	106.16	105.15	104.61	105.44	106.36	107.32	105.89	105.24	103.02	103.91	104.26	107.14	105.71	106.8	107.08	108.07
106.02	107.92	106.08	109.71	104.05	106.33	107.71	106.84	105.07	105.69	105.05	106.85	106.9	105.16	107.82	105.28	104.29	106.85	105.27	107.28	108.69	106.29	105.99	105.73	107.28	106.07	107.39	107.5	105.05	104.47	106.91	105.63	108.44	105.99	108.47	105.3	106.94	107.98	106.08	108.42	107.94	107.67	105.18	108.4	106.88	105.53	104.77	107.75	108.71	107.21
103.72	106.86	106.03	106.03	104.76	104.87	105.58	106.23	106.53	107.13	105.62	106.32	107.17	105.12	107.11	106.55	105.13	106.88	103.42	104.9	105.83	104.93	105.14	105.43	106.07	104.69	105.38	105.36	108.04	105.15	105.48	108.47	104.75	103.38	104.14	105.35	106.38	102.66	105.53	107.34	107.89	106.19	106.22	104.01	104.85	107.09	106.36	105.16	108.43	105.78
108.25	108.64	109.1	111.61	109.75	111.2	111.81	109.91	111.49	110.51	109.77	109.31	109.86	110.8	110.36	109.18	110.41	111.99	112.84	112.88	109.73	110.55	109.29	110.76	112.1	110.91	110.94	110.55	111.28	111.37	109.77	111.1	110.05	109.24	110.65	110.23	109.23	110.58	111.09	110.89	110.39	107.26	112.94	110.77	110.47	109.64	109.59	110.32	109.81	111.15
106.18	104.64	101.9	106.89	105.61	107.1	104.99	104.86	104.55	106.8	104.47	105.48	105.12	106.17	106.58	104.51	106	107.33	105.46	105.01	106.2	107.28	104.87	104.55	106.79	108	106.8	105.98	104.94	106.89	104.46	104.55	107.09	106.46	106.35	104.61	107.81	104.67	107.73	106.72	105.7	102.61	105.53	104.33	106.64	105.93	104.06	106.9	105.06	105.5
107.44	109.49	107.15	109.97	109.91	106.67	107.84	108.64	106.79	109.5	106.1	107.41	107.8	109.37	107.38	107.31	106.79	109.97	107.37	107.38	107.66	106.1	106.06	109.19	105.64	108.17	106.49	109.51	107.55	108.78	109.96	108.31	108.78	107.21	108.36	109.86	108.21	107.47	109.41	109.43	107.47	107.68	108.14	108.23	109.52	108.42	109.47	108.77	108.62	107.59
102.33	101.61	100.83	100.61	100.82	101.21	100.88	102.23	102.66	102.14	100.53	100.46	103.32	101.23	99.661	100.7	101.66	101.71	100.43	101.16	100.62	102.19	101.95	102.04	101.05	100.38	101.04	103.14	103.24	101.91	101.57	101.8	102.28	98.264	101.94	101.2	99.285	99.144	99.36	101.53	102.14	99.556	102.09	101.51	99.587	100.81	101.4	101.91	101.86	101.37
105.1	106.33	105.31	107.95	108.55	106.38	106.82	107.9	105.89	106.66	106.11	106.06	104.79	107.25	105.43	105.55	107.64	106.26	105.15	106.71	105.3	104.11	105.46	106.76	105.9	104.91	105.2	105.91	106.33	103.52	107.86	105.12	105.51	107.94	106.38	104.98	104.37	105.38	106.87	105.12	105.2	105.25	106.9	104.71	106.34	105.82	108.6	105.06	105.23	104.87
108.01	109.32	107.23	109.03	108.13	107.64	107.81	107.54	105.89	109.28	108.77	110.36	108.11	109.22	108.03	107.59	106.75	109.94	108.47	108.5	106.29	107.58	110.01	107.81	108.29	107.85	107.08	107.23	106.73	105.64	108.29	106.27	105.08	109.32	105.8	109.15	109.45	107.69	109.1	108.57	108.28	108.38	107.96	108.58	109.13	107.59	109.73	109.26	107.08	106.5
105.77	106.28	104.73	105.71	106.43	103.5	104.37	104.45	102.89	104.42	104.56	106.61	105.2	106.16	105.31	104.97	106.01	103.46	104.99	106.41	104.78	106.83	105.46	107.63	104.5	104.97	107.07	107.21	107.24	106.26	105.9	105.15	104.3	106.76	104.67	104.84	104.43	106.07	105.04	103.9	105.55	107.24	104.15	106.66	104.25	106.55	103.54	106.06	105.04	107.5
107	107.57	108.47	107.53	109.06	107	108.27	106.74	107.36	109.36	110.06	107.6	107.47	108.08	108.06	107.42	108.77	105.59	110.92	107.43	108.69	108.32	105.77	108.14	107.48	108.31	107.93	104.75	111.92	106.13	107.55	107.14	107.97	107.88	110.07	109.14	107.66	108.12	108.43	111.61	108.29	107.3	107.4	108.44	107.65	108.53	107.09	108.49	108.25	106.47
107.62	108.63	106.69	106.53	106.4	107.69	108.88	109.05	109.58	110.53	108.72	110.24	107.77	109.08	109.49	106.96	107.24	107.59	111.73	108.43	105.93	108.81	109.16	107.36	106.16	108.05	108.68	109.98	109.72	108.85	110.07	110.1	106.73	107.57	108.57	108.63	107.65	108.74	109.39	108.84	108.32	108.96	108.34	109.74	106.96	105.62	106.07	106.29	107.93	108.42
104.98	105.43	106.06	106.42	106.4	104.87	104.81	107.25	107.1	103.59	108.8	104.87	105.34	105.09	104.38	104.84	105.74	104.64	107.1	107.68	103.44	106.31	105.55	103.23	106.58	106.75	104.29	105.62	106.9	105.38	105.35	105.51	105.97	103.94	105.16	105.33	104.23	106.79	102.61	105.67	107	106.51	105	105.19	106.22	103.8	103.57	107.17	107.14	105.4
99.785	96.967	102.36	100.5	97.357	99.209	96.138	100.49	98.911	98.223	96.982	97.324	99.977	98.872	98.132	99.743	99.91	100.41	99.579	100.58	98.806	100.62	99.464	99.621	97.401	98.536	99.456	98.106	97.893	98.942	96.795	97.247	97.773	99.731	99.986	100.2	98.801	98.357	97.158	100.24	97.717	99.135	97.681	100.46	95.472	99.252	99.241	99.152	98.007	99.12
105.65	106.79	107.79	108.02	107.2	108.16	108.09	107.73	106.57	109.36	107.75	106.18	110.07	107.76	106.74	107.68	108.24	108.1	108.48	107.39	108.5	108.31	107.22	109.35	107.99	108.41	107.75	108.88	106.73	109.36	107.49	105.23	108.34	106.41	107.43	108.5	107.75	110.97	107.15	106.82	109	107.45	109.55	106.68	106.81	108.83	105.71	107.64	109.06	106.23
100.56	100.98	101.96	100.03	101.36	99.305	100.5	101.34	101.75	99.213	103.78	101	102.15	100.7	100.19	101.78	101.39	101.31	101.92	102.05	100.83	100.47	102.34	100.83	101.84	103.08	99.806	101.42	101.59	102.42	100.65	100.19	100.11	101.28	99.7	100.23	99.324	102.29	99.679	99.145	101.94	100.8	101.09	101.28	99.459	101.75	100.09	100.13	100.99	102.77
109.97	109.76	108.02	108.66	109.84	107.49	109.22	109.74	107.1	109.08	110.64	108.62	110.15	110.39	108.13	109.05	108.61	108.38	107.11	108.01	110.45	108.6	105.21	108.38	107.58	107.6	111.92	109.77	106.41	108.27	109.04	108.85	108.02	108.65	109.12	109.58	108.26	110.36	109.61	108.91	109.94	106.37	107.84	107.93	107.6	108.82	107.76	109.01	110.14	108.51
111.2	109.17	110.59	110.1	111.13	110.52	109.76	110.7	110.12	111.72	111.37	111.87	111.82	108.62	112.8	108.75	109.46	110.3	110.65	112.15	109.77	108.03	111.72	109.5	108.64	108.83	111.66	108.96	110.39	111.48	108.81	110.35	108.3	110.73	111.93	110.46	110.31	110.47	108.6	111.47	110.19	110.49	109.2	110.43	112	108.94	109.99	107.63	109.12	111.73
107.76	106.61	106.61	109.26	107.64	107.74	108.74	107.62	107.5	106.81	108.14	109.08	108.06	109.03	106.9	104.58	106.81	108.99	107.37	108.01	109.88	109.58	108.35	108.24	109.79	107.59	107.66	106.92	107.46	107.85	109.31	107.45	106.98	106.11	105.13	107.57	108.68	105.8	107.25	107.07	106.44	105	108.88	107.4	109.27	107.29	107.36	107.32	105.93	107.07
105	104.66	108.36	104.4	104.9	107.88	107.3	104.57	103.66	106.05	107.75	107.38	105.45	105.02	105.98	107.17	104.2	108.5	106.5	107.38	108.41	106.63	107.94	107.02	105.74	105.9	105.98	106.35	105.16	102.57	105.71	105.27	106.46	105.16	104.86	106.3	104.55	106.39	104.9	105.05	103.3	104.45	106.09	106.76	105.4	106.66	104.05	105.32	106.53	104.06
101.12	99.934	99.351	100.74	99.133	100.58	99.122	101.32	99.351	98.265	98.761	100.23	98.864	101.91	100.01	101.06	101.89	102.28	101.36	103.74	99.755	99.462	101.52	100.87	100.9	99.817	100.07	101.05	99.622	100.83	102.13	99.363	101.35	100.52	100.49	102.06	100.84	99.928	99.88	99.782	99.69	99.025	98.915	101.31	101.53	99.965	100.75	100.32	98.732	100.22
105.25	106.26	105.9	104.08	105.86	105.56	106.21	107.07	107.52	104.45	106.67	106.52	104.56	106.6	106.29	105.92	106.76	106.25	108.07	106.03	105.12	104.33	104.63	105.34	106.72	105.45	108.44	107.12	106.8	105.58	105.54	104.67	108.2	104.33	104.82	104.7	105.34	106.22	104.43	105.01	105.89	104.93	103.98	104.49	105.99	104.76	105.33	106.43	104.3	102.62
107.97	107.85	106.38	108.32	108.62	107.23	107.85	108.72	107.47	108.92	109.53	109.09	107.17	109.11	108.1	107.11	109.11	108.78	107.87	107.63	108.81	109.99	108.53	107.89	108.9	108.81	110.56	108.68	108.04	108.68	108.75	108.81	109.28	106.63	107.66	109.7	109.53	109.89	107.88	109.68	108.52	107.43	106.27	109.18	108.41	105.89	108.44	109.32	108.23	109.25
97.728	97.921	98	96.532	96.936	98.905	99.883	98.666	97.008	98.365	99.863	97.333	99.865	98.454	98.676	99.944	97.236	99.012	98.954	97.201	96.286	97.109	98.143	96.598	99.517	100.31	97.344	96.171	97.15	96.38	96.023	99.521	97.929	98.769	97.591	97.498	99.296	97.033	99.136	97.882	98.392	99.851	97.834	99.15	98.965	97.91	97.306	97.613	99.474	98.866
108.22	106.45	106.39	107.35	109.02	106.14	108.88	107.81	107.4	108.9	108.58	108.32	109.63	107.95	107.47	108.34	108.95	106.52	105.15	109.65	109.73	108.84	108.32	105.04	110.22	106.26	106.88	107.63	105.29	106.32	106.14	107.51	107.31	107.71	107.37	107.77	109.55	110.07	108.71	107.72	108.9	106.63	106.28	107.19	108.6	106.18	106.88	107.68	106.02	109.59
100.4	101.09	96.807	98.642	99.426	96.449	100.02	96.741	100.27	98.165	98.406	97.947	98.708	96.048	97.155	97.385	99.997	97.691	98.013	97.153	98.773	100.41	98.424	98.972	96.484	97.687	98.875	99.716	97.287	98.777	99.204	99.515	99.185	96.781	98.894	99.46	99.813	99.072	98.366	97.095	99.384	99.071	98.407	98.628	99.143	98.123	97.926	97.179	97.631	100.42
103.1	102.94	104.62	103.51	103.49	103.07	103.77	102.91	102.99	102.68	102.78	103.33	104.44	101.86	103.64	102.28	100.25	101.27	103.89	101.83	104.83	102.72	102.89	100.89	103.1	103.78	103.2	102.5	102.78	103.01	103.97	101.81	102.4	102.1	102.56	102.82	104.77	102.02	102.22	102.72	102.74	103.17	102.96	102.21	102.46	102.99	101.96	102.93	103.44	103.69
106.27	103.05	107.62	104.79	104.12	108.36	104.34	104.55	106.46	105.42	105.29	106.15	104.38	106.28	105.12	103.62	104.93	104	103.37	103.31	106.27	105.49	105.06	105.58	103.77	106.46	104.81	103.66	106.89	108.36	105.68	105.91	106.16	106.82	107.47	105.84	105.97	103.73	104.04	104.91	105.49	103.72	107.69	104.54	106.26	107.75	106.83	107.18	103.46	105.5
103.98	104.79	106.75	105.5	104.81	105.03	104.04	106.9	105.17	105.18	104.82	105.85	105.25	107.75	105.13	106.74	107.62	107.13	103.97	105.49	105.32	104.78	104.73	107.95	102.11	107.21	104.07	106.45	105.72	106.89	106.49	107.84	104.93	107.3	105.9	104.2	105.28	104.19	106.99	106.84	106.61	106.5	104.83	106.82	107.4	105.57	102.59	105.48	106.66	105.19
108.13	106.81	107.06	109.74	108.71	110.34	108.91	108.05	108.81	106.71	107.83	109.32	108	109.92	108.01	108.37	109.94	108.45	108.32	107.03	108.07	107.23	108.7	109.53	108.38	108.81	110.17	109.57	107.01	108.72	106.76	107.7	107.75	107.63	106.32	109.43	107.21	108.64	108.33	107.29	109.61	109.56	109.19	109.75	109.64	109.61	107.17	108.37	108.2	106.77
110.4	110.82	110.82	110.68	111.04	110.9	110.35	110.6	109.19	111.63	110.72	108.93	109.24	110.39	110.28	111.84	109.18	108.91	111.37	110.71	109.58	109.56	110.3	107.61	111.05	107.88	107.96	107.98	111.58	110.01	110.83	108.02	111.49	112.98	112.05	109.43	110.04	108.38	109.84	110.58	110.95	110.85	108.29	111.08	109.81	109.47	110.34	110.77	111.77	112.05
99.439	95.695	94.695	97.429	97.832	97.559	96.81	98.278	97.184	95.376	98.382	98.074	96.089	96.569	98.829	98.65	97.61	98.709	96.4	99.043	98.763	98.187	100.28	97.624	98.879	100.05	98.895	97.409	99.603	98.181	99.735	99.323	96.424	99.247	99.088	97.988	98.006	99.724	97.848	96.097	96.325	95.789	96.726	99.014	97.16	98.844	98.432	99.225	97.34	99.015
107.87	106.31	104.35	105.44	104.6	105.24	106.39	104.65	107.6	103.59	107.61	104.54	106.56	103.77	106.69	105.65	103.68	106.77	104.42	105.18	106.64	106.1	104.67	106.38	105.58	106.44	105.41	106.24	105.77	106.52	106.45	105.16	106.79	105.65	106	105.6	103.22	105.03	103.71	103.86	106.4	106.93	104.7	106.15	104.68	106.11	106.16	107.05	105.36	104.15
99.114	98.059	98.075	96.748	98.342	99.092	96.468	97.589	97.744	97.419	98.391	97.87	100.16	97.556	97.792	98.669	96.816	97.676	100.58	99.463	99.185	99.133	98.977	97.395	99.491	97.633	99.593	99.009	98.694	100.46	100.69	98.971	96.246	98.809	100.44	98.468	97.749	95.281	99.082	98.048	96.452	97.838	98.102	96.487	99.005	98.942	98.139	97.93	100.04	98.011
107.71	107.04	107.82	105.02	111.21	107.01	106.41	109.17	106.89	106.81	108.11	111.51	107.02	109.07	107.13	105.87	108.48	108.56	109.05	107.24	108.67	108.27	107.81	107.85	107.96	107.6	108.3	109.92	107.24	108.76	106.72	107.32	108.01	108.18	108.87	105.57	107.5	108.16	107.53	108.23	105.91	106.61	108.05	106.61	106.51	105.24	108.34	108.41	106.61	108.02
105.13	102.93	104.1	103.41	106.32	105.81	106.09	107.36	108.28	104.69	104.87	109.4	105.84	105.82	104.18	106.54	108.22	107.3	105.4	106.14	104.29	106.71	106.1	104.33	104.55	107.28	105.01	105.45	104.02	105.47	106.89	104.51	105.85	106.4	109.62	104.18	105.72	105.38	106.13	103.28	105.64	105.91	106.49	105.18	105.11	105.27	104.67	107.17	109.04	105.19
99.858	102.27	100.43	100.43	102.88	101.84	99.231	98.908	102.43	100.09	99.976	101.19	101.93	100.16	103.97	101.43	103.41	101.13	101.15	101.88	101.7	103.08	100.32	101.96	98.023	99.862	100.49	99.076	100.5	102.05	103.04	101.24	99.811	101.41	101.31	100.92	100.99	100.69	101.1	100.49	102.45	102.92	100.93	101.39	101.17	101.08	99.972	102.05	103.6	101.13
98.884	100.24	99.54	100.72	100.8	98.67	97.553	99.359	99.713	98.784	98.595	100.23	99.798	98.33	97.46	100.82	100.02	99.748	100.9	98.863	100.34	99.056	99.115	99.448	97.647	99.342	102.75	99.101	100.73	99.578	97.468	97.975	99.324	98.377	97.909	99.64	97.935	98.539	99.68	100.98	98.275	99.04	98.803	100.75	98.99	97.247	99.507	98.008	101.16	98.307
109.93	110.28	111.25	111.57	111.45	109.47	111.4	110.11	110	110.53	111.13	110.79	111.97	110.07	111.15	111.85	109.27	110.57	110.7	110.56	109.71	110.39	110.23	110.18	111.44	110.1	111.14	109.74	111.67	110.47	111.63	111.39	109.63	107.67	109.43	109.02	111.35	111.16	112.76	111.24	109.46	110.76	110.46	110.76	110.05	110.6	110.55	111.21	111.36	110.42
106.22	103.71	106.88	107.78	107.76	106.47	104.78	106.34	107.41	106.39	107.4	106.78	104.42	107.33	105.88	107.32	105.92	106.48	107.92	107.69	105.16	103.11	107.22	105.01	108.79	106.58	105.79	107.38	106.99	108.72	107.16	106	107.99	107.02	105.69	107.69	107.5	105.16	106.09	107.23	104.71	106.06	106.34	107.46	105.58	104.88	106.37	107.1	106.68	105.2
106.26	105.59	103.55	104.38	105.34	102.85	107.25	106.03	105.28	106.01	105.2	107.52	107.34	108.91	102.89	107.34	105.28	104.47	104.76	103.9	107.63	106.16	104.91	107.35	105.85	104.54	106.87	105.08	107.03	107.12	103.61	104.33	104.96	104.4	105.92	106.81	105.35	103.49	106.51	105.4	107.28	104.25	106.54	105.42	105.98	105.99	105.42	105.75	105.04	105.05
104.74	106.64	104.86	106.7	108	105.07	105.96	104.93	106.45	105.27	102.57	104.07	105.28	104.56	105.64	104.29	104.17	104.37	105.51	104.39	103.5	106.21	107.59	105.22	105.92	106.59	106.2	105.57	104.81	105.84	103.57	104.57	105.88	105.82	106.05	104.79	107.3	105.08	106.39	105.77	106.38	107.42	106.41	104.55	106.02	106.45	106.39	107.08	103.3	103.97
105.87	102.8	101.08	101.7	104.94	101.95	102.62	102.71	102.69	102.92	102.62	103.51	103.61	103.96	102.2	101.83	101.93	100.83	101.44	104.81	103.55	103.79	104.16	102.59	103.37	104.16	102.4	105.4	103.2	103.03	102.75	102.13	103.26	102.84	102.67	101.24	101.63	104.48	100.84	102.69	102.81	100.84	104.72	104.15	101.85	101.66	103.73	102.02	103.12	103.12
104.46	105.58	104.68	107.55	107.18	104.65	107.05	105.34	107.44	107	105.49	105.41	107.53	106.36	108.63	105.54	106.61	107.03	108.6	108.85	104.88	104.72	107	104.43	105.93	104.99	106	108.17	108.3	106.19	107.62	106.82	102.58	104.22	104.22	106.27	104.77	103.85	106.95	106.5	106.9	103.49	105.35	105.21	105.26	105.47	107.68	105.33	104.39	104.9
105.69	105.47	106.44	106.06	105.48	105.83	105.18	105.09	104.35	106.01	105.46	106.2	107.31	106.63	106.55	104.52	105.04	105.01	107.69	104.82	105.18	104.71	106.8	104.16	103.16	105.91	104.81	104.54	105.64	106.42	105.96	107.64	105.27	107.47	104.89	108.21	105.91	103.62	105.75	108.15	106.1	107.11	105.02	105.5	104.11	106.64	107.09	107.91	105.45	105.46
104.23	104.24	108.53	107.19	108.43	106.37	107.46	106.92	105.31	107.4	106.84	106.41	106.03	106.38	105.61	107.57	108.04	106.43	107.01	107.1	105.96	107.3	107.05	106.09	108.57	106.04	105.28	107.12	104.62	107.55	106.2	105.98	107.95	106.94	106.58	104.79	108.02	106.64	104.21	107.61	106.94	106.94	106.67	106.55	107.85	109	106.96	105.35	108.07	105.94
103	101.59	101.43	99.372	102.29	101.32	98.24	99.624	101.6	100.48	102.05	101.57	100.87	101.77	101.33	100.42	101.43	99.443	102.48	100.54	99.021	100.78	101.81	99.802	100.33	99.546	101.71	101.53	100.19	101.06	103.03	100.25	100.53	102.97	100.56	100.11	101.61	98.587	102.51	100.51	101.39	101.47	101.09	102.95	100.71	100.69	101.56	101.38	99.004	100.71
98.147	98.306	98.365	97.783	100.77	98.969	98.157	96.44	94.954	97.042	95.455	98.162	98.517	97.397	99.013	99.574	97.018	98.159	97.93	98.156	100.21	98.801	99.482	99.87	94.32	99.142	99.563	98.842	102.22	99.819	98.019	100.11	98.638	97.731	97.486	98.24	98.116	99.289	99.189	98.206	97.254	97.277	98.592	96.845	98.455	96.951	100.46	96.951	98.462	100.11
106.04	105.55	105.42	106	106.16	104.81	107.45	107.18	107.76	106.99	107.99	106.67	106.9	107.17	104.45	105.68	105.93	107.23	107.3	105.77	105.71	105.83	105.48	106.49	106.51	107.25	105.33	108.13	107.87	104.37	104.05	104.57	103.98	106.6	105.16	103.74	107.58	104.33	106.91	102.66	106.84	107.27	106.98	107.32	104.53	104.44	107.05	106.25	104.96	105.13
108.92	107.06	107.87	107.78	106.05	110.09	107.12	109.41	106.09	108.11	107.69	106.16	107.28	106.04	109.57	107.83	106.54	109.11	107.06	107.14	109.05	107.56	106.2	108.41	109.35	107.52	108.64	109.95	108.86	105.92	106.73	110.61	108.31	107.38	107.31	109.26	110.32	106.29	108.11	109.28	109.29	106.92	107.76	106.34	108.2	108.85	109.43	107.76	108.89	107.88
110.49	110.88	110.67	110.58	108.84	110.38	110.04	111.79	109.06	109.02	108.51	109.8	108.83	109.32	111.43	110.71	111.26	111.62	110.74	109.32	109.98	110.62	111.32	110.65	109.07	111.64	111.29	110.21	110.38	110.29	110.37	110.71	109.83	108.51	110.68	110.62	107.63	109.43	109.87	109.2	108.19	110.57	109.23	106.6	111.57	108.13	108.94	111.49	112.41	110.43
98.658	98.143	96.177	100.25	96.913	97.22	99.852	98.194	98.311	97.501	99.512	98.142	99.355	98.64	99.97	95.43	96.919	99.739	97.286	96.772	98.338	98.417	100.2	99.593	98.507	98.924	98.971	96.774	99.736	97.247	97.174	98.272	97.129	98.176	98.96	96.1	100.17	96.588	97.647	96.548	98.248	95.199	99.098	95.506	98.228	97.064	98.361	96.665	97.727	98.812
106.57	108.95	107.29	108.84	107.41	109.88	109.52	108.4	107.93	108.44	107.08	107.23	108.24	109.43	107.24	108.91	107.76	107.11	108.48	109.25	109.65	108.23	107.78	105.92	108.45	109.51	107.81	106.56	107.49	107.56	106.3	107.48	107.32	104.94	108.36	107.9	109.15	106.26	108.58	108.23	107.19	107.48	106.5	108.21	108.62	106.83	110.67	109.02	108.26	106.28
109.05	107.44	106.17	107.6	107.53	107.66	106.23	107.54	108.67	110.36	107.07	108.86	107.75	107.67	107.41	109.23	109.72	108.25	109.52	106.64	109.32	109.52	109.08	107.58	109.08	107.79	106	107.5	108.19	107.47	108.62	108.34	107.38	107.04	110.88	109.6	111.01	109.26	107.08	109.48	106.46	106.89	107.04	108.48	108.35	108.04	108.74	108.17	107.16	110.93
101.35	99.893	101.35	101.56	101.36	96.465	98.746	101.98	99.74	97.874	98.286	103.28	99.358	100.88	97.915	99.467	100.05	102.35	100.33	99.458	97.305	99.267	99.095	99.161	99.25	101.28	100.98	100.96	98.289	98.642	100.43	101.05	100.62	98.961	101.53	102.23	100.43	101.34	102.73	98.946	98.392	103.09	100.05	99.565	98.496	100.16	100.08	101.08	101.89	101.26
107.26	109.36	106.93	110.2	107.96	110.13	109.06	107.95	108.96	108.28	106.44	108.05	108.11	108.96	107.01	107.99	106.65	108.23	110.17	109.8	108.49	108.72	108.03	106.25	106.5	106.39	108.71	107.66	108.6	109.09	107.39	106.85	107.18	107.92	107.61	109.14	109.78	107.44	110.42	108.42	108.35	107.3	109.34	108.51	108.51	108.13	110.27	105.78	107.08	110.03
106.13	104.4	105.67	105.96	105.28	105.17	104.86	106.02	107.08	106.25	106.17	107.85	109.22	106.36	107.19	105.57	106.45	106.61	105.64	107.72	104.44	107.2	107	107.66	105.87	107.89	107	107.01	107	104.24	107.35	106.47	104.85	108.79	105.15	106.26	106.97	106.33	109.53	105.64	107.42	109.22	108.71	105.41	108.62	107.3	106.79	105.22	107.16	105.43
99.126	97.534	99.338	99.156	99.612	97.897	101.03	101.79	99.561	97.794	99.714	100.06	97.794	98.929	99.073	98.637	99.487	98.098	96.784	96.609	99.197	96.936	98.933	98.965	99.523	98.448	99.47	98.367	97.793	98.14	99.438	98.023	99.392	98.069	99.443	100.07	100.32	98.621	99.534	100.56	98.143	101.45	99.155	100.9	99.329	95.756	99.668	98.451	98.448	96.928
97.739	97.024	98.146	96.749	97.244	98.689	97.65	94.805	97.826	96.378	96.643	99.302	98.766	97.995	100.8	97.069	99.691	99.378	98.111	98.315	99.377	96.395	97.463	98.265	98.322	97.209	96.215	99.86	97.606	98.131	99.803	95.231	97.205	99.802	97.005	98.486	97.917	98.137	97.268	100.02	99.261	96.162	97.686	98.049	99.532	98.247	99.484	99.939	97.714	98.775
104.52	104.37	104.63	105.78	106.03	105.36	106.84	106.35	107.67	105.89	105.06	104.55	106.27	104.82	105.27	106.85	105.75	105.08	107.59	106.93	105.88	106.84	103.85	102.99	107.29	105.27	104.53	103.83	105.5	105.19	106.43	105.12	106.58	106.93	107.23	106.71	104.76	103.89	108.39	107.11	105.07	107.32	103.33	106.37	106.89	106.28	103.67	107.96	106.13	104.73
107.06	105.65	107.25	106.84	109.59	109.18	107.27	106.81	106.3	106.93	105.42	106.8	109.05	107.69	107.28	106.93	105.44	105.5	108.32	105.15	106.39	105.11	105.73	106.37	107.12	105.67	104.88	106.35	105.2	107.84	105.37	106.59	107.49	106.86	108.47	106.09	105.82	107.51	106.99	106.96	105.33	106.85	106.06	106.81	106.81	105.97	105.71	104.41	106.67	108.2
106.22	104.53	105.28	106.51	106.41	106.03	105.59	108.3	105.65	103.49	104.74	106.14	107.06	105.57	107.1	105.99	106.65	102.82	103.71	107.07	105.36	104.46	105.38	106.54	108.38	106.25	106.43	103.5	105.29	106.63	103.69	106.06	104.08	104.98	107.23	106.84	106.43	105.79	107.35	104.77	104.38	105.84	104.48	106.73	105.64	107.65	104.98	105.92	105	106.16
104.33	104.91	105.67	104.96	105.05	103.6	105.78	106.3	105.49	104.78	105.53	106.11	104.98	101.24	105.57	104.83	105.12	106.34	104.28	107.76	105.09	107.5	107.04	103.81	106.1	105.98	105.35	107.97	106.47	106.66	106.44	103.09	104.64	105.74	104.4	104.54	105.45	107.53	105.67	104.31	104.77	104.33	105.04	106.85	105.9	105.66	106.47	106.95	106.67	104.67
108.33	105.69	107.06	105.61	107.37	106.22	106.61	107.97	108.82	108.14	106.24	106.99	104.95	107.25	106.07	105.14	107.43	107.94	105.71	105.98	105.22	106.25	105.07	106.45	105.28	107.01	107.84	106.39	105.55	106.98	108.86	106.91	106.59	105.21	105.83	105.06	107.31	107.48	104.29	108.01	106.45	106.46	107.62	107.88	104.85	107.3	106.59	107.57	105.13	106.55
109.58	109.14	107.83	107.94	108.39	107.12	105.86	108.57	107.82	106.05	104.14	108.61	106.97	106.11	108.92	108.52	107.27	108.12	107.09	106.49	108.52	107.79	108.97	109.55	106.82	105.81	108.21	108.23	109.26	108.04	108.91	108.57	108.25	107.85	107.47	105.24	108.66	107.46	105.32	109.03	108.08	107.04	107.09	105.82	108.54	106.45	108.28	107.82	106.56	108.46
100.53	100.99	101.43	101.02	99.696	101.29	101.82	100.5	101.72	102.02	101.15	100.48	101.37	99.266	99.131	102.14	102.66	102.63	100.76	100.57	101.85	100.82	102.75	96.24	102.57	100.51	103.53	102.2	99.785	103	99.399	100.39	99.518	100.5	99.956	100.97	100.19	100.72	100.59	100.64	99.366	100.41	100.55	99.727	101.69	102.29	100.45	102.09	99.965	101.51
107.46	108.33	108.95	106.55	106.92	109.14	107.23	110.02	106.67	109.88	107.35	109.76	110	106.57	107.6	107.48	107.48	109.05	106.51	104.95	106.49	110.56	107.14	106.74	107.94	106.05	107.46	108.2	106.52	108	107.93	108.28	109.45	107.58	107.66	108.94	109.16	106.04	107.91	110.09	107.94	107.41	106.03	106.65	107	109.7	105.71	107.31	107.19	107.68
107.08	105.68	103.66	102.58	105.65	104.13	105.49	104.72	103.08	105.14	104.12	105.39	106.54	105.53	103.7	104.99	106.75	105.21	105.28	105.6	103.88	106.94	106.23	106.96	103.89	106.78	104.79	106.17	106.52	105.69	104.85	103.48	106.54	106.4	104.53	105.13	103.91	104.74	107.25	106.31	104.47	105.95	106.78	104.82	106.88	104.82	104.47	105.96	106.09	106.44
107.21	107.16	105.9	106.13	105.63	105.26	104.54	109.62	106.48	106.91	104.92	106.27	107.29	104.83	106.58	106.53	104.79	105.49	105.97	105.98	105.28	105.41	106.98	106.97	108.25	106.98	104.72	107.84	102.83	105.43	106.71	108.53	108.32	107.08	105.87	107.64	107.97	108.98	105.89	106.9	104.9	105.82	106.79	105.84	104.92	106.27	106.78	108.51	107.43	103.45
106.99	103.93	106	106.13	107.66	107.08	104.85	102.4	106.41	106.48	105.36	104.92	107.22	105.53	103.47	107.58	106.27	102.89	107.18	104.5	105.16	105.56	105.73	107.29	104.89	103.72	103.41	105.81	106.39	105.54	105.55	108.95	106.34	105.91	106.29	104.07	105.96	105.22	107.16	104.14	106.45	106.62	105.56	108.24	105.09	104.16	106.35	105.31	105.76	105.4
109.13	112.78	109.99	108.76	112.1	112.54	108.64	109.83	111.88	110.36	110.74	107.98	112.19	109.42	110.75	110.5	108.19	110.6	111.88	112.49	111.98	110.6	108.78	112.38	108.69	109.27	111.06	110.92	113.98	112.69	109.54	110.81	110.67	109.41	110.69	108.75	109.19	111.15	110.13	110.96	109.77	110.11	111.44	109.52	109.15	110.62	110.26	109.7	108.79	110.77
106.83	105.38	103.93	105.56	107.98	104.82	106.3	105.29	105.49	104.78	104.06	106.16	105.18	107.25	105.06	104.55	105.98	105.97	105.5	104.94	107.81	108.35	105.52	105.78	106.94	108.35	105.86	105.86	105.79	103.91	102.93	109.42	105.17	106.71	105.3	104.95	105.08	106.71	104.6	106.77	106.43	104.15	106.01	107.28	106.38	104.65	104.02	107.09	106.07	105.86
106.91	106.56	103.8	103.73	105.02	105.27	106.5	107.98	105.01	105.61	103.62	106.16	105.77	108.47	106.09	106.71	105.31	104.32	106.64	106.21	104.7	106.58	106.43	104.2	103.85	105.47	104.9	106.81	105.77	106.18	105.93	104.65	105.91	104.92	107.01	105.02	105.54	106.36	106.65	104.99	102.9	108.16	107.89	107.92	105.1	106.66	104.71	105.99	106.45	105.02
107.08	108.04	109.89	106.66	109.03	107.55	108.08	106.8	106.67	109.69	108.49	108.07	106.7	108.04	109.32	107.08	108.04	107.91	108.04	106.82	109.98	109.29	107.38	106.11	109.89	109.17	108.26	108.88	108.11	109.34	107.98	104.08	108.47	108.05	109.06	107.89	108.07	107.88	108.03	106.71	107.64	106.89	107.67	107.4	108.02	107.39	108.67	108.67	108.97	110.21
97.394	99.662	99.477	98.551	98.358	97.246	100.3	99.051	99.719	98.543	101.05	97.582	96.797	98.58	97.335	97.836	99.054	97.916	99.539	98.378	99.344	99.614	98.328	97.204	98.511	98.621	98.611	97.754	101	100.27	97.504	100.34	97.078	100.63	97.615	99.188	96.685	98.948	97.962	97.465	97.772	99.739	98.746	97.578	99.491	99.17	98.052	97.489	97.621	99.714
107.07	105.29	108.44	109.74	109.1	106.98	107.99	108.87	109.43	108.63	108.76	106.76	107.89	107.57	108.54	107.28	108.36	107.41	107.92	110.06	107.73	107.77	105.66	108.18	107.24	108.13	108.51	108.33	105.88	108.16	109.17	107.68	108.53	108.74	107.46	107.36	107.94	106.96	110.74	107.3	108.45	109.95	109.43	106.74	105.4	109.98	107.79	108.12	107.21	110.73
105.59	108.88	109.17	103.12	106.62	104.5	103.93	106.98	105.46	107.89	106.52	106.22	104.8	106.34	106.91	104.04	105.87	106.97	105.41	102.83	107.9	107.07	106.16	105.93	105.02	105.31	105.13	104.67	105.92	105.09	103.33	106.32	108.02	104.18	104.29	105.78	104.43	105.76	103.35	105.63	104.69	107.83	106.53	105.66	104.93	101.16	105.22	106.63	105.52	104.18
106.03	106.68	105.82	104.16	106.44	107.22	105.51	105.67	106.37	106.85	105.78	105.22	105.47	106.63	104.36	105.42	107.67	103.17	103.67	104.93	106.5	105.86	106.62	103.63	105.4	105.46	106.33	105.93	105.71	102.64	106.02	106.51	104.74	105.7	106.7	106.7	103.97	104.42	105.24	105.12	105.78	107.55	108.31	106.38	106.32	103.35	104	104.73	102.63	104.49
106.87	106.22	107.12	105.9	104.47	106.32	105.56	106.7	107.31	107.51	104.98	107.88	105.66	106.04	105.88	106.5	108.14	106.3	105.23	106.07	105.1	108.13	105.68	105.61	107.88	105.52	106.04	105.91	106.47	108.22	105.72	107.88	106.62	105.56	106.75	107.05	105.48	107.7	106.6	105.65	106.49	108.89	107.86	107.73	104.79	104.84	108.16	104.84	104.97	105.87
110.59	105.88	107.3	107.88	108.91	109.42	107.7	108.34	107.4	109.56	106.87	108.23	109.54	109.05	108.03	109.32	109.05	107.31	109.41	106.73	108.29	108.02	108.5	107.92	108.96	109.06	109.33	110.06	109.18	108.69	110.22	110.72	108.11	107.81	108.26	107.06	107.28	109.69	109.91	110.76	109.51	108.94	107.62	108.11	110.13	108.43	108.56	108.84	107.39	108.82
112.65	107.73	110.37	111.81	111.99	111.23	109.19	111.42	111.57	110.42	110.25	110.75	109.39	109.4	110.75	110.45	111.02	110.85	108.69	108.13	110.09	111.1	109.69	110.04	111.84	109.31	108.84	112.95	107.88	110.7	110.67	109.77	109.86	112.39	110.6	109.21	111.83	109.09	108.2	109.71	110.4	110.34	110.32	110.82	110.87	110.51	109.08	111.62	110.63	112.31
100.2	97.133	98.368	98.759	98.44	99.16	99.258	96.622	99.898	96.549	99.347	98.692	96.738	97.489	99.324	98.38	97.17	98.109	99.677	98.922	98.177	97.425	97.434	98.725	97.635	96.448	100.06	99.774	97.839	96.722	96.209	97.853	98.115	97.179	96.441	96.739	100.18	100.04	98.283	98.578	97.57	95.144	97.317	97.971	98.886	99.079	97.22	98.538	97.534	98.477
102.84	104.6	107.55	106.02	105.39	105.46	103.61	106.39	106.42	103.45	102.69	103.89	105.9	106.87	105.86	105.95	105.45	105.03	104.86	104.65	105.78	107.4	106.32	105.71	102.8	102.8	107.01	107.71	103.92	104.19	107.4	104.95	103.78	107.57	105.07	107.38	107.21	105.94	105.54	105.34	106.46	104.97	107.79	106.67	104.64	105.44	107.73	106.5	108.46	106.51
100.56	102.87	100.11	102.11	101.45	105.46	103.41	102.83	102.27	105.32	102.42	103.11	101.72	101.87	102.9	102.2	102.75	104.36	102.49	103.19	102.81	103.18	101.18	102.39	104.64	101.86	101.84	104.54	103.06	105.06	103.71	102.48	102.24	101.35	102.17	100.9	103.68	103.27	104.41	101.52	103.14	102.42	101.95	102.58	103.66	100.71	102.79	103.91	100.93	101.25
97.576	97.94	98.249	96.887	98.299	96.195	98.683	98.742	98.799	99.387	96.877	98.935	97.626	99.997	97.624	97.973	96.439	97.652	97.49	99.56	98.95	98.932	98.192	98.769	96.102	99.626	97.522	95.477	99.645	98.077	98.292	99.074	98.837	97.629	98.908	96.628	97.06	97.792	97.059	96.748	96.392	99.983	98.459	96.419	98.133	98.712	98.37	98.234	98.545	99.056
107.96	108.29	107.79	108.74	110.47	107.98	107.86	109.74	107.89	108.97	109.44	108	109.32	109.69	108.41	107.46	108.63	108.36	107.63	108.29	108.79	108.52	107.21	108.82	105.92	109.81	109.15	107.65	108.13	109.23	109.61	109.79	108.79	108.03	106.86	109.91	109.27	109.15	108.43	109.2	106.53	106.8	108.38	106.43	106.34	107.27	108.9	105.77	107.47	107.53
97.682	99.005	98.393	97.242	97.98	97.698	97.724	95.324	98.838	99.429	98.227	98.378	98.505	98.84	96.421	97.867	96.073	97.495	98.392	97.943	97.17	96.979	98.332	98.792	98.038	99.617	100.39	97.985	101.4	96.504	99.43	96.553	99.599	96.645	97.343	98.709	96.008	97.073	96.619	97.88	99.11	98.035	99.956	98.453	99.112	100.93	99.336	98.07	96.4	100.08
105.96	104.94	104.51	106.91	104.82	104.4	106.07	106.97	105.19	105.85	106.59	106.26	105.49	106.67	105.56	106.06	104.33	106.39	106.09	104.7	106.58	106	105.51	106.19	106.35	104.48	103.77	105.3	106.1	105.33	107.39	104.46	105.07	102.43	102.58	105.74	104.96	107.71	104.89	105.7	104.06	107.52	107.01	105.9	107.42	106.04	105.28	104.88	106.44	106.3
100.65	100.24	99.928	99.838	100.66	102.47	97.585	98.54	99.597	102.11	99.636	98.782	99.186	101.15	99.659	97.624	98.867	98.803	99.057	100.12	99.258	102.13	99.965	99.334	100.22	102.18	99.775	99.928	101.16	102.36	101.26	99.624	99.928	103.46	101.42	101.04	101.56	103.41	98.268	100.57	99.495	99.932	99.594	99.09	100.42	99.768	101.24	100.78	99.972	102.46
103.92	104.65	105.99	105.03	104.83	106.67	103.53	105.14	106.99	104.64	103.84	106.51	106.72	106.51	104.73	107.02	106.04	105.15	105.49	104.28	107.18	105.51	105.95	105.81	105.74	104.99	105.05	104.95	105.35	105.25	107.69	104.03	106.86	106.77	104.85	106.97	104.99	105.81	105.4	107.36	105.31	104.9	105	104.09	106.19	104.75	106.93	105.54	108.01	104.59
108.73	106.13	106.69	108.86	104.71	107.91	107.67	106.55	108.08	108.94	106.16	108.15	106.28	105.29	107.14	107.83	104.76	109.01	108.17	110.48	106.23	106.69	108.08	107.95	110.11	108.75	108.13	107.75	106.71	107.58	106.94	107.66	108.46	106.94	109.07	105.57	108.19	108.42	108.52	107.17	107.82	106.16	106.95	106.25	108.68	107.23	107.54	108.83	106.85	106.08
100.98	100.47	99.661	101.04	97.244	100.69	101.16	100.07	102.7	99.685	101.16	101.43	101.13	101.16	100.33	99.088	100.47	99.762	98.338	101.48	99.815	99.912	99.845	99.272	101.23	100.55	99.27	100.83	101.92	101.8	100.08	99.504	100.96	99.28	99.232	99.908	101.3	96.793	98.887	101.3	101.19	100.76	100.92	100.06	100.87	101.75	100.39	100.86	101.06	99.755
106.77	105.53	106.85	107.04	106.14	106.6	108.19	105	104.96	107.37	106.75	108.72	107.9	106.85	104.91	105.68	107.37	104.87	107.27	106.23	107.53	105.87	108.2	106.15	105.9	107.16	105.5	107.27	102.85	106.22	106.3	105.51	107.76	108.42	106.11	107.49	107.1	107.73	108.53	108.88	106.1	106.54	107.64	106.68	106.18	107.79	106.92	104.31	104.16	103.88
107.69	108.57	109	108.67	109.68	109.14	108.47	108.69	109.5	109.18	106.72	108.01	108.93	108.36	107.49	108.53	107.89	109.75	108.85	109.58	105.36	106.34	109.2	107.46	109.33	107.55	108.83	108.1	106.69	109.19	106.65	107.85	108.08	108.98	108.32	107.49	108.3	109.82	108.58	109.83	105.99	108.62	109.7	109.85	109.11	108.49	109.27	109	109.42	108.15
106.92	103.9	105.76	104.26	107.2	104.12	105.75	105.85	105.85	105.45	105.04	106	105.74	107.12	105.3	105.63	106.63	106.53	103.28	104.95	104.92	104.6	104.75	106.64	103.88	105.26	106.09	108.1	104.85	105.99	106.68	107.39	105.37	105.09	105.78	106.79	107.88	107.27	104.75	104.87	106.5	104.93	103.79	104.7	103.97	104.07	105.22	105.3	107.83	105.87
100.75	99.152	99.553	101.19	103.42	100.63	100.08	102.68	101.25	101	101.83	98.471	101.58	100.67	99.94	102.27	98.963	103.14	102.37	99.72	101.43	101.68	101.91	99.503	100.52	101.99	99.895	100.24	99.638	101.19	100.46	100.36	101.95	102	100.91	102	100.93	100.55	100.69	100.64	101.4	99.821	100.77	101.82	101.09	98.5	100.59	102.72	101.05	100.3
101.28	99.856	98.99	99.152	100.19	99.371	99.943	100.57	101.28	100.5	101.06	99.116	100.97	99.666	101.17	99.332	100.13	100.63	102.96	98.209	100.59	101.15	100.89	103.48	99.871	99.861	99.66	101.06	100.3	101.77	100.71	99.255	101.14	98.052	99.804	99.96	102.2	100.76	100.35	101.43	101	101.81	100.49	100.59	98.847	100.76	98.354	101.3	100.53	99.191
95.593	97.181	98.406	96.523	97.088	99.041	96.544	97.607	96.311	96.573	98.158	98.102	97.008	97.641	96.708	98.138	96.97	98.813	98.828	99.191	100.18	98.667	98.915	98.438	94.437	98.617	98.757	97.429	97.651	96.669	97.626	97.623	97.926	96.976	98.984	99.178	98.099	97.402	97.91	98.751	99.113	99.39	96.687	96.113	97.977	100.14	99.658	98.809	97.142	96.596
108.04	108.52	107.27	107.07	109.65	107.4	107.2	109.07	109.3	107.97	109.34	108.82	106.88	108.76	108.28	109.41	110.1	109.73	109.19	108.7	106.43	107.97	109.03	109.08	108.51	108.72	109.36	109.04	107.26	109.96	108.69	109.62	107.46	109.42	109.28	109.33	108.03	108.58	108.33	109.59	107.21	106.69	107.8	109.05	107.22	110.43	111.77	107.39	109.98	106.54
107.8	104.22	106.41	106.45	108.29	106.57	105.66	106.04	106.46	105.51	108.91	105.95	107.36	107.64	106.28	106.92	105.23	105.42	103.53	105.94	107.93	106.97	107.32	106.35	106.8	104.67	103.69	105.16	106.95	106.91	106.63	108.07	104.83	107.87	105.7	106.65	105.95	105.4	104.2	105.21	104.47	106.89	107.7	103.6	106.58	107.23	107.83	105.92	105.45	106.97
99.298	100.14	98.347	100.79	101.09	100.09	102.39	101.09	100.44	101.66	100.85	100.54	100.92	98.825	101.56	99.119	100.2	102.09	99.053	98.591	99.189	102.19	101.08	99.726	99.316	101.07	101.35	101.74	98.72	98.635	103.81	99.873	100.65	101.92	101.17	100.72	100.43	100.94	102.25	99.573	100.6	102.44	99.649	101.54	100.72	99.724	98.836	100.76	102.77	101.62
106.24	106.1	106.79	104.17	105.78	104.56	105.8	104.76	104.96	106.67	107.85	106.73	105.42	104.32	105.46	108.38	105.68	103.94	105.15	105.15	104.89	105.45	105.01	106.12	104.48	106.4	104.64	105.27	105.34	104.18	103.43	105.45	105.46	103.29	104.39	104.04	105.7	105.77	105.72	105.69	105.48	105.12	105.52	106.56	104.58	106.57	106.07	104.56	105.57	103.79
108.64	106.72	108.25	106.69	106.87	109.35	109.93	108.07	108.38	110.48	107.18	109.05	107.93	108.37	109.41	110.39	107.6	108.37	107.15	109.51	110.17	107.82	108.56	109.97	108.73	106.65	108.85	107.6	108.03	108.23	106.97	107.29	107.21	106.85	110.27	108.11	106.64	108.16	109.01	107.87	108.6	110.4	109.91	108.35	106.73	110.84	109.05	109.04	107.87	106.93
105.59	107.47	107.01	106.8	105.96	107.09	105.13	103.62	107.13	107.06	104.4	105.6	106.52	106.02	107.49	106.69	105.47	106.08	106.44	106.44	105.92	104.36	105.07	107.03	105.26	105.82	105.38	105.16	107.07	105.61	103.52	108.49	107.83	106	102.96	106.05	106.05	107.1	105.91	104.54	105.71	107.19	106.03	105.53	104.54	104.08	107.34	105.2	105.32	104.23
108.02	106.2	106.92	106.74	107.99	106.1	106.09	106.61	108.93	105.84	108.71	106.49	104.93	106.53	107.35	107.3	106.26	105.75	106.59	106.42	105.69	106.86	106.94	105.42	107.29	105.23	105.72	108.25	105.22	105.37	106.33	105	107.78	107.94	104.78	106.59	107.28	108.17	106.8	106.12	108.51	108.02	107.07	105.81	107.43	104.74	107.49	108.42	107.44	107.13
99.515	100.26	101.51	99.278	101.03	98.586	101.31	99.174	101.35	100.48	100.24	100.33	101.86	98.809	103.07	99.654	101.83	102.03	99.022	101.02	101.39	100.51	100.98	100.04	102.9	100.19	100.36	100.81	97.54	99.886	102.63	99.382	100.86	99.569	99.744	102.58	98.876	100.14	100.11	101.34	100.2	99.434	101.76	99.636	102.11	99.103	102.22	100.07	101.11	100.59
107.22	108.72	107.87	106.98	110.78	110.2	111.51	107.76	107.79	106.24	108.04	108.2	109.15	106.85	109.16	107.22	108.64	110.35	107.8	108.07	109.56	107.93	108.74	109.59	106.69	108.71	109.76	108.75	108.28	111.36	108.22	108.84	107.63	111.1	108.62	108.12	107.37	108.42	106.7	109.37	111.84	109.62	107.35	106.4	105.39	108.47	108.71	108.71	106.92	108.56
109.39	107.07	109.67	109.76	109.36	108.65	109.94	107.63	105.75	107.35	109.76	109.74	107.46	108.19	109.9	108.21	106.77	106.29	110.11	106.87	109.52	110.47	109.39	108.31	108.87	110	106.08	104.84	107.71	108.31	109.14	104.54	107.32	108.06	109.86	107.16	107.77	109.44	107.15	107.25	108.42	106.85	108	108.24	107.1	108.89	109.62	106.89	108.75	107.98
109.61	109.83	106.05	109.89	109.6	109.22	107.16	109.85	105.99	111.1	108.24	107.15	109.39	106.9	105.71	107.19	108.56	106.73	107.25	109.17	108.96	108.25	108.36	107.92	106.84	107.69	109.43	109.32	105.82	108.58	109.69	109.07	109.01	108.14	108.3	105.87	106.95	109.28	108.7	105.43	106.97	107.41	105.67	105.67	107.78	108.33	106.96	106.04	110.95	109.37
106.51	105.69	104.14	108.12	106.8	108.46	104.28	106.6	106.07	105.68	107.41	105.89	106.91	104.77	105.91	104.99	105.11	105.18	105.74	106.93	105.48	104.7	105.29	106.13	105.37	103.39	105.25	105.32	104.48	104.75	105.12	104.98	108.04	106.93	105.4	106.39	103.85	105.02	106.15	105	105.39	104.98	106.64	105.75	107.89	108.07	105.94	105.79	106.21	106.26
109.31	107.56	107.92	107.68	108.53	110.82	109.58	109.36	107.66	107.25	107.83	109.72	108.69	109.79	107.69	109.71	109.12	110.11	108.15	105.65	107.64	108.59	110.49	108.62	108.84	108.78	109.03	108.09	104.92	105.63	108.62	108.55	107.95	110.95	109.76	108	107.31	108.52	107.23	108.45	111.53	109.02	107.95	107.34	107.23	109.16	108.12	108.4	109.42	109.44
107.12	106.46	108.1	106.56	108.91	108.83	105.94	108.96	107.6	106.88	106.58	107.91	107.5	105.75	106.31	108.4	107.96	106.43	109.16	108.36	108.85	108.08	107.52	105.96	108.34	108.61	106.16	109.78	106.03	107.86	107.45	108.67	108.55	106.63	107.23	108.24	107.94	109.28	108.48	108.05	108.53	108.75	107.18	107.88	107.51	107.87	107.58	107.15	106.21	108.52
103.17	104.28	104.92	105.64	107	105.17	105.67	104.51	103.25	102.73	106.14	103.38	105.74	104.34	104.84	104.33	104.53	106.99	104.4	105.25	105.3	103.4	106.18	107.69	104.67	107.01	107.22	105.82	105.89	108.54	108.37	104.1	105.37	105.07	106.45	106.32	104.49	104.43	108.22	105.04	105.13	105.12	102.27	106.94	106.87	106.96	105.11	105.94	106.01	107.57
108.99	107.28	109.3	108.1	109.5	108.06	107.35	107.72	109.09	108.31	110.22	107.65	109.69	106.61	110.57	107.95	108.65	108.55	107.63	107.23	107.15	109.32	107.68	111.22	108.41	106.52	108.03	106.62	108.06	107.55	109.17	108.64	108.65	106.37	105.71	106.5	109.82	108.23	107.21	107.42	107.92	108.32	107.36	107.02	109.47	107.09	107.65	107.4	108.65	109.76
106.13	104.34	105.88	106.65	107.92	107.03	107.07	107.62	107.91	105.71	107.19	108.77	107.46	107.09	107.28	106.94	107.03	107.36	105.69	105.51	106.16	105.24	105.47	106.66	106.55	106.39	105.31	106.85	105.98	106.17	107.14	106.4	108.65	105.16	107.68	106.74	107.25	106.2	107.86	106.89	109.76	106.97	105.82	108.43	107.07	106.8	104.29	106.3	106.43	107.73
106.71	104.93	104.02	107.33	105.91	103.33	105.59	107.66	106.97	105.55	105.14	104.72	103.83	108.16	105	106.72	106.5	106.87	104.91	105.66	105.69	106.77	106.9	107.1	106.15	106.77	104.51	104.91	104.64	104.66	107.41	108.31	105.79	104.98	106.01	107.49	104.29	105.86	105.37	104.14	104.32	103.76	105.78	106.83	107.18	106.64	104.71	103.91	104.32	106.05
104.83	105.16	105.27	102.54	103.57	105.42	105.07	105.66	106.55	107.8	107.65	104.55	106.1	105.1	105.39	103.49	106.32	104.69	104.76	106.05	107.59	105.58	105.71	104.85	105.76	105.67	106.76	105.97	105.29	104.65	105.61	106.83	106.21	107.68	104.64	105.82	107.06	105.4	104.91	105.83	107.56	105.46	104.06	104.51	107.69	103.85	105.01	104.57	106.04	104.94
106.36	108.52	106.04	106.77	107.63	105.67	107.98	105.44	107.57	105.44	107.11	107.18	107.98	105.96	103.76	107.2	107.79	107.93	106.39	106.29	105.66	105.81	105.8	107.51	105.54	109.05	106.1	106.38	103.79	104.45	107.63	107.85	104.61	106.08	104.93	104.79	106.18	107.83	106.31	107.99	105.74	108.54	105.81	106.05	105.07	106.6	108.64	105.75	107.05	107.67
100.62	99.608	100.35	99.073	102.52	100.64	100.71	99.102	101.11	102.51	99.837	100.49	100.58	101.96	100.97	101.22	101.35	102.13	100.9	100.99	100.49	97.86	99.601	102.51	99.782	101.72	100.36	101.69	102.04	101.19	101.68	99.209	100.45	98.286	99.855	101.99	99.786	101.24	99.278	101.31	102.14	101.27	100.35	101.78	101.31	102.76	98.757	99.114	101.38	100.26
108.32	106.07	104.34	106.07	103.75	106.52	105.65	105.32	105.51	104.77	107.4	105.06	105.68	106.95	109.13	105.44	107.79	104.82	105.66	105.99	104.72	105.21	105.02	105.49	104.36	104.65	106.42	104.45	106.86	104.66	106.93	104.51	107.01	104.63	107.64	103.29	103.23	106.77	105.32	105.3	103.47	104.03	104.17	105.19	105.97	105.78	104.76	107.04	106.08	105.39
98.678	99.205	98.994	99.113	97.858	98.032	99.262	97.408	98.336	99.205	97.038	99.362	99.596	98.721	98.983	98.148	99.261	99.607	97.092	96.918	97.741	98.254	96.187	96.231	98.533	98.95	97.165	98.258	97.977	98.882	97.938	97.459	98.309	95.918	97.649	99.136	96.464	98.477	97.648	98.054	99.518	98.316	96.404	98.83	97.596	97.72	97.842	99.949	98.021	97.737
99.592	101.88	98.814	100.58	99.833	100.9	102.19	98.335	99.816	100.66	100.41	100.6	100.36	99.36	100.02	97.934	100.48	99.716	100.7	103.64	101.19	102.25	100.75	100.39	101.6	101.42	100.67	100.32	100.78	100.64	98.883	101.11	100.69	101.82	98.701	100.6	99.527	101.04	100.02	100.46	100.68	100.45	99.882	99.499	99.512	99.73	98.353	100.99	102.52	101.09
104.75	104.55	105.95	103.63	104.23	106.55	106.52	108.05	105.3	106.89	106.04	104.46	105.8	107.19	105.87	105.52	107.48	104.15	103.28	104.13	104.49	105.1	104.81	104.48	105.45	105.26	107.46	106.63	107.53	106.03	104.14	105.93	104.8	105.19	107.28	104.34	106.15	106.08	105.67	106.44	104.59	107.16	105.67	104.47	106	106.32	104.96	104.89	101.62	104.71
108.56	109.53	110.63	110.12	113.18	111.16	110.71	108.41	108.91	109.74	112.74	109.42	109.21	110.68	109.39	112.75	108.85	111	111.29	110.65	111.08	111.05	108.82	112.07	111.66	111.25	108.06	110.14	112.4	109.63	109.8	110.98	109.22	109.92	111.65	110.07	110.91	112.42	110.94	109.34	110.58	110.59	108.49	107.29	109.3	108.82	108.63	110.33	111.82	109.03
108.19	106.48	106.74	107	109.3	107.15	105.35	106.29	104.2	108.01	105.36	105.97	110.04	106.42	106.52	106.51	107.55	108.09	104.26	106.6	106.41	105.97	107.42	104.32	105.82	107.9	105.06	107.98	105.06	104.08	104.67	107.98	103.85	108.72	107.49	107.5	106.25	106.51	107.2	107.34	106.01	107.36	106.43	108.2	107.81	107.51	106.13	105.97	107.7	106.73
97.657	96.559	96.678	96.628	99.912	98.262	100.23	97.948	98.447	99.128	99.165	98.429	98.623	98.674	96.979	98.794	98.104	98.017	97.311	100.04	98.333	100.43	98.372	98.139	99.961	98.248	99.421	96.924	97.613	96.695	97.189	97.133	98.62	96.978	99.139	98.312	99.198	97.761	97.986	99.194	99.155	97.755	98.593	98.342	99.387	97.307	98.501	97.595	97.774	96.393
104.67	105.43	107.33	104.3	106.54	105.53	104.62	105.55	107.48	106.28	105.59	107.32	105.79	105.19	105.38	105.75	107.45	106.62	105.4	107.02	107.69	105.26	106.79	107.44	105.08	105.34	106.51	106.79	106.7	105.5	106.35	105.44	106.46	105.43	104.59	105.64	106.83	106.1	106.83	107.55	106.52	106.92	107.14	107.63	107.13	106.98	104.69	105.44	104.45	104.97
96.564	98.695	98.016	96.76	98.908	97.962	100.17	96.683	97.496	97.26	97.151	100.4	98.041	99.911	98.967	98.591	97.615	98.434	99.004	98.736	98.048	99.208	98.188	98.291	97.398	99.865	98.318	99.709	99.169	97.682	99.554	95.972	97.691	98.6	96.899	97.481	95.854	97.698	97.512	99.504	99.179	97.986	98.771	98.958	97.262	99.037	95.195	98.272	97.403	99.39
109.13	110.22	110.7	108.05	108.36	108.52	108.75	110.98	108.8	110.05	107.78	108.26	106.37	106.68	109.04	110.12	108.78	106.91	111.31	107.46	108	110.15	108.28	106.76	109.08	109.57	109.24	108.68	107.58	106.74	108.69	107.9	109.56	107.95	110.41	106.61	109.73	106.98	109.78	107.48	109.86	107.08	109.1	109.72	109.04	110.44	108.77	110.38	109.04	108.05
107.81	108.94	106.62	108.38	108.17	111.13	107.35	106.69	107.2	107.1	110.11	107.21	105.77	108.16	107.74	108.15	107.55	108.17	108.2	107.35	108.11	107.33	112.27	107	108.66	109.61	108.06	107.89	110.02	108.36	108	108.96	108.7	108.6	107.84	108.53	107.71	107.19	108.04	109.03	108.79	106.44	108.61	111.89	108.45	107.22	107.31	106.67	107.15	109.57
108.35	106.97	109.82	108.32	109.1	106.74	109.32	109.28	109.39	109.27	110.95	109.13	108.88	109.54	108.48	111.36	108.79	108.63	108.58	107.9	110.26	108.25	108.38	108.59	108.59	106.77	108.73	109.1	109.01	107.02	110.25	109.56	109.48	107.41	107.42	109.23	109.55	105.89	109.54	110.11	106.85	107.46	108.16	108.44	108.02	108.3	109.04	108.43	110.42	107.28
105.29	105.62	107.55	107.97	105.61	105.05	105.41	106.9	105.03	106.03	105.41	106.11	105.97	105.03	104.88	106.06	104.52	104.02	106.87	106.98	106.95	105.73	106.31	108.07	105.48	105.33	105.87	106.82	106.1	105.68	106.42	106.76	104.94	106	107.62	106.53	104.82	107.54	105.66	107.33	107.18	107.79	107.01	106.41	106.68	106.24	108.54	107.32	106.55	104.45
106.97	105.88	109.5	106.38	109.18	107.67	105.53	109.87	111.01	108.73	106.92	108.91	108.77	107.91	108.47	108.29	108.03	108.31	108.43	106.02	107.32	108.54	106.84	111.16	108.79	109.28	109.05	107.81	109.6	108.32	106.88	109.55	108.62	109.24	109.49	108.75	106.77	109.69	108.4	108.1	108.62	108.8	107.63	107.66	108.18	107.18	108.04	109.21	109.69	108.6
105.75	107.84	105.26	106	106.12	104.64	105.62	105.43	107.33	106.1	106.59	105.76	106.47	106.31	107.89	105.28	107.54	107.37	106.93	105.84	105.49	104.78	106.99	107.59	106.05	106.07	105.73	105.46	106.56	106.13	105.74	106.08	107.91	105.46	107.31	108.29	107.5	106.84	109.52	106.54	108.14	107	105.33	105.34	108.53	107.43	107.83	106.54	103.74	106.96
108.08	109.98	110.23	107.94	107.61	106.73	108.3	107.66	107.52	106.2	107.41	109.24	110.07	107.36	107.14	107.67	108.7	109	104.07	107.24	107.43	107.23	109.16	108.97	108.41	107.3	108.99	107.74	109.47	107.47	109.35	108.59	109.72	106.47	107.63	110.44	107.98	108.51	108.4	108.94	109.87	107.68	109.86	107.21	108.62	108.71	110.04	109.59	110.26	107.85
107.9	107.48	109.67	107.49	107.63	106.98	108.61	106.67	106.62	104.76	109.25	106.13	108.51	107.91	107.75	108.25	108.01	107.11	106.22	108.35	105.63	108.19	109.06	108.03	106.66	106.15	107.78	110	105.52	107.52	109.07	109.09	108.3	105.9	109.78	108.42	110.09	108.8	107.77	106.53	106.26	109.58	109.39	107.75	107.16	107.29	106.76	108.13	106.96	107.25
105.29	105.1	107.04	106.77	105.86	106.37	105.61	103.68	106.86	107.14	105.33	106.79	105.56	106.09	107.11	104.94	105.17	108.97	104.63	105.72	106.19	105.67	106.1	106.07	104.1	106.17	107.14	105.68	106.16	106.05	105.08	106.09	105.55	105.13	105.22	105.48	106.15	105.91	104.71	104.79	106.23	104.42	105.14	105	104.28	104.9	106.84	105.6	105.97	106.19
104.69	105.99	104.24	105.76	105.1	105.41	106.57	105.13	106.5	109.51	107.34	106.11	107.99	107.44	107.65	106.23	106.52	105.5	105.34	108.44	106.85	108.24	107.22	107.53	105.28	102.16	106.41	105.97	106.63	107.93	105.82	106.58	107.01	108.27	106.13	105.86	109.17	105.17	107.32	105.39	106.56	104.67	106.36	106.66	103.76	105.79	104.83	109.26	106.21	106.53
111.8	106.74	107.03	108.07	109.9	107.1	108.1	109.36	108.74	107.96	107.86	110.53	109.61	106.38	110.48	108.4	107.46	107.67	107.2	107.24	109.19	108.79	107.28	107.88	108.73	108.4	106.84	108.46	107.98	108.19	107.24	109.96	106.98	109.57	109.41	107.78	108.04	107.37	107.75	107.47	106.82	107.15	105.43	107.93	109.97	110.53	108.68	108.29	109.93	108.65
106.35	104.62	107.04	106.59	107.65	105.45	105.84	106.38	106.48	106.39	108.48	107.03	104.06	106.88	105.55	107.23	104.5	107.65	105.97	106.1	109.28	103.68	104.88	106.24	108.13	106.56	107.25	104.21	108.43	107.05	108.09	107.18	106.6	105.67	106.98	108.67	107.18	105.64	102.78	106.48	105.01	104.78	106.68	104.95	107.19	106.93	107.61	106.94	106.1	105.34
104.11	104.75	107.28	105.09	104.18	105.4	103.86	106.71	104.83	105.54	103.7	107.14	107.38	105.63	107.39	107.28	107.38	103.36	105.26	106.07	105.9	106.49	104.79	105.74	105.94	103.48	104.07	106.46	104.85	107.55	104.78	104.65	104.31	106.68	106.84	106.84	105.05	104.7	104.73	106.36	106.06	108.41	106.68	105.69	104.02	105.74	105.71	106.41	105.43	105.39
98.857	96.652	100.43	99.573	97.893	97.879	99.056	99.755	99.999	98.264	98.533	99.81	101.78	100.38	99.725	99.305	98.98	99.103	97.844	98.216	100.68	101	99.762	99.207	98.241	100.51	100.45	97.569	102.28	99.071	98.614	100.08	97.776	99.965	98.909	98.477	101.15	97.599	99.25	99.859	100.32	98.627	98.898	98.305	99.416	98.142	99.424	96.731	98.84	100.08
108.63	108.5	108.25	108.37	110.12	110.87	107.21	108.59	106.38	107.33	109.11	106.53	109.66	106.91	107.44	108.89	108.5	106.91	108.13	108.58	108.25	108.61	108.97	107.29	107.27	105.72	105.69	107.11	109.27	109.2	106.67	107.56	107.88	108.86	107.12	106.6	109.46	108.26	106.79	106.71	106.49	107.42	109.09	106.03	107.09	107.25	111.18	107.81	108.16	107.67
106.27	105.42	107.12	106.52	106.85	109.45	107.17	106.55	107.14	106.81	106.75	107.19	106.04	108.69	106.1	106.66	106.34	106.05	107	108.66	107.41	106.29	107.21	106.43	106.06	109.13	106.91	109.63	105.08	107.06	108.34	107.64	105.16	105.71	107.74	106.74	106.05	107.08	108.4	105.22	105.27	106.77	104.74	108.49	106.74	106.76	104.07	106.75	105.94	107.34
106.89	106.83	106.03	109.07	106.84	108.08	109.94	104.21	108.36	105.51	105	106.22	106.01	106.43	107.16	107.72	104.34	103.89	107.92	107.33	105.29	106.24	107.26	105.93	106.37	106.38	107.71	106.13	108.57	105.19	107.15	103.21	106.25	106.81	105.36	106.8	107.94	107.01	106.9	107.64	108.27	105.97	106.39	102.29	107.17	107.12	104.73	106.89	106.6	106.04
107.82	106.86	108.63	107	107.63	108.3	109.12	109.12	108.04	106.88	109.39	109.07	109.66	107.84	107.63	109.4	106.28	109.1	106.12	109.58	106.89	109.56	108.97	107.27	108.87	106.67	107.4	105.52	107.58	108.88	108.95	107.58	108.06	110.58	108.92	108.55	107.25	105.81	106.79	108.7	109.77	108.77	108.21	108.39	107.53	108.01	109.14	105.78	107.93	106.96
105.67	107.56	105.51	106.99	104.99	106.58	107.82	105.44	107.64	107.14	106.5	104.65	105.42	105.45	108.18	106.32	106.12	108.06	106.22	105.18	107.33	106.78	104.35	104.67	107.25	105.8	106.2	104.87	108.4	105.32	108.14	107.06	104.73	106.95	109.47	104.79	104.89	107.62	106.79	105.76	106.6	107.03	106.99	106.58	105.73	107.55	105.38	106.17	104.79	106.97
97.821	97.472	97.391	98.416	97.916	95.978	98.662	98.001	96.929	98.77	97.443	99.11	97.836	94.908	97.384	98.275	98.901	98.074	98.803	98.066	97.443	96.257	97.885	97.343	99.359	99.515	100.68	97.769	95.699	98.691	98.017	97.247	100.17	97.041	97.277	99.866	98.701	96.589	98.356	98.002	96.967	97.5	100.09	98.719	96.968	98.676	98.252	98.382	96.797	97.084
110.19	106.98	110.45	110.4	108.91	107.66	107.57	109.51	106.5	107.29	110.95	108.83	105.92	109.5	107.16	110.74	108.87	109.04	109.84	106.61	107.52	109.36	109.34	109.76	106.98	107.65	107.32	109.71	106.58	107.33	107.69	109.44	109.26	107.11	109.53	109.25	107.31	108.58	107.35	110.73	108.02	107.78	108.11	107.28	108.34	107.43	108.59	107.1	107.38	110.1
106.3	108.37	108.24	105.15	107.62	107.41	103.9	105.09	105.15	108.02	106.04	106.96	106.59	105.99	106.19	105.99	107.2	106.84	107.33	106.19	106.96	104.99	107.38	105.94	107.83	107.76	105.72	106.14	104.43	106.59	105.33	106.8	106.31	108.55	107.36	106.14	108.47	105.04	107.54	105.69	107.35	108.71	106.22	105.92	106.6	105.76	107.82	105.83	104.28	108.01
101.09	98.447	100.76	101.62	99.474	102.45	100.51	98.683	99.963	99.619	99.776	100.09	99.66	97.999	103.72	98.958	104.08	100.01	100.52	100.54	103.04	101.08	100.61	102.1	102.83	99.575	99.239	99.925	102.8	100.98	102.5	99.143	98.768	102.12	102.79	98.353	99.473	102.23	100.58	101.51	101.36	99.529	101.17	101.53	101.28	99.516	99.467	100.49	100.19	102.25
108.18	107.83	108.46	107	108.4	107.19	107.49	111.04	107.88	108.11	106.61	107.44	109	109.85	110.9	106.52	109.54	109.85	107.66	107.67	109.37	108.4	107.39	107.3	109.05	108.81	108.07	108.82	109.75	109.53	108.06	108.82	109.05	106.42	108.12	107.01	108.74	108.36	109.59	107.64	105.73	108.41	110.46	108	109.1	107.07	108.6	107.21	109.33	108.5
108.58	110.31	108.1	110.93	107.19	108.7	107.44	107.21	107.39	108.44	108.29	109.1	106.89	107.19	108.73	109.6	107.35	107.02	107.16	107.84	108.17	109.65	110.85	108.98	108.47	109.52	108.35	109.09	107.06	107.48	110.37	109.94	107.85	109.29	107.85	107.91	108.69	109.69	109.04	109.79	109.11	110.67	109.43	107.95	108.53	111.77	108.94	108.79	108.4	108.54
106.28	105.84	104.1	106.31	106.98	106.87	105.15	104.45	105.64	108.24	106.43	104.86	107.54	105.91	105.25	106.21	108.37	106.3	106.33	104.33	104.66	105.5	107.17	106.16	104.56	103.91	103.62	105.51	107.65	105.6	108.12	105.57	104.69	106.48	105.75	104.99	106.67	106.81	104.86	106.4	104.95	105.96	107.06	106.61	106.36	105.24	104.53	106.32	105.15	106.09
98.745	103.44	99.742	103.01	99.113	98.362	100.35	102.41	100.1	100.46	102.11	98.365	103.1	102.33	99.19	99.658	98.535	100.91	100.82	100.37	98.301	99.696	103.3	99.502	99.845	101.62	99.464	99.866	98.556	99.75	100.73	102.75	103.33	102	101.15	102.85	99.337	100.1	98.651	100.77	99.559	99.834	100.83	99.633	101.49	99.568	101.29	100.69	99.609	100.67
105.91	105.27	105.33	106.66	107.24	105.62	108.04	105.49	106.64	105.9	106.25	105.8	104.26	106.62	108.33	106.47	105.69	105.42	104.82	105.35	107.59	106.22	106.41	105.7	106.81	107.29	108.5	107.97	106.72	106.96	106.31	106.21	108.27	105.65	107.16	105.31	106.23	103.69	108.8	105.54	105.15	105.67	108.18	106.58	107.23	106.84	106.96	107.96	106.8	108.33
107.93	107.53	107.76	109.15	106.1	107.83	107.32	107.02	108.4	107.12	106.94	109.4	109.14	107.39	107.96	110.05	110.05	108.97	112.45	108.37	105.3	109.74	108.53	106.83	106.69	107.66	106.74	108.91	108.22	107.78	107.85	107.11	107.51	108.98	108.41	105.25	109.25	107.58	108.82	108.28	109.58	107.8	107.22	108.45	109.27	106.26	108.78	108.97	108.57	108.46
103.71	108.65	105.06	105.73	104.46	107.82	105.68	107.11	107.42	108.38	105.13	106.41	105.88	106.24	104.44	108.55	104.9	107.78	107.72	107.58	106.07	103.36	103.63	106.35	108.98	105.19	105.01	107.36	106.63	105.16	105.54	104.58	107.29	106.26	105.19	105.96	106.76	106.26	105.15	104.87	107.31	106.47	106.46	105.13	105.78	104.73	106.82	106.67	105.45	106.94
103.67	104.33	105.54	106.29	106.22	105.11	104.91	105.77	107.55	107.28	107.79	104.16	104.51	106.12	104.55	103.7	106.63	104.93	105.52	104.53	102.95	108.01	103.73	106.77	106.79	105.05	105.53	107.35	105.11	106.74	103.92	105.93	106.28	104.45	104.96	105.29	105.6	106.3	104.46	105.07	104.22	105.55	105.55	104.94	105.54	105.02	103.8	102.81	106.1	104.73
110.73	109.78	111.19	111.31	112.54	111.16	111.23	110.49	111.17	111.52	108.67	109.21	110.17	109.28	110.15	109.48	107.19	109.19	111.12	111.45	111.21	112.38	109.85	109.35	110.68	111.44	110.42	110.23	107.87	109.48	111.17	109.94	110.13	111.1	110.58	109.7	109.85	107.56	109.7	110.27	110.37	109.24	112.14	109.79	108.49	110.08	108.64	111.49	111.45	108.02
108.08	105.93	106.67	105.25	106.51	107.21	106.08	104.63	107.61	106.12	105.77	106.27	107.05	105.29	105.8	106.23	105.95	105.06	107.57	105.79	103.8	109.48	104.63	105.91	108.06	107.1	106.19	105.91	103.79	107.54	108.33	107.25	105.55	104.79	104.33	108.51	106.55	104.99	106.55	106.69	107.49	105.92	105.16	106.41	106.42	106.43	105.3	107.35	107.73	106.79
109.17	109.28	106.99	105.15	108.58	106.91	107.79	107.79	108.48	107.27	106.68	106.85	108.36	106.83	108.57	108.23	107.91	106.6	108.76	107.67	109.27	105.74	110.96	107.7	108.15	109.56	108.35	108.02	108.65	106.6	108.45	109.43	108.28	109.39	107.68	106.87	108.29	107.6	107.45	107.01	110.66	106.99	109.57	109.43	107.04	108.17	109.46	107.23	106.48	106.85
106.58	105.9	106.43	105.94	103.94	106.46	108.19	104.18	107.32	105.35	105.55	105.97	107.59	106.66	107.1	106.56	106.78	107.29	106.51	104.01	106.56	104.47	104.24	106.52	105.14	106.96	107.99	107.49	107.31	106.93	106.5	107.16	105.15	108.5	106.95	105.59	107	104.88	107.65	105.84	103.57	106.57	106.03	104.8	104.44	107.6	105.41	107.3	103.06	107.86
108	109.72	108.14	108.07	109.7	109.42	107.68	108.37	109.2	107.42	109.85	107.27	107.14	106.44	107.28	108.09	107.42	107.74	107.05	106.08	108.96	110.16	109.95	108.35	110.93	109.02	107.56	108.63	107.37	108.82	106.86	106.69	110.07	106.01	108.11	108.37	107.95	106.17	108.57	106.21	107.57	107.65	107.01	104.68	107.76	106.53	107.54	109.35	109.63	105.84
107.21	106.11	107.3	107.54	105.77	106.23	106.27	107.03	104.08	106.28	106.41	103.57	108.41	108.64	108.96	105.49	108.38	106.54	104.47	105.34	105.65	106.24	104.29	106.06	105.85	109.44	107.36	106.29	107.04	103.48	105.33	106.53	104.58	105.92	106.32	108.45	105.17	106.29	106.25	108.23	106.73	107.44	106.9	106.38	106.76	108.43	104.09	104.98	106.07	107.41
103.48	105.47	106.81	105.74	105.6	105.94	105.07	107.66	104.85	104.98	105.8	105.59	103.97	105.03	105.84	106.21	107.57	106.2	106.2	104.58	107.07	104.79	105.31	105.64	107.57	102.98	105.12	106.84	107.45	105.12	107.8	105.83	105.79	106.28	105.1	103.37	105.69	106.68	102.57	106.14	105.48	107.28	104.95	107.27	106.97	107.92	106.13	104.93	105.11	105.24
98.264	97.731	97.506	95.166	97.529	99.028	96.877	99.815	97.866	99.589	96.974	98.786	99.398	94.913	98.431	97.852	96.784	98.662	99.15	99.215	99.337	99.745	97.707	100.73	98.763	99.673	96.783	97.764	97.207	98.085	97.813	96.959	98.006	98.337	96.715	97.719	97.072	95.951	98.884	97.413	98.042	97.327	96.995	97.664	100.62	99.305	98.773	97.246	97.416	99.019
107.68	106.88	106.68	104.39	104.91	104.15	107.35	106.61	104.66	104.36	102.68	105.93	105.61	105.83	105.29	105.97	104.84	105.72	106.96	102.98	106.66	105.52	106.09	107.71	107.94	105.81	106.94	104.95	104.37	105.82	106.74	107.08	106.16	105.04	104.51	106.51	105.68	105.99	103.86	106.03	107.17	104.91	104.17	105.79	103.1	104.97	107.55	104.92	106.89	105.13
107.54	107.85	107.67	106.34	107.88	106.92	106.85	106.63	109.43	108.11	107.87	108.01	107.15	108	109.71	107.43	108.12	109.21	109.43	107.75	107.93	108.8	109	109.33	107.81	108.13	107.84	107.87	109.36	107.24	106.38	107.17	107.7	108.55	106.95	107.58	111.33	106.34	106.65	108.38	108.97	107.7	108.45	108.42	107.58	109.02	109.08	106.26	109.12	108.38
106.64	106.19	107.46	103.42	106.39	104.7	105.27	104.84	105.13	104.7	105.19	108.62	106.53	106.77	103.61	106.07	105.2	106.63	108.34	105.93	106.92	106.96	106.48	105.28	106.5	104.8	108.46	104.99	104.02	104.93	104.25	105.2	106.48	103.73	106.43	104.54	106.79	106.18	106.97	105.48	106.07	107.84	107.22	108	108.32	107.33	105.58	105.65	105.12	106.16
106.23	105.4	104.23	105.29	107.95	105.58	105.08	105.48	107.95	107.31	104.3	106.22	105.38	107.02	106.32	105.58	104.32	106.17	103.74	105.26	105.37	105.52	103.5	104.94	105.79	106.24	107.02	105.66	106.27	105.45	104.94	105.5	107.86	105.61	106.97	105.92	104.69	107.14	105.22	104.61	105.91	105.85	105.4	104.2	105.61	109.15	106.23	104.67	106.31	105.03
103.56	107.09	105.8	104.82	105.17	103.53	104.83	105.11	105.37	105.19	106.15	104.33	106.13	106.96	105.97	105.43	104.6	105.22	104.25	105.97	103.48	105.96	106.76	107.1	107.17	104.01	105	107.9	105.74	106.08	103.9	104.47	108.33	107.77	104.64	105.01	106.73	105.6	104.89	106.81	103.81	104.03	104.27	102.13	107.69	104.39	104.03	105.62	106.1	104.98
110.49	108.7	107.65	109.42	107.78	107.74	108.72	107.47	108.69	107.96	106.28	108.46	107.84	108.15	108.5	110.36	107.74	108.12	109.14	107.86	108.05	107.6	108.8	108.3	109.56	108.55	107.39	109.09	110.13	106.81	106.99	108.51	108.27	108.52	109.24	106.96	108.97	108.99	107.8	108.29	106.74	109.57	108.48	109.21	108.76	107.18	106.34	109.41	109.7	106.38
108.67	110.04	107.24	109.33	108.92	107.35	106.67	110.47	107.07	108	107.74	106.92	109.08	107.24	107.2	107.08	111.05	109.62	109.15	110.59	108.83	109.42	108.15	107.47	109.2	106.49	107.35	105.6	108.13	108.13	107.34	106.91	108.21	106.05	106.22	106.95	109.07	109.32	109.03	110.5	109.2	108.41	106.57	107.95	109.12	108.29	108.12	108.39	108.46	105.97
99.135	96.176	96.864	97.991	98.097	97.474	96.517	97.098	96.734	99.006	99.135	95.592	98.479	98.887	99.147	97.869	99.324	97.809	98.34	98.11	98.574	97.642	99.257	98.273	97.827	99.131	98.331	100.31	96.664	98.896	97.255	96.653	97.65	96.644	99.415	95.7	98.647	97.574	99.381	98.272	99.716	100.68	98.63	97.095	99.164	98.973	97.439	98.416	98.264	98.521
95.415	98.948	98.8	98.752	95.344	97.565	97.754	96.762	98.823	97.895	97.364	99.531	99.034	96.794	99.685	98.732	98.118	98.285	98.39	97.34	97.895	98.175	97.501	97.246	97.662	95.972	98.936	98.865	99.001	97.752	95.58	99.014	97.711	98.537	96.26	97.997	98.598	99.966	99.397	96.721	99.003	98.421	99.877	97.054	98.862	98.702	99.014	98.243	96.619	99.927
108.1	104.99	104.33	107.73	107.87	103.91	105.59	105.23	106.9	106.05	106.97	104.7	105.34	104.69	106.11	106.85	105.76	105.45	106.91	105.51	106.04	106.04	105.93	107.07	105.74	105.53	106.16	107.58	103.39	104.95	105.66	106.09	105.66	106.31	105.49	106.78	106.23	105.23	105.55	104.7	105.18	107	106.31	106.84	106.19	103.7	105.16	106.67	106.72	106.29
100.2	101.84	101.36	101.88	101.48	101.05	99.077	102.47	101.41	100.3	98.177	100.18	99.882	103.97	100.49	103.66	99.089	101.62	100.82	100.51	100.29	100.06	100.14	101.64	101.21	100.13	99.847	101.33	100.74	100.09	100.09	101.82	99.831	102.77	99.516	102.57	101.38	100.99	99.97	102.79	100.64	101.83	102.03	99.031	101.57	102.81	100.44	99.039	101.03	100.44
104.02	106.14	105.08	105.05	106.76	105.45	105.34	105.77	105.41	105.77	104.34	107.67	103.59	103.03	104.31	105.82	105.85	104.38	105.18	108.43	104.39	107.63	106.43	104.73	103.89	106.56	106.05	105.07	105.37	106.46	104.31	105.1	106.97	103.39	105.28	107.49	104.54	104.97	105.56	106.67	105.56	104.55	104.8	103.9	106.36	105.55	105.07	104.3	107.3	105.83
100.41	98.347	98.843	97.523	96.471	98.505	96.785	99.099	97.886	100.16	97.164	97.762	99.444	97.42	98.92	97.148	100.29	96.776	96.532	97.085	99.936	98.886	97.744	97.958	99.508	98.115	97.44	97.896	98.154	98.312	98.12	98.896	97.858	100.1	97.133	96.925	96.853	96.985	96.698	95.458	95.37	98.774	97.135	98.186	98.931	99.115	98.94	98.856	97.086	98.659
105.19	105.84	107.25	105.12	106.93	105.53	103.28	106.53	105.78	105.07	107.57	106.81	106.11	105.48	105.47	105.53	105.03	105.11	104.06	105.55	106.21	105.8	104.72	104.75	105.51	106.58	107.9	106.46	107.22	107.35	103.21	104.48	107.19	104.1	105.67	105.91	105.19	105.11	105.67	106.43	105.56	107.82	107.31	106.72	105.05	105.17	105.72	105.33	104.51	104.67
104.7	102.78	103.96	103.02	102.86	103.28	103.92	103.58	104.14	101.3	104.51	101.85	103.3	103.76	104.07	102.34	101.63	102.43	102.98	102.3	103.31	104.72	103.15	102.2	103.36	102.06	103.36	103.68	101.69	99.108	101.99	103.65	101.98	102.13	102.51	103.01	103.17	103.74	101.71	101.65	102.65	102.46	104.95	101.15	103.3	101.15	102.9	103.74	104.98	105
109.5	107.74	109.49	109.23	108.87	108.19	107.69	109.82	107.84	107.53	109.9	107.31	107.51	109.09	106.8	108.79	108.16	109.32	108.11	108.59	109.66	108.24	108.75	110.06	109.36	108.34	106.86	108.35	108.62	108.46	107.8	109.25	108.85	106.49	110.43	109.14	108.2	109.22	106.1	108.76	108.09	106.2	108.93	109.69	110.86	108.92	108.88	107.68	107.6	107.97
107.39	110.41	107.57	108.35	108.02	109.42	106.87	109.14	109.52	109.34	108.93	110.1	107.15	107.98	107.49	108.52	108.83	107.38	107.56	107.31	109.69	105.95	109.18	108.8	109.43	107.73	107.36	109.08	110.43	109.97	106.62	110.33	108.05	108.35	110.46	106.88	107.68	108.68	107.55	108.58	107.3	106.92	108.94	109.53	107.72	109.71	110.71	108.42	109.96	109.15
105.68	105.67	105.63	103.99	104.15	103.96	107.2	103.84	105.94	105.83	105.36	104.39	105.81	105.76	106.48	105.78	105.09	106.2	106.43	105.78	107.54	102.6	106.14	104.21	103.16	105.37	105.35	107.01	106.48	106.05	105.75	106.32	105.47	104.63	106.99	107.88	107.6	106.32	104.46	105.3	105.15	105.76	105.6	103.61	105.99	106.23	107.37	105.54	106.36	105.9
104.57	106.46	105.76	105.78	105.31	106.69	105.3	106.44	106.96	103.09	105.44	104.96	104.72	104.84	107.45	108.82	103.19	106.79	106.63	104.86	106.08	107.81	105.34	107.62	107.58	104.92	108.06	108.1	105.65	106.16	108.17	105.44	106.67	106.28	103.99	105.09	106.54	105.56	105.19	107.47	104.47	105.33	107.32	104.1	104.36	105.5	104.37	105.47	106.86	106.02
96.362	97.163	97.441	98.354	97.563	97.592	98.132	99.101	97.699	98.887	101.49	98.3	99.799	98.049	97.384	99.01	98.854	96.305	97.453	99.263	96.747	97.263	99.669	97.621	98.138	98.364	99.418	99.537	97.218	98.303	98.151	99.055	97.975	96.081	97.032	97.63	98.397	98.318	99.148	98.793	96.677	95.158	97.626	97.739	98.867	96.13	97.754	99.215	98.488	97.253
95.635	98.319	98.507	97.122	97.428	97.175	97.484	97.108	97.387	98.379	98.066	100.5	98.475	98.203	97.966	97.732	97.912	96.731	96.451	98.706	97.907	97.562	97.625	99.082	98.171	98.483	96.825	99.263	98.806	98.177	98.385	97.029	98.595	99.204	98.647	99.437	98.99	98.136	97.761	98.038	97.421	95.265	97.644	98.001	97.982	99.057	100.26	95.828	97.036	96.826
108.22	109.98	106.63	110.55	107.57	110.3	105.65	108.21	108.83	108.35	110.67	108.61	106.96	107.75	108.99	109.01	107.4	106.32	107.17	108.17	107.54	106.89	105.74	108.87	108.11	109.8	109.26	106.48	109.4	108.43	108.64	107.6	109.96	110.99	108.67	107.79	106.45	108.14	107.99	109.3	109.91	107.19	108.7	107.41	108.23	107.89	107.17	109.66	109.2	109.26
106.77	108.11	110.03	108.97	108.64	106.92	107.36	109.09	108.98	109.1	106.83	107.94	111.59	105.58	107.3	109.24	106.65	107.38	107.23	107.4	107.52	109.27	106.01	108.25	106.48	108.17	107.22	107.12	105.81	107.26	107.31	108	105.58	110.17	106.01	110.09	108.21	105.84	107.09	108.22	107.87	106.77	106.81	108.22	108.91	109	108.72	107.05	108.1	107.8
104.99	105.24	107.04	107.2	105.93	107.14	107.33	106.3	106.91	105.04	106.05	106.78	104.1	105.95	105.9	106.4	106.54	106.71	106.82	104.73	103.15	103.72	106.09	107.97	106.54	104.97	105.28	108.15	106.53	105.3	104.7	106.07	104.25	106.26	103.88	104.77	106.48	105.57	104.89	104.27	105.04	105.36	107.28	106.39	105.08	105.73	107.25	105.72	105.55	105.55
106.75	104.93	105.68	105.27	105.39	105.47	103.98	104.08	106.73	103.41	102.28	106.79	106.54	104.7	107.18	103.71	103.99	106.34	105.34	105.23	107.81	106.45	105.26	104.74	106.2	104.77	107.87	104.02	105.4	106.1	105.01	105.39	106.71	106.33	107.56	105.54	106.45	107.52	106.96	105.53	105.94	104.83	105.69	105.01	106.96	104.85	105.77	104.29	105.44	105.49
105.57	105.82	106.1	108.78	104.91	103.65	105.7	106.02	105.42	106.6	105.94	104.12	106.17	103.98	106	105.74	107.76	105.92	104.77	105.09	104.81	104.94	104.62	104.19	105.84	106.5	107.94	106.33	105.94	105.54	105.91	103.57	104.45	103.56	105.82	105.33	106.02	104.8	105.19	105.24	106.7	106.15	104.23	103.34	106.29	104.92	106.4	107.64	105.2	105.56
106.7	102.99	106.14	106.23	107.88	106.8	107.11	106.14	107.6	106.89	106.42	106.91	104.71	106.34	108.09	103.64	105.48	106.58	107.73	106.49	106.22	106.2	107.08	107.13	105.84	107.17	105.34	106.92	106.84	106.09	106.29	104.71	105.86	106.32	105.67	108.09	106.66	105.72	105.73	105.05	107.22	107.3	108.07	106.52	107.27	106.51	104.8	106.7	106.05	105.01
98.397	96.987	98.399	98.227	99.489	98.282	98.888	98.565	98.831	96.264	96.046	97.746	97.734	98.433	98.698	98.301	100.76	96.928	96.92	95.959	98.474	98.133	96.74	98.99	99.72	96.326	99.92	96.898	96.85	98.545	95.634	99.152	98.687	99.354	98.219	99.293	97.696	98.468	97.23	97.601	97.641	98.869	96.245	98.46	100.88	99.377	95.821	97.8	99.801	99.911
106.63	103.89	106.65	104.62	104.49	108.24	105.9	107.47	104.16	103.77	104.74	107.21	107.41	106.38	106.94	106.9	108.88	106.58	105.91	103.67	105.07	104.02	105.94	108.82	105.99	106.14	106.55	105.79	107.36	104.53	104.69	105.85	105.43	105.88	107.38	105.91	105.62	107.81	104.4	107.08	104.92	107.49	104.83	104.97	105.24	106.02	104.13	105.8	105.37	106.96
99.192	99.426	97.846	98.436	100.94	97.619	100.32	98.025	99.364	99.733	98.626	97.526	101.72	97.77	98.421	97.989	101.03	97.335	98.486	97.457	99.801	97.854	100.39	96.843	99.019	98.133	99.914	101.15	98.172	99.097	99.711	97.721	100.44	97.398	100.02	99.863	98.847	95.554	99.178	99.794	100.87	99.3	99.891	100.17	102.27	98.674	97.237	101.14	96.558	99.498
107.88	108.74	106.01	104.48	106.21	106.92	107.19	105.84	106.25	108.55	104.78	104.77	107.44	106.8	103.84	106.71	105.56	104.07	107.59	107.83	106.57	108.87	104.56	103.8	105.51	104.87	106.56	105.33	105.43	105.2	108.35	106.39	107.36	105.96	105.78	106.91	107.16	105.25	106.03	106.32	105.7	107.37	107.01	108.07	107.08	105.48	108.15	106.13	107.95	106.92
103.65	104.64	106.15	105.07	104.37	107.26	106.63	105.26	106.17	103.54	102.94	105.69	104.36	105.77	108.13	105.39	106.9	106.27	106.45	105.36	105.45	106.49	104.17	105.3	104.85	106.27	107.06	104.8	104.45	104.96	105.77	105.26	105.1	107.01	106.16	104.55	106	107.38	108.64	106.7	107.34	104.89	105.37	105.42	104.94	104.78	105.37	106.85	104.73	107.31
108.06	106.33	106.3	106.28	104.52	108.16	105.49	105.04	106.1	107.53	105.53	109.6	107.13	107.09	105.39	105.69	105.59	107.26	106.57	105.37	105.53	107.2	107.3	106.02	105.65	106.24	103.44	106.37	108.66	105.04	106.82	106.76	106.45	103.44	106.11	105.65	104.37	106.9	105.73	104.31	108.24	104.87	107.12	107.42	105.13	105.68	107.41	105.27	106.88	107.7
107.43	108.8	106.33	105.56	104.7	108.14	109.76	109.41	108.68	107.13	105.59	106.02	107.53	108.5	107.49	105.49	107.39	108.27	108.39	108.54	107.84	106.96	107.29	105.98	107.53	109.91	105.94	109.61	106.53	108.49	107.08	111.48	106.96	108.22	107.81	109.51	108.82	107.64	109.33	106.08	105.92	107.43	109.13	107.19	108.15	107.57	108.87	108.65	108.71	109.12
102.03	101.82	99.959	99.865	101.33	99.57	100.8	102.67	101.81	103.41	101.49	100.93	99.077	99.907	100.95	100.86	102.32	98.432	100.46	99.539	101.52	100.71	99.742	100.88	98.032	98.853	100.83	99.164	100.04	99.522	99.284	99.077	100.53	101.69	100.34	101.7	100.24	101.79	100.84	100.94	100.75	99.939	102.71	100.9	99.733	102.38	101.34	101.14	102.69	99.437
106.64	109.84	109.55	107.74	106.67	109.02	106.78	109.49	109.64	109.65	109.06	108.32	108.92	108.39	107.67	107.99	111.86	109.18	106.66	108.97	107.77	108.2	108.55	108.26	109.62	106.29	109.31	105.48	109.13	106.86	109.38	107.21	107.67	107.86	108.82	109.41	109.3	108.7	109.26	110.23	108.59	106.56	109.18	105.9	108	108.45	111.08	109.05	108.97	105.94
106.08	105.59	107.35	107.72	107.15	107.77	104.42	107.21	106.25	106.64	107	107.05	106.85	106.23	106.44	106.74	103.03	107.79	106.74	106.42	107.1	106.23	104.96	106.78	103.83	108.42	107.76	106.7	107.29	106.42	108.49	108.38	105.91	108.56	107.37	106.51	105.45	106.31	109.3	106.91	105.83	107.05	106.35	107.38	105.5	106.87	105.58	107.09	105.91	105.33
111.61	108.61	110.16	111.13	112.61	109.75	109.22	109.74	111.27	111.27	110.64	108.15	110.06	111.28	108.72	109.56	110.46	110.04	109.31	111.55	109.76	111.31	111.72	109.4	111.74	110.47	111.43	110.52	111.06	112.65	111.29	112.5	110.15	111.22	112.22	110.19	110.51	108.89	109.7	111.81	109.88	110.86	111.76	111.92	110.72	111.68	110.82	108.29	110.25	109.98
99.395	97.47	97.983	97.707	98.554	95.655	98.273	98.102	98.133	96.029	97.007	97.01	98.68	97.919	95.412	98.154	99.375	100.06	98.685	98.323	97.717	96.592	96.974	99.035	96.645	94.984	95.789	99.59	97.115	98.521	98.375	99.305	97.147	97.837	98.073	99.239	97.746	97.099	99.126	99.141	97.946	96.709	97.395	99.517	99.167	98.979	96.388	98.434	96.874	98.33
107.28	105.88	106.31	106.77	104.99	104.9	106.27	106.11	105.8	105.61	106.03	106.91	108.12	105.99	107.46	106.32	105.09	105.41	104.24	106.22	106.75	107.01	104.76	105.88	107.14	108.97	106.19	103.39	104.78	106.2	107.52	106.24	107.09	105.02	107.16	106.9	106.73	106.76	104.65	106.11	106.87	106.36	105.13	107.2	104.3	104.86	108.98	106.24	105.63	106.93
105.82	106.11	104.99	104.98	105.21	106.67	103.64	102.23	106.16	103.97	104.64	105.5	105.86	105.61	105.01	106.36	106.88	107.83	107.37	104.97	103.82	106.16	105.2	106.35	105.29	105.38	106.38	106.37	107.16	105.36	105.44	105.35	106.48	106.92	104.88	106.81	107.99	105.97	104.5	105.25	106.22	105.38	107.15	106.77	105.98	105.51	106.51	107.25	102.65	104.91
106.21	108.27	107.39	107.14	106.6	105.58	106.23	106.41	107.66	105.99	105.7	104.75	107.14	108.36	104.8	106.01	105.05	105.44	107.01	104.59	107.43	105.21	107.18	105.16	106.13	108.73	108.35	106.14	106.35	105.44	108.1	106.21	106.52	108.32	105.97	106.63	104.9	107.26	107.34	105.77	105.39	106	105.61	105.14	106.6	105.07	107.09	106.13	105.09	105.65
109.86	109.93	108.75	107.36	111.2	109.21	109.37	111.38	110.37	109.83	111.6	109.76	111.93	109.07	110.4	108.19	109.21	109.55	109.87	110.69	112.25	109.02	111.7	111.39	109.59	109.4	110.78	111.94	110.36	110.74	109.7	111.46	111.71	110.65	109.82	107.53	109.33	110.55	110.98	111.28	110.58	109.45	112.55	111.06	110	110.74	111.12	108.87	110.02	110.03
108.82	107.48	108.19	109.51	109.56	109.09	108.53	107.77	110.3	109.85	109.34	107.64	106.52	108.2	109.36	108.03	107.95	108.35	109.22	109	108.41	106.82	110.36	107.23	108.11	110.74	107.49	110.53	110.73	105.64	109.79	107.34	107.38	107.67	105.16	108.67	107.71	109.03	108.75	109.28	108.54	108.45	109.3	109.44	109.34	110.37	108.24	109.59	106.28	108.03
108.72	110.49	109.07	107.55	109.15	107.61	108.48	105.09	109.91	110.79	107.67	104.17	108.13	107.32	109.95	108.45	110.07	108.14	110.32	108.16	108.15	106.94	109.28	110.38	111.51	107.29	109.16	109.67	107.88	106.27	107.76	109.43	107.81	111.73	108.47	109.22	107.82	107.03	108.7	108.17	107.42	109.75	108.78	109.7	108.01	110.48	108.26	108.35	107.92	107.86
106.67	105.99	107.23	105.52	106.28	104.77	104.84	104.66	104.57	107.97	106.7	106.32	107.45	105.2	105.93	107.64	104.87	105.1	106.86	106.94	107.96	105.62	105.44	104.85	104.67	104.77	104.46	104.69	106.21	103.02	106.39	105.38	105.62	106.95	106.24	106.67	104.86	106.91	107.8	103.77	106.95	105.6	105.78	104.1	104.07	107.16	105.19	105.26	107.64	105.83
110.65	108.58	106.94	109.39	108.75	107.58	107.08	109.23	106.49	107.02	107.69	106.65	106.26	106.7	106.33	109.2	109.27	107.22	108.04	106.17	108.84	106.04	108.08	107.05	107.84	110.37	108.97	109.01	106.14	109.11	107.98	108.37	106.82	107.71	106.53	107.6	107.93	109	109.94	105.93	108.33	108.74	109.79	107.82	110.19	107.43	108.77	108.49	109.01	108.44
107.08	104.44	107.42	106.61	106.53	107.63	103.83	104.73	105.8	105.09	105.47	104.1	104.63	105.95	104.89	107.7	105.4	104.24	104.12	104.17	106.05	105.37	104.15	105.81	106.65	107.43	103.69	103.71	103.02	104.8	106.15	105.64	104.63	105.91	106.99	103.83	104.6	104.65	106.39	104.89	108.07	106.21	106.01	105.2	106.16	105.7	105.97	103.16	105.45	106.36
105.62	107.54	105.28	105.59	106.31	107.16	108.2	107.76	106.75	106.27	104.44	105.43	105.04	106.11	108.53	105.58	106.26	106.07	105.45	107.61	105.34	107.26	105.99	106.88	107.54	107.64	104.88	105.74	107.78	106.4	108.37	106.07	109.69	106.23	104.79	107.16	105.25	108.96	106.29	103.56	104.26	110	106.07	106.73	107.34	105.64	105.4	106.06	105.9	105.87
109.6	110.37	108.12	108.53	108.71	110.14	107.23	109	107.09	109.73	108.45	109.38	109.65	108.82	110.96	109.92	106.89	107.5	108.8	109.01	108.06	107.76	107.81	108.75	106.73	106.88	107.17	109.28	107.72	108.83	110.17	107.51	109.02	107.05	108.93	109.38	108.27	107.09	107.33	107.97	108.37	109.64	108.52	108.65	107.7	107.85	107.77	107.86	108.63	108.89
100.15	98.919	101.08	100.06	98.629	100.62	100.18	98.678	100.55	99.816	100.44	98.57	100.37	100.43	99.827	99.929	100.12	98.55	98.215	100.58	100.26	100.54	100.04	100.78	101.76	101.36	99.441	102.31	99.705	100.34	100.79	97.797	99.783	100.05	100.51	100.7	101.25	101.51	101.61	98.509	99.236	98.828	100.81	103.7	100.14	99.855	100.88	101.16	100.84	98.742
106.54	105.46	106.12	106.17	104.87	104.44	103.77	105.24	104.57	105.79	105.99	104.95	104.55	106.42	107.33	107.83	106.44	104.43	104.58	105.65	107.03	103.97	105.55	106.09	107.78	106.48	103.62	105.75	105.97	106.73	106.52	105.35	106.67	105.59	105.93	105.66	106.12	105.19	105.49	106.96	108.47	106.33	105.26	104.19	107.43	106.41	106.25	105.53	104.7	105.95
101.5	102.65	101.33	100.51	99.701	102.58	99.485	102.26	99.424	102.1	101.81	99.668	101.77	101.1	102.69	99.684	99.303	100.58	100.13	101.39	99.984	101.15	100.37	100.53	103.58	99.939	99.074	102.29	100.55	98.629	100.07	101.83	98.735	102.62	102.4	101.89	103.2	99.961	102.28	99.37	101.63	102.38	100.1	101.04	101.64	103.23	102.32	99.194	100.74	102.21
102.38	104.28	103.18	103.82	102.27	102.68	103.9	103.18	103.43	101.99	102.76	103.76	102.45	100.82	102.98	100.94	102.28	103.82	103.72	101.4	103.09	104.42	103.04	102.54	103.05	101.51	101.86	103.26	101.69	102.4	103.15	102.81	103.83	102.32	102.06	102.79	102.39	102.46	100.75	102.28	101.27	102.38	102.69	103.44	103.37	100.48	103.11	102.68	101.71	104.37
106.37	110.85	108	107.53	108.57	106.28	107.82	106.73	106.83	108.53	106.5	109.55	106.24	107.45	106.53	107.48	106.62	108.53	107.57	109.02	108.1	106.53	108.01	106.5	107.11	106.67	108.57	107.89	107.46	107.52	108.25	106.67	108.53	107.8	106.5	107.86	108.31	105.88	108.16	109.53	108.06	110.63	105.19	107.59	108.23	107.56	107.87	107.69	108.12	108.1
105.69	106.13	108.96	106.88	107.36	105.67	106.09	107.38	106.24	106.51	106.02	106.88	106.75	107.45	107.73	106.48	106.25	107.12	106.51	106.09	104.73	105.51	107.23	105.73	107.76	105.28	105.61	107.89	105.85	105.83	107.32	105.76	104	105.34	103.5	109.3	107.91	105.33	105.51	104.59	106.15	104.02	105.64	105.87	106.45	104.79	108.51	106.96	105.02	104.79
104.81	105.76	104.11	106.2	105.04	104.49	105.47	104.41	105.22	102.01	107.45	104.89	106.35	104.76	105.69	105.16	106.32	106.65	106.42	105.34	106.18	105.03	105.44	103.04	106.63	105.45	105.63	105.78	108.4	103.81	105.49	105.22	105.75	102.98	106.14	105.77	105.83	104.74	102.43	107.15	102.55	103.16	102.89	104.51	104.36	108.54	104.35	104.96	103.82	107.83
106.7	107.07	105.35	105.54	106.65	106.45	105.68	104.74	104.65	105.73	106.07	103.16	107.23	107.4	106.61	106.66	106.98	106.44	106.38	107.19	105.88	105.73	107.09	106.33	105.79	106.69	105.2	106.46	103.91	106.54	106.31	106.16	104.57	106.15	104.55	104.44	105.41	108.4	106.31	105.56	105.19	107.38	106.45	106.16	106.01	105.47	106.18	105.99	105.11	106.13
107.58	107.01	104.8	105.77	103.62	105.75	106.18	106.44	108.92	106.67	106.18	104.7	105.27	104.44	104.89	102.2	105.19	103.29	104.26	104.39	106.29	107.32	105.36	107.08	105.78	105.24	104.57	105.24	105.93	104.46	103.79	105.68	105.22	106.27	104.94	106.41	105.52	108.02	105.07	105.01	104.64	105.95	104.31	104.53	107.03	106.11	104.08	102.57	104.71	105.93
110.63	110.06	111.24	109.93	109.77	107.9	108.84	109.78	110.7	108.43	112.88	109.38	108.48	108.46	111.8	111.48	112.51	112.72	108.98	111.78	112.05	109.71	111.61	110.69	109.91	108.41	111.34	109.56	108.27	111.74	110.68	110.11	109.17	109.21	110.77	109.83	110.07	109.91	112.14	110.31	110.51	110.96	109.83	112.46	112.07	108.99	110.72	111.08	111.45	110.95
98.764	98.178	98.98	97.875	98.214	97.505	97.739	97.459	97.211	98.198	97.16	96.711	97.35	97.609	98.132	96.525	99.076	98.025	97.093	97.577	98.452	99.283	100.32	97.899	98.153	98.054	97.985	97.423	99.438	98.579	98.764	99.285	99.514	99.008	96.754	97.978	99.008	98.834	98.807	98.535	98.9	99.201	98.088	98.291	97.041	99.252	97.697	99.329	98.629	97.507
107.01	106.19	105.5	105.12	108.23	105.61	104.46	105.75	106.63	105.45	107.13	105.32	105.86	105.03	105.09	104.74	105.64	103.93	106.71	106.85	105.94	106.93	105.71	105.46	103.82	106.57	104.94	105.11	106.57	103.12	105.84	106.18	104.47	105.02	107.94	108.32	106.34	103	104.4	103.73	107.91	104.01	105.08	104.39	106.89	103.35	106.7	104.74	104.01	106.4
104.31	105.65	105.33	105.01	106.71	105.35	107.36	106.17	104.03	106.67	103.42	105.65	105.22	105.29	108.44	105.26	104.44	106.12	110.07	107.7	105.25	106.18	106.01	106.73	105.3	105.02	105.9	107.52	106.45	105.01	106.32	106.77	107.99	106.19	107.67	104.05	108.05	108.39	108.45	106.08	106.43	106.48	103.75	106.96	106.58	108.22	106.84	106.5	106.22	105.72
108.72	108.33	106.62	110.13	105.62	107.5	104.49	108.78	108.29	106.94	106.45	109.27	106.77	107.25	109.36	108.25	108.47	108.08	108.62	108.21	109.26	108.12	109.2	110.27	109.17	106.56	107.59	106.42	108.09	106.46	107.24	107.83	109.31	108.55	107.26	108.3	109.11	106.69	107.68	107.76	107.69	105.97	108.04	106.24	106.9	108.47	108.54	106.98	107.23	109.44
106.25	106.56	104.28	106.09	105.81	107.39	103.59	107.22	107.11	106.76	105.91	104	106.44	107.31	107.61	105.57	107.48	105.83	103.93	104.6	105.52	106.29	107.01	106.49	105.73	107.83	105.09	103.57	104.34	105.28	104.57	106.16	105.29	103.78	106.14	104.68	105.34	106.49	106.12	106.37	107.4	105.76	106.3	106.05	106.16	106.59	104.81	107.7	103.28	103.49
107.55	107.28	107.92	109.47	109.9	107.26	108.44	106.94	105.33	109.25	107.95	108.39	107.34	107.79	108.8	107.38	108.85	106.02	107.45	105.32	109.64	106.81	108.84	107.21	106.65	108.39	109.29	108.32	108.3	108.34	107.22	107.68	107.06	108.43	108.86	109.34	108.7	106.68	107.66	108.8	107.67	107.77	109.05	108.87	107.25	108.09	107.23	108.83	107.63	109.35
106.93	107.74	107.29	106.11	107.27	104.24	105.51	106.39	106.28	108.34	106.58	106.2	107.8	105.07	107.93	105.66	106.6	106.02	107.69	106.51	106.47	107.84	105.26	105.67	106.19	107.13	106.57	106.21	106.51	106.58	106.92	106.97	107.1	106.52	107.11	106.63	106.52	106.73	108.13	107.53	106.38	106.51	108.35	106.17	106.16	106.8	107.06	107.1	105.01	106.9
104.42	105.86	105.11	104.98	106.42	106.5	106.67	105.78	105.51	106.44	106.68	107.91	106.14	106.13	106.31	104.04	104.82	108.47	105.46	107.22	105.22	107.32	106.29	107.26	106.98	106.93	106.62	105.82	107.04	107.93	108.06	105.56	105.66	107.5	105.34	105.26	105.23	105.31	106.15	106.02	108.4	106.34	107.51	106.6	104.63	106.75	108.51	105.39	106.67	104.59
109.05	106.46	108.3	106.04	106.82	110.27	107.25	105.45	109.8	108.33	109.4	106.46	109.53	106.79	109.03	108.82	108.77	105.22	108.55	106.94	104.98	106.32	107.81	105.85	107.9	110.27	108.3	106.81	109.34	108.08	108.35	108.24	107.62	107.57	108.65	107.42	108.17	109.83	108.33	108.77	108.68	107.74	106.95	108.32	106.97	108.95	106.82	107.41	105.78	109.96
107.49	105.42	107.77	106.01	106.22	108.43	108.45	108.85	108.62	109.51	105.6	107.24	105.33	106.86	105.98	106.75	105.11	107.86	104.74	105.28	104.61	105.92	107.14	105.16	108	107.43	105.44	106.8	104.91	106.59	106.05	105.88	106.36	104.05	105.76	106.47	106.61	105.6	105.69	106.59	106.67	108.25	105.21	106.73	106.49	106.82	105.24	107.49	107.73	103.77
100.28	100.74	101	102.34	100.08	101.52	101.34	99.432	100.37	101.15	99.532	100.06	102.27	102.3	100.65	98.159	99.637	100.55	99.166	99.174	99.173	99.732	101.47	103.43	100.46	100.19	101.07	100.05	100.61	101.55	100.28	100.78	99.722	102.59	99.319	100.85	100.51	100.12	101.63	100.46	100.34	99.623	100.96	101.25	103.39	101.89	100.03	99.871	100.13	102.28
108.4	108.58	108.53	106.4	109.43	106.39	105.29	108.68	106.95	109.64	106.4	107.53	105.49	107.66	109.77	107.36	106.22	109	108.32	108.22	108.75	108.57	104.97	107.71	107.05	107.28	108.64	105.7	109.24	109.17	109.34	107.06	108.28	106.28	108.66	108.12	108.56	107.4	111.66	108.07	107.94	105.1	108.03	109.26	108.94	108.15	106.75	109.75	105.21	108.77
106.7	106.18	104.86	107.64	105.76	106.48	104.86	101.84	105.93	107.53	104.15	106.29	104.75	104.4	105.4	105.84	104.04	107.42	107.62	106.7	105.27	108.14	102.94	105.93	106.34	107.65	107.74	105.85	103.68	107.79	105.51	104.07	106.94	107.29	104.9	105	107.42	106.12	105.07	105.64	105.05	108.22	104.32	104.23	105.18	105.55	105.59	106.25	104.53	104.48
103.79	106.74	106.34	105.56	107.44	105.85	105.82	105.23	106.43	107.1	107.44	107.72	105.57	106.19	108.19	104.8	106.57	105.93	104.03	106.89	106.46	105.52	105.93	104.88	105.21	103.72	105.7	104.04	105.54	104.62	102.8	105.36	104.3	104.43	104.47	105.78	107.09	107.35	104.96	106.85	104.13	106.59	106.03	105.59	106.97	105.44	102.8	105.53	105.97	106.17
111.39	107.71	109.99	109.64	107.26	108.92	109.5	109.29	109.39	108.92	107.89	108.41	107.61	109.55	109.65	108.65	107.26	109.11	107.6	108.65	110.03	107.74	111.09	108.09	108.78	109.79	108.19	108.6	107.23	109.54	107.12	110.86	106.98	109.39	109.07	107.91	108.82	108.89	110.34	108.43	110.44	108.2	107.38	110.04	108.08	107.82	106.71	108.01	107.92	106.69
107.01	108.02	107.89	107.54	104.36	107.98	106.37	106.3	107.27	105.81	105.64	107.24	108.25	109.07	106.04	105.88	106.77	107.03	107.58	105.23	105.51	106.85	106.54	106.81	106.08	105.21	105.61	105.91	103.96	109.54	108.01	107.21	105.12	106.69	107.91	107.41	106.46	105.14	107.48	108.24	103.98	107.89	106.02	106.71	108.11	106.41	106.6	107.29	107.74	106.71
106.25	107.92	107.41	107.48	106.87	106.72	109.76	108.39	106.91	108.52	108.11	106.45	108.89	105.01	106.42	108.66	106.45	109.35	108.78	108.68	108.07	106.89	110.42	108.31	106.13	109.64	109.14	110.95	108.72	107.65	106.08	106.97	108.53	108	107.27	109.01	108.12	107.65	108.16	108.46	108.15	106.88	108.9	107.58	108.54	106.3	106.96	110.1	106.84	105.48
107.72	106.92	108.02	108.54	105.09	108.24	108.46	108.3	107.61	108.81	109.36	108.63	108.46	104.81	110.69	109.44	107.68	109.21	106.84	108.15	109.82	108.36	107.02	110.73	105.89	107.92	110.29	106.73	107.79	106.43	105.55	108.03	107.21	110.04	107.16	106.4	109.57	108.77	107.05	107.95	108.62	106.05	108.39	107.42	109.47	107.34	106.88	107.89	107.89	108.58
100.01	99.567	100.51	101.12	98.924	102.13	98.638	103.1	98.675	100.63	101.35	101.33	101.43	99.176	100.92	99.715	99.861	100.11	101.03	101.08	99.709	100.18	101.63	102.71	99.745	100.79	100.38	98.924	101.14	101.1	100.55	98.78	101.11	101.29	102.92	99.688	101.64	99.423	100.15	100.89	100.37	101.26	99.664	99.21	101.48	101.08	100.06	100.41	99.961	101.81
111.41	108.76	109.26	108.85	108.12	110.76	109.48	110.78	108.65	108.99	111.05	110.94	108.81	112.45	110.97	110.21	110.28	110.35	110.58	109.59	110.75	109.61	110.08	109.82	111.07	110.08	112.16	109.65	111.72	111.26	109.37	110.46	106.55	110.65	109.26	109.21	109.96	110.64	110.82	110.23	108.83	111.74	109.47	111.77	108.69	110.16	110.18	111.39	111.82	110.43
105.18	105.73	106.66	106.55	106.75	104.88	107.38	104.97	106.98	105.47	105.04	107.24	102.81	104.74	108.12	104.93	106.57	104.8	103.79	105.74	107.88	105.88	105.33	107.08	105.34	106.33	101.59	106.06	105.72	108.13	105.31	105.73	105.54	105.05	105.2	105.46	104.08	107.16	104.24	106.72	103.71	106.5	105.64	106.03	105.43	104.27	105.97	102.79	104.45	104.31
108.89	108.87	109.08	106.47	106.36	106.19	108.71	108.02	105.77	107.74	107.03	109.89	108.25	107.96	108.82	107.71	108.47	108.26	106.56	109.82	107.32	106.82	107.86	109.86	107.11	107.53	106.49	110.68	108.8	108.47	106.67	108.77	107.2	108.11	109.41	106.62	108.22	109.96	106.1	107.15	108.47	106.94	109.7	107.83	108.1	106.52	107.15	108.9	108.29	107.61
98.546	97.862	100.91	98.667	97.847	99.018	97.358	98.61	99.537	97.408	99.058	98.121	99.313	99.443	99.335	99.997	96.671	96.702	99.054	96.849	96.057	95.507	99.206	96.147	97.646	98.31	99.905	96.033	99.724	100.81	98.264	98.978	95.542	98.078	98.076	98.199	95.967	96.545	95.008	97.639	98.948	98.939	98.226	97.258	98.554	96.667	97.812	99.225	99.273	96.487
99.094	101.22	99.215	97.711	98.248	98.496	99.954	98.237	98.135	97.77	99.558	98.135	96.836	99.796	98.613	100.85	98.561	98.39	99.127	99.31	97.213	96.861	98.918	97.698	96.772	98.93	98.573	98.67	97.171	100.02	99.128	98.633	98.644	100.77	99.98	96.553	98.613	98.046	99.598	96.651	99.894	97.74	98.713	98.149	97.891	100.5	99.759	99.132	97.984	98.993
106.56	107.53	104.56	107.1	106.16	105.3	106.04	103.93	102.06	104.21	104.86	103.14	107.34	106.36	104.26	105.16	104.9	104.18	108.19	106.04	104.87	105.06	105.58	105.79	104.34	104.33	106.05	103.62	105.37	104.33	104.91	105.34	104.14	104.71	106.87	105.83	106.51	106.31	106.27	104.97	106.02	104.34	107.01	104.25	107.54	104.59	104.72	108.19	104.48	106.5
105.86	104.39	106.24	104.14	105.08	105.56	104.92	106.38	107.53	108.42	105.91	106.63	105.16	107.57	104.99	106.28	105.52	106.59	104.69	104.29	106.23	106.38	104.86	105.49	105.26	105.03	105.48	104.54	105	104.32	106.9	107.39	105.64	105.47	105.4	106.11	105.32	107.04	106.66	104.7	105.82	106.35	107.68	104.73	106.81	105.8	103.82	103.35	106.19	106.19
107.86	105.39	110.34	109.03	106.7	105.09	107.44	106.93	106.31	106.87	106.1	107.34	110.03	108.46	106.53	108.89	107.25	107.9	108.88	106.17	109.23	105.58	107.4	108.93	109.86	105.35	107.74	108.45	108.61	108.41	110.04	107.56	108.64	108.11	107.07	106.47	107.21	107.53	106.17	108.67	106.19	108.53	108.9	107.84	108.67	108.23	106.56	108	108.17	108.48
97.661	98.322	99.983	100.92	97.812	97.738	98.859	96.732	97.918	98.353	97.041	97.41	98.366	97.693	95.383	98.861	98.414	100.08	97.303	99.506	97.058	100.01	98.705	98.262	96.401	101.03	97.637	100.57	100.35	97.665	99.18	98.104	98.807	98.613	98.282	99.775	98.603	100.04	99.097	100.02	97.669	97.059	100.72	101.13	99.609	99.047	99.579	97.517	100.26	98.69
97.586	97.383	97.65	97.87	98.059	100.26	98.794	98.158	100.29	97.702	98.422	98.561	96.63	100.58	101.33	97.989	98.89	98.308	99.951	98.065	97.577	97.025	99.895	98.447	97.235	98.805	98.081	99.398	99.637	96.115	97.336	100.72	99.701	96.777	101.2	98.709	96.869	101.15	98.457	97.182	97.062	99.995	97.968	98.152	95.726	96.801	97.215	98.509	101.59	99.961
108.23	106.3	106.22	108.94	108.01	109.11	108.76	108.8	109.54	107.49	109.39	107.96	107.76	106.14	109.59	110.25	108.38	106.93	109.17	108.9	108.09	107.32	108.95	108	108.83	108.89	105.2	105.51	107.78	108.2	109.04	106.57	107.33	106.67	108.64	107.66	107.83	107.84	104.82	107.54	107.79	106.54	107.49	110.13	105.19	106.78	109.55	107.77	106.44	109.56
98.08	97.414	96.901	98.282	98.606	98.398	99.64	98.772	97.412	95.221	97.909	97.501	97.443	100.33	98.412	98.973	97.426	97.954	97.666	98.165	98.537	98.621	97.144	98.523	97.56	98.41	99.576	96.608	98.57	96.941	96.798	98.742	95.66	95.333	96.218	99.45	96.562	96.85	98.011	98.445	97.004	96.773	98.93	98.297	98.959	99.703	99.315	97.414	97.004	98.223
107.94	106.5	108.51	106.71	108.81	108.23	107.48	106.33	105.93	105.68	110.78	107.87	106.06	106.04	107.39	109.23	107.13	108.51	109.47	107.45	108.2	107.77	109.49	109.28	106.54	107.09	110.33	110.46	107.6	106.97	106.3	106.53	105.95	107.99	105.99	108.11	105.36	108.81	109.75	107.65	107.43	107.04	109.21	110.35	107.74	108.41	106.43	109.59	106.81	108.73
100.12	98.553	97.359	100.27	99.487	94.591	100.17	96.218	97.945	100.22	98.053	98.065	100.16	98.734	98.639	98.123	97.491	99.151	99.396	98.764	100.51	97.699	96.895	98.698	99.915	101.36	97.671	99.079	96.467	98.687	98.636	99.075	100.67	96.396	97.559	96.649	98.078	98.183	98.106	96.766	98.753	99.271	98.759	98.169	96.715	100.42	96.3	97.786	101.19	98.433
106	104.08	108.03	105.89	106.22	106.03	106.02	105.34	104.9	105.23	104.88	103.37	105.97	106.36	104.98	105.69	104.8	106.02	105.63	108.08	106.79	107.52	104.51	105.04	105.16	105.87	104.4	104.74	106.11	104.36	104.54	105.04	107.48	105.84	102.89	103.74	105.57	108.86	105.01	104.87	107.52	106.19	104.05	107.75	104.3	104.52	106.1	106.72	107.25	104.91
106.64	105.25	106.83	107.46	107.95	106.56	108.36	105.96	106.63	107.1	107.83	107.65	108.42	109.48	108.03	105.5	107.11	105	105.9	106.23	104.3	107.36	105.75	106.35	106.69	107.53	107.23	106.85	107.87	106.58	104.93	104.99	108.81	107.24	106.7	106.72	105.71	108.52	105.52	107.15	105.28	106.84	107.17	105.29	104.74	105.93	107.75	106.53	106.38	106.54
107.42	109.15	109.68	109.89	108.82	108.6	108.7	108.5	109.14	107.46	108.55	108.64	106.76	110.43	107.44	109.19	107.64	108.49	110.88	105.48	110.07	108.71	109.07	109.14	108.59	107	107.91	109.94	108.7	107.67	109.76	110.24	108.75	107.72	109.08	109.13	107.75	108.71	108.04	107.48	107.25	108.02	106.82	109.76	109.02	107.72	108.2	108.89	107.9	109.16
106.81	107.58	106.94	104.59	106.51	107.81	104.08	107.24	105.31	104.09	104.88	107.01	106.1	107.65	106.7	105.5	105.95	105.54	103.51	105.98	104.91	105.97	105.02	105.69	105.52	102.38	105.43	107.94	104.65	106.92	103.99	105.07	104.61	106.41	105.96	106.24	108.85	103.76	104.52	106.51	106.83	104.47	106.8	106.69	103.75	105.13	105.44	105.53	104.95	105.18
105.42	106.68	108.35	107.86	109.95	106.65	109	108.43	109.38	108.66	108.53	109.31	106.62	109.99	109.62	108.11	109.63	108.74	107.93	108.6	106.69	109.31	108.8	108	107.26	107.73	106.59	108.41	110.64	105.56	108.13	109.32	108.85	108.05	108.97	108.35	107.13	107.16	109.55	108.16	108.76	107.9	106.8	107.49	108.71	109.37	108.58	107.32	109.52	105.23
106.72	108.72	107.54	107.08	107.97	108.65	109.05	106.46	110.42	109.04	109.59	108.19	109.02	107.57	109.51	108.8	107.66	106.41	108.68	106.19	105.12	108.32	108.47	106.66	107.16	109.3	108.64	106.9	107.8	108.51	109.87	105.95	107.78	108.26	109.08	108.3	110.67	107.13	107.54	108.19	107.29	107.87	108.95	107.8	108.17	108.78	107.54	107.43	107.03	106.39
99.401	101.02	98.284	97.797	97.328	97.948	99.3	98.501	98.9	101.23	99.432	101.03	99.586	97.147	99.362	98.244	100.91	99.163	98.816	98.299	98.853	100.89	97.589	99.05	100.54	97.024	99.447	100.25	99.876	97.658	98.568	97.95	99.406	100.88	97.75	99.353	99.482	99.174	98.589	99.836	97.185	97.955	99.374	99.963	99.058	98.746	99.96	99.394	99.57	99.913
106.07	105.61	107.83	105.64	104.6	106.76	105.34	105.33	106.92	105.5	104.06	104.17	108.35	104.66	105.59	107.16	106.25	106.32	105.23	105.25	106.01	107.15	105.09	104.49	103.76	109.11	105.32	106.87	106.6	105.48	105.4	105.61	105.66	103.3	107.22	104.91	106.78	107.17	105.09	107.64	105.02	105.56	107.08	104.68	105.9	105.41	106.61	105.89	105.9	105.02
105.79	107.04	107.15	105.86	106.86	106.46	106.99	107.77	106.83	107.12	104.53	104.62	107.06	106.01	105.5	107.69	106.3	103.67	107.9	106.03	106.78	103.58	104.32	108.45	107.4	104.25	107.86	107.37	105.64	107.49	104.72	107	107.54	105.87	107.19	105.83	104.77	106.76	106.62	105	105.39	105.44	107.72	105.84	107.18	107.46	106.95	106.73	107.62	106.09
108.91	108.99	107.02	108.29	108.52	108.42	107.75	107.73	107.69	109.29	108.26	109.53	110.89	107.84	110.14	108.24	107.28	111.3	109.54	108.53	108.71	107.9	108.27	110.17	108.31	106.66	107.78	109.34	108.74	107.8	108.7	111.57	108.78	107.42	109.31	108.62	108.32	109.95	107.62	108.08	109.11	107.51	107.39	108.86	110.18	108.05	108.98	107.69	108.63	110.03
108.4	109.28	108.89	106.74	108.13	108.06	108.29	108.22	109.62	105.84	108.95	108.06	108.93	109.15	107.53	110.33	105.36	109.28	109.38	110.53	110.62	109.24	107.26	106.75	108.09	108.07	109.5	107.19	109.02	108.92	108.61	109.69	107.26	108.86	108.56	110.96	108.29	107.9	106.78	108.65	111.52	107.28	110.09	111.02	108.66	110.15	108.92	111.07	107.33	107.21
106.94	106.11	105.82	105.12	105.07	107.64	105.23	105.52	105.21	105.67	106.32	104.04	107.13	106.49	108.29	107.34	104.23	105.05	108.56	107.18	105.34	105.67	103.59	104.71	105.15	103.54	103.88	104.85	104.82	103.5	105.09	105.11	107.7	105.63	104.48	107.78	105.51	106.5	106.33	103.99	106.45	105.52	107.79	104.61	106.66	104.84	106.5	105.2	102.01	105.63
108.59	106.76	106.38	106.3	105.51	106.97	105.74	104.97	103.92	105.33	104.83	105	106.27	105	105.88	105.62	105.59	103.56	106.47	106.03	107.24	104.13	104.28	107.05	106.82	106.5	108.3	103.93	105.15	106.58	107.16	106.9	105.33	104.78	105.82	106.18	107.05	106.15	103.83	105.73	104.7	107.38	107.4	105.5	103.45	106.7	104.57	104.39	105.28	104.45
97.373	99.269	98.846	100.53	99.156	101.7	99.343	96.841	97.921	98.193	101.02	97.572	100.46	96.562	99.371	100.11	97.925	98.144	100.5	98.02	98.371	97.473	97.655	98.958	98.494	99.117	99.628	100.08	96.181	99.472	99.521	97.799	99.889	99.304	99.113	99.676	98.9	99.934	98.174	97.757	97.584	98.366	98.386	99.337	99.341	98.194	100.38	100.69	99.076	100.02
100.04	97.633	99.375	98.305	98.859	98.198	98.669	100.96	97.704	99.187	97.698	99.989	98.278	100.15	100.87	98.689	99.299	98.951	97.636	97.653	99.386	98.618	99.664	98.231	100.75	100.4	98.12	99.125	98.947	98.144	98.752	99.93	101.64	100.24	97.38	101.89	98.982	100.41	98.584	99.073	100.13	98.136	98.202	98.864	99.271	97.957	97.668	98.196	98.741	101.02
108.09	105.33	107.34	107.24	108.8	107.39	105.83	108.73	107.78	105.96	104.42	105.33	106.23	106.4	106.92	104.45	106.22	106.75	106.18	107.17	103.19	103.54	105.81	106.64	107.61	105.5	106.47	106.14	107.61	107.16	105.78	107.21	102.18	105	107.21	104.98	107.33	107.28	107.54	104.98	107.73	104.09	106.88	107.47	104.99	107.28	106.71	105.12	106.62	107.89
109.11	110.62	108.83	111.23	108.47	111.22	110.91	110.23	109.12	108.58	110.97	110.06	109.39	112.12	110.58	111.36	110.26	110.96	110.6	111.31	109.08	109.97	110.77	111.94	110.71	109.49	108.14	109.05	110.26	110.83	111.68	110.81	109.09	110.51	110.91	110.13	109.68	110.6	109.17	108.98	111.56	108.99	112.27	109.61	110.74	110.15	109.91	112.18	112.9	106.72
108.01	109.42	105.22	109.67	107.48	107.51	104.81	108.5	108.38	107.74	108.02	106.22	107.22	105.58	108.31	107.64	107.44	108.54	107.32	107.9	107.34	108.83	109.68	109.38	108.81	105.97	107.87	107.49	108.85	107.27	107.41	108.12	108.23	105.61	107.79	108.71	105.18	107.66	106.67	107.62	108.31	106.73	107.76	108.94	105.64	107.28	107.18	105.64	108.23	107.42
112.06	109.74	111.13	109.23	111.41	110.33	109.27	110.09	111.33	110.52	111.53	109.9	109.22	110.61	109.54	108.67	109.19	109.72	109.2	111.79	111.17	112.15	111.25	109.46	110.03	110.6	111.15	110.56	110.21	110.24	110.17	110.66	111.16	109.31	112.5	108.58	112.32	108.98	112.19	112.24	111.62	110.4	109.22	109.3	111.43	109.93	109.76	109.46	112.03	109.97
109.79	105.37	107.67	108.29	107.26	107.87	106.66	110.04	108.89	109.74	108.38	109.35	106.05	109.04	108.01	107.7	107.44	109.75	107.82	107.54	107.86	108.39	108.34	107.13	108.75	106.08	107.86	109.32	108.35	107.75	107.2	108.31	107.29	109	107.87	109.86	109.25	107.79	107.44	109.44	107.69	108.23	109.68	107.7	109.17	107.17	110.83	111.26	108.12	110.65
105.92	109.34	106.04	106.23	105.19	103.76	105.25	107.31	105.48	107.24	106.88	105.21	103.59	107.62	107.04	105.72	105.7	105.15	103.84	106.3	106.69	106.88	106.83	104.59	106.46	105.09	106.34	104.74	105.93	106.83	105.69	106.6	106.13	104.44	105.71	105.53	106.5	104.15	106.65	106.74	103.87	107.5	104.06	107.59	106.08	105.58	105.58	105.92	105.37	106.22
110.85	113.19	108.63	110.33	109.86	110.32	108.32	109.88	107.93	109.96	111.79	108.58	108.69	110.42	110.48	110.19	111.81	110.94	110.59	112.97	110.89	110.71	109.84	109.03	108.96	109.55	111.01	110.32	111.08	112.8	111.25	110.02	111.64	109.88	112.02	110.47	110.35	108.39	113.05	110.6	109.12	111.04	112.57	110.92	108.6	109.47	111.57	111.21	110.41	108.69
99.681	96.01	100.15	97.96	98.718	97.781	98.074	96.943	99.021	98.586	100.64	98.199	98.592	97.891	98.967	98.639	99.297	98.34	98.677	98.164	99.071	98.411	97.868	98.392	96.845	99.264	98.606	99.321	100.12	99.117	97.787	99.288	98.844	98.121	99.184	100.18	100.86	97.179	98.588	97.754	97.916	100.24	97.781	99.538	99.654	99.534	99.397	97.525	98.949	99.924
101.48	102.66	104.2	101.55	103	102.34	102.27	101.92	101.52	103.27	104.54	104.09	100.74	103.18	99.883	104.5	103.33	102.2	102.57	101.9	100.08	102.26	102.72	103.9	102.12	103.51	100.87	105.23	103.19	103.1	104.58	102.41	102.75	104.65	105.84	100.68	100.24	102.94	103.35	102.49	103.42	101.62	103.22	102.69	100.83	100.78	103.31	101.58	101.93	104
105.38	105.02	107.05	106.02	105.48	105.79	105.6	106.11	105.34	106.58	105.15	107.6	106.49	103.04	105.12	106.16	104.98	105.89	103.76	104.85	102.51	104.55	104.24	104.27	104.73	105.44	107.12	103.29	106.58	105.77	104.33	107.83	104.78	105.51	104.5	104.68	106.47	106.53	103.98	102.79	105.38	105.13	106.45	106.9	104.26	105.46	105.77	104.39	105.01	105.26
106.64	107.99	105.94	105.1	106.26	105.46	104.52	105.57	104.8	105.12	105.61	105.75	106.08	107.07	107.01	104.31	107.46	108.1	104.94	106.33	106.39	106.01	106.23	107.33	105	105.28	105.11	104.65	106.22	105.9	106.06	104.76	106.23	104.09	105.34	106.5	107.07	107.6	105.31	104.66	106.67	103.4	104.53	106.34	108.79	105.5	106.32	104.34	106.47	105.38
107	107.92	104.87	106.66	105.25	107.54	106.7	106.26	104.01	106.3	104.61	106.89	106.25	105.69	107.81	104.94	103.1	106.45	107.26	105.3	106.38	107.04	105.5	108.65	107.7	107.79	107.08	109.56	104.69	106.82	107.64	106.61	108.84	105.69	107.1	104.04	104.98	107.46	107.05	105.66	107.56	106.15	107.03	107.61	107.68	108.1	105.43	105.52	104.05	106.58
108.65	103.07	105.74	104.99	104.59	104.9	104.46	105.27	103.66	107.15	103.15	104.69	105.02	106.3	105.29	104.97	106.22	104.37	108.58	104.58	105.15	107.54	105.37	107.64	105.89	106.65	104.83	106.92	104.35	105.38	107.17	106.43	105.46	104.43	104	106.48	104.05	106.59	104.5	104.76	105.56	107.2	104.58	105.68	103.65	104.8	105.11	103.48	104.96	106.57
107.42	107.73	105.74	105.22	108.27	106.29	104.69	106.99	106.91	107.39	105.18	108.53	107.34	108.37	106.23	106.35	107.11	105.86	105.74	107.43	108.49	105	107.42	107.26	107.44	106.1	105.19	106.05	105.55	105.93	105.01	107.34	107.82	107.97	105.61	105.57	103.27	104.98	105.91	105.77	108.75	104.78	109.38	105.46	108.64	107.3	107	106.73	106.04	107.48
96.946	97.884	99.257	98.355	98.969	97.389	96.563	97.629	96.376	97.829	98.156	99.411	99.644	96.927	95.328	99.516	98.489	98.888	98.517	99.635	96.646	98.384	97.544	100.57	98.254	97.907	99.246	98.41	98.865	97.072	99.12	98.455	96.351	96.834	98.22	100.56	97.638	98.376	98.123	97.72	98.453	99.918	97.117	97.116	94.346	98.318	100.57	98.089	96.26	98.099
109.97	107.36	105.97	106.61	110.24	108.27	109.37	106.1	107.77	105.98	104.26	107.78	108.01	106.07	106.13	104.16	107.24	106.2	107.15	107.71	106.24	105.41	106.29	107.17	103.07	106.84	108.35	105.6	105.09	107.5	107.73	106.88	108.71	105.94	105.96	107.18	108.31	107.1	106.28	105.49	105.5	107.34	106.71	106.98	106.93	109.21	106.8	104.49	107.62	104.67
102.62	104.64	104.78	104.43	106.47	107.45	105.24	102.79	105.98	104.43	105.31	104.6	106.54	104.96	107.65	106.05	105.41	103.92	104.88	104.17	106.09	106.02	105.11	104.35	106.22	104.03	103.87	105.76	106.29	106.24	106.57	106.93	104.45	107.99	104.83	105.72	104.58	105.52	104	105.72	105.27	106.44	104.77	106.03	106.22	107	106.28	104.34	103.43	106.48
108.03	107.72	107.53	107.89	109.07	107.11	106.84	107.97	107.18	106.2	108.41	108.62	107.48	107.23	107.02	106.26	108.47	107.49	109.14	106.46	108.24	107.46	106.82	107.34	106.44	106.66	109.63	108.2	108.53	108.85	106.56	107.07	109.5	107.05	108.89	108.7	107.45	106.82	108.56	107.11	108.05	105.65	106.21	106.19	106.92	107.24	107.47	106.86	109.55	107.46
106.42	105.08	105.69	105.48	105.91	105.5	104.16	106.44	105.85	106.11	105.36	105.25	106.12	108.01	106.55	106.24	105.75	104.78	106.7	104.85	105.8	103.71	105.86	104.59	103.3	106.09	104.4	106.61	106.75	105.95	105.2	106.69	107.99	104.81	107.53	107.96	107.58	106.37	104.3	105.47	105.36	104.91	106.72	107.76	107.49	104.78	105.19	107.27	104.93	105.67
107.93	107.65	109.08	109.4	109.45	108.39	109.3	106.61	107.69	107.42	107.82	107.95	108.75	108.51	107.81	107.98	108.81	108.3	108.21	107.98	109.4	110.7	109.8	108.17	108.91	107.93	107.96	108.2	109.2	109.05	109.24	106.84	108.86	108.15	107.98	109.97	108.45	107.44	110.55	109.68	110.28	108.05	107.49	110.11	107.62	108.21	109.73	106.15	106.99	108.36
99.822	97.846	98.854	100.14	96.251	99.457	98.912	99.196	98.011	96.122	98.515	99.598	97.018	96.374	96.002	99.427	97.625	97.63	96.511	96.443	99.719	97.537	97.593	98.008	97.965	97.721	98.491	99.51	96.284	94.991	97.066	97.988	97.527	97.663	97.821	95.8	98.628	98.288	98.91	98.723	98.184	96.474	97.428	96.736	99.863	94.679	97.228	95.674	99.942	98.133
106.84	105.98	103.48	106.46	104.22	105.17	106.02	106.68	104.45	105.66	104.26	104.48	107.09	107.92	106.7	105.22	107.38	105.98	104.37	102.78	105.78	105.23	105.45	107.33	105.63	107.22	105.44	103.28	105.3	105.17	104.66	103.93	107.65	106.87	106.16	106.18	105.33	108.32	105.31	106.75	106.87	105.62	105.08	107.59	103.4	105.73	105.43	105.07	104.55	105
105.08	108.02	105.95	106.36	104.22	106.56	106.27	107	105.15	106.53	106.03	107.03	106.41	105.94	106.37	107.03	105.62	106.32	105.68	104.63	103.9	103.84	105.1	106.83	106.48	106.19	105.78	104.58	104.69	104.96	104.51	106.58	106.09	106.83	106.82	103.82	106.23	107.51	107.77	107.88	106.64	105.22	105.68	107.38	108	106.47	107.94	107.56	105.3	108.11
102.16	99.407	100.87	99.334	101.31	100.4	99.282	101.18	99.848	102.67	100.95	103.07	101.07	100.38	98.627	100.55	101.04	100.68	100.9	101.61	100.78	101.57	101.63	100.94	100.02	99.964	102.47	100.39	101.78	100.01	102.61	100.96	101.22	99.375	99.395	99.756	96.77	102.68	100.98	101.21	101.78	100.84	99.909	101.38	100.59	100.07	98.178	101.59	99.914	102.04
105.01	107.37	106.71	108.55	105.45	105.53	106.53	107.51	105.43	106.91	104.61	106.51	109.2	105.91	107.68	105.78	105.72	106.7	106.1	107.86	108.17	105.61	106.02	108.43	105.6	106.63	106.56	108.38	107.11	106.11	106.09	105.1	105.48	102.57	106.33	104.95	105.47	106.42	106.72	103.62	105.64	105.27	107.08	104.76	104.74	104.97	107.33	107.27	108.21	103.65
107.24	110.4	107.07	109.44	107.71	109.95	108.57	110.47	109.08	108.56	109.67	108.4	107.84	108.37	109.5	106.67	107.36	109.49	110.24	107.74	109.24	108.51	106.55	107.12	109.53	107.28	109.63	107.19	107.04	107.1	108.86	110.79	109.17	110.13	108.49	105.86	108.91	108.5	111.54	109.44	108.35	107.73	107.25	108.64	107.77	109.04	108.71	108.82	108.49	111.23
107.57	106.53	105.41	106.33	105.13	105.29	103.97	106.04	105.44	107.03	106.62	106.46	105.6	106.53	106.79	106.74	104.9	106.89	106.27	106.51	105.87	106.43	105.59	103.54	105.96	105.66	105.69	105.91	106.83	107.11	107.5	109.2	106.15	107.96	106.76	108.27	107.59	108	106.26	107.12	104.3	106.91	106.12	105.65	105.55	105.14	105.72	105.43	107.41	106.31
102.18	101.26	103.97	101.47	100.05	103.16	101.39	101.86	97.389	102.21	99.114	99.367	99.689	99.587	102.49	100.85	100	100.71	102.54	99.49	102.28	102.15	101.21	101.34	102.09	102.13	100.14	99.435	100.79	102.38	99.125	99.89	99.854	101.17	105.33	100.47	98.98	99.96	102.02	99.147	100.78	102.35	101.03	102.26	98.563	101.04	102.16	100.31	102.2	100.23
107.71	111.64	105.27	107.54	109.42	108.62	108.48	110.05	108.7	108.68	107.53	107.73	108.44	108.18	108.55	107.03	107.51	107.68	109.84	107.16	108.55	108.41	106.39	107.72	108.74	107.81	109.51	107.1	107.1	107.95	109.17	108.7	107.39	108.1	107.59	108.88	106.67	107.9	107.21	109.54	108.97	109.2	106.04	108.03	108.7	108.76	108.24	108.29	108.84	108.53
106.82	105.87	104.76	105.75	105.74	107.26	103.3	105.79	106.04	106.11	105.28	104.8	108.17	105.7	104.81	109.08	103.98	105.87	106.59	106.28	105.28	107.23	105.03	105.59	105.55	103.19	106.21	105.17	104.64	104.26	105.56	105.13	103.93	107.2	104.87	107.79	103.71	103.64	105.18	105.62	107.41	103.35	104.39	105.89	106.69	106.06	106.27	107.52	104.04	108.52
96.194	96.405	97.766	97.37	98.132	100.15	100.76	97.642	96.336	98.841	99.806	98.408	99.696	99.355	98.11	96.735	97.846	97.287	99.136	97.918	99.114	98.707	99.061	98.028	96.86	97.43	99.142	97.592	98.296	99.181	99.225	98.848	99.502	98.965	98.548	96.574	99.321	99.448	95.625	98.545	97.35	98.556	97.817	96.718	99.151	97.088	97.979	96.063	98.762	97.809
98.344	98.061	99.774	98.271	99.704	96.926	98.01	97.365	97.024	97.795	98.726	96.435	99.067	98.755	99.331	98.291	101.78	95.75	96.589	98.695	99.752	97.863	96.777	100.56	99.843	98.341	96.761	98.241	98.804	97.781	98.301	100.43	100.34	98.645	97.461	99.675	100.43	97.963	97.913	96.852	96.766	99.832	99.33	99.2	97.83	99.256	97.686	98.33	97.739	97.164
106.95	105.39	106.72	107.34	106.4	105.7	106.45	106.92	107.21	105.23	106.45	105.59	106.31	105.94	106.32	105.4	104.81	105.17	107.1	106.77	106.41	105.68	105.38	104.56	104.91	107.85	107.04	105.62	107.23	105.65	104.82	108.94	105.89	106.28	106.81	104.87	105.1	107.22	105.48	107.56	104.61	107.73	103.95	106.73	107.68	107.02	106.56	106.14	106.03	106.85
107.97	106.85	109.99	107.03	109.22	107.66	106.01	107.86	106	110.03	108.38	107.81	111.22	106.7	109.09	108.9	108.82	107.85	108.02	109.04	108.92	108.7	109.61	108.31	109.42	110.67	108.85	109.75	108.05	108.87	108.12	107.56	106.25	108.35	107.37	109.59	107.45	105.18	106.69	108.04	107.43	107.59	110.61	109.55	110.71	107.5	108.92	110.32	107.37	106.53
110.55	110.2	108.36	109.8	110.57	109.46	113.44	109.69	111.17	112.82	110.88	113.71	110.87	109.81	112.12	109.95	109.37	111.07	109.59	109.79	110.13	110.43	110.94	110.05	109.29	110.82	110.35	109.63	109.08	110.4	112.36	110.07	109.53	111.31	110.74	110.68	111.56	110.58	110.4	108.23	109.71	109.52	110.27	110.15	113.46	109.43	110.94	110.46	110.28	109.9
100.42	97.916	97.935	97.96	98.195	98.747	98.901	99.517	100.23	98.18	98.099	101.04	96.809	98.803	98.923	97.773	97.61	99.426	100.38	99.175	96.564	99.324	98.622	99.623	99.25	100.08	100.59	100.41	101.11	99.787	99.29	102.23	99.701	98.96	98.78	99.341	100.14	99.728	97.215	100.27	97.824	98.504	97.666	99.775	96.972	97.424	99.247	101.6	100.53	98.261
99.909	100.95	101.14	102.28	99.396	101.35	99.73	100.21	100.47	101.7	101.91	97.684	101.16	101.22	100.85	100.9	98.147	99.682	101.04	99.231	102.15	99.94	99.589	102.43	99.922	98.227	101.82	100.2	99.18	100.38	100.16	101.05	100.66	97.34	100.47	98.27	100.67	99.612	98.77	99.578	101.5	100.35	102.04	100.68	98.622	101.13	102.63	101.14	100.6	99.797
108.33	107.6	105.67	105.09	108.64	107.19	106.67	107.19	104.64	106.92	106.42	106.41	107.65	105.56	108.37	106.23	106.53	106.87	107.16	104.83	106.09	105.73	106.03	107.16	108.16	107.61	105.99	106.19	107.31	105.11	106.25	107.44	108.95	108.55	106.91	107.52	104.39	108.21	108.39	105.02	105.64	107	108.08	107.95	106	106.53	106.44	105.89	109.35	107.02
105.12	104.09	105.72	106.54	108.13	108.09	103.02	103.66	104.73	106.41	103.69	105.65	104.26	105.98	107.36	105.35	103.93	104.68	105.24	103.94	104.44	104.54	103.79	105.42	105.04	107.18	104.54	103.03	105.83	104.59	105.77	107	106.63	107.09	106.62	106.1	104.42	106.77	106.4	106.03	103.99	104.92	105.89	106.18	105.44	107.51	105.83	104.69	107.31	105.19
100.29	95.411	99.233	99.006	98.835	97.331	98.069	98.094	96.204	97.182	99.549	99.587	99.759	97.989	94.532	98.644	99.746	98.986	99.778	97.707	100.62	98.129	99.163	97.523	96.285	97.583	97.308	99.647	98.904	96.822	97.622	97.506	98.413	98.237	98.922	98.696	98.856	97.645	100.33	100.44	95.593	97.249	98.187	98.32	97.558	97.115	99.129	100.54	97.495	99.874
105.43	105.34	104.21	105.37	107.33	104.13	106.28	105.73	106.95	105.82	105.68	106.14	105.55	107.16	106.92	103.33	107.24	106.13	105.6	105.05	105.32	104.67	103.23	105.65	106.2	105.94	106.27	105.6	106.44	105.76	105.23	107.01	105.42	104.63	105.26	106.07	106.66	104.09	104.27	106.3	104.67	106.39	104.8	105.26	101.3	106.37	104.9	105.57	104.32	106.19
108.69	109.47	108.08	108.25	108.59	107.49	107.92	108.14	110.22	108.37	109.21	109.08	107.44	106.64	108.06	109.26	108.36	107.95	107.33	109.5	109.68	109.84	107.35	109.52	108.67	108.66	108.14	107.38	106.96	109.1	109.19	108.33	106.64	107.97	109.15	110.14	109.94	108.95	108.3	111.46	107.94	107.22	106.75	106.31	108.61	108.92	107.99	110.11	108.91	108.84
100.36	98.016	100.35	100.31	101.53	101.88	99.892	100.64	99.285	101.83	100.48	99.088	101.38	99.363	99.331	101.11	101.28	101.81	97.955	100.22	100.61	100.14	100.31	100.46	98.849	101.23	100	98.639	96.896	100.6	100.86	100.85	98.967	101.68	100.85	100.04	99.759	98.941	99.115	102.05	103.1	99.176	100.06	98.952	100.66	99.276	102.17	100.02	100.91	101.96
106.97	106.24	107.43	106.43	108.95	106.6	104.47	108.18	108.59	104.24	108.72	106.32	105.49	105.59	106.13	106.55	107.31	106.89	107.61	107.69	107.61	106	106.45	106.1	106.21	107.81	104.77	110.3	106.9	106.25	106.68	107.14	107.97	105.79	107.87	108.39	105.04	107.45	108.76	105.54	107.44	106.17	106.44	106.41	106.66	109.51	107.01	107.21	106.91	104.99
97.498	99.8	99.426	98.169	97.868	97.138	97.994	99.075	97.522	96.464	96.86	98.273	97.72	101.69	96.834	98.625	98.481	98.906	96.6	98.842	98.557	97.304	96.338	98.088	96.865	98.971	101.43	99.12	98.978	99.744	97.596	99.297	98.386	99.047	98.855	97.164	96.543	97.312	102.79	97.258	97.611	96.96	99.316	98.972	97.504	97.704	97.293	99.286	99.155	97.012
105.95	105.23	106.76	106.74	107.73	106.05	106.39	105.49	104.52	107.27	105.49	104.17	106.02	105.19	106.85	106.54	105.33	105.37	104.78	104.79	105.54	106.43	105.5	107.78	107.48	105.96	107.02	106.05	105.93	106.57	107.2	106.76	107.92	105.88	107.89	107.56	109.22	107.67	103.9	106.85	103.75	105.97	106.26	106.19	107	106.97	104.91	108.51	106.33	106.73
98.048	97.658	97.78	99.31	98.89	97.07	99.375	98.882	98.398	100.55	100.13	98.394	98.73	97.944	97.386	96.137	100.68	100.68	96.067	96.334	98.372	98.37	100.13	97.94	97.739	95.334	98.359	95.926	97.695	96.928	98.531	95.138	100.6	98.132	96.431	97.34	99.013	98.112	97.613	99.291	97.773	97.345	96.797	99.216	96.89	97.717	98.03	97.636	99.149	97.66
107.6	107.8	107	107.8	108.68	106.94	110.06	109.86	108.47	107.89	107.51	107.63	108.71	109.46	106.92	108.29	107.57	110.62	107.97	106.86	108	108.88	110.12	108.65	108.37	110.43	108.34	108.79	111.14	105.57	108.79	108.28	108.87	107.84	108.09	107.43	108.29	107.87	108.56	109.86	107.67	112.14	106.74	108.31	107.06	106.24	108.31	108.41	106.45	110.13
110.66	108	107.05	105.76	108.62	108.6	109.53	107.12	105.97	109.08	108.8	108.59	107.46	106.56	108.24	107.4	108.46	106.97	106.66	109.61	108.55	107.7	107.37	108.75	108.98	107.93	108.71	107.34	111.27	111.53	107.27	109.22	107.43	109.71	108.98	107.97	108.6	106.98	108.14	107.54	108.44	106.9	111.53	106.65	110.5	107.24	108.03	110.73	108.7	109.82
99.276	99.125	100.43	99.561	100.92	101.13	100.85	100.41	98.967	100.51	100.03	99.978	100.96	100.85	99.662	100.81	100.06	102.76	98.977	101.42	101.79	97.664	99.57	98.916	99.693	100.17	100.58	101.16	101.37	100.32	99.94	101.34	99.446	98.91	98.642	100.21	99.612	97.015	99.456	100.99	100.71	101.03	101.01	100.76	98.922	101.51	101.51	98.561	101.98	100.8
103.51	106.77	105.34	105.95	104.77	105.14	106.99	108.43	104.24	104.6	104.95	106.34	103.81	104.8	104.16	104.46	105.15	105.77	105.35	104.18	104.83	106.39	104.46	104.89	106.55	103.6	105.3	105.17	103.73	105.33	105.62	105.37	102.63	106.81	106.25	106.29	105.2	104.12	106.89	106.04	106.42	106.23	105.68	106.82	105.95	105.47	105.87	104.07	105.46	105.7
105.14	107.28	105.03	104.65	108.17	105.87	104.37	106.85	106.29	104.94	106	104.91	106.25	105.83	106.49	107.25	106.45	104.86	104.27	104.9	106.6	104	106.36	106.34	106.17	106.77	106.28	107.48	105.71	106.46	107.2	104.76	105.59	105.73	104.49	106.39	107.57	104.36	103.66	104.18	105.02	107.1	106.67	105.05	108.07	108.19	104.52	104.94	105.59	107.87
106.29	105.79	106.37	107.08	104.49	105.24	107.79	104.38	106.99	106.47	105.34	104.88	105.83	105.84	107.3	107.9	105.91	106.57	105.13	107.05	105.88	106.29	104.46	108.15	105.15	104.57	109.21	106.47	107.78	103.39	105.33	106.58	107.21	106.59	105.22	108.09	107.05	105.9	107.05	106.16	106.5	106.43	105	103.72	107.82	104.77	105.79	108.78	106.22	107.45
108.85	111.32	109.28	108.59	108.51	106.52	110.43	107.95	108.81	109.01	108.7	108.4	107.8	106.7	107.31	106.36	110.94	110.84	107.83	107.25	108.13	106.97	109.8	108.03	107.5	107.12	106.68	108.16	110.47	106.94	110.33	108.57	109.31	107.96	106.96	108.89	106.64	108.4	109.06	111.69	108.3	111.11	106.67	110.41	108.61	108.65	106.39	108.89	108.04	104.67
96.064	98.29	98.146	100.58	99.388	99.328	99.572	100.43	98.775	98.357	99.587	97.402	101.32	100.87	98.243	99.338	99.515	98.258	98.177	101.04	97.147	100.81	98.38	98.68	100.25	97.906	102.91	99.476	99.03	99.188	99.318	98.229	99.605	97.431	97.883	98.763	97.498	99.889	99.923	99.707	97.481	98.204	101.62	101.5	98.268	97.621	98.092	98.332	100.81	97.589
97.502	96.922	97.904	98.574	100.04	95.946	96.675	99.549	97.827	97.138	96.838	96.75	96.465	96.535	94.817	98.041	97.689	99.607	96.478	97.31	99.028	97.246	95.425	96.961	98.039	97.759	97.712	99	97.564	96.914	97.34	97.612	98.596	96.419	96.083	99.071	97.296	98.919	98.944	99.115	99.572	96.947	98.503	96.388	97.025	98.18	96.961	98.946	97.826	98.081
105.95	108.01	107.38	107.66	106.92	107.84	107.95	108.68	110.33	107.66	108.57	107.51	107.59	108.93	107.33	106.47	110.37	106.82	108.98	105.97	106.9	108.98	109	106.8	108.33	108.2	106.93	109.34	107.58	107.4	108.21	107.23	106.66	106.42	108.01	107.55	105.79	107.39	106.33	108.27	109.51	108.22	108.96	106.73	108.51	107.29	107.94	108.11	108.24	105.07
105.15	106.99	107.44	106.99	107.22	105.59	105.9	107.76	106.41	106.36	105.71	104.8	105.87	109.42	107.7	104.48	106.62	105.96	105.44	106.73	108.34	106.95	106.68	106.72	105.39	106.17	106.78	106.03	107.02	105.44	107.65	105.48	106.31	108.61	107.04	107.38	108.62	106.22	107.58	108.29	105.37	106.27	107.24	107.02	107.63	106.11	108.11	105.48	107.28	106.83
108.85	109.64	108.33	109.35	110.63	108.56	109.35	106.21	108.45	108.89	109.42	108.7	109	108.5	107.79	108.52	106.94	108.5	106.89	110.04	106.6	107.43	109.31	108.05	108.55	108.44	109.47	108.7	108.25	107.36	106.99	109.02	110.26	107.78	108.25	109.2	110.93	107.56	108.67	108.49	108.52	108.43	110.36	108.92	110.01	108.58	108.54	107.3	109.6	108.7
107.06	108.18	105.48	107.14	105.83	106.28	107.69	104.96	107.08	108.57	109.44	107.27	105.92	105.83	106.3	106.21	107.66	106.93	106.87	108.72	106.61	107.34	108.53	106.15	106.64	105.96	107.88	105.9	107.89	105.7	105.75	106.67	106.14	107.51	106.63	106.83	107.72	106.89	105.78	105.85	107.99	108.4	106.84	106.63	107.17	107.39	104.71	105.74	106.65	103.26
108.15	105.26	105.33	107.12	105.59	105.74	106.71	106.19	104.96	104.98	107.32	106.16	106.78	104.11	104.96	107.69	106.87	104.51	105.67	105.94	108.45	105.49	104.8	105.12	103.51	104.96	103.21	105.68	105.83	107.19	106.01	106.25	104.15	105.54	104.62	106.3	104.7	105.4	105.15	107.75	107.49	105.11	103.98	104.64	104.49	105.27	107.47	105.35	105.82	104.84
107.6	109.19	111.1	107.8	107.16	108.26	109.82	108.18	107.55	105.79	107.73	109.61	108.14	108.71	108.36	107.02	108.47	107.13	110	108.04	108.44	108.89	108.55	109.01	107.79	107.16	108.44	107.25	106.11	107.72	107.87	108.87	107.25	109.71	108.48	107.45	106.14	108.82	107.34	110.55	107.69	106.69	106.41	109.99	108.6	109.17	107.8	105.24	109.49	105.99
107.69	105.32	105.55	105.99	106.36	105.17	104.66	103.23	106.51	104.86	103.95	104.61	104.24	106.26	104.87	105.94	106.55	106.78	106.42	105.73	104.83	106.04	104.27	107.44	105.21	105.58	105.81	105.45	103.8	106.07	105.87	105.17	104.23	103.7	103.1	107.58	104.68	103.97	102.97	102.95	106.91	105.79	103.36	106.53	104.85	106.2	105.91	105.75	105	105.44
107.27	110.57	108.72	109.47	108.72	108.23	110.27	108.49	107.89	109.93	109.29	107.93	107.98	107.5	109.03	109.58	108.39	108.83	106.46	109.29	107.48	109.3	107.19	108.26	108.46	108.07	107.08	108.39	107.62	107.99	108.7	108.06	108.98	109.04	110.43	109.39	109.68	108.62	108.5	107.95	107.84	107.82	105.43	109.23	110.44	107.28	107.32	108.53	110.15	108.59
105.69	106.53	106.99	105.77	107.14	104.76	107.39	109.04	106.18	106.83	106.8	110.32	105.76	104.92	106.23	107.52	108.18	105.77	105.06	108.77	106.93	103.96	107.47	106.75	107.59	105.82	106.45	106.81	107.42	105.25	106.45	106.18	106.46	104.34	106.11	105.42	105.16	104.75	107.12	106.99	107.05	106.29	106.68	107.19	106.25	106.82	107.43	106.43	110.61	106.24
106.76	108.16	108.21	104.53	103.79	105.93	107.32	106.86	106.67	105.85	103.8	105.57	105.02	104.29	106.1	105.38	107.51	106.03	103.97	106.91	105.54	103.25	106.5	103.95	107.57	104.98	107.15	106.04	105.94	106.21	103.54	108.15	106.34	106.58	104.58	105.85	106.37	105.04	107.98	106.26	106	106.24	103.6	105.37	103.55	107.88	106.93	102.82	106.51	103.21
100.92	97.249	99.946	95.65	97.751	100.24	99.969	98.929	97.933	99.229	100.3	98.549	96.749	100.56	97.315	98.729	98.906	99.427	98.102	100.16	100.04	100.09	97.437	97.444	98.626	97.642	97.442	97.268	98.845	99.26	97.172	96.219	98.322	98.289	97.72	101.18	96.674	96.18	98.942	99.342	99.185	99.943	98.795	98.395	96.697	98.415	100.65	97.499	99.004	100.57
102.02	103.49	103.99	104.22	102.67	103.24	102.56	103.66	100.93	103.79	102.64	103.75	101.58	101.87	102.88	102.24	102.7	105.04	102.76	103.53	103.04	102.39	101.81	100.09	104.11	102	102.78	102.68	101.12	102.94	100.98	103.28	101.27	103.78	103.1	101.77	102.09	102.74	104.44	101.62	102.84	103.17	103.7	101.82	101.7	102.81	101.74	103.59	101.4	101.23
107.11	106.91	108.2	108.45	107.28	106.34	106.94	107.56	106.11	106.48	108.61	110.92	107.81	108.53	107.45	106.09	107.49	110.16	108.07	109.61	107.94	107.98	109.8	107.29	107.07	108.14	105.97	108.75	108.63	110.01	107.98	106.82	105.42	108.3	108.45	108.38	105.59	108.65	109.61	109.3	105.08	107.7	107.11	109.72	108.53	107.64	107.15	106.24	109.29	106.38
98.531	96.176	99.357	99.012	98.225	99.656	98.178	99.021	100.64	99.449	97.681	96.111	98.42	98.616	98.236	99.881	98.84	97.359	99.664	98.287	96.869	98.759	97.553	97.007	97.042	100.7	98.181	98.317	100.25	97.611	98.986	98.908	96.581	99.665	100.51	97.475	97.689	99.039	100.5	99.337	102.14	99.737	98.834	99.216	98.231	99.992	98.294	99.128	98.194	99.269
105.29	107.1	106.34	109.34	107.04	108.78	109.41	108.29	108.11	107.4	107.2	106.54	109.19	110.77	106.35	105.96	107.13	109.99	107.35	107.66	109.04	107.18	107.73	109.55	107.04	106.86	107.8	107.09	107.92	106.22	107.27	108.67	109.72	107.67	108.26	106.84	109.47	106.53	110.14	106.82	108.57	107.65	106.02	107.63	107.28	107.89	107.23	109.28	108.15	108.61
98.15	97.915	97.841	96.808	99.426	97.243	99.38	97.446	98.017	95.894	96.106	99.382	96.815	96.949	98.584	96.665	97.567	99.359	99.796	96.459	97.43	97.722	99.428	97.61	99.979	98.591	98.536	98.659	95.942	97.705	98.611	96.272	98.59	97.593	96.108	98.704	97.144	100.27	98.47	98.457	99.93	98.28	98.464	97.154	98.27	96.769	98.824	99.638	98.063	98.289
107.22	107.5	109.27	108.18	107.71	109.55	109.65	107.58	108.43	107.9	106.89	107.81	107.17	105.56	108.63	108.68	107.44	107.52	108.49	107.1	108.8	109.43	108.54	107.65	107.51	109.22	109.28	110.55	106.66	107.08	106.37	107.99	108.4	110.68	107.03	107.45	106.95	106.76	107.25	107.84	107.79	105	107.27	108.75	108.46	107.59	106.86	106.37	106.72	106.94
97.086	95.703	98.155	98.335	96.724	97.562	97.198	98.869	98.533	98.523	98.21	97.549	96.939	98.084	99.43	96.287	100.29	99.436	98.521	97.955	99.358	100.65	98.986	99.65	98.249	96.764	97.674	99.375	96.681	97.946	95.677	99.424	98.552	99.054	96.636	97.042	96.327	99.181	96.388	97.416	98.436	98.423	100.04	99.786	99.541	98.836	98.225	99.854	95.79	98.554
107.44	105.51	106.43	105.46	107.33	106.08	106.08	104.36	106.34	106.3	105.26	106.53	105.65	105.68	107.94	105.16	105.4	107.27	108.29	108.14	104.17	107.41	105.48	106.7	106.17	105.26	106.02	104.9	104.5	108.49	106.95	105.69	105.56	104.15	105.13	104.83	107.12	106.24	107.22	106.85	108.12	103.12	106.96	104.42	106.27	107.23	101.39	106.69	106.34	105.43
106.44	107.58	106.16	107.79	106.21	107.38	105.89	106.38	105.06	105.74	104.54	107.16	107.66	106.9	107.29	104.97	105.52	104.67	107	104.43	106.98	105.99	107.31	106.96	107.16	106.36	108.54	105.15	106.45	105.11	107.42	107.15	106.63	105.17	104.34	107.36	105.52	104.93	106.17	106.49	106.98	105.88	104.57	102.81	107.2	106.35	104.77	107.96	106.36	109.33
106.03	106.18	108.44	105.4	104.7	107.1	106.05	105.9	105.66	107.26	107.61	105.53	107.76	108.42	106.68	106.31	107.5	107.67	103.33	106.57	107.48	107.77	107.77	107.5	106.42	106.03	107.49	107.45	104.76	104.66	105.74	107.04	108.31	107.24	106.36	105.14	107.32	105.89	105.29	106.71	105.07	105.63	108.04	106.36	105.5	105.11	106.23	108.27	106.41	105.68
107.44	105.96	107.13	106.13	106.5	104.68	106	106.45	103.95	104.88	104.52	105.9	103.06	106.64	105.51	105.42	104.8	106	103.25	104.69	108.46	104.17	107.68	105.43	104.86	106.81	105.35	107.38	104.55	106.1	104.26	106.74	105.92	105.64	105.76	106.56	108.58	106.99	105.85	104.74	105.35	105.87	106.73	104.99	107.34	104.96	107.48	106.19	104.04	106.81
98.777	101.66	101.3	99.561	100.24	100.78	101.64	102.1	98.585	99.874	101.98	99.478	99.834	99.499	100.13	100.08	101.27	99.862	101.49	99.851	100.55	99.04	101.26	100.44	101.22	99.403	100.46	101.9	101.75	101.84	99.526	98.703	99.623	102.16	101.47	100.17	100.86	100.77	99.338	100.55	100.35	103.82	100	98.602	100.57	100.98	101.68	100.37	101.05	100.73
104.4	104.87	107.35	107.11	107.26	107.3	106.93	106.41	104.77	105.09	104.38	105.37	104.89	105.41	104.87	106.63	105.74	105	107.51	107.9	106.58	103.8	104.25	107.14	106.2	107.13	106.21	106.65	104.2	104.11	106.68	104.31	104.16	107.07	105.99	107.39	106.17	107.58	106.28	108.09	104.73	104.63	105.54	108.39	105.76	106.35	104.48	105.86	105.75	103.69
109.75	107.13	107.51	107.11	106.91	106.59	106.59	106.82	107.87	107.44	107.02	108.39	104.67	106.92	106.52	105.67	107.4	109.75	106.93	106.48	104.91	107.64	106.19	108.12	107.1	105.85	106.65	104.6	105.07	108.32	107.41	107.54	107.75	107.4	108.61	107.07	106.19	107.72	106.74	108.08	106.92	106.78	106.72	106.47	104.99	107.47	107.56	106.46	107.03	107.96
106.82	105.24	106.05	104.92	105.34	105.31	106.19	106.71	104.99	107.97	106.13	105.63	102.87	105.5	107.32	104.65	105.54	105.49	105.82	104.77	105.32	104.11	107.42	106.23	107.01	103.86	106.49	105.99	107.06	104.74	104.75	106.84	105.38	105.23	104.7	106.82	103.03	104.63	105.79	104.45	106.78	104.72	105.63	106.63	105.45	106.09	105.91	105.59	105.18	105.91
107.93	109.25	106.73	108.63	108.86	107.99	107.24	106.9	108.07	108.02	110.12	108.57	107.79	106.95	109.01	107.28	105.59	108.29	106.59	109.2	106.83	108.31	109.24	107.06	107.68	107.1	108.52	108.18	107.67	109.05	105.45	108.6	110.64	107.46	107.86	111.91	108.07	107.47	107.89	109.86	109.36	107.39	105.28	109.7	108.53	108.73	110.55	109.15	108.66	106.64
106.28	101.91	101.5	102.06	103.81	103.76	101.97	102.51	102.46	104.64	101.82	101.9	101.71	103.66	103.26	101.87	101.99	104.52	102.79	105.04	104.05	101.57	102.16	104.1	101.3	102.14	103.47	102.55	103.7	103.97	102.98	103.64	102.48	104.21	103.32	101.94	101.39	101.76	104.13	102.59	101.42	104.68	102.09	102.16	102.1	101.93	103.15	103.31	103.58	100.14
108.99	104.7	104.32	106.82	106.32	105.43	105.36	104.37	107.1	105.28	108.14	106.64	105.89	106.63	106.75	105.15	103.54	103.75	105.5	105.48	104.9	107.25	104.15	105.43	104.85	105.02	105.78	107.76	105.88	105.01	107.16	108.68	107.22	105.49	107.06	109.05	107.29	105.92	104.11	106.03	105.19	105.61	104.23	104.95	105.73	104.79	103.28	106.06	104.94	104.42
107.33	108.02	108.08	106.92	106.14	107.42	109	109.41	108.77	107.64	107.94	109.37	105.93	108.07	107.73	109.49	108.04	107.93	108.48	106.21	104.82	106.32	105.58	109.36	108.34	108.23	108.86	105.97	109.6	108.73	107.23	108.31	107.3	108.5	106.37	106.34	108.95	107.59	109.39	106.05	107.9	107.05	108.38	107.22	107.42	107.21	108.79	107.32	107.01	104.66
105.77	104.57	105.88	107.83	106.27	105.13	106.5	104.89	106.62	105.62	103.79	106.32	106.65	106.95	107.28	106.97	105.56	106.91	105.85	108.34	106.06	106.06	105.94	106.27	107.01	103.94	106.39	107.02	106.96	105.38	104.29	106.32	107.04	106.12	107.02	105.11	104.64	106.64	107.86	108.68	105.57	104.74	106.49	104.05	105.41	105.41	106.8	105.31	106.46	103.14
105.65	105.26	105.38	106.41	105.75	107.27	107.07	104.96	106.13	105.53	106.61	107.49	106.65	105.3	105.34	104.62	105.33	102.32	106.41	106.5	103.68	106.97	107.34	105.97	105.77	104.64	106.17	102.99	105.89	106.13	107.01	105.78	106.18	107.1	104.79	105.33	102.29	105.27	105.71	107.97	105.6	105.95	105.93	104.7	105.9	105.84	107.24	104.25	104.79	105.65
109.48	108.95	107.78	107.2	108.63	106.88	108.34	107.42	106.64	109.37	109.39	108.61	107.89	108.09	108.93	107.86	108.33	106.89	107.49	109.5	104.51	108.4	107.8	108.9	105.6	106.7	110.42	108.73	108.74	106.69	109.95	108.75	107.63	109.75	106.56	106.95	108.32	110.92	108.08	107.96	109.34	107.26	106.71	107.8	106.97	107.19	107.2	106.23	107.27	109.15
106.75	105.99	107.19	104.93	104.21	104.39	105.78	106.82	105	107.45	106.39	107.74	105.24	106.8	105.07	106.35	105.72	105.65	104.65	105	105.69	107.68	107.43	105.76	106.62	107.1	106.49	106.58	102.93	105.72	104.76	105.46	104.32	104.57	104.42	106.56	106.83	106.04	104.58	106.97	106.07	103.62	106.25	104.5	104.37	105.54	105.83	104.49	105.73	105.19
105.22	108.7	107.8	108.27	107.89	107.29	105.96	107.28	105.92	110.42	105.97	107.44	106.35	106.68	106.42	108.52	105.06	107.83	107.37	109.56	106.38	107.71	108.64	107.06	108.17	107.61	106.55	107.64	107.53	106.23	106.76	106.21	108.02	107.72	108.02	108.16	105.7	108.25	108.15	106.59	106.51	105.99	109.03	107.29	105.35	107.83	108.37	109.54	107.37	109.03
105.4	106.6	107.25	107	105.43	105.92	105.12	106.62	103.65	107.73	105.71	103.37	105.67	105.14	106.2	105.71	104.72	103.2	106.37	105.07	104.95	106.03	106.04	105.31	106.66	105.06	105.53	105.96	104.35	105.2	105.6	105.25	104.53	105.27	105.39	106.29	104.82	105.86	107.43	105.42	104.41	104.38	104.9	105.32	104.51	106.54	103.6	105.77	104.22	108.17
102.78	105.54	106.47	104.76	107.23	102.58	105.96	106.08	105.92	107.15	105.91	104.35	107.6	106.68	108.6	103.26	106.68	105.96	105.74	104.52	107.03	104.58	103.97	104.28	106.27	106.12	104.65	106.37	107.89	106.4	106.92	103.85	106.61	105.63	104.38	106.78	106.21	105.42	105.13	105.96	106.24	106.89	106.26	108.16	105.78	106.62	103.88	104.31	105.15	105.22
107.06	102.96	105.41	106.32	104.97	106.08	106.57	104.46	107.41	104.53	105.06	104.6	105.46	106.85	105.88	105.96	104.71	107.26	105.67	103.19	106.76	106.61	107.14	105.54	103.75	106.04	106.55	103.91	104.89	103.58	105.29	105.93	106.59	106.69	106.11	102.75	105.93	104.86	105.15	105.44	105.43	106.77	104.36	104.03	107.72	105.15	108.17	105.14	105.15	104.94
104.75	105.44	107.77	104.39	106.57	106.72	109.77	103.64	108.22	107.67	107.03	107.02	107.37	104.75	104.96	107.97	107.84	105.74	108.36	106.52	107.56	106.91	108.06	107.58	105.37	109.46	105.03	107.87	104.66	105.62	107.41	107.14	104.55	106.74	107.04	105.79	104.74	105.87	105.66	103.5	105.74	105.32	108.9	103.19	105.65	105.48	106.07	106.29	107.56	104.66
97.887	98.842	96.183	98.72	99.168	98.395	100.69	97.764	97.866	98.618	97.579	97.308	96.024	96.521	98.85	97.757	98.732	98.8	100.55	101.15	97.885	97.613	99.324	98.312	97.538	99.499	97.043	98.9	98.166	99.207	99.401	96.65	98.381	97.713	97.091	99.925	97.956	99.562	99.995	97.53	98.238	97.479	98.858	99.911	97.81	96.68	97.96	96.991	98.67	96.904
106.52	104.56	105.63	108.12	106.64	107.1	107.07	107.96	106.92	106.26	105.83	107.37	108.08	105.08	107.41	106.04	104.69	105.28	107.17	105.77	106.65	107.77	106.15	104.52	106.43	103.02	106.22	106.44	106.4	108.35	105.39	108.83	105.1	105.88	107.36	106.14	104.16	104.4	105.14	105.08	109.75	105.76	106.26	106.78	107.39	108.47	106.03	106.42	108.47	108.36
104.47	105.69	106.35	104.7	104.85	102.68	105.47	104.96	106.58	105.37	104.9	105.14	105.47	106.78	107.3	105.27	105.39	103.56	106	106.13	104.66	106.75	106.03	105.37	102.68	105.21	105.31	102.92	105	107.05	104.55	107.8	105.31	104.32	108.12	107.14	106.94	103.31	106.09	105.86	107.45	106.24	107.1	104.82	105.39	106.06	105.01	105.5	105.29	106.84
96.569	99.192	95.812	97.951	99.075	99.044	96.765	99.355	96.875	96.837	98.548	97.917	96.684	98.261	96.81	96.268	96.891	98.871	95.763	96.985	97.139	97.013	98.261	99.119	96.198	97.717	99.573	100.34	99.278	96.584	96.625	97.733	99.759	99.477	99.028	98.16	99.855	99.699	98.632	99.137	99.084	98.936	97.701	97.782	98.035	100.37	98.395	98.077	97.003	98.6
107.54	107.59	111.27	109.35	107.8	107.55	109.24	110.63	108.06	107.72	106.06	108.18	107.53	108.04	106.92	107.26	108.76	108.23	106.46	108.8	107.28	108.54	107.54	105.86	108.27	104.97	109.13	107.97	107.52	107.66	106.08	105.96	107.4	107.54	109.36	106.97	107.74	108.15	108.09	109.32	107.15	107.36	108.11	109.17	108	106.72	107.13	105.48	107.42	108.68
106.17	103.79	105.61	106.81	103.4	106.71	106.9	104.32	104.64	104.08	105.04	103.73	106.17	104.76	105.79	105.72	105.82	106.55	106.32	106.22	106.88	104.24	105.41	105.67	105.27	106.21	107.36	106.16	105.95	103.46	104.35	106.38	105.88	103.95	107.54	107.44	105.75	105.79	106.26	104.7	106.89	103.18	107.01	108.59	105.31	106.99	105.77	106.47	106.12	105.76
100.21	101.35	100.42	100.4	100.87	99.376	102.25	99.281	100.4	102.7	100.04	101.25	100.77	101.61	101.66	99.672	100.95	102.22	101.42	101.24	101.57	102.24	98.625	100.43	102.6	100.09	100.38	100.19	100.81	101.67	101.41	102.24	100.59	100.88	98.617	99.859	103.08	97.835	98.121	99.185	102.31	100.17	100.7	101.64	101.82	101.32	100.35	101.23	99.214	101.76
100.68	101.69	99.432	100.21	101.76	100.87	102.73	99.884	100.58	101.15	102.3	100.47	101.84	99.526	100.84	101.67	102.3	100.12	100.83	102.86	101.62	100.73	100.24	100.09	102.38	101.24	100.82	100.87	101.33	101.28	101.78	100.93	102.11	101.38	101.11	103	102.55	98.834	100.64	99.738	100.92	101.1	99.126	100.33	100.64	99.585	101.4	102.38	101.17	99.53
110.39	110.45	111.13	111.12	109.41	110.29	110.25	111.96	110.62	109.42	109.57	109.56	111.76	108.29	111.3	107.9	111.72	111.19	110.87	111.13	111.51	108.57	111.02	110.91	111.25	111.65	109.83	108.14	108.97	111.97	110.93	110.58	107.98	110.01	108.41	111.45	111.51	110.13	110.35	111.88	110.07	111.04	110.69	110.43	108.82	113.13	110.23	109.73	111.59	110.96
107.31	105.69	105.42	104.88	103.94	105.91	105.39	106.16	108.69	105.43	106.12	103.87	105.31	105.86	106.23	104.55	104.83	108.06	106.4	106.19	105.31	104.35	105.79	105.24	107.36	102.63	104.73	105.61	105.66	104.33	107.48	106.95	105.79	107.13	106.02	106.27	104.57	106.24	107.44	105.76	105.36	106.65	106.04	104.39	104.24	106.19	106.73	102.74	103.64	104.79
104.35	106.2	105.96	105.79	105.9	105.76	106.09	105.59	106.68	106.47	105.56	107.25	106.36	104.94	105.71	105.77	104.5	103.78	108.89	107.27	103.7	106.91	103.77	105.16	103.72	107.06	106.02	106.67	107.31	107.57	106.39	105.83	105.82	107.15	105.8	105.86	104.02	104.82	107.3	104.64	109.52	106.03	103.85	105.31	105.76	104.55	107.35	107.02	105.82	103.38
98.87	100.86	96.792	99.787	97.195	98.312	98.154	98.628	98.444	99.185	96.994	98.809	98.085	99.016	99.99	97.61	96.785	97.167	96.733	96.627	97.111	97.369	96.802	98.268	96.611	97.633	97.929	97.118	95.522	97.536	99.131	97.562	98.198	99.164	97.685	99.193	96.638	97.532	94.393	98.51	98.197	96.309	97.929	97.94	99.128	95.695	97.357	97.813	95.777	96.884
108.64	107.68	106.28	106.79	107.03	108.28	108.14	104.51	104.92	104.24	104.64	106.55	104.26	107.57	105.26	104.17	103.04	105.83	103.9	107.09	106.78	104.25	105.45	106.75	103.93	106.87	105.32	104.56	104.6	107.12	105.25	105.57	106.07	105.44	105.1	105.85	104.4	108.63	103.62	104.44	104.94	106.96	107.28	105.6	104.89	105.84	106.26	106.06	105.64	106.24
108.06	109.73	109.32	109.07	109.66	107.98	108.48	107.88	109.82	108.07	105.92	109.18	109.34	108.91	108.76	105.77	108.44	110.9	109.46	109.31	107.7	107.18	108.95	107.41	108.68	109.82	109.13	109.3	108.44	109.38	110.73	108.63	109.2	109.02	105.81	107.2	107.24	110.16	108.25	108.19	107.78	107.69	109.26	108.54	107.4	109.01	107.9	107.21	106.59	107.85
107.29	104.81	105.75	104.09	105.49	104.45	105.05	107.97	105.95	105.87	106.96	106.31	107.04	107.7	105.93	104	106.48	104.47	105.15	105.75	105.35	106.12	104.91	105.76	107.4	106	104.04	106.05	106.34	105.42	105.4	104.12	106.47	109.31	106.77	105.68	105.87	106.38	109.34	108.41	105.49	105.77	109.93	106.86	106.66	108.19	107.43	106.37	105.55	108.57
109.55	106.78	108.63	107.7	110.76	108	106.51	108.34	106.03	105.49	107.11	108.65	108.6	109.56	108.76	104.82	107.03	109.37	107.83	108.03	108.67	108.45	107.89	106.69	105.37	107.42	109.21	106.06	107.08	109.88	110.12	107.35	109.5	107.64	106.83	108.28	109.39	106.24	108.21	109.5	108.67	109.09	105.27	107.4	109.26	108.17	107.39	107.71	107.32	109.51
97.25	99.086	99.047	97.287	101.11	100.49	99.052	98.31	100.14	99.781	99.562	95.875	98.977	99.335	98.353	98.3	98.707	100.06	97.886	98.092	99.7	102.12	97.029	99.759	101.64	100.81	97.874	101.52	100.14	98.051	99.694	99.908	98.946	101.4	98.953	99.925	99.923	100.7	97.343	97.659	98.172	97.543	97.407	98.953	97.807	98.911	98.882	98.103	96.245	98.936
105.51	105.29	106.46	105.55	106.77	106.07	107.19	107.75	104.27	107.09	106.11	105.64	104.8	105.32	106.7	106.05	106.33	104.88	106.34	105.3	106.41	105.83	105.75	105.5	105.67	106.99	104.92	108.06	106.45	106.1	106.7	107.26	104.71	104.95	105.59	104.29	108.05	107.53	107.25	106.99	103.9	107.5	105.31	104.57	104.65	106.75	106.04	106.62	105.19	105.67
103.6	101.49	105.45	105.49	103.4	102.38	101.97	103.64	102.14	103.56	104.62	104.7	103.28	100.81	102.74	101.35	105.22	101.4	104.78	104.54	103.22	102.88	101.99	101.95	102.15	102.96	103.85	102.16	104.45	104.25	101.25	101.94	103.29	102.98	102.34	102.5	103.52	103.1	102.57	104.88	102.99	103.41	103.83	102.44	103.27	101.35	103.33	104.06	102.36	102.93
106.19	106.85	103.56	104.13	107.34	105.55	104.75	105.17	105.66	105.12	107.01	105.44	105.68	106.78	104.33	107.25	106.39	105.72	105.14	105.83	103.36	106.92	106.35	102.77	102.02	107.72	106.91	107.48	102.94	106.2	104.87	104.83	105.2	105.06	106.32	105.94	107.83	105.21	104.38	103.99	104.11	105.21	105.73	106.27	105.09	104.75	106.73	106.73	105.52	106.08
105.6	105.72	106.72	104.96	107.09	104.29	107.5	107.36	106.76	104.07	106.55	106.78	106.49	105.83	108.46	107	105.84	108.51	104.74	108.26	106.51	104.82	104.8	107.45	104.92	105.64	105.77	105.93	105.02	107.49	106.2	106.29	107.28	106.01	107.6	105.59	105.16	104.42	105.36	106.49	106.52	106.61	108.38	105.21	103.58	103.97	106.94	106.8	106.8	105.08
100.45	97.887	97.852	97.651	98.301	97.759	97.559	97.569	96.904	99.91	95.866	97.599	97.245	99.124	96.677	97.761	97.458	98.016	96.114	99.757	97.3	96.908	99.574	97.242	98.312	97.715	97.638	99.881	97.147	97.865	99.449	99.001	97.898	96.977	99.15	98.712	96.825	98.553	96.374	99.126	96.996	97.141	98.825	98.969	97.976	95.845	97.236	95.884	99.78	97.904
109.45	107.27	107.02	109.42	105.83	107.79	109.23	107.3	104.38	110.82	107.55	109.48	108.15	105.55	105.69	107.74	108.06	107.78	108.1	107.12	109.18	107.71	106.45	107.4	107.64	108.81	108.31	110.36	105.61	109.76	108.59	108.95	108.98	105.89	108.54	107.86	108.21	108.82	110.01	108.42	110.22	109.5	107.01	110.15	107.01	108.2	109.04	109.33	108.55	105.62
107.72	107.63	108.01	109.05	108.43	110.65	107.37	109.49	107.5	107.94	108.21	107.84	107.49	107.35	106.87	108.35	107.74	109.06	108.4	107.62	108.22	107.38	109.18	109.6	107.9	109.09	110.06	107.69	106.76	108.2	106.11	108.74	109.59	107.14	109.14	108.9	107.38	108.34	109.57	108.4	108.13	107.24	108.31	106.54	108.2	108.75	107.46	107.51	109.16	108.13
108.68	110.32	105.57	111.05	108.87	110.66	109.4	108.58	112.52	108.53	108.7	110.02	108.98	109.13	108.41	108.19	108.6	107.27	110.71	107.54	107.09	108.76	109.97	109.39	107.34	108.94	107.63	108.81	108.62	110.96	107.72	109.78	109.56	106.6	106.95	105.5	108.94	106.93	108.81	109.33	108.3	106.62	107.03	109.77	107.85	110.86	106.51	108.07	108.24	109.92
107.22	108.72	108.48	108.64	108.13	109.24	107.83	105.48	109.57	108.51	108.66	109.11	110.53	111.94	107.66	110.26	109.23	109.91	107.33	106.05	109.27	109.25	107.95	106.19	109.69	106.7	107.06	108.42	109.34	107.37	107.67	109.28	106.46	110.02	108.79	109.55	107.49	107.42	104.77	107.79	106.87	109.68	108.63	107.09	107.94	109.16	109.48	108.45	109.67	107.07
102.55	101.36	102.91	103.57	105.94	101.19	104.91	104.12	105.37	101.26	101.88	101.22	100.85	104.15	102.13	104.12	101.66	101.48	101.91	104.47	101.46	101.92	105.21	102.09	100.78	103.66	104.12	102.19	102.47	103.1	105.02	103.46	102.55	103.02	102.88	102.6	102.65	103.41	103.71	103.21	103.11	104.4	102.57	103.89	103.15	102.36	104.4	103.54	103.04	100.53
104.44	107.17	105.93	105.39	108.5	105.29	105.54	103.86	106.68	110.16	107.52	104.59	107.06	105.17	105.19	106.77	106.69	106.02	107.15	107.64	102.59	105.77	106.39	107.87	107.28	106.28	106.44	106.44	108.42	106.03	106.33	105.96	104.96	106.38	104.49	107.21	106.4	108.04	104.42	107.31	109.39	106.16	109.07	106.52	107.47	105.78	106.62	105.59	105.63	106.75
107.02	106.7	105.78	105.97	105.26	106.34	105.16	106.06	104.49	106.73	104.98	104.58	104.22	105.66	105.26	104.49	107.61	107.03	105.69	105.43	106.64	104.95	104.72	104.38	104.26	105.46	105.83	107.61	104.52	103.9	103.08	106.05	103.94	104.14	103.13	106.55	106.77	102.99	103.57	106.92	104.64	104.62	106.03	106.15	106.05	107.89	107.89	107.45	105.46	105.23
107.91	106.16	109.06	107.32	108.07	107.16	106.95	108.63	109.47	106.8	108.71	106.78	106.36	108.13	105.62	104.43	107.47	108.25	108.89	108.59	107.49	109.21	109.79	106.6	108.08	108.59	108.03	107.69	111.14	108.82	107.12	107.71	107.09	108.23	108.14	109.98	108.8	110.12	106.89	107.27	106.6	106.87	108.23	108.99	108.77	108.43	107.97	106.44	107.62	107.51
99.971	101.3	101.77	100.75	100	99.338	97.838	98.852	99.93	99.984	101.03	103.16	99.381	100.7	98.759	98.572	100.4	102.03	101.16	99.797	100.78	99.913	99.312	97.828	100.38	99.882	100.55	100.73	101.25	101.86	99.882	99.873	97.995	100.82	101.91	99.762	100.26	99.659	99.974	97.771	98.763	102.08	99.624	99.569	99.243	99.721	101.93	102.64	100.51	99.464
105.74	106.74	105.74	107.67	105.48	104.46	105.82	104.47	107.54	106.39	105.04	105.95	107.18	106.56	104.44	105.85	108.8	106.62	104.88	104.52	105.69	105.65	106.4	106.43	105.05	106.38	102.86	104.93	107.7	103.94	107.85	105	105.89	106.17	105.89	104.78	106.49	106.91	106.1	105.3	103.93	106.56	107.72	104.09	103.83	106.61	105.16	107.1	106.71	104.75
101.68	99.919	101.36	100.62	99.216	100.88	102.5	101.37	101	100.45	99.657	102.92	101.83	100.61	99.221	100.73	99.875	102.5	99.589	101.26	99.866	100.98	101.72	101.97	102.73	100.66	100.85	99.309	100.43	100.52	99.459	100.13	98.842	101.05	101.99	101.51	99.594	100.12	101.49	101.59	99.055	99.547	101.37	103.03	98.746	102.47	100.32	100.46	100.72	101.52
105.11	108.83	107.42	104.52	107.69	105.34	106.62	103.75	105.15	103.11	104.63	105.37	104.99	105.59	104.89	106.46	102.45	104.23	106.23	105.24	106.31	104.7	105.66	105.54	106.97	106.17	104.72	108.04	105.55	104.4	106.44	105.44	105.99	105.06	105.63	105.18	104.5	105.44	105.3	105.66	105.41	105.67	106.07	105.6	106.21	105.43	103.94	106.7	105.8	105.42
107.75	109.47	110.5	110.3	107.09	108.11	106.38	109.34	108.66	107.3	109.79	109.5	108.35	107.36	109.21	108.29	107.07	107.6	107.34	108.09	109.95	107.24	108.37	107.44	110.01	107.61	106.68	108.07	107.81	108.77	108.63	107.25	106.28	106.68	105.86	106.69	109.35	106.19	110.13	110.28	108.8	105.36	106.03	108.75	109.66	110.01	107.71	108.69	108.66	107.74
100.25	100.32	100.97	102.72	99.548	100.58	100.77	101.4	101	99.438	101.17	100.93	99.893	98.588	101.41	100.5	101.06	102.54	103.46	102.14	98.149	100.13	101.12	100.75	100.42	101.02	100	99.181	103.54	99.171	100.53	103.5	100.12	102.21	99.99	101.49	103.53	100.44	100.8	102.1	100.61	100.86	100.78	100.37	98.979	99.203	100.3	101.38	102.2	98.752
107.1	105.5	107.24	109.37	108.28	108.48	107.42	107.65	108.04	105.78	108.19	111.37	108.01	107.71	107.78	107.3	106.64	107.41	106.97	104.39	106.45	107.58	108.08	108.76	104.69	108.31	107.26	106.98	107.75	108.21	110.28	107.73	105.36	108.58	107.24	107.83	109.07	109.36	106.78	109.53	106.09	109.07	107.74	109.09	106.34	107.72	108.78	109.39	107.62	109.34
102.47	101.33	103.13	103.54	98.46	100.07	101.92	100.67	100.16	100.81	102.26	102.2	99.254	102.52	102.34	99.031	97.929	97.868	102.29	100.22	101.54	101.38	99.913	101.81	100.34	99.373	101.38	103.26	100.78	101.56	101.89	100.2	100.2	100.75	102.66	100.78	98.369	100.81	102.9	101.41	101.37	102.89	101.44	100.16	100.42	99.591	100.55	101.31	101.42	99.971
98.315	97.019	95.7	98.179	97.42	98.884	96.882	96.816	99.524	99.271	98.038	98.389	98.211	98.161	98.489	96.924	100.74	98.696	98.589	97.667	96.496	97.701	97.042	97.703	98.746	98.026	99.709	96.225	99.801	99.073	100.68	98.796	97.333	98.941	97.086	98.651	97.596	98.045	96.181	97.769	95.127	98.638	96.356	98.359	97.944	97.574	96.803	97.022	96.888	99.296
101.37	101.5	98.288	100.76	100.72	101.9	99.694	101.27	102.01	104	101.75	102.1	99.452	100.19	97.313	99.154	99.268	100.89	100.06	100.58	99.377	104.13	99.834	100.73	99.111	98.981	100.64	99.971	99.98	100.67	99.614	100.39	101.18	101.18	100.27	97.876	100.32	100.95	101.55	100.42	97.715	101.32	98.672	100.82	100.59	97.769	99.289	100.67	102.08	102.2
[truncated: 400 more rows]
[truncated: 150 more columns]
