# Supplementary material for: Genetic dissection of main and epistatic effects of QTL based on augmented triple test cross design
Source: PLoS One. 2017 Dec 14;12(12):e0189054. doi: 10.1371/journal.pone.0189054 (PMC5730204; doi:10.1371/journal.pone.0189054)
Supplement: S10 Supporting Information — (ZIP) [file pone.0189054.s010.zip › z6_1600_0.2_10.csv]

105.71	104.08	106.64	102.46	110.18	109.26	110.48	103.25	101.43	103.57	103.6	97.884	105.71	106.05	105.61	109.74	108.41	105.58	109.67	112.81	106.72	102.34	109.67	116.34	107.99	106.46	105.95	103.08	107.49	109.38	109.42	100.14	101.82	105.97	111.23	111.62	108.82	104.59	106.28	108.85	105.04	105.17	103.34	108.25	108.86	108.73	106.08	113.25	103.33	106.23
110.24	102.03	102.81	106.02	114.24	105.7	105.85	111.1	108.87	100.79	112.4	104.16	105.66	111.38	107.46	99.318	109.06	108.11	103.29	101.54	106.84	102.06	107.57	102.02	113.47	106.91	97.725	106.55	102.51	109.19	103.18	108.29	109.26	102.25	108.91	102.39	108.62	107.5	107.08	106.9	108.38	103.36	105.65	103.53	108.68	108.7	107.51	99.978	101.79	105.7
107.97	112.45	108.36	103.93	106.57	112.16	112.68	113	108.55	106.3	111.39	109.69	109.26	111.45	106.43	101.39	104.67	104.45	106.5	108.45	106.86	108.18	109.79	104.57	109.89	106.05	111	108.24	113.79	113.43	110.68	110.68	111.33	115.48	108.91	108.34	102.36	103.06	111.48	114.09	110.2	108.56	111.18	105.33	109.01	110.53	114.92	110.04	109.45	104.85
103.72	102.63	104.66	105.6	102.91	105.9	99.113	100.13	106.44	104.3	99.817	104.87	108.73	103.21	106.27	110.21	113.44	111.71	107.62	104.6	106.06	111.44	111.29	108.53	108.42	112.15	103.79	105.26	106.95	99.689	107.07	108.61	105.73	102.04	109.69	106.7	107.37	109.73	102.24	105.63	102.91	106.47	104.04	107.57	108.06	108.2	101.89	104.51	102.59	101.28
99.804	96.611	100.22	94.006	104.24	98.973	97.782	100.75	103.28	97.081	98.704	97.513	97.887	97.23	94.907	96.929	97.377	91.103	100.05	99.04	99.725	102.11	103.54	94.154	95.621	99.635	102.79	97.144	94.34	99.15	101.76	100.41	93.515	97.476	93.527	100.49	106.12	102.82	101	98.86	95.201	101.32	99.514	94.156	102.25	105.97	91.306	96.732	102.13	99.774
105.22	101.15	107.7	102.26	98.536	107.38	104.94	97.195	98.177	99.16	99.262	98.988	104.03	101.1	94.923	98.737	104.83	99.821	96.374	98.227	95.674	96.306	101.55	106.48	94.279	100.38	99.609	106.99	101.4	92.527	101.24	97.239	99.934	97.524	101.78	99.463	102.62	105.34	97.843	100.18	104.4	105.93	99.257	103.88	100.92	100.78	106.52	100.66	100.23	98.671
105.21	102.24	102.92	105.71	103.41	103.24	101.18	105.69	110.54	106.4	104.76	96.772	103.27	99.082	104.35	110.8	112.61	104.77	106.22	111.9	106.64	106.85	110.59	110.37	102.04	99.338	98.245	110.49	109.03	102.69	107.31	104.68	102.47	104.53	101.75	107.63	101.74	108.93	103.13	103.85	106.3	104.9	104.73	102.39	105.67	104.84	106.15	108.2	104.79	107.3
108.13	110.71	106.99	111.06	103.33	110.03	106.36	110.14	105.03	105.2	108.55	110.28	110.56	110.81	110.77	108.94	109.6	110.12	110.95	113.27	112.22	108.48	108.75	109.8	105.6	112.79	106.27	109.87	111.31	112.36	108.62	107.42	103.62	111.73	109.74	108.9	107.48	109.51	107.22	113.09	107.69	109.78	100.77	110.78	102.39	106.08	115.44	104.86	109.46	110.63
105.01	112.57	104.86	110.29	106.39	106.4	108.41	106.22	109.99	106.39	104.42	108.39	105.4	114.56	105.5	111.57	106.17	107.17	105.51	104.55	102.86	109	109.57	112.59	113.71	106.12	106.45	116.08	106.81	106.49	105.9	111.02	110.39	96.403	105.29	103.35	107.96	100.58	101.94	109.92	107.54	108.46	102.77	107.54	107.38	109.44	103.64	103.92	106.22	108.99
104.28	107.7	107.57	109.76	110.61	110.97	111.81	108.48	107.72	107.4	109.94	102.63	108.51	111.14	104	103.48	109.86	108.47	101.97	110.5	108	112.17	104.05	107.32	109.46	113.17	115.27	110.68	105.37	107.31	105.83	111.95	109.4	104.22	109.47	113.32	107.61	112.24	107.26	103.47	111.31	111.03	107.45	110.07	99.482	111.57	110.21	110.26	109	107.51
97.352	95.701	103.26	96.014	102.51	102.25	93.039	98.709	100.89	95.669	92.77	102.5	99.305	99.197	91.174	101.2	101.31	96.418	102.14	103.48	101.11	100.45	97.61	90.163	96.856	103.22	99.355	95.146	95.632	102.26	96.123	92.911	101.82	104.95	93.098	98.663	99.243	101.36	99.529	92.396	94.999	97.96	96.183	98.711	93.801	97.401	94.24	100.44	95.835	93.501
111.72	112.99	111.62	111.83	113.06	109.23	106.72	110.56	114.03	105.3	108.19	110.68	109.44	111.98	106.56	107.78	103.65	106.51	108.73	101.92	104.57	104.68	106.86	109.02	108.95	110.62	110.59	105.58	103.32	109.37	105.34	107.35	109.45	111.71	113.45	105.53	115.4	100.55	109.08	103.3	109.6	108.45	104.42	105.07	109.4	109.58	113.84	102.72	107.5	103.56
93.941	104.14	101.51	94.642	95.764	94.819	98.662	95.165	95.532	100.48	92.09	101.85	100.19	99.998	92.847	100.5	97.438	101.97	105.3	103.6	94.958	93.315	94	94.343	97.452	98.69	100.31	101.57	94.106	98.743	100.33	103.15	93.798	100.29	94.72	97.027	100.04	93.759	97.287	95.533	97.67	92.091	98.31	96.902	100.52	99.074	106.01	97.646	91.715	104.81
106.35	112.91	102.2	107.37	107.85	110.75	110.79	104.42	110.97	101.7	105.41	107.33	109.45	108.98	111.77	103.5	108.99	107.71	108.7	113.05	110.4	107.07	109.56	108.53	105.5	110.11	103.81	108.57	110.27	109.07	105.77	107.33	109.02	108.27	107.65	100.94	109.36	103.17	105.73	109.96	111.37	105.44	105.25	106.98	109.02	112.54	110.54	106.87	112.61	107.8
105.74	112.73	103.07	107.97	113.11	104.19	105.13	111.07	102.05	100.39	101.99	108.88	109.62	101.76	103.29	107.69	104.95	101.69	100.47	104.96	104.81	108.22	107.08	106.04	105.65	107.58	109.45	110.33	103.74	104.18	102.52	103.4	107.96	107.18	101.13	102.16	112.54	100.81	110.49	100.33	104.61	107.04	107.39	105.86	107.38	106.19	103.78	104.48	105.51	104.01
97.186	98.985	100.01	103.67	99.751	97.758	99.657	101.19	95.878	95.791	97.322	102.7	104.05	99.819	102	102.01	100.86	93.549	101.07	99.293	94.531	101.63	102.3	100.35	107.58	106.96	102.48	101.48	100.08	97.614	98.119	96.293	103.94	98.36	101.42	101.52	100.61	103.35	102.3	95.466	96.101	103.09	101.6	99.968	97.542	107.04	106.83	105.27	101.6	102.34
102.23	109.85	105.12	102.06	104.32	105.41	100.92	106.96	102.95	101.95	111.93	104.45	110.11	105.92	112.53	106.83	103.13	107.98	110.63	108.33	104.17	103.68	111.77	104.85	104.63	102.42	107.42	106.54	104.1	99.732	104.03	107.84	104.19	110.1	105.58	108.07	103.85	104.1	106.29	102.29	102.97	106.41	101.48	102.07	111.44	104.85	101.85	103.11	104.52	104.4
106.3	106.89	105.73	104.49	106.4	106.04	103.73	110.38	108.65	109.14	109.66	105.17	102.14	105.08	104.65	109.91	108.25	104.07	101.64	110.99	99.389	106.23	104.05	107.78	105.84	107.6	105.79	105.13	106.23	103.55	105.81	102.3	107.17	103.14	101.99	109.61	105.16	101.95	110.88	100.84	97.01	111.24	108.31	111.76	105.11	109.21	109.51	107.41	107.87	103.22
94.367	97.547	98.732	102.86	96.578	104.64	96.83	103.81	102.9	101.24	101.32	93.674	101.85	102.23	96.108	103.5	93.493	98.842	93.238	97.045	95.32	102.92	99.485	99.299	96.911	101.27	102.23	98.62	103.05	101.31	94.004	96.767	94.898	98.515	105.37	99.338	96.077	95.729	93.135	101.64	99.1	102.13	94.235	102.17	101.89	98.657	101.77	103.15	102.1	100.36
106.13	105.94	118.35	102.97	107.52	106.07	106.35	109.65	103.42	108.82	101.72	106.61	111.18	110.48	99.971	109.25	100.11	104.36	103.4	99.866	105.53	106.52	106.3	105.51	106.82	102.81	106.3	107.53	95.324	104.92	107.41	103.39	112.14	102.57	104.14	98.013	98.852	107.34	102.34	107.61	109.73	108.26	107.1	107.84	106.7	105.76	96.975	108.98	106.33	105.31
96.801	106.99	103.13	103.18	109.29	104.96	106.79	109.34	108.51	105.95	102.21	110.48	102.49	115.05	100.11	101.22	103.88	111.52	104.38	108.66	106.83	106.45	108.63	105.7	107.09	103.63	107.64	106.29	105.95	106.77	102.96	106.02	109.69	109.46	104.82	107.44	108.33	106.59	107.16	105.78	109.72	103.62	109.12	108.49	107.81	104.73	105.5	104.67	98.833	109.18
102.61	97.336	91.915	99.588	99.367	94.417	94.023	102.44	97.902	95.106	98.883	98.957	103.34	97.484	98.043	106.17	97.851	98.383	97.473	104.76	97.833	95.35	95.393	94.256	93.998	101.13	97.129	97.504	95.187	95.378	97.064	98.493	98.951	99.037	98.612	99.3	93.127	98.847	95.144	100.36	94.165	95.001	93.956	97.56	97.449	95.562	95.261	94.187	94.063	98.495
98.379	101.56	103.1	100.53	100.75	95.609	98.008	105.77	105.92	99.705	99.372	99.781	97.933	100.62	102.29	99.286	104.45	101.01	96.74	104.95	108.95	94.312	100.79	101.14	105.38	107.05	99.712	98.079	101.7	98.83	96.638	98.735	105.7	96.576	105.5	98.737	92.726	99.179	101.82	99.085	102.07	104.76	99.067	102.4	100.19	96.012	98.076	99.322	98.533	101.4
111.69	107.36	109.09	106.33	108.31	108.83	102.4	109.18	107	109.06	102.53	108.51	104.85	101.13	106.59	102.9	102.88	108.52	111.86	101.23	108.18	108.47	103.31	97.956	107.72	106.92	100.74	108.77	112.26	112.6	106.17	108.39	106.88	101.64	107.91	105.92	100.39	108.05	106.92	110.07	107.46	106.18	107.67	105.36	108.04	102.24	108.51	103.32	108.22	105.07
105.09	104.4	101.59	110.38	101.03	100.97	102.5	107.78	102.79	109.88	101.17	102.55	107.06	113.28	106.36	108.72	104.23	105.25	102.9	108.97	110.02	116.1	107.24	103.69	107.83	102.66	114.5	99.011	101.27	106.51	103.75	108.24	107.04	103.2	100.43	103.71	101.69	109.38	103.73	106.67	108.3	102.77	102.94	104.95	109.51	105.57	101.41	108.61	103.22	109.24
108.67	106.19	110.82	108.66	108.48	105.22	114.89	105.99	112.29	104.97	103.89	108.19	111.91	100.84	104.23	102.97	109.23	110.78	106	112.62	108.51	109.11	106.33	102.58	105.97	109.34	106.7	109.36	109.3	107.24	106.69	106.69	108.06	108.35	109.76	111.54	106.36	105.96	110.47	103.95	107.66	103.28	107.2	110.75	101.82	110.93	105.3	106.55	102.41	106.84
101.86	97.548	95.965	103.09	95.424	97.204	100.41	100.52	98.329	97.043	101.62	99.81	97.518	92.744	92.95	101.66	99.085	100.79	96.449	101.74	96.778	94.273	91.444	90.425	102.25	91.213	99.258	100.14	100.72	101.52	96.82	103.35	91.834	100.05	101.86	95.962	100.46	100.5	100.78	92.706	100.5	93.303	96.213	102.37	98.866	100.46	94.325	97.488	101.03	96.127
112.02	103.76	108.68	105.7	106.18	106.13	105.58	109.08	112.74	103.11	106.61	108.03	113.19	110.79	112.16	101.42	109.51	108.41	108.36	114.88	112.41	106.49	109.34	114.28	102.02	106.58	109.01	110.4	107.29	110.69	108.91	105.86	111.75	110.26	109.92	107.8	112.11	106.05	107.97	108.52	110.89	108.97	105.91	106.24	106.65	114.19	105.98	104.87	103.69	104.86
103.98	110.56	105.43	106.36	108.33	105.17	106.98	109.24	112.8	105.39	114.1	106.56	110.86	104.04	107.52	110.87	106.08	104.2	108.24	104.3	106.38	108.57	107.22	104.8	103.67	105.49	107.53	113.17	101.12	111.15	105.01	111.01	106.3	106.57	102.23	98.562	104.1	112.1	109.62	110.46	107.8	106.55	113.15	108.55	107.82	109.98	100.85	105.01	98.918	103.88
106.06	103.06	105.72	101.45	106.59	101.72	107.17	110.65	112.2	105.46	100.79	103.69	106.93	100.47	105.31	99.293	109.59	104.06	103.46	105.03	108.21	105.33	102.73	102.86	110.98	102.16	106.11	104.27	108.51	108.45	110.83	101.29	105.27	110.6	99.134	105.23	108.91	108.65	103.38	105.59	102.78	106.73	103.53	100.21	105.52	104.77	103.87	104.57	104.7	101.03
101.99	100.97	96.174	101.21	104.4	100.31	101.74	101.07	100.63	103.15	104.45	101.43	104.1	102.84	101.27	100.33	99.6	99.222	98.935	101.15	99.922	104.42	100.66	101.09	101.1	104.46	101.79	99.831	93.578	103.7	102.6	101.72	93.632	97.101	94.937	98.946	100.72	101.66	98.921	104.2	103.18	105.22	99.004	104.39	100.95	104.5	99.137	97.957	96.315	97.317
100.37	96.733	90.213	96.48	99.541	97.219	100.68	97.441	98.315	93.259	96.412	95.551	96.469	97.295	89.502	94.595	100.52	99.11	99.592	97.515	100.19	97.234	100.64	95.42	92.533	97.826	103.72	102.15	88.645	100.4	96.454	100.8	98.871	100.68	99.702	97.159	98.879	96.916	95.738	99.501	104.39	103.1	102.02	102.76	101.05	102.16	101.48	94.982	103.6	100.43
104.65	100.52	101.52	106.61	105.86	106.63	110.78	108.11	99.241	107.62	108.56	109.2	109.55	103.13	107.41	108.1	109.95	104.17	107.2	106.12	107.13	102.09	104.07	102.91	102.67	108.37	107.08	101.3	103.97	103.04	101.12	105.61	107.84	108.95	110.69	103.4	108.97	104.73	104.51	105.32	102.36	106.66	107.54	102.25	106.22	104.87	102.81	108.5	106.61	105.81
101.77	100.32	95.13	103.05	95.68	103.35	98.254	98.262	101.87	101.45	99.753	103.59	99.807	100.38	99.421	95.117	99.137	98.918	100.14	97.995	96.047	93.919	102.53	98.988	95.331	95.509	91.624	103.65	99.192	101.81	98.258	95.607	96.51	100.79	91.01	93.588	103.48	97.448	96.91	100.65	100.42	106.39	97.148	96.168	100.57	93.943	95.79	98.355	97.856	92.062
101.72	101.55	104.24	104.16	105.06	108.77	105.05	103.1	101.53	101.2	107.96	105.22	105.55	103.23	106.32	102.07	111.05	102.95	99.886	101.67	109.29	106.61	110.58	109.06	101.59	101.24	101.64	107.34	101.48	100.79	107.92	105.18	107.29	108.11	107.65	107.51	103.83	96.686	103.01	112.49	108.57	100.25	110.45	107.54	105.09	109.3	108.25	110.04	108.47	105.94
108.28	104.47	103.86	102.69	105.37	105.72	102.78	100.34	105.4	102.14	111.66	110.68	107.43	102.91	106.16	102.92	106.6	104.97	112.2	100.81	102.74	106.33	100.35	109.61	105.23	111.23	102.19	108.86	105.53	105.36	105.89	110.54	102.98	111.65	107.51	106.2	110.74	108.99	101.82	106.57	104.97	99.149	106.49	103.75	104.2	101	107.97	107.01	103.81	106.9
106.46	105.7	104.37	99.482	104.03	104.57	105.37	106.29	101.08	102.36	101.77	109.7	104.13	101.22	103.17	110.83	106.19	106.09	107.61	107.99	107.59	103.99	106.35	101.23	110.78	104.4	107.47	105.4	108.35	103.33	104.35	111.92	107.11	110.63	111.51	101.39	104.98	101.16	105.38	102.02	101.22	99.521	106.61	104.59	103.97	103.36	106.18	110.44	104.83	101.63
99.737	99.428	101.91	99.563	102.09	101.93	101.48	101.71	94.388	99.02	103.88	102.72	104	99.485	100.32	100.66	98.23	99.957	93.95	98.074	104.49	98.224	96.342	97.841	100.74	96.835	104.91	100.28	103.05	99.744	102.69	95.568	102.72	107.95	101.32	107.4	97.369	100.41	100.68	91.468	99.664	94.62	99.428	96.93	102.36	107.85	92.65	104.11	97.476	99.524
106.06	104.84	106.14	105.72	109.58	102.11	107.58	108.48	107.64	110.32	106.31	109.69	106.18	96.311	112.24	101.1	108.84	102.88	107.34	109.54	102.74	109.8	105.54	105.77	106.16	103.67	106.43	109.31	103.49	110.23	106.75	103.8	109.62	109.17	106.44	106.7	110.38	114.37	103.73	104.73	108.54	112	112.24	104.46	104.64	106.8	106.96	110.19	105.57	107.03
92.164	95.938	106.78	106.7	93.323	99.332	98.282	102.93	101.81	96.909	100.51	106.29	96.09	96.075	101.74	93.004	101.87	102.2	103.27	95.561	102.81	97.917	96.403	97.94	99.584	100.21	100.24	102.88	93.017	97.588	98.193	101.43	102.46	93.911	100.05	93.946	96.521	100.24	96.62	96.564	102.31	99.472	104.86	93.972	96.926	102.94	99.063	97.491	100.44	99.436
96.632	92.718	103.51	99.371	97.172	96.891	103.81	99.674	99.349	106.26	100.14	95.325	101.51	101.6	105.74	98.528	96.256	103.53	105.65	98.87	100.37	99.839	98.82	92.988	97.944	105.47	104.42	99.041	105.69	103.93	100.2	101.98	102.84	101.97	99.813	96.475	106.61	104.76	102.86	101.89	101.78	104.73	102.02	101.7	100.97	98.309	104.67	106.04	98.969	102.62
109.08	108.9	110.37	106.98	107.15	110.48	112.34	111.76	103.7	105.53	107.85	105.8	103.77	109.5	106.7	109.1	113.49	114.81	101.76	109.58	104.25	104.35	110.23	104.62	112.32	113.02	110.18	105.4	112.03	105.01	105.57	108.68	106.14	106.13	108.56	113.2	107.76	112.37	105.79	101.65	108.55	115.03	109.42	109.13	110.44	114.92	108.12	110.13	106.84	106.9
107.83	108.47	106.26	109.71	101.77	100.02	107.56	109.16	110.11	101.1	107.79	103.75	107.36	107.25	104.96	108.29	106.29	102.88	103.43	103.87	99.452	99.879	103.61	102.48	107.72	102.62	104.05	111.47	103.59	103.78	106.13	99.055	106.55	106.08	107.45	106.66	109.64	108.4	104.78	103.51	106.97	103.11	102.57	103.34	108.76	108.71	98.848	103.99	101.07	106.2
98.166	105.46	101.69	101.77	99.383	101.42	97.239	95.323	97.254	93.75	99.657	98.999	100.89	101.47	103.52	95.727	102.75	98.696	95.344	106.58	96.953	100.75	99.702	97.577	101.57	100.19	100.68	98.348	102.79	102.9	105.46	98.051	100.99	103.11	103.22	100.17	93.647	102.91	102.18	98.274	103.85	99.224	97.716	97.924	97.679	99.564	99.145	100.52	100.27	97.174
98.54	93.736	102.44	96.394	97.981	102.5	93.082	95.844	99.403	93.849	99.21	90.357	100.85	101.46	100.95	101.82	99.174	98.136	96.725	97.432	99.715	93.736	98.248	92.282	97.182	97.92	95.433	94.843	99.444	96.965	93.429	98.733	93.939	92.236	99.616	92.987	100.06	102.5	103.51	95.637	95.041	101.44	101.46	96.019	98.274	98.346	98.829	94.836	98.913	100.06
106.51	104.38	105.02	106.36	108	109.24	107.78	106.76	106.91	101.16	107.52	104.32	106.11	103.5	106.67	105.96	103.5	106.73	107.92	104.67	101.71	103.48	108.17	107.44	100.98	110.94	98.133	109.69	107.24	116.12	100.63	109.18	103.55	106.14	103.4	100.67	104.76	108.51	111.61	105.86	103.11	107.99	106.62	110.91	107.41	105.68	107.58	110.5	102.51	107.36
107.45	98.897	102.44	97.909	100.12	98.773	106.42	104.46	106.7	92.625	109.73	105.59	100.1	107.37	102.17	105.31	101.56	103.27	96.135	104.81	99.16	105.19	108.46	102.94	101.17	110.07	102.4	108.37	99.811	98.674	102.57	105.01	105.55	106.54	100.39	103.27	108.02	104.44	101.28	101.13	102.7	106.67	107.81	99.623	103.57	103.96	106.2	105.56	103.43	104.47
104.12	105.83	106.35	108	107.3	106.55	104.23	109.7	107.99	113.87	107.37	109.4	107.59	101.36	110.07	108.09	110.03	105.79	103.86	114.46	110.51	114.14	103.81	112.7	109.6	104.42	110.02	102.16	107.08	110.8	108.72	107.14	113.23	105.74	108.78	111.23	105.66	109.8	102.94	112.02	113.42	108.22	108.68	114.16	104.67	107.4	110.75	110.44	113.61	104.31
102.69	104.34	106.81	103.32	104.4	106.57	107.51	111.38	106.17	100.41	103.65	109.03	107.5	107.5	104.21	111.76	105.82	105.06	104.5	99.396	109.41	105.97	108.96	108.85	108.98	113.79	111.35	103.11	104.82	106.06	104.78	112.01	103.03	105.15	107.66	110.38	102.45	105.95	111.8	103.32	112.49	105.38	108.33	108.23	105.01	107.03	103.65	106.33	103.62	105.34
107.48	107.18	105.76	105.42	105.7	107.99	108.29	105.49	111.91	108.43	105.12	111.36	111.14	109.73	110.95	103.72	108.22	109.3	106.03	112.1	106.18	108.61	108.32	115.67	101.44	107.46	112.95	111.25	110.4	107.66	109.91	109.39	109.86	108.91	109.83	110.42	114.06	110.31	108.13	109.6	110.13	107.93	111.17	109.04	106.45	105.42	113.89	104.27	110.66	112.81
110.67	112.41	103.58	116.03	103.89	114.24	105.57	104.98	112.92	114.61	110.46	108.76	109.93	113.59	107.6	112.21	111.25	113.76	106.37	106.9	115.57	113.69	108.51	111.08	106.6	106.56	112.05	107.31	114.32	111.82	115.07	113.94	110.01	112.63	109.37	108.47	107.43	113.08	118.99	115.62	110.82	105.7	109.11	114.85	107.57	112.23	110.38	106.12	107.18	117.08
110.68	110.14	107.69	105.2	108.62	108.61	107.46	109.83	113.02	108.29	109.73	103.62	111.04	108	116.2	106.42	110.79	109.97	109.81	106.05	108.02	110.32	112.58	106.43	112.01	109.26	110.37	105.49	103.58	113.17	110.03	108.13	107.66	110.58	105.61	109.24	109.77	108.43	107.38	107.72	110.82	109.18	109.05	101.46	105.28	111.44	105.59	104.29	111.5	108.74
106.27	106.82	103.72	105.82	107.46	102.54	104.23	105.98	108.11	111.64	108.73	105.25	102.82	106.44	106.14	106.69	108.98	99.205	103.09	102.81	105.72	106.89	100.96	105.33	103.18	106.48	108.25	103.48	103.22	108.95	104.59	108.61	102.44	104.29	109.91	107.59	101.7	100.46	101.99	107.37	109.36	104.97	105.52	102.43	105.14	110.15	104.06	101.61	104.71	107.1
101.44	89.478	100.6	95.749	96.913	93.829	99.519	92.447	100.9	96.672	100.58	93.099	99.499	97.162	100.26	98.734	101.59	87.57	94.371	102.79	103.02	102.31	98.077	95.762	101.95	98.597	90.082	95.677	99.984	103.03	95.04	100.45	97.594	95.327	99.215	97.13	101.31	96.325	101.07	97.058	97.026	100.41	107.24	99.642	95.702	92.945	97.008	96.584	102.96	105.07
113.75	110.05	117.9	113.71	109.88	107.89	103.28	104.59	108.73	105.96	107.21	110.82	106.19	109.12	110.17	111.22	105.1	115.21	112.2	111.43	106.11	106.29	103.33	108.87	106.94	107.98	107.48	102.48	106.91	110.89	104.71	101	115.43	100.42	109.18	98.889	107.9	107.65	106.23	105.95	105.09	106.03	99.615	103.85	105.85	109.12	104.47	110.2	108.35	107.63
97.455	107.45	107.28	108.97	103.45	104.37	101.5	103.52	104.41	104.74	107.63	111.09	101.9	102.83	102.97	110.04	106.53	106.7	108.63	102.76	110.16	109.75	105.82	105.42	108.69	102.21	106.84	101.82	104.82	103.8	103.28	107.41	105.95	106.86	106.49	107.9	111.24	108.8	107.98	110.36	107.81	105.14	110.43	108.7	99.555	106.86	102.01	105.71	111.44	111.28
103.89	104.2	101.71	109.16	106.31	108.41	109.91	104.9	112.83	107.29	103.77	107.93	106.59	106.95	108.4	108.66	105.91	105.9	106.93	109.36	109.59	105.29	106.78	114.16	108.27	106.21	106.35	109.52	107.76	105.28	107.72	107.13	107.88	109.76	99.931	113.66	111.74	107.45	105.37	107.92	104.47	112.11	108.48	104.44	108.27	110.36	111.63	101.12	116.04	102.18
107.42	113.78	111.43	108.48	107.23	104.38	103.81	111.19	109.9	108.56	102.27	104.35	105.01	107.8	116.33	103.41	107.91	106.21	108.43	105.97	101.76	105.19	105.14	106.63	110.49	105.14	108.35	107.55	104.58	106.84	103.13	108.29	107.7	100.42	109.2	98.55	109.04	104.41	107.33	103.14	102.98	108.06	104.49	109.36	104.47	102.66	105.95	103.93	108.06	105.93
110.6	112.34	99.193	100.48	110.7	109.13	107.7	104.31	108.6	107.87	109.5	108.24	109.6	105.65	108.36	107.92	108.66	104.06	102.32	104.28	102.73	100.74	108.87	103.5	107.87	100.56	105.23	104.11	103.8	111.3	102.35	101.17	105.61	103.93	108.05	109.42	110.03	103.61	106.47	108.83	102.74	100.44	100.76	100.34	112.43	109.02	104.73	106.87	113.36	106.02
112.58	109.72	107.27	108.18	109.71	108.15	109.89	109.27	105.68	108.45	111.47	108.35	108.89	112.46	104.23	108.11	105.55	110.47	105.18	110.13	110.13	110.99	107.95	111.58	108.41	111.5	113.8	109.68	104.3	106.22	105.92	107.38	99.377	107.34	106.27	105.85	113.33	111.49	100.33	108.77	110.49	112.73	107.36	116.08	110.07	108.23	109.23	112.04	107.45	107.72
102.52	101.68	100.55	108.51	105.58	105.52	105.95	104.45	113.48	109.77	107.02	112.4	110.52	107.26	102.59	105.84	105.23	105.58	111.81	108.51	107.57	106.62	106.59	109.97	105.25	106.5	105.79	112.18	108.27	109.55	105.36	103.74	100.48	107.1	104.49	110.73	104.5	99.033	106.54	113.54	103.14	103.8	101.49	104.73	107.42	101.63	101.45	112.31	107.54	107.62
107.36	110.56	106.57	108.07	115.71	109.37	109.62	102.52	105.88	108.84	103.33	108.1	105.96	102.55	109.66	107.32	108.25	110.58	115.11	104.08	119.16	106.14	111.8	102.85	109.7	115.37	108.75	106.36	106.94	108.32	105.76	105.17	103.83	107.04	107	107.7	107.25	102.26	102.52	104.42	106.7	107.64	102.65	102.47	108.58	107.58	107.25	105.92	108.67	113.96
96.588	96.519	98.159	101.8	97.044	103.2	101.26	99.086	101.52	95.243	103.67	98.724	94.708	103.04	98.717	96.915	97.428	96.392	105.27	96.049	97.641	93.466	91.14	101.5	100.49	99.109	101.56	95.492	103.55	94.879	98.887	100.32	93.619	99.63	98.464	95.939	97.747	101.65	101.14	95.393	101.66	101.04	93.735	102.9	101.36	96.039	100.68	96.412	91.104	99.085
112.94	109.24	107.69	107.68	106.22	101.96	113.88	107.83	112.72	105.2	112.03	109.67	108.79	110.23	109.25	101.42	106.87	103.1	110.76	105.15	103.72	113.16	109.21	114.64	113.57	111.06	111.54	104.84	107.34	108.03	103.47	113.59	102.09	111.9	113.99	106.37	105.22	107.69	108.47	108.77	109.52	115.63	104.21	108.37	108.72	108.32	108.22	108.11	106.93	106.9
95.096	97.675	98.259	98.532	95.936	94.894	97.971	97.951	95.986	93.759	97.247	104.02	96.231	101.38	98.054	103.17	94.804	100.73	101.78	101.3	92.055	100.73	95.012	99.203	92.681	101.43	96.217	99.481	96.647	99.674	101.43	96.626	97.685	91.641	97.254	99.552	94.036	95.596	103.8	103.25	93.27	96.021	93.217	100.13	107.57	97.073	99.432	100.34	94.4	93.927
94.673	99.678	101.61	99.085	98.675	93.775	102.14	98.266	99.314	93.069	98.996	104.83	100.78	94.954	102.13	93.228	97.331	100.23	101.3	102.56	98.373	106.03	105.32	99.599	95.323	103.29	93.386	103.16	98.279	97.566	94.572	98.57	98.261	96.818	96.293	98.359	99.309	99.734	99.093	106.39	104.85	104.59	104.01	97.214	96.247	96.025	99.912	98.483	105.24	100.15
103.75	107.47	108.89	107.89	106.52	108.75	106.31	109.48	108.32	116.73	101.07	104.92	106.3	109.95	112.8	115.95	103.08	107.76	111.03	105.32	111.71	105.06	102.36	113.59	109.07	105.69	106.17	98.238	106.4	108.86	103.77	104.46	107.05	104.87	101.69	104.63	106.64	103.43	103.96	100.19	104.05	104	101.97	109.78	96.605	108.83	107.62	109.13	106.43	107.19
105.95	103.53	114.23	108.04	107.46	106.87	100.24	109.52	100.99	103.74	108.36	108.92	104.93	107.61	107.19	102.16	102.68	109.29	101.12	107.83	99.935	103.59	104.11	111.7	105.03	104.3	106.06	108.89	100.38	99.167	104.41	103.64	109.83	107.14	108.7	107.56	112.28	105.67	106.34	112.15	111.24	103.47	106.76	97.767	104.34	109.62	109.1	102.76	112.58	103.91
106.01	104.13	107.43	108.18	102.71	111.27	108.27	115.94	105.2	112.72	104.35	106.49	108.07	110.37	109.31	104.17	105.56	106.21	99.388	108.18	106.03	106.11	110.33	103.93	102.88	104.13	107.5	103.37	106.75	106.73	104.99	109.9	107.44	106.11	102.93	105.52	105.75	108.01	111.89	108.2	103.75	106.15	108.67	104.94	103.89	101.86	105.2	105.6	107.36	109.75
114.27	110.71	110.76	106.18	109.82	110.36	106.89	111.8	107.37	107.54	107.33	102.26	100.02	110.7	118.06	109.85	105.63	109.99	104.93	99.187	107.23	108.5	102.72	107.66	109.78	106.6	109.57	110.96	107.02	109.67	106.42	100.59	110.16	114.05	107.14	102.98	110.61	104.74	107.4	108.04	106.74	104.79	114.18	104.98	108.31	112.76	112.93	106.94	99.998	104.71
111.45	110.99	103.15	106.43	110.38	104.94	102.41	107.63	107.38	101.48	106.43	112.54	112.6	108.32	109.31	110.07	113.6	107.24	106.13	104.62	105.24	109.81	100.99	104.29	113.1	102.61	110.69	108.34	111.27	111.59	103.81	113.2	110.18	111.63	110.39	104.78	101.63	107.39	105.67	105.56	108.9	114.1	107.76	108.08	113.1	114.82	109.36	108.52	106.56	108.96
107.14	109.11	102.63	105.89	104.03	108.91	107.42	106.73	108.76	109.05	103.87	104.47	113.74	105.49	104.18	103	102.39	108.37	111.71	111.49	105.11	103.6	102.96	105.8	111.47	107.16	109.93	106.4	107.75	98.327	103.81	105.3	100.85	109.72	102.34	99.85	106.18	110.3	107.36	104.74	106.43	102.03	105.13	100.44	106.3	105.15	106.94	107.19	104.53	104
102.84	116.24	111.94	111.83	107.86	106.11	108.26	112.26	114.39	109.45	109.94	109.83	109.86	109.44	103.24	105.81	107.5	105.15	110.75	105.26	109.09	107.96	109	106.19	102.69	106.47	109.71	114.77	106.12	98.626	101.14	104.67	105.03	113.4	107.31	107.47	107.58	109.03	108.69	110.24	106.88	110.92	111.16	110.66	111.97	102.54	104.59	111.23	107.86	103.56
112.98	107.27	101.83	102.37	105.27	108.36	102.71	102.67	105.83	103.29	105.55	103.61	109.23	104.81	103.03	101.27	100.8	103.49	105.8	105.01	107.13	103.55	104.96	106.16	103.24	104.83	97.537	110.68	103.15	106	108.46	104.42	102.99	103.82	104.72	101.19	105.35	109.61	99.435	110.84	103.08	112.44	107.91	90.395	107.62	100.56	107.43	104.6	112.18	110.11
108.37	106.93	109.86	106.31	107.25	108.33	107.28	114.49	103.38	108	107.34	110.31	103.61	104.99	107.59	103.95	110.85	110.95	113.48	107.51	106.91	111.22	102.84	104.02	114.25	106.71	106.33	106.13	103.75	109.78	112.76	111.14	111.47	105.21	105.89	104.81	104.75	102.81	114.96	112.93	106.61	102.99	107.91	99.099	105.75	106.39	114.62	111.72	112	108.05
114.86	102.52	106.98	106.37	103.84	112.33	108.38	100.57	105.29	102.89	109.35	102.72	100.58	105.05	101.18	108.25	113.64	107.01	106.35	108.97	103.55	105.72	103.3	103.34	108.24	108.57	99.531	108.87	106.37	102.67	107.62	101.15	109.21	112.02	103.59	105.63	101.97	101.64	106.68	100.15	106.41	106.94	104.3	99.326	103.63	109.81	109.59	106.16	104.84	99.917
106.72	101.19	102.58	106.78	99.27	103.07	107.44	106.62	99.747	105.29	103.82	101.89	110.35	109.11	105.78	106.12	104.86	111.96	105.46	104.11	108.65	103.71	102.83	106.22	112.98	104.81	105.79	106.05	104.76	112.08	109.11	105.67	105.02	104.03	111.93	108.26	105.72	112.62	106.43	103.03	102.74	108.26	103.42	102.39	104.82	107.27	107.81	105.59	102.35	103.2
103.56	105.07	105.4	111.19	104.56	104.42	102.64	101.7	105.35	104.55	107.96	108.41	109.79	99.824	100.75	104.19	105.72	109.41	109.8	109.58	107.45	103.57	104.13	103.55	108.25	111.87	106.42	102.49	105.41	110.55	104.62	109.26	108.16	107.06	106.21	106.23	104.55	106.11	106.6	104.79	107.8	104.79	101.53	110.08	99.667	104.06	106.86	106.52	109.5	102.39
95.35	100.71	102.85	104.09	96.594	103.13	100.36	102.48	95.983	100.29	101.02	96.57	94.664	99.354	98.306	92.183	96.712	97.436	94.997	96.267	93.226	100.32	99.263	93.72	102.49	99.851	94.011	100.49	101.44	99.048	94.365	98.443	96.401	94.461	97.685	98.029	99.399	91.605	97.09	96.822	92.337	94.129	94.656	102.3	101.9	90.852	98.932	95.72	90.167	101.52
104.72	113	112.35	113.17	110.98	108.46	110.01	107.75	111	104.9	105.33	109.76	106.26	111.33	109.81	105.06	105.51	104.29	107.2	103.86	105.44	112.71	107.72	107.5	105.79	107.95	107.53	106.09	113.6	107.59	114.74	115.09	111.75	105.07	107.7	105.61	105.33	112.24	114.58	104.87	110.23	113.55	114.01	115.54	112.12	111.25	110.18	113.75	104.12	108.58
92.61	103.9	96.494	105.08	98.054	96.261	102.1	96.201	103.66	99.44	99.935	103.16	97.035	106.1	93.885	97.981	103.2	95.929	99.262	91.618	99.951	102.24	97.795	98.318	100.06	102.91	101.52	95.158	90.511	93.403	92.668	98.704	101.33	94.506	94.944	96.044	98.433	94.835	89.507	98.318	99.19	97.324	101.67	105.27	98.19	99.08	98.606	100.38	100.2	95.429
101.87	99.051	99.399	98.735	106.8	111.05	101.25	99.234	96.999	102.5	102.01	93.746	99.022	96.689	96.673	107.27	100.17	98.204	98.466	102.85	98.53	104.74	96.917	100.56	101.97	103.25	102.74	101.78	104.66	101.34	96.268	104.9	100.76	100.82	99.854	99.341	94.56	94.017	100.3	106.27	94.44	99.206	94.359	100.35	99.744	96.024	106.15	104.43	97.946	104.2
111.21	102.64	99.42	108.43	111.85	106.28	106.78	105.07	99.791	105.88	101	106.84	106.05	105.87	106.66	106.76	106.76	99.723	109.41	103.91	105.83	104.46	103.72	104.04	106.78	104.04	101.52	107.6	110.77	104.38	110.77	108.27	101.93	105.88	105.17	100.33	100.13	103.92	106.03	109	109.54	107.97	105.98	103.08	99.432	110.05	104.25	100.56	100.87	108.31
101.87	102.13	107.11	107.85	111.87	105.02	106.19	111.91	109.77	108.31	113.53	104.63	109.01	105.05	106.81	109.13	109.31	103.23	104.62	107.62	111.67	108.03	104.86	106.41	115.68	103.98	103	110.54	114.66	105.51	104.86	102.04	103.44	106.07	105.46	108.71	105.3	106.79	103.69	106.73	104.54	101.88	101.67	99.67	108.93	116.37	111.03	104.24	109.26	105.7
100	105	101.17	100.08	98.13	98.519	100.28	100.14	97.01	97.831	100.08	103.49	99.854	98.964	99.154	102.91	99.775	97.148	106.1	105.78	99.232	97.502	97.694	90.159	98.412	102.49	96.589	94.938	102.85	97.443	104.93	99.19	97.771	102.69	94.364	100.12	103.37	105.07	99.407	104	104.84	98.942	99.646	105.13	98.546	101.18	103.34	104.52	99.774	100.37
100.92	110.74	105.26	107.36	103.29	105.55	104.03	104.91	103.75	101.68	111.05	107.45	107.39	105.39	105.99	110.73	108.88	109.16	99.282	95.303	109.52	107.72	105.85	102.14	105.25	104.62	107.96	106.38	104.89	107.82	104.83	106.93	101.77	106.64	99.295	105.83	105.06	107.64	105.63	100.74	100.83	106.95	98.913	104.85	108.12	100.7	106.76	105.68	109.31	98.939
100.06	108.6	108.47	103.04	111.63	111.92	104.31	109.45	107.82	110.78	110.46	106.15	109.27	114.96	109.24	108.41	106.97	103.24	111.98	104.37	105.9	106.11	109.35	112.51	106.55	107.76	112.66	113.16	104.43	111.5	102.99	108.99	100.34	109.07	106.79	111.76	112.04	113.7	111.17	105.73	104.35	105.84	112.49	109.16	112.63	108.56	107.69	106.19	104.39	107.43
109.19	110.36	113.24	106.24	101.28	110.3	111.53	105.35	107.98	101.77	107.81	106.24	105.01	106.04	109.77	112.33	107.14	107.54	105.16	112.09	109.81	108.35	103.4	108.56	107.82	104.47	104.92	110	99.568	114.39	109.9	107.98	111.04	105.47	104.92	112.08	109.73	107.38	104.49	111.31	112.72	111.72	105.98	109.16	106.47	108.65	111.47	108.79	99.971	103.04
92.029	94.401	95.832	99.754	91.726	98.326	101.96	95.799	103.85	94.764	101.59	96.556	96.221	99.74	97.918	93.414	97.367	95.06	96.336	99.68	99.677	97.739	91.562	98.831	102.4	104.93	103.27	96.315	103.44	96.187	98.929	98.876	97.84	96.308	99.569	99.073	100.57	99.891	94.93	94.887	100.64	90.955	96.219	97.661	97.143	98.64	97.948	101.95	102.06	100.14
103.68	104.31	106.89	109.76	108.69	111.98	110.27	104.14	104.88	109.21	103.2	106.1	107.01	104.86	107.32	105.5	107.64	110.85	105.59	105.16	108.86	110.1	109.89	104.28	99.584	109.69	108.02	104.95	110.21	105.9	100.03	105.65	108.85	105.02	108.07	98.561	104.85	102.36	105.44	102.98	105.9	101.57	108.92	106.47	99.999	105.82	103.37	106.6	106.18	106.5
91.903	103.1	97.868	95.835	93.348	95.619	93.463	100.02	96.422	98.67	96.433	96.948	98.007	103.36	102.05	94.099	98.753	102.17	100.74	100.41	95.037	93.162	103.73	102.58	97.531	92.625	94.702	96.395	97.022	93.987	100.78	95.681	100.13	94.502	98.927	99.712	100.6	99.386	101.63	101.89	101.68	97.562	97.121	101.44	98.305	94.809	102.92	95.488	100.5	99.84
94.09	101.72	97.97	100.66	94.231	99.9	108.48	102.58	101.27	100.09	94.602	98.374	100.93	99.735	97.645	99.455	97.903	93.48	94.996	103.25	96.423	93.058	98.084	100.54	97.041	98.313	92.434	97.421	92.781	100.21	96.514	98.054	95.985	96.148	104.7	101.26	96.377	100.59	93.846	99.922	100.6	97.025	103.26	102.01	96.485	97.415	93.637	99.113	100.53	93.193
101.6	110.04	107.73	110.56	107.96	106.02	104.81	110.25	97.761	104.49	102.51	108.77	100.17	102.11	106.2	98.493	108.45	106.97	100.77	108.34	106.67	100.69	102.55	107.03	104.77	105.7	110.2	110.69	106.84	99.796	106.03	105.17	107.29	104.1	111.69	105.71	107.76	102.77	107.94	105.41	110.9	106.95	101.04	103.25	101.22	106.07	103.74	110.51	106.91	109.03
103.69	95.154	98.869	99.077	107.69	101.51	100.48	99.677	99.195	100.14	96.638	100.04	96.714	101.11	94.021	97.108	100.09	98.309	97.941	104.12	98.021	101.39	99.984	96.844	98.197	107.47	104.27	98.117	101.88	96.489	100.91	97.157	107.49	94.568	95.602	96.265	100.85	101.88	104.71	100.53	95.114	93.496	98.373	106.2	98.251	100.42	103.18	102.34	99.453	93.344
104.39	103.34	108.66	112.17	106.71	104.04	106.6	106.78	109.82	100.7	104.24	109.78	104.8	104.05	101.28	108.58	100.73	105.16	105.3	107.46	106.87	106.95	109.28	109.08	111.41	110.48	102.27	104.78	102.52	106.37	108.51	107.17	100.62	106.19	105.17	103.66	107.55	107.13	104.57	112.15	103.49	110.01	105.28	107.98	110.19	107.14	105.11	108.26	99.639	106.62
109	101.97	107.26	105.94	102.99	111.96	103.94	102.78	103.11	106.3	98.476	104.01	105.45	111.16	105.68	96.03	105.31	111.33	98.549	99.901	110.32	111.15	102.63	111.89	107.65	101.47	106.09	106.94	101.4	105.22	103.54	103.52	109.03	102.67	109.85	110.99	103.86	109.16	106.88	104.36	104.31	102.87	102.79	108.35	106.05	107.66	107.4	102.85	110.75	101.33
109.16	103.97	100.84	101.75	94.849	106.44	100.63	99.433	105.5	103.5	98.928	100.8	104.43	101.23	100.72	99.35	97.612	101.74	101.74	103.84	105.42	99.168	103.4	93.572	104.09	102.49	91.76	101.7	99.904	99.372	99.918	107.04	103.08	105.5	97.79	102.07	100.7	95.9	101.13	98.17	102.29	105.33	101.5	99.566	101.14	99.739	103.6	94.017	99.607	97.946
101.38	106.65	99.516	98.287	103.25	96.759	98.279	93.581	91.94	104.05	98.373	100.58	108.15	105.36	104.42	99.653	99.675	101.67	106.44	94.402	88.576	98.353	99.058	88.167	104.54	97.71	97.081	98.026	97.925	103.87	100.09	92.802	100.45	97.131	100.69	95.353	105.19	97.868	92.784	98.426	101.13	97.422	96.549	95.51	98.219	98.684	100.5	94.368	95.717	100.22
103.19	104.86	101.71	100.72	107.69	105.93	100.9	97.609	101.23	102.66	105.69	99.743	106.52	101.45	97.259	97.346	99.638	103.28	93.332	105.54	101.26	100.9	110.92	103.74	101.46	100.73	101.91	96.434	105.24	104.13	103.26	100.51	98.992	101.65	98.063	103.2	103.11	96.282	93.315	99.678	96.215	100.46	100.83	102.36	96.885	106.66	109	101.49	96.99	94.118
96.583	99.698	106.41	101.05	95.196	95.688	95.949	98.869	99.75	100.59	92.092	94.685	100.57	100.84	95.882	98.653	96.427	104.46	95.788	97.141	99.665	98.767	102.28	98.905	94.662	98.065	100.29	102.18	100.13	97.24	94.894	91.489	93.695	95.415	99.949	95.607	101.93	96.832	99.128	99.835	97.485	97.725	98.407	98.713	100.69	99.397	94.012	99.209	102.05	101.1
105.84	105.77	98.868	102.97	103.68	110.8	106.86	106.8	105.11	100.79	102.68	108.17	102.51	98.7	105.88	107.51	99.054	108.35	110.93	110.99	106.2	105.24	96.593	98.553	108.77	103.58	104.5	104.56	106.88	105.19	109.48	112.82	101.8	101.53	108.73	105.72	106.5	105.44	107.17	108.22	105.39	102.72	104.88	104.67	108.18	104.35	104.06	106.06	110.14	112.32
105.55	110.07	106.25	107.76	107.9	108.87	106.34	104.73	104.38	111.07	111.04	113.4	108.41	110.26	103.61	104.5	113.97	106.35	106.17	104.67	108.8	109.17	107.86	109.42	106.41	105.81	105.7	109.5	105.98	116	109.24	112.33	106.26	108.51	105.57	108.41	112.26	112.63	105.9	107.92	106.31	109.17	113.46	112.87	109.46	106.48	103.66	111.28	103.4	115.22
104.82	109.72	113.02	105.3	107.64	103.22	109.47	102.24	107.68	97.358	100.57	107.13	106.16	111.18	103.83	104.27	105.13	109.77	98.374	109.7	107.32	100.13	101.64	110.73	101.62	111.12	102.3	108.9	106.63	102.84	105.46	108.7	99.922	110.46	109.02	106.35	108.09	107.92	106.3	110.03	102.14	107.5	112.65	108.59	103.26	104.09	106.57	108.45	107.62	112.04
96.377	94.753	98.325	101.54	100.44	99.454	97.919	93.089	100.13	98.201	98.066	93.575	100.72	102.38	95.712	104.65	94.34	104.56	107.62	101.42	96.877	103.31	104.2	96.45	99.507	92.614	102.67	93.892	102.1	102.56	98.663	100.88	107.2	102.38	99.183	102.63	100.88	101.89	103.68	99.813	94.776	100.95	98.568	97.369	103.76	101.34	101.13	99.173	108.68	98.242
110.57	105.15	110.08	103.8	101.65	102.8	107.08	102.69	104.81	105.4	106.05	105.01	102.76	101.62	106.88	115.4	112.21	105.97	109.44	106.65	98.549	106.02	105.32	103.17	107.6	112.62	109.25	104.83	102.36	106.26	105.79	111.9	108.53	108.89	107.28	109.51	105.64	107.87	108.61	109.32	109.98	109.49	101.06	116.92	110.4	111.75	105.27	104.99	110.3	107.7
106.86	106.28	105.75	100.78	102.33	108.56	108.7	105.42	106.56	108.36	103.53	109.19	105.95	102.5	103.26	105.89	110.93	113.26	108.36	111	103.46	100.45	108.42	109.61	107.55	102.08	106.87	110.73	107.62	101.77	107.19	102.31	110.51	107.32	106.99	112.69	104.46	103.34	105.25	103.8	102.36	110.58	105.66	105.81	102.22	105.76	111.48	104.44	106.85	107.9
106.79	102.72	97.371	102.74	98.651	95.145	93.451	96.983	103.52	100.96	93.799	107.15	112.2	101.16	96.737	100.97	104.12	97.302	96.371	104.71	98.709	95.852	99.664	97.754	105.88	100.68	105.2	104.05	95.956	98.528	95.425	104.1	102.14	97.076	102.63	102.7	98.75	105.44	100.67	96.274	99.576	98.809	103.61	99.289	104.48	99.136	96.009	98.603	101.39	100.06
107.58	101.48	108.75	106.23	108.64	103.84	103.86	108.93	109.37	105.13	100	102.83	108.65	105.92	104.79	111.87	106.44	108.2	103.92	102.41	108.34	110.14	101.54	104.55	98.095	104.95	104.9	102.3	108.29	103.36	108.53	109.48	105.93	100.05	105.61	103.18	109.57	109.02	103.68	107.04	110.86	111.75	106.93	102.09	107.41	107.78	107.65	113.2	101.59	107.72
108.09	109.76	108.3	102.62	104.53	114.78	110.54	107.32	105.5	102.64	103	107.56	111.84	108.06	107.96	104.42	102.58	105.68	106.01	103.31	105.17	109.9	107.52	104.99	113.71	110.72	106.65	110.89	116.65	109.02	115.13	109.63	112.47	109.19	103.35	107.65	118.97	106.37	105.42	114.39	110.49	107.84	109.17	100.51	114.82	108.02	109.12	104.69	105.22	105.72
109.96	104.03	99.842	103.43	105.52	107.28	103.85	112.32	111.91	108.16	102.73	106.33	109.9	103.78	101.76	101.43	105.72	103.91	110.06	107.86	104.89	107.58	104.06	106.98	102.25	102.74	107.04	102.15	99.726	101.61	108.82	103.93	108.15	108.36	105.43	106.41	106.92	104.47	100.43	105.46	104.99	109.13	108.66	103.19	105.18	105.55	105.12	110.51	96.851	105.75
115.18	117.3	106.06	102.27	111.18	102.89	104.51	110.12	108.83	109.13	105.59	107.03	107.01	110.06	111.54	112.39	110.59	108.05	111.72	111.23	107.7	107.79	109.47	102.43	101.74	112.29	111.09	107.47	107	109.32	104.28	108	108.05	104.71	105.93	102.14	106	109.29	107.51	110.16	109.91	101.33	107.8	104.11	111.31	107.38	106.15	110.14	107.06	106.13
95.903	97.916	104.83	92.437	97.43	102.45	101.59	103.93	100.15	92.855	102.03	98.815	94.914	89.773	98.155	101.41	100.22	100.58	104.04	100.66	94.192	99.608	100.39	97.026	98.845	95.545	98.718	101.9	93.384	100.19	105.32	99.751	96.627	95.638	94.596	95.777	97.836	102.58	97.934	96.075	101.28	98.255	103.82	102.64	95.551	102.79	104.84	94.174	94.648	101.59
112.9	113.14	106.7	108.78	112.33	105.68	115.94	119.16	111.07	112.63	118.29	110.65	111.54	109.72	110.65	112.87	106.88	108.79	106.5	107.07	115.11	110.88	115	112.87	113.24	105.84	110.54	107.66	106.12	114.85	112.18	112.85	110.16	112.85	109.23	112.46	112.7	108.52	116.23	110.41	110.15	106.36	106.49	103.49	106.69	106.13	111.72	110.15	111.67	109.62
108.34	107.87	105.23	107.32	106.22	103.34	102.7	109.07	109.27	109.79	109.36	105.52	109.22	104.48	107.09	101.68	107.91	104.16	110.47	106.18	108.47	104.55	105.12	103.67	103.5	102.42	107.37	102.22	103.46	107.86	107.38	98.644	102.96	104	101.2	102.61	101.95	105.34	108.59	109.97	107.57	109.09	106.31	108.82	111.63	106.79	107.22	111.84	106.76	111.62
108.49	109.47	107.12	113.49	104.13	108.21	101.74	104.5	114.14	105.06	109.86	108.83	113.05	106.23	111.81	109.91	110.88	106.56	101.93	106.05	107.32	105.92	116.54	109.63	111.62	114.21	107.84	106.29	105.77	104.85	106.2	105.26	107.63	109.18	101.15	111.83	112.9	108.56	108.47	114.61	107.94	107.24	103.4	108.24	105.04	104.93	117.23	103.71	103.51	110.55
107.33	106.9	107.61	107.4	107.49	108.78	109.48	107.83	105.01	106.28	102.52	105.66	114.53	103.84	106.31	100.72	104.16	106.43	104.53	107.27	107.42	109.02	107.65	107.28	109.2	98.288	103.33	102.59	107.72	110	100.28	104.47	105.31	107.86	106.54	104.58	105.49	103.51	106.97	113.16	102.51	107.44	106.67	101.45	106.12	108.08	103.55	106.74	115.19	106.91
107.14	107.79	97.989	103.99	106.42	105.19	100.32	103.07	106.55	106.77	102.33	99.553	105.17	108.12	105.28	110.76	105.5	103.51	110.85	103.37	107.51	105.18	105.3	111.44	105.95	104.11	110.22	108.56	107.79	101.57	106.45	105.71	99.599	110.84	105.92	108.05	101.52	105.74	106.42	102.45	105.53	104.44	106.75	97.616	105.39	108.85	108.07	109.4	108.02	105.91
98.461	105.04	100.49	101.22	101.66	108.13	103.66	104.08	102.25	109.06	105.11	99.945	98.218	100.8	98.117	96.532	99.198	95.42	91.648	101.05	98.367	98.91	102.95	104.44	99.828	102.21	105.04	94.483	99.856	96.37	95.223	98.049	101.37	94.808	101.75	102.84	104	101.65	98.647	99.443	99.113	100.23	106.23	102.85	99.281	104.19	98.473	100.89	107.18	98.44
103.58	99.391	100.11	107.68	89.028	96.039	100.65	102.97	99.81	107.47	98.862	99.677	102.18	102.12	95.282	102.01	101.84	97.276	100.51	94.985	102.69	100.38	101.76	104.71	97.316	100.75	98.761	99.942	96.456	99.873	97.039	101.75	96.267	98.621	98.8	99.885	95.841	102.62	102.7	103.11	101.24	95.69	101.52	96.433	103.54	102.44	104.79	104.4	101.93	95.316
96.475	100.09	100.21	92.46	96.481	101.43	105.39	102.65	100.03	102.78	107.17	105.19	99.085	102.98	100.14	103.33	100.72	104.06	96.117	97.01	96.809	107.46	104.16	95.465	105.01	95.951	96.831	99.366	99.104	100.53	97.634	98.919	100.15	97.396	101.34	99.332	103.6	103.03	101.84	106.4	96.353	99.875	103.23	96.035	106.56	105.59	97.861	94.612	103.31	90.093
116.48	102.24	104.36	109.85	104.96	106.33	111.1	113.44	102.94	103.71	104.14	110.19	110.37	110.06	115.46	109.1	105.78	108.48	106.88	114.38	108.56	105.37	108.2	110.02	112.84	107.94	104.75	112.87	106.12	104.69	116.01	102.34	104.29	110.35	102.68	111.62	106.37	104.78	108.31	109.35	108.33	106.03	108.4	115.41	108.2	101.94	97.983	107.14	107.66	104.76
107.47	110.82	107.58	104.22	113.28	106.08	114.59	106.8	104.82	114.37	100.41	104.09	110.03	109.77	102.12	109.61	106.95	112.16	105.21	102.3	102.05	106	101.91	109.32	104.87	102.69	107.07	108.44	103.55	107.15	104.83	104.81	113.19	109.09	101.97	101.73	112.36	109.3	103.96	110.11	105.79	107.4	104.71	103.39	103.42	99.939	102.32	107.46	105.09	107.24
100.96	95.284	100.07	102.33	99.621	98.763	92.727	98.568	95.492	105.71	98.273	103.63	97.615	92.874	94.766	98.527	99.647	99.648	98.964	95.443	98.083	96.965	96.489	92.395	104.91	95.634	105.04	108.08	97.503	104.39	99.467	96.479	97.403	97.978	98.201	101	98.579	100.63	96.327	99.876	103.93	99.921	98.207	96.84	94.689	98.884	101.44	97.442	94.832	102.29
108.49	105.63	114.5	106.7	107.79	110.18	109.52	106.29	108.31	106.74	105.54	105.88	104.42	110.55	106.31	107.12	101.83	101.09	110.22	106.58	106.09	105.31	107.73	107.41	114.03	107.57	106.42	108.78	112.63	105.72	109.91	111.45	103.38	105.63	112.21	106.19	109.17	116.3	108.44	112.26	112.03	102.74	106.14	110.73	106.12	108.87	115.77	102.97	112.1	106.22
110.52	111.11	111.56	110.65	110.3	108.4	111.63	110.73	106.23	110.65	114.03	110.97	110.83	111.2	106.94	110.97	113.93	111.62	109.31	113.55	103.2	110.33	115.63	110.76	113.14	108.93	109.02	115.59	109.13	108.66	107.83	109.87	104.49	109.42	107.06	107.91	116.74	111.85	113.2	113.83	109.38	115.75	109.63	112.01	110.73	111.91	110.44	117.59	109.86	103.39
105.37	108.38	105.96	108.16	109.41	106.36	106.76	104.08	108.51	108.46	108.36	95.888	106.79	97.828	107.21	96.521	105.48	109.32	103.21	98.571	112.7	105.43	103.92	104.74	105.5	102.74	104.82	98.917	105.99	100.31	107.09	101.78	100.75	104.07	106.06	105.87	105.68	104.41	102.09	102.42	105.13	103.49	108.39	109.39	103.27	107.66	100.68	106.12	107.51	98.095
101.03	104.64	109	110.4	111.76	109.21	111.66	107.04	111.85	107.39	107.4	108.99	111.83	104.14	105.37	109.06	111.94	112.18	113.63	107.85	104.05	107.08	102.77	108.74	108.87	107.51	106.65	112.27	110.24	106.25	107.95	110.68	103.83	109.15	115.94	101.85	103.03	106.16	107.81	109.89	110.12	106.44	113.49	112.64	105.91	106	114.46	113.56	112.31	105.36
99.344	110.05	108.01	105.86	108.51	103.59	99.073	109.35	110.08	117.46	101.68	106.46	103.4	108.83	108.84	103.3	105.96	104.05	109.28	101.25	105.1	106	106.94	106.29	104.25	107.87	106.36	102.62	99.737	109.73	105.65	106.83	109.93	104.46	111.7	103.52	102.69	104.05	101.84	103.3	99.989	100.52	106.44	104.51	104.94	109.15	104.09	101	102.5	107.36
99.977	103.29	111.14	110.23	102.95	104.55	104.04	103.7	105.98	109.71	105.91	103.39	105.6	105.72	105.22	108.81	111.49	103.23	106.18	109.98	111.97	109.16	111.57	108.19	106.12	107.95	103.17	104.5	107.06	102.15	102.41	102.2	103.81	107.22	106.85	110.27	110.95	105.12	106.59	103.31	108.15	105.13	105.28	102.22	101.24	101.85	103.36	102.19	108.9	109.39
106.55	104.32	107.72	107.43	107.33	108.38	107.49	108.49	105.76	106.01	103.79	105.2	103.79	107.29	107.58	115.19	101.38	109.85	103.17	101.55	108.86	101.77	107.86	109.9	104.03	104.75	107.39	104.11	113.62	102.92	106.18	103.97	103.85	98.278	105.82	104.2	108.5	107.73	104.89	105.78	108.45	100.34	100.07	103.44	105.07	109.84	103.45	105.73	105.31	102.72
104.9	105.47	101.88	103.41	107.8	105.31	107.85	108.13	107.76	104.34	107.63	107.15	107.82	109.95	108.75	101.73	110.01	105.09	109.14	106.47	105.31	107.76	103.96	107.72	103.36	108.76	108.56	112.15	107.91	108.55	108.48	111.32	105.43	111.72	104.18	108.25	106.64	110.3	112.78	103.17	113.93	106.3	103.22	110.06	107.78	107.28	108.97	111.43	112	111.08
99.814	94.51	99.197	108.33	95.532	100.49	105.13	104.77	98.452	98.463	102.81	106.02	105.5	98.551	103.46	102.58	98.933	95.437	97.998	103.26	92.7	101.98	97.452	95.949	99.727	95.228	103.95	104.7	95.93	100.12	100.77	107.11	101.21	101.17	103.79	100.66	101.28	99.296	100.91	99.526	101.57	97.762	98.426	102.64	103.9	96.704	96.232	103.53	85.377	91.403
112.97	106.18	105.86	110.84	107.94	110.21	115.83	104.15	112.48	107.18	107.29	113.9	108.46	118.96	107.99	114.24	111.81	112.03	112.79	103.58	115.1	109.74	111.46	105.17	108.94	109.93	109.83	111.71	109.59	113.84	112.62	111.59	107.6	112.77	105.56	116.8	112.12	114	109.31	101.76	108.96	110.63	114.33	104.79	109.66	108.34	113.29	111.41	109.01	112.81
111.48	109.87	105.49	108.91	106.58	116.59	108.02	106.51	108.82	108.93	110.91	113.64	115	108.26	106.91	111.2	107.29	98.126	110.38	106.77	106.53	112.78	109.9	109.46	104.31	107.64	103.84	108.86	115.1	108.99	109.89	102.2	113.1	104.23	113.7	102.05	108.11	108.51	105.84	103.24	102.7	104.61	107.29	106.49	111.49	109.87	108.26	109.61	110.96	110.5
105.41	106.85	105.48	99.74	102.23	104.13	100.91	102.74	102.3	107.4	99.53	111.33	111.42	100.88	100.39	104.16	108.44	106.59	105.7	107.63	106.04	102.45	110.36	104.39	104.64	105.81	105.89	109.85	106.39	106.98	107.85	105.94	105.64	102.68	104.93	111.16	106.54	99.317	105.2	102.87	109.97	101.62	101.93	105.7	100.44	102.49	99.898	101.59	102.14	98.447
109.66	108.27	110.2	112.41	116.47	105.91	108.34	108.36	108.1	102.61	107.16	108.18	108.39	105.84	120.12	105.74	103.88	110.8	106.89	106.18	104.84	104.93	101.62	107.16	106.06	109.09	106.17	109.61	111.69	115.12	109.59	112.5	105.65	107.92	103.63	110.26	106.84	110.08	106.83	110.63	105.51	107.26	111.26	108.23	109.18	109.17	105.48	110.52	109.51	114.2
106.13	109.25	102.13	111.04	112.06	104.62	111.22	108.77	108.71	110.57	104.85	108.03	108.11	110.68	107.91	102.85	110.5	105.32	104.92	109.33	109.57	102.15	108.45	102.68	106.48	103.69	108.24	109.48	106.6	111.5	108.11	104.69	103.35	106.77	107.53	108.41	108.56	110.01	114.44	103.37	106.55	109.89	110.49	97.734	104.87	99.551	107.43	103.19	104.97	109.88
107.67	101.71	109.34	107.32	104.8	110.06	107.58	110.23	108.78	111.33	111.55	105.65	107.79	104.73	105.94	109.83	108.09	106.24	105.15	106.97	106.49	106.67	109.27	111.18	104.32	113.5	109.11	108.12	112	110.43	110.24	109.56	107.82	107.56	110.73	106.61	101.77	105.91	105.75	109.22	101.31	104.22	109.25	109.58	110.24	110.08	109.02	104.18	108.04	108.79
105.86	105.29	107.27	108.78	102.97	106.64	105.96	105.19	99.11	103.82	107.42	103.29	105.74	106.81	106.81	101.58	102.07	103.01	103.81	103.9	105.14	106.81	101.46	108.21	107.28	103.05	104.11	99.366	101.64	102.89	106.38	101.54	102.88	106.47	103.18	98.391	109.15	105.87	108.11	110.82	102.91	101.46	105.54	105.54	103.62	112.86	103.3	106.25	101.66	111.65
108.16	114.89	108.99	111.15	103.46	103.27	111.09	110.64	106.37	102.77	105.04	107.63	114.9	104.04	103.28	102.32	108.76	116.03	105.67	106.51	107.73	107.06	110.52	104.45	106.86	103.07	110.33	111.12	109.46	106.74	110.86	110.83	109.11	103.7	106.64	112.46	104.22	107.95	105.77	106.97	102.33	107.12	109.73	103.28	107.31	101.45	102.68	104.71	107.03	104.89
103.95	108.17	109.37	114.42	116.4	107.64	105.1	113.88	115.4	107.34	112.26	105.95	107.72	108.26	104.41	107.68	113.35	109.6	111.3	103.8	107.84	114.74	109.27	109.82	104.79	107.93	109.48	112.03	108	106.97	115.24	110.76	108.1	102.96	114	109.43	110.18	111.36	107.38	109.03	107.79	109.24	109.73	103.37	109.34	112.7	114.89	104.11	107.67	109.37
104.49	93.712	96.508	103.13	103.52	103.31	98.277	99.822	101.57	98.157	94.41	103.2	103.88	97.462	95.131	99.746	97.583	99.449	96.274	98.321	103.21	98.283	98.325	105.8	92.157	96.811	96.712	95.406	98.476	94.56	93.253	102.66	91.782	101.52	97.646	99.477	103.21	94.108	101.48	102.82	96.16	96.846	97.446	101.95	100.79	100.33	100.02	91.644	94.998	97.924
102.18	100	104.95	105.22	106.14	108.79	105.82	102.76	114.25	103.13	105.86	106.86	104.34	105.6	108.7	112.27	107.47	103.87	109.72	102.84	108.85	108.35	103.32	107.31	111	102.48	106.74	107.43	104.56	101.69	104.1	103.46	106.22	106.73	105.51	101.6	109.19	105.25	104.21	105.99	107.8	109.99	105.4	104.77	104.11	101.38	105.55	98.928	100.59	108.53
109.35	106.63	106.84	109.95	106.67	106.33	102.28	106.63	106.08	106.52	102.52	105.37	102.37	106.21	104.58	102.96	109.18	107.54	108.22	110.89	109.64	107.76	102.9	105.66	108.08	106.89	110.92	109.25	107.15	107.02	104.91	106.87	107.78	108.6	108.57	109.1	108.68	105.08	110.62	104.33	107.53	111.61	109.23	110.44	104.55	103.84	96.631	107.92	107.57	103.17
102.43	112.78	98.821	101.25	103.71	102.14	104.31	104.5	103.31	102.13	97.102	95.916	101.01	103.05	100.43	102.03	104.97	97.088	109.07	100.58	105.87	98.008	103.6	101.55	104.29	95.484	100.1	103.74	105.74	101.33	108.68	97.953	108.51	105.29	99.62	104.99	99.375	103.98	103.24	101.99	104	106.04	104.82	104.82	104.14	106.78	98.034	104.56	104.4	106.04
109.28	99.335	102.01	106.78	103.31	105.36	98.589	98.464	103.19	100.39	102.18	108.65	108.79	107.18	101.02	104.81	101.73	96	98.679	97.926	96.701	101.54	106.63	103.82	106.53	105.12	101.7	108.9	102	106.61	103.76	97.024	101.43	105.46	99.266	110.9	100.58	105.18	99.325	100.25	109.44	102.9	103.07	100.43	99.981	107.67	98.625	103.16	107.38	106.42
104.95	102.61	108.74	100.57	101.86	108.6	102.65	108.54	104.89	104.42	109.26	96.717	104.14	104.55	107.36	104.86	106.16	100.76	109.46	102.31	101.35	103.84	108.78	105.32	103.61	101.36	107.88	118.26	109.35	105.36	98.566	109.01	109.81	104.98	105.02	103.29	100.69	107.54	104.85	105.94	107.59	111.88	104.2	104.59	105.59	109.34	101.74	105.07	104.86	97.535
108.84	105.93	106.61	104.77	103.77	110.76	108.37	105.05	106.67	112.34	101.7	107.4	108.59	105.77	108.87	105.83	105.97	108.39	109.3	111.28	112.1	103.95	112.98	107.48	109.79	111.55	103.64	109.45	105.91	102.68	110.4	105.54	107.02	111.04	107.29	110.54	105.53	103.55	108.44	104.62	108.44	108.47	108.23	110.83	110.66	108.92	105.22	109.43	102.41	107.71
107.24	96.674	105.41	97.882	102.75	107.38	106.47	111.42	101.38	104.98	108.35	112	106.25	106.58	105.02	104.92	106.99	99.941	105.9	108.19	102.3	111.36	106.73	106.55	104.71	101.16	109.31	111.24	109.99	106.08	106.61	101.41	106.06	107.93	104.37	104.9	109.01	109.36	104.03	107.02	105.81	104.1	109.22	98.958	104.07	103.45	105.19	104.19	103.86	107
104.36	108.97	117.48	105.46	109.27	103.09	108.19	108.94	108.75	102.89	111.96	110.8	106.32	103.37	102.61	115.21	106.19	108.09	108.05	113.65	107.44	104.87	103.94	105.37	107.1	106.91	108.27	104.23	107.7	109.82	103.08	101.42	110.55	105.06	108.4	104.95	108.48	104.63	109.34	106.31	107.45	110.23	111.2	105.44	105.48	103.54	109.35	111.13	109.49	111.08
110.43	108.01	107.65	112.05	114.32	108.39	109.95	113.77	118.75	105.91	103.6	110.3	108.14	113.44	112	112.35	108.82	112.21	107.69	106.74	110.2	112.08	113.53	113.53	112.6	108.64	117.29	113.29	108.66	116.41	113.93	110.59	112.21	114.98	109.36	109.74	109.44	113.54	112.24	110.94	111.47	110.24	105.24	108.2	112.45	110.3	118.93	109.05	109.41	110.89
107.12	107.86	107.86	104.24	103.8	109.42	113.89	112.49	106.37	109.37	111.42	104.2	111.07	105.56	109.47	110.53	112.55	114.2	113.68	104.75	105.42	110.63	107.32	108.87	110.07	109.85	113.04	113.02	113.19	114.51	106.9	107.66	111.82	112.95	99.915	106.61	106.46	111	107.95	107.1	105.88	110.98	106.77	105.48	108.94	105.94	118.79	114.12	108.83	111.96
111.31	112.26	109.76	110.28	105.32	103.31	103.16	110.96	112.11	105.25	106.56	103	106.68	115.06	109.9	111.46	110.88	115.32	100.47	107.97	105.42	106.9	102.18	112.96	105.19	106.25	103.4	109.42	110.7	107.7	109.97	110.37	109.47	112.62	107.05	108.29	103.33	104.18	108.79	102.2	104.6	106.8	114.01	107.88	109.45	110.63	105.81	111.97	103.29	107.28
100.25	100.04	104.96	100.63	96.601	104.97	102.73	101.25	97.856	96.982	103.93	97.22	97.995	101.78	98.93	97.77	102.79	99.178	95.938	98.614	96.71	100.31	98.571	103.62	100.37	102.52	102.95	108.48	102.3	103.51	96.031	99.695	93.805	103.06	101.35	103.33	98.57	99.235	98.13	102.06	98.504	96.084	101.89	97.429	101.82	99.674	101	96.043	103.1	95.768
108.51	113.02	118.02	109.11	117.23	107.94	112.14	112.81	108.51	111.63	105.54	114.01	114.27	111.27	106.72	102.8	115.44	111.54	111.85	111.92	108.76	112.5	102.92	106.11	110.07	107.71	107.13	107.57	109.17	109.93	109.49	115.51	111.72	104.6	116.65	110.05	109.81	110.45	113.79	115.12	109.14	113.2	111.73	103.41	108.55	110.3	104.25	108.39	109.4	115.88
112.01	108.79	109.95	110.37	105.42	114.57	110.88	110.07	103.44	109.89	113.21	110.13	105.31	102.54	106.54	99.739	115.35	113.43	103.87	107.53	109.98	108.34	112.6	106.71	103.94	114.09	110.72	106.36	103.65	111.16	106.07	108.41	112.24	107.77	109.95	113.65	113.46	109.11	109.38	108.03	109.88	114.92	108.13	107.75	110.12	111.58	106.34	105.27	107.55	108.34
109.89	104.03	100.86	103.03	107.79	104.41	105.67	110.38	105.49	110.68	106.69	104.35	106.93	105.77	102.14	104.97	109.54	100.49	107.2	102.31	111.01	101.6	106.63	107.46	102.29	104.6	100.77	102.19	105.13	99.981	106.33	104.76	105.63	108.97	105.34	104.6	107.56	102.12	108.74	105.27	105.4	107.42	112.13	103.08	107.86	100.09	104.57	107.46	107.06	102.19
108.22	103.87	111.3	107.51	110.09	108.8	107.72	107.47	104.91	107.47	107.14	107.77	102.76	108.47	107.54	108.35	109.09	106.59	108.46	108.27	104.93	102.73	109.92	100.68	111.13	109.67	111.96	109.56	109.82	105.13	106.91	98.685	106.4	107.85	104.67	106.1	115.44	109.38	109.24	109.83	103.77	104.14	111.65	98.449	110.76	107.04	111.75	112.11	108.4	105.52
100.72	111.3	100.94	102.67	105.68	107.22	105.5	109.14	107.96	102.2	103.47	106.42	102.64	104.34	99.027	103.19	108.01	110.44	113.21	98.475	106.49	103.31	102.76	101.35	110.05	107.27	105.67	109.35	113.36	105.81	109.05	108.5	101.92	109.28	110.15	101.25	103.39	107.02	107.51	112.37	105.73	106.43	110.93	106.2	105.69	107.33	112.43	107.14	111.6	108.45
109.47	100.21	104.63	110.3	107.69	104.73	107.16	108.42	107.89	109.27	107.53	100.54	104.59	106.44	118.14	114.31	112.36	100.94	107.45	104.34	105.06	108.81	105.34	108.27	104.26	108.38	103.49	103.84	107.66	101.64	104.66	107.8	103.35	101.49	99.196	112.23	105.53	108.14	99.75	103.43	101.73	103.66	103.77	103.86	107.12	111.6	111.59	107.32	105.58	99.624
109.26	104.07	109.88	109.39	112.55	114.03	102.65	105.65	112.82	110.79	106.48	115.23	111.42	110.45	106.69	104.87	110.03	106.49	108.81	109.84	104.71	109.89	114.17	110.56	108.52	107.72	107.01	108.12	108.36	106.63	110.36	106.51	108.16	101.95	107.55	107.85	109.29	113.68	99.744	109.26	106.51	107.67	103.84	110.91	114.2	108.84	107.13	105.85	109.89	115.02
107.19	103.94	111.96	99.379	108.82	107	101.9	112.28	97.025	105.68	104.49	110.06	102.54	106.96	101.49	104.35	102.22	108.58	104.3	111.31	107.92	106.19	102.73	105.81	111.63	106.28	110.67	107.24	104.9	105.99	106.19	101.53	99.905	106.16	103.2	101.37	109.38	106.44	103.34	112.31	105.04	99.039	108.21	103.24	105.36	107.13	108.75	102.77	108.26	104.11
112.91	109.39	109.32	103.99	112.49	101.21	109.84	107.08	108.24	100.98	100.97	103.61	103.28	110.59	106.37	105.28	106.33	101.57	108.11	104.18	97.726	105.57	102.15	100.63	108.39	108.06	110.71	103.13	102.81	106.49	108.64	101.7	107.58	100.77	107.71	108.57	106.66	111.59	103.97	109.75	110.54	101.84	107.37	108.07	105.05	102.57	109.79	103.93	104.96	106.37
104.59	104.56	109.25	105.44	107.63	105.45	112.61	108.42	105.6	103.83	103.75	104.29	106.61	104.42	103.58	102.75	108.04	103.65	114.58	101.83	102.79	110.71	106.73	110.15	103.55	105.59	109.23	104.52	95.135	104.73	101.48	112.71	108.79	104.71	108.05	110.16	111.99	113.03	107.42	109.13	109.54	112.12	110.56	109.25	105.94	110.04	108.78	107.02	106.16	103.69
109.84	104.72	104.1	111.96	109.14	105.54	110.09	109.32	103.3	113.75	111.26	113.01	110.13	105.7	110.22	109.89	113.74	104.77	104.35	115.6	107.72	108.98	110.44	103.85	107.31	102.99	109.29	105.06	106.67	105.96	103.41	105.17	108.96	108.18	105.61	106.26	106.76	106.62	98.85	112.25	105.46	104.19	107.39	111.45	111.83	104.02	108.09	102.37	107.5	105.57
96.131	92.797	104.17	102.66	97.659	98.541	97.937	103.88	98.779	94.8	104.62	99.584	103.64	96.979	100.37	98.093	101.2	97.759	95.832	100.8	102.43	101.79	95.076	99.329	99.251	101.08	102.73	101.22	95.992	107.85	107.36	101.33	102.51	97.278	103.73	103.89	97.229	98.022	101.36	101.65	104.5	106.43	105.01	105.38	98.906	100.15	100.78	101.41	103.29	105.34
106.73	107.99	106.73	101.22	109.47	108.57	114.3	108.07	108	109.17	106.3	105.9	104.82	105.76	106.42	104.7	108.19	112.26	105.29	107.47	112.15	107.28	106.46	105.49	102.04	110.15	104.19	109.14	105.97	105.76	107.19	110.66	109.47	111.54	111.12	104.22	107.72	107.16	111.43	116.14	105.87	107.31	113.76	106.95	110.08	108.74	107.72	110.69	105.67	110.32
107.27	110.56	106.76	109.55	109.22	108.51	112.84	112.24	111.44	102.44	107.92	107.07	102.49	110.49	109.89	103.72	109.01	112.53	105.93	108.56	103.69	103.4	105.12	110.77	109.7	108.64	103.73	111.1	103.7	105.36	99.727	111.83	109.02	100.2	106.64	110.5	111.84	111.83	112.07	104.94	107.41	113.13	108.34	108.73	106.12	106.76	108.86	108.79	106.59	113.71
109.92	110.56	116.1	109.02	106.49	112.18	109.88	107.63	115.7	106.83	110.47	111.09	108.33	110.54	103.5	106.31	111.99	109.85	110.31	109.97	107.18	109.55	112.42	115.98	105.93	103.03	105.8	110.12	114.86	110.43	104.61	105.71	108.64	115.04	107.47	108.46	114.81	108.7	114.07	109.57	105.41	115.67	107.9	106.51	110.15	112.77	110.49	111.96	106.37	109.97
104.61	102.71	113.05	110.74	109.21	102.29	105.89	102.92	107.54	107.92	107.78	109.66	101.39	109.14	109.61	111.18	102.04	107.51	111.07	112.64	104.44	105	105.11	107.69	111.81	107.78	101.27	109.38	104.58	105.48	102.58	104.62	107.44	104.02	107.12	110.38	106.92	107.03	108.74	106.26	106.07	101.71	106.89	106.66	108.45	105	106.91	105.5	113.81	107
103.31	98.071	106.67	105.1	99.9	102.46	99.796	96.211	97.158	101.81	102.21	100.6	101.55	94.526	97.219	107.33	100.4	106.33	99.446	102.62	99.899	98.232	108.12	96.8	100.42	100.58	96.135	102.68	107.53	97.251	99.994	95.835	100.82	100.18	101.37	100.08	98.723	95.472	102.92	97.146	102.42	100.52	95.36	99.143	104.11	98.081	103.26	101.26	101.17	101.9
102.74	105.98	105.04	101.98	104.22	103.05	107.28	112.29	103.33	110.87	106.79	103.83	102.33	113.95	106.28	106.61	111.01	103.53	103.29	103.98	112.85	106.19	104.9	108.32	99.188	100.23	109.27	101.96	110.33	99.683	103.51	104.12	107.84	104.1	104.91	108.51	101.17	110.57	105.54	103.9	102.03	105.92	110.07	105.96	100.62	106	109.4	101.94	107.06	109.03
100.95	96.863	95.93	95.514	94.761	95.892	97.06	91.576	106.02	91.721	93.746	95.28	101.07	100.72	102.58	100.62	102.23	93.574	97.548	105.26	93.679	96.531	104.13	97.025	100.56	98.311	95.853	103.24	104.9	97.631	98.109	99.74	101.56	98.503	93.468	93.179	101.55	98.379	98.753	99.848	105.08	101.48	102.91	99.378	98.456	97.719	96.606	103.79	94.121	91.179
114.41	108.53	121.19	104.5	114.39	112.89	109.85	117.04	115.22	112.36	110.87	109.15	114.52	107.71	109.93	106.67	107.97	115.64	116.66	117.02	114.24	107.84	109.27	112.92	107.1	115.61	112.73	113.73	114.96	112.03	113.81	110.7	110.33	108.47	113.9	118.96	110.51	109.61	111.01	108.27	115.46	112.85	111.21	105.37	110.29	104.64	108.03	109.96	109.31	113.59
106.43	102.69	113.12	110.78	106.28	109.59	116.85	102.68	100.68	107.53	105.75	112.17	107.08	107.07	103.73	111.62	102.34	107.25	107.42	103.82	107.54	106.05	103.95	104.57	100.17	102.59	111.66	110.65	99.726	104.82	110.24	111.84	103.76	107.19	106.56	104.18	112.25	104.01	105.96	106.39	104.92	102.08	103.2	107.44	104.36	110.33	100.67	101.32	104.48	105.05
108.45	107.51	111.8	102.31	109.06	103.67	107.17	109.63	108.73	99.459	105.02	111.72	109.49	111.22	107.32	108.52	109.15	107.93	107.17	108.25	102.02	109.45	106.79	104.21	107.57	107.45	103.65	104.39	107.59	113.09	102.44	106.51	110.43	107.25	107.84	111.54	109.04	108.91	101.48	104.92	106.06	99.708	105.86	107.65	112.03	104.56	105.69	114.59	106.44	101.16
104.31	106.74	106.92	102.89	106.47	111.03	100.87	107.16	106.72	101.97	104.14	105.31	99.334	109.34	104.58	100.57	110.6	103.79	106.05	107.65	110.1	110.49	109.11	99.185	107.04	97.615	102.81	105.41	103.77	100.1	101.77	108.71	99.156	107.81	108.34	109.58	105.64	107.66	101.22	104.88	109.41	106.62	105.76	105.71	110.85	104.94	107.13	96.28	106.66	104.71
109.31	110.58	109.39	104.73	103.33	108.95	106.39	104.79	106.87	106.36	104.57	107.7	111.37	105.57	110.47	110.97	109.09	106.99	102.81	113.46	105.32	107.87	107.92	106.39	110.74	114	104.16	112.76	106.86	113.7	110.66	114.33	104.87	112.71	115.82	105.32	110.37	108.66	112.38	107.61	101.21	109.66	108.98	108.76	108.09	111.31	114.62	107.67	106.46	105.06
102.06	106.3	108.25	106.24	105.17	106.64	114.24	110.91	109.34	105.41	105.86	104.7	105.05	105.25	105.33	104.31	103.96	103.98	110.03	104.06	106.59	101.77	104.42	104.08	101.34	105.63	105.15	108.38	110.59	102.3	103.57	105.72	105.27	106	105.1	101.61	104.46	107.16	109.27	103.28	108.08	108.1	105.37	106.87	104.65	105.72	108.21	108.57	106.62	101.48
108.34	107.04	107.06	105.09	109.65	108.85	107.31	108.47	105.99	101.74	112.7	108.2	105.59	110.78	109.87	112.76	106.11	105.45	108.55	107.46	101.73	114.41	103.71	111.41	106.78	107.67	111.94	106.78	105.1	102.11	104.18	104.01	108.52	103.75	108.84	108.4	108.35	107.65	108.29	103.8	106.59	107.39	111.26	105.93	108.43	106.59	106.61	104.98	108.75	107.91
106.68	107.67	105.77	107.87	108.81	103.36	105.46	101.87	103.37	104.93	108.43	103.19	105.1	102.9	103.35	102.86	106.89	112.56	109.45	112.1	107.19	103.43	107.29	108.37	107.13	108.26	101.98	107.85	103.65	108.24	104.24	107.77	101.25	106.84	102.89	117.65	100.87	101.83	108.6	108.91	105.13	108.45	106.28	103.42	101.6	105.1	108.66	106.02	100.47	103.37
107.37	108.98	113.42	108.56	110.45	109.84	105.85	108.69	103.19	114.05	111.77	114.79	111.79	109.28	110.28	112.04	110.85	107.36	108.25	107.98	116.24	112.27	117.65	111.75	107.01	112.14	113.4	106.86	111.54	109.2	104.44	113.01	112.64	114.72	114.28	110.46	113.27	103.03	109.86	114.61	115.65	113.06	107.69	110	111.11	102.86	115.93	110.73	115.87	105.82
104.41	102.4	107.33	106.89	110.15	114.61	109.94	109.29	111.85	113.65	103.2	101.74	104.03	99.489	111.23	108.88	108.53	107.8	111.11	106.83	107.99	108.06	113.11	97.629	110.93	109.04	109.86	107.06	108.03	106.96	106.22	103.31	109.16	108.28	107.63	108.14	104.95	107.74	104.38	108.52	106.23	102.12	105.35	105.63	108.02	105.12	113.37	109.73	104.12	104.79
107.45	101.47	104.81	106.09	110.5	108.89	102.81	102.05	106.8	99.849	101.11	108.33	100.61	112.93	108.05	102.19	100.79	105.77	100.49	107.1	100.78	105.77	107.61	102.63	103.54	108.41	109.28	104.11	106.58	103.95	103.18	102.23	107.75	106.35	105.64	104.32	106.35	111.85	104.61	111.19	103.12	100.55	106.92	106.45	99.827	103.28	101.79	105.5	102.89	111.09
105.64	101.65	101.43	102.58	102.6	102.9	106.44	101.4	105.64	102.84	98.094	96.506	99.184	96.908	96.542	102.36	100.83	99.586	98.185	97.976	99.373	104.01	95.973	97.644	100.87	97.216	102.27	96.938	95.988	100.65	97.056	101.82	98.074	103.8	97.625	95.458	103.24	93.676	94.418	102.77	98.325	98.618	92.351	99.89	97.313	103.15	98.132	100.19	97.225	103.58
92.583	108.73	101.6	109.69	110.09	106.8	104.81	106.57	101.19	98.01	108.07	102.76	108.9	105.3	105.61	105.84	104.12	109.55	109	106.58	112.41	104.11	103.46	104.44	107.55	111.47	107.86	107.01	103.38	99.461	110.31	111.29	113.35	106.48	101.48	101.59	106.96	112.25	109.91	108.62	103.15	102.98	105.22	103.34	113.6	107.06	110.83	100.38	105.09	105.65
121.25	107.05	111.25	111.38	111.6	111.42	105.86	108.14	106.65	110.46	109.73	110.59	109.94	107.9	109.98	111.68	106.94	111.8	113.31	109.92	112.1	110.81	112.17	106.44	111.39	104.67	115.5	107.6	108.48	115.28	115.4	105.78	111.11	111.13	109.79	107.4	105.83	110.21	109.31	108.27	111.29	111.5	106.37	117.41	107.02	109.8	108.05	114.96	111.38	111.45
107.07	106.93	106.83	107.52	108.72	105.76	102.45	107.01	109.5	104.88	99.568	109.49	106.48	105.09	108.71	105.64	106.23	108.7	107.75	102.01	102.51	103.62	111.27	107.58	105.94	105.25	106.69	110.7	107.76	103.57	114.43	108.75	109.4	113.43	107.81	104.77	104.67	111.27	102.78	107.02	110.67	104.11	112.94	108.86	109.41	106.03	105.3	108.04	107.7	110.34
102.87	105.03	108.86	106.59	109.22	94.66	100.53	107.85	103.48	101.84	106.87	112.7	105.05	110.29	106.92	99.82	108.32	109.87	108.32	108.49	104.03	103.25	102.81	109.14	106.3	102.56	102.49	110.36	103.6	105.14	105.7	107.14	100.45	103.13	106.29	108.09	106.53	106.48	108.45	106.01	104.11	106.81	106.5	107.48	96.951	106.52	99.894	99.386	104.89	107.64
101.81	92.982	93.825	93.944	98.009	100.53	101.33	96.683	99.823	97.326	96.897	98.307	100.57	101.63	96.38	94.219	96.981	98.928	99.319	94.13	97.332	99.319	103.22	96.109	101.76	99.883	99.573	100.66	98.43	104.84	96.721	97.906	99.202	101.99	98.721	97.343	102.65	100.68	99.83	96.433	100.95	100.53	98.428	105.23	97.673	95.533	99.519	95.083	98.404	99.685
108.13	112.73	108.08	105.8	114.49	111.39	108.85	102.56	104.18	101.54	112.2	112.33	108.78	108.58	115.63	110.8	116.06	105.43	114.62	112.33	104.79	113.69	106.71	106.31	108.68	103.34	107.59	102.05	106.52	109.85	112.14	110.03	115.52	105.72	109.36	103.75	103.55	111.39	110.3	96.426	107.42	107.5	110.26	109.05	112.32	103.33	104.42	110.57	107.35	104.14
101.09	103.95	101.53	98.901	104.65	106.53	105.83	112.42	108.12	101.43	102.29	104.39	112.19	105.89	102.2	114.41	108.08	105.82	110.73	108.49	105.61	103.07	107.67	111.31	106.72	106.69	107.11	112.2	109.22	112.44	99.779	103.93	105.22	110.63	107.64	101.4	106.25	108.22	99.415	105.09	108.28	104.46	109.45	105.25	102.39	109.58	110.62	105.56	106.84	103.76
108.92	101.13	107.04	106.62	102.95	106.69	105.84	102.98	112.01	110.6	108.7	101.22	102.14	105.42	102.03	107.1	104.16	103.45	106.22	104.46	108.17	100.8	109.38	103.22	103.62	105.08	107.67	99.002	103.49	106.34	110.25	107.91	104.96	104.08	104.54	104.99	107.49	102.36	104.22	108.16	103.82	106.52	110.01	98.792	103.17	107.24	107.55	108.24	109.42	109.93
107.56	110.4	103.29	111.09	110.99	108.64	108.91	108.09	103.28	106.47	108.94	106.25	103.83	107.22	105.41	102.52	107.36	106.3	102.95	109.17	108.71	112.47	109.11	105.64	106.54	102.21	102.23	108.97	115.19	107.51	104.02	105.08	107.49	108.88	105.46	102.6	107.14	103.3	110.51	112.82	112.09	108.12	111.38	110.06	107.42	114.06	100.11	110.22	102.48	108.32
103.8	108.64	104.03	110.22	112.56	107.16	105.34	105.24	105.98	103.53	110.76	100.72	113.93	110.33	107.78	108.99	104.34	109.24	103.79	105.01	108.78	107.61	105.62	106.21	110.4	106.17	106.39	105.73	109.12	103.91	107.62	105.89	104.95	106.57	109.33	104.85	106.5	102.96	108.84	106.2	109.32	114.74	108.79	105.2	102	103.24	103.02	110.44	100.23	99.431
106.93	102.81	106.62	112.29	110.4	104.26	109.9	106.9	109.97	107.53	115.7	106.35	114.15	108.93	106.17	102.57	109.24	108.14	107.2	113.14	107.84	108.5	111.38	109.3	111.99	101.96	102.91	105.81	108.6	105.6	107.09	106.5	112.7	112.17	109.47	110.69	107.42	106.02	108.47	105.52	110.45	115.13	108.91	111.53	108.5	106.63	107.53	100.46	107.84	110.6
102.37	99.419	100.36	94.425	99.895	97.882	96.183	102.34	98.025	100.73	96.419	94.514	96.203	97.035	97.929	94.099	94.994	89.454	99.317	98.271	95.899	98.068	100.9	98.503	93.538	101.57	101.48	103.83	99.238	95.596	102.44	99.003	98.264	97.245	95.163	99.177	100.49	98.856	102.4	95.979	99.79	99.068	99.755	101.87	94.425	98.02	91.891	99.794	90.445	99.396
100.05	106.07	108.28	109.15	107.68	109.83	107.96	109.82	105.47	117.85	114.14	103.75	105.65	108.1	103.99	108.78	104.38	103.32	106.65	105.05	110.42	106.21	104.71	107.9	100.38	107.84	114.09	108.71	108.73	103.11	106.53	101.49	107.6	105.96	101.33	103.33	114.01	110.54	106.72	107.19	103.72	103.41	100.67	104.34	106.7	104.94	111.94	98.202	104.53	108.4
95.843	90.097	103.32	99.039	102.07	94.901	91.921	94.63	99.662	91.757	98.83	95.326	97.616	91.678	99.634	99.33	98.618	94.497	98.342	97.245	94.553	108.26	98.087	97.867	99.23	94.882	103.13	92.872	100.42	97.09	103.97	100.05	100.21	98.069	102.26	101.96	98.737	99.889	97.708	94.956	97.504	100.17	103.11	92.82	100.79	100.37	96.947	93.97	96.187	101.24
105.36	110.44	106.95	106.73	98.364	107.31	107.25	102.9	104.28	99.305	106.82	106.95	105.89	99.585	109.7	103.58	107.95	103.79	107.92	112.24	104.95	105.7	107.24	104.73	102.38	100.05	102.71	104.62	98.923	105.3	102.58	111.8	101.95	102.87	110.36	106.4	112.38	106.86	109.85	102.67	103.28	110.76	112.43	100.38	105.4	110.39	103.33	104.47	105.2	104.16
108.85	104.14	105.38	107.6	103.02	105.32	107.81	100.86	103.12	107.85	102.1	104.88	108.77	107.77	109.68	101.22	102.73	106.06	112.05	105.77	108.45	104.15	105.33	101.86	104.27	107.26	104.62	106.78	108.76	104.84	109.15	106.65	104.25	103.46	110.6	107.26	105.81	103.5	113.77	105.98	100.33	110.98	107.16	106.56	104.01	106.01	105.92	105.9	106.41	110.56
97.561	93.384	102.31	99.511	106.88	105.4	104.91	100.15	103.06	98.147	96.833	98.37	105.83	100.82	104.4	99.021	109.32	95.106	102.36	97.977	102.13	101.62	101.37	98.872	103.14	99.189	94.809	97.378	102.84	93.553	104.63	102.7	102.84	106.94	99.06	102.22	102.62	102.07	98.698	96.664	92.663	97.492	97.52	99.741	100.58	94.475	99.691	100.81	95.364	99.632
102.63	107.7	112.55	108.08	109.56	114.97	113.98	106	106.91	107.74	106.67	111.4	106.47	104.48	107.08	108.02	102.77	105.16	109.32	104.82	102.64	109.8	111.79	114.52	108.88	114.73	108.87	112.71	110.28	108.93	104.49	109.05	109.8	106.2	107.11	112.89	108.31	106.22	106.17	109.64	101.15	107.84	107.97	105.78	104.82	102.38	103.41	120.37	107.86	101.59
101.4	107.86	104.08	109.33	108.6	101.81	106.61	106.97	103.89	103.78	105.66	111.64	107.09	108.22	104.35	110.42	103.47	108.2	106.02	105.71	104.73	100.13	101.06	105.21	102.6	110.46	110.5	112.21	104.82	109.76	101.38	103.81	102.38	110.26	102.51	103.23	109.71	103.15	103.86	102.85	106.07	100.28	101.88	101.51	112.2	101.45	107.26	106.01	106.09	108.89
109.49	108.85	111.28	108.81	102.84	108.5	110.26	106.98	107.72	110.4	111.47	108.67	106.45	111.3	117.59	112.96	106.5	108.01	112.29	106.59	110.63	107.9	105.34	105.55	111.92	106.71	105.53	103.83	111.26	107.81	113.11	111.58	108.2	108.54	107.28	108.77	102.82	108.44	110.79	106.56	106.42	106.7	115.19	101.27	110.98	112.07	110.22	109.56	114.5	102.82
99.588	106.07	95.985	102.68	100.67	96.704	103.33	96.78	105.21	97.286	109.22	103.43	97.697	101.1	100.77	100.91	97.758	103.75	103.61	93.191	104.7	96.974	99.552	95.234	99.085	99.884	104.36	95.911	103.2	99.192	100.51	95.683	98.337	93.707	106.33	102.41	98.832	99.828	106.74	100.39	98.015	100.58	100.01	103.6	99.067	98.509	96.373	96.251	102.82	96.617
104.09	110.43	110.56	107.58	100.24	110.11	103.84	109.86	105.47	111.45	112.29	105.24	106.13	105.95	106.78	101.98	111.76	110.24	111.4	114.8	110.41	105.65	108.54	104.75	104.98	110.28	112.46	107.2	109.01	103.54	104.1	109.66	106.89	105.51	113.03	107.67	113.17	107.71	109.36	107.49	113.53	107.43	108.1	114.62	106.28	103.64	101.63	110.65	109.43	106.67
100.52	110.9	102.53	106.4	110.66	105.22	105.53	104.09	107.96	113.28	109.81	104.63	104.14	107.68	104.98	111.06	107.15	111.1	106.69	107.96	103.15	100.56	103.46	109.34	105.61	108.85	114.75	102.63	108.71	106.28	110.41	107.82	107.2	110.09	103.43	100.88	109.74	104.38	104.34	97.745	104.26	109.59	105.68	100.91	101.67	109.71	107.74	109.97	104.14	104.08
105.97	104.96	105.56	104.59	112.16	104.79	100.05	108.98	110.76	106.32	108.96	107.63	110.22	105.83	111.62	104.96	108.48	102.54	106.97	107.94	107.74	112.65	110.24	103.47	111.95	114.32	107.77	105.91	110.3	110.94	108.61	102.91	113.84	111.17	106.24	117.17	110.58	112.62	109.02	111.9	102.52	104.39	112.11	102.09	110.14	108.46	105.69	115.71	110.5	105.11
107.68	114.07	106.42	117.12	109.34	103.48	102.5	106.45	108.93	103.54	107.26	110.21	103.66	107.39	100	108.94	109.3	106.89	105.61	105.78	103.93	105.72	106.54	102.58	104.14	104.24	101.98	101.51	108.99	105.5	110.34	96.166	105.61	103.97	113.17	108.79	105.25	105.74	102.21	104.36	103.87	101.32	106.88	108.61	104.07	104.81	106.19	105.66	109.3	104.73
107.11	114.84	109.23	106.27	115.67	106.31	107.01	107.65	102.83	111.5	109.02	104.69	107.55	104.93	107.1	104.98	108.38	106.45	105.9	107.45	112.69	110.85	107.19	104.47	107.99	110.31	103.84	107.01	109.84	98.512	108.4	112.25	104.41	106.24	102.34	108.8	102.99	115.3	113.2	107.11	103.74	104	108.63	105.78	106.51	111.95	114.69	110.28	104.52	113.27
109.29	107.99	109.2	111.87	105.21	109.36	111.78	104.45	110.31	109.6	106.99	105.69	110.71	112.68	109.12	111.48	109.91	110.06	109.57	106.23	107.77	105.84	108.12	107.39	103.82	101.54	108.83	106.77	104.26	108.56	107.65	108.57	116.31	108.85	102.81	109.16	104.55	114.31	115.46	106.94	113.91	104.5	108.26	109.25	109.34	111.44	103.93	103.9	110.55	105.63
105.24	117.59	105.46	114.56	109.02	104.51	110.3	109.22	108.11	109.79	106.61	103.56	106.03	110.56	110.45	111.15	108.88	104.5	103.1	109.66	107.52	103.57	104.45	112.92	105.04	108.79	104.88	104.31	109.95	108.66	114.39	114.4	109.38	108.78	108.59	111.1	106.1	108.51	109.68	105.08	109.47	110.54	110.24	115.67	109.19	115.42	107.09	105.14	102.95	108.49
103.72	108.23	107.91	108.2	110.28	108.8	107.8	107.55	111.27	107.12	103.41	109.56	102.38	107	119.29	107.52	110.32	114.14	110.41	110.72	99.745	104.39	107.05	100.68	106.64	109.12	106.28	105.83	110.51	106.39	112.77	111.77	107.83	109	103.85	106.23	111.29	106.03	115.51	105.54	107.28	111.85	107.71	107.2	106.13	105.59	105.63	107.93	108.3	104.23
100.37	95.266	104.75	99.712	101.69	107.58	99.157	105.47	99.561	99.414	99.257	108.03	101.58	106.73	94.745	103.75	95.758	103.63	98.061	101.66	99.29	100.71	102.43	101.74	99.896	99.787	98.945	99.888	102.43	108.57	102.76	99.621	106.44	98.85	97.617	101.17	98.36	103.51	105.37	102.43	100.81	98.835	100.23	105.89	95.457	97.682	97.087	99.812	105.78	97.782
99.726	92.399	100.39	97.196	95.315	101.21	95.526	101.28	96.823	92.317	101.59	98.439	98.362	98.069	94.703	93.967	98.999	92.263	92.635	93.096	96.258	110.41	98.773	100.64	93.928	94.738	101.17	100.3	100.18	95.92	99.268	95.837	102.17	95.41	98.521	98.472	103.02	96.448	96.318	101.67	95.841	100.27	104.45	105.99	98.662	99.075	95.715	92.686	93.606	98.742
96.916	98.725	104.28	100.61	103.56	95.155	104.99	102.23	101.88	100.13	104.13	99.988	106.57	94.386	100.01	101.63	96.793	106.95	95.122	100.63	106.54	99.064	101.8	99.335	99.792	104.61	111.73	104.3	102.81	97.247	95.864	99.034	102.51	100.72	103.03	99.072	102.23	97.785	98.886	99.609	97.762	108.01	104.35	94.084	102.18	105.62	105.77	100.19	90.285	101.92
101.69	97.333	100.61	101.75	95.443	108.57	101.71	94.615	105.72	99.059	103.46	97.683	100.78	99.904	107.24	102.97	102	107.12	97.956	102.13	99.655	96.033	103.97	99.867	98.911	105.31	100.42	100.91	99.16	105.61	99.235	104.72	96.059	97.69	93.844	99.635	96.375	104.8	94.811	102.73	100.43	94.583	97.906	98.815	96.243	97.123	100.96	97.807	96.665	98.724
104.99	101.78	105.43	107.04	108.18	115.24	106.9	109.48	105.42	103.46	108.6	109.37	104.9	110.75	103.56	106.52	109.64	105.54	105.21	103.67	104.71	105.01	108.97	107.45	98.76	102.85	106.26	100.21	104.25	110.15	101.93	105.12	104.48	101.12	108.74	107.67	105.93	104.66	111.79	102.98	104.2	106.21	105.43	103.63	105.14	103.72	102.86	103.48	104.46	106.28
91.354	95.272	100.55	99.415	102.45	98.058	98.465	94.224	99.715	99.279	96	101.85	101.48	99.278	99.927	103.3	100.18	100.87	99.156	97.063	98.444	99.031	101.21	103.52	95.007	92.869	100.92	97.659	94.769	97.938	95.107	98.846	99.824	98.587	100.32	102.23	97.112	98.558	94.841	99.996	106.81	104.22	95.126	103.41	95.286	97.78	99.265	95.465	103.92	99.609
112.99	106.58	116.32	111.3	110.78	120.23	107.02	114.5	110.54	106.78	116.34	110.53	110.68	114.86	110.18	107.17	107.56	115.38	108.1	113.8	107.69	112.31	112.07	108.34	107.02	109.3	112.12	108.75	107.45	112.56	110.56	110.38	105.8	103.59	111.66	109.87	119.74	109.72	104.27	113.35	109.5	108.47	110.56	109.07	112.3	106.15	109.86	107.76	114.42	106.97
104.18	108.79	110.55	106.98	109.36	99.68	100.02	103	108.1	105.68	108.79	105.17	108.2	108.22	100.05	109.59	104.79	105.21	101.12	111.19	108.09	106.85	100.71	106.9	112.57	105.14	103.91	106.01	101.14	98.654	110.64	108.56	102.69	103.27	104.38	108.74	109.64	104.75	101.47	105.49	106.05	103	109.61	109.44	109.37	101.04	117.62	103.41	103.72	109.09
99.072	108.91	100.92	101.66	104.5	110	112.29	109.75	110.09	108.63	110.78	101.57	106.17	108.06	105.57	107.71	108.31	107.97	104.96	101.31	106.39	106.59	110.97	102.26	105.69	110.87	102.13	103.23	112.21	102.94	108.83	107.4	105.92	104.4	108.35	105.18	106.63	109.33	107.2	106.75	103.47	106.22	103.27	111.32	106.88	106.81	110.54	111.18	103.4	103.8
98.885	100.67	97.342	94.314	104.04	90.351	95.332	99.966	98.026	96.863	94.03	95.786	96.935	101.38	105.07	100.27	103.03	93.416	96.698	96.205	100.04	100.81	97.319	101.12	97.95	98.874	98.521	97.151	98.074	101.79	99.762	103.68	104.35	98.508	93.085	99.501	99.694	101.2	93.327	99.648	95.33	98.166	105.5	97.465	91.648	102.99	105.13	98.082	97.795	93.153
109.18	102.01	112.46	115.83	109.88	113.88	107.44	113.67	108.78	109.15	112.04	114.33	107.74	115.33	101.44	108.75	105.7	111.08	109.91	107.37	113.17	110.71	106.2	111.39	109.53	109.8	110.61	106.28	110.19	113.34	111.96	102.53	104.9	110.28	115.94	107.75	108.23	105.86	107	112.08	110.73	111.01	116.66	108.38	110.31	113.32	108.29	114.51	108.15	111.78
110.01	105.28	107.86	103.31	100.72	107.9	108.51	108.74	102.24	113.23	110.87	101.24	107.51	103.49	108.83	104.57	109.81	107.41	107.52	104.4	107.49	105.57	95.841	105.62	109.77	105.8	109.07	108.56	113.01	107.21	104.13	104.68	102.15	102.3	102.22	100.28	104.35	106.21	104.19	103.5	108.44	111.7	110.73	100.05	105.08	106.83	108.89	105.51	105.5	104.66
105.48	109.51	108.94	116	103.23	101.45	107.89	108.06	113.73	112.25	106.48	103.57	103.84	101.08	106.08	101.25	109.71	106.1	108.01	105.61	97.747	101.99	106.06	116.36	103.43	104.41	109.08	101.98	111.39	101.77	109.02	112.67	103.79	106.21	104.52	107.29	104.27	101.45	100.31	106.47	103.1	99.002	102.78	104.27	105.66	104.47	109.83	104.59	104.42	105.92
103.39	101.92	108.65	103.34	109.36	101.04	105.46	105.59	100.22	102.06	111.16	108.53	110.33	106.69	107	104	105.02	100.8	105.01	103.19	109.48	109.12	103.12	105.94	103.64	108.9	102.31	110.97	106.12	100.82	104.69	104.89	105.22	101.1	109.15	100.3	114.19	101.22	102.3	107.07	101.17	101.66	100.28	99.07	106.19	108.2	107.46	106.95	109.95	102.64
110.37	104.78	111.21	112.06	104.3	99.995	107.75	100.48	104.29	104.78	105.76	108.87	109.9	100.77	109.18	106.38	108.78	108.79	103.73	110.18	109.12	111.62	106.02	103.42	105.73	113.78	109.96	105.72	107.71	101.2	108.4	105.76	105.66	106.83	108.78	105.75	105.15	100.47	110.77	106.7	104.82	109	108.41	111.82	111.99	105.98	105.94	106.14	109.76	107.71
107.66	104.16	111.33	110.81	108.85	109.71	108.29	99.087	108.49	104.24	101.51	103.53	107.08	102.06	114.59	110.34	104.41	103.99	107.8	103.74	102.41	108.27	106.36	105.17	108.83	105.67	108.08	104.52	113.94	99.576	105.93	107.22	111.22	108.61	106.75	98.5	110	105.55	108.3	99.984	110.02	109.3	110.82	109.82	103.26	104.4	112.14	105.52	108.31	104.25
100.57	103.79	100.42	105.2	102.05	100.54	105.53	105.53	104.85	98.075	98.215	101.21	97.013	106.59	111.03	109.38	107.08	105.7	106.06	104.55	106.86	113.52	101.83	104.71	112.89	106.11	108.79	104.31	107.52	102.96	107.4	106.99	106.79	110.17	105.39	109.18	110.32	98.84	103.31	109.04	100.73	108.71	103.57	108.67	111.07	101.72	105.32	105.08	100.21	105.95
105.52	104.27	106.21	106.52	103.21	105.2	109.67	108.05	100.76	111	101.23	106.73	107.55	110.72	103.52	106.9	105.44	109.39	108.22	105.12	104.96	108.03	105.52	106.7	108.41	104.52	99.24	103.06	109.39	105.65	102.68	104.48	108.55	104.16	104.53	105.35	103.06	102.48	112.4	104.46	98.131	110.09	105.93	99.796	105.09	104.71	108.49	104.3	104.95	105.45
99.958	103.2	98.592	95.069	95.231	99.681	99.783	94.893	100.57	93.915	99.912	95.301	99.674	99.076	101.61	99.52	96.1	97.688	96.423	101.81	102.15	105.84	94.595	106.47	101.32	98.579	95.843	102.86	104.21	99.336	97.255	96.155	99.486	103.8	96.536	93.92	96.555	97.432	100.92	98.396	104.38	101.69	99.035	100.44	101.76	101.64	94.288	97.313	93.066	102.77
103.15	107	102.43	99.193	102.79	106.14	104.67	101.86	102.18	104.25	110.09	106.64	108.88	103.37	112.42	101.09	108.02	111.11	107.18	106.1	104.52	104.28	104.09	103.92	101.61	112.67	109.42	107.22	105.29	106.23	100.76	100.83	109.07	108.19	112.22	105.92	105.59	113.4	105.22	99.631	105.64	101.21	112.97	110.78	107.12	106.52	111.25	104.63	106.42	103.81
96.158	101.26	99.349	101.51	96.493	104.68	105.32	104.73	104.08	103.64	104.04	102.31	96.322	95.632	102.03	105.67	97.607	97.043	96.154	92.639	94.976	102.51	101.07	104.85	99.354	98.475	98.228	99.902	102.67	97.481	101.15	98.076	99.578	100.7	99.685	100.68	96.715	102.62	101.13	102.9	97.208	102.98	97.672	97.528	102.31	96.856	101.79	102.29	99.609	92.658
109.3	111.48	110.76	109.54	110.41	114.77	108.75	107.03	110.76	104.76	107.75	113.5	108.3	112.65	111.13	106.72	115.05	109.17	108.05	111.59	108.36	110.21	108.71	110.32	108.91	107.81	108.3	114.02	107.41	104.61	111.87	110.67	109.44	105.63	114.93	113.14	110.08	106.51	108.64	112.55	103.1	104.49	111.81	112.39	108.85	111.13	108.95	110.53	106.71	100.27
111.25	107.89	105.65	107.39	108.01	113.64	103.93	105.41	110.27	109.33	107.68	103.18	108.91	106.54	110.41	101.82	107.25	105.26	103.04	109.76	110.6	102.06	108.07	107.2	111.73	109.39	100.56	114.51	108.96	105.36	109.04	106.56	102.4	112.79	107.29	107.43	106.9	108.4	105.65	113.15	113.9	107.99	108.7	108.79	102.54	108.21	105.5	106.3	110.83	103.24
109.55	102.89	115.46	109.55	111.02	101.63	107.84	108.27	103.63	108	107.93	103.84	106.54	103.25	112.58	106.05	107.55	109.92	109.08	105.88	106.13	106.7	105.14	101.55	111.25	105.8	112.15	108.22	102.48	110.99	102.56	109.12	107.53	110.47	109.68	112.81	112.44	106.43	109.06	107.72	106.27	102.42	108.8	111.49	107.86	108.04	103.28	103.22	111.22	109.86
97.572	96.393	100.38	100.48	101.42	104.52	99.982	99.677	96.325	101.1	102.54	86.917	108.35	104.14	99.663	94.916	102.24	98.051	95.681	97.172	99.336	103.32	102.67	100.31	93.94	101.71	97.659	99.128	97.608	102.94	100.31	94.783	93.68	98.414	93.676	99.093	97.979	103.52	96.258	95.719	101	102.42	99.564	97.049	100.92	95.588	97.367	96.917	96.14	100.98
102.28	108.25	110.49	105.9	105.47	106.91	104.4	102.9	105.7	105.33	101.88	108.94	104.26	105.57	102.94	113.55	111.22	103.81	106.6	106.28	114.65	108.41	102.78	111.92	108.84	103.65	103.42	107.51	101.26	106.05	105.72	105.15	109.34	108.43	98.136	112.1	110.85	98.496	103	109.2	99.45	104.18	101.92	104.22	105.25	109.29	109.44	106.35	106.82	105.1
109.22	111.75	107.3	112.65	107.49	108.89	111.73	112.5	108.73	101.42	107.85	114.38	105.42	109.55	101.55	108.17	105.1	104.39	109.89	106.03	105.8	102.19	113.32	112.24	105.57	106.66	111.97	108.35	113.66	106.82	109.37	105.57	106.87	102.33	103.08	118.63	104.35	109.73	102.06	104.09	106.93	104.45	107.27	108.96	107.36	104.3	110.96	109.33	108.6	104.63
105.53	105.75	103.71	109.89	106.5	103.94	108.09	100.64	103.68	106.39	106.53	103.72	107.66	104.49	110.32	103.09	107.18	102.92	111.17	107.44	105.81	103.69	103.84	106.46	104.89	105.23	98.093	100.8	110.6	103.77	103.75	106.46	108.76	107.7	103.02	106.08	107.84	102.9	97.855	100.06	106.1	110.45	102.69	107.59	106.49	110.76	105.16	97.799	110.96	106.57
107.93	110.7	103.32	104.02	106.65	107.15	102.43	103.09	106.08	106.99	104.18	106.18	107.29	110.34	107.77	101.91	102.34	111.82	98.675	107.33	107.33	110.89	100.67	107.23	109.83	105.15	99.751	105.36	103	107.59	107.77	102.56	103.86	100.82	104.67	112.77	111.8	99.702	105.11	106.39	102.8	103.71	106.57	102.35	107.43	105.06	101.79	106.72	107.2	105.63
101.03	105.04	108.38	109.79	110.25	100	104.55	109.76	105.35	110.39	104.38	109.62	113.69	108.97	113.04	104.41	105.43	109.77	104.5	105.8	113.92	108.18	104.36	105.35	102.45	101.68	107.82	107.06	107.18	100.69	108.1	103.7	107.96	105.89	112.1	99.809	110.53	103.35	107.52	111.18	105.25	98.768	108.23	114.86	108.36	93.228	105.95	101.78	105.74	104.64
103.56	109.58	109.17	107.75	107.13	104.34	109.05	108.21	103.63	113.79	104.62	112.74	109.07	101.26	108.17	117.86	107.84	105.44	106.34	108.39	107.13	105.44	111.9	109.3	111.16	105.38	114.63	105.63	111.19	113.13	109.48	106.1	109.89	110.33	107.84	107.7	112.98	111.6	107.62	107.66	109.88	111.9	105.96	107.9	104.67	103.64	108.09	106.86	115.44	112.3
110.49	108.58	111.35	108.01	112.07	106.28	113.92	108.79	111.35	113.21	114.72	108.62	115.81	108.43	115.62	112.72	115.7	108.95	111.95	109.62	111.99	107.43	103.74	110.41	111.39	112.25	111.91	111.89	107.58	110.7	112.38	106.35	110.01	112.09	105.84	113.16	112.18	113.77	113.07	112.16	114.28	112.53	109.06	112.18	106.03	112.65	107.92	109.44	111.55	106.72
110.14	111.31	109.45	106.53	108.31	109.13	106.46	98.479	103.9	104.22	110.62	103.35	111.69	105.3	110.54	110.26	111.78	104.32	111.44	117.38	101.59	113.65	107.3	109.08	104.48	109.16	113.13	112.79	104.42	103.86	110.79	98.957	109.39	105.26	108.57	111.98	116.06	107.17	103.29	108.24	102.61	105.55	108.22	103.55	107.47	103.73	100.95	112.31	111.54	103.3
106.74	96.856	105.65	104.76	103.51	101.57	106.51	101.96	112.54	107.17	104.46	98.773	98.76	103.76	105.06	110.31	104.65	105.35	103.74	103.87	101.5	106.09	105.59	101.45	110.99	108.21	106.93	109.29	110.5	108.38	104.95	106.78	108.17	100.69	108.48	102.84	98.878	106.28	100.99	101.37	102.69	100.63	106.98	108.24	107.79	107.99	110.59	104.22	101.89	108.01
107.23	105.2	100.32	107.45	113.18	104.95	109.69	105.69	106.51	102.9	104.65	112.56	103.83	105	105.89	112.63	109.62	107.08	110.07	105.97	107.87	103	114.5	105.16	109.29	98.967	104.12	108.66	103.01	108.97	101.99	97.484	102.21	105.25	109.47	110.13	102.21	104.58	104.69	100.99	107.5	105.76	98.64	111.91	104.33	103.61	103.3	105.43	99.311	110.31
98.192	101.34	104.9	101.01	97.253	100.43	100.57	100.68	98.045	100.66	97.632	98.99	101.71	97.281	100.26	102.6	99.706	96.155	96.936	99.192	100.26	102.18	99.946	94.361	91.817	97.761	103.52	109.39	104.52	103.45	99.023	95.57	104.97	92.803	99.049	101.41	103.38	97.991	97.385	100.05	104	98.492	98.983	95.769	98.956	102.68	100.83	101.37	94.657	97.896
103.34	98.541	108.87	109.18	105.96	104.97	101.49	105.85	105.41	104.13	105.04	109.47	108.53	103.61	105.58	104.09	102.86	105.45	102.6	109.52	102.12	111.48	106.13	106.05	105.01	102.11	106.09	105.07	107.16	95.089	103.64	98.98	106.56	110.09	105.98	111.35	96.365	96.328	100.6	113.73	107.18	108.11	106.5	106.94	112.91	101.64	109.12	106.68	109.72	113.59
106.73	103.66	103.74	104.19	104.14	104.55	105.3	97.938	103.92	110.35	100.89	105.09	106.44	104.56	102.98	104.51	107.39	103.22	105.24	112.23	104.56	103.79	110.71	109.35	98.521	107.74	104.38	111.63	103.2	106.26	104.79	104.86	105.21	109.84	102.49	102.47	100.51	97.962	109.38	100.3	104.08	109.15	107.62	108.67	104.56	107.2	106.68	109.97	104.66	106.07
99.014	103.55	95.286	100.61	94.124	100.06	96.83	102.5	103.11	101.89	103.99	96.166	97.599	97.721	98.023	97.856	101.87	97.13	93.838	99.727	98.885	99.402	108.25	104.37	99.925	99.354	100.6	105.61	99.575	102.73	101.87	104.23	100.99	100.57	94.887	98.956	95.305	99.733	97.872	107.35	101.11	99.999	106.57	98.61	93.677	104.24	92.692	99.114	104.05	101.13
108.48	111.32	111.81	110.74	109.41	104	107.32	110.71	106.4	109.35	108.68	102.34	114.37	114.97	115.12	108.79	108.09	109.38	103.84	104.03	110.75	114.44	115.01	105.7	108.15	114.28	114.59	112.66	110.07	115.53	104.36	106.72	104.69	111.9	106.32	107.15	114.29	113.37	115.4	109.23	104.58	105.84	112.08	108.33	110.78	104.82	109.33	102.6	115.18	110.34
104.9	108.68	108.08	112.07	110.48	106.48	115.05	104.04	104.56	107.61	109.75	108.79	101.71	106.61	108.62	104.17	109.99	108.54	106.06	107.04	106.37	109.81	108.76	112.74	107.07	107.58	111.96	103.1	112.52	99.018	105.67	113.21	101.85	105.59	116.94	109.33	100.36	105.87	112.88	109.36	101.26	104.24	107.46	108.12	107.89	104.15	105.47	108.5	107.62	105.11
109.53	112.34	105.71	107.39	110.53	114.35	109.02	106.47	109.63	106.95	107	108.89	104.88	105.56	109.59	109.15	112.33	110.85	111.89	107.05	108.65	108.27	107.28	111.07	108.52	105.67	105.85	111.72	105.9	110.31	108.91	104.83	110.45	106.46	118.15	106.85	109.51	108.27	110.71	106	113.29	115.24	108.24	110.56	103.3	103.27	99.443	113.93	110.13	109.57
104.84	104.3	102.36	106.9	102.06	106.46	106.2	102.75	108.18	103.92	104.91	104.99	106.44	105.75	113.38	101.88	102.73	103.34	109.37	102.98	101.74	109.54	109.74	101.87	108.74	103.68	105.35	101.45	103.94	101.24	102.14	102.93	103.91	109.2	102.61	109.68	112.2	110.43	108.99	107.16	98.87	106.01	102.1	104.14	111.28	105.66	108.51	106.05	100.25	98.977
105.94	110.04	111.48	107.36	112.79	107.47	105.11	108.53	106.28	105.98	109.88	104.14	106.85	108.49	108.91	108.42	113.24	99.245	107.59	106.71	105.82	106.09	111.24	115.73	106.59	105.29	108.49	107.95	111.68	104.67	105.97	112.72	104.94	106	104.56	110.03	108.59	105.56	106.12	108.72	112.42	108.48	110.74	110.53	106.33	101.51	109.17	110.06	109.17	112.09
106.49	110.06	101.06	103.98	107.89	104	102.38	104.73	107.21	105.76	108.2	113.56	110.45	111.12	107.2	110.38	107.95	104.95	107.34	109.05	108.03	108.69	104.79	109.72	102.38	110.65	108.06	107.37	112.87	109.39	102.73	104.89	110.77	108.43	112.07	107.3	113.56	111.2	110.57	109.99	105.12	114.07	110.64	109.08	108.32	110.93	111.53	112.15	102.72	106.65
110.89	108.75	107.23	112.57	110.71	117.11	114.9	115.02	114.39	110.72	112.9	107.61	110.69	115.17	106.69	106.88	108.22	114.72	108.22	115.05	106.14	106.93	112.07	100.79	107.63	112.95	109.94	105.23	113.44	109.77	108.82	107.6	105.26	117.16	108.84	113.79	112.67	107.13	113.95	111.41	110.85	109.62	110.85	116.64	114.9	108.96	110.62	111.9	111.23	109.31
96.265	94.685	100.48	95.605	91.579	98.599	99.32	103.84	93.76	99.849	90.283	101.89	103.22	101.57	101.74	94.78	94.558	98.435	103.57	96.92	101.49	100.73	96.457	94.723	96.318	94.227	94.752	99.895	97.187	102.28	96.317	100.26	98.992	101.39	98.366	100.97	103.22	97.649	97.858	96.06	98.566	94.206	92.341	96.555	93.618	100.99	97.791	98.718	101.44	100.22
103.56	108.78	105.62	111.6	102.89	103.34	107.25	109.71	110.26	103.42	110.98	107.54	101.43	99.889	111.58	110.66	103.07	109.24	102.22	104.56	102.03	105.04	102.87	101.84	109.36	101.92	100.43	109.83	110.56	99.726	108.51	106.81	106.75	105.12	107.12	106.44	102.85	101.98	104.17	99.416	97.449	104.71	105.42	108.91	109.16	106.04	101.44	101.52	108.19	100.91
106.73	113.28	105.67	100.35	110.14	103.22	106.53	106.78	102.1	103.99	108.08	105.2	100.25	104.37	105.78	110.38	110.75	106.47	107.12	105.2	106.22	103.76	111.98	103.75	115.36	95.489	103.58	103.98	106.58	109.22	104.29	105.47	108.25	100.61	108.33	104.11	109	109.7	107.84	105.42	105.52	112.15	104.2	106.68	111.74	106.78	112.33	107.54	104.85	103.72
105.62	103.95	108.1	113.03	112.24	105.55	111.33	105.19	110.12	106.39	106.47	105.67	102.85	100.76	105.36	104.8	100.88	105.74	110.21	107.37	110.74	103.66	105	107.39	107.24	106.37	103.64	95.689	109.7	105.69	109.77	106.37	106.57	104.43	106.82	106.72	104.59	105.57	107.12	113.18	106.09	98.998	107.91	106.21	106.97	106.51	103.76	108.3	111.18	106.97
95.642	104.19	94.833	100.99	96.168	96.897	94.526	100.27	99.474	99.699	99.74	98.003	96.254	96.133	93.387	93.749	96.143	96.265	103.2	96.894	95.931	97.323	95.236	91.041	104.27	95.493	97.008	99.788	100.96	97.441	96.663	96.073	100.87	97.961	92.387	97.253	100.44	99.838	97.197	96.748	94.594	99.9	90.581	94.362	94.354	97.19	96.815	98.347	101.64	95.663
95.705	97.306	95.366	99.035	93.437	95.256	100.08	99.704	97.699	97.171	95.709	96.542	91.775	95.999	93.279	88.613	94.19	99.898	97.01	93.766	96.41	98.795	100.29	97.855	96.879	105.17	102.22	96.696	100.33	90.936	96.004	94.344	103.74	99.755	103.09	101.62	102.31	103.86	97.068	96.361	90.94	104.18	97.652	99.106	95.303	92.463	94.612	95.614	98.168	108.3
112.95	106.56	103.03	109.33	104.96	109.18	110.48	105.72	106.93	109.33	108.72	112.71	109.7	107.99	115.92	111.76	107.73	97.155	104.74	108.65	107.21	113.51	107.99	109.67	105.63	103.61	105.69	106.88	111.57	105.14	105.26	108.38	100.15	112.82	110.14	113.41	109.84	108.21	102.18	108.14	105.64	110.7	102.21	113.08	106.29	104.04	104.02	102.49	113.08	115.71
97.88	100.36	95.831	101.94	100.71	98.447	102.54	97.922	101.77	100.72	96.14	96.437	97.144	97.89	103.77	98.133	100.02	99.719	106.7	98.498	97.865	95.126	98.361	100.66	102.08	96.337	100.44	102.59	97.946	103.25	99.449	93.991	98.017	99.665	103.24	96.847	96.339	100.5	102.46	93.638	101.42	96.34	99.203	98.871	97.343	102.95	99.426	98.87	95.99	98.297
100.02	97.371	104.25	97.694	96.718	98.349	99.22	96.414	99.744	92.549	96.745	94.307	99.995	103.77	95.241	96.459	95.903	101.64	100.1	102.34	95.507	101.18	105.52	94.133	100.45	97.455	98.857	96.441	94.428	98.13	97.879	103.39	95.589	98.151	91.741	96.103	97.772	95.694	96.273	92.676	98.229	99.738	92.65	97.128	99.736	96.07	96.558	93.655	100.99	94.785
105.56	110.55	105.13	98.754	100.88	99.068	101.03	99.888	102.51	97.434	99.225	96.235	99.686	98.026	99.583	101.3	98.032	101.88	100.23	94.335	103.86	105.9	101.14	99.566	98.232	95.988	103.88	97.259	108.25	102.06	99.777	99.682	102.22	96.951	97.207	102.95	101.85	104.04	109.81	97.655	101.36	102.66	103.95	98.801	100.54	99.036	99.84	101.45	100.41	97.896
105.28	105.36	106.7	105.69	111.5	109.04	111.78	107.43	102.67	107.78	97.748	105.9	105.67	110.52	106.6	104.96	106.2	103.62	103.12	102.58	106.46	105	101.4	106.2	101.69	109.31	105.87	107.73	109.42	111.67	104.47	101.62	108.32	102.79	103.23	109.74	99.558	105.12	106.42	100.74	98.674	105.7	107.13	107.07	109.41	103.84	108.13	111.24	111.26	105.29
108.81	100.95	110.2	106.56	108.98	101.84	117.11	106.77	110.33	110.35	117.11	110.91	108.31	113.09	116.28	106.67	108.09	110.13	100.34	104.57	113.25	107.36	110.83	103.59	100.76	106.21	110.83	113.34	106.52	106.75	109.88	107.14	104.84	103.57	108.59	107.84	112.98	108.66	113.58	104.88	101.08	109.41	104.63	108.43	102.86	105.44	108.7	104.92	108.43	101.84
107.48	105.95	105.8	105.98	111.08	111.72	108.43	103.67	106.59	105.7	109.95	112.31	107.21	107.06	106.44	106.7	106.3	113.13	112.62	107.82	113.3	107	108.74	106.22	107.6	111.55	109.08	107.52	107.06	103.74	117.58	110.83	106.21	107.99	108.2	105.32	103.55	108.36	105.69	106.1	108.81	112.9	114.39	113.03	102.95	105.33	108.66	106.48	114.24	110.04
104.34	106	111.7	106.31	107.74	103.35	104.13	102.92	103.2	108.3	105.57	106.14	109.19	104.42	105.44	107.76	106.79	103.92	105.35	102.53	104.66	109.63	104.98	109.05	104.6	104.71	110.43	100.93	103.86	108.11	106.05	99.615	104.13	105.73	105.87	105.43	102.23	109.49	105.12	108.29	106.59	105.24	102.02	101.95	105.35	100.72	101.04	115.16	109.79	107.83
104.31	108.63	109.53	111.29	114.01	106.83	104.12	107.21	112.35	109.91	108.01	105.75	101.28	106.82	104.8	108.56	102.87	112.51	108.37	107.21	105.01	107.39	106.09	115.14	111.1	101.65	109.07	115.09	100.8	107.39	110.47	112.57	112.26	112.19	106.12	109.79	108.27	105.57	105.02	109.48	110.11	109.68	109.89	109.35	111.9	108.7	103.43	104.1	111.87	106.41
100.79	97.44	97.279	103.21	100.6	104.3	98.233	102.77	94.927	92.197	98.745	98.516	96.658	109.69	101.56	92.93	96.739	104.22	99.494	96.823	97.14	103.7	95.904	97.083	99.002	102.82	102.3	97.736	102.7	102.6	93.496	96.902	94.757	101.61	98.526	98.473	98.45	102.74	101.68	100.36	99.674	97.665	100.13	102.72	97.549	98.815	97.014	94.417	101.13	95.329
103.75	103.81	107.63	109.99	105.05	103.04	107.97	103.89	101.58	104.91	102.09	102.5	105.22	107.41	111.86	105.71	107	104.52	109.44	110.97	102	106.57	104.29	101.43	108.26	106.44	105.47	104.66	106.15	108.99	108.84	103.92	105.88	107.97	97.712	114.67	105.12	103.47	109.47	94.52	104.65	109.91	103.66	108.27	111.8	107.8	107.48	107.82	109.62	106.3
101.48	103.87	102.12	109.14	108.42	107.24	100.24	107.16	105.82	107.45	111.87	109.19	101.25	103.83	100.22	106	112.11	108.14	109.12	109.23	107.09	111.61	101.58	101.31	107.5	109.43	105.14	110.16	106.21	105.99	102.73	110.02	109.77	110.35	100.03	113.14	101.32	108.16	103.33	106.33	104.94	98.978	105.31	101.98	105.58	100.23	110.94	104.67	106.34	108.38
108.66	99.925	105.63	101.52	107.25	105.54	108.25	106.57	106.31	106.6	111.01	109.66	100.25	110.93	106.22	102.92	102.31	107.33	108.7	105.15	108.38	102.85	104.21	104.16	104.05	104.58	104.94	107.03	106.23	111.53	102.03	102.96	105.59	104.26	98.855	104.25	108.76	103.16	109.48	105.14	107.76	112.33	106.53	112.05	106.08	107.26	104.41	107.69	106.93	104.26
105.74	104.58	105.04	108.52	112.46	106.65	107.66	110.24	111.29	105.12	110.04	109.32	106.45	103.55	108.04	112.18	105.49	103.31	108.83	114.68	110.56	114.22	103.66	108.37	104.81	106.36	104.37	112.51	112.27	104.38	105.45	107.73	107.16	108.28	110.94	108.24	108.67	103.27	107.35	103.7	109.62	109.35	103.22	104.98	112.81	103.01	109.37	105.99	109.34	111.73
99.915	105.48	106.87	99.02	98.406	105.26	99.945	102.56	101.89	101.67	108.31	95.428	102.63	104.39	99.425	98.682	97.394	99.914	93.719	105.31	101.94	106.39	97.046	106.22	100.98	101.73	103.39	104.47	104.49	97.834	101.29	103.05	104.56	105.26	96.984	102.86	92.15	104.58	96.009	103.08	102.79	97.872	96.306	99.569	102.81	95.38	100.29	110.36	98.495	102.43
95.21	92.312	96.931	101.6	96.338	106.68	106.86	101.08	97.191	99.386	101.78	106.96	92.807	96.071	102.49	101.95	99.368	93.614	105.97	96.9	95.653	96.802	98.067	103.72	97.544	101.79	95.096	99.448	91.58	96.667	97.887	93.42	103.83	102.32	102.07	95.316	101.93	100.4	100.26	94.898	97.829	92.687	102.62	99.519	94.248	97.306	98.542	101.6	106.28	96.636
96.986	100.37	96.201	100.4	104.87	93.83	97.911	98.166	95.372	97.838	96.523	92.917	97.447	94.606	99.681	100.5	92.485	92.227	97.623	100.11	100.6	96.258	97.4	96.335	96.973	93.319	95.81	97.839	105.86	98.778	98.438	98.048	98.174	104.97	99.642	100.87	100.6	97.499	97.631	100.82	96.871	96.827	96.991	94.343	100.49	100.58	89.692	98.311	99.647	97.62
101.76	107.2	103.14	105.83	106.99	102.03	109.94	103.34	105.81	104.83	99.135	104.67	106.6	101.2	103.73	105.93	100.89	103.93	107.74	104.93	104.31	107.02	103.01	107.52	105.16	105.5	105.88	107.84	111.06	109.73	108.12	108.03	104.58	97.522	105.22	104.84	109	107.7	101.7	106.25	103.97	104.4	102.25	106.15	112.47	99.484	106.82	108.02	104.89	114.26
111.98	110.29	109.73	108.52	103.77	103.9	113.89	107.7	104.35	101.29	106	104.22	105.34	109.56	107.1	99.54	108.05	106.24	102.29	102.83	102.8	109.18	104.92	99.941	103.14	104.7	108.9	106.38	111.19	106.48	110.11	107.31	106.17	107.96	108.51	108.67	99.253	113.09	106.96	107.79	101.77	104.64	107.36	106.11	106.14	99.305	105.86	106.2	109.58	110.75
103.49	101.55	107.56	106.17	100.03	103.76	107.16	108.39	114.84	98.98	109.66	101.58	106.05	105.06	104.81	100.07	103.45	108.86	106.39	104.38	107.78	101.41	103.36	101.8	107.07	105.8	108.49	104.47	102.38	105.36	101.42	109.07	104.7	108.49	106.13	108.28	104.2	106.66	104.43	109.18	107.1	107.45	111.06	108.9	104.54	108.9	100.38	107.59	104.6	103.16
115.37	109.08	107.39	105.5	114.18	108.88	100.52	112.58	107.51	106.04	101.24	109.81	108.63	107.62	102.88	112.09	102.98	108.95	103.26	109.85	103.73	106.3	110.72	107.61	114.02	107.4	106.74	106.72	106.7	108.56	107.91	102.13	112.35	111.73	105.24	98.342	103.15	111.8	104.65	105.41	103.6	102.23	100.55	103.34	109.9	108.62	107.71	110.99	102.11	108.34
107.8	110.81	104.42	105.8	110.81	106.17	100.85	103.78	107.48	114.02	107.03	106.01	103.2	105.82	100.31	102.79	102.62	107.8	105.95	99.51	107.73	105.42	104.77	109.13	107.15	104.96	104.76	100.97	104.52	107.01	108.49	104.64	100.63	106.49	108.98	100.63	108.56	108.31	101.97	106.3	106.44	101.18	109.06	102.04	103.71	107.61	107.14	105.92	109.48	106.77
106.72	104.63	109.04	105.57	104.85	109.66	106.64	109.94	106.55	110.14	109.4	108.1	110.3	111.46	105.36	107.32	112.1	110.33	109.61	109.18	105.78	108.62	104.98	109.42	107.7	102.15	105.88	105.46	109.48	108.52	110.68	105.49	105.21	108.5	107.21	105.23	110.67	114.38	111.59	105.91	100.5	106.41	108.88	105.75	109.72	111.18	108.28	103.97	109.4	113.05
95.743	99.257	92.855	94.835	95.492	101.71	98.727	101.33	95.036	101.74	96.126	92.968	92.762	96.627	95.297	97.314	100.22	93.741	98.689	99.927	100.94	96.424	99.079	93.89	96.288	102	96.287	95.033	96.554	103.44	100.79	94.42	100.88	106.33	94.758	98.297	94.407	96.342	96.891	96.764	94.099	97.74	102.7	91.507	97.94	96.336	98.217	95.928	101.78	99.67
104.64	105.9	103.86	108.41	105.49	103.75	106.12	111.96	106.47	104.19	111.95	104.09	111.05	109.74	110.61	105.33	105.38	109.31	109.41	103.53	107.55	105.23	110.21	107.24	100.75	112.73	102.39	101.37	104.25	110.28	106.64	108.15	111.53	112.75	107.5	107.24	106.86	108.67	103.08	109	107.59	100.48	102.39	98.755	109.5	104.6	106.94	102.11	109.71	100.13
106.33	106.98	109.79	114.64	112.44	113.86	110.24	111.52	114.82	103.86	106.86	112.67	111.79	112.91	108.24	103.04	114.23	107.76	113.33	109.6	110.43	110.49	111.28	109.28	111.37	108.82	108.16	109.63	109.58	115.9	112.54	113.21	108.79	105.9	113.6	107.62	106.45	100.82	117.04	112.55	110.01	113.3	110	107.68	111.52	113.03	109.65	109.38	106.09	110.35
110.31	102.82	107.56	105.74	109.04	105.2	102.99	106.88	99.328	103.31	100.26	104.09	109.58	106.81	110	103.8	110.6	96.757	106.22	104.28	108.62	101.44	109.02	101.28	111.99	103.08	105.6	109.56	108.37	103.24	105.24	101.69	108.53	104.68	112.95	104.51	105.95	107.35	107.7	109.99	112.89	107.8	109.54	104.9	100.36	111.27	113.48	108.46	100.72	111.58
106.15	93.587	97.901	100.37	102.07	100.39	93.388	99.235	101.09	94.65	98.162	99.005	97.411	100.28	96.695	88.488	100.59	97.259	95.789	101.02	98.588	96.774	101.07	98.808	103.76	98.845	98.756	95.125	98.749	95.959	94.132	101.14	101.81	98.033	91.163	97.362	89.79	97.225	95.342	100.6	92.953	98.094	98.098	96.235	96.92	98.052	94.635	100.12	95.643	95.724
99.826	102.61	100.58	94.773	106.11	100.62	100.38	96.187	99.059	102.36	99.344	100.58	97.991	107.88	107.93	101.14	97.749	103.95	104.25	102.82	101.05	98.367	105.35	107.98	101.97	96.496	101.7	100.11	104.18	102.36	99.946	102.65	100.69	102.26	99.168	103.54	104.23	96.065	99.222	99.84	103.99	100.3	98.721	102.26	97.232	99.671	101.74	94.741	102.91	101.01
94.954	94.577	94.135	101.8	98.693	96.255	97.888	100.27	94.484	100.36	103.96	97.851	97.942	98.137	92.316	95.76	98.882	96.392	100.52	102.14	95.421	98.88	98.142	99.048	100.66	100.25	96.712	103.18	95.754	100.93	98.972	101.82	96.479	100.31	103.48	100.64	98.457	99.067	98.514	97.459	99.821	95.893	92.814	96.785	98.518	99.464	98.917	100.02	88.945	91.732
104.82	104.81	114.7	107.13	110.86	107.24	106.87	105.27	104.65	103.7	111.82	106.34	112.2	112.75	115.09	104.27	111.72	108.97	116.94	117.38	108.52	114.69	103.61	108.48	112.1	109.52	106.38	110.38	104.1	109.56	110.58	107.29	113.85	109.71	110.66	112.76	110.51	111.39	117.01	110.51	104.09	113.21	107.43	114.49	108.87	108.75	100.42	107.14	112.07	114.38
90.339	102.1	99.505	101.85	95.938	100.04	101.21	100.01	97.698	98.436	97.169	95.919	99.564	95.836	94.9	102.19	99.204	100.85	95.492	100.06	103.59	98.819	104.09	96.98	108.69	97.962	99.008	98.572	94.393	98.942	96.885	97.946	101.97	100.72	97.686	94.622	99.301	101.39	102.18	98.194	95.005	98.731	100.25	92.699	97.067	103.5	96.371	102.25	99.092	100.46
100.48	99.961	104	103.47	99.398	96.503	97.677	93.447	96.37	97.674	97.597	103.12	104.04	92.514	99.923	90.891	98.438	96.486	91.637	98.426	98.808	102	97.411	103.87	97.558	107.25	94.812	93.219	98.591	96.823	101.9	93.959	96.873	97.997	102.08	99.893	98.401	100.18	99.473	100.62	98.023	98.065	102.73	98.599	99.926	100.15	100.38	99.894	91.349	103.77
102.95	103.07	91.41	95.026	95.685	98.729	102.08	101.99	96.51	94.829	98.441	106.81	91.279	100.55	96.713	98.684	102.65	97.265	99.854	93.011	97.997	94.983	95.3	104.24	102.35	101.65	93.025	102.2	101.81	98.916	106.7	103.31	98.626	98.997	99.363	95.997	100.35	96.831	104.92	95.889	95.735	101.27	98.341	96.29	99.782	94.883	99.166	100.99	93.214	98.788
102.93	101.34	94.593	97.371	96.618	101.03	95.097	99.837	97.212	97.552	95.972	100.31	98.944	103	99.591	104.93	102.16	101.74	92.168	98.885	95.22	97.389	102.07	86.686	94.508	93.758	100.41	93.911	98.38	91.84	100.54	100.88	98.058	94.452	101.29	93.53	105.13	99.872	92.58	101.31	103.39	99.501	101.88	103.67	98.141	97.927	102.89	90.993	100.03	102.23
106.73	106.09	109.93	107.89	99.36	102.11	105.18	106.16	108.97	107.96	110.96	102.02	106.55	98.88	103.96	104.16	102.11	105.47	104.41	109.13	99.259	104.51	105.01	104.77	103.12	108.6	102.14	99.18	99.034	105.46	100.87	108.94	110.3	108.95	105.38	99.996	103.39	104.36	104.83	103.28	109.81	106.89	108.24	102.82	102.68	101.76	108.15	107.12	105.67	105.66
104.37	112.22	112.25	103.92	102.56	107.78	105.63	104.88	105.15	101.18	102.81	110.72	100.28	111.27	109.97	103.7	102.6	106.48	100.62	109.35	107.23	101.73	107.2	107.29	114.86	103.88	105.66	107.17	105.81	107.6	105.02	109.7	108.31	103.12	106.36	113.75	103.24	108.63	102.11	109.02	108.92	105.89	101.68	104.66	104.49	112.41	101.98	104.64	103.33	113.36
106.15	100.37	104.8	104	102.36	105.38	99.669	102.33	99.497	101.65	108.28	104.7	104.5	107.88	102.02	100.67	103.72	105.45	110.67	101.33	100.46	103.22	101.59	108.05	105.74	96.668	103.93	106.24	97.257	109.27	99.219	105.49	102.98	102.8	98.677	100.57	103.56	101.25	101.39	102.9	99.976	105.21	97.251	108.08	103.14	99.929	102.71	104.77	104.97	104.43
112.43	109.79	109.76	106.53	108.36	109.62	107.39	100.73	109.75	108.56	110.17	104.89	102.82	107.38	104.69	111.84	110.52	112.88	109.24	103.65	113.06	110.59	107.37	102.54	109.88	106.59	111.99	108.73	110.52	110.62	105.08	103.11	105.92	109.5	113.64	109.69	101.3	107.71	111.35	113.65	110.9	108.94	113.07	111.5	109.37	110.32	110.02	101.17	105.49	108.13
100.57	97.969	102.27	102.64	94.511	98.311	99.849	94.84	101.39	96.571	100.93	104.49	101.73	100.91	98.966	95.683	103.27	94.927	97.319	96.888	95.988	97.585	98.538	91.519	98.743	99.194	99.337	97.692	94.886	100.61	101.45	99.423	96.573	103.59	103.24	100.92	98.787	98.696	99.29	96.349	97.71	96.891	94.245	96.984	93.305	97.99	98.962	99.249	106.39	97.736
109.41	113.44	103.11	106.53	107.12	108.81	103.14	107.46	111.07	103.17	101.13	106.36	102.43	101.72	104.98	109.85	104.67	98.746	106.44	99.522	102.47	106.85	110.96	101.33	102.06	107.33	110.42	105.9	99.484	108.98	101	104.78	95.952	106.41	110.49	105.64	111.39	103.65	98.603	103.39	109.47	105.83	106.43	111.98	110.66	103.27	105.41	104.56	102.88	106.1
110.13	108.46	110.91	96.762	108.4	101.4	103.66	100.73	116.49	109.71	104.68	110.15	103.45	104.75	100.84	108.92	105.68	108.11	103.72	105.5	104.52	106.82	105.09	107.67	105.24	97.718	101.53	111.83	107.34	110.64	98.062	110.09	107.07	109.75	109.86	105.62	105.85	109.03	99.876	107.57	102.34	105.44	100.23	106.01	112.26	102.43	109.34	106.82	104.34	101.25
110.88	107.62	108.77	110.04	103.03	114.93	103.69	108.29	111.61	105.73	105.44	110.47	106.85	113.02	109.61	101.64	110.72	111.98	98.206	117	112.51	106.8	106.95	111.48	115.97	103.85	114.94	117.59	114.94	110.44	110.51	112.12	116.93	108.08	108.55	107.49	104.2	109.75	107.09	110.71	109.66	104.23	101.5	107.66	111.69	103.75	106.47	113.65	106.3	106.87
111.82	102.07	102.28	112.17	104.28	105.14	110.74	112.07	105.57	109.6	103.79	102.81	106.66	101.23	107.18	111.67	103.83	112.52	110.2	109.69	112.03	104.28	112.65	112.25	105.98	103.94	108.57	109.45	108.01	104.67	106.68	101.82	109.43	106.45	106.54	104.55	101.38	106.11	112.39	104.55	105.04	108.87	104.81	99.254	105.18	106.43	102.32	108.57	107.96	112.14
88.991	96.274	97.878	106.08	100.65	94.172	103.55	93.353	101.74	100.48	93.818	99.754	98.226	94.152	92.761	97.065	99.421	102.16	101.35	92.416	97.371	107.6	95.747	100.73	97.485	93.993	100.03	101.79	94.129	99.446	104.03	99.78	99.314	100.84	96.312	98.294	98.608	98.514	103.97	98.872	95.076	96.292	98.649	92.983	97.641	104.75	98.379	98.531	98.006	103.9
107.06	114.3	110.96	110.25	109.5	111.13	108.81	110.37	108.36	107.41	105.49	107.33	109.38	105.28	114.17	109.63	114.59	107.15	108.86	112.06	114.73	110.87	111.7	117.14	114.01	112.3	110.85	114.65	109.98	109.63	113.97	107.65	107.74	105.4	108.29	107.59	114.87	104.5	111.23	109.23	109.59	112.46	111.98	112.84	111.48	110.62	113.82	109.64	106.11	115.63
97.073	96.16	96.642	98.131	103.85	96.006	101.3	96.291	97.007	94.235	102.08	94.725	107.03	108.56	104.39	94.046	100.01	97.057	100.85	94.943	95.431	101.61	97.001	100.49	103.31	99.4	98.566	101.07	101.43	101.36	102.9	98.865	99.347	99.613	97.61	99.624	99.988	94.89	98.946	100.27	102.7	96.077	102.77	90.525	99.566	98.875	102.8	96.729	96.503	92.232
108.61	103.79	105.6	106.83	112.06	105.42	103.84	100.09	110.13	101.17	105.86	110.34	108.06	114.06	113.17	103.78	108.95	109.93	108.42	108.8	106.85	115.26	108.85	108.65	111.74	104.51	109.11	103.24	109.98	119.36	111.08	108.69	105.91	105.77	108.58	101.32	108.31	111.08	108.73	110.03	111.26	111.11	98.08	107.5	109.93	112.36	103.17	114.06	106.36	110.54
102.54	92.76	102.33	102.52	100.24	95.369	98.35	105.12	102.45	99.469	102.07	98.894	106.98	99.444	100.23	100.44	100.4	98.658	97.676	110.37	100.44	101.32	103.07	106.14	99.315	99.281	102.88	99.787	97.071	102.2	100.26	102.91	99.672	101.8	105.22	100.1	102.19	96.977	102.41	101.55	103.35	97.104	95.229	100.36	104.22	104.86	94.551	99.614	104.73	105.04
99.482	101.13	100.06	105.42	97.147	94.111	96.175	100.88	99.091	95.232	96.227	96.901	96.945	102.5	96.795	103.04	96.642	102.62	105.14	98.052	98.832	100.45	96.067	97.409	97.32	103.62	98.627	102.95	99.014	93.279	98.633	99.216	102.36	100.42	99.316	98.335	104.07	100.93	92.299	102.17	101.34	98.856	98.927	100.44	103.53	96.97	95.499	98.961	95.62	93.764
102.05	101.07	103.99	103.07	104.26	104.99	100.63	98.238	101.74	100.03	101.14	93.104	98.575	104.54	99.072	97.574	101.55	96.169	100.8	107.47	105.43	100.63	95.995	99.073	100.67	103.23	98.454	99.36	102.17	102.79	105.27	99.357	102.03	96.754	91.564	104.97	99.131	103.5	94.742	103.56	102.16	102.87	104.51	101.26	113.02	102.85	99.273	99.657	94.33	105.27
112.55	107.92	105.7	103.83	111.91	107.67	110.21	105.85	109.02	108.58	108.77	98.21	106.6	109.49	110.52	110.85	105.7	107	107.81	108.54	113.65	111.63	106.9	109.58	109.32	101.38	100.77	113.52	107.18	107.63	106.18	106.26	106.01	108.62	103.3	102.23	108.86	107.13	105.64	102.68	108.89	116.56	112.44	107.14	110.32	110.81	114.14	111.03	109.62	105.29
101.02	103.15	105.36	107.96	109.27	105.96	105.28	109.35	110.17	106.01	100.61	112.01	105.48	110.55	107.46	100.27	105.82	107.67	108.74	109.81	109.6	112.04	111.42	108.78	103.97	110.33	106.58	104.13	101.49	103.17	107.04	104.58	103.48	105.62	104.89	107.22	104.13	108.25	108.36	108.93	102.71	107.1	103.91	104.86	106.73	104.4	117.61	106.28	109.73	99.307
106.72	107.64	109.42	111.14	109.32	109.6	104.86	105.95	113.79	106.59	109	111.72	107.09	110.48	116.73	104.52	101.19	115.74	111.56	110.91	107.64	107.29	110.51	110.32	102.7	104.86	105.38	110.74	108	106.06	112.06	108.86	106.3	110.48	109.46	108.64	106.3	104.69	107.17	112.62	106.94	106.89	106.17	115.11	104.4	106.16	106.52	113.47	102.9	113.09
102.21	105.58	107.61	105.16	109.62	112.76	112.92	106.66	107.72	109.91	105.81	108.12	110.14	108.73	103.26	108.74	114.71	109.34	115.64	108.33	106.44	101.63	109.11	110.01	103.78	112.87	109.4	111.84	103.3	108.9	106.45	109.11	115.15	108.53	108.45	112.99	107.58	106.93	106.07	112.68	108.78	110.63	116.3	102.44	113.95	105.51	105.99	106.56	105.17	110.33
110.67	103.74	107.96	112.11	101.02	106.42	106.98	109.36	104.06	107.81	108.8	108.44	110.31	110.64	109.19	107.65	107.94	103.76	105.66	109.83	107.59	106.05	105.28	104.31	107.05	113.76	110.46	107.39	108.56	104.48	110.52	109.64	105.2	107.06	106.77	106.99	104.69	109.58	106.34	111.64	104.37	102.65	106.71	109.2	107.74	103.95	105.37	111.33	99.829	116.49
107.79	107.01	99.387	105.83	107.39	109.26	108.9	105.78	107.69	104.96	109.59	101.09	106.41	101.32	98.428	104.66	103.09	112.13	100.31	109.53	101.52	107.63	106.03	107.46	102.32	103.84	103.57	112.49	104.47	103.99	105.84	114.97	110.89	109.25	102.4	111.71	112.11	110.15	105.11	105.94	110.39	107.8	105.41	109.84	107.88	105.19	102.31	98.003	109.68	102.96
103.86	112.54	110.07	109.32	107.75	106.71	111.7	106.73	110.35	107.55	113.59	111.59	109.24	108.79	108.71	99.301	110.14	108.21	110.77	111.14	111.66	104.56	111.18	109.46	111.83	104.49	104.92	107.43	113.72	105.48	110.02	104.77	111.63	111.24	112.7	100.8	104.01	107.76	105.52	107.74	111.49	106.2	113.49	106.78	109.71	107.17	109.97	110.77	104.36	103.67
102.31	99.013	103.93	97.609	100.03	105.55	101.55	100.78	97.578	100.7	101.94	92.819	97.515	96.181	98.766	99.467	98.696	105.48	104.03	103.28	101.91	103.75	99.35	99.535	99.202	103.6	96.628	94.827	103.85	101.64	109.58	95.844	98.715	102.21	102.63	103.23	104.32	97.382	95.294	103.64	93.541	99.639	103.57	100.24	96.912	96.324	106.71	96.044	102.83	97.866
103.03	101.63	101.68	98.197	97.775	102.76	108.27	100.2	104.14	98.337	101.39	101.69	102.77	97.332	96.105	95.902	103.38	103.64	102.14	100.25	102.4	101.43	100.7	104.6	97.632	100.79	100.99	96.824	102.52	95.128	102.47	96.21	101.14	98.279	101.07	109.95	101.27	109.65	98.615	100.02	100.37	98.698	103.93	99.764	96.221	97.194	101.13	100.57	99.149	95.273
108.34	109.12	114.37	111.03	110.86	112.34	109.85	108.02	106.72	109.53	106.57	111.31	101.6	112.64	103.92	106.45	112.92	104.64	101.01	108.11	111.43	114.22	110.71	109.88	107.7	107.35	110.19	104.86	104.85	103.96	109.32	108.53	106.02	110.3	105.03	103.76	104.15	108.23	111.47	112.5	99.886	115.08	110.21	107.5	115.87	111.57	108.57	101.18	106.94	106.48
112.06	101.65	109.78	98.98	109.81	110.74	111.05	108.26	100.97	107.21	110.03	109.33	106.16	113.3	101.78	111.9	105.91	110.33	105.6	106.85	104.95	103.82	105.8	106.43	109.36	108.59	101.78	104.47	109.88	111.69	106.1	105.68	109.08	112.46	96.031	108.23	115.99	108.93	105.58	108.65	114.5	101.12	105.94	105.27	105.87	108.31	97.411	105.05	100.44	98.391
107.18	112.21	114.42	112.68	109.5	104.12	103.52	108.5	109.5	99.845	111.02	108.16	109.27	101.43	105.23	100.3	106.23	98.739	93.831	100.23	103.45	101.19	104.96	106.78	102.4	106.44	111.01	104.73	105.89	101.95	100.88	97.82	103.65	109.6	106.81	110.74	105.93	100.34	103.15	98.894	107.14	101.43	105.89	105.27	107.47	107.14	105.89	104.1	102.27	101.5
100.14	100.04	108.21	104.73	106.72	111.05	108.75	109.86	105.75	107.56	105.74	112.62	104.76	110.36	107.23	110.51	113.33	100.47	104.35	111.84	109.42	109.76	106.43	103.28	110.69	111.95	110.42	112.29	104.12	110.48	111.95	95.559	112.04	105.87	103.19	108.6	110.76	108.77	111.67	104.15	106.75	107.59	100.94	110.81	109.6	107	110.48	108.52	105.41	107.87
100.71	105.2	106.51	111.51	106.67	109.09	101.09	110.65	113.69	109.79	102.77	106.56	111.09	107.96	107.07	107.32	100.74	111.19	99.688	105.89	104.43	104.32	101.42	106.79	104.59	104.69	102.44	109.45	103.35	107.06	105.87	105.36	104.83	106.84	107.96	109.95	103.18	103.07	102.45	105.72	102.39	106.27	104.37	105.99	107.52	108.51	103.02	104.38	96.725	102.1
101.83	100.46	102.6	99.087	99.089	99.157	104.96	100.88	106.88	100.49	96.949	98.459	98.481	102.21	99.894	98.477	97.275	105.22	97.738	100.24	99.348	101.45	94.234	97.667	98.814	109.41	95.918	106.16	103.25	101.42	100.65	100.31	102.33	102.21	98.003	103.05	96.997	99.605	102.49	103.18	105.66	95.542	97.697	99.545	97.961	98.011	102.52	100.7	99.327	102.6
103.05	99.279	105.85	107.29	106.93	101.57	105.32	110.45	104.4	104.63	107.32	106.19	110.41	98.606	102.04	104.89	103.36	104.8	103.63	102.33	101.21	107.5	99.242	105.67	109.79	104.31	104.32	105.8	106.09	108.85	108.79	101.8	106.93	106.55	102.21	106.93	105.45	106.35	105.3	108.33	103.65	103.35	106.04	100.21	104.14	100.22	105.28	109.21	102.76	103.91
105.78	106.91	108.01	102.15	105.73	101.87	105.51	103.93	107	103.34	106.73	105.72	104.13	99.874	103.67	100.36	108.07	107.46	116.51	105.62	110.54	108.06	104.89	109.52	100.84	107.17	106.37	103.25	109.55	104.09	111.92	106.64	103.94	106.76	106.07	104.01	105.44	100.58	103.46	105.6	102.81	106.07	108.51	105.97	108.09	102.37	112.82	107	106.91	101.17
110.31	111.59	108.54	109.79	104.9	107.34	111.21	106.25	110.96	99.182	109.09	103.67	105.24	109.45	107.59	107.26	108.23	107.01	110.49	110.1	103.58	108.42	108.3	107.76	109.89	102.34	104.63	108.46	109.44	106.98	108.93	105.51	109.75	109.01	112.07	103.5	113.18	112.43	110.01	98.054	104.61	100.61	111.88	119.45	109.29	106.8	108.29	111.73	110.02	107.58
100.81	112.23	107.72	98.414	106.5	110.31	102.86	101.17	108.13	99.53	100.5	103.5	103.94	107.75	105.93	101.07	102.38	108.68	111.75	107.93	106.09	112.08	106.26	108.94	105.26	99.288	105.54	107.54	104.57	110.9	110.67	102.27	106.9	110.11	100.23	110.35	106.76	104.9	110.5	105.85	107.31	106.29	110.55	105.55	104.8	113.03	102.59	106.06	110.48	100.93
93.088	103.74	96.488	108.2	100.4	108.41	100.95	104.75	95.754	98.699	102.52	98.632	98.726	97.633	103.74	102.34	99.876	96.718	97.494	100.91	102.19	98.431	108.13	99.687	101.19	99.078	108.07	97.15	95.47	95.198	100.06	92.622	97.609	96.943	98.105	95.621	102.42	96.121	95.293	102.84	96.943	104.65	98.423	101.48	103.14	100.73	100.32	102.99	100.42	95.951
104.93	106.61	106.04	103.79	102.93	110.24	108.98	107.34	106.32	106.05	103.93	105.01	109.2	106.2	102.68	100.76	103.23	109.32	105.52	111.11	109.37	99.874	102.76	99.847	111.38	105.95	103.54	109	106.54	107.12	104.8	104.4	103.04	105.51	102.62	101.93	112.09	104.67	101.15	108.89	107.55	102.72	107.96	107.78	96.896	107.43	104.09	105.3	105.67	111.83
102.84	106.54	105.57	104.88	107.56	107.84	107.33	106.42	106.19	108.87	106.83	107.66	108.75	112.75	101.55	103.57	102.41	105.98	102.79	112.48	98.791	113.47	101.12	109.57	108.65	105.38	104.12	106.32	103.11	108.39	103.76	105.74	106.47	102.3	103.4	102.8	99.119	108.08	108.97	104.79	103.55	108.81	101.14	105.26	106.84	109.21	108.33	103.38	104.22	113.26
110.92	111.5	109.72	102.19	107.42	109.64	102.89	105.27	108.86	102.73	104.94	107.17	106.77	105.2	105.28	110.06	102.35	105.6	104.46	101.6	106.65	108.2	102.53	111.75	111.89	106.16	109.45	111.25	108.08	102.24	103.02	109.41	103.49	106.68	112.21	110.89	111.56	109.8	107.93	105.46	107.63	104.08	106.2	107.5	108.06	106.74	102.63	106.54	110.35	106.73
108.04	103.35	104.22	103.41	107.13	108.47	104.48	107.41	99.341	107.09	108.84	106.13	104.67	96.541	106.76	107.85	107.13	102.9	107.51	100.22	104.09	104.87	108.06	111.2	109.7	107.9	109.65	99.916	110.31	102.54	107.91	101.7	110.55	108.6	108.56	107.47	106.65	101.63	103.78	105.88	112.41	108.39	103.59	105.38	108.5	103.54	103.59	107.95	107.65	103.09
104.91	105.48	103.26	97.317	103.49	101.39	101.6	106.22	109.95	105.43	104.88	108.2	104.94	104.22	105.66	95.79	102.99	102.65	107.83	108.22	103.82	107.91	96.72	104.76	111.33	106.09	102.46	99.549	99.646	100.37	102.65	100.59	101.25	103.27	101.05	100.87	100.69	101.13	98.126	98.49	100.27	98.686	105.3	103.02	105.02	100.34	106.77	99.317	96.961	107.4
115.77	110.55	104.65	110.66	109.45	112.47	108.18	109.04	112.42	104.21	117.75	106.45	117.92	122.39	103.6	112.43	115.4	107.09	109.6	106.9	100.71	109.15	112.64	111.28	113.84	114.19	107.51	108.39	108.57	106.99	104.14	114.02	113.07	107.22	109.44	110.86	116	109.45	111.16	110.97	104.78	109.61	111.78	114.14	112.54	113.13	107.23	115.19	108.84	113.37
100.79	98.766	96.57	96.807	96.869	98.815	93.851	98.483	96.046	97.409	107.13	97.138	100.35	96.411	98.772	99.878	94.947	103.01	102.44	95.369	101.04	93.29	101.67	95.442	98.144	95.72	100.52	97.832	104.22	101.19	93.953	97.993	99.231	101.84	102.33	98.737	101.08	100.48	99.704	104.18	99.301	100.03	95.355	103.93	95.425	94.207	98.176	102.56	100.16	103.98
104.34	110.05	106.53	98.843	109.77	111.68	103.01	110.17	111.18	108.07	110.87	104.93	106.52	111.48	110.1	101.22	104.43	109.32	103.53	109.8	106.08	110.87	109.42	106.22	108.57	104.59	102.09	104.61	110.01	107.41	102.99	105.61	104.15	101.28	106.66	97.849	104.03	106.95	111.83	106.68	106.31	104.32	100.15	103.57	105.49	108.76	106.72	98.227	108.09	102.42
105.83	103.34	106.57	102.5	106.46	105.19	108.01	105.74	109.89	112.34	109.67	111.98	112.57	105.8	104.07	110.72	99.894	101.62	108.37	102.7	105.61	108.72	109.22	110.2	103.74	109.15	99.101	101.53	107.8	107.79	108.81	103.9	107.42	107.52	106.98	105.14	107.25	102.63	105.1	107.69	104.86	105.39	108.5	104.49	106.38	108.15	102.18	106.14	115.25	107.87
100.12	110.2	95.919	102.19	103.56	104.99	101.2	101.78	103.43	100.83	101.35	103.69	98.312	103.99	103.95	98.997	102.11	105	102.83	106.18	104.98	102.26	96.218	100.06	109.18	97.343	106.52	103.9	105.42	106.12	101.63	101.12	102.58	100.41	100.64	104.32	102.13	101.23	107.56	107.27	102.78	101.46	99.211	103.09	100.43	99.607	103.99	108.49	98.545	101.07
105.95	109	100.68	108	103.07	114.26	112.25	105.66	101.46	105.6	106.32	106.03	111.48	108.26	101.9	94.71	104.71	105.62	104.18	108.49	104.06	101.55	98.157	105.29	98.755	102.21	108.69	110.46	104.7	106.1	101.15	107.54	109.87	104.84	104.49	103.78	106.11	106.75	107.37	103.73	107.05	105.64	106.19	106.33	102.32	108.43	106.9	105.19	105.71	104.03
108.48	106.99	109.88	106.64	109.6	111	106.52	100.59	105.69	110.39	112.13	109.37	103.72	109.06	108.23	114.17	106.79	109.9	110.78	107.96	111.35	106.35	108.19	112.44	106.89	107.58	115.41	106.99	107.88	108.36	115.69	112.17	109.04	107.99	107.61	106.34	106.49	107.61	106.23	105.89	109.13	111.04	111.12	115.44	104.38	112.05	108.11	109.41	106.29	109.84
110.32	101.66	102.43	107.71	100.74	111.89	108.16	111.71	108.06	108.26	110.44	110.42	109.24	110.92	107.38	106.42	114.5	111.14	110.68	108.36	106.66	110.65	110.05	110.61	108.95	104.05	111.1	111.19	109.23	110.8	107.68	109.53	108.51	106.45	113.95	104.72	109.93	104.18	110.4	110.56	107.88	111.03	110.9	104.4	105.81	110.05	109.44	103.58	111.48	106.86
107.48	100.58	101.18	104.24	103.29	104.36	104.67	107.63	105.69	100.9	101.49	108.53	103.02	111.46	108.33	114.33	104.03	100.64	108.96	107.57	101.47	100.32	107.77	97.868	107.93	114.7	104.69	103.14	103.08	108.66	105.85	108.5	102.67	101.18	108.04	107.36	103.23	102.11	101.14	102.03	102.5	108.51	106.11	103.39	107.5	106.31	106.45	106.76	104.22	105.21
108.24	105.97	107.81	111.5	104.93	106.71	102.72	108.63	99.333	111.88	99.135	107.11	107.95	110.18	109.31	107.58	105.99	109.05	110.32	113.98	104.5	108.09	109.69	99.482	111.42	103.67	103.24	104.74	109.15	105.53	107.94	108.51	109.06	110.15	107.14	108.78	107.69	104.23	110.92	110.48	107.48	106.8	111.63	104.61	105.86	103.46	105.9	106.3	109.34	107.05
94.819	97.287	103.21	93.37	94.244	98.933	95.904	98.025	100.61	102.91	97.272	97.46	99.256	100.94	98.14	105.49	99.583	97.049	93.405	99.788	98.756	96.828	104.19	93.623	97.004	92.581	95.889	101.26	96.382	101.61	93.47	91.848	94.635	96.253	96.287	96.497	101.55	95.747	98.346	92.694	97.379	100.82	94.864	103.6	94.148	97.398	100.21	105.53	101.32	95.848
110.63	111.73	109.16	111.24	105.1	109.76	107.69	111.34	113.62	105.35	107.97	105.84	109.31	107.37	111.89	112.04	110.59	108.38	103.41	106.29	106.95	102.51	106.76	108.37	109.99	107.72	112.95	107.48	102.57	109.82	106.98	113.79	109.63	105.27	106.38	106.13	106.87	107.46	115.54	102.41	103.78	106.51	102.68	101.69	93.926	109.13	98.526	105.19	110.25	105.25
104.25	108.59	107.27	105.94	105.17	108.09	108.6	107.28	109.6	103.59	108.77	111.46	108.25	103.98	106.49	100.35	106.08	108.33	106.27	104.14	104.8	100.84	108.9	105.62	107.74	103.41	106.66	103.13	103.41	111.16	104.66	108.75	109.69	108.4	105.23	105.56	100.63	102.3	107.18	104.71	106.93	108.71	101.49	104.92	109.99	107.63	101.73	107.53	105.36	106.26
107.05	107.75	110.86	108.21	105.98	108.7	109.41	111.44	115.76	110.03	110.31	104.97	106.18	109.29	108.29	110.08	112.53	112.12	108.81	110.3	107.27	110.59	112.84	109.24	108.15	110.39	106.26	105.3	108.23	106.82	111.06	106.92	103.89	110.84	110.16	113.51	110.97	106.95	109.07	104.15	106.86	106.45	107.64	106.31	109.76	108.45	103.42	109.74	103.93	110.39
105.67	108.91	102.92	106.37	108.27	106.01	106.29	111.96	107.47	102.34	109.32	111.71	105.81	107.38	107.43	103.94	108.26	114.31	112.21	106.01	104.48	105.72	108.23	107.81	106.56	103.75	105.81	105.73	109.8	111.11	108.56	107.39	110.02	108.92	109.8	108.7	100.96	104.01	101.36	109.93	110.65	115.32	104.16	109.3	105.06	102.79	115.48	108.02	110.65	108.02
109.95	113.41	112.79	108.08	112.17	108.57	107.54	111.45	107.14	109.62	104.57	110.65	105.19	105.27	104.81	109.93	110.5	111.56	107.16	103.22	109.35	109.18	109.48	102.7	107.2	109.11	106.68	107.51	112.53	109.35	110.38	118.32	112.42	106.77	110.39	107.88	108.3	104.55	113.89	104.18	106.87	109.57	103.15	108.8	104.14	105.78	103.72	114.19	108.07	105.31
100.33	96.138	97.467	100.95	98.914	98.488	97.036	99.1	99.323	100.96	96.931	100.26	104.61	101.94	100.57	100.29	100.76	94.199	103.66	99.191	92.791	98.333	96.243	96.822	95.652	98.373	92.252	96.001	100.77	98.374	94.152	99.116	95.048	102.2	97.003	97.629	99.119	98.229	96.808	94.042	100.38	95.294	96.742	95.624	102.45	103.01	90.948	95.74	101.91	97.916
106.76	106.62	106.55	112.34	105.22	109.4	104.45	112.92	98.906	111	112.92	108.62	100.84	103.93	102.48	111.35	106.4	111.29	107.97	108.52	111.35	106.9	107.03	110.62	109.79	108.43	111.02	104.06	102.04	110.81	104.65	110.91	109.87	110.54	109.67	110.62	106.08	111.16	106.6	105.97	106.4	110.4	109.51	108.78	109.7	107.25	109.78	108.46	101.11	110.37
106.93	112.72	107.26	105.79	101.66	106.75	107.11	111.71	108.55	110.01	101.75	108.28	96.333	102.38	99.286	106.33	102.97	106.51	99.978	107.69	107.52	104.75	106.19	105.52	108.47	107.92	104.13	103.32	100.15	102.14	107.89	102.5	105.61	106.74	106.52	102.28	108.84	107.86	103.03	103.69	95.476	99.235	98.061	105.6	107.6	102.24	105.16	103.19	108.45	97.387
105.44	103.2	105.37	106.3	109.8	102.95	100.95	102.79	99.753	102.48	102.85	105.14	105.16	109.55	101.52	101.34	105.87	102.92	106.91	109.82	110.1	103.92	102.95	104.68	101.61	104.18	106.99	105.69	109.28	97.459	104.91	102.73	108.38	107.99	101.83	112.69	102.23	110.91	98.521	110.14	104.99	113.4	101.79	106.16	104.46	116.86	109.78	116.15	108.35	102.12
105.53	104.44	112.28	108.61	106.69	108.6	113.04	112.79	106.3	103.82	106.49	106.54	110.64	104.42	104.86	102.63	112.37	112.4	103.09	112.17	110.27	108.32	110.21	109.84	107.85	115.97	102.96	103.17	104.42	108.34	112.2	105.2	109.23	108.56	113.77	107.67	106.45	110.94	105.07	108.32	110.54	109.93	104.64	110.02	113.72	110.7	117.93	108.5	105.11	106.16
104.47	107.89	102.43	106.71	107.92	102.76	103.03	106.89	103.75	103.84	109.58	100.78	103.45	102.24	110.73	107.62	105.6	108.64	100.5	108.52	105.88	108.31	105.58	105.82	108.94	109.55	102.78	101.97	101.4	112.32	104.96	113.88	108.16	103.22	103.59	102.27	101.19	107.21	103.47	99.178	111.55	106.58	111	106.85	101.27	111.2	104.21	104.01	106.55	107.35
104.58	105.82	101.22	105.91	104.54	108.93	102.28	105.57	100.18	108.87	110.66	101.9	105.53	105.72	106.85	110.89	106.59	107.54	108.8	109.4	105.51	102.96	101.32	109.8	96.39	107.1	104.9	104.42	103.67	109.34	107.19	105.65	104.58	103.8	107.15	102.76	103.11	110.68	109.85	100.7	106.73	108.52	107.27	105.7	97.305	100.73	109.6	109.27	104.26	102.41
98.098	102.05	100.82	99.883	100.02	103.72	98.104	101.71	92.357	103.04	97.08	101.61	98.295	100.28	95.286	95.177	97.391	103.07	97.822	98.23	95.523	98.166	98.088	93.591	98.91	100.63	93.904	100.01	100.45	105.05	97.552	97.004	96.031	99.703	99.201	102	90.387	100.16	99.747	98.613	96.278	101.11	101.38	94.68	97.371	98.982	98.594	101.93	97.86	99.261
102.98	93.919	97.903	102.88	106.97	100.5	96.047	98.085	96.68	96.239	101.43	99.778	93.654	101.24	97.114	93.879	102.3	98.008	99.088	102.43	93.299	96.74	101.07	102.47	100.03	100.91	97.054	93.007	96.362	101.32	99.092	101.33	98.6	100.99	95.887	101.02	97.89	96.74	100.63	94.434	103.21	98.574	98.871	96.69	102.23	102.79	97.979	94.971	94.514	100.36
115.31	107.46	106.53	108.37	111.68	109.72	108.96	103.75	111.08	104.34	109.31	104.07	112.39	109.64	106.53	107.24	107.45	104.68	106.55	109.15	112.56	110.13	113.23	108.79	111.08	112.92	108.85	104.65	108.76	111.22	109.41	110.82	106.99	106.66	111.68	116.48	99.301	113.94	101.66	105.87	109.65	110.74	104.79	111.41	109.73	102.94	110.4	108.13	113.16	112.56
103.94	106.68	109.23	103.92	103.36	106.64	104.46	110.51	111.12	111.66	104.85	107.13	109.37	104.33	102.33	106.75	98.515	102.97	109.24	107.71	107.04	106.02	105.24	103.94	106.48	113.97	106.6	103.09	104.8	114.33	104.1	104.56	109.09	108.56	105.25	103.47	109.04	103.14	109.39	106.44	107.62	103.86	110.65	110.43	100.77	108.5	112.89	102.27	106.66	109.64
101.65	108.11	110.36	110.71	100.29	112.17	110.27	108.68	108.98	110.41	105.49	104.77	104.07	107.43	108.54	107.8	107.4	104.69	113.17	114.8	115.55	108.25	104.78	106.99	108.53	104.69	109.24	109.62	104.23	110.24	105.35	110.46	108.91	114.23	108.86	113.37	112.05	105.05	109.83	103.89	112.1	106.84	110.67	110.7	107.96	111.94	107.6	109.07	107.09	102.06
102.85	94.484	98.777	95.906	98.398	97.914	96.093	95.487	101.56	97.792	97.021	97.647	97.699	104.18	101.58	94.716	104.57	104.6	96.065	102.01	96.695	99.554	96.742	100.8	100.53	96.369	99.69	102.93	96.259	97.263	92.963	98.593	95.515	94.974	97.999	100.37	100.83	99.977	96.431	99.811	97.848	101.38	99.991	100.16	98.283	101.77	96.369	96.403	98.202	98.505
103.16	104.03	105.8	110.46	101.27	107.53	108.26	103.71	106.23	104.61	104.77	108.96	103.24	107.03	104.1	108.09	110.36	107.77	105.55	99.193	109.68	107.48	102.68	104.7	105.58	108.37	109.55	110.57	104.13	102.16	102.71	104.4	104.16	108.03	107.36	109.88	104.12	106.01	106.48	110.17	101.01	112.45	100.45	108.11	108.44	100.43	105.92	108	98.196	105.83
109.68	103.11	106.86	111.07	101.22	101.91	103.58	103.61	109.19	106.55	110.02	109.39	108.56	100.44	111.2	107.73	107.79	97.628	105.29	108.65	105.25	104.98	110	104.26	107.63	105.14	101.25	103.56	108.19	102.92	103.39	108.88	106	103.09	103.65	105.37	96.082	104.91	108.76	108.94	106.37	96.253	104.92	100.7	107.45	106.58	99.941	106.75	103.12	109.83
107.19	105.84	109	112.66	111.14	104.72	103.9	103.31	116.99	107.39	104.76	109.35	105.17	112.37	109.12	108.99	106.47	105.2	109.05	104.83	110.66	101.41	109.97	102.98	108.24	104.11	115.99	109.67	103.86	101.51	105.61	108.08	109.58	106.82	115.29	106.13	108.56	108.97	116.65	113.47	108.76	107.91	111.77	105.72	109.73	106.15	106.62	102.55	104.22	106.6
104.04	100.26	100.51	100.84	102.43	98.945	102.36	98.767	109.26	100.94	100.61	105.04	93.364	102.75	102.34	104.89	99.466	95.388	103	103.3	108.62	101.33	101.2	99.817	94.841	102.63	99.096	101.05	105.93	100.57	104	101.8	94.359	102.95	103.08	100.61	99.295	103.81	108.85	101.47	98.092	102.97	97.964	107.56	97.097	94.161	101.85	103.95	98.008	108.31
105.82	107.83	107.34	106.46	107.45	105.88	102.25	102.58	117.22	107.29	103.55	108.1	102.22	105.97	105.38	107.57	111.29	113.01	105.9	108.22	105.91	113.38	110.7	109.49	107.48	108.17	106.94	109.86	108.18	106.76	108.87	105.07	110.89	112.7	111.27	98.014	102.61	107.91	98.28	107.36	103.87	104.67	106.06	111.57	115.06	109.31	105.12	101.52	106.95	109.39
103.4	98.217	104.12	108.1	103.14	109.85	104.99	104.57	108.67	105.99	115.46	109.24	112.41	103.6	106.54	108.32	105.6	104.91	100.9	113.67	103.47	107.3	112.72	99.533	109.2	102.8	106.67	105.91	106.62	105.12	107.01	106.5	102.03	107.45	104.02	106.43	102.63	103.21	105.93	105.94	106.71	107.61	104.84	105.77	106.69	111.37	106.44	102.53	106.27	103.34
105.38	101.05	100.4	104.97	102.71	106.19	105.1	104.81	111.43	104.01	100.88	97.829	102.3	102.82	106.04	103.58	106.89	109.79	101.09	103.96	107.2	110.05	103.88	109.01	108.85	103.23	103.09	100.95	108.09	110.29	104.09	105.87	102.29	107.49	109.1	104.46	110.97	108.42	98.755	103.94	108.49	108.8	109.86	109.41	103.66	110.66	105.4	99.417	106.7	104.68
108.84	102.66	106.7	101.58	108.37	108.35	102.23	106.73	108.44	102.6	107.89	105.41	100.4	105.01	103.59	98.493	105.53	101.3	102	109.31	108.2	110.62	108.21	106.08	101.24	108.6	108.77	106.39	106.46	104.46	106.79	105.99	108.88	109.42	106.11	105.26	106.01	108.41	103.35	107.34	101.06	102.42	101.89	106.38	102.68	106.33	106.69	105.65	104.41	114.33
102.19	99.516	99.699	103.65	98.426	100.49	104.2	94.89	109.6	93.226	103.02	92.664	102.03	101.15	97.241	99.204	99.828	96.84	99.191	105.66	98.36	100.75	100.25	100.18	100.83	95.502	102.93	98.182	102.7	96.596	103.78	95.019	104.77	94.565	89.824	96.451	106.88	103.31	99.347	101.01	99.923	105.22	103.38	95.674	102.66	97.466	98.033	103.48	101.01	98.879
113.83	104.07	106.62	101.46	107.37	111.25	106.17	108.06	108.18	107.08	104.2	107.64	104.32	104.62	110.14	109.09	107.93	110.32	106.53	107.82	110.85	108.12	110.66	108.6	103.64	105.69	107.89	104.93	105.88	107.52	106.83	109.15	105.76	102.68	106.14	100.66	110.11	105.39	99.304	106.51	110.44	111.92	112.55	105.1	105.41	103.05	103.8	107.19	110.34	109.29
107.69	103.8	102.5	103.13	109.6	106.57	110.31	105.34	102.91	106.4	110.27	105.24	105.27	100.85	106.68	102.59	108.12	105.68	111.6	107.84	103.79	105.99	109.04	113.8	105.98	107.68	102.52	106.95	106.66	102.96	104.77	106.98	109.67	103.39	101.33	107.35	109.8	103.9	112.95	106.73	107.16	105.4	107.02	112.52	104.39	99.591	114.05	104.49	103.5	103.53
114.7	102.1	113.58	110.32	105.22	108.93	103.14	109.81	108.06	108.51	107.83	115.04	105.7	103.46	105.52	109.6	110.86	107.33	109.97	107.24	108.75	104.09	113.88	108.44	107.26	102.76	103.07	110.79	112.02	100.69	107.89	104.77	110.22	109.43	104.01	106.97	101.91	113.01	109.2	104.82	109.08	109.4	102.19	108.85	106.26	108.99	110.27	106.2	110.35	109.47
105.37	107.87	105.29	106.64	105.03	106.08	113.67	102.78	109.69	106.34	103.67	108.03	110.6	102.81	106.82	100.46	111.39	108.63	108.17	105.12	109.33	106.8	106.88	105.39	105.43	105.76	106.88	103.48	110.56	111.76	104.97	108.7	106.22	103.14	102.78	101.22	110.34	100.67	105.14	106.98	110.37	105.64	108.27	102.49	107.8	100.54	103.27	104.47	109.57	107.22
103.81	105.02	109.3	109.2	105.59	104.01	104.02	110.99	105.7	104.95	107.92	106.4	101.67	108.93	106.52	103.49	102.35	101.94	106.03	111.44	108.92	104.56	103.88	110.31	110.63	104.36	106.24	105.29	108.29	105.51	106.94	108.68	100.28	109.62	107.24	109.69	106.12	108.18	107.27	105.07	109.01	108.49	108.55	110.57	112.43	111.04	109.57	104.98	105.8	108.02
97.66	104.66	93.551	101.17	99.661	102.42	97.939	97.377	96.327	99.629	106.47	99.221	101.33	97.189	103.68	95.273	94.947	101.58	97.586	101.79	96.562	101.15	106.07	97.685	100.02	99.494	100.33	97.105	95.786	107.98	101.08	100.55	99.687	99.596	97.432	104.54	103.2	98.42	99.107	98.984	99.318	97.981	103.95	99.326	102.19	97.486	95.927	96.963	101.26	102.56
102.01	99.96	107.11	102.48	104.48	105.44	106.1	103.72	102.7	106.33	105.93	102.51	104.41	107.3	109.37	112.88	104.32	102.48	103.08	104.09	105.34	110.37	103.3	109.92	105.49	113.46	98.721	104.11	104.69	103.97	102.94	106.46	101.05	101.98	104.34	103.49	102.19	105.55	111.99	107.36	110.75	102.36	106.74	105.24	108.06	98.677	104.73	106.69	102.6	104.79
110.37	104.84	103.87	107.19	105.52	108.64	112.26	110.13	110.41	107.9	107.52	112.64	107.36	109.08	112.58	105.07	106.02	108.82	108.47	109.29	104.83	103.31	104.33	106.37	109.16	106.81	109.42	105.42	113.92	111.21	113.8	107.99	109.59	112.16	108.75	109.86	110.28	109.45	103.39	111.98	112.34	105.72	102.24	102.32	108.79	103.12	106.05	102.42	109.12	107.15
106.53	104.6	103.76	107.15	104.69	109.88	99.833	104.77	110.45	108.23	106.6	107.18	110.31	107.88	102.98	108.56	109.79	105.93	103.53	100.83	105.78	110.14	103.53	104.37	103.76	108.14	103.84	106.39	101.14	107.22	100.05	107.9	97.401	114.63	103.78	100.83	109.1	106.96	105.87	108.18	108.55	108.67	99.951	106.58	105.14	101.64	107.22	107.38	104	110.23
103.05	112.9	106.12	109.1	110.39	107.78	106.15	109.02	106.57	103.77	108.92	107.91	111.45	108.47	107.63	110.53	108.28	99.919	104.57	108.2	100.71	106.6	104.83	107.34	106.5	110.25	110.02	108.26	110.2	116.13	106.2	104.18	105.19	105.87	111.05	108.91	110.51	110.59	105.87	107.07	108.01	111.18	102.96	110.08	108.11	113.52	104.41	106.72	104.18	107.56
101.76	105.96	108.93	109.64	110.8	109.98	103.63	109.13	108.75	109.96	106.53	109.7	107.7	113.01	113.4	111.34	106.41	107.92	104.2	109.32	113.47	103.51	112.78	109.77	105.4	108.82	111.73	107.11	103.67	105.53	108.58	106.83	107.64	109.27	111.81	98.933	111.82	112.11	111.8	108.69	111.44	104.28	110.4	106.6	110.79	106.17	110.63	110.62	103.58	106.77
102.67	112.1	108.32	111.93	104.14	108.93	105.58	107.3	112.1	110.37	115.39	106.19	107.98	109.81	103.44	107.44	108.6	106.34	104.89	115.16	101.75	113.49	110.37	109.94	102.79	114.11	115	109.63	103.4	108.75	110.51	109.78	108.11	113.1	104.47	108.21	117.01	114.8	107.48	106.53	104.92	110.42	111.94	110.49	110.58	107.21	112.17	107.15	110.07	113.04
104.06	104.22	109.11	105.43	113.82	109.14	105.33	104.06	111.17	110.28	110.71	104.66	102.82	105.46	108.47	105.83	106.73	108.38	99.766	107.32	105.56	106.62	100.92	106.47	113.43	105.8	100.86	107.93	104.24	107.34	104.43	107.87	106.41	107.51	109.75	108.5	110.65	103.06	106.61	107.25	109.89	105.63	102.55	108.65	105.52	105.42	107.66	102.33	110.09	103.58
103.89	108.52	112.3	114.03	95.586	102.19	103.34	109.23	103.47	103.44	104.92	105.93	108.46	106.72	115.66	100.05	106.46	101.6	107.72	100.26	105.74	108.97	105.24	102.38	103.53	105.56	102.44	103	108.37	99.383	111.63	99.608	106.27	102.24	106.72	108.66	109.6	104.6	107.37	108.82	107.66	106.71	110.67	103.61	103.17	105.62	104.65	110.24	100.91	107.02
100.93	91.232	95.673	105.09	97.38	99.774	97.022	96.525	99.792	99.058	91.433	103.72	99.121	100.74	98.058	92.47	99.285	99.33	101.04	95.414	96.741	103.73	97.768	102.13	101.78	97.023	103.28	99.719	104.47	100.75	103.36	94.87	101.64	94.056	103.66	104.46	96.978	97.723	94.934	98.638	105.74	96.755	93.598	92.55	94.26	97.632	99.877	101.92	105.56	97.196
101.42	106.53	111.45	101.86	101.27	104.08	98.583	109.56	103.21	102.96	108.02	102.76	102.19	108.38	101.4	99.537	104.86	100.55	106.8	113.33	100.9	104.66	109.21	102.65	107.82	108.49	109.17	105.65	106.51	104.66	99.428	107.19	102.6	108.44	106.93	111.04	105.34	109.12	108.68	108.94	105.92	105.38	105.77	107.99	103.96	106.88	111.48	104.88	104.17	108.76
119.64	111.99	118.45	115.2	114.29	106.1	114.34	111	105.89	105.98	111.61	108.36	108.92	106.74	111.01	116.69	112.53	115.63	107.94	107.65	109.12	111.17	110.83	113.3	103.74	112.64	112	111.94	112.61	110.44	112.01	113.2	114.46	106.31	108.62	115.03	113.74	108.06	108.57	105.23	111.2	108.6	110.12	106.05	111.26	107.53	102.89	111.1	114.47	113.14
108.17	107.94	114.23	112.01	109.13	110.66	117.26	111.08	105.32	106.14	108.28	112.69	106.55	110.73	110.98	109.95	102.92	106.38	106.4	103.28	111.29	105.46	108.56	106.74	117.92	107.84	111.57	113.29	111.21	110.01	109.47	118.99	107.71	102.36	110.37	108.38	108.93	112.31	112.47	107.75	104.87	113.32	104.16	116.14	111.69	113.15	113.36	107.16	112.99	104.42
101.27	107.4	108.33	105.79	108.49	105.47	108.52	109.15	110.79	106.55	103.5	103.42	106.57	114.99	107.8	104.2	109.86	112.81	109.49	107.12	101.19	112.98	111.06	116.6	110	111.93	103.08	113.59	109.92	105.7	108.61	107.63	103.76	115.79	99.17	110.62	111.03	109.91	104.71	102.13	101.36	107.36	110.81	105.24	112.53	106.75	110.19	111.7	106.16	107.74
103.55	106.21	103.2	100.12	110.98	100.95	107.16	108.03	106.77	107.37	111.6	109.1	110.18	104.68	112.52	113.45	106.64	108	109.09	111.36	102.6	109.24	104.68	106.61	109.36	114.73	108.17	110.24	112.85	110.51	104.03	111.2	114.29	112.95	109.36	108.82	102.78	108.55	107.88	110.13	105.78	103.46	114.21	101.92	106.82	110.23	109.61	113.22	103.22	108.27
109.88	105.83	105.84	107.7	112.47	110.07	109.84	111.75	100.08	105.92	101.91	105.04	106.92	106.88	114.19	101.12	106.1	109.76	114.17	108.82	104.69	107.82	111.89	112.17	113.77	112	109.18	105.91	109.08	109.82	106.42	100.84	106.41	105.85	109.2	112.37	102.13	107.85	109.68	105.69	99.744	105.04	111.61	107.62	104.09	106.02	111.82	104.84	103.09	108.71
105.27	109	103.38	109.36	105.45	113.94	108.78	113.9	111.08	102.7	112.42	109.41	105.67	104.84	104.1	111.65	105.27	108.56	106.25	107.88	102.85	106.41	106.74	97.83	114.5	108.41	102.6	103.84	102.63	105.36	112.17	109.44	105.47	106.28	105.63	104.78	106.59	105.81	111.57	112.63	104	103.81	110.13	97.076	105.42	107.91	106.36	107.22	108.37	106.09
116.33	109.8	106.29	112.61	109.81	111.4	113.5	110.1	105.39	105.09	102.44	109.57	114.95	111.54	109.59	109.03	112.27	106.42	102.44	109.37	102.54	103.56	105.98	108.35	104.51	106.77	115.49	104.31	107.68	112.95	110.96	106.42	107.11	109.13	112	108.55	114.38	107.07	105.58	110.12	103.89	109.12	111.16	109.39	111.33	105.95	110.73	110.76	109.95	110.36
111.07	109.75	104.9	108.62	107.81	107.9	106.15	108.35	105.59	104.89	103.91	103.16	109.44	98.754	106.03	113.23	107.71	100.77	111.61	106.91	110.64	105.41	108.2	105.74	110.03	108.58	110.73	112.46	106.65	112.47	111.45	105.31	106.34	108.37	104.97	111.46	105.76	107.85	107.53	103.37	108.76	100.25	104.77	105.93	107.44	107.03	104.73	108.99	108.45	106.48
104.19	103.16	109.15	112.29	113.4	107.71	104.23	100.9	108.18	108.77	105.47	113.55	106.94	112.44	114.43	109.65	112.43	107.11	107.99	110.96	101.55	110.77	112.41	109.31	108.78	106.14	104.98	105.83	109.17	107.42	106.33	105.36	109.48	109.33	109.63	109.56	104.02	107.91	111.37	106.58	109.42	103.16	106.86	113.61	105.54	113.02	108.71	109.02	107.57	107.78
93.805	98.094	97.599	94.518	95.444	94.037	95.35	106.6	100.99	98.534	100.11	91.84	94.913	96.398	98.057	101.31	100.9	100.53	105.59	100.66	89.483	102.7	101.12	94.049	98.81	98.362	98.591	98.933	100.58	97.411	100.06	96.895	93.338	95.736	100.9	94.618	98.844	103.81	99.189	90.494	99.711	98.708	100.17	92.666	94.393	98.411	97.869	101.15	96.634	90.41
106.7	108.1	102.13	106.21	103.89	99.523	102.7	104.62	107	108.64	104.93	107.14	103.55	104.63	103.77	106.19	104.57	105.82	103.73	106.3	103.48	114.45	108.64	102.26	101.74	109.34	107.98	108.75	105.03	111.41	103.13	109.99	105.99	108.01	112.68	101.13	105.23	106.77	105.24	110.36	104.96	109.2	108.99	108.6	106.17	108.78	108.63	106.41	106.31	108.41
98.351	99.866	98.427	92.518	102.24	98.74	94.461	95.157	100.66	94.515	94.533	102.03	96.491	95.399	98.104	90.257	95.568	97.043	93.658	100.76	101.94	98.758	103.38	97.513	98.722	97.968	95.742	96.607	99.229	91.704	100.08	97.556	90.175	99.62	99.677	100.28	93.959	99.746	94.931	99.77	92.779	92.395	94.241	98.265	101.86	96.237	98.011	100.8	100.64	95.625
101.32	94.908	99.3	105.39	104.41	105.39	98.448	96.787	96.524	97.504	98.672	99.633	95.367	94.016	106.25	99.359	97.533	102.96	104.76	101.82	96.852	95.185	100.27	97.794	100.98	94.521	97.547	105.23	104.11	106.75	95.433	96.424	95.199	100.09	99.35	95.278	97.425	93.763	101.17	93.403	99.584	101.4	100.26	97.129	100.08	105.63	103.84	104.09	97.213	96.676
98.301	96.982	103.84	101.48	103	96.102	100.94	97.542	95.82	89.635	100.24	103.26	98.252	96.938	103.94	95.898	98.435	100.16	98.813	97.199	101.2	102.71	104.2	102.67	104.4	98.53	105.02	104.07	99.28	97.25	96.939	103.86	98.659	102.64	99.43	99.082	97.908	101.32	98.931	95.162	104.09	102.17	99.525	95.882	99.453	98.491	100.52	97.853	97.778	101.05
107.01	107.07	110.02	107.55	106.19	110.12	110.64	110.72	107.96	113.76	104.9	110.96	112.99	109.9	110.89	110.4	104.88	105.9	104.47	104.56	105	106.46	107.75	105.22	108.71	104.59	105.15	107.25	103.87	107.41	108	108.5	102.59	110.38	111.88	107.45	108.26	109.2	109.51	104.82	105.87	106.42	109.6	105.4	110.73	109.68	108.65	103.58	113.88	108.25
105.41	106.26	107.03	106.67	105.62	101.42	102.77	103.05	110.4	104.68	105.19	100.16	97.554	96.624	101.55	107.97	105.43	104.6	108.97	106.98	107.83	102.43	99.306	109.28	106.75	105.38	102.1	102.88	109.7	113.91	106.41	101.59	102.75	104.87	102.9	99.332	104.21	104.48	101.37	107.55	107.21	107.5	107.83	109.17	105.44	103.94	107.3	105.64	103.42	107.07
110.43	110.19	107.67	104.8	110.93	107.39	106.89	111.39	107.89	110.08	106.79	111.51	112.64	108.5	107.82	107.95	113.09	105.42	98.936	111.16	109.1	116.82	113.61	105.84	106.23	107.46	111.1	106.03	107.49	112.06	111.04	108.13	103.24	105.77	110.18	106.63	106.08	107.55	108.84	111.16	109.01	107.62	104.28	116.47	110.4	108.96	112.32	106.55	103.13	116.02
107.55	111.37	106.09	106	109.37	110.79	110.22	109.56	112.38	108.62	105.21	107.9	104.8	110.82	105.25	105.95	112.89	109.63	104.78	106.96	110.95	111.21	112.4	113.5	108.08	97.597	108.81	111.24	105.63	101.29	103.39	103.63	106.51	116.44	104.33	106.69	106.94	115.9	111.19	114.01	115.5	109.13	110.94	109.63	109.27	106.93	105.58	114.81	108.39	109.76
109.2	101.55	102.76	108.24	105.87	106.15	106.9	104.05	113.95	110	107.75	96.085	109.21	104.45	111.16	110.29	107.05	100.11	102.07	105.05	108.68	107.41	107.67	105.7	101.47	98.488	108.2	103.95	109	106.64	110.59	106	101.72	107.34	106.51	105.12	110.66	105.54	109.64	102.24	104.57	104.84	115.3	105.99	106.96	106.95	105.78	102.72	106.85	105.47
107.21	107.97	104.61	107.71	110.38	107.43	101.22	107.52	108.67	107.53	106.52	113.82	110.29	110.37	107.42	105.75	111.71	109.38	109.18	104.92	108.86	107.21	107.9	103.09	108.18	106.33	104.31	106.17	110.27	110.59	110.05	104.3	111.33	108.78	104.98	109.24	108.08	110.82	103.79	110.78	106.28	106.3	113.74	111.29	111.57	103.52	111.52	107.78	102.75	110.88
97.14	101.02	102.16	99.805	97.416	102.41	97.947	96.969	98.956	98.052	101.49	98.34	99.753	96.152	95.346	93.345	99.289	97.738	100.39	99.887	98.063	95.676	94.089	100.53	99.772	99.872	98.231	96.592	99.564	99.728	94.39	96.068	94.867	96.442	97.851	92.016	95.404	95.873	97.859	96.852	97.15	98.18	100.63	101.84	99.585	98.754	96.687	102.12	100.82	99.421
106.08	105.91	103.54	105.32	109.82	100.76	101.03	104.23	109.4	99.011	105.5	102.95	101.6	105.09	108.89	100.75	109.12	107.52	113.51	110.13	113.21	108.27	108.45	105.35	108.04	106.96	100.28	106.07	104.34	100.04	105.55	102.32	105.86	109.44	99.895	98.67	107.27	103.82	101.7	105.33	108.98	98.386	104.52	103.73	100.59	105.65	104.34	105.32	106.49	108.59
110.03	103.6	109.45	102.68	108.22	105.73	108.68	106.85	106.63	112.06	108.67	101.19	105.04	108.69	107.38	104.2	102.25	111.93	103.47	108.46	105.98	105.23	105.66	109.93	102.09	111.09	106.94	112.09	111.39	105.01	108.05	104.48	110.01	111.83	105.93	101.38	106.55	113.37	104.62	103.42	110.05	111.94	110.14	111.26	111.49	107.48	110.38	107.34	112.33	108.88
108.83	107.24	110.02	113.01	105.21	108.48	115.96	106.22	115.57	111.84	110.34	108.6	110.91	106.46	103.35	109.23	111.84	109.87	107.25	114.23	113.62	112.41	116.04	109.28	112.5	117.2	109.73	114.44	109.68	108.52	117.1	110.83	105.8	108.4	111.51	109.51	107.51	111.15	110.6	104.99	105.65	109.94	113.93	115.01	112.1	109.69	106.95	110.56	105.45	113.84
110.13	103.29	107.51	102.09	102.34	108.27	112.56	107.07	98.278	105.7	103.6	104.06	107.08	99.94	105.98	106.53	99.528	107.57	101.8	111.34	108.18	112.23	108.69	109.5	104.97	103.4	109.14	104.05	102.68	101.87	107.13	103.54	108.91	105.51	112.35	107.05	108.84	98.716	108.78	102.28	103.1	105.43	108.15	106.25	98.4	102.12	105.4	104.87	109.8	104.82
108.07	108.33	103.52	105.58	102.25	108.12	105.7	102.68	101.76	109.9	108.44	108.17	105	105.65	109.13	107.35	110.36	105.84	107.94	99.082	107.95	104.25	107.82	105.36	103.22	107.8	104.35	102.64	103.14	107.74	109.75	108.19	105.72	111.61	102.53	107.98	111.1	108.72	101.88	103.21	107.18	107.18	102.65	102.93	111.76	103.77	108.84	102.76	106.48	100.73
114.97	112.92	117.16	114.02	109.23	111.07	111.38	110.46	109.61	111.47	111.88	114.37	109.44	106.31	109.74	117.78	110.65	109.45	111.91	111.09	111.9	107.4	107.56	110.61	113.74	111.4	113.78	101.32	107.45	110.12	109.45	109.29	114.5	110.56	112.14	113.67	114.7	107.44	108.22	109.77	114.51	103.92	113.34	111.97	116.58	109.48	113.08	118.79	112.59	109.05
104.36	106.41	110.36	105.71	104.71	105.67	110.44	99.897	112.66	111.95	106.57	104.02	106.47	103.19	101.83	105.49	103.73	106.59	101.73	103.64	115.28	110.16	101.44	102.65	107.27	108.18	107.86	105.43	107.44	110.41	108.68	102.64	109.69	100.55	96.873	107.31	104.82	109.94	107.43	106.31	100.82	105.79	108.21	106.76	109.07	104.46	100.66	110.29	107.49	105.4
101.39	105.86	106.91	103.33	107.77	107.74	106.14	104.45	104.73	107.5	102.78	108.92	107.36	106.36	112.65	106.72	108.08	110.18	100.59	104.34	104.95	105.06	108.76	112.44	105.33	112	111.39	102.88	101.77	105.03	108.75	105.11	103.27	106.67	108.87	112.88	104.69	104.58	115.5	111.61	104.92	105	107.31	106.86	103.92	109.11	107.9	103.4	103.12	107.26
102.77	103.14	111.77	106.98	108.01	105.52	104.55	109.56	105.48	109.87	108.14	112.31	102.02	111.02	106.01	107.31	106.29	109.61	107.07	98.725	113.29	108.66	106.74	108.64	105	110.9	113.14	107.89	108.38	111.56	107.59	104.99	106.42	106.06	106.98	104.68	112.54	108.05	106.36	106.35	107.42	108.18	107.84	106.07	102.99	102.83	108.97	108.7	113.79	113.79
111.68	110.17	113.66	107.35	109.53	105.43	107.42	107.86	109.18	113.83	110.2	110.16	106.96	105.57	109.76	106.31	110.06	110.03	111.14	107.04	110.01	110.26	103.81	104.63	110.5	109.31	100.43	98.26	105.71	113.56	110.46	106.18	111.83	105.36	111.76	111.65	110.72	108.88	107.24	116.82	108.2	112.06	110.23	98.415	108.48	108.26	107.12	108.45	108.77	111.16
106.29	113.55	107.34	108.11	107.23	104.27	101.41	109.72	108.2	105.44	107.43	104.84	113.94	112.4	106.5	109.57	104.71	111.49	115.67	102.74	110.85	107.2	108.64	104.29	106.22	106.01	117.75	111.22	108.54	106.13	111.49	106.35	101.88	107.05	108.31	105.23	106.69	110.75	107.9	110.96	108.8	105.8	102.51	111.58	110.81	108.03	107.47	103.24	110.23	99.877
102.72	110.99	95.671	106.68	106.23	110.62	103.4	111.39	100.98	105.52	106.15	106.99	107.46	100.7	106.83	96.513	99.429	104.29	104.97	105.52	106.68	103.11	98.078	113.82	111.05	110.15	105.1	101.49	108.67	109.77	105.65	106.37	113.47	109.22	103.32	99.295	112.01	100.93	106.64	113.21	102.88	106.03	103.66	100.75	108.5	104.85	108.26	105.88	110.48	105.52
104.96	107.89	109.37	108.57	106.67	107.98	103.19	103.67	104.54	96.79	109.76	104.58	107.74	106.77	104.58	109.35	107.71	111.71	112.01	112.92	103.84	110.85	106.28	101.64	104.14	101.83	106.5	104.6	98.017	104.31	107.44	101.94	103.61	101.64	105.08	104.71	109.96	96.401	114.16	107.29	109.36	104.36	104.38	111.88	114.08	104.54	111.67	107.79	104.98	104.86
96.819	95.485	99.524	100.07	94.046	99.381	103.88	93.379	101.91	95.534	91.818	94.559	98.32	98.834	101.51	94.997	91.681	108.64	100.62	95.697	98.565	95.627	97.574	97.809	95.166	93.996	102.27	98.165	94.281	103.39	91.319	100.05	99.874	95.463	98.41	95.33	99.789	106.01	95.939	101.98	97.835	98.526	90.188	94.018	104.86	92.396	98.183	96.095	101.97	99.249
102.5	106.23	109.56	103.61	105.08	99.022	105.51	109.77	102.58	111.25	100.59	105.68	101.84	110.36	109.7	107.44	103.24	109.97	101.34	108.77	101.91	108.39	104.51	110.42	104.15	99.341	107.6	105.75	107.83	106.15	107.05	103.51	107.68	107.72	101.81	110.68	105.41	109.65	102.21	109.49	102.37	101.83	104.53	102.4	105.66	104.61	106.16	106.44	108.67	105.62
99.856	97.609	94.265	105.55	99.496	98.991	100.79	99.04	93.414	95.533	98.641	100.68	94.979	107.05	105.44	101.71	105.98	96.46	98.153	100.14	103.61	96.956	102.24	102.73	101.89	97.675	98.206	102.37	102.36	98.476	98.723	105.96	96.085	100.25	105.84	104.57	100.95	106.24	100.44	110.9	95.728	90.711	101.58	97.013	105.71	104.6	97.498	99.057	98.853	102.76
100.8	102.35	106.1	107.38	105.72	111.93	102.42	111.17	105.6	104.59	110.91	99.975	107.03	107.29	102.65	105.31	108.5	107.95	106.05	100.85	106.96	103.88	104.75	106.09	105.29	104.37	109.46	100.7	107.03	106.04	107.32	107.28	109.34	103.78	104.27	112.68	108.67	103.27	102.3	101.01	105.96	104.94	96.338	107.15	104.84	101.57	113.41	106	107.24	108.44
109.7	105.63	106.05	104.09	104	104.43	102.37	105.2	106.55	105.6	107.26	108.01	99.769	109.26	108.44	114.03	107.05	106.49	111.76	109.08	111.15	102.54	107.86	104.47	107.07	109.37	108.45	106.37	104.77	105.18	110.72	104.29	108.46	108.35	105.22	106.25	106.52	101.1	107.41	104.11	109.12	102.33	104.44	105.59	104.21	103.7	109.29	106.2	103.84	105.38
100.64	98.036	97.922	97.73	93.061	97.259	98.541	102.42	102.42	99.822	95.746	97.949	101.27	98.359	95.291	100.69	100.11	94.026	95.11	95.427	98.865	95.465	94.23	99.511	102.51	95.402	97.832	100.53	94.739	98.696	101.31	93.482	99.111	98.799	97.866	96.8	93.96	94.671	101.23	91.699	97.793	97.946	96.055	97.665	106.62	93.367	103.19	93.677	95.8	90.992
101.68	103.65	110.94	104.95	111.56	103.59	109.38	104.25	108.24	109.96	105.39	105.66	105.87	106.63	111.4	105.16	116.53	105.19	110.26	110.35	106.69	107.75	104.73	104.61	113.97	107.56	112.12	106.54	103.94	106.5	108.18	110.67	107.14	115.14	105.94	106.44	107	113.69	105.09	106.35	104.67	109.89	106.63	113.82	106.1	107.14	104.73	115.34	110.32	114.35
101.54	92.79	99.498	102.33	91.526	98.004	97.307	103.41	95.745	89.955	98.881	97.341	98.162	107.5	100.74	101.8	93.066	104.3	97.578	100.56	97.297	96.35	94.932	100.56	95.836	96.248	98.186	97.609	99.203	94.12	94.87	98.899	101.59	103.57	98.76	102.71	95.271	96.044	99.033	101.21	99.385	100.56	96.854	98.522	103.17	102.99	94.129	95.906	99.515	99.724
104.26	104.33	101.24	103.8	102.93	103.57	104.06	105.45	101.32	105.77	103.66	103.87	100.7	103.37	108.76	103.46	103.26	107.58	109.29	107.91	102.55	109.92	109.66	108.38	109.97	104.22	112.43	111.48	104.87	107.3	101.08	110.89	110.65	104.54	110.53	102.71	105.67	107.75	99.188	104.95	106.12	104.84	111.82	104.05	99.399	101.57	107.07	110.63	106.79	105.61
104.25	96.304	97.619	97.763	97.761	102	94.897	98.491	103.29	103.8	99.078	102.97	102.98	101.66	99.966	98.885	103.21	99.578	103.67	98.128	101.01	101.25	97.02	91.675	104.78	99.932	101.02	100.81	96.358	107.73	99.281	104.74	105.87	104.9	100.69	103.11	91.157	103.27	98.959	107.03	105.17	100.06	98.584	98.931	93.629	101.33	106.15	102.63	104.17	98.173
98.45	106.03	101	101.33	96.064	99.498	104.17	104.37	103.98	97.963	98.831	104.34	100.88	98.628	102.24	102.96	101.25	97.756	103.28	102.51	96.256	100.54	100.84	103.14	97.514	96.621	98.178	99.692	98.491	102.6	98.877	102.32	106.02	101.08	97.369	97.524	103.69	109.43	94.576	96.527	104.71	96.455	104.4	103.88	101.22	99	100.48	97.546	98.271	105.22
106.18	105.81	111.76	111.31	109.33	110.95	111.53	103.26	109.82	104.46	109.86	111.52	108.05	109.82	105.95	108.57	109.28	109.04	109.17	102.45	110	106.29	110.37	112.98	109.24	105.09	104.47	103.65	115.5	111.74	106.58	99.815	107.14	109.17	108.75	101.14	108.81	107.01	114.32	108	106.73	109.48	111.3	104.24	103.01	102.71	111.79	106.15	106.45	109.77
105.58	109.55	113.41	111.89	103.32	110.61	106.29	107.4	107.22	109.81	103.36	107.89	106.59	109.82	107.88	104.26	110.03	102.15	110.68	109.97	111.94	108.63	110.41	107.83	109.15	107.69	108.08	105.97	109.45	110.86	106.21	109.4	106.8	112.64	110.28	104.53	103.28	106.27	106.29	114.57	109.45	110.15	106.59	108.81	111.64	113.41	111.45	104.46	113.03	103.97
111.05	106.12	112.43	105.72	105.53	109.29	107.36	118.09	108.02	111.71	108.43	108.98	105.63	107.47	103.99	111.29	108.67	105.54	108.74	111.48	109.26	107.98	102.95	103.82	112.53	104.95	107.81	101.38	110.91	107.58	108.52	104.3	111.13	108.78	109.69	104.83	111.82	109.85	111.04	113.79	107.68	111.61	107.39	104.15	104.52	109.25	106.99	107.48	110.25	106.92
108.63	114.77	107.63	105.57	108.27	108.06	107.86	111.78	103.54	106.84	105.06	111.31	102.52	105.1	112.01	108.37	101.65	106.13	114.39	101.95	105.05	112.06	106.31	106.82	108.49	108.61	106.5	113.84	109.47	105.51	106.58	110.92	109.61	107.25	111.41	110.7	105.62	114.7	104.53	108.49	111.64	104.54	107.21	106.56	105.16	108.47	102.97	106.52	105.12	111.81
107.45	110.57	99.404	103.67	101.18	103.84	114.11	109.68	104.32	104.7	105.14	109.61	108.39	104.4	106.15	108.23	108.63	105.82	102.98	103.3	105.83	105.14	105.32	105.01	108.1	107.82	105.65	101.46	103.54	103.69	108.82	100.29	108.76	108.52	108.2	109.91	111.99	110.58	109.88	103.84	100.64	101.29	106.74	105.35	106.76	108.02	105.33	111.89	103.8	103.92
111.64	105.37	103.07	105.32	102.14	108.88	104.69	103.32	104.84	108.2	105.93	102.33	111.86	100.88	102.02	107.87	105.59	107.14	104.72	101.06	111.51	104.37	108.34	103.36	103.11	109.58	106.56	105.2	109.16	103.9	102.53	105.29	109.45	106.48	103.23	103.34	99.839	104.5	106.36	104.15	110.41	103.24	102.12	104.89	103.93	106.16	111.53	103.5	106.42	108.97
106.39	103.53	104.35	102.03	101.83	110.19	105.22	106	105.79	103.88	106.97	98.934	107.91	114.99	107.53	111.88	106.13	111.16	110.24	108.08	108.44	105.97	109.19	103.17	112.76	111.81	106.84	102.47	104.08	107.39	111.32	109.68	103.65	104.82	104.32	107.33	111.95	109.99	101.95	100.72	100.85	103.95	107.05	111.61	101.12	111.54	101.92	105.52	101.21	107.61
108.27	108.71	108.99	115.41	106.96	110.57	111.97	114.79	110.55	114.36	110.89	114.55	108.66	110.24	112.84	111.04	108.75	109.51	110.7	107.44	111.73	112.96	103.14	111.26	113.72	111.02	108.93	110.45	109.78	110.94	109.97	109.31	109.11	112.91	109.26	114.01	110.02	114.09	110.22	106.17	108.51	106.19	104.61	109.39	111.46	112.33	111.21	111.43	105.74	112.05
103.88	106.24	108.18	102.13	108.61	99.601	107.48	106.67	98.925	105.76	100.42	104.97	102.92	104.92	100.95	103.46	101.98	95	100.78	100.15	96.739	98.15	103.22	101.48	102.19	102.11	102.98	101.57	102.13	101.52	102.86	109.06	104.61	108.29	102.91	106.9	98.043	103.07	105.44	101.89	105.06	102.54	99.878	103.33	103.93	109.53	98.623	103.42	105.57	104.68
106.78	111.79	105.99	110.31	100.1	110.54	107.01	108.65	109.95	110.68	110.03	103.91	110.69	104.82	108.05	105.58	105.06	106.96	100.04	109.17	106.32	109.17	111.62	110.92	102.83	108.96	113.85	106.44	110.54	102.78	103.67	102.19	109.62	109.91	111.72	103.98	107.81	103.43	107.97	106.17	102.37	110.74	113.73	109.1	109.17	108.91	109.04	107.31	106.47	105.96
103.76	105.15	106.39	104.88	105.52	108	102.35	103.57	111.47	102.18	105.3	101.87	104.36	112.26	109.96	109.33	106.72	112.68	110.13	104.98	102.1	101.64	108.7	110.93	104.83	104.41	96.641	106.94	108.4	104.1	107.59	108.52	103.84	109.93	107.94	109.04	107.46	111.5	102.35	102.32	109.99	101.78	112.06	106.19	99.297	105.46	111.5	109.3	107.6	104.3
105.77	101.26	93.308	95.777	99.309	102.65	98.021	101.92	104.7	94.855	101.02	103.91	101.36	95.175	101.66	101.5	103.96	103.96	101.71	99.485	95.238	100.79	97.472	104.95	102.32	101.01	101.41	104.72	96.878	104.94	97.44	99.944	101.36	99.794	94.535	99.805	99.091	102.32	101.78	102.58	101.46	101.57	101.19	100.54	92.14	99.032	97.977	98.583	98.872	98.742
99.31	101.96	99.346	97.353	104.42	105.65	101.67	95.8	101.28	102.7	98.442	98.333	98.476	101.92	101.34	96.741	98.142	95.43	107.86	95.635	99.052	98.687	101.73	101.63	92.402	100.44	97.673	102.3	100.83	102.6	101.38	104.77	101.72	95.573	98.603	104.02	104.38	98.979	104.09	101.18	99.927	104.5	98.399	99.531	100.27	95.733	97.461	104.8	100.45	107.82
106.33	111.28	115.09	107.09	106.15	107.74	114.59	107.78	111.6	105.2	109.85	111.78	113.51	113.2	110.47	110.2	114.57	113.32	106.48	109.02	105.92	108.83	106.39	107.04	111.32	108.77	107.3	114.58	111.01	113.38	105.94	111.79	107.81	115.95	112.75	108.62	108.28	111.26	116.54	112.62	108.3	106.49	101.52	104.47	114.72	113.22	109.88	106.37	114.54	116.47
106.48	96.247	94.569	100.11	93.43	106.38	114.04	98.785	100.82	97.004	102.6	98.538	98.66	103.76	99.569	99.158	105.12	99.962	103.62	97.854	101.79	97.009	97.113	99.35	98.507	105.48	99.316	105.08	102.5	102.3	100.81	101.44	101.08	108.41	94.138	101.6	98.375	104.84	96.288	100.58	103.16	102.28	100.4	99.857	105.23	102.84	98.151	95.252	103.91	101.11
104.93	101.81	104.37	104.42	101.08	108.35	106.01	104.26	106.23	102.6	103.49	107.92	106.77	96.936	107.63	107.48	108.36	106.34	97.506	108.18	107.8	105.44	106.91	103.15	103.42	111.21	106.31	105.01	99.964	99.201	93.566	101.17	106.04	106.08	110.47	105.08	107.92	103.52	103.33	101.7	102.24	110.83	107.8	109.58	108.77	102.41	104.2	106.83	109.86	98.452
103.42	104.63	107.21	112.05	109.68	110.93	109.22	106.53	110.28	107.71	109.16	103.28	112.06	106.98	111.48	103.87	110.68	109.69	103.93	115.53	106.38	107.37	103.05	108.24	108.37	112.77	105.14	109.22	110.7	104.88	116.25	113.71	109.99	104.35	110.04	112.48	111.29	106.4	108.3	106.79	110.44	110.06	107.48	108.03	104.54	99.513	107.89	114.72	101.4	114.43
108.72	105.16	109	110.39	104.06	106.2	106.97	104.38	105.57	110.35	106.88	106.59	101.07	105.31	110.36	103.01	104.42	99.07	102.67	105.92	104.89	109.71	108.53	107.22	107.73	108.38	107.5	107.52	108.21	105.9	108.94	105.24	109.2	109.24	109.14	101.74	106.07	113.51	99.932	102.83	106.69	106.67	107.7	110.61	105.76	108.81	107.25	104.04	102.02	106.06
104.56	99.581	98.319	102.71	100.73	98.905	102.44	98.181	101.6	100.95	102.72	99.495	102.86	103.81	107.78	100.66	101.26	99.324	99.65	104.58	97.985	106.51	99.95	105.41	98.876	96.771	98.59	96.104	100.27	96.836	95.161	103.74	96.091	98.203	106.53	97.795	103.13	98.858	103.49	102.69	99.79	101.18	100.95	99.636	102.4	104.17	100.99	104.09	102.73	97.678
100.6	108.82	108.01	103.27	109.68	107.24	108.05	107.32	102.78	113.37	104.98	103.29	104.03	101.19	98.097	103.14	106.01	106	108.23	107.12	111.54	105.9	108.12	103.89	107.49	107.13	110.4	115.94	109.89	105.22	100.29	105.02	105.13	98.79	104.31	110.27	106.64	104.43	107.95	107.99	110.09	109.48	102.14	109.87	108.94	97.205	105.66	104.77	108.98	105.79
105.41	110.69	105.21	104.04	112.62	108.71	103.71	106.71	103.73	109.41	100.75	111.62	108.34	107.32	104.32	112.29	101.36	100.05	110.14	105.12	107.27	98.759	102.67	103.2	103.38	103.5	105.05	105.75	108.55	99.177	104.84	110.9	108.65	105.93	103.18	107.23	107.81	107.97	101.82	103.54	105.11	99.506	105.22	108.31	102.97	109.61	109.19	105.04	105.36	104.33
94.867	97.374	95.516	91.282	94.263	95.763	98.692	100.69	96.559	100.53	95.75	94.622	91.852	94.136	94.436	93.766	102.24	98.174	101.01	98.765	93.831	104.82	94.284	99.261	97.419	93.469	99.199	97.088	104.41	96.581	93.113	103.7	96.9	96.475	97.453	97.003	102.07	101.6	99.362	97.776	97.736	98.697	97.059	98.319	100.67	98.881	96.88	103.4	100.26	93.964
102.77	98.469	109.8	106.08	113.29	109.17	109.84	113.75	106.39	103.67	111.34	106.75	107.05	104.37	112.7	107.25	104.79	113.31	109.67	109.65	97.619	110.21	109.22	104.46	108.12	111.85	111.93	106.47	116.38	112.69	109.95	104.28	107.56	108.16	108.03	103.78	112.74	106.1	108.28	115.7	113.14	108.27	101.14	112.73	104.02	104.08	111.5	102.54	110.73	113.45
104.53	109.23	103.79	100.44	103.91	107.93	110.02	106.98	100.77	103.38	106.4	102.33	102.12	103.1	113.27	98.858	108.68	110.3	105.48	110.83	101.29	93.105	105.79	105.22	101.87	107.78	104.65	106.72	105.41	103.67	109.05	106.3	104.88	105.22	108.73	106.63	103.85	107.09	108.26	101.79	104.72	108.46	113.45	106.76	101.73	103.67	105.99	109.54	99.595	103.85
109.74	104.13	108.66	104.87	104.81	107.75	109.49	107.35	107.21	105.92	105.48	104.22	106.61	102.39	105.37	107.33	115.34	109.52	106.9	104.96	107.66	101.65	107.87	109.37	103.67	106.95	102.26	110.62	105.44	110.24	103.43	108.46	101.37	104.68	104.51	110	101.95	106.45	110.06	106.2	104.99	110.65	105.46	109.54	108.64	104.26	105.12	100.41	109.85	107.74
107.31	110.09	112.59	109.01	110.07	106.6	100.49	111.29	109.68	106.82	106.92	102.64	112.9	100.35	104.65	107.93	106.86	101.48	107.97	111.21	101.25	107.24	103.61	107.61	103.22	102.51	108.14	100.97	106.16	106.97	103.95	108.73	107	106.56	107.72	106.2	109.27	107.61	101.58	101.96	101.85	102.16	105.38	104.8	110.89	103.98	103.81	115.08	110.13	99.161
107.19	106.75	113.85	102.68	107.32	103.98	107.59	105.22	107.8	103.85	105.99	104.25	104.15	102.55	111.6	110.99	103.76	102.79	108.55	107.44	105.12	115.51	105.18	109.19	102.18	107.09	102.46	105.87	109.58	105.55	105.08	107.85	105.93	103.72	108.53	105.88	97.619	100.5	95.441	106.43	110.97	108.4	102.57	101.53	105.43	97.436	104.21	116.55	102.98	103.77
106.76	97.075	106.4	110.89	106.28	104.02	109.09	107.87	100.14	106.48	104.51	104.98	110.89	108.36	101.01	104.95	107.26	106.1	107.98	107.22	107.75	108.8	105.35	103.95	110.34	105.64	106.98	106.17	103.21	110.44	107.54	108.1	110.57	102.32	102.84	111.72	104.51	102.57	106.84	102.22	98.265	99.333	101.93	106.5	115.3	107.28	101.79	105.12	108.33	102.01
116.85	102.03	106.5	114.1	109.79	105.44	113.32	108.93	107.72	108.68	102.28	107.84	108.37	104.74	103.18	108	102.69	108.12	103.69	112.91	104.64	109.42	107.54	108.63	106.68	105.62	110.66	112.71	111.34	111.11	110.91	109.19	107.42	107.82	108.63	109.3	111.17	102.85	104.1	107.45	107.03	112.41	107.69	101.12	103.81	108.28	106.56	104.43	107.8	110.38
94.257	96.858	97.75	96.953	99.714	95.596	94.782	96.527	97.328	96.966	101.13	103.32	95.255	98.136	98.502	98.771	96.838	96.498	91.188	95.083	99.313	98.499	97.883	94.887	97.676	96.979	93.371	94.946	102.79	102.07	94.007	98.876	99.921	97.97	91.786	105.22	94.304	95.791	97.363	99.808	95.963	103.86	95.288	101.05	97.114	93.814	100.52	94.437	95.051	96.925
106.44	109.85	109.46	104.73	109.26	109.55	109.7	104.75	100.3	109.25	106.28	103.16	109.77	104.83	112.93	102.33	111.7	108.32	110.69	105.2	104.53	106.54	104.29	110.12	107.75	100.8	105.21	111.73	107.14	106.06	103.44	104.23	105.62	108.85	105.25	106.86	98.973	107.53	105.61	106.51	110.52	100.61	103.43	106	100.65	112.28	108.04	107.44	105.58	111.66
101.9	98.561	91.44	98.375	94.543	101.07	94.98	101	96.103	95.661	100.56	101.64	100.13	91.239	96.889	97.22	98.321	99.373	93.034	103.87	95.038	98.299	97.835	96.921	106.64	104.27	103.3	95.601	102.13	99.171	98.826	106.56	102.87	101.48	96.536	102.27	100.55	97.687	97.74	96.528	99.604	96.051	98.403	96.906	98.903	94.86	96.224	96.02	95.212	98.076
110.96	99.068	105.35	103.43	107.65	106.95	109.75	103.22	102.65	107.78	98.295	110.73	102.19	104.76	103.49	114.07	99.718	103.84	112.68	101.02	109.13	106.41	109.88	108.03	108.36	108.4	105.08	104.68	104.97	107.46	107.96	104.04	101.58	106.92	105.73	109.66	104.85	102.39	106.07	104.28	107.52	103.78	105.33	106.1	107.86	105.32	110.41	100.75	109.59	105.41
105.59	108.63	102.69	107.38	98.293	105.6	105.86	105.32	105.79	108.56	108.89	109.65	100.11	105.73	103.34	104	97.074	108.2	102.99	109.13	107.8	106.54	110.88	106.2	103.79	110.72	105.85	106.46	106.42	103.57	104.89	100.46	106.36	106.48	99.795	108.81	109.93	105.91	109.47	106.99	101.14	108.62	99.297	101.82	104.4	104.61	106.65	116.5	101.64	108.67
109.78	104.53	94.655	105.12	116.78	104.22	108.06	106.59	107.58	105.93	108.61	102.88	112.84	106.53	103.38	106.49	104.62	106.6	107.08	110	105.17	103.16	111.33	107	104.84	110.57	99.743	107.32	106.03	103.05	112.14	105.62	107.17	110.17	99.906	100.07	105.98	108.28	106.34	116.09	104.02	99.442	105.31	109.44	105.64	109.21	110.35	112.4	100.28	104.95
110.52	101.76	104.48	117.78	104.56	102.46	99.718	105.4	105.31	101.92	103.6	106.26	105.11	107.68	104.02	99.046	110.18	106.42	104.52	112.62	105.25	103.55	108.96	107.89	104.01	101.7	104.67	103.01	109.55	98.611	101.53	112.11	111.51	103.58	106.25	106.76	107.04	106.55	105.82	106.29	106.29	110.08	106.53	107.36	102.87	100.94	104.17	107.03	101.65	105.65
102.17	102.37	97.318	102.84	100.75	96.652	102.82	102.1	93.79	99.657	101.19	107.79	98.095	97.711	105.58	102.82	100.14	99.932	102.24	101.39	95.473	101.87	100.66	97.528	92.548	98.134	100.62	99.516	100.99	103.39	101.42	95.779	97.866	100.46	108.38	105.19	105.34	103.45	101.6	95.732	105.27	103.13	98.352	105.61	104.47	100.15	96.6	98.194	106.24	104.13
103.07	105.6	100.86	102.98	107.1	97.822	106.67	113.17	106.47	106.46	104.26	103.92	104.9	105.3	103.68	105.83	105.06	106	105.31	108.26	104.71	102.91	106.22	110.31	102.97	104.59	100.77	103.68	102.92	106.22	105.53	101.08	106.88	97.68	109.22	100.91	104.53	107.89	113.12	104.51	104.16	109.66	110.89	105.99	105.83	102.69	106.27	109.16	107.66	105.52
109.02	103.8	103.76	109.69	107.68	112.93	109.31	109.15	106.99	110.69	114.82	114.92	105.75	106.26	107.26	105.97	112.26	111.95	107.97	112.99	104.34	108.66	110.74	109.02	103.49	106.07	107.36	109.14	109.4	108.77	103.73	108.51	107.89	109.15	108	108.02	104.93	111.01	102.2	109.7	111.06	109.99	114.41	108.6	107.7	111.24	110.67	106.23	107.33	103.47
102.36	101.37	101.32	104.09	103.87	109.31	107.84	101.71	98.046	106.13	107.49	99.901	104.13	108.14	108.7	106.6	107.06	107.76	110.02	110.67	105.87	104.65	111.68	106.89	111.57	100.38	102.65	105.1	110.82	107.19	103.25	102.68	106.71	100.55	105.37	106.39	113.48	105.27	105.08	104.57	98.099	104.86	103.52	103.58	107.19	104.38	106.43	104.84	107.19	107.74
101.63	98.626	102.83	95.546	105.15	105.28	101.98	97.414	98.469	98.665	106.85	100.77	95.506	100.82	109.22	101.3	103.56	107.52	105.26	102.84	99.981	93.503	104.31	100.04	105.78	97.72	101.76	97.065	87.895	99.664	96.021	106.25	101.72	99.282	98.736	106.83	101.39	94.569	96.16	103.85	100.15	100.16	104.33	101.41	98.667	99.706	104	98.711	98.393	103.74
106.96	104.52	108.85	106.87	107.52	98.359	102.08	107.14	107.9	112.26	106.01	106.29	107.13	107.4	112.04	105.08	111.97	109.37	107.38	107.35	101.88	107	108	106.8	101.99	104.58	110.93	108.15	104.99	98.912	100.03	106.5	103.22	102.03	103.01	104.76	104.7	104.94	106.69	113.12	105.98	106.02	107.33	109.95	103.54	103.6	105.06	99.906	107.47	109.65
96.433	97.401	97.811	98.622	94.984	97.781	97.418	100.47	101.07	96.13	93.728	101.48	95.394	95.429	101.2	100.24	93.996	99.72	101.41	98.028	99.243	97.077	94.421	101.58	99.328	92.041	99.012	96.014	100.23	90.342	99.211	96.095	97.717	97.116	93.005	99.702	96.642	98.547	97.997	102.46	96.088	100.12	98.043	98.334	92.394	97.043	101.03	97.76	98.189	101.48
107.87	114.66	108.64	115.85	109.32	115.96	109.95	111.18	107.01	114.52	107.91	111.86	110.5	106.46	106.48	102.96	104.55	107.74	108.04	101.73	104.39	110.59	103.59	113.01	111.29	113.29	104.95	106.09	110.82	110.96	107.15	106.7	103.93	101.02	114.96	111	113.25	112.54	103.11	104.33	107.98	103.74	112.46	113.72	109.77	109.27	113.71	107.21	111.78	109.92
108.46	112.82	109.72	109.21	101.54	105.11	112.02	102.62	109.32	106.93	101.95	109.73	103.66	104.34	101.97	103.89	106.04	113.4	110.17	102.7	113.96	102.35	108.84	109.76	102.03	103.66	106.8	107.16	103.62	103.94	109.01	107.26	110.1	102.89	104.39	111.3	105.24	107.67	106.96	109.82	110.36	109.03	109.96	113.66	105.78	106.34	102.69	106.11	107.86	106.5
108.82	101.37	101.41	107.04	104.25	102.29	103.94	106.9	106.4	104.76	103.56	108.38	105.45	112.01	102.94	105	104.12	105.94	104.88	103.62	115.23	99.252	103.28	109.37	109.98	111.12	106.85	110.59	97.875	105.54	107.71	104.51	115.81	104.39	100.72	100.32	105.73	110.73	100.39	103	110.09	102.28	107.35	104.8	104	102.07	106.98	109.86	103.73	107.5
108.27	105.35	110.18	103.62	109.75	109.96	107.94	107.03	109.95	101.48	106.61	104.98	112.15	104.46	108.22	110.12	107.41	107.34	103.72	106.74	113.49	111.22	109.29	113.78	109.15	101.24	110.06	113.95	107.01	105.08	104.82	110.22	103.49	105.75	106.53	108.07	105.47	108.16	107.54	108.57	108.41	107.92	110.2	102.8	113.5	100.79	110.77	112.57	108.58	103.01
100.42	94.445	99.711	101.92	104.84	96.889	94.956	97.58	105.14	92.369	102.22	95.717	99.393	111.92	100.62	99.256	101.43	97.653	97.855	101.5	99.218	91.623	99.105	104.11	103.8	104.5	98.329	101.29	106.24	104.94	99.92	102.55	96.55	99.95	100.02	106.23	97.817	98.073	101.38	93.429	103.66	93.449	100.57	98.376	101.26	96.791	102.96	107.79	106.66	101.2
106.11	109.56	108.64	108.58	111.57	103.43	108.93	106.66	105.15	106.85	110.04	109.03	110.67	114.78	107.35	108.69	106.96	110.53	106.94	109.07	114.44	108.44	106.92	106.91	109.68	111.14	102.24	108.56	106.34	110.84	112.38	110.19	107.71	105.33	111.29	108.17	106.22	111.26	107.47	105.43	107.52	109.12	102.58	106.37	111.39	109.01	107.84	106.9	107.99	107.39
104.77	103.01	112.73	100.38	111.07	110.64	107.82	108.05	104.08	110.08	117	105.91	105.32	109.54	107.46	108.37	110.71	112.95	108.84	108.54	110	112.14	106.75	109.32	109.28	103.06	109.87	109.05	108.5	110.17	114.67	108.38	112.18	105.99	108.81	108.48	112.94	104.11	108.82	110.86	112.82	108.71	114.43	104.75	112	112.31	109.07	103.9	114.62	102.34
109.63	108.11	108.24	109.52	111.62	110.57	106.85	111.32	108.69	103.37	104.33	105.44	108.38	112.09	108.39	106.57	107.97	107.49	109.59	112.91	108.61	112.48	112.19	100.92	112.32	109.78	108.79	109.27	107.57	109.85	109.64	108.09	104.46	109.57	104.89	107.42	104.87	106.11	108.26	110.2	107.06	105.59	105.18	111.07	115.83	106.54	107.03	110.77	106.85	107.02
104.31	104.97	106.12	101.26	103.79	104.6	110.36	108.78	111.54	110.89	105.18	108.74	110.72	105.9	109.43	101.65	109.1	104.08	107.59	112.88	108.46	99.58	106	106.47	101.61	106.42	105.97	102.93	107.95	103.15	104.54	104.56	103.56	106.16	107.2	108.5	105.29	103.56	103.36	109.1	101.54	100.45	107.78	106.66	106.53	111.6	105.52	101.33	108.31	98.298
101.88	110.73	107.01	112.78	107.77	111.91	111.87	110.7	107.65	105.25	103.53	112.66	111.14	111.55	107.71	110.81	105.96	111.72	106.3	113.5	109.47	116.25	108.31	105.16	110.62	107.11	107.66	109.2	109.6	107.34	110.02	109.6	119.64	112.21	109.39	107.36	104.52	109	111.78	111.58	104.86	107.34	110.34	105.04	103.75	111.12	110.63	102.14	107.89	102.11
107.94	101.59	102.89	106.14	95.663	100.54	98.828	95.838	98.363	99.776	101.02	98.587	100.74	107.99	103.19	99.778	93.861	104.32	100.83	100.06	107.17	101.13	98.736	98.802	100.97	102.01	92.984	101.03	99.94	97.574	101.68	106	98.238	104.68	99.568	98.022	105.01	99.563	103.56	105.22	97.954	98.4	96.091	99.583	102.35	102.19	103.61	108.64	106.77	100.84
99.172	104.89	103.46	101.09	99.053	95.478	101.93	102.42	100.24	100.1	99.016	100.27	105.59	101.77	97.682	106.2	99.677	102.91	101.99	100	103.09	106.3	98.992	105.2	100.61	107.06	101.16	105.1	100.46	103.11	100.58	103.55	104.25	102.23	98.128	94.497	99.343	101.61	100.8	103.75	98.603	100.57	101.8	90.939	107.55	102.91	97.135	105.57	102.91	100.73
99.301	94.769	101.7	101.88	104.48	95.668	96.963	101.07	99.729	92.12	97.846	101.71	101.97	101.56	103.25	103.69	98.083	99.026	93.214	91.99	95.705	103.79	100.37	96.506	101.02	100.13	98.471	102.87	102.06	105.72	97.982	98.842	105.08	100.86	99.44	96.647	98.925	93.452	101.47	95.61	96.509	89.09	103.8	96.274	101.86	97.168	94.029	101.7	94.974	96.336
108.53	109.17	113.39	107.56	104.3	112.15	109.2	116.38	104.38	109.86	108.94	105.63	106.99	112.87	97.993	103.37	108.78	103.71	107.36	107.43	111.07	110.74	117.54	107.48	105.35	104.36	108.68	105.23	110.72	109.97	104.66	107.81	108.45	106.6	110.85	111.45	105.56	110.29	105.11	105.14	106.06	109.25	107.59	103.32	104.68	105.31	102.37	103.18	110.49	106.77
104.52	104.63	106.63	110.89	110.36	110.82	107.12	104.2	100.99	106.31	103.42	108.9	108.02	106.82	107.75	109.79	106.52	105.46	112.95	106.64	113.35	111.85	108.37	109.05	103.04	105.6	105.79	108.03	104.65	106.46	104.97	103.58	105	112.03	112.11	106.59	97.531	110.34	104.54	102.58	101.98	107.2	104.94	98.37	107.19	100.14	100.25	103.4	99.873	109.89
95.929	99.741	97.735	102.31	98.931	95.94	99.867	99.999	101.99	98.726	97.704	101.95	97.76	100.3	99.076	105.57	99.852	97.44	104.04	96.753	96.092	101.55	102.03	98.132	100.91	98.601	96.819	96.557	98.355	99.397	94.139	102.95	98.504	97.964	99.379	102.12	99.721	95.584	95.909	94.671	95.025	100.77	100.92	108.11	99.426	94.221	95.407	99.681	108.21	100.55
113.16	110.36	107.11	101.87	109.07	109.99	109.75	113.16	99.8	106.28	107.76	102.2	106.26	108.7	110.45	110.53	111.64	109.09	105.01	112.12	116.46	112.29	108.23	105.5	111.09	106.86	107.3	107.28	110.36	108.43	108.12	113.87	110.23	109.38	110.94	109.49	105.38	107.31	119.01	106.97	106.38	111.16	112.31	109.61	104.18	109.44	107.75	108.1	109.91	114.07
114.96	108	110.2	106.91	116.7	106.17	109.52	109.43	111.46	106.81	107.89	112.86	115.49	109.43	105.56	111.18	109.2	118.8	109.1	106.69	109.87	108.43	107.88	114.98	112.55	107.18	108.53	109.18	111.13	108.22	113.59	108.84	106.99	110.44	110.38	107.92	110.89	111.46	109.24	111.09	110.14	112.76	111.11	107.56	106.83	113.85	106.75	109.74	108.4	107.58
108.37	105.02	108.37	106.47	108.39	102.06	109.11	105.27	108.82	106.59	107.03	101.29	104.85	107.54	110.19	104.11	109.22	106.46	106.13	107.03	105.86	97.588	103.68	109.71	104.31	111.79	104.99	102.17	104.41	107.25	105.29	107.51	108.07	111.71	100.37	106.6	106.94	111.13	98.898	105.91	109.07	107.35	107.83	104.94	113.16	113.5	107	102.7	105.88	107.01
107.01	111.64	101.36	112.15	111.12	108.94	105.53	111.85	107.21	104.97	106.3	106.24	104.93	118.83	113.32	105.76	113.82	106.47	104.9	115.42	108.28	108.68	110.99	109.95	107.95	109.71	107.87	107.77	101.62	114.88	100.61	107.66	106.23	108.6	103.69	110.43	109.36	110.4	108.56	104.42	106.02	107.86	106.02	103.98	110.02	110.97	105.15	108.2	113.85	110.29
111.29	102.64	98.686	102.89	108.7	107.12	107.43	104.55	108.06	110.14	104.16	106.42	103.62	111.2	108.76	103.98	109.97	103.8	102.51	100.1	106.52	105.16	107.38	100.29	106.38	99.351	112.29	111.54	104.27	105.25	109.66	103.77	102.96	105.6	106.62	110.48	96.921	103.7	106.49	107.59	103.46	108.86	106.75	111.25	102.72	108.64	108.08	106.07	107.17	101.91
106.25	103.83	96.981	109.91	105.41	103.06	106.63	104.07	105.27	108.78	111.72	106.65	98.959	110.46	104.52	101.19	108.75	109.54	103.24	112.83	103.08	107.93	100.9	103.18	111.12	103.4	103.35	103.79	105.91	102.11	105.85	106.64	105.72	105.09	111.79	104.17	104.31	105.17	104.31	107.89	104.59	106.17	105.68	107.2	104.55	102.8	105.43	101.62	104.32	104.36
100.03	100.53	101.36	106.04	95.714	102.45	96.131	102.77	98.847	100.35	103.54	99.154	101.8	100.55	98.703	103.44	95.397	96.394	105.31	100.42	106.73	99.907	103.93	97.947	107.8	100.54	106.22	103.91	97.275	99.793	100.51	97.915	106.12	94.225	100.84	99.959	99.692	97.9	98.054	102.02	102.14	100.9	97.808	107.19	103.77	99.014	100.75	100.77	106.18	98.974
101.28	108.45	104.5	104.17	107.31	106.82	106.55	105.45	110.57	112.32	105.74	103.89	103.84	103.47	108.69	105.54	109.81	106.22	109.83	104.62	109.17	105.95	103.14	96.466	110.15	108.55	107.54	111.86	106.51	103.91	103.84	102.65	103.64	102.18	109.87	108.17	109.61	100.07	104.68	105.99	108.07	109.06	111.94	106.05	104.46	99.008	104.15	106.16	104.38	101.66
103.53	101.35	99.366	103.96	101.93	101.8	105.63	104.15	95.565	101.63	90.426	101.52	98.18	100.81	97.112	98.623	92.437	98.377	104.22	100.55	103.38	96.121	102.59	100.39	95.913	99.886	107.87	95.864	96.606	99.917	98.007	100.57	97.159	110.06	103.39	102.17	106.33	102.56	95.283	103	93.399	97.336	98.246	94.251	99.664	102.4	100.55	101.99	100.99	100.88
102.11	97.357	97.124	100.37	99.495	100.55	109.11	98.74	103.08	97.076	98.302	100.82	89.742	96.172	101.11	97.742	98.605	96.033	92.375	99.454	103.77	101.17	103.15	101.82	101.96	103.36	96.518	97.729	97.627	97.557	97.638	102.36	107.44	103.92	100.21	99.476	98.313	105.66	102.71	100.83	96.584	100.61	102.47	99.851	96.575	102.4	105.01	104.53	98.105	98.045
109.54	107.58	105.18	110.02	106.98	107.28	107.84	104.19	103.33	110.74	104.49	103.79	104.55	104.47	103.03	101.83	109.69	104.91	106.04	106.28	107.64	103.28	103.41	105.46	106.92	110.02	110.13	103.86	101.16	102.91	104	99.341	106.95	102.72	112.61	106.9	100.93	100.62	103.38	108.98	110.5	112.06	100.76	104.53	104.21	109.15	107.13	106.11	105.89	102.28
98.879	103.28	104.62	99.571	97.915	97.307	101.11	95.608	97.31	105.47	99.565	91.7	103.15	104.31	96.981	98.119	103.25	102.83	103.42	98.584	100.26	102.76	97.137	107.43	99.354	100.47	99.721	94.948	98.871	101.27	98.409	100.81	102.11	96.186	100.2	97.586	92.103	104.69	107.96	102.36	99.258	97.894	97.709	100.05	106.34	103.53	100.47	104.64	103.9	107.62
107.18	108.26	110.32	105.13	115	101.18	114.67	108.59	106.34	103	108.73	111.72	102.84	105.67	108.84	107.83	106.22	107.93	111.58	112.38	116.81	103.18	112.07	105.27	115.01	103.87	113.54	110.48	109.09	106.37	107.86	111.99	110.46	108.12	108.58	109.42	105.03	112.58	104.36	108.03	108.83	108.68	116.32	110.74	109.13	110.33	106.69	107.48	98.644	116.39
103.28	107.37	111.07	101.66	97.57	105.35	107.53	100.35	102.92	105.49	107.14	111.62	103.31	107.47	103.06	102.65	104.75	103.87	110.06	105.75	112.07	106.9	109.38	101.89	101.61	111.57	105.06	103.22	98.158	107.92	99.818	102.69	108.23	106.05	104.69	101.96	101.27	103.83	99.14	105.17	100.75	106.02	97.713	103.76	112.29	96.031	98.564	98.968	101	99.766
108.45	113.3	113.09	106.05	106.3	107.37	105.52	108.23	112.22	110.63	111.36	100.34	106	106.53	106.39	108.93	102.64	110.22	100.59	107.42	104.25	109.66	108.36	112.04	107.45	109.82	103.13	105	109	105.38	109.83	114.11	114.52	107.13	109.15	112.36	105.79	100.69	109.1	106.42	105.66	103.45	107.22	104.67	108.33	101.83	111.8	113.95	106.06	112.18
98.462	97.09	105.02	101.53	101.38	100.69	100.63	102.26	96.219	95.22	98.325	105.42	104.48	97.719	97.289	98.04	102.49	96.534	103.07	100.68	107.32	100.95	96.799	106.3	99.461	94.707	95.57	101.18	98.347	102.13	96.953	102.57	96.454	96.911	102.43	94.874	99.172	98.306	94.39	106.74	98.094	104.14	96.539	102.62	97.583	100.19	104.29	100.01	105.46	102.33
103.68	111.12	111.56	102.73	105.43	101.19	109.31	103.08	109.93	109.53	105.1	112.54	103.57	105.04	107.88	109.83	100.67	106.82	106.41	107.88	102.04	109.95	103.78	99.964	106.35	101.52	107.96	106.62	110.68	105	103.55	108.74	110.57	107.56	107.58	103.24	105.99	104.38	109.36	109.53	105.99	108.7	105.52	101.95	109.94	108.45	107.84	106.55	99.694	108.66
108.26	108.84	116.21	117.18	110.05	112.06	113.98	109.69	112.67	110.25	109.83	107.83	115.22	114.4	106.71	113.76	109.6	110.22	108.07	104.85	109.84	113.05	107.96	107.38	108.68	107.33	114.75	111.77	108.93	112.13	103.25	107.37	106.13	110.87	108.86	107.62	108.72	109.27	111.68	109.7	108.89	110.29	108.26	116.45	112.74	106.45	112.94	111.48	111.69	110.34
97.343	102.8	98.442	102.68	100.79	96.443	101.64	97.677	101.47	102.66	99.761	95.877	99.353	99.051	97.063	99.095	104.15	101.12	96.353	102.52	97.975	99.581	100.27	99.162	100.15	96.976	100.56	104.62	96.575	100.07	101.97	102.36	98.455	95.592	97.344	98.602	99.571	94.231	93.058	101.59	101.63	102.27	99.721	98.201	99.024	98.586	97.679	105.55	100.54	104.48
101.83	102.58	110.39	103	99.019	99.291	99.633	105.65	105.92	103.18	98.121	106.3	98.832	104.16	105.88	99.768	100.23	102.83	104.2	103.97	98.215	100.35	102.56	101.76	102.63	99.628	97.999	97.725	103.95	102.88	99.682	105.04	94.895	98.213	108.88	102.04	100.45	100.01	104.65	103.76	102.53	96.883	95.139	101.68	101.74	100.48	105.19	103.01	102.75	102.98
103.74	107.78	106	106.18	110.95	108.03	108.55	103.23	108.61	98.784	105.16	102.97	108.85	100.19	103.02	108.81	105.46	106.81	103.35	121.11	105.61	105.53	98.033	114.97	110.68	106.74	108.46	107.68	104.62	105.29	109.16	107.89	112.32	114.53	107.07	102.47	108.95	104.41	101.52	98.824	106.38	110.02	108.87	101.65	105.4	112.11	100.77	108.61	103.66	102.91
108.14	105.68	104.31	105.82	102.17	110.84	100.98	109.14	105.29	106.64	106.43	103.08	104.33	100.35	106.17	103.84	110.09	98.235	108.66	102.45	99.029	105.54	103.03	99.387	108.13	114.08	104.47	105.27	103.75	104.95	106.06	102.28	100.22	112.04	105.76	108.82	102.82	107.55	107.49	102.62	104.52	108.49	103.55	103.11	108.25	108.64	107.67	106.42	112.41	102.7
108.46	103.72	99.251	103.82	109.09	108.93	104.48	110.77	111.58	109.79	107.54	109.9	104.18	103.95	108.38	103.19	106.32	103.1	106.53	105.64	104.79	109.1	114.2	109.46	105.71	107.14	102.52	108.56	106.88	105.92	107.06	104.81	106.12	103.67	107.02	105.38	102.52	104.77	110.17	104.57	102.62	102.72	99.257	100.4	101.92	104.2	106.88	102.31	107.61	110.48
101.18	106.56	105.09	101.13	103.33	105.37	96.036	104.77	110.17	102.92	104.68	102.57	101.45	105.3	102.69	107.86	100.24	99.505	100.86	102.09	102.25	107.17	96.895	101.4	104.17	97.624	105.05	102	102.26	103.93	107.46	99.44	96.745	100.31	104.72	106.58	102.6	102.42	98.373	105.1	106.84	101.4	108.8	100.54	97.969	105.01	98.054	106.92	99.776	104.21
101.49	109.31	111.34	117.89	104.96	109.78	107.93	106.95	108.53	107.13	111.31	104.54	109.35	106.88	109.45	113.03	104.8	106.27	109.62	109.64	103.98	107.96	112.49	112.75	108.18	111.51	108.16	109.58	109.22	105.92	110.15	109.75	105.02	108.21	113.94	109.23	107.2	108.95	104.85	108.54	107.87	107.02	104.77	102.96	105.2	107.96	113.53	110.49	106.15	108.09
111.44	108.28	108.3	105.85	100.23	106.93	111.72	101.78	104.13	101.25	105.73	108.18	103.42	108.96	111.5	109.22	106.14	110.06	107.29	116.07	103.87	110.93	110.35	105.17	100.71	111.22	107.25	104.57	107.29	102.77	107.37	112.2	106.7	94.5	109.02	109.43	107.92	101.33	109.14	100.19	101.21	107.25	111.77	106.4	105.34	102.18	108.57	108.81	101.61	103.01
102.45	104.63	106.79	109.81	105.29	114.3	106.36	108.51	105.08	103.79	112.23	108.85	106.5	110.37	106.18	109.68	107.4	102.26	100.18	104.63	105.47	111.96	103.47	108.28	107.92	111.91	107.12	101.35	102.94	107.23	108.39	112.55	102.45	101.96	102.9	110.21	103.29	108.19	103.21	110.7	106.88	105.38	103.61	104.7	102.61	105.39	103.12	110.41	108.91	104.25
110.57	105.89	110.52	106.39	108.31	104.92	104.42	108.47	115.92	117.15	109.88	111.75	109.22	113.53	112.08	111.23	113.76	109.67	113.02	111.17	112.56	102.5	115.82	106.9	113.57	107.89	108.63	108	115.61	105.91	113.89	105.54	112.01	107.78	112.17	105.88	109.93	110.04	106.23	111.38	107.98	107.27	119.57	113.53	109.63	109.5	108.63	113.39	117.2	111.86
102.15	107.09	108.26	106.98	104.26	107.98	113.67	104.96	109.12	105.1	101.57	98.836	109.88	109.82	106.27	107.37	102.59	109.95	110.28	110.57	109.03	104.98	110.56	109.93	107.65	105.47	107.56	104.05	105.79	106.15	105.89	106.47	104.82	104.52	100.69	111.74	101.06	102.49	106.64	106.8	108.13	103.19	108.41	105.75	106.07	98.531	106.21	105.63	107.05	106.67
99.484	98.424	96.283	102.9	101.54	101.02	102.62	102.63	102.6	101.85	98.59	103.83	100.42	100.83	96.945	95.676	96.376	100.22	101.65	98.88	97.27	105.86	99.671	94.826	94.789	96.88	98.38	96.644	108.09	94.566	94.489	98.977	100.63	103.23	95.221	95.912	96.438	104.68	106.88	95.207	95.344	99.715	101.61	103.86	101.19	99.509	105.65	97.657	101.27	99.324
101.99	107.37	109.88	111.35	114.71	115.89	111.32	115	113.51	107.53	110.06	110.83	109.81	111.04	109.68	110.65	104.46	116.07	110.17	108.79	115.72	110.61	110.78	108.07	113.34	112.45	114.93	115.27	109.06	105.23	108.08	108.87	112.79	109.59	114.65	110.7	115.68	107.63	110.49	104.84	116.1	114.3	106.67	108.34	113.67	118.03	105.2	111.86	112.07	109.04
101.36	100.29	108.39	109.56	106.36	104.75	104.97	100.79	107.24	106.27	101	104.39	103.88	110.38	113.14	106.61	108.57	108.87	100.23	103.98	105.96	108.84	100.52	114.27	104.73	108.77	103.25	112.04	102.85	106.4	108.04	107.14	99.776	106.83	102.31	102.8	104.94	109.77	104.6	102.64	113.81	105.16	101.14	102.57	105.22	107.04	109.2	106.04	104.26	103.68
104.09	102.89	99.495	100.6	98.77	97.241	99.837	94.228	92.507	92.032	103.96	96.586	93.526	97.118	101.7	88.902	93.259	99.254	94.42	107.21	103.34	99.923	100.84	101.59	95.508	101.64	97.466	99.278	98.972	102.55	103.35	93.545	99.235	101.9	99.021	103.46	95.322	99.912	98.428	98.428	97.662	95.409	97.755	97.576	101.52	99.854	95.735	97.436	96.998	101.38
100.03	105.8	100.29	102.87	99.04	104.71	98.131	101.48	101.95	101.53	100.39	100.9	97.618	99.187	98.647	102.49	96.956	102.83	98.623	100.31	100.63	106.5	93.319	105.6	93.04	100.51	98.885	100.15	97.162	104.19	103.19	105.02	99.023	97.409	101.37	95.294	104.49	107.17	100.64	102.61	98.448	101.52	104.18	104.63	97.076	104.51	102.72	101.76	105.74	103.98
103.37	108.65	102.72	106.42	111.76	104.87	110.5	104.98	99.033	106.44	107.31	106.48	103.81	104.27	103.21	106.58	106.35	102.63	103.57	110.7	106.59	105.82	99.422	109.96	108.75	102.38	108.05	103.09	110.46	107.66	111.94	104.02	102.44	104.48	105.82	107.76	106.97	100.84	108.12	106.2	107.19	99.687	107.1	101.72	110.61	103.44	106.93	108.87	101.3	102.05
109.09	103.31	113.86	111.37	116.77	107.86	109.88	110.85	110.72	114.75	109.78	107.05	108.69	110.77	110.81	115.33	118.74	109.01	111.78	113.54	117.27	110.96	111.9	119.05	112.49	106.58	105.55	109.41	111.9	114.52	108.95	109.26	108.54	113.32	111.58	113.14	107.7	111.18	114.5	111.53	113.51	110.82	113.1	113.26	100.54	111.72	109.07	110.78	105.11	106.86
104.35	112.32	108.33	103.68	107.68	109.3	100.25	106.79	101.67	103.3	109.73	103.16	109.11	101.38	103.63	107.83	106.6	105.84	102.23	114.7	104.65	113.07	105.24	106.71	95.844	104.31	107.86	106.94	104.84	106.1	101.82	102.71	109.06	103.66	102.86	108.82	106.22	102.31	106.23	111.87	108.42	106.21	101.46	100.43	111.64	104.3	108.06	108.99	106.31	106.6
108.69	104.76	110.4	108.3	108.94	108.18	114.88	111.22	111.39	108.43	112.04	106.23	105.59	107.31	106.98	106.46	105.76	112.77	108.36	105.96	105.42	111.94	109.75	105.94	107.59	107.13	103.57	113.39	107.11	112.75	112.52	101.72	110.65	110.46	112.64	111.7	107.41	105.91	113.62	110.15	117.09	109.34	109.43	114.25	112.92	106.39	113.86	107.59	111	108.3
111.9	113.78	109.96	107.77	110.94	118.77	113.29	107.03	105.11	104.91	107.24	111.06	109.65	109.88	111.23	113.74	114.6	112.92	99.902	107.31	109.32	107.94	109.5	108.24	109.09	111.15	114.49	106.2	104.26	103.61	101.34	108.49	110.97	102.65	102.13	110.5	111.3	112.86	117.31	109.39	106.08	111.95	109.64	106.9	112.84	109.9	105.61	109.14	111.14	112.28
107.21	106.61	110.66	103.87	105.32	109.38	114.33	114.88	104.62	108.99	112.62	115.77	106.74	104.67	106.5	106.32	109.9	112.21	109.36	109.11	106.99	112.07	108.58	109.07	107.11	110.71	103.88	110.51	111.83	111.13	112.6	108.74	107.51	105.37	106.2	102.11	112.17	113.62	103.22	119.08	107.68	109.93	113.56	109.61	112.65	108.45	113.34	111.24	102.18	107.12
107.77	101.46	109.46	104.47	110.12	112.49	109.78	109.78	108.95	110.94	100.22	109.59	113.35	111.44	111.41	108.56	102.28	106	101.84	108.4	105.61	100.85	105.31	112.39	108.78	107.17	112.95	97.489	113.01	109.85	104.2	106.57	113.29	109.5	102.68	109.1	111.28	119.71	103.67	104.23	107.02	100.29	102.96	106.77	102.69	109.99	108.3	112.33	113.2	114.01
104.12	112.99	102.71	103.42	109	105.88	106.64	101.9	107.63	110.63	104.86	103.22	105.48	103.01	110.56	109.84	108.54	105.38	108.33	99.068	109.46	102.93	101.94	104.42	109.78	113.04	110.91	101.99	104.01	104.98	110.96	109.65	102.15	107.43	111.5	98.368	111.75	109	104.2	105.26	105.76	105.32	110.12	104.5	106.5	105.41	108.75	111.65	106.71	108.74
106.5	102.57	105.88	110.11	103.56	102.41	103.93	105.54	102.25	108.27	103.99	106.54	104.06	101.67	109.98	108.71	105.01	103.87	110.68	108.38	108.39	103.25	106.1	101.41	112.66	109.33	107.31	102.86	107.28	102.04	108.25	103.39	102.53	101.89	102.96	106.31	106.83	109.95	111.01	102.32	112.51	111.09	106.89	108.24	109.7	104.6	104.72	104.78	99.296	102.66
102.36	103.56	110.35	107.87	108.62	109.89	108.35	112.39	108.4	101.82	107.29	106.41	112.68	110.38	112.56	105.42	107.61	107.47	109.19	109.38	106.4	103.24	108.5	108.57	104.58	106.4	108.12	112.31	106.92	111.5	108.28	112.26	109.46	102.81	112.07	111.65	109.4	102.78	103.1	109.18	107.43	108.97	107.63	109.23	106.01	105.86	104.15	106.98	109.85	107.64
106.48	113.85	108.95	116.06	114.37	108.41	109.55	105.05	109.14	108.9	112.15	101.03	103.78	112.69	101.23	111.24	107.88	103.58	110.42	108.84	108.98	108.45	107.04	110.74	109.59	108.23	111.58	107.53	102.31	105.33	113.05	114.9	117.65	106.91	103.9	110.89	112.98	112.34	107.15	111.81	108.16	105.85	108.81	108.87	107.16	106.35	115.83	101.59	108.23	114.19
99.225	93.963	100.19	97.748	97.039	96.497	98.405	99.57	97.448	101.29	97.086	101.4	96.079	99.239	95.134	98.213	97.313	100.68	95.401	97.216	90.106	95.613	94.493	98.559	101.37	102.27	102.74	97.255	98.205	94.972	101.18	102.53	95.863	94.105	94.557	101.46	95.55	102.96	95.253	101.54	98.101	98.47	98.226	101.18	100.34	100.13	105.93	89.752	98.127	99.064
104.86	111.01	110.99	103.22	104.3	108.71	107.78	112.49	108.65	103.84	105.69	104.8	104.56	105.24	104.2	108.79	108.04	107.58	103.79	103.37	104.89	105.62	100.6	110.87	109.05	105.73	102.84	104.08	110.9	105.37	105.72	102.09	102.68	98.803	110.97	106.52	102.89	112.58	113.14	98.771	106.52	104.53	106.7	104.5	110.78	105.58	107.97	106.85	107.47	107.59
110.42	105.32	111.16	105.64	108.26	105.2	111.75	109.35	106.75	108.64	110.39	110.03	112.45	109.98	112.87	111.81	119.96	110.33	108.08	111.89	111.46	107.3	111.25	111.1	113.19	115.32	116.47	109.45	109.7	106.06	106.92	106.79	107.36	108.03	111.92	112.23	115.28	116.16	111.02	105.51	108.82	112.56	116.38	110.69	107.93	104.67	112.07	109.73	113.25	105.99
113.06	109.71	111.73	111.7	110.05	111.46	115.68	114.8	115.39	110.82	113.43	103.53	112.45	108.05	114.14	108.35	114.92	112.37	103.42	103.62	109.25	109.91	108.78	105.99	107.14	111.54	102.55	106.94	113.06	106.22	110.28	108.03	117.2	106.53	112.43	111.46	108.18	108.6	111.28	107.69	115.02	109.26	103.09	110.89	111.06	108.94	107.79	107.86	108.45	111.42
103	99.652	100.94	106.38	108.2	109.7	110.56	106.3	106.13	103.28	104.48	104.35	109.99	108.87	101.29	106.59	95.623	103.62	106.75	106.38	100.59	98.929	109.83	102.02	102.33	106.27	103.67	98.431	105.82	111.89	104.41	101.16	102.7	111.12	106.45	109.49	108.39	99.992	107.71	102.24	109.09	105.81	104.14	107.09	106.7	104.77	102.79	98.881	104.18	103.72
105.1	104.09	104.52	104.19	101.49	100.15	106.7	106.84	103.31	107.74	103.06	110.96	105.04	98.256	109.28	108.31	108.62	95.938	106.09	106.87	104.39	103.36	101.71	105.42	108.88	100.73	104.18	106.15	107.95	102.88	97.876	101.59	98.195	107.86	101.8	104.78	104.85	111.11	105.24	107.79	105.96	105.6	105.79	110.81	107.54	107.57	100.51	104.24	106.65	102.88
106.69	104.23	108.59	102.64	111.94	97.067	107.06	109.44	108.55	112.65	106.23	108.2	102.38	105.78	107.03	110.66	103.59	106.85	104.4	100.11	101.3	106.25	105.79	112.59	111.87	113.58	102.86	110.37	112.09	105.29	112.7	109.35	110.65	107.99	110.15	110.86	110.47	110.4	110.62	108.21	115.68	107.26	103.86	106.29	105.55	102.3	95.097	109.32	108.87	108.41
105.63	107.72	101.94	105.19	111.62	104.12	114.95	107.74	112.64	104.12	104.92	112.88	106.61	103.56	104.09	103.8	106.81	106.02	104.69	105.29	112.09	104.95	104.96	106.35	103.74	103.69	105.21	104.47	108.83	100.96	109.11	105.97	110.42	107.24	111.13	103.39	109.54	109.68	112.07	106.24	104.71	106.99	98.506	109.18	109.29	108.95	107.24	105.66	101.35	109.46
101.51	104.67	107.5	102.11	104.55	106.66	106.38	103.03	107.92	103.39	106.6	99.805	105.03	105.56	111.96	104.88	113.77	107.28	104.02	107.39	104.68	103.48	103.21	108.31	105.55	101.32	108.98	107.32	103.12	108.25	100.08	103.25	110.94	104.81	103.67	107.43	104.78	109.97	108.02	102.85	102.28	104.64	108.75	108.67	109.59	111.62	105.21	109	105.32	109.4
109.26	113.19	106.18	105.28	110.66	106.95	112.11	111.21	104.47	108.09	111.87	104.47	110.37	104.57	109.58	109.27	103.94	114.86	107.47	105.07	107.87	105.77	109.64	112.55	113.25	104.55	107.83	114.87	111.57	111.16	106.68	106.9	102.14	104.98	109.23	109.96	106.26	114.15	111.44	104.66	108.89	112.69	110.85	110.38	110.09	103.9	107.94	110.43	111.14	104.75
110.11	111.93	106.03	113.33	112.13	105.98	109.98	106.18	108.6	106.03	112.92	112.84	115.83	115.51	110.24	109.46	105.18	106.59	107.12	113.93	112.24	112.35	109.3	109.24	107.57	114.47	110.64	108.44	116.15	106.57	104.19	106.59	111.93	108.83	108.31	113.53	116.53	108.45	111.61	108.43	104.52	107.64	107.78	111.02	108.11	113.44	107.14	108.83	110	107.56
98.811	99.65	100.83	99.322	100.94	97.697	94.328	95.774	99.038	102.87	99.349	97.216	95.468	104.82	101.02	100.03	98.054	106.94	101.67	101.08	99.319	108.51	98.901	93.293	96.654	98.536	93.38	91.655	101.46	100.85	98.392	100.99	96.768	100.56	91.114	97.762	100.53	98.962	102.2	95.178	102.95	95.069	97.126	103.69	94.346	97.861	94.766	96.213	100.37	102.28
101.98	105.96	98.822	98.934	100.41	101.69	103.87	99.944	100.89	99.149	95.909	98.946	100.81	100.53	101.11	97.46	102.51	102.4	98.321	97.646	102.13	94.909	96.609	100.41	104.05	100.34	100.95	92.645	94.844	103.66	100.82	105.13	103.44	97.033	95.723	96.559	99.183	98.982	100.33	98.921	97.17	100.46	98.679	99.303	99.11	102.17	104.25	98.306	98.064	103.31
100.39	106.78	108.46	105.13	107.12	104.02	106.03	107.95	106.38	104.73	104.66	113.72	100.63	99.675	106.61	108.62	109.83	105.2	99.583	105.35	107.2	108.84	106.31	108.58	107.84	103.35	106.91	102.55	107.93	105.6	110.37	107.84	112.87	108.04	105.95	107.57	103.18	107.45	108.29	107.95	104.98	103.81	106.4	103.41	102.98	106.12	101.73	106.48	101.09	103.43
107.41	107.81	113.33	106.79	104.72	105.06	110.03	105.42	107.23	108.89	102.99	107.62	105.35	112.35	116.44	114.17	108.48	107.04	101.3	104.45	109.13	113.17	108.61	111.76	103.37	114.49	108.54	109.76	107.2	107.85	106.57	109.96	109.67	106.21	101.89	108.42	113.43	107.21	115.17	106.63	103.05	104.73	105.31	110.99	111.06	109.99	115.06	109.86	108.83	111.21
106.58	106.53	109.93	112.45	110.45	106.75	106.07	116.12	109.86	106.68	108.19	107.29	107.5	107.62	102.71	107.16	112.93	113.86	110.58	99.439	114.95	108.05	107.15	105.06	105.88	107.88	106.48	115.23	105.89	110.98	115.93	109.4	105.61	109.13	107.32	107.09	108.08	110.23	104.95	108.28	103.17	104.25	111.17	104.78	108.41	110.69	105.08	112.48	104.49	109.84
111.33	109.84	110.63	102.92	112.42	106.6	106.1	105.36	101	104.44	112.68	103.05	107.71	105.2	102.81	114.03	108.42	109.17	110.26	111.68	105.29	104.59	105.42	105.41	112.01	110.22	104.47	106.81	106.26	108.81	114.26	106.51	110.5	107.29	102.13	109.48	105.11	106.32	110.82	108.01	112.08	105.86	109.3	109.57	107.9	106.3	113.89	112.3	106.22	104.88
110.5	106.33	102.61	103.74	107.06	106.1	105.62	109.28	107.22	104.2	107.73	104.74	113.3	109.79	103.69	105.6	102.34	102.39	107.9	95.71	105.25	99.881	105.61	108.63	110.62	108.09	105.02	102.45	107.7	110.7	98.362	105.29	104.1	102.68	102.16	105.14	111.52	96.843	111.97	104	109.09	100.47	106.55	103.01	104.85	101.77	102.91	107.66	107.74	104.25
108.29	104.12	107.49	104.22	101.51	103.96	114.22	105.81	106.85	106.07	109.73	106.62	104.26	106.68	103.76	108.94	102.3	114.24	104.22	102.96	105.89	106.3	104.93	103.02	109.41	110.15	106.69	106.36	107.69	104.13	102.1	104.31	103.51	111.76	102.06	106.09	106.6	106.62	100.75	104.79	107.92	111.56	110.4	109.29	107.18	108.14	110.75	110.86	105.19	107.91
103.2	105.11	106.26	107.28	110.86	109.6	109.08	104.35	105.69	109.01	104.64	105.86	104.85	105.46	111.03	111.52	102.72	107.18	107.1	106.93	111.72	104.79	105.35	110.94	109.19	107.44	105.47	108.77	108.51	102.47	112.07	105.39	101.96	101.42	104.41	106.65	101.49	105.29	110.39	101.78	100.9	107.82	99.952	108.06	105.69	101.68	101.21	106.27	106.85	106.25
106.99	105.71	110.91	113.28	106.57	105.47	110.69	103.94	108.25	102.65	111.73	110.47	104.67	108.56	110.96	105.7	108.45	106.23	106.31	108.84	101	105.51	106.68	102.63	105.44	104.04	104.76	109.46	109.18	104.71	110.05	103.25	111.77	107.26	107.75	106.37	103.1	107.96	108.21	111.48	108.68	106.51	113.93	109.72	111.98	106.48	108.63	110.63	100.44	98.753
103.68	102.17	97.815	103.54	98.772	96.806	98.401	101.51	94.718	104.34	101.03	99.03	95.757	102.36	90.455	100.44	106.62	99.339	100.26	98.828	98.467	100.22	97.616	97.747	106.32	95.455	99.889	101.18	101.03	99.908	104	104.54	102.47	111.5	98.145	102.87	94.824	101.26	107.09	95.387	101.75	106.19	102.47	102.83	99.801	106.33	103.46	97.822	100.53	98.415
104.53	113.22	109.71	112.05	106.32	107.64	105.27	109.22	103.79	112.81	103.26	106.27	102.51	109.68	108.63	107.64	107.81	105.22	110.22	103.18	106.79	106.18	108.97	108.4	101.84	111.29	108.49	108.69	108.39	104.75	111.03	110.42	104.86	102.44	117.28	111.63	104.03	112.48	107.01	112.51	104.97	105.99	114.15	104.04	107.65	109.76	110.73	111.5	109.74	112.32
103.4	114.3	107.64	105.96	108.88	114.95	109.52	104.61	107.53	105.14	101.31	109.57	111.62	101.28	108.01	109.56	109.44	110.86	111.53	105.66	110.05	109.95	109.3	107.45	106.68	107.67	108.97	106.09	104.07	102.66	114.45	108.67	105.21	110.59	108.59	111.57	107.1	104.99	110.65	112.52	103.65	108.7	110.01	111.02	108.51	108.55	105.69	110.48	114.04	106.19
99.995	104.02	96.089	100.46	101.4	99.458	104.45	100.17	99.039	100.12	103.92	105.61	100.79	98.209	96.982	92.442	96.112	97.445	96.362	95.975	95.638	92.149	95.291	99.301	101.34	95.319	98.723	95.832	96.713	98.39	101.72	100.43	97.399	92.873	94.663	103.86	100.8	100.74	96.615	97.322	102.05	97.638	98.669	99.317	104.5	104.48	100.72	94.867	101.28	104.64
105.81	105.41	110.12	106.24	98.342	104.87	107.98	104.63	104.46	108.07	103.83	104.66	107.09	103.76	104.39	109.1	101.04	106.06	108.26	107.19	107.52	107.48	106.45	104.71	108.32	106.74	105.08	105.71	105.34	107.33	107.81	110.15	109.3	103.77	112.3	113.47	102.53	108.82	113.07	104.42	102.04	108.13	107.36	113.77	103.8	105.79	104.05	104.64	106.5	104.03
104.35	103.75	106.71	101.51	107.48	97.407	103.03	107.48	111.37	104.04	104.6	104.31	109.06	101.57	105.53	105.94	102.02	99.674	104.59	104.56	107.85	111.23	108.76	103.23	108.18	106.79	111.49	103.19	112.48	108.08	104.71	100.84	111.91	105.33	105.82	106.43	103.49	112.77	102.29	99.412	102.44	107.51	105.07	109.81	103.81	113.59	107.65	101.37	106.48	105.62
102.48	106.17	112.14	107.3	102.31	108.76	104.89	111.68	112.44	102.81	99.33	107.01	112.55	108.81	111.36	110.17	108.44	103.14	103.12	111.49	103.1	105.76	104.91	107.9	105.43	106.94	105.53	110.09	93.326	107.27	107.67	112.37	99.222	105.46	105.2	104.21	109.09	103.9	106.82	103.58	107.45	113.73	104.56	98.53	104.3	107.07	105.06	106.09	107.47	98.232
100.23	102.97	96.104	106.24	93.293	102.63	104.95	100.93	96.218	99.464	101.86	101.41	102.47	94.642	105.16	102.37	100.27	106.35	97.893	96.944	105.3	100.28	101.85	105.02	102.57	97.8	105	101.04	96.33	104.42	99.317	106.11	100.12	98.116	99.114	103.47	103.11	94.773	93.816	98.894	102.21	97.092	97.281	103.13	97.408	93.883	99.656	101.34	99.214	98.621
110.25	116.28	111.29	106.95	106.68	105.55	105.29	109.76	102.77	104.82	107.93	106.8	102.88	105.8	108.86	108.25	107.49	102.83	106.27	101.79	105.6	110.89	106.7	108.02	108.21	108.93	110.64	109.49	103.12	103.48	113.23	100.9	108.98	108.49	109.87	101.86	104.99	105.8	108.07	104.04	106.89	101.28	103.95	108.64	114.65	102.33	116.43	103.82	107.3	112.59
106.03	104.98	107.21	106.21	105.26	106.96	108.92	110.41	103.37	101.46	105.53	105.24	102.83	108.29	109.58	103.95	105.11	100.29	105.25	99.73	104.33	104.1	101.69	102.06	105.73	99.79	105.35	99.127	102.63	104.17	106.02	108.18	103.16	106.46	107.43	109.14	106.64	105.01	109.11	106.38	102.76	109.36	109.83	102.92	102.09	103.66	108.18	102.45	103.78	104.54
105.86	102.15	105.56	114.63	101.7	103.63	102.93	103.33	105.88	107.56	111.94	102.34	103.41	109.28	106.34	105.45	102.41	103.86	106.58	105.94	104.82	104.37	109.45	108.57	105.41	110.93	103.15	105.4	106.5	102.16	107.85	107.55	106.44	110.7	104.63	103.12	99.284	101.42	104.49	111.5	108.38	105.16	99.65	108.69	109.32	106.44	104.84	99.349	102.46	111.75
106.88	103.51	104.63	106.01	104.98	102.65	103.32	105.59	108.52	112.03	101.61	104.92	103.04	102.36	110.26	111.42	111.37	105.5	103.28	103.56	106.16	103.1	105.3	106.72	105	108.17	101	108.8	109.21	106.65	113.23	106.99	105.95	109.44	109.18	106.56	104.85	106.59	102.31	108.27	107.44	101.78	112.8	109.73	103.6	108.08	102.51	107	105.04	103.02
109.54	101.21	108.3	111.61	104.89	99.685	111.92	103.87	104.91	106.86	112.56	103.29	103.34	108.78	101.13	104.35	108.19	106.34	99.839	109.14	109.98	107.09	105.83	102.97	105.32	99.687	99.509	104.64	108.55	96.529	108.1	105.92	100.81	106.05	108.55	103.74	112.29	103.34	106.27	107.75	108.55	99.943	104.58	108.9	110.57	107.55	99.031	103.16	108.95	106.81
108.87	107.43	107.7	105.09	107.45	104.42	109.72	104.7	100.86	106	108.28	107.92	108.48	113.36	102.71	111.41	102	108.45	107.84	107.03	107.67	103.86	110.74	111	111.98	101.86	105.65	116.24	107.44	108.59	112.02	109.29	103.94	106.61	111.73	107.27	106.64	110.03	112.77	105.66	109.25	108.23	106.29	109.88	111.89	107.24	108.37	104.17	116.18	102.22
105.18	100.22	107.44	104.33	104.4	104.16	106.36	103.22	103.92	110.4	109.79	102.7	101.88	108.38	106.83	102.96	109.88	108.3	103.94	105.71	109.29	102.68	104.91	102.86	106.06	103.88	107.8	106.13	104.82	104.56	111.47	104.55	104.3	105.66	103.58	111.73	107.14	109.38	105.04	100.65	105.82	110.04	107.92	102.18	104.02	105.52	108.57	101.24	104.78	101.85
107.78	106.23	106.49	100.99	111.38	106.65	105.75	101.17	100.71	108.49	104.16	111.68	102.16	108.02	107.41	105.62	106.34	104.73	107.41	103.6	102.17	105.74	105.21	101.73	104.23	107.33	106.39	102.73	103.11	107.17	108.28	109.47	100.2	101.65	102.33	104.51	105.06	105.11	102.05	106.84	102.97	99.607	100.5	106.91	109.88	98.618	106.53	108.78	104.42	105.39
116.21	115.32	107.45	117.33	106.36	109.33	109.71	107.7	109.18	114.03	110.76	110.7	112.15	106.99	101.17	110.46	107.18	109.09	111.22	110.98	110.01	111.91	113.71	105.54	110.91	110.89	110.44	109.57	108.08	106.8	108.78	107.35	109.9	108.69	105.48	109.21	103.99	105.63	112.58	111.87	110.11	111.65	105.42	107.96	111.29	107.8	104.85	110.61	112.35	104.96
114.04	108.86	114.96	109.51	110.18	110.15	106.5	110.55	109.04	112.85	113.88	108.34	113.92	113.63	111.18	111.89	114.57	111.84	117.06	111.01	112.25	115.56	117.24	111.76	113.05	113.2	110.63	110.31	112.01	111.87	105.62	107.16	107.9	117.59	111.95	108.51	110.5	106.69	111.82	111.69	101.89	107.86	110.25	112.61	111.99	106.87	112.66	116.81	112.94	110.89
108.38	108.06	109.02	110.07	110.53	103.06	104.17	103.72	105.23	111.41	103.14	107.21	102.87	105.89	103.7	106.8	108.73	104.19	107.18	104.26	107.83	101.71	104.92	105.8	104.04	101.71	107.96	103.02	108.18	107.05	99.997	106.23	111.01	104.71	108.17	103.87	102.54	103.64	107.13	101.73	108.27	105.25	104.94	109.4	104.63	107	97.981	104.56	108.5	110.18
104.95	111.53	100.58	102.15	109.34	108.27	102.26	106.9	105.9	105.39	108.42	107.82	110.56	102.63	98.664	107.71	105.26	108.82	104.02	102.35	102.85	105.3	108.91	104.02	107.8	114.43	100.6	105.46	99.486	105.3	110.03	99.991	111.22	108.29	107.12	98.236	108.31	105.41	106.58	103.71	104.86	107.78	102.86	105.91	106.67	107.92	100.02	105.02	107.99	101.13
107.98	107.97	109.12	109.86	104.04	107.17	119.49	108.65	109.84	114.54	110.72	110.96	112.07	104.18	114.1	101.42	113.81	109.13	105.57	113.48	106.49	113.09	105.98	105.65	107.92	107.91	105.5	104.26	111.04	108.57	105.45	112.42	110.95	117.55	104.51	107.85	103.66	106.47	105.89	110.77	105.25	105.17	108.88	111.09	106.15	108.21	104.43	109.18	110.13	108.88
107.77	106.22	103.31	107.81	114.36	112.09	106.04	108.99	103.83	106.05	103.77	112.38	108.58	108.09	110.08	108.07	108.98	114.48	112.48	112.46	107.88	105.63	105.24	107.54	109.19	103.44	106.58	106.48	107.86	100.98	111.06	101.68	104.92	105.74	113.1	109.16	102.58	104.93	110.55	99.995	111.98	106.3	105.54	108.5	105.52	108.58	99.173	112.45	106.59	106.4
116.2	104.77	108.16	109.84	112.91	111.25	104.74	109.32	109.03	110.47	110.1	111.86	107.12	107.14	108.08	113.1	102.21	110.2	111.9	109.97	108.1	105.47	109.42	104.86	104.75	108.49	105.97	109.97	108.99	111.04	112.23	106.57	114.07	104.25	116	106.55	103.74	111.02	108.11	108.21	110.01	104.47	106.3	104.04	107.46	105.78	109.35	109.59	107.6	108.72
100.1	101.97	97.531	96.717	105.03	105.38	102.54	96.976	102.12	94.964	99.394	99.23	93.687	96.993	103.12	97.305	97.531	99.421	102.33	97.192	100.51	101.02	102.03	98.215	100.09	99.523	100.81	103.78	97.799	99.023	98.478	101.95	96.403	104.68	97.024	101.72	98.928	104.59	101.75	100.55	99.996	99.55	97.304	97.821	102.26	107.43	107.34	104.41	101.44	110.92
101.48	104.4	115.37	113.01	103.43	106.91	106.34	106.36	106.91	104.83	109.33	104.31	102.36	104.52	101.34	109.21	105.21	110.45	105.9	103.78	106.34	109.04	109.93	96.347	105.48	110.92	111.45	105.86	104.17	103.45	105.85	102.56	105.22	101.22	100.38	107.04	111.16	109.35	103.51	108.98	112.43	106.55	108.06	105.49	106	100.01	102.24	112.43	107.08	102.49
104.41	113.11	108.33	108.4	110.59	101.23	109.72	105.98	103.39	109.27	107.82	107.81	115.83	106.42	106.73	106.16	106.22	107.94	103.28	107.35	110.49	103.87	107.29	100.3	112.17	106.18	110.94	106.4	107.99	104.66	99.104	110.84	103.55	112.66	111.05	104.28	110.14	113.65	104.75	101.77	111.93	106.22	108.28	104.88	105.09	111.86	108.46	107.4	107	112.72
93.624	102.07	96.384	102.26	103.02	100.3	97.022	98.601	96.313	100.26	97.616	95.547	98.491	99.439	99.459	103.73	97.488	102.79	103.12	101.15	96.862	97.873	95.657	102.41	98.839	106.23	93.3	97.549	104.01	97.422	94.675	99.42	101.54	95.773	93.269	97.153	98.285	99.892	103.12	95.456	102.23	101.94	95.108	100.92	98.797	95.205	95.025	97.977	99.189	100.08
100.16	106.62	101.85	95.585	103.13	99.826	106.35	100.28	101.39	100.53	92.516	101.28	104.08	100.66	100.1	103.75	105.77	103.83	101.89	101.26	97.674	101.04	102.8	106.19	97.033	98.328	99.595	103.04	101.55	104.66	103.14	100.61	99.753	95.724	102.97	103.86	101.35	100.13	98.75	97.417	99.485	105.87	101.14	105	104.76	98.48	105.41	98.609	102.98	101.85
108.25	103.18	103.3	101.3	106.98	104.54	107.33	106.34	103.84	99.683	99.929	103.11	112.03	104.76	107.42	107.03	107.2	105.17	106.67	102.48	102.76	98.519	101.6	106.69	106.93	104.72	104.24	104.41	102.38	111.22	107.82	103.13	105.12	99.538	108.93	105.97	105.82	108.3	100.86	98.103	106.54	114.35	104.65	105.86	103.68	107.33	102.48	105.09	105.75	105.54
99.446	97.353	100.89	97.115	94.496	100.72	102.79	99.976	91.639	97.532	103.95	100.72	92.86	98.747	102.12	97.609	97.257	97.908	98.953	95.633	98.716	97.506	104	100.31	96.695	96.675	90.906	99.648	99.741	107.93	98.825	86.778	98.917	101.32	104.92	90.884	102.83	94.698	106.04	97.895	98.905	97.482	95.283	97.862	97.703	101.33	95.115	101.18	97.048	100.82
103.01	107.9	107.85	109.02	101.48	110.45	103.14	104.94	100.8	109.2	104.21	104.56	104.34	103.35	108.77	105.02	111.02	105.56	105.57	96.641	106.77	100.32	102.7	108.93	101.63	101.36	106.22	102.39	108.69	105.04	112.2	103.22	102.24	103.78	107.8	104.31	102.62	110.26	105.99	103.68	102.6	106.08	105.88	99.085	108.21	103.27	105.27	104.36	105.55	106.15
110.03	106.74	107.96	105.73	110.25	104.03	105.36	112.15	104.47	106.67	107.59	105.26	108.43	110.22	113	106.83	105.05	109.13	112.03	108.65	110.46	103.59	111.56	108.91	109.65	109.02	99.356	106.43	104.6	109.66	110.79	108.96	105.82	112.78	109.83	104.32	104.17	107.96	103.49	113.63	106.02	100.66	111.81	102.55	103.59	106.87	105.46	106.99	111.11	104.67
108.01	103.05	102.66	110.44	105.07	109.11	99.781	105.17	105.68	105.25	105.9	102	108.26	106.25	105.16	113.56	106.31	103.41	108.45	108.76	105.87	105.86	111.77	103.94	108.16	106.18	106.96	107.46	107.79	106.38	108.35	100.35	109.08	107.94	109.16	108.84	113.05	108.17	105.12	102.25	100.62	103.32	113.91	105.4	109.92	105.26	103.31	107.02	108.44	102.92
111.17	110.71	112.96	109.1	109.09	111.1	107.34	105.06	106.45	112.16	111.03	104.68	111.77	104.76	110.02	103.96	105	109.3	103.62	104.15	110.34	102.26	109.2	111.96	108.38	109.68	112.07	102.73	108.86	102.08	108.76	112.06	117.76	105.86	105.5	106	103.02	104.21	107.31	113.37	109.68	108.59	109.79	104.55	106.21	113.22	107.72	106.2	107.24	108
98.458	103.53	102.4	101.15	100.1	100.01	102.52	103.55	100.85	104.04	104.35	101.6	99.094	97.594	109.53	96.509	99.177	97.358	103.81	105.46	96.563	103.76	100.14	101.14	102.24	95.929	95.112	100.77	99.861	98.212	103	98.336	101.59	95.967	106.82	95.468	100.15	99.724	101.86	104.55	102.43	92.959	98.772	102.12	92.756	104.36	98.63	99.409	99.019	100.24
104.22	109.1	103.62	103.84	105.19	105.89	107.73	108.57	101.79	107.59	113.85	100.11	112.06	100.95	99.135	111.95	101.57	111.25	99.363	105.17	111.81	103.15	101.03	105.4	105.09	103.83	109.86	107.38	101.61	105.63	102.65	107.51	103.96	105.67	104.66	108.09	102.23	104.19	103.26	110.19	99.133	107.66	111.57	105.55	100.29	102.76	108.23	109.06	103.56	107.08
116.89	111.7	106.93	102.56	103.94	105.75	103.45	108.92	103.93	112.62	102.09	110.95	103.18	106.94	107.92	114.55	112.05	108.89	104.16	108.76	107.55	111.94	105.87	105.49	108.73	113.1	107.4	109.89	104.27	106.49	106.19	110.84	107.6	105.39	109.79	111.93	111.03	110.51	106.51	109.56	110.32	108.85	110.19	104.72	114.87	107.93	108.86	104.82	110.25	106.21
108.47	110.09	108.82	106.03	109.15	109.23	104.11	106.76	106.7	101.67	110.89	110.77	108.4	106.11	110.79	114.76	110.42	109.54	105.08	102.95	105.04	98.42	106.18	105.14	107.22	106.79	113.12	107.19	106.73	111.73	117.11	112.22	109.85	107.78	111.03	106.65	108.96	109.92	108.48	112.81	109.21	119.17	105.43	109.07	107.05	106.35	110.58	109.03	104.54	103.44
112.12	104.41	104.27	100.89	113.21	106.84	103.9	106.8	110.51	102	103.59	107.75	109.46	107.5	106.81	103.29	109.05	106.8	105.68	108.14	107.73	108.03	105.37	106.6	107.29	107.71	106.59	115.26	100.44	106.31	108.26	112.13	102.36	103.96	112.55	106.99	109.78	107.1	111.72	107.71	101.94	104.37	108.01	110.34	108.79	103.17	108.98	108.2	107.89	101.98
112.91	106.8	105.45	110.07	104.77	114.91	109.29	104.06	106.12	110.3	108.35	109.64	110.78	110.8	116.01	114.22	110.57	110.34	111.28	104.14	106.37	103.21	106.38	102.84	109.01	109.2	106.97	106.54	101.77	108.24	106.76	108.57	105.33	109.7	106.62	106.61	110.1	112.12	107.5	112.73	106.5	106.6	106.85	108.56	107.52	105.1	105.69	111.98	101.92	106.21
109.31	106.28	104.36	106.98	111.6	104.84	105.81	107.62	105	103.89	104.39	105.12	106.84	107.03	105.91	102.55	112.89	108.94	111.18	100.57	105.92	109.06	109.28	110.09	109.41	102.99	107.7	106.71	108.72	105.98	103.67	103.32	109.04	105.48	103.44	104.01	114.53	113.3	110.58	105.36	109.49	111.74	106.27	103.3	106.59	104.51	107.04	108.25	111.99	103.37
110.51	108.13	114.45	107.53	106.63	106.39	109.47	104.78	114.03	115.88	110.65	110.39	108.4	111.53	112.15	105.77	104.41	106.15	104.51	111.42	111.89	108.12	102.83	108.61	105.12	101.27	107.63	113.07	111.37	110.21	109.26	111.66	104.77	102.72	111.2	107.61	108.33	106.9	113.75	109.33	110.09	108.31	113.94	105.93	108.73	111.42	113.8	108.57	107.97	107.35
102.87	109.17	107.8	115.14	106.89	106.59	111.84	103.89	111.79	112.08	99.227	112.7	106.07	109.12	102.51	103.57	103.98	104.62	108.91	110.76	105.53	101.87	105.46	100.78	106.47	108.82	108.66	110.34	110.53	111.68	109.1	105.55	103.52	103.2	107.25	98.435	101.51	104.47	106.8	107.67	107.54	110.56	105.12	105.5	104.78	103.73	106.78	107.64	107.93	106.81
118.11	115.38	115.13	106.6	115.05	114.77	107.76	108.86	109.39	108.57	114.02	114.24	105.82	113.96	107.5	107.71	113.35	112.4	114.52	113.53	114.73	109.95	114.43	111.68	115.57	108.22	114.58	107.8	112.5	106.51	110.96	112.83	108.91	108.91	108.89	107.87	111.91	112.62	105.62	107.22	101.38	104.99	113.7	114.8	111.09	112.19	109.92	113.07	115.85	107.31
113.3	104.27	106.17	103.68	108.13	107.52	109.29	111.5	104.05	112.09	105.45	111.73	108.42	107.55	109.41	105.32	102.67	106.49	110.41	104.91	111.5	104.18	108.66	111.46	110.81	110.72	105.87	96.319	108.57	106.02	107.78	110.86	110.52	112.3	111.25	112.54	108.35	111.04	107.18	105.37	109.46	108.92	111.4	105.93	111.15	107.46	105.35	110.13	106.41	109.13
101.53	102.01	101.48	102.06	99.753	97.526	105.34	102.02	101.89	110.6	99.049	98.145	99.926	106.33	98.344	102.67	95.605	102.77	96.344	97.783	99.966	97.218	100.63	105.25	96.658	92.919	103.63	102.43	99.621	101.11	99.682	99.119	102.14	101.03	98.011	103.11	101.15	108.58	97.078	99.249	98.155	99.123	95.579	99.603	98.72	102.83	97.132	101.87	106.25	102.76
109.57	105.67	106.25	102.97	108.17	106.95	101.63	109.72	107.04	104.75	101.76	102.1	102.62	109.76	106.26	106.28	108.9	97.725	103.55	103.36	107.28	100.67	110.89	106.35	110.64	105.48	101.1	109.04	109.57	97.575	111.75	103.86	103.85	110.61	102.68	108.67	101.14	108.85	107.9	110.66	106.24	104.36	103.58	106.69	100.67	107.4	109.77	107.36	108.06	103.4
106.33	98.557	111.59	101.28	98.732	106.01	107.11	103.67	108.65	111.05	109.21	104.56	98.142	106.51	102.94	110.56	110.04	102.32	100.76	108.84	107.61	116.47	101.72	108.14	100.46	108.85	110.24	106.54	101.9	109.18	106.88	112.79	103.77	105.9	105.73	109.02	104.5	102.27	103.46	100.9	105.91	101.09	104.07	105.53	104.02	103.59	102.2	103.37	108.1	109.3
103.3	97.739	98.154	96.792	99.278	100.35	100.72	95.199	102.15	97.668	95.875	97.618	100.01	101.43	97.585	99.853	93.301	95.074	99.164	94.245	99.431	99.868	99.401	96.99	98.359	99.044	97.363	95.936	103.24	99.134	99.46	100.74	98.283	103.36	96.26	99.931	97.031	97.892	96.587	101.85	103.15	100.73	102.6	100.26	98.54	96.039	95.158	97.186	100.89	97.337
107.76	106.44	106.46	109.55	104.16	108.81	107.33	106.92	112.56	110.64	113.64	105.32	98.984	100.5	107.16	107.18	102.87	112.03	108.51	100.53	103.15	106.57	101.95	105.18	102.39	112.35	98.577	98.822	102.76	103.83	106.03	103.24	101.28	102.08	101.51	108.03	104.68	108.5	108.64	102.36	107.27	106.28	104.67	102.55	108.21	108.8	102.44	105.69	102.9	108.01
111.01	105.58	104.22	103.76	112.15	110.6	106.55	109.05	109.87	105.14	107.7	106.34	104.9	102.55	110.66	112.71	104.65	113.69	107.97	109.24	107.98	115.78	109.72	112.87	107.34	100.1	108.44	106.37	102.76	112.34	114.98	112.96	117.48	110.71	104.92	102.33	111.14	110.67	108.09	103.72	110.16	111.47	99.817	106.82	104.86	108.13	112.4	108.63	112.95	107.84
110.54	106.88	109.94	105.11	105.28	104.72	103.59	108.11	109.04	109.54	109.6	105.96	107.81	109.63	102	104.78	96.384	108.71	101.04	98.374	104.97	105.77	102.64	111.72	105.02	98.902	106.1	107.44	101.38	113.01	103.86	108.97	105.2	108.21	104.22	109.13	99.015	109.43	113.18	104.56	106.94	105.48	103.23	107.39	106.43	103.59	103.52	107.8	105.58	103.22
111.19	111.22	102.71	109.15	107.5	112.12	107.95	108.22	109.19	109.06	105.68	110.55	112.24	102.7	103.15	108.89	102.63	108.64	105.15	111.69	101.56	106.5	106.26	112.55	104.81	109.69	109.18	105.26	97.937	106.33	111.28	104.34	106.93	104.06	108.54	112.26	109.69	109.41	107.41	104.88	106.79	110.12	107.87	108.3	106.54	108.63	110.91	106.58	103.17	117.3
100.21	107.15	104.51	105.41	108.17	95.37	101.66	100.93	105.72	100.8	98.431	100.49	103.85	102.57	98.172	100.18	101.73	100.83	94.944	103.96	98.12	101.57	100.7	100.39	101.29	103	96.146	108.23	100.57	101.73	98.867	100.37	101.59	100.7	105.44	103.21	102.51	98.498	100.77	97.107	101.82	101.5	101.74	96.744	101.51	96.557	100.44	98.834	100.14	103.94
108.25	100.05	103.67	111.24	107.96	106.86	99.747	102.22	102.92	101.54	106.2	99.784	107.76	112.5	103.56	104.64	107.45	109.26	106.8	108.29	105.61	105.64	108.52	104.4	101.15	103.82	101.69	103.23	104.34	106.46	103.78	107.27	104.15	102.54	108.64	106.65	103.71	105.14	108.83	108.02	109.29	108.43	110.46	109.8	102.13	107.54	109.17	97.58	108.96	108.76
96.337	95.384	90.27	104.7	100.42	98.873	98.029	93.689	98.252	98.339	102.09	100.2	95.265	86.814	99.015	100.92	92.948	96.529	97.7	95.753	101.93	95.486	91.198	100.54	96.06	102.85	102.63	93.763	97.93	94.62	104.72	98.516	96.826	103.68	100.27	100.76	104.78	99.369	97.716	101.51	93.959	102.75	96.229	96.028	95.151	98.098	93.251	101.8	95.847	98.283
101.56	96.437	97.78	99.554	97.395	100.68	96.479	96.524	100.72	93.129	94.462	94.546	96.233	99.754	98.26	102.91	91.995	96.799	98.541	92.186	96.776	98.163	98.675	96.156	101.6	97.568	96.401	98.134	94.949	96.79	95.948	96.715	97.65	99.686	98.85	95.501	103.27	102.66	90.917	97.402	95.735	98.243	101.56	98.347	94.5	95.88	99.391	93.53	97.23	109.09
103.83	107.95	108.8	115.04	112.64	106.8	111.2	114.61	113.14	114.45	110.41	112.74	109.26	105.6	112.25	105.61	113.57	109.6	110.08	117.15	110.77	113.2	109.82	107.8	113.01	110.83	115.86	113.6	109.53	113.14	103.93	112.96	108.47	114.38	109.32	108.99	115.42	106.84	106.51	113.03	114.59	109.92	111.78	108.87	113.15	109.99	112.17	110.11	114.49	113.76
108.94	102.23	99.934	103.04	103.91	106.04	111.36	107	104.66	105.23	102.31	105.36	103.07	105.67	105.2	99.299	102	106.05	111.9	102.27	106.63	107.43	109.59	101.38	99.21	107.04	102.4	105.02	106.3	102.84	102.56	102.74	106.69	107.45	106.96	108.39	97.756	110.44	101.44	102.92	104.75	103.47	101.99	112.26	101.49	105.76	101.17	105.55	103.08	103.51
97.765	103.38	100.31	97.356	97.952	98.946	99.822	98.949	103.21	98.723	102.87	104.47	99.535	100.71	100.02	106.25	106.58	96.584	99.241	101.94	103.11	101.64	102.13	101.54	96.574	89.389	102.91	99.117	103.71	96.001	98.571	104.61	102	106.16	105.6	96.413	104.17	95.822	103.34	104.64	92.468	100.2	98.402	101.63	98.724	101.27	100.85	100.7	96.458	107.61
110.94	100.44	108.48	98.881	101.2	107.57	102.3	100.78	102.62	98.396	99.896	96.649	102.24	107.55	99.299	100.59	105.81	101.39	97.184	102.51	103.33	98.885	101.73	105.88	94.551	99.624	98.602	102.08	94.372	103.85	100.28	106.68	101.67	101.97	103.42	92.116	103.19	103.3	104.49	100.94	110.27	107.31	101.44	99.968	94.614	103.77	98.866	104.8	102.09	103.97
105.64	109.92	108.74	108	108.43	106.03	104.73	106.34	108.63	102.74	104.72	102.91	107.97	108.56	112.18	108.97	106.83	106.53	108.85	107.2	105.97	112.31	109.68	113.71	110.8	106.07	105.38	112.08	109.18	110.67	103.4	108.78	111.74	104.69	110.13	106	110.25	102.84	107.26	106.77	117.51	103.49	113	108.59	106.28	114.7	100.47	108.27	108.52	109.99
106.33	110.98	105.6	102.01	106.47	108.57	103.46	105.14	113.53	103.13	100.37	103.57	102.94	106.48	110.12	106.23	106.23	108.64	101.8	100.05	106.15	105.08	105.75	109.53	106.85	107.85	104.5	103.72	102.43	113.95	103.81	102.42	104.14	107.96	106.67	107.51	107.93	107.08	106.06	103.08	105.28	100.13	106.83	112.97	98.745	104.04	107.65	104.01	103.54	109.13
98.735	99.585	98.898	92.075	102.81	97.212	94.538	100.43	98.045	100.41	98.656	95.928	98.997	99.63	99.087	100.94	99.185	100.02	99.455	102.31	97.485	101.22	101.7	96.695	101.11	97.906	98.388	92.111	97.98	97.674	95.951	105.27	100.71	96.839	97.275	95.645	102.31	100.59	98.151	99.549	94.589	92.616	97.311	95.301	100.41	100.13	99.728	98.737	95.569	101.36
107.4	113.14	108.96	115.82	103.68	108.38	114.27	113.37	102.8	106.61	116.32	103.63	106.16	109.82	109.21	112.71	111.34	107.85	113.03	102.72	109.46	107.22	110.66	108.24	109.07	110.59	110.6	105.85	106.26	113.05	110.81	103.97	112.31	102.65	107.89	109.58	111.25	110.77	108.57	103.43	106.99	110.13	111.02	104.4	110.23	111.24	107.63	108.49	111.43	109.37
105.67	101.54	103.39	105.13	106.39	106.52	103.92	106.24	106.71	102.45	102.71	103.4	103.75	105.69	101.32	104.89	105.63	110.25	101.08	107.21	105.74	111.43	109.11	104	100.49	110.27	104.43	106.49	111.51	102.35	102.86	102.32	99.947	107.49	110.22	102.87	97.53	105.37	107.75	107.46	104.77	103.51	101.06	100.09	99.6	103.81	111.7	104.42	99.859	104.32
110.06	105.3	108.9	105.06	106.67	102.47	105.76	103.29	104.35	100.64	115.04	106.67	108.8	108.87	108.1	112.33	110.46	105.73	107.94	100.86	110.45	101.65	107.23	103.84	101.6	103.24	111.83	108.35	99.634	102.69	105.88	103.41	102.23	106.49	107.14	104.69	104.23	105.63	109.1	106.83	108.32	100.98	118.26	111.73	101.98	102.32	109.39	105.75	106.73	108.13
95.31	92.591	97.701	103.49	102.12	99.117	102.81	99.321	100.32	95.513	103.02	98.041	102.17	100.61	96.775	102.17	96.293	98.096	100.58	100.36	101.63	97.459	105.74	101.69	99.849	99.707	99.459	95.891	100.23	96.967	100.37	101.14	103.9	105.48	93.075	93.604	100.51	103.47	95.431	99.11	99.551	94.175	100.26	90.369	100.62	97.645	99.134	96.033	99.763	98.861
115.97	101.95	107.57	108.02	103.49	107.66	102.27	110.75	105.67	107.61	109.28	109.17	110.92	103.27	113.15	108.08	112.09	106.61	109.66	111.35	109.42	108.49	111.31	107.12	108.99	108.06	106.38	109.25	106.39	109.66	108.45	108.97	107.63	106	105.19	110.26	104.93	105.28	107.93	112.19	111.98	114.37	108.75	97.774	108	108.68	112.19	108.76	109.23	111.15
104.51	108.85	105.43	109.17	111.06	110.96	112.89	106.91	106.31	108.89	111.02	106.82	105.88	108.55	106.58	111.02	105.42	112.53	109.66	109.52	107.54	107.03	112.77	104.05	107.15	112.85	106.3	114.5	106.88	105.56	105.98	108.48	109.72	104.24	108.68	110.58	103.02	110.92	108.87	105.39	106.22	110.91	106.89	109.42	110.34	107.56	110.02	110.14	104.52	106.75
105.73	104.49	103.17	100.77	107.86	106.87	112.35	106.28	100.73	104.83	115.35	104.86	109.35	104.35	106.8	108.09	102.99	110.09	100.98	102.32	105.27	103.68	107.73	105.43	108.59	101.91	109.23	104.01	95.966	98.31	105.79	109.13	106.17	103.19	109.95	100.5	99.899	104.53	108.17	104.17	102.96	108.87	105.91	106.27	107.19	106.11	107.64	110.48	101.57	104.08
105.89	108.32	111.14	105.91	112.67	107.12	113.16	107.58	110.46	104.61	104.74	109.99	115.93	112.91	105.81	108.53	104.89	107.32	104.97	109.43	104.62	104.53	107.87	111.14	110.25	111.94	115.58	107.59	105.53	107.99	105.65	119.32	113.42	117.1	107.59	111.16	107.33	108.68	106.12	102.83	108.73	104.93	112.19	104.98	111.48	114.18	105.97	113.47	114.62	101.15
115.45	100.78	105.95	108.75	100.97	107.42	107.24	106.02	103.77	104.24	106.13	107.43	111.96	106.07	108.44	108.53	104.05	102.65	100.14	110	105.15	103.37	101.05	111.3	104.31	104.43	111.26	105.84	106.83	112.98	108.44	104.06	102.07	109.94	98.782	104.62	107.19	111.98	102.79	104.94	109.85	106.85	102.77	112.38	104.23	107.7	98.882	108.58	106.44	104.2
107.27	107.91	114.95	110.67	107.31	104.69	106.4	109.16	105.01	103.26	107.77	104.67	101.33	109.14	112.38	95.812	108.08	105.01	106.79	101.29	108.15	109.05	104.67	107.9	105.64	105.58	106.65	111.78	103.83	116.6	108.05	110.71	114.52	108.76	108.27	107.25	115.04	107.72	107.48	106.56	105.46	107.98	107.84	106.91	106	111.9	107.34	103.5	113.45	111.08
111.33	105.93	111.81	118.9	108.42	116.04	115.66	113.52	112.81	113.62	106.68	111.26	110.4	110.7	110.43	109.78	109.34	111.53	111.65	112.92	111.55	107.38	101.19	108.48	110.13	113.85	108.36	113.24	114.94	108.39	112.56	112.96	107.11	111.08	109.4	107.28	109.32	111.54	106.58	113.36	109.75	113.34	114.29	111.76	115.01	113.65	107.12	108.53	110.79	106.17
111.52	104.91	107.87	108.07	110.73	106.76	106.49	99.315	106.28	110.82	106.48	107.17	101.69	104.75	101.24	106.12	102.27	103.03	109.54	97.808	110.11	109.28	105.28	109.68	101.72	104.95	109.25	105.32	106.21	106.3	107.97	101.45	111.81	108.14	104.4	107.3	100.82	106.32	104.84	112.4	108.54	104.61	108.01	105.85	107.36	107.98	106.51	112.08	108	105.33
109.6	109.76	113.64	111.2	109.02	108.93	119.03	113.1	113.92	106.04	116.62	108.11	108.6	109.25	108.56	114.29	110.25	112.18	107.71	109.87	112.8	110.7	105.09	112.67	108.45	105.46	114.65	112.64	108.92	103.61	107.56	108.39	109.78	109.26	108.88	117.49	111.73	115.9	106.46	108.25	109.53	110.38	113.04	107.06	109.01	113.15	111.39	106.5	113.14	109.69
99.7	107.72	100.92	106.83	103.74	104.51	110.02	101.86	106.46	114.47	112.8	105.35	105.32	110.71	108.57	102.74	105.2	103.48	104.66	105.04	105.34	110.07	104.1	106.32	110.23	103.29	107.26	101.37	110.24	103.42	99.532	104.38	104.22	106.04	107.01	105.06	103.59	106.14	101.36	104.53	99.438	108.81	105.9	109.64	103.82	107.41	101.59	104.86	102.83	109.01
104.9	97.442	98.381	103.42	103.72	102.15	100.71	102.54	104.68	93.479	98.789	98.387	102.52	100.16	98.374	101.22	99.119	94.726	95.027	99.055	102.59	102.38	100.46	100.62	98.676	95.222	101.97	105.99	97.682	99.058	99.683	101.02	98.387	101.02	101.14	106.89	104.6	106.86	95.423	97.11	94.96	100.93	100.44	104.84	98.562	98.508	99.825	97.55	104.83	102.52
102.89	111.11	117.83	111.7	106.44	106.68	109.31	103.14	106.29	115.37	106.71	111.51	102.52	107.31	105.93	102.62	110.17	106.49	111.95	105.84	111.47	112.99	108.74	104.88	110.88	106.12	115.2	106.79	111.16	110.46	106.08	103.78	102.39	106.65	101.23	105.44	111.73	109.16	105.71	108.57	108.03	109.88	105.55	105.72	113.43	106.39	106.57	102.47	103.84	112.11
108	105.14	110.88	103.54	106.82	110.19	109.85	109.49	108.6	111.16	109.74	110.36	102.32	110.45	108.47	110.6	101.39	114.35	105.33	108.96	106.34	102.3	103.32	109.71	111.74	105.66	107.72	106.03	109.16	111.24	105.82	105.66	110.09	103.92	106.59	106.48	110.76	107.71	105.3	101.64	113.09	106.6	113.35	111.35	104.7	107.45	103.74	98.614	108.36	110.57
110.88	108	104.63	110.24	106.14	112.09	111.63	111.55	109.13	109.52	107.98	111.35	109.91	103.72	109.13	114.55	107.01	108.43	107.77	106.66	116.22	105.7	106.24	113.42	109.48	105.61	106	109.7	106.13	111.96	105.17	110.66	106.77	102.41	106.42	113.72	117.95	110.4	109.54	116.19	116.45	109.2	108.25	109.48	108.59	108.3	110.25	108.73	110.58	107.12
109.9	110.64	108.01	103.5	114.07	106.05	107.68	107.18	109.49	106.72	114.31	108.51	106.71	106.25	106.89	108.18	101.11	113.12	109.15	112.49	106.22	117.32	110.54	106.05	105.93	112.69	107.05	107.34	107.76	113.21	111.88	111.19	107.04	108.2	108.33	105.46	110.78	103.3	108.3	110.04	110.8	109.56	109.46	105.24	107.78	111.34	105.99	108.42	110.2	115.77
98.082	102.99	91.816	104.32	103.36	99.283	95.575	100.19	98.497	96.647	96.636	97.338	104.15	100.22	103.19	100.68	100.69	95.741	94.578	96.81	102.97	99.624	99.178	99.423	96.954	98.461	96.217	102.73	98.075	96.633	96.225	94.203	95.925	99.229	92.856	98.45	100.26	94.736	94.63	95.695	101.24	103.06	100.61	100.1	100.91	97.727	96.91	104.4	101.39	102.15
100.91	103.64	111.27	104.99	102.85	101.6	104.13	99.94	103.05	100.23	101.72	100.39	99.919	102.5	99.513	100.72	99.837	99.769	102.01	108.41	97.597	101.79	105.77	102.76	103.65	106.33	100.1	108.6	98.043	96.841	97.668	97.838	102.13	104.55	106.01	98.659	99.729	98.406	107.47	104.84	105.11	100.76	103.26	101.32	101.88	102.83	109.78	103.22	102.91	99.817
93.915	98.996	98.221	97.121	105.4	93.113	98.571	101.99	105.22	94.784	99.327	108.68	100.88	102.01	98.323	97.377	104.13	106.7	98.619	97.901	98.617	102.56	96.376	102.24	100.6	94.98	100.86	102.89	97.853	98.962	102.9	101.94	94.782	103.91	104.43	103.49	100.64	103.43	102.99	99.865	101.03	102.21	100.78	99.668	104.38	99.85	103.25	102.88	94.749	102.28
113.28	105.73	108.62	108.22	100.3	108.48	102.92	108.73	105.84	107.23	101.25	104.79	107.5	104.16	101.4	104.93	98.655	103.09	102.86	102.4	104.55	106.7	107.03	100.64	106.59	105.06	108.99	107.09	108.88	104.53	106.33	105.01	111.8	104.9	106.1	109.25	106.03	104.96	107.33	108.85	105.65	107.49	107.01	101	106.46	102.42	106.24	111.71	109.61	103.84
98.698	101	95.891	96.015	98.939	102.55	90.786	96.839	99.384	98.166	98.051	98.496	101.52	95.427	96.743	101.49	101.47	101.65	97.117	98.929	99.018	104.51	100.16	94.534	92.174	96.915	99.197	96.935	100.52	95.291	96.037	89.894	98.668	95.903	97.385	100.23	99.833	101.76	104.83	97.997	98.575	98.652	94.734	97.565	103.99	88.733	103.08	95.755	98.552	93.879
101.54	101.05	98.872	103.08	105.09	100.31	105.25	103.57	96.455	101.38	94.808	103.51	99.27	100.25	99.226	105.05	94.713	98.186	101.97	97.71	102.39	99.345	97.681	99.031	106.08	100.34	98.955	93.342	99.983	99.476	110.66	104.54	97.475	105.52	92.497	104.8	99.729	102.6	99.727	102.52	101.65	98.436	106.46	102.33	97.829	100.11	101.58	96.128	94.64	98.069
104.35	102.73	103.63	101.06	106.52	106.7	103.88	101.68	103.61	105.66	107.86	102.95	110.69	106.36	104.2	106.29	99.147	103.57	98.453	107.1	105.8	103.51	106.49	111.07	100.01	106.35	107.53	106.18	106.36	105.09	111.89	103.95	112.02	101.35	107.02	103.71	100.78	100.73	108.46	106.19	103.56	104.1	104.38	102.05	109.73	109.44	107.32	104.78	104.7	109.66
97.956	98.766	94.718	100.5	96.937	101.9	101.29	97.833	94.888	101.92	97.789	100.03	97.397	95.669	102.34	94.284	98.558	99.004	100.46	96.488	93.829	98.374	96.561	98.049	101.73	99.39	96.349	100.24	96.295	98.178	93.134	101.14	101.66	98.423	96.625	102.58	100.47	97.541	97.517	96.287	100.26	88.79	94.115	96.154	102.7	97.302	96.062	95.649	103.03	101.05
108.76	100.93	97.88	109.53	99.874	99.145	108.58	100.82	109.66	103.82	100.99	99.918	99.628	102.58	100.2	101.61	107	101.14	103.21	99.954	102.48	106.61	97.684	101.71	103.55	102.47	98.326	103.86	102.66	103.25	97.767	99.945	95.671	100.96	98.439	107.29	100.51	105.03	105.94	106.49	99.325	103.35	108.17	105.29	107.3	104.53	99.792	97.432	101.57	103.18
103.98	105.7	102	108.8	106.82	113.72	106.3	105.14	109.86	101.68	102.05	103.64	107.7	104.42	101.03	115.27	104.87	103.44	108.75	101.38	102.83	104.57	107.11	104.17	109.47	109.84	104.02	104.58	108.47	103.14	103.6	105.84	104.4	110.61	102.32	103.6	106.51	107.2	107.48	102.38	104.38	109.13	108.17	105.97	103.56	105.93	106.07	109.15	106.64	103.26
101.23	99.265	101.5	101.16	100.86	96.661	97.943	108.54	106.15	104.18	101.98	105.34	102.69	102.08	95.769	105.7	95.539	101.51	107.83	101.28	105.45	101.63	99.437	96.87	101.7	108.6	102.14	96.493	102.18	100.5	106.51	103.25	107.52	95.27	97.356	102.05	106.7	99.416	102.25	102.76	102.76	104.46	109.17	100.92	103.16	98.075	104.13	103.62	102.59	105.13
111.7	101.62	105.54	108.43	110.68	106.98	104.5	109.12	108.26	104.24	102.87	107.26	111	104.92	110.16	114.68	110.09	104.91	106.65	95.937	106.38	113.14	110.46	108.38	109.58	111.37	109.43	109.63	108.06	109.32	109.25	112.84	114.25	102.19	104.96	108.64	112.24	110.33	105.93	105.55	107.62	107.17	113.11	112.48	106.95	112.41	108.9	103.82	111.57	109.16
106.15	108.58	109.11	103.98	108.95	114.38	103.87	105.4	102.26	106.58	114.22	105.16	107.44	104.98	109.04	104.64	108.48	109.47	110.66	104.88	109.1	112.03	104.9	110.78	107.98	113.44	103.84	112.92	108.06	111.39	105.52	108.24	111.36	103.88	118.06	106.08	107.19	110.65	103.28	101.63	106.28	104.98	107.76	113.47	103.16	111	103.36	109.64	110.04	106.63
109.19	111.33	107.41	107.23	99.146	105.29	107.21	104.65	99.272	106.94	106.53	112.02	107.19	106.15	104.49	105.69	109.38	104.23	113.2	103.72	108.09	108.35	110.07	107.28	109.02	99.193	97.458	111.74	111.64	110.08	116.62	99.95	102.59	99.505	103.04	100.62	108.13	105.72	107.72	108.53	105.31	106.19	108.07	112.7	106.94	100.99	104.42	111.49	105.89	107.14
108.95	106.43	106.75	109.89	111.29	108.05	107.11	107.34	103.08	102.83	102.15	109.58	104.71	106.88	104.72	103.99	105.01	107.69	105.08	106.29	108.33	105.3	107.6	108.33	101.72	110.39	107.68	107.63	101	101.38	100.83	101.09	105.39	104.6	102.92	106.69	106.54	105.64	100.76	104.59	106.59	104.56	105.43	109.82	107.77	106.18	108.26	107.88	103.51	102.11
103.07	101.29	101.87	109.31	97.989	96.262	100.86	98.936	99.298	110.03	98.801	104.41	98.568	105.02	99.607	107.8	102.41	103.9	101.99	99.824	100.07	101.64	95.436	104.26	100.29	101.66	100.59	97.2	102.82	95.325	98.446	97.427	103.32	105.36	104.48	95.148	98.817	100.29	104.39	97.592	103.64	100.7	95.225	102.53	101.84	99.286	97.339	99.088	101.74	100.92
107.45	104.43	110.7	103.84	107.36	108.76	107.1	107.54	109.3	105.54	101.65	108.67	108.85	106.08	106.75	102.75	101.78	103.81	101.82	106.93	106.17	105.59	107.94	100.77	103.12	103.54	96.558	107.29	99.458	105.31	109.17	102.99	102.25	106.38	103.18	99.877	100.68	103.41	110.21	110.53	106.27	110.54	106.68	105.42	104.86	104.62	99.194	106.23	105.22	101.06
103.34	104.02	106.86	96.504	103.42	94.643	106.37	101.8	100.3	99.96	90.183	102.49	102.07	100.54	101.01	101.39	107.52	104.53	104.65	92.793	103.65	101.92	105.99	102.86	100.07	102.11	98.135	104.58	102.07	100.03	93.94	103.06	99.09	104.33	96.486	96.071	99.646	105.09	100.18	98.994	100.05	96.818	110.76	102.2	100.48	101.42	99.368	106.41	102.41	98.806
100.7	96.803	103.33	97.609	95.089	102.58	101.87	103.74	96.141	99.415	104.87	96.254	98.296	103.28	97.572	101.58	98.267	89.589	98.269	107.54	97.009	108.27	104.05	102.28	100.31	101.16	98.354	107.01	97.828	101.93	97.576	100.46	103.62	100.19	102.57	98.979	100.47	100.53	105.02	99.77	96.784	99.587	100.08	99.885	99.582	98.351	97.914	98.139	100.41	107.45
105.1	111.96	102.59	109.31	110.71	103.89	107.9	109.14	103.68	107.09	108.47	103.28	107.48	109.56	109.93	103.13	103.88	108.13	105.6	101.5	108.78	107.08	112.92	106.97	107	107.25	104.78	112.62	108.12	108.62	109.38	109.96	108.86	112.17	106.01	105.79	105.38	112.98	110.24	103.38	111.3	106.11	109.71	110.01	104.95	108.23	100.5	106.42	109.22	106.8
103.96	104.57	101.07	109.69	114.04	104.58	106.66	111.2	109.39	107.79	104.32	104.19	104.26	107.76	104.51	102.22	108.91	102.99	102.96	106.71	103.87	107.1	107.53	104.51	109.79	105.14	107.96	107.39	106.23	111.78	102.64	100.66	108.54	104.64	101.15	107.36	102.47	106.45	103.81	107.69	103.02	106.43	102.12	105.18	112.59	109.73	108.68	107.78	103.91	104.86
99.844	95.814	97.262	104.61	95.698	94.04	99.902	101.43	97.665	106.11	100.72	98.873	104.19	98.343	99.378	105.8	105.45	101.13	99.687	98.608	101.77	98.976	97.593	101.52	97.408	103.16	100.84	96.447	99.831	103.88	92.972	98.478	97.28	96.043	102.02	95.573	100.12	100.38	101.8	104.16	98.632	100.52	106.15	103.62	102.85	102.94	102.45	94.172	105.57	101.56
104.91	107.46	101.31	105.59	103.71	104.17	104.55	107.45	106.79	104.9	102.01	103.73	106.97	109.86	104.23	106.19	107.61	105.09	110.53	101.73	107.65	106.52	103.32	107.7	107.85	109.36	104.07	109.7	113.43	105.22	106.86	105.53	105.56	107.18	98.81	100.02	107.81	102.63	102.17	108.07	105.56	102.82	106.01	113.1	102.46	109.53	107.47	103.49	106.31	98.063
105.51	114.97	105.01	112.47	106.5	105.64	106.94	109.05	110.48	99.66	107.18	109.26	109.57	113.18	99.534	106.03	102.51	103.39	105.94	111.03	108.6	108.21	105.22	104.55	108.81	106.76	109.82	109.83	105.45	106.01	101.42	104.29	106.36	107.53	99.843	104.28	102.78	100.85	104.83	103.64	109.77	107.18	105.64	106.35	102.76	103.87	110.82	103.19	101.56	108.97
110.06	109.55	105.55	106.49	108.56	108.74	107.03	110.1	109.84	114.98	106.33	104.92	109.57	116.93	102.18	109.77	105.2	111.71	107.71	105.19	108.26	110.45	109.47	105.12	110.16	108.95	107.5	107.63	106.98	108.45	103.03	110.85	108.97	111.94	109.28	102.54	106.71	111.42	106.69	103.54	109.53	107.98	108.58	108.98	114.03	114.82	105.55	105.81	109.27	112.64
106.1	111.15	103.75	109.53	109.71	108.05	107.73	110.11	108.37	105	108.77	107.54	105.75	111.15	107.95	110.63	107.98	108.27	113.97	108.97	108.94	113.04	112.27	108.04	110.83	109.31	114.76	104.04	106.88	104.32	109.23	110.42	111.38	107.88	113.78	109.75	107.06	113.12	112.32	113.67	105.26	106.16	106.25	107.81	108.68	107.41	117.12	107.99	116.36	108.58
95.024	95.236	96.672	106.9	98.472	97.683	103.23	100.28	97.395	96.434	103.07	93.933	93.381	98.405	97.774	97.866	101.95	101.84	96.053	95.269	100.41	101.06	96.74	101.65	98.351	98.035	98.226	93.776	97.653	96.388	101.89	95.954	98.65	98.02	98.676	98.945	97.452	95.7	95.641	95.186	98.098	99.497	106.21	104.92	105.3	98.826	98.549	98.165	99.951	94.784
106.84	109.24	108.36	104.45	104.34	108.58	105.99	105.83	108.18	107.88	110	110.97	108.12	108.88	116.64	106.84	111.46	103.33	108.77	110.69	106.5	114.21	106.72	116.26	104.97	110.06	105.46	110.7	104.5	107.85	107.24	120.89	110.64	110.2	99.866	107	106.64	113.11	109.01	114.16	115.8	108.05	112.03	108.57	110.29	108.42	107.83	109.27	103.99	107.8
109.36	106.45	107.79	98.771	100.76	103.37	101.46	107.9	107.4	113.6	102.81	105.64	105.52	101.24	107.35	103.21	102.91	104.25	109.67	101.94	111.59	114.88	101.99	111.79	108.26	102.72	104.78	107.7	104.35	105.41	102.95	104.22	110.32	109.76	105.39	103.66	99.279	104.66	100.23	108.35	114.47	104.89	106.23	105.49	107.61	103.06	105.2	108.4	107.83	100.78
99.605	95.274	108.42	105.14	108.52	111.16	101.34	112.02	101.28	106.14	99.637	109.36	103.79	108.51	103.19	104.59	104.74	103.17	109.65	106.4	101	105.52	108.11	105.41	108.67	105.35	103.34	107.76	97.368	111.92	101.8	103.51	101.16	100.56	106.76	113.78	103.03	107.04	112.89	107.05	106.31	110.76	103.79	104.38	101.51	113.78	105.94	102.71	106.92	103.66
108.42	109.6	105.7	110.89	112.48	108.2	109.58	116.43	110.69	110.62	112.2	107.59	108.5	101.75	109.08	104.45	107.49	111.2	111.46	106.49	108.69	103.79	104.5	111.7	111.24	101.08	106.9	102.66	112.15	113.43	106.35	106.63	112.36	106.81	104.2	108.15	103.24	101.92	109.21	108.44	108.67	112.59	104.1	110.03	114.97	104.98	105.79	113.65	106.56	114.71
104.18	102.31	108.28	105.91	105.44	108.78	111.59	113.09	108.38	109.84	108.4	100.18	112.01	106.65	108.25	107.33	108.29	109.1	110.23	107.52	106.29	116.55	107.92	103.77	108.77	109.68	108.49	105.06	102.33	106.18	112.6	112.63	106.8	109.73	109.81	102.64	107.47	103.72	112.15	103.56	111.92	104.83	111.48	111.02	104.87	108.67	107.04	108.85	107.01	104.83
105.2	104.8	107.67	106.84	104.56	107.86	102.56	109.87	105.3	101.88	103.62	111.85	113.74	102.3	105.72	104.07	101.24	108.08	109.52	109.29	105.93	105.48	103.69	111.53	102.91	103.26	107.14	108.54	105.15	104.73	101.91	103.32	109.83	103.07	106.14	103.09	107.91	105.34	104.22	107.47	102.69	99.552	105.19	107.99	105.53	105.18	100.69	105.43	102.91	105.44
103.03	112.08	101.05	100	103.85	104.35	101.8	99.23	101.14	100.09	98.81	108.8	94.143	95.139	101.34	97.137	103.66	99.974	99.776	99.213	106.4	101.41	104.42	104.3	109.16	102.89	107.17	99.084	101.8	103.2	102.17	100.86	99.375	97.198	101.51	106.37	103.4	108.58	101.11	103.08	104.78	106.87	99.361	100.02	101.2	100.05	101.46	99.92	106.99	101.8
102.67	101.74	104.8	106.24	107.31	103.84	106.45	111.8	112.54	107.14	101.39	102.38	106.07	108.14	105.77	108.99	105.43	106.81	107.62	105.16	109.7	101.61	110.49	107.29	114.8	107.89	106.43	109.18	106.81	109.33	106.43	103.26	107.68	99.32	102.44	103.78	106.15	103.11	109.87	106.86	106.5	105.51	106.52	106.09	109.58	108.11	113.17	100.87	106.81	104.49
105.58	105.09	112.85	111.42	107.22	106.29	102.25	100.15	100.27	110.85	105.57	102.48	106.02	103.87	108.16	103.91	103.48	104.17	107.73	109.89	101.45	104.87	102.82	107.95	102.19	113.53	107.95	105.35	101.55	103.59	102.81	107.96	105.44	104.66	104.6	101.43	107.42	105.33	103.84	102.19	107.47	103.89	106.05	108.89	106.24	101.43	112.24	105.73	114.35	110.46
101.59	104.71	105.74	105.28	106.34	104.42	100.48	104.96	102.94	110.37	103.28	108.24	106.84	106.76	101.73	101.55	108.03	106.21	100.53	106.18	100.4	109.86	102.09	107.12	105.26	109.99	103.84	107.43	104.57	108.89	104.27	107.25	102.64	106.36	98.928	102.9	102.48	109.74	108.6	104.96	105.66	105.17	103.16	105.12	107.48	108.79	108.42	106.18	98.389	103.93
111.19	110.43	105.99	107.34	103	103.07	106.08	104.03	110.14	108.72	110.76	104.81	110.34	106.95	106.94	106.9	107.92	100.85	106.91	112.17	107.64	105.08	104.55	105.88	105.25	104.65	100.53	108.94	101.94	103.38	111.01	106.91	105.29	105.35	103.21	108.96	103.72	113.13	105.49	101.36	104.02	98.745	110.55	107.48	107.01	107.69	109.22	108.56	108.44	103.58
105.13	105.02	106.14	113.71	103.4	113.13	103.18	108.27	109.45	102.5	115.18	101.13	103.15	102.41	103.61	104.23	108.28	103.99	106.29	110.3	101.09	107.37	107.72	104.76	103.56	104.21	111.68	105.57	103.93	105.41	104.12	103.3	105.01	104.35	112.37	105.74	99.857	103.42	106.46	102.49	108.52	107.5	110.77	107.63	104.69	108.22	108.1	110.3	109.26	107.4
99.163	93.545	92.748	103.96	96.809	95.259	97.869	92.73	92.666	100.92	95.372	103.6	100.21	97.227	100.43	91.604	94.682	104.16	100.69	96.97	96.621	95.606	95.078	96.065	100.63	94.82	95.44	89.866	97.948	91.802	98.197	96.449	97.209	98.279	96.476	98.236	94.389	95.982	97.646	99.233	97.099	92.477	94.827	101.32	104.41	95.154	99.503	99.262	90.678	98.139
102.22	105.2	98.993	107.55	104.7	103.83	108.51	104.01	105.39	105.93	100.97	106.84	103.48	100.56	109.43	103.17	109.1	104.59	108.44	110.37	108.7	104.83	107.46	111.2	109.31	109.69	104.99	106.2	104.65	102.65	104.13	104.31	105.22	110.43	107.71	107.16	108.44	105	112.4	107.22	97.95	102.34	106.65	111.64	102.71	101.82	105.25	104.47	104.64	105.42
107.15	106.42	103.53	104.74	105.34	100.45	105.83	106.13	97.735	102.42	103.92	108.55	103.91	102.05	101.48	103.14	110.81	103.12	105.02	103.54	106.38	99.404	108.79	104.42	101.86	107.18	103.67	102.15	109.82	105.63	105.03	106.76	105.42	106.07	107.16	113.73	105.79	105.26	104.51	102.82	105.73	99.511	115.33	103.56	107.15	99.789	108.63	111.05	108.53	107.92
106.75	109.01	104.68	109.09	104.88	111.23	109.82	100.99	108.7	111.99	103.44	110.21	110.08	110.6	111.87	104.63	107.57	103.98	109.27	107.1	108.46	107.65	107.37	115.39	108.96	105.38	112.3	109.91	109.72	108.03	109.08	108.41	102.82	107.31	107.43	107.03	106.12	112.07	109.47	114	104.32	101.59	109.86	111.31	107.71	106.26	108.16	109.59	104.45	107.05
100.8	110.32	100.88	100.57	107.7	105.31	104.62	104.21	100.37	103.3	105.18	108.15	104.24	107.1	103.38	111.78	110.38	105.36	106.72	108.42	102.53	108.46	108.12	109.13	103.04	99.132	110.5	99.961	106.65	100.33	104.07	105.3	106.58	109.1	107.21	107.47	108.68	107.97	105.95	104.16	117.32	107.67	104.14	101.57	106.76	106.82	107.52	103.6	98.445	106.38
109.14	99.947	115.83	107.93	105.42	106.21	107.05	110.04	103.86	110.04	105.96	103.87	110.68	109.73	110.77	106.59	115.82	113.23	104.97	113.43	108.12	105.27	110.4	108.08	108.45	112.02	112.8	102.99	109.28	112.39	104.06	110.47	109.21	107.08	106.45	104.71	109.43	106.37	107.6	102.98	119.22	110.27	106.49	111.76	110.08	108.64	110.05	105.58	112.09	110.26
106.76	111.61	108.22	104.4	109.63	107.78	107.28	109.79	109.68	107.25	99.974	103.41	105.66	109.9	106.63	111.61	105.35	105.51	103.39	119.63	100.96	110.38	109.31	107.82	110.41	109.15	108.95	108.21	103.95	107.89	109.77	105.89	106.62	104.19	109.45	106.54	111.09	105.95	109.36	110.36	110.73	104.94	106.77	112.99	107.92	104.65	100.89	113.35	106.38	111.52
102.05	110.7	107.81	108.08	105.45	110.42	107.12	105.06	102.89	101.3	105.81	111.17	114.4	103.59	109.41	104.54	101.7	108.89	107.82	113.93	101.35	104	106.11	110.39	107.47	108.66	109.61	104.95	111.97	110.2	101.1	104.78	100.41	106.14	107.92	103.87	105.97	106.14	104.53	107.52	109.81	105.62	108.43	110.99	99.978	113.16	113.58	103.76	104.84	104.78
107.1	110.65	102.64	111.21	100.51	111.52	109.73	113.17	106.57	111.56	107.4	111.2	109.77	107.21	110.87	108.59	108.42	107.56	107.14	107.06	105.24	109.88	113.99	108.63	107.61	101.56	108.54	106.31	105.66	101.71	109.23	110.06	106.34	111.36	107.96	105.02	101.97	116.09	109.87	110.44	108.65	106.36	105.67	111.66	110.79	107.1	111.17	106.19	105.87	105.49
104.02	96.89	95.867	102.17	104.09	101.36	104.26	100.38	106.79	101.12	99.616	99.609	100.07	103.77	103.32	105.62	96.197	100.41	103.55	102.26	103.16	98.889	103.27	105.93	99.847	99.953	98.264	97.514	98.403	103.74	99.662	104.97	100.58	97.675	101.75	103.76	100.84	98.19	98.504	102.36	98.114	105.75	97.545	98.997	95.429	101.49	105.59	104.75	104.01	106.78
105.33	106.61	105.28	103.93	114.9	112.46	112.63	102.28	108.31	105.58	108.44	107.77	109.35	102.71	101.5	104.6	113.36	110.48	105.7	106.83	109.98	108.58	105.65	115.59	105.53	112.7	113.56	111.9	104.72	108.64	108.59	102.32	109.54	110.13	107.08	110.65	110	106.86	109.74	105.52	108.46	109.52	106.63	105.83	105.08	111.41	106	105.35	111.11	110.64
108.62	106.43	102.21	104.99	105.6	104.96	104.76	103.67	103.56	106.43	102.76	110.67	102.29	98.245	105.19	100.16	99.259	99.995	108.82	110.55	107.64	107.56	106.59	99.763	104.91	110.22	106.69	100.09	109.66	103.87	107.35	102.73	107.55	111.39	109.3	102.03	102.47	103.33	104.66	100.54	103.41	101.92	102	107.27	107.1	102.86	103.29	105.93	113.18	105.83
108.83	108.35	98.88	110.8	108.11	105.76	113.52	107.48	114.13	106.62	110.05	106.56	100.86	107.85	108.82	111.08	101.78	111.49	114.07	110.89	107.92	105.34	100.72	107.38	110.75	112.64	103.56	110.35	107.66	106.97	101.82	108.81	107.93	102	108.26	104.76	110.15	101.3	108.18	104.32	103.63	108.62	106.91	105.58	104.25	110.03	101.89	112.11	111.99	104.89
107.03	108.04	105.23	108.76	110.75	108.96	110.33	110.98	102.31	107.5	109.17	107.34	114.32	103.08	108.59	102.58	104.69	100.27	103.48	109.09	105.35	103.66	108.1	108.43	106.69	109.08	115.65	112.92	107.11	114.09	102.23	106.87	111.09	108.63	107.32	104.31	105.29	103.62	107.84	106.17	106.9	102.83	109.97	102.39	107.81	107.78	111.04	114.23	102.82	106.5
107.88	107.79	97.012	101.57	100.1	107.22	105.21	111.42	106.08	95.994	109.17	105.82	107.39	105.83	104.13	109.26	106.77	105.69	101.1	108.5	100.75	103.8	110.14	110.2	106.26	104.96	99.993	106.3	106.08	105.02	105.43	102.72	107.96	103.85	109.07	111.23	99.527	108.6	103.85	102.2	109.58	104.42	102.13	98.198	104.61	96.692	102.32	103.78	106.17	107.74
99.117	97.169	99.952	104.43	102.9	99.25	96.515	96.432	99.808	95.762	96.81	94.613	96.538	97.273	95.746	99.775	94.541	93.648	97.944	100.36	101.25	101.91	94.68	106.25	98.348	102.47	102.83	98.371	100.61	99.666	90.528	94.319	99.693	96.085	100.98	96.817	107.09	96.082	98.699	99.125	94.095	101.52	100.97	98.836	97.757	101.53	103.91	98.919	98.316	95.808
105.75	104.36	108.44	103.5	105.43	108.17	108.22	100.58	109.1	106.57	106.39	111.46	103.29	108.76	101.06	109.66	100.14	116.53	104.83	109.6	111.43	109.81	113.39	110.12	108.56	111.68	105.22	106.25	103.2	105.36	107.76	110.87	106.71	111.27	109.62	108.45	113.98	100.78	108.27	106.88	105.57	110.35	109.98	107.2	113.45	107.44	105.78	110.59	107.38	108.86
110.1	110.11	100.25	107.46	106.26	112.9	108.96	113.51	109.99	100.95	111	110.4	108.84	105.03	108.36	111.03	112.28	109.76	108.62	110.93	110.5	110.63	106.52	111.33	109.08	104.08	109.81	111.72	103.22	102.87	109.97	108.25	103.97	107.22	101.65	107.02	110.21	105.55	104.47	105.23	102.94	111.06	110.56	110.3	98.361	105.84	108.12	110.64	111.41	104.08
102	110.49	107.5	112.67	98.583	104.23	106.05	106.53	103.89	107.97	106.58	106.64	102.22	109.01	106.97	107.06	104.74	110.37	106.88	106.25	108.1	103.87	106.88	109.17	107.1	106.89	109.46	108.92	107.33	104.01	107.81	108.33	110.47	104.45	111.15	107.96	104.71	106.96	104.13	100.64	103.98	108.68	108.17	109.1	103.55	104.59	107.92	105.19	104.65	103.75
110.59	107.85	116.46	106.36	103.94	112.6	108.77	102.85	107.55	109.55	107.95	110.23	112.53	111.92	110.21	107.57	110.22	106.91	101.67	110.48	104.57	103.8	104.78	108.5	106.22	110.75	102.75	111.07	111.68	112.51	119.08	112.52	109.49	116.82	110.51	109.2	110.38	107.92	104.72	109.98	110.65	107.02	109.48	111.73	107.98	106.75	104.46	106.7	104.96	109.54
103.2	108.12	105.07	107.09	104.68	110.52	105.52	106.27	103.07	105.5	103.87	97.806	105.25	102.68	106.69	106.26	104.23	103.65	99.381	100.5	110.15	108.71	105.41	113.56	101.82	98.944	110.13	105.55	103.05	109.58	102.8	110.2	101.64	101.33	98.621	100.67	102.68	104.88	104.95	107.77	104.73	109.1	102.14	107.01	105.02	107.43	105.85	102.35	104.24	106.06
103.91	99.195	104.71	108.76	109.24	98.137	110.44	106.09	109.05	108.75	101.71	107.28	100.45	106.34	106.99	109.67	108.45	107.94	103.91	106.58	102.57	105.66	105.29	106.44	104.02	97.529	108.74	102.54	102.06	112.23	106.87	109.07	108.85	105.24	114.45	110.46	95.384	107.69	105.12	107.21	104.19	103.26	104.14	101.97	111.36	106.68	102.09	113.11	110.97	101.12
101.24	103.64	102.03	105.02	104.31	107.93	102.72	105.88	105.62	110.23	104.06	103.72	109.04	103.49	110.67	103.62	99.577	109.88	98.822	106.48	107.86	104.99	104.02	109.08	105.34	109.99	102.45	101.65	104.15	106.36	103.01	100.79	100.63	105.39	104.78	110.83	105.7	101.24	110.43	107.04	105.79	95.248	108.01	104.26	107.24	98.824	106.34	106.86	108.61	102.66
93.798	101.55	99.044	94.945	99.923	104.6	94.022	98.913	91.908	97.625	94.929	103.65	99.193	98.762	95.05	101	104.99	98.557	100.07	95.546	95.064	93.174	95.159	98.05	95.44	103.89	98.823	95.109	99.408	108.65	96.35	98.226	96.923	99.164	100.39	101.83	95.554	97.471	93.456	101.77	95.993	100.42	99.963	91.53	105.67	103.75	102.42	99.001	97.36	96.165
96.429	92.995	97.932	95.741	97.405	92.498	104.04	96.637	97.597	106.15	100.23	100.69	102.78	99.387	93.816	99.405	99.169	99.33	99.925	93.594	97.939	103.23	97.707	106.64	101.25	101.67	95.265	100.71	104.61	99.545	103.23	99.334	104.64	102.23	98.385	94.786	99.603	95.316	97.339	100.72	99.614	97.056	93.169	101.24	100.43	101.62	95.297	103.63	106.88	101.85
94.906	93.364	95.866	97.205	99.3	95.692	95.459	98.051	96.148	100.58	105.44	101.52	98.002	99.426	95.623	98.671	104.6	97.013	94.421	103.36	100.06	99.542	97.883	98.667	102.72	99.73	100.78	93.558	100.42	99.816	100.73	98.091	97.756	91.416	97.146	96.16	90.025	98.121	101.66	97.637	99.524	92.059	96.078	97.988	102.39	95.212	96.112	102.39	94.555	104.33
107.56	105.15	110.66	107.41	104.95	102.84	104.75	105.65	104.47	102.27	108.24	103.35	113.08	106.94	106.2	100.29	99.421	103.36	103.61	110.91	101.85	108.99	101.06	108.53	103.03	101.87	109.68	109.29	98.202	105.95	101.48	108.86	107.76	110.03	107.02	111.28	104.71	104.05	103.78	104.85	105.31	107.34	110.37	103.71	106.96	109.79	101.8	107.88	104.78	111.55
98.983	102.76	102.99	105.02	101.26	112.14	106.1	103.88	108.16	107.85	103.6	101.67	104.15	104.5	107.88	105.27	97.871	109.44	106.9	107.1	103.17	102.56	105.92	110	98.872	105.52	104.18	101.77	99.336	107.87	111.45	105.44	106.42	105.54	101.94	100.77	103.07	106.63	105.95	97.077	110.75	108.47	107.51	105.43	109.86	106.6	99.942	106.48	103.87	103.91
101.52	107.65	106	105.8	104.44	110.63	106.91	105.67	108.63	116.77	110.83	110.82	112.75	109.1	111.68	108.34	105.54	105.27	108.82	103.98	104.59	104.24	107.06	105.8	116.43	106.92	106.92	108.36	106.89	113.13	110.17	111.25	105.56	107.01	108.07	107.36	108.2	110.1	107.74	101.83	107.7	102.03	102.62	106.71	108.37	106.68	100.77	110.56	105.15	102.36
110.81	109.86	100.5	104.23	113.58	106.58	110.44	111.92	116.12	106.63	107.4	104.12	106.44	114.29	107.73	104.92	118.34	102.94	108.3	107.5	106.32	112.35	109.31	115.85	108.53	103.34	113.56	106.78	108.85	106.86	111.93	106.21	104.63	106.31	103.38	110.28	110.94	106.35	112.7	107.08	105.19	114.66	112.97	111.91	109.92	107.51	103.08	105.98	105.35	106.27
106.9	108.21	100.76	105.08	108.71	111.13	109.8	109.71	108.81	109.48	112.24	106.38	102.49	110.97	106.74	108.92	104.44	104.87	109.55	109.89	101.53	107.02	105.73	104.28	104.19	102.58	106.91	105.14	110.95	100.03	103.91	103.54	107.06	106.93	100.48	112.06	103.69	96.977	102.21	109.05	109.41	101.7	109.25	103.24	108.96	109.26	110.05	107.54	109.14	98.228
98.56	100.27	104.06	102.02	101.82	96.492	91.986	100.54	97.911	97.909	97.756	95.112	95.088	93.766	100.56	100.74	100.26	103.83	101.93	101.46	98.724	98.299	95.909	101.21	97.624	93.455	100.27	102.07	103.59	97.775	97.35	100.63	99.665	98.196	102.79	101.02	100.18	101.45	95.45	97.63	95.636	101.77	101.59	92.29	97.167	99.77	96.905	101.01	95.717	105.26
112.17	104.38	109.81	110.94	105.05	110.76	105.45	109.76	106.26	107.52	111.23	110.67	107.67	108.57	107.65	108.39	107.44	110.61	101.78	109.05	109.14	109.28	115.83	103.22	108.79	108.2	111.92	112.82	111.11	114.04	104.72	110.77	112.55	108.63	103.05	115.89	110.04	108.06	110.85	110.58	110.82	109.48	112.26	107.99	110.08	113.58	107.53	111.35	112.64	113.07
112.27	108.51	103.7	102.13	108.21	111.84	111.44	105.64	110.73	110.09	105.02	110.4	111.09	109.36	105.78	114.3	108.03	112.64	110.58	111.15	111.72	103.5	107.78	109.37	105.8	106.97	109.2	114.39	107.91	101.87	105.56	108.24	107.57	111.54	114.18	107.06	104.03	106.91	109.08	104.88	104.72	111.5	113.29	104.89	110.62	103.38	106.83	107.48	106.77	108.55
109.31	108.98	111.55	107.02	106.39	105.11	112.39	107.72	104.11	109.69	110.17	108.43	107.03	108.88	106.27	108.85	107.94	112.39	109.53	108	109.28	112.22	109.15	111.31	110.06	109.25	110.32	104.44	113.89	108.67	109.48	110.78	99.081	110.79	109.12	108.18	102.05	106.55	109.34	105.42	106.37	116.22	105.2	101.66	106.49	107.61	105.46	105.65	105.03	109.91
106.49	104.22	104.29	105.27	105.8	105.97	106.8	107.81	105.22	106.71	104.72	102.59	108.98	104.45	106.51	104.07	105.63	112	111.29	105.49	105.95	105.21	103.72	110.31	106.91	104.83	105.87	102.71	101.13	106.3	107.63	105.91	102.68	101.16	103.85	104.88	106.47	103.99	103.78	104.06	113.71	102.44	99.48	106.84	110.25	109.35	103.27	106.21	99.362	106.41
108.57	112.8	111.14	111.53	109.05	100.13	106.43	103.25	111.49	109.18	103.68	110.37	112.32	114.71	114.8	110.59	104	111.8	107	107.58	111.66	106.55	106.7	115.65	115.44	105.88	110.59	114.28	106.33	113.4	112.67	110	104.2	112.69	106.88	107.28	101.68	109.85	113.91	104.04	103.15	107.86	104.88	105.49	110.4	105.54	112.62	112.46	108.97	114.45
108.04	104.93	111.71	101.12	103.32	108.83	108.24	108.19	104.45	101.68	108.77	110.71	102.81	105.24	112.5	105.69	106.05	109.61	106.3	105.51	107.43	102.62	106.78	103.42	107.37	105.12	112.19	102.55	107.78	110.26	104.55	111.51	109.5	109.42	106.19	105.03	108.27	108.83	104.5	105.19	107.55	107.71	105.89	107.38	100.81	104.58	106.72	99.206	109.64	103.62
104.83	104.16	109.87	109.32	102.33	112.19	108.22	107.97	108.54	106.76	105.16	100.13	108.35	108.27	107.15	105.08	116.04	107.4	114.12	114.88	113.46	117.54	106.73	112.3	104.96	102.24	115.5	114.6	107.13	104.16	104.66	102.82	111.01	108.59	102.2	112.12	109.28	110.25	110.22	109.57	109.77	103.57	102.01	108.19	107.81	107.93	107.66	107.41	104.11	106.22
100.06	103.05	109.52	106.4	102.49	110.78	102.71	104.51	102.84	100.61	105.01	107.74	104.26	100.48	104.34	106.69	109.85	106.22	107.68	103.27	104.99	109.64	104.44	97.602	105.74	104.21	109.15	105.67	104.32	104.71	105.41	105.91	101.3	107.35	101.15	100.97	111.41	106.29	106.04	105.75	103.43	105.51	101.32	105.9	101.08	104.78	115.19	105.12	110.54	102.39
111.68	109.87	107.37	110.21	110.18	105.89	112.69	110.36	106.2	107.63	105.77	108.12	111.34	103.85	107.98	110.4	107.69	113.25	111.14	110.47	105.85	104.88	105.84	103.77	106.91	113.77	103.76	106.98	111.8	107.16	111.86	104.09	111.12	104.73	112.99	110.38	107.91	108.51	107.56	107.26	107.01	114.86	108.01	107.22	110.13	109.55	110.48	108.36	109.87	107.27
95.403	103.57	101.67	98.035	99.923	102.19	101.03	97.885	96.175	92.962	91.129	102.61	94.967	97.814	93.874	94.68	96.087	99.515	96.485	96.336	100.61	97.683	91.271	93.857	95.945	96.246	100.17	99.636	99.263	101.98	96.867	97.528	95.586	94.614	102.72	103.18	95.506	98.261	97.93	97.561	89.029	99.928	94.097	102.71	102.51	97.571	98.676	99.853	98.833	98.319
99.801	98.202	99.693	101.43	96.589	101.53	97.365	99.626	97.457	97.77	100.24	101.34	101.56	100.17	95.115	95.747	97.417	95.094	97.655	95.503	95.512	104.5	94.128	102.89	97.189	94.405	98.394	94.432	99.298	96.142	102.76	93.572	103.17	92.863	98.233	96.21	96.785	100.6	102.17	101.25	102.13	97.568	105.38	95.653	97.818	100.14	94.29	102.78	93.884	100.66
106.36	110.02	112.5	103.94	112.5	107.31	110.05	116.13	107.98	106.73	103.33	113.07	113.69	109.86	107.28	103.93	108.16	110.13	107.59	104.36	104.6	109.45	107.82	108.99	110.21	101.21	108.07	105.42	105.04	111.43	102.72	107.74	106.58	105.47	107.16	107.85	112.09	108.25	109.59	107.94	108.17	106.93	105.06	110.97	108.8	113.44	106.58	109.92	110.2	112.86
111.32	107.03	106.51	112.35	107.9	104.33	113.24	107.66	111.92	110.53	100.84	110.92	105.06	108.28	114.75	104.67	109.53	107.92	116.8	106.13	111.5	109.85	108.33	110.65	109.32	109.69	112.22	108.06	109.22	108.26	99.934	108.77	113.38	108.92	113.54	109.32	107.23	110.58	113.29	113.66	112.27	105.36	109.29	105.19	108.52	111.99	105.88	103.36	107.41	105.03
105.03	103.52	107.92	108.88	106.03	106	104.66	109.61	111.37	108.95	110.62	107.96	103.29	106.81	108	103.42	103.08	106.57	104.22	115.62	107.17	101.16	109.33	103.8	115.94	109.77	112.82	100.69	105.87	108.86	111.46	105.6	103.53	104.23	101.31	103.04	109.22	103.76	101.55	113.24	114.9	100.88	106.65	105.16	109.52	105.58	109.56	101.62	101.85	103.55
105.29	100.26	106.79	102.44	107.44	102.1	102.41	106.22	108.95	110.13	107.5	110.32	106.23	106.77	110.33	104.42	99.343	105.57	105.52	104.25	108.4	111.44	112.05	104.93	102.67	108.32	112.38	112.71	103.63	104.43	102.59	105.11	98.319	108.53	101.89	105.31	107.68	105.25	104.97	107.56	109.45	104.02	104.36	102.71	102.21	99.18	104.88	102.49	107.14	106.63
103.84	113.1	113.66	106.36	102.96	108.89	110.27	106.26	101.46	111.3	105.97	107.36	113.38	106.11	107.35	102.09	108.62	107.87	107.23	104.19	109.14	105.28	110.11	107.79	108.35	103.3	106.24	102.73	104.15	105.67	103.9	105.5	106.89	108.14	111.18	105.39	106.95	100.84	109.47	102.59	102.12	107.51	103.99	108.64	103.97	110.18	103.8	111.62	100.66	105.16
103.81	100.81	91.301	98.816	99.381	96.399	92.982	100.76	94.28	103.39	95.904	103.38	92.537	96.767	98.378	92.219	101.65	95.688	90.8	98.536	100.18	99.674	98.859	99.966	98.526	99.433	97.369	95.323	99.321	95.908	102.29	95.973	97.461	107.4	102.2	94.806	102.21	97.689	86.186	89.65	91.147	90.23	99.396	97.048	96.909	96.743	99.148	95.001	100.87	93.837
101.41	100.97	97.538	95.302	95.352	96.739	99.436	99.806	96.522	97.095	90.533	95.881	96.291	92.608	96.392	99.812	90.249	93.252	102.28	103.14	100.61	89.733	101.97	91.759	101.89	100.26	94.59	99.587	95.054	97.856	95.467	91.144	93.896	97.446	95.858	94.019	100.16	94.568	92.76	99.213	97.906	104.8	100.13	103.93	91.851	96.277	93.982	94.906	97.984	99.438
108.9	111.89	103.27	109.59	105.83	112.7	113.96	104.89	107.66	106.09	107.72	108.32	108.54	113.57	108.44	109.59	109.66	109.06	110.03	106.68	109.32	108.92	113.36	105.33	107.04	106.93	105.47	103.37	111.66	114.38	104.95	113.77	104.74	105.22	105.59	106.74	111.89	99.316	108.3	105.91	111.77	107.2	109.12	111.45	107.82	109.36	111.96	108.45	112.13	107.41
114.84	97.601	110.27	103.46	104.05	111.13	109.51	114.85	107.72	102.86	113.44	109.83	103.23	111.31	102.38	108.3	102.47	102.16	108.73	107.71	109.32	105.28	103.24	110.95	111.06	104.63	104.53	111.37	110.48	112.58	102.27	102.86	108.83	109.03	104.64	109.73	104.22	105.47	104.19	108.66	103.02	116	103.61	103.87	105.2	106.25	108.39	104.7	99.612	107.23
108.46	105.77	103.9	106.71	103.87	106.74	117.76	113.89	112.79	115.24	109.22	110.83	99.971	102.84	108.72	109.03	111.67	113.56	108.54	108.47	104.53	109.61	109.58	111.29	108.99	108.17	107.52	112.76	109.34	105.16	110.44	108.77	107.98	114.95	108.39	97.57	103.98	106.42	105.11	110.07	103.4	106.61	110.83	107.72	101.36	100.94	110.27	112.97	106.51	106.54
107.14	102.46	106.08	109.15	105.14	102.81	102.63	106.68	102.39	106.8	105.08	108.13	104.8	105.88	102.6	105.91	108.51	102.49	107.2	110.53	103.53	103.22	102.31	109.28	105.21	105.26	106.43	109.85	109.7	114.91	112.24	105.5	106.51	106.35	104.06	108.53	104.31	105.59	111.9	103.26	104.15	105.43	103.91	105.5	104.63	102.14	100.42	108.33	103.79	109.94
111.26	109.55	104.37	108.87	106.93	109.31	109.91	113.38	112.17	110.55	109.73	110.46	111.01	113.49	110.16	106.38	105.45	110.66	109.19	111.97	110.06	106.73	103.33	111.49	107.39	106.84	108.47	108.18	105.84	108.05	110.44	107.41	112.08	106.53	105.16	106.24	111.7	108.66	108.68	107.97	111.42	105.4	111.86	110.55	106.42	110.82	107.01	106.51	103.98	119.03
97.171	92.942	105.61	97.117	97.133	93.345	95.338	94.755	99.601	97.783	97.617	101.46	103.89	101.93	97.977	101.48	107.61	103.57	97.275	103.82	100.82	96.336	102.76	96.745	104.57	102.05	95.296	97.229	100.27	96.819	100.45	94.245	100.09	96.799	101.26	101.65	99.486	102.22	100.11	102.55	97.677	97.961	99.881	98.527	100.81	99.84	95.07	98.995	92.952	101.31
103.4	102.51	107.26	105.46	107.12	103.72	104.65	99.431	109.04	104.17	109.07	105.19	104.58	106.25	104.9	102.33	111.14	105.81	107.8	105.89	111.43	108.34	107.31	106.31	106.94	106.91	105.57	108.65	106.94	110.03	106.58	112.34	105.44	110.34	104.84	110.71	103.17	107.34	105.36	105.88	102.53	104.73	102.4	105.98	112.01	99.736	110	106.65	110.83	103.08
107.14	104.37	109.37	106.82	106.61	111.63	106.16	103.16	102.11	102.98	109.37	104.1	105.6	105.5	104.09	104.65	105.3	101.74	112.35	111.44	109.79	105.04	105.69	112.19	104.44	106.95	96.661	105.65	101.05	102.04	103.83	103.71	105.01	106.37	101.39	104.81	111.24	101.52	98.686	108.17	103.7	103.92	107.3	106.08	112.01	104.56	109.81	109.49	112.93	112.91
102.44	102.1	111.74	102.37	108.07	106.45	104.68	107.49	108.84	103.16	107.44	110.93	100.58	107.34	106.47	105.59	107.35	105.65	109.21	107.37	107.36	107.75	111.84	105.32	109.85	107.01	107.23	101.11	104.35	106.5	107.64	103.7	105.84	105.38	106.15	107.3	106.26	105.29	113.05	107.43	105.83	105.69	104.15	103.75	111.41	103.82	104.9	100.66	111.63	105.68
102.51	100.71	105.69	116.82	106.01	102.37	104.09	103.54	109.45	103.48	109.49	105	104.38	107.88	98.551	106.8	110.2	104.05	108.17	105.89	104.86	107.43	104.28	103.22	106.72	111.91	106.93	99.716	104.8	106.1	106.84	100.6	99.932	105.27	107.95	101.34	107.4	105.03	107.47	104.42	107.48	104.79	106.93	103.76	102.9	102.93	100.53	103.29	108.88	113.14
111.83	105.5	111.11	103.74	110.34	99.678	112.88	113.81	114.3	100.91	108.62	109.51	105.13	104.25	106.74	109.05	100.51	110.24	102.71	102.37	102.69	106.23	110.19	103.91	100.36	102.7	103.66	105.3	110.33	103.58	99.173	103.74	108.74	107.18	111.38	103.45	104.99	104.42	105.78	108.1	108.47	108.94	107.64	105.28	105.42	104.47	103.25	106.56	100.14	104.82
109.27	107.18	109.4	106.11	103.69	106.42	108.46	108.74	106.41	100.66	104.9	106.53	106.84	111.98	111.02	109.37	109.06	101.58	111.08	103.18	104.61	105.06	107.9	105.85	112.88	110.2	103.71	109.6	110.35	106.99	108.36	105.72	104.66	106.06	106.75	105.7	108.56	108.1	114.95	116.85	113.94	107.12	116.13	112.02	108.06	119.73	101.8	110.93	103.07	108.17
101.84	97.77	101.41	96.43	105.18	93.22	98.053	99.023	94.727	98.232	100.29	98.973	93.923	101.39	102.83	103.6	104.03	96.868	98.697	100.48	105.96	98.54	96.773	97.077	101.04	101.83	93.344	99.462	108.89	101.33	102.81	103.43	97.228	99.879	102.14	99.191	95.691	103.12	102.12	99.747	98.422	101.44	99.838	101.32	97.034	102.09	101.29	97.308	103.04	105.78
102.25	106.71	99.893	112.04	105.73	109.46	105.41	108.53	101.97	104.8	104.4	100.22	104.53	102.52	107.81	107.26	106.19	103.84	101.27	105.88	107.57	109.52	106.09	110.15	106.68	103.83	102.12	107.91	103.02	109.38	107.96	109.64	107.02	109.77	104.81	110.99	103.15	105.59	107.03	108.96	101.86	104.52	99.62	104.13	112.93	106.45	102.32	105.56	104.06	106.01
103.68	105.1	101.24	111.45	99.206	103.53	106.97	107.72	108.99	107.74	98.926	111.01	101.93	108.64	101.14	105.11	105.03	104.12	104.11	104.19	105.64	104.7	109.75	106.69	107.76	111.58	105.44	109.26	106.97	107.51	110.51	103.48	108.66	104.76	102.83	104.78	102.98	106.19	106.03	107.49	104.73	102.39	104.95	101.64	114.21	109.25	105.78	108.48	110.82	103.97
109.12	108.08	110.91	104.93	108.31	108.63	108.37	111.51	113.1	104.17	104.28	110.17	108.96	112.69	111.43	108.18	107.55	105.01	108.64	116.22	108.37	113.51	107.99	112.96	103.93	109.81	115.46	99.158	109.05	112.4	112.14	107.5	109.57	110.41	112.14	105.12	104.64	110.98	115.88	105.47	105.9	106.22	108.52	108.54	108.53	108.91	108.37	102.78	106.74	115.39
102.31	101.15	107.16	109.85	105.05	104.34	106.52	105.29	106.71	100.54	106.78	105.53	101.27	107.36	104.09	110.31	104.99	112.41	108.96	98.649	107.63	106.78	105.67	103.7	106.47	112.6	104.83	103.77	102.11	105.42	110.57	105.74	106.31	104.51	100.11	104.92	107.06	108.08	104.28	98.428	112.17	106.77	107.41	106.15	102.02	102.12	110.34	101.71	105.66	104.93
107.51	112.43	102.46	106.73	110.31	108.93	108.5	103.54	112.47	109.59	106.38	111.17	106.25	107.72	109.63	110.02	106.15	111.25	108.44	106.76	107.35	116.58	112.7	110.01	105.54	106.61	108.09	112.14	110.09	111.25	108.2	109.39	108.8	106.68	110.95	109.88	107.68	109.97	108.98	109.4	106.65	108.27	104.84	104.42	114.09	110.19	105.58	108.39	106.96	107.59
94.075	99.903	97.267	96.682	96.074	97.981	92.386	94.9	100.67	98.268	99.695	97.165	96.381	97.456	99.348	102.53	95.155	98.06	95.729	99.016	99.273	95.963	99.877	104.63	96.578	92.376	97.581	96.767	97.871	96.405	108.81	100.5	97.628	98.184	98.944	96.422	97.96	94.632	97.827	96.661	103.89	97.666	97.356	96.015	93.936	104.41	102.46	90.87	95.713	93.23
104.86	105.68	105.84	110.02	103.14	101.65	108.65	104.35	107.51	109.48	107.83	106.47	104.37	102.06	102.76	108.28	101.72	104.4	101.61	104.66	104.4	102.18	104.41	104.85	103.12	106.6	110.11	106.85	110.09	106.41	102.04	106.03	103.27	102.67	102.38	98.439	105.78	110.33	107.22	106.65	103.41	102.7	107.16	110.77	109.04	107.14	102.5	109.43	106.96	104.86
107.88	103.68	104.35	107.9	110.9	107.34	100.06	104.18	109.91	103.73	108.71	108.98	104.54	104.85	111.58	111.64	105.02	109.29	106.32	107.03	104.6	106.65	100.17	106.8	110.6	109.98	107.26	108.95	109.38	110.47	106.85	110.65	108.21	101.13	107.13	100.99	112.25	106.19	102.94	99.808	104.28	101.33	100.16	106.2	100.94	100.03	106.56	111.35	109.39	107.5
101.9	99.375	97.799	100.16	99.924	98.017	96.951	99.655	99.842	100.67	105.6	97.265	99.228	101.35	104.4	98.373	97.615	99.401	102.68	100.59	95.866	99.962	98.709	97.106	104.15	93.52	97.213	98.39	103.64	106.74	103.7	96.111	96.322	100.29	103.09	101.03	108.21	100.84	99.904	102.87	96.488	101.16	97.791	98.932	96.675	103.58	101.49	99.725	94.164	96.138
101.7	108.29	110.12	106.27	111.87	104.39	102.65	105.08	107	107.4	101.32	103.11	108.25	104.58	108.32	109.3	107.77	98.31	103.16	107.06	104.87	106.57	106.79	107.11	102.94	103.79	106.92	102.07	102.53	103.48	108.19	104.66	103.24	103.07	108.77	100.72	108.2	105.2	107.25	104.94	112.63	103.53	106.57	99.375	102.95	105.37	107.73	105.53	104.55	102.53
97.871	98.54	96.081	93.139	94.353	98.536	98.684	101.72	98.615	95.898	92.408	101.13	103.07	92.425	99.255	96.741	96.002	105.04	95.661	101.25	99.54	103.46	98.818	100.04	91.83	97.422	99.245	94.17	95.615	98.977	96.637	94.088	91.936	96.281	96.688	99.016	99.277	97.186	98.978	94.48	92.681	90.24	103.55	101.29	91.902	99.899	97.487	96.854	90.992	95.125
109.03	107.04	107.18	101.74	110.44	112.3	110.07	110.1	109.86	108.88	109.58	108.86	103.45	102.25	108.87	105.89	106.05	106.13	110.44	104.37	102.5	106.77	108.86	113.71	107.4	103.42	111.46	105.83	99.103	107.64	97.061	106.1	107.19	104.16	112.39	109.76	108.85	103.06	105.81	110.21	105.12	110.36	109.11	102.01	108.81	107.85	101.13	112.68	105.05	114.76
101.97	103.83	102.9	102.07	99.873	103.21	104.9	103.83	103.85	103.06	102.24	104.66	107.59	107.63	110.43	105.53	111.03	103.78	101.56	102.85	107.68	108.04	105.24	103.85	104.88	105.86	106.46	103.96	107.7	104.89	102.73	104.44	102.32	108.29	108.18	102.17	107.59	106.06	110.35	115.86	105.71	106.82	101.61	102.45	108.77	108.5	109.51	101.92	103.07	106.42
99.725	109.14	101.13	111.48	103.79	110.82	110.79	107.97	105.72	107.09	106.92	107.48	108.53	108.74	105.55	105.47	111.16	104.22	112.44	107.34	106.61	101.46	109.03	104.69	103.99	111.17	103.21	111.69	109.16	108.67	110.33	108.18	107.28	106	116.1	107.44	100.81	110.69	113.23	104.68	108.49	102.44	108.22	109.21	106.51	106.99	107.05	100.51	110.17	105.27
107.21	108.02	106.16	101.53	111.21	102.6	111.18	108.13	104.78	114.22	109.59	109.36	108.65	112.49	105.16	108	115.79	110.7	111.06	111.76	107.21	105.81	107.59	108.84	113.8	102.72	103.08	108.33	110.73	111.2	101.18	109.26	110.57	110.36	107.18	106.98	111.25	108.19	108.99	104.65	105.2	108.27	108.45	107.57	105.81	112.64	105.88	109.07	113.99	109.26
106.96	108.63	108.51	117.32	112.85	108.7	107.97	105.81	109.53	114.13	112.99	110.03	110.47	101.49	107.21	105.67	108.53	110.37	113.45	112.04	99.276	110.28	110.2	107.08	105.87	111.21	103.9	111.6	104.02	106.97	112.37	110.12	112.83	107.39	104.95	113.65	108.73	111.35	102.29	105.73	108.86	103.25	109.99	113.33	107.37	113.26	106.9	113.84	107.69	109.66
110.84	109.1	117.26	109.07	109.85	108.25	109.74	107.09	101.91	108.18	108.33	104.5	112.08	115.51	106.11	108.82	107.98	107.7	114.1	109.6	104.12	111.48	108.02	113.21	108.46	109.8	105.74	114.31	110.25	106.35	105.87	107.32	114.23	107.8	105.89	111.57	104.48	109.77	112.95	103.66	114.41	105.73	115.52	112.36	105.75	114.79	107.94	107.39	109.67	106.84
100.02	97.868	94.297	102	100.98	94.906	101.82	100.27	100.45	94.774	99.937	99.892	97.749	103.36	96.28	104.93	105.48	100.65	107.22	92.495	105.07	99.753	101.54	92.501	91.879	98.62	96.933	97.669	107.43	96.406	101.67	111.15	100.16	90.535	99.717	111.27	100.5	99.576	96.441	108.54	98.161	98.604	105.82	102.05	101.56	99.226	99.154	103.1	102.45	102.27
94.427	100.56	97.608	94.863	98.147	96.045	95.237	100.41	96.722	104.42	94.981	96.07	97.19	100.48	108.17	94.631	102.13	96.114	99.648	94.379	97.335	95.972	96.269	94.92	96.468	93.188	96.856	95.732	105.11	92.555	98.391	99.059	99.185	92.439	94.611	94.365	97.197	102.21	100.61	99.204	100.87	94.861	96.238	101.07	91.742	103.56	99.786	101.76	91.38	94.223
113.04	108	111.21	111.96	107.92	108.49	103.69	111.06	112.15	108.48	112.61	111.74	108.32	112.46	106.18	109.98	112.68	108.83	110.5	104.14	108.15	106.69	105.38	103.7	108.22	102.32	107.22	109.37	105.56	106.73	111.81	108.89	107.86	111	103.8	107.25	109.46	106.33	106.6	104.89	107.86	109.3	108.65	105.7	101.42	109.65	104.72	107.81	104.01	103.4
106.6	105.74	109.65	113.68	112.62	102.74	112.19	109.11	107.92	111.25	109.95	105.28	107.46	107.24	104.65	103.8	110.51	105.78	110.58	106.3	108.4	108.31	107.62	105.71	100.47	106.37	111.31	105.02	108.11	109.02	110.48	112.96	109.25	110.19	99.472	106.91	106.3	106.54	104.22	106.88	106.6	101.48	111.98	104.73	107.74	102.56	106.13	101.44	108.89	111.7
98.76	111.78	107.16	104.9	106.52	107.02	109.25	107.58	102.48	109.04	107.87	99.622	102.48	102.03	110.57	101.47	109.36	103.75	108.43	106.12	106.22	108.46	105.57	111.7	106.47	107.5	103.21	99.899	105.22	104.71	102.09	100.46	107.89	101.25	103.89	101.06	107.77	103.93	104.55	99.406	108.75	102.55	107.96	103.98	107.18	107.85	102.22	107.9	101.54	114.33
107.03	108.6	108.15	109.19	107.46	110.74	111.01	112.35	106.22	104.11	108.83	104.4	111.41	109.75	109.47	109.52	107.23	106.93	107.21	119.41	110.25	109.07	113.5	113.39	108.04	106.63	109.81	106.88	108.44	106.98	111.62	108.76	109.17	109.15	107.41	110.38	112.79	113.24	107.47	108.32	110.81	105.82	105.74	108.91	108.95	105.85	108.67	103.94	106.69	113.71
99.409	103.67	105.71	102.79	103.39	108.32	109.32	105.97	110.55	101.58	108.13	103.38	107.56	111.51	106.53	110.83	108.63	108.68	104.2	102.58	101.81	111.56	106.78	102.55	108.72	110.19	109.05	101.32	107.46	106.55	100.59	106.6	105.65	105.79	104.62	100.19	102.68	106.22	104.12	101.21	107.22	106.36	108.92	109.02	106.48	104.95	109.84	108.21	106.69	110.2
109.3	113.14	111.54	111.97	106.59	111.17	109.82	102.81	103.22	110.66	105.68	105.41	102.89	106.75	108.39	105.36	108.19	106.54	112.62	107.74	107.54	110.29	109.19	106.67	109.35	109.35	106.89	103.54	109.82	110.16	106.69	104.02	107.33	108.2	104.34	102.74	109.64	103.78	105.26	107.54	107.18	110.29	104.57	111.7	109.82	110.11	102.04	107.16	105.91	111.11
100.43	95.463	98.004	106.4	95.756	103.86	101.22	101.8	96.016	104.44	97.26	103.24	99.988	101.67	94.741	104.68	95.06	100.62	99.928	104.02	95.217	97.059	102.51	97.045	93.793	102.51	103.04	95.299	98.167	98.872	102.74	97.142	104.76	97.985	100.75	106.04	95.134	98.183	96.833	94.378	100.82	98.021	110.7	106.1	100.74	103.65	108.31	96.949	98.081	100.12
100.5	102.42	108.35	108.41	108.55	103.8	105.13	99.001	102.46	104.17	108.66	111.79	106.53	108.28	103.08	109.49	110.77	100.06	102.79	108.25	108.41	109.76	111.99	103.06	102.99	108.1	102.83	109	103.58	106.74	108.77	106.06	109.63	103.81	107.54	108.09	100.62	106.89	103.82	108.7	102.77	101.58	105.46	110.39	105.49	109.4	105.96	104.18	111.12	106.91
96.374	98.077	94.061	94.148	92.354	96.263	94.229	97.153	95.539	101.42	97.396	98.145	101.83	100.24	96.004	99.948	92.957	99.951	93.044	101.1	98.221	95.913	98.48	92.944	101.79	100.51	98.538	94.432	97.93	94.795	101.16	93.749	97.848	102.79	103.1	98.746	92.05	103.01	91.469	101.33	95.75	97.293	98.817	100.09	97.875	94.777	100.92	97.628	93.616	97.927
92.088	96.508	95.276	98.998	94.204	96.036	95.606	104.21	100.88	99.974	97.532	90.591	94.43	102.23	95.255	96.512	94.799	94.918	95.261	95.277	98.883	97.897	99.37	100.28	95.705	95.74	93.919	96.357	93.658	97.689	94.06	101.29	97.936	99.552	89.826	97.687	93.099	104.37	100.02	98.492	94.705	97.007	101.1	96.627	96.265	96.798	96.514	100.01	97.309	96.964
107.73	101.72	111.43	103.64	104.06	101.07	105.6	104.23	109.41	105.44	101.25	102.74	101.61	107.65	102.49	101.45	101.82	111.1	110.41	105.68	110.9	102.04	104.88	109.02	106.25	109.41	108.95	104.05	108.47	102.49	103.23	113.56	109.17	108.22	110.97	107.47	110.7	98.557	105.42	105.49	113	100.64	105.12	106.09	105.44	109.97	106.28	105.64	110.76	106.41
104.7	112.09	110.19	109.22	105.12	111.82	107.26	105.79	105.74	111.72	107.99	103.49	108.44	103.33	110.37	111.27	100.22	109.17	103.75	104.39	113.72	101.31	112.64	105.81	103.8	103.3	107.37	110.19	113	106.76	107.94	106.71	103.03	112.29	117.5	104.53	104.74	109.46	104.13	105.87	111.34	109.43	107.71	106.15	99.637	106.65	107.24	101.05	101.6	108.95
105.62	101.34	110.05	104.83	108.97	110.51	109.25	106.7	108.46	114.63	104.21	105.14	107.42	108.46	108.35	109.33	107.55	105.21	104.95	107.86	103.31	106.31	109.3	109.82	108.44	109.74	110.85	109.41	107.34	107.18	107.78	111.7	112.71	111.23	108.41	102.59	111.44	109.66	110.5	114.61	105.63	106.11	113.02	106.82	108	108.22	104.31	111.46	110.08	112.93
104.31	112.93	108.43	101.03	104.44	103.58	106.13	114.6	104.99	106.63	106.76	109.37	106.53	106.95	107.28	111.13	102.11	105.34	114.97	108.84	102.06	108.3	105.63	110.13	110.25	108.83	112.79	102.18	108.02	103.91	107.62	107.78	107.46	97.733	106.11	110.7	108.68	109.74	107.55	109.5	108.04	110.85	106.69	109.42	111.57	110.06	109.11	110.22	108.19	102.65
107.2	106.04	102.46	99.782	105.3	110.29	110	108.76	107.24	107.38	107.49	107.03	108.9	107.1	97.66	109.54	106.58	105.86	107.29	101.73	109.97	104.63	107.16	106.19	109.52	112.82	101.88	102.17	101.52	106.28	107.06	107.58	104.74	105.95	105.27	110.62	106.34	101.72	105.48	106.86	104.76	101.34	105.69	106.6	105.02	105.87	103.55	102.52	102.39	104.21
112.65	107.59	108.16	108.87	111.81	107.25	108.85	113.23	111.26	101.96	109.75	111.57	108.67	109.72	107.91	109.79	108.75	113.99	108.89	110.21	106.87	108.52	106.97	113.57	109.81	109.44	109.38	110.74	107.57	108.57	109.7	109.49	101.85	106.49	111.49	107.74	109.49	110.91	103.35	105.16	107.21	110.52	109.24	108.78	106.96	109.32	104.53	109.26	110.27	102.53
100.61	105.43	94.503	97.817	91.705	99.746	101.52	101.45	99.77	90.794	94.673	99.61	96.036	97.953	97.941	97.056	94.457	97.305	97.934	96.447	95.793	98.133	98.907	98.091	98.096	89.811	99.923	90.491	94.663	98.362	102.21	105.3	104.04	100.42	97.043	94.56	92.514	97.277	99.298	98.433	100.93	105.49	96.735	94.436	92.679	94.675	94.517	96.571	101.24	101.1
107.87	109.71	101.93	106.28	101.69	106.04	105.19	102.51	107.33	110.07	104.37	108.35	105.69	106.14	102.27	110.86	105.34	106.2	102.28	102.7	102.73	99.899	108.64	109.77	96.468	106.92	108.27	102.64	100.67	99.839	104.57	105.04	104.62	99.968	112.13	105.57	112.87	102.79	102.88	99.18	97.805	100.54	109.45	103.17	110.67	104.84	102.05	103.31	108.04	101.63
105.14	106.91	105.01	109.28	98.242	101.97	108.29	102.9	99.894	101.11	104.95	107.61	106.87	100.35	109.17	106.71	105.38	106.35	101.72	105.87	107.34	107.86	102.05	111.71	110.47	105.56	109.37	112.88	104.81	106.99	105.99	109.91	103.05	100.91	104.45	105.06	107.96	108.94	99.491	110.07	108.9	109.91	100.48	112.06	105.95	102.06	107.98	108.3	106.58	105.47
103.53	104.08	103.94	101.35	100.81	98.108	106.07	99.943	95.291	97.063	97.19	95.635	101.12	103.42	104.61	101.78	102.47	96.359	98.223	96.266	101.6	100.08	97.177	97.747	102.58	102.81	100.52	100.83	103.05	96.913	98.093	101.31	103.01	97.691	103.94	104.41	99.016	94.733	104.56	104.51	98.566	107.57	98.264	99.546	101	103.88	97.826	95.131	100.4	99.599
99.583	101.28	99.495	100.82	96.949	95.711	102.46	97.953	101.6	98.284	100.07	99.695	100.24	98.559	98.856	104.49	98.353	106.76	108.3	100.84	99.855	99.247	98.999	93.986	98.477	97.482	105.51	99.637	104.65	101	98.391	97.622	97.782	106.15	100.29	103.15	97.649	97.183	98.214	102.28	105.74	99.837	103.44	95.957	96.351	98.94	101.62	101.56	106.73	98.194
105.1	110.2	106.9	111.7	108.65	103.67	107.46	111.69	111.08	107.61	114.89	99.295	105.48	104.27	102.17	109.15	101.34	110.44	111.95	107.08	105.37	102.21	107.07	107.05	103.72	112.11	99.487	105.02	106.28	104.1	103.37	102.67	106.39	104.82	104.81	103.07	104.9	104.96	99.873	104.55	102.11	109.19	103.89	106.12	102.32	108.49	110.44	102.55	105.6	107.91
109.91	107.43	110.9	104	109.93	102.96	100.1	103.88	111.9	108.14	108.04	109.53	110.59	103.61	98.894	102.28	106.43	107.11	107.01	104.64	100.62	105.22	102.78	109.34	109.51	107.86	99.511	104.73	104.72	109.34	103.97	101.51	103.07	107.74	107	104.11	102.8	101.26	108.71	104.95	110.74	98.432	102.92	106.6	101.72	105.5	105.35	112.06	111.38	110.96
103.58	104.16	105.1	100.46	104.27	106.19	108.85	105.03	102.25	108.71	99.802	100.93	103.14	110.82	109.08	104.14	105.14	108.35	110.4	107.96	102.34	107.94	103.54	109.48	104.6	103.54	107.48	114.48	105.8	100.49	105.31	102.21	106.75	109.62	107.26	104.63	108.93	102.85	110.46	110.83	107.11	101.7	103.66	109.08	103.19	106.14	108.65	107.37	105.53	103.47
106.8	104.57	106.57	105.87	104.97	105.3	106.89	106.37	110.18	113.02	102.74	114.66	108.73	109.77	114.43	113.93	110.37	108.56	105.36	111.03	108.31	108.3	103.58	111.61	107.83	109.75	108.79	108.3	112.01	110.75	104.65	110.9	110.14	107.07	109.03	109.32	113.28	104.86	103.33	108.71	112.06	107.21	104.24	108.88	108.5	106.47	107.53	106.93	115.52	108.51
106.84	102.98	105.79	113.19	108.89	111.11	106.44	110.44	108.4	107.05	107.04	104.88	110.34	104.26	115.6	107.19	105	110.26	108.75	109.54	110.17	104.02	106.77	114.43	110.97	110.51	106.23	110.48	105.81	112.57	104.34	112.58	106.92	111.55	104.41	100.9	102.25	108.57	113.71	105.68	109.42	115.49	104.96	110.52	100.2	109.59	111.01	110.85	109.89	111.64
103.24	104.74	104.58	109.76	106.34	103.9	101.13	107.42	101.06	103.04	109.5	110.47	98.904	107.79	103.85	105.03	111.01	105.09	104.52	113.01	112.77	107.96	103.78	102.3	103.03	105.9	105.23	108.05	99.24	104.84	108.87	105.05	106.19	105.6	108.23	114.67	105.86	109.19	109.58	103.99	110.83	102.54	103.26	100.61	107.02	108.89	107.14	107.71	98.211	110.89
93.926	99.359	97.662	103	99.99	107.01	99.463	98.038	97.243	104.35	103.11	98.75	107.93	97.052	103.19	97.709	96.787	103.18	94.779	101.38	97.357	104.16	103.21	106.6	96.042	99.667	101.28	99.232	103.37	96.865	103.15	92.571	98.36	98.677	105.06	97.776	101.15	100.48	98.722	96.927	96.752	105.8	96.741	94.504	100.19	100.65	96.289	99.504	101.36	102.5
96.253	100.16	98.151	103.16	101.76	104.02	100.34	100.84	98.558	101.31	104.37	95.495	96.837	98.946	98.038	102.63	102.39	97.574	97.96	94.502	99.37	104	95.027	99.062	96.543	98.961	98.605	104.05	96.708	102.01	97.241	101.72	103.66	103.06	97.594	94.74	97.934	106.53	102.24	102.4	104.35	99.94	102.22	104.62	102.6	108.69	103.61	101.82	102.27	99.841
113.61	105.38	110.95	109.87	107.06	111.11	109.59	113.36	108.85	111.32	109.22	112.97	106.96	113.09	117.11	106.53	109.36	113.64	105.41	108.45	107.42	110.56	114.42	109.79	113.09	105.46	109.16	110.22	114.24	114.03	101.91	105.4	112.37	110.28	109.32	111.29	115.02	104.5	109.16	105.63	109.98	105.97	112.7	108.43	108.11	107.15	104.87	108.2	107.29	107.1
101.27	100.64	104.03	104.37	105.9	104.54	107.88	107.97	102.49	105.13	102.38	102.41	112.14	105.3	104.53	98.237	106.36	105.59	108.7	106.07	104.72	102.05	106.61	106.25	106.69	109.12	102.84	106.47	101.81	110.11	104.92	108.79	103.5	104.11	101.79	106.44	103.51	107.69	102.08	110.01	107.55	109.32	109.67	109.38	106.97	113.62	107.55	108.56	104.96	109.28
105.77	104.68	108.53	97.298	103.83	106.32	107.63	107.19	104.04	99.499	103.58	109.15	98.295	105.92	104.07	113.39	105.35	104.34	108.4	105.94	105.04	105.26	112.69	105.65	108.86	99.67	100.8	106.53	107.5	102.77	103	102.77	102.97	104.26	110.13	105.97	104.8	110.16	99.034	100.66	108.54	102.02	107.37	101.69	109.2	105.57	100.62	108.88	111.57	101.82
102.98	101.48	106.75	97.879	99.526	98.476	99.622	99.964	106.39	105	100.66	99.201	96.274	103.86	98.056	99.797	105.23	95.777	100.6	101.94	105.66	99.877	101.86	97.532	104.98	106.45	99.631	95.775	98.503	99.045	99.461	102.7	97.493	98.597	100.81	101.46	101.3	94.481	98.707	98.461	94.518	98.807	102.44	98.973	104.14	96.009	104.43	104.85	102.04	105.29
114.47	107.23	105.87	110.87	107.52	104.49	112.05	103.47	107.51	102.36	107.94	101.48	106.4	114.56	106.54	110.61	105.65	104.74	108.78	109.12	107.47	105.36	108.03	108.62	105.03	109.51	107.48	108.33	109.95	108.56	105.21	111.64	108.77	105.8	105.39	107.72	109.05	107.69	108	99.932	108.89	104.05	100.47	103.34	108.68	106.51	102.82	104.06	106.57	108.72
107.24	110.73	101.4	107.32	112.64	103.58	108.1	111.67	104.63	105.16	111.59	107.06	108.99	107.55	105.2	109.36	109.48	108.08	112.52	103.24	114.33	107.65	107.52	113.43	105.84	105.43	106.55	107.41	103.97	109.39	108.03	108.15	105.62	107.53	113.84	106.39	107.83	110.36	104.9	112.93	109.01	112.91	106.37	111.24	105.2	106.26	110.05	107.51	112.62	104.86
97.015	95.675	96.67	96.907	99.903	95.28	99.468	99.134	100.42	103.39	98.243	98.151	95.937	98.06	100.53	99.426	100.4	99.111	97.506	96.893	97.294	96.673	93.11	100.05	98.918	96.567	99.769	90.875	92.363	103.89	97.56	99.427	93.483	100.12	100.48	101.84	103.66	97.756	95.053	89.318	96.484	100.57	101.09	98.01	100.8	92.881	93.275	95.747	97.601	97.885
103.91	106.38	111.77	112.08	107.1	112.77	105.99	113.76	111.18	102.29	111.07	110.57	112.13	106.76	106.09	100.93	114.56	107.06	103.71	110.08	105.58	111.81	107.34	114.47	104.59	108.23	101.96	106.32	109.9	103.43	106.13	109.03	111.8	104.18	103.48	108.81	112.03	101.92	110.07	104.39	105.96	99.58	107.49	115.5	105.98	110.42	109.03	118.18	110.96	107.06
112.83	107.38	107.44	104.69	110.21	110.8	107.22	102.77	101.07	110.53	109.35	103.05	109.2	105.49	96.655	114.08	104.87	107.52	106.8	105.98	116.35	105.64	100.54	114.19	101.77	107.82	108.29	107.17	108.88	105.84	106.59	102.63	103.3	104.52	109.24	105.13	108.76	103.88	106.37	107.35	108.72	112.25	109.72	111.05	99.225	99.411	106.38	108.05	105.71	105.45
111.65	105.3	107.99	107.77	101.59	108.45	104.75	105.43	106.48	100.76	99.401	104.71	104.61	106.62	109.1	109.74	108.23	107.51	104.49	107.82	105.71	101.92	112.38	102.06	106	107.46	107.8	104.98	104.81	105.06	107.92	102.8	101.85	108.06	106.38	106.04	105.1	105.14	109.67	107.02	100.73	100.5	107.19	104.93	104.73	108.77	99.102	104.28	105.04	110.21
109.4	108.3	103.28	110.02	111.91	109.6	106.91	111.76	107.51	117.37	109.55	111.27	111.57	109.48	107.2	108.19	107.87	106.7	110.21	103.69	108.18	110.12	106.98	112.5	109.34	100.3	111.07	104.68	107.53	101.94	108.56	112.13	107.55	116.48	111.31	112.44	113.47	114.86	101.34	107.7	110.27	113.88	110.14	111.01	110.14	102.38	108.88	107.1	104.86	107.36
102.4	107.43	110.75	111.2	109.03	112.76	109.01	110.62	107.66	107.77	104.02	104.88	111.22	108.04	107.83	110.7	112.71	106.18	110.64	103.24	111.3	109.33	107.28	108.58	114.59	110.21	108.32	109.87	110.23	108.12	109.43	109.04	107.87	109.93	107.74	111.15	104.88	110.86	105.82	108.25	108.15	115.35	110.37	105.86	113.23	111.57	108.44	116.25	106.04	105.46
108.88	106.35	105.03	106.53	105.46	107.49	105.17	109.1	107.05	106.95	108.32	103.74	110.27	107.04	101.3	108.9	106.16	108.54	103.95	104.14	104.25	103.5	102.1	102.74	104.75	110.02	105.92	105.65	105.35	99.35	110.97	106.55	103.62	109.44	107.37	103.4	104.08	106.52	107.73	106.78	108.62	107.5	107.32	103.34	107.81	108.85	104.71	108.25	105.61	104.61
95.036	102.4	103.04	92.808	99.401	95.472	101.71	94.155	101.23	96.061	102.57	100.44	98.716	100.91	108.05	101.53	102.38	97.367	105.66	93.387	93.773	102.86	99.318	92.743	94.109	97.398	99.194	97.64	98.975	99.052	93.589	97.207	97.117	98.061	96.262	97.905	97.758	100.23	96.715	89.234	99.448	95.639	99.845	100.37	92.682	92.725	98.815	93.881	101.43	98.47
111.01	107.23	103.96	108.24	102.39	106.72	113.84	106.27	105.77	105.84	107.86	105.63	107.3	106.54	103.75	110.86	105.12	104.19	106.14	103.33	104.66	110.43	107.63	101.84	108.24	111.42	105.33	104.44	107.99	101.81	106.69	100.26	107.71	105.89	106.58	109.08	105.64	105.43	103.23	107.84	107.1	105.18	107.63	104.3	100.77	107.4	103.15	108.35	102.05	106.18
104.98	109.64	101.5	108.91	108.57	106.77	110.62	107.74	108.47	106.24	104.36	104.19	107.33	106.7	110.14	109.08	108.74	107.68	111.87	110.82	104.16	99.89	101.5	111.21	105.26	103.08	103.62	103.91	108.13	101.9	108.03	105.66	104.8	107.43	111.03	107.74	103.39	109.26	104.47	105.69	107.49	103.98	106.65	106.83	112.85	109.92	113.72	109.09	106.21	106.97
100.77	91.646	103.1	98.252	104.69	95.358	98.162	95.838	100.21	99.41	99.263	95.688	91.218	96.235	100.45	104.15	96.489	97.244	99.111	93.226	96.386	99.515	98.385	97.371	105.27	98.144	91.382	96.943	99.883	103.06	100.56	96.371	98.839	102.55	91.412	99.268	99.641	96.267	95.895	97.769	100.49	95.491	105.49	95.792	100.39	104.77	96.38	97.585	91.963	102.51
109.74	105.47	104.78	109.75	104.87	103.83	105.85	107.78	106.51	107.91	108	108.92	105.38	111.26	112.92	115.34	109.34	102.98	106.11	108.79	107.6	113.28	110.29	107.85	110.03	107.62	111.66	105.72	109.49	111.23	108.79	108.29	116.26	112.39	108.48	106.14	113.13	108.34	106.36	107.7	108.42	109.86	113.7	106.83	108.66	104.15	107.46	105.96	108.01	102.94
111.33	104.71	104.19	106.01	102.82	105.95	104.98	110.45	103.94	106.55	102.35	106.04	103.23	107.11	99.314	110.57	103.14	104.86	105.83	104.39	107.11	103.19	108.44	104.14	108.29	103.5	106.44	108.04	100.67	105.72	108.96	98.613	104.31	103.66	107.36	110.27	107.68	106.94	107.83	103.68	109.57	105.15	102.58	112.62	104.29	105.76	103.26	105.82	109.65	107.84
106.69	107.68	106.84	98.879	106.87	109.38	93.375	109.25	104.5	106.42	96.799	100.87	105.12	101.51	109.06	103.91	104.99	102.43	100.52	109	109.41	105.22	110.68	102.85	103.48	103.67	103.41	107.06	106.58	111.37	102.48	102.75	102.25	102.38	104.55	106.94	106.71	102.01	107.13	105.62	107.67	108.77	109.02	102.29	105.13	105.01	103.54	113.5	109.18	111.56
101.53	105.58	105.29	101.58	104.51	103.9	100.95	101.74	107.86	103.6	111.36	110.12	103.58	107.99	103.43	100.61	106.07	101.86	100.72	101.82	109.07	104.96	108.04	104.62	106.92	108.66	109.15	108.89	104.8	103.68	107.75	108.45	106	101.88	103.26	105.99	103.2	105.67	103.57	108.2	107.48	108.48	104.73	105.74	100.38	106.66	108.45	109.21	105.55	107.43
96.906	94.027	90.059	95.392	93.927	97.985	101.39	101.05	94.661	100.09	99.462	105.71	103.99	94.449	94.994	94.933	94.804	96.338	98.625	99.88	96.61	96.83	100	97.324	101.06	96.796	91.487	98.13	101.22	95.067	99.91	95.067	97.768	100.81	97.689	103.64	106.74	98.214	99.893	95.214	98.612	105.53	103.9	97.156	94.293	94.259	104.38	96.74	104.13	102.23
108.45	100.74	104.91	106.07	107.22	109.28	101.08	106.23	107.62	110.17	108.56	106.78	105.83	106.93	107.67	109.41	102.48	102.01	112.04	102.11	111.83	104.56	106.3	104.59	105.76	108.03	106.91	111.78	108.31	107.37	106.43	107.54	105.25	95.306	108.66	103.72	110.24	101.23	103.35	113.91	102.9	108.04	107.11	107.07	104.88	104.83	107.81	105.97	106.86	108.48
106.73	93.572	96.625	93.074	96.597	94.649	97.473	96.364	92.801	99.858	95.725	97.083	98.889	94.949	99.849	100.31	96.809	99.478	93.533	99.683	98.977	94.362	101.81	94.261	100.47	105.33	98.466	92.89	95.434	100.09	93.338	94.73	95.882	97.511	103.14	98.358	96.914	99.128	104.87	97.333	94.64	93.038	99.037	95.476	102.22	92.556	95.317	98.562	105.22	98.635
100.57	104.94	101	106.3	103.87	96.101	99.756	104.05	102.66	99.277	100.11	101.58	102.29	101.77	102.95	98.415	101.91	102.01	97.128	97.798	103.19	103.14	95.497	100.49	99.022	101.32	99.211	104.15	102.47	92.876	103.54	100.23	95.087	100.2	103.24	98.1	97.708	101.11	100.32	100.38	93.953	95.209	100.36	107.12	96.065	95.961	97.293	104.88	100.06	100.69
107.64	111.39	105.74	107.44	106.37	107.11	104.04	103.75	110.26	106.94	108.35	116.3	106.94	112.15	103.8	107.06	111.96	107.19	107.97	110.07	108.58	107.2	112.48	110.11	106.11	104.28	103.94	107.76	103.09	101.29	107.2	102.31	104.24	107.03	107.59	107.64	113.16	106.55	111.86	105.68	106.12	108.89	103.51	111.93	106.77	101.19	107.02	104.69	109.63	104.72
114.73	108.13	104.92	110.5	109.65	109.04	109.38	108.22	105.87	106.9	105.48	111.5	109.71	109.93	106.26	104.41	108.96	111.26	111.46	113.07	102.84	110.02	110.66	110.88	103.19	111.69	110.38	98.534	109.37	113.76	108.26	109.99	106.65	106.74	105.14	105.39	103.93	107.51	111.91	106.89	105.29	108.96	102.5	108.42	111.89	112.47	111.15	114.76	114.95	108.65
107.74	102.29	106.28	107.25	109.3	100.08	105.12	102.91	102.83	99.725	110.18	103.86	107.32	100.6	106.4	104.62	109.97	108.46	104.87	112.12	102.99	106.69	104.93	103.99	102.96	107.59	105.12	106.55	106.66	105.95	107.39	102.55	103.68	107.77	99.797	108.75	104.16	106.22	108.37	108.26	95.029	108.18	111.87	103.55	107.9	110.25	111.93	104.15	109.8	108.1
102.39	108.85	105.47	109.68	109.98	103.16	101.15	112.14	106.39	106.41	110.89	111.96	103.91	106.23	112.16	100.25	105.54	107.6	105.58	108.1	107.14	99.993	109.31	108.09	105.9	99.093	100.56	109.17	114.31	99.009	113.97	108.01	108.34	107.73	104.23	112.26	104.06	101.2	107.23	108.54	107.98	104.93	103.08	102.02	106.37	103.72	107.78	102.16	103.08	108.13
109.63	114.28	106.83	106.54	107.67	113.08	108.59	111.61	104.36	109.91	112.81	106.28	107.92	101.34	106.92	108.86	110.7	110.8	109.03	110.75	102.69	112.56	105.48	116.46	109.44	103.86	105.65	105.54	105.75	107.1	107.49	110.32	112.28	108.73	106.74	112.74	110.7	108.23	107.98	107.75	113.14	103.55	114.34	111.95	104.57	107.65	109.88	112.06	105.67	109.13
107.79	105.54	106.12	107.83	110.51	107.72	110.07	103.65	101.43	110.9	109.51	105.1	103.34	104.08	102.69	112.07	107.7	111.82	109.4	104.97	109.29	114.8	105.26	106.06	107	110.07	106.29	105.68	117.35	105.83	107.81	111.4	105.2	114.76	111.14	109.02	110.08	113.43	108.56	105	110.82	109.37	103.74	108.85	113.95	110.9	115.12	104.84	112.11	102.77
105.13	107.92	108.45	103.69	105.53	105.72	111.29	114.82	109.12	110.96	101.78	108.12	101.16	109.96	108.08	109.02	112.84	106.54	106.29	107.21	111.41	95.497	111.9	109.53	105.64	106.88	103.56	101.2	106.5	105.38	107.78	113.26	108.69	110.81	107.39	107.1	102.68	108.1	105.58	112.28	115.74	108.9	105.24	107.15	109.72	107.1	111.49	104.55	111.54	104.26
102.47	106.34	105.55	103.1	107.62	103.72	100.86	107.57	106.1	107.27	105.68	107.42	106.84	108.99	106.86	109.19	103.46	107.34	108.23	105.94	107.4	106.69	107.79	108.54	106.56	109.53	107.23	109.44	101.75	109.55	100.95	106	107.89	107.6	110.24	107.94	108.09	112.76	99.485	108.21	102.13	105.12	105.05	108.57	103.06	102.19	102.49	100.69	101.03	105.86
111.31	100.62	103.08	108.92	110.63	106.54	100.54	110.23	108.92	101.29	100.58	106.93	104	102.67	103.89	101.14	106.45	102.61	103.3	102.34	104.12	104.3	108.85	103.71	109.81	108.62	106.57	109.23	105.86	108.1	107.12	103.21	103.75	106.52	106.22	98.127	106.22	107.8	101.09	110.56	100.48	107.02	108.61	103.19	110.28	102.97	108.88	106.71	100.97	105.37
101.76	105.96	111.82	108.71	105.56	110.95	110.56	111.1	114.07	110.37	105.34	110.85	110.47	108.65	106.29	111.35	102.48	111.05	107.86	107.72	110.07	105.56	112.5	101.15	107.02	107.78	109.8	112.67	107.65	107.76	109.66	105.52	104.28	108.49	109.47	116.05	108.96	112.35	113.39	106.69	105.21	110.83	107.06	105.82	117.91	113.13	106.5	107.7	111.92	105.99
102.03	106.04	107.41	103.65	106.37	103.51	101.96	104.05	105.4	108.22	107.98	104.55	105.21	111.51	102.5	105.81	101.78	106.68	109.47	107.05	105.5	99.716	107.63	109.4	98.882	99.598	105.96	107.49	106.15	104.49	106.94	112.07	102.51	106.43	109.13	104.07	111.37	109.45	103.53	109.29	107.26	103.92	96.925	104.82	102.83	97.859	108.55	102.84	105.68	105.48
100.54	95.947	86.748	98.693	95.912	98.625	97.34	107.65	96.615	104.03	98.275	104.86	100.39	99.032	97.31	101.31	97.161	101.79	101.58	94.947	99.397	96.564	99.379	99.786	104.04	96.336	98.484	96.473	100.61	93.948	93.12	95.139	97.693	101.96	96.399	96.136	99.782	100.47	97.583	99.118	97.582	99.798	98.961	103.96	98.678	96.702	97.813	105.6	95.179	96.071
110.89	112.19	107.09	104.57	107.01	109.4	108.68	104.25	110.64	110.16	106.79	103.15	108.58	104.53	109.01	108.59	104.09	112.75	106.4	110.23	110.33	106.45	113.6	113.07	106.16	105.37	110.19	108.22	108.47	101.28	112.07	108.01	111.07	109.5	111.17	106.81	110.45	110.44	105.41	108.49	107.24	105.61	111.79	108.14	110.09	104.59	113.03	106.46	100.46	105.61
107.09	100.82	101.36	97.722	101.35	101.01	108.06	106.38	101.82	99.06	107.82	104.55	103.62	109.18	104.46	105.34	101.39	106.6	104.24	107.02	104.17	108.95	108.14	105.83	110.48	99.422	105.67	102.35	103.1	104.4	101.28	109.4	100.79	111.12	110.04	105.07	101.44	108.22	103.95	103.12	109.63	104.6	101.1	104.98	104.81	105.94	107.57	105.24	112.01	106.56
103.09	105.76	108.19	107.91	107.13	110.79	104.7	107.88	105.19	105.97	101.25	106.32	110.46	96.882	107.49	113.02	109.49	108.97	107.84	109.96	105.7	103.16	108.38	104.73	104.48	104.89	101.73	108.32	103.81	104.19	112.77	107.28	109.66	108.63	106.81	104.45	105.75	102.18	109.76	107.77	112.93	105.91	108.86	104.29	102.96	106.85	109.62	106.65	103.22	109.77
105.41	102.55	99.009	104.01	92.919	97.388	104.14	98.41	97.476	98.847	92.129	96.332	98.084	93.455	93.841	95.69	104.34	97.491	88.558	99.939	98.939	99.705	94.924	99.394	93.242	92.42	104.87	101.01	97.951	92.018	100.08	99.943	94.89	98.356	89.531	102.77	100.13	100.96	96.694	95.345	101.7	102.15	98.576	96.554	98.332	87.676	101.24	100.07	93.349	101.43
108.96	110.91	107.09	112.11	109.17	110.02	104.88	104.57	107.99	106.11	106.14	117.55	108.06	105.75	113.77	109	115.2	113.93	109.88	103.5	105	103	110.51	107.06	104.22	106.61	106.11	112.94	107.72	108.86	108.22	101.28	109.16	105.89	106.63	108.18	112.28	102.48	110.09	105.23	112.98	110.93	110.96	112.02	104.8	108.4	104.81	112.65	108.99	105.85
97.982	105.95	100.16	102.52	98.785	98.308	104.05	110.61	102.44	95.448	105.18	98.211	92.854	100.68	105.61	101.9	101.51	107.88	100.88	99.298	99.149	101.73	97.63	101.34	99.738	101.97	104.3	99.913	104.49	104.25	99.95	100.98	95.82	100.24	106.83	96.059	103.04	98.62	96.181	105.93	104.9	94.685	103.02	97.325	105.14	99.962	104.1	106.76	98.742	94.634
99.682	98.108	106.46	97.629	93.37	98.717	92.973	100.21	100.63	102.2	101.41	100.57	98.628	97.111	98.37	99.541	100.85	92.063	99.393	94.98	94.724	108.07	97.419	93.508	99.988	95.357	100.44	96.11	94.382	98.381	96.771	101.9	93.067	95.487	95.151	96.64	98.947	93.37	96.061	101.8	100.63	96.353	99.842	99.511	95.779	102.4	100.97	101.26	94.685	98.712
107.64	108.4	109.44	110.4	102.95	103.15	102.87	107.75	107.4	108.3	109.15	107.39	107.06	110.76	106.08	104.79	107.06	110.32	103.18	98.842	111.05	106.32	107.33	99.529	107.6	113.41	107.39	107.92	103.29	107.68	109.38	110.14	107.04	102.64	108.14	107.81	108.58	102.89	112.67	110.24	105.75	107.03	108.13	105.98	106.01	105	109.59	103.39	104.24	102.55
95.776	96.239	99.583	99.804	95.967	102.55	96.691	94.809	98.775	95.82	99.288	95.805	95.346	93.039	102.82	100.76	99.238	99.793	105.42	99.333	101.23	95.819	101.28	98.588	101.24	96.418	95.191	93.446	98.132	101.28	101.7	104.17	100.23	98.929	94.802	101.96	97.232	103.72	98.498	99.347	94.008	96.697	94.079	93.226	95.776	101.89	96.968	100.31	95.107	104.55
109.51	102.85	101.81	102.09	102.81	108.28	104.43	105.46	107.33	109.5	107.06	105.58	113.26	102.81	104.61	109.81	105.3	106.7	109.01	103.67	111.82	107.94	105.91	110.71	114.79	103.32	101.63	102.68	110.11	104.4	108.42	106.81	104.03	110.58	103.82	103.67	106.54	102.65	104.57	106.92	108.62	112.57	107.77	108	103.68	105.39	111.66	108.28	107.35	105.46
106.28	106.25	108.09	109.59	109.83	107.52	101.32	108.65	109.44	107.33	105.3	104.08	108.2	105.82	104.75	108.94	109.75	105.05	117.24	107.51	102.73	101.88	104.37	109.17	108.08	113.78	108.28	105.74	102.85	109.05	103.59	103.88	112.5	106.04	111.24	108.61	109.94	112.07	111.12	104.61	107.4	106.77	111.28	113.02	109.07	105.61	104	107.28	107.36	108.3
109.32	98.267	110.31	106.12	104.4	105.53	102.27	105.04	105.49	105.47	104.32	103.95	110.14	110.33	103.85	109.65	95.486	104.09	99.851	102.5	112.6	101.99	100.11	103.12	106.02	107.15	104.75	101.24	103.57	104.03	110.17	112.2	101.33	101.29	104.47	104.1	110.16	109.46	106.18	102.32	100.83	107.41	103.2	103.88	110.14	102.33	100.38	110.77	100.03	109.94
105.89	112.45	107.04	108	104.8	100.61	106.8	108.58	111.17	107.64	102.81	102.38	109.8	105.93	111.25	104.12	112.63	106.32	109	100.62	105.94	107.4	105.18	102.77	106.64	106.74	110.54	107.98	102.81	110.42	102.86	109.95	102.68	99.722	111.07	102.99	106.85	106.01	106.79	109.7	107.98	109.26	103.98	107.4	103.13	107.07	100	105.62	105.1	106.79
109.68	108.91	105.42	105.92	108.3	114.29	100.9	104.7	112.69	110.54	109.09	107.01	113.05	104.64	109.48	112.16	112.36	113.37	107.09	105.48	109.17	108.11	103.32	106.8	99.415	105.9	101.59	107.84	104.79	106.94	106.48	109.68	102.24	111.63	102.97	110.25	106.84	111.48	107.9	115.34	111.92	105.04	109.38	104.98	104.09	110.17	104.85	108.87	105.25	108.53
100.2	90.023	103.09	99.319	94.307	106.44	93.542	101.82	92.446	89.909	98.087	96.512	101.63	96.763	99.845	105.18	98.287	98.246	99.118	97.521	96.815	93.113	99.967	100.23	94.709	98.588	97.332	97.739	99.14	98.306	99.457	94.732	96.384	97.288	97.726	96.16	104.28	88.549	107.68	90.346	102.6	93.635	103.4	102.51	95.311	96.433	96.637	96.86	98.049	96.816
108.68	108.75	100.91	107.31	112.33	109.14	106.62	105.46	104.52	105.3	109.6	106.31	104.09	105.76	113.77	108.71	105.39	107.77	103.08	112.5	110.84	111.67	106.39	104.48	111.73	102.01	108.83	108.69	106.46	104.65	106.76	106.8	108.56	102.52	105.39	104.24	108.53	107.55	106.87	110.88	104.81	111.72	107.79	105.58	107.35	109.1	115.96	106.95	107.63	108.7
97.074	101.26	97.469	99.595	98.049	107.29	110.38	106.3	101.97	109.36	104.25	97.128	101.75	103.96	99.167	101.48	103.47	106.32	99.572	103.78	106.43	98.067	102.53	104.53	97.234	104.28	103.32	98.391	99.141	103	103.59	104.03	103.34	102.87	106.89	102.43	104.1	99.76	102.16	102.25	96.039	98.469	103.43	106.79	97.924	99.683	108.01	103.25	99.598	99.171
98.314	100.12	99.801	105.91	100.22	97.645	96.516	100.69	98.604	101.95	110.41	103.81	103.63	95.659	96.849	106.02	104.2	102.8	97.499	96.71	102.5	100.93	97.325	103.04	98.171	100.55	98.164	101.77	96.5	98.169	99.47	102.05	102.25	103.08	103.28	100.71	102.44	96.06	106.28	99.291	108.18	102.31	100.81	102.84	106.19	104.41	104.07	103.08	102.7	103.18
110.55	107.83	106.27	102.72	116	105.66	103.49	110.94	108.35	107.83	109.8	107.26	110.56	112.58	106.83	110.57	101.33	111.55	113.36	104.6	114.94	106.62	108.51	115.31	115.06	104.34	112.24	102.53	111.47	108.72	106.52	112.59	114.43	103.51	106.05	108.4	112.83	107.08	114.95	102.92	108.05	109.32	103.61	109.39	109.01	103.92	104.29	114.13	106.8	111.15
99.527	111.07	102.92	115.4	109.84	110.37	109.15	100.69	106.39	107.63	109.91	103.72	106.11	108.02	110.01	104.7	108.04	109.51	108.22	106.04	111.65	109.98	109.54	116.45	106.32	105.26	108.51	107.24	107.65	109.77	107.59	103.79	115.32	105.9	106.12	106.76	107.6	108.95	110.55	104.92	103.15	104.81	109.71	111.38	105.11	105.66	107.7	104.99	109.71	106.71
108.14	103.47	101.48	103.5	112.82	99.68	104.74	101.86	104.83	106.19	105.4	108.46	103.62	105.96	104.39	104.55	106.26	110.16	103.31	107.42	105.44	109.95	105.58	101.02	108.62	107.9	101.98	104.5	103.57	105.85	108.65	102.82	101.94	104.82	108.88	104.27	103.56	100.69	109.35	102.63	104.4	108.51	105.27	104.36	112.79	105.13	103.23	106.94	101.62	105.32
105.65	109.77	112.57	115.04	107.53	111.53	111.82	107.28	107.23	112.68	113.64	106.72	107.85	111.68	107.76	106.14	107.68	112.33	110.42	112.13	110.24	111.68	110.44	104.15	110.3	114.73	109.57	109.49	111.5	105.94	113.71	114.59	116.66	107.33	109.94	112.01	106.85	108.05	113.4	115.93	114.79	106.84	110.45	109.86	114.96	110.48	105.23	114.78	111.18	106.03
104.34	104.58	102.79	104.89	106.63	105.93	105	103.68	106.29	108.39	103.68	108	106.95	106.2	107.08	101.11	102.8	104.79	105.57	107.89	108.75	102.03	102.27	105.35	108.01	106.4	100.85	99.326	104.21	106.01	105.94	105.11	104.7	107.37	108.96	108.37	107.67	105.74	104.16	105.77	110.62	105	101.69	98.948	102.1	105.18	97.421	103.2	103.96	104.51
109.31	107.66	107.93	105.23	107.72	106.26	102.27	100.75	106.31	94.932	108.14	106.9	109.93	106.47	104.57	102.52	104.46	106	107.56	99.956	105.55	105.17	108.09	108.97	103.45	107.25	103.76	111.83	103.06	100.52	107.76	108.57	98.257	106.52	108.49	109	104.65	106.2	101.64	103.97	101.37	103.17	107.01	105.77	109	107.54	103.62	107.57	100.71	101.71
95.599	92.792	98.313	99.506	102.46	95.196	98.697	100.62	100.61	102.55	101.85	99.418	102.46	95.371	96.771	97.023	98.998	91.036	103.36	99.457	101.23	100.44	93.201	101.56	95.579	100.49	95.299	91.899	94.846	96.13	100.94	95.696	94.665	97.932	102	103.97	100.08	99.425	98.691	94.841	96.246	96.695	102.66	93.296	95.495	96.432	101.47	103.74	95.359	95.228
110.67	111.6	111.38	110.88	111.86	112.01	112.05	109.62	106.64	113.69	108.24	115.3	111.11	110.68	113.22	106.82	105.33	107.3	106.29	111.49	104.28	103.5	106.96	106.08	110.42	113.36	109.01	110.88	105.87	105.55	109.84	111.06	109.73	114.64	110.81	112.14	112.71	105.22	109.91	113.84	113.17	110.57	109.47	113.85	104.88	107.63	108.13	106.61	113.73	108.31
103.23	108.79	106.45	109.13	108.99	109.15	101.57	109.19	107.64	108.93	107.4	105.2	109.45	105.75	109.87	107.95	103.83	108.21	102.19	106.14	107.8	108.4	106.72	108.2	106.9	112.59	109.88	107.99	112.64	111.9	107.94	108.7	108.55	110.72	109.5	101.83	102.78	112.52	109.69	107.07	114.02	112.35	107	102.59	110.77	109.62	112.46	110.49	108.89	107.53
111.86	100.94	107.29	104.9	107.43	106.59	110.14	99.778	110.89	106.85	115.6	114.04	107.2	109.71	110.19	109.17	108.37	105.46	105.13	113.81	110.81	106.12	107.63	104.94	105.78	110.38	106.69	102.08	103.67	100.48	102.5	105.68	103.72	107.42	106.73	106.66	106.79	101.85	105.29	105.83	107.18	106.74	107.62	106.83	109.22	105.11	105.21	102.11	105.09	101.33
104.37	101.75	108.04	105.54	92.731	103.78	102.3	99.984	103.63	102.39	100.18	107.33	95.948	107.21	103.22	91.073	103.79	96.816	105.53	103.26	107.43	104.09	99.168	98.923	95.966	97.716	95.793	100.6	104.77	98	102.52	101.91	103.29	100.89	98.216	91.83	98.662	99.388	103.21	99.528	102.88	99.9	97.637	104.13	99.051	93	99.882	101.92	95.131	102.25
99.505	98.774	103.59	100.56	99.823	94.03	96.24	99.222	100.68	97.145	100.77	100.98	98.446	97.978	99.209	101.22	99.887	93.118	96.687	100.91	102.69	100.39	98.533	106.27	104.6	95.367	98.575	103.4	96.938	100.76	95.72	99.508	99.976	106.59	99.35	102.72	102.8	100.84	97.376	99.853	107.92	99.652	101.88	103.14	97.327	101.86	100.28	99.901	98.679	96.228
109.55	108.75	105.01	106.65	102.62	104.55	109.41	104.78	100.06	105.47	100.12	98.515	107.02	97.339	109.86	103.77	106.74	106.35	106.03	99.587	105.26	107.07	104.32	106.51	106.35	108.74	103.34	107.71	106.54	113.38	106.62	100.81	102.07	108.23	108.84	105.37	107.48	104.79	104.32	105.74	105.78	106.48	104.11	102.64	107.32	104.37	100.91	108.28	113.98	112.07
108.03	111.24	115.75	106.73	117.25	109.06	115.62	110.35	109.39	109.64	110.03	112.85	109	115.5	114.08	115.16	114.6	111.55	114.22	113.56	107.28	110.54	110.37	111.87	107.44	110.44	111.38	107.85	110.49	107.45	113.05	108.39	108.3	114.74	113.61	108.63	111.03	108.63	119.28	109.94	111.03	111.36	111.59	107.95	107.92	108.55	109.64	108.75	108.93	111.84
100.96	95.488	96.43	98.613	97.624	98.653	98.139	92.877	94.316	97.105	98.562	100.11	93.576	98.62	100.44	100.72	99.038	103.35	103.55	95.894	93.684	101.33	97.395	96.395	97.351	95.181	98.847	95.832	97.078	100.78	94.266	97.262	95.034	92.704	93.628	93.238	95.535	99.344	98.056	97.002	101.53	99.84	99.661	97.633	104.96	103.16	96.542	95.961	100.94	94.067
109.65	101.89	104.38	110.26	110.08	108.99	113.51	103.72	116.23	103.12	104.42	100.96	105.85	105.06	108.14	109.76	111.74	107.72	107.49	105.08	107.71	102.54	103.06	106.76	109.66	108.55	111.32	110.47	106.93	104.94	107.46	103.53	111.64	111.77	109.47	105.73	105.08	104.64	109.83	104.93	103.96	106.08	110.46	108.22	108.03	109.42	111.74	108.35	106.29	103.87
110.09	105.1	109.8	98.591	108.47	105.11	99.813	102.42	108.68	99.711	102.21	111.08	107.23	106.68	104.15	108.21	107.99	99.546	101.4	111.78	102.51	109.2	105.89	105.49	107.74	107.78	105.31	108.35	105.61	106.04	117.33	105.92	107.57	104.49	104.86	112.6	112.15	111	111.04	107.81	108.99	111.43	110.33	108.75	102.69	104.57	114.33	102.5	103.65	103.71
98.97	104.92	101.06	109.51	99.34	104.94	108.57	113.94	103.1	104.04	105.2	100.71	110.24	102.29	105.89	107.74	109.91	106.97	104.91	106.55	106.72	103.91	104.18	108.38	107.86	106.39	110	109.73	104.46	108.53	107.67	103.72	106.36	101.54	101.04	107.25	101.92	106.62	111.32	106.84	104.28	103.52	107.01	101.19	106.99	105.06	107.61	107.69	109.24	104.01
102.39	109.45	108.81	108.79	110.97	113.4	105.13	112.23	108.87	105.46	106.69	112.35	106.86	109.2	109.54	102.09	106.02	104.32	110.18	101.39	111.57	105.22	114.89	105.47	107.26	106.7	110.91	110.39	107.61	105.26	107.11	99.063	108.42	106.67	110.21	111.39	115.31	106.51	99.015	111.77	114.63	109.1	107.49	107.54	107.19	111.3	109.52	106.46	109.4	103.25
109.81	107.04	99.457	107.23	102.69	112.6	109.78	106.09	112.33	108	101.93	110.73	104.99	102.44	107.02	103.58	109.84	105.09	103.07	104.89	105.4	108.12	108.6	102.87	109.86	100.98	110.13	103.7	111.5	106.96	111.66	109.15	107.41	111.66	111.3	110.19	103.58	105.54	107.14	109.27	104.81	104.85	108.84	110.15	103.81	110.41	109.69	103.09	104.36	107.77
94.066	94.843	99.367	100.44	99.403	99.383	104.49	104.92	101.57	102.35	97.5	98.053	100.21	96.096	93.001	103.34	95.078	94.944	100.09	99.538	94.359	96.484	101.6	96.84	106.6	111.16	94.769	97.971	98.835	94.007	94.477	98.998	95.762	94.102	99.406	97.617	102.31	104.34	94.778	97.888	101.17	95.398	104.94	96.076	103.44	93.487	108.68	98.932	91.902	100.97
104.8	102.84	102.91	109.68	106.94	104.92	108.77	108.64	110.78	111.88	104.5	107.04	109.06	109.42	104.27	109.26	105.35	111.1	104.19	110.94	106.14	111.46	109.12	107.43	110.23	107.67	105.53	104.58	105.15	107.83	105.37	110.71	106.19	107.3	113.92	105.99	99.84	104.33	114.21	108.86	101.91	110.24	105.99	106.85	105.65	108.71	107.21	111.42	104.67	111.47
109.14	108.86	106.38	111.5	106.65	111.76	117.11	112.67	104.09	108.57	109.24	104.44	107.84	107.78	108.02	109.04	109.67	109.94	102.46	112.77	110.03	110.41	107.63	114	106.12	107.09	116.69	105.65	110.16	110.96	106.59	109.32	109.78	116.61	109.37	111.99	108.26	110.49	101.92	104.28	112.28	102.22	108.65	103.71	107.31	103.08	102.8	107.65	110.92	103.31
104.24	108.7	108.52	111.49	104.76	110.03	109.06	109.28	107.42	105.05	113.09	107.32	106.09	109.24	103.92	109.26	104.91	106.43	101.52	104.53	106.53	107.57	105.46	102.22	108.45	106.43	108.93	107.48	107.43	106.37	99.922	111.18	97.827	107.04	105.49	105.25	108.65	101.02	105.38	104.54	107.08	115.49	108.95	108.94	104.57	106.54	110.02	104.71	105.75	102.29
108.54	96.395	103.87	106.71	110.23	107.95	101.08	107.05	103.36	107.24	106.81	104.23	107.47	108.31	106.77	102.17	105.5	102.31	106.65	105.83	102.36	106.8	110.96	100.25	100.8	105.06	104.01	105.47	106.49	103.65	106.31	106.35	104.3	108.37	102.09	103	102.3	111.04	109.38	105.07	112.22	113.68	105.4	105.45	97.315	103	109.65	104.83	106.9	105.8
111.77	107.35	102.88	106.38	108.82	110.27	99.695	107.29	104.19	105.28	102.25	106.94	104.81	99.664	102.76	103.2	101.15	103.41	107.43	105.5	108.38	103	102.69	103.88	103.03	111.73	104.21	108.97	106.24	105.52	107.35	110.62	103.77	105.07	106.71	102.72	109.33	106.84	107.18	108.25	109.18	106.14	107.07	106.3	104.89	105.51	108.18	106.88	101.44	109.73
97.694	99.413	102.38	100.88	99.267	91.41	101.84	98.788	98.448	96.96	99.929	95.02	93.916	96.277	97.693	96.037	95.04	102.05	98.159	102.38	94.464	97.778	94.624	94.648	96.127	100.41	96.405	97.187	98.642	99.446	94.422	97.057	99.548	96.741	100.34	103.32	91.606	104.74	95.678	97.181	101.86	93.574	96.935	93.317	101.89	96.828	103.35	96.208	105.73	98.773
102.51	102.46	101.78	98.274	101.99	97.746	98.449	101.05	100.53	102.63	97.471	97.117	98.818	96.568	101.01	101.56	103.5	104.96	104.88	106.58	99.588	105.43	98.636	105.58	98.159	100.45	98.37	98.735	106.24	103.89	101.68	97.698	102.13	101.26	99.529	109.91	99.995	104.42	101.37	101.81	96.896	97.419	102.21	100.57	97.81	107.77	101.63	96.924	106.46	94.404
108.46	106.54	110.09	111.15	104.86	114.87	103.92	101.24	106.74	104.78	105.29	103.52	111.52	108.42	109.49	106.66	105.39	106.19	107.05	108.93	105.92	111.09	109.78	110.08	104.08	105.5	105.68	107.79	103.25	112.36	103.46	102.28	104.3	107.58	107.61	115.05	106.87	104.53	109.3	108.08	109.19	104.87	112.34	101.3	110.14	104.68	106.53	101.06	109.24	98.891
103.31	98.007	96.481	106.96	109.11	104.31	94.617	102.61	99.678	98.53	101.69	104.96	98.875	101.85	98.632	99.234	107.17	97.572	102.92	105	99.995	103.57	95.658	94.464	96.187	104.14	106.33	102.33	100.42	92.65	110.04	100.07	99.689	98.956	98.203	104.01	109.05	101.93	97.489	104.13	99.093	102.69	101.87	102.5	101.43	104.19	105.35	102.08	102.05	108.41
94.676	97.63	104.87	102.42	96.498	102.78	107.11	101.15	100.86	99.011	97.863	99.857	107.04	105.72	100.03	103.34	98.314	98.027	94.508	97.363	101.49	102.85	94.936	102.15	94.681	96.808	98.974	104.45	99.034	104.17	99.892	101.63	100.36	102.15	100.98	105.8	104.35	95.225	101.28	107.28	101.89	100.16	94.137	97.457	103.45	93.056	99.826	99.856	98.026	97.696
108.69	111.5	110.06	108.94	110.8	108.22	113.58	110.28	110.9	107.44	112.92	112.04	108.05	109.67	106.48	106.56	113.07	108.82	109.01	112.34	107.39	109.8	111.3	115.02	111.83	107.4	113.01	108.55	113.23	107.8	112.64	111.65	113.8	107.57	115.11	107.4	114.4	109.36	114.3	111.44	109.62	104.46	111.94	104.73	105.99	105.87	110.69	113.46	111.28	113.02
99.597	91.251	100.66	101.85	96.875	102.02	102.37	96.51	98.621	91.299	97.851	96.385	102.03	98.959	106.21	99.354	97.884	98.07	101.7	100.89	94.967	96.672	106.84	97.616	98.334	99.982	97.706	99.82	96.655	93.648	96.458	96.081	96.101	94.601	99.044	94.843	98.324	94.274	95.725	94.976	103.75	95.846	101.85	98.189	101.93	96.886	89.933	94.267	99.431	101.48
108.07	108.71	108.91	110.3	105.96	108.64	106.52	101.8	105.06	109.86	101.01	104.44	103.09	104.53	103.56	113.05	107.03	110.52	107.04	104.36	106.09	111.39	106.07	103.97	110.35	109.94	106.38	108.69	103.57	99.579	107.24	101.72	113.93	104.74	104.52	103.86	107.41	109.37	100.89	105.56	104.61	109.1	109.84	103.62	100.54	99.687	104.39	106.6	103.46	107.66
103.71	104.6	103.34	102.55	101.78	109.18	105.83	106.58	106.19	104.83	111.61	108.06	105.64	113.37	104.62	109.07	103.64	105.87	110.23	109.38	104.41	107.57	97.101	109.3	112.64	106.58	104.81	105.13	108.44	108.07	102.01	98.413	111.05	101.66	100.37	104.05	107.85	104.9	105.01	101.98	103.14	108.33	102.73	107.6	97.993	110.46	108.43	101.16	103.56	101.48
100.14	96.717	95.363	93.417	100.48	100.37	92.151	97.732	98.675	97.82	98.382	93.118	96.69	99.144	94.696	102.39	99.253	95.654	104.89	95.818	99.019	96.909	99.855	94.539	98.566	99.713	101.49	96.946	105.31	98.122	102.21	102.07	96.31	94.852	96.31	93.432	92.799	96.328	92.018	101.23	98.327	93.474	99.189	98.361	94.514	97.389	101.95	98.336	92.372	102.64
99.309	103.2	101.2	92.915	98.16	96.346	105.13	93.048	102.16	98.196	100.6	98.427	97.508	100.23	101.99	96.77	102.83	102.2	100.72	96.632	102.24	104.78	94.258	100.19	95.917	97.293	101.52	96.505	98.526	97.431	97.148	101	104.01	102.5	102.47	99.298	92.432	97.87	97.558	95.689	96.457	94.395	101.02	100.62	92.101	89.98	96.896	100.16	100.63	102.08
110.11	112.77	107.42	106.46	106.53	102.58	108.3	106.95	109.29	105.64	103.23	109.04	102.64	111.72	102.42	103.55	103.95	108.81	102.67	113.06	103.9	106.9	102.66	113.71	105.49	108.72	109.79	109.28	105.1	108.56	104.88	105.96	104.88	114.77	100.53	106.46	109.23	105.24	104.71	108.64	106.56	111.55	104.18	108.9	107.87	114.46	100.49	103.59	104.28	110.31
103.06	114.01	103.16	103.83	109.2	108.14	102.42	107.97	101.11	111.78	103.57	107.73	106.09	104.03	104.03	102.77	107.32	105.85	98.124	108.38	101.81	104.18	103.14	110.38	107.33	110.13	109.48	109.85	106.04	110.11	102.52	106.99	112.76	102.39	105.17	106.69	104.62	107.31	100.68	103.68	107.01	113.96	108.24	110.91	109.76	104.17	103.98	107.93	104.6	103.89
100.97	96.887	100.97	103.15	95.722	99.512	100.11	100.82	97.002	102.45	96.567	97.7	101.9	101.11	99.116	101.57	99.359	100.43	96.798	95.175	98.807	95.366	98.036	94.56	98.072	101.2	101.84	102.35	106.65	98.434	101.61	97.415	100.97	103.51	103.56	98.122	95.681	95.315	105.37	97.455	97.405	92.935	99.307	92.998	100.45	96.629	96.9	97.784	98.364	97.19
104.28	106.92	112.71	103.43	110.66	103.53	106.13	99.136	113.39	104.08	112.4	110.29	105.76	102.83	99.373	105.17	102.29	108.01	107.06	103.82	107.77	106.83	107.48	104.23	107.21	105.45	102.68	110.94	103.96	101.2	102.7	104.28	100.44	107.26	106.01	111.48	102.57	107.41	103.34	99.472	110.84	111.95	104.96	105.2	103.22	102.33	105.15	105.3	101.28	102.37
105.29	108.1	102.82	106.25	108.6	105.3	105.45	106.96	107.47	105.84	113.39	106.5	107.88	104.49	112.68	105.16	104.99	108.77	108.13	107.28	109.31	101.8	103.32	113.08	103.88	102.78	108.27	108.37	109.19	104.63	108.4	105.38	100.9	108.69	101.54	99.742	106.76	105.04	103.75	100.34	107.21	106.03	104.87	104.48	108.15	105.98	101.66	108.64	104.75	108.06
107.99	107.62	108.4	109.73	108.33	111.56	103.81	109.58	106.86	106.57	107.94	109.89	106.4	111.31	108.71	109.25	103.37	111.46	112.52	114.91	105.58	103.02	103.01	112.11	106.43	112.74	113.63	101.06	104.97	114.27	109.69	108.98	102.81	108.05	108.24	99.325	101.57	108.67	112.49	111.31	109.66	111.19	103.77	108.71	110.54	105.76	110.69	108.81	104.63	105.12
105.6	111.03	109.56	98.58	111.42	106.57	108.61	114.92	103.98	108.14	106.73	107.42	112.04	110.28	110.72	109.01	109.51	109.94	107.45	111.26	107.39	109.01	115.87	107.42	109.67	112.92	102.42	112.36	112.93	110.05	111.46	107.24	107.1	110.65	103.84	115.1	110.21	108.68	108.82	108.61	109.3	105.14	106.04	111.07	110.46	109.49	104.71	107.94	104.65	102.45
104.27	102.78	104.23	95.673	104.68	99.165	109.73	106.29	101.18	95.774	93.551	96.134	96.524	104.64	103.35	97.96	96.738	95.44	101.78	100.1	99.871	99.083	100.1	104.1	95.249	94.534	96.263	101.78	104.12	100.44	101.42	101.38	93.7	98.821	103.48	102.91	98.262	100.16	96.009	96.949	98.558	93.901	103.3	101.87	93.168	104.54	101.8	100.04	98.896	94.514
115.67	115.58	111.17	104.05	109.68	102.76	107.35	111.09	111.51	106.52	107.54	109.74	102.12	108.09	112.69	112.61	110.19	103.56	110.65	111.71	106.56	108.49	105.16	105.3	104.04	112.65	109.76	109	103.56	106.36	108.22	110.82	100.75	107.77	110.02	108.8	108.16	112.44	111.46	105.76	110.01	101.4	111.08	117.54	112.61	108.24	104.92	109.08	104.94	103.96
110.28	109.39	109.42	110.44	99.756	102.71	100.78	110.16	109.14	100.59	107.93	104.18	107.03	110.41	105.88	107.42	110.62	106.87	110.82	104.71	104.96	111.95	108.47	108.61	103.81	104.09	112.2	107.86	103.85	111.39	109.24	107.68	103.53	105.19	101.99	109.34	105.31	110.8	105.68	107.65	105.11	99.379	106.37	106.92	102.81	112.74	106.67	113.07	108.63	111.15
97.798	102.74	96.366	95.55	98.608	104.05	95.299	98.761	103.74	99.02	101.53	100.19	97.615	94.495	98.531	100.92	103.68	94.574	96.199	96.687	99.599	96.005	98.205	96.853	100.62	104.73	99.886	93.991	98.889	96.074	94.448	100.5	102.34	99.84	98.785	97.838	97.912	93.97	99.328	99.189	97.128	96.715	99.214	102.11	97.54	94.676	98.433	94.17	96.059	101.94
97.836	99.962	103.15	104.94	98.484	98.487	103.55	102.94	102.73	108.93	97.969	96.889	103.61	98.367	96.64	103.11	93.673	99.414	106.26	98.061	95.151	99.565	99.172	103.34	100.09	104.97	96.732	93.4	102.34	97.922	99.945	105.7	92.583	99.191	99.083	99.382	94.363	100.69	103.79	104.27	98.71	106.05	100.88	102.65	102.19	101.65	104.16	103.19	101.76	99.411
109.93	106.77	102.6	108.82	111.21	110.11	103.81	105.41	106	104.69	104.97	117.67	111.6	105.85	108.2	104.47	110.64	108.74	107.45	104.17	98.901	105.54	112.6	104.12	101.41	111.31	103.1	104.58	114.89	104.33	111.19	108.93	97.532	103.97	108.41	105.5	110.48	102.54	107.65	108.23	97.517	99.895	104.44	112.86	109.95	101.39	111.27	106.71	103.96	102.22
110.41	111.69	103.04	111.18	103.27	115.71	103.79	106	112.54	106.67	106.85	104.32	108.82	106.11	107.28	107.98	103.7	97.056	108.47	104.42	106.78	103.52	104.54	96.517	109.84	104.83	101.42	106.59	106.3	108.04	106.53	102.89	108.26	112.95	109.13	114.25	106.9	107.33	95.353	100.16	106.03	104.22	107.37	107.29	102.99	104.11	100.75	110.59	106.82	104.46
101.65	112.48	106.88	108.74	103.42	102.28	107.1	103.49	104.28	104.9	104.7	102.26	108.52	103.29	108.38	100.66	112.9	107.54	106.48	107.58	106.87	107.9	96.265	103.86	104.1	106.96	104.03	101.97	109.79	105.25	104.22	100.99	109.54	103.82	110.53	112.06	107.38	106.86	105.08	106.72	103.82	108.91	99.985	107.62	103.39	104.98	105.49	106.75	109.5	104.45
103.03	103.67	97.865	104.56	103.33	105.83	106.69	104.96	107.93	105.97	102.41	102.49	108.73	107.65	110.26	103.64	107.81	102.1	101.84	106.52	105.31	110.51	102.92	105.57	103.22	112.44	105.2	104.11	103.65	110.12	114.29	108.08	104.53	108.76	109.63	108.43	105.03	109.58	107.47	107.73	107.73	103.13	109.73	106.32	102.66	108.78	107.66	104.81	112.12	112.15
109.31	104.08	105.17	102.15	116.1	101.98	106.69	101.61	111.33	107.45	105.94	116.27	105.69	108.1	106.4	109.38	106.92	102.98	102.55	103.49	105.99	115.54	111.94	115.3	105.19	99.126	105.15	107.5	109.89	106.14	103.89	108	102.36	95.319	116.35	103.75	107.77	104.41	104.27	109.52	109.53	109.98	107.99	109.98	111.72	112.36	111.96	108.12	106.38	109.61
100.99	102.5	96.564	106.73	93.487	97.158	94.612	92.179	102.38	98.197	95.444	101.19	99.434	96.652	99.81	89.45	93.897	93.583	94.259	100.46	100.73	102.05	99.484	91.7	100.33	103.32	101.05	93.548	97.48	94.095	95.363	88.487	96.452	101.31	98.003	96.327	98.357	96.243	101.05	101.71	100.3	103.58	89.634	92.081	92.2	98.038	98.263	100.47	99.317	98.733
100.52	103.45	95.468	98.614	96.397	99.711	97.697	98.124	100.25	96.969	96.344	94.924	97.424	97.09	95.449	105.79	96.748	99.618	103.27	98.718	99.542	97.976	97.921	104.39	90.316	101.72	101.94	98.164	102.93	96.075	96.272	102.04	100.54	100.27	98.006	97.295	96.882	99.85	102.84	91.998	106.11	93	96.254	103.14	90.193	101.76	101.43	93.582	98.811	88.885
111.73	112.36	110.42	105.73	110.6	111.12	108.86	108.01	103.43	113.62	103.49	102.86	109.93	107.21	105.75	102.65	106.4	103.48	111.48	107.96	107.48	111.75	106.9	107.72	103.75	106.55	108.36	107.02	109.06	114.47	104.65	111.66	105.64	111.08	101.82	104.8	107.51	112.27	112.42	105.89	111.4	106.24	112.08	109.14	109.7	100.89	111.73	111.76	106.62	106.34
96.74	101.28	99.8	101.25	103.81	93.543	101.07	100.82	102	97.864	101.84	109.11	93.579	98.113	108.16	101.99	100.93	98.27	100.22	102.35	101.14	101.17	101.87	100.94	99.053	96.741	100.08	102.83	100.15	100.83	92.685	101.68	101.59	98.844	96.499	100.11	101.94	104.46	98.395	102.63	97.983	101.73	105.28	98.733	96.118	96.842	101.49	98.168	101.66	98.813
106.06	109.97	105.04	112.22	105.02	105.65	107.15	106.68	104.09	99.327	99.992	108.19	102.47	103.23	98.858	106.13	105.25	105.51	107.2	104.46	107.72	101.05	104.02	105.28	103.29	107.75	108.1	108.6	110.85	103.38	100.87	107.51	104.37	115.14	109.85	110.79	109.39	109.21	103.3	105.81	105.91	109.36	100.39	108.86	108.57	107.9	107.8	109.86	109.3	101.81
104.89	116.44	111.06	100.62	108.24	107.97	105.63	109.03	111.97	110.51	109.21	113	112.13	105.56	107.76	109.01	110.19	105.54	103.73	110.81	108.24	107.03	103.68	111.28	108.9	107.83	109.4	110.16	107.77	113.46	109.89	107.1	106.39	109.98	107.45	114.68	105.52	110.57	109.56	100.53	108.75	108.17	111.71	101.79	106.65	98.661	105.96	109.62	112.27	109.32
94.095	96.083	100.17	93.768	101.24	100.19	97.929	92.657	97.443	95.012	95.873	103.47	94.732	94.676	103.17	94.942	89.716	94.066	101.65	102.74	99.631	99.729	102.13	96.746	103.95	95.629	94.728	94.019	100.1	99.038	97.127	99.456	96.766	99.914	99.728	94.826	96.986	100.03	102.6	95.833	95.769	95.941	100.02	95.044	97.219	94.031	100.32	92.338	96.184	99.112
101.64	92.325	98.161	92.046	105.3	91.711	95.686	97.826	97.945	100.24	96.762	98.21	100.77	100.94	100.02	97.579	104.97	94.132	90.812	102.04	99.426	98.334	99.475	101.27	104.42	95.172	99.857	91.385	98.124	96.032	96.069	102.09	97.451	101.48	98.615	92.016	101.74	101.7	96.967	100.38	100.79	99.551	96.636	99.228	94.923	98.162	97.6	105.31	99.312	101.02
104.89	106.89	108.83	108.58	108.19	98.017	111.44	110	110.59	105.93	103.76	99.593	108.81	103.14	108.42	109.26	107.6	108.25	107.13	103.68	107.02	102.84	103.51	103.82	105.12	111.61	106.67	103.91	108.34	105.11	105.36	107.23	107.38	102.42	108.01	107.04	100.98	104.42	110.99	109.19	103.44	101.43	108.58	104.92	103.15	100.4	107.14	101.15	107.9	102.67
100.13	97.703	94.77	100.47	91.802	96.291	100.08	98.336	98.724	97.554	100.88	96.479	100.76	92.967	94.009	100.97	95.202	96.048	102.95	99.554	102.27	100.94	102.83	97.509	96.45	98.356	95.96	93.389	99.105	100.55	95.405	105.41	97.709	95.75	98.393	97.193	96.741	101.04	101.38	101.22	96.968	95.65	97.643	99.514	99.341	100.56	100.35	96.707	97.134	90.251
104.97	107.08	101.22	105.23	100.48	107.09	106.36	105.51	109.82	111.63	108.67	107.15	108.05	107.5	104.1	111.11	103.63	106.34	105.35	106.92	104.34	104.67	111.84	106.73	106.61	105.9	106.39	105.38	107.38	105.66	105.4	105.72	114.15	112.72	103.78	98.849	105.88	106.32	108.28	111.14	104.85	113.39	106.02	111.52	104.83	104.25	108.98	105.72	96.408	103.3
101.55	107.27	102.14	105.69	113.62	102.3	102.1	112.21	110.35	108.34	106.11	110.81	107.79	102.61	101.08	100.79	94.315	103.56	106.3	112.48	110.17	112.85	111.72	105.96	105.45	102.74	102.68	106.65	102.99	104.46	106.3	99.739	101.66	106.31	108.3	100.84	110.01	105.06	107.89	105.44	102.97	106.64	98.535	100.41	106.05	105.42	103.89	108.42	114.97	107.62
103.24	111.75	112.47	107.21	111.68	110.05	106.46	108.63	114.45	109.54	109.27	106.6	106.88	107.61	101.96	108.14	112.05	104.03	109.92	102.93	108.32	110.4	108.03	102.04	112.56	104.32	102.42	107.06	108.84	110.06	101.27	109.68	109.66	116.51	110.06	104.82	110.99	105.22	104.6	109.29	113.31	108.99	103.83	106.38	110.15	112.58	111.51	112.09	112.45	109.17
109.61	109.79	108.94	102.34	109.79	105.89	107.86	106.33	106.4	106.6	107.91	107.64	109.81	101.73	111.23	110.98	108.39	106.1	112.44	105.61	111.18	107.8	108.85	108.34	109.62	106.15	112	107.27	105.92	109.56	99.655	103	113.02	105.43	105.25	106.94	106.77	102.38	111.65	108.03	102.07	111.89	113.48	106.08	107.51	105.69	101.13	109.43	103.24	101.75
110.06	108.51	102.77	111.99	111.92	109.1	105.16	106.11	105.11	104.69	106.9	113.25	107.53	106.47	111.88	105.62	105.87	105.91	103.34	103.14	104.68	105.21	105.85	103.87	100.3	105.42	110.58	101.91	104.66	109.07	104.6	103.1	108.17	102.81	98.604	105.06	104.04	103.57	106.33	104.03	107.43	111.13	103.1	107.81	106.55	111.23	104.45	105.33	104.81	101.74
104.87	101.6	108.66	105.23	114.21	102.93	110.53	113.62	106.21	108.24	106.73	106.88	105.18	114.57	102.8	108.1	106.72	104.66	101.21	104.97	106.27	115.98	98.717	108.59	103.94	105.58	114.31	115.41	105.68	112.44	107.61	113.03	106.04	112.79	108.93	110.98	110.3	106.98	109.96	105.89	114	112.25	101.17	108.39	102.58	106.76	108.85	108.34	111.42	104.45
103.1	105.98	107.31	108.24	107.17	102.54	107	100.56	105.1	111.91	104.4	104.16	108.15	104.24	109.45	104.19	106.57	105.67	100.51	98.99	116.52	108.21	110.53	102.63	108.23	103.75	106.21	106.21	109.12	106.46	106.3	105.45	101.28	103.17	104.26	104.13	101.8	109.55	113.95	113.25	105.06	109.32	107.6	106.31	108.65	104.79	100.4	103.07	111.55	102.78
107.46	101.93	99.117	98.334	102.79	104.1	100.72	101.26	96.103	92.465	100.09	97.256	98.534	94.197	99.22	108.2	104.76	96.353	99.593	99.379	99.817	106.61	97.084	104.02	92.778	104.6	106	108.83	105.06	98.037	97.814	106.94	98.298	97.947	98.61	103.36	102.13	102.42	92.285	93.452	97.49	104.25	99.915	100.76	99.834	102.28	102.72	95.852	98.188	98.467
93.677	99.27	99.507	93.432	95.496	107.02	91.35	99.863	93.995	99.992	96.986	96.658	97.991	95.908	87.429	95.784	95.16	94.621	95.35	98.713	91.946	95.805	100.16	90.58	93.169	92.408	95.075	96.013	91.649	103.78	93.7	99.11	98.196	99.894	94.955	98.652	101.62	96.152	96.624	95.452	96.748	96.644	98.043	100.6	101.7	90.342	94.874	97.971	93.537	93.816
110.87	106.44	108.59	101.95	98.72	103.94	108.08	111.68	112.04	103.74	104.69	105.84	105.87	111.14	108.28	111.18	105.78	105.64	101.67	104	106.32	103.49	103.45	106.68	103.01	106	104.27	113.82	97.27	112.15	107.61	103.35	99.856	110.2	110.18	101.45	105.9	103.99	106.03	108.34	113.13	104.2	112.86	102.79	102.72	101.5	106.96	106.35	109.21	109.59
101.93	110.69	103.27	105.13	103.15	104.48	103.6	105.8	106.27	112.27	111.44	101.3	96.991	105.81	102.55	105.48	101.67	108.77	105.5	104.65	101.09	101.78	97.047	96.801	106.29	113.38	107.52	111.66	105.8	98.746	103.63	103.38	102.99	107.88	99.744	108.59	108.34	106.28	99.902	102.66	110.07	100.06	108.91	105.11	103.73	105.5	106	108.1	102.4	106.59
106.41	105.18	105.41	104.38	109.23	105.36	109.02	106.01	106.86	103.47	102.69	105.43	102.06	101.37	109.21	110.51	114.77	105.93	104.66	108.08	110.66	106.3	106.31	105.25	107.54	104.01	106.66	107.02	105.13	105.3	102.44	112.97	101.27	112.7	103.89	109.62	110.37	104.22	105.64	106.62	107.83	109.13	105.97	109.33	109.55	108.1	107.88	104.92	109.84	107.79
104.52	103.32	103.63	111.67	110.15	112.79	109.39	103.23	109.58	107.19	109.06	107.08	100.46	113.59	106.74	104.24	110.42	106.67	105.44	101.11	105.88	110.99	107.2	101.35	106.4	103.39	104.4	107.86	112.93	106	106.49	103.23	108.83	100.49	106.93	109.05	109.35	107.82	105.86	105.55	107.95	104.66	104.27	107.52	106.6	106.24	105.18	104.98	110.41	104.92
107.49	108.9	103.43	105.46	109.53	105.34	108.15	111.48	105.32	104.06	106.4	107.68	113.82	105.7	106.53	106.89	106.54	103.33	104.37	107.53	110.96	110.09	107.25	108.73	106.61	109.51	109.34	107.89	113.38	104.78	105.91	106.37	106.94	102.19	109.17	110.72	104.85	110	115.34	108.75	112.15	111.86	111.32	107.92	113.75	106.33	103.46	116.63	103.13	110.49
106.17	108.6	108.48	102.41	105.19	100.93	105.64	107.21	108.86	109.37	107.21	108.68	99.277	104.2	107.59	110.16	105.38	110.53	99.463	104.39	104.28	100.82	103.97	109.59	106.43	105.52	104.9	106.74	106.78	105.1	108.65	108.68	105.9	105.32	112.65	104.05	101.93	102.05	106.54	104.51	105.11	109.07	101.57	105.62	109.57	103.51	108.62	109.17	102.74	98.099
100.53	99.976	106.57	102.79	99.927	101.44	98.824	108.55	107.63	109.26	100.86	105.71	103.61	102.18	103.67	105.24	100.12	104.32	104.79	104.85	102.96	106.88	108.9	104.22	104.87	106.76	97.96	105.16	105.94	99.433	105.57	104.62	105.91	103.95	110.2	106.27	103.39	106.05	96.931	98.802	105.43	106.63	108.55	101.74	102.48	97.187	99.234	105.14	102	103.6
105.67	95.971	100.79	95.627	101.21	102.83	99.777	98.59	91.917	97.949	97.948	98.512	101.4	100.99	98.939	99.192	95.462	90.607	95.3	105.79	100.39	94.67	93.5	106.88	98.243	93.074	93.181	91.311	99.222	102.44	97.836	98.783	107.93	98.631	100.02	100.14	102.26	94.887	99.965	96.082	97.623	99.876	92.794	93.34	98.309	101.19	102.28	98.077	102.66	101.52
107.66	97.937	105.36	107.07	102.99	103.74	109.23	104.72	109.19	101.32	102.81	105.2	106.73	108.09	99.723	101.67	108.56	103.51	103.4	105.05	102.64	104.37	109.32	111.72	106.27	105.34	107.46	102.59	100.12	103.97	105.15	107.55	105.71	110.25	103.49	107	102.74	104.13	101.67	100.69	105.61	102.46	110.62	106.46	104.89	105.92	104.19	108.35	103.61	107.29
109.28	105.14	111.92	104.39	114.11	104.68	104.05	109.11	114.49	108.03	105.49	98.341	108.84	105.13	107.36	113.31	109.39	110.91	107.08	112.12	102.06	107.77	112.64	101.32	113.28	114.41	105.82	110.46	102.31	109.19	104.33	107.33	103.65	112.47	110.2	105.81	111.05	113.76	109.87	113.53	100.96	104.52	111.21	103.63	112.23	102.63	108.12	107.18	108.17	109.89
113.85	105.93	107.84	110.38	105.78	113.71	113.85	105.47	112.89	109	107.71	108.16	106.61	111.32	104.47	115.76	101.07	110.37	99.446	107.41	110.94	107.43	111.65	106.08	103.59	109.57	106.37	107.32	107.13	112.91	102.24	108.76	115.38	110.46	106.52	107.74	109.09	113.19	106.2	108.21	110.48	107.27	105.29	108.77	109.23	108.21	103.2	109.96	105.57	108.34
106.22	104.52	106.96	112.8	112.38	104.77	105.29	112.77	109.45	108.58	106.02	102.7	105.24	105.18	104.62	110.83	107.01	102.32	104	106.03	107.66	105.4	107.91	107.08	111.04	114.42	108.72	105.35	107.21	108.07	106.16	107.36	107.41	107.1	104.43	110.94	107.28	101.55	108.05	109.79	108.11	100.64	104.93	108.48	109.53	110.9	104.42	110.05	110.94	109.16
98.475	96.741	99.21	103.75	103.26	96.158	102.2	98.758	105.09	98.112	96.607	102.08	102.95	99.001	99.073	101.64	102.33	98.744	99.967	99.403	97.973	97.165	92.594	99.747	101.83	93.728	103.43	97.427	95.794	96.659	97.976	98.672	93.918	103.11	99.797	101.42	102.52	97.803	99.028	97.956	99.949	98.446	98.417	104.22	96.834	97.582	97.856	106.25	104.53	100.14
108.8	106.26	99.451	108.88	107.77	108.9	107.55	107.03	103.99	104.54	106.71	110.12	109.31	109.79	99.546	101.46	103.79	102.08	108.07	110.71	107.05	104.73	104.52	104.5	109.02	105.6	107.13	103.91	105.53	106.62	106.95	109.14	99.828	102.21	103.34	108.92	105.42	104.9	100.91	107.88	105.63	104.31	99.428	97.454	102.84	105.93	112.54	108.96	102.54	106.56
101.81	93.043	94.295	94.139	94.257	101.11	101.19	99.887	107.19	100.14	97.721	98.142	96.48	101	98.025	97.497	95.314	99.429	100.6	102.52	105.62	98.637	94.432	99.594	98.024	98.822	99.48	97.117	92.781	101.68	99.875	95.46	95.891	93.575	97.814	97.511	101.39	99.939	97.807	97.616	101.68	100.13	101.41	94.973	97.3	97.591	95.518	97.597	100.65	98.658
105.83	105.89	106.58	111.31	102.66	101.22	108.42	106.59	111.51	113.54	107.85	105.49	107.54	103.15	105.96	103.75	108.6	106.52	110.02	104.52	110.77	108.93	106.39	111.47	113.11	106.4	108.91	104.11	104.59	106.92	106.9	106.76	108.36	110.89	109.31	110.57	119.22	104.7	105.7	106.13	106.08	108.74	114.87	103.56	110.7	110.9	110.62	106.43	114.19	111.39
108.52	106.28	113.64	106.5	109.57	112.47	113.85	110.69	115.16	101.81	107.58	109.37	112.85	109.61	108.63	110.98	105.01	105.84	117.94	107.93	110.74	106.44	106.25	108.75	114.04	116.72	108.45	107.68	113.94	106.59	102.58	101.14	115.2	106.17	111.75	113.78	108.54	111.62	105.27	110.89	106.17	106.88	111.76	108.97	114.63	112.17	112.42	112.55	110.85	113.07
104.45	105.29	101.9	106.35	106.96	109.79	102.49	109.94	103.98	111.24	106.8	106.96	103.89	106.38	114.73	110.3	107.62	113.17	108.54	108.31	104.28	109.86	109.14	116.83	106.56	108.42	107.45	105.57	104.2	112.09	112.51	108.47	104.22	110.93	108.24	114.14	115.1	110.96	107.44	104	110.71	108.83	101.23	105.73	112.63	106.4	108.03	108.6	111.12	110.29
112.13	109.96	102.45	114.86	102.22	108.99	105.38	100.48	105.17	109.37	101.03	106.91	109.09	105.52	100.94	110.4	109.48	107.66	102.39	112.02	106.72	107.43	109.58	108.28	107.55	110.3	104.23	107.68	109.4	111.85	107.98	105.72	103.11	99.281	105.26	114.86	110.23	104.33	108.22	106.53	111.67	103.15	102.61	114.91	107.1	107.13	111.45	105.7	117.35	109.09
107.86	107.83	115.74	108.42	106.83	106.46	101.02	110.76	109.76	106.33	108.84	103.17	109.32	103.81	105.58	109.58	106.53	110.21	112.16	110.95	106.04	110.21	108.92	110.99	108.38	110.24	107.95	107.22	109.59	113.76	109.96	107.21	111.22	111.96	107.05	104.06	104.43	113.39	110.21	114.44	110.67	99.492	106.93	106.5	109.48	110.88	108.13	107.99	107.4	108.53
108.53	104.27	111.49	113.5	104.98	111.18	102.61	100.25	111.63	117.77	110.23	103.35	109.23	111.71	107.96	111.93	103.9	104.45	103.08	105.12	111.38	102.75	109.34	103.7	108.59	107.21	114.91	111.83	111.15	111.12	110.09	108.39	113.78	107.83	105.41	111.59	104.69	108.6	109	103.21	107.93	105.47	106.6	110.05	112.58	107.42	108.46	105.87	107.35	110.19
103.62	98.055	90.039	100.24	104.81	99.04	100.89	99.962	105.7	102.72	98.103	104.73	107.91	100.53	102.92	104.37	98.429	102.73	97.341	96.461	96.563	93.173	101.64	99.058	99.123	107.91	108.34	99.482	102.39	94.891	108.45	92.657	106.14	101.86	97.998	100.69	101.33	98.774	103.64	103.54	100.37	96.762	90.833	103.5	106.2	105.07	98.006	92.574	99.177	101.19
110.55	116.13	110.14	107.67	96.26	112.47	113.8	105.09	109.42	104.56	105.78	108.88	109.04	111.67	107.06	109.49	109.89	111.06	107.71	105.32	109.78	106.82	110.44	116.01	108.26	108.52	109.04	108.58	110.36	105.13	108.31	103.58	107.67	110.69	112.13	110.21	108.76	106.9	107.75	104.9	103.81	107.36	108.22	110.45	107.04	109.3	108.83	105.49	106.19	108.07
102.26	106.49	108.5	110.52	109.89	111.35	111.8	115.82	107.68	106.94	102.69	107.69	112.36	111.4	105.13	102.73	107.86	103.2	115.84	111.75	111.78	109.29	113.87	108.18	107.34	110.19	108.56	106.72	104.22	105.59	104.56	108.1	107.91	106.06	106.86	106.61	101.55	109.4	106.55	108.68	104.42	113.59	109.04	107.17	102.18	109.48	111.17	114	111.2	106.91
101.6	108.17	102.07	112.54	105.23	97.803	105.93	99.693	103.07	102.94	107.14	99.735	99.912	105.3	102.6	106.29	105	103.66	104.82	104.18	104.4	109.24	111.83	105.44	102.83	106.65	105.03	105.27	108.93	102.94	107.25	101.65	106.31	104.83	103.25	107.35	107.33	101.99	104.27	106.42	99.52	106.3	102.41	108.16	106.98	105.58	108.47	105.89	103.41	108.37
108.61	106.55	106.62	112.31	106.66	110.05	110.43	108.26	109.37	106.37	111.74	104.91	111.62	109.72	102	112.82	104.13	110.74	108.84	111.72	111.91	107.01	105.58	105.51	110.15	112.98	111.63	102.23	114.67	107.6	113.22	111.1	105.3	100.39	116.27	105.41	106.87	110.5	109.02	108.56	107.23	110.18	103.86	104.67	111.24	113.51	108.94	104.13	110.19	104.28
109.41	111.45	108.29	102.57	111.05	106.16	111.57	109.97	116.43	112.42	104.44	112.17	112.22	111.72	109.99	101	109.4	107.73	111.86	112.57	113.06	110.93	104.16	106.92	107.89	110.26	105.33	109.1	110.53	110.97	107.57	111.09	103.17	106.83	108.79	112.39	105.88	107.21	108.46	106.15	103.48	111.81	111.16	109.39	109.98	111.33	111.82	111.92	110.76	107.39
107.72	101.82	95.026	91.875	96.48	96.741	101.09	99.999	99.383	101.46	100.89	99.883	99.888	97.989	101.72	99.125	103.59	100.62	100.62	97.503	94.651	99.352	100.7	104.56	96.658	99.127	97.423	105.36	96.872	103.65	103.08	103.66	99.745	94.59	104.51	95.72	98.365	102.81	100.5	97.897	97.518	92.867	97.403	93.153	102.31	101.41	100.1	101.42	99.108	95.347
101.06	106.36	99.852	99.471	104.31	103.35	102.9	101.67	98.56	104.23	104.47	103.57	102.28	100.16	99.968	103.82	107.99	100.12	106.26	103.53	100.99	104.61	104.7	102.55	98.285	103.05	105.47	103.51	100.7	108.28	97.792	106.91	113.33	101.72	104.85	95.005	104.35	103.71	99.61	108.56	104.86	102.09	101.27	104.21	103.45	100.77	106.81	98.931	104.46	104.22
97.761	94.125	97.828	91.083	95.846	100.14	94.62	102.31	94.693	99.574	97.514	98.396	99.125	101.88	98.744	95.338	101.19	98.977	96.265	99.406	99.205	102.36	104.13	97.018	99.831	100.56	91.526	97.936	92.938	96.262	96.375	101.51	92.19	100.19	99.093	94.213	98.388	94.855	92.909	98.122	89.674	96.558	97.325	97.908	97.437	99.358	100.14	98.439	95.473	100.76
99.828	97.797	103.12	97.399	94.118	100.91	95.494	93.409	101.84	98.645	100.22	96.061	94.068	103.21	96.998	99.453	101.61	97.623	104.72	95.422	94.304	99.803	89.66	101.03	104.89	98.239	97.843	101.93	99.503	92.614	97.468	95.391	96.171	94.663	94.004	99.272	98.218	99.219	99.902	101.8	94.471	92.251	100.1	96.161	98.711	97.282	98.382	97.06	95.417	101.04
107.9	105.83	109.11	106.22	114.94	105.89	107.58	106.74	104.53	111.11	113.87	103.64	104.09	110	104.68	105.2	106.85	113.47	111.91	106.72	114.61	102.33	109.85	110.48	109.6	106.59	107.29	111.47	105.08	112.62	105.67	111.26	116.5	111.58	109.64	106.53	110.51	109.11	111.77	111.52	104.55	111.89	110.48	120.91	112.2	107.07	114.59	106.64	112.37	104.53
94.705	98.415	104.04	101.62	96.906	93.627	98.611	98.402	95.994	95.839	102.71	97.551	94.078	100.89	97.495	99.861	99.926	100.61	99.613	97.104	102.49	101.03	97.144	99.848	92.347	93.581	95.532	97.733	102.63	95.828	96.847	104.06	95.304	94.046	98.431	105.02	95.056	102.47	102.79	99.659	96.543	95.723	97.214	94.16	99.904	98.585	99.198	95.696	95.371	98.007
111.14	113.62	106.44	107.78	103.76	106.2	106.66	105.3	105.82	103.25	107.99	109.51	107.76	107.51	101.93	100.51	102.62	103.3	106.12	105.85	108.75	105.2	105.34	103.42	101.72	104.16	103.85	107.96	108.44	98.921	102.97	110.13	102.15	110.57	109.66	101.53	110.06	110.74	116.57	101.46	106.43	102.96	102.35	108.38	111.14	110.19	113.73	102.23	102.29	111.58
109.24	107.59	110.13	116.67	105.62	103.79	104.5	108.44	103.03	106.25	104.74	107.08	109.97	108.09	108.12	110	109.69	108.26	104.56	102.16	106.83	109.64	104.9	112.23	108.86	103.55	115	112.59	112.85	109.58	111.85	110.79	108.89	108.29	107.77	107.54	108.96	112.82	102.81	106.36	107.22	107.96	104.3	104.25	104.15	107.36	107.76	110.44	105.12	113.35
105.66	106.58	104.05	109.43	105.55	103.51	112.21	109.28	102.24	104.1	103.66	99.258	102.93	107.72	104.04	106.51	106.31	105.81	105.95	108.12	109.1	104.85	102.21	104.77	105.28	101.74	107.27	102.08	101.01	102.03	110.72	109.82	103.41	105.13	109.02	107.25	108.85	106.75	106.37	107.3	108.53	102.63	111.28	110.01	100.57	105.87	108.11	106.7	104.72	110.8
103.8	102.35	100.59	99.522	108.75	109.54	111.94	108.89	103.82	99.223	108.23	105.39	102.65	104.69	106.59	108.52	104.12	101	105.3	99.589	100	107.65	105.22	102.97	109.69	105.35	101.93	101.47	102.22	105.08	111.1	104.23	104.96	103.97	105	111.44	105.83	109.47	105.23	108.06	108.2	100.41	103.48	105.95	107.08	106.24	105.15	106.01	103.78	108.63
95.662	92.898	95.867	97.777	100.71	100.66	98.467	96.512	100.68	98.038	94.252	100.43	96.504	98.777	96.93	93.802	95.83	101.69	93.544	98.119	96.911	99.234	95.125	94.508	100.26	89.027	102.69	97.207	98.124	102.43	94.414	100.05	107.95	96.819	95.539	96.854	103.22	96.662	98.882	95.893	102.64	89.529	91.292	102.19	95.114	97.964	96.031	96.132	98.081	95.524
100.09	98.848	100.27	94.72	98.954	101.66	96.108	93.97	96.186	92.576	93.2	95.614	100.6	102.21	97.609	97.528	99.902	93.195	100.09	98.434	98.665	95.632	98.479	105.46	104.06	99.754	96.135	96.743	98.125	97.662	98.538	102.48	103.1	100.9	100.68	103.4	106.61	95.286	95.182	96.518	100.55	97.442	99.552	96.689	95.79	98.487	100.28	92.769	98.878	94.031
106.61	107.68	107.02	106.07	110.01	107.91	103.06	111.14	104.41	108.26	100.9	105.34	99.872	108.21	108.07	101.39	105.62	110.2	106.09	104.38	104.9	102.3	106.76	106.85	104.43	101.65	107.08	106.68	109.78	102.58	105.54	102.68	104.85	107.04	105.93	102.06	104.37	97.926	106.2	102.28	103.25	105.64	103.11	112.02	106.83	103.07	105.42	106.89	106.01	111.55
104.75	101.98	101.35	103.68	99.222	103.34	100.53	98.062	104.77	107.08	98.032	101.92	105.78	107.88	96.523	107.96	104.4	98.698	104.74	103.38	103.52	104.6	100.55	104.04	105.39	105.87	106.18	106.97	107.25	101.41	101.3	106.78	101.09	105.11	102.96	105.21	109.59	100.46	108.52	102.8	101.53	104.68	105.63	102.44	102	103.92	107.56	101.08	99.137	103.27
105.63	112.2	101.55	104.08	102	100.7	105.64	105.56	111.37	104.77	102.88	105.75	99.761	109.22	107.08	103.58	106.71	97.954	104.57	110.82	107.11	99.884	108.08	105.69	102.81	102.54	104.1	107.09	103.68	102.8	106.28	103.99	108.68	108.08	99.745	114.74	107.68	108.57	107.03	99.775	106.65	104.92	105.86	106.37	105.86	108.96	109.5	106.22	112.24	102.5
102.81	98.575	97.39	98.062	91.964	95.845	96.179	99.786	95.733	94.63	89.986	96.274	96.963	99.748	108.23	98.538	96.647	93.198	100.33	97.707	97.949	97.662	98.426	102.97	97.129	101.04	96.266	89.392	97.683	99.401	96.408	96.995	96.321	97.332	96.807	97.572	95.82	101.23	101.17	100.15	94.401	99.456	99.713	102.16	95.226	102.62	102.22	95.13	97.289	98.426
101.44	101.24	98.604	96.404	103.39	96.232	97.244	99.605	98.057	99.238	95.79	99.031	101.47	97.414	98.014	97.101	94.515	96.653	91.356	100.58	102.25	98.907	98.969	96.917	102.77	98.589	103.04	97.855	102.29	98.72	96.37	95.83	99.564	97.643	95.727	94.984	91.041	93.674	92.378	98.788	96.867	105.78	96.998	101.05	100.64	104.87	99.326	99.397	96.533	94.653
108.51	106.5	107.98	102.43	107.49	102.73	102.59	107.12	107.72	106.19	107.37	101.98	108.41	99.983	113.93	104.99	99.86	103.59	101.17	106.57	105.41	105.37	94.355	111.59	99.672	108.75	107.7	104.81	104.73	108.93	107.24	110.04	105.52	110.35	113.24	105.35	108	103.67	102.75	104.57	103.29	106.88	105.21	104.63	105.73	109.18	101.53	105.9	103.5	105.25
96.477	97.901	96.041	95.17	94.81	105.4	104.15	100.59	101.67	99.445	103.24	101.74	96.885	105.74	102.67	101.43	93.308	96.028	89.486	95.725	99.803	94.527	100.05	100.98	99.318	99.066	103.45	100.78	102.29	104.44	94.907	95.66	101.16	97.613	101.02	93.172	95.398	95.383	106.22	101.86	93.894	94.86	97.59	93.826	96.659	98.65	104	97.199	98.013	101.93
106.37	99.607	100.71	97.602	98.816	100.21	102.09	97.498	101.56	96.83	98.954	96.16	97.91	103.12	99.573	98.202	94.395	101.17	96.348	98.505	102.23	98.686	98.912	97.821	98.816	103.81	95.579	108.26	97.422	101.2	96.71	105.02	101.03	101.92	105.93	99.425	97.425	98.41	106.02	103.88	99.701	101.04	100.42	108.36	107.02	103.96	98.623	95.05	106.49	101.19
100.38	100.65	98.41	102.04	100.63	95.378	110.58	95.394	96.061	92.939	102.91	98.805	97.197	99.574	102.55	92.906	93.273	102.61	102.48	96.054	94.858	101.67	95.148	96.234	96.206	95.756	97.64	98.573	98.262	90.666	104.81	97.274	99.624	95.589	93.975	96.771	92.074	94.648	99.557	100.46	97.691	104.45	97.013	104.72	100.08	91.125	99.838	101.02	97.982	92.708
91.49	99.411	101.42	99.501	97.864	96.084	95.072	100.32	101.25	96.917	92.842	97.754	103.17	97.974	97.004	101.24	104.34	97.883	94.032	95.627	101.18	100.01	101.36	99.556	98.464	95.664	101.6	96.896	102.65	96.129	95.168	95.889	98.548	95.923	94.72	97.19	97.409	98.648	94.949	100.1	94.961	97.73	100.1	89.918	97.736	102.08	96.298	98.849	89.792	106.97
103.98	103.13	100.75	102.49	107.02	105.24	101.51	113.09	107.42	108.36	100.25	104.75	107.79	103.89	103.77	103.38	98.705	101.17	106.49	97.798	105.55	109.07	111.54	104.42	111.53	111.21	108.77	108.42	105.74	106.07	103.65	107.35	114.45	112.27	101.78	111.41	106.85	102.36	108.17	110.78	103.57	99.061	104.27	110.55	111.45	105.3	110.15	100.9	110.34	106.09
106.83	111.6	105.95	102.83	110.61	108.77	102.67	107.01	106.93	104.11	111.13	103.41	99.928	105.03	107.27	106.14	107.63	110.72	100.54	105.11	107.88	102.71	107.39	110.24	103.46	103.05	105.4	108.94	112.42	110.94	102.23	107.51	102.87	107.87	109.22	107.69	105.11	102.8	109.53	108.3	103.3	106.69	109.72	105.11	104.59	101.51	114.56	101.81	102.82	103.26
103.34	112.53	103.43	111.69	111.1	105.82	101.59	109.73	108.81	106.52	110.61	105.92	100.6	107.38	109.93	106.02	106.52	107.01	99.598	106.46	108.92	103.88	110.38	105.26	110.3	105.69	103.18	108.98	105.74	108.87	110.68	108.03	104.35	98.267	109.44	104.04	103.91	101.62	106.15	114.47	106.2	105.49	110.09	105.41	102.71	104.22	102.76	110.21	109.89	110.14
106.52	106.47	105.57	111.18	101.24	105.32	99.341	107.52	106.7	109.2	103.44	102.05	105.93	107.35	103.39	102.68	106.92	114.76	109.66	107.87	104.59	109.27	104.06	101.36	103.55	106.22	105.39	101.75	113.79	109.06	108.26	99.084	109.2	104.05	105.16	103.45	110.25	105.54	100.79	110.04	108.41	104.99	107.27	107.93	101.99	99.231	108.39	105.34	107.95	108.42
106.12	95.366	94.463	95.343	92.609	98.44	100.04	92.503	93.906	99.615	97.937	95.661	95.604	92.383	99.935	100.58	96.13	102.39	103.18	95.485	104.89	98.719	94.931	99.102	102.52	99.3	99.827	102.11	94.808	87.674	94.465	96.521	100.72	95.757	99.298	99.649	94.172	102.76	99.825	98.959	95.036	98.358	103.9	101.21	97.65	104.05	100.25	101.37	100.77	96.032
106.36	105.67	106.67	99.977	110.25	104.54	103.52	103.26	106.6	104.13	106.32	105.06	104.51	104.23	106.97	106.9	104.43	103.88	109.19	98.317	104.27	109.18	110.01	111.45	106.39	107.52	107.61	108.76	111.42	105.13	110.13	102.53	103.85	105.24	105.11	110.43	103.32	102.84	104.83	104.68	100.67	108.51	105.8	108.31	95.15	109.95	104.5	108.31	106.15	105.25
98.27	109.15	95.062	96.799	98.442	99.883	100.54	99.737	98.911	98.009	93.436	91.192	99.512	94.433	93.147	99.13	96.701	99.537	96.929	101.38	104.37	101.14	99.648	100.27	96.649	99.913	100.2	98.205	97.091	96.537	107.42	103.49	98.345	89.305	99.138	92.937	100.03	97.273	103.82	101.72	97.352	94.916	97.861	97.485	97.797	102.66	105.22	98.818	92.434	94.924
105.42	102.6	108.04	107.11	105.89	103.69	107.37	110.03	106.07	107.12	104.99	105.33	102.55	107.95	109.43	107.45	101.56	109.29	106.25	107.28	105.27	104.86	106.97	107.95	107.69	99.041	105.62	104.97	105.96	106.97	110.87	104.91	108.7	108.81	103.93	104.86	103.98	105.14	110.1	103.12	109.98	103.79	100.6	98.343	107.02	108.19	108.98	105.35	111.36	104.8
113.51	107.19	112.33	108.13	110.99	99.971	104.32	109.22	108.63	108.46	104.15	106.29	106.08	111.81	107.61	108.5	105.89	108.01	111.09	107.42	108.06	105	108.98	109.16	103.32	105.46	110.64	110.72	105.66	106.59	111.66	104.82	104.88	108.07	107.26	104.68	101.93	110.78	105.35	108.09	104.15	109.57	108.09	109.47	110.82	102.25	106.58	105.13	101.45	109.23
105.01	110.13	105.48	111.24	102.36	104.71	109.7	102.83	106.75	97.541	108.22	106.51	105.74	102.7	107.31	107.46	106.86	108.63	114.29	104.75	110.89	112.41	106.97	102.86	102.69	110.51	107.85	111.87	111.54	104.78	101.9	104.58	106.05	101.62	105.61	104.63	103.33	104.67	106.29	103.52	105.9	106.71	106.27	103.27	111.34	106.55	108.97	106.61	103.27	106.66
113.71	109.72	106.21	98.961	112.78	114.53	107.17	109.88	107.69	110.16	114.96	110.45	114.85	111.49	109.24	114.67	114.89	101.28	112.59	110.81	111.18	112.01	107.79	113.29	107.6	109.26	113.7	109.28	109.76	110.48	113.62	115.52	103.04	110.05	109.32	108.31	108.15	111.87	113.4	108.45	104.78	114.68	112.73	110.91	110.28	111.88	110.11	112.48	107.71	109.59
103.76	104.11	110.63	109.25	106.82	103.88	99.43	104.04	102.61	105.73	106.58	104.42	107.13	100.45	106.41	106.18	108.99	110.2	107.47	102.46	101.5	103.02	106.3	104.71	110.21	108.35	99.778	103.91	110.22	109.67	106.38	111.12	105.09	107.2	106.3	107.65	112.78	108.28	108.07	101.79	111.47	110.28	104.62	112.19	104.67	105.64	109.29	105.62	99.832	104.01
110.66	105.46	114.93	113.17	106.99	108.82	112.15	102.54	108.97	109.97	109.9	110.98	110.74	111.85	111.28	107.99	106.65	107.59	107.3	108.76	108.06	105.32	107.87	108.32	113.77	112.01	111.21	106.27	108.85	106.02	108.14	103.01	108.07	102.62	108.86	108.16	118.14	109.56	103.75	107.63	108.39	109.31	108.47	108.22	110.61	105.75	108.3	108.29	114.38	106.22
106.2	114.44	102.93	102.46	112.52	111.81	108.06	105.12	108.5	110.18	105.61	108.77	106.93	104.62	112.07	106.17	105.24	107.38	109.66	107.49	107.63	109.95	106.82	103.47	105.82	106.15	107.22	104.47	103.62	108.35	103.98	103.65	102.44	109.86	110.45	104.47	105.21	108.48	109.55	103.82	103.8	107.67	110.44	111.98	107.05	115.61	110.47	108.37	105.66	110.22
102.05	101.5	103.03	102.35	105.59	102.13	105.09	108.02	110.88	105.63	109.28	103.69	105.18	107.9	107.61	105.61	106.85	103.44	99.485	100.36	112.6	101.65	104.55	102.68	108.28	106.1	114.98	104.76	108.48	108.08	109.72	106.23	105.14	101.86	105.22	106.18	109.05	104.19	100.99	105.4	110.95	100.71	105.69	98.361	107.07	106.35	107.92	109.29	99.502	110.29
113.09	109.58	110.26	112.76	99.008	109.5	107.08	111.02	112.12	105.19	107.66	100.93	100.76	108.38	108.61	108	110.17	99.656	102.5	111.61	106.91	112.69	107.29	113.25	110.37	102.31	107.01	104.73	110.49	112.07	109.58	109.49	116.15	111.77	113.05	107.46	105.4	109.99	105.15	110.61	109.28	110.47	104.81	106.73	106.73	108.69	109.4	109.92	105.68	111.85
104.78	105.97	108.81	103.9	98.651	107.37	103.12	105.65	108.91	95.932	108.74	108.24	100.73	103.87	105.64	115.7	108.01	94.562	104.53	101.81	107.52	106.34	109.17	104.55	104.85	99.936	103.5	102.67	104.38	107.08	101.17	105.81	107.98	100.75	110.01	103.57	103.79	103.89	98.321	107.58	104.04	105.82	109.13	110.17	106.55	104.15	106.36	112.04	106.13	109.68
95.444	94.762	100.64	107.57	101.75	98.821	89.971	96.164	98.866	95.504	98.174	99.722	101.29	100.61	99.248	95.49	99.91	100.29	97.857	98.239	101.91	99.873	98.901	95.551	99.559	100.14	99.694	98.867	92.583	97.788	98.174	93.069	97.086	99.588	94.243	96.479	96.464	103.62	97.725	91.382	94.67	91.93	92.955	99.437	95.477	100.47	95.193	102.56	100.9	97.783
113.56	107.37	102.83	103.05	105.99	107.98	113.62	101.4	101.99	105.02	103.99	106.22	104.31	114.46	99.085	107.81	105.97	106.77	108.59	101.25	102.49	105.77	99.34	106.06	100.06	103.43	110.44	105.22	106.31	108.94	105.6	105.15	106.5	109.92	107.06	103.99	103.29	105.3	101.78	106.53	99.844	109.89	106.33	109.4	104.99	107	103.54	105.72	111.88	108.92
101.82	96.872	92.653	100.42	97.666	101.99	103.32	99.547	101.83	98.141	106.45	104.14	101.08	102.59	102.86	100.68	98.518	96.519	103.65	106.05	101.34	94.813	102.44	99.439	101.26	101.68	104.34	99.803	100.98	98.905	98.636	99.064	101.7	94.415	97.17	100.19	95.517	97.761	101.31	106.04	99.143	102.67	100.78	104.41	107.01	98.947	99.596	95.449	98.491	99.634
106.41	116.01	99.124	116.16	112.62	103.28	109.53	108.36	105.37	108.5	114.1	109.51	111.81	110.3	110.52	112.17	113.11	110.02	111.09	105.92	107.15	110.38	109.06	107.75	105.71	106.24	111.25	104.63	116.56	106.81	105.59	113.54	108.83	110.09	110.48	115.38	109.52	110.39	109.41	111.08	108.57	104.71	116.94	101.22	99.513	104.85	115.66	113.95	103.65	110.91
101.75	97.324	102.42	102.96	97.562	100.56	97.31	97.928	98.972	102.46	105.17	104.11	96.824	97.695	91.166	100.49	96.452	97.801	95.338	91.441	102.16	98.269	96.329	93.372	97.37	102.39	99.55	98.777	95.834	101.88	99.363	101.56	94.826	98.689	98.423	96.792	98.576	98.391	100.1	101.6	99.428	95.763	95.898	95.8	99.465	103.63	100.93	99.422	100.71	100.62
108.87	104.78	107.35	104.87	105.04	107.56	112.37	116.29	105.19	107.65	106.58	107.31	103.03	114.16	107.11	104.49	106.82	107.8	105.65	109.33	106.98	108.55	114.34	108.93	106.53	106.81	108.34	102.89	107.05	109.58	108.64	109.81	109.25	105.88	100.61	108.27	110.88	106.05	108.32	108.36	103.63	105.05	107.67	105.61	104.71	107.8	109.94	111.51	105.94	107.12
97.359	102.48	100.35	100.86	98.662	95.067	99.168	98.217	96.962	101.8	100.36	99.59	90.408	103.17	101.57	92.608	102.11	103.97	95.626	103.35	101.4	98.216	94.621	100.03	98.264	96.181	98.424	98.531	93.331	97.726	104.14	92.41	102.11	103.96	101.97	93.704	101.29	103.52	94.397	98.588	97.957	96.367	101.39	99.369	106.31	96.198	94.71	100.47	95.066	95.241
110.16	100.58	109.31	107.35	104.97	109.57	110.52	105.16	110.28	110.24	106.08	107.97	112.24	109	113.63	110.27	108.07	112.02	110.36	109.36	107.63	111.46	106.98	105.73	106.29	105.99	112.27	103.68	111.27	112.51	108.65	110.04	110.8	108.11	102.51	103.65	106.78	117.27	109	109.63	111.95	111.46	112.13	106.67	101.57	115.93	110.12	107.91	108.07	107.47
104.15	108.71	105.79	109.34	104.48	109.28	113.53	109.65	114.24	109.87	104.53	108.64	109.87	106.25	107.88	113.36	115.75	108.16	108.34	105.41	111.46	110.18	105.79	112.75	102.54	107.09	106.1	105.2	108.78	101.93	112.67	107.62	112.97	106.76	106.34	112.01	107.67	110.22	104.41	109.49	107.4	106.18	108.26	110.17	104.98	105.58	109.93	110.52	111.92	104.91
96.964	100.33	92.929	94.209	98.004	97.068	99.552	98.076	101.16	96.306	103.93	98.775	98.677	101.36	92.423	100	94.72	100.74	98.76	95.727	100.66	95.819	97.056	95.895	94.044	95.397	92.91	97.727	94.411	102.94	96.387	94.245	103.49	96.8	101.14	95.584	97.704	95.661	100.43	99.6	103.39	99.027	100.83	93.009	104.21	95.107	98.416	96.252	101.09	97.648
113.98	108.9	114.12	112.36	110.38	116.11	103.57	110.06	109.65	109.44	113.96	112.96	110.88	109.45	110.21	105.65	106.97	103.63	107.1	117.43	112.1	107.71	112.01	118.15	107.78	112.4	105.03	113.49	105.76	111.14	113.14	112.53	112.15	109.29	117.44	112.65	108.96	113.85	106.91	114.15	110.99	107.93	108.64	115.93	114.23	104.52	112.77	113	111.11	115.02
93.93	96.859	95.868	101.73	99.374	102	100.69	101.76	92.376	94.673	98.716	93.942	97.499	96.978	93.216	104.12	94.625	102.25	93.799	98.229	97.284	104.38	100.23	101.76	96.787	98.563	99.766	100.3	99.688	102.97	103	98.118	102.55	99.48	95.768	105.36	101.26	99.823	99.001	97.927	96.545	97.345	97.511	96.167	107.44	104.98	95.121	96.406	99.562	96.755
105.42	109.54	100.57	107.22	111.58	105.36	98.992	106.1	101.08	107.2	110.14	107.56	104.82	102.58	106.58	106.6	102.06	107.43	111.62	109.49	107.33	103.98	109.46	108.67	105.01	114.16	100.28	108.26	107.81	105.83	105.71	109.13	107.47	102.54	109.28	109.44	112.39	107.9	103.78	106.66	103.59	107.55	102.49	105.14	102.39	107.46	110.35	104.88	106.21	109.85
103.76	102	97.249	103.1	100.94	105.67	103.77	105.82	102.03	104.59	104.09	103.73	102.64	102.83	99.189	101.56	101.32	101.14	101.42	106.69	102.6	98.436	100.88	102.95	103.75	106.71	110.03	99.603	104.06	103.03	100.91	97.692	100.46	102.42	102.37	102.79	108.46	103.35	102.82	106.45	111.07	104.79	106.48	95.77	103.22	102.88	98.149	100.6	102.46	106.64
104.41	107.96	108.7	111.95	111.02	105.53	107.58	111.16	102.68	108.99	107.59	109.47	109.63	110.62	112.54	109.5	110.48	110.82	111.05	106.87	106.17	111.16	107.68	111.44	105.97	108.76	115.51	109.99	112.59	104.5	108.26	99.934	109.69	105.53	102.38	104.24	107.58	108.08	114.56	109.44	109.63	108.9	110.48	111.26	108.66	105.56	114	106.55	103.68	106.04
109.52	110.1	110.26	105.16	103.14	101.34	106.43	109.86	100.05	106.37	108.58	107.95	103.93	109.39	106.54	106.11	113.03	105.31	109.23	108.17	109.87	106.46	93.095	106.9	106.12	109.4	104.2	106.05	103.14	102.66	106.6	102.36	106.97	101.22	106.34	105.48	106.31	105.96	100.95	106.98	105.89	102.61	109.3	108.41	102.4	103.14	102.82	111.4	107.61	104.52
107.32	109.4	104.33	102.17	107.17	117.33	109.57	104.27	108.92	100.51	106.87	106.4	101.76	107.72	107.06	108.08	103.4	107.64	108.53	108.79	104.7	105.82	105.11	106.66	107.36	102.3	103.94	105.42	101.97	108.69	105.41	102.19	106.27	103.79	104.3	109.77	111.04	103.45	104.05	111.94	106.81	103.08	106.33	109.02	112.41	106.93	106.78	107.13	103.07	108.06
100.63	111.77	106.63	110.14	106.02	109.45	102	113.1	103.81	111.39	106.28	102.64	111.07	107.04	111.43	110.99	105.75	111.62	106.27	115.88	112.24	111.71	109.13	114.62	108.97	106.63	106.54	102.98	107.18	105.59	114.43	108.46	107.9	111.12	104.21	110.33	104.3	111.94	105.12	101.8	110.37	107.6	102.56	106.03	106.19	109.31	108.1	107.49	99.82	108.65
97.345	99.957	95.595	106.49	105.84	101.23	97.328	106.1	100.49	104.58	99.525	100.67	106.56	101.94	96.979	96.685	93.604	99.273	103.87	97.725	96.552	106.4	98.748	97.9	104.39	97.995	105.91	102.01	106.24	100.99	95.702	95.039	92.919	100.94	98.61	97.789	107.03	104.19	98.408	107.25	106.41	101.89	98.037	103.62	101.82	105.31	94.099	97.26	107.25	99.699
98.587	103.66	99.089	92.847	97.9	100.34	97.748	100.87	101.11	95.829	96.193	105.45	90.007	94.426	103.77	99.411	93.301	99.69	103.69	98.45	102.41	97.015	96.049	101	102.57	91.951	99.491	95.798	97.111	101.72	99.479	103.19	95.958	94.905	94.324	101.05	95.576	99.103	97.36	103.5	102.2	98.543	97.267	92.478	100	99.843	94.527	98.247	103.36	103.52
107.48	106.66	108.25	109.59	110.73	113.61	111.37	107.53	105.44	107.19	105.9	112.44	110.39	104.77	113.62	105.09	109.69	114.9	106.82	111.74	101.97	112.22	107	108.46	113.69	108.39	109.99	108.12	110.74	108	107.98	112.49	114.06	112.97	108.1	116.04	111.75	107.49	106.21	110.12	113.61	114.44	104.44	110.17	107.77	114.28	105.89	104.22	110.18	102.42
107.29	108	103.47	109.08	108.31	99.766	103.85	105.22	105.24	106.18	108.35	109.37	104.1	109.19	106.62	106.5	106.82	106.36	104.25	97.874	107.14	104.44	104.21	112.6	107.66	110.65	108.68	100.73	107.41	109.8	104.96	102.57	103.3	108.7	108.1	104.66	104.48	100.93	107.65	109.23	106.09	103.52	104.7	106.67	101.8	108.2	106.46	103.56	115.1	105.14
108.3	103.4	106.99	106.31	112.88	109.94	108.07	108.54	103.44	115.52	105.91	109.25	100.52	111.3	106.99	110.21	112.61	111.19	106.75	109.32	111.07	101.58	109.1	113.51	108.9	112.33	107.67	106.47	113.44	109.27	106.16	105.67	108.49	111.06	103.95	109.4	110.36	112.1	105.98	107.36	103.56	108.16	105.12	112.64	109.29	102.33	103.8	110.16	105.04	112.1
105.06	103.19	101.73	102.43	102.84	99.028	94.638	112.35	102.81	109.04	109.69	112.68	107.68	107.98	106.97	105.34	112.37	108.13	105.45	106.15	103.42	109.63	104.29	102.44	110.34	105.3	111.03	101.71	99.596	107.43	107.08	101.24	104.15	106.48	97.164	101.69	102.46	104.47	106.02	100.29	103.54	103.72	103.91	94.965	106.29	101.88	111.82	106.53	106.62	107.02
97.302	104.82	99.966	102.08	100.4	101.01	96.911	101.8	99.831	101.01	103.08	96.58	98.519	103.7	102.52	97.873	103.1	97.945	100.49	102.41	98.872	99.492	94.773	104.57	104.03	94.211	97.398	98.026	100.8	101.17	102.07	97.553	104.31	100.24	101.83	99.934	99.947	98.887	105.16	101.69	103.84	103.53	104.26	99.411	99.534	97.504	100.03	105.05	102.95	105.07
115.13	112.11	106	112.6	111.17	108.83	108.01	110.96	108.64	112.64	109.2	101.14	104.52	105.72	108.43	107.84	110.91	110.72	107.42	114.13	102.1	111.34	111.77	99.835	111.22	110.19	105.75	111.08	112.8	109.29	110.11	111.48	106.08	110.23	107.74	104.84	110.9	111.28	109.03	107.41	108.24	108.04	111.94	111.25	103.76	110.82	113.29	102	102.2	102.29
104.73	103.73	109.62	99.295	105.74	108.83	101.83	111.35	107.51	105.25	107.8	113.64	102.6	108.51	101.92	108.69	109.88	103.55	107.92	110.93	103.97	106.96	113.51	105.87	99.671	106.06	103.37	102.71	107.09	109.41	105.37	105.68	113.38	102.48	99.307	104.79	103.12	115.14	103.34	102.89	97.541	109.86	106.27	106.12	105.32	104.98	109.09	97.616	104.84	104
105.67	110.11	100.85	101.81	109.45	110.58	105.03	106.15	104.24	104.41	107.95	108.07	106.7	109.78	107.03	109.2	109.83	100.13	95.092	109.22	106.75	107.99	103.49	106.94	108.14	102.91	102.34	96.725	108.75	101.66	108.7	101.74	104.27	101.75	108.24	110.57	106.56	109.35	103.2	105.73	103.48	107.34	110.08	101.71	104.63	105.33	104.28	105.11	96.6	112.78
98.272	100.5	96.321	106.88	104.95	102.45	96.5	98.545	91.144	96.769	101.85	102.95	93.895	95.276	100.31	97.704	98.649	97.767	96.683	99.508	101.88	94.741	100.79	101.98	100.6	102.09	104.6	92.707	97.419	100.9	103.21	99.801	99.06	101.1	103.17	101.84	96.487	101.3	94.266	99.514	101.5	92.912	91.873	98.287	96.043	96.477	97.648	96.28	98.096	101.57
102.69	112.23	102.3	103.98	103.5	109.39	104.91	106.68	106.05	107.65	101.74	109.9	106.06	105.8	106.34	111.92	118.3	111.02	106.31	109.1	107.32	112.89	104.37	106.87	109.71	112.28	104.05	102.38	101.05	111.77	109.21	114.86	110.5	107	113.37	109.93	104.98	108.45	107.26	110.34	106.22	108.56	102.66	112.54	103.45	108.1	108.49	108.78	103.76	107.46
99.337	103.39	102.65	104.88	103.2	98.759	100.43	98.639	103.93	102.85	103.13	100.85	101.45	100.7	104.22	98.69	98.083	101.86	100.51	103.73	104.33	106.83	97.425	101.03	95.921	101.77	99.629	100.47	100.6	96.519	107.47	107.08	98.41	98.548	96.093	99.609	99.872	104.93	103.29	102.34	95.51	102.08	94.449	91.916	96.654	100.7	110.32	96.23	94.413	106.74
105.47	108	108.67	99.482	105.31	103.3	103.8	107.77	111.58	106.15	112.73	109.96	108.29	102.07	107.27	105.3	108.05	106.82	107.73	109.37	105.94	109.34	107.88	106.56	103.69	114.39	95.192	110.33	108.21	110.68	106.83	107.34	110.68	104.28	112.88	111.56	103.82	107	104.82	103.89	104.98	103.18	101.99	102.2	101.42	108.61	105.97	108.3	109.31	106.55
108.37	104.99	109.38	106.97	108.15	107.22	102.81	99.788	110.25	108.78	103.65	107.79	104.46	104.95	106.46	107.88	103.99	102.23	104.28	114.98	99.563	105.76	106.76	104.08	107.24	107.51	105.09	105.42	101.48	103.13	104.12	104.51	107.02	110.54	111.64	107.12	102.62	100.76	107.34	101.29	105.06	108.85	107.2	104.3	101.71	101.88	101.04	104.96	107.81	113.96
97.504	93.39	96.743	95.661	95.523	95.18	99.739	95.44	100.61	94.474	100.28	102.69	98.542	98.825	97.652	96.299	99.063	96.292	99.719	101.71	100.49	91.734	90.445	97.549	95.467	103.28	95.474	97.14	98.401	93.622	99.556	99.482	95.598	99.846	97.387	93.588	101.55	98.879	93.764	105.32	96.124	99.144	96.775	97.678	98.412	94.548	96.6	108.24	97.56	103.53
107.16	107.33	102.65	103.42	111.53	110.32	101.18	108.53	98.503	104.48	106.23	109.54	105.97	97.177	105.98	104.32	105.67	107.09	106.33	99.635	109.95	108.78	105.19	94.86	109.34	107.9	109.67	115.49	102.95	102.93	101.6	110.4	106.63	103.2	104.39	109.17	114.33	104.57	103.77	107.73	110.63	104.77	108	101.67	105.45	108.29	101.58	106.13	109.49	105.39
92.709	104.17	95.406	97.602	100.64	90.262	98.358	106.41	92.986	95.047	101.29	91.411	97.01	93.926	95.017	102.13	98.699	97.475	102.29	104.51	105.46	96.956	95.94	98.901	96.524	96.864	101.99	103.25	97.97	100.92	95.084	98.09	99.499	95.252	96.265	90.894	95.002	100.83	98.278	95.982	98.493	97.433	98.98	95.34	95.963	100.18	97.039	100.31	99.183	98.61
100.92	100.47	99.853	102.53	96.705	98.668	103.81	94.646	103.9	93.142	100.64	91.59	104.38	94.428	104.61	102.63	96.787	104.67	104.28	96.409	92.547	98.199	103.56	96.745	95.937	99.491	96.402	90.596	99.487	97.794	99.416	96.688	96.146	98.784	105.15	101.83	105.94	97.01	101.03	96.531	93.582	100.34	99.59	98.112	97.761	99.504	102.62	102.4	97.715	102.69
111.72	106.02	103.6	103.42	108.6	102.43	109.58	111.46	106.15	109.45	107.28	104.89	108.45	101.61	110.49	106.39	105.76	107.44	114.33	106.59	105.72	104.51	107	107.97	109.07	105.91	110.75	106.17	102.85	107.84	101.44	108.13	114.48	103.1	108.05	102.42	108.78	108.26	106.96	103.58	106	105.61	106.22	101.99	109.49	108.52	102.82	109.24	107.31	106.77
106.59	112.68	109.73	100.71	113.69	105.03	107.46	106.58	106.36	108.38	100.62	100.08	107.77	105.59	98.072	104.36	102.83	105.52	108.28	108.09	111.09	103.21	106.96	112.23	111.58	103.52	107.31	109.16	101.41	106.28	106.91	107.35	101.78	102.04	103.52	107.59	108.82	105.55	111.84	101.31	104.62	103.06	111.15	108.57	105.71	106.15	108.98	104.5	103.31	108.56
112.75	112.79	108.46	108.22	108.97	109.72	108.13	104.77	103.03	106.75	105.97	109.99	111.07	109.27	105.59	105.83	109.98	105.56	109.56	106.91	105.82	107.9	104.96	107.1	106.25	111.2	112.78	107.15	100.85	112.22	109.13	103.1	115.9	113.92	111.35	105.6	105.27	108.05	109.38	105.55	100.47	106.67	107.45	101.78	104.06	109.57	110.82	109.17	110.1	109.06
106.41	97.744	101.31	95.541	96.432	94.427	100.94	101.2	97.013	94.292	102.24	98.651	96.518	99.54	97.289	97.905	100.65	97.018	97.171	101.98	100.05	95.034	105.45	99.225	95.443	95.481	99.547	101.99	98.201	98.632	100.36	98.533	97.464	102.63	95.873	95.93	97.18	100.41	106.71	95.744	102.7	96.85	96.908	96.695	103.44	97.191	98.74	102.84	95.871	100.04
108.65	102.58	106.36	111.95	99.341	105.82	105.74	103.66	108.32	115.48	109.27	110.71	109.32	110.13	101.12	105.09	107.3	105.72	105.36	104.79	98.381	102.56	109.2	101.78	105.54	105.19	97.127	106.82	107.55	98.936	103.03	99.058	112.23	105.82	104.83	105.76	100.96	112.3	107.23	103.24	107.23	100.52	109.71	102.8	103.36	103.92	103.27	105.02	103.74	104.52
105.85	103.04	112.92	103.84	103.37	110.09	105.04	109.64	111.09	111.08	105.59	108.7	107.79	107.25	104.99	103.86	108.54	110.36	113.45	105.48	113.78	110.76	111.63	107.85	107.29	105.51	109.34	110.98	103.62	105.29	102.61	105.7	110.33	108.9	106.36	109.92	111.02	111.81	104.37	110.15	108.64	109.72	103.75	115.26	105.17	105.89	108.61	111.53	104.57	107.96
110.64	105.02	102.64	110.2	107.01	112.24	108.78	111.37	114.19	108.65	104.74	110.34	110.29	108.63	109.13	109.55	106.83	109.86	103.31	112.41	108.49	110.32	107.93	113.14	107.85	110.26	108.97	105.57	112.8	109.82	109.23	107.51	116.31	103.68	107.87	107.42	112.73	111.58	108.91	111.92	109.94	107.13	109.13	109.34	111.51	105.56	106.3	107.74	109.11	108.34
99.953	101.65	92.517	100.77	101.38	102.32	99.155	98.198	101.37	104.35	100.57	100.83	100.09	104.83	104.86	101.2	100.05	99.399	94.872	97.314	103.08	100.74	96.44	100.18	101.02	104.77	103.87	102.37	98.67	93.216	103.19	96.394	103.38	101.52	100.04	103.99	103.98	96.394	101.05	101.7	100.66	103.08	100.02	102.17	96.827	94.443	103.46	104.42	102.72	102.11
98.307	93.188	97.24	104.79	98.472	100.15	100.46	98.569	98.599	100.61	96.645	94.956	99.517	99.726	96.797	106.32	103.74	99.926	103.66	98.372	100.71	96.629	104.09	98.083	92.621	98.297	98.785	98.064	106.03	98.09	95.199	101.15	103.38	98.496	99.74	94.135	94.512	100.43	100.74	96.286	100.26	96.112	104.02	101.41	98.856	97.175	99.603	99.431	104.74	94.588
112.24	106.2	100.8	108.15	105.03	109.35	109.75	105.02	109.08	105.49	109.75	108.95	111.16	109.17	101.65	101.1	106.66	104.51	99.432	101.92	100.93	105.68	106.69	105.1	104.4	107.56	106.16	109.59	108.8	107.16	106.65	108.11	107.22	108.62	103.41	110.03	100.87	112.4	104.6	104.37	105.17	106.23	106.57	105.69	105.28	104.58	104.75	110.48	113.63	106.23
106.7	112.47	112	103.38	106.93	105.96	100.97	109.07	107.46	106.64	110.05	104.43	112.13	106.88	109.75	103.28	105.4	108.59	107.83	105.46	109.8	109.39	107.99	110.71	99.989	103.96	106.84	104.11	106.33	106.88	108.48	108.44	107.09	96.334	105.33	102.07	104.85	105.2	107.94	107.26	103	100.22	104.39	106.48	103.99	102.43	102.71	100.87	101.74	106.23
116.01	114.02	109.86	105.43	113.45	110.34	101.65	116.21	108.39	107.45	106.08	110.9	109.88	106.41	110.71	113.75	109.17	106.57	106.3	112.46	108.15	111.24	107.98	109.51	113.6	111.27	114.23	112.05	104.44	113.22	108.74	110.22	110.02	111.54	105.98	110.88	109.92	106.86	107.13	108.45	109.48	113.96	106.31	114.84	113.86	109.44	110.4	106.05	116.07	106.85
107.48	113.21	109.7	101.11	100.19	103.46	104.52	108.91	105.04	106.19	107.91	109.71	104.03	105.73	105.18	100.23	108.15	113	107.83	108.91	108.8	104.14	108.73	114.63	105.34	111.11	108.94	113.78	107.57	111.81	105.58	101.76	108.12	111.73	107.75	106.53	109.8	109.63	100.76	107.55	106.94	110.01	111.56	103.12	112.45	113.54	106.08	112.57	112.52	106.93
102.21	107.24	106.73	104.62	104.93	108.27	111.32	102.8	107.56	106.36	102.91	102.81	109.53	104.62	104.8	113.46	108.86	100.63	102.35	106.96	108.6	101.95	109.6	108.3	107.23	101.85	105.35	103.61	104.67	105.3	101.3	101.6	104.11	111.79	104.42	106.86	105.47	105.46	102.99	108.1	106.45	107.84	102.3	101.61	105.14	103.06	106.53	111.01	106.08	109.1
105.25	103.9	102.14	100.58	97.035	99.942	97.471	104.31	97.783	95.096	99.793	97.039	100.07	100.19	99.524	102.22	100.46	97.137	96.749	96.977	95.349	96.41	96.578	97.871	94.276	100.81	100.24	102.9	98.07	103.01	105.82	93.542	96.484	94.513	96.805	99.656	96.638	100.49	96.876	90.515	102.58	101.85	92.19	93.134	95.969	98.689	92.407	105.55	98.186	97.325
98.438	95.53	96.547	97.829	98.111	93.76	100.2	101.77	102.19	99.291	103.7	99.582	106.29	100.21	97.546	95.39	104.36	98.935	99.558	93.537	99.55	105.58	96.802	100.97	103.68	100.49	101.97	104.43	100.87	96.106	99.547	98.809	103.49	109.59	101.25	96.164	107.03	102.41	97.716	99.875	92.66	104.47	99.536	99.25	98.445	99.256	103.85	96.68	98.656	101.13
102.21	107.58	102.15	107.11	109.2	109.62	106.65	108.76	104.35	107.65	112.26	109.81	106.63	103.05	101.91	107.69	108.16	106.11	111.95	111.57	108.8	103.09	102.37	105.09	103.63	101.76	105.19	103.7	105.85	104.07	99.815	105.82	107.24	106.52	99.919	100.86	108.71	106.52	102.38	107.74	105.43	104.59	107.08	109.96	103.77	103.11	103.63	105.32	110.3	106.33
106.42	103.69	103.58	101.5	105.78	104.59	104.65	104.47	103.8	106.29	101.98	108.61	113.8	99.678	113.85	107.37	103.67	108.36	105.07	103.23	108.12	109.08	107.08	104.71	102.5	107.75	107.92	104.52	103.62	109.56	102.86	111.28	104.48	102.31	106.27	99.891	113.24	95.21	103.73	105.43	103.96	99.917	106.7	98.14	111.66	104.99	107.86	105.93	101.94	105.94
105.23	100.35	104.5	105.38	110.15	110.89	110.07	110.97	110.89	110.17	112.7	103.58	115.11	111.05	103.78	110.68	105.51	105.96	104.85	109.16	100.68	107.27	105.27	103.94	109.86	101.24	107.66	110.58	106.2	101.88	107.01	108.92	100.57	108.65	106.1	106.74	102.35	108.1	105.91	104.48	105.08	101.04	108.83	104.02	113.85	105.18	104.71	111.28	100.88	108
96.287	108.55	96.137	103.64	108.59	106.67	98.734	103.66	103.93	100.33	105.08	109.45	99.534	108.33	109.86	108.88	109.98	109.08	107.52	113.53	100.97	109.58	105.88	100.67	104.75	106.29	105.9	106.49	98.776	106.84	97.701	105.09	105.94	106.18	103.72	109.04	107.32	101.23	111.18	99.217	104.52	99.972	102.46	109.21	105.66	103.7	110.03	107.42	104.79	105.69
99.864	103.11	96.478	100.42	97.483	98.241	97.006	100.28	98.24	92.573	94.259	102.25	92.822	95.492	93.91	90.495	101.55	98.993	98.571	101.09	92.99	99.299	97.737	99.962	99.61	92.794	97.745	101.64	99.26	94.752	94.72	97.45	95.702	97.962	94.574	100.87	98.461	98.339	100.02	98.121	97.045	100.94	95.113	98.272	101.68	97.407	91.192	100.32	97.556	96.217
107.78	108.91	107.18	107.56	108.1	107.6	106.17	108.97	107.77	110.8	109.8	104.43	102.24	111.29	105.53	109.81	104.13	106.85	112.62	114.97	111.37	109.36	105.46	104.79	106.79	112.21	106.8	109.89	112.17	105.56	108.22	105.8	111.35	107.41	104.2	104.05	115.04	104.45	105.4	110.33	109.75	113.48	106.26	108.2	108.34	109.54	109.74	110.15	111.37	111.68
116.12	104.18	97.647	102.38	106.22	103.14	108.01	110.76	101.01	111.39	108.04	106.18	111.41	107.59	104.21	104.51	105.27	101.06	103.62	110.45	110.89	102.24	110.44	104.16	108.56	107.91	104.75	108.29	106.21	104.43	106	103.38	105	106.2	108.85	102.65	103.67	106.51	112.21	107.96	108.27	104.06	103.55	108.8	104.37	103.35	107.91	105.44	99.268	105.47
108.06	105.46	105.36	111.73	112.24	107.89	111.79	111.72	112.26	111.87	106.77	99.449	107.11	111	108.87	101.51	111.44	108.15	110.47	107.42	105.28	105.41	110.74	106.83	107.18	112.97	108.12	108.55	104.7	107.58	109.94	111.32	108.15	106.86	114.91	108.62	105.81	112.4	109.2	115.68	104.52	107.93	102.16	105	105.66	109.62	109.51	102.25	109.34	106
101.21	102.6	104.51	104.32	106.32	107	104.75	103.25	101.75	105.69	108.05	101.94	99.826	104.64	101.95	109.13	110.91	103.4	101.19	105.87	109.51	110.73	106.71	103.92	107.85	112.4	107.76	103.95	104.63	113.47	107.78	105.48	105.04	109.5	106.97	106.25	109.85	114.1	101.69	100.13	102.45	105.82	104.51	106.64	100.87	107.69	115.91	105.86	103.45	108.77
111.78	106.55	105.31	107.12	107.17	104.29	116.51	107.15	112.08	107.94	104.95	110.21	105.53	111.92	109.51	105.45	109.3	107.94	109.22	111.08	108	109.02	104.51	113.66	104.22	105.76	110.09	105.38	108.82	107.94	106.03	112.24	116.11	103.69	106.09	105.68	112.23	108.73	107.25	105.35	106.24	102.54	107.59	104.99	111.65	105.05	100.99	105.74	101.34	110.04
109.77	104.78	108.88	107.7	102.56	109.95	106.61	108.44	109.48	107.53	102.32	108.99	107.08	111.19	113.41	112.99	103.25	108.54	102.76	110.17	109.98	107.51	102.81	108.12	107.93	109.42	104.5	110.42	107.29	105.8	111.11	105.96	101.32	105.91	104.79	112.02	116.18	107.07	109.49	104.12	107.33	110.37	104.36	108.26	106.84	105.29	104.65	109.57	102.45	109.42
101.94	110.18	99.695	104.72	110.58	101.02	105.29	109.29	107.15	104.09	101.83	104.36	106.92	108.08	103.11	106.77	104.72	102.04	107.68	105.03	108.42	103.04	108.58	103.25	105.27	102.27	108.47	105.27	107.22	106.15	107.59	100.42	95.459	110.08	103.35	103.29	102.45	101.13	104.56	114.77	108.14	112.6	102.42	104.18	96.914	106.74	109.3	102.57	107.6	104.61
105.98	103.48	100.47	100.18	98.481	99.487	104.61	99.534	98.862	101.2	99.97	103.05	100.7	98.418	100.6	102.03	96.008	106.43	100.81	102.35	91.92	94.748	106.31	102.34	103.81	101.75	94.933	102.09	106.15	99.439	98.965	102.41	102.15	102.3	99.266	99.898	104.19	98.447	100.44	103.9	101.17	95.734	99.926	98.811	97.662	92.729	107.01	100.3	102.05	102.49
102.76	109.05	102.14	103.23	106.58	109.01	107.53	112.9	105.28	106.94	103.82	106.52	97.606	105.16	106.79	103.9	104.16	106.59	104.18	103.26	100.49	104.48	103.81	108.89	105.07	108.76	105.05	104.46	107.54	104.48	103.31	101.26	108.33	107.02	106.07	105.05	102.13	103.8	102.48	105.83	102.76	101.32	101.71	111.75	101.54	109.58	102.55	105.3	107.41	110.43
98.609	101.96	99.402	97.458	101.46	100.34	101.36	96.667	101.08	97.866	104.4	99.926	93.937	95.054	100.35	97.747	102.82	103.76	96.839	98.196	105.53	96.947	98.153	108.12	105.82	95.328	97.743	100.2	99.833	103.97	98.46	99.223	99.847	103.83	101.82	103.9	100.52	96.896	94.856	101.57	102.77	105.13	95.699	99.394	100.88	103.55	103.69	107.98	97.369	102.22
104.27	99.864	104.48	99.291	100.17	98.04	99.082	97.77	98.394	99.578	101.17	97.001	101.23	102.03	97.533	100.83	96.267	108	101.68	105.04	101.86	102.56	104.61	102.17	98.025	100.58	97.102	101.94	99.428	97.758	103.58	97.975	105.11	102.78	102.09	102.06	99.287	104.38	104.8	97.592	99.139	102.46	99.475	99.015	96.839	100.63	103.27	101.16	99.358	99.594
113.06	112.16	103.61	110.27	106.55	109.31	105.98	110.95	105.55	111.25	105.39	106.83	107.25	111.08	113.66	106.2	105.64	109.01	104.79	109.23	109.59	109.23	115.81	113.59	106.4	108.16	111.57	108.12	104.9	107.23	112.4	113.65	105.93	107.01	107.54	106.13	101.46	102.17	107.31	106.81	105.95	108.04	108.04	107.16	107.69	109.38	104.47	112.26	111.51	112.23
107.69	106.55	110.2	106.06	104.91	110.17	107.07	104.51	102.78	106.06	108.27	110.93	101.53	105.34	114.32	102.73	105.33	107.77	104.63	107.19	101.79	109.9	96.953	100.63	105.63	107.57	105.3	99.957	105.29	99.106	106.8	101.16	105.33	105.42	106.51	103.88	106.16	107.78	110.62	102.49	103.23	102.49	111.66	105.69	104.3	104.52	105.86	108.76	107.55	99.921
97.714	95.03	102.46	101.81	96.81	96.358	98.882	97.947	98.395	96.665	100.58	100.21	98.67	105.49	98.628	95.906	97.159	104.31	92.541	97.793	102.82	105.09	95.156	94.653	98.648	96.919	101.44	97.982	98.524	101.76	100.83	98.811	92.971	101.39	98.556	96.471	98.087	101.82	104.02	101.74	94.108	101.35	101.29	99.146	93.175	101.58	97.576	106.67	100.66	106.08
104.52	106.8	101.45	105.6	104.76	102.94	108.35	98.637	106.28	100.21	107.46	101.74	107.83	109.79	103.4	107.14	109.76	102.73	109.37	102.49	106.03	105.48	107.69	106.11	109.02	109.39	97.958	97.243	105.47	108.01	108.43	105.39	105.37	107.67	102.54	104.53	109.43	103.77	101.21	104.07	105.3	102.3	102.95	106.52	101.3	103.65	107.28	106.56	102.21	102.21
108.9	106.94	105.55	109.95	107.8	105.22	107.27	107.99	105.14	118.32	109.19	106.35	108.14	106.13	109.83	103.04	110.21	110.94	107.24	112.32	106.54	111.2	101.08	102.44	110.85	109.88	106.8	110.13	96.945	110.14	109.13	101.8	104.36	109.72	103.84	108.79	113.02	111.56	105.37	108.51	106.02	111.75	107.24	109.81	116.63	109.82	111.08	114.08	101.92	102.63
105.01	105.88	102.86	108.16	106.63	106.42	102.73	102.52	100.42	105.35	111.06	106.91	103.97	107.46	108.44	107.92	108.54	103.22	107	109.49	106.26	105.73	107.81	106.12	103.61	105.76	107.75	102.98	103.37	106.07	103.35	104.76	110.13	102.46	109.46	101.95	103.36	102.96	108.59	105.84	104.99	100.65	107.56	108.59	108.6	104.59	109.65	112.78	109.19	103.37
109.62	115.13	115.16	108.84	110.01	109.7	110.76	102.63	109.77	109.56	104.44	112.14	106.89	106.56	111.37	105.06	108.58	114.27	109.45	108.7	107.76	107.46	112.02	112.04	109.63	109.19	105.39	110.24	102.93	102.29	107.64	107.99	106.46	114.99	110.89	104.16	114.46	109.7	109.25	107.46	106.52	112.03	108.87	108.02	106.16	100.26	105.86	97.436	103.56	110.2
107.09	110.17	103.77	107.39	109.6	105.33	104.54	100.61	108.91	105.96	109.52	99.956	111.75	104.5	106.64	100.17	103.16	105.91	105.58	106.74	101.46	108.86	103.05	105.33	102.88	105.24	107.34	103.87	104.7	110.8	96.821	101.73	108.71	108.84	104.42	103.23	100.87	107.27	109.34	100.06	110.2	112.44	106.3	108.23	102.49	104.67	110.84	110.13	107.69	108.39
98.008	99.943	101.63	100.71	103.45	102.27	96.006	93.401	92.222	99.926	99.122	103.76	98.903	97.25	99.748	98.685	92.634	99.626	105.11	98.23	101.39	101.07	94.618	97.74	97.573	99.891	105.99	98.89	95.431	97.49	97.932	92.545	100	99.546	95.13	100.33	95.432	95.974	92.555	97.486	99.949	99.3	101.16	98.945	98.002	100.72	91.17	95.007	98.07	98.55
103.46	101.33	104.71	102.64	107.12	107.36	102.36	96.982	101.17	99.755	99.014	99.256	94.936	101.91	103.79	104.41	102.66	99.738	104.03	99.642	98.888	100.49	99.143	96.546	95.63	95.558	109.21	98.564	96.98	98.286	94.224	99.381	100.42	98.117	101.97	102.91	101.43	102.29	100.75	103.89	98.39	104.62	95.73	96.03	96.558	95.255	101.59	99.811	94.878	98.109
96.606	97.857	98.506	97.519	98.75	95.713	102.45	100.45	98.964	104.61	97.075	95.694	97.716	101.56	98.464	92.743	98.696	98.057	101.41	100.6	94.831	97.746	103	104.33	95.233	100.37	97.005	98.894	97.797	98.987	98.287	96.34	94.697	96.069	101.08	102.71	101.76	99.689	99.408	99.477	92.513	101.77	101.55	93.615	100.6	97.198	101.14	95.918	93.865	95.023
100.41	96.231	103.95	106.56	98.046	107.87	106.57	103.55	105.64	101.23	103.27	97.374	106.05	108.55	97.334	105.06	109.62	103.39	102.8	104.07	103.82	112.63	111.31	106.84	107.53	106.94	104.99	103.57	109.98	105.86	110.93	100.21	107.31	107.43	103.46	112.11	113.97	101.82	109.64	102.12	106.93	109	109.07	110.74	103.22	109.28	108.86	106.72	105.46	103.92
111.09	100.06	101.79	105.49	102.36	107.99	104.85	102.85	108.23	102.47	104.9	103.97	97.611	106.72	102.82	106.23	106.41	109.86	107.62	107.06	101.93	110.9	101.93	104.09	106.59	103.65	106.36	105.58	107.08	103.65	102.09	102.01	103.39	106.48	104.56	100.59	105.02	105.83	103.66	104.22	100.83	104.57	101.55	99.321	109.12	109.41	109.23	100.11	105.46	104.37
106.46	108.14	102.34	106.28	106.11	105.34	100.9	104.6	103.31	109	98.705	109.32	105.01	107.95	109.74	105.47	110.5	110.74	103.72	98.699	105.7	107.01	107.9	109.26	113.76	106.14	106.73	100.47	105.77	104.02	109.63	104.95	105.4	111.26	102.72	104.82	111.92	106.58	108.26	107.02	103.03	109.96	106.7	113.69	104.32	107.71	108.84	106.41	112.73	111.58
111.89	103.44	106.2	105.43	108.1	107.35	104.47	105.35	109.78	112.63	106.45	105.95	107.06	109.33	107.57	112.41	107.83	107.08	104.02	108.16	105.2	111.89	107.32	104.79	105.32	105.53	106.71	107.12	104.22	107.78	103.34	106.81	111.73	108.3	108.65	105.79	110.53	111.92	103.93	104.18	103.54	108.91	108.05	109.66	107.97	109.5	111.94	110.19	105.74	106.65
110.15	108.98	108.72	106.6	107.91	112.11	107.82	109.13	109.18	104.23	111.21	107.61	107.49	109.69	104.44	103.65	104.8	111.79	112.14	107.89	108.05	115.77	101.25	110.36	105.01	102.54	109.93	108.04	108.25	104.74	112.72	111.27	108.42	106.36	109.25	108.89	105.63	114.3	107.83	107.3	107.6	107.39	106.11	108.22	109.7	104.22	105.56	105.42	111.43	103.13
109.14	104.97	104.47	112.65	109.18	108.45	108.62	113.16	106.63	105.8	107.07	111.38	110.02	108.65	102.62	111.24	103.9	103.05	108.73	104.72	108.58	105.71	104.21	111.61	106.07	106.68	108.23	106.93	103.86	107.08	108.14	109.26	102.48	104.92	105.79	108.64	107.41	107.93	111.99	107.04	115.15	108.19	111.61	111.79	106.12	110.88	108.98	109.75	111.11	110.51
111.98	109.61	108.69	108.87	108.29	112.4	110.47	109.15	104.41	114.69	108.18	110.06	112.73	111.27	107.98	110.19	113.96	110.78	105.33	109.23	104.79	109.07	111.26	110.27	114.39	109.39	115.09	112.77	115.58	111.94	118.55	111.34	106.96	110.97	110.67	107.8	103.81	109.63	109.8	111.47	113.11	115.45	108.13	113.05	111.56	113.5	108.38	117.43	106.9	108.06
104.5	97.419	103.24	101.55	99.532	102.98	101.9	95.022	102.51	97.137	102.62	96.384	95.071	100.81	99.214	92.481	102.62	99.751	98.51	101.96	104.92	97.581	93.163	102.16	96.378	97.759	101.18	101.09	103.17	101.12	102.96	98.659	99.992	102.06	98.4	100.42	99.698	100.39	98.62	102.41	105.04	101.56	99.651	100.18	98.277	97.286	100.18	100.72	101.32	102.85
101.43	105.38	104.71	107.98	107.13	98.863	110.75	107.16	99.875	108.36	106.66	105.01	104.77	102.94	111.83	111.71	103.1	109.72	104.93	105.52	102.54	104.31	104.45	107.77	101.75	101.86	105.36	103.4	98.284	110	104.68	111.16	100.29	105.23	110.29	109.51	107.03	106.69	105.89	108.12	107.85	109.92	100.36	104.05	102.82	104.56	105.56	105.06	107.09	105.17
105.13	101.76	109.4	107.79	110.62	103.32	105.79	98.398	110.14	110.53	107.28	104.19	110.21	104.19	104.01	109.46	109.7	114.28	110.63	106.87	109.01	110.39	103.95	108.48	113.77	103.45	101.75	105.28	106.66	109.21	115.82	113.71	105.08	107.82	102.31	108.53	107.5	107.36	107.57	104.7	110.38	107.68	110.83	117.65	110.18	105.51	111.44	110.46	112.42	104.64
109.17	105.98	106.19	109.64	104.35	106.79	102.07	104.28	106.22	107.41	97.719	102.58	107.02	106.06	110.25	98.597	107.75	103.92	106.73	110.33	110.5	104.13	101.54	106.49	108.47	105.66	102.42	107.68	106.33	113.27	95.744	99.807	103.6	109.55	103.14	109.77	104.77	100.85	104.61	105.79	105.28	108.72	112.46	103.99	110.6	105.05	106.63	102.6	108.37	104.29
100.64	91.682	98.985	97.791	99.308	102.47	97.444	96.559	96.517	97.295	99.244	99.759	93.126	105.79	95.761	99.299	93.042	97.192	91.672	95.792	99.136	103.64	98.416	100.81	97.623	106.14	98.738	92.989	97.212	90.708	99.661	95.027	95.485	97.148	98.232	100.02	95.991	102.48	96.653	98.23	99.036	95.68	96.059	95.012	100.33	96.934	93.601	93.751	97.919	101.83
112.35	104.78	106.6	106.92	112.44	109.16	110.82	107.04	108.6	113.71	111.65	113.51	109.15	115.49	111.3	108.56	116.71	111.25	108.92	111.09	115.26	109.78	110.66	113.93	111.43	112.43	108.9	104.27	110.31	118.86	113.52	109.7	113.61	110.66	109.66	112.14	110.83	109.83	104.65	109	105.62	110.11	110.3	109.49	106.15	112.36	111.58	111.68	113.9	108.26
105.37	111.78	112.54	102.57	110.11	103.38	106.9	107.35	103.81	106.42	107.06	101.54	107.47	108.63	109.83	103.46	105.06	107.43	105.12	111.74	103.49	108.64	106.69	105.99	109.36	105.14	102.74	114.27	108.29	107.19	104.03	107.93	111.45	112.05	100.74	102.68	105.03	103.85	111.07	101.07	106.13	111.06	109.91	110.29	110.27	105.87	105.46	106.63	108.56	107.95
106.11	109.6	100.86	107.01	108.9	106.19	95.762	99.304	106.75	95.919	113.22	111.61	99.266	105.37	105.28	107.39	109.99	106.5	109.2	103.67	108.39	104.67	110.77	112.49	107.05	108.88	113.1	111.42	97.943	101.36	107.53	105.92	106.63	104.26	113.01	105.5	108.99	105.8	103.68	104.88	110.93	105.78	108.95	108.44	97.896	106.04	107.31	106.16	109.08	105.66
102.56	107.74	112.31	101.26	101.94	108.79	108.38	107.6	102.87	111.76	109.19	110.65	103.04	106.7	108.51	105.43	107.37	103.67	107.36	108.68	109.9	122.79	105.08	105.93	108.54	106.08	106.45	103.25	108.33	109.26	106.67	109.47	104.78	110.22	108.97	101.92	106.51	100.6	107.37	113	107.08	105.29	108.95	104.15	107.24	114.99	104.71	109.5	103.51	107.51
108.44	104.53	106.41	98.859	93.086	93.855	103.82	97.02	105.17	105.21	99.411	95.137	102.39	97.168	97.052	103.13	93.801	94.498	98.22	101.92	96.352	107.18	98.363	102.06	106.98	98.811	105.5	108.18	102.97	102.64	110.23	94.077	105.3	92.616	99.296	99.949	96.951	96.206	99.087	97.558	102.72	96.51	104.07	96.438	98.51	100.95	96.191	105.66	96.71	91.829
101.01	102.7	101.97	98.194	94.384	93.777	103.52	104.52	101.57	104.52	105.04	98.867	102.92	98.317	101.33	100.23	97.479	99.601	102.01	102.59	102.93	97.639	96.566	98.263	96.483	98.29	99.272	99.013	97.801	97.792	98.304	109.21	106.18	101.16	99.14	100.65	99.693	105.71	104.35	102.33	98.578	104.14	96.109	100.74	99.531	102.85	95.199	99.757	97.302	105.15
104.84	103.53	105.44	102.79	106.22	108.25	106.31	107.15	106.79	102.42	107.28	111.87	112.94	106.24	104.48	105.64	106.47	105.72	106.37	107.26	106.02	105.56	107.59	105.41	103.75	102.83	106.9	104.51	104.34	102.9	105.33	109.09	107.31	102.42	102.68	108.24	106.48	108.2	110.4	101.32	111.72	110.53	111.53	113.14	103.57	108.46	108.5	106.86	107.38	109.51
107.21	99.881	104.81	106.21	110.29	106.31	107.7	114.68	104.92	106.49	111.67	102.35	104.54	106.51	107.26	111.17	98.133	109.37	109.11	103.69	107	105.14	108.49	105.41	106.73	115.24	106.29	103.71	111.25	101.43	105.05	107.92	110.22	110.26	104.93	109.95	111.06	103.78	107.68	103.49	104.68	106.78	99.943	101.2	107.8	103.67	102.34	101.23	105.11	105.11
106.11	105.61	105.37	111.78	112.59	115.01	111.35	108.33	109.95	108.48	106.02	108.32	101.11	107.66	111.84	117.3	105.68	106.6	112.56	102.4	108.42	107.13	103.72	109.17	109.2	114.55	105.71	104.33	106.42	109.98	109.52	109.06	105.78	105.75	110.74	110.29	104.36	110.97	110.3	111.99	101.48	104.87	105.5	112.73	103.15	112.18	104.41	101.84	108.6	110.3
103.87	110.57	105.34	107.49	103.68	102.07	104.9	107.97	107.02	110.95	104.56	108.54	108.73	105.51	105.16	104.63	111.33	108.09	103.95	105.39	103.44	100.92	104.83	103.59	104.09	106.21	106.08	110.71	104.87	100.4	110.84	107.51	103.02	101.53	106.98	106.1	107.02	103.61	104.95	106.14	103.62	104.41	104.27	108.17	108.55	105.49	109.15	107.72	113.72	112.54
105.75	117.5	102.88	106.27	97.822	101.59	110.62	107.2	111.32	112.75	106.14	107.92	108.6	108.41	108.08	104.15	103.07	108.99	107.88	111.54	108.7	104.81	108.33	110.42	112.23	106.72	101.84	105.34	108.46	106.72	111.88	109.68	110.16	117.68	109.62	111.19	108.16	108.75	109.18	109.7	102.73	103.2	111.32	106.1	109.86	113.53	112.59	104.76	109.7	107.35
112.21	104.76	106.12	110.02	110.3	115.1	108.21	111.94	105.58	106.67	111.31	106.84	102.08	108.48	107.56	105.91	109.91	104.61	104.66	103.78	109.32	104.38	105.25	103.95	103.97	108.55	111.09	102.64	106.63	107.07	109.61	107.84	106.4	109.52	105.4	101.5	105.91	109.7	108.7	114.41	110.32	115.1	104.74	107.93	104	109.26	104.43	107.78	112.73	109.57
108.93	103.49	108.38	110.97	104.86	114.91	104.91	107.2	107.21	106.58	108.17	111.71	108.69	106.22	109.95	114.92	110.24	107.12	110.77	109.45	109.65	101.7	108.68	111.4	114.31	115.61	109.09	106.84	102.82	102.34	110.8	109.79	108.3	102.79	108.68	100.82	114.22	110.38	103.25	107.75	108.36	103.31	104.14	108.29	102.42	107.28	116.87	103.98	110.29	102.92
105.62	106.47	110.7	111.33	104.43	105.93	108.56	107.07	104.83	103.36	106.84	106.03	103.96	114.42	103.86	106.37	110.82	112.37	103.67	103.43	104.18	111.5	107.75	104.4	111.28	103.3	102.97	111.6	107.33	112.52	106.17	104.17	107.06	109.49	106.25	105.32	106.49	110.9	107	100.22	109.39	104.9	107.13	112.46	104.74	105.41	110.4	103.72	110.87	108.2
101.83	106.52	103.72	104.18	109.29	105.67	101.72	106.27	105.4	105.03	104.2	100.68	106.68	111.73	104.44	105.88	106.4	108	103.65	104.38	109.07	102	111.21	103.73	103.94	101.93	108.41	105.13	106.29	110.13	103.11	110.86	103.26	101.49	110.98	99.461	107.26	106.89	102.75	107.85	109.12	108.68	104.04	96.868	100.72	102.05	96.088	107.8	106.49	104.32
116.13	108.96	110.96	109.82	113.34	107.11	111.81	113.49	107.97	104.23	103.77	106.56	115.48	106.02	111.77	112.85	114.72	111.94	106.35	107.5	108.09	115.42	104.36	111.36	106.69	107.92	115.92	103.38	105.57	111.09	104.56	110.97	107.7	107.24	106.36	111.86	113.67	112	109.44	110.16	108.52	112	104.12	106.23	107.44	112.67	111.32	109.71	108.06	110.46
101.11	104.77	100.36	107.06	104.91	113.18	97.139	105.07	104.23	106.77	109.37	99.154	106.34	100.24	112.37	104.26	99.74	104.54	109.85	103.96	104.05	106.89	113.57	113.26	99.65	104	102.81	104.9	106.15	101.22	105.24	108.91	103.28	109.79	102.56	104.12	102.37	107.81	105.95	105.24	104.55	102.12	106.23	108.29	104.68	105.7	106.26	103.16	103.92	110.87
105.4	100.43	99.016	94.235	91.346	93.46	101.03	101.97	96.399	99.308	94.153	95.484	98.359	90.857	103.54	94.588	91.414	99.948	100.61	101.95	97.544	105.57	97.283	100.07	100.56	98.067	100.55	100.4	97.812	95.691	95.621	94.243	101.76	93.762	95.522	92.634	99.388	101.39	98.536	99.224	96.938	99.44	99.903	95.766	102.19	93.956	95.851	98.903	99.797	96.012
109.47	104.57	103.41	103.95	100.56	109.24	107.75	107.28	104.53	105.25	107.01	103.34	111.13	107.98	107.25	111.23	103.8	103.48	103.1	108.27	101.13	104.45	104.14	103.61	111.17	112.22	99.918	105.8	109.43	116.14	103.34	110.56	106.97	102.94	109.35	102.9	100.41	109.34	107.38	107.49	107.72	105.02	102.29	105.37	111.12	108.31	103.44	111.04	105.78	104.16
105.02	110.71	105.2	108.99	110.2	109.03	107.86	104.86	101.33	111.61	102.1	111.53	111.48	104.66	108.33	101.06	108.07	108.89	109.35	109.4	107.05	107.55	100.9	112.34	111.38	111.79	108.95	107.87	109.57	107.59	107.2	104.81	119.03	107.18	108.87	107.61	101.75	104.62	113.83	109.81	112.3	109.58	107.03	107.66	109.3	111.02	101.31	104.11	115.24	111.55
102.41	106.71	102.54	104.22	100.13	111.86	108.63	111.6	109.92	109.03	102.79	101.4	103.06	102.4	113.45	101.5	108.86	104.34	109.78	109.55	100.17	108.61	103.41	104.24	106.79	114.88	102.11	108.11	106.21	109.51	109.09	99.405	105.88	106.47	106.9	110.59	105.56	106.15	101.44	107.98	110.39	104.85	112.02	109.93	99.861	115.85	105.04	97.112	101.95	105.07
108.22	111.39	101.23	105.83	108.1	104.18	104.23	104.62	109.02	102.24	106.59	100.64	104.89	102.55	106.23	110.71	103.43	97.765	97.765	112.35	108.41	112.67	102.58	109.27	106.16	107.75	107.37	102.11	103.43	103.54	97.601	107.91	104.04	106	108.55	100.28	94.226	103.8	103.77	105.91	114.35	107.62	103.82	102.65	109.05	109.97	106.21	104.09	102.79	105.34
109.41	101.3	108.27	108.7	107.64	98.762	102.14	113.35	107.39	108.43	107.95	103.41	106.75	103.71	109.98	104.41	103.17	109.21	103.82	105.17	109.13	107.1	108.18	104.78	104.08	104.63	107	107.05	108.6	104.41	102.37	104.48	105.58	108.28	96.504	102.8	103.2	103.76	101.91	103.8	106.34	105.1	102.14	104.64	104.6	108.92	111.04	104.83	103.58	104.64
107.62	109.66	106.31	108.24	106.45	108.9	113.66	111.69	106.25	108.11	108.68	106.91	106.56	103.55	107.07	106.35	105.1	107.52	111.17	102.98	104.98	108.12	108.37	109.89	106.65	102	105.06	107.47	109.08	106.3	100.54	100.11	109.53	110.02	114.26	99.71	105.18	112.35	97.914	107.39	106.07	103.36	110.45	109.93	102.76	105.75	106.9	104.18	111.05	102.6
103.26	108.68	106.96	108.12	107.45	103.88	106.49	101.88	105.97	101.55	102.25	115.81	105.09	109.03	108.02	101.61	107.01	108.2	103.95	110.11	104.06	107.1	101.84	104.4	111.84	105.79	110.1	103.52	106.42	112.29	98.163	108.3	108.82	110.3	103.62	107.61	106.15	103.68	106.28	103.43	109.68	111.75	108.26	106.11	107.81	109.65	108.38	100.32	104.38	107.55
96.333	105.68	105.3	108.51	114.67	107.31	106.57	104.88	102.97	105.78	108.73	104.65	106.48	102.95	107.12	105.06	107.07	108.05	105.66	102.45	104.45	106.63	107.09	106.1	106.88	103.87	103.08	100.51	103.86	106.9	103.3	112.23	104.65	104.25	104.38	105.34	104.44	107.85	102.33	108.14	99.153	103.75	110.82	106.98	107.1	103.63	108.74	105.61	104.55	108.79
107.02	100.69	111.21	100.53	119.46	110.2	105.94	106.69	107.21	105.12	110.6	106.79	105.5	109.43	102.17	105.15	102.15	98.643	107.41	104.16	106.25	117.51	103.61	105.08	104.19	102.88	105.35	102.61	102.63	99.546	105.41	112.45	107.89	112.45	103.25	105.34	104.5	109.88	112.46	106.73	104.76	104.02	112.78	101.71	105.65	103.52	107.51	105.13	107.35	108.66
110.4	103.39	104.63	103.48	102.16	105.27	111.41	103.72	110.31	107.89	106.95	108.42	111.14	106.6	111.88	108.2	111.84	110.23	100.75	112.26	115.21	111.65	112.55	112.47	107.78	106.86	110.87	102.33	105.99	107.8	112.04	113.83	111.93	107.11	109.99	108.45	110.11	106	103.54	100.94	111.46	103.92	106.73	110.15	110.65	110.59	105.76	111.53	108.16	103.73
101.66	106	107.9	107.98	107.71	105.41	101.11	102.26	103.48	104.94	105.22	101.7	112.31	108.15	109.46	99.382	107.37	103.33	108.49	110.32	110.35	109.04	114.51	108.63	106.33	106.3	106.03	103.5	101.38	106.41	109.63	102.63	108.29	99.235	105.19	103.72	101.33	110.36	106.33	105.85	102.47	104.39	101.28	108.69	108.51	106.21	108.23	103.26	108.88	101.63
103.52	107.43	106.73	108.01	108.64	103.52	100.74	107.35	105.1	106.37	106.87	105.89	100.92	107.43	104.35	95.771	103.96	103.45	112.3	105.56	103.57	95.987	103.64	114.06	103.5	111.07	99.326	105.83	108.64	109.6	109.22	102.84	99.285	103.84	100.99	103.51	102.79	108.57	106.85	105.38	111.82	102.5	106.1	105.88	107.19	104.62	105.62	99.841	106.88	105.54
103.43	101.93	104.68	101.93	104.53	88.719	101.08	101.07	102	101.28	99.911	99.666	97.378	98.791	98.224	98.837	102.89	97.381	98.204	100.75	97.364	102.49	97.606	103.2	97.82	98.495	97.264	102.48	100.3	102.89	103.76	100.69	100.33	100.34	97.189	98.636	96.537	105.82	98.228	100.28	101.45	103.85	105.2	102.15	103.77	93.639	98.679	98.283	98.122	101.24
106.74	109.96	105.28	109.11	112.04	102.92	105.3	113.97	109.11	113.12	111.55	110.86	112.96	106.98	110.19	108.26	101.23	103.48	106.8	111.67	112.79	107.4	110.51	110.48	109.9	109.92	103.41	110.28	104	101.61	107.12	104.87	110.73	96.479	114.52	105.27	109.34	105.32	108.26	108.35	111.7	112.31	108.09	107.39	102.78	104.54	110.49	112.13	111.33	108.47
96.234	104.51	112.3	108.86	108.57	111.44	104.92	104.93	105.5	106.42	107.28	116.99	109.64	109.92	110.6	107.26	109.11	108.09	105.82	110.67	110.62	108.14	109.06	103.4	109.38	111.34	104.41	108.34	108.25	112.26	108.7	106.71	104.77	106.28	104.25	116.12	110.6	105.52	109.28	105.28	111.95	105.94	101.13	107.06	109.55	110.75	100.29	103.04	109.63	107.84
99.202	96.191	95.743	90.951	100.23	95.843	99.508	96.258	94.646	100.15	98.328	95.682	98.565	99.947	102.12	100.27	93.284	96.331	91.949	95.864	98.242	94.401	106.92	94.222	98.926	102.71	97.861	97.548	103.36	96.51	100.8	100.04	97.692	99.705	101.88	92.739	100.5	94.539	95.514	97.217	97.393	94.033	97.428	99.177	99.86	96.465	100.24	94.382	102.15	100.05
104.45	103.27	108.47	105.2	109.14	109.04	100.66	103.4	107.37	109.54	110.93	105.89	110.05	106.06	106.21	101.79	105.57	107.51	108.09	107.11	108.99	104.33	109.79	104.81	105.12	109.13	109.3	104.76	110.87	104.25	104.11	104.08	105.4	106.62	106.52	99.554	110.54	104.46	100.03	104.72	108.66	103.32	105.33	102.31	97.025	107.64	109.96	105.41	107.18	104.49
109.28	106.89	106.24	108.52	112.86	107.23	109.49	109.11	111.63	108.48	114.76	111.75	113.69	108.11	114.07	103.69	108.24	113.22	108.89	110.59	110.68	103.16	107.68	107.16	102.69	110.36	116.1	111.96	106.96	104.73	107.1	111.85	114.58	107.3	110.61	105.8	104.93	109.55	110.58	107.02	109.95	112.8	107.73	111.56	101.05	114.23	111.06	105.88	104.73	104.05
99.703	94.586	99.724	99.1	103.49	96.356	102.35	95.258	99.223	97.25	93.251	90.682	94.71	99.371	98.111	96.086	95.337	96.662	103.08	98.453	98.134	100.28	99.977	91.588	98.467	96.462	107.7	98.048	97.302	100.42	95.074	100.79	100.1	92.108	101.38	102.49	101.27	102.05	99.2	99.361	106.51	101.21	92.617	95.011	99.721	100.47	100.29	99.399	102.11	103.9
103.81	107.2	106.78	105.06	99.952	107.51	109.94	110.03	99.992	109.46	106.73	110.72	106.48	108.24	106.76	106.69	106.82	111.23	108.37	106.77	106.41	98.541	104.55	102.15	105.67	106.33	104.85	103	104.17	107.7	105.74	104.18	109.8	104.2	104.8	105.93	110.48	108.58	107.81	109.52	109.13	105.68	111.96	104.59	105.56	108.61	108.08	103.75	107.51	99.326
100.96	108.57	106.81	106.07	108.47	103.42	103.37	104.22	101.97	107.47	110.36	104.32	104.73	106.27	108.64	107.25	104.11	101.9	107.57	108.98	102.01	105.45	99.875	108.17	104.17	107.49	105.91	110.65	104.04	108.47	109.85	103.04	106.61	108.44	104.73	110.06	103.1	109.41	110.92	105.4	106.65	106.96	101.4	111.5	102.97	101.99	97.979	110.7	103.65	104
104.64	111.37	105.73	112.41	109.64	107.98	112.84	111.9	106.04	112.04	104.56	108.81	111.43	110.85	111.26	107.86	108.05	106.9	109.43	110.01	107.81	110.75	112.32	105.68	108.27	109.46	108.77	110.89	105.6	105.62	101.11	111.01	103.94	110.1	104.11	108.4	108.43	109.25	107.85	106.44	104.98	107.24	109.04	111.9	104.07	110.43	109.26	111.1	105.1	103.63
98.365	101.85	97.727	98.51	101.52	99.836	90.252	93.966	97.8	99.657	95.99	103.38	100.37	94.765	102.32	98.975	101.58	103.35	104.24	104.07	98.258	105.34	102.27	91.673	99.351	98.387	100.97	105.2	96.847	103.93	98.328	100.75	100.26	98.488	94.101	101.1	105.26	101.62	99.726	98.835	103.16	96.77	102.4	96.048	95.006	96.414	98.794	96.334	100.71	100.28
109.09	111.14	102.21	104.49	107.71	105.29	105.96	106.41	108.25	112.57	100.24	106.67	107.7	103.14	110.39	108.65	105.07	99.701	102.67	103.59	109.49	102.87	109.63	103.6	108.28	106.76	107.21	103.37	109.25	106.66	105.85	101.48	101.35	105.38	110.3	104.07	103.11	102.98	105.51	103.58	108.47	102.73	106.59	112.85	108.53	105.89	109.07	102.74	105.56	104.83
104.64	103.66	101.27	101.43	104.8	108.38	101.4	107.67	109.6	102.65	102.81	108.85	96.498	103.21	101.22	107.8	99.659	107.22	102.52	108.69	104.01	103.39	103.36	113.17	108.84	101.84	108.71	108.06	102.57	107.74	109.56	112.07	107.06	110.32	113.12	108.14	103.36	101.11	102.54	107.11	104.56	107.06	100.62	108.69	106.17	106.16	104.38	103	104.39	110.76
105.63	109.67	100.33	108.83	100.93	105.68	112.4	103.7	107.46	100.46	102.28	110.39	99.776	109.1	109.22	103.52	104.72	107.34	111.42	100.36	107.93	108.12	109.92	106.63	103.24	106.52	101.94	103.98	105.83	112.13	104.08	109.72	110.28	104.23	109.71	106.36	107.8	107.25	109.76	106.62	113.83	102.37	111.48	106.8	102.7	109.58	101.33	103.92	100.67	108.93
108.07	93.824	99.035	95.772	96.134	100.94	103.1	102.63	93.967	99.729	92.044	95.943	101.53	102.78	96.878	102	102.96	93.326	99.927	98.23	100.02	95.245	102.07	96.26	99.113	100.13	100.54	97.652	102.34	104.66	98.205	98.348	106.17	96.728	98.053	103.36	97.955	99.865	104.01	100.23	104.16	96.983	97.403	103.5	102.01	101.31	96.639	99.903	102.15	98.773
104.17	99.712	104.86	99.929	101.18	102.14	104.89	107.94	104.52	105.91	106.16	108.62	107.6	105.34	105.74	105.96	107.37	106.25	102.28	115.95	110.31	102.98	106.51	103.31	98.176	101.13	110.2	107.24	105.61	103.93	105.41	102.27	106.06	103.48	114.78	105.93	110.36	103.04	101.95	100.87	101.12	110.98	104.51	108.54	111.01	111.2	110.43	111.11	105.66	104.58
103.31	96.903	95.484	106.28	92.808	107.38	104.12	95.513	96.444	94.622	102.73	102.79	100.36	94.018	95.355	100.19	104.79	90.764	96.681	93.913	96.614	97.524	95.552	96.364	101.93	94.432	96.842	108.69	100.75	97.184	102.17	100.28	104.69	97.625	99.973	89.977	102.11	101.19	101.04	105.66	103.52	106.2	97.335	101.87	97.454	96.754	101.03	101.58	98.317	97.447
108.75	107.08	119.19	108.64	111.83	112.49	108.09	103.65	104.47	108.16	104.24	106.02	105.76	109.93	101.31	114.7	110.72	110.81	102.88	105.43	109.51	102.06	111.7	103.58	107.41	105.74	107.97	109.03	107.67	103.92	112.96	109.28	111.62	107.84	107.02	109.27	105.85	108.89	101.86	108.89	107.94	104.73	102.16	111.44	109.58	109.91	109.92	106.27	108.9	110.83
109.8	109.99	100.21	108.69	111.1	108.39	104.06	110.14	111.28	101.93	110.59	114.57	105.2	98.075	106.99	106.32	100.81	107.7	110.42	105.09	110.81	108.83	105.59	102.88	107.42	105.05	105.11	105.04	109.25	112.75	102.08	108.79	110.28	104.42	109.54	105.46	102.6	101.66	110.81	102.23	103.11	101.94	110.96	104.56	107.93	108.17	107.62	107.72	101.58	103.92
99.898	98.6	99.929	94.402	99.033	101.93	93.61	95.029	102.88	92.78	97.398	93.549	99.238	100.45	101.84	92.331	99.656	95.321	95.742	96.065	94.236	101.65	96.375	92.028	94.774	98.356	106.03	93.569	102.43	92.268	102.83	98.379	98.537	98.853	103.18	104.5	101.19	101.33	100.54	96.326	91.078	100.11	95.636	95.036	98.398	100.56	99.408	104.3	98.613	94.413
99.422	97.939	99.335	98.525	97.667	96.183	106.34	95.542	105.85	106.79	95.664	101.47	102.21	100.67	99.007	104.58	98.524	100.07	95.022	96.002	100.86	104.63	93.384	103.56	98.995	101.91	104.63	102.18	108.41	105.44	105.45	102.6	100.81	100.13	98.222	98.464	101.53	101.54	94.081	100.09	106.1	99.351	105.82	103.57	95.618	96.517	100.43	98.875	98.353	103.64
106.75	110.26	102.98	106.26	103.94	96.25	106.36	104.79	109.15	97.106	109.7	109.55	105.8	103.41	104.77	105.22	106.62	105.91	108.01	109.93	103.55	113.52	110.05	103.3	102.57	104.26	109.72	102	105.36	105.06	106.15	106	107.16	103.19	99.808	109.6	104.85	106.19	98.878	106.42	106.19	105.1	98.451	107.08	108.94	109.34	101.18	105.48	108.43	104.57
111.69	102.14	104.02	104.76	103.03	106.22	104.42	111.72	106.5	104.91	112.09	103.85	97.686	105.35	108.69	97.063	103.55	103.59	108.08	104.12	110.04	104.72	103.97	106.63	109.39	109.18	110.09	103.65	104.59	105.85	103.73	106.13	100.91	109.52	105.16	100.86	103.51	107.91	103.29	96.221	103.12	106.42	103.58	104.44	103.56	103.91	100.51	109.35	103.43	100.08
100.25	99.013	99.853	103.95	101.07	103.77	103.63	98.294	100.5	102.85	97.007	102.5	100.4	97.743	97.886	102.42	101.43	105.35	100.61	96.491	105.25	99.481	104.94	103.54	98.153	97.643	101.2	100.52	101.63	100.82	100.43	105.85	96.147	103.41	101.84	100.19	101.58	105.33	98.813	96.3	100.78	101.69	99.574	102.51	103.48	99.977	105.3	101.87	93.87	101.47
104.45	113.97	110.43	113.52	103.69	114.35	112.89	108.57	111.82	109.42	113.38	110.7	102.75	113.11	106.67	105.27	112.45	109.58	116.78	109.83	113.69	112.27	109.52	116.09	110.24	109.74	105.35	114.07	116.1	113.56	113.81	106.44	110.26	112.71	109.79	109.36	108.12	101.84	109.28	114.69	115.46	107.65	109.6	102.43	105.43	108.15	113.1	109.64	110.88	109.46
98.457	96.999	97.097	95.746	102.38	104.09	97.159	98.939	98.225	95.922	100.89	95.478	95.296	91.513	98.851	100.87	99.67	94.004	96.396	100	91.851	101.94	98.508	89.709	96.327	104.92	99.93	90.303	103.37	98.91	99.519	96.374	96.502	95.555	100.3	97.9	94.023	93.092	93.921	92.193	95.877	96.491	103.2	96.339	98.817	101.4	93.937	100.53	99.399	95.816
91.677	100.41	100.19	100.22	105.89	97.266	95.766	95.553	96.33	96.193	95.185	94.809	94.654	94.689	102.18	102.95	97.191	96.697	96.896	100.77	97.249	101.91	101.79	95.188	97.787	96.217	103.78	91.121	99.645	100.36	100.08	100.06	107	101.35	99.48	102.78	92.35	96.885	97.614	96.022	99.654	91.287	103.49	104.81	95.186	98.042	97.616	99.573	97.294	91.968
109.3	111.53	102.2	102.86	112.35	105.28	103.78	104.15	104.85	107.95	108.19	108.27	107.13	105.32	108.45	108.87	103.73	104.63	103.96	110.98	100.58	101.5	99.978	102.86	107.48	107.2	105.93	105.39	100.34	112.21	102.5	110	103.48	103.82	109.74	103.64	106.24	103.41	103.33	111.22	108.51	106.56	108.77	102.56	111.91	99.815	105.63	106.42	103.82	99.194
113.84	110.29	110.91	113.7	112	109.37	118.39	102.87	111	109.81	110.82	115.26	109.67	111.3	115.33	112.61	104.86	111.12	102.38	111.51	116.3	108.06	108.79	110.69	110.81	112.82	106.73	113.68	112.73	111.78	109.64	112.61	109.26	107.45	105.53	113.42	114.36	109.36	110.56	112.01	118.05	111.44	108.9	115.04	99.135	104.79	117.85	111.36	110.26	110.8
107.31	101.76	105.56	106.41	111.03	112.11	107.93	102.29	103.46	105.45	98.247	110.55	109.14	107.66	113.76	107.33	106.24	103.39	108.17	105.36	105.97	105.19	107.53	110.48	101.47	109.5	104.04	102.49	111.7	103.8	99.455	106.89	104.96	111.26	101.55	108.45	102.88	100.78	105.1	99.892	106.4	109.83	104.35	109.08	102.01	110.83	100.83	103.28	109.67	101.35
102.16	107.91	105.77	105.19	111.06	102.26	104.94	106.44	103.49	106.75	107.75	100.59	106.02	113.09	107.41	110.43	104.79	108.44	108.45	109.81	102.15	102.76	106.93	106.46	116.87	108.29	104.24	99.466	104.29	99.706	111	106.03	104.08	102.69	110.82	105.23	112.95	102.58	108.73	104.07	110.4	107.79	107.3	101.29	100.11	111.38	105.12	106.02	107.37	105.75
112.73	110.61	103.53	103.04	108.26	110.49	107.96	106.82	107.81	109.69	106.12	110.01	105.39	107.06	106.47	111.6	117.36	110.53	104.19	109.94	106.93	102.67	105.98	108.55	105.21	113.86	105.08	106.78	103.14	110.24	108.07	107.87	109.02	110.1	105.7	106.97	107.94	105.45	109.26	111.16	106.01	103.39	103.65	113.9	101.11	105.6	108.63	117.25	114.31	103.59
108.78	108.02	114.57	117.37	111.59	113.91	108.17	105.01	108.97	110.54	111.55	110.41	111.15	110.15	111.91	107.67	111.77	113.82	113.45	111.46	115.06	111.73	115.5	114.57	109.56	108.83	109.75	110.74	113.1	108.33	107.79	115.96	112.88	113.41	110.11	111.19	107.71	112.74	106.77	110.43	109.02	112.16	112.4	108.97	110.44	113.79	110.79	110.79	115.61	112.84
105.27	102.83	102.71	99.187	109.43	109.66	104.6	98.457	107.82	104.25	105.6	108.81	104	105.3	106.27	101.22	103.03	102.5	103.3	111.86	106.5	105.54	103.25	101.64	105.46	113.53	105.35	102	103.19	101.86	102.9	104.98	108.38	101.31	105.09	100.01	98.588	103.38	105.76	106.73	106.04	106.34	102.03	106.74	104.92	105.87	106.19	103.52	105.16	106.44
105.91	102.69	105.67	108.45	111.39	108.34	112.51	108.5	104.4	100.76	106.07	103.71	107.83	103.01	111.36	110.95	107.05	103.81	111.19	108.41	104.61	105.39	103.5	108.22	108.53	103.7	106.69	106.06	104.78	100.67	106.78	107.64	108.09	111.91	98.485	98.332	103.6	101.5	105.53	103.51	106.72	104.97	100.59	106.59	112.89	111.24	106.87	110.51	102.79	106.72
[truncated: 450 more rows]
[truncated: 150 more columns]
