# Supplementary material for: Genetic dissection of main and epistatic effects of QTL based on augmented triple test cross design
Source: PLoS One. 2017 Dec 14;12(12):e0189054. doi: 10.1371/journal.pone.0189054 (PMC5730204; doi:10.1371/journal.pone.0189054)
Supplement: S10 Supporting Information — (ZIP) [file pone.0189054.s010.zip › z6_1600_0.2_5.csv]

103.94	102.77	111.84	113.38	102.8	102.28	111.78	112.88	102.92	106.08	103.02	97.853	113.29	104.8	110.68	107.13	106.47	100.99	101.67	115.2	113.64	105.71	103.12	106.86	103.03	103.44	109.36	106.09	114.11	108.16	106.91	104.46	116.48	113.33	103.29	107.09	104.65	104.16	112.66	114.85	111.67	103.2	112.48	98.148	108.77	112.56	104.45	108.93	107.75	108.6
109.47	104.8	109.46	103.85	89.731	108.94	106.2	106.54	114.58	101.09	104.13	106.67	99.125	101.54	109.68	107.85	118.16	100.84	108.23	108.87	106.11	107.67	105.42	110.01	102.41	107.23	105.77	107.7	112.24	107.74	101.26	104.91	101.74	108.08	106.69	105.71	105.19	100.03	104.44	113.41	109.47	123.05	102.61	106.17	109.66	105.82	108.59	109.7	104.79	105.89
110.33	98.971	105.41	101.27	111.63	109.52	107.18	108.07	108.47	107.66	110.26	108.13	106.21	102.92	111.07	107.8	104.53	110.36	117.55	109.09	102.93	105.9	105.71	112.81	105.08	109.73	106.77	109.81	108.45	108.86	111.36	102.94	102.1	104.64	102.02	106.43	100.45	102.73	110.56	104.08	108.05	109.53	106.52	104.66	119.98	108.07	109.16	108.25	106.87	114.88
101.7	98.984	98.142	94.931	96.22	98.437	106.59	98.135	98.174	106.65	101.61	114.89	98.268	99.283	107.77	99.364	100.34	96.596	98.326	95.153	98.35	95.3	92.905	96.562	98.669	100.05	93.646	95.609	98.259	102.07	102.28	101.86	102.57	93.783	99.619	96.207	97.007	103.04	103.01	97.207	101.59	98.714	104.45	91.386	108.99	96.895	98.736	100.96	102.43	103.47
94.489	91.361	103.4	91.693	104.57	98.114	101.98	102.77	99.678	94.859	103.12	96.681	90.419	102.02	98.284	96.144	96.971	94.745	104.31	99.408	96.466	93.389	98.223	98.086	102.42	104.03	97.28	99.812	97.493	97.635	90.241	99.565	89.385	105.67	93.256	110.52	97.678	99.183	89.151	98.545	97.613	94.161	104.69	103.75	95.937	98.401	103.58	101.41	104.6	110.47
108.23	105.27	111.87	109.43	109.77	111.61	105.05	100.4	106.28	105.63	115.75	113.47	105.34	111.49	107.67	107.31	109.37	108.3	108.39	107.55	107.98	108.21	108.2	107.96	114.21	101.49	109.09	100.78	116.88	106.13	109.6	117.37	112.84	110.7	103.25	117.15	109.85	118.13	120.05	108.67	111.25	106.81	104.11	113.47	112.76	104.39	100.85	113.95	115.12	109.44
105.93	106.96	109.15	111.94	105.89	107.94	112.23	105.07	112.95	106.81	114.36	100.5	106.39	109.75	110.91	108.92	105.13	111.76	107.32	113.35	108.13	108.93	105.09	102.76	106.66	107.6	110.84	106.15	116.77	103.37	112.1	105.32	112.65	109.35	108.29	105.76	112.95	107.76	107.48	111.53	104.68	110.34	107.85	104.14	109.09	109.23	122.22	117.49	99.713	115.28
98.099	100.3	102.78	98.201	96.496	106.86	104.58	100.98	95.334	100.6	89.481	105.21	94.872	101.25	98.173	109.99	109.79	95.986	100.08	98	95.232	90.31	102.15	102.32	100.41	104.27	98.924	95.852	99.592	104.48	105.58	104.34	104.91	101.46	92.514	108.86	95.393	103.81	94.237	95.224	101.64	95.039	104.49	94.995	106.27	103.07	104.52	96.188	99.198	111.57
101.4	104.98	103.91	112.46	95.072	103.96	110.92	109.51	108.9	102.18	109.67	108.04	110.92	112.44	106.85	108.97	114.25	98.814	104.86	109.64	105.65	101.79	104.87	106.24	112.53	103.52	108.84	100.38	101.1	100.34	100.85	114.82	109.43	108.06	104.58	101.56	115.22	101.63	97.586	105.07	102.41	103.5	94.825	95.656	104.43	109.69	100.9	108.36	106.66	110.57
110.53	105.85	106.48	107.28	109.22	109.45	104.76	103.62	113.16	115.75	99.658	110.64	110.02	113.63	106.46	109.81	104.45	104.75	106.69	105.34	107.82	104.92	109.56	108.28	115.48	119.31	105.44	114.97	108.37	104.18	110.03	104.82	108.37	109.82	108.47	111.92	106.81	115.84	114.74	109.07	102.58	110.21	107.04	109.53	112.14	112.52	120.36	110.15	108.59	105.73
108.53	96.782	105.17	99.12	99.791	103.88	98.191	97.026	98.52	104.05	102.04	94.866	98.026	89.859	99.994	93.581	94.109	92.946	93.632	104.24	97.842	100.68	96.681	92.992	95.952	105.12	108.15	89.64	102.34	101.22	102.16	92.379	97.4	104.66	105.09	100.67	96.367	93.056	98.478	90.729	110.62	100.82	99.098	104.5	93.776	96.199	104.32	98.556	96.231	105.42
105.21	98.012	91.29	102.99	95.737	99.643	99.582	100.69	101.29	95.781	97.934	96.581	105.83	109.56	97.838	94.288	100.7	96.524	100.69	94.936	101.64	108.66	92.631	93.942	100.02	99.368	91.93	103.92	96.241	102.31	88.062	93.24	99.868	92.899	107.59	92.034	94.791	101.35	102.3	93.257	101.47	91.01	96.025	95.965	103.71	100.5	101.79	100.31	103.26	96.775
104.96	109.88	99.134	100.35	108.59	111.04	106.21	106.55	113.63	108.72	106.8	102.7	111.77	103.13	104.38	112.31	107.15	104.68	103.58	105.19	113.98	115.79	109.8	102.08	105.82	103.78	107.33	102.49	102.61	105.88	105.76	98.528	100.66	102.59	102.72	106.86	100.5	110.69	107.68	100.81	108.67	101.8	99.225	105.07	103.67	114.12	110.77	110.71	101.76	116.12
105.92	101.01	102.11	106.34	105.13	106.21	110.71	109.76	104.71	103.87	113.69	103.91	110.18	105.49	108.6	107.06	109.2	100.66	108.54	114.21	100.67	110.09	113.8	107.82	107.73	114.42	107.05	99.939	109.63	109.92	104.84	100.85	110.33	116.74	115.24	110.04	104.43	108.49	109.72	112	110.22	105.82	98.092	114.84	104.84	106.56	111.54	113.24	100.4	101.28
99.732	104.61	108.42	106.34	104.7	109.02	101.95	108.47	111.47	105.98	110.1	114.49	107.73	107.59	110.72	109.44	99.19	108.46	109.23	110.23	104.99	101.11	107.09	114.23	106.8	105.44	109.22	110.06	106.44	109.25	102.59	107.87	112.29	114.42	110.18	112.89	108.77	107.2	114.43	100.62	116.29	99.625	105.65	108.7	105.78	115.3	109.58	107.87	112.44	104.47
114.44	105.82	105.72	108.75	99.54	104.92	111.74	106.77	104.88	102.08	104.26	102.72	105.69	114.18	112.34	102.29	110.62	107.11	110.76	101.05	104.34	107.91	102.52	100.84	118.1	113.21	104.79	109.43	106.32	95.253	103.23	103.77	106.65	107.65	112.35	110.64	104.67	106.06	112.47	106.79	116.14	110	108.36	101.1	100.79	105.09	104.41	110.36	100.03	111.72
106.21	95.935	97.517	104.86	97.09	102.07	98.997	105.91	104.38	101.61	109.12	94.211	92.46	100.73	102.63	99.109	98.022	96.793	98.774	98.287	107.42	111.48	99.276	101.11	99.97	98.691	103.84	102.9	98.072	105.82	82.914	97.913	91.784	98.344	95.963	102.37	97.916	104.17	100.74	98.893	96.154	96.634	101.2	98.79	101.55	94.473	95.417	100.97	100.62	103.7
98.286	108.09	111.51	103.33	107.01	98.349	100.57	114.59	112.74	108.64	97.1	103.72	101.64	111.37	107.44	106.14	102.49	110.11	109.9	106.13	110.03	105.56	103.02	101.41	105.63	109.1	98.791	111.56	103.77	108.46	112.18	102.25	111.76	109.34	98.786	108.79	120.18	94.881	103.41	109.55	112.93	99.792	112.57	105.43	101.69	106.89	98.439	98.148	106.99	107.19
112.87	104.88	112.24	107.77	108.45	103.56	101	102.76	111.63	113.04	104.96	108.35	111.43	107.19	108.35	116.67	106.02	105.88	102.57	108.37	109.14	102.49	111.08	109.02	107.94	103.5	118.19	105.64	108.25	108.15	105.12	107.38	101.24	104.71	113.94	103	104.84	98.503	110.18	109.76	109.06	106.12	99.853	103.78	104.17	96.685	112.28	109.95	103.29	107.45
99.351	109.33	105.54	107.22	103.69	109.13	103.02	104.22	106.11	108.85	120.73	104.21	107.28	108.68	102.47	107.52	111.8	110.37	105.35	106.77	99.659	104.57	103.83	115.05	116.81	100.48	104.73	106.65	101.43	105.9	110.56	111.12	104.77	107.64	121.66	108.92	108.23	108.48	104.54	107.74	103.43	108.96	113.43	103.11	104.2	113.38	105.63	103.72	110.86	107.45
103.32	117.02	106.15	103.91	102.71	98.633	107.19	102.49	106.9	107.56	97.464	102.57	104.56	98.687	117.8	100.64	94.929	100.12	102.8	101.89	106.73	110.57	102.07	101.02	103.1	105.49	107.23	105.77	97.996	103.48	118.93	103.3	91.347	106.71	104.83	109.77	100.29	116.12	106.65	106.51	109.45	102.64	111.02	114.17	100.74	109.6	112.94	100.59	103.94	107.81
94.222	97.846	101.38	101.64	94.245	102.99	95.389	96.895	99.005	95.36	106.15	95.344	102.45	99.462	103.14	104.19	101.2	100.87	100.65	99.321	90.822	98.613	96.946	102.21	96.021	104.57	98.565	92.819	100.06	93.991	98.955	104.1	97.202	96.662	95.97	99.836	92.143	112.65	97.936	90.583	94.477	98.566	97.494	92.041	102.23	93.032	99.44	103.52	97.282	93.635
104.49	98.551	105.83	111.38	98.052	105.27	106.06	102.75	104.83	96.033	89.539	99.015	107.2	96.124	104.52	103.42	95.221	99.132	101.58	103.93	96.933	103.05	101.92	107.3	105.86	109.09	106.03	107.58	108.67	106.03	103.9	103.66	99.459	97.363	95.341	93.617	102.95	102.64	107.89	105.96	94.858	102.98	101.22	99.711	99.205	94.04	107.89	96.81	92.242	102.5
103.73	105.65	100.56	106.4	109.07	104.43	113.83	100.3	97.682	105.29	104.55	121.95	115.25	108.49	105.59	105.68	102.06	108.6	103.5	108.29	109.96	102.65	103.29	103.36	109.75	109.29	108.77	102.69	100.07	108.57	112.13	108.3	106.4	112.05	107.11	102.28	111.38	100.64	99.402	108.84	112.64	99.073	105.99	100.42	107.48	103.53	103.22	106.52	116.29	106.89
100.31	105.87	106.57	97.75	99.246	99.834	100.43	97.671	102.9	100.37	97.978	107.53	102.32	107.03	94.502	93.946	98.591	105.12	96.936	92.127	101.46	92.097	98.422	96.557	97.931	101.44	102.84	104.65	96.415	97.955	91.433	101.56	86.343	99.69	99.833	95.276	98.064	110.7	99.342	94.013	101.3	101	98.743	91.069	106.3	103.61	101.08	94.997	96.953	98.913
109.52	110.06	110.81	110.18	102.94	99.992	111.79	107.2	103.15	101.92	107.38	102.31	104.17	106.33	107.06	109.9	104.15	106.69	119.39	116.31	104.71	102.6	94.495	104.35	105.52	104.51	104.62	108.37	108.51	109.41	106.32	101.58	103.99	103.51	106.03	104.77	106.96	103.71	105.78	94.417	108.96	104.59	108.7	100.47	98.967	107.66	104.86	108.22	107.45	106.12
106.71	110.62	107.37	96.857	103.93	115.17	114.16	110.71	120.94	116.15	110.95	102.59	110.01	105.56	111.87	97.073	102.6	98.02	101.91	109.38	116.19	107.58	100.18	105.22	102.7	111.94	108.45	106.85	116.6	115.05	111.03	112.59	108.03	117.2	113.53	105.37	101.55	106.03	104.45	112.76	111.83	108.96	98.167	112.14	106.67	113.91	106.78	97.231	110.66	107.87
107.38	107.96	97.329	108.65	114.12	103.87	99.892	110.75	103.18	105.81	111.83	108.99	109.48	105.43	106.19	103.43	99.366	99.274	106.26	106.94	105.39	101.77	118.39	103.7	95.751	108.3	110.63	112.75	111.38	104.22	105.14	115.78	102.09	109.85	119.07	101.33	105.69	106.82	108.08	110.09	107.18	118.73	108.36	117.79	99.454	107.8	103.99	110.42	98.443	106.72
104.39	100.19	108.19	114.75	101.61	108.13	108.12	104.15	108.78	102.63	103.28	107.27	112.16	112.1	102.98	106.24	106.34	106.54	102.74	107.25	106.59	109.47	97.372	100.83	112.2	110.6	109.66	102.93	108.18	112	110.73	103.79	107.19	105.74	107.67	111.53	102.98	105.74	105.89	109.24	107.31	100.3	111.55	105.76	103.59	108.3	101.01	102.93	108.62	110.18
98.532	109.1	119.49	106.03	110.53	107.87	108.29	112.67	112.93	116.86	109.77	108.66	107.59	107.85	106.3	111.16	110.17	104.47	106.55	112.7	107.09	105.35	110.7	110.42	112.69	106.02	112.02	109.9	92.28	117.3	107.09	104.78	119.48	109.34	111.95	102.58	106.85	105.09	108.24	108.6	108.67	103.03	117.96	106.89	106.41	108	105.62	103.89	103.28	108.1
100.09	107.83	108.38	103.96	107.36	105.17	106.64	112.09	105.54	104.74	99.712	111.54	103.19	102.72	110.14	105.75	105.25	103.74	106.21	99.686	104.82	109.08	101.78	108.09	101.07	102.81	106.17	103.47	105.07	102.17	103.58	110.32	98.209	106.74	100.97	107.92	109.73	110.34	111.72	99.429	115.45	111.58	107.31	106.83	104.56	106.09	103.31	103.54	105.53	107.21
99.176	103.72	103.41	107.68	111.54	105.5	107.2	100.53	106.03	94.288	110.96	106.53	106.74	109.79	100.14	102.02	95.553	109.82	97.217	111.28	92.961	105.54	105.16	96.289	95.791	103.27	101.94	107.04	102.53	109.01	101.73	98.62	99.638	97.337	103.23	97.333	105.18	106.24	105.87	107.65	99.552	103.94	98.389	102.22	96.987	99.04	100.78	100.97	96.609	100.68
108.48	108.09	102.04	108.07	104.46	105.31	115.43	110.12	109.41	101.3	108.55	107.4	104.3	102.19	105.5	101.14	110.09	107.09	106.63	109.49	100.25	103.97	111.11	106.84	109.55	108.69	103.22	111.33	107.28	114.12	99.181	110.83	100.56	108.13	101.65	109.83	110.91	115.86	106.02	110.43	112.61	104.45	112.36	104.03	110.85	99.441	102.95	107.93	106.49	101.1
105.31	96.071	108.21	104.64	114.9	110.08	104.69	109.77	95.598	107.98	101.51	110.44	105	105.73	107.32	99.539	108.07	108.41	107.23	101.93	103.03	105.37	106.22	106.27	105.68	105.06	102.17	114.46	105.76	106.33	111.85	103.08	99.203	107.59	106.6	106.06	104.26	104.68	103.86	102	106.61	111.12	111.97	107.03	105.73	108.62	109.6	100.6	109.73	108.88
106.71	107.01	101.86	111.56	99.943	103.83	108.03	102.09	105.69	106.79	95.523	109.34	102.77	96.693	114.47	91.725	106.75	105.29	107.54	107.37	111.5	104.08	103.23	105.02	104.7	103.06	103.88	104.97	102.91	107.3	108.8	106.86	102.97	105.52	109.19	100.14	111.73	104.77	107.44	98.464	101.96	95.082	109.79	106.87	111.22	104.71	105	103.41	108.6	108.37
107.7	97.237	107.62	113.42	96.328	107.15	105.48	114.55	98.604	105.96	105.62	100.9	106.89	105.65	98.344	108.83	96.429	105.64	104.41	103.27	110.78	110.41	113.35	101.96	107.08	110.3	104.98	113.81	116.58	109.22	102.48	114.32	93.559	106.19	104.6	107.67	107.7	105.5	105.07	105.23	106.08	107.19	107.03	100.73	114.49	108.15	105.66	115.9	107.3	111.81
96.221	99.901	102.22	106.64	102.28	109.14	100.31	99.55	100.34	99.557	94.859	99.303	102.89	95.932	96.23	104.38	98.472	97.576	100.97	96.069	104.57	101.39	105.25	106.99	99.415	95.617	111.18	89.61	100.95	91.257	101.73	101.24	104.09	97.049	104.6	101.7	95.092	99.006	103.96	94.026	109.46	97.009	98.319	97.474	101.89	96.833	88.148	99.866	112.93	91.647
107.81	99.001	92.335	103.48	93.809	93.829	101.55	96.901	99.768	96.006	97.029	101.92	93.417	95.528	94.461	106.32	101.95	101.42	91.522	95.497	99.802	100.2	95.444	96.474	99.139	104.39	97.932	94.097	101.27	99.396	92.677	92.991	98.043	95.945	100.82	100.16	102.67	94.81	102.18	107.92	96.555	90.762	101.45	99.589	93.92	97.441	90.795	94.903	93.454	96.629
105.13	103.36	108.5	104.31	107.82	109.36	106.62	110.43	104.1	106.09	107.48	112.31	102.81	106.11	117.19	108.01	108.49	104.87	109.65	108.89	106.46	102.31	108.89	117.71	102.35	107.92	105.03	107.29	111.85	110.5	106.75	106.95	111.91	110.35	98.883	102.8	105.52	105.58	102.68	107.86	112.7	108.46	107.79	112.33	109.39	100.39	102.71	116.68	98.718	107.46
102.78	104.21	110.43	102.63	101.36	107.62	94.321	97.435	96.34	95.247	108.58	102.6	101.14	93.275	111.95	91.234	99.71	84.867	97.703	92.723	95.371	95.315	100.36	97.87	101.7	94.934	95.625	91.297	97.915	107.02	104.22	100.89	94.274	106.31	98.25	100.91	97.589	105.34	98.701	93.332	94.22	90.062	94.021	104.08	102.8	96.487	97.282	102.44	101.55	113.88
107.46	113.57	104.14	111.3	117.4	106.1	104.61	110.72	109.86	110.08	101.58	107.96	110.88	115.62	105.88	112.35	106.02	106.55	114.7	117.11	110.62	104.26	107.47	102.82	111.95	113.52	103.97	110.85	115.31	102.13	103.57	105.93	112.81	98.131	107.46	105.12	113.59	103.79	108.23	113.56	118.42	118.25	112.59	117.76	113.35	109	106.4	114.73	102.85	114.49
105	114.77	103.97	116.03	114.65	96.09	101.05	108.59	104.66	109.84	108.23	99.609	107.67	106.18	101.19	102.07	101.58	103.87	104.27	101.58	110.53	100.36	108.93	104.23	103.99	102.48	102.89	109.08	106.97	107.29	106.3	108.63	105.88	113.92	98.587	98.743	101.65	102.8	103.62	108.42	103.98	100.63	108.37	109.33	105.17	106.9	101.22	103.6	102.12	104.59
109.61	102.33	105.67	110.24	105.85	106.07	109.59	100.63	97.301	108.07	113.98	106.95	108.12	108.02	102.03	105.85	109.13	104.05	99.382	109.7	99.092	105.02	100.28	101.89	100.99	101.31	108.36	100.85	101.95	109.77	103.92	110.62	113.15	109.21	104.62	104.75	106.49	108.9	114	116.62	106.53	104.62	111.52	100.64	117.77	110.92	107.48	106.62	97.786	106.72
104.9	106.84	106.38	108.58	106.85	104.61	108.97	104.64	111	98.059	105.94	106.52	103.5	106.34	99.678	102.02	114.91	105.65	112.73	106.65	100.42	113.29	106.82	107.75	96.372	95.524	107.94	103.35	101.85	105.23	110.03	106.23	106.24	101.82	110.22	113.75	106.83	109.21	101.22	105.63	93.03	103.59	103.22	104.64	105.67	100.23	108.31	107.28	104.38	116.44
91.346	102.23	101.91	100.34	88.792	89.384	94.47	109.89	94.274	102.11	99.18	110.54	103.68	103.25	95.891	107.31	103.83	106.94	99.634	111.03	99.939	93.476	101.59	100.57	102.33	96.525	96.734	105.93	102.74	98.493	93.694	104.2	109.23	108.1	106.71	102.65	100.11	103.75	105.3	99.688	102.86	106.32	96.561	103.15	98.491	93.399	108.19	92.06	106.43	101.98
104.44	103.67	109.88	105.9	112.95	120.73	115.03	109.6	108.01	98.779	111.07	104.24	98.891	109.54	114.01	105.39	108.39	106.11	103.63	109.64	112.9	110.71	109.42	106.9	113.26	107.79	120.53	103.71	110.65	112.72	106.6	106.59	108.76	106.65	103.81	117.61	105.72	111.87	109.37	101.51	109.13	114.72	103.63	102.54	106.12	105.16	104.75	109	111.04	111.6
106.85	90.801	95.261	104.4	100.99	96.111	112.05	95.731	105.57	102.4	99.591	104.62	106.32	100.22	91.223	107.11	93.308	101.56	103.94	102.96	95.333	92.331	102.68	103.22	88.919	96.831	106.99	104.58	93.319	103.78	98.999	98.279	96.398	105.61	102.53	100.15	98.205	103.42	97.981	105.05	94.141	102.32	95.166	104.89	100.15	97.684	100.17	99.823	103.51	96.626
96.661	97.298	102.41	96.437	97.669	106.55	98.34	94.699	102.96	109.21	101.99	99.064	96.343	91.65	108.65	101.01	91.654	95.272	103.07	97.229	103.2	90.356	98.433	107.17	97.63	94.726	96.418	95.338	101.86	105.52	95.291	93.63	95.798	98.521	102.39	95.724	96.465	106.1	97.188	98.47	93.567	105.1	101.72	95.087	104.42	103.51	103.46	104.79	111.09	100.02
99.563	105.5	115.15	115.17	104.24	120.87	100.31	106.54	106.96	102.51	115.24	109.47	103.33	113.61	103.29	107	105.39	100.13	102.18	108	113.15	99.614	98.975	95.808	114.61	106.67	97.169	116.2	111.61	105.26	98.847	106.7	114.34	103.96	111.34	110.18	99.965	102.57	108.66	104.93	105.73	109.92	96.823	104.65	108.11	107.2	107.82	104.84	106.47	107.74
108.63	101.78	111.53	107.18	94.492	109.89	102.77	94.324	102.65	99.077	108.45	110.81	105.33	98.009	114.38	102.63	102.57	104.39	109.28	109.91	104.43	115.46	104.14	109.18	104.99	105.75	110.38	106.82	105.98	115.69	98.771	107.06	100.17	93.237	107.49	109.48	104.15	110.08	98.949	116.13	99.528	113.48	97.492	105.31	111.34	115.13	111.57	110.98	103.78	106.13
105.58	92.549	101.09	110.25	116.17	106.08	110.81	98.026	102.9	98.424	112.51	102.39	101.26	98.366	112.08	109.3	105.86	104.73	110.67	106.65	109.68	105.4	109.35	103.76	102.7	102.52	106.95	104.06	108.34	104.7	103.86	105.19	111.1	97.105	99.53	100.28	100.93	102.33	106.95	109.48	102.1	108.6	101.33	106.87	101.25	109.94	113.8	99.453	108.6	104.07
101.61	112.99	113.54	111.77	105.93	104.08	115.35	108.49	105.64	112.21	110.7	105.72	114.65	109.25	105.77	111.88	104.68	104.67	101.84	104.66	113.43	117.11	121.35	109.56	107.35	112.05	108.08	105.51	119.7	104.65	112.02	109.74	111.25	107.64	103.62	100.84	103.06	116.58	108.97	99.958	105.42	111.1	107.14	106.75	114.9	105.88	104.93	111.76	114.81	113.85
109.64	109.83	111.88	106.41	103.27	106.93	106.91	110.42	117.08	109.46	106.52	101.42	111.05	106.42	114.74	109.66	109.64	106.48	103.61	103.54	106.89	117.97	106.94	106.28	112.95	111.35	100.09	107.25	116.04	117.17	110.15	103.53	106.45	110.8	107.49	109.8	108.31	104.78	104.08	108.31	99.549	98.991	112.32	99.112	108.93	110.41	108.45	110.78	109.94	123.45
100.86	106.27	97.331	92.518	95.275	95.062	109.43	104.99	105.36	96.578	93.838	105.82	102.55	98.212	99.501	100.47	102.44	99.954	103.51	94.394	95.28	95.243	100.62	91.457	93.074	99.451	96.908	94.717	98.791	86.342	92.186	95.367	95.094	101.8	101.8	91.179	89.895	92.744	97.8	105.71	85.266	102.94	93.452	92.086	96.752	93.604	107.42	99.033	94.068	92.345
104.88	103.75	103.33	97.358	104.6	106.98	107.22	104.02	109.09	103.23	101.1	109.27	100.53	96.886	107.37	100.59	109.65	107.67	98.157	111.76	101.7	106.1	99.705	108.83	110.27	109.92	97.709	101.39	101.02	103.31	109.47	106.08	106.88	102.37	104.26	109.99	108.6	103.18	113.05	96.826	109.55	104.48	99.973	93.933	99.408	99.961	102.88	108.38	109.75	105.54
104.44	91.722	100.02	105.33	90.959	99.602	95.014	105.43	102.76	95.058	96.167	98.824	98.505	91.1	95.413	94.249	92.066	83.608	101.21	99.804	102.51	97.389	104.31	101.16	93.362	97.441	104.46	102.83	104.9	96.609	95.212	96.97	94.564	92.647	103.12	99.195	95.259	91.103	101.66	97.231	96.774	94.736	91.578	103.76	97.395	96.72	92.119	100.67	90.516	89.796
101.17	96.639	98.786	95.996	92.271	101.02	97.164	98.851	95.577	98.741	84.705	96.303	100.82	99.934	94.724	99.506	99.88	94.895	96.177	94.888	106.53	94.881	100.11	95.306	87.337	101.03	101.54	100.09	101.63	106.1	103.63	98.46	94.909	99.143	97.638	96.575	98.549	100.8	101.92	101.23	99.103	103.11	94.902	93.11	92.35	101.35	110.16	99.589	97.35	109.95
101.6	109.08	93.308	108.24	108.42	110.79	105.99	105.07	102.9	103.65	106.88	108.11	101.98	101.77	108.06	101.01	105.71	111.64	117.22	106.4	108.85	101.83	106.73	104.47	108.54	107.35	99.213	99.991	105.38	109.42	105.7	100.42	103.22	105.08	102.84	110.16	100.19	98.36	102.69	99.956	114.03	104.45	104.96	110.29	105.46	100.26	107.03	100.64	106.13	95.215
109.9	108.72	103.51	103.93	106.92	111.01	95.52	112.66	104.48	103.02	110.19	102.52	110.64	95.734	108.42	104.33	106.95	118.08	111.81	107.6	106.35	105.52	116.27	101.89	108.79	117.68	113.96	108.55	107.52	102.6	100	104.11	108.28	99.078	101.53	110.59	103.66	105.17	110.28	106.31	105.76	107.9	108.35	103.62	108.24	101.13	104.44	107.79	111.03	107.45
99.774	96.784	101.96	90.751	98.795	100.72	95.774	97.998	103.79	105.25	96.111	93.196	101.92	99.112	98.025	95.172	100.52	94.799	105.66	93.451	93.577	102.6	108.47	107.67	103.57	95.239	96.566	97.356	94.106	100.84	97.715	104.71	97.549	96.031	97.588	97.839	93.251	99.67	99.385	97.924	101.64	98.585	101.13	105.42	98.687	98.953	100.26	102.55	103.23	96.151
105.59	115.37	101.79	106.84	101.87	114.27	108.71	103.02	104.37	105.43	103.38	117.27	104.47	103.99	115.69	110.89	113.21	109.76	108.62	110.22	105.72	107.41	110.62	106.04	114.7	108.83	93.743	103.5	106.72	106.79	109.34	118.86	112.32	109.12	120.92	116.91	101.13	107.67	110.46	94.111	110.65	113.41	100.48	103.64	110.3	103.15	112.92	103.71	109.29	113.75
107.29	103.32	105.45	108.61	100.98	101.41	110.9	99.496	106.45	104.43	113.53	104.35	104.81	104.15	104.11	104.2	108.52	99.884	109.95	101.5	102.05	112.07	115.97	108.67	102.77	96.863	99.936	115.01	111.27	105.89	102.13	98.157	106.49	106.55	106.07	104.13	119.67	103.25	110.02	104.39	100.89	102.51	110.49	105.02	103.34	96.068	105.38	109.86	104.2	102.15
110.98	100.96	103.62	104.71	100.64	106.55	95.618	108.08	110.7	101.59	98.041	105.52	109.96	103.32	107.81	105.63	111.6	101.48	104.2	103.71	108.74	106.23	103.28	114.48	99.884	106.48	101.96	113.68	105.76	107.71	104.68	97.294	109.74	113.45	101.18	106.99	102.56	108.02	94.661	103.86	100.93	104.12	97.422	108.9	113.16	114.3	107.73	106.74	103.03	109.88
111.33	103.74	105.22	101.43	101.71	104	108.92	105.4	106.79	111.29	116.27	100.74	106.37	110.01	107.26	106.22	103.81	104.78	106.28	109.13	107.16	104.64	97.097	115.56	109.03	108.99	112.94	100.19	107.14	110.57	107.25	101.66	99.733	104.21	99.592	101.05	111.45	103.91	113.68	113.28	106.23	112.16	103.93	99.293	115.96	106.4	102.15	101.11	101.71	107.75
116.46	117.24	108.15	122.82	107.53	116.67	99.787	106.4	108.19	106.85	110.65	112.53	121.1	109.29	107.29	108.34	103.53	110.01	111.91	112.89	105.03	110.08	116.52	105.33	108.95	100.77	111.99	112.48	112.64	108.83	117.49	103.57	108.84	106.02	110.9	110.6	115.44	116.06	100.76	106.41	103.89	120.63	114.08	104.8	107.26	111.41	104.07	110.21	111.33	119.24
112.84	102.94	108.58	110.07	108.63	109.12	112.02	114.88	116.17	107.99	105.44	97.506	113.91	112.54	108.93	102.58	110.31	106.6	109.76	113.93	114.2	103.44	104.9	106.22	114.68	99.209	109.88	116.66	106.74	111.04	112.33	99.809	104.26	101.87	107.3	109.85	109.19	110	110.83	106.02	114.15	105.08	107.59	105.76	109.85	106.37	104.64	107.32	108.33	103.33
98.851	106.6	92.63	103.76	92.67	95.45	99.794	95.09	100.95	96.593	102.11	90.216	88.66	97.065	97.962	97.276	108.66	103.89	108.11	94.931	97.28	102.56	99.812	95.478	98.289	92.956	97.732	106.62	104.16	92.329	93.854	88.444	93.612	93.513	99.793	96.577	92.231	98.212	94.963	97.03	91.814	93.343	99.185	99.751	100.94	113.38	104.2	102.26	99.848	95.88
114.69	110.39	109.3	106.35	112.69	113.41	108.03	121.38	113.78	115.27	123.77	119.11	110.7	112.32	107.42	99.195	113.8	116.39	109.47	110.41	111.53	112.96	117.06	107.46	107.02	112.19	111.7	111.91	111.76	115.75	110.66	109.51	101.37	112.73	118.91	111.16	110.7	118.38	108.18	107.42	111	113.67	108.39	108.6	114.35	103.35	108.63	111.52	110.68	110
110.11	103.48	111.67	105.71	100.67	106.08	101.92	102.4	104.63	102.67	100.7	105.39	100.69	106.7	103.5	115.29	111.84	107.17	105.8	113.31	99.601	108.2	108.19	105.7	94.847	106.82	104.42	112.49	108.86	101.81	106.42	99.844	102	102.29	105.56	115.04	109.91	116.95	106.58	108.84	110.17	102.88	101.21	106.3	99.014	109.12	108.8	106.21	102.08	105.81
100.74	100.82	111.34	100.03	112.48	109.56	111.73	109.6	108.77	106.26	108.71	107.14	100.61	106.54	102.62	108.11	106.45	102.75	104.15	113.09	110.28	107.45	104.02	95.921	100.54	107.18	105.2	112.35	94.462	103.69	104.79	98.585	102.33	105.29	107.72	106.07	103.32	106.12	97.653	101.18	103.58	104.22	106.9	106.39	104.36	113.06	110.41	105.87	106.03	96.503
98.412	96.714	94.353	96.353	102.03	92.04	100.31	92.961	101.79	97.892	94.033	91.172	102.56	102.3	97.392	97.942	90.483	93.41	103.05	98.617	95.075	97.264	98.075	102.71	94.581	95.856	91.897	102.65	100.62	102.06	97.653	93.351	99.379	97.127	100.13	94.975	95.214	98.45	98.475	96.766	101.19	104.06	95.407	97.236	99.845	89.737	93.367	99.519	101.31	100.39
104.9	105.56	105.94	113.05	108.61	116.56	115.05	108.44	108.1	115.63	116.37	104.18	116.34	106.52	102.18	103.4	109.08	101.95	108.48	107.04	110.79	100.72	122.47	109	112.5	102.44	111.51	109.06	114.64	110.94	107.65	110.12	100.91	102.02	118.37	104.39	113.82	112.45	109.31	107.85	106.32	117.83	109.45	111.48	114.92	108.21	109.81	113.54	111.97	109.58
100.59	97.144	102.07	103.99	109.28	105.54	102.14	114.4	108.64	105.65	104.99	102.59	114.43	104.18	106.34	100.98	99.696	100.62	106.76	102.07	100.92	105.37	105.35	106.35	103.2	110.98	105.57	99.31	107.62	105.69	101.53	103.94	119.3	96.968	99.049	99.685	103.77	98.574	108.89	112.94	103.92	103.01	109.57	109.71	106.79	104.5	108.21	113	111.91	108.54
92.36	85.514	91.812	101.34	98.3	91.324	97.865	91.627	92.437	89.336	101.61	94.243	97.907	102.61	103.23	99.138	99.017	95.185	103.81	92.163	93.238	94.043	94.796	96.145	104.28	101.43	101.63	99.982	106.75	98.005	97.242	100.71	98.169	93.112	100.14	101.23	100.39	98.345	100.09	94.608	99.447	103.07	105.89	97.35	96.666	94.998	97.407	95.462	93.97	94.273
99.315	102.79	101.72	102.33	109.62	100.34	101.26	109.77	105.7	106.13	102.56	98.183	111.99	110.25	107.06	106.68	102.23	101.8	101.45	109.91	113.89	107.22	104.41	104.53	104.73	110.31	109.79	104.92	111.56	108.98	109.91	114.4	101.81	103.7	108.65	113.22	110.16	112.96	103.77	109.82	116	101.44	113.93	112.72	103.42	107.4	107.81	103.14	113.15	111.97
117.12	97.376	106.69	103.9	106.23	104.63	108.16	98.207	97.147	105.28	100.48	103.59	106.98	116.9	112.5	110.56	111.48	111.23	106.78	103.69	103.09	114.05	103.41	110.52	110.4	104.15	99.417	103.73	107.79	112.22	116.26	105.7	104.2	105.14	103.59	108.79	109.05	109.98	110.94	114.28	111.22	105.87	109.18	105.18	104.05	109.2	99.865	100.46	111.52	113.77
107.49	104.79	107.73	105.55	113.95	109.72	109.47	110.34	101.77	107.32	102.84	114.62	108.41	112	100.69	115.77	117.3	114.89	115.64	104.89	106.52	107.55	105.56	113.23	115.06	108.48	111.3	110.78	113.43	115.17	109.64	111.04	109.54	109.9	100.94	110.73	114.83	105.34	116.38	109.62	114.64	113.98	112.35	108.59	111.26	103.37	107.76	102.98	108.44	105.58
97.55	98.906	106.26	86.46	107.73	99.882	96.379	103.18	101.83	94.344	94.195	96.724	103.74	100.21	99.953	95.12	100.12	99.221	100.18	93.829	104.12	98.653	91.142	97.928	95.284	110.91	98.652	106.27	88.799	99.768	104.22	107.02	101.93	98.075	100.72	106.5	102.79	106.32	103.29	96.424	100.89	94.593	92.699	101.43	102.91	91.436	98.416	97.876	96.465	102.39
96.759	102.11	98.634	104.17	97.911	102.21	102.85	97.556	104.23	106.19	107.76	96.839	108.8	103.25	99.738	96.229	96.222	103.67	114.86	105.56	102.65	102.38	108.46	99.597	110.38	100.31	94.684	103.29	104.62	100.29	106.8	107.72	112.76	109.09	98.944	108.73	98.263	104.41	101.88	104.11	95.242	101.93	104.4	100.22	100.75	109.36	94.924	96.903	90.89	105.14
103.39	108.95	100.25	108.76	105.98	103.76	106.57	99.052	110.53	106.68	109.82	112.4	100.07	102.85	102.91	106.98	108.95	105.97	113.21	108.71	105.94	111.35	102.52	109.52	95.238	105.53	99.277	105.01	107.2	109.35	108.65	106.65	98.319	105.64	96.73	105.52	101.19	111.47	100.94	96.844	108.7	108.28	107.05	110.16	108.06	110.55	107.53	109.48	112.14	120.66
106.21	109.9	99.077	110.85	109.5	108.13	114.16	96.744	103.5	117.1	103.63	110.28	106.01	104.72	104.12	99.881	94.479	114.69	105.36	102.4	111.16	111.95	108.01	110.16	98.72	105.37	107.39	103.01	107.3	108.4	116.6	113.22	102.83	115.88	105.19	114.11	105.31	106.1	106.6	103.58	108.8	99.21	107.12	106.17	101.87	110.15	109.51	114.39	104.25	102.47
101.56	106.33	105.64	115.44	104.1	111.5	104.2	107.86	103.1	113.17	98.494	104.36	100.86	104.33	97.325	106.55	114.82	104.23	110.58	108.78	100.64	109.85	98.161	114.26	106.05	106.85	105.55	98.691	108.77	112.33	109.17	101.29	101.05	102.67	106.23	102.09	104.06	106.66	104.91	113.36	107.58	97.481	115.67	101.92	101.47	104.28	107.13	110.66	117.08	104.39
105.63	103.77	107.37	108.81	100.71	111.96	105.9	109.55	99.065	104.96	108.15	110.83	109.31	107.27	105.67	111.49	106.39	112.77	111.63	111.49	108.8	108.68	103.2	113.6	114.94	113.2	115.61	104.04	101.43	105.37	108.93	108.35	113.39	108.45	112.35	114.1	116.11	113.56	109.47	109.44	112.9	101.34	100.94	106.57	118.65	106.29	113.59	109.72	107.51	106.81
110.1	99.291	102.76	105.18	107.95	103.41	99.657	103.3	103.83	102.05	95.017	107.89	111.86	101.84	107.63	105.07	105.48	113.46	106.94	107.08	107.24	110.64	114.18	104.86	103.49	102.61	107.54	113.49	107.86	105.21	97.641	101.42	114.47	106.71	107.62	105.59	111.5	116.04	107.82	112.09	107.36	104.91	100.89	105.92	104.19	100.77	100.13	111.02	105.55	106.8
96.775	102.25	110.07	98.676	104.53	106.25	101.67	96.209	104.05	107.28	119.44	109.64	104.8	112.67	108.78	108.36	107.14	106.56	112.75	102.28	104.74	109.73	99.309	110.78	109.84	105.68	104.03	100.06	105.68	104.19	102.91	97.226	101.38	106.51	114.14	103.4	99.736	113.02	102.14	103.68	104.46	102.53	101.44	103.4	110.51	99.544	110.54	110.33	99.757	111.98
111.89	122.62	112.29	107.98	104.57	104.07	109.44	107.93	112.8	109.82	116.83	109.4	99.032	114.69	117.72	121.63	115.25	109.57	114.55	109.46	107.75	110.61	110.55	113.35	114	118.1	113.22	108.98	111.55	109.53	108.75	109.62	108.27	107.2	102.27	105.24	111.58	110.32	110.26	106.04	114.5	112.93	110.83	111.33	111.21	112.97	110.28	103.54	115.75	103.69
108.3	108.47	105.38	111.27	110.27	101.99	96.384	110.01	107.51	105.94	112.89	112.53	113.74	99.956	107.72	117.47	94.09	111.77	108.48	104.32	110.32	106.04	111.15	108.55	101.66	104.99	99.338	103.73	104.9	107.37	108.27	99.706	102.27	108.49	109.43	112.07	108.19	104.22	100.53	103.3	99.861	103.16	98.269	105.26	114.21	102.46	111.63	105.71	115.27	109.41
95.802	95.367	91.602	102.89	94.194	103.37	93.42	107.49	108.55	99.45	103.39	99.518	97.036	100.46	107.3	106.11	103.95	103.46	101.46	96.421	102.22	105.22	103.67	99.851	100.4	96.219	96.137	100.53	93.969	97.755	109.86	99.928	96.073	91.868	102.86	98.214	101.29	102.63	101.83	97.786	103.88	109.64	95.314	100.87	100.01	103.27	99.739	96.552	101.77	97.022
100.08	112.42	103.18	101.05	105.03	108.65	108.71	99.512	110.9	111.18	110.97	102.35	103.43	105.94	112.49	106.84	104.8	106.67	107.73	108.24	94.336	108.68	108.01	96.95	105.84	101	103.52	104.29	109.64	106.86	110.05	101.61	105.48	103.57	109.93	105.99	106.4	113.46	112.49	104.56	100.26	100.23	104.32	107.19	106.4	112.48	107.02	104.7	104.16	109.53
111.37	111.13	109.88	102.86	103.02	98.663	108.88	105.32	107.35	99.997	112.44	108.96	106.6	112.79	101.41	106.71	112.53	99.966	106.42	103.04	111.6	101.16	111.74	108.34	112.86	108.07	107.01	104.84	96.952	103.5	103.74	110.9	105.95	111.2	108.48	108.24	102.35	103.26	110.07	105.61	112.69	102.79	97.883	103.49	94.791	102.41	112.95	112.34	101.89	107.12
110.53	105.24	100.76	112.09	103.75	98.414	105.5	102.84	104.94	109.31	114.59	109.58	102.13	110.88	108.68	103.53	106.96	103.34	106.41	102.11	110.67	99.602	107.29	116.32	106.73	100.62	104.05	105.88	105.5	104.5	94.775	105.23	104.24	102.57	107.58	97.476	100.16	103.3	106.32	110.62	102.9	101.62	108.13	111.14	105.6	103.46	103.19	107.95	102.71	101.76
102.61	110.89	108.55	102.7	105.68	104.84	107.19	112.07	105.42	95.364	102.37	102.15	111.98	101.95	112.67	109.52	112.63	108.5	106.91	100.05	102.82	103.8	113.66	93.387	102.83	110.35	106.7	100.5	108.44	105.45	101.98	108.29	102.02	110.03	105.3	108.05	93.043	102.04	105.8	104.92	109.21	92.034	106.24	106.48	107.39	104.62	108.47	101.71	112.59	108.07
95.603	100.47	98.911	103.06	94.711	91.915	93.898	102.09	89.065	91.713	98.216	99.086	96.137	97.649	99.332	94.15	100.76	94.817	96.645	93.891	107.19	94.293	107.58	95.202	99.756	96.458	103.9	101.13	96.262	94.147	93.703	94.83	100.59	99.009	99.195	95.849	95.834	104.55	102.86	90.596	96.621	99.419	104.21	96.584	98.776	97.926	98.211	99.602	92.854	102.02
112.09	109.41	107.79	110.2	100.78	104.72	108.22	102.56	109.62	103.79	108	115.65	98.219	103.55	109.6	107.08	108.17	102.16	106.33	106.25	108.98	102.27	100	108.28	111.31	109.49	109.24	112.01	99.658	108.34	105.12	111.16	110.68	103.86	108.46	116.4	108.85	114.03	105.55	102.21	98.676	113.75	103.25	104.54	99.94	106.38	102.83	115.1	104.86	111.98
100.19	98.932	99.669	94.263	101.33	92.269	97.521	93.321	102.13	103.55	97.905	105.17	100.97	108.98	92.978	103.12	97.629	89.282	95.254	100.67	99.102	101.15	97.969	93.222	92.444	97.479	103.86	94.363	88.188	105.66	90.949	100.06	93.035	104.43	98.016	100.09	109.69	102.06	100.14	99.472	92.993	97.744	98.459	100.39	102.14	91.999	95.084	89.047	101.76	98.91
93.599	107.65	103.59	97.727	104.77	110.99	100.81	99.269	105.52	100.02	97.157	103.22	98.513	103.68	106.99	106.61	104.1	99.827	101.29	91.399	103.19	102.73	104.61	106.13	92.815	104.44	96.262	95.812	97.774	107.04	98.662	102.1	109.56	102.68	96.847	105.06	106.06	104.23	96.351	108.69	109.24	99.342	106.94	106.43	93.602	105.78	110.27	103.36	109.73	100.61
101.86	96.975	105.11	99.489	87.638	100.33	98.035	101.96	105.08	99.603	107.46	93.957	101.64	90.111	100.44	103.86	105.23	99.011	103.64	102.23	94.993	97.221	92.568	93.608	94.27	104.13	104.21	101.66	105.45	100.71	99.332	105.48	92.83	106.82	104.84	106.25	97.499	107.56	108.95	96.42	95.222	97.71	101.38	102.24	103.2	98.611	108.23	103.1	101.55	110.25
103.12	105.41	108.25	110.1	110.63	104.9	102.46	114.32	107.66	110.34	104.99	106.8	105.95	112.44	110.8	109.88	106.22	108.09	110.58	102.27	107.4	106.47	100.73	110.69	115.79	111.41	120.06	108.26	107.66	106.62	108.19	106.53	118.67	112.98	109.91	105.69	104.88	110.49	110.29	110.54	117.96	107.02	110.41	118.34	113.37	106.04	99.386	117.67	116.91	107.69
107.2	108.26	110.04	101.34	108.87	103.92	111.13	104.02	96.463	100.26	107.47	97.704	102.32	102.09	106.19	109.73	105.76	93.91	109.56	108.07	112.25	107.98	109.86	107.06	107.04	104.8	98.633	109.22	102.1	101.95	102.52	108.28	108.53	107.58	96.834	102.76	104.32	102.2	99.806	94.685	110.29	112.65	112.27	102.62	102.2	102.83	104.54	102.84	108.04	110.41
112.82	94.77	109.46	110.17	108.59	106.13	103.65	102.41	109.18	108.77	106.6	100.62	115.24	104.54	114.83	106.03	111.95	102.38	108.49	110.59	111.06	113.84	105.59	108.72	106.72	111.12	111.34	98.06	106.84	111.88	104.92	111.98	105.55	108.94	104.28	107.57	106.83	114.72	107.72	118.96	108.07	105.27	101.79	112.1	109.04	110.49	109.99	107.5	109.18	97.825
112.99	103.47	100.49	116.75	117.28	105.22	114.7	119	105.67	120.41	109.84	108	113.72	112.4	105.34	111.9	112.48	109.54	105.29	114.55	113.4	97.112	97.651	113.96	112.88	101.11	101.66	104.94	101.32	114.87	112.38	105.92	114.08	121.96	112.56	113.43	115.64	104.63	103.99	113.67	102.72	110.46	107.41	116.34	111.93	113.06	103.68	115.41	108.2	111.95
112.47	104.49	104.27	114.07	105.89	99.781	94.891	112.65	108.13	101.98	101.01	92.019	97.165	110.01	105.72	107.83	105.7	105.69	99.681	99.655	103.25	101.12	103.51	103.11	99.873	97.601	109.51	104.85	104.58	97.164	103.1	106.36	107.11	114.92	99.627	104.99	102.31	115.74	101.4	106.36	102.61	98.405	111.04	105.06	101.56	110.09	106.55	99.294	114.94	109.89
102.24	102.42	95.36	93.533	91.883	92.272	97.191	96.759	97.13	98.859	100.95	100.07	99.136	91.928	105.34	102.71	103.52	99.589	93.007	101.22	85.305	92.784	95.585	99.332	99.165	96.44	98.827	97.399	98.067	100.78	104.4	100.4	100.59	99.756	93.22	110.98	101.08	94.457	93.275	95.839	94.484	96.735	101.59	97.213	108.92	94.119	98.359	82.596	96.074	96.803
111.19	106.07	113.85	110.07	107.7	110.69	111.63	110.93	104.3	114.01	110.42	110.81	108.56	110.76	104.2	104.71	119.36	103.86	107.97	110.84	108.02	119.37	109.44	100.05	108.05	109.87	99.338	109.11	113.97	114.52	108.92	105.18	112.35	103.49	104.28	122.51	105.48	114.22	107.99	99.563	109.57	110.59	108.71	108.1	106.71	110.53	109.41	114.61	106.33	106.05
102.26	116.4	110.81	103.61	103.22	97.809	99.227	101.38	101	105.13	102.2	102.77	101.62	111.36	117.45	104.21	112.06	112.93	110.66	104.81	123.95	108.05	104.95	109.84	101.54	108.13	111.33	98.8	111.77	98.959	106.84	109.53	112.61	112.25	107.17	107.09	105.2	103.72	101.06	97.538	106.54	106.02	108.94	103.7	111.51	106.19	104.7	107.91	99.235	119.27
106.71	115.88	95.661	107.32	113.74	109.18	107.24	103.95	111.09	103.68	107.93	107.02	108.61	108.46	105.72	99.69	111.32	106.62	110.02	103.47	113.76	94.256	107.1	109.44	99.591	106.14	111.68	109.88	114.22	103.65	106.15	114.44	110.14	103.25	105.78	102.37	102.21	105.49	110.91	103.18	103.57	106.56	106.85	107.31	110.92	115.99	103.04	104.24	107.42	106.2
110.47	104.07	109.4	112.83	108.01	113.29	112.63	109.85	104.68	103.31	107.12	104.9	100.53	113.07	114.75	110.73	110.3	107.51	106.37	109.85	108.37	108.65	100.82	107.88	115.4	104.3	100.36	110.29	104.02	110.6	103.57	101.96	106.06	108.12	107.57	114.78	101.84	100.07	99.879	106.81	102.64	91.292	114.33	107.3	107.33	110.68	110.92	112.65	114.73	113.27
104.81	101.51	111.83	108.62	104.42	113.97	100.96	106.21	104.33	105.81	104.78	113.48	106.9	103.12	107.35	96.851	109.42	97.894	109.01	102.09	111.22	112.84	106.08	98.4	110.81	108.72	111.71	105.81	106.5	105.3	100.74	104.5	102.52	104.49	108.07	101.45	113.19	106.26	105.12	106.49	104.83	112.65	111.74	102.33	108.71	99.864	107.54	103	106.28	106.39
117.28	109.35	108.88	107.83	111.91	112.91	104.15	113.17	105.34	106.79	109.16	107.44	97.528	108.28	109.55	112.19	110.15	99.611	106.44	109.7	116.27	109.81	109.27	105.18	107.75	100.83	109.84	103.11	109.72	106.74	110.44	110.72	108.93	99.978	97.444	99.621	105.39	100.29	108.63	99.591	115.43	103.53	117.9	118.34	110.47	112.33	102.7	102.22	113.22	108.82
96.919	101.06	95.053	101.38	104.09	108.05	98.306	108.01	101.13	102.36	108.15	99.618	94.746	98.787	107.23	96.028	98.338	106.02	95.982	97.077	96.019	91.462	101.15	91.14	108.47	92.495	101.23	105.86	106.63	100.28	98.125	98.713	104.37	102.96	96.463	110.12	98.422	96.842	105.08	101.34	97.948	95.47	96.679	100.67	110.29	104.49	100.84	99.714	101.32	103.53
107.98	109.79	100.37	110.53	110.14	107.99	103.77	93.81	107.57	103.95	102.14	109.78	100.35	107.33	105.99	104.48	110.06	101.9	105.55	103.38	101.85	105.65	101.77	108.54	92.59	106.93	106.1	108.65	111.27	95.256	95.955	106.68	102.21	107.88	102.9	109.35	100.97	104.38	97.072	102.01	109.47	109.62	100.45	110.35	111.8	112.88	110.01	106.57	109.2	115.47
112.27	111.06	109.05	104.8	111.84	111.91	112.95	109.99	112.37	114.68	116.72	110.45	98.818	113.17	106.17	107.12	99.428	121.11	106.99	108.12	112.28	111.78	107.43	111.74	103.04	98.367	119	112.55	109.26	110.91	109.59	103.09	112.28	105.64	103.39	100.13	104.95	109.2	99.94	105.07	103.71	109.08	109.13	113.09	104.31	105.34	106.88	106.07	108.41	112.45
109.08	107.97	111.3	99.304	102.02	111.45	104.63	103.07	110.52	101.51	107.44	106.37	104.13	97.83	107.47	111.08	111.45	109.19	110.4	113.81	117.23	111.94	106.82	110.27	109.42	113.4	102.11	107.94	112.35	112.16	105.88	110.14	108.38	111.03	104.09	106.58	112.07	106.09	99.797	106.46	107.35	113.61	117.19	105.08	111.57	110.33	104.56	101	110.69	109.34
101.33	104.91	103.73	109.36	108.98	104.53	100.12	103.66	103.15	109.5	102.01	108.26	101.73	101.67	98.647	109.12	105.63	89.679	106.28	109.28	107.43	101.17	105.87	106.16	103.28	116.72	101.43	101.5	102.95	112.04	108.32	101.08	98.266	105.15	111.1	100.69	98.762	111.25	102.89	105.9	103.58	95.862	99.043	106.17	107.61	106.19	95.307	107.86	102.53	97.29
110.49	109.86	113.48	122.81	103.01	106.46	92.905	103.18	106.18	103.46	104.03	105.32	99.202	105.27	96.237	114.25	100.26	109.1	107.6	107.65	101.77	113.02	104.45	101.36	99.986	101.67	107.9	108.1	107.41	104.37	106.04	101.11	106.96	104.19	107.03	111.66	105.09	106.97	105.43	106.28	96.004	103.82	109.88	107.77	98.966	104.28	107.08	103.3	106.85	105.72
101.45	101.57	104.39	96.528	111.15	104.83	110.07	112.08	112.54	103.39	109.73	103.67	104.46	107.12	115.76	107.91	97.824	100.47	104.29	103.2	113.44	103.01	104.08	105.53	102.94	105.29	105.64	108.13	109.18	107.22	104.25	105.01	107.83	103.15	105.65	96.032	107	104.11	96.973	112.21	101.69	103.71	107.82	104.25	103.28	106.21	105.92	104.28	111.46	104.13
111.12	125.14	106.46	111.12	114.08	112.59	101.26	117.33	108.58	113.12	101.75	110.67	107.61	103.26	107.87	100.75	103.06	113.28	105.87	108.88	111.14	105.16	107.96	102.82	105.49	109.54	105.67	110.32	115.13	108.3	120	120.01	112.06	112.49	101.78	104.04	110.74	104.61	111.08	114.6	107.38	107.73	101.71	110.73	108.43	113.93	116.6	112.16	113.05	115.52
90.359	96.85	107.38	96.503	95.685	103.76	100.74	97.6	104.21	108.64	98.302	105.92	100.81	97.256	104.8	102.65	102.52	96.427	100.27	99.387	97.419	104.09	106.74	93.377	102.86	105.12	101.73	99.131	90.863	94.816	104.47	98.194	99.929	100.97	105.71	103.72	106.03	96.332	102.45	104.32	109.52	101.69	104.93	100.98	98.924	95.586	101.5	100.12	97.597	94.967
104.08	101.54	103.42	92.357	97.535	97.329	103.42	91.317	91.598	91.306	92.26	104.33	94.032	95.473	91.791	95.91	94.795	94.739	85.673	101.18	92.513	93.204	98.534	100.1	91.113	105.81	91.499	92.974	98.839	92.186	96.866	95.868	99.42	99.207	96.737	96.253	99.702	97.335	87.918	105.27	99.259	109.53	104.47	107.91	96.826	98.279	100.44	98.653	100.94	93.74
107.36	107.41	106.11	104.2	112.16	110.75	100.63	104.54	102.56	103.66	114.11	106.09	103.23	108.9	106.8	106.39	108.64	98.552	99.367	100.68	109.95	100.04	108.08	109.24	108.82	114.48	113.79	111.06	109.55	102.97	104.67	102.44	110.57	99.241	100.23	102.71	108.06	104.81	111.94	99.217	105.41	109.39	108.71	115.19	107.79	114.1	116.02	115.83	108.61	115.9
106.41	115.56	100.41	111.6	104.79	107.41	103.31	110.72	109.4	109.59	108.9	104.76	105.28	96.705	102.56	108.66	102.16	98.833	110.32	112.28	104.98	101.94	105.9	108.91	105.2	104.42	107.57	108.32	113.77	98.592	108.08	110.34	99.905	109.63	109.94	108.55	106.46	101.64	101.12	107.84	109.59	104.84	111.3	100.28	105.06	109.47	103.21	100.61	110	97.185
97.038	108.38	88.854	98.543	94.794	95.196	98.383	99.247	89.82	103.45	92.926	94.533	105.61	102.54	100.75	102.8	105.6	106.72	101.87	102.82	94.235	105.09	103.6	99.582	96.395	96.818	97.296	94.679	99.546	101.44	92.361	95.108	101.16	99.344	103.26	99.681	98.164	107.8	104.28	99.088	92.758	102.65	94.625	93.449	94.618	98.143	105.48	100.3	101.08	97.624
95.503	112.49	106.62	111.31	107.33	99.73	111.9	117.94	105.43	108.97	104.57	102.26	107.55	108.59	113.23	104.92	103.19	102.1	103.01	110.45	114.24	105.21	109.31	111.45	97.064	105.44	110.93	109.56	105.28	108.83	104.02	100.71	113.48	105.09	101.48	100.08	119.74	112.12	103.57	100.24	110.99	103.37	100.34	103.58	104.78	101.56	104.9	106.82	112.92	110.59
103.79	101.48	108.42	104.88	100.7	99.286	102.99	106.37	107.93	98.303	112.63	105.24	105.35	112	99.311	110.48	107.26	105.15	106.42	111.16	111.47	107.95	106.41	114.26	110.33	99.625	103.85	103.38	102.76	101.72	111.85	101.89	106.76	105.49	117.03	109.52	107.54	114.82	116.15	100.96	111.66	103.47	107.26	106.25	105.91	113.77	102.54	108.54	108.38	99.062
111.01	109.17	105.18	104.12	107.33	114.28	109.89	102.99	102.01	115.32	107.53	105.59	108.07	107.95	111.47	107.11	101.21	103.07	116.76	114.32	110.99	112.2	107.12	111.71	110.71	99.131	113.69	98.014	118.06	107.57	112.72	110.28	102.17	108.12	108.25	103.73	102.65	103.95	106	115.8	104.65	114.72	106.6	104.59	106.94	108.5	106.81	110.53	104.21	115.28
108.29	106.22	106	111.21	104.95	103.89	110.48	113.09	110.6	110.54	100.99	109.06	109.11	98.057	115.22	106.89	107.61	99.318	103.27	106.33	99.205	114.72	112.8	101.95	103.75	115.17	108.6	100.27	102.89	108.2	108.37	105.77	104.91	108.06	109.58	114.22	103.59	105.47	111.49	111.2	105.63	107.59	112.95	99.92	110.36	112.89	102.46	117.06	111.76	107.03
90.975	106.53	103.66	97.052	101.3	107.11	105.9	106.49	105.98	94.604	101.79	90.586	110.07	89.029	96.121	96.608	95.951	98.955	109.11	102.36	98.609	99.828	100.71	101.54	98.746	101.75	99.859	106.62	91.406	101.63	95.498	105.94	96.433	99.018	95.447	101.76	100.86	98.66	105.61	105.48	106.82	99.843	104.02	104.58	108.42	99.576	101.27	104.69	100.07	104.87
100.31	108.79	107.45	108.13	108.47	106	111.21	103.88	96.529	108.31	99.883	105.5	102.8	105.12	109.06	107.99	100.52	103.29	108.76	104.43	98.042	110.99	108.08	111.75	101.31	109.22	102.93	104.21	110.31	100.85	100.57	106.65	104.47	103.85	106.04	105.77	105.1	98.987	111.57	106.62	110.17	102.44	104.05	110.96	105.93	100.79	99.432	108.37	103.97	94.791
113.48	105.51	108.75	94.786	103.53	106.82	105.77	101.31	109.65	100.3	95.86	117.26	109.27	95.402	106.39	102.77	107.5	117.84	101.59	103.2	109.2	101.99	108.74	96.841	102.8	105.07	114.93	98.581	112.86	111.16	97.147	106.85	110.64	105.89	105.03	97.374	106.95	104.29	97.45	112.04	103.85	108.04	100.46	100.16	107.72	110.36	105.68	101.27	102.1	109.62
95.764	93.433	97.891	87.995	89.574	99.345	99.928	99.858	106.09	104.26	94.813	99.051	95.106	95.024	102.32	102.74	94.612	93.923	105.23	102.41	98.648	101.8	100.87	94.541	97.417	97.04	102.53	98.721	91.564	96.762	97.529	103.06	95.192	99.421	101.74	97.217	101.57	99.343	108.47	94.932	92.621	91.582	97.632	93.445	95.835	100.15	94.046	91.511	96.496	95.421
103.79	107.21	106.44	103.85	112.26	108	109.58	112.43	105.53	108.31	98.322	109.55	107.95	107.65	103.83	107.42	100.7	105.84	101.16	112.02	116.69	105.23	112.67	107.33	101.96	104.81	99.959	102	109.26	108.07	105.34	99.156	107.67	106.72	102.22	112.24	103.19	111.7	107.96	104.62	103.5	108.13	108.81	113.48	108.18	110.99	109.09	101.27	111.89	102.91
100.34	93.317	103.19	96.464	101.65	104.49	103.86	100.2	105.48	101.59	107.04	100.32	89.25	101.47	97.977	100.11	102.84	97.013	95.747	102.43	105.83	105.84	97.933	98.541	96.776	100.5	95.983	107.97	98.145	103.33	98.105	101.64	96.188	91.068	100.27	99.893	105.65	105.32	98.559	104.21	95.018	105.88	97.117	98.422	97.841	101.61	96.888	98.917	103.1	98.99
104.23	111.81	108.74	109.67	112.38	110.52	103.04	108.65	98.87	104.33	115.09	115.44	102.6	100.13	110.87	107.9	108.81	99.523	112.3	103.33	107.1	103.1	107.57	103.18	104.16	107.88	112.05	109.21	114.94	114.3	112.97	100.36	107.96	103.18	111.95	110.05	110.96	108.94	109.09	108.58	114.04	106.54	102.46	112.55	112.2	106.41	106.69	108.31	109.78	106.39
104.4	98.63	107.91	97.925	100.12	96.256	101.05	97.472	104.38	101.42	92.153	97.288	101.87	92.297	100.81	102.27	94.761	102.11	104.79	96.218	96.104	109.32	101.42	101.76	102.85	103.75	101.7	88.726	99.68	108.46	102.53	96.304	104.09	99.665	104.23	98.228	109.07	100.41	98.995	96.491	94.791	93.59	102.49	105.38	102.73	96.041	98.393	96.118	98.598	102.51
106.52	103.36	104.29	105.73	114.56	100.51	104.47	102.13	114.41	107.03	108.22	109.69	111.44	109.07	118.09	111.19	110.13	109.1	110.82	109.05	116.35	108.91	99.388	115.38	112.42	110.91	113.65	102.15	101.8	112.17	111.31	112.97	105.65	109.8	103.6	102.39	113.79	104.49	112.23	110.93	100.8	102.57	101.42	111.34	112.97	113.73	102.17	105.67	111.73	103.43
110.82	111.59	110.37	119.99	110.85	110.95	107.41	105.57	107.16	116.48	107.24	116.7	102.32	106.78	104.3	108.77	110.48	102.64	105.44	107.57	102.74	111.68	121.88	112.29	97.118	108.66	104.57	102.7	99.628	117.6	109.1	110.21	109.99	116.79	107.83	110.93	98.383	108.9	106.11	93.719	109.29	104.2	101.34	108.22	109.28	108.92	106.59	112.85	105.85	107.64
106.58	111.6	97.285	105.79	118.08	106.27	99.877	106.01	116.55	116.93	107.09	102.24	98.623	110.59	111.41	102.7	112.64	97.888	107.29	109.69	112.03	106.74	116.99	109.08	107.1	103.91	105.21	103.23	107.75	110.85	105.77	109.38	107.5	100.87	106.06	103.58	107.71	107.55	111.04	110.43	107.13	107.22	110.96	107.07	104.32	105.84	99.608	102.98	101.06	103.65
107.33	100.67	102.82	96.127	91.774	103.9	103.83	102.7	102.12	96.757	91.688	90.174	102.54	97.325	95.54	98.072	97.132	104.23	100.92	98.579	98.286	95.967	96.928	96.527	92.947	100.39	97.008	103.53	93.926	100.67	96.871	92.186	101.76	89.882	101.95	105.49	98.234	97.206	107.71	96.408	96.007	99.792	92.098	97.55	99.588	106.48	95.916	94.296	95.46	106.18
94.912	107.38	100.57	105.62	107.01	102.85	107.73	104.59	107.64	106.41	105.23	106.5	102.28	107.76	105.98	104.53	109.3	107.12	107.92	103.95	100.99	113.8	106.79	106.99	104.72	105.19	105.8	110.05	108.35	118.85	106.94	108.52	107.48	108.53	108.62	107.01	109.84	112.84	109.57	105.22	99.901	109.82	107.48	105.54	113.77	104.25	110.48	99.451	109.11	107.13
104.26	110.14	110.48	101.71	105.51	106.4	106.89	108.98	110.39	104.88	104.89	104.48	103.79	108.27	103.44	102.84	116.68	103.13	104.8	107.98	98.712	114.52	104.9	107.7	110.91	109.84	110.68	110.65	107.42	103.19	116.51	96.152	111.95	111.84	102.57	102.71	115.03	100.85	107.93	104.59	106.97	101.22	110.74	108.36	107.12	102.63	114.46	105.58	106.43	110.91
99.789	107.32	107.25	105.35	113.54	106.19	104.59	99.847	102.49	107.06	104.65	104.28	104.69	111.07	107.07	108.44	104.91	104.6	108.62	108.76	104.2	101.16	108.14	102.53	107.3	102.67	104.88	103.15	105.61	115.12	109.75	107.74	106.74	104.07	100.79	94.54	101.53	105.57	103.93	103.69	105.68	110.66	111.62	105.89	113.43	105.31	111.5	108.35	107.48	102.5
116.68	120.06	110.94	112.28	106.18	118.79	103.54	107.44	101.82	111.93	98.052	108.37	109.5	107.86	109.03	110.73	99.322	109.14	105.85	110.48	111.72	102.3	106.49	108.91	103.32	106.81	106.19	103.84	112.47	103.42	113	109.69	110.62	106.71	104.66	104.71	117.76	119.36	106.25	110.53	111.96	100.64	95.607	106.8	111.01	104.03	104.1	109.63	106.79	106.87
100.59	100.78	93.712	105.56	100.85	98.936	112.84	95.374	101.45	103.44	98.879	110.35	95.363	104.3	102.89	106.2	98.378	103.28	102.8	106.47	102.77	108.17	105.49	100.92	98.949	98.903	98.188	108.48	103.17	108.26	100.64	97.315	102.52	109.66	98.411	99.502	97.802	105.64	100.16	100.96	98.956	105.57	104.22	99.583	100.01	111	99.306	105.74	102.56	103.47
115.04	114.54	103.83	113.62	122.78	111.81	106.96	113.01	113.78	108.71	107.91	106.96	96.254	108.36	105.52	101.91	111.15	107.94	105.33	112.07	110.84	105.46	97.73	116	103.76	104.82	116.7	108.59	107.1	98.624	112.54	110.69	112.96	109.26	108.15	102.78	107.72	103.45	111.64	109.23	112.05	113.62	111.31	106.9	110.08	118.49	106.22	108.74	112.38	106.88
102.54	104.83	95.465	104.22	103.26	98.766	102.38	88.898	97.35	88.945	102.36	97.314	109.31	104.09	92.21	90.206	96.26	99.488	108.63	94.021	104.46	96.006	96.621	101.17	105.87	100.51	100.13	97.663	109.02	100.42	96.82	92.613	104.45	104.1	99.622	104.16	105.76	96.426	97.429	96.275	107	102.38	102.98	103.41	109.95	101.08	100.45	98.276	105.79	97.717
100.71	97.166	101.21	98.551	96.279	101.24	102.2	86.8	94.928	101.49	104.51	100.43	93.63	101.84	99.841	103.27	92.742	94.896	106.18	90.532	96.944	97.572	96.707	105.71	100.27	92.142	100.23	103.35	109.19	102.41	103.42	92.623	90.952	98.407	100.17	104.64	98.886	92.209	104.04	100.39	95.707	100.33	106.71	90.778	102.37	105.97	97.484	94.845	102.49	100.18
109.31	98.349	99.239	111.6	108.38	111.97	106.4	108.18	96.348	104.59	104.29	107.61	107.34	96.883	100.28	104.74	104.65	103.87	111.16	101.34	112.49	104.68	104.76	112.29	106.57	107.82	98.472	107.72	105.07	99.639	103.88	101.73	101.04	107.41	104.48	103.87	107.43	98.083	110.93	107.72	107.56	113.21	102.23	101.17	99.16	104.11	106.18	103.26	107.42	98.573
92.569	96.107	105.76	105.03	92.329	94.409	105.09	99.139	98.325	98.479	85.288	102.5	95.249	103.29	99.003	93.979	94.697	102.53	93.898	98.389	98.23	99.903	92.93	92.348	100.72	88.231	97.955	95.342	95.638	94.24	102.08	103.22	89.32	101.74	101.75	97.257	96.072	89.289	95.178	97.205	103.49	104.44	92.621	97.306	93.257	97.846	99.649	96.804	103.62	93.143
111.34	101.13	103.15	108.69	99.367	102.34	103.25	99.906	97.953	102.81	98.696	99.222	101.9	100.67	109.66	98.4	101.89	99.786	105.22	103.32	93.513	113.22	98.032	106.39	101.69	100.74	106.94	106.04	99.998	104.53	106.5	96.297	107.34	107.01	98.974	100.99	104.67	103.05	104.15	98.87	97.927	104.91	99.326	99.872	102.42	101.07	97.072	108.46	102.79	101.13
111.72	110.77	103.47	106.02	115.02	110.41	108.12	107.13	108.79	99.981	110.3	106.42	108.79	101.86	111.35	100.89	103.4	105.22	101.08	110.92	106.92	104.39	110.07	110.33	106.48	93.685	98.934	116.21	101.59	97.88	105.35	106.42	109.6	108.93	97.611	104.11	104.2	111.51	106.67	104.25	113.76	106.81	106.35	106.63	101.54	108.51	103.54	108.32	110.77	99.228
109.08	112.53	114.12	108.88	108.14	113.1	108.08	108.55	111.53	105.46	110.15	112.9	102.51	110.4	113.94	115.19	103.19	111.84	106.73	104.03	111.96	109.39	113.33	116.09	99.435	111.72	109.07	114.51	109.79	115.9	113.6	104.56	118.3	108.39	112.34	108.85	114.79	114.79	109.16	125.21	109.19	110.13	107.23	113.9	114.18	107.5	108.2	107.54	110.14	116.92
109.17	111.32	102.37	111.09	112.67	108.26	113.29	103.72	112.09	109.84	112.19	114.2	114.77	105.72	112.9	105.12	105.98	109.47	103.98	114.72	109.02	110.19	99.893	113.06	102.27	113.44	113.57	102.92	111.58	124.59	112	96.728	101.34	109.88	105.17	116.93	108.87	106.9	122.72	107.17	112.77	104.38	113.02	109.58	109.08	107.95	106.22	110.82	112.82	112.12
98.336	102.2	97.426	107.22	105.15	103.33	102.69	102.26	89.729	99.972	96.416	95.758	103.01	100.62	105.94	108.76	98.402	104.51	97.65	93.021	98.073	102.13	99.216	103.43	101.07	102.67	100.79	103.69	92.878	95.884	93.446	102.33	102.03	99.8	106.42	103.01	101.78	96.535	100.38	98.039	96.636	91.529	96.202	105.81	103.94	93.68	96.459	97.697	92.132	96.313
96.615	102.7	111.66	106.1	108.53	106.49	106.27	115.59	110	102.58	96.362	104.09	108.44	107.74	102.63	102.18	106.55	109.14	107.08	106.49	108.74	105.24	104.62	100.9	107.14	109.77	111.72	111.26	100.15	112.07	99.283	105.49	98.211	104.81	111.13	109.85	100.54	111.25	103.58	105.02	107.59	108.5	104.95	103.39	104.58	112.66	100.67	103.95	111.19	108.1
108.83	103.51	106.67	101.76	109.07	117.01	101.41	102.52	108.8	108.55	100.97	105.56	115.77	107.05	107.3	111.53	114.34	99.577	105.72	105.38	110.93	96.138	107.49	107.5	106.06	105.4	98.865	113.71	108.66	102.87	104.09	105.4	107.65	110.21	112.49	102.57	110.27	107.39	102.17	111.81	105.05	105.2	103	100.64	111.86	104.92	99.953	111.49	92.165	106.87
117.11	108.75	104.98	101.56	101.64	108.49	99.452	111.46	111.04	106.66	101.83	113.66	105.54	96.584	106.15	99.092	101.01	109.46	106.28	99.322	114.18	102.27	104.25	91.025	112.56	104.4	114.23	106.18	102.91	104.89	105.25	105.77	104.81	109.66	104.48	107.13	98.511	105.51	108.08	107.68	112.24	109.21	108.1	104.35	108.31	103.18	110.22	99.992	109.22	111.95
105.96	99.535	98.825	104.86	99.38	111.72	98.475	99.143	100.22	118.68	105.91	104.68	107.43	100.21	106.68	101.45	105.12	109.27	112.22	105.3	105.07	109.74	112.72	107.42	100.33	102.24	112.69	105.63	98.373	105.49	100.35	105.27	106.7	102.73	110.69	113.73	106	103.89	102.62	111.41	108.63	107.48	108.62	97.303	115.55	100.96	100.82	108.83	103.17	109.57
102.58	97.39	115.62	105.08	105.14	110.02	108.24	109.78	98.728	100.3	107.16	102.1	105.13	107.13	112.19	106.94	102.35	104.9	104.47	97.067	108.51	100.52	99.343	100.6	99.53	100.75	103.31	108.06	108.62	93.828	104.98	109.95	109.86	104.07	107.4	105.06	108.83	106.54	106.17	101.28	103.61	101.25	97.664	100.14	104.21	105.16	102.51	105.7	99.611	109.51
110.39	107.39	101.22	103.6	103.59	113.45	111.22	105.97	108.29	104.93	106.06	113.65	111.37	105.33	111.44	106.78	105.17	99.432	110.92	108.86	112.87	105.91	101.47	102.9	110.34	103.95	117.41	104.62	111.68	98.465	101.56	109.2	112.78	106.8	110.12	101.65	103.79	111.78	96.339	106.93	103.28	116.21	101.1	105.43	115.03	101.1	103.73	110.38	97.62	109.13
115.21	110.05	112.98	104.44	104.95	108.69	114.2	116.81	110.93	112.48	107.85	114.83	105.93	108.34	110.44	109.41	107.89	114	110.21	113.41	111.21	112.77	113.59	111.23	109.79	104.94	110.68	103.51	104.77	105.7	116.93	108.11	102.54	115.11	106.48	107.21	112.39	111.66	105.05	113.66	107.8	102.74	105.28	113.1	115.8	115.14	108.01	106.12	118.82	106.2
109.46	113.63	106.56	106.75	115.31	101.2	111.84	109.67	116.94	106.64	105.64	112.45	105.43	111.34	107.58	113.23	110.31	106.66	105.64	113.71	113.3	111.45	107.01	111.25	104.05	109.15	100.89	107.23	105.56	109.15	101.33	110.44	108.4	111.65	110.12	106.25	104.9	106.46	106.17	107.68	112.15	115.28	99.855	102.92	110	109.91	119.4	107.38	106.8	111.42
104.69	106.28	117.66	103.26	103.09	100.1	105.03	106.7	98.101	112.06	116.26	102.54	110.67	111.78	106.79	108.26	111.23	117.31	109.34	119.28	99.117	100.4	105.49	106.99	101.97	111.14	106.52	114	112.54	107.28	108.57	118.59	107.06	110.48	111.04	106.77	107.44	111.94	110.82	112.6	104.37	114.1	111.67	110.45	99.227	105.73	100.27	119.24	111.21	113.38
111.37	115.93	120	104.85	109.51	114.37	114.2	114.45	110.65	108.81	107.15	102.92	110.41	107.88	116.81	109.61	103.17	97.953	109.22	110.43	99.656	107.59	108.87	109.43	104.48	108.19	105.28	110.86	111.08	105.55	103.93	117.49	109.73	106.41	111.59	105.6	109.22	104.24	107.2	106.96	104.53	109.39	109.36	102.22	114.54	106.8	100.87	111.21	114.33	110.46
107.99	107.86	106.11	113.94	101.56	110.09	100.59	107.02	108.18	101.72	109.72	100	108.61	103.86	105.29	98.115	110.55	111.24	104.22	111.04	110.12	103.18	110.37	105.96	106.41	110.2	114.41	112.92	108.72	105.79	104.74	105.74	100.46	107.29	109.09	101.57	102.04	106.85	102.39	106.89	112.9	106.71	106.55	105.58	105.42	111.89	110.11	106.85	112.29	104.96
113.87	102.9	109.03	117.46	105.93	97.142	105.9	110.97	104.56	101.69	113.59	107.26	105.48	99.582	112.15	99.769	102.1	103.45	110.28	108.43	105.1	109.02	98.519	108.95	109.29	109.78	106.4	112.36	108.87	106.96	105.56	112.6	100.87	105.05	105.95	104.19	100.92	101.01	100.55	107.56	105.13	104.61	116.85	96.182	103.29	105.06	109.34	106.25	109.1	100.04
118.18	105.31	106.65	108.45	104.21	105.04	114.35	105.4	121.69	108.65	104.84	100.25	110.99	111.24	111.55	95.36	108.88	105.56	112.68	108.23	103.25	115	104.38	109.01	111.94	106.37	109.89	105.79	112.75	111.98	116.13	109.62	107.57	109.9	126.41	108.85	110.93	104.45	111.02	108.34	104.25	111.18	112.21	116.11	106.52	111.57	111.55	103.25	104.92	116.04
111.35	103.55	106.01	101.49	107.93	109.56	109.33	107.99	108.12	114.23	111.73	105.67	105.63	113.81	109.54	105.96	103.54	109.18	104.79	104.38	112.88	100.03	107.79	104.22	115.38	101.82	110.04	115.79	108.75	109.71	104.15	102.28	105.67	99.512	113.11	95.946	106.76	106.3	109.98	107.61	104.31	109.73	104.78	116.86	99.924	112.24	112.6	106.95	113.09	117.25
97.293	88.151	92.059	96.576	89.99	100.78	96.687	90	94.459	98.206	103.66	98.234	104.46	93.196	105.07	94.341	105.33	103.02	98.902	99.617	98.903	93.566	100.91	102.64	99.356	98.788	109.48	101.92	99.784	99.469	104.85	102.36	96.91	92.933	94.73	101.89	97.612	101.69	98.107	95.968	102.61	100.2	87.973	96.541	95.999	93.352	99.069	97.484	88.869	99.613
102.37	104.76	98.375	101.07	94.955	94.898	91.256	91.35	84.916	100.25	105.99	95.306	96.195	96.619	103.57	99.969	93.271	92.902	99.942	95.248	93.033	95.978	98.012	99.226	93.448	101.97	103.03	101.96	97.022	105.19	103.75	106.17	98.151	98.752	99.165	106.96	91.953	92.642	94.49	93.526	104.23	101.04	100.21	99.931	101.88	96.764	97.694	100.78	100.32	94.485
101.36	110.46	101.23	97.832	94.379	99.046	88.099	99.065	100.32	98.848	97.955	99.995	92.455	91.398	104.36	97.913	99.181	96.225	107.67	94.897	102.66	100.73	97.677	111.11	91.009	94.623	104.45	100.27	101.81	107.46	96.101	110.81	101.68	107.56	97.991	83.187	97.211	101.21	97.729	97.121	89.458	97.224	95.735	95.395	107.48	93.894	97.612	99.953	96.917	95.468
104.89	112.92	105.51	107	109.22	104.97	99.285	96.648	100.11	99.95	111.9	114.16	105.01	102.7	100.27	108.2	105.29	113.65	103.94	106.27	109.86	112.35	110.67	103.35	98.262	102.96	104.14	105.41	103.54	109.09	112.66	103.85	104.57	96.939	110.76	105.08	111.29	99.905	102.76	103.26	109.58	110.84	107.11	103.63	113.75	103.73	108.34	109.4	108.67	109.76
118.7	105.18	108.02	105.38	103.47	115.15	106.34	121.62	110.4	112.22	110.07	104.13	113.45	115.15	105.88	113.26	110.26	113.03	114.79	107.3	108.1	106.36	108.61	112.15	103.97	108.64	108.19	103.42	110.73	105.8	103.62	113.18	110.41	113.09	118.58	99.222	102.07	107.29	109.19	108.04	112.27	102.15	118.46	109.7	123.07	111.06	109.71	104.14	104.94	111.94
111.18	100.78	111.31	108.15	112.03	100.22	105.85	111.41	110.77	105.81	112.02	110.03	105.92	111.15	109.7	108.46	109.45	105.72	114.04	103.42	110.19	101.01	113.36	104.72	108.02	114.94	109.45	105.4	107.88	119.88	116.87	101.49	102.75	111.73	121.25	111.4	105.25	117.86	115.91	106.92	101.72	116.02	107.31	110.56	104.72	106.58	102	104.6	113.38	105.83
117.51	114.01	108.92	106.24	105.43	101.54	98.807	106.69	105.26	111.38	103.68	103.81	100.55	107.1	106.6	109.46	100.04	102.48	105	115.5	107.93	109.87	102.18	105.14	106.87	101.19	109.21	108.3	103.49	105.24	100.53	115.49	113.09	101.45	107.66	105.39	99.393	101.9	102.92	102.15	108.98	103.48	102.11	110.98	111.39	109.6	107.63	107.88	103.6	113.54
106.99	104.95	102.22	105.14	108.96	99.051	103.93	100.16	101.01	112.68	101.01	104.53	109.83	105	107.34	98.522	110.74	102.08	106.01	101.95	97.384	110.54	101.92	107.42	97.432	99.036	101.82	107.81	106.34	103.79	107.83	109.32	105.86	110.77	105.58	102.51	109.77	113.56	100.73	106.36	100.93	119.62	114.92	104.16	110.97	104.56	98.314	96.833	105.35	100.55
111.09	107.21	110.37	105.87	107.32	106.59	104.11	97.376	102.31	108.6	97.557	109.44	104.9	107.41	98.99	103.78	107.39	101.05	100.11	106.63	103.98	102.26	113.11	101.27	92.941	99.863	99.103	97.747	102.11	104.09	106.93	104.13	88.988	105.16	103.4	107.05	97.932	107.15	103.27	100.9	101.24	109.88	101.63	110.23	106.29	100.73	106.21	106.2	103.41	100.91
110.13	108.61	106.22	97.29	105.73	107.61	113.43	122.3	102.96	116.39	108.97	103.21	109.52	107.25	102.05	111.86	102.43	99.208	114.59	117.91	101.68	105.08	110.32	106.52	107.32	109.41	107.83	106.19	108.63	103.67	113.46	101.22	111.68	104.05	113.79	119.27	104.84	104.33	105.76	99.823	107.19	102.66	113.39	111.02	109.31	108.58	116.07	106.61	100.26	105.8
95.003	101.66	86.899	93.511	94.044	98.101	95.393	97.999	95.049	92.585	94.302	101.78	95.607	104.71	92.459	99.586	99.497	103.16	93.45	95.691	98.143	102.23	105.78	95.149	94.678	102.97	91.932	97.518	98.851	98.037	96.491	103.78	96.195	90.225	98.389	89.706	102.2	97.387	95.402	99.72	94.355	96.161	96.874	95.821	94.23	88.979	95.85	90.761	89.635	90.74
106.87	103.69	109.45	113.03	105.33	108.98	106.83	114.72	106.25	118.21	102.39	121.14	108.77	97.843	103.67	106.77	105.03	102.17	111.71	106.02	113.62	113.8	108.97	113.9	104.27	102.84	107.31	97.386	113.72	109.23	106.15	101.8	110.83	110.66	105.5	112.3	116.17	118.37	105.85	108.96	109.9	108.29	107.85	108.51	101.17	114.67	107.65	110.14	99.618	112.38
103.19	111.48	99.416	93.047	100.3	113.66	106.35	108.88	105.1	116.09	107.29	99.098	105.75	108.23	112.65	108.01	106.7	95.77	103.2	102.64	101.09	110.43	101.53	107.78	100.42	111.69	99.518	104.08	101.37	100.95	101.5	106.46	108.24	105.04	101.06	111.79	101.27	104.97	106.75	103.03	103.48	105.58	113.48	106.45	110.21	104.35	109.21	107.04	103.62	109.4
100.47	97.941	96.877	113.1	104.16	106.7	111.83	97.687	111.84	103.94	105.38	107.24	100.51	109.24	104.87	102.88	108.2	110.47	100.44	98.622	103.77	111.21	110.18	104.74	105.84	115.78	105.93	100.17	105.28	96.225	110.89	109.14	103.93	101.7	99.92	100.06	105.33	106.38	103.43	101.03	106.59	101.8	101.47	108.94	102.19	100.54	107.9	101.68	105.91	105.05
110.92	113.05	108.49	107.53	97.853	121.86	115.04	109.08	121.08	111.53	105.44	102.46	106.61	106.57	108.22	111.47	107.36	107.72	104.11	104.97	105.71	110.57	108.78	104.99	111.6	109.46	113.36	105.27	106.24	114.44	119.04	106.13	106.95	113.56	113.34	106.77	109.1	113.42	111.69	103.84	116.9	109.47	109.79	109.78	112.18	109.25	113.49	99.788	112.24	119.23
101.04	115.5	109.53	111.42	114.15	110.05	105.33	111.25	106	108.95	116.17	100.09	107.58	108.49	103	108.67	109.32	117.94	114.51	106.42	103.81	110.08	100.95	110.61	113.69	105.14	111.62	113.49	112.36	106.7	108.57	108.7	107.44	114.17	103.93	115.3	105.02	107.66	111.31	108.13	101.11	111.53	109.93	103.8	114.29	109.32	112.5	107.27	106.05	110.56
99.174	106.68	105.45	102.32	102.74	91.554	101.95	101.26	91.205	97.552	97.241	104.35	102.87	95.796	102.79	104.06	100.35	96.741	98.114	93.829	102.82	102.51	92.725	109.26	96.432	99.898	103.36	99.422	99.179	99.03	105.87	101.47	101.69	103.88	93.832	101.62	107.27	102.36	97.618	100.18	99.48	97.848	103.46	109.09	104.93	99.923	92.971	99.849	93.912	101.3
108.58	107.06	101.52	106.29	104.11	105.4	101.53	105.45	112.32	101.5	108	111.35	112.62	110.05	110.38	110.53	106.72	104.54	97.555	97.934	115.06	101.88	108.35	102.35	104.11	105.69	117.79	104.38	120.64	106.78	102.34	112.32	113.08	102.13	108.71	104.91	109.24	113.56	106.65	111.66	108.27	110.51	110.82	110.92	107.34	108.59	110.14	104.84	111.33	107.65
105.11	115.07	106.81	107.66	110.46	107	108.56	104.95	113.78	102.98	117	108.26	107.82	116.12	115.21	117.61	115.56	110.38	109.08	105.32	110.26	109.4	121.7	112.52	103.29	111.82	105.73	108.53	102.87	101.33	108.04	109.54	104.61	113.42	111.46	99.832	109.59	100.78	116.63	104.69	110.19	109.63	106.57	112.18	109.09	119.07	109.84	106.48	114.24	106.71
101.24	97.137	100.78	93.152	84.724	104.97	103.24	105.3	106.97	103.96	99.686	96.187	105.57	104.42	92.854	96.434	98.352	98.071	101.61	108.02	106.34	87.97	101.86	92.308	90.826	96.48	102.68	98.606	97.326	102.04	105.98	101.24	105.32	97.444	92.855	100.37	92.172	100.28	102.31	92.052	97.807	103.54	96.238	94.616	103.13	92.559	94.105	105.08	95.299	93.167
100.92	96.819	104.16	111.43	96.843	107.52	102.11	99.554	104.35	107.8	96.825	103.11	102.72	101.8	100.61	99.123	104.08	97.436	102.23	98.017	109.34	102.52	101.19	93.635	90.329	102.95	108.11	106.68	107.97	98.823	102.17	104.11	97.254	92.37	96.983	97.649	95.257	108.39	95.702	103.15	103.36	101.63	104.84	102.36	89.625	100.12	93.439	106.89	104.93	104.16
99.302	114.65	106.26	115.94	105.43	110.35	98.855	109.67	118.13	106.88	108.16	113.15	117.19	105.61	111.57	107.68	105.35	103.42	101.27	115.11	107.4	107.7	109.61	112.46	113.05	106	109.87	101.21	112.47	117.24	106.42	104.1	105.45	107.38	109.58	108.06	104.16	107.76	106.33	109.56	111.31	107.21	105.82	114.15	109.99	104.13	114.33	111.83	103.09	107.63
107.88	108.26	104.18	111.3	109.7	99.379	111.91	106.67	112.94	111.54	107.76	107.44	107.27	104.08	112.27	111.53	107.21	101.94	121.74	110.11	109.38	112.36	101.87	107.64	92.399	106.58	107.22	110.69	111.17	110.17	104.4	111.83	107.38	105.32	109.26	110.12	109.88	107.39	112.45	103.39	108.86	110.39	104.68	111.21	119.73	109.24	114.11	123.26	100.22	110.24
111.22	101.65	105.21	105.9	98.918	108.04	95.571	104.01	109.03	108.91	106.01	108.14	107.25	100.79	106.09	109.2	100.37	102.69	104.05	104.38	100.89	107.62	102.29	102.04	107.73	107.05	118.42	105.5	110.31	106.64	102.07	102.39	105.31	97.555	98.891	103.58	101.55	102.91	105.71	107.94	104.59	100.34	108.06	106.19	105.12	106.44	110.88	99.903	107.29	112.8
111.58	104.71	105.54	109.59	95.352	111.21	115.24	111.92	110.51	106.01	107.57	112.83	107.82	106.07	106.77	99.207	103.66	118.96	114.66	106.34	104.56	107.41	114.06	114.2	110.22	109.1	106.28	105.45	111.73	111.19	113.53	107.45	107.75	108.41	109.69	107.89	108.66	106.32	103.12	106.12	108.64	112.47	111.92	116.51	109.41	107.91	103.38	108.53	99.625	108.33
112.31	107.05	103.01	107.34	104.68	100.56	108.92	98.341	105.47	107.78	104.7	121.18	118.49	110.3	107.11	115.91	104.15	104.23	97.466	106.2	102.37	105.4	117.75	110.86	115.75	108.17	104.96	95.482	110.16	106.37	92.001	103.5	108.56	96.436	107.33	105.8	100.05	103.75	109.81	110.6	111.47	102.25	113.62	95.33	112.18	111.32	108	112.71	89.348	116.69
105.33	107.19	107.21	104.5	109.48	102.33	99.345	115.37	105.38	112.86	103.13	106.6	94.805	102.95	95.291	105.66	116.06	109.61	96.511	107.08	107.15	108.03	101.59	106.04	107.82	108.97	100.09	114.35	101.09	112.25	108.48	108.98	107.64	99.277	106.29	101.23	96.2	106.69	110.45	103.46	116.5	117.18	101.58	106.63	101.09	101.53	103.78	106.79	99.896	117.99
109.68	111.56	113.14	112.1	102.95	106.51	110.34	100.77	99.124	107.57	110.46	106.72	110.48	94.895	111.25	109.44	109.88	100.69	114.53	110.65	99.967	106.54	101.92	101.16	111.36	105.76	114.07	103.77	113.69	110.37	119.43	104.79	106.74	102.75	101.43	102.66	106.74	106.82	107.22	109.78	103.69	102.69	115.11	110.07	100.93	105.79	108.3	110.67	100.88	110.49
105.71	98.121	107.94	104.99	98.65	105.35	106.16	107.21	110.8	104.34	110.99	95.609	109.06	101.56	105.17	109.91	110.76	114.99	111.68	99.582	113.76	109.76	101.66	103.69	108.07	108.68	113.94	110.52	110.41	112.83	109.23	113.92	104.45	101.39	118.55	108.98	113.75	114.26	112.63	109.14	109.75	111.77	111.79	116.79	105.25	99.885	111.56	104.72	114.17	106.65
109.73	111.27	108.01	110.97	111.21	107.59	118.81	111.9	113.45	112.7	111.77	106.46	114.98	113.07	112.13	105.81	103.45	110.93	109.87	109.75	114.58	118.42	108.22	113.89	110.59	107.95	109.98	117.05	113.69	118.18	116.25	117.33	109.67	105.35	111.31	124.03	110.88	103.43	99.493	112.75	105.4	112.7	117.88	111.07	111.49	96.028	113.06	110.76	118.43	102.55
105	98.523	116.06	108.61	97.236	102.75	107.46	103.97	99.646	97.954	97.45	102.89	111.31	102.72	101.21	113.67	108.86	111.69	101.83	111.92	105.49	103.67	109.35	98.316	108.69	102.08	110.13	105.65	101.19	102.19	103.14	112.6	113.89	109.17	101.94	108.19	103.26	111.52	104.65	104.27	107.41	111.12	113.6	101.9	103.53	108.24	101.94	113.24	114.97	98.793
104.88	109.02	105.76	112.35	105.46	105.21	106.15	110.03	102.71	110.17	109.48	112.34	114.88	105.77	103.81	101.86	109.96	103.81	107.03	107.28	111.62	111.07	104.9	108.02	110.2	109.91	107.61	108.65	109.36	108.6	107.36	107.98	109.58	108.21	109.35	112.07	108.09	109.21	103.77	107.22	96.941	105.85	108.01	110.94	108.98	105.37	105.43	107.47	105.55	113.84
108.17	95.044	98.294	104.5	100.53	102.85	103.16	104.78	113.54	102.99	103.57	101.66	101.98	111.41	96.894	92.838	102.77	106.84	102.36	106.22	103.94	103.14	99.628	113.14	101.54	105.33	105.35	110.27	106.06	111.95	100.32	98.867	111.36	99.822	116.67	114.47	116.93	103.41	107.56	106.98	100.73	107.7	102.9	109.37	104.05	101.78	110.67	108.92	115.69	95.472
105.2	111.03	106.96	101.37	109.74	117.22	107.55	100.37	97.639	102.69	102.02	113.52	101.31	103.04	107.2	107.59	98.997	109.95	101.56	99.101	106.43	101.98	108.82	105.95	102.68	98.234	104.84	98.675	108.23	107.1	104.63	100.51	104.27	108.72	102.57	109.22	101.74	101.21	110.94	110.61	104.02	104.73	109.68	95.238	108.4	116.61	104.74	115.38	102.18	96.125
98.845	111.85	103.58	104.77	109.13	106.44	106.53	112.56	115.15	101.22	108.48	99.127	95.175	111.16	105.25	108.18	108.3	99.758	108.32	107.98	105.38	107.55	104.2	102.19	100.33	108.09	112.38	111.68	107.59	107.79	108.66	111.05	101.31	101.87	99.33	98.075	99.763	115.19	104.29	108.96	116.06	101.92	105.74	100.96	105.11	105.81	103.27	92.722	107.4	108.73
105.58	95.712	103.5	97.414	100.48	105.35	95.612	98.143	99.283	94.366	103.2	90.588	104.12	99.34	98.915	96.39	101.03	93.929	98.368	92.678	109.42	99.302	98.211	104.43	99.778	95.187	92.871	108.93	95.279	93.195	99.815	105.27	94.396	98.029	90.753	96.176	101.92	100.12	97.558	106.32	96.53	102.3	95.608	104.05	99.011	98.497	100.07	98.326	96.119	101.6
111.44	110.69	111.15	108.79	97.606	99.77	104.84	108.25	108.8	102.54	113.88	113.63	108.11	112.02	101.55	104.87	103.3	114.09	110.32	105.28	109.37	113.81	105.06	113.05	109.27	107.39	109.82	114.61	114.46	112.38	104.08	109.66	111.45	107.33	108.75	104.18	110.94	105.27	109.75	109.44	105.64	113.96	104.9	103.29	98.269	114.93	107.18	102.26	109.43	109.5
100.4	108.16	103	108.73	110.22	95.637	106.82	104.25	107.68	107.18	109.24	110.06	106.1	95.179	99.693	110.55	106.24	105.06	102.67	103.14	111.47	96.699	110.46	103.07	105.43	110.87	104.65	114.58	111.78	106.79	114.24	116.71	108.87	107.85	112.26	106.13	108.6	114.15	116.42	118.76	111.08	108.67	112.37	118.42	115.23	111.91	105.67	94.815	111.92	116.08
103.58	105.82	107.57	106.29	108.52	108.66	108.53	107.59	109.8	107.58	98.817	98.376	110.05	106.65	101.08	103.33	110.44	105.15	96.885	106.5	109.96	104.37	107.36	107.76	102.01	108.34	102.47	101.72	100.97	100.34	97.701	103.84	109.68	109.81	102.72	108.66	102.27	103.53	109.55	98.384	104.14	104.92	100.94	106.21	99.902	106.49	105.32	98.55	106.04	102.27
112.88	113.16	106.5	109.55	105.86	107.94	115.38	109.19	107.51	112.89	112.45	111.44	110.37	107.51	102.96	112.2	99.135	116.3	117.34	102.32	105.34	103.43	112.22	103.85	107.86	105.5	107.9	112.57	111.96	105.18	106.34	98.699	104.61	117.15	112.93	109.86	115.63	105.05	110.16	113.54	118.78	100.36	116.32	109.32	107.8	101.85	106	107.39	110.75	103.58
102.46	104.61	95.12	102.05	107.75	106.42	98.267	111.38	107.78	103.87	108.45	106.54	105.3	109.22	110.54	96.246	95.063	111.46	102.29	103.6	105.82	111.02	101.63	101.03	105.59	102.99	97.658	114.11	94.761	102.54	105.88	92.753	101.58	101.18	106.61	108.65	103.31	111.8	98.468	109.57	106.91	105.08	113.49	102.37	107.53	104.82	102.13	99.411	105.96	101.21
108.88	101.73	109.8	106.47	103.33	107.79	116.89	114.11	114.28	102.31	111.78	110.29	115.58	103.09	112.97	111.57	108.41	103.91	105.11	108.58	106.79	110.1	109.43	103.09	112.1	105.11	106.15	102.54	106.65	114.93	121.02	111.76	110.58	108.47	110.41	107.21	104.3	100.5	99.331	99.785	109.75	118.33	111.04	103.1	109.04	112.54	109.58	108.69	115.98	110.89
95.161	101.43	95.365	98.835	95.497	99.045	99.219	105.36	97.877	90.363	92.089	94.811	103.59	96.945	104.91	97.9	92.308	95.733	92.409	99.634	93.601	97.556	83.193	103.12	104.64	96.932	104.62	94.492	99.217	90.414	98.482	106.22	95.122	102.68	91.417	89.355	93.466	108.39	100.01	102.55	102.61	97.73	96.783	97.139	93.317	95.024	103.21	100.33	97.074	96.612
101.65	103.27	104.86	102.73	93.17	93.588	95.822	91.331	108.84	93.689	92.808	100.3	97.745	105.81	98.363	98.771	96.529	101.92	110.71	99.371	100.97	107.92	108.69	102.32	104.54	101.8	96.445	97.562	96.616	98.044	100.88	100.26	99.605	99.809	97.622	98.198	97.789	92.838	103.57	103.71	103.85	99.801	97.481	102.97	102.26	98.08	99.308	95.965	100.8	106.13
109.23	100.03	109.99	103.53	101.86	104.65	105.4	107.85	102.44	109.72	107.49	106.51	99.926	107.75	109.31	106.66	95.518	108.48	104.62	116.24	99.074	103.23	109.47	106.32	108.16	106.29	109.12	104.65	105.66	103.4	101.77	115.47	105.93	110.42	102.72	104.8	94.614	113.55	103.09	102.01	107.34	107.84	111.04	114.85	112.28	107.44	108.91	107.6	100.27	101.85
98.586	101.65	99.384	102.93	92.62	109.8	104.79	108	105.29	105.88	110.55	98.629	96.367	103.26	104.01	108.55	107.08	108.36	104.01	102.09	108.79	96.551	114.11	104.11	108.28	107.58	101.59	102.89	106.42	109.36	104.4	103.27	100.36	113.05	104.75	98.478	115.36	104.65	103.55	111.3	106.36	107.96	102.63	109.76	105.89	105.6	97.041	99.757	112.3	104.43
108.18	97.509	117.53	116.55	104.21	112.21	120.39	113.14	112.18	106.35	112.58	107.41	107.21	107.63	110.89	105.89	109.38	113.22	104.67	105.17	106.97	110.87	106.49	113.86	106.61	121.84	104.19	101.44	110.99	112.81	110.61	104.72	95.7	112.76	105.67	113.75	102.03	107.67	110.54	110.11	105.83	107.02	100.1	115.92	100.71	111.18	108.96	113.64	115.84	104.81
113.97	114.45	105.94	101.36	113.3	101.35	107.22	114.24	107.74	112.98	103.39	102.51	110.58	107.59	99.423	97.619	100.66	104.71	101.99	105.45	114.8	104.83	109.25	101.91	97.368	105.01	111.39	103.38	108.35	113.96	99.319	112.4	104.08	103.25	101.54	103.6	96.318	109.36	109.02	103.8	100.75	108.07	109.92	102.81	103.39	109.68	108.59	102.3	106	111.01
108.09	113	117.77	112.59	101.89	104.92	114.93	102.45	107.9	99.46	107.28	104.08	110.72	105.86	105.32	102.93	108.97	108.61	100.48	112.31	108.61	102.95	109.82	109.44	106.14	109.42	110.09	106.07	96.442	113.01	116	103.76	104.54	103.18	95.97	106.95	102.55	104.27	98.942	105.08	105.82	104.46	107.42	104.77	104.65	100.7	106.59	93.952	108.58	101.99
90.925	108.6	115.67	113.59	105.25	100.56	104.24	107.61	100.25	107.75	101.41	107.73	97.817	117.37	110.9	95.706	110.04	110.85	109.66	107.19	108.1	95.383	103.33	115.25	99.496	110.04	109.77	108.47	102.79	111.12	110.74	105.83	106.3	112.53	103.14	99.058	101.91	110.81	109.04	102.38	110.21	98.218	111.21	100.42	107.19	99.307	112.98	104.86	105.25	110.92
110.95	103.72	101.42	95.015	104.93	101.84	109.5	109.21	101.63	110.71	106.7	109.52	104.2	110.15	104.03	101.98	110.03	111.33	106.28	101.46	102.58	100.31	96.841	107.09	105.75	101.08	104.29	111.54	109.01	109.92	101.82	93.234	106.09	105.74	102.39	105.49	100.14	100.92	102.64	103.74	113.08	110.75	99.931	105.65	111.43	106.73	103.43	111.22	103.25	104.1
109.86	103.88	97.327	105.06	102.12	104.73	98.566	100.5	98.266	103.79	102.77	104.02	109.78	109.62	108.21	100.53	103.27	104.4	109.42	99.01	114.8	92.083	119.93	104.48	105.57	101.24	103	106.15	111.96	108.24	106.81	105.61	107.01	104.29	110.81	103.64	103.85	108.84	107.86	111.91	102.55	104.8	105.26	114.78	104.35	104.54	101	101.69	114.06	107.21
108.94	105.43	100.35	112.91	106.6	105.5	106.68	100.18	98.566	108.76	100.15	109.1	97.017	103.65	97.144	108.71	94.619	106.18	95.578	102.49	111.06	106.74	102.58	105.35	109.26	105.26	100.41	93.484	105.9	115.52	101.73	95.485	107.14	99.406	101.15	101.18	107.43	97.709	100.73	109.51	108.04	107.35	95.968	104.66	100.26	113.19	102.49	108.91	97.904	108.8
101.96	93.026	106.96	95.816	102.36	91.392	93.67	106.7	104.26	100.27	110.91	96.736	99.673	104.63	97.772	99.114	86.845	105.51	98.547	104.67	95.46	98.463	97.353	102.23	98.175	102.78	95.538	99.074	87.203	93.048	93.162	100.58	91.578	101.17	99.941	87.498	97.744	96.181	104.8	94.009	101.64	90.712	103.42	95.694	99.008	99.575	102.5	97.408	94.627	92.615
99.176	100.17	106.44	114.17	97.378	99.538	110.4	109.76	111.98	114.07	110.87	108.29	105.66	104.83	109.17	108.55	107.3	104.76	101.58	118.14	113.99	97.896	96.319	105.91	98.633	102.82	102.44	108.32	101.6	110.08	114.31	104.01	98.849	101.46	103.71	108.97	101.52	100.8	110.62	101.16	100.87	99.463	110.41	106.68	107.87	112.18	107.38	108.03	100.31	110.23
108.09	109.07	115.57	103.95	109.44	108.45	106.23	115.19	101.59	101.14	100.34	105.45	100.49	102.14	108.94	107.54	113.1	103.01	101.73	109.91	106.3	108.8	95.561	94.356	103.85	103.56	106.09	106.81	110.71	111.32	110.39	105.99	104.66	106.71	110.69	109.32	105.6	112.52	100.85	101.26	109.21	100.08	118.41	107.08	105.48	106.92	120.21	107.73	102.26	107.13
106.31	102.11	105.11	106.83	108.59	101.9	105.97	109.41	102.8	100.54	105.91	101.7	102.19	113.9	103.2	107.22	101.85	99.654	103.99	109.18	109.55	100.51	104.93	107.35	108.33	105.1	106.7	106.68	100.19	101.23	121.41	99.911	108.18	102.52	103.13	95.714	109.68	111.92	105.53	99.257	97.752	101.65	116.27	99.298	105.75	98.157	106.44	106.75	106.06	99.852
99.051	105.88	111.02	102.56	113.56	103.5	112.65	120.84	107.84	102.06	107.01	103.15	112.97	104.78	109.69	104.27	111.43	111.64	115.84	103.2	99.528	97.975	91.702	107.28	107.98	116.08	100.97	104.11	106.25	113.88	117.59	103.22	114.99	107.85	105.08	103.95	108.75	105.19	108.68	106.5	108.56	116.35	103.81	102.03	119.61	106.29	109.58	109.61	108.94	113.92
99.801	102.92	104.08	102.72	101.73	96.767	99.864	90.048	99.203	94.871	102.47	98.574	103.84	101.51	99.855	96.522	93.425	95.06	105.51	94.583	95.974	98.109	97.141	99.77	103.77	100.65	92.242	100.25	90.963	113.47	101.87	101.97	100.62	95.563	102.18	92.411	98.611	96.686	96.319	101.19	100.7	96.562	105.07	100.34	102.22	111	90.935	91.176	95.603	95.819
102.73	109.16	97.82	107.43	111.82	99.402	101.66	114.4	99.112	103.91	97.663	103.7	102.27	112.31	102.94	101.32	101.39	107.06	112.27	114.78	95.782	109.23	104.2	100.74	105.45	112.5	109.94	108.38	101.33	111.12	99.931	100.1	113.05	104.28	106.89	100.63	106.98	96.05	107.19	100.53	114.58	102.04	102.55	107.38	105.17	107.4	102.28	99.536	104.87	115.21
106.36	108.85	110.16	106.2	102.5	104.85	113.29	106.66	111.61	102.01	102.74	101.56	103.93	97.669	107.76	108.98	109.87	105.1	109.13	105.72	102.86	109.99	112.89	100.43	106.88	112.17	98.315	101.82	113.67	107.6	106.65	112.86	105.84	107.53	108.65	106.04	104.68	103.13	107.35	107.14	97.063	98.512	108.04	110.83	106.28	99.961	107.99	113.22	110.87	107.54
107.18	107.93	110.37	106.14	103.71	102.48	98.866	101.01	108.29	102.58	98.248	103.79	100.78	100.72	106.38	106.5	107.97	109.44	101.95	104.44	103.03	106.05	106.49	97.802	109.2	103.35	109.04	95.071	108.67	108.24	109.76	108.69	117.55	113.17	111.6	100.22	103.24	96.573	111.02	103.21	114.75	104.08	101.63	115.14	108.57	105.28	106.68	108.45	103.17	98.069
110.59	101.25	100.88	106.1	101.27	108.4	108.34	105.23	114.01	109.2	119.46	103.97	105.03	106.03	111.72	106.22	113.05	103.3	104.7	114.81	103.95	112	116.86	103.47	114.95	106.92	106.21	116.87	110.64	103.77	106.19	105.75	109.06	106.81	102.1	116.24	109.38	103.92	105.11	100.72	107.39	105.21	114.35	108.4	109.75	106.23	107.01	106.29	105.97	105.59
100.47	97.165	95.221	98.684	105.36	97.352	96.088	105.2	94.491	97.879	104.73	94.596	98.25	101.04	102.25	99.161	99.952	95.999	95.476	98.601	95.483	104.56	96.499	99.262	95.964	97.553	98.839	97.619	97.888	96.769	98.894	96.478	98.906	94.906	104.16	108.33	99.631	106.21	96.05	102.84	101.23	104.28	100.5	103.76	97.743	102.23	103.23	92.171	92.082	96.566
108.54	102.95	113.06	105.82	106.77	110.09	104.95	96.954	103.36	104.48	107.4	99.018	102.72	102.46	99.642	96.622	114.09	107.8	101.23	104.05	117.16	108.75	106.47	105.12	102.94	108.26	105.54	111.62	103.04	104.12	103.78	99.813	116.03	110.52	94.206	106.21	103.71	99.169	99.946	109.01	102.21	104.71	108.16	103.61	102.96	103.08	104.31	111.08	103.04	97.319
105.57	104.83	101.63	102.98	101.18	96.916	102.93	106.48	102.94	107.22	101.68	107.08	101.04	102.69	99.887	99.178	105.13	102.44	102.29	99.434	106.4	104.87	100.9	107.67	111.23	112.12	109.43	101.83	96.562	96.921	95.198	99.507	104.33	106.93	106.73	105.46	103.23	104.05	107.84	99.357	112.01	99.602	109.13	110.38	106.2	103.13	104.7	107.98	107.17	108.02
117.53	106.78	103.55	107.52	104.33	115.26	101.91	107.77	107.85	116.22	102.52	102.42	112.94	113.41	109.18	116.57	106.61	106.56	109.16	115.07	111.82	106.14	101.98	112.97	104.51	107.16	112.87	106.92	103.33	113.91	109.39	117.51	109.36	105.61	104.94	109.73	109.48	113.25	110.65	103.83	107.85	106.72	113.22	117.78	105.02	107.21	107.27	111.11	109.04	114.14
104.27	108.76	109.89	99.76	104.08	106.52	100.83	95.027	104.84	106.35	110.99	105.78	109.01	105.71	106.03	107.85	102.8	96.324	101.37	101.62	107.76	96.518	105.87	102.91	93.655	103.33	105.76	108.73	110.63	107.31	106.15	105.07	108.45	98.244	111.56	103.18	116.35	112.93	92.107	96.22	95.017	107.68	103.38	108.33	106.15	108.38	102.68	107.51	112.67	110.35
110.08	106.08	110.55	114.13	101	104.01	107.02	111.58	105.87	105.77	111.69	99.881	118.86	107.93	100.17	110.11	112.69	104.25	103.55	110.85	115.38	98.873	111.13	112.89	106.07	118.38	103.67	107.42	113.67	107.05	108.29	120.28	107.48	108.56	106.42	109.59	100.96	114.63	111.4	103.28	104.03	109.98	102.11	107.15	102.46	109.92	103.9	109.63	105.26	106.3
102.92	97.825	96.011	90.964	93.363	95.649	91.185	88.28	104.11	99.223	97.506	103.21	97.807	98.938	99.241	91.693	100.74	95.16	101.01	93.509	85.742	107.52	92.725	95.534	92.988	100.31	108.39	102.9	98.962	95.321	103.41	100.71	99.33	99.522	94.032	100.85	95.514	84.117	97.813	96.718	93.937	89.186	94.486	97.869	103.46	89.673	101.07	96.74	101.74	90.025
103.78	110.09	101.8	109.65	107.68	105.76	110.43	107.32	106.51	101.51	115.51	100.02	109.59	109.98	96.67	106.71	109.09	112.57	114.43	93.387	114.95	107.96	112.48	106.79	104.55	98.595	103.06	105.14	86.918	106.78	109.78	109.37	112.2	107.16	111.65	102.45	112.96	105.85	111.35	107.29	104.55	107.4	107.06	105.77	106.33	109.97	90.833	104.32	103.85	104.66
114.53	112.84	104.57	103.54	103.97	105.45	101.37	103.54	107.01	114.03	97.765	103.71	109.9	108.37	114.92	111.52	103.14	110.92	99.63	106.97	109.91	101.15	107.31	103.6	100.28	108.83	116.43	114.99	113.59	97.476	101.43	108.23	105.2	109.35	103.93	102.61	109.82	105.13	101.96	107.04	105.22	97.298	107.91	106.14	110.64	106.62	98.546	109.8	97.197	108.47
99.898	97.08	100.51	98.749	95.186	89.888	108.32	99.568	102.39	96.203	102.76	99.218	107.66	89.927	94.39	100.47	96.31	87.807	103.46	92.637	95.66	106.6	98.958	93.767	102.95	103.7	93.266	97.263	103.73	100.84	99.591	97.574	101.22	98.375	100.18	99.284	93.808	103.06	104.56	101.58	95.26	100.99	98.671	95.153	95.057	94.526	94.727	104.91	94.861	89.884
100	108.27	104.53	98.639	101.93	108.62	107.89	101.28	111.52	97.447	110.85	92.642	103.17	105.11	98.222	96.963	96.099	105.67	97.52	106.48	102.03	99.023	112.49	110.38	104.35	102.39	96.519	95.787	103.71	99.29	105.71	99.959	112.18	95.975	103.8	104.08	114.96	102.84	101.96	105.76	100.94	97.449	94.624	111.68	104.52	108.66	102.37	101.79	95.048	106.38
107.28	102.88	107.87	110.84	120.27	111.81	97.276	106.33	105.92	108.85	111.18	114.27	111.55	109.67	109.15	110.87	103.07	109.19	109.01	105.53	100.68	116.25	110.12	107.8	114.58	112.54	108.43	116.12	111.49	113.72	99.515	106.15	107.98	102.12	105.37	111.34	104.74	107.9	110.8	111.82	111.46	112.77	106.22	106.64	106.59	103.18	114.78	114.22	110.27	108.43
113.95	100.04	111.49	109.65	104.04	101.49	101.06	106.33	108.11	103.33	104.84	102.32	109.92	100.75	111.51	106.9	102.35	102.83	101.83	104.59	96.45	110.23	107.32	103.74	104.32	105.2	99.878	111.17	101.92	103.18	104.46	102.94	108.3	102.14	117.75	105.57	104.9	103.06	107.89	103.62	102.48	106.91	107.97	108.91	99.893	98.116	105.42	106.86	110.54	106.22
107.51	103.42	104.54	107.22	102.71	108.85	110.83	105.6	110.15	102.53	109.62	109.25	107.37	105.9	110.68	106.24	104.29	105.45	106.63	108.4	101.07	104.25	105.15	109.52	107.28	103.8	107.85	114.94	101.61	116.01	94.535	101.87	101.96	107.32	98.915	107.14	110.55	106.9	112.54	98.592	100.71	111.34	103.46	103.14	100.48	100.34	114.33	103.62	107.66	111.24
109.94	113.77	100.29	105.87	99.055	98.773	103.58	102.58	104.74	107.66	110.51	94.907	100.27	101.26	97.557	100.5	101.95	112.6	103.4	114.43	98.978	106.03	108.09	102.33	116.51	105.72	104.03	95.657	109.56	102.93	103.85	113.46	104.11	112.75	108.87	100.84	100.6	105.68	106.85	109.06	97.21	109.72	107.4	108.55	108.23	108.65	104.77	112.22	106.1	100.42
121.24	108.44	101.79	110.2	112.77	110.79	105.63	109.11	104.17	104.42	102.74	112.08	108.43	110.14	108.05	103.88	111.19	104.04	117.33	110.59	112.5	112.83	108.46	105.09	106.15	119.12	105.98	108.29	111.69	104.81	103.96	113.38	105.77	101.63	103.42	107.6	105.96	116.37	114.1	106.2	113.94	101.11	104.87	103.33	102.6	106.46	106.77	103.57	110.57	112.95
109.32	99.174	105.91	106.51	110.75	105.85	108.24	101.28	107.76	114.35	108.84	113.62	109.57	110.28	110.87	106.94	110.03	92.929	104.08	110.34	105.6	114.09	104.21	100.87	117.76	107.42	104.46	105.96	112.96	108.8	107.81	95.737	108.69	104.1	98.279	101.82	106.33	109.83	106.57	118.43	108.05	109	111.58	99.884	101.3	112.73	108.58	109.73	106.87	108.8
120.06	109.54	112.87	116.63	103.71	107.73	103.16	109.82	105.39	102.51	105.91	103.08	111.31	106.42	106.25	105.97	102.09	117.23	110.78	107.67	102.97	109.6	107.74	110.72	107.82	111.79	99.611	104.97	110.87	112.77	107.41	105.1	102.87	100.21	104.07	101.89	102.97	106.63	110.97	107.66	107.19	108	108.15	110.76	107.69	101.91	112.88	99.593	108.63	94.764
109.83	108.32	106.79	110.32	99.806	119.78	104.65	106.69	109.04	116.27	104.21	98.678	101.82	113.23	108.39	103.03	106.9	102.07	107.07	111.36	105.93	108.25	114.15	112.09	106.72	106.71	110.62	105.63	108.87	112.07	110.68	109.13	105.82	99.594	110.94	106.3	101.47	118.61	107.17	104.9	106.9	95.829	110.64	99.486	108.11	108.98	107.92	109.05	111.2	111.24
105.05	113.35	105.65	109.46	107.17	103.83	112.35	108.06	99.461	106.18	103.67	111.95	118.8	112.12	112.83	107.99	114.85	110.05	113.8	103.69	106.44	105.33	103.41	110.68	112.57	115.15	114.25	97.589	108.55	109.58	106.86	102.83	112.11	108.01	109.49	114.21	111.39	99.804	108.04	104.14	116.21	105.57	107.83	108.19	103.33	109.8	111.12	106.52	94.297	111.16
97.328	104.66	97.952	96.387	93.957	100.51	96.719	103.56	98.752	91.543	98.316	101.62	100.01	99.465	105.05	95.239	98.663	108.22	96.736	95.352	100.65	97.413	95.013	96.826	96.731	104.28	108.85	90.827	94.138	93.014	94.626	95.517	99.352	109.52	90.963	102.6	94.744	94.617	91.538	88.779	99.048	98.323	94.349	97.052	106.28	89.379	104.2	97.302	96.772	102.39
102.69	91.831	97.022	99.868	103.46	108.26	97.438	100.5	105.4	101.01	92.376	98.719	97.421	102.94	110.28	101.38	102.33	105.71	110.19	90.81	95.011	101.62	101.01	105.91	97.308	98.844	95.42	100.9	97.367	100.05	95.38	98.324	98.695	102.16	98.282	100.39	101.05	102.79	105.62	106.88	104.45	96.451	92.869	99.962	98.776	96.734	89.46	101.76	93.989	107.76
100.98	94.22	100.28	92.15	91.208	91.507	92.806	101.29	105.63	95.66	95.298	99.243	90.532	97.51	93.949	100	94.33	105.09	94.271	101.8	101.45	96.313	88.321	95.998	94.07	96.338	106.01	98.396	93.249	101.87	105.03	99.672	100.36	99.307	96.925	99.895	99.422	93.994	97.323	102.61	97.21	95.295	91.356	96.104	93.491	102.97	101.53	99.984	96.388	89.11
116.62	111.84	103.08	111.71	109.46	113.94	112.7	111.17	116.34	110	108.57	107.45	108.34	106.5	114.27	108.46	109.24	111.23	109.29	103.86	112.14	108.13	102.67	103.37	108.7	106.22	119.46	110.6	103.42	107.87	117.46	100.24	104.62	110.23	99.745	111.96	106.24	98.845	101.81	107.5	105.66	103.5	108.63	113.8	108	103.34	102.26	116.44	114.98	94.835
104.9	108.7	102.01	108.19	103.54	114.16	100.39	106.14	94.633	100.79	99.44	101.77	112.41	107.46	104.33	104.53	108.26	106.88	99.308	101.1	99.345	112.1	105.92	108.76	111.15	100.11	105.02	104.99	93.405	110.19	109.35	108.7	103.7	108.11	107.17	107.12	106.38	108.24	107.37	107.48	98.669	97.684	112.73	111.26	103.32	104.58	109.11	99.901	103.94	110.13
100.98	105.98	109.17	101.45	113.39	103.25	101.44	109.01	108.91	105.02	109.27	101.28	108.48	105.77	105.82	111.08	109.54	106.85	103.88	97.705	101.58	102.39	104.67	105.98	97.921	107.98	104.92	117.15	105.76	100.44	110.89	107.61	118.57	107.35	112.6	106.06	97.521	108.41	103.36	103.94	105.11	112.74	105.75	101.62	97.81	101.97	102.44	105.52	114.64	102.71
104.97	107.51	110.39	107.35	113	107.19	111.63	105.87	108.75	116.89	103.03	114.25	113.69	106.73	107.59	112.96	102.88	98.873	115.32	109.9	103.31	98.227	107.37	108.64	107.46	115.79	112.07	108.55	110.75	109.13	104.87	105.58	116.61	113.91	106.24	105.31	100.97	105.89	113.5	114.9	115.8	115.96	108.3	109.43	111.91	113.94	111.97	107.6	106.15	111.15
110.04	112.44	107.2	102.4	107.05	107.42	112.05	107.36	106.28	105.25	110.79	102.81	115.84	103.47	110.32	101.76	114.97	103.75	105.02	112.98	105.98	107.51	115.57	111.08	107.17	119.65	105.8	110.1	118.6	106.32	106.14	116.67	110.35	110.67	110.81	111.29	104.76	111.65	101.74	108.98	107.18	118.87	105.54	107.35	107.75	106.54	109.75	111.05	100.38	102.25
103.49	100.48	97.774	103.26	111.92	108.72	108.02	111.26	98.37	108.03	96.674	107.01	106.85	114.48	112.92	107.64	102.67	102.59	106.72	109.62	103.97	108.94	105.93	112.45	104.43	105.67	113.48	110.06	101.78	109.98	104.39	108.47	110.78	98.379	99.203	110.8	105.55	109.59	99.104	95.712	110.26	108.12	100.05	103.52	102.25	102.25	103.83	104.28	107.77	106.27
101.86	110.4	104.4	102.31	119.23	106.19	102.31	110.06	102.17	104.35	102.45	108.15	110.47	103.87	107.04	110.04	109.09	107.79	107.82	105.42	108.4	105.89	106.21	99.928	101.33	106.52	102.9	97.689	109.58	103.3	110.6	103.55	108.5	108.27	95.661	106.75	104.81	106.46	107.93	108.14	100.32	104.98	104.06	114.13	114.66	109.87	109.24	104.21	111.97	104.92
111.27	104.4	103.61	102.7	115.59	104.2	99.21	103.63	106.69	104.69	107.28	100.89	115.32	106.16	101.91	112.37	107.04	113.55	107	105.38	119.42	101.28	105.72	111.99	107.49	105.61	96.469	96.202	111.33	109.49	110.55	107.86	99.971	107.05	110.75	100.95	103.9	103.74	105.02	103.48	112.86	98.258	108.46	105.77	112.15	111.96	107.34	116.88	95.576	102.97
102.33	106.76	108.29	110.77	107.16	110.45	106.51	97.446	103.39	100.59	107.77	106.65	111.83	110.67	102.59	102.74	117.06	101.81	105.31	109.33	105.76	101.87	95.48	112.5	110.48	106.21	112.09	106.61	107	100.74	105.56	99.789	104.21	114.66	103.16	107.61	101.74	103.25	107.3	106.9	94.957	107.68	111.16	104.83	106.75	105.57	112.64	96.445	99.972	111.25
102.58	104.51	97.748	109.62	102.68	97.962	103.63	105.17	110.11	109.45	109.06	104.95	109.57	110.13	111.12	121.63	106.96	100.14	95.877	102.42	98.962	103.42	104.13	104.79	97.977	108.74	105.35	105.71	110.95	99.182	104.44	98.413	105.14	111.96	112.23	109.15	111.04	101.15	109.03	104.29	111.2	105.74	103.76	101.84	106.51	108.28	96.569	99.233	101.13	107.92
106.71	110.61	106.25	100.07	110.09	100.91	110.01	105.28	96.18	102.71	118.54	103.63	102.26	106.52	103.06	93.986	109.61	111.4	110.66	106.6	101.71	107.34	107.16	103.53	108.95	105.68	101.9	109.74	104.66	100.36	98.754	100.52	110.88	111.65	97.1	104.66	105.44	108.62	105.16	105.69	104.52	108.46	110.82	110.49	101.25	106.32	117.12	108.88	109.2	100.96
106.24	107.2	106.78	103.69	103.3	113.61	108.76	102.74	100.11	104.44	105.81	109.09	100.23	108.46	99.972	100.59	105.58	108.21	115.31	110.48	99.211	110.72	102.2	115.75	97.134	102.19	102.3	105.97	106.26	101.64	103.97	112.8	106.67	110.03	115.6	104.39	101.66	98.803	99.708	98.455	102.7	113.01	105.64	107.79	105.77	100.99	111.62	110.57	108.25	104.35
104.61	107.12	105.15	97.781	104.16	102.34	104.28	102.29	108.46	107.92	104.54	105.81	99.458	104.14	105.06	103.91	103.34	104.86	107.23	107.81	105.47	98.092	105.19	94.678	107.88	106.25	101.8	97.504	103.5	99.946	99.452	116.58	102.23	110.61	114.08	98.228	106.88	101.98	100.4	101.18	104.1	108.55	106.48	104.74	107.86	110.32	109.91	109.37	104.33	106.73
112.64	98.654	107.85	104.77	107.13	108.61	111.97	103.69	110.25	109.49	113.07	98.988	106.94	103.63	105.36	106.68	103.51	107.58	106.06	104.68	102.11	102.73	102.84	106.94	106.79	102.87	117.57	100.87	107.65	102.7	106.7	103.9	105.88	111.3	97.783	106.2	108.31	100.74	104.06	103.52	109.57	105.98	105.32	107.69	111.66	96.539	104.93	106.43	103.4	102.86
106.09	98.846	96.124	97.645	101.51	109.59	97.596	98.456	96.62	101.05	94.883	94.333	102.75	96.142	93.051	107.55	101.52	103.35	97.714	93.104	101.71	110.7	99.646	95.899	96.165	99.247	110.15	93.995	96.151	98.603	107.2	96.344	99.32	92.566	109.26	89.368	98.252	96.333	101.2	101.39	95.567	99.007	96.423	103.51	97.534	96.032	102.2	89.438	98.016	95.092
112.15	102.11	98.461	105.65	113.3	111.48	112.86	111.9	107.86	108.98	107	113.96	109.64	110.78	110.76	101.84	110.21	106.91	110.72	97.959	109.33	107.51	107.89	111	111.55	103.34	112.25	102.41	105.7	111.45	111.6	102.95	106.19	107.92	104.82	104.31	107.89	115.21	106.49	97.145	102.63	103.05	101.75	107.09	110.92	113.93	102.76	119.62	107.75	116.18
104.91	96.93	110.43	107.53	110.89	105.7	102.8	104.83	96.115	109.39	106.31	122.45	101.03	106.16	105.99	106.92	99.432	100.95	97.597	101.91	102.31	100.5	102.01	99.404	101.05	106.9	99.484	98.375	104.92	92.196	101.47	99.902	98.937	93.104	117.02	104.84	104.18	104.08	93.427	118.85	108.87	107.52	108.7	105	107.27	102.18	95.658	109.52	110.32	104.98
101.77	118.39	103.35	110.64	113.37	103.57	118.15	110	108.5	110.96	106.06	120.54	122.32	109.18	108.16	116.36	108.59	108.92	111.28	109.72	113.13	111.09	112.98	105.6	108.93	107.97	107.28	106.01	113.62	107.21	109.37	113.24	110.5	109.67	109.94	118.84	106.64	115.01	119.07	109.21	114.43	113.64	116.37	104.63	108	115.87	111.73	111.78	106.1	112.08
91.202	93.797	96.966	100.66	102.02	94.604	108.98	105.08	106.85	100.65	97.922	99.455	98.62	103.52	96.558	101.86	103.82	106.99	107.41	96.83	105.66	109.61	98.984	104.82	98.734	98.168	94.7	102.59	100.34	97.826	101.08	94.252	93.592	97.558	95.221	95.251	94.766	88.317	89.026	102.09	102.23	94.291	99.786	95.716	83.877	99.669	109.08	97.79	97.819	88.986
107.17	111.17	103.19	97.983	108.77	106.3	111.05	105.18	107.8	102.96	103.99	106.25	111.82	105.36	99.797	108.34	107.38	102.34	109.84	111.3	107.46	109.44	109.94	98.503	107.15	100.13	106.78	112.67	109.49	112.14	113.32	112.09	108.03	105.69	102.97	108.44	97.432	100.09	102.09	103.8	109.26	108.94	108.15	112.82	104.56	106.3	107.44	104.61	106.61	101.4
103.87	100.53	111.41	104.06	107.92	109.64	105.78	105.66	109.34	109.95	101.23	105.33	107.16	104.64	110.97	103.89	106.57	101.16	103.45	104.16	93.803	104.68	101.77	106.63	101.75	107.09	100.03	105.12	101.32	103.81	105.42	110.52	100.4	106.99	100.05	103.57	103.74	114.46	102.34	107.49	106.04	109.25	102.8	108.67	115.44	103.75	104.74	103.88	104.38	106.52
109.08	100.96	98.309	101.19	103.85	113.74	109.66	99.265	110.81	104.79	111.62	107.02	99.202	108.74	98.117	104.07	106.17	112.52	111.7	101.34	106.08	107.31	94.4	107.66	108.61	101.79	109.63	106.93	115.61	110.56	114.09	106.41	105.08	106.39	107.2	103.29	102.53	111.71	100.63	107.93	97.334	99.139	104.4	107.88	103.8	98.031	111.68	107.95	100.98	102.93
94.961	106.24	96.659	104.31	101.69	108.55	109.89	104.38	104.94	104.59	96.134	110.85	103.82	113.26	106.71	100.71	97.488	100.88	105.69	101.27	105.17	97.114	113.25	101.26	106.92	100.13	106.34	107.65	112.97	107.62	105.16	115.28	109.29	102.55	102.64	107.53	104.49	102.23	108.59	99.842	103.89	112.14	112.9	112.12	111.2	100.93	100.57	101.33	101.79	108.71
103.31	124.4	116.09	105.26	114.26	113.02	106.77	116.51	103.59	107.42	107.23	106.52	110.02	111.08	113.73	109.33	106	114.02	110.52	101.87	105.93	112.44	106.57	113.4	111.93	117.76	108.06	106.74	106.55	108.76	112.81	114.97	118.26	111.99	109.06	112.95	106.57	111.77	105.91	107.01	115.56	98.886	109.51	109.12	103.68	111.75	117.86	105.63	113.75	101.77
97.781	105.46	107.49	104	102.11	103.17	105.28	102.54	103.78	110.86	112.58	107	104.83	112.57	104.08	115.68	107.18	103.54	105.84	104.33	110.18	111.36	109.68	112.18	108.7	104.88	111.55	113.62	110.5	107.49	112.05	96.142	108.11	103.86	114.94	99.938	107.32	99.946	107.78	100.7	112.2	106.03	105.68	110.57	110.24	114.89	104.42	119.22	109.6	108.22
98.355	104.57	96.988	111.31	113.58	102.47	100.52	101.96	103.29	108.58	103.61	97.806	105.78	98.011	110.96	90.871	107.52	94.761	112.7	103.58	102.54	106.99	98.622	104.92	108.74	110.95	100.07	102.7	100.07	102.81	106.64	103.18	109.89	106.54	96.702	107.58	95.639	111.64	101.29	106.37	99.301	105.76	118.11	95.439	104.29	96.917	101.21	108.95	91.065	102.13
95.389	102.65	93.2	97.151	100.8	101.17	104.79	103.17	107.68	97.98	99.955	103.49	98.815	101.2	93.043	100.87	102.96	98.204	101.82	100.54	99.768	109.54	98.028	97.039	99.086	105.88	98.005	93.466	105.25	106.08	93.693	102.93	103.73	100.4	89.855	100.35	100.61	96.401	98.241	97.41	101.16	102.65	105.55	96.184	101.59	98.153	104.54	89.685	99.532	100
110.08	99.708	103.14	106.95	103.32	101.68	102.25	103.07	109.78	113.33	109.95	109.8	109.49	112.69	110.43	107.32	102.85	108.71	100.95	106.68	105.97	108.11	96.289	103.42	101.35	108.85	113.06	108.78	109.33	114.56	96.541	98.408	107.07	106.34	109.92	109.9	105.11	105.28	100.6	113.85	102.81	104.47	106.81	102.26	110.45	99.867	107.29	104.17	106.81	105.3
93.339	100.64	100.87	101.63	92.281	104.71	90.332	96.485	98.778	94.227	90.064	100.63	100.92	97.713	100.55	97.763	96.388	96.442	102.25	104.06	96.223	95.886	98.649	100.32	98.187	96.415	97.891	92.552	107.13	106.93	95.006	89.868	106.89	102.08	100.07	105.17	100.28	100.62	99.692	98.239	93.468	103.32	93.577	97.579	97.489	94.122	97.066	91.166	93.461	98.028
98.468	105.26	108.72	99.402	96.509	99.977	98.413	99.288	98.369	96.221	101.17	101.41	94.128	97.644	102.62	98.163	102.35	95.835	98.723	103.16	109.34	104.06	96.648	95.571	105.83	101	106.49	103.32	106.17	106.04	103.47	99.014	95.3	97.947	99.843	102.08	107.25	115.78	100.52	107.72	102.76	105.79	102.83	97.08	93.608	107.12	99.553	103.21	99.458	95.414
104.18	113.45	106.81	106.35	112.04	106.38	109.87	109.64	108.45	114.51	113.94	107.87	106.4	102.53	115.58	101.08	116.55	111.41	113.49	111.32	108.22	108.85	114.17	113.14	118.67	109.17	112.77	104.87	112.14	102.38	112.2	104.85	106.24	115.86	111.39	109.55	122.36	113.2	115.85	110.17	109.3	107.59	109.46	112.82	105.22	114.44	109.5	113.93	110.52	107.99
99.161	110.75	111.73	112.51	110.08	111.98	110.62	98.319	111.12	104.34	104.05	105.69	102.9	104.28	112.9	105.37	107.74	105.86	109.2	109.14	107.55	105.72	109.08	109.87	101.03	101.89	107.39	105.79	103.22	109.01	107.27	106.61	109.75	105.42	103.6	114.31	105.93	113.63	110.04	115.18	110.9	104.85	112.86	108.21	106.31	112.11	115.14	112.03	115.11	106.5
107.19	108.99	105.93	105.12	112.72	106.11	100.65	101.26	110.03	103.41	101.6	106.53	106.59	102.55	98.03	105.87	106.05	106.02	99.059	97.254	105.97	107.99	108.63	107.29	104.09	112.71	108.64	95.899	107.51	103.65	108.76	108.94	106.1	100.93	104.68	103.87	105.85	107.06	109.15	99.324	101.22	99.321	106.21	102.54	107.7	107.1	106.05	105.77	107.21	108.73
108	110.18	103.93	109.46	105.17	115.11	98.76	102.1	101.07	95.808	105.3	110.86	105.35	117.98	105.25	103.48	106.19	100.67	107.08	98.635	102.27	97.617	105.88	120.92	106.47	117.13	102.23	112.32	114.39	107.7	105.63	109.14	111.34	110.77	108.8	104.35	102.04	102.7	101.97	109.25	105.82	104.56	110.83	109.86	98.834	101.74	106.83	110.36	116.17	110.79
108.63	107.38	111.32	108.67	106.93	110.14	101.93	100.35	107.38	121.05	112.66	107.83	106.12	108.18	111.97	111.24	110.65	102.86	113.7	107.74	108.52	104.84	113.31	111.55	110.34	117.83	115.59	106.93	109.27	116.98	109.13	109.93	109.65	118.33	107.94	103.06	110.75	97.538	107.18	105.35	101.23	101.15	109.09	98.212	110.07	107.27	99.704	105.96	109.26	105.48
105.23	109.37	115.94	108.49	109.62	114.76	117.91	113.66	119.04	114.46	109.07	101.28	111.02	114.16	116.1	110.11	104.29	114.09	105.8	104.22	112.88	104.52	111.82	105.58	110.32	116.27	111.77	113	108.24	109.18	106.32	111	112.33	111.88	107.83	108.51	109.05	114.92	112.46	105.83	109.59	108.69	113.86	106.81	110.94	106.72	111.98	107.58	110.95	119.76
98.259	93.202	96.329	95.212	96.601	91.546	94.329	100.37	93.121	105.58	90.296	96.948	96.518	96.24	100.9	93.702	105.68	96.801	106.38	99.03	107.6	101.06	103.24	103.32	99.142	98.282	98.25	97.602	100.91	110.95	105.2	99.575	94.873	103.5	97.167	104.41	103	92.315	87.417	94.123	93.265	99.77	97.196	92.901	102.76	104.47	92.26	93.863	100.64	103.26
100.65	90.911	98.387	105.64	103.85	104.13	99.15	110.09	97.813	94.206	104.05	97.712	97.761	103.58	100.35	103.94	104.34	92.885	104.06	95.904	108.4	103.18	91.858	103.53	98.576	105.22	94.568	96.724	100.03	114.59	91.781	98.712	95.632	100.47	102.35	107.99	104.27	100.58	102.63	103.35	99.359	107.27	101.25	100.32	100.86	99.344	98.912	101.95	100.1	102.07
97.963	97.762	99.049	101.67	101.77	103.95	102.62	96.236	95.25	97.294	98.027	98.768	98.402	99.752	97.277	98.571	99.213	103.16	105.91	91.615	99.484	99.185	102.81	108.42	109.85	105.85	90.902	94.147	94.696	98.827	96.348	96.264	88.672	104.14	96.959	103.28	99.184	98.156	97.008	95.077	101.79	100.38	97.121	97.432	107.62	87.168	87.744	97.242	101.39	92.401
97.993	99.115	92.62	96.314	99.1	105.29	101.96	97.049	98.302	97.348	105.88	101.75	92.381	95.355	101.48	95.889	94.061	104.75	96.172	106.5	97.895	108.78	96.25	104.84	96.279	110.6	93.827	93.281	96.747	102.96	95.249	102.45	94.064	97.481	103.14	102.67	102.48	111.73	99.291	101.34	93.342	96.967	98.571	100.37	98.665	102.29	96.296	97.233	98.962	102.18
106.68	101.48	107.98	94.925	116.83	105.31	108.63	104.8	111.62	100.04	107.5	108.91	106.93	109.4	104.75	97.593	106.33	109.5	107.88	106.47	111.15	113.28	112.76	107.74	107.41	108.85	108.3	109.45	108.59	117.44	117.33	96.435	110.11	110.17	117.03	107.55	108.57	107.95	101.14	99.802	109.75	107.36	106.29	112.33	109.88	107.1	103.67	111.41	109.61	100.98
111.57	108.95	110.61	107.18	111.93	106.88	103.25	107.33	113.83	103.44	105.78	110.02	110.1	106.3	106.07	108.14	99.621	109.34	101.3	102.71	106.12	116.24	113.01	107.01	119.93	103.28	112.51	109.28	105.9	109.4	114.77	109.65	112.5	103.97	114.45	102.23	105.17	107.54	102.19	106.91	118.79	111.43	120.46	105.38	107.24	115.35	109.05	99.604	106.32	117.52
108.03	103.54	106.38	108.48	107.27	102.86	104.96	105.7	97.825	106.78	105.47	107.97	104.51	108.52	106.17	113.96	109.47	105.18	110.27	107.98	110.91	101.32	109.28	109.77	113.01	109.87	108.59	102.6	111.6	116.43	109.37	103.64	107.22	103.62	103.33	106.33	110.01	106.3	111.52	112.39	102.42	112.92	99.986	119.08	106.62	108.84	99.03	103.6	107.36	102.34
110.39	104.98	109.27	110.85	104.27	105.78	108.82	100.18	102.79	110.61	99.428	106.96	104.21	105.62	107.53	99.609	105.01	112.17	110.02	107.12	105.92	109.11	107.39	105.44	108.85	108.11	105.59	111.07	104.85	106.97	105.22	108.8	104.77	97.708	101.3	104.48	111.21	105.75	108.9	97.237	105.37	108.59	112.69	102.02	110.55	110.21	97.14	106.64	97.739	104.23
104.93	103.52	101.77	103.09	110.2	102.47	115.59	99.457	102.78	107.88	101.85	108.02	104.12	98.217	95.775	111.38	103.09	112.75	101.64	104.59	102.21	109.91	106.93	99.504	114.96	104.31	100.32	93.643	107.36	102.75	103.43	107.59	105.62	106.73	108.04	111.99	98.618	112.1	109.77	103.74	98.27	104.04	109.03	109.01	112.09	107.14	112.59	103.52	103.81	94.37
103.69	105.64	108.48	110.2	102.5	103.4	105.27	106.29	102.54	111.24	104.74	107.48	97.42	106.04	106.29	104.28	105.41	104.91	113.16	101.86	103.09	106.86	103.03	106.39	104.8	100.1	105.72	101.67	101.9	101.13	100.15	106.01	97.712	100.23	101.67	109.67	107.6	105.71	98.842	111.9	104.72	108.84	104.83	111.58	100.66	111.64	105.37	101.7	107.35	106.22
91.434	103.86	99.082	100.32	102.45	101.77	101.64	106.62	106.71	101.29	99.35	93.43	100.95	89.741	94.309	97.214	94.763	105.21	104.91	104.64	92.545	98.39	100.11	89.112	101.29	100.25	99.726	94.391	105.99	103.78	95.377	100.88	89.032	98.54	94.37	96.956	100.9	97.356	101.74	98.046	99.773	102.43	103.7	102.76	99.347	79.602	103.04	97.712	96.524	95.449
93.486	97.159	106.7	112.54	107.82	104.53	101.93	100.2	102.44	108.46	101.46	114.57	99.596	106.37	104.74	107.71	116.36	105.51	93.755	105.36	102.23	113.47	107.69	99.456	101.92	101.08	106.93	103.46	106.11	109.34	104.28	112.44	103.56	104.53	113.01	97.87	101.76	105.4	106.73	112.06	105.95	113.91	107.6	103.52	101.32	115.95	104.73	116.97	106.7	114.78
103.98	105.48	107.41	104.41	103.18	102.38	104.66	106.01	105.5	107.2	112.58	98.304	98.538	111.18	116.88	97.469	112.27	110.33	110.42	108	102.9	98.433	104.61	103.2	108.46	101.11	104.39	103.08	110.8	111.3	95.183	104.54	106.54	109.7	116.16	111.37	106.54	109.57	107.36	107.76	108.27	106.55	113.46	97.878	103.9	101.06	96.855	103.82	110.51	107.2
106.36	107.98	107.02	102.17	104.75	98.894	100.81	102.9	109.96	94.628	101.88	98.189	103.56	106.8	106.03	100.92	104.8	100.43	92.19	104.76	104.72	101.99	106.14	100.38	100.68	102.46	98.718	95.466	106.87	102.34	106.66	106.63	101.99	107.62	106.6	111.65	107.9	106.15	112.72	98.986	108.18	105.69	105.09	112.19	103.81	112.29	105.47	100.38	107.82	102.9
102.17	113.14	112.86	124.52	110.52	114.56	103.98	113.37	109.3	103.86	104.66	110.01	108.17	102.52	107.62	103.6	105.56	115.29	114.68	110.25	105.37	103.51	104.35	103.71	106.09	104.73	105.43	98.716	111.64	113.5	108.1	114.1	108.4	102.06	116.73	117.04	106.21	109.45	106.16	106.06	110.19	102.43	110.8	104.98	114.39	116.41	109.3	101.13	110.35	103.25
99.377	97.939	96.775	102.77	103.15	101.18	98.584	96.855	107.97	94.254	92.116	91.955	85.902	107.66	98.135	99.822	96.71	99.845	105.07	104.7	95.241	100.25	96.469	101.05	95.71	96.832	102.17	103.74	97.735	89.317	96.219	100.58	100.02	102.09	89.916	102.12	104.58	100.67	95.53	95.698	98.064	103.35	102.19	100.27	104.71	102.63	94.246	95.769	92.215	100.74
110.91	107.88	117.48	113.73	106.67	110.66	118.12	109.25	108.64	108.12	107.97	108.57	107.44	107.83	105.47	107.73	108.79	115.64	104.54	108.51	111.99	106.24	111.28	117.13	113.02	119.3	113.11	103.32	105.93	104.41	120.51	111.34	110.66	111.6	109.75	113.82	115.38	108.56	102.06	109.44	108.61	104.63	103.99	106.69	113.73	121.61	106.6	100.14	115.1	113.85
107	96.742	101.48	105.21	111.68	107.91	107.24	101.88	95.236	111.15	104.82	107.33	111.75	106.27	109.85	109.77	106.06	106.3	112.71	110.97	107.37	106.52	102.9	110.1	106.13	101.18	109	103.32	107.25	113.19	109.85	117.38	113.71	111.77	103.28	105.66	111.14	107.76	109.92	107.04	103	100.83	106.04	106.76	116.89	101.9	112.88	115.44	111.23	105.82
111.08	101.16	106.86	105.82	108.36	115.03	114.54	108.39	101.67	109.93	105.55	102.01	107.79	113.36	109.77	111.15	113.09	110.55	109.64	113.47	107.87	117.89	111.36	109.26	115.74	107.73	112.49	110.68	116.4	114.42	114.01	108.45	105.28	99.522	103.01	106.04	103.97	111.13	115.91	107.61	109.52	113.87	108.41	99.383	107.3	104.63	104.68	102.99	107.6	112.79
101.85	107.07	103.52	100.93	110.38	116.86	102.43	115.43	103.88	105.47	94.737	103.26	112.61	110.08	98.423	104.4	102.36	117.01	105.81	103.86	99.839	106.77	100.36	108.02	105.59	103.68	115.59	112.41	108.68	103.59	98.827	105.8	103.02	103.49	112.38	106.45	111.66	111.02	105.92	103.5	108.91	92.433	110.47	100.02	105.38	106	110.51	108.36	108.69	107.54
99.407	110.57	103.3	112.03	105.7	106.93	95.65	101.44	102.16	106.38	99.476	110.42	107.77	98.631	99.117	103.36	92.252	103.29	96.171	100.62	101.24	104.09	94.056	101.1	105.96	104.89	111.41	103.36	107.13	102.84	100.67	95.766	100.26	106.68	102.72	104.93	93.384	100.95	97.703	102.67	100.1	102.38	110.61	105.78	106.54	102.01	108.48	107.39	103.4	109.61
107.34	116.37	99.706	110.28	114.09	112.22	107.1	107.85	100.58	105.22	111.12	112.04	114.13	106.3	109.02	104.53	126.96	110.82	109.86	114.16	110.12	110.28	104.03	106.81	113.79	107.87	111.48	104.55	120.33	109.5	106.76	120.64	109.67	110.24	103.49	117.04	111.56	112.6	112.85	101.29	107.87	108.43	109.52	115.33	114.77	110.98	106.91	113.72	116.44	111.76
108.93	106.07	105.31	112	109.94	116.51	98.168	103.57	111.94	113.06	112.11	104.87	113.49	109.27	107.43	112.53	115.84	103.99	104.49	106.61	111.68	102.19	108.88	115.26	106.63	110.93	116.03	95.457	104.13	98.096	102.72	109.58	103.42	105.84	111.06	107.55	106.3	113.95	110.91	107.35	117.33	110.6	110.26	105.76	110.24	99.491	107.83	106.59	108.36	106.19
106.45	105.78	111.26	102.92	95.341	110.3	103.31	115.33	101.3	105.03	95.551	108.97	110.04	99.303	110.92	103.82	104.84	103.39	100.1	110.87	112.42	104.34	104.12	107.4	106.6	103.51	112.63	105.9	108.37	105.03	101.59	105.85	103.67	110.52	100.49	106.5	106.07	110.54	108.44	100.89	107.56	94.633	109.34	97.098	112.34	119.87	104.61	101.96	105.48	107.01
96.717	97.909	100.69	100.04	103.29	100.21	96.226	108.46	96.544	108	99.188	105.87	102.07	95.514	102.36	106.5	102.95	106.51	99.577	110.21	102.08	96.62	105.59	105.83	105.82	107.77	103.32	105.65	100.52	104.75	106.87	101.4	96.296	95.813	95.46	92.842	110.48	98.449	98.14	97.249	97.485	99.096	96.609	96.402	92.88	98.358	105.68	101.18	95.954	95.5
109.88	111.96	101.85	109.51	109.09	101.28	106.34	101.32	105.67	104.18	97.729	100.92	106.76	109.85	113.22	108.94	112.35	103.58	97.052	103.76	97.854	105.62	106.67	107.56	99.19	112.49	112.76	107.17	99.396	103.28	119.9	110.25	98.286	104.64	96.904	102.53	101.25	106.44	108.86	103.37	104.3	98.967	103.93	103.69	104.73	111.82	103.48	98.255	111.57	103.97
114.2	104.92	98.743	96.929	103.79	100.18	107.53	98.404	103.76	101.82	98.648	101.77	107.64	109.81	99.964	104.04	89.788	104.18	109.52	108.03	98.813	110.39	104.42	106.34	102.22	100.56	103.19	100.54	107	103.2	110.74	100.74	106.43	104.68	110.86	111.64	110.21	101.74	107.85	106.52	104.66	106.99	107.94	105.77	99.713	101.14	107.59	105.32	101.41	107.9
115.33	106.29	100.86	110.88	109.44	105.34	118.2	107.44	107.01	113.19	109.89	106.37	99.994	103.04	104	105.17	108.75	101.69	100.15	107.07	115.2	107.09	108.27	101.62	112.07	104.66	112.53	103.55	111.43	108.54	111	110.8	110.46	103.46	104.03	107.23	110.57	106.53	107.1	106.37	112.73	105.78	104.34	114.42	109.19	110.92	105.24	106.83	103.06	112.42
103.86	116.64	104.28	108.51	107.24	108.09	100.87	114.69	110.9	99.135	103.61	109.95	109.54	103.37	102.23	100.7	108.25	111.55	105.31	104.6	105.56	107.1	111.23	110.84	112.32	103	106.24	106.58	103.43	105.66	106.87	109.16	103.85	104.24	111.63	105.09	110.79	105.95	111.79	120.47	96.627	103.33	104.95	108.33	109.09	105.74	111.07	116.55	92.858	107.44
109.26	102.2	98.754	108.6	109.1	101.91	103.78	104.36	116.07	106.7	104.61	106.37	101.05	115.08	105.7	108.53	108.87	104.05	105.96	99.266	106.59	109.44	106.76	99.874	95.317	107.97	114.56	105.76	109.51	101.95	107.88	105.76	108.34	115.94	100.26	104.24	110.13	101.66	106.38	112.36	94.144	96.081	110.45	106.91	107.88	106.89	104.2	113	107.08	102.1
105.65	100.85	100.96	104.1	107.93	107.17	108.99	100.36	104.46	108.29	102.48	102.35	108.12	101.2	101.86	100.75	103.55	109.93	100.55	112.28	108.7	106.04	97.799	101.32	101.8	98.124	104.08	108.16	100.34	102.82	103.83	111.07	106.91	101.32	103.96	104.72	109.91	100.01	112.9	108.39	101.98	103.95	109.71	96.377	98.081	108.68	101.97	103.18	100.45	101.5
111.69	103.1	110	105.12	114.28	107.93	110.33	108.56	116.96	111.72	113.67	114.01	111.49	101.62	113.36	104.26	115.37	107.41	114.87	106.64	104.78	106.5	111.87	115.54	117.8	110.39	113.96	111.58	105.73	106.92	110	120.65	108.31	107.83	103.29	108.04	110.63	103.12	109.97	113.64	112.42	105.74	107.94	118.67	107.44	114.64	122.31	110.78	111.34	105.46
99.075	88.058	94.838	107.7	103.72	99.351	94.162	105.78	99.472	94.186	101.29	94.997	102.18	99.222	88.994	101.46	93.726	95.148	100.8	104.93	94.972	96.581	91.254	96.388	97.489	97.864	99.228	99.513	97.586	99.357	94.58	109.9	103.4	100.01	103.77	112.14	99.144	103.71	106.65	96.623	103.56	93.097	94.631	104.35	100.5	107.72	100.78	96.902	91.932	98.701
116.79	120.49	104.99	110.85	113.19	117.23	114.89	122.92	114.32	117.51	115.72	111.18	112.17	99.072	112.32	113.29	109.28	112.51	112.76	102.01	117.97	100.48	107.88	105.5	105.99	116.56	100.89	105.7	102.63	104.51	114.03	116.25	115.02	120.12	110.81	111.44	105.18	112.39	106.41	104.16	106.82	115.6	114.04	106.88	105.88	106.46	111.69	113.29	111.49	111.42
111.28	114.12	108.01	111.27	110.3	108.85	106.12	110.83	114.8	114.02	116.16	114.35	117.47	113.6	112.83	111.58	112.51	114.65	105.75	108.53	112.25	118.12	114.15	104.87	117.42	102.15	118.06	114.91	114.1	108.11	113.31	116.35	107.36	114.68	109.33	109.82	106.53	109.18	112.77	118.4	109.48	111.8	114.8	108.19	111.7	115.71	112.69	106.73	105.36	112.58
87.844	97.45	108.07	102.94	103.9	101.01	102.36	100.36	101.82	102.37	101.53	101.05	110.28	107.73	97.922	98.655	99.443	96.972	94.17	104.18	99.372	102.77	93.532	96.293	99.685	99.888	98.71	113.39	101.43	102.57	106.79	97.099	104.51	105.85	102.86	99.122	98.603	93.406	95.179	97.955	99.801	103.19	107.24	102.82	94.148	101.31	105.19	100.71	101.67	105.54
102.29	100.3	102.43	102.9	94.422	92.889	91.718	96.526	102.94	101.31	106.33	103.74	102.59	101.97	107.7	93.666	103.89	97.769	104.92	95.863	108.02	97.868	98.346	101.46	100.35	91.417	96.657	99.797	98.074	104.92	97.291	106.19	100.51	94.253	99.175	100.57	102.22	106.4	106.61	106.36	105.49	98.845	97.701	100.77	101.86	95.142	105.22	99.721	93.935	100.22
108.99	94.988	110.44	106.38	107.27	110.99	109.03	112.43	102.23	112.13	111.48	112.63	109.65	107.97	106.49	108.18	105.75	106.24	105.04	108.79	100.15	106.92	115.97	112.9	113.38	100.94	100.54	112.76	101.26	111.26	117.04	107.91	110.33	100.43	112.58	102.94	112.41	114.35	95.209	106.72	102.23	102.38	106.24	109.22	105.5	114.95	110.95	104.72	112.73	111.76
95.198	102.34	104.89	109.41	111.85	98.383	98.649	102.97	102.02	109.14	109.18	103.18	106.67	109.23	106.59	106.93	105.76	109.65	109.2	108.6	106.36	100.69	111.07	103.7	103.51	113.69	99.404	105.46	113.43	110.5	102.81	106.67	103.98	105.78	103.55	111.99	99.356	91.692	103.92	108.93	116.38	107.45	105.59	96.766	97.19	98.327	106.52	98.319	105.96	101.48
109.58	101.14	100.88	103.54	105.13	107.18	103.15	114.24	101.75	108.2	105.4	113.26	106.5	96.974	112.44	112.96	113.12	109.95	100.27	107.03	114.71	114.5	103.99	111.11	109.55	101.69	102.34	103.11	108.38	108.26	107.92	109.49	101.14	106.37	104.38	107.23	106.52	103.46	106.23	100.84	101.04	115.3	104.07	104.64	98.163	101.92	107.54	99.09	105.18	105.04
102.96	99.165	102.76	100.65	107.94	106.88	104.81	99.255	102.56	103.83	102.8	105.99	105.23	104.6	104.01	100.24	101.03	99.666	110.9	107.25	107.33	98.43	108	109.79	111.46	95.924	114.22	107.4	112.18	113.94	111.01	108.51	111.88	98.386	105.52	113.55	110.67	106.06	107.56	108.05	110.45	106.82	108.39	105.94	104.25	105.37	101.86	102.15	108.13	107.08
104.67	117.66	113.77	107.26	107.74	109.52	106.5	108.44	106.54	106.52	110.61	106.3	102.47	104.17	114.26	103.03	98.275	104.23	107.82	105.73	121.09	109.24	108.68	108.6	111.03	107.65	110.85	102.13	108.99	106.92	109.19	104.28	108.13	101.52	112.31	109.91	109.67	112.98	105.46	101.42	113.21	108.36	115.28	112.07	103.23	105.76	105.57	107.41	110.71	116.24
111.33	111.07	108.54	104.45	109.62	105.27	95.492	109.32	109.04	102.7	105.09	104.99	107.95	115.54	112.49	107.5	102.01	101.77	106.28	98.704	107.28	111.07	96.633	107.3	105.67	111.62	105.09	96.716	111.72	110.48	109.23	106.13	109.08	110.71	108.78	104.62	112.88	106.97	111.17	99.091	94.547	113.58	105.46	119.54	112.75	106.36	107.3	111.42	104.48	101.22
104.36	106.79	119.1	106.04	120.78	111.51	109.68	107.53	98.828	105.98	98.849	109.85	102.29	109.74	104.31	103.6	108.98	111.24	107.69	115.74	103.39	113.89	115.46	107.55	115.12	109.57	110.15	112.07	111.83	109.68	105.24	107.47	117.81	109.33	109.43	107.08	116.3	111.31	115.11	106.1	97.323	104.83	115.68	112.16	108.06	106.53	112.97	112.84	109.37	106.25
103.15	91.801	104.66	94.035	100.29	95.49	92.494	94.587	91.908	101.14	96.239	100.62	95.645	91.671	103.85	100.89	92.127	96.925	98.034	91.578	103.73	95.356	88.899	95.026	90.427	93.649	106.96	94.236	96.387	96.889	95.778	94.444	101.58	98.412	99.26	96.691	100.73	93.796	93.2	98.705	104.55	99.225	95.563	99.82	106.76	99.439	99.129	91.142	98.784	93.929
99.378	111.25	105.45	97.376	109.79	108.12	101.97	110.15	104.3	105.92	103.16	100.94	100.23	111.51	110.41	108.82	112.89	106.83	101.84	105.39	104.06	99.76	105.58	114.68	103.52	103.83	98.729	113.06	104	107.52	102.24	109.17	104.35	99.142	100.74	115.33	111.4	108.53	102.9	104.4	103.45	101.87	102.77	102.21	105	108.7	108.2	98.313	96.002	100.51
111.99	107.13	111.27	108.24	104.18	113.91	110.29	111.05	100.37	109.96	109.83	109.09	110.75	105.96	108.98	103.02	105.57	115.44	108.11	109.8	112.96	115.69	119.72	104.13	106.51	116.25	105.19	113.43	109.4	111.54	104.96	105.39	101.69	110.68	109.09	112.28	110.36	115.33	110.51	107.24	108.38	112.11	110.29	111.42	101.65	108.45	110.53	107.99	111.5	97.579
103.08	115.97	100.47	119.58	120.12	116.08	110.25	117.88	109.46	109.9	105.78	111.48	108.34	103.97	116.86	107.89	112.63	102.58	98.993	117.16	99.183	107.98	116.88	121.66	113.7	106.63	109.08	110.31	108.94	112.28	107.59	117.86	109.97	117.67	109.59	112.94	101.5	115.29	114.58	106.41	114.27	106.32	101.83	112.29	112.55	104.9	109.61	110.38	108.01	114
103.1	102.51	101.22	110.01	112.14	105.16	103.53	105.65	108.03	105.74	110.32	105.16	110.02	104.17	115.63	105.76	104.33	108.25	100.91	99.324	102.91	115.91	106.47	100.27	101.91	104.85	103.88	97.303	101.65	108.87	102.62	108.18	103.49	102.11	104.87	107.57	103.69	107.8	106.45	109.16	114.57	104.51	102.74	114.61	106.35	98.108	106.2	92.148	104.62	109.21
109.59	108.78	97.928	93.813	92.822	104.1	102.47	104.97	87.709	100.84	98.618	95.707	98.995	98.752	99.628	95.271	111.55	97.269	95.708	95.738	107.2	100.25	102.95	91.291	100.94	101.34	104.18	98.024	109.96	95.371	99.709	102.4	96.1	110.78	100.32	105.44	101.56	110.02	104.19	104.3	98.277	105.69	107.56	99.927	94.62	99.17	100.08	101.13	93.242	96.313
107.06	108.15	103.99	108.98	106.26	98.233	101.5	121.4	107.16	108.16	99.843	108.02	105.01	104.7	104.23	101.11	116.27	111.72	105.71	105.31	111.66	102.28	110.39	103.84	100.78	105.26	103.28	103.36	100.5	99.562	101.41	103.11	100.46	108.42	97.849	111.37	108.92	112.27	113.01	104.32	111.15	104.12	106.84	115.71	102.88	110.24	101.52	103.46	106.98	106.31
96.608	97.355	102.23	97.262	100.93	94.463	105.79	98.997	104.54	94.624	104.98	102.1	110.31	101.04	98.129	104.19	107.21	106.74	106.32	100.27	104.18	98.106	103.17	109.28	94.152	103.21	107.7	105.6	102.11	102.81	109.27	103.55	97.329	106.49	105.53	103.4	99.137	95.827	100.3	105.6	100.07	92.109	103.98	101.76	98.336	114.41	104.21	99.544	103.93	94.847
102.05	104.56	107.64	107.07	108.4	106.12	108.15	105.79	115.16	107.13	103.12	112.95	110.97	102.16	112.36	95.495	105.35	103.81	106.02	107.18	113.8	101.98	114.88	96.03	103.76	106.31	105.96	112.98	108.06	114.17	113.32	104.04	109.78	112.99	107.31	104.67	105.46	107.44	108.14	113.71	117.86	103.62	112.1	111.86	115.34	101.3	102.38	102.17	103.13	103.07
106.05	109.54	103.71	110.15	110.08	99.84	92.246	104.89	106.14	102.78	104.76	113.02	105.29	108.24	93.598	102.24	108.51	104.9	105.36	105.04	102.25	99.502	107.38	101.7	107.02	102.86	104.36	107.34	110.18	99.464	111.53	106.46	107.84	110.75	111.16	115.36	107.54	101.34	107.48	102.65	105.86	105.08	106.29	108.76	100	99.625	105.24	109.25	112.75	101.71
110.36	103.58	106.6	115.43	116.6	108.44	111.55	103.23	107.02	109.97	108.35	114.06	117.13	105.56	100.59	109.92	117.32	107.76	108.99	107.41	109.05	105.23	104.76	107.7	106.73	116.29	106.07	107.6	115.06	102.53	100.68	108.02	107.85	110.84	110.6	106.88	113.48	110.31	114.07	110.62	106.2	104.65	104.69	110.13	110.55	99.503	109.18	110.4	117.14	106.9
97.111	102.13	98.102	99.468	90.886	99.578	99.342	93.245	105.51	102.44	106.36	101.19	97.797	97.952	103.85	101.69	98.106	101.61	98.813	108.92	98.435	99.381	101.36	87.35	104.19	106.24	101.59	99.404	99.531	109.95	93.737	102.97	101.41	108.67	101.31	103.04	98.908	100.58	101.35	100.6	99.247	95.912	99.311	99	100.98	106.25	106.92	94.164	97.107	106.02
104.53	111.96	104.44	105.5	104.35	105.53	109.38	96.436	104.54	107.15	102.28	97.014	104.8	112.88	97.823	104.22	113.28	105.58	111.79	117.93	107.53	104.35	111.56	109.26	112.3	100.53	112.34	105.97	100.77	115.78	113.93	105.65	104.18	101.74	108.35	97.81	102.71	112.67	111.12	113.97	111.78	113.5	107.42	109.55	110.31	104.51	106.47	103.07	108.76	108.65
106.05	107.19	102.31	105.88	120.03	106.57	108.86	106.67	114.61	108.96	109.39	103.03	103.99	106.68	111.48	106.27	112.56	104.06	111.68	102.06	105.37	115.99	111.54	114.39	106.36	110.06	117.86	111.47	100.11	109.61	109.47	103.94	100.15	114.11	106.81	104.65	116.3	109.44	108.14	102.79	103.39	112.12	100.09	111.91	114.21	116.31	117.96	109.14	107.16	108.85
105.97	107.12	104.61	107.65	107.89	110	101.17	100.8	103.7	107.81	103.36	103.08	100.96	101.88	101.99	111.19	104.21	106.95	109.82	96.594	110.32	107.4	110.05	111.09	102.84	110.14	102.21	100.97	91.457	99.452	109.58	103.43	102.58	112.65	107.46	105.29	91.399	109.41	106.76	102.07	99.746	103.66	106.43	102.57	102.8	113.13	109.72	110.33	105.52	107.81
106.24	108.26	105.22	107.48	110.27	114.98	101.96	106.66	101.58	109.64	117.83	105.19	104.4	116.21	112.14	103.21	106.47	115.5	108.69	106.65	102.86	111.43	111.45	107.28	99.545	109.4	116.3	113.16	100.03	114.47	111.34	103.55	110.34	114.94	106.44	114.21	108.09	100.69	119.8	94.748	103.37	116.5	115.95	113.43	113.43	104.73	116.79	109.16	109	108.68
104.34	114	110.99	104.13	116.19	107.59	109.41	101.79	112.05	106.74	110.9	113.82	103.63	104.93	99.745	103.99	101.36	106.96	108.23	108.12	112.08	109.12	112.27	104.36	114.76	107.85	112.71	103.4	109.83	116.94	103.3	115.29	111.99	117.43	112.28	104.24	107.33	102.7	110.11	113.75	105.26	108.36	112.69	106.42	98.618	103.65	109.55	108.25	103.57	103
112.28	112.2	109.61	115.13	106.63	106.68	100.42	104.13	106.2	101.61	115.99	102.06	96.559	107.05	104.32	108.56	101.98	104.24	105	104.18	109.8	99.58	96.3	98.486	104.71	100.67	105.19	107.81	109.12	105.06	105.04	108.33	112.6	100.05	103.39	101.23	105.65	102.53	107.47	108.67	102.8	102.74	112.66	105.61	110.92	108.98	107.54	95.222	103.21	99.102
116.53	116.04	114.6	116.55	114.66	111.98	109.28	98.648	101.72	106.6	109.35	105.45	110.33	103.44	114.07	105.18	106.19	105.89	113.86	107.83	116.79	121.11	103.49	105.78	109.56	111.68	102.37	108.27	106.58	112.72	101.91	110.12	99.39	106.07	104.02	112.77	98.344	108.57	109.65	101.02	110.66	108.1	105.35	113.1	106.62	105.03	106.7	112.65	102.3	111.44
101.68	102.79	109.12	95.675	110.74	98.872	108.59	115.39	110.96	109.51	110.84	105.08	97.641	107.01	102.09	101.21	107.51	103.08	104.63	101.52	105.57	99.949	108.92	103.54	104.8	97.559	103.38	108.23	106.74	113.03	105.19	101.02	106.24	103.91	110.81	114.85	115.13	105.12	108.46	94.496	103.91	105.56	105.22	108.75	106.34	103.04	106.17	96.777	102.15	114.26
97.703	101.68	102.89	111.87	103.43	109.4	112.95	102.33	100.37	106.17	106.95	99.539	102.57	107.62	103.26	103.16	107.65	113.52	108.62	107.89	100.2	100.42	117.17	108.84	105.18	112.98	106.29	107.3	105.17	104.05	110.08	108.98	109.14	112.45	103.01	102.46	111.56	112.52	109.76	103.73	106.66	110.05	101.31	110.09	106.49	101.66	104.36	113.02	98.919	98.812
107.36	109.11	103.66	108.84	104.57	101.44	109.48	109.09	104.31	98.581	100.37	107.83	95.588	103.33	115.21	105.35	97.859	107.12	105.59	112.45	103.69	101.87	102.06	106.1	101.99	102.48	100.25	110.78	88.724	99.733	103.2	107.73	109.98	105.3	99.797	107.65	101.68	100.35	106.94	96.179	98.679	107.67	112.57	105.53	104.34	105.44	103.06	111.18	115.94	110.54
107.37	111.45	109.81	111.06	117.87	113.2	107.47	118.53	118.01	109.19	108.92	107.87	113.5	106.58	116.15	100.48	110.41	107.28	108.52	109.48	119.38	112.89	113.78	112.46	110.71	109.45	116.4	107.98	115.33	109.94	107.53	112.63	113.16	107.57	111.9	109.91	111.36	113.42	104.64	111.88	109.81	111.2	106.56	112.16	105.56	107.28	106.02	115.12	103.86	107.85
112.78	108.16	104.8	100.78	106.23	106.07	111.14	102.75	109.99	111.97	113.5	103.3	109.75	110.86	114.45	116.21	109.04	111.57	112.38	105.96	105.37	100.73	102.49	108.99	121.43	108.55	107.7	101.49	109.51	103.23	103.65	108.82	113.37	107.98	113.41	111.51	108.19	110.51	102.14	109.22	97.199	102.06	110.59	103.93	114.13	102.98	102.83	110.24	108.28	104.92
107.35	105.65	108.84	106.27	103.51	110.28	114.59	101.15	106.92	105.86	110.18	109.69	110.36	100.3	103.14	114.67	110.4	103.06	102.12	110.68	111.2	98.365	105.38	101.69	104.71	103.02	103.82	106.81	95.47	105.58	106.19	97.509	102.46	104.7	108.01	105.31	103.91	98.902	100.52	106.48	108.73	100.61	110.93	108.71	96.938	104.96	101.69	95.793	109.26	104.83
108.51	112.03	110.87	115.38	108.95	111.54	105.79	107.52	110.27	111.98	111.89	98.55	103.23	114.34	110.06	99.48	107.73	107.11	104.6	109.18	108.41	99.874	109.13	107.82	107.61	107.23	103.05	111.1	120.02	113.34	110.94	96.3	101.54	119.85	103.49	112.59	110.83	104	111.75	107.73	109.13	101.68	101.07	109.2	106.4	106.6	108.6	111	116.68	103.79
107.05	108.65	109.89	102.66	116	105.4	98.317	108.57	100.46	102	105.11	119.9	105.73	101.07	107.73	99.735	102.12	117.43	111.5	109.01	108.77	110.86	104.7	107.97	106.35	109.56	104.67	109.58	109.48	111.7	110.23	107.79	109.73	98.484	102.11	112.1	100.23	109.97	109.11	102.57	114.01	108.37	102.44	111.4	104.39	98.114	99.384	108.8	102.77	102.58
110.46	110.55	92.35	103.37	110.07	107.71	104.19	101.13	106.23	108	94.086	109.73	101.98	111.31	113.99	108.68	103.8	107.71	101.42	99.131	102.81	114.66	108.09	105.79	107.84	100.39	113.71	105.11	111.1	102.73	106.87	106.26	115.83	101.18	108.4	97.211	107.95	102.56	105.04	113.04	104.58	117.02	112.81	107.3	111.47	105.44	104.58	105.07	101.29	105.33
100.54	104.43	105.26	106.92	110.61	106.71	116.3	106.92	119.9	108.86	99.389	110.16	108.02	106.89	102.93	111.39	106.6	104.76	109.2	108.18	108.43	106.01	112.14	108.98	105.12	104.01	113.24	111.14	111.32	108.9	112.27	109.5	106.85	104.58	119.68	95.078	102.37	100.21	105.91	114.08	107.48	104.21	102.6	114.38	109.62	105.02	103.11	108.93	103.24	113.74
104.64	110.17	109.02	103.16	105.05	99.205	110.82	98.664	109.91	101.39	108.15	100.78	106.07	102.83	106.52	98.755	99.106	117.76	103.43	97.004	109.91	108.1	103.98	114.3	108.52	100.03	103.36	116.59	104.93	104.26	111.69	101.99	100.2	112.24	103.67	107.85	104.76	98.814	113.75	106.42	101.64	104	104.17	104.24	103.46	106.28	118.3	114.14	105.08	99.278
108.85	94.338	111.63	107.52	99.45	105.79	113.98	109.86	110.6	107.98	103.14	101.35	107.68	109.55	113.16	105.48	102.28	100.1	98.775	107.81	103.3	106.99	101.79	103.85	105.9	112.48	111.07	110.14	106.46	107.86	109.74	104.13	107.27	113.76	106.78	109.73	102.29	99.456	112.39	105.19	113.15	113.52	101.94	113.08	103.41	102.25	101.05	111.71	110.61	107.07
107.75	103.04	97.4	114.2	109.36	105.42	107.9	113.22	103.35	115.67	113.72	106.61	103.57	104.89	107.81	105.11	102.55	106.2	101.57	104.08	111.02	100.92	106.67	109.3	101.74	113.7	109.63	116.42	106.92	106.84	104.05	102.54	102.42	106.46	113.9	112.09	100.63	116.01	105.6	107.08	108.92	108.2	107.34	112.04	107.6	107.65	108.14	112.64	103.91	103.86
111.03	108.01	109.34	102.93	98.958	104.43	107.67	109.56	103.66	107	99.262	95.679	109.84	107.88	102.17	102.15	101.99	106.96	107.1	107.2	109.89	103.77	104.62	105.59	106.16	112.76	105.02	107.67	107	108.32	105.77	112.49	103.78	113.77	111.61	107.73	114.26	105.06	97.51	105.05	112.5	108.81	107.34	109.49	108.66	103.72	111.31	106.01	103.56	99.027
101.3	99.685	101.24	105.34	105.16	113.39	100.89	108.24	108.58	103.4	104.03	95.743	100.44	110.98	90.203	101.57	109.16	105.06	101.41	110.73	107.53	102.11	113.16	108.19	105.07	105.45	105.46	114.29	105.02	113.4	105.96	106.38	109.5	106.91	107.68	106.39	104.85	102.69	106.97	103.66	106.56	107.97	109.72	109.19	101.21	106.52	110.18	111.5	103.18	102.29
108.39	107.04	108.4	106.94	110.02	103.42	108.9	104.95	115.11	117.91	107.52	113.07	108.56	110.39	102.53	111.22	113.06	110.32	106.37	107.11	103.47	102.91	109.35	105.53	111.35	104.23	107.13	110.53	111.62	102.2	109.48	103.7	107.71	106.27	111.68	107.1	107.37	110.78	108.92	101.33	114.17	111.69	107.65	118.56	110.13	109.29	114.92	105.98	110.83	109.58
106.01	100.09	96.875	108.94	104.12	110.06	110.51	113.08	107.83	104.07	102.78	101.09	107.9	112.78	107.7	111.7	103.47	103.15	115.07	100.41	104.18	110.99	110.03	104.16	108.26	103.59	109.27	117.13	107.95	105.44	106.44	100.04	111.68	112.66	100.63	99.837	110.05	104.28	113.42	108.71	112.56	110.24	99.224	103.16	100.96	114.74	98.159	104.32	109.01	109.74
109.31	107.61	111.72	105.86	106.74	111.67	110.32	102.06	109.07	107.25	105.07	110.79	108.33	108.58	106.24	110.27	99.973	108.23	111.82	106.82	98.563	107.19	125.71	108.17	106.91	108.32	114.61	113.94	110.03	100.24	111.63	108.83	107.03	119.2	106.83	102.3	102.59	97.797	116.64	109.68	110.23	110.15	105.59	107.24	109.32	112.7	108.31	109.97	109.3	100.92
109.69	102.31	103.9	98.524	101.9	104.22	111.95	99.887	106.41	107.7	103.98	106.59	103.15	102.89	106.28	110.41	114.45	105.91	108.62	106.97	98.101	108.49	102.47	102.53	102.82	109.67	105.05	101.6	103.07	105.77	100.57	108.1	101.51	103.41	115.77	105.89	110.99	100.26	107.77	108.66	112.31	105.23	106.79	97.021	107.57	103.01	108.97	103.89	101.35	100.16
96.641	100.07	96.745	98.497	91.941	88.023	103.09	96.307	100.29	100.55	90.146	91.999	106.49	105.27	105.07	102.04	101.84	100.81	97.887	97.307	100.43	98.219	107.01	107.91	103.66	103.94	102.59	110.15	103.75	106.07	99.432	101.91	92.51	100.73	106.64	90.66	83.872	103.08	96.639	106.42	106.43	93.52	91.83	101.35	94.825	99.979	97.893	99.851	100.95	95.932
104.45	109.5	111.33	103.88	105.54	108.31	109.58	107.76	113.72	111.64	112.22	100.64	109.6	109.5	109.28	108.03	106.06	105.14	113.64	109.15	108.85	103.08	112.91	104.5	107.27	106.79	104.05	103.94	110.47	107.84	103.93	109.05	110.16	109.34	106.51	112.54	115.84	104.28	97.277	96.013	111.66	98.593	106.18	110.03	102.22	104.05	108.44	106.27	114.37	119.27
116.04	105.44	113.3	104.73	106.52	110.18	104.29	99.151	109.15	108.87	108.4	112.17	110.38	112.43	117.72	111.36	99.584	103.53	111.47	106.37	107.46	100.87	104.53	112.68	108.93	104.5	111.03	103.78	107.32	109.79	102.21	110.44	106.04	102.17	109.66	114.89	97.664	104.32	108.51	116.48	109.53	107.27	109.29	107.33	106.61	103.74	110.97	107.13	103.19	113.32
95.528	103.07	111.27	106.35	96.493	107.06	98.562	103.14	113.58	102.2	100.98	96.513	112.08	110.09	110.39	106.89	106.58	101.21	112.93	101.8	99.88	106.56	106.84	105.9	105.05	98.526	110.09	109.71	107.15	112.7	107.54	106.54	108.12	109.54	105.19	110.28	105.95	104.71	105.91	109.87	102.58	98.978	98.8	109.38	118.32	105.23	114.2	106.63	106.65	106.47
93.055	104.01	99.553	95.915	105.37	92.676	95.8	98.889	93.367	97.706	96.736	111.23	95.079	96.917	99.069	92.933	102.29	94.219	96.946	91.812	97.357	98.241	90.112	96.183	95.11	92.746	105.41	94.81	89.256	96.998	92.612	103.13	110.11	92.505	99.374	88.914	99.093	104.49	92.162	98.753	96.744	87.519	97.541	98.77	89.885	93.204	95.614	93.924	97.754	102.42
108.59	104.83	99.305	105.52	110.23	116.59	101.58	106.68	103.68	105.39	92.988	100.63	109.51	102.7	107.2	116.41	104.73	104.81	103.88	104.85	104.29	106.42	112.13	96.457	108.46	108.75	101.2	110.18	106.79	109.19	114.05	99.863	101.22	103.24	105.28	102.04	93.461	106.38	111.63	103	100.84	107.4	111.81	102.43	110.23	104.41	102.7	107.08	105.31	107.13
109.08	113.01	111.27	108.2	118.55	105.84	109.67	112.18	109.2	107.67	111.88	111.3	108.67	117.56	108.53	110.35	120.59	110.8	109.66	109.56	99.079	107.4	114.15	123.22	112.63	105.83	117.79	116.1	114.23	111.42	111.87	110.87	106.77	115.66	109	107.4	114.93	114.09	107.14	111.53	102.8	106.76	101.48	106.66	113.11	109.27	115.97	112.23	118.17	113.07
115.74	98.024	104.99	110.55	103.73	96.745	115.83	105.05	103.41	119.18	108.23	107.66	101.88	112.46	114.42	101.85	107.44	106.54	115.32	103.94	97.243	106.79	103.89	111.39	111.88	111.21	112.08	102.82	110.26	117.15	108.41	113.64	105.28	95.398	109.42	101.85	112.5	102.12	104.4	107.7	108.13	105.98	111.73	113.38	104.36	111.75	115.45	108.3	114.71	113.48
106.13	108.39	107.58	106.17	109.06	109.81	109.55	107.93	106.98	101.54	101	113.46	107.29	108.93	108.09	112.82	104.79	98.536	105.2	115.79	102.68	102.82	104.4	102.7	106.13	106.9	103.9	109.2	110.24	103.82	104.09	109.59	104.61	113.9	107.29	106.41	116.03	102.25	103.2	108.33	110.48	97.68	104.01	106.08	106.09	103.59	102.25	104.85	112.08	105.6
111.28	106.32	103.35	108.83	104.75	113.03	106.66	104.54	104.87	102.9	111.66	117.4	103.23	110.63	96.863	110.01	109.66	110.47	110.61	107.58	99.705	109.58	104.82	102.57	106.36	110.7	104.32	110.86	112.92	97.743	106.2	107.65	104.46	101.95	102.66	105.14	114.61	109.67	104.51	107.68	97.086	104.99	113.34	97.062	106.66	108.51	104.26	118.83	113.24	112.37
105.34	103.53	106.7	108.19	112.67	103.46	102.46	95.9	113.07	99.421	101.8	107.5	101.29	101.24	103.45	103.09	97.733	101.71	105.29	106.88	97.876	106.35	105.82	96.921	109.83	109.11	98.748	104.94	111.13	104.27	104.95	102.69	96.58	106.44	103.98	115.4	107.1	99.864	108.72	100.68	106.16	100.74	110.92	100.94	107.22	113.99	104.77	104.88	108.22	107.11
99.069	108.9	101.97	105.3	101.32	96.98	109.46	94.631	99.834	100.65	106.85	105.39	94.207	102.74	100.9	103	100.14	104.61	112.11	103.45	95.211	100.28	98.289	94.205	101.31	100.28	94.554	103.24	98.383	101.23	99.774	99.659	98.825	105.56	104.58	103.48	96.823	100.42	98.553	100.22	103.33	90.753	102.64	103.5	102.75	96.677	101.47	103.21	97.53	103.99
112.49	95.406	110.19	98.883	101.87	108.72	105.2	111.38	104.58	103.31	111.02	112.11	104.5	106.52	102.78	107.07	101.68	113.98	106.12	105.9	107.87	110.87	105.41	109.61	108.76	116.26	109.27	107.01	109.38	102.11	104.34	110.34	101.83	105.22	109.59	105.74	112.98	105.8	105.06	107.93	112.02	110.61	102.7	110.21	108.17	106.14	107.21	113.07	106.2	107.31
95.693	96.54	92.277	96.231	98.191	97.075	98.815	100.04	96.586	98.707	93.153	90.577	98.026	97.271	100.22	94.977	97.79	95.264	91.68	97.289	99.874	97.72	92.049	102.17	104.69	102.98	98.399	100.47	104.65	91.423	103.86	90.145	100.76	107.33	93.471	95.459	105.34	88.534	98.209	105.13	98.621	101.73	87.618	102.74	95.997	96.387	98.141	98.218	97.899	100.07
107.82	115.11	98.485	108.51	109.11	100.86	116.25	117.89	118.94	110.67	109.57	110.33	102.44	117.59	107.87	98.403	112.99	105.41	110.91	104.35	113.68	109.1	109.47	119.01	110.38	99.186	108.61	106.14	110.34	111.58	111.15	111.08	110.07	108.56	107.42	114.95	127.15	115.13	114.8	108.21	110.67	102.18	105.12	106.19	107.18	114.8	115.53	107.99	107.74	106.87
117.01	109.32	104.15	111.68	110.46	113.24	110.57	95.613	106.37	103.2	105.05	107.89	101.7	103.31	111.96	107.5	103.63	112.99	115.25	105.28	104.78	103.44	101.86	97.263	106.95	113.85	100.58	122.54	100.09	107.01	102.93	113.12	107.29	114.82	108.23	113.02	113.44	105.05	107.05	109.26	111.26	103.69	101.28	109.8	106.6	107.4	102.96	95.635	116.56	110.91
109.07	117.2	105.12	111.74	93.37	110.38	105.36	111.62	99.575	105.19	103.82	107.68	99.802	114.98	109.16	97.68	111.52	107.65	111.51	108.61	107.69	109.75	107.98	90.129	111.47	109.25	103.38	98.019	108.77	108.09	101.93	103.04	104.26	102.84	108.9	101.47	111.63	95.386	109.67	109.51	109.68	102.37	108.56	108.14	105.91	103.78	108.02	106.89	101.88	105.56
125.81	110.3	104.88	120.97	114.91	106.4	107.52	114.44	116.74	115.14	103.87	114.78	120.76	108.14	110.46	105.24	114.19	113.07	105.99	109.56	108.5	110	106.19	103.99	116.57	115.19	115.35	103.54	108.8	112.87	113.81	107.11	108.87	113.52	111.69	111.67	113.14	98.386	105.61	110.9	107.59	111.6	110.06	110.41	109.61	114.99	115.79	111.9	106.97	106.47
108.38	105.38	110.11	108.4	101.05	107.86	102.71	107.06	108.13	104.92	104.05	104.79	111.31	108.82	102.87	106.55	106	102.07	101.55	101.73	103.91	100.89	105.8	110.76	108.9	108.05	109.66	103.31	107.8	104.89	110.02	96.765	104.13	98.345	99.184	101.2	108.19	105.23	106.72	112	102.65	108.34	91.446	110.92	113.27	114.64	104.67	111.93	105.6	96.674
100.53	100.49	107.23	99.477	104.54	102.76	100.93	107.79	106.58	106.13	105.98	100.35	113.89	112.45	99.548	106.86	104.99	108.97	115.05	106.36	103.18	111.94	114.06	109.5	108.06	104.83	97.811	101.76	112.68	107.28	103.67	109.06	113.52	106.06	101.1	99.812	115.37	103.91	107.23	106.04	109.31	110.74	111.59	106.94	107.37	97.107	101.05	117.52	101.66	105.1
102.72	106.93	111.06	100.83	104.28	109.78	102.56	103.15	112.49	98.167	108.94	111.14	98.135	110.1	90.452	112.07	110.43	107.53	101.66	105.38	100.96	103.93	109.07	108.79	112.96	104.41	102.8	110.78	98.36	101.81	98.617	110.56	115.16	108.32	105.68	106.02	104.03	110.38	106.41	107.49	104.09	112.06	111.69	106.56	98.732	103.22	101.25	112.52	101.97	100.53
104.23	113.96	99.924	105.48	97.727	108.33	108.11	102.72	106.67	112.35	107.09	109.13	102.31	115.51	110.29	107.29	108.42	108.08	111.42	101.65	118.62	107.23	110.5	104.81	111.29	107.84	110.63	107.77	105.03	105.87	104.19	106.03	104.05	109.2	106.49	108.92	95.358	104.37	113.33	101.71	103.9	107.77	107.6	108.19	108.69	101.38	108.85	104.07	100.79	98.554
105.39	110.83	100.06	101.25	104.79	94.035	95.892	101.06	95.203	105.81	98.041	100.81	99.571	97.283	95.024	99.116	102.54	107.07	102.96	102.52	102.43	93.416	92.698	102.22	99.482	101.03	92.622	94.015	101.28	97.251	97.387	97.166	96.962	102.42	98.139	97.447	107.25	97.664	104.03	98.763	95.124	95.045	102.88	102.72	93.619	93.05	101.84	101.83	92.504	103.88
109.12	108.6	102.44	102.92	106.7	107.06	113.34	110.19	101.65	107.16	103.46	103.47	109.68	102.73	107.39	108.4	95.012	104.84	97.136	102.47	106.33	102.64	103.66	110.75	101.38	118.31	101.76	113.25	103.2	105.32	101.7	104.88	103.56	100.31	102.76	112.82	107.33	115.53	105.86	107.34	109.02	104.75	110.4	107.63	110.9	106.39	101.3	100.38	106.86	101.72
109.21	107.66	106.45	98.094	102.28	107.19	100.66	109.91	108.24	103.27	105.73	109.15	109.06	101.66	104.24	108.74	101.05	102.53	108.84	113.45	103.71	109.55	98.156	110.54	98.012	100.06	105.75	103.17	110.98	103.46	110.75	108.43	108.33	117.97	104.83	106.96	98.353	103.1	104.14	103.48	96.084	106.3	104.7	101.72	111.16	98.873	93.752	104.43	112.15	112.23
105.48	102.87	106.72	109.41	106.39	101.66	111.59	108.25	99.807	113.27	111.41	105.99	104.4	96.077	103.18	114.61	100.01	107.3	108.64	109.07	107.05	114.12	104.62	106.99	107.71	117.26	109.4	108.97	99.956	101.45	111.76	104.86	105.78	117.34	99.482	96.987	98.212	101.13	103.8	108.4	97.762	110.64	105.81	108.43	102.69	112.18	103.55	98.64	107.19	105.66
113.22	106.19	107.24	106.79	120.55	113.21	103.66	114.19	112.17	101.87	107.45	114.56	107.77	105.83	115.33	113.23	117.59	110.98	107.37	111.41	116.35	117.52	108.55	107.95	116.79	100.41	113.61	118.89	108.48	111.61	108.31	113.98	114.22	113.87	116.54	114.53	111.93	104.43	117.46	111.43	99.799	104.51	112.46	105.39	106.95	114.56	111.43	111.01	111.94	105.44
118.32	106.63	101.88	109.84	104.38	113.38	112.32	115.22	102.46	101.09	113.88	104.92	107.64	108.96	113.53	102.37	111.21	109.09	114.74	113.61	110.2	105.96	104.46	104.62	108.4	100.03	103.58	104.07	109.81	100.59	114.49	116.07	109.3	110.15	109.88	106	105.23	111.96	101.71	94.694	110.64	100.53	104.27	113.08	105.67	100.93	104.76	108.91	119.65	108.23
109.37	108.21	107.23	99.927	105.04	102.86	103.07	95.537	107.53	106.36	109.96	113.99	101.66	102.26	104.68	113.62	96.176	106.89	104.55	114.1	107.38	95.004	104.71	99.772	108.07	106.03	105.33	109.89	110.4	102.85	109.72	104.67	107.85	106.12	103.56	103.22	108.24	106.99	110.21	107.46	112.22	101.53	100.21	107.8	103.65	107.43	99.716	98.903	115.15	114.93
104.91	106.39	106.43	109.68	118.36	111.8	111.44	110.41	106.35	105.53	113.9	104.83	109.38	103.14	109.14	111.15	100.54	111.27	105.7	108.82	113.73	108.71	107.52	109.93	109.55	103.81	101.58	105.26	106.25	106.48	116.36	105.98	108.03	104.29	112.7	112.45	115.77	108.05	103.2	106.24	105.44	104.9	108.22	100.36	99.699	106.41	107.29	116.15	108.06	108.29
106.28	114.69	108.8	105.38	102.44	106.44	102.23	98.295	111.41	104.56	101.06	106.63	109.38	106.57	105.97	103.55	98.164	106.14	105.67	116.98	109.19	114.2	104.14	108.84	104.45	108.71	101.41	112.16	107.29	97	98.381	103.93	114.09	113.83	108.27	104.61	105.77	96.435	113.64	100.49	112.82	102.05	112.26	103.07	108.16	103.44	108.32	104.74	102.52	114.7
104.66	107.98	102.1	98.346	102.06	112.24	101.31	106.98	111.11	100.21	106.69	107.63	94.609	101.57	109.06	107.38	99.93	113.04	108.4	104.21	102.69	103.21	108.41	104.99	101.27	102.23	107.44	108.25	107.39	111.11	104.94	108.98	99.199	109.04	107.9	106.73	107.29	110.45	108.27	107.5	104.16	110.08	104.42	102.31	103.91	104.5	102.52	96.144	100.05	99.042
99.427	104.85	92.708	100.71	100.87	96.833	108.67	94.881	105.96	99.531	100.33	92.354	107.98	98.535	98.801	106.41	99.878	93.412	95.379	104.58	89.431	102.12	90.87	98.751	100.83	100.69	97.905	95.773	96.85	95.876	99.121	94.856	91.826	109.64	96.312	102.34	92.889	95.271	89.173	98.745	100.32	95.541	92.166	88.711	99.664	93.198	101.95	96.638	95.695	94.919
95.895	100.86	108.29	105.37	109.59	103.84	113.9	110.52	101.52	103.47	103.19	109.72	109.91	110.81	106.44	105.88	106.4	101.98	110.15	101.07	107.33	106.91	104.99	99.888	111.53	103.64	108.27	106.96	110.81	113.79	118.04	114.87	112.32	114.31	101.38	107.8	116.8	102.25	101.19	107.42	108.91	103.85	111.29	105.62	100.7	109.44	114.88	97.509	103.17	105.35
102.39	99.709	98.183	113.46	94.254	96.191	109.6	106.6	95.702	105.41	102.84	113.02	102.48	102.68	99.408	105.54	112.13	107.2	108.12	109.89	105.09	104.4	100.29	95.242	100.08	106.49	95.154	102.79	99.058	106.91	106.57	104.63	107.28	106.84	112.45	109.37	106.09	103.78	99.496	110.06	102.36	112.23	109.09	108.98	100.9	106.49	106.34	106.33	101.94	98.132
113.14	95.577	107.89	110.24	111.08	113.56	108.5	111.75	98.842	107.37	107.66	111.26	114.75	104.38	114.53	107.25	106.89	104.85	109	94.823	111.2	106.77	106.08	107.68	108.97	110.02	107.97	107.26	97.581	111.87	111.56	104.34	105.11	110.15	108.73	114.48	104.02	103.54	102.26	100.39	111.16	104.49	103.27	114.59	108.36	109.75	110.59	110.84	118.46	113.19
107.45	98.784	106.04	108.53	108.96	119.63	106.78	116.57	118.43	107.34	101.55	113.68	111.05	107.98	114.27	106.2	112.26	98.084	116.21	102.73	112.3	109.31	109.85	112.84	101.59	111.62	111.31	107.49	116.13	112.83	108.9	108.81	110.56	103.89	116.11	107.59	105.35	105.05	115.96	112.76	114.04	117.26	104.47	112.78	105.98	115.5	114.09	115.95	111.77	104.35
101.19	104.95	105.02	109.36	99.406	98.043	98.898	108.41	102.62	99.34	99.353	113.77	103.74	104.41	104.83	104.2	101.1	109.5	106.25	112.15	105.44	105.67	110.74	107.92	105.56	106.86	101.3	103.03	112.88	107.61	104.53	101.41	103.23	102.98	102.43	100.66	107.39	103.23	93.623	100.4	103.65	103.48	104.66	107.51	101.85	101.06	106.71	111.63	113.91	107.48
111.38	108.81	94.434	117.4	103.5	113.28	106.51	113.72	102.6	109.62	113.45	105.5	108.26	104.3	116.77	99.381	109.56	118.47	94.997	106.46	105.73	114.32	110.75	107.77	115.27	103.9	97.606	109.23	110.31	110.03	110.62	107.64	109.3	103.65	106.11	112.47	114.61	106.34	100.59	110.96	103.76	110.97	103.38	105.26	104.27	115.34	104.27	104.1	105.26	105.11
105.65	102.02	99.311	107.54	99.163	99.677	101.51	102.61	91.748	98.606	96.879	105.79	97.848	95.367	96.808	109.81	101.22	106.74	100.24	101.78	99.665	105.7	94.877	100.69	96.054	104.89	102.79	98.582	100.86	93.166	106.67	99.302	105.48	100.17	104.41	90.226	91.306	104.71	98.27	98.668	105.35	94.119	97.805	101.62	101.74	104.38	95.942	100.25	107.09	96.973
107.2	112.82	99.081	107.41	99.219	113.22	99.793	102.29	106.5	104.09	113.52	113.98	109.99	100.87	109.01	112.99	112.05	105.29	104.53	106.53	109.47	108.67	97.025	113.46	107.03	101.48	102.91	109.88	105.93	112.11	105.04	110.72	106.99	101.69	101.7	106.39	95.093	106.58	102.29	103.66	106.24	101.25	114.7	106.1	107.99	97.727	112.43	111.48	107.81	111.17
108.01	100.42	106.01	104.1	113.79	104.92	108.08	107.36	104.18	109.31	95.877	109.35	104.12	100.39	108.35	101.82	108.57	103.35	100.6	95.855	105.08	106.68	99.266	101.5	110.61	110.31	104.89	106.96	99.942	107.23	103.01	108.67	104.22	108.06	101.78	104.48	109.47	106.83	107.36	112.74	109.5	103.64	109.03	115.62	102.52	106.92	107.54	102.76	107.12	114.28
115.85	115.21	106.6	105.92	103.84	106.22	103.6	97.799	100.28	112.01	110.87	109.7	102.18	103.63	101.08	101.72	104.68	101.22	100.65	110.94	100.17	109.97	105.77	111.01	95.228	111.99	111.18	114.29	104.21	99.472	97.75	98.742	98.845	101.37	100.25	107.89	114.04	111.44	105.2	96.917	107.59	102.89	107.04	103.63	110.46	103.55	105.5	113.84	104.65	99.955
100.01	106.93	95.324	90.151	89.27	97.574	102.29	110.15	101.72	95.98	98.162	95.178	107.38	95.354	97.678	101.79	103.92	97.299	95.987	98.956	92.448	97.674	96.859	95.165	99.057	93.918	106.5	99.787	92.324	105.33	102.6	92.196	93.088	101.27	103.94	93.111	105.84	96.19	102.41	83.104	96.874	96.441	88.565	104.61	93.003	94.772	93.057	94.75	98.05	97.056
105.9	110.67	113.1	110.63	102.02	103.63	121.71	104.77	104.89	118.61	116.59	114.02	109.02	108.36	116.04	115.77	114.59	120.77	114	116.09	111.51	116.76	115.88	109.9	105.72	115.81	111.16	119.69	101.88	113.66	112.45	114.49	109.83	114.8	112.09	102.64	110.12	105.16	116.52	117.06	108.11	106.95	109.23	113.41	105.91	104.07	105.36	105.76	113.72	113.36
109.4	105.62	104.25	100.4	107.77	107.55	94.151	108.1	111.46	107.58	110.21	110.61	102.33	103.75	106.35	103.71	100.43	102.74	106.29	118.64	111.71	104.96	114.69	114.74	100.68	102.64	122.01	103.52	104.79	111.38	100.43	109.28	109.67	105.68	96.23	110.32	110.12	106.4	106.97	104.01	106.08	108.39	110.78	101.8	106.4	103.86	101.53	104.81	107.84	108.85
111.71	115.65	111.16	104.53	110.32	114.7	104.33	101.98	97.379	102.49	110.8	105.84	102.61	98.305	100.99	103.01	109.41	101.52	109.73	95.879	109.68	102.98	109.29	99.315	108.88	109.62	109.45	109.78	112.62	108.83	111.5	104.56	105.45	104.03	109.02	102.37	98.421	106.99	111.05	104.2	103.29	107.57	100.29	98.85	102.23	100.03	103.36	111.74	112.63	105.89
101.7	106.94	105.89	100.65	106.01	107.43	105.69	99.177	117.95	106.39	110.63	103.12	101.13	102.26	105.15	103.52	106.44	102.42	104.82	110.35	105.57	102.46	106.61	99.912	107.79	104.44	106.68	111.65	105.6	106.61	98.791	99.652	117.06	109.57	103.7	109.79	94.887	108.15	106.05	103.51	106.41	109.02	100.78	113.02	101.55	104.62	105.75	108.42	92.1	102.93
109.52	105.19	115.72	112.12	117.94	107.79	108.29	106.48	110.4	107.35	107.23	113.01	111.67	109.9	95.764	111.73	103.59	109.26	116.5	114.04	107.36	110.68	105.55	114.63	110.01	101.01	114.96	107.3	116.79	102.66	111.64	114.38	105.42	105.05	110.08	106.31	113.03	103.4	111.46	114.55	104.8	106.64	111.07	112.23	105.76	104.82	105.19	113.65	102.18	108.28
110.63	108.41	114.88	108.05	106.44	106.59	105.56	112.26	111.95	112.3	107.47	113.25	110.38	108.9	105.72	106.57	114.67	104.19	104.26	113.52	100.43	112.17	100.45	114.5	108.82	106.37	106.41	105.98	107.6	103.89	100.58	96.194	102.36	105.75	110.61	101.06	108.87	101.8	107.27	117.04	103	95.815	109.04	108.37	112.63	103.66	112.48	107.3	112.58	104.58
108.73	95.222	108.43	112.45	105.16	97.555	104.31	110.25	102.2	113.33	102.71	104.42	102.27	96.086	110.82	106.56	96.483	108.56	106.26	103.9	108.05	105.06	112.27	108.14	100.56	101.65	97.072	106.88	105.01	107.78	109.04	106.86	111.27	100.53	106.3	105.38	102.89	112.09	105.53	101.47	111.23	99.913	111.33	105.64	108.07	99.605	110.54	100.89	98.977	104.44
99.881	97.285	104.47	110.82	98.705	94.502	109.93	110.51	96.215	105.55	109.63	100.75	102.78	120.9	106.05	105.32	109.99	108.01	109	99.185	103.91	104	101.47	98.856	112.56	101.55	115.73	119.01	101.88	104.02	103.95	95.397	102.55	106.54	100.54	107.14	111.69	109.57	104.27	99.52	108.84	107.1	107.62	96.859	102.73	108.19	115.99	112.95	106.84	107.02
95.42	98.533	96.893	89.896	100.79	106.2	94.783	100.41	103.52	104.24	99.614	91.914	95.3	91.4	95.515	95.582	93.426	103.66	97.846	102.42	101.38	91.336	98.05	93.818	97.586	96.981	99.276	96.845	100.3	97.984	97.347	98.324	105.52	97.773	97.037	103.03	98.37	97.956	87.783	96.697	104.55	91.895	96.08	84.738	97.371	102.56	109.15	108.03	98.521	93.153
103.63	100.74	102.51	100.25	97.829	103.28	103.11	99.589	94.82	96.522	101.75	98.052	97.995	99.513	103.87	103.65	105.86	99.733	95.386	104.12	98.095	106.88	100.12	106.68	101.2	94.414	97.612	104.2	110.83	98.172	107.51	106.39	102.9	101.51	97.107	96.762	96.121	104.74	95.692	96.18	101.6	89.467	100.65	94.918	94.724	89.796	102.94	97.651	105.41	106.01
118.94	108.44	107.63	110.85	120.52	112.91	104.98	107.92	116.46	113.9	110.33	114.33	109.53	104.99	114.25	113.34	112.93	107.53	114.19	116.22	119.9	107.63	117.83	104.38	110.6	103.78	109.09	101.34	103.7	113.39	114.06	112.87	115.35	106.15	118.33	119.45	109.86	109.41	117.83	107.32	107.5	111.16	113.54	119.26	105.28	105.16	112.79	121.41	115.4	114.86
103.52	110.78	109.9	110.07	104.65	109.34	106.7	108.49	103.91	100.45	110.43	108.36	102.86	105.91	109.99	103.69	94.536	98.969	103.39	102.19	100.16	105.41	103.08	104.51	109.81	106.08	112.13	97.267	104.9	106.61	114.12	112.87	108.2	102.73	108.56	108.77	112.3	110.65	102.35	108.1	111.6	108.97	115.62	98.052	99.825	104.5	116.66	105.84	103.97	97.878
110.67	113.74	99.037	99.408	109	109.35	103.22	96.071	101.29	108.16	107.37	105.64	110.93	110.49	105.63	109.46	112	96.286	107.67	110.15	109.07	108.37	106.48	108.71	104.64	108.87	114.14	108.45	110.6	107.52	108.16	108.27	109.03	100.48	102.25	104.02	108.52	105.67	109.94	108.3	103.51	96.976	100.36	97.031	95.989	110.67	101.6	108.8	112.07	99.688
105.73	113.62	104.83	104.86	104.12	107.89	108.55	109.25	103.98	116.52	108.41	100.29	100.54	96.418	110.85	104.04	101.3	106.81	106.64	111.65	108.67	110.57	93.986	99.595	97.393	113.63	104.65	105.76	99.173	105.93	106.16	106.7	100.09	99.699	107.74	103.16	103.58	101.75	114.42	112.68	115.49	105.75	109.57	99.527	106.69	111.01	107.07	105.7	104.4	105.68
102.7	109.12	99.534	92.879	106.38	101.67	100.46	104.84	98.41	103.21	99.446	97.082	92.687	108.83	103.02	101.79	99.552	99.658	99.12	102.14	94.951	103.04	99.697	98.487	99.12	107.19	91.359	107.53	105.15	92.472	103.01	99.909	107.67	93.783	102.98	105.54	99.89	94.923	102.85	98.934	97.816	91.912	103.89	101.87	103.02	96.388	88.202	103.43	88.45	91.268
93.638	92.964	101.79	101.4	92.935	102.82	102.4	96.953	94.404	89.777	86.847	99.131	99.968	93.784	103.08	95.39	100.88	92.925	106.7	102.75	89.876	98.345	94.886	100.81	93.177	94.152	99.419	101.14	94.782	102.76	95.59	95.983	106.45	96.739	97.17	92.874	92.01	96.698	106.93	96.63	106.92	93.475	95.317	96.032	91.874	95.749	94.874	104.25	99.407	98.262
104.51	97.543	98.645	95.576	96.693	99.447	98.066	101.65	102.34	92.247	101.98	96.208	95.185	93.727	94.743	97.219	95.775	94.843	95.085	97.021	96.446	96.068	101.44	93.262	96.64	99.286	95.643	87.973	101.56	99.412	99.863	94.914	105.63	94.296	98.562	99.502	98.098	91.956	101.69	97.022	95.967	103.49	100.5	98.975	100.92	86.39	104.06	90.916	105.67	99.785
107.01	106.84	107.94	109.1	102.43	104.79	109.29	107.31	99.136	101.12	108.47	101.49	102.1	103.31	106.21	108.5	109.51	105.72	106.33	109.8	104.84	99.062	104.45	100.43	105.24	107.57	105.92	112.54	101.62	111.32	102.4	108.61	110.39	103.53	114.75	105.72	100.71	104.51	97.806	105.86	108.7	113.57	105.7	110.41	108.37	108.37	104	107.62	107.89	103.13
96.8	105.2	111.2	101.58	107.08	105.58	112.16	109.2	99.898	95.979	103.44	115.18	107.74	110.01	110.61	108.16	97.776	101.06	104.25	100.03	108.67	105.26	96.526	104.83	100.32	106.2	95.849	99.123	107.99	117.78	102.31	105.87	102.12	108.72	105.12	103.95	106.88	100.11	110.14	105.72	105.28	108.27	108.27	108.11	104.11	115.04	108.82	105.8	108.14	113.91
96.179	105.37	102.22	99.576	100.25	100.84	105.03	105.6	101.69	106.6	107.4	107.27	103.77	105.52	97.65	104.84	96.276	100.1	95.111	107.83	99.496	115.42	108.03	100.64	99.573	110.31	105.35	116.85	101.74	100.17	100.19	100.24	114.1	109.72	102.2	99.188	98.883	110	99.169	99.944	101.44	106.07	104.53	93.605	106.46	108.02	100.53	105.45	103.75	109.92
102.52	101.03	99.413	98.222	106.61	105.5	102.36	104.44	100.31	107.85	97.068	113.63	105.92	101.58	99.337	97.247	98.287	95.334	96.983	98.621	99.369	103.14	92.41	92.852	104.47	97.076	106.29	99.362	97.908	102.18	91.847	98.192	93.778	90.012	98.196	96.437	101.4	95.195	102.74	95.007	102.08	102.27	105.5	97.887	100.61	101.76	99.135	99.456	104.61	97.888
107.04	112.27	109.66	112.34	110.24	101.66	106.72	104.92	106.88	99.671	107.31	97.207	107.48	95.254	105.64	111.04	117.75	110.35	104.05	104.73	110.57	102.27	107.71	115.24	100.95	101.46	104.89	106.62	109.61	102.49	108.39	107.34	101.12	109.63	107.61	110.77	109.23	104.07	108.72	111.42	106.49	104.66	110.3	99.112	104.41	107.59	110.29	96.295	105.43	112.92
101.99	107.01	102.13	109.05	99.803	110.72	97.838	100.7	108.52	101.95	114.51	106.97	103.73	99.927	112.65	106.84	104.7	105.18	103.25	100.58	104.14	111.05	108.6	99.526	101.96	103.04	97.305	99.634	107.73	104.33	103.79	98.356	106.73	106.76	100.63	108.73	100.55	106.91	106.65	106.06	111.2	99.316	108.5	110.9	116.5	104.99	108.58	98.851	100.84	103.82
106.87	109.27	112.95	105.86	112.2	103.65	114.78	98.814	98.4	105.21	107.74	104.24	104.38	108.67	107.95	106.14	111	100.5	109.39	111.81	97.934	105.44	104.65	101.16	112.91	104.83	104.79	104.58	110.4	99.973	110.51	103.14	109.31	111.93	110.68	108.28	99.872	106.57	103.53	99.509	105.3	99.922	96.003	107.98	105.68	106.13	101.99	105.04	101.73	108.05
106.31	106.35	107.92	105.08	114.18	96.401	108.11	106.69	104.96	106.53	106.39	108.63	106.08	108.86	113.46	106.99	106.1	103.32	107.3	105.63	111.61	105.53	105.83	98.517	104.25	110.62	100.44	106.93	109.27	111.26	109.26	112.71	104.15	112.12	106.41	115.18	108.88	103.85	107.31	104.75	107.29	103.9	107.48	104.71	111.69	109.51	111.48	103.71	97.668	103.75
108.33	97.859	105.94	110.4	102.54	108.94	102.39	109.52	111.21	108.52	103.27	107.11	110.93	101.57	98.097	101.56	104.76	105.33	101.54	106.67	104.88	103.68	106.68	103.53	114.84	109.75	112.99	106.35	106.21	113.95	105.22	106.4	97.535	113.09	102.94	101.67	101.95	109.32	103.14	106.1	103.51	106.21	113.04	106.21	108.34	104.94	96.892	109.38	102.1	101.22
115.42	110.99	103.75	104.23	104.38	107.74	111.73	108.43	104.47	109.66	105.22	110.7	110.98	104.91	109.89	121.15	102.19	115.15	103.29	111.74	105.78	105.49	104.38	105.74	97.926	109.11	104.02	107.4	100.57	95.741	112.18	107.14	104.9	103.26	107.27	100.09	106.52	109.14	109.98	106.87	99.693	106.1	103.08	116.2	103.64	105.23	96.699	106.6	103.56	114.39
101.9	98.96	103.24	104.34	99.634	96.67	93.999	111.27	101.31	98.507	105.86	102.85	95.753	98.286	108.65	102.6	96.309	92.524	111.1	104.46	103.33	100.14	106.2	101.09	97.734	101.62	98.162	98.253	104.68	103.5	102.98	96.834	97.214	93.971	100.82	106.57	97.831	111.72	94.213	109.87	106.15	112.17	85.282	98.41	104.63	96.709	102.24	96.477	100.03	108.45
106.29	107.37	109.34	100.29	114.54	108.72	115.26	101.65	108.22	103.12	111.72	112.35	109.96	110.34	107.65	108.71	109.2	105.32	105.73	110.33	112.78	112.13	108.04	108	119.36	104.46	112.19	105.39	107.67	105.45	104.24	112.59	106.37	111.79	108.16	107.1	103.48	109.23	108.67	107.19	109.13	111.49	100.8	106.11	104.17	110.95	100.23	116.58	109.66	110.88
107.13	116.44	101.92	99.768	116.42	109.24	107.35	111.7	103.74	109.91	103.7	107.21	100.18	111.1	116.38	111.12	116.71	108.17	114.14	110.09	112.74	107.33	109.67	106.13	106.24	114.85	107.61	111.82	103.78	107.83	106.24	112.68	109.75	116.13	110.51	104.44	104.78	107.97	101.77	109.09	105.79	104.58	109.51	116.07	109.59	115.26	100.73	106.43	114.29	113.45
111.04	99.202	109.18	113.98	97.383	107.78	104.87	113.05	115.5	108.61	112.13	102.13	115.26	113.8	113.15	103.07	106.93	110.63	105.54	108.24	112.85	108.24	103.83	112.79	111.95	111.87	117.08	99.2	110.24	105.95	115.94	101.14	100.11	113.34	113.28	106.9	109.91	109.3	102.99	113.7	107.86	104.93	100.87	101.43	109.88	112.03	102.98	105.99	109.68	114.7
106.28	103.5	96.44	113.2	108.02	109	104.46	111.04	101.64	103.8	109.24	108.49	113.44	111.36	103.8	116.85	104.18	103.11	109.56	116.11	104.08	104.83	106.8	110.76	113.3	107.99	99.175	115.42	102.61	112.27	106.4	113.04	112.59	105.2	110.91	114.5	116.28	107.43	104.4	108.72	104.48	110.32	110.31	107.68	112.31	104.25	108.07	106.6	107.77	111.34
102.57	105.68	110.09	112.73	110.9	105.98	99.84	114.92	103.44	110.53	96.746	99.762	105.52	112.47	106.23	109.15	110.78	100.42	113.47	104.94	107.61	97.209	107.32	105.61	107.87	109.92	98.307	102.61	104.35	98.749	111.45	110.95	101.63	107.35	109.42	104.16	110.91	108.23	103.61	118.55	103.61	104.04	111.16	104.6	102.02	105.54	102.91	110.38	103.12	100.32
117.72	115.51	110.7	95.106	106.72	109.17	108.51	113.34	111.64	107.99	109.62	114.76	123.32	103.83	107.94	105.74	102.04	104.78	104.02	109.6	101.65	102.9	117.24	109.31	114.33	104.46	106.69	107.49	106.47	101.25	99.976	109.72	106.54	109.53	110.69	103.88	104.19	112.69	112.65	108.19	104.68	107.59	117.22	100.77	103.02	102.2	99.16	102.62	112.92	109.82
106.3	102.98	104.85	119.8	101.31	116.38	109.82	106.76	109.7	109.32	117.48	113.93	103.34	118.8	115.64	117.13	112.32	110.15	106.75	107.62	113	111.67	114.28	108.12	107.69	110.27	113.34	102.16	107.21	99.463	107.66	107.12	107.74	109.1	111.36	113.51	107.83	108.62	102.5	104.63	106.92	106.72	97.066	112.82	101.34	116.76	117.91	112.57	107.92	100.92
112.31	109.54	107.86	107.86	95.45	103.05	103.99	108.03	105.85	104.64	103.86	105.93	107.78	106.28	100.33	107.99	102.8	101.57	98.083	103.39	106.02	103.03	101.85	105.97	113.45	103.84	102.03	101.08	104.67	104.44	103.52	112.18	101.46	103.04	106.29	111.76	109.78	107.15	106.17	106.87	104.11	106.78	108.99	109.78	109.8	102.98	107.95	105.06	103.05	116.27
101.44	98.654	101.8	98.936	111.52	91.719	100.14	102.53	101.66	90.949	102.72	109.4	114.52	105.27	101.19	103.17	96.169	108.3	97.016	96.551	108.91	107.65	106.29	102.83	97.36	104.75	96.042	100.59	98.665	86.021	101.37	100.86	98.951	99.917	101.7	110.86	107.36	101.23	99.166	99.062	98.659	103.21	96.79	97.898	96.446	98.607	95.796	90.022	99.878	95.48
103.94	114.64	108.25	109.55	112.38	109.72	109.46	108.21	109.14	109.64	104.48	104.67	94.068	110.63	115.63	104.45	103.84	96.739	101.04	110.06	104.53	100.95	110.84	111.89	104.97	99.575	107.85	110.26	104.98	114.34	109.82	111.28	116.28	101.43	95.697	107.86	111.56	105.82	112.37	101.71	103.37	113.58	109.78	110.1	105.03	109.6	107.13	112.34	100.52	110.47
93.262	103.53	93.841	98.688	86.032	97.825	93.226	100.16	96.49	103.23	101.03	100.59	97.951	86.992	103.5	95.102	99.342	102.66	95.643	107.74	98.709	100.09	95.937	100.88	95.691	112.52	98.287	96.023	96.125	88.997	95.691	96.27	93.133	103.91	101.24	94.198	102.09	96.994	88.441	104.24	96.149	96.089	100.07	93.577	101.16	106.39	90.804	94.849	99.762	96.741
100	102.31	98.923	102.28	90.872	105.62	95.543	94.994	98.42	109.94	96.048	98.457	100.38	97.912	98.079	98.272	96.04	96.621	110.21	96.75	101.92	93.819	105.11	100.3	95.409	100.53	91.571	96.248	89.55	93.546	99.757	85.661	96.846	101.09	96.533	88.332	94.095	102.95	98.513	92.65	100.61	94.72	89.021	91.62	89.994	100.26	96.678	95.301	98.875	104.83
111.98	100.36	97.134	106.22	104.12	111.77	105.45	111.03	111.5	112.07	104.78	105.64	102.1	106.4	107.16	109.56	104.86	112.39	112.54	103.93	107.53	101.81	106.75	103.39	104.09	110.1	106	108.73	116.03	108.8	113.64	110.58	115.54	97.974	109.92	107.28	117.57	105.52	107.55	102.76	106.96	99.805	107.81	105.24	111.64	108.14	104.24	108.45	107.24	104.15
97.379	101.2	97.074	98.582	101.95	103.32	91.113	100.09	103.45	99.415	102.02	108.55	97.499	96.07	98.624	107.25	102.4	101.69	88.216	103.08	106.01	101.34	103.5	99.138	95.646	89.58	104.88	105.85	99.042	100.34	100.79	103.53	102.48	111.02	94.177	98.978	104.61	91.986	102.29	97.774	101.49	99.389	89.37	101.77	95.567	103.52	98.489	90.871	101.16	99.701
102.85	114.46	109.08	97.559	110.72	115.04	108.69	106.57	107.61	108.46	108.42	105.67	96.646	109.11	107.67	104.13	100.25	104.98	97.005	103.54	98.568	88.972	102.65	109.78	98.293	102.78	108.31	106.56	106.89	99.58	106.32	102.54	103.04	109.4	108.28	97.993	103.55	105.55	108.86	103.55	106.05	108.77	106.17	101.68	103.25	106	104.09	104.07	105.78	117.58
113.54	96.621	111	103.99	102.19	95.68	102.8	101.66	109.99	106.86	104.96	108.97	114.43	103.21	110.96	112.5	96.809	100.19	102.67	107.41	108.3	114.35	108.5	101.07	108.68	109.69	103.68	101.13	114.35	108.85	98.47	103.35	109.59	100.9	104.41	114.08	103.54	107.24	108.98	109.42	119.64	100.09	105.92	104.63	104.33	109.37	108.55	104.27	100.94	119.08
109.57	114.59	109.4	109.09	105.11	93.446	107.89	104.14	108.17	102.58	110.9	100.02	110.42	105.81	104.2	104.88	110.45	100.88	106.64	105.47	112.72	101.96	103.82	107.74	103.45	116.92	102.18	113.74	108.22	102.5	111.03	108.44	98.254	109.07	112.83	105.88	106.08	112.53	114.01	112.68	107.82	103.37	120.59	104.45	107.93	104.66	103.24	108.15	108.7	105.58
113.83	113.11	114.08	111.63	108.12	106.25	103.25	112.81	107.52	99.348	111.32	101.74	99.704	100.49	104.84	110.94	111.31	104.26	106.04	105.09	102.12	114.63	105.67	116.41	110.38	102.44	98.825	101.11	107.8	119.26	104.24	112.31	102.7	113.15	99.915	104.32	106.63	107.41	116.81	104.1	119.41	111.46	111.59	110.22	107.25	111.7	103.83	109.12	104.27	114.78
107.07	106.12	110.7	116.24	114.01	113.43	110.74	117.76	109.88	110.62	116.33	102.07	108	111.42	114.73	104.94	111.43	118.54	108.25	115.16	119.68	113.87	108.03	108.73	110.54	105.12	117.32	116.5	118.56	109.65	103.65	100.01	105.56	106.75	109.62	111.72	106.64	102.28	105.62	117.96	112.28	109.91	106.65	107.69	112.79	106.98	116.03	104.29	112.56	108.19
102.72	94.251	112.19	104.79	107.86	104.62	102.22	99.196	109.74	110.16	96.709	113.21	108.57	104.91	108.74	102.48	103.99	113.79	103.22	105.62	104.9	104.06	96.121	102.77	101.36	106.12	107.66	101.25	101.71	102.89	110.57	102.12	103.94	108.46	109.11	105.46	106.07	109.29	112.1	108.9	101.78	101.79	111.86	106.31	106.3	105.8	105.82	101.09	94.558	107.49
111.17	105.92	107.35	121.49	112.69	101.05	108.21	104.07	109.6	106.18	109.63	101.99	111.07	115.61	110.5	106.94	101.86	107.77	108.25	111.28	112.98	103.32	110.85	103.02	108.76	111.58	113.62	109.75	103.82	108.42	108.39	107.65	113.6	113.96	102.62	107.82	110.76	104.66	113.77	111.43	108.37	113.51	103.85	106.13	110.17	107.19	112.32	109.99	103.77	101.66
99.051	111.92	100.59	104.75	105.96	105.02	101.32	103.67	116	110.18	102.35	105.51	108.42	105	103.54	103.87	109.17	105.44	101.73	101.55	110.69	105.95	108.44	98.823	99.256	108.56	107.62	98.815	108.92	100.5	99.224	106.2	107.44	108.16	106.56	100.97	107.65	108.43	108.81	111.4	104.92	106.95	112.07	107.94	103.57	109.75	100.07	101.59	113.88	110.41
102.52	113.93	104.03	109.48	107.26	102.6	107.75	99.958	105.96	108.26	107.64	100.87	101.6	101.95	104.94	108.47	105.93	98.017	99.103	100.4	113.83	104.4	101.03	114	106.08	99.814	100.93	110.88	100.23	107.21	112.07	102.69	112.66	108.32	112.5	108.27	106.5	96.335	109.27	104.1	105.92	105.74	114.91	104.84	106.9	108.92	108.83	107.55	103.62	99.326
89.71	96.423	97.736	99.19	102.66	107.95	107.31	104.93	105.48	99.839	106.96	97.643	104.62	99.338	99.214	96.127	96.731	103.13	89.118	97.167	98.239	96.728	94.048	104.71	103.72	100.7	99.635	104.63	94.761	103.1	102.61	98.062	102.38	100.68	96.085	106.78	101.05	103.82	106.38	97.971	103.92	99.098	101.06	93.585	101.51	102.42	98.623	94.286	107.92	105.69
102.47	104.66	95.067	102.46	99.63	103.94	102.64	101.45	95.596	109.49	105.11	95.677	100.61	100.67	101.2	98.622	95.665	101.42	105.71	103.62	97.919	103.45	102	104.74	96.348	101.16	91.619	106.07	102.53	91.524	103.13	102.34	102.26	101.98	104.62	97.079	100.2	95.996	97.453	96.622	114.16	101.5	100.82	102.8	109.91	104.91	85.859	96.463	101.95	100.83
104.09	109.05	116.33	110.19	106.05	111.4	100.25	100.48	96.213	106.43	109.07	101.64	100.09	101.83	104.46	108.85	99.914	106.44	108.16	107.65	108.76	112.58	109.4	106.97	104.44	102.93	106.67	107.15	104.3	106.47	111.62	107.13	103.99	108.35	102.99	94.673	104	111.2	104.67	108.43	107.57	101.24	108.62	99.918	102.76	105.75	109.26	101.71	112.29	104.19
106.47	114.87	112.03	118.74	102.88	114.66	116.16	109.87	116.88	108.04	108.39	106.14	110.94	109.52	112.13	108.11	104.03	112.64	105.73	113.09	118.79	107.22	108.96	109.39	106.44	109.07	109.08	109.39	102.02	110.37	98.447	117.5	99.131	110.59	107.54	104.23	107.6	113.72	107.72	108.41	113.68	110.69	114.78	103.76	103.88	114.97	108	104.92	113.25	113.29
103.27	100.33	111.59	103.24	106.14	112.43	100.8	108.99	108.9	111.81	110.27	102.36	111.96	107.86	103.89	105.32	102.78	112.32	107.43	107.91	100.84	106.25	108.11	100.05	99.437	112.64	105.63	111.19	103.93	110.02	108.78	103.97	107.78	110.95	108.51	107.37	110.71	102.96	103.06	98.159	98.17	99.469	107.46	105.11	94.446	102.85	114.71	109.5	100.1	94.453
103.72	103.15	105.35	115.1	104.79	101.32	116.21	97.657	111.52	102.21	101.58	102.9	104.71	105.19	101.61	105.99	100.85	108.25	103.24	106.58	97.127	107.65	107.17	101.65	115.14	101.08	111.55	102.59	104.64	108.01	105.43	112.09	103.01	97.997	110.97	103.55	100.74	104.93	110.41	111.23	105.31	110.69	108.62	106.5	105.88	106.69	106.01	111.4	104.92	101.98
101.1	104.05	107.24	111.67	107.91	109.74	105.06	103.04	107.82	108.37	110.49	104.24	109.39	109.29	114.83	108.35	111.15	99.005	107.19	105.2	104.87	98.211	110.52	111.99	111.39	106.63	114.72	101.9	102.65	113.65	99.575	108.99	110.59	105.34	109.13	103.12	101.7	115.6	115.62	102.37	111.02	105.76	109.74	117.15	104.3	101.61	113.06	105.97	104.41	109.36
114.86	106.2	102.56	114.28	106.59	108.15	105.69	101.87	104.7	105.56	115.02	104.84	103.91	109.15	104.51	102.66	108.22	104.8	106.25	106.89	102.54	111.4	108.8	101.32	106.81	111.85	108.8	104.28	104.15	104.64	106.11	106.49	103.12	108.55	111.82	107.56	102.95	105.42	102.96	111.58	104.54	104.55	110.49	102.44	110.58	110.89	108.34	106.41	109.38	105.46
113.26	99.755	99.401	102.1	108.55	107.06	109.63	100.97	106.3	101.73	90.712	93.692	103.09	101.24	93.991	101.07	100	94.132	90.822	105.57	95.793	98.516	95.088	91.935	94.947	95.97	92.077	89.648	92.296	97.349	97.896	104.72	92.424	95.521	96.519	103.96	94.649	93.941	104.02	95.914	92.016	98.827	97.878	102.01	94.164	87.034	97.663	102.66	102.14	101.97
108.6	102.1	102.34	92.964	101.78	99.472	107.41	96.142	101.6	103.51	97.069	102.7	105.23	100.74	106.45	103.98	103.17	98.992	96.916	96.286	101.45	96.97	97.804	94.366	103.39	96.639	92.505	100.15	97.48	101.49	97.696	89.491	107.38	98.355	99.947	90.925	106.61	98.296	97.329	99.941	97.881	98.038	89.927	99.094	95.52	93.85	100.25	98.261	88.784	94.102
110.55	114.56	108.81	106.07	100.16	112.52	111.29	107.34	105.73	112.47	114.75	115.32	101.26	111.7	108.97	94.853	113.08	113.82	96.621	104.6	96.004	99.132	104.06	97.748	103.47	104.29	96.767	99.044	114.61	110.37	107.75	109.13	96.544	103.12	108.21	102.83	105.25	102.62	100.2	104.41	116.41	99.655	106.69	101.74	108.03	101.89	103.76	101.67	104.88	100.11
106.51	102.29	108.94	108.56	104.73	113.98	102.84	103.29	105.67	110.02	102.6	111.88	112.83	99.887	111.56	104	105.93	112.5	90.333	108.26	100.13	106.67	101.2	112.43	98.771	100.24	106.73	115.33	104.64	99.949	106.28	106.52	109.87	107.79	102.56	102.9	99.964	109	107.47	111.45	102.02	100.71	100.49	101.88	109.81	95.785	110.95	101.96	109.12	101.46
106.05	100.61	102.16	111.74	113.24	107.43	104.08	113.99	111.25	99.314	109.77	100.92	98.64	108.57	109	99.799	98.716	107.55	100.28	107.78	108.91	105.59	101.05	110.77	105.5	109.3	105.86	104.4	101.27	108.64	99.454	109.12	110.91	112.74	106.63	100.79	108.17	109	109.09	101.13	104.03	114.6	100.55	108.61	107.72	105.53	106.69	101.86	103.76	99.953
116.82	96.491	112.37	115.13	109.7	108.47	112.01	94.477	103.52	106.03	105.75	98.902	100.75	109.24	101.72	101.91	91.237	108.92	96.07	105.89	105.82	106.52	115.01	102.28	104.76	101	122.5	112.41	99.71	111.92	103.33	107.33	116.61	96.679	112.26	107.74	107.87	101.73	94.917	110.33	100.26	99.575	105.1	97.612	106.79	102.05	108.53	106.97	100.58	96.186
110.83	99.922	114.59	106.14	96.451	104.83	109.1	103.98	108.5	106.24	100.65	108.46	102.94	104.2	105.69	115.42	110.8	111.15	106.83	107.15	111.81	102.64	113.79	113.49	106.33	104.74	115.47	106.99	111.18	107.51	111.67	113.89	105.94	101.61	120.4	116.5	97.368	109.09	106.36	111.65	111.08	115.07	111.26	103.74	112.96	105.94	116.27	114.03	108.85	106.76
105.66	102.15	107.94	104.29	115.21	104.78	110.57	117.56	109.46	109.81	106.77	109.95	117	99.641	108.12	104.1	114.65	107.14	106.44	107.07	109.85	98.63	104.03	110.49	98.975	117.34	107.66	109.22	107.07	110.34	103.71	113.81	112.97	119.44	119.25	104.27	112.33	109.65	105.62	108.25	104.97	115.18	100.65	106.38	108.62	110.04	98.07	114.52	106.75	115.16
102.93	113.21	103.88	100.34	109.33	112.38	104.71	102.1	104.14	106.92	103.1	101.61	102.43	101.9	108.94	99.698	108.85	95.763	92.23	102.09	100.95	102.02	100.11	108.97	103.48	107.45	105.85	108.3	108.18	107.96	104.24	102.69	105.63	106.38	108.58	105.18	111.57	103.61	99.377	103.92	102.66	110.12	111.04	97.197	99.961	104.14	95.566	109.78	107.46	108.99
106.89	94.483	97.964	104.75	94.019	96.259	97.259	97.618	99.49	95.157	103.77	98.546	104.81	106.11	101.61	91.479	99.76	112.38	100.88	102.91	98.04	100.64	98.143	89.226	98.389	97.653	102.02	93.339	99.36	99.483	104.45	107.38	93.473	96.228	105.32	106.16	90.306	98.224	94.919	97.161	99.875	94.685	94.932	109.4	94.847	96.256	96.851	97.754	97.867	100.62
111.66	113.87	106.11	114.8	116.6	112.28	103.14	111.89	109.25	98.49	102.14	109.91	105.5	113.69	107.48	114.1	106.65	103.86	112.97	105.45	105.36	110.6	118.91	112.67	111.34	110.03	102.82	103.97	112.93	113.18	113.56	109.2	106.77	111.55	112.51	111.71	111.52	112.11	99.911	109.12	115.28	106.12	101.98	112.77	108.49	112.19	112.42	108.64	93.205	110.87
107.65	112.76	106.84	106.57	101.7	109.74	102.04	107.67	104.03	113.89	105.03	109.9	103.1	111.67	114.76	104.77	112.69	108.02	112.21	97.683	106.51	105	103.39	102.76	101.41	106.74	106.53	99.656	110.1	101.34	112.63	113.95	106.69	114.34	112.56	110.02	102.07	110.09	102.27	100.01	108.49	104.03	111.92	108.63	106.51	107.15	100.34	109.33	104.71	110.7
109.65	105.45	108.13	104.55	103.69	107.64	113.18	112.79	107.31	115.41	108.47	109.52	110.85	118.79	109.02	109.17	110.66	106.04	109.68	105.37	112.5	110.58	114.98	108.27	106.21	106.86	112.63	105.73	119.59	106.97	101.94	107.34	115.39	105.57	106.71	104.97	108.36	116.91	102	113.19	108.48	110.73	111.96	119	106.66	113.7	113.33	114.33	108.99	109.3
92.348	95.728	91.71	100.12	97.892	104.01	105.96	98.362	96.17	98.54	104.61	102.36	97.402	96.603	106.9	104.54	101.51	101.92	105.94	92.748	98.892	93.777	90.592	105.98	106.83	107.85	99.438	111.06	101.92	98.746	91.925	95.662	97.003	95.284	106.22	97.822	104.97	90.211	91.018	99.717	95.461	101.92	93.024	100.64	94.953	112.21	98.611	102.92	97.374	104.2
100.2	103.57	105.97	105.34	111.48	107.81	109.02	101.29	109.17	112.02	109.96	105.69	113.79	99.476	112.64	103.67	104.8	97.211	111.75	105.83	106.15	102.86	105.45	106.96	99.96	115.54	105.85	108.01	108.5	104.75	112.51	99.338	100.14	116.25	109.53	106	106.79	117.08	109.37	113.8	101.26	95.914	112.79	107.01	101.58	110.41	103.85	104.27	101.07	105.66
89.731	101.38	96.856	99.216	102.82	92.958	104.66	103.69	93.438	102.5	96.369	95.675	96.898	98.582	95.785	98.965	99.107	91.382	92.754	97.657	97.729	94.415	97.739	101.17	106.49	101.66	90.685	100.13	96.409	103.13	98.427	96.92	102.23	97.624	96.553	103.25	101.78	97.733	102.43	92.492	90.145	94.035	92.769	95.451	108.64	104.1	106.39	103.78	99.587	93.607
110.07	119.4	101.59	108.63	109.6	116.93	104.68	99.239	110.43	115.26	117.13	108.52	101.26	110.73	108.01	105.26	99.677	107.56	112	109.09	105.31	103.74	105.98	103.11	107.46	110.62	107.63	102.59	109.76	105.8	114.81	117.68	111.31	103.31	111.23	102.32	107.71	109.09	106.79	108.85	104.18	115.95	114.19	106.55	108.89	104.79	108.44	105.92	105.01	115.34
110.27	98.59	106.13	98.719	117.87	99.746	104.98	103.61	103.4	106.82	103.76	105.59	107.7	109.7	107.46	106.91	109.85	105.22	108.05	109.21	109.57	98.284	98.978	98.931	107.87	105.72	106.44	104.6	115.8	106.09	105.68	108.66	106.86	104.86	109.69	99.743	92.839	108.48	101.51	111.47	103.07	113.6	107.23	94.367	103.62	112.8	107.57	102.97	110.51	112.92
105.02	108.12	105.93	112.54	109.24	104.76	108.56	103.51	102.65	102.46	108.31	97.714	114.85	105.09	106.53	107.4	99.392	112.56	102.19	103.57	101.47	103.59	113.27	104.93	110.66	112.44	110.66	118.25	98.831	106.96	105.32	117.67	102.85	111.13	107.37	113.41	108.03	113	105.32	107.9	102.08	111.5	116.39	108.59	100.53	104.04	114.95	103.25	104.17	104.09
106.98	113.96	104.37	108.33	101.57	91.121	107.69	117.89	108.04	103.63	112.2	99.524	105.12	100.99	102.21	109.23	108.02	107.57	101.37	102.81	100.19	106.41	115.17	107.39	102.63	107.47	110.42	110.73	114.8	113.24	116.85	107.42	113.39	103.58	107.52	109.31	109.43	104.4	107.62	105.39	105.42	102.49	101.33	102.75	105.59	103.77	105.83	112.73	106.48	110.22
113.41	108.73	108.18	114.55	110.91	102.1	101.81	111.05	101.31	104.25	107.2	107.52	106.68	101.09	109.87	106.58	110.55	103.95	112.98	107.99	95.596	100.78	104.66	102.41	106.72	109.96	102.03	98.516	99.141	110.77	105.61	109.72	109.15	111.33	100.3	104.1	110.06	102.93	104.23	113.37	106.4	107.74	111.79	102.15	104.25	117.3	104.11	105.93	109.19	107.93
110.47	112.59	100.18	112.03	105.29	104.4	106.23	102.28	105.92	110.98	103.82	106.12	115.42	101.71	98.828	108.03	100.82	99.987	110.32	108.66	106.47	107.79	116.46	102.59	107.9	100.44	103.28	108.96	95.656	101.96	104.56	108.08	102.72	103.74	106.55	111.16	101.01	98.503	105.21	113.58	100.8	115.18	105.98	108.64	110.62	108.71	112.19	106.94	106.4	110.16
101.87	110.78	94.798	103.62	110.42	102.22	105.3	111.86	101.65	112.41	104.13	99.474	109.14	109.04	100.68	107.63	112.82	101.85	100.47	99.803	107.09	109.42	117.57	101.83	101.2	106.42	106.56	110.19	110.82	113.77	107.64	114.51	104.48	104.57	105.76	107.51	107.24	101.73	108.92	108.42	107.82	104.3	113.05	100.68	98.913	112.56	106.41	101.61	110.24	100.41
116.25	114.9	114.61	107.69	102.55	112.64	112.78	111.45	107.13	105.77	107.43	104.21	104.39	101.78	111.25	103.22	107.37	109.71	115.13	108.58	112.26	106.23	106.05	103.47	117.29	107.59	115.31	106.65	103.37	109.79	110.4	105.75	114.03	106.57	105.54	99.479	108.77	104.63	99.203	113.09	115.34	115.48	101.18	109.87	112.94	106.81	106.64	112.24	109.04	106.13
100.92	99.416	97.167	93.051	102.24	106.93	102.2	100.66	99.086	101.3	113.28	96.358	100.31	102.69	97.777	103.68	106.22	104.2	103.61	102.17	98.382	104.48	109.31	107.82	99.704	98.071	99.898	102.39	98.669	103.33	102.4	106.68	100.39	94.291	99.444	103.33	101.22	94.421	98.862	102.18	92.072	110.46	93.253	106.14	101.33	94.95	99.82	99.316	112.37	96.868
100.57	100.22	99.615	94.388	104.84	96.476	100.6	93.951	106.94	107.58	99.877	101.02	93.032	95.952	94.959	97.19	103.82	95.804	100.86	102.92	94.121	105.11	93.033	105.88	89.643	106.03	100.83	98.483	101.44	108.3	94.074	100.97	106.29	96.786	101.66	97.917	93.89	112.34	108.05	91.882	104.45	104.26	105.02	98.998	99.284	92.124	104.16	101.58	93.517	100.6
93.941	98.125	101.87	104.84	101.16	98.25	107.98	108.94	103.66	107.01	95.034	101.7	103.57	89.716	101.75	106.05	105.18	99.284	109.21	102.45	101.38	108.12	99.081	91.891	100.22	96.246	101.3	99.261	100.88	92.636	99.171	94.007	119.93	99.789	112.21	99.829	101.99	99.181	95.094	104.18	96.034	105.68	94.299	95.123	91.628	105.07	92.553	101.38	98.881	91.823
97.601	102.06	98.095	95.259	102.62	106.08	106.21	96.152	99.532	110.41	99.33	98.293	91.525	92.813	99.801	97.464	94.575	104.66	99.758	101.84	100.93	95.419	104.43	95.17	100.78	99.026	86.6	102.38	86.533	94.604	101.22	93.004	94.11	99.027	93.53	91.152	105.44	98.962	91.569	98.658	95.904	94.431	96.429	105.73	89.773	94.149	96.646	91.821	93.444	94.268
110.53	106.46	107.02	111.88	112.49	101.55	107.87	100.73	106.35	113.57	106.44	108.64	111.23	108.05	98.381	107.74	105.31	111.5	96.623	98.851	110.7	108.79	110.52	109.93	109.77	104.9	111.58	114.61	112.34	104.77	102.45	117.76	112.22	107.06	103.94	114.53	100.82	112.25	108.03	112.71	113.93	104.9	110.08	102.8	107.15	113.37	108.38	109.06	112.63	111.61
109.98	102.97	102.67	100.51	115.54	98.397	98.543	107.52	108.62	102.23	115.45	112.09	111.01	109.28	103.33	102.09	106.8	111.72	107.5	103.98	115.11	109.08	104.22	103.34	107.33	102.24	104.67	107.6	106.93	95.786	103	109.99	106.4	111.8	112.06	112.53	103.23	104.1	101.73	100.62	101.35	110.64	100.85	110.64	101.31	99.056	107.99	92.749	99.192	106.51
106.9	104.54	109.61	115.95	106.65	115.01	110.63	107.07	117.34	109.21	111.95	112.74	110.32	101.03	109.16	109.33	108.33	118.91	109.1	105.61	109.5	110.25	116.25	111.24	114.55	108.21	109.26	99.698	109.39	103.08	113.39	105.77	113.65	110.24	117.38	108.86	108.94	103.89	108.13	109.59	112.6	108.61	109.63	114.28	109.68	110.41	112.01	118.64	104.35	110.16
95.841	107.2	109.05	99.415	91.987	99.085	97.366	91.965	102.64	105.05	97.431	87.79	94.098	110.33	94.736	98.914	95.994	96.73	96.039	94.677	88.902	98.714	89.062	96.679	104.16	100.38	97.431	100.86	98.488	93.973	91.393	98.878	94.036	96.761	99.958	105.15	101.37	93.44	98.258	101.6	105.08	101.05	103.24	100.66	87.422	97.092	95.094	98.506	105.25	99.463
95.442	97.769	97.989	92.245	97.886	91.699	97.645	98.11	107.63	96.439	98.076	98.733	97.969	101.33	99.849	101.09	98.973	97.215	91.71	92.441	99.443	97.17	96.218	95.313	95.4	92.476	99.356	107.21	94.198	97.27	98.867	102.11	100.61	102.15	94.652	96.161	96.513	98.629	99.963	98.434	97.471	95.789	92.683	96.014	101.11	95.687	98.541	95.345	94.719	105.4
109.65	104.47	114.72	110.52	96.469	107.51	102.51	101.15	105.32	108.15	102.98	110.92	109.74	104.91	108.18	105.01	114.09	107.22	98.056	101.16	107.99	103.78	102.3	100.75	102.89	103.34	100.98	106.83	110.21	99.85	102.73	109.54	104.83	110.74	98.602	106.12	100.67	102.24	107.28	102.75	105.53	102.43	99.358	101.49	103.42	108.67	104.37	103.01	96.419	103.62
101.59	101.63	111.36	111.2	102.15	104.05	105.01	114.54	104.32	111.02	104.08	109.52	108.75	102.25	106.8	109.55	96.728	106.05	107.78	102.08	102.1	104.55	96.697	107.74	113.01	110.84	102.57	112.95	108.37	112.26	108.36	107.6	105.99	110.04	102.3	110.64	99.991	111.23	100.42	112.22	94.62	106.2	101.9	106.52	102.77	104.92	110.32	105.51	102.47	106.66
106.27	115.61	111.14	104.23	108.51	104.72	111.82	110.35	109.46	116.35	113.97	107.26	106.8	102.27	100.94	105.27	105.74	107.64	111.08	111.74	114.65	114.62	108.12	108.5	99.723	109.26	107.83	114.29	115.23	106.15	111.62	101.6	111.05	106.1	103	103.08	110.7	104.92	114.65	102.4	109.29	111.37	112.25	99.521	97.525	105.12	108.77	107.14	109.17	103.23
98.379	105.23	102.4	91.97	94.682	95.182	88.089	93.813	89.246	92.841	105.69	96.31	97.108	97.358	106.63	100.03	107.38	98.792	97.999	106.07	109.42	91.311	96.926	104.09	97.91	101.04	98.477	102.91	103.01	106.74	106.95	102.41	107.24	96.884	100.22	103.43	99.738	95.163	106.65	98.171	98.371	97.523	93.574	95.702	96.246	108.05	100.38	100.2	102.82	103.79
98.499	102.06	94.785	91.12	101.65	106.25	103.16	104.12	98.542	97.09	108.95	100.62	96.91	104.59	105.25	109.56	90.411	92.291	106.97	90.783	98.371	92.802	99.273	104.38	99.76	94.206	93.81	97.397	103.4	100.96	102.64	99.849	97.048	97.5	103.9	93.383	100.66	102.85	99.544	96.97	98.713	105.19	93.484	103.98	93.37	93.586	106.77	99.116	97.426	98.854
109.3	117.69	109.64	107.69	105.47	113.27	102.28	99.427	107.91	104.81	97.924	107.09	107.19	103.05	106.09	118.24	105.33	104.08	111.15	111.79	108.05	106.02	97.525	93.623	109.87	101.88	103.32	116.94	99.485	101.91	108.24	98.51	112.49	109.97	104.81	102.39	96.299	100.92	101.57	107.07	107.49	107.24	112.86	106.58	104.03	106.58	101.12	110.14	108.29	104.92
86.027	103.92	100.97	101.45	93.199	107.21	95.058	92.746	98.402	104.67	96.472	97.382	104.29	104.87	94.138	92.964	92.698	100.99	99.433	100.42	101.22	96.97	99.819	95.661	94.99	92.143	106.54	97.263	101.82	96.972	98.962	101.55	111.17	105.77	98.456	93.838	99.685	103.67	98.931	95.237	106.65	106.41	107.22	96.784	96.482	103.78	104.53	90.955	95.214	97.624
94.267	96.575	93.943	99.636	91.975	92.014	95.742	109.43	98.73	98.717	97.001	102.09	104.52	96.55	106.05	98.212	94.195	101.75	94.095	101.35	98.001	89.219	98.656	97.874	90.665	101.09	101.12	96.259	103.32	98.998	112.38	96.063	94.818	99.12	97.95	101.88	101.89	97.088	91.977	97.935	94.85	94.027	101.26	94.675	101.95	92.865	98.348	96.965	89.096	99.104
103.02	104.78	113.03	114.81	110.45	102.01	99.686	105.39	100.77	114.6	103.48	111.66	103.85	113.14	109.88	104.38	107.25	110.27	113.38	105.4	102.84	96.152	105.59	101.28	107.15	109.02	111.08	110.51	100.25	107.7	113.33	110.87	106.79	107.79	101.39	94.209	104.4	105.51	98.584	105.86	111.65	107.69	108.32	102.64	103.13	103.94	108.43	108.41	99.605	104.64
106.14	113.42	101.92	105.93	111.56	111.82	107.28	105.64	109.86	114.24	110.65	106.03	106.23	111.33	108.71	110.48	109.25	108.98	112.95	107.3	103.36	102.53	103.22	102.09	114.22	107.2	109.38	105.37	114.53	111.56	100.04	103.25	115.86	104.27	102.4	108.12	110.84	110.46	107.17	111.01	101.22	109.06	106.52	99.223	107.86	109.51	108.86	107.84	112.47	108.57
107.52	111.64	109.98	104.9	111.39	101.34	104.63	103.94	104.59	109.27	103.34	97.411	104.96	108.42	112.8	105.72	102.3	103.13	103.14	105.16	99.826	107.27	106.96	103.44	108.93	107.29	103.62	104.26	111.33	112.95	108.39	113.89	99.038	111.84	101.58	98.358	102	103.76	109.02	100.45	117.75	108.4	115.24	106.98	101.91	99.037	101.19	97.127	107.16	101.51
108.97	107.18	106.04	109.22	106.9	100.38	107.7	104.62	104.97	101.71	104.68	112.85	101.57	109.28	113.07	105.79	103.33	101.62	106.5	107.3	101.17	107.12	106.48	104.14	111.02	91.073	101.61	104.7	103.23	104.41	103.86	99.968	107.93	100.42	104.41	121.86	99.368	107.96	109.12	103.33	94.98	103.38	101.55	109.52	106.28	114.39	104.9	107.85	103.17	104.32
95.069	105.78	101.58	105.64	100.12	97.132	103.47	99.786	92.311	99.481	96.025	109.89	105.06	100.27	93.842	99.398	107.5	93.673	102.07	98.9	93.483	96.969	106.32	90.921	108.18	98.94	107.12	104.57	110.47	97.09	100.68	105.04	98.482	95.93	95.726	106.38	101.58	102.99	109.19	102.12	105.94	104.96	98.053	95.382	93.697	100.19	105.88	107.17	101.89	103.69
110.44	109.9	111.74	106.6	108.1	119.95	111.43	114.24	109	109.07	117.58	113.17	105.66	112.38	115.3	106.8	100.04	108.37	109.25	110.17	101.62	112.03	115.41	114.28	104.81	107.65	117.19	109.14	110.17	100.38	106.22	111.81	115.43	111.09	109.64	115.54	116.96	115.76	109.27	108.66	107.07	112.02	114.2	107.63	106.2	106.79	116.05	116.19	105.33	112.92
99.767	111.64	97.787	94.605	99.58	108.34	108.05	108.67	108.18	101.09	105.29	110.08	108.04	106	103.91	101.92	110.85	103.43	110.59	102.78	112.64	116.78	115.77	96.826	105.84	108.91	99.61	106	102.24	103.98	108.55	106.85	98.386	95.286	103.94	108.28	105.22	106.48	107.15	110.22	113.24	114.27	107.62	109.5	109.27	107.83	103.6	99.327	108.96	103.97
107.55	109.03	101.19	108.99	108.47	107.54	110.62	102.99	107.84	109.13	114.57	122.84	103.88	107.68	108.63	114.52	107.55	95.604	110.96	110.86	108.76	108.64	103.08	113.27	109.04	104.92	108.53	122.12	107.76	108.95	106.63	107.38	116.7	107.19	103.92	112.8	95.128	114.12	101.35	111.04	107.54	118.92	102.02	105.8	111.02	107.48	108.73	112.92	114.67	108.43
109.08	110.92	106.84	104.08	96.684	106.16	111.37	106.68	114.22	112.39	107.64	100.74	105.17	112.08	102.66	104.1	108.27	105.28	112.72	106.86	105.88	100.55	109.4	106.65	97.399	105.01	108.49	101.01	97.808	108.19	104.31	100.36	105.9	102.21	108.03	110.95	106.38	110.05	111.76	106.2	104.18	110.18	110.35	97.193	111.07	107.34	112.62	103.86	113.75	113.83
110.02	117.92	105.37	108.63	105.84	107.33	105.22	102.85	104.93	90.962	106.41	111.96	106.68	105.29	113.99	98.976	114.05	104.89	106.45	105.76	108.25	98.911	104.56	104.93	114.13	106.95	107.65	99.402	106.77	107.54	100.18	104.44	107.38	102.44	111.05	104.29	110.58	106.84	96.954	103.86	104.45	108.98	113.58	110.27	111.45	109.77	95.145	109.01	109.41	105.93
104.24	100.62	99.992	110.26	111.72	107.33	109.21	94.905	102.85	112.3	104.09	100.91	107.56	98.016	107.16	109.04	109.31	106.36	111.17	104.03	98.056	111.36	102.03	106.78	113.24	98.014	106.44	110.47	94.855	97.348	101.92	116.17	104.93	99.259	101.66	113.79	102.21	108.03	100.53	108.96	107.01	106.6	106.85	107.33	115.97	105.21	106.91	111.58	104.05	104.88
105.38	99.491	115.41	110.3	108.27	101.96	111.78	103.2	103.37	107.25	112.48	104.96	103.35	109.21	108.41	106.7	113.1	109.55	107.73	104.85	102.46	108.49	112.89	105.94	116.13	100.63	107.48	101.77	106.27	117.15	112.98	112.7	112.88	108.68	97.286	111.13	113	104.5	95.421	101.41	109.02	101.92	99.798	105.72	108.38	100.91	114.22	109.68	104.11	114.51
104.4	105.71	109.41	111	103.94	114.52	102.84	102.29	104.25	102.91	106.17	112.57	102.06	101.66	113.77	108.82	106.4	102.88	105.55	113.6	106.81	106.07	97.816	108.38	104.2	103.02	107.99	106.89	105.14	99.22	102.27	104.1	103.54	99.354	104.5	105.79	104.12	108.59	106.44	113.74	101.32	103.2	109.16	106	97.294	108.84	108.71	99.554	94.908	109.3
114.52	103.65	103	101.14	97.637	100.54	107.41	112.2	99.022	110.67	104.43	109.05	107.83	87.416	100.8	111.18	103.01	96.19	108.13	108.56	108.95	110.77	104.75	116.68	111.71	97.76	110.13	103.81	97.406	102.98	104.1	111.45	107.8	108.77	109.96	110.45	107.24	103.66	108.31	101.28	103.41	107.76	102.95	110.81	98.533	106.84	109.08	114.49	105.06	109.81
115.27	106.65	104.19	109.14	97.735	110.96	108.81	102.18	114.67	112.21	114.2	103.53	107.03	107.54	105.93	109.44	110.7	107.91	109.5	111.42	101.67	105.6	100.5	104.64	106.48	116.59	105.96	112.74	111.08	105.52	97.808	113.17	104.55	107.03	113.01	109.99	105.52	101.07	104.08	111.68	101.33	101.75	111.19	108.71	110.33	101.07	107.88	106.26	106.5	112.08
103.1	103.17	102.88	99.689	97.609	105.66	96.777	100.99	105.92	104.76	110.58	108.42	111.57	117.01	103.17	115.41	110.01	105.45	101.31	112.36	105.04	101.45	103.59	102.52	112.86	106.44	103.95	103.48	109.79	109.02	100.64	109.3	94.372	109.35	102.75	102.76	102.21	107.74	99.698	100.38	105.23	107.56	99.975	112.27	104.81	111.04	110.35	102.17	105.67	105.7
107.35	103.27	101.97	107.81	113.13	105.54	109.59	107.29	106.26	105.84	102.71	102.44	112.74	102.69	107.11	104.57	105.64	105.72	99.703	108.47	106.28	103.78	103.28	109.43	101.75	103.59	105.7	105.44	103.95	103.94	112.32	97.074	105.84	105.67	102.54	106.64	101.29	109.41	103.2	111.03	102.66	109.49	104.88	101.4	101.1	113.59	102.13	98.867	107.23	111.23
106.29	109.88	111.63	107.78	110.97	113.25	106.44	108.12	106.09	113.99	113.1	107.03	106.31	110.81	103.2	104.68	100.76	106.35	99.009	104.57	107.34	103.14	96.386	101.65	112.44	102.35	103.18	111.3	99.639	101.86	105.05	100.14	108.4	113.41	107.52	104.15	100.16	104.37	101.81	110.2	110.14	106.03	103.8	106.69	103.18	110.51	104.3	101.34	95.555	105.41
104.26	103.68	110.89	109.81	107.77	110.68	99.354	116.76	111.94	100.93	106.49	111.31	112.09	105.16	107.59	103.39	105.03	110.47	111.19	111.95	106.87	114.68	112.34	110.73	107.96	108.94	105.35	118.7	108.17	113.84	97.859	110.09	99.244	102.78	111.4	116.84	111.49	105.7	113.68	108.37	110.49	106.14	103.25	102.8	116.16	113.09	105.58	104.37	105.06	103.91
101.5	99.778	106.17	108.77	111.54	109.61	112.57	121.23	104.13	105.84	105.49	103.98	104.14	105.37	111.51	104	106.39	109.92	101.53	100.7	114.94	111.76	101.38	105.06	101.47	116.83	100.89	101.94	106.03	102.82	110.21	102.44	99.5	111.45	97.395	105.58	117.07	105.25	115.46	97.201	97.16	109.63	102.01	106.04	107.9	99.103	113.81	104.66	111.96	111.17
99.737	102.28	103.4	103.92	102.49	99.895	101.19	96.459	99.137	96.386	103.57	100.78	95.548	103.44	103.39	100.6	91.075	93.47	101.13	97.652	110.57	100.54	100.89	101.21	104.51	105.19	105.19	101.89	102.78	102.23	104.37	104.8	98.531	99.198	106.21	98.763	93.411	105.41	102.33	98.782	100.09	103.79	96.544	99.097	102.01	107.07	101.78	98.467	101.93	97.869
112.44	105.34	109.38	101.62	107.54	109.75	103.16	107.78	110.34	102.81	108.8	105.95	99.528	111.6	100.48	101.3	107.57	102.35	110.36	112.08	107.22	108.59	104.36	106.7	99.184	105.84	109.67	109.34	100.85	110.15	104.46	100.57	101.18	106.59	112.51	108.26	105.77	103.11	100.44	104.19	97.262	107.68	110.41	101.7	98.745	111.29	108.82	108.33	107.71	100.39
111.7	107.26	111.66	117.66	107.87	107.66	106.58	111.02	99.998	111.15	115.08	98.151	102.02	106.79	108.44	111.7	117.76	114.11	105.07	108.52	107.94	116.77	100.01	107.54	109.44	109.55	108.02	105.87	107.21	116.78	113.04	105.42	117.34	109.02	101.37	100.69	109.42	111.84	113.34	107.61	116.6	116.87	113.28	100.17	98.402	106.2	116.01	106.09	110.79	104.97
109.4	99.045	108.42	102.38	94.435	109.15	102.88	105.37	98.547	106.37	101.22	108.7	101.26	109.81	99.337	114.4	101.86	107.75	111.21	98.085	104.53	107.3	97.827	111.61	97.398	115.62	102.24	103.82	102.45	108.35	113.38	112.09	105.31	108.06	108.78	107.15	102.81	106.31	101.93	107.86	105.98	118.3	104.82	103.96	109.49	104.97	100.03	95.304	108.09	109.63
102.48	97.025	99.873	102.46	97.601	101.24	102.49	99.414	101.94	101.58	100.43	102.21	107.2	96.219	95.865	97.87	105.89	106.51	103.03	97.637	99.386	98.328	101.27	96.23	102.56	101.81	94.598	95.565	93.883	103.97	92.715	97.868	94.744	99.319	99.437	103.6	98.605	96.285	106.71	102.78	108.97	102.83	95.654	104.08	99.821	111.49	106.2	100.15	94.606	92.584
107.21	98.855	99.871	100.81	102.34	112.17	105.58	108.44	108.53	99.359	105.03	108.44	106.09	110.76	99.902	103.07	94.627	107.98	113.13	107.64	108.71	108.26	109.47	103.41	107.6	112.16	99.317	97.715	107.6	105.44	104.26	108.41	109.03	107.33	105.08	111.19	102.79	104.94	105.46	114.19	109.79	110.3	114.82	109.01	113.01	107.27	102.84	101.98	106.83	107.62
104.74	110.27	100.75	98.877	118.59	104.95	105.92	104.32	99.311	106.62	105.19	103.98	110.47	96.53	107.61	106.84	102.28	107.7	111.42	103.06	102.67	107.85	110.4	111.49	104.85	103.56	109.72	102.13	112.99	103.92	106.25	107.38	105.66	94.436	103.47	105.3	104.35	112.42	107.83	98.947	100.17	110.53	103.92	98.095	107.2	108.68	102.98	105.44	101.03	106.9
92.521	101.6	96.196	104.53	98.048	96.207	94.417	97.384	100.36	97.047	95.535	98.359	96.947	99.967	99.033	101.23	97.449	93.012	103.71	104.45	104.07	92.978	99.853	85.508	95.169	95.957	99.437	103.19	101.65	97.511	94.615	89.621	96.117	100.14	97.773	102.64	93.511	103.09	96.273	94.361	96.158	95.174	104.48	106.03	92.266	99.019	104.96	105.6	101.13	104.96
114.76	102.27	109.52	106.84	114.4	109.53	109.05	100.56	106.59	106.75	102.11	106.15	108.24	111.31	103.38	111.15	107.13	115.18	103.4	107.39	109.82	106.79	97.795	107.15	109.21	110.53	121.42	106.86	108.48	110.8	97.689	109.07	95.314	106.58	105.75	111.97	101.62	101.79	100.75	105.26	103.68	104.63	105.18	102.53	110.02	106.49	112.91	105.52	116.76	109.35
110.59	98.893	116.84	109.65	110.72	111.67	106.37	110.5	102.54	102.28	110.42	119.91	106.28	104.61	107.07	100.82	109.83	103.65	102.55	115.94	106.15	109.27	107.71	105.5	115.01	98.715	111.93	109.05	100.62	102.5	111.88	106.84	105.56	109.76	111.43	108.14	107.78	112.35	115.24	106.02	111.58	111.76	107.65	103.21	118.57	104.47	110.43	106.32	111.19	108.06
106.99	104.98	101.01	106.12	112.64	109.37	104.76	103.56	101.15	110.58	109.7	102.39	110.26	110.77	103.24	103.55	109.69	106.76	103.6	109.81	103.23	113.21	119.24	102.4	106.36	112.02	98.519	113.81	99.196	106.28	102.47	98.941	112.87	111.8	119.16	104.69	98.53	112.85	108.65	111.07	104.03	98.315	101.54	107.71	119.39	100.33	99.515	114.72	107.69	99.693
108	103.89	103.25	110.58	102.8	112.84	103.85	101.39	107.36	111.07	105.2	109.21	99.174	101.07	103.05	103.96	106.43	107.28	103.8	113.8	100.96	102.43	97.405	109.78	104.27	111.59	105.32	99.82	109.56	103.86	103	105.88	116.23	105.62	106.28	97.441	105.37	108.87	110.01	96.403	104.19	117.17	100.52	114.52	109.74	98.49	97.055	103.95	102.19	111.27
105.71	115.34	112	103.85	108.91	105.73	102.19	109.91	101.6	98.651	104.44	107.39	99.866	111.15	116.31	98.37	121.64	101.65	103.58	104.21	107.62	109.76	111.13	107.99	100.62	101.85	112.81	101.77	108.07	106.29	100.86	108.41	109.52	105.66	100.9	104.38	98.03	100.03	104.24	105.57	108.13	112.23	108	109.35	105.88	110.72	106.42	113.17	110.44	107.63
93.55	98.774	110.46	108.39	108.77	104.13	103.69	110.85	107.42	112.55	111.64	110.79	109.21	106.86	105.59	117.3	100.58	101.61	112.11	110.1	108.92	100.22	97.943	112	106.68	104.59	115.19	111.64	116.6	111.43	109.78	110.71	106.81	110.91	104.86	105.21	116.44	103.81	106.16	106.13	111.02	107.18	112.83	102.19	104.6	101.92	112.96	114.14	105.17	105.43
103.57	101.99	95.656	98.549	97.15	110.98	97.765	104.67	99.952	100.69	96.644	113.01	110.83	95.638	88.497	108.49	114.05	104.25	113.26	90.913	106.7	105.07	102.98	109.95	103.58	104.44	105.42	101.28	98.766	99.994	99.482	107.05	103.4	97.413	110.27	98.86	100.4	102.12	101.89	109.95	102.15	113.16	104.9	115.07	105.99	99.731	101.59	100.44	108.18	108.59
107.3	109.05	109.34	105.35	96.286	102.12	105.16	108.29	107.87	110.62	105.31	103.4	106.91	110.38	102.58	107.51	101.14	101.61	106.4	105.45	106.51	104.85	102.26	107.37	98.885	106.19	109.43	107.33	106.32	101.33	109.24	107.39	103.51	104.94	111.85	108.56	112.52	102.32	107.87	97.963	104.42	93.384	105.71	102.22	102.45	110.72	116.91	102.87	99.287	113.39
107.23	103.66	99.911	109.49	96.472	106.26	101.42	102.22	99.731	104.5	109.06	105.1	106.36	115.26	96.592	91.052	108.37	100.88	107.19	112.89	108.04	109.06	110.65	109.42	103	102.09	105.79	108.58	103.65	104.13	101.91	111.36	101.85	102.27	108.52	101.04	103.75	107.56	108.42	102.33	108.63	105.05	98.919	110.25	107.16	102.24	98.714	105.63	106.36	115.56
101.52	96.376	94.628	95.153	99.274	102.69	103.02	98.759	92.932	100.02	102.59	94.633	95.762	94.057	91.145	98.685	93.677	102.62	91.634	95.593	97.987	95.354	94.889	95.696	102.31	97.082	95.365	93.375	93.321	100.94	92.662	102.12	96.071	96.875	93.931	97.116	97.76	99.056	103.14	101.35	99.534	94.407	106.84	100.31	102.42	87.977	98.145	103.63	104	95.472
110.66	107.78	108.99	105.25	102.62	105.9	103.05	106.11	104.62	111.23	109.35	102.4	110	115.26	102.72	105.02	107.8	101.09	105.04	101.8	102.51	104.36	104.91	99.304	111.29	108.37	106.41	110.01	101.05	101.69	113.72	110.05	107.85	109.46	103.05	104.34	102.77	112.04	109.87	103.34	107.32	102.54	110.01	103.79	105.02	95.206	102.27	103.52	111.6	115.55
101.99	109.26	101.18	106.33	115.62	106.04	102.97	111.44	105	112.29	112.27	111.06	111.04	101.76	109.28	108.13	96.772	101.43	107.93	108.18	98.145	105.73	106.74	111.76	108.35	107.18	112.34	104.04	108.37	105.08	106.1	110.26	108.22	101.75	102.04	110.75	113.06	111.65	110	115.01	105	109.65	106.38	109.13	102.81	99.591	108.15	112.46	111.8	106.25
107.28	108.56	104.98	102.43	107.87	106.95	115.98	107.96	100.67	111.51	109.39	109.3	109.52	116.25	106.44	108.82	107.45	104.24	113.25	105.73	106.36	102.44	102.24	101.72	113.17	107.41	110.3	115.77	107.85	109.66	109	102.2	116.86	108.22	103.44	102.54	104.06	107.12	100.69	114.64	105.47	110.95	109.75	108.79	115.87	101.16	115.73	112.8	115.06	109.24
107.38	109.96	109.69	112.08	110.82	107.61	110.71	108.58	105.88	94.187	106.96	105.85	105.41	106.51	102.5	103.11	101.21	106.83	101.84	104.63	106.95	106.05	106.03	108.74	102.08	106.68	101.05	107.94	106.9	106.47	93.837	106.91	101.82	105.49	104.78	105	104.24	108.12	107.07	108.89	114.59	114.05	102.68	104.84	106.36	105.83	114.03	99.82	102.58	103.69
108.09	111.99	114.11	105.9	112.42	117.84	111.04	115.18	113.31	101.53	111.99	111.9	113.4	107.87	108.5	108.77	109.7	108.99	116.38	112.35	111.67	106.65	110.59	107.47	113.7	119.78	105.25	106.04	106.14	110.12	112.98	111.62	99.789	107.28	103.99	116.98	113.04	112.51	111.29	105.02	117.39	105.46	112.46	101.19	117.35	104.43	117.89	107.82	113.1	107.03
105.3	114.47	106	111.47	120.66	98.448	116.67	104.02	101.86	105.18	103.86	111.86	106.63	104.82	107.99	113.48	107.48	102.07	99.575	99.092	108.47	101.32	107.05	107.61	111.9	101.95	113.18	105.71	105.41	110.23	107.16	107.93	101.56	98.261	109.29	105.96	108.52	106.19	115.55	100.62	104.9	102.22	107.33	101.11	100.44	105.43	109.05	110.15	106.65	96.62
106.5	104.98	103.51	111.74	115.68	112.54	104.91	111.33	110.97	108.84	94.743	114.51	107.81	100.79	111.68	100.52	107.86	103.67	113.02	95.55	99.767	103.97	114.39	99.384	109.73	103.77	103.69	101.44	109.33	108.6	111.72	106.21	117.73	103.92	100.58	107.47	115.88	108.41	110.24	107.67	100.61	101.39	112.07	107.63	104.1	99.118	106.28	97.461	106.79	105.35
101.46	102.27	100.65	99.592	102.77	99.145	94.489	96.948	97.437	98.887	98.505	97.288	101.12	94.542	97.487	98.309	92.038	95.377	103.85	98.414	101.85	97.214	99.686	85.934	95.085	101.58	96.632	97.709	102.45	101.71	98.171	98.116	99.573	100.74	95.579	104.49	95.523	96.294	99.146	94.344	95.815	95.688	103.65	93.72	93.344	92.948	98.083	100.9	99.654	89.84
114.31	108.92	116.17	103.2	108.35	95.599	106.74	116.43	114.18	109.4	113.43	109.03	99.963	108.55	110.76	117.23	111.29	104.74	106.61	116.55	112.33	101.11	106.7	119.55	114.57	106.19	112.4	110.25	109.78	111.72	111.59	105.35	100.64	105.18	109.1	116.91	108.21	113.99	101.21	109.59	110.99	114.77	109.16	106.52	105.96	113.55	105.39	110.14	112.71	110.39
113.82	101.36	110.52	105.06	113.93	105.71	117.05	106.87	115.5	104.58	105.72	115.19	98.776	105.99	104.41	108.98	108.49	102.93	117.13	113.47	107.92	109.26	108.66	102.19	110.77	115.6	101.78	109.68	107.56	102.66	110.22	118.06	103.09	107.13	108.07	110.89	108.41	94.225	102.01	115.62	114.4	109.89	106.87	110.22	118.26	115.46	114.36	115.95	113.01	98.967
102.94	100.37	98.1	104.66	93.418	95.999	92.745	99.561	93.888	92.851	90.095	106.73	97.923	100.18	94.572	93.66	91.362	101.16	99.196	93.444	103.78	101.32	99.684	96.151	96.057	96.15	100.19	89.885	101.71	99.023	99.906	102.36	99.759	95.528	101.96	102.33	100.08	100.15	109.49	92.156	103.52	94.52	96.632	90.644	99.49	94.724	104.59	108.13	99.296	90.129
110.1	108.9	113.51	103.46	107.77	111.41	110.4	110.88	107.96	103.54	106.87	108.45	110.37	110.96	109.97	110.19	113.82	115.22	115.13	110.48	109.02	117.83	110.67	106.89	114.52	112.96	106.52	115.7	104.39	112.17	107.2	97.75	110.97	105.05	106.7	107.7	110.07	109.26	106.05	103.29	112.93	100.7	107.01	106.68	107.15	107.87	111.51	103.65	113.78	113.13
107.82	103.45	106.46	103.48	107	103.32	102.98	107.49	110.02	106.72	101.42	108.63	114.76	107.22	112.56	91.594	105.1	107.84	109.96	116.49	97.169	104.09	103.26	108.44	108.94	103.09	107.51	99.656	106.48	99.257	112.37	112.11	108.34	102.78	106.77	105.92	99.354	109.67	104.02	107.35	104.54	111.58	105.48	104.45	107.19	105.57	108.62	101.28	115.08	97.309
112.01	104.4	105.38	108.2	102.87	106.87	113.49	115.52	106.94	101.26	108.29	109.43	111.55	111.77	98.171	99.152	105.31	111.44	108.35	111.27	113.27	113.84	112.82	108.17	99.539	113.82	113.11	104.13	102.24	107.86	106.52	108.33	108.64	114.81	104.8	112.79	118.56	105.5	107.55	114.94	107.14	114.4	110.33	109.67	110.46	102.43	109.13	111.86	114.64	100.12
95.317	100.4	104.01	105.73	104.5	96.424	96.937	101.4	89.639	91.481	90.589	98.239	98.482	94	98.359	101.78	101.56	101.06	98.461	103.76	99.87	95.604	102.83	100.06	101.4	97.404	98.497	92.857	98.579	98.249	94.008	97.996	97.526	90.46	100.13	95.712	98.892	101.73	95.95	95.334	97.6	96.985	89.638	90.693	95.825	104.39	101.74	93.57	98.714	99.017
109.26	99.675	106.98	99.287	108.84	115.38	111.43	112.51	106.61	116.32	103.98	118.81	104.58	105.32	100.67	107.91	107.03	106.61	110.61	102.08	102.95	112.08	99.651	112.28	108.26	108.75	112.17	107.3	107.5	106	102.69	109.02	113.35	105.24	106.52	112.25	102.58	108.55	108.82	100.91	107.24	107.2	105.03	113.17	113.71	112.79	99.698	109.96	114.32	106.11
98.835	91.036	106	88.953	94.272	101.81	97.397	93.136	92.091	98.287	92.431	99.683	101.09	98.826	101.1	101.22	107.51	107.16	104.09	94.608	102.26	92.345	92.887	101.36	98.864	98.353	96.88	93.869	98.74	96.056	101.84	93.809	99.134	92.814	98.822	101.44	103.83	99.565	96.402	104.49	95.105	98.228	88.224	98.276	89.285	99.207	99.019	110.79	96.175	100.28
109.63	112	110.68	109.34	113.37	105.78	104.75	104	106.79	114.62	106.05	104.5	109.02	111.44	99.474	109.9	112.3	114.46	107.68	116.4	115.56	112.89	107.59	107.67	112.68	104.65	102.79	110.72	116.2	105.12	110.46	114.01	103.18	107.47	114.04	121.74	112.24	109.76	107.12	108.7	111.53	115.75	99.866	110.09	117.13	109.59	113.63	108.75	114.69	119.95
106.1	91.381	110.9	93.627	97.655	94.919	98.236	105.56	94.391	93.515	103.14	102.29	97.697	94.738	98.537	100.12	90.808	99.846	100.86	98.782	100.84	97.169	91.45	87.696	93.272	99.627	94.653	103.09	102.71	104.56	94.201	102.96	97.38	107.67	102.96	99.98	100.14	96.834	102.58	103.72	99.97	98.272	99.815	98.902	100.79	95.753	98.587	102.05	102.02	98.494
98.813	100.42	98.95	99.75	102.35	97.987	101.18	87.927	92.916	90.075	104.22	104.02	108.38	106.02	102.96	96.104	98.075	106.96	101.63	114.04	98.838	107.49	96.352	96.563	95.985	100.06	109.46	95.45	95.922	96.533	101.09	104.61	104.63	95.211	101.95	104.85	100.51	98.583	102.63	102.02	99.887	105.07	101.16	99.854	94.273	104.88	95.214	98.892	97.317	110.69
104.77	102.62	108.88	104.99	107.63	109.93	104.45	105.58	110.74	106.37	114.65	109.92	104.95	111.27	104.79	106.61	100.02	111.27	105.57	117.31	94.293	115.11	112.09	110.6	110.42	105.32	102.31	116.92	121.21	112.6	106.44	110.09	117.17	107.56	114.22	113.4	112.45	102.89	106.95	108.84	108.52	116.61	111.14	98.407	110.61	99.898	116.01	98.077	112.15	113.86
108.46	106.1	114.27	101.55	106.42	103.32	108.13	114.47	100.61	111.2	99.157	111.12	115.13	104.71	108.1	107.22	106.98	103.22	104.78	102.91	111.98	105.09	108.48	106.02	107.49	106.01	105.74	114.79	102.07	114.12	102.18	102.42	110.6	105.27	109.4	111.85	112.88	112.81	104.29	108.46	112.63	99.775	114.62	105.39	100.53	103.02	104.79	103.75	104.46	114.82
103.9	112.69	101.5	96.062	105.21	101.41	105.39	103.6	99.884	100.15	100.45	101.14	94.768	102.75	104.85	105.7	109.11	103.78	99.916	102.64	98.69	101.08	106.26	106.49	105.14	102.75	106.41	103.77	106.32	108.87	107.82	98.494	97.047	99.802	99.89	98.86	92.479	106.11	93.813	103.28	104.36	95.114	102.2	101.86	107.73	104.58	99.254	92.427	96.896	106.62
96.366	103.95	111.65	110.56	100.4	108.36	116.78	110.56	109.12	107.57	110.73	102.42	106.17	107.35	107.86	113.3	111.25	97.842	107.46	104.25	100.84	100.49	98.703	104.26	113.02	105.93	106.2	108.72	110.27	107.8	101.18	104.75	106.02	98.867	102.12	106.56	104.97	107.34	104.16	105.32	104.94	101.4	107.16	104.29	106.04	103.07	99.189	104.62	107.29	99.914
107.78	107.17	106.11	106.28	109.42	109.74	107.53	112.13	102.82	108.19	113.82	114.8	116.73	103.94	105.52	108.28	106.88	109.34	112.16	105.05	103.65	106.67	114.75	109.6	112.8	113.54	107.82	115.01	111.51	106.4	110.32	109.83	108.11	112.42	103.16	104.02	113.76	104.56	107.86	113.4	102.81	103.29	101.52	113.25	114.66	107.58	108.86	106.61	105.55	114.11
102.68	102.82	108.86	106.79	108.71	106.95	110.25	109.44	104.33	104.78	101.5	107.07	110.09	105.24	107.75	100.14	106.59	113.91	104.33	103.95	108.8	109.94	102.53	112.68	103.99	105.63	100.05	100.27	102.44	107.23	104.15	113.48	105.86	91.506	107.42	107.52	106.73	104.59	104.33	101.01	100.3	113.35	113.18	103.73	109.25	111.03	102.45	108.96	102.35	107.47
116.15	108.25	104.68	107.09	106.88	107.78	105.48	108.77	104.52	102.85	109.05	99.752	110.68	106.88	100.83	103.75	102.9	113.1	110.87	104.35	99.323	108.72	109.98	109.11	109.57	108.57	97.658	106.92	101.66	111.32	107.18	102.19	113.06	100.79	111.06	106.54	100.61	102.79	106.44	100.58	115.33	105.52	106.27	104.01	105.7	106.07	96.757	107.83	113.83	106.04
111.48	102.96	115.4	103.9	104.54	101.62	118.24	95.4	107.05	103.39	104.92	109.09	112.17	100.03	117.13	104.77	102.06	108.87	105.37	113.83	106.28	99.964	106.14	101.69	104.21	110.1	101.27	105.69	108.67	103.83	102.4	104.78	113.39	111.38	106.99	108.61	100.18	108.52	107.01	111.4	114.33	111.08	104.73	109.86	102.35	108.41	106.78	115.52	112.92	112.76
117.23	123.37	110.57	103.45	112.03	121.04	112.06	99.776	109.42	106.2	106.86	112.47	119.78	109.94	106.2	109.66	114.55	118.3	113.68	114.32	114.13	111.56	115.19	113.84	106.96	123.26	106.06	119.41	115.94	114.03	102.61	118.14	113.81	108.07	112.81	110.32	102.61	119.5	116.03	119.48	112.76	107.64	112.15	112.81	108.68	104.52	114.79	103.7	107.12	101.13
95.822	98.535	96.561	101.71	95.793	97.885	99.259	104.93	96.285	100.89	101.3	94.307	96.878	93.837	100.55	100.21	94.78	102.19	107.25	109.23	94.854	102.38	96.517	102.68	96.716	99.583	107.43	102.99	107.25	92.656	98.707	101.04	93.217	106.53	93.64	100.29	97.835	107.02	97.77	95.997	99.211	94.784	97.37	93.805	102.47	99.598	100.48	95.37	105.38	109.43
109.26	103.94	111.31	115.51	110.19	104.42	106.99	103.7	108.33	109.47	104.2	109.78	112.38	114.53	107.1	108.73	109.21	108.68	108.67	114.06	105.83	116.29	118.05	109.47	107.52	103.62	106.88	118.58	110.03	103.49	108.56	107.92	105.53	112.04	105.22	112.93	96.592	116.43	108.5	107.52	108.94	115.37	116.22	112.26	109.36	113.79	111.92	106.34	103.21	119.65
114.3	104.64	103.22	98.731	102.11	99.25	99.019	109.19	111.43	110.65	103.44	110.07	109.88	104.66	105.75	107.4	101.24	98.341	102.57	102.71	108.22	105.34	106.36	104.89	98.473	105.33	107.03	105.53	109.56	102.48	104.63	104.03	101.51	102.7	106.02	109.11	113.25	103.85	103.21	111.15	99.283	108.58	102.56	97.059	103.8	98.514	106.78	111.19	109.26	97.963
104.44	105.36	107.25	106.62	107.52	107.1	99.508	108.21	103.41	111.44	102.01	106.08	105.96	109.94	114.3	110.33	104.78	112.87	104.75	102.25	97.182	95.566	107.14	101.68	102.46	103.72	116.81	104.36	107.26	98.096	109.6	107.13	116.25	107.62	109.12	100.28	116.49	95.411	97.607	105.92	105.65	112.07	110.34	106.15	103.88	105.29	107.93	98.544	102.06	106.36
91.77	99.15	103.74	103.5	102.39	90.325	97.859	105.44	94.615	98.446	101.43	105.91	94.602	97.929	93.339	100.04	100.81	105.12	92.328	96.482	98.678	101.73	95.181	94.372	107.58	100.39	99.849	104.49	102.21	99.759	94.799	95.889	93.067	99.962	102.79	98.461	90.289	86.483	90.651	92.687	100.49	96.833	94.936	105.87	106.85	96.16	104.19	100.89	98.966	96.705
103.06	96.297	106.54	111.54	100.36	94.876	95.204	91.909	101.11	97.239	96.585	100.36	98.757	103.16	105.31	102.68	105.24	96.537	96.131	96.928	101.95	97.287	103.37	102.74	94.169	110.19	95.643	98.418	98.054	103.38	99.938	98.879	98.895	104.59	94.451	106.96	98.554	103.65	96.759	100.06	106.28	100.64	99.397	94.015	86.11	97.183	93.384	103.9	106.86	100.11
111.6	107.75	104.19	105.43	106.62	115.84	118.45	106.62	106.31	106.84	98.816	111.95	117.51	114.89	114.91	108.59	107.76	104.54	114.47	109.53	103.86	102.5	98.963	116.73	111.16	103.26	104.77	110.82	111.71	103.65	113.46	104.28	108.68	99.367	109.77	97.995	101.94	111.37	105.24	113.53	108.67	103.62	108.11	115.03	107.78	108.27	104.89	108.88	120.4	109.69
107.43	100.2	94.092	102.01	99.129	99.466	106.63	99.272	97.68	103	105.39	101.74	110.47	102.38	103.62	94.681	99.163	104.52	103.96	104.15	93.704	94.751	98.157	98.108	101.92	97.683	106.5	99.677	101.7	106.74	101.47	101.45	100.75	101.66	107.86	95.884	97.179	98.952	100.66	96.268	96.35	105.39	102.58	106.38	102.91	96.36	100.71	95.812	105.79	103.28
92.553	97.559	98.168	100.39	91.068	101.41	97.743	99.424	100.31	94.233	97.037	96.654	99.42	98.291	106.65	100.81	97.293	101.21	92.623	99.611	96.018	102.24	91.83	89.184	101.51	97.738	100.02	100.02	89.853	106.2	101.67	98.671	114.73	99.109	100.48	106.05	94.585	101.11	94.902	102.68	103.12	93.196	104.38	94.925	100.65	99.729	87.636	104.07	103.35	102
109.87	108.67	113.75	116.37	101.38	113.98	99.648	110.96	112.36	110.31	112.5	114.27	106.8	109.04	104.82	109.63	105.8	103.4	106.96	109.04	107.18	99.292	109.96	113.79	104.75	111.53	113.26	108.37	112.09	109.84	114.36	110.36	105.48	111.87	103.91	101.77	105.76	111.18	106.54	102.43	105.77	107.06	104.59	104.9	103.57	103.96	115.24	101.43	111.36	111.96
106.56	103	100.64	104.55	108.86	114.72	103.35	106.1	101.85	99.612	105.65	104.56	112.61	98.462	106.96	110.04	106.19	106.99	114.63	107.91	111.52	112.35	101.49	113.77	99.573	107.82	108.44	102.94	104.63	108.39	107.78	105.75	104.02	113.38	101.25	110.38	103.95	103.48	114.55	119.49	110.27	109.39	113.57	98.161	114.55	107.82	118.87	105.51	113.71	99.182
106.02	113.3	114.86	105.46	109.44	108.61	110.09	112.25	103.64	106.56	101.44	112.17	115.59	102.96	107.4	103.93	104.81	102.9	109.27	105.37	100.05	101.89	103.95	106.37	102.67	111.76	96.492	110.2	101.86	101.25	109.26	102.39	110.24	115.11	103.62	102.96	107.82	106.9	111.71	110.86	104.46	101.82	104.89	108.58	108.39	105.6	113.17	102.51	95.095	103.26
98.726	97.549	107.97	107.61	100.82	104.91	99.03	100.7	103.8	95.262	109.5	100.78	106.13	104.82	110.15	105.62	92.312	108.64	103.69	93.953	100.68	91.102	95.317	108.97	97.311	105.74	103.54	102.32	99.496	104.5	95.313	103.73	99.097	98.801	92.392	100.22	109.06	103.28	99.956	104.64	110.63	102.75	103.85	101.91	102.35	107.31	108.64	111.15	96.029	100.33
117.54	107.42	110.51	113.31	99.123	106.16	116.53	104.37	106.9	111.11	109.79	105.34	106.99	117.92	103.51	111.57	105.11	108.11	104.01	105.95	109.84	104.06	107.23	105.41	107.06	102.31	106.45	110.84	101.01	95.597	109.76	109	101.89	110.83	100.85	110.74	107.43	102.18	104.96	107.03	104.28	109.83	100.94	103.93	105.89	99.056	111.05	106.88	99.7	97.607
101.01	110.03	115.26	107.06	107.58	105.13	106.72	109.8	111.98	111.55	107.77	113.09	109.31	105.39	113.04	104.92	113.95	107.03	103.02	111.33	108.5	105.49	100.7	98.853	102.37	104.84	105.36	113.83	107.08	104.74	108.3	100.57	106.51	117.3	110.88	107.13	116.71	109.89	97.552	109.21	115.47	113.57	104.87	105.25	108.35	110.1	111.56	107.07	108.9	101.06
113.81	107.43	110.33	108.9	110.44	107.22	108.85	113.1	109.36	107.02	117.79	114.53	114.33	106.06	107.57	106.21	107.37	109.61	105.83	106.45	108.62	114.82	110.75	107.69	111.82	112.94	110.3	117.34	111.98	101.9	112.7	100.09	101.38	108.21	114.69	113.66	116.51	108.55	107.57	116.09	112.61	121.61	113.19	104.13	103.18	109.65	107.53	113.17	107.91	117.67
104.44	108.83	109.08	105.45	109.14	107.14	112.03	108.21	105.05	101.11	112.77	106.39	96.895	112.86	110.34	113.17	101.27	109.14	111.41	98.384	109.26	102.22	104.77	103.05	100.68	117.55	107.13	106.48	101.44	117.86	109.22	92.409	104.51	104.97	101.75	106.32	105.52	102.87	104.12	112.24	103.28	110.68	111.03	103.63	103.91	102.7	105.55	103.97	113.47	111.25
101.96	99.419	89.601	105.82	99.376	104.83	108.34	98.591	94.566	89.423	106.6	104.69	99.293	90.742	104.99	103.63	102.2	96.956	97.583	94.674	97.711	102.02	96.986	99.992	103.81	94.85	106.9	102.77	105.35	105.05	104.73	100.88	96.575	96.755	102.19	104.22	91.709	102.97	97.078	98.205	99.872	105.7	94.025	95.915	93.899	96.537	99.084	111.08	104.49	97.721
98.013	103.1	103.53	108.64	109.06	104.13	113.6	101.34	109.18	109.85	106.21	106.57	105.85	109.43	113.71	104.66	109.48	103.46	104.92	116.57	102.46	108.77	102.19	111.11	103.39	105.53	98.575	98.134	99.513	106.67	104.67	108.94	94.728	112.94	110.2	106.93	107.32	107.82	104.73	107.88	106.52	108.17	100.3	106.93	101.41	100.57	106.13	105.18	109.05	102.5
104.52	104.35	103.99	98.704	108.5	105.49	104.31	94.681	104.77	115.7	101.67	101.96	94.936	110.78	93.021	101.26	97.747	103.19	98.053	100.79	103.92	101.5	106.44	98.648	97.546	103.08	107.26	98.699	95.87	100.51	101.96	100.32	103.3	96.254	97.677	100.64	109.51	102.8	105.37	101.92	100.01	109.13	105.92	95.834	105.8	99.164	105.04	96.426	99.233	106.94
99.388	102.65	113.72	110.17	113.16	120.48	104.23	110.85	107.93	108.06	108.38	102.56	107.73	108.53	111.6	109.18	103.62	106.33	105.1	111	108.24	109.95	110.74	107.29	106.44	104.83	105.83	106.32	110.1	106.52	108.15	106.72	107.56	109.48	104.09	103.81	104.52	102.72	107.16	97.448	115.62	108.42	107.75	104.07	114.48	110.62	110.72	110.5	115.39	103.46
109.85	101.09	106.95	96.033	105.61	108.97	107.69	102.38	112.16	105.05	103.04	107.15	103.8	108.16	103.99	107	106.63	100.4	106.88	108.23	99.423	107.83	103.88	108.96	104.07	106.56	111.2	111.03	113.25	106.2	107.95	103.97	101.86	112.21	106.54	110.16	108.91	110.01	93.271	109.14	105.25	100.06	98.283	111.77	101.64	104.64	101.41	99.026	102.03	100.15
107.93	103.81	103.17	107.77	106.88	103.38	101.73	113.86	108.2	113.82	107.19	107.7	98.753	102.3	102.26	99.076	107.51	105.04	109.45	101.03	105.38	105.88	104	106.62	105.98	110.49	118.67	117.46	100.07	103.59	101.13	105.13	96.204	100.64	106.39	94.804	114.68	104.35	115.06	104.23	105.11	99.579	103.49	99.16	100.66	107.69	109.28	98.688	109.32	102.48
105.42	111.8	101.58	102.45	107.16	102.9	107.56	104.62	102.35	106.52	101.85	104.14	105.51	99.606	113.36	109.09	106.02	102.92	106.87	102.14	111.44	109.22	106.13	104.42	107.99	97.537	108.54	109.79	102.11	111.61	113.89	101.56	109.13	102.64	111.01	108.08	110.15	120.12	107.18	98.03	101.95	104.1	105.84	109.77	103.7	96.863	96.04	108.52	106.39	106.41
103.74	118.06	111.09	117.34	102.38	109.62	104.01	108.27	101.15	116.11	108.17	101.09	109.33	106.35	104.42	109.75	109.71	102.93	103.82	122.16	109.02	105.64	107.76	101.58	102.78	108.98	111.67	122.01	102.1	108.37	100.56	96.066	111.55	113.4	106.77	101.64	117.03	109.35	106.53	111.55	117.35	102.58	106.07	107.48	111.78	111.18	101.27	115.48	103.9	112.6
101.59	108.81	106	109.15	114.95	110.65	110.6	102.43	110.27	115.59	108.03	106.47	106.82	113.04	99.64	104.18	103.71	110	109.23	101.5	100.46	110.62	105.96	112.75	111.11	104.34	107.62	103.36	109.28	104.55	101.1	113.94	115.17	108.11	101.69	99.57	105.77	105.78	105.94	97.921	108.75	109.7	106.57	99.436	111.61	105.72	108.95	111.1	108.27	105.07
103.93	103.31	104.93	109.86	97.711	94.653	98.079	110.68	101.49	107.48	108.15	100.26	105.7	106.52	109.93	108.89	108.77	105.92	99.779	94.401	94.279	107.62	99.97	97.725	102.97	110.43	110.31	98.853	104.36	100.12	107.37	95.828	93.487	109.15	105.28	101.72	106.17	108.12	95.032	98.753	112.84	108.32	104.56	97.645	99.363	108.28	100.07	111.09	104.21	100.44
109.91	117.69	112.44	112.19	118.02	112.47	114.91	107.99	110.29	114.84	114.9	112.41	112.36	114.28	110.35	110.88	117.01	104.9	109.3	104.33	107.98	108.1	115.81	109.04	96.522	115.68	111.96	119.91	113.35	116.28	106.2	113.09	111.05	113.46	111.25	116.75	107.3	115.03	105.21	117.81	114.24	119.67	115.16	115.21	109.44	104.45	109.03	114.72	117.01	114.67
102.2	98.936	102.99	105.03	100.21	100.3	106.6	103.06	102.2	104.58	101.31	91.856	99.302	108.42	105.73	102.18	108.08	100.55	98.62	100.98	97.476	100.59	106.27	101.28	103.75	103.78	93.31	96.15	101.6	102.77	98.883	105.13	86.248	98.436	99.838	101.77	106.86	99.083	100.22	106.73	107.1	95.391	101.7	103.02	99.431	100.85	92.797	103.76	108.04	101.35
100.88	109.53	109.14	97.508	106.94	103.79	102.39	105.45	102.2	112.39	98.595	102.91	107.63	106.19	104.74	111.85	116.16	112.19	103.58	108.04	110.77	99.064	105.17	120.37	101.1	106.17	110.39	105.97	109	103.88	107.15	105.11	109.6	104.47	104.87	107.45	104.66	109.91	106.44	102.3	111.58	110.76	106.13	97.713	102	110.72	105.07	104.63	107.77	108.97
105.2	110.12	106.05	107.05	109.62	101.68	107.42	108.68	103.9	101.86	105.23	106.48	108.77	98.319	105.09	100.65	99.968	112.94	105.78	106.81	97.1	103.6	100.08	111.35	104.45	111.43	100.6	105.02	99.823	110.55	108.34	97.678	113.24	101.14	94.309	104.85	103.56	107.83	109.67	104.05	99.818	105.82	104.97	102.63	105.76	107.95	102.41	99.005	110.79	110.64
97.682	95.152	98.501	107.43	103.59	99.835	93.231	96.879	96.319	99.062	98.541	96.205	92.888	99.122	105.14	99.451	97.646	94.142	100.71	98.866	107.09	98.561	103.42	99.189	95.137	106.65	93.887	104.04	101.27	102.44	89.957	90.293	102.06	101.02	92.802	94.786	98.286	88.604	103.08	94.014	95.149	102.38	92.451	103.42	91.235	94.695	93.144	96.05	98.936	91.775
103.85	107.3	101.14	112.73	102.8	101.63	98.24	102.79	110.38	100.73	97.038	103	108.39	110.8	101.95	110.66	102.99	107.81	104.11	103.52	100.73	113.45	99.214	106.97	108.46	112.55	111.55	107.5	106.39	103.73	99.619	108.53	103.12	113.27	100.04	112.26	100.94	108.45	97.472	111.94	108.5	104.79	104.92	113.72	103.73	102.13	114.65	105.75	108.68	113.04
113.88	101.4	104.53	109.01	100.82	99.815	105.77	106.8	108.19	103.66	103.6	112.7	105.57	110.08	112.93	109.17	105.83	100.4	108.58	100.15	106.96	100.27	96.892	108.47	106.89	107.71	111.52	100.38	105.82	106.77	109.45	105.74	105.59	105.29	112.68	100.38	106.99	103.43	107.53	96.578	106.99	102.61	109.64	99.849	102.86	105.71	101.5	97.847	110.4	105.95
107.56	112.65	114.62	106.4	105.9	105.7	107.55	109.65	113.54	100.37	102.33	111.37	101.73	106.07	108.69	102.28	108.06	108.28	107.75	107.63	109.68	100.48	111.37	103.61	110.01	105.49	110.22	111.35	114.45	104.13	109.76	113.8	104.32	104.97	112.42	108.33	102.38	109.92	115.39	102.14	110.99	104.88	102.93	106.46	113.68	111.86	118.35	103.73	101	111.74
102.57	95.067	94.765	90.196	91.435	92.199	102.62	101.61	100.24	95.262	101.43	103.23	102.14	102.92	93.973	98.529	98.929	96.857	94.635	104.52	99.391	99.661	106.06	101.92	101.52	102.31	100.48	104.54	107.28	100.44	98.212	99.306	93.61	95.989	97.238	95.4	94.515	94.795	99.277	86.714	99.244	93.857	94.676	101.37	93.204	88.761	93.965	97.659	102.42	90.603
100.76	99.284	94.108	99.365	97.729	88.021	100.84	95.806	107.95	98.142	97.699	91.735	100.68	98.642	84.674	106.3	104.2	91.841	102.63	88.919	89.787	100.71	105.1	99.294	93.574	102.58	102.84	102.35	101.8	91.958	94.747	104.13	100.53	95.184	107.14	92.882	96.722	95.092	98.108	96.117	97.122	94.21	98.247	102.78	98.462	100.65	104.05	95.862	97.538	94.188
98.234	99.522	105.2	98.766	113.21	95.953	101.75	98.332	108.49	109.62	100.16	95.578	96.98	103.68	99.471	98.856	104.78	95.63	97.439	99.356	100.5	103.96	99.684	105.14	105.89	106.81	100.63	93.675	98.084	97.511	108.26	100.21	102.79	112.09	100.12	98.875	106.91	99.3	104.99	94.758	103	102.09	100.32	107.92	107.27	113.42	95.948	101.5	105.51	107.72
101.76	99.57	97.971	95.087	98.125	101.9	93.811	103.67	102.25	98.988	101.35	92.828	103.43	97.198	97.384	89.459	105.23	95.25	97.306	99.921	101.66	96.442	108.37	87.715	104.05	100.68	92.723	93.157	98.741	99.245	93.136	91.348	101.63	111.01	102.57	95.89	100.47	97.403	94.743	99.239	98.415	93.211	105.53	102.38	98.856	99.993	109.48	98.117	94.755	97.703
110.31	101.44	102.85	110.79	105.31	111.7	104.81	101.51	110.06	101.78	113.11	101.52	107.59	118.67	100.44	105.18	105.05	106.72	109.63	100.46	109.26	110.86	105.18	102.93	90.602	106.97	111.04	94.28	111.03	110.25	103.93	100.23	106.37	98.634	105.21	107.03	101.12	101.13	99.121	107.53	104.89	108.54	109.07	108.43	108.25	102.75	96.406	108.62	94.228	106.78
109.78	108.81	108	108.46	105.31	110.03	100.96	96.472	105.29	112.62	103.8	108.49	112.04	104.94	106.26	105.62	112.14	104.75	105.39	105.02	106.91	104.95	108.28	115.76	106.72	104.9	109.82	105.23	106.35	117.08	113.58	109.48	107.85	114.91	103.38	104.27	111.5	100.36	105.15	111.74	116.47	113.44	106.28	111.78	120.78	104.8	115.91	110.46	108.79	108.85
104.03	112.64	113.09	100.42	110.45	109.35	108.12	117.92	108.2	111.16	102.8	108.65	107.38	115.83	101.34	106.78	102.83	112.5	101.58	113.98	114.42	114.12	108.19	103.13	109.52	102.54	104.23	113.12	113.62	109.83	114.74	102.82	101.18	108.89	102.07	106.22	102.13	103.24	110.63	106.94	104.86	108.09	114.22	112.35	105.13	108.04	107.78	105.1	117.09	102.82
99.402	98.813	95.346	105.51	102.91	101.48	102.34	106.01	101.97	101.76	104.85	101.27	104.37	112.66	107.19	105	115.98	106.13	106.45	100.22	96.415	110.13	100.19	111.49	107.98	106.78	107.52	100.64	99.313	106.73	102.52	94.414	105.51	97.516	99.356	109.97	105.08	109.41	96.804	98.939	107.91	106.58	102.04	94.614	107.92	103.89	108.81	100.5	105.54	105.96
106.08	109.81	109.41	113.87	107.48	110.31	109.29	106.27	103.78	104.34	105.81	101.62	105.99	109.12	110.13	108.37	104.98	109.78	102.85	107.84	103.77	101.59	107.59	112.97	103.19	103.56	113.55	107.68	108.63	107.96	96.212	115.3	108.13	106.25	115.56	108.59	112.48	100.89	103.94	105.15	117.76	112.05	101.36	102.72	112.13	108.45	113.15	110.51	105.42	108.62
119.5	111.59	109.63	115.73	112.74	100.36	105.16	108.24	112.96	107.45	103.15	117.92	112.77	107.97	99.236	107.29	110.51	103.64	106.22	99.57	108.79	116.69	98.414	118.74	118.37	105.66	115.12	112.6	105.08	110.15	111.19	115.35	106.57	113.83	106.54	109.08	103.29	120.62	107.16	108.17	109.99	110.27	115.2	111.38	115.31	115.92	111.75	105.92	108.39	104.11
109.68	101.38	94.162	102.29	99.913	104.09	103.88	100.12	105.6	101.6	107.01	104.43	102.83	116.48	100.75	104.8	104.24	102.36	115.12	93.301	104.63	97.482	96.915	102.07	106.67	106.14	109.35	99.837	104.43	106.17	109	102.17	111.2	99.35	107.54	100.39	105.86	99.148	102.3	95.484	111.92	103.04	105.28	95.099	102.8	103.11	96.038	102.66	102.24	101.05
107.68	102.45	102.64	106.77	104.67	120.39	99.98	111.02	99.37	109.65	107.49	99.814	110.52	105.54	104.6	109.22	91.97	100.13	104.93	104.18	102.31	102.39	106.45	103.85	105.23	107.21	111.62	107.44	102.79	102.32	106.6	112.05	110.11	103.42	106.9	110.81	112.55	110.15	101.5	104.91	108.18	108.69	108.31	103.87	109.2	102.9	106.25	110.59	103.99	104.89
113.33	106.83	108.54	111.7	106.94	111.9	100.26	103.76	111.36	104.45	112.73	107.54	107.47	106.94	107	121.18	105.91	112.49	111.34	104.66	109.1	101.24	110.38	108.14	107.41	110.84	111.28	103.28	109.48	109.45	109.86	95.31	114.92	105.53	101.69	113.01	103.38	97.507	103.55	110.49	109.29	112.74	107.9	108.85	99.502	104.89	99.735	108.28	111.9	101.27
110.43	110.41	106.3	108.57	106.58	115.05	113.45	117.51	108.19	111.19	111.48	106.83	113.14	106.98	102.61	110.72	104.21	103.3	106.16	113.88	105.65	100.6	104.7	117.01	105.23	107.32	109.57	110.53	111.98	106.36	122.26	100.47	111.07	96.127	110.03	103.12	114.53	102.82	111.9	106.03	103.2	109.13	101.54	112.14	112.62	108.89	108.67	102.37	95.105	114.19
109.84	96.516	114.73	103.05	101.88	105.79	111.14	105.81	108.81	102.45	106.8	99.329	99.663	108.03	101.56	109.39	115.74	100.42	105.37	114.03	103.7	99.587	95.391	108.86	99.468	108.14	112.26	97.17	106.58	109.04	105.02	105.16	108.63	112.09	113.88	103.24	106.66	102.81	102.09	105.26	108.9	97.563	106	104.17	107.64	92.012	103.82	101.5	102.88	99.443
110.42	107.55	98.955	103.09	110.61	104.06	98.548	109.64	108.37	102.03	101.82	111.16	103.29	103.08	103.37	106.04	106.68	109.66	104.28	108.09	101.41	104.12	103.67	111.97	103.76	109.58	108.67	112.16	105.05	109.87	108.37	116.78	102.43	106.31	108.72	107.3	104.09	112.45	102.49	105.33	105.04	110.28	109.06	109.52	108.48	107.77	99.687	102.39	104	110.98
108.75	111.26	112.25	115.5	109.86	107.11	110.4	117.3	112.73	107.64	109.96	105.31	106.86	107.32	118.52	112.57	105.86	111.63	106.6	108.57	103.91	112.43	112.4	113.98	104.89	106	102.32	110.76	111.26	93.147	114.45	104.44	116.81	113.08	106.4	106.74	107.39	107.54	116.31	104.47	102.11	105.69	105.22	105.57	109.73	96.623	113.94	106.76	110.1	108.13
102.21	107.08	110.32	113.5	108.42	107.28	115.26	112.31	101.53	114.3	113.27	101.47	92.532	117.17	112.43	109.62	104.01	111.63	107.04	102.62	106.98	112.51	105.05	113.83	102.72	110.72	109.38	110.55	102.73	107.59	103.63	103.06	108.55	114.18	103.17	105.14	108.14	107.48	111.68	107.39	115.45	109.63	103.71	114.39	112.3	124.57	104	107.95	112.21	108.15
99.631	103.53	111.72	106.58	114.72	114.64	104.86	109.95	102.76	111.44	108.04	110.44	102.68	108.04	111.32	112.63	104.24	106.24	97.673	109.18	106.92	100.28	115.57	106.05	106.14	104.11	107.6	106.32	112.16	99.184	109.92	110.89	107.66	108.81	113.04	112.77	109.59	109.25	110.3	116.46	104.85	110.58	106.02	101.01	107.88	109.68	111.8	108.05	104.67	109.52
111.13	114.83	116.19	106.97	99.867	114.49	111.75	115.85	103.45	110.22	109.68	112.16	98.584	98.65	116.97	107.39	104.43	115.04	110.59	116.77	98.804	112.85	101.22	107.18	101.65	108.49	100.92	104.31	114.46	104.95	109.05	105.67	100.72	109.95	110.12	113.92	107.64	109.15	109.11	106.55	109.53	106.83	105.6	111.67	103.76	104	105.8	113.44	106.03	110.31
113.29	107.62	108.06	105.59	117.76	104.11	112.39	113.65	105.63	104.95	105.36	109.28	103.27	101.15	102.69	102.87	106.07	106.84	104.96	109.58	103.6	110.15	105.13	111.95	99.332	112.08	108.31	112.41	103.82	108.45	105.76	105.5	105.79	109.73	97.01	103.95	104.6	110.75	106.59	110.05	102.99	104.06	110.42	103.67	105.72	110.09	109.63	110.2	108.68	111.52
104.78	100.21	100.81	109.14	99.953	99.067	102.64	92.638	97.715	101.11	105.1	100.74	106.29	97.335	91.53	97.698	100.28	99.022	99.786	109.92	104.87	98.129	98.646	98.815	95.468	102.42	100.15	101.61	92.438	102.36	106.17	103.89	92.142	96.02	103.01	97.031	100.71	99.628	98.381	93.601	98.426	94.69	97.425	104.82	99.285	112.89	98.828	99.644	101.5	100.25
110.49	117.43	115.71	102.23	109.2	97.12	108.33	103.56	105.66	102.43	105.58	109.56	109.06	104.42	111.61	104.52	110.12	104.79	112.96	106.54	110.18	115.16	108.88	111.39	108.39	111.14	115.13	110.03	104.06	108.72	114.71	119.5	110.32	106.88	116.67	114.97	100.61	98.334	109.21	117.94	114.77	107.94	109.16	101.56	107.75	105.94	108.47	110.86	99.28	103.06
104	93.838	91.46	98.529	101.09	101.65	95.278	103.37	101.33	96.149	100.12	97.608	94.714	107.45	95.287	100.92	95.43	97.917	99.59	104.67	104.24	101.09	111.44	92.053	99.343	97.197	98.089	97.823	99.805	96.976	102.78	98.022	106.82	98.054	111.26	99.054	103.92	110.27	107.79	103.41	107.25	98.021	100.24	103.07	104.04	102.93	107.5	106.78	100.72	93.625
109.72	103.32	108.08	99.317	107.66	107.17	109.49	108.48	113.44	107.07	106.53	107.69	101	118.35	109.99	105.57	103.07	101.35	111.28	113.01	94.849	114.84	105.22	114.14	108.31	113.07	108.52	107.08	104.29	102.4	103.1	110.81	112.45	110.3	110.65	103.42	113.21	103.06	105.01	101.82	109.47	112.86	109.87	109.62	112.23	107.1	98.788	106.76	103.35	112.89
113	111.02	113.58	107.14	111.9	119.35	106.24	108.77	107.7	99.968	103.79	114.11	113.28	106.75	113.94	104.52	110.48	111.61	115.4	112.2	110.04	111.71	101.93	103.57	102.76	105.47	102.41	110.28	104.12	108.32	107.32	112.21	106.11	108.66	112.1	109.59	110.23	107.16	100.64	115.89	117.13	112.11	99.573	108.88	106.71	109.96	101.62	107.36	100.99	111.1
107.78	108.64	104.37	105.74	99.312	107.9	102.65	104.97	104.73	106.63	98.801	104.07	102.19	100.64	106.89	108.54	107.53	100.14	106.07	109.45	108.16	106.82	113.99	105.33	109.92	104.98	107.11	98.462	95.155	116.02	101.08	101.12	112.13	104.57	108.52	103.55	111.52	103.06	104.23	104.37	99.757	106.56	104.73	101.53	105.69	103.56	105.86	97.469	113.2	110.8
114.42	116.87	104.28	107.66	99.525	107.21	109.53	109.48	112	110.21	108.76	106.41	109.74	105.66	104.36	112.21	106.91	106.25	114.33	103.64	106.68	107.6	105.98	103.17	105.11	113.23	115.63	98.316	115.38	102.21	102.48	101.08	112.74	107.74	107.41	101.34	112.93	99.543	96.106	111.72	111.69	110.72	108.47	111.5	102.23	106.87	106.21	109.82	104.71	112.33
95.843	100.35	110.65	98.219	107.76	103.4	94.823	99.344	102.8	97.216	100.27	99.193	105.59	97.595	104.29	105.91	94.481	103.94	99.229	97.159	107.07	102.98	104.9	102.77	103.9	108.2	107.44	101.36	95.007	106.78	104.24	98.723	96.247	98.208	98.383	104.31	97.52	101.89	104.32	107.32	100.57	102.2	97.26	115.21	96.599	100.39	109.75	101.03	112.6	106.45
120.95	108.6	117.19	110.14	109.82	113.02	106.9	115.4	107.76	107.42	120	115.62	105.87	107.15	116.46	105.71	100.83	113.86	105.85	114.68	104.63	111.88	106.75	107.91	111.31	107.23	113.88	112.82	103.75	111.47	114.61	113.27	107.94	114.45	109.02	108.56	105.86	102.42	121.12	112.59	114.12	103.85	104.7	105	112.01	114.16	105.09	115.37	104.8	117
102.72	107.38	99.186	116.95	112.28	111.59	104.79	112.88	106.21	106.41	113.17	105.02	106.49	103.66	108.33	107.44	110.68	107.04	99.038	103.19	101.68	100.96	112.31	115.27	104.17	103.72	109.88	108.42	113.28	105.46	110.63	110.88	102.3	109.65	98.471	107.25	97.7	98.444	101.42	114.99	107.36	108.42	110.4	110	116.35	102.73	108.27	100.74	100.76	103.53
100.95	105.12	115	101.52	110.26	108.36	100.71	111.17	104.69	105.5	107.39	108.46	111.95	110.08	95.96	108.12	103.59	101.08	109.1	107.24	107.08	112.68	105.98	111.2	106.27	108.65	92.009	103.25	109.02	100.88	102.62	116.73	102.22	104.37	97.328	106.39	104.51	113.62	101.85	112.03	101.68	114.77	122.08	99.519	106.94	102.93	104.55	100.45	94.331	103.21
103.88	106.58	109.71	99.458	108.95	115.17	109.5	102.49	109.93	110.38	105.46	107.24	110.9	112.39	112.07	115.32	106.24	110.35	102.63	115.99	108.69	102.69	111.39	108.85	114.87	106.52	98.02	109.55	106.12	109.84	110.8	111.66	109.75	113.24	108.32	104.54	105.53	109.91	99.145	110.4	105.34	103.66	108.8	104.63	112.72	104.49	115.53	109.19	103.57	111.83
107.78	113.25	105.05	109.65	106.53	96.379	101	103.91	103.7	103.1	110.9	103.23	105.1	109.39	113.64	102.6	106.56	115.87	115.54	109.67	109.21	113.72	104.12	113.98	111.35	106.71	99.148	114.09	104	110.47	102.05	107.37	119.72	110.54	110.58	114.05	100.42	103.26	101.36	114.12	103.39	115.64	101.76	109.1	111.05	106.91	116.21	115.22	98.991	110.74
113.73	112.36	109.64	112.53	106.38	112.44	107.3	114.58	110.05	104.47	111.25	111.5	109.06	108.12	112.19	99.87	103.16	110.39	110.88	108.68	107.27	108.17	116.43	112.09	105.8	118.22	102.03	94.128	112.8	108.66	115.39	114.36	120.01	109.91	114.71	107.26	105.85	110.64	108.22	111.4	113.82	103.37	112.42	103.9	109.93	111.16	102.34	110.42	105.69	113.22
95.789	89.163	88.771	103.69	102.14	97.273	97.312	96.202	103.37	97.792	95.696	103.83	101.33	101.07	95.021	92.027	92.09	96.358	98.615	102.03	94.91	98.597	88.087	92.029	96.081	106.88	103.95	88.449	106.96	100.9	100.66	100.74	101.35	98.853	96.812	94.818	99.714	102.54	104.28	96.075	95.01	96.764	105.93	100.99	98.851	100.66	106.81	94.928	93.664	97.508
110.47	108.47	105.82	109.2	98.857	109.24	103.64	104.36	100.67	109.36	103.78	111.1	98.736	102.3	117.31	103.34	106.52	111.36	104.17	111.95	107.98	104.55	100.89	111.23	109.43	112.45	102.21	112.07	106.84	105.21	101.92	101.89	107.17	113.38	96.737	97.624	102.38	102.77	113.97	103.52	100.3	111.56	111.55	104.47	103.72	112.35	106.5	101.87	100.64	106.24
104.44	110.77	116.94	110.67	103.07	102.47	105.33	105	114.37	107.41	102.95	107.56	110.95	107.98	107.17	108.27	116.18	107.61	112.96	109.39	104.12	101.61	114.12	103.57	99.906	104.01	108.96	105.99	113.31	112.32	101.61	107.46	112.8	99.606	99.914	110.1	102.7	108.52	114.31	107.99	106.94	107.93	108.64	112.19	104.33	114.18	104.31	112.72	106.1	105.17
108.79	107.93	109.78	111.52	106.94	104.27	100.47	114.05	100.38	102.2	108.34	110.39	110.36	104.46	106.42	101.52	116.96	109.62	102.79	114.91	101.32	103.04	101.81	109.01	99.367	108.07	114.51	104.31	106.87	92.98	109.77	113.45	99.668	115.33	110.36	104.64	101.11	104.1	104.18	115.33	96.746	104.18	98.878	104.73	106.44	113.67	105.94	99.895	109.45	98.612
103.34	104.02	95.983	102.82	88.345	108.37	96.816	103.33	109.2	94.918	107.89	95.896	105.57	92.544	98.911	103.18	101.34	100.65	105.19	98.636	104.36	100.05	101.52	99.546	96.79	93.971	99.514	95.942	98.578	102.47	103.49	108.28	96.454	109.52	105.63	98.937	106.56	107.2	107.36	94.596	93.719	102.55	94.714	101.79	113.6	108.99	102.56	99.504	103.19	111.34
100.41	103.21	105.85	107.73	106.27	101.2	106.78	99.375	104.74	104.73	112.26	105.19	106.72	107.51	105.78	114.01	107.29	103.11	105.68	101.95	103.59	103.1	97.036	108.29	98.54	106.61	103.32	102.33	108.18	112.36	112.1	101.62	104.11	100.34	97.295	105.77	104.53	103.88	105.13	102.73	100.25	101.81	107.65	97.938	101.96	107.88	99.554	109.05	93.938	106.27
110.36	110.08	110.69	101.1	110.26	111	96.77	105.49	106.94	103.83	107.24	102.81	107.42	104.65	115.94	110.27	113.03	110.74	105.76	104.76	109.54	106.64	109.24	109.26	102.37	105.93	117.53	108.8	104.61	108.5	110.95	100.17	107.05	103.03	106.32	108.8	103.6	102.14	107.15	116.11	103.43	102.36	103.18	124.19	111.65	112.14	106.93	110.11	105.44	101.59
105.59	101.87	101.71	108.67	112.58	113.46	102.23	103.04	104.65	106.77	108.65	100.52	105.34	103.75	103.54	106.45	101.09	104.08	106.06	106.45	107.03	107.44	108.46	114.29	105.75	102.79	97.709	106.08	111.11	105.53	108.45	102.11	94.932	100.08	110.66	107.2	102.31	104.28	113.06	101.91	103.96	98.994	104	101.52	109.59	101.49	102.6	105.75	101.48	103.71
104.14	104.79	110.28	103.41	109.23	109.38	112	109.13	103.63	105.34	105.85	103.9	103.94	104.59	120.04	103.16	105.4	110.4	101.03	104.33	110.07	98.394	114.04	107.51	105.93	100.58	112.54	97.181	110.96	101.24	100.48	107.49	102.88	103.83	111.15	115.06	96.144	112.19	106.17	107.43	97.611	110.24	105.36	108.56	101.69	107.64	108.19	111.74	107.46	109.43
111.05	101.9	104.72	96.727	110.65	103.9	101.51	105.94	107.66	109.68	110.4	99.506	101.49	101.36	103.56	107.55	109.85	104.07	115.61	100.8	102.88	103.84	102.05	101.85	100.34	102.54	100.49	110.73	106.57	106.46	111.14	100.26	104.83	109.91	105.46	109.24	106.79	108.23	107.15	107.92	110.97	100.54	103.29	100.67	95.993	105.38	107.04	120.43	100.08	101.22
113.9	104.41	124.07	112.41	107.21	100.57	112.28	110.27	102.23	95.106	111.85	108.05	116.51	117.81	110.31	104.81	113.79	111.29	111.43	111.08	108.44	111.61	103.38	119.58	107.74	106.85	109.46	109.33	116.45	122.42	103.64	110.63	110.69	101.11	111.54	115.92	106.89	102.09	107.44	113.99	110.23	105.15	111.78	105.67	116.52	104.57	105.07	107.03	101.66	108.03
110.41	109.6	106.88	118.21	111.29	112.49	114.58	106.48	109.13	110.66	103.69	107.49	112.74	111.69	109.04	105.78	108.09	100.79	107.79	109.16	111.85	91.785	114.85	112.45	101.87	104.21	105.55	108.73	105.25	105.01	110.41	114.71	97.6	104.73	100.48	107.93	110.83	106.1	107.34	109.45	110.9	112.12	106.27	114.1	99.332	108.21	103.43	111.92	101.56	113.57
104.94	102.67	92.784	106.21	101.42	94.682	97.2	98.884	98.327	110.11	93.146	92.273	101.28	100.01	108.53	89.477	100.46	98.522	96.03	96.272	85.099	96.024	101.69	106.37	96.911	103.4	94.443	105.92	99.534	99.326	98.208	97.662	102.42	89.868	98.899	93.402	91.704	96.287	98.982	101.4	108.94	96.408	107.57	103.79	93.526	101.74	94.381	97.611	97.16	99.85
104.9	108.37	96.261	94.611	106.88	107.26	104.71	109.16	96.526	100.7	108.2	105.53	96.264	102.85	109	102.68	105.68	105.81	110.99	102.84	113.62	103.41	106.42	104.16	103.87	100.93	105.86	111.02	105.4	101.83	109.48	110.05	104.81	101.21	100.96	99.484	105.77	104.19	121.64	100.72	101.78	109.53	112.36	107.9	110.44	100.02	110.42	107.53	100.58	104.49
109.48	105.11	107.25	117.27	115.93	105.25	115.58	105.5	109.9	106.35	112.86	105.75	106.6	108.92	100.31	97.124	107.13	111.06	106.28	102.84	107.11	102.51	108.62	113.71	101.09	101.63	105.19	114.72	104.93	107.27	109.22	106.79	114.04	121.73	114.87	108.5	110.27	108.57	105.1	113	110	105.1	112.54	108.04	101.73	109.97	106.35	111.08	111.24	105.51
106.87	99.277	104.25	105.61	102.69	113.92	111.4	112.01	115.23	103.52	102.57	102.31	108.57	104.61	102.82	115.71	103.72	104.2	112.49	108.41	103.98	104.63	104.69	101.28	109.97	97.766	105.2	101.37	105.68	101.41	97.304	110.5	104.91	105.09	110.77	104.89	103.61	103.83	101.81	109.23	107.04	97.023	107.44	106.06	115	109.65	99.193	106.27	110.25	105.9
98.14	93.44	111.05	96.061	95.918	101.02	100.94	103.91	98.948	106.03	104.1	96.402	96.728	104.2	99.495	105.76	107.58	108.29	98.295	102.53	101.68	97.676	105.97	98.008	94.861	100.56	102.94	105.8	100.7	98.793	99.412	105.63	106.07	103.68	96.845	96.582	98.995	103.84	100.63	101.42	96.708	102.45	95.294	98.379	101.66	97.666	93.738	102.22	110.55	106.35
110.17	108.48	102.63	110.93	103.52	102.09	103.69	109.25	105.28	98.48	101.52	98.595	109.95	108.47	102.77	107.3	104.71	103.64	109.92	106.39	108.07	103	96.95	116.54	109.21	104.59	110.48	100.28	97.546	107.09	106.29	110.31	107.83	101.93	105.65	104.82	108.31	100.8	101.1	102.42	107.38	103.92	101.73	104.79	106.71	110.34	114.85	101.75	112.8	100.99
112.05	106.61	103.59	103.1	106.35	107.34	102.55	102.73	107.8	102.8	108.99	105.17	104.65	112.3	101.18	103.15	109.73	99.279	110.51	95.71	101.32	102.29	113.65	110.51	104.17	103.29	109.1	111.58	109.56	101.4	107.93	100.93	108.86	115.33	108.03	105.63	103.26	102.22	113.16	111.52	108.49	111.94	109.48	111.72	109.74	112.64	107.02	113.4	112.44	104.34
110.77	105.09	104.18	98.26	107.56	106.36	111.66	103.88	98.322	111.71	104.35	103.05	100.01	108.25	110.81	105.94	105.85	106.44	105.73	112.45	101.95	103.26	110.43	105.63	103.98	105.91	106.78	109.99	107.97	108.77	104.01	108.44	110.44	105.36	111.94	106.76	107.21	116.72	103.51	110.97	96.119	115.57	105.82	109.46	104.41	107.64	114.06	108.69	110.27	110.03
109.13	98.625	96.76	100.65	100.16	106.98	110.77	107.37	109.45	106.26	111.02	104.46	102.8	108.83	106.67	112	104.03	104.92	104.67	97.677	106.93	107.1	102.04	113.05	111.74	109.72	108.86	104.62	111.83	109.47	120.52	102.34	105.87	109.05	111.18	104.1	105.78	101.69	109.38	99.951	111.05	99.332	106.09	103.98	105.64	101.48	105.43	110.53	109.68	99.828
109.62	111.67	113.13	110.22	103.09	110.46	110.93	112.98	104.3	113.23	110.4	111.89	108.02	108.41	99.894	101.52	111.38	106.26	108.8	104.63	101.84	107.49	105.94	107.72	108.54	105.2	105.6	106.55	112.8	111.32	108.05	98.259	111.01	109.56	105.73	103.89	105.31	103.33	105.56	109.55	108.12	109.01	108.37	104.81	111.11	105.18	110.54	109.56	104.87	110.72
107.22	104.77	108.07	101.98	106.34	104.17	105.68	109.01	110.5	107.61	105.14	100.51	112.1	101.66	111.67	112.6	109.03	106.05	110.49	108.76	112.45	100.6	107.47	104.1	107.98	108.09	104.31	112.52	114.36	111.18	106.03	113.77	110.23	106.94	114.96	108.35	113.46	108.76	108.63	110.94	101.67	101.58	107.18	111.98	107.36	114.68	107.88	110.05	108.23	109.48
98.284	97.432	91.752	101.17	111.91	92.963	99.932	104.39	107.25	110.53	109.02	99.043	107.51	103.47	101.97	99.061	109.71	97.512	102.45	93.784	96.989	97.582	102.13	95.386	105.8	101.28	100	103.72	97.233	95.55	96.268	114.66	103.43	94.56	100.85	101.74	96.188	101.38	97.87	99.086	95.672	100.41	108.14	96.941	104.4	98.6	103.97	89.017	111.83	95.304
113.54	105.89	115.33	118.69	106.19	108.37	107.7	107.47	107.07	106.24	111.94	103.92	118.07	101.85	110.75	114.95	105.82	108.08	108.85	117.18	113.11	100.7	113.32	116.72	105.5	97.694	109.59	113.1	111.89	120.27	108.31	112.55	97.733	106.77	108.92	106.6	109.57	115.46	114.43	109.11	114.78	107.59	116.25	113.03	118.35	110.7	111.05	107.94	112.01	110.78
103.9	103.67	95.995	98.526	100.99	104.26	109.31	97.562	110.33	107.29	99.807	105.52	101.11	102.2	107.26	106.06	104.73	106.08	100.09	96.794	113.77	111.08	106.8	113.04	105.34	92.766	101.18	104.75	108.16	108.33	106.25	92.777	99.487	115.47	107.23	107.86	99.996	104.93	104.9	105.65	113.22	101.83	103.73	108.11	105.98	109.61	111.77	100.81	102.61	109.62
102.37	113.08	98.343	99.755	100.64	97.68	102.17	100.89	110.82	103.47	106.07	101.83	98.605	106.3	106.34	106.96	112.76	104.79	115.73	89.93	108.72	107.43	112.89	111.19	101.43	105.04	108.27	111.07	105.61	104.79	113.15	102.9	103.87	103.71	103.79	111.73	107.06	103.38	108.12	114.05	110.8	118.24	106.63	105.82	105.6	102.68	109.18	97.641	113.78	101.98
108.42	109.28	109.18	106.87	100.56	106.73	109.53	104.76	103.43	108.95	107.41	111.45	102.41	96.792	112.33	107.57	101.4	115.82	104.67	110.82	101.77	106.11	105.24	120.49	108.01	112.91	105.88	106.57	101.17	109.51	108.54	114.28	105.52	98.086	110.74	104.65	105.72	104.61	95.7	106.03	111.47	106.11	108.33	108.93	102.9	114.01	108.87	106.95	108.08	112.81
108.58	93.693	102.45	111.4	107.86	105.96	110.56	97.853	103.1	110.8	113.56	106.22	108.48	107.68	101.5	103.5	110.51	102.31	101.71	101.23	114.03	106.48	122.44	112.63	103.68	107.02	106.68	104.24	102.58	103.67	100.3	111.16	97.351	106.34	114.73	103.66	107.9	107.6	101.01	111.37	102.92	106.41	115.02	108.74	106.09	110.94	97.218	100.5	108.42	111.87
105.74	96.371	106.09	96.317	98.391	89.832	98.773	102.08	103.81	93.769	100.71	87.387	94.668	94.004	99.04	103.52	98.253	100.27	95.813	96.811	92.301	100.96	97.382	105.06	93.565	98.702	104.83	94.377	110.25	100.08	92.451	111.4	100.92	92.541	101.96	96.143	95.019	99.715	105.6	105.97	95.668	100.34	104.37	106.15	99.539	101.31	99.112	95.669	99.947	99.1
101.87	109.56	104.7	111.2	109.06	105.77	107.31	109.92	112.47	107.29	111.06	110.96	112	106.33	107.57	112.94	97.034	111.96	112.12	114.95	117.12	106.86	110.52	104.62	106.39	116.55	103.56	112.69	105.93	108.44	103.71	104.82	108.76	107.95	107	114.8	105.32	111.96	115.52	114.67	110.9	97.893	101.64	115.98	105.9	107.95	107.5	116.69	121.29	112.76
106.92	100.08	102.49	98.302	99.675	93.369	98.923	98.485	97.353	102.17	100.77	89.877	103.27	101.97	93.899	104.03	93.773	104.46	102.54	94.92	104.06	105.99	103.49	96.733	94.894	111.23	99.573	94.304	102.46	93.135	102.77	105.85	100.71	102.65	101.16	100.82	104.09	102.74	104.99	104.27	100.96	99.202	102.24	107.01	95.331	97.36	98.965	98.312	103.44	98.089
104.45	100.61	101.05	105.78	102.79	101.31	104.58	105.96	108.86	108.33	105.96	107.51	106.63	105.37	97.401	104.32	105.68	105.64	104.78	104.43	111.4	102.93	111.82	105.65	112.68	104.07	116.54	107.36	110.07	108.61	96.738	107.58	110.47	105.37	112.18	97.018	112.29	109.88	95.692	99.493	99.384	107.03	98.71	109.35	102.44	113.13	101.24	96.664	104.1	106.46
108.8	101.9	106.91	103.71	108.41	103.23	106.18	108.62	105.44	105.52	105.93	107.28	103.46	101.25	105.38	96.011	100.91	108.92	112.05	108.51	113.73	106.19	107.33	113.82	100.39	101.14	99.919	107.63	106.42	104.54	112.64	102.94	110.24	101.05	110.16	106.29	111.37	105.82	109.96	110.35	110.85	107.28	93.555	100.06	103.51	113.27	107.21	100.98	110.55	111.71
113.53	102.53	104.39	97.39	102.27	99.178	105.58	104.07	100.03	98.726	113.53	109.19	104.45	97.144	106.52	104.84	97.859	106.96	102.59	108.68	100.74	110.03	102.68	114.25	104.64	109.28	106.54	98.629	110.09	107.16	104.32	98.148	106.61	113.89	104.8	100.83	106.82	105.03	107.88	106.97	103.38	105.68	110.52	113.53	91.288	103.45	107.93	108.8	98.692	117
106.73	100.49	102	113.31	106.14	110.95	108.94	104.52	111.21	107.68	100.21	106.32	110.84	111.16	103.01	108.99	100.29	102.73	112.76	104.97	111.32	112.19	93.196	103.86	115.31	104.8	104.8	104.78	99.172	107.85	107.11	98.424	98.608	108.92	104.65	93.709	100.12	104.86	106.83	109.19	102.08	106.63	99.332	118.33	107.03	109.28	107.59	101.97	100.28	102.77
110.52	115	105.35	115.46	98.719	106.61	103.98	114.85	112.9	109.66	112.6	113.41	115.1	107.18	104.25	104.64	115.08	108.59	104.02	109.36	114.41	100.55	109.32	114.49	112.76	113.15	111.8	105.39	112.87	118.5	98.646	110.76	118.29	104.53	113.89	113.95	111.29	104.94	116.24	109	108.01	107.5	109.5	106.43	97.368	103.85	104.4	106.08	105.74	111.78
108.57	113.1	107.59	103.63	100.44	105.47	99.791	97.712	95.812	115.32	99.806	109.61	104.15	102.32	104.07	107.01	104.33	104.73	105.22	115.04	109.66	106.33	108.13	107.73	108.54	103.25	112.64	104.61	108.43	107.63	107.59	101.98	97.55	106.05	108.83	118.41	111.23	119.71	111.45	108.32	106.69	107.58	110.91	106.98	111.41	98.21	106.26	109.54	107.37	109.84
107.37	101.25	107.91	106.26	111.4	110.76	101.64	106.32	99.914	105.85	109.56	112.87	106.06	100	98.569	108.55	109.95	107.51	103.02	102.58	107.19	111.58	101.52	107.56	109.98	103.18	112.51	107.18	111.82	109.58	115.77	111.33	104.14	105.06	114.78	107.01	100.04	108.45	94.159	101.98	107.69	99.901	102.75	103.5	107.83	108.65	107.06	104.2	100.13	101.75
108.02	98.877	104.65	102.64	111.05	97.384	104.45	104.28	119.87	110.5	105.2	101.1	109.48	109.67	106.28	103.18	110.93	108.1	106.66	102.67	112.37	103	105.37	108.51	100.19	111.39	102.01	102.92	105.97	104.5	107.14	106.38	101.37	115.14	105.77	112.05	105.61	109.52	105.34	102.57	108.96	108.71	102.51	100.42	106.24	109.29	97.943	111.87	105.45	102.43
105.93	103	111.95	107.66	107.99	115.05	111	106.63	107.82	106.85	110.65	104.11	105.94	105.4	101.27	99.924	106.21	98.175	112.42	106.03	100.79	105.3	101.85	101.95	104.63	110.78	105.76	107.54	104.64	99.488	107.25	109.03	106.47	104.67	104.03	105.26	96.022	105.28	115.71	108.33	107.11	101.85	109.67	104.6	107.08	104.91	102.27	101.34	114.33	106.06
104.39	104.59	108.88	107.31	103.11	109.04	105.66	109.94	108.27	103.92	107.54	108.76	107.53	104.94	112.29	112.25	104.69	112.4	109.26	108.45	107.77	106.9	104.45	104.7	108.39	109.99	110.44	108.14	109.06	107.73	101.35	105.97	103.42	108.3	110.78	109.04	108.06	107.56	113.98	112.54	104.73	108.96	102.5	107.81	104	105.72	104.7	113	102.76	103.52
105.82	110.5	114.51	107.97	106.33	105.8	101.83	101.69	114.24	108.55	105.55	109.42	105.92	106	99.511	102.62	100.4	112.31	109.74	104.86	100.08	104.82	97.255	104.35	112.67	99.661	101.34	109.52	109.25	100.5	102.05	107.24	119.97	107.61	102.99	107.27	104.28	105.4	107.8	105.52	103.62	111.42	107.11	102.44	108.66	113.52	110.49	103.4	108.41	105.15
100.46	101.88	105.29	102.04	104.17	97.973	101.95	103.36	98.509	100.91	105	94.164	102.19	108.3	103.55	97.952	94.106	96.371	99	103.72	87.875	91.987	100.47	99.087	104.79	103.09	94.712	94.362	101.75	100.85	98.827	106.58	102.15	105.29	95.085	98.383	99.592	100.5	92.545	102.81	103.4	110.87	101.41	102.26	108.59	110.1	103.58	100.56	98.524	96.391
110.08	114.35	104.34	113.98	103.75	103.14	104.37	104.83	108.76	101.77	107.71	100.77	101.33	106.03	104.72	107.75	114.44	102.79	103.12	98.265	108.44	107.62	97.66	108.92	111.1	101.72	106.35	91.616	102.25	101.57	99.279	112.6	109.3	111.47	100.03	101.95	108.63	110.34	105.51	94.218	100.75	102.35	107.63	105.45	116.14	109.6	110.6	104.41	103.95	106.55
109.81	104.6	110.27	112.34	109.24	111.46	99.366	111.13	114.89	108.08	101.46	100.86	117.17	116.68	111.71	111.66	99.501	114.42	110.28	107.05	116.76	109.07	108.28	102.75	104.15	112.52	105.88	106.12	105.16	96.291	109.4	110.42	115.32	96.781	103.49	108.49	99.348	115.5	109.92	99.849	109.1	97.672	112.18	111.3	104.89	103.79	104.87	104.69	100.22	113.75
93.714	97.756	94.496	101.22	98.721	101.76	100.93	101.81	108.76	97.894	106.85	106.05	101.84	105.6	100.15	100.48	94.946	93.893	91.645	103.64	100.58	99.699	97.265	101.05	98.392	100.32	100	102.47	97.486	100.08	103.55	107.39	100.32	96.91	99.494	99.983	103.26	100.58	105.44	98.679	97.328	104.87	99.516	93.978	89.834	98.068	103.39	105.47	95.231	105.33
105.92	110.01	109.4	104.22	105.5	108.83	110.26	100.31	106.25	109.58	109.51	109.69	104.74	107.8	106.98	105.54	105.96	104.82	109.84	111.38	107.51	106.02	108.57	105.76	107.73	93.469	111.89	104.01	105.58	103.03	100.9	103.13	109.64	100.39	109.55	101.41	107.19	110.23	111.31	100.85	106.66	103.54	106.82	106.99	98.984	107.38	108.92	103.27	109.62	110.04
113.23	105.21	97.768	108.43	109.79	102.96	111.76	110.26	108.59	99.036	105.9	103.29	103.52	108.39	101.68	110.59	108.71	101.83	103.58	109.84	104.5	113.47	110.81	105.14	111.54	105.53	106.45	109.03	109.95	102.58	111.68	112.84	100.07	106.05	109.22	105.66	103.92	107.85	105.36	100.68	97.59	103.97	104.46	105.07	107.42	104.75	108.09	106.77	99.49	106.74
104.61	97.161	115.68	103.7	105.28	112.38	106.32	109.51	109.89	116.24	107.57	105.71	113.71	110.05	111.89	118.73	102.6	106.63	107.21	103.33	115	106.58	100.96	113.67	113.98	111.18	113.66	107.84	115.63	102.8	110.1	110.62	114.15	108.01	110.2	109.92	115.24	107.78	113.04	98.152	105.22	110.19	105	105.24	105.64	112.68	108.59	116.45	105.44	107.18
115.9	108.54	113.15	117.77	105.15	109.58	109.56	110.27	111.61	109.71	103.76	107.81	108.37	110.8	104.02	109.1	106.84	102.65	107.69	100.61	111.58	108.76	107.78	111.98	110.17	103.54	104.22	110.86	104.34	116.09	110.39	114.14	108.68	112.91	110.49	109.64	106.85	106.6	105.43	114.75	102.61	99.96	107.88	118.05	95.461	99.626	107.88	108.54	106.16	115
101.41	101	102.24	104.89	110.63	103.83	90.912	95.044	105.15	94.885	100.75	93.057	100.17	103.18	100.27	94.539	100.09	100.03	102.39	95.295	108.05	100.08	103.01	102.02	104.61	95.076	99.754	104.62	104.15	98.918	103.13	104.96	98.518	104.12	98.799	111.45	104.3	102.97	98.52	111.31	98.416	101.32	110.9	101.91	102.19	102.01	97.529	92.158	92.66	103.55
99.944	102.48	110.12	102.99	109.73	110.85	108.03	108.28	103.53	109.83	110.85	108.49	111.3	103.58	102.11	108.47	97.498	109	100.15	112.91	105.27	102.53	112.54	111.02	103.55	106.11	105.48	107.48	115.06	112.44	101.1	106.49	109.1	109.68	98.86	111.57	108.27	104.59	111.61	109.13	105.82	110.69	110.48	107.41	112.83	112.02	103.36	100.83	106.85	105.02
108.59	106.11	110.78	98.589	102.77	101.06	116.36	106.84	110.86	100.62	98.443	110.49	107.69	104.82	99.908	115.03	107.06	102.45	102.68	117.04	94.648	101.36	104.37	108.57	98.349	97.817	106.29	120.87	106.91	99.589	108.78	108.38	103.37	109.28	105.28	98.993	97.405	99.775	109.76	102.6	105.13	103.18	113.86	102.29	104.06	103.34	104.61	114.34	110.64	102.96
110.94	96.509	105.01	111.87	105.44	117.05	119.83	108.65	103.86	110.65	107.49	115.11	98.358	105.76	108.61	111.34	103.84	108.95	106.43	98.748	108	109.36	103.01	108.51	116.29	106.5	110.36	115.25	104.17	109.29	110.14	106.22	108.2	117.92	100.17	110.95	106.06	109.08	106	107.09	106.31	107.14	108.72	106.4	102.48	116.23	106.99	111.22	103.12	105.13
97.331	97.148	97.963	105.86	106.48	108.22	101.3	98.344	95.666	105.85	94.761	95.82	108.43	103.29	91.686	104	98.585	101.54	104.45	98.751	114.35	96.747	109.58	94.697	104.08	100.13	102.78	109.06	95.336	100.54	105.76	97.936	95.852	107.78	103.09	97.088	101.91	98.036	100.84	102.45	96.899	91.644	101.23	98.636	105.28	97.56	86.308	100.85	99.321	101.42
96.215	99.726	102.39	103.83	111.3	105.11	101.8	95.562	107.33	109.7	99.39	110.53	101	113.93	106.4	107.26	99.691	98.874	111.28	108.14	116.78	102.72	109.71	98.888	106.23	101.62	105.55	106.2	104.44	112.3	99.865	100.93	107.52	108.16	103.61	101.36	98.817	105.23	98.075	100.25	115.44	104.38	108.5	103.81	102.24	112.75	105.6	99.684	95.759	103.1
96.73	103.94	102.38	95.953	98.62	99.709	100.21	91.628	105.54	92.055	102.5	94.722	97.326	94.652	102.48	94.167	105.09	97.688	95.737	104.57	106.24	98.378	99.747	90.997	94.526	104.27	103.81	108.92	99.9	94.815	94.188	100.41	105.41	104.48	106.19	100.75	105.32	95.976	93.906	94.402	103.8	97.982	99.511	100.25	98.636	102.48	106.5	100.43	106.66	90.179
109.61	107.33	109.95	109.81	107.35	112.14	104.86	115.72	105.16	103.53	111.54	112.8	104.5	95.491	109.23	100.8	103.67	118.72	110.75	104.97	108.54	109.81	108.15	96.77	94.293	105.04	107.93	109.43	108.06	104.09	106.16	105.66	108.98	105.5	101.2	109.51	99.467	106.63	110.23	113	109.5	111.42	115.49	100.49	103.93	108.77	110.27	106.96	115.58	105.02
97.827	98.612	93.628	99.833	103.44	103.22	101.15	101.61	103.88	101.66	100.9	104.56	99.947	98.927	106.18	98.774	101.19	103.97	96.839	98.557	102.21	98.536	92.016	97.586	100.48	94.385	102.61	99.549	100.01	93.877	101.3	103.41	95.064	101.81	108.64	90.544	98.403	98.891	92.099	102.15	87.806	95.548	94.853	87.746	98.864	97.098	107.7	103.08	105.18	88.572
104.31	114.45	108.57	107.96	105.89	97.117	112.13	115.95	111.02	111.09	100.43	98.788	115.23	110.48	107.67	102.53	113.97	114.5	110.23	104.88	97.116	106.58	107.48	106.12	104.49	108.14	101.25	106.94	104.5	100.04	105.97	115.45	112.96	107.42	102.88	97.258	107.76	106.89	113.55	115.6	112.8	103.34	105.18	101.17	106.39	108.25	115.02	109.4	103.91	104.91
101.79	102.1	99.039	107.73	101.68	89.456	96.047	95.976	106.41	102.65	98.196	102.35	95.403	99.858	99.918	94.63	103.79	95.75	99.494	105.17	96.008	93.286	102.25	106.34	95.79	97.618	99.245	108.31	104.97	100.39	97.399	95.876	96.14	97.733	99.352	94.127	95.001	103.9	104.87	96.887	97.181	98.742	102.57	91.114	105.09	102.72	97.561	109.83	103.04	99.337
107.52	111.75	106.1	102.59	104.67	111.48	113.07	99.575	102.94	103.2	104.16	107.75	100.78	106.32	104.57	111.23	114.35	111.5	114.55	105.24	112.92	112.59	107.71	105.57	110.39	99.228	109.14	108.35	106.66	106.97	107.16	116.81	102.19	101.03	114.28	106.86	110.74	102.38	102.77	101.75	107.47	105.49	112.59	107.9	104.16	97.81	104.28	112.11	106.15	96.973
106.34	111.76	114.24	105.53	107.94	115.63	107.64	116.23	103.91	108.27	113.05	103.5	107.71	105.99	105.87	106.78	110.39	109.41	95.951	112.66	107.17	103.53	115.75	101.14	104.55	115.26	103.67	102.84	107.95	111.9	104.29	109.86	109.09	101.89	114.96	113.4	110.3	115.03	107.61	108.04	108.11	111.38	112	110.27	106.66	103.32	110.03	113.29	107.11	107.45
104.09	103.37	104.81	100.29	97.939	97.226	103.44	102.88	102.58	103.48	96.487	104.94	103.9	93.795	94.715	101.57	100.05	100.32	102.12	90.283	99.292	91.721	95.843	101.38	96.387	98.237	105.35	84.955	107.74	102.32	91.867	91.994	85.578	92.065	101.1	98.098	93.772	99.229	93.514	106.53	95.307	100.95	103.67	104.07	99.936	93.584	102.89	94.983	100.68	94.13
98.072	98.557	102.77	98.186	92.729	101.35	96.846	102.98	96.494	98.986	103.93	98.361	106.28	106.22	104.56	96.94	100.88	98.978	97.505	99.667	102.9	101	98.873	103.99	92.608	100.7	94.071	89.201	100.93	101.66	105.32	101.12	96.379	102.66	95.385	98.477	101.08	103.45	94.333	99.329	105.26	93.537	106.41	97.499	95.381	100.72	91.743	91.391	96.995	92.054
105.03	103.59	108.71	108.03	106.74	104.36	108.01	102.33	104.99	104	112.62	101.39	108.96	108.57	105.92	98.962	105.82	115.21	102.98	107.59	112.27	113.89	102	117.44	106.55	105.62	111.23	104.96	106.74	113.18	121.1	101.9	101.11	104.79	95.999	106.66	105.07	107.44	109.66	110.14	113.56	107.9	109.33	104.54	104.33	109.42	110.98	112.2	109.61	108.8
100.67	93.225	98.347	112.41	103.9	99.24	97.841	94.956	99.278	104.46	96.53	96.152	105.78	99.579	105.44	99.542	90.921	96.9	100.54	95.495	94.855	96.697	93.852	100.64	95.185	101.71	95.304	101.03	102.79	97.927	92.817	93.821	93.912	105.94	103.95	101.76	92.325	105.35	95.613	100.71	98.869	96.403	90.046	100.35	96.297	100.3	98.222	94.754	93.621	99.413
105.61	113.13	114.32	106	106.08	110.01	108.46	113.98	98.945	110.16	105.35	102.05	101.97	111.83	104.46	107.29	108.31	111.63	103.65	107.53	100.36	105.83	110.62	113.3	110.03	108.85	104.29	112.2	107.19	100.91	105.48	102.65	112.05	104.93	105.18	102.22	109.72	108.2	108.89	115.29	100.35	110.34	106.92	105.84	109.72	103.8	110.56	111.02	108.88	105.12
102.69	101.53	105.58	106.44	106.16	111.13	103.61	102.56	109.02	105.98	103.5	109.58	98.869	103	101.17	106.42	101.21	91.531	106.24	104.41	103.48	111.86	104.77	110.73	105.94	107.66	111.42	108.05	110.03	113.01	104.22	104.19	110.37	107.43	104.02	106.16	103.39	107.07	107.74	107.6	101.23	98.893	105.5	108.93	101.07	98.358	105.99	104.92	115.4	106.39
110.03	101.67	108.8	107.52	105.29	106.53	105.81	106.77	116.09	110.87	117.06	110.39	105.02	103.66	111.67	102.96	105.78	119.27	110.35	108.59	106.34	110.37	115.49	105.49	111.91	109.87	110.76	103.48	106.46	109.06	102.89	109.24	113.96	103.96	104.95	103.76	109.41	106.88	105.53	111.21	110.08	100.02	113.67	111.03	104.85	114.45	106.97	111.98	112.1	109.47
107.67	96.859	105.87	101.77	105.24	101.3	106.03	112.11	103.69	103.72	112.08	100.6	111.84	102	99.992	105.41	107.53	97.997	105.91	103.49	111.68	107.67	109.67	100.88	109.72	108.17	108.07	105.34	107.31	94.167	110.72	102.96	106.14	99.85	110.91	116.93	110.12	107.91	102.74	101.02	103.89	107.14	105.37	102.11	110.65	115.97	100.64	97.846	101.54	99.213
102.25	104.69	106.46	115.37	110.65	110.49	107.01	116.96	103.54	107.95	108.19	106.45	107.54	107.34	112.92	105.01	111.03	101.5	115.25	104.22	107.87	104.13	102.99	107.95	110.16	102.29	115.39	108.76	106.2	99.86	101.78	108.12	108.6	100.92	93.937	97.74	100.26	100.16	113.15	108.8	100.6	104.01	106.13	99.809	110.58	105.45	105.44	115.33	104.46	102.97
99.28	99.62	99.542	97.61	93.071	102.53	98.518	96.549	95.703	101.85	96.327	103.72	100.61	101.31	99.809	95.788	96.704	105.46	99.931	102.71	93.214	100.95	102.54	94.94	99.815	98.215	102.39	95.999	105.2	96.072	96.601	98.28	99.302	96.945	92.936	104.23	92.404	102.57	102.17	92.121	101.02	96.176	89.338	93.5	99.714	101.59	101.81	100.26	105.16	99.664
97.947	113.32	102.68	113.31	105.4	103.89	113.55	108.81	102.29	109.56	106.94	105.67	103.17	106.35	107.82	111.49	100.46	108	95.756	103.7	110.79	110.46	98.722	108.74	101.82	108.74	99.6	99.024	105.47	109.38	104.2	118.88	107.6	107.88	106.22	104.67	102.43	102.21	103.6	101.47	113.2	108.79	110.88	98.831	109.37	107.96	106.79	102.88	101.49	108.95
110.55	103.08	103.25	105.76	108.76	95.021	101.9	99.769	105.78	105.18	103.01	106.72	107.8	103.83	113.75	110.29	112.41	98.757	109.99	99.463	109.61	109.11	107.25	107.59	111.33	108.25	106.14	106.03	109.66	111.07	101.98	106.22	115.57	109.33	105.21	106.54	101.28	117.33	113.49	101.77	97.174	104.12	109.42	105.15	105.68	112.54	110.47	106.4	107.55	101.81
104.05	101.98	104.07	107.7	111.18	96.68	110.14	109.46	112.07	108.96	109.05	106.35	102.21	105.84	100.06	102.86	103.89	105.03	106.16	103.49	103.48	108.91	100.26	105.3	100.45	103.02	108.09	109.24	105.01	115.77	112.56	103.33	93.823	98.399	109.79	98.091	114.25	100.71	108.37	101.7	113.25	111.43	101.53	108.57	116.45	105.41	106.03	114.5	107.85	108.46
104.48	108.46	102.02	103.68	107.38	101.72	108.31	103.78	105.88	108.5	106.75	109.93	106.44	106.18	99.982	102.5	109.29	107.49	106.46	110.2	101.08	112.52	117.17	105.85	107.85	99.706	106.51	102.93	106.28	106.71	107.95	102.24	93.366	113.61	112.22	110.3	103.38	98.322	104.42	109.11	107.15	98.554	111.4	99.763	100.94	109.55	105.2	107.9	111.59	100.74
103.88	102.32	95.42	100.53	95.474	93.719	88.343	100.35	100.34	102.82	96.915	99.643	98.753	95.204	103.95	87.084	100.23	103.9	96.886	106.13	96.814	100.2	101.86	104.38	96.473	94.262	102.85	86.499	102.62	89.971	102.26	93.49	105.69	93.596	90.294	101.55	93.805	104.07	100.34	98.08	100.98	95.563	102.98	100.58	95.281	99.43	99.143	89.582	102.97	101.3
104.22	103.72	112.74	103.96	113.51	104.55	112.28	108.51	101.39	108.34	116.07	95.645	108.73	108.16	106.35	106.67	97.83	105.95	105.68	112.07	106.4	110.88	111.91	105.41	100.34	109.74	104.29	104.54	104.36	107.73	110.2	104.49	102.57	98.239	99.554	111.69	108.31	102.06	106.22	114.17	101.34	106.63	98.033	109.76	110.3	109.25	108.74	107.07	108.27	99.364
97.728	96.664	93.505	94.844	98.612	95.257	95.18	93.155	99.166	101.31	97.594	95.351	101.2	100.77	97.964	104.64	99.615	94.784	93.766	107.05	105.98	101.69	93.109	88.447	95.764	95.962	98.832	105.92	95.459	97.612	96.752	101.49	98.895	101.54	95.461	100.97	95.786	100.49	99.161	99.378	98.887	100.81	93.06	93.74	94.681	90.888	98.671	103.24	88.301	95.775
109.28	96.641	101.83	105.87	105.08	106.09	110.21	102.94	98.205	109.93	111.55	102.3	109.61	112.12	108.27	102.32	101.37	105.57	110.37	106.46	109.11	104.37	108.78	112.33	101.76	106.6	108.29	104.47	114.17	105.12	103.82	112.24	117.96	119.3	112.89	100.89	100.26	106.03	102.69	108.01	99.943	94.461	108.34	103.55	104.92	109.72	106.11	111.8	105.54	100.86
121.06	102.18	102.36	108.61	107.65	113.59	109.18	113.24	110.53	104.45	106.62	97.427	102.5	105.45	107.1	106.75	108.52	106.44	115.12	112.81	104.54	99.903	111.28	111.72	106.19	106.13	98.416	105.56	111.47	104.14	97.609	106.04	102.4	99.622	105.42	95.409	101.96	118.34	110.34	109.5	110.42	102.99	102.66	98.906	100.46	112.21	99.584	103.94	103.62	113.19
103.68	103.68	108.94	108.47	102.94	106.69	116.97	107.22	108.14	105.43	107.44	107.79	116.14	104.38	111.74	109.22	121.28	114.23	101.99	102.54	113.93	120.83	101.92	105.88	108.86	100.41	107.43	108.45	111.28	108.9	104.36	109.23	107.95	98.118	109.1	107.78	104.8	108.85	112.52	102.66	101.1	100.71	107.04	98.565	103.55	102.29	115.27	102.24	94.477	105.21
102.8	108.31	106.2	109.5	104.07	107.23	103.56	112.6	114.64	103.37	108.15	105.24	95.783	108.79	105.13	108.09	109.8	101.71	101.88	102.1	114.71	104.63	98.133	106.47	111.28	108.83	108.45	112.84	100.71	102.25	100.04	109.02	106.2	108.47	105.32	114.62	107.12	107.97	106.19	110.24	106.55	113.49	103.34	97.045	115.08	99.525	109.74	104.33	109.55	104.51
100.17	114.26	113.98	107.22	96.32	101.19	118.5	106.83	110.63	112	110.11	104.02	103.22	106.99	113.38	109.91	105.29	108.11	112.54	95.992	98.474	96.584	106.98	110.36	112.36	105.95	107.79	107.96	107.61	103.81	110.22	111.94	96.437	109.18	108.46	112.97	111.63	114.23	103.05	108.75	114.06	106.97	105.79	98.571	111.51	109.88	106.69	103.47	100.36	104.37
109.01	100.68	105.59	106.54	108.02	101.89	110	105.6	103.55	102.86	111.95	111.06	109.08	109.07	101.45	117.31	112.82	101.7	102	93.399	103.94	103.87	105.1	109.46	102.23	106.13	105.46	107.78	108.08	108.67	111.01	105.8	100.38	95.536	105.79	105.46	109.07	112.9	106.81	102.69	98.03	109.99	111.93	114.19	112.3	98.544	109.74	103.63	108.02	104
108.89	110.68	111.51	110.4	106.89	113.68	121.68	113.64	106.01	112.29	111.03	112	110.93	100.85	106.22	115.27	104.97	113.39	115.42	104.43	104.81	115.28	106.72	109	105.05	103.61	108.75	105.45	109.71	109.15	110.87	119.04	105.9	102.99	110.63	110.99	106.72	102.92	117.48	117.23	114.57	115.48	114.44	115.71	119.21	108.12	115.51	108.45	107.36	111.17
112.01	108.87	115.82	101.4	108.53	106.33	100.95	102.96	119.49	105.38	107.97	102.6	100.62	112.4	107.07	106.74	104.01	102.62	109.51	105.71	108.47	106.54	99.314	108.08	108.39	106.66	103.72	104.97	104.67	106.04	103.91	106.73	108.5	103.95	102.28	102.34	103.02	98.747	100.66	103.2	110.18	104.23	108.23	108.44	115.3	99.935	108.86	107.52	104.57	108.51
113.33	102.21	98.017	112.89	105.27	106.36	111.38	104.64	109.72	113.92	105.38	100.97	113.55	109.76	108.85	112.87	105.62	106.8	101.57	104.75	116.33	104.78	109.72	110.22	111.12	111	106.39	109.17	107.33	109.06	102	106.63	106.67	107.84	102.62	97.86	112.19	115.67	102.82	105.28	113.25	111.54	100.82	112.11	105.69	107.41	100.28	106.17	103.15	114.66
100.93	104.78	101.9	97.977	110.95	111.47	97.394	111.39	107.42	109.5	97.519	110.26	103.43	104.45	98.062	102.98	97.129	103.39	114.45	107.06	118.12	101.17	102.65	110.82	110.7	110.37	106.36	108.3	110.84	95.274	108.41	103.98	108.8	111.76	107.11	101.88	101.93	104.97	98.762	112.87	113.35	112.72	109.76	105.02	113.59	104.55	102.15	101.42	105.64	109.82
104.61	107.47	112.01	102.24	103.03	99.392	103.1	99.572	118.24	98.522	109.41	107.89	108.33	99.656	107.98	110.3	107.53	104.64	102.75	105.2	90.518	106.15	106.98	101.62	111.7	103.16	105.03	103.38	111.94	107.72	104.7	106.15	102.7	101.23	104.02	109.75	110.27	108.63	108.22	113.64	109.07	101.74	103.9	96.635	116.48	102.81	106.58	110.98	102.89	104.1
107.89	112.31	95.494	112.87	112.37	101.14	109.23	106.6	103.01	106.51	104.01	109.54	117.27	104.27	115.45	106.41	110.32	109.92	104.73	101.9	111.84	99.355	101.16	107.38	114.33	110.21	99.012	107.62	109.9	102.06	109.67	110.2	105.98	103.49	103.72	108.47	110.99	111.15	106	107.19	105.29	103.85	111.12	111.56	104.67	104.69	103.49	113.32	111.75	114.21
115.35	99.264	108.53	113.44	111.74	105.48	113.11	106.8	108.13	108.52	105.35	104.48	107.99	107.22	110.46	113.65	104.14	108.5	104.89	109.14	97.001	103.16	113.54	106.82	99.079	109.47	112.57	105.2	110.08	109.67	113.94	107.75	106.07	107.9	99.923	102.92	114.08	108.31	104.37	103.53	110.09	103.9	100.87	106.43	110.79	118.21	109.51	109.07	112.85	110.72
105.73	112.52	102.08	104.27	107.34	101.96	106.25	112.85	106.33	107.22	100.6	104.67	102.99	102.41	105.18	109.03	106.29	101.07	110.5	110.92	101.51	106.05	106.15	99.25	103.6	103.78	106.56	115.25	108.69	102.13	101.64	106.36	105.86	89.95	117.44	106.63	103.48	99.076	102.03	99.826	103.46	107.38	103.24	111.14	113.45	107	102.87	111.86	106.27	110.43
108.57	100.91	111.56	111.16	107.5	109.5	111	103.07	112.09	106.28	108.74	120.18	101.35	101.64	116.27	103.61	109.71	109.97	110.31	114.72	105.56	113.45	109.83	109.16	106.72	108.98	105.04	110.49	120.1	112.13	110.11	107.1	110.83	117.06	109.12	107.08	105.25	111.85	101.63	106.79	110.51	113.4	111.22	107.76	107.85	109.76	108.39	98.241	105.46	108.09
93.611	98.666	99.601	96.761	96.876	103.02	106.07	96.421	95.468	106.95	91.281	100.34	97.265	106.06	97.102	107.56	91.511	96.994	95.252	96.086	92.672	89.916	97.734	98.055	105.85	99.516	87.99	102.94	90.684	91.06	99.239	99.622	100.03	102.61	98.85	95.646	93.915	97.19	98.744	88.118	100.61	93.021	95.274	92.445	100.05	104.25	102.05	95.703	102.84	94.595
104.92	107.19	105.26	106.55	111	104.11	106.54	105.84	95.308	107.27	101.85	117.84	105.91	108.68	111.65	110.16	110.06	109.4	110.78	101.5	109.88	106.59	104.82	106.34	108.03	105.68	111	111.34	107.62	105.76	108.18	107.12	114.14	110.74	99.586	100.64	111.56	115.98	114.26	111.95	103.44	99.93	106.19	111.94	94.692	112.86	113.18	105.58	106.08	108.28
107.03	105.84	111.18	103.88	108.44	110.99	107.93	102.82	107.31	99.999	115.9	106.96	106.45	106.02	117.05	110.52	104.56	112.09	106.55	111.48	112.23	105.14	112.72	100.87	110.22	103.33	108.77	104.35	103.72	108.62	109.87	112.31	106.36	102.05	117.02	113.76	104.7	110.21	105.31	108.62	94.538	102.99	112.11	110.2	113.15	114.06	109.68	111.04	107.46	109.27
106.21	111.34	109.94	98.867	111.89	109.07	108.81	117.88	111.56	109.7	104.79	104.86	103.91	103.21	103.84	117.77	103.64	91.177	111.97	109.2	107.62	104.44	102.74	106.63	101.77	103.93	105.16	103.72	104.83	107.71	100.52	113.72	99.314	96.56	109.95	107.36	113.07	103.44	96.865	106.45	104.1	107.49	107.02	99.67	107.79	105.26	104.85	107.85	110.94	103.39
109.65	111.62	95.874	114.23	109.78	107.9	106.98	106.01	113.53	110.1	111.31	103.81	103.45	115	113.73	103.39	107.89	106.49	114.96	113.69	106.59	111.1	116.53	110.95	109.2	108.36	114	101.18	108.23	106.62	114.14	110.03	110.76	102.21	108.35	114.51	102.47	105.44	109.8	101.96	110.25	114.4	112.12	113.7	102.4	103.15	97.449	109.37	114.99	114.22
110.02	105.76	115.35	108.89	103.05	113.38	113.77	102.6	107.74	116.21	109.52	107.97	108.62	107.24	105.88	116.11	102.23	105.48	114.55	115.37	110.82	106.28	108.04	115.82	118.16	114.38	104.02	107.56	114.78	107.53	114.47	116.37	97.55	106.71	111.53	105.76	104.08	110.78	111.66	111.29	107.41	106.98	109.32	115.63	112.55	109.1	116.7	119.2	110.21	112.32
103.03	99.515	93.99	89.588	96.607	90.162	98.9	92.876	94.645	97.134	100.01	104.02	97.824	100.59	102.6	97.831	96.239	98.882	99.885	100.68	96.593	97.305	96.891	95.511	99.054	99.4	103.85	105.94	93.91	98.051	94.201	94.492	104.43	101.73	91.668	103.52	105.6	100.49	95.056	102.14	92.232	97.718	102.64	92.605	98.721	95.802	95.717	95.263	99.675	99.981
109.02	108.88	103.46	106.64	104.26	104.64	114.01	107.57	112.34	108.74	110.18	101.18	99.07	104.33	99.345	96.343	101.64	106.49	110.99	100.51	104.7	103.15	97.551	110.33	110.76	115.27	119.98	103.3	99.823	101.2	99.266	105.92	107.56	100.35	110.24	110.21	111.33	109.61	113.11	99.163	104.13	114.56	112.36	104	106.16	112.35	96.409	110.29	101.22	100.56
109.17	104.24	112.74	111.71	108.69	108.13	108.42	105.77	114.15	102.24	98.274	95.277	110.81	105.2	98.916	116.48	105.04	108.59	111.19	112.14	104.2	110.82	105.37	111.8	105.65	113.75	104.91	106.05	105.92	101.75	111.23	97.69	109.81	105.37	102.83	106.3	103.5	104.67	109.92	101.11	105.46	105.2	107.15	112.01	110.46	91.946	103.92	109.5	107.17	112.84
115.86	106.18	112.83	106.8	112.42	108.99	106.82	118.57	114.01	115.99	106.46	106.84	109.75	116.18	113.79	108.2	114.37	106.93	111.81	111.29	109.22	114.91	110.19	109.73	118.59	103.46	108.77	108.56	121.8	110.31	111.71	114.69	120.39	113.02	105.4	109.2	107.37	100.97	115.4	109.35	104.16	114.51	107.26	110.45	106.69	102.51	107.41	111.89	106.66	111.68
96.9	90.753	99.69	98.517	98.489	99.81	92.955	95.282	102.03	93.203	93.433	100.81	97.725	92.781	90.599	96.818	91.015	87.91	92.464	101.99	104.15	84.452	97.351	91.286	102.88	93.558	99.58	100.58	93.632	98.537	96.942	99.552	97.905	98.993	100.99	98.265	91.622	101.88	98.76	99.577	93.117	108.53	92.545	100.81	98.846	97.736	104.68	96.125	95.015	95.652
103.44	104.41	110.32	111.47	111.82	110.67	105.04	104.74	105.58	110.45	106.54	106.57	98.929	105.65	100.73	109.89	107.84	113.52	104.66	107.02	113.08	100.46	101.56	106.15	105.82	91.034	112.82	101.98	105.98	108.4	99.14	108.24	109.62	102.09	106.86	99.102	109.59	104.61	108.83	107.5	104.69	114.53	108.84	107.99	110.77	106.35	111.14	101.55	107.26	102.11
95.626	124.78	103.9	96.946	104.55	107.91	104.28	104.62	113.92	105.16	107.59	94.617	104.43	112.16	114.63	107.01	109.94	101.57	112.05	107.68	106.53	105.06	106.2	111.43	105.32	113.97	102.39	102.67	105.12	101.89	100.88	98.899	105.52	107.74	93.024	107.84	98.886	102.77	98.866	105.59	112.58	109.15	108.79	101.85	98.314	98.275	107.18	102.05	115.08	111.03
103.27	99.754	100.22	105.35	100.8	105.23	96.648	100.41	102.25	97.109	93.685	99.608	98.078	92.177	98.903	101.81	99.43	99.778	104.59	104.04	98.962	92.907	95.08	97.342	106.81	105.5	103.66	92.779	94.01	105.9	111.58	98.149	103.75	106.33	99.253	97.353	104.25	109.04	107.53	102.52	101.21	93.213	107.66	95.489	93.828	104.54	103.23	96.633	96.136	98.808
103.53	107.15	106.7	105.66	101.42	112.61	107.66	102.71	102.96	105.24	104.2	105.97	99.252	100.19	104.59	113.62	107.59	101.79	101.78	109.01	96.123	105.35	103.28	108.3	119.69	106.28	107.99	103.5	103.48	111.77	106.97	111.25	106.32	103.15	108.41	107.02	112.84	110.69	107.3	112.12	112.56	103.47	106.67	109.05	98.728	97.981	109.62	107.65	106.36	105.28
115.37	106.41	102.34	108.66	102.76	92.342	115.06	112.13	110.67	101.71	102.58	112.26	95.575	98.422	111.06	105.76	117.17	110.81	114.71	114.4	104.53	106.07	119.74	105.65	110.01	100.98	113.8	103.08	99.521	113.61	108.25	114.23	112.58	111.76	107.81	112.16	98.663	107.16	111.56	110.29	106.43	104.17	109.81	104.16	104.5	112.13	108.57	106.32	105.17	105.37
101.09	109	107.96	103.3	95.749	101.69	105.85	111.1	110.71	106.73	100.79	100.75	108.13	106.81	107.5	106.6	113.01	105.01	110.41	107.7	102.01	110.72	108.52	109.18	100.56	103.33	108.21	107.8	107.25	104.04	104.25	104.75	97.349	110.43	103.88	105.36	99.129	102.41	103.75	95.65	96.533	105.83	111.11	105.38	105.14	107.21	102.91	100.16	109.61	105.76
97.698	104.58	92.03	106.48	105.79	102.87	100.85	99.883	94.52	91.527	99.148	92.946	97.832	100.57	95.46	101.21	98.139	95.082	92.504	101.06	107.32	100.44	99.614	98.999	100.79	95.546	91.653	96.316	104.09	106.34	91.075	104.47	97.405	97.033	93.594	101.29	92.912	91.283	88.542	100.2	94.195	99.522	103.87	96.587	93.81	96.757	102.77	93.758	101.94	89.208
102.55	102.41	106.91	107.8	107.22	106.3	105.3	103.22	105.97	110.02	101.72	110.43	102.62	106.72	113.22	101.83	104.75	101.13	112.72	109.48	100.5	106.67	113.66	113.28	104.04	104.84	102.1	108.3	112.68	103.28	108.73	102.73	110.12	100.66	106.52	101.21	110.7	98.281	105.97	107.07	105.36	105.26	114.54	102.79	113.3	106.06	103.93	104.58	111.1	105.13
113.38	104.78	97.656	106.93	108.31	94.96	100.9	108.01	102.85	117.68	109.39	106.59	108.41	102.97	106.28	106.23	103.66	99.235	101.57	94.003	105.96	108.72	104.5	101.09	110.2	100.97	100.83	104.88	112.61	105.84	107.27	98.352	100.87	103.77	97.59	105.1	108.72	109.85	100.99	107.19	111.7	109.79	111.07	105.38	101.8	111.37	104.38	103.52	111.08	105.37
99.882	98.876	103.56	104.62	96.921	97.825	93.446	100.64	97.121	102.32	102.93	94.688	98.952	97.378	95.55	100.07	108.23	111.88	95.149	108.85	97.867	99.703	94.488	105.49	105.89	87.066	101.35	104.61	113.1	98.611	103.36	97.239	100.63	100.69	99.337	101.38	101.83	105.56	99.675	90.603	99.06	97.981	105.91	99.32	107.95	101.51	103.7	94.683	103.16	103.71
96.564	104.27	97.203	94.1	95.171	104.13	90.822	99.684	99.804	101.67	96.024	103.49	95.617	91.672	102.27	101.22	97.587	95.906	103.22	103.46	105.2	93.974	110.89	99.154	98.337	94.706	103.06	105.95	102.8	97.701	100.52	101.57	102.55	96.959	104.24	89.796	99.339	103.76	101.54	101.09	98.418	109.16	96.824	96.442	96.452	110.86	103.76	95.32	104.97	91.459
107.15	93.87	99.723	95.733	102.99	103.59	98.581	105.52	102.86	108.22	107.33	107.64	103.23	106.44	99.703	106.11	106.36	106.43	113.28	104.79	105.87	100.24	112.87	105.61	111.04	101.76	105.39	114.18	112.64	114.41	112.15	103.98	105.53	110.25	103.39	103.68	102.43	111.19	96.008	106	102.12	103.84	104.79	104.39	108.97	110.75	101.29	110.69	111.81	98.59
110.77	100.93	108.97	102.09	113.57	111.2	102.28	118.36	101.81	110.47	108.13	108.72	113.06	103.78	106.16	104.48	111.58	107.1	101.2	117.56	113.18	109.05	108.67	116.2	113.59	104.76	107.28	114.28	108	102.94	103.91	109.99	113.43	112.13	116.97	109.49	113.95	115.23	109.8	108.64	112.48	113.63	107.18	104.74	110.48	101.58	115.17	115.32	104.8	97.271
113.19	109.18	112.98	111.58	103.52	109.25	106.8	108.53	113.71	116.3	106.33	98.328	107.75	107.22	115.58	111.35	110.71	111.3	104.14	109.02	118.42	104.48	111.71	111.07	112.73	99.427	113.4	113.31	112.79	113.88	115.72	113.43	109.66	108.33	97.953	109.73	109.39	110.64	109.77	110.56	116.17	103.23	100.12	113.56	101.32	110.8	100.67	109.19	113.5	109.73
111.19	114.23	107.82	109.44	92.86	103.29	112.29	107.93	105.35	104.44	105.18	113.71	110.03	110.46	105.7	112.43	105.41	111.35	104.19	109.97	109.86	103.33	111.5	100	106.63	100.25	94.944	107.37	108.07	97.47	105.66	109.46	107.39	108.37	100.29	108.71	107.36	108.77	107.1	103.45	103.73	105.29	112.18	112.87	100.28	103.53	106.69	105.85	107.28	105.62
96.792	98.95	103.31	99.029	103.26	84.797	91.394	95.944	88.845	101.65	94.058	93.959	98.498	101.76	95.579	107.33	99.416	96.295	105.73	99.364	102.39	91.165	100.59	93.253	98.829	101.46	93.592	103.81	100.88	103.68	93.211	101.82	106.75	96.843	99.699	106.73	99.724	94.942	96.393	101.45	93.466	101.65	103.48	105.54	104.52	93.131	98.524	96.67	98.835	93.944
103.91	98.444	96.204	97.699	98.204	100.54	94.67	99.649	105.2	91.602	101.64	100.02	99.474	98.288	103.96	102.21	100.13	92.397	92.734	94.437	100.84	97.884	104.56	94.874	98.351	102.08	101.22	100.7	107.15	100.51	97.616	96.392	105.14	94.169	97.819	102.08	96.905	106.32	96.68	110.36	95.033	104.42	95.285	88.563	103.92	101.62	100.28	109.65	96.349	103.5
104.66	101.64	106.11	107.93	104.43	111.88	108.26	107.48	103.74	104.64	104.58	108.61	101.82	101.8	111.64	109.12	109.49	106.03	112.06	108.77	101.57	107.14	101.57	105.54	112.62	106.42	116.33	106.87	109.56	101.96	109.25	101.56	102.01	103.02	108.54	110.86	117.2	108.98	101.5	102.33	105.58	101.67	112.85	109.05	104.83	111.24	102.09	113.5	113.08	112.77
105.21	98.068	107.41	109.38	99.89	111.19	106.27	112.69	101.78	106.58	101.65	101.07	110.29	116.74	100.67	102.56	111.1	104.99	102.12	107.82	102.51	104.85	105.41	111.19	118.06	100.3	109.53	106.25	101.54	107.23	107.16	109.93	106.23	108.05	103.6	102.42	113.07	107.18	99.821	110.77	101.06	98.537	107.44	104.35	102.09	101.46	105.54	103.68	105.18	104.97
106.49	114.6	108.22	109.85	105.66	100.3	110.85	115.31	111.61	116.66	104.87	105.84	114.57	111.28	110.71	103.26	110.26	104.56	108.1	107.54	110.71	108.44	111.77	107.41	100.63	110.14	109.91	116.65	113.64	104.26	111.99	111.87	109.05	101.83	104.54	100.59	108.63	116.91	106.24	102.93	111.52	100.28	109.44	115.37	105.08	106.39	108.25	108.35	104.9	106.33
106.03	112.61	106.1	108.85	100.89	99.87	114.43	109.3	112.84	106.07	105.29	108.45	112.24	101.4	105.22	109.34	110.37	102.39	108.64	105.59	99.021	107.26	100.15	113.48	101.18	100.39	101.67	113.78	108.09	106.51	105.91	100.02	101.16	106.87	102.08	110.87	103.36	112.88	106.03	97.565	102.69	102.82	104.35	112.59	101.17	101.45	107.68	100.52	111.22	111.89
106.8	103.34	106.78	104.85	103.53	112.09	109.08	115.79	105.2	107.63	98.377	110.65	111.13	112.17	108.46	107.13	109.27	107.26	102.45	106.87	107.71	116.31	106.9	112.77	114.25	107.73	107.89	104.71	115.52	106.13	112.4	108.97	116.2	115.77	112.01	103.13	112.62	113.27	110.07	109.13	110.17	114.52	112.33	98.504	111.38	109.06	110.11	111.27	106.85	108.28
105	103.59	97.164	101.74	106.47	96.951	98.371	103.82	98.863	101.13	98.28	96.646	91.228	103.18	98.409	98.798	96.026	103.12	96.952	101.84	96.352	102.63	108.79	92.441	100.94	105.7	107.49	93.537	102.33	104.14	97.252	96.179	97.041	101.22	103.7	100.19	99.444	102.5	99.761	96.179	99.709	93.828	104.61	104.91	105.75	101.89	90.384	106	97.944	94.698
109.35	101.13	102.24	113.09	102	113.93	106.51	118.96	104.86	102.43	109.49	93.772	103.7	97.271	101.53	105.12	109.29	111.86	108.23	106.47	106.06	108.81	106.72	111.57	104.11	110.29	111.17	96.752	103.34	102.5	96.98	106.59	110.49	104.31	106.15	95.165	107.05	117.27	107.58	105.45	108.62	100.19	105.05	100.72	112.98	102.5	105.28	111.83	111.1	103.2
96.063	110.34	99.044	106.92	106.83	90.571	104.51	99.662	97.872	91.564	102.39	102.66	104.96	100.38	102.88	93.089	107.79	95.993	100.86	98.187	104.1	101.96	97.46	102.02	90.284	96.833	97.092	94.529	93.437	103.55	96.599	99.347	101.96	93.465	105.99	101.8	97.992	105.39	87.802	99.536	97.037	106.95	94.22	94.842	89.721	102.98	91.959	94.953	93.504	96.982
103.32	108.67	111.08	105.02	106.15	107.7	98.415	106.98	109.91	100.78	107.87	110.47	101.97	108	105.84	105.14	110.52	108.17	116.18	117.92	108.69	110.39	115.9	105.05	112.06	105.28	108.91	104.7	110.67	111.18	109.43	105.34	118.76	104.66	106.18	107.86	111.84	105.33	121.33	113.11	106.89	115.44	114.37	100.51	99.477	110.79	106.09	110.48	107.9	103.9
105.32	107.44	116.15	104.54	106.36	110.37	108.94	110.09	102.87	106.76	106.19	103.63	106.55	100.97	118.21	109.24	107.9	110.95	114.39	112.32	112.56	103.35	98.11	110.64	107.9	114.06	112.29	100.74	113.13	107.7	106.3	111.47	111.04	94.212	106.95	102.14	109.32	93.574	109.37	118.6	111.86	105.1	113.43	101.19	113.72	108.73	96.873	108.17	105.86	107.15
113.26	110.77	113.39	103.47	110.94	99.732	111.64	106.25	107.08	106.4	112.54	105.7	110	110.97	103.27	109.64	107.96	103.42	106.44	111.88	118.65	111.53	112.24	114.72	115.72	113.37	107.08	107.99	107.57	112.34	118.25	115.39	108.75	120.39	112.24	112.2	111.1	113.88	105.23	113.94	111.91	117.95	100.35	109.87	111.84	111.06	112.03	113.92	110.72	111.59
108.31	98.367	94.956	100.62	90.03	96.647	100.7	97.046	95.671	99.043	102.32	102.21	95.166	93.225	98.352	105.62	98.525	100.43	94.492	94.573	97.776	96.905	98.244	99.393	103.1	104.05	95.691	101.5	100.01	101.38	82.914	109.49	99.023	92.321	103.35	96.008	92.121	92.23	103.75	101.03	100.45	87.26	105.29	106.64	96.973	99.977	102.53	96.955	103.34	104.1
105.54	103.55	103	106.57	106.19	114.18	108.71	106.8	100.11	100.2	115.13	110.27	99.005	117.74	110.65	114.46	120.04	101.16	106.75	109.79	107.61	119.87	107.71	114.08	114.32	102.9	103.65	102.2	98.446	107.47	96.544	107.56	111.87	107	102.8	100.35	107.73	102.53	113.81	108.92	114.25	104.59	104.06	105.75	107.35	108.07	101.64	105.22	111.69	105.64
104.4	111.3	105.98	99.756	107.64	105.43	104.48	104.09	98.784	106.79	101.84	109.7	102.72	99.782	107.89	96.951	112.15	98.066	106.78	107.09	107.55	108.49	99.133	112.11	96.54	105.71	115.28	106.41	117.81	97.497	100.72	107.62	97.385	103.36	118.92	99.931	107.72	103.71	110.45	105.35	111.07	102.88	109.42	102.82	99.877	99.669	99.446	98.867	103.99	112.04
99.489	106.06	98.505	104.28	103.64	105.46	98.522	98.951	103.02	102.99	100.35	104.33	94.644	105.87	100.48	100.46	100.37	106.62	92.969	97.397	101.99	97.588	105.95	104.05	97.077	107.93	109.91	98.63	96.578	95.693	110.69	91.303	104.45	103.35	98.393	107.54	92.99	97.876	91.684	102.7	96.945	100.56	94.106	93.393	100.98	107.87	97.766	97.696	99.42	100.33
113.04	100.31	101.83	108.08	100.44	103.33	103.1	106.57	106.08	104.03	104.49	104.76	106.93	109.47	103.09	108.94	104.51	106.44	100.88	105.38	103.34	110.16	113.93	107.52	109.16	105.09	111.09	107.92	109.3	104.06	112.85	107.08	108.08	103.35	106.41	96.559	113.5	108.45	107.84	101.51	104.89	114.41	104.87	110.38	106.25	106.84	104.48	105.97	113.06	103.14
102.86	92.501	102.56	97.355	99.127	90.247	100.06	106.49	106.78	109.93	89.247	102.51	97.492	95.25	96.325	102.18	100.83	90.873	100.99	90.274	94.905	101.81	104.03	101.76	104.42	103.95	101.43	90.375	93.301	95.535	94.715	98.52	97.607	105.72	95.076	93.899	104.08	95.298	98.935	89.224	92.464	98.44	103.49	95.138	102.51	95.31	92.957	101.14	97.087	102.33
102.94	107.43	100.92	102.61	109.15	93.229	97.739	107.45	106.25	101.39	108.52	108.21	115.53	103.18	99.119	112.85	106.52	111.06	109.28	96.449	105.11	102.89	105.19	100.64	104.9	104.04	109.28	99.511	100.57	101.14	108.28	107.23	106.25	101.9	104.48	107.26	111.75	110.63	108.37	112.88	108.47	105.25	105.2	114.51	100.66	103.48	107.92	110.68	101.96	102.45
115.45	107.87	97.981	101.84	105.35	104.34	106.26	112.42	108.4	108.62	109.08	100.56	105.44	115.91	114.63	105.78	112.9	101.02	108.11	101.13	111.58	112.02	111.1	104.24	105.75	110.15	105.55	116.76	100.13	114.1	103.98	107.59	113.13	103.69	111.84	107.26	105.51	106.03	103.49	103.48	107.21	107.79	105.81	101.62	105.78	105.95	100.93	110.52	100.77	107.91
106.57	98.932	102.93	113.74	110.68	111.4	113.43	104.01	105.03	106.96	94.576	109.69	114.36	111.08	110.49	113.41	111.12	104.85	107.6	102.31	106.1	103.62	103.92	112.12	109.93	100.52	110.53	113.74	109.92	98.009	113.89	106.07	107.09	106.37	109.26	107.13	107.57	112.09	110.71	112.06	105.28	99.565	110.35	114.17	104.83	108.77	107.54	103.42	102.24	102.26
96.209	94.951	86.528	97.271	97.389	94.893	104.32	105.67	92.455	99.008	94.617	97.242	98.871	94.945	105.66	97.274	93.614	100.42	90.345	104.87	92.697	103.62	95.431	96.18	98.149	93.993	92.534	95.491	102.08	103.66	95.844	108.4	103.92	97.259	103.99	97.728	91.516	93.002	105.94	96.38	95.399	97.594	107.36	98.563	96.885	100.69	99.165	100.43	94.341	98.284
105.74	105.75	108.82	107.82	108.24	108.05	106.92	110.4	98.093	98.628	103.08	109.11	109.19	108.96	110.46	109.45	110.96	114.09	104.06	107.51	99.151	105.16	109.51	101.92	109.79	99.411	115	111.64	103.62	103.52	115.97	106.32	117.26	105.81	108.15	112.96	112.54	111.58	108.04	106.7	107.35	120.19	105.91	109.27	106.65	108.88	105.76	106.15	103.51	111.36
102.89	104.25	101.43	105.39	98.928	112.68	107.43	103.32	103.73	110.85	106.16	106.46	99.308	95.103	109.31	101.69	109.82	108.59	109.6	113.49	109.15	109.53	115.47	106.89	98.899	106.5	96.736	106.21	97.704	105.89	103.53	104.89	102.43	106.45	97.707	109.05	103.38	105.41	112.38	108.12	109.41	103.09	107.37	103.5	103.73	109.56	99.481	116.47	107.48	104.82
107.77	102.26	106.72	104.23	89.562	104.99	106.9	104.54	103.64	109.82	106.55	102.84	106.87	106.58	105	102.26	101.01	108.31	102.67	107.96	104.32	105.55	100.67	94.405	100.15	103.94	105.01	103.84	106.93	100.83	98.827	95.479	98.329	100.19	100.9	105.71	100.61	105.58	103.45	100.16	111.18	99.889	98.343	102.31	100.42	96.887	112.34	104.87	103.93	98.926
101.6	107.38	102.22	108.43	109.8	110.83	110.79	112.03	112.42	107.93	106.2	102.64	104.36	112.65	105.27	106.49	113.1	100.06	111.01	113.85	102.59	110.19	110.45	102.55	111.01	115.86	109.03	107.47	98.903	112.81	109.34	109.29	107.88	108.83	104.79	115.16	111.18	105.25	108.33	112.17	99.171	97.823	104.53	113.46	106.45	109.67	111.01	109.63	111	107.22
111.08	103.67	103.91	104.86	110.56	112.49	111.78	116.73	106.89	111.65	108.48	102.1	117.7	109.23	101.94	101.7	100.09	107.24	100.41	109.14	110.03	107.74	102.91	102.82	104.02	108.58	106.41	100.74	107.48	103.26	110.74	103.04	113.26	102.51	103.58	105.52	105.8	109.63	110.49	108.04	99.222	101.11	108.6	104.1	99.915	101.69	105.37	109.33	103.07	106.48
110.92	99.43	106.16	109.49	99.514	110.14	110.33	104.6	105.62	100.3	105.79	98.905	106.32	109.67	109.3	105.69	104.95	104.63	100.4	114.29	101.15	100.02	101.94	105.61	102.91	108.97	112.04	99.634	109.83	101.46	108.34	104.26	106.58	98.809	103.31	105.47	105.92	109.99	105.11	99.95	116.98	107	105.96	107.33	107.63	107.91	101.85	99.694	99.607	110.61
101.11	103.77	93.569	101.63	98.225	101.94	95.878	95.457	98.024	97.578	98.702	99.816	97.36	96.831	97.554	99.287	98.492	95.558	95.358	96.284	97.043	88.203	89.467	93.61	103.68	99.917	95.03	98.416	94.113	105.59	95.4	101.2	100.35	96.748	102.34	100.49	99.764	106.43	101.23	106.03	103.91	94.561	95.98	97.392	102.66	96.362	99.986	93.063	97.01	100.59
111.55	105.38	103.59	103	103.65	105.09	103.14	97.8	103.12	111.11	106.2	109.07	107.39	105.41	108.16	111.62	101.94	104.74	98.65	109.05	108.69	110.45	101.09	109.11	107.51	107.35	99.002	104.38	110.53	116.67	106.46	110.74	108.24	121.3	110.55	110	108.98	109.36	114.28	115.85	106.18	117.88	106.27	112.24	104.54	100.82	108.63	105.98	108.39	121.26
101.31	97.682	105.86	107.92	105.33	107.51	102.27	110.77	105	105.54	108.28	108.06	110.77	107.97	100.43	110.79	103.32	103.03	105.34	97.72	103.91	109.81	105.55	106	108.52	105.03	106.19	106.88	110.89	113.68	109.43	107.64	110.56	113.66	102.24	100.2	108.27	105.5	101.81	102	106.08	96.067	108.2	99.531	113.5	98.394	115.66	109.51	97.155	109.9
100.06	102.88	93.024	100.35	102.48	104.44	96.498	102.02	97.383	94.102	100.26	107.87	93.733	95.699	100.89	101.81	105.62	99.471	107.01	109.58	99.62	98.852	107.97	99.389	90.227	101.57	103.8	106.52	87.113	101.49	103.88	97.585	94.273	98.58	100.25	101.66	106.81	103.05	105.26	103.9	94.826	90.835	100.33	103.76	100.6	93.02	100.94	89.619	100.52	93.333
109.93	105.28	102.41	100.62	103.76	109.24	112.65	115.41	102.94	112.72	107.2	111.37	111.53	108.72	107.12	111.15	111.22	107.57	111.78	102.81	102.85	108.2	98.264	101.4	112.41	102.64	100.05	101.61	107.88	101.38	108.05	115.84	113.44	110.55	108.55	106.11	108.32	99.908	106.72	103.51	115.18	106.71	109.07	107.66	112.94	105.82	108.15	113.69	109.9	106.64
106.17	111.08	103.21	103.59	106.73	104.76	109.81	102.81	110.28	111.06	107.47	101.04	108.65	99.979	102.63	106.22	107.8	113.76	107.37	104.64	109.98	101.47	110.89	106.59	105.54	113.58	110.45	110.09	107.53	99.487	106.29	99.452	111.39	103.99	109.07	109.39	107.65	101.42	107.05	104.92	102.65	112.78	101.74	104.6	114.73	107.26	100.49	98.328	106.16	101.64
92.682	101.38	103.02	97.668	99.714	91.372	100.99	99.185	100.08	98.182	101.93	104.97	105.55	106.22	102.78	106.08	99.414	107.24	102.55	98.415	95.161	103.61	99.052	101.94	95.539	95.777	91.966	99.147	98.809	97.683	101.76	104.41	105.15	100.8	94.923	99.969	96.389	101.57	100.94	101.14	110.72	96.948	111.05	100.84	101.9	98.657	107.56	99.763	94.245	94.339
106.78	102.56	100.06	94.786	99.178	94.709	94.271	102.36	102.38	98.171	101.72	98.201	92	94.129	97.099	103.66	95.99	99.284	99.786	97.931	97.678	96.645	104.12	100.98	109.09	99.096	96.466	91.974	104.5	99.971	101.63	94.662	98.033	100.21	98.814	98.052	95.125	103.25	88.83	105.65	97.98	91.184	107.13	90.225	94.206	105.24	91.269	98.814	100.92	102.4
98.116	108.11	109.02	91.093	107.12	101.3	108.72	100.26	105.51	109.41	98.827	104.68	102.47	105.79	114.24	107.22	107.95	107.51	102.89	111.43	93.089	102.93	112.5	95.098	96.448	105.6	115.4	102.94	102.8	93.418	107.31	110.87	102.74	110.73	107.71	103.99	99.96	109.79	112	114.19	96.389	111.63	105.21	118.82	101.61	103.54	114.16	98.849	99.963	108.71
97.266	115.59	103.65	108.04	108.88	115.6	109.71	107.17	92.659	112.59	98.76	109.1	109.49	106.45	116.88	107.66	104.47	103.52	111.01	108.45	117.79	102.96	115.5	95.066	114.43	107.93	105.15	104.75	109.06	105.78	102.52	101.7	112.15	108.87	93.133	114.75	107.01	106.12	108.79	99.681	107.68	108.22	110.72	109.5	102.28	103.65	109.96	104.67	101.54	97.52
114.11	104.88	111.24	107.25	101.85	105.47	109.16	107.87	116.98	107.23	104	106.23	100.29	111.57	99.581	110.69	104.97	109.29	110.78	110.59	117.38	106.36	114.24	104.62	105.58	100.16	100.33	108.15	112.62	109.05	116.25	108.69	104.94	115.41	118.07	114.6	110.51	106.9	111.91	116	111.74	108.4	111.71	109.73	110.71	106.86	108.61	116.28	114.12	105.79
106.24	110.19	97.826	101.76	102.06	109.82	109.95	102.18	98.609	98.977	105.91	106.98	105.37	108.4	106.08	105.63	95.274	99.619	115.59	106.46	102.78	99.644	106.67	115.52	105.64	106.07	108.37	104.93	108.78	99.617	106.4	108.57	100.05	106.05	109.16	106.65	121.18	106.56	97.871	112.44	108.21	113.26	105.15	99.812	112.96	114.25	106.31	106.89	112.55	100.35
111.77	108.81	106.52	111.11	103.89	103.78	112.88	108.28	102.52	106.16	103.22	94.674	106.92	94.399	103.19	100.53	103.27	103.8	106	97.228	109.49	104.35	102.74	99.795	104.15	110.35	112.27	108.06	107.42	106.64	108.37	102.06	111.41	108.97	107.12	104.27	103.93	103.95	103.17	101.17	109.23	97.993	108.03	104.56	103.21	111.98	99.385	106.46	100.99	101.44
106.37	111.17	93.895	105.34	110.66	111.03	109.99	103.2	104.02	110.88	111.19	111.3	96.767	109.56	106.83	103.24	104.69	108.55	100.07	104.93	109.79	121.81	99.452	111.44	108.21	103.17	110.88	120.52	98.954	97.588	106.07	104.42	106.79	110.66	103.12	104.05	110.92	103.74	104.39	111.49	112.48	108.55	99.102	113.27	103.41	108.22	100.44	100.89	113.7	105.36
96.351	106.24	101.11	88.209	96.439	103.42	101	95.953	90.049	97.17	100.26	99.358	92.42	103.57	110.5	95.933	97.824	90.519	99.18	91.78	100.63	84.879	96.041	96.209	93.55	95.947	99.76	93.871	100.31	102.36	106.37	94.651	102.08	96.941	100.63	103.95	96.375	102.88	96.501	95.279	97.538	93.686	102.54	99.908	105.9	101.49	102.6	99.281	102.55	87.324
100.04	100.59	93.954	113.74	95.114	96.475	103.26	99.294	100.92	101.95	95.442	103.13	112.51	97.379	103.56	102.27	94.142	97.622	98.853	95.613	96.202	108.81	99.091	91.797	91.445	96.996	98.833	97.188	93.435	96.839	95.465	97.343	101.93	94.754	91.232	98.092	89.53	101.36	97.251	99.551	93.71	97.725	97.969	94.762	99.654	95.052	89.601	95.655	98.54	96.128
102.26	96.02	95.481	96.483	101.08	97.027	107.9	101.25	91.9	90.28	90.119	98.97	99.956	94.655	92.089	99.049	101.74	90.746	100.77	98.09	102.82	108.12	95.182	100.87	99.011	97.93	100.24	103.98	91.683	98.355	98.219	94.259	105.11	101.6	104.87	95.802	101.65	91.269	99.403	99.38	91.245	90.784	99.173	101.28	95.848	101.82	99.344	99.354	96.274	104.2
91.83	89.141	98.613	100.65	107.68	104.05	97.442	94.929	92.851	98.277	96.259	96.651	98.391	94.738	92.73	95.253	100.1	98.796	99.875	96.839	101.25	97.78	97.381	99.687	96.387	94.688	92.643	94.197	104.47	98.416	100.29	98.327	97.866	102.16	98.872	100.21	100.27	97.333	97.552	93.617	99.466	107.87	97.723	96.942	94.21	103.67	100.08	101.51	89.224	101.96
111.88	96.277	96.234	107.39	107.96	102.37	110.65	109.56	111.66	100.79	100.67	107.8	112.24	105.4	98.35	101.87	116.77	109.07	108.34	113.06	104.49	101.11	107.37	103.32	106.31	106.61	106.81	109.58	109.06	105.66	110.95	107.73	97.825	106.38	101.17	102.17	109.87	97.108	106.66	103.76	105.01	100.63	111.07	111.05	104.83	101.2	110.22	107.71	105.53	104.51
119.34	108.39	103.42	100.53	111.33	109.9	115.48	105.68	115.61	112.44	108.68	114.42	106.67	105.71	115.86	99.06	106.89	110.36	106.22	99.919	117.11	109.61	110.35	110.83	103.99	108.76	106.41	102.73	105.17	105.44	106.77	109.85	110.44	116.34	101.3	110.89	115.32	107.2	101.54	111.59	96.134	110.05	98.157	99.69	111.52	106.55	101.16	108.34	116.28	109.05
110.98	99.811	108.17	101.27	106.89	102.45	116.36	105.71	110.32	96.687	117.69	106.76	115.17	109.01	112.84	105.51	107.85	108.65	105.3	101.88	108.61	105.21	107.12	106.47	99.283	113.97	110.28	105.93	101.65	113.44	101.08	112.7	111.88	109.42	103.6	115.31	104.37	104.49	102.22	96.541	101.77	111.37	103	107.39	109.17	96.909	102.72	112.94	109.36	110.47
103.27	98.642	100.86	94.699	106.67	106.66	99.829	97.959	100.48	102.76	99.545	105.38	103.47	103.84	97.932	101.42	97.789	93.945	105.1	98.988	89.069	102.3	99.17	101.7	101.57	103.02	95.273	93.228	108.66	91.698	92.509	104.87	100.95	101.39	101.08	98.937	108.84	101.72	110.13	104.12	91.849	95.708	99.934	97.205	101.81	101.26	108.46	95.962	87.908	98.912
109.03	107.57	110.54	113.46	104.39	114.01	105.15	101.7	106.01	102.1	108.28	111.7	106.52	106.67	112.24	109.28	110.85	101.87	111.92	105.93	108.91	112.34	108.27	109.41	107.83	115.38	106.02	96.308	102.67	108.52	104.38	112.51	109.8	112.12	106.22	110.32	108.34	109.2	107.86	107.99	111.06	107.63	104.21	112.84	112.42	102.95	105.83	105.16	112.98	112.65
108.35	110.47	112.9	102.95	110.27	111.33	109.04	106.98	107	106.96	108.98	119.03	101.61	107.45	112.28	112.61	101.76	104.91	104.42	100.42	113.93	109.37	100.9	99.252	116.21	109.7	99.425	99.19	104.39	105.27	101.94	104.76	104.4	99.794	104.16	96.72	111.65	113.25	109.25	104.19	110.41	107.92	103.59	110.62	116.21	110.51	110.93	110.97	111.27	109.65
101.61	105.44	104.04	117.64	101.9	103.13	106.77	118.02	108.46	101.55	106.71	97.027	110.12	108.81	111.28	102.34	110.68	106.14	110.19	103.12	113.24	109.22	109.54	107.16	106.87	109.65	109.31	108.64	107.55	105.71	110.48	111.04	107.27	110.15	111.39	115.52	108.05	109.5	110.74	111.73	103.9	108.88	105.06	117.43	109.32	100.02	111.28	111.49	106.37	108.91
98.516	101.53	102.25	105.3	95.035	101.01	103.39	103.89	98.323	107.33	99.002	89.869	97.947	97.059	104.1	98.807	96.455	100.66	93.509	99.682	102.91	101.83	105.61	101.24	98.61	99.689	98.18	99.431	96.999	96.696	99.296	100.64	98.997	92.83	92.798	111.15	98.326	102.48	105.3	100.21	96.465	93.769	103.51	101.48	101.89	93.984	100.58	98.975	88.901	104.83
103.52	111.5	104.66	102.6	104.59	105.83	108.19	101.53	104.16	100.93	104.6	101.84	103.56	104.26	107.41	112.37	103.4	98.119	112.88	106.09	106.14	101.46	109.44	113.58	110.66	102.76	99.329	101.29	99.179	92.739	102.9	102.04	106.72	110.38	105.96	104.14	103.77	114.11	98.474	98.67	101.88	110.19	108.23	101.79	105.54	108.03	105.45	106.04	105.17	110.62
113.25	106.92	108.99	112.86	112.33	107.47	104.84	107.71	113.71	120.35	106.9	107.09	106.88	104.73	101.59	105.76	104.51	109.21	111.33	98.083	106.22	110.68	106.11	108.92	101.36	112.09	103.24	102.95	109.33	107.66	105.81	110.85	109.36	107.7	95.287	109.68	106.58	113.94	112.57	110.27	111.73	110.26	113.6	106.52	102.24	106.44	117.93	107.37	107.48	114.32
103.43	103.57	112.25	109.28	105	108.95	110.04	114.27	114.55	104.76	104.37	113.55	112.32	111.17	107.8	114.25	99.108	113.89	103.55	106.73	98.406	97.314	107	101.69	99.65	95.205	104.92	103.1	112.48	109.79	105.8	104.58	109.09	110.05	101.41	105.8	110.11	105.4	103.41	97.78	104.98	105.41	102.21	105.33	108.37	96.58	108.18	108.62	115.29	100.62
105.11	110.14	101.61	99.914	103.36	102.56	108.52	105.49	108.86	106.44	99.923	108.91	110.5	109.74	104.59	112.82	110.46	106.34	104.88	107.6	104.03	102.84	106.6	113.21	99.952	106.11	109.51	104.76	106.65	104.49	106.44	107.84	109.41	106.63	107.34	105.65	102.45	105.79	105.4	111.74	105.16	109.16	99.867	111.86	110.71	113.4	106.97	102.19	113.7	108.79
110.38	102.48	102.1	113.06	102.73	106.83	97.783	98.844	105.19	94.742	113.44	108.35	108.62	100.82	105.46	117.15	104.6	103.05	107.11	101.1	107.41	109.18	95.721	106.37	114.98	104.01	99.744	106.5	107.29	100.15	107.14	106.64	119.99	106.12	104.83	105.28	112.68	105.39	107.87	107.89	105.48	110.19	109.21	103.42	107.22	108.97	98.783	110.75	103.48	112.12
96.404	98.687	97.824	87.498	93.674	101.34	101.68	99.958	106.29	97.738	92.994	105.07	103.75	94.754	102.73	96.104	97.349	97.251	99.119	96.393	103.19	94.544	104.49	98.739	101.38	106.32	91.772	92.119	93.892	95.56	96.368	98.479	96.052	89.356	96.945	90.733	106.63	94.814	98.616	97.114	95.424	98.788	95.156	107.11	95.61	96.384	92.979	96.335	98.682	91.751
101.43	103.19	110.35	107.82	101.31	111.05	105.61	100.47	108.8	110.31	108.48	112.19	112.82	110.54	115.14	94.972	105.89	113.09	102.26	112.55	107.85	104.21	110.75	109.48	115.26	106.07	110.11	100.89	108.61	109.1	114.41	108.32	102.1	107.1	115.19	104.62	103.41	97.171	110.41	102.87	107.41	110.81	111.65	103.51	103.59	105.41	108.89	107.44	100.79	107.26
102.57	105.84	101.22	90.935	98.29	96.839	102.63	105.97	103.92	107.24	100.5	96.842	102.3	90.203	107.63	106.25	97.742	98.811	101.12	101.37	112.14	99.806	99.775	104.6	101.93	98.967	99.851	98.548	99.784	97.786	100.73	104.51	99.344	103.53	102.32	101.05	89.186	97.315	95.886	93.07	108.33	95.146	111.16	105.57	108.21	101.65	96.323	109.77	99.237	100.69
114.49	105.13	108.97	103.23	111.69	113.22	105.66	109.06	106.58	107.02	108.97	113.57	98.987	105.51	107.76	109.07	111.19	105.52	92.714	102.97	112.33	107.68	104.82	108.61	116.61	109.55	105.57	120.66	100.52	106.37	110.16	107.35	104.06	108.01	104.25	107.6	108.45	106.65	102.26	110.79	107.93	115.75	102.78	100.81	106.47	102.16	99.435	108.51	111.41	101.93
109.19	97.999	107.04	112.02	106.97	101.13	98.494	101.63	103.94	106.38	108.46	102.89	106.54	101.82	113.73	99.404	98.182	104.87	107.24	106.53	95.643	110.49	105.63	109.63	104.54	110.64	108.24	104.52	113.42	110.72	116.2	109.93	103.54	106.08	102.73	107.33	112.48	106.2	104.65	103.02	106.54	107.47	98.826	104.03	105.57	107.26	100.05	105.16	104.15	109.98
100.82	99.972	117.34	97.641	97.684	109.93	103.67	104.12	105	112.27	108.78	109.79	109.86	106.75	109.25	109.32	100.49	102.71	97.232	109.46	112.12	104.81	106.44	106.84	105.11	105.2	106.98	98.363	114.69	101.16	98.095	103.2	110.94	110.49	105.97	102.78	104.45	114.34	104.74	104.77	113.9	99.591	94.519	106.12	109.61	101.06	110.97	111.39	109.69	106.62
105.33	104.21	98.351	110.54	111.48	104.11	102.45	116.84	116.11	109.89	106.97	118.15	108.83	113.88	99.368	118.96	106.38	105.51	113.72	118.08	112.99	104.23	108.35	112.7	107.92	105.6	103.39	108.51	109.5	104.93	107.3	106.43	104.41	106.29	108.42	101.25	111.22	104.61	115.76	114.41	115.53	105.06	112.8	119.6	103.36	108	111.66	118.62	113.07	112.13
101.01	104.35	98.366	96.552	91.516	106.79	99.805	92.163	105.59	85.796	101.89	94.161	101.66	100.01	102.84	96.441	103.33	98.768	93.893	101.41	100.61	98.31	105.78	97.408	99.717	103.78	106.68	96.543	95.054	99.475	98.111	101.34	92.136	89.48	94.792	96.237	93.76	87.732	103.19	94.523	95.591	99.185	98.614	92.309	98.96	106.11	102	107.91	89.717	92.328
98.894	93.095	96.365	97.707	95.354	102.97	99.495	99.761	105.07	107.02	102.34	99.501	103.85	102.01	108.25	92.583	100.3	98.682	95.544	98.829	98.504	91.903	95.709	100.49	96.713	95.602	101.81	94.961	93.427	99.939	96.7	107.42	94.609	99.005	99.13	96.573	99.996	103.87	92.565	96.001	100.24	93.633	95.417	101.09	96.414	103.31	96.683	98.02	98.119	102.23
103.16	111.28	102.7	100.82	98.176	101.75	109.32	104.29	107.51	109.29	92.468	93.137	106.37	102.21	99.123	94.763	106.85	110.31	108.12	106.95	110.02	108.51	113.86	100.26	108.95	117.23	114.61	106.86	102.92	102.47	109.3	102.89	110.88	102.7	104.15	108.36	105.54	109.43	101.52	99.573	104.63	111.56	105.37	105.44	102.86	112.48	99.358	101.22	112.19	104.3
106.93	100.24	112.18	108.24	109.97	107.45	116.85	106.35	108.1	108.27	110.12	114.74	109.5	108.69	111.54	108.61	105.98	110.42	115.95	100.44	111.25	106.94	108.8	118.65	117.6	111.55	115.21	110.24	102.13	105.56	114.61	111.67	109.33	108.94	105.59	104.21	101.95	115.94	112.15	110.98	107.42	101.94	115.26	111.9	108.39	108.1	111.83	113.88	115.28	109.83
107.45	111.72	107.29	105.1	108.51	102.01	105.6	100.41	109.77	108	111.63	113.15	100.85	103.81	107.06	96.418	103.31	102.6	110.25	103.06	110.83	105.02	104.28	95.692	106.8	106.96	106.83	113.31	100.32	99.463	107.4	100.74	105.11	101.08	100.3	101.2	101.9	110.52	115.28	104.14	110.96	105.84	109.35	104.61	103	108.85	113.46	102.97	110.96	101.54
119.19	106.87	102.27	117.47	116.49	108.56	113.06	113.33	111.81	108.25	118.28	105.06	110.99	102.3	107.89	121.01	105.81	108.81	109.34	108.07	111.49	102.28	108.08	107.62	102.83	112.23	112.89	108.96	112.11	110.74	105.47	107.87	107.27	111.19	108.59	100.88	116.61	103.3	113.35	103.27	110.09	103.81	111.02	109.6	107.68	103.09	112.43	105.8	105.2	112.37
105.79	99.914	104.82	101.81	106.32	111.07	107.99	113.07	103.15	103.27	111.89	101.98	107.35	108.02	100.99	109.61	108.7	102.6	112.48	101.47	103.75	112.01	99.673	110.02	110.12	107.25	104.52	109.31	101.74	116.75	101.01	111.17	123.28	108.81	109.15	102.69	104.34	111.53	117.61	116.97	101.14	111.34	111.68	117.11	108.47	104.41	116.52	105.48	107.65	107.35
104.31	95.826	101.82	107.58	104.55	99.613	106.48	103.74	101.82	115.85	104.2	106.72	104.31	100.64	104.07	111.72	103.2	107.44	111.63	111.61	104.12	100.87	107.09	98.989	103.94	99.438	104.51	115.03	104.03	109.01	98.814	105.03	94.312	108.7	111.16	104.97	102.16	101.19	107.69	105.72	102.39	104.89	119.62	104.46	105.27	102.41	104.52	111.96	103.25	108.85
113.64	106.93	103.3	109.4	110.28	102.97	98.847	109.47	100.11	106.83	112.45	94.661	108.69	101.36	108.51	106.18	105.14	101.46	106.31	101.95	96.827	105.85	102.61	105.35	101.68	106.27	103.21	113.21	103.79	105.43	102.75	99.963	111.94	106.41	106.28	107.29	110.31	104.96	108.91	108.27	106.74	111.12	110.21	101.22	111.14	107.31	99.917	113.62	98.964	113.68
100.42	102.72	94.763	104.77	100.41	96.97	97.919	102.72	108.7	105.39	105.01	101.1	105.36	102.12	98.679	97.945	87.331	100.79	98.985	92.514	97.303	112.25	95.879	97.431	94.144	100.37	100.63	98.083	103.15	103.5	89.591	95.723	99.543	100.26	89.08	99.601	96.613	97.571	100.49	93.155	102.85	96.013	110.67	100.23	107.77	97.623	96.445	99.712	97.025	101.94
109.27	104.26	110.57	97.512	100.67	114.06	105.18	99.007	110.74	111.29	111.85	113.4	112.31	106.6	103.31	106.21	95.589	112.34	107.03	108.46	100.8	102.74	101.68	102.1	106.43	111.32	105.57	114.66	106.77	105.22	100.67	103.01	103.72	108.85	106.95	108.85	106.72	107.23	104.47	100.41	109.43	102.13	106.79	96.014	108.06	119.26	101.4	110.9	97.501	100.17
90.553	97.618	102.9	96.429	102.39	100.59	103.75	105.91	101.31	99.117	96.187	94.024	100.65	103.83	97.157	107.97	105.79	97.546	103.43	98.509	100.38	102.66	102.65	93.284	98.435	94.799	100.36	101.31	98.475	97.409	98.684	98.412	99.122	102.99	86.812	92.187	101.43	103.99	98.088	107.72	98.477	92.444	106.19	100.38	99.631	105.33	98.098	103.02	99.167	108.91
120.31	110.3	112.16	107.92	102.23	103.67	105.58	106.46	107.69	112.7	107.32	114.69	110.37	111.98	108.44	115.96	109.69	110.5	104.92	111.09	116.67	106.18	112.1	119.76	122.79	113.47	108.91	106.96	104.83	107.22	102.02	108.5	102.52	112.88	110.54	103.33	115.66	103.8	110.2	110.8	114.72	108.56	106.97	115.31	103.42	110.76	110.94	108.99	112.59	114.99
108.16	114.34	114.09	107.72	104.79	106.2	105.66	106.65	112.04	116.94	110.98	110.71	101.22	104.85	106.78	110.76	99.439	114.56	115.23	107.2	100.88	103.34	109.05	112.17	111.03	106.08	100.57	107.03	108.07	108.26	101.72	99.997	109.11	103.74	109.58	121.68	112.69	99.923	105.22	106.85	113.44	114.62	108.1	107.91	112.62	108.63	113.55	111.06	118.5	109.07
108.66	101.91	111.14	105.8	104.15	110.11	112.85	111.14	112.59	117.28	110.94	104.5	102.87	109.36	111.23	106	106.83	110.92	111.01	104.78	107.72	103.68	110.9	105.83	111.41	109	102.85	106.15	103.73	93.916	106.02	108.01	109.15	107.58	107.84	108.27	98.482	113.11	116.53	110.16	111.57	102.39	104.29	110.44	122.86	118.63	115.56	102.53	101.42	86.925
98.521	101.4	98.636	101.18	104.55	90.367	98.152	97.495	92.605	94.364	89.651	103.37	96.574	102.44	99.801	96.925	94.147	108.89	107.04	105.52	105.29	95.587	96.648	104.78	97.302	94.063	93.996	102.78	96.692	101.36	101.37	106.98	99.232	98.258	107.36	99.706	109.32	100.47	92.51	102.96	95.48	97.843	100.73	103.64	103.17	92.896	91.876	106.14	104.33	104.44
98.89	112.37	103.85	97.46	105.94	104.93	110.2	106.48	101.56	106.2	108.87	109.4	117.24	100.79	107.09	115.32	101.97	99.091	107.82	102.21	102.58	101.48	118.23	106.07	98.669	108.78	107.02	93.978	108.1	114.75	100.28	110.8	110.12	110.6	107.87	104.9	112.41	107.61	109.88	105.65	108.28	106.02	98.169	103.46	110	103.83	115.35	99.443	96.822	103.9
115.27	110.76	111.2	106.62	110.52	95.141	115.31	108.41	112.42	99.734	103.01	104.89	112.67	104.49	107.74	103.27	112.84	107.47	112.5	107.6	108.45	105.75	109.31	110.98	111.59	110.53	104.63	107.92	107.09	95.092	114.33	101.74	106.59	106.04	104.22	106.12	108.27	98.207	108.69	102.12	108.63	103.15	108.29	100.47	111.94	107.75	108.2	113.3	107.76	99.63
105.39	112.8	108.94	112.29	110.77	108.9	107.59	101.37	105.59	108.29	104.23	106.18	114.16	104.44	109.98	106.64	109.98	112.36	111.14	109.49	108.08	103.36	104.17	104.24	105.47	104.58	115.5	113.43	106.07	106.99	104.99	113.81	105.79	105.84	106.68	108.96	106.87	105.07	116.72	110.72	108.39	112	110.4	108.41	109.63	118.31	106.31	106.39	109.59	107.17
112.57	108.11	103.43	113.19	109.93	109.07	106.25	104.62	103.8	104.55	100.17	108.13	104.09	105.37	106.59	112.25	102.13	96.274	111.77	101.41	110.89	101.72	108.29	105.56	113.23	101.77	115.28	106.09	111.06	106.77	97.015	97.944	100.33	107.43	100.2	98.744	105.98	110.43	97.376	108.69	112.82	110.58	115.1	104.38	100.15	110.45	101.88	105.71	103.63	109.89
102.8	104.29	94.434	107.99	105.85	104.5	103.84	106.4	103.57	96.108	102.33	92.573	110.26	101.59	107.73	101.61	97.827	100.46	100.69	96.447	89.975	102.34	111.29	95.249	103.15	88.94	100.71	93.443	91.678	102.01	95.404	95.987	98.439	100.53	102.13	100.55	100.63	94.973	98.065	103.4	99.022	100.07	103.16	95.497	96.244	100.88	109.2	98.273	106.91	98.955
103.81	110.12	106.31	110.36	99.648	100.73	103.18	111.73	114.77	113.72	114.53	103.18	104.07	111.29	105.8	106.74	105.42	108.75	106.85	109.48	99.645	94.804	101.35	96.711	109.52	98.781	106.61	103.41	96.913	108.12	101.92	118.91	110.85	109.34	110.21	110.31	111.34	103.91	107.35	112.07	104.89	104.09	115.12	106.17	109.42	105.26	105.66	107.29	108.04	99.062
118.02	119.43	108.53	105.22	114.85	108	110	117.65	102.09	111.08	114.72	112.67	108.48	115.53	116.61	111.56	111.89	110.88	114.17	110.83	109.81	116.99	117.15	104.29	110.49	110.92	108.62	115	109.18	110.43	99.501	112.53	117.01	119.99	108.42	113.65	121.44	112.54	109.45	110.18	109.3	112.11	112.38	115.6	113.92	117.2	111.26	111.09	110.98	114.3
108.73	104.14	106.51	107.21	97.521	114.67	98.309	109.26	111.8	102.41	104.72	111.14	107.58	97.658	97.77	97.594	107.24	116.24	107	100.35	99.481	104.89	110.27	110.34	107.36	110.15	106.97	103.66	99.957	93.868	114.2	92.086	104.7	110.35	97.355	104.67	112.18	105.59	111.74	101.74	107.72	108.11	105.11	98.935	107.34	103.81	116.14	106.24	104.22	99.002
103.39	100.96	91.037	90.187	109.4	93.481	97.578	96.114	101.1	93.826	98.028	98.018	94.03	96.578	99.111	94.325	100.59	99.698	92.138	96.165	98.573	99.951	90.887	101.26	99.582	101.42	100.24	101.79	97.441	91.915	103.93	98.095	99.405	93.557	97.665	101.36	103.75	99.243	98.783	104.08	90.486	99.145	95.63	96.386	105.91	99.585	97.501	91.686	97.092	105.12
109.82	107.19	102.5	107.04	106.99	109.09	105.92	106.91	95.514	99.358	106.64	108.15	109.68	104.68	104.45	104.66	98.387	104.09	100.64	103.82	111.38	103.19	109.84	102.99	112.02	102.98	102.25	110.45	106.59	115.23	108.89	104.96	106.63	102.63	99.588	114.43	101.62	107.01	107.67	101.71	105.2	107.35	102.1	106.46	118.13	107.08	110.68	117.48	101.08	97.797
109.43	110.7	113.42	113.54	113.18	103.9	109.88	99.431	104.9	108.19	113.17	111.1	112.12	108.51	104.24	104.83	111.77	104.91	106.83	113.8	99.174	114.21	109.17	109.98	97.692	109.05	105.8	106.49	103.35	119	110.51	104.29	107.4	106.19	114.95	104.23	103.93	104.63	109.71	105.24	108.56	108.57	97.943	104.52	99.059	107.31	97.986	115.56	104.32	113.02
101.7	105.16	117.25	108.31	106.31	96.754	104.59	107.76	96.974	106.4	107.39	100.49	113.02	102.26	108.52	108.44	112.71	110.26	102.35	103.86	116.68	110.05	103.82	106.89	107.62	120.67	114.12	109.2	102.19	114.46	109.71	105.07	108.88	111.74	120.72	111.58	101.21	115.33	108.41	101.21	101.62	116.54	113.8	119.3	103.31	112.98	108.29	101.16	95.559	114.55
109.58	108.67	107.66	103.98	107.78	105.1	113.74	120.22	116.01	104.84	106.83	106.73	113.39	115.58	102.43	99.559	121.61	106.44	109.48	108.36	105.37	106.92	115.59	114.1	104.9	106.05	106.13	107.74	94.497	106.45	108.63	108.15	112.09	105.49	109.55	114.93	106.9	119.14	107.54	110.73	119	111.48	111.02	104.96	117.39	110.57	115.28	112.38	102.7	112.74
109.56	104.58	112.52	102.16	117.44	111.15	108.98	102.96	102.93	100.89	102.28	100.55	111.7	112.65	104.61	111.34	104.78	106.7	112.47	97.33	103.2	105.61	97.662	96.767	102.46	111.19	109.91	107.58	99.774	109.46	109.38	110.58	110.04	106.66	100.16	110.75	104.02	102	106.86	100.61	104.91	97.802	111.5	106.45	104.52	101.33	107.5	110.49	111.76	104.62
118.41	103.74	113.37	114.1	124.87	111.86	112.99	113.14	112.2	116.21	104.28	112.19	115.36	112.3	113.49	108.61	116.09	117.33	115.85	114.2	107.12	98.348	109.78	113.32	105.46	122.32	111.53	110.66	104.61	114.39	109.88	105.13	105.19	110.26	114.58	113.96	109.43	102.22	108.01	104.84	112.54	107.25	111.22	106.26	110.84	110.41	110.62	109.09	106.43	111.48
109.63	111.32	115.64	107.55	105.2	117.19	103.3	106.08	111.1	110.49	109.27	111.76	115.34	112.17	107.85	109.35	107.01	109.62	112.64	105.57	111.22	111.7	109.54	103.61	114.89	113.43	113.81	114.98	114.98	102.72	112.23	99.148	114.95	119.99	100.02	105.83	102.69	108.52	103.42	111.97	109.96	110.69	111.96	108.42	112.07	108.66	111.88	107.45	103.54	104.68
103.66	97.185	107.03	103.54	112.27	109.52	116.2	101.91	100.6	104.54	104.41	97.432	112.13	111.99	97.372	105.13	106.65	102.7	112.45	98.048	106.31	105.87	105.38	100.06	108.99	106.32	113.68	103.96	106.17	100.53	101.5	104.13	114.52	101.81	103.39	103.89	111.1	110.66	108.4	101.89	95.923	103.93	107.8	106.35	105.03	104.89	103.22	102.57	105.17	101.35
105.18	113.41	99.615	115.21	101.73	101.52	113.06	106.61	103.8	107.73	109.95	101.64	107	101.83	111.48	105.95	106.99	104.99	107.02	96.764	110.01	106.62	101.06	107.16	113.02	110.26	99.144	108.53	110.12	105.2	110.84	120.32	100.99	106.06	100.12	106.28	101.67	102.42	105.42	108.09	103.14	107.03	107.79	92.316	107.86	112.65	106.15	105.66	97.251	111.69
98.023	103.27	98.529	102.93	99.898	100.6	105.86	105.58	98.367	105.66	104.41	104.7	99.646	102.74	103.45	99.332	109.28	91.811	106.72	101.39	105.4	110.64	98.858	98.141	95.898	94.993	99.088	104.64	109.27	93.706	103.31	99.807	104.28	97.972	104.75	101.95	96.071	103.89	104.36	97.004	89.788	104.01	103.43	98.154	109.87	100.17	104.37	112.73	103.8	102.36
105.14	107.24	105.18	95.149	102.53	105.1	103.92	106.36	103.48	104.19	104.91	97.414	105.45	98.302	117.46	108.96	104.55	108.91	106.99	103.63	106.47	93.042	103.82	106.29	107.7	108.03	117.2	115.61	104.67	103.97	116.16	103.34	104.66	104.22	100.42	111.05	101.63	107.02	109.69	106.47	104.8	100.78	95.04	107.87	106.85	97.868	100.47	98.46	109.72	110.11
110.11	95.998	101.81	103.72	112.24	112.45	104.59	107.97	103.58	97.89	98.991	108.98	106.3	106.61	104.33	109.07	111.27	113.48	113.88	102.25	105.88	106.76	104.3	109.16	107.68	104.24	112.9	103.8	108.56	108.61	108.16	114.6	111.08	113.7	106.29	101.72	105.52	109.12	110.75	111.63	102.77	109.1	111.46	111.33	105.89	110.38	114.4	116.86	107.61	92.708
106.66	102.42	107.07	100.56	104.93	113	111.18	107.3	114.01	106.04	107.14	111.37	101.92	108.83	106.19	98.762	108.25	108.97	109.04	105.48	110.71	108.7	106.87	110.01	113.46	102.81	100.12	107.85	110.07	102.73	106.69	110.59	107.08	111.62	104.99	106.55	103.98	107.69	113	115.54	111.58	108.93	105.16	111.52	111.1	105.36	109.26	108.29	105.8	109.26
108.52	109.72	108.79	111.16	110.09	103.69	111.26	105.47	104.79	105.86	110.97	107.92	120.78	106.29	113.79	117.18	105.35	108.85	107.77	107.48	113.46	105.06	110.62	107.73	108.86	108.86	99.202	105.72	114.17	104.23	105.57	105.4	104.83	105.24	109.02	106.07	120.22	109.73	109.28	113.72	108.19	109.68	106.35	104.53	109.77	107.2	105.24	101.41	109.26	103.77
102.08	94.468	96.347	93.092	109.41	88.748	103.09	97.754	86.4	95.076	98.196	101.94	106.2	103.35	95.055	102.14	104.73	92.295	89.964	102.32	100.8	100.66	101.16	101.44	98.091	93.258	90.929	99.998	107	98.578	101.67	101.17	96.011	98.599	95.391	99.909	95.057	101.13	90.628	102.23	101.15	100.88	104.62	99.21	104.07	96.237	104.78	99.526	112.76	102.35
102.73	103.66	101.09	107.76	110.54	102.33	104.12	105.36	102.85	100.32	107.91	110.37	101.42	103.93	110.73	108.16	107.41	115.42	104.04	112.05	99.014	107.77	103.64	111.34	113.61	103.39	107.77	106.14	103.04	105.07	110.64	105.89	106.44	106.37	116.46	110.93	104.93	101.33	105.39	112.45	102.33	109.33	107.4	103.36	109.88	104.78	107.26	106.9	112.24	97.252
108.82	109.07	100.66	104.16	116.52	106.35	112.91	101.98	110.19	106.02	101.81	101.31	107.71	102.09	111.63	101.55	117.24	102.54	105.71	109.35	104.95	111.2	98.932	112.86	108.87	103.24	111.02	109.08	107.96	100.51	98.732	102.85	110.22	111.11	107.19	104.29	109.36	100.9	102.46	104.69	110.77	110.71	102.81	102.24	101.52	113.62	108.06	100.9	104.56	102.9
112.81	105.07	103.07	106.38	106.46	99.684	106.35	108.91	104.9	97.939	113.53	116.93	97.304	107.71	104.13	100.22	104.32	109.69	100.09	108.57	101.04	107.82	100.38	112.6	94.534	103.26	94.959	100.4	100.74	101.48	112.67	98.898	111.88	104.25	100.9	104.78	99.388	106.89	100.54	98.732	109.24	99.837	107.83	113.08	106.4	98.442	102.39	107.46	110.27	104.06
99.867	110.19	104.43	92.151	106.94	107.29	103.7	111.85	102.84	110.37	110.79	110.95	100.1	111.69	107.27	101.19	102.34	102.29	103.81	106.64	105.54	108.96	105.63	97.691	117.81	106.95	107.85	111.19	106.91	108.81	108.81	102.36	107.08	108.51	99.808	111.71	113.37	105.2	112.97	107.05	113.21	106.6	106.27	115.46	107.44	101.33	110.45	107.95	102.2	98.32
107.3	107.67	100.31	96.33	93.669	97.294	91.915	99.976	98.859	101.98	95.18	102.65	99.144	98.545	96.906	97.987	103.74	105.31	97.359	99.059	99.397	99.312	88.681	96.078	97.956	101.45	95.529	109.02	101.93	98.526	91.949	92.888	95.352	106.46	105.71	101.01	100.38	100.12	87.673	104.6	104.75	98.907	91.571	101.09	96.388	96.498	99.035	104.46	97.085	97.169
109.93	109.41	105.19	102.53	112.13	114.6	99.767	112.95	109.99	106.55	109.79	105.42	112.31	116.24	105.87	115.59	101.01	114.87	98.869	106.45	104.61	115.24	101.72	122.08	114.81	113.62	109.15	104.32	98.863	118.17	108.16	113.03	108.45	110.18	104.34	95.252	103.16	106.15	108.02	102.55	104.65	102.82	108.08	114.39	109.57	105.37	106.03	107.46	103.22	108.25
105.21	110.17	101.28	102.61	100.82	105.55	105.07	103.88	96.656	107.52	102.54	113.6	107.37	107.7	99.825	94.129	109.44	108.69	103.63	105.38	101.45	105.32	108.32	107.81	99.356	106.46	113.52	105.35	108.26	98.659	102.08	112.24	103.9	103.45	103.85	108.46	103.66	110.13	109.98	107.49	97.797	109.55	105.15	107.13	97.257	111.86	103.93	103.95	100.73	108.67
100.14	96.83	100.82	101.94	98.03	100.62	102.07	93.251	93.95	96.704	103.32	101.21	95.862	106.17	92.968	97.541	94.875	92.926	92.946	99.548	103.26	100.31	93.884	97.486	98.675	99.197	102.47	91.916	98.199	99.528	90.484	94.119	96.538	94.671	87.821	98.097	90.879	99.213	101.44	88.85	106.46	101.6	99.663	96.184	96.336	96.828	99.099	90.274	100.26	98.48
102.08	107.09	110.63	108.45	99.404	102.26	102.62	95.478	106.69	109.84	109.04	118.33	104.58	113.48	104.94	114.62	110.32	102.5	103.55	114.76	117.21	111.7	114.89	111.05	105.92	105.13	116.5	106.95	105.67	111.96	106.5	107.78	105.38	106.22	115.24	109.08	112.38	100.65	99.154	112.73	112.39	102.15	105.67	104.64	112.7	107.58	105.56	98.479	104.26	118.01
101.66	109.46	106.37	101.08	110.4	117.43	104.88	109.53	109.25	113.76	106.95	114.57	107.01	98.923	109.64	106.85	105.54	106.5	97.406	104.97	105.74	106.93	111.78	114.01	100.01	105.93	102.66	117.39	109.84	104.38	107.73	100.83	102.37	110.61	107.2	107.9	106.45	113.79	117.64	105.71	112.63	106.97	116.74	103.56	105.31	112.14	112.73	112.55	108.47	116.14
98.81	92.666	97.62	99.036	93.682	92.264	96.089	103.58	99.398	94.452	98.024	97.07	95.25	101.54	95.374	92.658	107.87	98.607	106.1	93.78	106.28	104.49	105.87	94.414	102.08	88.243	100.52	99.056	101.26	96.96	101.58	102.66	102.09	97.4	92.192	88.562	97.658	95.751	100.56	100.75	96.889	97.794	100.37	97.021	102.39	95.958	95.974	104.79	107.83	94.525
116.49	105.05	111.36	103.48	112.29	109.68	95.602	106.34	109.54	106.34	109.86	103.57	108.1	114.05	104.39	96.445	107.26	104.37	108.2	104.74	110.66	106.53	95.163	112.22	104.3	110.17	103.2	116.8	112.87	113.29	97.485	111.83	99.291	104.36	99.799	104.11	109.13	105.39	110.7	100.05	101.35	111.54	111.1	101.41	112.49	108.43	102.06	104.6	98.465	99.184
99.326	99.668	103.29	109.79	105.91	97.208	104.92	104.34	110.94	103.39	106.73	107.32	104.18	114.37	105.19	108.76	105.76	107.54	102.57	111.05	109.46	101.54	101.72	101.27	104.48	104.95	104.82	111.11	102.97	104.54	103.62	101.71	114.01	104.11	102.9	108.96	109.4	99.785	104.27	103.62	103.44	90.027	103.27	102.16	111.51	111.17	107.76	98.466	106.58	101.28
101.9	102.73	106.89	117.84	87.727	115.18	103.13	104.14	109.99	109.68	106.29	104.38	110.48	107.75	108.56	103.3	108.58	112.62	103.65	111.83	104.96	114.59	107.86	101.48	109.71	101.7	107.22	113.85	109.08	100.14	104.33	105.84	104.09	102.3	105.62	106.44	107.78	108.55	102.66	111.65	104.36	111.54	98.163	102.24	108.58	103.8	107.74	105.34	106.78	108.09
103.07	103.96	96.605	113.19	106.02	113.89	118.41	108.18	109.38	106.18	115.58	103.18	100.69	105.1	105.81	115.51	115.88	100.86	108.56	107.43	110.09	93.612	109.91	106.68	109.63	109.91	101.77	108.57	104.93	98.377	112.85	104.4	106.02	108.27	106.1	106.64	111.59	102.65	105.65	110.65	115.29	96.469	102.92	104.35	103.52	99.304	105.6	106.94	112.42	109.13
105.5	98.055	95.579	111.37	103.44	118.94	105	111.12	104.14	102.71	109.81	116.3	96.544	110.28	106.63	104.88	100.55	118.2	107.92	105.7	109.38	104.16	99.868	103.18	109.41	106.74	108.98	109.92	112.55	105.14	102.35	107.36	99.826	110.34	99.422	97.475	107.24	101.77	108.47	97.403	110.56	103.82	107.83	105.58	105.69	104.33	114.09	105.14	109.74	102.1
100.65	108.51	99.863	111.8	105.95	109.47	115.96	109.39	111.26	105.26	105.53	107.77	110.7	97.085	99.986	108.54	104.96	105.97	107.46	114.82	98.592	99.709	107.26	102.19	97.496	111.2	117.36	114.15	112.33	117.26	107.33	105.04	102.71	112.73	102.59	104.22	115.06	105.63	111.39	106.42	103.63	112.13	102.41	107.65	100.75	105.71	99.528	106.32	106.7	108.45
108.22	103.48	108.25	98.52	105.29	99.72	114.15	110.34	103.38	97.625	99.863	103.02	106.18	106.89	103.58	108.17	104.99	93.585	98.309	110.72	109.79	109.04	108.68	96.058	107.29	100.21	109.11	113.17	105.91	111.32	112.3	96.138	100.97	108.08	94.926	98.763	97.032	107.16	100.7	109.68	107.94	110.63	103.2	111.31	104.41	109.25	104.18	106.87	108.89	108.05
101.5	102.73	102.86	102.2	103.8	94.007	101.23	94.653	101.51	105.61	111.04	101.39	111.63	103.21	111.22	110.16	106.76	110.33	103.55	98.082	97.788	106.95	104.74	103.27	105.95	107.11	107.4	104.99	96.376	104.32	100.43	100.62	100.68	100.21	96.838	105.92	111.79	110.34	102.92	105.2	103.8	99.054	101.29	108.48	92.78	103.42	101.17	100.67	99.715	110.85
98.789	98.173	110.11	109.62	110.78	105.29	103.86	111.39	108.41	112.15	108.67	114.96	110.9	105.85	101.59	118.18	107.13	113.68	104.7	111.01	105.99	103.81	109.28	105.8	112.15	104.83	109.91	115.34	105.02	116.15	97.87	116.09	114.81	104.37	112.13	102.89	108.25	106.39	105.49	107.32	106.16	101.38	110.5	114.3	101	107.41	101.44	114.29	113.21	108.17
92.837	92.186	96.514	93.821	86.306	102	98.337	103.45	98.924	96.848	103.31	94.877	92.58	99.213	95.496	104.86	93.941	96.952	96.945	94.37	100.62	104.45	96.129	94.053	95.333	103.05	96.875	89.167	102.89	93.113	96.951	88.845	113	104.67	92.577	91.904	93.946	95.605	97.709	94.654	99.362	98.393	98.96	96.144	86.669	89.195	97.518	97.377	88.292	97.891
107.38	110.22	109.93	110.89	104.71	112.87	110.57	119.22	113.65	110.82	105.33	106.4	108.77	113.12	108.75	104.17	107.23	98.935	108	106.99	99.233	116.05	107.26	111.01	108.66	109.17	104.86	114.34	119.8	104.03	109.64	111.11	101.17	112.25	108.98	105.46	109.8	107.23	107.08	101.73	105.94	116.7	107.12	106.96	104.78	112.62	109.11	108.74	103.8	116.7
94.715	94.227	101.37	92.748	103.99	96.026	109.3	97.614	98.877	94.44	94.156	95.66	103.62	102.17	92.922	93.448	108.18	100.75	107.54	103.72	97.57	106.44	102.99	102.17	96.127	101.09	100.77	100.79	96.778	98.548	92.532	101.44	101.91	101.95	100.67	99.229	97.225	98.944	94.894	107.71	88.823	106.65	96.32	99.636	94.35	83.345	102.76	96.51	96.636	96.458
102.59	100.5	100.15	92.266	99.314	107.69	91.771	105.43	101.46	97.048	92.907	106.3	102.3	100.54	103.49	95.443	90.432	96.861	94.16	101.04	95.006	94.104	101.9	104.6	100.52	101.87	90.151	100.89	101.62	95.067	99.529	90.271	95.997	105.44	104.3	98.726	89.383	99.757	97.268	98.923	100.02	98.602	100.63	97.913	98.443	99.281	99.939	103.69	98.047	93.283
98.791	90.195	92.798	104.92	97.507	97.585	98.962	102.91	99.156	105.03	104.23	94.628	103.62	102.01	101.19	97.872	104.5	99.98	98.827	90.557	90.135	97.633	107.16	93.978	99.714	101.34	99.562	100.29	94.06	93.501	100.4	101.75	99.78	98.166	98.974	104.43	101.82	97.46	108.88	102.95	101.09	100.73	98.042	91.85	105.3	91.253	101.21	96.057	96.492	98.05
101.94	100.21	105.44	108.86	97.092	106.83	95.542	95.531	101.1	97.953	104.01	103.8	100.63	104.39	100.96	98.757	101.65	99.669	99.299	99.525	105.9	103.56	100.72	98.928	107.75	102.49	98.772	102.27	96.607	94.733	98.681	98.573	92.352	98.161	103.45	99.215	101.26	94.506	99.603	103.23	109.94	111.11	104.37	101.56	93.58	100.51	95.732	113.35	96.749	90.344
100.97	94.726	92.01	94.136	101.15	103.06	91.954	92.1	102.73	95.779	99.716	96.565	101.99	103.07	101.61	99.479	105.32	93.356	92.139	95.281	101.6	100.29	101.42	97.191	90.222	82.254	95.999	97.414	91.629	97.572	95.029	91.554	98.616	97.628	93.021	97.706	98.853	100.41	98.566	97.273	91.619	95.525	104.98	94.311	95.776	93.614	97.285	103.91	101.09	98.403
114.86	112.35	103.84	106.57	111.76	108.09	110.98	113.72	108.58	106.94	113.98	102.38	112.29	118.31	104.81	102.64	118.15	106.11	113	107.69	98.795	103.12	110.54	112.44	110.74	109.39	107.44	111.21	107.35	109.24	116.7	108.86	102.4	107.11	110.35	113.29	103.57	99.125	113.9	108.95	111.92	107.17	113.16	106.9	114.54	102.61	112.02	112.7	107.7	107.14
110.11	103.13	94.25	102.03	102.39	92.04	109.7	102.91	95.839	104.24	92.434	98.472	101.2	103.4	100.2	110.31	99.876	110.08	102.9	102.08	102.08	96.436	100.96	97.6	107.87	106.99	91.737	108.75	99.392	107.37	103.59	106.58	105.59	119.02	104.45	104.47	105.71	106.98	96.53	105.88	98.973	110.34	112.41	106.1	105.18	93.576	108.55	97.143	101.45	100.01
103.23	101.71	101.53	92.527	100.04	99.845	100.03	98.211	102.66	98.838	97.227	108.24	98.257	97.864	95.576	95.591	102.83	91.649	94.521	105.87	96.331	104.8	108.37	97.371	95.705	101.08	96.1	103.78	95.845	91.794	92.712	99.479	102.33	97.463	98.389	95.485	89.166	93.085	108.88	95.282	101.08	101.66	94.115	97.604	99.39	97.126	93.907	90.846	107.52	100.1
98.577	102.98	88.734	99.16	97.869	98.312	100.23	97.222	91.516	100.57	99.155	98.839	104.24	99.016	93.718	106.09	93.702	92.372	97.56	100.68	93.819	97.929	100.84	106	94.303	91.609	102.4	97.402	96.725	100.23	100.09	89.329	103.81	93.751	97.6	105.33	101.67	103.96	96.854	99.656	94.095	99.55	100.02	99.739	97.092	97.505	96.443	96.888	100.92	103.19
101.97	104.71	103.32	104.44	98.799	101.57	99.551	109.39	110.15	97.77	110.73	103.71	98.789	108.86	102.54	105.02	105.16	101.45	111.28	114.48	103.56	108.06	106.84	110.97	102.03	94.399	109.29	103.89	111.91	107.95	100.19	105.36	111.89	110.68	112.09	107.67	104.74	101.87	107.38	101.31	114.87	113.79	104.85	105.12	103.5	107.19	107.09	105.28	105.68	106.83
106.14	108.14	114.09	107.81	102.71	109.9	115.18	105.08	105.54	103.74	106.38	104.17	102.76	110.68	103.53	93.573	100.92	98.785	112.56	111.01	115.65	101.03	103.82	106.92	114.1	101.3	104.15	104.92	105.06	118.88	103.86	104.38	109.35	114.07	105.97	94.988	97.724	98.467	103.64	95.645	98.154	102.94	106.89	109.6	102.31	100.92	111.29	102.38	98.564	103.12
98.112	98.344	100.28	103.1	97.068	101.44	101.08	90.275	101.58	96.069	93.136	97.028	105.45	96.153	98.852	95.686	101.21	110.31	91.447	97.557	90.461	109.38	107.27	91.667	95.033	102.33	101.46	101.19	97.643	101.49	102.18	98.969	98.56	104.43	89.355	92.137	108.39	105.62	102.01	98.528	99.475	100.53	92.847	105.51	101.37	88.83	113.25	93.326	108.87	93.914
98.06	101.7	100.87	104.01	97.591	100.72	95.848	96.581	102.75	106.46	102.47	95.963	107.04	92.157	108.21	105.51	105.32	107.05	100.41	103.08	94.745	103.47	101.76	94.758	102.61	97.008	95.182	95.787	99.547	107.19	94.651	102.64	101.03	98.58	104.46	98.985	95.553	95.971	100.6	96.151	98.251	96.206	106.92	108.76	106.05	101.11	99.622	97.431	100.83	97.481
105.95	107.54	108.79	108.73	106.4	103.97	92.05	107.24	107.74	98.504	100.75	107.97	106.53	109.67	107.21	99.911	102.48	110.31	112.05	106.03	108.13	105.43	104.08	107.25	111.44	109.2	98.527	100.19	103.64	100.81	107.65	99.648	101.95	102.61	109.58	108.16	100.45	103.67	110.5	109	100.37	108.51	102.58	102.04	101.52	108.89	112.75	107.01	108.97	114.41
110.17	103.36	111.58	99.531	101.93	112.2	106.92	102.4	102.1	106.69	102.79	111.11	105.51	114.19	107.84	110.68	102.75	101.37	99.853	116.11	113.18	109.84	102.56	102.84	120.07	113.86	113.37	103.45	112.98	104.91	102.48	107.78	104.91	103.11	103.19	103.54	106.84	104.73	113.15	106.13	107.28	102.04	107.97	114.17	111.3	104.25	107.4	110.43	108.13	109.05
102.5	106.42	102.6	110.92	103.61	107.53	99.806	103.91	95.981	103.62	112.68	111.09	104.73	104.52	108.14	111.15	106.97	105.26	101.43	110.48	96.413	99.616	114.08	110.3	112.95	106.61	109.52	112.29	104.39	110.53	111.43	108.88	111.58	107.45	114.43	108.54	111.13	113.28	103.78	107.7	105.93	94.543	110.83	115.73	101.71	106.7	98.799	113.47	109.57	105.67
94.79	97.002	100.6	113.23	103.12	112.22	105.36	108.19	107.22	98.771	109.27	102.49	100.44	107.17	107.86	99.962	101.66	111.26	99.423	103.12	103.52	111.39	101.93	109.49	104.23	103.32	103.46	106.91	101.51	114.57	99.815	109.2	109.38	107.88	104.51	102.8	103.98	116	105.6	106.41	106.29	101.2	108.61	100.85	102.84	100.25	116.04	108.32	106.93	102.75
110.43	100.64	106.65	115.03	102.31	109.32	106.51	107.35	102.71	102.5	104.49	101.6	103.22	104.96	100.94	101.04	108.05	103.36	101.16	109.16	99.846	111.25	113.98	116.58	100.79	113.91	106.71	108.29	106.08	114.9	114.84	107.04	98.785	108.34	119.92	112.14	108.85	107.93	110.52	99.597	109.16	100.81	107.04	109.65	97.942	113.22	100.69	104	103.16	119.35
108.16	105.35	106.61	103.7	107.5	121.07	103.39	101.82	102.7	105.73	114.22	106.88	108.01	113.46	107.57	110.49	100.8	111.45	110.78	109.95	116.23	106.82	110.6	108.7	109.69	101.07	114.77	110.51	107.21	109.31	111.05	105.11	104.08	113.51	103.04	102.33	105.94	104.87	112.17	113.92	101.15	99.523	104.52	96.126	103.06	97.355	107.96	101.84	114.3	102.29
98.351	115.67	102.46	109.15	107.11	106.41	102.84	114.4	102.18	107.33	109.1	108.48	101.23	106.1	110.88	102.07	102.78	108.59	111.09	94.688	101.09	108.99	101.05	102.99	108.2	106.86	104.59	108.93	103.97	105.19	109.48	111.77	103.99	107.37	100.31	111.67	102.49	106.95	104.66	98.927	103.73	112.41	99.099	116.17	98.124	104.68	101.02	113.14	100.12	102.41
104.69	102.32	99.309	112.43	103.25	94.328	99.522	102.87	100.19	109.4	102.26	101.04	110.73	105.42	106.52	102.38	103.1	105.1	100.52	106.62	108.15	98.585	109.31	106.53	104.24	106.62	111.61	109.51	106.46	99.844	103.3	103.24	105.36	117.14	107.37	106.08	96.877	101.84	98.818	103.01	99.914	110.03	96.679	114.13	103.18	104.11	105.58	98.963	103.8	102.57
104.24	107.96	104.22	108.23	102.71	97.007	101.33	113.48	102.69	97.04	104.1	104.67	102.43	104.7	100.66	107.16	106.07	101.23	113.85	98.996	94.587	105.56	102.65	100.84	109.31	110.63	103.1	104.91	108.15	108.94	103.44	102.67	105.12	105.99	107.81	101.13	101.88	106.91	104.57	102.12	104.64	114.56	100.98	106.66	108.99	108.82	103.36	104.86	103.93	105.54
103.01	98.399	107.5	106.95	102.03	105.65	103.58	105.28	104.31	104.06	106.26	100.63	105.07	104.31	96.612	97.802	106.13	99.449	107.79	113.49	109.7	96.629	106.44	93.262	105.43	100.14	103.53	103.3	103.89	96.112	103.38	108.38	105.91	99.607	103.49	108.43	99.307	104.38	98.775	110.37	115.22	101.35	107.19	106.04	106.86	101.06	112.89	99.876	98.438	116.9
100.3	92.879	96.884	97.688	93.245	95.355	98.454	111.39	94.126	103.77	95.856	94.831	98.329	102.52	94.542	101.18	96.615	102.57	108.33	102.85	91.332	100.95	91.8	97.018	94.683	94.407	99.926	97.338	95.144	98.977	97.366	100.66	95.99	92.801	103.96	99.531	103.24	91.407	103.7	100.56	86.787	94.038	86.116	100.7	95.377	100.35	101.41	101.03	93.278	103.27
103.52	97.272	95.197	100.57	99.806	106.36	103.98	100.04	107.48	104.43	103.24	104.88	97.524	104.77	96.947	98.726	84.978	99.089	98.323	98.346	101.68	93.674	104.28	106.59	100.54	104.44	105.35	103	101.57	105.39	98.982	97.466	101.48	98.77	99.356	103.16	100.73	96.376	102.59	94.916	104.91	107.77	98.367	105.47	99.379	104.8	99.404	104.18	104.15	106.15
101.43	106.09	106.44	107.58	104.79	110.83	107.59	112.98	110.03	104.9	106.49	101.31	108.02	101.49	100.89	106.51	107.21	103.3	104.4	109.54	98.604	113.27	108.72	111.93	105.98	102.04	111.31	103.64	99.524	109.08	111.67	114.23	103	101.06	106.26	111.07	112.16	105.55	107.69	103.78	108.39	107.9	103.55	110.65	112.95	111.25	102.95	105.76	106.16	96.22
106.98	100.83	101.61	104.34	113.05	113.09	96.899	103.93	104.86	100.37	102.09	106.91	117.85	107.27	116.36	110.69	104.57	111.01	112.15	102.81	118.2	110.49	104.88	110.72	101.14	105.8	104.68	113.53	99.77	102.59	107.65	106.31	115.19	101.77	111.56	112.25	95.922	109	104.16	104.31	94.701	105.54	109.98	102.24	99.316	110.14	103.55	104.67	108.33	99.921
117.76	109.93	101.99	115.17	105.81	110.67	117.2	103.14	114.14	110.75	113.74	103.75	105.51	116.62	112.48	112.77	103.5	106.78	114.66	109.67	111.06	112.06	106.41	116	110.99	110.47	101.91	115.22	111.64	100.02	104.04	113.53	107.56	102.86	114.59	101.87	111.89	109.08	112.53	103.39	101.23	111.18	105.74	103.29	105.96	111.33	116.75	105.56	110.58	109.63
106.08	101.8	106.77	113.13	100.3	116.35	106.77	105.89	106.68	111.62	109.33	103.35	106.33	109.74	104.46	106.77	112.99	104.97	109.37	101.6	108.8	101.47	97.486	106.11	110.14	111.43	100.49	107.71	103.06	106.78	106.81	107.11	113.56	93.778	108.01	104.16	103.87	102	97.254	115.42	108.62	108.07	105.44	104.45	98.438	111.02	97.857	104.96	103.63	108.97
100.1	104.74	103.08	108.04	103.42	103.9	110.14	110.64	104.78	97.188	106.61	106.11	98.024	100.89	113.64	108.72	104.58	102.06	109.28	99.267	106.06	104.32	101.33	109.82	102.22	110.06	103.41	108.5	108.16	105.13	111.61	104.64	101.99	119.69	103.17	104.99	110.59	101.78	114.34	102.46	107.87	104.64	112.16	106.73	106.74	108.53	102.73	106.31	109.87	102.39
107.09	102.43	109.61	97.732	104.34	115.16	101.79	111.9	107.91	108.01	113.17	107.96	107.23	105.05	106.57	99.382	104.77	115.73	103.36	108.61	106.92	105.87	114.22	104	108.53	114.77	108.51	115.51	111.25	108.26	102.27	102.95	109.84	101.78	106.35	103.11	108.13	100.99	107.71	106.42	103.26	100.43	116.77	103.73	108.03	108.57	105.69	103.34	95.516	105.7
101.55	102.67	100.92	97.645	105.88	103.42	103.17	93.601	98.195	107	92.246	99.667	103.92	91.85	102.26	101.72	101.94	102.05	100.09	98.073	99.671	102	102.59	96.258	100.82	105.27	101.5	93.498	98.859	107.58	101.98	102.4	104.41	99.834	97.887	97.187	93.28	100.56	106.63	95.629	102.2	109.01	99.791	95.008	105.12	98.564	100.43	104.32	104.78	99.749
109.3	104.59	104.78	103.28	111.21	101.19	103.87	97.299	102.83	110.71	105.69	106.86	98.054	97.335	99.542	104.14	108.92	107.52	104.81	105.6	100.72	105.3	104.91	102.8	104.09	106.64	108.66	107.49	106.1	112.63	104.64	95.86	107.93	108.29	103.24	103.77	95.905	101.59	101.06	104.08	106.15	108.96	105.58	109.77	101.21	100.24	109.78	107.96	98.681	117.14
107.49	107.4	97.836	103.11	111.12	109.2	113.52	107.89	102.92	111.87	104.14	103.33	113.07	105.41	107.42	113.59	103.01	101.27	112.71	109	106.86	109.71	97.833	96.778	104.49	109.77	113.16	100.01	109.87	102.36	101.19	106.93	103.51	120.56	97.281	98.683	106.51	106.13	97.002	97.169	110.97	103.2	106.24	104.59	114.13	105.22	103.35	99.038	104.51	105
107.24	91.194	98.287	95.027	90.577	99.386	94.302	92.27	101.66	97.021	92.453	94.261	104.17	104.73	99.438	102.68	105.39	99.099	100.01	94.382	101.66	107.11	95.504	96.13	89.193	100.68	101.64	93.472	98.565	87.425	95.141	106.39	90.871	94.368	96.94	98.769	89.85	106.1	95.18	100.68	89.992	98.215	91.664	99.203	99.015	100.9	102.48	103.5	97.352	96.69
109.17	102.61	114.51	112.36	109.74	109	105.63	103.44	118.74	110.38	108.21	112.14	107.96	110.97	111.87	103.98	109.38	122.99	112.76	104.15	108.59	106.21	118.23	105.15	111.88	121.98	109.59	106.26	115.34	106.25	116.23	114.31	110.61	104.97	108.61	118.65	106.61	114.95	106.27	113.92	104.39	108.31	104.2	105.17	102.92	99.554	111.36	106.87	111.51	114.32
104.23	100.22	100.96	105.44	102.28	104.22	101.75	103.57	105	108.23	110.89	104.23	107.35	103.47	106.47	96.731	109.32	98.224	102.33	108	103.08	104.41	106.73	103.15	109.27	109.32	101.78	110.11	108.09	108.93	97.193	108.24	108.92	119.87	106.24	110.21	107.01	111.38	98.841	97.419	100.03	103.79	102.81	107.57	108.09	110.54	107.71	109.16	108.23	97.408
100.74	107.78	102.03	112.71	96.48	105.2	107.8	103.63	107.5	115.68	113.4	100.22	105.43	106.61	103.22	114.89	102.67	112.52	103.14	102.97	108.79	102.56	107.95	111.9	103.51	104.7	112.24	108.11	114.01	111.52	104.66	104.46	107.05	99.902	111.32	106.89	96.926	103.64	112.63	107.91	104.91	109.22	101.18	104.58	107.9	108.62	108.19	108.36	104.28	107.97
104.02	107.73	111.14	110.11	109.38	110.07	102.16	106.82	107.35	107.85	108.85	108.35	101.6	110.07	114.64	105.78	106.32	109.83	100.65	102.19	109.5	115.47	112.57	114.46	106.8	96.899	106.6	104	100.14	103.06	109.2	108.29	103.79	103.89	107.61	104.67	107.68	110.29	110.43	98.547	96.837	99.361	106.96	102.74	110.69	111.72	102.84	105.32	109.93	99.019
108.25	116.3	109.67	100.47	113.71	115.83	111.51	108.85	115.03	115.36	112.83	120.83	109.95	100.81	109.11	118.84	112.91	117.51	108.68	108.84	110.86	102.09	118.17	107.49	114.23	117.81	114.05	100.82	112	118.05	107.62	109.75	112.24	104.49	110.72	112.19	111.56	113.56	105.46	107.21	111.54	105.36	113.93	108.97	107.45	104.43	115.18	112	104.11	97.243
109.66	106.63	96.308	109.2	111.95	112.44	99.3	103.16	106.32	109.04	104.39	105.93	103.19	102.04	115.15	113.74	99.42	106.21	97.64	105.86	107.67	108.95	105.85	103.9	109.53	104.62	116.23	109.87	113.17	106.75	106.7	106.55	105.42	101.88	105.44	113.53	101.33	108.23	105.11	114.53	117.15	118.19	103.32	109.79	105.89	106.66	109.84	103.7	107.68	115.86
93.958	88.346	111.57	91.891	101.29	91.635	98.307	92.546	95.445	99.79	92.918	101.89	101.87	101.91	97.971	93.288	98.61	87.622	98.991	103.36	93.406	100.62	93.484	91.128	98.587	94.098	98.123	102.56	102.52	95.373	103.8	98.6	95.807	102.25	99.842	95.178	91.307	105.9	97.54	99.593	102.94	97.732	95.08	100.3	95.127	95.39	91.086	97.85	89.743	98.228
95.711	107.88	94.307	101.11	105.31	97.528	101.52	107.06	94.589	98.135	101.84	92.982	106.2	105.29	102.37	103.48	103.09	100.06	101.14	99.826	103.61	111.58	99.123	101.36	106.64	107.8	93.942	103.21	102.33	105.39	102.41	104.97	103.61	105.78	107.91	106.94	98.516	102.52	106.59	106.78	106.73	105.94	102.22	105.46	102.69	102.57	100.27	109.31	95.292	108.88
113.87	99.97	92.239	99.283	97.959	93.851	100.89	92.641	96.461	102.58	94.803	102.87	93.219	90.64	94.756	95.662	98.694	95.567	95.323	108.1	91.443	103.74	86.751	97.326	106.86	103.53	101.72	100.69	95.632	98.399	93.055	98.593	92.153	107.65	105	100.46	96.444	97.073	95.693	95.887	98.824	92.403	98.546	96.827	100.98	92.441	93.455	96.483	95.712	93.018
108.05	106.27	101.13	108.81	99.408	109.64	100.62	110.47	110.65	107.08	107.18	111	103.51	113.31	109.33	107.85	104.4	108.31	111.29	110.89	94.166	101.81	111.06	108.97	97.827	103.08	106.47	113.66	98.252	113.1	108.38	108.05	110	114.14	110.91	106.9	101.33	103.56	105.67	109.22	114.6	102.89	109.89	105.93	115.04	106.08	101.69	115.85	103.17	111.7
106.88	118.59	106.06	114.14	111.12	109.43	115.45	112.8	111.16	103.33	116.39	115.49	108.09	110.77	115.41	115.99	111.49	109.08	105.34	109.99	110.14	111.78	114.55	111.61	102.01	107.87	108.71	114.52	114.69	112.6	101.93	99.566	125.13	104.92	110.12	107	111.31	105.35	111.45	105.56	106.01	119.03	107.21	110.45	106.95	116.79	110.39	110.12	120.59	115.05
107.98	105.18	110.63	103.39	104.75	104.74	106.67	108.35	114.42	105.7	109.05	102.52	110.55	103.38	115.6	103.35	110.01	112.17	105.57	109.98	101.08	103.31	106.14	108.18	104	102.06	105.47	112.34	114.74	106.52	106.05	107.6	98.092	112.78	114.47	115.85	102.19	106.8	99.495	108.04	108.54	107.6	103.21	108.89	100.82	97.337	112.74	99.368	98.994	106.81
102.02	106.9	111.39	105.1	103.81	100.09	114.38	105.82	110.64	113.41	104.08	103.14	103.48	104.38	99.433	118.17	103.3	104.04	98.14	106.14	111.71	102.26	111.64	107.95	103.15	107.73	109.75	99.457	110.6	110.01	103.49	112.78	103.48	106.94	105.19	106.06	104.55	104.37	103.5	106.65	106.7	101.39	102.82	113.64	103.78	110.15	107.05	106.81	109.83	108.3
116.82	110.3	104.14	113.76	112.84	107.93	103.9	100.05	109.49	95.748	107.65	116.61	105.73	107.14	104.69	112.97	101.81	98.603	104.69	113.96	98.475	112.95	104.56	107.19	97.769	109.52	108.77	106.6	110.42	107.23	114.7	111.22	106.86	103.7	108.16	104.36	103.04	109.94	103.75	111.37	113.76	102.36	108.95	109.81	105.73	108.78	115.46	107.07	113.34	109.61
114.01	99.263	112.4	102.98	105.79	100.64	97.133	94.893	113.48	102.59	107.52	105.79	106.39	113.8	111.75	112.24	106.85	113.15	114.7	109.81	97.134	108.16	107.11	103.66	112.33	98.078	113.39	115.62	102.65	106.71	106.16	105.77	111.16	102.02	112.51	113.09	109.05	107.68	109.42	103.98	102.4	108.43	111.67	119.5	108.42	105.92	94.728	105.57	96.278	113.85
106.86	106.17	106.83	106.59	110.91	107.59	106.99	112.32	98.405	107.23	103.78	104.21	105.24	105.62	100.79	108.19	102.33	116.3	108.76	97.995	101.68	115.07	102.71	108.68	107.49	112.41	107.61	104.97	109.24	102.33	104.95	101.91	111.73	110.78	101.62	108.99	105.73	110.51	105.86	102.26	95.474	102.87	117.82	104.92	104.22	105.12	102.43	104.97	115.28	109.15
108.44	98.671	104.49	108.74	105.21	101.3	102.45	109.21	105.5	107.58	99.355	98.303	113.76	108.05	106.17	101.72	105.57	111.84	100.86	111.72	110.19	105.11	102.8	98.839	110.89	97.988	95.178	99.427	101.95	113.93	104.67	112.95	104.86	104.22	106.18	105.99	106.91	99.789	111.35	113.08	111.81	102.28	107.36	104.37	108.18	102.99	99.446	109.31	103.41	106.1
103.78	91.582	94.201	94.927	94.856	99.571	97.724	95.22	101.62	100.57	96.007	98.995	98.472	101	95.319	94.764	100.42	106.7	94.162	97.764	103.91	112.6	100.89	99.521	101.87	100.38	104.39	101.92	102.82	94.237	101.27	104.79	96.56	90.802	112.09	93.844	99.401	95.041	95.416	100.16	97.926	90.898	103.87	94.895	100.99	100.38	95.831	100.41	102.26	97.261
116.48	106.83	114.85	112.4	105.77	108.03	109.49	115.55	104.39	119.52	111.09	102.66	111.17	110.05	106.7	111.94	102.97	108	102.36	111.23	107.54	107.34	104.51	106.04	103.28	116.71	116.33	108.58	111.03	108.13	116.01	109.09	109.32	105.51	106.61	112.72	110.68	112.61	111.84	105.33	114.53	109.43	109.43	106.11	105.46	102.92	104.08	107.98	107.84	107.7
108.79	111.18	112.26	109.34	102.62	113.45	105.62	111.36	106.11	110.91	114.24	110.89	116.28	120.84	112.18	121.76	111.63	109.64	109.51	106.42	107.31	113.76	112.68	113.28	106.84	112.52	101.93	113.51	111.03	108.71	101.25	111.09	112.62	108.86	112.31	102.74	114.37	107.16	106.08	109.14	108.89	104.13	112.32	101.95	103.03	109.12	109.72	104.21	110.96	114.2
97.192	105.38	111.17	111.84	107.69	104.61	101.38	109.53	96.906	103.69	107.01	108.68	103.28	102.19	100.46	97.832	111.66	109.98	104.81	104.83	103.29	102.1	108.19	104.92	111.15	102.47	105.28	100.1	113.04	109.7	100.08	105.42	104.81	113.5	102.45	108.29	110.64	109.85	116.91	102.56	105.2	106.98	105.54	103	106.9	117.4	104.33	103.75	101.79	98.74
99.614	109.92	98.794	112.13	110.47	107.37	106.83	101.55	109.8	103.28	104.79	105.95	105.14	98.699	107.35	109.01	106.57	113.8	114.93	98.28	107.99	105.74	102.55	106.7	112.01	113.75	104.34	106.88	109.5	102.18	105.6	111.99	103.87	100.67	102.7	106.13	104.71	99.863	111.91	106.04	103.16	104.3	109.35	101.39	102.05	102.84	106.6	116.39	104.29	107.29
111.07	99.35	108.06	111.6	104.47	111.83	106.53	104.75	104.88	112.09	100.92	113.22	108.9	113.1	99.434	105.74	107.36	110.33	110.16	103.64	102.33	100.25	110.96	99.453	111	103.68	116.06	113.59	110.44	108.98	108.3	113.08	102.84	116.95	106.51	109.45	117.02	112.9	98.609	99.882	126.95	108.85	102.65	107.68	104.32	100.31	108.77	119.65	110.53	109.89
105.58	110.6	100.2	105.35	97.63	100.15	106.73	100.21	88.96	100.57	104.31	98.367	94.033	102.1	100.85	95.579	99.618	105.84	105.04	101.6	94.726	108	103.23	97.438	95.959	100.36	104.14	95.209	90.093	96.457	103.94	103.51	102.05	99.965	99.745	108.78	103.94	106.86	94.88	105.7	104.94	104.69	95.376	98.333	98.618	99.707	100.11	96.435	97.208	97.474
111.9	102.06	106.14	106.82	107.85	102.28	102	103.25	114.01	107.6	108.08	108.58	109.07	111.09	106.09	105.8	111.74	106.16	94.063	109.4	111.68	110.05	112.15	108.61	105.56	103.59	98.205	99.391	110.82	114.92	100.49	108.58	99.97	112.12	93.154	105.91	108.3	108.43	107.98	103.86	119.05	113.22	112.47	107.58	108.54	108.09	102.84	97.066	113	105.96
106.47	100.72	111.15	94.955	105.57	100.28	106.34	111.9	104.47	102.95	102.34	116.55	112.22	107.56	102.93	103.58	108.21	105.95	114.58	103.77	99.4	105.49	114.53	94.875	108.36	108.69	100.89	101.13	109.73	106.7	104.15	98.683	110.36	106.02	100.33	109.94	109.44	114.24	108.4	108	106.44	102.24	106.66	116.71	108.06	103.46	112.19	110.16	92.467	106.78
105.98	106.25	106.48	105.86	111.93	100.97	106.37	102	111.87	100.88	105.09	109.14	94.8	114.64	102.16	112.39	102.74	112.41	111.95	111.05	115.52	113.15	98.699	112.27	97.467	100.59	105.04	105.82	111.81	105.5	102.56	99.741	103.89	108.74	112.46	100.84	100.5	106.86	104.04	112.83	104.05	112.28	101.15	108.77	96.531	105.73	103.47	110.35	105.37	108.84
108.95	105.83	100.99	105.57	108.17	102.58	101.46	104.76	116.7	112.55	109.2	104.29	104.65	104.77	107.48	99.805	106.25	104.54	112.07	108.91	110.18	104.09	107.58	107.1	108.12	112.76	103.81	107.88	99.82	110.39	102.25	103.08	100.68	103.86	102.59	99.688	109.98	102.61	103.27	106.65	110.04	100.25	105.79	109.22	103.15	104.61	104.71	101.59	111.51	113.92
105.1	105.32	107.2	110.93	105.63	107.25	103.58	108.42	107.96	109.45	104.52	116.07	108.8	113.31	113.89	113.57	118.43	113.33	105.14	107.52	103.63	105.12	109.69	110.87	109.42	105.69	109.54	104.09	104.66	113.91	113.65	101.6	113.72	106.86	109.48	106.27	100.49	116.12	102.46	104.02	105.7	101.74	111.41	119.45	107.42	104.32	109.97	100.66	110.99	106.07
110.06	106.88	102.61	102.29	104.76	101.24	100.03	113.9	118.75	96.153	105.64	108.83	102.74	113.97	108.75	99.685	105.63	119.99	102.46	103.5	103.37	102.97	105.59	109.58	100.29	100.13	101.38	100.63	109.25	100.48	102.07	106.66	100.15	104.28	103.9	106.29	108.6	102.55	92.099	106.46	109.87	109.29	104.15	98.367	101.05	106.27	113.9	115.35	111.12	105.98
108.11	103.59	114.21	108.29	109.25	112.62	107.76	107.99	111.56	106.28	100.24	111.6	102.13	101.1	108.09	103.86	98.626	112.22	97.12	110.16	104.4	103.37	105.72	103.06	102.97	103.82	107.01	104.2	100.35	105.51	105.03	107.22	110.95	94.732	100.68	103.18	103.35	112.27	103.48	111.02	104.58	104.87	91.521	117.32	102.86	98.022	105.54	101.78	107.81	96
99.026	91.303	115.86	104.14	104.33	112.65	103.78	108.47	100.07	107.11	118.06	100.95	116.02	109.66	107.13	102.94	103.87	104.37	106.26	105.75	98.696	111.49	111.19	107.33	104.39	103.06	108.72	103.61	104.71	101.96	110.7	112.78	107.43	106.24	102.98	114.42	110.06	98.76	108.84	106.13	112.94	116.94	101.93	108.88	118.62	106.26	110.93	107.42	110.49	112.26
111.67	100.38	107.06	106.95	107.83	105.94	102.58	104.09	100.79	107.53	104.97	101.29	109.88	101.82	107.64	111.74	105.82	100.45	105.46	99.789	105.05	108	114.89	97.414	101.03	110.01	100.27	106.17	111.84	113.02	104.07	107.25	103.28	100.73	104.32	110.98	103.49	111.36	113.05	105.24	106.93	119.41	113.23	108.08	108.12	107.72	102.8	112.54	111.17	110.48
117.02	103.15	115.14	104.46	110.01	112.22	106.14	115.58	116.92	114.03	112.33	115.07	106.35	116.33	103.66	116.56	114.43	107.54	113.79	111.39	110	110.94	110	103.55	108.51	110.45	109.76	121.05	115.26	118.63	99.943	107.71	114.29	114.25	113.37	104.36	120	123.6	104.52	121.47	115.43	106.07	110.43	117.65	108.26	99.668	109.85	112.57	112.12	110.65
100.75	103.51	94.621	94.261	102.37	92.847	101	94.08	95.182	97.609	97.758	96.176	91.266	90.463	103.47	91.674	99.949	101.94	99.096	100.67	109.41	106.86	98.985	104.23	96.575	95.498	94.58	92.392	103.29	100.94	100.37	105.01	105.16	97.613	107.05	104.2	95.841	99.742	85.905	94.205	102.34	96.794	98.16	96.337	94.495	90.171	98.524	90.567	100.73	100.37
108.7	102.68	96.187	106.83	94.885	108.08	109.77	103.07	102.59	112.88	106.1	113.63	105.45	102.9	108.81	113.7	98.773	109.56	106.48	104.56	105.79	111.44	108.69	114.12	113.76	106.5	106.43	105.81	102.88	107.41	108.58	110.97	109.36	108.36	107.58	109.25	105.09	104.97	113.39	115.34	97.572	110.55	107.42	107.09	113.08	108.71	112.01	112.57	103.2	106.28
111.46	102.71	97.275	106.32	103.74	109.38	107.04	103.96	104.01	102.11	98.981	107.57	102.83	101.2	103.74	96.784	106.03	107.23	110.14	106.61	101.72	108.53	102.93	103.3	109.71	99.84	105.33	107.2	100.12	96.12	111.6	110.26	104.18	105.76	100.8	109.01	112.31	107	112.59	108.76	105.49	107.26	109.49	104.34	102.04	107.07	101.88	105	114.78	108.5
94.573	94.014	96.501	98.525	98.9	86.365	90.643	94.784	93.359	92.762	92.906	102.65	96.325	99.169	96.697	94.284	94.855	99.621	92.976	102.36	95.587	96.828	101.95	92.169	103.92	100.39	96.293	94.965	93.782	96.673	98.517	94.214	98.839	101.33	96.484	91.721	98.384	100.96	102.42	106.25	100.12	101.21	99.028	92.663	98.81	95.451	93.198	98.793	99.746	95.346
112.5	101.09	112.44	104.48	106.6	105.74	106.56	108.58	101.77	108.7	105.98	97.391	105.46	100.15	102.27	101.96	93.078	98.215	97.613	115.83	92.793	111.6	105.76	101.73	102.78	106.85	102.63	116.93	106.51	107.5	105.28	110.83	104.34	105.82	103.72	99.23	102.47	104.78	96.457	112.09	102.54	112.57	105.94	104.33	106.83	105.58	103.96	111.2	104.08	101.76
108.18	108.72	102.4	91.875	96.036	106.06	106.48	108.88	105.86	102.39	110.13	99.615	110.59	106.75	104.84	99.677	100.72	105.26	109.12	107.12	95.917	109.64	101.35	105.83	106.49	114.68	104.41	108.57	99.169	111.52	106.1	109.67	105.74	108.2	114.61	117.9	104.23	110.34	111.44	109.84	95.663	102.97	103.54	109.51	103.86	111.78	106.15	100.78	105.86	111.44
109.37	111.92	103.01	110.89	116.86	102.08	102.05	106.02	110.39	113.06	111.53	108.87	111.63	106.87	92.788	109.35	109.91	105.97	109	116.65	104.37	102.09	107.44	98.528	108.49	103.85	107.01	100.22	100.12	110.5	99.648	103.12	111.87	108.39	104.56	104.48	99.968	95.444	96.328	103.28	107.18	103.21	114.01	101.69	103.02	105.91	113.67	106.21	107.29	111.13
95.485	94.798	102.85	107.22	103.2	111.61	100.02	100.42	103.89	109.28	99.484	97.106	114.52	104.99	99.453	101.57	107.24	96.865	100.92	99.699	105	116.22	115.97	100.46	108.49	108.48	114.7	104.89	109.08	104.1	102.11	102.45	109.66	110.44	110.55	108.31	105.65	105.49	99.708	104.26	103.85	96.918	111.15	105.21	105.51	108.03	111.56	113.5	98.037	105.57
104.75	101.9	100.14	106.04	99.918	99.701	95.253	102.88	103.33	102.45	101.11	95.226	95.544	103.55	107.4	88.099	102.02	114.1	101.86	106.59	104.83	107.87	93.188	103.83	98.1	100.38	100.71	111.11	103.04	98.403	96.179	105.24	93.625	109.05	97.08	96.166	91.621	106.8	101.43	102.54	83.395	95.781	95.704	103.44	110.74	107.01	97.073	105.7	105.17	91.595
104.9	102.95	104.97	92.195	101.24	108.3	103.68	101.2	107.69	103	105.18	103.41	100.7	103.29	105.23	101.35	100.97	111.75	98.551	102.97	110.43	112.39	109.14	99.83	100.38	99.242	111.51	118.98	113.43	97.04	109.31	106.5	103.23	109.86	104.48	99.798	94.902	106.2	104.77	108.69	101.34	102.28	104.16	113.07	107.04	112.73	110.5	108.02	108	103.69
103.4	104.18	103.53	106.24	108.3	105.83	101.69	114.47	98.347	102.25	96.789	104.76	105.24	100.17	97.474	104.74	106.79	101.89	101.4	104.15	104.6	96.095	98.996	93.03	96.638	106.74	102.24	99.513	103.71	102.74	103.92	106.12	105.92	97.799	97.241	96.972	97.405	110.46	95.77	108.75	106.55	111.72	101.75	102.91	106.25	106.3	109.82	113.39	92.136	107.76
108.14	112.5	101.2	104.25	92.889	103.65	107.47	102.14	105.81	106.34	107.85	99.965	106.47	105.64	109.89	114.06	110.87	105.68	103.24	106.86	109.77	107.53	99.664	105.08	100.26	101.42	115.32	104.35	104.08	110.46	107.36	109.18	101.67	116.17	106.06	112.72	111.53	107.63	104.82	98.355	105.48	105.26	106.25	104.05	104.55	110.55	104.9	101	106.24	108.39
102.66	99.09	90.339	97.534	94.083	95.511	96.541	99.695	99.858	93.33	93.941	86.97	100.17	92.687	101.58	101.42	98.239	99.597	99.654	90.909	104.06	95.356	101.23	93.101	99.483	95.847	98.205	99.502	100.88	98.845	100.72	102.16	103.2	101.68	96.567	100.97	98.551	101.78	92.332	100.37	103.8	96.023	95.624	100.48	95.407	96.768	96.61	92.381	100.55	99.003
113.94	112.63	111.52	101.82	103.12	108.2	102.5	116.55	111.94	98.478	103.35	106.07	98.808	110.36	113.51	104.99	104.19	111.37	111	103.75	111.08	108.66	102.7	108.78	96.191	115.75	107.65	107.25	113.57	117.97	104.2	103.59	107.37	108.83	110.28	102.68	105.3	107.5	105.65	117.45	104.02	108.66	106.28	104.99	102.26	111.49	107.57	107.2	102	114.41
112.01	104.51	103.94	108.15	111.83	109.64	106.33	101.39	102.19	114.04	100.85	113.37	107.67	110.59	109.1	103.15	99.978	107.11	100.11	116.77	109.25	111.05	110.8	112.1	104.62	115.97	110.96	108.85	111.4	109.56	111.98	106.98	113.46	108.55	107.69	103.52	105.27	110.1	102.6	108.56	105.96	117.04	102.99	109.62	115.41	106.19	113.63	106.19	108.41	104.67
106.09	110.04	104.01	101.78	101.3	101.29	105.94	107.51	107.69	111	111.43	106.04	104.67	102.16	110.09	102.11	110.1	104.77	96.723	100.92	100.87	103.86	103.39	108.54	103.93	102.53	115.01	107.47	112.19	107.4	101.29	107.65	106.6	102.73	105.41	104.92	108.65	113.95	113.6	100.41	111.26	110.05	106.82	114.43	107.83	99.517	101.3	95.646	112.6	108.21
105.42	105.82	103.28	109.93	102.64	101.84	110.26	100.02	103.56	99.212	99.998	100.87	106.14	102.73	99.117	101.91	106.84	108.88	89.736	107.18	108.18	110.41	100.6	113.69	107.19	106.29	106.16	116.97	98.685	105.85	104.78	100.69	111.77	102.13	103.33	104.88	111.71	108.88	103.8	106.62	116.28	102.07	104.57	107.16	106.66	103.69	101.6	106.72	97.43	100.72
96.646	93.831	102.45	101.9	102.4	106.66	89.542	101.57	102.23	92.496	99.22	101.48	96.476	97.705	99.415	97.371	96.783	96.961	103.71	96.968	104.18	96.907	105.31	99.154	97.98	110.5	103.11	99.934	100.61	103.47	99.576	98.623	96.361	86.739	104.93	102.48	100.06	99.792	103.73	100.95	107.46	104.42	98.983	103.41	102.69	105.9	101.13	98.457	101.08	101.6
107.24	110.32	100.77	108.42	103.89	101.42	107.34	111.3	105.03	108.05	110.31	92.99	98.821	113.16	107.18	108.22	100.21	109.72	110.15	105.73	108.07	102.31	113.03	106.69	105.3	109.16	116.16	114.59	111.56	101.81	104.43	107.55	100.12	113.09	117.09	112.46	109.3	110.14	106.27	103.47	105.94	98.312	111.89	112.77	110.5	108.99	109.61	107.39	119.96	107.13
110.2	110.68	108.95	109.34	108.8	104.81	108.38	102.5	117.73	111.46	103.77	99.151	115.26	109.09	115.14	110.08	113.61	111.39	109.98	111.04	117.25	110.37	111.01	108.99	105.59	105.08	111.27	118.85	114.42	113.13	110.48	118.42	111.49	99.578	110.53	107.34	105.69	108.79	106.78	118.2	107.13	113.27	109.83	107.91	111.31	102.74	102.42	114.37	110.07	106.73
98.833	107.04	97.581	102.58	100.61	100.3	98.024	98.88	99.162	92.396	106.87	97.066	107.54	103.05	95.208	105.1	94.669	100.76	96.464	100.52	99.339	103.06	103.84	97.587	107.48	106.64	95.522	98.085	96.419	99.8	105.29	95.587	106.88	103.53	93.101	100.3	106.04	96.455	107.86	101.98	91.267	106.53	103.77	103.93	98.257	92.62	92.082	101.25	98.887	105.41
103.03	103.44	102.98	94.92	96.525	99.583	109.25	103.98	103.9	112.44	110.48	106.43	109.66	114.61	99.382	106.67	113.41	100.73	101.39	104.07	105.58	111.86	106.48	102.8	105.14	111.5	105.36	101.45	107.96	96.983	118.6	112.97	106.39	109.33	108.63	101.47	109.16	108.93	103.57	107.47	104.05	102.43	99.435	106.2	114.3	113.35	103.6	103.35	103.33	102.09
104.08	106.01	113.31	106.7	104.24	106.84	115.52	100.96	109.37	112.24	107.12	113.4	108.56	107.74	111.28	100.07	109.49	114.88	103.59	107.01	104.48	103.21	101.89	108.76	108.8	105.03	108.99	104.4	113.57	113.64	105.51	111.04	108.59	110.08	113.82	109.98	114.78	106.71	110.43	102.47	107.74	107.1	102.35	104.11	124.43	105.68	98.725	120.16	108.02	110.18
92.675	102.72	91.096	98.758	103.81	98.396	101.2	90.863	103.41	95.769	105.03	104.26	93.554	99.548	103.05	100.86	103.9	108.43	106.57	97.266	97.091	114.93	102.87	93.467	107.05	104.99	104.41	107.03	102.69	98.887	97.24	98.81	92.604	102.41	92.036	101.84	102.35	105.91	102.87	99.412	96.158	102.11	102.67	96.253	99.282	93.313	106.03	98.114	95.751	90.85
104.41	108.46	102.56	102.61	101.14	112.62	110.4	106.31	101.82	104.07	104.06	107.61	102.15	107.18	102.59	105.74	106.96	109.81	109.5	105.13	116.12	108.59	118.35	106.21	107.93	100.92	109.5	112.07	99.231	100.07	103.79	103.65	115.62	104.29	106.94	96.616	105.6	103.98	100.26	101.93	98.269	102.61	107.9	99.7	109.01	105.13	114.2	103.9	109.13	96.253
95.134	92.688	102.19	105.31	101.67	90.294	94.847	103.1	94.451	99.019	94.931	94.087	96.602	100.56	98.002	100.96	90.36	97.269	93.255	90.663	94.511	93.938	100.23	96.704	106.86	98.437	97.833	97.221	100.59	101.95	96.159	106.99	96.981	101.88	91.163	100.01	88.553	105.82	98.27	104.28	89.237	94.228	90.869	91.575	107.54	98.917	99.988	92.277	100.37	104.83
113.74	102.35	110.27	106.73	103.79	104.47	104.39	110.01	107.65	109.79	110.29	111.64	110.97	118.76	101.2	110.78	101.62	105.48	109.8	108.15	112	106.42	110.59	100.6	113.51	112.6	112.14	100.86	115.16	112.76	104.96	104.65	101.75	117.6	101.79	108.38	106.5	110.86	113.37	109.34	100.99	115.4	107.87	109.45	106.55	108.89	115.13	113.9	106.27	107.61
111.34	110.66	107.79	104.54	108.86	103	117.64	103.37	104.91	100.62	109.86	101	104.63	104.89	109.2	118.17	100.33	99.117	111.02	109.43	107.72	99.562	103.3	103.06	98.127	103.08	108.14	107.85	105.45	100.91	109.96	111.24	106.88	114.07	102.66	107.56	107.62	105.4	109.73	104.46	103.92	103.35	98.535	99.32	103.56	99.361	106.04	97.681	97.8	96.85
106.38	110.88	104.35	104.8	102.31	103.42	110.36	109.75	101.41	102.48	112.99	97.924	115.04	105	101.01	105.55	112.24	107.25	103.01	110.59	105.75	108.14	103.64	108.3	105.64	107.39	110.67	104.79	91.473	109.21	105.93	104.9	103.22	109.76	101.75	101.81	108.44	95.455	113.84	106.97	99.646	108.81	105.4	107.67	111.26	104.38	97.255	109.09	106.74	110.13
95.528	102.29	102.08	101.52	106.84	106.74	104.74	108.02	101.03	107.5	107.78	101.26	99.729	115.72	108.65	106.13	111.93	111.07	103.25	116.15	97.222	99.789	104.13	106	100.22	103.73	104.76	106.94	115.12	107.35	100.61	109.18	110.13	106.83	111.54	109.73	110.7	110.13	102.34	105.47	108.48	102.19	101.08	101.77	107.16	100.58	103.23	104.55	100.34	114.24
103.72	117.12	105.83	110.8	100.23	99.174	103.47	104.89	110.92	116.85	109.54	107.07	110.43	101.23	113.54	99.851	110.54	105.51	108.87	113.91	104.02	107.59	111.43	108.2	102.97	102.45	109.16	99.547	100.97	107	104.54	108.55	98.958	113.09	108.25	102.71	104.24	105.03	117.66	112.2	106.29	102.61	103.75	113.31	106.02	106.7	106.1	113.21	100.52	107.77
101.63	100.54	106.82	106.94	116.12	111.93	109.88	114.65	104.22	109.94	111.67	105.57	106.39	109.78	113.3	107.86	113.19	102.12	106.67	115.45	106.93	106.3	111.82	100.62	114.5	108.74	108.55	113.51	107.08	108.77	115.1	100.84	112.98	114.58	101.84	112.27	107.17	101.07	112.45	99.581	110.94	108.6	107.26	109.45	104.6	113.77	99.901	113.49	103.05	116.5
92.582	103.32	92.9	106.31	94.658	103.73	93.602	100.94	97.668	117.83	101.81	103.65	94.302	101.29	100.07	97.141	91.885	90.968	101.39	99.326	108.34	100.37	93.354	93.099	97.479	107.62	105.14	90.92	104.05	95.744	101.51	102.14	95.966	110.75	97.381	106.92	101.05	99.074	91.427	94.317	90.062	103.21	86.854	101.06	104.74	97.149	101.47	103.68	102.08	90.563
106.44	112.86	103.22	116.06	100.88	109.75	102.69	106.9	95.344	97.354	104.43	101.41	108.97	112.88	114.92	108.51	100.95	111.42	111.86	109.19	103.21	107.85	107.69	95.167	98.939	96.058	105.9	106.27	98.806	108.52	104.38	99.338	107.76	107.84	110.09	115.6	104.37	105.82	94.656	99.35	113.93	98.294	98.519	113.9	113.08	103.38	112.3	113.78	103.33	102.73
113.28	108.33	110.1	106.84	115.35	112.67	103.76	102.46	110.72	108.22	110.22	104.8	107.69	112.84	103.25	110.58	103.29	106.49	115.84	116.68	104.95	98.427	102.94	105.14	107.84	108.37	111.59	112.76	108.69	112.9	112.66	112.26	111.09	107.33	91.13	109.69	116.42	105.31	109.89	108.18	107.73	102.27	100.55	99.35	115.75	104.39	106.57	109.98	101.84	108.54
108.09	105.94	105.55	111.21	112.21	102.88	105.3	111.69	116.38	107.23	111.61	96.996	114.59	119	110	106.63	112.01	107.45	103.5	109.23	108.63	109.48	112.71	113.67	106.33	108.59	99.303	104.14	107.69	101.43	114.3	100.87	99.608	123.73	112.14	107.38	108.87	109.99	121.25	107.8	107.82	117.92	108.4	113.71	107.75	106.01	98.588	105.78	111.64	101.49
95.629	102.41	105.72	93.365	108.11	109.09	101.24	102.39	102.26	96.937	109.87	97.443	98.514	101.92	100.5	100.75	91.55	106.37	99.172	107.3	96.691	100.35	102.19	100.47	105.35	97.867	108.82	107.24	94.845	98.946	103.49	102.03	103.06	94.534	99.6	103.74	109.42	105.76	108.35	102.52	111.76	104.47	102.36	99.077	99.934	106.71	95.308	101.4	98.428	98.869
105.72	112.92	107.01	98.313	106.34	109.05	106.75	108.78	114.02	100.9	114.53	109.01	104.71	105.96	108.38	107.55	105.26	108.04	106.75	112.26	105.81	106.25	108.36	103.77	100.91	112.3	104.39	104.13	104.17	105.12	113.19	105.81	94.103	105.83	109.2	101.85	101.56	115.81	108.7	102.24	95.198	110.79	113.39	116.45	105.48	104.94	116.2	104.26	96.886	109.28
113.41	110.88	102.84	103.14	109.27	99.808	102.11	106.48	114.86	110.33	101.41	97.813	101.85	98.598	104.94	96.858	109.67	103.29	101.1	98.937	113.6	107.29	108.89	108.76	106.55	100.41	114.52	99.386	102.43	120.17	104.21	101.16	108.87	99.016	110.62	102.42	101.16	105.75	105.78	112.16	106.89	109.47	108.69	95.778	97.111	109.99	103.14	108.47	105.26	96.423
109.72	99.261	113.84	102.88	97.3	109.89	100.22	107.4	100.22	113.71	99.891	104.54	105.28	95.333	100.17	103.61	108.67	105.66	96.824	112.08	90.825	108.74	101.74	104.85	109.74	105.24	103.51	103.11	104.42	113.83	106.22	107.13	112.09	107	102.81	112.62	97.981	108.38	101.7	110.43	102.6	106.12	107.03	113.88	111.52	108.23	103.79	97.362	104.81	104.89
97.976	89.655	98.775	95.016	92.482	98.991	107.79	95.921	92.945	101.57	97.046	97.05	96.757	103.93	103.26	102.68	100.64	101.2	99.271	97.227	100.9	88.727	98.72	87.813	104.48	94.741	103.97	98.232	99.169	98.67	107.39	107.11	93.398	96.98	99.131	96.085	104.36	93.659	104.66	95.621	95.924	97.601	102.17	102.05	102.89	91.304	98.673	102.16	92.538	100.26
94.333	92.22	103.35	96.108	97.441	104.43	98.275	92.984	96.073	93.293	100.35	106.93	93.376	100.71	101.49	86.335	109.71	92.21	103.08	95.511	98.189	98.476	84.619	93.237	91.955	97.651	103.71	100.23	98.548	103.61	102.12	99.132	95.159	94.052	95.237	96.37	102.15	99.94	93.604	99.1	99.043	93.456	91.007	104.57	111.78	105.52	94.739	105.82	90.343	99.95
113.31	111.07	108.5	99.694	105.11	111.76	108.04	106.68	113	103.86	105.58	110.28	102.45	103.68	103.16	106.94	112.04	108.47	109.58	105.27	110.65	104.62	102.33	103.97	106.01	109.9	113.29	100.44	113.29	108.1	110.53	101.91	101.96	98.816	112.74	105.17	106.64	109.06	113.44	110.49	113.76	115.7	105.2	99.626	111.62	102.62	109.19	107.56	107.15	102.47
99.576	105.55	113.29	104.87	102.24	98.657	112.41	102.14	105.9	103.82	109.85	104.58	103.87	103.26	110.16	115.8	106.67	107.19	102.57	110.22	104.25	105.52	109.35	104.52	103.8	96.007	109.57	104.93	105.07	102.23	114.31	105.71	100.44	108.39	106.51	104.97	108.54	94.395	104.15	101.51	106.56	110.96	117.74	109.82	115.59	116.22	111.12	103.32	107.03	108.56
109.75	104.72	108.21	103.24	110.57	107.47	102.16	106.52	109.27	109.73	107.05	103.97	108.03	104.65	103.88	109.2	103.23	102.88	112.13	106.28	106.01	103.15	114.07	110.98	108.95	96.889	107.23	110.57	97.247	103.78	110.96	98.67	105.75	108.44	105.83	112.13	106.48	112.45	99.332	111.2	109.49	103.05	100.92	106.67	104.28	103.51	105.47	109.68	99.54	110.27
114.06	108.76	101.7	104.73	102.85	105.6	107.76	115.47	107.25	106.08	99.564	104.88	100.32	102.03	106.58	107.47	104.53	106.66	112.76	101.63	100.31	109.45	107.33	107.06	101.77	112.92	116.54	100.9	108.42	101.63	112.6	109.95	100.32	93.666	111.92	100.84	109.1	111.5	108.83	108.51	102.41	109.13	103.7	106.58	105.52	102.47	101.63	110.03	92.326	109.98
104.59	109.42	108.37	113.93	106.44	104.71	117.22	110.29	111.95	118.73	119.43	101.85	110.09	115	105.37	111.3	106.19	111.75	108.25	106.23	112.45	111.96	114.04	109.91	116.08	112.5	107.62	105.04	116.75	112.42	98.333	115.16	109	120.12	113.54	114.79	111.74	115.08	109.22	108.9	117.11	105.79	106.65	107.78	112.11	117.54	116.15	112.94	107.87	113.58
104.31	112.64	103.3	107.24	115.09	102.2	109.44	107.52	105.79	112.03	115.17	111.93	110	106.99	104.3	95.225	98.864	116.89	103.03	104.55	108.18	113.16	116.62	108	106.42	104.38	101.9	108.67	102.08	100.26	102.71	109.7	107.79	115.99	108.78	94.344	110.23	105.79	105.22	103.43	100.77	114.85	110.11	111.93	111.55	113.52	107.64	108.52	111.68	104.74
110.62	102.95	99.812	112.38	105.08	102.71	106.39	106	101.25	110.69	110.83	106.95	102.02	95.939	106.67	106.6	103.92	105.54	105.46	108.31	105.12	101.34	105.36	113.77	104.25	95.831	106.28	112.7	98.241	99.526	107.99	108.65	109.75	113.14	110	111.19	105.93	112.45	106.63	118.84	112.58	107.86	107.43	107.51	105.66	102.66	104.15	97.621	101.86	111.31
106.93	109.95	102.45	110.79	95.001	111.06	114.38	99.164	109.61	101.03	108.4	101.24	104.34	112.25	102.47	105.68	104.76	106.2	95.041	100.15	101.05	108.3	108.66	109.39	106.26	103.41	106.19	105.03	104.26	105.47	102.87	112.79	99.626	107.98	114.55	106.34	111.07	99.8	104.32	108.14	100.83	106.93	110.12	104.59	98.865	102.8	101.42	110.05	101.47	100.76
102.67	115.8	110.45	99.827	100.19	96.019	100.1	107.84	108.36	97.892	101.52	119.26	107.34	114.76	95.243	112.72	110.02	106.37	96.275	106.12	116.35	103.04	112.22	106.89	104.15	100.16	109.7	107.18	100.15	105.77	99.002	101.67	106.84	109.5	110.98	101.1	107.31	100.85	107.92	111.81	119.79	106.57	100.27	98.762	101.59	106.39	102.59	106.34	116.42	102.55
117.46	106.33	102.37	104.87	110.6	111	106.21	99.663	106.4	105.1	105.9	107.81	103.41	101.74	102.67	102.91	106.43	104.68	109.69	109.28	110.69	107.1	99.356	111.01	111.99	99.224	108.94	108.77	97.85	112.42	105.54	98.063	111.52	101.7	102.67	102.21	107.86	107.68	104.79	114.8	105.73	104.63	105.34	103.56	109.46	96.942	104.18	108.27	115.19	121.26
115.56	106.8	115.21	109.66	105.38	108.29	111.95	108.44	110.37	110.15	101.69	116.52	105.96	113.19	114.18	117.14	112.89	102.05	115.75	110.3	115.07	101.74	107.93	100.38	111.75	98.456	109.16	112.48	107.5	111.34	107.72	110.16	105.68	109.55	121.68	108.17	111.06	108.38	105.42	111.06	110.45	104.11	112.54	107.59	107.18	111.86	108.69	119.23	104.5	112.38
91.964	95.236	102.99	104.85	88.41	96.793	104.7	99.019	99.501	96.833	100.69	100.68	98.514	94.957	97.549	86.96	95.933	100.54	94.915	91.446	104.03	100.19	88.871	99.34	96.58	98.945	97.753	102.18	106.53	101.12	90.294	91.812	93.766	100.6	101.65	97.742	101.69	104.92	95.752	85.35	99.052	92.713	108.29	90.915	105.41	96.074	100.83	102.78	99.001	93.892
115.99	107.23	104.69	105.29	108.79	108.62	108.3	95.411	110.15	113.49	109.79	105.92	110.68	102.18	116.2	111.92	99.176	105.18	94.495	103.15	104.14	93.798	103.95	107.32	105.17	97.688	104.91	101.26	105.76	101.41	111.36	105.74	97.142	105.39	104.11	116.68	104.13	106.46	112.08	106.37	108.88	98.218	103.84	104.17	102.49	109.58	106.79	107.46	97.518	105.95
106.58	110.74	103.62	104.23	108.4	102.53	104.48	105.41	98.705	104.31	103.27	99.601	102.17	106.65	105.15	111.21	104.33	108.73	110.61	103.97	111.93	103.01	105.85	110.67	112.69	108.98	102.14	108.06	108.7	113.37	105.39	105.59	106.78	106.47	104.83	110.25	113.25	102.26	113.95	106.61	112.67	106.99	106.81	105.94	97.673	103.05	106.77	104.22	105.61	98.697
104.38	105.76	114.75	103.57	102.65	113.05	95.24	98.638	109.06	104.4	98.955	111.92	96.56	103.22	95.946	112.48	109.54	102.13	100.64	102.08	106.19	111.87	106.84	113.07	109.52	106.14	112.69	104.91	112.19	111.46	110.16	106.61	100.4	105.39	106.53	104.49	105.51	100.82	103.01	105.1	103.31	104.6	109.2	99.16	105.14	107.39	101.2	113.22	108.11	107.99
101.91	105.32	103.94	101.97	101.47	104.23	105.92	112.76	107.19	105.43	101.52	113.3	108.8	105.75	105.84	104.42	106.54	107.23	101.08	102.93	103.72	107.39	100.34	113.74	103.64	109.37	101.29	102.77	110.35	111.49	105.57	104.16	105.07	112.04	108.39	105.76	105.31	109.28	103.52	110.16	106.77	109.11	106.22	108.92	108.79	111.56	104.8	98.729	95.677	106.38
107.79	100.97	106.16	104.12	108.66	112.55	103.42	109.13	108.23	110.63	115.12	102.81	106.78	107.06	114.89	108.46	110.59	107.42	114.18	106.47	107.71	105.53	106.08	107.36	108.11	116.12	106.1	115.15	105.7	104.22	101.97	113.84	103.27	103.49	100.71	111.98	104.66	109.41	107.44	101.17	108.19	112.09	107.92	107.72	107.11	107.74	109.52	104.48	104.65	107.36
98.833	95.605	99.325	99.806	98.992	105.92	100.08	96.291	98.827	102.91	108.35	97.465	105.86	102.21	99.493	100.42	103.09	93.892	94.762	109.4	92.18	107.2	102.09	94.149	106.82	101.95	112.29	99.439	95.339	99.968	104.56	98.447	101.19	98.949	97.538	99.301	103.62	97.611	99.131	99.155	103.36	93.366	106.17	102.16	112.53	100.5	95.232	98.619	99.752	97.701
111.32	116.62	108.63	112.28	113.3	108.07	110.49	112.64	115.03	108.44	111.85	118.76	107.04	103.21	103.59	115.11	106.5	106.52	108.52	120.26	114.89	111.06	110.93	106.78	100.32	110.36	106.5	107.27	109.58	106.18	105	106.23	107.05	109.62	117.44	110.22	109.55	107.63	118.5	107.7	106.67	100.48	103.69	108.08	106.48	118.44	113.78	110.08	122.69	116.14
94.339	104.36	103.35	101.03	101.86	104.62	102.87	102.1	99.276	100.17	93.104	101.75	93.978	101.35	101.65	102.76	107.94	97.29	103.49	103.47	96.186	107.84	100.47	101.35	99.654	92.942	102.4	102.4	104.7	98.107	101.83	101.82	91.94	101.34	97.308	100	111.22	89.923	101.6	101.04	102.56	101.69	99.931	101.59	102.9	101.15	93.704	89.771	102.04	96.065
107.95	109.39	97.129	103.27	105.51	102.53	105.97	120.92	105	107.12	112.03	101.97	113.43	99.628	104.4	108.32	110.03	104.09	108.12	112.44	115.95	113.77	108.99	113.25	108.49	112.02	99.66	108.91	105.47	108.15	108.35	98.374	104.48	102.89	97.568	104.43	107.62	110.48	110.51	95.313	113.45	108.89	101.38	105.27	116.73	102.08	110.03	116.16	109.92	106.37
115.35	117.75	105.3	106.89	100.98	105.18	105.58	119.86	98.29	115.15	98.473	117.1	108.26	107.23	103.11	96.59	111.49	109.24	113.43	109.5	107.78	113.58	110.86	103.45	107.63	108.17	110.67	99.929	106.79	112.49	110.72	105.28	110.5	112.59	115.5	115.18	101.93	111.93	108.66	106.77	113.19	117.92	112.52	110.4	113.87	101.59	107.46	108.88	112.2	107.56
111.38	109.61	99.924	98.772	108.5	109.64	103.1	116.5	109.49	104.8	113.06	111.32	106.71	110.31	114.4	120.63	108.11	113.05	116.52	109.67	101.21	107.34	107.22	107.34	114.53	108.4	107.98	108.01	104.86	104.86	108.26	104.85	114.36	103.65	115.1	104.93	106.4	111.53	99.777	99.937	115.11	99.403	108.4	104.07	107.2	112.65	112.35	104.15	114.65	103.76
103.69	101.98	104.76	88.903	92.75	96.235	99.675	105.88	101.15	105.33	101.25	95.861	97.919	99.884	98.153	107.8	104.75	97.709	98.761	99.296	100.64	96.871	108.84	94.788	101.19	96.063	98.154	97.877	96.486	102.68	101.73	98.033	116.08	94.469	104.76	105.34	97.955	116.18	102.11	97.61	100.89	97.426	102.54	103.13	104.72	104.35	107.66	96.135	95.493	107.62
106.86	102.79	108.2	116.91	109.87	101.18	102.37	108.93	92.061	106.43	108.16	100.28	109.14	102.75	102.76	105.11	98.388	110.99	99.636	104.38	100.54	103.44	97.576	102.65	102.35	107.32	108.63	107.72	108.09	106.29	112.74	106.04	103.56	98.082	110.31	109.85	105.38	101.6	98.428	107	106.78	111.4	105.71	109.94	107.35	110.68	104.86	109.19	110.62	102.62
112.44	110.32	97.946	108.65	115.62	112.15	108.77	110.02	114.53	103.04	102.27	115.73	111.54	105.46	102.25	113.08	102.54	104.26	109.03	105.74	106.76	101.83	108.4	112.05	113.14	107.8	110.29	109.85	111.17	109.01	107.95	114.24	98.978	102.2	105.23	106.95	107.46	120.69	102.92	112.1	111.12	112.29	109.62	110.21	108.65	107.79	103.72	97.242	110.34	120.92
99.821	97.586	108.63	102.26	105.24	105.46	104.42	106.95	101.25	98.766	105.79	108.08	105.59	109.99	107.14	100.59	110.26	102.82	102	114.92	105.46	103.57	109.07	101.92	106.48	102.06	112.36	103.33	109.04	109.52	110.73	103.5	109.05	102.77	115.45	102.71	104.17	101.64	110.52	105.41	96.197	107.76	104.58	103.59	110.08	112.06	107.72	114	105.71	98.665
113.74	103.02	110.29	120.76	112.57	100.01	104.85	109.18	98.796	112.68	110.89	97.123	100.28	108.94	112.36	107.7	110.5	112.79	109.18	109.5	110.98	103.4	109.24	108.4	104.51	103.64	99.109	111.99	104.67	106.78	121.75	116.47	108.93	110.31	112.93	107.23	114.94	110.33	96.554	114.85	110.8	104.35	99.486	104.36	103.22	110.66	110.07	106.35	113.73	106.74
103.05	105.39	105.5	97.036	98.995	96.507	101.98	101.18	102.97	97.589	102.4	92.684	104.93	98.235	105	94.217	95.212	96.986	95.821	102.15	99.59	93.923	98.298	100.31	95.206	98.108	90.08	95.977	104.03	93.759	100.24	92.73	99.016	94.214	99.626	103.96	91.008	102.48	101.68	108.1	109.3	94.037	105.68	103.47	103.74	89.639	105.47	94.553	101.59	95.107
106.52	92.467	95.776	94.005	89.089	98.755	100.55	107.3	90.677	103.38	110.15	99.972	95.382	103.19	104.48	104.42	92.838	93.77	106.71	101.41	107.64	97.351	97.902	108.5	97.857	102.15	105.36	98.154	103.1	102.91	98.466	106.28	91.469	106.81	102.46	97.148	100.38	97.235	100.76	97.476	99.532	94.832	104.21	103.56	96.956	103.75	92.017	103.94	105.89	98.065
94.032	110.92	115.98	112.76	98.071	108.62	107.16	106.68	100.11	115.64	114.92	107.26	110.56	110.53	117.51	111.4	112.43	103.17	113.16	107.42	100.41	109.46	105.26	107.94	101.98	112.14	103.61	109.73	105.26	107.37	108.71	95.404	96.814	110.78	106.34	107.16	106.71	107.63	113.08	108.87	118.27	107.37	115.22	109.22	115.93	107.41	109.85	110.8	105.05	109.03
106.91	113.42	105.01	108.44	109.79	108.9	106.15	111.99	111.68	111.18	114.86	103.41	112.17	98.954	96.162	110.51	102.73	103.87	108.42	106.76	104.48	100.41	106.29	113.6	106.98	111.12	107.6	107.55	106.38	105.67	113.91	115.7	104.55	111.68	104.35	100.15	102.78	98.734	112.08	100.98	111.26	102.31	102.42	100.79	110.82	115.48	109.34	98.566	113.5	107.3
104.61	102.7	94.918	105.37	95.826	98.823	94.604	108.15	95.794	100.91	106.7	101.63	105.83	101.48	103.3	102.97	103.38	93.888	97.458	97.865	97.9	97.461	96.834	104.23	108.35	108.14	104.43	93.541	86.606	105.58	98.323	97.183	95.788	91.578	102.39	94.092	97.225	96.762	108.02	106.01	104.56	92.784	96.361	99.952	106.71	98.059	94.802	107.62	97.492	98.721
110.65	116.21	104.73	115.43	103.24	106.49	107.33	107.28	97.789	110.22	107.8	111.35	108.29	104.97	99.07	102.88	106.18	117.21	104.41	105.42	106.42	104.07	103.75	115.96	99.515	109.73	106.87	103.7	105.99	105.37	113.06	108.09	111.28	108.36	109.37	107.3	103.33	110.56	109.18	110.38	108.74	113.09	116.45	102.19	114.86	113.73	100.02	110.24	111.4	113.8
106.01	107.6	106.56	112.99	101.38	100.14	104.54	103.82	109.21	102.9	109.24	105.84	106.86	107.5	103.36	104.09	104.58	106.33	110.4	99.429	111.96	106.34	104.47	105.15	99.761	99.786	109.07	102.03	102.86	98.922	104.53	98.504	106.59	101.85	103.58	98.625	110.05	100.95	112.6	101.15	103.52	106.45	106.79	108.15	101.21	106.72	111.14	108.52	100.81	97.503
94.595	98.664	103.28	101.12	101.32	103.61	95.287	97.398	102.69	100.62	99.377	105.9	102.36	100.59	105.78	102.47	102.32	97.202	100.42	108.19	103.6	100.32	104.96	98.476	106.91	98.598	102.17	101.45	97.839	100.76	105.78	91.516	98.649	107.26	103.22	104.67	100.47	96.029	109.26	102.62	101.3	100.28	103.23	101.25	97.341	92.695	106.06	88.409	102.47	103.29
107.07	105.39	108.06	101.35	106.89	99.966	106.84	108.16	101.3	97.317	110.54	114.98	99.208	100.49	105.89	114.44	114.47	113.3	113.11	103.49	105.03	103.89	101.18	105.72	104.91	104.14	106.79	109	111.6	110.72	105.68	106.22	108.61	100.59	102.62	105.23	115.21	106.32	115.12	98.482	105.14	111.48	110.17	106.53	99.366	104.7	105.94	102.9	101.03	106.56
105.37	112.41	116.91	105.12	105.48	114.14	108.47	105.95	107.45	107.3	115.38	109.73	105.57	120.39	105.83	110.95	103.64	114.12	108.31	102.97	108.09	105.37	108.71	117.32	109.69	105.16	117.11	113.1	107.3	104.51	104.04	109.43	103.15	106.21	107.64	107.68	98.764	102.61	106.07	109.35	110.94	98.797	103.26	98.481	107.61	104.63	105.88	100	106.54	104.87
95.965	98.881	88.04	104.92	102.05	100.78	99.502	96.373	94.136	99.116	92.923	103.75	92.2	96.615	103.21	99.936	97.348	95.387	97.733	105.37	94.657	89.989	99.931	97.097	84.564	93.761	100.22	95.456	91.43	102.9	103.96	93.568	97.238	98.169	98.279	99.698	105.06	93.73	101.4	93.479	95.768	95.39	90.471	103.37	94.405	93.19	104.01	91.993	99.99	90.609
98.488	95.588	109.17	98.483	101.4	94.901	96.066	106.28	103.43	103.5	91.723	95.703	102.73	99.956	94.258	101.35	93.192	99.038	93.618	102.2	107.42	95.161	106.11	100.08	96.09	98.452	96.493	101.92	92.689	94.559	96.623	105.29	96.177	97.605	97.059	92.982	102.51	88.352	102.01	101.28	97.657	91.822	101.83	99.548	94.782	92.22	100.48	99.379	102.72	99.821
102.75	99.1	102.25	97.969	105.46	111.03	102.22	98.506	112.91	98.038	100.51	97.922	111.24	100.02	97.495	107.55	102.4	112.59	113.59	103.21	111.97	104.47	110.45	101.46	109.06	110.65	101.69	105.34	99.095	107.81	104.62	103.43	105.26	97.515	109.59	106.92	108.58	105.02	97.828	112.09	117.1	105.77	109.53	107.85	114.02	114.74	104.94	115.13	104.76	111.35
96.975	106.54	105.84	97.718	114.69	107.1	105	119.34	107.18	111.52	105.81	109.43	110.15	109.1	114.95	106.78	110.07	105.34	99.234	111.82	99.442	111.53	100.84	108.96	100.89	107.97	114.15	106.92	111.54	110.77	102.19	114.97	109.63	105.23	107.23	106.71	107.35	106.77	104.65	104.09	97.04	108.17	111.02	99.847	110.09	121.97	105.8	104.41	114.53	120.07
113.14	109.58	108.06	104.71	99.938	106.32	115.83	112.5	106.95	102.82	111.81	104.88	109.49	108.98	109.85	111.53	119.16	105.43	107.26	103.29	101.02	102.11	103.55	100.34	107.23	107.95	111.87	102.44	117.18	106.26	103.83	110.61	108.2	102.91	109.51	110.1	102.23	109.61	106.71	106.75	102.74	109.03	104.12	104.33	103.85	109.48	105.02	107.67	110.12	100.87
108.58	102.63	95.607	97.677	93.126	96.915	100.43	99.811	98.628	98.936	98.923	99.844	104.89	101.61	94.477	97.827	92.421	98.368	108.04	93.86	100.28	97.509	91.062	98.818	104.4	104.71	95.846	88.448	99.726	96.988	103.46	96.426	94.159	102.92	102.76	100.58	97.044	101.67	99.117	105.7	98.361	93.66	102.59	92.779	103.2	99.788	97.091	103.15	93.085	101.56
113.23	113.97	102.01	103.39	111.03	110.58	108.91	119.84	108.46	108.22	117.74	104.12	106.28	108.79	106.52	106.92	118.44	115.23	115.6	109.26	110.53	108.66	105.62	119.08	105.76	115.78	113.63	115.51	123.79	120.27	104.88	109.57	104.21	109.02	112.43	102.42	116.89	112.48	114.45	116.95	108.43	106.05	108.31	109.59	107.33	115.87	106.59	112.79	98.912	110.72
99.071	101.64	107.89	112.6	99.203	109.82	87.944	101.06	101.15	102.56	96.175	102.03	109.88	99.745	109.92	95.616	93.187	100.59	88.425	100.02	102.6	102.08	93.184	99.907	105.79	100.37	97.929	101.91	102.79	90.973	104.59	105.42	96.896	109.18	97.486	97.236	100.67	108.35	106.08	110.97	95.079	99.895	103.12	104.44	107.13	93.923	98.447	97.705	95.502	105.62
107.32	108.2	113.56	100.69	107.83	108.5	115.25	108.2	108.28	115.88	101.29	106.3	107.52	112.5	109.45	104.28	111.02	115.69	109.27	103.87	105.31	107.7	106.64	107.67	96.082	95.883	113.44	105.52	120.5	111.28	103.4	105.71	102.59	114.84	118.16	108.46	106.98	95.529	107.94	105.26	106.85	110.73	113.61	112.19	110.44	97.865	109.01	108.83	106.44	93.011
106.28	109.1	106.49	108.12	107.36	106.18	102.72	101.42	109.79	102.1	114.89	105.02	97.503	97.972	111.24	101.45	95.743	106.16	96.737	100.75	108.66	100.82	104	105.18	114.19	103.69	100.07	104.76	102.6	100.86	105.34	98.474	106.35	101.38	106.34	100.86	109.1	104.06	110.23	105.96	108.78	104.38	105.02	112.52	105.17	102.19	108.23	102.78	108.84	111.89
106.89	102.4	105.5	115.08	102.43	111.16	103.51	114.11	101.52	106.37	110.45	110.7	105.14	106.71	105.31	103.92	105.11	100.17	98.892	111.27	106.35	106.25	107.02	106.77	97.544	102.9	110.36	99.677	99.893	95.217	102.19	102.1	109.98	117.32	105.53	100.12	113.1	102.74	109.78	103.61	103.84	100.29	101.49	104.33	107.35	105.08	112.17	112.42	108.17	112.26
104.77	108.56	106.06	102.58	108.3	116.06	94.761	104.64	99.938	101.05	107.42	106.11	99.341	104.85	95.796	108.27	97.107	98.166	105.19	107.38	100	103.25	108.56	101.35	102.79	101.24	102.65	108.95	116.3	106.55	107.09	108.64	106.49	111	113.42	103.87	115.34	112.21	106.53	98.079	110.44	109.45	115.86	102.35	104.61	109.5	107.43	99.749	107.39	113.2
107.79	105.46	106.62	99.774	98.853	101.97	103	101.67	104.43	114.27	94.708	104.42	99.898	100.4	106.55	115.52	112.29	101.6	110.92	102.5	104.8	104.97	99.479	103.89	100.83	115.65	106.17	108.86	110.08	110.25	99.057	98.798	113.96	108.72	104.77	109.14	106.13	116.19	102.23	112.11	102.01	107.7	91.821	105.63	117.55	100.32	101.94	103.77	104.43	104.75
102.04	106.73	101.55	112.37	112.52	113.83	109.22	106.19	109.3	113.52	108.25	111.02	116.85	105.94	104.61	120.49	108.49	110.67	117.58	100.18	106.07	109.4	102.41	102.45	112.08	111.85	105.37	111.76	107.39	106.67	98.001	111.32	102.76	103.14	109.88	105.81	113.34	109.42	103.37	107.28	108.24	102.69	109.12	119.42	109.2	102	107.12	111.92	105.91	105.85
97.594	103.28	98.649	97.085	103.51	104.32	102.16	97.794	103.64	94.008	111.87	104.44	99.303	99.507	101.81	100.39	103.07	95.792	101.6	98.126	94.267	94.734	97.806	103.55	95.672	98.448	95.932	104.85	99.894	96.951	95.842	101.29	104.23	100.38	99.293	100.83	97.162	95.474	93.633	103.34	100.5	96.295	101.1	93.86	98.227	87.316	98.076	100.06	94.772	102.46
123.48	103.71	109.29	105.94	111.18	113.32	103.18	112.67	116.08	108.54	120.2	109.65	111.54	111.4	110.68	110.2	108.86	114.03	117.03	104.42	111.48	111.07	105.46	105.92	116.57	111.14	108.54	106.88	111.08	111.69	105.4	108.58	115.66	115.75	111.75	113.4	105.75	110.09	116.03	112.29	111.37	112.82	110.27	106.4	115.17	115.74	104.24	102.26	110.95	114.91
105.79	98.394	110.63	106.28	111.39	100.76	107.78	111.94	111.14	101.7	104.53	104.81	106.7	101.37	110.62	98.182	100.04	102.77	105.56	103.15	94.248	98.211	111.41	103.46	109.96	103.04	111.03	102.06	109.02	111.82	100.75	105.2	106.22	105.55	104.27	106.68	106.94	98.421	116.11	108.57	104.42	106.27	98.357	99.696	107.37	105.62	103.19	106.58	104.72	93.129
114	104.79	106.99	103.62	107.61	109.56	116.54	109.13	109.55	100.35	117.2	104.8	108.89	109.65	97.362	110.75	106.84	101.07	106.71	111.65	113.08	101.13	103.73	100.42	111.82	100.95	109.79	104.16	112.95	106.3	107.01	107.12	112.36	111.43	100.18	116.05	114.97	107.21	118.93	109.04	107.7	105.07	108.4	107.86	109.77	109.9	105.27	117.94	111.02	109.18
104.06	98.482	93.382	107.44	102.3	102.3	97.616	97.024	105.52	102.34	104.99	102.59	90.846	108.64	98.552	104.07	102	105.24	102.89	107.1	107.97	96.965	94.947	93.278	88.374	106.04	103.8	102.78	104.13	99.49	103.6	104.25	97.719	100.67	104.99	107.17	97.276	103.16	98.512	92.602	106.42	101.72	109.41	100.85	109.15	104.54	99.331	106.86	98.79	109.46
100.27	107.31	99.674	101.82	94.179	100.8	102.42	106.57	99.365	97.492	102.06	98.569	100.47	100.71	98.526	95.92	93.8	104.11	104.25	96.023	104.15	100.78	105.51	101.28	97.371	102.04	103.92	103.22	96.269	104.36	104.08	98.751	105.84	102.62	111.96	107.93	94.201	102.88	109.84	101.13	105.01	104.82	99.894	100.86	87.07	98.721	92.092	96.404	105.37	92.547
105.25	97.179	114.51	93.779	113.61	105.34	106.33	99.952	104.14	99.879	101.86	110.73	107.68	106.72	96.006	97.014	111.73	113.52	108.33	109.95	105.82	106.8	104.62	104.82	103.45	104.32	106.12	100.78	108.45	109.7	105.79	103.22	106.7	111.34	99.907	107	105.35	102.3	94.071	110.63	100.41	103.9	106.69	102.4	110.91	100.41	105.99	104.1	98.933	114.24
101.96	97.87	88.36	102.42	105.76	102.53	97.722	102.89	90.476	90.953	93.039	100.34	100.36	102.85	91.172	95.151	91.979	101.83	93.131	99.522	106.45	98.181	98.611	108.31	101.1	105.84	98.632	104.16	96.134	95.804	96.601	94.555	96.588	91.477	104.52	101.19	96.117	104.74	103.35	96.042	98.679	95.792	92.48	96.791	98.863	96.615	91.4	102.68	98.72	105.85
96.662	97.931	99.828	104.89	100.45	101.53	102.83	98.901	97.48	100.16	91.167	100.14	99.066	96.341	89.012	100.22	91.177	101.22	100.82	104.04	91.171	111.99	92.818	97.936	95.986	100.28	108.08	104.36	96.316	96.055	94.367	103.13	103.42	99.332	95.177	99.94	99.062	100.7	92.617	90.992	94.155	94.308	101.32	96.839	100.38	92.1	102.44	94.6	101.97	99.122
98.811	101.55	97.405	96.592	91.235	105.02	99.096	101	101.47	95.283	98.866	97.556	96.906	96.242	94.184	105.08	88.133	97.491	94.347	105.84	96.87	95.655	97.572	100.06	96.566	104.93	98.954	93.371	97.541	106.81	100.04	102.29	93.102	90.936	87.371	87.676	103.22	88.953	98.754	102.06	100.39	90.951	94.672	90.947	95.315	93.001	86.782	95.721	95.085	102.08
104.08	100.23	97.702	113.03	109.18	108.99	104.47	107.61	104.47	105.17	108.67	106.3	107.71	108.66	100.63	100.29	105.18	104.2	107.96	105.73	107.78	101.2	102.23	100.2	109.56	106.06	109.1	105.92	102.65	107.55	94.915	102.09	110.57	110.75	106.6	101.12	108.62	103.14	108.49	101.9	105.54	105.27	106.89	100.02	109.55	112.31	108.51	105	102.5	108.56
105.1	113.96	94.133	103.08	97.476	98.718	107.22	93.987	102.05	92.711	106.74	102.73	103.08	100.55	108.44	110.91	97.716	103.57	98.162	99.115	99.878	96.972	102.55	96.307	107.1	101	93.089	94.123	100.58	98.958	106.17	107.18	100.92	100.88	101.24	98.695	100.39	101.88	106.63	105.51	97.959	92.855	92.066	99.945	104.29	102.72	95.77	106.13	93.574	105.2
96.052	104.01	99.895	100.7	96.706	98.151	94.035	99.035	102.92	96.805	98.302	106.02	97.89	100.18	106.87	95.833	102.2	97.173	99.633	98.77	104.03	101.21	96.847	96.913	89.048	103.13	98.195	103.07	99.01	99.464	97.272	100.48	104.14	101.92	102.23	95.129	103.88	100.42	92.398	100.7	98.035	104.9	97.834	100.17	97.14	104.08	89.851	91.464	97.389	99.672
112.95	103.37	108.49	111.39	109.01	103.54	103.92	103.31	110.76	106.83	109.24	98.825	106.79	102.15	108.64	107.56	99.041	99.464	107.87	107.81	105.63	113.56	108.36	105.03	102.95	114.04	103.77	100.29	112	106.1	95.468	106.88	107.83	103.52	103.31	105.42	94.887	109.93	102.32	104.99	112.96	102.56	105.45	114.75	105.23	101.54	101.25	104.4	101.93	100.62
99.65	102.41	102.7	103.88	108.95	99.458	97.383	103.76	101.67	100	104.49	102.82	99.322	98.588	98.741	106.01	96.932	98.45	102.05	104.03	95.836	99.868	100.82	110.74	102.89	106.6	105.15	107.07	95.984	101.25	104.66	100.49	108.13	103.51	106.31	103.08	106.21	98.919	110.93	102.93	101.19	104.92	102.68	94.542	102.63	98.083	100.29	107.76	106.25	108.88
112.14	115.32	104.42	100.25	107.49	112.36	100.58	111.67	115.18	110.87	109.48	98.605	103.51	97.577	109.28	108.63	108.29	101.02	103.54	105.7	112.54	112.71	116.94	97.255	112.4	107.97	109.13	99.601	100.92	105.1	108.1	112.27	110.36	104.07	110.1	104.31	113.43	109.62	105.5	108.69	99.429	107.51	111.38	96.793	108.69	114.98	102.82	105.89	112.02	108.91
104.96	111.04	106.03	118.11	110.73	108.83	109.98	111.58	106.11	107.25	107.96	104.41	108.99	102.35	103.33	108.73	108.73	103.04	110.43	104.73	107.28	109.78	103.86	108.47	107.97	109.22	112.24	108.13	107.2	111.1	98.956	100.51	111.96	107.3	109.06	110.61	104.3	106.07	102.37	104.58	102.43	106.87	98.7	106.4	116.14	108.67	98.097	108.21	101.63	102.85
102.59	112.97	107.11	105.9	109.27	111.12	112.03	110.76	95.813	108.94	102.87	108.72	109.49	107.55	103.38	102.24	109.23	105.81	112.88	111.05	104.47	106.19	105.65	97.142	108.4	110.81	110.75	109.58	106.41	114.77	96.604	100.49	107.46	113.71	106.69	116.59	114.99	117.19	106.91	113.78	104.75	106.02	107.49	114.01	107.8	106.3	103.82	112.44	96.334	114.29
104.26	112.75	108.75	111.03	113.4	107.72	107.35	112.45	100.25	103.96	115.54	112.86	107.36	104.92	106.54	104.37	109.13	105.52	109.21	106.72	107.29	111.95	113.68	109.84	111.43	100.38	106.69	102.99	104.74	113.6	111.74	106.92	105.75	109.95	99.463	111.71	114.28	104.39	110.54	108.06	107.62	112.15	112.33	106.95	103.73	111.02	114.51	113.06	110.24	114.83
112.33	107.26	111.33	109.14	106.35	97.425	99.933	97.444	100.31	110.97	104.89	113.42	111.04	114.85	107.73	97.737	102.49	98.238	95.517	106.85	113.71	109	108.27	102.4	102.07	110.71	102.21	110.95	108.68	101.49	104.83	94.693	105.57	108.25	104.9	103.24	106.59	99.458	100.1	108.07	106.54	104.94	101.65	102.4	106.4	105.38	106.15	101.73	108.97	108.86
95.653	88.199	100.21	105.97	101.6	100.81	97.464	97.733	100.56	103.63	96.93	91.076	103.22	105.5	107.09	96.469	99.408	107	109.55	97.738	99.175	101.8	95.179	95.038	93.057	104.58	103.09	96.724	94.158	92.649	94.904	104.46	96.746	107.7	101.55	97.195	98.84	88.449	96.903	93.417	107.76	100.3	90.915	103.2	79.73	93.992	93.661	94.141	96.062	99.953
97.672	107.49	103.69	109.78	111.32	110.72	110.87	107.84	100.98	107.9	104.17	98.547	107.68	101.79	97.787	109.12	107.78	99.099	109.47	106.51	108.9	106.98	108.26	103.57	101.07	109.57	106.14	109.32	109.74	109.11	109.35	108	117.65	109.97	111.82	100.74	102.83	109.78	111.06	106.41	107.95	106.41	106.16	105.03	102.58	95.265	108.58	115.93	106.67	102.69
107.86	104.49	108.39	106.34	115.07	100.63	109.15	109.97	97.201	113.51	110.81	112.23	111.76	108.33	111.16	106.06	105.99	113.23	110.89	110.47	109.26	107.96	106.84	107.88	107.77	111.66	107.06	104.85	97.606	114.34	109.53	120.46	105.84	109.9	119.1	103.11	111.24	118.23	116.64	109.1	104.49	103.18	111.53	101.38	106.14	107.38	109.62	109.53	104.74	105.07
97.625	102.62	102.31	96.426	102.5	102.48	98.08	104.32	109.86	95.971	105.3	104.65	99.793	99.1	98.959	102.6	99.691	97.149	95.906	98.225	89.217	104.01	106.25	97.207	110.93	103.26	107.05	103.55	113.91	102.97	106.02	100.11	105.06	98.39	102.09	98.72	97.817	94.367	98.976	101.5	98.599	99.681	97.595	98.102	101.14	100.64	100.6	97.79	101.83	102.51
102.17	106.17	108.93	94.76	107.52	102.2	102.24	109.23	102.96	104.8	122.4	111.7	110.28	103.79	106.27	108.34	107.17	104.12	108.23	103.08	103.39	105.18	108.38	100.85	107.14	106.31	112.86	107.03	108.71	102.6	95.639	113.77	101.27	105.99	102.26	106.13	103.56	105.03	108.28	101.3	115.39	109.83	101.34	108.69	105.13	105.43	103.77	116.66	104.73	109.69
103.17	109.46	104.28	109.06	115.54	103.22	107.77	108.58	106.41	108.21	101.4	101.41	111	105.15	107.2	111.15	102.14	108.94	103.91	110.55	107.06	97.379	107.9	101.62	106.35	107.63	103.11	105.21	107.73	107.37	95.099	103.38	104.55	107.91	102.38	104.75	107.59	98.951	106.59	101.6	106.4	102.24	105.07	108.61	106.96	109.47	103.25	103.93	106.54	104.13
101.61	107.85	105.31	106.21	108.6	107.57	102.58	112.77	102.46	114.18	103.16	102.39	109.52	113.38	105.6	105.84	107.82	104.49	108.89	101.36	108.58	108.62	108.88	105.59	104.89	104.91	104.25	106.37	110.05	93.268	105.97	102.35	110.91	104.82	106.54	106.18	104.48	103.87	109.1	103.4	97.785	101.04	108.94	116.39	108	109.75	104.28	108.92	102.14	109.23
109.54	105.29	103.8	104.19	110.7	111	105.89	100.63	108.68	96.339	111.69	111.64	107.48	103.71	105.26	104.15	106.97	109.12	104.66	104.96	101.41	102.57	104.01	104.97	107.29	104.55	103.78	103.95	105.24	107.77	106.77	107.3	109.37	103.99	108.93	110.2	113.28	108.19	108.97	103.96	111.05	105.41	106.85	104.55	105.8	102.8	113.23	98.723	116.62	114.04
91.756	101.49	95.395	105.02	103.3	104.55	109.81	96.399	110.48	104.27	107.35	104.77	105.61	103.66	111.21	101.85	103.58	98.706	101.38	108.55	105	105.7	101.89	111.67	99.62	104.92	110.45	109.12	109.83	102.68	105.3	98.754	109.98	101.79	105.18	96.876	102.97	101.62	101.88	101.82	101.84	115.87	108.81	98.957	105.23	102.43	105.49	102.63	106.21	105.84
101.76	106.37	102.18	107.97	106.91	110.82	107.71	98.219	112.24	109.97	113.13	112.88	104.91	100.46	111.17	102.26	117.82	111.52	102.32	99.858	106.8	109.27	108.19	111.91	107.93	107.55	124.85	100.74	107.98	103.67	107.68	115.15	107.98	105.21	102.02	107.99	110.92	106.51	103.02	111.2	109.82	108.08	102.88	106.59	111.54	106.45	111.27	117.92	105.74	105.09
111.94	101.8	100.61	103.24	104.97	111.67	109.1	106.3	102.91	101.68	114.83	108.19	105.61	105.95	100.79	103.86	107.73	104.63	103.13	109.56	101.27	101.82	102.38	103.98	115.59	102.86	110	112.96	114.27	97.86	105.11	103.95	104.43	104.44	104.56	103.48	103.62	100.87	112.89	99.7	102.45	104.84	104.53	104.81	104.59	106.18	112.05	99.728	102	107.28
106.42	109.31	118.61	108.73	101.73	104.8	111.82	110.28	114.86	103.22	111.93	103.2	107.7	107.71	110	109.19	114.82	116.21	113.68	110.02	104.57	106.07	109.25	105.56	103.37	108.84	101.36	108.83	107.81	110.83	112.08	113.93	104.79	113.94	104.05	112.83	110.58	115.02	120.25	111.69	103.05	112.29	106.46	104.21	113.22	112.37	108.86	106.49	111.98	111.04
108.37	106.61	104.98	98.675	107.81	106.43	102.98	109.83	103.28	108.25	99	100.19	105.56	112.71	106.5	109.54	95.694	110.74	109.13	106.64	102.09	109.66	112.36	114.51	98.082	102.64	103.62	104.42	105.64	114.22	100.56	110.55	103.86	105.37	111.88	103.62	100.8	107.85	97.493	105.5	108.12	112.43	107.42	113.44	100.98	104.13	100.14	109.8	110.27	102.2
111.53	98.464	109.88	112.22	110.03	106.27	107.68	114.56	110.82	123.24	105.64	104.94	106.77	109.42	107.11	113.28	107	103.9	113.18	98.721	111.43	109.08	104.59	109.37	120.83	110.28	98.583	108.85	107.76	106.03	118.99	105.67	103.13	106.21	109.38	102.45	106.05	105.47	111.22	104.32	113.12	103.72	112.12	106.35	109.5	108.86	105.77	109.88	104.32	112.23
104.08	110.88	105.05	105.5	98.835	115.8	111.11	106.58	107.96	97.921	102.01	103.27	104.15	104.96	102.56	106.74	104.16	96.654	98.309	101.33	100.51	112.21	99.898	109.03	101.78	110.69	107.78	108.13	115.45	98.297	107.48	105.36	101.21	102.83	99.863	108.16	104.56	103.67	101.39	91.769	110.32	104.45	114.81	100.04	108.83	106.49	99.897	102.63	97.874	118.53
102.8	118.53	104.7	107	112.88	116.21	111.18	117.41	112.63	104.16	114.3	112.76	111.89	101.59	108.52	103.45	101.89	106.14	112.39	111.92	115.89	103.29	115.28	110.18	119.18	110.73	108.08	108.96	103.65	108.53	112.83	108.94	111.59	105.35	101.88	117.08	114.94	119.86	94.698	113.28	103.65	110.17	117.47	111.45	106.28	103.55	113.12	108.5	104.2	111.53
104.29	108.98	99.245	101.23	112.32	101.8	112.6	99.179	104.69	103.52	101.85	100.94	98.016	100.85	107.8	101.2	94.295	100.58	93.205	99.104	98.825	96.497	102.45	103.71	100.25	105.22	92.481	105.07	110.18	104.32	102.45	107.45	97.575	105.35	98.764	98.218	96.939	104.77	98.442	100.59	98.753	102.41	94.371	95.661	100.04	94.005	98.81	90.882	103.53	100.35
96.675	95.769	101.12	94.852	95.261	94.37	94.816	106.96	97.077	108.85	92.447	103.93	99.418	98.651	105.96	100.97	100.47	95.752	102.44	93.129	100.84	98.014	104.79	105.41	101.95	98.694	96.267	106.38	91.57	91.397	106.61	98.943	99.232	99.508	100.94	100.07	89.773	90.971	96.917	96.568	100.22	98.713	99.69	94.431	102.48	99.659	96.366	103.24	98.554	99.762
100.88	102.92	103.31	101.18	104.36	107.84	109.94	116.52	109.9	104.38	111.96	98.174	107.1	109.29	98.139	107.55	101.1	105.75	99.863	106.37	113.5	102.41	111.05	115.63	111.1	105.65	105.99	107.24	100.88	104.99	102.18	103.28	103.98	109.46	108.7	105.53	105.45	112.21	101.87	105.52	105.67	116.28	97.52	109.93	96.689	110.94	111	102.85	105.31	107.46
110.08	105.89	113.05	101.78	105.57	110.39	113.8	108.38	103.75	110.88	100.65	101.97	101.31	107.6	104.38	119.47	95.788	103.87	109.17	114.73	107.54	110.06	109.05	106.97	104.48	109.93	108.22	106.13	104.66	102.46	102.66	111.37	104.81	109.2	106.61	104.69	105.48	98.877	102.36	103.52	104.11	111.01	103.05	108.99	110.98	106.99	111.01	103.99	98.085	101.92
112.66	101.49	112.81	103.87	109.81	102.63	111.85	108.62	105.55	108.32	108.21	104.21	112.06	108.05	104.55	105.38	99.337	118.3	110.48	104.99	110.78	98.708	105.65	107.55	105.8	100.21	99.464	109.19	102.24	107.77	105.61	107.77	107.04	101.46	101.96	94.661	108.81	115.1	106.32	106.37	106.34	103.95	99.297	109.86	111.81	108.7	96.424	103.08	100.94	99.752
118.86	110.86	116.35	117.57	116.31	109.05	106.14	107.36	109.05	102.12	119.06	121.74	111.49	115	114.72	115.86	111.95	111.53	104.99	114.99	110.32	104.3	112.16	101.97	113.31	113.23	99.347	109.84	117.2	124.34	106.95	106.8	113.53	119.7	113.23	110.42	106.16	105.46	102	108.78	111.78	109.31	112.33	105.29	105.12	116.27	108.13	106.4	109.57	109.89
105.94	110.41	110.6	112.85	107.07	108.77	96.94	106.89	101.47	100.93	119.44	110.51	109.46	107.5	105.82	105.21	106.79	118.76	104.38	95.615	119.14	97.088	102.24	104.8	102.07	112.15	105.19	102.7	117.79	104.3	108.59	106.79	101.99	108.57	102.4	104.59	107.15	113.29	108.34	99.022	100.13	101.53	104.32	107.05	105.82	96.141	106	112.7	104.04	103.12
112.01	104.71	114.07	113.86	105.69	107.92	107.71	107.16	110.75	104.58	113.24	112.99	99.559	98.793	112.32	103.35	98.265	111.32	99.369	107.38	105.52	106.09	110.32	109.89	96.965	109.88	110.02	99.406	119.65	108.08	102.82	112.91	110.94	112.9	107.89	109.53	102.32	107.06	108.76	102.08	107.28	111.25	114.49	107.08	110.26	105.45	107.05	104.55	104.09	103.36
107.94	107.6	114.17	105	109.07	100.61	100.7	100.48	111.23	97.527	118.03	111.42	98.474	110.46	105.32	102.02	103.9	100.29	103.09	107.81	107.19	108.75	108.62	108.15	109.15	106.23	117.99	111.36	102.83	102.83	114.47	100.68	103.41	112.37	96.256	105.66	99.896	103.72	100.44	100.22	111.9	102.08	104.62	114.89	104.56	111.72	108.1	99.031	109.38	100.69
106.58	104.94	105.5	105.39	103.33	112.47	99.332	98.654	107.64	112.57	107.51	97.714	100.11	107.81	107.15	94.417	109.11	110.37	102.35	106.03	113.22	105.44	100.22	109.94	101.14	109.07	103.85	105.04	94.942	109.99	109.96	111.35	109.16	105.36	102.16	108.29	109.77	104.55	104.36	101.18	102.36	100.7	107.56	103.35	107.16	105.89	111.18	109.31	111.31	98.479
102.4	107.06	103.04	105.56	103.41	111.89	100.75	116	115.23	102.74	105.31	111.83	107.6	116.62	102.46	109.9	116.17	117.64	109.65	111.49	104.62	113.99	103.12	103.14	111.16	111.71	101.6	106.24	104.63	111.13	101.3	104.06	109.79	106.53	109.74	116.78	113.06	116.71	109.45	114.16	110.35	109.06	104.77	102.95	109.91	109.8	123.03	107.81	100.34	107.99
102.62	106.56	103.36	109.5	111.8	109.56	104.99	107.65	110.27	103.73	107.93	112.61	108.24	114.79	107.35	109.24	103.65	112.89	105.16	107.09	107.99	109.65	109.12	110.84	115.53	109.46	109.9	105.51	112.48	101.77	109.81	102.28	109.82	105.57	107.29	109.33	113.33	106.69	115.98	112.02	97.451	110.85	113.41	115.91	104.45	110.06	114.94	105.91	101.59	107.22
113.34	105.2	107.06	101.17	106.78	103.82	100.56	108.19	111.52	100.68	99.845	102.76	115.75	113.9	104.24	103.07	105.08	106.1	103.56	103.76	101.31	102.73	100.31	106.98	108.25	106.32	110.42	101.34	94.349	104.81	116.72	108.82	114.22	112.39	105.5	105.1	93.854	111.4	104.06	116.42	104.77	106.31	107.13	100.02	107.8	108.99	112.46	103.12	111.3	107.11
104.33	106.72	107.5	97.824	102.41	102.5	105.93	101.3	103.61	101.91	106.87	101.96	109.75	103.82	109.18	107.37	108.68	107.8	104.49	102.07	117.81	110.43	107.34	108.76	103.55	105.55	111.16	100.25	116.63	104.08	107.71	102.85	107.29	112.84	100.48	106.42	102.42	107.42	105.36	105.39	117.77	106.7	106.87	110.49	103.49	111.69	104.24	101.32	99.422	104.5
105.3	105.79	108.08	104.69	117.75	114.16	109.12	95.859	114.15	119.59	112.52	114.58	115	106.55	105.9	109.11	107.46	100.39	116.72	101.1	115.6	101.86	105.99	112.93	116.21	114.54	106	117.09	103.45	114.05	104.39	106.14	111.25	105.3	112.66	109.63	108.65	107.91	108.72	114.05	115.01	118.09	100.95	112.91	109.09	118.21	115.22	109.41	110.75	102.13
98.477	98.71	101.98	102.19	101.67	101.79	101.9	105.11	106.03	108.01	96.972	92.932	99.323	90.231	106.67	99.038	101.54	100.13	96.629	97.96	99.432	103.07	97.685	93.219	107	99.379	100.81	105.78	95.891	107.01	100.9	99.867	100.51	98.259	101.28	97.818	105.32	97.193	101.47	90.001	102.3	98.845	98.95	102.35	100.35	96.103	100.37	97.977	93.396	102.33
114.21	101.49	96.615	104.86	109.6	98.396	101.11	111.54	106.55	106.57	104.42	111.42	112.57	114.37	106.71	116.08	115.21	107.5	107.5	112.32	101.2	112.19	99.568	110.27	104.79	112.5	118.55	111.38	117.31	100.74	114.4	104.01	109.72	113.39	109.69	107.65	109.01	104.28	111	108.25	119.17	111.07	108.12	107.15	107.14	107.99	106.54	106.51	105.9	109.91
105.11	96.551	103.06	99.436	107.93	105.29	109.21	108.17	100.14	105.85	97.127	105.92	104.94	110.39	106.18	103.01	95.469	105.25	107.8	107.63	99.467	107.94	107.07	107.87	95.312	107.99	102.58	118.22	111.47	103.26	104.1	107.7	109.11	107.49	103.2	102.79	109.78	101.65	105.39	97.806	105.39	108.63	101.96	99.482	100.83	103.18	104.88	110.3	105.93	104.01
111.41	104.47	109.81	107.07	105.53	111.87	109.05	106.74	105.18	105.07	111.96	103.05	103.53	104.31	107.65	98.607	108.49	105.55	109.11	108.88	109.94	106.22	109.43	95.821	112.71	103.89	101.76	106.33	101.08	108.73	107.76	111	104.27	109.92	105.49	115.25	104.23	109.13	98.938	101.41	110.67	104.11	103.19	102.36	105.71	99.454	104.5	99.78	103.64	104.9
108.55	108.65	114.26	104.7	107.06	105.28	113.26	103.3	112.13	104.7	103.35	105.16	109.47	109.32	116.09	99.775	97.84	104.87	110.01	109.24	111.22	106.89	107.75	109.44	103.01	107.27	112.92	101.15	111.87	111.08	108.34	111.11	106.44	96.599	107.73	105.91	113.98	110.78	108.29	107.12	113.25	98.954	115.01	103.73	103.48	117.77	107.28	119.04	107.33	102.59
100.11	89.362	98.465	91.646	103.04	95.62	96.403	93.675	93.515	91.946	90.079	104.01	93.668	96.137	87.936	101.93	92.853	101.46	101.92	93.138	95.765	98.789	94.334	106.79	94.25	90.643	95.581	106.27	92.395	101.24	100.38	95.329	101.9	98.816	88.914	85.677	102.15	99.783	107.22	105.82	100.25	96.478	95.326	108.07	96.549	91.236	96.151	94.933	101.35	100.19
118.92	101.65	96.093	105.78	103.62	106.43	99.4	108.99	106.24	110.12	101.58	110.86	113.09	98.903	100.99	92.882	99.078	110.01	101.59	104.62	102.51	98.416	98.627	110.38	103.3	109.05	100.67	113.37	103.45	102.06	103.44	101.94	99.627	107.2	102.99	120.87	101.02	99.95	99.668	100.16	103.8	99.423	103.72	105.64	105.23	102.09	107.07	101.2	102.32	103.38
102.11	101.07	117.11	108.26	107.57	107.65	112.36	114.03	114.93	97.126	105.51	110.15	107.04	105.66	110.3	112.36	106.14	103.49	101.22	104.39	108.96	113.76	113.03	119.67	100.65	107.39	100.56	107.17	109.14	112.77	104.82	106.65	113.34	101.12	102.97	98.46	102.46	108.54	98.066	111.92	101.41	113.63	108.71	105.04	113.44	111.41	105.32	106.11	108.77	108.99
100.88	96.215	108.69	108.67	110.17	103.79	111.09	100.61	113.89	106.71	110.64	101.02	102.97	120.1	108.89	107.36	109.5	101.09	97.174	105.36	109.81	106.84	106.74	103.37	93.852	113.18	102.47	97.471	104.04	97.261	106.07	103.23	102.11	106.24	102.33	96.763	105	104.56	113.15	103.69	106.66	113.72	96.479	98.889	105.47	105.99	100.63	106	104.49	103.17
110.68	114.38	107.66	119.19	105.13	108.32	114.42	114.48	110.74	108.78	118.11	108.74	111.23	106.67	111.16	112.9	112.57	112.31	118.42	108.26	99.554	103.83	109.41	107.08	121.75	106.73	98.412	107.15	104.05	107.93	117.3	116.48	108.75	98.49	102.46	118.93	108.5	104.41	116.38	116.97	104.19	117.63	116.5	109.77	98.213	116.22	110.89	106.31	107.71	109.38
109.35	111.36	103.58	103.56	104.49	117.68	112.22	108.96	121	115.26	107.12	107	102.6	105.08	105.09	115.07	103.85	114.42	115.57	105.67	93.002	102.69	107.82	103.67	104.48	104.35	117.73	111.48	106.36	109.05	107.62	111.7	112.21	110.4	108.13	110.18	106.74	110.17	106.63	114.55	100.82	116.18	101.62	112.3	99.138	104.17	98.122	106.52	107.83	114.09
108.78	111.2	108.28	114.76	106.63	108.24	114.76	111.81	106.57	112.66	104.48	106.96	109.92	113.76	100.75	101.34	103.38	115.28	114.73	105.26	107.06	112.74	107.95	110.98	109.9	103.91	107.42	105.96	103.11	107.72	105.3	109.61	101.3	105.26	106.39	98.965	112.67	103.95	103.15	108.76	111.69	113.09	104.95	102.34	115.02	105.93	100.97	107.36	116.53	106.62
100.19	98.874	108.76	108.09	97.251	105.99	114.02	105.32	115.51	105.01	99.983	110.69	105.75	105.14	112.13	103.56	112.53	102.16	103.49	98.715	101.36	113.25	111.64	103.87	97.407	106.63	111.83	107.61	104.9	110.11	104.62	103.17	105.97	107.57	104.43	108.61	110.3	106.91	103.37	110.74	101.69	104.89	102.03	101.64	102.4	100.57	112.17	106.07	91.548	100.58
106.93	104.18	100.85	101.23	108.05	102.64	104.46	94.897	103.11	99.325	106.7	101.53	113.12	99.715	104.49	113.62	111.53	117.41	107.4	112.7	99.002	101.25	97.555	107.33	99.142	105.51	102.02	100.69	119.73	104.5	107.85	105.34	102.38	107.27	101.91	104.24	100.52	105.04	112.76	102.74	102.19	103.28	101.93	106.52	112.89	112.31	101.57	105.73	102.89	99.464
104.24	101.58	89.911	90.456	103.2	97.733	97.172	100.18	94.757	101.31	99.976	100.88	100.85	98.146	97.454	96.213	100.27	98.35	90.928	97.933	102.35	91.967	98.243	91.538	101.11	99.451	92.133	94.62	100.32	100.08	85.743	88.861	98.739	105.75	98.009	99.883	99.756	97.732	93.018	91.475	98.549	103.53	101.95	95.834	95.979	100.68	102.16	100.02	102.55	102.5
111.73	111.48	111.28	111.45	116.83	113.9	106.17	100.97	107.37	107.75	107.43	107.68	99.556	111.7	103.54	113.44	102.17	118.9	106.19	106.45	109.35	108.6	115.01	109.48	112.92	105.92	111.25	112.04	111.87	112.89	115.15	117.12	110.66	99.546	104.24	101.07	108.25	101.71	121.31	103.81	110.59	108.2	112.13	104.52	108.13	104.85	108.88	115.11	114.54	110.6
100.17	101.86	101.07	99.94	99.681	99.967	107.26	103.64	106.34	102.05	96.317	101.56	91.049	99.656	108.13	104.1	103.53	107.58	101.95	101.94	100.67	110.21	101.85	101.01	97.207	100.98	106.24	103.8	99.723	101.59	92.317	101.73	94.621	96.207	92.891	100.63	93.233	104.38	108.13	97.247	99.633	108.98	104.6	101.25	99.494	99.814	96.813	92.363	104.58	100.8
100.65	104.17	92.42	101.12	104.22	101.18	98.878	103.02	96.807	97.215	101.38	99.323	90.116	109.56	99.351	107.94	92.532	96.602	99.679	103.48	100.98	87.757	99.717	106.39	96.094	100.91	98.623	97.167	106.16	99.136	98.826	102.04	95.93	93.91	91.567	94.397	92.678	96.03	92.886	107.49	101.17	87.868	90.334	110.05	104.78	94	105.73	100.75	97.937	98.1
103.77	100.9	114.47	101.69	121.28	96.895	107.31	106.61	105.12	99.107	113.17	113.21	108.76	105.8	103.18	104.62	101.66	109.98	101.92	102.99	102.82	105.54	114.67	113.6	101.8	108.11	103.76	108.73	108.81	104.84	114.87	107.99	111.58	106.44	105.84	100.97	110.41	104.59	104.35	107.9	101.23	102.1	107.19	102.65	104.31	106.98	99.674	102.69	117.03	111.39
110.8	108.71	98.52	101.77	109.07	109.48	110.51	112.22	107.17	109.2	102.94	106.35	106.76	110.06	109.03	103.97	106.75	108.29	106.13	113.25	108.72	103.49	113.07	109.11	101.87	109.83	110.41	105.06	102.44	108.53	113.35	116.06	107.37	101.29	111.93	103.69	101.33	97.872	111.02	109.95	102.66	110.09	111.57	110.71	99.269	107.52	104.96	109.95	113.42	108.74
104.15	115.67	108.08	114.36	108.78	108.78	111.74	102.2	107.26	105.21	110.46	104.32	114.27	99.361	109	104.31	105.23	122.21	99.265	99.937	111.08	119.68	112.25	108.86	101.57	109.54	104.48	110.86	116.18	112.86	112.44	115.12	109.22	103.57	111.59	107.25	119.17	104.34	103.2	108.29	104.24	109.36	108.57	115.42	114.46	108.21	110.08	115.78	110.13	113.12
113.66	108.5	110.26	99.219	98.015	98.56	100.44	95.961	112.65	104	95.738	105.41	115.1	99.206	104.64	104.86	110.14	107.93	111.57	112.3	109.76	114.74	113.2	111.87	110.17	109.55	103.45	101.05	104.49	111.45	103.53	101.25	106.87	102.06	96.589	104.71	102.69	109.61	104.35	101	105.46	100.3	111.25	113.66	103.49	103.39	104.08	110.63	106.48	106.02
109.55	110.64	103.52	105.48	115.17	107.27	111.97	113.56	110.05	102.42	101.52	101.55	100.9	108.81	115.14	95.265	104.28	112.96	112.28	109.11	100.15	109.45	107.19	106.04	110.99	113.38	99.091	102.11	113.41	110.25	108.44	110.9	109.15	109.06	107.77	115.74	112	108.92	110.47	109.73	107.31	105.98	106.57	111.4	108.94	101.75	104.76	110.66	109.17	111.36
95.801	96.838	96.458	104.76	110.37	109.98	104.18	99.37	95.027	101.77	101.28	87.956	103.28	103.08	102.28	97.218	94.483	102.09	97.351	97.835	99.972	96.304	91.56	104.99	102.68	96.146	94.282	103.41	98.184	105.05	99.373	92.564	96.646	101.46	93.42	99.465	87.579	93.837	104.39	98.239	95.853	97.425	96.286	96.89	93.911	104.44	102.04	99.994	98.661	107.91
110	111.04	105.28	108.31	99.971	103.48	103.48	105.58	100.66	102.99	102.32	105.08	107.13	113.84	106.1	104.6	108.3	105.88	112.84	114.06	105.9	105.44	106.54	99.247	104.91	92.393	103.35	105.44	111.65	110.95	110.83	107.03	107.75	106.84	116.69	113.39	107.73	99.365	104.75	105.08	105.41	115.6	105.13	109.86	110.92	106.2	103.28	104.65	105.41	103.19
106.7	102.89	106.98	104.07	103.83	105.87	98.03	106.39	97.411	108.91	105.15	108.24	104.51	100.14	105.35	108.04	101.45	107.88	102.3	106.91	109.18	108.17	108.78	101.37	102.72	105.53	109.04	99.8	109.22	110.99	104.11	108.74	100.24	105.83	107.39	97.329	95.358	107.74	105.94	97.367	111.77	107.32	104.52	109.19	108.2	111.2	108.74	110.73	105.65	109.54
115.87	109.14	106.68	101.1	103.22	113.16	111.12	109.66	111.52	102	107.2	118.32	104.02	106.79	104.96	112.92	109.6	100.56	106.99	107.27	110.37	114.89	108.08	115.23	111.18	102.32	111.52	108.49	111.7	112.88	105.45	113.62	100.3	106.51	109.42	109.3	106.05	109.08	105.47	112.16	108.4	111.27	113.85	111.9	103.66	117.5	105.42	105.36	107.51	110.37
96.764	102.55	104.29	111.63	105.39	105.6	98.755	119.3	102.4	98.883	101.74	102.59	101.84	93.74	107.48	104.66	104.94	105.46	111.1	106.14	115.08	104.91	99.078	107.18	105.47	113.55	108.43	106.82	99.306	109.71	101.43	101.54	107.29	107.56	103.78	100.4	99.592	105.99	107.2	111.1	111.18	107.27	106.16	104.93	102.86	110.21	98.29	108.2	110.53	95.811
106.4	102.37	109.28	109.17	112.83	107.27	105.95	104.1	99.573	108.54	106.62	106.23	111.45	111.69	114.75	113.34	104.99	108.23	115.15	108.43	106.92	107.87	102.81	100.64	112.85	100.03	108.21	114.92	104.73	101.81	109.8	111.04	102.37	108.26	109.27	105.9	107.83	104.08	103.56	109.28	106.03	107.73	115.74	101.63	104.9	100.38	98.957	103.83	103.38	98.259
97.299	98.801	107.69	105.04	105.43	100.51	94.672	92.699	91.307	103.1	100.3	95.261	103.31	87.676	94.304	100.19	91.087	101.47	100.27	97.746	94.786	93.53	95.535	90.287	97.525	102.9	93.147	101.4	94.751	98.799	90.965	91.635	102.44	98.36	97.134	100.99	97.879	105.13	91.755	95.662	103.18	94.69	89.02	96.406	102.62	100.72	90.508	94.759	101.98	95.961
104.46	103.06	112.62	116.96	108.96	110.88	106.31	102.48	107.73	111.21	106.63	108.65	102.55	103.3	115.44	99.959	109.38	111.56	106.78	103.35	113.8	101.59	111.45	108.75	105.5	118.2	107.14	109.09	118.3	108.05	109.42	110.69	114.59	109.76	109.53	107.08	112.5	109.11	117.16	107.35	106.85	112.93	117	110.93	109.38	107.58	107	109.41	102.27	103.58
105.98	96.136	102.93	98.797	94.59	109.86	104.98	94.271	111.4	99.376	109.01	100.04	97.7	104.81	95.406	98.507	98.473	104.76	95.936	101.27	103.3	103.67	99.291	95.64	101.58	93.783	105.44	102.61	100.45	105.48	108.45	102.42	101.33	91.039	95.286	103.39	99.919	96.272	109.03	97.539	99.519	95.191	105.06	89.147	108.37	108.35	99.667	98.787	99.628	101.79
109.76	115.64	108.64	104.2	110.49	108.14	104.95	104.25	107.29	102.87	101.45	102.89	109.09	105.39	103.78	109.9	110.93	103.76	99.346	110.53	109.04	97.101	101.81	112.86	105.37	101.16	114.61	104.1	100.02	100.83	110.29	103.71	100.41	106.55	102.6	98.099	106.03	114.25	110.99	111.51	106.46	107.66	103.36	113.84	109	102.24	103.11	107.33	103.72	105.33
[truncated: 450 more rows]
[truncated: 150 more columns]
