# Supplementary material for: Genetic dissection of main and epistatic effects of QTL based on augmented triple test cross design
Source: PLoS One. 2017 Dec 14;12(12):e0189054. doi: 10.1371/journal.pone.0189054 (PMC5730204; doi:10.1371/journal.pone.0189054)
Supplement: S10 Supporting Information — (ZIP) [file pone.0189054.s010.zip › z6_1600_0.5_10.csv]

99.879	101.25	100.6	99.477	101.95	102.6	99.494	100.99	98.253	100.38	100.78	100.76	101.67	100.44	98.685	99.513	101.92	100.78	99.813	100.96	100.18	98.704	100.52	101.48	100.3	100.36	99.877	98.458	97.083	99.51	102.12	100.94	100.76	100.74	101.2	98.482	101.41	103.74	99.201	102.59	100.35	102.05	100.79	100.84	102.99	102.73	100.96	100.39	102.99	101.92
98.838	99.896	101.2	103.2	99.828	104.07	104.04	98.253	100.35	98.795	102.78	98.016	100.03	101.58	98.045	102.58	99.889	99.356	99.632	98.514	96.94	102.8	99.029	98.43	98.327	99.113	101.78	99.776	97.844	99.853	97.338	100.73	99.913	96.974	97.62	101.17	100.84	101.38	101.69	100.49	99.76	98.175	100.37	103.19	100.76	94.416	99.052	100.68	99.453	98.826
109.6	107.21	108.17	111.09	106.38	109.42	106.66	108.56	107.24	110.2	108.21	108.69	107.47	111.34	107.32	105.94	105.93	110.13	108.35	108.28	110.9	108.77	109.54	110.59	108.08	109.2	108.32	109.72	109.54	108.91	108.6	107.15	107.76	107.76	108.36	107.63	106.55	109.65	107.86	107.65	108.73	108.05	107.94	108.21	107.91	107.11	105.29	109.43	109.05	104.54
113.8	109.33	106.61	105.58	109.15	108.88	110.5	106.42	109.6	108.13	109.27	106.14	110.27	106.37	111.33	109.74	108.29	110.09	110.68	109.53	109.86	109.96	109.97	107.83	108.63	108.32	108.41	106.96	108.83	109.37	108.58	108.72	109.1	108.19	107.11	107.83	105.85	108.78	106.11	107.77	108.5	105.09	109.91	106.24	109.6	113.8	108.18	108.76	108.67	108.52
107.16	105.46	108.16	107.74	105.29	107.11	107.35	105.91	105.45	104.65	104.87	105.68	106.4	107.11	106.85	106.45	107.54	105.18	103.85	106.7	104.22	103.08	103.73	107.37	106.24	108.18	106.04	108.81	107.52	108.95	104.38	102.04	107.4	105.86	103.91	104.04	104.45	108.22	102.85	106.84	106.05	106.84	103.67	105.76	103.23	107.32	107.34	105.64	106.39	106.46
106.77	108.97	105.73	108.69	104.91	105.84	106.99	106.63	106.9	107.35	106.51	107.52	106.45	105.14	106.2	107.55	104.62	102.78	109.32	104.8	108.09	106.88	105.05	102.45	104.65	104.27	106.01	108.77	105.79	110.19	107.31	100.7	106.15	108.19	105.98	107.93	109.48	104.11	104.44	104.57	107.1	102.22	108.06	106.08	105.26	106.81	107.45	108.33	106.53	105.46
107.61	107.94	110.35	110.69	109.58	112.66	109.93	110.01	109.92	110.26	112.02	110.22	107.36	109.24	111.19	109.16	112.52	108.88	112.52	111.39	110.01	110.84	110.37	110.2	104.66	111.37	112.56	110.47	109.96	112.99	110.75	105.43	109.52	111.07	108.45	109.82	108.34	113.63	109.77	113.71	110.08	112.05	109.65	110.66	111.54	111.23	110.64	108.92	107.15	110.36
107.09	110.48	110.07	110.64	106.23	109.5	108.25	107.56	108.96	110.03	109.1	111.64	109.22	111.34	111.03	109.74	108.32	109.27	109.36	108.12	107.63	110.29	108.75	109.25	109.7	112.34	106.29	111.18	108.5	106.46	108.14	108.13	106.55	108.37	110.11	111.22	109.57	108.04	109.3	110.66	107.41	111.77	113.34	112.58	108.72	107.11	107.64	109.64	109.22	107.9
98.423	97.762	99.788	100.38	98.378	100.07	98.524	101.88	99.517	100.88	97.665	96.392	100.8	95.682	98.819	97.899	100.92	97.995	98.575	102.66	99.733	100.6	96.604	100	100.54	97.944	98.101	101.78	96.82	101.09	98.335	99.299	100	97.686	98.944	98.525	99.108	100.63	97.777	100.1	99.815	98.107	97.638	98.467	98.96	99.623	96.577	96.999	96.872	97.512
104.99	107.21	105.11	104.12	104.34	103.42	104.56	104.11	106.43	104.39	102.95	107.02	109.85	102.88	106.74	107.78	105.04	106.17	103.72	105.75	108.42	108.07	102.12	105.99	105.01	105.24	106.46	104.09	108.36	107.35	106.96	107.97	107.36	105.45	105	105.29	103.58	108.35	103.29	104.2	104.88	106.7	107.57	106.87	105	104.5	103.7	106.83	108.11	107.01
100.35	97.308	99.846	92.657	95.879	98.351	102.3	98.394	99.073	100.01	96.883	100.02	97.686	98.605	97.217	96.701	100.73	98.549	97.549	100.16	98.863	100.47	97.645	97.983	98.559	98.116	98.302	96.609	101.06	100.11	99.677	96.595	96.041	99.205	98.239	96.425	97.793	98.833	97.545	97.726	96.384	98.94	99.555	95.788	96.209	96.611	96.56	97.634	98.509	98.651
104.62	104.47	110.52	105.05	107.83	105.34	105.83	108.32	102.93	102.7	105.44	105.41	106.68	108.4	106.31	107.96	105.78	106	102	106.21	104.48	103.43	105.52	108.43	106.42	105.22	103.98	105.94	103.64	107.34	106.72	104.95	107.49	104.91	105.96	104.25	104.05	102.86	106.09	105.25	105.44	105.34	104.53	104.17	104.27	106.22	104.75	108.05	108.2	104.54
105.46	107.27	106.04	107.41	107.89	105.67	102.52	105.64	107.49	105.98	105.44	107.51	109.36	108.85	106.79	108.01	105.28	107.86	105.99	106.01	108.02	107.51	107.37	107.28	106.19	104.73	107.12	110.34	105.85	105.84	105.75	105.13	104.85	104.07	104.09	107.68	106.37	107.75	107.38	107.76	104.72	106.31	104	105.59	104.96	106.23	106.28	107.5	107.61	107.35
100.26	100.87	99.024	101.99	98.566	98.029	98.172	100.14	100.91	98.762	101.66	100.21	102.32	101.04	98.9	101.4	101.11	97.247	102.65	102.3	98.955	100.67	98.803	103.82	100.76	104.35	98.06	97.729	97.521	96.845	99.605	101.59	100.56	100.32	97.96	101.8	101.65	97.368	101.14	101.28	98.957	99.276	100.62	101.6	98.31	99.642	98.744	98.241	100.6	101.17
103.82	106.69	105.01	104.62	107.25	104.09	104.33	108.59	105.17	105.51	104.91	108.87	105.25	108.76	105.42	106.2	107.27	106.83	104.45	103.04	103.25	106.69	103.91	102.98	102.48	107.59	108.08	103.67	105.94	103.78	107.36	104.52	105.16	104.11	104.67	108.63	106.26	112.62	106.07	107.39	107.43	104.61	101.22	107.34	103.92	107.7	107.8	105.06	104.78	103.97
109.26	110.6	113.41	115.59	111.42	110.64	109.19	108.45	109.51	112.63	109.46	108.68	110.75	112.45	110.88	110.54	114.61	112.5	109.92	111.15	108.78	110.11	107.7	112.71	111.78	112.27	109.12	107.85	111.01	111.72	109.6	112.65	108.62	108.15	114.2	113.53	108.1	111.54	113.14	110.85	110.46	109.98	110.22	107.42	110.45	111.88	110.15	110.03	108	109.8
104.44	106.27	106.67	104.2	106.03	105.81	104.43	106.19	102.31	105.58	104.31	107.79	107.37	106.74	104.82	105.95	106.41	106.44	106.45	104.6	105.7	102.75	106.24	106.69	105.51	104.88	108.34	107.06	105.1	106.3	106.22	104.47	110.47	104.42	105.13	104.81	104.98	106.36	107.44	107.95	107.47	105.97	106.58	105.6	104.93	105.8	107.88	104.38	108.25	104.05
108	105.49	104.13	107.58	105.18	108.11	105.13	108.05	106.32	106.13	109.29	105.75	103.46	108.48	104.06	107.96	104.68	106.3	105.94	106.55	108.14	105.01	107.9	105.26	105.75	105.9	107.2	103.2	105.89	105.03	104.86	104.87	108.57	105.36	104.68	105.74	106.21	109.13	106.98	106.36	106.43	108.4	109.55	106.43	107.98	103.22	104.86	106.21	105.71	109.47
94.934	96.857	99.371	98.227	98.556	100.63	100.68	98.376	93.704	98.134	99.243	95.848	97.263	98.329	100.42	95.974	98.727	99.263	97.398	97.512	97.355	98.03	102.58	97.247	97.091	97.697	98.149	100.67	99.426	97.505	97.481	97.529	97.55	100.77	95.899	100.39	100	104.6	95.472	98.952	100.16	99.49	99.402	99.02	100.02	99.532	96.133	100.39	97.115	100.49
96.727	97.286	99.618	97.856	99.566	99.713	101.68	102.35	103.44	99.75	101.65	101.7	101.78	100.09	100.1	100.92	99.978	101.54	102.77	100.91	99.165	101.56	102.19	99.128	100.54	102.2	101.05	99.836	97.766	99.413	101.26	98.371	102.63	101.85	100.85	100.6	101.38	102.17	104.18	98.509	99.611	100.72	100.86	100.51	102.18	100.35	98.495	101.24	103.1	97.784
104.55	104.74	106.86	103.24	105.77	104.01	104.6	103.77	105.54	105.29	110.1	104.52	104.9	104.14	103.85	102.09	108.4	103.41	109.74	106.26	102.71	103.75	108.36	101.57	105.94	106.41	105.02	105.6	106.95	105.88	103.3	104.18	107.7	105.62	106.93	105.48	108.62	107.46	105.87	105.46	102.79	107.2	106.37	107.27	105.73	105.27	101.87	106.33	106.01	107.39
107.7	106.63	104.7	104.94	104.74	103.61	104.77	103.89	104.1	108.88	103.19	103.63	107.19	106.87	104.72	105.23	105.31	107.7	104.27	106.25	106.47	106.94	103.22	107.27	104.59	106.46	104.29	105.17	102.13	105.77	103.82	107.13	103.8	103.2	105.31	106.91	103.87	107.74	105.69	106.49	108.3	105.41	106.33	106.88	102.67	108.63	105.58	103.13	104.94	102.37
105.55	106.87	106.23	107.86	104.59	108.26	104.39	107.47	105.52	109.36	106.82	109.8	108.93	105.92	108.31	108.88	105.6	109.39	107.23	106.64	104.04	109.34	108.92	107.7	105.46	106.04	104.18	106.66	103.82	104.17	105.34	105.53	103.44	107.02	107.65	104.23	107.94	110.19	106.88	110.16	104.43	104.83	108.52	108.81	109.75	104.31	108.3	107.82	105.54	106.81
106.98	104.35	101.27	105.38	106.02	105.65	105.77	106.02	101.29	104.17	103.63	107	106.25	107.92	105.87	107.25	103.04	105.6	108.6	105.69	104.29	104.2	107.51	105.84	106.25	105.59	105.8	106.93	105.64	104.05	102.96	106.51	104.36	107.93	104.38	106.39	108.67	104.55	103.7	105.11	105.32	102.86	108.13	104.72	106.09	105.44	103.83	106.35	108.74	105.23
101.18	100.6	96.773	96.987	99.325	100.7	99.73	98.892	96.974	99.306	98.143	99.406	96.865	100.52	97.063	96.968	97.916	98.55	102.23	97.02	97.466	101.75	100.26	99.804	98.44	96.906	98.804	100.82	95.905	99.633	99.269	98.328	98.229	98.176	94.751	98.488	99.588	98.016	99.248	99.828	94.195	94.836	98.082	100.18	98.519	98.049	99.491	100.13	96.508	101.57
108.3	106.73	106.93	109.27	107.52	105.2	109.71	107.71	108.18	109.22	108.24	107.36	110.86	105.54	106.88	105.1	109.22	111.37	106.26	108.9	109.88	110.58	106.51	108.35	107.95	108.94	108.64	108.86	112.34	107.12	108.83	107.64	106.28	109.03	106.71	109.47	107.44	107.39	104.22	108.13	105.12	108.51	105.27	110.16	108.33	103.95	107.92	106.85	109.82	104.37
103.9	110.25	111.64	109.33	110.88	107.68	109.98	108.03	108.16	108.12	106.73	107.63	107.3	106.8	105.59	107.15	107.29	109.56	108.18	108.5	108.99	109.01	106.68	109.14	107.82	107.55	111.17	109.65	107.45	107.62	109.33	110.58	110.32	107.58	110.95	109.09	107.33	112.12	105.1	106.38	108.7	107.86	108.48	103.71	107.52	108.92	107.7	106.11	105.48	108.37
108.48	106.81	106.87	107.32	109.16	107.1	107.45	106.74	108.54	105.46	106.41	107.82	103.14	107.38	111.11	107.94	109.22	109.29	109.08	108.38	109	107.93	107.64	107.27	107.78	107.07	108.55	105.34	108.3	110.6	108.45	108.89	105.6	107.9	108.54	107.12	111.94	104.14	109.26	109.92	108.16	103.43	107.75	110.5	106.73	110.53	105.9	108.17	105.33	104.3
104.85	106.95	107.91	107.51	107.76	106.62	108.4	107.45	109.63	105.85	107.37	107.24	107.29	108.3	106.01	108.73	108.79	106.25	111.16	110.18	107.67	107.76	108.61	106.37	109.95	110.43	108.33	109.57	108.26	109.54	107.49	106.95	107.4	111.41	111.93	109.92	108.17	108.34	109.58	108.41	107.85	109.94	105.01	107.78	111.4	107.28	107.39	106.55	107.13	109.77
97.259	101.53	98.015	99.394	98.275	97.788	95.534	101.46	97.371	98.899	98.733	97.672	98.663	98.015	100.52	98.321	98.043	98.063	97.801	98.443	96.931	102.4	97.325	100.97	95.768	100.7	98.577	99.414	98.639	102.11	99.564	99.512	96.982	96.386	98.017	98.371	100.13	97.767	100.19	97.452	100.66	99.368	99.453	98.463	99.783	100.3	97.407	101.52	100.1	95.987
108.06	107.75	106.21	107.67	110.61	108.2	105.54	107.16	104.62	104.56	109.93	108.41	109.36	111.14	110.17	108.88	108.33	107.99	108.39	107.42	105.97	105.85	109.39	106.98	105.21	104.97	106.28	106.67	107.55	105.03	106.63	108.51	109.02	106.35	107.89	106.19	105.84	104.66	107.28	107.79	108.64	106.2	108.3	108.32	106.51	105.58	111.04	109.13	109.23	109.83
102.99	105.48	104.66	106.87	107.95	106.19	106.91	108.37	107.32	106.03	105.06	106.58	110.55	102.86	107.65	105.84	105.15	106.51	103.3	106.72	107.35	104.49	106.92	105.61	104.23	107.76	105.45	105.4	107.6	109.53	104.42	106.4	106.79	105.74	106.11	105.37	107.92	106.87	105.59	105.82	106.87	105.15	105	104.15	107.8	104.44	105.16	107.94	106.66	106.36
96.676	97.102	98.957	96.088	96.752	96.781	99.852	99.449	97.347	97.441	99.102	97.389	97.402	99.258	99.48	96.676	97.181	97.202	98.151	96.054	94.519	100.35	98.712	99.026	96.665	98.131	98.202	100.34	98.51	98.543	99.741	99.125	95.317	95.82	97.06	97.772	97.289	98.05	99.271	97.096	97.437	99.089	95.713	94.766	100.21	97.041	95.45	95.508	97.591	96.625
107.25	105.42	104.71	109.83	107.39	106.85	107.02	105.64	106.81	106.7	108.63	108.01	105.08	107.77	107.31	108.12	108.57	107.43	109.06	110.03	111.69	110.21	106.96	109.58	105.64	110.37	106.92	109.29	107.24	110.56	106.82	105.98	108.22	109.84	105.42	105.18	107.54	107.57	107.09	109.52	109.46	108.87	107.44	106.57	108.21	107.47	109.14	105.67	108.18	109.51
107.9	109.33	106.36	108.54	108.89	109.81	109.11	111.47	107.83	110.09	106.95	109.98	107.96	109.08	108.19	110.34	108.11	106.35	112.92	110.06	108.15	109	108.28	110.57	107.84	109.9	109.92	109.59	111.32	109.53	107.64	107.52	108.31	109.91	110.36	110.04	106.21	111.44	110.42	103.42	107.51	109.16	105.96	105.08	109.16	111.67	108.53	108.26	106.96	107.42
111.44	108.33	108.43	111.13	110.47	107.74	108.13	106.96	108.59	108.39	107.25	107.62	109.71	109.37	107.15	111.18	108.66	107.7	110.88	108.67	109.09	107.45	107.24	106.32	107.81	113.3	109.32	110.87	109.01	109.74	104.64	106.06	109.51	110.29	109.61	107.67	109.08	108.44	107.45	106.66	109.53	110.29	111.26	109.82	105.59	105.56	109.19	109.22	109.41	107.45
100.75	98.141	96.124	96.87	98.748	98.498	100.25	98.62	99.343	98.615	96.601	98.001	97.714	99.724	99.309	99.701	97.144	101.71	98.946	99.387	97.633	99.758	96.403	100.47	97.04	100.31	99.816	97.107	100.48	100.58	98.437	96.427	100.26	101.03	97.77	97.757	97.422	98.961	98.76	98.913	98.228	95.642	99.461	100.36	99.853	96.895	98.65	99.164	98.94	98.712
98.659	99.01	102.54	102.81	95.965	98.799	99.922	99.64	100.57	101.62	99.268	99.291	99.091	100.67	98.297	98.544	99.151	100.56	99.551	98.907	98.918	99.025	100.04	102.43	102.87	95.603	100.28	99.556	100.48	99.9	101.1	99.443	100.89	98.413	100.32	101.71	99.777	102	97.615	103.43	100.02	99.399	100.09	101.01	102.18	102.27	96.9	99.516	101.63	99.674
106.62	106.56	105.2	104.64	105.8	105.76	108.28	107.33	108.11	108.47	105.89	106.25	107.42	106.17	108.94	104.31	104.85	107.92	105.31	106.51	106.78	107.41	107.87	111.49	106.28	104	106.75	107.8	106.59	107.11	106.09	104.98	105.98	106.03	107.54	106.08	103.52	105.63	105.69	107.03	106.19	107.81	109.53	105.45	106.08	104.57	108.35	108.76	107.63	104.79
106.92	110.2	109.1	110.4	108.35	109.62	107.8	105.96	106.86	106.07	106.83	110.13	110.06	107.13	107.23	106.27	110.47	110.43	105.37	107.31	106.04	107.2	110	105.27	108.58	107.68	109.87	108.69	107.95	111.92	110.11	108.23	105.66	106.37	111.41	110.92	109.16	109.71	108.57	108.7	106.97	107.7	107.33	109.62	108.1	107.59	108.99	106.89	111.75	105.95
106.02	107.82	109.42	105.39	106	110.32	108.82	109.62	109.05	105.7	110.33	105.63	107.52	112.06	108.67	108.47	109.56	109.27	108.55	107.17	106.98	107.28	111.02	108.04	108.01	107.47	109.7	111.13	106.7	111.73	111.08	105.39	107.58	110.18	111.96	107.17	108.73	111.21	108.01	108.29	110.37	107.99	110.78	107.91	109.43	106.97	107.42	106.74	108.73	104.83
107.65	105.91	110.37	107.15	105.63	105	106.58	106.5	104.25	109.39	105.14	105.33	105.82	106.52	109.18	105.41	107.32	106.96	104.93	107.09	109.81	108.29	108.68	107.34	104.25	106.05	108.04	106.53	109.52	103.96	102.4	108.42	109.22	102.99	103.06	107.99	106.17	105.87	103.43	106.17	103.06	108.09	109.23	108.05	106.24	104.76	104.25	109.5	107.24	106.2
101.34	99.609	101.3	100.63	104.81	99.858	101.61	99.641	102.85	98.913	101.52	98.315	104.13	98.606	98.74	102.91	101.56	104.1	101.05	101.61	102.31	98.195	98.671	100.16	100.91	100.6	99.436	100.48	99.561	98.555	99.708	101.2	99.488	103.73	99.826	100.34	99.748	100.43	99.736	99.57	100.39	103.04	101.49	99.302	103.37	100.34	102.75	101.57	101.8	101.82
99.299	96.538	99.968	97.09	96.547	100.56	100.94	97.084	101.12	100.33	97.558	97.663	100.68	98.344	97.391	97.796	100.08	96.987	98.423	97.982	98.88	95.229	96.313	101.82	95.695	96.763	97.281	97.52	95.817	97.111	97.181	95.431	98.959	97.04	97.525	97.476	99.192	97.874	99.126	99.091	96.777	99.787	95.702	99.559	97.986	99.413	97.645	101.72	97.378	99.827
107.18	107.23	104.3	104.29	105.27	105.6	103.94	105.24	104.78	107.33	104.86	103.07	105.51	108.48	104.85	106.17	105.51	106.64	105.34	104.08	105.86	104.63	105.47	107.23	106.31	105.31	107.34	108.1	105.81	104.07	104.64	104.68	107.51	106.18	105.16	104.58	106.3	108.4	107.45	102.66	107.5	107.71	105.88	104.47	107.6	102.89	107.04	101.68	105.74	104.48
105.41	102.98	105.77	104.9	101.76	106.11	105.15	106.33	105.93	104.3	104.69	103.94	105.84	106.1	103.92	106.9	105.52	105.1	106.67	104.75	105.65	105.71	105.22	103.1	101.74	103.8	105.3	105.72	100.76	105.64	108.76	107.89	104.83	107.81	103.91	107.74	105.91	105.88	106.28	106	105.44	105.42	107.36	105.63	104.97	105.18	102.44	104.94	103.61	106.99
105.49	107.55	102.48	103.06	107.04	104.96	105.45	103.93	106	106.84	105.05	108.7	108.24	105.41	108.96	106.03	109.43	103.92	104.8	106.07	104.66	105.05	106.29	102.56	103.49	103.05	100.72	106.59	106.49	106.57	107.47	108.54	106.65	103.68	108.07	105.75	110.71	106.61	106.86	104.86	103.63	107.04	105.17	107.5	107.87	105.05	105.4	102.09	102.46	103.13
112.89	109.26	111.04	109.56	111.06	109.04	109.3	110.57	112.21	111.83	109.99	110.54	105.19	108.08	110.88	109.61	107.3	109.25	109.97	110.53	110.53	112.17	111.54	110.52	108.56	110.91	112.14	111.29	112.13	110.15	111.53	114.13	109.47	109.95	109.84	109.2	111.08	106.55	111.36	109.65	111.01	109.13	108.64	109.16	108.67	107.97	110.5	111.32	112.52	110.72
107	109.68	106.98	107.07	107.8	107.87	109.22	108.54	107.43	104.41	107.86	107.39	108.47	109.97	110.48	107.84	109.45	110.84	107.11	106.28	109.76	111.57	108.26	108.95	107.09	111.24	108.84	109.2	110.73	112.34	108.54	109.61	111.55	108.72	108.22	109.02	105.75	107.52	108.68	107.43	106.71	107.38	104.71	110.73	110.92	105.67	106.29	107.56	107.86	110.78
110.01	107.81	108.78	105.39	110.61	109.93	110.71	108.51	106.6	107.44	104.8	108.96	111.04	109.71	108.47	106.52	104.62	107.23	107.78	111.28	108.05	109.63	110.41	110.51	111.6	108.35	104.98	110.13	109.85	109.1	113.06	107.76	106.45	110.77	107.95	108.91	106.79	107.34	110.81	106.16	107.46	107.12	108.74	106.44	107.06	107.07	109.4	110.35	112.32	109.55
104.62	99.583	99.657	95.535	99.62	98.955	99.512	99.548	99.819	100.47	99.955	102.08	100.76	99.696	99.899	101.31	101.34	95.643	98.46	99.247	97.529	102.05	98.996	99.096	102.58	99.091	96.754	100.02	98.358	100.83	99.04	104.34	101.57	100.33	98.529	101.2	99.797	101.54	97.419	100.74	102.02	99.497	98.799	100.65	101.45	100.64	101.19	97.886	98.467	100.82
100.06	100.77	99.531	98.009	101.15	102.55	100.36	97.107	98.558	100.36	96.12	100.09	98.806	98.656	102.91	97.265	98.371	100.38	100.79	96.194	98.426	96.887	101.15	100.54	98.456	98.727	100.52	99.776	99.041	99.846	100.46	95.6	97.941	102.05	97.721	96.702	101.05	101.95	102.73	99.792	97.079	100.42	96.839	97.682	98.774	100.04	98.62	99.919	97.555	98.957
106.87	111.1	111.54	111.54	108.76	111.93	110.14	112.72	112.74	112.18	111.4	110.05	110.88	110.27	109.09	110.11	110.93	108.14	109.97	113.31	111.96	108.85	110.86	112.94	114.01	110.94	109.44	110.57	109.9	107.34	109.58	111.6	110.45	110.01	110.08	114.05	110.35	107.96	109.57	106.57	111.76	110.29	108.85	113.99	109.72	108.44	111.7	108.91	108.41	110.77
97.706	100.6	99.221	98.95	99.384	94.862	99.953	99.677	97.403	98.187	98.366	100.87	102.88	97.49	98.272	97.214	97.959	100.87	97.663	97.625	100.5	101.04	98.568	97.12	97.604	99.387	98.325	97.079	98.776	96.99	101.28	98.814	96.841	99.677	99.601	99.852	102.38	99.886	100.03	101.27	95.841	97.127	97.501	97.975	97.491	96.61	97.299	96.101	98.088	94.656
107.2	106.79	104.91	107.4	101.4	106.54	103.53	105.59	104.36	105.85	107.67	107.28	106.91	107.31	104.99	110.11	106.16	107.62	105.84	104.13	106	105.3	109.02	106.51	104.25	106.65	104.87	101.94	105.27	105.23	104.8	106.67	104.22	108.29	105.47	105.57	108.3	105.08	107.92	106.52	106.13	108.89	101.36	104.74	106.11	102.28	109.43	104.92	108.21	106.84
105.91	107.09	106.41	107.4	108.96	109.75	105.32	106.3	106.66	104.65	108.32	105.62	105.51	105.33	110.36	106.94	109.32	106.18	105.72	107.32	104.13	104.15	106.48	104.03	105.66	109.23	105.85	108.27	105.66	106.89	107.01	105.81	102.12	107.49	106.56	108.05	104.28	108.31	103.08	106.99	108.46	107.39	108.67	102.71	106.17	106.49	107.87	107.59	105.39	102.67
107.72	104.74	105.75	107.68	106.68	108.59	107.35	107.28	105.46	103.34	104.99	104.04	106.18	106.96	107.34	107.49	106.68	106.72	103.72	105.27	102.6	108.05	106.45	102.17	105.31	105.41	105.48	104.05	108.06	105.13	104.93	103.61	101.09	108.04	105.2	107.26	106.59	106.13	106.9	106.12	107.26	102.93	106.8	106.61	105.41	105.83	105.1	107.87	103.04	103.69
107.61	107.4	105.51	107.41	108.63	105.12	108	109.49	104.14	105.72	105.34	108.07	108.99	108.64	107.49	105.8	106.1	105.37	108.2	108.61	105	106.22	104.79	108.08	105.12	105.43	107.63	107.14	105.48	106.96	109.75	104.72	107.68	108.82	102.79	108.85	106.88	105.71	103.43	108.11	104.71	107.97	105.01	108.42	102.54	107.74	109.16	104.54	107.41	104.89
106.45	109.91	110.5	108.02	106.27	107.27	109.39	110.81	105.31	104.2	107.75	106.94	108.51	108.92	107.63	107.92	109.95	108.91	108.1	107.82	107.34	108.61	107.79	108.24	107.79	111.2	107.14	108.8	110.06	106.86	111.88	108.96	107.28	108.54	106.43	107.71	108.11	107.31	109.54	106.02	104.54	110.87	108.09	105.22	107.86	109.62	107.78	105.71	107.83	106.7
107.34	105.77	109.51	102.33	104.8	104.7	105.37	107.37	106.85	104.64	107.13	105.2	104.86	107.63	108.72	106.4	109.9	105.7	107.08	104.43	109	109.31	107.28	102.49	106.08	106.82	106.53	107.64	109.75	106.21	104.41	106.75	107.02	110.24	106.58	107.71	106.7	108.32	104.95	107.22	108	108.53	105.17	107.31	104.29	106.92	106.43	106	108.36	105.02
104.79	104.03	101.89	100.77	104.28	105.82	103.81	104.25	101.49	101.83	99.494	103.32	102.33	103.13	105.03	103.3	101.34	100.94	103.61	100.68	102.81	104.92	101.68	102.44	103.83	105.08	104.74	103.56	101.9	105.45	105.43	100.28	101.94	101.01	105.95	101.38	101.72	101.62	102.89	102.55	105.26	101.13	103.13	102.27	102.6	102.82	103.62	101.43	100.65	102.13
110.03	110.97	112.9	107.82	112.14	110.49	112.13	109.21	112.32	105.98	112.41	111.45	112.34	111.05	111.92	113.17	109.01	109.17	107.69	111.18	113.42	112.93	111.55	113.44	109.09	110.34	109.55	111.14	108.89	109.22	110.57	111.8	108.6	107.69	109.82	109.02	109.87	110.5	107.83	113.35	108.92	109.78	110.89	110.57	109.75	110.61	108.1	112.2	109.45	108.62
105.13	108.52	108.32	104.61	107.01	102.68	108.42	106.23	108.2	110.28	104.73	108.8	106	106.6	103.83	102.81	105.89	105.25	108.76	105.65	106.99	105.84	105.98	105.83	103.73	104.96	106.41	102.18	104.24	107.09	101.61	104.84	104.16	105.62	106.13	106.55	106	103.47	103.82	104.44	105.24	105.89	105.71	107.72	106.25	109.67	104.56	105.99	106.48	105.59
103.7	104.47	106.26	103.15	106.95	100.64	104.91	104.08	106.09	106.13	105.36	102.31	102.46	106.27	110.55	104.56	106.01	102.04	106.2	106.88	108.73	105.62	106.83	102.41	104.97	103.46	107.63	103.07	103.95	104.18	105.76	107.11	104.31	106.93	107.53	104.89	105.29	107.22	105.65	104.17	104.49	105.26	104.18	106.58	107.03	102.82	109.39	108.85	105.99	102.05
104.3	102.49	104.48	107.75	105.51	106.77	105.55	103.92	103.09	103.98	104.42	107.43	103.69	105.18	105.52	104.62	106.76	105.61	105.46	106.13	104.64	105.45	108.88	106.42	106.08	102.48	108.58	106.45	105.06	104.28	105.36	107.37	109.41	109.15	105.93	106.16	105.96	106.18	105.31	107.59	104.99	105.45	105.81	106.8	106.05	103.31	106.57	105.22	108.22	105.55
108.01	109.91	107.88	110.23	110.51	107.61	109.89	107.78	110.27	108.61	111.57	106.22	107.87	108.88	110.42	109.49	110.34	108.51	111.04	108.8	108.74	108.95	109.57	106.26	105.66	106.94	109.02	107.93	105.25	107.13	108.49	109.2	109.13	110.71	108.2	107.65	108.1	107.32	106.35	107.99	110.64	108.37	109.23	105.28	110.47	110.06	108.14	109.86	108.58	107.68
108.68	107.95	110.72	109.84	109.78	108.97	111.3	105.6	105.44	105.29	106.61	107.01	105.08	108.16	107.42	111.02	108.72	109.18	105.77	107.73	109.39	108.6	107.48	108.64	105.83	109.92	105.19	107.73	107.13	105.51	104.04	105.68	106.89	107.72	106.48	108.32	108.27	106.2	110.07	106.11	107.43	105.35	109.67	107.71	109.51	108.31	104.55	110.71	107.24	107.14
105.6	105.03	109.17	102.4	107.01	108	104.39	105.66	105.94	107.19	105.61	108.31	105.01	109.39	105.9	106.88	107.68	108.02	107.75	105.59	106.68	105.17	104.23	105.95	105.18	106.38	109.98	105.52	106.08	103.67	108.78	104.54	105.07	108.5	105.06	103.85	102.27	105.41	103.91	107.05	107.95	106.46	102.87	105.55	105.02	105.99	104.16	108.68	106.02	105.03
105.88	107.21	108.57	107.1	108.06	107.15	107.13	108.2	104.76	109.8	106.23	106.57	107.69	107.32	106.84	111.18	108.83	103.84	108.61	106.88	109.42	110.23	112.67	108.3	108.88	106.71	108.43	105.99	110.73	106.39	107.46	109.21	105.02	106.22	110.93	106.19	110.29	106.93	108.04	105.42	109.6	108.99	108.83	105.46	105.61	107.48	109.79	105.67	111.08	109.01
108.11	109.26	111.38	109.79	108.3	107.27	112.99	110.67	103.72	108.69	109.26	111.32	104.97	108.18	106.16	109.11	108.38	105.23	106.68	106.5	109.13	106.32	106.22	109.05	107.95	106.66	106.67	105.54	110.35	108.91	104.96	108.58	106.21	109.3	110.07	110.14	105.87	108.15	108.51	107.61	107.78	108.86	107.11	111.64	110.68	110.27	108.51	108.96	106.56	109.01
106.74	107.76	111.58	105.16	106.04	108.68	106.56	108.78	106.12	106.08	108.61	109.81	105.42	108.75	107.39	107.99	109.3	108.51	109.94	105.98	108.95	105.73	112.12	107.12	108.97	108.25	111.5	106.5	106.02	104.94	107.81	109.32	105.3	107.38	110.89	109.16	107.34	111.7	109.19	104.34	109.01	105.85	106.61	107.69	104.26	108.07	106.19	109.47	108.77	109.96
102.81	105.36	104.39	102.28	104.78	104.55	104.59	104.74	105.22	105.61	106.15	106.75	104.96	104.96	104.25	105.18	102.97	106.11	103.81	107.25	105.09	106.36	104.26	102.4	106.8	104.03	106.35	102.82	104.17	106.4	101.31	103.64	106.02	108.68	104.91	105.87	107.08	107.6	105.65	106.31	107.49	106.3	106.09	104.99	107.85	107.04	105.4	103.6	101.74	105.09
99.896	100.48	99.448	100.04	100.21	101.89	101.75	103.36	102.05	99.044	99.947	98.506	97.458	100.73	97.164	100.94	101.63	105.47	102.37	101.46	99.929	101.16	101.58	101.64	97.614	103.86	98.389	103.43	97.808	99.416	99.373	101.91	103.55	101.19	100.37	103.84	101.66	100.75	101.35	99.621	101.44	99.013	99.001	100.13	98.084	98.737	102.25	99.579	98.105	102.89
110.05	108.8	111.16	110.59	110.55	108.16	109.04	107.93	109.06	109.85	111.29	109.85	106.87	108.63	110.07	109.74	107.85	106.51	109.22	109.16	107.62	109.48	105.74	109.62	110.22	108.27	108.87	109.65	111.14	110	107.15	108.57	107.4	109.04	109.07	106.66	106.4	108.93	112.55	111.87	110.2	108.69	111.68	108.61	105.62	107.84	109.35	109.32	106.61	106.92
107.29	108.33	108.13	110.4	111.95	110.53	107	106.47	107.51	107.99	108.2	111.56	108.88	108.35	107.61	108.15	109.28	107.06	112.2	109.85	107.6	104.04	109.92	107.7	107.29	111.13	106.3	108.99	106.27	109.1	111.54	109.4	107.61	107.88	109.2	109.43	104.2	109.06	108.35	111.99	110.06	105.88	107.44	109.2	106.18	105.65	109.53	109.21	107.98	105.63
107.39	107.52	107.66	105.49	108.86	108.34	108.69	105.84	106.78	109.26	108.45	109.27	104.03	107.49	105.09	108.3	108.07	107.19	104.95	103.78	108.4	113	104.76	109.63	109.06	105.75	105.66	108.9	105.17	104.67	109.86	108.43	106.81	106.61	107.33	108.54	108.73	108.33	107.5	106.57	108.21	109.79	107.82	109.99	107.59	107.12	106.8	106.39	109.63	105.68
109.28	106.03	108.85	107.48	109.25	108.23	105.18	110.83	106.7	108.24	108.05	104.82	108.76	109.72	111.37	107.07	104.16	106.25	108.34	103.82	108.33	107.22	109.8	109.32	108.61	105.14	109.38	105.35	107.62	108.73	107.98	107.59	105.87	108.57	105.17	105.36	105.45	106.14	110.37	106.7	111.45	108.94	109.45	107.55	108.66	107.68	109.76	109.98	107.78	109.94
110.51	110.49	107.48	113.01	110.88	113.01	112.32	112.01	109.77	108.06	111.48	107.85	110.14	112.74	108.67	109.93	110.11	112.57	110.19	107.81	110.89	110.66	111.06	112.79	110.65	112.21	109.96	110.94	112.26	112.92	113.56	112.09	109.69	109.21	111.6	111.83	110.03	112.55	109.14	112.82	108.13	110.02	109.83	112.63	108.42	111.58	111.04	110.91	110.39	109.93
105.47	104.74	107.56	105.81	101.93	104.05	104.81	107.55	106.83	105.29	104.88	106.22	105.63	107.1	103.57	107.01	104.51	105.14	104.15	106.76	105.46	101.69	105.4	103.1	104.64	104.02	110.14	101.38	101.9	102.73	107.3	109.44	104.86	106.02	106.29	109.65	108.45	106.12	101.97	103.31	102.08	104.46	107.1	108.96	105.82	107.68	104.51	106.92	106.19	105.05
106.4	106.2	106.7	104.31	105.79	106.86	108.35	104.07	108.93	105.56	105.99	108.68	107.65	104.27	105.12	103.31	103.81	107.42	105.56	101.62	107.53	105.72	105.7	104.17	105.62	106.78	105.89	106.03	105.71	106.34	102.77	105.58	105.09	106.36	106.19	104.97	107.22	106.33	105.08	104.03	106.16	105.57	105.8	107.79	104.59	106.41	107.07	102.83	106.08	105.54
97.973	94.812	99.609	99.092	93.414	97.124	98.826	99.482	96.797	101.6	99.249	96.44	97.498	98.839	99.527	97.891	97.94	96.665	94.87	97.057	99.114	96.233	98.655	98.263	100.21	98.801	96.469	96.492	99.34	95.441	98.917	99.412	96.507	98.809	99.597	99.626	98.869	101.76	101.92	100.39	95.88	98.81	97.412	99.156	99.577	98.992	96.433	97.178	98.937	97.948
109.2	101.69	105.52	104.66	107.46	107.76	108.59	107.2	102.57	108.6	106.29	105.6	104.9	105.72	106.73	108.98	106.26	106.26	103.1	106.88	101.85	105.88	105.51	106.08	106.47	102.28	101.17	105.39	103.95	104.35	105.34	104.8	100.11	106.19	108.11	104.38	106	106.17	108.07	106.21	104.78	105.27	106.45	107.28	103.92	104.53	105.54	104.75	105.95	106.16
109.64	106.89	107.54	108.72	107.12	108.49	108.23	107.49	107.42	108.64	109.49	107.51	105.8	106.09	107.93	107.81	109.46	108.1	109.61	112.21	110.8	105.42	108.85	107.57	110.23	107.9	110.51	108.07	107.34	107.14	106.76	109.46	105.32	106.97	109.84	109.68	109.71	109.26	104.8	110.06	109.67	109.22	109.56	106.69	107.62	108.67	107.57	110.38	108.65	109.84
101.89	101.71	99.502	101.94	99.74	101.59	99.211	100.5	100.31	100.75	103.43	101.5	101.1	101.2	100.26	99.624	102.58	99.442	106.43	101.97	102.02	97.791	101.92	99.834	101.82	101.03	99.309	99.264	98.983	100.5	101.46	102.66	99.931	102.8	99.673	100.32	100.46	101.42	100.21	98.813	98.136	99.635	100.76	100.17	100.4	97.515	101.54	102.07	99.187	98.183
101.77	104.05	101.46	101.49	97.937	98.472	99.213	102.63	99.583	97.944	103.75	96.967	99.608	102.53	99.499	101.75	100.61	100.63	102.18	99.912	98.804	100.12	97.175	101.45	97.932	102.88	99.591	99.586	100.31	98.735	100.61	99.624	102.84	100.7	101.58	98.345	101.17	100.32	100.1	101.21	102.37	98.906	98.971	99.581	99.444	98.233	101.58	100.9	98.417	99.759
106.25	103.35	103.49	106.92	104.5	103.22	105.38	104.87	107.6	107.06	105.4	100.76	106.66	103.09	106.29	105.07	104.11	106.07	106.6	106.14	103.55	107.39	105.36	106.93	105.72	102.44	103.82	104	107.31	103.43	106.55	104.74	107.86	105.87	103.69	104.6	107.26	106.69	103.67	104.86	105.78	105.88	106.59	105.06	103.44	105.15	105.65	103.89	106.1	103.22
106.18	105.57	109.23	110.73	106.42	106.7	107.59	107.85	106.18	106.79	106.74	107.81	109.21	106.19	108.66	107.67	107.45	109.2	111.91	107.98	105.84	108.42	105.29	107.56	106.09	107.99	109.06	109.62	110.68	108.32	107.89	107.07	109.75	109.26	106.64	108.17	106.99	111.05	106.91	107.31	108.48	108.82	104.48	106.09	105.75	109.78	103.54	109.75	107.68	108.29
103.63	104.89	102.5	106.66	107.16	108.18	105.53	104.55	107.37	106.26	106.97	106.24	106.53	107.02	106.54	104.34	105	106.04	107.89	104.62	106.54	110.11	107.23	101.69	105.86	105.49	102.86	105.36	104.07	104.45	107.23	104.48	102.84	105.28	104.01	104.7	105.28	106.95	107.4	105.35	105.95	104.68	107.33	104.62	108.62	101.08	108	106.42	107.49	104.85
97.747	94.812	95.296	95.558	100.32	99.256	98.503	100.39	100.54	99.557	96.935	96.573	96.159	99.423	98.3	95.508	94.532	99.833	98.678	97	96.708	99.605	98.624	96.326	99.95	99.299	100.14	100.47	96.026	101.44	96.071	98.269	98.252	97.484	97.79	97.438	100.82	98.801	94.881	99.01	99.639	96.664	97.468	99.866	93.988	97.527	97.978	98.797	94.828	99.773
109.28	107.51	108.97	112.11	108.47	108.9	110.24	108.9	105.78	107.1	111.67	106.47	109.5	109.42	108.82	108.42	109.94	108.56	109.32	109	107.9	106.93	107.81	105.8	106.67	108.64	106.31	107.76	107.93	109.97	107.25	110.86	108.8	106.25	109.74	109.26	104.7	109.2	108.13	109.62	108.21	108.54	109.3	107.38	107.49	107.76	107.8	108.67	108.94	111.29
108.14	110.15	108.86	108.89	109.91	110.54	105.04	104.12	109.19	110.38	106.59	106.56	108.49	105.93	101.88	106.84	106.22	108.34	109.07	110.04	110.38	105.31	107.85	107.29	105.35	107.48	110.81	107.07	105.44	107.54	106.96	107.09	110.89	108.2	109.02	110.02	110.04	107.69	110.12	107.82	106.83	105.17	109.78	107.25	108.39	108.83	108.27	107.92	106.98	109.24
110.09	105.55	106.24	106.32	104.78	108.31	107.5	106.43	108	106.2	106.93	108.53	106.51	105.2	105.66	108.58	105.52	106.96	107.17	109.18	103.28	108.9	106.03	106.67	105.13	107.88	105.99	108.25	105.12	106	107.24	106.59	104.52	103.21	108.12	105.28	103.74	106.84	105.83	109.79	105.54	109.09	105.96	107.24	106.61	106.62	107.35	106.43	106.55	105.24
104.77	108.8	108.01	106.25	108.62	105.17	107.75	106.27	108.92	106.22	107.76	109.43	105.44	105.87	109.58	108.44	109.6	110.17	107.23	108.45	106.63	107.2	109.04	107.98	108.88	106.95	105.59	108.25	108.9	109.14	105.8	108.92	105.75	108.67	109.71	106.84	107.65	110.23	109.38	107.02	106.2	107.61	105.58	108.07	108.01	109.53	106.75	110.12	108.07	104.95
100.13	101.97	98.714	101.93	102.07	101.17	104.16	100.73	101.77	99.09	98.262	97.59	100.35	100.24	101.98	99.991	99.017	98.325	97.489	100.85	95.456	103.73	102.51	98.658	102.95	100.5	101.08	98.586	101.87	99.721	98.944	101.56	100.61	100.77	100.03	100.99	98.88	102.22	98.313	98.998	100.13	100.59	98.262	102.24	100.92	96.552	98.119	101.28	98.372	101.57
94.618	99.563	100.3	97.052	99.471	95.269	98.593	97.114	98.843	98.944	99.24	99.111	98.542	98.184	99.57	100.26	97.496	94.778	101.46	98.783	98.016	98.754	98.043	96.683	98.845	96.804	100.21	99.494	98.68	96.181	98.165	97.042	97.3	98.61	98.613	96.512	94.936	97.052	98.537	99.5	97.065	99.974	97.218	99.379	96.385	98.244	96.215	95.884	96.961	100.83
98.174	100.58	99.506	96.263	100.4	98.059	102.46	98.282	98.696	96.987	99.319	100.18	99.547	98.487	99.087	99.717	97.672	98.256	94.243	97.798	98.215	96.811	99.963	100.37	98.017	94.417	97.786	98.939	98.372	96.653	100.1	99.444	99.676	98.005	99.075	97.559	96.542	97.074	98.491	100.51	97.16	96.399	98.116	96.599	97.044	95.505	98.411	95.353	97.528	95.335
97.442	100.18	97.295	98.159	98.907	95.536	97.173	98.819	97.58	98.128	100.54	97.953	95.811	96.517	94.831	95.843	98.903	97.471	97.266	100.2	98.154	97.513	100.2	97.684	98.876	98.352	100.19	97.505	100.88	98.726	93.225	99.027	99.702	98.548	97.263	98.392	99.629	97.934	95.968	98.237	94.512	98.912	101.32	96.471	96.235	100.7	95.709	97.938	97.694	95.23
107.21	105.94	108.03	104.31	106.01	104.7	107.33	109	104.68	107.4	106.13	104.72	106.69	106.49	105.56	108.16	104.52	107.38	107.61	108.74	104.08	105.72	105.09	106.6	109.29	106.74	105.18	108.1	102.56	106.57	106.54	107.7	104.65	108.15	109.18	106.83	107.97	112.92	107.4	107.06	108.37	106.3	106.58	107.57	104.88	103.43	107.88	105.39	106.21	108.15
100.4	100.51	101.43	102.15	99.258	99.014	100.57	100.52	99.953	101.03	100.88	99.098	101.27	99.852	98.478	101.66	100.84	99.259	101.36	98.651	99.012	100.17	102.56	101.63	100.27	98.832	100.95	97.39	100.48	100.28	100.85	98.179	98.906	101	103.11	98.476	98.193	102.72	99.474	96.838	99.694	102.09	99.294	100.55	100.12	98.838	99.822	100.08	102.24	98.937
106.01	105.63	106.57	104.4	106.62	108.34	106.11	106.94	104.02	107.95	104.12	105.58	105.46	105.29	106.2	103.32	103.71	105.35	105.98	106.67	106.58	108.52	103.08	106.11	106.92	105.37	107.32	107.14	105.12	102.12	106.57	105.03	106.86	109.17	105.55	105.16	104.17	106.91	105.45	107.62	105.03	105.08	108.62	102.34	105.73	102.15	104.8	106.33	105.6	105.7
106.2	106.4	105.83	110.3	107.11	106.42	106.64	107.63	106.86	107.01	107.36	107.55	104.6	105.71	107.9	107.5	105.67	108.07	111.16	104.98	109.3	106.24	111.83	110.88	104.97	107.12	109.07	109.73	110.48	108.41	109.73	105.73	104.13	106.72	105.98	109.96	108.05	108.62	105.26	109.45	108.02	109.86	110.21	105.96	109.29	106.61	106.95	110.01	108.37	107.18
106.42	104.37	103.24	106.34	104.74	102.8	106.26	107.08	108.26	106.26	106.92	106.86	106.53	108.83	103.58	107.2	102.56	106.68	104.67	106.25	106.87	105.04	104.42	106.18	106.9	107.89	106.34	106.29	106.15	104.26	107.55	104.9	108.22	105.43	106.07	108.9	105.22	104.6	106.4	105.14	107.83	106.6	104.43	108.07	103.94	105.93	102.84	108.24	104.62	103.81
103.99	106.09	104.46	103.61	106.66	106.11	108.38	104.33	106.48	103.53	102.98	106.05	105.61	102.63	106.9	106.3	104.46	106.4	106.05	104.85	104.96	103.65	103.6	104.15	106.76	107.3	104.42	104.52	104.2	102.93	107.57	103.24	106.22	102.96	104.93	104.91	107.26	105.06	104.09	105.45	105.79	107.53	103.36	105.35	106.26	105.23	107.59	109.28	104.35	104.79
97.418	94.12	99.326	100.88	99.659	100.83	97.536	98.423	99.401	95.012	100.83	100.05	99.319	99.412	94.925	95.164	97.43	100.33	96.97	97.668	95.879	96.993	96.489	98.579	98.56	99.305	97.974	96.323	99.231	97.049	99.816	98.824	98.053	96.744	97.37	96.312	99.334	96.241	97.608	100.01	97.947	100.08	98.905	96.401	96.435	98.584	97.746	99.53	99.706	99.376
105.57	102.58	105.78	105.57	104.65	106.35	103	104.45	106.99	108.71	105.13	107.53	108.79	105.7	106.13	108.25	107.01	103.3	105.24	104.45	102.21	106.9	106.65	106.46	105	109.26	104.73	103.32	103.07	105.62	107.31	102.75	105.17	106.25	104.62	107.11	105.27	106.71	104.58	103.14	106.24	103.51	105.4	107.68	104.95	104.5	109.32	105.62	107.78	104.87
108	108.78	107.69	107.81	110.22	106.43	104.92	109.74	106.86	107.25	108.51	109.2	110.03	107.83	111.78	111.33	110.51	110.19	109.85	106.38	107.52	109.7	107.4	111.02	107.51	110.74	108.38	109.85	108.39	107.77	113.9	107.89	110.63	110.91	109.47	108.59	108.75	110.88	106.37	106.84	104.7	106.87	109.31	104.66	106.69	110.29	106.93	109.23	108.53	109.57
103.53	106.73	101.64	103.96	107.95	109.14	107.27	103.94	105.36	99.625	107.61	105.62	101.26	105.55	105.34	104.58	107.47	106.91	104.77	104.91	105.12	105.68	105.77	106.09	103.63	107.88	106.21	104.36	103.84	106.24	106.3	102.89	102.2	104.51	106.11	105.72	103.88	105.88	105.19	103.24	106.86	105.89	103.8	105.73	105.48	105.99	107.19	103.55	104.35	105.09
107.84	108.37	102.55	104.72	107.81	106.44	107.77	107.29	103.36	106.68	106.54	108.32	106.31	106.5	105.13	105.24	104.29	108.99	106.16	103.98	105.81	107.14	105.8	102.28	102.63	104.68	106.04	109.16	103.46	108.36	104.98	106.65	102.96	104.62	104.6	105.64	106.4	104.23	105.33	107.94	107.2	105.41	108.2	108.16	108.63	104.41	106.63	105.99	105.34	103.76
99.161	98.605	98.224	99.1	96.173	94.232	101.87	96.265	96.815	97.434	93.777	98.934	97.72	96.543	94.332	98.823	95.586	97.605	98.627	97.361	97.917	96.428	96.081	100.47	98.251	99.835	98.609	99.507	97.506	99.353	96.669	96.605	97.971	98.559	100.15	93.197	101.48	98.549	97.783	98.579	101.13	100.29	101.56	96.29	96.369	97.136	99.951	98.406	98.385	100.42
106.56	106.71	106.39	107.35	105.19	104.63	108.3	107.2	106.96	106.95	103.8	107.48	109.47	105.41	105.39	106.42	105.7	107.04	103.22	106.98	111.7	106.77	108.79	104.85	108.29	107.07	107.87	106.87	107.88	104.95	104.64	104.92	103.75	106.5	106.8	105.98	106.16	104	103.34	104.39	106.28	108.28	109.44	110.16	103.93	106.46	105.6	102.76	106.35	108.39
102.65	106.74	106.17	105.47	109.04	106.57	107.09	106.37	108.52	105.53	105.06	106.54	106.47	104.32	103.96	99.593	106.07	106.1	106.27	106.21	104.8	107.27	110.17	106.9	105.24	103.79	105.4	105.25	108.31	105.05	104.65	104.16	103.41	108.07	111.88	104.3	106.51	108.2	103.74	102.72	108.81	104.88	105.65	105.99	108.01	107.04	108.17	108.79	106.09	106.44
101	103.2	101.88	101.27	98.301	95.766	99.201	98.785	99.28	101.81	101.28	98.539	100.47	99.699	100.59	101.08	99.771	100.32	98.73	103.33	99.585	102.76	98.089	98.909	99.306	99.82	99.974	100.51	99.78	102.49	101.35	99.103	101.87	100.2	98.282	101.36	98.607	102.54	100.13	100.29	101.32	98.67	101.54	99.571	101.44	100.6	100.37	98.971	98.568	98.293
107.67	111.89	107.18	110.81	108.26	113.52	105.93	106.15	109.73	107.69	108.62	107.52	107.91	107.13	108.26	108.04	109.22	108.25	109.47	107.16	110.31	108.85	111.34	110.47	107.86	109.41	106.99	105.86	106.73	109.17	108.91	108.37	109.34	108.39	105.71	107.85	110.56	107.57	109.45	108.79	109.02	107.45	107.8	107.06	109.51	107.62	105.63	108.85	105.76	109.39
104.76	107.77	108.17	108.22	109.9	107.95	109.74	110.47	105.89	110.71	108.86	110.49	106.41	108.81	110.29	105.03	110.24	110	109.08	109.22	111.63	109.42	109.47	109.03	108.28	108.85	108.58	106.22	107.2	107.79	111.07	112.16	108.03	107.2	110.94	110.89	108.08	109	109.94	107.32	105.04	108.92	107.55	109.77	108.93	107.14	105.68	108.4	106.24	107.73
110.56	108.12	107.57	106.65	108.97	109.65	106.25	110.43	111.18	106.29	108.35	108.38	110.72	108.83	106.52	106.85	109.26	107.91	108.8	110.28	110.57	109.1	107.85	110.02	108.4	108.81	109.42	109.19	106.69	109.25	110.07	110.14	108.97	109.99	107.78	107.89	108.23	105.66	108.03	107.13	109.61	102.3	107.01	106.85	108.58	111.88	106.83	108.4	109.66	107.72
108.53	109.76	107.45	109.19	111.7	107.52	106.29	107.6	107.76	105.7	109.57	109.49	109.81	111.44	105.23	110.14	108.46	107.58	109.52	108.99	109.34	106.51	109.86	106.9	108.05	113.24	108.22	108.02	106.35	110.24	111.66	106.69	111.04	109.11	109.91	107.49	105.83	108.66	108.3	110.2	110.08	108.94	108.47	106.95	109.1	109.31	105.67	110.63	109.24	108.87
103.59	104.41	105.07	105.09	108.38	104.38	108.72	106.54	104.49	105.37	107.48	102.81	104.79	103.01	105.71	105.62	105.27	106.7	107.1	105.98	103.47	106.07	108.56	107.87	105.16	105.54	107.6	104.97	104.22	104.53	104.11	102.79	106.58	105.84	105.41	105.66	104.61	103.7	106.71	103.43	108.63	105.18	109.74	106.46	107.65	105.31	102.8	104.42	106.08	104.09
96.485	102.03	97.518	99.794	96.497	98.464	100.7	95.148	97.856	102.2	98.199	98.353	99.016	100.67	99.098	99.34	99.499	99.029	97.894	97.339	100.04	98.733	98.533	102.05	95.986	99.323	99.456	98.896	97.09	98.284	96.839	102.63	98.317	101.19	98.598	101.62	97	101.26	98.701	98.472	99.723	98.764	97.051	97.412	96.109	100.04	99.393	97.446	97.347	99.742
96.97	101.38	97.576	101.3	101.97	100.93	99.503	102.66	99.92	98.721	100.22	100.47	98.614	98.629	102.49	99.438	100.49	100.82	101.57	99.776	99.889	99.829	100.63	100.71	103.05	99.629	98.281	97.878	100.42	100.54	99.453	99.65	98.632	99.122	98.906	99.211	99.071	99.938	100.18	96.082	99.847	101.72	99.12	102.52	99.37	103.7	98.085	101.8	99.954	99.868
107.36	102.31	111.34	104.61	106.14	103.21	103.48	106.22	105.39	107.2	107.59	103.73	107.65	104.17	105.54	105.32	109.5	104.67	106.41	105.65	107.15	106.83	103.27	106.49	105.65	105.67	105.86	108.77	100.59	105.44	106.14	104.33	104.01	104.17	106.15	108.15	104.12	104.48	104.87	105.43	108.48	103.79	103.49	105.97	106.25	105.28	104.4	106.66	107.09	107.07
110.14	107.09	106.53	108.1	108.29	105.32	106.02	101.63	103.49	105.63	106.29	108.86	104.63	107.48	104.49	106.17	108.98	107.16	104.43	106.2	106.89	106.18	104.74	105.46	105.77	107.07	105.69	108.73	104.49	107.39	103.75	103.3	107.72	106.96	107.62	107.62	105.89	108.48	104.72	104.25	104.01	108.1	104.99	105.78	107.2	107.15	103.69	107.22	110.06	106.34
107.19	107.16	108.05	105.54	109.08	108.95	106.13	109.84	104.78	109.05	107.83	107.08	110.69	110.14	110.9	109.94	108.56	109.35	109.57	108.17	107.78	110.84	107.57	107.67	109.06	108.75	107.32	106.71	108.43	109.25	107.59	109.7	108.15	106.33	109.12	110.91	106.32	108.23	109.77	105.62	109.89	109.08	105.7	108.75	110.31	106.7	108.66	108.15	107.74	106.17
99.331	102.91	100.97	100.89	99.398	100.61	101.39	100.85	100.92	98.938	102.65	100.97	99.514	97.733	100.51	99.265	97.597	99.867	100.1	98.981	98.062	102.45	101.71	99.773	100.38	102.56	99.081	104.08	102.92	98.184	99.664	99.215	100.61	98.78	103.83	101.49	102.36	101.83	101.6	102.01	101.18	99.984	99.308	100.38	100.01	101	98.791	101.81	97.189	98.615
102.37	101.99	107.12	103.41	105.37	106.45	108.04	104.09	106.72	106.71	106.37	104.81	105.44	104.08	102.57	102.37	106.89	105.55	105.22	103.39	106.89	106.47	104.91	107.74	106.26	104.64	105.25	106.02	105.37	105.52	105.34	103.7	105.25	105.38	102.65	104.88	103.87	108.56	106.54	108.6	107.51	108.27	106.15	106.45	107.51	102.93	106.07	109.81	105.5	104.74
109.48	106.91	104.79	107.12	105.73	107.94	105.56	104.74	107.77	108.14	104.28	104.03	110.08	109.31	106.91	105.96	105.64	107.75	104.78	106.51	107.67	108.76	105.66	107.42	104.67	108.38	106.94	110.88	108.33	107.31	109.01	109.93	105.26	109.14	111.48	108.38	105.47	107.17	110	106.11	105.61	107.58	105.64	109.17	106.31	106.41	105.82	106.57	109.04	108.7
106.89	106.47	108.46	105.21	109.84	108.69	110.49	109.96	110.94	110.94	106.05	106.76	106.48	104.36	108.5	107.71	109.77	106.52	108.24	107.8	108.74	105.37	109.52	108.95	109.55	110.5	109.14	107.35	109.05	108.46	109.13	105.88	106.85	107.77	108.79	106.84	107.09	109.35	111	109.43	109.75	105.67	109.2	106.88	110.95	104.73	110.28	108.7	107.66	106.82
106.35	107.73	104.16	104.82	103.71	105.47	105.56	106.34	106.07	105.84	105.71	105.9	107.1	103.53	103.73	106.64	105.8	105.19	102.63	107.6	108.44	107.78	104.1	104.33	103.82	104.68	105.28	105.56	104.98	106.13	101.62	107.42	104.1	107.41	107.44	103.69	106.13	106.83	105.03	106.37	103.64	102.86	104.01	109.08	106.27	105.86	107	105.04	106.79	106.28
99.622	103.02	100.22	97.779	96.617	99.561	98.306	98.63	99.509	96.932	102.37	99.441	100.86	98.923	96.901	101.55	99.843	99.457	100.26	97.901	98.114	99.101	101.79	100.17	103.09	100.99	97.603	98.639	100.54	97.848	99.552	99.865	98.015	98.225	99.514	100.59	98.124	98.586	96.921	97.776	99.462	102.03	101.38	101.66	96.627	100.37	100.14	99.04	102.88	97.874
103.88	104.59	103.75	106.79	106.86	105.68	107.77	104.28	105.49	106.63	105.28	102.66	105.97	106.4	106.57	104.04	109.18	104.59	103.73	105.18	104.47	104.13	107.6	107.39	103.2	103.48	105.78	107.29	107.58	110.13	107.22	105.92	105.57	106.39	105.53	104.46	105.31	109.03	103.67	104.97	105.71	106.06	105.64	102.94	103.74	105.13	105.46	106.37	104.71	105.36
106.21	105.64	103.95	105.96	104.69	110.36	105.31	106.73	107.33	107.91	106.95	106.92	107.78	106.5	109.12	108.18	106.73	108.83	104.35	107.71	104.32	104.89	105.74	106.66	109.78	108.47	102.38	106.26	108.11	106.11	103.87	110.24	108.5	105.16	102.64	106.85	107.11	106.99	106.26	105.87	107.77	104.92	107.14	107.85	106.5	107.37	105.86	109.14	105.94	105.53
106.75	107.03	106.7	108.47	107.29	108.14	108.29	108.77	104.9	104.95	109.68	106.47	108.29	110.12	110.5	107.03	104.8	107.69	105.93	103.85	107.9	107.52	110.31	105.78	106.76	107.07	108.52	106.14	107.91	106.36	108.9	110.38	106.84	106.57	106.53	110.32	109.01	106.41	106.26	107.7	110.56	108.63	107.89	104.79	107.29	107.03	108.88	107.53	107.36	107.74
106.61	107.77	110.94	106.63	110.55	107.43	109.99	107.91	109.97	110.24	109.1	110.48	108.05	110.84	107.99	108.22	110.48	108.29	108.24	108.86	104.97	107.8	106.16	109.51	105.24	111	110.98	108.41	108.31	107.17	107.28	109.86	104.54	105.68	108.35	110.4	105.84	106.27	105.8	109.61	108.03	109.93	107.81	107.08	106.9	105.31	107.87	108.3	105.73	111.06
106.44	109.77	110.31	106.3	108.01	110.55	108.85	106.36	107.22	107.26	112.41	106.47	108	108.45	105.69	110.17	106.35	106.57	110.3	109.26	109.08	109.02	108.01	109.12	110.47	109.73	107.42	108.64	105.55	109.4	108.38	109.23	109.5	110.43	109.26	107.24	110.58	107.73	109.46	109.85	108.34	107.73	108.62	105.34	105.49	109.2	106.91	110.48	109.91	107.03
95.723	96.535	99.655	94.262	98.459	96.3	99.413	99.606	99.377	98.438	95.376	98.427	97.094	98.986	98.868	97.373	97.282	95.502	97.488	98.596	96.912	95.269	97.025	97.532	99.306	98.084	94.948	96.756	97.337	99.981	101.41	97.938	100.92	98.867	100.87	99.048	97.415	101.49	96.418	98.705	97.468	97.614	96.012	97.742	94.308	98.378	99.055	97.28	100.49	98.862
108.3	103.03	105.22	105.84	107.39	104.6	108.27	104.27	103.84	107.94	106.2	103.95	107.11	105.67	105.89	105.32	104.98	102.19	105.41	106.36	100.53	104.61	102.24	107.38	104.23	102.42	107.47	104.91	106.56	103.68	102.14	110.05	106.71	103.64	105.73	105.38	104.14	103.69	106.09	107.63	108.26	107.45	106.33	102.81	104.43	106.31	106.49	107.14	106.38	106.34
109.54	107.42	112.12	107.13	109.15	111.48	110.85	108.07	108.17	109.87	107.3	106.26	110.37	106.51	108.59	105.15	109.9	110.02	108.33	110.48	109.27	108.67	103.32	107.73	103.71	106.99	105.76	109.07	107.71	108.06	107.28	106.44	107.47	109.08	109.13	108.33	106.89	105.29	109.5	111.17	108.68	109.65	106.75	105.46	108.87	108.65	105.19	110.75	108.85	107.98
107.03	105.68	104.5	106.28	105.26	103.91	108.73	108.48	104.46	105.99	109.68	104.25	106.81	105.77	107.53	103.45	107.1	104.73	106.41	106.02	106.49	109.37	106.91	106.03	106.76	106.84	106.57	108.83	107.58	106.57	106.94	108.96	105.79	109.63	106.61	106.74	107.44	103.63	104.69	106.77	104.94	106.45	109.01	111.12	108.21	106.6	107.96	103.63	106.66	104.72
109.06	112.38	110.76	110.06	110.14	109.2	109.99	111.73	110.79	112.27	112.65	110.09	110.38	110.51	110.34	111.01	110.66	109.73	109.48	111.11	111.76	108.04	110.51	110.14	109.17	111.74	113.57	110.85	109.57	107.24	109.82	111.83	112.47	109.99	110.19	112.01	113.33	112.01	110.15	109.58	110.94	107.19	109.53	110.74	110.32	110.74	111.12	111.68	109.16	110.7
96.345	99.206	99.383	98.871	98.128	99.225	99.588	99.683	94.806	98.69	95.97	96.207	99.005	100.02	96.054	99.035	98.558	95.476	97.991	96.441	98.775	97.143	96.631	95.346	97.388	96.848	97.97	98.201	96.478	97.618	98.633	97.597	98.827	100.23	97.335	95.639	100.79	98.424	99.257	96.18	94.209	98.439	97.585	98.162	98.794	96.933	100.3	96.386	94.853	99.702
98.746	94.91	97.828	99.674	100.84	100.99	96.537	99.238	99.256	99.338	99.269	97.658	100.37	98.424	97.405	102.06	101.64	99.836	96.791	98.382	100.39	100.32	99.045	96.947	94.445	95.779	94.21	100.35	97.932	99.812	94.985	96.854	101.9	96.915	98.213	97.91	97.817	99.656	97.332	97.332	105.15	95.139	95.044	97.666	99.679	97.396	99.131	98.809	97.351	98.921
100.23	99.286	98.449	100.65	97.826	97.839	98.046	98.955	100.58	101.82	96.009	98.863	96.162	97.937	100.61	102.19	101.21	100.83	102.15	101.95	102.68	101.53	101.42	102.22	98.831	100.24	102.57	101.81	101.51	103.8	98.625	103	99.82	98.538	101.22	103.91	98.656	101.58	101.41	100.36	99.544	95.788	102.95	101.35	103.5	99.043	99.139	101.66	100.67	100.03
104.14	103.36	106.3	104.94	107.9	107.47	106.08	106.61	105.13	109.09	103.05	104.68	103.93	103.94	105.33	103.81	103.54	106.08	105.69	108.61	105.25	106.92	107.55	104.93	105.74	106.36	103.82	103.71	104.24	104.72	104.88	105.28	106.9	104.41	104.77	106.69	105.64	106.6	101.16	108.48	107.33	107.37	106.79	106.21	106.52	105.39	107.04	107.46	108.75	103.38
99.971	97.802	98.93	97.749	94.796	98.966	101.33	96.193	95.599	96.231	101.35	99.101	98.643	95.262	97.485	98.771	100.35	95.66	99.446	99.543	97.45	97.159	94.769	98.832	97.038	98.827	94.271	97.767	98.091	98.427	98.768	98.884	96.535	95.988	99.401	95.826	99.997	96.872	101.48	98.941	98.022	99.805	97.621	101.06	97.782	100.46	98.152	97.809	98.23	100.11
108.56	106.69	107.65	111.09	109.02	109.48	108.41	107.29	108.23	107.72	106.8	110.33	109.97	105.52	111.83	105.81	107.12	105.77	105.97	107.47	106.95	105.32	107.99	105.05	105.43	108.51	106.65	105.42	108.66	105.33	108.14	109.1	109.31	110.23	106.09	109.85	106.06	108.3	109.43	108.19	105.44	106.97	105.27	109.09	105.41	105.51	108.11	107.83	107.13	108.18
106.7	105.64	101.8	108.96	104.56	102.37	106.18	106.87	108.08	102.66	106.7	105.91	106.04	106.29	105.51	107.52	107.45	105.79	106.56	106.28	106.62	105.58	105.37	103.82	106.81	106.51	105.03	109.39	107.03	103.4	102.7	106	106.97	106.44	102.73	105.98	104.53	105.07	106.18	105.66	106.92	106.78	104.85	108.06	106	105.56	107.96	106.44	105.6	104.94
105.19	109.47	106.25	105.06	105.7	104.19	105.1	105.81	105.9	108	106.21	106.06	103.67	105.91	105.1	105.91	102.47	106.52	107.1	105.4	105.09	108.56	106.4	105.69	102.54	109.24	111.1	105.9	105.76	102.93	106.39	105.11	108.28	105.84	104.45	105.66	104.83	105.16	107.39	105.74	105.01	104.91	105.79	104.99	108.83	105.17	104.33	103.46	107.26	105.37
107.59	109.01	109.89	109.24	110.44	106.69	105.47	104.02	108.6	108.03	107.4	107.06	107.93	106.16	107.65	107.27	105.87	108.41	108.95	109.4	110.68	103.87	108.73	108.93	107.45	110.06	108.07	106.24	109.03	109.66	107.85	108.02	108.02	105.2	111.34	108.99	110.93	108.6	108.88	106.45	106.33	108.47	111.26	106.99	108.54	107.04	109.86	112.2	107.52	109.61
104.73	105.62	106.91	104.03	103.25	104.5	104.87	106.07	106.56	103.72	106.8	103.87	106.34	108.02	103.89	106.71	105.74	107.41	108.05	104.94	104.52	104.28	105.6	106.93	106.73	107.39	105.33	111.49	104.71	106.41	105.74	107.91	103.79	105.51	104.34	108.02	104.26	105.93	103.14	106.34	103.72	106.13	103.52	105.1	105.61	105.14	104.01	104.98	102.96	106.72
110.13	108.68	107.45	106.01	107.75	108.06	107.49	106.97	106.35	106.9	106.23	107.37	105.38	105.84	108.8	106.1	111.61	107.47	108.82	109.33	109.11	108.39	107	107.77	109.12	106.74	105.85	106.99	106.65	107.12	112.5	108.96	105.58	106.78	106.98	106.53	107.32	108.67	105.96	104.74	108.39	108.25	109.51	111.08	110.41	109.66	107.05	108.77	106.99	109.57
95.81	96.723	99.259	97.048	98.063	97.64	97.976	97.456	98.451	98.666	95.331	99.393	100.45	97.151	96.108	98.171	94.428	98.914	98.254	98.24	100.41	99.023	96.186	95.191	97.465	98.809	98.765	98.198	99.367	100.57	96.761	97.249	96.158	97.857	98.402	97.728	98.544	94.131	95.519	97.906	100.44	99.213	100.67	99.747	100.45	97.259	98.766	100.84	95.888	97.629
111.79	108.79	107.84	107.25	106.44	103.53	107.68	106.08	108.92	106.33	107.87	110.64	108.01	106.5	106.8	108.03	108.68	103.37	106.4	105.25	110.08	105.59	107.49	108.61	109.21	106.8	107.97	110.52	107.93	104.35	108.68	109.1	112.02	107.52	104.66	106.36	106.23	107.2	107.22	104.79	108	108.57	105.4	107.42	108.02	104.92	107.7	107.07	105.39	110.23
107.63	111.2	109.32	107.88	107.4	109.3	107.2	107.43	106.49	110.57	110.18	109.54	109.49	109.45	106.55	108.75	109.35	107.7	106.93	109.04	103.83	108.44	106.58	105.94	110.99	109.67	107.74	109.86	107.43	106.1	107.19	109.54	112.57	107.37	109.72	111.14	106.36	105.07	112.33	107.61	104.76	108.58	107.5	109.17	107.56	108.9	109.32	109.11	111.34	110.27
106.98	106.86	106.57	104.08	106	103.77	108.48	110.25	105.03	106.96	107.91	105.27	104.65	110.66	105.11	107.95	107.24	105.28	108.06	107.31	105.26	107.06	108.05	108.43	106.15	109.08	107.76	105.6	105.33	107.3	106.35	109.47	108.13	107.88	104.38	106.64	109.47	101.81	107.63	102.66	106.4	105.46	106.66	110.15	106.59	104.45	107.66	108.49	109.9	106.18
107.25	110.07	107.64	106.83	108.3	108.52	109.96	109.31	106.64	108.39	108.65	109.3	109.54	109.28	109.14	105.42	109.9	111.45	107.63	109.22	105.52	109.73	109.56	108.82	108.1	106.52	103.44	109.65	106.96	108.05	107.36	105.87	106.84	109.46	108.89	108.02	107.43	106.76	108.09	107.44	105.16	107.68	109.6	108.52	105.97	107.28	109.5	106.51	108.41	106.22
104.66	104.68	105.6	104.35	107.57	106.55	105.89	103.06	107.67	103.97	107.46	105.24	106.26	103.93	105.05	109.32	107.65	100.68	103.58	104.08	107.5	105.27	99.234	105.37	106.58	107.08	106.74	108.33	105.94	102.51	105.58	103.44	105.65	106.04	107.18	103.69	105.2	102.38	105.49	107.89	105	107.78	109.26	105.52	103.37	103.22	105.97	104.96	104.64	105.8
105.76	107.79	105.77	106.57	108.21	106.93	105	105.11	108.21	109.47	106.83	104.77	106.28	105.26	108.97	106.87	105.72	107.68	106.07	105.64	106.01	105.24	108.5	103.91	105.69	105.01	107.7	106.69	108.75	107.32	104.86	106.28	104.73	103.92	107.26	105.49	110.02	107.94	106.51	107.26	105.8	106.19	106.7	106.87	103.87	105.89	109.1	106.44	111.97	107.27
101.64	103.34	102.12	103.56	101.78	102.53	101.52	102.49	103.72	99.686	101.8	101.69	103.03	101.31	99.477	101.88	104.61	102.54	101.49	104.3	104.43	104.96	103.01	104.3	99.629	101.04	104.82	104.06	104.55	100.83	104.91	101.07	103.26	102.52	102.9	104.42	105.63	100.59	102.51	104.97	102.81	104.8	103.06	103.11	103.01	104.75	101.31	102.4	100.07	105.21
107.04	107.09	102.94	108.13	108.17	106.18	103.08	106.16	103.79	108.36	107.09	101.68	104.67	106.04	104.58	104.91	104.92	106.19	105.05	102.78	104.75	107.9	103.05	105.84	106	106.8	107.01	105.49	105.7	107.75	104.69	106.3	105.92	107.25	106.42	109.32	108.72	102.98	103.52	103.64	106.34	105.05	103.33	106.81	107.7	107.66	105.21	107.3	106.88	106.91
107.57	108.57	107.91	103.8	106.88	105.42	102.26	105	104.69	107.16	109.12	105.57	107.91	107.83	106.33	108.11	107.44	107.29	106.69	109.47	106.17	106.53	109.49	110.31	104.6	106.79	104.82	108.71	108.01	106.32	106.94	107.53	104.52	108.89	104.89	106.41	102.86	105.5	105.33	106.94	104.02	105.23	107.43	107.64	105.08	105.14	106.55	109.38	108.17	106.08
105.64	106.15	107.73	106.48	105.02	107.39	105.11	106.51	104.28	105.18	104.14	106.01	109.95	105.67	106.85	105.3	106.41	108.61	105.68	100.8	105.37	106.49	106.08	106.43	104.99	106.76	106.46	103.38	107.32	106.22	107.86	107.93	106.26	106.59	106.54	105.52	107.28	110.56	107.13	104.22	108.45	107.74	106.3	107.69	104.73	110.68	107.12	109.72	104.3	107.11
110.09	108.5	107.5	108.21	109.47	110.89	107.57	109.52	109.04	106.84	108.46	106.38	108.73	106.17	108.4	106.61	107.22	108.33	108.39	107.19	108.45	108.35	113.76	106.63	109.45	108.91	108.92	108.62	110.3	111.55	107.22	105.88	109.47	108.79	108.22	110.42	108.05	106.88	106.29	108.82	108.49	109.46	105.54	108.99	109.09	108.05	107.82	110.04	111.28	108.33
100.73	101.05	99.27	96.644	101.38	99.913	99.135	98.935	99.445	96.793	99.056	100.24	98.011	99.476	96.301	97.797	98.414	100.12	98.228	104.31	99.948	100.37	99.898	98.194	101.57	98.187	95.802	101.07	99.144	98.499	100.51	97.758	98.268	97.042	97.727	98.744	99.046	98.372	100.04	97.518	100.78	98.194	96.805	99.002	99.01	99.917	99.607	101.41	98.615	98.342
110.81	108.11	108.9	110.46	111.29	111.08	109.08	105.64	109.51	108.96	107.32	105.4	106.99	107.65	104.46	109.37	108.13	108.91	109.21	108.79	107.81	107.06	108.12	110.91	109.68	108.25	109.66	109.88	109.87	107.14	110.26	108.22	109.66	108.01	106.56	107.82	107.27	109.54	107.82	108.06	106.92	107.45	112.75	107.94	110.1	105.64	110.4	109.98	108.23	109.32
108.4	106.09	104.94	103.48	107.54	106.1	102.65	102.64	104.8	106.44	107.87	107.27	106.16	105.38	108.12	107.45	104.34	105.98	104.02	108.39	109.22	104.97	107.93	103.67	103	107.48	105.82	105.72	101.93	103.7	107.07	103.17	104.35	105.62	107.15	107.96	102.33	107.62	105.52	104.32	108.69	106.6	108.22	105.47	103.84	106.09	102.61	105.65	105.83	102.61
98.882	103.02	98.75	100.27	100.69	99.29	99.182	100.46	98.367	99.516	103.23	98.278	100.95	100.56	102.25	102.01	98.852	97.613	97.919	99.351	98.576	101.76	99.633	100.65	96.378	100.22	99.539	101.67	98.396	102.07	99.002	98.628	100.27	99.874	99.646	96.164	99.481	98.404	97.023	100.56	102.46	98.976	102.75	100.7	98.555	100.29	98.525	97.03	99.01	96.612
105.34	104.27	106.82	105.47	104.03	105.05	107.47	102.92	103.95	104.24	104.21	102.46	107.1	105.63	107.68	107.04	104.95	108.15	102.22	105.86	105.35	102.51	106.22	102.75	110	104.92	104.98	102.75	108.12	106.77	102.53	104.46	105.78	106.39	103.2	109.45	104.12	107.05	104.61	106.27	107.27	106.34	104.41	107.31	105.84	108.43	105.94	106.97	106.34	103.66
96.205	95.984	98.159	99.437	97.196	97.839	97.601	98.891	97.442	96.98	95.371	98.184	99.472	95.543	97.288	99.453	96.524	98.373	96.096	98.758	97.066	98.006	96.184	98.528	95.534	94.907	98.152	97.649	98.062	99.153	96.693	100.67	99.039	99.57	96.783	101.26	98.742	96.693	99.561	97.805	95.72	98.136	98.75	96.502	98.619	98.709	98.085	98.29	100.27	99.042
109.57	108.44	109.78	112.41	108.24	107.52	106.72	107.9	107.24	107.99	108.21	109.94	109.69	108.83	108.39	110.6	110.97	109.63	105	109.56	109.94	108.29	109.02	109.78	110.95	108.82	109.45	108.45	111.72	108.52	107.21	107.93	109.13	106.5	108.62	106.64	106.05	106.8	109.41	110.6	109.65	109.63	107.54	106.71	107.36	109.7	104.3	111.14	111.9	110.31
105.94	108.44	103.28	105.74	104.62	105.84	108.03	106.79	104.2	106.53	106.28	104.08	107.91	109.15	107.06	106.34	103.43	105.2	110.28	105.98	108.28	104.42	107.32	107.31	105.18	103.79	106.24	109.17	104.34	103.44	107.13	104.9	102.53	102.23	104.6	108.06	111.82	105.74	102.74	106.26	106	106.11	106.45	104.05	104.9	104.46	105.65	104.76	107.67	103.23
110.97	108.73	107.11	108.02	111.59	107.01	108.56	108.97	109.76	105.58	107.3	110.07	104.49	110.25	108.16	110.13	111.51	109.57	109.05	108.54	108.27	108.59	107.41	106.88	107.74	107.79	108.53	109.99	108.36	108.58	106.38	106.89	112.79	105.95	108.98	110.63	104.97	108.5	108.85	109.28	104.26	106.53	112.81	110.23	110.76	106.3	111.52	107.86	110.18	108.82
108.43	108.66	109.52	108.99	108.89	107.23	108.79	103.34	110.31	106.31	104.87	110.74	107.26	107.3	109.48	109.75	108.1	109.01	108.36	109.17	109.75	108.3	110.17	110.27	105.64	105.64	108.83	109.46	108.47	108.6	108.25	109.1	106.36	108.26	107.72	110.3	108.89	107.43	107.65	108.1	110.54	106.96	108.19	107.49	110.95	106.5	108.75	107.71	108.18	109.28
98.881	94.248	97.689	94.196	97.338	98.123	99.086	100.6	100.87	98.626	99.051	96.522	100.05	96.487	97.948	99.023	99.114	99.484	101.07	99.12	103.32	99.189	101.19	97.461	100.61	100.78	98.258	97.998	98.235	103.44	97.585	98.644	97.42	98.383	103.47	96.979	98.576	99.395	97.375	99.606	97.31	99.385	101.02	97.958	96.87	101.51	98.709	96.48	96.398	96.957
109.28	106.02	110.16	105.99	111.88	110.09	107.25	108.62	108.45	108.31	108.72	108.53	109.1	110.33	108.85	106.4	108.56	108.68	107.27	108.9	107.42	109.89	109.11	107.99	107.75	107.05	104.37	106.98	109.97	110.05	108.42	108.25	107.23	108.41	108.97	109.78	108.16	106.64	106.16	108.49	107.12	111.09	103.87	108.49	107.25	106.61	109.32	106.96	106.07	103.29
100.73	99.981	100.97	100.53	100.67	100.57	99.609	99.807	97.419	99.64	96.496	101.41	99.5	102.19	97.741	99.832	101.23	101.52	99.891	100.93	100.66	101.24	100.43	100.05	99.983	102.64	96.618	103.47	97.043	99.526	97.42	99.22	99.191	97.613	99.168	102.22	100.14	100.3	100.88	102.94	99.642	99.037	98.839	101.51	99.871	100.57	98.16	103.45	99.918	101.44
109.33	111.12	107.45	107.53	110.02	109.16	111.42	110.52	109.51	111.55	110.68	110.43	109.06	110.95	112.04	112.9	115.15	109.8	111.14	112.92	112.49	112.51	109.55	111.77	108.48	112.86	110.33	108.93	109.01	109.53	109.66	106.79	109.85	110.31	109.48	112.83	110.36	109.05	109.17	108.47	110.19	111.04	108.72	112.86	109.4	111.71	111.88	108.96	111.26	111.62
107.07	110.74	110.63	106.65	109.53	108.74	107.11	109.42	107.06	109.29	108.08	108.16	107.65	105.8	108.35	108.23	109.94	110.21	107.17	108.7	110.31	110.23	107.05	106.9	110.23	111.95	109	106.17	105.84	109.72	107.66	105.9	110.37	108.17	109.89	107.97	109.11	108.96	108	109.52	108.91	107.83	104.53	105.8	107.6	106.53	106.36	110.01	107.78	106.43
103.32	101.54	101.24	102.84	104.39	102.9	101.02	101.51	103.78	103.31	103.39	102.23	101.17	104.85	103.24	106.06	103.25	104.21	102.08	100.28	103.8	103.91	102.08	101.66	104.54	103.06	99.537	101.93	102.2	101.92	104.44	103.77	100.98	103.19	104.13	102.36	102.49	101.09	102.12	100.95	101.95	104.7	103.89	100.62	102.2	99.693	102.03	103.89	103.34	101.48
104.39	98.547	100.69	101.33	101.39	102.2	100.98	102.01	99.419	98.813	101.81	99.26	100.62	101.92	99.324	100.74	101.66	99.232	101.58	101.36	102.19	100.24	101.81	102.55	100.16	103.66	99.862	100.92	101.89	96.006	100.7	101.27	100.43	101.31	98.912	100.78	98.896	101.11	98.624	99.467	100.7	103.55	100.45	100.16	100.95	99.189	102.09	103.76	100.92	101.68
106.84	104.7	105.68	104.57	103.44	107.83	105.25	105.17	103.37	102.86	104.88	106.91	104.87	107.25	108.9	105.2	107.2	103.21	105.63	106.12	104.97	103.57	105.22	105.46	104.07	104.23	107.7	104.45	103.35	107.73	108.13	108.4	104.62	107.51	106.99	106.43	104.49	107.46	107.03	107.14	105.28	108.07	107	105.77	105.86	104.33	108.76	107.81	105.43	106.61
106.58	108.59	107.79	106.06	106.44	107.54	108.23	107.4	105.42	108.93	108.04	111.24	109.08	105.32	105.8	106.37	108.51	107.96	108.07	106.36	106.02	107.67	106.72	106.61	105.12	107.48	110.89	109.31	106.22	109.4	108.06	107.79	106.91	103.51	108.25	106.18	106.31	108.42	107.65	107.12	109.6	108.6	108.23	108.33	105.9	106.42	107.91	106.49	107.13	107.52
106.74	110.97	108.62	110.02	111.09	108.68	110.68	108.86	112.78	109.55	110.23	109.02	110.64	111.56	106.81	109.25	111.61	113.08	110.86	107.47	108.09	111.66	111.06	110.89	108.73	110.43	112.11	109.53	109.8	109.3	110.35	111.21	109.2	107.59	109.39	112.27	111.55	110.09	107.58	107.67	110.96	109.03	109.85	107.59	111.57	111.09	108.11	112.33	111.48	110
105.9	105.83	105.89	105.45	104.29	102.2	105.07	104.8	103.08	104.19	105.49	105.91	106.73	106.5	104.93	105.41	107.62	106.29	106.3	104.44	104.06	106.27	101.55	102.3	107.37	105.37	104.66	107.41	104.51	105.89	104.27	104.41	104.71	105.35	104.6	106.67	105.06	101.95	106.24	104.23	106.24	104.83	104.45	104.75	107.18	103.99	106.36	104.3	105.48	102.35
109.44	109.22	105.14	105.24	106.66	105.77	110.63	109.83	107.58	107.54	108.51	104.74	109.45	109.85	109.76	106.42	107.84	107.52	106.22	112.54	108.08	107.87	107.68	106.22	106.69	112.78	105.81	109.83	109.07	107.64	107.57	106.72	109.44	107.17	106.44	109.93	111.21	107.76	107.24	110.14	106.38	110.39	107.8	110.16	106.36	104.92	108.69	109.47	105.56	112.07
107.87	105.24	107.05	106.09	109.54	107.08	109.2	107.31	106.02	109.45	110.6	105.17	109.15	108.82	103.53	107.73	108.92	110.38	106.71	107.2	105.25	107.49	103.95	105.43	110.39	108.44	109.06	108.02	107.55	107.86	110.42	108	108.92	109.82	109.09	106.45	105.94	107.67	109.06	108.86	108.6	107.64	106.92	104.17	109.82	105.97	111.56	107.83	107.27	107.84
102.87	106.36	107.76	106.64	107.99	102.08	104.02	107.62	105.62	107.23	106.95	107.83	107.07	102.04	108.09	106.42	108.89	106.12	106.02	102.85	105.48	103.15	104.35	103.56	105.75	106.55	105.08	103.88	104.34	102.04	105.19	105.86	104.91	103.75	107.46	108.39	103.95	105.6	107.83	105.36	106.92	104.73	105.57	104.97	102.2	104.38	105.36	102.33	108.45	105.07
106.03	104.96	104.28	108.66	107.07	104.44	106.73	105.25	108.87	103.97	105.49	104.53	105.63	106.51	103.11	109.39	106.5	103.99	103.24	105.48	107.94	104.93	104.72	102.07	102.39	106.51	107.28	105.2	104.37	104.47	105.47	105.4	103.28	105.56	106.3	105.22	108.44	108.45	104.03	107.05	105.08	102.88	105.64	108.5	104.5	105.19	105.94	106.06	105.46	109.71
106.86	109.65	109.1	108.33	106.96	106.39	110.28	111.82	111.61	108.33	106.5	110.9	107.33	109.45	107.34	109.56	110.08	107.83	109.96	107.52	112.4	107.3	107.43	107.49	106.77	109.98	107.16	107.98	109.74	105.45	108.16	109.22	104.64	107.76	108.46	107.88	107.79	109.75	106.74	109.21	109.53	107.33	104.83	109.62	109.9	108.38	109.43	106.05	104.47	104.44
105.55	103.96	108.95	104.32	106.98	105.36	105.3	106.76	104.1	104.41	104.84	104.75	105.52	104.82	107.25	105.17	104.16	107.87	107.13	108.19	107.56	104.27	108.23	105.36	106.89	104.18	110.54	104.97	106.99	107.13	104.96	108.14	105.29	107.47	108.19	102.96	104.83	106.51	106.55	103.12	104.07	101.82	105.96	107.34	106.39	108.5	106.71	106.51	104.53	104.54
96.293	100.27	97.926	96.685	99.647	95.63	97.687	99.103	96.901	98.465	98.607	97.476	99.615	99.133	97.415	96.636	95.959	97.903	97.852	97.627	97.067	100.89	96.245	101.88	97.426	95.226	98.266	95.683	99.337	98.348	100.01	94.985	98.557	95.786	97.454	98.107	94.796	98.337	94.822	98.933	95.35	101.54	98.406	97.54	101.03	98.462	99.388	102.27	97.468	99.212
106.85	105.93	102.45	107.29	104.41	107.72	102.29	106.86	105.04	107.4	105.79	105.44	103.22	105.19	107.16	106.09	102.48	100.43	108.73	106.19	107.83	107.49	104.59	107.21	106.65	107.32	105.14	105.31	102.2	107.36	105.55	102.6	102.7	105.36	104.06	107.69	103.76	104.48	107.55	106.86	105.06	103.89	103.02	106.69	105.2	104.68	104.4	104.27	107.05	107.54
106.05	103.86	106.45	103.23	104.62	104.04	106.58	105.63	104.65	105.36	104.83	107.17	105.6	105.77	108.78	106.47	101.46	107.63	107.72	108.71	107.22	106.06	106.51	105.82	107.24	104.7	107.85	103.19	105.02	104.83	104.9	103.76	103.96	104	104.89	103.58	103.73	103.42	108.29	108.16	105.75	107.33	106.45	105.01	105.84	104.34	106.02	105.39	103.36	105.87
107.11	107.89	104.98	104.7	107.25	103.26	106.83	100.29	106.37	106.48	104.11	105.39	107.01	103.92	103.41	105.59	107.44	103.41	104.53	102.9	103.4	103.91	106.43	102.55	105	107.77	108.14	110.27	104.39	106.17	105.69	103.2	108.47	109.4	102.57	104.06	105.06	105.64	104.82	106.67	105.4	106.51	107.97	102.86	104.95	106.41	101.59	101.52	105.63	108.72
107.59	110.93	107.52	111.05	111.06	108.34	106.35	106.83	108.32	110.06	110.16	104.81	109.78	107.14	107.42	108.6	108.32	109.87	108.49	110.24	109.07	107.05	109.2	106.65	107.85	107.92	107.36	106.9	108.23	105.22	109.45	106.7	109.23	108.15	110.11	107.24	108.05	109.65	107.13	109.44	108.74	106.91	109.39	104.97	107.06	109.84	107.3	110.78	106.48	103.21
110.49	107.98	109.74	106.92	109.62	109	105.34	108.67	106.63	107.57	108.05	104.13	106.85	106.03	108.04	107.51	109.12	105.34	110.46	107.07	106.76	110.47	109.99	108.26	107.33	109.48	104.23	111.34	110.35	107.7	108.58	107.27	105.78	110.71	106.81	106.37	106.08	106.44	107.21	109.29	106.46	108.03	107.58	109.19	106.63	108.01	106.93	107.44	107.8	104.84
110.4	108.47	107.43	108.4	105.67	110.32	107.61	105.37	107.98	108.21	109.3	106.1	106.94	107.17	108.48	103.95	107.97	105.01	105.66	110.85	105.5	108.38	108.39	106.56	108.45	105.13	107.92	107.35	109.23	109.07	109.66	107.38	108.41	110.99	106.26	109.61	107.49	107.07	108.32	109.62	110.89	107.76	108.4	110.09	107.79	111.64	107.25	108.6	107.98	108.47
108.69	106.85	108.03	105.59	103.1	107.43	102.72	103.66	104.99	105.62	104.02	106.18	109.65	105.42	105.94	104.66	103.8	108.6	102.9	104.23	106.7	106.31	102.32	104.94	106.07	105.94	105.4	106.44	106.58	106.55	107.7	108.08	106.65	105.35	107.17	103.85	107.85	105	103.58	105.93	106.38	105.73	102.72	106.29	107.2	106	107.73	108.59	106.61	107.38
108.59	104.61	106.7	107.86	106.35	103.49	102.38	109.15	104.22	103.59	103.84	106.32	108.13	105.79	105.92	105.8	106.14	103.74	106.23	106.97	105.85	105.72	104.54	103.49	103.93	106.66	106.67	105.73	105.1	107.51	107.24	105.25	106.43	104.39	105.5	104.39	106.42	105.93	107.19	103.36	108.42	104.87	106.55	103.78	105.35	104.88	103.81	107.77	107.78	105.74
99.937	97.148	97.863	98.77	99.899	96.548	99.13	98.483	97.186	97.253	98.154	99.707	97.164	93.686	95.119	102.44	99.216	96.667	96.866	95.35	97.583	96.79	101.59	97.939	99.018	97.861	96.389	99.203	98.766	97.711	95.743	97.958	96.518	99.215	96.904	99.934	102.06	97.814	98.474	98.367	101.36	97.778	99.443	94.021	96.324	97.664	98.778	99.867	100.27	98.151
107.97	107.36	107.66	110.03	106.79	107.1	107.86	105.31	108.49	105.63	108.78	109.86	108.81	108.41	109.28	107.55	111.6	106.2	105.84	109.34	107.77	108.67	107.86	109.23	106.11	110.38	109.9	106.54	105.53	105.96	107.25	108.81	107.88	108.27	105.57	108.35	110.47	107.05	108.67	107.67	108.32	107.34	110.59	109.03	108.21	106.1	107.7	108.18	110.05	108.59
108.08	102.67	107.67	106.7	107.55	104.27	108.47	107.03	106.89	105.77	105.37	105.51	104.91	104.99	107.32	105.59	108.14	105.63	107.33	103.97	107.37	105.69	104.8	107.48	107.4	107.98	109.61	108.66	107.33	109.89	106.04	105.73	109.16	106.52	105.85	108.13	105.93	108.14	106.26	106.81	104.32	106.02	107.18	108.17	106	106.58	104.02	107.49	108.07	107.6
106.46	103.93	105.88	106.44	108.18	107.37	106.06	105.48	106.46	107.12	108.63	103.15	106.86	106.29	110.08	107.32	105.1	107.16	106.35	109.04	104.91	106.51	106.77	109.85	105.49	105.09	108.25	105.4	105.05	106.71	108.25	105.89	105.94	105.51	107.27	109.6	105	109.75	105.24	105.25	109.37	104.3	105.58	104.4	105.54	104.64	102.43	105.65	105.8	107.32
106.76	107.64	107.02	105.65	108.63	104.42	107.71	106.71	106.43	104.93	104.38	104.7	107.11	105.09	106.86	108.45	105.08	106.96	104.37	104.21	105.5	107.42	104.84	108.54	105.49	109.83	104.53	105.97	106.55	106.7	103.48	105.99	105.99	107.17	106.14	105.11	104.6	104.54	105.06	104.48	104.09	108.2	101.94	106.65	104.54	105.78	106.09	105.28	102.78	103.35
107.6	110.15	108.63	105.72	108.43	107.02	109.15	110.52	107.99	107.18	108.74	109.34	107.8	106.95	109.48	109.86	107.34	104.9	106.18	111.56	108.04	110.51	106.26	107.87	105.26	110.06	108.61	108.76	107.31	108.76	109.67	108.29	107.42	107.86	111.27	102.86	109.27	106.1	107.1	105.56	108.61	108.6	109.92	107.18	110.3	107.11	110.09	107.93	107.87	106.45
104.74	106.38	108.12	108.06	107.89	104.05	108.62	108.97	107.04	103.28	104.57	104.91	104.05	106.79	105.5	105.9	106.62	108.02	106.43	104.59	106.82	106.7	105.35	102.61	105.21	103.46	107.15	104.52	103.1	105.81	107.35	104.81	107.37	103.2	106.85	109.61	107.99	104.56	111.4	100.27	106.34	107.69	103.24	108.5	105.43	104.71	106.26	107.18	107.26	106.68
106.98	108.13	106.97	108.19	107.25	105.11	105.01	107.76	107.26	104.59	101.76	108.52	107.69	105.36	105.02	108.57	105.74	106.09	103.38	103.77	107.37	107.9	109.77	106.14	104.81	111.2	106.64	107.1	107.52	105.67	108.42	106.83	107.67	105.77	109.25	107.4	106.76	107.96	106.31	103.94	104.97	104.3	108.91	102.53	107.63	110.44	108.24	107.43	104.26	105.49
112.33	109.49	113.27	110.38	108.78	111.17	109.97	112.4	108.4	111.07	107.58	109.8	108.4	110.93	112.05	109.74	110.52	108.03	109.44	109.9	110.47	111.28	111.94	113.3	110.7	109.2	109.68	108.18	109.54	109.38	111.81	107.45	109.59	109.88	110.26	109.01	111.45	109.59	110.25	108.35	106.22	109.91	110.06	110.23	109.41	112.92	111.22	110.74	112.15	111.06
104.77	105.09	105.12	107.81	100.1	106.66	106.68	108.5	103.64	104.87	106.26	107.84	105.96	104.24	102.38	106.56	104.5	107.94	107.93	106.01	107.98	105.23	106.01	105.81	104.54	105.5	105.39	103.9	108.14	107.1	107.18	106.72	103.15	105.47	102.17	104.66	105.56	105.2	108.8	108.06	104.77	110.32	105.02	106.08	107.1	104.63	106.19	102.8	108.26	105.24
110.1	107.05	109.51	111.35	109.64	107.86	108.43	109.52	104.78	111	109.53	106.8	106.54	105.66	108.48	110.71	108.11	108.24	107.69	103.87	104.55	109.65	111.19	110	109.57	110.32	109.91	108.6	110.1	108.62	108.85	107.66	107.68	107.69	108.89	109.96	105.47	108.86	109.42	108.37	109.91	105.83	106.68	108.21	108.28	108.16	108.53	108.1	108.6	107.66
104.34	103.57	106.49	107.21	107.94	107.87	107.37	102.85	105.39	105.9	109.43	107.39	105.2	105.72	106.39	109.06	105.37	105.02	107.18	107.01	107.9	104.12	104.06	104.21	106.93	106.34	102.9	107.27	105.43	105.5	104.43	102.91	108.68	105.69	104.62	106.22	103.11	106.84	105.67	108.34	105.6	107.46	106.48	103.09	105.63	107.15	105.14	104.9	103.33	103.71
110.76	107.11	107.38	109.36	111.54	108.09	105.87	107.05	107.14	107.33	109.83	108.91	110.32	105.63	108.29	105.92	107.93	106.92	107.86	109.5	111.2	108.35	109.88	104.13	108.74	105.83	105.75	104.96	109.68	105.49	106.86	108.07	108.82	106.53	104.54	105.78	106.17	107.87	104.68	108.33	110.99	107.14	107.4	105.95	106.36	107.75	107.36	109.47	108.79	108.38
107.96	104.74	103.15	105.24	105.17	102.36	108.5	104.07	105.4	105.47	104.6	104.75	102.5	106.22	108.24	106.52	105.88	106.09	106.56	105.91	107.32	106.44	108.17	105.66	108.4	105.32	106.13	106.34	107.23	105.42	105.25	106.37	106.91	107.44	107.28	106.4	108.42	107.22	106.67	105.96	106.54	106.17	106.55	104.6	104.63	104.79	102.98	105.46	102.57	101.81
107.92	107.45	104.19	104.19	103.26	102.5	103.69	107.48	103.61	104.93	108.09	105.76	106.02	107.41	104.03	106.22	105.43	105.46	103.21	103.75	108.1	105.87	106.49	105.5	108.14	102.27	104.54	108.07	105.92	109	105.44	105.38	104.49	107.74	106.52	104.24	106.09	107.59	104.45	109.73	102.14	105.37	102.74	104.05	104.97	103.03	105.06	104.74	107.45	105.06
109.21	107.26	108.38	105.97	107.89	109.39	107.21	109.16	109.93	107.02	108.04	113.11	109.07	108.35	107	107.99	108.91	108.78	107.77	109.14	108.71	108.88	107.74	107.79	110.96	109.22	107.31	110.03	113.21	107.47	108.34	108.17	105.07	108.01	109.6	110.16	110.36	110.27	109.01	107.93	109.39	107.13	105.93	106.61	110.09	108.71	112.03	105.19	105.9	106.49
98.213	95.734	96.617	100.44	97.13	100.03	98.275	99.892	99.617	98.52	96.554	97.82	97.848	98.456	98.457	95.648	97.526	102.28	98.166	98.506	98.097	98.429	100.01	96.8	99.24	98.116	95.669	98.242	96.095	97.227	97.986	102.33	98.981	98.922	98.164	98.886	98.189	101.52	99.702	95.193	96.724	96.074	98.419	98.831	96.114	100.88	93.793	95.956	98.258	98.679
105.11	107.59	109.55	107	108.31	105.58	105.78	106.59	105.65	109.95	109.15	110.98	104.56	106.48	109.35	112.65	109.47	108.07	106.2	109.51	106.33	107.3	109.88	105.4	106.25	106.85	107.62	108.49	106.61	108.58	106.97	108.41	111.27	110.78	106.77	108.05	108.56	107.84	108.4	109.5	109.3	106.6	106.82	109.01	111.9	110.54	113.74	106	105.21	109.9
101.64	100.78	100.08	98.227	99.284	102.31	100.78	101.1	99.589	98.446	102.89	100.9	101.61	105.4	102.79	101.74	99.26	102.65	100.42	99.861	98.598	96.536	96.966	100.41	102.47	103.85	101.63	99.698	101.39	103.3	104.19	99.643	100.22	103.35	100.9	99.632	102.27	100.99	102.79	100.65	102.67	102.61	98.033	98.739	100.49	98.487	101.35	102.8	100.65	101.06
108.03	110.33	107.65	110.54	104.91	103.57	107.04	108.18	110.31	109.72	107.03	109.91	108.87	107.94	109.82	109.22	105.73	111.38	108.03	107.72	109.08	108.58	109.15	109.51	106.98	107.29	105.44	105.83	106.44	105.35	105.5	110.49	108.74	107.97	108.3	107.39	108.08	108.9	108.62	106.4	108.06	106.95	108.05	106.51	105.92	107.46	110.54	108.81	110.13	109.25
106.07	107.87	107.17	106.02	105.41	105.94	105.85	105.1	107.45	109.42	107.05	108.22	109.75	105.79	107.38	107.14	104.44	108.66	108.04	105.44	108.21	107.77	105.71	104.24	105.39	102.99	106.48	107.9	107.18	108.75	103.19	108.04	107.26	107.14	105.16	106.54	106.52	107.32	105.89	104.63	109.24	108.2	105.87	104.29	104.38	105.58	103.94	109.32	108.14	104.33
107.34	105.3	103.69	106.54	106.56	107.01	107.21	103.03	103.71	104.33	106.83	104.27	104.85	102.46	105.65	107.22	104.14	108.24	104.64	103.75	104.6	104.04	105.83	106.56	107.46	105.42	105.75	103.46	104.09	106.96	104.33	103.41	106.42	108.21	105.71	102.74	103.64	105.52	106.47	104.24	107.07	106.85	105.35	105.01	103.26	106.91	107.83	105.18	103.98	101.3
105.36	108.43	107.37	107.34	106	104.41	106.43	107.93	104.34	105.98	106.17	104.48	105.16	102.76	103.89	106.73	105.46	107.06	104.24	106.35	103.4	102.75	108.36	108.93	107.89	108.1	106.88	105.23	105.72	105.28	106.57	109.37	109.12	109.35	108.26	105.37	108.37	103.96	105.87	106.07	106.02	107.23	104.26	107.79	105.44	107.05	104.41	106.07	105.01	109.15
104.78	104.52	105.11	104.87	107.07	106.8	106.48	104.86	103.39	105.49	108.59	107.28	106.34	103.76	108.43	105.92	102.44	105.35	107.63	106.61	106.04	106.07	103.87	105.04	105.68	108.07	104.91	108.12	105.28	105.72	103.82	104.79	107.65	107.2	106.53	104.71	103.8	105.72	105.38	107.57	105.1	104.09	104.76	106.73	107.23	105.11	106.35	103.25	109.4	105.43
110.14	107.52	108.02	111.94	109.05	107.12	107.64	111.91	109.31	110.21	108.22	106.18	109.31	106.9	105.59	106.59	111.75	109.07	108.3	108.39	108	110.54	109.37	109.18	109.89	105.68	105.86	110.18	111	109.95	110.3	106.5	110.16	107.6	107.29	106.69	107.69	107.25	110.57	106.22	109.74	105.93	109.42	108.06	109.86	109.65	110.43	108.41	109.47	106.82
106.71	110.7	108.39	108.81	107.26	105.31	110.08	109.39	109.11	107.77	107.05	111.79	108.22	107.25	107.26	110.56	108.73	106.6	107.91	107.71	109.75	109.49	107.42	109.08	107.95	110.27	109.86	107.98	107.5	106.8	109.81	109.14	107.43	109.52	107.92	106.2	109.79	108.37	106.71	109.56	108.03	107.84	111.28	106.17	110.29	108.58	105.75	110.3	110.71	108.24
109.34	109.82	109.19	112.08	111.99	109.95	108.74	113.12	110.78	111.29	110.91	109.06	111.65	110.16	110.42	112.83	114.3	112.14	109.08	112.87	110.48	109.45	108.15	110.68	107.43	110.27	108.48	111.15	110.97	108.65	110.31	109.78	110.49	108.93	110.49	108.06	111.51	110.59	109.22	110.93	109.89	112.56	107.69	108.92	109.36	110.99	109.7	109.99	113.39	112.42
106.18	107.99	106.98	109.38	108.75	109.83	109.06	105	108.26	104.57	109.07	104.76	111.12	107.65	109.39	107.72	109.37	108.73	106.82	110.61	107.87	106.41	108.55	107.33	108.22	107.55	107.11	109.65	107.82	108.09	104.41	108.69	109.54	110.53	110.21	108.47	107.24	106.29	109.99	108.07	107.98	109.1	106.07	109.32	106.75	105.78	106.92	107.69	110.13	105.58
105.77	106.62	105.95	102.32	107.46	108.19	106.11	107.31	104	107.33	107.44	107.56	104.67	110.02	104.36	106.42	107.27	106.97	106.8	105.09	108.33	106.63	105.08	103.31	106.32	103.46	104.54	104.94	104.86	106.74	103.35	104.58	105.27	105.43	103.86	102.47	108.84	105.84	103.78	106.78	101.42	103.17	106.11	105.27	103.82	106.83	105.69	107.64	105.64	105.73
100.08	98.464	99.489	101	99.333	99.23	100.18	97.6	98.144	100.63	103.38	97.232	98.983	100.03	101.26	98.427	101.01	100.56	99.453	99.884	100.59	99.161	101.59	100.49	100.62	99.076	100.45	100.62	98.977	97.14	100.5	100.34	101.06	96.574	97.63	100.11	101.01	96.769	97.917	103.2	101.29	101.04	100.3	99.334	101.09	98.142	101.68	99.568	101.87	100.17
106.83	103.55	103.42	107.09	107.11	104.83	105.67	105.19	103.14	107.03	106.7	107.35	104.26	104.93	105.13	106.09	106.39	102.89	107.11	107.88	103.04	105.24	105.95	104.14	105.63	104.83	105.17	105.53	105.97	105.29	104.43	106.51	105.62	107.38	101.79	106.69	106.99	104.91	108.49	108.96	106.14	106.74	108.32	103.06	105.75	106.54	106.4	103.73	105.06	108.45
101.67	106.39	104.46	104.64	103.74	105.18	104.63	104.13	102.83	106.76	104.18	101.43	99.866	102.03	104.12	100.43	101.56	102.75	106.51	100.95	105.36	105.84	99.503	104.54	101.35	102.26	101.18	100.89	102.77	101.31	103.07	101.47	105.51	101.78	101.42	101.46	102.42	102.8	101.53	104.45	102.99	102.38	103.94	102.7	103.35	104.49	105.53	102.61	103.39	101.32
98.511	96.37	97.53	98.453	99.444	97.659	98.878	98.432	98.138	97.769	99.963	95.641	95.805	97.095	99.152	100.29	100.48	96.637	96.196	98.528	98.697	98.348	97.543	100.17	98.434	97.906	98.4	98.454	95.825	96.333	99.03	96.602	97.903	96.175	97.376	99.876	97.721	99.335	95.731	99.135	97.85	99.517	98.518	102.17	98.095	98.357	100.45	97.998	95.117	96.259
106.79	103.8	104.87	106.39	102.65	104.78	103.37	106.99	106.76	106.62	105.41	108.61	107.34	109.07	105.77	105.38	102.57	107.49	106.63	105.19	105.37	106.89	107.03	110.62	108.12	105.7	108.3	106.97	104.82	107.61	104.83	106.39	105.07	107.37	104.94	106.08	103.1	104.99	104.09	106.96	106.76	106.76	107.09	106.21	109.89	108.3	105.51	105.88	107.12	103.52
97.107	97.252	96.96	95.861	96.632	97.358	94.693	99.83	98.564	96.836	97.346	99.379	99.805	98.885	95.755	95.146	99.473	99.307	97.494	96.809	97.769	98.352	99.732	100.03	97.237	96.8	101.26	95.408	99.348	99.578	99.104	96.444	98.83	99.855	95.298	94.79	100.31	97.553	98.989	96.2	98.8	100.88	101.34	97.096	96.606	100.08	97.186	99.154	98.899	100.58
101.25	99.978	98.879	98.812	98.852	100.97	100.56	96.022	99.544	100.08	99.847	101.9	98.213	98.033	96.85	98.396	98.61	102.03	96.83	100.73	101.03	96.195	99.651	99.395	99.336	98.397	100.28	99.808	98.879	98.347	98.92	103.18	96.78	98.897	99.123	97.851	98.864	99.103	101.73	98.132	98.931	100.21	98.711	97.816	100.53	102.21	101.38	98.889	97.265	98.632
97.404	97.764	100.19	98.14	100.24	100.37	102.29	99.475	98.17	98.554	98.589	105.09	102.77	99.485	103.26	95.132	100.28	101.96	101	99.617	100.3	103.98	100.47	102.33	98.55	100.57	101.49	102.34	100.31	99.25	99.186	101.14	100.69	100.27	98.015	102.49	97.003	100.92	98.705	99.197	98.603	99.678	102.96	100.84	102.55	101.89	97.642	99.151	99.158	100.6
107.71	107.73	106.4	106.84	105.55	107.1	108.63	104.6	103.57	105.14	103.56	104.24	104.77	104.61	103.45	105.73	104.87	107.13	106.24	106.01	108.23	106.15	105.33	104.54	102.62	106.75	104.04	106.8	107.64	106.07	109.82	104.99	107.72	105.41	107.91	107.47	105.29	106.16	110.08	106.37	103.34	107.11	106.96	106.49	108.18	109.22	105.58	108.02	105.69	106.58
104.91	108.15	102.85	105.41	107.08	103.2	103.39	105.93	104.9	104.01	107.52	105.63	107.83	107.29	108.48	106.03	106.36	108.65	104.53	103.85	105.91	105.29	108.7	107.91	105.05	107.3	105.47	107.68	105.94	107.8	106.65	105.38	107.89	108.63	106.2	103.87	107.81	107.91	107.81	104.99	107	107.24	107.93	108.06	106.15	105.91	105.3	108.27	102.52	111.52
106.76	108.63	103.5	107.22	104.3	105.42	105.85	106.64	106.58	103.12	104.58	109.61	104.91	106.39	107.05	105.08	103.09	106.62	106.47	107.63	107.16	107.38	102.98	104.46	104.36	108.42	105.38	105.75	107.29	105.33	103.77	104.19	104.88	104.63	106.4	104.61	108.34	106.61	108.55	101.6	107.68	106.69	102.25	107.98	107.75	105.34	102.57	105.43	108.35	106.38
107.54	105.5	106.35	108.94	107.04	107.83	107.23	108.19	104.53	107.46	106.33	108.94	106.62	105.9	110.61	105.68	104.81	106.83	108.53	108.06	107.53	107	106.95	108.99	105.93	107.2	105.01	107.45	105.85	105.55	103.32	106.6	106.76	107.12	103.77	108.69	103.82	105.15	105.62	104.77	107.43	103.09	108.67	108.39	105.43	107.79	108.3	106.13	103.97	107.25
108.86	106	107.96	105.14	108.88	108.31	107.99	106.98	107.85	106.99	109.31	110.12	107.17	111.24	105.05	105.47	109.11	109.12	109.97	108.72	107.95	107.06	110.22	108.27	105.59	107.21	105.18	104.01	106.48	108.45	110.47	107.2	109.3	109.58	107.09	109.2	106.06	106.73	107.67	106.35	109.56	106.34	105.33	106.75	105.98	108.62	105.74	106.02	108.02	108.78
107.6	111.05	110.42	105.94	108.42	108.09	107.98	108.34	108.88	106.98	110.44	106.85	107.21	106.81	109.91	110.83	108.93	109	108.55	110.19	109.52	108.79	108.66	108.15	107.16	105.53	104.89	105.95	109.54	107.66	107.15	108.73	111.74	108.47	106.51	107.15	107.83	106.18	109.02	106.9	110.47	110.02	109.49	105.47	107	108.82	109.18	109.1	107.07	108.31
107.18	106.49	103.89	103.76	107.86	106.53	103.87	105.35	106.64	104.45	107.58	103.7	104.29	104.3	104.68	107.05	106.64	103.9	108.82	106.6	104.03	108.47	105.96	102.34	108.18	105.28	104.81	105.91	105.16	106.69	105.81	105.7	107.54	102.92	107.83	108.65	107.32	102.67	104.26	105.11	104.96	108.01	106.97	105.54	106.07	105.7	105.4	104.76	106.76	105.18
105.57	110.16	108.37	111.49	113.51	109.76	112.1	109.18	108.46	110.15	111.18	109.99	109.4	112.42	110.41	109.99	107.75	109.83	111.62	110.18	108.84	113.93	112.56	111.22	107.95	105.28	108.1	109.14	111.81	113.26	110.76	110.21	108.95	109.79	110.64	111.58	109.74	113.49	110.38	110.96	112	108.74	110.15	107.74	110.39	112.78	112.07	111.98	112.76	109.53
107.98	108.83	111.69	105.56	108.96	110.29	107.71	107.43	109.51	110.25	106.48	107.71	111.87	106.97	108.69	106.37	107.85	110.23	109.4	109.44	107.19	109.49	111.64	108.85	109	112.53	107.7	109.08	109.06	106.84	109.47	110.52	107.82	110.33	108.82	109.7	111.12	112.15	110.49	110.38	107.18	110.06	108.59	105.94	106.56	109.51	106.36	112.15	111.5	109.31
107.59	107.27	106.54	106.11	106.15	104.54	106.2	109.11	108.03	108.26	106.96	107.15	108.04	109.3	108.51	111.07	108.46	105.61	102.67	106.47	106.38	108.25	107.47	108.16	108.01	106.1	102.36	107.99	106.43	110.19	110.38	110.36	108.06	108.61	110.76	107.6	107.41	105.87	107.44	108.61	108.19	109.43	106.42	107.53	108.32	108.39	106.9	106.89	108.67	106.32
110.13	109.27	110.46	111.45	109.66	113.32	109.49	106.54	111.41	110.8	110.06	111.39	110.07	107.56	110.73	111.92	111.11	108.11	109.9	109.24	108.6	112.27	109.24	107.48	108.87	108.92	105.12	109.03	110.4	106.67	109.44	111.36	110.5	112.6	112.4	110.62	111.64	110.78	111.14	112.36	111.71	110.74	112.31	108.43	108.39	109.09	112.12	110.06	110.15	110.98
108.58	105.9	104.89	107.73	106.88	105.92	107.32	105.48	106.73	105.07	103.22	104.77	108.48	106.25	105.19	108.84	107.45	110.48	100.66	105.28	105.99	105.27	107.55	106.6	105.76	105.24	103.88	102.79	101.83	104.62	108.54	105.44	107.61	104.49	105.78	107.39	105.25	104.86	107.4	102.47	102.82	104.26	105.98	109.26	106.45	104.61	104.33	103.54	103.18	105.22
109.68	107.75	109.98	110.81	109.85	108.76	108.93	106.21	105.84	107.41	106.1	109.38	106.68	106.43	106.47	109.64	107.89	109.74	108.99	109.66	107.8	106.87	107.29	109.34	109.94	107.71	108.91	106.89	104.97	112.78	108.06	107.51	108.21	108.94	107.34	108.62	109.27	106.34	108.58	110.59	106.63	105.3	103.46	109.27	106.7	109.52	108.89	105.55	106.07	108.24
101.16	101.32	101.66	98.672	99.009	103.61	98.802	100.9	97.419	104.39	98.233	101.61	98.269	100.18	98.609	97.936	100.32	99.001	100.86	101.59	101.98	101.19	98.393	101.13	101.06	100.23	98.041	99.163	101.12	100.32	100.93	100.42	97.708	99.177	101.98	95.592	101.16	100.73	99.612	99.608	97.605	101.75	96.338	99.057	99.704	99.496	98.547	101.63	95.8	99.543
107.39	107.83	107.24	108.35	108.95	109.53	107.55	111.92	107.72	107.96	107.31	106.54	107.99	114.67	106.26	106.78	108.41	108.02	107.16	108.16	106.7	111.28	106.37	109.45	107.82	106.17	107.77	109.23	108.62	109.23	110.7	108.05	106.6	107.39	104.75	109.73	105.39	108.65	108.1	107.12	113.34	108.43	111.6	109.16	108.4	110.2	106.73	107.51	108.3	111.07
102.48	103.93	99.66	99.294	98.031	98.743	99.335	98.36	102.67	99.665	100.55	98.239	97.884	98.664	96.825	95.857	97.841	102.4	100.8	96.551	98.637	98.603	101.25	99.152	100.37	97.468	99.21	97.494	98.383	99.077	100.83	98.997	98.21	101.75	100.28	98.976	96.04	97.034	99.768	98.781	96.079	99.378	98.91	98.289	98.25	98.756	96.442	96.267	96.408	99.683
108.3	107.85	108.75	111.54	105.64	110.07	107.43	107.99	108.32	108.65	107.9	108.63	108.85	106.77	107.62	109.31	108.41	109.88	109.61	110.26	109.84	105.78	110.36	106.18	105.66	107.91	106.79	107.27	110.65	108.17	108	109.4	108.1	106.45	109.85	109.32	105.41	109.4	110.35	109.65	107.71	109.35	106.74	108.23	109.1	107.41	107.23	108.7	105.88	109.94
107.89	105.58	105.49	104.73	107.11	106.68	104.48	106.48	105.18	105.2	104.58	106.48	108.74	105.65	106.92	107.12	105.44	106.34	106.67	103.27	105	107.3	106.65	107.18	110.1	107.82	105	106.63	105.8	106.86	107.1	106.39	107.25	105.83	107.06	107.43	107.87	108.87	104.5	108.08	108.19	106.38	108.82	106.19	105.86	104.92	106.39	109.48	104.54	104.73
106.19	106.79	105.06	104.81	104.01	108.89	103.24	104.97	103.8	106.04	108.81	105.56	106.61	107.81	103.64	106.99	106.48	104.09	103.76	104.15	104.43	106.66	107.62	106.1	107.19	106.68	105.37	107.02	104.84	104.71	107.39	107.03	103.17	106.04	104.85	104.12	105.28	103.33	105.5	106.12	106.29	105.63	102.09	105.59	105.66	105.45	105.8	102.2	104.84	107.74
107.58	107.3	106.78	107.03	108.28	109.93	107.35	107.46	109.25	107.21	106.57	106.69	107.97	110.4	108.33	108.17	109.09	109.48	106.88	110.84	109.79	110.66	108.69	105.8	108.62	110.36	108.98	110.13	109.61	109.71	108.89	109.48	105.11	108.23	108.34	108.78	109.93	108.81	108.66	106.13	108.83	109.24	106.8	107.69	108.53	111.73	108.27	109.89	108.3	107.53
110.13	106.9	109.21	108.53	107.27	107.96	107.82	104.49	108.44	106.21	109.77	109.62	107.47	109.46	103.01	106.15	108.26	105.12	111.8	105.77	109.66	107.83	109.31	107.65	105.69	106.17	109.31	108.07	109.76	106.84	110	109.2	107.19	106.24	108.4	108.11	105.65	104.78	107.92	106.91	106.2	107.96	108.53	107.17	107	108.61	108.52	108.07	112.7	108.22
107.15	105.38	105.57	105.58	104.57	102.06	104.43	105.9	105.66	105.39	104.06	105.72	105.58	106.75	106.61	104.77	107.45	108.52	106.29	105.54	104.55	105.5	105.05	108.16	102.3	105.12	105.49	105.47	106.96	108.67	104.03	106.93	102.42	105.36	103.01	105.27	106.44	104.43	106.83	103.76	102.91	105.59	107.01	103.83	102.72	103.7	104.65	105.4	108.06	105.65
107	106.02	107.7	111.08	108.9	107.83	108.13	110.17	107.53	108.66	108.22	108.56	109.92	106.78	108.77	104.61	108.76	103.07	106.8	105.22	106.58	104.91	104.14	106.78	110.94	107.95	108.4	108.7	107.34	107.43	108.67	109.07	107.49	109.48	105.09	108	109.67	110.24	107.41	107.13	111	106.81	108.93	106.93	108.92	106.01	108.31	105.18	109.68	101.84
107.26	106.16	107.93	102.32	104.84	101.92	106.23	106.64	105.69	109.84	110.42	104.57	104.82	107.64	105.9	107.95	106.71	108.8	104.42	104.84	105.5	107.58	108.56	100.8	110.88	108.8	103.72	102.74	104.82	104.45	104.32	104.76	105.88	106	104.66	102.32	106.3	102.03	105.82	109.59	105.18	105.84	106.99	107.3	108.45	106.51	105.22	106.95	102.82	104.14
104.96	106.09	107.66	104.59	107.52	105.45	106.81	102.14	106.51	107.5	104.8	107.01	107.64	105.6	105.62	106.17	103.23	105.69	106.47	106.23	104.38	107.02	106.12	106.56	108.39	104.15	107.61	103.2	105.05	106.55	105.31	107.47	102.89	107.66	108.34	106.62	105.11	104.76	105.04	106.57	108.35	104.44	105.96	103.87	103.13	106.6	106.72	105.26	105.94	107.96
105.26	103.26	105.94	107.5	106.16	106.33	106.48	106.67	107.6	105.7	105.64	105.61	103.67	103.21	106.82	103.27	108.16	108.27	105.31	104.31	104.24	107.64	105.2	103.77	105.47	106.26	107.84	107.12	104.12	105.36	106.86	106.55	103.81	105.87	103.69	102.01	105.74	105.99	103.53	104.2	105.26	107.41	105.9	103.56	107.07	106.67	104.6	105.49	105.36	107.11
105.71	105.73	104.37	106.89	107.31	107.06	104.49	106.9	105.66	103.51	108.92	104.24	100.77	107.19	103.86	105.22	105.75	105.54	106.68	104.85	106.51	107.03	106.44	104.28	109.66	104.36	105	104.32	103.49	107.33	106.27	106.8	108.85	104.89	107.49	105.35	105.86	103.95	102.86	102.98	104.66	106.67	103.88	106.41	106.27	106.36	107.19	107.11	103.98	103.41
103.98	106.09	109.84	106.11	109.88	106.28	105.84	109.26	107.91	105.99	103.91	104.35	105.63	108.38	106.29	104.63	106.21	106.76	106.7	104.84	104.91	106.84	103.54	106.16	106.58	106.08	110.09	109.15	105.04	106.56	107.29	105.65	107.89	109.44	106.97	105.95	104.46	107.21	106.29	103.21	106.42	106.15	107.33	105.03	108.6	106.68	108.02	106.62	105.88	105
106.76	110.2	105.01	104.23	106.07	106.36	103.56	105.89	106.04	106.48	108.33	106.62	107.34	106.12	105.69	105.8	105.26	105.18	108.94	107.83	106.33	106.82	108.37	106.61	104.32	105.84	105.24	104.25	105.86	109.18	104.59	104.75	104.6	107.57	105.59	104.72	109.53	106.31	106.47	107.79	107.3	110.64	105.04	105.34	106.45	104.68	104.69	107.9	105.82	106.45
100.32	99.428	102.73	102.26	100.42	101.93	100.87	97.978	100.11	102.44	101.86	101.06	102	99.404	101.28	101.01	101.88	100.45	98.028	101.26	102.02	102.46	98.884	97.948	103.51	101.3	98.908	101.22	97.757	101.77	100.99	99.135	99.477	97.926	99.428	101.19	100.79	99.924	101.19	99.968	97.047	98.537	100.05	99.352	101.21	98.678	101.83	102.71	98.359	96.488
107.66	104.93	104.5	107.94	107.12	105.93	108.41	104.41	104.18	110.28	111.41	105.47	108.77	110.32	106.19	105.51	110.02	103.32	104.26	107.52	109.14	107.26	103.96	108.8	106.63	106.09	105.85	111.1	108.57	104.36	106.42	107.66	107.07	105.23	107.1	108.68	109.87	106.22	107.92	106.22	104.84	106.58	104.25	105.49	106.22	105.83	108.14	108.16	107.46	106.67
108.96	110.67	108.37	107.97	108.67	105.97	111.35	107.2	103.44	109.36	109.17	110	107.52	108.75	107.67	107.98	108.92	106.18	108.44	110.61	111.57	107.36	108.42	107.52	106.19	108.9	106.98	107.71	107.89	108.93	107.95	107.12	107.51	110.04	111.56	109.62	107.22	110.24	110.48	108	106.41	107.81	112.46	106.1	107.82	108.05	110.83	107.31	105.87	109.49
107.33	106.63	106	107.18	104.44	106.48	107.61	109.1	105.76	108.38	102.66	106.23	107.65	106.9	106.02	106.93	105.5	105.24	106.53	106.38	109.95	108.44	107.55	107.68	107.41	103.41	103.38	105.3	105.84	106.61	105.2	107.23	106.48	105.95	107.42	108.44	106.88	104.83	105.42	103.71	104.13	106.1	106.07	109.47	106.39	107.44	106.43	106.02	109.13	106.84
105.22	103.76	105.57	105.24	106.38	108.06	105.09	107.85	105.55	103.18	107.65	108.29	107.48	106.42	108.52	107.45	106.17	106.44	106.09	106.28	105.72	107.26	106.29	107.85	105.57	108.48	106.23	105.52	108.94	108.64	105.84	104.43	104.59	108.12	108.29	108.26	106.97	107.53	102.78	105.34	105.78	106.91	104.91	105.51	109.45	106.72	106.97	102.41	107.06	109.5
108.73	112.18	107.62	109.88	111.67	106.45	108.49	109.87	106.42	107.35	108.03	105.75	107.44	104.83	106.04	108.23	106.05	108.49	109.28	109.96	109.37	106.46	109.76	111.07	105.38	108.39	110.1	109.45	108.5	108.28	109.45	108.4	108.67	105.18	104.61	108.72	106.65	110.07	107.85	106.83	104.91	105.5	109.18	107.3	110.42	104.81	110.42	109.1	107.63	108.04
106.88	110.61	109.28	108.22	106.62	109.94	109.43	109.44	107.07	105.9	108.32	108.57	109.79	104.74	107.68	107.08	105.5	106.21	107.05	106.89	105.62	106.84	108.47	108.73	105.37	106.45	107.78	107.14	110	108.3	110.48	109.01	110.22	108.54	107.13	109.44	109.52	110.06	109.2	110.14	108.04	110.03	107.79	108.83	105.05	108.42	108.66	107.17	108.48	106.96
109.41	111.6	110.25	109.72	110.3	111.75	111.9	110.48	109.57	108.25	107.5	110.44	111.64	111.49	108.5	112.23	108.2	107.21	109.37	109.5	112.08	110.27	110.43	106.89	108.16	109.41	112.72	106.32	112.31	106.07	111.38	109.85	107.81	108.88	112.78	112.71	112.48	109.63	111.64	107.22	110.27	112.14	110.11	110.78	111.27	111.43	111.48	110.71	111.13	111.64
109.86	109.46	109.08	104.95	106.87	107.89	112.15	106.48	106.16	109.06	109.26	106.02	106.32	107.43	107.77	111.45	106.79	108.98	109.53	109.73	105.44	107.19	106.05	108.75	107.67	109.81	109.6	108.01	105.99	107.68	109.41	109.52	106.77	106.67	108.49	108.2	108.46	107.15	106.37	107.63	109.63	107.79	108.58	109.26	109.45	108.51	109.81	107.79	106.1	109.68
112.29	107.47	109.56	105.74	109.29	109.42	110.1	104.88	106.32	110.57	110.3	111.09	110.29	108.85	108.64	107.1	108.32	108.54	105.69	104.31	106.35	105.94	108.32	107.92	105.22	107.14	107.12	109.13	110.07	111.03	111.15	109.05	110.02	106.78	107.12	110.26	108.9	105.17	108.3	106.24	110.34	104.59	104.68	105.23	109.87	107.55	110.37	105.67	107.78	106.22
102.89	99.786	101.35	101.74	99.106	100.31	101.87	99.465	101.61	99.762	102.89	99.015	102.62	102.85	99.399	101.76	102.79	99.797	98.603	99.237	98.956	99.335	103.74	98.208	100.04	101.82	97.62	100.26	99.474	100.61	104.31	102.31	101.4	97.064	101.19	100.33	100.01	99.595	100.92	102.87	101.44	101.38	103.06	101.72	103	100.68	101.24	102.15	98.208	98.785
103.44	106.99	106.84	107.46	103.01	105.57	104.8	104.56	107.61	102.36	104.65	104.38	107.26	103.74	103.98	107.13	104.73	107.42	105.5	107.82	107.66	103.58	104.25	103.17	105.38	106.56	101.83	106.08	103.29	105.75	106.7	105.44	104.65	109.29	104.96	106.82	104.03	106.26	104.8	106.96	107.68	106.91	105.16	104.42	104.9	105.3	106.34	104.89	103.21	105.75
103.58	103.69	106.45	108.74	108.08	105.71	110.63	108.2	108.74	106.11	103.56	105.33	104.15	105.39	105.69	105.73	105.33	108.04	102.14	106.43	104.25	105.91	104.38	101.48	107.9	107.99	103.51	103.57	104.59	105.8	106.56	105.05	104.65	106.46	107.31	105.98	105.21	103.56	109.94	106.29	104.08	104.38	108.64	105.31	105.58	106.5	104.55	104.84	105.29	105.43
106.19	108.83	101.68	108.87	106.69	105.87	104.22	105.75	107.32	110.71	106.99	106.24	109.24	107.88	105.45	107.19	102.85	105.34	107.74	108.27	105.84	106.12	106.22	105.7	106.83	105.58	108.58	105.7	107.69	105.18	107.35	107.93	106.87	104.25	107.02	104.22	106.5	105.81	105.73	107.88	106.6	107.41	105.99	107.63	103.62	106	107.8	104.88	109.03	105.78
110.59	110.04	109.37	110.09	109.39	109.73	107.63	110.41	107.67	106.08	108.85	108.21	110.14	107.83	108.13	107.66	107.44	105.55	106.27	108.91	108.32	106.8	107.42	107.7	109.17	108.26	107.42	108.26	108.51	106.48	106.99	105.62	107.15	106.98	109.08	110.33	113.32	108.06	111.62	104.65	106.77	108.66	106.45	106.68	108.91	106.35	108.03	106.63	110.36	106.37
99.313	102.75	99.069	98.883	101.16	102.41	98.943	101.83	97.679	100.87	101.03	99.735	102.67	99.679	100.48	98.416	100.27	100.25	99.001	103.25	101.83	101.59	100.23	100.71	99.983	99.255	100.84	101.2	104.63	101.58	100.07	99.158	101.18	99.382	99.76	100.42	102.09	102.01	102.06	97.064	97.396	99.757	98.089	100.91	101.24	99.994	105.91	99.964	98.586	103.51
106.47	106.06	107.77	107.6	107.03	106.64	106.01	107.31	106.74	106.6	106.07	106.66	105.72	106.35	106.05	107.56	106.62	105.93	105.1	107.52	107.91	104.54	103.97	104.65	108.42	103.97	107.94	106.99	109.3	106.02	103.32	108.31	105.81	108.18	106.54	108.36	107.92	109.36	102.41	105.86	106.47	104.66	105.32	106.07	104.27	107.03	107.89	105.74	106.11	105.55
110.14	103.74	108.18	110.1	109.7	104.64	102.25	109.32	108.35	106.73	107.48	107.12	109.08	106.7	106.73	108.03	108.32	108.19	108.41	106.09	109.37	105.34	107.05	105.98	107.89	105.42	108.21	106.77	107.7	107.95	107.27	106.82	103.66	109.58	110.37	106.03	106.41	108.02	107.54	108.05	106.82	107.14	107.93	108.06	109.49	106.74	107.08	108.82	110.33	107.83
97.789	101.51	99.51	98.908	99.929	97.769	98.208	95.827	95.072	97.14	98.252	96.44	96.357	97.555	98.209	98.05	95.065	100.33	100.11	96.127	95.883	97.84	100.06	97.982	98.051	98.478	97.843	99.748	98.257	97.781	97.306	99.417	95.079	96.083	101.31	98.89	99.009	99.913	94.426	96.022	97.232	99.495	97.172	102.23	96.676	97.436	98.083	99.476	95.579	101.04
101.25	99.46	100.84	99.337	104.23	99.891	100.82	102.54	97.659	102.13	98.34	101.18	99.499	100.99	98.298	99.148	99.834	100.63	100.56	99.625	100.15	99.988	100.34	101.71	100.61	99.659	99.53	101.7	99.773	100.29	100.84	97.548	100.02	101.25	101.84	98.544	99.691	104.09	99.962	100.82	102.74	98.512	99.329	103.67	99.122	99.975	102.54	98.084	102.17	99.954
98.921	97.447	96.488	97.03	100.5	93.965	101.89	98.099	97.838	96.515	100.37	99.495	97.779	98	97.857	100.5	97.513	99.608	98.988	98.813	97.543	99.341	98.254	100.34	100.72	94.914	99.831	98.435	96.398	99.234	100.11	94.903	95.404	98.109	93.857	96.789	99.198	100.15	96.094	98.236	101.23	99.203	97.735	96.934	98.057	100.55	97.799	95.635	96.305	97.029
107.43	101.76	105.66	104.81	107.83	104.35	102.49	105.35	104.82	107	107.12	106.96	106.9	108.93	101.96	108.33	103.8	106.49	106.01	107.12	106.79	106.15	103.76	105.55	104.7	106.39	104.98	105.63	107.18	105.43	104.81	106.38	105.59	106.34	103.26	105.79	103.82	106.08	104	103.02	105.39	108.43	108.75	107.22	103.87	103.64	105.42	106.07	104.55	105.98
110.26	109.07	107.25	110.09	109.63	107.17	107.57	110.6	107.7	110.68	109.19	109.17	106.59	108.26	106.99	110.11	109.84	111.32	109.22	105.6	105.9	108.89	110	107.38	107.7	109.97	108.14	109.27	108.62	107.53	109	107.1	108.89	107.03	109.06	111.66	106.32	108.84	105.75	107.25	108.35	107.91	108.05	108.51	108.45	107.27	108.16	109.67	109.44	106.14
115.09	106.84	110.6	110.55	108.61	113.99	110.21	110.02	111.15	109.96	112.36	109.08	112.37	111.35	112.18	115.06	112.03	109.48	110.19	114.65	110.95	105.91	109.06	110.92	107.64	107.68	109.71	110.07	111.36	111.57	109.74	108.88	106.05	108.05	110.38	112.04	107.69	109.95	109.44	108.24	109.29	110.02	109.09	109.48	106.89	111.84	113.96	106.66	109.55	111.73
114.02	109.81	108.82	111.16	112.63	107.79	108.59	112.2	109.76	111.54	108.18	110.4	108.19	110.83	109.07	109.03	111.9	107.68	109.77	110.73	107.45	111.73	109.19	111.34	111.76	110.47	111.75	113.61	108.58	110.06	109.04	110.15	111.65	111.52	107.12	108.73	111.39	105.05	112.56	111.58	112.5	108.65	111.78	112.05	106.83	110.99	110.83	107.03	109.9	110.9
94.661	97.528	95.523	98.794	97.82	99.374	100.44	97.466	97.234	100.6	97.339	96.025	97.93	95.63	97.436	97.777	98.667	99.714	99.702	94.191	97.755	97.445	97.012	102.32	98.516	100.59	96.781	97.82	95.603	101.45	103.21	97.825	97.964	96.758	99.223	100.84	99.838	98.883	98.94	94.422	99.266	98.196	96.811	101.01	96.741	100.12	97.665	96.672	97.415	99.77
104.96	108.13	107.57	105.82	104.09	104.31	107.38	106.41	106.71	102.87	105.58	104.58	105.91	109.16	106.32	105.11	103.39	105.64	104.1	106.46	103.42	106.42	107.81	103.65	105.4	104	106.98	104.71	106.02	103.55	104.57	108.33	103.82	107.5	108.48	107.97	106.61	102.93	105.88	102.76	106.83	107.39	101.74	106.35	106.87	102.55	107.24	105.17	103.61	104.24
105.24	107.16	107.71	104.53	106.83	104.92	105.69	108.47	108.99	104.41	105.17	104.48	107.31	108.11	103.39	108.43	106.12	105.59	103.03	104.08	103.78	102.55	106.63	104.33	104.81	107.07	106.36	105.89	103.17	106.98	103	107.74	105	104.07	105.12	107.3	107.81	106.33	106.99	105.05	105.75	108.38	107.66	105.4	105.25	100.68	106.12	107.07	107.54	106.48
104.28	105.51	107.01	102.96	105.94	104.92	106.53	106.59	107.6	105.26	103.38	108.22	104.88	107.18	104.31	105.37	103.79	104.89	104.9	106.71	104.31	106.9	105.76	108.45	104.06	103.79	105.75	102.66	103.04	104.16	104.03	106.85	104.94	105.23	106.53	107.6	103.84	107.07	105.66	105.43	109.33	109.21	105.7	104.54	104.4	107.42	105.61	104.4	102.36	101.76
105.74	104.61	107.02	107.44	104.96	107.22	106.02	104.08	106.73	105.12	104.07	102.94	104.37	105.54	107.26	108.68	106.9	104	105.1	105.52	104.28	105.57	104.73	104.82	105.93	106.61	105.44	106.8	104.28	106.13	109.5	106.37	105.1	103.72	104.96	106.18	106.61	107.12	105.27	106.15	106.9	105.51	108.56	106.46	103.39	104.27	103.53	104.49	107.72	102.89
99.803	96.141	97.04	100.54	97.787	98.277	98.549	99.138	100.81	100.9	99.412	98.955	99.956	96.935	99.732	100.34	97.151	100.43	101.48	97.18	95.74	97.809	97.842	99.866	100.43	99.39	100.02	95.905	97.808	100.26	100.19	96.582	100.75	102.11	98.166	99.606	99.857	100.09	98.228	98.629	100.48	99.656	99.267	96.606	99.971	99.25	96.686	100.02	100.87	101.22
106.23	108.61	109.77	111.46	110.1	110.74	107.5	108.56	107.15	109.67	108.33	110.52	109.56	108.36	105.47	109.62	106.23	104.83	106.48	109.29	106.04	107.89	110.22	108.32	109.04	109.27	110.5	108.58	104.84	107.09	109.75	111.81	109.56	109.48	107.28	109.12	108.84	107.8	110.49	105.09	110.72	108.66	103.17	105.72	103.71	107.58	109.24	106.85	107.89	109.89
107.04	102.92	107.19	105.69	102.26	105.31	105.22	103.38	104.43	106.32	106.37	105.96	108.27	102.61	104.38	106.93	108	103.02	104.41	104.63	104.25	106.36	106.98	106.21	106.04	108.9	107.14	103.93	104.99	105.95	109.02	102.99	106.56	104.91	107.16	103.01	106.49	106.08	103.95	103.08	107.26	107.51	109.54	103.75	106.6	106.16	103.88	106.15	107.45	105.94
105.5	103.26	103.77	106.13	107.31	105.73	104.19	103.65	106.34	106.91	103.85	105.89	104.89	105.48	103.45	105.65	105.78	102.28	102.71	106.7	104.9	104.17	105.92	105.9	103.37	102.45	105.35	102.09	103.09	107.76	105.78	108.34	102.9	105.11	105.54	104.82	108.18	105.43	104.54	102.73	106.98	99.716	103.99	108.54	107.85	103.62	104.61	104.34	104.46	105.23
107.64	105.58	108.12	107.21	107.19	105.17	110.84	106.9	108.06	107.8	106.32	107.49	106.55	107.98	108.77	109.27	108.31	108.46	106.69	108.3	106.16	110.07	105.34	106.38	107.06	110.46	109.35	107.51	110.74	107.33	108	109.43	107.05	108.07	106.98	109.38	105.39	106.18	108.45	107.25	111.2	109.04	106.46	108.95	106.06	108.12	107.63	108.43	106.39	104.77
108.93	105.34	107.7	105.17	108.37	107.28	104.12	107.28	108.48	106.38	106.8	107.98	107.53	103.59	105.82	106.5	102.76	108.02	104.82	107.43	106.59	104.05	106.11	105.3	106.56	106.43	108.34	104.87	105.03	109.21	103.74	107.19	105.82	105.56	105.06	110.13	106.15	108.21	112.07	106.31	107.42	108.68	108.14	109.25	110.04	107.43	107.29	108.3	103.84	107.88
108.5	105.3	105.88	110.61	111.05	108.73	106.01	107.84	106.07	107.96	108.12	110.52	105.12	113.58	108.38	110.47	106.67	109.39	108.07	107.35	108.66	107.93	110.25	107.7	109.4	110.42	110.24	108.06	105.78	106.61	109.78	107.87	108.66	107.23	107.85	107.63	110.52	110.04	107.71	110.21	111.55	107.41	107.2	110.39	106.4	105.48	109.74	107.61	107.44	110.32
106.09	106.72	108.23	108.06	108.03	109.24	109.92	108.8	108.49	106.5	106.61	110.15	109.04	108.31	106.7	104.42	108.26	110.37	104.61	107.97	107.59	109.23	107.64	107.36	108.42	108.27	108.18	106.14	109.21	110.23	107.36	109.21	108.9	110.72	107.55	108.38	109.44	107.53	110.9	109.53	112.53	106.44	108.35	103.6	106.19	104.42	103.92	106.72	108.67	108.15
95.653	99.705	100.23	101.48	101.45	100.43	100.79	101.74	99.389	99.727	98.464	103.51	102.49	102.14	101.57	103.6	98.614	101.71	101.04	99.917	101.11	102.33	100.55	99.466	101.34	98.649	97.302	100.17	100.2	98.247	101.79	102.87	97.782	100.86	97.39	101.17	99.687	100.56	98.719	97.316	102.1	99.402	102.36	96.887	99.697	101.75	100.43	100.71	101.03	98.249
109.54	107.88	107.37	105.35	109.51	105.04	105.81	106.48	106.85	110.05	105.42	108.2	104.22	105.51	104.16	104.23	106.95	104.74	106.04	107.56	106.96	108.24	104.82	108.41	108.25	109.35	107.08	106.47	108.63	106.25	106.23	105.68	100.83	105.3	107.46	108.18	104.87	105.35	103.46	107	109.45	108.19	104.2	106.2	104.79	104.99	103.66	106.31	108.19	105.94
103.06	104.43	105.72	103.96	103.1	102.33	101.07	104.34	104.03	104.17	103.7	105.28	102.13	100.91	105.74	100.79	104.34	101.6	103.31	107.3	104.99	101.94	102.09	102.62	103.04	103.76	100.5	102.02	103.72	102.22	103.35	102.35	106.13	99.661	101.16	103.22	101.61	99.763	103.32	103.47	101.89	102.4	102.31	103.26	103.36	102.32	103.76	104.86	101.06	104.86
110.53	106.42	107.12	109.27	107.27	106.74	107.97	107.05	105.79	105.64	106.99	105.22	107.69	109.36	110.09	106.46	107.13	101.4	103.59	105.17	106.01	106.57	108.03	107.99	106.59	104.3	103.91	106.25	105.16	111.16	107.97	102.83	106.4	105.19	106.54	107.26	108.99	105.56	104.82	106.98	103.55	104.94	107.49	104.91	106.95	108.88	106.89	102.96	107.34	106.42
107.41	108.8	106.43	106.61	104.98	102.98	105.07	104.92	106.7	106.63	107.87	105.04	108.48	107.58	107.92	108.74	102.64	109.95	107.78	103.82	106.9	105.52	104.25	103.69	106.55	106.52	107.13	104.27	107.6	104.17	107.69	108.18	106.88	104.38	106.68	107.71	103.18	109.53	108.28	108.43	106.03	106.03	105.53	105.94	107.23	109.29	105.43	109.3	106.93	104.92
107.89	107.52	107.74	106.59	108.63	108.23	103.71	107.23	103.58	107.28	104.48	105.51	105.51	105.15	106.65	102.98	101.25	104.61	103.75	105.26	104.84	103.73	102.91	105.44	104.16	106.64	102.15	105.74	104.07	105.02	104.6	107.7	104.93	105.75	107.52	105.17	106.49	105.26	107.64	103.04	105.95	108.01	108.97	103.52	105.59	110.07	106.12	109.39	106.12	106.18
96.834	101.74	93.366	97.613	97.082	96.995	97.23	98.024	99.547	98.592	98.598	98.465	99.149	99.543	96.346	98.898	98.5	98.149	94.574	101.26	97.489	100.1	95.3	98.793	98.285	98.702	98.741	99.251	101.44	97.022	98.716	94.898	98.339	97.192	97.223	99.725	95.918	100.6	96.954	96.728	99.779	97.314	98.929	95.65	98.666	98.858	99.965	98.675	96.906	98.822
98.454	96.738	96.845	98.562	100.38	96.344	98.71	99.018	94.693	99.69	95.414	95.044	99.705	97.601	96.27	98.432	99.268	95.628	95.961	97.673	97.84	97.048	97.089	96.481	97.243	98.079	99.219	99.255	97.899	98.233	95.643	99.046	98.126	98.315	98.268	96.971	98.011	100.77	99.843	97.706	95.456	97.286	99.615	97.989	95.904	98.06	99.811	95.732	98.513	96.472
109.83	110.9	106.85	109.23	107.81	106.9	108.68	106.11	110.59	105.79	106.43	108.06	107.55	107.36	109.51	109.33	107.08	110.82	107.67	108.24	110.16	110.84	108.22	110.46	106.85	106.73	108.61	106.93	108.61	108.97	104.23	109.81	109.76	108.15	107.15	106.97	109.49	110.97	109.08	109.8	110.72	107.04	108.86	110.12	111.63	107.9	106.88	107.06	108.92	110.48
107.19	108.62	106.03	103.52	105.11	106.11	105.23	105.79	106.03	106.62	103.3	104.85	109.17	105.57	105.42	107.57	105.53	107.4	106.53	101.34	103.09	107.11	107.1	104.48	102.64	103.18	106.99	106.99	102.84	103.14	108.7	106.39	108.07	105.73	107.17	105.94	104.13	103.14	109.81	106.27	106.7	105.76	106.54	104.65	106.57	105.82	107.99	107.56	104.26	106.16
108.22	109.05	109.37	110.53	109.6	111.14	110.97	109.9	112.57	112.56	110.1	106.35	110.8	107.18	108.1	110.59	109.89	111.32	108.74	107.63	109.79	109.37	107.95	111.31	111.07	113.39	110.7	114.84	112.28	108.04	109.22	108.96	111	112.56	111.03	111.17	110.33	112.35	109.81	110.15	111.41	109.91	108.02	108.92	108.51	109.51	112.87	111.33	108.55	110.76
105.36	105.16	107.18	109.48	107.89	110.14	108.6	105.81	103.69	111.71	104.97	108.07	105.32	106.07	105.36	107.99	106.02	107.6	102.43	101.47	107.14	105.75	106.72	105.53	109.66	106.72	107.09	106.77	102.8	105.18	107.83	106.93	106.66	111.06	108.64	106.79	106.39	109.05	108.4	101.65	104.8	109.01	108.32	108.07	105.92	104.91	107.48	104.44	108.12	108.12
104.6	105.18	104.94	104.93	105.35	106.54	106.81	104.99	105.05	109.26	108.5	106.51	102.49	105.52	103.3	106.31	104.18	105.93	105.21	106.03	106.57	104.69	103.43	106.34	105.97	106.89	104.35	102.3	102.9	108.14	106.9	108.38	106.71	105.62	106.29	102.18	102.55	108.28	103.72	105.62	105.14	102.79	103.9	104.54	104.71	104.36	103.7	102.68	103.01	107.12
110.13	110.9	105.4	111.67	108.03	109.46	111.35	107.95	106.95	108.19	108.79	103.2	108.85	108.03	109.49	110.64	108.95	107.11	108.15	108.15	106.53	112.12	108.18	113.41	107.66	108.19	107.77	109.69	107.17	106.47	111.74	110.58	106.24	105.88	107.5	107.67	105.15	109.53	105.38	110.68	106.01	109.7	107.92	109.87	107.15	109.91	109.37	107.22	105.62	109.24
105.32	107.74	108.14	105.73	107.82	105.2	109.2	109.71	105.53	106.45	102.51	108.2	104.23	106.66	108.82	104.84	106.02	107.11	106.53	108.4	109.31	107.51	104.7	107.59	106.95	105.2	106.97	106.29	104.86	105.93	106.16	103.69	104.42	105.9	104.76	106.09	106.82	105.98	106.06	107.58	106.55	107.47	108.03	103.15	107.7	105.65	104.83	105.13	111.42	105.69
103.54	105.61	101.8	106.71	103.82	103.66	105.64	107.17	108.37	104.31	106.06	106.17	109.21	105.39	104.73	109.07	105.73	105.09	105.67	106.11	104.57	105.48	103.04	102.56	104.42	106.67	104.74	104.94	106.13	106.5	105.82	103.88	107.19	105.56	104.69	104.65	104.27	103.82	106.01	107.7	104.09	104.89	104.16	106.99	104.9	105.45	105.47	106.18	106.62	105.16
106.08	105.41	108.25	106.53	105.79	106.84	104.19	106.88	109.52	106.06	105.23	106.99	105.92	106.2	104.78	107.38	103.94	105.38	107.88	102	105.84	107.79	102.1	104.01	104.54	102.95	107.61	105.64	105.66	107.51	105.06	103.88	101.45	104.85	107.64	108.37	107.02	106.23	106.34	109.45	105.3	106.72	104.56	104.55	104.72	106.71	108.99	104.02	100.86	104.86
107.48	109.5	106	107.13	109.39	109.64	106.96	108.36	106.74	108.99	107.38	108.63	109.76	109.8	105.3	109.27	104.87	105.35	106.98	107.48	107.87	109.97	110.21	106.92	107.6	107.23	108	106.68	106.1	110.99	106.24	108.9	110.67	109.6	105.23	107.74	110.02	109.27	105.6	107.44	108.67	106.79	109.65	109.03	108.61	108.77	107.79	108.45	109.54	109.3
111.34	107.52	111.95	106.89	109.83	108.53	108.12	108.4	105.76	111.89	105.94	110.13	108.09	106.8	106.67	106.37	107.02	107.83	108.28	110.34	111.19	110.96	107.19	106.17	112.4	113.15	107.32	105.71	109.28	108.71	105.61	108.14	106.26	109.17	106.35	106.15	109.94	107.83	107.77	108.41	109.62	106.9	107.95	105.2	106.42	106.32	110.12	107.24	104.56	107.59
109.06	107.95	106.21	105.06	106.49	105.14	108.11	105.26	108.24	103.03	108.61	108.71	108.95	104.72	105.58	107.34	111.34	107.86	106.57	110.83	110.52	107.68	108.17	112.56	103.4	107.66	109.73	108.97	109.36	106.88	110.45	107.8	107.25	104.86	105.4	107.35	105.94	107.66	105.97	108.32	107.82	105.85	110.08	109.35	109.8	106.63	107.34	106.06	106.26	111.03
100.06	100.64	102.38	101.72	102.29	93.986	98.973	100.32	98.646	99.19	101.95	102.66	100.61	101.33	96.612	102.24	97.698	100.9	95.392	103.21	101.06	102.05	99.303	102.16	96.895	99.829	101.23	103.41	100.15	97.734	102.06	99.793	98.762	97.877	99.757	102.13	99.931	101.8	99.522	100.14	98.421	100.47	101.09	100.81	102.78	96.018	99.332	97.533	101.44	101.08
108.13	110.89	107.45	109.97	109.37	107.09	106.83	107.02	109.02	111.62	107.23	110.34	107.14	107.79	108.53	108.95	109.31	107.53	108.02	109.04	108.21	110.48	108.69	110.39	109.02	108.2	110.38	109.2	110.27	108.52	110.51	106.79	109.71	106.59	109.11	109.55	106.13	111.23	108.16	111.72	108.28	106.38	106.41	106.31	109.29	112.79	110.59	109.45	111.15	106.91
111.43	106.79	109.64	110.12	110.27	107.29	104.03	107.31	105.98	108.89	109.5	110.79	107.51	108.07	111.15	108.29	108.51	107.67	110.5	106.65	104.85	104.09	108.57	106.35	108.92	108.13	108.74	108.63	107.86	108.45	107.34	109.29	107.21	109.62	107.05	109.79	107.17	106.72	107.02	106.44	108.25	108.29	108.32	103.39	107.83	107.92	108.38	107.93	106.17	108.07
103.99	107.79	106.66	105.83	107.39	102.97	108.3	106.78	105.2	105.97	106.49	105.13	105.95	103.4	105.55	106.31	102.54	102.12	106.81	106.39	103.13	104.38	107.18	105.85	106.78	105.76	104.21	105.68	104.88	105	105.76	104.62	106.98	104.67	109.94	108.53	108.49	106.25	105.04	106.79	106.53	104.17	106.35	108.76	106.7	103.25	103.18	107.05	105.68	105.46
106.9	106.89	106.9	109.15	106.58	107.95	104.69	106.08	107.2	111.6	106.6	106.61	106.63	106.64	106.47	110.63	108.44	104.09	110.45	110.56	106.97	106.9	107.21	110.47	108.27	109.17	110.8	108.58	109.79	110.18	110.62	107.44	110.56	106.38	109.1	107.39	112.19	106.12	108.47	107.1	106.11	111.09	107.67	108.33	108.36	106.42	108.17	108.2	110.84	107.73
108.63	106.6	102.29	102.88	105.19	104.57	103.32	107.1	104.35	105.77	104.67	107.72	107.14	104.53	106.68	104.65	106.95	108.98	107.8	105.63	104.98	103.5	105.17	106.06	107.59	105.17	104.66	106.07	106.94	105.35	101.79	105.72	108.53	104.73	101.63	107.79	107.5	105.07	103.47	103.64	104.52	105.1	106.59	109.21	104	106.52	107.58	105.74	101.01	104.08
107.68	109.83	107.47	111.2	110.75	109.09	109.88	111.29	110.25	110.21	107.54	107.67	105.35	107.49	109.17	108.09	109.73	105.88	106.63	109.09	108.92	107.17	108.21	108.34	106.57	109.04	107.84	107.68	108.43	106.13	108.06	108.06	106.85	107.68	107.55	106.96	108.48	109.16	108.67	109.54	107.95	109.76	108.24	110.14	106.48	103.91	108.9	109.23	105.42	109.93
105.97	106.11	105.02	103.92	104.98	105.59	105.68	107.57	108.84	107.03	106.91	106.67	108.06	104.91	103.15	103.91	104.51	105.66	108.11	106.65	108.23	104.74	106.4	103.94	105.39	108.51	108.19	105.83	105.14	105.75	104.91	107	107.53	107.39	106.97	105.14	104.58	107.92	107.42	106.79	106.54	108.71	107.96	106.41	105.24	104.5	105.89	103.96	107.58	103.86
106.09	105.26	105.84	106.72	104.06	107.04	105.33	104.64	107.07	107.82	108.56	106.79	108.76	106.04	108.77	106.4	105.87	105.5	103.51	109.92	105.29	106.51	103.32	107.55	105.3	107.84	107.28	107.48	103.55	106.93	104.8	106.65	105.15	102.8	105.74	105.65	107.53	102.01	104.8	105.98	104.06	108.05	105.59	106.17	104.51	105.23	107.66	106.66	106.04	105.31
104.02	108.2	104.06	107.23	107.19	103.22	106.09	104.33	105.43	106.38	101.15	107.01	103.85	104.47	103.17	104.88	104.48	104.07	104.66	107.28	105.88	103.16	106.28	106.94	104.75	106.12	105.81	105.03	107.64	103.87	105	105.63	107.25	103.86	106.71	106.08	105.51	106.43	109.95	104.86	105.91	108.19	104.8	106.94	105.88	104.24	107.28	105.55	105.83	107.76
108.13	106.12	106.31	108.17	108.3	106.39	104.48	107.26	105.31	107.71	109.53	108.99	106.45	104.5	107.03	107.81	109.24	103.63	106.88	109.28	105.43	106.34	104.66	108.45	102.73	106.4	104.86	109.01	109.15	106	105.61	105.72	109.06	105.29	105.72	104.51	105.1	102.41	104.8	103.18	106.57	102.2	108.82	107.64	107.53	105.65	105.09	106.62	108.22	106.08
104.74	105.47	104.26	104.9	104.46	105.98	105.38	105.86	105.61	107.29	104.1	105.76	110.99	106.18	104.56	105.73	107.33	104.05	106.14	106.46	103.43	108.58	106.66	102.94	105.7	106.12	107.12	105.37	105.22	105.68	104.62	106.34	106.92	107.42	105.73	107.99	104.93	105.72	104.75	107.31	103.8	102.94	104.59	110.27	106.68	107.28	106.17	107.43	103.93	104.09
108.38	110.17	109.8	112.92	110.98	111.64	111.36	110.81	116.14	110.63	112.16	111.61	110.77	110.84	111.21	115.22	109.15	110.87	109.76	107.42	112.83	110.08	112.12	109.13	107.16	110.57	111.95	109.92	110.95	112.86	109.51	114.14	111.82	111.68	108.28	110.09	110.24	107.87	109.21	110.01	110.86	110.12	113.88	108.96	111.02	106.2	110.86	111.16	111.48	112.23
104.6	110.96	108.91	109.44	109.69	106.16	106.84	108.71	107.29	109.58	106.47	109.28	108.42	109.87	105.86	103.99	106.73	106.61	106.05	110.26	106.58	106.93	108.36	108.31	107.42	106.9	105.96	105.66	108.94	106.87	109.53	108.51	109.51	108.85	108.54	109.39	108.77	111	109.51	111.23	106.28	106.32	109.03	105.47	106.53	110.54	106.52	109.81	106.86	109.85
106.2	106.68	104.34	102.56	106.77	104.58	107.05	108.89	103.35	105.85	103.85	105.77	105.58	108.91	107.95	108.33	105.12	104.38	106.43	107.29	105.56	108.18	106.28	108.94	106.33	106.47	106.32	104.13	105.77	109.85	108.08	104.63	106.45	109.09	104.64	107.1	105.01	101.83	109.49	109.34	108.24	108.49	106.62	103.94	106.51	106.32	107.23	108.02	104.59	106.18
108.92	108.13	106.26	110.68	105.9	110.54	108.53	110.3	108.84	107.3	106.54	112.58	107.53	109.52	109.33	108.25	109.17	108.16	109.51	109.14	107.46	108.25	109.36	104.17	108.74	108.46	109.13	112.17	108.98	107.36	110.28	109.12	106.06	109.5	107.35	109.35	109.69	108.15	106.34	113.39	110.36	107.87	106.03	106.67	106	108.21	108.86	106.33	109.03	109.03
109.47	108.51	105.74	109.99	110.37	108.25	109.98	105.89	104.39	107.86	112.48	105.64	105.14	108.39	109.99	111.79	108.28	109.17	109.65	108.68	107.88	108.97	107.19	105.34	109.55	107.05	105.41	104.8	107.73	106	105.74	111.19	107.73	107.44	108.76	110.54	107.56	108.64	111.46	108.14	108.3	109.45	109.47	111.46	108.01	107.01	109.2	107.18	108.88	112.17
107.85	104.5	107.59	105.26	103.11	106.06	108.64	105.98	103.5	108.77	105.3	105.76	103.9	106.77	106.51	106.3	101.51	107.7	108.28	109.64	105.22	104.74	105.57	104.76	105.46	106.43	108.2	102.23	108.39	106.46	105.45	105.33	104.33	105.7	106.87	108.76	106.29	105.11	105.15	103.87	104.68	107.98	102.38	104.3	109.21	105.54	106.58	107.03	104.94	104.7
106.52	101.35	108.12	107.33	105.55	105.08	105.08	106.02	104.26	103.62	108.32	105.88	108.06	105.07	106.14	106.94	106.04	105.71	106.9	106.52	102.59	107.11	105	105.16	104.34	104.55	106.08	106.23	103.85	106.36	108.53	107	103.78	104.79	106.7	106.15	106.7	103.77	107.01	104.26	106.16	101.92	106.23	104.56	105.62	103.32	105.18	105.65	103.53	105.63
104.4	105.04	105.18	107.66	106.56	105.1	104.2	104.7	110.26	106.02	108.13	104.1	108.21	105.39	104.09	106.44	104.23	106.57	107.05	106.94	102.88	104.22	104.45	103.79	106.49	107.25	107.44	105.77	104.99	107.75	104.74	106.97	105.95	107.63	106.44	103.6	104.03	107.41	102.47	109	105.14	102.88	105.75	107.94	104.43	103.37	108.1	107.24	106.47	106.18
110.49	109.12	111.31	110.4	110.9	106.62	103.72	108.32	108.07	110.49	108.36	107.49	108.47	106.29	106.92	109.1	107.57	108.55	105.01	106.91	109.71	106.2	108.14	110.01	108.6	105.59	106.69	106.07	108.35	110.27	105.1	109.74	106.62	106.49	109.72	106.69	111.24	108.64	108	107.6	108.29	111.55	107.71	110.49	108.34	109.65	108.01	104.12	111.06	108.64
110.07	108.74	110.5	106.84	108.39	108.58	111.45	111	111.71	111.92	112.18	108.97	111.94	112.61	107.77	109.21	111.96	108.32	109.47	111.81	110.36	108.23	111.69	109.6	112.96	112.4	108.6	107.39	109.71	110.66	107.91	109.27	109.9	109.37	109.73	113.82	110.18	112.5	109.27	111.72	110.3	108.73	111.76	108.33	112.87	114.06	109.8	111.19	110.87	112.42
103.11	106.91	104.71	104.49	105.59	110.89	105.44	103.54	106.3	108.46	107.7	108.42	107.67	109.68	105.25	107.68	106.98	107.48	107.38	106.21	106.44	107.25	105.7	104.92	107.15	106.95	112.09	109.4	103.29	105.65	106.22	103.14	107.22	106.2	102.67	107	102.85	106.29	105.18	102.47	108.81	107.91	107.56	106.53	110.59	103.15	107.38	104.76	106.13	106.11
103.53	102.94	105	108.55	104.1	106.86	104.12	104.59	107.32	105.99	104.71	105.24	106.38	104.95	107.51	107.47	103.56	104	106.29	105.73	105.59	106.91	103.36	103.09	107.38	105.68	103.94	106.28	107.6	103.4	105.63	105.5	104.6	106.66	105.67	109.09	102.96	107.76	103.26	106.59	105.23	106.88	106.2	106.42	106.11	106.18	106.77	104.1	106.17	105.42
107.52	109.17	110.95	109.15	108.25	107.12	108.32	109.06	107.92	109.09	106.04	109.43	108.76	107.94	105.72	107.28	107.55	108.99	107.41	107.93	110.65	109.57	107.72	105.41	105.61	107.12	109.45	108.27	107.9	107.22	109.37	108.24	107.68	107.87	108.05	108.9	107.01	110.21	106.6	108.73	107.9	107.64	106.5	108.7	105.16	105.21	110.16	106.02	107.88	106.94
107.96	109.78	110.58	110.28	105.04	108.35	107.37	110	111.16	110.18	108.86	107.31	102.96	105.89	109.31	108.08	106.96	108.04	110.3	108.51	106.21	108.94	108.69	106.91	104.23	110.94	107.54	106.04	104.2	110.2	107.79	106.89	107.53	109	110.49	110.42	108.98	109.57	108.92	104.96	109.76	107.51	108.33	107.97	110.34	106.48	107.86	107.25	108.58	106.36
107.46	108.7	108.75	106.71	107.61	110.42	105.19	111.27	110.91	106.03	112.72	111.24	106.8	112.18	109.46	108.05	107.99	103.74	105.91	108.38	108.97	109.92	109.3	109.21	108.05	108.28	108.23	107.88	111.27	106.18	107.09	108.38	109.11	108.59	107.02	109.09	108.8	109.94	109.55	106.53	108.1	108.56	108.8	108.88	107.92	107.27	107.87	106.64	110.4	110.56
106.35	105.29	105.21	104.12	104.83	107.7	105.87	106.37	103.91	106.86	106.71	103.16	104.91	107.12	109.61	105.24	107.92	108.98	108.62	105.62	105.67	106.69	105.83	108.24	106.36	105.77	106.56	106.68	106.87	108.26	104.36	105.07	105.91	107.31	106.53	108.11	105.44	104.14	106.95	106.24	104.77	104.94	105.8	102.91	105.46	105.99	104.19	106.68	107.51	105.57
108.42	105.24	108.94	108.66	106.98	106.19	106.96	108.02	107.04	108.01	109.17	105.72	108.54	105.35	107.7	107.93	105.55	107.37	105.1	105.11	106.84	106.83	108.75	107.16	107.75	111.11	108.96	106.28	105.18	108.45	107.44	107.92	107.24	106.15	105.3	105.85	105.07	108.51	106.87	104.66	108.15	105.55	105.41	107.77	105.32	106.14	106.58	104.25	108.04	105.84
109.82	108.48	105.96	108.71	107.64	112.28	108.08	109.38	109.62	109.33	109.38	110.1	110.77	107.25	108.86	107.57	107.08	109.72	107.04	110.77	108.38	106.46	108.52	109.37	108.77	109.18	109.22	108.48	110.07	108.43	107.72	109	110.75	109.06	110.68	110.34	111.58	107.95	110.26	107.52	109.27	109.85	108.79	108.51	111.37	110.42	109.03	109.41	108.66	110.46
111.29	111.07	111.15	109.15	112.04	110.81	109.94	112.29	110.13	109.28	112.29	112.51	111.51	109.63	110.26	109.67	113.41	108.53	106.78	109.08	110.64	110.13	110.74	110.45	108.46	109.33	110.28	112.4	108.01	113.39	110.53	112.26	112.37	110.74	109.58	112.67	108.33	111.1	112.23	112.6	110	110.62	112.56	109.92	111.1	108.85	109.21	110.53	112.54	109.82
107.28	107.22	106.62	107.95	107.65	107.19	108.08	107.13	108.53	106.41	107.95	108.85	105.21	108.44	107.96	108.79	107.25	105.22	108.65	107.09	109.18	110.23	107.01	108.44	108.42	109.07	112.05	106.54	105.05	105.1	109.35	108.33	106.92	107.82	107.66	109.43	109.52	107.03	107.61	107.06	110.94	108.66	104.65	104.76	108.92	109.78	106.3	107.54	107.46	105.73
106	112.15	106.82	107.49	107.93	111.64	106.74	108.73	109.09	111.58	107.22	106.08	106.95	105.87	110.77	110.86	108.79	109.34	106.14	108.61	106.59	110.45	109.37	108.3	110.52	109.53	110.23	108.36	108.44	109.18	107.64	109.12	106.39	108.39	108.77	109	106.63	108.7	104.94	108.32	108.8	107.49	107.73	107.86	108.4	109.12	106.81	107.85	113.53	110.44
97.881	95.988	97.231	98.752	99.804	94.704	99.106	99.141	102.42	98.869	95.195	95.523	96.673	93.819	96.893	96.975	96.778	96.669	97.727	101.64	97.022	98.2	102.65	101.89	98.899	94.432	96.855	96.272	97.569	95.584	96.647	92.99	97.994	98.078	96.197	96.146	97.685	99.403	97.744	97.758	95.761	95.342	95.994	99.377	97.355	98.149	100.2	99.103	97.989	98.679
107.93	103.26	108.33	105.85	104.4	107.24	105.46	105.85	107.88	109.74	109.3	107.49	107.33	107.35	106.37	107.21	106.56	108.06	105.7	102.27	105.49	103.38	107.12	108.8	105.81	105.81	105.88	107.99	102.39	105.06	105.7	106.76	107.78	107.11	109.97	104.42	107.71	107.83	106.95	109.51	107.68	104.1	102.17	108.91	108.02	105.77	103.61	107.29	107.59	110.77
98.34	101.24	100.75	103.05	102.4	100.04	101.56	99.045	101.07	103.34	101.88	97.625	103.05	102.23	99.331	103.13	97.907	102.85	100.73	99.246	101.53	102.81	99.919	100.36	101.99	98.682	102.39	99.622	101.31	103.01	99.891	101.81	100.51	99.746	100.91	102.28	96.688	102.06	102.05	102.78	100.96	100.52	100.65	101.03	97.718	101.66	100.4	100.42	98.09	101.92
107.27	110.64	107.3	109.05	107.67	104.04	109.1	109.09	106.01	107.2	106.44	107.47	106.81	107.78	107.26	109.87	103.6	109.72	107.25	106.93	108.17	111.45	108.82	109.17	107.62	109.27	108.49	107.74	108	108.47	108.72	105.86	109.55	109.58	110.45	111.77	109.31	109.9	104.08	110.34	109.85	110.57	107.57	106.38	112.47	109.23	108.06	109.72	109.31	107.61
104.86	104.31	103.96	105.48	104.23	107.48	106.4	105.05	106.99	105	108.28	105	106.96	103.96	108.12	106.58	104.8	105.9	105.66	107.98	103.2	105.51	103.61	104.09	103.54	104.59	104.58	103.47	105.88	103.9	104.86	104.65	103.59	107.34	105.55	103.85	108.31	105.38	107.98	106.57	102.56	107.4	106.5	107.55	104.69	102.49	109.22	103.08	107.86	107.81
101.41	101.21	101.56	100.31	102.34	101.61	101.18	99.911	100.47	101.67	103.74	101.26	100.73	100.8	99.808	99.72	99.478	100.85	101.92	100.44	100.84	102.08	98.969	101.38	101.25	102.13	103.65	102.74	102.36	102.37	97.463	99.169	102.44	99.962	100.67	102.28	99.07	98.037	104.36	99.917	101.65	103.57	100.4	103.25	102.79	99.995	101.3	100.9	101.39	100.07
106.93	108.49	108.01	109.23	109.07	110.18	110.37	107.37	106.92	108.6	108.86	110.09	108.65	106.65	112.06	111.75	112.25	109.29	105.13	110.84	108.53	107.69	110.26	106.56	109.66	107.24	106.69	109.49	108.07	107.59	107.88	109.05	107.37	109.14	107.59	107.95	109.83	107.38	107.25	110.95	107.8	111.04	107.46	108.08	108.27	109.01	106.73	109.46	105.59	107.23
94.996	98.654	98.032	97.949	97.65	100.29	97.525	99.147	100.24	98.71	101.15	98.543	98.776	100.57	95.332	98.304	94.693	96.967	101.6	98.062	100.5	97.171	100.08	101.02	98.322	98.109	97.084	96.327	98.987	98.413	96.084	98.862	97.731	97.711	99.51	98.796	97.398	97.322	99.913	98.714	98.244	97.643	95.729	96.899	95.122	97.906	99.713	95.458	96.925	99.756
109.55	108.69	106.8	108.21	106.66	110.62	104.4	107.68	105.37	109.23	105.8	107.96	108.27	105.76	104.11	107.47	105.92	104.52	102.8	107.37	108	103.51	106.65	107.15	106.46	106.8	107.43	106.88	110.55	104.38	109.05	108.92	107.09	106.19	104.16	105.99	105.13	108.44	106.2	106.94	104.49	107.83	110.91	105.07	106.85	102.05	102.37	106.73	105.82	107.1
96.931	97.997	100.62	99.863	98.618	94.349	97.825	100.49	102.3	96.703	99.134	97.664	97.231	99.475	100.36	96.46	98.447	98.858	99.251	97.612	95.514	97.287	95.16	97.59	98.25	98.672	98.748	98.322	98.075	100.97	96.661	98.756	97.68	98.865	99.828	97.291	97.756	95.177	97.905	95.086	94.378	100.27	102.08	97.095	99.09	94.331	97.767	96.137	99.966	99.074
109.17	109.24	110.06	108.65	107.21	108.42	105.04	107.68	108.15	107.37	109.01	112.13	107.23	106.97	108.91	108.43	108.46	110.42	106.42	107.32	107.5	107.42	107.75	109.75	107.75	106.34	108.04	106.21	109.45	109.91	108.09	108.58	108.08	104.88	109.31	107.9	106.52	105.03	109.07	108.24	109.36	106.99	108.23	110.08	109.8	108.46	109.2	106.73	109.45	109.22
111.49	112.74	111.39	109.47	111.44	107.06	107.65	109.78	107.36	107.92	110.23	110.01	110.65	107.69	110.92	108.73	111.91	109	110.69	107.98	111.18	107.17	110.26	107.64	111.43	110.96	109.36	110.39	107.81	110.24	107.6	108.76	114	108.94	108.91	110.73	110.33	112.52	108.56	115.51	111.51	111.21	110.75	111.77	108.49	109.28	110.95	108.9	111.45	111.73
99.135	101.38	98.974	100.53	101.58	102.82	99.323	100.9	102.24	100.6	102.51	102.09	104.1	103.14	101.08	98.035	103.45	101.44	99.488	99.686	99.405	99.987	100.99	100.28	103.98	98.662	100.39	99.692	100.84	101.06	102.73	99.272	100.1	101.5	99.245	100.08	99.178	99.562	102.48	104.23	100.43	101.02	99.488	102.25	102.21	99.262	98.765	100.34	100.24	96.827
105.7	107.19	108.64	106.11	104.76	105.23	105.33	105.04	106.97	104.7	105.44	106.84	101.3	105.76	102.1	107.63	102.99	104.22	105.81	105.27	103.95	105.23	106.36	105.78	107.24	104.69	103.94	105.79	104.36	104.21	104.56	99.613	105.39	107.42	105.72	108.94	104.63	108.06	105.16	108.47	104.81	103.68	106.49	106.75	104.35	104.51	106.9	105.98	107	105.17
107.79	107.83	107.48	107.99	107.2	107.2	103.15	108.16	107.29	105.77	105.64	105.48	108.6	104.78	107.56	104.51	104.78	110.35	105.3	110.42	103.76	106.05	104.23	106.15	106.53	107.14	107.7	105.88	105.66	105.84	106.17	107.17	109.17	104.1	105.78	110.42	105.78	106.33	105.96	107.76	109.4	105.26	104.21	107.26	107.1	107.25	108.37	110.33	107.48	103.96
100.21	98.741	98.275	95.89	100.72	98.781	96.096	102.04	101	98.235	99.782	98.824	100	98.806	95.557	97.424	98.978	97.098	97.121	97.951	99.361	98.009	97.62	95.412	96.531	100.03	97.754	101.62	97.398	97.107	96.621	100.08	99.628	99.34	97.67	97.333	97.116	97.655	100.81	101.5	100.14	97.239	95.963	97.62	96.959	97.784	99.618	98.284	98.664	99.12
103.56	106.47	109.39	108.78	106.88	108.51	106.28	106.52	105.97	106.55	107.48	106.74	106.92	108.2	106.05	106.78	108.43	108.72	106.1	106.63	104.43	106.04	107.91	105.97	104.25	106.67	104.79	105.37	104.41	108.91	105.59	109.1	108.85	104.93	102.9	103.63	104.24	110.1	108.04	103.86	109.87	106.59	105.78	106.45	106.95	106.83	106.38	105.66	103.82	106.02
106.24	106.68	104.4	105	107.69	106.34	106.07	104.97	105.91	109.06	104.16	107.32	104.01	109.03	105.34	105.88	100.25	107.4	105.97	105.45	102.92	108.18	103.35	105.83	107.07	105.34	104.61	103.14	105.77	103.55	106.71	107.83	106.19	105.94	103.37	104.45	108.16	105.35	103.79	107.89	105.44	101.63	105.31	107.43	106.78	105.95	105.27	106.67	102.53	106.48
108.96	106.43	107.81	112.43	105.62	109.41	107.89	106.67	104.87	105.23	107.12	106.56	109.15	108.14	110.2	105.5	109.46	109.01	107.78	106.52	109.45	109.55	109.64	107.39	104.3	106.56	112.74	107.16	106.92	106.75	110.62	102.74	106.14	106.79	109.23	105.44	110.4	110.73	110.31	107.39	108.99	107.58	107.55	105.76	109.23	110.66	110.92	108.05	109.01	112.23
101.05	102.15	101.83	100.21	101.47	103.44	98.656	100.22	102.62	99.561	101.89	101.51	101.01	102.16	100.06	101.01	101.69	100.6	95.587	102.22	99.407	101.51	100.81	99.655	100.12	99.12	98.315	101.12	100.22	101.83	97.6	101.57	97.092	101.31	98.065	99.705	102.36	98.365	102.35	99.684	101.36	102.33	102.72	99.804	100.8	98.7	100.14	103.15	99.713	101
104.98	107.42	105.88	106.19	104.11	106.7	106.9	106.1	108.25	106.73	106.93	105.01	103.83	104.67	104.06	105.19	106.83	102.29	105.1	107.51	107.1	106.23	107.73	106.81	104.84	106.04	105.59	104.33	105.76	106.13	104.72	109.45	107.04	103.67	107.86	104.01	108.43	104.6	106.3	106.64	103.26	105.9	103.35	104.5	103.66	107.84	107.47	106.66	102.6	103.5
106.26	109.09	107.45	106.13	104.23	104.33	104.78	106.34	107.76	104	105.69	104.88	107.26	106.39	104.17	104.03	104.18	105.02	107.28	108.19	103.72	104.77	101.99	106.97	105.53	104.25	104.75	107.81	105.63	103.77	107.32	108.43	108.83	106.54	103.3	105.4	107	108.47	105.77	104.13	108.41	103.98	107.59	106.94	103.98	102.61	104.01	108.95	105.51	104.71
101.81	101.26	100.3	99.452	99.819	100.72	100.02	98.946	100.47	101.05	98.76	102.34	102.24	102.19	103.3	96.65	105.17	99.738	101.41	97.772	100.33	99.793	101.42	99.055	102.96	100.25	98.897	99.161	102.61	101.5	101.55	98.579	101.56	100.79	100.3	102.52	102.6	101.92	97.84	100.83	102.12	99.222	96.801	102.23	100.64	98.936	98.772	99.697	98.033	101.09
99.321	98.041	96.465	97.957	96.582	99.089	102.98	101.1	98.44	98.288	102.06	98.536	100.94	103.08	99.38	98.979	100.8	100.77	96.66	100.3	98.906	98.301	96.015	97.08	96.448	98.173	99.041	99.782	96.13	100.51	98.289	98.961	100.62	95.672	97.08	99.073	95.68	97.486	98.82	98.571	98.134	99.559	98.592	99.966	101.92	99.453	99.897	97.416	98.649	100.04
105.75	107.76	107.75	109.84	105.97	106.5	105.53	102.95	105.89	111.14	105.14	106.2	104.52	107.02	108.37	107.51	104.38	107.81	108.43	107.39	105.23	109.21	106.43	105.82	108.54	106.5	105.71	106.91	108.28	107.39	106.51	104.59	107.5	105.44	104.52	109	103.24	106.85	103.17	107.36	106.4	105.89	109.05	108.76	107.61	104.82	102.52	106.97	104.62	104.16
100.83	103.73	97.858	102.73	99.434	99.525	98.535	102.71	99.856	100.93	100.93	98.81	102.31	100.78	100.7	101.1	103.45	100.12	100.73	100.63	100.51	103.27	105.09	98.847	101.5	102.8	103.57	96.599	101.33	102.87	100.05	103.08	101.05	101.1	99.332	100.58	103.44	105.07	99.616	99.854	100.29	102.6	101.21	100.68	100.92	100.88	98.768	99.889	98.929	101.61
103.09	106.62	110.31	105.53	109.46	108.16	107.61	107.5	106.78	104.06	106.39	107.84	106.25	106.43	107.99	106.58	106.04	107.15	106.4	105.83	106.34	106.75	104.69	107.55	103.46	105.9	107.65	109.45	107.84	107.57	104.5	106.62	106.36	105.76	109.71	106.53	104.7	105.22	107.04	103.07	106.94	107.19	106.49	104.47	106.38	108.81	105.89	107.58	103.8	104.28
105.67	105.99	105.7	109.04	107.98	103.7	106.88	103.44	103.31	105.33	105.3	106.57	104.76	106.05	104.87	103.3	107.36	107.44	106.73	108.31	108.45	104.09	101.77	109.5	104.13	107.59	106.37	104.52	104.19	108.03	104.79	102.75	108.15	105.76	106.71	105.96	104.7	104.96	105.02	102.71	106.8	104.5	107.57	105.62	105.62	106.15	103.92	104.15	105.08	106.47
108.21	109.08	110.05	109.59	109	110.88	109.08	107.12	107.32	109.62	106.86	106.89	109.36	109.16	110.31	110.13	111.02	109.32	111.48	105.84	108.74	107.26	106.97	110.39	109.36	108.79	104.28	107.11	111.73	107.11	109.23	108.58	108.97	110.89	111	107.44	108.39	108.03	111.05	110.18	105.07	109.75	109.06	111.35	109	107.2	110.28	109.83	109.04	106.72
109.13	105.43	108.06	110.03	107.09	113.5	107.13	108.9	108.74	108.95	107.94	108.98	108.01	111.33	111	107.95	113.37	107.77	104.99	109.2	109.07	107.32	107.83	108.51	110	104.07	106.42	108.62	110.19	108.38	106.71	110	106.74	110.3	109.71	107	109.93	106.29	109.08	105.45	108.08	108.99	106.02	109.01	106.42	107.45	110.01	109.17	109.13	109.9
104.53	103.1	109.41	105.1	106.3	107.52	103.82	105.89	106.08	107.35	106.52	107.57	103.01	105.77	104.52	107.87	105.78	106.41	104.74	105.66	106.74	105.26	105.57	110.99	108.14	104.72	104.75	106.42	105.63	107.9	107.36	105.38	103.79	103.89	110.27	105.68	106.5	104.03	105.67	106.43	111.73	107.91	106.8	106.16	106.36	105.12	105.34	107.48	103.62	108.24
109.47	109.42	105.11	107.07	108.78	110.87	108.61	108.75	110.55	109.7	103.64	108.17	107.01	112.39	106.08	109.39	110.85	107.15	104.26	107.74	109.27	111.36	108.43	110.73	108.32	111.55	112.27	107.33	108.14	111.97	107.56	108.79	110.02	107.71	106.16	106.37	107.05	109.08	108.06	107.05	109.91	108.65	109.88	108.93	109.99	108.91	108.04	106.67	104.33	108.11
104.97	105.93	107.7	103.12	103.38	105.46	104.03	105.24	103.3	106.65	107.5	104.99	105.88	107.93	104.37	106.42	106.83	107.99	108.11	109.63	108.78	105.43	104.1	106.04	104.76	105.09	106.45	106.25	105.8	103.48	104.65	106.47	106.22	103.16	105.62	108.43	107	109.13	106.73	102.36	103.45	101.86	105.12	104.39	106.3	104.18	105.9	106.93	108.01	105.42
108	107.93	110.46	110.05	109.36	108.39	109.2	107.94	109.25	111.94	107.27	110.2	110.93	109.93	108.86	109.58	109.19	109.22	110.5	111.76	107.53	109.83	107.93	105.85	110.24	106.76	108.85	109.49	108.1	109.87	111.37	108.55	107.72	106.18	107.84	105.54	106	107.81	108.05	105.36	109.04	107.16	108.26	110.75	104.78	107.55	106.46	106.22	105.44	109.82
111.08	112.48	111.64	109.77	106.42	110.81	111.44	112.27	111.18	108.9	109.85	109.8	108.6	114.21	110.6	109.36	109.94	113.71	109.37	111.01	106.42	110.06	108.79	108.17	107.88	110.04	109.59	106.26	109.18	109.45	111.56	109.08	109.42	112.42	110.4	109.47	106.76	109.68	111.56	108	111.47	110.66	113.42	107.7	109.18	108.99	111.72	109.36	113.09	112.29
97.941	101.63	95.878	101.66	96.631	99.141	100.87	100.64	100.03	98.746	97.14	98.327	99.564	100.07	100.62	97.401	98.311	98.53	100.05	98.623	98.099	94.234	101.87	97.362	99.423	98.969	97.496	99.001	96.401	98.348	100.14	99.635	98.562	99.03	100.53	99.794	98.197	95.833	98.255	98.227	103.24	99.102	100.66	100.76	100.4	100.36	101.26	97.082	98.991	98.296
95.854	94.673	96.038	96.9	98.445	99.772	99.691	99.694	98.796	101.07	95.64	99.769	99.36	101.32	98.459	102.08	99.622	100.84	102.67	99.907	101.64	102.89	97.298	97.029	99.181	97.879	95.665	97.41	98.38	100.04	98.781	98.561	101.14	99.696	97.732	100.06	98.383	97.616	99.706	99.084	98.718	97.887	96.143	99.584	100.45	99.614	100.56	94.609	97.131	101.62
110.13	107.83	112.5	110.14	107.09	110.14	109.89	112.85	113.54	110.6	113.82	111.23	109.2	110.12	111.71	109.55	109.94	107.73	108.73	111.27	109.17	110.08	113.56	110.09	110.21	111.03	113.53	112.26	109.5	114.83	107.93	110.59	111.29	109.33	111.32	111.18	109.46	107.71	110.49	113.2	110.74	110.3	112.07	111.38	109.62	112	109.79	111.16	111.05	110.1
108.04	106.73	104.67	103.08	103.75	104.62	106.53	108.02	104.42	106.76	103.23	104.64	106.36	107.14	103.9	107.27	105.65	104.97	105.32	104.19	105.38	107.27	105.17	104.83	107.33	104.64	107.67	105.51	103.7	105.09	106.06	108.34	104.68	103.14	108.39	102.47	103.81	105.86	104.46	105.94	104.49	102.45	105.41	106.6	103.98	106.13	107.03	108	104.8	105.32
106.61	106.1	105.67	107.63	106.82	108.66	104.66	105.55	107.48	106.88	109.1	107.21	108.91	108.24	108.99	107.54	107.93	107.97	108.2	105.15	102.67	107.15	106.74	106.76	109.28	105.4	109.3	107.4	104.98	105.81	108.42	107.61	107.94	108.74	107.48	109.78	110.33	107.02	106.37	109.57	106.02	102.66	108.04	111.42	105.06	105.6	108.66	110.03	107.53	109.37
107.92	108.86	109.6	108.43	108.13	110.27	109.47	107.97	106.52	108.48	107.04	106.66	112.28	107.55	108.66	111.3	106.58	106.81	106.35	107.47	110.5	106.59	107.39	107.32	112.26	105.12	106.51	108.99	107.87	106.68	109.37	102.59	106.55	109.57	107.57	111.24	107.31	107.16	110.03	106.92	108.17	109.61	106.9	109.99	112.88	111.01	109.22	107.08	111.23	108.84
97.718	100.56	96.334	97.871	98.278	98.628	101.7	97.994	98.276	98.775	96.643	99.633	101.71	98.15	99.797	98.758	97.775	96.408	97.412	98.964	99.46	100.25	102.72	99.654	99.201	100.68	99.826	97.254	99.392	97	97.627	97.768	96.577	96.984	99.674	98.5	99.594	99.285	98.779	101.27	100.09	99.293	95.602	102.31	96.817	98.661	101.91	99.418	100.98	100.63
108.96	103.99	104.31	106	103.45	105.33	105.03	106.19	104.93	107.82	105.8	104.97	105.36	105.37	106.29	103.5	104.49	107.04	102.98	103.94	104.62	106.08	104.81	106.34	103.05	105.66	105.88	104.41	106.62	108.04	102.73	104.79	104.53	106.38	102.06	103.53	104.65	102.11	104.63	103.38	103.96	103.5	105.01	103.81	105.39	104.84	104.53	107.75	104.03	106.56
104.27	107.09	105.82	104.1	107.71	107.38	105.62	102.66	106.81	107.68	106.17	109.4	108.19	102.79	105.22	106.42	104.33	106.77	105.36	103.08	106.37	103.02	107.67	105.68	105.44	109.27	107.54	106.22	104.34	105.85	106.49	105.92	104.52	106.92	106.32	104.12	108.19	106.86	106.15	106.55	105.72	104.54	107.05	108.36	104.7	105.54	103.17	105.71	103.96	104.06
107.1	106.82	107.79	102.89	106.2	106.96	106.24	107.34	103.19	107.12	107.77	107.31	106.28	102.3	107.64	106.98	107.33	105.56	107.26	109.44	105.11	104.45	107.87	105.91	103.41	108.85	107.54	106.5	108.64	105.07	109.8	107.23	106.07	104.77	104.14	102.62	107.79	108.43	106.08	107.37	103.1	104.61	110.48	106.12	107	105.42	107.32	110.93	107.18	107.17
107.98	107.53	105.56	105.5	105.78	103.1	108.5	103.78	106.26	102.24	108.12	107.88	104.66	103.95	106.58	105.9	106.48	103.47	105.08	106.51	107.39	105.18	105.78	109.26	109.64	108.6	104.41	105.41	107.85	109.94	106.36	107.5	106.25	106.27	107.11	108.44	110.13	106	107.44	109.77	106.29	105.95	103.45	103.63	107.6	106.93	106.18	105.34	106.56	103.76
99.555	100.48	100.9	97.23	99.874	98.334	96.881	98.438	100.31	98.959	100.06	98.044	99.849	98.871	98.203	96.985	100.87	101.44	97.617	97.607	96.245	96.687	98.593	95.687	98.311	98.972	97.832	96.101	99.321	99.791	97.274	96.173	100.07	97.366	97.607	101.86	100.14	99.898	97.39	99.526	97.855	101.22	95.402	97.577	96.28	99.169	100.33	101.89	100.22	99.791
107.24	110.63	110.67	109.95	104.87	108.26	106.65	108.85	108.55	109.18	109.25	106.57	111.14	106.93	109.41	107.38	110.52	108.59	108.69	111.96	106.64	105.77	109.38	110.45	110.81	107.29	110.56	108.44	107.48	108.26	106.9	109.07	108.96	106.43	106.95	108.58	107.67	107.5	107.9	108.61	112.88	105.98	111.09	108.63	108.9	111.73	111.89	109.66	108.99	110.15
104.08	102.89	99.535	101.39	100.13	99.248	97.682	100.01	98.63	101.57	98.728	98.046	101.71	101.69	99.882	102.21	99.736	103.28	101.87	105.39	99.264	101.52	99.907	100.91	100.95	101.06	99.497	99.054	96.903	102.66	103.13	101.01	99.598	105.08	103.29	98.915	102.01	98.028	102.67	103.2	100.19	103.53	102.84	100.41	101.29	101.6	102.97	101.21	98.976	99.781
102.91	100.66	101.38	100.83	99.328	99.861	100.79	99.895	102.79	100.65	99.764	98.287	100.31	100.67	99.596	100.56	99.855	96.768	101.63	100.35	101.92	101.5	100.81	100.47	103.73	102.28	98.035	99.777	101.59	100.9	99.413	100.14	99.831	100.56	98.824	100.32	102.53	101.3	101.89	101.22	100.45	100.71	99.04	101.07	99.677	102.12	97.369	101.72	102.72	98.075
107.8	110.38	109.79	108.11	109.5	109.88	110.35	110.08	109.86	108.78	108.48	109.21	107.36	107.59	106.63	109.34	108.42	106.11	107.75	109.51	104.69	109.57	106.57	107.78	108.58	107.5	105.75	108.23	104.47	108.02	106.71	108.88	106.44	105.35	106.71	111.11	106.17	109.48	105.05	106.74	108.27	107.36	110.8	110.36	105.74	110.83	105.09	108.46	107.86	111.82
104.35	107.33	109.57	106.04	108.09	105.15	102.57	108.45	108.34	107.21	109.29	105.47	108.78	108.25	105.29	106.13	105.37	106.41	108.1	109.05	109.66	105.25	107.25	105.87	105.78	102.92	108.9	103.34	105.48	104.4	103.1	105.17	104.03	107.92	105.87	106.72	104.92	107.98	106.34	104.41	107.98	109.3	109.71	107.38	105.06	103.04	100.55	105.14	108.11	105.72
103.62	100.56	98.395	100.35	100.26	100.71	103.46	102.19	102.16	97.721	102.05	101.01	106.29	99.92	101.24	100.82	101.86	100.33	102.31	103.75	101.04	103.74	99.52	99.519	100.53	99.612	99.004	99.826	98.378	99.365	99.973	99.678	102.63	100.81	101.65	101.32	102.7	102.22	100.63	100.04	100.06	103.03	101.75	98.56	99.813	100.05	101.93	98.124	98.987	99.506
106.96	106.91	107.33	103.21	106.09	104.93	107.37	106.58	106.11	102.69	103.88	108.62	106.72	106.94	104.91	105.42	110.21	105.29	105.21	106.01	105.07	105.16	104.81	106.41	106.3	103.39	107.92	103.98	108.75	105.13	105.85	108.3	105.53	103.64	104.15	105.16	107.18	106.21	103.54	107.37	103.49	105.4	104.9	108.14	103.2	108.31	103.99	105.45	106	105.14
108.02	103.41	108.84	107.35	109.74	107.69	106	107.09	107.22	106.13	107.22	108.42	105.67	105.76	108.38	107.32	106.69	108.4	109.25	107.67	106.34	107.37	105.47	110.39	111.56	106.61	109.38	106.62	107.11	109.47	105.81	110.31	105.56	107.53	108.04	107.23	110.23	108.56	109.3	113.34	108.48	106.99	104.63	105.98	107.82	108.54	109.05	111.46	112.11	106.15
108.76	107.18	107.94	108.69	106.73	108.64	108.68	109.08	107.44	108.86	109.46	105.64	107.13	106.82	107.53	111.48	108.66	106.78	107.07	108.99	106.9	107.03	107.12	108.74	108.52	104.93	106.13	107.94	107.58	107.55	106.25	108.51	109.6	108.77	107.32	107.72	104.24	109.67	107.45	109.32	106.84	107.9	107.1	107.63	105.9	110.07	106.71	110.19	109.29	109.45
98.521	98.933	98.235	96.018	94.671	98.407	96.128	96.771	97.079	99.296	95.476	97.702	100.35	95.775	95.021	99.181	97.609	99.574	97.076	100.19	97.179	96.074	99.825	97.626	93.809	98.664	97.056	101.33	95.949	97.438	100.12	97.181	95.446	98.359	97.344	96.43	96.061	99.315	100.76	95.983	100.41	97.998	98.571	98.583	97.819	96.469	98.111	98.308	98.772	98.914
104.81	109.19	108.75	106.79	105.63	105.65	105.72	104.32	106.51	104.89	105.1	109.42	103.92	107.61	108.7	106.58	106.29	105.63	107.85	104.62	104.56	110.24	107.27	107.52	106.79	106.54	105.65	106.35	105.94	106.57	111.19	107.73	106.85	108.45	108.84	108.55	108.67	108.1	109.59	106.11	106.05	103.73	107.33	107.25	102.79	107.82	106.16	105.7	105.06	102.5
104.26	108.1	104.8	109.22	104.69	104.89	105.18	109.32	103.99	106.27	107.66	107.62	106.52	104.93	105.23	105.01	106.6	105.71	104.35	104.27	102.88	105.7	103.78	103.63	106.25	101.93	104.44	103.73	103.92	106.48	105.81	103.51	103.86	106.41	106.05	102.67	105.24	102.87	105.41	110.07	104.67	104.87	103.06	108.45	102.74	102.01	103.73	105.36	103.61	108.37
97.347	98.01	96.503	94.741	99.217	97.515	95.964	94.99	97.047	97.621	94.778	99.678	96.484	97.419	98.823	99.998	97.434	95.872	96.448	100.69	96.604	97.782	95.721	98.032	97.257	95.507	99.644	96.629	97.266	99.587	97.295	96.439	101.65	98.102	93.966	97.102	98.241	100.45	97.298	95.904	99.083	97.343	99.146	95.888	101.18	96.216	98.028	97.521	98.409	99.731
104.72	107.28	110.93	106.3	110.37	107.96	106.81	106.06	108.98	108.33	109.79	106.4	107.12	112.36	106.79	107.77	108.01	109.02	106.96	108.37	108.48	107.61	108.5	109.5	106.43	110.14	108.32	105.97	105.36	108.48	107.99	107.38	106.96	107.41	107.29	111.08	108.82	107.17	104.19	108.25	109.74	110.84	108.12	108.27	106.91	110.02	108.34	112.47	111.67	109.31
109.99	106.94	106.95	105.04	106.18	107.1	105.48	104.4	105.19	106.04	106.58	107.63	106.44	105.59	105.6	106.67	106.95	106.54	107	103.48	105.55	106.02	108.15	110.2	106.44	107.21	105.87	105.94	103.92	107.24	107.11	107.25	106.74	105.56	108.79	104.53	106.57	105.49	104.19	110.5	106.66	101.96	106.66	107.51	110.98	106.25	106.65	106.36	104.05	104.36
106.37	107.23	103.63	106.98	109.34	108.42	110.22	109.37	107.57	108.41	106.89	107.34	103.59	105.21	106.37	105.33	109.12	104.94	108.79	105.83	105.94	105.74	106.86	104.4	105.69	106.03	107.77	107.42	108.6	104.91	110.3	104.85	106.68	107.5	108.79	107.05	104.79	104.77	105.77	108.87	107.42	108.3	106.11	106.18	106.16	105.96	105.98	108.12	102.61	107.18
108.95	110.1	107.72	106.91	111.53	106.05	104.54	108.58	108.44	110.48	108.4	107.77	109.33	108.09	106.77	108.22	105.44	107.82	108.31	107.76	106.69	106.38	108.5	109.97	104.1	111.89	110.18	107.71	108.9	105.92	108.52	109.38	106.04	109.42	108.16	106.41	107.1	108.24	109.31	109.14	110.26	107.65	109.73	106.99	108.95	110.75	105.83	110.91	105.96	106.89
108.38	110.38	108.88	107.8	108.61	107.81	110.45	105.78	109.19	109.08	107.89	108.72	106.45	106.45	107.55	108.92	105.79	106.29	106.96	102.1	108.03	106.84	106.26	108.77	106.49	110.16	106.37	109.22	103.92	107.22	107.22	108.43	106.94	106.92	106.92	106.18	109.13	108.28	106.09	106.3	105.98	109.49	108.98	107.94	108.14	104.96	104.38	107.12	109.25	107.03
106.45	105.36	106.82	103.1	106.54	107.1	105.62	108.55	105.28	103.91	106.03	104.83	105.05	104.15	105.73	102.98	107.24	104.25	102.42	107.71	107.48	106.99	105.35	106.24	107.83	103.53	108.93	106.18	103.66	102.86	99.571	105.75	105.41	106.13	104.56	109.43	106.18	107.76	103.59	105.09	106.45	105.13	102.96	102.48	107.82	107.33	106.21	105.33	105.32	106.83
109.1	108.43	106.31	107.59	107.03	107.31	104.19	105.44	109.52	104.47	107.88	107.27	103.87	107.57	107.36	102.48	107.42	109.56	106.24	107.2	107.04	106	106.48	105.28	106.37	105.52	106.9	105.14	105.33	105.92	105.76	108.12	110.14	104.32	102.9	103.07	106.83	107.38	108.79	108.59	105.99	107.62	104.24	107.09	106.63	106.71	103.94	104.73	108.08	105
101.69	101.73	99.348	101.39	104.35	99.552	101.6	101.53	100.29	98.912	101.43	101.03	100.53	104.22	100.47	101.09	99.295	102.12	102.96	102.22	99.941	98.775	101.79	104.06	102.1	100.14	103.28	97.399	98.135	99.289	102.51	101.77	101.05	101.65	101.59	101.95	95.575	100.64	101.51	101.28	100.17	97.523	99.21	99.896	99.125	98.462	100.47	102.29	100.54	98.206
101.84	96.273	97.115	97.407	98.008	96.603	98.149	96.603	94.682	97.21	98.307	98.258	95.9	100.81	98.489	97.17	96.45	98.508	99.552	97.45	98.668	98.163	96.095	98.076	99.156	97.325	96.48	100.55	100.06	97.334	100.09	97.324	97.023	101.49	98.639	96.827	100.4	98.902	98.91	97.866	95.242	100.38	96.608	97.285	98.969	98.787	97.735	98.565	97.323	100.22
105.51	107.08	104.96	103.64	107.24	108.04	103.34	108.33	105.44	109.06	104.05	110	107.46	108.54	102.5	107.96	105.51	106.6	106.16	107.12	105.9	107.03	104.47	109.68	106.31	105.22	106.28	102.83	103.28	105.74	103.16	101.64	106.34	102.6	104.4	105.34	104.67	109.77	104.41	106.33	103.46	109.66	106.34	105.86	105.18	107.2	102.47	105.23	102.3	104.95
101.17	102.39	102.92	98.084	97.448	99.908	97.329	103.92	99.132	102.05	97.825	100.16	101.15	103.7	103.64	97.067	101.64	100.4	103.1	99.243	100.68	104.62	98.721	101.25	102.19	98.207	105.6	102.09	101.45	100.84	103.31	95.557	99.712	102.53	100.87	99.385	97.16	104.32	101.98	103.19	98.999	101.73	99.32	99.518	101.4	97.565	97.928	102.64	102.88	100.25
110.4	110.12	105.73	108.3	110.04	106.35	109.9	103.56	108.95	106.02	108.75	109.73	109.86	105.63	106.28	111.11	107.57	109.57	111.18	109.99	106.96	106.55	111.93	109.23	109.7	106.4	108.24	112.84	110.62	109.46	110.2	107.24	109.7	105.19	108.92	109.77	106.73	107.8	106.24	107.31	107.03	109.12	107.28	109.22	109.23	110.18	106.03	108.89	108	106.88
104.38	105.41	106.96	107.87	109.15	109.33	107.5	106.1	108.51	104.86	108.33	108.01	107.86	106.38	110.31	105.89	110.76	106.52	107.58	109.59	110.37	107.97	108.13	110.35	107.65	109.29	109.79	109.47	107.46	109.34	108.35	107.52	107.84	108.96	110.49	107.35	108.53	109.22	106.39	110.2	107.86	106.85	107.72	106.08	109.53	108.97	107.99	109.29	107.48	110.26
109.15	111.12	110.63	105.64	109.64	111.63	108.03	106.64	108.3	106.7	107.63	109.38	107.92	106.03	111.43	111.2	108.78	107.56	109.32	108.66	105.74	111.63	105.59	107.65	109.25	106.49	108.71	108.39	110.24	106.73	109.24	109	108.62	108.45	105.59	109.99	108.99	109.82	110.51	112.08	108.49	109.1	108.41	106.31	108.88	108.98	107.82	109.82	106.49	107.31
98.76	94.557	98.754	98.751	99.004	98.869	100.79	97.531	97.293	97.876	98.287	98.719	96.39	94.647	98.058	96.761	98.327	98.343	98.759	98.547	97.344	96.323	98.46	96.316	99.041	98.553	97.257	98.019	100.09	101.71	96.573	98.876	97.043	99.731	100.73	98.325	98.328	101.29	99.601	99.181	95.811	96.576	95.861	97.071	94.713	99.115	97.535	95.674	96.334	97.856
107.05	106.86	106.22	104.46	106.13	107.21	105.78	107.22	106.83	104.73	107.06	105.89	108	107.14	107.74	103.9	110.18	106.07	104.91	105.33	109.28	104.46	106.14	103.39	105.91	106.44	105.24	103.83	106.03	103.89	110.08	106.16	106.2	105.34	109.24	106.61	107.15	105.73	102.84	103.05	108.43	107.88	106.91	106.31	105.62	106.24	103.46	110.07	106.25	107.38
99.775	102.84	100.18	100.86	103.75	100.31	98.147	99.522	98.398	101.77	102.95	101.95	99.932	100.17	102.34	99.605	98.5	98.788	99.188	103.75	100.44	103.12	102.73	105.76	100.92	101.23	97.657	100.13	104.35	100.99	99.738	99.43	102.22	100.46	98.346	101.76	97.731	103.82	99.259	101.53	100.04	100.57	98.754	101.36	99.213	100.49	100.98	100.23	100.87	99.305
105.67	105.99	107.19	105.6	106.76	107.57	107.07	106.04	108.12	105.22	106.23	104.84	107.5	108.88	104.73	103.4	108.54	112.94	106.62	105.17	104.21	105.97	107.47	105.28	104.5	103.95	108.38	102	110.08	105.86	106.72	107.81	105.5	106.99	105.41	104.71	109.57	104.89	105.69	102.89	108.14	107.8	107.33	101.98	105.23	105.96	106.3	107.56	107.18	108.57
99.716	98.904	98.766	96.738	98.781	97.453	96.735	95.895	98.697	96.909	100.09	99.559	99.325	95.892	97.872	101.44	98.458	97.948	101.09	97.77	98.718	99.478	95.084	96.539	98.834	96.643	98.221	99.35	100.92	99.266	97.504	100.52	97.927	95.523	96.739	99.415	101.43	99.663	95.012	99.461	95.588	99.708	98.048	97.665	98.119	99.975	98.088	99.249	99.198	96.202
104.55	104.65	105.55	106.04	107.42	107.08	105.74	104.96	103.98	105.31	105.41	104.33	103.28	102.2	109.04	104.96	106.34	105.34	106.89	103.34	103.36	103.53	105.89	103.86	105.83	104.41	104.59	102.63	108.37	107.47	103.88	107.7	105.65	104.6	106.29	103.68	105.13	107.61	104.58	101.42	106.81	106.49	105.97	104.29	105.75	107.65	105.88	104.49	104.24	106.49
111.27	108.25	108.75	111.66	105.44	109.07	111.06	107.28	107.49	107.55	109.57	105.09	110.5	107.69	104.6	103.98	109.49	111.01	109.56	105.52	111.55	107.92	107.4	109.16	108.83	107.32	107.32	105.59	104.64	106.08	107.05	110.66	105.27	109.11	106.8	109.06	107.85	108.74	106.8	104.48	107.47	107.15	109.01	107.97	105.19	107.25	108.97	110.33	109.02	107.28
105.38	104.41	103.89	105.22	103.6	106.89	105.48	106.17	106.56	110.62	106.49	107.27	106.96	102.91	102.92	106.41	107.23	107.17	103.55	105.44	106.18	104.5	105.67	101.03	105.63	106.54	103.73	105.87	104.32	104.92	104.93	103.2	104.77	105.89	105.94	108.34	103.31	102.17	104.03	105.34	106.52	106.2	106.79	106.02	105.99	102.58	106.52	107.12	109.39	105.23
107.17	108.34	106.6	109.37	104.34	109.01	111.17	104.15	108.1	105.13	109.47	107.97	106	108.92	110.93	108.99	108.74	107.62	108.2	108.43	108.54	106.91	108.76	111.25	107.85	109.7	108.32	106.83	105.02	110.74	107.82	106.8	106.64	106.49	110.59	108.66	107.36	109.21	106.97	109.48	111.52	108.18	106.73	106.73	109.21	109.69	109.97	110.49	109.7	110
102.64	107.16	105.7	104.54	107.11	106.42	105.11	104.62	102.33	105.82	106.08	106.09	105.49	107.67	104.32	106.65	108.74	104.25	108.68	105.62	105.63	103.5	105.11	106.31	109.45	105.61	104.24	107.9	104.22	103.97	104.46	106.65	105.1	108.2	104.91	104.69	106.34	106.7	106.52	108.25	107.92	105.46	106.96	103.73	107.37	106.95	106.59	106.93	103.72	104.14
98.886	98.836	100.49	98.189	100.34	97.075	97.158	99.429	100.04	99.171	99.878	101.72	100.2	97.567	98.133	101.12	99.626	97.797	98.919	97.561	98.004	100.38	101.57	97.179	98.191	100.44	99.685	100.39	98.876	98.757	101.94	97.867	101.72	101.62	95.72	98.267	96.194	97.938	100.96	100.68	98.805	94.421	101.77	99.738	97.806	97.808	97.261	101.4	99.421	101.05
104.03	106.49	106.19	105.27	107.36	109.33	102.47	106.88	107.88	105.8	104.28	104.68	108.47	106.27	107.01	104.77	107.73	106.54	107.32	105.77	106.02	107.63	106.48	103.13	107.51	109.76	106.31	105.6	107.63	110.07	108.31	105.82	107.92	107.75	108.9	105.25	106.24	107.63	107.91	105.81	104.89	107.14	107.36	106.47	105.75	107.96	109.31	104.18	105.12	107.47
113.2	111.66	108.39	112.7	110.96	108.6	110.57	113.05	111.63	110.68	114.81	109.88	111.7	108.49	105.74	105.49	110.51	112.69	109.5	108.61	112.38	109.47	108.45	111.04	109.9	113.88	109.65	112.22	109.54	109.08	108.62	109.19	111.05	112.07	112.24	108.61	108.66	111.48	110.49	110.9	111.77	113.58	110.93	108.5	112.58	108.83	109.15	109.44	108.68	107.67
99.905	96.649	100.21	100	99.622	103.18	101.68	98.817	98.519	94.816	99.968	98.966	98.438	98.377	101.2	94.35	97.853	100.04	100.42	95.714	98.524	99.87	99.546	99.184	98.043	101.63	98.822	98.913	95.279	98.655	98.419	100.6	97.043	99.947	98.923	97.7	100.69	100.37	96.743	99.085	102.38	99.671	98.871	99.978	96.301	96.027	96.975	98.445	99.452	98.142
107.21	103.84	106.01	104.13	104.99	104.95	103.7	108.71	105.17	107.08	107.06	107.23	104.97	106.09	102.38	103.79	106.22	104.91	104.82	108.06	110.47	102.61	107.04	101.48	104.91	105.82	104.99	108.16	104.71	106.78	103.87	104.84	105.25	101.88	108.57	107.57	108.5	104.93	102.1	104.62	103.41	101.95	104.87	103.97	106.78	105.17	106.25	104.56	102.6	103.75
108.04	106.85	109.22	107.92	109.69	106.89	107.58	109.43	111.68	105.14	106.85	108.57	110.85	110.77	108.33	108.79	109.52	106.78	109.83	109.26	105.72	105.8	108.46	108.79	109.53	103.33	108.14	106.51	110.79	107.02	109.57	109.05	109.95	110.55	110.33	110.32	107.27	107.58	106.18	105.83	110.7	107.43	108.7	108.31	109.23	107.07	107.21	109.78	110.12	106.91
106.26	106.36	109.02	108.02	104.59	106.58	105.05	106.58	104.41	103.38	103.77	105.77	109.45	107.17	104.32	106.13	104.49	108.73	104.34	107.94	103.03	106.7	104.86	105.89	101.47	106.59	104.45	107.01	108.57	105.75	106.24	107.69	106.91	103.32	106.85	106.96	106.44	103.83	104.71	104.2	103.81	104.54	103.93	105.03	105.8	106.06	105.26	105.64	106.65	106.71
95.749	95.365	99.308	99.959	99.375	97.86	97.933	98.539	97.045	98.546	98.935	99.834	97.381	98.277	98.216	100.3	95.617	98.827	95.979	97.734	97.861	96.179	100.36	99.933	97.807	93.589	97.573	98.706	100.49	98.785	97.53	99.094	97.157	99.357	99.485	98.917	98.416	97.044	99.095	97.659	96.582	97.098	98.696	98.075	98.127	98.791	97.447	98.307	96.166	99.007
96.093	99.497	98.945	98.167	96.112	94.95	99.311	98.246	99.147	98.381	94.444	95.256	100.62	100.2	100.58	95.817	99.372	100.62	100.42	98.583	97.293	100.68	102.63	95.671	97.278	98.61	97.689	99.956	97.155	97.821	98.616	98.735	98.499	98.815	97.586	99.261	99.554	98.889	96.139	98.743	99.47	100.76	95.552	101.08	101.47	97.379	95.637	99.122	97.338	96.689
101.77	99.761	99.186	96.871	97.542	99.276	97.781	102.62	98.164	99.25	97.764	101.48	100.46	100.59	99.27	100.18	99.906	98.652	99.396	100.3	98.633	96.023	100.47	98.307	99.951	100.56	100.55	100.28	100.05	98.448	98.946	100.93	100.02	100.98	100.13	99.259	97.757	97.816	101.03	98.501	98.208	96.681	102.07	98.689	99.618	99.558	102.48	100.76	99.562	99.222
105.41	109.6	107.68	106.14	106.08	105.09	109.71	108.43	104.97	107.51	106.99	108.02	104.2	106.61	104.83	103.53	106.87	105.85	109.17	107.36	106.52	108.39	107.57	105.82	105.8	106.87	105	105.29	108.15	105.94	106.15	104.27	103.38	107.53	105.69	107.61	103.23	107.98	104.6	106.98	107.52	105.72	106.72	103.19	106.49	104.25	103.84	106.33	107	105.88
103.17	106.94	107.13	106.63	106.66	106.75	110.35	107.69	106.71	105.26	105.54	105.61	105.31	110.88	107.79	108.01	106.08	105.13	106.42	103.69	106.96	107.32	104	108.07	106.71	107.38	108.06	106.76	106.42	105.06	106.32	103.85	107.54	105.8	104.25	106.74	106.37	106.41	106.74	106.66	103.93	107.7	108.96	105.86	106.91	109.25	106.32	108.21	106.04	106.95
97.469	96.723	100.01	100.78	102.51	97.528	100.16	97.105	98.739	97.739	100.11	95.381	97.129	95.277	95.876	101.51	96.605	97.569	97.184	98.248	96.538	97.487	100.69	99.833	95.716	99.1	100.47	97.981	96.985	96.21	96.827	99.931	97.943	98.739	92.967	98.773	95.775	98.362	97.275	97.014	97.368	99.54	100.76	100.6	100.96	98.199	99.018	98.702	96.671	101.2
104.3	102.08	106.55	102.8	106.05	103.33	104.54	106.08	104.66	105.03	104.72	106.6	105.27	106.54	107.55	108.48	105.39	104.67	107.19	104.6	105.35	109.95	104.36	104.47	104.19	103.95	103.23	106.73	104.3	103.92	101.82	104.14	104.98	107.63	105.42	105.71	102.16	106.71	103.29	106.77	108.23	103.53	105.09	107.06	107.42	104.27	106.74	105.24	103.83	101.94
108.91	110.7	107.66	112.34	111.55	111.7	111.55	110.77	111.74	113.53	111.19	110.49	111.58	111.36	109.92	108.94	109.79	108.14	114.66	110.83	112.65	108.36	108.71	110.44	110.06	109.5	113.6	110.62	111.11	110.16	110.95	108.81	111.1	109.72	112.17	111.58	109.2	113.42	113.11	111.85	111.18	110.74	110.07	109.52	111.03	110.71	110.14	112.68	111.7	107.37
107.21	106.98	106.41	107.22	105.75	108.18	105.42	107.18	109.63	104.35	104.3	106.8	106.98	105.02	104.83	107.59	106.77	105.66	108.65	102.47	106.31	107.38	111.09	107.56	106.11	105.8	110.88	107.33	106.83	109	106.91	103.47	104.08	108.39	109.12	104.94	108.4	105.11	105.17	106.83	103.72	108.8	106.43	107.61	103.71	106.83	105.35	105.89	107.87	106.31
108.46	109.63	107.28	108.65	108.78	106.72	106.24	102.4	110.13	107.64	105.68	104.5	112.28	107.98	107.7	108.77	108.11	111.28	105.08	107.42	104.64	110.05	111.01	106.79	108.06	107.04	108.34	107.09	108.1	106.8	109.98	106.49	108.61	110.61	108.67	108.46	105.99	105.87	107.09	106.7	111.89	108.88	109.23	107.33	103.87	105.61	108.29	105.92	107.15	109.76
99.358	98.859	99.307	96.674	98.773	99.255	96.809	99.173	95.579	99.105	97.898	97.333	96.091	98.744	94.49	98.171	97.211	97.82	100.86	98.809	98.902	96.444	97.386	98.543	101.62	98.188	95.451	96.317	94.785	94.275	98.851	98.407	98.714	99.388	97.074	99.097	96.516	97.963	98.341	98.914	96.228	99.777	98.475	96.189	98.065	98.009	97.517	99.402	96.578	99.256
109.43	107.02	109.83	107.25	109.56	109.89	109.08	109.54	109.76	110.2	107.79	107.61	108.25	104.58	104.06	108.32	108.88	106.82	106.8	110.31	109.14	106.64	107.72	110.23	108.81	109.08	108.5	109.1	106.31	109.61	106.85	108.95	106.24	106.03	104.84	107.6	107.03	109.06	108.25	109.53	107.07	105.58	107.55	109.22	109.52	106.06	108.36	108.19	110.5	103.57
108.09	105.89	107.76	108.28	103.9	106.83	105.41	105.33	104.26	108.74	104.79	104.97	104.64	103.78	108.02	104.05	108.08	106.45	105.23	103.3	106.96	106.29	104.3	103.8	105.41	105.47	102.68	106.66	108.69	103.08	107.27	100.86	105.85	105.32	105.75	105.48	106.27	105.16	104.49	105.46	105.23	105.36	106.63	102.75	105	106.15	107	103.44	108.8	106.97
110.24	105.68	103.85	105.34	101.79	107.58	106.31	104.02	104.17	106.72	107.19	105.26	107.64	106.94	106.23	103.93	109.09	105.5	105.09	106.94	101.99	103.87	106.95	106.35	106.76	104.98	105.55	107.01	104.04	103.64	106.54	103.57	105.26	107.28	105.3	102.77	103.23	102.74	105.14	105.16	102.89	105.23	107.05	106.11	104.63	106.85	103.38	105.51	104.94	103.49
106.75	107.28	102.99	106.57	106.84	107.46	106.58	105.36	106.21	108.4	105.1	102.84	106.7	105.27	105.39	106.01	105.34	105.26	103.42	104.75	110.03	108.97	105.57	105.17	107.56	104.73	105.98	107.87	106.9	103.83	106.49	106.29	105.1	106.49	105.98	105.56	105.83	105.62	103.03	103.94	106.11	105.94	108.8	101.71	106.42	106.85	103.51	109.25	106.56	108.16
109.97	113.64	110	106.32	109.03	110.55	109.95	106.35	109.29	107.25	107.75	104.95	109.62	103.94	109.18	107.82	108.39	109.88	102.94	110.52	109.23	107.24	105.54	105.89	104.76	108.96	107.79	107.86	106.88	109.32	108.59	107.21	109.7	108.41	107.43	109.76	107.67	107	109.1	107.58	107.05	110.09	106.42	108.75	110.08	109.24	105.1	109.45	109.02	110.5
102.2	103.58	106.71	104.77	108.13	106.08	104.53	105.22	106.21	106.85	105.32	107.8	104.48	104.99	105.31	105.23	102.68	104.95	105.6	105.76	106.19	108.39	103.95	108.31	106.9	109.83	106.35	103.71	104.34	105.85	104.92	105.97	105.48	106.09	107.58	107.88	106.75	106.52	106.38	107.4	107.07	106.15	105.54	107.94	106.57	100.41	104.17	103.71	107.33	103.27
105.05	103.27	105.79	104.27	105.21	105.71	103.77	104.44	108.48	106.79	106.08	102.88	108.77	108.43	107.39	106.69	105.49	104.74	106.16	105.26	107.09	103.5	107.09	106.23	101.55	105.34	105.16	108.45	104.7	110.75	103.31	104.23	103.02	105.46	104.88	103.74	108.24	107.87	105.53	106.33	105.04	107.9	105.16	107.35	103.84	105.93	106.65	106.66	105.7	105.52
100.89	99.458	101.08	101.03	99.682	98.209	98.372	102.75	100.83	102.96	100.29	98.121	101.77	102.63	102.4	98.892	100.42	101.42	101.02	101.18	100.03	99.964	100.87	100.57	100.41	101.5	101.84	101.82	101.21	106.36	99.356	102.61	99.381	98.598	103.05	99.827	102.34	103.14	102.07	103.82	99.019	98.722	99.673	99.681	100.72	100.51	101.33	102.76	99.371	101.56
102.45	104.43	104.36	104.27	105.53	107.44	106.45	106.65	106.17	108.05	106.1	104.81	103.18	106.01	104.79	106.76	104.94	105.45	105.62	103.97	106.91	107.37	106.42	106.86	105.24	106.16	106.42	103.87	105.81	107.57	104.43	103.2	103.59	104.16	104.43	105.84	108.88	105.24	104.6	107.68	105.91	102.09	107.22	104.43	106.23	104.25	104.66	105.03	105.84	104.32
107.91	109.24	108.5	106.28	106.64	109.56	108.45	104.12	108.46	108.11	109.44	107.44	110.08	106.85	106.67	109.64	109.87	109.25	105.69	106.87	106.78	107.59	105.8	108.82	107.58	106.9	104.91	103.92	105.52	108.93	108.71	106.32	106.89	110.18	107.21	106.87	110.72	108.99	107.84	108.54	107.85	107.27	106.95	110.15	108.24	107.33	109.73	106.51	108.1	105.05
105.5	106.27	106.21	103.27	107.82	108.01	106.16	103.04	106.17	106.83	106.12	110.02	107.16	103.56	109.89	105.12	105.04	106.73	105.66	106.37	106.45	102.67	105.39	101.79	106.96	107.13	107.66	105.04	104.22	103.18	105.99	107.51	106.86	104.08	107.59	103.1	101.3	106.84	103.83	102.33	105.87	104.53	102.91	108.45	104.54	103.67	104.69	103.06	101.24	105.41
104.56	106.09	105.79	107	107.23	103.22	106.98	106.31	105.66	104.12	108.69	106.62	104.72	106.09	102.13	103.99	107.34	103.79	106.04	104.38	102.35	100.82	106.84	106.62	105.53	104.31	106.86	104.53	106.98	106.81	103.3	106.89	104.43	104.33	103.8	105.57	106.85	106.99	104.34	105.85	103.53	103.39	104.64	107.28	106.99	107.68	109.97	104.53	107.23	104.64
108.88	106.96	102.78	106.34	106.48	106.31	104.84	108.19	105.99	107.9	110.02	107.04	104.9	107.3	107.39	103.37	104.94	107.67	109.4	107.21	105.92	109.95	106.18	104.04	107.61	108.26	106.14	107.83	104.23	105.82	106.25	107	102	107.37	106.98	104.01	107.59	105.83	104.99	103.59	106.43	110.36	107.32	107.36	108.47	103.3	106.94	106.89	105.03	108.95
107.15	103.72	108.71	103.75	103.74	106.65	106.72	103.39	107.52	105.68	107.52	105.8	103.84	105.51	107.23	106.2	106.12	107.35	106.92	105.9	107.11	106.56	107.47	107.77	105.66	105.88	106.59	105.98	104.64	107.73	106.56	106.3	103.04	105.48	104.64	107.52	106.09	103.56	108.1	105.5	104.84	104.71	102.28	104.95	105.34	105.85	106.16	104.73	107.05	108.24
106.97	103.6	104.72	104.71	107.08	108.68	105.78	106.83	104.96	107.9	108.43	105.53	105.64	108.47	105.19	107.43	105.78	105.09	108.61	106.6	103.84	100.8	106.45	105.74	107.43	106	106.25	105.25	106.56	106.87	105.54	108.89	105.67	108.64	106.32	104.35	106.2	109.23	106.15	107.45	103.19	108.37	103.41	104.81	107.74	107.21	103.04	109.14	107.1	110.95
106.45	107.88	109.05	106.65	105.97	109.12	107.95	105.27	108.16	112.62	109.48	109.08	106.24	108.26	107.62	108.44	107.88	109.51	108.94	108.53	105.92	107.69	103.54	105.29	108.94	109.06	107.06	110.39	107.39	107.07	106.34	110.62	107.11	106.86	105.91	108.98	108.72	107.75	108.18	108.28	109.47	106.72	106.58	108.72	106.55	105.04	108.08	108.97	107.07	112.24
106.37	108.48	107.34	110.01	112.39	106.98	110.12	109.45	106.63	106.92	105.1	109.39	106.19	108.04	108.45	104.68	110.31	110.7	107.71	108.65	108.82	110.05	108.38	108.01	109.87	110.95	105.89	108.15	106.19	106.98	104.77	110.63	107.84	106.4	109.45	109.02	108.17	106.4	106.01	107.15	105.04	108.24	108.55	107.01	107.55	105.88	111.67	107.44	108.78	106.19
112.62	111.3	111.64	109.31	111.58	108.89	112.24	109.65	109.74	112.48	108.89	110.39	109.62	110.53	110.19	107.34	109.55	110.42	111.72	109.09	109.61	112.65	113.59	107.78	107.25	108.02	108.64	113.78	109.97	111.13	110.25	111.89	109.77	109.59	110.51	112.17	109.69	109.88	109.84	109.16	108.13	112.15	110.28	111.99	108.9	109.91	109.17	108.45	111.35	113.06
107.67	107.56	109.42	109.38	109.06	108.3	109.99	106.43	107	106.12	107.84	109.1	110.1	107.16	107.38	107.72	108.4	111.01	106.51	105.3	110.19	108.45	111.15	108.93	110.45	105.66	107.05	110	107.87	108.58	110.38	109.45	107.23	108.65	108.97	112.06	106.18	108.99	108.86	107.16	104.41	109.01	107.11	106.9	106.24	109.13	108.54	109.38	105.38	108.85
104.48	107.92	109.45	106.12	105.79	109.37	104.26	104.29	106.74	106.26	103.02	105.67	108.45	107.19	105.13	106.18	103.29	102.45	104.48	105.23	111.15	104.92	106.18	106.44	104.72	106.78	102.34	104.23	107.47	106.21	104.7	109.35	108.15	109.11	106.03	103.48	104.03	103.86	103.71	103.96	109.2	105.9	106.86	104.82	102.95	103.7	105.92	108.59	103.4	106.2
105.12	108.14	103.02	105.23	108.64	103.64	107.7	105.99	106.29	104.79	107.78	109.48	106.2	106.4	107.65	109.43	108.92	101.51	108.79	108.22	107.23	102.08	103.8	108.78	104.75	106.62	104.02	104.09	110.67	104.61	106.8	105.7	105.08	105.3	103.97	105.75	104.17	105.68	105.19	103.98	105.5	105.74	105.26	105.46	104.3	103.3	104.97	104.64	104.24	105.74
108.38	110.26	106.01	109.67	108.94	107	107.16	110.11	110.83	106.67	108.16	111.13	109.91	104.45	108.08	106.78	108.5	110.23	109.75	108.13	111.52	108.13	108.01	111.49	107.64	112.42	106.54	105.67	106.87	109.25	106.89	110.83	109.43	108.92	107.18	107.43	110.96	108.17	110.17	107.38	108.73	112.31	103.21	108.04	111.1	109.3	108.41	105.17	110.68	110.56
109.05	110.98	113.47	111.22	111.16	109.78	111.81	108.76	110.22	108.54	113.31	110.47	107.48	113.15	108.6	109.63	109.11	109	108.37	108.4	112.24	108.02	111.8	109.82	111.88	110.04	111.04	111.52	110.49	109.05	111.01	108.41	111.46	106.09	106.41	111.74	108.38	108.05	112.03	112.87	111.56	109.16	111.88	109.67	109.6	110.65	109.29	109.12	109.9	110.07
110.07	107.22	108	105.98	107.98	108.23	107.56	104.78	112.35	104.96	108.26	106.08	107.93	110.7	111.87	108.89	112.64	110.89	110.55	106.47	109.61	107.54	105.2	109.85	110.33	108.23	110.58	108.04	108.77	109.2	110.27	108.87	108.3	107.84	110.47	110.65	109.87	109.93	105.52	107.3	110.99	107.66	109.96	108.06	109.68	107.8	106.95	105.25	107.48	112.33
101.67	96.229	101.65	102.48	100.78	99.58	102.11	101.3	100.02	101.56	99.944	99.313	98.06	100.63	99.293	99.396	101.47	100.51	99.692	99.083	96.63	101.17	100.5	100.97	99.35	100.32	100.94	100.72	101.67	101.1	98.276	97.72	98.319	99.475	99.108	99.273	100.14	99.787	98.483	98.018	99.723	99.573	99.995	98.272	99.522	101.97	97.491	99.763	99.945	100.35
106.27	103.83	104.57	107.15	105.31	104.87	108.81	104.46	104.83	107.91	106.91	105.82	102.77	104.68	105.42	106.23	102.95	102.92	106.12	109.82	106.07	104.31	103.87	106.02	104.49	105.02	108.37	105.22	105.79	104.92	103.1	105.01	108.51	106.19	105.65	104.31	105.73	105.69	106.67	105.87	104.19	107.45	107.17	105.72	105.33	106.61	105.34	101.75	106.12	104.68
110.85	113.02	110.33	109.39	110.25	112.03	110.95	107.63	108.77	113.49	109.11	110.97	109.99	110.89	109.05	110.77	111.7	111.59	109.62	111.34	111.38	110.83	109.03	111.3	111.83	111.96	107.38	111.6	107.46	112.93	108.18	114.54	107.83	109.5	111.16	112.25	112.53	109.21	109.33	111.48	112.05	108.54	110.81	110.38	109.48	112.37	109.64	108.43	109.56	109.97
110.28	109.83	108.06	110.21	106.03	111.99	105.76	105.45	108.03	107.33	105.83	105.93	104.07	106.33	108.14	109.57	109.23	109.08	106.72	109.1	105.79	108.87	106.89	108.74	107.93	105.58	111.58	109.54	107.13	106.87	108.64	108.62	110.84	108.83	108.5	106.13	107.17	106.73	105.88	106.52	109.44	104.19	108.26	108.32	109.74	108.23	108.05	108.11	110.18	109.61
100.13	103.37	99.372	99.334	102.94	101.63	98.907	99.861	102.11	100.14	101.87	99.612	103.63	97.433	98.45	101.65	100.01	101.5	102.11	98.617	98.392	103.47	100.22	102.24	102.19	100.8	101.29	100.21	100.2	100.14	95.425	97.224	97.524	100.81	101.74	100.33	101.29	97.315	102.41	99.408	101.96	102.06	99.452	99.464	97.88	99.596	102.49	104.63	101.76	102.18
99.551	101.04	96.167	97.174	99.773	97.664	96.044	98.097	102	98.383	103.15	99.884	99.283	96.314	100.66	99.312	100.18	100.27	97.946	99.484	97.594	99.496	103.08	96.657	98.609	97.421	99.855	95.879	98.04	101.36	96.374	100.81	98.724	100.33	97.859	98.161	98.659	97.858	100.6	99.377	96.868	99.685	100.2	98.575	102.24	101.81	97.709	102.14	98.351	97.592
108.31	106.42	108.15	107.55	105.8	104.59	106.25	107.96	109.08	107.01	106.51	107.41	107.62	108.11	106.39	106.53	105.42	108.55	108.19	109.07	108.43	107.12	108.83	108.4	108.68	106.47	108.78	108.15	105.19	107.26	109.47	105.65	109.96	108.17	110.61	107.09	110.54	107.23	107.22	107.18	108.9	108.61	111.42	105.54	109.33	107.08	109.82	108.17	104.97	106.41
99.552	99.038	97.041	98.457	101.6	97.296	97.965	96.621	98.926	100.17	98.982	98.219	99.513	93.555	97.949	98.897	98.107	96.516	97.069	98.595	96.153	100.58	96.392	96.844	98.882	99.837	97.3	96.693	97.758	98.98	98.261	97.581	97.91	99.389	99.358	99.092	100.95	92.945	97.602	95.749	97.547	96.662	98.688	98.533	99.727	100.04	94.594	97.884	98.134	95.62
109.02	106.71	108.28	109.29	110.23	109.88	108.2	105.78	105.74	109.23	105.31	105.31	105.69	109.45	105.75	103.75	105.53	106.45	108.3	109.66	108.22	107.54	106.45	107.92	107.97	107.99	106.56	106.78	107.44	105.15	104.9	109.13	105.22	106.6	107.09	105.99	108.14	109.1	105.19	106.03	106.33	106.31	102.54	109.43	105.94	108.14	107.32	104.43	106.28	109.75
105.53	102.78	103.23	106.52	105.25	103.32	107.27	104.97	105.76	104.8	105.73	102.98	103.24	104.95	104.76	103.36	105	105.62	107.62	110	104.44	106.47	101.42	106.08	107.89	102.98	106.07	103.37	105.9	104.66	104.66	102.25	106.45	104.93	107.77	104.04	105.78	104.98	103.41	103.62	103.76	108.03	105.89	108.8	103.89	104.88	104.63	107.8	106.65	104.7
100.31	97.947	99.256	98.111	97.681	98.363	101.52	101.48	98.641	97.07	101.52	98.361	97.718	98.3	102.82	100.57	100.02	98.789	100.65	98.781	99.458	98.177	97.531	100.79	97.632	99.971	101.09	99.905	102.03	100.06	93.906	98.386	100.87	98.359	97.992	95.15	99.758	99.634	97.046	96.226	102.55	97.92	97.084	100.7	98.178	98.811	97.558	98.696	101.23	100.87
107.86	107.44	110.3	107.46	107.31	108.11	108.93	109.75	107.72	108.18	109.86	106.97	108.63	107.29	108.75	108.56	108.97	109.45	109.88	107.71	110.11	106.66	107.12	108.65	109.31	107.6	111.24	107.58	112.52	106.74	110.88	110.22	107.95	107.68	108.59	108.51	110.85	109.72	107.69	108.47	109.09	104.45	112.62	109.36	108.91	107.26	104.19	107.6	108.27	109.78
108.87	108.79	108.91	108.7	109.2	108.26	107.58	109.93	112.53	110.36	107.76	107.97	108.89	108.91	106.9	108.21	108.9	109.66	108.42	106.14	106.24	111.75	108.22	106.11	108.19	107.16	108.45	107.32	105	111.62	110.93	107.49	109.59	105.79	108.23	105.9	109.05	110.42	107.68	105.18	107.25	106.97	111.06	108.52	110.22	109.49	110.15	110.02	105.2	106.67
96.634	98.871	98.377	97.872	99.15	98.571	100.33	101.29	96.544	97.59	100.42	97.767	97.048	96.834	98.589	97.302	100.03	99.234	96.813	96.709	99.713	97.64	100.63	96.634	97.684	96.082	93.907	97.339	97.917	99.915	99.511	100.09	98.338	98.402	95.76	97.285	97.352	96.255	95.096	100.86	100.55	97.013	99.827	96.941	98.05	95.628	94.888	97.374	99.604	98.284
109.16	105.37	104.91	104.03	106.95	108.68	103.99	108.62	106.06	108.43	106.29	106.2	103.91	106.2	105.55	102.54	105.15	102.55	103.64	106.32	101.78	106.71	103.85	107.67	105.37	106.52	105.18	106.58	106.71	103.7	102.31	101.66	106.36	106.97	105.89	108.4	103.77	105.58	107.02	106.23	106.6	106.42	103.98	105.73	106.2	103.47	107.08	104.35	101.24	106.13
98.551	99.7	99.452	99.785	102.41	97.23	94.948	94.516	98.248	101.03	98.377	96.156	100.16	97.575	99.355	101.07	98.039	95.621	97.188	97.902	98.146	95.879	100.99	101.03	101.42	98.225	98.457	99.655	100.44	98.756	98.812	98.174	96.218	94.581	96.379	98.596	97.045	97.294	96.789	98.576	97.943	100.75	98.681	97.083	100.48	96.203	97.292	100.42	98.722	98.957
106.46	106.1	105.65	107.9	105.35	107.24	102.34	104.95	104.8	105.02	105.2	104.99	107.06	106.68	109.29	103.37	101.62	106.92	106.08	102.83	108.88	107.98	105.6	103.64	106.04	104.77	106.99	101.8	106.82	105.97	106.28	108.09	101.22	105.22	106.32	103.9	107.67	103.82	105.98	107.51	107.27	104.99	103.9	105.32	105.07	105.92	104.27	103.22	107.21	108.37
101.75	99.026	94.687	97.474	100.17	99.2	99.002	97.632	99.941	98.27	95.63	97.863	97.976	98.509	99.69	98.534	97.698	99.324	99.283	97.58	101.04	97.718	98.891	98.352	96.41	94.433	99.151	96.885	99.578	100.66	97.943	96.925	99.219	98.85	98.653	98.653	95.225	98.464	99.271	98.019	94.292	94.759	95.249	100.8	99.398	99.403	96.764	99.592	99.383	96.117
105.87	104.24	106.43	108.61	104.8	105.93	105.08	107.29	104.8	106.61	107.09	106.63	102.01	106.03	107.85	106.84	107.33	103.66	108.62	105.05	106.85	102.16	104.29	104.47	107.5	105.99	108.31	103.76	107.6	109.48	104.41	108.14	104.72	107.95	107.13	106.64	104.26	108.92	105.71	105.8	106.76	104.62	102.74	105.31	105.28	103.64	105.49	103.77	107.03	106.56
105.81	103.71	109.44	109.68	107.42	105.44	105.05	103.76	103.91	105.26	108.29	110.65	109.26	106.49	106.96	106.22	106.24	109.84	104.12	104.61	106.26	106.06	107.76	107.19	104.79	105.56	106.06	104.67	105.6	104.36	105.18	106.42	107.2	105.05	108.43	109.4	104.06	104.43	106.04	105.36	107.01	105.43	106.6	107.45	106.44	105.16	106.19	107.01	107.36	107.78
105.75	102.29	100.66	109.78	108.26	105.98	107.19	107.45	103.55	108.56	106.54	105.11	104.74	107.89	105.2	108	104.98	106.25	108.72	108	104.43	106.76	105.34	107.31	109.9	105.39	106.36	103.41	102.94	104.05	104.47	109.54	108.61	105.79	106.05	107.46	108.25	108.04	104.87	109.71	107.88	104.39	105.3	103.98	104.54	103.08	105.17	102.78	104.25	105.96
104.33	103.06	108.21	106.69	100.83	103.16	102.89	105.21	107.03	106.63	105.74	106.78	107.73	102.91	105.13	104.72	101.3	105.3	104.04	103.06	105.28	105.59	105.43	104.03	105.72	106.98	106.89	106.51	102.43	102.1	105.52	104.89	104.26	102.3	105.57	108.42	106.66	107.1	104.47	105.33	107.24	106.64	105.88	103.42	101.74	105.45	105.53	105.66	106.7	103.36
102.96	108.4	107.15	105.64	104.41	103.99	104.48	107.17	102.52	104.09	104.3	104.77	102.99	105.91	103.77	105.74	107.53	101.72	105.53	107.24	107.35	105.47	103.5	103.6	104.17	103.98	105.23	105.78	108.65	103.58	103.9	107.15	104.44	104.17	105.83	103.69	105.17	105.83	109.92	104.38	106.37	106.54	107.32	106.5	105.73	107.43	103.44	106.7	106.2	106.11
109.55	112.03	108.33	109.19	110.44	111.79	109.71	106.53	109.06	110.51	109.82	107.34	108.19	111.64	109.06	109.68	108.55	111.42	109.38	112.46	112.72	111.17	109.04	111.03	111.76	112.32	109.73	110.87	106.52	110.53	107.93	109.88	110.43	111.61	112.53	110.31	108.03	111.22	107.23	108.59	111.13	111.1	108.62	112.35	109.6	110.34	109.98	113.1	116.33	111.17
107.28	104.61	106.79	105.63	106.48	102.87	106.41	105.81	101.25	106.13	105.09	103.93	106.36	105.2	108.73	104.28	109.04	109.27	102.88	105.05	109.3	107.9	106.41	109.19	106.41	105.23	105.15	103.54	106.66	107.62	103.48	102.64	104.06	103.63	107.94	103.52	106.26	106.08	107.31	105.96	105.55	105.85	106.42	106.07	104.56	105.14	106.75	105.37	106.14	107.03
110.64	108.89	109.37	107.47	104.38	109.17	108.42	106.35	106.66	108.34	110.25	108.5	105.63	107.54	109.94	104.62	106.64	107.85	106.57	108.45	109.15	105.14	110.61	106.48	109.75	111.56	106.18	111.23	108.56	109.5	105.52	108.57	109.23	104.78	106.91	106.96	107.01	108.66	107.27	107.05	110.68	107.01	107.48	105.95	107.43	108.78	106.24	106.06	108.29	109.49
106.03	105.87	103.33	104.83	105.11	105.1	108.35	108.06	106.77	103.11	109.26	107.39	105.84	104.27	105.03	108.1	106.33	103.23	105.13	106.2	103.26	107.33	106.05	106.64	102.81	108.2	101.16	108.04	106.03	106.96	106.33	106.08	106.5	105.22	106.75	103.56	105.8	106.52	107.81	103.36	106.8	102.97	107.82	105.84	106.08	108.79	106.31	107.81	104.88	106.68
98.364	99.389	101.48	100.23	106.31	100.83	98.1	101.84	103.35	99.188	103.39	101.17	99.948	101.48	97.187	96.905	101.26	99.387	99.487	100.57	100.2	100.64	99.203	99.643	99.221	101.67	101.87	101.17	98.273	102.23	101.49	101.67	98.786	100.88	98.236	101.58	103.28	100.02	98.132	99.295	105.86	99.334	103.07	100.25	102.54	99.384	100.99	102.18	102.76	104.32
108.27	110.16	106.93	106.15	108.63	107.81	108.76	107.17	104.35	104.79	108.73	104.44	107.76	105.56	105.39	104.41	107.83	106.8	107.74	105.48	106.4	106.15	108.62	104.36	109.02	113.78	108.35	109.74	107.71	106.32	105.66	106.31	108.62	108.1	108.88	107.45	108.96	109.37	107.92	109.87	111.28	104.63	109.27	110.53	107.46	109.19	112.77	106.54	109.75	108.69
108.76	106.06	105.8	104.23	107.61	105.48	103.12	106.42	106.13	107.37	108.75	108.97	104.14	105.44	105.31	105.31	103.87	107.51	106.03	104.38	103.88	108.08	107.39	107.63	105.94	105.27	105.14	105.16	102.86	105.13	105.63	106.7	103.78	107.17	103.15	106.72	109.83	105.17	102.86	105.21	106.9	104.58	107.22	107.38	106.01	110.64	104.25	107.87	104.65	106.09
105.49	107.86	103.26	108.79	107.12	108.06	105.44	109.19	105.14	104.65	106.9	109.12	106.32	108	105.6	105.79	105.4	106.31	106.96	107.71	106.96	108.2	108.58	107.04	106.7	104.48	105.15	106.61	107.77	109.63	104.8	107.42	110.26	106.79	107.49	105.61	106.08	106.04	105.74	102.79	107.12	104.34	105.75	104.36	108.66	105.45	106.6	104.87	105.85	105.04
106.5	105.2	104.15	108.33	106.23	107.13	104.87	105.65	102.11	104.38	105.32	106.26	103.36	103.2	107.83	107.33	106.3	104.13	107.68	106.02	108.5	106.12	103.67	104.57	106.74	102.51	107.03	106.56	107.45	104.01	104.47	102.32	105.37	104.59	104.85	106.18	105.72	107.26	107.34	107.19	106.03	103.8	104.71	107.59	105.61	105.11	102.62	104.92	105.97	104.96
108.69	107.3	110.86	105.03	108.46	103.56	106.13	106.9	105.62	106.86	106.69	107.47	106.76	105.23	105.53	105.98	103.59	106.71	108.29	105.73	107.74	104.26	107.01	106.13	109.48	105.61	104.85	106.84	108.17	107.19	102.45	106.99	105.19	107.42	108.79	105.59	108.13	105.62	103.27	102.29	107.47	108.02	105.23	106.57	106.3	105.64	105.66	106.13	104.86	103.78
98.012	100.28	99.405	98.967	95.442	100.13	99.895	96.319	96.254	96.842	98.616	97.523	97.857	96.332	96.564	94.778	99.078	96.947	98.634	97.136	98.385	96.693	95.761	96.651	94.002	97.171	97.096	98.157	97.429	99.12	97.792	97.647	97.783	97.224	96.559	99.961	100.67	96.627	99.334	98.498	98.602	96.718	99.056	99.852	97.607	96.209	96.22	97.648	100.01	98.282
105.36	107.25	108.96	105.25	105.03	107.76	105.43	104.84	107.57	106.17	109.83	106.34	107.41	106.94	104.17	107.64	107.39	108.19	108.18	104.84	104.92	106.9	105.59	106.55	107.59	107.56	107.35	106.47	106.05	106.22	103.46	105.89	106.5	108.92	104.72	105.63	108.32	103.2	105.35	105.97	108.25	105.75	105.32	106.01	105.77	106.26	105.89	106.05	103.92	108.53
94.941	98.214	97.203	97.447	96.448	96.716	96.833	97.336	96.559	99.344	98.416	99.943	98.911	97.201	96.264	101.34	98.166	99.59	96.651	99.838	95.052	97.777	96.272	99	98.599	97.628	100.17	99.587	97.099	98.009	98.314	99.324	94.949	97.244	98.237	96.299	95.986	96.201	96.771	96.136	98.53	97.861	99.689	97.413	95.21	97.546	95.131	97.793	98.388	98.826
110.43	102.46	106.98	103.62	106.44	105.88	106.11	107.46	106.77	106.41	107.88	107.43	107.82	105.43	108.5	109.74	107.63	106.59	107.04	107.52	105.14	109.06	105.55	109.87	104.99	108.64	106.75	108.65	105.23	105.53	105.16	106.8	108.17	105.21	110.45	105.41	106.27	105.63	105.56	103.63	106.96	107.39	106.99	107.29	104.69	107.01	107.6	103.57	106.12	109.58
104.78	107.12	104.8	110.55	109.69	106.03	102.89	105.7	106.23	105.34	105.76	101.69	103.1	104.42	106.72	103	104.29	105.63	106.65	103.45	105.39	104.53	104.37	106.37	106.5	107.87	107.46	105.62	103.24	105.86	104.46	105.07	108.26	108.27	108	105.3	107.21	102.94	108.56	108.54	108.1	105.91	109.48	105.4	103.67	106.74	103.8	104.83	105.58	108.07
97.477	100.88	99.922	101.31	98.594	100.45	99.282	96.713	99.888	99.194	102.71	98.888	98.31	99.979	97.066	98.832	100.59	99.783	98.476	97.084	98.583	99.826	101.53	99.014	99.993	99.268	98.368	99.73	96.94	100.82	96.431	99.168	100.48	100.66	98.598	100.88	96.95	99.257	97.127	98.362	96.215	99.969	97.24	103.15	99.664	101.35	100.6	97.675	100.29	100.43
99.748	99.716	99.963	102	100.28	101.43	102.85	100.92	100.37	102.17	99.839	101.14	102.91	99.489	101.21	99.194	98.936	99.541	99.644	102.01	102.7	100.33	101.58	100.79	99.39	99.704	100.33	100.1	102.68	104.01	99.868	102.49	98.455	99.953	101.31	98.994	99.761	100.42	99.439	101.28	99.559	97.687	100.77	99.164	99.177	97.092	100.2	100.18	103.13	101.21
110.23	107.9	110.69	107.23	111.07	107.54	108.28	108.18	105.07	111.6	107.89	106.14	108.33	107.02	107.9	107.43	107.49	107.11	109.99	106.93	107.78	109.62	108.45	109.7	108.12	109.06	110.54	107.62	105.86	107.88	106.73	109.03	109.51	108.57	105.24	108.83	107.99	105.47	107.59	109.95	107.32	112.02	110.08	106.78	107.65	106.18	106.7	108.46	106.05	108.19
105.91	106.17	103.62	106.94	103.74	106.6	108.02	104.02	109.73	106.07	103.32	103.51	103.29	106.83	105.05	103.13	107.26	107.84	106.83	106.29	105.93	106.64	107.54	104.39	107.31	107.4	103.64	105.33	101.09	101.6	102.05	105.77	103.1	106.18	105.14	108.83	105.9	108.76	105.29	107.84	104.61	108.65	106.16	105.17	106.66	107.9	106.54	109.39	107.02	105.85
106.09	107.64	110.97	106.13	104.63	110.63	109.2	105.16	105.29	107.92	106.61	105.87	110.12	106.46	108.41	104.99	109.55	107.15	106.77	106.71	107.77	105.24	107.61	104.5	109.9	105.53	106.9	106.78	109.52	105.76	107.13	111.37	108.57	108.84	108.18	111.25	103.8	106.34	106.84	107.86	108	106.01	106.48	107.06	108.44	106.84	106.21	107.43	108.63	108.85
107.49	109.16	108.26	108.83	109.92	106.73	107.01	108.59	107.56	106.94	110.69	109.07	111.64	111.72	107.7	108.2	107.93	106.07	112.27	108.44	109.86	108.98	106.59	108.71	106.82	106.29	105.93	105.36	108.9	108.41	109.61	109.07	106.06	107.17	109.58	107.84	110.84	110.93	110.59	105.97	108.62	108.9	108.79	105.25	109.17	110.26	110.78	109.62	109.01	108.83
103.87	104.75	100.02	103.85	99.056	103.51	100.87	98.837	100.45	99.16	99.971	101.02	102.13	97.197	98.284	100.01	100.03	101.42	101.37	101.81	101.42	97.129	99.28	101	100.92	101.93	100.3	103.68	99.707	102.55	102.48	104.34	102.73	99.061	98.265	98.331	101.07	102.67	102.32	100.55	97.898	100.21	101.9	100.17	102	100.88	104.31	101.12	99.39	99.409
105.86	103.93	107.93	108.22	105.45	108.43	104.91	105.14	105.91	107.89	103.15	106.45	105.86	108.44	105.11	107.59	104.18	105.89	108.08	105.77	107.02	107.93	108.02	107.33	104.78	108.48	104.75	107.28	108.64	106.31	106.36	109.21	105.81	104.69	107.77	109.19	105.74	105.38	107.11	105.84	107.09	108.4	106.18	105.83	105.72	106.6	104.11	104.85	104.8	106.67
106.03	109.31	110.6	107.67	105.72	106.43	106.8	105.88	107.7	105.45	109.43	110.68	109.55	107	105.64	106.51	110.21	106.69	107.71	108.88	108.36	107.97	106.06	107.93	103.54	108.36	107.02	108.19	109.44	107.76	105.48	108.4	108.89	106.74	104.66	108.47	108.64	107.08	107.14	107.86	109.32	111.38	107.18	109.09	106.01	109.34	107.65	105.53	109.95	109.43
107.82	107.13	105.02	106.55	110.48	108.41	104.29	106.39	106.65	107.65	105.57	105.34	106.87	105.65	105.22	103.48	107.8	105.02	105.3	107.27	109.37	106.98	105.52	107.07	107.65	107	108.05	105.24	109.07	101.73	107.03	106.6	109.31	106.44	105.56	104.64	109.85	103.14	105.16	104.95	105.92	106.07	107.53	103.24	106.27	106.36	105.62	107.88	105.06	105.11
101.86	99.658	96.124	99.005	99.404	97.255	97.675	98.15	100.56	101.12	99.671	98.691	99.367	99.106	102.33	98.25	97.535	99.634	96.621	99.951	100.92	100.65	101.05	98.486	99.987	97.257	96.243	100.16	98.733	100.66	99.878	98.786	98.641	100.21	96.321	98.559	97.459	97.782	98.188	98.359	99.653	98.391	96.55	100.66	97.543	99.288	98.473	98.939	96.127	98.543
109.1	102.59	107.62	107.96	107.88	106.18	108.92	108.79	106.3	108.39	106.96	107.6	109.59	106.33	108	106.39	104.46	110.13	106.59	107.39	108.81	109.37	105.73	110.32	108.59	108.12	106.89	106.31	108.65	109.14	103.81	110.67	106.58	106.66	107.76	107.64	104.42	107.86	108.13	110.71	110.32	107.99	108.21	107.58	106.79	109.84	105.42	107.62	109.02	107.57
104.81	106.3	107.01	105.4	104.05	105.34	106.37	107.87	105.91	105.94	106.07	103.35	105.66	106.41	107.73	105.86	106.2	107.31	108	104.77	104.32	105.91	105.06	105.62	102.34	107.87	106.3	106.72	100.63	104.94	103.57	106.76	108.77	106.11	106.48	103.17	103.61	107.05	110.15	104.91	104.23	102.54	104.79	105.3	104.67	105.97	105.64	106.14	108.22	106.41
107.67	110.03	108.52	109.75	107.82	108.18	110.9	106.71	107.74	107.54	109.89	106.93	109.01	106.48	108.96	107.73	107.49	106.3	107.47	108.68	108.28	106.41	103.1	110.71	106.07	107.76	104.09	107.57	111.23	103.47	106.62	108.31	110.5	107.19	106.95	107.29	109.54	108.88	106.08	106.55	106.25	109.96	105.76	106.9	106.43	107.08	107.36	108.37	104.61	105.46
101.93	99.304	103.99	100.42	102.45	101.32	99.569	98.693	103.39	98.883	99.21	101.77	101.07	99.494	100.88	102.77	98.769	101.16	99.33	102.13	99.959	102.31	97.527	100.06	101.64	104.4	98.575	102.19	99.296	98.744	103.07	101.9	99.854	100.62	102.3	99.878	101.87	98.865	101.71	100.4	99.498	98.495	102.12	103.35	102.32	102.47	104.02	100.16	101.49	99.488
107.56	106.85	104.99	107.19	106.34	108.64	105.05	104.88	107.85	108.01	106.5	105.99	106.37	103.31	105.59	109.68	104.65	103.54	108.1	107.17	107.29	105.67	108.14	107.68	105.25	105.7	109.1	108.53	106.22	106.14	104.26	105.96	104.59	105.21	109.25	108.13	107.19	106.67	103.6	105.9	104.46	106.91	104.05	107.32	107.71	106.72	105.32	107.07	106.87	104.97
100.4	99.989	99.564	97.684	99.322	96.565	95.961	98.548	100.65	98.325	97.38	95.9	100.86	97.563	98.323	99.228	98.881	100.03	95.147	98.515	99.259	99.086	97.812	100.63	95.484	96.581	98.671	99.997	97.638	97.5	99.74	98.124	97.159	95.114	99.748	99.055	99.28	98.142	98.354	99.51	98.191	96.888	97.808	99.153	99.077	97.344	98.061	94.211	97.598	94.229
100.31	97.002	99.397	97.699	98.479	97.992	98.705	96.63	97.749	98.779	98.369	101.35	95.99	98.792	97.709	101.43	95.611	97.493	98.823	96.955	94.976	95.753	99.072	95.645	99.836	99.155	96.978	97.694	97.783	98.4	96.32	96.298	96.763	95.865	95.877	96.732	97.425	98.728	101.2	98.455	95.778	95.225	100.91	97.474	98.861	98.739	98.7	97.09	96.41	96.912
107.17	106.11	105.86	106.2	105.41	105.18	103.75	107.69	106.11	107.63	107.31	102.77	105.19	107.24	106.85	104.12	107.09	103.82	104.99	105.63	106.19	105.48	102.53	103.14	104.49	107.88	106.03	107.88	105.24	105.89	108.84	106.8	105.11	101.56	107.48	105.1	108.61	105.66	103.53	104.21	101.57	104.73	106.5	103.86	105.1	105.31	105.32	100.99	105.6	106.49
108.06	105.78	110.36	106.88	108.17	106.78	105.55	108.79	109.42	108.35	112.44	110.51	112.99	110.93	113.21	109.52	107.37	110.06	107.23	108.3	105.03	109.95	107.91	108.82	110.51	106.4	107.53	105.82	108.83	108.87	106.9	107.72	108.08	107.2	107.97	108.6	111.81	108.19	107.37	110.1	109.29	107.18	109.84	109.31	110.36	107.81	107.05	105.44	107.33	108.37
109.23	109.35	105.7	108.14	108.74	105.59	107.79	107.01	107.73	107.84	110.22	108.8	110.92	106.4	107.71	109.14	107.34	107.82	108.56	107.35	105.61	104.48	107.42	107.99	107.22	107.98	110.36	109.09	105.17	106.06	107.31	109.5	106.6	107.37	108.03	107.49	104.89	108.74	108.84	109.98	106.8	106.96	108.31	106.88	104.36	105.72	106.33	107.55	104.88	108.43
107.92	106.66	106.13	108.05	108.96	109.13	106.2	107.45	107.26	108.97	108.25	110.89	109.76	111.6	109.02	110.98	107.26	104.9	103.72	109.02	110.71	107.7	108.03	109.62	107.35	106.3	109.29	112.16	111.49	109.26	110.12	109.62	107.2	106.42	104.15	109.2	106.41	109.03	106.33	110.5	107.64	105.3	110.53	112.51	107.93	108.02	109.87	106.49	109.61	108.54
107.17	110.65	111.25	110.41	111.53	111.04	110.16	109.7	110.38	109.47	109.84	110.88	107.9	112.66	110.8	110.38	109.09	110.05	108.99	112.92	112.91	109.17	109.87	109.98	106.02	109.89	110.47	109.93	110.6	110.58	110.06	110.72	112.6	109.16	109.29	110.24	110.34	111.1	109.34	110.18	112.51	109.8	110.71	109.4	109.72	111.46	111.49	110.35	112.51	107.79
106.75	108.98	109.36	107.56	109.45	107.63	105.96	108.68	110.17	108.84	107.89	110.08	110.13	107.71	108.91	111.3	109.46	107.15	106.19	107.31	107.85	108.59	105.91	106.65	109.36	108.15	110.51	111.48	108.24	111.14	112.55	108.25	107.4	110.79	109.87	109.01	108.24	108.15	110.69	109.69	107.63	106.1	106.81	108.17	109.29	111.71	106.18	108.15	105.97	105.88
109.75	105.92	103.07	109.65	105.46	108.42	104.57	107.27	106.46	105.74	108.54	106.69	108.28	107.85	106.02	105.34	104.66	106.17	104.44	104.34	106.68	106.66	107.33	105.86	108.56	106.39	108.44	107.3	105.31	107.75	103.77	104.82	106.29	106.3	102.65	106.16	107.62	104.26	104.75	107.37	106.81	106.43	103.26	108.86	104.9	104.99	106.86	104.05	106.08	108.99
110.42	111.51	108.91	111.11	108.5	112.06	108.6	111.37	110.21	108.51	109.3	106.95	113.95	111.89	111.37	110.99	112.32	111.19	106.92	109.23	109.15	109.33	108.39	109.07	109.56	110.71	110.29	112.34	107.83	109.83	107.79	109.06	111.76	113.17	109.88	108.87	110.4	106.05	109.72	108.33	111.58	109.28	111.06	111.98	111.85	106.92	106.75	110.12	107.31	110.91
102.58	103.29	102.66	102.56	104.15	105.09	103.44	105.56	100.64	101.44	103.53	106.86	103.57	104.51	101.78	106.08	102.08	100.65	103.39	103.44	104.01	102.1	102.44	105.2	100.23	101.48	100.69	99.354	102.25	101.22	101.33	102.3	104.35	100.35	104.51	106.32	102.64	103.99	105.06	99.207	101.33	102.26	102.45	103.66	102.41	104.89	104.19	104.4	102.51	105.77
109.45	107.08	105.37	106.41	106.81	102.92	103.45	104.9	107.35	105.73	106.72	104.79	101.69	104.26	107.19	108.34	108.3	104.14	102.2	107.06	109.47	107.67	103.31	99.863	103.55	104.17	103.6	107.46	103.31	103.99	104.1	106.64	104.11	106.3	107.59	105.97	105.29	104.66	105.57	108.4	106.72	106.06	104.09	106.3	106.75	103.5	105.38	105.86	105.21	105.23
107.11	105.18	105.86	107.9	106.09	108.39	104.49	108.05	104.99	104.47	106.53	108.94	105.89	109.3	106.85	108.2	105.47	105.17	106.93	108.37	107.84	108.97	106.76	104.56	109.88	106.39	107.87	104.26	106.45	105.81	106.98	107.58	105.21	106.53	103.81	107.01	108.87	109.66	111.15	104.76	108.46	106.95	104.47	103.55	104.66	105.53	104.04	104.57	107.44	102.48
111.05	107.83	109.77	108.34	109.32	111.82	112.6	110.57	108.64	111.54	111.93	112.04	108.98	113.2	109.97	110.72	114.25	110.56	108.48	110	109.56	107.36	111.06	109.41	107.96	110.67	111.25	112.99	109.32	111.34	109.01	110.39	110.45	109.9	111.44	110.6	111.83	107.86	111.56	107.93	110.54	111.19	107.92	109.58	111.27	113.76	107.96	107.53	110.72	111.79
107.17	104.26	104.67	104.76	107.87	108.63	107.68	105.41	106.07	103.06	105.76	104.22	104	105.54	107.54	108.18	106.6	103.91	105.54	106.8	107.13	104.11	106.57	104.84	107.12	108.47	104.49	104.8	103.29	105.6	109.68	106.12	109.4	104.75	103.31	102.78	106.83	106.28	105.61	103.69	103.03	105.79	105.38	105.81	104.46	104.76	107.85	104.34	103.73	103.14
102.27	102.9	108.02	106.89	104.47	103.99	103.78	107.01	103.11	104.31	105.55	107.37	105.94	104.31	105.75	107.7	107.25	104.58	104.15	104.94	106.74	108.11	105.52	107.74	104.84	105.82	104.1	106.66	104.3	103.54	103.97	105.04	104.41	107.64	107.88	102.88	105.07	107.53	107.96	105.39	103.99	104.5	106.56	104.37	105.21	105.82	103.39	103.02	107.79	107.08
108.89	107.88	107.63	110.1	109.94	107.14	105.53	106.44	109.57	110.29	107.38	108.57	109.35	107.69	110.01	107.56	108.75	108.95	106.07	108.43	106.64	107.62	107.04	104.41	108.15	108.65	107.71	106.18	106.12	108.75	107.98	107.38	108.85	110.6	107.97	108.37	108.65	110.43	110.21	111.64	107.29	107.62	106.55	106.74	109.44	109.55	109.87	105.05	108.75	108.54
102.18	100.72	102.71	100.56	101.81	99.89	101	101.28	102	99.245	102.45	98.743	98.627	100.2	99.485	100.32	99.079	96.968	101.98	101.42	103.31	99.872	102.35	100.58	101.8	99.765	103.04	101.26	102.68	99.009	98.725	97.565	99.925	101.56	97.694	100.39	99.366	101.38	100.5	100.46	101.96	98.909	101.74	101.35	101.12	104.76	102.15	99.458	102.95	102.72
101.38	101.7	100.88	97.088	98.019	98.071	98.141	101.96	93.679	97.56	97.5	99.032	102.31	99.966	99.537	98.265	97.36	99.583	101.33	99.703	102.83	96.699	102.07	100.18	99.664	98.606	100.64	98.62	97.568	99.609	96.727	97.706	96.71	95.279	98.705	101.93	98.803	96.968	99.473	101.85	96.543	102.75	99.25	99.752	99.005	104.41	102.06	98.358	100.53	100.17
108.53	107.83	105.33	106.93	105.97	106.41	108.35	108.18	111.5	106.35	104.97	112.37	106.73	108.37	107.29	111.41	105.92	105.47	109.51	109.93	105.88	109.32	108.52	107.66	108.97	110.91	109.63	105.76	108.26	111.66	107.94	109.34	109.65	106.33	107.49	109.04	108.21	104.31	108.13	108.38	107.04	108.07	108.44	106.9	109.76	108.28	107.85	108.41	109.23	110.08
100.6	100.02	100.46	102.32	100.43	99.826	99.938	104.09	103.02	104.08	100.84	101.8	102.53	102.11	102.9	102.77	97.564	103.03	99.807	102.4	98.272	102.29	100.71	103.71	102.75	99.637	99.025	102.96	98.022	104.93	99.733	99.49	101.28	99.941	103.26	99.824	100.63	101.28	102.61	100.7	101.28	99.164	100.51	102.93	102.69	102.97	102.58	99.698	100.99	99.465
106.5	104.83	107.33	104.31	105.41	107.38	108.85	108.72	104.34	104.16	103.56	106.62	105.81	107.67	105.8	105.52	103.28	108.13	105	107.84	106.6	108.3	105.93	105.18	106.6	106.16	105.7	105.01	103.81	107.08	105.51	104.94	104.71	106.75	104.24	105.66	110.61	108.31	106.99	107.77	107.92	104.06	103.03	105.07	109.02	105.94	107.06	103.94	109.15	106.77
104.99	106.34	104.63	102.93	106.53	105.65	105.72	105.18	102.12	102.03	105.76	103.92	104.98	104.87	104.51	107.97	108.74	106.33	106.16	105.31	104.86	106.54	104.14	107.16	103.3	102.59	106.59	107.37	105.32	105.93	104.32	102.66	106.3	107.83	104.5	105.75	107.58	104.14	107.49	106.05	104.21	104.56	102.6	109.12	105.52	106.97	103.75	105.9	101.65	104.25
98.884	100.44	101.41	98.024	99.468	98.232	98.412	103.65	98.965	98.3	98.779	98.516	97.226	98.617	98.568	97.59	99.722	100.14	96.481	97.444	100.38	99.473	98.597	95.828	97.687	103.29	98.576	98.39	98.028	99.158	97.58	99.886	99.609	100.59	97.415	100.29	98.571	99.086	100.58	97.725	100.03	98.949	100.62	99.139	98.481	98.969	95.273	98.807	100.24	98.412
106.37	107.35	105.1	106.17	105.95	106.64	106.03	107.17	103.71	105.72	106.42	107.46	107.9	105.93	108.31	105.45	109.55	101.37	105.55	106.68	105.93	105.71	104.42	102.02	104.43	104.1	107.28	105.08	109.69	101.38	104.84	108.39	108.22	105.08	107.73	104.2	105.06	105.22	104.68	103.84	108.36	105.2	102.25	101.92	105.46	106.97	105.61	102.49	108.28	106.74
106.96	105.42	107.19	107.32	105.38	106.68	104.79	105.69	105.44	106.38	104.29	110.56	107.22	107.51	100.28	106.77	106.49	109.86	105.06	104.47	104.78	106.61	104.73	107.54	105.55	105.76	103.42	106.59	108.66	108.81	105.94	107.53	103.48	107.62	106.79	105.7	104.7	104.36	106.49	106.48	105.88	107.38	107.38	103.42	107.29	104.81	107.2	109.46	106.04	104.28
107.23	110.01	110.29	106.58	109.56	106.53	106.88	107.63	106.44	109.78	109.73	106.74	108.89	108.7	109.67	105.45	107.54	107.79	110.24	110.49	111.65	108.37	108.33	109.26	108.39	107.63	107.26	106.64	111	106.49	110.3	109.65	110.95	107.49	110.07	109.85	108.24	109.31	109.42	108.84	110.48	108.94	108.35	108.32	110.69	109.18	111.8	109.19	109.96	107.17
102.75	106.34	109.95	106.69	108.31	105.76	107.22	106.56	107.87	106.04	107.45	104.9	104.95	103.65	105.36	110.46	108.28	107.54	104.06	105.82	105.09	104.21	102.84	103.56	107.03	108.34	110.63	107.35	106.86	106.92	103.24	109.36	102.4	104.2	102.7	106.29	105.58	106.56	105.61	107.96	108.03	107.67	105.62	108.83	109.27	106.32	106.93	107.72	105.44	104.66
98.837	95.856	97.736	97.338	98.684	97.737	97.922	96.823	98.601	99.258	99.572	98.713	99.254	99.031	98.473	97.481	96.947	99.752	97.659	99.728	97.717	96.648	97.074	97.658	95.906	96.742	98.133	99.034	99.667	97.118	96.797	99.021	98.507	99.952	97.66	99.261	96.514	100.86	98.731	98.563	97.002	98.726	99.076	98.519	98.206	100.69	95.231	98.204	98.278	95.662
107.05	106.28	108.42	105.03	108.27	108.07	106.68	105.66	106.2	109.28	111.76	109.03	106.46	108.53	106.34	107.89	107.08	107.03	109.83	109.34	108.19	108.49	105.58	107.03	107.82	107.14	109.93	109.24	107.25	111.47	106.96	105.89	110.44	110.19	110.86	107.23	110.86	110.08	104.51	108.06	106.74	107.78	108.73	108.62	107.95	104.19	106.19	108.39	107.99	109.11
108.74	109.77	107.66	108.34	110.56	108.63	104.24	106.47	110.49	105.02	105.48	111.63	108.9	109.14	107.12	111.95	106.89	108.78	109.74	108.67	106.91	108.56	107.68	109.34	109.64	109.14	107.72	107.81	109.55	109.78	110.16	107.1	110.15	108.26	109.02	110.16	105.79	106.46	110.2	109.69	109.93	110.87	109.23	107.22	112.23	106.92	108.36	108.51	105.09	107.74
107.3	103.28	102.48	106.82	105.32	104.58	109.01	109.33	107.74	107.41	103.5	106.01	104.4	104.56	106.39	106.53	105.81	106.48	104.16	106.77	105.52	107.67	107.69	105.03	106.23	104.18	104.58	108.71	107.62	107.48	106.92	108.4	107.29	105.45	106.33	107.48	103.89	105.52	106.19	105.01	107.28	105.58	106.34	110.07	106.46	105.67	107.04	107.15	108.99	106.11
98.867	94.919	99.067	98.991	96.342	101.24	100.11	97.24	98.656	98.366	97.325	95.699	97.998	97.368	98.793	97.897	99.977	99.414	98.749	97.056	98.487	97.328	98.866	95.478	92.3	97.324	98.772	97.105	101.29	98.84	98.831	100.93	95.698	100.32	97.296	99.208	97.693	98.203	98.743	98.178	101	94.849	98.218	98.319	96.991	98.366	100.85	96.896	95.996	97.428
99.063	99.094	99.864	98.208	98.07	96.726	96.04	98.943	100.62	100.19	96.967	99.788	98.443	99.672	98.453	97.238	95.561	94.704	98.632	98.94	97.257	97.103	97.572	99.417	100.13	97.277	96.585	96.371	99.774	99.698	97.33	99.342	101.58	97.852	96.995	95.832	100.39	96.562	98.331	96.43	96.014	99.592	97.499	98.902	95.606	97.139	99.316	100.57	100.11	99.229
106.67	111.71	110.99	109.9	107.24	106.68	106.2	108.45	104.93	112.17	109.68	106.77	109.56	109.54	107.77	113.05	111.29	108.87	105.75	107.27	107.44	106.64	104.83	109.94	109.15	106.76	108.08	108.19	108.24	107.72	104.7	107.54	109.26	105.18	106.49	108.88	108.86	104.64	108.36	106.5	107.37	110.57	107.85	108.33	107.26	109.26	109.95	107.53	111.11	107.47
108.62	108.7	108.51	106.34	109.39	110.26	108.18	109.06	107.42	108.11	108.88	109.46	104.93	110.52	108.8	109.32	108	109.15	110.99	106.11	108.5	105.83	106.96	108.86	106.64	106.39	106.85	108.63	109.84	108.47	108.16	108.3	110.58	110.17	103.32	107.55	109.06	108.17	110.03	107.76	106.91	109.34	110.57	109.87	108.06	107.49	109.63	110.12	108.58	104.49
109.29	106.28	110.88	108.82	107.93	108.13	107.93	102.8	106.54	103.97	109.42	107.08	109.92	111.36	110.17	110.88	108.05	108.78	108.65	106.79	107.81	106.73	107.83	109.48	107.65	106.54	109.45	106.26	108.24	106.45	107.26	108.87	106.53	109.92	111.89	105.35	105.46	107.24	110.72	108.19	110.69	108.32	108.15	104.67	105.4	105.24	103.96	106.59	107.49	105.66
102.59	105.58	105.67	108.32	103.86	106.74	106.53	103.18	107.16	106.61	106.76	106.21	104.75	104.51	105.68	105.64	104.95	107.49	103.48	104.98	105.11	105.21	107.17	104.59	106.12	107.81	105.41	107.89	104.43	105.06	102.77	106.45	108.34	104.55	102.42	104.19	103.28	101.23	105.53	104.21	109.26	105.65	104.09	104.41	106.3	106.35	105.86	105.6	105.22	102.63
107.84	104.46	106.68	104.28	108.59	106.38	106.34	103.62	106.66	106.69	104.42	103.61	104.78	102.37	105.35	104.58	106.09	104.65	106.1	103.72	105.93	108.34	105.87	108.56	105.67	104.26	106.97	102.52	104.3	107.67	106.77	103.51	106.56	103.68	108.15	105.52	105.29	104.95	103.52	105.86	107.25	106.64	101.62	108.01	102.7	105.04	104.37	104.61	108.01	106.46
101.43	98.795	99.158	97.999	97.749	100.36	98.649	99.13	101.2	96.439	99.436	97.717	98.062	98.453	96.618	98.549	95.356	97.779	97.177	98.838	96.82	97.55	96.487	97.953	99.312	98.693	98.537	94.949	98.189	95.361	97.385	101.52	96.726	96.062	96.748	97.776	97.983	96.39	96.487	100.9	99.456	99.817	97.488	95.817	96.53	99.106	99.783	95.345	100.88	97.116
106.99	103.14	107.3	105.81	107.36	102.53	104.16	105.93	104.45	103.91	104.64	106.29	105.65	107.1	105.1	106.55	107.76	105.97	106.43	104.43	102.23	103.02	103.05	106.46	107.96	104.4	107.86	106.11	105.07	103.24	104.85	105.41	105.14	106.31	105.81	107.9	103.36	106.53	107.42	104.54	106.26	106.1	106.13	105.42	105.35	106.75	105.2	108.36	106.86	108.45
109.13	107.48	109.61	105.01	111.61	110.51	105.55	106.79	109.34	109.14	108.47	108.87	107.61	109.73	105.88	104.91	106.95	112.65	106.25	106.87	108.04	109.46	105.53	107.43	109.04	105.91	107.05	108.41	109.32	107.73	108.17	109.57	107.45	107.9	107.3	106.45	108.69	108.96	110.14	106.36	109.72	108.78	107.12	106.39	106.8	106.11	105.96	104.65	109.3	109.43
107.89	108.06	107.05	106.7	104.37	106.74	107.33	105.14	105.63	107.31	106.03	106.21	108.89	105.69	104.7	109.71	103.67	108.42	107.55	106.17	104.15	107.24	107.65	106.36	109.51	108.19	105.24	105.81	109.57	104.78	107.44	107.51	112.21	108.44	108.62	106.44	104.3	105.3	108.19	107.35	105.05	106.84	106.72	104.71	109.25	110.34	107.46	104.93	108.03	107.4
106.39	108.88	107.95	107.96	106.18	106.65	105.39	106.66	105.11	105.93	104.09	107.94	109.42	106.19	107.57	107.16	107.4	106.01	109.29	105.51	102.62	107.53	107.37	107.08	105.82	105.66	107.01	107.39	107.82	107.66	106.74	105.41	106.72	106.08	107.32	107.3	109.88	111.65	105.94	104.08	105.92	107.93	104.68	109.32	106	105.73	103.66	108.03	105.17	108.18
97.633	96.979	97.675	100.23	100.74	99.602	95.197	99.81	104.4	101.62	100.9	97.817	96.29	100.7	99.715	99.438	101.23	99.063	101.38	102.18	99.619	101.14	95.713	99.642	102	99.557	102.93	101.92	99.922	98.344	100.42	101.41	99.48	99.066	102.19	101.08	98.705	100.23	100.09	101.06	99.466	102.28	101.06	100.91	102.13	100.1	98.756	100.13	100.33	101.68
107.87	109.22	107.42	106.86	111.54	109.91	106.97	107.22	107.96	112.51	109.73	109.74	105.54	106.22	106.38	108.32	109.57	106.92	109.18	110.53	111.03	109.18	110.57	108.77	110.23	106.65	110.08	112.27	109.45	106.77	110.24	110.37	108.39	107.9	111.9	107.14	107.56	106.87	108.27	105.52	107.24	106.88	113.85	109.44	109.59	109.46	107.74	108.36	108.54	109.77
104.08	103.51	105.47	107.73	106.82	107.56	108.24	109.33	105.6	107.91	105.5	103.68	107.32	104.14	107.46	104.62	104.66	106.07	106.99	106.3	106.31	103.68	102.36	110.83	104.84	107.09	103.99	105.2	103.56	107.41	106.59	108.36	102.83	105.85	105.58	106.67	106.64	108.7	107.47	102.68	106.77	103.4	104.52	105	106.89	105.08	109.53	103.17	103.11	104
95.106	100.42	97.407	95.061	99.66	96.521	96.346	97.695	99.208	99.16	97.638	97.701	98.409	97.859	93.958	98.54	95.348	99.296	99.561	95.414	96.301	98.91	100	95.973	98.405	100.43	96.232	92.15	97.598	99.142	98.76	99.709	98.039	101.29	99.298	99.365	101.14	101.77	96.168	95.875	100.65	100.47	99.206	98.054	96.426	98.103	97.314	96.977	97.079	97.025
111.06	107.55	107.03	105.82	105.35	108.18	105.32	106.73	105.09	106.08	105.13	102.79	105.41	106.55	106.03	109.07	106.64	107.36	105.82	107.29	105.06	107.97	104.9	106.69	105.48	106.3	106.72	106.77	107.8	108.18	108.89	107.76	110.48	105.98	105.08	105.66	105.24	103.86	107.23	108.19	106.16	106.72	104.25	109.41	104.42	106.72	104.21	103.57	105.64	108.93
110.27	108.88	107.11	106.11	107.21	107.39	106.51	109.44	106.28	107.9	107.27	109.66	110.15	111.19	108.46	107.4	108.17	105.49	105.4	106.04	105.2	110.23	108.63	105.84	103.87	108.86	111.42	107.88	109.86	109.32	110.24	107.34	110.34	105.96	107.42	109.85	106.26	106.58	109.34	107.07	106.76	109.57	106.94	106.76	109.83	102.64	109.32	110.97	108.82	110.03
108.33	104.73	103.96	108.09	106.91	103.32	107.21	105.66	107.29	108.03	105.7	109.38	107.56	106.15	103.28	107.11	104.37	103.72	104.65	107.26	107.74	104.98	107.34	107.13	104.77	105.85	105.44	108.59	109.56	104.16	103.91	104.41	104.71	106.85	105.89	108.94	103.94	106.63	108.09	106.79	106.7	106.36	104.09	106.26	110.09	107.3	107.8	107.04	111.53	107.72
103.94	101.6	106.35	105.85	106.75	105.38	107.65	104.19	105.99	107	107.12	105.44	105.14	104.24	108.36	106.12	107.63	103.08	108.72	107.44	107.94	106.54	104.89	102.81	105.82	105.97	102.44	101.68	109.86	107.67	103.56	105.13	103.69	103.98	106.06	104.9	106.83	105.8	105.56	106.41	102.24	109.49	104.45	104.91	101.34	104.66	102.91	103.42	106.05	104.8
106.79	106.95	106.76	107.46	105.44	104.37	106.73	106.3	107.87	107.01	107.78	103.78	103.63	105.76	107.99	105.86	105.95	106.61	106.29	109.45	107.82	103.89	106.22	106.72	107.38	108.25	106.03	106.72	105.3	103.06	103.9	106.58	106.02	109.25	109.05	108.33	107.57	105.71	105.86	106.51	105.26	107.21	108.24	106.45	106.38	107.96	106.04	103.26	107.94	105.6
97.922	97.635	99.106	98.171	99.108	96.084	97.141	100.22	98.736	100.42	100.44	102.29	96.919	98.98	97.96	96.195	100.6	97.142	96.452	99.031	97.904	103.15	97.043	97.06	98.596	99.322	96.855	98.693	97.538	96.545	97.061	98.319	98.479	97.887	100.21	96.478	97.845	100.6	96.806	99.987	95.54	98.076	98.923	97.635	97.449	98.461	99.342	95.661	99.05	100.08
105.96	105.37	104.96	104.07	103.43	104.1	103.93	102.12	110.33	106.88	102.37	105.19	106.95	106.09	102.76	106.71	102.74	107.83	106	103.89	106.52	106.3	103.53	103.79	102.2	107.89	106.63	103.53	106.27	105.35	106.98	108.82	104.79	104.86	105.68	106.23	107.25	105.23	104.7	105.27	103.71	103.88	104.83	107.01	107	106.17	108.22	109.36	104.73	102.39
106.8	113.06	107.12	105.92	110.7	106.38	110.98	108.87	108.59	108.23	107.12	106.75	109.86	109.71	108.64	109.1	109.75	108.41	106.31	108.29	110.09	107.69	106.31	108.31	110.57	107.55	106.35	107.18	108	111.58	108.08	111.12	107.13	105.69	109.27	110.67	106.73	108.97	108.86	112.38	107.41	110.37	107.69	107.98	107.07	108.94	107.68	107.36	110.91	107.24
107.79	108.32	108.52	107.28	107.39	109.82	107.99	105.61	105.47	105.78	109	108.95	109.84	106.51	104.79	106.91	110.21	106.65	105.53	109.48	107.88	107.85	109.21	107.09	107.11	105.44	110.87	107.54	107.58	111.06	108.86	108.08	105.62	109.11	107.61	104.64	109.11	107.49	109.53	106.7	110.68	108.86	105.04	108.27	109.23	106.4	104.6	109.06	106.37	110.11
106.51	108.04	107.01	107.2	110.18	105.38	107.04	109.99	109.41	109.03	107.74	104.7	108.55	106.27	109.35	111.01	102.2	108.08	105.69	111.45	108.08	108.74	107.2	106.74	108.49	108.44	110.13	106.34	108.92	106.98	106.94	109.42	112.83	108.14	107.41	106.25	107.25	111.14	108.09	108.28	106.58	106.17	107.17	106.04	106.99	105.21	108.33	109.11	108.74	107.79
99.728	97.229	98.518	99.534	99.094	98.604	101.96	101.15	97.643	101.52	102.14	100.91	103.29	100.15	97.418	100.56	99.314	98.843	101.68	98.782	101.49	98.968	98.961	101.82	102.02	101.85	98.202	99.067	100.06	102.67	99.527	99.674	101.25	101.9	97.556	101.62	97.802	99.371	99.453	100.03	99.329	100.62	100.6	101.79	97.24	98.374	100.4	97.819	99.341	101.85
108.3	105.73	106.88	108.1	108.29	106.12	109.51	106.57	109.15	105.66	107.49	109.08	109.63	106.61	109.48	108.43	111.15	112.49	111.64	112.79	109.53	109.94	104.79	107.73	106.92	108.03	108.42	107.08	109.59	109.48	108.17	105.64	109.48	107.28	108.35	110.56	110.83	109.54	106.35	107.21	109.17	108.5	109.08	106.98	108.7	108.78	109.39	110.71	109.95	107.28
105.6	108.09	108.96	105.27	106.25	105.29	107.36	106.81	105.14	107.09	107.59	105.97	105.85	105.66	108.38	106.08	108.16	106.05	106.71	105.25	103.83	107.84	106.24	106.31	101.63	104.5	110.1	104.98	107.66	104.01	106.52	105.27	107.58	109.04	108.32	106.05	103.7	108.06	103.88	104.38	107.84	107.98	106.16	108.65	104.29	106.19	107.83	104.55	106.36	106.68
109.34	109.96	109.86	108.09	110.44	111.12	105.74	106.44	106.58	106.73	107.61	105.35	108.79	106.88	107.05	109.8	108.77	106.68	108.08	105.66	110.29	109.32	106.29	107.97	106.5	106.59	109.26	109.4	106.5	109.72	106.92	107.38	105.51	106.72	108.92	105.35	103.71	105.06	111.81	106.7	109.74	106.02	106.55	107	106.75	105.59	106.28	106.3	107.08	105.3
98.917	101.18	103.31	98.181	102.28	100.49	101.11	99.312	104.42	102.05	95.426	99.225	100.09	97.12	102.38	96.927	103.75	102.4	99.144	101.12	98.789	103.14	99.281	99.878	100.56	100.35	99.476	99.619	101.32	101.14	101.62	98.82	102.42	100.91	103.04	103.74	99.147	100.76	101.17	100.37	99.565	101.24	101.27	102.72	98.867	99.846	100.97	100.2	97.405	101.25
107.17	105.65	111.65	109.17	104.81	109.7	108.23	108.72	107.82	106.37	109.05	107.71	111.04	105.43	107.69	108.07	108.36	109.41	106.93	110.05	107.57	107.33	109.14	109.99	110.08	106.83	109.22	105.51	111.43	109.89	112.09	107.23	110.81	110.35	110.8	108.18	109.89	108.73	108.13	110.51	108.67	108.07	108.73	107.84	105.82	109.11	110.51	107.65	109.34	110.26
109.78	109.43	105.21	106.91	110.83	107.72	105.23	108.99	107.88	107.74	106.85	108.21	110.85	106.93	105.41	108.46	107.98	108.73	106.14	106.73	108.53	107.89	106.44	105.08	107.66	105.36	106.06	107.25	106.16	105.46	103.12	107.04	108.3	105.52	106.65	106.27	107.19	107.99	105.03	104.13	105.62	109.77	106.14	106.57	104.67	110.54	110.16	107.12	106.88	105.55
108.44	107.91	105.17	105.86	109.07	105.08	106.49	106.15	102.79	108.66	110.68	105.29	107.57	107.11	109.7	113.21	107.02	107.92	107.11	108.86	106.98	108.34	108.36	106.16	108.21	110.52	110.65	110.6	105.37	103.89	106.77	109.5	105.67	107.34	110.12	108.93	110.17	109.24	105.62	107.1	107.42	108.02	107.98	107.35	105.72	106.11	105.66	107.02	106.09	110.67
100.5	102.87	97.717	100.37	102.08	102.89	99.752	100.15	102	101.13	102.44	101.49	98.832	99.088	102.91	102.44	100.63	99.126	99.83	102.41	97.711	98.81	98.847	100.48	102.79	103.2	100.54	100.67	103.86	100.16	100.14	102.55	101.97	99.495	99.626	103	101.95	103.19	103.21	103.3	99.066	101.86	102.96	102.46	102.68	99.847	100.39	100.91	104.78	97.687
105.46	107.42	104.19	102.72	107.66	107.71	110.73	107.06	107.47	104.4	104.13	106.98	105.87	104.86	105.29	104.96	106.73	107.98	106.96	104.24	104.79	109.98	104.81	103.74	108.63	107.77	107.47	108.06	105.98	107.96	105.81	106.25	106.39	108.08	104.58	109.45	104.77	105.75	110.91	103.75	106.34	109.41	105.57	106.28	105.99	108.99	103.74	108.47	108.86	107.77
96.281	100.6	97.605	100.86	93.594	97.939	100.45	95.518	96.346	95.616	98.072	103.37	98.807	96.776	98.693	98.884	99.502	96.92	96.375	96.217	98.008	96.433	96.893	99.556	99.399	96.228	98.824	99.571	98.562	97.435	98.127	96.543	96.815	98.409	95.546	99.388	100.61	99.017	97.941	98.417	97.726	98.234	97.67	97.508	97.649	97.028	98.014	99.72	96.409	98.1
108.75	110.23	110.18	110.42	109.43	111.87	110.53	112.83	111.01	111.81	111.7	109.4	109.24	110.91	110.55	112.89	111.54	111.45	107.57	111.04	110.27	110.49	111.66	112.4	110.61	107.74	109.86	111.09	107.81	109.57	111	109.58	110.09	113.92	112.15	112.79	108.03	110.73	106.26	109.59	108.01	109.66	110.24	109.65	113.09	110.08	113.05	106.9	109.27	111.49
114.63	109.99	109.51	109.32	112.17	111.73	108.62	106.75	110.7	108.51	106.77	113.01	108.97	110.94	110.71	111.05	111.89	111.93	108.57	110.38	108.8	111.39	109.38	112.59	110.52	108.4	108.47	109.23	112.92	112.3	110.34	109.56	110.55	111.8	111.58	109.72	110.75	111.63	111.73	107.29	110.93	109.21	107.35	111.81	112.06	109.7	108.59	112.17	110.79	110.48
106	102.74	103.86	102.54	103.64	107.38	105.16	104.85	104.31	106.24	103.39	103.12	106.27	100.63	104.78	109.14	108.94	106.66	105.18	106.69	103.01	108.04	106.17	106.62	106.37	105.49	103.5	106	102.91	106.34	105.11	105.53	106.28	106.28	109.56	105.24	101.99	104.06	106.91	104.65	108.75	104.8	104.64	105.88	103.69	103.44	106.85	104.21	103.6	107.69
106.42	107.42	104.76	108.64	102.06	104.78	105.08	109.13	103.08	105.56	104.59	104.89	108.88	104.98	105.98	103.81	104.52	109.84	106.99	106.4	108.78	101	104.71	105.69	108.44	104.23	106.26	104.25	102.93	106.07	105.13	110.62	108.47	105.47	105.69	105.32	107.53	106.1	107.15	105.66	103.3	106.15	106.4	106.28	104.82	104.33	105.75	108.97	104.48	106.04
106.94	102.21	106.46	106.39	104.79	103.29	107.49	104.87	102.43	104.78	105.73	102.13	106.74	107.18	103.57	103.83	105.76	103.4	106.59	101.85	103.27	106.84	104.82	107.21	101.4	105.15	105.51	104	107.02	103.52	104.76	104.21	105.42	106.55	107.3	107.66	103.82	104.41	103.18	105.27	106.77	104.22	106.68	106.47	105.35	104.64	106.54	108.09	107.33	104.9
98.54	100.35	96.833	99.827	100.6	99.706	96.7	95.393	97.68	96.567	98.058	98.188	96.774	95.49	97.648	97.518	97.487	95.203	100.1	101	97.167	98.452	99.63	95.889	97.467	99.769	98.881	96.767	98.916	96.3	95.602	98.056	97.407	98.745	100.7	97.621	97.554	99.729	97.41	94.785	93.916	99.435	100.05	97.352	97.992	100.18	99.679	96.53	99.402	96.884
109.98	107.49	106.1	106.34	105.3	106.91	104.99	106.56	106.04	107.08	105.08	103.66	108.27	105.37	106.18	107.82	101.91	105.2	105.23	105.26	103.45	106.67	103.23	104.43	106.58	104.21	106.36	105.68	104.55	105.4	108.79	106.52	103.9	106.46	103.94	103.37	106.99	106.18	104.86	106.02	102.49	103.39	105.13	107.54	106.74	105.8	105.73	106.82	106.53	108.4
99.245	99.974	100	103.15	99.843	100.12	99.055	104.36	101.62	100.65	96.879	98.958	98.706	98.273	98.108	102.73	100.45	100.64	103.02	99.507	99.81	98.894	100.72	103.24	99.282	101.67	103.75	100.21	96.396	101.96	101.3	101.51	101.45	99.716	102.7	102.21	103.34	103.85	99.25	100.6	102.03	99.902	100.13	102.49	98.952	103.43	101.55	100.27	97.235	99.672
98.152	96.167	97.293	98.039	98.785	99.501	98.846	96.024	99.755	98.732	97.965	98.501	96.784	99.909	95.536	97.153	99.346	94.056	98.159	97.697	99.506	95.866	98.995	97.266	97.828	97.192	95.148	97.98	95.991	97.051	96.902	93.909	97.243	98.527	96.04	99.919	98.255	97.869	99.725	98.975	96.838	98.891	96.874	95.529	100.63	98.458	97.735	96.974	100.04	98.235
100.29	98.424	95.084	96.788	96.956	98.04	98.179	99.708	96.291	98.247	99.566	96.302	99.947	102.46	101.62	100.64	96.731	97.32	98.787	98.149	100.78	99.388	96.911	98.834	100.27	97.363	93.669	100.79	102.59	94.092	95.533	96.14	99.266	98.943	96.159	100.6	100.31	97.67	100.6	97.972	96.455	97.134	96.933	95.892	97.979	95.79	93.832	95.83	99.216	95.584
107.25	106.52	110.97	107.29	107.97	110.97	106.88	108.38	107.46	107.18	108.63	109.33	107.03	107.61	109.21	105.43	107.99	107.87	108.23	108.78	106.86	109.89	110.91	108.57	105.93	108.75	105.19	110.78	109.68	106.81	108.37	105.83	108.46	108.98	107.67	106.75	107.65	107.43	110.98	105.45	106.1	113.15	106.42	106.2	104.93	105.91	107.6	109.44	107.02	108.94
105.43	107.56	102.14	109.96	107.12	107.25	105.12	104.89	108.58	105.12	102.85	105.92	106.78	106.24	109.53	104.47	105.55	107.95	103.55	105.46	106.73	103.06	103.01	104.85	106.2	107.8	106.56	103.67	105.42	104.51	102.82	106.95	105.14	103.82	106.89	106.35	101.76	105.9	103.57	106.52	104.75	106.75	104.85	106.78	103.5	107.09	105.74	106.34	105.71	105.53
108.38	108.14	109.51	105.15	106.55	107.45	109.17	109.14	109.66	106.65	108.24	105.56	107.58	107.91	109.97	106.63	104.71	110.92	108.74	107.12	110.21	106.66	108.59	109.48	109.58	107.78	109.3	105.89	109.34	106.2	109.22	104.4	108.98	108.41	106.41	110.62	105.59	107.83	108.43	109.42	108.66	108.54	108.37	109.38	107.71	107.2	110.73	107.04	108.78	107.45
107.8	108.58	106.13	103.63	108.16	104.89	104.56	104.7	105.49	103.63	106.6	106.87	103.79	105.93	106.44	106.78	103.99	107.68	107.75	104.85	104.6	106.64	107.09	102.51	106.11	102.89	107.57	105.41	104.77	105.25	105.35	102.6	104.13	105.76	105.71	106.9	105.3	106.93	105.84	105.27	101.57	110.35	106.3	106.16	107.84	105.39	105.69	102.16	103.71	105.59
110.31	107.61	106.76	109.76	103.88	107.12	104.79	109.1	110.77	110.43	109.63	106.91	108.69	110.6	108.38	110.45	106.22	106.63	107.38	107.02	106.26	108.03	111.47	107.06	108.79	107	107.86	106.63	110.12	109.9	107.08	108.56	110.02	106.04	106.62	108.9	109.94	108.3	109.25	111.93	107.03	108.19	106.96	110.21	107.27	110.17	105.5	107.11	108.87	107.7
105.6	105.87	109.02	107.23	102	108.44	107.1	105.05	106.01	103.33	102.94	108.01	104.54	104.84	107.63	110.53	102.56	106.98	101.09	108.96	102.53	103.32	105.66	108.03	107.29	103.69	107.27	107.35	107.18	107.53	105.44	106.7	104.19	107.18	103.72	104.35	105.28	107.09	103.45	107.03	107.38	102.49	109.52	107.78	110.28	104.71	104.16	105.29	104.95	106.03
108.58	107.55	105.9	109.92	105.44	108.29	107.08	103.15	106.12	105.53	105.33	106.87	108.64	107.31	108.4	104.11	107.4	105.04	107.3	106.44	105.19	106.55	107.91	103.5	109.86	106.91	105.9	106.45	105.34	105.06	102.04	106.65	105.27	108.41	107.03	109.2	108.56	105.23	107.18	106.89	106.47	107.15	108.88	108.2	110.83	110.27	107.06	107.93	106.44	104.09
100.11	99.182	97.94	99.286	98.222	96.942	97.657	97.516	95.922	98.324	98.722	96.813	101.32	97.51	98.02	99.057	95.496	99.028	95.419	97.163	97.563	97.458	97.004	101.22	96.876	97.259	98.395	97.485	99.122	97.763	96.919	100.52	97.405	99.622	97.912	99.773	98.758	97.941	98.32	98.362	96.61	99.44	100.29	94.162	98.098	98.26	96.425	96.52	98.825	96.556
105.46	103.24	104.64	104.97	106.22	105.2	106.06	104.77	104.04	105.05	104.87	105.4	102.05	103.26	102.11	105.52	104.19	105.58	105.42	107.51	105.88	105.71	106.7	107.16	105.52	108.3	103.17	106.81	103.57	103.67	106.17	103.84	106.18	102.69	104.62	108.81	103.61	107.61	106.67	106.49	106.79	103.87	105.43	107.27	104.38	105.35	102.57	105.81	104.11	106.57
105.56	106.07	109.71	107.34	102.1	104.18	106.39	106.51	105.56	106.52	108.72	103.16	108.81	105.84	110.3	104.55	108.29	104.9	104.05	105.77	105.63	106.46	107.64	104.2	103.82	105.23	105.5	109.99	104.21	105.95	109.42	104.79	110.98	106.05	109.13	107.71	106.52	106.51	103.37	104.3	104.82	105.23	106.76	103.83	105.91	108.57	102.91	104.32	108.16	107.64
108.16	104.95	105.28	106.81	102.3	105.1	107.65	107.69	103.65	105.8	106.98	103.24	105.84	106.56	105.62	107.87	107.53	104.62	108.44	104.41	105.93	107.11	105.88	106.76	108.14	104.9	105.73	102.19	104.64	104.99	107.18	102.62	109.73	105.52	103.3	106.93	106.86	104.96	107.6	107.22	105.91	106.52	105.27	107.78	106.46	104.78	103.96	105.46	105.86	106.1
104.54	109.68	105.83	109.43	108.28	108.17	109.22	110.05	110.43	108.87	105.79	104.86	110.5	105.96	108.36	108.36	111.26	109.58	109.45	104.55	108.02	111.17	111.59	109.77	106.81	106.86	108.99	109.79	110.57	108.31	110.78	107.81	109.91	105.2	105.89	106.63	109.14	107.54	109.26	108.92	110.75	106.88	106.02	107.01	107.9	111.29	106.97	108.06	110.66	107.41
107.09	108.3	105.03	107.37	109.14	108.59	108.42	108.89	108.79	109.89	108.64	108.83	105.91	109.49	109.91	108.96	110.49	105.49	109.24	111.75	107.57	107.69	109.08	108.18	109.06	106.01	105.22	105.19	106.82	108.5	106.99	111.58	106.61	106.98	109.99	109.83	103.4	108.43	106.81	107.92	109.99	103.1	111.19	105.06	109.88	109.73	111.8	109.92	107.93	109.69
106.63	107.95	107.37	108.81	104.87	105.74	105.32	106.88	107.98	109.44	103.5	107.29	104.6	106.05	109.07	108.08	110.97	104.51	108.17	106.13	107.6	107.58	106.55	107.4	107.16	104.5	109.34	108.88	108.47	108.29	105.73	105.35	105.24	104.19	106.05	106.81	107.33	106.18	106.44	104.92	104.6	106.59	105.12	106.36	108.67	107.41	105.54	107.27	106.06	104.63
102.91	107.03	101.82	107.58	105.86	104.51	108.61	107.6	103.12	102.69	108.05	110.78	107.25	104.08	104.61	107.51	105.02	104.53	103.46	105.96	104.79	106.78	104.92	104.56	106.43	106.15	105.05	109.97	104.18	105.77	107.22	106.91	106.81	109.29	107.59	107.22	105.58	109.17	105.5	104.28	108.3	107.08	104.06	106.21	107.62	105.24	104.94	102.79	105.79	108.19
101.41	105.7	105.03	106.63	104.59	107.55	105.74	104.64	105.13	104.53	105.56	105.83	104.67	105.03	107.11	103.95	107.46	105.63	105.89	102.29	104.59	103.78	103.37	106.25	105.36	105.7	104.38	106.4	105.86	105.21	108.45	106.16	106.72	107.24	104.05	106.63	105.62	105.86	104.85	107.1	104.85	107.77	104.68	102.77	107.49	108.37	104.13	105.78	107.79	104.53
98.39	98.503	98.278	99.492	100.59	95.84	97.256	99.088	95.916	95.576	98.809	97.618	102.54	98.854	99.134	100.9	98.793	100.8	99.256	95.308	100.46	100.88	99.526	100.33	100	99.837	98.779	99.691	99.322	93.759	100.43	99.218	98.925	99.263	98.304	100.86	97.339	99.879	100.8	97.374	100.1	98.977	100.59	100.66	98.734	101.61	100.1	96.906	99.818	99.32
105.75	103.7	106.18	106.5	102.51	106.72	106.36	104.91	103.31	103.4	108.39	106.96	106.59	105.14	105.87	103.53	103.56	108.33	105.82	107.75	108.26	105.92	104.05	105.97	108.83	105.58	102.54	106.44	104.24	104.88	104.94	105.7	105.06	107.84	106.46	102.34	106.88	104.6	107.14	107.32	106.19	108.72	107.5	106.18	102.65	106.57	104.51	106.71	103.58	105.4
107.69	106.97	107.29	104.82	106.3	104.95	104.09	102.86	108.61	105.19	105.97	100.18	107.32	107.38	103.71	102.89	103.57	109.44	107.97	104.9	106.31	105.9	104.81	107.8	105.93	110.78	107.31	104.86	106.27	104.5	108.03	105.3	104.77	106.94	108.86	106.16	104.36	104.62	109.77	106.33	109.21	110.75	105.68	106.24	107.39	105.42	106.57	107.42	103.5	109.21
99.918	98.231	99.605	100.83	100.86	98.867	102.67	101.96	98.991	100.1	101	101.37	100.16	100.87	99.868	101.25	101.06	102.5	99.359	98.999	101.39	100.04	102.13	99.633	98.606	103.46	104.62	96.746	99.221	99.991	99.681	96.482	98.547	97.467	102.41	99.785	96.748	100.69	97.45	99.387	99.912	100.26	99.817	100.9	101.4	99.989	99.441	100.17	100.44	104.57
107.35	106.77	107.6	110.11	111.06	111.66	108.67	108.21	106.75	106.98	107.49	107.02	107.34	108.39	110.06	110.99	109.68	110.37	108.87	108.69	107.01	106.89	109.95	109.69	107.62	109.43	108.43	106.38	109.02	107.48	108.67	110.05	105.44	108.73	109.13	106.48	109.98	106.06	111.04	108.24	109	106.53	107.41	106.63	108.79	109.01	106.24	106.99	108.52	106.39
104.31	106.48	107.46	106.7	104.56	106.46	102.32	106.46	104.01	102.51	103.89	104.17	105.45	100.11	102.72	105.41	103	104.36	105.39	103.56	104.66	104.53	105.9	105.81	104.11	106.43	104.37	106.95	103.6	106.5	103.88	103.22	105.35	102.57	107.59	106.84	103.47	101.96	106.78	105.19	107.19	104.39	104.04	105.64	107.74	104.94	102.58	104.82	104.14	108.77
99.778	100.36	98.169	103.41	101.65	101.01	99.025	100.61	97.716	100.55	97.781	99.641	101.94	103.15	102.88	101.02	99.804	99.633	100.23	103.58	100	100.4	98.482	100.41	101.02	99.187	98.458	102.6	101.67	98.56	104.16	98.846	99.322	101.97	99.124	104.41	102.75	99.83	100.52	98.745	96.785	97.146	99.187	103.34	99.244	99.577	98.913	98.375	100.82	99.446
103.19	99.922	101.3	100.57	103.25	100.91	100.71	99.349	101.36	102.7	100.5	98.39	100.44	102.8	102.23	105.14	102.61	101.96	99.828	101.88	102.93	101.23	101.12	103.15	100.29	101.97	102.04	99.803	100.68	100.78	102.36	98.29	97.8	103.69	101.93	99.509	102.92	101.99	97.882	101.61	101.01	97.576	98.713	98.995	100.85	100.22	99.854	102.24	101.32	100.52
101.51	101.07	100.35	98.998	100.59	100.85	101.55	99.403	99.192	100.63	101.26	99.468	98.801	102.16	103.12	103.12	98.758	100.75	99.565	94.967	100.15	99.373	98.743	99.331	98.311	96.506	100.63	97.202	101.01	99.835	98.322	99.774	100.43	101.28	98.161	100.04	98.473	99.152	98.174	100.78	99.802	97.823	99.168	98.898	101.92	102.22	99.46	100.25	99.808	102.29
104.9	103.58	107.56	104.75	106.22	103.18	107.18	105.57	107.4	106.99	106.25	107.45	109.17	105.01	106.59	108.8	105.61	105.78	107.46	105.93	108.51	105.6	106.78	103.15	107.74	107.03	104.91	103.33	107.38	106.52	106.12	107.93	104.94	101.03	104.52	105.88	105.16	104.09	104.2	105.18	108.8	107.75	108.86	106.19	106.33	106.12	103.01	103.46	106.24	105.43
104.12	106.9	106.42	106.68	105.55	106.76	107.73	109.13	106.83	105.97	106.15	108.37	108.4	103.5	106.84	106.63	105.82	109.23	104.53	106.31	105.85	104.73	107.94	103.04	105.76	104.33	104.95	107.22	102.41	106.18	105.32	106.56	107.78	105.67	106.04	105.81	107.37	107.16	104.45	103.5	107.25	108.52	106.06	107.84	107.52	110.02	105.82	105.2	106.85	104.26
98.58	98.385	99.638	98.423	97.766	98.624	98.325	96.591	97.92	98.623	97.486	95.827	99.683	97.548	94.324	97.866	98.042	100.42	96.551	94.111	100.94	97.603	99.78	94.604	95.237	100.18	96.86	100.33	98.326	98.354	97.349	98.466	98.022	98.768	99.859	97.581	99.011	97.039	97.268	97.23	99.665	97.809	97.48	95.333	98.747	98.823	96.616	99.805	96.528	97.535
98.876	100.46	97.983	100.27	98.565	95.786	96.695	100.43	98.721	98.648	98.944	97.759	99.682	99.778	97.437	97.987	98.518	95.146	98.484	100.59	99.208	97.483	100.11	99.682	98.821	97.725	96.587	96.838	99.088	98.908	98.326	99.181	97.318	95.447	99.646	96.276	99.306	101.55	95.673	98.995	101.01	98.756	96.401	98.342	98.739	97.616	97.114	95.823	96.412	96.436
97.619	98.08	99.39	97.79	95.935	98.764	97.151	97.445	96.414	96.147	98.957	97.59	100.83	98.972	96.639	99.502	94.694	96.937	101.44	97.49	97.359	98.874	97.186	93.926	99.812	96.466	96.854	100.42	92.339	97.58	100.67	97.329	98.35	96.938	97.621	99.277	98.709	97.938	100.32	101.23	96.409	101.32	100.38	96.332	97.994	98.624	95.184	98.906	95.698	98.227
108.2	111.58	112.74	108.53	110.44	110.81	110.6	108.67	110.22	108.44	115.14	112.44	108.39	112.4	107.16	108.6	109.15	114.42	112.15	110.88	110.89	111.04	112.26	111.19	108.3	111.95	110.15	111.22	113.18	109.46	108.83	109.76	110.48	110.59	106.96	107.02	110.05	111.33	109.65	110.98	111.72	111.07	110.93	110.79	110.83	108.5	109.85	110.12	108.71	109.14
109.62	110.14	104.36	109.2	106.09	109.45	108.24	112.54	105.38	107.6	106.74	107.2	106.82	107.92	108.38	111.03	108.59	109.88	107.38	107.91	107.26	106.94	108.43	108.49	109.47	109.16	109.36	112.76	108.54	110.24	109.14	109.82	109.96	107.56	105.36	111.87	106.75	109.65	110.09	108.5	108.28	108.52	109.48	111.32	110.21	107.07	111.56	110.29	106.86	111.88
108.17	107.02	106.55	103.97	103.32	109.1	105.17	107.64	103.24	106.13	104.8	108.74	104.9	106.58	104.72	105.75	106.32	108.21	107.1	110	106.04	106.16	106.26	104.34	108.6	106.93	105.94	107.92	105.83	106.41	104.11	106.87	106.76	103.34	109.03	103.4	105.18	110.11	106.29	104.72	107.4	102.34	106.76	108.13	106.55	104.84	105.44	107.94	110.31	105.06
109.28	103.59	105.78	106.91	106.11	102.2	103.17	104.77	105.67	106.78	107.35	107.37	105.31	104.32	108.86	107.4	107.29	106.23	106.28	103.82	107.33	106.36	104.89	107.57	106.91	104.67	108.59	105.63	103.71	106.26	105.24	105.41	107.08	106.58	104.72	105.71	105.86	105.97	107.83	108.95	104.99	104.7	107.23	105.98	111.27	106.46	104.27	109.4	106.39	105.39
107.07	106.34	105.8	106.71	105.29	106.59	103.12	106.66	109.54	109.5	105.57	104.96	108.67	107.59	107.54	108.51	107.81	107.02	104.93	107.83	107.79	105.91	103.21	104.75	104.32	107.13	107.6	108.82	104.54	103.9	110.51	104.57	105.53	107.17	107.83	107.88	109.16	110.42	106.6	104.22	109.46	105.94	105.82	107.02	105.47	105.36	104.98	109.83	108	103.69
108.89	107.48	106.77	108.07	107.01	108.61	110.71	111.55	110.26	110.5	108.14	109.89	111.42	108.04	107.95	112.49	110.38	109.13	108.83	106.52	107.42	104.93	108.17	106.76	108.27	112.11	107.65	107.29	107.49	109.64	107.61	108.77	110.55	108.5	107.42	106.24	106.39	103.73	109.93	106.32	110.29	106.21	105.83	108.7	108.01	107.09	107.66	111.24	108.79	109.48
106.72	106.89	107.07	106.72	107.29	107.34	109.03	109.47	110.21	108.76	107.88	109.04	106.9	110.08	109.68	107.84	108.78	107.58	108.7	107.67	105.21	107.78	105.1	107.23	107.61	109.53	108.42	106.36	108.23	111.34	107.45	107.38	108.18	108.06	107.35	108.84	109.61	104.33	108.79	106.07	107.55	109.76	108.04	106.98	106.9	110.97	107.48	108.58	103.35	108.88
108.25	107.66	107.55	106.09	106.66	105.46	107.7	107.4	107.52	106.31	107.01	106.66	107.14	105.93	108.6	108.65	105.02	107.66	106.45	107.85	108.03	107.15	103.95	104.4	108.14	103.99	109.35	107.72	105.8	108.14	101.72	104.79	104.83	105.74	106.16	108.88	106.37	106.24	104.52	107.74	105.42	105.23	107.24	108.25	106.6	104.57	103.33	105.22	104.54	105.49
107.88	108.1	109.88	106.44	105.09	107.51	107.58	106.68	107.23	108.33	109.97	109.82	106.45	107.89	107.83	107.95	107.41	106.41	106.6	111.32	110.7	107.05	109.41	109.74	105.24	111.61	105.98	105.97	110.1	105.34	108.14	109.51	108.5	109.28	104.89	104.35	108.21	108.2	107.64	108.28	107.44	105.81	109.6	107.42	107.46	106.11	107.19	111.26	108.93	110.67
99.24	102.14	101.72	101.08	102.43	101.3	99.223	100.63	101.01	100.39	100.82	98.131	100.21	98.802	101.13	100.92	102.42	99.872	99.482	99.457	102.97	98.286	103.57	96.805	101.27	99.563	97.637	99.232	102.46	101.09	98.777	103.29	100.44	101.7	102.33	101.99	102.37	103.53	100.09	100.45	101.68	102.96	100.17	99.002	100.09	104.49	99.611	99.229	100.92	101.55
107.97	109.8	107.27	108.26	111.13	108.63	107.19	110.25	108.02	110.37	105.61	108.61	107.35	109.3	109.56	109.84	109.7	111.05	108.17	108.04	108.99	108.44	105.98	110	107.94	110.1	105.77	105.87	107.3	109.66	107.19	109.63	106.78	109.5	109.36	107.06	109.22	109.43	110.14	106.6	105.15	109.09	107.95	109.93	106.87	109.41	108.5	111.42	109.22	106.36
97.895	98.65	99.46	97.726	97.366	99.884	96.022	98.264	98.031	97.455	94.827	99.489	98.702	96.291	97.544	99.909	96.825	97.437	100.83	96.408	96.123	99.027	99.996	97.385	96.89	97.566	100.18	100.53	99.325	97.995	98.099	103.33	97.921	96.658	97.84	98.138	96.501	98.683	96.831	96.721	97.821	99.004	96.087	97.186	98.185	95.787	99.823	96.388	96.706	98.491
106.07	105.65	104.92	106.28	103.77	107.47	104.44	107.74	103.23	108.12	101.92	103.59	103.73	103.42	106.32	107.98	101.63	105.73	105.56	102.91	103.67	109.05	104.46	104.33	106.66	104.49	105.23	105.58	106.86	104.18	103.99	105.8	103.02	105.69	106.03	105.24	104.78	107.95	105.52	103.96	102.22	101.75	106.84	103.72	105.31	107.86	108.03	104.87	104.58	104.65
106.61	104.57	104.46	103.95	103.1	107.5	108.64	105.65	105.52	106.57	106.78	107.93	106.49	105.51	105.91	104.55	105.18	102.73	104.89	106.59	106.35	105.94	106.37	106.23	104.35	104.56	105.16	105.72	107.02	108.4	102.71	107.89	105.96	105.22	106.24	104.09	107.21	103.86	106.76	105.73	106.16	106.77	104.77	102.22	105.52	103.73	105.77	105.38	105.5	107.12
107.3	104.72	105.39	107.88	108.47	108.39	105.82	108.54	108.16	109.04	105.5	106.53	110.21	108.32	105.21	106.22	108.34	109.66	107.6	109.54	105.89	109.36	107.86	108.11	111.9	107.64	107.77	105.72	106.3	105.76	108.19	106.21	109.27	108.96	108.99	107.45	106.96	105.79	105.37	106.9	110.42	104.67	107.68	104.9	107.98	109.91	106.85	110.6	107.68	107.26
94.94	99.785	99.329	97.468	98.507	96.016	97.505	98.496	99.811	98.06	98.371	98.901	98.472	100.34	98.609	95.421	100.08	98.402	98.075	100.13	97.823	101.37	97.552	98.971	99.735	98.489	96.936	94.159	95.036	98.837	99.742	98.901	99.483	99.048	99.004	96.868	97.004	96.757	99.753	94.901	98.38	99.987	100.79	96.14	97.784	100.77	98.119	96.485	97.084	98.236
103.26	105.05	103.97	104.04	105.57	108.03	104.6	105.81	108.42	106.06	106.34	105.74	104.13	107.28	106.11	109.43	104.4	108.72	105.55	105.25	101.81	105.58	105.05	106.87	105.98	104.95	105.35	107.41	106.06	105.08	107.34	103.76	106.54	101.13	105.38	106.74	108.15	102.37	103.59	103.41	106.99	105.75	106.67	106.63	105.26	105.4	105.58	106.88	107.19	103.29
106.22	104.79	105.54	110.48	106.01	105.03	104.26	105	107.74	106.76	104.86	105.35	106.4	104.45	106.35	103.49	107.79	105.07	104.99	104.34	101.55	104.99	105.23	106.77	105.28	107.32	106.66	108.83	106.74	107.56	107.69	103.7	106.1	106.82	106.16	105.21	109.37	106.34	105.6	107.49	104.33	105.76	105.18	106.77	101.49	105.39	106.87	108.42	108.75	105.13
107.83	105.47	106.15	108.5	105.15	109.51	108.8	104.15	105.76	105.62	103.6	103.54	105.9	103.98	103.12	106.85	105.27	105.91	108.68	105.51	102.67	105.31	103.91	107.11	105.6	104.9	103.77	108.93	108.16	109.32	104.18	107.42	106.98	103.74	104.97	106.32	106.42	107.64	106.29	107.9	106.54	108.6	105.84	105.3	107.72	106.49	106.53	109.32	104.07	105.39
97.101	99.419	101.85	99.799	97.777	99.709	99.971	96.147	98.191	99.111	100.2	100.73	99.379	98.405	96.95	100.12	97.122	100.07	97.67	100.29	98.499	99.192	99.022	101.19	98.861	97.491	100.21	100.37	98.415	95.868	99.001	100.01	99.937	101.82	99.147	103.48	98.147	96.991	98.562	100.22	100.76	98.998	96.306	100.44	97.924	98.566	100.25	100.11	98.796	98.094
109.16	108.02	108.84	111.65	111.95	111.81	107.2	106.16	111	110.12	110.58	108.95	109.11	108.43	109.99	108.32	107.82	108.72	108.24	109.13	109.18	107.35	108.29	107.03	112.65	105.03	106.89	106.87	110.92	108.45	110.97	109.29	107.34	108.78	108.28	106.34	108.16	107.84	109.05	107.52	109.45	108.01	105.43	111.03	106.69	105.94	108.82	108.88	108.68	109.02
109.47	107.01	109.52	107.8	106.71	106.41	107.82	108.29	109.66	105.61	110.04	108.06	108.38	108.01	107.44	108.93	107.53	110.85	108.74	108.01	109.13	110.18	109.9	107	107.8	107.95	106.86	107.38	108.49	104.43	104.93	105.44	113	108.12	108.82	110.29	106.82	108.13	110.4	106.57	104.38	109.77	106.97	107.16	107.75	111.31	107.88	110.92	110	109.95
98.276	99.405	101.79	98.92	101.51	100.62	102.26	100.08	101.78	100.65	100.13	101.4	100.94	97.109	100.02	98.048	100.73	101.46	100.43	96.811	100.92	100.38	99.382	99.016	100.74	101.98	98.638	101.1	101.55	100.69	102.3	99.175	101.22	102.86	98.858	99.948	100.43	101.86	98.683	103.18	98.05	100.36	102.4	100.17	103.24	99.797	99.546	101.22	100.12	101.92
102.04	103.07	105.39	101.89	103.29	102.74	103.11	102.28	102.84	104.39	104.29	101.87	103.89	101.56	102.41	102.91	100.82	102.42	104.4	102.2	103.17	102.18	101.38	102.4	103.41	106.66	101.61	103.41	103.1	103.18	102.3	103.64	104.84	104.19	103.95	103.65	104.03	102.1	102.6	101.91	102.02	101.38	103.21	104.01	104.21	101.52	104.76	102.13	99.036	102.76
108.65	106.99	107.32	110.3	109.59	107.24	108.12	107.91	106.04	108.47	108.47	105.07	107.72	107.1	105.87	106.84	107.02	109.62	107.87	107.65	107.6	107.56	111.01	108.74	107.57	108.75	105.9	108.26	110.36	109.6	111.98	107.8	111.52	109.08	109.42	111.76	107.72	108.62	109.78	105.23	109.69	105.42	111.05	105.62	109.08	110.42	110.68	107.15	110.75	108.91
108.81	110.75	109.17	104.85	109.74	105.93	108.7	106.28	109.89	108.77	107.28	106.35	106.72	105.99	106.88	107.03	107.66	109.75	106.47	106.08	106.54	111.1	110.49	111.12	105.9	110.05	108.4	109.29	109.91	108.31	108.2	108.01	108.59	107.65	108.59	102.76	106.07	105.33	108.19	107.67	110.74	106.73	109.38	107.58	108.49	108.12	106.52	105.97	109.06	109.31
109.33	105.21	106.33	106.86	105.07	109.78	109.21	110.7	106.87	109.5	108.05	110.16	109.78	109.09	105.19	109.48	108.07	105.04	106.77	106.27	108.8	108.91	104.11	109.85	108.96	112.18	105.86	108.19	109.68	107.78	107.82	106.4	109.88	105.98	109.55	108.25	106.16	108.77	108.11	108.64	110.19	108.76	108.21	109.41	111.49	107.75	105.33	110.55	108.05	108.15
100.06	103.96	98.508	101.56	102.37	100.74	101.28	99.036	94.95	98.414	98.966	98.561	99.093	95.365	97.978	98.58	100.2	98.038	99.819	97.211	99.662	98.801	99.511	95.564	98.736	98.854	97.899	96.725	96.765	97.86	101	100.92	100.06	97.935	98.604	98.272	99.493	101.58	99.11	98.98	95.969	99.047	99.096	102.78	99.1	99.305	96.771	98.178	101.94	99.047
107.4	109.23	106.95	105.79	106.98	107.84	108.59	107.67	108.25	111.21	105.8	111.64	108.08	108.91	107.46	107.14	107.99	107.61	110.13	108.59	107.61	106.74	112.21	110.17	107.18	110.6	108.9	108.23	108.92	107.24	105	110.63	106.95	107.89	108.02	107.8	109.59	107.08	107.81	105.91	108.8	105.91	107.58	108.42	111.86	109.47	105.52	109.08	108.78	109.54
96.259	101.5	99.961	97.66	96.798	100.66	97.425	98.361	100.26	100.87	99.184	97.518	94.617	100.37	96.782	98.727	102.37	96.206	100.19	98.186	100	102.42	99.501	99.161	100.72	98.711	96.469	96.939	97.556	97.123	98.572	98.958	100.5	95.316	98.115	99.722	97.943	99.472	101.06	98.427	101.13	99.766	101.11	96.946	94.628	95.137	100.58	99.653	98.468	98.26
99.368	97.139	96.669	100.21	100.31	102.49	100.3	96.906	101.68	98.554	98.075	99.583	98.579	100.9	98.207	99.084	98.128	100.79	99.084	100.48	99.682	96.264	93.768	104.39	98.991	100.47	99.713	97.28	98.88	97.75	99.687	98.984	98.249	100.64	98.923	98.621	97.036	95.864	101.42	98.318	100.37	95.467	98.301	97.791	100.18	96.735	97.17	99.545	98.709	95.542
109.29	108.06	110.22	108.24	111.01	107.35	110.2	104.38	106.61	106.88	108.06	108.48	109.52	109.83	109.23	105.93	110.79	107.49	107.52	106.4	106.46	107.05	107.84	109.92	108.92	108.94	107.24	106.03	108.08	106.45	108.49	105.5	109.79	110.44	107.75	104.99	107.65	110.01	107.87	108.93	108.47	109.08	106.6	108.57	105.99	110.55	108.62	108.24	109.6	107.06
105.82	104.33	106.95	104.5	103.97	105.75	105.18	103.42	105.91	107.2	107.13	105.57	104.41	108.36	106.86	107.61	107.19	106.75	106.38	106.04	105.65	106.03	102.14	105.85	107.05	103.92	106.55	106.01	105.17	105.2	107.1	105.14	106.11	105.17	107.67	106.84	106.38	105.38	103.27	108.3	110.29	105	107.13	107.3	102.67	106.16	103.19	104.39	107.18	106.89
112.85	106.7	111.83	109.69	107.38	107.64	112.04	112.04	110.56	109.45	108.6	111.65	108.7	109.99	108.79	112.06	106.61	107.14	112.79	109.66	108.76	110.69	112.75	109.71	110.98	109.29	107.74	111.67	109.26	108.53	110.07	111.36	111.33	112.3	107.75	109.42	109.03	107.02	107.78	109.73	113.18	110.44	111.54	109.64	113.31	113.9	108.23	110.28	108.86	111.63
99.826	99.608	98.618	101.01	96.849	98.578	99.462	94.785	97.479	98.201	97.741	97.492	97.642	93.443	99.1	100.36	99.159	100.11	99.859	100.85	97.203	97.963	99.549	96.933	98.065	99.626	98.2	97.61	95.871	101.36	95.908	93.825	97.439	99.187	98.699	95.182	98.798	99.49	94.158	98.81	97.627	96.25	98.798	97.692	98.13	98.77	100.32	97.163	96.977	96.446
99.122	102.65	100.64	101.82	101.58	103.83	104.01	103.49	101.78	98.638	102.58	100.28	99.8	100.64	102.48	101.49	99.768	100.52	101.42	101.58	102.19	99.094	99.861	103.7	101.35	101.04	102.31	101.57	103.27	98.46	100.6	98.37	101.42	98.849	98.925	100.76	98.221	104.04	101.95	101.24	100.58	100.19	102.2	101.81	102.42	101.08	102.74	101.54	99.831	101.47
104.36	110.77	108.25	109.68	104.08	105.96	105.66	103.71	108.08	106.13	108.29	110.15	105.29	105.08	107.25	105.32	108.82	107.4	106.87	104.67	106.19	108.36	106.27	102.75	106.62	109.61	104.89	105.87	103.67	108.11	107.21	112.6	107.58	107.12	106.13	105.5	106.9	110.34	107.94	104.81	107.71	107.07	105.55	108.7	107.95	107.53	107.72	103.96	107.77	104.02
99.266	100.19	102.07	99.279	98.323	96.008	95.897	98.699	97.374	96.503	98.283	98.665	95.31	100.15	96.902	97.185	96.384	98.617	100.76	98.68	97.434	94.248	95.998	98.579	97.476	99.611	101.4	96.738	96.783	96.553	98.416	99.971	97.815	98.141	95.985	97.528	98.058	96.53	92.616	98.526	99.192	97.94	100.81	98.135	97.809	98.362	100.16	99.222	96.618	97.891
97.18	92.992	98.789	98.008	99.533	93.666	95.386	100.42	99.746	99.644	100.81	99.822	97.71	98.333	97.4	97.519	100.41	97.858	97.167	99.301	98.559	97.632	96.704	97.829	99.09	97.524	98.044	100.73	95.388	101.17	98.823	100.5	97.362	95.674	97.96	97.724	97.678	99.481	100.49	100.1	96.614	94.484	97.616	94.888	96.934	95.18	98.42	98.25	101.94	99.407
98.892	100.24	99.529	98.167	98.054	99.402	96.043	98.306	97.535	102.27	97.954	98.76	96.525	95.043	93.782	99.591	102.01	99.945	96.016	96.977	100.8	98.806	95.725	100.02	101.71	99.922	98.783	102.17	100.84	97.657	98.959	96.52	99.165	97.719	100.15	99.041	100.13	98.083	96.393	98.711	98.278	99.648	99.773	101.25	100.41	101.68	96.26	101	93.953	99.237
104.39	107.23	105.92	106.31	104.37	105.39	104.24	105.13	106.05	107.17	104.79	107.21	106.51	106.79	104.48	104.25	105.26	108.09	104.28	105.74	103.85	109.78	106.59	105.57	104.99	104.84	103.74	104.32	106	104.86	107.98	106.41	104.49	108.55	104.41	107.16	103.19	105.31	103.89	106.19	105.95	105.53	105.9	104.77	105.16	106.99	103.89	105.37	105.63	104.44
104.12	103.8	105.87	107.01	107.93	104.18	106.24	105.97	106.16	105.05	107.03	106.8	106.96	103.96	108.08	105.31	107.02	105.05	107.89	105.84	107.05	109.36	105.86	104.74	105.17	106.88	106.64	107.01	106.64	105.96	107.82	107.45	107.5	104.27	105.09	104.78	105.57	106.19	107.13	107.17	105.65	106.39	106.72	107.29	104.49	108.71	105.89	106.94	106.33	108
102.92	103.55	104.49	104.52	104.82	104.21	105.59	105.53	107	104.94	103.81	104.07	105.81	103.89	105.57	107.18	105.91	104.48	105.61	102.69	103.19	106.29	109.76	107.85	106.25	105.49	106	106.45	105.31	105.25	105.59	106.58	107.33	104.91	104.72	107.05	106	106.7	104.78	105.24	106.67	103.63	108.86	101.3	105.88	107.25	104.28	106.46	105.71	104.76
105.57	103.96	105.16	108.43	104.65	107.7	103.47	107.06	106.23	107.94	103.56	105.49	108.76	107.55	106.97	106.05	106.43	107.24	103.57	107.86	106.28	107.86	106.79	107.87	106.74	105.68	102.13	107.41	105.95	108.06	105.29	109.27	105.19	107.26	105.81	103.89	103.24	104.1	104.68	107.77	106.97	106.18	107.64	104.75	109.17	105.62	106.15	106.45	105.92	104.83
107.2	109.6	108.02	109.42	107.73	109.2	107.11	106.88	109.82	107.85	108.06	105.94	112.97	107.88	109.04	105.34	110.97	109.19	107.35	107.83	106.07	107.65	109.43	108.12	110.53	110.26	106.49	105.47	104.82	110.57	107.79	106.31	108.81	107.18	108.25	108.29	106.39	108.75	108.25	106.55	107.61	106.05	103.82	107.7	107.02	106.99	103.83	108.83	108.66	111.29
101.27	98.129	97.612	98.372	95.19	98.727	98.443	99.086	96.978	94.906	98.762	98.064	96.742	95.545	93.933	95.836	98.182	98.318	100.17	98.117	95.392	97.322	98.873	97.149	99.919	98.173	97.389	98.153	98.299	99.068	98.59	95.083	96.588	93.025	98.688	98.659	97.296	99.721	95.333	98.193	95.976	98.252	97.648	97.561	98.774	98.309	97.864	99.706	100.63	97.597
105.68	107.61	106.79	111.6	110.59	105.6	108.96	106.88	103.47	108.42	109.2	108.24	110.4	108.88	107.52	108.48	106.61	105.42	109.8	107.84	106.76	110.11	107.77	107.9	106.08	110.41	111.43	110.14	105.93	108.53	107.93	109.53	110.46	107.71	107.69	107.77	108.12	106.58	107.04	107.23	112.05	106.61	108.27	106.74	108.08	107.93	106.94	107.73	108.68	107.7
107.67	106.37	103.22	101.49	107.35	108.24	105.37	103.78	106.76	107.58	108.04	106.4	106.95	109.1	104.78	106.44	106.85	106.67	106.93	105.81	104.14	105.25	102.57	105.9	102.07	105.84	108.3	106.18	101.05	106.34	105.72	105.18	105.28	105.63	106.15	105.04	105.15	103.93	105.38	104.21	107.69	105.11	107.5	104.41	104.29	110.16	104.33	106.33	105.58	105.86
99.958	99.251	98.403	103.38	99.065	95.939	100.34	101.12	101.62	101.76	101.19	99.885	101.27	100.32	102.86	99.743	102.07	100.21	98.112	102.44	102.58	99.436	102.86	101.06	99.702	100.25	100.83	102.61	101.33	98.531	101.78	100.46	103.22	103.09	101.05	102.25	101.37	100.83	99.981	99.604	98.172	101.52	99.31	101.07	99.399	102.13	103.19	100.31	101.39	104.27
105.25	108.22	108.87	106.45	104.34	107.3	105.33	106.11	104.46	106.41	104.12	105.43	106.06	108.75	107.07	106.53	108.15	107.77	105.09	107.7	106.49	102.88	102.74	106.35	106.36	107.93	104.35	104.35	109.78	104.33	104.6	108.36	102.66	107.23	105.05	108.45	108.27	107.31	104.1	107.71	103.58	106.69	107.34	105.33	105.06	107.54	105.75	106.53	104.56	110.66
108.47	109.69	110.53	111.68	108.65	107.33	104.85	109.19	108.55	106.61	109.37	111.49	108.15	110.07	106.98	106.86	105.64	106.21	108.44	108.76	106.44	109.64	111.15	107.9	109.97	111.09	110.77	108.83	109.3	107.55	105.64	107.57	111.89	105.77	108.75	106.43	107.28	109.53	108.14	108.45	110.25	106.26	107.16	106.1	106.86	108.19	113.3	108.92	112.01	108.41
107.44	107.62	111.78	107.03	107.86	105.95	111.71	110.15	109.79	107.92	109.38	112.3	110.79	111.71	108.75	106.16	106.42	108.82	107.53	109.75	110.54	109.85	109.4	109.45	108.52	108.57	107.6	108.12	107.98	105.36	105.51	108.19	108.4	107.5	106.21	107.05	109.25	109.2	110.9	109.54	106.18	106.79	109.42	106.86	107.24	109.36	105.94	108.7	109.62	108.47
104.52	105.62	105.08	106.97	104.75	108.44	101.18	100.93	106.36	105.71	104.18	103.87	105.62	106.26	105.51	107.29	106.05	104.39	102.26	106.06	105.22	103.24	108.03	105.73	106.14	105.23	106.41	105.43	103.25	108.27	103.45	104.82	105.48	103.15	105.99	105.15	103.89	107.6	105.74	107.06	105.45	103.9	104.41	106.01	104.69	109.03	106.34	106.59	107.95	107.25
104.91	106.81	106.25	106	107.02	104.4	105.33	108.64	105.08	105.48	107.46	108.83	105.01	106.53	103.15	103.3	105.95	107.88	106.01	107.26	105.58	106.58	105.05	105.31	105.49	107.79	104.71	104.52	108.2	104.36	105.28	105.1	107.19	106.25	106.38	107.62	108.59	104.36	104.37	107.94	106.16	105.03	104.99	103.9	106.03	106.74	105.23	107.28	104.89	105.75
96.456	101.36	99.275	100.24	97.494	98.497	98.959	98.367	101.97	96.442	96.635	99.126	102.01	99.251	98.201	96.671	99.983	99.627	97.735	95.798	97.236	101.39	101.25	99.556	97.71	97.708	97.826	97.671	99.015	97.369	98.716	101.06	97.137	101.73	99.645	101.56	94.771	98.744	102.3	99.024	101.44	98.739	97.476	100.2	96.328	99.782	100.26	98.515	97.554	99.006
102.05	99.337	99.559	100.7	102.3	99.269	95.914	99.752	99.266	101.64	99.555	96.922	99.461	99.555	103.13	100.63	98.352	99.383	97.378	101.48	99.075	98.751	99.971	100.96	99.247	101.65	100.77	101.73	100.95	99.562	95.854	100.31	100.81	102.97	98.656	100.17	100.35	101.27	104.79	100.01	100.19	97.79	97.952	97.793	99.032	97.786	100.16	99.882	96.864	99.44
105.58	105	108.44	106.97	105.63	104.89	104.97	103.64	106.58	104.3	105.94	108.85	106.14	107.96	107.81	106.61	106.25	105.65	102.81	106.23	103.91	110.5	104.75	104.67	105.38	106.54	104.5	104.83	104.22	106.35	107.23	105.19	105.31	106.73	106.24	105.16	107.99	106.72	104.94	105.37	106.63	107.23	107.44	104.68	104.23	107.7	104.01	106.39	105.31	108.14
105.54	106.64	107.7	106.79	105.31	107.72	108.66	106.79	108.12	107.08	109.14	107.36	107.08	104.4	106	104.99	104.7	106.43	109.48	106.41	104.83	108.19	106.9	108.51	107.8	106.81	106.16	106.12	104.84	106.52	105.54	105.8	105.11	108.9	107.27	104	105.08	104.58	109.52	103.7	105.47	105.14	105.48	106.23	104.06	103.31	109.13	105.04	107.15	108.41
98.799	98.956	103.26	99.004	100.71	101.52	94.389	102.06	101.27	99.442	101.85	103.43	100.23	98.756	99.681	100.69	98.812	97.94	100.44	102.18	99.98	102.8	100.77	100.89	100.57	101.75	101.05	101.18	100.42	101.67	100.04	101.27	99.321	100.36	99.785	99.524	102.51	100.92	99.647	104.84	103.33	100.93	98.505	102.85	98.47	98.7	105.24	102.17	97.924	99.557
107.82	103.85	102.95	108.59	104.31	108.46	107.81	106.99	107.42	106.64	104.52	105.67	103.11	105.83	104.35	109.1	104.81	106.18	103.66	106.59	105.88	108.16	107.18	104.76	107.22	105.24	104.47	105.52	103.87	107.56	106.94	105.98	105.75	105.29	106.96	106.81	102.45	107.58	101.86	107.83	106.46	103.85	105.33	103.72	103.63	105.53	107.61	104.85	106.64	108.41
100.48	99.487	100.52	99.938	106.05	100.28	101.72	101.89	102.86	100.3	101.23	102.43	98.828	99.155	100.96	102.82	99.512	98.582	101.69	102.27	102.57	97.795	102.05	99.302	101.9	98.994	97.356	98.982	99.736	99.967	99.269	102.32	101.23	98.506	103.56	99.987	99.08	99.243	100.17	98.817	100.99	99.316	98.951	99.831	102.22	101.85	101.97	102.43	98.488	101.9
104.59	105.62	104.25	102.25	107.25	106.9	106.73	107.83	105.32	105.35	109.08	105.25	106.8	105.71	104.79	107.28	104.96	110.01	104.52	107.06	108.88	106.7	108.35	104.35	107.97	105.16	107.59	108.16	105.5	106.27	107.91	107.94	108.3	105.19	106.81	103.85	109.22	106.17	105.09	104.21	107.8	105.76	101.94	107.36	107.33	102.47	103.35	106.78	107.76	105.12
107.46	107.86	105.24	105.15	105.15	102.16	107.85	105.3	105.73	106.42	103.88	104.97	107.77	107.81	107.83	101.74	106.74	104.82	105.85	105.15	106.34	103.09	108.05	106.49	103.37	107.07	104.2	103.38	106.09	107.45	111.01	107.08	107	104.4	108.12	106.68	106.84	103.9	104.83	107.51	102.91	107.46	103.76	104.73	101.87	106.2	108.28	103.96	102.49	105.57
103.99	108.14	104.04	105.63	105.86	107.21	108.28	104.56	105.64	104.63	104.15	102.67	107.24	106.75	108.64	107.84	108.75	104.21	106.22	105.71	103.5	104.86	106.98	104.36	102.46	104.29	105.4	103.73	105.48	105.09	105.59	104.51	105.77	103.68	104.05	106.1	106.69	107.35	104.27	105.56	105.12	104.15	107	102.75	105.55	105.99	104.46	104.49	104.05	105.73
100.22	100.99	98.882	100.12	99.035	104.44	101.18	100	100.4	99.464	99.855	103.4	101.88	100.38	100.67	101.94	100.36	99.804	96.836	99.767	102.94	100.06	99.868	100.62	100.97	99.112	100.35	97.977	101.11	94.507	102.45	98.68	99.998	102.48	104.86	101.49	100.18	101.55	101.62	99.773	99.326	99.809	100.53	100.33	100.55	100.82	98.13	97.745	98.429	98.442
106.21	107.38	106.58	107.69	103.97	106.36	105.25	105.54	106.79	104.97	107.97	109.39	108.35	105.76	105.81	107.52	107.61	111.18	104.57	106.6	104.01	107.03	106.76	104.98	107.06	108.45	107.15	108.91	105.42	106.46	108.34	105	107.09	106.1	106.33	107.14	108.11	107.22	106.73	107.71	107.46	106.08	103.56	106.98	106.54	106.26	108.13	106.24	104.45	104.79
110.63	110.28	107.3	108.23	107.92	107.24	109.09	109.96	112.66	112.22	112.23	107.61	109.14	108.76	107.59	112.22	111.68	109.48	112.35	108.58	111.63	111.28	110.91	110.52	109.5	109.17	108.45	110.63	111.09	110.63	109.82	109.94	108.54	109.97	108.47	107.43	111.01	109.3	114.28	109.29	111.29	110.51	106.28	112.14	110.91	109.34	110.24	108.35	110.28	110.94
97.884	97.922	97.036	95.767	97.879	98.715	94.342	99.473	97.107	100.44	99.678	101.14	96.999	95.351	97.688	97.931	96.718	98.96	99.693	98.196	97.723	101.42	99.058	97.673	98.504	96.053	98.787	98.134	99.021	99.915	96.787	97.718	100.2	98.134	98.655	101.4	97.745	93.956	98.686	100.57	97.595	98.226	98.509	97.101	98.159	98.038	96.257	98.279	96.179	98.759
101.96	100.02	98.232	99.743	97.972	100.02	99.608	99.456	97.329	102.49	102.44	99.928	101.69	98.98	97.846	96.843	104.8	97.447	102.86	97.449	99.777	101.41	101.17	100.93	98.128	101.44	98.405	99.136	100.42	99.84	101.4	100.17	98.781	101.69	101.98	100.13	100.38	98.573	104.13	100.31	100.33	99.588	100.67	99.739	100.72	100.85	103.95	100.75	101.7	102.65
103.3	104.19	103.86	103.79	104.24	106.4	103.5	105.63	103.92	104.96	105.67	103.23	108.32	109.11	102.36	105.04	104.66	106.31	104.38	104.42	106.24	108.77	106.98	103.41	104.21	105.81	106.86	103.16	106.6	104.67	104.37	107.58	106.16	102.49	105.45	104.51	102.51	105.6	104.47	101.85	107.78	104.89	106.12	104.82	102.57	106.8	108.59	104.04	103.47	108.9
104.21	105.85	107.64	106.63	107.39	106.92	107.08	107.59	106.81	108.36	106.88	105.64	109.67	108.98	105.58	105.88	108.3	107.54	106.46	105.29	107.21	106.11	108.05	107.67	108.34	106.97	105.06	110.09	107.06	105.14	109.38	104.04	103.87	106.15	104.87	106.39	107.91	107.43	107.04	106.41	106.16	106.74	105.68	106.05	108.34	107.58	104.81	107.91	103.17	108.76
99.532	103.05	101.14	101.9	100.86	100.84	99.869	100.31	103.71	100.28	99.19	100.83	100.05	97.283	102	99.253	101.5	100.18	102.32	101.64	99.488	100.52	102.68	102.34	103.31	100.78	105.56	101.92	100.8	96.059	102.64	102.56	100.63	99.801	100.31	100.44	102.93	100.84	99.321	99.638	95.311	99.808	99.884	102.42	100.17	100.56	100.14	102.11	97.555	102.5
108	104.42	106.49	104.85	104.42	102.48	107.51	105.4	105.99	105.67	106.34	105.57	106.27	106.38	105.85	102.67	105.12	106.02	105.97	104.4	104.48	106.54	105.84	106.72	107.72	107.44	105.53	103.18	106.16	104.08	106.78	105.4	106.69	107.51	106.71	107.99	103.3	107.32	101.79	101.12	106.94	103.43	104.39	106.08	107.99	106.47	106	105.63	107.07	108.77
104.4	107.66	104.39	104.15	106.24	106.57	107.77	105.93	107.49	105.94	107.39	104.52	106.64	108.34	108.28	104.57	106.34	105.15	106.15	107.07	103.44	105.83	107.36	106.43	105.08	105.02	108.65	107.55	102.97	106.37	103.84	103.12	106.3	103.38	104.8	105	107.92	106.25	105.94	104.62	105.13	110.53	107.66	105.54	104.9	108.06	106.73	104.53	106.56	109.64
103.86	104.88	105.94	106.92	107.57	106.57	108.21	107.2	109.64	105.92	104.85	108.6	103.42	107.63	106.72	105.82	109.06	105.56	106.61	104.04	109.16	106.34	107.78	103.18	107.54	103.67	110.17	109.06	108.22	107.08	107.77	102.74	105.82	107.51	104.45	105.93	104.97	105.53	105.41	104.16	108.25	107.17	109.15	107.35	104.09	106.61	104.11	107.26	107.24	105.49
104.68	108.6	108.29	109.06	105.4	106.39	105.11	104.55	104.61	103.52	109.98	107.5	108.68	106.2	104.77	106.98	106.37	107.36	105.6	107.36	103.91	106.9	103.88	108.02	106.52	107.87	105.17	106.22	105.14	105.24	106.78	108.61	108.47	107.15	107.41	105.91	107.5	103.99	104.95	106.51	106.09	109.05	106.28	105.37	106.22	108.97	104.89	106.06	105.27	108.37
107.98	104.9	104.75	105.59	104.13	104.62	104.78	103.47	106.95	104.49	105.72	107.79	107.72	105.3	103.75	105.6	107.6	107.34	105.85	105.45	105.07	105.76	105.88	107.27	102.94	105.33	104.99	104.41	106.29	107.52	106.03	100.99	102.86	108.35	105.72	107.12	104.26	104.49	105.19	104.4	101.72	107.23	103.74	109.05	106.11	104.75	105.27	104.3	106.24	100.44
100.46	101.5	97.633	102.04	97.123	96.767	94.535	99.275	97.877	99.945	101.33	99.969	100.13	96.981	98.517	96.152	95.074	99.498	99.473	99.597	98.423	99.07	100.88	98.637	97.966	100.05	99.72	100.15	99.268	98.094	95.468	99.579	99.035	101.29	99.201	99.229	99.623	97.569	99.738	97.632	96.269	96.711	101.88	95.722	97.952	95.577	100.24	98.968	99.699	101.98
104.89	102.49	107.29	105.62	106.16	108.26	106.46	106.12	104.17	105.53	108.04	105.37	104.4	108.17	107.14	104.3	104.35	106.5	105.99	101.79	105.3	104.08	106.56	107.79	110.26	105.02	105.28	104.93	103.96	104.4	106.55	108.2	105.43	103.74	105.38	103.59	106.96	108.25	104.49	108.2	105	102.97	105.91	105.65	105.1	105.49	105.54	104.45	108.17	107.86
99.645	101.63	98.979	97.819	99.019	96.816	100.48	98.258	97.119	98.882	100.91	99.682	96.702	100.81	101.25	99.638	101.72	101.06	103.84	97.542	98.357	99.351	98.034	103.07	98.956	102.93	101.49	97.915	98.53	101.09	98.674	102.99	102.07	100.16	99.544	100.16	99.341	100.95	102.43	98.289	102.87	99.957	99.038	102.83	102.56	102.55	96.412	101.39	96.274	97.465
105.69	104.99	105.11	104.48	107.46	104.43	103.94	102.05	105.19	107.88	106.36	107.3	105.85	103.44	102.27	104.26	106.63	106.58	104.37	106.13	105.82	103.31	107.3	103.03	103.78	106.44	104.81	106.35	104.71	105.1	103.18	106.93	106.4	107.03	105.73	108.67	106.95	106.57	104.67	103.53	105.16	104.87	106.09	104.3	103.61	107.65	105.47	104.34	107.11	105.74
108.58	109.38	107.82	107.02	106.4	107.39	106.97	111	111.05	106.76	108.64	106.77	107.91	109.42	109.5	109.02	108.17	108.09	106.04	106.21	105.55	109.02	106.84	111.09	106.14	107.25	107.79	109.29	108.9	107.16	104.46	111.08	105.94	105.71	103.42	106.7	107.92	106.17	107.15	110.64	106.32	106.48	109.47	106.23	106.27	108.57	107.72	108.06	108.46	108.24
106.89	103.34	106.74	107.67	104.47	106.18	106.22	103.73	103.53	104.77	103.49	106.91	102.74	104.78	102.73	107.35	102.8	103.93	103.87	100.12	104.91	103.91	104.16	104.14	104.48	102	106.76	102.16	106.1	104.88	101.32	106.81	102.29	105.45	104.53	106.04	107.14	109.14	105.3	107.66	105.13	106.13	104.44	105.58	106.56	105.23	107.43	102.02	106.03	103.39
108.69	103.7	106.14	106.7	106.53	104.53	105.21	103.95	105.33	103.61	104.26	102.56	104.52	105.97	106.9	104.34	104.68	106.84	104.61	102.63	109.5	106.97	105.9	103.09	104.89	103.3	103.26	108.01	103.51	106	106.75	108.67	107.37	107.55	106.07	103.22	102.82	105.64	103.54	105.4	106.89	107.4	106	104.22	103.13	105.1	104.22	104.7	105.69	102.83
96.869	96.292	95.784	98.8	98.955	97.724	100.06	98.244	100.05	99.062	98.612	96.826	94.356	97.613	97.778	100.01	99.574	95.429	97.309	97.839	97.359	100.08	101.31	97.84	97.694	101.26	98.785	96.826	97.211	97.666	100.56	98.53	96.9	100.53	93.313	96.982	98.859	99.797	97.512	99.23	98.019	96.609	98.231	96.557	97.888	97.837	95.646	98.709	98.697	98.257
112.23	110.4	111.7	110.01	108.1	109.02	110.57	111.53	110.28	113.16	111.44	111.67	110.17	109.96	111.08	109.98	111.62	108.29	110.3	111.39	109.37	111.51	110.54	112.71	109.65	111.71	112.77	113.66	107.19	111.31	112.05	111.08	110.87	108.14	111.41	109.73	108.01	111.72	108.86	109.41	112.71	112.06	111.27	108.53	110.84	106.31	112.15	110.51	108.65	110.38
103.32	106.99	104.27	106.78	103.97	104.48	105.41	105.69	105.28	104.01	105	106.21	100.49	104.5	106.5	106.03	105.35	105.35	105.09	106.76	109.77	105.65	104.37	105.88	108.48	106.2	106.38	106.66	106.67	102.06	105.79	107.12	105	107.92	109.39	104.18	107.96	109.54	108.17	105.16	106.4	103.11	104.39	106.32	104.19	98.17	107.46	107.34	106.35	102.87
106.42	107.03	109.25	104.93	107.26	107.12	108.29	103.63	106.53	105.45	107.21	107.24	105.68	107.19	107.46	107.01	101.92	107.14	103.74	107.7	104.12	107.09	104.99	110.3	105.93	106.41	107.61	104.82	108.66	107.08	109.07	105.05	106.22	108.13	105.65	106.66	107.18	103.25	105.42	108.5	104.88	107.06	104.89	104.93	108.36	108.58	108.24	106.6	109.12	108.66
106.04	108.29	109.3	107.4	103.62	105.1	109.4	103.93	103.97	106.71	108.05	108.28	105.28	105.4	107.55	105.69	101.07	104.02	107.57	106.81	105.09	108.93	106.14	107.36	104.53	102.6	109.46	106.63	102.49	106.37	108.48	103.72	107.33	106.83	106.73	108.72	107.11	108.9	105.11	104.54	106.02	104.47	105.31	110.91	103.95	104.65	108.15	106.1	106.94	103.23
100.98	100.45	101.12	100.2	100.08	99.167	99.179	102.45	104.86	102.72	102.17	104.1	100.6	101.81	98.616	101.89	100.12	100.32	101.6	99.011	101.39	99.234	100.02	99.163	98.8	102.91	100.66	97.271	100.01	103.21	99.386	102.02	102.23	102.08	100.7	101.38	97.709	98.936	100.91	100.39	99.587	102.4	102.71	99.641	99.517	102.8	101.53	97.857	98.333	102.83
97.074	95.382	96.807	99.889	95.93	97.275	100.1	97.688	99.378	96.336	97.829	96.305	96.383	100.08	99.311	96.015	99.765	100.49	97.271	98.206	95.02	100.86	97.673	98.941	100.21	94.784	96.155	101.76	97.528	99.261	98.951	97.895	97.415	98.017	97.814	94.438	98.025	98.192	97.132	97.99	95.423	95.66	98.109	100.12	99.743	100.64	97.188	99.511	97.825	97.43
106.55	108.39	106.93	105.15	105.56	110.29	111.42	107.64	111.62	108.53	108.12	106.78	106.38	105.54	108.14	106.41	109.01	108.63	106.24	113.15	108.03	106.43	109.1	105.57	106.81	108.69	108.72	107.43	108.84	109.45	106.46	108.2	106.26	106.79	108.08	105.67	107.15	108.77	107.67	108.36	106.76	110.26	107.84	107.86	107.09	107.03	108.78	105.27	105.78	109.63
105.57	105.77	109.24	104.82	103.42	106.36	107.9	103.72	108.97	106.36	106.66	107.63	106.47	106.74	106.8	105.96	107.67	105.11	108.68	102.87	107.87	102.85	106.66	110	104.07	108.52	109.65	104.97	106.49	106.88	106.19	103.16	108.11	105.75	108.53	104.05	105.19	110.69	108.81	102.74	107.59	104.83	107.73	108.31	109.92	103.48	106.68	106.26	105.11	108.18
108.49	106.9	107.26	108.12	108.07	109.02	104.61	109.52	108.86	107.12	110.26	107.91	107.74	108.78	107.41	106.71	110.02	105.75	107.65	105.81	111.07	107.17	106.1	111.22	109.7	108.6	107.77	110.1	109.08	108.37	111.54	107.55	110.04	107.99	106.56	108.62	108.99	108.11	106.65	107.24	109.93	107.35	107.6	109.34	107.73	111.79	107.49	107.36	106.95	110.05
112.46	109.84	111.71	110.02	113.75	111.19	110.59	110.93	109.97	111.09	108.87	112.32	106.56	110.39	114.23	107.95	113.55	109.91	111.27	110.56	110.8	108.38	109.05	109.92	111.41	110.85	109.18	108.79	112.53	109.85	107.81	110.7	108.64	111.13	110.8	111.67	109.42	110.61	110.14	109.81	112.07	110.66	106.09	110.2	108.32	111.02	110.85	110.16	110.67	109.77
109.08	107.2	108.38	105.37	105.58	106.27	107.2	107.2	111.09	107.41	107.14	105.49	104.48	105.77	107.42	108.12	107.55	108.05	104.54	109.02	106.62	108.15	107.18	103.12	108.17	106.61	106.38	109.25	105.58	106.98	106.12	106.9	105.56	106.66	106.19	106.62	105.29	108.62	104.67	107.74	105.48	106.96	105.26	108.34	105.94	107.31	105.81	108.46	104.93	108.31
107.37	104.46	105.11	109.22	109.51	105.45	106.19	106.5	107.89	104.86	102.6	105.06	107.95	107.19	103.35	108.51	105.46	107.63	107.91	105.17	109.04	107.71	106.43	109.3	105.26	107.93	105.94	105.8	106.47	110.01	102.2	105.38	105.06	105.46	107.15	105.84	105.98	104.28	105.35	107.6	104.97	104.39	112.46	106.58	108.19	105.29	108.78	102.82	103.65	105.21
101.24	99.691	97.606	100.39	97.811	99.355	98.492	99.259	97.972	98.161	102.06	96.551	98.372	96.449	99.82	99.807	98.951	100.19	97.94	97.802	98.847	101.14	96.37	96.537	101.27	100.04	100.68	95.628	98.704	98.265	101.47	97.886	96.608	100.28	99.74	96.202	99.21	99.081	100.66	97.359	102.68	100.64	101.35	97.452	100.49	98.129	97.119	99.436	101.66	97.699
102.84	102.31	96.361	97.937	101.66	97.428	100.21	98.2	98.63	100.45	101.75	101.41	100.43	100.45	97.686	100.74	100.9	101.52	101.43	99.766	100.73	100.06	101.49	103.04	96.924	97.824	102.59	100.15	101.59	100.02	98.687	101.31	103.76	98.411	102.23	99.315	100.25	98.93	101.95	101.06	100.38	101.1	100.76	100.41	103.49	98.591	101.11	102.06	100.82	100.87
112.52	110.92	110.81	112.76	106.82	109.21	107.47	106.61	109.69	106.1	106.87	109	107.2	104.87	110.35	108.64	107.99	105.9	110.98	109.83	109.1	108.8	110.73	109.03	110.99	105.27	106.68	110.52	109.79	109.43	108.58	109.59	109.03	110.19	108.16	107.12	110.58	111.68	110.52	107.12	107.41	109.4	107.82	109.38	105.78	108.18	108.14	111.63	108.99	104.18
103.94	103.53	102.99	107.41	103.72	105.32	104.03	103.54	105.98	105.84	106.65	105.66	104.73	108.47	102.8	105.44	105.58	105.29	103.01	107.61	102.78	105.34	105.19	106.71	107.64	105.26	107.67	105.94	102.11	106.23	106.3	105.75	105.45	103.68	105.74	107.3	107.21	108.29	105.35	105.63	105.28	104.01	107.95	105.73	106.75	106.22	102.73	107.99	108.22	106.92
100.42	102.66	104.65	98.619	98.747	101.64	100.36	97.049	101.35	98.229	104.1	101.86	98.127	101.55	102.24	100.56	102.24	98.029	100.24	99.309	102.4	101.82	99.564	101.8	100.7	98.69	100.1	105.19	99.511	101.81	100.33	100.87	99.709	101.61	100.69	98.443	98.98	102.13	105.14	101.68	98.308	100.89	103.05	100.36	99.598	101.64	99.282	99.45	95.874	97.95
101.97	99.648	102	99.167	99.291	100.51	99.136	101.07	97.742	96.182	99.751	102.23	100.4	104.2	101.69	98.496	97.63	98.915	99.376	97.688	99.025	99.521	99.376	98.938	98.759	101.91	101.11	100.14	101.04	95.351	101.44	101.84	100.84	100.28	102.87	101.27	100.85	101.08	101.73	99.565	103.54	98.746	99.758	99.074	99.094	98.156	102.33	102.5	99.51	101.67
106.23	107.9	108.47	106.74	103.93	105.2	106.58	106.01	107.08	105.56	106.57	107.88	107.23	105.2	104.01	105.73	104.28	107.35	104.12	104.74	102.83	105.84	103.64	106.16	105.42	105.58	107.47	103.76	106.31	103.12	101.06	106.3	104.57	107.22	110.07	105.43	104.09	106.13	104.73	105.67	108.36	105.28	108.62	103.8	109.48	104.21	106.45	107.55	106.09	110.07
99.128	93.901	99.816	95.68	96.574	97.829	99.517	98.323	99.25	97.012	95.576	97.628	101.4	99.29	100.19	97.275	94.929	99.312	97.79	99.076	95.899	95.9	99.122	99.77	99.566	101.04	97.973	100.96	101.11	98.296	99.541	97.855	97.441	97.063	101.79	101.63	97.079	98.515	98.434	98.731	97.8	98.057	97	100.08	98.2	98.344	100.76	100.09	98.298	99.438
97.702	99.913	95.247	97.051	97.034	97.992	96.521	95.844	98.118	96.166	98.735	94.705	97.74	99.744	95.643	100.8	99.28	99.723	97.022	99.249	99.972	99.849	96.658	98.069	97.081	98.553	96.636	103.52	100.67	95.736	97.751	97.039	100.56	100.52	97.085	96.485	103.36	94.208	100.68	98.57	96.71	93.551	97.786	96.175	96.07	98.404	97.01	96.745	100.8	99.082
98.303	102.4	100.39	101.29	100.41	100.88	99.485	97.961	99.884	101.47	97.818	103.6	98.142	101.85	100.84	101.42	103.83	100.18	98.33	100.14	103.61	101.53	100.42	101.29	101.49	102.78	99.633	99.741	99.796	101.36	102.31	102.32	99.955	102.88	100.24	99.99	103.04	101	98.553	100.46	100.1	102.28	99.582	105.21	101.02	102.21	99.603	100.2	100.51	100
102.49	106.61	100.72	97.507	103.66	101.38	98.329	101.64	100.86	99.957	101.1	100.79	102.56	98.705	102.88	101.33	101.09	101.87	101.87	98.322	100.85	103.4	98.616	101.31	99.587	100.07	101.68	103.71	101.01	96.442	102.75	98.901	100.53	100.92	101.46	102.81	99.917	98.436	101.38	101.06	100.22	100.41	101.3	102.3	104.64	100.61	100.11	100.79	104.69	101.04
102.68	104.06	107.5	103.88	107.15	106.04	110.35	103.75	105.22	106.87	107.35	104.49	102.79	107.34	100.4	101.97	107.22	107.12	106.27	103.58	103.98	104.94	102.61	104.37	105.7	104.86	105.22	107.69	108.48	103.87	105.62	104.83	103.63	104.23	104.19	105.86	104.28	108.59	104.91	107.71	102.23	102.68	105.3	105.48	106.77	104.72	105.95	104.37	103.09	104.95
108.77	104.87	107.78	104.61	104.58	106.92	105.51	110.35	107.53	108.12	105.02	104.63	109.45	105.77	109.02	106.17	105.51	107.72	108.15	103.17	107.79	107.01	104.3	106.02	105.73	105.67	109.63	103.52	104.94	105.37	106.63	106.73	108.31	107.17	110.13	106.75	107.24	106.89	107.98	105.94	106.16	107.29	106.33	109.4	103.25	108.11	105.17	107.44	104.18	102.9
109.88	109.28	108.41	106.58	108.95	108.44	105.78	108.37	110.57	107.7	111.91	104.6	107.88	109.16	105.06	109.11	107.26	108.56	107.87	106.26	107.72	109.37	106.91	107.85	105.72	110.43	110.49	106.15	108.45	105.97	107.02	107.73	107.34	107.54	108.39	107.04	106.78	107.7	108.65	108.07	109.71	107.85	107.68	108.54	106.08	109.63	108.42	110.69	108.94	105.7
102.85	106.22	108.67	106.38	104.14	104.42	108	107.42	105.8	107.87	102.41	103.74	107.47	105.22	104.65	105.39	102.33	104	103.26	105.68	106.36	105.03	107.39	105.31	103.24	106.17	101.94	106.64	103.79	105.24	104.25	108.44	107.63	106.16	103.56	103.49	106.01	104.25	106.21	104.62	102.09	109.19	106.33	105.65	107.5	107.2	105.73	101.51	110.38	102.73
103.94	108.32	109.67	109.32	111.35	107.95	108.31	109.9	105.14	109.62	108.55	112.16	109.95	107	108.51	107.13	107.51	106.46	107.9	108.05	110.12	108.75	110.55	107.28	108.28	110.76	107.48	106.34	106.87	109.25	107.46	106.89	107.69	109.31	108.69	107.73	108.51	111.46	105.6	109.01	103.95	108.52	110.44	107.47	109.16	107.56	106.06	110.9	107.61	107.84
105.91	105.72	107.47	105.04	107.99	108.18	105.28	108.22	103.6	105.34	107.6	104.45	106.52	102.78	106.61	106.99	99.944	105.78	109.76	104.31	104.65	105.82	104.87	105.98	103.95	107.02	107.07	106.84	104.22	105.99	105.39	106.16	104.49	104.19	106.17	106.12	103.38	102.21	106.86	105.22	107.63	107.77	107.42	107.54	103.71	105.09	106.92	107.9	103.73	104.78
107	109.38	107.17	108.73	107.89	107.93	107.75	107.35	108.14	108.89	108.18	106.7	108.21	107.84	108.92	107.87	109.03	109.5	109.43	104.86	108.93	106.21	106.21	107.93	107.66	108.12	107.47	108.27	106.72	108.81	109.02	110.8	107.44	110.01	107.86	108.66	107.63	106.27	109.29	107.81	107.15	109.34	112.1	108.51	110.08	108.73	107.68	105.37	109.47	107.65
98.241	100.96	98.796	96.505	99.191	99.195	97.994	100.64	97.394	96.396	102.09	101.11	98.893	97.543	98.504	98.632	97.533	100.6	97.094	97.28	99.768	97.328	97.068	99.154	100.1	98.888	97.222	100.68	100.12	99.988	101.87	97.874	101.3	99.543	98.135	101.04	99.574	97.299	99.988	98.517	98.405	100.23	99.154	97.77	96.883	96.873	100.71	100.94	100.47	98.608
108.52	108.31	109.59	106.01	104.68	107.08	108.09	104.52	107.93	105.71	107.09	107.09	108.52	104.18	106.29	109.06	104.77	102.79	105.49	107.37	109.83	106	106.89	106.62	106.56	105.59	105.84	106.55	107.13	103.76	105.66	104.65	106.24	109.48	104.45	107.11	104.62	104.78	104.77	106.48	106.71	105.96	108.56	106.93	105.6	107.7	105.53	105.61	105.23	104.24
107.48	107.11	104.52	105.37	105.68	107.79	106.01	105.82	105.44	106.28	106.95	107.27	105.16	104.7	105.31	106.3	107.72	106.7	107.24	104.92	106.99	105.24	106.15	108.13	104.51	107.05	105.78	107.18	103.75	105.58	107.14	107.33	105.57	105.22	106.39	105.05	107.41	104.59	105.81	104.73	106.02	103.66	107.59	107.29	106.72	104.16	103.36	106.77	102.11	104.17
99.227	99.814	97.353	97.674	102.03	99.472	99.734	95.839	98.966	97.395	97.626	100.52	95.02	101.07	98.902	98.461	95.949	98.096	97.401	95.447	97.33	103.28	96.586	98.766	102.07	95.637	97.183	96.814	98.537	101.17	95.369	100.68	97.929	98.099	100.34	97.638	98.416	98.343	99.552	99.217	95.817	102.45	96.493	97.089	99.479	98.689	99.956	97.81	98.406	98.207
106.13	106.7	102.01	109.53	104.1	108.18	107.64	106.84	106.56	106.16	104.08	107.49	106.75	105.01	106.63	105.6	107.83	105.08	107.18	106.98	109.68	108.15	106.37	106.94	104.44	104.56	104.25	106.61	106.49	105.88	106.96	103.86	104.94	105.06	107	104.77	101.91	105.3	104.28	108.29	104.82	105.19	106.72	107.69	109.31	105.34	104.8	109.96	108.47	108.42
104.55	106.95	109.18	105.31	105.78	106	105.8	105.36	108.66	105.57	105.76	107.73	105.96	107.36	105.98	104.13	104.83	104.79	103.95	105.59	104.43	103.94	105.67	103.69	105.69	109.73	103.64	106.73	104.06	103.72	105.88	102.65	102.64	105.81	103.65	105.78	105.19	107.44	104.73	104.72	107.03	104.8	105.3	104.78	106.04	104.85	106.03	107.9	103.14	107.84
99.078	98.596	97.091	99.197	96.789	100.46	99.078	101.27	99.613	97.247	97.107	97.387	97.297	99.891	96.361	97.939	99.002	100.13	98.29	98.075	101.61	99.126	99.41	100.55	98.442	100.09	99.682	102.43	99.677	99.672	93.951	98.121	100.35	100.73	101.23	100.62	95.673	98.381	99.053	99.059	100.01	97.58	99.198	97.387	97.372	99.447	99.912	100.16	96.61	98.576
106.63	107.74	106.6	109.92	105.39	105.05	109.4	106.94	108.38	105.37	109.45	110.67	106.57	107.42	109.51	107.48	105.49	107.35	107.25	106.99	107.72	110.88	107.4	110.23	108.35	110.22	107.15	108.28	108.23	110.42	108.09	106.31	110.25	106.89	106.78	107.64	107.37	110.33	109.84	108.14	108.57	108.99	108.13	109.92	110.12	107.47	111.06	106.91	112.58	108.17
106.4	106.48	109.21	106.54	104.48	108.43	107.12	107.8	107.5	106.46	109.07	107.75	111.25	109.56	107.75	107.74	106.96	106.29	109.25	105.98	108.25	109.12	105.99	110.23	108.74	107.54	109.31	110.88	108.75	110.86	106.84	106.63	108.53	111.25	109.04	107.76	108.41	108.2	107.54	110.67	105.27	108.62	109.36	108.31	105.37	108.75	108.01	107.75	106.95	107.75
107.63	106.65	102.99	106.99	105.57	105.99	105.9	101.26	105.95	104.9	105.62	106.46	107.13	106.64	103.87	104.89	106.48	107.57	101.79	103.28	104.51	106.76	105.39	104	106.7	106.12	107.65	107.49	108.73	107.25	104.36	105.83	106.76	104.89	106.78	107.53	106.14	106.78	104.27	106.9	103.93	107.35	108.23	105.6	103.28	105.16	105.82	104.66	105.26	104.89
105.63	109.15	109.57	108.76	107.48	106.62	107.26	105.83	105.94	107.44	106.07	109.26	106.55	107.06	107.47	107.67	108.76	107.07	107.48	108.38	105.77	109.5	106.13	110.38	108.4	107.71	110.57	106.89	109.31	109.76	106.85	106.76	108.03	108.7	106.11	113.51	109.39	106.3	109.92	106.16	105.44	108.57	104.39	110.24	107.14	107.02	108.69	111.72	107.46	105.69
105.65	106.79	106.65	107.41	105.25	109.35	109.45	107.12	107.38	107.94	106.9	107.91	104.84	108.2	107.9	109.86	104.33	108.35	108.63	106.11	108.72	110.93	106.79	109.43	110.57	108.69	108.05	108.34	107.77	107.62	108.04	106.99	109.25	106.78	105.8	109.93	106.57	106.04	106.73	107.01	106.79	105.51	108.87	110.84	106.32	108.44	108.01	108.09	105.58	105.19
98.298	96.693	101.07	102.93	98.486	95.567	99.62	99.031	102.66	99.072	99.435	95.966	98.058	99.068	98.909	97.496	98.389	101.9	100.34	101.01	97.587	97.68	97.576	92.878	96.001	96.564	97.698	99.687	98.145	99.356	96.066	99.357	96.801	98.1	97.293	98.188	98.16	98.964	98.796	95.601	96.774	99.128	98.236	98.568	99.779	97.218	98.197	96.096	97.909	100.42
105.92	104.04	109.51	108.63	107.33	108.92	111.03	105.14	104.68	105.53	105.85	106.96	104.86	105.8	108.32	108.37	104.59	110.43	107.93	109.46	107.01	107.79	108.45	106.84	106.52	110.6	106.67	105.57	105.12	107.07	105.73	107.37	106.15	105.14	110.54	107.76	108.49	105.68	108.09	108.71	107.24	109.66	109.58	107.85	109.37	106.43	110.16	108.58	106.56	106.43
107.44	107.9	103.46	106.88	105.23	104.01	106.78	106.14	106.77	105.64	106.6	104.47	105.57	108.39	106.56	106.99	106.99	106.74	106.87	108.13	105.33	102.94	108.81	104.85	107.96	104.19	105.7	108.54	106.31	110.53	106.37	108.48	105.94	105.75	107.18	105.03	104.64	106.11	105.44	105.71	106.3	106.69	105.68	106.58	104.61	106.68	108.99	106.53	106.02	106.21
105.46	104.48	105.5	112.35	109.28	107.79	106.52	108.27	107.86	109.25	108.48	109.19	108.71	102.52	106.87	109.44	106.82	109.17	109.3	104.37	108.24	106.23	108.53	105.61	105.96	106.73	110.05	108.37	105.51	107.05	104.82	104.05	106.15	107.46	108.01	107.53	108.06	107.91	108.17	108.19	109.53	107.27	109.18	109.72	106.4	107.75	107.93	106.02	107.78	105.08
107.88	109.83	109.02	111.27	106.94	110.47	108.91	105.57	109.44	107.48	111.05	109.6	109.15	106.73	108.58	107.01	108.25	110.41	107.45	107.25	111.02	109.74	107.66	107.85	106.24	110.11	107.37	111.31	108.32	106.06	105.12	108.28	111.61	108.39	108.44	108.43	107.28	108.8	110.41	107.93	108.04	106.71	106.67	106.1	109.01	110.37	112.05	109.8	108.81	108.38
110.29	109.06	109.34	109.66	107.57	108.48	110.68	108.94	111.52	110.49	105.26	112.79	112.28	110.67	105.85	110.99	108.58	112.16	112.55	110.48	108.97	110.81	108	110.41	110.58	109.5	112.87	109	109.53	110.58	112.22	110.68	109.72	107.81	108.99	112.34	109.39	109.71	109.89	110.38	112.71	109.29	110.76	110.1	111.24	109.11	110.19	107.21	112.02	111.79
102.27	107.25	105.97	105.42	105.52	103.92	106.05	104.3	104.34	106.98	107.43	106.63	106.43	106.67	103.46	106.57	107.84	103.95	106.39	105.9	104.9	103.37	106.4	105.68	106.45	105.64	102.31	104.65	102.64	107.58	104.35	103.78	104.8	107.59	101.83	108.95	103.68	106.15	101.57	105.29	101.75	108.62	106.74	106.19	105.2	106.4	103.9	103.49	103.84	106.38
108.49	106.02	105.02	105.67	106.27	105.13	104.82	107.87	105.44	107.85	104.64	108.45	107.44	105.84	105.13	104.12	105.33	103.06	104.48	106.66	106.35	104.57	107.26	101.05	105.52	105.83	106.67	107.3	107.46	106.34	106.49	106.36	103.42	107.12	107.01	105.28	106.5	108.76	106.79	106.67	107	105.3	104.52	106.67	108.79	107.26	103.76	104.04	107.11	106.91
106.85	108.32	106.69	108.55	106.35	107.85	109.49	111.54	112.83	108.8	106.42	106.72	109.72	110.63	108.52	106.13	106.2	108.49	107.5	107.4	109.62	108.69	109.13	105.03	108.23	109.56	105.8	107.11	107.05	108.14	108.76	107.53	107.76	110.97	110.8	109.47	105.6	107.53	103.98	107.5	112.04	109.4	109.72	105.48	106.26	107.61	106.67	108.72	107.08	113.1
102.84	107.47	108.99	109.41	108.6	107.34	109.88	105.22	109.75	108.78	110.34	107.77	108.95	108.4	108.48	107.82	105.97	107.72	107.96	106.9	107	107.84	108.93	108.75	107.76	107.72	110.94	107.92	108.88	106.83	109.14	107.94	108.62	108.42	106.67	108.97	108.16	109.76	109.27	110.1	109.11	105.94	106.81	107.78	107.98	108.23	109.74	107.86	107.17	109.53
97.942	99.88	101.21	100.2	98.478	101.83	102.35	101	98.345	99.16	98.434	100.72	100.92	99.421	99.11	100.85	100.89	102.71	100.93	99.87	99.667	100.54	99.024	104.81	99.745	103.64	100.06	100.93	99.271	101.82	99.805	99.755	100.36	100.9	101.2	102.24	101.41	101.16	100.02	98.322	101.71	100.63	102.4	99.696	100.81	99.227	105.65	98.571	100.85	96.919
105.26	109.23	107.22	106.23	106.78	106.94	110.6	108.52	107.17	105.39	106.54	106.78	109.21	107.98	105.37	108.01	110.44	107.38	104.75	109.16	106.31	106.26	107.49	105.2	106.93	107.1	109.17	108.5	105.38	109.34	107.43	108.23	108.37	103.75	107.41	105.62	109.59	106.76	107.04	106.69	110.03	110.55	107.46	109.51	106.38	107.63	103.39	110.44	107.61	109.15
110.58	108.63	106.88	106.89	108.24	106.83	104.67	107.54	113.46	108.4	109.09	112.59	109.62	110.46	110.52	107.13	105.75	108.55	107.75	108.64	108.45	109.53	104.94	104.79	109.26	106.37	107.78	105.45	106.64	109.28	109.04	109.02	108.69	106.97	106.28	109.71	108.17	107.93	107.94	108.08	108.51	107.57	107.25	104.94	110.69	106.05	109.49	104.29	107.03	105.69
106.31	107.76	108.6	102.44	108.34	103.92	106.03	104.97	105.81	105.88	108.82	104.74	106.95	104.75	103.89	102.35	106.9	104.54	107.87	107.42	107.04	106.15	106.17	102.55	106.92	105.62	104.84	105.14	105.1	108.1	108.18	109.75	102.7	107.05	106.46	107.93	105.62	103.98	103.66	105.8	103.39	105.72	106.17	104.88	102.11	105.05	105.4	107.29	106.97	105.86
109.06	110.1	108.09	106.94	110.9	105.25	108.62	109.74	109.57	107.61	107.26	109.12	106.38	106.39	106.86	105.84	107.2	107.89	110.24	106.91	109.45	109.96	106.67	106.08	111.9	109.15	105.52	107.3	108.14	106.62	105.96	108.86	109.1	108.55	105.26	108.42	103.69	109.93	109.17	107.38	108.52	108.78	106.96	109.48	106.85	108.18	107.19	111.15	107.71	106.9
107.67	109.97	108.79	108.3	107.6	109.22	107.38	108.94	106.25	108.39	108.57	106.38	106.21	108.01	106.54	105.92	110.78	107.05	108.68	106.84	109.6	105.98	105.72	110.12	109.07	110.85	107.82	105.46	108.59	109.5	107.85	106.56	105.6	108.27	107.97	107.28	108.1	109.82	105.85	108.25	112.79	109.93	106.27	105.61	104.87	106	110.05	107.16	106.38	107.75
99.692	98.888	100.5	98.731	99.431	97.362	97.263	99.097	95.533	98.646	98.629	95.933	99.983	97.092	103.78	97.229	97.133	99.251	97.021	94.481	100.57	97.878	99.039	98.701	100.17	100.02	100.59	100.49	99.068	98.219	98.665	97.384	100.21	98.297	99.33	97.112	97.708	98.723	102.08	98.247	98.239	97.185	98.124	99.518	99.094	98.014	99.69	101.35	97.823	100.51
103.26	105.7	107.95	107.55	106.62	107.14	105.29	108.56	107.47	106.76	105.94	105.99	107.29	107.56	104.04	109.42	108.85	110.5	104.94	105.58	106.44	110.26	106.8	108.7	107.01	105.53	108.78	103.39	107.91	104	109.91	106.89	105.95	106.7	106.24	103.09	107.66	104.08	107.59	110.01	106.78	108.38	103.83	104.99	107.25	105.95	109.21	103.54	104.36	105.79
109.14	111.12	110.47	112.99	111.91	111.99	112.06	111.89	110.41	107.96	108.73	111.11	109.26	106.76	111.42	110.7	108.93	110.81	112.12	108.36	113.8	110.66	109.78	111.86	108.55	117	110.92	108.57	109.8	109.33	110.44	109.62	110.58	112.61	109.62	109.98	109.16	113.26	110	114.34	110.41	109.98	108.21	110.69	106.41	111.42	108.51	109.77	109.54	109.62
107.21	106.57	106.84	105.84	107.61	108.91	105.37	109.51	109.45	110.17	106.07	109.34	110.5	108.89	109.53	108.79	107.02	108.73	108.65	109.15	109.35	108.85	106.55	108.92	107.64	110.99	108.77	110.83	110.45	108.56	108.52	111.21	107.95	111	108.79	106.03	107.33	110.36	109.23	110.82	108.41	109.02	108.09	107.94	108.93	111.11	108.97	108.87	106.79	106.69
107.01	107.49	108.28	103.4	108.9	107.75	106.53	108.71	104.95	104.47	110.43	108.21	108.31	107.57	109.98	104.08	105.96	108.64	109.33	109.93	107.38	106.11	107.93	110.05	107.49	106.25	109.24	110.26	105	107.2	105.91	104	106.66	106.03	105.79	107.97	108.82	111.12	109.33	108.03	108.51	107.59	109.43	105.17	105.28	105.03	105.38	106.19	106.28	109.52
107.25	105.2	106.59	102.52	107.71	105.53	102.85	107.85	102.16	107.26	107.46	106.16	101.24	108.19	103.3	108.36	105.67	108.05	106.33	104.13	108.48	107.56	104.63	105.92	103.11	107.57	108.44	106.12	107.87	109.29	105.28	105.94	106.25	108.88	107.66	107.06	105.12	104.96	105.96	108.38	106.29	101.06	108.02	108.64	105.37	106.84	107.2	104.16	105.08	104.86
105.85	107.86	107.53	104.69	107.24	105.43	107.67	108.91	108.1	104.65	107.37	107.94	106.53	105.16	106.03	107.94	107.4	107.76	105.04	104.81	106.5	105.36	103.78	110.07	107.41	107.67	103.97	105.66	107.23	105.61	104.27	106.67	107.02	105.9	108.59	105.45	105.01	107.62	106.74	106.35	107.15	107.9	103.29	107.63	106.33	106.71	108.23	105.95	107.05	104.46
109.68	108.15	106.49	109.19	109.51	107.99	110.43	108.46	106.95	109.97	108.8	108.83	108.92	107.86	108.64	109.1	109.68	107.38	108.83	110.1	107.72	109.35	111.83	110.46	108.22	108.95	105.88	109.59	108.49	107.11	106.66	107.21	106.07	110.11	104.36	111.27	111.52	110.75	109.32	109.14	107.19	109.16	107.69	105.6	107.06	108.07	107.7	108.29	107.93	106.62
106.69	105.05	105.66	103.31	108.72	108.06	108.48	106.01	103.63	104.29	106.5	104.67	103.03	107.64	106.82	107.88	104.59	105.27	105.36	105.41	105.6	105.68	106.49	101.71	104.24	104.55	101.42	105.17	104.78	107.7	104.69	108.92	104.16	102.03	103.59	108.04	107.9	107.67	106.11	101.77	103.85	106.97	107.32	104.15	106.87	104.34	108.64	105.92	105.55	104.49
106.68	105.01	103.14	105.21	104.67	108.93	104.18	106.29	103.49	103.96	108.09	107.78	104.63	107.68	107.37	104.14	104.63	107.66	104.43	104.59	108.91	107.15	105.27	102.69	104.82	105.69	107.81	103.24	105.64	106.27	103.84	106.56	104.69	108.78	105.11	104.81	104.88	105.43	103.25	105.02	104.99	108.41	104.12	102.94	107.56	104.22	105.52	107.92	104.79	104.74
100.9	99.003	98.751	100.77	97.9	103.3	103.33	103.46	100.98	101.46	102.04	98.879	103.95	98.472	101.18	100.56	102.3	103.93	99.385	101.44	96.419	104.31	100.63	102.66	101.15	99.845	100.1	100.33	100.8	101.1	102.56	100	100.09	102.29	100.43	100.82	102.69	100.07	101.39	98.696	100.41	99.135	102.63	99.61	99.709	101.43	103.58	96.357	100.26	98.018
97.783	104.47	105.94	101.53	102.64	101.26	99.918	101.19	101.62	103.46	100.46	100.54	100.69	100.45	101.95	100.89	100.6	99.539	103.81	102.47	98.904	99.625	99.976	102.68	101.23	102.32	103.17	105.01	99.259	99.908	99.134	98.616	101.8	95.631	101.77	99.351	99.877	98.401	97.711	98.496	101.65	100.84	102.03	101.31	102.5	102.15	102.59	99.352	103.61	102.41
109.14	106.61	109.15	111.69	108.9	106.1	104.48	106.66	108.89	107.38	108.21	108.6	109.39	105.35	109.76	105.93	105.3	107.12	109.83	111.15	106.95	106.58	108.38	108.21	110.1	107.75	108.02	107.51	108.92	110.45	108.75	111.39	107.54	110.42	108.9	110.46	109.29	112.21	110.03	102.91	108.84	108.16	111.12	107.15	110.24	108.82	105.7	107.4	110.89	106.63
106.27	103.23	105.01	107.03	106.07	104.78	108.5	105.78	105.35	106.85	108	106.74	105.02	108.51	108.25	108.5	104.3	106.72	106.47	108.67	105.73	105.1	105.94	105.33	105.16	105.17	102.97	104.09	102.87	107.12	105.59	107.63	108.1	103.48	105.09	107.72	104.31	106.49	105.76	104.54	105.78	104.83	103.55	105.27	103.01	101.58	99.732	102.52	108.17	102.81
103.57	105.39	105.71	103.16	108.02	106.18	108.58	107	105.95	105.59	106.06	106.71	107.34	109.55	104.67	105.54	106.11	103.63	106	107.26	108.77	104.03	106.34	108.6	104.89	106.25	103.02	107.24	105.93	104.81	103.44	106.08	107.65	105.47	103.4	106.01	102.99	105.67	105.76	106.04	106.19	107.09	109.03	107.33	104.96	104.41	105.02	108.04	106.58	107.7
104.98	103.96	104.2	103.77	106.59	102.22	105.12	104.82	108.12	107.19	105.64	107.72	104.44	103.19	111	106.32	103.44	104.14	106.13	102.17	106.51	107.33	105.23	104.33	107.06	103.98	106.46	105.15	106.14	106.88	103.78	104.73	104.97	104.06	102.5	106.99	105.39	105.19	108.01	102.16	103.3	106.17	106.38	107.42	103.69	103.75	107.42	102.62	103.71	104.47
98.986	100.57	95.712	100.2	96.573	98.731	100.62	93.661	97.61	95.054	97.456	97.529	94.761	94.373	100.69	96.056	100.04	100.08	98.994	96.261	102.23	98.063	99.636	100.95	100.33	96.939	98.853	101.95	98.471	101.64	97.538	96.066	97.375	98.456	97.362	96.845	98.088	101.36	98.796	99.082	94.056	96.909	98.129	96.045	98.844	99.945	99.894	96.932	97.349	96.89
106.23	108.36	110.69	110.45	106.62	112.3	106.61	109.26	107.57	106.78	108.89	109.31	106.66	104.68	110.16	111.7	106.67	110.06	112.22	109.41	108.12	106.01	109.11	108.81	108.56	110.74	110.61	107.02	109.06	109.13	106.23	109.35	106.1	107.09	108.48	110.21	107.46	108.93	108.7	110.16	110.32	108.76	105.72	106.96	109.17	108.57	111.93	108.2	110.33	112.47
109.8	107.83	106.88	108.65	111.82	108.77	110.28	109.61	107.53	109.42	108.71	105.66	107.24	105.43	110.34	108.67	108.15	109.18	107.1	106.18	109.9	104.39	105.07	110.44	109.22	108.99	112.96	105.98	107.14	109.45	107.53	112.1	111.51	108.05	106.55	106.94	105.46	106.12	110.66	106.71	107.74	108.35	106.81	110.88	106.17	108.82	110.57	110.88	105.12	109.65
108.58	108.67	107.52	107.54	109.6	107.59	108.49	106.63	109.6	107.92	110.26	108.57	108.58	110.2	109.5	107.36	108.25	107.69	107.62	108.22	108.29	109.35	106.7	108.14	110.38	110.42	109.62	106.89	107.48	108.74	110.58	106.19	109.49	107.14	105.88	108.79	106.26	106.02	107.36	108.41	109.77	112.49	109.61	107.06	110.88	108.76	109.14	107.47	108.59	110.34
105.41	105.84	105.26	110.77	107.28	108.17	106.51	108.84	109.11	109.15	107.03	107.85	108.93	107.56	108.35	111.48	109.43	111.94	105.72	108.18	106.01	108.89	108.84	105.46	108.92	109.83	107.99	109.49	108.79	105.37	108.09	107.08	108.8	110.3	110.3	107.35	110.41	106.46	106.33	109.08	107.54	106.79	107.47	107.41	107.89	108.18	108.94	107.12	104.44	110.72
106.38	105.87	106	103.2	106.36	107.12	104.69	102.96	104.72	109.79	103.45	103.79	105.24	108.93	103.98	105.34	105.04	108.43	103.4	105.88	105.48	103.67	104.48	107.07	104.78	107.27	106.45	103.24	107.26	106.68	105.21	108.43	106.82	104.9	104.41	106.54	106.08	104.21	104.52	104.15	103.92	108.15	102.14	101.94	105.31	108.03	109.75	105.01	106.17	105.05
107.26	108.93	108.95	110.25	110.8	109.46	111.16	106.24	107.86	106.96	108.03	109.62	106.79	108.25	107.15	107.72	105.18	108.65	105.46	108.46	108.85	108.14	107.55	109.14	105.11	104.3	107.32	107.66	105.8	108.48	109.99	108.03	107.16	106.81	110.25	107.43	107.04	108.26	109.47	106.1	107.73	106.34	107.32	105.08	110.66	109.73	108.8	106.02	109.72	110.6
105.73	106.58	105.29	106.75	106.21	109.33	106.93	108.93	107.16	107.09	104.08	106.59	105.09	105.61	107.01	104.83	105.67	106.06	108.15	104.78	104.15	103.45	108.04	107.46	103.55	107.64	103.41	103.5	107.68	105.33	107.27	104.89	104.76	105.45	104.03	105.52	104.23	105.95	107.04	105.32	107.25	104.56	105.04	104.66	102.36	107.62	106.02	104.66	105.46	107.48
105.55	107.67	109.92	107.14	107.79	108.23	108.44	103.24	111.44	107.78	105.08	107.45	107.66	107.15	105.93	106.02	111.15	105.47	108.22	105.69	104.83	105.68	103.03	106.45	106.17	107.78	107.12	103.64	108.26	108.69	107.72	108.88	107.28	107.25	104.22	106.36	105.76	106.55	108.26	106.73	104.9	103.83	106.42	108.46	105.91	110.03	106.2	107.21	108.05	107.43
110.34	105.71	110.63	109.25	108.42	103.79	107.22	106.06	106.53	108.62	109.52	110.3	105.32	106.83	108.47	108.09	106.34	106.35	105.56	108.09	107.25	108.18	107.96	107.06	108.56	105.82	105.12	106.43	107	106.37	107.04	106.24	104.86	108.66	106.27	106.58	106.44	108.01	106.61	109.54	109.41	109.44	105.7	110.35	106.44	107.67	109.66	105.51	103.58	108.25
97.859	100.3	100.65	95.883	95.104	98.963	97.588	96.715	100.69	98.491	99.803	101.69	100.22	100.26	100.93	100.86	98.494	97.296	101.05	98.707	99.95	98.458	100.06	97.938	99.507	100.12	103.7	97.696	96.622	99.415	99.564	99.163	97.291	98.928	99.497	100.89	101.79	98.47	99.656	96.553	97.585	99.228	98.823	96.36	100.48	97.11	99.954	101.95	100.22	96.8
110.81	110.95	113.03	108.79	109.58	108.02	111.43	109.07	107.98	107.34	110.67	106.64	109.63	106.23	107.31	106.12	106.74	109.43	109.47	110.11	110.09	108.3	112.04	109.77	109.98	108.2	105.63	107.68	110.93	106.66	110.59	109.31	106.81	109.31	108.96	104.87	109.03	109.67	107.29	109.9	106.19	110.95	108.28	106.69	108.13	110.64	106.05	110.37	107.55	109.57
100.4	103.5	98.767	101.66	100.91	98.862	99.671	99.145	99.644	101.89	101	97.252	98.782	101.44	97.618	101.9	97.485	101.97	96.023	102.18	102.27	101.67	100.96	101.13	100.43	97.297	99.792	100.65	100.05	96.83	101.6	99.214	101.08	101.17	101.91	102.56	96.217	100.92	100.51	97.147	98.062	101.3	102.19	99.022	99.47	100.7	101.94	101.12	100.41	98.579
107.33	110.45	109.25	107	108.13	107.76	105.19	107.4	109.03	108.88	106.25	108.01	110.91	109.53	107.34	107.24	109.83	107.62	109.59	111.02	107.35	108.23	108.43	105.74	110.62	107.06	107.97	110.92	106.3	109.5	109.01	106.43	109.88	108.06	106.95	106.57	110.45	108.81	109	107.95	107.82	108.27	110.12	108.58	109.71	107.53	109.61	106.86	104.91	110.92
97.352	98.587	95.293	99.636	97.116	99.251	96.511	96.703	98.026	100.52	101.14	94.803	100.02	98.138	96.683	96.357	98.673	98.262	97.024	96.961	98.664	99.974	101.39	100.14	97.501	94.536	95.766	98.202	98.929	99.453	96.197	98.957	96.415	95.978	98.377	97.553	98.07	97.435	98.929	100.21	95.8	97.956	97.87	100.05	97.93	100.3	97.395	98.398	100.81	96.317
101.63	92.903	102.3	94.593	97.721	97.774	101.18	96.252	100.48	97.211	99.559	97.992	97.187	97.645	99.066	96.762	95.522	97.868	98.091	97.015	95.823	99.434	98.208	99.175	99.858	97.882	96.706	100.17	99.116	99.156	99.899	96.987	96.953	97.848	97.828	100.95	96.701	97.701	96.507	97.719	98.818	97.512	95.99	97.98	98.804	97.496	95.845	96.435	99.97	99.249
108.03	102.63	105.29	102.67	103.8	103.63	103.12	106.06	107.73	104.85	106.75	108.05	103.5	107.85	105.91	107.16	104.71	105.62	103.68	105.51	104.23	106.58	107.23	105.76	106.7	108.09	104.84	108.79	106.14	106.41	107.45	107.66	104.26	105.4	105.9	110.73	106.46	108	106.48	105.58	103.89	108.38	103.31	107.61	107.24	103.32	102.96	106.84	103.52	105.17
105.54	107.2	105.83	106.37	108.27	108.47	107.89	103.61	104.2	108.2	110.73	106.5	105.42	103.08	105.74	105.33	104.12	104.04	105.19	106.01	104.46	108.64	102.63	101.12	103.24	105.88	105.67	108.31	105.23	107.48	106.3	106.65	107.19	107.51	108.33	104.03	105.58	104.32	103.34	107.8	106.15	107.27	105.72	107.01	105.93	106.24	107.95	108.09	105.71	104.38
104.07	100.9	103.98	102.51	102.9	102.44	103.42	101.01	104.67	101.47	100.07	103.05	105.04	104.42	103.06	105.92	102.15	100.95	102.84	103.67	106.05	103.56	101.46	104.66	100.61	102.12	100.31	102.24	105.18	102.23	99.942	98.61	103.67	102.48	103.71	100.92	101.78	103.58	103.42	107.69	102.76	102.12	100.36	103.18	102.64	100.95	102.12	101.66	106.58	105.06
100.09	97.48	99.88	100.1	99.635	101.14	100.03	100.32	98.008	101.38	98.861	99.052	98.847	103.27	102.31	100.27	102.09	99.906	101.19	100.98	99.83	101.17	100.52	102.52	101.41	101.88	99.416	102.06	98.392	100.01	101.62	100.07	101.83	100.38	98.709	99.855	100.85	100.97	103.23	101.53	101.19	100.45	100.43	100.54	102.38	101.21	101.02	99.951	99.175	100.14
111.07	108.69	110.34	109.6	110.07	108.36	107.63	106.85	109.35	105.67	108.77	107.73	109.17	105.69	109.62	108.84	106.73	108.05	109.93	107.91	105.91	106.66	109.9	109.17	109.69	106.56	110.62	105.1	105.2	106.13	108.17	104.02	110.22	106.45	109.05	108.44	111.16	109.7	111.25	109.55	107.32	108.99	109.51	107.66	107.82	110.75	106.43	108.88	107.75	107.35
111.97	109.47	112.26	111.75	110.22	109.83	108.63	110.66	110.1	109.3	107.93	110.62	110.65	110.39	114.05	109.47	111.4	109.54	112.25	107.37	115.19	110.83	108.68	109.07	112.32	111.17	112.38	111.11	110.99	113.51	112.47	111.07	112.08	108.34	111.28	111.18	111.35	111.55	110	110.24	109.68	109.23	113.88	106.88	112.57	108.08	110.03	107.18	108.02	109.38
109.58	110.16	110.65	112.93	109.39	108.43	110.15	109.4	108.32	108.1	108.72	109.18	107.19	107.28	108.57	106.84	107.49	109.69	107.18	107.91	111.41	106.68	109.83	107.33	110.58	112.42	107.89	108.55	111.03	107.92	106.28	109.97	109.48	108.2	107.69	111.71	105.91	109.29	110.17	106.8	108.34	110.17	108.24	107.94	109.03	106.95	109.82	109.41	105.34	107.51
98.012	98.48	98.704	98.455	96.374	97.968	96.906	97.046	97.389	99.525	100.87	98.875	99.228	94.528	98.143	99.587	97.155	97.329	97.566	98.049	98.486	97.689	98.86	97.752	98.102	98.902	99.222	96.688	98.524	98.629	96.859	96.681	98.125	98.636	98.203	98.744	98.67	99.97	96.506	99.564	100.18	95.076	96.935	97.418	98.715	99.697	97.403	104.66	96.21	100.43
103.14	105.94	103.92	109.78	101.9	107.67	108.77	107.24	106.45	104.39	105.07	104.09	107.93	108.63	107.58	107.44	107.79	103.81	106.77	105.71	102.48	107.43	102.98	107.73	106.59	106.64	104.39	107.48	107.07	107.83	107.17	105.89	107.98	107.11	105.49	102.39	107.63	106.98	103.94	103.43	104.13	105.19	105.61	105.15	104.64	104.65	107.74	104.9	104.52	104.28
98.107	96.754	100.4	99.659	101.43	99.037	98.78	102.47	101.06	99.329	98.613	98.339	99.999	101.34	97.201	100.06	97.665	96.693	98.124	98.952	97.141	96.942	97.881	101.66	96.367	97.805	99.909	98.881	96.358	101.02	97.781	97.15	99.96	99.686	100.23	97.716	98.802	99.27	102.78	97.02	97.448	98.021	99.373	95.268	99.559	95.955	100.63	100.57	100.89	97.844
100.35	102.22	100.32	100.64	101.23	99.881	101.08	103.71	103.15	99.52	102.23	101.65	102.81	105.87	101.49	98.589	100.68	99.753	102.81	99.526	102.96	100.9	105.16	97.768	105.33	103.37	102.16	102.5	100.83	99.512	98.532	101.52	99.59	97.487	100.95	102.99	101.22	101.99	100.75	101.5	100.92	98.153	99.9	101	103.27	100.04	104.03	98.36	99.907	99.989
103.59	106.34	108.71	106.87	104.88	106.48	106.54	109.66	106.04	108.32	104.1	107.46	104.15	105.7	105.94	108.11	106.16	105.52	104.07	105.34	105.33	107.27	107.62	100.36	107.54	108.85	106.64	105.49	105.6	107.76	106.81	102.95	104.91	106.43	105.49	108.66	110.13	109.62	103.78	107	103.76	105.93	106.66	105.27	105.24	112.04	107.23	105.23	107.6	107.42
104.19	101.5	100.43	104.93	106.35	105.73	101.98	107.05	105.74	104.66	107.12	104.44	103.37	108.19	105.85	110.22	104.16	107.86	105.33	106.91	108.88	105.4	106.45	105.8	106.57	107.19	102.83	106.5	104.7	101.93	105.56	103.94	105.98	108.18	107.79	104.76	105.06	106.26	102.96	107.38	105.93	103.79	101.81	104.99	101.72	105.31	105.68	103.32	107.07	105.44
109.32	110.19	110.58	107.45	106.48	109.84	107.07	109.69	107.91	106.77	110.34	108.36	110.04	111.18	109.86	106.77	110.25	106.32	109.17	106.04	106.1	105.6	109.48	108.15	105.82	111.62	109.33	107.37	109.1	108.18	111.37	107.5	108.88	108.74	111.58	108.61	107.49	107.69	108.98	111.1	110.19	108	107.23	108.45	108.19	107.38	109.69	108.92	110.42	107.59
97.836	97.501	98.76	99.002	96.087	99.654	95.838	96.707	95.572	96.011	97.136	99.23	94.932	95.496	97.312	99.888	98.806	95.618	98.854	99.617	97.388	97.826	96.157	98.291	96.261	93.523	98.748	96.925	98.453	100.58	99.687	97.646	95.698	98.477	98.785	99.434	95.651	99.898	98.424	98.206	96.988	97.373	96.577	98.961	97.37	96.56	97.444	97.921	96.409	96.811
104.64	106.82	105.27	101.22	104.84	107.07	105.69	105.83	107.83	105.41	104.81	108.75	105.49	103.83	103.69	107.5	108.55	104.36	104.01	106.43	107.23	104.55	105.53	107.58	109.85	103.44	106.69	103.07	103.35	104.35	107.43	108.41	105.53	105.26	105.68	104.93	107.11	105.01	103.68	102.62	106	105.96	106.32	108.33	104.88	106.57	105.68	104.21	106.72	109.82
109.34	108.56	108.31	104.67	107.29	107.17	107.82	106.77	109.48	109.51	105.61	110.23	109.4	108.25	105	106.47	109.03	108.84	110.36	106.95	105.65	107.7	103.65	106.08	108.26	110.65	108.64	107.57	107.55	106.72	108.33	109.58	107.89	108.77	106.34	107.14	108.59	108.87	108.8	108.65	108.04	110.07	106.81	108.56	105.49	105.49	105.95	108.76	107.27	108.42
110.27	109.2	109.65	110.67	109.96	109.54	109.36	107.36	108.47	110.35	115.51	109.72	111.57	107.98	107.32	109.68	111.43	113.03	110.02	110.8	107.35	110.29	110.25	107.58	109.69	109.1	109.41	113.8	110.14	110.77	112.31	111.42	111.18	107.31	113.16	110.62	109.18	112.17	111.38	110.59	111.71	109.41	109.4	111.29	108.59	109.83	113.06	109.12	111.29	110.5
108.28	101.97	109.49	104.41	104.91	109.36	108.55	104.94	106.46	104.7	105.42	106.2	105.49	107.66	107.62	105.33	108.4	102.76	104.22	107.72	106.45	105.39	107.32	106.6	105.83	108.48	108.7	108.43	103.81	106.62	107.44	104.31	104.66	106.6	108.44	106.46	106.13	102.28	105.58	105.8	104.7	102.74	106.61	106.02	103.86	105.12	103.14	108.14	107.87	104.18
103.93	106.18	105.42	104.91	107.98	104.76	105.8	106.74	103.28	107.13	104.85	108.85	108.8	106.49	106.89	105.75	103.58	102.2	108.75	105.44	105.62	104.13	107.41	104.81	106.57	104.45	106.86	104.21	108.13	107.24	102.51	104.31	103.8	103.54	106.8	105.06	105.93	106.59	107.15	106.41	103.07	106.75	106.69	104.38	106.59	105.31	102.74	108.99	103.71	104.49
99.524	98.316	100.88	100	101.69	97.976	99.809	103.38	99.668	100.98	101.99	100.28	99.841	99.187	103.43	98.972	101.86	99.235	103.19	99.735	97.978	101.36	99.098	100.12	98.363	100.47	102.92	99.971	102.2	101.57	99.729	102.59	100.5	100.5	102.57	100.6	102.13	101.65	100.28	99.704	99.334	99.797	100.97	102.02	104.73	100.53	99.657	104.44	99.343	103.06
108.07	107.84	106.42	108.65	108.73	107.81	105.22	105.8	106.13	110.34	106.36	106.96	106.89	104.29	105.96	107.98	106.96	106.41	106.99	105.84	104.37	107.63	104.22	106.23	107.78	104.91	106.78	105.06	105.72	105.55	106.16	107.24	104.52	103.92	106.67	107.57	106.39	106.71	105.52	110	105.88	110.06	106.48	108.45	107.12	108.2	106.7	104.21	107.32	103.82
98.272	103.24	101.22	102.35	103.59	101.34	102.91	97.97	102	97.897	99.507	100.45	98.433	104.01	100.74	102.92	98.55	99.768	100.52	102.71	100.97	103.25	101.86	102.47	101.92	97.353	100.82	100.97	103.65	101.3	100.04	100.42	100.64	99.972	101.85	99.764	101.44	102.55	102.27	98.465	102.62	100.77	99.768	99.159	102.65	100.97	100.18	101.63	104.7	101.44
107.74	105.23	105.46	104.59	106.9	108.11	107.02	108	106.42	105.59	108.07	107.15	105.22	107.51	108.66	103.94	108.04	104.6	106.07	107.3	108.04	107.53	105.43	107.37	104.41	105.02	104	106.63	106.05	105.61	107.67	107.56	106.12	107.81	104.99	106.91	106.85	108.1	105.43	106.7	105.05	105.4	103.24	107.45	105.82	107.98	107.02	104.74	108.29	107.64
109.21	107.65	107.98	108.77	109.25	109.65	109.17	107.61	108.21	105.02	109.77	105.98	107.1	108.26	111.41	105.84	108.42	109.64	111.06	106	108.92	108.97	109.02	107.7	107.36	104.21	105.92	108.19	109.92	106.49	106.43	107.61	108.27	108.18	106.61	111.07	105.4	108.76	109.95	109.55	106.26	109.92	109.02	107.84	108.44	107.67	109.33	107.03	106.77	108.56
111.14	106.71	109.56	108.66	106.24	103.59	103.72	111.74	103.83	108.56	112.06	106.53	110.54	108.35	107.34	107.06	107.99	108.99	106.64	105.36	109.2	109.24	108.72	110.7	110.21	105.87	109	107.2	107.17	108.35	109.17	111.7	107.78	107.69	107.92	108.67	111.61	107.18	109.75	109.1	108.91	110.96	108.39	109.3	108.59	107.79	109.3	110.64	108.25	108.33
110.19	105.39	107.17	104.46	105.54	107.84	109.86	108.04	106.9	108.37	106.34	106.37	109.53	113.46	109.31	107.73	112.69	109.37	108.38	108.1	108.72	109.7	110.84	111.37	107.63	107.6	107.41	109.54	107.46	109.98	109.63	106.5	109	108.36	105.77	109.35	109.34	107.55	107.26	110.89	108.36	106.05	108.96	108.56	107.17	107.35	106.02	107.31	107.33	107.62
109.14	106.98	108.56	106.18	107.09	110.39	110.3	110.17	107.58	107.26	106.44	111.92	107.94	110.62	103.88	107.45	108.52	107.19	107.47	108.81	108.3	106.76	107.79	107.06	110.63	106.24	106.44	108.96	107.34	109.43	109.4	108.47	108.03	104.85	106.39	107.58	108.43	105.35	108.83	107.99	103.81	108.55	107.32	108.83	105.67	108.19	104.36	107.7	104.92	105.33
105.94	107.19	105.79	103.83	104.29	106.95	108.48	104.94	105.36	106.23	107.97	106.1	107.06	106.75	104.1	108.21	103.69	105.02	108.25	106.09	105.25	106.75	106.67	105.68	104.74	107.25	104.23	107.62	111.25	107.09	104.72	104.36	107.14	105.34	107.17	103.57	108.13	105.03	105.8	105.99	107.82	108.47	103.96	105.57	104.86	106.77	106.44	105.4	106.43	106.93
107.51	111.17	104.9	106.03	107.38	110.33	108.31	107.83	107.76	108.69	105.58	107.51	106.58	108.82	107.55	106.29	104.86	107.55	107.04	106.32	109.5	107.67	106.38	108.93	107.21	106.94	107.32	106.42	110.47	107.93	108.17	108.68	108.26	107.57	105.66	107.39	110.92	107.97	106.1	106.25	107.26	111.34	105.67	108.88	107.06	107.37	106.29	109.48	112.34	108.81
99.738	97.562	97.796	98.672	99.607	99.074	97.523	97.216	96.147	98.928	99.508	98.24	98.024	100.33	98.819	98.682	100.74	95.32	97.939	100.23	99.857	96.611	100.73	100.69	100.33	98.769	96.995	97.8	100.02	98.491	98.872	98.595	99.395	98.454	97.09	91.747	98.556	95.262	95.607	97.392	94.905	98.862	100.2	98.479	96.624	99.66	97.11	98.524	98.968	96.927
108.48	109.05	107.43	108.61	111.37	106.37	107.94	106.23	109.67	109.69	104.73	107.61	108.55	107.11	106.55	107.66	105.49	108.7	109.84	110.18	107.58	108.44	105.33	110.36	107.03	108.64	106.24	109.04	109.57	109.16	111.95	108.28	109.57	109.18	111.04	106.09	104.6	107.56	107.43	109.16	107.62	108.67	108.01	109.47	106.98	108.87	111.58	106.24	108.25	109.61
106.37	106.79	104.25	108.96	108.15	107.94	107.44	108.82	105.58	107.4	102.95	107.13	101.89	106.95	105.32	106.84	107.83	107	106.45	105.8	104.07	106.31	106.85	104.88	105.67	105.13	107.42	106.98	106.58	108.53	108.02	106.97	108.36	107.22	103.45	107.19	107.16	107.64	107.49	105.69	106.73	104.55	105.87	107.08	105.47	108.86	105.58	109.55	107.16	106.43
108.49	107.56	107.91	106.72	108.52	105.33	110.76	106.03	111.46	108.25	106.52	107.75	106.89	104.67	109.14	108.41	109.95	105.83	105.26	107.09	108.26	107.92	105.65	106.66	106.87	106.15	106.33	106.28	107.01	110.89	105.7	108.9	107.76	106.19	107.86	108.39	108.49	109.73	106.23	105.49	106.62	108.76	107.88	107.16	107.1	105.13	109.61	107.05	108.47	110.83
109.49	105.26	105.04	103.63	106.12	104.49	106.26	104.01	106.5	103.12	106.6	106.15	104.41	104.52	100.76	106.36	107.65	104	102.7	102.9	103.22	104.17	107.89	109.66	105.1	105.75	103.26	106.51	104.53	109.3	106.95	104.87	107.59	105.9	102.87	105.43	104.96	103.64	107.83	103.18	106.39	110.27	105.17	104.48	107.62	105.36	102.99	103.11	103.31	104.91
109.22	109.86	112.84	108.02	106.35	109.28	104.26	109.63	109.45	109.03	109.09	108.39	107.55	108.28	108.17	111.3	108.87	107.77	106.65	107.16	109.15	111.06	106.32	110.62	108.44	110.56	106.41	106.01	109.93	107.63	109.63	111.17	107.94	109.17	111.76	111.44	109.25	110.63	109.72	110.34	107.84	107.36	110.77	109.24	110.58	108.29	105.21	107.5	109.03	107.24
100.78	100.12	105.71	103.41	98.028	102.4	100.97	101.46	100.06	99.867	101.54	102.14	98.024	98.075	98.632	100.06	101.5	102.7	98.551	102.3	97.28	100.66	102.5	101.76	99.09	99.115	101.37	99.06	99.902	99.74	96.642	98.003	101.29	100.84	98.756	100.2	100.89	101.41	102.11	98.643	101.46	95.777	97.533	101.17	101.11	101.58	101.63	98.729	99.866	101.11
96.905	96.727	99.644	95.122	92.794	97.858	96.755	96.551	97.955	100.17	100.13	96.808	98.993	97.854	94.4	96.349	98.917	98.389	97.364	95.301	100.65	98.629	97.468	97.725	96.295	97.938	97.109	100.51	94.856	100.73	96.989	97.954	99.566	96.872	98.143	95.636	98.648	98.998	97.146	99.695	97.398	94.529	97.095	96.702	98.375	98.786	96.429	99.103	98.076	100.63
97.542	95.83	97.31	96.676	97.29	93.765	98.834	94.885	97.729	97.866	97.927	95.646	98.341	96.342	96.841	93.771	99.056	100.5	99.041	100.2	96.638	102.32	98.486	97.923	99.13	95.193	98.67	97.369	96.491	99.588	96.487	96.207	98.35	97.634	98.79	96.411	95.792	96.912	98.489	95.307	99.386	101.34	98.931	99.081	95.677	100.46	97.022	95.696	97.102	98.534
103.23	107.26	107.26	107.57	108.69	104.26	106.8	107.14	104.93	106.68	107.4	109	107.93	106.4	106.42	109.63	108.07	106.45	107.22	103.78	105.49	105.59	107.39	103.49	106.31	103.63	110.22	104.5	106.76	106.35	106.09	104.09	105.34	105.54	108.9	106.42	104.59	105.48	103.83	108.51	106.55	106.39	104.94	106.6	109.21	109.47	105.55	108.01	107.45	106.6
108.45	114.21	109.24	109.33	111.73	113.44	109.22	112.43	111.68	109.06	110.33	108.51	109.18	108.06	107.1	112.86	110.89	108.54	107.87	107.35	110.47	114.45	108.69	109.04	112.25	109.23	108.44	113.45	112.59	110.64	113.56	108.66	109.56	112.44	111.26	112.47	113.17	109.55	110.06	113.04	110.11	109.87	111.53	111.65	110.26	109.58	112.65	111.59	112.03	111.01
104.23	103.76	107.84	105.58	101.64	106.28	103.16	105.44	102.54	101.96	102.66	108.66	106.42	107.11	106.5	106.47	105.34	104.07	104.67	105.36	102.61	106.85	102.9	104.81	104.73	105.57	107.4	109.66	103.37	103.54	105.23	103.05	105.88	104.9	101.03	105.75	105.33	107.2	100.99	106.22	108.2	103.04	105.33	106.47	105.48	106.86	106.89	104.33	107.11	104.81
105.71	108.82	103.78	105.58	104.4	105.85	109.43	105.66	108.3	105.3	105.95	104.97	105.78	104.21	101.98	104.8	105.98	107.53	107.25	106.93	106.23	106.94	103.93	103.89	108.26	108.71	106.07	107.93	108.56	109.71	109.2	104.97	104.34	103.64	107.76	104.4	106.28	105.98	105.49	107.97	104.1	106.6	103.59	102.75	108.23	103.92	106.26	105.5	110.65	105.34
105.96	106.6	104.84	108.27	106.04	105.28	104.29	109.55	105.42	109.87	107.15	110.54	106.89	105.03	107.87	105.48	108.66	108.35	107.92	107.26	108.59	105.35	107	105.89	105.88	110.49	101.84	107.61	106.41	105.8	110.28	106.38	106.54	105.87	107.33	105.74	105.34	111.19	107.55	108.35	106.83	107.57	105.84	110.87	108.4	103.13	103.77	104.76	109.31	104.8
106.06	108.1	110.62	107.36	106.81	108.71	104.82	108.9	107.27	108.44	108.62	107.18	106.85	105.43	108.52	106.59	110.37	107.9	108.15	106.92	109.46	108.61	110.05	109.96	105.01	111.55	109.79	107.45	108.85	107.47	110.59	108.87	109.48	108.27	108.57	109.11	108.23	107.38	107.62	110.38	107.24	107.44	110.56	105.86	109.23	110.43	108.46	107.92	108.55	108.24
101.81	106	105.56	103.95	105.68	104.85	108.64	103.38	107.33	107.71	110.4	105.78	107.82	107.34	107.81	106.65	108.65	104.91	107.28	103.15	105.54	105.64	104.01	106.57	104.29	103.37	107.63	104.95	109.85	106.6	104.34	108.07	106.07	107.14	106.25	106.04	104.98	110.89	105.94	107.87	104.42	107.89	105.68	109.63	106.03	108.47	107.05	108.2	104.17	105.03
103.52	106.52	105.35	105.6	104.04	106.2	103.82	107.14	107.76	107.22	107.2	104.53	107.27	105.71	107.23	106.69	105.53	105.35	107.08	107.01	103.28	107.4	106.98	104.88	108.63	106.54	106.16	106.04	105.71	107.07	105.7	105.23	107.99	104.85	108.9	108.37	105.15	105.59	108.59	105.36	108.6	108.87	107.56	108.34	109.18	106.92	106.64	106.36	107.69	106.93
107.14	109.14	110.44	109.58	106.78	107.23	106.28	107.59	106.24	107	108.7	106.09	109.65	107.47	111.53	106.88	110.68	109	110.2	109.75	110.48	109.09	106.01	107.33	108.76	104.89	110	107.8	107.56	106.93	109.57	106.79	110.61	106.32	113.03	109.96	108.34	109.79	108.14	108.34	112.64	105.99	113.4	108.64	106.31	110.12	111.37	103.36	108.36	106.25
98.767	96.192	98.665	99.872	96.919	97.797	100.05	99.979	99.341	97.577	101.2	99.488	96.941	101.43	102.58	98.014	96.534	97.597	97.091	101.88	99.081	97.216	98.154	101.2	99.065	101.79	103.16	100.49	96.449	95.897	101.26	98.042	101.29	96.306	99.797	96.56	101.32	99.316	98.094	97.889	97.854	96.993	98.635	98.043	100.25	96.211	99.145	98.721	101.62	98.538
102.59	106.32	105.04	102.06	103.61	106.63	101.82	107.36	104.86	103.89	106.44	105.02	108.42	104.59	105.07	103.4	108.85	106.38	107	107.45	106.76	103.75	107.02	107.19	108.84	105.39	106.74	105.15	104.66	105.23	104.15	109.32	103.35	105.17	104.41	102.21	103.49	102.89	107.2	103.31	107.59	105.63	104.95	105.44	107.25	105.38	109	107.17	108.18	105.28
104.87	107.75	105.76	104.55	104.83	108.01	104.16	104.88	105.13	103.76	107.46	103.24	104.46	103.93	108.14	102.95	106.86	106.86	108.47	105.31	106.08	105.18	106.64	107.07	105.69	105.77	104.75	107.92	107.79	107.66	103.7	107.88	103.73	106.58	105.5	104.07	102.12	104.71	109.15	102.82	102.43	104.96	106.44	108.25	105.38	107.04	103.02	102.46	102.39	105.16
105.64	108.51	110.03	105.45	110.6	109.14	106.55	107.9	105.31	108.97	105.51	107.91	108.97	109.22	107.22	107.88	106.58	107.54	105.58	108.19	110.72	112.02	107.55	109	103.95	108.68	109.23	109.39	105.33	111.07	110.1	109.41	111.1	108.84	108.39	110.85	103.03	108.55	108.85	107.43	109.27	106.54	109.63	107.08	107.27	106.01	107.13	105.72	108.81	107.6
98.284	99.37	96.253	101.43	96.05	98.566	101.52	97.651	98.836	101.51	97.463	96.642	100.2	100.25	95.949	98.162	99.471	98.429	96.447	98.209	98.829	95.586	97.83	97.625	100.25	97.988	95.763	95.012	98.713	99.207	102.24	96.771	98.49	99.833	101.08	99.137	96.685	97.231	95.56	98.434	100.96	96.414	97.998	98.375	99.588	98.149	94.091	97.085	97.069	96.342
106.5	103.38	107.24	108.94	108.35	104.65	103.75	106.59	104.96	105.9	103.97	104.84	102.61	106.09	105.64	106.04	105.73	103.87	104.47	104.03	107.92	103.89	105.17	104.06	106.48	109.85	106.2	105.49	107.4	103.84	103.83	108.18	109.43	104.04	103.08	104.46	103.07	105.27	105.06	104.61	105.54	105.63	107.51	105.81	104.4	104.69	104.74	104.78	106.71	105.95
107.08	104.76	108.86	108.46	109.69	107.26	107.27	104.88	108.3	106.19	110.74	110.49	108.11	108.32	107.89	108.9	108.36	106.62	107.96	106.01	109.27	105.86	110.54	109.31	110.01	109.97	108.75	110.48	109.03	107.78	109.34	108.52	108.73	107.86	108.06	106.62	106.92	106.77	109.73	107.87	106.23	109.93	108.46	108.87	107.6	109.2	107.55	107.25	107.2	108.41
104.36	105.49	108.56	105.83	106.26	106.4	106.77	104.54	105.33	107.71	102.29	107.62	103.55	107.09	107.03	104.95	106.06	104.69	108.44	105.4	107.29	106.2	107.65	104.94	102.71	105.02	104.71	107.26	105.78	103.41	104.5	108.38	104.56	100.52	102.89	103.72	103	105.7	106.02	108	103.02	104.98	107.26	105.26	105.81	105.67	107.17	106.97	101.83	108.59
104.69	107.08	107.65	105.6	104.79	105.42	106.96	107.22	107.78	104.82	104.6	103.85	103.95	105.91	104.88	102.37	107.69	105.12	106.38	104.53	106.49	106.02	105.36	106.09	107.06	102.72	107.28	106.77	104.9	106.32	105.81	104.41	106.98	107.67	107.2	105.2	104.44	108.01	103.19	108.07	106.11	105.82	104.33	103.56	103.18	105.79	107.32	107.78	106.3	104.02
103.84	105.39	104.41	108.98	105.23	111.07	106.07	103.65	107.68	104.25	107.3	107.58	104.91	105.42	105.94	106.86	104.07	106.33	107.3	107.34	104.69	105.39	105.58	108.18	105.63	102.52	107.16	104.55	106.57	107.28	106.67	110.72	105.05	108.76	109.02	103.37	107.8	104.99	107.24	108.92	107.37	108.31	108.85	107.16	107.65	106.5	106.15	106.24	106.32	109.74
105.51	104.94	110.05	106.07	107.06	104.53	109.15	103.14	106.64	103.02	107.19	107.87	109.13	104.99	110.31	107.44	103.9	103.67	102.59	106.15	106.13	106.97	103.55	105.92	104.44	108.92	103.65	107.84	104.46	107.72	105.24	107.95	109.41	107.05	103.68	111.2	104.58	110.03	110.09	104.28	108.4	104.7	106.9	106.42	105.4	105.67	106.33	106.47	106.64	105.44
105.95	106.78	105.21	106.13	106.92	108.36	105.09	105.82	102.5	104.46	103.43	107.7	107.15	107.21	105.3	106.63	104.81	106.91	105.17	105.72	104.01	107.28	103.17	105.75	104	107.91	107.63	109.08	105.08	106.26	107.5	107.64	105.38	103.67	106.54	105.19	106.08	107.89	105.01	106.25	107.58	103.39	105.26	107.04	107.54	104.03	102.75	101.56	107.3	104.43
105.66	103.01	106.68	104.33	105.41	107.89	108.97	106.87	105.99	106.16	110.26	109.54	108.31	104.71	107.24	108.08	107.1	107.17	105.8	103.3	107.66	105.16	106.08	103.39	103.13	105.5	105.6	105.46	109.13	104.61	105.59	107.8	103.35	104.88	104.51	105.1	101.04	108.02	103.55	108.5	105.76	105.74	106.74	109.48	106.83	110.13	104.98	102.75	105.45	106.33
102.46	98.772	96.537	96.566	100.86	101.39	98.334	98.395	100.7	102.82	100.84	102.57	98.555	96.565	98.791	103.01	103.24	98.726	101.85	103.38	102.33	101	103.26	99.024	100.69	100.63	100.43	104.33	98.258	100.07	101.65	100.55	97.34	100.76	100.7	101.42	100.66	103.11	100.32	98.504	100.32	97.839	102.03	100.51	99.182	102.88	99.022	97.995	103.17	99.774
107.12	109.22	109.26	109.11	108.73	109.39	110.17	106.63	109.55	109.55	107.57	108.26	110.87	106.02	108.29	105.07	107.71	107.8	107.45	106.7	110.17	109.1	107.45	111.79	107.21	105.63	108.92	107.84	107.74	107.44	108.48	111.28	106.67	107.86	107.48	107.03	110.33	107.73	110.45	109.56	106.76	107.99	109.33	107.9	111.5	108.11	109.37	108.74	107.73	112.86
104.12	103.92	106.05	103.22	106.2	107.65	106.17	103.7	104.22	104.75	106.93	103.92	103.6	105.6	105.23	104.39	104.19	107.34	105.54	102.99	105.4	104.56	104.06	102.35	106.72	105.45	107.05	105.32	105.02	106.68	105.09	101.92	104.72	103.54	106.27	108.62	104.47	106.84	107.64	104.96	105.33	105.18	103.53	105.19	106.49	105.58	105.43	105.92	106.16	103.58
109.37	110.57	113.22	106.29	108.74	106.63	108.29	109.33	106.72	106.37	107.08	108.01	107.87	111.54	105.62	111.31	106.25	104.31	110.84	106.46	108.6	107.77	107	109.93	109.46	105.54	106.84	108.2	107.84	107.38	106.98	109.03	108.04	107.23	107.27	105.52	106.95	109.73	106.01	105.81	107.56	108.67	109.36	106.89	107.77	107.61	107.61	110.18	110.07	111.19
106.15	106.83	108.59	103.77	105.9	103.27	104.43	102.54	105.79	104.11	106.83	105	102.84	107.64	105.51	106.78	107.03	106.56	104.22	106.11	107.24	106.7	104.14	104.28	108.35	104.12	110.03	105.26	104.24	106.8	106.43	108.51	108.07	103.26	107.39	106.81	108	104.42	106.06	105.19	104.86	108	108.1	106	106.29	104.15	105.83	103.99	106.71	110.25
107.5	109.74	106.76	105.07	109.91	109.23	108.12	106.87	109.52	105.32	104.71	109.69	110.4	106.79	106.52	110.03	106.38	108.48	105.93	108.45	108.94	105.71	110.46	107.51	109.36	105.39	107.6	108.69	105.2	107.91	104.37	108.62	109.32	110	110.08	108.63	108.77	108.85	106.87	106.8	105	110.09	106.55	110.56	106.73	106.63	109.38	112.09	110.51	112.69
106.26	109.67	102.91	107.01	107.66	107.96	104.09	106.52	104.32	103.58	108.95	108.82	103.67	102.12	104.47	105.03	106.04	105.37	106.52	107.74	109.12	108.86	108.96	106.63	107.55	104.71	105.26	107	105.83	106.18	108.41	104.56	104.7	105.89	104.58	105.45	107.21	108.2	105.76	106.51	106.15	104.05	106.9	106.81	105.05	106.47	107.14	104.71	105.37	106.57
107.43	109.69	107.4	107.81	107.29	107.81	105.16	107.51	105.97	108.75	106.59	109.31	108.19	111.21	108.3	107.23	108.05	107.67	110.14	107.95	106.87	106.35	109.3	107.45	110.42	110.29	107.5	105.66	108.96	109.09	112.04	109.29	110.1	109.89	106.89	110.52	107.06	108.05	108.47	107.66	108.37	110.08	108.89	108.37	106.42	108.94	114.7	109.95	111.48	107.4
106.97	108.55	109.91	109.15	106.74	108.06	107.66	109.01	109.65	109.42	107.23	106.61	109.98	107.89	108.48	109.57	107.56	105.28	110.31	109.14	111.36	107.65	106.27	107.47	110.61	109.11	106.92	110.63	108.99	107.39	108.56	105.64	109.43	108.01	108.77	108.88	111.35	106.71	109.23	109.74	111.7	109.24	106.99	111.96	108.11	109.73	107.86	110.4	103.99	108.7
95.886	96.342	94.328	98.709	98.659	99.115	96.872	96.071	98.695	98.399	94.627	100.97	98.756	97.427	99.878	99.883	97.455	95.425	96.789	98.166	96.654	98.788	98.95	101.12	98.437	96.921	97.929	97.409	98.942	99.735	99.117	102.77	98.779	97.103	97.089	97.318	96.796	99.628	100.46	96.002	97.22	98.069	100	95.678	96.477	97.478	96.747	97.571	99.056	97.203
107.84	109.4	107.82	110.92	107.53	110.99	108.8	104.85	109.42	107.01	107.32	107.7	110.06	109.34	109.02	110.36	106.79	106.63	104.98	111.97	107.25	112.25	111.93	106.25	110.36	108.93	106.71	107.79	107.61	110.26	105.15	109.14	109.27	108.37	108.65	110.31	107.63	107.77	110.09	108.51	106.15	108.8	109.78	107.75	107.93	109.43	110.85	108.98	110.88	109.03
106.3	102.91	106.42	105.26	107.37	105.65	104.24	107.31	106.83	104.07	104.61	105.47	106.19	106.99	103.8	105.73	105.35	106.18	107.98	103.29	104.07	106.39	105.19	105.35	108.07	107.37	106.44	108.09	107.02	108.71	104.81	106.41	104.7	106.6	107.64	105.14	106.37	107.22	106.47	106.46	104.79	107.49	107.47	104.98	107.98	106.97	102.38	101.35	103.99	104.58
105.73	108.98	110.16	110.79	104.67	106.62	106.67	107.54	107.96	106.66	106.43	107.29	105.97	102.87	106.5	106.8	105.97	106.13	106.32	105.79	105.27	107.28	103.92	107.92	106.29	105.97	107.51	106.93	108.54	106.95	105.19	105.04	106.4	106.55	105.42	106.85	104.88	109.74	105.6	106.84	105.16	107.18	105.28	108.93	106.82	108.48	105.24	108.41	108.4	105.56
98.857	99.181	101.76	99.665	96.76	96.84	97.594	97.727	99.047	97.175	97.573	96.318	97.147	99.276	97.172	98.328	103.41	101.92	96.128	97.017	97.934	101.05	100.48	96.858	96.477	98.207	99.173	98.996	97.424	96.499	95.317	98.653	96.312	98.339	94.36	95.16	95.505	96.889	94.555	98.487	96.195	101.1	99.565	99.108	99.625	100.65	98.637	96.908	97.956	95.43
104.03	105.96	109.36	105.32	105.27	104	104.88	106.67	105.21	104.5	103.89	107.24	106.8	105.05	105.31	104.11	106.64	104.18	105.19	101.12	106.34	101.3	107.29	103.48	108.1	105.45	105.69	104.9	104.56	102.78	105.97	107.85	106.1	108.16	105.7	104.99	104.95	104.08	106.32	107.16	102.71	106.67	101.22	106.38	104.19	107.44	105.53	106.31	110.16	104.87
109.84	109.9	109.44	108.76	110.79	105.85	106.25	109.26	108.68	110.27	107.68	109.94	108.29	106.71	111.48	103.3	110.7	107.04	106.97	107.47	105.02	110.34	107.62	110.89	108.09	107.9	109.91	106.9	108.61	109.57	107.54	108.56	106.66	109.24	105.28	109.63	107.12	110.9	109.56	110.05	105.42	108.42	105.8	106.75	109.01	111.11	109.28	109.88	108.55	109.42
96.605	101.09	94.576	97.264	99	96.449	94.444	100.08	100.81	99.355	98.402	97.378	93.582	99.892	97.158	96.179	94.259	98.024	97.747	99.602	98.198	98.984	99.309	99.76	99.249	101.13	96.746	99.382	96.2	99.154	99.677	96.627	96.929	96.076	97.147	98.85	99.907	98.183	99.88	98.081	97.673	98.079	97.878	98.354	97.983	98.912	99.665	97.356	100.05	98.331
104.37	104.67	103.79	107.68	107.92	108.58	105.32	106.01	106.73	102.79	104.71	105.04	104.4	103.99	105.77	103.87	106.12	105.94	105.12	105.92	107.02	103.48	106.56	107.26	103.22	105.35	106.15	107.32	103.34	105.89	109.19	105.87	106.1	104.63	108.57	104.91	106.89	103.72	107.85	106.51	108.79	108.39	105.33	102.36	110.07	103.14	105.59	106.36	108.54	106.84
107.04	107.77	110.1	106.12	106.63	109.62	108.6	108.3	110.44	109.85	109.28	109.63	107.32	110.34	107.33	108.55	110.58	109.95	106.54	108.51	107.17	111.93	111.1	108	107.48	107.82	108.44	109.47	106.54	108.25	108.35	106.95	110.98	110.43	108.87	108.94	106.49	107.73	108.76	112.01	108.01	107.64	109.15	107.8	109.25	112.1	105.51	105.57	107	106.09
107.89	106.72	107.73	107.52	108.73	109.08	108.38	111.18	109.33	105.53	108.31	110.46	105.84	107.09	112.06	106.1	111.16	109.45	111.72	110.64	109.49	107.39	110.52	108.3	106.65	109.79	108.12	106.57	107.07	107.07	106.6	108.91	105.8	108.19	109.78	105.18	111.29	105.54	112.92	107.46	108.27	111.89	106.37	108.18	105.22	107.1	109.6	110.88	108.34	110.32
97.026	97.848	99.324	100.09	99.295	98.071	100.48	98.767	99.955	97.742	100.53	99.76	99.385	101.92	97.224	99.293	99.74	96.704	98.191	102.08	97.549	95.188	97.224	99.046	98.511	100.24	100.38	97.362	99.254	97.811	99.129	100.21	98.934	97.999	100.93	97.535	96.089	99.91	98.649	99.472	99.486	97.871	98.067	98.417	98.762	97.442	99.905	99.015	98.193	100.47
105.9	109.57	106.43	107.61	108.82	105.85	104.45	107.04	104.17	105.91	106.9	107.55	107.48	106.31	106.56	102.81	106.2	106.94	106.89	103.96	105.49	104.65	106.89	107	108.37	105.94	106.2	105.16	107.6	107.46	104.54	105.39	105.65	109.01	108.62	106.6	106.62	106.95	107.62	104.37	107.66	106.4	103.75	102.76	106.49	106.45	106.07	105.82	103.68	107.45
107.91	106.22	107.57	104.81	105.15	105.51	105.98	107.87	103.7	106.11	106.73	106.88	109.52	107.26	105.21	108.05	105.72	102.11	106.04	103.17	105.79	108	105.86	109.23	106.41	109.58	104.85	109.28	105.72	105.15	106.49	106.56	107.66	105.96	102.08	106.74	107.58	105.54	106.68	102.54	104.76	105.87	105.36	106.89	104.86	108.5	107.38	106.13	104.05	102.98
97.083	97.555	97.263	99.957	95.503	98.832	98.213	98.452	97.56	96.951	99.27	96.088	96.596	95.64	96.399	99.768	97.961	98.081	97.496	97.755	97.422	98.116	96.752	99.005	100.15	96.449	99.893	95.766	95.139	93.952	95.644	95.242	96.718	95.915	97.966	97.327	97.667	96.535	99.972	98.013	98.283	96.923	99.435	99.088	99.619	99.499	95.528	96.364	99.178	101.08
106.69	107.86	106.93	109.18	109.53	107.45	110.13	103.52	106.71	106.45	107.15	106.44	110.82	107.76	108.02	106.12	110.03	105.89	109.3	105.67	107.29	108.73	107.79	107.34	108.37	110.67	105.37	109.61	105.74	107.68	109.85	105.7	110.88	108.86	108.5	110.49	109.03	108.11	110.74	108.42	107.04	108.16	106.93	106.8	108.55	110.14	107.2	107.15	108.2	107.76
108.66	112.26	113.46	110.1	109.13	107.03	108.06	110.16	107.75	108.15	109.8	105.54	111.78	108.21	107.92	108.56	108.29	108.3	110.17	105.32	109.01	110.2	108.46	106.96	106.65	110.47	107.88	108.93	109.09	110.39	106.79	106.48	108.44	109.42	108.99	107.62	107.37	106.72	107.55	111.28	108.44	105.67	103.32	108.77	107.02	107.69	110.48	109.53	109.59	112.48
98.84	99.523	99.478	98.998	102.07	99.594	102.5	102.05	99.325	99.173	96.491	101.33	100.2	101.86	104.09	100.05	102.61	101.47	100.19	98.409	98.834	97.151	99.203	99.086	100.88	99.372	99.764	99.222	102.38	102.81	101.7	99.698	101.81	98.606	100.65	102.47	100.68	97.57	101.81	103.25	100.04	98.202	99.74	97.39	101.1	100.45	98.21	98.616	100.11	99.78
108.64	109.07	109.38	108.05	107.4	110.01	106.59	107.83	109.75	109.26	108.17	109.49	107.65	109.02	105.38	108.32	108.07	106.2	106.02	110.63	110.01	109.48	105.32	111.8	107.31	105.45	109.36	110.34	108.11	110.1	103.68	106.9	106.8	107.37	106.73	106.26	107.3	106.91	111.29	105.92	106.7	108.06	105.1	105.64	105.76	109.29	106.55	109.36	107.22	106.3
114.9	107.35	108.47	109.48	109.44	109.06	105.03	107.44	107.83	107.65	109.01	107.58	107.23	105.67	110.58	107.12	109.11	107.66	107.26	105.65	109.38	108.19	106.98	109.24	108.13	106.28	107.57	108.41	110.76	110.97	109.16	109.63	108.84	109.86	109.5	109.79	108.97	106.42	110	107.64	111.15	107.55	109.26	106.91	109.34	110.53	108.67	108.29	110.9	109.46
107.32	105.39	104.91	106.01	107.53	106.94	104.16	106.96	106.92	103.01	106.18	103.1	105.42	105.74	105.45	104.04	102.88	105.9	106.92	105.49	105.46	105.52	108.9	108.2	105.67	107.94	105.05	107.03	103.34	101.54	104.76	104.54	106.7	103.55	107.01	105.26	105.06	107.4	102.55	106.17	106.85	104.06	104.86	105.84	107.22	104.81	105.59	107.32	107.91	107.01
109.49	106.75	112.71	110.36	109.92	111.94	106.23	108.83	107.65	110.03	108.79	111.14	109.4	110.09	105.77	106.99	109.29	109.26	107.64	107.49	109.78	112.22	106.74	110.34	111.32	111.09	106.86	107.45	108.94	109.06	110.18	105.31	108.85	108.3	107.59	110.28	108.88	106.5	107.26	110.05	111.32	110.19	110.14	107.03	108.31	108.03	109.2	111.32	108.19	109.23
106.29	106.59	107.39	109.72	107.6	105.38	106.29	105.67	106.35	105.12	106.61	108.08	105.03	104.46	109.08	106.24	104.86	105.82	107.11	106.79	105.64	103.92	105.6	106.79	103.47	105.84	108.22	103.95	106.07	104.49	106.78	104.24	104.28	104.78	104.94	106.33	102.99	102.53	101.29	104.69	105.34	106.64	105.87	107.92	105.17	108.3	101.21	103.5	105.19	105.92
107.31	106.12	104.29	105.05	106.22	105.6	105.54	105.14	105.59	106.8	104.06	105.46	105.88	107.54	107.12	105.45	109.84	105.02	105.42	103.08	107.14	106.04	106.3	104.92	105.82	106.66	106.81	108.03	107.16	105.6	106.87	106.82	107.21	104.5	104.76	105.85	105.06	105.85	111.53	107.56	109.31	105.69	109.76	108.33	106.11	106.68	106.03	107.33	106.59	104.52
101.25	107.42	104.27	107.12	105.78	101.74	104.59	105.61	105.82	106.12	106.96	106.05	104.67	107.39	107.95	107.07	109.29	107.38	105.59	104.71	104.18	105.34	105.33	107.56	105.47	105.99	105.63	102.67	106.28	105.77	109.84	103.17	104.11	105.16	106.53	107.96	104.55	106.72	106.22	105.99	106.5	108.17	108.23	103.61	105.44	106.86	105.31	106.06	105.23	104.9
106.75	108.92	107.46	106.96	110.1	108.63	109.43	107.3	108.41	107.65	107.68	110.8	108.73	108.77	107.74	106.17	111	108.99	106.87	104.79	108.68	108.39	107.06	104.17	107.68	108.06	106.06	105.44	109.3	106.51	108.28	104.46	106.91	111.58	107.47	106.23	109.02	108.03	106.54	107.5	102.14	105.35	109.42	107.38	108.57	108.64	107.41	107.32	107.01	108.1
107.86	107.03	107.84	103.96	104.46	103.91	107.19	106.82	101.34	107.4	103.33	104.39	109.57	106.1	106.89	105.6	106.26	105.27	105.11	110.74	105.13	107.79	108.06	107.55	106.26	107.02	104.91	106.58	105.11	106.36	104.72	102.27	107.89	106.38	104.9	107.32	106.64	110.25	105.71	105.02	103.21	103.83	110.76	104.01	108.12	104.39	104.27	103.48	107.07	105.83
107.03	113.37	105.09	109.36	112.7	106.88	109.69	106.92	111.83	108.53	107.07	112.17	108.1	109.22	110.02	107.7	110.23	110.9	108.46	110.5	109.27	108.06	110	110.13	108.84	105.05	106.94	112.05	111.5	107.23	106.51	110.62	108.14	108.34	109.25	105.08	106.11	107.39	109.12	107.62	110.99	104.08	107.99	108.99	110.29	108.19	107.79	110.02	111.06	107.28
103.95	104.59	108.87	105.72	102.98	105.59	107.17	109.2	111.09	109.73	106.52	106.57	106.62	107.76	110.48	106.71	109.45	106.58	105.98	108.68	103.69	105.01	105.96	106.39	106.82	106.06	104.04	106.23	103.98	109.86	109.03	106.75	103.97	106.26	105.06	106.68	105.76	107.86	107.45	106.77	106.28	108.51	104.79	106.8	109.65	104.88	110.28	109	105.11	107.38
98.512	97.065	96.436	98.545	99.791	98.261	99.127	95.686	93.675	99.248	95.97	96.089	97.184	98.829	98.131	97.9	97.553	98.947	98.446	97.797	97.723	97.868	96.897	101.89	97.018	97.895	98.006	98.323	97.044	97.872	97.314	96.766	96.037	99.66	101.24	97.134	97.535	97.747	94.712	96.336	98.85	99.859	97.364	99.738	98.494	100.21	97.772	97.906	97.113	98.445
107.49	105.16	105.51	106.59	105.62	102.92	104.49	103.69	106.68	106.21	103.59	104.9	105.76	108.48	110.08	105.71	105.29	105.28	107.75	105.63	104.42	104.16	105.9	100.9	104.36	109.26	106.6	104.75	105.09	106.3	105.1	105.38	103.04	107.26	105.33	105.89	104.73	108.2	106.4	105.73	106.66	106.79	104.69	105.8	107.83	106.75	105.52	105.6	106.98	104.78
105.19	106.38	102.43	107.29	105.36	105.91	104.88	106.81	108.77	106.06	104.78	106.27	104.94	107.45	103.49	103.04	105.34	104.1	104.68	106.44	102.43	103.74	106.35	105.13	107.05	106.69	102.55	105.85	105.55	104.32	106.56	105.31	109.04	107.51	104.47	102.87	107.36	106.11	105.34	104.19	103.81	107.1	106.55	109.65	110.2	105.44	111.09	104.3	104.97	105.77
99.108	97.357	100.35	97.373	98.951	99.002	101.2	98.177	100.02	101.82	96.971	99.835	98.269	100.38	100.7	99.249	96.648	97.533	96.557	99.084	101	95.725	95.653	100.09	95.986	96.858	97.209	100.04	97.228	98.861	98.763	97.911	101.36	97.774	99.646	99.43	99.86	98.567	99.131	98.537	102.22	97.852	96.892	99.675	100.98	97.303	98.917	99.775	101.38	99.546
106.27	105.43	104.62	106.22	106.61	105.54	107.36	103.44	105.09	105.45	107.67	108.7	106.35	108.94	106.32	103.19	105.83	106.38	108.35	106.81	105.19	106.38	105.23	108.84	107.7	106.14	105.16	108.14	104.77	108.01	103.63	108.06	106.26	107.07	107.95	107.29	103	106.37	104.65	105.92	104.64	108.03	105.5	107.04	106.78	105.22	107.62	106.88	106.67	103.9
97.655	97.08	99.98	99.476	99.78	99.117	98.967	94.012	97.736	98.67	97.954	100.48	97.541	97.955	92.432	98.043	98.706	96.013	96.134	98.524	96.326	99.16	99.369	97.073	99.765	99.933	96.536	97.525	96.175	98.601	97.445	97.172	95.584	96.902	98.402	100.98	99.027	99.599	98.679	97.658	96.066	95.896	100.77	99.74	99.152	96.067	96.175	98.527	96.425	97.871
106.9	108.67	106.98	106.71	107.36	106.23	109.46	106.72	108.18	102.22	108.39	108.19	107.02	105.56	111.94	105.67	109.77	109.47	108.42	106.62	106.23	105.32	108.99	104.78	106.95	109	107.61	107.94	109.03	110.72	105.89	105.22	108.59	107.73	110.69	108.74	109.07	107.77	107.63	104.85	109.47	107.95	107.24	107.43	110.19	109.83	112.1	110.76	109.48	104.89
100.98	99.961	101.09	97.67	97.922	101.81	96.651	98.914	102.5	101.41	100.35	98.227	104.42	99.732	100.1	98.147	98.956	102.2	99.885	99.978	101.69	97.151	100.56	100.06	99.006	99.142	101.85	100.81	102.73	98.346	99.007	99.021	98.022	100.97	101.09	96.27	100.05	100.75	99.789	102.95	101.89	102.44	99.309	97.819	99.826	100.23	99.021	101.19	103.24	98.877
108.21	105.85	106.5	105.83	102.51	106.33	108.54	104.1	106.09	106.03	106.74	108.97	106.84	108.42	106.31	107.18	104.82	100.63	106.32	105.36	105.14	104.11	108.99	106.2	105.25	108.94	107.64	106.96	103.2	108.24	105.22	105.04	108.48	105.98	107.94	106.2	105.88	105.11	108.18	104.81	106.2	109.1	108.91	105.3	105.98	102.41	107.17	106.44	108.64	105.6
101.81	102.15	100.69	101.04	96.541	99.263	100.98	101.41	103.65	102.08	101.91	100.39	100.67	101.44	102.32	100.35	98.268	101.97	101.83	101.38	98.468	102.03	99.001	101.51	99.183	103.16	100.04	104.65	101.08	100.34	103.46	102.4	100.59	100.74	100.24	103.01	99.902	102.65	101.4	102.09	101.08	103.49	99.768	99.456	102.31	103.15	100.67	102.14	99.669	101.59
99.482	99.014	99.289	95.131	98.089	101.39	96.956	96.26	95.772	99.369	100.75	95.734	98.52	100.26	98.128	98.748	98.742	96.706	99.024	98.428	99.367	98.515	94.912	98.176	100.76	101.26	95.732	97.553	99.542	96.699	101.48	100.72	99.846	99.858	101.04	96.814	101.02	103.55	99.582	101.25	101.28	98.984	98.386	102.43	100.71	97.344	97.093	95.386	96.092	99.51
106.42	106.1	106.15	103.17	107.43	103.66	106.02	107.48	108.4	105.63	103.19	106.4	108.7	105.22	108.01	101.23	106.34	106.62	105.29	103.16	105.83	105.99	108.78	102.33	108.55	106.83	107.9	104.37	107.73	105.52	107.24	107.25	103.92	102.76	103.3	105.54	104.28	104.6	105.25	107.26	107.64	105.99	105.89	103.38	106.11	107.97	104.64	101.65	105.33	102.75
105.68	108.27	107.35	106.82	111.34	106.02	107.21	111.24	108.62	106.85	108.52	109.52	108.06	104.87	108.72	109.4	108.95	108.91	109.35	109.64	108.31	110.39	104.14	107.91	104.61	109.05	110.13	108.06	108.37	108.42	104.64	105.61	108.75	100.35	107.25	105.15	107.05	108.92	109.13	108.99	105.43	109.33	110.15	105.84	107.51	109.31	107.18	105.47	109.42	107.2
106.92	109.09	104.9	106.91	107.56	104.21	104.83	111.05	106.63	104.87	105.02	107.1	107.18	104.68	105.27	105.28	106.26	105.91	105.92	104.94	103.56	106.03	104	104.83	106.66	105.33	103.81	109.1	103.37	105.54	105.18	104.61	104.54	105.29	107.54	104.52	104.5	107.05	105.98	105.11	106.87	104.82	107.53	105.49	107.67	105.07	105.53	108.22	104.57	106.93
106.63	107.01	106.7	105.06	101.71	106.61	109.52	104.37	106.26	107.77	106.03	109.62	107.3	105.85	102.48	105.21	106.27	105.67	105.19	104.8	107.14	103.78	108.96	105.87	106.3	105.62	107.63	110.46	104.89	105.36	106.97	106.05	103.3	104.31	106.78	103.15	107.93	108.39	104.03	106.14	105.34	109.23	105.69	109.15	105.09	110.17	104.94	109.48	103.35	108.21
108.92	109.86	113.45	105.23	113.29	107.38	109.51	109.77	107.38	108.04	106.79	105.61	105.88	107.64	108.43	107.93	106.97	108.04	107.64	107.11	107.21	106.96	108.32	105.78	105.51	108.17	106.3	107.49	108.21	106.65	108.64	106.35	108.74	105.48	106.86	107.18	109.62	106.57	106.13	103.93	105.13	108.02	108.06	108.85	107	109.74	109.5	109.04	108.67	105.06
107.92	107.02	107.07	112.82	108.5	107.49	107.75	104.44	109.88	109.7	108.73	107.91	108.37	106.23	105.23	108.23	113.42	108.89	107.32	107.97	109.98	109.41	108.07	109.04	110.6	109.48	111.71	106.11	108.77	107.11	108.77	107.13	109.36	105.42	108.79	107.26	107.45	110.85	110.15	109.13	109.74	107.77	109.84	113.84	109.04	106.69	111.89	110.04	103.89	104.97
108.64	105.62	109.94	107.65	109.13	106.89	107.56	109.47	107.17	107.13	105.81	109.72	105.18	105.63	108.59	105.63	112	111.57	107.01	110.81	106.15	110.03	106.53	107.4	105.5	106.95	109.08	105.11	105.85	106.94	104.64	105.83	108.12	110.5	105.2	108.15	108.95	102.69	103.71	108.23	107.79	107.44	107.77	105.96	108.25	108.66	110.38	106.02	108.79	109.07
100.39	94.087	98.143	97.088	96.389	99.398	102.16	96.508	99.346	99.093	99.6	98.867	98.187	100.92	97.471	98.196	102.16	97.746	99.181	98.957	99.216	97.347	98.579	96.487	100.94	95.876	96.389	100.8	100.12	96.964	98.489	95.236	96.117	98.657	99.808	98.926	96.027	97.348	97.748	96.425	101.14	99.085	96.258	95.212	98.287	97.083	95.941	100.23	96.308	94.987
106.87	107.45	106.89	105.65	107.49	106.86	105.96	108.53	105.6	105.31	106.51	109.38	106.89	104.76	108.41	103.66	109.54	108.86	107.19	102.81	106.7	107.73	106.96	107.34	107.93	106.69	110.63	106.08	107.95	106.32	106.01	105.64	106.08	107.1	107.73	103.32	104.85	106.95	105.97	104.93	106.18	104.79	104.56	104.43	103.86	107.59	104.86	105.06	109.51	107.8
106.99	107.91	107.08	109.76	107.66	108.2	110.2	105.95	105.57	109.52	109.01	106.4	110.44	107.89	107.55	109.72	109.94	108.03	105.53	107.47	106.51	106.93	110.59	107.35	109.83	105.84	104.11	107.46	107.54	107.7	106.16	110.24	108.68	106.21	108.54	107.74	106.94	112.18	110.17	108.88	107.67	109.48	109.35	108.65	103.96	106.42	110.44	109.41	108.88	108.01
106.99	105.19	105.86	105.25	109.15	106.8	107.69	105.43	107.72	106.28	105.8	110.12	104.22	106.37	106.95	110.07	109.87	108.83	108.2	111.55	108.32	109.39	106.51	106.57	109.15	111.45	111.41	106.92	106.58	105.83	108.71	107.52	106.37	108.69	107.41	111.69	107.35	103.61	111.21	109.14	108.56	109.15	108.61	108.8	109.65	108.56	106.22	108.87	108.14	109.41
109.2	107.83	111.29	109.55	106.27	110.77	107.26	108.53	109.75	106.55	109.13	107.19	107.33	106.33	107.52	111.37	107.23	107.55	109.02	108.4	107.95	108.31	107.03	111.14	109.86	108.15	106.92	108.85	103.05	106.44	104.83	107.63	109.37	107.72	106.17	105.72	108.73	107.97	109.15	110.43	107.33	110.59	107.4	106.58	107.57	107.39	106.11	105.35	107.09	106.18
105.13	104.03	108.74	107.06	105.46	107.39	104.48	109.42	106.69	108.37	107.25	104.9	106.27	107.06	108.49	105.7	106.56	107.88	104.7	103.68	107.62	103.23	107.55	108.47	105.36	108.5	105.86	104.89	106.7	104.82	107.3	106.55	106.75	102.15	106.15	107.48	106.43	109.59	105.88	106.43	104.79	109.11	102.17	107.65	104.43	108.69	108.14	108.64	109.77	104.05
105.79	106.67	110.54	107.82	107.27	108.36	106.76	107.98	106.79	110.12	110.89	108.35	104.76	103.84	108.75	108.43	107.11	106.84	110.13	110.77	107.59	108.51	106.77	108.88	106.93	107.09	110.16	109.37	111.39	107.34	108.27	110.24	106.5	108.38	106.54	105.32	111.02	109.17	106.34	109.82	106.84	104.94	108.28	110.33	105.08	108.34	109.21	108.84	107.66	108.35
103.29	107.54	107.63	106.66	108.29	106.55	106.43	103.55	106.01	107.58	104.62	104.2	105.31	107.21	106.6	105.22	102.05	105.98	105.66	106.63	105.92	102.55	104.44	106.21	104.52	110.23	104.45	103.04	104.73	105.42	105.7	104.15	103	104.96	106.29	106.1	106.72	102.16	106.13	104.55	106.63	108.07	106.97	104.3	103.27	108.18	106.51	105.4	102.84	103.63
100.36	96.53	101.34	98.878	99.213	102.98	100.38	96.992	100.08	100.39	98.338	99.293	97.656	98.05	99.974	99.961	102.47	102.25	102.32	98.176	99.726	101.04	96.061	99.496	99.466	98.739	102.21	102.72	95.051	98.755	99.248	100.93	102.31	101.08	98.461	98.936	97.171	101.34	97.189	99.466	100.9	99.301	99.529	101.33	99.992	98.882	97.782	98.612	99.889	100.16
104.29	109.52	105.85	104.68	106.76	105.63	107.56	107.85	106.05	109.97	105.92	105.87	105.62	108.47	105.92	107.8	106.48	107.09	106.63	102.73	106.89	107.35	104.68	105.88	106.81	104.46	106.01	108.48	107.96	108.04	104.47	104.85	105.82	109.27	106.11	104.76	102.52	107.54	107.55	105.34	105.34	107.01	106.14	106.25	105.62	104.2	106.05	106.66	106.23	110.34
104.75	105.46	102.47	109.29	108.75	104.95	103.54	104.94	103.3	104.55	103.89	103.32	109.02	105.32	101.66	103.33	105.88	103.38	101.47	105.53	102.62	104.38	107.86	102.82	103.52	102.97	103.37	107.17	104.23	101.29	104.02	110.33	104.75	106.44	103.17	105.76	100.83	103.45	105.38	104.23	104.48	105.54	104.47	104.08	104.08	105.44	103.42	107.41	103.38	106.41
103.76	104.62	105.15	107.27	106.08	107.16	107.9	106.23	108.24	106.95	104.49	104.43	105.42	104.95	105.23	109.7	102.82	105.39	108.32	106.31	105.75	105.23	104.65	103.96	105.58	107.03	107.34	105.78	106.72	106.69	105.27	105.17	104.42	106.56	104.31	106.61	107.12	106.73	108.21	104.82	107.07	100.99	104.07	106.02	105.01	105.44	106.62	104.69	105.55	107.33
109.15	106.7	105.41	108.93	108.25	108.71	109.61	109.19	108.73	112.11	108.98	109.2	107.07	107.31	108.39	105.58	108.84	109.14	109.37	104.63	107.89	108.1	107.22	108.16	109.72	108.59	107.2	109.43	106.74	110.06	108.59	108.06	107.1	109.16	107	104.48	107.32	108.23	108.25	105.81	107.44	107.37	107.99	108.18	107.63	105.3	104.71	107.63	106.97	108.95
98.705	99.646	101.04	100.93	98.796	99.958	94.195	99.436	98.691	101.77	97.499	99.92	99.961	96.872	97.414	96.563	100.49	95.242	98.138	98.176	98.35	97.199	100.21	100.75	96.277	93.648	97.061	98.952	99.433	99.963	96.685	98.589	99.102	98.283	97.248	98.54	98.617	98.234	95.126	96.852	100.52	96.981	100.2	97.496	94.594	97.931	98.258	98.432	96.868	96.605
105.69	102.57	104	103.68	107.99	107.41	104.19	108.32	106.95	104.78	107.61	107.23	109.35	107.64	108.23	107.6	106.52	105.21	103.93	106.32	105.38	104.18	105.55	106.14	103.52	104.09	107.15	107.12	103.82	106.69	106.36	106.09	104.33	106.61	108.03	103.81	103.93	107.31	104.79	108.45	107.03	105.44	105.97	105.66	106.65	105.03	104.44	104.6	109.21	102.97
108.27	105.35	111.17	109.03	111.02	108.99	108.74	108.32	109.95	108.53	106.41	109.55	112.03	106.73	108.18	111.28	110.13	111.84	108.9	110.46	109.95	110.17	107.04	106.67	110.64	109.47	108.08	108.72	107.15	109.05	110.95	107.36	111.01	106.91	107.33	105.05	109.62	108.67	111.18	109.69	108.68	106.09	109.97	107.61	106.12	108.98	109.35	109.12	109.36	113.65
104.63	107.91	110.18	112.63	108.95	111.44	110.27	108.54	107.69	109.21	108.72	107.29	109.5	107.33	107.46	107.67	105.15	110.15	105.94	108.69	105.24	109.36	109.11	108.99	108.37	108.68	109.25	108.39	108.66	108.21	104.32	109.75	110.42	109.4	105.64	108.76	108.17	107.41	107.34	107.71	105.71	109.01	107.93	109.81	107.91	108.15	105.47	109.07	109.87	106.92
106.04	105.49	104.37	104.21	105.67	103.01	109.81	104.09	104.79	101.13	107.22	107.23	106.8	107.65	107.54	107.14	105.89	106.24	106.2	106.44	100.56	105.55	107.43	108.33	108.25	106.52	108.52	105.59	104.23	105.45	105.88	105.18	106.97	104.87	107.84	104.06	104.18	102.67	107.69	105.78	103.39	108.35	104.92	104.91	107.01	104.96	109.17	104.17	108.47	106.49
106.88	106.6	105.17	104.38	106.22	108.61	108.61	107.8	109.51	108.49	108.24	106.03	107.92	108.9	105.89	109.37	109.24	109.45	107.75	107.3	108.59	107.97	108.59	108.31	108.28	110.8	106.96	109.18	106.46	108.08	108.15	108.47	109.16	108.44	108.48	110.14	105.05	109.66	108.06	110.07	109.44	109.14	110.73	109.67	106.66	109.73	108.87	107.86	105.67	107.42
97.903	97.655	96.124	94.88	96.665	97.75	98.587	96.605	96.94	97.023	97.057	99.376	99.161	100	96.552	98.691	100.97	98.049	102.38	96.579	102.56	96.458	94.448	98.627	96.397	98.459	98.316	97.764	100.54	100.07	98.193	98.201	96.609	98.197	98.86	99.217	100.33	92.594	97.19	99.635	93.395	100.54	97.92	99.326	98.805	100.87	101.98	99.174	95.064	97.88
95.887	103.52	100.11	97.407	100.2	98.913	100.8	102.63	103.1	96.027	103.02	101.97	98.662	105.38	100.7	101.95	99.515	101.63	99.136	101.54	103.95	98.771	100.32	99.781	102.58	100.73	99.742	100.99	100.44	101.72	101.59	99.896	100.47	102.76	99.33	103.45	102.06	102.93	96.706	101.24	100.96	100.4	98.88	101.5	102.71	100.12	100.17	99.682	98.871	98.467
109.1	104.31	107.37	107.3	109.17	106.79	108.45	107.61	107.22	103.78	108.99	109.85	108.78	109.69	106.23	106.63	106.69	108.11	109.16	108.54	108.92	107.57	108.27	106.89	108.29	111.28	105.5	109.86	103.06	107.88	106.7	109.99	106.98	108.27	109.76	106.93	104.31	109.71	107.15	106.87	104.55	105.91	109.14	106.91	106.05	109.9	110.47	106.4	105.41	105.05
102.62	96.225	100.74	99.009	100.68	101.15	98.103	98.925	99.475	98.388	99.233	97.034	99.765	100.64	98.521	99.663	100.09	99.5	102.94	101.62	101.02	100.74	100.19	99.115	101.03	100.67	99.627	100.7	99.492	97.762	99.97	102.75	100.27	98.404	101.7	100.46	101.65	100.14	97.785	101.28	99.996	98.869	103.21	100.88	101.16	99.597	96.002	102.4	100.25	98.553
108.96	109.67	109.2	111.87	106.23	107.52	104.15	103.3	107.71	107.38	105.95	105.67	109	106.39	106.35	108.37	107.95	104.66	102.72	106.74	105.72	105.56	103.36	109.15	107.15	107.38	102.53	106.63	106.29	104.2	106.2	106.85	107.32	107.57	107.07	107.32	106.96	105.73	107.04	105.58	104.41	109.06	104.92	106.39	103.33	105.78	106.53	104.97	109.83	106.91
100.38	103.93	101.47	101.97	98.959	100.76	100.17	100.94	100.85	99.422	99.568	101.41	100.69	98.038	100.51	101.53	101.03	100.09	99.628	96.746	102.48	97.75	101.02	99.383	98.51	99.684	101.03	101.11	97.855	100.91	102.49	103.65	96.725	97.013	100.31	100.01	101.93	101.68	100	103.01	100.55	100.6	98.108	102.38	100.15	100.28	102.64	103.65	99.494	101.46
96.699	98.845	98.302	96.491	99.241	92.841	95.738	97.975	97.457	99.421	100.78	97.827	98.646	97.575	98.675	93.435	96.661	99.513	97.216	98.24	96.704	97.104	99.343	99.835	100.89	100	98.452	97.479	98.115	96.909	94.023	98.574	98.677	101.47	99.85	97.773	98.59	97.344	97.715	98.925	98.824	98.031	99.096	97.881	97.534	97.063	98.404	99.138	97.956	98.762
108.73	106.3	107.56	108.42	112.7	108.89	110.38	108	111.56	108.4	109.38	109.25	105.31	105.27	109.16	109.37	107.34	109.43	109.59	109.25	104.42	107.55	106.97	108.4	106.74	109.91	108.63	110.54	106.45	109.38	107.24	105.52	103.99	107.34	109.45	108.22	109.49	107.66	104.85	107.23	106.79	108.24	105.56	110.58	108.23	109.25	109.38	109.93	104.97	110.23
105.41	103.88	108.28	105.71	107.42	105.64	104.43	107.29	107.57	106.36	105.86	106.19	107.23	108.67	104.05	108.2	107.79	102.88	105.64	107.34	106.94	104.64	105.85	100.47	105.9	105.39	105.26	105.43	104.81	106.34	105.13	103.96	106.21	106.43	108.71	107.68	104.54	103.2	106.25	106.04	104.25	105.15	105.23	108.1	108.57	104.17	105.5	106.05	100.28	105.23
108.14	106.96	106.34	108.08	106.95	107.13	106.08	104.96	106.6	103.85	108.52	107.89	103.67	104.38	104.01	108.13	106.87	108.64	104.73	105.21	104.35	105.62	104.56	104.93	106.43	107.63	105.27	103.39	104.31	106.88	101.82	107.81	106.25	103.38	106.17	107.06	106.7	102.13	107.72	108.05	107.36	105.62	107.64	104.22	105.2	103.84	103.49	108.12	105.64	105.45
106.91	107.96	111.56	110.53	104.38	107.7	109.25	105.56	107.77	109.18	109.3	105.8	109.49	110.7	106.99	109.76	110.75	106.24	106.32	109.75	108.72	108.86	108.15	109.29	105.71	108.72	107.93	107.85	106.28	107.92	107.47	106.8	106.98	106.42	105.11	106.3	110.01	109.55	105.09	106.61	107.82	107.9	108.54	110.94	106.06	106.76	107.13	107.22	109.18	105.86
108.33	109.77	106.17	107.5	108.41	106.08	111.16	109.53	109.13	106.55	105.76	110.4	106.28	106.55	109.06	109.93	108.86	107	109.89	107.29	106.25	108.11	108.81	106.78	108.06	105.92	105.91	108.1	106.12	106.76	109.39	111.64	111.32	107.93	107.35	108.51	107.84	107.81	110.65	108.16	105.99	107.37	106.27	106.81	107.6	106.09	108.12	102.3	103.07	109.38
105.12	109.96	108.83	108.59	109.79	107.18	105.57	111.4	107.99	108.17	108.23	109.16	105.61	110.53	104.19	108.29	106.68	106.2	109.75	110.04	104.67	106.64	104.96	105.78	107.63	111.03	107.4	105.04	107.87	109.62	107.24	107.12	110.01	108.18	106.87	109.32	110.12	106.97	105.43	107.79	105.3	109.29	107.7	107.76	107.21	108.08	107.98	109.48	107.66	107.52
108.24	105.31	106.44	106.4	104.99	110.56	108.86	106.34	106.5	105.06	111.51	108.47	106.66	109.43	105.97	104.68	102.32	104.32	104.85	104.36	108.52	108.36	108.25	106.9	105.2	108.82	108.96	107.83	106.12	107.27	106.56	106.54	105.4	107.61	107.91	106.22	105.94	106.67	106.27	105.15	105.65	106.15	105.44	104.2	107.35	105.81	106.65	108.64	104.86	105.18
107.39	104.89	103.78	106.6	104.93	105.74	105.68	103.58	107.04	104.46	105.58	106.99	104.63	105.67	107.17	108.34	106.76	106.7	108.43	104.81	102.51	106.87	106.46	105.97	106.25	109.96	105.39	105	104.81	105.25	105.41	108.67	104.64	105.31	105.26	106.48	108.33	104.72	106.31	107.62	103.4	107.28	105.7	105.02	107.37	106.02	104.54	106.51	106.33	104.46
109.98	106.24	103.92	108.4	106.99	104.05	107.87	110.77	107.89	110.01	109.66	107.18	108	109.95	112.07	108.13	106.27	108.67	111.37	108.41	106.62	105.8	106.25	107.54	105.16	108.66	106.71	108.78	110.64	107.77	108.51	107.05	106.32	107.56	106.74	110.96	108.99	109.01	107.98	106.22	106.17	106.72	107.98	109.43	107.99	109.88	109.47	104.57	106.54	105.55
106.63	105.48	105.49	106.21	104.56	107.77	107.81	105.04	106.74	102.64	105.19	104.62	106.03	104.68	105.36	105.76	108.27	108.84	105.89	106.58	106.33	108.25	109.56	103.77	104.31	106.61	105.72	106.78	106.71	105.26	105.4	107.24	105.67	107.47	107.29	110.99	104.08	107.14	107.55	105.51	107.31	107.68	105.86	105.46	107.94	104.54	108.07	105.77	107.71	105.78
104.25	108.89	106.41	107.29	109.92	111.01	109.86	110.15	108.81	108.21	108.69	110.4	105.95	108.34	107.51	109.3	108.46	108.01	108.87	106.9	108.44	108.65	108.2	107.92	108.27	111.23	108.23	108.39	107.73	108.71	111.08	108.62	107.99	110.54	109.08	111.1	111.49	108.19	106.44	106.4	108.79	106.87	108.67	112.17	109.52	106.94	109.11	108.2	106.1	105.78
97.911	100.98	98.244	101.19	101.03	98.592	100.67	99.821	99.831	100.58	101.68	101.83	99.432	103.26	100.23	100.18	102.29	97.014	100.57	99.737	99.313	98.804	98.082	99.519	98.158	102.21	98.63	99.197	100.35	95.889	100.18	99.799	96.176	100.74	98.226	99.754	100.3	96.825	99.587	98.746	102.3	100.03	101.75	102.12	99.81	103.84	100.26	100.12	101.91	100.45
101.97	96.89	103.25	100.94	102.7	102.82	102.16	100.86	97.201	100.76	99.252	104.11	99.83	102.26	100.37	99.707	103.44	101.39	99.873	102.11	102.58	103.15	100.55	103.26	99.881	98.658	100.43	100.92	96.962	103.4	100.47	100.75	98.789	103.65	101.01	102.18	102.67	99.029	102.43	98.096	100.4	98.383	101.33	101.41	100.67	102.32	99.562	100.89	100.43	99.668
108.24	106.81	107.59	106.15	106.5	109.96	111.34	106.77	107.49	106.73	105.71	107.82	105.92	110.75	106.57	110.52	107.04	109.31	107.28	111.99	106.76	108.16	107.99	108.61	105.84	105.95	108.78	108.42	109.68	107.63	110.87	105.99	107.19	109.26	105.68	107.34	107.79	105.52	109.29	107.75	106.34	107.5	107.76	108.35	111.07	109.63	108.11	105.29	107.11	103.27
98.493	98.559	100.47	104.06	98.138	100.79	99.2	99.442	102.79	99.263	98.876	102.95	100.7	102.38	100.19	100.14	103.39	98.095	99.586	102.15	100.99	99.52	102.7	103.19	101.94	98.551	100.99	101.79	100.33	100.64	101.35	100.9	99.681	99.706	100.9	98.193	100.4	100.5	99.688	99.893	99.462	101.55	102.78	101.08	100.83	98.398	100.45	100.93	99.679	102.58
107.48	108.76	108.6	104.97	106.36	105.87	106.61	105.26	108.54	107.91	107.86	102.74	106.93	107.1	108.2	103.45	106.78	106.65	102.83	104.07	106.4	103.97	106.48	104.6	103.34	105.96	101.92	104.76	106.17	105.46	104.35	105.59	106.58	107.44	101.92	106.72	104.71	105.69	107.76	108.12	102.6	105.02	106.67	107.08	109.28	106.97	104.21	105.39	107.94	103.54
105.9	105.47	103.72	103.88	105.06	105.81	101.99	105.63	104.48	106.17	106.73	105.75	107.58	104.52	108.3	104.33	107.38	107.15	105.21	106.04	107.63	107.56	108.3	108.01	106.74	104.98	107.96	104.76	106.48	106.73	105.02	105.43	104.84	106.44	102.7	105.16	102.73	105.45	104.34	103.23	105.43	106.13	109.37	104.83	103.21	104.32	105.18	104.22	107.7	103.15
104.94	108.54	107.24	107.9	105.07	107.86	105.81	104.38	104.36	106.59	106.09	109.45	110.09	108.25	104.94	106.38	102.98	104.35	105.93	105.64	104.05	104.28	107.33	106.09	107.06	105.53	105.43	106.53	108.07	108.04	106.96	108.11	104.63	105.94	106.48	106.74	106.73	109.6	108.26	105.25	105.27	110.19	106.3	103.28	106.23	100.27	105.34	106.1	105.46	106
106.34	103.7	103.88	105.68	104.87	105.99	103.34	104.73	105.55	105.61	106.66	109.39	104.26	105.62	106.55	106	103.48	104.34	108.04	107.84	107.09	103.24	106.83	105.4	106.58	104.25	104.9	103.74	104.54	105.68	105.33	102.25	105.72	104.88	104.48	107.97	107.2	105.52	103.43	104.47	105.55	104.15	105.12	105.86	102.38	106.07	104.85	107.64	109.51	106.53
111.05	106.84	111.71	112.95	110.3	113	110.88	109.24	108.03	108.92	109.85	107.21	112.06	109.4	112.07	109.25	110.92	111.91	110.55	108.53	110.16	110.37	112.01	107.97	109.83	111.56	112.34	109.34	109.07	111.55	110.55	112.27	109.35	109.54	110.13	111.07	109.32	109.86	110.85	111.13	109.17	109.33	110.45	110.62	110.19	109.11	112.24	111.41	109.78	112.06
98.602	97.665	97.453	98.053	100.48	99.499	98.082	97.707	95.737	95.887	96.928	100.87	96.357	99.303	99.655	99.338	98.148	97.838	97.522	99.709	98.539	96.606	97.804	97.938	101.03	97.705	97.925	100.94	99.266	95.129	96.042	97.72	96.855	96.938	101.01	96.552	99.16	97.825	100.58	96.689	101.33	95.762	98.673	98.403	98.517	96.708	98.668	100.54	97.036	97.148
99.926	102.2	97.4	97.891	100.9	95.603	100.13	98.309	98.482	98.942	103.99	99.555	97.122	99.094	99.725	100.64	97.255	100.69	99.264	100.45	101	99.179	100.28	100.76	94.906	97.616	100.81	99.318	99.833	100.67	95.873	101	96.508	96.757	98.859	97.457	101.6	96.859	97.916	100.67	99.688	98.517	97.912	100.54	98.62	97.66	99.582	101.28	99.322	98.619
96.834	96.706	99.048	97.91	99.719	97.461	99.482	97.581	99.247	99.178	96.121	101.18	100.36	99.166	99.397	97.751	95.841	98.042	99.323	94.957	98.266	96.542	96.026	97.107	99.567	98.221	97.102	94.356	95.235	97.888	98.694	97.679	98.078	97.516	98.62	97.857	98.693	98.027	97.168	99.521	98.251	95.676	96.803	98.465	100.58	100.22	95.851	98.715	99.166	95.424
105.81	107.22	104.47	105.49	105.09	106.2	103.44	105.55	103.75	103.1	106.44	106.26	104.62	102.7	104.39	104.79	103.98	105.12	106.27	108.19	107.62	106.61	105.18	108.02	106.14	105.24	106.96	108.09	107.63	104.2	104.13	104.26	108.98	106.18	105.57	105.08	104.16	106.33	104.49	103.44	106.15	108.74	104.65	106.17	104.62	104.5	104.66	102.38	106.09	103.43
104.33	107.92	104.73	108.25	105.63	110.07	103.26	101.76	105.08	106.52	105.45	104.6	107	106.68	102.84	105.82	104	104.9	106.01	105.14	106.91	107.59	105.4	102.02	105.45	103.3	104.52	105.37	109.81	103.03	104.92	107.12	101.62	102.19	105.7	103.65	105.58	106.32	105.05	106.39	105.91	105.76	106.81	102.94	106.48	107.07	102.88	108.02	106.2	106.17
110.85	107.96	110.02	107.65	108.2	108.05	110.19	107.33	109.39	108.2	106.52	109.26	110.98	108.41	107	109.1	104.01	108.25	105.54	109.88	108	106.32	106.02	106.42	110.17	105.19	107.3	107.89	107.15	111.17	107.64	107.41	107.09	109.95	105.62	110.84	109.18	107.66	107.82	108.76	109.28	106.9	107.08	109.66	107.01	110.44	108.43	109.71	105.7	108.88
107.08	108.31	107.18	110.55	111.01	108.48	108.62	105.77	107.83	109.75	106.9	108.66	106.47	109.93	111.5	109.95	107.97	107.17	106.71	108.43	110.71	110.27	105.1	110.93	109.79	110.57	109.92	109.49	108.37	109.13	108.74	109.39	107.89	110.67	110.37	108.32	108.82	106.71	105.79	110.69	106.79	112.52	110.81	106.09	107.37	108.07	110.34	108.65	110.04	109.46
96.321	99.288	96.294	96.546	98.878	100.34	94.512	97.816	99.636	95.992	97.825	98.945	99.009	101.96	100.93	95.203	98.009	96.384	99.825	99.115	96.908	100.91	100.1	96.566	98.731	94.154	98.893	99.594	97.917	99.17	98.589	97.953	99.071	99.969	100.64	98.506	97.619	96.058	96.36	98.894	98.135	95.579	99.693	95.922	98.507	98.576	99.411	96.558	98.182	95.71
105.78	107.18	108.52	111.05	107.68	108.49	110.15	108.74	106.9	110.2	109.73	108.22	108.34	109.57	106.24	112.1	108.46	107.5	108.22	106.09	109.04	109	107.69	109.18	110.24	106.75	108.22	107.24	108.74	106.34	107.14	106	104.43	105.38	108.7	110.48	110.26	106.18	108.96	109.43	109.12	108.53	111.49	106.66	108.38	108.74	106.61	108.21	105.53	106.36
104.28	109.08	108.75	104.89	108.02	106.51	107.55	103.17	105.39	108.42	106.42	106.22	105.99	107.64	106.4	106.78	103.44	107.33	103.32	105.86	107.13	105.75	104.1	105.5	108.39	104.01	107.08	107.03	104.61	107.03	107.77	105.12	108.16	105.17	107.66	109.99	109.39	106.75	104.88	104.38	107.63	106.87	104.26	104.68	105.22	107.18	106.01	106.06	108.02	106.35
103.36	104.5	104.51	103.71	108.66	105.72	109	102.66	103.6	108.72	105.89	107.84	105.85	107.41	105.47	104.68	105.05	104.71	108.08	104.22	104.65	106.92	104.93	107.84	103.23	103.42	106.28	104.52	105.69	106.1	105.97	106.17	107.56	106.27	106.05	103.43	108.22	107.15	103.74	107.1	106.04	106.38	105.59	109.08	105.72	110.87	102.86	105.76	107.51	108.54
109.15	107.53	105	110.41	109.4	109.16	106.97	106.04	105.29	106.15	106.85	108.6	106.08	108.66	108.49	108.05	110.24	107.83	105.29	108.55	110.67	107.19	103.54	106.86	108.49	108.6	107.37	111.7	110.57	107.75	108.12	108.54	109.62	106.89	106.36	107.43	105.99	109.01	106.64	109.42	111.36	108.45	108.86	106.3	108.44	111.02	107.62	110.4	110.37	110.87
108.36	108.72	107.27	104.87	107.53	109.94	106.91	106.04	109.19	106.27	109.27	110.34	107.99	107.89	108.96	108	107.92	107.98	107.05	108.06	104.49	104.63	106.83	106.88	106.1	107.41	105.91	107.41	107.65	104.78	111.21	107.84	107.63	106.45	105.6	105.98	105.46	105.92	109.69	106.97	103.76	107.95	108.72	106.83	106.95	107.13	103.07	106.72	108.46	109.33
108.27	107.77	108.61	109.84	110.61	108.35	110.43	111.84	108.09	107.14	108.83	108.83	110.25	106.64	106.59	104.88	106.15	108.67	107.68	110.66	110.72	108.63	107.53	109.66	109.73	111.28	110.2	107.31	109.88	106.66	109.77	110.71	107.05	108.06	106.71	107.92	110.06	108.01	109.78	106.62	110.05	107.14	105.28	106.15	110	105.58	109.53	111.38	106.76	109.09
107.57	105.79	102.6	103.97	103.94	102.55	110.01	105.32	105.36	107.82	105.01	104.71	105.82	106.05	106.91	107.45	107.59	104.52	106.34	104.52	105.4	106.46	106.73	104.94	104.66	102.09	104.85	107.16	108.73	106.98	105.49	107.1	105.46	104.22	105.17	107.38	104.58	103.92	103.9	109.72	107.15	105.52	108.74	105.12	105.35	107.91	103.92	105.31	105.32	105.25
109.34	112.21	111.02	109.16	110.04	112.64	112.96	111.27	112.48	111.05	108.41	109.95	107.51	111.12	109.47	107.03	111.6	110.77	110.29	107.51	111.82	111.31	109.82	109.33	108.5	107.6	111.72	111.08	107.33	108.68	110.58	110.46	111.6	107.57	113.54	110.21	106.96	111.71	108.64	106.74	110.29	110.81	111.52	110.68	110.25	109.08	109.8	110.36	109.86	110.61
108.45	107.12	108.37	110.31	109.43	105.8	108.54	106.43	109.06	107.45	107.98	108.67	110.07	109.49	111.32	108.61	108.59	107.74	109.96	107.81	107.56	108.32	109.1	110.37	108.1	108.51	107.69	108.22	111.43	106.86	106.12	107.46	107.92	106.88	104.82	106.23	108.62	111.13	109.96	110.87	109.84	108.7	107.6	107.07	107.75	111.91	106.84	107.79	108.82	108.58
105.49	112.54	110.42	108.26	104.96	108.56	107.47	109.63	107.78	110.5	109.84	108.27	108.32	109.55	108.77	105.59	110.91	105.46	109.23	112.23	107.75	104.94	106.9	109.35	109.27	107.78	104.88	108.01	104.95	109.11	104.57	109.68	108.83	109.45	107.15	107.8	108.01	107.25	105.57	106.36	108.23	108.32	108.17	106.78	108.57	108.99	106.56	108.72	104.99	106.94
96.647	98.83	98.216	99.632	96.809	99.75	99.458	99.604	96.332	95.148	98.576	95.585	98.856	96.413	100.4	94.186	97.918	96.971	99.665	98.622	96.437	97.27	95.4	96.161	96.713	97.5	101.63	94.958	98.867	99.168	95.739	98.109	98.483	97.808	98.943	97.781	97.847	98.061	95.918	99.469	97.505	99.304	101.47	102.56	98.645	97.471	98.388	98.963	96.764	97.598
108.61	108.48	106.85	105.6	107.08	109.98	108.15	107.87	111.51	111.21	107.92	107.36	108.58	111.09	110.06	108.13	105.47	106.64	110.19	110.75	106.23	106.13	108.11	106.49	107.72	108.99	108.9	109.63	110.29	107.48	109.33	109.18	109.48	106.21	106.78	105.52	107.03	108.28	109.84	108.41	109.3	106.07	108.02	106.44	106.27	111	108.45	108.16	105.65	109.44
107.59	109.6	105.4	110.77	110.42	107.34	108.87	109.78	107.02	108.43	109.08	109.7	109.88	107.96	107.5	109.37	110.56	107.08	108.68	107.51	108.94	107.75	108.64	109.46	106.27	108.81	110.1	109.01	104.32	107.06	110.41	107.32	108.32	109.63	105.46	110.5	110.08	110.19	111.14	109.46	104.12	111.4	105.81	109.02	110.33	105.82	110.8	104.57	109.18	109.39
99.354	101.61	98.868	100.75	97.489	97.592	102.87	99.867	99.658	101.33	99.509	102.3	102.08	103.11	99.692	102.67	104.87	101.09	97.992	96.671	101.12	99.447	102	98.424	102.14	99.688	97.68	100.26	99.57	99.325	99.586	98.832	101.06	100.16	99.86	102.8	101.13	101.36	101.2	99.983	99.433	96.514	105.39	103.28	101.25	98.711	97.982	101.01	101.02	102.1
104.21	109.39	104.16	105.52	105.48	106.45	105.11	108.56	105.13	104.83	107.22	103.15	105.76	106.67	108.76	109.46	104.93	106.37	105.31	109.4	107.94	105.05	104.83	103.78	105.14	103.22	107.07	107.37	104.65	108.72	104.13	103.79	106.5	109.23	105.99	105.2	104.41	105.32	109.19	105.08	103.88	106.26	103.63	108.12	107.79	106.7	102.87	105.68	106.22	108.48
105.51	104.61	107.54	104.47	107.22	107.54	108.35	110.01	110.6	106.46	107.73	111.09	104.78	107.63	106.18	107.82	107.11	106.81	106.99	109.91	108.87	109.21	106.67	106.4	108.66	110.25	103.89	108.07	109.2	107.78	107.57	107.78	106.48	108.31	108.87	106.92	107.5	110.46	108.87	104.92	110.8	108.71	108.35	108.08	108.81	107.02	109.82	106.74	109.97	109.43
106.58	106.09	106.53	108.35	109.5	108.74	107.3	107.54	106.29	109.31	111.27	109.93	109.15	107.09	111.06	108.81	106.28	107.41	108.78	109.96	106.6	107.62	108.77	109.03	109.51	107.58	108.24	109.28	106.19	108.39	111.97	104.53	106.86	106.93	107.22	106.87	105.5	105.17	110.37	108.98	108.51	104.77	106.46	106.87	105.1	107.25	108.76	109.11	109.79	107.12
106.52	103.45	106.81	106.66	105.36	107.8	104.98	108.49	107	106.38	105.01	107.97	104.35	105.42	104.9	106	107.19	102.24	104.13	105.61	107.32	105.21	105.88	107.72	106.09	107.1	105.91	105.2	102.99	104.58	105.86	106.95	106.36	107.49	103.51	102.7	104.99	108.77	105.19	106.46	105.22	105.86	107.14	101.47	106.62	106.69	105.27	103.7	107.14	102.86
103.91	107.93	106.95	104.68	108.43	105.99	104.74	106.39	103.6	105.19	107.35	104.53	106.68	102.85	105.42	105.2	105.85	104.62	105.36	106.79	104.08	106.49	107.08	103.21	105.54	103.48	108.81	103.69	106.01	107.14	105.91	105.61	107.04	104.37	106.19	104.13	102.22	106.37	103.32	105.41	106.4	103.65	108.03	106.64	105.93	105.4	102.78	103.31	107.08	107.67
108.43	109.84	107.55	111.19	109.92	107	107.72	104.91	106.43	107.95	109.41	107.86	110.06	105.21	105.72	107.6	107.8	105.42	106.45	106.77	107.49	109.77	107.98	106.52	108.07	107.82	105.35	109.3	106	108.22	106.22	111.61	107.2	109.28	109.4	106.23	107.22	106.82	108.61	110.28	107.92	107.55	109.82	110.48	108.81	107.68	108.12	106.21	110.2	110.68
105.73	108.1	107.56	109.24	108.44	109.7	107.99	108.24	109.54	108.93	108.54	107.94	106.98	106	108.54	109.36	111.34	106.37	109.08	107.91	106.68	104.52	104.82	109.45	107.25	107.38	106.06	108.92	108.05	105.68	105.61	108.98	107.16	112.68	107.52	108.47	108	108.69	110.12	108.21	108.11	107.6	108.85	107.7	107.38	108.45	107.97	107.72	108.07	108.44
105.89	103.04	106.12	105.19	105.05	104.92	107.49	108.53	106.41	105.81	104.86	108.2	107.46	106.76	109.56	104.98	109.26	105.89	108.24	105.79	105.11	108.93	104.2	108.81	106.38	104.93	107.2	109.05	102.55	108.06	103.61	105.93	106.43	105.58	107.33	106.62	109.5	107.92	108.58	106.78	103.83	107.48	109.63	107.12	105.46	106.37	109.14	106.52	105.73	107.82
106.39	104.73	104.16	104.71	105.65	104.47	109	104.2	107.48	105.03	103.3	104.91	106	104.11	104.69	105.71	105.13	102.84	104.85	105.16	106.11	105.66	107.62	104.82	104.59	105.38	104.2	104.12	102.81	104.28	102.23	106.31	101.45	104.14	106.85	107.04	106.32	103.12	105.02	107.8	110.16	103.83	104.82	106.29	102.92	106.59	103.78	102.79	105.28	108.13
110.53	106.91	107.24	113.18	110.13	105.57	108.58	108.78	108.85	108.15	108.29	108.35	108.22	108.79	110.54	110.75	110.4	109.53	109.78	107.37	107.17	108.68	110.22	107.13	111.45	108.83	108.58	110.24	112.27	106.08	107.35	110.96	108.17	106.66	109.01	109.6	109.05	109.79	109.22	106.06	109.87	109.79	108.42	108.27	106.84	108.56	108.2	109.35	109.23	108.87
105.85	104.95	108.01	110.1	108.45	110.17	108.54	110.59	106.6	106.84	110.51	105.52	109.1	107.76	107.51	106.77	105.95	107.73	106.87	109.64	108.89	110.68	105.86	107.01	110.18	107.41	106.36	109.34	106.37	110.01	108.62	109.51	108.41	107.48	107.2	104.6	106.85	109.73	107.96	108.67	110.25	108.67	107.88	108.26	108.68	108.8	106.65	107.53	111.59	107.4
106.06	105.59	105.69	108.58	106.27	107.68	105.42	102.64	104.36	105.96	105.33	107.88	106.57	103.71	106.35	102.21	109.06	107.84	107.41	106.28	107.23	106.5	107.65	109.56	103.98	110.3	107.25	104.95	106.98	105.2	107.84	105.58	105.07	108.67	106.79	106.47	107.29	106.74	106.14	103.64	108.23	108.55	106.36	104.82	105.05	105.88	107.05	107.14	107.09	108.33
106.49	104.67	109.13	107.76	109.87	107.26	109.14	107.05	108.56	106.62	106.52	107.55	105.87	110.2	103.27	107.28	106.35	108.73	105.46	107.69	106.38	108.72	103.87	110.2	108.22	109.9	105.75	104.63	106.35	105.52	105	105.78	111.58	109.94	107.75	105.6	107.28	108.34	108.31	106.79	106.87	108.42	108.88	111.06	106.31	108.09	106.94	109.27	106.79	106.66
108.02	108.44	106.58	109.33	109.23	107.98	103.01	105.94	104.56	106.79	107.34	108.28	106.47	104.27	111.29	107.37	107.14	108.66	106.02	106.2	110.52	108.62	105.8	108.58	109	108.08	108.82	108.12	106.6	109.27	108.9	105.4	108.36	110.21	106.29	106.25	107.16	108.67	106.68	110.41	108.72	109.33	109.08	109.72	106.78	108.7	107.12	108.4	106.73	110.51
103.35	108.42	105.94	104.66	104.1	106.77	104.8	106.85	104.79	102.91	105.98	104.01	103.12	100.64	104.86	105.64	107.88	105.72	105.92	102.7	106.29	105.71	107.19	103.82	105.62	103.91	107.8	105.18	103.26	103.9	104.25	102.26	105.92	103.16	104.79	103.47	106.04	106.43	105.71	106.21	105.75	108.91	105.92	105.89	107.41	107.13	108.69	106.46	107.11	107.04
103.02	106.21	104.23	105.09	107.42	107.41	104.99	105.61	104.17	105.44	105.99	103.93	107.91	108.33	104.06	107.97	107.55	104.44	106.5	105.6	108.92	107.08	104.23	108.46	110.66	105.47	105.55	103.57	105.81	107.93	107.07	104.51	107.01	109.87	104.47	107.14	106.51	105.81	104.96	107.3	104.7	109.43	105.24	104.14	103.97	108.29	103.81	107.7	105.78	105.37
109.36	107.01	109.73	107.99	107.96	105.79	110	109.36	110.22	108.01	108.88	107.46	108.19	106.54	111.7	111.34	106.41	104.48	108.07	108.57	110.5	107.03	110.31	104	109.05	110.41	106.12	108.56	105.02	109.22	107.65	109.28	108.49	110.96	109.05	105.88	107.84	110.08	109.9	110.95	107	110.23	107.43	106.84	108.34	105.6	107.04	109.94	107.28	104.47
100.79	97.958	98.744	98.493	99.442	103.03	102.5	101.26	101.71	100.78	99.601	96.316	102.11	100.9	102.77	99.749	101.62	100.35	101.75	98.294	100.97	99.075	102.06	97.968	99.695	102.41	100.65	102.31	100.06	100.4	104.47	99.066	100.56	101.24	99.469	101.22	101.62	99.673	101.12	101.63	101.57	101.59	104.03	101.83	101.87	98.963	99.688	102.18	101.94	103.2
106.75	108.35	105.27	106.15	105.18	106.32	108.5	106.37	105.61	105.99	103.95	105.54	107.97	106.13	103.52	106.92	105.99	105.81	105.32	105.42	104.62	104.8	107.17	106.58	105.71	104.04	106.5	106.51	106.41	106.81	107.98	105.02	107.35	103.72	105.5	108.12	106.26	102.45	106.87	104.73	104.41	103.79	103.83	106.04	108.87	104.37	104.81	106.28	107.71	105.83
106.58	106.83	109.04	108.07	104.38	104.39	108.08	108.95	105.49	108.63	105.59	107.33	106.14	108.66	106.26	107.39	107.7	106.42	109.39	109.72	106.53	107.2	109.63	108.47	105.39	101.46	109.3	105.12	103.78	108.18	106.25	107.79	105.16	109.37	104.68	105.5	106.59	108.22	106.34	106.02	105.33	104.07	110.06	107.96	105.15	109.5	108.72	103.21	109.1	107.82
109.58	109.62	110.14	110.24	107.74	110.53	108.71	109.48	108.81	108.37	106.12	105.82	113.08	110.48	108.12	109.98	109.86	108.19	105.79	109.9	108.32	110.5	109.49	104.84	113.38	110.53	107.42	107.87	112.15	105.18	110.42	107.45	111.61	105.65	107.49	109.94	106.95	108.28	107.22	110.02	109.14	114.02	109.17	108.76	107.19	112.23	107.06	107.07	109.51	109.39
110.95	107.49	107.33	107.79	108.01	107.57	105.02	109.05	108.31	108	108.95	107.81	107.48	107.47	109.77	110.56	109.54	106.9	108.4	107.76	109.01	109.17	110.36	108.24	111.33	107.09	106.43	105.48	109.63	105.97	107.75	106.62	106.98	109.83	111.59	107.35	112.16	109.08	107.96	108.78	108.93	109.07	110.25	107.08	110.83	108.98	105.85	106.48	107.66	109.33
108.84	108.95	109.48	110.2	109.01	107.38	107.34	109.82	110.07	107.05	107.5	108.51	110.65	109.82	108.8	108.36	109	111.16	106.98	107.46	110.83	109.87	107.33	108.53	111.93	111.19	111.5	109.3	109.33	105.43	108.6	110.28	104.99	111.11	107.44	110.09	109.87	107.57	105.97	111.06	108.15	108.09	111.45	108.97	105.42	109.04	109.08	109.18	110.83	107.4
101.59	104.83	108.49	104.88	105.58	103.57	105.88	107.09	106.94	106.53	107.75	103.42	102.4	106.96	104.76	104.42	103.69	106.36	107.32	105.91	106.77	107.43	104.63	105.08	107.15	106.36	105.85	105.83	106.43	109.77	108.46	103.91	106.24	106.86	106.15	107.27	107.03	107.12	105.17	104.12	103.56	107.75	108.4	108.02	106.66	106.13	104.27	104.76	105.93	105.29
109.13	107.01	107.72	109.39	105.62	105.69	107.29	106.2	108.21	106.6	106.3	106.32	106.97	105.4	111.81	107.66	109.61	109.65	108.54	109.62	108	102.86	105.96	103.15	107.35	106.07	111.29	106.5	106.69	109.18	107.6	109.13	106.14	105.95	107.05	107.15	106.41	108.65	108.88	106.92	106	106.14	107.34	108.95	107.21	107.01	108.54	108.14	108.88	109.2
99.043	98.022	96.723	100.81	99.604	98.543	96.233	99.608	101.12	102.25	100.42	100.09	99.351	100.65	98.406	99.339	96.71	97.845	100.46	96.418	97.742	96.404	102.13	99.829	102.43	99.448	96.71	101.56	98.048	98.495	99.823	99.617	97.638	97.587	97.665	96.326	98.26	101.42	97.837	99.762	98.432	98.108	96.848	99.304	98.718	97.877	96.077	96.825	97.639	98.679
103.66	101.12	101.44	100.64	101.86	102.77	99.95	101.24	101.33	103.99	101.18	100.06	103.7	103.99	104.31	102.86	104.61	102.68	101.35	101.68	103.46	106.01	100.43	101.72	101.93	102.25	102.24	104.63	102.53	101.16	100.9	103.89	101.19	101.81	101.78	98.603	104.2	101.98	102.34	104.1	102.14	106.19	104.84	101.74	103.4	100.93	102.58	103.75	100.93	101.76
108.31	108.82	106.39	108.75	108.19	109.42	110.29	106.26	107.42	109.01	106.56	106.53	103.97	110.05	106.93	110.06	109.61	106.39	105.23	109.13	106.05	107.51	106.36	109.74	109.38	107.22	109.72	106.4	107.15	110.17	103.45	106.66	107.78	108.14	108.25	109.62	108.89	105.37	104.48	109.33	107.14	107.79	108.6	111.61	108.94	108.72	111.15	107.4	109.26	108.86
104.01	106.1	107.35	105.35	108.51	105.33	106.96	107.52	107.75	106.33	106.49	107.21	108.15	105.01	106.71	107.06	105.99	105.1	105.12	106	102.83	105.06	106.54	107.38	107.82	103.67	106.78	104.11	105.23	107.25	103.15	107.65	104.79	107.37	105.89	105.93	102.34	106.94	107.16	108.3	106.78	103.71	108.47	104.39	105.29	105.05	103.64	102.95	102.12	106.63
108.37	107.63	104.96	108.57	106.63	107.08	111.61	106.86	109.16	110.26	105.76	105.5	107.82	104.72	109.51	111.26	109.28	107.5	108.9	111.65	107.08	105.97	108.05	107.08	108.58	106.01	108.82	109.29	109.12	108.92	105.12	108.16	109.99	108.37	108.68	108.34	108.94	107.08	108.99	110.74	109.84	110.1	104.45	109.6	108.35	108.62	106.99	108.44	106.11	107.93
99.701	96.968	97.514	95.012	95.795	94.589	100.44	100.34	97.704	98.777	100.91	97.255	95.216	98.706	98.822	96.401	95.938	98.453	97.92	95.128	99.526	97.851	97.72	97.885	95.878	99.744	96.852	97.861	98.364	97.514	99.12	96.537	95.313	98.238	98.135	98.549	99.731	95.948	98.047	98.508	100.24	97.526	100.35	98.568	98.934	97.08	96	100.62	98.694	97.629
112.43	108.09	110.2	107.94	106.41	108.37	105.59	109.16	108.15	110.76	107.14	106.39	106.43	107.17	108.07	109.89	108.75	108.01	109.75	109.1	106.43	106.02	105.8	108.99	107.13	108.46	106.36	111.28	108.53	108.37	110.96	107.37	108.6	109.05	109.13	102.91	108.65	102.28	104.09	107.14	109.11	109.17	108.61	108.38	105.95	109.57	108.33	108.23	106.17	109.89
107.27	106.06	104.06	104.45	108.73	108.5	105.83	102.97	108.45	106.14	106.93	102.38	103.33	106.35	106.46	106.68	106.23	106.81	103.47	103.62	108.38	105.77	104.57	103.94	108.45	105.19	108.03	106.57	108.2	106.71	106.06	105.12	102.14	106.78	107.47	105.89	104.56	106.03	103.5	106.23	102.36	107.02	104.38	106.1	104.64	109.94	105.91	103.69	106.94	106.86
106.58	106.67	106.8	104.32	104.8	106.6	107.52	102.04	102.83	105.91	107.85	100.89	108.22	105.56	106.84	107.9	106.37	105.62	101.12	108.09	106.43	108.04	107.67	106.44	104.27	104.92	109.29	103.21	105.2	106.81	107.6	106.59	105.5	108.27	104.39	105.11	104.9	108.67	106.13	105.63	105.55	104.96	106.09	103.58	106.51	108.7	105.66	107.7	103.75	104.55
108.54	106.56	110.72	109.19	106.7	108.18	110.19	107.26	108.85	105.1	105.11	108.91	108.69	109.89	107.6	108.4	107.39	109.33	110.05	107.93	108.25	106.75	111.56	108.07	109.02	108.73	107.53	107.33	107.21	107.83	109.62	110.39	109.3	106.12	108.98	107.16	107.78	109.4	108.33	108.16	107.06	107.61	110.73	110.54	106.04	108.7	106.6	107.9	112.45	107.71
105.89	103.51	107.52	104.66	105.88	103.72	103.63	105.33	110.93	104.81	103.82	109.07	107.28	105.55	107.28	104.88	110.6	105.04	105.95	105.2	105.94	103.7	108.25	106.79	105.14	108.4	108.13	106.39	108.81	103.72	108.3	106.86	105.47	103.14	104.08	104.71	105.64	108.04	105.19	107.03	107.86	108.26	107.26	106.53	107.17	105.11	105.25	107.47	104.27	107.43
98.541	101.94	102.24	99.563	100.19	97.066	99.4	101.01	97.19	103.1	101.59	100.43	99.472	100.35	100.02	100.07	99.773	101.77	101.84	103.85	99.234	100.75	101.08	100.73	99.437	100.46	98.578	99.892	100.64	100.37	97.009	100.35	96.474	98.395	100.6	101.09	101.74	99.083	100.33	101.17	99.29	99.944	100.63	98.505	101.88	97.699	99.447	100.16	99.96	102.09
106.96	106.86	106.79	105.62	107.19	107.75	110.28	110.07	108.92	107.08	105.92	110.02	112.17	107.76	108.79	109.05	106.06	108.16	108.29	110.12	108.34	103.95	108.44	104.67	108.48	111.6	106.44	109.01	108.12	106.04	108.34	112.72	107.64	106.25	106.68	105.09	108.44	108.32	110.58	110.39	106.74	109.78	107.66	103.54	105.38	108.8	107.81	106.86	109.16	110.1
110.79	107.51	110.61	109.4	109.87	110.51	106.63	105.11	108.94	110.18	107.17	106.1	108	107.22	108.52	107.27	105.92	106.57	106.66	106.67	104.46	105.33	107.81	103.86	109.84	107.4	109.02	106.3	109.61	106.78	107.98	106.11	107.99	106.12	106.2	109.82	106.43	106.12	108.07	105.76	106.14	107.4	107.01	105.57	107.31	109.86	112.77	104.11	105.02	107.11
107.85	106.97	110.31	105.5	108.92	106.78	106.09	108.4	107.73	105.66	106.22	108.71	106.56	107.15	105.75	108.14	107.29	108.76	109.49	107.77	110.37	110.04	105.86	108.6	104.93	111.07	110.53	106.5	106.2	107.57	106.05	108.07	106.04	107.88	108.49	107.22	106.43	108.53	108.24	107.72	108.67	107.52	109.65	106.83	106.77	107.17	108.05	106.18	109.48	105.33
109.23	108.95	109.33	111.33	108.25	107.29	109.95	108.88	110.53	107.09	111.34	111.76	111.72	111.09	109.62	107.31	110.02	107.07	113.94	107.41	112.04	115.02	109.41	107.57	112.83	110.67	108.91	109.05	113.79	109.75	110.38	110.62	109.6	108.05	110.79	113.21	110.26	110.2	109.7	110.99	110.93	110.83	112.43	109.33	109.21	111.74	111.38	113.3	109.31	110.83
99.734	100.45	100.27	98.354	98.338	99.746	101.12	97.864	98.746	100.6	98.879	97.123	95.993	101.68	97.023	98.255	98.982	96.961	98.807	98.786	99.793	98.836	100.27	97.002	101.58	101.9	97.553	97.716	97.554	101.89	102.24	98.274	100.65	97.302	97.599	99.571	98.057	97.937	98.546	97.992	98.021	97.618	99.241	97.271	97.57	100.82	96.171	95.54	96.631	95.482
108.18	106.71	108.97	110.63	107.84	109.29	107.65	105.95	106.68	108.79	109.68	107.52	104.49	107.55	108.26	107.78	110.52	105.43	109.37	108.04	107.74	109.45	109.14	108.36	110.01	107.45	109.03	108.82	107.01	104.09	105.94	106.32	109.53	109.64	107.71	107.36	105.32	106.81	109.67	107.51	108.84	108.78	110.19	109.82	108.47	108.72	111.73	105.97	109.89	111.51
110.74	112.58	113.16	107.84	109.06	113.46	110.5	110.23	111.49	110.43	107.79	111.88	112.03	110.02	107.96	108.65	110.24	112.99	111.11	108.39	113.06	110.49	107.45	112.2	109.27	109.4	112.54	109.53	111.4	104.6	110.51	108.77	113.68	108.1	110.09	110.21	113.24	109.53	113.07	112.03	110.64	110.82	109.9	111.62	107.98	106.76	107.91	109.97	111.27	109.16
105.59	102.72	108.64	105.22	104.56	107.18	108.8	104.69	105.35	106.32	105.84	109.04	102.33	103.25	103.48	104.29	105.4	105.9	105.11	101.44	104.89	107.03	105.22	103.58	103.43	105.53	102.02	106.04	101.47	107.3	107.9	108.26	105.67	107.75	105.11	106	105.06	106.24	105.63	104.34	107.06	106.72	104.53	104.21	104.78	106.67	106.32	106.72	103.07	104.15
107.9	107.59	105.89	104.74	104.22	106.34	106.07	105.41	108.9	107.87	102.32	106.64	103.81	105.12	102.9	104.24	107.13	104.3	107.46	105.72	106.19	106.26	105.77	106.2	107.96	106.21	107.22	104.15	102.45	111.02	105.86	107.41	106.4	105.53	105.62	105.88	105.91	105.35	105.66	107.31	104.28	105.99	102.8	104.37	102.94	108.95	104.11	105.29	102.58	105.5
99.295	102.81	99.639	101.91	100.85	101.26	101.86	100.12	100.21	100.41	96.771	102.15	105.77	104.37	103.97	102.67	102.18	100.36	99.41	104.07	103.82	101.46	102.43	102.14	99.702	101.55	103.08	101.39	102.54	99.664	102.25	103.64	102.51	104.24	99.802	102.12	102.99	97.981	101.89	99.322	101.67	102.09	104.85	98.544	99.114	102.89	100.49	98.596	103.51	101.17
102.03	107.31	106.18	106.29	106.28	104.84	108.99	109.25	106.43	108.16	106.5	104.92	106.88	104.64	105.39	107.84	105.67	105.23	105.07	106.84	105.03	105.16	104.94	106.67	105.73	106.99	106.9	104.52	103.42	104.12	103.6	103.43	105.25	105.19	101.37	107.6	105.17	105.45	106.3	107.83	105.93	105.12	106.09	104.56	106.11	104.73	104.42	103.76	102.21	107.01
107.86	108.02	104.16	105.15	105.37	103.68	107	107.35	106.9	106.86	105.22	106.93	109.62	104.25	104.59	105.93	106.88	107.1	104.97	106.61	108.79	106.23	107.16	106.62	108.96	110.89	105.55	106.64	107.09	106.37	107.92	106.17	105.58	102.56	106.13	105.34	104.01	104.46	104.16	107.15	107.27	103.67	104.61	106.85	106.69	105.72	104.91	106.55	105.57	107.33
108.8	108	108.92	109.89	105.63	107.62	107.88	107.94	108.92	107.95	107.48	107	105.47	108.59	111.4	106.37	106.51	106.51	109.9	105.82	105.45	107.61	107.08	108.08	109.55	107.28	107.63	110.27	111.66	108.03	109.48	109.67	111.22	108.87	104.62	108.48	110.67	108.4	107	110.4	108.19	105.71	107.34	110.36	110.51	109.72	106.84	108.27	107.93	109.77
109.39	106.93	107.27	108.43	105.37	106.72	104.29	110.22	106.88	107.54	105.19	105.41	106.66	107.31	108.43	108.01	106.08	109.63	108.2	109.22	108.91	106.73	109.41	103.97	103.72	108.4	104.11	106.81	105.14	104.14	107.78	110.26	109.92	107.54	111.15	110.67	107.25	109.89	111.21	108.69	109.08	107.96	107.79	109.14	108.73	107.82	106.7	107.29	106.03	109.61
104.78	102.91	104.86	103.91	104.44	106.11	103.16	107.29	100.4	103.92	106.79	103.31	105.91	104.61	108.06	104.58	105.06	104.41	106.18	105.91	104.4	104.02	106.21	107.46	105.35	104.7	106.77	108.16	104.99	105.69	105.53	103.98	103.71	106.03	106	104.98	102.26	106.58	106.93	105.35	107.81	106.98	110.64	105.86	108.17	106.03	105.57	106.81	106.68	102.76
107.55	103.88	106.04	107.61	108.05	106.44	106.6	105.84	107.68	105.23	109.73	105.64	108.26	108.26	104.45	107.06	108.11	108.21	108.26	107.7	103.97	108	110.21	107.45	109.82	107.74	104.94	108.52	107.99	108.61	108.06	105.31	105.77	106.03	108.14	107.74	102.89	105.37	108.74	106.12	106.06	107.87	109.32	103.59	107.94	103.07	109.12	108.36	108.33	106.73
105.78	104.26	107.38	105.27	103.62	104.31	103.73	105.55	103.18	104.48	104.3	103.29	105.33	105.06	105.91	108.87	104.42	106.62	105.2	106.15	104.48	107.37	105.04	106.44	107.95	108.35	108.04	105.9	104.64	104.58	108.63	107.53	106.05	103.93	108.66	106.61	106.47	106.35	103.76	108.41	105.58	105.86	105.63	104.69	105.93	106.37	107.38	105.31	105.59	105.76
103.52	104.23	106.55	106.89	105.53	103.28	105.73	106.83	104.27	104.32	102.18	109	104.58	104.79	105.04	105.44	105.81	103.77	106.92	104.36	108.1	106.06	103.91	105.42	105.44	104.82	103.92	106.82	107.32	105.06	108.19	104.57	103.02	104.84	107.09	105.93	105.33	103.24	102.46	105.49	108.55	104.34	105.08	106.4	105.84	105.11	101.22	105.49	103.56	105.8
107.22	108.74	110	108.34	108.6	106.74	111.7	108.79	107.29	106.02	105.68	112.91	108.23	108.96	109.57	107.35	109.94	109.83	106.45	105.63	109.36	105.74	106.06	107.8	105.67	110.77	108.29	110.97	109.07	109.74	106.78	108.67	107.84	108.51	107.93	104.61	103.72	110.2	108.35	108.46	109.28	107.83	106.12	106.3	105.14	109.7	112.68	106.72	106.89	106.38
104.94	107.04	108.33	106.01	109.52	111.26	110.32	107.02	106.26	109.45	106.48	104.93	108.37	109.61	108.9	109.18	109.91	109.6	107.17	108.09	109.56	106.7	108.43	108.58	107.37	111.21	105.6	106.9	109.31	110.39	106.57	108.95	110.34	108.78	110.2	104.96	111.94	110.09	105.73	107.88	105.47	109.32	107.8	107.47	110.54	110.69	107.99	109.34	106.09	109.74
113.43	109.11	109.43	110.13	110.95	112.95	110.83	109.56	111.14	108.87	108.07	111.89	110.55	110.79	113.75	112.24	110.94	108.13	111.6	106.92	108.49	108.3	108.28	108.66	110.1	109.01	108.34	110.02	107.43	109.16	109.11	112.55	110.58	108.43	109.32	110.9	110.5	109.78	110.49	109.77	109.74	110.38	110.61	108.92	110.71	110.13	111.16	109.3	106.28	110.47
110.76	107.75	105.82	108.09	107.49	109.64	111.15	110.45	111.56	111.12	106.27	106.4	108.64	108.08	106.64	108.53	109.15	106.88	107.29	111.23	106.64	107.35	108.44	112.15	109.69	108.98	106.86	107.35	110.39	109.69	110.49	109.58	111.47	108.15	108.41	109.11	110.45	106.45	109.28	107.88	109.16	106.41	110.13	110.34	109.48	108.36	108.34	108.61	108.68	109.33
106.87	104.76	105.97	105.69	103.99	105.4	106.99	106.48	102.6	106.97	106.53	104.69	107.15	104.85	104.55	105.05	105.49	108.53	105.17	103.57	108.42	108.41	105.38	103.25	106.53	105.45	105.35	107.94	102.22	106.66	103.11	102.62	104.71	103.89	107.79	104.04	103.96	106.94	106.14	102.59	105.83	104.24	108.68	104.47	110.83	105.52	104.36	104.81	104.06	105.92
106.76	111.33	110.34	108.46	107.89	106.56	105.37	109.52	108.71	103.61	108.14	106.48	105.96	107.78	106.07	108.27	107.67	109	109.7	108.07	106.29	104.56	110.83	106.45	108.32	108.08	108.25	107.87	109.94	109.11	106.52	111.23	108.53	105.33	109.51	107.31	107.88	107.2	108.28	109.06	106.45	106.98	111.04	105.3	108.4	107.94	106.64	111.03	111.21	108.49
105.6	107.73	107.58	107.58	109.1	107.93	110.89	107.77	106.18	106.82	101.87	103.47	104.95	103.98	108.01	105.98	110.09	107.36	108.29	104.72	108.05	105.54	105.6	106.62	107.54	106.21	106.11	107.51	107.83	107.62	105.08	105.51	104.81	107.77	107.56	105.13	105.01	108.52	106.41	105.8	106.5	105.62	106.95	107.63	107.48	107.09	106.9	104.33	106.37	106.25
103.69	106.2	106.34	105.82	105.36	105.16	106.99	107.69	106.09	105.46	110.65	110.17	104.98	104.32	107.92	105.79	109.2	107.65	107.77	108.34	109.98	105.13	104.27	109.22	106.39	109.13	106.43	105.1	105.63	106.05	105.66	103.01	108.23	109.02	106.4	108.02	105.48	107.09	106.93	103.22	104.84	107.36	105.75	107.13	107.8	104.48	107.53	102.88	103.69	105.89
106.67	107.91	106.65	104.2	106.55	108.25	105.48	105.79	106.74	105.35	106.77	107.2	106.1	106.14	107.58	109.16	107.74	106.7	103.37	108.01	106.28	103.56	103.38	103.48	105.97	105.72	105.59	106.03	103.46	106.57	104.84	106.76	104.31	107.85	107.06	107.03	107.53	105.43	107.97	105.26	104.86	104.84	105.98	108.37	104.45	104.73	107.55	103.13	104.9	104.95
107.13	108.84	107.84	105.67	105.54	110.22	111.56	104.75	105.85	106.66	108.45	110.1	105.69	109.19	108.07	107.32	107.57	108.29	107.73	107.77	109.47	107.07	108.15	108.37	106.56	108.5	107.62	105.51	107.98	109.48	107.92	108.36	109.74	106.61	107.56	107.12	111.1	109.35	108.41	107.51	106.71	109.77	107.68	106.22	109.93	105.04	106.12	108.04	108.65	105.94
106.62	107.31	106.19	110.25	107.73	108.28	105.36	106.84	105.98	106.18	107.94	108.24	108.14	108.37	108.76	107.21	107.87	109.9	107.51	108.9	106.56	110.86	109.59	106.49	108.86	108.25	108.71	107.49	106.91	109.15	110.49	108.4	106.76	109.61	107.8	110.06	106.81	105.6	105.85	107.87	108.34	106.7	109.4	107.37	110.22	106.02	109.42	107.29	106	108.85
105.6	107.79	104.8	107.88	107.17	108.6	106.05	102.92	106.28	103.92	106.45	107.7	104.32	106.62	104.9	103.87	103.98	105.11	104.78	107.1	105.69	102.94	107.91	103.49	105.82	107.08	106.57	108.38	105.79	105.47	103.79	104.6	105.09	104.21	104.12	104.59	107.82	104.12	105.1	106.82	109.51	108.46	105.65	108.81	105.16	105.99	103.95	108.5	107.96	104.85
107.14	107.58	104.35	107.28	109.26	107.26	106.59	108.93	109.42	108.38	108.74	103.7	107.2	109.25	107.2	107.81	109.98	105.88	110.12	108.16	112.36	109.17	109.35	108.07	106.78	106.63	110.23	108.29	107.44	111.43	106.06	105.1	107.28	107.31	107.28	108.68	111.89	109.08	109.03	108.32	106.72	109.95	109.75	106.85	109.45	106.71	107.69	104.44	105.52	109.94
105.94	104.08	107.54	107.94	104.53	108.49	103.03	104.68	105.58	106.28	108.65	101.52	106.47	100.65	107.2	106.35	103.63	106.84	103.9	103.31	105.33	106.23	108.34	104.01	102.22	104.31	107.04	109.69	105.82	104.21	104.19	104.11	105.65	108.47	103.28	104.43	103.71	105.65	105.98	103.95	107.37	107.37	106.94	104.48	108.11	104.56	105.66	104.84	107.76	106.09
110.04	112.43	111.04	111.82	109.89	109.23	115.46	109.04	113.45	111.83	111.14	108.55	112.98	110.83	111.6	113.29	114.12	110	109.69	110.57	108.34	107.96	109.99	110.59	113.17	109.91	113.3	108.47	110.2	107.84	109.15	111.11	109.35	111.4	110.02	111.8	110.46	112.13	112.16	110.86	110.7	110.87	112.15	109.27	109.29	110.25	106.79	112.5	109.99	110.51
106.96	107.49	107.31	105.47	108.34	108.02	108.8	103.61	107.13	106.59	106.01	108.01	104.71	108.74	104	104.79	108.15	108.79	107.64	106.64	106.72	105.05	105.72	105.14	108.04	108.75	109.59	106.02	108.18	107.33	106.36	107.51	105.4	105.51	105.37	107.04	103.43	106	106.5	105.46	106.36	104.88	107.39	107.33	106.24	105.07	106.14	105.6	109.03	107.21
104.82	107.62	106.88	107.97	106.07	102.93	106.6	106.37	107.82	105.76	105.59	105.52	104.17	108.11	105.35	105.02	105.68	104.38	105.42	107.56	107.38	105.16	106.88	104.71	103.89	104.65	106.11	105.49	106.23	104.42	106.18	105.95	104.52	106.43	104.51	104.57	104.96	103.94	104.95	105.3	102.1	103.86	105.43	104.39	107.57	104.26	107.67	106.1	106.3	106.82
95.921	98.59	99.594	95.227	99.854	98.794	102.95	96.972	97.187	96.747	98.45	100.34	97.877	95.387	98.413	94.159	97.511	97.303	98.382	94.712	99.851	98.915	97.863	99.633	98.263	96.72	99.228	96.815	96.382	98.138	100.01	98.927	97.718	99.518	102.08	99.125	97.144	93.398	98.65	96.843	95.474	99.368	101.12	100.45	98.614	96.59	99.141	94.316	100.81	98.742
110.13	110.34	110.71	110.84	108.21	105.66	109.17	109.49	109.76	108.94	107.21	105.76	108.87	106.57	109.35	108.94	106.07	108.48	109.54	108.91	108.37	107.15	107.52	106.64	109.44	108.28	107.69	107.81	107.38	110.76	107.45	108.68	105.99	107.72	108.79	109.58	110.27	109.36	109.34	109.7	109.97	106.5	107.09	107.79	113.25	106.33	107.55	110.17	108.82	110.39
106.21	106.75	110.08	110.67	107.7	112.13	106.89	108.91	109.02	109.25	109.55	110.59	106.53	108.17	108.51	108.29	105.53	108.56	107.34	109.48	110.51	109.43	107.31	108.01	104.73	108.6	110.48	108.22	110.97	109.92	111.48	110.06	108.9	108.64	109.88	109.8	110.64	107.28	110.16	106.41	109.06	106.69	106.58	109.48	109.89	106.24	106.55	109.52	108.05	108.97
97.485	100.48	99.521	98.436	98.898	96.95	100.9	98.873	99.646	98.467	98.534	98.792	96.439	96.984	99.582	101.46	100.2	95.2	96.238	97.415	99.934	97.731	99.678	100.94	93.859	96.995	99.772	94.665	97.936	98.241	98.679	99.831	95.799	100.35	98.967	100.08	99.948	99.478	99.2	97.654	96.023	100.21	99.061	98.577	96.896	100.44	100.87	98.727	97.543	100.1
105.56	107.1	112.99	108.63	106.97	111.11	106.01	104.14	109.91	108.62	105.26	106.23	102.69	106.35	109.81	108.47	108.41	106.57	108.64	105.57	109.78	106.24	107.78	103.68	105.66	105.96	109.05	104.76	105.02	107.37	105.52	105.62	108.02	105.76	108.79	107.01	108.33	104.7	108.03	104.52	107.17	107.64	109.86	106.9	108.72	104.82	107.47	106.54	107.62	107.51
109.91	106.22	107.61	109.58	107.63	111.27	109.69	109.29	110.63	107.75	107.27	109.68	106.33	108.71	108.58	106.31	109.06	110.39	107	107.47	107.18	110.39	109.69	110.68	109.5	110.03	109.16	106.88	108.95	109.89	108.09	108.96	106.61	106.85	106.77	107.36	107.62	107.15	106.79	109.02	108.71	107.95	107.71	106.77	106.58	111.28	112.22	107.56	108.76	108.34
107.38	106.77	104.3	103.4	107.77	105.99	105.11	105.7	105.32	102.23	108.54	105.03	104.09	104.51	108.91	105.41	107.02	105.53	103.52	107.82	107.89	108	105.17	105.53	105.25	107.67	104.61	101.29	106.72	106.44	106.82	105.57	107.95	104.7	106.17	107.71	108.75	107.73	105.6	107.14	104.89	106.61	107.17	104.53	108.36	105.41	106.01	107.7	103.91	103.28
110.13	106.66	109.05	104.19	103.39	107.58	105.27	106.43	106.41	108.15	107.86	108.73	107.4	108.21	105.95	112.1	105.84	110.62	107.28	107.51	109.58	111.04	110.41	107.97	108.09	111.67	107.87	108.13	105.64	112.47	108.84	107.42	105.46	106.61	108.5	106.05	108.32	105.01	106.24	107.75	106.13	110.75	107.76	104.97	106.22	108.57	107.59	106.69	107.56	108.12
99.236	93.698	99.891	99.467	98.554	99.939	99.888	97.23	101.97	99.264	97.572	91.907	100.51	100.31	99.19	96.438	98.565	99.692	96.35	98.404	98.689	100.07	98.564	101.04	97.816	100.76	99.208	102.04	99.738	98.435	97.943	99.641	96.283	101.98	99.939	98.319	98.243	98.183	99.892	99.779	99.609	98.81	100.48	97.079	99.952	99.961	96.604	101.01	99.329	98.324
107.17	111.83	108.81	109.99	107.05	111.51	110.39	111.53	108.17	112.59	109.61	109.39	108.9	113.5	108.26	110.15	112.01	111.25	105.99	108.6	110.28	109.47	108.53	108.93	108.7	111.25	107.89	110.5	110.14	112.79	109.7	110.14	107.98	110.64	111.07	113.04	112.43	111.36	110.44	110.27	111.49	109.15	108.79	108.31	112.27	109.25	106.17	112.28	110.67	109.48
105.78	107.32	107.42	106.84	107.82	110.08	110.08	108.2	109.71	107.44	109.95	105.8	109.25	107.41	107.23	105.61	109.39	111.53	110.51	109.38	108.17	110	108.29	111.41	105.49	109.45	109.33	107.23	107.4	104.7	106.51	108.14	109.48	106.44	110.1	111.28	112.25	108.57	109.99	109.27	109.36	109.47	109.8	109.01	108.19	109.57	108.37	108.29	107.19	109.09
99.064	97.446	98.545	99.228	99.894	99.118	98.991	102.17	98.465	97.263	100.8	98.114	95.715	95.489	97.993	98.749	101.18	95.993	99.262	97.437	100.43	97.641	95.5	99.628	103.85	103.42	98.34	97.991	99.85	101.1	98.763	98.194	99.22	98.94	98.087	97.529	98.872	101.56	98.357	98.074	99.915	99.474	96.777	98.446	96.741	98.545	97.326	100.39	97.104	101.28
102.46	106.6	102.93	105.9	104.44	108.99	104.63	104.87	106.48	103.6	104.86	105.92	106.11	107.37	106.69	109.19	108.01	106.95	108.82	102.51	107.6	106.92	107.45	105.44	104.72	105.39	108.01	108.03	102.75	105.85	105.97	107.46	108.78	105.96	106.21	104.67	106.34	106.92	105.24	100.68	105.56	105.24	105.98	108.57	106.13	106.77	106.45	106.79	105.54	107.59
99.395	100.78	97.66	98.431	99.414	100.06	101.91	101.32	100.22	100.26	101.24	100.66	100.24	98.255	101.88	101.25	102.55	98.031	102.26	103.83	97.259	99.039	100.63	100.96	98.796	101.62	95.985	98.725	98.351	101.98	100.86	101.16	101.25	99.782	99.45	99.531	101.06	97.8	98.881	97.648	101	100.54	102.77	100.66	99.524	99.844	102.32	100.89	104.12	101.49
109.79	108.46	109.29	109.62	111.92	111.57	112.54	111.51	108.08	106.85	111.66	107.56	109.3	109.48	108.7	114.93	110.35	111.95	109.18	109.28	111.25	113.97	111.26	110.23	108.11	108.46	110.19	109.47	109.39	109.62	110.31	111.61	111	111.19	112.49	109.42	113.17	111.7	111.59	114.25	111.67	109.82	112.09	111.21	108.31	113.01	111.88	110.22	108.56	111.63
105.25	109.4	106.52	105.9	106.54	107.45	105.98	107.34	106.69	101.84	108.02	106.81	109.14	104.51	106.6	104.96	107.65	103.6	102.07	105.64	106.07	102.94	109.05	106.1	108.53	104.85	104.17	105.91	103.21	105.27	103	104.33	106.4	105.73	107.15	107.04	102.85	107.17	104.81	101.02	107.07	106.14	106.25	106.69	107.09	103.68	103.16	106.31	104.2	105.8
102.71	99.986	98.16	101.06	100.25	100.54	99.019	101.38	103.57	101.7	99.588	101.98	98.561	102.5	101	100.72	100.29	101.62	104.95	102.01	99.76	102.22	103.85	100.4	103.07	100.85	104.3	100.07	103.99	102.82	101.55	98.36	101.02	100.39	102.89	100.61	99.007	102.06	103.1	102.69	100.35	97.718	105.21	99.761	102.24	103.99	99.877	100.31	100.78	100.06
108.33	104.2	106.53	105.99	107.95	107.62	107.62	106.19	109.46	103.02	105.4	108.78	104.4	108.38	104.36	105.23	105.36	110.46	108.89	105.62	105.89	106.95	104.7	107.36	109.3	106.41	103.38	105.14	107.89	106.63	105.59	106.48	109.41	107.02	106.89	108.12	105.57	106.7	109.63	105.68	104.12	104.38	110.15	108.39	108.33	106.6	106.27	107.49	104.34	109.1
103.07	100.16	99.307	102.13	101.64	100.48	101	100.78	101.69	99.344	100.36	100.59	99.839	101.12	101.44	101.36	101.05	98.778	100.5	102.63	102.93	100.51	97.643	101.53	100.41	102.57	102.89	97.16	100.64	101.86	99.947	99.635	99.481	100.93	103.18	98.681	101.71	99.118	99.148	100.92	99.729	100.06	101.84	101.83	97.135	102.92	99.9	105.5	99.547	101.07
100.34	96.531	95.193	96.414	98.195	97.078	97.168	98.384	98.828	99.137	100.38	99.383	95.815	100.21	101.19	92.659	95.668	100.29	100.52	96.68	99.177	96.975	98.809	96.201	96.827	95.491	98.271	96.882	99.099	100.23	97.842	97.021	100.34	97.58	97.608	101.74	101.13	99.588	99.395	99.48	99.66	99.139	98.245	97.689	100.61	99.539	98.306	99.64	96.263	98.437
101.53	102.13	101.76	101.93	99.846	100.3	102.71	102.08	99.814	99.406	97.261	99.735	98.214	95.796	100.26	97.57	101.03	99.564	98.789	99.047	100.33	99.244	98.762	98.132	96.117	101.13	98.584	100.05	99.497	100.11	98.529	95.357	102.48	98.153	97.065	101.7	99.364	99.895	99.393	100.08	98.276	96.558	100.75	100.35	97.975	96.329	101.41	99.595	96.381	98.94
110.41	107.99	112.27	106.77	106.95	110.67	109.95	108.23	106.85	108.58	107.21	110.03	105.07	109.5	105.22	106.55	111.18	109.13	108.07	106.6	103.12	111.97	109.04	112.43	106.75	110.46	109.61	106.94	107.38	107.12	108.5	107.91	106.92	108.73	106.9	109.52	110.12	109.24	109.45	104.23	105.95	107.35	108.9	108.7	106.7	104.88	107.39	108.67	109.91	106.8
97.28	98.538	98.911	97.606	99.247	99.064	96.694	97.813	95.753	99.778	98.015	98.028	97.098	103.74	95.996	98.682	99.336	99.63	98.007	97.4	98.997	96.143	97.427	100.25	98.646	99.588	98.284	99.049	94.158	97.43	99.152	97.163	95.875	98.568	97.879	98.948	97.464	99.005	97.005	98.036	99.486	98.311	98.551	99.368	97.022	96.612	98.903	99.052	98.739	96.111
105.11	108.08	106	103.67	101.58	105.64	106.13	107.97	105.68	105.99	105.52	103.8	104.97	103.49	108.77	105.72	103.84	103.36	103.85	106.08	107.31	106.22	107.98	106.08	107.43	106.37	107.62	105.35	104.55	108.18	103.71	108.89	106.67	107.71	105.19	107.3	105.3	107.67	99.715	102.7	101.8	105.16	107.45	107.96	106.57	103.5	103.25	104.19	106.64	103.94
108.51	105.65	105.74	108.59	107.73	108.01	103.16	106.74	107.95	107.81	106.56	104.79	107.09	105.95	106.16	109.78	109.48	107	106.47	109.5	106.28	108.34	107.52	107.78	106.64	105.28	103.67	106.7	105.43	107.31	107.75	104.51	103.62	107.16	106.76	104.07	100.77	107.24	106.05	104.73	106.39	105.98	107.56	106.28	108.06	106.41	107.88	105.14	105.57	102.5
103.93	104.9	105.39	109.75	105.22	105	108.44	107.07	105.7	108.3	106.77	107.85	103.32	105.72	110.99	106.82	106.06	105.92	108.07	105.4	107.55	105.6	104.1	103.48	105.71	106.53	106.64	108.17	104.34	104.51	105.32	102.91	105.53	104.27	105.86	104.79	104.96	106.42	106.86	104.66	105.2	104.84	105.29	105.9	106.09	106.1	106.95	103.53	106.19	104.37
103.2	106.21	104.31	108.33	105.68	106.05	107.99	104.83	106.41	109.91	106.52	105.96	105.14	106.95	109.47	106.59	102.77	105.01	107.56	107.1	109.22	105.72	107.09	103.41	107.97	105.8	104.96	105.45	105.48	107.34	108.45	106.03	108.72	105.5	106.2	106.1	107.81	104.24	106.78	110.8	108.59	104.35	109.57	106.92	107.27	106.35	109.87	107.63	104.85	105.69
99.3	101.98	102.71	101.39	99.869	100.83	100.25	100.56	100.15	98.773	98.849	101.39	97.973	99.313	100.25	100.53	99.057	100.49	102.33	98.669	101.08	102.16	100.4	98.453	97.263	99.261	99.522	101.71	97.761	100.8	101.04	99.086	97.713	101.37	100.16	103.38	98.897	99.085	101.59	99.521	97.349	97.382	104.07	99.908	100.99	100.66	101.43	99.869	99.546	102.35
109.33	105.11	107.11	105	106.58	107.62	103.89	104.39	102.56	106.72	109.81	106.73	106.83	107.1	105.08	108.21	106.37	105.8	105.2	107.17	107.36	105.44	108.23	108.94	103.51	107.11	109.54	105.69	106.56	108.21	110.09	106.44	108.62	108.17	106.16	106.05	104.63	105.92	104.71	106.57	106.8	109.35	106.9	107.76	109.67	104.81	108.15	105.85	105.02	107.7
103.83	105.81	104.94	104.55	105.49	105.81	103	107.42	104.87	108.03	108.67	104.95	104.37	103.33	107.15	105.29	106.87	107.27	106.74	107.56	105.98	105.5	104.23	105.94	106.79	106.55	104.56	107.85	107.73	108.34	104.96	107.1	104.8	107.11	106.76	109.37	104.11	108.83	106.45	103.87	105.34	104.41	103.8	104.76	106	107.43	103.16	107.82	108.7	106.96
106.76	107.23	104.33	105.42	106.6	103.2	105.98	104.29	105.44	107.48	106.96	110.13	107.36	109.53	106.17	103.19	104.51	106.39	108.41	105.38	102.24	104.63	104.43	104.16	105.98	105.14	104.16	104.57	108.19	103.66	103.69	107.11	103.76	105.4	107.03	105.43	105.15	103.18	104.03	106.88	102.51	102.63	106.7	109.84	109.14	104.23	107.81	106.63	108.21	104.41
100.85	97.943	98.426	99.83	98.862	94.792	99.329	96.925	99.327	96.493	101.61	98.681	97.86	102.77	97.535	97.074	99.323	99.38	100.97	96.44	97.354	97.005	97.015	95.937	100.03	97.151	94.89	101.29	100.49	94.724	100.08	97.63	98.38	102.23	99.378	97.711	98.863	101.4	96.346	97.402	101.28	101.8	96.445	100.41	96.82	99.324	100.07	93.866	96.622	97.539
108.73	108.81	101.41	102.52	107.66	101.8	105.96	105.88	108.12	103.83	103.38	106.44	107.47	106.1	103.7	104.84	105.99	107.05	108.4	104.88	106.51	103.61	105.85	106.07	107.1	105.97	102.05	105.45	106.38	106.16	105.4	104.34	106.3	104.09	104.04	104.86	104.45	108.4	105.22	102.64	106.26	106.3	104.37	104.32	103.9	108.94	107.51	103.79	107.74	105.71
106.04	107.41	107.54	106.64	106.23	109.45	106.84	108.17	111.96	108.59	106.94	106.8	109.38	108.15	107.4	113.19	107.48	110.61	107.43	107.24	111.5	107.73	111.26	109.58	106.86	107.81	112.74	108.94	108.38	109.56	111.22	108.51	110	108.61	107.43	111.57	110.04	106.24	107.61	105.12	108.03	110.65	105.95	110.64	108.14	107.75	109.66	111.12	109.57	108.63
107.83	103.36	102.08	104.27	104.88	104.08	107.7	106.99	105.88	107.97	109.53	108.57	104.69	103.9	108	106.89	105.13	103.31	105.59	103.1	105.46	107.47	106.7	107.3	106.6	105.29	106.5	105.18	105.86	107.49	104.4	108.88	105.18	107.79	103.18	107.15	106.2	105.54	103.85	105.25	102.77	106.04	104.26	102.79	104.19	106.12	107.11	101.07	104.64	109.16
98.49	104.99	100.65	100.77	102.31	99.651	103.4	96.444	104.58	96.725	99.223	99.169	99.71	98.851	97.297	100.36	99.718	99.515	100.3	100.16	99.702	103.01	101.64	101.95	99.182	99.632	99.236	101.49	101.22	99.305	101.45	99.522	98.522	96.382	102.33	100.04	103.34	98.828	98.032	98.839	99.526	99.829	98.481	104.57	101.36	99.505	97.974	100.82	98.861	100.61
105.88	106.55	105.19	105.22	105.21	109.19	105.63	105.91	105.48	107.33	103.86	106.37	107.64	107.26	106.6	107.96	107.86	107.05	104.74	105.2	106.41	106.39	105.85	103.28	106.24	106.99	106.81	103.68	105.98	108.04	105.39	103.6	106.94	105.97	106.15	104.93	106.49	105.51	103.4	106.39	101.9	106.94	105.51	104.83	106.33	106.86	105.65	105.34	106.59	107.15
103.48	103.56	108.33	107.89	107.82	107.81	107.54	106.77	105.56	106.9	105.48	107.34	103.45	103.55	103.83	109.13	104.28	110.79	106.64	106.75	108.32	109.19	104.31	107.73	107.24	106.54	107.3	106.83	104.45	105.02	106.22	107.83	105.99	108.1	108.87	103.48	105.6	106.37	105.89	106.57	107.27	104.7	109.38	104.42	107.27	104.48	105.47	105.64	108.72	104.13
102.2	107.97	104.17	104.46	104.79	104.66	106.72	105.83	108.53	104.25	105.01	104.75	107.31	105.49	105.89	107.28	107.12	105.37	104.97	104.78	105.09	104.13	104.62	105.69	104.65	104.05	101.37	107.5	107.74	107.55	103.73	104.26	106.72	107.43	105.85	104.03	107.28	106.78	106.14	106.82	104.84	109.83	108.79	107.19	106.79	107.6	103.6	106.43	103.35	104.41
106.43	100.95	105.08	105.93	106.96	103.88	108.22	106.93	105.51	105.93	105.89	105.24	104.22	107.48	104.2	105.43	105.78	105.75	106.03	104	107.89	104.11	107.71	101.99	106.68	106.02	109.59	104.28	106.18	106.86	106	104.37	106.84	105.13	105.71	104.7	106.86	104.91	105.48	105.63	104.59	105.91	105.35	106.2	108.52	108.97	108.95	105.75	106.81	104.77
111.06	106.96	109.25	110.25	107.65	108.5	106.1	107.27	107.28	102.82	110.63	107.18	112.1	105.53	106.34	110.44	108.75	106.53	108.05	109.03	105.63	112.25	106.89	109.64	106.67	107.86	110.57	108.73	107.72	108.91	110.32	106.3	106.39	109.1	106.33	107.91	107.39	107.62	111.59	104.53	110.19	108.74	107.66	110.91	108.68	106.31	107.73	109.01	110.32	111.85
108.39	109.82	106.63	106.86	112.39	107.36	108.43	108.97	105.95	108.25	108.22	110.33	108.43	108.76	108	107	109.61	108.05	105.83	108.68	107.11	108.93	104.96	107.34	108.59	106.25	109.1	109.95	106.98	103.63	107.49	108.1	107.98	108.87	107.88	106.65	108.33	106.18	107.56	110.51	106.99	110.88	108.4	106.01	105.45	105.97	104.68	105.72	106.33	109.04
106.26	105.78	104.38	106.33	106.34	104.73	107.5	105.68	105.16	106.97	104.48	106.02	107.5	107.28	104.97	106.24	105.96	103.54	106.47	104.4	105.57	107.2	104.85	104.11	105.35	103.06	104.95	107.08	109.23	106.96	104.3	105.42	106.13	105.14	104.28	103.61	104.53	104.84	105.39	103.25	106.45	104.83	105.71	106.73	107.41	103.29	102.49	105.64	104.22	103.3
108.82	106.86	107.53	107.91	104.86	104.55	105.09	105.44	108.15	106.96	105.26	106.89	106.67	106.62	106.95	109.73	106.41	107.03	104.48	106.02	108.53	108.64	106.91	104.72	106.46	109.15	104.69	106.6	106.59	105.18	102.72	106.55	104.95	107.55	107.78	105.88	106.6	108.28	106.88	104.85	106.48	104.16	107.08	104.76	106.3	105.46	104.1	106.81	106.01	107.83
106.01	102.68	107.63	105.2	108.4	104.98	103.91	107.88	109.18	105.08	109	104.13	104.94	104.7	105.77	106.17	104.73	104.54	103.73	105.47	107.38	107.68	107.23	104.43	104.45	103.57	106.73	105.15	107.06	108.89	105.59	106.25	105.78	109.61	105.45	105.3	104.57	106.22	107.76	106.2	108.84	104.94	103.77	103.71	107.54	105.14	106.44	105.8	106.24	107.28
108.23	106.94	108.78	110.76	106.79	105.53	108.3	108.88	113.75	106.64	110.77	105.63	105.72	110.05	105.99	107.12	111.55	107.88	107.25	108.02	108.82	108.68	107.25	108.08	109.35	108.74	109.18	108.63	111.07	110.39	108.54	108.48	109.57	106.99	107.44	111.52	108.52	108.48	110.37	107.75	109.18	108.53	109.88	108.65	108.9	109.7	111.64	107.94	108.46	108.44
102.99	103.37	103.85	107.96	105.18	103.55	106.93	105.69	108.08	105.1	108.74	108.99	109.6	109.57	104.27	105.46	106.47	104.66	109.87	104.81	106.58	105.18	106.81	106.8	106.06	108.88	102.97	101.56	109.16	106.25	104.58	104.37	106.25	107.19	106.87	103.52	107.22	103.61	105.71	104.97	106.54	101.32	106.26	107.33	104.07	106.28	107.97	105.58	109.31	106.26
109.32	105.08	109.07	103.61	103.49	108.47	106.15	106.15	106.92	102.44	108.25	103.06	105.53	105.96	103.28	105.94	106.67	105.02	105.29	106.89	106.55	103.91	106.19	105.8	106.56	104.39	105.36	108.3	105.38	107.15	106.41	103.24	103.16	108.7	106.38	102.18	106.84	105.73	105.11	105.92	106.69	104.53	105.76	103.73	106.36	102.53	104.25	106.53	102.77	104.92
107.57	106.48	103.66	106.3	108.63	107.11	104.29	107.86	105.01	104.65	105.39	103.55	106.31	105.15	107.42	104.81	105.96	105.31	103.24	103.21	107.54	106.3	107.23	104.14	106.71	105.53	106.99	106.24	107.6	105.98	103.98	102.68	106.94	102.36	105.15	101.66	107.07	105.39	106.37	106.22	104.71	102.96	104.29	105.79	106.62	107.17	109.61	104.98	105.7	102.72
108.86	108.77	111.05	108.02	107.2	107.97	110.22	109.87	109.84	109.3	105.12	104.62	107.84	108.77	110.14	106.77	104.46	107.11	108.95	110.97	109.7	108.77	108.86	106.82	110.53	107.58	109.46	108.76	107.6	110.62	106.54	110.17	107.41	105.08	106.79	106.91	108.83	107.99	106.63	108.84	107.46	106.26	110.11	110.66	107.42	107.66	106.83	105.68	108.54	107.1
108.27	106.89	108.37	106.89	105.35	110.13	108.32	109.56	106.47	106.28	106.57	108.35	106.63	107.34	108.83	106.42	108.14	111.23	104.83	107.96	107.34	106.82	106.95	106.46	108.75	108.12	108.28	111.06	105.62	105.53	104.47	111.84	108.43	107.06	109.1	107.58	110.19	105.74	106.63	108.27	110.35	106.77	108.5	109.49	105.81	106.3	108.05	108.45	110.79	108.66
107.17	109.31	108.94	105.75	108.68	107.52	110.82	106.5	109.25	102.76	106.3	107.54	105.47	108.51	106.73	107.44	106.6	106.06	108.55	110.48	109.08	108.88	106.74	109.41	105.62	108.46	108.14	110.11	108.62	108.53	109.37	106.36	105.44	104.68	109.38	109.13	106.92	110.63	108.05	108.39	107.19	108.02	107.43	111.45	109.7	106.34	107.79	107.26	108.96	108.54
104.31	107.22	108.06	108.75	104.06	107.96	107.38	108.33	108.97	107.76	107.14	107.68	106.19	107.76	108.14	108.49	108.8	108.65	108.49	106.49	111.75	103.18	112.74	108.64	107.42	109.25	108.32	109.3	107.19	108.19	108.55	107.66	109.46	107.34	106.47	107.29	106.45	106.75	104.77	109.71	107.88	106.9	104.88	109.4	107.23	106.87	103.51	109.34	105.71	105.39
108.47	111.59	112.97	111.3	109.78	109.27	110.01	108.48	109.4	110.92	107.98	109.49	111	108.54	106.41	110.83	111.39	112.63	109.71	112.25	111.2	110.43	112.12	109.4	111.59	112.26	110.7	109.83	112.17	109.9	112.19	112.3	111.22	110.47	113.22	113.24	109.31	110.49	110.79	110.14	107.48	109.46	111.74	108.72	110.71	108.86	111.5	109.09	111.23	110.54
105.02	109.58	106.47	106.78	107.38	111.19	105.2	107.03	104.87	103.52	104.85	107.91	106.66	107.8	106.48	106.59	109.16	108.46	103.92	106.66	108	102.8	106.96	105.57	107.45	104.92	106.86	108.44	105.71	106.38	106.95	105.3	104.35	106.78	107.79	107.32	103.69	106.43	107.39	107.5	106.61	106.64	104.62	107.07	106.57	110.16	107.25	110.2	108.4	106.22
98.796	98.938	97.31	97.347	98.398	102.31	99.268	100.5	98.387	99.109	99.97	99.004	99.84	99.702	97.355	100.27	98.966	98.418	98.854	99.694	98.21	98.755	99.717	97.059	98.324	99.63	94.085	100.1	100.69	98.73	98.708	98.24	97.28	96.639	98.575	100.67	100.99	96.629	100.06	100.57	97.766	98.996	98.878	98.137	100.76	99.395	98.738	99.235	96.344	97.159
105.56	109.06	106.28	106.01	106.98	108.6	108.38	109.48	110.52	109.53	108.83	111.25	109.22	111.1	108.22	108.8	110.92	109.62	111.16	110.48	107.98	109.63	110.03	110.22	104.34	111.57	107.85	110.82	106.66	106.47	111.72	109.36	109.05	110.9	105.8	109.7	109.72	111.35	108.24	107.58	111.67	108.97	104.3	109.05	109.74	110.06	107.85	107.13	106.93	109.51
99.578	99.608	96.349	98.931	98.042	97.198	95.265	97.505	95.971	97.274	100.7	100.29	96.669	99.181	102.41	98.923	100.66	98.168	101.85	98.936	99.059	101.43	99.018	98.477	95.825	101.53	103.28	98.558	99.076	99.258	97.673	97.888	99.741	100.44	100.72	96.69	98.877	101.06	98.679	98.485	100.86	98.791	97.552	100.11	97.966	99.868	100.54	96.05	99.817	98.578
105.15	104.85	105.92	104.63	103.27	104.73	105.35	106.79	103.83	103.49	102.84	108.91	107.68	105.97	104.93	109.55	106.45	108.83	104.69	106.05	108.36	106.26	104.01	106.06	106.25	104.86	107.24	103.47	106.78	105.97	104.29	105.56	107.35	108.15	102.62	107.34	107.07	103.47	108.13	104.51	107.9	106.05	105.3	106.56	106.49	103.59	106.9	107.35	104.74	104.12
105.64	105.47	110.44	107.7	107.4	109.4	107.06	109.03	109.14	109.04	108.16	107.51	109.22	108.11	105.87	106.59	109.62	106.97	108.74	108.19	111.61	107.15	106.84	108.83	109.12	109.3	109.36	108.49	110.18	105.59	107.09	109.68	108.34	106.71	106.3	110.95	103.61	110.57	109.83	109.16	107.91	104.91	109.55	106.94	107.12	108.45	107.81	108.96	107.66	110.01
106.17	106.45	103.56	104.38	103.53	100.84	104.95	105.8	107.37	106.05	102.5	103.35	107.36	103.23	103.09	106.34	105.79	106.06	103.99	105.84	101.97	106.57	104.52	108.91	107.4	104.13	106.36	104.34	104.07	104.75	106.6	110.62	106.52	104.11	104.79	105.22	107.15	106.09	105.04	105.62	105.26	103.89	106.8	106.23	105.28	108.39	103.01	106.68	105.85	106.06
99.128	98.843	97.644	102.25	99.267	99.891	100.97	99.66	100.47	101.88	98.39	99.989	98.748	98.464	98.477	100.56	98.986	96.313	98.877	98.273	98.619	97.952	97.328	93.929	95.385	97.189	99.51	97.277	99.784	100.71	99.305	99.653	98.319	99.434	97.267	96.019	98.246	100.44	100.15	99.119	103.41	100.91	101.71	100.47	99.335	98.184	99.988	99.844	98.779	98.794
109.57	106.42	108.58	106.12	107.96	106.81	107.92	104.46	108.75	106.57	109.33	105.81	108.13	107	107.17	106.83	106.83	106.03	106.85	106.69	106.04	105.97	108.32	107.21	108.16	106.16	106.72	106.44	104.92	107.56	110.04	109.26	110.22	107.91	108.16	108.48	107.14	109.94	107.98	111.46	106.38	106.25	107.5	107.19	112.04	108.67	106.72	107.58	108.17	108.88
106.37	107.48	107.14	106.36	107.16	106.38	106.17	108.48	108.77	106.21	103.52	106.02	106.81	107.35	110.2	105.68	106.73	104.47	107.14	105.18	105.42	107.61	104.43	106.72	105.19	106.73	104.68	107.67	104.09	105.99	105.07	103.11	107.74	107.79	107.75	107.51	103.85	107.86	107.57	107.15	104.43	106.59	106.84	107.95	104.76	103.88	107.32	107.77	107.56	105.81
110	109.69	104.88	107.22	105.93	108.98	109.67	110.16	105.58	107.74	105.36	106.98	109.23	107.4	107.29	109.19	107.6	105.29	107.46	105.04	105.58	104.71	105.59	106.76	105.39	110.27	110.29	111.7	107.19	108.86	104.86	107.7	108.21	106.81	107.45	109.16	107.46	108.75	106.14	104.35	109.46	107.94	105.83	108.66	106.62	108.16	106.09	110.93	107.59	106.79
102.35	102.59	100.91	102.95	100.79	100.3	103.03	101.28	99.89	99.52	102.94	100.51	101.31	99.39	101.81	102.09	98.674	102.28	101.17	102.11	98.444	104.65	102.15	99.402	99.025	100.55	97.143	102.67	101.49	103.81	98.313	99.946	100.93	101.61	100.13	100.53	98.25	100.79	101.85	101.81	98.421	99.725	100.59	101.71	99.366	102.3	101.39	100.27	99.621	100.14
103.77	106.05	107.39	107.52	106.05	106.23	107.42	101.54	105.53	107.02	103.31	105.2	105.17	108.43	106.38	104.74	106.28	104.49	107.73	109.51	104.68	105.43	103.85	106.74	108.32	106.99	107.19	105.72	104.97	104.81	104.54	107.92	104.66	107.81	104.66	106.74	104.53	106.72	105.62	105.41	106.21	104.91	108.65	102.86	106.68	104.15	108.01	104.16	103.76	106.31
109.76	108.57	110.56	108.98	108.98	103.51	105.84	105.57	110.23	108.83	106.01	107.58	106.02	107.69	107.68	106.25	109.84	108.47	109.46	108.26	107.31	108.5	108.88	109.49	106.73	108.42	109.91	106.31	105.57	110.72	108.93	106.97	107.88	107.79	108.1	106.6	107.8	110.11	106.01	109.74	105.43	108.56	111.28	109.83	112.92	109.9	109.26	107.93	107.99	109.14
98.151	98.847	93.948	99.164	96.792	98.597	95.974	98.783	99.062	95.802	99.337	97.256	98.777	96.727	100.23	97.695	100.38	96.952	99.038	94.853	96.63	98.304	97.283	97.459	99.559	96.256	96.075	95.019	99.062	94.355	99.42	99.414	97.222	100.7	99.946	100.02	98.77	96.353	99.33	98.921	96.39	98.567	100.68	98.753	101.03	99.786	95.962	94.312	97.352	100.69
106.34	104.55	107.69	109.9	109.39	112.51	106.19	108.36	110.14	108.01	106.32	107.99	108.1	108.37	104.88	108.3	111.21	103.57	106.5	104.9	109.5	108.03	105.13	108.19	108.07	108.76	107.47	111.44	106.04	108.55	110.67	110.44	110.28	111.95	108.14	107.73	105.84	109.81	108.38	104.36	110.8	109.07	107.53	108.91	107.81	110.55	109.51	107.86	109.11	107.61
104.72	105.18	107.02	105.59	107.91	105.63	108.34	107.67	110.98	106.55	104.85	106.17	109.26	107.76	104.68	107.16	108.23	107.9	108.99	110.84	111.92	106.33	108.85	110.14	106.79	109.38	106.02	107.05	112.09	106.03	107.32	107.76	109.16	107.99	107.07	108.08	107.94	106.29	105.65	109.68	110.15	104.87	105.49	107.8	108.42	107.62	108.18	104.16	107.97	105.81
104.46	106.21	104.86	102.09	108.26	106.77	105.6	105.88	108.54	106.64	108.86	104.47	104.11	108.44	107.99	106.7	105.92	105.98	107.65	108.11	108.97	105.86	107.3	105.45	105.91	107.62	107.82	105.14	106.17	107.63	102.19	108.49	106.99	105.15	107.6	104.72	104.01	105.36	105.93	105.02	105.95	106.61	105.34	110.21	104.81	105.9	107.49	104.48	105.68	104.98
107.46	106.6	107.2	106.57	109.82	108.54	107.49	110.78	108.15	106.72	106.32	106.32	105.62	106.77	108.79	108.32	108.33	106.31	106.05	106.53	106.44	106.67	109.2	108	107.42	107.89	106.15	107.22	106.72	108.42	106.96	107.31	106.58	110.86	106.64	108.04	106.57	108.62	108.16	112.88	105.97	111.35	107.05	105.6	109.1	103.28	107.17	105.87	109.26	108.45
98.209	96.377	100.28	97.531	97.48	100.29	100.68	100.59	97.931	97.612	101.14	98.472	100.45	97.407	102.15	98.411	97.874	96.247	95.473	98.34	95.583	99.511	96.311	97.823	96.255	98.498	98.075	95.9	98.923	100.3	97.537	95.774	96.216	99.376	93.041	99.318	98.499	96.573	97.88	99.392	99.095	100.68	101.05	98.38	97.934	96.451	99.689	98.483	101.26	97.263
106.09	105.78	104.82	106.4	108.79	102.86	105.43	104.73	105.13	106.98	105.32	109.2	107.65	107.04	105.33	106.83	107.98	105.51	107.17	106.13	102.36	108.97	105.76	105.22	104.78	107.87	107.09	106.53	105.68	108.2	106.8	106.45	107.41	105	103.02	105.79	106.2	104.61	107.92	107.91	109.6	107.55	108.4	107.92	104.42	105.13	105.85	104.73	104.97	107.12
[truncated: 450 more rows]
[truncated: 150 more columns]
