# Supplementary material for: Genetic dissection of main and epistatic effects of QTL based on augmented triple test cross design
Source: PLoS One. 2017 Dec 14;12(12):e0189054. doi: 10.1371/journal.pone.0189054 (PMC5730204; doi:10.1371/journal.pone.0189054)
Supplement: S10 Supporting Information — (ZIP) [file pone.0189054.s010.zip › z6_1600_0.5_5.csv]

105.63	107.63	107.29	109.12	101.73	108.29	106.17	103.1	104.75	102.55	107.22	109.29	105.35	108.75	107.12	105.68	107.46	108.19	104.51	109.18	106.16	108.24	108.19	107.8	100.43	111.72	105.15	108.46	100.28	107.66	111.28	102.88	102.72	104.62	103	103.92	105.24	106.34	109.17	103.07	104.72	102.52	103.08	104.39	105.31	104.45	102.49	108.55	101.6	106.99
100.14	102.8	105.65	103.92	107.25	103	106.85	104.84	104.44	107.97	104.3	101.03	104.21	109.5	108.72	104.51	107.74	102.84	108.09	108.98	110.81	108.96	108.43	108.48	108.11	105.46	107.65	104.74	102.06	106.43	101.61	109.98	106.73	105.44	108.06	108.11	107.84	105.33	101.46	107.24	106.37	110.22	107.61	105.23	107.87	105.82	104.35	107.12	112.61	108.1
108.84	108.49	111.42	104.88	99.956	106.88	108.21	110.3	105.12	109	104.8	111.15	107.75	109.42	107.04	107.79	111.23	108.27	110.71	106.66	107.3	106.71	107.62	107.65	109.83	108.17	105.63	111.53	112.28	104.27	103.87	108.73	103.12	110.86	109.98	104.92	110.31	107.62	110.31	105.44	108.11	110.48	105.07	108.96	110.68	103.61	110.57	109.57	106.72	108.99
96.093	100.37	97.342	96.861	97.322	96.541	93.323	99.272	93.775	96.47	98.186	100.33	103.02	101.43	96.333	101.13	99.586	97.879	104.72	96.168	99.38	96.328	95.057	101.15	96.882	97.158	97.543	100.31	99.259	93.353	98.572	98.855	98.07	94.881	100.69	96.827	97.655	100.08	98.206	97.732	98.291	98	96.994	100.62	102.68	101.26	95.902	97.762	94.747	99.298
105.86	110.49	106.2	110.95	107.34	107.38	106.87	110.05	106.27	110.46	107.28	108.39	105.18	104.99	106.55	103.07	106.05	105.85	108.89	108.86	112.61	101.98	109.34	109.58	109.04	105.69	109.23	110.35	105.82	108.02	107.77	108.94	103.58	111.91	110.66	108.23	108.3	107.83	105.27	103.45	106.93	102.42	110.2	102.54	109.62	100.27	108.81	108.09	109.86	105.65
108.74	109.68	107.13	108.73	109.1	104.17	109.07	107.48	102.84	103.45	107.28	106.66	104.09	109.54	109.8	109.69	108.58	108.63	104.25	107.04	110.63	107.91	107.96	106.57	108.98	106.37	107.93	109.77	109.73	106.36	112.01	106.41	108.74	111	110.25	108.93	104.94	116.26	111.25	106.41	110.8	109.49	107.74	108.08	105.84	107.26	109.63	108.34	109.28	112
106.38	107.27	109.43	104.13	104.2	106.97	109.98	102.97	102.5	110.55	108.15	102.55	112.2	105.49	103.24	107.3	105.29	104.9	110.48	100.94	103.85	105.61	105.25	106.51	109.86	103.87	104.66	106.96	108.47	106.02	106.4	101.71	105.06	107	110.42	100.32	101.54	106.31	108.58	105.61	105.73	107.92	108.27	105.08	104.27	107.23	108.74	104.15	108.45	109.24
104.99	105.67	107.27	106.85	109.94	108.47	110.3	106.1	101.38	102.9	106.36	103.81	104.26	107.09	105.19	107.58	106.89	106.1	106.46	106.66	103.48	104.35	106.81	104.32	102.51	104.88	104.43	103.32	109.3	105.13	104.78	102.65	104.58	103.44	109.37	102.86	100.82	104.56	107.07	107.42	107.79	106.91	105.07	106.06	107.09	104.13	109.55	105.2	106.27	108.87
105.4	105.95	109.01	109.28	107.59	108.52	109.45	111.32	108.57	103.76	113.7	107.25	109.72	107.52	109.15	106.74	110.71	109.45	112.32	106.17	111.6	106.78	108.05	104.24	110.39	108.9	107.2	106.4	109.79	109.78	108.1	105.36	107.42	112.58	108.44	111.69	104.73	104.7	102.84	104.49	107.05	107.63	108.13	107.11	107.74	112.6	110.5	111.04	109.4	110.46
108.33	110.32	108.71	109.66	114.47	104.57	107.14	107.21	104.21	107.15	108	109.47	108.23	110.88	109.03	106.49	106.76	107.56	105.75	104.01	106.57	109.48	106.95	106.83	108.34	109.25	103.96	111.47	111.1	106.94	108.11	106.24	107.18	113.35	105.15	110.55	107.11	108.18	107.94	109.11	107.59	112.69	107.45	109.37	109.53	105.02	106.67	107.57	105.36	105.16
110.69	110.83	112.58	108.11	110.74	112.35	110.83	108.75	113.42	108.56	113.76	111.13	110.35	114.72	107.17	110.1	104.87	110.85	109.84	109.16	110.97	111.44	109.11	111.85	110.42	109.37	110.48	111.58	110.14	109.87	110.26	111.31	111.9	110.81	111.41	107.4	110.7	108.91	111.88	109.67	106.24	110.9	109.07	113.94	113.52	111.67	109.93	111.86	110.49	114.42
103.26	105.42	107.16	105.25	102.22	103.45	105.42	108.42	105.38	98.933	101.6	107.25	108.11	105.7	107.16	108.05	107.51	111.34	104.6	102.72	103.55	106.94	103.59	108.24	107.69	104.51	109.73	105.71	108.45	104.87	105.67	106	103.59	104.6	109.43	106.27	105.17	104.69	108.48	104.21	104.76	105.11	101.92	107.77	105.08	105.19	108.09	105.45	107.02	106.73
108.17	106.36	107.36	108.17	105.2	108.86	108.51	107.55	106.71	106.92	104.87	109.53	107.62	106.62	104.86	103.66	107.29	109.02	109.53	105.87	108.56	109.28	105.57	108.85	103.93	101.69	105.42	105.59	109.25	109.13	105.19	107.64	104.58	106.58	107.02	106.25	109.88	108.18	105.15	104.21	106.95	109.62	103.82	105.13	108.37	105.87	110.12	110.87	103.62	105.3
111.12	108.76	106.72	106.12	112.81	103.42	108.63	107.1	108.77	104.77	109.86	112.95	109.38	110.71	109.7	107.97	110.47	104.53	107.6	109.91	112.09	106.76	108.23	106.5	108.25	107.02	104.94	110.33	110.27	105.31	105.06	106.53	111.35	114.77	105.4	107.99	110.72	103.66	108.04	111.05	110.63	107.25	109.04	110.8	115.05	108.04	109.17	110.73	106.17	106.06
108.42	108.6	107.27	109.3	107.04	107.94	109.76	106.59	109.99	106.95	106.82	111.22	109.09	107.41	107.64	107.49	108.84	108.3	110.87	105.15	108.12	112.29	109.43	108.15	110.71	107.01	108.32	106.35	108.57	106.79	107.53	107.65	111.3	109.66	109.24	109.72	106.43	109.04	109.15	111.8	104.3	105.55	107.68	107.51	112.22	106.81	107.78	107.37	109.45	105.97
104.71	105.36	108.23	108.2	107.57	105.31	103.27	104.51	106.29	110.01	106.98	103.9	101.5	101.36	105.32	102.62	107.13	103.15	102.73	100.97	105.07	103.33	105.74	103.54	106.19	101.92	102.26	105.99	106.35	98.081	104.3	108.47	102.27	108.56	106.24	104.85	108.78	108.44	107.89	104.44	105.97	102.4	104.46	103.72	106.12	108.72	105.24	110.51	106.21	103.8
106.77	107.6	107.31	107.93	110.22	107.24	109.95	108.79	108.46	110.84	107.03	108.99	108.79	108.31	106.26	109.57	106	111.72	108.67	111.26	113.66	107.14	109.11	107.89	105.78	109.03	110.22	107.01	109.31	109.18	108.98	111.69	105.34	108.88	107.81	108.09	105.23	112.21	104.9	105.32	105.44	110.77	103.99	113.19	109.17	113.62	113.17	103.94	112.38	105.35
107.89	109.43	112.34	105.96	106.71	108.84	105.34	109.65	109.85	109.77	111.01	105.25	109.27	108	108.5	106.95	104.83	108.76	109.21	108.51	105.5	102.96	104.4	105.07	107.69	103.74	108.27	109.75	108.46	109.39	109.43	107.85	110.22	108.36	106.36	109.79	105.24	106.97	110.16	107.69	113.5	110.6	106.45	108.73	110.83	108.64	105.63	109.64	106.35	109.18
108.12	106.36	106.54	109.66	108.52	108.12	110.99	106.2	109.5	105.91	108.04	107.48	106.18	112.1	113.2	106.83	106.69	112.15	107.45	107.36	104.99	108.32	107.88	108.65	105.67	107.83	107.68	106.85	109.49	108.93	108.59	106.37	107.05	109.18	112.81	111.23	107.51	110.16	108.73	107.45	110.33	111.55	109.33	110.11	111.52	110.57	104.57	107.52	107.36	104.66
107.38	110.78	116.58	112.35	110.43	106.93	109.49	112.22	109.75	111.37	108.44	110.47	112.36	104.97	111.9	106.01	107.36	108.77	106.67	104.74	107.56	107.06	104.73	102.14	108.05	107.43	109.92	108.72	104.34	109.71	107.95	109.05	106.96	106.78	105.55	105.12	108.45	108.11	107.24	106.07	108.91	103.79	107.21	110.64	108.94	109.1	109.64	107.69	105.29	112
105.01	106.64	108.62	104.25	104.37	102.12	109.62	111.43	104.5	104.19	106.05	107.44	107.13	104.36	105.05	106.72	103.82	107.15	103.28	102.86	103.8	108.73	107.94	107.73	106	103.85	107.1	102.97	107.23	103.4	107.21	103.78	106.27	106.39	106.41	108.4	108.05	103.56	105.09	108	105.37	103.72	105.75	105.48	102.09	105.7	107.17	108.37	105.49	106.56
108.28	104.15	103.97	112.67	104.21	108.27	106.91	104.92	108.64	103.34	106.33	109	106.33	107.65	108.67	103.22	105.18	110.81	104.7	104.54	104.98	106.73	105.48	105.24	102.59	109.12	112.01	107.29	105.24	106.7	104.73	107.63	104.98	109.69	107.07	106.89	104.24	102.33	101.97	105.81	108.02	105.18	103.28	106.85	107.94	104.49	108.4	103.78	108.96	104.67
108.31	102.73	104.69	109.09	106.23	109.81	107.61	105.72	105.61	107.47	105.36	103.4	102.32	101.09	107.31	106.46	105.45	104.24	108.27	102.21	102.78	108.18	107.64	105.04	106.79	109.62	104.4	106.03	107.92	104.46	104.22	103.46	101.91	106.47	104.41	97.288	108.86	106.6	108.68	106.9	105.98	107.3	108.65	106.93	106.17	108.34	104.1	107.45	110.38	104.84
103.6	109.55	106.72	105.61	109.44	104.19	110.62	114.92	107.35	109.01	106.82	108.99	108.04	108.61	107.26	105.34	108.82	101.36	110.42	102.74	109.65	106.86	106.92	107.51	108.35	107.09	111.35	109.53	109.77	107.02	106.65	105.31	108.57	106.92	110.18	108.28	103.58	109	109.57	104.71	110.23	105.53	109.92	111.18	103.86	107.95	111.82	106.82	107.66	100.63
107.88	104.25	105.37	100.14	105.25	102.22	102.11	105.63	102.13	106.66	106.57	106.2	104.16	102.56	110.17	110.29	105.9	107.33	107.15	108.53	108.27	106.55	102.68	109.35	108.19	104.07	103.79	106.08	110.25	106.76	103.95	107.46	107.62	103.43	102.02	101.78	108.23	106.94	107.53	99.482	103.6	107.14	105.88	107.23	104.94	112.96	105.41	105.86	102.67	106.83
98.517	98.044	96.911	98.867	99.587	96.078	101.09	97.295	105.7	99.747	102.28	100.92	94.873	102.15	101.05	96.726	100.21	101.08	101.86	99.893	104.97	98.638	102.8	101.75	94.977	98.677	103.24	100.47	101.98	101.19	100.01	99.65	96.426	100.18	101.05	96.986	98.224	99.426	98.643	102.79	94.891	100.55	101.29	98.525	103.19	99.302	101.63	96.697	100.97	95.776
108.64	109.11	109.31	110.31	106.87	105.17	108.2	107.46	108.72	109.26	110.59	105.27	107.38	104.5	105.87	104.41	109.66	109.45	114.36	109.88	108.11	111.39	114.56	108.25	106.48	107.39	112.4	107.98	112.75	108.17	107.83	111.33	110.46	105.82	107.92	115.44	109.58	109.82	107.43	108.18	111.56	104.94	111.05	108.92	109.88	112.85	102.16	110	104.24	111.25
109.35	107.84	107.26	113.7	113.36	107.95	102.45	103.23	106.59	110.84	106.64	110.21	109.65	107.77	101.9	106.49	110.73	104.76	106.63	108.08	112.23	105.44	104.01	104.53	111.27	106.19	111.39	113.67	106.67	106.98	108.42	112.59	107.63	110.6	108.93	105.74	109.53	104.86	111.09	112.08	107.92	107.68	103.16	108.94	111.68	108.36	102.08	105.54	106.48	106.86
92.373	102.17	100.14	101.74	101.1	101.6	99.945	100.87	101.21	100.8	104.36	101.16	100.95	97.775	99.903	100.66	99.281	100.24	96.18	98.267	97.834	93.013	99.804	99.806	98.404	98.86	102.22	99.74	96.957	98.144	102.54	103.32	101.97	97.058	102.99	102.26	100.88	99.567	101.09	100.77	102.31	98.778	98.887	100.75	100.81	101.79	98.073	99.539	102.57	105.41
106.06	105.86	106.22	104.37	102.86	103.43	101.15	109.45	104.07	106.74	107.69	104.43	107.85	107.77	106.75	105.67	104.24	101.22	101.38	107.52	109.53	107.13	106.44	108.68	103.07	105.27	99.047	98.821	103.11	103.47	108.93	104.19	104.84	107.09	99.421	104.5	105.99	106.94	105.03	105.71	105.68	105.4	107.04	104.6	104.65	103.49	102.71	99.182	103.81	105.83
104.99	103.93	108.13	105.87	109.92	107.54	109.01	110.87	105.07	106.01	101.43	102.22	103.84	103.64	107.64	107.1	107.85	108.09	109.54	103.93	105.02	108.21	107.12	107.14	103.3	107.36	105.57	109.1	108.42	103.65	108.46	107.34	111.2	106.78	103.2	104.82	104.95	106.49	108.91	102.24	104.66	107.83	105.69	104.47	105.82	104.06	106.26	106.58	110.93	107.89
107.12	104.91	102.66	100.9	106.21	105.11	105.36	110.34	103.07	106.7	108.47	107.96	102.95	107.58	109.71	105.93	102.83	105.36	106.89	106.07	105.3	103.82	107.68	105.1	102.81	106.14	109.09	101.93	106.92	104.76	103.33	106.76	109.03	107.83	107.87	101.24	106.07	106.92	105.52	104.53	104.01	104.62	103.09	106.64	102.82	106.33	107	103.57	106.46	106.59
108.97	104.69	104.2	106.16	108.78	106.82	108.22	109.02	105.93	102.77	106.17	99.774	112.1	107.48	108.52	105.62	105.02	105.55	111.91	105.41	110.94	106.85	109.27	105.84	101.4	107.06	104.56	106.13	108.45	108.25	107.09	109.03	107.58	106.42	110.3	105.78	106.28	109.75	107.1	113.03	107.51	104.44	107.19	102.39	105.36	102.59	103.03	106.31	107.67	106.76
97.437	97.498	98.036	93.106	99.211	97.029	97.93	94.941	99.709	96.843	100.85	97.205	96.28	99.757	98.854	98.983	100.68	95.321	93.876	102.65	99.544	95.189	97.009	97.45	100.18	97.443	92.515	96.396	101.3	97.236	100.48	97.89	98.094	92.017	95.408	97.672	99.912	99.427	101.39	98.815	98.879	100.94	95.479	96.976	97.266	95.496	100.94	98.772	96.605	98.844
104.48	106.68	104.43	105.53	105.36	107.44	103.37	112.1	106.66	112.32	103.85	105.23	108.08	106.54	102.8	102.86	104.39	107.21	105.73	102.6	103.02	104.99	109.85	104.05	106.47	106.84	108.66	104.65	106.62	104.27	104.54	103.91	107.64	107.92	105.94	105.56	106.57	104.17	109.79	109.28	105.67	106.1	101.17	103.7	104.38	108.34	101.34	106.92	105.22	104.13
106.34	105.05	110.45	107.5	108.15	109.16	102.58	106.78	104.88	101.85	105.35	105.25	103.57	104.02	107.61	102.07	107.02	107.53	103.91	103.22	103.9	104.11	102.73	105.04	105.86	108.39	101.34	106.32	106.1	104.65	104.01	106.6	110.62	103.11	107.78	106.92	106.34	108.62	107.09	103.69	102.58	106.89	108.63	108.35	105.97	109.58	105.11	107.71	104.4	102.84
104.71	107.23	109.54	106.68	102.35	113.05	111.02	109.37	110.49	109.05	111.12	107.26	111.59	111.72	107.45	108.24	107.06	109.57	108.77	107.75	104.2	109.13	107.15	105.37	106.5	109.24	106.48	106.2	106.3	108.63	107.75	109.7	105.19	106.78	107.93	108.65	108.89	111.34	105.98	106.63	106.54	108.43	111.89	110.46	109.23	106.89	108.84	105.95	107.39	104.34
105.56	107.34	105.89	107.5	105.18	104.19	109.07	107.87	104.81	109.22	110.63	105.35	109.06	110.39	104.84	103.64	111.46	106.11	104.93	109.66	110.12	107.76	105.18	109.11	108.13	106.87	110	108.11	105.5	107.66	109.9	105.33	111.89	107.45	106.07	109.23	105.2	106.71	109.34	104.51	106.2	111.34	111.52	109.94	104.86	108.12	106.58	109.99	103.39	106.28
108.11	105.84	107.26	107.51	108.58	112.48	106.98	105.13	112.16	102.64	113.21	109.5	114.31	107.1	111.08	107.85	108.51	112.1	108.95	111.71	109.82	109.47	103.4	112.26	112.32	109.48	109.06	101.97	112.04	108.11	111.41	104.77	112.34	108.87	104.63	104.52	110.71	107.24	106.01	108.02	105.64	105.44	109.21	109.82	106.32	106.18	112.44	105.46	106.11	109.83
103.8	96.434	97.352	99.097	96.772	98.204	106.94	101.07	98.11	101.42	94.05	95.397	102.39	97.361	104.63	97.049	100.3	104.6	106.5	100.39	101.22	102.74	105.8	99.971	98.892	104.12	101.77	99.012	99.906	100.62	98.764	101.39	100.93	100.7	102.18	97.792	104.05	101.29	102.46	104.52	97.65	97.27	98.275	96.865	101.28	100.13	101.57	104.48	99.349	97.545
110.58	108.42	107.63	108.53	113.65	110.52	109.05	107.84	110.28	108.46	109.48	109.93	107.07	107.79	112.96	105.99	104.02	105.06	107.59	107.83	109.51	112.22	105.14	104.05	110.84	107.32	109.18	105.16	109.32	106.42	109.04	111.4	112.52	103.12	108.24	110.19	107.85	112.26	107.55	109.91	107.48	108.9	109.57	107.6	111.97	109.24	109.85	106.41	110.1	107.71
105.55	112.62	107.43	107.1	107.43	109.71	106.56	105.12	109.33	107.3	108.89	105.84	107.35	109.35	108.18	108.76	104.81	107.12	106.18	109.4	105.08	105.71	105.34	106.75	109.79	105.09	102.99	112.26	104.34	111.86	103.94	105.96	106.79	108.72	112.01	104.99	110.11	103.69	110.16	102.2	111.05	105.83	107.22	108.73	112.35	109.96	110.05	106.29	105.19	102.78
99.076	102.83	96.532	97.724	97.356	97.899	95.831	98.161	97.596	100.1	96.892	99.199	97.483	97.83	97.545	97.85	100.76	95.228	97.983	95.523	99.369	100.09	99.344	95.365	97.907	98.04	97.502	96.669	97.831	95.964	98.615	96.758	96.926	100.03	97.169	103.68	95.732	97	97.757	99.601	96.931	97.076	97.315	96.611	99.16	101.83	99.265	103	99.231	98.261
103.06	106.48	107.36	101.34	106.16	109.14	106.81	108.76	106.14	105.5	105.94	105.93	107.57	105.09	105.39	102.63	107.57	107.86	106.37	105.1	104.26	105.14	108.16	108.61	110.3	102.22	101.65	110.14	107.86	110.9	103.96	109.04	105.06	106.56	103.74	112.65	108.01	108.23	106.97	107.85	107.46	106.83	106.38	106.25	111	104.6	107.73	108.16	109.96	102.68
98.199	99.651	99.167	98.124	92.57	99.816	95.48	96.305	97.568	97.833	100.03	92.348	99.989	98.826	97.495	101.23	97.016	96.932	102.68	95.792	102.72	100.57	97.498	101.57	98.821	95.856	95.76	95.034	99.382	102.1	98.225	98.045	94.906	98.017	99.021	99.713	97.567	99.074	98.917	103.28	95.124	95.687	99.235	98.801	98.695	99.572	100.67	98.409	102.84	100.81
103.59	102.77	108.9	104.56	101.44	109.24	104.76	105.97	108.96	103.56	106.6	103.77	104.95	105.31	103.41	105.4	103.54	102.78	105.01	105.39	107.16	105.78	106.46	106.37	107.97	106.1	110.19	108.25	105.93	110.05	107.94	107.44	104.83	106.81	103.77	103.01	104.42	103.55	106.77	102.55	104.01	106.86	104.11	107.5	103.03	106.66	107.25	100.99	108.9	102.74
103.25	110.64	98.596	106.71	103.38	107.75	103.71	110.52	106.3	105.06	103.72	103.36	100.91	108.54	105.02	105.51	104.37	108.2	108.71	108.47	106.23	107.92	107.83	110.18	107.13	103.87	107.4	107.41	109.73	105.36	104.11	103.63	105.36	107.89	103.69	107.21	109.76	108.71	106.82	110.17	104.82	107.36	104.86	104.98	110.7	106.17	100.82	103.28	106.77	106.33
109	109.72	99.36	112.73	107.23	104.56	104.23	104.51	108.58	102.78	107.21	109.21	109.07	106.02	111.16	108.09	103.55	106.47	110.65	104.68	107.69	107.72	103.94	104.21	107.4	106.35	109.84	107.47	106.11	110.73	106.1	106.34	111.58	110.17	108.8	107.56	105.8	103.76	101.84	106.35	109.29	105.42	105.5	106.48	111.12	107.35	110.2	103.55	105.95	111.07
107.81	103.54	109.07	111.2	108.89	110.7	109.52	107.23	108.19	110.71	108.81	111.94	111.28	106.88	108.15	103.36	108.8	110.04	108.65	110.62	109.97	107.02	110.13	112.53	109.6	107.25	105.16	110.09	110.98	111.98	105.83	107.2	112.82	103.83	108.11	110	109.23	105.4	110.52	109.79	109.51	105.68	107.19	109.93	108.37	110.16	109.82	110.81	112.33	108.71
103.8	102.34	102.97	100.47	103.62	107.07	101.88	104.7	108.11	105.64	108.09	105.13	104.34	105.97	108.2	106.28	104.68	105.63	104.45	104.43	104.95	105.93	106.95	109.25	102.29	104.01	106.77	102.89	103.51	104.72	107.9	105.14	108.73	108.05	110.82	106.24	104.42	106.04	104.57	107.33	109.52	109.64	106.62	109.31	99.9	111.8	106.41	107.01	104.69	104.42
107.78	110.38	106.46	106.25	110.12	111.49	108.39	106.34	106.79	105.87	106.25	107.01	108.11	108.63	108.26	111.55	108.74	108.53	112.81	106.66	109.24	106.95	111.64	107.47	105.94	107.84	105.91	112.12	106.83	110.37	107.59	110.79	105.58	109.29	107.04	107.24	107.95	108.39	103.17	112.9	105.23	106.31	106.46	106.7	104.59	112.15	108	106.55	110.7	106.11
109.58	108.53	113.18	108.11	108.63	107.22	106.99	106.27	106.63	105.8	109.56	107.99	106.87	107.29	109.27	106.1	114.36	102.6	106.69	112.86	107.22	110.04	108.57	109.67	107.51	109.37	105.57	119.83	111.46	107.5	104.39	104.85	111.42	105.61	107.46	108.02	110.32	107.64	104.46	109.92	103.37	112.67	110.7	108.99	105.34	106.73	106.94	113.47	104.41	105.84
109.15	104.01	108.49	106.81	104.3	112.19	108.11	102.8	104.4	105.86	107.6	101.56	104.02	106.89	104.23	105.67	106.66	106.68	109.08	106.46	105.59	107.81	106.03	106.27	108.72	107.46	109.24	105.4	104.33	106.24	106.39	110.55	105.44	108.45	103.67	107.11	105.04	103.5	101.38	108.22	105.13	105.77	107.54	104.23	104.97	103.9	109.94	108.63	108.61	102.96
106.34	104.27	112.12	110.47	106.77	107.28	108.99	107.99	103.45	105.66	111.39	110.65	108.32	107.63	112.63	110.6	109.3	107.7	106.21	103.71	113.55	106.93	108.59	111.58	105.79	109.34	109.74	106.61	110.33	112.63	107.68	109.74	109.45	111.06	108.33	110.65	112.57	110.37	107.33	107.42	111.88	105.46	108.74	108.59	111.27	105.87	105.23	104.82	109.89	111.84
104.51	108.35	109.8	107.05	109.65	111.14	107.14	108.33	107.96	109.2	103.53	111.44	112.45	109.98	109.82	106.59	108.9	107.99	108.76	112.52	108.87	106.15	106.57	103.27	104.38	104.53	107.84	107.81	107.2	108.3	111.66	106.09	110.3	108.67	107.01	109.86	109.28	105.94	110.3	107.66	108.28	107.88	109.56	105.37	106.93	108.29	106.21	104.42	105.86	105.68
107.19	104	113.17	107.86	110.83	107.44	108.12	103.11	106.54	107.12	110.14	108.53	111.37	105.44	105.79	106.99	104.13	110.95	107.53	107.67	106.45	106.62	106.69	106.62	107.72	109.22	108.3	110.35	110.3	108.47	107.95	107.2	109.63	107.89	110.56	105.34	106	112.87	111.57	108.18	109.01	111.65	107.1	109.32	107.14	107.18	106.24	107.1	109.05	110.62
100.55	102.97	103.86	99.258	99.033	99.129	104.77	102.09	100.7	101.5	98.994	99.737	101.07	99.843	98.858	98.185	98.487	102.89	99.652	99.836	105.52	97.658	101.07	96.695	103.05	101.84	100.21	107.03	102.84	99.61	101.56	105.22	104.21	96.398	101.64	102.69	102.13	102.61	102.2	100.36	101.79	100.93	103.66	97.983	97.947	98.667	104.77	100.6	103.29	99.701
111.37	105.17	105.39	109.58	113.34	104.81	108.99	108.07	103.5	106.03	109.85	111.3	112.4	107.46	108.71	105.29	105.05	110.47	104.69	105.09	106.72	110.17	103.68	104.35	107.91	106.77	110.97	107.42	108.11	107.91	109.14	107.01	104.6	108.24	114	109.09	110.15	104.81	107.45	108.17	101.24	106.97	108.6	109.07	111.31	112.12	107.89	104.93	108.08	106.83
105.71	105.74	108.19	102.39	106.6	108.36	106.54	108.79	109.37	103.41	98.523	105.64	109.27	101.65	105.94	105.07	109.01	105.81	107.69	106.1	107.42	105.87	104.57	106.19	108.67	104.75	108.82	106.8	103.83	105.16	101.08	103.61	109.55	104.68	102.19	109.6	106.74	106.65	106.3	113.15	104.85	102.65	107.49	103.37	105.34	108.7	107.37	109.57	108.09	102.54
109.62	107.55	105.13	106.66	102.97	105.39	104.88	108.08	106.31	106	101.63	105.77	106.21	102.07	104.35	106.37	108.09	107.45	105.95	106.49	102.84	107.05	113.42	103.82	106.04	105.62	106.68	103.1	109.09	105.24	106.62	102.76	110.46	103.97	105.91	105.44	107.77	106.05	106.17	107.95	106.94	107.66	103.7	107.73	108.01	104.22	101.46	104.92	103.1	107.35
105.56	108.78	104.58	105.76	101.87	106.32	102.13	101.59	106.28	109.09	105.89	106.12	105.68	104.02	105.95	102.34	110.41	102.33	102.49	105.33	103.95	111.29	100.82	105.96	106.65	104.59	103.05	102.61	100.16	102.8	104.43	103.06	102.47	104.86	107.17	104.52	104.24	99.85	107	105.07	111.64	105.5	102	105.22	102.36	106.57	103.15	110.28	103.1	104.35
105.83	105.32	107.53	106.73	106.3	110.58	107.85	110.23	108.89	112.33	113.17	111.73	109.56	105.23	109.19	111.43	112.6	111.5	104.44	106.87	106.44	111.28	106.2	112.58	108.8	104.2	113.27	107.39	110.98	106.18	110.75	112.71	104.14	106.81	108.26	107.77	107.4	110.89	111.12	105.86	108.74	105.12	105.85	107.97	108.07	107.92	105.31	104.73	107.87	114.91
103.69	109.39	107.37	110	107.6	107.11	109.12	108.25	111.9	107.67	108.17	111.63	110.93	107.21	107.83	107.78	106.16	113.17	104.47	108.41	106.65	107.13	104.98	109.47	111.27	109.65	105.56	108.18	107.06	104.2	108.69	101.72	108.81	108.55	108.86	110.27	109.62	108.71	106.73	105.43	109.73	107.22	110.62	106.78	111	111.88	106.35	107.31	105.35	102.56
102.61	106.8	101.37	105.77	108.95	106.8	110.79	106.14	101.89	103.57	104.7	101.83	108.47	108.84	110.89	105.6	107.66	110.77	104.95	102.76	107.83	105.53	107.56	106.57	107.93	108.69	108.68	103.55	106.96	106.93	103.29	105.62	103.82	107.56	104	110.8	104.83	105.53	105.6	107.83	104.02	103.25	107.57	108.05	110.77	108.5	105.05	106.23	108.75	102.52
103.36	102.75	109.49	99.848	108.09	104.27	102.64	107.47	105.22	103.34	102.73	106.57	104.61	105.6	105.59	104.63	108.89	103.28	105.22	106.47	106.27	107.67	108.6	104.1	107.52	109.23	106.59	101.68	105.93	107.84	106.01	104.32	107.37	106.71	104.84	99.033	103.03	106.86	104.01	103.31	102.15	109.93	106.88	107.27	103.99	107.04	111.98	108.9	109.58	105.71
105.4	104.99	108.04	110.93	105.61	108.95	107.57	103.95	111.3	109.25	110.36	107.72	102.53	104.31	104.31	108.38	108.8	106.61	108	103.79	105.8	107.64	107.02	105.29	103.09	106.57	104.94	105.97	105.25	105.87	109.96	108	107.14	105.84	107.96	108.68	106.99	103.8	104.84	101.53	106.42	107.6	101.39	104.69	101.89	107.55	103.45	108.61	105.21	111.42
103.77	104.2	100.29	102.17	98.359	100.85	101.86	101.9	99.202	100.42	102.12	102.97	99.406	98.656	101.07	98.985	96.65	100.99	99.796	97.21	96.147	102.16	102.01	99.62	102.83	101.12	100.54	99.135	95.418	100.04	102.27	99.084	99.273	101.15	101.73	99.198	100.32	99.408	99.158	102.79	102.05	101.5	97.718	100.39	102.8	101.79	97.257	96.639	104.09	101.72
102.41	107.95	103.76	99.807	105.34	100.97	105.9	103.85	106.77	109.6	107.49	103.69	102.24	103.97	108.64	107.41	110.78	104.98	103.52	107.69	107.19	105.33	104.25	109.56	105.46	109.28	103.84	103.72	105.04	102.57	99.591	106.06	107.21	108.62	106.42	104.07	106.73	103.87	102.25	102.9	106.92	102.46	103.22	106.32	102.17	105.36	103.45	107.61	109.15	103.29
104.57	109.38	107.93	107.96	110.18	106.8	104.85	110.05	113.91	105.7	105.15	108.29	106.78	108.17	106.24	104.53	108.87	112.69	107.54	103.34	110.11	109.64	107.76	110.47	106.68	104.11	109.13	106.99	110.44	109.36	109.46	106.1	107.38	111.13	111.17	107.02	108.71	107.35	112.2	109.72	114.42	102.24	107.3	108.9	108.96	107.52	106.71	112.35	105.63	103.01
106.88	108.53	106.69	108.65	106.08	106.73	109.17	109.68	109.93	109.84	112.31	105.87	109.16	106.66	106.3	113.08	111.34	109.19	108.54	110.63	110.51	110.52	110.13	108.89	108.49	109.04	105.67	110.42	108.56	109.24	106.61	106.77	103.97	109.17	107.04	108.51	107.99	107.73	111.5	107.57	104.66	108.38	108.38	109.26	110.91	108.33	108.6	106.89	106.61	109.21
109.75	110.37	108.06	106.93	108.9	109.98	105.68	111.6	106.7	107.4	108.1	106.97	110.85	102.73	111.76	105.04	105.94	108.92	109.71	105.7	112.97	107.02	108.33	107.97	107.72	109.14	105.95	111.72	105.19	107.71	111.22	104.42	104.15	105.08	106.76	111.15	109.06	104.51	107.45	112.32	107.46	111.61	107.52	108.56	106.88	108.71	109.37	111.03	102.89	103.63
110.13	108.52	105.73	108.47	107.05	107.75	109.71	109.86	111.51	108.47	107.36	112.38	106.28	109.17	108.57	109.47	113.43	107.42	109.86	111.23	110.35	111.11	109.99	110.24	108.83	109.65	101.43	109	104.36	111.34	108.66	104.69	111.44	105.96	105.7	105.95	110.44	108.95	107.42	108.29	108.34	106.73	106.83	110.01	104.68	105.51	109.53	109.86	110.93	104.28
104.65	104.8	103.94	107.33	108.37	103.14	104.48	110.86	101.77	107	107.87	101.23	103.41	112.12	106.65	110.13	100.84	104.76	107.85	108.89	101.87	98.426	108.72	104.92	108.62	106.29	101.02	108.48	104.64	103.78	106.08	109.35	101.47	102	106.09	104.37	104.02	103.92	106.06	108.18	107.06	104.89	102.84	106.83	104.6	103.52	107.75	108.35	103.19	103.91
100.22	104.62	108.83	113.76	104.22	106.18	109.95	111.32	105.29	108.13	106.53	106.27	111.23	106.98	104.49	103.83	114.45	111.37	103.74	110.06	109.52	109.2	103.76	106.03	109.68	111.62	110.21	107.25	106.82	109.6	107.11	107.12	106.06	111.5	108.46	106.6	105.17	106.17	107.99	107.55	108.51	107.9	107.49	106.86	109.98	108.96	112.8	105.62	107.76	109.75
108.17	108.72	106.65	107.96	105.28	106.72	111.93	109.17	108.37	108.81	109.61	104.49	114.05	111.46	108.98	108.72	109.76	108.09	110.03	109.03	106.63	110.36	110.41	108.86	107.15	109.7	106.06	109.87	104.9	106.13	108.9	107.63	111.51	109.33	106.32	103.49	109.26	101.79	106.9	107.06	109.39	106.2	108.25	109.4	103.5	105.13	109.18	106.34	107.4	106.53
95.539	96.46	96.401	103.77	97.901	94.933	99.712	94.616	100.25	99.897	99.53	98.273	98.861	98.539	94.625	98.725	97.722	100.45	94.312	93.837	103.88	99.586	98.605	100.5	100.17	96.768	97.676	103.61	96.288	95.484	100.8	97.382	99.765	104.15	100.46	104.44	100.51	92.981	99.122	95.214	97.644	101.2	97.127	97.682	98.494	96.825	99.263	99.918	100.42	98.553
106.11	109.58	104.56	110.31	110.95	108.54	108.99	112.36	105.55	108.78	109.76	108.44	104.64	107.17	107.2	104.88	110.38	104.55	108.61	103.8	106.12	106.14	113.43	107.21	108.09	105.94	106.51	109.83	113.16	108.34	111.75	108.17	105.96	109.95	110.82	106.87	108.19	104.11	104.72	106.4	108.5	107.06	108.98	108.98	107.36	108.87	108.48	107.77	111.14	104.85
108.46	102.87	101.06	110.28	106.69	100.41	106.4	103.04	104.84	103.17	111	105.75	109.53	104.18	103.48	105.49	101.56	104.01	106.18	101.88	104.39	102.84	104.75	105.49	103.9	103.29	101.16	103.22	108.77	107.96	106.57	109.04	104.36	106.43	106.65	108.48	105.95	108.95	106.72	103.67	103.71	107.45	109.62	105.45	104.53	106.02	104.29	104.2	102.12	102.41
103.17	103.82	105.38	108.21	109.63	109.08	102.41	105.25	107.64	105.18	106.66	104.31	107.44	106.62	101.38	105.22	108.06	107.2	104.98	105.32	108.3	107.23	105.06	104.36	98.396	104.84	108.34	103.75	107.85	109.85	103.23	105.52	105.79	106.21	103.52	107.43	102.74	101.45	105.19	105.75	104.12	106.26	103.25	104.56	105.94	105.66	107.45	107.85	108.83	110.11
104.04	106.44	103.43	106.87	105.17	105.33	105.04	110.65	105.63	107.07	108.69	102.17	104.94	104.37	104.21	111.4	102.28	104.43	108.19	104.61	108.02	105.2	106.11	108.04	107.69	104.98	103.88	103.8	107.93	105.15	103.09	103.76	102.16	102.07	107.3	108.19	100.02	102.13	105.98	102.52	105.55	106.13	105.74	103.43	105.96	101.06	103.58	102.29	104.25	108.14
104.2	108.65	105.78	103.31	106.84	106.22	108.99	105.94	110.87	104.52	102.55	106.4	106.16	105.34	105.83	103.8	106.75	108.13	108.81	112.27	107.58	102.97	105.81	106.53	103.77	107.24	102.01	103.2	105.43	108.43	101.94	103.4	105.4	103.97	105.67	105.33	105.87	103.51	103.19	102.18	107.77	103.06	104.99	105.78	106.26	100.57	106.43	106.99	107.55	104.37
110.45	107.29	105.25	105.05	106.08	114.22	105.46	105.61	100.43	105.46	106.28	103.44	109.08	108.37	109.99	107.91	110.8	107.85	109.05	106.13	105.15	110.3	106.14	108.46	107.12	107.36	112.79	106.66	103.79	106.97	105.82	106.78	102.8	107.08	105.81	107.75	105.43	106.2	106.63	109.33	108.69	105.44	106.82	110.85	105.82	108.86	106.52	110.7	114.86	107.86
112.48	110.82	107.56	111.29	108.17	110.49	114.12	113.38	112.23	109.53	107.35	110.99	111.93	110.06	108.65	105.42	109.87	110.83	112.08	114.13	111.09	112.5	108.02	113.94	106.46	109.45	113.98	113.74	111.84	107.54	109.48	108.68	111.49	111.67	109.52	110.72	110.52	110.38	105.76	109.03	107.07	112.19	109.2	107.39	109.21	110.3	111.72	110.09	110.4	109.78
102.07	100.07	98.697	97.306	98.98	101.96	100.83	98.677	100.39	99.088	98.662	97.928	101.1	101.54	102.62	99.462	98.425	96.553	99.111	94.11	97.666	97.059	102.23	95.974	98.112	94.178	99.06	93.373	95.753	98.697	101.06	101.3	99.885	101.76	100.65	99.12	99.318	96.822	100.46	101.53	95.387	100.72	99.709	98.359	97.407	100.11	101.02	101.79	95.109	100.85
107.3	108.49	107.98	104.55	105.73	103.49	107.07	108.64	106.35	106.01	109.07	105.97	108.8	108.09	107.48	106.6	111.12	101.99	106.85	109.94	105.69	102.37	109.77	106.3	107.34	107.1	106.28	107.05	108.36	107.98	104.3	101.72	107.27	104.12	104.74	103.12	107.66	111.03	110.09	108.53	110.59	112.55	105.13	107.07	103.38	111.3	105.96	108.62	99.928	106.43
106.98	105.58	104.93	108.79	102.07	101.68	106.3	109.12	102.4	102.17	104.43	106.6	106.31	102.49	108.87	106.9	105.69	109.05	110.36	103.79	102.81	105.95	105.47	106.71	103.41	103.72	108.25	109.41	106.04	104.28	108.89	107.76	112.37	104.95	106.62	109.92	105.89	109.07	105.51	107.19	108.26	104.41	103.75	107.97	104.72	100.52	107.53	101.98	104.08	106.62
106.72	109.82	107.2	111.13	103.1	112.28	108.1	111.58	111.04	110.61	106.95	108.78	107.03	104.52	110.77	108.78	109.71	109.12	111	107.63	115.22	105.58	107.92	108.26	112.36	109.28	104.85	110.78	111.01	112.9	111.77	109.8	107.96	109.9	107.3	110.89	104.63	106.74	105.34	104.4	110.01	108.3	106.21	108.74	113.49	109.98	108.74	104.1	102.39	109.06
96.271	101.57	98.865	98.314	95.108	93.891	104.02	100.86	97.248	97.783	100.79	99.396	102.87	96.182	102.4	102.15	100.16	95.367	97.605	97.043	99.281	101.31	99.533	100.78	100.08	100.85	99.61	102.44	103.92	101.94	100.4	100.56	96.976	102.37	97.686	97.777	97.92	100.5	95.906	101.63	103.05	102.65	96.413	100.55	100.81	101.21	96.854	101.55	101	99.361
103.96	99.943	105.47	100.68	101.98	102.8	103.23	103.33	98.045	99.456	101.71	98.782	93.872	96.13	96.137	97.125	100.02	97.045	101.54	102.69	95.695	101.77	97.141	101.11	100.21	102.05	99.431	100.54	103.46	95.019	100.54	100.09	97.313	98.377	102.07	101.97	98.892	99.167	101.69	102.19	96.941	101.18	101.24	100.6	102.38	104.92	101.44	98.829	103.32	97.029
107.22	111.99	107.64	103.27	109.52	105.73	112.03	109.38	106.38	105.23	110.51	109.86	107.11	109.29	108.36	111	106.84	109.03	109.08	112.18	113.3	109.12	107.52	108.46	109.31	110.12	109.39	109.39	106.23	107.13	110.82	106.01	107.87	107.39	106.14	105.78	108.35	112.84	109.37	109.84	109.94	108.04	109.77	110.66	109.8	108.61	109.71	112.72	106.41	108.85
112.01	105.72	110.49	108.06	108.31	106.42	110	108.93	106.2	104.18	108.8	108.38	108	109.39	105.78	105.99	107.28	108.71	110.51	106.65	108.94	107.28	108.11	109.79	107.21	106.68	108.39	110.5	108.79	109.84	111.36	112.35	109.26	107.53	105.92	108.69	105.67	106.59	110.37	105.29	110.29	111.36	110.05	106.43	107.77	105.85	104.25	108.46	107.07	106.99
111.7	110.69	111.86	107.6	108.66	104.7	104.1	111.21	107.11	107.22	103.49	104.65	106.3	107.51	107.2	107.48	104.54	110.04	108.93	106.95	110.67	108.75	106.53	108.5	108.8	107.17	109.08	112.81	108.55	105.72	103.54	109.34	110.75	107.92	109.72	109.03	108.63	109.58	109.19	106.82	106.59	109.2	103.7	105.87	104.94	107.95	106.19	105.18	108.9	110.46
101.49	103.64	102.42	102.5	97.711	96.671	101.37	101.11	101.92	102.18	100.72	101.05	104.5	100.98	99.267	94.152	104.3	101.09	102.89	98.905	98.588	101.79	98.288	100.46	97.582	97.391	100.87	101.88	100.75	98.859	103.98	95.563	99.604	98.404	99.675	101.39	100.75	103.86	99.508	98.009	99.776	98.369	99.364	95.674	98.741	105.04	99.776	97.579	100.94	103.32
100.06	101.23	97.858	101.34	103.51	103.78	99.892	97.007	105	100.08	98.748	103.29	98.661	100.08	99.242	97.618	99.76	99.652	101.79	100.49	93.012	97.302	99.32	103.12	100.58	96.659	101.4	100.04	102.75	97.38	103.61	102.87	102.96	101.57	101.9	104.77	99.158	101.83	99.233	100.61	101.95	100.37	99.121	100.29	103.33	98.172	98.254	101.72	103.41	98.631
104.66	106.1	105.46	106.92	100.4	101.07	110.46	98.91	103.64	103.72	108.77	106.74	106.93	97.894	109.41	107.11	104.57	105.86	101.4	108.35	105.48	104.56	106.58	107.73	106.02	108.02	104.43	104.98	102.07	104.02	104.75	105.57	104.9	108.3	103.56	107.64	106.81	103.54	105.03	103.65	111.19	105.37	105.1	104.73	103.93	103.94	101.2	108.16	102.59	108
101.15	105.79	107.17	109.18	103.11	109.33	107.76	108.56	107.27	104.33	101.2	106.28	103.58	107.68	106.91	109.04	108.45	104.36	107.24	105.92	106.74	105.57	102.81	104.4	106.89	104.07	105.25	106.23	107.06	107.38	107.27	102.73	104.57	109.05	106.84	105.3	102.53	106.24	100.07	108.96	106.53	106.76	106.38	102.43	107.29	103.16	109.55	103.27	107.44	105.28
108.12	112.47	108.97	107.45	107.25	109.36	108.17	110.51	108.61	111.19	106.89	109.89	103.96	109.33	104.97	110.16	110.44	105.12	103.74	106.08	109.73	114.74	110.25	108.98	113.9	110.08	107.39	110.94	104.87	111.88	106.74	104.9	110.26	107.37	106.37	108.51	108.81	109.61	103.4	108.73	109.78	109.05	106.09	110.76	106.02	106.49	107.94	109.51	105.49	110.27
102.27	106.08	111.36	105.38	105.53	108.01	103.49	108.74	108.45	107.59	102.83	106.39	107.86	108.59	104.86	102.94	108.46	107.38	105.43	108.46	104.87	106.27	106.87	110.28	102.69	104.92	103.97	103.98	105.53	105.58	105.15	107.16	108.82	106.76	106.96	110.34	100.68	102	105.43	104.03	108.17	104.88	104.33	104.89	107	106.25	106.8	103.94	107.74	108.3
94.398	97.904	99.674	96.468	96.689	96.316	99.491	100.63	92.772	97.585	103.88	99.039	98.472	100.71	99.301	101.04	100.45	99.259	93.293	100.3	100.02	96.034	94.708	101.84	100.27	96.103	99.28	99.676	95.858	96.566	96.935	95.706	96.004	97.935	103	100.23	100.09	101.63	100.91	94.648	98.171	95.047	95.572	96.282	94.589	100.89	98.363	98.67	98.338	100.48
104.68	98.627	99.401	98.647	97.558	106.14	103.67	103.01	100.49	102.88	103.35	99.652	96.685	95.843	98.482	97.829	101.18	102.29	99.058	100.61	103.61	96.363	104.46	97.099	100.57	102.61	102.56	102.6	101.02	104.43	97.312	97.573	99.011	101.04	103.7	104.64	101.79	102.24	100.99	96.95	100.78	105.65	98.018	98.334	103.55	97.165	100.63	99.578	99.289	99.135
107.48	108.75	111.5	107.37	111.74	114.83	109.17	108.36	106.24	106.41	105.42	107.41	107.83	109.3	109.36	107.64	108.47	106.74	110.81	108.06	115.18	110.3	107.96	109.93	106.16	107.61	109.13	109.68	105.23	111.15	105.62	108.75	106.34	108.77	111.76	107.37	113.56	113.36	107.89	109.32	110.53	111.63	110.83	109.88	109.05	107.89	107.78	108.97	109.05	107.17
108.7	106.92	105.31	100.32	104.49	105.43	102.76	105.98	110.4	107.14	104.6	103.25	107.73	109.45	107.21	106.18	103.14	109.36	108.4	105.82	101.76	103.88	105.19	105.42	103.95	104.93	103.07	109.3	106.28	106.31	106.05	106.05	107.47	106.66	105.55	105.5	106.11	106.63	104.77	101.9	102.06	103.41	109.34	104.54	103.58	105.67	100.58	108.47	102.77	104.45
102.82	105.93	98.096	99.429	100.98	97.015	102.74	101.89	102.45	97.732	96.696	101.22	105.24	101.03	100.11	100.46	99.74	99.876	102.61	100.31	100.24	101.92	98.325	104.79	99.714	99.654	101.73	98.585	101.14	98.437	96.033	101.81	98.231	98.714	99.836	98.247	100.54	99.156	102.5	96.983	98.957	96.398	102.15	105.93	101.63	103.57	97.282	98.946	104.86	104.02
104.48	107.87	110.12	107.67	104.82	105.69	105.51	104.63	106.89	105.84	107.1	104.32	108.29	109.29	106.64	107.09	108.82	105.94	107.09	103.79	103.45	107.47	108.27	106.71	103.9	100.54	110.46	102.3	106.76	106.22	101.77	104.23	113.14	104.72	110.22	107.39	104.27	104.45	108.1	104.94	107.02	101.26	103.66	103.45	104.28	98.459	102.22	102.7	106.37	107.38
98.678	95.403	95.338	96.387	96.997	98.882	98.298	97.71	96.644	94.494	96.234	94.822	99.277	99.662	95.122	98.276	95.508	98.647	102.94	94.402	99.226	100.02	96.037	100.92	98.223	97.046	94.763	96.005	98.134	97.373	99.532	100.83	99.356	96.82	100.1	97.84	102.15	100.79	100.65	99.415	96.294	98.693	101.26	96.82	97.264	97.904	101.27	94.377	96.054	97.081
111.27	109.6	113.51	108.76	109.81	108.33	110.98	107.87	114.52	112.69	107.94	105.55	105.4	102.69	108.77	109.84	108.35	110.38	106.28	108.01	109.67	108.54	110.68	110.06	107.59	104.28	110.49	107.34	110.9	107.28	110.36	108.82	107.74	108.53	110.34	107.1	108.98	113.29	109.26	110.02	109.13	110.12	106.6	105.39	107.42	109.72	109.68	101.43	108.07	103.95
111.22	110.1	108.53	111.78	116.22	111.75	109.72	107.11	109.49	108.67	107.09	113.37	108.84	110.01	111.99	110.97	108.83	112.39	110.51	112.64	108.82	108.89	109.21	113.37	112.58	109.67	113.73	109.67	109.88	113.18	109.11	114.14	110.4	111.92	109.64	108.7	109.08	111.26	109.63	109.84	114.19	110.74	114.02	111.39	108.25	109.12	112.86	112.54	112.31	114.16
108.94	101.64	109.58	107.43	107.34	107.85	112.21	105.91	112.52	108.38	109.18	104.49	111.64	109.79	109.25	106.7	110.58	110.21	104.45	109.87	112.49	107.36	107.23	110.57	107.36	104.38	107.55	108.11	106.27	110.02	108.42	107.52	105.07	106.14	112.42	109.86	111.98	112.6	110.34	110.17	110.93	108.17	111.01	105.35	109.05	106.66	110.24	108.55	107.82	108.65
103.78	103.6	105.71	106.18	103.7	106.95	107.34	102.38	104.74	109.27	103.97	107.38	111.38	107.21	104.53	107.59	107.98	100.71	101.21	105.43	105.68	103.18	102.32	103.57	105.19	108.66	108.31	104.1	103.35	108.43	107.35	102.48	106.64	110.85	109.97	105.75	106.41	106.57	106.81	102.43	101.6	102.04	107.6	103.25	107.56	102.12	106.25	104.04	106.87	102.64
105.91	106.15	103.97	110.48	108.45	110.27	109.97	110.54	107.22	110.1	111.52	108.74	106.98	109.79	108.88	111.68	111.24	105.78	108.36	111.23	104.96	110.25	109.16	107.76	110.5	106.97	112.27	108.15	107.06	107.95	108.56	106.46	111.71	111.03	109.1	107.96	108.65	107.93	109.87	108	112.47	105.53	109.38	107.28	103.6	107.94	112.65	109.94	106.26	109.14
109.53	105.35	102.45	101.97	104.13	104.9	107.31	105.11	107.32	104.98	102.51	100.33	105.7	104.5	103.97	104.38	103.6	106.35	107.9	107.49	103.09	105.81	103.68	103.62	105.24	108.27	103.75	100.04	106.01	104.4	106.03	103.39	105.5	111.86	106.7	108.22	102.68	102.09	105.19	104.71	104.97	111.56	102.54	108.46	105.08	107.83	105.09	108.69	105.23	107.23
91.705	102.5	98.975	102.4	98.837	96.097	95.055	97.169	97.517	98.21	98.167	101.13	98.247	101.23	99.985	97.816	97.664	105.6	97.681	96.024	98.908	93.6	99.068	95.18	98.088	97.412	97.572	101.24	100.27	101.22	103.95	100.22	98.129	100.04	97.083	96.124	100.5	98.1	101.84	97.823	96.509	97.926	97.346	99.548	97.733	98.131	95.217	95.626	98.951	98.546
100.02	97.902	94.789	95.274	100.22	101.26	96.598	95.909	96.415	93.405	99.497	91.736	99.809	96.796	94.898	98.49	99.874	99.893	98.834	103.16	102.92	96.415	105.62	95.172	95.101	95.941	102.52	95.609	100.65	96.898	97.075	97.59	95.408	102.67	98.748	102.99	99.169	101.25	95.229	96.393	94.157	101.39	93.827	96.188	94.68	97.121	95.124	96.695	100.23	97.036
113.5	106.83	107.85	101.96	107.2	109.49	110.87	106.35	104.07	105.76	111.22	109.74	106.53	110.27	109.13	107.96	109.84	111.26	110.7	110.18	108.16	111.64	106.23	104.01	110.1	109.85	109.38	106.58	114.68	107.29	110.49	109.78	104.6	108.8	106.16	106.83	108.33	105.54	106.11	108.46	109.1	111.31	102.47	108.68	105.98	107.79	107.79	105.35	112.08	111.07
102.6	104.76	106.04	102.63	112.93	108.67	105.68	105.24	104.41	104.26	107.12	105.21	104.14	101.69	108.46	104.92	104.67	106.47	104.83	103.91	107.48	106.08	106.04	103.93	102.33	104.47	105.33	106.45	103.39	111	105.38	103.91	105.05	108.65	108.38	108.15	106.5	104.63	111.34	107.98	105.2	110.13	110.14	106.87	105.86	102.7	103.62	111.52	106.27	106.41
107.8	107.83	103.89	101.95	105.09	108.58	110.65	103.7	103.77	106.37	103.97	105.77	106.92	104.37	99.388	103.29	106.83	105.17	102.46	104.53	108.59	105.38	104.65	104.28	105.85	109.16	108.01	102.66	101.53	102.29	108.32	108.95	104.07	104.73	106.55	105.11	108.28	105.33	110.64	104.74	103.9	105.61	101.3	101.26	109.2	108.68	107.23	103.65	108.03	108.3
106.61	104.97	101.21	106.36	103.04	110.9	105.58	107.84	103.85	101.08	105.76	105.36	105.68	107.59	104.97	106.48	105.31	103.62	107.92	109.47	105.2	107.66	100.02	108.1	110.29	106.59	103.17	104.39	104.42	106.26	100.81	106.61	102.16	106.29	112.55	102.85	106.56	106.67	105.97	100.8	106.59	105.79	105.97	107.2	102.02	110.64	107.14	101.48	103.29	106.18
107.92	113.45	108.32	108.58	108.34	108.51	107.28	108.59	114	108.48	114.53	112.06	103.56	109.23	112.42	108.04	107.45	112.49	111.29	109.98	111.45	109.12	110.37	111.6	114.34	112.39	112.47	110.65	112.42	112.04	113.89	108.8	109.21	109.83	107.28	108.89	111.48	112.31	110.45	114.2	111.51	111.1	109.73	112.06	113.33	105.77	110.32	109.17	111.84	112.33
100.5	100.37	102.56	104.46	103.26	102.7	97.774	106.53	100.8	100.42	97.679	103.01	107.84	101.14	96.933	102.29	101.56	104.87	97.283	99.161	102.92	104.72	100.97	97.44	103.59	100.83	102	98.492	103.35	96.281	99.011	100.55	103.38	106.87	97.992	102.5	97.792	100.47	99.032	104.25	100.41	102.88	103.61	99.595	103.03	104.33	100.23	100.98	103.56	104.59
102.96	104.48	105.8	107.56	103.46	106.43	104.96	103.57	110.26	102.6	104.99	104.68	104.03	106.04	103.86	105.65	102.99	107.35	107.22	104.15	106.53	107.56	105.22	105.46	104.03	105.84	102.37	103.48	106.97	106.28	101.18	104.46	105.68	108.38	111.35	103.9	107.75	99.956	109.36	102.69	108.22	106.17	102.47	107.88	106	105.79	103.41	109.79	105.84	105.76
105.89	106.33	108.8	107.31	110.39	105.52	107.9	105.35	108.62	109.43	109.73	107.09	106.32	112	106.72	111.6	104.64	103.64	110.19	105.85	107.66	109.48	106.36	107.33	110.61	108.29	107.51	103.15	107.48	108.82	111.12	106.45	110.48	105.42	108.6	105.37	105.76	105.52	111.8	107.02	106.13	105.36	106.56	106.52	106.68	107.78	113.04	107.96	109.12	112.71
95.165	101.62	100.91	100.66	101.71	105.5	97.415	100.43	101.3	100.16	100.67	99.363	102.27	100.46	93.419	103.59	104.23	99.592	104.03	102.52	103.07	98.327	98.852	99.642	96.454	103.53	102.11	102.31	101.4	101.79	99.949	99.222	99.111	103.32	99.367	100.59	101.34	104.78	101.24	105.56	100.11	101.73	100.54	99.502	99.906	100.8	98.507	100.66	96.786	101.51
106.86	105.55	104.95	103.67	105.42	109	108.25	106.99	107.85	108.67	105.55	105.11	110.46	101.61	111.91	107.25	103.86	108.55	102.05	106.39	111.36	104.05	104.14	106.35	107.67	109.79	108.79	107.87	102.62	105.06	106.26	107.47	106.29	106.4	107.08	103.07	106.9	110.84	106.27	106.55	103.77	104.09	106.13	105.29	105.87	105.8	107.41	103.9	106.98	107.1
107.21	111.57	105.47	108.59	103.25	106.13	111.59	108.91	106.32	107.05	115.13	109.63	109.13	108.9	109.95	108.61	108.39	107.1	107.45	108.66	109.05	106.58	107.1	109.54	104.88	108.25	108.16	107.2	106.53	110.22	104.72	102.71	103.54	110.64	105.7	107.53	110.57	107.75	104.44	107.63	110.33	103.16	108.2	111.25	103	110.4	111.48	110.43	109.68	102.85
99.376	97.227	97.73	100.76	101.61	100.13	99.577	98.655	95.374	98.761	101.21	98.61	99.639	97.551	99.621	101.2	98.173	97.623	98.061	98.882	96.503	101.2	96.672	98.498	95.719	98.594	97.184	98.693	98.22	95.792	98.026	100.18	100.06	96.859	102.16	96.655	101.19	99.291	97.384	102.27	102.49	100.17	96.946	98.133	95.78	99.606	96.931	98.712	100.98	96.879
103.92	107.67	105.47	105.68	106.37	105.27	106.21	109.05	104.7	105.09	107.34	106.6	103.78	104.07	104.84	106.28	105.04	108.09	108.54	107.72	104.43	105.74	104.68	103.36	102.66	104.46	102.52	109.37	105.28	109.03	108.4	102.75	106.65	102.34	104.24	107.37	110.76	106.15	107.14	107.63	97.875	105.92	105.18	103.94	106.58	107	104.24	105.66	105.65	110.62
110.53	108.97	105.18	109.71	103.12	109.85	105.24	108.48	108.38	106.04	106.6	104.62	107.84	105.91	109.3	104.28	109.1	111.5	108.92	110.37	109.53	108.08	109.66	109.83	110.54	107.43	103.17	105.77	107.55	109.38	109.41	107.43	109.27	107.29	111.8	102.82	113.26	110.41	107.29	109.97	112.12	112.5	109.3	109.07	108.58	109.92	107.83	104.1	101.73	108.02
101.57	101.11	99.784	101.96	97.975	97.991	97.127	100.5	98.67	99.709	98.074	95.894	97.552	99.36	102.54	97.492	102.45	97.856	95.194	104.99	102.33	94.999	96.653	97.545	100.91	99.95	97.308	103.61	98.883	101.32	97.747	100.85	104.02	95.634	96.37	99.662	98.142	94.084	96.774	97.301	95.838	93.112	95.468	99.733	102.22	99.724	95.189	96.667	97.137	101.39
107.19	106.11	107.56	109.35	112.61	109.5	110.07	106.85	108.82	108.4	110.69	106.3	110.98	109.57	107.6	107.2	106.1	106.07	106.33	111.45	107.22	108.52	107.14	106.32	109.23	110.18	108.82	105.98	111.57	106.09	105.61	109.32	110.87	112.24	108.16	109.06	106.47	108.84	106.84	105.84	109.36	103.61	106.5	107.22	108.7	107.81	108.68	104.6	108.03	109.41
99.643	98.286	94.242	94.95	99.37	99.698	102.25	95.406	98.384	102.23	99.142	97.219	98.584	99.58	98.348	97.696	99.239	96.092	97.946	97.035	98.134	98.274	95.273	99.474	94.688	98.33	94.936	97.007	98.572	103.51	100.21	98.981	98.932	93.429	96.236	96.611	100.16	99.585	99.434	94.451	97.647	90.372	95.253	100.85	96.947	100.6	100.93	97.476	98.301	96.257
106.8	106	108.15	108.66	103.09	107.65	106.29	105.02	108.13	112.05	107.01	106.56	108.23	109.59	107.39	109.36	104.95	109.89	107.94	103	106.57	108.54	106.1	107.85	109.36	109.16	107.34	102.97	110.84	108.28	103.21	110.14	104.21	105.82	99.96	109.98	103.89	106.75	107.91	106.75	110.82	113.95	105.7	108.78	104.24	105.09	106.18	106.72	105.07	108.38
108.63	105.79	107.43	104.76	103.23	106.96	106.01	106.51	104.98	101.91	104.68	105.2	108.5	107.64	110.49	107.99	102.82	103.33	106.61	104.96	107	103.59	106.48	106.83	105.99	107	104.01	107.09	102.64	107.8	105.16	106.78	104.03	104.28	106.86	106.17	108.77	106.56	103.05	106.83	104.68	108.05	103.93	104.4	105.51	110.08	103.64	108.55	114.44	103.57
108.44	108.09	105.17	105.18	104.25	106.36	102.7	108.17	108.88	110.63	110.34	107.07	107.52	107.18	106.28	108.3	105.79	108.31	111.84	109.2	107.35	106.57	110.31	108.36	105.08	106.01	108.59	111.42	107.1	111.21	112.34	108.39	113.77	106.14	107.64	109.2	104.91	112.97	105.1	107.76	105.58	103.68	108.87	107.25	106.91	106.81	110.13	106.85	108.64	107.27
108.37	104.8	108.09	110.03	107.68	110.99	109.43	106.85	109.61	111.86	104.7	102.76	107.63	107.68	111.29	108.63	107.31	111.05	109.38	106.75	109.84	107.45	106.29	111.89	108.96	104.18	108.74	111.91	103.99	107.71	111.74	111.87	109.55	106.88	105.12	109.51	102.29	113.83	105.71	107.6	107.08	109.97	107.18	110.61	110.16	109.03	107.39	106.33	107.28	113.4
107.41	104.2	100.96	102.93	106.57	108.59	102.15	106.78	105.18	102.05	107.48	104.01	110.84	106.58	108.28	106.04	104.78	109.2	107.29	107	108.08	103.4	109.03	107	106.45	104.23	103.86	110.3	102.45	104.37	107.11	105	105.42	103.44	107.42	105.54	107.41	108.22	103.28	109.28	104.36	105.4	106.66	104.59	108.03	107.4	100.78	103.56	102.27	110.47
113.05	110.05	107.6	112.39	109.4	106.95	109.31	107.81	108.14	115.59	113.15	106.75	108.21	113.16	112.87	105.11	107.46	109.73	113.18	110.12	106.33	112.02	109.61	109.35	110.4	112.07	112.48	111.33	105.52	111.41	110.57	111.48	112.41	108.52	109.93	115.99	106.52	111.51	110.31	107.57	114.64	113.76	110.19	107.9	107.62	111.44	112.05	108.69	109.23	109.94
104.82	107.15	104.25	106.69	107.16	106.02	108.19	106.02	106.29	109.72	107.9	107.38	106.91	106.41	104.44	111.05	105.87	110.28	106.93	111.29	109.4	107.24	112.71	102.73	107.24	108.77	103.73	106.13	107.87	107.47	109.75	104.89	110.57	107.42	105.4	110.66	105.02	109.09	107.19	110.32	104.89	109.66	107.92	107.87	104.74	106.62	105.61	113.73	107.42	104.17
104.42	105.79	105.77	105.99	107.01	105.82	105.63	107.93	105.17	108.31	103.91	108.02	107.11	106.61	107.79	107.11	109.17	106.5	107.11	104.84	104.99	105.31	106.02	109.32	104.34	106.6	102.71	106.44	102.98	104.07	107.14	104.47	105.32	113.17	103.31	106.63	108.36	110.68	108.23	110.76	103.13	105.49	103.26	105.74	106.87	110.41	106.16	103.92	104.34	104.14
104.53	106.78	106.07	104.23	104.96	108.51	104.61	103.05	104.37	99.03	105.57	105.21	104.7	105.46	104.6	107.84	106.02	105.43	106.52	102.63	104.23	105.07	101.48	108.2	106.11	104.66	104.82	103.93	105.8	104.66	104.86	105.09	104.32	106.25	107.49	104.72	108.34	101.85	102.22	106.47	108.94	102.15	111.74	101.92	104.37	101.63	101.25	107.68	102.78	108.13
105.5	106.48	105.91	105.77	107.83	108.05	106.42	106.2	106.81	103.99	105.51	106.55	106.44	105.84	102.45	109.42	106.94	108.4	107.74	106.14	107.55	103.02	107.07	105.11	104.48	108.65	105.68	104.06	101.62	106.89	104.99	105.87	103.67	109.33	110.08	105.24	105.94	105.09	101.41	107.81	111.12	108.45	105.85	105.93	107.41	100	99.134	103.15	109.62	106.73
109.72	111.46	108.46	109.56	111.02	102.28	108.94	108.04	112.74	107.87	110.01	105.7	111.66	106.52	113.04	109.54	108.45	108.52	111.89	108.49	109.39	105.62	108.75	109.77	109.63	111.79	110.41	106.71	106.74	108.38	112.91	106.3	110.84	103.45	109.46	106.04	107.53	108.51	106.06	106.42	109.44	109.27	104.09	110.53	108.45	104.59	103.88	110.35	111.08	105.43
101.04	99.285	101.16	100.77	99.063	98.76	100.35	102.16	95.686	102.82	105.29	96.813	103.24	106.2	102.52	95.296	102.06	106.18	99.854	102.44	97.279	101.11	105.22	106.48	101.44	103.17	99.395	95.963	99.581	102.19	103.69	105.85	100.15	104.27	96.172	96.016	102.02	100.14	102.9	99.343	99.699	101.31	96.077	101.8	102.07	100.13	98.38	98.646	100.74	102.5
102.26	105.48	98.406	100.5	97.512	102.05	98.67	102.01	99.92	99.066	100.27	99.174	106.54	101.91	101.37	101.26	103.04	104.54	97.748	100.38	101.94	102.45	100.04	102.77	104.17	96.548	101.6	101.46	98.98	94.711	102.12	99.916	95.807	98.967	102.07	99.987	98.419	102.2	101.93	103.6	97.318	98.535	103.95	99.238	102.94	99.994	99.551	99.828	102.56	102.94
103.49	107.74	108.83	107.16	106.08	108.07	106.9	108.91	106.12	106.48	106.03	106.83	108.78	104.55	106.68	107	106.52	109.34	105.29	111.53	104.24	106.2	111.34	106.41	110	111.39	107.24	104.34	106.69	108.2	105.13	108.87	109.51	111.05	109.66	107.26	103.7	105.82	106.18	103.71	105.05	108.64	105.44	103.61	108.2	108.18	106.63	108.24	107.9	112.05
109.35	103.77	108.45	107.29	109.07	110.9	109.7	106.76	111.55	104.89	106.7	106.16	109.96	110.77	106.31	109.94	104.65	105.63	108.46	105.52	109.04	111.76	105.74	108.53	106.27	108.71	109.95	108.41	108.47	105.46	111.41	106.63	105.86	107.32	106.4	109.34	103.96	107.61	111.55	102.62	106.82	110.79	106.45	108.41	105	107.04	110.34	110.19	108.51	108.42
99.328	98.019	100.07	98.583	99.051	102.36	101.13	101.43	98.638	99.097	99.216	100.91	96.882	100.7	100.68	100.79	97.154	99.365	107.51	104.39	100.19	99.414	99.509	100.21	95.384	93.149	98.242	99.944	104.13	99.487	96.892	96.107	97.708	100.33	94.838	97.829	98.526	99.114	95.842	98.672	100.07	103.32	98.991	98.765	101.56	99.675	99.181	101	101.21	100.91
106.61	107.77	105.02	100.82	103.34	106.72	107.24	104.95	103.12	101.51	102.62	104.65	103.89	103.91	99.276	107.02	104.91	104.51	109.06	106.93	101.43	107.33	103.36	104.65	106.7	106.28	104.37	102.55	106.82	106.88	103.95	105.04	106.66	109.44	103.47	107.34	108.31	105.41	107.98	106.58	105.86	107.18	104.39	106.54	103.85	108.57	103.63	106.1	111.59	105.22
109.69	108.61	112.24	109.75	112.06	109.85	111.49	111.37	114.45	109.36	110.91	110.02	111.84	114.01	107.94	111.77	106	113.99	106	110.78	111.23	108.81	107.55	113.7	112.64	109.56	108.59	109.35	109.13	107.51	108.63	110.36	111.82	112.11	111.9	109.22	112.34	112.36	110.73	111.94	114.15	110.81	110.47	108.44	111.86	106.41	109.93	108.09	113.28	111.91
101.75	95.556	98.164	99.067	100.66	101.39	97.549	95.322	96.814	95.001	100.47	100.68	97.95	97.973	96.831	100.19	97.898	97.297	92.541	96.512	97.132	95.008	98.511	99.012	98.61	97.141	100.16	100.18	95.584	94.751	96.911	99.915	90.713	99.52	97.134	105.07	97.428	97.894	97.361	98.119	99.968	95.747	94.072	100.38	98.886	99.201	97.157	98.491	97.832	100.51
111.17	103.9	106.56	110	109.83	105.52	109.73	105.73	109.35	111.26	113.65	106.79	107.73	106.64	106.05	106.25	103.99	111.93	111.67	111.41	106.28	108.77	108.7	104.67	113.53	105.17	110.7	109.77	106.46	113.6	105.52	108.58	107.76	106.32	110.22	106.08	111.99	107.25	110.61	107.49	108.17	104.66	108.4	105.31	109.58	106.07	105.73	110.48	110.63	108.88
96.21	100.08	100.33	102.67	102.69	101.56	101.79	100.16	98.687	103.34	101.76	103.14	104.09	98.271	98.1	100.27	101.09	101.3	101.66	101.55	96.629	97.909	98.435	98.553	96.146	102.06	100.15	102.11	103.36	99.447	103.34	100.75	103.77	102.33	99.804	100.22	101.42	96.017	101.06	97.361	102.45	97.712	102.45	96.444	100.77	99.995	105.12	102.61	101.44	100.72
105.41	105.73	106.08	102.71	105.1	105.32	104.9	109.98	104.65	105.49	108.29	106.03	109.87	106.23	102.13	109.64	104.25	99.012	106.33	105.37	104.38	104.76	107.93	102.97	104.85	104.75	105.17	107.34	100.35	103.56	105.93	106.29	106.14	108.62	106.84	104.31	105.84	106.44	103.57	103.29	105.1	106.12	101.55	101.34	107.56	106.41	102.64	104.47	106.44	107.25
111.14	108.75	109.94	108.54	105.85	109.27	103.47	102.13	107.8	109.27	109.72	104.61	102.77	109.34	107.78	109.41	112.13	109.41	105.65	107.75	105.42	108.83	106.33	111.03	109.91	106.95	104.03	103.07	107.44	107.3	109.49	107.93	107.36	103.58	105.41	112.87	106.8	106.79	108.22	111.96	110.59	109.14	109.98	106.79	107.89	110.69	110.71	110.03	107.62	109.97
106.75	107.78	109.89	104.44	104.75	103.99	102.98	108.6	102.33	106.76	103.61	107.68	105.16	98.793	107.64	105.78	106.07	106.69	107.14	99.299	107.71	105.36	101.56	110.67	104.98	103.73	105.72	104.24	108.31	110.26	104.29	104.05	104.58	105.34	101.21	109.22	106.65	103.81	108.26	107.44	107.33	105.29	105.62	105.82	102.56	105.24	102.8	106.69	105.62	109.38
109.43	102.16	105.94	105.92	107.1	103.66	106.15	109.55	104.19	106.3	104.31	103.07	104.31	107.34	104.84	105.99	105.87	106.73	105.7	110.84	105.28	107.46	108.56	104.02	110.31	108	104.89	107.87	107.27	109.41	106.1	103.84	105.36	104.62	110.11	107.29	106.49	106.03	103.47	108.59	106.3	103.47	105.27	107.96	107.16	101.79	106.69	110.27	109.19	105.77
105.98	107.24	108.45	102.69	103.6	106.31	105.7	105.72	105.25	107.44	102.65	107.17	109.08	99.965	102.04	107.35	97.882	104.68	103.71	107.94	112.74	105.69	108.75	99.808	105.67	104.66	105.11	106.69	105.49	106.51	106.7	110.38	106.3	106.08	107.7	105.84	105.05	107.71	107.64	105.99	103.62	105.31	106.71	108.19	105.34	108.35	102.11	105.63	105.77	101.44
99.739	100.22	99.167	101.04	98.743	98.637	97.946	100.36	101.01	97.108	89.237	97.155	99.35	96.463	95.874	96.811	102.7	96.462	97.658	98.207	99.915	99.483	101.52	99.304	100.06	97.4	94.321	96.401	101.23	102.12	96.962	99.317	99.677	96.243	100.88	98.767	96.855	102.05	93.87	96.943	102.27	94.202	98.326	97.221	96.053	98.532	100.77	96.765	98.758	96.063
104.74	108.65	105.36	103.68	109.98	104.98	106.45	108.42	107.93	106.88	106.87	107.76	108.37	109.08	110.91	112.12	110.03	108.98	107.12	105.42	106.25	109.89	109.85	109.46	107.59	106.5	114.21	108.59	106.97	111.97	110.5	100.71	107.54	109.83	110.72	111.03	110.32	107.98	109.45	109.97	105.21	104.82	110.3	107.06	109.31	110.18	105.84	111.7	106.4	107.48
104.74	104.5	107.45	105.54	104.32	105.64	109.03	101.47	108.95	105.9	107.68	110.65	102.57	109.27	109.55	106.6	108.91	105.92	106.53	103.46	109.09	109.66	109.15	106	105.07	105.89	109.92	108.81	108.07	101.83	102.56	108.16	106.89	108.54	104.74	104.24	105.54	103.93	100.32	107.47	106.54	108.74	110.27	106.28	105.36	110.14	106.83	108.65	108.55	105.25
111.81	111.65	109.94	107.42	107.31	107.88	109.53	107.8	104.07	104.38	113.08	106.48	107.82	108.44	110.78	109.86	105.15	111.34	103.16	106.39	105.52	108.03	109.72	110.53	109.96	106.61	106.78	107.24	108.65	108.51	109.83	110.61	102.92	106.68	105.16	109.01	106	106.02	103.57	105.97	104.7	105.5	111.94	111.11	104.44	104.46	106.11	108.6	105.5	106.4
110.33	109.84	109.56	108.66	108.33	103.35	108.29	106.34	107.65	108	108.29	106.99	110.84	107.93	109.31	108.4	106.45	106.21	104.37	103.78	107.02	111.04	110.71	105.25	108.04	107.64	109.82	109.73	107.75	111.01	105.47	110.53	108.44	107.71	109.73	107.98	106.39	108.19	103.9	108.58	109.41	108.49	109.62	110.19	108.46	109.24	111.21	105.24	109.14	106.3
101.49	99.836	98.824	100.51	100.26	99.95	98.557	100.13	104.25	97.634	101.77	100.19	100.92	101.73	102.24	102.6	96.997	100.3	96.559	97.116	96.645	102.31	104.35	103.63	100.2	97.581	97.37	104.99	102.5	96.623	101.31	99.018	102.49	96.03	95.546	97.828	106.23	102.73	101.39	103.43	99.086	100.59	95.521	99.244	102.01	99.55	101.33	99.154	103.86	96.423
98.507	100.02	97.186	103.65	95.634	96.198	103.27	98.91	100.41	99.523	99.111	97.523	99.494	99.774	95.961	103.19	96.887	103.54	98.383	99.122	100.06	97.29	97.229	102.99	99.777	98.897	97.72	101.7	99.109	98.648	96.99	97.537	94.707	100.69	99.571	100.64	99.292	91.643	96.184	97.762	100.51	98.57	95.34	99.719	99.71	100.67	96.342	99.185	99.177	95.356
108.78	108.98	101.4	102.8	105.38	104.2	105.59	105.89	100.36	100.62	106.01	104.36	106.2	110.71	108.36	105.56	101.19	105.67	104.93	104.43	105.83	105.01	103.57	98.7	105.71	109.92	105.84	101.12	107.3	102.17	105.98	103.5	106.31	106.02	101.79	104.3	105.14	107.26	103.72	108.03	106.79	106.63	111.8	104.09	106.42	105.45	107.86	106.14	106.3	106.45
101.22	99.601	99.966	101.16	101.69	99.654	96.06	97.9	105.98	101.5	103.61	105.31	101.24	106.02	99.391	98.041	97.675	99.133	97.322	104.81	102.27	100.93	100.75	101.74	106.03	101.9	96.088	94.841	98.204	96.511	100.68	98.813	99.144	102.69	95.568	98.156	102.98	103.08	104.01	102.92	103.5	104.37	98.896	95.675	103.41	103.22	102.6	101.67	99.114	100.48
99.887	99.531	97.226	101.8	102.19	95.696	102.12	99.705	102.3	96.505	95.617	95.551	100.94	98.19	94.189	100.23	102.31	99.864	101.19	100.82	100.17	98.911	97.296	100.72	97.635	99.281	100.85	99.588	96.252	97.576	99.353	98.743	98.466	98.766	99.5	98.191	100.93	95.662	96.595	95.349	101.41	99.694	96.88	100.99	101.57	98.638	99.406	96.398	96.556	97.908
97.408	100.17	102.33	100.51	97.77	97.751	98.387	103.23	100.47	103.95	100.15	99.801	101.96	98.454	98.032	104.39	98.771	100.7	98.013	101.27	95.612	101.3	92.03	96.263	102.31	102.31	100.21	100.82	98.851	98.082	100.49	96.551	98.685	97.008	100.99	98.202	101.24	97.42	99.399	100.7	100.24	97.33	98.098	99.709	101.8	99.529	98.996	103.53	106.3	104.05
97.7	95.878	98.655	96.977	98.343	97.6	96.18	100.8	97.768	102.5	92.581	100.98	99.086	100.82	97.252	99.317	94.997	96.51	96.119	93.741	98.951	98.867	100.78	94.623	97.211	100.78	96.62	99.219	99.273	98.523	98.8	97.115	101.81	96.805	95.933	97.818	95.941	97.807	97.206	100.01	98.511	99.937	97.736	95.572	95.843	102.06	95.6	98.052	98.975	100.06
104.75	105.03	106.84	108.97	110.46	108.8	109.54	102.85	105.5	108.56	109.07	108.14	103.74	108.1	104.23	106.47	105.88	101.97	105.14	106.66	101.14	103.11	105.82	107.15	107.68	107.53	106.26	105.86	101.51	102.24	103.02	100.34	105.04	104.91	105.45	104.94	104.99	105.34	105.28	103.29	111.33	105.07	107.04	106.9	106.05	105.5	107.16	102.19	106.52	105.89
108.48	108.48	108.92	108.77	108.26	109.86	109.56	108.27	104.64	106.06	106.08	105.1	103.51	104.99	103.88	103.75	106.16	108.69	103.2	104.7	105.59	105.5	106.82	107.1	103.07	105.23	106.86	105.01	104.85	102.54	106.08	109.16	102.82	106.52	104.61	104.71	105.67	104.2	109.26	102.72	104.15	108.25	110.71	108.06	105.43	104.35	106.86	109.79	103.72	106
96.432	100.9	100.4	101.23	104.75	98.427	97.022	101.29	99.136	99.193	100.64	97.129	98.557	96.197	98.444	99.012	97.627	98.231	101	99.047	100.14	99.976	102.97	98.521	99.745	97.703	96.92	96.17	97.458	102.43	97.078	97.44	99.405	99.156	98.24	96.751	96.884	97.273	99.129	98.494	100.86	97.263	97.037	99.34	98.784	98.985	95.886	99.898	96.553	100.36
101.1	101.79	102.07	106.61	102.15	104.59	103.97	101.61	105.15	104.46	104.08	108.12	103.34	103.45	101.95	100.79	103.03	105.26	97.412	105.06	106.47	105.16	104.36	98.362	102.28	104.9	100.85	100.71	102.6	104.32	101.71	100.94	102.77	100.02	103.98	103.38	102.56	102.77	105.86	99.541	105.33	98.86	102.55	105.27	102.65	101.19	102.17	104.69	100.87	99.539
107.3	103.06	110.84	108.36	105.99	104.53	103.91	110.63	108.58	101.94	106.38	111.83	105.08	105.78	107.18	104.67	107.27	104.63	109.19	106.31	105.33	104.09	107.74	105.28	106.06	104.34	108.2	104.28	105.44	105.54	109.3	109.49	103.13	106.25	105.11	105.17	109.84	107.15	102.01	108.99	108.05	103.92	107.09	107.47	109.16	108.32	107.93	104.95	105.2	111.92
107.75	107	104.03	105.95	105.68	106.23	105.35	100.51	106.42	106.12	100.69	102.84	101.08	105.26	106.03	104.63	103.01	105.78	105.38	106.21	105.62	103.12	104.86	106.08	102.95	104.92	102.38	105.54	104.81	101.05	104.05	107.28	102.11	105.2	106.45	102.44	106.91	104.49	111.42	105.19	102.7	104.91	108.61	107.2	105.78	103.37	104.96	105.85	107.58	105.43
109.64	104.32	109.21	108.07	108.91	104.48	106	107.24	108.04	108.53	111.39	108.49	104.57	108.7	105.45	105.85	107.72	106.12	111.24	109.74	111.26	106.17	104.22	104.88	108	103.96	105.74	107.9	108.77	109.3	108.72	111.4	107.05	109.04	107.59	108.48	109.06	111.9	109.32	104.13	104.04	106.36	111.88	104.27	109.99	109.07	109.95	106.11	108.51	109.82
111.47	112.3	114.99	109.47	111.64	109.13	109.16	107.52	111.61	108.82	109.77	110.18	112.57	109.56	113.64	105.15	109.06	113.12	107.82	112.4	109.93	112.17	114.94	111.36	111.75	106.87	110.94	114.74	112.8	106.69	111.3	107.9	110.98	112.13	109.81	111.37	111.15	114.37	109.35	113.86	112.11	112.35	109.2	107.43	108.16	108.2	107.5	109.44	111.75	109.64
109.57	108.87	107.65	106.42	104.24	106.06	104.11	107.15	110.99	107.29	111.45	101.81	104.11	109.65	107.01	112.58	110.52	107.72	107.03	108.49	107.51	107.29	110.73	113.29	106.51	105.72	109.83	110.26	107.64	106.89	110.06	104.81	110.42	106.48	110.82	108.99	105.23	107.86	112.48	106.96	109	107.12	106.91	107.51	112.39	106.39	108.91	105.34	108.14	106.28
101.79	101.73	100.48	97.225	99.043	102.99	96.495	105.61	97.944	103.09	97.754	102.81	99.789	100.51	102.81	99.396	105.01	100.72	102.25	100.65	99.48	102.68	97.834	104.17	101.14	101.8	100.76	102.29	101.45	102.12	103.59	98.908	100.72	100.64	103.87	99.018	102.08	96.483	97.521	95.469	101.28	103.11	102.44	102.17	102.01	102.66	99.727	103.07	99.479	97.076
104.32	107.8	104.98	109.95	111.7	103.22	104.34	108.07	102.35	109.96	109.8	110.18	107.16	104.71	103.28	103.83	107.61	104.87	102.95	108.75	103.78	107.06	105.29	107.96	104.91	104.41	104.13	110.34	107.75	111.23	100.75	106.88	105.9	108.25	111.57	104.77	108.6	104.38	107.71	106.78	105.29	107.89	103.11	105.57	104.16	105.53	104.44	108.33	102.69	107.55
106	103.3	106.27	106.44	104.59	103.92	104.76	107.99	111.22	109.05	101.13	102.23	106.73	106.48	107.58	108.24	104.28	105.93	104.62	107.81	102.37	104.26	99.65	102.32	107.63	106.94	103.37	100.87	107.97	103.18	103.01	104.72	108.36	106.89	102.92	104.65	100.06	106.45	106.9	105.04	103.91	105.95	108.56	106.6	102.94	100.2	111.89	107.98	103.38	105.16
98.497	104.47	100.69	103.6	103.12	101.33	99.402	100.22	101.23	98.824	102.2	101.26	97.022	101.94	102.07	100.59	96.845	101.5	101.69	99.667	103.18	100.9	97.959	101.18	100.77	101.1	99.685	99.889	101.2	102.46	104.7	103.99	100.55	96.935	104.55	101.77	99.518	104.12	102.76	98.827	98.722	103.97	103.24	97.865	102.36	104.37	103.61	100.02	101.11	97.952
109.1	107.28	110.71	106.28	113.62	105.35	110.37	107.71	108.65	102.71	105.09	109.98	112.21	106.91	105	107.28	103.77	107.79	106.55	112.24	112.35	105.6	109.3	110.69	106.59	110.24	108.69	110.68	105.29	110.9	106.22	107	107.74	107.57	111	105.58	108.27	104.44	110.88	103.72	107.68	108.76	107.25	107.84	105.9	111.51	109.02	103.24	106.85	102.51
105.08	105.5	101.47	102.3	107.26	102.61	106.23	106.72	107.33	101.52	108.05	104.53	104.07	106.15	101.19	104.98	104.96	106.7	109.41	103.87	104.1	104.56	104.41	102.18	105.2	105.32	110.07	111.22	106.95	108.04	107	109.35	103.33	105.51	105.62	100.8	105.41	104.67	100.57	100.91	106.76	103.23	106.78	100.56	107.57	103.74	103.01	107.9	106.48	104.9
109.13	106.23	106.97	103.45	107.06	104.59	106.68	106.28	108.24	106.5	107.29	108.4	110.42	106.75	108.09	109.59	105.33	107.12	107.51	106.71	108.77	107.9	106.26	105.93	108.77	107.09	110.49	112.11	111.14	104.67	107.13	111.2	107.54	106.89	111.19	105.88	108.05	106.98	105.06	102.9	106.61	109.07	111.64	105.12	106.94	109.02	107.49	107.7	107.58	108.21
109.52	108.84	109.21	105.45	109.52	112.24	106.75	109.77	110.58	108.48	110.36	107.53	107.27	106.57	109.72	108.36	101.17	109.24	108.72	107.55	106.17	108.93	109.68	107.66	110.98	108.44	109.97	108	109.43	107.29	107.13	110.86	108.09	110.06	106.05	107.22	105.62	109.1	110.78	109.23	109.89	109.38	108.59	108.76	107.22	108.35	108.91	108.75	107.39	107.7
110.82	108.9	103.89	104.86	104.71	110.17	101.95	104.73	105.79	108.6	110.32	103.69	103.16	107.21	109.46	104.8	106.09	108.47	104.87	106.58	107.28	104.24	98.787	107.57	107.17	105.81	106.28	105.63	106.85	105.55	103.95	107.12	106.54	102.78	105.44	104.6	104.87	103.56	107.7	109	103.67	102.84	106.84	104.47	104.4	102.28	102.87	105.39	104.97	109.88
93.671	97.188	96.025	99.725	96.037	100.32	95.253	98.14	94.447	98.233	103.39	92.396	98.704	102.62	98.52	98.166	100.45	97.063	99.852	95.887	96.356	95.146	97.055	96.163	97.576	93.099	97.443	98.724	96.246	100.32	98.954	95.273	97.128	99.102	97.13	98.467	95.904	101.05	95.489	96.743	95.308	96.226	97.843	102.42	93.146	99.037	99.703	97.638	95.483	96.683
110.52	101.46	107.08	108.36	106.45	105.82	109.68	107.64	104.41	102.8	101.87	107.18	106.58	103.54	107.52	106.34	110.1	107.83	111	104.8	107.61	108.57	105.86	106.84	109.05	108.77	109.45	107.12	105.86	103.84	108.13	105.44	106.65	106.73	108.61	101.43	106.32	105.34	107.72	111.05	107.49	103.43	105.5	102.18	109.84	104	110.56	103.68	99.189	107.73
96.406	99.046	101.21	95.72	104.87	101.22	97.975	98.693	97.38	99.245	101.94	102.17	96.142	99.748	96.736	101.37	97.848	98.578	99.045	99.431	100.21	98.27	100.87	100.21	100.06	98.504	100.18	93.529	100.95	100.75	98.828	97.683	100.62	98.218	95.161	101.12	95.963	102.97	97.263	97.319	95.166	97.004	99.571	97.017	98.066	93.287	96.219	98.613	100.38	99.521
98.021	94.991	101.94	98.713	99.988	96.871	99.493	99.17	97.228	95.399	97.351	95.73	103.04	96.076	98.248	96.882	94.911	94.103	101.51	102.99	97.91	96.457	99.835	100.73	101.58	97.393	99.268	99.453	97.697	103.18	97.315	104.74	97.007	102.86	102.61	100.59	100.37	99.961	100.41	97.469	98.249	96.822	97.377	100.51	97.314	102.88	102.74	103.61	105.98	101.38
111.39	113.48	103.72	106.03	110.11	109.51	105.81	113.77	107.82	103.37	110.06	105.8	110.6	108.11	105.43	111.27	113.3	104.86	105.41	106.18	103.59	106.62	106.9	101.44	112.87	107.07	107.2	107.4	107.31	109.21	109.46	109.2	110.04	106.86	110.38	105.21	103.89	105.62	107.7	111.6	109.29	107.96	107.82	107.78	104.53	107.53	114.64	105.2	111.26	107.2
112.21	109.51	109.96	104.16	110.39	110.71	109.09	115.65	110.45	112.94	111.94	109.92	107.37	105.26	108.16	109.94	110.27	107.46	111.32	108.22	107.58	108.65	114.17	111.16	108.98	110.94	110.41	114.62	114.98	110.98	108.85	109.09	109.55	107.6	112.11	109.61	114.79	111.98	113.05	112.03	112.58	112.85	109.83	108.55	107.35	109.39	111.53	106.27	111.41	111.73
112.73	110.12	111.39	105.68	108.99	109.85	108.15	113.02	105.08	110.89	110.63	105.93	111.28	109.34	114.06	110.88	113.59	113.31	113.47	110.18	110.16	111.17	111.12	111.47	112.4	112.08	108.91	109.11	112.01	109.36	107.17	108.68	114.59	109.15	112.68	109.87	110.05	116.91	113.91	111.87	115.17	112.05	108.4	108.83	111.04	110.95	112.96	109.16	113.83	107.6
107.38	106.79	104.81	101.53	105.85	104.25	106.99	105.94	106.29	106.56	102.98	104.6	108.61	108.01	105.57	108.83	109.62	107.38	102.55	103.35	98.617	106.15	103.24	104.75	106.61	106.24	107.22	103.95	104.03	104.41	104.83	102.31	103.46	108.26	108.13	107.64	107.26	111.43	104.22	107.66	109.59	106.9	105.19	105.81	107.93	108.26	110.84	104.94	102.68	107.6
104.92	106.13	106.85	107.7	105.49	105.5	109	105.59	104.53	100.92	109.34	104.7	102.02	106.31	106.52	106.22	106.16	103.41	103.91	108.37	104.73	104.32	104.48	104.48	107.92	105.31	107.1	102.77	102.48	111.52	102.41	99.87	106.42	106.51	107.31	106.96	108.43	103.92	101.63	105.81	103.32	104.7	104.87	103.31	101.25	105.52	104.97	103.51	102.26	107.17
100.41	102.15	100.13	101.07	99.314	95.984	99.177	101.69	93.045	94.695	95.885	96.837	97.511	103.13	100.3	98.868	99.971	98.402	97.233	100.71	98.839	95.688	97.106	97.387	97.868	96.48	97.581	93.27	97.139	100.82	94.539	98.04	97.977	95.982	98.279	97.974	97.363	94.786	92.867	97.233	97.19	98.249	99.487	95.485	96.005	95.224	99.236	99.157	99.969	99.19
109.49	108.35	105.17	106.67	112.38	104.27	107.4	110.82	104.43	110.77	112.12	108	109.76	108.74	110.05	111.2	106.18	113.38	106.9	112.53	107.67	108.98	105.78	111.89	108.25	106.8	109.85	105.94	110.9	107.27	109.83	108.47	110.3	106.17	109.83	108.31	109.98	110.96	110.44	104.22	109.22	107.71	106.7	107.69	109.51	106.8	106.41	107.1	106.59	110.11
108	111.67	114.2	109.09	115.1	111.27	107.31	112.64	109.31	107.03	109.42	111.28	104.78	108.79	105.8	106.91	109.83	112.62	111.08	110.15	108.77	111.92	104.88	107.63	112.33	111.09	111.03	108.79	105.99	109.67	108.34	109.83	110.19	107.53	109.69	105.85	109.84	110.83	105.37	110.86	107.4	107.93	106.12	112.08	107.45	108.44	110.95	105.29	104.84	107.72
110.97	107.88	109.17	105.42	106.58	105.85	107.71	101.13	104.44	104.93	103.06	104.21	111.19	103.42	109.61	107.62	98.481	102.7	103.7	107.95	105.8	107.91	105.03	100.09	106.35	104	106.12	106.55	108.11	111.72	101.83	107.46	105.45	104.42	105.35	103.62	107.86	99.313	106.32	107.26	106.62	106.62	107.06	105.42	105.86	103.49	105.15	106.79	107.41	107.41
101.26	105.79	106.76	106.95	105.84	110.8	104.25	109.16	109.24	102	104.59	107.54	107.38	105.67	102.65	102.92	105.11	106.01	104.33	105.76	108.07	107.2	101.04	105.97	107.32	107.07	107.47	103.61	106.67	105.37	103.68	106.48	102.7	106.23	106.8	103.36	105.21	104.93	110.44	106.3	105.05	102.69	106.67	101.81	104.29	105.79	106.68	108.41	105.41	105.6
104.05	103.71	105.79	104.48	106.47	104.71	104.34	108.76	108	102.21	106.01	108.48	102.17	107.25	107.52	106.62	108.16	107.94	103.81	103.65	112.19	107.31	108.04	104.81	105.55	107.99	105.06	107.65	102.69	105.34	107.53	107.91	103.27	101.1	107.67	108.57	104.37	108.2	104.44	108.72	104	104.7	105.66	104.3	105.57	104.65	107.55	105.02	108.71	106
114.82	101.13	107.23	106.37	105.29	104.33	108.89	110.05	109.75	109.96	108.64	111.75	110.48	106.09	112.3	108.28	111.82	106.82	109.39	103.45	102.44	105.99	107.23	104.79	109.71	109.8	106.26	105.28	107.87	107.46	107.02	107.93	108.22	107.33	110.23	107.24	105.71	109.37	105.59	107.51	102.71	106.82	107.62	106.52	105.84	106.05	109.19	106.35	113.53	112.17
103.46	109.92	106.66	109.13	102.41	111.88	106.74	110.21	107.52	107.88	108.21	108.83	106.88	108.69	104.99	110.05	110.12	107.13	111.73	107.03	111.51	106.57	109.66	109.82	104.85	108.65	111.24	110.09	103.81	111.41	109.19	111.73	100.74	108.75	108.63	111.11	110.55	105.66	105.88	108.58	105.12	105.85	107.33	115.16	105.87	106.63	106.99	109.59	105.37	107.9
106.7	108.07	105.18	110.21	105.77	112.32	100.94	102.48	106.22	105.38	105.45	105.28	106.53	103.1	105.1	102.75	100.4	109.75	101.54	106.63	106.34	105.68	108.1	104.17	103.01	110.39	103.91	106.82	106.51	106.38	106.59	105.22	104.9	108.71	108.71	108.14	102.07	105.82	108.62	104.09	104.83	104.93	105.29	99.922	106.61	100.89	105.02	107.96	104.36	107.12
97.003	99.802	101.39	98.784	93.891	91.165	98.182	97.175	95.123	98.708	95.679	99.803	97.204	100.72	94.386	98.122	98.996	98.055	98.03	98.249	99.558	99.289	97.165	97.334	98.855	95.564	96.174	91.972	98.869	100.74	96.439	98.133	98.161	104.07	101.23	97.903	99.904	97.99	98.098	102.79	96.573	100.09	92.944	99.772	99.143	93.658	104.33	96.695	94.538	96.756
101.39	105.67	106.62	106.1	102.09	105.04	108.01	107.48	107.08	108.56	107.58	103.86	105.04	104.26	107.99	101.83	102.75	107.86	103.75	103.31	107.73	103.57	109.4	107.8	104.27	104.15	105.19	107.34	103.93	108.91	107.8	108.29	107.38	104.34	107.54	106.31	104.12	107.22	102.55	104.3	103.36	105.57	108.39	108.24	108.6	103.01	107.21	105.25	103.19	104.81
105.53	106.3	104.37	104.6	105.86	104.76	104.76	103.27	109.54	107.37	103.97	104.78	110.84	106.7	102.22	110.17	103.86	106.98	103.12	100.35	105.69	103.4	106.59	105.11	106.36	104.23	106.25	105.08	104.75	101.49	107.72	104.51	105.21	107.3	103.98	107.87	105.33	106.05	106.56	105.83	105.54	109.25	104.19	107.22	104.75	102.62	109.23	104.98	107.45	105.43
106.23	108.48	105.23	106.8	100.09	106.03	106.68	106.91	104.24	109.91	103.81	105.27	106.07	104.53	109.77	106.34	105.71	111.05	107.63	107.54	109.52	105.78	104.18	107.43	108.97	106.15	107.47	103.25	107.14	106.63	109.43	105.64	100.67	104.48	103.64	102.11	101.73	105.76	101.7	105.35	108.41	105.69	107.5	106.87	107.52	106.98	104.36	107.45	105.48	105.3
97.195	98.346	98.737	99.353	98.636	98.445	100.66	99.684	98.471	99.784	98.545	100.47	99.373	97.783	99.266	96.278	99.52	98.652	98.528	95.663	95.357	100.82	98.198	99.008	96.531	97.999	96.922	94.098	100.88	95.136	98.878	95.843	97.485	99.187	95.433	99.074	93.753	98.939	97.887	96.613	94.633	99.96	95.673	95.775	95.927	99.555	96.365	95.77	101.35	100
114.85	109.7	110.89	110.21	108.63	112.6	113.04	113.9	112.18	109.33	110.33	108.82	109.44	108.93	109.76	112.55	108.24	105.44	107.62	107.1	113.26	109.85	110.63	104.31	110.38	109.92	109.71	107.39	113.96	108.96	114.01	113.56	111.3	110.91	112.24	107.18	108.29	112.75	107.44	113.35	109.85	107.8	111.79	107.82	108.32	111.72	110.42	109.96	107.57	111.92
97.12	93.509	101.9	92.076	96.828	99.01	94.059	97.402	97.909	96.297	99.314	98.2	98.303	99.254	97.13	98.156	98.091	93.678	96.793	98.471	100.76	103.92	97.93	94.869	94.947	92.589	95.993	96.521	97.11	98.353	99.809	104.75	97.391	100.49	95.973	97.431	101.49	96.791	101.48	98.533	101.04	100.35	97.573	98.399	101.52	98.367	101.61	102.1	97.909	97.214
112.81	115.02	108.07	110.34	112.27	110.71	107.39	107.67	112.94	110.73	109.69	112.77	107.66	107.39	112.29	117.67	108.43	110.68	111.71	107.55	112.94	112.54	115.28	110.26	106.49	111.01	110.93	106.09	106.8	105.25	109.16	109.17	112.79	114.33	110.73	108.47	112.64	106.71	110.75	107.68	106.68	112.88	111.51	109.91	108.02	110.73	110.4	107.72	111.79	109.52
104.09	111.3	107.32	115.33	113.76	110.73	107.42	105.5	110.52	107.27	109.68	104.46	109.18	112.61	103.09	108.34	108.05	110.39	109.26	106.94	107.56	107.05	112.28	106.89	108.75	105.09	108.63	105.3	104.8	112.31	109.71	106.96	107.52	107.52	111.89	105.8	106.74	106.12	109.17	109.99	110.5	109.16	114.64	108.97	108.58	114.13	108.44	107.1	110.12	110.18
99.828	96.456	99.283	100.61	97.705	97.268	100.41	102.62	100.29	96.843	94.958	103.25	98.453	96.43	101.03	98.192	100.4	100.07	100.05	99.701	97.231	98.157	97.484	98.165	96.913	96.641	99.713	98.921	98.688	100.93	98.817	95.341	99.758	98.015	98.634	99.593	96.556	99.687	99.304	100.68	97.231	97.214	100.15	100.69	101.57	99.559	99.111	98.41	101.63	100.55
99.081	97.406	97.455	100.78	98.745	101.01	96.191	95.71	98.904	94.305	96.036	99.403	100.93	99.262	100.42	95.554	100.92	98.517	99.038	97.19	95.308	99.29	91.228	99.117	101.3	97.753	98.784	99.423	99.53	98.292	95.983	98.864	97.042	99.508	98.699	98.098	100.46	101.69	98.696	95.92	97.603	98.418	98.216	97.197	101.95	98.289	99.235	98.237	104.14	98.012
110	112.64	104.97	109.73	107.19	110.14	111.53	108.4	109.03	106.98	109.07	108.66	107.02	108.81	107.32	109.57	107.82	110.44	108.22	109.96	107.72	111.49	107.2	108.57	107.85	103.12	105.35	113.96	107.93	111.04	107.51	111.96	113.04	107.16	110.42	106.84	109.41	106.97	107.61	106.53	111.08	108.96	112.36	112.81	104.91	105.72	113.37	108.1	107.34	112.11
106.94	107.8	107.89	100.61	105.28	107.11	103.51	105.06	103.06	103.61	104.1	103.64	105.44	109.5	106.48	105.41	104.63	102.92	110.13	108.96	112.05	106.19	108.45	111.58	102.22	107.11	105.59	108.48	105.35	103.72	108.19	104.79	107.28	107.34	106.72	105.42	107.35	105.42	108.94	103.64	107.44	104.8	107.05	105.5	104.4	105.91	106.77	106.49	106.77	103.9
105	104.92	106.96	103.49	107.66	104.85	106.24	110.22	102.6	107.13	103.17	104.1	106.43	107.93	105.19	109.15	105.18	105.35	107.73	109.08	105.14	107.88	106.35	103.98	107.25	107.13	101.9	104.11	104.03	107.01	103.91	105.93	101.81	103	106.41	109.83	107.43	102.62	106.94	103.02	106.79	104.86	104.13	103.4	106.71	105.64	106.84	105.35	107.13	105.04
104.57	109.78	107.59	109.74	107.35	105.11	110.03	106.71	105.94	107.11	104.04	105.89	101.81	106.01	105.92	104.5	102.81	106.05	108.1	108.45	109.35	107.68	104.34	109.62	103.36	108.44	106.56	101.97	106.68	105.18	103.37	105.08	105.52	111	106.87	104.02	107.07	110.4	103.51	109.39	106.41	112.49	103.41	109.02	110.09	106.27	110.64	106.28	107.54	107.18
106.87	110.62	107.69	106.21	105.74	107.39	107.77	106.03	111.92	108.78	110.43	111.61	110.21	109.56	106.46	109.42	107.49	104.45	107.1	106.94	111.02	111.74	106.9	107.44	106.17	107.86	107.78	110.21	109.91	110.47	108.8	112.63	109.73	107.92	106.45	111.03	111.38	111.71	112.49	110.36	108.73	111.42	106.4	106.72	108.46	108.1	108.64	111.37	106.02	108.49
105.89	105.93	107.06	110.88	110.04	108.34	106.24	106.17	107.35	106.96	108.6	104.34	105.52	113.49	105.55	104.41	109.05	107.05	109.7	108.8	109.63	109.18	107.53	105.09	107.11	112.41	105.22	106.49	104.59	108.47	109.44	112.04	109.07	105.18	110.6	107.82	106.79	104.28	109.24	105.48	112.07	111.59	106.27	105.72	108.04	103.47	107.55	107.5	109.21	111.03
98.957	101.8	98.48	95.744	100.56	95.731	99.366	99.485	100.16	100.9	97.842	103.37	99.291	101.19	96.964	101.04	99.181	95.738	93.091	96.268	100.07	104.62	98.152	95.836	100.71	96.809	98.082	99.8	100.46	101.29	97.278	97.948	96.968	97.353	100.36	95.135	99.323	101.31	99.227	101.17	99.099	98.38	100.54	106.24	99.025	102.43	100.27	94.557	102.23	100.6
95.772	95.509	98.008	96.128	98.406	101.04	102.51	97.022	96.535	96.54	97.703	94.416	102.92	96.661	98.825	97.74	97.5	100.85	97.506	99.022	99.898	100.42	94.896	93.864	104.83	94.42	96.089	98.061	100.36	98.017	99.387	98.213	96.264	98.661	100.96	101.76	96.801	97.402	100.2	100.53	95.982	99.99	94.97	93.373	98.395	95.217	97.265	99.447	100.85	96.03
107.74	103.38	107.43	103.48	103.65	104.88	105.01	109.89	107.94	105.34	105.48	104.61	102.84	102.08	111.35	110.12	106.33	104.72	102.16	104.84	105.25	105.93	104.34	106.83	104.96	103.36	108.89	104.52	101.95	109.08	105.97	108.66	107.17	106.98	103.07	105.92	107.42	101.52	105.63	106.87	103.91	104.28	103.77	109.56	105.01	101.43	110.25	106.39	109.7	103.5
109.2	108.47	108.9	108.77	107.32	111.24	112.47	111.19	111.65	104.47	108.12	102.14	109.14	108.62	109.51	106.31	108.14	108	107.42	107.4	109.54	113.83	112.24	105.41	106.32	108.87	110.34	111.05	110.99	105.29	101.48	108.13	103.04	101.81	104.99	111.38	106.21	112.39	106.41	103.9	108.22	109.84	109.53	101.5	109.66	106.7	109.97	109.49	105.18	104.19
96.512	99.205	100.1	98.488	98.625	93.794	98.721	93.213	98.687	99.055	106	96.246	97.051	100.88	94.06	96.067	96.797	102.15	102.13	101.17	97.291	94.153	93.829	100.07	95.573	94.847	98.33	94.616	93.798	97.197	98.324	93.117	99.383	97.198	99.954	93.819	94.616	93.679	99.716	96.526	101.22	98.116	98.429	95.765	96.175	100.91	98.815	99.003	99.032	97.479
110.95	108.48	105.8	106.38	102.28	106.02	108.72	109.62	107.03	106.32	109.02	106.26	104.25	107.24	102.55	107.53	107.64	107.89	107.4	108.88	100.52	110.88	102.64	102.79	106.52	104	104.35	103.99	106.68	105.25	108.55	105.1	103.72	100.04	111.04	108.25	108.51	106.95	104.81	106.41	110.13	101.54	106.33	110.33	112.43	108.86	106.22	108.55	101.55	107.23
104.98	108.58	109.9	108.13	103.88	104.68	105.32	110.33	109.8	109.55	104.83	109.27	109.85	106.92	106.02	108.87	108.33	109.28	103.91	108.4	109.74	110.03	111.07	110.39	110.61	107.06	106.77	108.58	106.03	106.3	109.13	105.43	107.68	108.15	109.54	106.43	101.6	112.89	106.98	107.56	108.06	108.34	109.06	104.55	113.84	106.45	111.12	110.22	108.12	108.14
98.509	100.97	95.942	99.986	97.346	94.4	96.246	97.202	98.423	98.787	99.506	95.512	95.888	99.705	97.08	97.164	106.01	98.806	97.467	97.627	99.139	102.11	94.47	95.873	95.764	101.31	95.402	101.57	97.722	99.181	97.91	97.022	96.248	97.596	97.866	99.175	95.013	96.945	102.93	97.543	100.34	95.705	97.759	106.07	99.114	95.452	93.029	97.708	97.65	94.199
109.85	106.56	107.67	111.47	109.88	106.81	109.13	108.12	103.32	105.24	108.13	111.43	109.08	108.7	109.45	114.11	108.45	110.1	108.96	106.76	110.21	105.45	103.67	107	111.44	112.3	108.19	108.83	108.43	106.38	103.26	109.76	112.93	107.91	111.26	110.7	107.76	113.56	104.96	107.18	105.99	108.05	112.59	110.74	109.47	109.23	108.31	108.07	105.25	112.39
110.9	109.07	106.5	102.36	105.18	110.37	106.26	104.9	105.79	108.14	109.2	106.81	112.31	108.69	108.62	106.03	103.32	111.04	104.8	107.96	107.75	107.58	108.82	111.45	104.33	110.39	104.7	107.45	110.82	108.56	111.46	106.1	108.34	107.12	108.81	107.67	105.5	113.24	105.42	107.13	112.46	109.37	106.22	109.58	109.15	106.88	107.04	108.63	108.5	107.24
95.139	98.25	100.48	99.315	96.471	98.376	93.135	103.65	99.996	97.014	102.34	100.73	98.261	98.104	98.348	96.473	98.44	96.836	102.7	103.3	100.55	95.636	93.348	94.695	101.01	94.404	95.038	100.5	98.311	101.2	96.68	99.587	96.552	97.639	98.986	95.411	101.74	95.876	97.876	97.594	96.78	101.86	93.066	99.526	98.892	99.982	99.524	99.133	93.106	98.203
112.08	104.81	109.76	103.12	109.22	105.38	112.13	108.45	107.38	109.65	108.86	105.23	112.43	105.56	110.73	109.3	106.16	104.04	111.01	110.52	108.31	111.4	106.12	111.92	109.64	110.04	109.91	108.11	104.84	111.27	111.08	109.01	105.49	105.19	110.21	111.84	105.23	105.54	110.12	109.49	105.73	109.97	106.3	102.33	105.35	108.89	104.77	106.63	105.87	109.39
103.88	106.38	104.81	103	107.64	105.41	103.97	107.47	103.95	110.82	104.6	100.23	109.31	105.11	105.69	106.14	106.61	109.88	109.2	106.74	102.96	108.44	104.62	107.79	107.44	105.62	105.8	101.99	108.93	106.1	106.2	104.9	105.26	105.16	106.49	109.11	102.63	107.1	102.63	105.93	103.32	108.07	108.14	104.08	104.31	106.74	109.04	104.78	106.82	102.36
108.23	107.01	105.48	105.51	105.15	105.87	106.64	100.24	106.14	104.81	99.736	107.86	108.91	105.26	104.56	109.02	107.04	102.46	107.6	105.76	103.82	106.82	102.45	108	108.49	106.69	103.67	101.61	108.02	104.04	104.98	107.99	105.65	105	104.34	103.07	107.53	102.97	109.97	109.44	106.43	108.36	102.23	109.41	107.27	105.39	106.9	107.16	109.57	103.48
111.53	106.23	106.83	105.16	110.6	114.57	106.62	103.47	105.42	104.1	112.37	114.8	108.91	105.49	107.04	111.08	107.94	107.28	110.83	107.39	105.49	107.01	112.02	111.44	107.55	102.97	106.93	107.66	109.54	107.95	108.54	107.41	114.49	102.69	110.31	112	109.42	111.36	109.18	102.48	108.69	109.7	110.76	109.3	110.68	112.11	109.63	106.67	110.77	109.95
107.74	106.53	107.13	107.88	104.36	106.65	107	105.65	109.08	103.07	109.57	108.81	107.92	104.24	107.66	105.62	105.61	109.87	101.04	106.81	104.62	105.19	104.04	102.29	106.39	107.61	101.24	106.93	106.85	106.95	103.96	105.85	109.62	107.78	104.19	104.25	112.8	107.74	105.53	103.24	107.25	108.67	105.23	105.9	105.41	104.08	105.34	108.78	109.64	109.99
106.4	107.3	108.19	106.98	107.84	110.71	105.62	110.27	107.01	107.82	107.36	107.72	105.98	113.47	113	113.41	109.71	109.81	107.02	109.58	106.49	110.89	110.88	108.48	108.62	111.07	110.08	108.54	106.42	111.38	107.04	108.04	102.87	108.53	109.9	111.77	108.4	104.49	108.32	105.94	104.67	108.62	108.15	108.8	110.06	109.48	106.3	106.02	105.16	111.39
107.01	110.04	106.83	110	105.72	107.77	109.29	105.21	107.09	108.3	105.21	105.1	109.04	108.07	106.06	107.66	105.75	110.58	107.44	107.15	106.73	107.76	108.52	109.61	110.3	109.34	107.81	104.65	108.35	101.55	103.95	100.65	109.31	106.79	105.86	105.26	107.37	105.53	107.76	112.27	110.23	109.01	108.72	109.79	115.24	109.43	106.46	112.83	105.99	112.53
112.27	108.08	105.65	106.82	111.22	110.14	106.26	110.16	111.63	109.84	109.77	105.83	105.6	112.09	108.5	110.44	104.95	111.31	110.71	107.32	107.09	106.75	110.87	112.71	106.62	105.69	110.39	102.37	108.84	112.25	109.52	108.45	105.89	102.99	108.98	107.78	108.75	106.13	107.78	108.33	107.27	110.36	112.12	108.04	110.74	105.85	103.29	112.33	110.6	105.48
111.05	108.46	103.73	110.05	102.92	110.12	107.79	107.9	108.01	102.53	107.31	103.2	106.28	111.56	114.14	107.13	107.73	108.11	106.04	106.63	105.16	106.41	111.76	105.17	106.91	109.63	106.9	109.42	113.53	109.53	109.09	109.89	108.08	103.55	108.95	108.43	106.66	112.68	107.61	103.66	109.18	107.57	105.83	106.46	102.75	106.89	110.68	106.28	107.32	107.46
106.45	109.86	106.03	108.57	109.78	108.45	105.41	113.39	106.47	106.27	107.22	111	105.24	106.08	105.71	106.16	108.75	111.86	107.87	107.43	107.49	107.68	107.2	106.89	106.33	109.06	110.18	109.51	109.33	106.65	109.33	109.18	112.44	111.32	110.08	105.77	109.7	107.57	105.95	108.18	104.73	110.86	107.5	111.92	111.2	109.46	109.58	109.35	106.32	108.64
99.977	95.683	98.766	94.22	99.684	93.473	96.183	98.283	102.14	95.377	95.833	94.199	103.17	98.004	98.056	94.802	97.263	99.176	93.073	93.783	93.398	95.97	97.577	101.09	93.112	100.8	98.033	102.1	97.484	102.14	98.268	100.12	99.989	96.036	96.15	99.176	94.032	92.899	100.07	98.764	93.772	98.312	99.009	97.772	96.629	93.506	102.34	99.005	101.21	101.07
104.58	106.04	104.46	106.12	107.14	101.44	111.11	105.76	102.62	99.371	106.23	102.36	105.05	103.86	107.31	105.08	106.81	108.3	103.57	112.21	101.71	110.09	102.76	105.86	105.51	106.67	102.44	101.75	103.46	111.08	105.55	107.91	105.16	109.74	110.05	101.34	103.79	105.73	105.36	104.59	103.44	103.29	100.78	104.18	105.18	104.99	104.45	105.1	104.96	106.08
96.933	97.535	97.57	95.359	95.415	100.42	99.507	96.849	97.618	99.304	96.917	99.714	100.38	101.37	98.149	100.67	96.974	99.861	100.91	97.241	103.21	99.715	99.642	99.664	99.713	100.36	95.227	98.862	97.93	99.412	102.61	100.47	100.22	97.638	98.26	92.256	99.957	100.46	100.6	101.75	96.409	97.216	101.97	97.527	97.872	98.46	97.499	97.763	98.208	96.325
105.24	110.77	106.49	105.99	108.46	105.56	107.17	110.77	104.43	106.16	108.5	110.81	107.81	110.78	112.77	107.67	107.63	109.2	105.18	105.67	110.08	104.17	106.04	107.59	105.73	110.24	109.28	112.24	112.14	111.17	109.92	101.86	107.94	108.62	111.77	107.57	108.66	109.84	108.11	104.18	106.95	105.73	109.57	108.48	104.5	103.3	108.92	105.75	107.09	110.92
105.01	107.53	107.2	105.16	109.11	103.69	107.59	106.97	105.06	103.19	108.12	109.78	110.61	107.96	110.58	109.44	108.25	106.35	102.85	106.3	111.1	109.27	107.97	111.73	104.13	103.48	108.97	111.41	101.59	106.59	103.57	101.32	107.41	106.78	107.29	106.71	102.27	107.39	104.95	111.39	105.82	106.37	111.74	107.76	105.66	107.68	105.79	105.14	110.12	102.61
109.27	105.46	111.01	109.98	111.99	107.17	107.1	110.7	114.58	110.07	104.03	110.05	113.42	107.54	106.94	105.65	111.64	106.04	106.75	110.69	110.84	108.42	112.64	108.99	111.67	109.07	112.79	108.99	108.79	107.65	109.99	105.63	113.11	108.58	108.09	110.21	112.74	108.32	106.08	107.18	106.53	105.6	104.63	109.19	110.98	109.93	105.87	105.95	106.46	107.08
106.52	105.96	111.48	102.46	105.35	108.29	109.77	101.26	104.88	109.78	106.27	107.59	100.11	108.29	105.51	106.79	105.6	103.97	107.26	108.92	107.96	104.52	108.21	102.55	110.67	106.54	110.28	106.57	109.56	107.1	108.69	106.26	103.05	106.82	105.09	104.93	107.64	103.13	109.81	109.35	107.99	105.03	104.9	109.71	104.63	108.27	104.13	105.93	105.8	109.63
108.36	105.59	107.84	108.04	108.76	106.17	109.75	105.18	103.22	104.66	102.54	106.38	110.47	105.2	106.06	108.63	108.91	105.36	109.82	108.29	104.8	107.6	102.39	110.24	104.97	107.43	109.73	108.34	108.97	109.82	105.63	107.59	108	105.51	100.25	106.34	103.38	110.32	101.74	106.72	109.6	106.96	111.78	107.91	108.58	101.79	108.47	112.2	105.49	105.08
109.18	108.59	107.39	110.88	112.32	107.5	112.75	111.75	107.28	107.43	108.61	111.7	106.03	108.93	112.33	113.27	109.12	103.89	106.54	109.45	108.69	109	111.15	104.82	104.63	107.83	106.82	112.42	108.06	108.05	106.94	111.69	108.81	107.26	107.44	102.99	112.32	105.77	105.87	106.11	106.03	110.94	108.61	107.4	104.1	106.35	109.73	106.53	105.31	110.25
108.6	108.2	111.83	109.87	107.33	106.38	107.89	105.51	107.43	112.7	106.53	107.52	107.15	107.77	107.37	109.78	107.09	111.37	108.36	105.8	108.37	107.17	106.85	108.17	106.34	104.29	108.39	108.9	105.83	105.43	110.3	107.62	108.28	111.59	110.87	112.34	105.45	107.74	108.13	106.93	104.39	112.15	105.06	108.28	107.2	103.12	109.17	112.57	103.81	110.39
107	107.34	105.24	103.29	104.33	108.45	112.56	105.62	105.42	109.16	104.82	109.22	107.07	104.98	103.22	104.36	107.89	106.86	108.18	105.42	105.75	104.16	105.48	111.12	105.36	111	107.63	102.85	107.71	108.88	105.58	106.65	100.96	105.89	106.98	100.22	101.07	105.94	102.6	109.92	106.83	101.66	102.23	105.27	106.39	105.44	108.75	103.57	104.92	102.41
106.96	108.3	106.66	107.44	105.98	110.79	102.51	107.43	111.77	107.89	106.99	109.18	110.7	104.2	107.84	101.96	107.93	109.26	107.5	106.65	108.61	108.15	111.28	109.38	111.99	109.47	106.92	109.07	106.72	108.64	108.31	108.23	99.497	105.45	107.26	109.76	110.42	107.68	105.71	107.3	103.77	108.02	106.48	107.16	106.93	107.87	105.95	109.13	109.84	106.75
106.54	110.67	108.59	109.5	110.17	105.82	112.32	106.59	110.31	109.97	110.55	106.14	107.49	106.95	101.3	112.48	110.22	111.19	108.9	107.99	107.23	107.6	109.32	112.06	108.58	109.42	107.49	110.21	107.6	107.35	109.46	105.75	109.35	111.18	105.92	111.15	106.53	107.33	106.63	106.03	109.68	105.27	107.43	111.7	102.27	110.77	111.27	106.76	106.14	109.28
96.443	101.48	101.27	102.77	99.39	99.863	97.95	97.507	96.992	98.516	99.894	98.939	95.926	96.006	104.04	97.057	99.636	99.971	99.609	99.508	97.705	99.882	100.24	96.793	98.584	102.13	100.09	99.738	97.155	99.541	97.328	97.489	96.485	94.459	99.046	93.922	100.08	95.705	103.56	98.052	99.268	101.14	98.235	100.77	97.275	98.94	99.42	98.699	96.16	97.202
111.7	114.44	113.58	109.77	112.93	110.44	106.07	107.69	108.24	107.73	111.31	106.88	111.98	112.84	107.31	109.02	116.24	112.22	111.71	110.62	106.71	109.14	114.34	110.99	113.1	112.85	113.08	112.31	112.52	106.95	115.17	108.7	113.59	113.92	114.05	113.9	113.93	107.87	112.08	116.98	112.35	107.95	108.72	111.85	110.25	112.23	107.96	105.44	111.73	105.24
107.82	109.1	106.7	107.06	108.03	110.77	102.26	101.74	110.4	108.13	111.05	109.09	108.89	104.83	112.68	108.17	112.96	108.44	111.17	106.1	110.69	107.91	110.79	109.5	107.88	110.25	105.82	105.53	106.18	108.71	110.68	108.27	109.91	105.59	108.65	113.22	106.51	108.78	108	108.92	109.25	108.34	104.89	108.05	111.83	111.1	112.76	107.94	113.31	112.15
105.58	104.44	106.45	106.19	108.58	100.62	106.24	110.67	107.24	104.04	106.86	108.28	107.04	102.3	106.06	105.28	107.73	105.18	106.39	110.11	105.03	104.72	106.3	103.07	102.91	105.99	108.27	105.71	107.24	105.36	106.96	104.54	105.81	103.61	108.29	104.28	107.06	103.01	103.2	104.93	105.75	105.89	106.09	100.83	106.6	101.84	103.69	109.31	104.26	106.82
93.831	93.173	100.09	97.818	96.87	99.004	96.522	95.339	96.424	99.401	96.614	99.577	102.11	99.223	99.453	94.076	94.658	94.211	96.775	99.599	96.199	101.06	93.907	100.76	97.242	96.799	100.51	96.617	101.72	102.13	98.885	98.36	97.343	95.648	96.846	98.581	100.09	97.57	95.982	97.385	95.874	96.867	97.666	98.467	99.081	99.541	99.295	99.089	100.15	97.116
108.14	108.44	108.2	109.07	103.32	108.21	110.04	109.38	106.1	108.34	110.45	106.17	110.16	104.1	109.51	108.18	106.13	103.67	109.62	104.6	105.42	105.85	103.04	102.76	108.05	108.3	106.32	109.28	105.88	106.96	108.69	104.79	107.56	107.89	107.38	106.36	110.54	106.71	102.1	103.81	105.4	104.75	104.75	104.59	106.64	109.38	107.59	103.79	111.36	106.66
94.223	100.96	98.765	102.65	95.812	99.261	96.715	95.291	97.615	95.281	98.19	100.39	100.36	93.538	97.089	100.39	100.97	96.145	101.03	93.082	101.21	94.565	97.564	97.503	97.252	96.746	94.731	94.215	93.764	95.245	97.059	100.65	96.788	98.228	95.027	95.719	95.467	95.588	96.109	96.599	100.1	97.284	102.35	95.852	95.198	99.671	97.158	99.213	97.049	99.6
94.438	101.1	100.75	98.09	98.459	103.46	101.59	99.443	102.68	99.741	99.253	98.053	94.395	98.704	99.642	104.88	101.86	97.977	97.624	100.48	105.83	103.78	98.559	102.7	104.17	102.77	100.93	101.94	102.57	99.664	101.33	100.25	102.11	101.62	98.895	102.53	102.08	99.123	104.34	101.05	96.561	103.07	102.94	103.2	103.37	102.83	96.51	99.891	98.818	103.21
108.43	104.46	101.63	100.03	103.76	103.69	103.88	101.98	108.39	106.35	106.67	105.24	106.35	107.22	103.46	105.56	109.14	108.64	111.77	109.31	106.83	106.09	105.06	101.82	104.91	105.61	111.93	106.67	107.42	104.64	106.34	105.76	104.64	103.05	101.98	103.77	107.15	108.22	103.41	108.76	109.29	105.12	109.89	104.29	105.39	107.72	107.38	107.11	105.77	108.91
96.059	98.16	97.65	98.666	96.9	96.696	96.739	97.819	98.429	98.139	101.8	95.328	100.26	99.789	93.7	102.31	96.424	95.239	100.53	100.16	103.43	94.295	99.638	98.217	99.8	98.888	98.299	93.315	100.1	99.703	91.381	95.683	99.937	99.685	97.433	95.193	95.872	100.66	97.404	100.94	97.001	93.981	96.772	98.652	99.816	98.671	100.24	97.604	101.39	98.965
109.31	103.8	108.08	108.87	108	108.96	113.97	110.34	110.47	107.98	109.94	107.9	109.55	111.43	109.99	106.36	109.04	112.38	110.55	113.71	106.46	109.21	108.24	110.52	107.01	105.46	107.03	111.46	107.18	106.86	107.64	109.83	110.75	106.48	104.48	111	107.96	107.63	107.69	108.87	110.71	112.05	101.83	108.78	104.51	110.95	106.83	105.89	106.5	108.76
105.72	98.119	102.62	96.474	102.27	101.36	98.149	102.46	96.099	105.33	101.36	101.09	99.397	99.418	101.81	101.23	102.38	102.79	101.85	101.47	101.11	97.938	101.45	106.43	100.38	102.21	100.78	101.3	104.18	101.25	103.83	97.859	98.428	101.13	97.114	102.05	100.05	103.74	101.43	97.721	101.84	99.993	100.38	104.87	100.62	101.79	102.02	101.38	100.94	97.057
102.5	108.79	103.53	106.74	107.51	102.58	105.55	104.43	104.92	106.9	106.58	104.49	105.79	108.86	107.06	110.69	111.28	103.22	107.22	106.86	105.86	106.55	105.05	105.46	109.11	102.85	107.68	107.79	105.32	105.21	103.97	111.49	104.28	109.47	103.71	105.88	106.16	104.77	107.23	108.23	112.12	102.68	105.55	105.88	104.73	106.14	105.95	109.08	107.74	107.02
100.52	105.08	100.68	105.06	101.42	102.58	105.93	103.74	101.69	106.92	100.95	100.8	103.27	105.33	102.57	103.33	103.93	108.4	99.711	101.17	105.41	102.77	102.23	98.79	103.33	107.07	101.2	103.93	106.32	100.52	100.76	103.7	104.94	104.99	98.873	103.72	101.64	105.02	109.85	105.35	102.74	103.21	103.03	101.61	105.1	102.03	100.98	102.72	99.005	106.42
107.93	109.69	107.58	104.34	109.84	107.63	105.46	106.28	108.7	108.3	110.43	111.26	102.12	105.15	112.44	107.21	110.34	109.9	109.11	107.14	110.7	107.51	108.71	107.59	110.78	104.98	109.48	110.05	105.22	110.53	103.11	107.06	108.03	110.95	110.31	104.69	104.87	106.91	107.08	110.31	104.38	107.65	107.13	109.91	103.62	105.08	114.95	108.57	105.17	108.17
104.53	98.711	105.38	106.93	103.5	99.433	100.06	101.31	97.429	102.41	103.68	102.86	99.266	96.567	101.89	100.98	103.58	103.1	103.11	103.86	98.378	103.07	106.08	100.71	102.87	99.253	99.238	99.687	108.24	103.22	101.58	104.81	100.01	103.4	99.241	99.604	103.66	103.75	102.62	101.56	104.31	99.522	104.96	104.45	106.72	102.84	104.26	99.999	101.76	99.5
105.79	110.07	109.44	107.09	107.6	101.35	111.16	106.19	109.16	103.54	108.07	105.24	109.55	105.5	102.83	101.28	105.86	103.08	110.61	103	101.62	109.7	107.66	107.17	108.05	104.2	106.99	111.22	107.74	108.81	107.26	105.76	105.63	107.66	104.19	112.16	105.19	111.94	105.45	109.7	106.96	107.98	105.76	105.32	106.82	103.77	107.09	106.45	107.55	108.12
105.1	104.72	104.8	104.65	104.03	103.54	101.15	105.77	101.98	103.35	105.86	106.87	110.25	108.77	102.75	107.45	103.36	102.28	106.45	102.87	106.49	106.87	106.34	103.42	107.37	103.36	106.85	107.33	103.51	105.42	108.84	107.49	106.68	107.29	105.23	104.11	104.18	103.14	107.35	105.59	101.52	106.24	103.05	106.53	111.99	105.76	106.08	105.93	109.26	111.26
100.84	98.019	97.733	103.34	93.062	99.9	99.151	99.091	98.656	97.233	99.243	95.222	96.89	95.844	97.964	99.282	99.765	96.594	97.191	97.567	96.858	98.597	98.656	96.031	95.852	104.39	106.28	97.662	96.605	99.412	99.801	101.75	97.293	97.821	102.38	96.991	99.128	101.23	100.31	100.87	98.609	101.49	97.725	102	98.812	96.25	101.55	102.65	99.093	98.441
99.902	100.57	95.896	96.755	101.81	99.205	99.742	97.671	97.529	95.499	99.963	95.776	94.3	93.904	96.07	98.675	95.076	96.458	99.173	95.458	96.434	96.656	98.34	100.04	98.66	97.485	97.731	94.081	95.031	95.372	98.671	99.303	98.792	97.911	98.35	98.515	100.07	100.52	99.312	93.953	97.973	96.238	102.05	97.409	96.271	100.56	96.617	100.47	96.072	99.976
101.5	102.84	107.29	99.493	103.25	100.3	101.04	106.93	106.94	96.6	102.63	103.6	101.73	104.04	102.98	98.797	101.9	100.54	101.46	101.53	101.57	101.9	99.355	101.66	102.05	103.85	98.462	98.973	100.72	103.54	102.62	97.082	104.62	102.53	100.63	101.22	100.38	100.55	95.923	99.749	99.479	100.53	103.46	105.97	101.43	102.99	102.32	101.39	104.55	99.633
105.15	109.56	110.54	105.39	111.68	108.71	109.17	107.22	111.13	107.24	111.67	108.18	108.71	106.29	110.13	115.11	108.44	109.16	110.25	110.15	109.21	107.04	112.29	111.85	107.2	106.73	112.05	108.89	105.6	114.23	111.82	109.01	108.87	106.94	104.83	110.18	109.25	105.72	104.64	106.67	107.85	107.38	109.63	104.95	107.26	110.05	103.78	108.36	106.93	112.08
102.94	111.76	104.83	108.89	104.72	103.45	105.65	108.78	106.01	106.84	105.14	106.1	106.5	105.11	109.7	107.11	106.72	105.86	107.62	103.38	101.78	105.09	107.07	103.2	104.16	104.66	109.84	109.69	110.83	108.83	109.72	105.09	105.89	109.91	105.77	106.28	105.28	104.14	105.31	104.81	108.83	106.89	107.21	102.74	104.45	107.87	107.15	106.4	107.48	110.2
102.26	106.26	104.47	105.23	103.61	107.99	105.53	100.43	103.84	108.16	103.74	105.18	107.25	105.27	105.87	104.73	106.16	103.38	101.33	104.87	104.75	106	103.08	103.93	102.93	105.99	103.76	106.65	105.8	104.08	104.93	105.15	100.87	105.03	106.91	105.82	108.64	107.36	107.15	106.21	105.84	101.58	105.44	101.75	104.52	105.28	104.13	105.77	106.19	104.48
100.02	93.571	99.523	98.042	99.092	101.18	97.197	97.809	95.92	96.156	100.54	99.089	103.28	101.39	100.84	102.04	95.936	101.39	100.63	92.625	97.562	103.03	99.692	96.694	97.137	98.186	96.582	101.31	99.963	103.88	98.587	99.441	99.962	99.948	91.036	96.091	101.63	96.885	97.135	96.383	99.325	99.519	97.078	100.88	96.787	98.426	101.82	100.16	96.091	93.408
101.48	107.22	103.71	105.05	105.16	102.13	101.92	105.83	105.7	101.78	104.92	105.89	103.81	107.41	101.45	106.93	106.14	105.87	106.74	105.1	101.73	104.99	104.35	110.36	103.33	106.79	105.44	105.37	105.26	105.67	106.45	102.71	107.51	107.65	107.14	104.78	105.15	107.25	105.37	106.5	106.43	106.4	107.02	106.86	102.46	104.46	107.76	106.81	102.29	103.04
108.36	110.34	110.26	104.54	109.69	105.67	112.15	106.1	109.38	106.98	109.25	110	113.02	108.95	110.91	105.65	105.38	109.32	108.95	109.56	109.28	108.38	103.47	103.31	106.75	108.46	107.62	107.09	113.2	109.67	107.11	104.76	108.25	107.03	108.25	108.58	107.54	108.9	101.6	104.88	109.05	106.32	107.48	109.08	111.82	110.49	109.43	108.09	108.3	110.55
105.53	110.65	107.26	111.07	110.91	107.35	110.85	115.8	111.27	112.07	110.35	113	110.75	109.71	111.93	114.87	110.11	107.53	112.83	113.98	113.53	110.89	110.42	110.35	105.61	115.25	113.17	111.13	111.61	112.97	111.51	109.7	114.75	110.51	108.91	108.82	112.14	109.32	112.82	111.35	109.21	108.89	110.03	109.98	111.42	108.19	109.21	109.15	109.96	108.3
100.33	96.562	94.341	100.28	98.015	100.35	91.952	97.854	96.541	96.959	98.368	98.646	98.588	102.06	95.879	97.19	97.325	101.86	98.587	97.431	95.267	97.954	97.558	98.543	101.54	97.908	96.717	92.937	100.07	102.32	100.57	102.31	94.099	99.304	101.07	97.683	102.09	96.869	98.022	103.2	98.482	103.14	103.93	94.692	99.975	100.34	98.463	98.539	104.81	94.265
105.66	107.85	108.61	101.64	104.37	106.94	104.7	101.95	104.16	104.97	104.46	103.42	108.94	107.8	102.63	106.29	112.16	103.21	112.51	105.09	104.7	107.2	106.91	105.78	111.49	105.12	105.22	108.85	104.64	111.85	106.66	108.79	107.19	104.03	110.61	108.56	107.06	106.32	103.3	108.68	109.97	104.59	108.65	103.59	108.02	101.3	107.94	108.72	101.58	109.33
107.98	103	107.93	106.84	99.234	106.85	107.72	104.96	104.75	105.46	106.71	105.94	108.39	102.82	104.44	105.93	104.45	105.09	106.67	105.73	102.32	105.3	105.77	102.75	105.06	104.93	102.74	105.94	105.61	103.21	106.34	106.15	103.79	111.39	106.12	103.25	105.86	107.65	105.03	107.78	108.68	108.24	106.42	106.29	104.03	105.1	100.72	103.18	105.03	103.41
106.47	109.29	100.65	104.49	107.06	102.87	109.77	109.13	103.85	104.11	102.29	103	104.93	108.31	106.55	103.13	108.47	104.04	102.34	105.08	106.8	106.45	108.54	101.61	102.18	106.83	108.99	106.64	103.6	107.97	105.72	107.33	108.23	105.85	105.12	109.22	102.3	102.33	107.71	109.1	106.67	107.19	107.75	102.33	106.91	107.5	107.51	106.3	102.19	107.39
104.89	108.94	104.03	106.43	104.15	98.191	103.43	106.47	108.71	105.59	109.81	110.47	104.36	105.59	107.95	105.8	102.69	112.2	109.18	104.93	103.41	106.95	104.77	104.74	104.61	104.78	109.98	103.37	102.35	108.6	104.09	104.07	105.76	102.65	108.31	106.59	106.83	103.93	105.46	108.66	102.78	106.89	107.25	99.673	106.26	103.04	104.77	103.88	107.96	107.27
107.77	104.07	106.79	111.83	104.49	112	109.68	109.12	107.82	108.84	106.08	106.38	106.64	112.55	108.05	111.59	109.16	110.84	109.15	105.65	105.96	109.89	107.13	110.11	112.81	106.07	113.38	109.32	109.82	106.54	110.36	110.57	113.59	110.94	111.03	107.85	106.35	110.6	110.33	110.66	104.7	107.43	111.32	110.96	107.69	112.07	109.91	108.51	107.76	107.18
110.16	110.41	109.12	110.23	112.68	104.5	106.56	111.97	109	112.65	113.77	113.06	110.94	107.63	107.25	110.24	104.65	111.82	108.33	108.89	107.8	110.82	108.19	107.49	113.29	108.48	111.22	110.37	113.16	113.49	110.87	112.36	111.61	108.18	111.63	105.55	114.16	111.06	106.7	110.5	104.89	115.17	110.59	108.5	112.25	109.01	106.86	106.86	112.91	110.49
105.47	104.69	103.43	107.61	104.08	107.15	107.87	103.65	107.49	104.81	104.82	109.08	104.46	105.51	104.67	101.48	105.98	103.53	107.45	108.27	104.82	106.09	105.71	108.03	109.07	112.44	102.98	105.01	103.94	107.89	104.94	104.56	108.54	108.98	106.53	107.03	105.32	111.85	104.47	103.33	106.48	105.53	109.56	108.15	105.82	102.65	106.49	106.3	106.77	105.47
108.44	104.83	107.39	104.11	110.33	106.6	109.17	111.71	105.6	111.69	106.88	107.81	109.34	113.85	107.87	104.85	111.29	105.98	107.47	107.32	110.23	111.23	100.95	105.79	107.29	104.27	113.16	104.99	104.8	108.36	107.11	111.81	106.73	102.78	105.42	108.3	110.08	107.77	110.23	108.42	108.18	110.32	112.53	108.3	106.3	105	107.48	107.96	107.56	110.49
95.89	100.48	100.04	96.806	100.74	101.62	97.18	103.42	99.873	99.677	100.45	99.385	102.06	98.951	96.4	97.832	100.09	96.407	100.5	98.533	101.63	101.41	99.541	100.36	97.477	99.74	100.35	105.32	102.01	92.442	99.402	96.43	100.74	103.97	101.47	97.971	96.733	101.9	98.06	97.356	100.87	97.3	96.518	98.341	94.928	99.115	98.19	102.45	97.051	97.147
110.68	108.41	107.15	105.81	104.08	107.38	111.98	109.32	109.05	111.41	108.23	108.44	107.45	105.58	112.24	108.09	102.7	108.73	107.73	108.99	110.72	106.56	113.07	112.75	103.59	107.21	111.52	108.93	107.36	105.99	101.9	108.97	111.26	103.6	104.1	108.9	109.79	109.05	107.58	108.24	105.37	108.13	105.02	109.83	105.7	109.7	106.73	105.45	109.11	106.01
107.87	110.93	110.32	104.51	111.61	105.65	108.09	106.8	101.84	104.94	108.96	109.35	107.49	109.5	110.66	111.17	112.42	108.73	109.54	108.91	110.16	112.08	109.53	106.53	109.56	110.77	104.34	110.06	107.24	108.39	108.27	107.35	109.84	109.5	105.78	108.05	112.25	107.27	107.71	106.18	111.4	108.45	111.67	109.53	106.52	114.63	111.63	110.97	111.41	106.25
93.51	95.941	96.809	99.759	96.454	96.851	95.062	94.351	96.889	98.747	96.12	95.268	97.255	94.476	98.093	97.457	98.608	99.541	98.948	99.19	99.616	95.961	101.39	99.292	99.335	97.427	97.918	98.275	97.398	99.044	96.126	99.434	99.712	98.823	98.165	98.065	98.298	98.468	99.285	96.784	94.666	100.4	97.508	98.545	95.127	95.949	98.142	95.712	99.509	102.35
110.88	108.43	110.17	108.59	106.64	110.08	113.36	105.14	107.04	110.02	108.37	109.43	106.56	106.53	109.41	110.58	110.41	109.69	104.58	111.19	110.88	109.2	111.9	109.08	104.91	103.83	107.62	107.3	110.55	115.99	111.21	112.57	106.64	115.86	110.48	104.25	110.43	108.37	106.31	110.42	106.24	110.8	109.06	108.37	105.65	110.98	109.89	105.88	109.21	106.75
107.83	109.66	112.33	106.83	104.52	112.79	110.25	111.09	110.09	106.8	110.8	109.74	107.19	111.51	109.43	110.11	112.29	110.4	110.18	110.53	111.15	107.12	107.29	105.6	109.14	108.24	112.8	110.41	107.87	110.29	105.66	110.89	107.96	111.49	106.59	110.11	108.19	112.88	115.56	111.42	109.95	113.07	111.49	111.35	111.05	110.72	106.69	112.62	114.9	112.61
97.39	100.4	97.993	97.341	104.55	102.99	99.032	100	99.675	102.71	97.499	100.07	100.7	102.33	97.449	101.32	97.147	102.83	102.44	100.33	102.66	102.36	98.479	102.97	99.226	98.523	106.25	98.593	97.504	103.28	99.021	100.06	101.75	103.5	100.39	103.73	100.8	94.649	100.21	100.81	103.57	100.23	104.73	100.23	102.31	100.77	100.24	99.236	100.42	99.507
104.25	102.93	107.33	100.61	105.81	107.77	109.19	106.17	110.65	103.49	103.56	106.91	111.82	105.84	103.68	106.92	105.08	103.09	109.53	108.68	107.03	104.68	108.28	110.63	103.15	104.82	102.8	108.82	107.93	108.26	103.53	106.18	109.17	107.52	108.05	105.69	106.85	107.83	105.12	110.79	111.12	106.38	109.23	109.53	105.25	104.58	104.29	110.11	106.94	109.26
105.75	105.46	105.36	102.03	110.05	106.77	105.16	108.14	104.99	106.77	102.8	104.42	105.53	108.08	103.54	104.68	105.54	103.8	104.37	109.16	105.32	105.23	109.6	104.01	105.62	106.84	107.38	108.24	105.84	110.69	111.55	106.45	102.92	102.14	108.64	109.68	105.87	100.72	107.58	104.65	108.15	100.91	103.09	109.17	105.84	106.07	102.61	108.19	106.88	105.74
105.12	105.81	107.09	97.263	106.62	106.48	105.47	105.42	108	105.13	103.68	101.25	107.01	102.95	102.96	103.45	105.58	108.5	108.75	105.31	103.72	108.24	103.42	104.75	107.51	107.77	105.15	105	106.73	104.48	111.54	103.28	105.63	102.87	106.81	107.98	105.26	108.64	108.49	105.99	104.87	105.76	105.17	106.59	102.31	105.4	106.14	103.34	104.61	107.75
109.04	107.43	107.02	107.78	112.28	106.06	104.66	107.9	111.31	111.95	108.65	109.95	107.61	109.37	112.48	108.97	108.62	108.6	104.96	110.71	107.55	111.67	107.2	108.96	111.26	111.5	110.57	112.08	107.26	108.72	106.92	109.23	106.25	109.56	111.18	105.71	109.21	105.51	110.78	107.59	112.44	109.24	107.35	109.29	105.48	111.88	108.93	109.18	104.98	109.33
104.4	109.51	102.7	107.22	106.65	108.11	103.85	106.57	101.55	112.26	107.98	106.51	103.87	104.51	103.03	105.57	103.98	106.72	105.65	107.87	110.29	109.74	110.48	103.06	107.8	106.89	103.18	106.29	108.65	108.47	106.57	109.25	104.92	104.83	108.79	107.36	103.74	107.24	108.67	108.58	103.58	105.85	107.88	109.69	103.89	107.56	102.77	110.45	107.63	104.69
100.32	95.912	99.856	100.22	99.776	96.185	96.707	102.1	94.268	99.606	98.626	97.871	99.312	99.288	99.671	98.837	97.179	99.368	97.241	100.37	98.463	98.006	99.226	97.288	101.7	93.701	101.13	100.3	100.78	102.94	98.228	98.463	99.958	97.821	98.306	101.73	98.447	96.851	99.721	98.514	98.027	98.573	97.563	100.41	102.05	100.08	102.94	102.09	99.539	100.31
104.82	105.13	107.85	105.8	105.49	105.47	100.5	104.58	107.23	108.01	110.23	107.38	109.43	103.67	106.97	105.9	107.02	105.49	105.74	108.71	109.12	104.2	103.07	109.9	101.71	105.42	105.62	104.56	102.85	106.37	103.27	102.33	107.82	107.27	106.19	102.27	106.16	106.86	105.75	104.45	104.07	104.27	106.18	108.73	104.55	106.79	104	103.27	104.71	107.1
105.59	105.27	104.24	105.7	110.82	111.1	107.41	107.05	107.18	110.27	104.75	107.97	104.9	110.76	106.69	107.35	107.34	104.54	106.89	109.19	109.06	106.18	106.69	108.12	110.51	109.71	105.88	106.85	110.14	105.31	109.36	111.82	110.98	105.29	104.82	110.21	112.41	107.54	104.78	112.8	114.1	105.19	105.86	105.72	108.18	110.69	107.71	105.93	107.21	108.42
104.64	97.758	107.34	104.26	108.01	107.36	107.05	106.95	104.6	100.34	107.67	108.11	104.85	107	104.73	104.92	102.41	104.83	104.94	103.13	103.03	99.399	106.35	104.55	107.3	100.43	107.47	104.93	104.81	104.88	107.46	107.22	105.01	107.05	105.58	106.59	101.86	107.06	107.77	103.13	105.85	105.1	108.65	108.23	107.27	107.82	110.08	100.36	108.98	104.34
104.95	111.45	106.69	109.38	104.64	108.39	103.76	107.4	106.46	105.13	110.9	107.91	109.73	112.67	111.38	106.77	106.86	110.04	109.33	106.74	109.56	107.92	107.37	106.28	111.09	110.07	106.21	110.83	106.36	103.11	106.22	105.39	109.68	110.76	113	106.74	110.64	108.99	104.69	109.53	110.61	114.91	105.77	113.25	107.5	107.56	108.09	107.93	106.88	107.71
106.21	108.9	106.26	104.5	108.18	105.88	107.76	109.3	111.18	108.27	109.8	105.05	109.73	105.36	108.25	108.4	105.92	106.72	109.14	109.51	104.14	106.65	109.14	108.28	107.93	108.41	107.7	109.91	106.83	108.24	108.89	110.83	109.95	104.48	106.81	112.99	104.18	105.93	106.2	108.71	112.07	105.97	111.15	108.7	110.01	105.69	104.89	110.1	111.14	104.93
102.65	102.73	101.9	100.71	98.462	99.81	100.1	100.81	98.05	100.03	96.767	95.322	99.734	103.27	96.055	101.13	100.39	97.895	100.73	100.11	100.77	102.71	100.98	96.24	100.49	99.245	97.095	105.11	99.589	97.413	95.539	100.26	99.715	96.978	96.237	95.671	95.994	98.144	104.77	98.588	95.535	93.837	98.262	101.04	95.483	94.809	99.754	99.402	100.74	97.662
106.03	103.14	106.82	100.78	110.2	106.65	105.19	103.6	107.46	102.06	109.52	103.3	106.74	107.48	102.83	101.98	107.91	106.39	110.07	102.09	110.62	106.45	105.78	107.84	106.31	104.03	104.24	104.93	106.99	106.86	105.4	104.88	100.81	106.65	103.1	102.55	105.69	105.17	106.71	107.24	105.92	104.26	111.23	103.31	106.18	108.21	103.87	105	104.88	110.67
95.59	102.14	100.28	101.52	101.14	101.04	101.31	102.33	98.003	98.651	100.92	100.04	100.81	100.15	99.007	99.146	96.337	101.62	96.602	99.091	99.265	99.304	100.8	104.91	97.848	102.52	103.03	105.05	101.18	99.323	99.118	101.03	100.01	105.04	100.53	104.37	98.852	102.11	102.28	97.936	102.62	100.35	101.46	101.75	100.45	102.66	97.252	98.416	100.82	98.887
99.037	100.33	97.246	102.45	96.054	94.36	99.745	99.109	95.383	96.478	95.511	100.79	100.25	98.856	96.537	101.61	99.012	96.152	100	97.308	100.64	91.56	96.645	97.609	97.134	94.299	96.485	98.83	98.97	92.827	101.59	97.179	95.032	93.584	95.902	95.749	99.808	97.896	95.793	95.806	101.26	97.555	97.037	97.184	101.01	100.8	97.395	98.231	99.359	96.776
103.31	105.95	108.19	103.48	106.51	107.36	106.99	107.91	105.69	105.9	105.32	108.68	109.25	103.12	106.11	105.1	105.23	106.34	107.72	102.92	105.06	105.64	104.76	104.49	102.9	101.82	104.66	104.39	99.964	103.37	109.98	106.52	106.51	107.62	103.03	107.1	108.71	111.39	108.69	105.79	105.2	106.3	105.25	110.69	107.67	107.45	106.89	107.15	106.12	106.74
104.92	106.53	104.36	104.96	108.63	105.91	108.72	100.05	111.3	103.55	109.84	107.95	106.23	106.41	106.83	107.27	104.49	106.07	108.62	106.91	103.69	106.31	108.75	109.79	102.95	106.93	107.81	109.99	108.73	110.52	107.02	101.33	104.1	103.87	107.15	107.22	103.82	103.47	108.22	107.44	105.47	107.31	105.24	103.76	103.23	105.26	105.29	107.28	111.91	110.75
98.469	103.25	95.756	97.109	95.639	102.78	99.154	98.376	98.439	101.09	97.326	101.12	105.2	100.5	103.55	101.32	98.38	100.19	98.068	102.54	100.91	101.03	99.235	103.59	97.434	100.99	102.81	105.61	105.93	104.59	96.597	102.08	97.509	102.19	98.809	98.528	105.61	100.98	103.96	99.744	100.68	101.38	103.15	99.575	101.87	100.07	101.77	100.76	102.66	101.52
100.96	96.124	95.432	97.343	100.25	101.89	102.41	100.59	102.91	104.31	99.121	100.72	99.658	96.258	100.56	101.83	103.53	100.84	94.607	98.844	104.7	96.714	99.837	100.98	100.02	99.504	99.419	100.06	98.168	95.968	96.363	100.67	96.972	102.82	99.368	100.76	100.55	99.665	102.77	99.883	102.19	99.047	105.59	98.642	100.25	102.45	99.202	100.59	102.03	99.488
99.909	98.16	98.108	98.938	100.96	104.71	100.9	101.2	96.6	103.13	102.65	101.8	98.926	94.786	102.27	102.62	102.92	101.08	99.708	94.508	99.872	100.9	100.37	99.987	99.158	96.673	97.146	100.37	95.932	98.84	101.05	100.41	98.95	103.33	103.28	101.74	99.805	102.33	103.26	103.29	100.63	99.123	98.954	99.469	104.52	98.258	97.594	106.25	91.918	99.334
105.72	111.6	107.03	104.89	108.85	107.26	105.9	104.82	104.72	108.94	107.31	109.38	107.11	102.36	110.88	108.96	108.94	104.55	98.571	106.93	107.32	106.88	108.71	102.04	108.46	107.14	106.16	105.99	106.44	107.83	106.68	103.43	102.51	107.27	104.93	108.02	109.42	105.37	105.17	106.87	106.76	105.69	107.31	105.02	108.93	105.34	108.26	107.33	106.97	110.14
100.96	102.27	106.01	103.9	101.66	107.94	104.1	104.03	101.78	104.38	104.7	106.66	107.48	106.9	102.65	102.53	108.48	109.1	104.88	106.44	98.179	101.58	104.13	105.64	106.12	102.76	102.23	103.6	104.99	102.79	107.57	106.8	109.27	109.09	104.94	102.32	104.77	105.7	105.3	104.88	108.73	106.71	100.3	103.18	110.88	104.21	104.04	107.46	102.52	104.92
108.3	111.89	107.28	107	105.83	107.61	109.98	106.94	107.45	107.23	109.77	101.61	107.79	109.06	106.73	108.19	106.89	106.32	112.02	109.1	107.02	113.23	112.32	110.34	105.95	109.15	113.5	103.6	107.08	109.17	107.8	110.39	109.87	109.28	110.23	109.48	105.9	107.19	106.69	108.62	108.42	104.53	106.99	111.58	110.56	110.96	108.78	107.95	109.65	108.21
109.78	112.95	107.1	112.86	109.25	111.07	107.74	110.99	106.51	107.92	111.97	109.49	107.13	109.15	105.86	106.96	107.23	111.38	112.84	110.92	111.11	107.67	109.87	107.87	110.79	105.67	101.3	109.89	111.64	110.54	108	107.19	110.57	108.66	109.96	109.17	107.95	109.82	106.41	106.11	114.03	106.6	106.07	114.15	105.47	107.6	107.98	114.5	106.13	106.57
107.19	113.25	107.42	109.13	106.74	108	104.89	109.28	106.57	109.8	109.55	112.45	109.31	107.76	110.43	108.23	105.23	109.78	108.13	110.12	108.96	110.06	108.63	110.1	107.77	105.58	103.09	106.9	108.09	110.82	110.46	107.75	103.6	106.21	103.79	112.13	107.64	106.21	110.85	102.21	105.16	107.25	109.43	103.59	106.6	108.59	103.97	106.29	107.36	109.95
94.689	98.831	95.507	99.782	98.006	98.425	98.394	98.254	97.287	100.12	100.37	101.78	96.905	95.779	95.331	96.963	94.105	96.154	95.731	96.722	94.246	98.289	95.292	103.82	101.29	104.38	93.7	97.094	98.312	98.164	93.934	105.51	99.59	99.908	99.459	98.121	97.364	102.2	96.692	94.65	99.063	100.47	100.22	91.233	101.57	100.93	99.24	96.96	95.009	97.657
110.76	106.97	107.07	113.36	107.5	109.91	112	106.95	108.42	109.19	117.13	108.39	107.54	101.71	105.7	107.68	114.9	111.02	106.75	108.96	105.21	109.82	111.2	107.14	103.54	108.27	107.36	108.46	107.99	110.62	107.81	113.84	111.87	110.28	108.32	109.8	106.02	110.96	104.91	109.5	106.71	108.49	110.43	108.8	105.08	107.39	111.22	105.95	107.59	107.82
108.04	112.11	111.77	109.12	117.63	104.19	111.4	104.61	111.74	109.66	111.61	105.52	110.9	110.06	112.4	110.74	109.85	111.61	106.71	112.81	106.83	111.33	107.1	109.82	108.78	108.9	109.98	106.6	113.73	112.24	106.18	110.23	107.29	113.67	111.56	109.92	113.38	108.48	108.92	110.2	112.2	107.83	109.64	109.59	108.94	114.51	110.72	109.41	111.14	108.65
108.49	110.45	104.01	110.1	109.82	109.93	105.34	109.21	107.61	104.95	110.62	109.59	108.74	110.85	107.87	110.06	105.05	104.95	106.12	108.63	107.71	109.31	109.83	109.51	110.41	104.32	106.55	107.2	104.96	106.41	109.82	109.75	102.67	106.85	107.59	111.03	107.68	109.56	107.93	109.6	110.54	107.59	106.56	114.57	107.39	108.67	108.73	110.06	107.34	112.91
108.24	107.31	111.02	107.16	111.31	109.86	111.08	109.71	110.89	106.15	109.46	105.76	107.47	104.2	108.78	106.77	110.79	111.57	110.54	111.41	112.5	111.72	113.45	105.91	108.17	108.9	107.65	106.66	107.03	106.01	109.61	112.16	108.41	107.83	106.64	106.21	108.73	111.74	107.4	107.49	107.41	110.3	111.74	109.34	107.26	109.25	106.85	109.09	108.32	106.56
107.1	104.16	105.78	104.55	103.78	104.77	104.81	104.49	106.02	102.29	106.99	105.38	108.19	104.4	104.52	106.99	99.589	102.97	106.34	103.96	105.77	105.56	104.46	104.43	107.13	103.34	106.07	101.76	104.63	106.59	109.79	105.4	105.54	104.9	102.34	106.61	100.52	103.73	105.64	104.95	102.57	104.86	110.14	104.08	102.27	106.47	106.31	110.34	105.8	105.6
107.05	112.49	110.04	111.84	108.38	112.61	107.86	106.91	110.54	111.55	109.78	114.85	110.2	112	105.34	113.33	112.08	114.42	109.09	111.97	109.67	110.45	108.86	111.07	107.68	111.24	113.86	112.24	107.39	111.43	109.08	117.32	104.94	112.37	109.94	110.79	113.78	110.32	113.69	110.79	112.71	113.42	112.44	109.68	105.62	104.64	110.59	110.13	112.41	110.45
109.52	107.46	108.59	108.55	106.81	109.14	110.86	105.17	105.17	109.62	105.08	107.34	109	105.43	103.66	107.75	110.77	108.72	110.91	108.59	107.23	107.18	111.02	108.71	108.79	107.83	104.42	108.06	108.1	109.83	112.99	105.84	103.95	108.44	105.3	107.37	110.14	108.83	108.49	107.27	106.39	111.51	105.54	105.37	104.61	109.14	108.24	107.86	106.78	106.26
100.29	101.46	100.46	102.4	101.54	102.42	98.848	104.67	102.33	98.862	99.736	103.97	98.016	102.02	92.573	99.012	104.94	102.08	97.628	102.07	102.32	104.84	101.17	99.669	100.54	98.911	100	99.795	97.019	101.68	98.592	102.67	102.16	101.12	99.13	103.53	101.08	101.91	102.44	97.922	101.23	104.41	97.385	102.5	103.59	104.92	101.83	101.83	103.69	102.92
101.45	107.36	107.64	104.75	110.54	109.48	104.6	103.98	109.11	105.64	105.8	107.9	108.27	104.78	109.24	101.59	102.55	100.99	106.87	105.74	105.63	107.61	106.34	104.02	104.59	105.27	105.52	110.63	108.34	105.34	106.28	105.85	104.24	105.2	103.88	103.31	105.98	104.26	106.95	106.66	105.69	111.78	105.31	109.31	106.03	104.5	110.42	106.12	103.4	104.88
107.62	103.54	109.3	106.84	106.66	106.71	109.51	104.46	102.98	106.45	106.02	107.41	106.91	108.53	106.53	102.94	110.24	112.35	103.34	104.47	106.63	107.7	104.76	108.9	104.67	108.15	106.94	106.21	107.05	107.47	105.79	102.87	105.87	107.95	102.93	100.18	104.3	102.63	106.86	104.69	106.79	101.32	106.98	101.49	102.35	106.06	107.46	110.57	106.94	108.53
99.384	99.915	102.59	105.47	101.73	102.73	97.813	104.02	98.999	100.96	102.63	95.583	98.408	102.05	98.773	99.884	101.86	99.292	102.38	102.68	106.61	100.7	100.96	98.878	107.15	98.755	102.1	100.61	102.95	99.284	98.178	98.201	101.58	101.82	100.01	98.338	101.96	95.157	98.242	95.24	99.938	103.36	100.8	101.78	100.09	99.923	98.667	100.07	103.34	100.78
104.64	104.26	108.71	105.04	107.97	109.45	106.2	106.77	100.69	104.55	104.65	104.75	104.8	106.77	104.96	104.98	104.22	107.17	105.31	105.36	105.73	105.22	107.53	108.78	103.2	105.99	105.21	108.25	106.29	103.65	103.83	104.07	106.55	105.5	101.28	103.95	107.62	105.09	104.12	104.65	105.61	104.41	102.29	106.99	103.63	106.73	106.88	104.43	110.11	103.31
97.978	97.341	99.98	95.825	99.104	96.224	97.346	101.45	101.19	99.356	101.15	100.13	97.315	102.02	97.616	96.807	99.891	96.454	101.13	98.644	101.41	95.033	98.057	97.426	99.105	99.609	95.612	97.338	97.672	103.39	97.979	100.92	93.631	102.63	98.459	98.91	96.849	97.076	100.07	97.882	96.934	100.13	99.141	97.607	98.754	97.999	100.7	100.3	95.072	98.268
109.08	101.38	105.31	107.41	104.7	106.19	104.66	105.1	103.74	104.81	107.85	103.37	110.03	107.08	104.32	107.91	106.1	106.79	104.43	103.84	106.56	108.75	108.99	101.06	107.77	102.84	104.14	105.96	110.21	102.77	103.37	103.76	107.89	98.619	101.86	106.91	107.22	106.27	107.15	105.91	105.76	107.08	106.03	105.68	103.1	103.41	107.06	106.8	104.42	104.25
106.94	107.56	109.07	112.51	107.5	106.38	106.76	112.1	110.83	104.53	100.93	113.75	104.31	112.92	107.95	106.13	107.93	107	111.63	112.84	104.05	107.3	109.68	105.45	107.9	106.7	107.79	108.18	108.76	106.26	105.83	106.38	110.82	106.16	102.13	111.78	105.79	107.05	108.17	109.25	108.29	108.46	109.68	108.43	104.94	106.58	101.52	109.42	111.53	106.84
107.38	106.59	103.71	112.69	103.02	103.63	107.48	102.02	109.96	106.7	104.5	108.46	104.88	107.68	104.61	104.62	105.1	107.31	109.92	105.95	106.37	105.51	109.9	107.68	108.46	105.37	102.66	107.67	104.15	106.17	103.98	108.91	111.05	106.27	108.03	107.07	108.84	108.95	106.5	108.95	109.62	102.8	106.34	108.65	102.73	106.37	105.78	105.83	103.13	105.65
103.98	102.17	107.71	111.96	107.55	107.49	101.4	105.4	103.59	111.06	110.06	111.91	104.25	106.35	107.09	98.372	104.45	109.15	102.71	104.15	105	105.86	109.34	100.92	106.07	112.07	107.49	107.74	102.53	106.08	106.79	105.94	104.17	102.04	104.48	105.44	107.12	102.76	105.39	107.37	109.25	103.91	105.99	105.61	105.2	106.14	105.98	105.64	105.81	104.2
107.47	102.87	108.43	107.93	103.67	106.12	104.8	107.33	106.23	108.57	109.46	108.95	103.04	103.49	108.13	106.93	107.77	105.28	103.5	106.87	101.88	107.94	100.81	104.76	104.4	104.76	110.22	105.65	105.51	105.03	107.09	108.49	106.27	109.34	108.42	105.36	103.81	108.58	105.13	108.82	108.2	109.38	104.63	105.56	104.92	107.23	105.11	110.82	108.19	102.71
110.5	111.17	109.29	109.12	112.25	111.37	112.21	106.46	106.41	108.73	104.51	108.89	109.87	113.98	112.85	106.38	108.48	110.36	110.29	108.82	111.74	114.34	111.72	112.74	109.66	113.43	112.27	115.25	110.93	105.72	112.7	112.63	113.07	117.44	112.21	109.26	111.87	105.99	112.59	109.41	108.35	111.4	107.96	110.45	108.9	107.67	115.31	109.71	109.14	112.85
101.11	98.238	100.56	97.717	98.632	94.507	95.082	95.835	94.711	99.116	101.26	96.863	96.186	93.276	96.345	97.876	97.787	96.376	97.803	100.02	100.68	95.036	96.81	99.102	96.173	94.27	98.855	96.277	99.317	100.92	101.43	94.43	94.671	99.162	96.635	99.925	97.897	99.858	98.558	97.599	97.437	96.423	96.83	98.574	98.003	102.55	98.053	99.688	103.87	96.351
100.54	98.945	103.81	100.43	101.71	98.547	95.653	103.2	101.46	101.77	98.643	98.835	99.34	103.42	100.16	99.992	99.441	99.795	97.548	102.25	96.635	101.76	98.768	99.254	100	101	98.137	104.34	102.41	97.65	101.06	101.69	104.45	99.117	102.85	102.67	98.496	98.216	99.004	102.17	102.05	100.41	99.353	101.65	103.82	103.5	106.11	103.05	103.17	100.38
101.4	102.94	106.62	105.09	104.1	106.24	101.81	107.45	107.86	101.66	109.62	108.19	109.53	103.85	102.97	107.39	104.78	105.4	105.39	103.01	106.36	103.02	106.54	108.5	101.29	102.33	107.31	108.63	106.45	108.9	109.8	103.39	104.58	99.634	111.14	101.88	104.33	105.21	107.7	106.56	105.26	104.67	105.14	101.59	107.79	104.28	105.23	107.16	106.02	108.73
109.34	112.58	110.29	111.11	107.39	111.22	113.07	111.2	109.17	103.96	109.57	111.82	110.8	115.59	111.78	109.73	108.2	112.08	110.49	110.59	112.87	115.42	112	108.22	112.61	106.93	106.5	110.03	107.45	109.5	108.91	104.15	110.2	110.48	112.88	111.09	109.1	107.17	108.36	109.45	112.77	112.61	114.55	110.83	107.28	108.83	112.43	114.48	112.65	109.52
96.618	95.811	100.11	92.708	98.856	100.09	97.599	99.693	100.27	100.51	104.82	98.083	100.23	98.544	102.75	97.156	99.322	99.26	99.859	97.394	96.5	96.803	100.31	97.608	95.782	98.56	95.368	103.04	99.468	99.233	98.042	100.23	98.28	96.896	94.958	96.242	99.258	98.314	101.54	99.76	95.2	102.53	99.014	99.183	98.869	99.843	96.7	98.534	95.905	99.159
104.49	106.76	106.25	103.53	102.96	104.38	105.14	107.77	107.65	107.64	100.87	106.5	115.46	114.32	106.82	105.78	103.19	101.21	103.22	105.26	106.57	104.83	100.97	101.69	105.71	104.97	107.71	105.78	105.52	109.54	104.05	106.53	107.99	106.22	103.71	104.89	105.43	105.14	106.56	105.33	106.23	111.82	106.07	104.14	106.6	107.76	109.59	103.3	107.17	104.86
95.412	99.126	96.984	95.457	97.167	102.42	101.25	95.701	97.389	103.59	98.498	103.53	97.472	94.307	101.8	103.03	98.523	96.954	98.983	101.02	98.087	99.823	101.72	96.766	100.47	97.011	96.869	96.292	100.18	97.452	96.487	101.75	96.543	96.35	102.26	99.41	100.25	105	100.26	94.899	96.039	99.459	97.536	98.835	98.512	99.407	100.02	105.56	97.934	98.54
107.27	105.46	106.78	101.51	104.2	107.19	103.88	111.09	100.55	106.85	102.34	107.98	107.26	108.06	109.16	103.29	110.09	105.13	111.65	109.22	104.09	102.22	111.85	109.38	104.25	111.17	103.53	107.89	106.74	102.95	107.11	107.47	103.46	104.23	105.58	106.65	100.38	106.33	106.37	103.87	96.836	104.92	107.47	106.05	106.74	107.53	104.82	101.36	104.08	107.2
108.58	109.59	107.35	112.31	111.54	113.89	109.11	105.74	109.63	106.94	111.05	107.7	110.3	107.52	111.3	108.34	104.26	110.94	107.15	107.65	110.88	111.82	108.54	108.26	108.14	112.73	111.19	111.87	109.87	112.47	108.72	110.69	109.25	114.29	111.63	110.29	107	112.08	117.2	111.23	109.75	117.08	112.04	107.97	108.14	112.85	114.72	110.35	109.48	108.06
106.3	103.96	107.99	103.34	109.17	109.37	107.08	111.01	108.03	105.14	107.66	105.47	107.01	109.01	104.81	104.82	103.65	103.16	102.89	109.05	100.28	101.84	102.44	106.82	102.73	105.36	106.2	109.01	104.57	103.37	103.8	107.22	110.75	107.23	103.98	109.58	107.05	104.8	103.63	103.85	109.12	105.42	105.86	110.19	103.8	109.53	105.51	108.83	106.05	104.79
107.25	107.93	109.15	105.86	108.67	104.87	109.63	110.87	108.79	111.63	106.56	105.97	105.67	112.11	105.77	109.54	110.47	108.29	113.87	108.34	109.26	108.61	106.38	109.85	107.56	111.24	107.11	107.4	109	106.97	113.25	107.34	106.16	109.12	106.72	111.35	109.46	107.93	107.49	109.36	108.53	106.17	110.04	108.63	108.31	106.13	108.03	106.97	109.76	112.02
106.51	108.58	104.51	107.63	106.18	108.27	108.94	111.2	105.7	103.23	105.57	106.99	113.16	100.78	105.73	103.47	104.77	103.17	104.76	104.94	108.05	108.54	105.7	106.47	109.45	111.35	107.83	104.37	103.53	103.68	105.92	109.94	105.97	106.1	107.69	108.24	108.08	104.22	105.24	108.09	107.64	109.65	104.77	102.76	104.26	108.32	112.42	106.02	105.72	104.06
109.17	106.01	108.16	105.28	107.23	102.92	112.54	109.78	106.33	110.65	110.56	110.56	108.63	106.49	109.74	107.42	103.16	110.27	103.42	105.85	107.68	107.31	108.05	111.71	109.86	106.53	109.85	110.58	105.96	107.23	112.14	111.55	105.27	107.24	106.46	109.54	108.39	107.26	113.67	106.78	109.12	104.8	109.36	109.76	105.4	106.74	110.04	109.51	104.62	109.72
115.32	110.28	106.01	113.24	107.35	110.59	105.62	104.11	109.48	105.46	108.28	110.42	105.88	111.29	105.28	112.4	107.39	107.56	109.19	108.04	109.06	109.52	109.68	111.27	108.4	106.89	105.84	106.65	109.24	109.59	112.29	107.54	111.63	108.43	103.79	109.91	107.72	106.54	108.7	108.33	111.09	111.72	108.92	112.38	106.09	106.78	107.62	105.4	114.05	107.17
105.85	103.33	107.18	103.47	105.6	106.92	106.05	108.34	104.94	106.1	109.91	105.63	109.77	107.55	106.54	111.28	105.98	105.29	105.73	107.86	109.04	108.38	107.03	107.93	102.78	109.56	105.46	108.37	106.75	103.51	109.76	107.57	102.36	108.23	106.06	109.09	105.22	105.02	103.8	105.12	106.47	100.73	104.9	109.09	103.7	103.11	99.935	103.81	105.04	109.49
102.04	109.39	101.78	105.73	106.67	105.58	105.38	105.18	105.34	106.83	109.96	105.86	104.04	109.37	103.91	105.53	101.45	106.7	107.77	104.65	107.17	108.08	106.2	103.16	105.44	102.54	103.18	112.13	110.26	107.91	108.72	109.13	102.4	102.56	106.33	108.53	101.62	107.63	107.22	106.98	110.13	105.89	108.42	104.84	105.82	105.12	105.62	110.41	104.87	105.28
97.732	102.33	101.21	102.4	99.202	100.47	93.827	98.593	100.96	103.04	100.63	100.93	98.847	101.45	95.062	99.4	100.82	101.37	104.52	102.85	102.49	100.3	100.81	98.891	102.19	98.074	96.498	98.199	100.98	101.98	100.84	100.26	103.76	102.68	99.495	99.352	102.04	99.221	100.44	98.627	97.525	98.929	98.757	98.725	96.712	103.28	99.437	101.74	96.483	95.888
103.02	103.28	102.46	106.14	106.2	108.77	110.15	108.8	105.94	108.6	101.87	102.8	103.91	100.63	104.28	105.29	107.81	108.62	107.14	107.52	104.3	103.42	106.89	101.34	105.28	108.8	104.33	106.23	105.42	104.77	108.29	106.15	106.62	109.65	106.4	103.67	107.43	102.95	104.29	101.02	106.84	104.98	105.52	102.95	105.46	105.36	109.07	100.41	106.87	107.27
104.46	105.74	107.55	106.23	109.02	113.53	105.5	108.45	105	102.34	98.974	105.09	108.61	106.57	105.57	108.46	109.88	107.8	101.84	105.95	106.6	111.59	102.21	108.11	109.01	103.44	108.45	103.24	106.76	104.06	106.16	106.32	102.29	97.554	108.87	102.91	103.68	104.92	99.651	105.57	104.11	107.41	106.3	109.84	102.74	110.9	108.83	105.23	101.81	104.71
102.42	103.95	98.525	104.83	106.19	101.81	100.65	99.7	99.752	101.35	102.26	98.227	103.34	102.04	100.13	100.25	100.21	99.794	102.52	101.04	100.47	92.136	97.222	102.48	102.64	101.08	101.41	104.67	106.12	104.32	104.68	101.22	104.91	103.37	102.08	104.53	102.63	98.927	101.15	101.29	99.042	97.202	105.84	97.119	105.04	97.683	101.82	99.871	102.39	100.94
97.697	100.34	97.961	96.32	98.776	98.213	96.69	101.48	101.41	96.563	100.15	101.38	100.77	94.66	99.45	97.002	95.705	100.48	100.85	99.408	97.605	100.53	104.35	100.32	97.911	94.619	97.191	99.107	100.66	101.91	100.44	95.244	95.058	99.198	96.94	95.865	103.11	98.849	92.762	97.848	102.59	102.37	98.301	94.307	97.244	94.967	97.439	102.07	99.498	95.308
111.44	106.69	105.11	106.51	108.8	106.73	107.62	106.16	111.49	109.67	110.02	109.21	110.59	105.38	107.87	109.36	100.89	107.32	107.39	107.3	110.71	107.79	104.37	109.91	106.21	107.46	108.97	103.74	104.87	113.59	105.86	109.93	110.68	104.46	104.13	107.04	109.56	109.05	105.63	110.5	102.41	108.73	107.4	111.5	111.61	109.09	108.77	106.97	105.15	109.86
106.99	104.82	112.08	107.55	109.45	105.82	111.31	102.79	105.04	104.89	107.67	105.82	106.4	107.54	105.95	108.28	108.89	111.88	105.24	108.63	106.49	101.48	106.06	110.61	107.7	109.18	112.36	108.73	109.16	107.98	109.04	107.66	106.44	107.26	108.89	105.45	103.91	105.34	108.86	104.99	107.55	105.69	106.59	104.01	109.1	106.2	105.06	104.37	104.69	107.05
107.94	108	103.69	103.81	105.31	106	104.08	107.34	106.26	105.86	106.59	107.24	104.25	101.71	104.52	103.88	109.74	109.83	107.28	107.16	105.82	113.6	106.77	104.02	106.07	108.36	105.08	110.74	110.46	105.87	103.29	105.77	108.87	107.72	103.27	112.49	109.08	108.45	107.89	109.32	105.95	106.94	108.52	101.53	110.22	103.84	107.54	105.87	109.05	106.69
106.53	108.6	110.26	105.15	110.6	103.71	108.84	111.82	104.07	107.65	105.3	107.39	105.49	105.88	105.5	107.49	107.78	108.96	103.57	110.67	111.21	106.8	109.76	109.75	107.57	109.66	103.86	101.83	109.16	108.72	107.84	110.61	107.34	104.79	108.78	105.41	108.74	106.35	105.18	108.13	109.97	111.77	111.22	106.16	106.39	107.83	109.64	109.02	106.98	106.79
104.77	103.04	105.65	114.5	105.26	102.83	108.14	106.26	106.87	105.61	101.65	102.47	109.2	101.25	106	105.82	106.33	107	107.38	105.37	106.57	110.31	107.08	106.19	108.65	101.09	104.56	104.55	107.2	104.42	102.93	104.49	105.84	103.78	108.36	101.6	108.91	103.12	105.5	102.03	101.86	105	105.52	109.93	108.34	106.99	108.85	104.56	105.77	102.71
100.89	96.118	101.54	104.32	101.99	100.68	96.93	102.96	100.75	97.85	99.475	97.96	99.382	102.03	95.5	100.45	99.513	105.06	96.842	101.71	97.464	97.996	102.11	98.586	100.54	96.957	104.71	106.14	98.306	98.413	96.631	103.51	98.467	99.722	100.28	103.63	100.49	106.88	102.96	99.345	104.25	101.05	97.72	103.54	106.76	99.116	103.29	101.74	105.19	100.45
99.669	98.371	94.31	98.345	101.69	95.947	95.42	98.67	95.125	100.03	95.922	98.621	98.507	97.865	101.97	100.44	99.823	94.625	94.835	97.167	93.381	99.908	98.506	96.755	98.149	102.02	98.822	101.36	97.564	99.996	100.61	96.221	98.203	93.401	98.811	100.37	99.481	102.9	93.245	95.591	99.719	98.18	102.97	99.987	95.399	97.478	103.54	101.19	97.462	101.7
97.817	96.841	99.099	101.2	98.796	95.216	100.42	96.826	101.1	100.25	99.661	101.24	99.974	100.19	96.593	96.778	102.07	96.904	101.67	98.543	101.07	99.491	95.249	100.84	102.64	103.48	100.96	101.53	101.66	97.073	98.18	102.15	98.199	101.02	101.02	97.682	98.905	99.936	97.923	99.475	101.49	104.77	102.43	101.74	97.4	96.268	98.034	100.52	99.443	99.818
100.1	103.09	97.905	101.32	99.902	101.78	101.5	99.044	104.52	97.304	99.714	99.878	100.29	102.07	102.43	95.048	101.78	100.75	101.38	95.478	100.62	99.775	101.04	100.56	100.99	102.03	100.74	99.995	105	101.28	103.27	100.34	103.91	100.17	101.64	95.374	99.224	99.683	102.59	101.34	106	102.59	104.03	104.39	101.19	98.577	97.968	101.57	101.91	101.7
102.22	97.164	96.439	97.743	97.827	97.599	93.801	97.066	95.085	99	99.703	99.945	99.726	101.36	96.42	100.19	100.02	97.046	96.988	97.33	97.448	98.811	96.247	98.885	97.836	99.753	96.812	98.085	99.808	99.416	95.872	96.842	97.779	99.973	95.686	98.678	99.219	97.746	98.259	94.874	97.253	99.501	96.63	98.393	99.969	99.31	100.01	98.33	99.446	98.375
97.237	100.37	95.27	99.159	99.047	99.707	95.098	97.018	98.735	99.534	98.624	95.777	100.58	97.778	98.14	99.68	100.48	98.357	93.731	101.32	98.984	98.424	92.613	95.805	100.84	99.447	97.322	100.07	96.081	100.33	90.742	95.897	100.4	94.025	94.44	98.058	99.853	97.465	97.046	99.83	98.432	98.938	96.336	104.25	96.735	94.493	96.887	98.864	100.03	99.144
108.13	104.52	107.69	105.61	110.2	104.39	112.67	108.64	106.93	106.18	113.15	111.22	106.21	113.46	109.03	111.98	111.66	108.71	108.61	110.79	109.19	109.84	108.26	109.26	106.38	106.83	109.39	106.58	106.96	105.55	104.77	106.73	108.07	108.34	110.92	109.71	106.77	111.6	107.14	111.71	107.01	112.14	112.02	107	106.01	106.97	108.31	107.02	106.06	106.42
109.39	107.55	107.38	106.91	111.77	112.16	112.15	104.84	108.28	103.18	109.39	110.92	108.77	113.33	113.1	110.38	109.25	106.67	107.97	109.17	108.66	106.87	107.02	110.06	104.18	107.7	108.32	106.02	102.44	111.28	108.77	104.11	110.65	107.72	106.35	106.05	107.51	110.17	108.79	108.15	109.96	107.65	111.36	108.37	108.29	107.61	106.02	110.52	108.15	107.93
111.21	110.39	107.71	109.53	107.82	106.23	108.64	113.21	110.39	109.62	108.26	109.04	107.04	111.2	111.12	107.67	106.28	108.1	104.97	106.81	110.4	107.7	105.63	110.18	107.45	110.84	109.77	105.29	108.39	108.47	109.96	108.78	111.05	107.45	109.94	112.56	105.37	105.61	104.55	107.79	110.75	111.34	111.18	104.9	113.85	107.41	111.73	110.82	104.54	106.52
102.62	107.58	106.87	107.49	104.13	105.5	105.59	106.4	102.74	103.67	104.9	104.26	105.7	110.11	106.94	104.56	104.31	106.1	106.49	109.71	103.31	106.6	108.28	104.49	108.57	106.88	102.56	104.13	110.74	106.37	104.95	107.67	107.73	103.36	106.92	112.23	107.54	106.01	106.91	104.44	106.54	105.7	99.583	104.9	108.14	105.35	105.98	108.35	108.03	108.7
103.92	107.81	109.17	107.82	111.24	106.58	107.76	106.84	108.4	106.19	103.45	106.54	110.37	101.32	106.63	108.46	106.64	108.6	112.48	104.09	109.42	108.47	103.53	104.46	105.22	105.46	106.04	109.7	106.29	106.99	101.19	107.12	104.67	106.32	111.52	100.28	105.33	105.6	101.83	103.76	105.87	104.21	106.47	110.4	104.61	105.35	106.89	104.9	103.33	103.76
104.65	103.53	107.7	106.83	104.55	105.2	107.25	110.54	104.1	106.14	102.88	110.24	105.54	105.19	108.09	105.41	106.4	107.45	107.55	106.92	103.98	107.84	103.81	103.59	104.66	109.39	110.32	105.3	106.77	107.02	106.79	110.29	108.35	108.26	104.1	104.26	107.01	102.78	102.77	106.37	106.8	104.58	104.14	102.58	107.08	108.44	104.61	108.05	109.06	106.88
109.67	109.3	108.42	111.93	108.9	108.48	111.68	108.04	111.62	112.77	107.03	106.29	106.05	109.51	109.49	108.77	108.27	110.82	108.75	111.66	106.02	109.94	107.93	112.5	112.16	108.32	104.73	108.91	114.55	106.95	106.32	106.11	109.51	102.71	108.18	118.09	107.34	107.17	109.57	105.11	105.79	109.83	105.93	111.25	110.66	107.69	111.36	112.95	111.35	106.28
106.86	104.19	103.62	98.911	105.32	104.21	103.32	106.89	105.02	102.81	106.11	101.91	105.25	109.44	109.2	101.73	102.75	107.82	105.11	102.89	106.69	105.17	105.32	107.9	103.23	103.04	107.2	108.53	109.51	104.29	108.4	103.83	105.98	105.17	108.21	105.2	104.89	104.29	105.43	104.18	109.47	102.43	100.41	105.33	109.02	100.31	108.6	104.78	104.19	107.63
96.417	96.06	95.075	96.898	105.02	99.317	98.141	99.295	95.624	100.3	99.967	101.56	100.14	104.34	99.18	98.028	99.401	99.749	99.003	99.848	101.29	100.67	101.79	98.635	99.332	101.15	96.778	101.32	101.51	104.16	101.98	100.66	95.278	102.14	104.64	99.473	99.048	101.46	97.705	101.92	100.18	100.71	103.85	101.05	99.87	101.37	99.317	103.1	93.614	96.268
101	102.4	102.46	101.13	99.92	101.39	99.845	99.577	100.58	102.13	99.346	100.49	104.75	104.1	104.55	99.44	103.08	102.29	98.807	101.3	102.78	97.041	103.87	101.92	102.56	97.561	100.84	100.34	103.86	102.67	97.772	99.526	101.51	98.795	98.344	96.172	101.15	98.584	103.52	102.72	105.01	99.125	95.188	101.09	100.22	96.772	99.177	102.15	102.11	102.75
102.3	98.78	101.1	101.57	99.427	103.65	100.38	99.145	97.859	102.72	96.188	97.57	98.49	98.353	100.04	99.469	100.96	96.101	100.95	101.12	97.138	99.044	97.771	101.12	102.55	99.261	98.122	100.7	99.653	100.18	99.953	101.81	102.18	99.276	102.17	99.565	101.01	97.043	98.685	100.92	96.598	98.708	96.339	101.52	100.2	102.09	101.3	99.348	101.99	98.781
106.33	105.5	107.49	104.38	106.91	102.67	103.37	105.42	111.01	104.55	103.34	107.8	107.36	108.67	105.21	103.46	100.36	101.87	105.82	103.3	104.08	104.19	105.94	111.8	106	104.12	111.68	108.48	104.04	104.73	108.37	109.14	101.13	105.52	109.63	106.99	103.17	108.87	107.48	102.28	104.21	103.49	105.95	104.56	107.72	104.98	100.84	104.28	104.69	108.71
103.43	108.51	107.86	105.63	106.37	107.81	108.35	104.84	109.13	105.83	102.34	106.91	111.31	109.62	105.99	104.67	105.17	105.49	107.45	109.29	109.64	103.58	108.73	104.3	108.34	105.02	106.26	106.02	110.96	104.74	103.9	103.6	108.32	104.29	105.87	105.74	112.41	105.86	111.62	106.73	105.26	110.13	103.12	103.7	112.83	106.89	101.56	105.14	103.8	105.34
107.99	111.2	104.85	105.14	106.1	109.85	112.39	111.09	105.07	107.34	109.64	105.36	109.05	108.37	106.71	111.93	106.52	110.09	106.91	110.3	107.06	111.2	104.07	107.1	106.52	106.08	106.95	108.81	106.33	109.06	111.85	107.5	108.31	110.13	110.57	112.62	104.04	109.78	108.05	102.59	107.63	109.08	107.23	105.01	107.81	105.46	111.72	101.54	107.51	106.3
101.39	95.493	100.32	100	100.44	98.632	98.504	97.982	97.147	98.817	100.6	96.435	98.059	102.19	102.56	95.237	96.534	99.498	97.878	100.84	98.809	100.32	97.05	96.59	102.01	97.366	97.968	100.87	95.804	95.402	97.952	99.08	100.89	98.527	102.53	102.89	100.62	97.656	102.15	101.61	98.845	99.77	106.34	98.912	104.44	97.391	95.925	99.693	100.41	97.399
105.63	107.99	110.19	109.39	105.6	106.69	106.91	102.53	105.6	105.78	104.25	107.43	107.73	106.02	103.13	102.34	108.05	106.35	105.49	103.41	108.73	109.48	106.18	103.87	108.94	102.07	104.47	105.05	100.85	105.57	108.02	106.95	105.05	107.35	105.89	101.74	101.85	106.32	107.2	102.26	102.89	102.98	107.28	108.84	110.07	104.73	104.09	103.04	100.39	103.82
102.26	112.21	104.2	104.69	106.48	102.4	104.09	107.13	100.4	106.1	106.25	105.56	105.95	102.02	103.3	110.43	101.56	103.41	107.55	106.53	109.47	107.93	105.74	105.81	110.85	101.41	104.31	104.8	100.74	104.83	107.03	105.12	105.64	107.84	103.27	106.36	111.6	106.92	103.5	103.97	111.34	105.56	106.51	100.49	105.91	103.22	104.08	103.98	104.95	103.26
110.24	107.34	110.52	111.03	107.1	108.56	108.98	109.09	108.52	111.91	109.12	105.35	107.76	106.76	113.29	113.36	111.68	111.86	111.73	107.73	110.79	111.62	105.73	110.75	115.61	112.7	108.26	107.04	110.6	108.55	105.42	106.84	111.01	107.07	109.17	113.57	113.36	110.11	109.74	109.65	107.9	108.89	117.11	106.55	112.45	114.52	115.09	114.42	108.89	112.24
94.923	99.111	100.36	99.895	101.46	100.44	94.014	96.484	97.749	99.506	96.029	97.921	96.441	101.4	99.324	96.757	98.35	97.346	98.887	98.562	95.056	99.076	96.749	96.75	95.224	94.953	98.547	99.017	96.905	94.179	99.918	96.016	98.322	93.718	100.1	98.617	98.296	101.95	96.116	93.992	98.839	93.73	97.575	98.127	95.443	102.8	97.261	93.953	100.27	97.342
107.72	110.06	107.41	103.46	106.46	107.21	107.13	107.23	103.89	104.95	110.34	105.82	111.95	104.76	105.36	108.89	104.17	105.46	105.89	106.47	106.89	107.51	104.35	101.93	108.54	105.77	110.78	108.18	105.58	107.07	103.04	106.42	110.26	107.64	110.43	109.51	107.54	108.1	104.51	103.69	104.12	108.41	104.44	103.37	105.1	103.45	110.08	110.21	106.25	105.04
106.67	110.55	105.05	111.66	112.74	109.51	108.95	108.03	103.7	108.85	106.75	105.95	106.23	104.52	110.89	107.1	105.27	107.6	110.89	110.97	103.11	103.84	109.9	109.05	106.47	108.85	108.57	110.5	108.2	106.75	107.62	108.16	108.97	108.44	108.8	108.72	109.64	107.58	108.48	110.11	108.18	107.87	112.87	106.71	107.81	103.03	112.31	108.64	105.94	107.21
103.44	102.8	107.55	107.97	107.7	106.05	108.01	102.1	100.02	107.07	106.72	110.3	106.46	103.93	108.54	106.91	104.34	99.254	107.52	107.29	104.11	105.6	105.37	104.3	101.17	102.78	103.12	109.46	107.73	107.56	102.13	106.69	103.7	103.53	104.41	105.07	104.22	102.48	105.84	107.43	104.73	107.49	105.15	107.52	105.16	108.93	103.05	104	103.91	103.65
106.29	104.88	103.62	106.8	104.51	109.67	109.08	104.11	105.86	109.56	105.23	106.23	104.95	108.85	109	100.96	108.58	104.9	105.22	103.64	108.28	109.06	109.74	105.45	102.98	105.54	103.35	110.28	103.1	107.91	107.81	108.37	104.78	106.63	106.73	108.7	108.95	108.29	104.02	107.32	106.28	107.34	108.81	104.92	101.58	103.01	110.27	104.04	106.76	106.13
100.46	100.14	100.43	99.491	104.73	104.1	103.34	102.85	99.553	99.667	99.23	103.6	103.72	105.1	102.61	95.9	99.531	100.24	103.03	101.13	97.953	98.511	99.305	103.26	98.068	99.788	100.71	98.51	100.7	100.94	104.05	103.55	102.12	102.38	101.6	101.17	99.362	98.481	97.909	98.069	96.446	97.861	95.251	100.84	100.11	99.176	97.688	97.925	102.99	100.73
106.44	110.32	108.2	105.96	107.44	109.02	108.7	105.89	105.25	109.04	107.14	112.08	110.17	109.44	109.55	112.26	108.37	111.1	107.1	111.24	104.45	107.38	108.32	107.73	108.96	107.72	105.54	108.91	110.54	105.74	107.55	113.61	105.24	107.12	109.69	112.08	105.63	104.91	106.23	109.45	110.97	108.57	108.52	106.21	105.37	107.46	112.45	110.66	104.91	111.53
107.61	109.41	102.52	107.31	105.73	107.8	111.4	103.52	105.77	104.86	107.76	106.89	109.05	107.6	110.68	107.22	107.85	112.96	109.01	105.5	109.43	104.94	109.23	105.14	112.16	106.54	108.01	108.55	107.05	108.02	110.84	103.06	104.18	109.07	109.81	102.54	106.73	106.54	107.19	105.56	107.94	108.27	105.55	107.84	109.03	105.23	109.16	108.59	106.55	102.92
106.79	108.65	102.27	109.19	108.84	106.88	107.17	104.36	102.2	104.97	107.19	106.01	107.74	104.01	107.43	108.21	105.18	102.43	106.34	105.52	106.13	104.79	107.1	106	108.34	106.41	99.752	106.09	105.88	106.9	106.83	105.22	105.76	103.81	113.46	106.53	107.64	108.26	110.05	107.55	109.81	101.73	102.35	108.45	105.35	103.61	106.29	107.53	104.13	107.78
106.45	102.78	110.42	105.48	108.65	105.32	107.2	106.16	106.13	101.94	104.06	104.73	105.57	100.36	102.1	99.136	106.74	103.24	101.56	107.75	107.73	103.73	108.33	106.6	103.3	103.57	103.96	108.21	103.51	102.89	107.6	109.57	102.47	107.46	106.09	106.87	103.09	104.46	107.68	107.93	104.02	101.54	103.89	103.17	107.84	107.42	104.77	104.6	103.89	107.97
108.73	110.59	108.74	108.28	108.37	106.92	107.57	111.75	112.76	111.43	106.73	111	108.6	104.6	107.86	107.99	110.9	111.99	106.12	108.25	111.85	106.16	106.48	105.37	109.37	104.49	109.86	107.25	112.53	112.48	109.53	106.59	109.38	110.17	108.34	107.8	105.65	110.07	101.91	107.36	107.42	110.15	105.96	108.66	103.74	104.45	107.19	109.15	108.05	110.23
101.44	107.34	109.17	108.22	107.43	105.22	108.22	111.76	107.63	106.61	106.69	105.41	109.34	106.51	111.41	108.71	108.08	106.56	106.64	109.21	106.71	105.37	105.48	104.97	107.96	107.96	108.49	105.54	108.05	111.15	109.79	108.43	105.96	112.1	106.51	111.01	113.34	108.52	102.56	110.18	107.78	107.18	112.24	107.09	106.8	107.77	113.84	115.36	108.92	111.26
107.8	101.51	104.22	101.83	109.28	104.63	105.14	103.41	104.21	106.64	107.9	105.48	103.63	111.08	108.1	103	103.22	109.21	108.65	106.53	103.48	103.3	105.35	104.47	102.93	104.25	104.3	103.55	105.27	104.67	101.64	104.6	105.83	108.32	107.17	102.36	106.05	104.92	102.64	108.81	104.6	105.07	109.19	107.91	108.39	104.35	101.74	109.45	105.72	103.31
110.87	107.98	109.75	109.71	114.89	115.59	113.57	113.32	113.5	112.89	108.62	111.76	112.72	109.88	114.16	108.73	111.65	106.13	114.74	106.14	110.3	109.42	109.58	115.55	112.5	116.02	110.4	110.66	110.14	110.74	111.7	108.31	106.57	110.83	108.74	105.71	113.05	111.43	113.12	110.18	108.95	110.19	110.38	114.6	106.15	112.56	111.75	110.16	114.29	111.96
103.79	98.227	100.89	97.056	99.039	97.141	101.88	100.05	98.877	99.851	102.33	103	100.76	96.578	99.518	100.18	99.957	93.216	104.09	100.08	97.973	99.375	100.23	97.951	102.42	99.73	97.995	101.27	99.742	106.34	101.3	103.55	98.528	95.933	99.337	97.83	102.06	105.52	101.73	95.965	97.544	97.318	99.597	102.12	100.23	101.33	100.46	99.216	99.198	101.83
107.9	105.94	106.05	109.62	107.3	106.28	110.2	105.58	106.97	105.75	107.24	103.1	103.28	104.18	109.05	108.93	107.28	103.3	109.98	111.1	106	111.35	109.91	104.32	105.6	104.78	108.97	103.53	110.44	108.09	108.44	107.56	106.44	105.41	107.99	105.26	106.45	103.84	112.66	109.72	107.33	108.77	108.93	104.86	108.18	108.67	105.65	110.3	106.28	112.3
108.77	112.33	106.6	105.64	107.16	109.95	108.3	110.13	107.58	109.07	106.54	105.66	109.36	109.7	103.73	114.18	110.94	108.91	110.15	107.84	107.04	105.63	108.07	108.69	108.78	109.43	109.66	110	103.21	105.79	103.86	104.24	108.24	107.58	108.04	110.62	111.86	109.52	106.63	108.69	112.26	111.88	106	114.26	110.72	107.6	106.46	107.09	108.02	102.76
107.3	109.84	106.7	105	109.08	102.6	109.11	103.98	106.84	105.75	107.61	104.38	108.11	104.53	102.61	104.09	108.13	107.76	106.67	107.04	108.81	108.53	105.64	104.88	105.93	106.8	106.14	108.1	106.31	103.41	108.07	108.37	109.14	107.55	103.23	103.67	107.82	108.25	100.78	102.75	106.9	111.07	103.84	105.1	104.64	106.89	100.87	108.07	105.77	102.69
108.88	107	102.97	103.93	105.49	105.67	102.81	103.72	104.65	108.36	104.2	105.12	103.08	105.26	103.37	105.08	103.74	108.06	109.18	106.13	103.21	106.97	109.41	107.1	104.85	107.78	104.05	108.86	105.01	106.15	103.61	102.32	106.13	103.97	109.58	106.46	109.66	107.39	106.33	107.12	107.5	105.07	107.55	104.19	109.71	108.33	107.09	105.21	107.22	105.92
106.99	107.63	108.27	111.23	102.35	107.16	102.37	103.38	104.8	103.18	105.74	109.21	111.43	102.82	106.62	105.7	107.5	110.03	104.26	107.5	107.49	108.52	103.11	104.79	103.53	101.14	106.91	106.93	105.36	104.98	106.41	105.97	106.98	104.96	106.27	104.9	104.1	102.76	107.96	106.4	104.62	102.2	105.73	100.53	104.03	105.66	103.64	107.02	107.58	104.53
106.93	107.1	107.18	105.51	103.42	102.25	100.51	104.23	104.88	102.67	106.39	107.75	104.51	102.39	102.08	105.81	109.81	101.53	106.94	104.26	102.79	99.582	108.17	108.26	107.04	112.37	104.48	103.37	111.99	105.53	106.11	102.33	107.05	106.28	104.26	105.72	105.98	108.89	102.22	105.83	100.49	107.04	103.99	108.79	105.02	103.1	109.41	107.95	106.95	108.16
102.08	101.92	104.67	96.571	97.245	96.013	101.54	99.195	98.861	100.88	101.82	103.27	95.521	102.05	100.27	98.396	103.48	98.611	102.97	96.705	99.498	96.641	100.23	98.341	103.21	104.11	97.849	100.63	104.4	98.753	99.909	98.5	104.24	100.16	101.85	102.54	100.61	97.775	101.1	100.26	101.12	98.592	99.135	102.2	104.14	102.05	100.92	103.33	101.17	98.709
102.96	99.621	104.25	104.92	105.4	105.03	104.09	108.87	105.34	102.58	105.06	103.62	107.71	105.99	105.97	106.29	104	108.51	105.87	106.18	104.78	104.76	102.9	108.31	106.25	106.59	105.47	106.99	108.11	108.32	106.84	105.28	100.51	107.77	105.35	102.2	106.97	110.16	104.59	105.13	103.5	103.05	98.776	107.14	101.72	106.35	104.82	101.76	106.88	105.14
105.84	104.19	104.73	109.35	104.56	111.97	110.12	104.67	105.5	104.75	103.76	106.21	105.14	102.39	104.21	108.22	109.25	107.62	108.98	102.18	108.76	102.71	107.57	106.36	101.78	104.25	105.85	105.14	106.56	108.25	104.1	104.13	106.34	110.08	106.57	106.73	110.69	103.15	100.7	107.24	109.74	107.72	108.02	104.08	107.25	103.03	100.88	107.46	107.22	104.51
106.82	104.35	103.21	106.41	106.25	104.57	106.73	107.95	108.52	107.82	109.88	103.2	103.53	106.44	105.99	105.57	104.7	105.68	108.57	108.36	104.48	105.22	106.17	108.15	108.49	106.21	107.17	106.74	108	108	101.28	103.43	105.18	103.88	110.93	104.51	102.63	110.35	106.49	107.36	106.87	104.19	104.32	103.6	105.57	104.04	104.23	107.41	106.6	105.13
97.166	96.499	100.47	95.081	100.74	101.18	98.675	95.125	95.174	97.126	95.217	96.529	96.445	100.76	96.761	97.753	98.919	96.806	96.776	99.392	95.889	100.71	97.074	94.121	98.602	96.798	101.12	99.549	96.324	98.967	99.313	99.163	91.765	97.916	97.43	98.192	93.924	99.38	95.074	97.782	99.409	93.975	99.834	100.55	99.191	99.514	97.432	97.93	96.924	96.412
101.22	100.67	99.093	101.21	100.86	98.122	95.567	102.27	99.678	100.88	101.19	93.858	93.378	97.538	97.574	98.761	96.783	99.188	99.555	95.834	98.846	96.182	98.087	97.778	100.73	99.584	103.37	99.121	99.413	99.885	97.052	98.247	100.17	100.4	98.504	100.69	103.21	94.377	98.475	96.694	93.118	100.82	97.656	98.826	99.8	95.673	98.978	100.55	99.812	99.977
105.94	106.34	106.79	107.13	102.22	105.18	103.48	109.53	102.42	106.56	109.14	106.9	108.33	111.17	106.12	111.04	106.36	108.23	104.61	106.66	102.84	103.26	102.26	105.45	107.62	107.14	110.6	104.31	105.24	102.4	104.98	109.89	104.36	106.8	108.32	105.53	107.22	106.07	105.51	104.35	105.21	102.88	106.44	103.97	106.67	106.28	107.51	105.68	106.25	106.8
109.04	109.24	106.82	107.43	112.37	104.02	110.35	106.66	107	115.78	109.15	108.98	111.2	107.05	106.1	108.37	107.03	109.76	109.83	107.05	107.79	108.86	108.08	108.16	110.66	110.3	108.77	108.03	110.66	111.48	107.19	113.8	101.07	108.92	109.81	106.1	109.41	110.1	107.05	105.84	108.04	109.25	109.3	107.86	109.58	107.36	110.83	109.9	110.07	106
105.94	109.72	104.93	108.27	110.74	105.67	105.23	105.82	107.22	108.5	106.79	103.88	108.56	107.58	110.09	108.39	110.93	102.8	104.41	109.39	106.48	104.67	104.82	109.66	111.57	106.42	111.34	107.44	112.45	107.52	106.82	103.66	109.02	109.66	107.96	109.43	108.18	108.81	111.85	106.39	103.85	108.07	106.68	105.29	114.14	105.08	104.62	105.54	111.89	108.84
103.26	103.57	101.11	99.311	102.55	103.98	103.84	105.6	105.2	101.86	102.19	99.78	99.653	104.66	102.63	99.59	99.143	105.12	102.65	106.34	105.53	101.75	103.19	101.33	103.57	106.16	103.52	104.97	101.48	103.92	104.73	97.933	98.209	100.04	105.69	102.67	105.88	103.91	99.739	101.72	99.982	106.91	104.45	101.65	100.42	99.613	103.1	102.92	101.28	101.58
109.97	111.62	112.99	103.6	109.61	110.32	109.72	110.84	109.08	113.27	113.92	109.18	112.89	110.85	112.22	108.67	111.42	113.81	110.85	105.31	109.89	109.85	111.11	114.19	110.28	114.7	111.5	111.9	111.87	113.59	109.45	115.38	111.31	107.65	114.21	107.36	109.57	110.35	111.09	110.62	113.69	107.17	106.85	113.83	110.02	106.89	109.54	111.05	112.16	110.15
115.36	105.7	107.26	110.28	109.68	109.23	107.4	112.08	110.99	111.6	109.95	105.63	113.09	111.98	111.1	111.26	107.92	111.92	110.92	108.24	113.71	108.19	110.23	110.18	105.67	111.35	109.06	113.34	107.17	110.7	106.22	103.21	113.72	112.27	112.78	109.58	112.29	109.55	109.55	110.82	110.43	107.82	112.49	108.78	114.55	111.31	107.99	107.28	107.48	108.51
106.24	112.46	106.38	105.39	105.03	109.14	110.05	105.59	109.01	106.34	110.25	105.91	109.3	109.25	108.57	107.54	112.43	109.69	110.96	103.72	109.68	108.1	109.35	110.27	108.6	109.99	107.66	103.06	109.88	105.71	106.67	106.62	106.59	106.24	107.7	113.73	109.84	111.13	107.13	107.27	107.56	107.43	108.68	106.14	110.23	105.95	110.7	106.79	104.99	110.71
109.8	106.62	108.56	106.95	99.974	100.54	106.82	105.71	105.18	105.39	102.58	104.92	105.33	107.92	104.74	101.28	104.11	105.48	103.07	106.24	101.22	105.39	104.07	104.46	108.91	104.09	102.56	104.22	107.91	108.2	107.93	104.99	106.19	106.04	108.43	105.43	108.21	109.4	105.71	105.93	108.48	101.96	103.58	104.03	103.22	102.78	98.638	105.04	103.86	109.44
105.88	102.09	103.98	107.29	104.02	105.64	104.09	107.87	105.94	107.33	104.36	103.71	104.47	104.73	103.03	106.98	104	104.37	109.07	102.61	108.84	108.34	107.46	107.22	109.11	106.21	105.95	106.06	105.61	106.24	107.44	105.31	104.9	104.86	109	108.16	106.18	101.8	106.2	101.6	102.28	102.89	105.51	113.65	109.82	107.74	105.79	107.91	100.3	108.08
112.52	109.78	113.62	108	104.58	115.77	114.65	111.29	105.28	108.41	110.21	107.93	110.56	111.4	108.4	113.16	107.68	108.1	107.91	112.8	113.45	109.8	108.59	105.86	107.79	109.9	112.99	107.86	114.12	110.87	112.86	110.67	107.21	110.24	113.66	105.96	110.37	111.53	109.8	111.84	111.07	113.46	107.79	107.68	112.06	113.16	112.14	112.53	111.5	109.83
109.91	112.7	107.91	107.53	105.71	109.56	112.12	107.14	105.86	108.46	112.62	104.15	113.54	108.72	108.99	104.96	109.55	103.51	106.9	105.61	113.28	105.41	112.07	106.63	109.99	108.5	106.67	106.38	106.99	112.63	109.05	108.54	107.83	108.47	107.14	113.31	101.88	105.67	109.93	106.13	108.6	109.05	109.51	107.31	109.8	109.87	108.53	104.87	105.01	107.12
104.96	106.12	102.41	103.06	100.56	107.27	104.84	104.43	108.43	106.01	109.09	105.69	105.5	105.49	103.27	107.83	102.6	106	105.92	105.45	104.27	101.73	107.32	104.69	104.76	104.83	101.63	104.39	105.43	105.57	101.99	103.05	103.53	104.41	107.44	110.87	107.91	101.96	104.11	105.74	104.8	102.54	107.99	105.39	107.43	107.93	103	104.67	106.72	107.74
108.61	109.35	108.71	107.67	109.93	108.8	106.45	106.53	108.09	110.57	107.91	107.51	106.71	106.94	105.15	109.1	105.53	108.79	112.85	106.59	104.97	110.25	110.07	109.63	104.48	110.14	110.01	110.22	107.57	108.71	113.24	107.5	109.38	107.6	111.86	105.01	107.44	109.28	109.85	107.4	107.25	108.08	111.43	109.8	108.82	106.55	109.19	109.37	114.52	111.6
103.98	108.17	106.57	107.44	109.91	111.59	108.06	107.85	104.91	114.12	109.89	104.88	108.41	111.32	105.68	110.68	106.39	107.64	105.35	109.65	113.45	110.32	113.93	109.63	109.38	110.18	105.92	108.66	107.19	108.32	113.72	109.34	112.08	104.89	110.99	108.17	107.16	109.96	109.82	109.34	107.65	107.8	106.23	109.04	104.25	107.07	104.52	107.11	109.43	109.64
112.03	107.24	108.79	106.95	108.1	108.02	111.48	111.01	110.25	109.51	110.4	104.69	108.86	109.02	106.74	117.14	108.88	107.77	108.94	106.47	105.17	112.31	108.35	107.9	111.54	104.47	107.31	110.61	109.05	105.95	109.91	106.44	112.11	110.8	106.67	109.43	111.75	109.28	109.51	107.58	106.33	109.82	105.07	104.44	108.28	108.56	108.95	106.3	111.21	106.52
104.78	104.09	105.42	107.03	111.51	110.2	111.38	108.78	110.37	112.39	103.23	108.24	107.24	111.82	106.66	109.25	112.83	107.39	107.99	112.12	109.48	110.89	108.84	108.92	103.5	106.84	108.87	108.76	112.12	108.21	105.94	109.27	109.75	110.06	110.11	105.68	108.81	109.08	104.83	108.41	110.1	104.98	108.06	107.4	111.99	102.15	105.84	106.58	105.45	108.86
105.59	104.56	110.02	104.67	109.88	103.32	108.18	107.97	106.71	105.04	111.16	103.58	109.31	107.9	109.73	102.18	107.76	109.24	106.92	109.01	106.13	105.75	105.71	106.8	106.81	103.98	106.17	108.86	110.3	107.38	105.38	107.58	102.53	110.22	107.52	103.39	106.63	108.44	107.73	106.83	111.56	103.51	106.24	105.87	105.37	109.22	109.71	109.12	105.98	103.67
105.79	108.26	108.83	109.55	106.87	101.93	108.65	107.81	106.73	111.87	108.42	103.78	105.77	107.8	109.21	102.9	109.84	107.12	110.9	111.73	111.66	108.86	104.93	110.35	110.4	111.35	103.87	108.54	108.12	113.76	106.96	110.22	108.66	106.86	108.71	108.21	108.85	108.57	106.93	110.34	109.68	109.81	110.61	107.1	108.62	114.58	104.4	108.34	107.99	105.82
107.25	111.37	107.94	109.19	108.15	105.52	106.55	105.95	103.86	104.9	107.9	105.09	106.94	110.11	107.01	107.21	106.7	106.38	108.24	105.33	105.58	106.99	107.3	108.05	111.39	107.74	104.47	103.18	109.81	106.45	105.26	106.17	107.53	106.41	106.37	108.94	110.41	107.68	106.12	103.95	104.13	106.08	107.82	104.98	103.77	107.25	104.73	104.47	104.06	108.66
106.64	107.83	110.6	109.98	107.48	108.98	104.59	106.99	108.06	102.06	104.96	108.4	105.89	108.09	113.92	107.37	104.85	108.66	106.43	107.77	110.17	105.26	105.16	104.3	103.51	108.53	112.69	106.24	103	107.42	109.47	107.97	107.22	111.65	109.52	105.84	108.5	108.32	105.73	107.54	108.95	108.52	103.46	107	112.36	109.27	105.58	111.91	105.31	109.8
110.2	107.22	107.91	107.29	102.86	112.17	108.89	108.67	116.16	108.29	104.75	109.46	108.13	107.58	106.42	107.24	104.57	106.36	108.77	107.83	109.56	106.12	106.43	110.89	108.62	106.07	109.47	107.52	110.24	110.67	106.38	108.01	109.07	109.38	103.5	111.1	110.39	103.53	106.16	107.28	106.32	109.14	102.74	107.71	105.78	107.29	103.9	111.3	112.14	111.2
104.66	105.9	109.51	107.19	109.45	102.57	109.12	108.61	108.05	105.76	106.49	107.43	106.33	106.89	113.49	107.91	101.69	110.69	106.29	107.82	107.64	110.22	106.52	105.25	111.72	107.57	108.89	107.79	107.45	110.48	106.76	105.58	109.74	105.99	109	112.94	107.98	111.65	105.09	110.28	106.95	104.28	108.02	113.6	107.13	106.82	109.42	108.45	108.16	108.16
105.74	108.22	107.61	109.79	110.31	108.73	111.53	110.88	111.95	109.59	109.98	107.48	106.67	108.68	106.98	107.95	112.47	113.57	109.51	105.51	109.05	107.63	108.72	107.93	107.66	109.5	110.25	111.72	107.04	105.96	108.2	109.87	108.21	111.05	112.72	111.12	109.43	112.85	108.49	110.6	107.77	106.8	106.82	109.02	108.78	109.81	108.68	103.2	110.11	110.39
108.61	106.99	106.35	106.24	108.72	107.78	107.85	105.96	105.14	105.24	106.41	109.91	106.81	107.28	110.23	103.21	104.59	102.44	103.35	105.29	106.98	111.99	108.8	111.76	104.35	105.17	113.43	104.4	106.77	108.58	106.83	106.13	106.44	105.8	107.61	106.73	107.11	107.18	110.65	109.33	106.28	104.24	104.63	106.67	107.8	108.26	104.16	105.72	106.7	109.42
105.8	105.34	108.31	100.82	100.63	107.51	104.61	104.69	106.39	108.13	100.73	104.47	106.63	107.89	105.45	105.46	105.39	105.72	107.75	106.65	107.49	108.2	107.22	108.35	108.03	109.52	104.9	106.61	107.88	104.84	106.15	106.28	106.6	102.57	101.32	107.74	106.81	104.68	107.88	109.28	106.79	108.77	110.91	105.75	100.98	103.26	104.02	108.45	105.17	104.6
101.97	108.16	104.44	107.17	109.22	106.9	104.32	111.59	111.93	109.01	105.38	109.86	104.46	108.09	105.68	105.41	110.6	104.36	102.23	102.91	107.38	102.9	105.1	105.99	104.32	106.93	106.87	102.18	109.27	105.17	104.76	102.24	109.85	106.41	108.73	105.5	106.99	104.38	104.36	102.75	105.9	100.96	110.55	104.07	104.96	104.32	105.76	105.06	104.26	108.9
101.14	96.631	96.029	98.696	95.675	96.345	99.483	97.164	98.113	103.81	94.353	100.88	99.394	99.211	99.561	96.899	98.259	99.886	100.61	99.085	102.78	101.34	98.086	100.31	102.53	93.683	98.147	97.776	99.36	97.107	102.04	97.428	97.676	95.578	95.704	100.09	98.202	98.822	103.26	98.327	98.032	97.597	98.146	98.765	95.543	94.862	94.586	98.845	101.86	96.854
95.94	99.919	103.64	97.981	100.45	99.869	99.179	100.85	94.891	100.93	98.86	97.606	101.13	95.286	98.577	102.07	102.17	99.933	105.78	101.95	99.705	96.285	94.906	97.165	99.465	96.41	95.695	99.799	98.199	93.972	95.195	100.44	102.96	95.228	100.35	103.86	97.157	98.5	99.14	101.66	102.06	98.599	99.396	100.28	99.036	97.89	99.646	101.34	104.34	100.85
109	102.65	105.46	110.56	100.57	105.61	106.6	105.06	107.87	106.95	107.18	105.01	109.24	107.88	106.2	102.21	108.01	108.91	106.66	110.98	107.74	108.79	111.96	104.73	107.74	109.12	106.75	107.85	107.44	109.47	108.69	102.11	104.6	106.47	105.79	107.75	105	106.57	103.68	105.51	105.05	105.78	105.73	108.69	101.43	111.17	101.36	107.26	106.07	105.8
94.897	102.55	94.573	99.432	96.065	95.149	97.187	101.52	96.168	103.15	100.19	97.017	99.301	98.276	98.973	93.902	96.135	98.547	101.44	102.41	98.925	101.06	103.72	102.3	101.79	99.265	99.209	102.88	97.918	95.936	98.815	99.174	99.01	101.71	97.539	95.774	96.007	94.992	98.765	99.42	98.297	102.85	102.01	100.19	97.876	101.99	97.787	93.721	100.2	96.823
109.86	104.74	109.99	109.04	103.69	108.18	106.33	108.14	111.18	107.23	110.71	105.93	105.18	107.77	110.8	105.73	106.06	106.53	108.37	107.68	108.4	107.25	109.05	109.19	109.6	109.59	111.61	103.91	107.78	112.05	108.13	107.52	107.65	108.8	108.64	108.85	107.97	105.5	103.62	107.86	107.68	111.06	107.68	106.89	107.25	107.72	108.35	112.3	111.93	107.37
101.81	98.311	102.89	99.349	102.82	102	99.887	95.913	104.3	97.998	104.67	102.51	102.78	100.47	107.47	103.15	99.991	95.161	102	103.7	99.231	98.483	103.07	102.18	103.69	104.91	103.26	99.385	97.156	96.686	98.5	101.99	101.71	99.142	97.162	102.9	95.234	95.653	99.619	99.598	100.43	99.788	102.89	99.662	96.767	98.265	100.85	103.55	97.892	99.195
102.05	96.467	98.183	100.33	98.078	99.823	98.55	101.75	99.587	97.484	101.53	98.88	99.512	102.5	96.833	96.173	100.22	97.787	103.61	102.57	104.64	99.218	99.483	99.475	97.714	104.13	99.982	107.07	99.184	99.367	98.972	102.11	95.263	97.069	101.51	95.26	101.79	102.36	103.62	96.782	106.82	106.37	99.401	98.481	103.7	98.234	100.01	98.374	101.11	101.79
108.18	107.98	102.81	106.25	109.78	107.68	111.13	108.1	109.49	109.71	104.76	109.46	109.91	110.95	106.29	108.41	111.89	108.24	113.05	111.29	106.93	110.87	105.58	107.28	107.32	110.88	111.31	107.12	105.86	107.65	106.56	107.47	110.71	110.24	107.53	107.73	110.75	105.78	107.54	112.51	111.36	107.75	110.22	105.69	108.39	109.88	107.16	108.56	111.24	108.62
107.31	103.84	103.84	108.89	102.82	108.41	106.7	108.05	108.12	111.39	107.05	110.95	110.21	105.57	106.5	106.41	105.3	106.03	106.23	105.55	108.12	106.92	106.48	104.46	110.2	112.96	106.71	106.79	102.54	106.98	109.58	104.87	105.73	103.91	108.5	107.99	107.39	107.16	109.01	107.88	109.58	109.96	108.31	105.68	106.02	103.72	108.77	103.37	107.91	105.6
105.87	97.389	102.32	107.86	100.66	104.47	100.6	104.04	98.88	106.05	100.89	99.882	101.23	104.46	100.83	98.481	104.33	100.67	98.119	103.88	99.48	99.19	100.91	103.65	102.04	97.538	102.59	102.68	104.33	101.41	100.05	101.92	98.912	100.72	104.43	101.1	101.94	100.55	95.546	101.75	104.16	104.62	100.15	101.83	102.61	99.098	101.64	97.814	99.782	102.11
97.681	98.819	102.21	99.287	98.906	97.827	98.715	99.607	99.364	98.665	99.601	95.473	95.437	97.091	98.645	97.068	96.859	93.586	100.26	99	96.802	95.572	99.408	95.668	98.487	93.906	99.865	100.72	94.616	99.588	95.653	101.25	99.333	97.542	100.65	97.855	96.04	102.46	97.453	98.506	100.31	99.149	98.667	95.721	98.77	97.244	99.54	102.41	99.233	103.49
103.09	108.14	108.1	105.37	104.49	107.41	110.08	106.34	108.21	107.95	107.84	104.32	109.01	104.8	107.98	103.95	109.68	106.19	105.35	109.79	105.37	107.04	101.35	104.67	107.78	108.69	110.38	106.88	103.34	108.73	108.88	105.78	110.13	104.81	109.79	103.99	108.33	110.23	110.41	111.33	106.53	108.63	104.37	103.01	108.45	109.24	106.51	105.85	107.16	107.05
96.112	97.332	95.889	100.19	102.52	98.928	102.07	99.131	98.983	101.18	100.44	99.628	102.88	94.341	98.49	96.104	99.228	97.702	102.51	95.941	96.443	98.629	102.38	94.108	101.04	103	98.222	97.582	97.119	98.472	95.411	97.56	99.194	99.108	97.91	101.78	97.522	97.276	97.047	97.262	99.254	98.906	95.62	99.405	100.68	96.268	102.51	99.833	99.465	102.1
104.24	103.57	101.29	102.73	98.45	103.05	94.113	100.65	98.431	102.24	106.52	104.29	101.78	102.35	101.94	101.55	100.69	101.26	97.196	99.984	105.58	104.95	98.1	103.4	101.45	96.609	101.01	101.69	103.64	105.08	104.84	101.13	107.13	99.914	99.145	100.52	100.29	101.14	100.42	98.844	100.35	99.433	97.44	103.25	101.05	101.41	99.211	100.03	103.76	99.587
107.87	113.88	109.52	107.93	109.83	109.59	107.23	112.48	108.37	107.24	104.66	111.93	107.63	104.88	104.52	106.1	109.99	105.74	104.34	114.03	106.2	111.04	110.04	111.79	107.88	109.84	106.06	111.94	105.94	109.47	107.58	107.62	108.84	111.12	108.22	109.82	104.79	111.38	101.85	112.63	107.43	111.3	110.97	108.12	106.74	109.42	105.37	103.63	110.52	111.37
105.03	111.12	109.56	103.38	103.62	100.67	103.72	106.4	102.83	108.95	103.85	111.14	101.26	105.3	103.22	103.33	105.16	105.77	103.46	105.43	106.05	109.81	101.68	104.88	106.9	107.97	105.76	107.87	103.12	110.53	106.64	108.77	109.11	106.19	106.83	104.82	109.38	103.98	103.72	100.03	102.49	106.57	104.36	107.04	101.85	107.79	104.01	104.86	108.02	106.73
96.988	99.456	95.569	96.309	101.59	97.145	97.183	99.742	103.1	94.192	96.655	100.41	102.16	101.03	97.208	102.67	94.779	98.243	97.201	98.518	98.126	98.6	101.27	93.35	100.16	99.442	98.089	95.057	99.049	97.049	96.626	100.04	94.781	98.855	99.045	100.46	103.99	97.546	95.32	99.975	95.149	103.03	97.049	93.745	97.886	100.59	94.515	94.42	97.782	103.17
111.47	111.79	107.05	107.61	107.3	111.65	109.93	103.24	106.53	110.32	110.24	104.13	104	108.82	104.53	106.54	108.42	110.03	107.47	107.38	111.45	109.22	106.99	111.27	108.78	111.98	111.35	112.32	113.45	111.61	108.43	106.09	107.02	106.67	104.7	107.52	110.07	107.91	107.87	106.51	112.28	107.42	110.98	111.62	109.16	107.21	109.16	110.39	106.04	106.95
108.06	111.19	105.01	107.69	107.47	106.93	107.91	107.21	109.44	107.65	113.08	107.52	110.06	111.8	107.58	107.19	109.01	105.37	109.86	109.04	108.92	109.88	106.11	110.28	110.25	108.02	104.74	106.48	108.73	112.01	106.82	106.05	110.84	107.54	107.7	110.35	110.12	111.53	106.08	107.49	107.32	109.09	110.28	107.84	106.98	112.38	109.87	108.48	107.05	114.2
94.385	98.686	94.456	97.056	98.563	101.8	94.824	99.909	96.48	99.716	97.441	98.775	103.07	97.182	99.094	99.501	94.225	98.222	98.428	95.27	100.44	98.154	100.9	95.883	98.302	96.544	97.168	95.58	98.866	100.49	94.767	96.512	98.26	99.099	97.131	98.243	96.031	99.491	99.631	95.99	100.1	99.249	101.74	99.748	100.19	98.053	96.465	91.826	100.08	95.799
105.97	103.85	99.314	106.39	104.12	106.82	106.3	103.14	104.81	107.65	104.61	104.98	102.23	110.42	107.66	107.71	107.37	107.57	103.16	103.18	105.4	106.14	109.3	103.63	107.31	104.23	106.28	103.62	105.7	107.38	107.62	102.39	108.83	104.14	104.49	104.88	105.68	103.89	114.38	103.53	103.8	102.09	105.32	105.98	108.16	106.13	105.51	108.96	109.31	104.19
97.275	98.196	95.137	96.779	96.034	93.345	96.918	94.613	96.216	93.639	97.978	100.66	102.02	98.511	95.822	97.178	101.19	97.775	100.14	99.23	96.71	97.152	96.603	98.312	97.122	96.638	97.39	98.55	95.099	99.076	101.31	95.874	102.7	98.721	98.393	98.957	91.595	97.287	99.163	93.432	98.36	96.701	99.843	94.901	95.955	93.467	99.262	96.311	94.167	102.56
97.213	101.35	98.507	100.19	97.33	96.626	102.71	96.412	95.523	97.241	97.262	103.31	100.55	97.771	94.407	99.766	98.657	95.03	101.92	100.76	97.679	98.233	99.28	96.181	97.628	99.546	97.241	97.831	99.604	98.843	98.693	100.8	94.481	96.477	98.906	97.432	96.82	94.31	95.105	101.73	99.788	99.59	101.19	95.754	97.991	97.737	94.613	102.48	98.015	96.783
108.28	108.16	107.07	113.93	110.89	111.52	104.9	110.15	108.33	113.93	107.55	108.8	104.41	107.25	111.1	110.96	104.54	110.37	105.42	113.09	110.54	105.29	111.52	106.41	108.9	110.71	111.42	108.02	107.3	109.76	104.89	107.41	108.76	107.71	114.34	111.48	107.43	107.18	108.3	104.83	110.59	109.66	105.8	109.55	104.5	109.24	106.78	104.14	106.52	108.99
98.483	98.372	98.474	98.128	100.71	102.02	99.259	97.366	99.61	98.902	96.175	96.134	98.928	97.104	98.307	99.464	97.614	101.64	93.082	96.508	98.136	97.434	97.464	103.03	101.55	94.474	102.54	98.166	99.248	98.002	98.612	103.29	97.085	92.818	95.447	96.895	97.56	101.3	100.31	98.837	98.247	94.012	95.109	98.03	97.744	98.4	101.91	94.437	95.32	96.085
107.1	113.22	105.25	106.37	105.02	103.66	107.55	108.11	109.67	104.51	102.01	101.46	107.65	105.12	105.88	104.56	104.48	105.23	106.72	107.43	106.14	103.31	104.32	104.09	106.59	108.38	109.36	106.95	104.53	101.19	105.41	104.78	101.26	108.14	106.77	103.38	102.74	104.32	107.13	106.59	105.26	109.76	109.04	103.95	103.97	104.25	110.67	107.11	107.72	108.47
109.14	109.34	110.29	105.14	104.84	114.39	106.93	108.94	106.91	109.79	111.42	107.96	104.91	105.99	107.77	107.15	106.07	107.51	105.31	107.25	109.07	109.88	102.19	113.42	106.32	105.69	103.79	113.77	105.57	103.92	110.87	109.23	107.59	107.79	108.42	107.51	106.45	109.97	109.05	103.65	107.13	108.5	107.63	109.79	110.66	107.88	110.12	110.01	107.39	107.69
110.15	110.73	107.97	106.2	105.17	111.11	105.86	108.85	109.28	104.77	108.16	105.73	111.23	105.66	111.69	108.64	107.7	106.76	109.37	113.84	110.68	106.76	108.98	107.51	112.62	111.97	108.37	108.73	108.26	110.25	107.06	102.76	107.78	107.43	113.33	111.43	114.54	106.02	109.81	107.21	108.95	108.94	113.59	107.66	111.22	105.37	106.32	108.57	109.55	106.69
109.31	112.84	110.23	104.9	112.16	105.57	103.01	108.62	108.1	109.03	106.83	109.83	108.46	108.98	106.92	108.07	107.27	109.72	109.76	105.6	104.55	106.02	108.42	106.88	106.27	109.87	108.05	109.59	106.99	109.74	108.62	110.6	108.45	107.48	105.29	110.24	106.54	104.71	106.65	107.96	107	107.68	101.93	109.57	109.17	109.83	106.17	103.35	114.16	106.22
107.16	103.86	109.15	107.77	104.44	107.91	105.16	109.73	108.12	109.35	108.31	108	108.96	107.94	111.75	110.6	107.45	105.73	109.89	108.57	104.6	103.32	109.84	111.3	104.97	105.74	110.68	108.69	112.21	102.43	110.7	109.45	109.93	105.46	106.72	107.99	109.25	111.54	111.64	108.07	107.38	107.17	107.88	108.02	109.26	102.62	110.97	110.63	107.13	103.57
107.42	103.58	106.24	110.4	107.37	107.34	105.61	103.28	101.77	105.42	108.25	108.34	107.13	108.46	107.28	107.55	102.26	105.42	106.37	109.27	108.94	105.28	106.42	105.38	107.06	107.44	101.34	107.06	104.24	106.82	107.7	105.03	105.93	105.66	103.88	105.68	106.69	109.72	104.78	104.4	107.27	107.44	108.06	106.69	109.97	106.72	106.63	108.52	105.9	110.15
107.33	107.72	102.19	99.726	105.77	108.17	104.22	108.18	109.85	105.08	105.35	106.75	105.31	108.5	105.09	107.86	105.39	110.14	104.48	107.79	105.86	108.7	107.74	106.49	106.94	107.36	110.07	107.05	105.49	109.79	108.77	104.34	106.95	102.79	106.89	108.09	103.53	107.4	108.92	107.77	104.06	105.71	105.11	104.67	103.74	107.12	105.79	110.08	99.677	110.19
106.89	109.09	103.85	112.25	109.8	109.27	107.72	105.88	107.86	102.12	102.87	108.46	105.6	103.51	108.81	104.82	103	105.79	111.21	105.43	102.77	105.76	106.43	106.83	108.74	106.6	112.5	107.48	109.9	108.65	108.76	100.01	104.86	105.13	105.23	107.11	104.36	104.69	106.65	106.81	103.87	104.73	104.73	107.79	104.65	107.73	104.27	109.27	107.81	104.63
100.6	98.714	103.43	99.358	98.605	97.708	100.95	99.847	101.26	99.358	96.656	99.44	102.32	99.867	96.441	103.14	100.99	95.815	103.54	100.86	99.81	98.42	100.86	98.322	102.16	104.74	102.37	97.279	99.892	99.478	101.72	103.4	97.091	100.99	101.62	100.23	98.527	102.96	105.01	101.72	102.75	100.63	103.35	96.405	103.31	99.86	98.931	99.603	103.85	98.899
106.92	110.11	110.69	109.62	106.73	108.62	105.82	109.31	106.83	112.17	112.51	102.16	106.6	110.83	104.57	109.78	108.42	100.83	107.74	107.32	109.5	109.77	106.71	108.49	104.79	109.44	103.02	113.09	110.27	107.7	110.16	110.12	103.84	106.14	107.89	109.21	111.76	111.97	107.78	108.16	109.89	107.06	108.73	111.19	107.35	107.12	109.4	110.88	108.73	104.78
103.16	98.153	100.39	97.015	100.88	105.27	100.93	101.64	99.213	98.369	102.06	96.212	100.42	101.06	103.01	99.641	102.97	96.348	102.55	100.73	99.718	103.57	104.39	97.755	102.78	101.55	103.79	101.24	100.23	97.74	99.733	101.27	100.52	102.25	103.26	103.76	104.49	102.55	103.36	102.26	104.85	101.18	100.59	103.21	98.058	97.335	97.123	100.95	99.552	103.52
109.64	106.68	107.38	111.66	111.67	103.91	112.04	104.19	107.74	100.49	104.88	109.35	111.21	108.23	111.07	110.53	109.08	108.85	108.89	108.73	105.12	109.38	109.15	112.01	104.01	107.42	110.15	107.75	108.42	107.65	111.04	106.02	112.34	106.65	111.22	107.68	111.83	108.81	104.92	108.03	106.69	104.97	104.5	109.33	109.62	111.15	105.33	106.11	111.95	106.7
101.21	97.546	103.12	100.89	98.793	102.2	105.23	96.285	100.53	100.33	98.682	103.63	99.965	95.161	103.41	97.673	102.63	102.16	98.454	103.12	102.42	100.12	105.09	98.955	101.84	103.03	97.765	105.83	102.84	99.94	98.074	99.515	101.23	105.44	100.62	100.66	98.542	101.95	100.26	102.9	98.339	99.603	100.5	99.637	96.288	98.645	100.37	101.55	98.171	99.571
97.458	98.577	97.183	98.083	97.078	97.452	95.668	98.438	94.909	98.782	98.18	98.123	99.809	97.426	102.42	98.714	92.914	105.09	96.351	99.399	96.905	99.618	98.994	95.33	99.294	100.14	103.06	95.534	97.574	97.611	95.076	97.72	96.913	95.809	95.988	99.575	100.74	98.792	99.958	96.714	98.019	97.992	101.23	98.993	97.923	95.454	97.136	96.194	98.781	97.61
107.52	107.69	103.9	107.53	104.96	110.19	106.38	107.15	105.6	107.23	109.23	103.2	107.69	106.71	107.18	105.16	106.7	103.64	103.06	103.16	105.84	103.27	107.16	103.76	104.87	102.89	105.72	104.54	104.51	107.88	105.79	107.07	105.46	104.51	108.31	103.24	103.82	104.52	105.25	99.174	104.09	107.49	105.96	106.37	105.4	103.73	104.87	107.14	103.96	103.82
106.78	106.97	99.614	102.81	108.69	104.92	105.68	107.75	105.77	106.21	107.14	106.14	105.41	105.44	106.15	105.54	106.31	103.49	107.41	107.61	109.55	105.64	106.58	105.02	106.97	108.78	106.43	107.33	104.83	104.35	106.62	107.79	104.03	107.3	101.28	111.3	103.04	104.5	107.99	106.27	110.86	103.98	103.62	109.85	106.2	104.29	107.4	102.16	104.07	104.49
107.81	104.91	105.92	110.37	104.16	108.3	103.83	106.35	106.45	107.63	110.5	102.54	106.38	107.03	107.28	106.15	103.37	110.47	108.43	105.11	105.28	102.07	109.16	107.31	107.95	104.38	105.66	108.01	108.12	109.48	106.72	105.36	107.72	105.99	102.99	105.65	107.52	106.51	104.17	103.37	108.46	108.53	108.05	103.2	104.7	109.96	103.29	106.24	102.67	104.79
99.301	98.038	97.306	96.719	96.57	100.17	94.658	101.26	96.146	98.837	92.113	92.769	98.978	92.836	95.859	94.324	99.479	98.001	100.9	95.099	99.795	94.469	96.713	98.17	98.866	96.674	97.825	94.82	97.353	94.997	96.526	100.27	95.291	97.157	97.101	98.722	99.832	95.939	96.959	99.064	96.071	97.005	96.775	98.327	94.852	94.511	98.523	98.157	100.01	97.983
104.88	104.16	104.95	105.45	104.03	108.28	108.5	103.74	102.7	101.19	103.78	108.65	104.65	106.71	107.14	110	106.54	105.21	106.5	112.14	100.7	107.5	105.31	104.83	107.02	101.41	107.69	101.32	106.15	108.33	105.83	107.72	102.8	105.54	103.26	106.51	108.81	106.56	108.71	106.82	108.8	105.59	108.76	105.19	107.21	107.6	107.96	109.42	104.04	102.53
112.82	109.85	109.67	110.52	111.46	110.86	113.45	113.23	106.71	107.38	104.54	110.22	108.82	110.03	111.48	108.38	109.22	104.84	108.03	108.42	103.49	110.06	108.87	104.54	106.84	110.21	110.07	106.04	111.9	105.7	104.94	107.32	108.2	110.82	111.18	105.39	106.35	105.35	111.24	111.21	107.9	109.37	109.56	109.07	109.37	105.12	107.81	108.32	109.55	109.91
106.21	107.46	107.61	103.44	107.95	108.58	110.9	107.09	107.39	103.58	107.95	105.91	103.6	105.95	102.71	106.68	107.78	104.4	104.28	103.29	108.91	105.53	108.85	108.74	107.97	107.51	107.78	102.16	106.16	107.18	105.37	103.72	107.07	107.69	103.86	102.71	101.92	104.53	105.59	103.89	104.54	104.74	103.81	105.17	108.07	107.11	102.76	104.45	104.61	103.6
101.2	97.107	99.496	98.751	96.333	101.11	99.548	98.176	95.911	95.401	94.606	101.15	98.685	96.459	96.391	97.713	96.395	97.432	97.919	98.646	97.095	98.496	96.647	97.205	100.04	100.94	96.135	97.6	99.167	97.254	100.6	96.624	98.723	94.01	94.406	101.31	99.405	96.668	97.116	97.843	99.481	101.59	94.496	94.803	100.54	100.91	97.027	101.4	94.863	96.942
111.38	108.24	106.78	107.83	110.4	107.58	109.92	107.74	106.74	113.86	106.93	108.61	109.78	107.53	108.72	111.16	115.3	109.62	107.61	107.7	106.71	113.69	107	109.43	109.73	105.1	108.66	107.77	110.81	109.85	106.05	106.88	107.76	113.45	110.53	104.84	109.29	105.96	108.04	108.82	106.07	110.31	109.99	108.19	108.19	105.37	109.45	104.87	107.24	106.53
111.81	110.72	109.7	108.32	110.93	111.49	114.56	112.34	112.31	107.86	109.72	109.78	109.33	109.87	106.89	108.92	107.96	113.1	109.28	109.9	111.36	109.28	107.15	113.94	109.59	108.96	109.37	111.77	112.04	111.75	113.91	110.57	109.65	112.2	111.85	106.49	112.35	110.14	108.82	109.66	112.4	111.51	109.01	112.51	112.38	107.98	109.92	107.45	115.65	110.62
100.79	96.694	93.357	99.446	102.99	97.395	101.47	99.315	98.86	97.264	94.425	98.014	102.79	98.541	103.01	100.32	103.74	97.312	97.235	97.9	98.717	100.71	100.96	98.465	101.5	94.193	104.74	97.845	95.728	103.65	97.544	105.18	100.27	103.27	100.44	103.6	100.6	103.01	99.884	97.296	97.755	95.459	100.37	103.73	97.678	102.53	96.4	100.63	100.07	101.71
104.69	104.6	106.31	105.49	111.86	108.86	110.08	108.9	107.55	108.44	110.36	110.85	111.74	105.71	110.11	109.37	109.24	108.23	107.42	105.09	106.91	105.31	109.96	107.37	109.04	108.67	102.89	109.1	114.35	106.25	105.41	106.85	106.21	109.99	109.22	108.79	111.44	106.77	111.14	108.43	107.16	106.96	109.29	106.49	107.01	105.31	109.24	106.18	103.36	110.53
100.78	100.43	101.51	99.363	102.85	100.78	95.545	104.35	100.19	99.083	102.14	103.64	102.99	105.66	103.89	99.121	98.409	101.35	99.293	100.3	100.64	100.65	98.783	100.07	103.58	102.55	104.49	101.05	102.52	98.802	102.8	98.792	97.911	99.544	98.965	103.84	99.108	103.96	104.18	101.26	97.945	103.65	101.18	98.831	104.43	103.4	100.66	100.04	99.774	100.96
104.16	103.52	106.88	107.83	108.2	107.52	102.32	106.61	101.62	102.19	105.91	105.62	106.41	104.57	103.77	104.45	104.9	104.92	108.19	103.43	105.41	104.86	103.24	107.89	105.31	104.27	108.22	102.78	109.46	105.81	102.41	105.28	108.45	110.72	106.2	110.97	106.42	102.81	106.15	101.78	105.39	105.04	101.84	100.92	105.2	100.11	109.54	104.68	106.55	106.95
104.19	106.95	107.05	106.59	104.55	102.38	105.83	108.25	108.9	104.15	107.43	104.69	101.68	109.78	108.67	107.84	104.4	107.19	107.83	104.61	105.72	104.54	104.02	105.56	105.19	103.53	102.49	108.01	105.78	105.17	105.45	102.66	112.19	108.91	106.89	106.18	109.64	102.43	107.37	103.42	103.24	108.67	107.49	105.51	103.15	106.12	103.12	108.28	108.24	105.37
109.57	104.3	105.88	106.48	107.97	105.07	104.15	105.02	107.41	110.13	105.12	106.23	106.59	109.77	105.84	104.5	101.95	103.49	109.12	106.05	108.33	109.63	107.15	105	106.3	110.88	106.23	103.53	107.02	108.05	103.06	104.91	104.91	103.94	105.71	102.71	104.81	111.83	101.46	106.16	107.1	108.33	107.7	103.72	108.35	104.34	104.48	105.54	107.63	102.45
104.89	107.95	108.5	105.38	111.29	109.65	106.07	109.8	111.42	110.17	105.78	110.3	105.58	110.13	106.77	109.8	104.48	109.71	110.26	107.83	106.29	106.07	108.18	106.59	112.95	108.3	108.18	107.35	111.33	107.59	106.77	106.99	108.02	108.46	105.31	106.3	103.39	105.23	108.84	109.94	106.72	106.62	109.11	107.38	107.77	109.59	113.58	108.13	106.68	107.61
100.51	97.626	100.63	97.228	99.369	98.249	103.88	98.747	96.679	101.53	102.93	95.211	104.97	94.82	100.08	97.245	99.335	99.384	101.81	98.524	97.902	103.09	99.028	98.496	101.05	101.18	99.143	104.15	97.715	98.094	97.989	95.798	99.723	100.73	93.795	96.633	96.562	99.564	99.181	98.654	101.78	99.499	101.06	101.27	96.128	95.663	99.856	97.299	98.429	98.821
108.13	110.01	110.05	109.92	110.88	108.97	109.99	107.84	108.19	105.08	108.16	110.72	105.33	109.85	110.62	110.4	109.09	104.34	108.33	103.16	108.56	102.78	108.11	107.35	113.61	107.46	102.56	108.13	108.72	107.31	106.55	108.07	110.62	108.83	105.36	111.88	113.99	109.26	110.06	111.93	108.02	109.18	109.82	107.26	103.79	108.27	107.27	104.56	107.91	107.34
106.3	106.56	100.06	106.94	106.84	107.48	105.99	107.75	105.91	106.57	107.02	106.52	107.08	104.69	102.35	109.08	106.3	103.08	106.63	107.25	107.58	102.53	103.92	111.56	111.07	106.33	105.84	104.72	109.81	105.5	104.27	102.73	105.85	105.31	106.91	105.89	102.09	109.26	106.62	104.94	108.31	107.41	108.01	105.47	106.96	102.51	105.15	110.67	105.97	104.27
105.97	105.77	109.04	104.44	103.64	104.23	105.04	108.03	113.57	105.29	104.43	110.17	108.65	107.43	111.68	106.83	102.41	109.5	108.58	107.7	107.41	107.64	103.62	109.63	106.48	107.75	110.69	109.14	110.01	110.28	106.98	104.55	105.9	106.85	109.23	110.04	105.9	110.63	107.33	102.59	106.17	107.69	104.74	102.95	109.81	101.75	106.59	107.4	106.13	106.17
107.09	101.16	107.39	105.73	108.27	101.83	109.16	106.81	101.19	106.33	107.27	103.9	103.93	113.34	107.8	107.58	104.3	107.27	104.53	107.68	103.73	105.97	108.25	106.99	101.22	102.85	103.67	108.06	102.73	109.26	101.71	106.44	110.44	105.88	105.34	107.6	105.85	105.11	107.28	104.27	103.41	101.13	104.73	107.23	102.65	104.39	106.3	107.5	102.46	102.11
108.98	102.98	104.77	108.18	105.27	107.97	108.77	111.33	105.18	105.51	109.15	107.17	103.46	107.33	107.95	102.3	105.03	106.57	106.85	105.37	105.06	107.88	105.32	106.77	106.57	102.39	107.64	108.23	105.56	108.3	108.15	109.82	105.61	109.27	107.78	106.06	105.71	107.33	110.09	102.08	110.68	108.41	105.23	104.03	104.74	106.74	103.47	107.52	98.934	109.83
102.65	105.24	102.44	108.77	108.78	103.14	104.23	106.23	106.78	106.89	102.12	108.85	102.91	105.07	99.957	103.74	104.89	106.55	103.57	105.42	110.27	108.84	106	102.77	102.98	107.03	108.83	110.66	100.4	109.47	108.1	105.46	105.6	106.33	102.83	100.84	105.91	101.83	102.77	103.84	109.76	109.89	106.5	103.21	107.98	105.28	104.52	108.95	101.58	102.79
108.19	108.44	104.82	108.34	110.03	105.92	108.47	103.49	110.02	107.08	105.77	115.05	110.08	110.7	108.6	106.32	109.62	107.41	110.55	106.61	103.49	100.28	112.69	103.92	105.93	104.25	110.45	103.69	105.12	103.62	109.67	106.84	108.89	109.37	108.6	108.43	104.66	108.45	106.3	109.53	102.2	106.73	107.29	112.01	102.58	109.51	110.96	111.93	108.41	110.29
98.718	103.97	101.12	102.62	103.68	102.18	98.783	102.17	101.66	101.18	96.959	100.74	97.799	102.11	102.91	100.32	102.13	98.075	102.35	102.69	100.47	103.98	101.88	98.545	94.298	100.82	100.67	101.24	99.635	98.36	103.86	102.66	103.42	98.047	99.757	99.042	99.509	97.261	102.61	105.03	99.349	95.949	99.49	102.51	104.17	103.22	96.924	95.877	103.23	103.51
104.28	106.83	106.11	104.63	108.14	106.23	111.42	108.96	111.62	106.99	106.32	107.08	101.2	109.53	106.19	105.86	105.08	102.34	111.61	109.57	105.13	107.09	111.95	107.09	106.45	108.61	109.51	110.7	105.48	107.11	110.51	107.2	107.57	107.59	108.21	110.18	108.21	108.64	108.06	106.82	105.78	107.16	111.66	107.83	107.77	108.03	108.97	111.87	108.43	106.08
109.18	107.37	108.3	102.07	106.63	107.57	105.19	105.91	105.49	111.11	102.68	108.35	106.37	106	104.93	106.54	103.73	105.2	110.91	105.78	103.57	102.78	107.16	101.79	107.12	110.86	105.28	103.9	100.61	103.35	105.58	106.41	104.27	105.3	107.08	104.67	107.86	109.98	104.57	103.82	110.21	101.68	106.35	108.77	102.3	102.49	106.82	104.82	103.33	103.2
108.65	110.45	103.59	107.41	100.76	106.8	105	106.49	108.01	105.95	99.875	107.12	107.07	100.32	104.15	108.89	103.99	103.44	105.86	105.78	105.83	105.19	103.83	106.29	106.3	108.61	107.31	103.72	101.24	103.72	105.49	105.78	106.52	104.46	107.31	108.75	105.84	105.44	105.41	105.64	102.86	106.41	102.62	109.1	107.47	109.68	106.38	105.81	105.58	103.44
108.29	105.98	107.08	102.47	105.62	107.22	105.1	104.38	103.32	109.33	110.21	108.84	105.56	103.53	105.66	108.13	106.83	106.48	104.24	106.49	109.22	105.11	102.34	109.91	106.46	107.17	111.76	111.91	101.71	105.32	105.77	105.67	105.35	109.56	109.85	109.43	103.07	109.41	105.71	104.65	108.35	105.4	106.14	106.46	104.67	104.87	111.33	106.65	104.33	105.3
98.343	97.237	100.36	97.683	97.295	96.136	92.609	98.782	98.535	99.26	98.79	98.774	102.81	99.636	99.158	100.24	99.23	100.34	104.27	99.33	94.677	95.267	95.995	99.801	98.972	95.804	100.49	100.11	97.445	103.27	101.11	100.81	95.751	98.319	94.946	97.651	95.497	96.793	101.64	99.355	93.54	101.16	97.088	97.794	97.449	95.738	100.6	101.23	99.3	97.942
101.82	100.53	96.983	94.184	97.534	98.484	96.799	93.577	102.65	97.354	90.804	100.03	97.315	97.746	96.977	95.611	101.87	101.1	97.506	96.535	98.963	100.97	98.569	98.027	94.614	99.956	100.78	100.37	97.45	101.77	96.369	104.37	98.038	99.765	101.45	99.462	101.95	106.24	98.587	97.683	97.528	92.112	97.724	99.053	98.29	102.18	95.284	95.393	99.727	92.704
111.31	105.55	112.34	109.07	108.92	106.4	111.24	108.31	111.5	113.32	108.38	105.91	111.06	110.15	112.15	105.39	102.73	107.48	106.22	108.17	111.12	108.97	106.81	106.85	108.57	112.59	107.37	109.64	110.28	108.86	107.83	108.44	107.74	111.42	110.69	110.34	104.75	108.56	107.32	103.16	107.12	106.08	114.48	106.28	108.84	110.22	106.37	112.15	108.93	112.73
101.51	98.619	101.16	97.98	100.9	99.407	99.651	102.93	101.35	100.11	103.21	101.85	107.69	98.944	98.833	98.434	98.23	101.94	103.71	94.229	100.06	103.5	100.19	104.55	100.09	99.022	102.46	98.702	99.214	98.976	97.5	100.51	102.57	100.48	102.57	100.78	102.7	103.61	99.482	99.123	99.15	100.3	98.372	100	99.05	100.87	103.6	98.344	97.55	100.05
105.37	107.5	109.52	112.81	109.88	109.91	108.45	105.59	106.64	106.25	106.72	112.83	112.26	106.17	109.9	109.03	111.43	111.19	106.74	109.52	107.12	106.35	108.45	111.13	107.13	106.21	108.71	109.14	105.91	108.12	107.25	108.21	108.9	107.34	106.3	109.26	109.33	109.21	110.84	104.94	110.65	107.06	108.98	111.8	110.3	107.3	110.35	107.27	107.66	109.99
107.05	113.53	112.03	109	107.9	110.12	108.35	106.01	109.59	107.88	109.85	110.36	106.18	109.65	109.35	108.42	108.88	110.7	107.89	107.54	110.41	104.36	106.95	111.98	109.14	107.1	108.21	108.46	108.97	106.94	107.72	111.03	105.41	106.92	108.83	110.31	106.94	106.92	110.55	113.43	105.74	108.01	107.82	103.4	109.57	106.95	110.32	114.25	108.66	109.85
108.4	106.53	108.67	103.1	105.58	105.24	106.72	107.85	109	111.34	105.73	105.85	104.28	105.72	101.26	99.653	105.33	113.21	104.15	104.05	107.75	109.66	108.43	105.62	103.75	105.14	111.27	102.85	104.58	103.24	105.31	102.98	104.82	107.16	106.56	110.71	106.49	100.84	106.93	104.07	106.18	104.68	104.83	110.48	102.58	107.71	103.58	106.94	107.49	105.44
109.26	108.21	108.29	107.29	107.36	105.38	105.54	104.82	110.67	111.94	103	107.15	103.86	107.11	106.51	107.42	107.18	104.27	107.56	105.92	104.74	110.41	108.99	110.02	107.84	107.82	111.18	106.51	104.99	111.06	104.86	108.45	111.09	110.35	111.11	111.11	106.57	102.79	104.97	111.73	106.32	107.35	105.86	109.19	106.58	111.38	108.8	109.5	107.41	108.88
110.95	113.2	111.89	112.07	109.76	114.04	116.89	109.79	114.06	106.04	107.85	108.58	110.62	111.12	109.02	111.96	110.45	108.83	106.97	103.23	110.46	108.68	111.07	104.61	113.68	110.3	114.19	110.72	111.22	113.77	108.43	107.06	112.25	104.73	108.98	107.98	114.01	106.97	108.57	111.85	107.46	107.16	110.44	111.3	110.28	111.37	109.88	109.1	111.48	111.07
103.68	103.2	103.31	102.03	108.86	108.71	106.79	105.88	108.45	104.91	106.61	105.49	106.46	104.64	105.02	107.02	106.34	103.25	98.968	107.49	100.87	102.82	105.07	103.41	109.34	105.73	105.97	103.54	108.79	104.16	107.3	104.16	105.51	109.99	101.81	101.83	101.85	108.27	104.5	106.98	106.55	102.54	106.03	104.08	105.65	107.85	100.34	107.16	107.15	107.08
109.94	105.16	111.07	106.05	109.35	113.01	110.85	109.35	112.14	111.01	107.01	106.03	108.65	111.75	107.22	110.69	111.83	107.8	112.08	104.67	113.87	113.91	109.08	108.45	107.05	109.63	105.82	106.26	108.37	109.04	105.8	110.22	102.77	111.16	110.32	108.44	113.02	109.04	110.73	107.99	108.76	109.44	109.54	101.26	111.56	106.88	107.43	110.18	109.54	105.79
105.2	106.43	106.47	103.24	104.78	113.71	107.59	109.34	107.4	107.17	103.63	108.97	109.98	106.53	106.89	108.85	107.19	104.2	108.37	109.54	107.86	104.31	105.62	110.42	106.03	107.61	109.74	106.03	104.26	110.54	106.55	105.37	108.44	108.8	102.79	103.5	105.54	110.81	111.41	108.97	105.37	109.03	105.64	109.86	107.9	112.95	105.65	107.87	109.91	106.66
102.12	99.396	100.73	99.725	96.511	102.25	98.908	102.74	101.91	94.002	97.911	96.576	97.335	97.625	96.083	100.52	98.968	96.926	94.192	94.564	97.498	97.818	100.48	98.835	97.291	100.59	95.631	97.718	99.341	94.496	96.373	99.717	99.88	101.14	98.016	99.209	101.33	101.55	98.86	99.089	95.604	101.11	101.28	95.139	97.494	104.74	98.04	94.524	99.505	100.4
107.3	100.7	107	99.699	106.5	106.86	109.17	107.13	105.42	105.78	105.66	108.65	105.41	111.9	106.36	102.78	109.3	107.08	106.76	100.48	107.71	109.96	107.18	109.81	111.27	104.48	105.75	105.59	105.91	104.85	105.83	106.82	105.98	104.72	110.2	106.64	102.24	107.2	104.8	104.64	105.24	109.56	105.03	105.14	104.09	105.23	106.75	106.19	106.78	107.49
107.26	108.75	110.82	108.3	106.52	105.19	104.32	106.25	109.24	106.02	102.49	108.76	107.17	104.47	107.36	104.74	105.87	108.36	108.93	106.23	105.92	104.34	106.19	107.31	107.44	106.03	105.35	108.05	105.21	109.92	103.28	108.51	108.55	104.95	105.59	102.06	109.1	105.56	109.47	105.45	103.66	104.09	107.02	105.61	107.67	110.72	108.81	106.21	111.55	108.14
112.66	110.22	109.5	114.02	115.67	106.09	110.74	110.07	111.2	109.6	112.04	113.53	109.67	110.27	113.33	108.51	110.7	111.67	110.11	107.4	106.72	109.57	113.33	108.48	113.7	106.25	114.11	109.1	110.79	111.48	107.75	112.52	113.77	111.31	105.72	113.55	107.56	112	107.02	108.97	108.76	112.06	113.37	113.99	108.1	108.97	113.46	111.98	106.04	113.55
105.91	105.66	105.08	110.66	105.12	106.11	101.88	109.43	108.16	105.41	106.32	104.34	108.29	103.2	106.02	110.01	102.77	101.15	111.42	102.91	106.01	107.3	105.74	99.38	108.45	102.36	109.48	104.75	100.83	104.25	107.19	102.45	102.15	101.85	107.06	103.21	106.81	107.34	110.3	103.73	101.75	110.17	104.55	109.35	105.26	105.62	107.31	105.83	106.29	100.53
106.87	106.23	105.64	110.43	110.61	105.08	107.84	110.24	104.03	108.8	107.59	109.31	111.16	105.44	106.01	108.07	110.05	108.08	107.21	110.21	107.35	107.58	107.83	106.58	107	106.21	105.77	106.57	108.09	106.39	102.98	105.91	113.48	107.44	107.59	109.11	102.93	106.85	97.751	113.06	108.02	103.15	107.54	109.57	108.09	112.46	111.17	104.5	105.96	109.35
108.49	106.43	107.14	113.53	108.19	108.08	110.17	109.08	107.32	108.06	106.87	105.62	107.26	110.91	107.64	108.34	106.79	108.37	103.38	109.76	111.89	108.81	107.37	110.37	109.43	102.72	109.34	108.4	109.43	105.97	114.58	106.63	106.51	103.79	111.54	109.45	109.88	107.03	109.68	109.69	107.43	107.28	108.36	105.69	106.83	107.25	104.35	107.7	110.96	107.87
106.94	104.68	107.06	106.97	106.52	104.89	105.06	110.18	102.13	105.36	102.4	107.01	105.89	101.71	105.74	105.86	103.49	108.31	107.87	107.09	107.15	103.98	108.29	103.48	101.81	111.31	106.44	111.41	108.18	109.94	107	109.45	104.68	108.16	104.7	103.83	106.8	105.58	109.92	104.53	102.83	106.18	108.37	101.29	106.73	107.02	105.24	106.22	106.4	102.59
105.59	103.33	108.49	108.65	108.72	104.59	107.13	107.47	107.22	108.86	107.05	103.97	103.07	106.97	111.85	106.55	103.76	103.95	107.32	105.86	110.31	116.17	102.9	103.09	103.53	106.08	107.48	103.3	108.26	106.64	99.784	107.68	109.29	106.2	103.29	105.92	109.3	104.75	106.8	107.02	107.33	106.16	106.25	108.28	104.43	106.99	105.01	110.28	105.77	108.54
101.4	100.48	96.841	99.756	99.95	100.7	96.802	95.578	97.53	92.941	104.18	94.795	101.1	104.96	102.25	96.861	96.497	97.789	99.386	97.172	97.002	99.174	95.33	97.115	97.801	100.63	97.985	99.022	98.993	96.014	97.393	101.19	96.725	99.216	96.051	100.45	95.294	92.806	93.453	97.716	98.34	96.853	100.26	99.106	95.666	95.019	98.246	98.765	93.781	98.393
103.66	102.2	102.86	105.04	100.5	105.34	103.19	102.41	106.25	102.67	104.77	103.49	100.73	107.72	103.09	102.39	106.55	102.65	104.52	104.03	102.7	97.639	101.41	103.94	99.25	103.68	99.917	101.65	103.54	105.61	102.08	106.6	104.35	104.05	105.19	103.41	98.39	101.35	101.02	99.239	104.38	101.94	103.87	97.207	101.45	104.01	100.16	102.94	99.282	104.19
105.81	111	110.98	104.43	107.7	107.84	108.43	108.1	107.68	111.55	109.82	107.93	111.01	107.94	105.71	110.59	105.33	106.1	105.93	106.09	106.84	111.31	108.54	115.13	112.34	106.77	105.92	110.66	102.62	104.85	106.53	107.87	108.92	105.31	108.58	110.78	110.39	109.74	108.48	107.98	111.27	102.75	106.56	107.54	107.28	106.35	108.56	103.81	106.49	110.43
99.451	106.22	105.26	106.66	103.3	106.65	103.44	102.93	103.89	105.88	107.97	104.98	104.31	106.21	102.36	106.53	106.88	103.32	103.76	106.4	103.47	106.98	105.37	106.83	108.56	110.67	106.45	106.89	104.54	107.9	107.71	107.53	101.75	105.84	104.82	101.72	104.92	108.79	106.58	108.32	108.61	109.96	107.36	110.91	103.68	106.88	107.04	104.32	108.57	99.421
107.3	103.7	106.35	105.62	107.14	102.05	106.47	107.2	106.11	103.34	107.06	109.03	108.64	106.43	107.11	110.97	108.31	99.307	103.62	103.67	104.95	106.26	108.29	107.47	104.76	104.4	100.61	104.6	103.38	102.18	103.56	105.5	107.48	106.71	104.8	107.77	104.28	107.9	105.94	108.91	102.5	109.4	106.81	106.3	112.63	109.11	107.02	106.07	106.64	108.48
117.01	110.51	110.27	110.12	110.01	112.93	112.59	108.82	110.72	112.76	110.18	104.74	109.77	110.54	113.25	111.61	114.68	114.89	111.06	116.38	106.95	107.3	113.21	112.21	114.14	108.91	109.21	110.23	108.46	104.87	110.29	112.83	114.01	111.68	112.34	110.08	114.21	112.94	112.68	106.23	112.87	109.38	111.89	111.35	108.76	106.68	113.9	109.48	112.01	114.52
106.41	101.66	108.94	100.68	105.87	108.94	103.95	104.03	103.88	104.66	105.22	106.59	107.5	103.4	104.33	108.94	104.22	102.89	107.34	107.7	109.23	105.32	108.38	105.85	102.76	106.1	103.81	101.35	105.93	102.83	107.9	104.52	104.11	108.48	105.37	105.7	106.04	103.77	104.97	104.45	104.86	103.7	103.24	102.83	104.83	103.55	105.07	105.46	107.27	102.52
108.27	105.16	103.18	110.41	109.96	108.36	107.34	106.33	105.23	112.16	107.47	108.99	108.6	108.79	111.41	107.66	105.93	108.01	109.34	110.5	105.75	109.86	106.78	105.05	110.89	107.15	106.92	104.1	109.49	108.4	104	108.47	106.56	109.11	105.95	107.77	108.39	107.35	109.37	107.58	105.66	107.72	110.36	111.9	108.53	109.45	105.61	106.82	108.48	109.82
98.956	101.39	99.747	100.28	98.33	99.657	96.223	98.752	101.92	103.07	99.624	98.007	100.82	102.89	104.83	97.595	100.65	103.59	98.082	95.819	102.89	100.37	98.006	101.64	99.81	106.16	97.901	100.96	101.26	99.296	97.934	98.43	103.73	102.49	102.98	101.49	98.779	99.402	104.16	101.12	103.02	100.44	103.14	97.972	99.955	98.665	99.193	101.9	98.318	100.41
100.21	100.75	102.9	103.96	99.688	99.721	103.72	100.07	96.062	96.527	100.35	100.18	102.53	101.73	101.28	99.311	101.43	97.702	102.88	99.631	103.74	99.168	103.51	102.09	98.979	103.03	96.872	100.49	98.597	96.733	98.808	102.36	97.455	101.33	100.77	99.483	97.039	97.096	102.27	100.17	100.41	95.123	96.568	101.8	101.5	95.766	99.662	97.745	102.09	103.48
100.08	102.94	96.257	97.072	98.075	100.74	99.227	103.33	96.812	101.94	95.588	100.75	101.14	100.65	97.009	94.639	103	102.2	98.358	97.963	99.605	99.057	98.268	98.279	100.34	98.907	100.35	99.624	97.329	97.561	97.044	96.313	97.307	93.11	95.927	97.972	99.162	97.921	102.29	94.764	97.003	94.424	99.996	95.459	98.571	98.112	101.83	95.76	100.86	97.949
106.46	107.08	103.08	106.52	107.49	108.45	104.97	106.54	109.02	109.74	104.29	102.81	106.64	106.93	103.08	107.43	109.77	109.01	108.47	107.44	104.95	109.06	104.2	104.73	110.17	108.18	103.84	105.18	106.27	103.38	104.37	109.64	107.25	106.35	104.91	103.67	105.81	103.95	107.14	103.15	105.08	104.25	104.95	107.8	105.24	103.06	108.49	106.75	102.25	108.61
105.27	106.71	103.28	102.58	108.89	103.78	107.06	106.89	108.35	102.39	107.14	108.51	103.46	105.4	104.23	104.26	105.37	104.41	105.51	107.22	107.15	100.05	103.91	99.983	103.52	106.08	104.85	100.47	106.33	101.53	105.2	103.43	106.51	105.88	101.36	108.12	105.05	103.2	106.9	102.54	107.24	106.75	104.13	105.78	108.15	106.4	104.68	108.99	109.61	109.55
107.35	109.88	108.53	108.59	104.52	107.31	106.18	105.59	104.97	108.32	110.64	106.18	106.21	108.52	108.61	113.04	111.76	106.66	109.21	107.24	105.82	108.83	108.95	112.07	109.24	110.62	110.64	105.47	107.87	111.72	108.75	106.32	106.9	105.98	106.96	104.22	110.46	106.39	105.38	102.17	108.62	107.6	107.81	108.47	109.86	106.95	106.38	107.98	112.75	104.84
105.24	104.34	107.02	110.48	105.37	109.15	106.87	109.86	110.38	109.09	106.44	105.55	105.71	109.09	109.58	105.67	105.45	105.8	108.61	107.16	107.19	110.93	105.9	109.85	109.71	101.77	113.09	107.63	106.5	109.81	109.25	108.13	107.88	111.26	108.03	112.44	108.75	108.7	105.42	112.01	107.45	104.18	107.55	109.77	109.94	110.56	108.53	108.09	111.65	108.96
101.81	101.83	100.54	102.25	104.79	101.47	100.4	98.842	99.002	99.986	104.11	104.84	98.938	100.33	104.07	101.79	96.068	101.45	102.74	99.136	102.76	100.6	97.545	102.2	96.975	101.25	102.42	100.97	102.95	102.56	97.403	101.6	101.96	102.12	102.91	102.75	103.06	99.974	101.8	96.854	99.462	100.29	102.88	101.49	100.62	104.91	99.195	101.03	100.77	97.178
109.7	108.76	105.54	112	107.71	107.63	102.5	109.2	105.55	106.97	104.18	107.09	105.58	107.83	107.61	106.33	101.55	104.77	108.14	106.36	105.73	103.66	111.81	106.61	108.58	105.39	102.01	103.76	104.82	105.05	106.3	110.29	105.43	108.49	103	103.4	107.22	106.93	107.31	107.9	103.94	104.87	108.06	106.41	107.71	106.53	105.04	110.4	107.37	110.55
107.96	103.95	105.29	109.41	107.79	102.46	106.59	106.15	107.44	103.98	108.01	103.98	105.55	100.1	103.03	106.32	107.08	103.81	102.81	105.09	113.32	106.01	108.36	103.73	107.32	104.06	105.49	103.14	103.81	100.73	106.18	107.03	104.4	108.91	105.25	106.17	104.2	109.11	104.75	104.43	98.971	106.74	105.92	105.19	108.19	108.03	108.19	110.25	105.28	110.19
96.852	97.286	98.886	100.34	94.417	95.802	99.333	99.707	99.125	99.36	95.466	99.14	97.626	96.335	98.167	97.427	98.625	99.909	92.76	99.587	100.74	96.367	98.041	98.585	98.873	97.769	96.121	98.063	99.121	100.05	99.567	95.514	96.94	93.028	96.112	99.65	97.696	97.462	96.071	100.3	98.868	95.367	97.667	96.843	99.822	99.549	96.349	97.799	92.996	94.259
111.85	106.41	107.96	109.91	105.92	108.29	112.2	110.83	112.19	104.81	112.07	107.24	109.1	110.05	108.4	104.67	106.24	111.02	106.92	108.52	109.73	106.75	112.29	112.09	105.68	113.41	105.69	107.79	110.15	110.5	109.65	108.59	106.86	106.76	110.35	108.81	105.05	107.17	111.91	108.22	110.42	110.04	104.59	109.23	111.6	108.75	109.61	110.13	108.74	105.46
110.61	105.12	106.25	108.91	109.28	106.66	105.57	108.54	107.48	111.17	109.69	107.52	106.45	112.14	109.22	102.96	104.93	111.09	108.83	106.28	106.41	106.86	107.01	109.14	108.71	104.74	104.9	110.29	106.24	107.54	109.12	108.88	107.64	108.85	109.68	105.96	106.44	111.17	110.14	108.56	106.67	107.52	106.04	107.97	106.07	112.08	106.81	106.94	104.92	108.34
100.7	103.55	103.79	105.94	104.51	107.99	106.85	107.5	108.63	106.88	105.82	104.81	104.95	104.52	108.31	104.94	107.94	108.58	104.73	105.13	108.92	106.28	108.26	106.87	104.19	104.43	106.64	106.88	106.95	105.45	101.67	105	103.82	101.54	104.01	100.3	104.03	103.05	108.18	105.83	106.78	103.27	106.22	106.54	108.58	106.67	107.57	108.43	106.61	108.19
107.77	107.44	104.28	108.46	102.67	102.97	109.33	106.11	108.7	110.59	106.65	105.52	105.93	101.42	105.93	108.9	106.72	105.53	105.57	102.8	107.38	106.31	106.47	107.81	101.71	106.62	105.41	104.45	107.89	103.8	105.53	102.23	108.69	105.67	109.11	109.98	103.37	102.47	101.17	100.17	108.75	105.68	105.04	104.78	109.09	108.77	103.66	103.18	103.28	103.18
103.5	101.66	99.97	94.052	97.854	101.03	101.05	99.739	104.21	102.36	99.668	99.124	98.249	100.29	101.45	99.48	99.542	100.72	95.971	103.66	99.42	102.42	99.74	101.13	101.69	100.64	103.15	103.49	99.287	103.54	100.66	99.984	97.268	96.95	102.91	104.42	100.07	99.871	99.454	100.43	102.8	98.252	97.558	97.612	105.29	99.514	98.113	100.47	100.8	99.954
105.87	106.32	101.82	99.89	102.01	102.73	100.19	101.16	100.29	100.73	104.62	107.06	99.606	96.714	101.35	98.587	106.14	105.1	104.83	101.84	103.92	100.81	106.12	105.85	101.79	98.642	101.51	104.44	102.09	103.4	101.73	104.38	102.28	99.008	107.99	100.41	104.64	106.53	105.61	105.99	103.26	104.07	100.37	99.92	99.027	101.9	102.9	107.01	104.35	102.4
104.89	107.14	106.13	102.51	104.33	99.104	107.87	108.41	106.08	105.09	112.76	109.63	106.93	105.11	102.2	109.68	104.37	109.74	103.03	104.14	104.99	105.09	105.76	105.11	105.69	103.44	104.18	109.99	110.68	103.9	104.92	107.21	109.77	106.3	109.77	103.27	105.06	106.28	102.44	108.14	108.6	106.03	107.25	104.39	107.16	106.81	103.18	108.28	107.16	107.46
111.41	106.85	107.89	109.29	110.38	109.38	107.87	110.76	112.77	106.25	105.74	106.23	106.44	109.55	109.86	110.38	109.08	103.72	113.5	104.94	108.74	107.94	110.3	106.67	110.93	104.57	105.8	101.66	107.99	110.07	104.68	103.47	111.13	107.02	108.48	112.1	105.46	109.45	107.1	106.67	108.71	106.91	106.67	106.62	108.09	108.85	105.38	106.62	107.47	105.02
100.53	97.414	97.291	94.028	99.751	98.547	101.61	97.6	101.83	100.3	93.445	103.68	99.405	98.24	100.91	98.822	97.209	97.508	101.81	96.463	95.167	97	95.852	95.905	95.859	95.133	95.773	98.834	95.547	97.266	99.688	99.26	100.2	97.353	103.23	98.027	93.131	96.749	99.259	92.54	97.499	96.47	96.182	100.31	99.157	98.495	96.305	100.95	98.374	94.001
96.511	97.611	94.714	96.566	100.95	102.26	98.486	101.41	103.73	103.64	96.108	97.939	99.602	101.56	101.74	98.799	96.205	100.64	104.02	98.682	103.72	102.12	97.385	99.691	101.45	99.375	102.47	101.2	97.035	101.8	100.45	100.94	100.81	99.242	95.505	100.14	101.87	102.15	97.508	100.7	101.04	97.332	97.642	100.19	99.467	103.08	102.71	100.98	99.677	104.88
110.11	109.59	106.13	109.62	107.21	108.39	107.34	100.49	104.73	107.08	109.89	105.59	102.07	105.44	106.63	108.28	106.02	105.56	106.09	108.85	105.69	110.19	101.31	111.74	106.44	107.1	101.75	105.36	109.26	111.03	108.21	107.72	106.91	107.95	103.89	105.79	105.16	107	105.47	111.53	102.49	107.41	103.93	108.06	104.6	103.03	97.74	109.14	107.44	110.28
103.12	108.88	106.23	104.66	105.13	102.54	103.14	107.75	107.6	103.28	103.75	109.18	106.67	105.83	104.58	105.29	109.78	111.34	109.62	109.88	107.87	102	103.67	106.61	105.3	105.93	106.91	108.84	107.83	105.73	108.31	105.53	106.2	107.67	110.25	108.89	111.19	104.95	105.45	100.85	104.06	108.63	103.95	106.71	107.52	103.47	109.39	104.03	111.16	103.88
106.32	103.63	107.06	109.64	107.48	108.49	103.54	109.1	113.31	109.63	109.32	107.1	105.08	103.01	104.08	106.02	110.24	108.65	111.2	107.02	109.69	108.05	106.3	106.2	104.13	112.1	103.51	106.26	102.25	109.27	104.85	105.32	110.05	105.64	107.18	111.12	106.55	108.94	105.01	104.93	107.61	107.58	107.83	109.42	106.39	107.8	111.54	108.14	109.27	103.25
109.18	107.06	103.22	101.88	106.82	101.39	105.76	103.84	109.84	107.61	107.57	107.96	99.551	106.51	102.27	103.22	105.92	103.87	108.34	109.24	107.79	105.42	99.517	102.57	107.95	103.91	107.3	109.74	106.67	105.82	105.77	110.32	106.41	105.74	105.34	104.7	106.47	109.18	104.97	107.95	109.11	109.21	106.21	109.84	105.97	103.72	104.19	106.48	107.64	103.16
109.52	103.95	108.06	106.16	109.16	106.92	106.77	106.73	103.73	105.73	109	104.32	106.48	107.09	108.16	102.34	106.3	106.41	105.1	106.77	103.86	107.6	104.55	106.76	101.36	103.34	107.71	107.04	107.16	106.58	103.32	104.56	105.69	103.61	108.03	108.43	104.23	106.41	104.54	108.5	109.14	103.1	106.77	107.14	103.21	100.52	107.61	105.91	107.89	105.75
106.22	106.43	111.87	109.12	110.97	107.73	110.07	106.47	109.41	107.88	107.63	108.21	111.08	109.2	109.52	109.07	108.78	108.66	106.85	107.6	110.89	109.82	110.97	109.47	106.96	107.19	105.83	115.13	111.01	106.82	105.73	109.4	105.59	108.7	105.32	111.12	109.95	108.64	113.2	105.71	107.15	108.73	110.91	108.25	108.49	104.68	111.3	107.62	107.13	109.2
105.25	107.46	106.2	105.08	104.48	108.55	103.67	104.04	108.45	108.39	103.15	105.88	105.96	108.01	109.48	110.57	109.97	105.89	107.36	108.69	109.7	105.66	108.51	104.35	108.39	108.57	106.78	104.29	106.18	106.52	109.8	105.17	105.48	105.99	111.88	102.03	107.25	98.961	104.53	104.42	105.61	104.51	104.95	105.09	104.4	106.06	103.25	105.58	107.43	102.1
108.49	106.72	103.17	107.54	105.27	110.38	111.23	107.69	107.77	111.11	106.55	103.83	108.13	103.61	110.7	108.58	106.88	103.29	113.06	107.89	105.03	105.07	105.26	103.14	110.38	109.59	111.58	107.35	103.16	106.65	105.38	104.77	105.76	105.32	109.79	103.98	103.71	105.58	103.06	107.01	105.29	100.47	107.86	104.69	106.06	108.76	106.23	109.92	109.87	106.01
97.496	96.382	96.767	98.408	98.755	99.401	96.128	98.494	98.376	97.804	96.631	100.82	99.299	99.053	99.475	102.2	96.864	100.7	99.632	97.956	100.8	96.91	97.534	96.174	99.309	91.403	100.91	101.29	101.79	94.134	96.088	97.617	98.205	95.585	99.851	99.724	94.157	93.594	97.52	99.488	104.24	97.354	97.336	94.17	95.88	98.509	98.399	99.812	98.279	99.007
101.25	104.17	101.68	104.57	98.86	103.13	106.28	100.91	105.26	103.66	99.585	98.31	103.2	98.977	103.36	105.55	101.28	103.11	101.13	98.641	101.69	100.59	105.92	108.16	99.562	104.14	101.53	98.384	102.32	102.37	103.28	99.365	103.41	101.89	99.574	105.79	101.48	103.28	97.691	102.29	103.54	106.58	98.072	104.81	105.65	102.03	100.96	102.93	103.02	100.78
100.89	106.98	102.1	110.35	102.86	106.28	106.48	105.08	102.8	106.58	105.84	105.13	107.84	104.14	107.04	109.41	106.57	104.98	106.26	105.26	106.87	106.59	104.04	106.47	99.584	101.92	105.09	110.35	108.9	105.44	104.93	104.18	102.46	103.59	100.99	103.16	111.8	101.22	109.52	104.11	105.58	107.58	106.84	106.71	106.68	108.93	104.41	105.4	108.74	104.56
107.74	113.84	111.89	111.37	109.51	106.43	110.36	106.36	111.95	110.66	113.98	107.75	112.41	108.98	113.14	111.15	114.98	109.62	112.4	110.74	112.39	110.99	108.6	109.51	106.59	110.44	107.54	109.94	108.62	108.08	111.76	109.36	112.72	112.13	109.23	111.08	113.72	111.9	114.45	109.99	111.98	110.47	112.04	109.64	106.58	112.84	112.28	115.42	111.57	104.35
107.4	106.16	109.49	105.13	105.57	109.07	107.48	108.81	106.08	105.4	107.43	111.75	111.65	108.54	106.95	104.18	107.36	105.02	105.15	113.82	107.63	109.85	109.19	107.8	108.84	108.82	106.43	109.75	109.11	113.69	104.77	108.84	107.14	104.91	108.85	104.59	106.21	111.8	108.18	110.37	108.52	106.39	107.5	105.94	108.89	107.68	104.48	109.46	107.64	108.02
107.99	107.06	102.9	103.47	104.17	109.25	103.27	106.43	106.1	103.88	108.18	106.9	106.14	107.19	109.23	102.33	109.33	103.62	108.77	108.53	108.25	105.22	108.99	107.75	103.89	108.47	101.18	108.92	105.32	103.67	105.44	107.83	105.72	105.03	105.15	108.14	102.72	109.3	104.7	104.87	105.75	106.75	105.37	106.11	102.2	105.47	102.5	103.72	105.58	105.29
107.6	107.04	107.58	103.78	105.17	106.72	108.42	104.5	108.61	106.39	102.63	106.64	107.61	110.07	106.88	113.38	109.93	107.82	105.32	107.31	106.6	105.24	109.31	106.44	111.94	107.14	109.86	106.17	111.27	111.66	106.79	107.65	106.95	104.87	106.74	105.56	109.56	106.2	108.22	103.08	109.89	110.28	105.91	108.41	106.53	105.3	101.98	108.97	109.51	103.99
101.73	97.145	97.164	94.714	98.212	103.42	95.268	98.244	102.71	98.549	94.848	98.865	99.243	99.734	96.016	97.744	101.86	93.883	97.991	98.326	96.353	96.923	96.184	99.053	95.028	97.191	98.859	98.996	98.093	96.983	97.599	98.054	98.076	96.423	101.94	100.9	96.502	97.778	93.801	100.1	96.114	98.028	97.242	100.85	91.408	99.378	94.355	97.038	97.74	96.772
94.048	95.209	99.033	96.423	99.461	103.12	97.451	95.767	96.721	95.142	95.301	99.756	101.2	100.82	97.399	97.939	96.67	98.229	102.58	96.339	94.225	96.975	99.383	97.241	99.268	99.117	99.131	102.89	100	98.858	94.539	98.21	98.912	96.268	100.95	98.374	97.609	97.818	101.3	99.725	96.423	96.924	100.42	94.481	97.5	98.593	95.784	102.55	95.999	99.839
109.01	107.7	112.05	107.02	106	107.03	108.82	106.86	105.97	110.83	106.89	109.06	107.52	108.5	102.98	110.17	108.99	113.04	111.05	105.6	109.07	106.12	107.19	103.97	112.95	102.27	102.48	107.6	110.42	109.28	108.59	107.14	107.36	108.18	108.27	107.27	109.94	108.03	108.66	110.24	108.72	106.48	109.44	107.13	107.39	106.73	109.77	108.67	108.42	108.89
106.67	104.61	104.27	103.19	105.92	102.99	105.28	102.51	101.86	101.08	103.94	106.57	99.549	101.5	105.15	105.43	103.19	100.98	102.22	99.64	101.99	102.93	106.43	99.641	103.69	103.22	103.92	98.296	99.977	103.54	102.72	102.7	104	101.29	102.83	104.89	98.244	104.92	99.952	102.47	101.24	101.51	104.52	99.406	103.12	102.26	106.63	99.808	103.01	101.35
102.61	108.67	104.96	107.72	106.11	108.56	103.35	106.16	109.85	103.6	105.45	107.97	105.65	103.36	106.05	107.99	107.68	105.59	109.25	107.85	113.9	104.48	110.66	108.5	108.42	104.95	109.78	105.2	107.58	106.68	107.5	104.98	109.02	105.29	107.73	105.77	105.89	105.01	108.03	107.1	109.84	106.99	107.66	105.72	101.47	106.98	108.54	102.02	101.29	110.53
100.73	98.182	102.27	100.13	104.91	102.66	100.96	99.943	99.577	99.466	100.39	100.67	97.275	98.221	100.14	99.703	101.31	96.046	102.99	103.28	98.138	99.148	103.58	101.19	96.26	98.344	97.051	98.773	97.71	98.353	98.038	100.31	100.35	101.27	98.412	96.032	98.924	101.1	98.707	100.23	95.284	104.3	103.77	99.41	101.85	102.15	102.81	99.924	99.151	100.78
108.98	104.31	108.47	101.88	109.19	102.45	107.24	102.74	104.02	109.26	110.95	104.74	105.3	102.22	105.02	103.58	105.32	105.93	105.13	103.42	106.6	104.27	108.1	102.71	102.83	105.74	108.46	106.96	105.77	101.8	108.03	105.92	103.95	104.47	108.39	103.79	107.57	107.1	104.15	105.7	104.59	108.75	107.47	108.14	101.98	102.56	111.16	102.32	103.2	107.57
104.39	106.71	104.71	105.2	105.03	107.66	103.5	106.08	106.79	105.06	103.12	103.6	103.97	109.47	103.06	104.92	105.94	106.37	106.15	100.18	109.14	106.68	107.93	104.42	111.09	105.17	110.08	106.17	101.52	106.02	107.51	103.93	103.57	107.5	107.99	105.69	107.71	101.48	108.48	107.86	105.29	102.69	106.42	101.47	104.87	106.16	107.01	107.2	106.19	106.11
109.57	104.53	106.66	105.11	110.16	104.14	106.15	108.4	112.84	112.12	111.09	104.92	106.69	107.65	105.28	106.33	104.41	108.25	103.9	109.14	108.3	109.12	109.94	105.33	109.27	105.8	111.23	109.31	106.66	108.83	109.59	107.49	107.29	107.14	107.5	105.24	106.26	106.04	103.4	109.92	108.11	110.14	104.71	105.39	106.85	112.49	107.26	106.74	106.79	107.88
109.8	113.31	112.67	108.97	107.52	104.56	105.52	110.36	109.53	103.49	106.62	103.55	104.69	106.74	106.33	107.12	108.71	108.22	107.36	105.03	105.21	105.69	107.7	106.96	106.17	107.41	110.51	100.78	108.74	104.22	104.59	107.82	105.59	105.22	107.84	105.79	107.76	105.19	107.86	106.26	106.09	105.26	107.4	106.48	108.21	106.68	106.34	108.16	106.37	108.08
107.61	102.91	104.19	106.96	104.48	105.83	104.28	100.33	103.66	105.55	103.35	104.94	102.11	107.23	103.46	103.95	100.26	106.3	105.73	105.75	104.57	108.64	104.05	103.99	108.64	103.4	102.85	108.31	106.3	105.97	107.01	109	103.08	99.267	100.39	106.38	106.54	102.53	110.07	104.76	104.02	104.27	105.99	108.91	107.69	104.84	103.4	105.57	104.39	103.49
114.1	109.91	108	107.85	110.85	111.8	112.61	109.26	112.36	112.97	110.69	111.17	111.57	112.59	107.68	114.09	111.71	110.47	108.65	106.95	110.95	111.08	112.38	112.37	109.52	110.83	112.35	110.58	105.27	112.53	111.08	110.87	107.07	109.27	109.72	110.35	110.47	107.7	110.98	109.06	110.68	110.55	109.23	109.97	108.47	111.06	109.37	108.43	114.08	113.5
101.38	99.955	96.78	102.05	99.637	101.77	103.3	99.651	102.03	94.505	102.13	99.954	96.409	99.299	101.8	101.43	106.08	99.442	101.46	107.96	102.49	103.13	98.461	98.358	99.602	104.9	100.55	94.78	99.651	99.768	101	104.48	100.79	104.85	105.53	102.96	97.955	97.077	99.307	98.413	99.876	99.221	101.13	99.865	104.69	103.82	99.494	100.23	100.79	103
109.86	106.61	109.54	110.84	108.31	111.78	108.48	106.01	107.28	112.45	104.41	104.88	108.65	107.44	106.47	109.93	113.8	108.06	111.14	111.68	105.03	106.37	107.97	111	110.73	111.01	107.76	109.79	108.9	109.31	108.87	106.09	107.12	107.66	113.54	110.39	105.46	107.77	107.45	105.08	108.21	105.34	110.61	110.99	107.67	104.15	113.2	107.16	117.42	111.33
111.83	107.86	108.85	110.46	108.45	107.9	107.95	107.2	106.53	112.56	106.94	106.76	105.78	106.25	107.82	107.04	105.03	109.61	105.57	106.84	103.5	110.67	109.94	111.58	106.04	106.76	109.61	107.19	107.16	106.31	108.75	106.68	109.73	106.54	105.2	111.07	112.04	113.63	108.64	110.63	106.64	108.3	107.11	108.41	106	109.89	107.44	109.19	106.92	106.55
100.93	99.093	99.282	96.39	97.434	97.817	99.761	101.04	92.15	96.486	92.89	97.65	100.45	95.418	98.2	98.692	97.002	100.89	95.684	97.483	97.142	103.8	96.442	97.923	97.009	100.27	99.581	100.43	98.629	101.73	99.979	98.054	96.314	94.561	96.184	96.694	96.022	101.63	93.652	100.23	99.791	94.765	102.2	99.167	98.821	96.62	103.39	99.283	98.134	99.733
107.85	107.99	103.35	103.58	105.09	104.89	103.51	107.8	103.42	107.88	100.58	104.62	105.55	102.06	104.4	104.63	106.65	101.88	102.02	101.71	104.92	107.18	105.83	107.24	106.63	104.83	106.18	104.2	109.03	108.93	106.1	105.79	105.26	109.67	112.17	103.32	104.81	111.87	105.62	104.32	104.88	103.78	105.53	106.72	103.36	108.59	107.56	102.43	107.23	105.92
110.31	109	111.83	104.89	106.83	106.54	111.97	105.92	104.49	109.17	104.53	107.59	104.14	102.66	103.28	110.06	106.09	103.19	108.58	104.14	103.67	101.2	111.12	106.48	107.43	107.93	109.33	106.96	107.21	105.47	103.44	107.64	105.24	102.6	105.45	107.66	107.64	111.45	110.21	107.15	109.65	106.5	105.95	107.12	105.9	104.88	104.64	106.95	109.15	109.05
105.65	108.31	110.11	109.14	103.98	113.24	108.04	109.24	102.2	109.73	109.4	109.63	105.82	107.24	105.78	109.47	109.36	109.4	108.85	103.36	111.17	107.97	111.25	108.16	108.04	106.58	107.21	105.63	109.44	105.78	106.34	110.51	113.13	103.7	107.93	111.8	104.51	105.83	109.84	108.85	106.79	108.28	110.5	103.65	107.52	104	103.92	108.42	109.61	108.27
106.62	106.71	107.48	106.32	114.35	106.49	105.16	110.11	108.22	109.48	105.24	111.14	108.99	107.08	107.93	107.38	114.12	109.2	113.41	107.22	111.48	112.28	106.74	102.96	114.81	109.38	103.96	113.63	106.91	108.2	106.04	110.67	108.49	109.27	108.29	110	108.73	107.75	106.97	107.68	113.88	107.94	111.02	103.71	110.7	112.59	105.51	107.6	107.85	109.46
105.27	104.27	102.4	110.04	107.38	103.78	103.55	108.47	103.11	106.86	107.61	105.98	106.02	103.74	110.42	108.08	99.678	105.59	101.32	99.824	105.63	105.47	103.02	106.36	109.67	108.42	106.4	102.54	106.63	104.2	106.99	106.64	109.78	103.22	105.79	107.27	106.91	105.61	106.33	108.59	101.06	101.42	103.37	103.53	106.95	104.7	102.68	106.87	104.71	106.18
110.74	110.08	107.07	109.17	109.37	112.23	105.99	107.36	107.43	105.82	107.75	106.77	103.14	106.35	108.43	106.26	108.66	107.1	103.32	106.05	105.75	109.19	108.03	106.47	108.52	107.27	108.37	112.23	111.33	112.04	108.01	112.69	110.45	108.9	106.97	105.52	110.39	107.29	107.03	107.63	106.45	109.46	111.07	108.6	107.96	107.51	108.18	108.49	106.98	105.56
97.589	96.803	98.744	98.76	98.47	99.818	99.842	101.31	101.98	105.67	97.633	96.567	101.57	94.639	94.646	103.9	98.491	97.737	94.09	100.98	95.651	96.333	95.761	97.698	95.799	97.026	95.201	97.704	100.52	98.929	103.85	101.81	93.822	99.287	94.998	99.086	98.911	96.208	96.67	94.507	96.902	99.083	97.065	96.71	97.514	99.985	94.966	99.933	97.547	97.864
105.49	108.03	106.3	108.96	110.01	107.74	104.16	105.13	107.14	108.78	106.98	110.25	104.48	109.24	109.55	110.11	106.03	109	110.4	110.55	107.82	106.99	106.36	106.73	106.82	106.76	108.17	107.69	107.09	113.22	111.38	105.84	110.88	109.22	109.65	106.2	107.52	104.76	109.27	103.92	109.31	109.7	109.24	109.82	108.45	105.88	109.58	110.6	106.92	109.44
107.65	108.64	104.53	108.82	108.06	105.98	105.02	103.48	108.38	107.04	105.53	103.93	108.97	107.83	107.58	107.07	105.5	105.13	106.17	106.18	104.89	106.93	106.22	105.72	105.15	104.71	110.24	104.11	108.64	102.77	104.16	105.81	107.06	107.83	105.46	107.44	102.77	104.42	106.19	105.62	107.26	103.25	105.33	105.41	105.38	106.72	108.86	111.27	108.01	106.62
110.2	104.47	105.66	105.29	110.03	107.75	108.98	105.06	107.89	107.49	110.62	104.69	113.24	108.16	110.51	109.48	105.92	109.94	105.83	105.13	108.47	105.92	107.1	107.56	106.77	104.9	106.5	109.8	106.49	112.47	106.19	107.25	111.54	103.44	113.25	107.37	105.83	106.13	108.22	107.03	107.75	109.4	114.59	109.35	106.33	110.11	110.1	109.44	110.36	108.65
110.06	108.46	107.02	110.95	107.32	114.26	104.12	108.73	112.47	102.85	107.23	109.11	110.02	106.94	107.84	111.5	111.05	109.11	105.94	109	109.62	104.59	105.23	109.4	104.32	108.35	106.72	107.45	108.6	104.95	112.18	108.39	110.2	108.39	110.11	109.8	106.84	112.38	108.94	107.12	111.37	106.92	107.6	107.71	109.01	107.42	109.04	107.08	108.34	109.73
104.99	99.861	100.9	98.878	101.54	100.44	98.154	101	104.43	104.28	97.067	97.599	104.4	98.337	102.65	96.433	102.68	99.654	101.77	100.05	99.81	103.56	96.022	101.37	98.028	98.461	100.11	98.124	98.036	102.47	100.23	99.114	101.6	98.132	101.24	96.097	102.59	96.843	98.384	100.51	104.74	96.26	107.4	101.35	99.344	100.56	100.93	98.025	98.147	97.967
103.04	101.83	104.6	107.2	103.71	106.92	105.65	103.01	103.82	105.5	109.16	102.52	102.42	104.19	108.13	103.94	101.05	107.28	105.95	107.17	103.6	105.52	103.95	106.5	105.99	105.2	103.88	107.01	104.29	103.44	109.49	102.5	106.27	104.14	108.02	104.86	107.87	106.76	106.08	106.26	110.21	104.92	109.05	99.883	107.92	108.16	103.14	105.79	104.67	105.18
104.68	104.21	101.79	108.68	106.14	101.74	104.09	102.4	110.51	107.42	110.32	106.82	103.53	106.48	105.72	107.73	103.45	104.85	112.51	103.02	103.1	105.12	106.53	102.32	103.42	110.34	102.22	108.97	102.37	103.58	105.98	108.04	104.06	104.18	107.23	104.09	104.65	106.21	105.88	99.929	108.09	106.57	105.31	107.41	102.14	105.96	108.28	105.22	109.22	105.14
110.65	103.85	107.45	110.9	106.12	102.51	109.98	103.96	106.05	108.4	108.61	110.25	107.66	109.61	109.2	104.86	110	111.25	105.91	111.09	109.54	103.85	103.44	108.24	106.48	98.828	106.85	103.28	102.48	107.93	110.27	107.39	109.85	111.73	109.94	109.07	111.8	103.85	107.95	108.81	108.12	105.61	112.48	106.16	109.01	107.98	109.37	107.06	108.85	112.55
107.47	110.57	105.66	100.47	115.05	105.78	103.79	108.18	105.99	111.33	111.39	106.78	104.5	109.34	112.19	107.68	108.54	109.53	106.47	109.04	106.61	109.87	106.23	105.78	108.56	111.27	109.79	109.51	105.08	113.27	110.76	105.52	105.56	106.21	106.26	107.51	110.08	108.09	103.17	106.49	110.51	108.05	106.19	111.14	110.5	105.7	107.16	106.53	107.11	108.91
101.78	97.604	102.94	99.002	97.834	103.3	101.56	98.731	99.893	103.39	99.594	97.804	101.02	98.931	103.16	103.35	99.119	101.96	98.297	100.84	99.24	99.591	100.53	103.06	100.75	101.5	100.75	96.476	97.426	99.859	101.17	103.52	98.608	99.511	100.8	98.587	102.18	97.431	106.02	96.754	97.846	97.921	102.13	98.856	98.638	101.02	97.581	101.58	99.68	103.67
108.73	114.47	108.86	112.15	106.04	111.2	111.7	109.99	110.13	111.54	112	110.85	106.88	106.56	108.38	109.49	109.59	109.99	109.42	112.68	111.02	113.4	111.38	108.58	109.86	110.69	105.91	109.36	111.73	109.72	107.4	111.47	108.25	108.69	108.88	111.64	108.74	110.28	107.55	113.52	112.47	112.05	107.55	111.43	108.72	107.19	114.71	112.69	108.58	113.08
108.32	112.64	109.23	107.05	108.15	113.05	105.37	111.17	107.99	111.43	109.62	110.34	116.45	103.75	116.83	108.3	111.81	108.47	112.54	111.93	111.51	112.66	109.09	112.35	109.46	114.61	108.55	111.74	109.16	111.91	110.79	110.57	109.75	108.86	112.05	108.17	113.89	111.14	110.44	109.34	110.23	110.48	106.28	105.44	110.57	106.71	110.51	111.28	112.54	111.85
102.62	106.29	106.72	108.4	103.93	105.34	103.21	106.44	107.69	107.98	107.13	108.8	108.47	105.83	108.38	103.5	105.3	108.6	107.48	107.44	106.69	109.32	105.48	106.26	102.49	106.03	103.72	106.62	103.63	109.68	107.8	110.33	106.37	107.32	106.52	109.22	110.75	104.19	103.89	107.21	108.9	104.53	108.06	104.36	109.85	103.3	108.16	100.4	107.13	108.38
104.87	102.4	110.86	107.15	105.16	100.14	107.64	107.53	105.55	106.85	104.91	107.14	111.5	106.74	109.63	104.54	107.96	108.68	108.99	105.44	111.34	103.91	110.92	107.88	105.48	103.31	113.65	108.15	106.98	108.54	112.89	104.28	108.15	108.26	109.05	104.19	106.54	108.67	104.27	106.93	104	101.96	107.15	102.32	107.29	107.74	108.93	106.25	107.84	106.09
110.28	110.65	108.02	113.22	106.91	110.26	105.41	107.04	109	108.74	111.12	106.94	108.49	107.47	107.16	110.45	107.59	111.48	110.29	110.07	106.88	104.52	106.86	108.95	111.18	105.18	108.37	105.66	107.76	108.01	106.43	107.7	108.98	109.27	112.66	104.22	106.17	106.39	106.62	105.57	109.74	109.03	111.44	108.98	107.54	109.83	108.6	107.37	107.77	101.37
103.29	104.09	105.31	106.62	104.86	105.05	104.72	104.65	104.34	106.97	103.25	105.08	102.14	105.88	108.43	101.77	107.74	109.92	101.29	107.78	102.2	103.98	107.06	107.09	105.04	103.11	104.33	105.98	104.71	100.67	105.44	106.83	105.99	108.04	101.84	99.194	102.93	111.13	108.23	102.86	109.88	106.28	102.89	107.99	101.12	105.59	101.9	107.71	105.54	104.78
95.777	98.536	98.1	101.18	99.193	99.211	100.34	98.388	97.903	97.503	96.282	95.339	97.91	98.26	94.021	102.06	95.264	99.702	102.13	100.95	97.254	99.234	97.379	99.126	100.07	100.51	96.068	99.163	98.209	101.34	99.824	98.486	99.605	93.56	94.678	96.889	97.429	96.36	99.612	95.388	97.655	96.605	100.29	98.819	95.249	100.42	97.984	99.686	97.838	94.803
106.6	106.47	109.45	102.61	107.86	105.68	109.67	104.42	108.39	106.91	107.93	105.27	103.38	106.4	107.24	103.55	103.62	106.34	102.04	109.08	105.61	105.51	102.89	103.06	107.84	100.96	100.74	108.27	104.06	105.71	103.89	106.46	103.69	104.75	102.71	105.69	104.78	105.5	105.33	107.8	103.67	104.09	104.17	103.19	106.74	107.48	108.66	105.89	102.02	105.29
104.62	109.7	107.95	108.06	107.97	108.46	109.2	111.13	106.5	107.84	108.84	112.9	105.94	105.51	107.06	104.92	108.49	109.77	108.64	109.28	110.81	109.22	108.92	111.44	109.67	104.07	112.6	109.62	108.54	111.28	114.74	107.18	111.46	111.04	104.9	106.77	106.55	107.94	112.97	109.5	108.07	109.01	107.36	112.96	107.28	103.82	103.61	108.4	107.3	107.69
96.244	95.365	98.507	97.225	97.55	100.41	94.073	97.973	95.966	97.544	100.04	96.657	102.33	97.976	99.55	98.778	98.13	96.925	98.936	94.775	100.89	99.284	97.538	98.277	96.236	98.065	94.204	96.102	93.954	102.31	97.407	95.595	101.83	97.007	97.789	96.816	100.38	97.68	101.01	95.983	95.86	97.511	97.285	98.298	96.386	96.287	95.117	97.002	101.02	100.57
104.58	109.75	102.61	108.64	113.65	104.58	108.89	105.86	109.29	108.08	101.79	105.91	108.23	106.26	106.31	103.87	104.54	108.44	104.67	107.81	107.71	105.04	107.21	105.03	103.44	106.3	105.98	105.7	104.71	105.54	106.27	107	101.75	104.88	106.84	108.94	109.82	106.56	106.25	108.04	109.11	106.85	101.73	106.92	105.93	106.69	103.06	105.55	105.76	104.76
96.37	101.28	96.257	96.111	95.191	106.4	104.72	101.93	97.175	101.54	102.57	99.344	99.242	100.49	102.68	100.71	102.81	97.422	98.786	103.75	102.21	100.95	99.29	106.33	101.38	98.679	101.62	102.46	95.332	99.698	96.655	102.61	101.26	101.78	97.094	100.22	101.19	101.61	98.736	101.55	105.3	99.59	102	97.953	103.97	95.687	100.39	100.29	101.16	100.09
108.4	106.25	106.18	103.63	107.89	105.17	111.41	107.41	105.16	108.16	109.37	111.54	107.36	110.48	103.8	103.63	102.1	113.69	108.25	104.84	103.73	102.83	105.13	108.73	112.4	107.67	109.46	110.42	105.68	112.23	105.36	106.43	106.93	105.03	109.06	106.93	112	106.81	103.75	110.06	105.69	113.39	105.02	111.02	111.93	108.03	106.83	107.74	108.36	112.07
108.89	105.63	103.98	106.28	103.22	106.71	108.34	111.1	108	103.15	108.69	108.41	107.56	104.76	100.08	105.04	105.86	103.5	104.37	106.18	103.1	107.18	109	106.76	111.32	102.32	109.56	104.33	104.77	104.49	105.07	105.31	103.54	107.13	102.78	110.56	106.15	104.72	107.51	109.11	107.26	105.22	104.83	109.42	108.3	108.2	107.15	106.61	105.17	107.57
108.52	109.98	113.73	108.05	105.61	108.49	108.79	109.04	105.85	109.06	109.85	108.06	106.91	109.66	109.88	111.14	100.56	105.37	104.79	105.08	110.79	108.8	111.16	110.15	111.24	104.41	111.45	106.32	107.39	109.19	111.27	106.13	104.99	105.35	110.66	105.9	113.79	107.41	104.13	110.01	106.01	114.63	108.92	104.37	109.76	102.85	104.66	110.69	103.72	110.08
105.67	104.05	106.78	103.64	105.24	105.95	102.6	104.31	107.17	111.19	106.89	101.83	104.31	103.55	101.93	107.02	111.51	111.89	110.57	106.55	106.36	105.59	108.01	103.53	101.79	104.77	104.54	104.9	103.91	102.69	101.84	106.75	106.37	105.45	103.42	106.35	104.17	104.91	105.87	104.56	101.95	104.02	105.3	103.64	105.34	108.75	109.5	106.73	102.14	104.39
97.9	97.792	99.734	96.807	99.002	101.83	102.62	101.16	99.785	99.663	98.769	97.559	102.71	96.795	99.307	100.69	95.124	98.515	98.815	98.067	96.696	98.287	98.615	95.914	94.395	100.18	91.965	96.962	101.18	100.32	97.352	95.812	98.199	100.12	98.016	99.391	100.2	98.916	97.103	100.15	96.214	99.369	97.874	96.052	99.93	102.76	102.34	99.428	105.24	93.616
103.95	104.37	104.54	103.19	104.62	106.41	102.57	109.32	104.23	102.96	105.87	105.11	105.72	104.89	109.04	102.5	106.41	105.47	106.41	107.72	102.68	107.02	106.99	104.67	102.46	102.65	106.42	108.15	102.62	106.7	106.07	109.32	106.45	109.15	105.81	108.39	101.92	111.2	108.47	105.11	102.97	107.13	107.74	102.9	108.53	107.7	107.03	102.47	100.78	107.48
97.29	96.933	97.555	99.893	97.477	98.785	97.971	97.31	100.99	96.923	97.658	101.19	97.132	96.939	97.757	97.908	99.241	101.25	103.65	97.894	96.096	98.281	97.507	100.17	100.35	99.732	96.822	95.341	99.402	101.31	98.514	97.835	98.906	97.806	92.413	100.15	100.04	98.54	94.626	99.412	95.346	97.945	98.462	97.278	96.033	98.462	101.71	97.13	100.65	98.84
105.7	110.02	108.56	108.64	109.42	110.87	108.38	110.26	108.57	106.74	107.89	103.35	112.4	106.01	107.27	105.49	105.71	107.69	111	107.4	112.14	108.7	100.85	109.42	105.63	109.01	109.32	105.16	110.54	109.7	108.84	105.07	107.02	105.59	110.38	109.07	105.52	109.7	109.63	105.14	105.67	108.69	107.6	112.14	105.67	108.37	108.26	110.55	110.66	108.35
109.1	106.57	107.98	110.38	101.8	113.87	103.04	106.07	108.06	110.04	103.17	106.02	104.62	105.27	106.89	105.25	104.77	108.84	105.88	102.61	107.28	106.65	102.67	107.15	104.22	104.74	108.49	105.29	103.28	100.76	107.35	109.22	109.87	108.15	105.39	110.38	106.32	106.91	105.24	106.48	106.28	108.29	106.53	106.69	103.7	104.76	109.29	107.15	110.1	105.16
106.67	107.87	108.08	105.98	109.31	104.59	107.91	109.28	111.8	111.13	110.06	108.76	107.77	105.35	109.43	101.59	108.4	110.83	106.59	110.63	107.88	109.36	109.44	105.47	110.98	107.05	111.23	108.38	111.87	113.49	108.17	109.78	107.53	108.45	109.23	107.43	108.51	108.86	106.1	105.16	103.76	108.52	107.48	105.88	111	110.7	105.04	105.76	110.26	108.89
104.76	108.89	105.93	107.64	104.42	113.82	109	106.2	107.13	107.9	110.88	108.05	109.18	107.21	104.88	108.57	111.4	103.98	104.58	106.11	107.31	106.03	105.01	108.25	111.32	109.78	104.31	104.88	108.05	105.64	105.79	106.47	105.29	105.25	109.39	108.97	104.34	106.35	107.91	107.89	111.55	107.62	104.46	99.373	106.34	103.69	103.76	105.41	109.02	109.96
114.46	111.62	111.32	111.92	111.26	108.21	109.03	112.28	110.33	110.66	112.14	105.99	104	110.13	105.91	110.81	111.78	113	111.8	109.36	109.78	107.66	108.1	107.29	104.57	110.01	109.85	111.29	111.79	111.34	111.54	111.18	112.54	108.84	104.91	112.2	109.05	111.36	112.79	109.09	109.12	106.27	111.54	113.37	112.22	109.86	108.86	110.28	110.82	110.25
102.05	96.509	95.502	95.242	97.725	91.968	99.037	97.088	99.003	98.216	99.007	101.21	94.073	95.291	101.31	94.14	99.647	100.47	100.57	101.7	99.699	103.4	99.667	93.599	95.845	97.621	95.374	93.816	95.86	99.858	97.414	95.297	100.38	97.751	97.013	98.785	98.321	99.955	99.118	100.26	93.233	95.02	97.957	96.372	100.19	100.63	102.19	96.119	99.614	100.06
106.91	110.03	108.82	105.67	104.14	111.39	108.16	100.81	104.49	104.03	103.7	106.59	109.11	104.79	106.14	105.03	110	107.88	106.37	104.75	106.36	107.2	107.81	107.77	105.72	103.55	102.77	101.12	106.48	107.55	104.69	106.18	106.76	109.5	103.44	103.89	106.9	109.68	104.58	107.06	100.88	105.24	109.26	104.08	111.22	104.32	111.97	106.32	102.35	105.62
98	97.753	101.49	100.65	95.91	98.437	98.101	97.249	102.29	98.935	105.51	99.817	101.26	99.276	99.18	98.818	103.89	97.571	98.499	96.571	99.035	97.518	98.629	103.2	98.095	96.707	99.733	97.563	94.317	100.13	98.718	98.979	101.24	99.04	95.943	93.422	100.19	101.94	105.23	102.49	97.711	98.988	97.02	100.5	101.81	99.574	99.081	98.901	98.302	99.223
107.89	106.31	110.77	108.37	107.31	112.4	108.51	107.85	104.28	110.42	108.03	107.79	102.55	103.81	105.86	107.88	107.26	102.79	109	114.22	105.41	106.35	106.39	105.12	107.27	105.51	104.59	107.41	108.3	105.22	104.04	102.66	106.74	102.23	109.49	104.5	102.72	106.87	105.3	105.27	107.9	105.47	110.67	103.29	106.82	106.45	105.81	106.27	106.72	106.05
105.91	109.96	111.96	109.04	108.82	113.68	103.97	108.24	103.79	113.13	101.82	108.68	113.68	104.11	110.1	108.86	112.17	108.22	107.44	107.75	108.5	106.39	104.85	105.45	112.47	106.11	112.35	108.04	101.85	110.09	108.01	105.3	110.74	107.61	112.07	110.01	109.85	110.64	106.47	107.24	110.76	107.17	109.27	108.96	110.18	104.53	104.57	109.74	106.95	112.18
105.8	98.012	100.28	106.33	102.28	102.91	101.04	99.196	104.43	106.6	103.9	102.93	99.307	99.303	101.94	98.083	101.32	98.891	100.68	100.41	102.95	100.1	102.29	99.419	103.68	99.169	101.53	98.721	101.2	105.06	100.14	97.806	101.82	96.161	105.25	100.99	99.818	98.03	102.53	101.59	103.8	99.47	105.52	100.59	104.27	101.28	101.68	98.394	102.03	100.78
104.92	105.32	107.2	104.78	106.68	108.69	105.66	108.3	109.51	109.28	107.17	103.59	107.51	104.39	109.58	102.17	106.29	103.88	106.22	107.24	105.18	103.82	106.06	107.67	105.3	107.39	104.2	104.68	106.37	109.82	106.58	106.43	105.33	107.09	106.83	105.72	107.8	102.96	107.29	104.48	106.42	105.4	102.97	104.23	97.935	101.8	102.92	106.29	107.13	108.39
108.69	109.48	107.69	103.72	107.37	104.56	108.51	106.22	107.8	110.05	105.4	106.33	107.93	111.11	105.68	108.12	106.96	107.66	104.15	107.19	105.36	112.28	105.71	107.58	106	110.27	111.09	109.24	105.38	106.11	106.27	104.65	105.31	105.85	104.34	109.06	107.4	109.26	113.27	110.8	111.37	108.89	105.9	109.48	106.14	110.35	108.21	106.5	109.31	108.75
102.57	94.094	101.8	100.41	100.86	99.261	97.551	101.4	96.584	97.422	104.82	101.26	93.86	96.095	100.94	96.489	97.259	103.27	100.48	99.491	102.19	95.063	97.721	101.08	93.788	97.744	98.382	98.267	99.219	94.292	100.83	96.218	98.623	97.853	92.975	102.4	98.281	101.16	102.25	94.819	95.838	97.327	98.62	95.526	95.155	93.15	97.15	96.589	98.574	102.59
107.48	102.56	103.72	104.79	99.991	108.6	107.1	105.76	105.16	104.44	104.79	107.62	100.53	107.01	102.74	107.04	108.22	105.31	104.58	103.45	104.34	105.97	102.17	106.85	100.66	105.09	105.78	109.42	103.27	104.51	105.7	106.27	108.52	107.9	111.55	106.31	112.05	107.2	109.41	102.55	104.62	107.08	106.2	105.28	104.42	106.14	106.58	109.29	106.46	110.08
109.8	110.63	110.91	110.58	110.81	107.96	107.49	107.46	109.6	111.47	114.48	111.81	109.65	113.9	109.44	106.3	112.44	112.13	107.28	110.81	109.01	111.19	110.58	110.01	113.84	112.24	110.87	107.15	110.81	108.41	110.7	108.29	108.66	112.26	114.53	113.36	114.53	112.86	110.97	108.35	110	104.11	110.84	113.78	109.11	110.36	114.59	113.39	111.98	112.67
108.93	106.9	108.16	106.76	108.44	114.32	108.26	108.36	108.92	107.08	106.01	109.84	108.61	107.08	104.83	109.95	110.8	107.04	110.98	105.43	108.97	110.28	108.41	107.76	106.65	108.64	101.2	109.98	106.81	106.21	111.77	108.6	108.8	108.81	104.05	106.87	110.45	111.61	106.22	109.31	110.91	107.57	108.27	109.48	104.7	112.06	110.22	110.34	108.46	107.14
102.64	105.94	108.73	104.88	107.72	104.97	103.29	104.3	104.78	99.853	105.55	100.29	105.3	107.82	104.39	105.26	106.81	102.62	104.49	103.19	109.91	108.14	103.9	110.29	108.22	108.16	101.9	107.69	103.1	106.94	101.02	106.01	104.44	102.93	107.66	106.67	104.65	105.5	108.01	101.38	103.37	103.95	107.42	100.68	106.9	102.61	100.71	108.15	103.75	101.54
110.96	111.35	107.43	109.07	109.71	107.87	110.76	113.22	111.91	113.14	110.43	110.79	111.49	110.1	110.2	107.88	111.04	108.13	113.17	109.03	106.65	109.24	107.84	111.77	112.07	111.4	112.14	109.65	108.89	110.22	109.32	111	111	108.85	112.49	113.44	108.63	112.06	114.12	110.78	106.63	107.26	111.19	112.49	107.75	109.05	113.88	110.5	110.91	115.78
106.94	106.16	111.94	114.25	111.87	106.61	107.8	110.72	110.79	113.33	109.91	107.72	110.5	112.94	109.16	108.09	107.98	113.33	108.76	108.79	106.04	105.73	108.95	108.61	111.94	108.68	109.3	108.74	106.92	107.63	107.98	108.43	107.52	108.76	105.63	108.27	107.71	108.92	106.98	108.94	106.83	105.23	105.15	106.87	111.52	107.76	107.18	107	111.87	110.95
99.703	96.485	100.68	102.14	102.94	102.6	102.82	101.54	99.322	102.97	100.54	101.84	98.238	103.4	101.89	100	101.35	104.05	98.542	100.89	99.642	105.1	103.67	100.36	101.98	99.731	102.97	100.01	97.481	100.17	103.46	101.65	103.76	100.74	96.891	101.34	98.735	100.97	98.98	102.05	103.35	93.64	104.4	92.241	96.348	102.69	98.526	100.02	103.09	101.1
101.01	99.465	100.54	95.431	95.272	100.34	98.41	98.4	97.597	99.283	98.71	98.842	100.44	96.866	100.24	99.6	98.304	94.638	101.33	98.589	96.899	99.868	94.034	97.718	96.867	97.855	97.472	100.02	95.515	98.732	96.745	98.598	97.997	95.768	96.432	100.79	102.15	99.772	95.589	99.68	97.426	98.23	99.766	97.361	97.18	96.87	100.16	97.99	101.59	100.88
99.438	106.37	105.34	106.37	103.59	101.61	102.89	109.76	110.55	104.48	104.98	104.95	102	108.45	110.82	104.69	107.46	108.19	100.94	105.01	103.57	107.05	103.26	105.59	104.87	99.889	105.59	103.26	108.64	102.41	106.9	103.77	102.84	106.59	105.92	109.74	108.8	108.14	107.8	106.32	105.86	102.4	103.42	107.61	104.94	108.17	107.73	108.04	103.4	104.72
111.89	106.35	108.11	109.97	105.88	111.4	113.74	105.23	103.3	107.26	107	111.71	107.42	110.78	111.22	106.67	108.27	105.32	106.24	104.43	108.71	110.45	106.71	107.62	105.15	105.59	104.08	112.96	106.96	108.88	106.9	109.13	108.45	110.72	108.38	107.88	109.81	106.62	105.07	109.39	110.6	108.39	109.61	102.15	112.87	104.76	110.47	105.1	105	110.06
95.903	96.228	102.29	98.298	101.38	100.52	96.864	96.836	101.2	99.293	101.68	100.29	93.33	101.58	101.67	90.823	101.63	97.247	96.872	98.858	99.121	95.37	98.795	100.12	101.23	98.57	94.446	96.903	99.386	97.699	95.021	98.857	100.65	92.557	98.826	98.387	94.968	102.23	104.41	98.181	100.75	102.79	97.095	96.951	96.435	101.79	98.497	103.52	100.48	100.29
111.38	109.65	108.15	109.68	106.53	112.65	111.27	108.54	109.22	107.15	108.56	109.51	104.72	110.63	109.09	103.03	107.46	107.42	107.52	106.89	106.95	110.04	112.6	109.37	107.16	108.07	111.24	107.4	110.25	109.07	105.16	108.84	106.94	107.88	105.16	109.91	106.4	110.56	106.51	106.78	108.33	107.59	110.72	106.7	107.17	108.98	107.19	107.61	109.81	111.32
105.85	106.8	106.74	105.03	104.73	106.82	102.63	108.42	107.12	106.64	102.02	102.31	108.36	104.14	105.62	101.95	103.02	100.91	104.38	105.47	107.75	109.3	103.93	106.55	108.47	106.91	105.08	104.43	104.68	107.85	104	106.66	108.8	106.89	101.78	108.32	106.38	102.83	107.15	104.74	106.22	102.96	107.1	111.33	108.05	103.63	106.76	106.04	105.89	102.76
106.24	104.28	104.83	104.55	103.26	107.1	103.04	99.792	99.514	102.53	101.09	102.97	105.37	105.63	98.693	102.47	106.44	102.38	102.05	106.6	102.97	102.81	103.32	105.9	103.52	100.42	100.83	99.293	104.89	101.94	107.09	99.946	104.37	102.58	104.55	100.1	105.27	104.77	98.401	100.3	103.87	101.71	99.556	100.82	98.11	101.96	103.18	106.56	101.35	101.85
114.2	108.48	105.49	108.24	108.22	108.13	104.17	106.57	107.83	112.41	103.51	107.97	112.49	107.49	110.05	102.49	105.04	103.56	110.69	111.13	111.38	107.48	107.32	104.94	106.33	110.3	111.37	107.61	107.72	110.52	110.06	108.76	106.9	108.13	111.48	107	106.85	107.06	106.33	106.59	104.02	112.1	107.63	109.42	101.49	111.48	108.69	106.1	109.3	109.93
101.78	96.762	98.578	93.593	96.697	96.08	98.324	97.969	98.661	96.585	97.407	100.79	99.498	99.736	99.033	97.857	99.974	103.45	97.408	95.915	96.489	94.717	98.783	101.88	95.617	95.942	99.639	98.294	99.375	97.864	96.233	102.01	101.51	94.584	98.857	100.59	97.771	98.251	100.24	95.163	98.151	101.23	100.68	99.654	97.546	99.674	97.675	101.13	99.015	93.426
104.35	108.85	109.14	106.15	108.73	111.96	104.22	109.59	109.88	105.96	107.77	105.57	110.6	104.63	107	111.36	105.63	105.34	107.47	110.38	104.82	111.06	105.8	108.34	105.35	105.96	112.1	105.38	104.78	105.93	110.93	108.48	108.28	114.3	108.12	109.22	107.11	112.09	105.9	108.82	105.35	106.29	109.67	107.51	104.55	108.72	106.13	108.05	106.49	109.62
106.99	114.21	110.37	113.45	113.38	111.01	111.64	111.33	111.22	113.28	113.9	112.14	111.5	112.11	110.78	106.97	111.24	105.14	106.17	109.67	113.23	108.51	112.59	105.83	110.07	109.08	112.79	109.46	112.24	109.4	110.63	110.48	110.11	112.51	109.31	112.01	105.58	111.27	108.15	111.76	112.39	110.59	108.01	113.24	112.38	110.22	112.28	110.43	109.34	108.42
102.9	107.91	106.67	105.77	104.42	112.34	107.96	102.79	101.87	106.42	105.52	105.9	108.44	109.21	109.19	106.72	108.64	104.79	104.46	108.47	106.54	104.23	108.83	108.54	107.74	105.23	104.66	107.21	108.65	101.64	106.36	105.22	107.25	105.2	105.03	102.23	104.16	104.31	107.12	107.99	108.03	103.62	108.62	106.66	106.58	102.46	106.48	103.82	107.04	108.05
111.18	106.85	110.01	109.84	110.81	110.9	107.5	104.53	107.01	108.58	111.71	109.49	105.35	107.51	108	110.84	110.45	110.71	105.49	104.32	110.4	110.66	108.73	108.69	108.75	109.29	107.03	109.08	109.22	107.42	110.1	107.63	111.97	110.5	111.26	112.79	111.63	108.7	110.03	111.61	109.54	110.72	107.52	107.49	109.92	106.04	106.74	111.26	107.42	111.04
101.41	104.17	107.71	110.37	103.15	110.16	106.11	109.52	106.72	107.3	106.19	106.3	112.57	106.9	108.33	112.27	107.67	109.88	106.54	107.3	112.21	111.14	105.71	112.02	108.06	105.92	110.38	104.76	109.19	107.64	108.83	104.25	111.55	107.18	108.12	109.67	108.74	111.97	105.27	109.3	106.72	104.02	104.91	112.97	106.18	106.52	107.55	106.28	103.93	107.2
103.71	97.209	99.743	103.66	102.44	97.928	102.46	99.759	103.68	98.78	101.05	95.488	97.131	100.1	103.53	97.4	97.114	100.79	101.82	99.182	102.12	99.286	97.874	97.595	101.04	100.67	98.334	106.69	103.74	104.13	99.878	105.47	97.946	105.4	102.21	101.9	99.54	102.68	103.36	105.74	100.3	101.73	102.19	101.72	99.078	102.47	100.65	105.35	99.17	98.8
106.9	109.1	103.61	107.69	107.45	110.86	105.77	107.4	108.87	105.71	106.46	108.4	108.91	114.69	106.34	108.51	109.84	108.77	106.44	105.94	110.06	107.22	111.41	114.11	109.4	111.08	106.15	110.37	104.99	109.18	106.85	107.31	105.87	107.99	107.48	106.31	109.8	107.02	107.57	105.4	107.53	110.88	105.14	106.82	107.7	110.49	106.54	111.16	110.24	109.71
105.94	104.57	101.76	103.48	105.19	107.46	101.98	109.17	109.26	103.93	107.85	106.96	103.16	104.41	101.93	100.46	105.14	105.28	105.22	105.35	103.54	103.76	107.24	107.44	106.87	106.96	104.73	106.28	106.78	108.5	106.45	107.04	103.6	107.32	104.6	103.74	107.83	102.93	103.54	106.51	107.66	107.21	103.61	105.38	105.47	108.45	110.18	104.4	108.19	98.14
106.45	105.38	107.54	107.75	112.36	111.57	105.78	103.75	108.26	108.89	108.78	108.81	105.88	105.32	105.64	107.14	109.12	109.38	107.58	108.37	106.76	107.13	105.55	109.25	106.86	106.26	107.58	107.17	112.91	109.14	107.99	110.75	109.42	111.28	113.47	106.75	105.45	108.71	108.2	113.02	112.89	107.58	109.35	105.69	108.05	109.18	105.86	104.59	107.87	107.3
109.64	106.51	107.78	107.68	109.74	109.44	106.55	103.87	106.59	108.26	112.02	107.92	103.77	107.18	106.41	110.45	110.5	104.5	104.92	106.91	108.58	107.26	109	107.25	106.71	107.89	110.93	109.31	106.3	105.5	109.07	105.75	103.04	108.69	108.76	109.53	109.09	108.04	108.12	109.03	109.17	106.29	106.55	109.8	112.45	108.94	110.4	109.07	108.16	102.47
97.262	99.732	95.07	97.787	94.62	100.98	96.515	99.634	99.969	97.802	101.08	97.174	97.483	96.403	95.081	98.711	99.811	100.21	102.87	99.987	97.963	102.45	97.803	98.367	99.551	99.673	98.878	92.513	96.299	99.721	98.025	97.852	96.304	96.246	94.295	103.27	95.294	92.952	100.45	96.6	96.901	99.889	96.609	98.499	100.9	98.48	96.072	101.51	98.853	94.125
109.86	108.01	100.93	103.64	105.81	107.22	108.92	105.45	104.47	101	106.91	105.35	107.13	105.51	107.47	112.16	104.84	104.62	106.23	107.45	102.88	103.56	103.11	108.48	105.19	103.05	107.92	103.88	105.25	107.18	108.92	104.69	102.99	107.1	104.09	102.69	106.35	104.19	109.44	107.43	104.38	104.95	104.74	105.02	108.02	108.35	100.32	106.78	108.78	108.32
105.24	107.67	101.6	106.83	105.08	102.9	105.65	111.13	107.81	105.18	105.88	105.66	105.22	104.53	103.68	111.61	110.44	99.086	107.31	106.72	104.93	104.11	105.12	105.61	103.6	105.82	108.66	107.9	108.35	104.81	106.72	105.14	108.33	106.89	104.82	105.7	109.69	104.31	105.61	110.09	104.33	101.21	105.54	100.51	112.53	108.48	109.36	107.91	105.25	108.16
109.04	105.09	99.657	106.77	102.05	106.29	107.03	103.97	108.87	101.01	102.63	104.02	102.62	104.96	102.36	104.66	105.49	103.64	104.61	107.79	107.23	107.66	105.45	108.78	105.84	105.41	105.75	107.31	108.3	105.2	111.01	106.7	109.51	107.44	104.4	106.75	104.71	109	105.89	105.67	103.56	105.34	101.77	106.27	103.77	104.71	103.85	101.79	107.25	109.55
103.43	105.52	106.63	108.73	103.44	106.16	105.85	105.73	104.37	105.16	107.58	103.87	105.66	107.16	105.4	112.42	104.49	106.68	102.73	108.5	103.81	105.06	103.43	105.48	105.65	103.81	104.52	107.72	102.7	103.32	105.81	106.05	104.15	105.23	107.32	106.28	106.04	110.2	108.68	106.42	107.56	103.86	104.36	102.6	107.28	102.57	104.28	101.65	105.58	99.253
105.92	110.28	104.54	106.15	105.93	107.18	110.55	109.43	107.14	109.31	108.62	109.44	109.45	109.49	107.76	112.81	102.68	105	108.36	108.13	108.36	109.78	109.88	110.6	108.22	107.98	112.82	106.39	106.85	112.08	111.14	104.78	109.65	106.57	103.57	103.05	103.96	108.37	106.22	112.76	107.09	106.96	108.13	109.31	109.34	105.28	111.56	105.06	108.47	108.52
102.56	100.25	99.795	100.57	102.21	101.46	100.32	98.145	98.749	97.286	100.53	98.65	97.144	99.183	105.73	103.53	99.065	102.27	96.298	102.99	101.4	102.21	100.67	103.26	97.725	97.994	100.14	101.26	105.49	101.05	100.52	103.03	98.977	98.688	95.25	96.468	94.554	101.91	100.03	101.35	94.489	99.688	101.02	101.37	98.536	99.893	99.36	97.551	102.52	102.25
104.92	107.32	105.5	105.59	108.34	110.18	106.75	105.13	109.45	107.17	109.66	113.83	106.65	100.21	108.79	109.38	108.65	108.35	106.95	111.03	108.1	108.89	103.78	109.29	104.82	109.53	104.91	107.78	112.45	107.37	107.7	107.78	108.76	106.34	105.81	106.2	106.77	103.83	107.25	107.37	111.72	107.82	107.76	109.19	103.36	110.22	106.04	107.89	108.3	110.48
100.11	101.35	107.3	96.633	99.997	97.895	100.47	91.942	100.39	107.13	101.16	101.32	103.81	101.38	102.7	103.56	100.32	99.395	102.16	98.941	100.23	99.106	102.57	98.72	93.344	93.107	100.51	97.474	97.973	95.733	99.717	98.082	100.76	97.254	101.53	99.309	96.19	102.99	100.75	99.004	102.66	99.954	99.725	99.231	101.69	101.65	101.96	102.55	98.788	102.6
107.65	106.04	105.41	102.32	107.55	106.67	107.56	103.39	104.02	106.69	103.91	102.14	107.48	106.53	105.69	108.09	101.07	102.35	101.64	104.21	106.33	102.85	104.81	105.27	106.98	106.74	102.42	99.198	105.78	108.67	104.64	104.81	106.68	104.54	104.76	105.34	106.02	104.62	108.25	107.45	105.07	110.18	105.16	107.33	103.46	109.79	103.88	106.79	105.86	101.32
97.3	98.428	102.07	100.26	98.831	98.469	95.805	100.09	98.816	98.18	96.567	99.112	95.09	99.667	102.02	96.243	95.959	100.82	96.439	101.79	102.42	99.625	98.1	99.727	103.15	100.81	98.857	99.726	101.01	97.597	98.688	100.85	100.4	99.271	98.986	101.22	98.021	103.35	98.381	100.5	94.841	100.06	99.544	103.12	100.68	99.301	99.332	96.117	99.708	100.38
108.5	102.2	103.84	110.1	112.21	108.64	105.99	106.05	108.35	110.21	109.08	109.68	106.97	111.25	106.17	106.32	106.21	106.63	108.75	108.8	111.37	108.8	101.92	111.43	108.43	101.77	111.81	106.86	108.94	104.74	108.31	107.51	107.36	103.42	101.72	105.67	104.06	108.14	105.2	104.45	108.21	112.16	104.93	108.95	106.16	107.15	110.1	111.54	107.15	108.06
99.182	102.38	94.084	99.85	97.702	96.665	98.434	96.848	92.994	96.284	98.783	96.124	97.181	98.066	100.87	99.322	99.267	97.607	98.115	97.682	95.528	99.126	95.651	99.137	98.681	98.057	96.858	93.97	99.126	99.71	99.897	92.712	94.749	100.93	96.326	102.18	96.587	98.014	97.024	99.568	97.7	98.737	98.908	97.084	98.277	96.63	104.66	98.349	97.273	97.29
108.37	104.23	107.34	109.57	105.19	109.61	104.68	107.94	106.75	108.54	107.5	109.47	105.14	103.89	101.91	107.22	97.827	102.47	106.33	107.08	106.75	103.45	104.04	104.95	102.72	106.01	103.97	106.79	107.87	102.52	106.38	105.05	104.95	104.53	105.53	105.6	105.57	104.78	105.65	106.43	101.17	105.43	109.27	104.35	105.77	104.15	105.9	104.39	106	106.52
107.28	111.35	107.85	106.89	105.32	105.47	106.25	103.06	107.96	105.43	107.35	105.36	105.25	102.66	104.15	109.25	109.25	111.29	107.62	107.45	109.97	107.84	107.08	111.61	108.58	104.53	102.58	102.92	111.52	105.31	109.41	105.47	106.47	106.44	108.42	108.29	107.04	107.5	105.48	105.02	109.15	106.3	108.39	107.14	106.87	112.06	110.17	108.29	104.96	108.16
106.36	107.84	106.45	108.46	111.88	107.55	107.21	106.8	105.68	109.15	105.92	104.18	107.42	105.13	105.9	107.73	106.98	109.48	107.27	104.16	105.88	107.47	109.93	106.01	106.1	105.95	110.76	108.68	105.66	104.06	104.72	106.98	103.47	108.89	108.04	107.74	108.02	107.17	110.46	106.9	107.85	109.74	109.08	104.94	105.67	110.19	107.92	109.1	104.46	112.31
105.31	104.71	105.51	104.55	103.42	101.45	101.96	106.19	108.32	105.58	104.98	104	111.21	109.04	106.43	99.699	106.55	103.88	109.48	103.98	103.17	102.71	104.26	108.47	108.73	104.49	106.11	107.06	110.25	106.51	104.6	102.44	107.41	105.86	108.96	105.18	106.65	103.96	105.57	106.58	105.16	104.91	108.5	107.9	103.05	105.41	105.23	106.45	105.2	105.98
97.483	102.48	98.503	101.34	100.06	101.1	101.2	93.893	100	100.57	102.75	99.338	98.545	97.804	97.735	99.335	100.85	101.13	95.75	102.11	96.586	98.186	93.828	102.97	98.002	99.45	98.57	98.396	94.502	101.83	96.407	99.829	94.941	99.315	100.07	98.051	98.564	101.92	96.115	101.18	97.172	100.96	103.05	100.07	99.842	105.07	96.893	100.04	99.669	101.85
101.9	99.791	97.758	99.487	100.72	97.749	100.14	98.959	100.17	96.191	100.64	101.3	102.11	98.313	97.491	98.971	101.93	101.1	103.13	95.129	101.39	99.094	105.61	99.682	94.951	100.67	97.525	98.33	103.52	99.945	100.37	98.888	103	100.81	100.43	100.64	100.08	100.01	99.903	106.66	103.68	97.178	102.54	104.32	101.88	99.11	99.076	103.08	98.988	101.91
107.77	114.16	114.5	104.78	109.67	105.6	109.28	106.73	108.88	108.95	108.77	107.54	102.09	103.96	107.59	104.28	106.73	109.25	106.42	108.29	110.53	106.9	113.42	105.69	112.78	107.76	105.33	111.73	107.99	110.55	108.53	105.74	112.18	113.15	108.52	108.67	106.34	112.49	104.3	107.5	102.59	105.32	109.2	110.22	111.27	107.92	108.92	108.27	109.07	109.62
107.65	106.84	110.95	105.53	104.07	107.76	110.07	109.04	103.16	103.5	104.59	103.68	104.23	110.67	104.19	110.79	106.5	104.07	106.45	105.24	105.18	107.6	107	105.05	107.29	104.92	108.42	107.52	104.42	103.84	107.15	100.39	103.2	106.62	107.63	107.52	102.09	110.65	102.78	104.55	106.51	101.49	106.12	107.22	104.41	103.99	107.13	106.85	107.69	111.74
103.55	104.72	105.36	102.33	108.46	102.84	104.73	104.3	105.29	105.1	105.27	104.84	104.41	104.56	106.1	104.46	106.98	105.41	107.04	106.52	105.52	110.22	109.59	107.67	106.77	104.53	108.58	107.15	106.28	107.14	101.74	106.27	104.89	105.1	106.98	108.64	106.71	102.49	102.85	104.33	108.37	105.18	102.29	107.7	102.74	102.86	107.01	105.46	104.63	103.54
104.37	106.41	103.76	103.97	102.17	103.36	99.857	105.46	105.29	105.16	101.43	101.81	100.82	107.35	96.008	101.47	102.57	98.707	106.9	107.53	97.746	101.91	104.18	104.3	100.03	102.06	101.49	101.74	103.33	106.85	101.05	108.95	100.75	104.2	104.13	105.79	107.19	102.08	101.98	100.61	101.63	102.56	99.193	103.17	104.31	101.23	102.65	105.93	101.74	110.46
102.38	105.45	107.82	106.56	106.27	101.43	103.19	105.73	104.76	106.23	103.95	108.24	107.14	105.86	103.61	104.26	107.26	106.77	103.09	101.21	103.2	107.12	105.08	110.44	107.77	107.76	107.95	102.83	108.04	102.64	101.39	106.84	104.49	105.19	105.6	103.34	105.07	109.51	105.29	105.51	101.99	104.65	110.85	102.24	110.66	105.7	104.82	102.26	104.82	108.16
109.5	103.87	102	108.43	108.92	109.61	111.91	112.55	107.44	112.34	109.4	104.44	107.68	107.99	113.66	105.17	109.94	109.77	111.12	104.8	101.5	106.63	108.75	105.91	111.25	105.51	104	102.58	106.79	111.22	102.3	104.96	109.22	106.49	108.54	103.42	110.68	108.79	111.45	106.51	110.28	111.43	109.13	112.67	109.5	112.22	109.28	107.03	107.91	105.92
105.99	104.58	104.62	110.58	105.57	106.86	104.4	109.06	107.9	105.64	107.27	109.45	103.54	107.79	104.78	106.51	104.96	105.56	104.07	101.92	108.87	100.89	107.6	111.77	107.84	109.18	101.89	105.62	103.03	106.48	106.61	99.724	104.1	106.62	107.2	106.41	107.02	106.4	102.82	108.05	105.65	104.19	106.51	109.65	105.32	104.07	105.99	107.08	100.91	103.38
96.588	95.354	97.832	99.625	100.08	96.158	97.877	95.613	100.85	95.506	101.79	95.892	101.46	97.604	98.749	96.806	96.2	95.454	99.067	95.995	101.94	102.14	100.43	100.86	92.389	91.61	98.35	99.908	98.989	102.82	94.712	95.606	94.442	99.314	97.785	94.669	97	100.62	97.993	95.989	97.748	95.038	98.171	95.754	99.892	93.45	100.85	92.757	98.509	100.79
104.92	107.2	105.4	113.4	105.48	105.09	107.1	105.17	105.3	108.04	100.93	105.33	107.94	105.15	106.09	105.35	107.56	107.77	102.33	104.4	104.48	108.94	105.96	108.15	106.66	107.9	101.64	107.87	104.66	107.5	109.13	106.38	107.56	112.77	105.15	106.26	102.69	103.58	106.09	106.85	105.41	109.16	104.96	106.75	107.9	106.99	106.98	107.49	103.36	105.48
98.224	98.718	100.61	101.04	97.696	97.796	100.99	95.504	96.07	96.842	96.154	99.476	92.439	100.21	101.21	94.99	96.732	101.02	97.235	95.032	95.967	102.16	96.897	95.602	96.312	96.359	97.014	102.86	99.42	97.677	101.75	94.759	99.127	99.331	93.661	96.71	100.28	95.647	94.35	98.21	98.988	99.637	101.21	96.709	96.967	101	99.424	95.148	99.935	96.493
102.48	100.02	100.23	100.16	101.69	100.26	101.67	98.449	101.83	96.279	106.02	100.8	102.63	99.433	102.14	101.6	98.91	104.75	103.35	98.842	97.576	98.428	100.12	102.75	103.4	96.016	105.86	104.2	102.33	101	100.81	99.519	98.285	98.802	100.13	105.02	103.63	100.19	99.635	100.5	102.37	101.31	99.678	100.14	98.924	100.65	99.925	96.56	100.9	100.51
101.83	105.81	105.26	105.85	108.71	105.99	107.73	105.96	109.79	104.8	106.31	104.32	111.69	105.31	109.38	109.57	103.56	106.7	104.92	107.42	104.22	104.4	106.58	104.4	105.22	102.52	106.15	108.68	105.8	105.38	109.89	106.43	105.54	106.94	105.42	105.47	105.66	108.02	108.65	107.32	107.08	105.97	107.79	104.22	102.45	105.4	107.43	107.21	105.85	108.86
108.23	110.51	108.52	105.36	107.27	106.56	107.75	103.89	109.37	108.95	111.46	109.64	107.85	112.79	112.69	107.36	108.62	107.37	109.17	110.62	106.26	106.57	107.34	107.59	110.24	108.5	109.34	112.13	109.38	113.51	105.54	108.4	109.86	107.62	106.74	104.93	106.53	110.44	110.76	108.54	111.36	109.7	109.39	107.9	109.91	107.81	114.14	104.22	105.5	105.66
109.8	107.35	106.48	107.39	106.4	105.09	106.6	106.6	107.52	108.56	106.32	107.62	106.03	107.8	105.78	104.77	110	100.77	109.08	108.18	107.13	106.77	109.81	107.47	104.63	105.14	101.06	105.61	106.49	105.98	103.7	101.89	106.79	105.21	108.1	108.21	107.21	107.62	106.25	106.54	101.99	106.34	103.31	104.74	103.81	102.58	105.39	100.73	106.83	111.72
109.03	110.68	109.14	108.15	112.62	110.26	106.18	107.3	112.59	108.1	108.75	106.59	107.86	107.36	109.84	107.21	110.59	107.58	108.58	106.51	103.1	109.25	106.42	108.96	107.5	106.64	103.63	112.14	104.15	111.54	109.69	107.44	109.16	103.93	108.43	109.5	108.99	103.92	110.25	102.93	110.32	106.54	112.91	107.9	109.84	106.96	107.75	111.53	110.22	108.11
106.87	104.3	108.48	106.84	105.77	100.28	101.86	104.17	107.01	108.31	107.35	109.65	109.12	104.89	104.38	103.47	107.5	108.38	108.73	102.66	105.03	103.82	104.77	106.73	106.98	105.8	103.87	101.57	103.12	107.16	107.59	104.91	103.15	100.62	107.91	113.48	104.79	110.02	103.12	103.75	99.364	106.87	109.09	103.88	104.22	105.13	103.78	109.17	105.94	109.19
106.04	103.17	104.94	104.79	108.3	108.14	105.25	104.75	103.93	106.98	105.75	106.82	107.13	105.89	108.36	107.74	109.24	106.87	108.68	104.61	104.37	111.59	105.92	107.56	106.18	103.24	104.87	106.47	108.32	109.71	107.63	108.45	107.11	103.3	105.56	108.92	110.04	101.92	110.71	104.77	103.82	106.88	106.53	103.95	106	106.51	109.18	105.25	112.06	105.29
100.82	101.57	100.6	106.46	95.65	104.49	100.7	102.11	103.37	99.93	99.441	101.74	98.514	101.32	100.02	102.55	101.16	101.85	95.399	100.55	98.239	103.24	104.78	103.94	104.56	100.19	99.193	100.36	100.52	100.74	102.16	100	100.47	102.33	98.261	103.62	105.27	99.792	101.69	96.263	104.4	99.34	103.1	100.2	101.8	96.698	94.54	98.084	101.59	101.83
93.114	99.502	103.1	97.683	93.14	97.811	95.088	99.031	95.182	94.479	97.313	98.615	95.969	100.52	98.515	102.99	97.374	100.8	94.75	98.015	97.236	100.31	100.21	96.361	94.076	94.935	96.874	98.012	97.796	96.599	98.737	96.457	99.291	93.674	101.32	98.456	102.96	94.378	95.934	99.466	97.539	94.535	97.31	97.948	98.233	98.38	98.765	96.589	95.346	99.313
97.804	98.418	95.675	95.986	95.288	97.766	100.59	96.012	99.619	97.88	99.921	97.547	99.548	100.11	98.58	101.07	99.363	96.456	101.72	103.58	98.428	98.97	96.613	98.013	96.548	97.642	99.41	97.864	95.984	93.967	98.027	99.272	98.258	102	96.928	98.201	102.16	101.81	99.967	102.21	100.44	99.067	97.705	103.2	99.17	100.53	99.248	97.996	96.908	94.521
102.93	107.61	108.5	106.33	103.69	108.43	108.66	108.21	108.66	103.34	109.03	105.75	104.36	109.53	102.81	106.54	114.08	107.11	105.5	109.28	102.38	102.97	108.47	108.58	105.63	104.62	106.45	102.19	109.21	103.98	102.87	105.39	105.91	109.99	105.6	105.37	110.2	106.28	104.23	107.85	103.57	106.92	101.13	106.87	101.61	111.37	104.84	107.9	107.55	107.6
109.76	112.91	111.03	113.05	112.84	111.01	111.49	108.94	115.97	110.85	106.36	108.37	108.51	106.62	110.04	106.71	110.26	112.18	108.01	110.75	113.21	107.78	113.35	113.57	110.99	112.15	108.2	108.58	114.78	107.67	106.47	106.09	114.67	103.56	110.68	110.13	106.27	110.92	111.37	111.78	107.91	106.82	114.53	107.33	106.87	110.41	113.38	109.52	111.54	105.88
96.913	96.586	100.3	106.47	100.48	99.81	102.54	100.68	101.27	101.84	99.687	99.573	103.12	103.99	101.97	102.13	96.285	97.518	100.28	99.572	105.32	101.33	99.604	102.34	101.26	96.515	103.06	103.21	104.32	101.78	100.13	104.58	100.93	101.21	100.13	103.22	99.462	99.704	101.93	103.71	99.566	98.915	100.03	98.354	100.79	104.62	100.94	100.93	100.9	100.14
108.85	108.59	106.47	114.16	106.65	111.4	105.45	106.01	105.11	108.92	111.78	109.15	106.74	101.5	107.46	112.36	108.34	107.73	105.49	110.8	106.67	106.87	106.22	110.88	101.27	105.53	107.44	102.82	110.2	106.72	106.69	110.35	108.95	105.98	108.26	108.34	108.75	111.58	107.93	107.34	105.28	106.87	109.92	107.23	106.96	108.67	105.13	109.71	104.94	106.55
96.151	98.444	100.7	96.529	95.211	100.11	102.88	99.057	100.64	92.37	95.587	98.306	95.146	97.098	96.821	101.28	97.581	102.43	98.76	92.494	100.07	101.88	97.497	95.49	99.796	95.27	103.57	102.8	103.66	100.71	92.828	98.855	97.03	98.861	96.131	97.114	101.08	93.424	99.048	99.652	98.169	97.502	96.02	99.611	96.454	96.594	100.09	101.14	95.271	99.931
104.03	106.09	102.69	104.12	104.32	103.6	105.25	105.42	106.69	107.14	108.11	105.74	106.89	104.62	109.13	104.6	107.2	106.95	105.39	102.62	107.91	103.55	107.76	104.54	109.42	103.76	105.43	104.7	103.74	107.14	103.61	108.6	102.76	109.72	105.72	104.23	104.01	100.67	108.69	107.35	109.07	108.28	109.06	103.93	109.23	105.18	103.03	108.89	106.72	104.84
102.85	102.47	103.51	104.2	107.88	106.96	105.34	105.69	109.58	104.46	103.83	105.78	105.45	105.98	105.73	108.12	104.7	104.96	107.61	104.62	107.22	105.32	104.63	105.01	108.48	107.31	103.52	104.22	107.72	103.35	107.01	107.39	108.1	109.28	105.62	107.76	106.77	103.76	102.61	109.04	108.96	107.57	105.25	106.21	105.63	108.95	108.61	105.62	105.34	106.56
105.86	108.43	102.61	101.68	110.29	106.03	107.11	103.23	107.05	104.43	108.16	109	107.46	102.84	108.7	109.45	107.69	110.97	107.03	104.02	111.49	107.67	105.29	104.4	108.26	106.99	108.6	105.53	111.33	103.51	106.36	106.41	107.83	103.94	108.43	108.24	105.25	107.67	108.79	105.36	104.2	105.02	105.24	108.96	107.94	103.93	107.87	109.37	99.588	103.57
111.88	105.81	110.64	111.54	108.51	108.41	108.48	105.25	106.79	112.62	109.47	109.95	103.77	108.61	103.36	111.44	106.18	110.72	109.66	108.21	105.39	106.62	109.94	107.16	108.22	109.09	104.32	107.83	108.63	112.33	102.84	103.33	113.47	108.88	107.86	107.49	107.41	106.15	106.78	105.43	107.03	108.9	108.61	108.33	107.42	104.46	110.71	105.74	105.76	109.62
102.4	103.38	105.63	106.51	107.99	105.13	109.51	109.81	105.17	102.45	108.63	110.33	103.28	102.91	110.52	106.28	105.1	103.63	103.76	106.69	107.55	105.76	108.37	106.61	105.63	104.13	107.05	105.03	108.44	105.44	105.37	102.47	106.07	99.924	109.17	100.93	107.9	102.18	105.73	109.26	105.51	106.1	104.47	104.03	102.13	106.67	104.47	105.6	109.4	103.56
102.97	98.709	101.98	96.608	95.152	95.411	99.832	99.675	98.765	100.4	101.54	95.437	99.778	95.56	98.564	97.63	98.217	99.067	97.432	100.13	97.414	100.83	95.912	98.181	94.314	92.882	95.511	100.4	97.073	94.715	97.606	99.299	102.03	93.623	94.204	97.253	98.435	95.761	93.357	101.18	96.349	101.18	101.04	93.671	102.92	99.849	99.817	99.319	97.939	93.416
111.41	108.2	108.99	104.65	107.99	106.15	104.49	101.38	105.76	108.46	107.17	107.54	105.41	108.35	103.12	108.98	108.32	107.3	105.43	110.95	104.84	110.3	104.81	110.9	104.35	107.03	106.53	109.71	102.51	107.13	105.74	100.07	104.49	103.22	101.38	105.77	105.72	107.3	110.19	106.79	105.43	102.49	106.07	106.87	105.9	106.8	104.62	103.98	106.69	105.93
108.95	108.08	114.2	113.29	108.72	109.75	102.72	106.23	109.59	103.1	110.28	104.88	108.25	108.64	106.47	108.39	105.9	108.22	109.05	111.65	106.5	110.42	106.29	105.43	103.65	111.87	108.67	106.1	106	105.69	111.58	105.79	106.49	105.99	108.67	109.59	107.27	104.78	111.86	104.46	108.03	114.35	104.96	108.77	107.06	107.43	105.91	105.98	106.86	108.65
104.18	102.63	105.82	99.799	105.74	101.17	102.61	104.57	104.16	104.3	100.57	97.255	99.495	102.96	102.89	105.86	103.44	100.67	105.89	102.4	104.44	103.87	101.02	100.01	100.98	106.08	100.58	99.75	104.91	99.768	103.98	101.24	103.9	107.51	96.094	102.18	100.72	103.5	101.38	104.01	104.9	103.28	104.16	103.62	103.83	100.53	103.04	104.02	105.87	102.6
108.72	113.03	112.48	109.3	108.82	111.07	106.96	107.08	109.54	109.3	108.14	107.02	111.98	110.17	108.17	109.05	108.95	110.44	108.2	111.69	106.47	106.62	108.37	108.89	107.97	110.18	107.97	106.76	110.13	110.62	104.83	107.3	105.28	109.14	106.56	113.89	113.82	105.89	112.28	109.95	114.33	110.23	109.12	107.69	105.96	111.32	107.25	107.85	106.9	105.96
95.663	98.862	96.701	97.9	102.46	101.63	99.928	99.834	96.652	92.737	97.466	100.16	94.55	99.383	101.02	99.072	98.613	97.13	103.34	104.73	97.347	97.375	97.928	98.93	99.358	98.304	100.6	97.322	99.307	101.22	97.126	96.287	97.703	96.302	96.907	99.751	102.76	94.984	98.24	102.28	95.567	97.393	96.966	96.973	99.756	93.265	96.575	98.342	102.84	96.9
113.48	106.26	110.27	111.22	105.65	110.72	107.84	107.69	110.22	109.61	112	108.46	108.68	109.54	105.41	114.05	109.49	109.97	111.54	109.87	108.19	105.2	107.91	109.36	110.37	108.33	107.42	107.73	107.74	104.67	105.29	110.43	106.48	108.79	109.86	103.92	107.88	109.45	105.23	109.83	109.96	106.83	112.29	106.02	110.02	110.68	112.84	109.77	106.33	106.09
103.05	106.07	106.37	108.3	108.84	106.45	108.93	107.96	107.37	107.83	104.8	111.14	106.68	106.24	104.39	107.75	103.94	107.23	107.51	104.73	105.73	105.9	107.35	107.93	105.64	105.2	106.12	103.78	103.93	107.27	107.95	107.59	107.9	111.19	107.46	105.01	106.89	111.5	106.97	113.16	105.39	108.34	105.64	108.72	111.42	107.38	110.04	108.37	111	107.02
107.78	104.52	106.6	109.92	108.5	109.38	108.52	111.39	106.53	106.19	106.45	107.61	108.44	107.74	108.42	106.25	107.16	107.74	105.85	110.78	105.01	111.29	110.46	108.08	112.01	107.4	111.51	108.79	108.99	105.45	109.1	106.71	109.1	111.53	106.8	107.04	106.05	110.61	104.95	107.62	106.1	109.39	106.81	106.8	105.75	108.55	106.4	105.6	105.84	109.34
99.419	98.68	99.535	99.841	97.721	96.11	98.1	97.723	101.52	101.53	101.82	94.818	96.894	96.75	99.342	99.674	98.84	97.226	96.278	95.859	95.905	94.595	96.409	93.151	99.145	102.04	99.807	98.359	96.556	98.59	102.42	95.295	96.53	98.038	96.522	98.659	98.919	98.63	97.619	99.557	100.57	96.107	98.237	96.761	93.389	101.66	99.661	95.791	99.275	98.382
103.59	102.5	108.42	102.28	102.76	104.86	102.2	106.34	104.23	104.51	104.43	102.52	112.18	110.71	105.21	104.52	104.62	106.7	110.26	104.88	110.56	108	106.93	100.7	105.28	104.52	107.42	103.93	102.9	100.76	104.45	107.07	106.77	104.01	105.87	107.04	106.48	106.29	104.24	102.51	107.96	105.99	107.07	104.49	105.12	104.85	104.37	105.4	106.73	103.56
105.82	100.03	100.93	99.676	99.242	98.454	98.362	99.812	100.49	101.43	99.178	96.691	100.45	101.43	104.94	97.898	104.4	98.137	100.41	98.613	98.655	99.928	100.47	103.4	102.62	97.238	99.461	100.74	99.983	104.27	103.15	101.67	98.959	99.519	100.55	102	101.42	101.13	100.4	100.47	99.491	103.18	100.01	103.03	102.61	100.91	98.284	98.406	98.664	100.55
108.83	105.55	106.78	102.63	107.01	103.03	103.15	108.72	101.35	106.29	106.93	104.65	102.24	108.99	103.86	102.47	107.18	103.75	104.35	103.74	105.67	104.31	109.77	106.85	105.76	101.33	106.13	107.83	104.24	107.21	107.06	105.09	106.07	105.86	106.68	108.54	103.13	105.03	105.69	105.5	105.51	104.11	105.4	102.59	108.66	108.86	103.77	109.35	105.01	105.76
108.9	108.64	110.38	107.2	111.96	110.39	107.96	109.83	103.87	106.77	110.45	108.33	109.78	109.92	108.91	106.87	105.73	105.8	108.05	107.33	106.52	106.55	106.18	106.01	103.19	102.46	109.11	106.49	110.39	108.76	108.57	104.49	111.7	107.09	109.77	104.55	105.18	106	105.44	105.64	102.95	104.78	112.86	108.72	104.48	106.83	111.22	106.32	108.06	107.31
98.331	97.491	96.025	95.14	101.34	100.71	96.349	99.363	98.155	94.421	96.418	102.48	102.06	96.993	99.685	100.46	96.567	97.105	97.35	96.269	96.479	94.136	94.759	99.998	102.5	96.092	102.54	101.79	97.914	100.89	98.346	96.14	102.3	99.554	99.884	100.96	102.85	99.1	101.35	94.679	98.684	100.6	99.607	100.22	97.943	98.377	102.06	96.761	93.622	98.217
103.68	103.08	105.7	104.21	105.34	107.23	103.54	103.84	105.56	105.43	107.1	105.85	105.27	106.81	104.72	108.82	104.19	104.41	106.79	105.1	107.7	110.38	109	103.69	106.98	103.17	103.09	105.39	103.36	104.18	107.89	105.56	100.73	102.85	105.79	106.61	103.75	105.83	108.07	105.23	105.05	106.18	102.92	106.2	108.86	101.77	109.84	106.91	106.03	106.09
96.95	98.56	100.38	94.92	94.253	100	100.75	93.67	101	96.6	99.227	96.901	97.252	98.743	97.066	94.252	101.46	98.324	96.723	99.222	99.386	96.008	97.522	94.033	96.815	96.772	99.321	99.121	98.669	96.845	96.608	97.809	95.987	100.28	98.488	102.04	98.311	103.26	98.188	98.309	104.27	99.423	99.504	96.253	100.01	98.253	98.847	102.44	98.641	98.863
105.15	99.821	105.66	102.5	107.61	104.16	111.86	106.46	108.54	105.56	105.6	104.84	102.93	105.26	105.23	106.55	102.88	105.81	102.08	105.64	105.16	104.31	104.14	101.33	105.88	107.18	105.63	104.26	102.51	105.68	104.69	103.24	105.32	106.43	107.25	103.91	106.85	108.88	110.15	106.27	108.45	104.88	109.13	104.19	103.18	108.24	104.5	103.83	105.81	105.81
97.628	98.816	99.393	99.171	100.68	98.516	99.2	98.453	94.909	100.82	101.18	98.147	92.088	100.12	103.91	97.014	100.45	101.52	96.847	100.7	98.133	96.563	99.821	98.65	101.16	94.657	97.212	100.16	98.893	101.6	98.706	99.784	98.945	103.05	95.516	97.951	99.646	97.613	98.259	96.444	99.112	98.57	100.27	101.08	96.99	96.711	102.59	101.37	96.109	95.17
101.63	107.32	109.21	112.32	106.45	108.53	106.99	107.13	111.92	109.26	106.09	106.85	107.43	111.2	109.94	103.81	111.8	108.54	107.88	108.13	111.02	109.04	112.51	108.84	109.17	108.01	110.01	106.89	108.58	112.91	110.72	110	104.41	110.96	106.8	110.35	105.06	107.32	104.61	108.42	108.53	102.32	104.87	106.61	106.86	109.05	111.39	108.06	109.91	112.92
109.4	104.32	108.62	102.47	105.86	104.89	105.11	104.47	106.34	105.01	108.8	106.53	110.52	102.2	107.57	106.04	109.99	102.7	110.54	103.5	104.94	105.7	102.01	106.53	105.05	107.96	108.35	111.97	106.74	106.23	103.11	106.55	108.45	109.93	104.85	107.31	106.74	110.53	105.4	107.17	106.35	104.25	110.43	107.02	104.45	102.41	106.32	108.75	104.79	108.45
108.46	107.4	108.19	106.1	112.38	107.23	108.61	105.63	111.01	105.27	106.85	110.52	108.27	111.25	105.95	107.83	101.19	107.56	107.63	105.12	112.16	109.48	109.09	109.41	109.16	110.04	108.8	102.67	106.52	109.51	109.35	104.22	107.52	112.93	109.27	107.42	109.27	107.27	107.73	106.33	109.52	107.27	103.1	108.47	111.79	107.63	106.82	110.17	104.16	106.92
106.43	109.91	109.81	106.46	106.27	108.81	106.11	105.55	105.72	111.35	104.73	106.08	108.48	105.98	107.55	103.98	106.97	105.02	102.77	108.24	106.38	105.21	110.47	105.73	101.44	106.66	109.77	104.4	108.48	105.17	108.16	109.06	109.43	104.73	104.96	103.93	108.51	108.93	111.67	106.69	107.49	104.64	104.47	106.09	105.25	106.39	104.64	103.14	106.34	105.58
105.64	107.94	105.82	110.06	107.25	110.47	106.51	111.91	107.66	112.31	108.44	114	107.42	108.56	106.18	105.58	107.56	109.05	110.92	109.19	108.23	106.13	106.98	104.69	106.53	112.75	107.76	107.73	110.19	111.22	103.39	111.15	103.78	112.19	106.39	109.2	109.24	111.52	113.98	112.62	110.3	105.43	107.51	103.88	105.88	110.72	107.02	108.3	104.62	107.22
103.57	100.82	97.934	102.16	100.23	103.35	97.24	93.157	97.696	94.727	102.61	99.347	101.85	99.547	100.32	100.55	101.64	96.841	100.37	100.82	99.872	97.753	95.594	97.065	100.43	94.853	100.34	99.027	102.35	96.584	93.161	96.518	95.694	102.35	101.27	96.919	99.446	97.75	100.43	96.536	97.32	97.475	100.08	98.78	96.842	95.094	94.501	98.633	98.892	100.88
104.17	101.15	108.15	104.92	112.68	106.8	102.36	107.09	106.08	108.92	103.55	100.85	106.42	100.04	104.67	107.05	108.35	102.94	106.34	107.09	102.26	105.02	112.66	101.71	104.94	108.93	105.66	110.73	109.26	106.01	104.86	109.05	102.65	101.73	107.88	106.46	104.21	104.03	102.33	107.53	106.32	106.83	108.42	111.8	110.15	105.32	107.11	101.52	103.69	108.76
98.942	92.98	90.676	98.49	101.38	100.61	94.761	100.67	98.882	97.865	99.747	99.178	100.59	98.165	97.703	101.48	96.894	98.123	97.493	97.132	96.746	102.44	97.948	102.13	100.9	98.198	97.08	95.474	96.415	98.672	97.883	98.494	93.164	95.917	99.579	100.47	96.956	101.68	100.25	98.39	97.117	100.36	99.773	94.252	96.153	100.71	101.43	99.969	96.083	96.275
100.78	104.97	107.47	101.68	104.18	105.41	107.95	104.53	102.6	107	103	106.29	103.42	107.31	104.64	102.31	109.01	103.4	106.38	106.18	105.14	104.88	107.36	100.61	106.41	105.88	105.74	101.54	106.06	110.38	109.02	105.13	102.66	103.66	111.48	107.24	103.58	105.51	103.82	102.91	108.1	107.72	105.3	105.09	103.62	103.09	104.27	107.07	107.28	105.07
106.68	106.65	110.68	108.32	109.73	105.31	110.42	106.3	112.19	107.49	108.27	106.67	109.66	112.02	104.47	109.35	112.9	105.88	105.48	107.65	106.12	110.59	108.61	113.79	107.14	109.34	106.72	107.11	107.68	107.02	107.83	110.6	101.84	108.16	107.49	107.44	109.23	110.82	105.88	110.17	106.07	109.41	110.87	107.73	107.18	108.97	109.49	108.7	107.92	111.32
101.45	100.09	96.632	99.354	99.576	103.3	102.58	104.21	103.12	101.5	101.13	101.69	101.07	96.552	105.42	99.408	97.329	97.532	103.57	100	97.426	101.82	97.615	102.15	104.82	99.727	102.92	98.206	97.113	100.17	101.17	103.89	99.649	100.22	99.031	102.51	101.46	96.51	104.34	97.413	100.9	103.03	101.82	102.85	97.947	96.39	102.16	98.733	100.99	102.34
108.68	108.82	108.4	110.17	105.39	107.29	106.01	111.16	110.08	110.87	112.85	112.3	112.51	108.28	101.59	106.01	112.39	106.64	109.27	107.02	101.09	109.7	109.9	110.14	109.28	109.3	103.88	111.28	106.88	108.32	107.16	111.77	105.63	109.18	114.33	108.6	108.66	107.84	107.4	109.46	110.09	106.36	109.4	112.1	110.97	110.71	109.45	110.39	104.41	108.5
112.13	109.48	113.65	103.16	107.92	111.43	112.78	103.69	105.41	109.75	110.34	111.15	109.3	103.53	110.13	109.22	109.02	104.6	109.46	104.52	108.35	105.7	108.11	106.71	106.51	107.36	109.08	110.46	108.47	106.07	105.98	108.24	107.89	109.18	108.48	106.11	103.61	109.4	106.03	106.25	111.64	107.73	108.07	110.57	108.69	105.76	111.23	106.95	107.02	109.76
112.37	106.09	110.52	106.66	108.49	109.33	106.83	107.79	106.95	108.97	103.74	112.61	110.23	107.01	108.18	109.19	105.21	111.97	106.69	107.36	107.05	107.04	109.54	109.78	110	107.97	108.21	109.19	109.96	113.99	107.52	111.97	102.14	103.44	110.51	109.71	109.16	108.2	106	108.17	104.09	107.34	110.25	110.67	106.94	108.86	109.8	111.34	103.3	107.11
103.09	106.38	107.23	106.37	103.92	109.36	108.71	105.65	107.84	104.83	105.65	103.55	107.08	104.4	105.52	114.54	106.23	111.15	102.26	104.53	112.34	104.89	107.02	105.04	106.31	107.23	108.57	111.91	110.85	101.88	109.19	101.9	107.58	101.86	104.88	100.81	103.69	106.19	104.27	108.08	109.13	106.64	106.91	106.13	106.62	103.85	102.05	107.74	107.64	110.91
101.98	113.56	107.04	109.2	109.71	105.49	104.14	107.94	104.46	108.43	111.5	111.77	105.05	105.05	107.73	112.84	109.93	110.64	110.43	107.39	108.61	108.47	110.67	110.48	110.22	110.92	107.6	111.62	109.28	109.43	106.99	107.36	105.37	108.8	105.3	108.61	107.54	110.92	105.3	106.92	107.05	109.46	109.6	110.2	109.8	110.18	106.57	111.45	109.51	105.6
108.11	110.45	110.67	112.63	109.24	110.86	109.49	108.26	108.95	110.44	107.11	104.64	108.94	110.31	110.28	107.64	109.62	107.77	108.54	108.47	109.99	110.81	105.44	107.77	109.47	108.28	109.39	108.39	108.17	108.07	105.55	109.56	108.98	111.56	110.86	105.32	104.74	110.01	107.15	105.89	112.64	109.68	109.93	109.71	108.42	108.98	104.27	105	106.19	113.78
100.17	99.854	101.04	99.378	95.805	99.694	95.269	93.719	98.983	96.05	98.964	98.241	101.63	94.688	96.91	98.511	103.36	94.358	100.25	97.185	95.034	99.439	102.84	95.644	99.386	97.017	96.715	101.15	96.045	100.33	97.488	97.328	99.013	93.692	99.159	98.06	98.256	99.69	98.857	98.436	102.44	96.636	96.373	99.665	96.553	102	99.289	96.796	98.851	95.67
98.891	102.77	100.28	100.75	96.544	102.35	97.925	94.985	98.487	99.814	99.481	98.728	100.69	103.89	102.88	97.687	99.081	101.63	99.953	99.631	102.38	96.456	98.278	97.624	101.4	100.2	102.27	97.727	102.04	102.69	98.095	100.7	98.296	100.46	99.961	102.52	98.423	101.18	100.28	104	104.79	101.57	99.564	101.46	98.819	98.904	99.642	102.23	105.3	102.15
112.18	113.98	104.33	113.69	114.27	112.58	111.16	106.45	113.54	113.67	111.41	109.64	110.05	108.83	110.45	107.72	111.22	110.72	111.88	113.05	111.17	113.37	107.92	107.97	111.1	108.27	111.05	111.51	112.31	111.22	108.66	110.68	106.27	111.7	110.13	109.34	107.09	108.8	112.87	109.32	107.63	112.64	109.01	109.51	110.72	109.74	113.18	114.64	108.31	106.84
112.65	114.06	111.29	111.41	110.01	115	109.47	110.6	111.04	107.71	112.09	105.24	112.48	110.6	110.21	108.64	114.4	107.83	109.69	108.16	107.23	112.27	110.37	106.81	111.79	104.41	111.59	107.92	114.88	108.98	110.91	110.13	106.97	106.13	109.84	109.69	111.45	107.92	109.19	109.95	112.7	114.36	107.69	109.96	107.23	110.34	110	109.1	112.17	107.72
104.73	101.91	104.44	110.89	106.06	103.17	102.74	105.31	107.52	103.15	105.98	105.55	107.4	108.26	107.69	106.2	104.23	105.57	109.24	106.59	106.09	103.73	102.32	103.18	104.51	108	103.48	105.59	106.03	108	101.63	106.53	104.01	105.05	104.13	103.32	109.25	104.26	102.17	100.46	105.7	102.77	107.8	107.1	107.04	100.97	103.61	105.9	106.13	106.06
105.41	104.48	105.17	106.58	107.34	101.93	106.45	107.18	103.01	105.31	102.9	108.33	101.78	106.66	110.61	102.29	109.87	106.85	108.75	105.02	110.02	101.27	110.49	105.71	108.18	106.39	109.95	110.58	112.07	100.68	103.86	111.42	103.95	102.41	105.15	104.71	105.7	108.66	108.72	106.32	108.07	104.88	108.79	108.31	111	106.3	107.24	106.79	107.55	105.49
109.42	108.15	106.72	105.24	106.24	106.24	104.25	106.47	106.59	106.21	110.85	107.36	104.88	108.52	108.81	110.81	103.21	107.87	104.94	108.29	104.66	106.19	106.29	99.449	105.3	107.83	106.42	104.01	106.3	107.43	110.78	105.07	102.71	108.14	103.49	106.08	107.45	101.1	105.67	107.55	107.22	110.22	110.92	103.87	103	104.53	105.89	110.14	108.57	105.4
113.79	107.65	111.11	111.12	108.31	106.29	106.16	107.33	105.96	107.11	113.61	108.05	108.38	111.85	104.69	108.04	112.71	104.42	109.54	107.76	113.56	104.96	104.62	104.47	113.29	110.45	109.63	113.31	108.12	108.26	109.67	106.05	107.89	104.52	107.31	106.5	108.71	109	112.54	107.45	103.87	104.13	110.32	107.02	109.62	107.25	113.35	106.6	108.5	107.01
108.63	113.02	114.56	110.06	103.33	111.65	106.55	112.9	105.63	109.06	105.64	106.29	106.32	107.64	108.71	109.48	106.28	106.42	109.06	108.35	106.16	103.76	106.54	110.82	105.58	107.16	103.97	106.05	106.57	104.67	105.85	107.05	105.61	113.91	101.59	109.87	109.42	108.14	109.34	113.42	111	113.79	108.91	110.09	103.43	108.92	107.46	109.98	105.56	106.33
107.67	109.96	109.69	112.42	106.33	109.89	104.82	109.33	108.28	102.21	107.42	110.04	106.9	108.9	107.44	102.37	104.38	111.36	110.13	106.88	105.2	109.68	108.17	104.6	109.17	112.9	109.35	107.51	106.25	111.95	107.79	106.18	109.01	110.04	109.93	107.59	106.01	105.11	109.71	112.22	111.75	114.43	107.63	110.62	108.99	108.3	110.01	107.55	110.89	104.01
104.82	101.56	106.13	107.75	111.14	103.79	106.58	105.39	104.67	111.99	107.91	104.79	104.38	107.85	104.29	103.93	108.13	106.54	99.378	105.58	107.14	102.7	104.72	105.09	105.96	107.57	103.91	105.57	102.77	106.18	106.91	104.98	108.3	104.79	105.62	108.4	106.93	106.93	107.43	104.75	104.81	108.6	107.91	108.2	107.14	105.66	107.68	110.65	106.37	105.87
109.63	106.3	107.3	109.11	107.16	110.46	109.84	112.58	107.65	107.67	109.24	103.92	106.11	113.65	103.72	109.77	109.69	110.94	107.46	109.25	106.27	107.59	106.59	110.68	106.14	112.56	113.96	105.2	109.83	112.4	106.28	109.79	110.45	102.07	111.26	107.17	107.65	111.24	106.34	110.3	111.58	107.33	109.77	109.3	106.08	108.82	108.84	107.13	109.35	109.15
111.44	111.46	108.45	110.83	108.32	111.25	108.46	110.05	110.99	110.76	114.41	115.2	112.28	107.28	111.98	106.58	109.67	107.85	107.14	111.25	109.5	109.37	110.38	108.96	111.69	113.41	110.83	107.52	108.29	108.25	110.49	112.48	114.87	112.37	108.71	111.93	110.16	108.82	107.79	113.12	114.22	104.25	110.38	109.59	107.71	116.52	112.84	108.18	108.27	111.22
106.27	108.68	109.64	104.55	108.29	110.52	109.11	105.64	108.01	108.65	106.88	107.19	105.39	110.76	104.07	111.01	105.37	106.04	106.65	107.9	110.65	103.95	105.99	105.84	108.58	107.33	110.51	109.79	111.46	108.43	107.48	106.22	107.61	107.92	109.43	112.26	104.28	110.29	106.69	107.73	108.01	108.79	102.37	110.23	110.71	109.44	108.46	105.66	106.14	109.96
101.06	103.85	99.183	104.73	99.4	103.5	101.4	98.005	100.6	100.95	98.315	106.1	97.275	99.515	102.4	100.71	98.06	100.65	98.336	101.32	100.59	103.77	97.871	101.55	98.848	103.07	98.066	97.849	94.004	102.21	101.94	103.82	103.66	97.073	104.96	100.8	98.225	97.239	99.993	101.34	99.879	97.424	104.54	99.481	104.3	102.56	102.99	96.694	101.75	95.262
107.69	110.56	105.01	110.09	108.21	101.76	106.26	106.94	105.53	109.13	102.49	105.65	109.11	104.49	105.37	105.68	110.1	109.23	106.23	107.1	106.49	107.68	109.17	109.85	107.83	106.5	105.15	107.64	105.14	103.18	108.69	104.33	106.67	109.34	104.29	99.696	105.98	105.92	104.51	107.29	105.24	103.72	107.38	104.88	107.13	106.63	108.52	104.18	107.89	106.04
110.57	106.02	108.72	105.9	108.8	111.19	109.99	108.83	110.38	110.87	103.85	114.56	109.3	111.24	108.34	106.88	111.95	112.06	105.24	113.56	104.48	108.09	111.69	106.88	109.61	108.5	109.65	105.09	108.36	106.37	108.15	112.6	108.12	102.32	111.42	108.91	108.37	111.65	106.96	111.92	111.23	110.36	106.61	108.81	108	111.26	109.02	108.84	103.68	107.59
104.04	104.99	106.23	102.69	112.33	103.43	105.51	110.51	105.91	105.12	102.35	107.21	110.3	105.42	106.5	106.14	110.03	100.73	104.84	105.14	106.72	101.65	103.47	105.35	105.89	103.5	104.33	108.22	107.68	105.15	102.81	105.11	106.33	99.27	107.09	107.23	105.28	109.81	105.96	104.31	103.19	102.67	107.77	104.05	102.39	106.34	105.24	104.42	104.68	108.21
102.82	108.53	109.58	103.28	107.49	104.12	106.15	108.65	103.3	100.56	108.66	105	102.09	105.06	105.71	105.15	103.65	108.34	107.68	100.24	106.43	105.62	104.54	105.45	106.98	109.1	104.67	103.92	104.5	103.76	104.74	106.63	103.15	105.95	105.48	104.18	109.67	104.26	106.07	102.01	105.98	106.99	112.36	105.41	108.04	106.97	104.69	107.65	108	98.59
104.76	109.03	107.91	106.24	106.43	105.28	107.58	102.48	104.66	105.03	107.41	106.97	107.08	101.71	105.47	104.6	104.06	105.04	107.83	101.83	104.8	110.56	108.18	107.53	109.44	105.53	107.96	111.24	100.81	104.61	103.71	104.75	106.02	101.6	107.58	106.37	108.07	98.157	107.25	104.7	104.63	102.14	103.94	106	101.77	107.93	107.66	105.02	105.33	108.18
104.15	101.68	107.78	105.59	107.1	105.94	102.09	105.11	106.61	107.05	103.16	103.12	105.46	108.2	104.65	105.78	103.8	108.82	109.62	104.93	102.04	109.93	103.95	103.77	106.28	105.12	102.11	105.11	105.48	101.16	106.88	99.306	103.1	110.34	106.01	108.8	107.04	105.96	109.7	103.62	102.88	105.35	106.29	101.17	107.6	105.51	107.51	102.86	107.28	106.59
107.57	107.87	106.79	108.47	102.99	105.25	105.1	104.73	102.32	103.32	107.42	106.17	108.57	107.61	105.77	104.8	105.64	107.84	108.17	104.57	104.91	103.89	98.867	109.76	104.31	104.89	105.97	108.15	101.7	104.1	108.27	108.39	107.05	108.92	106.95	102.26	106.09	105.78	106.91	103.59	106.95	106.3	105.48	108.89	106.41	104.61	106.98	102.33	106.92	104.69
98.464	99.286	94.083	102.78	100.09	103.66	98.377	107.53	96.852	98.441	100.86	103.48	102.21	104.66	107	103.62	101.53	102.78	102.3	101.27	101.49	98.589	102.22	102.67	102.76	97.838	106.26	98.213	99.329	99.367	98.716	100.21	101.17	103.56	98.782	100.6	99.891	100.9	96.547	99.731	98.398	99.882	103.28	105.49	101.33	97.517	102.05	98.865	103.23	100.09
106.43	108.95	106.96	108.63	112.35	111.01	110.58	109.6	109.61	107.64	112.2	112.33	112.74	113.54	109.36	110.07	106.94	107.65	107.02	113.95	110.34	109.54	110.64	108.38	110.84	108.51	109.1	107.32	110.49	107.04	110.66	107.27	108.25	109.79	105.77	112.31	113.51	110.05	110.13	114.22	112.52	112.43	112.35	110.93	109.33	111.59	109.13	110.86	109.31	113.24
107.79	105.9	107.95	106.04	104.42	103.66	102.46	107.35	109.95	103.28	107.38	105.48	108.86	103.26	106.16	109.72	103.38	103.01	110.07	102.79	102.58	104.21	108.72	108.25	103.77	102.54	102.92	104.38	103.86	106.52	104.63	106.78	101.14	107.19	104.27	103.06	110.62	99.965	103.44	107.81	101.23	110.76	109.36	103.74	106	104.63	106.89	106.16	104.18	106.19
96.566	99.333	100.17	99.832	100.49	97.075	99.576	100.39	101.87	99.183	100.89	97.373	98.986	100.66	100.34	102.59	100.52	98.497	97.628	97.315	96.759	99.045	99.381	100.69	94.303	98.339	99.064	99.632	102.98	98.562	101.37	103.06	99.431	100.31	96.838	96.067	102.5	96.703	98.975	100.54	97.192	100.83	96.337	100.99	97.697	100.53	99.045	97.043	100.38	95.726
115.01	115.39	110.92	109.93	109.13	108.58	107.3	110.72	108.15	112.57	111.87	106.87	112.61	109.17	108.28	105.73	110.15	109	111.58	111.45	113.81	109.35	112.55	107.49	108.53	111.97	110.71	113.12	110.97	107.61	113.15	111.09	113.72	112.69	114.4	108.04	107.2	107.62	110.57	107.19	112.64	112.04	107.54	114	109.48	110.68	107.76	112.37	114.86	110.11
111.27	109.99	105.63	102	107.22	107.07	106.89	106.43	104.21	105.42	102.63	104.73	107.02	99.514	108.41	109.55	106.24	104.8	107.59	100.89	106.62	110.16	107.06	106.94	105.38	106.58	103.2	107.79	105.39	101.71	108.53	106.85	108.66	109.1	105.25	106.7	106.58	107.59	109.52	105.94	106.93	106.09	104.08	100.92	106.35	103.97	103.97	108.48	103.59	104.55
107.68	109.21	109.24	110.24	106.11	110.99	111.83	105.15	105.67	111.9	108.32	112.15	103.63	106.62	105	106.88	109.41	110.39	108.66	113.01	107.97	107.14	112.12	108.64	108.78	107.11	109.21	110.82	110.61	111.09	108.28	108.37	110.18	107.74	107.01	111.25	106.12	108.83	114.18	104.73	106.83	108.73	110.33	111.3	112.46	111.23	110.57	108.98	105.24	111.34
103.38	102.98	111.67	101.85	104.72	104.92	108.37	104.39	106.96	106.32	110.89	107.05	104.38	104.9	106.83	108.52	111.75	110.03	108.92	106.55	108.03	104.94	106.66	106.35	103.96	106.19	106.95	110.07	106.53	107.71	107.82	111.43	103.24	107.05	104.31	107.93	105.74	103.37	105.62	104.3	105.08	104.69	102.68	109.22	110.02	106.29	104.12	102.4	109.86	104.33
103.93	101.29	105.44	100.89	100.75	102.41	101.6	102	103.65	97.697	104.46	104.85	98.048	99.499	101.12	101.35	104.41	102.2	94.482	100.11	98.16	107.66	99.588	98.235	100.28	101.51	102.57	101.94	99.425	101.74	101.09	101.73	100.41	100.76	100.85	101.71	97.677	98.706	104.87	99.886	99.87	98.231	106.48	105.64	97.941	97.951	100.02	101.01	98.93	100.65
97.66	100.97	100.3	94.395	99.46	98.139	99.136	98.638	92.017	91.83	102.24	101.03	99.598	91.413	93.277	98.627	99.855	102.09	101.9	100.59	98.693	96.741	96.553	93.995	96.037	96.397	98.43	99.7	100.72	96.948	99.763	95.553	95.529	97.696	91.976	93.647	97.029	101.46	99.866	95.773	93.95	99.555	95.926	101.27	96.279	100.32	94.066	97.907	93.118	98.74
104.35	108.28	108.26	106.76	109.42	105.38	103.42	109.72	110.51	108.25	110.72	109.35	105.87	108.63	107.23	104.67	110.63	111.25	108.66	108.17	108.34	108.93	108.05	107.34	103.28	112.53	109.92	107.52	105.86	108.78	110.88	105.4	104.28	112.79	110.26	108.07	105.75	109.66	110.6	106.79	110.35	110	102.69	110.33	105.24	108.01	108.85	107.12	109.2	108.05
108.42	106.25	106.48	104.23	102.53	108.64	105.58	111.06	104.74	107.55	105.02	105.68	101.74	104.11	106.55	102.4	105.75	106.05	107.22	111.93	106.46	105.25	106.82	108.43	106.57	106.77	103.32	106.89	111.91	108.91	105.73	101.28	114.56	109.81	105.64	106.03	107.84	102.37	106.01	106.36	107.89	108.32	105.08	103.1	105.73	106.38	108.9	102.9	109.19	106.44
94.501	98.85	97.979	99.179	96.698	98.091	94.823	99.97	99.149	98.147	98.383	97.018	94.601	99.403	100.1	94.625	97.025	94.563	95.34	96.879	97.62	102.1	104.03	96.425	101.73	100.16	100.13	101.31	98.737	96.847	98.825	95.165	101.44	99.498	99.971	97.389	99.599	98.365	97.153	99.435	95.908	97.666	97.847	96.64	97.09	100.39	99.08	98.602	96.122	99.519
100.33	99.825	104.71	96.5	101.57	99.945	101.8	99.373	101.08	96.878	105.47	103.54	103.12	106.07	99.916	96.687	97.789	98.7	101.58	100.21	100.71	100.98	102.76	100.47	99.701	95.216	105.55	98.992	99.434	97.74	101.65	99.051	101.11	98.484	102.07	99.936	102.2	100.02	97.57	96.521	103.26	101.5	103.21	98.225	100.43	97.175	102.3	99.907	102.67	100.04
111.37	107.55	111.6	105.1	109.11	109.34	112.56	105.67	109.34	109.3	109.68	111.91	109.08	105.23	108.01	107.64	106.2	110.49	110.25	106	109.85	110.55	107.85	111.96	106.04	108.71	105.75	109.82	107.52	110.52	106.64	106.46	110.16	107.17	109.91	113.27	103.74	106.63	104.53	106.5	107.24	110.24	111.51	107.14	111.37	106.93	108.82	116.21	110.89	108.42
105.91	108.22	115.69	108.48	108.24	107.45	105.97	106.27	108.09	106.97	112.83	107.71	105.17	110.11	105.57	110.88	108.56	110.86	110.99	111.64	105.43	105.69	108.77	105.78	108.52	107.72	110.64	108.5	104.94	105.2	112.15	108.69	110.76	109.43	106.35	108.98	111.98	107.11	105.19	104.43	110.15	109.07	108.51	106.94	109.02	107.33	106.36	106.27	108.4	107.15
107.15	104.16	102.06	105.1	106.82	107.73	105.54	108.6	102.77	107.16	102.97	99.923	105.31	102.92	108.47	107.23	104.34	108.67	109.03	104.72	104.79	106.9	105.19	98.843	104.78	99.482	106.91	108	105	106.18	110.04	102.73	106.11	101.29	106.6	106.15	105.61	103.77	102.73	105.82	106.15	110.38	107.89	108.25	109.79	101.39	107.9	106.14	105.82	102.31
108.49	105.98	108.46	105.36	106.96	104.68	102.68	107.98	107.72	110.86	104.18	104.73	102.49	106.89	107	109.79	101.2	105.97	100.26	105.27	104.63	104.32	104.75	105.83	106.69	102.15	106.3	107.28	104.98	110.16	98.667	109.18	104.19	102.75	112.56	102.16	105.36	107.95	105.49	103.2	104.52	103.53	110.15	106.25	107.48	103.47	103.46	100.85	105.86	103.58
106.82	106.24	108.57	105.59	106.68	107.55	106.31	102.96	105.42	105.65	105.25	105.26	108.4	104.37	105.02	107.74	106.97	107.35	107.36	107.28	106.74	104.26	104.43	110.4	105.17	104.19	109.25	101.74	110.25	105.11	104.77	102.21	105.62	105.81	105.87	107.95	104.57	103.2	106.96	107.32	107.21	111.14	103.17	102.53	106.09	102.11	109.83	106.04	108.47	112.85
99.002	99.696	94.95	95.491	95.74	98.189	97.827	98.037	95.93	95.997	96.275	102.84	95.163	94.806	100	99.968	100.25	98.899	97.44	93.504	103.54	96.566	98.356	97.129	98.393	95.228	97.024	98.12	98.638	102.72	99.202	97.075	98.341	100.07	100.73	97.615	97.975	98.743	97.16	95.38	99.146	99.926	97.399	95.551	92.628	97.143	97.569	99.108	101.85	102.44
106.63	101.81	105.01	108.09	109.82	105.77	105.74	104.95	111.17	107.18	108.28	109.04	103.62	104.39	106.12	101.22	103.96	104.59	105.62	102.35	108.41	104.9	109.07	110.92	104.82	107.14	103.69	107.79	105.86	103.07	104.48	110.25	106.53	106.87	107.25	109.74	108.45	107.77	103.72	103.89	109.44	103.94	101.87	110.96	103.68	101.39	106	107.24	104.54	107.01
111.98	108.43	103.14	102.83	103.21	111.99	108.96	110.01	108.54	106.81	108.31	110.6	106.43	103.03	108.03	109.47	107.7	105.81	106.1	110.09	105.9	108	110.73	109.59	108.56	109.38	107.63	110.51	112.44	110.6	106.37	110.76	108.64	105.38	107.55	106.61	104.94	108.31	109.75	109.84	109.95	108.55	108.19	109.06	109.63	104.64	108.39	109.66	107.78	105.94
98.892	102.07	101.05	103.79	98.292	100.62	102.1	100.5	98.083	102.74	101.75	102.2	99.731	100.31	97.33	101.23	102.73	98.692	102.33	103.86	98.326	99.736	99.235	95.998	99.054	103.52	100.92	97.89	98.759	102.09	99.152	98.671	100.66	102.89	106.13	96.757	101.67	100.01	100.63	100.39	104.41	100.81	101.43	105.6	98.023	99.172	104.95	100.66	104.26	100.99
98.32	98.339	98.992	100.52	97.704	97.238	97.257	98.474	99.428	99.272	100.67	101.02	96.604	96.617	96.743	100.53	99.5	98.296	97.221	99.499	98.286	95.502	98.258	99.323	100.29	99.936	101.19	98.715	96.17	95.949	97.074	97.795	100.48	93.711	100.8	95.342	96.514	100.45	100.19	101.97	97.235	97.482	101.9	97.004	97.245	98.909	99.778	98.111	96.22	97.567
108.27	108.65	103.46	104.53	107.29	103.68	104.88	109.61	103.36	103.13	101.24	108.14	105.25	104.42	105.95	106.77	107.32	103.91	108.49	103.62	103.62	104.99	107.39	109.21	111.58	107.98	102.68	108.49	105.75	105.38	106.93	107.49	104.75	105.91	104.15	104.69	105.43	109.88	106.97	99.763	105.27	108.88	107.09	109.81	105.6	104.83	106.7	100.01	102.15	110.16
103.91	105.62	108.27	108.46	107.11	106.15	104.24	103.29	104.17	102.09	106.04	106.29	107.66	103.62	105.35	105	108.58	106.97	105.55	113.92	106.22	104.45	103.24	106.55	108.45	107.16	107.29	106.84	107.17	105.17	103.19	104.42	107.63	105.33	107.75	105.71	105.17	108.27	105.34	105.71	106.03	107.05	104.89	109.58	105.89	107.14	101.41	101.85	106.98	101.43
105.04	107.74	111.69	113.31	111.3	106.26	114.02	109.32	108.47	110.88	108	109.89	110.62	107.64	111.97	112.06	109.98	106.45	112.7	109.23	112.3	110.56	113.96	108.46	105.44	109.26	109.81	108.59	108.15	107.88	108.92	110.71	111.82	112.79	112.78	110.78	108.77	110.61	107.1	111.13	112.06	109.79	111.99	109.35	111.88	112.04	114.53	109.82	113.06	108.15
106.89	108.58	105.48	106.81	110.55	104.22	107.21	107.9	108.26	106.19	108.02	105.96	104.73	106.2	104.82	105.06	101.5	108.01	103.72	107.64	108.29	106.14	105.38	107.11	109.71	106.81	104.52	110.92	110.2	107.24	102.55	107.42	109.25	107.15	105.16	107.7	110.12	107.13	106.74	102.46	102.88	108.44	109.73	104.08	108.83	105.5	106.48	104.64	109.61	103.21
109.02	107.31	106.36	104.69	107.35	105.84	105.97	102.8	102.99	104.32	106.41	105.14	108.09	106.7	104.87	104.39	107.43	101.79	99.784	101.66	109.29	98.619	106.81	101.09	110.64	104.59	103.47	105.84	107.78	107.24	102.03	104.97	107.49	107.74	106.31	102.46	104.13	104.32	103.89	104.64	106.85	105.86	107.31	104.08	106.7	106.76	107.99	103.4	98.411	103.62
103.95	109.81	106.92	106.23	103.7	108.46	106.79	109.87	105.28	102.44	107.39	106.34	106.82	109.53	103.68	105.28	105.32	107.1	109.36	108.94	109.49	107.16	107.49	109.68	105.32	106.48	106.66	103.01	101	102.41	108.3	109.78	100.85	109.45	107.72	110.48	107.71	105.19	107.47	112.69	107.04	105.22	105.33	107.45	104.73	103.41	104.46	104.22	106.07	105.88
100.35	95.395	95.228	96.108	96.447	98.386	100.2	99.462	99.439	99.073	102.16	96.401	94.047	99.246	98.229	96.332	95.105	98.856	97.974	95.736	99.038	99.963	98.163	97.197	99.54	99.857	100.04	93.932	98.887	100.29	97.355	98.886	99.63	99.368	101.26	95.987	97.02	101.45	98.094	99.888	95.156	96.777	99.826	101.84	95.29	97.656	95.474	96.174	96.655	97.191
105.61	102.34	106.77	108.03	106.21	112.2	104.76	108.28	109.82	106.77	109.4	105.04	108.28	109.71	101.57	106.66	105.56	107.28	105.97	104.36	108.97	104.81	104.93	105.05	104.45	103.02	109.14	105.61	106.78	103.96	102.73	106.43	107.75	103.25	104.13	108.12	102.09	107.02	102.45	101.5	103.69	105.83	109.05	112.68	107.1	107.34	101.92	102.43	105.5	102.46
107.02	103.48	105.88	104.55	105.9	107.86	105.23	106.69	110.89	102.56	106.6	105.04	106.68	105.36	105.43	105.59	104	106.09	103.72	106.38	107.86	109.12	100.75	102.27	103.74	104.52	105.92	101.28	104.86	104.23	106.72	107.26	107.28	110.08	106.02	109.08	110.15	105.52	105.65	104.42	106.36	106.44	106.18	105.73	106.38	105.79	103.74	105.33	102.63	107.96
100.98	113.37	108.5	106.53	107.23	105.63	103.83	104.17	104.55	109.09	107.39	100.12	104.15	104.64	103.64	108.98	107.63	109.4	104.74	101.56	100.71	104.65	104.59	103.44	104.97	108.5	102.03	102.55	108.14	105.39	107.98	103.13	108.63	111.13	106.13	107.92	109.03	111.32	104.25	106.54	109.57	105.71	102.15	102.9	110.51	102.63	106.14	108.09	104.69	103.61
105.33	108.81	107.57	112.77	106.27	108.39	111.1	108.08	109.07	106.62	107.67	103.89	107.05	109.44	107.54	104.25	107.16	107.25	112.21	105.32	106.9	108.03	111.6	111.32	111.83	111.82	108.74	108.42	104.42	107.02	106.18	104.05	108.84	110.75	106.37	109.72	109.4	110.88	108.15	107.04	106.12	106.12	110.57	110.41	106.6	106.72	111.51	103.13	109.64	109.02
98.923	99.377	103.7	101.41	96.527	103.43	98.609	99.291	98.177	100.88	100.19	100.24	100.91	100.46	104.33	101.76	99.718	103.77	96.85	99.687	105.68	98.989	102.15	98.928	97.188	99.835	100.39	103.85	97.397	99.303	102.28	102.34	100.54	103.21	100.84	99.68	100.06	102.21	103.51	98.166	100.51	101.99	99.03	99.284	99.851	98.798	100.36	104.14	101.63	101.33
98.732	99.8	97.456	101.35	97.039	95.748	101.1	101.28	97.574	98.272	102.21	99.606	98.536	94.377	97.781	99.035	96.491	96.236	99.902	99.747	97.227	93.513	98.97	97.734	98.904	102.34	99.467	100.69	99.402	97.074	93.547	102.22	97.883	100.13	100.76	96.89	98.635	99.999	98.83	96.593	102.29	100.05	100.55	98.524	98.518	98.89	101.3	99.705	99.042	102.3
102.4	103.18	100.52	101.15	100.85	99.725	103.3	102.54	102.13	103.15	99.277	103.6	98.066	97.604	99.202	100.21	97.75	100.25	97.676	104.12	104.37	100.05	101.38	98.798	99.702	101.52	100.44	105.09	102.21	97.573	102.16	102.98	98.799	100.87	101.57	102.72	105.6	102.83	100.33	103.51	98.159	107.62	101.38	101.29	99.857	100.17	104.61	100.13	103.32	103.03
101.78	106.19	104.63	104.37	111.18	103.39	105.51	106.8	106.43	109.38	105.28	106.16	105.12	104.29	102.34	106.69	104.61	110.36	105.72	106.63	107.96	106.89	106.34	106.27	106.03	101.69	108.91	105.75	104.89	105.7	104.69	103.22	107.04	103.25	102.79	108.24	106.49	107.5	104.33	106.86	101.54	105.7	103.05	101.71	105.7	107.14	103.63	107.31	107.35	106.85
104.7	104.24	104.99	105.57	105.62	104.72	104.06	107.06	109.4	106.27	103.75	108.68	101.86	103	104.87	108.5	107.14	108.86	104.2	109.01	101.6	106.14	106.67	108.6	102.36	106.91	106.14	106.14	107.46	106.27	106.63	108.07	101.92	101.59	104.07	102.36	107.25	105.95	103.1	104.97	105.41	107.15	103.99	104.07	103.2	106.39	109.36	106.61	105.32	105.06
111.99	107.58	108.78	108.64	107.72	108.64	110.42	111.83	112.01	111.71	106.24	107.35	105.4	108.56	107.73	108.24	108.12	108.65	108.51	109.45	107.68	108.29	108.29	107.26	110.01	103.28	107.93	112.05	108.32	106.09	103.23	107.39	104.53	110.72	106.84	108.17	103.94	109.64	103.92	109.51	109.67	109.17	110.48	111.74	107.17	106.23	109.42	108.41	111.12	107.98
106.32	106.14	106.63	111.17	108.94	101.74	106.12	98.373	107.17	104.15	104.08	106.5	102.79	109.36	106.82	106.8	106.45	104.23	108.39	104.83	106.59	104.79	104.13	103.04	103.41	102.89	109.45	108.11	108.75	101.47	109.5	102.09	105.48	107.65	97.561	107.42	104.16	106.06	105.79	107.85	106.44	107.68	106.65	104.06	109.19	110.06	103.32	101.52	107.26	110.52
108.98	106.39	112.76	109.03	108.22	108.29	113.51	105.19	109.05	104.88	109.41	109.38	107.11	102.88	109.68	106.89	107.41	107.35	107.11	107.99	108.82	110.11	106.46	106.23	108.3	107.61	107.23	109.62	103.91	109.85	104.05	108.14	107.04	110.09	108.32	103.05	107.36	111.28	111.59	109.25	114.47	108.09	105.45	109.78	106.92	109.2	108.27	104.72	108.95	103.66
108.97	106.73	105.29	110.39	110.69	107.06	110.41	111.13	112.78	110.51	107.35	107.87	107.72	105.62	108.76	107.59	109.05	108.24	108.37	113.12	109.03	112.46	108.48	107.18	106.46	108.32	106.28	104.13	105.1	104.73	108.39	108.16	107.23	109.36	108.94	106.06	104.85	104.7	106.99	106.17	105.04	105.4	107.26	106.45	103.86	109.84	108.87	105.11	101.34	105.79
102.58	108.98	104.8	107.39	110.46	104.97	103.22	101	106.87	102	104.65	110.32	103.21	103.66	105.25	104.02	105.58	106.66	103.74	102.45	104.71	111.2	103.19	106.44	106.22	112.16	103.79	105.92	103.65	107.08	105.46	103.61	105.84	106.08	106.8	107.05	104.11	105.16	105.94	104.12	105.53	105.12	105.15	102.35	103.31	106.17	102.81	103.58	102.45	100.22
106.11	105.88	108.5	105.75	103.31	110.89	105.65	99.211	109.99	108.84	108.5	106.52	105.74	105.75	108.83	104.79	103.62	107.8	107.81	107.64	102.18	107.57	104.2	105.89	106.07	108.96	108.65	105.55	110.21	104.34	106.99	107.67	109.3	106.53	103.7	103.49	103.8	107.05	111.08	108.76	102.22	106.44	105.99	104.24	105.22	109.69	104.94	103.03	109.58	106.37
110.67	109.7	104.15	109.22	109.25	107.41	109.05	101.71	105.7	105.63	102.33	108.24	107.47	102.69	105.02	103.84	106.22	108.58	102.87	102.05	101.25	106.35	107.26	107.95	107.14	106.77	106.57	106.45	108.72	105.54	107.13	108.16	102.1	104.92	103.29	108.52	102.74	100.74	104.64	109.21	105.08	106	107.12	105.35	104.41	106.93	108.8	105.77	103.49	101.55
98.294	98.675	100.32	95.682	96.566	99.485	97.427	98.551	97.801	99.26	98.255	101.5	93.743	93.614	103.98	96.311	98.861	99.403	102.66	96.332	103.77	102.93	98.918	97.532	101.75	95.437	96.091	94.713	101.12	98.469	98.888	95.307	101.11	96.914	99.515	96.658	97.438	101.85	99.628	102.47	94.962	98.838	97.288	98.318	99.142	96.87	92.423	98.25	96.018	98.518
97.76	97.847	97.227	99.956	97.722	94.305	95.986	96.101	97.253	98.593	94.418	96.477	99.211	95.251	91.712	103.71	100.01	98.48	96.123	99.796	100.59	104.62	94.585	97.016	95.076	97.57	93.011	94.382	96.83	98.638	94.85	94.774	95.793	100.47	96.46	102.69	95.44	93.236	99.061	104.51	97.83	94.779	101.31	92.644	100.57	101.3	100.61	97.381	93.345	96.041
110	110.12	105.96	111.72	107.05	103.88	108.78	104.64	108.95	105.81	107.23	107.72	106.6	104.56	110.95	104.18	106.95	104.94	106.74	106.9	110.17	108.71	107.4	103.61	108.72	109.15	102.67	111.31	110.42	109.37	104.58	107.15	106.13	104.78	104.9	109.19	107.76	107.56	107.47	110.13	107.12	107.99	110.73	110.5	111.45	107.47	104.63	112.06	106.56	106.1
103.97	108.87	105.09	109.47	103.07	110.54	106.8	106.24	106.95	107.61	109.5	106.09	105.88	109.78	109.26	110.57	107.23	104.89	107.2	114.59	107.57	111.14	106.88	109.34	110.17	105.69	106.23	105.88	107.5	107.01	105.01	107.43	109.54	105.87	106.9	108.82	109.04	107.84	113.91	106.61	110.79	108.2	109.71	104.56	111.94	109.17	106.17	102.54	109.21	109.26
105.36	109.27	106.48	105.69	105.77	106.79	105.3	107.67	105.77	103.72	107.46	110.51	108.2	104.5	101.5	107.4	103.43	105.61	105.98	108.37	109.72	105.32	107.62	106.8	108.36	105.17	107.32	102.72	103.9	107.57	105.13	101.79	106.15	108.19	108.06	109.17	99.326	107.06	107.99	101.31	104.53	97.967	107.34	107.85	107.28	104.19	107.09	103.3	109.09	104.89
104.72	105.79	108.8	107.56	102.5	107.26	109.3	105.56	107.59	107.65	104.19	108.13	101.4	107.55	105.63	105	107.06	109.55	102.68	105.85	110.84	99.629	104.2	104.83	103.59	107.69	100.84	103.62	104.01	109.03	102.66	107.15	106.91	106.65	109.31	105.32	104.68	108.71	104.08	104.7	104.88	107.16	106.78	106.44	106.69	105.16	104.22	108.85	103.4	100.74
111.11	105.31	107.33	109.66	111.01	113.07	110.13	114.83	113.31	109.44	113.7	110.66	113.99	109.13	108.21	109.6	109.74	107.86	111.27	110.33	116.03	113.61	110.79	110.4	111.79	106.87	112.01	112.88	111.91	106.76	108.15	108.09	107.92	112.36	106.68	109.32	110.22	112.74	107.13	111.81	113.37	109.87	110.73	110.23	108.79	111.23	110.55	111.76	113.48	109.17
101.97	102.62	100.05	93.755	96.953	101.65	101.56	99.477	99.106	97.178	100.82	97.186	99.649	100.72	97.235	98.324	95.205	101.79	98.899	98.563	101.25	98.661	100.2	104.67	98.577	98.827	97.919	100.06	98.256	100.86	101.73	103.99	102.61	105.61	96.227	97.361	109.07	98.901	98.91	100.31	102.96	98.288	101.86	96.732	101.57	100.65	97.908	99.894	100.36	102.64
102.52	107.88	108.19	103.09	109.15	105.43	105.95	108.76	105.03	108.15	100.73	107.14	108.73	102.53	105.66	102.08	104.75	108.24	103.94	104.07	105.41	106.55	105.4	108.47	103.22	109.57	107.02	106.99	105.74	105.81	108.03	108.18	105.45	107.08	104.59	109.96	104.59	104.88	108.23	108.33	106.1	105.56	101.43	107.46	107.09	106.22	103.24	107.54	105.5	104.7
102.28	109.27	99.587	100.66	107.67	102.04	104.9	110.97	107.73	105.14	104.6	106.79	105.77	104.23	106	106.78	105.16	106.41	110.01	108.29	107.19	108.13	100.57	102.89	105.95	101.06	102.5	105.08	103.83	101.46	105.78	104.76	104.17	102.11	103.37	107.85	103.48	103.19	100.98	109.52	104.49	104.88	105.2	103.76	103.82	106.15	101.8	106.75	107.87	104.24
103.88	104.4	106.66	103.51	105.75	106.25	109.76	103.26	106.44	104.56	104.62	102.76	103.27	106.51	104.69	108.5	103.88	107.78	107.34	106.79	103.76	107.57	103.08	111.7	108.74	109.83	109.06	111.9	106.56	107.3	106.65	104.45	106.04	102.61	103.07	105.59	107.85	101.52	106.64	107.51	104.07	107.68	108.02	108.61	107.42	105.83	106.06	107.48	103.41	109.1
102.02	103.37	97.638	101.01	101.03	102.48	104.52	101.44	103.74	99.912	102.92	100.29	101.05	100.01	103.44	101.61	103.6	100.76	105.16	102.21	101.63	102.81	103.24	105.95	101.6	102.48	100.37	103.18	98.422	103.58	105.2	103.07	103.45	96.964	104.62	101.74	101.37	105.26	107.48	103.51	101.58	102.37	100.8	99.172	105.73	104.6	100.51	103.58	100.6	105.52
98.561	96.954	95.008	98.307	98.983	99.532	95.183	95.513	98.859	99.762	98.557	96.496	98.825	96.757	100.27	93.49	96.285	98.697	101.9	96.025	99.865	99.568	98.143	97.554	100.25	96.18	101.5	95.386	95.763	99.676	98.886	98.757	96.211	96.46	99.514	103.81	95.334	100.56	99.913	99.023	103.91	97.467	99.228	96.446	99.937	98.385	96.817	97.571	92.244	95.61
111.24	109.73	110.18	113.92	115.4	109.16	110.25	108.06	106.45	114.27	107.83	108.43	109.03	110.06	108.84	112.29	111.39	114.62	111.1	110.55	113.13	111.51	107.85	109.94	108.06	108.25	108.29	110.66	110.29	107.7	110.58	108.44	107.35	114.3	108.78	109.88	114.26	113.25	115.28	110.92	112.83	110.63	111.3	107.78	110.96	114.57	111.22	109.05	110.88	106.96
103.45	103.21	103.05	100.05	107.66	106.92	101.93	107.87	108.83	104.13	100.5	103.89	107.59	108.7	106.68	102.74	105.44	108.52	107.02	103.62	104.42	105.19	106.46	108.43	102.34	101.61	103.2	104.12	107.5	105.66	106.04	106.03	106.39	109.5	107.71	106.11	101.73	109.07	104.76	106.49	102.98	108.16	105.6	102.13	105.5	110.94	105.71	109.8	106.58	109.55
108.16	108.4	105.75	105.23	108.38	107.95	102.58	106.44	109.61	110.12	107.85	108.78	107.16	103.07	102.84	109.5	109.49	110.84	107.2	102.89	108.54	106.06	111.47	109.5	112.52	108.61	107.29	113.44	108.11	109.57	107.84	108.39	110.54	106.05	108.14	107.38	107.49	111.23	102.03	105.58	109.72	103.74	101.92	103.35	109.47	110.53	106.25	107.29	111.85	114.33
106.04	108.77	102.85	105.66	103.88	103.66	110.31	109.51	108.67	106.5	109.49	106.04	107.62	107.46	104.5	107.56	102.27	104.54	110.04	103.76	106.44	109.97	108.99	108.79	108.31	107.58	110.06	107.4	106.21	106.61	106.33	109.45	104.67	106.55	106.19	102.55	105.5	108.99	105.74	107.06	107.61	107.69	108.84	106.1	107.05	105.72	107.69	106.72	110.54	105.36
98.567	100.78	101.04	98.229	100.82	99.957	97.072	102.3	97.916	95.671	99.05	93.843	101	105.17	100.29	95.948	96.644	97.554	96.717	94.989	101.64	99.382	98.025	100.88	98.694	95.018	97.32	101.55	96.707	96.689	96.188	97.957	94.81	102	99.59	101.25	100.07	100.6	98.726	95.574	95.972	99.439	100.36	101.87	99.399	94.709	99.615	98.896	100.81	98.125
105.88	109.16	103.43	106.78	110.96	105.38	105.04	107.68	106.76	106.75	111.28	104.01	105	106.19	105.39	106.82	103.01	105.54	103.65	101.71	100.79	103.81	105.01	106.89	105.03	106.89	110.07	103.9	109.38	106.2	102.69	104.64	106.78	104.86	104.17	105.26	111.92	109.53	109.53	103.76	107.41	105.8	105.41	105.04	107.43	108.23	106.99	102.51	105.57	100.01
107.34	111.46	110.18	106.19	106.99	110.77	102.69	105.06	105.41	108.98	104.74	108.81	103.83	104.15	108.62	108.4	107.42	105.24	103.88	108.25	110.93	105.75	105.84	103.82	103.92	108	102.79	105.44	111.52	103.43	103.18	102.49	110.11	108.1	101.31	106.88	105.55	107.67	104.85	103.51	106.99	102.75	106.62	110.41	104.73	104.49	108.29	108.61	105.97	109.14
104.89	105.81	108.98	102.49	106.75	105.78	103.28	104.65	103.43	106.27	107.69	113.42	109.77	103.5	104.23	106.73	105.2	104.72	103.98	101.87	104.07	108.71	105.35	104.29	104.84	105.82	106.76	106.84	107.66	104.72	105.84	101.32	109.22	102.72	107.34	107.79	107.05	106.55	104.86	111.39	105.03	105.52	108.25	105.13	105.43	100.88	101.91	101.26	108.57	104.2
97.704	96.626	100.73	99.776	97.043	97.896	101.5	101.61	98.885	99.71	96.891	98.304	97.526	91.957	99.912	98.797	98.128	99.662	99.585	97.014	98.249	101.87	96.687	95.17	100.29	93.233	101.04	99.501	100.55	100.59	95.41	94.802	101.37	99.604	99.765	90.132	96.018	100.98	97.852	96.98	99.579	96.392	98.835	100.44	98.468	95.844	100.37	95.644	99.092	102.65
107.38	106.63	103.3	106.96	102.49	106.61	103.81	112.02	107.01	101.73	109.79	108.6	103.58	106.25	109.38	107.95	106.24	112.44	107.38	102.53	105.09	104.17	103.16	103.05	101.95	109.61	103.88	105.16	100.64	104.7	108.14	106.78	107.01	113.13	102.74	107.27	107.94	108.68	102.36	109.24	108.35	107.56	108.6	101.96	104.35	109.67	105.28	107.08	106.8	105.73
100.94	106.97	106.62	108.38	106.34	109.97	102.44	104.91	108.11	109.41	106.03	104.46	107.22	106.97	106.96	108.41	107.24	108.37	107.93	106.97	107.48	106.22	107.6	111.51	107.52	107.83	102.55	105.5	103.57	103.9	104.12	105.75	105.06	108.13	105.2	106.43	104.99	107.19	104.84	106.63	101.76	107.79	102.03	108.58	107.7	110.16	109.43	109.47	113.71	103.79
97.892	100.33	99.334	102.23	101.49	101.39	100.25	98.388	103.42	96.866	97.666	102.21	99.933	96.978	99.612	100.31	100.49	99.845	96.618	103.91	99.527	94.581	104.25	99.304	100.78	98.498	98.054	100.74	99.881	102.21	93.289	99.368	98.213	96.932	97.208	98.915	99.387	96.819	102.46	98.559	96.267	99.456	100.53	100.05	100.2	96.524	100.07	99.149	97.98	102.38
100.39	101.63	108.94	106.49	104.74	106.94	104.78	102.5	105.82	105.84	104.49	102.51	104.22	101.51	106.66	106.43	103.57	102.84	107.06	105.34	105.5	104.72	105.91	103.64	101.74	106.66	101.6	102.55	106.37	105.27	102.39	107.67	105.59	103.43	98.87	104.5	103	108.07	102.61	103.6	107.36	107.39	102.59	106.39	101.1	103.08	104.46	101.18	105.85	103.3
103.02	107.46	110.26	106.97	104.31	107.95	110.99	105.91	107.68	109.18	106.11	107.43	106.15	105.48	108.94	108.31	107.43	108.01	107.3	107.37	108.7	109.45	109.12	111.38	109.87	104.77	107.52	108.77	112.24	101.61	105.74	106.78	111.36	106.37	108.58	107.54	104.6	108.95	109.28	108.78	106.96	106.36	107.4	105.66	108.76	110.93	107.98	105.77	106.83	109.61
106.41	103.65	107.92	101.19	101.78	108.04	109.6	104.4	108.13	109.32	108.21	103.31	105.44	105.38	104.51	110.68	108.2	107.44	105.58	102.55	106.37	104.43	102.81	108.2	105.93	103.02	109.91	106.26	104.72	104.25	102.31	105.51	108.12	99.926	106.5	108.57	106.38	102.22	107.24	108.53	105.5	105.8	105.22	105.73	106.17	105.98	104.38	106.48	97.198	102.9
99.245	102.28	93.405	99.537	99.016	94.521	97.228	100.87	101.83	96.467	102.62	102.58	97.959	99.465	98.933	101.63	101.61	99.326	98.838	96.242	96.4	101.87	99.216	98.178	99.518	99.212	101.33	101.04	102.59	97.621	101.23	97.75	97.592	99.322	100.68	96.175	98.139	102.04	97.031	98.485	101.79	98.769	99.074	102.7	101.65	98.659	95.323	92.607	101.27	99.247
106.74	105.14	100.27	104.1	106.01	98.746	102.29	105.83	103.05	103.15	97.623	102.16	99.55	104.78	99.15	104.06	105.47	99.858	103.15	97.861	101.57	102.41	103.81	100.44	101.33	101.35	105.16	102.58	101.63	104.96	100.78	104.35	100.25	103.51	102.42	97.944	100.79	102.81	104.61	99.292	102.84	103.12	102.29	98.657	103.48	97.507	101.94	101.48	102.93	96.725
110.11	105.39	103.25	105.53	106.57	106.45	103.96	104.68	104.58	105.57	102.39	107.1	108.99	108.03	104.19	108.19	105.23	110.53	105.02	102.83	105	102.33	103.17	101.67	107.3	102.19	110.16	102.97	109.16	105.76	102.36	106.6	106.5	111.37	102.78	105.3	103.75	104.46	106.44	105.72	103.34	106.46	102.85	103.69	105.21	103.38	107.65	106.91	100.74	109.21
111.36	109.14	109.6	108.13	108.16	115.19	111.66	106.8	114.62	111.11	110.02	112.74	109.62	109.09	112.53	113.27	106.54	110.23	110.85	110.64	111.08	110.55	107.28	110.5	107.97	107.13	110.13	113.08	111.39	108.49	107.67	107.37	110.28	114.42	106.84	111.89	109.15	111.32	112.31	107.32	105.92	111	108.56	111.82	113.39	109.84	113.57	112.08	108.85	111.86
109.09	109.84	107.09	103.42	109.05	103.18	106.53	111.65	102.59	109.76	110.06	112.7	105.12	105.57	107.44	108.22	110.18	104.53	107.19	103.32	106.35	111.77	107.39	108.6	106.11	105.27	109	108.49	103.3	110.32	103.08	108.9	106.96	106.43	109.54	107.78	110.79	109.66	108.15	108.1	102.96	105.41	107.24	107.24	106.71	109.18	107.18	105.44	110.27	110.58
102.85	104.11	107.91	105.09	105.65	107.52	106.19	101.27	105.1	105.27	108.42	106.19	105.59	105.86	103.97	108.11	104.5	107.73	102.89	102.81	103.14	107.35	107.37	106.77	104.58	104.41	104.84	102.55	105.37	109.58	112.59	107.68	104.27	104.17	108.71	107.28	108.43	102.23	103.23	103.13	101.77	106.1	109.07	105.81	108.29	104.89	102.79	101.56	108.75	108.36
110.53	112.05	109.81	111.06	107.81	108.61	111.46	106.55	112.07	108.13	109.75	109.26	105.97	112.52	115.77	112.52	115.93	110.23	110.86	108.54	109.12	112.56	107.35	107.55	113.27	113.74	107.87	109.65	108.45	111.83	113.83	106.5	111.41	115.54	110.76	113.1	110.15	110.03	111.09	113.99	106.69	119.07	109.68	111.93	115.19	115.46	108.95	109.49	104.54	107.78
101.95	103.44	99.212	96.162	97.415	98.915	101.04	103.74	99.096	103.24	99.336	104	101.18	98.94	98.537	101.95	102.36	99.412	102.62	100.31	99.055	103.69	104.94	100.53	101.48	101.98	101.34	102.04	102.59	95.98	101.64	102.3	105.63	95.368	98.482	101.74	100.45	102.88	100.75	100.04	104.79	101.49	100.31	97.878	101.2	99.65	100.23	105.65	101.22	99.088
107.81	109.12	106.87	107.72	104.94	103.74	110.63	109.57	109.94	109.82	113.68	112.13	106.02	109.39	109.3	104.85	107.74	109.26	109.2	106.83	107.36	110.89	109.11	106.39	106.88	113.26	108.97	109.77	105.99	110.48	109.58	107.25	106.45	105.24	104.62	110.84	104.17	112.28	105.24	105.89	106.8	107.83	108.04	108	110.57	107.27	110.36	109.88	103.45	103.62
97.679	97.726	103.98	97.617	98.856	100.3	99.817	96.615	91.233	96.918	99.331	102.68	96.654	94.748	96.59	98.719	98.126	97.133	96.072	97.497	103.18	101.42	105.77	94.235	99.129	97.566	96.872	96.792	96.864	102.55	93.084	95.848	96.789	102.06	93.284	94.763	95.081	96.342	103.91	96.115	102.29	100.87	98.678	96.067	98.208	97.683	102.79	101.73	98.53	96.48
115.62	107.36	107.22	106.72	107.37	108.47	110.72	109.59	106.11	107.19	107.15	104.29	111.63	111.24	108.83	106.57	107.97	110.75	105.69	113.74	107.28	111.15	110.69	107.96	104.28	108.32	113.24	111.09	108.29	105.81	108.45	105.27	107.62	112.7	112.34	105.82	110.98	111.84	111.23	104.87	105.98	103.18	105.12	105.01	107.42	106.76	108.08	108.14	109.51	106.54
107.64	103.34	97.947	108.01	102.83	106.82	107.49	104.71	108.38	105.25	108.35	105.13	106.38	105.71	104.58	108.45	107.04	109.5	105.48	108.18	105.29	105.8	103.31	106.03	105.69	105.37	106.14	105.69	103.97	105.47	101.7	103.8	104.61	110.25	103.63	106.31	105.56	107.74	108.29	106.04	107.61	111.43	106.12	108.56	104.77	103.89	104.29	101.78	108.37	109.49
95.532	97.575	99.105	98.665	96.452	97.78	97.378	103.87	94.07	98.538	94.531	99.69	97.408	100.03	101.08	96.528	96.762	101.26	95.621	96.72	96.807	94.209	99.611	96.742	96.025	101.59	100.01	99.414	97.737	103.52	89.552	92.844	97.34	95.606	99.241	96.651	100.33	100.08	101.66	100.08	94.961	100.26	101.99	95.374	95.602	98.176	96.595	95.764	99.984	100.58
106.85	103.41	107.9	109.2	108.62	101.18	108.13	101.77	108.82	103.9	105.72	105.87	102.49	108.94	107.5	106.83	103.13	109.13	103.7	102.15	102.15	105.69	105.28	103.17	108.76	102.32	107.36	107.09	108.03	105.97	106.5	104.06	106.47	105.78	99.565	104.99	107.7	108.5	101.61	105.89	108.01	104.65	107.29	104.93	104.25	108.45	104.17	104.55	109.9	107.8
112	106.12	112.8	110.27	108.89	106.92	107.23	110.96	110.67	113.93	113.23	108.26	108.5	107	109.92	110.48	109.75	110.16	107.52	106.92	103.21	109.79	107.23	107.21	109.4	110.22	104.8	110.74	107.51	105.63	106.75	105.55	108.7	103.01	107.77	107.91	110.27	110.62	111.77	108.26	105.5	108.31	104.45	109.79	108.52	107.71	106.9	108.56	108.83	108.06
109.17	109.2	108.5	110.93	109.46	108.67	112.29	109.44	107.71	115.59	113.03	112.18	110.67	113.85	109.4	111.8	111.84	108.42	107.86	110.44	112.41	108.25	112.82	109.42	111.02	109.97	113.45	111.82	111.48	108.44	111.48	106.6	112.73	106.72	111.6	106.92	111.68	112.02	108.32	111.22	112.05	107.58	110.55	110.54	111.56	108.94	114.45	113.36	109.94	112.07
103.02	109.63	104.84	109.08	104.68	103.85	104.67	104.43	103.94	107.51	101.35	107.67	108.27	103.61	101.13	104.18	105.13	109.03	101.57	108.92	104.52	105.1	107.68	106.27	104.66	103.85	104.84	105.93	103.96	104.12	106.75	106.05	101.49	111.07	107.77	102.16	102.69	104.66	103.4	108.08	105.03	105.72	104.8	108.07	104.48	101.78	105.11	103.89	100.97	104.06
100.91	100.69	100.92	99.015	100.06	98.3	102.66	96.321	99.889	95.621	102.7	100.04	99.519	99.866	98.26	99.978	101.04	101.57	99.542	103.16	104.69	99.623	101.32	99.978	105.19	100.92	99.248	101.6	99.641	98.043	101.15	102.37	100.27	101	100.57	103.52	98.003	95.231	102.04	105.81	103.57	98.62	104.49	99.134	100.39	96.773	99.695	98.727	98.77	102.47
102.21	109.47	109.91	107.31	104.78	110.81	106.1	108.05	102.62	110.41	104.23	107.55	109.4	108.2	105.13	104.05	105.79	105.95	108.23	103.49	109.54	105.34	106.54	104.85	103.98	105.99	108.49	108.94	108.46	104.85	106.52	110.43	105.92	107.98	104.67	109.4	104.3	109.65	101.27	106.2	105.53	102.8	102.79	106.48	105.42	107.08	106.53	103.57	103.62	104.1
107.65	101.04	110.25	107.92	108.5	112.59	106.35	106.67	107.44	108.26	108.97	111.49	105.14	107.6	110.06	107.84	109.38	110.37	104.57	107.59	107.74	109.43	104.4	107.97	110.53	107.97	109.24	106.74	107.71	106.52	110.65	109.58	105.06	108.48	109.58	112.38	107.26	106.97	109.41	106.94	104.3	107.04	109.73	108.13	106.77	105.01	112.05	104.28	106.63	108.62
104.85	104.98	104.08	107.48	105.32	108.18	109	106.76	104.09	106.77	108	105.74	104.68	104.2	106.5	103.12	103.74	102.46	105.35	103.27	104.75	103.76	102.13	103.04	102.52	106.41	105.51	104.08	98.836	106.77	106.63	108.35	106.31	106.97	107.05	104.64	106.92	109.06	106.66	100.89	105.53	103.04	107.89	104.28	104.59	99.171	107.18	107.66	107.78	107.71
105.47	104.78	109.06	104.5	105.64	103.64	102.18	99.894	104.84	106.63	108.53	105	103.77	102.38	105.67	106.72	105.3	104.78	109.7	105.94	105.26	106.31	105.59	106.77	107.28	103.09	105.3	105.02	105.44	103.84	104.86	102.96	100.07	106.92	103.15	106.94	107.14	104.96	103.88	104.29	104.46	105.84	104.82	103.08	111.1	107.4	108.22	105.52	104.79	108.5
108.53	99.204	109.39	107.13	103.17	107.79	107.1	105.4	103.86	110.91	104.54	102.74	106.83	99.898	105.7	108.15	105.79	102.64	103.62	106.05	106.72	99.472	108.93	103.8	103.97	108.53	114.45	107.62	108.51	108.12	109.45	106.4	110.01	103.06	104.95	104.49	111.07	105.44	107.45	105.29	106.05	107.53	104.33	101.44	107.23	108.58	102.07	106.35	111.13	108.21
107.73	106.04	109.57	106.39	109.7	108.5	106.84	106.23	104.51	106.13	108.19	109.84	110.21	104.82	104.55	103.69	109.23	112.44	107.4	103.63	102.74	102.05	105.83	105.87	107.59	106.86	105.77	106.45	101.21	108.48	105.38	100.46	104.21	105.75	104.59	107.93	107.45	105.34	107.51	106.23	104.82	106.26	108.07	106.67	105	104.53	108.37	108.69	107.15	107.14
107.95	105.89	106.11	103.65	104.97	103.65	105.4	108.09	101.11	104.81	101.05	103.77	108.28	104.97	106.02	106.14	106.92	105.38	106.27	101.36	104.14	109.13	103.34	109.99	107.86	102.39	108.77	105.8	100.86	101.9	107.35	105.61	107.71	110.56	101.79	108.73	106.68	104.36	108.27	101.26	105.01	104.78	109.95	110.2	105.61	102.97	111.1	105.68	107.08	107.82
100.7	100.07	100.84	95.148	94.863	97.651	96.66	93.387	96.284	98.566	103.61	94.746	95.315	98.68	96.188	98.248	99.436	99.778	96.085	101.87	97.035	95.037	102.55	99.175	96.873	100.55	98.026	99.363	94.14	97.567	96.633	98.984	98.845	99.287	97.424	97.633	100.46	102.02	102.08	96.232	96.402	97.157	98.929	96.593	97.145	98.128	103.71	93.381	96.741	96.873
111.4	108.93	109.81	109.61	111.15	108.36	107.4	111.5	112.17	110.37	105.44	110.46	108.34	104.1	103.59	105.93	109.99	107.92	105.76	112.08	105.57	107.6	109.95	105.31	110.12	109.6	110.22	111.2	107.57	107.21	107.39	108.05	108.21	103.74	108.23	106.93	107.13	108.35	105.13	109.93	107.55	105.2	110.38	109.15	110.35	109.69	102.61	107.99	111.44	108.35
105.89	109.51	105.34	103.04	107.24	107.43	104.91	104.41	106.15	107.11	106.14	103.15	106.81	105.22	104.16	107.47	106.39	109.51	105.92	106.16	103.01	103.44	106.64	104.52	104.23	101.39	103.7	105.27	102.44	101.8	103.29	104.43	105.05	104.54	106.26	103.87	110.21	106.05	105.23	102.72	106.02	105.39	102.65	104.64	104.44	102.93	105.44	97.381	104.82	105.25
110.35	105.93	105.87	110.24	109.68	108.07	106.54	104.35	105.69	105.24	108.31	112.45	108.18	107.12	108.43	109.57	108.37	107.13	107.52	108.21	110.34	108	104.86	106.39	106.64	103.38	104.41	108.75	111.23	107.81	107.69	106.12	108.11	106.46	108.84	101.16	108.2	104.4	110.56	114.33	110.13	104.64	106.32	113.14	108.48	105.24	108.52	105.12	109.96	108.55
103.69	99.585	103.98	109.55	103.55	107.92	107.02	101.65	106.3	106.56	106.74	107.1	104.38	108.46	108.02	108.08	108.15	101.44	106.72	109.7	105	104.13	107.06	113.09	103.8	104.56	102.23	104.23	103.94	104.76	103.06	104.09	104.57	104.85	107.24	104.01	101.64	100.84	106.12	105.71	105.96	106.22	107.32	103.58	105.91	108.21	108.1	105.99	106.24	109.12
102.97	105	106.85	110.92	103.06	108.13	101.65	107.15	104.75	104.49	101.45	107.65	106.86	103.83	104.96	106.47	110.03	105.62	105.4	105.86	107.02	102.86	107.91	103.78	104.12	105.75	103.09	104.46	105.82	104.78	107.31	105.85	104.85	104.31	105.24	106.85	108.78	108.52	100.07	109.32	104.48	104.04	109.57	105.77	105.78	104.26	103.88	105.95	104.7	103.32
108.37	104.7	103.38	106.35	106.54	105.32	106.92	109.72	102.27	105.17	104.04	103.04	103.32	104.89	104.11	108.69	107.85	104.82	104.01	106.88	106.49	107.14	106.91	105.27	109.56	104.14	102.83	112.5	108.2	103.76	107.13	105.79	103.19	105.06	106.52	103.64	105.62	102.87	107.74	104.25	106.08	105.15	106.76	106.72	104.71	106.81	107.34	110.89	108.3	107.88
100.11	96.188	98.978	96.908	99.209	99.698	96.29	106.12	99.996	104.65	100.84	98.667	100.09	100.53	100.44	101.22	97.693	99.771	98.502	103.02	98.723	95.855	101.08	100.72	101.46	95.486	97.432	98.083	99.163	102.9	97.67	96.359	95.278	98.937	97.254	95.832	99.9	99.294	98.064	102.3	100.65	100.12	101.45	100.6	101.38	104	96.674	98.021	99.24	99.766
105.1	105.72	108.92	108.53	107.41	102.92	101.45	106.04	106.15	100.78	109.04	107.24	105.4	110.11	107.47	104.27	105.17	102.07	108.58	109.65	100.35	105.14	108.67	102.26	104.99	108.32	108.06	106.48	109.66	100.18	100.13	108.03	105.4	103.44	106.9	104.51	108.16	101.92	108	103.14	100.87	110.26	104.44	106.7	108.58	103.76	104.61	106.07	108.63	104.34
107.84	105.6	108.95	108.56	104.93	108.18	101.71	104.39	105.18	106.91	105.35	106.71	106.36	103.6	101.9	107.88	105.19	103.61	106.69	105.44	104.74	110.32	107.09	107.38	110.8	103.36	103.16	110.23	110.9	112.89	104.35	102.4	101.02	105.17	102.96	108.68	108.38	106.22	106.19	105.95	102.83	107.43	104.42	107.87	106.94	105.69	109.15	107.96	107.91	104.19
104.87	107.86	104.79	104.52	104.36	101.79	103.86	108.34	105.88	103.78	107.7	106.96	106.52	101.27	107.14	106.65	103.45	107	107.35	106.57	107.12	100.8	105.48	104.21	103.41	105.22	108.27	104.97	110.49	106.04	107.91	106.28	103.5	107.32	103.78	105.8	104.57	106.3	105.54	107.63	104.73	105.6	101.56	104.41	107.8	99.817	104.23	109.04	109.71	103
107.22	103.34	104.26	106.93	103.98	107.68	106.5	106.1	110.48	104.61	101.7	108.86	105.59	106.61	100.54	103.06	105.96	105.88	106.78	106.09	106.75	105.09	103.68	104.37	103.4	105.73	101.77	104.77	108.74	109.02	105.71	102.27	108.68	101.69	107.42	105.89	107.76	104.5	102.01	102.94	105.92	100.22	104.92	107.87	110.18	108.27	107.39	109.17	102.94	104.47
101.03	109.9	108.13	105.7	106.7	108.04	108.19	106.9	108.42	110.73	113.37	106.64	105	109.82	107.04	104.22	105.06	104.44	104.76	109.86	107.69	110.45	106.11	105.26	106.76	107.86	106.58	106.2	104.45	103.23	107.09	107.4	104.97	104.42	104.83	104.57	109.64	107.34	108.58	107.25	105.25	105.25	103.64	103.03	108.4	102.99	107.08	107.03	106.67	108.13
102.63	106.21	108.32	106.13	103.67	105.53	105.98	105.24	106.83	107.16	107.93	111.2	107.04	107.27	109.45	107.9	110.46	108.14	113.58	105.31	105.82	109.39	105.99	107.71	110.01	110.96	104.13	109.1	107.41	106.46	109.13	106.74	106.56	108.41	109.24	108.19	109.26	107.41	110.36	102.25	104.99	108.03	111.85	103.67	109.18	107.05	105.82	106.74	108.83	108.77
102.26	99.234	103.05	98.863	96.45	96.813	96.893	102.28	102.99	98.497	101.68	97.123	103.59	101.26	98.633	99.493	102.52	97.073	99.103	99.645	103.37	103.47	99.697	101.38	98.215	104.13	100.08	105.13	101.26	97.876	100.46	101.2	99.835	100.57	101.25	103.5	95.821	98.673	100.06	98.231	102.16	99.902	106.62	104.96	99.719	96.822	101.2	104.97	103.01	96.93
107.05	106.61	106.48	115.46	108.63	108.56	109.42	109	109.8	107.04	110.11	105.33	109.94	109.55	106.53	113.89	108.13	106.12	107.87	106.34	108.2	104.6	110.12	106.6	109.5	109.21	106.02	103.73	105.15	106.63	105.53	105.37	109.84	105.16	104.75	108.33	114.23	108.44	108.17	108.73	110.74	110.12	107.55	111.04	108.74	111.12	106.87	108.18	109.41	105.77
108.23	109.5	101.03	101.88	106.69	102.62	103.42	107.09	107.08	106.21	106.51	101.11	106.66	102.15	108.41	103.06	108.17	106.63	107.84	105.46	109.3	101.86	108.02	104.59	106.79	107.54	110.55	105.82	105.05	108.84	104.05	103.45	110.29	105.86	110.07	106.78	107.3	99.157	106.29	105.05	105.08	104.38	105.43	114.58	106.16	111.38	104.79	102.83	104.09	108.71
108.19	101.99	104.66	103.87	104.6	108.27	105.16	103.36	107.31	108.32	105.68	105.34	107.4	108.58	103.81	99.049	107.1	107.7	109.88	107.73	110.25	105.48	107.33	110.95	105.12	106.25	107.14	106.14	107.38	104.14	107.71	105.65	105.38	110.76	103.88	102.06	108.86	106.01	109.54	106.99	103.86	105.05	105.76	107.15	109.42	106.24	107.97	101.99	102.27	106.04
108.93	106.54	106.45	105.9	103.22	106.08	105.45	106.9	104.06	106.01	109.98	105.55	106.05	102.68	100.53	103.28	101.01	106.74	109.86	105.67	102.46	101.6	107.85	101.3	109.47	103.93	104.58	100.3	105.53	106.51	106.62	103.53	106.95	103.42	108.22	101.41	106.32	102.99	107.48	107.63	105.15	103.5	105.09	102.67	107.44	106.11	106.22	106.54	104.55	102.99
102.55	98.63	98.196	101.61	100.64	101.71	100.11	99.22	98.813	105	103.49	99.307	101.76	100.34	100.15	100.99	100.19	103.9	99.918	101.55	101.55	101	102.99	100.75	103.06	100.23	102.58	100.66	102.57	100.43	103.95	104.62	102.65	97.286	100.58	98.903	100.65	100.19	103.47	100.76	97.828	100.69	100.05	103.96	100.04	101.23	101.38	101.17	105.33	100.31
109	106.89	111.71	103.1	105.7	106.5	109.79	105.91	107.2	105.98	109.81	107.68	108.71	112.23	109.71	107.44	108	104.6	101.49	105.04	106.12	108.34	105.29	105.09	108.1	106.15	110.71	107.77	108.25	108.92	108.18	106.37	107.13	112.69	104.86	103.58	112.24	106.98	108.01	108.11	109.81	110.81	107.9	108.72	104.55	110.25	111.67	106.2	108.82	107.1
109.58	108.83	113.81	106.92	103.21	108.69	111.81	110.34	105.41	101.97	105.87	110.25	109.54	110.11	110.43	111.78	111.94	108.02	104.44	108.44	101.7	109.9	112.34	106.02	107.68	111.26	104.5	107.22	109.56	103.69	108.62	105.48	104.1	110.68	105.86	105.43	110.96	109.92	107.62	108.26	106.4	106.26	108.87	107.06	106.6	109.88	102.67	106.62	103.51	107.07
108.3	106.09	110.72	108.68	104.89	107.53	106.2	113.62	109.57	107.19	106.18	107.54	108.65	106.47	107.7	109.84	104.9	107.61	104.09	107.01	111.17	108.05	109.2	109.01	108.57	106.93	109.66	106.5	111.23	109.82	111.29	109.57	105.79	108.49	110.69	108.83	108.06	107.31	108.2	108.03	110.9	109.31	107.86	111.33	104.01	106.42	105.87	112.19	108.69	112.66
108.67	104.36	102.43	105.35	105.68	104.95	108.55	109.64	106.86	105.47	107.69	107.3	108.01	108.24	107.19	105.54	106.96	109.65	103.62	104.45	103.79	104.95	106.98	110.2	105.04	104.72	103.92	105.28	110.17	104.63	105.12	105.24	103.26	108.5	108.27	103.16	113.23	105.53	109.09	104.73	107.45	104.89	110.42	108.3	109.23	106.09	106.9	107.07	103.8	107.68
103.43	103.63	102.37	103.56	106.69	103.68	102.5	105.53	107.35	108.69	103.12	108.91	109.25	107.13	104.94	104.47	105.53	103.94	102.11	106.84	110.97	105.35	104.9	105.58	106	102.79	106.31	103.86	106.9	106.01	105.78	107.05	101.7	108	105.29	105.57	99.948	104.81	104.52	104.08	107.33	103	104.56	104.94	106.39	110.12	108.1	103.71	106.76	105.39
104.9	101.31	108.12	106.71	102.21	107.29	106.64	103.17	106.5	107.64	103.48	104.79	108.23	108.71	106.3	104.66	108.76	105.49	105.61	107.35	105.68	103.49	105.94	108.66	106.11	105.69	106.8	99.2	103.11	105.04	107.68	103.93	106.69	109.9	107.23	106.24	103.62	107.6	104.99	111.3	103.73	102.75	106.82	105.93	106.93	106.85	108.76	106.37	104.45	106.17
112.05	113.93	108.83	110.98	108.7	112.3	108.38	109.27	110.45	109.39	110.2	110.01	113.78	107.08	110.93	110.37	110.31	105.71	108.41	108.9	113.27	109.67	110.83	105.09	107.65	107.22	111.76	110.34	110.35	108.18	111.63	110.37	111.45	113.12	107.68	113.08	110.06	109.14	114.39	111.92	108.14	114.45	110.52	107.65	106.68	109.87	111.81	111.74	109.07	113.93
109.78	102.22	106.87	107.11	105.19	104.12	101.34	110.17	104.38	104.19	106.59	104.66	108.16	106.53	106.84	104.81	108.17	108.17	106.07	107.86	105.16	107.39	104.24	105.55	107.49	106.72	102.46	106.46	108.6	105.25	107.35	106.1	103.85	104.66	105.82	97.285	105.63	102	105.35	103.07	107.65	106.15	111.98	108.47	104.85	106	110.4	105.8	104.73	106.54
99.209	105.22	98.546	96.55	103.97	100.46	104.95	104.69	106.92	104.69	102.84	101.82	103.32	105.53	104.23	101.14	101.47	104.46	100.19	107.58	101.33	103.91	103.12	104.85	100.6	103.59	102.57	105.03	103.14	102.92	106.87	99.229	107.22	107.15	105.99	100.21	105.68	102.98	102.01	101.96	105.17	103.35	103.36	102.42	105.72	107.38	104.07	99.873	100.81	98.318
104.15	107.53	105.31	107.93	106.56	106.67	110.5	104.57	107.39	102.29	111.2	105.58	104.94	107.51	110.59	102.41	103.87	106.07	109.28	106.07	106.1	108.87	104.89	104.83	98.069	104.79	103.89	102.97	106.55	102.81	107.09	102.12	106.44	109.57	104.5	106.05	106.7	102.28	105.57	109.43	104.4	107.79	108.96	104.51	107.99	105.81	107.43	107.59	103.04	106.09
106.83	107.59	104.96	105.61	105.11	105.18	109.16	108.6	105.15	107.07	99.636	107.5	102.71	103.86	105.69	102.01	105.87	109.81	106.49	106.14	105.51	103.99	105.94	108.51	103.68	104.2	103.72	109.91	103.68	105.68	108.26	105.82	110.56	108.99	104.2	106.36	104.83	107.64	105.21	107.91	104.44	107.87	105.59	109.38	110.16	107.52	101.73	99.206	105.07	104.42
102.87	108.66	106.12	104.52	108.94	106.79	104.89	110.55	107.45	106.13	107.9	109.71	104.84	104.48	105.4	107.73	106.82	107.05	105.35	104.74	108.79	106.64	102.68	107.2	108.66	102.69	105.74	109.3	107.89	103.15	107.69	106.51	109.56	102.64	106.56	105.23	103.8	105.26	103.88	103.52	103.79	107.43	106.22	109.31	105.38	104.94	108.04	108.59	105.93	100.53
108.1	110.27	106.33	103.4	108.56	104.58	110.48	107.1	106.92	111.83	111.19	110.25	107.08	105.56	107.43	106.14	108.17	110.7	106.7	104.19	107.75	106.47	109.46	110.45	106.42	106.82	104.72	107.34	109.34	105.5	111.49	107.69	108.01	107.56	107.12	111.32	106.25	108.28	106.65	107.98	106.77	109.3	106.62	101.16	106	109.02	110.81	107.63	106.64	113.2
108.85	107.78	108.32	107.94	107.74	113.91	105.25	110.03	106.75	107.43	106.8	109.32	106.71	108.92	104.8	105.94	110.07	108.08	108.99	107.64	107.84	112.6	108.33	105.89	101.3	103.05	106.19	109.12	105.51	107.32	108.52	108.03	104.21	106.31	108.44	104.68	111.8	106.27	104.06	106.87	107.35	106.46	108.37	107.05	106.31	106.94	104.32	108.03	103.39	107.82
105.32	108.41	100.26	100.09	105.43	105.29	108.38	106.95	108.02	101.04	108.05	109.91	105.14	104.63	103.39	101.53	108.45	101.28	107.78	105.68	101.07	103.47	105.78	102.47	105.3	107.59	103.25	102.15	108.12	100.65	105.49	106.7	106.62	102.56	107.93	109.16	104.01	107.21	104.26	106.87	108.11	103.98	103.51	104.83	109.08	106.46	106.59	104.24	107.49	104.99
107.74	106.38	108.09	105.69	107.75	104.76	106.18	104.56	108.55	108.16	108.5	102.11	110.5	106.39	108.77	102.1	101.86	105.94	111.04	106.24	105.74	108.36	109.54	106.96	105.75	110.45	103.74	106.66	107.14	104.62	106.62	99.906	104.1	107.27	104.33	109.36	101.79	104	107.78	110.02	103.2	104.79	107.45	104.88	108.86	113.17	99.855	106.89	109.77	103.95
108.01	101.42	104.62	106.45	104.67	103.24	103.92	106.19	110.23	110.44	104.67	101.76	104.79	104.69	102.5	106.46	106.57	109.43	107.93	105.51	105.48	100.8	102.39	109.11	105.79	104.49	104.1	106.84	104.34	104.28	107.93	107.87	103.89	107.29	109.64	109.47	107.87	103.87	104.17	100.99	105.29	106.98	104.79	105.36	104.92	104.65	103.07	102.04	105.14	101.53
107.33	106.56	107.17	111.75	105.61	108.32	111.48	110.83	103.58	107.19	105.59	105.7	109.37	111.39	107.51	106.1	108.09	110.03	107.99	107.53	106.56	112.13	110.38	105.2	107.32	106.83	111.05	113.75	111.32	106.17	106.02	106.61	109.93	109.79	109.27	104.82	108.05	109.06	106.27	108.12	108.92	111.97	111.21	114.38	111	111.55	107.89	110.77	111.22	106.12
104.96	106.51	107.25	114.88	106.29	108.44	109.53	109.15	105.25	106.72	104.54	106.66	108.18	108.65	110.89	103.92	109.02	109.53	105.54	113.25	106.72	107.55	110.45	110.13	112.58	107.15	110.46	105.72	103.99	108.9	107.34	108.45	111.98	107.41	105.68	112.07	110.17	107.53	108.89	111.5	108.84	108.65	112.85	108.35	106.27	109.56	109.68	110.13	109.35	109.27
109.54	107.57	110.27	108.08	106.82	109.76	108.93	109.26	107.45	106.23	105.5	107.34	105.7	107.07	107.05	104.9	105.95	110.44	103.9	109.85	109.69	106.83	108.43	102.64	109.38	108.59	106.22	107.3	108.27	104.06	110.93	111.51	106.28	108.7	104.54	108.14	109.4	107.53	112.59	106.91	111.47	105.39	107.51	108.68	109.15	108.62	105.36	112.02	106.65	108.51
109.83	108.65	109.16	114.12	106.87	111.19	108.81	109.24	108.91	108.09	108.06	113.48	109.61	108.38	102.82	105.38	103.9	108.5	110.51	108.93	110.5	110.35	108.39	102.15	106.47	104.7	110.31	108.9	108.06	109.38	108.46	104.91	106.52	112.61	109	107.64	109.97	109.42	104.83	109.94	108.56	108.15	108.92	107.74	109.74	112.9	107.96	110.53	107.7	105.41
103.47	104.57	104.6	108.17	108.16	103.8	106.48	103.26	102.68	103.22	99.896	107.24	106.67	108.21	103.69	101.73	104.54	100.69	105.69	104.65	105.51	101.43	104.37	105.96	104.98	104.21	105.23	106.45	101.17	102.79	104.6	107.72	101.99	105.62	102.07	109.99	106.24	104.94	109.18	103.39	101.31	102.46	106.77	108.89	111.94	103.02	105.98	108.86	106.32	111.13
108.4	108.32	104.38	110.28	106.52	105.33	108.92	105.68	106.75	101.48	102.88	102.77	105.37	106	104.67	102.53	100.51	108.06	106.35	104.05	103.35	105.85	103.53	103.49	108.94	100.32	108.59	108.17	103.29	104.33	104.82	102.98	110.02	105.02	100.51	104.92	106.6	108.45	102.46	103.38	105.92	107.21	110	103.76	104.76	107.22	102.07	103.54	107.16	111.97
107.11	105.98	104.66	102.91	104.87	106.33	105.84	106.71	103.98	101.27	105.66	105.83	106.14	106.29	106.51	110.73	108.29	108.59	108.86	110.41	110.6	109.15	108.83	108.66	104.74	103.94	106.06	107.02	108.46	106.28	107.67	107.27	107.13	106.5	105.63	108.03	109.17	108.74	103.68	109.11	106.89	104.21	106.6	105.02	106.53	106.33	107.7	107.14	104.82	103.48
104.95	102.25	101.2	103.8	106.3	102.04	104.06	107.07	103.51	110.28	105.54	103.4	105.47	107.83	108.49	104.78	104.26	102.92	106.13	109.05	108.61	104.79	104.41	105.67	102.59	105.76	106.78	103.57	102.71	107.06	107.6	106.99	105.33	102.69	105.35	106.94	106.12	102.82	103.55	106.12	99.517	108.76	105.37	107.95	104.11	108	108.75	107.32	105.67	107.07
99.599	94.227	99.945	100.55	104.04	98.548	98.987	95.511	99.003	99.254	98.432	99.409	103.25	98.443	96.725	100.14	97.584	101.47	101.04	102.69	103.56	95.126	96.139	103.48	103.32	100.66	99.252	102.19	99.611	103.31	104.93	98.543	96.411	103.91	98.923	98.639	100.78	99.889	100.58	101.3	101.13	102.47	98.019	102.34	100.5	98.687	100.56	96.377	103.17	101.44
107.91	106.99	107.29	104.98	103.39	106.3	110.67	105.7	106.08	110.93	107.05	109.48	102.87	111.67	109	109.54	107.46	106.87	107.83	108.75	108.87	111.1	108.16	106.87	106.7	106.66	110.34	107.08	108.55	104.79	106.91	107.88	101.36	105.92	103.42	104.4	110.6	106.19	105.95	108.51	109.75	108.35	108.97	106.27	110.15	108.6	109.33	105.22	104.73	108.45
104.46	103.1	109.33	105.86	102	107.57	103.11	107.93	104.44	112.19	101.09	107.87	109.09	106.64	106.46	106.91	107.73	107.18	107.53	108.82	103.61	105.93	104.46	107.83	113.76	105.4	107.06	103.07	104.92	107.94	103.08	108.82	104.92	109.07	104.17	107.15	103.63	105.89	106.97	107.93	107.25	108.35	106.71	105.89	103.79	109.44	106.52	102.52	106.14	106.88
104.19	106.49	107.08	107.38	105.91	105.29	106.61	108.34	105.72	105.57	110.16	107.82	106.81	108.97	108.82	106.28	109.04	110.32	106.93	110.23	104.07	108.39	109.31	105.51	108.55	112.59	102.56	106.4	108.29	105.55	102.15	107.48	106.66	107.94	109.34	105.35	111.71	104.12	108.6	110.77	107.93	105.85	106	102.86	108.53	106.41	105.82	108.6	107.97	108.21
110.17	110.29	111.67	109.77	105.62	108.72	110.95	110.63	108.43	113.71	110.81	110.64	104.22	114.14	111.32	108.41	107.21	105.59	108.65	105.33	113.02	108.44	107.06	111.99	107.11	108.85	106.9	106.53	108.17	110.29	109.58	109.81	111.09	104.91	112.89	109.41	110.27	108.82	106.49	110.71	112	112.78	107.51	105.64	108.02	109.99	110.5	110.06	115.22	109.89
102.98	107.66	106.86	104.73	101.62	109.68	105.38	104.09	103.87	103.22	105.67	110.12	103.78	106.98	107.66	106.03	103.51	102.71	104.39	107.53	105.32	110.1	106.37	104.68	107.4	103.56	106.72	105.53	111.97	105.45	102.5	108.28	103.2	105.98	109.66	104.76	109.2	104.79	104.33	102.56	108.89	103.89	106.45	103.31	105.53	107.06	107.26	104.58	108.65	104.66
110.89	106.37	109.32	107.46	108.78	108.77	105.67	106.24	106.68	104.29	108.3	110.3	106.52	104.41	106.27	105.74	109.39	111.5	107.96	108.36	109.62	109.7	108.72	107.53	104.61	108.68	110.23	106.45	109.36	105.77	110.43	107.35	105.8	108.48	107.72	108.68	111.64	105.56	107	109.75	106.57	108.84	107.94	109.06	105.28	112.45	112.74	106.49	112.26	108.36
106.4	105.13	100.35	107.45	106.74	106.94	103.1	102.21	106.74	106.71	107.63	104.05	103.86	105.45	109.01	106.14	105.61	104.03	111.96	105.96	101.46	108.11	108.23	100.88	104.94	107.47	106.07	107.17	103.9	108.48	106.86	107.48	106.6	105.16	104.85	104.22	102.63	110.88	104.05	103.91	106.11	104.58	105.28	108.55	104.44	106.92	107.67	107.98	101.4	105.91
110.55	110.85	110.28	106.75	110.93	106.32	113.4	114.25	107.28	111.34	112.21	108.05	110.05	107.3	108.79	109.74	105.84	111.56	109.1	108.14	111.83	108.26	109.17	106.36	107.1	112.67	109.39	107.31	106.98	107.81	106.54	106.34	110.25	113.17	110.29	108.11	107.71	113.18	106.58	105.11	110.7	111.49	105.55	107.67	106.7	109.2	113.09	107.61	109.39	108.3
110.98	106.93	107.94	102.26	107.01	105.34	102.9	110.06	104.18	107.88	106.41	105.3	106.08	106.16	103.93	105.47	105.34	107	104.07	106.34	110.28	108.22	105.39	107.61	104.51	106.59	103.62	106.69	106.08	104.36	102.57	106.57	105.93	103.15	104.09	108.19	107.09	105.95	103.29	104.06	103.93	100.61	102.19	103.71	108.09	107.26	107.38	108.03	105.78	109.84
97.038	99.265	99.37	97.636	94.824	98.711	92.602	94.437	104.25	99.415	99.324	96.641	99.529	96.644	101.4	96.445	100.14	97.745	101.5	96.743	98.564	98.036	93.913	101.24	96.495	93.744	94.979	105.13	92.898	99.273	100.37	94.943	98.119	98.131	98.731	95.03	100.17	101.72	99.338	98.776	97.372	102.8	95.685	98.615	97.619	97.908	101.99	94.188	99.18	96.985
104.4	105.17	105.32	106.16	105.29	106.76	102.43	106.8	104.52	102.71	106.97	108.48	108.66	106.47	105.28	107.02	110.2	108.73	109.35	104.96	103.7	106.54	103.53	102.63	104.35	108.23	104.88	107.99	104.97	105.3	105.29	103.78	104.42	107.64	105.82	107.23	104.73	106.82	104.85	104.78	103.88	109.91	107.91	102.15	111.04	108.32	102.92	105.93	104.73	106.93
101.56	101.01	100.22	100.71	98.674	100.53	99.826	98.735	101.82	107.63	102.25	101.85	101.05	101.34	100.94	98.224	96.053	97.801	101.96	97.271	100.54	100.43	102.96	99.22	98.6	98.304	102.68	96.816	97.077	102.07	104.14	101.74	99.255	99.405	100.56	94.006	98.249	99.773	101.22	98.389	104.18	99.159	98.74	103.24	101.99	104	100.45	97.367	102.15	99.229
110.62	106.13	104.46	106.27	110.69	106.33	108.02	108.96	110.2	109.38	108.25	107.96	113.63	109.76	107.36	104.3	107.53	113.48	104.97	109.28	108.92	108.33	112.7	111.03	110.88	104.55	106.57	105.19	110.06	107.57	108.46	107.89	110.94	108.68	113.22	105.1	107.6	108.23	106.23	114.59	106.02	106.74	110.87	108.04	108.22	106.95	107.49	104.6	104.88	105.37
104.56	104.11	104.26	107.94	104.38	106.25	109.43	106.91	105.08	105.94	111.73	105.43	104.41	104.97	108.17	101.93	104.14	104.88	105.65	107.26	108.97	105.45	103.14	103.16	103.76	106.72	106.55	101.61	104.26	109.29	108.69	106.45	103.16	103.47	99.708	102.82	104.17	105.31	111.62	105.98	103.16	108.28	106.54	104.87	106.16	105.93	106.05	101.85	103.5	109.17
107.71	109.1	104.65	106.21	104.93	109.45	106.21	106.2	108.44	106.26	104.88	106.17	105.18	103.47	105.01	105.28	108.98	108.13	108.41	107.2	107.88	108.63	105.68	105.62	107.47	106.59	101.23	103.13	102.5	104.97	101.3	106.66	107.99	105.72	105.26	105.36	102.38	105.18	108.06	102.16	103.55	104.87	107.69	108.5	104.36	109.64	107.99	109.31	101.77	106.96
99.652	96.694	98.569	96.987	97.02	96.03	98.574	98.962	98.807	101.15	100.94	97.662	92.823	99.001	97.805	99.181	98.384	98.831	101.74	94.911	95.603	97.879	97.447	96.916	101.14	97.522	98.142	99.831	99.558	101.16	100.12	99.368	98.885	96.212	99.938	99.578	102.93	98.767	101.19	100.56	99.435	97.251	103.72	101.43	101.58	98.274	99.378	99.08	96.71	102.59
106.1	106.86	106.1	107.48	110.94	107.38	110.24	108.72	106.71	106.33	104.55	104.33	109.9	107.36	103.65	107.29	108.58	106.17	107.97	107.49	104.36	104.36	108.16	106.02	104.91	107.43	107.48	108.95	107.36	110.24	106.67	104.03	105.75	106.51	104.72	109.93	104.68	104.97	108.32	107.28	102.84	106.97	106.61	108.17	108.46	108.96	109.83	105.13	108.92	103.42
105.75	107.69	104.87	104.14	105.33	107.56	104.36	105.13	108.92	107.08	106.63	109.14	112.76	103.05	108.31	103.14	106.08	104.14	105.51	109.27	109.15	104.62	102.16	109.56	104.91	106.48	111.01	106.55	107.37	104.98	109.36	107.37	102.11	107.37	106.6	106.53	107.51	109.44	105.62	111.34	103.99	109.7	107.43	109.1	111.08	102.98	105.89	103.31	107.87	108.92
109.16	110.83	107.6	104.3	110.39	110.59	107.15	111.15	108.64	106.86	107.75	108.82	109.86	109.81	106.49	110.45	111.75	107.83	104.54	107.94	108.25	106.78	109.44	109.68	107.36	110.09	107.38	110.21	106.99	105.58	108.37	108.19	104.45	102.7	112.3	111.89	108.41	107.13	106.38	104.14	106.24	104.36	108.09	108.25	110.8	109.33	104.56	108.44	101.85	105.76
109.13	108.4	110.35	105.81	111.74	105.28	112.47	112.21	107.42	112.8	107.51	109.07	110.14	108.78	109.83	107.65	110.94	106.1	111.26	106.37	102.35	115.03	106.42	103.99	109.64	107.81	113.23	106.19	108.87	106.42	109.81	105.75	111.68	106.98	108.31	109.23	110.81	111.28	108.06	108.33	110.41	102.84	108.19	107.17	106.98	111.47	107.89	104.67	109.66	111.16
111.38	114.63	108.49	113.54	108.32	109.22	106.39	109.87	109.19	105.01	105.5	111.7	116.07	109.22	107.53	111.95	107.81	111.8	112.32	108.85	110.46	106.64	109.77	104.84	109.4	108.09	110.89	112.73	112.68	109.69	108.12	106.08	109.25	109.98	116.03	104.85	112.45	111.01	107.43	111.14	110.81	106.73	110.24	109.49	108.88	116.31	113.52	108.61	109.46	111.49
103.57	105.23	108.05	101.61	102.51	109.57	105.99	108.17	105.28	107.91	106.05	107.15	103.58	105.4	111.51	102.18	103.83	105.16	102.62	106.57	105.72	105.25	106.54	103.54	105.23	107.59	108.87	106.38	105.54	105.23	107.6	106.46	105.97	108.58	105.92	105.54	109.03	104.69	107.61	106.48	102.71	103.24	105.04	103.71	105.07	104.64	113.07	105.1	105.16	107.4
109.01	107.25	109.33	104.19	109.62	107.8	106.81	103.84	108.02	106.47	104.91	104.89	105.69	109.01	103.94	105.93	103.54	106.66	105.67	112.17	110.65	107.02	109.8	99.813	107.53	110.77	107.65	107.2	106.03	106.38	103.34	107.95	107.32	107.4	108.9	106	102.39	106.93	107.12	105.05	105.01	108.03	107.03	105.48	107.44	104.22	106.9	112	106.81	107.45
96.754	94.838	98.395	106.08	100.82	98.438	100.74	96.974	97.174	99.152	97.626	98.777	100.95	96.416	96.751	101.21	100.79	95.147	98.859	101.55	93.23	97.286	100.65	98.037	97.312	96.491	101.21	94.888	97.243	99.429	98.12	101.36	103.72	98.373	101.59	96.305	100.81	100.95	96.882	96.338	97.534	97.82	99.526	96.456	103.41	99.679	98.097	103.81	97.412	99.367
104.08	110.68	102.47	107.12	106.82	103.45	106.01	105.2	106.79	106.55	103.45	104.37	111.31	103.23	105.77	105	100.57	108.38	104.97	104.93	108.18	106.52	106.06	107.54	109.48	107.74	104.71	108.18	107.48	103.81	107.63	102.29	103.98	105.57	106.67	106.05	105.62	105.91	106.35	103.41	103.07	107.39	107.31	107	103.54	106.68	104.86	109.41	104.35	105.62
106.45	104.87	108.43	109.77	108.5	104.05	106.85	108.53	107.46	105.81	106.87	106.29	105.66	106.77	107.63	108.6	106.11	107.67	105.72	103.39	104.18	105.57	106.72	102	108.64	106.19	106.49	110.42	103.46	104.81	112.31	110.86	103.33	103.25	105.14	107.49	107.59	107.76	104.75	107.99	109.06	108.9	105.92	105.97	104.67	108.25	108.63	106.12	108.65	104.01
106.34	104.8	105.54	105.74	105.72	112.89	111.34	108.17	98.975	108.27	105.76	112.13	105.92	107.87	107.1	110.79	109.87	105.91	104.16	106.47	104.37	109.52	104.98	111.66	111.03	109.96	112.4	105.55	107.9	109.85	107.06	110.03	108.62	112.27	111.24	110.32	111.6	111	109.11	107.42	108.44	105.22	108.95	107.55	112.14	109.11	106.48	107.43	111.99	106.75
108.38	102.88	101.78	108.7	107.67	106.16	103.2	105.42	104.3	105.46	107.52	106.33	104.92	110.12	107.8	104.64	104.96	109.5	106.02	103.8	105.85	101.85	105.91	103.81	109.76	107.28	102.64	109.43	105.6	108.69	105.56	107.9	108.07	100.82	103.83	102.23	109.21	106.79	105.21	104.68	104.39	102.14	106.29	109.03	105.33	101.9	103.74	103.38	105.23	108.15
97.648	94.726	98.9	99.366	93.281	96.173	100.74	100.46	98.554	100.56	102.19	96.727	102.47	98.356	93.78	98.517	101.21	104.36	98.391	95.981	97.687	97.763	95.216	97.192	94.888	98.133	98.695	101.35	97.934	98.9	97.098	105.44	98.865	97.357	102.5	96.395	96.89	93.183	99.832	98.926	98.987	99.056	95.75	99.936	99.802	100.48	99.026	101.72	94.518	96.331
107.48	103.55	99.99	99.918	107.29	104.15	108.5	109.03	106.54	104.4	106.13	104.97	109.05	102.89	106.37	105.23	105.29	104.54	105.83	107.47	108.58	106.57	103.92	109.36	109.32	105.36	111.06	103.44	108.16	101.7	103.59	105.34	107.57	104.43	106.62	105.93	102.17	106.7	106.03	106.76	105.09	103.65	102.61	104.52	111.24	104.1	107.42	107.12	104.44	104.85
110.19	110	111.3	107.77	106.52	108.96	106.23	108.19	107.44	111.77	107.34	107.05	108.46	111.21	105.6	108.95	108.54	105.14	109.96	108.24	109.39	105.34	109.31	107.6	106.6	108.57	108.25	109.54	110.53	105.22	106.88	105.46	114.35	110.13	110.56	109.03	107.48	110.08	110.7	107.02	109.98	105.24	106.28	106.04	110.83	107.79	108.09	105.45	107.48	110.12
106.9	104.11	110.84	111.33	104.16	109.51	105.64	108.66	103.05	109.32	109.41	105.03	105.3	106.35	110.57	113.33	107.26	106.78	107.96	104.97	103.24	105.58	107.56	108.1	107.08	106.96	108.5	108.58	105.5	109.58	103.58	109.15	111.28	109.52	111.14	110.42	105.41	110.32	107.58	103.7	107.36	109.46	109.34	111.63	110.09	104.62	111.4	110.76	110.3	107.95
103.21	96.736	98.944	104.19	102.8	103.01	103.45	100.54	101.25	104.65	102.61	100.81	100.28	103.37	97.667	97.64	99.447	101.25	107.55	104.21	98.48	103.47	105.22	102.34	100.08	102.02	102.89	96.815	102.9	100.72	98.85	98.045	97.708	100.08	103.07	105.95	103.2	100.2	100.09	100.25	98.922	100.66	94.025	101.92	100.93	97.926	98.267	101.4	102.83	101.69
109.06	107.73	107.74	109.89	104.74	111.46	107.72	107.25	106.8	106.78	107.87	109.18	112.42	107.86	114.28	107.83	108.84	107.79	108.27	111.13	106.67	102.7	108.57	105.49	110.85	108.01	109.5	107.25	107.39	110.49	112.66	108.82	109.58	106.65	109.72	111.58	111.81	110.04	107.94	107.74	107.36	110.11	100.18	108.76	106.34	110.88	108.22	110.88	110.84	104.21
106.67	110.76	109.91	103.56	106.52	110.88	109.04	104.11	109.34	108.41	109.15	104.95	100.45	107.48	107.01	113.87	106.77	108.86	106.93	104.52	109.88	108.63	108.65	108.08	105.93	109.26	110.76	104.86	109.43	106.99	109.6	105.66	106.21	109.43	102.89	105.85	105.14	108.9	103.76	108.18	104.78	109.97	107.42	106.54	108.07	105.74	109.77	109.78	102.76	105.65
101.25	101.24	93.791	99.609	100.43	101.78	99.57	100.66	95.404	93.98	97.544	97.563	100.09	101.1	94.424	96.344	100.83	100.56	101.34	96.347	97.624	97.117	102.25	100.02	97.893	97.696	97.144	97.604	94.732	98.814	98.17	98.75	97.477	100.28	99.744	98.905	103.46	101.65	96.713	95.953	98.909	98.033	97.895	99.264	100.35	97.891	97.573	99.364	102.22	98.397
105.69	106.35	104.71	103.87	104.16	109.8	107.42	105.73	105.84	105.19	108.4	108.03	104.88	112.92	106.4	101.46	103.92	103.74	106.81	101.4	105.36	105.12	112.11	110.64	106.65	109.97	108.07	106.05	104.3	105.48	105.79	104.59	105.63	108.56	108.5	109.84	104.86	105.87	109.43	101.69	109.86	109.93	105.17	106.01	105.63	105.53	103.2	108.91	106.48	101.89
98.582	104.05	101.22	97.888	98.108	100.6	99.631	96.61	93.546	101.36	97.898	98.878	99.921	99.312	102.47	99.32	101.57	101.23	101.19	100.16	98.504	101.13	97.429	99.874	105.23	101.51	99.854	102.77	98.266	103.35	100.65	98.407	102.59	100.77	101.28	98.543	98.785	99.057	99.449	101.88	104.11	97.61	97.577	104.21	98.288	102.24	102.33	101.41	98.804	99.253
109.89	105.77	104.05	109.4	105.42	106.62	114.18	108.63	106.67	111.31	105.76	107	109.74	110.55	108.33	109.14	108.83	107.23	109.35	108.06	109.13	103.9	106.75	111.23	110.64	108.11	109.78	108.86	111.62	108.54	108.79	107.67	113.28	112.34	106.74	107.02	106.79	101.67	108.86	106.74	110.25	109.23	104.6	109.4	106.55	108.8	108.51	108.1	112.16	106.37
107.46	105.2	105.37	107.25	104.4	106.61	105.1	106.63	107.19	100.59	104.17	106.89	104.09	102.29	105.54	107.14	108.45	103.05	105.85	105.86	101.57	109.84	103.55	104.66	103.52	108.17	106.08	107.96	104.56	108.38	104.54	108.09	107.25	106.91	113.18	106.19	106.58	105.12	106.36	103.08	108.09	105.56	103.28	102.48	107.67	105.84	108.1	107.93	108.18	108.15
95.076	99.922	99.336	95.508	100.58	98.115	100.84	98.147	104.3	100.9	96.179	95.184	98.861	99.528	101.61	99.616	103.63	99.329	98.18	100.29	97.119	98.302	102.71	100.88	95.08	96.617	101.17	102.27	98.842	95.665	102.31	101.97	98.023	102.99	94.669	98.967	100.21	97.524	100.18	100.26	100.21	97.815	100.54	98.933	98.274	101.46	97.061	98.712	97.913	99.988
104.13	97.87	108.99	105.67	109.2	111.13	108.94	109.34	106.46	103.42	101.45	105.41	105.89	105.05	104.96	106.02	107.19	105.74	110.6	100.63	101.54	107.18	105.39	101.63	102.12	106.34	103.4	103.59	107	107.67	110.69	104.91	107.22	105.76	106.06	107.39	107.31	105.04	104.04	106.66	103.48	104.79	104.04	110.19	108.76	109.42	108.03	106.84	101.19	105.2
104.3	105.12	105.78	107.62	106.93	105.44	102.12	105.36	110.71	107.82	104.84	105	99.241	103.03	103.11	106.77	104.38	107.53	100.47	103.57	106.34	104.56	105.02	103.91	106.22	106.04	107.37	101.72	105.13	105.5	105	105.47	104.78	103.36	103.95	107.65	104.52	107.74	105.39	106.19	104.6	104.32	103.07	105.57	107.75	107.48	110.15	106.16	103.47	106.56
103.24	104.55	97.688	99.362	97.34	99.247	100.77	107.66	100.17	97.088	99.972	98.475	101.59	100.41	98.912	101.73	95.396	103.26	99.622	100.94	99.147	107.24	108.84	99.036	102.32	101.63	101.93	99.706	101.79	98.66	101.58	98.353	99.515	104.72	98.367	105.46	99.589	99.424	100.22	101.87	100.44	100.65	101.37	98.348	103.62	99.863	96.846	100.92	100.19	97.277
100.5	99.756	104.44	102.2	100.7	103.88	102.54	100.93	102.71	100.38	98.974	98.403	102.5	102.74	105.29	101.03	98.329	98.84	101.51	103.71	104.19	103.74	103.42	101.83	104.07	98.987	106.85	104.98	103.81	100.36	103.88	103.73	104.12	102.87	101.8	102.6	100.97	105.88	102.23	104.68	103.06	104.57	101.4	101.73	102.26	100.77	102.56	104.17	102.38	105.44
108.22	106.62	107.34	101.71	104.59	107.16	103.59	102.34	108.23	103.37	101.77	102.78	105	107	102.05	106.03	99.814	102.13	105.59	105.15	108.67	106.79	104.49	108.68	107.48	110.09	105.77	110.09	103.76	110.33	103.26	106.66	107.26	106.62	102.06	106.44	102.21	108.84	105.18	106.86	106.64	102.24	106.97	108.62	102.85	107.19	104.13	106.32	105.68	106.47
100.76	104.98	106.15	100.62	100.23	102.37	104.96	100.09	101.77	105.45	101.09	103.55	100.03	101.9	103.08	106.78	103.51	103.73	99.44	106.73	106.09	99.439	104.08	102.69	102.29	101.62	100.53	103.34	101.5	101.18	104.39	102.74	101.96	104.61	103.98	103.08	102.99	99.579	102.9	102.44	102.5	101.28	102.49	100.68	104.41	100.19	103.08	100.85	100.13	100.75
103.93	107.94	103.49	104.91	104.35	104.5	104.87	108.12	102.59	102.13	101.54	104.71	107.92	101.63	103.27	106.27	104.71	106.67	102.97	103.26	101.95	105.27	108.57	104.4	109.48	108.47	101.96	107.15	109.55	107.16	105.43	102.07	104.76	105.44	107.29	102.62	106.36	113.15	104.09	108.18	101.41	108.82	109.06	107.92	106.47	104.28	106.56	100.33	102.51	105.11
97.574	100.46	100.12	101.29	99.286	97.76	96.899	104.22	101.13	106.14	100.43	95.658	103.07	101.13	101.53	104.32	99.745	104.28	101.84	101.96	99.459	103.06	102	99.55	100.15	101.97	103.31	94.739	106.68	102.95	99.735	101.79	100.33	101.22	102.02	98.106	99.881	98.762	99.553	101.63	98.254	99.781	99.98	101.2	102.42	96.697	104.8	103.99	105.2	104.69
110.18	107.43	108.11	107.99	107.44	107.32	111.66	104.08	102.71	102.7	105.6	108.83	103.97	101.21	106.75	112.91	108.85	101.25	106.48	105.29	111.73	100.67	106.97	110.1	102.85	104.8	100.22	105.94	104.58	106.69	108.47	107.96	104.56	109.02	102.8	108.37	104.29	100.23	105.16	108.67	102.06	102.61	104.82	102.46	108.32	105.1	105.41	110.36	104.44	103.31
100.27	97.378	100.74	100.82	99.106	101.29	101.49	99.263	101.02	103.79	100.67	103.21	93.838	101.03	101.76	102.01	97.269	103.02	97.928	97.319	105.32	98.412	101.17	101.55	99.195	99.202	102.09	100.03	100.72	103.68	102.17	98.618	100.55	99.743	103.27	101.54	102.73	98.141	100.78	103.51	99.261	98.51	101.34	102.33	97.453	94.742	102.76	97.015	100.08	102.43
105.18	107.8	104.71	102.96	103.38	105.28	106.8	106.42	107.73	107.98	105.9	107.44	108.59	102.24	106.73	100.04	105.94	103.51	105.17	108.15	107.48	104.81	106.32	105.67	108.98	103.81	105.28	104.79	105.97	103.27	103.16	106.53	104.4	110.3	105.12	101.13	105.79	106.32	103.05	101.77	107.3	106.31	101.58	105.35	106.69	105.35	105.74	102.52	103.88	100.23
95.823	97.418	95.409	96.438	96.314	96.371	100.59	95.954	93.533	93.951	94.019	94.872	99.173	96.183	96.787	93.803	96.37	105.17	99.271	100.98	98.188	98.214	99.225	99.477	99.404	98.792	99.163	97.022	98.214	98.788	104.3	98.078	95.445	98.259	94.983	94.761	99.849	98.183	94.612	95.656	99.456	94.101	94.476	96.249	99.315	98.946	93.528	96.818	100.73	98.507
106.9	103.88	105.56	108.14	104.98	105.34	110.76	107.73	108.26	100.29	104.59	108.38	104	107.96	106.69	108.54	108.36	107.31	108.47	105.4	103.12	108.77	107.7	99.683	106.47	107.54	106.9	102.95	104.45	104.7	108.18	107.14	103.29	106.78	107.94	106.49	108.97	105.08	107.54	108.51	105.44	102.89	102.25	101.99	103.68	108.35	105.72	102.16	104.29	104.04
102.27	105.33	104.14	104.28	109.96	107.77	104.77	106.49	108.02	99.67	107.04	106.68	106.93	102.64	106.61	104.24	104.83	103.74	107.32	107.01	104.34	108.08	107.01	106.44	106.47	105.35	106.54	106.28	108.54	104.14	102.6	109.2	109.09	105.97	106.02	102.92	106.24	107.73	106.09	103.06	105.91	105.18	105.44	103.2	107.4	104.34	105.05	106.68	105.61	109.6
101.91	99.316	101.25	103.14	100.41	99.018	95.073	99.204	103.64	105.85	98.147	97.59	100.7	99.659	103.71	95.3	96.82	98.395	97.896	99.384	101.36	101.48	100.91	101.52	98.681	102.03	97.879	102.1	102.16	104.51	103.54	92.594	98.072	102.46	103.12	95.479	98.096	102.42	102.61	99.324	94.045	99.802	102.66	100.96	101.58	99.026	103.24	98.086	100.62	100.37
98.805	101.62	102.07	97.171	100.68	100.85	100.27	101.68	101.54	103.48	102.26	95.375	105.24	102.25	101.19	102.11	103.61	102.79	100.08	104.81	98.461	100.38	104.17	105.48	102.75	101.26	102.65	101.63	98.704	100.65	101.18	100.26	101.85	100.41	98.801	100.62	99.362	101.02	103.6	102.82	97.706	100.86	99.542	102.18	102.51	101.44	99.842	102.17	95.622	100.18
96.011	104.58	98.18	95.931	98.2	100.24	93.75	97.641	99.323	98.993	97.478	95.717	101.57	98.12	96.978	96.929	99.342	98.631	98.769	98.695	99.129	102.78	99.706	96.693	98.969	100.18	95.901	99.408	94.606	96.616	99.45	99.615	101.02	102.17	98.306	97.758	97.941	93.67	99.013	96.643	98.251	95.753	99.69	96.83	99.016	95.375	96.917	95.258	95.48	96.825
109.75	107.78	104.81	107.21	104.21	106.41	105.23	107.93	105	105.02	104.79	108.1	110.28	107.33	106.82	108.85	108.78	107.47	105.05	106.1	106.93	108.95	102.07	106.27	109.93	102.37	102.71	104.04	106.07	105.49	103.25	109.09	107.37	106.13	105.7	106.07	104.71	103.28	105.48	101.9	105.47	103.67	103.44	104.82	104.61	103.37	101.5	101.92	103.26	105.1
107.7	105.72	104.24	108.31	102.12	103.6	102.57	107.96	106.64	104.11	102.56	104.13	104.71	105.92	103.77	107.14	100.55	105.52	108.3	105.98	103.15	105.21	102.52	105.68	109.06	105.05	101.25	102.13	107.51	105.52	109.53	108.83	107.96	103.35	100.81	104.49	106.15	107.33	109.14	102.15	101.4	108.37	108.45	106.78	109.85	101.77	109.14	105.8	102.97	107.36
110.15	103.89	107.2	107.23	106.64	106.58	107.33	109.37	103.18	103.36	103.74	106.12	101.94	104.6	105.91	106.67	103.05	108.08	107.72	105.99	105.03	104.27	104.84	103.3	111.67	104.05	104.42	106.17	109.82	108.03	108.39	109.62	106.17	101.88	107.29	105.01	104.96	104.43	106.3	105.21	104.71	107.71	104.9	104.73	105.29	101.68	97.034	103.68	103.62	104.68
104.47	107.5	107.64	106.06	106.01	104.3	105.44	107.3	105.07	108.92	102.24	102.99	104.8	107.51	106.05	106.26	105.69	108.4	106.96	103.98	105.02	106.47	105.06	105.89	102.18	106.48	105.52	104	103.94	104.37	108.02	108.71	106.06	108.59	106.79	101.19	102.85	110.43	105.84	105.56	107.12	109.63	104.53	108.76	101.7	105.97	104.05	107.33	103.17	105.96
108	104.03	108.97	106.4	105.59	104.58	105.81	107.94	109.28	109.05	105.25	109.52	107.91	110.03	106.98	107.77	105.91	103.93	103.7	108.5	109.57	109.51	107.77	106.85	106.09	105.73	109.14	107.67	108.97	105.79	105.53	107.89	106.72	108.07	108.05	103.81	104.73	103.27	101.71	104.04	107.38	106.85	106.94	105.39	105.15	105.11	105.47	107.34	108.84	110.56
108.75	108.26	106.85	109.65	110.98	107.63	109.09	108.99	108.92	108.42	107.83	107.22	105.52	107.2	110.88	111.18	108.43	107.28	107.39	108.11	112.07	110.83	110.33	112.14	105.3	105.11	107.6	107.84	105.48	108.72	113.24	105.55	109.18	102.17	106.9	112.68	106.14	106.1	110.7	113.56	106.89	103.76	106.28	110.2	112.39	108.25	107.71	111.57	110.16	106.53
107.43	103.62	110.36	109.26	104.91	102.36	99.763	102.25	103.21	108.9	103.61	102.53	100.94	107.01	102.4	106.42	106.36	105.56	107.13	106.13	106.29	106.52	105.62	103.95	104.17	103.41	101.81	103.9	108.65	105.92	102.04	104.99	105.89	102.12	106.82	105.01	106.37	106.54	101.35	106.69	107.75	104.48	105.78	110.97	109.83	107.47	107.3	108.52	107.1	107.08
94.105	90.567	98.485	101.18	100.86	95.519	104.32	101.52	92.936	97.999	97.115	96.603	98.782	97.107	101.83	99.61	97.678	93.424	97.143	100.17	101.3	97.268	100.82	93.816	98.638	101.6	99.54	100.42	97.488	100.1	98.869	96.885	95.026	97.711	100.83	95.601	100.12	100.78	100.73	100.39	99.284	98.552	95.91	95.757	97.695	97.483	98.05	95.027	97.928	96.863
102.29	105.24	101.55	97.892	101.4	98.284	102.62	101.75	98.468	104.04	103.18	103.01	99.135	99.81	104.62	101.24	102.04	100.03	99.317	103.17	97.143	97.803	102.09	102.83	100.59	102.2	106.51	104.88	99.146	96.545	102.94	101.97	101.2	99.951	97.845	96.93	103.96	104.3	100.04	99.17	99.752	105.55	99.547	100.89	103.72	103.9	98.491	99.594	99.999	100.62
106.76	113.32	104.54	105.95	104.07	109.96	105.57	111.54	104.05	109.4	107.05	108.49	111.49	107.14	112.59	105.79	107.93	110.22	107.4	108.57	110.38	107.06	113.55	102.72	110.96	108.69	110.13	109.46	109.16	107.7	109.09	105.67	106.32	110.58	102.75	108.63	110.35	106.1	110.75	109.57	107.19	109.25	109.37	107.25	110.59	110.39	106.96	106.13	111.25	111.13
101.5	113.56	102.75	106.03	106.23	104.72	108.6	108.86	109.69	104.41	103.46	108.01	108.16	107.88	106.9	107.7	105.91	108.44	107.9	106.13	105.05	107.46	105.87	104.23	107.5	105.83	107.67	107.5	106	107.8	109.97	109.14	104	108.55	103.57	105.28	106.27	102.93	104.86	105.25	109.92	104.03	105.2	110.91	103.19	104.11	109.64	104.14	106.66	108.78
99.687	96.194	97.111	93.96	98.009	98.895	100.91	99.795	99.436	101.46	99.416	99.4	99.724	100.01	99.856	100.59	99.09	102.56	99.042	101.31	100.23	98.217	101.4	99.661	98.234	101.05	101.76	98.614	96.057	101.07	102.91	98.103	104.05	101.52	101.1	98.826	97.696	99.117	98.076	103	105.7	99.301	102.05	99.283	100.21	101.42	103.23	99.174	105.95	99.863
106.99	109.39	104.9	104.44	109.27	109.18	108.1	108.8	112.31	109.03	108.06	110.65	108.53	107.53	107.44	108.32	111.42	108.96	109.38	108.64	106.18	111.44	107.76	108.66	111.3	107.08	103.45	108.28	108.12	109.58	102.43	108.13	109.83	110	111.23	109.11	111.97	105.85	105.81	109.36	111.09	112.61	108.35	105.89	105.32	111.52	110.48	111.16	109.5	104.66
104.72	108.58	104.2	103.09	110.51	108.87	101.44	106.27	104.29	100.53	105.09	107.94	104.43	101.64	103.69	105.43	99.942	106.57	109.05	103.35	108.45	103.66	103.37	110.47	99.482	104.49	104.93	107.02	101.92	109.33	106.42	101.45	103.63	105.11	107.61	105.26	101.71	107.21	105.32	104.4	102.76	107.13	97.696	106.06	103.91	105.45	108.36	103.63	107.4	105.99
103.5	107.63	111.98	103.75	107.7	101.83	105.49	107.81	104.89	106.45	105.89	106.48	109.86	104.71	105.31	109.39	112.75	99.391	105.45	106.59	104.22	110.02	102.13	107.09	105.67	106.99	109.05	105.75	107.36	103.45	104.64	105.4	104.46	102	105.54	107.9	105.72	109.42	105.96	103.87	101.73	106.37	110.78	107.99	106.65	103.42	105.38	102.41	106.82	107.21
103.55	105.61	111.02	106.66	107.67	105.25	105.43	107.02	109.79	108.17	104.68	104.32	108.36	105.89	109.46	107.42	105.48	105.7	105.95	111.46	100.97	105.99	107.1	107.11	105.67	107.27	109.76	106.42	107.5	105.23	105.73	108.32	102.12	107.21	104.33	113.4	105.81	103.85	107.86	111.03	104.29	106.48	105.75	101.43	109.29	103.18	107.64	109.89	105.69	103.42
109.92	111.68	107.76	113.02	107.15	107.02	113.13	111.78	107.44	107.16	112.8	112.73	111.14	109.03	113.94	114.39	115.29	109.06	112.3	111.89	110.31	107.11	110.54	110.54	110.32	110.73	110.86	108.99	104.46	113.6	111.28	105.49	110.91	107.21	113.03	112.59	111.01	108.53	115.81	107	111.84	110.18	110.79	107.94	106.36	110.44	110.94	108.58	111.08	113.09
102.27	105.99	109.09	111.77	109.83	108.52	110.98	101.92	106.04	105.99	106.47	105.75	107.26	104.73	113.13	104.44	103.24	107.59	110.27	107.5	109.44	107.47	102.82	106.83	104.7	104.62	112.25	107.94	105.16	107.84	107.23	101.89	110.21	99.624	110	108.18	104.09	105.74	105.23	105.75	104.69	110.17	109.58	106.77	108.02	105.86	108.98	104.95	106.33	103.01
100.19	101.2	101.89	100.96	106.56	99.262	95.393	103.29	99.442	98.401	102.6	105.09	100.3	100.36	100.17	100.22	97.461	101.37	97.762	102.66	101.64	99.132	102.48	99.365	98.725	95.797	100.71	101.57	99.843	103.13	103.78	100.77	100.39	107.05	103.21	105.29	95.621	99.46	102.87	97.54	103.53	103.84	102.59	102.97	97.639	100.32	98.572	98.376	104.21	104.59
96.714	102.89	102.63	100.37	94.391	98.201	99.572	96.918	96.246	99.724	101.25	99.044	98.504	100.43	95.611	103.83	104.26	99.295	96.241	98.64	98.803	102.52	101.79	100.61	98.793	97.793	98.842	99.208	103.66	100.18	92.519	97.645	96.418	99.896	96.34	99.983	96.782	100.15	100.61	93.438	98.549	98.865	97.117	95.107	99.496	97.592	95.184	97.445	102.58	97.727
105.53	106.68	101.9	110.88	105.94	106.88	105.56	104.64	106.58	108.26	104.4	106.99	103.95	109.44	105.63	110.52	105.15	105.99	108.03	104.94	113.47	107.78	106.03	104.89	106.57	100.58	102.82	106.47	105.02	103.91	107.82	102.79	105.62	101.65	105.05	101.68	100.01	110.31	112.19	104.53	108.02	101.6	107.31	104.71	109.23	104.21	111.06	103.44	104.78	100.93
108.29	104.95	107.46	103.69	102.57	102	109.07	103.65	109.92	107.32	106.96	105.14	105.05	105.11	106.04	101.54	106.12	102.04	106.88	104.58	109.97	104.66	110.53	108.62	107.37	105.72	108.47	105.04	105.02	107.72	102.56	104.84	107.95	103	103.45	110.22	106.37	104.74	106.97	101.96	106.88	102.48	111.19	108.1	104.83	106.03	103.12	104.59	105.43	105.03
108.72	104.18	105.44	108.94	102.92	110.27	105.45	105.09	107.47	106.2	106.13	103.66	101.49	105.88	109.91	107.29	105.94	108.29	108.89	109.43	105.75	107.78	105.88	104.36	103.56	104.17	105.92	111.43	105.31	107.59	105.49	105.14	99.727	102.7	109.54	106.4	99.923	107.47	103.31	108.6	106.49	106.6	108.39	105.98	105.51	104.43	107.78	101.48	109.57	107.58
102.65	97.568	95.645	100.18	97.37	99.647	102.24	98.418	95.152	102	99.312	99.493	97.223	98.212	95.647	100.78	97.018	93.379	93.5	96.165	93.491	95.821	97.222	97.349	96.557	93.382	101.1	97.556	95.61	98.224	100.54	96.132	100.02	98.03	96.413	95.34	96.609	93.079	102.51	98.572	94.622	96.077	100.37	99.929	94.675	97.084	97.052	99.735	95.513	99.837
105.62	104.42	102.85	105.47	109.5	106.58	108.88	105.65	103.56	108.8	106.53	106.38	106.72	103.65	104.78	103.08	103.26	102.54	109.85	106.37	109.13	104.29	103.73	105.45	107.62	101.22	105.56	106.49	103.77	102.36	104.41	100.87	102.98	103.17	108.09	109.31	106.76	103.09	106.41	110.32	109.2	110.44	104.42	107.58	104.84	104.04	107.97	106.3	107.45	105.17
103.41	102.53	106.85	110.28	104.32	110.45	109.79	107.53	104.83	106.86	102.23	103.69	107.13	101.99	110.34	106.67	107.21	108.67	106.5	105.87	106.07	105.06	98.802	106.15	103.37	104.22	103.5	106.45	105.35	103.07	103.52	105.13	102.35	104.91	104.35	105.42	109.24	106.82	109.65	104.47	106.26	106.64	107.54	105.26	104.46	101.02	103.66	108.06	105.66	104.89
102.58	104.6	96.916	100.46	100.28	99.833	98.099	100.03	98.56	98.834	97.319	98.515	101.38	99.33	102.53	97.023	96.959	97.614	102.61	100.89	97.454	98.872	96.358	99.859	100.04	94.99	97.462	97.163	96.848	98.93	101.17	101.05	98.556	98.041	100.45	100.47	99.993	100.72	101.59	95.142	98.389	96.629	93.357	104.68	99.43	102.41	97.316	98.252	104.81	97.249
98.89	101.06	100.9	104.56	103.81	98.992	101.35	99.245	103.34	95.693	101.27	104.11	101.41	99.767	98.285	96.957	97.675	99.801	100.27	97.677	97.94	98.78	99.956	98.398	98.153	97.404	98.249	101.45	99.724	94.593	102.77	102.77	100.21	99.021	101.4	102.99	104.61	103.63	102.81	97.811	100.12	102.87	102.87	104.49	99.559	98.838	100.37	98.665	100.15	100.06
107.75	105.93	106.25	111.58	105.81	109.66	105.45	107.6	107.81	111.58	102.25	111.52	108.48	109.31	106.62	107.52	109.35	107.49	106.15	103.9	108.92	107.95	108.01	107.09	106	105.11	103.94	107.84	103.44	107.21	105.28	106.65	107.92	104.86	106.63	106.63	110.37	108.6	107.41	105.44	104.56	103.82	102.13	107.98	104.47	104.19	111.75	106.44	107.26	111.77
107.3	104.71	108.32	107.16	104.84	105.38	107.21	106.75	103.16	107.08	105.64	106.32	104.26	104.63	106.66	106.31	106.43	112.4	105.08	106.49	102.25	109.45	106.01	104.78	104.85	102.23	104.76	106.13	110.05	106.74	105.12	108.13	105.83	105.16	108.22	104.17	108.07	103.03	102.87	102.81	107.3	105.9	105.4	106.55	102.3	105.26	106.09	107.71	107.24	108.73
105.21	105.53	106.62	102.54	109.42	104.24	106.94	107.43	109.15	109.25	106.41	103.29	106.31	104.71	106.72	107.97	106.29	107.83	105.74	105.22	103.35	106.71	104.59	108.45	110.6	108.81	111.36	104.93	106.98	106.23	109.76	104.02	109.73	109.04	106.15	103.66	101.64	108.52	108.37	107.18	108.38	105.58	108.53	104.96	105.9	106.61	105.46	106.84	104.07	103.89
103.01	106.8	113.12	107.56	108.64	106.68	105.76	107.78	104.83	107.96	103.89	111.36	104.52	106.75	106.62	109.77	106.33	107.7	105.98	100.61	104.81	105.54	107.72	110.18	107.81	104.32	103.71	105.85	107.27	102.54	103.8	106.98	103.92	104.98	108.81	108.33	107.96	102.01	106.74	109.74	110.99	107.5	103.67	107.77	105.86	104.15	104.51	107.01	104.91	106.68
100.91	99.864	101.07	100.59	98.88	96.052	98.618	99.795	99.641	101.61	98.049	98.371	103.44	94.769	103.56	100.16	99.122	100.53	103.18	99.622	98.307	99.269	99.743	98.449	101.29	99.746	100.91	97.919	99.643	99.022	101.71	102.17	99.748	101.73	97.475	104.62	95.407	100.33	97.1	94.292	98.441	103.14	98.889	100.02	96.099	101.05	99.342	101.22	102.75	100.65
108.13	107.2	103.81	112.19	102.73	103.43	104.98	104.91	107.07	106.65	106.22	102.02	107.11	105.07	100.48	98.033	105.48	105.75	106.85	107.38	104.15	109.78	103	106.71	108.17	101.21	106.13	104.51	102.42	105.41	103.24	102.48	98.018	101.46	105.52	105.49	105.91	108.64	109.11	102.54	103.79	104.06	106.8	105.16	104.92	102.99	104.69	104.74	107.88	107.64
97.307	97.125	98.683	100.46	98.758	97.218	95.897	98.489	98.528	101.62	99.572	93.635	98.692	100.42	97.476	101.48	100.88	95.831	94.637	96.819	100.81	99.984	102.43	92.907	100.54	97.456	102.68	101.59	99.778	102.2	101.47	95.977	93.105	97.69	94.237	98.594	99.556	98.465	101.42	96.307	101.82	96.61	97.272	95.646	96.044	98.582	98.577	99.38	100.16	96.649
106.87	105.36	106.78	107.68	104.36	103.94	107.9	103.5	107.83	108.25	107.45	109.84	107.15	105.48	106.97	110.1	106.38	106.33	102.68	106.21	100.63	109.37	104.96	109.93	100.97	105.6	102.65	105.34	104.84	106.51	105.79	102.86	107.26	105.02	108.14	105.77	110.96	112.18	101.27	100.55	104.55	102.17	105.95	103.02	104.75	105.57	110.74	101.29	104.59	109.19
99.925	101.8	99.209	100.36	100.93	100.58	104.42	101.17	99.046	101.59	103.68	104.38	102.69	99.358	108.07	103.4	97.243	101.26	101.74	99.176	102.61	102.86	100.02	98.627	100.03	97.565	103.33	96.48	98.399	97.786	106.71	105.94	98.765	100.88	100.43	100.77	100.68	99.448	99.509	102.28	98.995	97.843	101.76	101.06	98.821	99.225	98.883	99.578	103.69	97.931
107.39	107.68	103.76	104.8	108.88	107.46	107.64	107.67	109.22	104.47	109.63	107.01	108	109.81	107.16	106.87	111.16	109.79	104.75	110.64	110.61	110.06	108.1	107.64	108.03	107.28	106.85	106.16	110.45	109.4	109.99	108.64	113.3	109.4	105.75	108.2	107.68	109.63	106.18	105.26	107.67	110.36	107.27	105.13	105.99	110.13	108.59	109.74	108.83	108.83
94.912	95.505	99.531	95.688	96.28	97.191	97.438	93.88	99.519	94.03	97.044	97.136	98.214	97.161	98.132	101.2	98.684	97.414	97.463	95.649	99.38	97.218	101.09	97.566	99.793	100.55	97.161	94.817	95.478	94.656	97.319	99.029	97.064	98.76	96.306	91.905	99.315	102.29	97.182	98.134	98.869	102.46	95.015	91.791	99.304	95.818	100.58	95.812	99.28	92.091
106.69	102.66	107.61	101.16	106.23	103.86	103.58	105.25	104.69	105.49	103.16	104.03	108.9	108.6	105.03	106.4	100.42	104.12	107.24	111.94	108.3	107.86	109.92	102.56	108.99	107.94	108.07	105.02	101.75	107.62	108.74	107.12	105.25	104.98	103.94	104.59	107.83	105.42	102.02	106.91	107.94	108.97	106.38	103.98	103.87	103.87	107.41	106.44	105.12	109.81
101.8	104.3	105.53	104.44	106.96	108.33	101.37	108.56	109.56	105.14	105.27	104.56	107.53	104.62	108.58	109.77	106.64	109.84	107.38	109.61	105.2	106.59	107.8	105.84	104.71	104.67	106.94	108.11	109.73	104.03	103.72	108.98	104.77	110.43	107.71	109.1	108.25	106.61	104.51	107.21	102.86	105.7	103.82	103.65	106.14	107.77	109.04	107.2	107.52	101.84
104.1	106.88	102.9	108.47	108.07	107.5	105.99	107.93	105.25	105.31	106.2	107.06	100.74	108.39	106.03	108.31	106.85	105.46	107.07	108.39	104.57	106.43	108.15	102.54	101.75	103.65	105.67	104.19	103.62	105.51	106.64	108.14	107.39	104.39	106.52	104.01	103.96	105.51	107.06	105.02	101.81	107.38	108.34	102.37	105.91	106.07	106.18	104.37	105.06	106.62
112.31	106.1	108.52	107.47	108.76	107.86	109.74	103.36	105.67	110.43	109.06	104.77	105.13	108.47	106.1	104.2	110.07	103.44	103.51	107.63	106.99	109.41	103.51	103.8	107.96	105.71	106.83	110.46	107.31	103.88	104.56	106.82	107.85	106.63	109.57	106.33	108.83	108.5	107.53	109.29	105.07	104.8	106.12	111.01	106.04	110.96	108.78	106.37	103.69	109.34
110.11	105.07	108.02	108.48	108	108.43	102.89	110.87	105.53	106.38	106.2	105.58	108.49	108.16	109.9	109.09	109.43	105.42	106.42	108.5	104.98	110.64	106.8	104.17	105.28	108.57	109.52	103.99	104.14	110.97	107.13	107.16	105.72	110.36	107.82	105.74	104.46	107.32	104.55	106.79	105.38	108.65	110.33	108.23	104.03	109.49	105.89	104.09	101.23	109.56
106.16	105.79	105.99	107.09	107.07	111.81	105.25	109.66	100.16	104.3	106.79	102.79	107.05	105.76	106.52	109.06	102.65	104.85	103.78	104.94	106.86	105.54	103.69	108.61	111.58	107.48	105.2	106.71	102.84	108.53	103.95	107.72	101.23	106.43	107.3	104.81	106.48	108.55	107.3	106.6	110.37	104.29	109.43	106.71	103.71	107.61	103.2	100.37	109.62	107.29
105.56	108.92	106.97	105.52	103.98	103.02	106.28	108.2	106.06	104.03	103.89	103.93	106.05	103.02	103.8	111.04	107.44	100.54	109.75	111.54	101.39	106.92	107.64	105.25	106.41	105.74	107.38	102.51	108.07	104.92	106.06	106.82	107.28	105.75	103.13	105.35	109.7	106.03	104.19	107.74	102.35	106.05	105.7	104.66	104.89	102.55	103.12	104.44	105.21	107.55
97.368	100.02	101.09	99.778	95.53	95.332	97.118	97.533	98.551	99.856	99.977	100.95	98.695	100.89	104.21	98.914	103.33	95.306	93.986	99.277	98.323	99.719	101.09	99.757	94.43	96.56	98.571	100.36	96.272	99.427	98.83	99.89	92.841	98.414	95.953	98.264	95.288	96.894	99.812	96.803	97.204	98.79	96.526	102.34	99.05	95.053	98.803	95.583	95.569	99.751
104.92	109.2	105.46	103.59	104.99	107.45	105.79	108.63	105.23	109.49	109.92	101.09	107.14	106.92	105.18	104.99	107.36	104.39	105.32	100.33	107.57	109.27	103.25	103.86	104.03	106.22	106.37	105.78	105.83	107.88	105.36	103.72	106.32	109.02	102.6	108.13	105.97	101.92	100.08	105.37	103.57	102.01	105.17	106.64	103.72	100.62	103.96	106.44	105.3	106.66
111.52	106.9	108.59	109.16	110.24	106.61	108.74	106.53	107.43	111.37	110.2	108.2	109.6	107.89	109.7	107.76	106.93	107.76	105.92	115.09	107.77	105.82	111.03	110.65	108.73	106.1	110.19	111.99	108.06	110.59	111.15	110.84	109.5	107.97	104.34	109.77	106.79	111.57	106.12	106.89	103.3	108.39	108.12	105.9	108.1	107.54	104.09	109.94	110.38	113.85
105.82	105.4	102.64	106.23	103.65	108.31	102.25	104.32	100.82	105.57	103.23	106.3	104.33	104.63	104.54	107.14	104.02	106.08	103.98	106.01	105.68	107.35	110.04	107.91	105.67	108.45	105.75	106.19	104.78	107.78	103.91	100.51	105.24	101.73	105.2	104.49	105.01	101.74	108.81	108.69	103.32	107.41	104.54	105.08	106.83	106.31	109.71	106.53	101.1	106.64
111.23	112.11	109.77	105.96	110.76	104.75	105.91	106.46	103.99	105.67	108.29	110.82	111.6	108.7	107.65	110.69	108.3	112.01	115.33	106.4	109.55	105.13	107.62	109.18	112.12	109.13	106.17	107.37	109.12	109.75	106.74	106.66	104.72	109.03	112.25	104.62	108.11	105.85	105.61	106.5	109.89	105.91	110.03	107.06	104.02	104.62	109.04	105.69	110.56	110.76
97.906	94.298	98.034	99.632	96.686	95.079	96.312	95.909	95.596	100.38	100.23	96.86	99.971	98.559	97.777	98.504	98.735	99.134	101.27	101.59	93.18	102.28	100.65	99.638	98.419	95.088	96.755	96.103	99.444	97.995	101.45	104.37	98.085	91.722	99.133	102.33	99.02	98.859	95.956	99.424	95.134	100.7	101.02	98.332	98.21	99.076	94.37	99.88	98.552	91.922
99.469	97.76	97.317	96.708	97.217	94.968	102.84	98.977	96.688	97.24	99.077	96.89	98.693	99.526	97.666	99.476	98.076	100.88	95.075	100.57	98.016	96.895	97.156	101.53	97.518	100.02	95.022	98.138	97.763	98.307	97.375	100.06	94.547	98.154	102.53	99.39	101.73	98.454	96.467	95.943	93.326	93.017	100.4	99.389	98.455	95.538	100.58	100.25	98.204	100.15
106.39	104.08	103.19	103.96	108.22	103.39	101.7	109.38	103.04	104.88	104.41	104.14	103.41	101.34	105.27	105.83	106.29	106.42	111.8	108.36	105.09	104.47	101.43	102.4	105.59	102.26	104.32	109.19	102.93	109.21	100.91	105.93	108.95	103.53	105.11	105.65	101.8	103.3	105.69	106.23	103.82	102.4	109.91	106.01	104.88	104.69	111.09	103.41	107.54	106.02
102.33	104.7	107.66	105.73	105.58	110.51	105.67	104.9	108.26	104.32	103.48	103.84	107.26	102.93	104.75	107.3	107.26	99.629	107.34	105.13	104.19	103.61	106.46	111.44	108	109.34	101.86	105.05	108.7	108.72	106.36	102.85	108.4	104.24	103.14	104.26	105.28	108.39	107.41	105.29	107.09	104.6	105.15	105.23	106.01	108.55	108.78	107.36	104.22	107.64
115.5	106.33	105.32	102.34	106.76	107.12	108.13	110.85	105.4	109.59	110.13	110.34	110.01	112.78	109.41	105.14	105.21	110.01	107.33	110.54	105.97	109.71	108.91	113.22	107.49	109.26	106.97	110.8	110.53	111.31	104	108.3	110.57	110.23	110.56	111.03	109.48	107.91	109.32	110.17	107.04	105.88	107.04	104.75	109.17	105.81	106.32	107.42	108.38	107.81
109.81	107.28	107.23	111.28	110.52	108.02	104.13	106.06	108.51	106.21	107.21	106.15	110.62	105.25	108.11	106.43	110.06	105.93	108.21	108.97	113.65	109.75	109.26	105.74	107.28	105.67	105.79	107.18	108.71	108.63	108.61	104.16	111.1	104.74	106.83	106.71	106.86	109.52	104.41	108.73	103.34	106.4	106.59	109.25	110.8	109.2	106.94	112.57	103.55	107.69
109.23	108.12	109.43	113.64	113.95	111.88	104.52	108.09	107.48	105.81	107.47	108.91	110.42	110.79	109.49	108.09	110.2	106.49	113.96	108.11	104.28	105.62	104.07	105.84	105.86	102.17	106.36	108.41	114.7	110.53	111.83	112.34	111.1	110.27	110.04	104.18	104.69	109.37	109.7	109.69	109.49	109.51	103.36	107.38	108.46	109.31	109.73	107.24	106.75	112.62
106.22	103.68	106.95	105.3	104.04	106.06	108.96	103.87	102.51	107.3	102.62	104.18	103.02	107.2	109.01	108.32	106.47	104.16	102.05	105.59	101.18	104.72	105.65	111.17	107.81	111.15	105.78	106.68	107.38	103.59	109.44	102.86	104.29	107.41	107.6	105.09	110.97	101.83	108.57	107.42	106.61	101.94	107.28	105.95	106.34	107.2	100.28	104.27	103.81	102.65
99.804	98.059	100.06	100.64	94.365	97.371	99.553	102.04	95.039	94.247	98.113	97.449	99.161	99.42	98.161	101.68	96.009	98.444	98.623	100.24	94.42	95.809	97.115	98.97	97.593	98.714	95.545	97.75	95.14	101.48	99.513	97.455	100.62	94.546	94.231	99.63	97.125	95.996	97.149	97.083	96.066	100.26	97.599	99.674	99.063	95.044	99.305	99.485	97.006	96.331
107.28	109.42	108.42	105.82	107.85	108.05	113.42	111.63	109.43	107.33	107.17	106.2	109.51	103.91	105.11	112.08	108.75	107.45	108.46	107.39	107.59	107.49	106.49	107.13	109.29	112.58	106.89	108.51	112.6	109.55	107.24	108.58	104.96	107.37	105.98	114.1	108.1	106.09	105.46	109.42	108.33	109.7	107.37	112.43	111.35	112	106.9	106.35	109.37	109.08
102.63	107.86	103	103.63	106.11	103.61	103.83	102.42	101.18	102.87	102.01	101.85	98.736	104.11	101.58	104.26	103.27	99.359	105.83	104.67	100.43	103.22	104.97	103	101.7	99.181	99.269	103.4	102.8	108.47	105.26	106.22	99.324	105.35	101.96	103.05	103.76	103.52	104.36	103.24	104.57	101.5	101.19	100.85	102.05	105.84	106.62	104.27	100.04	103.92
111.54	108.24	107.75	104.88	105.15	105.91	107.13	109.8	110.11	108.45	109.26	110.28	110.08	109.34	108.05	104.91	108.72	109.53	105.79	109.6	108.87	110.28	103.24	114.25	108.72	106.79	106.4	109.7	108.48	109.48	110.81	111.19	108.85	111.36	107.57	110.68	108.5	105.58	107.21	104.99	108.11	105.69	105.11	107.7	111.63	106.45	109.54	106.42	111.18	106.8
107.66	105.95	104.91	103.05	109.89	106.27	106.73	105.47	104.4	105.03	106.61	108.26	103.08	105.08	108.51	107.05	106.75	102.53	103.78	105.63	105.99	101.35	104.09	103.83	107.79	106.82	102.58	108.2	101.9	104.52	104.06	103.91	105.06	103.85	103.1	105.22	104.54	107.74	102.91	102.46	105.08	103.07	102.48	106.27	102.7	104.08	107.8	101.73	106.28	104.49
94.938	103.43	99.535	101.95	97.761	99.043	99.114	98.592	101.24	101.31	98.456	97.068	97.693	95.649	99.545	94.647	97.807	97.627	99.806	96.487	97.121	101.49	98.901	98.883	94.558	97.787	100.81	97.978	98.57	94.088	95.766	101.56	96.291	96.364	97.814	102.57	102.37	99.451	100.16	95.566	93.773	99.966	98.28	99.972	92.841	96.597	100.97	97.198	97.191	99.288
102.81	105.71	104.69	103.92	109.31	102	108.54	102.31	106.51	108.98	103.89	106.68	105.05	104.99	107.55	101.65	102.5	109.06	106.68	104.23	99.249	105.58	102.09	106.34	102.5	105.85	107.95	106.35	105.66	108.62	109.62	104.33	106.82	109.62	103.24	106.76	106.37	109.17	108.74	110.42	104.29	105.28	103.19	108	108.37	108.25	102.21	100.56	106.41	105.83
99.653	97.438	95.427	96.488	93.692	97.445	100.49	99.445	96.864	95.097	97.737	100	98.577	94.295	99.564	97.18	90.44	100.73	98.883	96.649	99.132	97.811	96.476	98.84	100.07	97.783	98.944	99.858	98.169	97.511	96.321	96.727	102.04	96.998	99.438	99.406	96.756	98.249	96.325	98.778	98.84	98.425	100.25	97.854	101.55	102.91	98.648	96.822	99.355	94.227
110.39	106.67	115.19	112.45	109.76	109.63	104.65	107.55	103.15	108.46	113.08	116.81	110.06	110.7	112.53	112.43	113.34	112.38	107.28	108.61	110.19	112.6	111.85	110.46	109.94	111.5	112.18	111.72	110.91	106.89	110.06	114.91	110.68	109.63	109.71	109.3	111.42	112.25	108.4	113.66	113.77	109.31	110.79	111.53	109.91	111.11	108.36	113.27	112.26	109.06
104.63	106.89	104.5	106.61	108.22	102.21	105.71	104.97	105.51	107.44	106.09	109.54	113.02	103.18	102.72	109.4	106.27	107.12	106.88	105.31	106.57	109.71	110.58	107.37	104.66	105.52	101.2	108.83	108.65	106.6	110.89	105.15	108.1	105.99	104.96	105.41	107.71	104.15	108.21	106.4	107.37	108.22	109.85	109.69	105.59	108.71	103.85	105.86	106.94	102.16
104.07	105.71	105.29	105.14	103.31	106.95	105.21	108.26	104.37	104.34	108.02	104.47	104.13	104.72	108.5	102.82	104.8	108.35	104.87	108.15	105.31	106.49	102.37	103.55	104.35	103.8	107.24	103.46	106.54	107.25	105.43	106.32	108.76	105.92	104.65	105.07	104.75	106.77	107.19	106.93	96.654	106.96	103.92	106.47	104.21	102.78	105.32	107.33	105.07	106.56
109.77	102.31	102.38	107.56	111.25	100.54	103.2	101.3	103.76	104.57	104.59	109.21	102.81	105.78	101.86	106.05	104.24	104.13	105.02	107.33	105.52	103.41	106.76	104.96	108.37	107.57	102.56	106.26	100.68	106.47	104.85	104.48	106.13	101.66	104.28	105.84	108.25	102.17	105.06	104.89	103.43	111.09	101.46	109.76	103.79	104.86	106.43	102.15	103.79	105.57
102.82	98.736	99.689	96.642	106.02	100.27	97.833	100.81	100.28	97.774	98.734	103.72	99.452	99.505	97.157	97.109	97.507	100.82	99.224	98.863	100.81	104.89	102.27	103.91	97.726	100.4	101.81	102.71	103.45	103.01	100.21	101.17	99.835	97.741	97.786	99.369	102.52	98.049	99.173	99.943	96.789	102.99	98.763	98.217	101.14	104.25	101.82	99.07	98.429	98.963
102.75	95.863	94.811	96.702	100.98	95.906	99.14	97.326	91.063	95.339	96.841	95.422	97.379	93.904	95.92	99.094	94.13	98.7	98.443	100.24	98.513	95.541	97.258	100.49	99.422	98.779	100.67	100.12	100.69	99.467	98.351	97.066	99.565	98.536	100.2	99.699	98.308	98.494	100.34	94.226	96.61	99.771	100.37	100.71	101.27	99.018	99.904	96.395	97.857	100.11
98.378	94.097	93.677	98.411	102.27	100.15	94.509	98.126	99.83	102.37	101.5	98.033	99.109	95.752	94.894	96.562	96.729	95.112	98.137	98.776	101.56	100.13	101.17	101.75	100.14	98.04	99.89	97.885	100.11	94.1	97.973	94.597	92.366	101.49	95.815	99.483	97.47	96.817	98.287	96.842	103.13	96.297	97.859	93.741	97.795	97.746	98.493	97.054	93.037	98.716
112.52	105.04	106.74	103.83	102.78	105.41	99.408	110.47	103.06	108.2	107.55	106.27	110.36	105.49	104.18	111.36	108.35	105.44	106.61	107.91	103.22	106.41	106.52	107.73	101.69	105.13	103.73	104.6	106.22	108.04	106.16	103.71	109.48	100.47	106.09	105.79	103.32	105.44	106.75	99.916	107.24	104.54	105.31	105.66	108.32	106.14	107.56	103.58	107.45	103.54
111.18	104.96	106.36	107.17	109.02	106.25	108.52	110.35	103.89	110.52	105.54	109.13	110.5	109.32	107.86	107.62	112.34	104.3	109.9	107.09	108.9	107.31	108.91	107.69	105.25	106.86	112.77	102.17	104.61	107.78	108.94	107.97	104.99	108.97	107.31	108.21	108.79	108.61	107.05	111.96	106.87	109.88	107.64	108.31	108.6	108.29	110.07	107.29	108.46	111.46
105.77	106	102.36	100.36	103.57	101.91	100.19	104.09	100.3	103.19	102.71	104.1	99.521	103.34	101.37	101.79	105.35	103.84	99.164	104.1	101.14	101.88	98.508	101.39	103.28	104.07	103.14	103.08	103.17	106.58	103.42	101.32	106.86	100.75	105.59	107.39	107.22	102.01	102.94	101.22	103.11	106.49	104.35	102.01	106.37	104.21	101.25	102.13	103.49	105.19
109.73	108.48	114.65	106.41	111.13	115.03	106.66	112.35	108.05	106.08	110.55	104.98	110	107.24	106.47	107.65	106.88	106.22	105.07	104.49	112.51	108.75	110.78	106.76	110	112.13	103.23	109.93	109.18	112.05	110.02	107.41	106.72	109.79	107.34	107.88	111.38	105.48	107.7	111.72	108.61	111.08	109.21	112.06	107.54	105.97	110.66	112.25	114.61	106.17
100.63	97.706	101.27	102.7	100.24	102.95	98.448	101.85	97.177	99.916	104.46	101.66	99.672	108.07	104.77	98.817	102.81	100.27	101.34	103.34	99.367	101.96	100.77	104.01	102.68	96.194	102.37	102.23	100.36	102.47	101.95	103.93	98.342	99.638	96.273	96.36	104.83	97.53	102.53	97.178	100.65	98.675	98.624	103.08	101.69	99.794	99.727	104.44	103.17	107.45
104.5	100.79	96.863	98.812	100.94	100.72	101.28	98.901	103.39	96.213	103.75	101.88	97.829	94.895	97.213	98.782	102.14	101.55	99.266	98.902	99.671	102.02	101.8	99.709	99.813	97.462	101.38	102.99	103.8	99.729	100.07	99.264	101.17	100.76	99.336	104.88	105.84	100.03	103.39	101.45	96.743	103.6	99.628	104.33	103.78	97.232	99.275	102.42	96.045	97.631
107.58	105.84	107.06	104.7	104.6	102.57	108.75	104.25	108.97	104.53	107.07	102.94	106.91	110.46	107.44	107.75	109.07	104.58	107.57	105.7	103.95	104.96	103.84	104.93	104.91	103.49	104.3	103	108.01	107.49	101.34	106.12	103.2	105.12	105.72	109.48	100.72	103.5	106.94	102.73	103.63	104.11	107.78	105.36	107.48	103.01	103.79	106.36	105.34	102.36
96.906	94.516	99.065	98.589	101.84	99.701	98.543	96.761	98.882	98.531	95.491	99.413	98.409	94.661	97.071	94.3	98.349	101.78	102.93	101.65	96.86	96.681	91.241	92.178	92.522	97.106	94.38	99.128	95.725	97.021	98.028	100.63	94.412	95.17	100.65	96.923	102.55	96.616	99.598	99.054	95.063	99.97	98.529	99.556	98.629	96.645	99.403	98.277	96.03	101.32
108.23	98.468	108.07	103.79	105.03	102.01	107.35	104.59	103.23	102.67	101.81	104.67	98.652	100.46	105.37	102.86	100.8	103	104.09	103.91	100.5	99.804	103.87	104.66	101.34	99.669	99.825	107.24	105.09	100.19	109.06	107.52	101.99	109.83	104.46	105.16	103.91	101.32	106.38	98.638	99.147	103.28	107.39	98.325	104.69	102.19	104.99	107.24	101	102.94
107.44	104.31	110.19	106.98	105.21	104.37	107.48	103.85	102.84	107.8	108.72	108.57	108.77	106.99	105.88	106.68	106.05	106.86	109.26	106.08	102.34	107.07	105.4	111.75	108.5	113.23	110.84	102.61	108.04	108.45	107.21	108.52	107.12	107.56	107.39	109.79	109.83	105.05	110.7	109.2	107.29	105.81	109.4	107.37	101.66	106.61	105.52	105.82	109.12	106.61
102.5	98.408	101.3	96.893	96.478	97.518	97.483	98.814	94.837	96.93	97.159	96.878	93.877	98.892	99.071	96.848	102.81	101.21	97.418	96.281	97.681	100.12	98.543	98.435	101.53	93.489	94.971	98.061	96.711	90.856	100.93	98.402	98.706	101.23	96.867	96.644	94.835	102.01	96.198	100.29	93.206	98.122	99.715	101.85	99.735	94.787	102.71	100.86	99.016	100.93
100.19	103.97	98.655	101.28	101.38	103.5	103.97	103.63	103.53	105.67	103.06	104.61	104.3	101.55	96.216	101.69	102.53	104.23	103.16	103.02	106.77	103.55	103.24	102.29	97.938	102.13	104.88	103.61	104.49	95.93	101.62	103.51	104.2	100.85	105.07	103.83	102.4	101.57	100.76	101.26	105.88	103.27	102.19	103	105.05	105.21	104.41	101.73	102.07	101.75
106.71	107.05	103.87	103.42	107.15	109.26	101.92	102.08	106.22	104.94	110.62	106.31	106.89	106.98	105.55	105.37	105.46	108.4	105.91	108.09	105.52	104.97	108.78	108.18	106.57	104.33	108.18	104.69	106.34	103.32	105.05	108.83	109.91	108.02	109.52	104.87	104.05	103.96	111.24	112.2	103.57	106.98	107.1	111.37	107.08	105.23	108.7	105.64	106.86	106.83
107.34	109.77	106.52	106.51	107.19	109.56	110.53	108.72	109.14	110.74	108.11	102.83	106.76	108.07	107.95	111.28	107.5	110.18	104.4	109.03	111.92	107.2	105.42	103.75	106.73	104.52	111.84	107.69	106.24	109.12	105.04	112.94	110.56	107.01	105.43	107.57	107.97	112.77	111.33	104.02	109.56	102.91	107.05	109.67	107.72	110.29	105.34	108.33	108.98	104.66
105.2	107.29	105.81	105.58	105.24	104.02	106.1	110.65	108.69	106.04	105.38	107.37	104.6	101.24	104.2	105.57	105.39	103.6	105.15	103.77	107.25	100.87	105.96	99.216	106	105.86	102.56	102.9	104.02	110.19	105.73	103.14	106.79	105.84	105.44	108.15	106.46	106.79	106.13	103.79	99.916	106.46	106.52	105.25	104.35	107.59	106.3	103.63	105.34	103.32
112.36	105.29	106.81	109.76	108.36	108.4	109.41	107.69	107.23	106.24	108.33	107.21	105.38	105.84	106.8	109.17	110.06	111.65	107.51	109.82	107.41	107.49	108.01	108.41	108.31	107.63	108.26	108.97	109.43	107.24	110.23	106.31	109.96	111.2	105.59	107.09	109.49	107.83	109.01	110.25	110.43	111.46	108.47	108.76	110.1	106.76	113.37	111.62	111.04	109.65
104.16	108.27	106.71	103.37	107.85	108.97	104.04	104.62	106.83	98.588	104.26	105.63	104.61	104.34	105.83	105.98	101.52	106.28	104.1	107.54	104.35	102.44	104.65	105.2	101.16	107.94	107.14	103.67	108.96	104.57	108.04	104.92	103.99	101.51	101.97	101.29	107.55	102.3	108.87	105.14	100.28	109.5	106.4	106.35	105.34	105.68	110.35	103.24	106.62	106.92
103.77	107.23	106.78	106.52	104.18	107.3	103	100.22	104.55	108.7	105.16	106.79	104.2	102.22	104.32	103.88	107.57	111.18	107.63	100.45	105.91	106.76	105.57	106.94	102.57	107.25	103.54	107.39	110.25	102.56	108.79	105.98	106.44	110.19	100.56	104.94	104.33	104.33	105.25	108.74	104.15	105.04	105.71	104.12	109.73	105.66	109.48	108.63	109.83	109.21
106.47	108.5	111.92	105.31	112.52	106.79	113.02	106.05	108.05	101.95	111.89	110.37	107.62	108.36	111.89	108.01	104.29	109.39	114.08	105.33	107.39	105.37	105.05	112.69	107.95	105.68	108.85	105.24	106.53	111.56	114.84	105.54	106.23	107.52	110.5	105.69	107.9	104.04	109.97	106.94	107.9	108.51	112.22	108.32	107.56	108.49	108.92	105.25	109.79	108.53
113.54	111.2	108.72	108.35	106.46	108.8	111.9	109.26	110.33	112.26	109.03	109.35	109.05	111.46	112.44	112.44	106.08	110.02	108.25	108.94	109.7	108.11	105.06	110.89	110.91	110.92	105.84	109.88	109.37	110.6	110.73	112.03	106.39	109.28	107.54	110.48	108.02	110.6	113.32	113	108.09	110.43	110.36	109.85	107.46	107.27	110.39	112.93	115.69	107.66
95.617	96.992	96.735	95.652	98.724	93.371	96.816	94.838	101.44	99.723	97.469	95.924	99.396	95.617	100.74	98.588	97.301	102.42	100.25	98.044	97.454	97.905	97.877	96.943	97.521	99.815	98.664	98.961	98.321	95.459	96.642	98.148	101.28	97.107	100.03	96.532	96.769	99.589	100.73	100.59	96.289	96.133	100.82	98.699	98.099	97.125	98.604	99.765	99.952	100.47
113.35	111.03	108.19	111.28	107.44	110.81	109.15	112.24	107.48	111.25	110.75	111.31	105.25	104.07	108.59	108.59	108.76	110.47	108.89	111.68	106.58	107.56	109.19	115.78	113.39	111.51	111.77	112.31	107.31	111.23	109.06	110.31	107.47	112.78	109.5	110.55	114.99	112.74	110.77	109.21	106.88	108.06	105.56	112.62	111.58	105.17	112.63	111.67	108.13	111.79
106.23	107.4	107.86	105.9	101.73	107.76	107.23	106.6	108.21	105.57	109.66	103.64	104.88	111.44	107.07	106.58	109.24	106.16	104.07	108.16	106.01	109.21	105.75	105.02	105.12	106.35	105.94	106.78	109.16	100.45	105.11	108.51	107.94	105.58	103.6	110.22	103.47	103.84	105.75	110.54	109.65	106.53	109.8	109.92	107.98	107.8	109.09	112.35	100.07	105.69
111.32	108.23	104.2	106.17	104.2	103.81	105.18	101.31	112.94	108.1	108.68	106.4	108.76	107.01	104.44	108.09	109	111.47	105.13	113.39	104.98	104.11	109.3	107.55	106.32	105.81	103.81	108.03	107.31	101.13	104.24	110.21	107.73	110.51	107.71	107.48	106.58	106.39	102.53	109.27	106.56	104.74	108.84	106.06	109.2	103.7	100.96	106.87	104.79	104.03
105.7	107.55	106.58	103.7	104.95	110.23	107.25	103.92	108.44	106.1	105.77	105.59	107.88	107.65	108.3	105.55	106.1	107.07	108.79	103.29	105.41	106.6	105.82	107.06	104.7	106.71	108.64	108.92	110.36	110.43	111.13	105.38	107.54	109.53	107.7	105.4	109.47	104.33	108.13	107.3	109.07	106.32	109.83	107.17	109.43	107.86	108.67	106.43	109.2	107.25
104.23	105.88	102.26	111.36	107.6	108.02	107.63	105.45	107.54	107.11	102.83	106.61	105.01	107.13	105.66	106.16	110.17	103.31	101.02	105.48	104.68	106.22	104.34	108.85	105.92	108.36	106.34	106.79	106.3	108.52	105.4	107.67	105.51	104.06	101.95	106.67	107.4	106.35	104.59	107.49	105.39	107.18	106.37	103.26	106.63	108.43	108.65	106.98	103.96	106.86
99.416	99.944	97.305	100.82	102.54	96.618	98.382	98.201	98.385	96.727	98.048	96.2	96.585	100.8	97.07	96.545	98.27	97.396	98.684	97.413	99.689	95.376	98.912	103.67	93.19	99.847	96.489	99.478	96.714	95.242	97.536	100.99	100.5	99.714	97.102	101.15	96.961	94.018	98.225	95.481	98.2	96.859	96.625	96.373	93.861	100.73	98.707	102.07	94.25	95.619
100.15	95.662	99.338	95.143	97.647	101.53	102.26	98.376	96.086	101.08	96.087	97.368	97.687	98.578	101.02	100.05	104.09	100.33	97.478	98.277	96.512	94.699	97.924	98.017	98.226	95.541	98.347	94.821	100.48	98.37	99.504	100.54	99.51	98.95	98.287	100.37	98.604	95.502	96.909	95.579	98.977	96.025	96.335	93.607	99.454	99.424	98.17	100.98	98.61	97.478
107.76	109.11	105.72	106.6	107.59	101.08	106.65	103.78	105.58	106.79	109.05	108.62	108.25	104.38	104.22	105.13	106.2	107.45	106.67	109.29	109.58	103.93	102.52	107.66	106.77	104.87	105.8	108.78	108.09	108.53	103.42	105.34	104.63	107.67	105.15	103.05	106.61	107.67	107.17	106.35	105.86	104.61	110.46	108.23	109.48	101.62	104.94	105.32	101.76	109.6
103.78	104.96	104.68	104.33	108.39	104.75	105.05	105.38	105.81	107.03	105.23	106.04	103.26	101.68	105.96	105.12	107.77	101.5	108.71	106.17	103.73	108.09	105.71	101.04	106.24	105.3	107.95	107.7	103.99	106.53	106.07	105.53	99.712	103.84	104.36	107.67	105.03	102.11	106.78	106.82	106.28	108.38	105.99	104.98	108.89	106.88	106.47	104.93	100.99	105.31
107.97	108.62	110.83	110.13	109.34	110.15	110.63	110.04	107.48	107.85	108.51	108.42	104.56	112.2	106.03	107.84	109.63	107.67	109.57	112.23	105.28	106.49	107.08	105.31	101.95	107.91	106.81	110.17	106.85	111.64	105.17	110.02	108.61	105.8	106.38	108.59	111.09	105.78	108.07	112.79	108.32	105.2	108.58	110.95	108.95	109	109.77	103.42	107.72	107.67
104.89	106.82	103.26	104.42	104.63	105.53	106.48	107.57	103.55	103.54	108.12	103.42	107.35	104.09	112.27	104.35	104.81	110.13	98.273	107.09	107.2	108.48	106.51	105.05	111	105.47	108.57	105.43	106.21	105.81	105.74	104.17	106.27	104.81	108.72	113.98	104.03	106	110.43	106.38	107.81	107.64	106.44	107.82	109.16	103.79	105.08	109.83	105.43	104.6
97.286	96.251	95.38	94.877	99.508	91.454	94.322	98.94	99.818	93.663	99.813	100.53	98.017	98.679	93.695	98.544	95.392	96.999	98.219	98.163	99.61	98.781	99.245	94.007	101.68	97.337	96.718	99.27	98.571	98.58	96.687	101.9	99.46	99.928	97.079	98.054	98.694	96.729	101.1	99.221	90.444	96.228	98.419	95.105	95.257	96.477	97.588	102.34	97.389	97.495
107.07	109.23	111.37	106.96	108.7	104.8	107.1	111.24	108.97	108.59	109.65	111.4	109.3	111.44	107.87	111.4	111.78	109.97	106.8	110.7	108	108.99	106.88	104.91	109.15	105.93	106.62	114.49	109.52	107.09	105.68	106.29	105.7	109.84	101.57	110.36	111.43	104.68	110.18	112.03	108.15	105.25	105.64	111.19	111.16	106.54	110.37	110.46	109.86	109.41
110.02	111.61	105.57	110.13	106.04	104.23	105.63	109.2	103.62	107.46	108.42	106.19	104.78	102.94	109.39	106.31	104.01	110.55	102.26	105.02	105.59	113.98	110.7	110.78	107.47	109.36	101.89	106.37	102.84	112.58	105.98	106.7	110.5	108.77	107.44	106.5	105.82	105.01	107	105.54	106.77	105.8	108.07	105.05	108.2	102.73	108.66	107.52	108.52	107.24
106.76	105.54	109.51	102.06	106.84	103.32	104.29	105.26	104.65	104.4	102.25	106.02	107.87	102.12	101.58	109.31	107.19	102.26	106.33	103.98	107.78	105.91	106.27	110.06	108.52	107.65	103.68	107.1	105.33	107.64	108.25	108.21	107.69	105.44	110.53	110.76	113.18	108.25	104.44	107.5	103.15	105.85	110.19	103.57	107.45	104.58	101.72	107.38	108.95	102.89
105.24	103.95	108.63	108.46	103.7	107.16	103.3	107.92	105.21	106.99	102.48	107.4	105.87	108.96	103.54	103.32	102.74	104.03	103.59	107.83	102	102.17	107.66	107.71	103.24	101.6	106.77	107.3	107.34	108.55	106.59	105.85	104.79	103.81	107.82	103.8	105.19	104.57	107.17	106.62	107.74	106.64	105.11	104.56	104.2	107.18	104.16	108.89	104.88	106.36
110.39	109.54	107.32	107.64	108.04	107.91	106.04	111.27	107.43	105.02	108.82	104.78	107.7	107.84	110.08	109.52	107.16	105.59	107.49	107.94	108.69	105.93	106.82	107.29	102.13	107.96	111.85	107.54	107.6	106.46	108.06	109.37	107.84	104.94	106.69	110.72	107.48	108.36	106.95	110.38	106.91	110.29	114.33	107.39	109.72	106.34	111.01	107.74	109.36	107.38
102.93	109.88	109.64	106.96	103.74	107.5	108	110.7	103.94	109.18	104.71	102.44	104.4	107.66	105.42	103.28	102.51	106.18	108.5	106.91	108.23	108.07	104	103.54	105.66	104.3	109.02	103.75	102.29	106.93	105.64	104.54	105.63	103.97	109.85	105.04	103.32	106.21	105.04	107.36	104.96	107.3	104.3	103.31	108.6	104.51	105.28	105.15	107.74	105.65
110.14	105.22	103.75	105.02	104.83	106.95	105.14	108.3	109.12	112.69	107.68	107.07	104.59	107.68	107.32	103.89	111.42	107.35	102.03	107.96	107.01	108.14	108.27	104.23	113.47	107.06	106.45	105.81	106.31	106.43	102.82	103.17	104.71	104.28	108.89	102.65	109.33	109.74	105.15	111.59	109.66	109.51	110.21	102.54	104.06	105	103.97	107.73	106.7	104.81
107.64	106.1	108.59	104.05	105.94	108.68	106.17	106.91	107.15	108.15	106.5	104.25	104.68	103.59	109.5	109.04	104.35	108.07	103.94	107.02	106.74	104.23	105.41	110.42	107.86	110.28	108.45	104.52	104.75	108.19	106.11	107.39	108.86	107.38	103.44	108.06	105.88	107.75	105.87	104.09	108.03	108.48	104.88	106.3	103.34	104.8	102.86	108.07	104.96	103.58
109.39	105.07	103.97	105.08	103.97	97.335	109.61	101.13	105.6	107.34	106.57	107.53	106.57	103.35	104.76	108.17	105.76	105.22	106.8	99.741	104.91	104.82	103.78	104.28	107.96	108.03	109.57	102.07	109.49	111.05	105.86	107.26	103.93	107.87	108.59	103.66	105.34	103.9	107.1	108.49	103.27	107.84	107.27	101.55	105.79	102.5	104.17	107.18	103.84	104.47
110.21	107.17	108.78	111.29	103.39	108.93	109.76	105.75	108.78	109.12	108.45	107.4	106.44	107.75	104.53	110.47	107.62	108	111.28	107.51	112.67	108.59	108.12	104.34	107.67	106.79	110.34	111	102.87	107.71	110.35	103.87	110.55	109.11	111.09	107.78	106.8	108.9	107.84	105.36	107.56	103.91	110.87	105.21	107.34	107.56	104.32	110.68	109.86	108.09
109.39	107.07	109.74	111.1	108.71	104.44	105.99	109.44	108.42	110.34	110.35	109.36	107.89	109.09	111.27	108.07	105.88	109.4	110.27	109.47	108.15	107.38	112.93	107.78	106.3	105.64	108.84	111.14	107.61	111.55	105.37	113.64	107.44	107.44	107.78	116.17	106.75	111.36	109.77	104.18	107.47	106.01	105.38	111.13	107.63	111.17	109.45	106.99	109.9	111.61
107.44	106.2	108.41	102.27	104.66	109.29	107.61	105.96	105.39	102.58	105.96	103.98	106.03	105.15	109.43	103.13	101.77	107.21	107.08	103.15	104.05	101.19	101.36	102.84	107.41	101.34	105.24	105.65	106.65	105.37	102.8	102.28	105.74	106.8	106.7	110.45	107.75	103.43	105.08	100.56	101.29	107.58	109.29	106.5	105.01	104.75	107.06	103.82	106.97	107.84
106.18	108.83	107.72	107.92	109.24	108.4	111.84	109.65	111.5	111.56	107.76	109.53	110.63	108.88	112.06	103.19	105.52	109.18	109.12	106.44	106.41	109.16	108.43	107.8	106.98	105.99	110.21	107.98	107.27	107.96	111.57	106.46	107.08	106.34	107.81	108.75	112.22	108.45	106.55	107.35	110.36	106	109.67	102.44	112.25	108.77	110.51	106.18	105.02	107.82
104.04	107.21	109.33	108.12	105.35	107.95	107.09	108.95	102.21	108.02	104.52	103.89	101.05	106.52	103.94	108.17	104.87	104.47	107.82	101.36	102.6	106.79	102.03	103.89	103.83	110.38	107.42	105.84	102.51	103.94	103.47	103.28	107.25	104.31	109.37	103.65	101.29	105.73	101.22	102.09	105.26	104.4	105.42	101.66	103.3	106.81	108.63	107	102.92	103.66
98.916	97.916	96.223	98.496	100.99	97.344	99.757	99.649	102.01	101.62	98.601	98.592	101.52	98.819	98.642	102	104.89	103.81	97.305	98.584	100.43	99.502	100.11	100.79	104.37	97.824	100.32	97.948	100.71	100.73	96.207	100.53	103.72	99.777	101.01	101.64	96.44	93.412	99.937	103.8	99.529	98.108	99.805	102.96	99.036	101.61	97.054	101	102.13	96.39
105.15	101.64	109.45	101.7	103.21	105.52	106.8	108.23	107.26	104.15	109.33	105.24	101.65	107.77	106.45	106.33	105.91	107.31	110.96	111.91	109.75	102.83	108.93	107.98	107.21	108.59	109.21	106.61	106.24	106.24	101.16	104.02	103.51	103.4	108.25	106.31	104.72	108.48	108.4	104.87	107.15	107.63	110.86	106.66	107.41	103.72	106.16	107.75	106.07	103.78
97.905	100.79	103.24	96.24	103.74	96.087	102.28	98.895	97.135	102.41	101.86	99.312	102.01	101.63	101.81	104.73	100.19	98.54	100.17	100.12	97.967	102.28	103.2	100.25	94.916	99.232	100.77	105.7	99.439	99.477	98.961	96.983	100.02	97.686	97.394	101.8	98.432	98.913	99.684	99.556	100.88	98.986	101.08	99.268	97.583	103.79	99.526	102.26	99.722	103.52
106.11	107.09	106.16	109	101.53	105.08	105	104.54	103.67	106.2	105.32	108.65	100.4	105.3	107.06	106.98	105.26	103.54	109.02	105.56	107.35	103.32	109.39	101.42	107.42	108.41	110.73	107.06	105.72	102.8	106.28	108.71	105.6	107.34	101.57	105.22	105.85	110.37	106.63	105.58	108	110.01	107.34	110.22	104.51	103.54	106.16	104.58	104.16	103.05
106.57	104.96	105.01	103.64	105.99	108.85	108.66	104.69	100.86	109.08	108.07	106.25	105.65	106.96	108.11	107.95	105.86	108.64	106.23	109.05	107.84	109.47	107.56	107.26	108.62	105.44	105.9	106.85	110.14	104.13	107.9	106.63	106.65	106.72	104.32	109.74	107.69	107.46	106.54	105.35	101.1	108.61	105.02	103.69	104.94	108.36	106.97	106.27	105.98	108.93
102.17	109.18	107.47	103.04	101.21	105.86	104.85	105.47	109.32	103.35	100.23	106.76	103.82	102.43	103.5	108.32	102.57	105.37	109.59	101.1	108.38	103.88	101.92	107.35	102	102.58	106.89	104.92	105.63	104.26	99.852	107.26	104.52	108.25	108.78	107.17	105.79	100.26	105.21	106.8	107.2	102.25	105	100.64	105.59	106.13	106.02	104.21	105.66	104.84
101.34	100.94	99.819	100.37	104.19	100.78	98.17	96.375	101.18	92.915	98.013	97.891	100.1	94.424	99.062	98.655	98.241	99.534	97.464	99.842	95.901	100.62	103.15	100.6	95.508	98.903	98.885	97.619	105.26	98.069	101.09	94.636	98.281	95.281	96.999	100.65	94.409	102.68	95.422	98.232	94.863	95.065	95.901	98.85	95.542	94.714	98.095	96.198	102.42	97.086
101.84	108.55	109.62	104.28	110.38	106.68	103.03	108.01	109.38	106.74	106.46	104.94	105.3	104.91	104.36	103.4	104.92	106.46	108.58	109.79	106.08	107.19	102.22	103.41	103.29	106.38	104.27	102.82	106.58	105.69	109.32	102.34	103.02	109.12	104.8	105.63	103.21	104.67	106	103.78	99.494	103.4	102.97	102.62	105.86	105.45	106.11	101.31	104.26	107.33
107.05	109.05	100.96	106.31	108.42	108.23	102.88	111.02	107.45	107.22	108.2	106.24	108.65	107.1	109.39	107.57	106.31	110.96	106.73	109.02	106.4	106.75	109.38	106.92	108.35	111.92	108.75	106.34	107.2	109.64	105.08	109.49	104.23	107.51	111.64	112.93	107.1	108.01	108.49	110.35	106.36	109.06	105.64	101.5	102.55	106.83	107.25	107.5	106.84	102.87
99.583	100.52	99.211	96.436	98.417	97.299	96.163	95.592	96.354	96.445	102.31	98.854	100.38	102.06	96.809	99.415	96.513	92.136	98.936	97.699	97.429	98.221	97.374	95.903	92.26	100.68	101.88	103.35	101.88	96.316	101.95	98.595	97.265	104.64	100.58	102.03	96.01	96.73	99.755	98.309	97.524	96.674	97.998	98.965	99.279	98.219	100.61	99.1	98.981	101.97
106.86	112.2	109.26	111.23	108.77	107.24	106.89	106.93	108.78	109.51	108.24	109.99	102.06	109.94	108.07	112.52	110.14	111.17	109.89	104.48	105.65	104.21	106.54	110.22	112.4	110.6	107.85	109.33	112.19	109.41	105.31	107.18	107.95	108.76	105.11	105.55	109.46	113.08	103.4	110.54	108.24	109.75	108.83	107.97	108.02	106.33	103.93	112.34	101.97	109.67
110.78	104.46	102.81	104.47	111.77	107.82	102.86	102.87	105.32	109.94	106.14	107.58	103.12	103.42	107.68	103.93	103.99	106.51	108.64	106.37	105.39	105.97	104.03	108.62	102.84	104.13	105.79	106.49	107.87	108.97	102.96	105.3	104.93	101.27	103.53	106.25	106.08	105.39	107.01	100.63	103.23	106.37	102.9	106.36	108.93	106.32	106.88	108.87	106.71	103.06
94.813	101.4	96.185	104.05	97.502	95.366	100.39	100.18	100.51	101.21	96.988	98.167	96.103	104.01	102.36	97.764	101.43	96.116	102.49	102.04	103.25	100.3	93.726	94.14	98.749	98.698	104.17	99.936	97.354	98.61	99.271	94.636	98.541	100.4	97.334	96.568	101.64	98.192	98.256	101.47	99.719	103.86	98.724	97.851	98.065	97.477	97.039	101.67	97.053	97.918
107.69	104.97	104.51	104.75	102.22	112.49	106.9	109.74	104.57	104.46	104.4	102.48	106.68	104.97	105.97	106.41	106.39	107.79	108.42	106.64	106.88	104.16	110.4	107.79	106.22	103.18	109.29	107.08	105.27	104.93	104.12	102.58	101.85	102.61	107.36	104.25	109.57	103.16	106.79	107.67	104.36	104.58	103.56	107.8	108.69	102.94	106.51	103.31	109.77	104.7
106.03	108.31	101.28	106.4	103.69	111.97	107.76	105.24	105.5	104.14	105.44	104.74	104.86	108.31	106.23	103.78	107.5	104.74	100.12	106.12	106.76	103.37	105.56	105.53	109.44	106.03	107.85	102.04	105.18	105.4	111.06	105	105.72	105.88	107.46	107.86	108.19	107.41	102.68	107.78	102.26	107.92	104.93	108.91	106.73	108.89	103.33	104.73	105.03	106.36
102.89	104.41	105.6	107.23	104.84	103.8	106.65	102.71	110.36	103.63	106.48	104.74	103.92	104.03	105.6	102.38	104.95	105.46	106.3	106.35	107.17	106.68	106.97	104.88	105.16	105.96	108.57	109.15	106.42	105.23	107.88	109.2	103.83	108.15	106.4	103.83	106.87	103.18	106.31	106.57	107.26	102.66	101.93	110.02	106.09	104.65	103.42	104.85	107.4	107.79
108.41	108.16	110.85	106.1	107.22	108.28	107.34	105.87	109.31	106.43	110.46	110.41	104.19	104.35	112.16	108.58	106.01	105.13	109.1	110.33	107.23	111.14	107.77	110.8	110.88	107.51	106.97	109.04	105.27	114.2	104	106.28	111.08	107.26	108.87	107.86	111.83	106.23	110.87	107.42	107.6	104.44	105.84	112.55	107.29	109.98	107.29	106.98	105.79	110.7
108.22	105.8	108.03	106.34	105.95	106.17	107.93	104.55	108.03	107.99	104.49	107.17	103.79	107.89	105.53	109.36	107.16	106.41	103.86	107.35	104.2	103.27	105.63	105.71	104.83	106.07	108.05	105.83	107.08	111.3	110.24	106.78	106.5	107.43	103.14	107.12	110.25	107.78	105.35	104.04	107.28	103.57	103.92	104.55	105.33	104.37	109.34	108.13	108.34	110.86
109.68	105.89	108.44	106.35	104.76	107.3	108.35	110.38	111.65	104.19	108.24	105.46	107.91	103.4	108.01	101.13	108.03	110.79	107.26	108.42	112.02	108.29	101.68	108.7	109.88	111.13	110.97	107.08	105.74	111.13	107.42	111.15	104.56	110.81	111.08	113.51	107.61	111.18	106.45	107.9	111.7	110.59	110.88	106.15	108.62	109.17	111.03	106.58	107.42	106.17
101.04	104.33	106.28	99.085	106.56	103.71	105.84	109.17	105.35	102.86	104.24	105.68	111.16	102.15	104.47	103.76	108.17	106.1	103.95	104.83	107.82	104.69	101.99	107.48	105.57	108.12	106.93	104.66	106.51	105.84	102.9	107.54	109.61	102.59	106.51	102.83	105.89	106.14	102.89	105.54	104.55	106.51	107.4	110.62	101.34	106.28	108.19	108.48	102.87	104.41
102.41	102.58	91.815	104.72	102.65	96.47	102.87	93.807	97.246	96.124	98.762	101.96	98.395	100.26	100.1	95.951	103.25	95.825	97.582	96.457	100.42	106.37	99.284	98.546	95.968	103.04	100.1	95.241	98.034	99.281	99.654	99.073	97.782	102.54	97.433	94.031	99.606	103.45	97.924	100.87	98.737	99.225	99.031	101.99	95.854	102.07	102.61	98.257	96.925	101.94
114.49	110.7	112	110.69	115.04	111.72	108.24	104.52	108.08	113.22	112.59	108.52	113.71	110.93	110.39	108.72	109.59	107.53	111.58	111.65	113.77	110.47	111.05	114.03	107.28	110.79	110.89	112.34	111.86	109.65	110.88	111.51	111.87	108	108.64	112.32	108	111.4	115.72	111.3	113.48	111.59	112.16	109.42	115.08	113.11	109.78	107.32	112.35	109.88
105.89	103.73	105.47	102.81	103.38	111.28	105.82	101.47	107.67	105.82	108.81	103.9	104.51	105.27	106.1	106.23	108.66	104.07	98.222	105.6	103.45	106.26	103.78	106.11	101.29	107.8	107.32	107.55	107.41	103.76	105.94	101.43	103.91	105.55	105.72	103.98	107.75	105.07	108.11	107.05	105.89	106.83	108.2	105.59	105.73	104.82	103.86	103.88	105.24	105.56
110.67	108.38	111.14	110.65	109.66	105.92	107.26	106.13	105.45	104.93	105.14	108.83	109.42	108.26	104.05	105.07	104.72	108.64	113.11	104.48	102.78	113.05	112.53	106.75	108.23	106.15	103.97	111.54	110.76	105.24	103.38	111.06	106.74	104.09	108.38	105.29	112.41	110.48	106.49	109.36	104.76	106.66	107.66	106.32	105.12	109.93	109.18	105.75	105.8	108.89
103.67	105.72	106.99	106.92	107.23	106	106.47	106.34	108.23	107.14	104.58	109.04	105.86	104.82	106.21	107.47	106.07	105.03	109.71	106.11	105.99	104.82	107.09	102.09	107.12	108.84	105.08	106.27	104.86	104.7	110.72	107.67	107.35	109.07	104.71	102.71	106.87	105.51	111.12	103.69	105.8	105.54	104.72	107.12	102.27	105.81	107.44	105.59	106.94	105.68
109.79	109.15	111.63	107.67	111.66	108.22	110.33	108.41	111.6	107.61	105.32	111.41	110.27	106.75	106.83	113.03	111.79	105.79	107.51	114.49	107.86	107.4	107.69	107.64	111.39	110.21	109.04	109.2	107.96	108.84	106	105.39	102.77	109.51	108.12	109.01	108.12	113.57	109.4	112.25	107.03	107.53	104.72	109.34	115.24	107.51	104.88	109.27	104.65	105.68
112.21	106.53	110.55	109.97	107.78	103.26	109.12	106.64	108.99	103.99	105.97	108.29	106.9	109.16	103.3	110.81	107.85	108.91	112.54	109.37	108.86	111.2	109.32	106.98	103.93	109.2	108.73	111.69	107.25	106.37	105.19	112.45	107.35	107.26	109.2	110.24	109.16	110.02	113.02	108.13	111.91	107.87	108.55	106.32	110.1	107.93	109.78	108.45	106.45	109.14
105.2	109.19	102.99	105.33	103.4	104.58	105.87	103.9	108.86	108.19	102.35	108.67	104.81	104.15	99.684	103.44	106.28	107.35	105.73	105.18	106.44	105.57	106.52	107.43	108.78	105.36	104.16	108.48	100.62	104.1	109.32	102.17	106.38	104.12	103.55	99.511	109.55	101.56	108.81	109.55	102.41	106.44	106.46	103.59	103.92	109.42	107.82	108.13	105.65	110.21
103.98	108.44	106.53	113.85	111.39	107.42	106.9	104.89	106.19	107.01	106.56	107.22	103.96	104.43	102.52	106.44	112.32	109.06	108.05	109.02	113.58	107.14	107.59	108.63	109.96	107.18	106.46	104.79	103.2	111.33	106.88	110.69	105.23	107.92	106.39	104.85	107.13	110.44	107.75	113.18	106.46	114.52	104.66	107.85	107.06	111	110.47	111.93	108.06	109.65
101.7	98.418	100.49	98.541	105.59	101.49	102.93	96.404	100.89	100.48	102.95	101.88	102.09	100.75	96.573	97.095	99.759	100.8	98.932	98.512	102.44	101.71	97.459	105.33	103.84	102.4	100.54	98.367	101.37	101.54	98.383	98.226	99.578	103.29	93.394	101.41	103.14	99.226	102.48	103.58	105.41	97.511	101.66	100.28	104.4	97.762	102.32	102.15	99.948	103.32
110.67	106.84	107.16	110.93	108.37	110.61	112.35	106.81	112.7	107.86	112.74	111.02	109.45	104.9	107.96	110.83	112.25	107	112.48	109.89	109.64	113.88	112.06	113.01	106.48	107.83	110.42	113.52	108.28	106.08	111.44	110.68	109.86	108.48	108.82	105.87	113.4	108.19	111.63	110.18	108.39	109.15	106.3	115.14	110.53	114.88	111.8	109.69	109.58	111.04
106.87	104.39	106.75	112.88	112.51	108.78	106.58	109.82	104.61	109.82	105.35	107.31	107.69	108.27	107.35	103.55	111.63	110.81	111.33	109.59	107.79	109.22	108.46	109.27	104.61	108.71	108.04	105.84	108.9	110.31	107.57	109.03	106.82	109.68	105.53	110.35	108.88	105.69	106.23	107.9	108.54	108.7	107.08	109.91	105.52	105.02	108.65	109.85	110.22	105.44
103.78	105.63	103.9	107.79	103.87	107.78	104.21	104.65	104.87	105.31	106.55	102.24	103.23	99.913	104.32	104.48	102.79	108.84	101.93	105.59	104.58	105.16	108.76	108.19	104.93	104.99	106.5	106.72	108.64	107.32	104.73	107.28	106.46	107.14	100.72	104.68	102.73	105.95	106.09	110.89	103.21	109.31	106.5	105.57	101.95	108.6	103.36	106.56	105.17	106.59
105.67	110.77	108.77	106.98	105.15	105.64	106.82	106.31	103.62	107.76	105.7	109.7	105.16	104.17	103.72	109.82	104.7	104.27	107.4	107.42	105.77	110.31	103.44	103.76	100.58	107.73	105.18	105.12	103.88	105.12	102.25	110.25	104.62	102.36	105.04	102.58	106.05	108.26	104.9	105.37	105.46	101.65	105.44	106.65	104.14	104.83	106.12	107.77	105.99	105.64
113.74	110.34	112.3	110.82	110.27	104.78	111.25	112.84	117.25	112.08	111.97	107.92	109.29	103.8	110.59	109.23	108.12	109.09	110.09	106.36	111.01	109.65	108.9	110.46	110.61	110.48	110.46	113.37	109.2	108.2	106.26	107.01	109.31	108.66	113.47	110.86	107.03	111.55	112.82	110.02	111.86	112.9	115.32	112.19	111.93	113.41	110.29	107.77	114.1	113.95
110.65	110.65	107.7	113.77	103.9	106.51	108.06	109.03	106.37	108.54	104.07	108.55	106.48	102.48	111.36	106.73	109.56	107.84	108.8	110.27	106.77	110.8	106.52	107.2	110.14	106.09	111.92	105.78	109.88	105.15	108.11	109.56	109.67	111.02	107.8	110.18	108.87	110.25	107.33	111.44	108.76	111.97	108.39	112.85	103.88	112.52	106.38	111.46	109.42	105.4
104.97	105.04	100.58	105.77	108.5	105.15	102.51	107.76	108.28	108.21	105.99	113.61	108.08	103.73	107.72	107.83	105.5	103.98	106.27	109.68	98.529	104.98	106.59	106.55	101.73	106.57	101.54	103.47	112.13	103.45	103.29	107.38	105.27	106.41	101.28	111.06	101.58	107.39	104.46	108.06	108.5	107.64	104.41	105.1	105.55	110.51	109	103.93	104.94	104.96
109.86	105.45	103.09	108.27	104.5	105.18	105.2	106.77	102.82	103.72	107.73	106.66	104.02	103.84	104.41	105.6	106.77	102.17	106.75	103.65	102.2	109.22	107.88	106.13	103.55	108.56	108.55	107.13	109.2	105	107.54	102.01	108.89	105.32	106.04	102.51	101.46	100.34	107.61	104	103.31	107.74	106.31	102.57	103.95	105.02	108.08	102.02	104.9	101.38
102.32	107.85	103.91	104.93	105.19	104.38	109.09	107.1	109	105.95	107.08	105.56	104.19	108.02	107.36	106.91	107.1	102.68	103.22	102.71	106.31	105.55	103.28	105.32	103.31	104.9	109.59	109.1	102.63	105.9	106.96	111.18	107.19	108.98	106.09	104.17	102.83	105.66	101.68	101.69	107.07	104.98	102.35	104.62	107.59	105.15	103.32	105.28	107.64	108.19
102.54	103.2	100.18	97.422	98.592	99.4	101.8	99.341	101.85	102.4	98.267	99.008	100.73	101.52	99.647	100.42	103.56	102.19	99.098	93.74	99.775	96.407	101.28	98.72	102.85	96.478	101.76	100.06	101.72	96.772	100.47	99.49	97.567	99.158	102.55	93.009	100.09	99.486	101.15	97.308	96.227	101.87	101.18	101.17	100.86	98.654	103.54	97.311	97.421	98.809
111.72	110.21	109.47	109.76	111.46	109.23	108.02	108.32	113.47	112.01	111	108.41	107.17	111.35	110.39	106.72	108.32	110.54	111.65	108.62	107.11	109.27	108.09	110.01	108.57	108.64	111.15	107.08	109.45	106.29	109.28	103.09	106.3	108.57	108.75	108.91	110.51	109.26	107.9	107	107.51	110.13	109.5	109.2	110.74	106.83	105.75	112.15	109.06	107.64
108.72	110.1	104.48	108.54	103.96	110.5	108.79	105.43	107.92	101.56	105.92	107.59	106.12	105.98	103.66	108.56	103.48	109.15	110.63	103.9	112.93	108.51	100.21	109.29	109.82	106.24	106.39	104.55	104.18	106.31	104.48	108.95	110.05	109.45	108.85	107.35	103.68	105.96	107.03	105.65	108.87	102.94	104.38	105.76	108.93	107.79	110.48	105.9	110.29	103.6
104.09	105.23	104.83	108.97	108.63	109.59	105	106.03	106.06	105.25	107.98	107.79	110.62	104.23	106.57	106.31	104.78	105.92	106.19	108.41	107.57	108.02	104.8	99.837	104.47	104.67	104.82	108.75	100.3	102.56	106.03	105.07	109.68	106.03	104.57	101.2	110.82	107.76	104.02	109.92	101.8	103.73	102.12	110.14	106.26	102.44	104.36	105.51	103.48	106.75
105.15	108.67	105.3	106.14	105.01	105.79	105.05	104.68	106.18	104.91	103.19	106.11	107.32	102.92	108.06	109.64	110.13	104.68	107.81	107.67	107.56	101.81	105.66	103.85	106.38	106.46	106.54	108.4	102.95	107.71	103.39	101.17	107.51	108.78	103.23	106.53	106.56	111.23	103.87	106.36	104.74	108.32	108.59	108.05	104.68	107.73	106.56	104.6	105.08	102.16
105.82	109.59	106.34	110.38	110.83	107.35	108.12	106.09	105.7	107.36	110.87	107.72	107.06	104.74	111.98	103.66	107.49	106.63	111.08	107.83	108.32	108.62	108.39	107.89	107.78	111.56	107.18	110.46	109.59	103.44	108.47	105.51	110.52	104.7	108.11	108.22	106.75	107.03	107.5	109.96	105.19	110.25	104.99	109.24	110.28	108.07	108.74	108.84	109.95	108.19
[truncated: 450 more rows]
[truncated: 150 more columns]
