# Supplementary material for: Genetic dissection of main and epistatic effects of QTL based on augmented triple test cross design
Source: PLoS One. 2017 Dec 14;12(12):e0189054. doi: 10.1371/journal.pone.0189054 (PMC5730204; doi:10.1371/journal.pone.0189054)
Supplement: S10 Supporting Information — (ZIP) [file pone.0189054.s010.zip › z6_1600_0.8_10.csv]

106	106.54	106.1	105.19	106.26	104.93	106.72	105.2	104.36	105.47	106.51	105.69	106.35	105.22	103.02	106.2	104.51	105.69	104.93	106.55	104.82	105.07	107.07	106.54	105.33	105.25	105.39	105.03	106.05	104.42	105.31	104.71	106.34	106.06	104.91	106.3	105.49	105.83	106.33	106.62	106.61	105.66	105.45	106.18	105.33	106.33	104.88	106.05	103.96	105.16
99.878	100.17	100.87	101.82	101.25	101.88	101.01	102.34	102.11	101.66	99.636	101.47	99.896	100.05	101.67	100.14	99.943	101.76	101.13	101.49	100.8	100.84	101.3	100.79	100.78	100.19	100.16	100.28	101.98	102.67	101.51	100.88	100.56	100.64	100.53	101.63	100.48	102.28	100	99.794	101.02	102.17	101.12	101.55	100.88	100.54	99.28	99.977	100.99	99.09
104.58	104.68	105.4	104.72	106.33	105.62	106.34	105.1	105.18	105.35	105.27	103.92	104.9	107.73	104.45	107.37	103.84	105.58	106.3	104.12	106.28	106.23	104.71	105.25	104.31	106.96	106.68	104.1	105.53	105.67	104.43	106.45	105.8	106	105.37	105.43	105.41	106.29	106.33	105.94	105.76	105.25	105.81	106.77	105.96	104.71	106.47	106.63	107.3	106.29
108.12	105.7	104.37	105.44	103.79	105.8	106.16	105.84	106.29	106.59	104.8	105.14	104.96	105.83	105.69	104.12	106.62	105.12	106.87	105.54	106.69	104.89	105.1	105.22	106.07	104.63	105.96	105.94	102.89	106.2	106.46	105.51	105.47	107.55	104.89	105.49	103.63	104.96	105.07	105.4	105.24	104.7	104.15	104.33	104.82	106.39	104.75	104.59	106.53	106.36
104.45	104.8	106.67	105.65	106.56	105.59	104.48	106.61	104.54	106.68	105.18	106.43	104.8	104.62	105.64	106.27	107.43	102.81	105.88	105.07	106.95	105.27	106.29	104.78	106.28	104.78	106.26	105.47	104.24	106.74	105.31	105.03	104.43	106.66	105	106.51	105.82	104.58	106.33	105.69	104.4	107.97	105.28	105.78	105.72	104.7	105.32	107.36	106.26	105.7
105.74	108.19	105.81	106.7	106.1	106.92	106.08	106.84	106.28	106.99	106.27	105.66	107.3	106.54	105.22	106.45	107.08	108.3	106.52	103.83	104.57	107.97	106.68	106.48	105.96	107.31	106.84	107.89	107.06	105.77	105.75	106.34	107.73	106.01	106.35	105.91	106.75	105.32	106.08	106.64	106.76	106.35	105.62	106.88	106.29	106.78	106.63	107.01	107.6	107.65
105.83	106.6	106.67	106.85	107.17	106.08	105.44	105.73	106.72	106.65	106.5	107.37	106.06	106.01	106.58	105.91	105.99	106.58	106.04	106.58	106.82	106.58	108.45	105.64	104.85	104.8	104.91	107.23	105.83	107.23	106.29	105.93	106.31	107.01	106.8	105.75	105.89	105.92	106.53	105.57	106.09	106.97	106.55	107.41	106.55	106.2	106.14	107	105.03	106.71
105.66	105.98	104.59	106.39	105.41	106.39	105.46	103.28	106.65	104.68	106.74	105.74	103.78	105.64	105.24	104.56	105.57	105.54	105.82	104.77	106.07	106.54	106.1	104.66	105.35	105.55	105.13	105.47	105.79	106.48	105.73	104.71	105.05	104.86	106.85	104.03	105.44	106.63	104.55	105.8	105.04	105.68	105.46	106.9	106.69	106.36	106.02	105.82	106.06	105.15
99.562	99.835	100.26	97.616	97.792	99.343	99.831	98.665	99.308	98.634	99.45	100.25	97.218	97.183	99.739	98.552	99.62	98.048	98.409	100.17	98.351	99.68	98.444	98.003	97.955	101.34	97.385	97.486	99.39	98.904	98.164	97.916	97.803	99.092	99.961	99.588	97.868	100.02	98.038	98.236	100.08	99.026	99.99	99.677	99.696	98.438	98.995	98.434	98.541	98.288
110.83	110.34	111.11	108.92	109.59	110.73	110.17	110.13	108.51	109.93	109.1	110.25	109.94	110.39	110.24	109.87	111.29	110.47	109.96	111.32	110.81	112.53	109.57	109.46	109.76	110.09	110.62	109.59	108.89	110.59	110.21	111.06	110.16	110.72	110.74	110.28	110.9	110.27	109.47	109.42	110.44	109.52	110.18	110.51	109.83	110.46	110.81	109.49	111.17	109.7
105.96	106.95	107.09	106.45	105.77	106.41	108.85	106.34	106.35	106.37	108.26	106.23	106.42	106.49	107.05	106.3	104.79	107.66	107.79	106.28	105.77	106.54	106.19	103.78	107.41	105.57	106.61	106.91	105.91	107.16	105.78	107.07	106.71	106.18	107.79	106.89	106.7	107.12	107.36	105.7	104.94	106.3	105.56	107.02	106.53	105.79	106.43	108.43	107.67	107.88
98.006	98.133	98.962	96.632	97.615	98.35	99.927	98.192	97.028	99.3	99.763	97.933	97.959	99.341	99.461	97.73	98.046	97.93	97.541	98.163	99.313	97.719	97.082	98.25	96.775	97.834	97.457	97.568	98.52	97.796	96.925	97.059	97.965	98.945	99.2	99.274	99.097	99.355	99.728	99.146	96.978	98.588	98.077	98.98	98.378	100.32	97.296	96.926	97.097	98.774
100.98	98.08	99.833	99.368	100.27	98.253	100.62	99.695	100.46	100.35	100.85	100.45	100.37	99.59	100.77	101.89	99.649	99.349	99.284	101.02	99.484	100.36	99.939	100.83	100.24	100.26	100.96	100.96	99.124	99.648	99.805	101.2	98.919	99.246	99.858	100.91	100.13	99.959	99.929	101.4	100.02	99.687	101.83	99.53	101.57	101.54	99.843	99.747	101.71	100.22
109.19	108.68	107.97	109.33	108.09	108.78	108.26	107.68	105.9	107.92	108.05	108.51	108.76	107.52	109.05	107.93	107.74	108.19	109.75	109.75	109.45	107.51	109.34	108.25	108.41	108.83	108.33	108.76	109.17	110.1	107.11	108.85	108.32	108.15	107.27	108.2	108.57	108	107.98	107.59	109.59	108.57	108.22	108.08	108.12	108.28	108.17	108.7	107.22	108.68
109.12	109.14	108.87	111	107.59	109.01	107.36	109.07	110.23	108.7	106.4	107.12	109.36	108.63	109.44	107.83	109.88	109.07	108.79	107.28	108.57	108.71	106.42	110.09	109.17	109.16	109.08	109.41	108.25	109.45	109.34	108.22	108.95	109.36	108.8	109.07	108.29	108.34	108.06	109.22	109.29	108.91	106.99	109.48	108.4	108.01	108.1	107.69	108.17	108.42
97.2	99.509	99.232	99.143	98.32	99.943	100.03	97.978	97.728	98.914	99.494	97.817	97.893	100.17	100.37	98.845	98.483	98.159	98.183	98.972	100.32	97.077	97.317	100.03	99.617	98.189	98.475	100.37	97.486	98.248	98.284	99.023	99.338	98.289	97.455	96.729	99.145	97.457	98.245	99.104	98.401	97.257	98.866	98.223	99.033	98.665	98.648	97.903	97.703	97.913
106.24	106.89	104.91	105.88	105.27	104.94	105.85	104.75	105.09	105.6	105.09	105.4	105.95	105.61	105.57	106.03	107.18	106.27	105.71	102.99	104.93	106.48	104.72	104.75	105.49	107.91	105.27	104.25	104.41	104.74	106.26	105.35	105.07	104.5	103.89	106.08	105.81	105.51	106.65	104.03	104.4	106.35	103.92	105.63	106.41	106.02	105.11	106.13	105.41	107.4
106.82	106.41	105.07	106.46	105.4	104.98	105.56	104.63	105.6	104.49	105.69	105.64	105.49	106.43	105.07	105.16	105.61	106.55	106.8	106.05	105.42	106.04	106.39	105.94	104.59	106.09	105.69	104.71	106.04	105.62	106.63	104.63	104.15	104.71	105.11	105.59	105.42	104.36	104.6	105.84	104.93	105.3	106.52	105.92	105.17	104.74	105.13	105.91	107.39	103.12
105.33	106.57	105.97	105.51	105.57	104.91	105.12	106.18	104.61	104.97	107.08	105.51	106.14	106.93	107.47	106.57	106.16	104.77	105.96	105.28	105.73	106.39	105.73	105.06	107.5	104.52	106.67	106.08	108.45	106.84	104.73	105.6	105.62	104.65	105.32	106.15	105.9	106.19	105.39	106.81	105.32	106.73	107.13	105.17	105.6	105.68	106.74	106.79	107.49	105.32
103.17	102.65	103.46	101.84	102.83	102.37	104.03	102.78	102.58	103.14	103.18	101.74	103.14	104.23	101.35	101.92	101.54	103.9	103.79	102.32	103.09	102.45	102.31	102.26	102.63	103.45	102.49	103	101.26	102.43	102.72	102.14	103.13	101.74	102.58	103.63	102.31	102.38	102.74	101.55	103.43	104.42	102.8	102.54	103.85	101.84	102.35	105.03	102.16	102.85
107.36	104.52	106.36	105.13	106.37	105.88	104.21	106.8	104.65	105.46	105.84	105.93	103.84	105.78	105.52	106	106.21	105.42	105.11	104.86	107.75	104.46	105.26	105.52	104.68	107.43	105.1	105.42	106.68	106.1	105.09	106.83	106.15	105.31	105.66	105.12	104.14	104.13	104.44	105.14	106.31	105.08	106.98	105.95	104.52	105.54	105.89	106.86	105.55	105.48
99.9	100.52	101.23	102.04	99.577	101.16	102.27	101.06	100.49	99.774	101.17	100.54	101.27	101.68	100.51	99.668	100.97	100.91	99.647	101.04	101.07	100.86	101.76	99.32	99.758	101.64	100.97	99.82	99.769	99.501	101.69	99.194	100.02	100.78	101.82	99.188	101.06	101.71	101.85	101.2	100.88	100.69	100.96	101.24	99.615	99.715	100.89	101.07	100.38	100.24
98.275	98.954	97.461	97.729	97.862	97.832	99.035	98.022	97.559	97.982	97.477	97.275	99	98.038	96.096	99.511	99.059	98.849	98.417	99.554	100.23	97.173	99.216	96.575	99.684	96.493	98.936	96.966	100.18	97.902	98.665	97.361	96.899	98.977	99.189	98.81	96.941	99.696	97.585	97.166	98.266	98.766	98.824	99.88	98.295	97.659	99.537	99.38	97.548	98.669
104.92	106.72	104.93	105.35	105.43	106.81	107.86	107.77	105.08	105.9	106.08	106.13	105.25	104.68	105.89	106.79	104.05	106.7	107.7	107.47	105.9	105.16	106.92	105.3	106.65	108.34	106.37	104.87	105.93	105.79	107.64	107.4	106.26	107.53	107.08	106.11	106.77	105.38	105.65	106.85	104.97	106.06	107.53	105.58	106.01	106.2	106.57	106.79	105.54	107.37
109.37	107.97	109.19	107.51	108.76	107.51	109.25	107.65	108.51	108.14	108.38	109.16	107.28	107.99	109.61	108.57	108.14	106.77	107.05	105.56	108	108.17	109.22	107.57	106.97	108.82	108.41	108.59	107.38	108.46	109	107.86	107.25	108.66	108.17	106.09	107.91	106.97	109.87	107.18	108.12	109.04	106.93	107.87	107.17	106.27	108.33	108.01	109.31	108.27
106.67	107.27	107.65	108.52	106.33	108.87	107.65	107.43	105.85	107.29	107.24	106.93	108.31	108.3	107.62	107.9	108.55	109.02	107.52	108.61	108.06	107.49	107.31	109.14	108.5	108.8	108.28	107.2	109.54	108.44	106.38	109.02	106.02	108.88	109.87	107.06	107.64	108.28	107.82	109.14	107.89	107.98	109.02	109.19	108.04	109.04	105.72	107.83	106.77	108.11
97.729	99.049	100.12	100.72	101.96	100.92	100.16	99.524	100.73	100.82	99.355	101.5	99.744	99.183	100.05	101.29	99.919	100.13	100.45	99.675	99.768	100.04	100.45	100.67	99.698	99.838	101.13	99.991	99	100.94	100.22	101.44	100.14	100.08	101.62	101.22	103.3	99.715	100.01	97.759	102.1	99.069	100.21	101.77	100.98	100.6	100.87	100.87	99.489	99.998
107.76	106.49	106.44	105.4	106.65	107.78	106.3	104.72	107.74	106.21	105.97	106.36	105.69	108.11	106.83	106.38	105.9	107.22	106.07	107.86	107.38	107.97	106.52	107.9	108.01	104.45	106.97	108.39	106.27	107.44	108.36	107	107.47	107.64	106.71	106.61	107.03	105.41	105.93	105.3	106.42	105.97	106.47	106.2	106.44	107.22	105.28	105.37	107.89	105.65
107.51	105.39	105.48	105.81	106.73	105.32	106.12	105.21	106.49	106.01	106.71	105.18	106.31	105.13	104.82	106.25	108.96	105.66	105.77	106.13	104.17	106.39	105.29	107.25	105.31	105.25	105.68	106.38	104.74	105.28	105.33	106.4	105.88	105.85	105.71	105.78	104.9	105.23	107.16	104.35	104.98	106.28	104.49	105.75	106.9	104.89	105.31	106.43	105.52	105.06
104.68	105.83	105.31	105.35	107.17	106.04	104.93	106.37	104.9	104.18	108.38	105.65	105.85	104.7	105.54	106.61	104.99	105.23	105.58	107.81	105.64	104.25	105.31	105.26	105.85	106.25	106.51	105.65	105.78	104.06	104.88	106.27	105.75	104.06	104.88	106.97	106.19	106.01	106.61	105.17	106.31	104.62	104.97	105.1	105.78	104.63	106.6	105.19	105.47	105.36
104.09	105.56	104.85	105.51	106.42	105.57	105.36	105.99	105.37	104.98	106.02	104.39	106.75	104.89	106.79	105.59	107.35	105.93	104.76	104.28	106.58	106.42	106.37	106.35	105.05	104.47	105.49	106.13	105.22	105.92	104.37	105.38	104.84	106.63	106.62	105.18	105.01	105.58	105.38	104.43	105.43	105.35	106.56	106.53	106.43	105.16	104.39	105.57	106.74	104.56
104.6	105.59	105.63	104.82	105.32	104.59	106.08	105.25	104.72	105.54	105.91	105.17	104.87	106.34	105.85	107.04	105.65	103.88	104.93	104.93	105.66	105.54	105.47	107.57	104.09	105.96	105.7	104.15	106.45	105.68	104.67	105.33	106.54	103.96	103.91	104.24	106.42	104.78	106.39	105.53	105.52	104.61	104.48	104.66	104.76	106.43	106.83	104.76	105.8	105.3
99.441	99.684	101.35	101.44	100.83	101.87	101.79	101.61	101.78	100.69	98.982	101.51	100.36	100.03	100.27	100.17	99.402	101.29	100.75	101.25	99.706	99.881	101.04	99.93	100.71	98.543	99.93	100.94	101.36	100.88	100.12	100.9	100	100.06	100.39	100.88	101.88	100.68	100.98	100.66	100.4	99.235	102.22	99.93	101.21	101.6	101.11	99.662	99.549	101.24
100.51	99.585	100.75	99.898	100.15	101.61	100.33	99.438	101.68	101.95	100.44	101.24	99.432	99.553	102.45	100.48	101.84	98.942	100.19	99.958	99.945	101.43	100.94	99.742	101.91	101.73	100.89	100.48	100.51	99.38	100.43	101.42	101.76	99.716	101.06	100.69	99.977	100.17	99.822	100.93	101.35	99.841	99.907	99.984	101.82	101.5	100.49	100.9	102	100.93
107.88	107.72	106.94	108.22	106.64	109.37	107.92	107.52	106.93	108.89	107.91	108.24	107.44	105.96	108.36	108.26	107.43	110.26	106.86	109	107.4	106.48	108	109.92	108.63	107.56	108.92	108.92	107.9	109.21	109.62	108.29	105.82	108.85	108.86	108.85	107.38	106.49	105.58	108.24	109.89	107.37	108.27	108.71	108.37	109.01	108.4	109.84	108.68	109.03
108.41	108.58	107.96	109.9	109.26	108.47	107.57	108.23	107.82	108	107.84	108.21	108.22	110.21	109.53	108.4	107.06	108.5	108.1	109.17	108.32	109.35	109.11	108.42	108.22	108.59	106.87	108.58	108.89	107.19	107.73	109.13	108.23	108.21	109.28	108.53	108.43	109.76	107.71	108.42	108.53	108.27	106.19	107.65	108.67	107.51	108.37	107.9	109.13	107.85
110.72	109.9	111.44	110.14	111.6	111.35	110.49	110.16	110.23	109.65	109.59	112.44	109.57	110.81	110.62	110.14	110.34	109.23	110.14	111.33	110.35	108.16	108.8	111.17	109.95	111.01	109.49	110.89	110.17	110.71	109.26	111.03	109.56	109.24	110.11	110.7	110.98	110.74	108.82	110.67	111.22	110.16	109.01	110.2	110.74	110.84	111.55	109.41	111.17	110.36
106.1	104.48	107.12	106.53	106.43	106.98	107.95	105.57	107.36	105.13	105.52	106.65	106.28	106.63	107	106.09	107.63	106.48	106.9	107.51	107.15	106.79	105.52	108.62	106.04	105.94	107.83	107.33	105.84	107.15	105.54	106.48	106.3	106.29	105.45	105.13	106.79	107.84	105.62	106.36	105.75	106.57	105.68	106.69	105.55	106.33	106.49	106.19	106.1	105.6
107.52	107.67	108.68	108.53	108.06	108.97	106.96	107.26	109.31	108.18	107.69	108.83	107.82	109.57	109.49	108.24	106.63	107.83	107.28	107.31	106.4	108.58	106.38	108.42	109.15	108.86	110.17	109.18	108.65	106.7	108.09	107.91	108.28	108.49	108.11	108.73	108.44	109.32	108.71	107.74	109.77	107.53	106.69	108.31	107.56	108.95	107.8	108.55	108.35	107.18
97.639	99.338	98.196	98.28	97.127	99.316	97.25	98.766	99.865	99.442	97.376	99.02	97.605	96.137	97.453	97.775	98.399	98.574	97.046	96.328	98.16	97.559	99.101	96.11	98.456	97.778	98	97.645	97.672	98.11	97.592	97.084	98.579	97.72	98.305	98.118	97.458	98.338	96.087	96.562	98.606	96.685	97.147	97.452	99.724	97.432	97.691	97.681	97.277	97.245
110.01	110.31	112.16	109.54	107.79	111.32	108.56	108.87	110.72	111.92	110.17	109.2	112.3	111.12	110.12	112.24	110.56	111.57	111.63	110.33	110.81	110.21	111.96	110.98	112.61	110.72	109.32	110.21	108.69	109.56	111.58	109.17	109.83	109.88	111.84	109.46	112.15	110.55	110.75	110.34	111.09	110.33	110.87	109.56	109.81	111.67	111.24	111.01	110.42	109.47
107.15	108.06	104.82	107.64	105.69	107.07	107.45	108.26	105.77	107.77	106.49	108.78	107.21	106.25	105.8	105.28	108.05	106.13	105.64	105.76	105.84	105.74	108.58	106.52	106.61	107.64	107.65	105.91	105.15	106.03	107.37	106.07	106.01	106.44	105.76	106.85	106.24	107.07	107.02	106.33	104.75	105.6	106.85	107.95	107.97	105.89	105.39	107.34	105.8	107.12
99.313	100.04	99.123	99.113	98.265	99.804	98.257	98.118	97.616	100.27	98.626	98.457	99.856	99.607	99.821	98.403	98.771	99.231	98.456	98.97	98.677	98.846	97.829	97.012	97.548	98.38	98.888	99.769	99.236	99.298	99.82	97.498	98.08	98.821	98.602	99.487	100.3	99.304	99.319	98.323	99.078	97.803	98.681	97.848	100.25	98.822	97.438	100.46	98.622	98.435
97.238	98.785	99.794	99.15	100.39	97.564	99.667	99.459	98.484	96.838	97.643	98.691	98.03	99.12	97.759	97.254	97.141	98.912	98.695	98.589	98.115	96.14	97.872	97.391	98.43	97.871	98.384	97.238	97.66	99.331	99.488	99.844	97.636	99.61	97.176	96.591	97.919	99.389	98.518	98.009	98.178	98.567	98.313	97.864	98.034	99.189	97.326	97.962	97.478	97.943
96.959	98.525	98.473	99.986	98.524	99.447	100.59	99.732	99.306	99.201	98.27	98.891	100.5	99.518	98.634	99.946	99.483	99.234	99.902	100.92	98.947	99.625	98.49	98.07	100.65	99.669	99.284	100.21	99.126	99.142	98.759	99.241	98.875	97.075	98.068	98.832	98.676	98.832	99.1	99.79	98.683	99.29	98.665	98.883	98.433	99.385	99.924	100.23	98.871	101.07
105.79	104.21	106.74	105.58	106.73	107.73	107.99	108.46	105.76	106.84	106.21	106.41	106.7	106	108.06	106.27	106.98	107.23	108.31	106.29	107.08	107.13	106.68	107.6	107.6	106.08	106.36	105.43	106.54	106.03	106.22	108.01	107.17	107.69	108.24	106.17	105.87	107.38	107.68	107.81	104.8	106.89	106.14	107.16	106.71	106.25	107.92	107.05	106.36	106.97
106.55	104.53	105.41	105.03	104.94	106.09	106.2	105.59	104.71	104.45	106.72	105.22	107.26	107.21	106.3	106.26	107.17	104.98	106.24	105.77	104.88	106.86	106.8	106.63	105.78	105.78	105.62	104.42	107.25	106.99	106.88	106.5	104.2	105.27	104.56	105.69	106.84	105.66	106.18	105.57	105.2	106.18	105.1	105.56	106.9	105.05	106.7	106.99	104.68	106.46
104.47	105.97	106.96	105.55	106.62	104.63	104.19	105.56	105.24	105.87	106.28	104.46	107.32	103.95	107.25	106.39	104.93	106.53	104.67	106.82	104.09	104.34	106.89	106.34	103.32	105.53	106.02	104.4	104.87	104.62	105.18	106.65	105.34	106.56	108.2	106.08	107.09	105.41	105.69	105.86	105.27	105.84	105.81	105.2	105.22	105.59	104.13	106.06	106.32	105.99
108.45	106.88	109.94	107.74	108.59	109.41	108.85	108.49	108.35	106.67	108.29	108.26	109.16	108.61	109.65	109.14	110.14	109.68	108.66	107.94	109.55	110.02	108.86	108.56	108.3	108.36	109.93	108.52	108.81	108.1	108.96	110.34	107.72	108.01	107.25	108.91	108.62	107.72	108.61	108.52	107.83	109.29	108.69	109.29	110.05	107.99	108.49	110.01	109.11	108.93
105.74	107.54	106.63	106.24	108.22	107.64	104.68	107.62	106	106.44	106.54	106.69	106.84	107.46	106.51	106.3	107.08	106.17	105.11	106.51	106.45	105.87	106.5	105.55	106.86	105.22	107.47	108.38	106.49	107.96	106.1	106.88	107.18	106.13	108.56	107.91	108.72	105.9	107.76	107.69	108.22	107.33	105.79	107.41	105.89	107.42	108.27	107.95	106.5	106.89
106.93	106.35	105.38	105.33	106.75	106.14	106.46	106.46	105.21	104.45	106.22	106.54	106.09	105.31	106.57	106.63	104.85	105.01	106.25	107.48	107.1	105.48	106.09	105.9	104.81	106.46	106.13	104.23	106.53	106.42	106.75	104.67	106.36	106	106.37	106.22	105.76	106.51	106.83	106.43	104.05	105.98	105.65	106.16	106.81	104.92	105.08	106.9	104.53	106.87
108.19	110.44	108.47	108.15	106.35	108.39	107.55	108.41	108.2	109.22	108.13	108.36	108.09	106.84	108.16	108.08	108.87	107.98	110.09	108.14	108.2	108.12	108.22	107.28	107.01	106.92	107.02	107.8	108.86	107.14	109.1	109.41	109.11	108.69	108.17	107.89	108.15	107.59	108.7	108.24	109.23	109.73	108.54	109.2	106.72	110.22	108.18	108.15	108.19	108.3
105.05	105.61	106.14	106.45	107.63	107.57	104.89	105.96	106.08	105.8	107.01	106	105.01	105.48	105.23	103.81	106.32	104.96	104.79	105.78	104.81	105.14	104.47	105.54	104.56	104.95	105.37	105.95	105.74	106.46	106.08	106.26	105.18	105.72	106.01	105.41	107.16	105.59	106.61	106.14	105.71	106.09	105.92	105.99	105.68	104.37	105.89	106.24	105.39	105.29
109.23	108.93	109.85	108.89	108.1	107.52	108.25	108.84	107.52	109.69	109.71	110.73	110.02	108.14	108.9	110.27	107.45	108.55	107.48	108.47	107.53	108.08	108	107.95	106.99	107.67	107.58	109.34	108.63	109.01	107.75	108.6	109.07	106.82	109.24	109.06	109.98	107.18	108	108.53	109.73	108.42	109.9	108.75	108.09	108.97	107.4	108.55	108.94	109.03
98.687	99.251	98.467	97.336	98.288	96.929	98.615	98.427	97.644	98.783	98.024	97.554	98.75	97.619	98.536	97.486	97.342	97.989	98.794	98.876	96.755	97.495	96.241	96.972	98.598	96.305	98.107	98.315	97.539	98.164	98.041	97.616	98.075	98.469	98.287	98.671	97.727	99.394	97.95	98.545	98.822	96.656	99.032	98.303	99.34	98.322	97.702	98.187	97.973	97.523
108.18	108.32	108.99	107.47	108.09	108.89	109.31	109.14	108.91	108.19	106.44	108.75	108.12	109.25	108.74	109.14	107.6	107.79	107.63	109.27	109.49	108.08	109	107.99	105.59	109.12	107.23	109.01	108.97	108.39	110.56	108.74	106.76	107.75	108.41	107.84	108.08	108.15	108.94	108.6	108.98	106.99	109.24	106.94	109.43	106.61	108.68	108.8	107.17	107.28
106.77	106.1	107.32	106.57	107.05	107.05	106.41	107.75	106.51	106.99	107.7	106.49	107.85	105.89	106.48	108.48	107.11	105.92	107.17	107.14	107.3	106.8	105.79	106.9	105.24	106.11	105.87	103.15	107.47	105.33	107.96	106.52	107.51	105.93	106.83	107.93	105.28	107.36	106.17	105.83	106.74	106.24	106.39	108.23	107.88	107.43	107.53	106.88	105.53	106.58
100.99	101.2	100.09	100.89	99.278	101.98	98.934	101.68	99.417	100.75	100.45	100.63	100.14	100.3	100.89	99.523	98.903	101.04	100.53	100.91	99.8	100.41	101.22	100.72	99.644	98.851	101.05	99.886	99.278	99.19	100.06	100.46	99.152	100.86	101.16	101.6	100.11	101.24	100.19	101.83	99.951	99.45	100.18	100.86	100.27	101.05	100.92	101.28	100.57	99.738
106.47	103.74	105.05	106.66	105.19	105.5	106.46	103.89	105.96	106.18	106.63	105.32	107.05	106.9	104.98	102.99	107.2	105.45	104.19	106	104.24	105.71	106.05	106.38	106.9	106.1	105.93	106.44	106.28	105.65	105.53	104.56	107.23	105.17	105.3	105.6	106.48	104.63	104.64	105.61	104.2	105.97	103.74	105.78	104.4	105.65	105.67	105.94	104.85	105.51
107	105.08	106.12	106.53	106.47	106.04	106.83	106.71	107.32	106.07	107.58	106.17	105.24	107.64	104.7	106.32	106.74	104.47	106.87	106.47	106.01	107.62	107.1	106.56	106.9	107.28	107.23	106.16	107.04	107.27	107.01	106.42	107.43	105.78	105.42	108.6	106.46	106.75	107.56	107.9	106.94	106.3	105.99	107.81	104.9	106.34	105.65	106.69	106.21	106.9
96.956	98.081	97.954	98.298	97.858	98.64	97.468	98.38	97.713	97.45	99.066	98.074	97.108	97.525	97.091	97.095	96.918	98.422	98.9	97.202	98.135	96.906	97.906	98.182	98.103	99.069	99.182	97.444	99.118	97.424	98.865	97.838	97.99	99.825	96.989	98.064	97.195	97.972	97.428	97.317	98.155	99.885	97.987	98.73	97.098	98.465	99.912	97.93	99.076	97.739
108.36	106.84	108.18	109.52	108.58	105.71	107.21	107.01	108.17	109.17	108.46	106.69	108.16	108.47	107.8	107.18	106.4	107.91	106.58	106.69	107.99	107.97	108.78	108.14	107.79	106.35	108.96	109.82	108.62	108.15	107.95	107.5	108.14	107.87	106.8	106.22	108.26	107.16	106.78	107.29	108.3	106.87	107.31	107.37	106.65	106.1	108.85	104.57	107.82	107.02
106.48	106.54	105.95	104.92	105.64	106.29	105.12	105	105.48	104.2	104.19	105.45	105.28	107.64	106.66	105.26	106.63	107.17	105.7	107	106.57	105.78	106.18	106.27	106.09	105.41	106.12	107.34	105.92	103.59	106.33	106	104.34	105.05	105.93	106.04	106.8	106.01	104.87	104.93	106.03	105.68	105.12	106.32	107.33	106.06	103.78	104.18	105.37	107.15
101.12	101.28	99.349	100.44	99.546	100.61	99.413	99.345	99.669	101.22	100.48	100.83	100.99	99.899	98.428	100.96	101.25	100.28	99.475	100.03	100.18	100.23	98.88	100.89	98.829	101.06	100.02	99.01	100.57	99.751	101	99.857	100.62	99.951	100.45	99.739	100.31	100.55	100.71	99.982	99.927	101.23	101.48	100.37	100.82	100.82	99.383	99.21	99.071	101.07
98.674	97.21	97.971	97.368	96.679	97.693	97.292	99.028	98.157	99.723	96.81	97.564	98.062	97.785	97.695	97.906	95.855	97.803	98.923	97.346	98.958	98.864	97.738	97.821	99.783	97.364	98.765	97.12	98.484	99.391	98.128	100.06	98.296	98.589	97.415	97.722	98.879	96.976	96.831	97.965	98.138	97.55	96.513	98.593	98.54	97.635	99.933	98.354	96.701	97.053
105.49	105.99	106.43	105.92	105.49	104.7	106.39	104.9	104.77	106.22	106.37	104.38	106.31	107.48	106.17	104.98	106.03	106.63	105.6	105.02	106.22	105.84	105.58	105.56	104.79	105.42	106.51	106.86	106.29	106.12	106.67	104.97	106	106.39	103.61	104.84	105.33	105.63	105.29	103.12	105.55	105.03	105.88	105.92	104.94	105.54	104.07	105.27	105.73	106.86
107.22	107.34	107.81	106.33	106.9	107.51	107.69	109.23	108.9	107.6	107.8	106.86	108.27	108.05	108.67	107.94	108.58	107.16	107.88	107.35	106.93	107.78	107.85	106.41	107.73	109.25	105.69	107.07	107.76	106.79	107.66	108.56	108.38	107.34	106.66	108.57	109.27	107.73	107.29	107.72	106.57	108.03	108.65	107.65	109.03	108.44	107.59	109.16	108.25	107.62
109.02	107.7	108.14	107.79	107.8	108.32	107.41	106.49	105.87	107.17	109.12	108.39	107.62	106.84	107.28	107.91	107.29	107.04	107.87	105.52	109.34	108.04	107.68	107.05	106.87	108.43	107.21	107.25	107.97	107.58	106.9	106.33	107.6	107.24	107.33	106.75	109.12	107.05	107.86	106.4	106.45	107.21	107.76	107.33	108.79	109.08	108.68	108.37	109.85	108.46
109.05	109.05	109.53	108.09	109.16	111.04	108.8	108.93	108.8	109.19	108.92	108.31	107.91	107.3	109.16	108.59	108.01	108.15	108.28	107.22	107.17	107.39	108.81	109.04	107.42	107.51	109.22	109.9	109.53	108.01	109.9	109.89	107.43	109.04	107.55	110.1	109.64	109.24	107.96	109.21	107.17	108.86	107.7	108.74	107.71	109.53	109.29	108.69	106.15	107.96
97.483	98.375	98.006	99.492	97.694	98.61	97.59	97.958	98.11	98.618	98.167	97.802	98.871	99.122	98.973	99.433	97.928	97.071	97.708	99.281	99.433	99.235	97.572	97.781	97.712	97.707	97.765	97.264	97.508	99.003	97.494	98.43	97.389	98.289	96.839	98.264	98.11	97.14	97.999	98.921	98.771	97.856	98.363	98.913	97.941	99.822	100.26	97.628	97.474	97.422
97.86	99.836	98.73	99.094	99.428	99.164	101.52	98.317	98.686	97.386	98.242	99.308	99.068	98.644	99.127	98.237	99.002	99.147	98.902	98.793	99.092	98.051	98.584	99.209	97.167	101.77	97.792	97.79	100.16	99.097	97.942	100.38	99.095	98.647	99.582	98.507	99.64	99.55	99.588	99.997	97.297	99.657	98.165	99.287	98.64	98.376	99.352	97.833	98.42	98.021
106.2	106.48	105.55	104.71	104.58	106.68	105.92	106.25	106.05	106.58	105.54	105.61	105.69	104.64	105.07	105.77	107.23	104.76	105.84	107.3	106.43	106.7	105.72	105.23	105.42	107.54	105.18	105.77	105.75	106.65	106.62	105.46	105.42	104.93	106.19	105.5	105.34	104.49	104.62	105.94	105.99	106.01	105.52	105.8	105.39	105.46	104.95	104.81	105.74	104.63
105.64	107.24	106.01	106.79	105.53	107.36	106.21	106.01	104.88	105.07	104.66	104.86	105.44	106.76	107.3	106.02	105.96	107.1	108.52	107.26	105.58	106.61	107.11	107.17	105.93	107.25	107.83	106.38	105.81	105.05	106.08	106.99	106.56	106.44	106.45	107.17	105.19	108.04	104.59	107.64	106.5	106.59	107.02	106.93	107.01	107.38	105.39	106.93	107.95	105.49
102.07	103.03	103.3	102.16	101.04	103.38	101.43	102.01	102.6	103.81	103.79	103.71	103.64	102.36	102.33	102.67	102.13	103.45	103.72	102.22	101.22	103.56	102.53	102.5	104.73	102.87	103.7	103.14	102.56	102.44	103.08	102.57	101.01	102.35	103.4	102.53	103.01	100.91	103.45	102.15	102.69	102.5	102.59	102.44	103.56	103.08	102.51	103.35	101.91	102.22
106.78	106.88	105.93	106.3	106.18	104.98	105.44	107.02	105.48	105.25	104.32	104.29	106.29	103.87	105.24	105.69	105.9	105.76	105.65	106.3	104.62	105.53	105.79	106.51	106.34	104.48	106.9	105.32	106	105.22	105.59	105.66	106.37	104.61	105.8	105.69	106.49	105.75	105.56	104.75	106.23	105.03	105.66	105.2	105.79	105.32	105.84	104.46	105.9	105.81
107.2	108.08	107.41	106.32	107.77	109.64	107.21	108.54	108.55	109.71	109.12	107.93	107.6	108.61	108.7	108.12	108.19	107.61	108.57	109.76	107.29	108.53	108.14	109.28	106.32	108.58	108.55	109.86	108.09	108.69	107.6	108.33	107.81	110.06	106.75	107.93	109.03	107.73	109.27	109.93	107.83	107.79	107.92	106.86	109.15	108.09	106.88	110.33	108.48	106.96
109.26	107.93	107.86	106.78	108.13	108.37	106.91	107.37	109.01	107.45	109.06	108.58	108.04	107.79	107.8	107.17	107.31	108.66	108.33	107.13	107.66	106.97	108.32	108.6	108.1	107.95	107.12	107.98	106.75	108.12	107.75	109.77	109.2	107.43	106.79	108.27	107.55	106.89	107.73	107.29	106.45	107.16	108.28	108.59	109.47	108.14	109.43	108.8	107.98	106.99
107.91	104.41	106.76	104.94	105.84	105.16	107.44	105.08	106.59	105.41	106.1	105.83	106.77	104.12	107.06	105.95	106.03	106.98	106.5	106.65	106.77	105.99	103.65	104.93	105.61	105.85	105.47	106.24	104.96	107.53	104.78	105.2	106.58	106.25	105.29	107.63	105.75	105.39	105.07	105.96	105.52	106.38	105.92	105.54	105.54	104.55	105.36	107.31	106.21	106.43
103.83	104.44	105.94	104.72	106.8	104.87	106.15	105.6	106.09	105.13	107.05	106.03	106.12	105.23	105.63	104.68	104.57	105.92	105.67	104.38	106.93	106.04	105.99	104.15	105.43	105.84	105.96	105.6	105.71	105.82	106.3	106.59	103.38	105.24	106.04	105.87	105.32	104.85	104.98	108.03	105.55	105.93	105.45	106.67	106.93	104.06	106.04	105.29	105.81	107.33
107.24	106.26	107.15	107.66	106.96	106.38	107.32	107.14	106.2	106.99	105.7	106.62	108.32	107.39	105.96	106.16	107.7	107	106.07	106.95	106.3	107.53	106.85	106.25	106.19	106.63	106.71	106.01	106.11	105.97	107.2	107.33	105.66	106.5	105.82	108.14	106.71	107.11	106.31	106.36	106.64	106.31	107.26	108.45	107.74	105.45	106.83	106.57	105.41	106.22
98.728	99.67	99.544	99.396	100.19	100.1	100.51	100.09	100.46	100.33	100.48	98.892	100.54	100.55	101.79	98.868	99.64	100.78	100.29	101.11	101.46	100.18	98.974	100.8	100.69	101.95	98.781	101.09	100.91	99.964	99.594	100.28	99.744	100.27	100.52	98.188	100.16	99.325	99.84	100.39	98.923	100.32	101.07	99.73	98.634	100.71	99.959	101.62	100.51	100.72
105.47	104.62	106.18	105.43	104.29	107.13	107.45	105.7	107.41	106.82	104.32	105.81	104.13	105.3	105.31	105.4	105.47	106.41	106.16	105.41	104.84	105.84	104.54	105.38	104.83	105.36	106.51	105.27	104.87	107	105.76	105.77	106.07	106.59	105.81	103.47	105.02	105.13	108.05	105.22	106.19	105.65	105.1	105.94	105.9	106.82	106.11	104.09	104.71	106.7
100.31	99.333	100.66	99.488	100.07	101.06	100.85	101.98	101.69	101.13	100.88	100.87	100.97	101.49	101.27	100.52	100.6	100.58	98.866	100.78	99.578	101.38	98.856	100.51	101.43	100.75	101.08	100.13	99.693	102.39	99.942	100.64	101.04	100.28	101.69	99.919	100.93	100.96	98.889	100.57	100.57	100.59	101.44	100.49	99.387	100.87	99.338	100.15	101.11	100.02
99.466	100.24	101.39	101.87	101.56	100.33	99.076	100.37	100.58	100.68	100.51	100.01	100.64	99.9	99.178	100.6	100.75	100.61	100.56	100.2	100.03	99.811	99.938	100.85	100.98	98.306	100.23	99.584	100.51	99.631	99.124	98.561	100.73	98.014	100.34	99.864	100.78	99.943	99.275	98.969	101.97	100.36	99.598	100.92	100.63	99.596	97.914	99.782	99.492	99.728
104.9	106.07	105.32	105.64	105.21	104.57	106.44	106.07	105.61	107.52	105.11	103.56	105.46	104.4	106.64	106.75	104.5	106.07	105	106.47	105.71	105.22	104.59	104.39	105.66	105.03	104.41	106.84	105.49	106.42	106.39	104.2	106.64	105.31	104.61	106.63	106.86	105.65	105.27	105.56	105.08	105.87	105.87	104.26	104.41	107.27	105.65	105.66	105.31	105.22
106.19	106.65	104.45	104.79	105.96	105.97	106.49	103.01	107.69	106.55	106.05	105.84	107.65	105.94	106.02	107.53	106.13	105.76	106.15	105.79	106.54	106.34	107.37	105.76	105.94	104.78	106.36	106.06	105.62	106.65	105.12	107.56	107.15	105.31	104.59	104.76	105.93	107.26	104.39	105.75	105.75	106.52	105.86	105.96	106.42	104.38	105.06	105.31	104.43	105.32
104.84	106.02	106.23	107.2	107.2	106.21	105.02	106.18	105.14	106	105.58	106.62	107.44	103.39	105.77	105.7	106.28	106.34	106.72	104.98	106.54	104.51	104.87	106.52	107.44	105.73	105.73	104.78	106.45	106.71	105.99	105.62	107.28	104.9	105.67	105.78	105.94	106.68	106.27	104.95	106.39	105.22	105.48	105.91	105.51	104.5	106.82	105.18	105.89	105.66
107.05	106.48	109.17	108.86	107.86	108.2	106.67	108.12	107.94	106.29	108.63	108.29	108.17	108.06	108.54	105.96	107.6	109.1	107.71	106.91	108.08	109.34	107.11	107.48	106.92	108.16	108.43	109.03	107.97	106.95	107.28	109.04	108.12	109.68	106.91	108.8	107.57	106.25	107.86	107.37	108.43	108.39	108.51	108.55	108.82	108.07	107.23	107.05	106.35	107.04
105.12	106.24	105.14	105.78	107.04	105.4	104.76	105.87	105.7	106.24	107.37	106.68	103.08	105.46	106.1	105.24	105.7	105.71	106.2	105.6	107.05	105.78	106.01	105.79	108.05	106.53	106.47	106.05	107.3	106.09	106.83	105.94	106.8	108.25	106.77	105.73	107.2	107.37	106.18	105.5	107.55	105.96	105.67	107.71	105.86	106.59	106	106.54	106.17	107
107.17	108.14	108.51	107.42	110	109.42	107.94	109.24	109.78	109.07	108.39	108.49	110.24	110.49	108.58	108.41	107.74	108.23	107.87	108.49	108.19	107.5	109.19	107.56	108.26	109.15	109.13	109.5	108.19	108.07	109.71	109.7	108.8	108.22	109.45	108.79	108.83	109.83	109.62	109.42	107.7	108.05	108.66	109.15	108.77	107.3	107.53	109.01	108.85	108.31
101.97	100.79	101.87	100.73	99.387	101.3	99.398	100.54	101.5	99.792	101.4	99.618	101.79	101.56	101.4	100.32	101.49	101.41	100.73	99.94	100.58	100.87	101.04	100.93	100.43	101.6	99.705	100.75	100.18	101.54	100.27	100.22	100.19	101.5	99.981	100.71	100.8	101.61	101.51	100.22	100.85	101.42	99.651	101.49	101.17	100.94	100.41	100.55	100.23	101.45
96.538	98.55	98.15	97.338	98.957	99.496	97.691	97.43	98.845	98.184	98.553	99.544	97.047	98.48	97.457	98.182	98.056	98.412	98.476	96.731	97.718	98.887	95.601	96.914	98.356	96.581	99.322	96.814	96.904	98.611	98.037	97.738	97.245	97.854	97.009	96.979	97.857	97.928	96.495	97.291	98.416	97.315	98.205	98.542	97.531	98.144	98.395	98.928	99.219	98.548
107.23	106.78	106.33	107.57	106.54	106.94	106.89	107.35	106.42	106.28	106.14	106.78	105.04	106.48	107.61	107.24	108.96	104.96	106.33	106.74	105.31	106.05	105.74	106.92	107.23	106.65	105.96	106.79	105.96	107.27	106.7	106.71	106.6	106.89	106.24	108.28	106.42	106.12	106.71	107.89	107.22	105.29	106.9	105.08	106.23	106.58	105.35	106.15	106.26	107.04
107.33	107.74	108.49	108.57	107.79	109.65	108.24	107.91	107.71	109.87	110.31	108.78	108.49	108.54	107.4	107.92	107.63	106.63	108.28	107.34	107.31	109.23	108.49	107.95	108.31	108.53	109.08	107.44	107.4	107.84	107.5	107.72	107.96	107.65	107.79	108.76	107.07	106.54	109.71	108.49	109.23	108.54	108.11	108.87	108.71	107.45	108.51	105.48	108	107.62
109.39	107.42	108.16	108.68	108.72	108.4	107	108.41	108.33	107.81	108.77	109.54	107.07	107.63	107.78	108.61	109.64	108.96	109.61	109.2	108.93	107.59	106.54	106.41	107.26	108.83	108.66	108.03	107.3	107.85	108.06	107.55	107.14	109.29	109.58	108.59	106.94	108.57	109.17	107.38	109.88	108.49	107.89	109.5	107.62	109.25	108.55	107.44	108.14	108.14
97.39	97.846	98.478	100.05	98.709	98.481	98.72	96.952	97.904	97.795	99.726	98.937	97.734	98.698	98.588	97.533	99.031	97.88	97.021	98.707	97.149	97.618	99.626	96.443	98.023	98.079	98.014	99.57	97.851	99.375	98.317	97.409	97.864	98.591	98.721	99.796	96.799	97.684	98.413	98.324	98.254	98.473	99.981	98.538	98.525	97.214	98.459	98.311	98.778	97.702
107.78	106.75	108.46	108.46	108.1	108.62	107.73	106.39	109.01	107.55	107.46	108.99	108.11	108.82	107.8	108.45	107.19	108.38	107.97	108.85	109.07	108.52	107.59	108.65	107.61	107.54	109.09	108.27	107.03	109.19	106.6	107.74	107.46	108.53	107.6	110.03	107.78	109.63	107.6	108.65	108.93	108.65	107.95	109.47	108.32	107.96	107.99	108.78	108.22	108.01
99.225	99.086	98.94	99.079	98.118	99.922	98.744	100.15	98.445	98.041	99.33	100.89	98.792	98.354	100.05	99.528	98.763	99.36	99.586	98.88	99.915	98.442	99.918	98.9	98.779	100.18	98.455	97.738	99.867	98.881	100.36	99.209	99.052	99.002	98.435	99.798	98.518	99.542	98.103	98.779	100.02	99.249	99.455	99.926	97.225	98.939	98.882	101.53	97.835	99.417
106	106.33	107.29	105	105.32	106.11	105.84	106.25	105.14	105.8	106.66	105.8	105.82	104.61	105.95	107.04	104.55	106.99	107.56	105.57	105.26	105.44	107.7	105.56	105.3	105.52	105.36	106.94	105.99	104.8	104.56	104.62	105.51	104.49	105.48	106.9	105.61	106.61	106.26	107.04	106.8	106.47	105.8	105.86	104.33	107.08	106.03	104.73	105.82	106.24
106.96	106.28	107.66	107.9	105.72	107.39	106.18	106.17	107.15	108.49	106.22	107.04	106.77	104.86	105.95	106.15	105.8	107.93	106.42	105.66	105.13	106.12	106.63	105.85	106.82	107.42	104.91	107.47	106.75	106.09	105.92	105.99	106.35	106.31	107.62	105.5	107.47	107.36	107.39	106.41	105.86	105.85	106.69	105.71	107.27	106.1	107.24	105.64	107.14	104.28
109.96	110.73	110.43	110.14	110.38	109.32	112.8	109.82	110.05	110.37	110.19	107.65	109.24	109.84	109.61	109.38	111.12	109.26	111.6	112.01	110.31	109.84	111.12	111.37	109.4	110.8	110.19	109.86	110.66	110.24	110.18	111.56	111.9	110.11	109.78	111.03	111.2	108.96	110.2	111.11	110.03	110.92	110.88	110	110.09	111.25	111.22	111.04	110.95	111.75
105.31	107.49	107.25	107.44	107.32	106.59	106.8	107.99	107.85	110.48	109.09	106.25	106.61	108.43	107.42	107.17	107.81	107.43	109.24	108.5	107.41	108.17	108.11	108.03	108.49	108.1	106.68	108.93	109.28	108.84	107.16	106.05	107.49	107.65	108.79	108.22	107.53	107.47	107.19	108.28	107.42	108.37	108.82	107.59	105.66	106.69	105.99	107.38	107.1	107.23
108.74	107.54	107.87	110.15	108.61	107.13	107.09	107.59	108.41	107.84	108.52	108.74	108.3	108.29	108.72	109.69	108.72	108.3	108.29	108.46	107.12	107.76	107.93	108.79	108.81	106.85	107.49	107.6	107.56	109.08	108.15	108.16	108.67	107.8	108.13	108.1	108.29	107.66	107.87	107.53	109.62	108.8	109.84	108.39	109.12	106.95	107.72	108.66	108.46	109.29
107.14	108.93	108.12	108.41	108.97	109.2	106.24	108.7	108.72	108.03	108	109.24	108.51	107.74	106.12	106.06	108.79	107.74	108.46	110.34	108.67	109.77	106.12	107.83	107.5	107.69	106.59	108.22	109.74	107.23	107.87	108.56	107.04	109.54	107.17	108.09	107.73	108.57	107.77	109.08	109.41	107.61	108.09	108.55	109.85	107.75	107.09	108.48	108.56	108.03
108.8	111.13	110.98	110.07	110.02	110.39	109.73	110.74	109.43	111.21	110.43	110.45	109.39	111.32	108.72	111.59	111.11	109.54	110.88	111.48	111.16	110.26	109.89	110.71	109.81	109.6	109.73	109.84	109.56	111.35	109.09	110.58	109.6	110.19	110.74	110.23	110.92	110.11	110.03	109.86	110.21	111.02	109.93	110.34	110.04	111.65	109.47	109.91	109.27	109.98
100.35	99.87	100.07	99.844	99.269	100.44	99.482	98.971	100.17	98.304	98.53	100.53	99.442	99.805	99.841	100.37	100.36	102	99.923	101.01	100.77	99.071	98.979	100.31	101.2	99.098	100.27	101.59	102.71	100.3	101.91	100.35	100.47	100.65	99.584	100.62	100.16	99.503	101.05	100.77	100.14	100.51	100.64	99.527	100.12	99.492	99.49	99.702	99.284	100.67
106.04	104.91	106.36	105.76	105.94	105.1	105.01	103.5	105.91	104.92	104.85	105.58	104.35	105.55	103.05	107.55	106.12	105.36	107.12	106.37	106.35	105.73	105.53	106.92	106.58	104.69	106.08	106.27	106.96	105.58	106.79	105.44	106.21	106.43	105.3	105.17	106.16	104.99	105.71	106.14	105.38	105.05	107.42	104.75	105.98	104.46	105.8	106.46	104.62	105.59
101.5	100.81	100.25	102.08	101.5	101.86	101.32	101.2	100.76	100.12	99.93	100.33	100.6	100.04	101.73	99.245	100.23	101.7	100.67	101.64	100.05	100.89	100.27	101.76	101.83	100.28	100.7	101.45	99.493	101.8	100.91	99.618	100.83	99.839	100.41	100.25	100.16	99.196	100.36	99.293	100.67	102.36	100.52	101.28	100.52	99.532	100.5	101.51	98.705	100.76
105.43	105.61	105.35	106.93	105.58	104.82	104.27	105.83	106.1	105.44	105.72	103.89	105.64	104.18	105.09	104.73	105.5	105.94	104.89	105.67	107.06	106.17	107.36	106.79	105.61	106.1	105.49	105.48	105.15	106.71	104.9	105.78	104.5	107.82	105.18	107.04	104.72	105.66	105.15	107.32	104.4	105.35	103.91	103.83	105.58	104.16	105.87	106.26	106.58	105.84
106.58	108.77	106.04	108.61	107.46	106.63	108.08	106.78	106.93	108.03	106.8	108.07	107.83	108.03	109.52	108.01	107.6	108.13	107.35	108.27	107.53	107.97	107.39	107.04	106.77	106.23	106.48	105.99	108.67	108.53	108.62	108.09	106.63	107.8	107.24	106.19	107.1	105.5	108.54	107.59	106.58	107.51	107.61	108.27	108.9	108.67	106.09	105.87	107.79	109.46
105.73	104.84	104.98	105.73	104.39	104.91	105.41	106.62	105.27	105.52	105.5	105.15	106.35	106.53	104.67	105.59	104.98	104.93	105.5	103.49	106.17	106.26	106.04	106.05	105.24	106.74	104.56	105.3	106.2	104.24	104.99	105.89	105.45	105.03	104.68	105.51	106.51	104.68	105.61	105.09	105.33	106.03	105.19	106.79	106.15	105.67	107.41	105.63	106.36	106.43
105.04	105.69	105.67	106.09	104.91	105.65	107.58	106.66	104.86	105.29	107.43	105.63	107.15	105.33	105.22	104.62	105.12	105.71	106.4	106.02	105.59	105.91	105.89	104.87	106.28	103.82	105.75	105.45	105.66	105.86	104.46	104.49	106.53	105.15	105.88	106.39	105.05	103.89	106.71	106.83	104.84	106.03	106.08	105.7	106.33	104.29	106.27	105.38	104.7	105.72
105.71	104.37	106.48	105.83	107.83	105.27	104.57	106.06	106	104.17	107.39	105.18	106.66	104.85	106.97	106.09	105.46	106.35	107.19	107.14	106.5	106.07	108.16	105.92	105.86	107.53	104.93	106.45	106.15	103.77	105.05	107.13	106.43	105.96	106.14	105.38	106.5	105.9	106.81	107.11	106.66	107.52	105.68	106.02	106.23	106.63	105.88	104.51	106.66	104.73
104.32	104.65	105.65	105.68	105.94	104.96	105.89	105.21	107.39	105.66	106.2	105.8	107.2	104.78	103.95	104.24	105	104.83	104.61	102.97	106.63	104.67	105.29	105.19	106.61	105.16	106.06	105.79	104.35	105.49	106.77	106.98	104.36	106.05	105.99	105.4	105.59	106	104.04	107.51	106.69	105.17	107.48	105.1	106.25	105.69	105.66	104.24	103.88	105.59
107.3	107.95	108.32	108.38	107.85	108.75	107.23	109.65	106.52	107.82	107.46	107.98	109.14	107.86	107.94	106.19	108.35	107.77	108.9	107.81	107.94	108.23	109.99	108.83	108.78	107.94	108.39	107.72	108.56	107.93	108.34	107.41	107.86	108.02	105.97	107.7	109.28	107.28	108.76	108.25	110.36	108.48	108.83	108.28	110.38	107.57	107.57	107.92	107.36	107.86
109.47	108.31	107.66	109.06	105.95	108.27	106.86	107.03	109.02	107.32	107.44	107.74	107.92	107.65	108.34	107.37	108.2	108.03	108.34	107.53	107.2	107.76	110.91	106.68	108.25	110.06	110.61	108.71	108.11	107.5	107.97	107.75	108.63	108.53	107.25	108.64	108.62	108.51	108.99	108.35	109.16	109.01	109.44	108.51	107.05	107.92	107.55	109.17	107.73	110.09
107.16	105.03	106.2	108.58	105.35	106.66	106.36	107.28	106.25	106.92	106.43	105.52	104.8	106.04	106.53	105.17	107.24	106.03	105.49	106.82	106.24	105.95	106.28	106.91	104.87	106.11	106.29	105.11	104.99	105.65	106.05	105.82	106.17	106.07	107.54	106.53	106.5	106.06	106.06	107.92	105.47	105.62	105.95	107.36	107.4	105.73	104.95	108.03	106.85	105.47
101.04	99.143	98.858	100.78	101.44	99.871	101.08	99.328	99.041	99.627	101.3	97.561	100.04	100.02	100.27	100.51	99.511	99.754	100.12	101.2	98.936	100.61	101.13	99.752	100.6	100.41	101.74	101.49	99.502	101.17	100.76	101.17	101.28	101.67	99.054	101.6	101.19	99.704	100.69	100.18	100.69	101.74	99.443	99.567	100	98.859	101.31	100.29	100.31	102.85
104.09	104.3	104.57	104.99	106.15	105.07	106.97	104.84	105.76	105.89	104.56	104.79	105.41	105.84	104.35	105.05	105.5	105.59	106.07	105.91	104.19	105.29	105.44	105.64	105.23	106.46	105.66	104.16	106.96	106.21	103.91	105.84	106.14	104.49	105.38	105.35	104.43	107.26	107.2	104.54	104.52	103.9	107.26	104.53	105.47	106.07	105.67	107.04	104.8	104.9
108.11	108.69	109.01	109.65	108.06	107.79	108.47	108.21	110.4	107.46	108.61	107.59	107.18	107.76	108.95	108.19	108.49	107.99	108.43	108.56	108.57	108.51	108.43	109.57	108.32	108	108.56	106.62	108.73	108.33	108.56	107.03	107.73	107.84	107.69	109.25	110.21	108.38	108.56	109.47	107.62	108.04	108.13	106.8	109.02	108.88	109.04	107.67	107.67	107.6
106.77	104.98	106.24	107.32	105.03	106.34	104.74	105.67	105.86	105.28	106.32	105.65	105.85	104.38	106.4	104.98	105.26	106.85	105.23	106.8	105.07	105.67	105.08	106.11	104.16	104.36	106.96	104.77	104.24	106.5	105.66	105.41	105.24	106.47	105.5	106.69	105.77	105.62	104.61	105.54	104.88	105.53	105.68	104.57	105.83	106.83	105.45	105.25	105.73	105.77
105.35	105.89	105.57	105.57	106.03	105.65	106.37	104.74	107.28	106.54	105.34	104.25	105.73	105.67	105.12	105.54	104.97	104.46	106.28	105.74	104.77	105.46	105.79	106.55	105.76	105.56	105.08	107.35	105.85	106.09	105.98	105.17	106.46	106.44	105.73	105.01	105.64	106.12	105.34	105.48	104.9	105.9	105.29	107.57	108.29	106.71	106.81	106.49	107.05	107.33
99.715	98.573	99.968	99.166	98.634	98.721	98.333	100.88	98.237	98.631	98.603	97.619	98.6	98.708	99.871	98.174	99.081	98.257	98.331	99.34	98.803	97.697	98.847	98.992	100	98.639	100.82	99.159	99.33	99.223	99.051	99.374	100.8	97.557	97.942	98.104	98.193	98.51	98.36	98.338	98.357	99.932	99.214	97.854	98.156	97.929	97.754	98.289	98.5	100.05
105.47	106.35	105.88	106.51	106.56	104.11	105.32	105.82	104.82	104.78	104.92	105.08	106.22	105.19	105.58	106.73	104.61	106.34	104.86	105.98	105.96	106.69	106.33	105.21	105.34	105.41	104.61	107.82	102.76	104.66	106.47	105.46	106.73	105.59	105.86	106.26	105.26	106.74	106.71	105.76	104.88	105.74	104.87	106.08	104.92	106.36	104.73	104.38	105.04	105.27
98.008	99.199	98.32	98.161	99.125	97.299	97.505	97.508	98.386	97.307	97.689	99.064	97.705	97.286	97.838	98.774	98.373	97.644	99.872	98.87	99.453	97.417	97.741	97.569	96.804	99.053	97.817	96.724	97.429	98.793	98.182	99.839	99.113	97.616	97.841	97.947	99.235	97.01	97.35	98.409	98.262	99.174	97.885	99.46	97.279	95.9	97.708	98.163	98.124	99.7
111.26	110.21	110	110.69	110.29	111.11	109.94	110.26	110.2	110.16	108.73	111.78	110.29	111.18	111.84	109.17	111.49	110.39	110.75	110.36	111.34	110.17	109.19	110.58	111.13	112.26	109.89	109.18	111.33	110.42	110	110.02	111.12	111.23	111.15	109.29	111.07	110.97	110.07	110.11	111.76	108.94	109.97	110.36	110.19	110.72	111.23	110.98	110.59	110.77
105.41	106.03	106.64	104.93	106.45	104.8	105.85	106.39	104.51	105.37	105.78	105.29	105.96	104.21	106.44	106.84	105.74	105.87	104.43	106.65	105.27	105.35	106.27	105.95	106.29	105.98	106.56	104.72	106.76	107.34	106.84	104.32	105.5	107.39	105.54	106.25	106.24	104.99	106.13	106.36	103.57	105.88	106.32	106.12	106.25	104.04	105.34	106.44	105.59	106.08
105.98	105.31	104.61	103.38	104.21	105.05	105.46	105.34	105.88	104.78	105.8	106.47	104.87	108.33	104.5	103.13	105.85	105.7	105.09	105.48	105.29	106.04	106.69	106.46	105.37	104.71	104.04	106.2	104.95	105.29	105.22	105.84	105.19	106.95	107.35	105.77	105.21	105.77	104.72	106.75	104.83	105.58	106.11	105.65	105.55	104.96	106.26	105.75	105.13	106.11
107.43	107.88	107.72	108.42	109.7	109.7	109.64	109.32	108.03	108.52	109.56	108.41	108.08	108.68	109.85	108.23	108.7	109.75	106.74	108.83	107.97	107.98	107.99	107.27	108.93	108.09	108.96	108.42	109.21	107.42	107.42	108.08	108.59	108.83	109.61	110.05	107.67	109.66	108.28	108.09	109.59	108.65	108.83	108.28	106.55	109.04	109.13	107.93	109.93	108.52
109.18	108.43	107.31	107.33	109.18	106.36	108.87	107.09	107.62	108.37	106.35	107.31	108.38	108.24	108.29	107.08	108.24	107.56	108.32	107.72	108.29	106.81	107.39	108.17	108.07	108.51	108.31	108.13	108.27	108.33	108.56	108.53	109.33	105.25	108.78	107.98	107.4	107.53	108.71	108.45	108.33	108.32	107.85	107.49	108.15	106.53	108.22	107.8	109.42	107.92
106.45	105.42	105.62	105.33	105.51	106.49	107.03	106.9	105.59	105.32	106.5	105.32	104.57	106.63	104.38	105.68	104.68	105.6	104.66	104.71	105.71	105.3	106.19	105.56	106.84	105.57	106.16	105.34	105.34	106.8	105.92	106.59	105.61	105.6	105.39	105.55	106.46	106.54	105.14	105.11	105.9	105.76	104.17	106.7	106.58	104.6	107.35	105.5	106.74	105.74
108.08	107.43	107.24	109.14	109.73	107.05	106.77	108.23	108.34	108.15	108.02	107.13	109.04	106.75	106.5	106.81	108.15	107.97	105.91	106.41	107.23	108.22	107.89	108.19	109.16	107.65	106.94	108.34	106.52	109.76	107.69	107.32	107.88	107.34	107.33	106.72	107.03	108.4	107	107.53	108.74	107.33	109.29	107.83	107.28	108.79	108.46	107.82	108.43	107.23
98.71	99.784	99.183	98.615	97.618	98.77	100.74	99.102	99.315	98.295	100.27	98.216	99.792	98.07	99.211	97.94	99.879	98.034	98.327	100.63	99.186	98.767	98.199	98.665	98.855	97.557	97.455	99.411	99.419	100.61	98.326	97.433	98.658	99.251	97.642	98.134	98.498	98.926	98.327	98.107	96.769	99.026	98.266	99.388	97.578	98.254	98.066	99.759	99.894	97.934
99.228	99.232	98.325	98.71	99.691	97.473	98.22	97.658	99.671	98.83	99.159	99.422	99.081	98.34	98.272	98.559	97.851	98.455	98.683	99.759	98.422	99.033	99.313	100.66	98.555	99.712	98.558	98.524	97.374	99.546	97.932	96.667	96.005	98.853	98.563	99.544	98.967	99.085	98.545	99.026	98.432	98.656	99.106	99.557	98.227	99.121	97.685	100.41	99.49	99.897
109.26	108.43	107.87	110.02	110.2	107.91	108.94	107.68	107.83	106.68	109.45	109.16	108.18	109.86	108.55	109.97	109.25	108.42	108.1	107.93	108.58	107.18	107.86	109.28	108.03	106.96	108.89	108.09	108.82	108.97	109.6	108.49	107.65	109.84	108.56	108.17	107.55	109.42	107.99	108.68	108.6	107.45	109.07	108.2	109.82	109.65	109.19	109.03	107.12	108.87
98.871	98.098	99.246	99.817	98.363	97.874	98.632	100.21	97.832	99.54	97.754	98.751	98.32	97.043	100.09	98.441	97.862	98.017	98.037	98.105	99.083	97.651	98.634	98.138	97.363	99.681	100.06	98.468	98.774	98.524	98.89	98.837	98.892	98.708	97.508	97.866	99.156	97.558	97.029	99.101	98.249	99.304	98.625	98.525	99.362	98.265	98.204	98.227	99.53	98.062
105.42	106.5	105.01	106.68	105.56	107.21	106.38	106.54	104.48	106.02	106.93	106.23	105.5	105.57	106.57	106.03	106.2	106.43	106.08	106.4	105.5	107.21	106.88	106.94	107.06	105.23	105.57	105.48	107.29	106.21	106.57	106.72	105.4	108.22	105.6	106.67	105.95	107.55	104.13	107.12	106.77	106.55	106.57	106.82	106.78	107.62	105.49	106.28	107.56	105.99
106.51	105.84	104.82	105.91	106.7	105.38	106.11	105.7	106.66	106.55	105.83	104.67	107.1	106.92	106.13	104.71	105.37	105.45	104.39	105.69	105.43	106.1	105.64	105.02	106.09	106.07	104.69	105.81	105.66	106.63	106.77	105.78	106.45	104.93	105.47	104.13	106.19	104.62	105.5	103.99	105.42	105.06	104.89	104.27	106.12	105.29	106.37	106.12	104.82	104.05
105.24	106.59	105.76	105.46	106.39	104.04	105.13	105.16	107.41	106.4	104.55	106.65	104.88	104.55	104.52	106.4	105.59	105.26	106.2	106.62	105.84	105.43	106.11	107.19	106.45	106.09	104.39	105.46	105.13	107.16	106.43	104.08	106.08	105.05	107.42	106.24	105.09	104.16	105.45	104.48	105.55	105.1	105.55	107.13	105.16	104.67	105.03	106.38	106.97	105.53
104.28	106.96	106.03	107.73	105.65	105.4	107.42	104.63	105.97	104.49	105.58	106.52	104.46	105.59	105.29	106.29	105.36	104.7	105.56	105.15	106.4	106.18	105.29	105.35	106.62	105.8	106.59	106.4	107.42	106.63	104.02	105.39	106.11	104.99	106.15	104.16	106.94	105.01	106.23	106.32	105.89	105.57	105.62	107.21	106.14	106.71	104.88	105.22	105.96	105.67
107.64	107.87	108.47	108.82	109.61	108.5	107.95	107.55	106.7	107.06	109.42	108.3	108.91	109.55	106.39	108.48	107.09	107.87	108.57	110.45	107.74	108.2	107.78	108.43	108.86	109.48	108.71	107.19	107.7	108.76	108.06	108.82	106.34	107.74	108.63	109.19	109.04	109.17	107.61	108.1	109.43	109.33	107.05	108.73	107.22	108.88	110.2	107.57	106.74	105.59
109.13	107.38	106.9	108.48	108.02	109.48	109.17	108.76	109.28	108.18	107.81	108.35	106.39	107.69	107.96	109.1	108.37	110.14	108.73	109.23	107.38	107.01	108.29	108.97	109	108.53	108.16	107.76	105.33	108.17	106.54	107.93	107.28	108.21	108.53	107.95	108.81	108.28	108.46	108.1	107.92	108.06	108.04	108.55	107.08	108.18	107.45	108.37	107.11	109.3
106.34	105.69	104.22	107.44	105.94	105.82	106.61	103.67	106.92	105.41	105.17	105.45	107.38	103.97	104.67	104.95	105.98	106.82	104.3	104.3	105.83	106.36	105.26	105.12	105.94	106.13	106.21	104.54	106.31	105.69	105.99	105.19	105.56	104.65	106.83	106.63	103.84	105.47	103.81	105.59	104.45	106.51	105.46	105.35	106.72	105.42	106.63	106.11	106.04	107.05
107.47	106.82	105.18	105.76	107.77	106.07	106.53	106.52	105.75	106.34	107.41	107.73	105.45	106.35	106.15	107.83	107.24	107.35	106.93	106.32	106.81	107.15	105.34	105.65	104.26	106.26	106.93	105.53	103.99	106.78	106.3	106.81	105.08	106.37	105.69	105.72	106.33	106.04	106.9	107.58	107.72	106.09	106.39	105.35	107.3	105.6	106.38	107.32	106.99	106.15
105.23	105.45	106.94	105.3	105.03	105.59	105.83	106.07	106.79	106.64	105.67	106.62	103.94	106.22	104.38	106.51	105.62	105.48	106.14	105.13	106.9	106.22	105.19	105.58	104.68	106.22	105.79	104.68	107.93	106.31	106.13	105.21	106.33	105.39	104.28	104.68	105.78	104.66	104.15	105.04	106.21	106.22	106.13	104.17	104.14	107.55	105.7	105.84	104.95	105.34
106.79	105.5	105.59	106.6	106.73	104.91	106.66	107.75	107.11	107.17	106.47	105.99	106.84	106.76	107.25	106.18	106	105.22	107.81	105.55	105.19	105.56	107.8	106.6	106.83	106.97	106.29	107.89	106.77	106.63	106.21	105.76	105.32	107.57	105.08	105.57	106.86	106.77	104.91	106.77	106.01	104.64	105.77	105.41	106.52	106.69	107.4	106.7	107.19	105.17
106.64	106.27	107.85	106.89	106.07	107.55	105.57	106.67	106.36	105.81	106.11	104.9	107.71	106.12	106.46	107.86	105.87	105.7	105.12	106.74	108.07	105.72	106.59	105.5	107.41	107.01	106.05	106.62	106.04	106.41	106.29	106.82	106.65	105.46	107.27	105.73	105.31	105.24	107.2	105.72	105.53	106.87	106.25	106.16	107.9	106.34	105.99	107.43	106.12	105.11
105.1	104.25	106.43	106.17	106.26	104.71	106.15	104.98	104.45	106.96	105.04	107.6	107.77	105.89	106.02	106.47	104.72	104.74	105.77	106.65	104.51	107.1	105.79	105.69	106.27	106.68	105.57	107.19	106.72	106.94	106.37	106.17	106.22	104.55	104.71	106.04	104.92	106.06	104.5	105.31	106.06	104.33	105.04	105.97	105.35	105.29	105.72	105.68	105.43	105.59
106.34	104.94	105.08	105.92	107.12	106.26	105.2	105.55	104.54	105.33	104.93	105.55	105.58	106	105.57	105.57	105.92	103.96	106.97	104.57	105.21	104.84	106.12	106.67	106.29	105.43	105.08	106.81	106.51	106.81	105.48	104.79	105.27	105.2	104.41	105.38	105.38	105.15	106.2	105.37	105.61	104.98	105.54	106.21	104.63	106.42	106.45	104.4	105.99	104.94
107.24	105.08	104.89	105.93	106.39	105.51	103.56	106.11	106.61	105.74	104.42	106.26	106.71	104.97	107.62	104.62	104.75	103.79	107.08	106.01	106.03	106.47	106.06	104.31	104.46	105.29	106.14	105.48	105.91	107.05	105.9	104.9	105.6	105.34	107.06	105.7	106.28	106.12	105.29	105.69	105.79	104.72	106.88	104.55	106.31	104.46	106.3	105.81	105.29	106.62
100.9	101.05	99.17	100.44	99.858	100.68	100.61	99.264	101.45	100.07	100.69	101.29	101.34	101.28	100.14	101.12	99.804	100.71	102.32	100.04	100.71	101.28	99.831	100.95	100.7	102.15	100.11	99.657	100.22	100.83	102.77	101.23	101.98	101.72	100.82	101.72	99.677	100.96	101.57	100.67	100.06	100.52	101.38	102.07	99.802	99.281	100.12	100.37	100.94	101.77
103.82	105.53	101.67	102.32	102.85	102.47	103.53	101.03	102.92	103.68	103.59	104.08	102.39	103.52	100.77	102.29	104.29	103.91	100.79	101.28	102.64	103.24	103.28	104.34	101.81	104.19	104.1	103.72	102.27	102.61	100.95	101.44	102.1	101.49	102.34	103.81	103.88	103.95	100.11	103.88	102.03	103.02	102.38	102.87	102.43	102.42	102.4	102.13	102.48	102.72
108.78	108.37	109.74	108.59	107.12	108.61	108.56	107.9	107.26	107.41	109.96	105.54	108.1	107.19	108.22	108.3	107.45	108.75	108.24	108.84	106.47	108.61	108.53	109.26	108.39	108.15	109.45	108.27	107.96	108.54	107.69	108.2	107.22	108.35	108	109.16	108.29	108.83	107.01	109.93	107.8	108.3	108.25	108.49	108.79	107.87	108.78	108.66	108.93	109.28
108.64	108.31	108.17	107.34	110.09	108.79	106.26	107.4	106.12	106.4	107.33	106.52	106.24	108.44	107.2	108.79	109.96	107.77	107.31	107.9	107.85	105.96	109.55	108.39	106.92	106.95	108.16	108.17	109.12	107.23	109.63	107.51	107.61	108.12	107.05	107.21	108.67	106.99	108.19	106.35	108.9	108.1	107.31	108.26	106.74	108.78	107.27	108.07	108.37	107.54
105.09	106.43	105.23	104.72	106.21	106.04	105.4	105.57	105.13	107.27	105.07	107.85	106.86	106.8	106.46	104.19	105.05	104.31	104.68	105.66	104.54	105.11	103.46	104.16	104.98	106.2	107.15	103.93	105.92	105.44	107.01	105.98	105.32	107.53	105.6	105.61	105.19	106.44	105.7	105.39	105.44	105.22	105.38	106.67	106.27	106.22	106.67	106.33	104.27	104.88
97.855	98.405	98.247	97.753	96.226	97.997	98.221	97.406	99.304	98.458	99.208	97.666	98.904	98.812	97.32	99.318	98.523	97.152	97.494	95.838	97.839	98.955	97.932	98.307	97.209	99.479	97.063	98.175	98.906	95.777	96.98	98.381	96.8	98.092	97.343	97.723	99.18	97.97	98.989	98.027	98.174	98.171	98.878	96.605	97.578	98.529	99.018	97.273	99.507	98.608
107.18	104.94	105.5	106.78	107.4	106.31	104.65	105.5	105.51	106.34	105.49	105.33	105.5	105.45	106.37	106.39	105.08	104.3	106.8	106.91	106.3	104.66	105.81	105.7	105.34	105.4	107.46	106.48	105.81	107.18	105.69	105.64	105.86	105.51	106.84	104.94	105.45	107.57	105.55	107.17	106.5	103.04	104.46	106.73	105.58	106.57	103.58	107.61	106.64	107.11
107.85	108.4	108.02	109.71	108.68	108.82	108.85	109.26	108.28	109.75	109.1	108.55	108.56	108.03	108.13	108.24	108.74	107.48	108.14	108.22	108.8	107.94	108.49	108.57	108.8	106.14	109.38	108.86	109.46	108.22	109.09	107.64	108.78	109.61	108.86	108.69	108.32	107.92	109.36	108.58	109.66	108.76	108.95	107.54	107.46	107.05	108.5	109.62	108.71	110.13
97.103	97.358	96.709	98.023	97.624	96.204	97.92	98.614	99.866	98.378	99.588	97.267	98.18	97.891	96.521	96.703	97.604	98.144	98.003	98.294	97.547	97.463	97.817	98.226	98.988	96.147	96.576	98.236	98.842	97.291	98.627	98.763	98.841	98.517	97.679	97.485	97.662	97.716	99.223	98.847	98.175	96.998	96.107	98.224	98.8	97.356	99.283	99.102	97.531	97.421
108.66	108.64	107.97	108.93	107.64	109.26	110.14	109.15	107.77	107.74	108.72	107.68	108.74	107.13	108.37	109.84	108.38	108.87	109.72	108.49	107.84	107.34	109.51	109.7	107.21	109.75	109.81	110.53	108.84	109.79	108.84	108.29	109.07	109.1	107.54	108.56	108.74	108.92	107.59	108.18	111.05	108.54	108.57	109.01	108.09	108.52	110.01	108.36	107.36	108.21
107.48	107.64	107.8	105.86	107.56	107.85	108.36	108.81	108.72	107.51	109.7	108.23	107.3	108.68	108.13	107.57	107.72	108.02	107.48	110.37	108.19	107.72	108.85	107.1	107.85	107.67	107.9	107.51	108.7	109.45	109.02	108.62	105.5	108.01	107.17	108.98	107.18	106.69	108.55	108.58	107.2	107.76	107.66	106.99	109.3	106.41	107.55	108.3	107.1	109.08
107.62	106.98	108.03	107.94	106.87	107.51	108.07	107.35	108.89	107.37	107.07	108.05	107.05	107.62	108.1	106.62	108.11	106.82	107.86	105.78	107.26	107.49	107.44	108.15	107.3	108.49	108.7	107.77	106.61	108.99	107.31	106.26	107.89	107.4	107.88	107.71	107.6	106.49	107.75	108.52	108.8	109.52	107.63	108.49	107.09	108.27	106.95	107.89	107.82	107.64
108.64	108.35	109.48	108.41	108.64	107.32	107.76	108.94	109.13	108.78	108.95	108.15	108.73	109.45	109.39	107.83	107.29	109.25	109.61	108.63	107	107.39	109.06	107.7	108.93	108.06	108.83	108.69	108.77	109.03	107.6	108.67	108.02	108.01	107.83	107.73	107.92	106.98	107.12	109.26	110.27	108.4	107.61	107.97	107.47	108.78	110.2	107.06	107.88	109.32
97.784	97.171	96.968	96.901	98.537	97.316	97.05	98.235	97.129	98.864	98.223	97.41	97.568	97.686	99.071	98.732	97.135	97.959	100.17	97.987	98.693	98.801	98.425	96.561	99.609	97.369	98.648	96.862	98.52	98.454	99.335	98.069	100.07	98.193	97.09	97.048	99.834	97.789	98.75	98.202	96.826	97.933	97.634	97.44	99.008	98.169	98.069	98.345	98.649	98.165
97.188	97.235	97.091	99.256	97.958	98.847	99.327	97.303	98.259	98.896	98.923	98.585	98.138	98.032	99.144	97.901	98.127	97.371	98.237	100.01	99.815	97.518	97.621	97.888	98.038	97.347	97.527	96.152	97.61	98.132	99.3	98.332	98.305	97.511	98.369	97.607	98.538	97.165	98.112	98.045	95.598	97.839	98.652	97.972	98.604	99.472	97.365	98.704	98.966	97.557
108.3	108.59	107.9	108.72	109.24	109.12	106.54	110.14	107.97	107.68	108.49	107.96	108.77	107.97	109.24	108.46	108.64	107.28	107.77	108.43	108.41	109.95	107.23	108.85	108.01	109.19	109.84	110.03	108.4	108.03	108.1	107.96	109.98	109.86	107.94	108.67	109.15	108.48	109.68	109.25	109.61	107.85	109.21	107.99	109.04	109.39	108.85	108.34	108.15	108.08
99.661	97.726	98.372	98.816	98.673	98.781	96.737	98.158	98.96	98.424	99.848	98.972	97.633	99.285	99.192	99.65	98.993	98.336	97.558	101.03	99.731	98.094	99.208	100.69	97.871	98.425	97.986	98.501	99.098	99.231	97.274	98.919	99.055	99.416	99.306	99.627	99.056	97.493	98.921	97.885	97.856	99.184	97.909	98.397	100.79	98.196	98.941	99.894	98.695	96.971
105.96	105.66	106.54	106.13	106.56	105.82	107.01	106.55	107.74	106.84	106.85	108.27	106.44	106.25	103.93	107.75	106.9	106.88	106.37	106.21	106.55	108.05	106.31	106.13	106.45	104.56	105.46	107.71	104.28	106.21	106.3	105.78	105.79	106.79	105.4	106.81	106.24	106.65	106.29	106.26	106.23	106.88	106.89	106.47	105.65	105.74	106.23	106.65	106.6	107.68
107.83	107.05	108.09	107.63	108.47	107.44	108.12	107.93	108.14	107.9	107.39	107.85	109.18	106.31	108.2	108.92	110.79	108.31	106.89	108.79	107.19	109.43	106.83	108.49	107.74	108.51	107.79	106.62	107.86	108.13	107.54	108.31	106.68	105.78	107.13	107.91	107.5	108.52	108.42	106.91	108.06	111.02	106.75	109.15	108.17	106.07	107.81	107.73	108.61	107.17
105.62	107.36	106.87	106.93	105.26	107.04	106.44	106.2	106.35	105.9	106.57	106.64	106.97	104.46	106.27	105.73	105.4	106.72	107.63	106.21	106.95	105.75	107.46	106.07	105.48	105.36	107.12	105.82	106.34	105.72	106.48	105.92	105.96	106.07	105.85	107.32	106.36	105.2	106.93	105.8	107.06	105.91	108.18	106.71	107.21	108.3	106.52	107.6	105.93	106.49
108.59	106.5	107.78	106.32	105.6	105.51	104.55	105.18	106.74	105.61	107.06	107.54	107.27	106.92	106.52	105.22	106.85	107.39	107.26	106.81	106.94	106.99	105.77	105.69	106.72	107.35	106.91	106.64	105.94	106.15	106.72	106.37	106.36	105.16	105.35	105.14	106.75	106.36	105.58	105.71	105.38	106.79	106.36	105.63	107.3	106.25	106.57	105.88	106.89	105.84
105.06	105.53	105.96	107.1	105.57	106.22	105.87	104.66	106.34	106.39	105.81	105.12	106.2	104.51	104.62	104.95	106.5	106.87	104.23	104.58	106.22	106.23	104.96	104.67	103.68	105.67	106.12	106.05	106.93	105.56	105.28	106.22	105.83	104.66	105.57	107.34	105.11	106.68	105.23	105.76	104.97	106.14	104.79	105.87	105.79	105.97	105.2	105.21	104.89	105.09
107.38	106.53	105.83	107.27	106.34	106.82	107.47	106.4	105.73	106.75	107.32	106.58	107.9	105.34	106.04	106.88	107.16	106.56	106.53	107.48	106.81	106.76	105.09	108.17	106.54	106.86	107.22	107.04	105.81	107.73	105.46	107.48	106.73	107.86	107.14	105.88	105.75	106.83	107.28	106.98	104.86	105.08	106.98	104.13	107.32	107.12	105.93	107.24	106.64	107.59
100.66	100.94	101.07	100.75	99.904	100.58	101.82	100.54	99.502	98.872	101.58	99.511	100.95	100.19	100.18	102.46	100.81	101.51	101.31	100.28	100.86	99.801	101.05	100.62	101.72	101.12	100.27	100.28	100.54	98.85	100.05	99.74	100.95	100.91	99.532	99.309	101.2	100.1	102.06	101.09	99.544	100.64	99.107	100.23	97.981	100.55	101.61	100.12	101.09	100.29
104.76	105.82	104.93	106.32	104.6	104.54	105.31	106.82	106.78	104.33	106.86	107.07	103.44	103.65	105.77	105.03	106.38	105.67	105.29	104.51	105.1	104.82	105.87	105.8	105.01	104.2	106.24	106.6	104.37	106.16	104.5	106.83	104.87	105.04	105.28	105.35	105.87	105.28	105.31	103.95	105.78	105.96	104.1	106.15	104.74	104.97	105.07	105.24	106.33	104.48
104.3	104.57	106.06	105.65	105.51	104.72	105.76	104.09	105.35	106.98	104.76	106.25	104.66	106.32	107.11	106.25	105.62	106.83	105.16	105.97	105.21	104.37	107.07	105.96	106.12	105.77	105.36	106.53	106.47	105.48	105.83	104.79	104.99	106.47	106.15	105.45	105.18	106.86	106.09	104.76	106.23	104.35	105.41	105.91	106.28	106.09	105.34	105.95	106.28	104.69
107.28	107.13	108.42	107.04	107	107.34	106.97	107.54	107.09	106.76	106.78	105.49	106.28	106.7	106.69	107.24	105.84	106.61	106.65	107.25	106.9	106.44	106.16	107.94	106.67	106.91	105.06	106.52	106.53	107.85	105.97	105.42	108.02	108.11	105.76	106.33	108.3	107.35	106.01	105.26	105.82	106.3	107.54	106.11	105.36	106.67	105.02	106.11	105.91	106.29
107.92	109.28	108.88	107.64	107.38	109.27	109.12	109.5	108.6	109.84	108.16	107.18	109.11	109.28	109.2	108.14	108.76	108.53	110.38	109.34	108.41	109.23	108.4	108.22	108.7	108.53	108.85	108.3	108.59	109.41	108.17	107.44	108.64	107.3	109.5	109.93	108.5	107.52	109.31	109.65	107.89	110.23	109.46	109.28	107.82	109	109.06	107.87	109.59	109.02
108.98	107.94	108.48	107.26	106.84	107.22	106.63	107.79	107.93	108.61	107.64	106.99	107.17	107.89	107.13	107.92	108.16	107.92	107.47	107.89	107.03	107.13	107.6	107.53	108.58	108.74	107.35	107.79	106.88	108	107.64	106.99	106.54	107.97	106.75	106.87	107.96	106.94	107.67	107.45	107.48	107.79	107.42	108.91	107.97	108.68	108.36	109.2	107.49	108.25
105.38	105.52	104.54	105.46	105.1	106.02	107.02	105.88	105.48	104.16	104.75	105.52	106.04	105.82	105.24	105.58	104.47	104.35	106.77	106.46	105.56	105.62	105.46	104.09	106.08	106.24	105.7	104.56	104.35	107.19	104.7	105.08	105.91	103.93	106.23	104.13	105.55	106.97	105.56	108.02	104.12	104.32	104.9	105.76	107.28	105.8	104.71	104.3	104.32	105.41
105.43	104.98	106.38	106.64	104.07	105.99	105.87	106.47	106.86	105.61	105.31	107.16	104.73	104.52	104.43	104.9	106.53	105.66	104.88	105.2	105.9	105.18	104.36	105.46	105.39	106.32	104.76	104.55	105.64	104.33	105.96	106.03	106.41	106.16	105.48	105.53	104.85	107	107.31	106.48	104.62	106.18	105.5	104.51	106.54	106.46	106.9	107.36	105.48	104.48
106.08	105.16	106.92	106.12	104.73	105.53	105.2	104.84	105.95	105.67	107.25	106.25	105.65	106.12	104.82	105.48	105.19	106.66	105.17	105.45	104.68	105.67	105.34	105.85	104.55	103.01	105.71	104.53	104.62	105.44	105	106.55	106.31	106.12	103.85	105.96	105.81	105.68	106.73	105.34	106.24	105.26	104.84	105.24	106.45	105.67	105.15	104.97	104.31	105.21
110.5	110.05	112.37	109.36	110.01	110.07	110.8	111.34	110.92	110.44	109.02	111.22	111.65	110.44	109.86	111.46	110.86	111.05	110.4	110.29	111.78	109.43	109.34	110.42	110.32	111.62	110.42	108.72	110.43	110.43	110.68	110.01	111.35	109.83	110.91	112.62	110.78	111.53	111.56	109.13	109.84	110.48	109.91	111.05	109.6	111.8	108.74	110.49	110.43	111.74
107.98	109.91	108.47	107.61	106.67	107.56	107.44	109.19	108.07	107.47	109.11	107.18	109.21	108.44	108.24	107.39	107.26	108.26	106.97	106.64	106.81	107.47	107.94	105.63	108.61	107.22	106.94	105.73	107.27	107.21	107.82	108.9	108.39	108.27	108.36	107.98	108.47	107.79	108.99	107.77	106.86	108.42	108.07	107.01	108.77	107.83	109.01	108.41	107.7	108.16
105.33	105.63	105.14	104.43	108.31	106.3	105.75	107.25	105.28	104.79	105.07	105.69	106.31	107.12	107.64	105.33	105.68	106.05	106.7	106.37	105.5	105.87	103.88	103.92	105.57	105.29	107.36	105.66	106.05	106.15	105.06	106.05	105.87	104.78	106.17	106.2	107.63	106.01	106.38	106.28	104.82	106.44	105.13	106.47	106.45	104.96	106.18	104.93	104.64	104.3
98.542	99.21	99.332	98.689	99.495	97.717	97.551	97.65	99.351	99.288	97.381	96.749	98.57	96.463	98.215	100.1	97.871	97.386	98.378	98.39	98.475	98.299	96.257	96.31	98.581	97.28	97.905	98.337	97.728	97.537	98.428	99.899	98.546	97.702	98.97	96.885	95.515	97.716	98.02	97.201	96.969	99.137	97.142	97.87	100.67	97.693	97.961	98.407	97.85	97.911
106.32	106.51	105.5	106.42	105.86	105.17	106.11	107.42	106.12	105.8	106.5	105.15	106.67	107.44	106.33	106.9	104.92	106.42	107.05	106.47	106.42	105.91	106.14	106.14	106.9	105.93	106.76	106.81	106.05	105.88	106.93	107.26	106.18	106.38	107.7	106.84	106.48	105.56	106.82	104.67	106.28	105.05	106.91	105.83	106.91	105.86	106.21	105.17	105.79	107.38
106.73	106.06	105.88	107.31	106.47	108.25	105.57	105.95	105.75	106.54	106.13	106.54	106.83	107.76	107.58	104.48	106.82	106.38	106.77	105.84	106.19	107.33	105.44	106.99	104.99	105.73	104.91	105.48	106.75	108.51	106.13	107.62	106.2	105.54	106.17	107.06	106.14	106.51	106.76	105.16	106.66	106.64	106.8	106.14	107.26	106.68	107.37	108.04	105.59	106.02
108.74	108	107.75	107.9	106.98	107.76	109.36	108.79	108.56	108.8	107.19	107.82	106.43	106.96	107.73	107.48	109.73	107.66	106.81	109.29	108	105.73	107.35	108.45	109.06	108.71	106.92	106.59	106.47	108.73	107.52	109.63	108.29	108.98	108.46	107.91	108.9	107.96	107.57	108.22	108.52	108.02	107.83	106.37	108.37	108.6	108.68	106.39	109.16	107.08
107.48	107.17	106.86	106.76	107.44	107.25	106.56	107.94	107.24	106.99	108.53	108.63	106.22	107.94	107.63	107.31	109.05	106.75	106.95	108.44	108.31	108.1	109.02	109.05	107.2	107.88	107.76	108.52	106.21	108.07	106.41	106.61	108.91	107.55	108.24	107.96	109.05	107.52	109.28	107.74	108.08	108.26	109.07	107.29	106.91	106.96	109.63	106.68	108.61	108.52
108.39	108.42	108.39	107.76	109.63	106.92	108.68	108.53	108.55	107.83	107.72	110.76	107.29	108.24	107.04	108.87	109.39	107.03	109.52	109.3	108.01	107.55	107.78	110.22	106.92	108.21	107.48	108.8	109.42	109.2	108.91	106.2	107.94	109	108.03	107.79	108.74	110.26	108.55	108.49	109.43	108.93	108.17	107.01	107.41	108.51	107.2	108.39	107.13	109.02
101.56	102.1	99.402	102.33	100.62	99.78	100.39	98.543	101.41	101.16	101.35	100.41	100.7	100.8	99.923	100.69	101.34	100.21	99.45	99.584	101.57	100.7	99.362	100.06	100.35	101.58	99.77	100.56	103.13	100.23	101.83	100.84	101.75	101.89	99.686	99.441	101.24	99.893	101.31	100.01	100.72	100.16	100.68	100.64	98.811	99.536	101.86	99.846	102.86	100.51
100.65	100.12	100.78	100.23	99.254	101.15	102.03	100.3	101.54	101.37	100.42	99.665	99.326	100.17	99.924	100.47	100.25	101.61	100.89	100.58	98.975	100.22	100.36	102.32	99.932	101.16	101.37	100.51	99.919	100.79	101.24	100.05	98.801	101.88	100.56	101.07	100.76	98.77	101.17	99.903	99.681	100.5	100.98	100.52	100.83	100.05	100.44	101.27	100.18	101.11
106.01	106.14	107.36	106.28	103.96	105.77	104.61	105.73	106.69	105.83	105.69	106.03	106.99	104.35	105.14	105.23	105.9	105.85	106.5	104.33	105.14	106.26	106.21	105.22	105.16	105.39	104.52	106.61	104.82	106.51	103.31	103.09	104.4	105.66	106.51	104.52	105.87	105.41	105.3	103.41	106.86	106.08	107.01	104.43	105.89	105.66	107.04	105.69	105.6	104.04
98.583	99.255	98.743	98.804	97.588	98.289	98.578	99.802	98.981	98.89	98.34	98.126	98.986	98.753	97.803	100.65	99.355	99.091	99.079	98.964	98.155	98.779	99.72	100.44	98.033	98.411	99.91	98.607	99.036	99.691	97.014	99.408	98.597	97.335	99.457	98.352	99.932	97.955	100.03	97.994	99.061	99.31	99.259	100.75	98.275	99.543	98.372	99.239	98.821	98.875
107.3	106.23	106.25	104.5	106.87	105.81	107.09	105.01	105.39	103.74	107.16	106.08	104.96	105.27	106.09	106.41	106.97	105.87	106.15	106.34	106.24	106.04	105.56	105.54	106.08	105.3	104.91	105.57	105.45	106.19	104.99	104.09	105.4	105.78	106.42	105.97	105.72	107.06	106.14	104.02	104.54	104.67	106	106.22	104.79	104.33	105.94	105.37	103.95	105.14
106.97	109.03	109.63	107.2	107.22	107.53	108.19	108.53	107.73	108.45	109.03	109.73	108.64	108.03	108.77	108.18	109.29	107.8	108.24	108.6	108.87	108.07	108.27	107.64	109.02	108.13	109.27	109.19	107.27	109.61	109.97	108.06	108.3	107.99	108.58	107.21	108.87	107.44	109.57	109.13	109.49	107.45	109.41	106.92	108.74	108.7	109.94	109.46	107.94	108.82
106.41	106.08	108.21	107.37	109.04	107.88	108.1	109.92	109.41	108.86	108.32	108.5	108.34	108.57	107.62	109.02	109.37	108.4	108.28	108.03	108.29	108.98	108.77	107.98	108.96	108.62	107.09	107.71	108.5	109.04	109.47	109.3	108.85	109.44	108.87	107.17	108.82	108.93	108.14	108.83	107.81	107.14	108.9	108.69	108.12	107.45	107.44	109.38	109.15	110.43
105.11	105.34	105.53	105.37	105.96	105.96	106.12	104.68	105.08	103.85	104.97	105.52	105.69	105.35	105	105.45	107.14	105.72	104.41	105	106.27	105.19	105.13	105.33	104.51	105.51	106.11	105.31	105.79	106.15	106.25	106.77	105.39	104.83	106.42	105.84	106.92	106.76	106.3	104.07	106.97	106.24	106.6	107.05	106.01	105.9	105.07	105.32	103.33	106.65
106.27	106.71	108.79	108.76	109.09	107.99	109.15	108.04	106.87	106.98	107.93	107.24	108.29	107.66	106.73	107.95	107.98	108.89	108.24	107.85	108.39	107.28	109.13	108.88	108.94	106.88	108.37	108.07	108.09	107.12	107.73	107.01	109.08	108.31	108.29	109.26	107.78	108.81	106.89	108.1	108.78	109.1	108.69	107.93	107.4	108.57	107.83	106.35	107.39	107.19
103.33	106.09	104.36	105.69	106.41	104.24	107.46	103.32	103.39	104.62	105.11	104.1	106.62	104.59	105.53	105.27	105.27	103.89	105.93	106.68	105.84	105.57	105.45	104.43	105.29	105.19	106.53	105.16	107.46	105.13	105.03	105.17	105.51	105.88	104.22	105.44	105.72	106.44	105.85	106.31	105.29	103.83	106.11	105.66	105.14	104.57	103.82	106.28	106.43	105.98
100.85	99.066	98.975	99.961	99.657	99.213	99.917	100.46	99.181	99.689	100.27	101.46	99.768	99.603	101.89	99.053	101.09	101.47	101.47	100.04	99.602	100.59	100.36	99.62	98.719	100.26	99.566	98.962	101.02	100.29	101.26	100.36	100.81	101.92	99.541	100.17	99.554	101.87	99.815	101.72	100.2	100.27	101.58	101.75	100.71	100.89	101.27	98.908	99.204	101.03
100.65	100.77	100.27	101.14	101.24	99.779	100.06	100.8	99.35	101.71	99.62	100.91	100.24	99.306	99.664	99.512	100.95	101.68	100.21	100.98	100.33	101.41	99.65	100.92	101.53	101.78	99.667	100.95	100.56	101.01	100.64	101.59	99.35	100.55	101.77	99.456	100.7	100.22	100.5	101.07	101.14	100.36	100.09	100.38	102.13	101.2	99.743	101.87	99.015	99.627
107.94	109.67	106.77	107.55	107.4	109.26	108.13	107.53	108.42	108.07	108.17	107.43	107.81	109.17	109.32	108.94	107.28	107.69	108.32	108.79	109.72	109.32	107.21	108.43	108.09	108.35	108.23	107.04	106.75	108.62	110.9	108.18	108.86	108.42	109.1	107.93	109.36	108.74	107.64	107.27	108	108.16	108.93	107.84	105.92	109.24	108.95	108.39	108.28	107.09
108.14	106.13	106.84	105.45	107.39	107.39	107.47	107.38	106.25	105.81	105.72	105.53	106.39	106.42	106.23	105.87	106.95	106.07	106.17	107.11	106.08	106.54	107.65	107.46	106.99	105.28	105.7	106.66	106.95	105.96	107.16	106.8	107.08	108	105.09	106.25	106.26	106.83	106.99	106.89	107.27	106.04	106.52	106.81	107.35	106.98	107.38	107.22	106.63	105.52
106	105.77	106.86	106.73	104.38	106.4	105.34	106.69	106.56	105.78	105.8	104.23	104.5	104.46	106.07	106.34	107.19	105.74	106.2	106.26	106.06	104.64	105.56	105.6	104.6	106.15	105.94	105.6	104.8	106.21	104.13	105.25	106.39	105.71	103.83	106.25	105.64	106.78	107.25	106.36	104.93	105.72	105.29	106.15	104.74	105.43	105.19	106.1	104.9	105.82
97.641	98.518	99.236	97.561	98.548	96.655	98.134	99.019	98.137	98.634	98.219	98.55	98.371	97.865	98.433	99.053	98.833	96.357	96.965	99.66	98.83	98.069	97.922	98.314	98.125	96.885	98.831	96.627	97.588	99.068	97.751	98.608	99.431	97.865	98.498	97.033	97.274	99.008	97.057	97.914	98.013	97.802	98.879	97.97	98.834	98.435	96.059	99.109	98.992	98.264
97.612	97.813	96.526	98.771	96.318	99.354	98.367	97.654	97.79	98.803	98.011	97.392	98.864	99.021	97.188	96.491	99.302	98.671	99.181	97.129	98.687	97.419	96.92	97.765	98.887	99.504	99.537	99.189	99.461	98.333	98.87	97.609	98.138	98.288	99.465	97.799	98.875	98.537	97.089	98.037	99.02	100.17	99.055	97.883	97.905	98.85	98.529	96.715	98.788	100.25
107.23	108.85	104.95	107.31	105.95	108.06	106.9	106.35	105.29	107.11	106.9	105.81	106.1	106.97	105.97	104.3	105.61	107.96	105.21	105.47	106.09	107.29	107.4	106.29	105.41	105.16	106.69	107.53	105.65	107.04	107.21	108	106.53	107.49	107.2	106.84	105.35	106.85	105.23	108.21	106.23	106.84	106.24	106.95	108.48	106.88	106.28	105.42	105.93	107.14
98.04	97.437	96.241	99.21	97.211	98.963	97.466	97.75	96.578	98.427	97.968	95.618	97.455	98.014	98.015	97.585	97.739	96.698	96.845	97.495	98.582	97.851	97.884	96.703	97.012	98.548	96.758	97.797	97.611	97.437	95.692	97.85	97.328	97.572	96.164	98.112	98.249	98.438	96.231	98.294	97.58	97.913	96.023	98.646	97.996	96.471	98.722	96.624	99.024	99.424
109.92	109.26	107.38	108.86	110.45	108.2	107.38	108.22	108.03	106.77	107.76	109.06	108.02	107.69	107.24	108.09	109.26	108.12	110.13	108.38	109.02	109.08	109.45	108.9	106.82	108.34	109.28	107	109.71	108.42	109.56	108.91	108.33	109.9	108.35	109.21	108.98	109	108.34	109.57	109.07	109.51	107.6	109.61	108.17	109.94	108.9	108.98	108.76	108.95
106.42	105.75	105.85	105.2	105.38	106.17	105.51	105.61	105.63	105.63	107.67	104.51	106.09	106.62	106.33	107.11	104.84	104.51	105.83	105.19	107.79	107.05	106.21	105.6	104.42	106.45	105.76	105.53	105.74	104.91	107.05	105.44	106.59	106.38	105.6	107.31	106.5	106.02	105.53	105.5	105.96	106.55	105.87	106.33	106.45	105.16	104.95	106	105.41	105.89
107.68	107.89	107.79	107.52	108.32	108.15	109.89	107.17	108.24	107.28	108	108.68	107.93	107.89	109.91	106.34	107.75	108.52	106.82	107.05	108.13	107.88	109.65	108.72	107.28	108.84	106.42	108.09	108.33	109.21	107.67	108.46	106.61	109.33	108.2	108.3	108.42	109.04	108.07	107.85	108.81	107.7	109.16	110.05	106.03	108.75	108.15	108.87	108.25	106.17
108.03	107.07	107.67	105.91	106.52	105.48	107.7	107.69	106.45	105.38	107.15	108.6	106.77	105.32	106.83	107.85	106.85	105.99	107.7	106.19	108.2	106.27	108.03	106.65	106.77	106.99	105.96	107.21	107.01	106.47	106.53	108.75	107.28	106.16	105.24	107.27	105.47	105.89	104.98	107.33	108.26	105.78	108.34	107.24	107.7	106.94	105.81	107.2	106.43	107.08
99.129	98.439	98.735	98.059	97.937	98.021	98.994	97.587	98.775	98.68	98.781	98.024	97.975	99.276	98.814	99.146	97.129	98.245	96.892	97.687	98.429	98.762	97.511	98.162	98.33	98.4	97.027	99.363	98.514	97.088	98.958	98.712	98.957	97.063	96.893	97.239	97.748	97.986	95.911	97.841	97.407	97.656	98.746	97.662	98.366	98.489	98.228	98.923	97.989	97.337
108.64	107	109.37	108.52	108	109.58	108.13	108.58	108.64	109.06	107.08	108.57	108.04	109.97	108.12	108.75	107.36	109.05	107	108.72	109.34	108.36	109.69	107.93	109.22	108.76	108.22	108.55	109.09	108.55	107.77	109.48	110.18	108.68	108.81	108.88	107.79	109.2	107.53	110.89	108.3	108.36	109.39	109.3	108.59	107.27	110.26	107.48	109.93	109.11
98.406	97.822	99.749	97.041	98.366	98.383	99.041	97.53	97.774	97.986	99.497	96.095	98.36	96.957	99.03	97.284	98.666	97.703	100.62	98.326	96.905	98.436	98.862	97.832	97.756	98.673	98.538	98.587	97.61	97.317	98.088	98.198	98.376	97.753	97.734	99.101	98.468	98.4	97.978	98.001	97.009	98.316	97.107	97.295	99.12	99.116	97.957	97.563	100.08	97.701
96.529	97.357	99.601	97.354	97.959	98.203	98.526	97.431	98.295	97.564	98.267	98.205	98.192	98.827	99.029	98.571	96.622	98.936	97.569	98.68	97.815	96.529	96.921	97.866	96.606	97.825	98.202	97.302	98.675	98.196	98.875	97.732	97.08	99.196	96.967	98.199	96.442	98.653	96.88	98.269	96.045	97.958	95.886	98.965	96.665	97.214	97.392	98.162	99.33	97.734
105.99	105.28	106.26	105.15	106.65	106.71	105.33	105.91	105.77	106.04	104.85	106.56	104.8	106.37	105.76	106.02	106	104.01	105.9	105.48	105.28	105.44	105.45	105.72	106.26	106.46	106.22	105.15	105.45	105.98	107.11	104.27	106.64	105.54	105.75	105.29	105.16	106.02	103.84	107.44	105.99	106.23	106.8	105.56	106.99	106.31	105.01	105.86	105.56	105.11
99.193	100.92	99.643	99.135	99.658	99.621	99.977	100.55	100.53	98.976	100.53	100.42	101.01	99.691	99.848	99.611	100.6	98.884	99.406	100.15	100.32	99.145	100.99	99.941	99.24	101.09	100.79	100.96	101.24	100.8	99.868	101.33	101.32	100.64	99.816	100.16	100.56	99.263	99.475	99.839	100.79	100.04	100.26	99.084	99.853	98.705	99.84	100.3	100.08	100.88
100.56	101.39	99.284	101.32	101.48	98.94	101.23	100.79	101.79	98.517	99.854	101.23	100.13	100.41	99.011	98.317	101	101.54	98.712	99.511	99.683	99.885	100.75	99.235	99.874	98.826	99.997	100.28	99.463	101.13	100.66	100.33	101.36	99.44	99.781	99.751	99.62	100.35	100.09	99.699	99.287	101.16	98.717	100.49	100.64	100.14	100.06	99.223	100.03	100.8
111.07	110.41	111.85	111.04	110.19	109.93	112	110.67	109.91	109.41	109.9	110.39	110.22	109.44	109.89	112.01	110.35	110.65	109.89	111.42	109.82	111.72	111.33	110.1	108.59	110.96	110.33	110.35	111.35	109.17	113.81	111.22	108.93	108.62	110.32	110.97	110.32	110.62	110.91	109.61	109.74	110.23	110.62	109.58	109.2	110.15	109.02	109.27	110.8	108.73
96.339	97.211	97.586	97.944	98.036	97.388	99.63	97.206	97.529	97.352	97.671	97.99	96.542	98.287	98.467	98.069	97.659	98.666	98.888	99.422	97.551	99.569	97.946	97.668	98.616	98.367	98.555	97.789	97.692	99.429	96.805	99.374	98.247	96.934	97.951	97.963	98.849	98.081	99.599	99.536	97.534	97.894	97.968	97.095	97.422	97.573	95.022	97.905	99.069	97.345
104.77	106.55	106.57	105.51	105.54	106.22	105.32	105.14	106.42	106.53	106.87	107.24	105.3	104.85	106.02	105.05	105.53	105.67	105.91	106.56	107.56	105.36	104.77	105.29	104.67	106.15	105.58	106.87	107.22	105.44	105.64	106.31	105.62	106.91	105.14	106.15	107	106.07	106.82	105.73	106.85	105.72	105.75	106.82	106.76	106.8	105.59	104.71	105.25	105.81
108.38	108.84	108.12	108.05	107.39	106.75	106.9	106.85	108.27	107.29	108.4	109.07	109.27	107.43	106.16	105.43	108.48	106.3	107.44	107.35	109.13	107.67	107.63	108.24	106.65	106.58	107.19	107.36	109.05	106.83	107.38	109.51	107.87	107.16	107.94	107.55	108.2	108.33	108.64	107.15	107.05	107.61	108.26	107.62	107.26	107.66	107.06	108.64	108.27	107.97
98.264	98.545	99.153	98.26	98.03	98.286	98.034	98.827	97.406	97.683	98.314	98.488	97.268	99.394	97.322	98.095	98.795	97.558	98.237	97.793	98.596	97.404	98.303	97.268	98.843	97.356	98.074	98.251	97.881	98.107	97.501	97.248	97.466	99.14	97.407	98.118	97.217	96.202	97.266	98.926	98.189	99.278	98.36	99.347	97.193	98.555	97.53	97.866	96.658	99.706
105.84	106.28	106.96	105.21	106.29	106.18	105.16	105.54	104.55	104.35	105.34	106.47	105.82	107.01	105.57	104.45	106.94	106.05	106.18	105.79	105.84	104.83	104.48	105.88	105.4	105.59	106.93	105.41	106.02	105.49	104.2	104.94	106.69	107.91	105.67	107.17	106.47	105.69	105.55	105.52	106.74	106.32	106.16	106.74	105.44	104.28	105.78	105.38	106.22	103.24
98.729	97.07	97.963	96.704	97.129	98.01	96.946	98.588	98.73	98.548	97.905	98.357	97.081	96.757	98.788	97.659	97.104	97.968	98.32	98.48	97.328	98.004	97.181	99.266	99.127	99.011	98.219	98.632	98.103	99.493	98.416	98.323	98.36	97.127	98.934	97.72	97.851	99.637	97.841	98.29	98.854	98.406	98.402	97.835	95.793	98.056	98.577	99.465	98.424	97.834
106.94	106.63	106.32	103.33	106.66	105.35	104.33	105.81	105.16	106.36	108	105.13	106.36	105.84	104.6	104.49	105.27	105.19	104.92	105.92	104.8	103.82	104.69	105.16	105.33	104.87	106.64	105.68	104.83	105.87	106.78	105.87	104.88	104.84	105.91	106.45	106.44	105.5	105.78	105	105.68	105.36	105.97	104.3	107.09	105.62	103.05	106.32	106.66	105.54
106.28	105.94	106.76	104.87	105.28	105.35	106.46	105.9	105.22	106.19	104.89	106.16	108.09	104.79	104.78	106.94	106.76	105.93	105.3	106.22	106.47	106.78	105.41	105.42	106.2	106.94	106.06	105.26	104.16	106.77	104.24	105.88	105.37	106.71	106.92	106.32	105.32	106.59	105.89	106.65	105.47	106.51	103.72	106.28	106.08	106.3	105.54	107.08	105.7	103.69
107.72	109.13	108.82	107.97	108.52	109.71	109.18	109.1	108.28	109.93	108.33	107.81	107.81	108.73	109.4	107.47	107.98	108.8	108.23	107.34	107.51	109.49	107.66	108.29	108.66	108.6	108.63	108.59	108.62	109.01	109.46	108.53	109.54	109.17	108.49	108.78	108.17	108.64	106.38	109.31	110.02	107.57	106.69	108.79	108.51	109.55	107.46	108.98	109.49	107.92
104.7	105.31	105.15	106.96	104.72	106.82	105.61	105.95	106.24	104.7	103.38	105.34	104.53	104.23	106.79	105.71	105.14	106.03	104.42	105.19	105.03	106.72	104.05	106.11	106.56	105.29	106.3	104.94	105.08	106	104.93	105.84	106.38	106.18	106.31	105.94	105	104.12	105.91	103.21	105.62	105.09	106.02	105.22	105.87	105.18	105.08	105.69	106.42	104.19
106.12	105.09	105.85	105.21	106.37	105.75	105.66	103.87	104.76	105.58	104.9	106.47	106.56	106.47	106.69	105.57	104.74	105.09	106.4	105.87	105.95	105.2	105.16	105.17	105.69	108	104.72	105.08	106.07	104.74	104.65	105.89	105.32	104.79	105.21	104.98	104.71	106.01	107.2	106.21	106.32	105.91	105.09	105.25	105.43	104.79	105.74	105.03	104.32	105.27
104.11	104.35	107.35	106.46	106.29	106.13	105.64	107.18	104.44	105.2	104.94	105.39	105.61	106.87	105.95	106.8	105.83	105.98	106.35	104.98	106.05	106.81	105.49	106.83	106.15	107.04	105.8	106.41	106.74	106.89	104.83	105.36	107.39	105.51	105.67	105.01	105.26	105.23	106.77	104.17	106.28	106.63	105.2	104.76	106.68	104.37	104.91	105.98	103.93	105.02
106.72	105.97	106.43	105.31	105.31	105.1	104.3	105.66	104.29	107.2	106.96	104.98	104.27	105.32	106.87	105.58	106.86	105.68	107.28	105.75	107.3	107.47	106.23	106.52	106.19	106.31	106.2	105.53	105.26	104.39	106.33	105.91	105.97	105.28	105.49	107.05	105.26	106.66	104.38	104.85	105.65	107.78	104.08	105.21	105.96	106.38	106.45	105.36	105.96	107.11
106.77	106.12	107.01	106.3	106.83	107.19	107.23	105.86	105.95	106.15	104.29	105.95	106.98	105.22	104.78	106.81	104.54	105.96	107.27	105.05	106.08	107.23	105.83	106.85	107.76	107.14	105.99	105.82	106.3	106.1	106.82	106.26	106.47	104.73	107.33	106.47	105.81	105.07	106.34	105.31	105.3	104.65	106.43	107.83	105.02	106.85	107.22	106.85	107.37	107.85
106.42	106.65	104.98	105.1	105.39	104.08	104.11	105.55	104.8	105.31	106.77	104.96	106.53	105.33	105.23	105.14	105.43	105.89	104.74	105.93	104.47	105.95	106.66	106.56	105.71	107.44	104.75	105.3	106.86	106.28	105.07	105.79	105.54	105.33	104.84	105.81	106.73	105.01	105.47	105.1	105.74	105.59	107.68	106.53	104.93	106.64	105.51	105.13	106.36	104.3
106.01	106.07	106.36	105.49	105.22	105.74	105.85	107.54	106.09	106.25	106.73	106.98	107.81	106.41	107.68	107.75	106.4	105.81	107.39	107.8	105.89	106.72	106.41	106.23	105.36	104.85	107.11	107.11	107.69	108.2	107.43	107.14	107.08	106.74	107.17	108.44	106.77	107.99	105.47	106.43	105.71	107.02	106.69	106.45	106.03	106.91	106.53	106.69	107.56	106
104.14	105.59	105.75	105.7	105.86	106.62	104.79	106.37	105.95	105.87	107.29	104.91	103.94	106.08	106.09	106.07	105.25	106	105.6	105.04	106.4	106.24	105.22	106.33	106.05	105.52	105.77	106.72	104.42	104.17	105.99	104.51	105.93	105.48	105.17	105.39	106.24	105.69	105.26	105.03	107.73	105.34	105.22	106.15	105.6	104.68	105.89	105.53	109.09	105.37
108.55	108.96	106.83	107.92	107.4	107.68	106.72	108.66	106.52	108.1	107.29	106.88	108.1	107.72	105.78	106.66	106.84	107.4	107.23	105.74	108.04	107.1	106.3	107.97	106.09	107.61	107.97	108.08	109.18	107.66	108.42	108.01	107.6	108.58	108.88	108.58	108.47	108.64	105.99	108.08	110.02	108.18	107.55	107.58	108.43	108.69	107.68	108.04	108.55	107.86
96.779	99.153	97.991	99.445	97.34	98.323	97.935	98.29	98.316	99.431	98.797	97.236	98.958	99.476	98.754	98.706	99.075	97.62	99.576	100.36	99.005	97.401	100.35	98.925	98.804	97.766	99.013	98.791	97.722	99.284	99.503	99.377	98.35	100.03	97.246	98.826	101.23	99.793	99.098	99.267	99.272	99.161	98.663	97.426	100.14	98.758	98.067	99.015	99.919	97.601
110.07	109.43	109.68	109.72	110.41	110.53	109.41	110.74	109.59	108.25	111.02	110.75	109.68	110.6	109.16	111.88	109.27	111.69	110.64	109.11	109.48	111.49	110.47	108.98	110.21	111.63	109.97	111.02	111.13	109.91	108.25	109.35	111.09	111.37	111.03	110.3	110.55	108.27	109.83	111.37	110.13	110.27	110.46	110.71	110.23	110.63	109.09	109.27	109.24	111.39
110.87	109.91	111.08	109.95	109.67	110.54	108.91	110.77	111.76	109.6	110.89	110.84	110.75	109.5	110.86	110.18	111.19	110.11	110.41	109.79	109.49	110.44	109.74	109.15	110.52	109.89	110.31	111.03	109.91	111.91	109.07	108.96	109.74	109.47	109.8	109.64	108.25	111.15	110.95	109.27	109.43	111.28	110.77	110.23	110.63	111.06	109.86	110.28	110.24	110.05
100.59	99.805	101.7	102.46	100.9	101.02	100.57	101.09	102.4	100.67	101.5	99.47	100.76	100.51	102.86	101.94	101.18	100.92	101.27	100.46	101.62	100.76	100.43	101.21	100.86	100.88	100.85	99.273	100.92	100.41	100.06	100.88	101.51	100.53	99.997	101.06	100.42	102.29	101.77	100.37	101.17	100.07	101.41	100.14	101.21	99.643	100.22	100.71	100.67	102.11
102.78	103.62	102.01	102.12	101.44	103	103.15	103.67	103.28	103.1	102.1	104.19	101.25	102.71	102.93	101.86	102.88	102.79	103.3	104.38	102.81	101.95	104.96	104.31	101.95	103.78	102.22	102.4	103.16	103.44	102.36	102.6	104.96	101.77	102.79	103.74	105.11	102.9	103.15	103	102.67	101.98	104.19	102.3	101.63	102.57	102.84	102.31	102.5	104.16
105.69	105.89	104.39	105.09	106.06	105.14	105.15	105.07	105.43	105.97	105.6	104.94	104.28	105.57	104.63	106.98	105.29	105.39	106.56	105.2	105.46	105.45	104.3	106.16	106.98	105.68	106.18	105.85	104.84	105.35	106.54	105.25	107.54	104.61	106.87	105.33	106.14	105.68	106.31	106.19	105.72	104.45	107.34	106.69	105.11	105.44	104.95	105.12	105.02	105.72
106.39	106.11	107.14	107.03	104.68	106.23	106.75	105.15	107.06	104.75	106.31	106.16	105.97	108.1	105.66	106.75	107.96	107.37	104.61	107.33	107.09	106.95	106.91	106.9	105.33	106.82	105.36	106.08	105.62	106.24	105.25	106.25	105.65	106.51	106.01	106.38	106.02	105.74	106.32	104.45	105.78	107.21	106.1	106.53	105.55	106.99	106.93	106.82	106.08	104.39
105.3	106.17	106	106.32	106.09	106.89	104.46	105.82	105.36	105.47	105.75	105.8	104.24	105.43	107.01	105.75	106.03	105.55	107.06	105.16	105.92	106.82	105.59	105.85	105.4	104.91	105.56	106.19	108.2	105.33	105.98	105.54	105.78	105.77	105.12	104.96	103.56	105.8	107.25	106.36	104.17	106.05	106.24	105.39	105.35	106.09	106.56	106.99	106.1	105.6
105.24	105.72	105.46	105.69	104.72	107.92	105.28	106.84	106.61	105.95	105.67	103.99	105.3	105.71	105.91	105.29	104.98	105.33	105.66	106.28	105.59	104.74	106.75	106.24	106.51	104.56	105.7	104.58	106.07	106.08	105.74	104.52	105.67	105.39	105.36	105.28	105.92	105.62	105.26	105.77	105.85	106.31	104.93	106.26	105.96	106.13	104.77	103.99	106.96	104.93
100.31	101.44	101.96	102.43	101.59	100.58	98.957	102.18	102.01	101.92	99.391	100.89	100.57	100.08	101.85	100.27	101.68	100.38	99.683	100.29	100.41	101.07	101.12	99.899	102.67	101.17	101.8	100.15	99.949	100.09	101.31	100.8	102.16	101.54	100.66	101.79	102.15	102.31	100.19	100.68	100.92	101.27	102.13	101.63	101.25	100.64	99.406	100.71	99.734	101.38
100.48	100.55	100.01	100.19	99.031	99.182	100.99	99.588	101.07	100.2	100.33	98.536	98.482	100.03	100.79	98.951	98.877	99.982	100.51	100.37	98.405	99.995	100.37	100.78	99.623	99.947	100.01	100.32	102.06	100.66	100.52	99.266	98.902	100.41	101.15	100.12	99.54	100.11	101.3	100.01	101	101.07	101.15	101.65	101.1	100.13	100.12	98.724	99.931	99.022
106.38	106.14	106.65	103.65	105.9	106.31	105.87	106.18	106.77	107.15	107.84	106.56	106.81	105.7	105.99	106.01	106.13	107.26	106.06	105.29	106.72	108.72	107.09	106.62	106.31	107.05	106.11	107.62	107.05	106.3	106.2	106.44	106.57	105.69	106.59	107.57	107.82	106.3	106.48	106.64	107.25	107.48	107.87	104.75	104.51	107.85	107.04	107.07	106.28	107.86
108.57	109.35	109.68	106.74	108.2	107.74	108.35	108.33	109.51	106.58	108.63	108.82	108.51	106.99	107.18	107.57	108.45	108.59	106.65	107.69	107.93	104.5	108.47	107.05	108.76	111.28	106.41	107.73	109.12	108.03	109.42	108.72	109.95	109.35	109.04	106.38	107.4	109.71	106.18	106.69	108.04	108.23	108.14	106.97	108.99	107.6	107.12	109.06	107.29	108.66
108.68	110.09	107.83	108.34	108.97	108.58	107.5	108.97	109.1	107.07	110.86	109.4	106.48	107.88	108.85	107.93	108.7	107.95	107.57	107.56	106.69	109.54	108.8	107.39	109.04	109.14	108.82	107.64	109.93	109.68	109.26	107.99	108.32	106.66	108.46	110.54	108.38	108.25	106.48	107.57	109.82	110.1	107.97	109.64	108.66	109.11	107.29	108.52	110.49	109.37
105.65	106.32	106.32	106.65	104.9	107.23	105.9	107.55	105.79	106.47	107.36	106.1	106.54	105.85	105.15	105.95	104.59	106.96	105.21	106.6	106.4	104.91	104.58	107.01	106.05	107.14	106.85	107.33	105.8	105.37	105.09	103.57	107.47	103.66	104.8	106.63	104.91	105.21	105.35	106.5	105.09	106.13	106.49	104.68	106.77	103.66	104.65	106.88	106.96	104.88
104.95	105.01	105.78	106.66	106.81	105.08	106.1	105.39	105.53	105.44	105.3	105.47	106.72	105.95	103.95	105.96	104.96	105.1	105.22	105.14	106.96	105.81	105.64	106.01	105.14	104.92	105.36	105.16	106.17	106.29	105.96	105.74	106.09	105.55	105.18	104.99	105.61	106.39	105.91	106.21	106.68	105.4	105.5	104.58	105.49	104.61	105.04	104.47	106.7	104.94
100.26	100.42	101.75	99.839	99.91	100.81	99.657	99.137	100.07	100.8	100.27	99.649	100.6	100.22	100.37	99.276	99.988	98.677	98.561	101.34	101.28	99.601	99.501	100.32	99.407	99.374	99.362	100.22	99.482	99.824	99.857	101.05	99.936	99.631	100.26	100.79	99.59	99.993	102.1	101.6	100.64	101.17	99.726	100.67	98.24	98.587	100.8	100.11	99.016	99.666
100.4	100.42	99.797	101.52	100.88	100.43	100.58	100.22	101.04	100.81	100.8	99.791	101.08	99.869	100.7	100.77	100.24	99.971	101.09	99.352	99.573	100.35	99.23	99.731	100.52	100.3	101.59	99.47	100.58	101.77	99.256	100.53	99.714	98.76	101	98.594	99.198	99.357	99.978	100.22	99.353	99.372	99.96	99.736	99.548	100.17	99.207	100.29	100.54	100.33
99.911	101.79	99.317	99.451	101.22	101.12	100.63	101.32	100.71	100.35	102.28	101.31	98.981	100.51	100.31	100.73	98.954	98.837	100.82	101.39	102.31	99.004	102.27	99.754	100.52	99.881	99.707	101.1	100.77	99.913	98.926	99.153	99.845	100.55	99.571	101.78	97.81	100.68	100.52	98.925	98.952	100.97	99.839	100.84	100.05	100.41	99.313	100.98	100.74	99.154
104.55	106.68	105.67	104.13	104.99	106.74	105.33	105.54	105.55	104.5	105.71	105.91	104.81	106.07	106.04	104.15	105.65	105.73	105.78	105.49	105.6	107.86	105.8	104.91	105.76	104.91	106.1	105.55	104.97	106.68	107.3	107.97	105.11	106.23	104.85	105.95	106.37	104.89	105.25	104.17	105.92	106.2	104.74	104.85	104.71	106.53	106.49	106.42	104.62	105.75
100.78	101.03	100.49	101.14	99.599	101.44	101.13	100.68	102.34	102.17	100.52	100.98	100.52	102.18	100.14	102.02	99.258	100.38	101.53	102.13	99.666	100.98	100.55	100.03	100.54	98.232	101.79	99.83	98.783	100.16	101.49	101.16	99.934	100.17	102.37	102.01	100.65	99.556	102.41	99.816	100.95	98.463	100.74	100.86	100.98	101.03	102.03	102.06	100.78	100.16
105.44	105.82	106.5	106.22	106.34	105.29	105.05	105.02	105.74	106.2	104.84	107.6	106.48	105.4	104.35	106.54	104.9	104.58	106.28	104.15	107.38	104.88	106.25	103.03	106.11	106.07	106.24	104.4	105.33	105.32	104.88	104.79	105.96	106.51	104.76	105.66	105.33	105.33	104.78	104.44	105.26	106	105.99	104.9	106.1	107.19	105.45	105.57	104.78	105.67
105.92	105.28	106.52	105.58	103.92	104.47	106.94	106.21	104.3	105.72	104.71	105.51	105.65	103.7	105.45	105.58	105.68	106.92	107.36	106.15	105.73	104.15	104.28	108.15	105.33	106.24	106.78	105.73	104.73	105.06	106.16	106.4	103.85	107.58	107.19	107.65	106.11	106.26	106.2	106.89	105.22	105.81	105.92	105.22	106.28	104.78	105.05	105.84	104.25	105.64
106.38	105.37	107.3	107.6	106.64	106.46	106.64	106.19	106.69	106.53	106.86	106.08	106.2	106.71	107.38	106.88	105.55	105.36	107.61	107.37	107.51	106.79	105.75	105.04	105.95	106.59	106.21	105.71	107.69	106.14	107.2	106.44	105.19	106.12	106.3	106.52	104.75	104.38	106.74	105.91	106.46	105.19	105.61	105.77	105.76	104.84	107.14	106.04	107.03	105.76
108.79	108.58	110.24	110.26	108.87	109.14	107.86	107.65	108.04	108.65	108.49	109.57	107.65	107.32	107.71	109.91	106.13	110.02	107.24	108.81	106.52	108.3	109.48	107.43	108.25	108.68	108.44	108.56	108.37	107.73	107.97	108.21	107.69	108.8	108.53	110.24	109.09	108.3	107.51	109.47	108.51	108	107.38	108.18	107.81	109.79	109.24	109.52	107.11	108.07
106.3	106.45	106.67	106.11	107.44	105.29	107.07	105.4	107.11	105.87	107	106.71	106.78	105.69	107.01	107.13	106.87	106.69	107.03	107.35	106.8	106.16	104.56	106.38	106.55	107.78	106.56	106.24	105.41	106.71	106.99	105.91	105.38	106.53	106.33	106.57	106.62	107.36	106.45	106.62	105.91	106.98	107.04	105.79	107.33	105.16	105.56	107.05	107.05	105.69
98.3	98.353	99.181	96.671	96.76	97.999	98.383	98.158	97.645	97.945	99.007	99.081	97.027	99.217	97.905	98.544	97.017	97.701	96.39	96.843	99.408	97.778	98.441	100.06	100.08	96.985	98.095	98.039	98.221	98.086	98.89	99.37	97.265	98.284	97.287	97.996	98.577	100.56	97.66	99.067	96.754	97.173	97.995	96.071	98.246	98.262	96.581	100.1	98.733	99.335
99.778	97.809	98.177	98.362	98.455	99.019	97.943	99.382	98.575	99.983	99.442	97.843	97.482	97.783	99.537	101.12	99.29	99.711	98.469	99.45	99.127	98.831	100.15	99.578	99.973	100.92	99.371	98.788	99.103	98.63	98.089	98.185	97.072	98.879	98.169	98.284	100.25	100.06	98.603	98.652	98.08	98.153	99.545	97.522	98.933	98.911	100.53	99.205	99.706	98.905
101.29	99.954	101.4	100.66	101.59	101.29	101.89	101.85	100.1	100.51	100.66	100.59	99.592	102.41	99.704	102.25	101.38	100.91	100.66	101.69	101.88	99.945	100.67	101.67	101.24	101.75	99.889	99.925	101.12	101.99	99.891	100.48	101.41	101.16	100.39	99.205	99.497	100.66	101.38	101.1	100.2	101.34	101.31	101.13	101.11	100.72	101.73	101.04	100.99	99.878
98.097	97.471	97.264	97.833	99.174	98.94	97.923	99.771	97.994	96.431	97.69	98.294	98.491	98.259	97.826	99.378	97.92	97.581	97.675	96.212	97.087	99.047	97.756	98.303	97.56	96.936	98.335	98.307	97.262	97.841	98.249	99.196	98.704	98.109	97.7	99.803	97.291	97.903	98.664	97.136	96.666	99.18	98.576	99.199	97.775	98.17	97.308	99.072	98.292	97.246
108.68	109.44	107.86	107.76	108.91	108.83	109.77	109.25	109.78	107.36	107.94	108.83	107.68	108.34	109.19	108.58	108.44	108.56	109.24	107.77	108.9	107.6	108.95	107.14	109.17	108.82	109.11	108.48	109.5	109	108.93	109.2	108.76	108.29	108.04	109.74	108.45	108.88	109.78	109.09	109.44	109.65	109.49	108.93	109.15	108.34	108.19	109.21	107.69	109.66
110.45	108.22	108.03	107.59	109.92	109.71	108.35	107.6	108.28	107.5	109.9	108.65	109.62	107.92	108.55	108.92	107.46	108.75	109.02	109.19	109.22	108.62	108.34	109	109.15	107.7	107.59	107.69	108.36	107.49	110.01	108.56	109.3	108.15	108.13	109.58	109.56	108.89	106.85	107.88	109.2	108.09	109.28	107.86	108.43	110.12	109	109.6	108.74	108.34
106.03	105.34	103.75	106.67	107.22	104.82	106.95	105.73	105.64	104.1	105.22	105.98	106.19	105.29	105.05	104.85	105.8	107.04	106.19	106.66	106.6	105.56	106.02	107	105.35	104.28	106.58	104.98	105.38	106.63	105.34	104.94	105.53	105.68	105.14	105.95	106.88	105.88	105.39	105.43	106.24	104.83	105.75	106.25	105.88	106.5	106.27	105.9	107.82	106.4
105.62	107.03	105.19	106.45	105.65	105.77	106.26	106.97	105.63	106.91	105.82	106.65	105.25	106.39	105.31	106.12	105.6	105.52	106.08	107.13	105.44	106.09	107.13	105.14	106.94	105.71	105.2	105.55	105.22	106.69	106.78	105.81	106.33	106.43	104.43	105.14	106.73	104.02	104	105.69	106.06	106.43	105.69	104.77	105.62	106.21	106.86	106.33	105.84	107.52
108.32	107.35	107.76	109.27	107.91	109.86	108.65	108.29	108.19	107.91	108.69	108.28	107.68	107.83	108.17	106.78	108.27	109.19	107.87	108.17	108.13	108.88	108.33	108.89	109.26	107.56	108.68	109.6	107.38	108.24	107.62	107.45	109.76	108.11	109.69	108.08	109.01	107.95	107.31	106.89	107.63	107.37	107.65	109.28	109.37	109.06	108.71	108.86	108.76	107.65
106.01	106.48	106.12	106.67	106.48	105.35	105.14	106.86	106.82	106.62	106.57	106.05	105.51	106.95	107.59	107.27	106.37	106.25	107.03	105.41	106.61	106.12	106.36	106.56	108.14	106.08	106.62	105.5	107.84	108	107.56	106.48	106.41	104.65	107.46	104.57	106.26	108.13	106.2	105.04	106.36	107.07	106.69	107.66	106.87	106.02	106.29	104.61	106.96	107.41
106.09	105.4	105.34	106.43	106.81	104.21	105.29	106.84	106.32	106.61	105.69	105.61	106.8	103.6	105.79	104.75	106.81	105.83	106.17	105.89	105.75	106.03	106.4	104.88	104.53	104.27	105.41	105.22	104.79	104.45	104.44	106.84	106.06	106.25	105.43	105.39	104.52	106.36	105.27	103.65	105.57	105.05	106.74	103.52	104.96	105.38	105.23	105.78	106.72	105.28
107.16	106.68	106.86	107.38	106.6	105.02	106.94	106.69	106.63	105.81	106.19	105.58	106.38	106.47	106.17	107.35	105.35	107	107.32	106.86	107.2	106.72	106.45	106.7	106.83	106.41	106.17	107.7	107.51	106.83	106.28	106.09	105.94	105.48	105.94	106.6	107.92	107.96	105.99	107.23	105.93	106.84	106.87	107.61	106.45	108.24	107.04	106.68	106.34	105.62
109.56	109.99	109.85	109.96	109.7	111.59	109.39	111.13	111.26	111.74	110.26	111.33	109.73	109.56	110.36	110.17	111.5	110.18	110.48	110.19	110.65	110.73	111.69	110.75	110.56	110.34	110.2	110.71	109.09	110.96	112.09	112.34	110.18	110.07	109.91	110.34	109.93	109.79	110.65	109.5	109.33	110.11	112.14	109.89	110.66	110.18	109.35	111.46	110.07	111.17
108.75	106.9	108.48	108.14	107.43	109.28	109.19	107.29	108.72	107.2	108.66	107.35	109.62	108.27	109.11	107.94	109.55	108.35	107.28	109.47	108.32	108.74	107.61	107.17	106.5	107.71	108.51	108.9	108.75	107.01	107.85	110.02	108.77	108.28	107.51	108.19	109.88	108.2	109.23	109.04	108.32	109.71	107.67	107.48	110.29	110.04	108.46	107.57	107.89	110.68
106.9	105.19	106.78	105.85	106.21	105.6	105.57	104.72	105.78	104.97	105.81	106.08	105.19	106.59	105.94	105.67	104.93	105.6	106.2	104.15	103.92	106.86	107.7	107.11	105.89	106.79	105.21	104.95	107.02	106.35	106.9	105.05	103.93	106.19	106.28	106.25	105.62	104.93	105.6	104.04	103.57	104.25	107.45	105.28	106.73	106.27	105.89	103.75	106.47	105.03
107.52	105.38	105.23	105.89	106.12	106.6	106.35	105.78	104.99	106.43	106.45	105.93	105.83	105.44	106.13	105.41	106.4	106.63	105.03	106.23	107.34	105.09	106.55	106.31	106.49	106.99	105.51	106.98	106.71	106.6	105.19	106.37	106.16	107.24	103.8	107.45	106.49	107.05	105.75	106.39	106.35	106.4	105.33	105.45	105.4	106.99	106.51	107.71	105.47	105.93
105.4	104.43	104.47	106.47	105.33	105.62	103.3	105.23	104.53	105.94	107.35	106.31	105.91	105.25	104.59	105.66	106.51	104.36	103.83	105.23	105.52	102.97	107.78	105.41	106.45	105.83	103.69	106.21	105.08	106.72	106.37	104.34	105.52	104.65	104.75	106.56	106.17	105.8	105.93	105.39	105.56	105.73	106.24	105.94	105.88	105.91	105.57	105.98	105.17	104.3
108.81	107.27	108.2	109.79	108.91	109.06	107.53	108.25	108.14	108.83	107.41	110.23	108.59	107.66	109.74	108.69	107.16	108.15	109.08	108.39	107.96	108.5	108.95	107.28	108.46	109.05	108.96	108.53	110.7	107.82	109.22	108.86	108.59	108.36	110.44	109.09	108.84	108.02	107.61	108.61	107.71	108.86	107.66	107.86	109.36	108.79	108.35	108.81	107.82	107.37
106.31	105.3	108.74	106.57	106.85	104.77	106.69	107.56	106.94	106.28	106.65	107.74	106.37	105.74	106.57	106.33	106.74	105.87	107.47	107.65	106.78	107.83	106.27	106.46	106.2	105.76	105.29	106.6	104.73	107.14	107.17	106.93	106.12	105.07	108.5	107.76	106.84	106.09	106.29	106.92	105.77	106.02	105.15	106.97	106.22	105.14	106.49	106.58	106.31	106.64
107.72	108.07	108.25	108.52	106.71	108.38	108.62	108.37	107.3	105.49	107.02	107.52	107.82	107.14	108.42	108.07	107.33	106.98	106.9	106.85	106.61	107.01	105.82	106.71	107.75	106.97	109.39	107.76	108.54	108.09	108.33	107.45	108.77	106.62	106.88	107.23	107.83	107.45	108.41	108.01	108.05	109.92	107.49	108.15	107.07	107.98	109.11	107.65	107.72	108.78
97.827	98.438	96.7	99.157	98.323	98.349	99.126	96.722	96.219	97.521	96.381	97.777	98.537	97.527	99.758	97.524	97.86	97.884	97.991	97.734	97.884	97.67	99.183	97.281	98.931	98.226	99.339	95.646	98.58	98.111	96.239	98.639	99	100.38	99.16	99.567	97.429	97.911	99.082	98.847	97.409	97.892	99.173	97.866	96.702	98.936	96.525	99.487	96.745	98.387
106.34	107.71	106.76	106.47	105.8	106.31	105.31	105.96	105.96	106.2	107.03	106.06	106.05	106.88	105.91	105.94	107.88	105.74	107.07	105.85	106.6	106.28	107.33	106.23	107.08	107.36	106.43	106.01	107.29	105.33	105.67	107.33	106.73	106.25	106.43	105.7	108.45	107.11	107.31	107.04	106.4	106.86	106.12	104.18	104.88	105.77	106.25	105.45	107.82	105.3
103.38	105.24	106.04	107.73	104.98	107.83	105.7	105.24	104.99	105.44	107.32	106.12	104.82	104.54	106.61	106.8	104.44	104.83	105.74	104.27	105.22	105.09	104.8	106.07	104.16	106.94	105.51	106.15	105.51	106.51	105.38	104	106.21	106.34	105.77	105.96	105.96	107.39	105.76	106.02	104.81	106.61	106.44	105.32	106.29	104.74	105.01	105.69	105.03	105.07
100.01	99.688	97.947	97.819	99.013	99.106	98.539	99.236	98.532	98.217	99.431	99.388	98.785	99.095	98.46	97.936	99.675	97.114	98.049	98.204	99.745	98.147	98.351	99.35	98.009	99.733	100.92	98.965	98.459	99.513	99.108	98.84	97.907	98.603	97.75	98.549	97.494	98.74	97.534	97.706	98.446	99.026	99.626	98.587	98.458	98.567	98.09	100.36	98.721	98.605
107.59	109.28	108.29	107.38	108.06	108.85	107.72	107	108.76	108.31	108.34	108.88	109.61	107.72	107.6	108.99	108.3	109.48	110.73	108.17	108.4	108.21	108.76	108.91	108.53	109.09	108.08	106.71	107.38	108.59	107.88	108.25	108.4	107.92	108.85	109.4	108.91	108.03	108.18	109.61	108.59	109.76	109.45	107.39	107.43	109.17	107.73	108.53	108.92	108.3
100.72	101.59	100.08	100.12	99.839	100.17	101.96	100.39	100.88	100.52	101.21	99.562	100.86	101.18	101.03	101.76	101.35	100.08	101.78	99.518	101.91	101.2	99.553	101.07	100.15	98.334	101.04	100.39	101.63	102.27	100.48	100.68	100.25	100.98	100.33	100.38	101.38	100.32	100.34	101.59	99.904	102.83	102.28	100.94	102.85	101.35	100.33	102.09	100.51	101.28
100.33	100.59	100.47	101.76	99.757	101.56	102.54	100.7	99.893	101.06	101.07	100.38	99.442	100.99	101.93	100.66	99.066	100.94	101.74	101.4	100.02	99.866	100.9	101.84	100.83	100.35	100.92	100.86	102.09	99.784	100.32	100.09	101.21	100.76	100.75	101.4	101.07	99.809	102.22	100.8	100.84	100.81	100.56	100.84	101.32	100.17	101.47	100.92	100.33	100.65
106.99	108.71	106.8	106.75	108.39	107.52	108.04	107.33	107.3	108.81	107.02	108.65	108.24	108.46	107.48	105.91	106.85	108.19	108.58	107.89	107.57	107.15	108.05	107.7	107.45	107.93	107.11	106.85	108.55	107.49	108.69	107.08	108.84	107.87	106.76	106.73	108.9	107.79	107.19	106.83	108.15	107.97	106.45	109.47	108.86	107.86	106.48	108.44	106.47	106.86
111.2	109.31	110.65	111.32	108.8	111.51	110.75	108.66	110.41	111.2	109.54	112.13	109.16	109.84	111.01	112.44	109.75	110.69	109.35	110.58	112.78	111.7	110.12	109.19	110.19	109.37	110.63	109.04	111.24	111.33	111.15	109.28	110.87	111.12	110.59	111.19	110.85	109.74	110.34	110.45	110.92	110.66	112.01	111.51	109.16	109.25	111.56	110.86	109.83	108.89
106.55	107.62	104.56	106.19	104.67	104.89	106.09	107.03	106.94	107	106.46	106.87	105.33	105.54	105.93	105.11	106.23	105.92	107.04	106.28	106.52	106.43	104.6	107.53	104.71	105.46	104.91	104.38	105.27	105.32	106.67	106.19	104.4	105.33	105.88	105.4	106.2	107.66	105.85	105.32	106.67	105.87	105.25	105.77	105.67	106.81	105.11	106.01	106.36	106.34
104.93	106.03	105.49	106.1	106.64	106.56	105.32	106.42	106.2	106.52	106.73	105.42	105.91	106.07	107.3	106.93	104.43	106.1	104.61	107.53	105.49	104.52	104.82	104.18	105.1	106.94	107.48	104.87	105.38	105.64	104.54	105.23	103.73	105.43	106.95	104.25	104.78	106.51	105.23	105.92	104.6	104.97	106.37	105.76	106.86	106.31	105.32	106.15	105.2	105.22
104.5	105.5	105.15	106.11	107.07	104.84	105.3	104.71	105.45	103.9	105.64	105.51	106.03	104.84	104.49	106.45	104.97	105.08	103.48	105.7	105.54	106.69	105.9	106.11	104.95	106.18	104.99	105.78	105.2	105.15	105.82	105.85	106.46	107.7	107.96	106.18	106.72	105.03	106.67	105.6	106.02	105.55	106.23	106.58	106.3	106.21	105.56	105.69	107.51	107.26
105.32	105.7	107.04	105.99	105.88	105.44	104.78	105.65	106.18	104.43	106.43	105.34	105.48	106.06	106.21	106.54	106.94	104.34	106.1	105.78	106.26	104.93	105.71	105.67	106.12	106.73	104.36	105.1	104.79	104.96	104.93	105.86	106.3	106.95	105	106.33	105.18	107.39	105.05	106.32	105.35	105.92	106.5	103.9	105.4	106.6	105.27	104.31	107.65	106.14
100.03	97.21	96.179	97.622	98.813	97.287	97.614	98.961	97.543	97.825	96.64	99.021	97.147	98.523	98.672	99.434	97.817	97.607	98.084	97.769	98.67	96.975	98.825	99.149	96.179	98.697	96.398	97.992	97.55	99.069	97.941	97.939	98.955	98.524	98.105	97.363	96.918	96.878	97.226	97.523	97.763	96.956	97.009	98.42	98.043	98.272	97.082	97.677	97.657	98.42
106.33	107.39	106.54	105.89	106.63	107.69	105.96	105.21	106.97	107.48	106.26	105.2	106.43	104.96	106.61	104.81	106.33	105.22	107.9	104.91	106.26	106	106.9	106.25	106.31	105.11	106.7	104.96	105.6	105.44	108.03	105.51	107.66	106.92	105.9	106.27	106.65	106.49	106.86	107.54	104.93	106.18	106.81	105.91	106.98	106.38	108.39	106.49	109	105.74
98.034	98.059	98.067	99.359	98.074	100.09	99.005	97.715	99.827	100.87	98.167	100.34	98.555	98.331	99.635	99.831	99.495	99.88	97.269	99.992	97.809	99.072	98.562	99.638	98.647	99.016	98.729	99.265	98.903	99.507	98.957	98.621	98.758	98.38	98.54	99.918	98.955	98.538	100.76	97.813	97.336	99.021	98.679	97.528	98.411	99.131	100.52	98.209	99.59	99.277
107.2	105.93	104.92	106.64	106.97	105.13	106.59	105.92	105.03	105.47	106.2	105.98	104.99	106.71	105.01	106.44	106.18	104.57	106.94	106.59	105.85	107.21	106.77	106.86	105.35	104.73	105.45	106.28	105.57	107.32	105.98	106.02	104.93	105.72	105.69	105.76	105.93	108.15	103.64	105.32	106.79	105.43	105.38	107.13	105.8	105.91	105.82	105.39	105.1	105.71
97.586	97.604	97.629	97.059	96.14	97.618	98.891	98.234	97.47	96.791	96.834	98.603	97.964	97.592	97.304	97.799	97.607	99.984	98.724	98.385	98.554	98.395	98.401	98.12	98.054	97.543	98.466	97.64	97.847	97.554	98.314	97.044	97.788	96.697	97.846	98.272	99.154	98.63	98.83	98.035	96.123	98.61	97.833	96.925	99.991	97.975	98.266	97.809	98.214	97.367
97.367	98.97	97.104	97.51	96.92	97.943	97.493	96.604	99.104	98.642	99.114	98.32	98.235	97.734	99.547	97.835	99.932	97.901	96.939	98.612	98.043	98.292	98.166	97.015	99.043	97.004	98.213	99.012	98.522	95.828	98.132	99.217	97.818	97.221	97.89	98.101	99.222	99.418	96.696	97.554	97.958	98.267	97.011	99.311	97.128	98.504	99.815	97.002	98.582	97.743
106	106.28	105.78	106.95	105.41	104.59	104.69	104.29	105.86	106.25	105.65	106.22	104.59	104.87	104.7	106.89	105.83	104.49	105.77	106.52	105.69	106.46	105	105.36	106.71	105.87	105.25	105.73	105.56	107.65	104.72	104.79	104.63	104.97	105.9	105.79	104.09	105.88	106.92	106.36	105.01	105.41	105.93	105.59	107.32	106.08	104.41	106.12	106.01	106.82
106.18	107.39	107.9	105.74	105.97	104.21	105.8	106.61	106.03	106.31	107.92	106.75	107.36	105.66	104.7	105.84	107.67	108.09	107.44	107.81	105.96	106.89	105.82	107.43	106.74	106.79	107.33	106.39	107.07	104.62	106.53	106.66	107.41	105.94	105.18	104.82	108.31	106.24	106.93	104.94	106.92	107.22	107.66	105.98	105.14	106.4	107.47	106.78	106.8	106.7
108.81	108.28	108.49	107.54	108.13	106.85	107.93	108.18	107.41	107.66	107.79	110.2	108.68	109.62	107.38	106.56	108.2	106.94	108.94	106.31	105.99	106.66	109.78	108.66	108.09	106.46	106.55	107.96	107.69	106.17	107.25	110.06	109.34	107.77	107.36	107.94	107.81	107.68	106.99	108.11	108.46	106.87	108.4	109.65	107.38	108.16	107.48	107.28	107.84	106.9
101.7	101.8	101.41	100.94	100.03	101.74	100.85	100.76	101.32	99.872	100.6	98.828	99.529	100.01	100.28	101.3	99.675	101.62	100.46	100.19	99.547	102.78	99.835	100.67	102.61	102.03	100.65	100.45	99.704	101.37	100.48	99.355	101.18	101.99	99.405	100.6	100.87	101.32	101.62	102.3	101.72	99.482	102.3	101.71	100.28	101.48	101.09	100.53	100.84	102.37
106.84	106.18	105.37	104.95	107.4	105.94	106.36	106.54	106.9	107.75	106.41	107.79	107.8	106.64	106.26	106.19	106.7	106.51	106.76	107.24	105.94	106.61	104.75	106.61	107.22	105.26	107.01	107.74	106.96	106.48	108.75	105.7	107.37	107.49	107.32	108.95	106.04	105.73	106.33	105.34	106	107.13	108.33	106.49	107.67	107.29	106.71	107.84	106.68	107.08
99.62	98.916	101.32	101.47	101.21	100.96	101.06	99.476	100.95	101.21	101.75	100.1	98.301	99.357	101.51	99.976	99.562	99.456	98.949	101.95	99.614	99.373	100.78	102.07	101.1	99.8	99.895	100.55	99.34	101.83	100.84	99.276	99.964	100.32	100.72	98.473	100.08	102.1	99.37	100.05	101.7	100.88	99.895	101.7	100.26	99.61	101.3	98.799	100.82	100.54
101.04	100.57	101.51	99.415	100.01	101.12	99.445	100.62	101.05	100.51	99.713	100.3	101.2	100.24	98.575	101.11	99.716	101.35	98.954	101.71	101.12	100.74	100.14	101.29	99.097	100.78	100.06	102.64	100.48	100.36	100.53	100.73	101.12	101.1	99.981	100.94	100.13	100.77	99.793	102.4	100.46	101.29	100.65	100.07	102.34	99.29	100.68	99.484	100.9	99.126
104.39	106.12	106.02	104.92	106.18	104.89	105.94	104.93	106.32	105.56	106.36	104.51	107.59	105.59	106.64	106.45	103.82	104.25	106.12	105.81	106.39	103.1	105.52	104.77	105.72	105.89	105.19	104.78	104.09	106.48	105.6	105.38	106.23	106.44	105.35	105.74	106.6	105.36	105.22	104.95	105.21	108.09	105.44	104.74	106.68	106.1	104.02	105.14	106.47	106.64
106.11	103.65	106.39	105.67	106.43	105.12	104.32	104.75	105.03	106.52	105.09	105.27	105.29	103.9	105.71	104.58	105.09	105.39	105.68	105.35	104.91	106.69	105.16	104.77	105.7	105.01	105.91	106.52	104.78	104.72	105.16	104.82	107.2	107.61	104.23	106.12	105.95	106.73	106.16	104.28	106.05	107.25	106.52	105.38	105.91	105.09	104.67	106.38	105.17	105.65
106.79	105.1	106.96	105.51	107.08	104.44	105.07	107.12	105.39	106.21	104.72	104.12	104.34	106	106.02	104.36	107.29	106.02	105.8	106.59	104.18	106.4	105.38	105.69	105.4	104.42	106.61	106.09	105.87	105	105.6	105.93	106.15	104.94	105.84	105.31	107.06	106.23	106.02	106.03	107.73	105.96	105.16	104.82	105.83	106.68	107.06	106.76	104.75	105.13
105.39	105.96	105.69	107.17	106.44	106.09	104.32	106.4	106.11	106.78	106.15	106.09	105.27	105.78	106.78	105.69	104.73	105.21	104.91	105.95	105.61	107.04	104.77	107.19	105.32	106.84	105.86	105.2	106.08	105.75	106.1	106.28	106.53	107.42	107.12	106.3	104.89	105.62	106.06	106.22	105.2	106.18	105.94	106.47	105.07	104.81	105.38	106.47	106.16	105.92
97.079	98.046	97.937	96.992	98.978	97.819	98.453	97.981	97.537	98.472	99.446	99.26	97.906	97.37	98.331	97.808	98.23	98.909	98.226	96.718	98.59	98.704	98.368	98.031	98.653	96.761	98.075	98.812	96.25	98.638	97.594	97.565	98.283	98.441	99.272	98.024	98.015	98.559	97.825	97.725	97.318	98.734	99.724	97.477	97.199	98.342	97.764	98.07	96.663	97.853
104.22	104.66	104.61	105.5	106.01	105.8	105.31	106.19	104.65	106.78	106.03	104.83	106.21	105.21	106.05	104.81	105.42	104.64	104.58	105.95	106.84	105.26	106.11	106.17	104.46	105.87	105.57	105.15	105.12	106.25	105.26	106.76	106.79	106.19	106.65	104.71	105.82	104.41	105.03	106.44	105.39	106.25	105.15	106.49	104.63	106.12	105.78	106.21	106.19	106.12
98.026	97.362	99.317	97.769	97.239	97.801	98.309	98.881	97.483	97.71	96.978	98.091	97.426	97.215	95.704	97.973	96.871	97.607	97.524	96.3	99.409	99.174	96.698	98.159	98.379	97.608	97.871	99.403	97.779	98.677	98.227	96.024	99.718	98.236	98.316	97.007	98.667	97.562	98.753	99.487	96.842	99.12	97.214	97.353	98.777	97.33	99.419	99.399	97.934	97.603
100.38	102	100.63	100.69	101.63	100.6	102.53	101.14	101.87	101	101.01	100.74	97.982	100.75	101.21	100.93	100.18	100.69	100.69	100.65	101.26	100.89	99.955	101.05	99.555	101.31	100.37	101.04	101.45	100.11	102.27	100.35	100.44	101.87	101.54	101.78	100.6	102.39	101	98.592	100.51	101.6	100.6	99.693	102.35	99.753	99.221	99.93	101.83	100.91
99.75	99.088	99.527	96.875	97.637	97.486	98.216	97.988	98.789	98.795	98.321	97.727	99.372	98.607	98.889	98.599	96.19	98.538	96.359	99.021	97.83	96.993	98.943	99.593	100.47	98.703	98.657	99.009	98.232	98.132	98.564	98.014	98.085	96.323	97.92	99.389	98.419	97.737	98.819	98.362	97.938	98.663	98.592	97.185	97.518	99.715	97.04	99.156	99.454	98.314
105.08	106.2	106.27	108.27	104.77	105.03	106.22	107.79	107.34	106.94	105.86	105.86	105.55	104.51	107.54	106.83	106.27	106.93	105.13	105.44	108.59	106.16	105.08	107.85	106.88	106.45	105.48	106.38	106.19	105.83	105.65	107.65	107.22	106.24	105.53	106.25	105.54	108.22	106.14	107.03	106.03	105.93	105.1	105.38	106.08	106.57	106.45	107.1	107.02	105.35
106.59	106.12	105.5	106.41	104.55	106.72	106.71	105.56	104.59	105.41	105	105.38	105.38	106.63	105.96	104.05	106.51	105.45	105.57	103.3	105.15	105.06	106.66	105.43	103.8	104.7	107.42	106.38	105.33	106.06	105.87	107.03	105.02	105.39	105.66	105.7	103.56	105.26	106.23	104.69	106.35	105.9	105.69	105.48	106.5	105.59	105.95	105.73	105.72	104.75
106.15	108.69	107.72	108.14	108.74	108.24	108.93	105.6	107.37	108.09	107.33	107.7	109.84	109.89	106.3	107.55	107.6	106.96	107.3	109.72	108.06	107.76	107.07	106.46	107.58	108.12	107.91	109	107.25	107.14	107.76	108.22	108.18	107.03	108.97	108.52	106.34	107.8	107.28	106.71	107.95	108.31	107.94	108.45	107.94	107.41	109.2	106.14	107.4	108.1
109.41	109.01	109.34	109.99	110.42	109.12	110.09	108.88	108.45	109.22	108.16	108.89	108.74	108.82	108.3	108.59	109.65	107.46	107.98	108.65	108.42	110.49	107.84	108.74	108.37	109.88	108.08	108.56	109.01	107.6	109.18	107.29	108.1	107.35	108.96	108.64	108.07	108.67	108.09	108.46	108.51	108.97	110.11	108.68	106.55	107.7	109.34	107.99	109.14	109.29
108.11	107.74	108.85	108.05	108.49	109.87	107.57	106.71	108.64	107.79	109.49	108.44	107.68	109.2	107.63	109.92	108.36	107.28	108.61	109.72	107.37	108.92	107.67	108.54	107.74	109.4	107.99	105.93	108.22	108.97	109.17	107.51	108.12	107.9	109.42	109.02	107.73	108.62	107.9	108.13	108.74	108.57	108.24	106.45	109.24	108.81	110.02	107.38	106.82	108.06
101.21	102.15	101.89	104.71	102.83	103.07	101.52	104.23	103.43	103.39	103.19	103.08	101.72	101.22	101.84	104.1	103.64	102.18	102.79	102.8	101.98	103.57	103.06	102.95	103.45	103.57	101.46	103.71	103.18	103.23	101.09	104.41	102.64	102.7	103.91	104.14	102.91	102.02	101.43	103.91	102.77	102.64	103.69	102.37	103.63	102.28	101.49	103.89	102.76	101.7
107.05	106.14	104.31	105.09	106.09	107.56	106.02	105.24	105.25	106.53	106.92	103.45	105.2	106.28	107.58	104.76	104.78	105.09	105.55	105.53	105.75	106.05	104.76	104.59	105.72	105.84	104.95	105.52	105.17	105.07	104.2	105.11	105.82	105.51	105.61	106.22	105.82	105.64	105.32	106.33	105.89	105.25	107.37	106.45	105.08	105.48	106.56	104.9	103.55	103.14
106.87	106.35	106.77	107.01	106.2	106.47	106.79	107.18	106.24	106.27	106.03	105.8	107.01	107.41	107.04	106.82	106.66	105.23	106.39	107.43	105.82	105.23	105.77	106.89	107.47	106.68	107.64	105.67	107.15	105.56	106.77	106.46	106.17	106.83	108.04	107.68	106.22	104.08	106.87	108.28	106.02	107.39	106.87	107.72	106.24	106.25	106.37	106.01	109.29	106.92
105.15	106.28	106.88	106.64	105.69	106.51	106.2	106.54	106.39	108.54	106.58	107.54	107.21	107.43	107.02	107.26	105.91	107.02	105.95	106.34	105.48	105.24	108.12	106.84	104.64	106.22	107.82	106.31	105.53	106.25	106.06	106.53	106.22	106	106.93	105.82	105.35	106.96	106.54	107.01	106.07	104.14	106.03	105.62	107.67	106.82	106.81	105.49	106.42	105.5
107.64	105.93	104.32	105.13	105.74	105.29	105.74	105.35	106.15	104.76	105.31	104.98	105.76	103.71	106.5	105.46	105.82	104.89	107.32	104.49	104.32	104.92	106.02	106.32	104.64	105.3	106.73	104.6	106.32	105.42	103.72	105.14	104.32	106.01	105.37	105.1	104.5	106.03	106.45	106.27	104.57	103.71	104.57	106.83	105.35	105.48	105.24	104.94	106.28	107.33
107.52	106.01	107.77	108.8	107.19	106.99	109.21	108.45	107.48	106.03	108.26	107.27	106.93	109.27	108.88	107.8	108.63	108.15	108.22	107.7	108.2	106.7	108.43	106.84	107.59	107.76	107.71	107.56	107.41	108.58	107.69	108.82	107.89	107.93	105.96	108.59	107.48	106.69	108.15	108.83	107.54	108.26	107.66	108.7	107.78	106.4	108.81	106.67	107.98	107.56
105.66	106.01	105.01	107.02	105.63	106.36	106.32	107.78	105.21	105.88	104.22	105.01	106.49	105.65	104.8	104.99	106.27	106.59	107.54	105.55	105.45	105.78	104.37	106.91	105.74	105.59	105.97	104.87	105.53	106.06	107.42	106.42	103.7	105.26	106.71	104.7	103.88	105.24	103.56	105.65	104.81	104.76	105.15	103.67	106.87	106.77	105.22	106.97	105.55	106.33
109.66	110.57	108.32	109.08	108.46	110.49	109.67	107.99	107.38	109.23	106.89	108.72	108.02	108.87	108.09	108.44	108.99	108.48	108.13	109.71	108.19	109.43	110.41	108.86	108.63	107.55	109.7	107.56	107.76	110.33	108.74	108.72	108.96	108.75	108.37	110.63	109.03	107.58	107.97	108.93	109.42	108.17	109.35	109.63	109.65	108.66	107.07	107.85	108.38	109.84
106.44	103.86	103.94	105.74	106.4	105.22	106.07	104.28	105.88	106.85	105.8	106.15	105.38	104.01	104.84	104.24	105.71	105.94	105.94	105.67	105.4	105.77	104.36	106.19	104.42	104.12	105.58	106.7	104.52	105.19	105.37	106.26	104.6	105.49	106.62	104.15	104.82	105.75	105.18	105.1	103.55	103.65	106.47	105.07	105.09	105.62	106.23	105.59	105.28	105.79
109.24	108.21	108.79	108.6	109.04	109.09	107.82	107.46	109.74	108.84	107.14	108.95	107.91	107.5	108.64	108.39	108.63	107.53	107.69	108.53	107.9	108.41	107.84	106.78	109.36	107.8	108.95	108.44	107.29	108.93	109.33	109.13	108.72	106.99	107.92	108.09	108.75	108.27	109.12	110	109.5	107.78	109.23	109.05	107.78	106.98	109.36	109.45	108.81	108.44
108.83	108.35	107.31	107.8	107.43	107.36	107.37	107.74	109.13	109.17	108.58	106.27	107.35	107.44	107.39	107.94	109.87	108.63	107.51	106.19	108.93	107.12	107.76	107.29	108.62	105.81	107.35	107.56	108.98	108.52	107.89	108.73	108.34	108.78	108.99	107.96	107.3	108.33	109.46	106.04	107.7	107.34	107.4	109.12	107.32	107.58	106.9	106.23	108.37	109.4
107.98	109.61	107.78	108.93	107.3	108.45	107.98	109.29	109.18	108.79	107.74	109.69	108.4	108.43	107.22	108.79	107.07	109.25	109.93	107.56	106.97	109.61	108.13	107.19	109.7	108.05	108.36	107.82	107.01	108.03	108.63	108.58	108.76	108.82	109.33	106.63	108.82	109.11	108.2	108.1	109.36	108.14	106.46	109.7	108.12	106.56	106.67	109.37	108.76	107.63
96.928	98.183	97.884	97.849	96.702	96.927	98.681	100.21	97.906	97.66	98.452	97.656	98.799	97.227	98.706	97.917	97.801	96.699	97.145	96.836	97.669	98.108	97.927	98.99	98.169	96.671	97.711	95.994	98.233	98.035	99.453	96.985	99.179	99.036	98.526	96.54	97.872	97.26	96.46	98.644	97.54	97.958	97.119	98.718	98.56	100.17	100.47	98.076	98.776	98.463
104.89	106.16	105.56	104.9	106.61	104.31	105.15	105.52	104.12	105.78	105.21	104.71	105.98	106.19	106.32	106.3	105.3	103.69	107.85	105.23	106.19	106.29	104.92	106.48	105.09	104.73	106.23	106.67	103.8	106.05	106.01	104.39	105.85	105.44	104.33	105.78	106.14	104.73	105.02	105.89	105.65	105.4	106.2	105.6	106.41	106.55	105.42	104.68	106.95	106.2
105.43	106.91	106.75	106.87	107.25	107.65	107.46	105.43	106.11	106.87	105.65	106.45	105.89	105.91	105.05	106.13	106.07	106.01	106.1	107.29	107.44	106.04	107.47	107.4	106.62	106.02	106.03	106.26	106.18	106.27	106.81	106.83	105.5	105.89	106.47	106.05	106.81	107.21	106.4	105.32	106.23	106.64	105.51	107.05	106.41	106.13	106.88	107.01	105.56	105.28
106.9	106.05	107.08	107.66	106.99	105.62	105.28	106.83	105.79	106.94	107.04	106.15	104.68	107.15	106.39	106.75	106.09	105.46	106.99	107.22	105.83	107.79	109.25	105.51	106.49	106.73	106.2	107.41	106.44	107.57	106.64	105.79	107.18	106.39	106.41	106.51	106.34	107.17	105.46	106.39	106.97	107.26	105.66	106.54	105.95	105.81	105.54	107.03	106.24	107.67
105.75	107.12	105.37	106.96	107.33	107.1	104.91	106.23	106.94	106.72	105.82	106.2	106.13	106.46	105.67	106.08	106.39	105.88	106.28	104.38	105.43	105.85	106.36	105.87	106.49	106.63	105.71	105.39	105.8	106.66	107.18	105.19	106.33	105.36	105.45	106.08	108.16	106.29	106.75	105.87	108	106.32	106.03	105.73	107.49	106.56	106.68	106.95	106.79	106.29
109.64	109.29	109.02	108.78	109.64	109.16	106.24	109.63	107.18	108.61	109.08	110.72	109.11	106.34	109.52	107.23	106.86	108.69	106.73	108.71	109.16	107.9	107.63	108.03	107.96	107.08	106.91	106.88	108.15	108.79	107.31	108.77	109.1	108.51	107.21	106.84	107.13	106.86	108.7	108.44	107.67	107.07	107.66	106.64	107.5	106.41	107.64	109.45	109.06	109.55
101.18	100.77	99.443	100.83	101.44	101.1	100.58	99.38	101.66	102.38	101.86	100.83	99.49	101.4	99.851	101.73	100.14	100.35	101.01	99.713	101.46	98.03	101.06	101.17	102.22	101.4	100.16	101.56	99.488	99.825	103.29	100.57	99.708	101.62	100.66	101.88	101.34	101.34	100.44	100.77	100.8	99.97	98.605	98.475	100.57	101.9	101.47	99.253	101.29	102.07
108.88	107.74	109.27	108.89	107.89	108.66	107.83	109.76	108.34	108.44	108.06	108	107.65	108.58	107.5	109.07	109.48	109.39	108.83	108.73	107.02	107.53	107.62	107.74	108.61	107.68	108.86	109.51	107.76	108.09	106.56	108.82	108.82	108.48	108.2	109.09	107.31	107.34	107.81	107.47	108.2	109.07	106.98	108.07	107.84	107	108.03	109.56	107.75	109.25
100.44	100.03	100.34	99.886	101.44	99.843	101.89	101.07	100.69	100.86	99.717	99.556	98.024	100.84	101.57	101.35	100.12	100.42	101.23	101.58	101.39	98.918	99.608	101.58	103.25	101.15	101.63	100.86	101.51	101.02	100.88	100.57	100.32	100.71	101.23	102.32	101.03	100.31	100.92	100.38	101.25	99.713	101.26	101.97	99.828	99.416	98.955	101.79	101.63	101.27
101.19	100	100.89	101.49	99.4	100.24	100.9	101.52	99.94	101.99	101.05	100.63	101.75	100.85	100.8	100.48	101.58	99.548	101.13	101.69	101.95	99.825	101.65	103.23	99.475	101.16	101.44	101.31	99.839	99.786	98.954	99.585	100.45	102.66	100.32	99.993	100.8	101.92	100.82	100	100.94	101.25	100.67	101.98	101.28	101.74	101.07	100.73	99.49	99.303
109.15	106.62	108.12	107.11	108.05	107.15	107.53	108.64	108.18	109.03	108.51	109.68	107.8	107.64	107.34	108.83	108.16	108.33	107.63	108.59	107.53	108.41	108.73	107.88	108.14	107.24	108.21	109.38	110.03	108.35	107.23	108.82	108.59	107.91	107.46	108.02	108.21	108.27	108.31	107.35	107.24	108.69	109.43	108.93	109.09	107.81	107.57	108.92	108.38	107.56
105.19	106.35	105.68	104.38	104.15	106.62	105.4	106.88	105.99	106.86	105.98	105.37	105.3	106.39	105.94	106.47	107.16	104.81	106.97	107.35	105.52	105.34	106.59	104.9	106.53	107.08	106.45	105.83	104.96	105.94	105.35	105.27	105.8	103.91	107.2	105.66	105.84	105.31	105.69	103.95	104.74	106.85	106.98	105.17	105.94	106.6	105.15	105.4	105.53	105.26
100.25	100.69	101.25	100.87	100.16	102.28	99.425	100.26	99.602	99.74	99.656	99.224	98.767	98.945	101.51	100.71	101.53	99.728	101.16	99.514	99.329	101.91	100.69	99.153	100.95	99.322	98.987	99.415	100.41	99.38	100.82	99.258	100.27	100.04	99.327	99.969	100.66	100.15	101.05	98.604	102.01	100.15	100.63	99.695	99.96	100.53	99.594	100.06	100.5	101.7
107.32	109.16	110.14	106.75	109.03	107.16	107.62	109.17	107.2	107.35	109.49	109.82	108.41	108.05	107.31	108.96	107.8	106.87	107.23	106.91	108.24	109.01	107.48	106.16	109.17	107.66	108.95	107.27	106.16	109.71	108.32	106.59	107.29	107.48	106.87	106.36	107.76	107.92	107.57	107.42	107.48	107.64	106.85	107.71	107.55	109.55	107.45	106.87	108.81	106.51
105.07	107.79	106.2	108.85	107.86	107.65	106.46	106.34	106.47	107.12	107.13	106.08	107.09	107.4	107.64	105.28	105.95	107.79	106.19	104.18	106	105.68	106.13	105.37	105.49	103.85	105.89	106.67	106.33	107.38	106.52	106.22	108.02	106.16	106.87	108.71	106.2	106.27	107.77	107.19	106.51	107.35	106.91	106.87	106.92	107.42	106.2	106.13	107.13	105.43
98.599	97.148	96.919	97.428	97.981	97.36	97.834	98.08	96.788	97.319	96.632	99.882	97.967	98.929	96.684	97.411	98.231	98.311	99.145	98.272	97.933	99.239	98.369	98.749	98.588	99.402	98.739	96.831	98.127	96.888	99.204	98.004	98.569	97.798	98.785	97.409	98.16	96.875	97.426	98.861	97.3	98.5	99.671	98.173	96.407	97.301	98.79	98.474	98.36	98.638
109.68	108.37	109.46	108.34	108.86	108.18	108.17	108.16	108.05	108.7	108.72	108.14	108.79	108.5	107.41	108.92	107.77	108.38	106.69	108.72	108.65	108.04	108.96	110.1	107.94	108.91	109.2	106.9	109.89	108.71	108.15	108.27	108.76	107.45	109.63	107.02	109.16	108.32	108.63	109.71	109.63	108.89	108.2	108.28	107.63	107.31	108.69	108.04	109.61	110.14
105.33	105.48	106.48	106.9	105.99	106.71	105.61	106.86	104.66	105.41	104.82	104.94	105.54	104.53	105.46	105.8	104.7	107.54	105.94	104.85	104.74	107.28	106.9	106.55	107.15	106.08	106.63	105.13	106.71	104.47	104.37	106.03	106.09	105.79	103.45	107.29	105.27	106.24	106.56	105.48	105.44	106.6	104.98	104.61	106.27	105.94	105.85	106.57	105.38	107.45
108.26	107.86	105.62	108.89	106.59	107.23	107.41	108.28	106.69	108.25	107.8	108.69	107.88	106.55	106.84	109.03	108.6	107.81	109.12	108.73	108	107.36	108.08	108.32	107.77	108.48	107.49	108.6	107.57	106.58	108.04	107.3	106.19	108.46	108.46	106.28	107.41	107.97	109.71	108.76	107.84	107.04	107.82	109.54	108.76	106.56	107.84	108.64	108.8	107.7
106.3	106.23	107.38	106.18	107.06	107.1	104.9	106.97	105.14	107.93	106.38	106.62	107.5	106.11	105.61	107.57	106.2	106.77	106.84	106.04	106.68	105.49	107.24	108.66	105.84	105.93	104.73	107.47	107.03	105.41	106.88	108.14	105.73	106.1	104.83	106.2	105.57	106.32	106.15	106.68	106.39	104.97	104.88	105.57	106.16	105.63	107.77	105.01	106.93	107.05
107.64	105.04	108.13	105.4	104.17	106.33	105.27	105.74	106.1	105.43	106.43	105.79	106.05	107.04	107.42	106.43	105.37	106.25	104.9	108.11	107.18	108.52	105.42	106.24	105.73	107.29	106.53	105.27	106.23	107.35	107.12	107.19	106.54	105.26	105.84	106.71	107.49	104.71	104.86	108.26	106.5	106.29	106.34	106.99	106.86	106.21	106.57	105.96	104.62	105.05
99.161	97.518	98.809	98.33	97.919	97.605	99.613	97.833	99.082	98.182	98.429	99.045	98.95	97.095	97.727	98.706	99.527	97.107	98.359	98.066	98.307	98.398	98.037	98.524	99.256	98.769	99.746	98.419	97.845	98.699	98.492	99.137	99.342	98.905	99.687	96.985	99.595	98.595	96.873	96.632	97.552	98.306	98.888	98.85	98.249	98.975	99.459	97.815	99.114	97.167
107.47	107.53	108.28	107.8	108.6	108.22	109.57	109.33	108.17	107.21	108.14	109.16	107.38	109.03	109.37	107.58	107.55	108.15	109.15	108.05	107.08	107.7	108.72	107.5	108.42	107.45	108.09	108.41	108.64	108.31	107.85	107.51	108.03	108.74	108.02	107.97	107.7	109.25	107.47	106.62	109.58	107.65	108.36	107.71	108.08	108.16	108.67	108.02	110.31	107.38
104.09	105.37	105.9	104.81	106.98	104.85	105.39	106.47	104.95	105.78	106.19	104.34	103.7	106.43	102.79	105.36	104.45	105.47	106.15	105.31	104.26	104.47	104.13	106.53	105.52	105.86	102.7	104.51	104.87	106.09	104.62	106.23	105.6	104.48	105.73	105.98	105.71	106.09	107.18	106.53	104.3	106.71	105.35	103.96	105.89	105.47	105.62	104.73	105.64	106.46
109.11	107.13	108.76	108	107.54	107.33	106.82	107.34	108.96	107.31	108.08	107.73	108.29	108.47	108.31	107.08	107.74	106.42	108.39	108.09	108.35	106.53	107.66	105.75	106.58	106.68	108.06	108.34	107.66	107.56	107.65	107.35	107.13	106.4	108.96	107.08	107.41	107.81	106.72	108.13	107.17	107.5	108.82	108.16	108.45	108.49	107.13	108.96	108.29	108.1
99.607	100.73	99.22	99.624	101.85	102.04	100.64	100.54	98.559	100.54	100.55	101.82	99.176	100.11	101.28	100.37	100.39	100.41	100.51	100.24	100.15	99.706	100.41	99.406	99.967	99.55	98.561	98.722	101.77	98.639	100.28	100.66	100.91	100.54	100.82	100.48	101.68	101.69	100.7	100.58	99.524	99.684	100.69	100.65	98.12	99.436	99.08	100.93	99.651	100.23
106.64	105.87	106.06	106.78	108.07	105.85	105.23	107.42	106.16	105.9	107.04	105.67	106.75	106.28	106.51	105.99	106.71	107.19	105.49	107.33	107.84	105.31	107.15	108.07	107.51	106.83	105.98	107.72	106.85	106.42	106.94	105.97	106.85	106.85	106.16	105.26	106.98	108.24	106.22	106.02	106.11	106.02	106.81	106.67	107.66	105.88	106.15	106.89	106.02	106.69
109.33	111.7	108.11	110.09	110.17	111.36	110.79	109.99	111.62	111	109.84	108.43	110.1	110.93	111.19	109.61	111	111.65	111.92	109.93	110.39	110.19	109.94	111.15	109.65	110.54	109.26	109.74	109.57	111.25	110.31	110.26	110.84	111.37	109.61	109.91	110.44	111.76	110.18	108.86	111.35	111.03	111.27	110.7	108.86	108.77	111.19	110.01	109.53	110.5
106.25	107.52	107.11	107.11	106.16	106.68	105.7	106.91	106.23	106.38	106.59	106.73	107.1	107.75	106.27	105.6	107.59	105.65	106.51	106.22	106.47	107.17	106.73	105.72	106.08	106.5	107.66	108.38	105.77	108.44	104.93	106.63	105.26	105.03	106.97	107.43	105.55	106.74	107.1	105.94	106.83	105.72	105.98	106.24	105.69	105.74	106.88	106.11	106.44	105.92
99.326	99.964	101.61	100.66	100.22	101.13	100.47	100.59	100.3	100.63	99.76	100.82	100.56	100.73	99.8	100.76	101.11	102.05	100.01	99.343	100.14	100.99	100.22	100.63	99.363	100.59	100.94	98.961	100.4	99.907	102.6	99.482	100.39	99.878	100.43	101.73	100.99	100.07	100.16	101.27	99.772	99.989	100.47	100.61	101.42	99.693	99.868	100.72	100.33	97.471
104.88	105.14	106.08	107.08	106.27	105.31	106.06	106.06	103.76	105.04	105.33	106.91	107	106.32	106.55	107.33	104.44	106.73	105.24	105.56	105.9	106.16	104.97	105.84	105.76	106.28	105.98	106.47	107.07	104.62	105.42	106.48	105.54	106.47	106.39	106.4	104.45	104.78	106.27	105.99	105.65	105.83	106.64	104.74	106.04	106.46	105.62	103.64	105.82	106.2
107.94	108.29	106.31	108.19	107.63	107.76	107.86	108.65	108.42	108.74	108.32	107.52	108.29	106.79	106.48	108.06	106.98	108.92	107.65	108.39	108.47	107.95	107.51	106.62	108.54	107.42	108.22	107.79	107.6	108.05	107.1	109.12	106.98	107.88	106.18	107.22	108.91	108.36	107.03	107.76	107.27	108.6	108.75	107.3	107.33	108.7	106.97	107.82	107.1	107.55
106.14	105.5	104.11	105.36	106.67	105.8	105.61	105.92	105.97	105.75	106.9	105.71	105.32	105.05	104.5	104.46	105.7	107.53	106.87	106.07	106.9	105.62	106.56	107.43	105.2	108.11	105.95	105.63	105.85	104.75	105.78	106.39	105.14	105.33	104.97	105.81	107.24	106.23	105.14	105.45	105.93	104.62	106.71	105.14	106.4	106.74	105.77	106.01	105.98	105.4
107.4	107.82	108.25	108.21	108.84	107.88	108.01	108.31	109.61	107.29	107.76	107.76	107.53	108.28	108.22	109.58	106.41	108.29	106.6	106.97	106.85	107.29	106.44	108.11	107.05	106.31	107.66	107.65	108.36	108.59	107.86	108.78	108.16	107.82	104.99	107.19	107.93	107.5	107.64	108.27	105.33	107.71	107.35	109.22	106	108.45	107.4	107.78	107.81	107.53
107.34	107.2	107.18	105.2	105.98	108.05	108.01	107.92	107.66	108.06	108.25	108.85	109.16	107.72	107.01	107.68	106.87	107.67	106.61	106.99	108.57	107.34	106.91	107.71	107.42	107.21	107.4	108.01	107.22	107.79	108.49	109.65	107.05	109.02	107.94	107.55	107.68	106.77	107.57	108.48	107.64	107.87	107.9	106.46	109.29	107.2	108.05	108.03	108.76	107.79
107.52	109.11	108.63	108.04	107.74	108.74	106.79	107.97	107.29	108.33	106.2	109.57	107.87	107.25	107.89	108.68	108.83	107.61	110.12	109.16	108.5	109.12	110.69	108.05	107.04	108.25	108.12	107.94	107.04	108.37	107.99	108.72	108.17	109.31	107.24	108.63	109.85	109.02	108.52	107.78	108.6	105.79	107.87	108.4	108.21	108.55	110.81	109.04	108.84	108.32
106.63	107.93	108.56	107.22	108.66	105.17	107.94	107.87	108.92	108.57	108.73	108.09	108.16	107.78	108.21	105.59	107.12	106.76	107.18	108.36	107.07	108.29	108.15	106.66	109.43	105.51	108.34	107.09	107.48	107.93	107.95	106.91	108.04	108.63	107.4	108.73	106.71	109.17	107.45	108.6	107.85	107.4	107.7	107.27	107.09	107.13	107.93	108.3	106.03	108.24
98.126	98.789	97.296	98.601	97.536	98.653	96.891	98.227	98.857	97.07	99.559	96.965	98.286	97.587	98.017	98.157	97.287	98.664	99.354	98.589	99.73	98.577	97.808	98.248	98.7	98.617	98.097	98.262	97.852	100.34	97.885	97.975	97.835	97.638	98.641	97.998	97.267	98.274	97.782	97.662	98.559	98.501	100.13	98.988	98.673	98.461	97.008	99.052	98.722	97.975
106.48	107.39	106.65	105.7	105.76	106.6	106.18	107.18	107.39	107.49	107.98	107.43	108.43	107.88	106.23	105.61	106.53	107.54	106.17	108.74	106.12	107.83	106.79	107.35	105.85	106.34	106.64	105.48	106.55	106.19	105.31	107.77	106.23	105.84	107.34	106.81	106.67	105.72	106.72	106.14	106.11	107.06	107.55	106.26	107.46	105.17	105.49	106.74	106.69	105.28
108.09	107.3	108.24	105.49	107.57	106.03	106.78	107.34	107.67	108.95	106.24	108.66	107.55	107.51	108.37	107.62	108.2	107.43	108.42	107.23	108.1	107	109.33	107.63	107.7	107.27	106.54	106.33	104.99	108.61	109.64	108.68	108.01	107.73	106.99	107.89	106.35	107.24	107.55	107.19	108.03	107.53	108.99	107.25	108.87	108.3	106.64	107.21	107.32	108.37
104.88	104.31	107.33	105.21	104.69	105.28	105.04	104.71	107.21	104.67	104.79	104.97	105.48	105.25	105.88	105.66	106.15	105.86	104.88	105.73	105.68	105.94	106.56	104.9	105.92	105.03	106.03	105.55	104.17	106.08	107	104.59	104.98	105.55	105.91	105.68	105.1	106.66	105.77	107.73	105.91	104	106.91	104.77	105.45	105.42	107.31	106.04	104.84	105.69
109.4	107.25	108.73	108.87	109.13	108.45	109.19	107.75	109.96	107.05	108.56	109.02	107.91	108.64	109.31	108.32	108.21	109.15	106.13	107.28	108.57	105.74	109.82	108.41	108.88	107.91	109.11	108.65	107.88	108.82	106.88	108.61	107.86	108.12	107.6	106.51	107.62	108.82	108.75	108.42	108.02	108.96	108.98	107.68	107.35	108.13	108.13	108.19	107.46	107.75
104.47	106.46	106.19	105.17	106.2	105.95	105.21	105.75	104.59	106.12	105.07	105.22	105.27	105.43	104.95	105.16	104.47	106.91	106.38	104.61	105.49	107.82	106.28	105.25	105.07	105.85	105.57	105.17	105.31	105.53	106.45	106.06	105.1	105.98	105.99	103.76	106.09	105.18	105.03	104.58	105.39	104.55	105.73	104.63	105.06	104.67	105.39	105.2	106.71	106.41
109.41	111.74	111.1	112.15	110.92	111.85	110.71	109.57	110.36	111.4	110.48	110.28	111.03	109.26	110.51	109.56	111.16	110.79	111.14	111.48	110.36	110.72	109.81	109.52	111.01	110.58	111.02	110.14	108.78	110.09	109.43	111.41	109.75	110.66	109.55	109.93	110.68	110.72	111.65	108.79	111	110.87	111.43	108.88	110.44	110.44	109.14	110.48	112.57	110.57
109.81	108.28	108.53	108.79	108.48	108.64	108.09	108.97	109.17	107.18	108.46	110.03	108.29	108.06	109.23	108.6	108.6	108.76	109.04	108.7	108.27	107.44	109.78	107.82	107.68	106.79	109.2	109.42	109.09	109.67	107.94	106.23	107.51	108.5	107.8	107.83	108.6	108.35	108.34	109.22	108.92	108.75	107.04	109.52	108.3	108.06	106.91	108.66	110.35	108.92
106.85	107.09	106.09	105.62	106.98	104.95	106.06	105.15	105.01	105.83	106.03	106.89	105.43	105.92	107.58	107.27	106.95	105.6	107.01	106.04	105.69	106.66	105.29	106.07	105.83	107.09	106.08	107.03	105.93	106.37	106.63	107.07	108.3	106.53	107.6	106.77	106.87	107.14	104.31	106.41	106.23	106.35	107.1	106.46	106.94	106.55	106.51	106.06	105.35	106.72
105.68	106.66	105.34	104.76	105.79	105.28	106.42	106.12	105.71	106.87	106.54	106.14	106.08	104.66	105.91	105.99	106.7	106.39	104.58	104.9	106.65	104.96	105.85	106.33	105.26	106.3	103.97	106.34	106.39	104.27	104.22	106.27	106.01	105.52	103.62	105.44	104.92	105.63	105.6	106.53	106.71	106.79	107.27	106.73	106.42	105.97	105.54	105.92	106.04	106.11
105.33	106.21	105.26	105.97	104.47	104.59	105.03	105.17	106.32	105.69	108.8	105.85	105.22	106.33	104.96	106.03	106.34	105.77	106.73	107.34	105.35	106.85	105.29	105.99	105.51	106.32	105.57	104.04	104.4	107	106.11	106.84	104.89	105.71	106.27	105.83	104.68	106.5	105.67	106.73	105.53	105.96	107.15	107.78	105.63	106.93	106.09	106.58	106.24	106.66
105.29	104.95	104.62	106.2	105.62	104.83	106.38	105.59	104.17	107.64	105.46	107.17	105.25	104.17	106.06	105.23	105.48	105.9	106.13	106.36	104.81	107.37	105.82	106.31	104.9	104.95	106.02	105.23	104.71	105.48	106.11	106.05	105.24	107.39	106.83	106.46	105.02	104.71	105.86	104.43	107.47	106.89	106.32	106.07	106.71	106.23	106.54	104.34	106.24	105.7
108.51	108.68	107.65	109.8	108.54	109.12	108.02	107.82	107.38	106.84	108.67	107.45	108.01	109.77	107.31	106.62	108.47	107.52	108.78	108.61	107.68	108.36	108.89	107.39	107.36	107.81	108.97	108.46	108.27	109.78	109.57	108.24	107.37	108.98	109.04	109.61	108.51	108.43	108.69	109.46	108.1	108.96	107.95	108.23	108.74	107.68	108.88	108.19	107.96	109.39
104.46	105.84	105.63	104.66	104.12	107.73	105.71	105.71	105.93	106.62	105.35	105.22	104.75	106.53	104.61	104.73	106.59	104.97	107.37	106.94	106.46	104.45	104.27	105.64	104.06	106.11	106.34	105.21	104.84	105.54	106.94	106.77	105.79	105.62	104.9	105.99	106.56	105.39	105.26	105.89	104.71	105.93	105.44	105.15	105.61	105.9	103.78	106.04	104.93	107.25
109.35	108.23	108.37	106.16	109.19	108.47	107.75	109.79	106.43	108.52	109.3	108.82	107.31	109.4	107.17	110.19	108.74	107.89	108.87	109.13	108.2	109.96	107.53	109.66	108.47	109.2	108.33	107.07	108.67	108.57	106.93	107.73	109.27	107.98	109.09	106.92	109.02	107.16	109.15	109.64	107.81	108.86	109.06	109.21	109.05	109.23	109.5	108.59	108.73	107.18
105.53	105.24	104.21	106	105.59	105.06	105.07	105.84	104.95	106.29	106.76	104.86	103.71	106.56	103.47	105.89	105.12	106.22	104.85	106.47	104.6	106	104.57	106.58	105.71	104.94	106.22	104.59	105.02	105.32	105.64	106.28	106.46	106.13	104.22	106.19	105.87	103.68	104.61	105.42	105.7	104.98	107.15	104.69	106.04	105.52	104.12	105.67	105.47	105.05
104.99	104.18	106.16	104.79	105.24	105.76	105.25	106.97	106.42	105.07	105.44	106.04	106.69	106.21	106.72	104.68	105.51	105.9	104.97	105.87	106.14	105.23	105.82	106.8	104.76	106.85	104.5	106.38	105.82	105.23	105.43	108.07	106.39	107.37	104.99	106.12	104.71	106.77	106.18	104.23	105.92	105.94	107.71	104.49	104.29	105.09	104.24	105.51	105.13	104.52
105.45	106.67	106.07	105.37	106.22	105.45	106.72	106.03	106.39	106.84	102.99	106.04	106.62	105.47	105.49	106.28	105.81	106.17	105.61	106.21	106.56	105.32	106.51	105.6	106.28	105.31	106.1	106.19	104.69	107.53	105.5	106.56	104.58	105.58	105.97	106	105.51	106.44	107.15	105.95	105.76	104.71	104.7	104.46	105.61	104.99	105.61	105.85	104.65	105.8
105.44	106.57	104.69	104.82	106.09	106.27	106.01	105.95	104.82	105.95	105.36	105.44	105.6	104.82	106.45	105.11	106.21	104.89	106.17	105.49	106.31	105.68	106.25	106.97	104.76	103.34	104.35	105.73	106.38	106.13	106.71	106.88	105.94	104.68	105.7	105.05	105.08	106.54	105.25	105.88	104.92	105.61	104.91	105	106.87	106.43	105.62	106.54	103.92	105.29
105.66	106.52	106.52	106.96	105.74	105.56	106.15	106.43	105.08	107.05	104.77	107.1	104.88	107.65	107.58	107.64	107.35	106.61	106.07	106	107.74	106.17	106.65	107.03	105.08	107.12	106.08	106.55	106.46	105.47	106.8	107.52	107.35	106.36	106.59	106.8	106.8	105.16	106.3	107.31	106.13	106.95	107.31	106.65	107.23	105.01	106.57	106.32	107.41	105.96
97.333	100.43	99.534	100.1	98.909	98.759	98.218	100.08	99.527	99.681	98.708	100.82	99.543	98.224	98.23	98.149	98.947	98.77	99.838	97.72	98.716	98.326	98.982	98.231	100.03	98.976	101.88	99.358	99.491	100.56	98.944	97.686	97.947	99.625	100.1	99.705	100.04	99.254	96.435	98.505	99.262	98.533	98.357	100.62	99.254	99.678	98.455	99.552	98.827	99.169
104.76	105.92	104.74	105.67	105.73	104.21	107.13	104.92	105.41	106.13	104.74	104.91	104.85	106.46	104.72	104.38	104.91	105.92	105.13	106.02	107.16	104.94	105.85	106.1	105.29	105.82	105.59	107.25	105.83	106.54	106.2	105.4	104.88	105.16	105.13	104.58	105.67	105.54	104.97	105.55	106.9	105.04	106.5	105.1	104.67	105.91	106.55	104.83	104.03	106.08
107.14	108.42	107.46	108.86	104.74	106.56	106.6	107.75	107.07	107.4	108.5	107.23	108.87	108.53	107.83	107.93	110.21	108.1	108.88	108.49	107.88	107.43	108.05	107.22	109.18	107.45	107.96	108.07	107.95	107.64	108.88	107.57	107.6	108.21	107.35	107.1	108.31	108.66	108.53	108.09	107.82	108.23	106.14	107.94	107.08	106.78	108.89	107.88	106.49	108.63
106.67	109.42	109.58	108.59	106.25	107.66	106.25	107.1	109.16	108.09	107.68	109.48	109.08	105.63	108.9	108.08	107.56	107.35	108.46	106.92	107.39	108.09	107.77	107.3	107.1	107.53	108.12	105.88	107.53	107.64	108.2	106.9	108.22	107.75	106.55	108.22	109.29	107.49	106.91	108.28	107.98	107.87	107.05	107.31	108.04	107.51	109.5	108.83	108.35	106.94
98.859	96.979	97.332	97.769	97.816	97.494	98.718	97.621	97.384	99.024	98.939	97.442	96.938	98.819	97.75	97.987	97.861	98.308	99.509	97.743	97.618	97.616	97.646	97.977	98.705	98.402	96.735	99.247	98.923	97.129	99.694	96.486	97.483	96.813	98.731	99.6	98.852	97.397	97.483	97.965	97.353	96.815	97.993	98.208	97.512	97.394	98.362	98.657	97.518	98.217
105.85	106.62	107.25	106.55	105.76	107.12	105.92	107.63	106.38	104.72	105.91	107.55	106.04	106.17	107.45	105.75	106.19	105.76	105.57	105.54	105.93	106.34	106.79	105.9	107.06	105.61	107.18	106.39	105.83	107.21	105.35	105.78	104.89	107.63	105.77	106.98	107.49	105.7	105.68	105.92	106.48	108.1	105.76	106.18	106.61	107.04	106.11	105.42	106.86	105.77
99.77	99.212	97.662	98.293	98.588	100.05	98.26	100.17	98.867	99.97	97.736	97.642	99.083	98.857	97.989	99.931	100.56	99.575	97.795	98.297	98.98	98.682	97.676	99.55	99.446	99.1	99.434	98.787	98.291	99.56	100.08	98.306	98.972	97.109	99.868	97.603	99.164	98.471	97.956	97.536	99.232	98.82	98.644	98.724	98.964	97.711	97.718	99.927	98.379	98.325
106.76	106.27	105.43	106.31	105.17	105.15	105.38	104.81	105.54	105.9	105.22	106.04	106.55	106.79	107.26	105.58	106.73	105.75	105.45	105.88	104.93	107.07	105.85	105.22	106.27	105.99	105.77	106.26	105.85	104.63	106.44	104.24	103.32	106.44	105.32	105.97	104.06	106.95	106.13	105.6	105.66	106.35	105.33	105.76	103.72	105.66	105.09	105.27	105.53	106.15
98.737	99.924	98.279	98.945	99.398	96.887	96.554	98.297	97.534	98.502	98.722	98.102	97.723	98.208	98.559	96.506	99.624	99.714	98.813	98.352	95.856	99.601	98.984	97.957	100.03	98.925	99.213	98.388	99.404	98.363	100.34	97.266	98.883	98.837	97.241	96.66	100.44	98.554	97.775	97.746	99.061	99.078	96.574	97.966	98.369	98.704	98.429	98.113	98.294	98.146
105.37	107.46	107.17	104.57	106.15	105.65	107.03	105.65	105.59	105.67	106.12	105.96	105.66	106.42	105.71	106.74	105.81	104.95	105.94	104.27	106.71	106.62	106.6	107.45	103.66	106.1	106.89	105.56	106.6	105.9	106.88	106	106.58	104.37	106.37	107.03	103.11	106.01	106.03	105.23	106.03	105.31	105.42	105.08	106.77	105.37	107.36	104.59	106.07	105.4
106.95	105.87	106.44	105.05	106.09	105.84	105.05	104.07	104.02	104.93	105.57	106.38	104.5	105.31	105.5	106.55	105.72	105.81	105.75	105.04	106.18	106.79	104.11	105.7	105.25	107.01	104.37	107.4	106.4	106.13	105.26	105.49	106.07	105.4	104.27	107.87	106	107.38	108.12	107.86	105.63	105.85	105.6	105.16	103.58	105.92	105.79	105.94	104.58	105.65
110.19	108.65	108.18	109.65	109.33	108.34	109.73	109.87	109.05	110.24	108.83	109.41	108.99	108.43	108.38	108.96	108.82	107.5	108.56	109.49	108.12	109.09	110.37	108.26	108.02	110.27	108.54	110.13	109.15	110.05	108.26	108.62	107.98	109.87	109.21	107.55	108.99	108.41	109.3	108.81	107.57	108.66	107.86	108.06	107.28	108.18	108.69	108.44	107.8	108.01
106.83	105.78	105.87	105.13	107.79	108.2	106.86	107.88	104.46	107.33	106.72	105.73	106.96	105.46	108.34	106.71	107.15	106.12	105.37	106.12	106.35	105.16	105.63	106.78	107.32	106.33	107.5	106.13	106.8	104.65	107.8	104.77	108.4	107.69	106.75	106.21	106.58	106.61	105.92	106.42	104.75	105.88	104.94	105.31	105.54	106.42	106.27	107.71	108.36	106.84
106.2	106.84	104.57	104.64	103.34	106.56	106.02	104.12	104.63	105.6	104.91	105.45	104.61	105.25	106.45	103.92	106.94	105.84	104.37	107.24	105.12	105.12	105.16	105.55	106.05	105.74	106.07	105.3	106.19	105.11	104.59	106.33	106.47	105.61	104.71	105.19	105.27	107.33	105.42	105.45	107.14	106.11	105.42	104.86	104.88	104.21	105.31	106.58	103.7	104.71
107.66	106.9	106.18	109.48	106.95	109.06	109.56	108	108.04	107.41	108.36	109.18	108.35	106.45	107.17	106.14	107.32	107.83	109.44	108.25	108.07	108.93	107.14	107.67	109.23	107.6	106.02	108.15	106.34	107.69	109.32	107.77	107.36	109.48	107.23	106.77	107.69	108.09	107.05	107.18	109.27	107.73	107.06	108.16	107.36	109.39	107.2	108.53	108.76	108.61
108.18	109.21	108.48	108.47	106.79	109.67	108.17	108.63	109.11	108.39	109.11	107.97	108.94	107.28	108.17	109.66	107.81	108.78	109.63	109.22	108.06	108.48	108.95	108.47	108.24	108.52	109.52	107.84	107.97	106.52	108.51	107.81	108.16	108.37	108.79	108.97	108.83	107.59	109.37	108.33	108.13	108.35	109.96	107.71	108.79	110.01	106.81	108.84	110.08	107.79
104.84	105.11	106.31	104.76	105.3	104.22	105.89	104.74	105.76	105.15	106.8	105.41	106.76	105.59	106.31	106.31	106.39	106.39	104.03	105.29	106.18	106.35	105.22	104.95	105.83	105.4	104.02	106.13	105.42	105.77	105.38	104.77	104.39	104.93	104.97	105.79	106.82	106.34	103.85	106.36	106.05	104.61	106.03	104.8	105.06	105.7	105.43	104.84	105.69	104.7
97.309	98.784	98.829	97.449	98.419	98.916	96.875	98.771	99.787	97.552	98.428	98.446	98.619	99.053	95.633	97.426	97.352	97.268	97.873	98.663	98.029	98.252	97.791	98.067	97.936	98.277	97.611	96.929	97.49	98.804	98.767	96.883	98.398	98.845	97.763	97.062	97.7	98.667	97.342	97.547	98.708	96.473	96.348	96.827	98.33	97.793	99.28	96.846	97.542	96.795
108.56	108.87	108.12	108.21	107.24	109	108.1	109.27	106.95	108.21	107.3	107.4	108.52	108.37	109.17	108.98	108.97	108.62	107.28	109.42	108.49	108.75	107.24	109.31	107.06	108.32	108.98	109.81	108.95	108.45	108.57	107.44	109.04	108.54	108.67	107.72	108.06	108.14	108.05	109.44	108.18	107	108	107.95	107.71	109.01	109.18	108.86	109.5	106.53
107.84	107.97	107.53	109.54	109.62	109.11	109.99	107.89	106.79	106.7	109.24	107.87	109.07	109.22	109.07	108.95	106.93	109.5	109.2	110.46	109.91	107.39	107.69	108.08	107.32	107.95	107.78	108.7	107.75	107.81	107.52	109.3	108.16	108.21	108.61	107.84	106.97	108.41	107.68	107.33	108.68	109.36	107.5	108.68	106.95	109.14	108.29	107.43	108.67	108.55
110.03	108.2	108.35	107.22	111.21	109.94	108.8	108.77	108.42	108.6	108.1	107.07	107.05	108.39	108.01	107.32	109.24	109	109.07	108.96	107.42	108.6	107.32	109.3	109.24	108.05	109.19	109	109.4	108.85	108.13	106.49	107.57	107.95	108.17	108.7	108.19	109.55	108.48	108.53	109.56	108.97	106.94	107.45	107.85	108.58	109.41	108.68	107.96	108.85
106.52	106.42	105.23	104.41	106.56	105.92	106.46	105.64	105.75	104.65	106.34	106.27	105.61	106.31	104.33	106.76	105.29	106.78	104.54	105.43	106.58	105.65	105.3	105.45	104.58	105.73	104.97	106.96	104.76	105.52	104.32	106.47	108.05	102.88	103.88	105.27	104.74	105.56	105.54	106.4	105.99	105.83	105.31	103.85	104.6	104.15	106.42	105.37	105.51	105.61
106.25	104.52	104.52	106.35	106.19	105.07	106.96	106.77	105.34	105	105.23	107.69	107.12	105.39	106.89	107.28	106.2	105.57	106.16	105.02	106.9	105.88	107.06	105.8	106.43	105.67	105.6	105.91	105.63	105.9	104.53	106.33	105.59	105.56	105.8	105.04	108.26	105.56	104.87	105.29	106.01	106.25	105.77	105.71	105.75	105.19	105.93	105.09	105.33	104.87
106.27	104.55	105.88	104.43	105.36	105.7	105.73	107.06	107.09	104.94	105.76	106.69	107.56	104.39	104.99	106.43	106.36	107.1	105.69	107.05	104.93	104.6	106.06	106.76	105.49	105.56	104.69	107.22	106.51	106.68	105.45	104.95	105.36	104.58	105.56	105.37	105.83	104.06	106.28	106.41	106.4	106.08	105.28	104.85	106.03	104.94	106	105.38	105.04	106.05
99.384	98.678	98.741	96.579	96.896	98.353	98.567	99.372	97.725	98.141	96.525	97.916	98.146	98.199	98.674	98.063	98.883	98.149	97.584	99.924	97.774	97.084	96.016	95.708	97.943	99.169	97.517	96.278	97.864	96.337	96.816	97.652	97.344	98.662	100.04	97.738	98.197	97.73	97.242	98.121	97.831	96.917	97.192	97.366	99.149	99.041	98.036	99.061	97.914	98.543
109.32	109.34	108.47	108.36	109.61	107.39	108.71	108.5	109.97	108.71	109.29	107.4	108.6	107.48	110.03	107.01	108.15	108.11	109.67	108.25	109.34	109.36	107.79	109.02	108.98	109.02	109.84	108.42	107.66	107.84	108.13	108.6	108.55	109	107.34	108.82	108.62	108.4	109.14	108.04	108.59	107.89	109.44	109.68	110	108.56	109.38	107.24	106.4	110.36
104.97	106.15	105.95	106.11	105.27	105.89	105.28	105.72	107.35	105.16	107.41	106.76	105.64	104.93	106.61	105.83	105.69	104.66	107.83	106.35	106.6	104.41	105.62	107.5	106.95	105.28	104.29	107.52	105.46	104.33	106.15	106.13	103.97	105.89	105.9	106.84	105.81	105.86	105.68	104.43	104.86	106.1	104.37	106.9	103.72	105.04	106.45	105.82	105.42	105.77
106.39	109.94	109.43	107.63	106.16	108.45	108.99	107.76	108.93	107.32	108.11	107.67	106.13	109.29	107.35	108.78	107.71	108.7	106.2	108.47	109.91	109.04	107.37	108.09	108.23	107.12	106.38	106.93	107.61	106.11	108.81	106.93	108.05	108.6	107.77	107.64	107.88	109.5	108.35	107.43	106.49	106.77	108.85	107.52	107.78	107.05	108.55	108.79	107.81	107.6
104.52	106.2	105.63	105.13	105.21	104.87	107.17	105.26	106.04	105.78	106.4	104.76	106.55	105.01	107.09	105.87	104.53	105.04	106.11	106.21	106.18	104.89	105.13	105.7	105.33	106.05	104.27	106.34	106.63	104.07	106.1	106.76	106.37	105.13	107.64	106.71	104.58	105.69	105.94	104.04	106.57	106.34	105.23	105.44	105.96	104.12	106.38	105.7	105.7	105.66
104.6	106.75	106.91	105.49	106.55	104.93	104.62	105.67	105.65	105.24	105.82	106.73	106.37	104.5	108.09	106.03	105.53	105.43	105.49	105.02	105.13	105.39	106.09	104.51	105.6	106.77	104.55	104.25	106.48	104.97	105.38	104.79	105.11	106.33	105.25	105.75	107.01	104.75	104.92	106.23	103.88	105.53	106.32	106.35	105.09	104.7	104.87	105.11	104.35	104.32
108.25	108.44	109.64	107.18	107.24	107.85	107.67	107.47	109.05	108.33	108.9	107.92	107.91	108.28	107.01	109.1	107.89	109.22	107.33	107.21	108.18	108.7	107.93	108.82	107.84	108.1	106.31	108.2	107.11	109.32	107.18	107.42	108.65	107.31	107.13	109.65	108.07	106.21	110.25	107.88	109.64	109.9	107.66	107.94	107.47	109.28	109.17	107.4	109.85	108.49
102.25	100.97	102.71	101.08	103.15	102.1	102.45	103.57	104.38	102.46	102.68	103.09	102.09	103.03	103.75	104.41	102.19	102.63	104.17	103.56	103.09	102.97	102.58	104.07	101.78	102.22	101.05	102.2	102.77	103.28	103.87	102.58	100.12	102.88	102.84	103.22	103.25	101.09	104.77	103.13	101.69	103	102.82	102.92	102.78	103.21	102.35	102.78	102.78	103.85
97.05	97.365	97.481	97.054	100.42	99.714	97.761	97.232	98.596	98.374	97.35	98.768	97.898	97.637	98.632	98.852	97.375	97.315	96.947	97.866	98.215	97.69	98.747	99.264	97.329	99.28	96.148	96.081	97.843	98.013	98.308	97.282	97.903	99.578	97.792	97.509	99.07	97.989	98.728	98.495	98.45	96.708	97.395	97.217	98.392	97.436	98.918	98.661	98.412	98.58
105.88	103.7	104.16	106.29	104.52	105.4	105.36	106.08	104.56	106.53	107.27	104.87	104.85	107.04	105.56	106.38	105.3	106.25	105.8	106.59	106.88	106.88	106.74	105.22	106.65	105.93	105.82	106.3	106.67	104.94	106.36	105.98	106.66	105.61	105.93	105.79	105.39	103.9	105.9	105.13	105.5	104.81	105.94	105.03	105.25	106.84	106.81	105.74	106.1	105.61
107.98	108.54	106.44	107.77	109.75	107.63	109.81	107.47	108.01	108.46	106.21	106.92	108.27	108	108.07	108.16	107.32	107.61	108.02	107.32	107.08	107.41	107.75	108.89	107.68	108.08	109.45	107.51	108.5	108.03	109.74	106.81	106.53	107.74	108.15	108.12	107.42	108.61	108.52	107.82	108.37	107.5	107.22	108.82	109.14	108.53	108.34	107.97	106.98	108.22
106.69	105.27	104.7	105.81	105.85	105.69	105.69	104.08	106.16	104.89	105.81	104.94	104.1	106.01	105.46	105.19	105.66	104.45	106.44	105	105.17	104.79	104.3	105.93	105.24	104.82	105.34	103.62	105.26	105.62	105.81	103.41	106.35	105.99	103.79	106.47	104.51	104.53	105.59	106.3	104.82	105.67	105.73	103.63	105.26	106.45	106	105.86	105.3	105.48
109.44	106.48	106.91	107.68	108.4	109.86	107.29	106.68	107.9	107.66	108.02	108.16	108.68	109.31	107.38	107.87	108.91	108.16	110.3	108.67	107.84	108.57	107.63	108.48	107.61	107.48	109.02	108.48	107.6	108.05	106.77	108.42	107.84	108.28	109.57	108.61	107.27	108.01	107.73	109.22	108.42	108.13	108.71	106.54	107.45	108.37	107.24	107.53	107.21	108.31
107.26	106.08	105.47	107.71	107.23	106.09	106.5	106.05	107.08	104.73	105.11	105.36	104.85	106.49	105.81	106.46	105.09	105.82	102.83	106.29	104.92	104.96	103.9	105.59	106.12	105.67	105.22	104.13	106.73	106.67	104.37	105.5	104.21	104.86	105.24	105.76	104.47	106.51	104.62	105.01	106.02	105.46	105.7	105.26	104.93	105.43	104.2	106.42	105.16	104.68
107.39	105.3	106.21	105.31	107.13	106.7	107.26	107.09	107.25	107.64	108.72	107.61	106.16	107.57	106.69	106.74	107.78	105.35	106.29	107.88	106.89	106.07	106.18	106.12	105.68	106.45	106.54	104.21	106.13	106.86	105.69	107.24	105.27	105.34	105.35	105.22	106.33	105.88	106.22	105.97	106.42	107.05	106.9	107.33	107.73	105.54	108.29	105.82	107.43	106.75
109.34	111.09	109.93	109.42	108.2	111.25	108.62	110.35	111.83	109.29	112.07	109.04	110.59	111.3	111.1	108.1	109.94	111.85	111.63	110.53	111.41	107.98	109.26	110.08	109.79	109.86	110.74	108.77	109.2	111.13	110.99	109.98	109.71	110.71	111.07	108.81	109.89	108.98	109.85	110.83	107.87	109.59	110.44	111.94	112.29	111.08	109.33	111.14	110.5	110.34
108.98	108.61	108.93	107.64	108.46	107.79	108.08	108.22	108.15	109.2	107.59	107.6	109.26	109.92	108.33	108.9	107.38	108.93	107.38	107.92	108.19	108.94	108.2	106.43	108.02	108.83	108.32	108.07	108.79	110.5	107.72	107.76	108.67	108.45	108.49	107.08	108.99	107.16	109.84	106.89	107.99	108.73	105.99	106.71	108.61	109.73	106.88	108.1	108.57	107.38
102.29	101.17	103.05	103.53	104.46	103.12	103.17	103.07	103.91	102.91	102.36	101.91	103.19	103.19	102.78	102.39	103.04	100.5	103.56	103.44	103.31	103.44	101.93	101.51	103.71	103.82	103.42	102.76	103.11	103.02	103.17	101.76	103.77	103.24	103.05	101.19	103.69	104.36	103	103.16	101.18	103.35	102.31	104.09	103.62	102.17	103.95	102.58	101.96	103.14
106.76	108.57	107.68	109.08	109.91	108.36	107.23	106.37	106.91	107.89	108.43	107.67	109.33	108.01	108.31	109.29	109.48	109.29	107.53	109.21	107.08	108.46	109.89	108.69	107.09	108.48	106.8	109.77	108.07	108.6	108.25	109.61	108.53	109.43	108.55	108.41	109.29	107.64	108.17	108.84	109.78	109.41	109.58	107.8	108.09	107.99	109.44	109.5	108.74	108.98
108.69	108.49	109.23	108.76	107.91	108.49	109.2	106.66	109.8	107.85	108.7	107.45	107.49	107.94	108.11	107.53	108.65	108.42	107.31	106.83	108.47	108.73	109.08	109.45	108.76	109.39	108.54	108.04	109.28	108.72	109.77	107.72	110.2	108.18	109.01	107.77	108.34	107.73	108.97	109.97	108.59	107.39	107.7	110.06	108.37	107.85	107.14	108.96	108.96	107.82
100.26	101.08	99.677	98.392	101.03	100.82	99.992	101.48	100.46	102.46	101.05	101.95	101.1	100.96	100.72	101.76	99.256	99.747	99.576	101.05	100.01	99.879	99.01	99.837	100.35	101.72	101.42	102.26	100.04	101.01	100.34	101.91	101.35	101.4	99.072	100.08	100.18	100.96	101.63	102.11	101.11	101.51	101.25	100.67	100.53	101.13	98.694	100.12	102.14	101.52
108.07	106.6	107.09	106.76	106.3	108.46	105.65	105.83	107.21	107.55	107.2	108.47	105.72	107.32	106.31	105.84	105.79	105.83	105.74	105.75	107.02	107.08	106.73	107.33	104.3	104.42	105.39	108.25	107.88	107.16	106.93	107.47	106.18	106.4	105.3	106.94	106.78	106.55	106.78	107.22	106.17	105.57	106.57	107.74	104.87	105.33	108.6	105.77	106.96	106.6
107.18	106.97	105.66	103.65	106.75	105.18	107.55	106.36	107.94	108.14	105.79	109.53	106.03	105.39	106.62	107.07	108.1	106.73	106.23	106.8	108.29	105.18	106.38	106.45	106.68	105.4	106.29	105.51	104.66	105.61	106.29	106.48	106.89	108.18	105.46	105.66	106.28	104.92	105.73	104.71	105.37	105.12	107.84	106.29	106.74	106.07	107	105.61	106.45	104.57
106.73	107.02	108.9	108.96	109.76	108.42	108.74	109.87	108.8	108.08	107.1	108.57	107.95	108.21	108.41	107.56	108.01	107.37	110.19	108.81	107.44	108.48	109.65	107.66	108.91	106.97	107.83	107.44	107.52	106.74	110.6	109.18	107.25	108.5	106.94	107.38	108.3	108.97	107.88	108.32	107.48	108.81	107.3	109.43	108.81	107.19	107.95	108.67	108.8	107.88
103.23	102.66	103.02	103.14	102.41	103.08	102.83	103.17	104.29	102.19	102.58	101.4	103.68	102.34	102.16	102.7	102.82	101.37	102.73	102.25	102.48	103.72	104.25	105.11	103.21	103	104.31	101.12	103.2	103.01	101.94	103.86	102.88	102.16	103.16	103.64	102.37	103.19	103.8	104.07	102.87	101.39	102.66	103.37	102.48	103.29	101.15	102.7	102.08	101.35
105.11	105.7	106.6	106.23	106.11	106.69	105.43	106.28	106.95	105.59	106.47	106.99	105.87	105.65	106.68	106.33	105.1	105.49	107.22	106.16	107.05	105.93	106.42	106.02	107.06	106.03	105.98	105.74	105.27	104.62	105.65	104.65	106.36	106.79	107.53	105.33	107.27	107.67	107.25	106.73	107.6	105.57	105.53	106.99	104.8	107.28	106.91	106.47	105.89	106.43
105.52	106.25	105.29	106.29	107.15	104.96	106.64	104.96	106.49	106.19	105.79	105.06	106.78	103.98	104.66	103.5	104.02	105.84	105.96	104.12	105.27	103.86	104.81	105.61	104.82	105.68	105	104.9	105.3	105.68	105.93	106.01	104.23	107.54	106.46	105.41	105.57	106.8	106.81	106.25	103.88	105.82	105.87	104.47	105.83	106.7	104.39	106.28	106.17	106.13
105.26	104.58	104.58	105.79	106.57	104.62	103.22	105.63	105.89	105.85	104.25	105.18	105.6	106.41	107.32	106.33	106.4	104.37	104.81	106.16	105.81	106.55	104.9	105.14	104.87	105.44	106.74	104.7	104.32	105.53	106.62	105.88	105.12	105.28	104.5	104.62	105.03	105.08	106.13	106.81	105.92	104.56	106.01	105.8	105.09	105.07	106.28	106.23	104.74	106.23
108.35	107.9	107.26	107.99	109.11	108.16	107.83	107.92	108.66	108.27	108.3	107.2	106.98	107.94	106.8	107.89	106.45	109.19	108.58	107.92	108.87	107.48	107.05	107.35	107.81	107.36	107.78	107.64	106.88	108.21	108.68	107.98	107.22	107.93	108.33	107.92	108.19	107.17	108.86	108.06	107	108.57	108.19	106.15	107.13	107.63	107.6	108.22	109.23	107.54
106.09	107.72	104.9	106.04	106.33	106.54	106.79	105.7	106.24	105.82	104.74	107.88	105.62	102.85	106.05	106.31	106.78	105.26	106.09	105.8	105.06	105.37	105.97	104.12	106.77	105.24	105.37	105.98	105.66	106.04	106.3	105.96	105.35	105.28	105.35	104.83	105.93	105.86	106.31	106.17	105.79	106.35	106.74	105.97	105.47	106.16	107.78	105.03	105.33	105.01
106.07	105.48	106.74	106.15	105.54	105	105.84	104.97	104.52	107.04	106.08	106.68	107.4	106.22	103.97	105.45	105.59	106.31	105.13	106.43	105.39	105.61	105.15	104.88	102.96	106.86	107.46	106.6	105.97	107.05	105.89	104.64	106.72	105.69	105.94	105.08	106.01	107.62	105.15	105.21	106.99	105.94	105.94	106.29	106.33	105.51	105.57	106.42	104.51	105.62
108.09	108.12	107.7	106.28	106.53	107.04	106.31	106.59	108.52	105.77	106.31	108.27	108.94	108.83	108.03	108.06	106.81	108.29	108.98	109.22	107.7	107.41	107.74	107.18	108.55	108.75	108.9	109.22	108.29	108.69	107.23	109.2	108.15	107.07	108.97	108.49	107.98	106.1	105.8	108.42	107.06	109	108.11	107.4	107.83	107.63	107.64	108.47	108.17	107.88
106.85	108.06	108.34	107.49	106.28	107.84	107.84	108.54	107.79	107.7	108.29	108.32	107.99	108.26	107.32	107.24	107.6	107.46	106.82	108.74	109.09	106.88	107.24	107.97	107.24	107.07	108.21	108.87	108.22	106.27	106.88	108.06	108.15	109.1	107.19	107.99	107.17	108.22	107.04	108.98	107.9	106.53	108.41	108.08	110.23	107.06	107.55	107.01	109.13	106.18
107.33	106.32	107.26	107.89	107.49	107.67	107.66	107.25	107.61	106.28	107.5	108.4	108.1	107.44	107.78	106.9	107.1	107.17	107.08	108.56	108.1	107.87	106.31	107.21	107.61	106.83	107.46	108.9	109.14	107.69	108.24	108.38	107.7	107.52	106.78	107.79	108.15	108.02	107.81	108.05	107.77	107.15	107.51	108.13	107.1	106.72	107.55	108.28	108.74	107.68
105.27	105.3	104.67	104.31	105.7	105.6	106.14	106.87	105.07	104.46	104.38	105.01	107.21	103.91	106.35	106.31	107.27	107.02	105.9	105.55	105.75	106.4	104.79	105.15	104.98	106.08	106.05	104	105.9	104.82	104.33	105.56	106.12	105.03	104.33	105.83	104.42	106.18	106.13	107.17	106.19	105.23	106.54	105.56	104.9	106.13	106.14	106.11	105.13	105.25
105.22	106.2	105.54	107.87	106.53	106.06	107.84	105.69	105.59	105.66	105.8	107.14	107.62	107.78	106.37	105.85	106.45	105.6	105.55	107.87	107.15	106.03	105.38	107.47	105.94	106.94	107.33	107.22	105.35	105.92	104.01	105.7	107.4	106.49	106.36	106.43	106.49	104.6	106.49	104.94	105.79	106.14	105.89	105.79	107.97	107.32	106.19	107.41	106.09	105.71
106.82	105.34	104.67	107.52	103.57	105.89	104.64	103.21	105.24	107.49	105.55	106.73	105.81	106.6	104.51	106.22	105.62	106.08	105.37	105.8	105.3	104.9	106.29	106.54	105.53	105.31	105.29	104.62	105.9	105.24	106.47	105.42	105.86	105.78	105.34	105.94	106.01	106.22	105.57	104.67	106.12	104.68	105.6	108.2	104.97	106.63	105.29	105.52	104.65	105.07
105.49	106.28	106.51	106.22	105.92	105.64	105.1	103.09	106.16	105.81	105.5	107.15	106.26	103.99	105.81	106.58	105.96	105.96	106.87	105.1	105.97	105.56	103.92	105.94	104.05	104.77	104.77	105.33	105.17	105.93	106.38	106.4	103.92	105.68	105.52	106.18	106.02	106.45	106.05	105	105.64	106.39	106.19	104.94	106.36	106.48	105.41	104.93	104.79	105.32
103.77	105.9	105.26	104.84	105.44	106.13	106.02	105.36	105.2	104.72	105.35	105.56	106.07	107.05	103.31	105.88	105.87	105.12	106.18	104.56	104.78	106.01	104.91	106.07	105.35	105.78	105.85	107.02	105.98	106.63	105.63	104.1	104.89	105.27	105.37	105.74	105.92	104.89	106.32	105.34	105.03	105.9	105.33	104.6	106.01	105.15	105.83	106.79	105.45	106.12
105.43	107.43	107.47	105.9	107.3	105.48	106.72	105.37	105.58	106.11	107.35	105.85	106.33	107.58	107.65	106.67	105.15	106.44	106.03	105.01	106.99	107.82	104.35	107	106.29	104.93	106.23	106.53	106.79	106.8	106.15	105.58	108.07	107.35	107.22	106.86	106.25	106.11	107.21	106.62	108.49	105.88	106.98	106.76	108.33	105.14	106.82	106.4	105.94	105.95
110.23	110.63	109.84	111.49	110.52	110.65	110.56	111.19	110.38	109.96	109.17	110.66	109.52	111.23	110.27	111.07	109.9	110.84	109.73	109.49	108.95	110.23	110.31	111.15	109.13	109.67	110.37	112.26	111.26	109.07	111.68	110.9	109.84	110.67	109.89	110.2	111.01	111.39	110.84	110.12	110.74	109.9	110.46	109.77	110.18	111.66	109.31	111.47	109.83	111.11
108.34	108.9	109.65	107.8	109.07	106.85	108.15	108.03	107.66	108.51	110.2	109.81	107.75	109.4	109.16	109.35	108.26	107.6	109.4	106.39	108.98	109	106.6	108.25	107.77	108.3	107.76	107.17	110.43	109.11	107.46	108.26	107.43	107.82	108.82	107.6	108.04	107.13	107.31	108.56	107.42	108.77	107.29	108.68	107.45	108.78	108.54	107.85	107.96	108.24
109.15	108.86	109.13	109.23	109.59	108.8	108.96	109.55	108.49	108.29	108.3	109.78	106.89	107.66	108.79	108.46	108.74	108.97	109.21	109.77	108.32	107.86	109.15	108	109.37	109.11	108.43	108.28	108.95	109.99	107.29	108.79	108.53	106.56	107.58	107.69	107.92	107.96	107.35	108.18	108.47	107.74	109.29	109.74	108.62	107.82	108.3	108.97	107.15	107.7
106.96	106.03	105.31	107.84	107.55	105.22	107.06	106.55	105.13	106.86	105.93	106.7	107.24	109.44	107.04	108.43	106.57	106.32	105.61	107.1	107.37	105.64	108.4	105.16	106.63	106.69	106.93	106.66	107.36	107.23	107.52	106.94	107.3	107.24	107.63	106.82	105.92	104.59	106.6	106.9	107.02	106.91	108.57	106.06	106.42	106.71	107.39	106.83	107.1	105.96
106.73	105.67	106.62	105.78	105.47	105.72	107.66	104.4	106.92	106.25	104	105.75	106.04	104.7	104.36	105.15	106.7	104.37	105.69	107.06	105.19	105.76	105.33	105.34	105.64	105.8	104.87	105.8	105.93	105.93	104.21	106.88	106.77	106.39	105.29	105.8	105.59	104.85	103.73	105.09	106.03	105.38	104.94	105.41	105.25	103.6	105.63	104.23	105.21	106.16
98.904	97.886	97.644	97.295	97.274	96.99	97.973	98.683	97.769	96.544	99.518	97.299	95.622	98.117	97.367	97.419	97.549	97.454	99.692	99.293	97.396	99.516	98.075	97.452	98.984	98.893	98.301	98.684	98.017	98.343	97.388	98.302	97.13	98.617	98.086	99.46	98.154	100.17	98.016	98.53	98.471	96.899	98.605	97.339	98.145	96.84	98.418	97.906	97.744	99.083
105.71	106.43	106.23	104.82	105.4	106.84	106.17	105.7	106.42	106.46	105.22	105.15	106.72	105.9	104.58	105.22	106.58	106.01	105.39	106.23	104.43	105.02	103.96	106.6	106.64	105.57	104.42	106.16	105.12	105.52	106.8	106.19	106.57	104.41	104.97	106.59	104.54	105.82	105.53	105.47	107.79	105.14	102.7	106.47	106.63	107.3	107.52	106.59	106.41	105.89
107.27	107.35	105.77	105.35	107.74	107.83	106.54	105.75	107.74	106.28	105.61	106.87	106.14	106.77	105.29	107.74	106.58	105.29	106.31	105.72	106.06	106.63	106.39	105.99	105.62	108.27	105.62	106.53	105.95	105.69	106.61	106.38	107.43	107.49	105.38	107.61	106.79	106.7	106.94	105.98	108.26	107.03	107.15	105.73	106.34	107.32	107.08	106.81	107.16	105.4
106.12	106.61	105.41	105.85	104.96	105.29	107	105.16	105.12	105.24	105.98	105.62	105.41	106.25	104.83	105.05	104.33	104.4	105.51	105.65	106.15	106.28	105.42	105.86	105.4	105.21	105.09	105.85	106.02	104.22	107.97	103.92	106.36	105.53	105.15	105.61	106.89	105.56	106.46	107.2	105.9	104.26	106.43	105.02	105.92	107.33	106.46	104.29	104.01	105.86
102.23	101.31	100.57	101.08	101.19	99.246	101.03	101.13	99.554	100.53	100.72	99.819	100.27	100.98	99.479	101.7	101.56	101.35	98.812	100.04	101.81	99.783	100.77	101.26	100.11	101.72	101.14	100.9	101.01	101	100.6	100.51	100.74	101.14	101.14	101.5	101.56	100.93	99.002	99.891	100.67	101.5	101.15	100.98	101.81	100.99	100.47	101.6	101.05	102.5
100.86	101.97	101.43	100.55	98.916	99.316	99.569	100.99	100.25	98.86	100.94	99.562	99.257	99.04	101.65	101.2	99.955	100.32	100.86	99.728	101.15	98.831	101.62	101.13	99.787	100.33	100.1	99.655	100.21	100.49	101.25	99.949	100.89	102.03	99.921	102.01	100.6	101.33	100.63	100.52	100.24	99.032	101.59	99.638	98.979	100.78	99.08	101.4	100.9	100.39
101.54	100.62	101.01	101.41	102.03	101.16	100.07	101.19	101.47	101.4	100.97	100.9	101.21	99.548	100.17	101.14	99.207	99.648	101.74	99.908	99.636	99.907	99.663	100.14	100	99.906	99.697	99.393	99.858	100.76	99.452	100.81	100.28	101.55	100.63	100.22	100.99	99.661	100.65	100.35	100.55	100.51	100.55	101.4	102.92	100.65	100.95	100.16	101.42	99.662
99.39	100.41	99.86	100.46	101.55	100.68	99.313	100.64	100.61	101.32	98.867	98.705	99.997	100.72	100.93	100.3	102.16	99.361	100.34	100.13	100.03	100.37	99.016	100.87	98.152	101.09	99.408	99.907	99.163	100.93	99.84	101.73	100.2	100.01	100.85	100.46	99.618	99.48	99.808	99	100.83	100.5	99.123	98.53	100.27	100.03	100.27	99.059	100.56	100.77
107.31	106.64	106.13	105.19	107.02	107.23	106.99	105.39	106.4	105.59	105.54	106.18	107.37	105.52	106.2	106.53	106.83	107.11	106.55	106.76	105.01	106.98	106.77	106.64	105.89	106.15	105.63	106.32	106.36	106.15	107.26	105.6	107.32	105.16	106.3	106.6	105.9	105.58	105.99	106.88	106.79	106.82	105.77	106.8	105.56	105.72	107.05	108.27	106.51	107.16
105.98	107.47	105.73	105.64	106.66	105.34	106.17	106.42	106.48	106.2	106.3	105.1	104.68	106.56	106.01	103.96	103.92	105.65	106.56	104.91	106.06	105.19	106.31	106.09	105.28	105.83	105.75	105.13	105.17	106.12	105.2	107.1	105.39	106.04	103.59	103.66	106.39	103.95	105.34	107.52	105.15	106.05	106.81	106.5	105.85	105.07	105.4	105.72	105.37	106.04
97.946	97.415	98.093	97.674	97.762	99.028	98.56	97.168	97.485	97.074	99.051	99.014	96.95	97.583	99.144	97.112	98.332	97.881	96.863	97.768	98.683	98.285	98.211	97.957	97.686	99.073	98.652	99.022	97.026	98.215	98.842	98.797	97.924	98.794	97.65	98.406	97.871	97.002	97.388	98.645	97.466	98.336	99.329	98.191	97.718	99.629	96.796	100.71	100.01	96.644
110.07	108.08	110.2	111.53	109.77	110.86	109.73	109.67	109.87	111.43	109.32	110.75	112.23	109.7	109.33	109.59	109.75	111.3	109.36	109.69	109.36	109.21	110.15	109.19	109.97	110.67	109.49	110.97	110.52	110.31	110.15	109.11	110.15	111.09	109.87	110.25	112.98	110.25	110.41	109.94	110.27	110.97	110.09	110.28	111.14	111.07	110.47	110.14	111.72	110.76
107.75	107.5	105.74	107.82	105.98	104.77	106	106.71	106.84	106.12	108.11	106.37	107.07	106.83	106.6	107.31	106.43	106.78	106.5	103.91	105.52	106.02	106.53	106.4	106.37	106.72	106.32	106.53	106.86	105.86	106.37	104.33	104.65	106.4	106.73	107.01	107.02	105.34	105.5	107.5	106.22	105.98	106.02	103.85	106.2	105.74	108.51	104.97	107.05	107.01
101.35	100.31	99.932	102.12	101.21	101.5	101.67	102.41	100.81	99.726	100.14	101.69	101.33	101.16	100.71	102.41	101.4	100.76	101.35	100.14	101.67	100.05	99.333	100.3	99.514	99.815	100.1	101.04	99.637	101.06	99.542	100.34	99.134	100.77	101.81	101.03	101.18	101.51	99.426	101.91	102.05	101.9	102.45	101.07	100.93	101.26	101.68	101.22	99.677	99.823
101.01	100.61	97.678	101.95	98.774	101.61	100.8	99.88	100.61	99.319	100.83	100.76	100.81	100.07	99.259	100.04	102.22	99.733	99.893	100.05	100.99	98.859	100.62	101.65	100.25	100.47	99.865	98.718	100.2	100.32	102.67	100.66	100.81	101.71	100.76	100.5	100.34	99.825	101.11	101.05	99.816	99.214	100.48	99.539	101.31	99.625	99.288	99.862	100.64	100.3
107.02	110.66	107.75	108.46	109.2	108.37	108.42	108.23	109.28	108.64	109.01	109.36	107.05	108.25	108.17	108.35	107.74	107.5	108.6	109.61	106.69	109.3	109.29	109.35	108.57	109.67	108.3	106.4	108.12	107.75	109.52	107.29	107.22	108.78	108.29	108.51	107.7	107.42	107.98	109.19	107.46	109.18	109.02	109.77	108.94	108.09	109.4	108.92	108.54	109.48
106.66	106.85	105.21	106.27	106.24	106.52	106.69	106.21	105.92	106.83	106.23	105.43	107.6	106.84	106.15	105.15	106.69	104.34	106.64	108.87	106.11	105.8	105.76	108.1	108.18	105.55	105.71	106.37	107.33	105.75	106.77	108.79	106.17	107.46	107.29	105.85	107.66	105.8	106.23	105.76	106.86	106.59	106.72	106.18	106.95	105.9	107.07	106.34	107.38	105.79
101.3	98.662	99.962	99.117	100.85	100.75	99.921	99.994	99.671	100.77	99.322	100.86	100.71	100.54	101.51	99.211	100.87	100.69	100.06	100.78	98.242	100.02	99.91	100.66	99.95	100.22	101.04	99.294	100.53	100.99	100.44	100.93	98.958	98.755	100.41	99.609	100.33	98.805	100.22	99.438	99.444	100.54	99.296	100.75	100.31	100.2	99.728	100.34	101.08	100.68
105.45	106.82	106.56	104.5	105.48	105.53	105.16	108.02	105.97	104.72	105.26	105.78	105.75	106.64	106.28	105.09	105.82	104.87	106.72	106.37	105.15	106.32	104.96	106.65	103.42	107.43	105.94	104.09	106.8	105.54	105.67	105.71	104.83	106.89	105.36	105.32	106.78	105.69	106.27	105.98	105.74	104.95	105.21	106.85	105.62	105.62	106.92	106.59	106.17	105.07
105.85	105.57	105.59	104.21	104.61	106.64	105.35	106.41	105.48	106.47	105.03	106.11	104.09	104.6	107.88	105.68	106.01	105.51	106.09	104.49	105.24	105.77	106.4	105.84	107.18	105.03	105.77	104.79	108.41	105.94	105.48	106.06	106.13	105.13	105.58	106.75	106.1	105.06	104.74	104.19	106.04	106.38	106.34	106.4	106.64	103.59	104.63	104.94	104.72	104.22
107.21	108.36	108.23	108.37	108.32	108.4	109.24	108.23	107.39	108.58	108.47	109.24	108.08	109.57	106.95	107.28	109.37	108.12	108.12	108.39	107.08	108.74	108.71	108.37	107.16	106.46	106.05	108.6	109.49	107.87	108.47	107.85	107.72	108.51	108.62	106.42	107.89	106.92	107.82	107.39	106.74	107.29	107.7	107.39	107.43	107.45	107.68	107.49	107.68	108.09
98.659	100.67	98.703	98.435	99.176	99.231	98.958	98.111	97.467	100.42	99.153	99.01	100.16	99.841	98.817	98.819	98.188	98.587	99.252	98.266	99.839	99.645	99.472	98.13	100.1	96.975	99.751	97.615	98.425	100.47	98.602	98.514	99.484	100.16	98.634	99.518	98.103	97.621	99.592	99.01	99.004	100.18	97.644	97.593	99.531	98.285	98.948	98.455	99.455	100.6
103.86	104.64	106.05	105.54	105.97	105.6	105.86	107.76	105.07	105.3	105.57	105.68	105.33	105.48	104.77	104.41	105.29	104.55	106.09	106.6	105.1	105.57	106.81	105.65	105.66	105.33	104.12	105.76	106.27	104.04	105.34	105.21	104.33	105.38	105.66	104.72	104.38	105.48	105.64	105.16	106.83	106.07	105.61	105.33	107.13	104.73	105.79	105.92	105.26	106.54
100.56	97.765	97.839	99.124	97.756	97.428	98.379	99.15	97.704	97.807	98.21	97.697	97.695	99.095	100.22	97.348	99.002	96.956	97.686	98.318	96.991	98.15	97.555	97.642	97.107	99.342	97.527	97.305	96.84	98.998	96.662	99.168	97.984	98.431	97.786	96.937	97.594	96.672	96.973	99.59	97.251	97.568	97.315	98.067	96.832	98.274	98.373	97.198	98.159	97.655
107.54	106.6	103.83	104.39	104.9	105.97	105.89	103.87	103.3	106.2	105.49	106.35	105.41	105.64	105.87	104.46	105.62	106	105.16	107.47	105.66	105.75	104.74	104.89	104.6	105.67	107.26	103.72	105.97	104.17	105.56	103.92	105.27	104.88	105.85	107.04	105.36	106.11	105.16	105.49	106.13	105.41	106.61	106.97	105.8	105.57	105.29	106.52	106.15	106.47
106.18	105.98	106.23	105.54	106.4	105.26	106.06	105.66	104.52	104.51	106.78	105.82	104.46	104.36	107.54	104.17	104.32	106.66	106.19	105.84	104.21	105.07	105.24	105.28	105.28	106.91	104.2	105.13	105.54	105.21	106.4	107.06	104.59	104.63	105.64	103.81	105.18	106.48	106.61	106.89	106.43	105.53	104.71	105.31	106.35	104.49	104.33	104.29	103.82	104.53
108.65	108.87	108.42	108.8	107.33	109.55	108.35	106.73	108.9	108.35	108.1	107.97	107.34	107.63	108.62	109.14	108.26	108.23	109.17	106.67	108.45	107.77	107.56	108.17	107.07	108.27	107.34	107.7	107.23	107.75	108.69	107.92	109.93	107.36	107.49	109.41	108.27	108.08	108.45	110.15	107.11	107.82	109.6	108.82	107.55	107.75	109.56	107.67	108.46	107.52
104.2	103.88	105.79	105.74	106.01	106.58	105.06	106.41	104.57	104.82	105.55	106.03	104.58	105.41	106.74	106.81	105.84	106.06	105.5	104.87	107.5	105.3	107.08	106.23	106.48	104.81	105.4	105.26	106.13	104.63	106.61	105.92	104.88	106.04	104.86	106.41	104.23	104.36	105.78	105.18	104.64	105.7	105.85	104.83	103.66	105.18	107.03	104.58	104.93	105.31
106.24	106.6	105.84	106.73	106.11	106.49	107.13	107.92	107.16	107.01	105.51	106.6	106.03	105.96	106.33	106.59	106.66	104.67	108.1	106.24	106.81	108.17	105.68	107.95	106.6	107.65	106.59	106.18	106.57	106.5	106.35	107.32	105.17	105.5	105.08	105.19	106.44	107.26	106.37	106.39	107.55	106.25	106.47	106.9	107.27	106.88	107.79	106.93	106.3	104.46
108.22	106.95	109.72	107.05	109.79	107.57	109.95	108.62	107.17	108.39	108.48	108.56	108.44	107.43	107.16	109.54	108.83	108	108.41	107.15	107.77	107.91	109.29	108.87	109.06	107.87	108.45	107.28	107.73	109.56	110.44	109.89	109.1	109.92	107.46	108.34	108.14	107.96	110.07	108.92	108.14	108.01	110.09	107.03	109.58	107.29	109.06	108.2	108.46	108.61
105.43	106.95	106.22	105.69	106.69	107.2	106.37	106.96	106.88	106.83	106.33	107.18	108.15	106.53	105.91	105.71	106.42	105.49	106.94	106.56	106.17	107.17	105.3	106.09	106.98	108.37	106.48	106.28	105.72	105.99	105.65	106.64	107.89	105.7	106.53	105.38	105.51	106.71	104.72	107.3	105.46	104.9	106.74	106.63	107.12	105.85	107.43	106.49	106.64	107.73
108.36	107.33	108.42	107.04	108.12	107.82	108.38	109.43	109.32	109.08	108.25	108.58	105.52	107.74	108.78	108.2	108.29	108.89	109.44	109.33	108	107.67	107.58	108.1	108.41	107.28	108.07	108.01	108.06	106.29	107.29	107.91	109.06	107.76	107.23	108.46	108.67	108.05	108.6	107.74	109.67	109.26	108.33	108.96	107.02	107.03	107.13	109.64	108.48	108.3
106.22	107.26	107.16	108.19	107.46	107.46	107.67	107.13	107.4	106.19	107.98	107.24	107.94	108.24	108.2	107.62	107.16	107.57	107.82	107.46	106.5	106.96	106.98	109.36	107.36	107.54	106.96	107.34	108.68	106.86	108.15	108.74	106.57	107.25	106.77	108.07	109.66	107.8	107.94	108.47	107.38	108.19	108.82	107.16	107.14	107.85	107.5	106.34	108.19	108.87
105.79	106.06	106.03	105.83	107.38	105.28	107.86	104.81	106.28	106.31	105.9	108.03	105.23	107.64	106.79	108.67	106.53	107.47	106.59	106.76	106.86	106.86	104.81	106.97	106.47	106.71	106.91	107.57	107.37	107.63	105.03	105.7	105.33	108.5	105.58	105.38	106.24	105.71	106.68	107.51	107.1	106.04	105.15	105.39	104.24	105.55	106.48	106.99	107.14	106.16
108.17	105.28	105.08	105.45	106.49	104.49	105.04	105.62	104.1	105.81	104.78	105.39	106.04	105.61	106.8	105.83	106.17	105.91	105.09	105.52	104.51	105.16	105.22	103.69	105.08	106.91	105.57	105.11	106.36	105.3	104.44	106.39	103.87	107.07	105.39	105.8	107.38	105.76	104.82	105.6	106.48	105.51	105.6	105.22	104.54	106.26	103.38	105.51	105.45	105.48
104.17	106.52	104.42	106.26	107.15	103.83	105.73	104.01	104.7	106.08	104.97	106.45	106.19	106.29	105.46	105.85	105.83	105.41	105.54	104.32	106.63	105.46	106.44	104.99	104.79	104.58	106.3	104.72	104.14	106.51	106.09	105.18	104.87	105.01	104.67	106.79	106.06	105.87	106.52	105.17	103.98	107	104.75	104.62	105.46	106.47	106.27	105.56	106.84	105.94
104.4	107.29	103.97	107.01	105.12	105.42	103.56	103.98	105.61	105.18	107.53	107.61	104.54	104.94	105.74	105.96	106.45	106.68	106.61	105.36	105.99	106.73	106.5	106.48	104.1	104.33	105.58	106.56	106.58	105.49	104.68	105.02	106.94	106.68	105.12	106.47	105.38	105.54	103.48	105.26	106.07	106.06	106.89	104.06	105.02	104.35	106.04	105.36	105.45	105.52
108.12	107.01	106.36	106.31	105.63	106.39	108.33	104.8	106.5	103.02	104.91	107.63	106.26	105.59	105.68	106.06	105.63	104.44	106.22	106.36	104.96	106.4	105.57	106.17	104.99	105.28	106.47	107.35	105.99	106.57	105.63	105.38	104.86	105.14	104.22	105.51	107.06	106.2	104.96	106.57	105.13	106.28	104.61	104.96	106.98	106.97	105.77	105.38	105.5	105.36
105.4	102.99	106.55	104.82	104.48	104.97	106.06	105.69	105.47	106.28	106.55	107.86	106.55	105.71	105.95	105.15	104.39	106.39	104.37	106.02	105.72	106.16	106.79	105.37	105.69	104.48	106.64	106.35	107.87	106.36	104.31	107.8	106.51	105.93	106.3	106.36	106.3	105.44	107.53	107.21	105.08	106.14	104.57	104.69	104.23	105.98	106.05	104.36	105.98	106.85
99.297	97.486	98.365	98.465	99.042	98.059	98.025	98.032	98.338	96.491	99.159	98.493	98.515	98.656	97.283	98.271	98.208	99.133	96.741	98.575	96.417	98.119	97.391	98.388	97.048	98.632	98.414	98.511	97.256	98.835	98.008	98.045	97.071	96.608	98.102	99.193	98.254	96.499	98.436	96.334	98.558	97.516	98.465	97.225	97.308	97.822	98.663	97.262	97.556	97.264
106.02	106.58	106.53	106.12	105.23	105.54	104.87	104.7	104.46	105.26	106.65	106.63	105.1	105.66	104.57	106.07	104.89	105.94	104.63	107.21	104.75	106.5	103.75	105.68	105.79	105.92	104.75	105.89	106.54	105.03	105.58	104.87	105.29	105.18	105.69	105.69	105.54	106.02	104.23	105.51	105.82	106.67	104.8	105.23	105.83	106.08	107.84	105.9	106.37	105.87
107.41	108	108.75	109.01	108.68	108.24	108	108.62	106.83	108.91	108.2	109.22	109.25	106.89	106.92	107.38	106.13	106.9	108.36	107.6	109.4	108.87	107.61	108.1	107.93	107.66	108.83	107.83	107.5	108.15	107.13	108.49	108.66	108.14	107.74	108.38	109	108.26	107.93	109.79	107.23	108.62	107.46	105.63	108.51	107.59	109.64	108.86	107.47	107.96
104.93	105.01	105.12	104.13	107.44	105.45	106.19	106.11	106.46	105.47	105.32	107.16	105.47	106.26	104.15	105.91	105.24	105.69	107.36	104.69	106.4	105.67	105.9	105.24	104.78	106.71	105.56	106.39	107.4	106.29	106.96	104.69	105.93	105.16	105.82	105.35	104.94	105.48	105.85	106.32	105.2	105.05	106.21	107.44	106.19	105.89	105.9	106.93	105.48	105.31
101.08	100.96	99.504	100.67	101.1	100.55	100.99	99.985	99.048	100.79	99.861	101.26	101.88	100.57	99.661	100.43	101.72	101.67	100.18	100.71	99.715	101.62	100.65	99.697	100.01	100.76	100.67	98.919	101.5	101.42	99.543	100.81	99.897	99.862	100.73	100.3	98.728	100.21	98.782	101.33	100.69	101.25	102.52	101.74	101	100.37	100.43	100.68	101.07	99.777
101.32	99.762	101.95	102.21	101.33	100.06	101.28	100.1	100.61	101.73	103.44	99.363	100.52	102.69	99.989	101.22	99.964	101.47	101.96	99.208	101.64	101.51	102.29	101.87	100.19	100.08	100.72	101.32	99.528	100.54	101.53	101.18	101.78	100.56	99.934	101.66	100.76	101.36	100.15	101.65	101.67	100.32	102.94	102.47	101.49	101.16	101.66	99.904	101.1	99.694
100.85	100.35	100.31	101.17	100.13	100.45	100.21	101.59	99.358	100.38	100.79	100.34	100.65	100.02	101.5	98.816	100.54	99.664	101.41	100.93	100.79	100.98	101.08	99.69	99.173	100.93	99.922	100.92	99.822	100.58	99.876	101.7	100.49	100.63	99.377	102.26	100.6	100.46	101.4	100.7	101.63	100.16	100.99	102.08	100.72	101.13	100.68	100.42	101.18	101.51
97.279	98.835	98.166	98.007	100.19	99.192	96.922	98.162	97.975	98.4	97.419	100.17	97.034	98.738	99.057	98.704	98.465	97.764	97.561	97.97	97.974	97.296	98.265	98.394	97.535	98.901	99.047	97.137	97.232	98.722	97.549	98.458	96.853	98.668	98.624	96.803	97.325	97.735	98.13	98.932	98.13	97.657	98.58	98.664	97.16	98.411	99.387	97.36	98.288	100.28
109.08	107.54	108.6	107.84	108.66	106.94	107.65	108.06	107.68	108.71	107.42	109.67	107.69	107.62	108.32	108.67	109.56	107.37	108.24	109.14	108.31	109.32	107.52	107.25	108.68	107.73	109.46	107.49	106.81	108.72	109.43	108.88	107.88	108.98	108.99	109.54	106.86	108.4	108.71	108.93	108.85	108.21	108.48	109.67	107.56	108.31	108.61	108.35	109.44	106.57
106.11	104.97	104.42	105.75	105.66	105.33	104.69	107.34	106.87	105.73	105.24	104.73	105.32	105.09	105.65	104.79	104.28	105.03	105.99	106.26	106.16	106.06	105.93	105.61	105.23	105.79	104.82	108.05	105.12	106.43	103.39	106.28	104.88	105.77	104.88	105.15	105.91	105.78	107.03	105.97	105.61	104.02	106.07	103.91	105.99	105.28	104.37	105.8	106.6	104.78
106.91	107.55	107.46	106.94	107.14	107.75	106.32	106.42	106.71	106.88	104.83	106	105.21	107.81	106.54	106.52	107.88	105.84	107.19	106.29	105.82	104.81	105.68	106.29	106.68	107.02	106.44	106.1	105.79	106.21	106.08	107.05	105.34	105.77	107.43	106.96	106.08	107.46	104.81	105.89	104.27	107.1	107.08	107.28	106.52	106.42	105.98	107.74	105.61	107.17
96.882	98.133	97.193	98.491	99.926	100.03	98.552	97.736	97.255	99.046	98.71	97.713	97.458	96.299	98.05	97.469	98.337	97.768	97.691	98.137	95.954	99.156	98.575	98.339	98.195	97.253	98.566	97.954	99.766	98.866	97.607	97.223	97.291	98.363	98.499	98.47	96.789	97.638	98.432	97.461	97.826	98.183	97.206	97.619	98.023	99.5	99.956	96.892	98.368	97.137
108.04	107.69	107.53	108.57	108.24	107.32	106.98	108.12	108.13	109.01	108.36	107.24	108.04	108.44	108.2	109.38	109.77	109.12	107.07	107.5	108.29	107.96	108.34	108.9	108.45	107	108.28	107.31	108.29	107.23	107.16	107.53	107.81	107.27	106.58	108.88	107.87	107.92	109.18	106.94	108.01	108.8	108.6	108.62	108.4	108.57	106.88	108.33	108.75	108.7
105.13	103.84	103.98	105.59	105.02	105.93	105.34	105.89	105.15	105.54	105.8	106.06	106.07	107.59	106.09	107.27	105.54	105.69	103.81	106.69	105.16	106.23	107.2	104.3	105.65	106.06	106.63	104.26	103.39	104.92	106.17	106.68	106.83	105.11	104.84	105.83	104.24	103.65	103.7	106.29	105.2	106.8	105.77	104.26	103.22	104.82	104.56	106.13	105.3	104.6
100.4	99.595	100.22	99.851	101.24	100.4	100.37	101.89	100.46	99.543	101.48	98.954	100.88	100.71	98.932	98.515	100.42	99.351	101.17	101.49	99.828	102.01	102.19	99.203	100.33	99.381	99.423	101.1	100.03	99.523	99.49	99.205	101.08	99.443	99.608	100.27	100	99.357	100.57	100.2	99.269	101.61	101.06	100.5	101.41	99.438	100.51	101.53	100.62	99.905
105.19	105.29	106.73	104.93	106.34	106.52	105.63	106.36	105.26	106.37	104.8	106.23	106.33	107.36	104.57	104.64	106.87	104.85	106	105.8	106.08	106.22	104.82	107.02	105.71	106.02	106.88	105.6	106.11	107.13	105.68	104.27	107.06	105.61	105.51	106.05	105.6	106.37	107	104.95	104.84	106.14	105.75	105.62	106.07	104.08	107.13	106.15	104.8	106.87
97.611	100.56	96.643	98.984	98.626	98.103	99.424	97.777	97.746	98.393	96.958	97.972	97.09	96.446	99.776	97.959	97.865	97.225	97.174	98.648	97.069	99.648	99.134	98.828	96.39	99.104	99.261	98.858	96.996	97.669	100.23	97.698	96.779	98.184	97.051	98.33	97.87	97.938	98.668	98.359	98.363	99.104	96.194	97.625	98.069	97.859	98.646	97.381	99.236	98.719
106.42	104.81	105.76	105.81	105.42	106.14	105.68	106.19	107.41	106.54	106.43	105.51	105.55	106.67	106.1	104.67	104.19	106.42	103.69	104.62	106.15	105.94	105.79	107.21	106.5	104.34	104.25	108.05	106.05	105.45	106.2	106.36	106.01	106.21	105.1	105.72	106.56	106.28	107.21	107.9	106.24	107.2	104.36	107.69	106.28	107.93	105.37	107.15	106.19	105.03
104.39	106.32	105.51	105.74	105.91	106.46	106.17	106.49	105.36	103.87	106.59	104.13	106.21	105.23	106.4	105.38	104.74	106.76	105.27	106.37	105.51	105.87	105.99	104.01	105.55	103.95	106.59	105.6	105.93	105.3	105.82	105.84	106.5	105.08	106.18	105.99	105.5	105.4	105.8	105.07	107.21	104	104.61	106.3	105.09	105.05	105.61	107.4	105.53	105.69
108.08	105.29	104.86	106.43	106.7	105.81	105.13	105.42	104.51	105.14	106.26	104.49	106.59	104.16	106.34	105.95	105.5	104.06	106.59	105.21	104.54	106.05	104.82	105.32	106.03	104.74	106.21	105.74	105.99	105.53	107.43	106.9	104.49	105.43	105.4	105.62	105.96	105.99	106.02	105.15	106.78	107.15	106.03	105.71	105.87	106.35	107.29	105.1	105.33	103.45
98.087	97.079	97.57	97.646	98.548	99.186	98.452	97.514	97.357	97.922	99.205	97.128	97.81	98.614	98.123	98.948	98.109	97.585	97.369	97.486	97.402	98.656	96.419	97.513	98.221	99.172	98.727	97.586	97.112	97.576	96.549	97.019	98.416	96.648	98.46	97.902	98.252	97.672	98.052	97.284	98.793	98.946	97.842	96.652	98.412	97.979	98.427	98.525	99.872	97.426
97.624	97.125	99.161	97.576	98.97	98.763	97.345	97.553	98.71	99.74	97.283	98.596	98.481	97.857	97.392	97.96	97.237	97.867	96.636	97.196	98.491	96.807	98.287	97.3	97.276	97.072	97.909	97.879	97.549	99.064	98.519	96.776	97.319	98.082	98.629	98.355	97.717	97.995	98.339	99.123	98.27	96.858	98.142	97.272	97.615	96.267	99.615	98.193	97.523	98.221
106.22	106	106.24	106.23	105.48	106.74	105.34	106.24	104.24	106.66	107.1	106.96	105.59	106.64	106.51	107.41	106.47	106.73	106.45	106.33	105.27	105.57	106.35	107.09	106.89	107.47	107.04	107.39	105.39	105.76	106.56	106.74	105.89	105.34	107.28	106.9	106.18	105.05	105.23	105.19	105.31	107.43	106.04	105.96	106.51	106.54	106.21	106.93	105.94	107.38
106.29	106.38	106.82	106.59	107.77	105.33	107.32	105.8	106.91	105.66	107.03	105.79	107.59	107.05	106.81	107.32	106.68	106.92	106.99	104.28	106.15	106.67	106.19	106.43	105.38	106.44	106.55	106.54	107.44	106.64	108.74	106.55	106.52	106.05	105.6	107.23	106.24	106.79	106.33	106.59	106.28	107.42	104.98	107.61	106.16	106.59	107.64	107.09	106.97	106.76
107.5	107.03	107.97	108.26	107.55	107.86	107.03	108.64	108.24	107.34	108.32	105.64	107.96	109.56	106.27	107.55	109.06	107.72	107.98	107.91	106.89	106.49	107.33	106.89	106.35	106.78	109.11	107.73	107.9	107.82	108.14	105.97	106.22	108.43	107.68	106.77	108.05	108.59	108.07	107.76	107.29	108.91	106.87	106.94	108.28	107.54	106.53	109.35	106.43	108.07
108.86	109.22	107.52	108.26	108.34	108.74	109.07	108.89	107.89	106.71	108.89	108.26	109.37	107.03	107.97	109.2	109.38	107.11	107.1	109.1	108.87	107.5	107.35	108.73	107.91	107.87	108.88	109.4	109.31	107.22	107.43	107.33	108.99	108.51	109.11	109.26	107.7	107.69	109.46	108.25	107.82	107.95	107.95	109.35	107.7	107.19	108.95	107.89	107.78	108.03
110.77	110.43	110.65	109.56	110.52	110.2	111.73	109.55	110.34	109.18	111.04	109.64	110.28	108.95	112.67	110.05	109.31	110.87	110.03	110.33	110.5	109.59	110.03	110.71	109.78	108.95	111.98	108.82	109.76	110.27	111.32	109.49	109.65	109.88	109.1	110.78	110.19	110.85	109.84	110.05	110.79	110.16	110.62	110.26	110.09	110.62	110.95	110.55	110.49	110.26
105.44	104.96	105.43	104.97	107.28	106.14	105.85	105.18	105.06	105.57	105.87	106	106.18	105.69	105.77	104.85	106.51	105.33	106.15	103.94	105.54	105.36	103.32	103.59	105.41	105.27	105.18	105.85	107.51	105.93	104.44	105.75	105.7	105.73	105.59	103.46	104.96	105.32	106.72	106.35	104.65	105.89	106.47	106.34	105.2	105.18	105.65	106.33	106.15	105.55
106.02	105.61	106.44	104.81	104.56	103.31	103.91	107.31	106.29	107.4	105.21	104.78	104.75	105.38	105.61	105.54	104.44	105.88	105.89	103.69	104.55	104.71	104.36	105.61	105.33	104.82	104.98	103.45	105.06	104.46	107.07	106.36	106.56	105.22	105.03	105.93	105.87	105.98	106.31	104.62	106.55	106.43	104.01	106.09	106.53	106.25	105.42	103.98	106.56	106.24
106.23	105.82	106.43	104.87	106.54	107.13	104.69	105.85	106.29	104.59	105.5	104.5	105.96	105.61	105.2	106.92	105.04	106.01	106.63	107.04	105.86	106.19	105.82	105.38	105.91	104.08	106.06	106.94	105.76	105.6	104.19	104.05	105.19	104.9	105.88	105.15	104.7	106.56	107.05	105.71	105.08	104.76	105.86	106.25	106.58	106.26	105.56	106.53	105.97	106.19
108.52	108.82	107.74	106.63	108.09	107.75	107.51	107.57	108.16	108.96	106.77	108.43	108.59	109.2	107.71	109.65	107.94	108.05	108.55	108.39	109.24	107.7	108.74	107.46	108.32	109.21	108.06	109.34	108.68	109.11	108.15	109.26	107.77	107.34	109.44	108.49	107.64	108.72	107.76	108.69	109.18	108.87	107.75	108.49	105.89	108.63	107.75	106	109.43	109.27
107.87	107.87	106.69	108.22	105.9	107.37	107.93	108.28	108.87	107.84	106.13	108.52	107.4	107.24	107.4	107.86	107.8	109.21	107.67	107.34	107.95	106.9	107.4	107.29	108.05	108.91	109.08	109.29	107.45	107.73	107.87	108.96	109.38	107.42	108.85	107.36	107.05	108.57	108.12	107.51	108.99	108.03	108.33	107.62	106.22	107.28	108.35	109.88	107.77	108.13
100.16	97.546	99.043	100.23	100.74	98.972	98.349	99.225	98.902	100.24	97.595	97.953	97.304	99.019	97.829	99.09	99.762	98.725	99.734	100.13	98.875	100.94	98.632	98.582	97.908	99.285	98.609	98.117	98.882	98.874	99.403	97.809	98.972	99.205	99.078	99.332	98.279	98.494	99.186	98.13	98.828	97.965	98.775	99.74	98.441	98.391	97.54	100.02	98.864	98.075
106.25	105.71	106.37	106.94	106.24	105.6	103.89	104.87	106.75	107.3	104.17	105.8	106	105.09	106.17	106.35	106.72	105.2	106.03	106.38	104.35	105.3	105.18	104.88	106.65	107.57	105.86	104.39	105.08	104.92	104.68	106.36	107.56	106.07	106.6	104.81	104.28	106.45	105.56	106.83	105.1	104.15	104.47	105.55	105.45	105.14	105.24	105.89	105.39	105.74
105.37	105.6	107.2	106.08	106.94	105.77	106.08	106.74	106.36	106.73	107.33	106.01	106.02	107.4	106.49	107.32	105.74	106.82	104.57	105.95	107.31	106.67	107.3	108.04	107.06	105.62	106.56	105.61	107.57	106.65	106.21	106.7	107.78	106.69	105.85	106.41	106.03	106.24	105.65	106.17	108.33	105.61	104.19	106.85	106.71	105.89	106.2	106.62	104.75	105.19
108.48	107.51	107.9	108.08	107.78	108.22	108.39	107.74	107.12	106.91	108.61	108.65	107.52	109.01	109.15	106.29	108.8	106.42	109.14	108.55	108.59	108.91	108.69	109.59	107.79	108.41	107.03	106.71	109.68	107.12	107.35	108.61	108.26	108.18	108.97	107.25	108.21	107.79	107.94	110.18	109.09	107.61	107.95	108.32	108.5	109.04	107.71	108.78	109.7	107.33
105.45	104.55	104.28	105.9	106.83	104.93	105.24	105.83	105.03	105.78	107.02	104.15	106.87	105.51	107.34	106.69	105.7	105.49	104.29	105.52	106.13	105.44	105.54	105.03	104.97	103.47	105.56	104.65	104.86	107.06	106.17	105.69	104.62	105.96	106.13	105.9	105.88	106.69	104.56	106.27	105.59	105.87	106.81	104.86	105.4	105.04	107.57	104.93	105.63	105.68
105.65	105.98	103.66	105.26	106.28	105.19	105.76	104.38	105.07	107.37	105.75	106.4	105.79	105.29	106.59	105.08	105.18	107.51	105.09	105.14	105.56	104.75	105.91	105.46	104.05	105.33	105.81	107.14	103.9	105.02	106.21	105.63	107.01	105.98	106.04	103.95	105.18	103.54	106.85	106.35	105.18	105.92	105.06	105.7	106.82	106.4	105.79	104.28	104.94	106.74
101.23	101.38	101.49	101.68	100.2	100.02	100.7	100.54	100.91	101.05	100.06	100.81	100.94	101.26	99.639	102.07	99.785	101.22	100.81	100.43	101.7	101.97	100.71	100.7	100.49	100.2	101.12	101.73	101.55	101.42	100.02	100.69	100.77	100.17	99.793	100.74	102.87	100.32	100.9	100.42	100.87	101.5	100.19	100.63	100.66	100.84	99.997	101.61	100.35	100.33
107.64	107.12	109.93	109.33	107.68	109	107.81	109.08	108.4	108.19	107.59	107.87	107.1	108.3	109.8	109.25	108.12	108.69	107.89	108.43	106.98	108.32	107.31	107.2	108.3	108.43	108.09	108.61	109.2	108.15	108.18	108.61	108.32	107.07	108.15	107.29	108.48	108.01	107.78	107.59	109.01	108.96	109.32	107.97	109.02	107.25	110.9	109.37	106.99	107.95
106.58	106.23	105.22	105.49	106.76	104.64	106.22	106.26	104.93	103.49	106.29	106.79	106.58	106.31	105.77	106.11	105.79	105.04	105.75	105.69	106.52	104.8	105.67	106	106.93	106.64	105.47	104.86	104.91	105.18	104.56	106.9	105.35	106.21	104.62	103.63	104.92	106.13	107.32	104.85	104.79	104.61	106.51	105.1	105.75	106.29	106.41	103.8	105.7	104.95
105.9	105.66	103.91	106.2	104.66	106.12	103.79	107.36	104.61	106.12	106.36	105.41	104.52	105.27	106.37	106.16	105.85	106.02	106.03	105.81	104.87	104.69	105.63	105.96	104.34	105.14	106.35	105.69	105.13	104.98	104.54	105	104.9	104.63	105.1	105.98	104.86	105.98	105.71	105.4	104.83	104.56	105.65	106.34	106.23	105.83	105.15	106.35	106.39	106.65
106.23	106.83	105.19	106.03	105.18	103.82	106.29	107.15	106.28	106.11	105.77	105.39	105.88	105.84	104.51	105.56	102.64	104.79	104.99	105.28	106.11	104.76	105.62	105.71	105.56	103.95	104.33	107.7	106.32	105.94	104.98	106.31	105.25	106.42	106.28	106.7	104.7	103.82	106.08	105.85	105.88	106.93	106.27	104.14	105.02	105.18	105.84	104.06	104.88	107.42
97.671	98.623	97.434	97.295	98.28	97.568	97.234	98.471	98.397	99.246	97.242	98.836	97.853	99.656	98.506	96.04	99.157	98.655	98.851	98.235	98.003	98.99	98.013	99.038	96.436	98.129	98.533	98.005	98.188	99.06	97.917	96.955	98.908	96.653	98.411	97.145	97.901	97.854	98.561	97.262	98.261	97.665	96.721	98.089	96.336	97.555	99.163	99.049	98.709	98.159
108.32	108.41	108.92	108.68	107.76	108.21	108.19	106.49	107.7	108.68	106.48	107.95	109.9	108.95	106.32	107.85	108.25	108.1	109.23	107.6	107.16	107.42	107.91	108.17	105.82	109.24	108.73	107.49	107.06	107.16	107.31	107.97	106.78	107.72	108.38	107.72	106.75	107.52	109.25	108.5	108.24	106.46	108	107.53	109.08	107.25	108.32	107.55	109.06	107.54
105.29	105.65	106.66	107.55	104.9	107.45	104.71	106.76	105.2	104.27	105.54	106.59	107.24	105.69	106.17	104.89	106.43	105.12	106.64	106.6	104.75	106.8	105.78	106.63	106.24	104.91	105.93	105.64	106.04	104.42	105.91	105.8	106.06	103.19	105.95	106.39	105.53	106.71	106.33	104.75	107.08	107.48	106.43	105.56	105.68	106.22	106.19	106.68	106	105.59
104.39	104.39	105.3	105.51	105.61	106.2	106.32	105.48	105.44	105.34	104.86	106.8	107.23	106.19	106.19	107.62	106.01	104.2	105.26	104.41	106.31	105.31	106.12	105.59	105.25	105.72	104.6	105.3	106.13	105.42	103.94	103.99	104.8	105.58	105.31	105.33	105.24	106.28	106.6	105.41	105.74	105.24	104.16	106.89	105.5	105.97	106.12	105.02	103.45	106.27
105.72	107.25	106.1	105.7	106.79	107.83	106.03	103.91	105.46	104.65	106.55	107.05	104.77	105.99	106	106.02	106.18	106.73	105.08	106.04	106.18	105.4	104.78	107.04	105.08	106.03	106.5	106.04	104.81	105.55	105.06	104.58	106.1	105.62	106.43	104.74	104.52	104.81	107.17	105.27	105.96	106.65	106.36	106.62	105.74	105.2	106.84	106.17	105.75	106.04
105.45	105.73	105	107.4	107.04	106.25	105.98	107.9	105.29	106.98	105.68	107.7	106.35	106.24	106.98	105.82	106.73	105.06	105.23	104.82	106.09	106.58	105.24	105.47	106.51	105.2	104.88	106.46	106.52	106.33	107.49	105.91	106.27	104.85	106.56	106.15	105.02	106.84	106.63	104.84	106.99	107.09	105.91	106.69	105.9	105.74	105.35	106.37	103.9	105.95
108.18	109.04	108.12	107.63	108.9	108.41	108.53	107.99	108.38	108.11	110.49	108.09	107.84	109.75	108.08	110.84	107.81	108.13	109.3	108.81	107	107.64	109.02	108.52	108.92	107.82	108.23	108.23	108.97	109.87	109.17	109.01	107.92	108.56	106.31	109.59	109.12	106.8	107.28	109.62	108.38	109.06	109.37	108.25	108.55	108.32	109.08	109.58	108.17	110.05
105.95	104.2	103.99	106.08	105.54	103.78	104.84	105.95	107.36	104.5	105.76	104.78	106.19	104.84	105.63	105.45	104.47	105.3	105.66	105.94	105.91	106.1	106.74	105.61	105.34	106.19	105.02	103.01	105.65	104.41	104.74	106.02	105.36	107.3	105.88	105.29	105.07	104.93	106.64	106.6	105.59	104.08	106.53	108.03	105.18	105.09	106.08	105.6	106.07	103.96
108.67	108.42	106.13	107.16	105.55	105.18	106.06	106.89	105.75	107.97	105.53	105.67	106.09	107.59	107.38	106.82	105.93	106.65	107.85	105.86	106.76	104.4	107.29	106.36	108.2	107.77	106.76	106.98	105.71	106.28	106.28	107.15	104.32	107.05	106.94	105.29	108.34	106.21	107.82	107.35	104.88	107.58	106.88	105.89	107.01	106.28	107.73	107.33	107.62	107.12
109.03	107.35	107.68	107.08	109.2	108.62	107.29	108.13	109.28	107.45	106.84	107.66	108.03	108.91	107.19	109	109.64	107.91	110	108.31	109.38	108.25	107.71	107.62	105.81	108.91	108.01	108.65	109.22	107.54	108.85	109.13	107.48	107.87	108.11	107.26	108.01	109.5	106.77	106.87	108.42	108.48	106.6	108.36	107.92	108.87	108.52	109.51	109.18	107.73
106	107.9	105.17	104.74	104.46	105.96	105.77	106.94	105.5	105.61	104.99	106.32	103.55	106.62	105.59	106.35	106.15	106.86	107.16	106.28	104.34	107.32	105.97	106.03	105.86	106.05	105.07	105.96	104.81	106.06	104.51	105.26	104.91	107.49	106.35	104.82	105.67	105.56	105.48	105.58	105.71	107.19	106.09	105.22	104.76	105.92	104.71	103.41	106.59	104.92
108.65	109.21	108.03	107.85	107.2	108.34	110.04	108.01	109.65	107.42	109.06	107.93	107.67	107.72	107.18	107.56	109.07	109.57	109.5	108.77	109.21	107.75	107.8	107.86	108.44	107.71	108.91	110.3	107.91	108.5	108.11	107.72	109.1	107.9	107.52	109.48	107.94	110.09	107.48	108.97	107.68	108.64	108.18	107.98	107.96	107.23	108.92	107.68	109.53	107.29
108.73	108.22	108.27	110.7	108.14	107.72	108.28	110.46	106.87	109.6	106.72	107.88	109.47	107.78	108.97	108.92	109.43	108.69	109.82	107.75	108.59	109.16	108.75	108.73	108.47	108.74	108.03	108.64	108.1	109.29	106.79	107.53	106.98	107.54	106.7	107.18	107.59	107.8	108	107.11	109.03	107.36	107.88	108.58	107.57	108.62	108.77	108.33	108.98	109.73
106.18	105.76	106.76	106.37	107.42	107.06	106.22	106.79	106.87	105.88	106.63	105.2	105.65	105.81	105.53	106.87	106.58	106.67	104.57	106.73	106.1	106.79	106.34	105.2	105.71	104.54	107.06	105.45	106.64	106.35	105.52	108.98	106.47	107.36	105.09	105.01	106.14	105.8	105.96	106.45	104.94	106.52	106.04	106.91	107.27	104.97	107.61	107.3	108.78	105.59
106.58	106.15	106.68	106.55	107.56	105.11	104.16	105.43	106.41	107.01	106.73	106.4	106	105.01	106.96	107.66	106.37	106.85	105.45	107.48	106.72	106.39	106.95	104.94	109.02	106.88	107.64	106.92	104.92	107.72	106.57	107.71	105.35	108.15	108.41	106.1	107.34	107.02	107.21	104.67	106.72	105.36	105.83	105.78	105.74	106.08	105.62	107.38	107.13	108.22
106.63	108.85	105.77	107.58	106.14	106.25	107.79	104.85	106.27	106.39	107.73	107.7	105.56	106.97	106.33	106.83	107.59	105.9	105.12	107.04	105.78	106.23	106.56	107.18	107.04	105.62	107.02	106.68	107.22	106.95	105.85	108.12	106.79	106.19	105.8	104.39	106.76	107.1	106.97	106.61	108.48	105.79	106.65	107.01	106.44	106.95	107.48	106.91	106.67	106
106.7	108.32	105.81	105.26	105.73	106.25	105.22	106.45	107.88	106.24	106.93	107.29	107.08	105.62	106.79	105.59	107.41	107.94	105.43	106.86	105.91	104.01	105.99	106.82	106.16	105.77	107.08	107.12	105.06	104.95	107.54	105.8	106.12	106.94	106.22	105.6	104.92	106.02	107.84	106.35	106.7	106.86	106.19	106.5	106.76	107.76	104.93	107.33	106.36	106.93
106.83	107.69	108.81	107.16	108.06	107.65	107.67	109.06	107.79	106.74	109.47	108.06	108.55	107.83	107.22	108.79	108.05	107.34	107.97	109	107.9	107.66	108.1	108.5	108.19	109.42	107.9	107.63	109.66	108.45	105.84	106.52	106.32	108.78	108.4	107.8	108.38	108.45	108.94	107.07	108.52	106.88	106.81	108.07	108.83	110	107.72	108.79	107.92	106.64
106.4	106.85	105.12	106.5	106.31	107.31	104.61	106.2	105.81	106.28	106.5	104.72	104.19	105.32	107	105.91	105.83	106.69	103.66	104.87	105.16	105.61	106.26	105.79	104.88	104.68	106.4	106.97	105.15	105.67	107.27	105.34	106.22	105.41	105.97	106.11	105.43	105.68	106.53	106.24	105.99	106.24	106.05	106.82	107.3	104.38	105.26	105.32	105.54	105.69
106.26	107.21	105.94	108.12	105.67	106.2	104.88	106.71	106.85	107.45	106.15	103.9	106.41	105.39	105.84	107.14	106.55	104.09	106.1	107.23	106.54	105.68	104.81	107.79	103.96	107.32	107.26	106.51	107.24	104.71	107.44	105.79	109.37	105.73	106.24	105.29	106.85	106.34	105.67	105.98	106.54	106.71	105.2	107.25	108.46	106.16	107.76	106.07	106.6	105.89
106.89	108.66	108.5	107.55	108.22	106.68	108.09	107.71	107.62	107.41	108.58	107.26	108.73	108.17	107.54	108.53	109.47	107.51	107.25	107.82	106.9	105.63	106.57	106.83	107.59	107.1	108.39	106.96	108.08	108.18	106.67	106.24	108.64	107.22	108.47	107.32	107.19	108.69	110.51	108.15	109.07	107.28	107.78	108.66	108.62	108.19	108.17	108.82	107	108.63
105.26	106.86	106.36	106.23	107.29	104.95	107.34	106.67	106.03	107.24	105.99	105.64	106.46	106.8	107.17	105.03	105.42	106.05	105.89	105.25	106.86	107.33	106.41	107.03	106.94	106.66	107.19	107.36	107.09	106.63	105.95	105.91	106.44	107	107.77	105.25	105.56	105.85	107.88	106.54	106.57	106.1	107.6	106.15	105.21	106.91	106.98	105.48	105.63	105.49
108.1	105.39	106.08	106.48	106.75	105.85	105.82	107.29	107.09	106.13	105.91	107.38	105.91	106.5	106.54	106.72	105.98	104.85	106.22	107.71	105.78	105.88	106.62	105.25	106.66	107.13	108.15	107.71	106.07	106.43	106.13	106.05	107.69	106.2	106.13	107	106.51	106.04	106.32	106.23	106.63	105.46	106.2	107.14	107.02	107.21	105.15	107.63	106.55	105.26
105.01	106.05	105.06	103.77	105.62	105.12	106.74	105.58	104.54	106.26	104.29	106.75	104.76	105.71	106.39	107.31	105.33	106.34	107.42	106.01	104.22	105.32	106.11	105.81	104.52	104.62	104.38	105.38	106.25	106.11	106.57	106.78	104.62	106.78	104.83	105.7	104.23	107.1	107.04	105.32	106.29	107.02	105.55	106.48	105.06	104.54	107.6	103.56	106.91	106.35
101.1	100.94	99.737	98.608	99.708	100.65	99.167	100.88	100.81	99.267	100.97	100.2	99.496	100.97	100.53	101.47	100.06	99.239	99.1	99.933	99.738	99.892	99.467	99.148	100.42	99.141	98.437	100.16	100.6	98.857	101.97	101.36	100.12	99.284	100.24	100.89	101.09	100.83	99.041	99.188	100.02	101.68	102.92	100.9	99.015	98.865	100.77	99.109	99.897	98.753
100.66	101.78	103.17	101.3	98.967	100.78	101.15	100.12	100.7	100.61	100.36	99.458	101.57	99.859	100.74	99.953	101.46	102.32	101.1	100.13	99.52	101.58	100.62	101.52	99.941	100.99	100.77	100.95	101.17	102.78	99.358	100.85	101.15	101.16	100.24	102.43	101.01	98.686	100.66	101.37	100.19	101.68	99.808	101.58	100.14	99.769	100.75	98.877	100.54	99.197
98.642	98.582	96.958	96.198	98.784	96.229	98.253	96.587	97.125	96.984	96.672	97.441	97.251	99.796	97.639	96.906	98.147	98.63	98.759	99.444	97.611	97.705	98.365	97.548	100.59	97.363	98.48	98.398	99.599	96.921	97.342	98.221	98.052	97.474	98.274	98.807	96.878	98.566	97.409	98.517	96.222	98.769	98.687	98.739	98.211	98.223	97.183	98.695	97.966	97.887
110.66	110.4	107.87	111.48	110.75	110.35	110.44	110.48	110.22	110.2	110.84	110.37	109.55	110.73	110.73	110.37	110.86	109.7	109.68	110.83	109.61	110.89	111.36	111.31	110.84	110.06	110.23	111.34	110.83	109.02	109.72	109.63	112.56	111.45	108.77	110.2	110.19	109.64	111.52	110.79	111.16	109.58	111.28	110.28	110.87	109.09	110.61	109.79	110.5	109.45
105.37	105.68	105.1	105.46	105.41	105.27	105.74	105.39	105.25	105.48	107.75	104.7	105.58	105.53	104.52	106.98	107.13	106.19	106	104.25	106.42	106.15	105.95	105.26	104.44	104.99	105.52	105.79	106.26	104.9	105.54	103.93	107.08	104.64	105.45	105.43	104.83	105.21	105.16	105.39	105.49	104.78	104.89	107.13	105.94	105.7	105.07	106.64	105.42	104.51
106.07	106.8	105.87	105.69	107.59	106.37	108.15	107.73	106.33	105.76	106.09	107.3	108.76	109.27	105.71	107.5	107.2	106.65	106.41	106.68	106.18	107.7	107.77	107.93	106.53	105.47	105.68	106.51	106.78	107.59	107.59	106.95	106.47	106.59	107.51	104.28	106.45	106.72	105.71	105.84	106.63	106.26	108.72	105.68	106.31	105.06	106.8	106.25	104.68	107.59
98.562	97.161	98.317	97.068	98.703	98.175	98.566	97.641	98.146	99.675	97.672	96.475	96.614	97.096	97.665	97.586	100.3	97.155	96.481	98.23	97.957	97.859	97.878	97.187	98.118	97.188	97.712	97.44	97.959	97.221	97.251	97.62	98.833	98.171	98.525	98.443	96.536	98.849	97.2	97.019	98.542	97	97.324	98.713	97.34	96.836	98.422	97.398	98.325	97.705
107.95	106.82	105.19	105.42	106.38	106.69	104.51	106.37	104.9	105.35	105.68	106.46	105.28	105.67	105.5	105.73	105.27	106.17	105.85	105.08	105.2	106.06	105.5	105.56	106.45	106.72	105.58	105.48	104.38	105	105.99	105.64	105.73	104.99	107.44	105.24	106.08	107.76	106.45	105.21	106.97	105.18	105.28	106.87	106.8	104.86	105.72	105.37	106.43	104.76
106.93	107.87	105.96	108.4	107.8	107.08	107.5	109.17	108.35	108.33	107.48	108.43	107.11	110.01	106.79	107.09	107.73	105.04	108.63	108.23	106.64	106.82	107.9	106.68	105.98	108.85	107.48	106.73	107.5	107.34	107.3	107.24	108.73	107.98	106.63	109.11	107.98	107.44	107.85	108.6	107.2	108.73	107.69	107.76	107.23	107.35	108.62	108.19	105.66	109.58
106.27	104.32	105.46	106.1	105.42	108.33	105.55	105.81	106.86	105.96	106.94	107.41	106.03	105.73	105.66	107.09	105.2	105.04	105.49	105.12	105.35	105.49	106.18	105.87	105.42	107.02	106.48	104.56	105.98	105.62	103.75	106.13	105.52	104.85	105.64	105.19	105.96	106.35	108.16	106.31	104.4	105.26	104.66	105.69	105.35	106.83	106.3	105	102.51	105.54
99.349	99.419	98.963	99.572	98.388	99.394	98.487	99.497	99.09	100.2	97.25	99.371	99.146	99.12	98.484	96.491	100.02	98.861	100.2	98.046	98.897	98.52	99.004	99.831	99.443	101.05	99.411	98.308	99.115	99.802	99.412	100.27	99.425	97.396	97.955	100.76	99.528	98.859	98.824	97.868	98.808	99.463	98.921	98.618	97.981	98.015	98.675	99.342	99.538	99.315
100	101.53	101.75	99.277	100.49	99.426	99.982	100.32	101.16	101.19	100.64	102.38	102.12	100.59	100.29	100.78	99.664	100.72	99.996	101.67	99.81	100.79	100.74	100.29	101.29	100.08	100.27	100.93	101.07	100.26	100.49	100.96	100.16	100.38	100.36	99.907	100.49	99.98	100.12	101.61	100.96	99.79	100.79	102.49	100.79	101.61	101.18	100.86	101.41	99.995
108.58	107.88	109.14	108.67	108.75	107.96	109.4	108.92	107.32	108.9	108.69	109.54	106.96	107.45	108.54	109.45	108.46	110.6	107.31	107.74	109.39	108.9	109.01	108.64	106.51	108.46	109.35	107.61	108.79	106.87	107.54	107.36	107.87	107.68	108.75	108.33	108.57	109.19	108.91	107.57	110.32	106.39	108.3	108.08	110.27	107.65	108.17	109.54	108.04	106.74
100.54	100.62	98.38	99.29	100.61	99.458	100.77	100.55	99.571	100.72	99.302	100.78	101.18	99.187	101.01	101.32	100.82	100.78	99.8	98.655	99.768	99.715	100.28	99.036	100.26	99.982	99.477	99.316	100.39	102.69	100.55	100.74	101.41	101.13	100.71	99.859	99.541	100.09	100.33	98.759	98.758	101.34	102.32	100.8	100.42	99.114	99.505	100.95	98.764	101.29
108.39	107.14	107.85	109.93	109.32	109.55	108.59	108.25	110.14	108.39	108.24	107.97	109.5	108.35	107.7	109.38	108.95	109.38	106.63	106.41	108.59	108.49	106.49	108.78	110.25	108.55	108.5	107	107.46	109.36	107.72	108.02	110.11	108.37	108.2	107.01	108.57	108.37	109.09	108.42	111.04	108.79	109.82	108.24	109.01	108.67	108.32	108.17	107.99	109.07
108.72	108.13	107.33	107.39	106.67	108.66	109.1	108.4	110.72	107.46	107.78	110.07	106.72	107.76	108.63	107.22	107.76	107.88	108.87	106.65	108.02	108.32	109.2	107.92	107.98	108.64	108.57	109.41	108.03	108.8	108.8	108.26	108.52	109.08	108.74	107.96	108.13	108.36	108.2	109.07	107.93	107.32	106.32	109.36	108.52	107.41	108.3	107.7	107.87	108.17
105.31	108.84	106.52	106.4	107.2	105.72	106.18	106.01	107.35	107.22	105.72	105.89	106.32	107.45	105.64	106.78	106.43	106.35	106.82	105.19	106.44	107.03	105.84	106.36	107.33	104.76	106.13	107.04	108.21	105.12	107.71	105.35	106.8	105.96	106.65	107.25	107.02	106.91	106.86	107.93	105.85	107.73	107.04	107.09	107.69	105.7	107.04	106.66	106.21	107.13
106.34	105.65	104.96	106.79	105.37	105.39	104.96	106.44	105.23	106.28	107.35	106.47	106.41	104.52	106.87	105.52	104.19	106.05	106.08	106.07	106.39	105.89	105.11	104.86	106.34	105.24	103.49	107.78	106.21	106.34	105.92	105.19	106.85	105.1	105.3	105.11	104.51	106.03	103.94	105.19	106.17	106.57	105.89	104.76	106.93	104.18	105.44	107.3	105.53	106.72
98.558	99.115	99.139	97.191	99.41	98.528	98.933	98.772	99.541	99.013	97.672	99.597	99.551	98.427	99.402	97.978	98.451	98.268	99.36	99.053	97.808	99.971	98.51	98.408	98.186	99.275	100.16	98.813	97.888	98.204	98.3	99.392	98.876	99.253	97.404	98.099	98.059	99.107	99.381	98.794	97.867	99.985	96.786	97.309	98.168	99.899	99.785	97.878	98.251	97.812
98.298	97.065	97.487	99.765	98.5	99.369	97.672	97.92	99.105	98.275	98.05	99.047	98.471	98.75	100.32	101.25	99.811	99.147	97.299	98.068	99.315	97.686	101.1	100.02	98.517	100.31	100.55	98.746	99.121	98.017	99.835	97.777	99.193	99.872	97.132	98.195	99.689	97.926	98.142	99.328	97.733	101.38	98.966	99.299	99.142	99.824	96.912	98.17	99.215	98.733
105.41	106.89	106.12	105.45	106.7	106.2	104.46	106.51	104.22	106.06	105.56	106.94	106.46	105.82	106.13	105.74	106.47	103.95	105.02	103.11	106.52	106.22	105.37	105.65	105.74	105.81	107.66	105.32	105.23	105.46	105.85	105.26	105.11	106.6	106.13	103.8	105.04	107.13	106	105.86	106.46	105.14	106	105.77	104.49	105.97	104.51	104.95	105.61	104.98
105.81	106.34	106.31	105.64	106.23	105.92	107.43	105.54	105.91	105.5	105.89	105.84	105.91	106.36	105.24	104.77	105.11	104.82	105.53	105.32	104.12	103.76	105.79	105.96	106.48	105.42	106.65	105.43	105.03	105.21	105.95	105.04	105.39	105.9	106.16	104.24	106.42	106.56	104.8	106.55	105.46	106.73	105.88	106.04	105.52	106.87	105.55	105.18	103.27	106.25
106.09	106.13	105.75	105.72	106.23	105.25	104.52	104.69	106.21	105.68	106.15	105.65	104.21	105.64	104.03	105.75	106.27	104.54	106.42	104.47	106.93	105.31	105.21	106.7	106.02	105.49	106.18	105.85	106.01	106.37	104.37	106.47	107.05	105.91	105.46	105.65	104.74	104.79	104.74	104.61	104.68	104.64	105.08	104.87	104.92	105.33	103.97	106.2	104.71	106.93
106.48	105.73	107.43	107.11	105.27	106.42	104.17	105.22	105.81	105.41	104.26	105.5	105.97	106.32	105.38	104.81	106.9	104.87	106.75	106.59	105.03	105.57	104.72	106	105.51	105.71	106.19	105.9	105.94	106.48	105.25	105.33	104.13	105.35	106.11	106.14	108.17	105.17	106.72	105.57	106.63	104.65	103.91	106.1	105.81	105.62	106.44	104.31	104.79	106.09
110.46	109.59	109.83	109.94	110.77	110.66	109.78	110.58	109.94	109.3	110.13	111.33	111.47	110.09	111.2	109.55	111.25	109.57	109.71	109.54	110.15	109.8	108.93	111.19	109.96	110.73	113	110.62	110.51	110.24	108.87	109.24	110.31	110.93	109.89	110.79	109.88	109.84	110.09	109.78	110.54	109.89	111.57	109.84	109.6	110.93	109.86	108.73	110.19	110.8
108.57	108.07	108.62	108.57	108.51	107.65	107.81	108.37	107.56	109.49	108.62	109.36	107.3	108.31	108.87	109.76	109.25	108.88	108.25	108.79	109.52	108.87	108.11	107.71	108.24	107.56	109.07	108.06	106.78	109.55	108.48	110.03	107.59	108.43	106.57	107.82	106.25	110.02	107.59	106.95	107.67	108.44	107.38	107.54	110.34	107.8	108.82	108.49	108.07	108.31
106.73	106.11	106.31	106.8	106.41	107.29	106.81	106.59	107.42	107.6	107	106.73	108.21	107.29	105.69	105.58	106.52	106.95	106.29	105.69	106.87	106.72	106.62	106.03	105.74	106.06	106.37	105.16	106.38	105.86	105.74	106.4	105.32	104.77	106.59	106.81	106.63	106.12	107.56	106.7	107.01	106.5	104.08	106.6	106.48	105.81	106.16	107.94	106.75	106.53
104.58	105.24	106.13	105.85	104.82	105.95	105.67	105.59	106.88	105.97	104.82	107.37	105.4	106.43	106.72	105.85	106.51	105.54	105.84	105.57	104.2	104.31	104.46	106.36	104.58	105.21	107.28	106.67	105.94	104.73	105.65	105.94	104.54	104.88	105.61	104.33	106.64	107.43	105.11	107.6	106.12	106.73	104.94	105.72	106.83	106.43	105.93	104.05	105.27	105.92
106.46	105.23	105.49	105.42	107.55	105.02	107.63	106.98	105.19	105.45	105.75	105.17	106.4	105.86	106.38	106.05	105.8	105.25	104.94	104.14	106.4	105.21	106.86	106.75	104.89	105.66	104.97	106.87	104.6	106.35	104.84	106.68	104.13	106.3	105.41	105.07	106.47	106.44	105.51	104.66	105.2	106.57	107.21	107.48	105.47	105.07	104.92	105.29	106.3	108.11
102.12	102.25	100.2	99.715	102.65	99.404	100.64	98.969	99.753	101.05	100.92	101.85	101.21	100.7	102.1	101.04	99.922	101	99.763	101.83	100.36	101.7	99.244	100.83	101.86	102.43	101.32	100.69	100.54	102.58	100.2	101.4	101.01	99.732	101.05	101.32	100.6	99.197	101.22	101.8	99.705	100.76	101.51	100.16	101.75	102.78	101.33	100.88	100.18	101.83
106.57	105.32	106	107.9	104.97	106.67	104.93	107.86	105.05	105.71	106.17	106.51	105.85	104.93	105.79	105.78	105.97	107.55	108.18	107.37	107.96	107.88	106.65	107.75	105.63	107.04	106	106.76	105.15	105.77	106.42	107.64	105.83	106.15	106.45	105.79	107.44	105.93	107.35	106.61	105.5	106.16	106.9	106.31	105.72	106.12	105.9	107.85	107.65	106.13
105.18	105.88	105.96	106.62	106.12	105.72	106.75	105.37	106.75	105.26	104.14	106.1	106.94	105.91	106.07	104.85	105.28	105.83	107.3	106.09	104.69	104.97	106.56	105.23	104.66	105.58	105.43	105.55	105.88	105.6	105.57	105.56	105.13	104.87	105.68	103.45	107.04	105.28	105.65	105.37	104.2	104.03	106.39	106.12	105.39	106.44	106.39	106.69	105.04	105.89
108.13	107.54	108.79	110.28	108.73	108.61	109.19	109.12	108.36	107.37	109.39	107.79	107.97	108.04	107.33	108.44	108.28	107.99	109.13	106.81	108.38	107.59	109.33	108.49	107.15	109.1	108.3	107	107.31	109.35	108.5	109.28	109.2	107.05	108.78	108.74	107.48	106.91	108.37	107.94	110.03	109.36	109.38	109.18	108.18	107.89	107.81	107.8	108.03	107.47
97.295	97.795	98.491	99.818	98.413	99.177	99.507	99.367	98.56	99.7	99.24	98.148	96.925	100.24	99.566	97.652	99.37	98.121	98.572	99.777	97.402	98.733	99.123	98.726	100.83	98.337	98.053	99.719	98.884	98.473	98.924	100.49	99.403	98.489	98.413	99.16	97.014	99.3	97.242	100.31	97.034	97.267	98.525	97.028	100.01	99.327	98.987	98.5	99.696	99.193
97.548	98.526	98.493	97.481	97.181	97.741	97.642	97.175	96.387	97.145	98.734	97.044	97.774	97.676	97.846	96.549	96.969	97.902	98.234	96.626	96.435	97.723	96.984	96.54	97.421	99.117	98.188	98.513	96.829	98.463	98.445	97.134	98.728	98.614	98.153	97.702	97.844	96.251	96.993	96.928	97.608	97.371	98.418	98.425	98.364	97.302	99.175	97.115	97.89	97.736
108.43	109.02	110.27	108.9	109.93	108.99	107.12	107.32	107.97	109.72	109.13	107.13	107.85	106.94	108.98	107.71	107.88	107	109.19	107.7	107.47	109.54	108.36	107.6	108.4	109.27	108.48	108.23	107.3	107.74	109.32	107.19	108.74	110.56	107.49	107.74	108.99	108.18	107.95	108.85	107.97	109.1	107.05	109.38	108.25	106.77	108.32	108.72	109.14	107.82
106.72	108.39	106.78	107.68	107.28	108.17	108.43	107.2	108.98	109.62	108.89	107.11	107.72	109.33	107.34	108.43	106.13	108.81	107.9	107.92	109.41	108.94	107.88	108.46	108.4	108.05	107.74	107.12	107.13	108.49	106.45	107.74	108.65	107.14	109.08	109.46	107.09	108.75	108.95	108.3	105.63	108.19	108.64	109.08	106.93	109.55	109.67	110.98	109.82	108.53
107.35	108.05	107.62	108.19	108	108.44	105.27	107.96	107.89	109.54	107.1	108.63	107.19	107.72	108.93	108.91	107.4	106.91	108.32	108.16	107.19	108.91	108.55	108.34	109.02	108.43	107.86	107.22	108.12	107.3	106.09	107.16	107.43	108.18	107.29	108.05	107.93	108.09	108.36	108.57	109.15	108.59	107.18	108.36	108.02	107.35	107.62	106.55	106.54	106.2
106.73	107.16	106.94	108.27	107.61	108.15	106.56	106.46	108.8	107.35	107.38	106.99	108.2	108.72	106.45	108.42	109.6	107.56	108.6	107.26	107.65	107.86	107.65	107.31	107.88	107.54	107.56	106.51	107.1	108.28	107.87	106.53	106.73	106.6	106.51	107.33	106.48	108.44	108.58	107.71	107.92	108.31	106.84	107.4	107.16	107.26	108.15	108.11	106.75	107.19
108.25	108.31	108.13	108.05	106.74	108.27	107.04	110.67	107.39	106.86	109.1	108.57	109.75	109.04	107.48	109.35	108.06	107.06	108.72	107.18	106.98	106.95	107.65	107.71	106.55	106.52	106.72	106.95	107.88	106.55	106.95	109.2	107.51	108.69	106.03	107.94	106.7	107.85	107.4	107.07	107.04	107.38	108.64	107.74	108.33	108.78	107.45	109.22	108.13	108.41
108.7	107.93	110.07	108	108.05	107.88	108.74	110.77	108.76	107.4	109.95	108.09	108.44	108.93	108.63	110.57	107.91	108.91	110.32	108.51	108.19	109.49	108.31	108.82	107.55	108.5	108.51	110.23	109.28	107.74	107.88	108.47	107.27	108.51	108.34	108.44	109.42	108.35	109.98	107.26	110.99	109.12	109.64	110.46	108.3	109.25	108.14	109.91	109.47	108.18
97.196	98.268	96.932	97.499	98.449	98.811	97.625	98.705	97.643	98.13	98.375	100.9	98.423	97.43	98.504	98.125	100.21	97.538	98.556	98.982	98.471	96.131	98.733	98.623	98.997	98.829	98.86	98.319	97.086	97.549	97.915	98.767	98.493	98.167	98.632	98.336	97.912	99.504	99.868	98.641	98.43	98.143	98.903	97.128	97.142	98.982	97.903	97.046	98.198	99.69
107.95	108.37	108.38	108.2	106.44	108.03	110.9	109.07	107.43	107.24	108.72	108.46	107.93	108.27	107.77	108.5	108.13	107.52	106.86	108.96	107.48	107.2	107.61	107.2	107.27	107.76	107.84	108.4	108.24	108.88	109.44	107.78	107.74	109.42	108.5	107.67	108.09	107.94	107.05	109.61	107.58	108.56	108.26	108.13	107.27	109.03	107.81	109.56	108.17	108.6
107.17	108.1	109.03	108.82	107.55	107.87	108.95	107.7	108.11	108.28	107.02	107.31	109.24	106.68	106.73	108.64	106.89	107.53	107.07	106.78	106.61	107.47	107.58	106.18	107.1	107.06	107.06	107.29	106.73	108.25	107.6	107.81	108.18	106.87	106.53	108.5	107.82	107.99	108.51	108.28	108.48	108.45	107.65	108.71	107.1	107.64	108.03	108.19	107.45	108.03
106.98	106.31	105.74	108.46	106.56	105.56	105.65	105.85	105.53	107.16	106.11	106.87	105.1	106.43	106.97	105.33	106.64	105.68	106.7	105.46	107.31	107.14	106.91	105.97	104.49	107.17	105.96	107.49	107.77	105.68	106.55	103.24	105.96	107.01	107.72	106.97	107.3	105.98	105.1	107.63	105.89	107.34	107.64	107.38	107.14	106.24	106.57	105.87	105.59	105.5
97.543	97.661	97.349	98.604	97.395	97.271	98.803	98.511	97.997	97.826	98.43	97.319	98.351	99.4	98.139	98.796	96.968	97.642	97.57	97.846	98.421	97.85	97.751	98.554	97.741	97.588	97.635	96.522	98.911	98.585	98.338	97.288	98.24	98.342	98.126	99.516	98.21	97.821	98.752	98.267	97.622	98.291	96.63	98.873	99.222	99.46	97.271	97.084	97.394	98.611
106.88	103.68	105.6	106.26	105.45	105.29	105.2	106.69	103.09	105.48	105.92	106.26	105.42	106.11	106.3	106.58	105.37	104.51	103.91	105.61	104.08	106.28	104.14	104.4	105.76	104.8	105.09	106.21	105.55	105.87	104.82	106.07	106.08	105.48	104.52	104.77	105.53	105.41	108.21	104.53	104.32	103.95	104.05	105.2	106.57	105.16	105.43	107.03	106.82	105.81
107.54	107.42	107.97	106.97	105.33	106.52	105.64	105.66	106.22	106.14	106.91	104.92	107.08	105.56	105.93	107.44	106.7	105.26	106.23	106.68	106.41	107.01	105.75	108.28	107.78	107.6	106.95	105.7	107.06	106.72	106.35	106.16	105.59	106.38	107.43	105.75	106.71	107.29	107.99	105.55	107.14	106.77	106.52	106.39	105.77	105.27	107.7	106.9	106.48	105.71
105.65	105.69	106.06	104.43	105.42	106.24	104.32	105.96	105.21	107.16	105.12	105.36	105.79	105.63	105.63	107.14	105.64	107.23	105.17	105.98	106.98	105.62	105.35	107.38	107.69	106.03	105.39	105.31	104.27	105.5	106.75	105.79	106.41	104.97	105.89	105.79	107.24	106.22	107.15	105.96	106.3	105.91	104.97	106.34	105.95	107.28	105.26	105.18	106.34	105.58
108.93	107.83	107.28	106.76	108.66	108.79	107.22	107.86	107.64	107.56	107.65	107.01	108.62	108.2	107.49	108.3	107.54	108.85	109.55	107.77	105.96	107.32	108.77	108.13	106.97	107.8	107.65	107.69	105.7	108.42	107.2	106.8	109.98	107.7	106.26	106.5	106.96	108.56	108.83	107.98	107.73	108.72	108.05	108.8	107.05	107.52	107.82	108.1	108.11	107.17
97.551	99.735	100.53	98.659	99.882	98.57	99.203	100.03	99.206	99.189	99.01	98.637	98.601	99.727	98.725	98.233	98.032	99.693	99.178	97.587	98.617	99.988	99.336	99.782	98.573	97.88	96.958	98.721	99.984	99.925	98.17	97.109	99.02	98.432	100.63	98.715	98.588	99.598	98.042	100	99.314	97.303	99.691	99.699	98.578	98.604	98.988	99.123	98.166	98.558
104.53	107.21	105.26	106.97	106.42	107.53	105.87	106.34	105.45	106.46	104.46	105.08	107.86	104.85	106.73	104.78	105.88	105.08	105.97	106.39	106.34	106.11	105.65	105.26	104.93	105.33	106.27	106.4	105.91	106.19	104.39	105.45	105.75	105.57	104.89	105.56	103.84	105.58	105.48	105.91	106.33	104.64	106.13	106.1	105.15	107.18	105.53	105.58	104.76	105.32
100.22	98.874	96.238	100.16	99.562	98.669	99.462	96.875	98.692	97.562	97.566	98.795	98.417	99.492	99.537	98.607	101.06	99.001	98.581	98.336	98.578	99.08	98.447	100.97	97.597	99.269	99.331	99.602	98.551	98.55	98.313	98.82	99.055	99.239	99.251	100.15	99.099	99.863	98.333	98.413	98.644	98.467	99.367	98.17	98.037	98.128	99.834	97.592	98.335	98.861
109	107.05	108.53	109.64	105.99	107.98	107.85	107.44	109.86	109.6	108.38	108.43	108.43	107.36	108.93	108.33	108.35	108	108.03	108.01	109.62	109.92	108.46	108.86	110.91	107.99	107.42	108.16	106.73	106.66	108.17	109.14	108.59	108.57	106.98	109.18	109.3	109.21	109.51	109.91	111.09	109.95	110.18	108.86	108.37	107.72	108.03	109.72	107.74	107.6
107.57	104.84	104.57	105.71	104.17	107.1	106.06	105.75	105.02	106.95	105.69	106.07	106.74	105.54	104.88	106.09	106.1	106.04	105.75	106.97	104.72	106.54	105.63	105.8	107.28	105.31	106.91	106.52	107.03	104.25	105.8	104.28	104.08	105.98	107.2	105.68	105.62	105.2	105.22	107.26	105.93	104.54	105.22	104.19	105.63	104.52	106.58	105.72	105.03	106.42
105.94	107.13	107.27	105.54	105.38	104.5	106.9	104.93	105.8	107.24	106.54	106.54	104.13	105.74	104.62	103.79	105.78	105.05	105.05	106.21	104.7	105.42	104.29	106.7	105.77	104.86	106.9	106.18	106.96	107.04	105.01	106.14	105.11	106.35	104.48	104.81	105.42	105.03	106.19	106.23	104.9	105.87	106.47	105.38	106.26	105.97	105.97	103.5	105.99	106.79
98.438	98.952	98.584	97.657	99.966	98.657	101.87	97.613	97.473	98.53	97.708	98.099	98.669	98.225	99.589	98.928	97.801	99.312	99.642	98.558	99.227	98.875	99.255	99.844	98.366	98.773	98.868	98.329	99.346	100.45	99.77	98.628	98.335	99.254	99.108	97.994	100.26	99.527	98.028	98.136	98.216	98.974	98.418	97.035	99.377	98.835	99.111	97.588	100.26	98.124
107.41	107.95	108.34	109.48	107.04	108.37	108.4	106.47	107.95	108.49	110.38	108.6	108.01	109.08	107.29	109.37	107.61	108.74	107.86	107.68	109.55	108.57	109.14	107.63	107.64	107.71	108.6	108.86	107.24	108.61	108.35	106.08	109.6	108.24	108.87	108.88	110.02	108.25	109.31	106.4	109.67	109.08	109.9	107.43	108.18	107.49	107.84	107.64	106.78	109.41
106.29	104.69	105.24	105.63	105.25	106.7	106.32	107.32	105.16	106.29	105.11	107.96	106.15	104.56	106.72	105.08	106.44	106.52	105.94	105.92	106.24	106.69	106.65	106.63	106.31	108.22	106.66	106.35	106.66	107.33	104.57	105.97	105.97	105.06	107.48	105.87	105.6	105.81	105.91	106.07	105.15	107.26	105.17	106.66	107.43	106.67	106.31	105.55	106.31	105.91
105.87	105.22	105.34	105.15	105.66	106.49	104.02	106.54	106.37	105.43	105.05	103.49	104.13	105.3	106.17	105.99	105.99	105.85	105.34	106.05	106	106.73	106.46	106.09	105.09	105.63	105.99	106.33	106.49	106.71	106.1	106.42	104.75	105.95	103.82	104.64	106.43	104.75	103.29	103.73	106.7	107.97	106.39	105.37	106.54	104.64	105.25	105.79	106.12	107.72
107	108.4	109.56	108.41	108.81	109.65	106.86	107.31	107.11	108.12	109.03	108.91	109.07	110	108.72	107.94	108.37	108.52	108.32	108.11	109.26	108.29	108.72	109.73	108.37	110.22	108.78	109.18	107.93	108.77	108.85	108.29	108.93	110.25	108.66	109.35	108.85	109.21	108.57	107.49	109.2	107.59	109.12	109.52	108.9	108.42	109.3	108.35	109.17	107.57
106.91	104.72	105.27	105.66	105.56	105.36	104.89	105.8	104.91	103.09	104.82	105.76	106.75	104.38	105.97	105.81	106.75	105.21	105.89	105.95	107.1	105.56	104.83	107.16	106.01	105.25	106.26	106.5	103.75	106.27	104.13	105.26	106.36	105.68	106.74	105.67	105.02	106.27	106.66	106.09	107.63	105.84	105.8	103.65	104.9	105.78	104.75	105.97	105.35	105.74
106.71	107.06	107.47	106.21	109.53	108.14	108.9	106.71	108.18	107.93	108.89	108.21	107.05	107.23	107.54	106.39	108.19	108.68	107.92	107.17	107.03	109.55	106.91	108.06	108.56	108.37	108.41	107.63	108.49	107.25	107.2	109.32	105.87	108.11	109.06	106.83	107.02	108.46	107.87	107.9	108.89	107.28	107.42	107.46	107.6	108.65	110.02	107.59	108.09	107.44
106.77	106.92	105.59	106.19	104.84	105.33	106.1	106.02	105.09	105.03	106.92	106.96	105.67	105.83	108.1	106.6	107.7	107.18	106.17	104.49	105.53	107.35	106.3	106.21	106.32	105.58	105.24	107.18	105.51	105.68	105.75	105.38	105.57	104.87	106.31	106.83	106.3	107.38	106.26	105.27	106.53	107.89	108.81	106.51	105.62	106.19	107.79	105.76	105.66	108.04
106.61	107.37	110.01	107.69	106.81	107.12	107.84	106.58	108.15	106.33	108.68	108.33	107.55	108.41	108.11	106.61	107.09	108.93	107.36	105.94	108.73	108.54	106.79	107.44	107.8	106.94	107.09	108.85	108.57	108.71	108.33	106.93	107.36	107.26	107.56	109.54	109.15	107.81	108.29	108.56	109.27	106.82	107.42	107.05	107.82	107.17	107	109.08	107.75	108.71
99.869	99.291	100.66	98.973	98.294	99.628	99.594	98.979	99.089	98.797	97.882	97.808	99.125	99.923	100.03	99.707	99.449	98.768	99.817	98.526	98.774	98.793	99.804	99.663	98.915	98.497	98.107	100.44	100.1	97.132	98.824	98.796	98.861	99.234	99.895	100.21	99.813	98.133	97.609	98.134	99.073	99.818	98.749	99.99	99.873	99.096	98.027	99.546	98.786	97.815
101.01	99.936	101.07	100.84	101.21	99.577	100.68	100.24	100.88	101.44	102.38	99.458	100.88	100.79	100.2	101.15	99.854	99.982	100.86	100.71	101.52	99.724	100.71	101.67	100.19	100.72	101.05	101.91	101.78	101.46	99.069	100.86	100.92	100.55	99.011	100.61	102.52	100.75	100.68	101.82	99.942	100.46	100.09	100.6	100.6	100.68	99.475	101.19	100.76	99.298
99.864	100.81	99.487	100.49	101.43	99.934	100.05	100.56	100.51	99.965	101.74	100.55	100.26	102.2	100.5	101.3	99.721	99.387	101.39	99.359	101.11	99.718	100.22	100.36	99.668	100.54	100.86	101.44	101.11	100.83	100.17	99.404	101.61	99.629	101.94	100.74	99.948	99.404	99.937	99.373	100.42	101.14	100.6	101.56	100.36	100.77	100.5	101.13	100.98	99.575
104.17	104.74	106.72	106.56	104.61	103.93	104.91	105.56	105.1	105.82	106.06	105.23	106	105.21	105.8	105.59	106.37	106.17	106.78	105.81	104.84	106.12	104.69	102.78	104.8	104.5	104.92	104.06	105.96	104.8	106.66	105.91	106.23	105.65	106.78	106.43	107.16	106.44	104.85	106.69	106.67	104.7	105.28	106.23	105.87	106.19	104.68	104.87	105.66	105.99
106.56	104.1	107.9	104.97	107.06	105.74	105.11	105.72	105.63	105.43	103.84	105.6	104.56	104.89	105.12	106.4	106.01	106.01	107.06	105.55	105.93	104.49	106.22	105.75	105.15	106.9	106.51	105.68	104.73	105.36	106.06	105.88	104.55	107.64	105.89	104.96	104.82	104.52	104.75	105.18	104.4	105.61	106.43	105.57	106.09	105.73	105.68	104.74	105.63	105.23
106.14	105.87	103.97	105.15	106.26	106.1	106.74	105.64	107	105.89	104.77	105.27	104.68	106.29	104.58	106.43	105.38	105	105.91	104.87	106.17	107.17	107.23	104.89	106.81	104.67	106.17	105.78	106.09	106.97	105.8	106.84	106.43	105.16	105.44	105.94	104.44	105.5	105.62	105.47	105	105.6	105.79	106.56	105.25	105.66	105.72	105.6	106.23	106.76
110.8	108.9	107.68	109.08	108.25	107.78	107.92	110	108.81	107.17	108.97	107.07	109.59	107.66	108.4	106.81	108.47	108.61	107.35	107.97	109.24	108.87	108.72	109.29	108.94	108.26	107.86	108.06	108.5	107.34	107.03	108.45	109.89	109.41	106.8	108.52	107.2	107.04	109.12	107.67	108.91	109.5	106.88	109.91	107.32	108.82	108.94	107.1	108.34	106.64
100.71	101.15	100.71	101.05	100.96	100.69	100.87	100.85	101.75	101.59	101.4	101.87	102.18	101.01	99.766	100.07	101.35	102.76	100.39	101.46	100.44	100.37	101.88	100.65	101.02	102.85	102.16	99.788	100.4	101.73	101.36	101.64	102.43	100.07	102.64	102.51	101.89	102.62	98.801	101.26	103.44	102.45	99.557	101.56	101.58	100.9	100.38	101.84	100.33	101.11
106.6	104.78	105.31	106.26	106.02	106.8	105.39	104.01	105.59	107.29	105.57	104.99	106.7	104.86	106.19	106.3	106.69	105.66	104.95	105.09	105.31	104.44	105.37	106.58	106.11	106.47	106.27	106.07	104.73	104.5	105.07	107.6	105.34	104.95	106.87	106.06	105.67	107.13	105.47	104.18	106.37	106.09	107.63	105.79	105.81	106.31	105.3	104.94	104.23	105.66
106.67	107.43	107.98	108.59	108.73	108.82	108.63	108.11	107.76	108.25	108.83	107.67	106.95	107.87	106.74	107.83	107.96	108.45	108.36	107.57	107.07	107.86	108.22	108.09	107.3	106.27	108.61	108.05	107.7	106.46	108.32	109.97	108.38	108.96	108.72	108.79	109.38	108.01	107.31	108.14	106.95	108.83	107.75	106.74	108.08	107.84	107.38	106.86	107.42	107.36
97.983	97.14	97.913	97.291	97.437	98.49	97.386	97.266	97.835	97.36	97.693	97.327	98.755	97.957	95.186	97.046	97.969	97.685	98.011	98.791	98.044	97.434	98.038	98.523	98.782	98.768	99.025	98.233	98.066	97.851	97.755	97.914	97.871	98.361	98.645	97.659	99.069	99.11	98.213	98.095	97.755	97.397	98.35	98.332	98.103	98.593	97.59	97.765	99.156	98.693
108	105.95	107.1	106.32	105.23	106.13	106.87	106.47	106.93	107.73	105.9	107.65	107.14	106.49	106.87	107.3	105.79	108.91	105.96	105.53	106.15	107.14	106.89	106.96	105.73	105.7	107.83	105.74	106.71	106.2	106.88	106.53	106.4	107.04	106.09	107.77	107.43	107.22	106.45	106.18	107.42	106.78	107.68	106.73	105.46	107.5	105.67	106.38	106.95	105.5
98.344	97.135	95.463	99.293	99.809	98.068	97.698	97.449	97.763	100.06	97.924	96.869	96.205	99.171	97.322	98.023	97.406	97.444	98.952	97.331	99.323	96.733	99.365	96.797	98.141	97.17	97.741	97.881	97.582	99.33	97.771	98.537	97.294	97.853	97.524	98.006	96.3	98.856	97.238	98.526	96.034	96.867	98.973	98.438	96.618	97.57	99.599	99.115	94.874	98.011
108	107.86	108.36	106.9	108.12	106.19	107.84	108.22	108.12	108.12	109.26	109.75	108.49	109.05	107.98	108.53	107.68	107.24	106.87	108.4	106.61	108.43	106.88	108.48	108.26	108.79	107.3	107.95	108.09	109.07	109.36	108.42	107.53	108.52	107.36	108.52	106.21	108.25	109.03	108.49	109.62	108.44	107.27	108.02	107.11	108.85	107.53	108.16	108.86	107.07
106.58	108	108.05	105.94	107.9	107.89	108.84	107.62	107.64	108.73	108.46	106.23	107.62	106.91	108.15	108.3	107.9	107.93	108.4	108.67	106.7	108.54	108.61	107.32	108.8	107.8	106.31	108.02	106.93	106.63	108.19	107.56	106.98	107.01	108.31	108.22	107.94	107.92	107.05	106.2	106.02	108.83	108.53	106.92	106.96	107.03	109.02	108.56	106.9	107.53
99.987	98.473	100	99.313	99.031	98.897	99.773	98.056	99.434	98.236	98.565	97.997	99.431	98.861	99.943	98.467	99.506	99.518	98.523	99.369	97.99	97.781	99.338	99.146	98.137	99.556	97.438	98.232	97.821	98.13	98.854	98.464	98.946	99.745	98.127	99.204	99.033	98.514	98.818	98.354	98.905	99.64	98.55	99.272	97.731	98.957	98.793	99.84	96.609	99.272
106.46	106.25	107.08	107.02	106.48	107.45	106.56	105.32	106.15	107.58	106.03	106.54	106.27	106.85	106.99	107.89	105.37	106.65	105	106.77	107.87	105.87	106.85	105.59	105.8	106.85	105.84	105.39	106.31	106.99	106.37	107.83	107.09	106.31	107.48	105.67	104.62	106.11	106.85	105.84	104.7	105.53	107.03	105.59	107.55	106.83	108.16	106.68	107.35	105.79
106.71	105.85	105.84	106.86	104.91	105.99	106.26	104.66	104.28	105.56	105.25	105.24	105.92	106.93	104.73	106.07	106.11	106.27	104.3	106.67	106.43	105.72	105.45	106.22	105.74	106.17	105.39	106.38	103.96	103.86	105.58	105.21	104.81	105.32	105.31	107.04	105.8	106.49	107.16	104.63	105.24	105.52	104.4	106.1	105.58	107.72	106.18	104.44	105.49	105.67
108.64	107.13	109.27	108.96	109.27	107.62	108.79	108.12	108.67	108.93	108.29	108.71	107.53	107.28	108.33	108.37	109.4	107.53	108.34	107.95	107.19	107.37	110.32	109.76	107.89	108.12	109.31	107.02	109.56	108.05	108.75	107.56	107.6	106.79	107.18	107.76	108.09	110.52	107.55	108.9	108.12	108.97	108.07	106.57	108.43	107.68	107.81	107.2	108.89	108.77
107.78	104.82	106.03	107.47	106.26	105.96	107.82	106.76	105.87	108.3	106.35	105.99	106.02	105.94	106.21	106	106.39	106.77	107.01	107.81	106.64	108.23	106.01	106.06	106.37	106.23	104.77	107.4	106.4	106.05	106.05	106.88	106.13	103.45	107.17	106.29	105.41	106.75	106.02	106.95	106.43	107	105.8	106.68	107.65	105.32	106.14	104.99	107.9	105.97
105.73	105.92	104.6	104.85	105.81	104.57	106.26	103.96	104.51	105.82	107.09	104.68	106.69	105.96	105.7	105.27	106.42	105.17	105.45	106.02	105.73	104.56	105.53	106.01	105.61	106.02	104.33	103.83	106	105.7	106.48	106.44	104.74	107.72	105.93	106.55	106.71	106.6	105.56	103.5	104.92	105.28	105.52	105.56	105.83	105.43	105.29	105	106.5	107.05
105.56	103.95	105.36	104.32	105.86	105.71	105.63	104.76	106.61	105.98	104.79	104.42	105.33	104.91	106.36	106.56	106.38	104.99	106.15	106.54	105.65	105.87	105.39	104.7	104.87	105.38	105.57	105.3	105.59	105.35	107.14	105.48	104.33	105.42	106.31	106.97	104.54	105.73	107.24	106.03	107.27	105.6	105.61	107.25	104.57	104.72	106.69	105.01	106.25	105.26
104.35	107.66	104.77	106.04	105.99	104.93	106.9	106.62	106.23	105.56	105.84	106.23	106.17	105.53	106.54	107.98	105.09	106.2	106.34	103.49	105.86	106.11	104.42	105.53	104.39	105.31	106.46	106.73	105.75	103.75	105.11	106.53	104.47	105.56	104.42	104.15	105.2	104.91	107.53	105.93	105	107.32	104.44	107.13	108.21	105.54	105.22	105.99	105.49	106.99
99.482	96.636	97.734	97.517	99.165	96.501	96.866	98.425	99.187	97.412	97.811	98.878	98.652	98.017	97.809	98.042	99.081	97.102	98.536	97.308	96.882	97.053	96.103	98.085	97.904	98.897	97.591	98.408	96.06	98.883	99.404	99.184	98.617	98.448	98.572	98.006	98.399	98.134	100.37	97.657	97.706	100.06	98.131	98.902	99.076	98.442	98.384	99.482	97.316	97.06
108.24	110.15	108.39	108.49	109.77	109.63	109.93	108.29	109.31	108.07	109.28	109.49	108.51	109.23	108.65	108.62	107.92	108.93	108.59	107.51	109.07	109.44	107.83	108.99	109.8	107.69	107.93	107.47	109.58	108.72	108.54	106.91	107.46	108.29	109.29	108.83	109.18	109.02	109.15	109.11	107.04	109.01	107.67	110.15	108.46	109.63	109.2	108.38	108.22	107.19
105.45	105.19	106.24	106.79	105.34	107.64	105.66	105.46	106.35	106.47	106.59	105.04	106.26	106.79	105.23	104.88	106.09	105.51	105.44	104.95	106.02	104.69	106.01	105.9	106.12	105.23	105.99	104.87	103.89	105.71	105.33	106.41	105.79	107.12	105.82	104.17	105.25	105.34	105.54	105.53	106.55	105.39	104.41	105.87	106.37	107.58	105.2	106.29	104.31	105.81
101.44	101.14	100.87	101.68	99.534	100.96	100.93	101.29	101.17	100.83	102.43	101.12	100.75	101.42	100.4	99.736	101.82	100.49	100.1	100.16	100.51	100.83	101.48	101.25	101.58	100.45	99.127	99.707	101.24	100.54	99.006	101.85	100.44	100.47	101.96	99.385	103.23	101.63	99.541	103.91	101.57	101.38	101.86	102.01	100.24	99.481	100.84	100.31	100.17	100.85
100.46	101.2	100.02	98.607	101.7	100.07	100.65	101.41	100.6	100.66	99.329	100.46	99.954	101.2	99.715	99.684	101.88	101.65	99.309	99.784	101.91	101.55	99.84	100.07	100.08	101.13	99.037	99.654	101.22	102.54	99.748	99.384	102.44	100.16	100.96	99.647	100.7	102.45	98.115	102.22	99.026	100.91	99.639	101.49	99.97	99.376	99.971	100.02	99.486	99.677
107.3	108.25	107.67	109.62	107.72	107.61	108.42	109.3	108.99	108.68	108.83	109.27	108.21	107.45	107.7	109.51	108.35	109.04	108.14	108.52	108.63	108.53	109.89	108.41	107.18	108.83	105.78	107.97	109.32	108.75	107.59	108.35	107.77	109.63	108.17	109.75	109.73	110.04	108.83	107.35	107.86	108.81	108.87	109.42	108.8	109.11	109.62	109.78	108.87	108.91
98.365	98.359	98.794	97.631	98.018	96.957	97.318	97.919	98.017	98.246	97.231	99.328	98.221	100.17	96.528	96.225	97.671	97.855	95.711	98.698	98.161	98.365	97.129	98.666	96.939	95.833	98.089	99.395	96.89	98.579	98.307	97.137	98.336	99.388	99.676	97.13	97.889	98.859	98.643	97.948	97.663	97.354	98.414	97.598	97.533	99.566	98.78	97.318	97.397	98.043
103.84	105.28	106.78	105.4	104.72	103.86	105.43	104.84	105.73	106.45	106.62	105.87	105.46	106.19	105.3	106.66	104.98	105.9	106.95	105.12	104.49	106.42	106.04	105.13	105.43	105.5	105.29	105.53	103.93	104.06	105.09	104.58	105.38	105.75	105.25	105.52	105.95	105.67	105.79	103.99	104.63	106.12	103.44	105.81	105.84	105.21	105.74	105.62	104.8	106.96
106.65	106.92	105.94	107.31	105.28	105.5	107.44	106.01	107.02	105.79	106.94	106.32	106.91	106.07	105.77	106.73	106.64	106.13	107.03	105.96	104.9	106.11	107.68	106.89	107.84	107.67	106.19	106.78	106.47	107.21	107.55	106	105.3	105.72	108.47	107.8	106.06	107.78	106.97	105.86	107.57	105.71	106.71	105.52	106.76	106.51	106.23	107.46	104.71	105.54
108.3	108.63	108.37	109.06	108.21	109.51	107.5	106.27	107.14	108.46	106.95	107.5	106.65	108.56	107.1	108.21	107.7	108.01	107.22	109.27	106.41	107.76	107.49	108.91	108.94	108.21	108.11	107.59	108.84	108.2	107.76	107.15	108.97	108.47	107.26	107.01	109.24	106.62	109.87	108.44	108.25	107.53	108.52	109.35	107.97	107.58	108.84	106.76	108.81	108.52
109.96	108.19	108.22	108.8	108.03	107.37	107.8	107.96	108.35	106.46	107.93	107.62	107.03	107.94	107.2	109.29	109.44	106	106.02	106.87	106.86	108.76	107.64	107.21	107.49	106.36	107.78	108.5	106.73	108.46	108.91	108.67	107.83	107	107.39	108.16	106.95	108.01	107.16	107.43	106.19	108.4	107.28	108.43	107.24	108	107.24	107.7	108.61	107.51
98.22	99.34	97.584	99.194	97.835	98.164	99.216	97.942	99.879	97.569	98.262	98.674	97.155	99.248	99.805	98.46	100.26	98.398	97.283	99.408	97.956	98.491	97.313	98.565	100.53	99.582	99.007	100.8	99.353	99.148	98.271	98.548	98.454	100.31	98.999	97.648	97.558	99.818	99.205	98.74	99.26	99.995	98.36	98.452	97.96	98.267	98.245	96.951	101.19	98.205
98.806	98.85	98.994	100.26	99.368	100.61	99.506	98.765	98.57	100.3	100.07	100.31	100.17	101.24	100.03	102.88	100.47	99.189	100.48	101.38	100.73	101.05	98.911	100.48	98.896	99.917	99.393	100.52	100.23	99.497	100.86	99.757	100.76	101.19	101.09	100.39	98.636	101.52	99.581	99.73	100.35	98.972	101.01	100.06	100.85	100.55	100.24	100.89	100.11	99.941
110.67	111.62	111.58	109.51	110.79	109.91	110.75	109.62	111.22	111.49	110.82	109.97	110.85	110.14	110.33	111.12	110.19	109.42	111.54	108.4	110.66	108.65	109.11	109.78	109.3	109.2	110.66	110.65	110.97	109.2	111.53	109.09	110.51	110.8	109.32	110.38	110.97	111.07	109.78	109.97	110.33	111.61	109.32	112.27	110.65	110.87	110.69	109.91	111.21	109.98
110.99	109.92	109.66	113.26	109.51	112.29	109	111.37	110.74	111.8	110.75	110.56	110.9	110.45	110.65	110.34	112.46	111.36	110	110.88	109.97	110.12	109.23	111.32	111.39	109.41	111.72	110.22	109.9	110.88	110.63	111	109.32	110.88	109.8	110.93	111.08	109.76	109.33	111.01	110.19	110.07	111.91	110	109.63	109.89	109.3	110.33	111.22	110.08
105.11	106.75	104.68	105.77	105.98	106.1	106.43	106.72	105.9	105.59	103.74	107.1	104.75	105.57	104.46	106.6	106.28	106.06	105.66	106.62	105	106.16	105.04	107.08	106.21	106.47	104.67	105.87	103.34	105.87	107.6	105.84	107.48	106.37	106.4	105.24	107.63	105.54	107.3	106.07	105.62	104.67	104.88	105.79	105.22	106.36	104.27	106.07	105.51	104.88
98.517	97.679	97.792	99.3	97.327	97.695	99.48	97.345	99.766	96.596	98.652	96.519	97.503	97.278	98.78	99.111	97.815	97.684	97.273	99.792	98.072	98.517	97.8	100.85	99.392	97.216	98.581	97.429	97.456	96.858	97.216	98.111	97.479	97.526	99.437	98.388	98.202	98.367	98.542	96.487	96.279	97.211	96.088	98.709	97.547	97.781	97.458	98.059	97.478	98.912
106.18	105.04	107.93	104.53	104.9	104.42	105.32	106.14	106.14	106.41	106.96	106.29	104.78	105.88	104.77	103.92	106.12	106.01	106.89	106.75	105.36	104.45	106.7	105.77	105.17	103.83	105.91	104.79	106.53	105.52	106.63	106.15	104.69	105.28	105.59	105.88	105.19	105.08	105.49	105.16	106.7	105.29	105.8	106.61	104.51	104.56	104.78	106.21	106	102.99
104.98	106.84	105.61	104.88	106.46	105.16	105.23	104.58	104.81	104.93	104.38	108.29	105.87	104.99	104.96	105.91	106.98	105.99	105.33	106.05	107.33	105.16	103.99	104.94	106.04	106.56	105.85	107.01	107.12	104.51	104.37	105.77	106.65	106.34	106.79	105.43	105.02	104.7	105.33	105.52	104.85	105.98	105.99	105.71	106.64	103.76	106.93	106.47	104.56	106.92
107.42	106.07	107.21	105.65	105.33	105.98	106.31	106.17	106.35	108.18	105.98	106.53	107.36	107.17	107.09	107.69	107.24	106.44	105.63	106.37	107.05	106.76	105.14	105.93	107.68	108.27	107.22	107.07	105.98	105.88	106.95	106.66	106.65	106.66	106.5	106.92	104.64	106.5	105.65	107.04	105.75	106.61	106.88	107.24	107.96	106.63	105.67	105.93	106.14	105.95
106.73	105.68	105.2	105.69	104.62	106.97	106.8	105.77	106.89	105.04	106.25	104.91	107.65	105.89	105.18	105.55	104.31	105.35	107.11	105.67	105.81	105.38	105.57	105.26	104.69	104.66	105.99	105.48	104.77	104.39	105.69	106.73	108.46	106.01	105.18	106.71	105.67	105	107.19	106.38	104.39	106.24	107.3	105.84	105.38	105.19	106.34	106.58	106.4	103.67
99.436	100.63	101.5	99.069	100.21	100.26	98.907	100.24	100.54	98.847	100.2	100.25	101.3	98.868	98.371	100.12	101.71	99.437	100.94	99.507	101.1	101.55	99.913	101.08	99.561	99.597	100.86	100.91	99.698	100.94	99.252	100.22	100.58	100.85	101.16	100.34	102.51	101	101.21	99.867	100.48	99.102	100.73	100.62	100.33	100.03	99.037	101.48	99.41	100.2
105.27	105.64	104.98	105.23	104.85	104.27	106.49	104.95	106.89	105.86	106.08	104.83	105.31	105.76	107.85	105.65	105.83	106.31	104.49	106.07	104.07	104.54	105.34	105.67	106.93	104.77	104.45	105.73	104.99	106.67	104.76	104.58	104.87	104.84	105.16	107.11	104.52	105.32	105.64	106.71	106.3	106.76	105.8	105.67	104.78	105.74	106.02	104.73	105.62	105.24
107.06	105.62	107.97	106.09	106.37	105.8	105.38	105.5	104.65	105.92	108.89	107.15	106.27	106.76	106.03	106.03	106.86	106.46	106.88	105.08	105.94	106.75	105.34	106.83	105.21	106.27	106.79	106.81	107.2	107.64	105.84	106.08	105.41	106.53	107.02	106.61	104.4	104.18	106.22	105.11	105.7	106.39	105.82	106.02	105.67	107.2	105.65	107.32	106.04	107.97
106.72	104.46	104.96	104.16	106.33	106.55	104.58	106.1	106.5	105.33	105.66	106.04	105.72	106.01	104.47	106.14	104.88	105.72	106.58	104.27	105.97	106.3	104.82	105.31	105.03	105.74	105.04	106.3	104.26	105.09	104.49	104.97	105.38	105.53	105.57	106.49	106.33	106.52	106.12	104.65	107.06	106.2	106.56	105.69	103.93	104.53	105.09	105.71	106.22	104.26
108.4	108	107.93	108.28	109.2	108.41	108.07	108.96	107.47	107.7	108.86	107.33	107.61	109.06	109.57	109.27	108.05	108.61	108.91	108.99	109.09	108	108.78	108.42	107.85	108.56	107.41	108.64	107	109.12	109.34	106.78	107.43	107.49	108.26	109.35	109.34	107.54	107.89	108.38	108.22	108.48	107.82	107.26	109.07	108.59	107.93	109.58	107.98	110.06
104.37	104.89	106.13	105.45	106.78	105.26	104.62	105.56	104.58	104.63	106.49	106.27	105.82	105.69	103.73	107.17	104.53	103.54	105.77	104.52	106.54	106.01	106.04	105.57	105.03	106.69	105.85	105.46	105.51	105.04	104.85	104.92	105.22	108.25	104.91	104.82	105.91	105.62	104.94	105.15	104.45	106.25	106.32	107.38	108.31	106.79	106.4	108.04	105.11	106.71
100.22	100.79	101.16	101.02	98.658	100.32	101.17	101.76	100.6	100.4	100.99	99.634	99.308	100.54	100.1	100.68	101.1	99.895	100.86	101.1	99.854	101.62	101.77	103.04	100.02	100.59	102.09	99.784	100.71	100.58	101.09	99.963	100.97	100.77	100.66	101.13	99.987	101.59	101.23	101.26	101.38	100.02	100.57	100.78	101.26	100.36	100.14	99.978	99.208	100.63
107.18	106.62	105.69	105.81	107.87	107.06	107.7	107.59	107.3	106.17	106.79	106.99	105.59	105.87	105.68	107.48	106.98	108.56	106.9	108.26	106.91	106.11	108.66	106.08	106.16	106.35	105.61	106.85	107.01	107.67	105.64	107.04	106.26	107.68	106.64	105.89	105.92	106.34	106.3	106.5	106.73	107	108.12	106.82	104.69	106.41	106.27	104.77	106.32	107.51
98.408	101.96	99.922	101.49	98.908	99.985	101.99	99.527	100.74	99.928	100.61	101.12	99.629	101.21	101.01	100.26	99.166	99.951	99.916	100.53	100.97	100.37	101.26	102.07	99.791	101.05	100.19	101.76	100.67	99.887	100.16	100.56	99.885	99.067	100.64	101.31	99.714	100.72	101.19	101.61	101.12	99.598	99.526	100.36	99.708	99.539	99.052	100.93	100.87	100.23
98.219	98.751	99.152	98.092	98.54	98.421	100.45	97.414	98.713	97.876	99.128	96.044	98.783	97.089	97.706	98.537	98.029	97.364	98.076	98.89	96.024	98.254	97.14	99.044	96.507	99.799	98.031	99.076	98.928	99.317	97.615	97.827	98.963	97.033	98.087	97.146	99.035	97.841	97.757	97.348	99.178	97.418	97.883	98.362	97.548	97.339	96.965	96.91	98.358	96.679
107.68	108.97	106.37	108.33	108.13	107	108.36	107.79	106.87	106.61	107.74	107.2	107.98	106.45	106.16	108.14	108.27	108.59	108.02	108.45	107.1	106.39	107.65	108.33	107.12	106.71	107.98	107.47	106.25	106.36	108.76	107.93	107.42	108.37	107.01	108.16	107.35	108.03	108.03	108.28	106.37	108.93	107.26	107.74	106.31	106.14	107.34	109.13	107.6	107.65
100.51	100.4	100.08	99.21	99.631	100.33	100.01	100.35	101.14	100.71	100.13	100.93	101.19	100.98	99.24	99.47	100.1	100.44	101.13	101.67	101.01	100.27	100.33	99.9	101.54	99.81	100.16	99.679	101.49	100.98	98.085	100.65	101.03	99.61	101.14	99.045	102.07	100	102.88	100.45	98.985	98.034	98.829	100.71	99.641	98.275	101.74	100.6	99.965	97.544
106.31	106.5	106.41	106.08	107.41	104.42	107.64	106.72	105.89	107.82	106.85	106.48	105.95	106.93	106.08	106.67	106.8	105.37	105.09	107.22	105.66	106.12	107.79	106.52	107.25	105.01	107.36	107.87	106.29	106.56	105.78	105.35	106.52	104.95	106.03	107.63	107.29	106.8	107.13	106.07	105.96	108.23	107.58	107.7	106.29	106.37	106.36	106.91	108.14	106.68
108.13	107.49	107.49	106.05	107.16	105.45	106.67	106.76	105.66	106.21	108.01	107	104.99	105.39	106.15	106.17	105.87	106.69	105.54	107.26	106.46	105.73	107.95	108.1	105.72	105.81	106.21	105.5	105.13	109.12	105.87	105.51	107.22	104.08	106.87	106.01	106.85	104.61	107.33	105.75	105.73	107	105.25	106.76	104.97	106.61	108.21	104.78	104.05	108.07
98.596	98.6	97.455	98.28	98.852	97.773	97.859	98.505	99.079	96.996	101.17	98.527	98.895	98.375	98.378	97.74	97.949	97.502	98.137	98.733	98.314	97.74	98.879	96.892	97.405	97.657	99.288	95.956	97.84	99.447	98.541	95.63	97.38	97.862	97.156	98.083	97.318	99.13	98.947	98.094	98.083	99.047	98.366	97.539	96.777	97.245	97.516	100.26	98.134	99.145
109.1	108.13	107.07	107.08	106.32	108.17	108.76	109.79	106.69	108.56	109.14	108.2	108.06	108.76	107.76	109.46	109.14	108.02	108.03	109.09	108.06	106.67	107.67	107.55	106.68	106.86	109.27	108.65	107.44	109.29	107.32	107.93	107.62	107.5	108.88	108.96	107.44	109.37	108.64	107.42	109.13	108.24	108.2	109.32	108.3	109.23	108.55	106.86	106.93	108.83
106.1	105.89	105.74	105.1	106.06	105	106.07	105.81	105.22	106.21	105.44	105.08	103.88	106.08	106.3	105.24	106.66	107.17	105.32	105.6	104.84	106.56	105.61	105.18	105.53	106.05	106.39	107.25	105.58	104.38	103.76	105.95	104.13	105.34	105.37	105.08	105.58	107.04	106.55	105.01	106.79	105.52	104.93	106.37	106.38	105.32	105.27	106.13	104.58	106.14
108.58	109.54	107.36	106.7	106.29	106.45	109.13	107.38	108.43	106.91	107.67	106.46	107.02	108.72	108.48	108.54	107.37	107.63	109.81	107.84	107.9	108.2	107.88	108.1	108.57	109.53	108.18	107.88	107.41	106.59	109.56	107.25	108.13	106.99	109.07	107.94	106.59	107.22	107.62	107.62	107.31	106.9	107.38	108.58	107.19	107.19	108.54	107.08	108.73	106.84
105.29	104.99	106.47	105.48	106.62	106.84	105.78	105.17	105.34	104.44	106.01	105.71	106.7	105.6	105.75	105.28	105.3	106.35	105.54	103.55	105.16	105.9	106.03	107.81	105.25	106.2	106.87	106.29	105.99	105.94	107.1	106.92	105.26	105.25	107.06	106.67	106.2	105.97	105.84	104.51	107.19	106.03	107.41	105.26	104.81	107.91	106.17	106.06	105.62	105.27
107.32	108.31	108.2	109.09	107.8	109.6	108.26	107.65	109.09	111.5	109.67	109.46	108.05	109.92	108.37	108.9	108.4	108.32	108.67	108.63	107.25	108.86	108.64	108.07	108.58	107.63	109.61	109.51	106.58	109.46	108.96	109.84	109.69	109.43	108.39	108.01	108	108.71	108.36	109.88	110.27	107.92	107.42	108.34	109.18	108.73	108.69	107.96	107.31	107.88
108.39	108.95	109.57	108.72	105.79	108.74	108.06	108.07	109.12	107.47	108.89	108.64	108.37	108.73	107.1	108.44	107.5	109.65	109.35	107.55	107.1	110.1	108.43	108.97	108.66	106.58	107.57	108.93	109.14	107.37	108.69	108.83	108.45	108.51	108.12	109.48	107.49	108.56	108.77	107.4	109.09	108.29	107.07	108.39	110.16	107.6	110.33	108.27	108.32	106.92
109.19	108.37	106.66	109.41	109	108.93	108.25	110.18	108.38	107.92	106.66	106.87	108.84	109.74	108.28	108.94	109.57	109.93	108.33	109.8	107.85	108.66	107.64	108.2	109.35	107.45	109.31	108.15	109.31	110.3	109.99	109.31	107.81	108.24	109.38	109.35	109.03	109.2	108.48	107.41	109.71	108.76	109.52	107.99	109.15	109.47	109.2	107.32	109.66	106.58
105.81	105.55	106.6	106.42	105.9	104.22	105.61	105.07	106.63	105.77	105.98	104.83	106.2	105.45	105.77	104.37	106.53	104.97	106.76	104.5	104.65	104.57	104.99	105.64	105.32	106.14	106.18	105.55	104.83	106.93	103.69	107.05	106.11	104.24	104.43	105.91	106.26	107.16	105.04	105.12	105.7	104.97	105.98	105.4	106.19	105.22	104.89	106.85	105.4	106.2
110.06	109.93	110.29	109.76	111.24	109.78	111.14	109.61	111.39	110.13	111.29	109.85	109.27	110.89	108.79	109.47	110.84	111.16	109.44	109.25	110.4	108.82	109.99	109.66	110.84	110.77	110.85	112.19	112.32	108.89	110.43	111.55	110.36	108.61	111.96	110.42	108.02	110.67	110.46	110.48	109.32	109.26	108.14	110.65	111.07	111.09	110.93	109.4	109.54	110.46
106.11	106.5	104.49	107.22	106.37	107.16	106.28	106.66	106.47	107.36	106.63	106.12	106.82	106.34	108.16	107.46	106.52	106.37	106.41	106.42	106.98	106.52	107.22	105.94	106.86	106.94	107.43	104.24	107.02	107.54	106.51	105.46	106.72	106.09	106.38	107.44	105.79	106.49	107.82	106.01	106.58	105.56	105.02	106.71	106.43	104.51	106.07	107.28	106.89	107.95
101.52	101.15	100.29	100.43	102.22	100.86	99.241	101.88	101.33	100.86	101.03	100.92	100.43	101.04	101.98	101.44	101.2	100.43	102.25	99.782	100.11	101.72	100.93	100.76	101.35	100.9	100.91	101.86	102.13	101.03	100.73	100.54	100.45	99.337	102.21	101.46	100.53	101.32	100.81	103.02	100.79	100.82	101.11	102.07	102.16	101.75	101.66	100.43	101.46	101.94
107.77	107.76	109.43	108.91	107.27	107.92	109.14	109.45	108.32	107.93	109.44	109.15	109.78	107.77	107.57	107.95	108.92	107.69	108.19	109.83	108.19	108.66	107.47	108.47	109.81	108.46	108.37	108.79	108.56	109.65	107.87	108.54	110.87	108.76	107.22	109.1	108.25	108.2	108.03	108.38	107.33	107.88	109.06	108.14	106.82	107.85	107.52	109.79	108.46	108.3
106.01	104.78	104.22	105.6	105.4	107.17	106.79	106.18	105.38	106.65	105.57	106.74	105.94	105.32	106.61	104.78	104.98	106.46	104.93	105.81	107.12	107.32	106.21	105.28	105.4	106.89	105.31	106.25	105.47	105.74	107.38	106.73	105.5	105.4	106.47	105.39	104.71	104.13	104.99	104.48	105.8	104.63	106.46	105.67	106.33	105.37	106.17	106.22	106.88	105.7
104.98	106.67	106.08	104.94	105.99	105.86	106.18	105.06	106.28	105.55	105.53	104.46	105.72	104.22	106.48	105.84	104.83	106.61	106.27	106.4	104.75	105.5	105.52	107.12	107.91	104.56	105.93	108.21	104.72	107.07	106.34	105.39	105.73	105.71	104.28	106.88	106.98	105.38	105.57	105.45	105.79	105.99	105.62	105.66	105.15	106.29	103.96	106.03	106	106.5
109.4	109.33	109.31	110.39	110.78	110.32	110.92	111.42	110.86	110.79	112.08	109.7	109.22	109.86	110.13	111.14	110.23	110.8	110.63	108.06	111.38	109.73	111.14	109.49	110.4	111	109.29	110.95	110.25	110.31	110.55	110.97	109.23	110.48	109.37	110.25	109.86	109.93	109.35	110.31	110.59	111.01	110.66	109.43	110.38	111.39	109.65	110.2	111.93	109.91
105.95	105.13	105.44	106.55	106.36	107.13	106.05	105.08	105.51	106.2	106.12	107.57	105.49	105.11	107.21	105.92	106.13	105.61	105.89	105.33	105.2	106.51	104.45	106.39	106.22	104.95	106.08	105.68	106.92	105.71	106.87	107.18	105.02	106.34	105.73	105.41	105.77	105.16	105.71	104.82	107.19	104.34	105.24	105.57	107.56	106.16	105.78	105.6	105.17	105.86
104.56	106.06	105.22	107.84	105.98	106.65	106.14	105.01	105.76	105.13	107.04	105.5	103.07	106.71	104.73	105.46	105.51	104.77	106.85	105.12	105.53	106.77	105.88	106.63	105.23	103.73	103.79	107.61	105.18	107.24	105.87	104.92	106.03	106.45	104.66	106.21	106.67	105.99	106.19	104.92	105.42	105.2	105.61	105.71	106.27	105.03	106.9	106.73	103.61	107.42
107.33	106.21	108.3	106.12	106.44	104.94	105.64	106.88	104.99	106.76	106.02	107.9	106.14	106.22	107.53	105.92	106.29	106.58	107.06	106.02	105.99	104.92	106.73	105.97	105.18	106.76	106.97	105.92	106.13	105.82	104.29	107.01	107.56	108.03	106.99	107.55	106.99	108.13	105.58	106.93	106.15	105.44	106.05	106.52	104.91	106.92	106.45	107.63	106.19	107.75
105.71	107.19	103.9	105.56	107.53	104.94	107.69	106.94	106.37	107.43	106.22	107.38	107.6	106.88	105.23	105.34	106.75	106.15	105.41	107.52	106.33	104.95	105.9	106.72	106.32	106.54	104.78	106.53	107.59	105.44	106.13	107.46	105.8	106.67	107.82	106.85	106.27	107.14	107.19	106.18	107.77	107.29	107.53	107.68	106.73	108.63	106.66	105.62	108.09	106.42
106.32	106.75	107.28	107.43	107.4	107.75	107	107.93	106.36	107.38	106.2	106.54	106.13	107.03	105.85	106.38	105.04	106.6	106.38	107.49	105.6	107.3	105.38	105.97	106.06	105.12	108.06	107.08	106.81	105.64	108.13	107.77	105.89	106.68	105.98	107.57	104.83	106.76	108.74	106.5	106.08	105.64	106.53	106.99	106.68	105.99	106.04	104.46	106.18	106.11
106.54	106.2	107.33	106.13	105.9	107.73	106.52	108.32	107.7	105.95	106.02	105.73	107.13	106.2	107.25	106.41	105.47	105.75	106.75	106.96	106.79	106.96	107	106.06	107.56	106.11	108.78	108.13	106.27	107.41	107.4	105.78	106.43	106.17	107.32	107	106.29	106.79	106.33	107.49	109.29	107.11	107.9	108.83	106.76	107.74	105.61	106.4	104.98	106.06
105.66	105.22	105.93	106.14	105.78	105.89	103.55	104.54	105.53	105.46	104.22	105.1	106.17	104.08	106.96	104.98	104.74	104.86	104.9	105.41	106.71	106.28	106.45	105.75	106.53	106.62	107.36	105.7	105.68	105.02	105.8	105.58	107.2	105.5	105.46	105.54	104.94	105.59	106.47	106.52	105.57	104.72	105.38	105.59	105.91	106.96	103.96	104.97	103.84	107.18
105.11	104.32	106.01	105.23	106.94	106.67	105.68	107.17	106.95	105.29	105.76	105.47	105.53	105.3	105.95	105.71	105.76	106.4	107.37	106.99	104.37	104.9	105.61	105.13	104.98	105.9	105.95	106.39	107.24	104.57	105.34	106.7	105.39	106.3	107.02	104.39	107.93	105.71	104.36	105.71	106.26	105.46	105.22	105.24	106.58	105.13	106.72	106.69	104.82	106.93
99.861	101.44	100.58	100.24	101.21	100.17	100.15	101.89	101.36	101	100.44	99.949	101.97	99.609	100.6	100.44	101.35	101.4	101.24	101.06	100.91	100.92	101.56	100.66	100.05	99.936	100.39	102.86	100.34	101.31	101.34	100.18	103.64	100.13	101.2	100.36	101.32	101.73	101.53	100.56	101.06	101.18	100.93	101.46	103.37	101.52	101.84	99.997	100.68	100.86
99.362	98.753	99.049	99.36	98.266	98.383	99.782	99.296	99.357	98.555	99.015	98.793	98.055	99	99.208	98.535	100.77	98.299	100.71	99.527	100.9	99.553	98.027	99.744	99.766	98.952	100.22	99.334	98.563	97.724	99.368	101	97.588	99.67	99.855	99.495	99.115	100.11	100.46	99.59	98.331	99.689	98.521	98.219	97.773	99.058	97.846	97.897	97.274	100.02
105.8	105.45	105.75	106.31	105.98	106.34	108.1	105.96	106.57	106.11	106.36	105.75	108.05	107.23	105.28	106.38	107.51	107.73	105.17	106	105.78	106.27	107.39	107.28	107.68	107.32	105.13	105.79	107.92	106.44	107.65	106.9	107.04	107.59	106.15	106.26	105.66	106.91	106.58	104.91	105.46	105.17	106.39	106.83	105.93	106.7	105.5	105.98	105.13	106.54
108.08	110.29	108.83	110.01	108.81	109.64	108.84	107.66	108.19	109.03	108.75	106.78	106.95	109	108.5	108.47	110.85	109.25	107.27	108.75	108.72	108.47	109.14	109.45	109.03	108.29	107.48	109.38	108.25	107.41	108.59	108.99	108.32	108.25	107.93	107.83	110.24	109.41	107.98	108.34	106.97	108.62	107.7	108.91	110.78	107.96	108.51	109.17	110.29	108.25
105.84	104.99	106.69	106.11	106.28	105.54	107.01	106.67	105.66	106.16	106.16	105.23	107.16	106.61	105.68	105.43	107.31	105.24	106.82	105.16	106.22	106.35	106.17	107.58	104.5	106.5	105.01	105.04	106.27	104.96	105.97	106.91	105.5	108.83	107.15	106.62	104.82	106	107.91	107.52	107.08	105.57	105.71	105.03	105.34	107.4	106.22	107.72	106.74	106.92
107.26	107.96	107.74	108.56	109.09	107.11	109.63	108.03	108.53	108.99	107.56	109.16	107.96	109.32	110.45	107.95	107.32	109.37	109.13	107.28	108.54	109.16	108.76	109.04	108.12	106.69	107.23	108.35	107.7	108.69	107.64	108.62	110.39	108.25	109.2	108.33	108.9	108.05	108.93	109.16	108.86	108.21	110.61	108.63	109.51	108.3	108.34	109.59	108.52	108.17
104.77	106.01	104.05	107.68	105.37	104.83	104.09	105.28	105.65	105.53	104.93	105.82	106.14	105.56	105.88	105.44	106.96	107.33	106.17	105.23	105.99	105.78	104.86	103.96	106.43	105.21	106.55	106.76	106.14	103.83	104.92	104.02	105.69	104.94	104.98	103.67	105.08	105.32	106.31	106.06	105.67	105.04	105.89	106.59	105.57	105.65	105.81	105.06	105.45	106.53
100.69	100.11	100.95	101.63	101.88	99.553	99.428	100.37	100.81	100.77	99.546	101.09	100.8	100.87	100.9	101.36	101.67	99.852	101.68	99.658	100.49	98.373	101.09	100.89	101.09	101.55	100.11	100.83	100.42	101.1	101.61	100.86	101.25	100.96	101.7	102.41	100.92	101.71	100.85	102.98	101.86	100.57	101	101.65	102.19	100.45	98.32	101.08	102.6	100.79
106.21	104.65	106.05	105.09	102.89	105	106.58	105.31	105.36	106.87	105.47	104.92	106.42	103.87	106.86	105.04	106.32	104.79	105.59	103.09	105.5	106.18	105.09	105.83	105.63	105.63	104.95	106.07	106.8	105.26	106.64	107.37	105.61	103.11	104.59	107.62	104.5	103.95	105.58	105.71	105.66	107.39	105.76	105.87	106.68	105.1	105.51	105.35	107.1	105.11
107.3	107.27	109.64	108.28	108.36	107.93	108.42	109.05	106.35	108.49	106.08	108.57	106.65	109.14	107.96	108.07	107.74	107.53	107.66	107.56	107.23	108.03	108.96	109.25	109.04	108.27	107.05	106.29	107.95	108.26	108.22	107.6	107.5	107.94	108.05	107.95	109.15	107.46	108.51	108.35	105.74	108.23	108.05	108.52	107.76	108.55	107.67	108.16	107.85	107.96
106.42	109.08	108.71	108.52	109.11	109.9	107.55	108.63	107.07	108.12	108.15	108.12	107.68	109.19	108.43	107.91	107.99	108.71	106.9	107.1	108.11	108.18	108.73	109.37	107.47	109.57	109.36	109.7	106.51	108.01	109.97	108.47	110.02	107.31	109.42	108.92	110.01	109.01	109.26	107.71	109.1	107.59	107.37	108.4	108.46	108.81	108.3	107.95	109.32	108.56
111.76	111.46	111.72	109.64	110.39	111.73	110.78	110.57	110.59	111.01	110.83	112.05	111.24	110.8	111.79	111.94	112.29	109.57	112.03	110.68	109.8	110.08	108.16	111.09	109.76	110.61	110.48	108.79	109.87	110.7	110.14	110.83	109.4	109.57	110.25	110.84	110.58	110.48	111.16	111.26	110.75	110.75	110.41	111.07	109.3	110.06	110.11	110.85	111.97	111.83
106.74	106.99	106.63	106.88	105.87	106.83	105.12	105.49	105.69	106.44	107.21	107.42	107.22	106.67	105.37	105.29	106.18	107.05	106.43	106.09	106.71	105.94	106.95	104.94	106.67	107.62	107.47	107.43	106.1	106	104.54	107.5	105.57	107.55	105.04	106.69	108.38	105.8	106.91	106.78	108.38	106.68	105.84	104.62	105.69	105.79	107.34	106.39	107.2	105.87
106.45	106.96	106.33	106.65	106.47	106.88	104.91	107.43	107.36	106.38	107.94	105.37	106.69	106.31	105.64	105.6	106.34	105.87	105.57	106.66	106.35	106.66	106.08	106.03	105.69	106.94	107.25	106.67	106.45	107.01	106.33	106.39	106.85	106.19	105.57	105.92	105.79	106.74	106.45	105.77	106.22	105.56	105.92	106.77	105.54	107.78	105.26	107.76	106.28	106.15
109.12	110.19	111.27	110.92	110.38	111.01	110.39	112.48	110.38	109.93	109.77	111.58	111.51	111.28	111.56	111.88	111.11	109.83	110.57	109.9	109.48	110.34	111.67	111.38	110.56	110.99	111.01	110.53	110.15	108.36	111.49	112.55	109.68	110.84	111.12	111.86	111.2	110.07	111.11	109.97	110.96	110.66	111.29	112.17	110.01	110.59	107.87	110.48	111.39	110.44
98.404	98.954	96.864	97.514	97.926	98.564	97.748	98.805	98.784	96.836	96.39	98.379	97.83	98.639	99.007	98.413	99.707	98.93	97.1	98.966	97.544	98.663	98.23	99.838	97.355	97.078	98.147	98.308	98.409	97.299	97.581	98.821	98.324	98.718	98.872	97.879	97.924	96.424	98.986	99.082	97.576	98.983	98.196	98.802	97.034	98.193	98.887	98.497	99.289	99.735
108.14	105.99	107.46	106.63	105.88	105.82	105.87	107.27	106.52	107.13	105.62	106.6	105.61	105.38	106.91	107.82	105.84	106.95	107.29	106.16	106.23	107.03	105.96	104.8	105.36	106.61	106.71	104.21	106.01	106.45	107.99	106.6	105.44	106.53	106.74	106.4	107.05	106.45	105.63	106.46	105.47	105.16	105.23	107.95	106.2	106.8	105.38	106	106.8	108.42
105.29	104.6	107.4	108.26	105.87	105.66	106.67	105.85	106.31	107.06	106.93	106.48	106.44	104.64	105.29	106.32	107.47	104.91	104.93	107.41	105.1	107.42	106.72	106.54	106.78	105.7	106.87	107.22	106.01	106.18	106.35	105.84	105.89	106.61	107.11	106.77	105.3	105.81	107.77	106.59	107.2	105.5	106.03	105.98	105.92	104.48	105.47	107.49	106.42	106.58
106.61	105.89	105.19	104.85	107.39	106.32	107.32	106.32	105.58	107.28	104.14	106.32	106.83	106.17	105.16	106.28	106.7	106.5	108.39	106.01	106.03	105.6	104.47	105.94	105.42	105.14	106.01	106.6	106.66	106.66	106.2	106.82	107.26	106.38	106.63	107.03	106.86	105.93	104.71	106.74	106.03	107.04	106.01	106.21	107.24	105.6	106.49	107.12	106.56	108.54
107.42	104.97	105.88	104.98	104.65	105.8	105.93	106.43	106.48	105.92	106.32	106.42	105.33	104.93	107.28	105.38	105.58	106.25	105.2	104.9	105.79	106.69	104.51	107.17	104.34	105.05	106.57	105	106.4	105.38	105.2	104.76	104.76	105.48	105.23	104.88	106.69	103.74	105.61	106.67	106.75	104.69	105.16	104.25	104.58	106.97	104.76	104.77	106.36	107.31
105.41	104.94	105.42	106.4	106.75	105.38	104.52	105.9	107.2	105.75	103.7	104.03	105.88	104.26	106.24	103.9	106.02	105.05	105.24	104.97	106.51	106.92	105.07	105.97	105.36	104.77	104.72	104.16	104.5	105.41	105.21	104.05	108.03	103.89	104.38	106.52	105.97	105.33	105.06	104.29	104.48	105.89	106.84	106.44	104.03	106.36	106.04	106.29	105.93	104.07
105.67	105.47	105.01	106.65	104.46	105.16	106.26	105.79	105.28	106.49	106.14	106.58	105.69	104.77	105.31	107.54	105.29	104.27	105.27	106.08	106.03	106.24	105.72	104.42	105.54	105.43	106.33	105.55	104.44	105.67	104.39	105.28	104.93	105.37	106.02	105.57	105.07	106.93	105.76	105.92	105.63	106.9	106.21	105.59	105.33	106.54	104.92	105.29	105.91	104.74
107	109.1	108.16	107.19	108.33	109.16	107.63	107.08	107.05	107.59	106.39	108.46	107.73	106.81	107.97	108.27	107.1	108.46	107.97	107.39	106.48	108.41	107.14	108.17	106.85	107.11	107.55	107.01	109.41	109.2	107.9	106.82	107.38	107.22	108.52	108.3	106.41	107.84	109.27	107.97	109.86	106.91	108.07	107.15	108.77	107.71	108.18	108.22	108.05	108.41
103.18	103.15	102.15	103.01	103.18	103.87	103.14	101.69	102.75	103.15	101.35	105.16	104.08	102.45	102.75	101.4	102.6	104.45	105.21	102.05	104.5	102.97	102.7	103.17	103.15	104.19	103.49	102.75	101.79	102.28	103.39	103.32	103.18	101.85	102.21	103.11	101.95	103.69	102.86	102.66	104.02	102.53	103.9	103.12	104.08	103.71	101.09	102.23	102.85	102.88
108.97	108.69	107.58	108.53	108.35	107.86	108.21	107.35	108.86	109.26	108.99	108.75	108.55	108.36	107.75	107.91	108.4	108.15	108.66	107.86	108.77	107.78	108.95	106.79	108.72	106.92	109.64	108.09	107.56	108.63	107.95	106.46	107.41	109.88	107.39	107.69	107.88	109.38	109.37	107.92	107.87	108	108.15	107.77	109.01	108.47	107.23	107.7	109.13	107.31
105.45	106.24	106.01	107.49	106.02	105.86	107.74	105.57	106.49	107.18	106.71	106.04	106.26	106.22	106.38	106.47	106.67	106.54	106.48	107.49	106.8	106.74	107.97	105.69	106.18	104.96	106.25	106.71	106.67	105.67	106.1	105.75	106.42	106.6	105.22	106.61	105.09	107.84	106.03	108	106.04	106.18	106.64	106.17	105.68	107.43	107.26	106.92	106.44	106.3
110.45	110.24	108.85	111.7	110.46	109.6	110.41	109.73	110.73	110.19	109.45	110.96	111.44	111.12	109.61	111.14	109.55	111.18	110.03	108.23	109.81	109.64	109.5	109.87	109.34	111.1	110.64	108.66	109.57	109.99	111.2	109.96	112.22	110.62	110.83	109.92	110.39	110.4	109.42	109.74	110.62	111.87	111.73	110.73	111.01	111.05	109.96	110.94	109.86	109.09
98.403	99.208	98.299	99.084	98.97	96.656	98.958	98.74	98.214	97.053	98.446	98.382	97.874	97.498	98.752	97.548	98.688	98.298	98.997	99.793	97.494	99.175	98.522	98.75	99.178	97.534	96.011	97.973	98.086	97.73	98.409	99.842	97.847	97.828	98.286	97.988	97.808	99.082	97.585	99.051	99.541	99.917	97.682	98.497	99.895	97.552	98.814	98.272	96.462	98.834
108.17	109.28	106.63	108.43	107.56	107.42	106.41	108.08	107.69	106.78	109.02	108.59	108.47	109.05	107.96	109.38	108.46	109.2	107.05	108.25	107.55	108.76	108.01	105.96	109.58	109.25	107.63	108.05	108.93	108.22	108.11	107.68	108.78	106.79	108.6	109.09	107.9	107.68	106.94	108.39	107.93	107.75	108.16	107.46	109.02	107.75	108.42	108.11	109.06	108.82
98.956	97.829	98.594	97.974	97.949	98.9	97.157	97.915	98.232	98.423	98.731	99.077	98.603	97.401	99.565	97.806	97.43	99.561	96.675	98.875	98.844	96.713	99.106	99.09	98.062	98.784	97.589	100.67	98.385	97.486	98.411	97.783	98.76	99.445	99.006	98.352	97.867	98.144	96.913	98.537	99.614	98.619	98.281	99.016	96.953	98.124	100.21	96.501	96.615	98.353
107.75	108.68	108.61	108.16	107.99	107.62	108.21	108.36	106.66	108.04	107.73	108.73	107.67	105.96	106.46	107.3	108.68	107.65	107.08	108.4	108.93	106.92	107.16	105.28	106.35	106.5	106.58	109.39	106.73	105.07	106.45	106.78	108.01	108.49	107.8	106.97	108.06	106.14	107.75	107.34	108.3	107.66	107.36	108.34	107.56	106.43	107.3	106.19	108.36	108.61
107.53	108.06	107.44	107.67	106.31	107.35	108.2	105.8	106.11	105.96	106.36	106.38	107.1	106.74	107.26	106.02	106.69	106.12	105.37	107.33	108.01	107.14	106.3	107.93	106.32	105.31	106.3	105.32	107.24	105.15	106.79	106.75	106.23	108.49	105.38	107.63	105.55	105.22	105	106.58	105.91	107.48	106.32	107.91	106.01	105.87	107.37	106.75	106.66	105.17
106.21	105.71	106.72	105.57	106.12	107.7	106.12	106.7	104.92	105.39	104.93	107.17	105.7	106.16	106.62	106.59	106.25	106.73	104.9	106.48	107.01	104.9	105.09	107.63	106.2	105.69	107.08	107.38	106.54	105.49	106.13	105.77	105.43	106.78	107.69	107.61	105.87	106.6	107.59	106.84	105.69	107.38	109.11	106.4	106.03	106.92	107.38	106.93	106.39	104.74
106.95	107.01	105.81	106.41	106.45	104.96	105.69	105.67	104.05	106.49	106.01	105.36	106.96	104.95	104.79	108.86	107.22	104.7	108.07	107.48	107.88	106.68	105.37	105.99	104.91	107.01	107	105.17	105.56	104.81	106.24	108.24	105.59	106.05	105.9	106.31	106.12	107.19	104.96	106.57	105.48	106.16	104.63	105.36	106.84	106.9	105.42	103.92	106	106.01
109.11	107.96	107.43	108.96	107.62	108.06	107.54	108.61	108.46	108.08	109.31	108.55	108	108.21	107.61	108.2	108.04	109.36	109.46	107.39	107.97	108.67	107.73	105.41	108.54	108.43	107.08	107.54	107.48	109.32	110.53	109.98	108.69	108.16	107.58	107.51	107.78	107.31	108.08	107.9	107.54	107.43	109.01	108.63	107.86	106.89	109.09	109.19	107.9	108.4
108.11	106.58	106.02	107.81	107.37	107.98	108.31	107.3	108.94	108.78	107.97	107.37	107.61	108.16	109.16	108.93	109.7	106.06	106.6	107.68	107.86	107.7	107.6	109.07	107.21	109.12	107.22	107.04	107.93	107.79	108.36	109.16	108.72	107.06	107.38	109.42	108.33	108.4	108.21	106.97	108	107.3	105.78	105.9	108.67	107.8	107.58	106.8	109.4	108.84
106.53	105.75	105.68	106.8	107.05	106.35	108.28	105.95	105.93	106.03	105.36	106.04	106.2	107.28	107.32	105.92	107.18	106.29	105.99	106.45	105.77	107.47	107.97	106.16	105.46	107.24	105.23	106.06	108.05	105.57	105.2	105.91	107.61	106.67	106.41	107.06	107.79	104.8	107.47	106.5	107.38	105.47	105.23	107.39	105.1	105.6	106.4	106.43	107.48	106.36
97.874	98.251	97.575	99.512	98.245	98.194	98.061	98.629	97.584	97.314	97.909	96.447	96.869	98.025	97.125	97.783	97.103	97.743	97.891	97.946	97.786	98.046	98.753	97.906	97.68	97.075	97.236	97.741	98.286	99.086	99.592	98.856	97.87	98.859	99.189	99.095	97.525	98.247	96.617	97.856	99.104	98.484	97.964	98.903	96.567	98.353	98.576	97.496	97.798	97.019
110.32	110.63	107.54	109.92	111.39	110.79	110.09	109.95	110.02	110.23	110.4	109.81	109.29	111.3	109.23	110.42	110.17	110.79	109.74	109.86	109.78	111.06	111.13	110.06	110.47	111.1	109.5	109.52	109.43	109	109.91	108.48	109.58	108.81	110.97	110.37	109.67	111.07	111.43	111.34	111.86	111.98	109.21	109.84	110.89	109.64	110.14	112.02	109.76	112
97.859	98.307	99.036	98.217	98.085	97.533	98.839	98.55	97.408	97.448	95.615	97.849	98.24	97.899	97.089	99.813	98.039	99.008	98.632	98.423	99.144	97.812	96.198	99.232	98.382	97.455	97.43	97.705	99.557	97.852	100.46	98.711	98.889	97.223	100.55	97.549	97.808	97.759	96.151	98.624	98.294	98.43	96.4	99.805	96.594	99.312	99.188	96.832	97.657	99.006
97.364	97.321	97.644	98.165	98.255	99.207	97.835	100.38	97.427	97.059	99.89	97.698	97.342	97.705	98.136	99.497	97.45	99.776	96.375	97.7	97.73	96.698	97.949	97.308	99.032	97.603	98.257	98.159	100.49	97.719	99.539	97.661	97.855	98.142	98.841	98.617	97.432	97.98	99.374	98.758	99.227	98.2	97.083	97.875	98.643	97.866	98.142	98.358	98.436	96.499
106.52	105.24	105.39	106.23	104.72	105.34	105.75	106.19	105.7	106.09	105.15	103.25	104.73	105.78	105.63	106.04	105.34	106.43	105.01	105.74	104.71	106.36	104.26	105.88	105.92	105.97	104.98	105.14	105.94	107.08	106.02	105.93	106.54	105.15	105.89	104.24	105.76	105.02	104.92	104.61	105.32	104.97	105.64	104.48	104.61	105.84	106.09	104.99	104.99	105.51
109.69	110.41	111.52	110.12	110.41	109.63	109.53	109.04	108.61	109.31	110.46	111.17	112.4	110.4	111.18	110	110.51	110.21	111.84	110.52	109.11	110.13	109.7	111.64	109.71	110.68	110.06	109.53	110.84	111.18	110.56	109.69	111.19	109.74	110.14	111.03	111.6	109.9	110.67	111.91	109.84	110.85	109.64	109.49	110.65	109.95	110.56	111.24	109.09	111.27
108.12	105.51	105.44	106.45	106.3	107.98	107.01	107.39	107.63	106.84	107.93	105.72	105.77	106.88	106.46	105.39	107.15	105.58	106.34	106.31	107.54	105.92	105.57	108.1	106.44	105.69	107.81	108.21	107.17	105.69	104.95	106.39	107.72	107.76	107.88	105.95	106.08	105.31	107.74	106.67	106.78	106.78	106.21	105.81	106.52	106.1	107.76	107.65	106.5	106.57
105.52	105.72	106.7	103.71	104.39	106	106.57	104.28	106.48	103.43	107.41	105.41	105.8	105.18	105.86	105.07	103.72	105.31	107.74	106.2	106.3	105.06	106.16	106.6	106.04	105.73	105.22	105.57	104.3	105.15	104.73	105.25	106.22	104.18	105.59	106.31	104.67	105.47	106.18	105.9	106.08	106.74	105.63	105.9	104.19	106.35	107.2	106.07	105.76	106.55
106.44	106.29	107.39	106.9	105.91	104.64	105.31	104.95	106.45	104.17	106.89	106.76	105.51	106.41	103.48	106.11	104.48	105.54	105.02	105.69	104.48	105.92	104.1	107.22	104.95	105.88	105.96	105.12	106.18	104.2	105.35	104.48	104.92	106.23	106.56	105.78	104.14	106.64	106.13	104.61	105.9	105.79	104.86	104.56	105.68	106.06	106.58	104.47	105.58	104.95
105.98	105.76	104.65	105.02	106.17	104.64	104.87	105.57	103.72	105.81	105.9	107.6	106.26	104.54	106.74	107.49	104.97	105.59	105.5	106.69	106.49	105.57	104.71	106.56	106.08	106.99	105.17	104.24	106.11	104.64	105.1	106.53	107.94	104.24	106.56	106.62	105.28	105.06	105.16	106.54	105.8	105.61	105.49	105.23	104.57	105.01	104.37	108	104	105.08
99.669	99.201	97.535	97.838	97.27	99.152	98.324	96.812	98.983	98.03	100.26	97.203	98.394	97.873	96.417	98.109	98.669	100.05	98.701	98.724	100.14	97.842	98.52	99.033	96.534	97.83	100.52	98.094	97.036	98.55	98.203	95.777	100.22	97.3	98.213	98.008	99.453	98.675	99.408	98.084	98.558	100.06	99.363	99.687	98.937	99.803	100.4	99.133	98.327	97.842
104.82	106.69	105.74	106.1	104.95	105.32	106.39	105.61	103.25	106.24	105.29	105.59	105.44	106.23	104.58	104.89	106.66	104.6	105.33	105.44	106.37	106.05	106.14	103.76	104.65	106.83	104.11	105.74	104.88	105.67	105.02	104.21	105.56	105.7	105.83	104.28	106.18	105.59	107.46	105.39	105.73	106.11	104.33	104.34	105.9	106.21	105.73	105.9	102.92	105.02
106.06	106.3	105.5	106.04	105.25	105.39	104.85	104.74	105.35	106.43	105.61	105.1	106.16	107.31	105.5	106.96	105.63	105.5	104.64	104.54	106.32	105.48	107.08	104.17	105.26	106.35	103.71	104.71	105.79	105.63	105.32	106.46	105.07	105.92	106.2	103.94	106.62	103.53	104.97	106.19	104.82	106.62	106.64	105.93	107.19	104.47	105.28	105.32	105.63	106.23
105.99	105.25	107.69	106.57	107.23	108.83	105.88	105.94	107.12	105.79	107.74	108.13	106.89	107.45	105.52	105.64	108.22	107.76	106.01	106.42	106.98	107.03	107.22	107.35	107.86	106.21	105.72	106.53	106.11	105.83	105.58	105.51	106.43	106.92	106.79	106.24	106.22	106.16	106.27	107.04	105.63	105.63	106.75	106.54	104.57	107.17	106.72	106.37	105.95	106.86
106.53	105.55	105.94	105.86	106.13	106.15	106.3	105.23	106.04	106.11	104.72	106.31	105.77	106.52	106.15	105.67	105.82	105.83	106.03	104.76	106.26	106.12	106.69	107.9	106.65	106.72	104.99	103.94	107.09	104.63	108.03	105.24	105.45	106.6	105.19	107.07	105.33	105.86	106.05	103.96	105.67	105.49	106.23	105.3	106.05	106.55	105.82	104.8	106.86	107.53
105.32	106.29	107.01	107.27	108.69	107.06	106.34	105.63	106.66	106.65	105.27	106.89	107.94	107.52	105.71	106.53	107.49	106.59	108.02	105.67	108.5	106.77	106.01	106.77	106.45	107.05	106.85	107.52	107.14	106.24	108.02	107.17	105.31	106.54	107.71	105.52	106.8	106.5	107.16	106.67	106.07	104.97	106.81	105.12	106.54	106	107.57	106.76	107.76	106.69
96.649	97.96	99.942	97.494	99.423	99.074	98.852	98.758	98.254	98.348	97.835	98.039	97.739	97.853	98.225	97.868	97.563	98.397	98.222	97.83	98.599	98.318	98.065	96.692	98.815	99.562	98.503	98.237	99.002	98.642	97.309	97.681	99.309	98.599	97.376	99.357	98.943	97.375	97.389	98.387	98.662	99.133	98.076	96.479	98.525	98.836	97.812	97.352	98.4	98.082
106.7	105.75	106.72	105.65	107.4	107.05	107.31	105.81	106.05	103.73	106.32	106.11	107.26	106.5	106.96	106.56	106.34	107.53	106.01	107.35	107.21	105.67	105.99	105.88	108.5	106.84	106.51	105.31	106.64	106.05	106.22	105.99	105.95	105.9	106.25	107.05	106.35	106.08	105.11	106.54	106.18	104.7	108.06	107.71	106.07	106.27	106.49	107.76	107.55	107
96.694	97.534	96.744	98.176	98.687	98.421	99.648	99.014	98.991	100.07	97.841	98.423	99.405	98.798	98.699	98.12	98.655	97.484	97.485	99.652	100.27	98.936	99.152	99.6	97.885	99.032	99.256	100.2	97.699	98.951	99.755	98.44	98.263	98.286	99.112	98.336	99.403	98.117	99.97	98.963	99.567	99.05	98.239	99.659	99.254	99.022	99.387	100.19	98.854	97.818
105.69	107.19	105.6	106.49	105.87	107.36	106.48	107.23	107.94	107.34	105.22	108.48	106.68	107.28	107.9	106.66	105.12	106.59	107.17	107.53	106.38	105.92	105.79	106.76	107.91	106.65	105.11	106.02	106.84	107.91	106.94	106.38	105.56	106.43	106.06	107.06	105.52	105.76	106.11	105.54	105.82	106.47	107.09	106.33	108.66	106.13	107.72	104.47	107.14	106.57
109.44	107.57	107.16	107.1	107.8	108.45	108.47	109.5	109.14	108.28	108.84	108.94	108.03	107.63	107.96	107.09	107.27	108.47	109.31	110.13	109.02	108.16	108.79	108.93	109.3	108.58	108.5	107.54	107.07	108.73	108.49	110.31	106.33	108.45	108.76	108.59	108.34	107.68	107.4	108.62	111.2	108.34	109.22	110.5	107.93	107.62	108.24	107.7	109.65	108.75
106.8	107.97	107.42	107.94	107.64	109.22	107.62	110.23	109.2	108.33	109.07	109.16	107.84	108.37	108.08	108.22	107.31	108.98	107.05	106.88	107.69	107.6	106.91	106.55	107.54	109.3	107.82	108.83	106.73	108.5	107.72	108.19	108.63	107.99	108.19	107.12	109.36	108.42	108.89	108.63	108.45	108.61	107.58	107.49	108.72	107.26	106.76	108.4	109.22	108.81
107.16	106.63	107.4	107.44	107.26	109.88	108.48	107.89	107.71	108.25	107.78	106.46	106.33	107.4	108.11	107.73	107.55	106.56	107.93	109	108.28	108.38	108.41	107.57	108.59	107.81	107.2	108.33	106.63	107.24	106.68	107.62	109.59	108.89	108.7	108.17	108.66	106.42	108.11	106.85	107.07	107.19	107.56	106.33	108.35	108.27	106.22	108	107.38	109.18
108.04	109.84	107.34	108.27	109.56	107.88	107.94	107.33	108.76	108.05	108.42	108.65	108.18	107.31	108.08	106.56	109.63	109.04	108.53	108.13	108.71	109.03	108.39	108.73	108.54	108.37	107.02	107.84	107.54	109.42	109.95	108.18	108.11	108.57	108.58	108.29	108.47	109.79	108.94	109.65	107.28	107.48	108	107.35	108.08	108.36	108.49	108.21	109.56	109.73
107.47	108.01	107.85	107.86	107.33	106.59	107.82	108.4	109.42	109.2	109.14	107.68	108.05	108.55	107.2	107.98	108.7	109.89	108.38	107.96	107.48	107.89	109.46	108.52	109.71	108.98	110.84	108.54	108.32	107.59	107.11	107.53	107.55	108.51	109.95	107.76	108.4	107.91	108.39	106.74	107.51	107.76	107.37	108.72	108.26	107.29	107.74	108.97	108.29	108.44
110.34	109.06	109.85	109.34	109.36	112.92	109.8	112.09	110.82	110.53	109.83	110.66	110.24	111.39	110.41	108.69	109.21	109.32	109.33	111.52	111.62	109.72	111	110.97	110.42	110.35	110.26	109.39	110.26	111.41	109.85	110.52	111.17	111.01	111.79	110.52	109.59	112.6	111.63	111.3	111.17	110.97	109.57	108.22	111.08	110.31	109.83	111.39	110.13	110.24
105.11	105.01	105.37	105.42	106.28	103.84	104.74	106.68	105.46	106	106.38	106.2	104.86	105.15	105.75	105.67	105.15	106.46	104.81	105.3	107.66	107.08	105.21	106.4	105.18	105.04	105.02	104.23	104.32	104.65	105.38	106.4	105.52	105.04	105.38	104.4	106.39	105.38	106.36	105.22	104.4	103.97	106.19	105.59	104.59	106.14	105.4	104.58	105.87	104.57
104.61	106.56	106.14	106.06	105.94	104.43	105.95	104.47	105.56	106.88	105.63	105.26	105.74	106.1	105.52	105.63	105.23	105.77	105.56	107.45	106.99	104.85	105.7	106.58	106.09	104.96	105.64	106.18	105.43	107.07	106.49	106.87	107.12	107.06	105.27	106.56	105.54	105.94	105.37	105.31	105.37	104.95	105.82	105.81	106.66	105.31	106.34	105.39	107.25	104.42
99.54	98.702	97.72	98.448	99.317	98.653	97.952	100.61	99.218	100.1	99.969	98.954	98.012	99.967	100.01	99.578	99.293	99.012	97.453	99.047	98.818	98.666	100	99.457	99.087	99.157	99.772	97.831	100.29	98.351	98.14	98.654	99.446	98.668	99.604	99.439	97.994	99.454	98.492	100.53	100.02	97.788	97.212	99.197	97.963	99.007	99.152	99.406	99.561	99.049
105.31	105.79	104.17	105.13	104.82	106.58	105.39	105.81	105.11	105	106.02	105.34	105	104.8	105.6	106.02	106.06	104.97	107.48	105.32	106.13	104.82	106.22	105.22	105.74	103.56	105.65	104.6	106.78	105.86	105.43	103.49	106.28	105.59	106.45	105.27	105.25	105.14	105.94	105.2	105.88	105	104.91	105.4	105.99	105.49	106.84	104.64	105.24	103.9
100.24	101.25	99.338	101.21	98.519	101.54	99.508	100.73	100.4	100.97	101.33	101.09	100.88	102.3	101.38	99.84	100.97	99.617	100.63	100.19	101.26	101.12	100.51	102.84	100.62	100.22	99.576	100.12	100.52	102.02	102.14	100.58	101.41	100.9	100.12	99.343	101.74	100.42	101.63	101.84	100.59	99.04	100.75	101.34	102.59	100.49	101.35	100.39	101.17	100.53
107.31	108.47	108.43	108.71	107.95	108.6	107.88	107.5	107.92	109.41	108.86	108.44	108.81	108.74	107.81	109.44	110.17	108.11	107.87	106.14	107.98	108.43	108.1	106.98	107.19	109.43	106.96	106.98	108.94	107.7	106.57	109.52	107.47	110.03	109.72	107.68	106.97	107.84	108.2	108.17	107.51	110.29	107	107.7	108.87	107.31	106.94	108.94	108.63	109.32
107.5	106.77	106.57	106.72	106.43	104.85	105.07	105.55	106.33	107.21	107.45	105.81	104.59	105.05	106.11	105.79	105.81	107.82	107.49	106.61	106.61	106.92	107.85	105.38	106.26	106	107.9	105.5	105.96	107.06	107.79	107.08	107.16	105.53	106.36	106.17	108.51	107.74	105.94	106.49	106.84	106.4	106.55	106.81	107.25	107.65	106.49	106.85	107.31	105.79
98.467	97.685	98.415	98.026	97.617	97.764	98.155	98.545	96.309	98.589	98.428	97.77	97.802	96.522	98.166	97.338	98.676	98.013	98.516	97.523	99.585	98.54	98.302	99.076	97.447	97.923	97.219	99.905	97.831	99.454	98.629	97.888	98.926	99.383	99.367	97.935	98.031	99.209	97.749	98.778	96.976	97.174	96.793	98.05	97.575	97.376	97.912	99.502	98.118	98.294
108.28	107.61	107.85	107.47	107.27	108.96	109.64	108.42	108.73	108.86	109.41	107.87	109.91	107.9	107.81	107.1	108.15	109.3	108.18	109.41	109.47	110.49	107.33	108.95	108.59	107.18	106.66	107.85	108.65	107.45	108.83	107.28	107.33	107.46	107.45	109.03	107.12	108.49	108.69	109.21	107.99	107.71	109.1	108.42	108.31	108.83	109.4	106.92	107.87	108.66
104.72	104.99	105.74	105.11	105.1	105.08	105.38	105.56	105.87	104.92	104.99	106.11	106.28	105	104.66	105.8	106.46	104.84	107.72	105.36	106.78	105.38	107.8	105.26	106.37	104.84	105.67	106.58	105.86	105.05	105.74	105.55	106.4	105.56	103.72	105.1	106.56	104.93	106.37	107.37	103.94	104.8	103.66	106.19	105.22	104.72	103.56	105.89	106.08	105.27
105.98	106.09	107.18	106.75	107.37	107.35	106.3	106.35	105.21	104.83	106.17	107.96	104.46	105.4	108.17	105.35	106.34	107.79	105.62	106.61	108.02	106.07	107.04	107.56	106.42	106.89	106.68	104.12	107.37	106.57	106.21	106.75	105.3	108.15	106.49	104.63	107.4	105.84	107.04	106.12	105.79	108.98	105.77	105.82	105.93	106.79	107.98	106.91	106.95	106.3
109.51	110.2	109.9	109.95	110.53	111.81	110.29	110.19	109.41	112.28	110.06	109.82	111.62	110.17	111.39	110.74	110.44	107.47	111.47	110.68	111.91	110.17	110.15	110.6	110.9	110.18	109.79	110.11	109.55	109.59	109.09	110.53	109.43	111.01	109.92	110.86	111.69	109.25	113.06	111.4	110.43	110.17	109.82	111.79	109.6	110.38	111.08	110.86	111.71	111.22
99.294	100.8	99.787	103.13	103.03	101.91	100.92	102.14	101.23	100.52	100.92	101.3	100.06	99.937	102.61	102.37	101.28	101.29	100.08	99.254	99.294	99.722	100.99	99.365	100.14	101.07	100.88	101.24	100.66	100.54	100.08	100.53	100.08	102.23	101.83	101.39	100.3	100.88	99.907	100.69	100.67	100.44	100.5	100.87	100.08	100.78	101.83	99.615	101.41	99.71
104.69	106.58	106.44	106.97	105.41	103.53	106.62	105.58	106.91	106.55	105.19	106.37	105.4	106.56	105.26	105.34	104.76	105.66	105.61	104.86	105.25	106.68	107.81	105.73	104.13	105.72	105.55	105.52	106.25	105.45	105.7	106.69	107.83	105.8	106.09	106.92	106.26	106.49	105.4	105.54	104.85	105.27	106.01	106.63	105.16	105.31	106.71	105.2	106.21	105.48
105.64	106.92	106.21	105.95	105.48	105.27	105.62	106.02	106.06	105.26	104.47	105.12	103.97	104.83	103.77	105.97	106.43	106.64	106.76	105.91	105.35	104.24	106.45	105.06	106.34	104.47	103.92	106.77	105.53	105.85	106.34	104.82	106.9	105.51	103.82	104.5	105.86	106.73	105.58	105.65	104.92	104.86	106.72	106.38	104.97	106.73	105.28	105.95	106.56	105.67
100.99	99.395	102.64	101.56	100.59	100.1	100.88	99.706	98.958	101.31	101.43	100.54	101.2	99.051	100.28	100.95	101.26	99.611	100.93	99.54	100.01	100.75	100.47	100.35	100.34	101.77	101.3	100.94	100.9	101.56	101.02	100.46	101.02	100.14	98.92	102.32	100.99	99.464	100.23	100.83	100.91	100.81	101.8	101.62	100.56	102.02	100.04	100.38	101.53	99.326
95.973	98.545	98.207	98.683	97.118	99.44	98.964	98.175	98.667	98.618	96.918	98.025	97.71	98.779	96.289	98.343	98.077	97.581	97.445	98.138	98.288	98.482	97.7	97.946	97.219	99.457	96.412	97.726	97.757	98.176	99.075	98.34	97.293	99.99	97.682	97.5	98.469	97.772	96.837	97.421	98.756	97.416	99.111	100.44	97.537	97.787	98.344	97.883	97.422	98.954
96.495	97.664	99.155	97.045	97.335	97.714	99.442	97.318	97.224	98.833	99.96	98.742	98.057	96.018	98.667	97.507	99.632	97.076	99.202	97.152	96.714	97.441	99.179	97.529	98.818	98.603	97.908	99.629	97.511	97.864	96.471	97.948	97.175	98.767	97.518	99.039	97.915	98.181	97.227	98.271	98.621	99.623	97.323	99.111	96.382	97.468	98.186	97.54	97.404	98.217
106.42	105.9	106.14	106.37	106.45	105.63	105.16	106.31	104.75	107.74	106.01	106.07	105.62	106.43	107.02	106.8	107.03	107.32	106.11	107.49	105.95	106.03	106.83	104.98	107.39	106.18	107.42	103.87	105.69	107.34	105.24	104.85	105.16	105.97	107.29	105.69	107.29	105.55	106.05	105.91	105.22	105.22	104.73	106.29	106.47	105.34	105.6	105.45	106.17	105.58
107.9	109.55	107.34	107.23	108.48	106.82	108.1	107.57	109.08	107.95	108.97	107.81	109.41	108.42	108.22	109.28	108.45	107.77	109.53	109.46	107.57	107.36	108.41	107.89	107.98	108.43	108.64	108.24	108.14	109.25	108.19	107.81	107.56	108.1	107.8	108.86	107.47	107.74	107.67	106.91	107.34	109.35	107.89	107.67	108.87	108.35	109.32	108.55	108.25	107.41
106	104.39	107.14	105.92	104.58	104.45	107.1	105.46	105.41	105.07	105.37	106.16	105.2	105.12	106.79	104.73	106.73	104.38	104.34	104.71	105.6	105.97	106.2	106.27	105.49	105.29	106.53	102.97	105.37	107.13	105.42	105.26	106.94	106.08	103.1	105.88	105.29	105.75	105.88	105.19	104.65	106.61	108.02	106.08	106.32	104.54	106.51	105.66	105.78	104.66
106.24	108.37	106.07	106.14	106.18	106.93	106.9	107.95	106.72	106.23	105.1	105.92	105.82	106.33	104.72	106.8	107.78	106.67	105.99	105.51	106.43	108.06	105.25	107.39	107.66	107.49	106.34	107.41	106.89	107.24	107.03	106.53	105.45	107.1	104.86	105.23	107.85	105.24	105.37	105.91	106.71	107.28	105.99	107.14	105.61	105.08	107.17	104.59	106.38	107.83
98.376	101.76	99.861	101.39	99.627	100.8	101.04	100.81	100.37	101.66	100.45	101.43	100.03	102.36	101.05	101.23	98.859	101.04	100.3	101.34	102.18	101.11	100.19	99.586	100.89	100.79	100.72	100.54	101.03	102.74	100.16	100.74	100.83	101.17	102.18	101.94	101.89	99.594	101.55	101.96	100.08	102.75	101.03	98.728	100.54	100.19	100.61	101.37	100.48	100.34
104.15	105.24	107.1	105.22	104.85	108.07	106.99	105.15	105.19	105.94	106.14	105.75	104.51	104.37	103.42	106.7	105.97	105.83	105.29	107.98	105.48	105.85	105.46	105.65	106.26	105.54	106.59	106.67	105.44	105.17	105.16	107.05	105.88	103.76	106.48	105.64	105.41	106.34	107.05	107.05	106.88	106.15	104.5	105.33	105.42	105.25	106.81	105.09	107.04	105.97
104.8	105.34	107.75	106.51	104.71	106.76	104.35	105.32	106.1	105.24	105.88	105	103.87	103.93	105.14	105.91	105.67	105.36	105.95	105.45	105.15	105.92	106.16	106	106.43	105.44	106.09	106.55	105.62	105.57	105.12	106.02	106.34	106.07	105.58	105.68	106.83	106.56	105.62	105.29	106.47	105.83	105.79	105.44	105.23	104.51	105.51	105.78	105.27	104.42
106.63	105.7	105.54	107.64	106.79	104.58	105.32	107.53	106.19	106.49	106.07	105.45	107.93	105.71	104.62	105.57	104.91	105.94	106.59	104.35	105.75	104.52	106.92	104.25	105.23	106.35	105.69	105.5	106.1	104.76	105.55	106.19	105.93	107.66	104.61	106.76	106.1	105.76	105.26	105.52	105.2	105.84	104.95	106.17	105.45	106.95	107.29	105.48	106.43	106.25
105.4	106.27	107.14	105.81	107.26	108.13	105.74	106.87	105.99	106.56	106.46	105.93	106.65	106.44	106.51	107.83	107.17	107.54	105.48	107.1	106.06	106.41	106.42	105.9	106.99	106.45	106.3	106.83	106.3	105.7	106.92	107.94	106.59	107.46	104.95	106.79	106.95	108.31	105.31	107.69	106.63	108.04	107.73	106.11	106.35	105.54	105.91	107.83	105.58	106.8
99.296	98.224	97.501	98.95	99.222	99.574	99.557	99.656	99.222	99.366	98.43	100.3	97.671	98.155	99.241	98.63	99.449	99.985	98.518	100.22	100.29	100.27	98.907	98.312	100.68	100.18	99.075	98.292	97.524	96.971	100	97.929	99.424	99.809	99.377	99.638	101.17	97.529	99.716	99.829	98.257	99.877	97.341	100.13	100.49	100.47	99.109	98.472	98.643	99.229
99.515	98.495	101.05	98.344	99.246	99.665	100.62	100.1	98.912	98.587	97.987	98.488	98.742	99.665	99.546	99.468	98.348	100.44	99.579	97.73	98.904	97.984	99.227	99.077	97.71	98.552	99.012	98.179	98.383	97.948	98.4	97.024	99.068	99.024	99.572	97.781	99.732	98.593	98.093	98.131	97.34	99.048	100.43	98.588	98.2	99.092	97.071	98.518	98.048	98.231
105.63	104.67	104.76	104.38	106.85	104.73	107.08	106.78	107.34	106.41	104.36	106.05	106.06	105.87	106.87	104.72	106.84	104.26	106.67	105.13	103.56	105.88	106	105.77	105.45	106.25	105.73	107.14	106.85	105.21	106.21	103.64	104.88	107.47	104.63	106.84	106.1	105.79	105.77	104.77	105.11	105.29	105.08	107.31	104.83	105.53	107.34	103.69	105.62	105.51
106.91	108.58	108.33	107.02	108.44	107.56	108.57	107.03	107.97	108.72	106.76	107.31	106.85	107.46	109.24	107.35	106.14	107.18	109.23	107.27	108.45	107.62	107.3	107.44	107.97	107.76	107.69	108.2	104.48	107.62	108.9	105.73	108.71	107.3	107.26	107.74	109.3	106.8	107.4	107.66	107.16	106.7	107.71	107.46	109.55	106.91	108.49	108.19	106.32	107.73
98.34	96.578	98.754	101.53	96.881	98.325	97.545	96.065	99.67	99.073	99.041	96.64	98.862	97.158	97.246	98.147	96.643	97.056	98.048	97.187	97.413	96.995	98.256	99.478	98.553	97.425	97.251	99.464	99.038	99.463	99.676	98.386	97.684	98.28	99.227	98.316	97.776	98.726	97.688	98.424	98.641	98.379	98.143	98.882	98.459	99.025	99.779	99.725	97.291	97.95
106.07	105.85	105.21	106.57	106.43	106.04	106.9	105.07	106.64	106.18	106.32	106.28	105.74	105.86	107.28	104.77	105.66	105.55	104.21	104.82	105.25	105.48	106.34	104.91	104.5	104.62	105.7	107.7	105.41	105.28	105.79	104.23	105.95	106.47	106.76	105	105.83	103.99	104	105.97	104.79	105.42	106.21	104.17	106.39	105.47	103.5	108.76	104.88	106.25
106.24	104.65	106.99	105.91	104.97	106.22	104.77	105.87	106.74	106.6	106.85	106.17	105.01	106.2	106.82	106.57	105.81	106.71	107.43	107.95	106.68	106.49	106.14	107.48	104.65	105.72	104.71	107.43	106.6	105.55	107.25	108.53	106.38	106.05	104.81	106.74	106.29	105.59	107.42	107.53	107.7	106.75	106.04	104.63	105.3	107.56	107.47	108.1	105.03	105.86
109.12	108.32	110.06	109.68	106.93	108.15	107.83	110.11	109.22	109.58	109.46	108.92	108.47	108.25	108.44	109.39	108.07	109.46	108.84	109.14	110.17	106.88	107.46	108.53	108.04	108.82	109.78	107.82	107.96	108.36	109.11	108.6	107.5	109.77	108.26	109.67	110.45	109.06	108.46	109.31	109.14	108.12	109.89	109.12	108	109.77	109.85	107.24	110.05	106.46
100.98	101.75	99.27	100.88	99.976	99.664	101.95	99.849	100.96	99.646	101.18	100.09	100.22	100.16	99.709	100.94	99.378	100.62	99.565	101.48	99.723	100.66	100.66	99.667	100.25	100.17	100.25	99.739	100.34	100.18	101.17	99.877	98.674	102.09	100.25	99.743	100	98.776	100.43	101.16	100.77	102.08	99.923	99.845	99.676	101.75	97.668	99.458	99.479	98.242
104.75	105.47	106.62	108.19	105.95	105.99	107.43	105.49	106.9	105.1	105.13	105.68	106.47	105.52	105.56	106.03	105.98	105.47	104.41	106.47	106.77	105.96	105.17	105.79	106.06	105.02	106.65	105.32	104.8	106.94	106.06	107.56	105.66	105.67	105.53	104.86	106.58	106.6	105.67	104.06	105.41	106.26	105.57	105.5	105.11	105.59	106.96	104.93	106.83	106.14
109.68	108.04	107.97	108.78	108.97	109.16	107.9	108.29	107.91	107.25	108.77	108.59	109.82	109.35	109.73	108.87	108.28	108.22	108.9	108.62	108.23	109.07	109.03	108.05	109.23	108.7	108.97	108.65	109.08	111.11	108.43	108.64	107.43	108.73	107.72	111.11	107.15	108.54	109.2	107.19	109.1	108.55	109.65	109.18	109.43	109.11	108.12	107.59	108.92	109.35
102.12	102.58	102.06	100.83	100.81	100.67	101.04	102.42	99.95	100.28	100.38	101.73	100.95	101.34	101.86	99.92	100.83	101.58	100.69	99.864	101.16	101.98	101.95	101.86	101.04	99.313	101.57	100.33	100.14	101.3	102.11	101.67	101.17	101.94	101.93	102.55	99.42	100.59	99.169	101.58	100.7	101.19	100.43	101.06	100.97	101.55	100.76	101.25	101.01	100.52
106.41	104.54	105.11	105.96	105.5	105.14	105.83	105.92	106.42	104.96	106.51	106.11	104.64	105.08	105.69	106.5	106.03	105.17	104.26	105.84	105.98	105.38	106.47	105.14	105.71	105.77	104.98	107.06	105.09	106	105.04	105.95	107.02	105.8	106.24	106.28	104.28	105.25	106.23	105.09	105.68	104.31	105.96	105.79	105.61	106.91	106.9	104.85	106.27	106.38
101.55	99.523	101.08	101.68	100.49	101.3	99.067	99.071	100.18	101.46	100.77	101.13	100.52	101.74	99.828	100.15	100.43	101.48	99.335	99.957	101.67	100.69	102.76	100.26	100.78	100.31	101.53	100.74	100.19	102.04	100.7	100.87	100.98	100.18	99.598	100.56	99.056	100.71	99.426	100.87	100.93	102.03	100.49	101.02	99.99	101.22	99.924	100.34	101.01	100.6
97.888	98.512	98.124	98.89	98.094	99.318	96.538	97.385	98.367	98.162	96.56	98.163	97.743	97.797	98.164	96.894	98.21	100.44	97.381	97.846	96.908	97.181	99.333	98.086	99.278	98.375	97.354	97.983	97.899	98.102	97.537	98.14	97.555	98.31	98.276	98.605	96.508	99.496	99.713	98.429	97.549	97.33	99.51	98.307	98.521	97.693	97.883	98.672	99.475	98.1
107.38	107.35	107.77	109.74	108.75	107.27	109.04	109	106.79	105.89	107.67	108.23	108.06	107.07	108.6	108.33	108.1	108.2	106.73	106.2	107.82	106.6	107.79	108.07	107.56	107.99	107.61	106.43	107.85	108.55	108.32	107.73	108.62	106.81	108.71	107.89	107.33	108.81	107.51	109.64	108.3	108.49	108.14	108.64	109.23	110.4	107.84	106.46	106.91	108.68
107.35	104.88	104.65	105	107.51	105.3	105.6	106.88	105.93	105.31	105.56	104.07	106.68	105.62	105.5	106.74	104.37	107.23	105.54	105.82	105.5	106.2	106.08	105.97	106.14	106.23	105.45	105.92	105.85	104.05	104.65	105.63	106.97	104.78	104.43	105.13	105.49	105.51	106.98	106.74	105.34	106.06	106.29	105.83	107.34	104.69	105.39	105.93	105.66	105.63
106.75	104.34	105.08	105.03	107.63	106.01	106.41	104.77	106.4	106.47	105.92	104.42	106.57	106.38	104.44	105.34	104.44	104.94	104.38	105.14	104.37	106.34	106.83	106.74	106.53	104.07	105.93	107.35	105.75	104.95	104.61	104.74	106.38	106.14	104.4	104.96	105.64	105.13	105.26	106.03	106.2	106.86	105.21	105.03	105.24	104.07	104.66	105.18	105.17	105.1
107.99	111.14	109.1	109.21	106.93	109.46	108.21	108.53	108.51	108.84	109.58	110.17	106.72	107.5	107.84	109.7	109.33	107.47	107.9	107.52	108.37	108.88	108.83	107.49	107.82	107.62	109.1	109.78	108.96	107.76	107.95	109.91	107.46	108.08	108.8	109.26	107.82	107.93	108.48	107.99	107.65	106.99	108.41	108.49	108.9	108.06	108.19	108.76	109.75	108.66
109.66	110.2	109.65	108.78	108.7	108.03	107.35	109.45	108.52	107.38	108.22	108.15	109.39	108.34	110.5	106.9	107.7	109.6	108.48	108	109.14	108.85	108.08	107.68	109.06	109.94	109.01	109.48	108.65	108.78	108.09	109.01	109.42	107.38	107.94	109.3	109.66	108.15	108.58	109.15	108.57	108.84	108.43	107.75	107.87	110.14	108.45	108.81	108.62	109.35
97.111	99.236	97.26	98.225	99.72	97.709	98.213	97.397	99.689	98.691	98.466	98.187	99.422	99.003	98.87	100.23	98.088	97.956	98.164	99.523	97.536	98.506	97.241	98.343	96.533	97.941	97.36	99.067	97.987	99.193	97.086	97.101	99.476	99.018	97.014	99.17	98.79	98.511	98.867	97.466	97.298	99.429	98.105	98.198	98.088	98.346	97.848	97.517	97.977	98.801
103.78	103.72	103.71	102.59	102.26	101.57	103.23	103.15	104.01	102.52	101.72	102.52	101.76	102.45	104.16	103.77	103.37	104.8	102.97	102.8	101.6	102.1	103.32	103.74	103.02	103.31	104.85	102.29	104.68	103.24	101.21	102.43	102.25	102.94	102.53	104.05	102.43	102.38	102.72	102.91	103.46	102.74	102.46	102.73	102.81	101.47	103.17	103.48	103.89	102.49
105.49	105.01	104.84	105.69	106.33	105.97	105.86	104.84	104.58	105.68	104.32	105.81	105.59	105.07	106.33	105.21	107.34	106.19	106.56	105.42	105.94	106.28	107.26	104.88	105.85	104.75	105.79	103.05	105.3	106.43	106.78	107.44	105.39	105.79	103.87	106.63	107.4	106.2	104.65	105.59	106.15	105.94	105.52	107.26	104.51	106.06	106.05	103.7	105.58	104.59
105.8	106.68	106.73	106.43	106.97	105.22	105.92	105.52	105.99	106.26	105.17	107.17	107.02	106.32	106.9	106.02	107	104.63	105.04	105.3	105.97	107.32	106.47	107.09	105.93	106.1	106.11	105.88	106.54	106.42	106.38	107.05	106.68	106.7	107.19	106.01	105.93	105.86	106.62	106.12	107.06	106	107.18	106.73	106.78	107.05	105.43	108.19	105.25	105.86
106.16	104.92	107.3	104.21	105.48	105.57	106.82	105.48	104.93	105.79	104.45	106.27	105.08	105.92	105.5	105.24	105.81	105.13	106.23	105.42	105.22	104.66	105.65	105.24	105.94	106.59	107	104.76	104.5	106.51	105.8	104.25	105.47	105.62	105.86	105.59	105.16	104.54	104.1	104.96	106.1	105.68	107.55	107.32	104.95	106.2	104.14	104.68	105.16	106.63
98.495	97.983	99.443	98.208	98.663	97.555	98.493	98.238	96.27	99.821	98.351	97.252	99.286	96.448	97.362	97.483	98.041	97.544	98.003	96.015	96.66	97.147	99.277	96.301	97.972	96.93	96.359	97.834	96.888	97.618	97.278	98.276	98.281	96.236	98.759	97.166	98.648	98.483	97.375	97.627	97.813	97.477	98.806	96.023	98.464	97.926	96.219	101.17	97.173	97.388
105.88	107.13	107.18	106.69	105.32	106.3	106.63	107.34	104.97	107.54	104.68	106.24	105.84	107.16	105.85	104.76	105.97	106.55	105.85	107.12	106.28	107.89	106.81	104.52	105.73	104.98	105.51	107.72	106.29	104.69	106.62	106.67	105.95	108.08	108.1	106.08	106.69	106.81	107.51	106.8	106.01	105.62	106.18	105.8	105.15	107.77	104.81	107.36	106.2	105.94
107.17	105.57	105.54	106.38	106.65	105.19	105.57	106.61	107.99	107.55	106.5	106.26	106.51	106.93	106.52	105.4	104.73	106.8	106.14	105.48	107.78	107.36	107.11	105.38	105.72	106.69	105.32	108.75	106.38	106.41	105.8	105.01	106.55	107.29	106.04	107.37	107.32	109.23	107.51	107.87	105.75	106.24	105.86	107.09	107.53	104.76	105.43	105.7	106.41	106.26
107.56	108.63	109.14	108.33	109.37	109.08	107.62	108.01	107.96	108.32	108.08	107.64	108.95	110.07	108.53	107.45	108.36	108.61	108.65	108.09	108.38	108.78	108.12	109.55	107.91	108.08	109.04	109.75	109.15	108.44	109.44	108.74	109.37	109.02	108.58	108.27	107.96	108.89	108.1	109.18	107.57	108.01	109.63	107.6	108.81	107.05	108.59	108.66	108.12	107.83
104.44	105.2	106.39	105.3	105.34	105.18	106.35	104.47	107.74	106.24	106.4	105.86	105.82	106.14	107.42	104.59	106.26	107.5	106.2	105.18	105.79	106.29	105.94	105.03	105.54	106.19	105.4	106.46	104.39	104.07	105.6	105.62	106.81	105.24	106.03	104.74	105.77	105.98	105.81	106.4	105.37	107.23	107.61	105.86	105.31	103.61	103.77	104.76	106.52	105.92
97.448	98.112	98.24	99.434	97.74	99.036	98.238	98.632	96.972	97.268	98.224	98.472	98.251	99.015	98.365	98.358	98.287	97.832	97.5	98.863	97.53	98.674	98.153	98.165	98.057	98.877	97.284	98.673	97.874	98.691	98.897	96.513	97.918	97.175	99.056	97.241	96.691	97.13	97.499	98.9	97.835	97.311	96.844	100.95	96.6	97.897	96.555	96.714	96.91	98.509
106.11	105.95	104.52	104.41	105.65	106.23	106.4	104.6	104.16	105.54	104.49	105.97	106.36	105.77	105.54	104.92	106.68	105.95	105.76	104.85	105.2	106.12	105.22	104.57	105.74	105.61	105	105.78	104.18	106.12	105.06	104.44	107	105.69	105.47	105.59	105.17	107.43	106.41	105.29	104.43	105.47	104.81	105.37	106	105.58	106.69	105.63	106.35	105.09
104.24	104.65	104.82	105.29	104.62	106.79	104.84	104.4	106.48	105.93	105.68	106	106.16	106.2	107.15	106.57	104.99	105.3	104.94	108.21	105.99	105.77	106.01	105.86	105.89	107.03	105.44	106.03	104.78	104.47	105.6	106.06	106.36	106.97	104.53	105.69	105.25	105.94	105.18	105.08	106.24	105.47	104.37	107.08	104.1	104.68	105.37	104.47	105.66	105.36
107.93	109.76	108.88	109.17	107.81	107.5	108.48	107.9	109.4	109.94	107.41	109.95	109.8	107.7	108.6	108.05	108.52	109.71	108.95	109.11	107.87	108.58	108.09	108.11	108.51	107.77	107.3	108.37	108.95	108	108.26	108.77	107.72	107.89	108.48	108.79	108.64	109.26	108.7	108.54	107.38	108.72	109.17	110.2	108.52	108.84	109.81	108.76	108.97	109.89
107.75	106.53	108	109.33	107.07	109.84	107.33	108.99	106.64	108.04	109.96	108.7	107.31	107.52	108.8	107.04	108.58	108.3	109.17	108.55	107.95	107.79	107.75	107.43	106.53	109.25	105.44	107.17	106.83	107.85	108.03	106.63	108.69	106.92	105.47	108.32	107.77	108.31	107.64	107.07	107.97	106.79	108.89	108	109.22	108.79	107.87	107.87	107.24	106.11
101.57	102.79	103.5	101.31	103.65	103.36	104.3	102.13	102.74	102.8	102.37	100.47	103.74	102.48	105.19	104.51	104.23	102.3	102.33	102.46	102.86	104.05	102.34	103.58	103.23	102.25	103.9	104.31	102.97	102.71	100.56	103.53	102.31	102.38	103.71	103.79	103.72	103.28	102.3	103.75	103.02	102.88	103.1	102.31	102.44	102.73	102.44	100.66	103.99	102.7
107.86	109.23	106.81	107.91	106.86	107.45	108.02	108.05	107.46	106.6	107.17	108.33	109.06	106.79	107.29	108.22	108.15	107.61	107.89	106.5	107.88	108.15	106.58	109.05	106.56	109.08	107.91	108.53	108.11	107.43	107.12	107.6	108.9	107.61	107.74	108.32	108.53	107.18	107	105.77	108.14	108.79	107.54	108.15	106.72	107.53	107.72	108.52	107.76	106.9
107.47	103.94	105.27	104.46	104.82	106.44	105.88	106.78	105.58	104.93	105.13	104.77	105.7	105.99	105.92	105.33	104.37	106.43	105.95	108.27	105.93	105.59	106.69	107.26	105.78	104.45	105.7	106.69	105.3	104.13	104.48	105.52	105.95	105.12	105.95	107.76	105.11	105.61	106.02	104.01	104.66	104.69	106.2	105.88	105.43	105.39	104.76	105.96	106.09	105.65
105.27	104.82	104.95	105.56	105.01	105.37	105.14	105.12	106.31	105.15	104.49	104.62	105.2	106.84	104.74	105.71	106.52	106.04	105.36	104.64	104.54	103.99	105.41	104.24	106.33	106.09	106.42	105.05	105.9	105.2	106.7	106.48	104.04	105.76	104.69	107.34	106.62	106.13	106.02	107.13	105.27	105.1	105.59	105.98	105.21	104.09	104.08	105.31	106.84	106.03
108.32	106.32	106.15	105.62	105.39	107.24	107.66	106.75	105.43	105.57	104.76	106.01	105.51	105.29	105.41	105.41	105.32	106.63	105.79	106.42	104.93	106.6	105.6	105.72	105.35	106.36	107.19	105.11	106.58	105.76	105.85	108.01	106.72	108.42	107.35	105.25	106.11	104.95	106.27	106.47	107.39	106.77	106.22	105.64	106.56	106.44	106.79	107.31	106.51	106.06
108.93	107.39	110.07	106.28	110.13	109.27	108	107.66	108.73	108.86	109.49	109.79	109.04	106.96	109.27	109.15	108.84	109.49	108.17	109.02	107.61	108.46	110.16	108.48	109.59	108.36	108.34	108.84	108.71	108.58	107.53	110.18	108.88	108.82	108.07	107.79	109.33	109.9	109.35	109.54	108.47	109.18	108.48	109.52	108.88	108.44	109.62	106.88	107.25	108.43
107.45	107.82	107.48	106.31	107.55	107.59	108.24	106.41	105.61	106.39	106.46	106.34	105.34	106.01	105.94	106.21	106.92	108.51	106.1	107	107.19	106.67	106.82	107.64	105.38	106.57	105.91	107.61	107.08	106.96	106.79	108.07	106.7	107.2	106.99	107.54	107.65	105.46	106.41	105.22	104.85	106.68	106.83	107.9	107.09	107.1	106.54	107.27	105.41	106.78
105.85	105.41	104.29	105.04	105.13	106.8	104.22	104.78	107.08	104.88	105.07	106.11	104.49	107.36	104.76	105.78	103.18	104.44	104.88	106.23	105.23	105.39	105.95	104.66	105.49	106.16	107.39	105.32	105.29	105.57	106.86	104.65	105.42	107.31	105.02	105.87	105.44	105.57	106.07	107.22	105.78	105.3	105.84	104.98	106.18	105.82	104.95	105.76	104.78	105.64
105.16	106.27	105.35	106.3	104.9	104.96	105.34	103.35	107.42	104.72	105.81	104.25	104.44	105.76	105.14	106.91	105.35	105.99	105.64	106.38	104.68	105.64	105.62	105.99	105.58	106.1	105.65	104.81	105.35	106.98	106.39	107.56	107.39	106.85	105.7	104.67	105.65	105.98	106.43	106.08	106.32	105.39	106.64	105.08	105.8	105.85	105.85	105.56	106.02	105.59
110.87	111.27	109.5	108.94	111.96	111.01	110.89	109.26	110.62	110.02	111.02	109.7	110.77	111.1	110.07	109.41	109	110.26	109.25	109.68	110.66	110.91	111.85	110.74	111.24	111.15	109.6	110.66	110.2	111.09	110.35	109.26	111.01	110.32	110.25	109.61	111.05	111.66	110.26	110.36	111.58	110.31	110.22	110.24	110.64	110.92	110.83	111.08	111.74	110.77
106.54	105.36	104.38	106.5	106.16	105.54	107.31	107.3	105.46	103.53	104.35	104.36	103.87	104.36	106.08	107.26	103.04	104.75	103.98	107.01	105.43	106.41	105.31	107.62	104.97	106.33	104.73	106.74	107.84	105.29	105.08	105.75	104.92	104.48	105.07	104.23	105.48	106.99	105.58	106.18	106.02	105.22	106.18	106.33	104.84	105.3	107.88	106.05	105.89	105.44
102.18	102.33	98.579	99.959	100.41	100.39	101.31	100.16	101.43	100.66	99.622	102.51	99.623	100.25	101.47	101.46	100.99	100.21	100.73	101.27	100.88	102.34	100.62	100.47	100.42	101.93	100.27	100.3	100.47	101.88	100.57	99.56	101.75	101.58	101.92	100.69	100.56	101.95	101.81	101.59	99.789	101.6	101.31	100.12	101	101.51	100.97	99.263	102.59	100.91
108.11	109.08	107.7	107.86	107.75	106.95	107.95	107.13	107.5	106.62	108.22	109.37	106.42	107.8	107.72	105.98	106.92	106.58	109.07	108.99	108.58	107.98	107.43	106.2	107.07	109.56	108.05	109.18	108.46	108.25	108.52	107.59	107.84	107.64	107.88	107.31	107.33	107.73	106.77	106.32	108.24	107.67	107.67	107.59	108.21	108.09	107.36	108.29	109.21	106.51
105.58	107.64	106.07	107.36	105.33	106.12	107.35	107.16	105.63	106.97	105.53	106.59	106.99	107.13	107.52	104.56	106.23	106.97	106.8	105.44	107.06	107.34	107.04	106.48	105.05	108.45	107.26	104.67	106.21	105.87	106.79	107.65	106.9	105.91	107.83	106.72	106.11	106.18	107.62	107	106.28	106.24	105.33	106.51	106.72	105.97	107.04	105.16	106.02	106.7
99.011	96.025	99.218	100.07	100.11	99.046	100.29	98.962	98.642	99.27	98.66	98.363	99.135	97.513	98.895	99.224	99.876	99.44	98.782	98.605	99.355	98.141	100.22	97.726	99.333	97.68	101.27	99.497	98.851	98.638	99.331	98.875	99.139	98.823	98.963	98.931	98.65	99.336	99.893	98.526	100.57	98.396	98.279	97.977	98.43	100.23	99.789	98.633	97.997	98.916
107.03	109.06	108.22	108.38	107.69	108.04	108.2	108.71	108.29	108.52	106.75	108.11	107.76	109.14	107.41	108.07	108.15	107.35	107.41	110.07	108.81	110.46	107.64	105.94	109.68	107.23	108.45	108.3	107.36	106.72	107.46	107.93	108.5	109.65	107.17	107.45	108.75	108.73	107.37	107.75	109.16	106.59	108.77	108.31	108.67	106.86	108.56	106.86	108.09	107.35
101.12	102.02	100.88	100.83	101.67	101.36	99.438	100.69	100.14	100.88	101.03	98.64	100.94	99.991	100.41	99.871	101.98	102.84	101.32	99.603	99.617	101.01	101.87	102.79	101.4	101.14	99.809	100.25	99.565	100.28	99.848	100.42	100.94	99.48	99.348	100.19	100.47	100.65	99.813	100.53	100.22	101.14	100.59	101.9	99.872	101.02	100.7	100.98	100.51	100.16
104.65	104.23	105.14	106.98	105.05	106.8	106.37	106.59	106.16	105.38	106.41	104.09	103.67	106.68	106.41	105.52	104.75	103.87	105.69	104.38	105.58	105.31	106.11	104.7	105.76	105.12	106.81	105.76	103.42	106.15	106.05	105.12	105.15	103.98	105.47	104.48	104.96	105.19	106.15	106.3	105.3	106.03	104.52	104.77	105.18	105.67	104.66	106.33	104.87	104.74
109.25	109.02	108.04	107.63	108.34	107.75	107.76	106.94	108.52	107.37	107.93	108.69	108.07	107.34	107.73	107.52	109.27	106.83	106.42	108.56	107.97	107.03	108.57	107.14	108.66	106.69	107.91	108.63	108.07	108.52	107.25	106.77	107.34	108.66	106.67	107.07	107.85	107.36	109.41	107.89	107.76	107.77	108.93	107.23	107.41	108.31	107.65	107.47	108.58	107.42
105.44	105.74	106.37	104.6	106.2	106.44	105.69	105.78	104.92	106.12	106.01	104.74	105.87	105.64	105.57	104.22	106.16	104	105.37	105.84	106.14	106.67	105.62	106.25	105.32	105.88	104.99	106.65	104.61	105.49	104.94	106.95	107.18	106.26	105.4	105.49	106.07	106.12	104.92	106.85	105.76	106.11	104.59	106.81	106.36	106.63	106.25	105.73	106.17	104.83
107.81	107.69	106.68	106.85	109.34	108.17	107.26	108.47	107	107.58	109.54	108.37	107.87	107.44	108.49	107.91	106.29	108.33	108.73	106.7	107.63	108.42	108.19	107.5	109.02	109.05	107.54	108.16	109.09	108.8	108.73	106.99	108.18	107.8	107.84	107.04	107.42	108.54	107.65	108.77	107.4	107.68	108.32	107.4	107.22	106.24	108.2	106.8	106.64	108.97
97.587	97.773	98.653	97.144	97.11	95.887	96.432	98.466	98.382	97.764	97.511	96.33	96.371	97.538	97.788	97.014	96.685	98.489	97.208	98.648	97.95	97.315	97.718	97.493	97.895	97.619	97.536	97.35	97.227	98.198	96.542	99.404	97.94	98.17	98.953	97.262	98.611	100.29	98.954	97.977	96.573	98.864	99.153	97.332	98.63	97.99	96.08	96.674	98.164	97.926
106.28	106.01	104.64	105.7	105.13	106.25	105.53	104.76	105.33	106.25	105.72	106.43	105.08	105.97	105.72	106.21	104.33	105.47	106.1	106.68	106.26	105.3	105.25	105.07	105.37	104.7	104.72	104.14	104.81	105.25	106.74	105.42	104.98	106.19	105.78	105.06	106.87	105.11	106.15	104.22	105.06	105.98	105.9	106.24	106.13	105.7	105.27	106.64	104.94	105.44
106.6	108.27	107.34	107.75	106.6	107.87	107.91	108.89	108.07	104.98	107.83	109.23	108.3	107.78	107.13	106.82	107.73	108.76	106.92	108.56	107.27	108.35	107.44	107.18	107.93	109.28	107.27	108.2	108.2	107.09	109.32	107.32	108.93	106.33	106.55	108.2	107.78	106.64	107	106.75	107.57	107.37	107.8	107.81	107.35	107.83	108.21	107.33	105.66	106.79
106.03	105.81	106.44	106.33	104.67	105.38	106.3	107.07	105.48	106.65	107.43	105.71	105.73	108.1	106.69	106.14	105.48	105.82	105.74	105.04	105.97	105.39	104.82	106.15	106.84	105.93	106.93	106.77	106.24	105.55	106.13	107.69	105.69	106.88	106.91	104.24	104.83	106.14	104.56	106.59	106.83	103.99	106.42	105.56	105.82	107.09	106.44	105.77	107.27	106.74
109.23	108.9	109.14	106.22	109.54	107.04	107.35	109.94	107.89	107.95	108.22	108.04	108.92	108.02	109.18	107.89	107.03	108.16	107.97	108.81	108.55	107.43	110.27	109.01	109.65	108.99	109.31	108.01	108.96	108.78	108.03	109.95	108.57	109.24	108.76	109.09	108.66	108.99	108.36	109.73	109.43	108.2	109.22	108.36	108.14	108.87	107.85	107.45	109.17	108.78
97.229	99.279	96.287	97.5	99.182	96.574	98.708	96.995	97.758	98.193	98.024	97.932	98.424	97.463	98.44	98.502	98.933	99.218	99.086	97.201	98.373	97.125	98.361	97.279	97.695	96.787	97.735	98.561	97.254	98.906	97.198	97.01	98.564	98.361	98.036	97.927	97.949	99.213	98.528	99.613	97.788	99.024	99.213	97.486	99.323	98.887	98.209	100.55	98.533	97.41
107.07	105.84	106.49	107.55	106.73	104.93	106.75	106	107.07	106.84	105.37	106.66	106.43	106.01	105.43	108.13	107.82	106.51	106.74	104.99	107.59	107.4	105.73	105.5	107.66	104.54	105.79	107.41	106.06	106.91	106.27	105.83	105.73	107.53	104.65	106.47	104.04	105.61	107.37	108.14	106.95	105.73	107.53	107.17	105.62	106.88	106.16	107.35	106.26	104.88
100.98	101.85	102.3	99.939	99.609	101.7	100.46	100.9	100.46	99.66	101.55	101.01	99.434	99.498	99.483	101.2	101.5	100.88	100.53	100.23	101.25	99.174	101.42	100.99	101.42	101.07	99.953	100.45	100.04	100.3	100.29	100.11	101.61	100.75	100.17	99.93	100.93	101.53	100.04	101.59	101.04	99.905	101.76	100.23	100.45	100.4	101.8	100.61	100.91	101.09
105.01	107.5	105.64	104.83	106.49	105.45	105.23	105.25	104.23	106.37	105.49	106.51	106.05	106.13	106.37	104.95	105.2	106.44	104.86	105.35	105.12	104.65	107.21	104.48	105.84	105.63	106.31	106.64	104.54	105.63	105.83	104.47	105.12	106.49	106.83	106.55	104.98	106.52	105.89	105.31	106.71	106.07	105.68	105.78	105.94	106.86	106.88	105.69	106.67	105.95
109.07	107.95	107.83	108.07	108.85	110.37	108.52	108.62	109.14	109.2	107.85	108.84	108.39	108.33	108.78	106.79	107.09	109.09	106.68	108.91	108.49	108.2	108.43	108.12	107.24	111.34	108.27	106.52	109.92	108.11	109.04	109.44	108.24	108.45	109.37	108	108.65	106.05	108.76	110.35	108.5	109.21	107.69	107.45	107.99	108.82	108.53	107.93	108.88	108.56
107.15	106.03	108.3	108.26	107.23	106.48	107.56	108.29	107.67	106.81	108.09	106.9	108.11	108.16	107.69	107.04	107.41	108.49	107.79	107.69	106.92	106.54	107.72	107.01	108.27	108.12	107	108.82	106.89	108.19	107.58	108.21	107.7	108.32	109.59	108.49	108.3	107.66	107.34	107.09	108.44	109.1	108.48	109.57	107.37	108.03	108.51	108.61	107.78	107.36
106.04	105.72	104.73	107.51	104.32	106.11	106.46	104.71	106.01	107.21	105.5	106	105.4	105.15	105.69	104.76	106.03	104.32	105.64	105.44	104.97	105.68	105.56	105.2	107.11	105.58	105.91	105.92	106.78	106.04	104.83	105.33	106.09	106.07	105.99	106.45	104.96	107.14	106.42	107.23	106.09	106.92	105.29	106.62	105.78	106.08	105.45	105.64	106.15	105.59
104.01	105.03	104.87	103.16	106.69	105.21	104.24	104.18	106.23	105.25	105.15	104.05	103.16	104.27	105.78	105.94	103.54	105.18	105.51	105.55	105	105.07	105.04	104.51	106.14	106.14	104.96	106.33	105.87	104.74	104.71	104.43	104.81	104.84	106.14	105.7	105.13	105.17	105.24	105.24	104.52	105.16	105.71	104.69	104.92	105.28	104.68	104.98	104.81	106.53
106.98	105.49	103.83	106.59	105.57	105.61	105.71	105.78	105.93	105.13	104.75	104.57	106.67	104.84	104.98	106.71	105.94	104.96	105.73	105.99	104.17	106.7	105.83	105.28	106.25	104.84	106.18	105.54	107.09	107.41	105.59	106.07	105.21	106.43	107.16	106.04	104.92	105.6	105.14	105.36	105.72	104.69	105.62	106.45	105.34	106.59	106.32	106.01	103.39	106.05
105.39	105.49	105.91	105.5	105.22	106.21	107.18	104.51	106.25	107.9	106.2	106.07	105.7	105.99	106.16	104.06	105.98	104.97	107.07	106.5	106.55	105.36	107.17	105.64	104.17	104.93	105.71	105.11	107.05	104.59	104.27	106.97	105.45	106.97	104.93	106.1	106.2	104.46	106.21	104.88	106.84	104.54	106.37	106.74	105.77	105.23	106.79	105.06	105.82	106.33
110.61	109.94	110.82	108.77	111.1	109.81	110.48	109.83	108.93	110.23	111.42	112.9	109.76	112.05	110.45	110.61	111.99	110.55	109.25	110.08	110.45	112.06	109.19	110.2	110.35	110.92	110.94	110.82	108.89	109.39	109.22	109.13	110.17	109.12	110.39	110.38	110.38	111.8	111.2	110.82	110.04	109.52	108.84	108.82	112.25	108.92	110.32	111.83	111.49	110.78
101.1	100.75	100.94	99.921	101.4	101.2	100.94	101.73	99.239	101.36	99.05	100.16	100.95	100.12	100.48	99.113	100.02	99.711	100.67	99.378	99.866	101.14	101.44	99.942	100.62	99.032	100.11	100.48	101.53	100.48	102.27	100.04	99.473	101.36	100.59	100.73	99.437	101.82	100.74	99.196	99.121	99.49	100.55	102.28	100.37	100.04	99.838	100.28	102.52	100.8
108.15	108.31	106.63	107.26	108.39	107.79	107.62	107.74	107.4	108.49	108.77	109.32	108.16	109.13	108.34	108.61	108.35	106.49	108.2	109.14	107.68	108.07	108.28	106.06	107.25	107.29	108.6	109.58	106.89	107.27	108.6	107.94	109.16	107.6	108.02	106.51	106.66	107.98	107.11	107.97	109.44	107.58	108.15	108.26	107.92	107.24	107.9	108.09	107.01	106.49
98.165	97.423	96.481	96.98	98.801	97.714	98.036	98.285	97.061	98.004	97.846	98.145	99.649	97.903	97.956	98.385	97.774	98.006	97.224	97.836	99.229	96.749	98.954	98.755	96.985	98.136	99.146	98.431	98.315	97.936	97.578	97.554	96.671	96.652	98.287	98.082	97.433	97.953	97.572	98.145	97.293	99.185	98.772	97.56	97.557	97.324	98.998	97.094	97.237	98.467
106.36	104.81	106.07	105.06	107.16	107.2	106.14	106.66	106.09	105.18	105.19	104.45	104.96	105.17	106.22	105.15	106.04	106.58	105.09	106.56	105.8	105.34	104.56	104.52	107.05	105.07	105.13	106.35	106.01	105.59	106.53	106.94	106.73	105.54	105.27	105.95	103.14	105.83	105.79	105.23	104.9	105.13	105.01	104.23	104.72	106.11	105.82	106.56	105.23	104.82
106.88	105.15	104.28	105.7	106.23	107.47	105.03	106.27	106	106.02	107.5	104.33	103.61	104.88	105.93	106.67	105.18	106.27	106.9	104.97	107.05	106.2	106.2	104.98	106.54	105.95	103.8	107.07	106.49	108.08	105.71	106.97	106.84	105.86	105.62	105.01	106.78	106.08	107.06	105.68	104.58	107.06	104.28	104.59	106.64	105.4	105.75	105.96	105.58	105.1
105.58	105.32	104.95	106.73	106.42	103.47	106.31	106.33	105.84	106.56	106.99	104.79	104.41	105.89	105.1	104.26	106.2	106.4	105.43	104.45	105.24	103.31	107.04	106.26	105.33	104.46	106.21	105.65	105.3	106.46	105.55	106.23	106.58	106.29	105.94	106.73	105.71	105.2	107.24	106.51	105.26	106.37	105.27	105.7	106.21	104.45	105.18	105.28	104.47	105.44
106.04	104.21	105.36	107.16	106.19	107.26	104.07	103.46	105.45	106.09	106.5	104.88	104.51	106.84	103.99	104.99	105.99	105.95	105.13	104.84	104.95	105.51	105.33	106.64	105.26	106.27	107	105.34	106.16	104.4	104.74	106.13	105.7	106.23	105.88	105.89	105.17	104.32	104.57	105.27	105.8	105.48	103.41	106.63	105.78	105.69	105.34	105.12	105.88	105.11
105.95	104.95	104.79	104.19	105.87	105.32	105.95	104.56	105.23	106	105.53	104.61	106.05	106.12	105.64	105.03	104.79	104.86	105.42	106.23	105.58	105.85	106.82	104.99	104.82	104.75	106.64	105.55	105.9	105.96	106.4	104.82	105.48	105.73	106.93	105.9	105.64	105.33	105.12	105.49	105.6	105.76	104.97	104.92	106.47	104.79	104.48	104.94	106.02	106.37
107.91	106.47	106.85	106.98	105.07	105.61	106.39	106.87	106.86	107.78	105.76	105.49	106.04	105.29	105.03	108.5	105.83	105.09	106.3	104.23	107.03	104.88	103.72	106.31	108.3	107.27	106	106.1	106.46	106.17	106.65	106.98	107.05	107.12	106.12	107.48	106.44	104.39	104.32	105.84	106.24	105.08	106.6	106.05	106.67	106.05	105.77	106.06	105.83	105
100.19	100.32	102.04	101.03	99.945	101.98	101.56	101.02	99.641	100.22	98.187	99.339	98.876	102	100.59	99.872	101.3	100.87	100.05	99.788	101.23	101.47	101.04	101.18	100.6	100.2	101.17	98.088	99.664	99.466	100.03	100.1	101.46	101.78	100.47	100.31	99.595	100.6	101.47	101.38	98.11	100.06	101.36	101.57	99.844	99.737	101.16	100.54	99.157	100.01
107.53	106.19	107.26	106.41	106.34	106.47	107.39	107.93	107.57	106.23	106.72	105.1	106	105.73	107.3	106.38	105.56	107.09	105.83	107.97	107.89	106.69	105.35	106.31	107.28	105.93	105.62	107.85	106.83	105.63	108.36	105.33	105.93	106.57	106.07	105.97	106.8	104.94	106.1	107.91	108.47	106.81	106.94	106.49	106.29	105.19	107.35	106.52	105.83	106.54
108.42	110.47	109.82	107.5	107.8	109.17	108.52	107.03	109.89	107.06	107.82	106.52	108.94	108.11	108.19	108.19	109.45	109.48	108.34	108.19	107.73	106.44	106.38	108.49	107.89	107.74	108.42	107.56	110.51	107.92	108.75	108.42	109.67	108.23	108.8	110.46	108.26	108.1	108.22	106.59	109.8	110	107.91	110.67	108.19	108.72	106.9	108.59	108.26	108.04
106.04	105.72	106.76	106.09	106.09	105.92	105.25	105.52	106.31	107.55	105.65	106.15	106.01	105.4	105.44	105.15	106.63	107.14	105.53	106.82	105.52	105.65	106.81	105.68	106.68	105.88	106.36	105.04	106.31	105.73	105.18	105.37	105	105.65	105.8	106.68	107.35	107.19	105.27	105.82	106.78	106.29	106.62	106.74	106.56	104.16	105.42	105.01	105.75	104.11
97.868	97.035	98.278	98.958	97.817	98.698	98.039	98.654	98.205	96.391	98.791	98.422	98.183	98.029	97.748	99.176	96.967	99.673	97.429	97.654	96.885	96.88	97.92	98.529	97.823	98.306	98.437	97.658	97.42	96.763	98.989	97.97	98.321	98.495	99.355	97.488	99.532	97.076	98.732	98.562	97.938	98.139	97.482	97.141	97.442	98.911	98.395	97.914	96.914	98.662
101.5	100.15	98.879	100.05	101.14	100.48	99.781	99.466	100.65	99.821	101.96	100.84	99.934	100.18	101.91	99.156	101.52	100.92	100.61	101.27	99.513	99.778	99.819	100.14	100.36	102.44	101.35	101.45	101.06	100.16	99.665	100.73	100.34	101.64	99.655	101.54	100.09	99.982	100.81	102.02	100.68	100.7	101.16	100.21	100.9	100.73	102.12	101.44	99.77	100.43
107.92	107.03	107.16	108.44	107.39	105.99	107.18	107.88	107.36	107.48	106.18	108.23	107.95	107.47	108.35	107.39	108.02	107.35	108.24	108.31	107.13	106.71	108.89	108.58	108.41	107.62	108.23	109.18	107.53	106.81	107.78	107.34	107.16	109.72	107.08	107.95	107.71	107.17	107.31	106.14	107.48	106.19	108.07	108.06	108.13	107.61	107.4	108.86	107.04	108.6
108.39	109.1	107.75	108.32	107.92	108.43	108.51	107.4	107.41	107.55	107.9	108.97	109.34	107.23	108.5	108.46	108.78	110.51	107.21	108.56	107.02	110.06	108.85	106.7	109.18	108.84	107.63	110.21	108.4	107.8	108.41	108.86	107.3	108.48	109.75	108.45	109.31	108.7	108.63	107.37	108.17	108.75	108.26	109.88	109.52	108.83	108.48	106.97	108.15	109.64
100.09	99.572	98.004	97.735	97.73	99.296	100.45	98.9	99.102	98.459	99.867	98.302	98.77	97.661	98.18	99.355	99.337	98.406	96.828	98.541	97.927	98.698	98.666	98.847	97.865	97.823	99.91	100.99	99.296	99.326	98.261	98.562	98.559	98.712	99.066	97.765	98.843	98.403	98.575	97.831	98.294	98.196	98.68	99.726	100.17	99.544	99.902	99.534	99.078	98.764
106.81	106.18	105.97	105.99	106.59	106.18	106.51	106.44	104.93	107.47	106.46	105.54	105.72	105.32	105.36	105.35	105.59	105.88	104.85	104.43	104.85	105.88	105.31	105.48	107.75	106.05	106.26	103.96	104.97	105.58	104.28	107.13	104.99	106.22	105.8	107.21	105.86	106.68	106.24	105.09	106.08	105.31	105.88	105.95	106.9	106.06	105.54	106.75	104.76	105.96
105.81	106.37	105.24	105.36	106.53	107.4	106.57	106.09	104.83	105.97	105.23	107.2	106.01	105.75	105.61	104.77	106.13	105.55	107.48	106.37	105.98	104.54	105.79	105.09	104.75	106.81	105.78	106.58	105.74	105.91	105.27	106.44	106.09	104.66	104.7	105.58	105.76	104.56	105.68	105.84	105.21	105.56	106.02	106.77	107.66	104.84	106.32	104.76	107.12	106.55
105.16	105.19	104.37	103.68	105.9	106.68	107.19	105.35	105.09	105.31	106.24	105.05	104.23	106.86	107.71	105.65	105.39	105.36	104.83	106.3	106.04	106.71	106.33	105.55	105.63	105.88	105.57	104.64	105.89	106.15	107.2	105.79	106.36	106.04	106.93	107.34	106.59	104.66	105.04	107.06	104.23	108.42	106.07	105.87	105.83	104.71	108.06	107.65	103.79	105.63
98.04	99.239	97.5	98.041	97.653	97.457	97.08	96.103	99.193	98.885	100.06	98.712	100.15	99.186	98.202	99.003	99.852	98.23	97.059	96.823	98.915	98.922	97.531	98.495	98.15	99.35	97.566	97.741	99.328	97.124	99.514	97.046	97.325	96.312	99.128	96.314	98.539	96.728	98.421	99.058	98.704	98.564	99.667	98.506	99.117	96.743	98.11	99.934	97.296	98.923
108.69	107.19	108.79	107.78	109.25	107.7	107.88	108.59	107.69	107.57	107.49	108.57	109.45	106.77	108.01	106.89	106.18	107.34	108.8	108.02	107.73	109.12	108.17	108.38	107.71	108.04	107.04	108.93	108.94	107.93	107.3	109.99	106.79	108.76	108.46	109.55	108.59	107.62	108.09	108.55	106.73	107.02	107.15	107.95	108.72	108.61	107.49	108.03	107.42	106.77
105.99	108.22	107.64	107.11	108.03	109.21	108.23	108.22	108.39	107.64	109.08	107.87	108.46	108.67	108.32	108.59	107.62	107.19	107.8	108.01	109.02	106.6	107.76	107.2	107.39	107.42	107.08	106.08	107.24	107.8	108.17	106.47	107.34	108.75	108.98	106.62	107.56	109.05	106.65	108.03	106.6	106.21	109.28	107.83	107.94	107.92	108.3	107.71	108.73	106.85
106.73	105.6	105.96	106.33	106	106.77	106.4	105.75	106.08	104.82	108.43	106.05	107.42	105.79	105.16	108.58	106.4	107.08	105.95	105.52	106.75	108.05	107.74	108.08	107.51	106.21	105.65	107.42	107.9	109.66	106.87	105.99	105.73	106.72	106.41	106.59	107.2	105.1	107.19	107.42	105.25	106.65	107.47	105.21	105.89	104.94	106.37	107.68	106.82	106.95
104.11	104.92	105.81	106.03	106.57	106.81	107.01	108.25	105.82	103.58	105.05	105.06	105.69	106.9	106.12	105.95	103.06	106.46	105.3	105.21	105.88	104.71	106.03	104.86	106.22	105.33	107.24	105.93	105.21	107.18	105.53	105.59	104.94	104.99	105.76	106.04	106.18	106.75	106.24	105.57	106.81	105.33	105.89	107.21	104.73	106.18	105.85	104.94	106.72	105.98
98.896	98.172	97.834	98.476	98.28	97.768	97.868	97.902	97.419	99.086	98.499	98.023	97.651	98.224	97.939	98.218	98.613	98.312	97.7	97.724	97.733	97.76	98.082	99.898	96.713	98.167	98.536	97.423	97.067	98.805	97.624	97.614	98.562	98.537	98.232	98.585	97.477	99.359	96.962	97.776	98.094	98.34	99.02	97.319	97.723	98.763	97.741	97.869	97.608	98.984
107.92	107.04	106.98	108.57	110.45	107.28	107.2	108.67	108.08	107.44	108.1	106.94	108.41	107.61	107.85	107.49	107.82	109.42	107.8	108.48	106.48	108.73	106.99	107.81	108.04	108.56	108.46	107.36	107.04	107.7	107.86	108.17	107.05	109.08	109.22	108.48	108.24	107.29	106.85	108.86	108.01	107.32	108.38	109.01	108.51	106.26	108.17	107.24	109.22	107.61
106.71	107.95	106.05	107.73	107.49	107.6	106.56	108.13	106.75	107.48	108.15	107.6	107.02	108.2	107.46	108.47	108.28	108.2	108.33	106.1	108.66	106.87	107.34	108.53	106.43	108.09	107.06	106.85	107.5	108.38	107.95	106.84	107.35	106.97	108.91	108.1	108.98	109.22	108.92	108.74	106.72	107.37	107.01	109.19	107.05	106.96	105.95	108	108.37	109.98
105.79	105.47	105.01	105.57	107.59	105.88	107.63	106.02	106.08	106.21	106.89	105.67	108.72	105.19	105.29	106.98	106.14	107.16	106.89	106.64	104.91	107.22	106.21	108.11	105.85	106.1	108.15	107.05	107.21	106.57	105.29	106.87	106.46	106.58	105.55	106.4	106.88	105.19	105.94	106.04	106.63	106.37	106.8	106.45	107.07	105.23	105.68	106.94	106.96	107.79
100.66	101.64	100.96	101.64	100.2	101.49	100.58	102.12	99.101	101.63	100.32	100.79	100.87	100.79	100.41	100.77	101.79	100.56	101.29	101.62	100.01	100.81	101.09	100.03	102.27	98.742	100.22	98.394	98.38	101.33	101.43	100.25	100.97	100.46	100.08	100.77	100.66	99.976	102.28	101.03	100.39	100.29	99.982	99.268	100.51	100.81	100.39	99.897	100.43	101.53
97.942	99.522	98.012	96.95	99.053	98.474	98.684	97.189	97.592	97.985	98.334	97.896	96.558	98.896	98.573	97.678	98.605	97.407	98.644	97.958	99.892	98.84	96.411	95.792	98.39	98.308	97.106	97.516	97.458	97.852	98.362	98.034	96.297	98.986	97.371	96.501	96.683	97.703	99.466	98.153	97.474	98.439	98.143	97.544	98.924	96.429	98.292	97.319	98.376	98.296
104.5	103.9	106.74	104.59	105.47	106.74	104.18	104.86	105.71	106.43	105.84	103.17	104.43	106.6	105.69	106.35	106.26	105.06	105.69	105.74	104.73	105.63	105.01	107	105.7	104.36	106.01	105.62	105.57	108.23	105.47	104.49	105.46	104.35	106.83	105.66	105.54	105.33	106.33	107.03	105.69	105.45	105.96	107.08	106.69	106.44	105.06	106.98	105.31	105.56
106.42	106.69	106.8	106.81	105.74	106.56	106.92	106.74	105.23	106.23	105.78	105.63	107.47	106.91	105.91	106.44	106.3	104.86	107.07	105.17	105.96	106.33	107.25	105.4	106.13	107.05	105.75	107.59	109.1	105.85	107.57	106.27	107.42	107.29	106.35	105.39	106.34	108.09	104.55	106.3	106.35	106.24	106.2	105.22	108.63	106.09	106.87	106.26	105.18	106.32
105.32	106.36	106.63	105.9	106.79	106.48	106.34	106.72	105.73	106.8	105.71	107.65	107.17	107.37	106.61	105.36	107.45	105.57	106.5	105.3	106.08	106.12	105.6	105.59	105.99	106.61	106.55	106.34	108.79	108.27	105.88	107.26	105.1	107.27	106	105.91	105.83	106.59	106.98	107.64	106.04	107.64	104.93	107.85	105.67	105.69	107.13	106.5	105.72	105.91
102.42	103.31	102.97	102.52	103	102.64	102.35	102.24	101.99	103.01	103.05	101.83	103.56	103.57	103.14	101.89	102.51	104.2	101.46	104.05	101.99	103.29	102.68	102.99	102.61	103	103.36	103.66	102.54	101.48	102.4	103.47	102.14	103.25	101.47	102.23	101.04	100.93	102.99	103.6	101.65	102.56	103.5	103.14	102.77	102.54	100.88	102.34	102.45	104.13
101	100.28	100.72	100.73	99.811	100.08	101.36	100.4	99.015	99.191	100.59	101.02	100.97	99.537	100.38	100.09	100.3	101.38	100.52	99.541	101.84	98.511	100.28	100.26	100	99.53	99.633	100.35	99.123	100.09	100.53	100.05	99.086	99.206	101.19	99.449	99.073	101.16	101.38	101.39	100.12	99.97	99.007	100.04	99.927	98.517	101.17	99.175	101.08	102.15
99.896	97.899	102.37	100.11	101.31	99.877	101.09	101.93	98.605	100.9	101.66	99.085	101.32	101.14	100.74	101.56	98.689	100.66	99.389	101.02	100.99	100.31	102.11	100.34	101.01	101.57	99.833	100.69	101.85	100.51	101.02	101.2	99.393	100.58	100.35	99.859	99.799	100.26	101.52	101.15	101.06	100.07	100.85	102.04	101.04	99.461	102.13	100.88	101.46	101.1
106.11	105.77	105.98	106.57	107.25	106.78	105.48	107.38	104.45	106.35	105.08	105.83	106.46	106.37	107.11	105.1	106.91	105.45	105.2	104.97	105.7	105.97	106.03	107.11	106.29	106.25	105.09	106.14	105.93	105.79	107.55	105.98	104.43	104.61	106.12	106.07	106.53	106.19	106.95	106.77	104.3	106.46	105.68	104.94	104.82	105.37	105.57	105.54	105.52	104.11
108.45	107.72	108.8	108.59	108.6	109.41	106.71	107.95	110.12	107.97	107.75	108.65	106.77	109.8	107.32	107.56	109.41	107.52	110.46	108.79	109.55	107.66	105.9	108.37	107.04	108.43	108.24	109.83	109.03	108.2	109.24	106.88	110.36	109.82	109.18	108.11	108.86	108.54	109.5	109.06	107.79	107.61	107.67	108.46	108.19	107.79	108.64	107.04	108.21	106.45
109.24	107.74	107.82	108.39	108.47	109.06	107.49	108.78	108.93	107.29	108.01	108.59	108.7	107.62	109.34	110.03	108.93	108.63	107.72	108.47	108.48	109.3	109.17	107.08	107.84	109.19	108.29	109.25	108.44	107.58	109.35	107.81	106.9	109.66	106.96	108.15	109.84	107.44	106.93	109.43	108.31	109.74	110.21	107.26	109.02	108.1	107.15	108.54	107.16	108.53
106.68	107.77	108.52	108.03	106.3	108.19	107.92	106.83	106.5	108.4	108.4	108.52	107.29	107.85	106.88	109.56	106.89	108.52	106.99	108.21	105.45	108.06	106.36	108.01	107.44	107.11	108.69	107.56	109.62	108.19	108.39	107.51	108.27	106.7	107.06	107.29	109.5	108.13	107.48	107.64	106.74	108.47	107.05	106.93	108.6	107.84	108.55	107.32	107.97	107.43
105.32	103.31	106.82	107.43	106.58	104.89	105.16	107.17	105.6	105.38	106.12	105.69	105.19	105.21	104.38	106.37	106.38	106.56	105.56	104.91	106.49	104.82	106.84	105.47	105.87	105.95	104.85	105.31	105.4	104.77	105.47	107.24	104.65	104.31	105.64	105.84	107.27	105.27	105.53	105.9	106.09	105.8	105.52	106.22	104.35	105.61	104.36	106.78	103.98	105.78
108.74	109.05	108.45	107.82	108.61	109.1	108.68	108.92	107.63	108.16	110.49	110.29	110.93	107.14	108.62	109.38	108.53	108.88	108.43	107.92	109.66	109.29	107.99	108.4	107.23	106.03	110.31	109.62	109.12	108.59	108.39	107.98	109.16	110.61	108.03	107.99	109.31	107.74	109.35	107.91	110.33	109.22	107.21	109.08	108.34	109.75	108.92	108.18	107.79	108.25
104.43	103.59	105.46	104.46	105.04	106.22	105.22	106.86	104.13	105.65	105.13	106.45	104.75	105.17	106.46	106.03	105.8	105.85	106.64	105.31	105.86	105.97	107.76	107.43	105.91	106.67	106.55	106.68	105.3	105.76	105.69	104.98	105.55	106.29	105.18	106.74	105.96	104.65	105.4	106.13	104.97	106.54	106.32	106.24	104.17	105.88	106.22	105.53	107.42	106.55
106.43	106.91	105.77	106.11	105.77	106.74	105.53	105.14	104.87	105.78	105.62	105.27	105.11	105.72	105.98	105.2	105.93	106.8	104.14	106.08	106.47	103.35	105.11	106.2	104.4	105.82	105.81	106.16	106.02	104.22	105.84	107.43	106.18	105.76	106.72	104.45	106.22	107.01	103.87	106.67	106.26	104.25	106.33	103.74	105.85	105.94	105.77	105.27	106.15	105.77
97.962	97.787	98.169	97.067	96.943	98.26	97.773	96.623	98.495	98.538	98.778	96.508	99.248	97.415	100	99.203	98.882	98.102	98.464	99.645	98.363	99.651	97.531	96.666	98.058	96.959	96.518	97.535	99.658	97.45	97.459	97.626	97.463	97.181	99.438	97.585	97.318	97.662	98.139	98.323	100.2	98.269	99.108	98.243	97.615	97.482	99.095	99.351	98.041	98.393
106.7	109.37	108.97	107.44	108.7	109.14	108.63	109	108.66	108.64	108.2	107.13	108.32	108.64	107.89	109.02	107.86	108.75	108.58	109.66	108.65	107.18	109.77	108.53	108.89	107.92	107.84	108.84	108.02	108.62	109.68	107.23	107.38	107.63	109.56	109.62	110.14	108.16	108.14	108.99	109.3	107.51	108.54	108.81	110.01	110.33	109.3	108.49	107.17	108.01
107.89	107.37	106.1	108.29	106.76	108.98	107.66	107.19	107.89	108.13	106.72	109.11	106.52	108.62	107.56	107.91	106.77	106.45	108.73	107.99	107.34	106.64	107.82	107.18	107.74	107.96	106.99	107.17	106.67	107.35	108.71	107.97	108.21	107.3	107.11	106.79	108.54	107.88	107.16	107.53	107.38	106.92	106.78	108.82	109.85	106.68	108.48	109.64	108.14	107.67
106.45	107.08	107.15	104.78	106.23	106.77	107.69	108.28	107.01	106.6	106.66	106.79	105.66	105.76	104.91	106.99	105.25	105.13	105.89	106.54	106.27	108.61	107.14	106.23	106.31	104.69	108.47	106.69	105.9	106.09	106.2	106.43	107.37	107.25	107.42	105.86	107.74	105.06	106.04	107.44	107.45	105.92	107.87	105.87	106.41	105.92	107.48	107.53	105.76	104.72
102.08	101.48	100.32	99.858	100.8	100.19	100.22	101.36	101.41	100.92	100.27	100.82	100.81	101.1	100.02	100.99	100.23	102.11	99.866	100.07	100.99	100.69	100.66	102.04	99.914	100.85	100.98	99.951	100.34	101.26	100.67	101.33	99.034	100.69	101.49	101.79	101.43	101.73	101.55	101.01	101.79	100.58	101.61	100.88	99.474	101.21	100.25	101.3	100.22	102.04
99.395	99.679	100.04	101.32	99.988	99.513	100.84	100.29	99.051	100.96	99.817	101.58	99.477	99.771	101.16	101.15	100.08	101.05	100.76	100.92	99.613	100.95	102.09	99.717	101.2	100.76	101.76	101.1	101.71	101.41	100.81	101.65	99.876	100.57	99.431	100.87	100.73	99.884	100.98	100.82	100.5	101.74	100.47	101.28	101.54	100.34	102.16	101.31	100.21	100.05
99.129	98.116	98.818	97.973	97.108	98.742	98.107	98.852	97.891	98.716	99.159	97.691	96.198	99.494	99.53	97.559	97.356	98.837	98.037	97.215	97.07	97.554	97.393	97.038	96.225	97.886	97.783	97.504	97.668	97.672	97.514	97.392	98.482	98.489	98.099	99.369	98.382	99.155	98.272	96.756	97.196	97.209	97.282	98.09	99.146	98.243	97.142	97.388	99.875	98.987
102.16	101.4	98.935	99.831	98.562	100.3	101.13	99.738	101.12	101.98	98.76	100.65	100.49	99.137	101.64	101.54	99.872	101.32	99.925	101.33	99.851	100.41	100.62	100.93	100.99	101.42	100.6	99.035	101.01	101.45	99.4	100.84	99.131	100.75	100.24	99.171	99.567	100.72	99.899	100.17	100.04	101.19	101.19	101.58	101.35	100.79	100.48	100.81	101.11	101.91
99.079	97.819	99.473	98.676	100.02	98.725	98.101	99.335	99.691	97.717	98.641	99.499	98.151	100.15	98.755	98.838	99.28	96.882	99.493	97.421	98.789	99.943	98.711	98.86	100.17	99.102	98.022	98.689	98.556	98.601	99.86	97.93	99.512	97.713	98.237	98.368	98.867	98.718	98.299	100.08	98.768	97.897	97.566	98.322	98.598	98.972	98.231	98.927	98.294	98.131
106.6	106.09	104.68	107.85	106.88	106.42	107.74	105.23	105.68	106.04	105.99	105.24	107.15	106.23	105.99	107.4	107.45	106.5	104.86	107.14	107.14	106.3	106.21	105.51	107.3	107.3	106.93	105.06	105.53	105.92	107.07	107.14	106.73	106.94	106.88	106.67	106.11	106.53	106.83	107.26	104.78	105.83	105.93	106.67	106.39	105.95	105.95	105.54	105.37	107.68
101.13	100.55	102.02	99.901	99.899	99.534	101.27	99.451	101.4	99.19	99.618	101.77	99.97	101.58	100.25	101.25	100.76	99.649	99.275	100.84	100.29	100.76	100.94	100.34	101.84	100.97	100.18	100.96	99.835	101.04	102.03	101.53	100.05	99.553	100.27	99.803	101.09	100.52	101.13	99.83	100.25	98.067	99.79	101.97	101.21	100.61	99.991	99.58	100.77	99.435
110.71	111.44	111.58	109.8	110.32	109.84	109.01	111.12	109.65	111.45	111.01	110.93	110.03	110.54	110.37	109.75	111.04	111.96	110.13	110.64	110.14	112.78	110.78	109.32	110.47	109.85	110.12	109.89	110.8	110.83	109.44	109.58	109.91	111.27	111.24	109.84	110.09	108.89	109.03	111.35	112.03	109.72	110.86	110.13	111.15	111.18	109.74	109.93	110.32	110.12
99.67	98.592	99.12	97.499	98.341	99.334	98.882	97.52	99.385	98.235	100.62	99.451	99.35	99.995	98.754	99.5	99.665	99.363	98.892	98.293	98.202	98.9	98.491	97.797	100.38	98.207	97.871	99.63	97.745	97.852	98.543	99.684	100.18	99.039	98.787	96.979	98.436	98.729	99.511	99.059	98.203	99.792	99.671	99.136	98.595	98.98	97.277	99.097	99.39	98.547
98.625	98.258	98.93	96.378	99.095	98.756	98.576	97.236	97.958	98.3	99.142	97.852	99.732	98.875	98.936	98.276	98.226	96.134	98.203	99.698	96.778	98.38	100.41	97.457	97.349	96.636	99.503	98.295	99.028	97.685	98.135	98.097	99.307	99.013	97.941	97.849	97.193	96.109	97.288	99.701	98.766	98.092	98.889	99.415	97.65	96.88	97.599	98.193	97.897	97.318
109.81	110.56	109.91	110.49	110.03	110.69	109.75	108.8	110.86	108.94	110.46	109.8	110.13	110.59	110.14	110.43	110.49	108.73	108.36	110.21	110.36	111.53	110.53	111.64	111.63	110.26	108.38	110.85	110.77	111.01	110.16	110.99	111.75	109.72	109.49	109.69	110.02	110.31	112.16	110.67	111.8	109.66	110.65	110.42	110.6	110.32	110.18	110.75	111.57	111.12
108.75	106.48	107.24	107.09	108.11	108.28	107.42	107.98	106.9	106.36	107.85	108.62	108.23	106.03	106.01	109.41	106.75	107.05	106.86	106.68	107.7	107.47	107.35	107.94	109.37	108.33	108.75	105.91	106.89	107.4	107.6	108.4	107.18	108.62	107.3	108.12	106.87	107.65	108.37	106.81	109.37	106.35	109.57	107.01	108.17	107.27	106.75	107.85	106.82	106.14
100.08	102.97	100.42	101.3	100.75	100.41	99.777	99.882	100.26	100.35	99.59	100.1	101.62	101.65	101.06	99.665	99.952	99.65	101.13	99.386	101.69	101.14	99.268	99.73	99.647	101.6	100.58	99.847	99.625	100.88	100.1	101.74	98.521	101.16	100.22	101.44	99.489	100.77	101.17	100.82	100.18	100.41	100.22	99.853	100.53	100.17	101.68	101.36	100.58	99.861
106.59	108.49	108.23	107.85	110.48	107.96	107.51	108.82	107.88	108.2	109.83	109.32	108.73	108.36	106.85	109.21	108.86	107.91	108.01	108.72	107.32	107.51	107.45	109.03	108.34	108.83	108.6	108.13	110.15	108.95	107.68	108.81	108.98	107.64	111.09	109.13	107.64	107.71	108.61	108.2	107.96	109.44	109.26	108.57	106.77	108.94	108.39	109.12	108.4	107.77
99.446	98.769	98.497	98.9	99.412	98.811	98.846	99.245	98.26	99.374	99.94	99.778	98.183	99.101	99.381	99.526	98.14	99.302	98.341	98.997	97.579	98.813	97.178	99.626	97.967	99.102	99.706	99.635	98.344	97.482	98.54	99.508	98.764	100.24	99.787	98.464	97.817	99.649	97.701	99.064	99.259	99.086	99.08	99.213	98.468	98.821	99.756	98.585	98.887	99.244
105.51	105.65	105.31	105.13	105.57	106.23	106.1	106.72	105.88	106.26	105.46	104.86	106.35	105.92	105.13	106.49	105.45	104.88	105.82	105.67	103.69	104.91	105.26	104.04	105.14	105.64	106.11	104.22	105.82	105.01	105.76	107.18	104.88	105.68	106.56	106.13	106.36	106.35	105.71	105.45	105.96	106.24	104.56	104.45	106.23	105.48	104.88	105.12	105.06	104.03
110.92	110.14	110.97	109.38	110.49	110.45	109.48	111.57	108.68	109.63	110.78	110.11	111.21	112.33	110.97	111.29	111.22	110.03	108.44	111.88	110.35	109.42	110.4	109.73	110.16	109.71	110.44	109.76	110.89	112.27	111.46	110.32	110.72	110.81	110.2	110.84	109.64	110.68	111.04	110.74	110.2	110.8	111.39	109.71	110.89	109.75	109.88	109.51	108.92	109.35
105.95	105.66	105.74	104.74	105.05	105.61	106.56	106.15	106.15	104.77	104.78	106.03	105.87	105.6	104.59	104.84	106.3	104.38	105.03	104.88	105.96	106.65	105.42	107	105.33	106.85	106.04	105.75	104.51	105.97	106.21	104.75	104.24	105.33	105.46	104.6	106.28	104.67	106.35	104.51	106.66	105.41	105.46	104.83	105.86	106.24	107.27	105.65	107.53	105.35
107.03	107.92	109.2	108.18	106.69	108.45	107.82	108.54	108.06	107.74	107.98	108.06	108.95	110.24	107.68	109.18	106.98	107.24	108.81	107.36	108.56	107.59	107.7	106.45	107.35	106.4	107.31	107.44	106.68	108.63	109.78	107.76	108.94	108.56	108.45	108.24	108.55	108.23	108.04	107.88	108.08	106.61	108.24	105.92	107.78	107.44	106.36	108.16	108.46	107.02
107.38	108.17	107.39	105.84	107.49	107.04	107.35	107.82	107.97	107.2	108.32	107.43	107.39	107.34	108.64	107.79	106.72	106.77	106.88	107.15	108.85	107.65	108.04	108.46	107.96	108.13	107.23	107.04	107.04	108.81	108.65	108.83	108.02	108.15	107.75	108.47	107.62	107.8	109.61	108.18	108.87	107.18	106.68	108.36	108.13	107.51	106.29	107.13	109.02	106.7
108.2	108.6	107.83	107.54	107.4	109.97	107.08	109.48	109.53	109.2	108.98	108.12	107.34	109.69	107.52	107.53	107.45	107.73	107.91	107.48	108.56	107.32	106.64	107.59	108.05	110.13	107.4	108.18	107.29	107.25	108.01	108.21	109.99	108.42	108.92	109.22	110.15	107.86	108.86	108.03	106.95	107.69	109.92	108.99	108.69	110.57	108.61	107.81	109.1	108.62
106.07	106.26	107.21	106.91	108.57	106.9	107.5	106.56	105.36	106.91	106.91	107.29	105.39	106.85	107.05	106.76	105.71	105.13	105.74	106.96	108.25	106.82	107.02	108.53	108.08	106	105.39	106.39	106.57	106.31	106.41	106.91	105.36	107.5	106.23	107.54	107.24	104.99	106.85	105.04	107.34	106.95	106.12	106.2	104.02	107.8	106.41	104.79	105.15	107.18
107.3	107.51	107.92	107.98	108.21	109.81	108.45	107.56	108.12	106.74	109.08	109.11	108.32	108.13	108.51	106.91	109.62	108.5	108.37	108.92	109.01	107.93	109.38	108	107.08	108.7	108.34	109.15	108.18	107.87	107.84	107.33	108.05	108.37	109.69	108.62	109.04	109.82	108.54	108.11	108.49	107.63	109.11	106.34	108.07	108.19	108.62	107.84	108.98	109.64
105.23	107.1	103.96	105.45	104.98	106.7	103.76	105.57	106.23	106.71	105.62	105.86	106.15	107.18	105.67	105.13	105.11	105.3	106.08	105.52	106.76	105.1	106.09	105.36	106.57	106.49	105.48	104.56	104.42	105.38	106.39	104.12	106.14	105.41	105.18	105.29	105.2	106.66	106.49	105.35	106.08	103.84	106.79	105.93	106.06	104.28	106.48	106.49	105.3	106.72
101.51	101.22	100.13	101.18	99.964	99.926	102.35	101.8	102.11	101.98	101.63	99.985	100.75	98.872	101.49	101.58	100.03	100.9	100.33	100.77	100.79	101.51	101.01	102.12	100.25	100.72	101.42	99.426	101.76	100.22	101.37	99.88	101.26	100.9	101.08	99.677	100.81	101.9	99.525	100	100.96	102.57	101.44	101.59	101.9	100.9	101.3	99.41	101.43	100.58
108.72	109	107.98	108.55	107.37	108.73	107.84	109.54	108.94	108.56	109.08	109.25	107.88	108.28	108.69	107.92	108.98	109.56	110.4	107.59	108.53	109.49	108.77	110.14	108.13	108.35	108.36	109.52	109.83	109	106.84	109.93	108.58	108.37	108.44	109.67	108.35	109.54	108.07	106.32	108.91	109.83	109.05	107.41	108.29	107.64	107.62	108.95	107.46	110.09
108.56	108.44	109.58	106.07	109.51	108.82	107.88	108.35	107.08	108.88	108.32	107.76	108.09	108.93	108.09	107.72	108.68	107.1	108.53	108.85	107.62	109.11	108.36	108.97	107.82	107.49	108.01	107.14	109.21	107.89	107.88	108.84	108.31	108.98	106.87	109.14	106.88	107.51	108.7	105.62	109.42	109.19	107.27	106.23	107.07	110.24	107.76	109.63	108.93	107.05
106.97	108.85	107.72	107.77	109.67	107.21	108.99	108.53	107.85	109.39	108.1	108.94	108.43	107.91	108.77	107.12	107.27	107.47	108.97	109.1	108.69	109.11	108.9	107.84	108.55	108.03	109.07	108.2	108.61	108.36	108.22	108.57	108.87	108.59	110.01	107.77	107.9	108.1	109.03	110.23	109.03	108.52	108.53	107.15	107.86	108.04	110.03	107.73	109.42	108.94
105.05	106.31	105.4	105.91	104.7	106.08	105.38	105.75	104.97	106.66	104.26	104.54	105.91	106.06	105.99	105.67	103.58	105.96	103.71	105.4	104.4	104.59	107.07	106.02	107.2	106.27	106.7	105.39	105.5	104.92	105.96	105.7	105.43	104.72	104.53	104.93	106.51	105.52	104.28	105.59	107	105.8	104.49	107.47	104.5	106.07	104.69	104.74	105.6	105.74
98.427	97.825	98.382	98.576	97.793	98.336	97.656	97.593	97.533	98.38	98.033	97.268	98.546	98.67	97.94	97.915	97.666	98.271	98.338	98.247	98.762	99.847	97.73	98.857	97.044	97.017	99.173	98.349	97.196	97.257	98.094	96.821	98.828	98.914	97.941	98.118	97.376	97.595	98.777	97.511	97.606	97.684	97.163	97.324	96.407	98.992	99.03	98.531	98.423	98.508
108.43	109.31	108.13	108.67	107.42	109.2	109.48	108.49	107.54	108.36	108.91	107.5	108.7	107.84	108.08	107.64	106.97	107.97	108.18	105.38	106.87	110.45	108.74	108.23	109.12	108.48	109.28	108.45	106.98	108.48	107.17	106.86	107.85	106.85	107.83	107.32	105.83	108.67	108.16	105.92	108.04	107.44	107.86	107.34	109.03	109.24	107.69	108.67	108.94	107.92
109.69	111.88	112.09	110.08	110.48	110.81	110.77	109.33	109.31	111.78	110.79	109.92	111.37	111.89	111.32	109.84	109.67	111.19	111.17	111.36	110.7	110.18	109.31	110.29	110.19	110.63	108.97	110.79	111.96	109.86	111.37	111.73	111.11	110.92	110.61	110.66	112	109.23	110.64	110.59	111.46	111.29	109.82	110.37	110.63	111.44	111.04	110.29	109.06	109.42
98.025	97.677	99.089	98.498	98.632	98.47	98.023	97.051	100.17	97.757	97.481	99.458	98.627	99.693	100.26	98.482	98.323	96.509	98.391	98.494	97.909	97.28	97.696	97.554	98.7	98.413	99.151	98.401	99.58	98.167	97.697	97.504	99.14	98.313	99.603	97.977	98.24	96.972	97.733	95.972	101.06	98.93	96.757	98.47	98.156	98.731	96.887	97.629	97.892	98.44
105	106.31	106.46	105.81	106.73	106.15	104.85	105.12	106.21	105.02	106.05	105.73	106.56	106.85	106.73	106.41	105.69	105.67	105.08	106.36	106.52	106.65	105.94	104.56	105.24	106.05	105.57	106.54	106.72	106.91	104.48	104.67	104.02	105.41	106.43	105	104.92	104.81	103.4	106.27	104.31	106.24	106.57	104.84	104.89	105.23	104.81	104.47	104.84	105.59
104.38	106.32	106.68	105.27	106.77	103.03	106.37	106.25	107.19	105.86	106.15	105.43	107.22	105.68	105.77	103.98	107.26	105.84	107.65	104.5	106.33	105.63	105.72	106.7	104.54	107.37	105.1	106.59	104.59	105.95	104.71	105.2	106.7	106.36	106.88	104.74	105.75	105.85	106.08	106.6	105.17	106.13	105.35	105.91	104.86	106.51	105.42	105.78	105.95	105.71
104.01	105.56	105.65	106	105.5	106.33	105.27	105.25	104.63	106.12	106.29	105.54	106.28	103.95	105.27	105.88	107.14	105.76	104.92	107.39	107.33	105.91	105.09	105.58	104.43	105.59	105.97	105.13	105.36	105.44	104.64	104.94	105.68	106	106.32	104.86	105.69	105.04	105.83	106.34	105.02	106.76	106.95	106.52	106.79	104.81	104.08	106.14	106.28	104.65
97.698	97.554	98.143	96.321	97.021	99.065	96.821	99.237	95.849	97.338	97.296	98.454	97.032	98.356	96.826	98.177	98.619	97.606	98.703	98.837	95.662	98.856	97.747	98.046	97.592	99.228	97.523	97.767	95.817	98.088	98.156	97.928	99.187	97.764	97.32	99.035	99.097	97.912	99.35	97.722	97.975	97.302	97.628	97.657	98.55	98.241	98.339	97.406	99.736	97.557
109.63	109.74	107.53	108.66	109.8	108.97	108.79	109.46	107.26	108.63	109.35	108.78	108.44	107.57	108.12	107.67	107.12	108.63	108.44	108.53	107.79	107.12	107.8	106.85	106.89	109.8	108.82	109.29	109.31	110.03	108.47	109.67	110.72	109.11	107.47	108.8	109.01	108.59	110.62	109.71	107.77	108.34	108.9	108.2	108.47	108.45	108.91	107.9	108.28	108.57
109.2	110.85	110.46	111.3	109.82	110.93	109.33	108.92	110.84	109.11	109.75	113.34	110.64	109.57	111.04	109.28	109.12	109.87	110.63	111.37	110	108.86	110.3	110.5	108.79	110.92	110.88	109.73	108.82	110.74	110.34	110.58	110.56	110.24	110.47	110.94	110.55	111.9	108.55	110.72	110.06	110.47	108.99	110.77	109.3	109.48	109.98	110.96	109.04	109.91
99.839	100.53	99.315	99.798	99.14	99.743	99.798	99.826	98.449	98.44	100.27	98.399	98.027	99.962	99.238	99.02	100.34	98.127	98.907	98.471	97.761	100.05	97.037	98.183	99.285	99.856	99.068	100.67	99.411	99.457	97.096	99.725	97.605	98.984	96.582	99.45	100.39	97.913	98.59	98.495	96.64	98.639	96.879	97.48	98.707	98.708	98.168	98.417	98.59	97.615
105.97	104.49	107.3	104.5	105.39	104.07	106.49	104.35	104.83	105.32	105.92	104.69	104.8	105.6	104.74	104.87	104.37	104.03	105.88	105.55	105.71	106.74	104	105.04	105.04	105.2	105.96	106.9	106.21	105.37	105.72	105.41	106.5	106.12	105.77	104.73	105.07	104.2	105.95	105.11	105.05	104.69	106.2	104.95	106.98	105.21	104.5	105.71	105.23	104.09
105.74	104.18	106.9	107.64	106.04	104.14	105.98	106.51	106.48	105.49	105.82	104.97	105.48	105.95	106.18	105.82	105.36	105.65	104.25	105.57	107.48	105.34	106.25	104.85	104.83	106.03	106.43	105.24	105.5	104.53	105.21	106.14	105.01	105.68	106.49	104.87	104.88	104.59	105.62	106.41	107	105.13	105.3	106.35	106.2	105.76	104.97	104.82	105.92	106.41
110.09	108.33	107.28	110.03	108.68	108.28	108.45	109.16	107.63	108.25	109.45	107.62	109.97	107.6	109.36	108.02	109.34	107.14	108.97	107.98	110.66	109.81	108.34	108.13	109.02	108.91	109.19	108.01	108.1	106.99	108.15	108.81	108.33	107.2	110.48	108.64	109.29	109.05	107.66	109	109.47	110.11	107.65	109.27	108.76	108.08	109.34	108.98	109.19	108.86
100.16	100.69	99.279	100.17	99.552	100.34	100.66	100.7	101.07	100.7	101.17	100.18	101.33	99.431	100.73	100.21	100.61	99.205	99.675	101.47	99.474	100.34	101.04	101.1	99.687	101.46	100.79	101.31	100.33	99.863	100.13	100.19	99.318	99.135	100.14	101.61	100.5	99.952	101.58	101.22	100.94	99.599	99.268	99.753	99.957	101.47	100.92	99.87	101.23	101.49
108.59	109.43	110.22	107.92	108.77	109.12	108.76	108.28	108.83	109.69	109.46	108.81	108.89	109.34	108.04	108.11	107.23	107.03	109.91	109.08	109.58	110.25	109.14	108.78	108.71	108.36	110.08	107.69	108.37	108.94	107.75	108.16	110.3	107.85	109.58	108.78	107.69	108.01	108.61	107.97	109.99	109.39	109.04	107.77	108.03	109.91	109.69	107.9	109.38	108.36
105.99	107.75	109.05	107.3	108.26	108	107.7	107.64	106.86	106.62	106.47	107.89	107.27	108.81	108.89	107.6	107.68	109.13	107.54	108.08	106.71	108.69	108.46	108.98	108.9	107.28	108.43	108.32	108.84	108.27	108.45	108.17	109.47	107.94	107.05	110.15	110.04	107.8	108.5	108.03	107.82	107.38	106.74	107.81	106.6	107.23	108.61	106.62	106.7	107.6
105.67	107.81	106.7	108.01	106.44	106.07	109.08	106.77	107.16	106.65	105.13	105.25	105.06	107.44	106.56	105.2	106.23	105.7	105.16	106.17	106.38	104	106.82	105.76	107.03	106.66	105.91	106.41	106.88	104.74	106.1	107.36	106.84	105.69	106.12	106.4	106.82	108.12	106.54	106.73	105.44	106.55	106.41	106.31	105.89	106.24	106.01	105.8	106.78	107.08
105.24	104.43	106.12	105.63	105.62	107.21	106.19	107.64	106.03	107.02	105.42	106.47	105.76	104.15	106.96	107.32	106.33	107.13	106.39	104.86	106.25	107.46	106.39	105.93	107.69	107.39	106.24	105.86	103.21	106.93	107.36	105.1	107.58	106.33	107.17	106.35	106.01	105.83	106.76	108.31	106.68	105.09	106.57	105.53	105.75	108.2	107.52	106.46	105.69	106.47
105.38	105.55	108.39	108.09	107.01	107.04	106.03	105.18	107.07	104.21	105.19	108.65	105.88	106.92	106.74	106.56	105.66	107.26	106.73	108.32	105.6	107.44	104.79	104.93	108.42	106.85	106.46	106.43	107.86	104.99	106.57	105.75	104.69	108.5	107.16	106.06	104.91	106.55	105.07	107.97	107.37	106.01	106.63	105.71	105.77	106.56	106.96	106.15	106.18	106.48
105.61	107.63	104.6	105.37	104.46	106	105.83	105.83	106.37	105.04	105.74	106.16	106.01	104.67	106.63	107.2	103.72	106.68	106.16	105.4	106.2	107.14	103.42	106.38	105.74	104.37	106.84	106.24	105.71	105.36	104.62	104.6	104.7	105.86	105.58	105.31	105.69	104.88	105.51	105.99	106.09	106.35	103.86	105.16	107.75	104.75	105.72	105.19	106.92	105.74
106.2	104.02	104.99	105.82	106.25	104.18	106.03	107.44	106.27	105.81	105.04	106.74	108.04	105.64	105.3	104.86	107.9	106.06	105.27	105.23	106.57	104.7	106.57	104.81	105.49	104.68	105.45	105.7	105.75	106	104.75	104.14	105.24	106.4	104.4	105.94	104.7	104.68	105.48	106.57	105.88	105.34	104.32	105.63	104.61	105.66	104.57	105.89	105.04	105.27
100.21	98.705	102.32	100.84	100.11	99.127	99.374	100.87	99.504	100.46	100.86	100.62	102.32	98.236	98.919	99.546	101.03	100.97	100.24	100.87	99.765	99.945	100.51	100.58	100.67	99.444	100.82	102.43	101.4	98.496	101.4	100.04	101.05	99.245	100.75	99.75	100.47	98.908	100.02	101.56	99.332	100.57	102.4	101.32	100.36	99.928	100.56	101.26	101.18	100.32
107.88	110.81	108.26	107.1	107.09	108.59	108.04	107.44	108.43	108.67	105.95	109.27	109.45	106.52	107.56	108.06	108.38	107.96	107.64	108.5	107.67	107.65	109.11	109.84	107.02	108.92	108.68	110.03	107.31	107.3	106.99	108.54	108.4	108.92	108.35	107.22	107.05	108.95	108.09	108.63	108.11	108.8	108.29	108.44	108.01	107.32	108.33	107.58	107.86	108.21
108.44	110.07	107.93	106.84	109.43	109.91	109.47	109.81	107.19	109.7	109.18	107.56	109.09	108.53	107.53	107.81	109.81	108.1	108.94	107.91	107.02	108.35	106.78	108.34	109.06	108.46	108.86	107.95	107.35	108.14	111.29	108.12	108.19	107.87	108.92	108.18	108.2	108.97	109.35	108.27	107.07	108.22	109.35	109.06	109.06	109.48	107.84	109.04	108.8	109.59
105.85	105.83	104.96	105.73	104.72	104.99	104.22	105.98	106.74	105.67	106.33	105.32	106.13	105.22	104.95	105.59	105.84	104.95	105.81	105.63	106.51	106.14	103.27	105.41	106.64	106.26	106.12	106.64	106.3	105.02	106.12	104.67	104.26	105.22	105.3	106.48	106.48	105.34	106.92	105.89	104.91	106.22	107	107.15	106.11	106.07	106.66	104.97	105.39	104.53
99.839	99.821	99.487	99.07	99.247	98.145	99.564	98.975	99.947	99.295	99.745	98.469	99.608	100.09	98.919	98.59	99.504	100.45	100.36	100.07	98.238	99.666	99.773	99.937	99.848	98.27	98.613	98.411	98.919	99.068	97.866	98.525	100.02	99.147	97.808	98.311	98.897	98.529	98.331	98.675	98.699	98.833	98.674	100.12	98.591	99.213	98.924	97.821	99.231	99.676
108.87	105.42	108.5	107.97	107.03	107.88	107.96	108.33	107.84	107.54	106.15	108.93	108.35	107.38	109.13	107.95	108.2	107.59	107.79	107.51	106.73	107.52	107.79	108.8	107.42	107.56	108.29	106.9	108.88	108.78	108.07	109.15	106.89	107.96	107.43	108.24	106.34	106.68	108.86	107.42	107.67	108.63	107.96	107.83	106.53	109	107.24	108.47	108.05	107.67
109.91	108.06	107.84	108.1	107.18	107.17	107.68	107.31	108.05	108.7	108.73	107.79	108.64	108.62	109.78	108.83	108.07	108.47	106.74	108.28	109.91	109.1	108.63	108.79	106.94	108.56	108.28	108.92	107.8	108.91	108.94	108.57	107.42	109.37	107.83	106.65	108.58	107.18	107.41	109.18	108.5	108.81	107.99	107.71	107.59	109.31	109.49	109.58	107.82	108.54
105.68	105.02	103.92	105.8	105.96	106.68	106.05	105.65	105.86	106.76	106.02	106.43	106.68	105.28	106.17	105.64	105.05	104	104.95	105.9	106.19	104.32	105.34	105.97	105.57	105.24	104.02	107.23	104.84	106.33	106.77	107.76	104.87	106.53	105.7	107.06	104.7	105.85	107.41	106.33	103.96	106.97	105.11	104.87	106.75	106.98	104.87	103.83	103.83	105.84
107.07	107.79	107.47	108.49	108.47	108.22	107.19	108.87	109.69	109.19	109.85	107.59	109.81	107.1	108.23	109.1	108.24	107.98	107.97	107.26	108.3	108.05	108.95	109.22	108.26	107.02	109.63	109.02	109.87	107.68	107.67	108.44	107.53	107.82	109.38	108.02	108.86	107.26	106.12	106.98	108.5	109.91	109.38	108.29	109.59	106.9	109.24	106.62	108.63	108.66
100.43	101.02	100.21	101.12	100.76	101.29	99.672	102.67	101.24	100.27	100.18	99.943	101.16	102.02	102.11	100.41	100.24	100.34	101.31	100.19	100.67	102.34	100.12	101.22	100.72	99.893	100.56	100.24	99.521	100.82	100.73	100.21	100.8	99.9	102.34	101.97	99.288	101.59	99.273	100.45	100.37	101.42	99.463	99.063	99.948	100.89	98.944	101.25	102.69	100.61
105.98	107.83	106.27	108.12	107.13	105.61	107.53	105.3	106.35	106.52	106.03	107.2	107.9	106.66	104.64	104.63	105.51	106.23	107.25	106.3	107.3	106.51	107.4	107.1	106.61	107.35	108	108.42	106.49	107.17	106.59	106.21	105.34	107.02	107.3	105.64	106.76	107.31	105.93	107.73	107.06	105.35	106.78	106.96	104.66	106.73	107.09	106.42	106.2	107.37
108.28	108.55	107.33	108.44	107.98	110.29	108.08	110.89	109.56	109.3	106.36	107.5	108.88	108.22	109.43	109.83	108.49	107.22	106.48	107.96	110.16	108.14	107.84	108.81	109.74	109.56	107.21	109.06	109.03	109.17	109.15	108.72	108.28	107.21	109.52	107.68	107.72	108.2	108.09	110.76	107.67	110.08	109.76	108.35	107.53	107.54	108.93	108.08	108.21	109.5
103.73	105.71	106.56	104.79	105.77	106.61	106.09	106.13	107.22	104.56	106.07	106.48	104.64	107.03	104.85	105.46	106.16	105.6	106.88	105.01	106.06	105.78	105.43	105.09	106.25	105.22	106.05	105.21	104.69	104.34	107.07	105.64	106.21	106.42	105.32	106.92	105.99	106.71	105.74	106.65	105.15	105.31	105.22	105.85	105.3	105.38	106.95	106.32	105.2	106.85
106.21	105.1	107.48	105.31	106.08	106.02	103.64	105.96	105.64	106.97	105.1	105.81	105.6	106	105.43	105.46	105.46	104.77	105.45	106.24	106.41	106.05	106.19	105.78	104.56	105.04	106.21	105.52	106.68	106.73	105.27	105.25	105.43	106.34	105.4	107.77	105.57	104.4	105.08	107.19	106.3	105.88	107.14	105.46	106.2	104.61	105.35	107.66	104.6	104.38
97.685	99.365	97.985	97.387	98.636	97.646	97.778	97.43	97.094	98.432	97.233	96.472	97.798	97.916	96.734	97.635	97.576	98.627	95.792	97.993	99.106	98.01	97.204	98.513	98.453	99.015	98.4	97.16	98.865	97.508	97.251	98.736	98.852	99.239	98.467	98.995	97.101	97.555	98.769	96.733	98.186	97.392	97.894	98.644	97.4	97.887	98.142	98.265	97.001	97.399
106.97	106.74	105.55	108.05	107.1	107.02	106.9	105.98	107.4	105.61	106.51	106.81	106.48	106.28	107.94	105.71	108.19	106.12	106.29	105.5	105.75	106.54	105.42	106.37	106.96	108.12	106.41	105.95	107.66	107.13	106.02	106.12	105.65	108.32	106.46	108.45	106.22	107.36	106.67	105.48	107.07	106.99	107.75	106.84	105.29	106.61	105.45	107.79	106.98	107.12
107	108.41	108.99	108.46	109.37	109.05	109.58	108.33	109.55	108.9	109.27	108.64	109.3	108.51	107.59	109.49	107.95	108.26	107.36	108.67	109.08	108.73	108.68	108.7	108.32	109.8	108.26	108.52	108.08	107.74	108.33	109.15	110.09	109.19	109.08	108.75	108.52	108.9	108.46	108.9	109.23	109.82	107.49	108.54	109.35	108.76	107.52	108.45	111.02	107.55
96.545	99.2	99.481	98.664	97.548	98.587	98.874	98.178	98.176	97.106	100.56	96.798	98.288	97.994	98.212	98.587	97.237	100.69	97.251	98.589	97.652	98.23	98.21	97.258	99.219	97.591	97.383	98.965	98.364	96.932	97.263	98.753	97.208	98.583	98.89	97.641	98.343	98.571	98.086	99.191	98.825	100.56	96.995	98.731	96.914	98.984	99.906	97.99	98.171	99.787
105.81	106.22	106.25	104.69	106.18	105.8	105.58	106.69	106.36	106.39	107.1	107.63	106.3	107.68	106.08	106.41	105.98	107.68	105.68	107.92	107	105.58	106.89	104.79	106.92	105.1	105.78	105.4	105.96	106.13	105.69	106.14	107.59	106.98	106.08	108.02	107.31	105.31	107.17	106.3	106.4	105.42	107.41	105.77	106.78	105.23	106.6	107.48	105.12	106.98
106.4	106.72	105.97	106.38	105.51	105.03	104.74	105.26	105.47	107.27	105.9	105.83	105.32	106.74	105.51	105.99	106.31	106.79	107.23	105.69	106.64	106.55	104.55	105.75	107.89	105.83	106.35	103.78	107.64	105.9	106.98	105.35	106.92	106.75	107.95	107.12	105.59	104.89	104.63	106.67	105.66	106.3	107.16	106.68	107.15	108.2	106.17	105.47	105.93	106.43
105.33	105.91	104.41	104.74	104.72	105.23	107.58	105.93	106.17	104.64	105.95	104.82	107.31	107.17	104.44	104.53	105.98	104.88	106.13	105.12	104.78	105.45	105.69	105.51	103.65	103.54	106.87	105.92	105.83	105.26	105.59	104.33	106.61	106.43	106.68	104.78	105.88	105.55	105.77	106.38	105.52	104.95	106.18	107.44	106.58	106.05	107.26	105.85	107.13	106.01
107.74	108.12	108.9	107.57	108.47	109.37	107.98	108.5	108.66	107.22	107.49	107.76	109.18	109.62	108.79	109.58	108.53	106.93	108.14	110.05	109.23	108.76	107.9	108.13	109.46	108.66	109.47	108.78	107.57	108.63	108.09	110.18	109.07	107.72	109.46	107.13	108.84	107.92	107.66	107.66	109.95	107.99	108.51	107.36	108.83	106.61	107.95	109.92	107.32	110.16
107.55	107.64	106.94	106.2	106.02	106.75	105.3	107.09	106.72	106.36	105.28	107.16	107.54	106.74	107.36	106.82	105.48	106.25	106.66	107.38	106.52	107.8	105.92	105.85	106.33	106.76	105.65	108.45	106.5	107.32	106.52	106.86	105.43	107.11	106.86	106	107.46	106.07	107.22	104.99	107.64	105.36	106.52	105.09	107.18	105.36	107.23	106.11	107.23	106.37
107.07	108.13	109.04	107.57	108.29	106.85	107.53	110.53	108.16	108.46	107.27	107.9	108.85	106.6	106.53	108.43	108.03	109.21	107.11	109.11	109.74	108.68	109.13	106.85	107.95	108.46	108.3	108.26	109.12	108.43	110.11	107.69	105.79	107.78	108.56	109.37	108.31	110.15	109.22	107.77	109.49	109.08	108.14	107.5	108.07	108.51	106.88	107.95	107.81	108.27
99.418	98.938	98.014	98.197	99.139	99.91	99.133	98.018	98.205	98.663	99.173	98.09	98.76	98.204	98.87	99	98.795	99.271	97.778	99.172	99.857	99.858	99.212	99.086	97.82	98.917	99.754	98.598	98.392	100.05	98.843	99.463	98.739	99.505	98.839	98.196	100	98.658	96.659	99.787	98.386	98.814	98.685	98.419	97.635	97.88	102.48	97.494	98.569	99.502
107.47	108.43	107.43	110.06	108.27	109.12	109.04	107.52	107.96	108.48	108.09	109.84	108.07	108.33	107.44	107.82	107.8	108.7	109.02	108.17	107.14	108.04	105.34	109.36	107.66	107.26	108.32	107.73	108.64	109.42	108.26	108.59	108.1	110.32	107.85	107.37	108.82	107.66	108.92	106.23	107.57	106.91	109.7	107.71	109	107.28	108.02	107.33	107.41	108.04
99.343	99.879	100.15	101.12	100.26	100.3	98.844	101.91	99.402	99.581	100.31	99.905	100.02	99.014	100.4	100.53	99.749	99.72	101.09	100.82	98.29	98.938	101.46	100.64	100.01	100.24	99.572	100.45	99.369	99.326	97.969	99.987	101.18	99.074	99.34	101.05	102.74	101.07	100.84	100.15	100.76	100.41	99.615	98.722	99.795	100.84	100.92	101.61	101.15	99.84
99.131	98.995	98.572	98.776	99.555	98.86	96.586	97.523	98.422	99.708	100.36	98.353	97.953	99.146	100.04	100.14	99.148	98.843	100.19	99.111	98.884	98.059	97.758	98.805	97.42	97.966	98.932	97.684	97.585	98.906	97.754	98.148	99.247	99.636	97.786	101.25	99.939	99.434	98.246	98.464	99.972	97.041	98.795	97.937	99.62	100.1	98.691	97.663	100.25	97.536
108.22	107.88	109	107.46	108.68	107.02	106.31	107.14	107.29	106	108.37	108.57	108.58	106.4	108.01	108.24	107.35	107.91	108.21	107.36	106.39	108.49	109.41	107.86	106.76	107.61	107.73	107.19	106.82	107.52	108.3	108.56	108.08	107.09	107.27	106.93	108.73	107.58	106.92	107.95	108.48	106.59	106.8	107.49	106.46	106.05	109.37	106.9	107.73	106.58
99.032	100.98	99.225	100.61	100.03	100.48	101.15	100.64	101.05	100.79	101.41	101.4	101	101.65	102.24	100.54	100.5	100.81	99.874	100.33	101.42	101	100.53	101.36	100.54	99.095	101.64	99.42	99.469	101.6	100.48	97.699	101.66	101.29	100.47	101.08	100.65	101.2	99.259	100.66	100.35	100.38	100.59	101.55	100.45	99.254	100.48	101.24	99.449	100.24
97.524	98.19	97.274	95.943	96.374	98.163	98.739	98.476	98.981	97.237	97.843	98.609	99.348	97.347	97.389	96.627	97.821	99.295	99.777	98.08	98.801	98.814	101.32	98.017	99.21	97.992	97.307	99.647	97.86	98.383	98.333	98.003	96.785	98.469	100.22	98.281	97.147	97.822	99.141	99.265	98.676	99.607	98.062	98.201	96.838	96.848	97.789	96.844	96.059	97.549
104.26	104.85	105.02	106.91	105.16	107.1	104.69	105.8	105.13	106.45	105.42	106.65	104.79	104.5	107.04	105.3	104.23	106.24	104.92	104.81	106.18	106.06	106.25	104.5	106.04	105.72	106.27	105.53	106.03	105.66	106.34	106.02	106.03	106.62	105.41	107.17	105.13	107.31	106.69	104.82	104.48	104.74	107.29	105.62	105.51	106.79	105.92	105.84	106.93	107.57
97.232	97.603	97.807	97.52	98.959	97.546	97.162	98.74	96.297	98.07	96.428	98.582	99.254	98.171	97.988	98.587	98.063	98.35	97.592	98.603	97.972	96.652	96.522	99.016	99.041	98.026	98.75	99.276	97.016	98.984	98.611	98.551	97.041	97.554	97.201	98.431	97.903	99.229	98.026	99.863	97.35	97.872	98.41	99.042	97.194	98.092	99.776	98.342	98.544	96.484
101.46	101.57	100.43	101.18	100.55	99.852	100.9	100.27	100.67	102.34	102.74	102.14	100.5	101.38	100.39	100.88	100.82	100	102.03	101.12	101.59	101.57	99.975	101.61	100.42	101.64	101.51	101.75	100.19	99.629	100.6	100.83	100.47	99.656	100.96	99.995	100.85	101.88	100.39	100.83	101.16	101.02	101.05	99.996	101	100.11	100.25	101.15	100.23	100.81
104.52	105.92	106.65	106.6	104.72	105.52	105.89	105.92	106.49	106.6	105.04	105.23	105.89	105.02	106.39	107.48	105.91	105.26	104.34	104.71	107.05	105.39	104.88	105.09	106.05	106.4	103.9	105.26	106.75	105.06	105.46	104.32	106.3	106.03	107.32	105.11	106.45	105.3	103.94	105.91	105.29	104.8	106.52	106.35	105.73	105.82	105.16	106.14	106.97	107.17
108.73	106.97	108.99	107.1	107.05	107.69	108.97	105.86	108.86	105.89	109.45	105.5	108.79	106.9	108.45	109.87	107.39	109.57	107.64	106.28	106.2	109.01	108.87	107.6	108.84	108.46	107.8	108.75	108.28	109.21	106.73	107.39	106	106.88	107.12	109.09	107.08	106.96	107.07	107.04	108.55	108.52	108.04	109.08	107.53	107.28	108.44	108.24	107.96	107.42
106.43	105.52	107.72	105.49	106.79	106.62	106.3	107.8	106.55	106.39	105.75	106.88	105.48	105.91	105.91	107.56	106.56	107.26	105.98	106.04	106.8	106.45	107.02	105.64	106.08	106.92	106	105.72	103.47	105.52	106.76	106.22	106.07	106.31	105.57	104.99	106.55	107.53	105.16	105.97	105.91	107.54	106	105.69	106.97	105.82	104.22	105.46	104.13	105.36
100.4	99.705	101.47	100.7	98.781	100.07	101.58	98.401	100.93	100.03	100.97	98.388	100.12	99.664	99.298	98.24	100.04	101.68	98.67	100.71	98.448	100.09	99.651	100.87	99.365	99.181	100.35	99.164	99.962	99.247	99.345	99.488	100.39	99.366	100.66	101.02	100.11	99.048	98.304	100.3	99.589	100.11	100.14	99.661	99.213	99.029	99.097	100.83	101.49	100.22
108.14	109.17	106.11	108.91	109.04	109.13	108.81	108.9	108.95	108.25	108.67	108.2	110.21	108.05	106.45	107.45	108.18	110.54	108.9	108.84	108.48	107.07	109.24	108.34	107.99	109.2	107.58	108.97	109.76	108.52	107.8	109.25	109.28	108.41	107.57	107.75	107.75	108.34	109.6	109.03	110.37	109.06	107.73	108.6	108.54	108.12	109.53	107.52	108.1	107.97
108.51	109.35	108.08	107.77	108.69	106.83	108.09	108.3	106.88	109.2	110.2	108.62	108.79	107.51	107.41	107.71	107.7	108.98	107.02	106.6	107.71	108.86	105.16	107.35	106.73	107.4	108.79	107.2	108.78	108	107.13	108.58	107.39	107.94	106.87	107.22	106.84	108.28	107.78	108.72	107.97	108.69	108.58	107.55	107	107.09	105.71	107.74	108.72	106.08
105.45	105.52	106.73	106.61	106.03	104.6	105.98	104.24	106.88	106.46	105.3	107.18	105.38	105.6	105.52	105.3	105.7	104.57	106.09	105.52	107.87	105.68	105.29	106.56	106.21	107.19	104.08	106.64	105.47	104.77	104.56	105.45	107.92	104.13	105.13	106.18	103.6	104.9	104.82	106.77	104.95	106.66	105.03	104.74	106.44	105.96	107.47	106.02	104.61	104.56
106.6	105.48	104.76	105.47	105.9	105.7	104.62	104.45	106.6	104.43	105.34	104.94	105.56	105.1	105.49	104.42	105.92	105.14	105.01	104.57	106.51	105.66	106.14	105.92	105.27	105.21	106.13	105.77	106.97	105.51	106	104.06	105.95	104.22	106.26	105.92	106.4	106.7	105.07	104.64	106.01	107.04	105.23	106.08	103.77	104.96	106.51	104.68	108.21	105.94
105.69	104.7	106.01	107.43	105.45	107.55	106.34	105.5	105.5	106.18	106.2	106.06	105.46	106.14	105.53	106.89	106.64	105.75	106.29	104.5	105.84	105.57	106.38	105.71	105.02	104.72	105.74	104.88	105.66	106.38	106.89	106.25	105.07	105.31	106.04	106.01	105.35	106.07	107.46	106.1	107.68	105.06	106.08	105.44	106.62	107.66	108.4	106.61	105.82	105.52
107.98	109.5	107.94	107.38	108.37	107.41	106.15	109.72	107.83	106.46	108.66	108.65	108.23	108.42	107.02	107.54	108.82	108.12	108.33	109.23	109.47	109.73	108.27	108.84	108.36	108.1	108.03	107.84	109.21	108.05	108.34	108.44	108.04	107.28	109.55	108.05	107.9	107.81	107.5	108.61	108.15	107.97	107.52	109.37	109.07	108.32	110.19	108.49	108.78	107.07
106.03	106.46	106.64	105.22	105.73	105.29	104.44	105.48	105.95	106.57	106.79	105.86	106.16	106.07	105.83	104.72	105.24	104.51	105.63	105.66	105.42	105.23	106.66	107.12	105.95	104.79	105.32	105.86	105.99	104.41	106.88	107.3	105.38	104.12	106.61	106.17	104.5	106.2	105.14	106.44	105.91	104.72	105.57	106.83	105.23	104.04	103.67	105.66	105.22	106.28
104.82	107.25	103.93	105.19	105.72	105.06	107.48	105.55	106.51	105.86	106.49	107.24	107.91	105.43	105.91	105.77	106.25	104.86	104.71	106.02	104.1	105.79	106.05	106.19	104.92	106.14	105.43	104.42	106.53	105.5	106.51	105.54	105.7	106.37	106.03	105.02	106.25	106.61	106.24	106.57	104.56	106.99	104.14	105.11	103.98	105.06	106.8	105.94	106.47	105.62
104.61	105.77	106.26	104.65	104.51	104.89	105.58	105.03	105.74	104.7	105.91	106.15	105.11	105.14	107.11	105.45	106.26	104.48	106.06	105.66	105.9	102.96	106.13	107.38	105.38	106.01	103.11	105.86	105.18	105.74	104.27	105.29	106.44	104.65	103.76	105.6	105.86	105.42	105.23	104.77	104.82	105.03	104.65	104.79	106.31	105.25	105.09	105.81	104.02	106.25
109.03	109.2	109.02	108.18	107.78	109.04	107.87	110.52	107.92	107.84	110.44	108.57	108.64	109.81	107.73	108.25	107.64	109.29	108.57	109.96	109.24	108.02	109.56	108.2	107.56	108.04	108	107.9	108.41	108.29	109.22	107.91	108.94	108.42	109.11	108.79	108.71	108.34	109.07	107.35	109.11	109.51	107.82	109.52	107.43	107.01	107.62	110.52	109.73	109.49
105.44	105.6	106.37	105.27	106.98	105.77	104.93	104.89	104.93	105.64	106.85	105.51	106.92	106.04	107.04	106.59	105.51	105.89	107.09	104.6	106.69	106.7	105.49	105.38	105.06	105.52	106.36	105.86	105.45	106.43	107.69	105.04	105.98	106.08	105.71	105.67	106.66	105.24	108.36	104.09	104.5	105.33	105.27	105.43	103.31	105.94	106.81	105.66	106.34	107.37
98.767	99.256	97.979	97.782	97.471	97.053	98.222	98.52	97.92	98.474	98.619	98.328	97.818	97.269	97.684	97.985	97.891	97.868	97.671	99.136	97.179	98.539	97.453	98.446	99.26	99.402	98.737	98.74	97.657	97.9	97.313	98.795	99.154	98.21	98.624	98.701	97.516	98.57	97.035	97.795	99.447	96.708	97.093	97.601	97.603	96.964	98.308	98.51	96.908	96.618
108.24	108.52	108.37	106.81	108.35	107.07	106.48	108.65	106.9	108.09	108.75	108.43	107.53	110.02	107.65	106.72	108.52	108.53	107.17	108.68	109.39	108.64	107.29	107.12	106.5	106.67	108.35	106.22	107.49	107.85	107.13	108.49	107.43	107.4	108.69	107.09	108.14	108.32	108.1	108.76	107.6	105.55	106.58	107.93	109.71	107.3	107.92	109.66	108.59	107.38
106.67	104.08	106.13	107.73	106.52	106.16	106.04	105.65	105.67	106.3	107.46	105.58	106.28	104.63	105.89	106.83	107.45	107.45	105.72	106.49	107.53	106.47	106.71	108.25	107.32	106.45	105.82	106.93	105.52	106.5	106.48	105.94	107.62	106.29	105.6	105.84	106.84	108.08	107.16	106.1	106.41	106.49	106.72	106.65	106.12	106.04	107.76	105.8	106.34	106.27
108.62	107.74	109.52	110.29	109.2	108.63	109.08	108.35	108.2	109.37	109.03	109.13	108.45	109.55	109.91	107.33	107.93	109.76	108.57	107.98	109.83	108.44	107.62	108.13	108.52	107.67	107.22	107.73	109.77	109.34	110.57	108.29	107.83	108.84	108.95	108.82	108.21	108.61	107.84	110.61	107.95	107.29	107.53	108.59	108.4	108.17	108.91	108.44	107.54	110.61
106.31	104.7	104.8	105.67	106.22	104.03	106.38	106	103.58	104.18	106.75	106.05	105.46	107.3	105.16	105.56	104.14	105.83	104.21	105.01	105.55	105.37	104.46	105.27	105.98	104.79	106.09	105.99	106.82	106.15	103.4	105.25	104.82	104.64	105.21	104.48	105.24	105.34	104.77	104.97	105.4	104.93	104.71	105.16	106.67	106.72	105.2	105.69	104.68	107.15
105.47	105.56	106.6	104.21	105.89	104.82	105.16	105.46	104.58	104.9	106.46	105.88	105.42	105.61	106.18	104.76	104.04	104.36	105.42	104.18	106.3	106.47	104.27	105.05	105.72	106.17	105.72	104.84	105.49	104.08	106.68	106.88	107.52	105.41	105.33	105.86	105.83	107.1	104.42	104.49	105.73	106.19	105.84	105.47	105.21	103.72	106.28	105.34	105.7	105.51
104.71	105.71	104.9	105.13	103.39	107.29	106.55	106.06	104.27	105.74	105.7	104.3	105.95	104.73	105.42	106.68	104.26	104.28	106.92	105.1	104.92	105.25	105.28	106.55	105.21	105.31	106.04	107.5	106.23	106.02	106.09	105.76	106.51	105.73	105.36	107.58	105.87	106.67	104.52	105.66	105.49	105.64	104.96	106.99	106.21	105.92	107.13	106.12	105.9	106.45
98.704	96.145	97.62	99.272	97.866	97.943	97.073	97.833	97.579	98.311	99.7	99.699	98.297	97.688	97.952	98.316	98.331	99.088	97.948	99.539	98.354	99.007	100.38	98.203	99.53	97.302	97.249	97.76	98.241	98.525	98.763	98.999	99.288	96.548	95.698	97.38	98.302	96.307	97.908	98.634	98.523	96.352	98.437	99.084	98.679	96.903	97.386	99.294	98.188	98.061
108.94	109.77	109.39	108.88	108.54	106.59	108.14	108.96	108.92	108.86	107.27	107.63	108.2	109.56	108.54	107.28	108.49	108.23	110.16	108.78	109.63	107.88	109	109.55	108.54	109.47	107.63	108.58	107.64	107.5	107.93	108.92	107.95	107.07	107.75	107.82	108.43	107.84	108.1	109.48	106.92	108.11	108	109.24	107.91	107.84	109.29	109.23	108.54	109.78
107.4	104.42	105.07	106.09	106.13	106.6	105.61	105.44	106.88	104.69	105.78	106.04	105.84	104.46	106.13	107.4	104.34	105.7	106.75	105.74	105.24	104.71	105.24	104.7	106.55	107.43	104.92	106.77	105.5	106.73	104.02	106.04	106.09	104.43	105.23	104.62	104.36	105.61	105.73	105.33	106.28	105.2	105.51	105.28	105.26	105.05	106.81	105.84	107.15	103.71
107.42	109.11	108.92	106.48	107.69	106.58	107.67	107.57	108.25	107.24	108.3	107.36	106.36	107.25	107.97	108.72	107.83	107.63	107.59	108.93	109.24	107.28	107.81	108.66	106.9	108.18	107.2	108.5	109.13	109.28	107.46	108.84	108.75	108.33	107.92	107.64	108.98	107.27	106.65	108.22	105.8	107.01	108.64	108.58	106.73	108.89	106.08	106.82	107.02	106.51
108.78	110.47	109.09	108	109.93	109.75	109.84	107.72	108.71	108.52	107.75	106.25	109	108.1	107.37	109.37	110.78	108.81	110.75	107.73	108.82	107.91	109.31	106.11	107.91	108.25	108.58	108.06	109.97	107.15	108.02	107.84	110.84	108.44	107.34	107.85	109.11	108.1	107.25	108.11	106.97	109.34	108.53	107.25	108.97	108.47	107.04	107.6	110.3	107.15
109.8	108.34	108.77	109.22	107.33	106.91	108.18	109.63	109.11	108.34	109.13	106.85	108.6	108.32	111.08	109.39	108.52	109.52	107.61	109.44	107.56	108.01	108.96	107.84	108.27	109.16	109.06	108.73	108.27	107.64	108.98	109.09	107.85	108.68	107.96	108.04	108.94	107.59	108.17	108.36	107.98	109.1	109.27	107.81	108.72	108.41	107.62	109.63	108.62	108.91
98.02	97.815	96.839	97.368	97.634	97.456	97.41	96.013	98.758	97.815	97.743	98.339	97.337	97.948	98.174	97.951	97.061	97.428	97.907	98.157	100.29	98.982	98.589	97.467	98.256	96.656	97.579	97.394	97.077	97.192	96.802	97.866	98.268	98.125	97.874	96.635	98.148	97.074	96.84	97.929	98.534	97.253	98.755	98.622	96.349	100.74	97.646	98.496	98.146	96.331
98.757	97.837	96.566	98.004	98.386	98.073	98.201	97.264	97.918	99.996	97.196	98.254	99.501	97.438	98.114	98.645	97.054	98.472	98.382	97.666	97.751	99.754	97.355	97.678	98.666	97.889	98.132	98.458	98.317	97.87	99.499	97.894	98.713	99.072	99.51	97.819	98.183	99.109	98.988	98.009	97.716	96.985	98.993	97.535	98.742	99.517	98.07	99.82	98.883	97.963
105.35	106.53	105.26	105.33	105.76	104.24	104.13	105.22	106.47	104.14	106.78	106.24	105.11	105.62	106.91	105.88	105.42	105.09	106.69	105.49	104.86	104.75	105.66	104.94	107.22	106.82	105.14	105.89	106.33	106.44	105.51	104.83	103.79	106.07	105.35	105.69	106.22	105	105.69	105.31	104.92	105.73	104.25	105.94	104.49	107.45	105.05	104.63	105.69	106.66
105.51	105.03	106.09	106.46	105.53	106.52	105.95	106.58	104.68	104.29	106.83	105.27	106.44	106.6	107.06	106.86	105.62	104.31	103.89	106.27	105.38	105.84	105.73	106.06	105.95	105.79	105.39	104.93	106.23	106.15	104.79	106.79	105.71	107.01	106.08	105.55	105.93	105.45	106.77	106.46	105.76	104.85	106.65	106.15	106.92	106.35	104.92	104.59	105.46	107.22
107.29	106.25	106.49	105.75	106.34	106.81	105.85	107.29	107.31	107.52	105.04	106.25	107.5	107.32	106.22	106.7	104.47	106.41	107.27	106.01	105.51	105.52	106.39	107.37	106.85	106.77	106.68	106.46	105.9	105.87	105.87	106.1	106.35	105.87	105.44	106.13	106.13	106.8	106.85	106.96	105.29	106.4	107.04	106.85	106.95	107.4	105.16	105.66	105.06	106.54
104.69	105.78	106.53	106.03	106.6	104.39	105.72	104.67	106.51	105.54	106.31	106.46	105.2	105.18	103.99	105.5	105.11	105.68	106.98	105.4	106.63	105.91	103.43	105.35	106.4	105.66	105.06	106.41	104.48	105.9	105.83	104.5	105.88	105.31	105.76	104.84	104.37	105.17	106.32	106.31	106.06	106.16	105.92	104.93	107.13	106.16	106.4	104.15	106.25	106.55
108.33	107.63	108.91	107.7	107.09	106.94	107.89	108.74	108.66	108.78	109.01	108.87	108.3	108.01	108.75	108.67	110.36	107.61	108.55	107.32	107.32	108.71	108.53	108.69	106.04	106.48	108.58	107.78	108.01	107.76	107.41	107.66	108.33	108.01	107.24	108.35	110.08	107.81	108.9	107.96	106.69	108.63	108.19	107.89	107.03	107.66	107.92	106.98	108.59	109.77
100.61	99.698	100.34	100.04	99.597	99.96	100.72	100.57	100.02	100.44	100.22	100.79	100.43	100.4	98.788	99.468	99.653	102.26	100.37	98.554	101.03	98.139	100.99	100.02	99.717	100	100.65	100.48	100.94	101.12	99.365	99.874	100.28	98.311	100.45	100.07	100.3	100.77	101.08	99.557	99.571	100.72	100.09	100.75	100.77	100.67	99.067	100.22	101.88	101.32
106.26	107.05	105.19	106.23	105.28	105.03	107.69	106.09	107.89	108.03	104.28	107.44	105.88	105.73	106.89	108.35	106.76	105.6	106.25	107.51	107.79	105.94	106.62	106.03	106.74	106.37	106.05	106.11	106.37	107.1	106.42	106.79	106.94	106.78	106.35	106.88	107.02	105.47	106.24	105.67	107.36	106.64	106.76	107.18	106.34	107.18	107.46	105.6	107.53	105.84
107.8	108.2	106.59	107.98	108.11	106.91	109.12	108.08	106.3	107.77	106.75	107.39	107.2	107.04	107.22	107.36	107.5	109.26	108.36	107.01	108.74	108.1	107.73	108.54	107.33	107.43	107.94	107.72	108.05	107.29	107.61	107.08	107.32	107.82	107.5	108.5	107.42	106.98	107.94	107.72	108.71	107.85	107.67	107.33	110.35	108.21	107.91	108.46	107.14	107.28
106.31	106.4	107	107.14	106.13	105.83	105.86	107.59	108.15	104.66	107.01	107.33	105.54	105.85	106.82	107.5	105.63	106.37	106.02	106.59	106.65	104.74	105.69	106.76	107.06	105.85	106.35	105.97	107.17	107.13	107.54	108.08	105.95	106.33	106.33	105.5	107.28	106.17	105.79	106.25	107.3	106.2	106.1	106.13	104.87	107.44	106.93	105.13	106.06	106.53
107.47	108.39	109.23	108.45	107.69	108.68	108.03	108.48	107.97	108.89	108.38	108.62	107.21	108.27	106.85	108.93	108.21	107.4	107.14	107.03	107.28	107.24	108.38	107.54	106.37	109.36	107.01	107.18	108.32	109.04	107.12	106.71	109.2	106.71	109	108.74	107.85	107.21	106.63	107.53	105.46	108.08	107.93	109.18	106.74	108.54	106.8	106.98	107.82	108.42
100.19	101.48	99.53	100.38	100.59	98.217	101.87	101.09	98.734	100.11	98.316	98.5	101.51	99.791	100.62	100.24	100.82	99.976	100.47	100.41	99.332	100.63	100.42	100.46	100.5	100.42	97.985	99.776	99.068	100.18	100.42	98.274	101.32	98.314	100.59	100.74	99.343	102.05	100.34	99.674	99.025	98.199	100.64	99.141	99.92	99.129	98.967	100.44	99.422	99.477
97.064	97.92	98.592	97.186	98.842	97.556	97.861	99.827	98.041	97.957	99.454	96.843	97.146	98.287	98.384	98.636	97.783	98.367	97.996	96.54	97.352	97.613	98.398	98.848	99.086	98.544	96.449	97.835	97.555	98.912	99.412	98.489	96.309	99.063	98.209	97.476	99.594	97.372	99.328	97.567	99.057	98.76	98.142	99.204	98.617	99.289	98.308	97.609	97.568	96.848
107.63	107.51	108.16	108.3	107.56	108.2	107.61	107.49	107.29	107.64	108.8	108.56	107.13	108.08	107.88	107.62	109.02	107.02	107.9	109.03	108.28	108.47	109.22	108.99	107.03	109.17	107.28	106.79	106.83	108.73	107.92	107.26	107.68	107.81	107.99	108.63	109.67	106.56	106.92	106.94	107.95	107.29	107.92	108.15	107.92	105.98	108.43	108.28	107.39	107.35
99.649	100.65	99.84	100.67	99.534	99.227	98.66	99.694	101.19	98.815	99.834	99.87	99.49	100.09	100.23	101.55	100.65	99.748	101.18	99.911	100.41	100.08	100.24	99.658	99.985	100.73	100.03	100.04	99.019	99.261	99.599	101.7	99.343	99.791	99.275	99.169	100.86	99.384	99.196	99.829	99.308	99.554	99.821	101.66	101.01	101.91	99.592	99.26	101.41	100.04
97.419	97.91	97.859	98.089	99.197	100.18	99.279	98.646	97.893	95.688	97.468	97.709	99.157	98.093	98.649	96.604	98.326	96.284	96.711	99.019	99.066	97.202	96.793	97.709	100.12	99.415	97.707	98.514	96.283	96.695	96.749	97.297	98.306	97.805	99.187	98.013	97.411	98.056	97.854	100.21	97.463	98.081	98.122	97.859	96.552	98.586	97.59	98.258	96.643	97.959
98.268	97.777	98.536	100.22	96.179	97.727	97.727	98.5	98.419	98.056	98.655	96.963	98.675	98.072	98.418	99.37	97.783	97.41	98.428	98.23	97.759	96.848	96.854	97.883	99.636	98.587	96.488	97.185	97.383	98.757	99.179	99.204	97.538	98.449	98.782	99.007	96.924	98.82	97.437	97.026	98.817	97.741	98.193	98.603	98.556	98.727	96.808	98.295	98.171	99.087
105.85	106	106.96	105.07	105	106.38	107.42	105.07	106.1	106.38	107.31	106.14	107.23	107.78	107.02	105.58	106.39	105.89	105.89	104.83	104.72	105.46	104.03	106.59	104.07	105.93	105.65	105.35	105.71	103.68	105.56	105.59	106.69	105.69	105.58	105.88	106.46	104.96	105.89	105.35	105.76	103.61	106.16	105.98	106.16	103.69	105.35	105.71	105.77	104.55
104.86	106.24	103.96	107.01	104.43	106.28	105.93	104.65	104.4	104.96	106.31	104.36	106.91	104.38	107.06	105.57	106.74	105.21	105.6	105.71	103.96	106.22	105.57	105.89	104.99	105.55	106.07	103.62	106.35	104.17	103.57	105.87	105.21	105.59	104.76	105.38	106.36	106.94	106.25	104.76	106.29	104.39	106.93	105.4	106.25	106.28	107.11	106.48	105.42	105.68
105.31	106.93	106.53	106.44	106.45	106.94	106.61	108.43	106.2	104.56	106.4	106.09	105.47	108.52	107.7	107.3	107	106.29	106.15	105.32	106.98	106.38	105.92	108.05	107.07	107.75	106.57	106.42	106.72	106.14	106.65	107.82	107.43	106.1	105.87	106.94	106.48	107.36	109.56	106.27	106.6	107.28	106.01	106.87	106.96	107	107.49	105.3	106.81	107.78
105.8	106.4	106.95	106.26	107.58	105.71	107.32	106.67	106.12	104.7	105.56	105.53	106.58	106.78	105.84	106.87	106.81	106.36	106.77	106.04	106.94	106.04	106.29	104.46	105.92	105.1	106.76	106.53	105.74	107.29	105.91	106.94	106.51	107.24	108.11	107.03	107.1	106.57	105.59	105.96	106.57	106.82	107.93	106.74	107.53	104.58	105.89	107.14	106.37	107.97
98.771	99.6	98.638	98.938	99.646	99.061	100.56	100.14	99.734	98.476	97.585	96.502	99.737	98.083	98.522	98.425	98.65	100.46	99.196	100.78	97.685	97.943	97.871	97.425	99.567	99.406	99.714	98.629	98.254	100.6	99.242	97.427	98.574	98.017	98.768	98.581	99.089	99.946	98.345	99.354	97.874	98.876	98.328	99.711	100.5	99.912	98.608	97.189	99.104	98.139
106.69	105.92	105.93	106.51	106.43	106.68	105.36	105.53	106.56	106.75	104.43	104.73	106.27	104.92	106.31	106.33	105.13	105.28	105.61	106.29	106.99	105.61	105.76	104.17	105.71	104.75	106.4	105.72	104.71	106.26	105.6	104.65	105.97	104.97	105.52	104.99	105.47	106.43	105.81	105.54	105.91	106.63	104.47	105.45	106.03	105.69	105.08	106.51	106.95	105.8
102.26	102.78	102.32	104.16	101.69	102.53	102.99	103.09	102.35	102.78	101.61	103.21	101.56	103.84	102.21	102.33	102.16	102.32	100.54	102.98	104.55	103.92	102.91	100.73	103.58	102.44	102.24	103.52	104.31	104.16	103.15	102.62	101.83	103.7	103.98	102.64	103.53	102	101.82	103.51	102.19	103	104.48	101.81	102.85	102.93	103.09	103.53	103.38	101.88
105.73	105.81	105.3	105.15	105.33	104.93	105.84	104.58	106.01	106.6	105.71	105.68	105.92	105.11	106.3	105.42	106.39	106.38	105.08	105.94	105.56	106.05	105.73	106.47	105.68	106.42	106.75	106.1	105.36	105.88	104.78	105.26	107.43	105.88	106.2	109.09	106.24	105.1	105.94	104.22	105.33	106.62	105.38	106.37	104.76	107.13	106.03	105.93	105.52	108.17
107.06	106.97	109	109.29	107.5	108.34	106.71	107.18	108.2	106.62	109.19	108.78	108.64	107.91	108.36	107.88	107.85	106.6	106.75	108.85	108.41	108.08	108.24	108.68	108.64	108.68	108.35	109.5	106.06	108.23	108.62	107.4	108.4	107.01	109.82	108.2	108.16	108.3	107.52	107.62	107.82	107.89	108.24	108.19	107.88	107	107.24	107.15	107.48	107.6
106.52	105.03	105.81	105.11	106.2	107.11	106.47	105.77	105.18	104.85	106.33	104.08	105.53	106.8	107.02	105.55	106.42	106.4	106.72	105.26	105.27	105.61	106.25	105.79	105.48	105.16	105.21	106.19	107.02	105.68	105.91	107.16	105.73	106.85	106.65	104.4	105.33	107.04	106.36	105.41	103.96	105.91	105.93	106.28	104.4	106.74	105.07	105.52	106.02	106.65
98.284	98.354	98.941	98.339	97.443	97.189	98.249	98.17	99.695	97.229	97.181	97.949	98.204	98.887	98.511	97.623	98.386	98.049	98.983	97.72	94.965	98.683	98.219	99.428	98.39	99.226	98.683	96.799	97.301	97.321	98.227	96.437	97.709	97.717	97.631	97.314	97.886	96.335	98.48	98.39	97.727	96.635	97.428	97.013	97.509	97.168	97.109	98.352	98.038	97.252
100.79	100.3	100.5	101.4	99.982	99.862	101.08	100.72	100.94	100.25	101.99	98.919	101.13	101.26	100.13	101.49	100.63	103.15	100.73	101.58	99.651	101.04	100.76	101.35	101.05	99.509	100.83	100.35	100.98	102.61	101.35	99.918	99.93	100.16	100.53	98.928	99.567	99.492	99.86	100.45	101.18	101.45	99.894	100.75	101.46	99.785	101.57	101.06	99.758	100.54
108.53	107.18	107.74	108.9	108.18	107.74	108.18	107.6	107.8	107.03	107.59	108.91	108.86	108.48	107.67	108.59	107.94	108.22	108.03	108.64	107.32	108.5	108.67	108.97	108.59	110.47	109.63	107.73	107.52	108.51	108	108.13	107.35	108.34	108.73	108.74	109.3	108.71	107.99	107.28	107.74	107.1	107.6	109.57	108.04	109.26	108.84	107.17	108.23	108.47
98.128	97.78	98.166	99.398	98.714	97.937	97.329	97.775	97.634	96.757	97.573	97.713	96.839	98.923	97.703	99.783	98.569	98.384	98.716	97.973	98.46	98.842	97.451	98.403	98.511	98.065	98.866	97.715	97.507	98.582	98.645	98.482	97.269	98.156	99.229	98.483	98.007	97.95	97.04	97.674	97.932	96.436	97.811	96.49	97.893	99.13	99.061	97.726	98.519	98.047
99.791	99.668	98.734	99.942	100.33	98.348	99.727	100.99	99.358	97.458	96.781	100.09	98.727	98.918	98.947	98.139	97.352	99.046	98.24	100.9	99.186	100.37	100.05	99.472	99.222	98.049	99.501	98.947	99.129	98.71	98.097	99.362	99.86	99.106	98.711	99.442	98.316	98.324	99.719	100.22	99.858	99.66	98.834	100.25	97.711	98.775	96.951	98.191	98.919	99.096
104.71	107.65	104.89	104.93	105.73	105	106.49	103.99	104.63	104.73	105.22	105.6	103.99	105.38	105.2	105.88	104.89	107.32	107.05	105.56	106.94	106.01	105.49	105.78	106.34	103.15	104.52	104.42	106.11	105.59	105.39	106.1	106.33	105.5	105.83	105.7	105.68	105.44	104.92	106.09	106.42	104.43	104.66	106.17	106.81	105.59	105.19	104.69	106.04	104.78
105.77	105.3	105.23	106.5	104.39	106.44	106.67	107.25	105.3	104.73	105.23	106.05	105.47	106.01	105.48	103.38	106.73	104.17	105.67	106.26	106.42	105.71	106.21	104.21	105.97	104.87	104.52	105.19	104.96	106.22	105.08	105.25	106.14	105.32	105.12	104.74	106.81	105.8	104.68	104.79	106.71	105.02	106.94	104.45	103.9	107.54	105.46	106.43	105.71	104.94
107.52	105.77	106.23	106.82	104.24	105.07	105.66	104.58	105.78	105.94	106.87	106.17	105.92	104.7	105.81	106	104.92	106.11	106.01	104.86	105.73	107.26	106.15	105.9	106.2	107.29	106.9	105.76	105.39	105.75	106.11	104.75	107.59	106.19	104.38	105.39	105.79	105.85	106.08	105.03	103.75	105.64	106.71	106.32	105.89	107.87	107.11	105.81	104.55	106.89
108.38	107.04	105.93	107.81	107.66	106.62	108.68	109.68	107.37	107.5	108.42	108.57	107.01	106.96	108.35	109.35	107.98	109.3	105.91	108.22	110.37	107.67	108.38	106.34	107.78	107.48	107.42	110.06	106.86	107.06	107.49	106.87	108.54	108.73	108.05	108.91	107.65	108.19	106.75	108.31	108.59	107.63	108.19	106.84	106.84	108.33	108.27	109.42	108.01	108.4
104.68	104.71	105.4	105.86	105.06	105.31	105.88	106.6	106.3	104.54	106.29	105.32	104.34	107.17	105.15	104.68	107.28	104.75	105.11	105.45	103.88	104.77	106.7	106.2	104.21	106.34	107.11	105.44	104.57	106.25	105.13	105.67	105.29	104.92	105.61	106.09	103.79	105	105.85	105.56	106.79	105.94	106.14	106.28	105.47	105.43	105.67	104.16	106.4	105.69
105.32	106.28	106.39	106.75	107.83	107.71	105.75	103.77	105.88	106.53	106.03	106.48	103.84	105.32	104.77	106.67	107.22	106.13	107.54	106.1	105.22	108.12	106.3	106.02	106.06	106.7	106.21	105.93	106.38	106.09	105.32	107.34	105.49	107.37	106.89	106.1	106.87	107.57	106.26	106.6	106.83	105.48	106.17	107.68	105.85	107.41	105.21	105.91	106.88	107.35
110.93	110.81	109.99	110.81	110.49	111.29	109.98	110	109.12	112.33	111.28	112.25	109.81	110.79	111.66	110.43	109.89	110.44	109.26	111.99	111.54	111.72	111.06	109.94	110.91	110.29	111.01	109.85	109.15	111.17	109.42	111.37	110.59	110.49	110.73	110.32	109.97	111.37	109.7	110.71	109.08	112.12	110.4	110.02	109.13	109.34	111.68	110.94	111.11	109.16
107.4	107.3	105.66	105.82	104.69	104.83	107.44	106.43	107.8	106.79	105.88	107.13	107.32	107.19	106.1	105.81	106.15	105.7	106.79	106.13	105.48	105.29	104.95	106.54	105.75	105.4	106.88	108.44	107.53	106.37	105.93	105.53	106.29	105.51	106.73	107.14	105.71	105.82	106.81	105.12	105.34	106.83	106.27	104.95	105.48	106.22	107.61	106.87	106.79	106.14
105.49	106.38	105.81	104.13	104.74	107.66	107.5	106	105.35	106.1	105.9	105.13	105.76	107.1	106.26	107.45	105.62	104.88	104.8	105.48	106.03	105.08	105.5	105.65	105.63	106	106.52	108.19	106.08	107.12	104.48	105.02	105.24	105.49	105.2	106.14	107.6	105.33	105.8	106.12	106.59	104.98	104.42	105.79	105.42	104.66	104.13	104.74	105.41	106.31
105.31	105.39	106.32	107.85	105.71	108.58	106.88	106.71	106.31	107.02	107.85	105.48	106.19	105.69	107.04	106.14	107.53	107.59	106.03	105.25	106.07	106.42	107.31	106.9	104.78	107	105.97	107.6	107.48	107.57	106.14	106.94	105.09	108.21	107.6	108.84	105.8	106.6	108.54	106.36	105.45	106.85	106.43	106.55	106.19	105.49	105.38	107.12	107.53	105.67
101.34	100.89	100.39	99.268	100.28	100.97	101.55	101.38	101.67	102.11	100.87	100.32	101.38	99.999	101.9	102.11	102.84	100.96	101.63	100.53	101.71	100.93	101.98	101.07	101.73	100.63	101.91	100.54	101.61	100.67	99.668	102.58	100.47	101.61	102.19	100.65	101.76	100.14	102.82	101.82	101.2	100.72	100.77	100.34	100.97	100.75	99.916	102.1	100.4	101.63
98.337	98.819	98.827	97.8	99.035	98.641	98.945	98.869	98.635	98.136	96.819	98.924	97.034	98.276	97.342	99.067	97.995	100.19	98.505	98.033	98.332	96.253	97.987	98.291	98.555	99.852	98.137	98.791	98.554	99.736	98.6	99.256	97.968	99.236	99.144	96.739	98.157	99.294	99.453	99.59	98.894	98.676	98.613	99.499	99.097	99.281	99.515	99.208	98.819	97.206
106.67	106.11	107.6	105.11	105.92	106.68	105.43	106.12	105.49	106.91	105.88	106.62	106.74	106.6	107.11	106.36	107.33	106.23	107.32	106.1	106.24	106.54	105.54	107.52	106.04	106.42	106.06	106.65	106.38	106.11	105.3	105.46	105.93	107.5	108.28	105.72	107.72	107.19	106.51	106.44	106.26	104.69	105.81	106.33	105.76	106.49	106.64	105.82	106.81	106.45
105.44	104.84	105.45	106.97	106.14	106.26	105.13	106.65	104.59	107.47	106.85	106.9	105.81	105.98	106.08	107.25	106.26	104.89	103.66	105.58	105.14	106.34	105.92	104.69	106.52	106	106.97	106.94	105.22	106.97	106.4	105.43	105.37	106.58	105.51	104.99	104.55	105.33	104.37	104.71	106.8	106.74	105.49	106.96	105.11	106.55	106.12	106.51	108.79	106.09
105.98	106.66	105.73	106.71	105.54	106.07	105.93	107.29	106.98	106.75	105.45	106.43	105.72	104.79	108.28	103.56	106.34	106.7	107.3	106.48	105.34	106.04	106.02	105.71	107.32	107.01	106.2	106.24	105.57	105.86	106.21	105.16	107.7	105.92	106.37	105.56	107.92	105.27	106.55	105.31	105.74	106.49	106.14	108.11	105.6	106.39	107.8	106.37	105.83	106.23
97.085	97.527	98.462	98.11	97.478	97.887	97.314	97.464	97.77	98.356	96.75	99.543	97.514	98.163	98.561	99.336	97.687	97.841	98.108	98.685	97.333	98.714	97.654	98.778	98.301	97.684	98.283	98.129	97.901	97.212	98.645	99.313	97.773	99.612	99.085	97.622	98.822	99.028	97.096	97.35	98.164	99.047	98.301	97.571	98.589	96.453	96.642	97.34	98.557	96.909
107.89	106.88	106.28	105.9	106.96	106.33	106.49	107.22	106.14	107.05	106.53	106.73	105.66	107.16	105.95	105.88	106.73	106.27	107.43	105.59	106.52	106.9	106.32	106.64	105.56	105.6	106.12	107.64	105.67	105.94	107.79	107.73	106.18	105.74	104.69	105.75	105.24	105.68	106.33	107.3	106.64	106.44	106.03	105.34	106.44	106.36	106.63	106.18	106.39	104.58
105.25	106.32	107.01	105.71	105.47	106.52	106.09	106.7	107.13	106.52	106.7	106.83	107.2	107.01	106.91	107.69	109.09	106.73	107.97	105.41	106.45	106.75	106.44	105.6	107.55	107.37	107.07	108.33	107.29	107.12	107.89	106.53	105.87	107.34	106.01	106.33	105.46	107.03	105.74	105.38	106.94	106.21	105.14	106.08	108.58	107.12	106.98	106.34	106.25	106.82
108.96	107.94	107.37	107.98	107.18	108.25	107.82	106.78	107.97	109.65	106.62	107.63	109.19	108.7	106.93	108.8	107.75	108.96	108.36	107.67	108.09	107.85	106.32	108.27	107.81	107.63	108.88	108.71	106.73	106.41	106.93	107.42	108.24	109.56	106.95	107.73	108.44	107.13	107.85	108.07	109.72	108.07	107.37	107.34	108	108.66	107.78	109.28	107.6	108.64
108.72	108.6	107.12	108.43	107.94	108.63	108.33	108.89	108.57	106.38	107.64	106.02	107.55	107.94	110.28	106.56	108.7	108.79	107.41	109.57	106.92	108.36	107.13	108.4	107.84	108.1	109.48	106.94	108.47	108.24	107.75	107.73	108.87	106.14	107.96	105.97	108.34	107.12	107.2	106.61	109.33	108.09	107.98	108.14	107.48	108.75	109.14	108.41	109.6	108.77
105.11	107.37	103.88	106.53	105.1	107.55	105.49	105.77	105.93	104.68	105.67	105.3	105.99	107.19	104.21	105.4	105.47	106.33	107.68	106.29	104.59	105.49	105.19	104.7	104.67	106.16	106.74	106.13	106.31	104.98	104.5	105.82	104.82	105.6	106.3	103.53	105.8	105.45	105.2	105.3	106.92	106.08	106.4	107.04	104.78	106.85	106.76	104.81	105.96	106.4
106.15	105.56	106.1	105.71	106.14	104.72	104.77	106.66	105.22	105.78	105.61	107.68	105.78	103.42	105.65	104.72	105.88	105.39	106.84	105.27	104.53	105.9	105.71	105.61	105.2	104.62	105.22	104.53	106.44	105.67	104.75	106.65	105.4	105.68	104.94	105.32	104.09	106.34	105.75	105.12	106.17	105.14	105.15	105.59	106.75	106.2	105.31	105.26	105.63	106.17
110.97	109.77	109.52	109.6	111.03	111.62	110.4	110.98	109.82	109.69	111.86	110.58	109.98	111.95	111.02	110.29	111.42	108.06	110.27	110.61	109.87	110.21	109.07	109.37	110.26	110.64	110.92	109.94	109.04	109.68	110.19	109.97	109.6	112.63	109.72	108.68	110.88	111.24	108.9	109.54	110.53	109.37	111.3	109.55	110.78	110.83	110.77	110.42	109.5	109.58
108.65	107.93	108.67	109.2	108.45	109.05	109.46	108.06	108.17	108.72	109.88	108.23	107.87	107.91	108.85	108.65	109.26	107.83	108.14	107.3	108.46	109.88	108.49	110.09	108.94	107.45	108.54	109.42	107.99	109.64	109.7	109.5	107.69	106.86	109.47	109.84	108.3	108.98	108.32	108.47	109.77	108.71	107.08	107.98	107.81	108.58	107.95	107.94	107.94	107.87
99.341	98.736	99.537	100.02	97.731	100.19	99.25	97.978	96.629	97.617	98.762	97.381	98.044	98.293	99.285	98.948	98.958	99.115	98.467	98.03	99.179	98.971	98.859	98.113	100.32	98.93	100.04	99.206	99.911	99.686	98.306	98.901	98.949	99.022	100.24	99.17	99.007	98.975	99.375	99.402	97.578	100.22	99.867	98.538	98.086	97.653	99.57	98.555	96.953	100.74
107.94	105.67	105.34	105.49	104.24	104.18	104.25	105.91	105.69	106.18	106.88	103.85	105.33	104.52	105.16	104.46	105.24	105.17	105.17	104.98	104.57	105.47	104.13	106.27	105.26	104.18	104.57	105.79	106.24	104.55	105.68	106.3	104.01	106.78	105.29	105.56	107.09	104.21	104.09	107.88	106.3	105.35	106.03	106.08	106.86	106.49	105.72	105.62	105.01	105.1
105.48	105.98	106.83	105.64	106.28	106.6	105.82	107.73	106.18	106.8	106.71	107	106.4	105.8	107.06	106.68	105.83	106.62	107.2	107.46	105.73	107.73	105.4	105.73	106.71	108.09	106.6	105.88	108.04	106.18	108.39	106.18	106.86	105.86	105.43	106.07	106.47	105.53	106.59	107.43	105.64	107.59	105.8	107.22	107.12	106.54	107.1	105.19	106.42	106.83
107.75	108.83	109.24	109.03	109.3	107.8	107.49	109.01	108	107.51	108.09	108.76	107.55	107.63	107.83	108.13	109.59	107.62	108.38	107.3	107.24	107.21	108.8	106.26	108.11	108.56	109.27	107.99	107.93	107.38	108.97	107.9	107.98	108.95	107.71	107.76	108.82	107.31	109.22	108.13	108.87	106.05	108.59	110.61	108.41	108.63	108.36	108.23	107.43	107.85
103.67	105.72	106.3	106.17	106.47	105.61	106.09	105.66	105.6	106.12	105.28	103.85	106.09	106.81	106.7	106.9	106.19	105.75	105.59	105.08	107.78	106.33	105.68	106.11	105.1	106.54	106.07	105.73	106.43	104.59	104.9	105.94	106.34	105.16	106.83	105.4	105.41	105.05	106.48	105.51	103.55	107.35	104.42	105.85	105.77	106.32	105.34	105.65	105.41	106.35
108.23	107.65	108.38	106.71	108.09	106.68	109.93	109.61	109.21	107.88	108.71	108.73	109	105.66	107.21	107	107.06	107.75	108.18	106.89	106.94	108.54	108.31	106.43	106.78	106.9	107.86	107.86	110.53	108.89	105.57	107.8	106.82	108.15	108.83	107.08	106.99	108.86	105.6	108.76	106.81	106.82	108.56	107.74	106.75	109.82	107.39	107.08	108.15	107.11
106.96	106.23	106.67	104.23	105.94	106.4	106.33	107.11	107.34	106.92	106.04	106.66	104.54	106.92	105.68	106.78	105.88	107.88	105.63	106.88	106.7	105.93	105.66	105.2	107.65	105.51	107.24	106.93	106.41	105.06	106.68	106.56	106.83	105.48	106.55	106.49	106	105.39	107.1	107.16	107.43	106.52	106.3	108.02	106.21	106.11	106.2	107.19	105.54	107.75
97.763	99.13	98.265	99.025	98.18	98.127	99.105	98.377	98.337	98.718	98.213	98.55	98.505	97.796	98.912	96.773	97.798	98.076	99.33	99.052	100.03	97.793	96.665	97.612	99.828	98.468	98.467	98.849	99.593	99.251	98.275	99.599	99.228	98.64	98.489	97.153	98.323	98.997	98.616	99.834	99.644	100.34	97.696	99.142	100.04	100.02	99.533	98.611	97.23	99.509
107.25	107.49	108.81	108.38	107.78	109.13	108.34	107.2	108.26	107.27	106.64	107.03	107.95	108.28	108.02	107.37	108.68	106.34	108.99	107.1	109.24	107.87	108.57	107.66	107.8	107.52	108.04	108.27	108.48	108.07	108.52	107.77	108.21	108.36	108.43	107.17	107.77	109.36	108.29	106.49	106.55	106.28	108.31	107.71	108.08	106.33	108.27	106.87	106.38	107.39
105.07	106.7	106.05	104.6	104.75	105.44	106.22	105.07	106.42	105.17	103.91	104.37	105.05	105.15	104.51	105.32	105.47	106.58	108.15	105.85	104.62	104.68	105.41	106.24	104.81	105.42	104	106.48	105.64	106.39	106.1	106.01	105.67	104.65	106.41	104.43	106.77	105.45	105.54	105.31	104.77	105.85	105.79	106.56	106.33	106.72	106.19	106.34	106.5	105.64
111.92	111.51	110.57	111.49	109.92	110.31	110.32	110.34	110.35	109.94	109.18	111.57	112.11	110.85	111.08	109.91	109.55	110.52	111.06	109.92	111.87	111.02	109.01	113.14	110.65	111.99	110.4	111.68	112.68	109.41	108.75	110.62	110.18	110.66	110.59	111.97	111.04	109.16	110.92	108.9	109.28	109.68	109.98	109.83	110.92	109.56	108.22	109.29	111.12	109.6
104.83	105.95	105.75	106.23	105.69	105.18	106.28	104.76	106.59	105.38	106.8	105.18	106.85	107.01	106.16	106.78	105.6	106.08	107.58	105.75	105.47	105.39	105.96	104.64	107.33	105.82	106.1	105.77	107.3	106.28	105.03	107.1	103.82	105.97	105.24	105.79	105.56	105.21	104.87	105.7	104.93	105.79	106.43	106.43	106.31	105.75	103.99	105.78	107.14	105.84
105.44	105.65	106.54	105.88	106.44	106.54	106.69	107.71	105.49	105.73	106.37	106.29	106.75	106.37	106.34	105.41	105.92	105.65	105.87	104.93	106.13	105.85	105.84	108.18	106.66	106.07	105.82	107.4	106.6	104.93	107.23	106.64	106.45	107.02	108.23	105.71	105.35	107.2	106.12	104.32	106.49	105.02	108.07	106.13	106.3	105.21	106.17	107.5	107.12	106.25
96.577	96.829	99.561	99.658	98.229	97.503	99.592	97.958	98.417	101.06	98.627	97.885	98.319	96.303	98.231	99.164	96.802	96.731	98.982	97.33	97.898	98.983	98.469	97.557	98.833	99.261	97.913	97.818	97.91	98.012	96.681	97.934	99.565	98.003	98.51	98.583	98.338	98.29	97.023	97.926	97.897	96.818	97.794	97.645	98.492	97.617	98.599	97.272	96.194	97.987
106.75	104.15	107.09	105	104.75	103.66	105.31	106.37	104.09	104.45	106.67	105.44	105.46	105.87	105.31	106.57	105.62	105.24	106.15	105.38	105.91	105.95	104.21	105.24	106.78	105.29	105.05	104.83	104.44	104.24	103.56	105.36	105.41	105.14	105.53	106.11	105.7	106.32	105.71	105.4	105.87	105.68	105.27	106.58	104.6	106.02	105.05	105.99	106.97	105.94
105.62	105.88	106.97	105.64	105.74	104.9	105.53	105.39	105.46	104.13	106.37	106.11	104.05	106.39	105.48	106.34	105.39	106.67	106.39	105.54	105.3	106.44	105.02	105.84	107.04	104.41	106.95	104.66	105.3	105.81	105.65	106.01	104.89	106.43	107.31	105.53	105.57	105.14	105.54	105.92	104.59	106.13	105.48	105.7	104.99	105.23	105.62	106.2	105.27	106.02
98.471	100.72	99.818	100.98	101.08	101.95	100.98	100.68	99.668	100.16	100.84	100.89	100.32	99.763	98.514	100.18	100.73	99.558	100.12	101.5	100.73	101.48	99.326	101.27	101.33	100.23	98.688	100.19	99.497	98.416	100.23	100.25	100.51	100.76	100.07	99.239	99.23	99.799	100.16	99.885	100.31	99.688	98.066	100.11	100.98	101.28	100.56	98.766	99.817	101.3
106.98	104.83	105.22	105.11	106.4	107.28	106.46	104.7	105.1	106.25	106.83	105.48	106.25	107.34	105.76	106.4	105.35	104.21	105.34	105.93	105.61	105.96	104.76	105.71	105.79	103.73	104.8	105.77	106.72	107.03	106	103.9	106.07	106.33	105.8	106.16	105.22	104.49	104.79	104.78	106.48	104.53	104.81	106.32	106.09	105.25	105.3	103.73	106.68	105.37
97.404	96.262	97.659	98.088	98.069	99.555	97.93	99.11	98.694	99.323	97.485	96.701	98.127	99.036	97.94	96.863	97.162	98.372	98.512	98.347	98.177	98.244	95.584	98.52	95.735	99.077	98.479	98.402	97.297	97.731	97.737	99.417	98.617	97.028	98.112	99.878	97.233	98.792	98.372	97.806	97.952	98.809	97.485	98.071	97.207	97.547	99.365	98.106	98.286	97.873
105.99	105.03	105.07	106.53	105.28	104.39	103.95	105.08	106.25	106.67	104.9	105.82	104.55	104.9	105.6	105	106.32	106.26	105.68	105.34	106.95	106.65	106.47	105.18	105.51	106.07	105.93	105.82	105.26	105.51	105.07	106.03	105.52	106.87	106.57	105.93	106.36	105.74	106.79	104.57	105.38	105.22	106.8	105.71	105.25	104.77	105.42	106.16	104.42	106.55
108.76	107.2	107.86	108.03	108.43	108.01	108.95	107.63	105.86	107.61	106.78	108.94	109.11	108.37	108.41	107.11	109.23	107.72	109.04	108.31	106.11	106.77	107.81	105.89	107.28	108.29	109.3	108.63	107.63	108.94	106.26	107.62	108.22	108.37	107.73	106.21	109.34	107.92	107.83	107.87	108.94	107.76	106.92	108.85	107.26	109.22	109.4	105.78	108.67	107.34
108.57	108.75	108.43	108.7	109.19	108.25	107.56	109.06	109.2	111.6	109.01	109.45	107.69	107.34	108.19	108.58	109.42	109.71	108.82	109.08	107.42	108.22	109.27	107.77	108.38	109.6	108.46	108.93	108.04	107.49	108.27	107.37	108.02	108.45	109.34	108.06	108.54	107.85	108.26	108.96	107.93	110.14	108.77	109.12	106.89	109.24	109.37	108.63	109.52	108.23
108.58	107.84	107.51	105.62	108.98	107.03	108.91	108.57	106.67	107.97	107.67	108.61	108.32	108.6	108.17	109.75	108.97	109.25	107.44	107.84	108.4	107.41	106.6	108.21	106.98	108.71	108.34	107.53	108.26	110.11	107.17	107.84	109.79	108.72	109.09	107.9	108.49	108.55	108.57	108.46	107.96	106.75	109.01	107.03	109.24	108.14	107.61	108.86	108.95	107.76
108.38	107.47	109.17	108	108.57	109.72	108.61	107.08	108.79	108.71	108.88	108.63	108.66	109	108.84	106.38	108.16	108.44	107.68	108.31	109.65	107.28	106.36	110.49	108.04	107.83	106.63	109.14	107.56	108.17	107.93	109.59	107.31	107.99	106.65	107.48	108.41	108.35	108.86	106.8	107.74	108.61	108.45	107.81	109.34	108.97	108.99	106.86	108.48	109.02
98.668	98.904	97.132	99.566	99.674	98.359	99.145	100.37	99.972	99.96	98.963	99.077	98.603	97.923	98.119	97.781	98.59	99.103	100.21	99.223	99.169	99.643	99.319	98.938	98.514	98.753	99.018	100.03	99.272	97.973	99.165	98.261	98.944	99.637	97.933	98.845	99.767	98.486	99.062	98.416	99.345	100.18	99.029	100.12	99.85	98.903	99.052	98.825	98.096	98.858
105.55	105.24	104.73	105.41	105.69	106.51	105.81	104.75	106.13	103.65	105.04	105.67	106.26	106.23	105.47	104.81	106.02	106.29	104.93	106	105	105.09	105.91	106.53	106.75	106.06	104.62	106.36	105.69	106.28	105.67	105.34	104.57	105.9	106.28	106.97	105.4	105.04	104.89	105.51	106.43	106.61	105.18	105.47	106.2	105.59	106.69	105.98	106.31	105.77
105.88	105.91	105.71	107.07	105.9	106.65	105.07	104.83	104.75	105.32	105.06	105.7	104.99	104.17	104.4	105.98	103.3	105.57	104.87	105.92	104.79	105.79	106.21	105.66	105.67	105.84	107.28	106.36	104.84	107.1	106.77	105.56	106.18	106.37	106.71	106.51	105.8	106.44	105.95	105.9	106.64	104.34	106.1	105.59	105.71	105.91	105.41	108.03	106.88	105.36
107.81	107.88	108.69	110.29	107.62	108.88	107.78	109.48	110.15	107.61	108.02	107.53	109.22	109.73	108.59	108.33	107.94	107.19	107.17	108.79	108.41	107.48	106.83	107.88	108.72	108.99	107.86	107.97	107.64	107.71	107.23	106.25	108.68	108.53	106.83	108.31	109.31	108.2	107.9	108.28	109.52	108.73	107.43	107.56	108.87	109.26	107.63	107.71	106.78	107.76
107.53	106.01	105.24	106.73	106.04	104.82	105.87	105.64	105.99	105.38	105.96	106.28	104.92	103.98	105.75	107	107.3	106.19	105.6	104.27	105.09	107.09	104.73	106.33	106.15	106.35	106.86	106.09	104.03	106.58	105.53	106.43	104.67	105.45	106.15	105.58	105.39	105.66	106.03	106.32	104.83	105.05	106.01	105.52	105.24	105.14	106.69	105.72	105.76	104.83
106.71	106.59	107.21	106.3	106.82	107.3	106.41	105.73	108.68	107.16	105.58	105.5	106.15	106.86	104.83	106.18	107.76	106.34	105.59	106.84	107.88	106.53	108	108.52	105.98	104.88	105.2	105.9	106.61	105.7	105.81	105.74	106.24	107.82	105.49	106.33	105.13	106.83	105.6	106.79	105.27	105.11	106.88	105.2	106.21	108	105.94	105.13	107.78	106.9
107.58	107.7	105.02	108.47	105.72	107.03	106.76	106.44	106.67	107.41	105.34	106.15	107.77	105.6	106.6	107.64	106.41	107.75	105.5	106.99	106.42	105.92	105.54	107.1	106.59	107.44	105.66	106.51	105.62	105.89	106.12	106.22	106.63	106.28	103.72	105.63	108.03	107.15	106.4	103.97	106.63	107.37	107.38	106.35	106.56	106.55	106	108.35	104.84	105.64
105.25	106.7	106.35	105.81	105.47	105.7	105.65	106.91	105.82	103.9	103.72	105.86	106.45	105.83	105.45	105.06	106.47	106.4	105.91	105.61	106.68	106.21	105.33	105.21	104.3	105.4	104.45	108.86	105.44	105.73	106.14	106.76	104.17	106.38	107.18	106.87	106.15	105.84	104.99	106.69	105.81	104.64	105.37	106.18	105.12	105.11	106.48	106.61	106.24	105.02
108.88	107.86	106.46	108.78	108.53	108.54	107.88	108.48	108.55	109.23	107.84	108.39	108.55	108.37	108.15	108.03	108.24	107.05	109.03	108.99	107.58	108.12	106.53	108.09	107.22	108.73	107.7	108.98	107.98	108.06	107.74	106.8	108.26	109.28	109.57	109.3	108.03	107.88	109.7	107.53	107.75	109.26	107.42	107.22	108.64	106.79	107.82	108.76	107.91	107.12
99.781	100.67	101	98.78	99.976	99.554	100.27	99.412	101.32	100.63	99.78	100.63	100.51	99.013	99.32	100.39	100.13	98.376	100.69	100.29	101.5	99.821	100.04	100.27	101.47	99.715	98.805	99.566	100.11	100.9	101.57	98.555	99.285	100.82	100.1	99.774	100.49	101.08	99.732	99.623	100.92	101.84	100.92	99.381	100.64	100.2	99.826	99.675	99.428	100.32
104.69	104.77	104.35	105.89	104.47	104.96	105.21	105.55	104.53	105.3	105.16	105.39	105.15	105.85	105.35	103.81	104.52	107.22	106.14	106.57	105.68	104.79	105.99	107.01	105.86	104.19	105.24	105.62	104.83	105.78	107.32	104.97	104.78	107.68	106.66	106.62	105.87	104.17	104.71	104.76	106.67	105.15	105.94	105.36	105.5	104.7	107.47	103.56	107.38	106.48
98.798	98.882	97.436	99.231	97.362	99.344	97.621	97.322	97.756	97.27	97.783	97.352	99.999	98.054	99.723	99.291	98.225	97.794	98.223	98.971	98.864	98.387	97.972	97.434	98.852	97.578	97.884	97.601	97.962	97.81	97.491	96.847	98.185	98.455	98.93	97.218	96.225	97.619	98.777	97.915	98.19	97.694	98.523	98.72	97.629	99.859	97.531	96.879	97.634	99.438
105.12	106.29	106.6	104.86	105.58	105.38	105.3	104.24	105.27	106.38	107.17	105.42	104.22	105.97	105.81	106.57	106.22	107.06	104.68	106.36	103.15	104.64	106.46	105.27	106.33	104.73	105.34	104.65	104.46	106.83	106.38	105.79	105.33	106.32	107.09	104.93	106.94	103.92	105.28	103.85	105.15	104.8	105.5	106.06	105.87	105.79	106.52	106.31	105.54	104.89
96.94	99.466	97.522	98.077	96.51	99.177	97.038	98.234	97.303	98.702	98.103	97.462	98.376	97.959	96.981	99.348	98.348	96.7	98.067	96.768	98.037	98.638	100.11	99.017	98.761	98.839	98.748	96.459	98.548	97.302	98.161	97.923	98.153	96.985	98.745	98.974	97.275	98.551	98.42	97.032	97.573	97.384	96.303	96.952	100.33	98.399	98.112	98.24	99.01	96.47
105.79	107.28	107.22	107.72	108.35	108.62	108.69	107.29	107.29	108.41	106.86	106.51	106.82	107.34	105.62	107.2	106.41	106.4	105.73	106.14	106.06	106.23	106.88	107.32	107.1	106.32	107.54	106.01	107.64	105.34	106.95	106.04	107.13	106.91	106.05	107.18	106.17	107.68	107.08	105.79	105.18	106.06	105.85	106.71	104.88	105.67	105.74	108.23	106.26	106.03
109.63	108.17	107.66	108.76	108.79	109.15	108.49	106.61	108.22	108.15	108.39	109.1	107.74	108.28	107.91	106.92	107.53	106.59	108.81	106.69	108.98	107.79	108.4	109	110.14	107.01	108.52	107.57	109.33	107.81	107.82	108.84	108.06	107.96	108.56	108.22	109.19	108.86	109.02	109.72	108.09	106.43	108.58	107.39	108.39	108.55	107.5	107.3	106.78	109.6
106.47	106.27	107.34	108.46	107.02	106.62	106.15	105.71	106.89	105.61	106.22	106.3	107.94	105.94	105.26	105.22	106.77	105.81	108.29	105.72	104.87	106.9	106.52	107.38	106.17	106.96	105.43	105.83	106.85	106.24	104.72	105.99	105.44	106.33	105.22	106.39	106.29	106.45	108.16	105.32	107.35	105.94	106.39	107.69	105.73	106.5	105.22	108.21	105.38	107.01
106.73	107.77	109.73	107.87	108.52	107.36	107.73	108.16	109.8	110.88	109.05	106.82	106.66	107.17	108.63	108.02	108.06	107.08	107.01	109.09	108.66	106.85	109.19	108.16	108.08	108.68	107.87	106.63	108.55	108.65	107.72	108.89	110.18	107.66	108.84	108.53	109.99	109.28	108.62	108.91	106.19	107.38	108.13	107.95	108.5	107.82	106.97	107.61	107.76	108.12
107.61	107.62	109.29	107.11	107.35	107.65	110.03	108.52	108.82	108.1	109.58	106.33	107.37	108.66	107.84	108.25	106.99	108.02	108.8	107.29	106.26	106.53	107.55	107.37	106.89	107.6	107.35	108	107.05	108.37	106.47	107.5	107.96	108.2	106.95	107.58	106.34	108.32	107.05	108.01	108.39	107.56	107.64	107.56	108.04	108.64	108.55	107.46	106.91	107.93
109.63	110.07	106.44	108.57	108.12	109.09	108.86	108.73	107.55	108.6	107.25	107.28	108.73	108.62	106.77	108.77	110.17	108.82	107.99	108.7	108.28	109.08	108.4	108.11	110.27	107.36	108.75	108.31	107.01	108.42	107.36	107.39	107.11	108.34	107.01	108.74	107.78	107.5	110.06	108.19	109.47	107.58	108.78	108.06	107.66	107.85	108.86	107.52	109.16	109.45
108.97	108.47	108.39	108.82	108.28	109.77	108.1	110.28	108	107.71	108.44	109.78	108.16	108.85	108.05	106.46	107.31	108.51	109.3	108.26	108.65	106.69	108.82	109.63	109.25	106.01	109.15	107.92	108.7	109.03	109.22	108.72	107.33	107.73	106.81	108.85	107.93	108.65	108.08	109.09	107.44	107.26	108.22	107.55	108.88	109.66	108.06	107.39	109.17	108.07
101.82	101.17	100.29	101.4	99.477	101.18	100.8	100.64	100.32	100.39	102.03	99.224	99.815	100.67	100.98	98.296	101.38	101.34	100.55	101.46	100.38	99.929	99.949	100.18	100.65	97.91	100.31	101.33	101.11	100.3	101.24	100.57	100.8	100.12	101.91	101.13	101.52	99.918	99.562	101.33	100.19	100.12	100.79	102.64	101.46	101.24	101.5	101.66	100.59	101.06
98.967	101.15	99.111	97.722	98.901	100.54	99.649	99.586	97.607	99.104	97.228	98.487	98.928	97.688	99.604	98.855	98.37	99.423	99.608	97.927	98.332	100.14	98.182	98.595	100.12	98.628	99.341	99.383	99.045	98.921	98.38	99.243	99.588	97.532	100.28	99.847	98.787	98.872	99.175	98.009	98.574	99.066	98.082	99.336	98.175	98.889	99.132	98.274	98.196	97.833
109.11	106.17	106.77	108.25	108.23	107.84	108.34	109.45	107.97	108.43	107.94	107.85	106.51	109.36	107.71	109.15	108.53	106.6	107.15	107.29	108.48	108.24	108.06	106.27	108.36	107.32	108.64	108.03	108.63	108.48	108.54	108.07	107.81	107.3	107.94	106.87	108.33	106.13	107.91	107.45	108.19	107.37	108.76	107.66	107.64	108.74	108.21	108.75	108.28	106.94
110.05	106.46	106.37	107.79	107.87	107.23	106.87	108.76	107.66	106.81	108.07	109	107.76	108.45	108.49	108.83	107.57	110.25	106.6	108.59	109.71	108.89	109	107.28	106.11	107.87	108.68	107.8	107.06	108.02	108.12	107.68	108.1	108.67	107.23	106.97	107.6	107.15	108.23	107.34	106.39	109.12	107.93	108.17	109.34	107.74	106.68	109.02	106.83	108.32
105.95	104.65	105.65	105.59	104.77	105.78	104.56	105.05	105.49	106.07	104.17	105.07	105.7	106.31	106.52	105.87	105.56	107.95	107.42	105.68	105.51	105.18	105.02	105.55	105.31	105.67	104.52	106.58	105.83	105.42	105.38	105.49	104.55	105.81	105.38	105.83	106.09	107.05	105.61	106.04	106.05	105.17	106.06	106.39	105.31	105.47	105.46	106.05	106.14	105.1
106.32	104.49	106.41	105.86	105.69	105.57	106.78	105.32	105.91	107.15	107.69	107.2	106.18	106.12	107.74	108.33	107.18	106.61	105.98	108.24	105.43	105.32	108.46	105	107.16	105.93	106.36	107.94	105.8	106.42	106.75	106.4	106.76	107.81	105.18	105.17	105.39	106.67	105.69	105.56	105.17	106.31	106.77	107.03	106.48	107.17	106.4	105.28	107.08	106.99
[truncated: 450 more rows]
[truncated: 150 more columns]
