# Supplementary material for: Genetic dissection of main and epistatic effects of QTL based on augmented triple test cross design
Source: PLoS One. 2017 Dec 14;12(12):e0189054. doi: 10.1371/journal.pone.0189054 (PMC5730204; doi:10.1371/journal.pone.0189054)
Supplement: S10 Supporting Information — (ZIP) [file pone.0189054.s010.zip › z6_1600_0.8_5.csv]

106.47	104.73	104.88	105.74	105.3	103.77	105.94	104.29	105.51	106.14	105.59	104.22	104.08	106.68	104.97	106.95	104.82	107.16	105.34	106.38	103.03	105.83	104.32	106.75	108.63	107.14	106.04	105.58	104.83	105.87	104.78	104.85	106.95	104.91	106.87	104.86	102.37	106.27	106.18	104.96	105.11	101.66	105.87	106.58	107.71	104.03	104.19	105.1	102.66	103.94
98.099	97.059	101.11	97.735	98.697	97.997	100.41	100.91	97.57	99.014	98.508	98.445	100.09	98.062	99.326	97.688	98.459	98.118	99.968	99.939	98.08	99.013	98.311	95.839	100.19	99.82	100.71	96.884	99.842	99.966	98.394	99.4	99.956	99.817	100.01	98.563	100.58	97.823	98.746	99.75	98.469	101.11	97.23	98.423	97.806	98.915	98.962	98.501	98.869	97.539
107.63	107.54	106.69	105.21	107.02	106.19	106.89	105.52	107.39	108.58	104.35	108.17	105.3	108.28	106.24	105.97	105.2	105.27	108.45	105.63	107.96	106.55	106.21	105.52	106.57	103.89	105.18	106.88	105.26	107.79	108.25	106.31	106.21	106.18	106.08	106.69	107.27	106.94	109.26	106.25	106.59	105.57	105.45	106.37	104.93	106.96	104.86	106.1	104.78	104.8
109.47	108.02	107.56	110.17	106.07	109.89	107.2	109.26	109.4	108.89	107.48	109.05	107.95	105.07	107.96	109.55	109.59	107.25	106.28	107.14	109.5	107.14	106.71	108.67	110.73	110.55	107.35	106.86	107.78	107.73	108.89	107.33	109.06	107.93	109.32	109.94	107.12	108.9	107.07	110.02	109.42	105.93	107.63	106.04	109.1	106.77	109.2	108.8	108.76	109.84
103.8	105.46	106.48	105.76	106.39	104.81	104.66	107.53	106.32	104.97	105.48	107.39	105.99	107.49	102.04	107.03	108.1	105.1	105.82	104.71	104.3	106.34	105.21	105.83	106.35	105.64	104.99	107.74	104.83	105.9	106.6	109.1	106.24	105.91	103.93	104.74	107.42	105.6	107.29	105.04	105.6	106.26	105.54	106.17	106.06	104.87	105.31	106.54	106.83	106.52
108.02	109.33	108.51	106.96	108.98	106.21	109.81	105.89	107.77	109.12	107.77	107.74	109.31	107.64	108.24	107.06	108.59	108.89	108.09	109.09	108.12	107.38	108.9	109.12	108.79	110.15	110.18	106.4	106.31	107.95	106.83	105.63	108.2	107.49	107.93	111	108.92	109.05	107.73	108.07	106.95	107.52	107.53	106.75	107.37	107.54	108.32	109.15	105.42	107.01
105.92	105.75	105.2	106.29	106.84	105.56	105.6	106.59	107.21	105.81	107.44	107.22	104.66	105.01	107.06	105.29	106.63	106.44	106.15	106.54	106.09	106.47	106.41	107.66	108.19	106.05	105.95	105.68	105.17	108.21	105.68	106.32	108.32	107.49	103.12	105.58	108.62	105.71	106.57	108.3	105.74	105.79	107.07	108.46	106.89	102.57	105.11	106.75	105.89	105.14
98.889	99.349	98.701	99.674	98.583	98.534	99.013	97.035	100.26	98.271	98.178	99.369	97.863	98.522	99.015	97.872	100.01	97.045	98.402	99.971	101.2	99.204	98.224	98.6	99.665	98.45	97.683	100.34	99.389	98.078	100.73	98.89	98.616	96.738	98.246	97.886	99.122	100.38	97.24	99.579	96.916	99.388	100.62	99.103	97.199	99.229	100.51	98.634	98.946	100.12
100.11	102.2	101.26	100.23	100.8	102.39	101.63	98.546	99.802	100.41	100.46	101.31	99.915	100.73	100.88	101.99	98.969	99.605	100.12	102.49	100.79	99.55	100.62	102.01	100.86	99.546	99.705	100.45	99.65	101.71	103.34	101.14	99.83	100.53	99.307	99.578	101.86	98.337	101.34	101.62	101.34	100.68	100.71	100.96	100.03	100.62	97.237	98.049	101.6	102.72
104.7	105	106.31	106.72	107.06	104.67	103.04	105.77	103.53	104.62	105.41	106.78	105.85	104.21	107.24	107.31	105.68	106.64	105.7	106.26	106.5	104.61	105.2	103.98	106.07	107.4	103.51	105.39	105.25	104.21	105.67	107.26	104.3	105.59	107.08	108.8	107.77	105.85	105.37	104.19	104.4	106.42	104.19	106.12	106.68	105.4	104.99	106.35	106.87	105.61
98.145	99.264	95.919	97.601	96.773	96.134	99.106	97.221	96.924	98.364	99.908	96.866	98.891	96.584	96.917	100.13	98.555	97.432	96.886	98.103	99.4	97.599	97.291	99.168	96.529	97.866	97.104	98.606	96.823	100.39	98.692	98.03	98.002	97.489	99.655	99.794	98.376	98.628	97.427	98.063	96.72	98.342	98.102	100.44	97.037	96.109	98.565	97.808	99.198	99.614
102.32	102.05	102.21	100.45	100.69	102.44	99.459	101.79	101.87	100.7	100.81	101.7	102.41	99.169	98.574	102.48	100.05	100.31	100.64	99.778	102.52	102.01	102.55	99.927	99.823	102.28	99.578	100.22	101.2	100.36	99.996	101.52	102.15	100.54	100.03	101.56	101.5	100.81	100.58	100.28	100.48	100	100.18	99.411	100.41	101.62	102.89	100.16	100.99	102.31
99.239	100.12	97.275	99.975	98.814	98.124	98.219	97.074	97.978	97.672	99.038	96.654	98.966	97.52	99.383	101.43	100.42	97.041	98.293	98.639	100.67	100.09	98.496	100.82	100.45	100.35	98.797	99.16	99.035	98.344	98.244	95.26	99.318	98.254	101.41	96.915	100.6	100.42	98.93	99.345	98.825	97.09	98.561	97.787	98.865	101.58	97.911	98.69	98.239	96.655
107.52	105.48	105.26	106.16	106.97	105.29	106.65	105.42	104.01	106.31	105.39	107.31	105.16	106.07	107.64	105.65	104.61	106.98	106.15	105.88	107.93	107.13	106.45	106.48	103.08	105.37	108.15	106.57	103.59	105.63	107.04	105.69	106.66	105.38	105.74	107.52	105.79	105.53	104.43	108.62	104.8	105.73	106.75	105.92	108.57	105.87	107.04	103.04	106.33	106.26
106.91	106.56	104.69	104.96	105.15	104.13	106.17	106.07	105.83	103.3	104.95	106.17	103.56	102.07	105.7	104.29	105.51	105.79	105.43	107.35	104.01	107.74	106.05	107.43	102.74	106.41	104.85	103.78	105.59	105.87	104.87	103.51	105.51	105.19	106.67	105.77	105.73	104.86	104.57	106.91	104.28	107.07	105.99	105.66	105.66	106.4	105.64	104.88	103.41	103.38
98.572	99.873	102.71	100.35	99.134	103.53	100.94	100.91	98.963	102.02	100.51	101.38	98.672	99.728	102.02	101.18	100.95	102.5	103.39	101.77	101	102.72	100.05	101.19	99.706	102.52	100.93	100.62	100.56	100.96	100.49	102.27	98.672	102.53	98.418	102.19	101.41	102.02	100.28	99.761	102.34	101.49	101.58	98.522	101.97	100	101.4	100.94	100.5	101.42
97.62	97.779	98.956	98.812	100.16	99.962	100.05	100.46	99.377	100.32	100.36	102	102.68	100.1	100.14	101.92	98.609	99.995	99.117	98.921	102.9	101.96	101.48	98.988	100.71	100.73	102.09	100.74	98.55	99.248	98.285	102.44	100.49	98.637	100.58	100.09	100.48	98.437	102.24	101.85	101.21	101.09	101.27	100.84	97.691	101.08	100.45	100.09	98.958	99.999
98.833	96.626	96.025	97.61	98.611	98.601	97.06	99.3	97.388	99.367	98.685	98.557	98.261	97.241	99.22	98.724	98.178	97.796	96.666	97.617	97.484	98.071	96.888	98.71	98.849	98.902	98.532	97.875	98.177	97.45	97.422	99.365	98.632	96.348	95.483	100.13	97.849	97.271	98.596	96.785	97.095	99.344	97.699	97.74	99.907	98.476	98.29	96.393	98.366	93.535
105.58	108.3	107.97	106.52	106.95	107.23	108.67	108.83	107.31	108.15	108.88	106.7	107.02	107.56	108.66	107.2	107.88	104.88	107.88	108.51	107.94	109.18	108.85	107.15	106.35	106.59	108.71	106.5	107.95	108.25	107.5	109.11	107.87	108.86	108.8	106.85	107.29	105.95	107.7	109.1	106.74	107.61	109.15	105.5	107.63	106.63	107.9	107.41	109.51	110.18
106.16	106.04	106.07	105.37	106.05	106.68	104.33	106.55	105	105.94	104.48	104.16	107.55	102.73	108.14	105.93	104.31	102.97	107.45	104.53	104.53	105.83	104.9	105.54	106.18	106.05	104.97	104.41	106.35	104.04	105.23	106.91	105.31	105.07	105.68	104.79	105.97	105.99	104.71	106.46	105.11	106.67	105.43	104.92	105.45	107.41	106.55	105.39	105.52	106.45
104.26	106.04	104.23	107.78	104.55	105.98	104.67	104.29	105.7	107.36	105.91	107.51	105.31	106.64	106.12	105.52	104.99	106.48	105.66	106.71	108.2	108.72	107.43	106.01	103.11	104.48	105.66	104.96	106.03	105.88	107.89	104.45	105.31	106.65	107.48	107.83	108.54	106.54	106.53	107.97	105.28	105.61	108.2	106.22	104.48	106.09	106.36	107.45	107.87	105.99
98.689	95.65	97.917	95.484	99.426	97.932	97.193	98.688	97.805	97.155	100.15	97.653	99.389	96.712	96.788	98.099	98.246	97.039	96.017	99.505	98.882	95.614	98.365	96.332	96.064	99.648	96.301	96.64	98.752	98.937	97.904	98.006	98.062	97.878	98.121	97.252	96.815	99.602	96.329	97.949	96.138	97.556	96.467	97.175	96.446	97.489	97.315	99.547	97.814	98.018
104.27	106.9	105.22	107.38	105.37	107.52	107.63	107.43	106.98	105.93	105.76	106.06	108.62	104.93	105.89	105.19	104.91	105.73	107.16	107.35	104.83	105.37	105.04	105.33	105.65	107.45	104.73	106.34	105.64	107.41	104.86	105.35	105.62	108.25	105.9	105.01	106.03	105.57	106.29	105.58	106.62	106.9	106.93	108.66	105.83	107.66	105.5	105.88	105.2	105.7
107.92	107.58	106.9	105.66	106.5	104.87	108.02	107.29	106.8	106.33	107.44	107.51	107.25	105.56	107.01	104.3	107.44	106.45	105.4	104.25	108.12	105.55	105.46	106.67	106.27	104.54	107.67	107.66	105.96	104.7	106.73	104.83	108.02	106.14	107.45	107.7	105.39	103.84	107.69	104.67	107.52	107.94	108.45	106.15	104.06	104.31	107.21	107.76	108.71	106.76
107.22	108.11	108.51	109.88	107.17	104.75	109.86	108.04	107.07	108.76	108.99	107.32	106.86	108.91	108.26	105.76	106.65	109.1	108.89	107.34	108.71	108.04	109.28	106.95	107.03	105.59	108.38	108.11	107.41	108.83	107.82	107.94	108.84	108.92	107.25	107.22	106.25	105.81	108.12	105.05	107.9	107.55	107.48	107.52	107.02	108.32	108.46	106.26	107.45	106.38
105.73	105.48	103.03	105.89	103.57	104.24	105.99	104.67	105.72	106.35	104.48	107.54	105.41	104.6	106.33	104.25	104.48	103.21	104.43	108.33	106.22	105.32	105.41	105.44	105.49	104.93	104.8	107.13	103.5	107.47	105.88	105.25	104.9	104.96	104.39	105.74	107.88	104.01	104.7	105.12	105.54	105.43	104.52	105.03	104.92	105.74	106.87	105.18	104.82	104.26
97.62	99.604	98.609	96.589	96.555	98.627	100.3	97.841	97.091	98.473	97.754	98.977	98.373	97.617	98.612	97.686	99.467	98.344	98.26	97.938	98.961	95.952	99.339	99.604	99.312	98.01	98.262	96.061	98.548	98.924	98.692	96.718	96.544	98.081	98.148	98.231	98.143	100.95	97.765	97.175	99.159	99.541	98.29	96.839	99.277	98.045	98.038	98.464	100.61	98.011
111.07	112.83	112.09	110.79	111.11	112.63	109.76	110.62	112.28	111.46	108.76	110.45	110.13	111.79	109.21	110.81	110.85	109.42	109.41	110.36	110.82	109.24	108.21	109.93	106.95	110.81	110.59	108.2	110.55	108.53	110.08	111.62	111.07	112.45	109.44	110.73	109.91	109.64	110.07	109.4	110.08	110.13	109.92	111.18	112.66	110.96	110.5	112.36	111.81	111.91
109.98	107.11	110.3	109.79	107	107.61	107.53	106.11	107.29	108.63	107.31	109.35	111.58	107.97	108.18	108.06	108.19	107.91	108.46	108.46	106.53	107.34	108.37	108.24	107.84	110.24	107.72	108.84	108.89	107.95	109.12	106.53	106.51	108.52	109.49	108.6	107.38	105.57	105.79	107.35	107.97	109.37	108.71	107.66	107.58	107.77	110.62	110.9	109.88	108.82
99.121	96.495	98.93	96.089	98.728	98.955	97.488	99.237	97.558	99.886	97.943	97.399	96.758	97.108	97.612	97.676	96.084	97.976	97.939	97.423	99.061	98.833	98.133	96.479	99.505	94.184	95.789	99.608	97.49	94.513	100.21	98.042	97.808	100.25	96.53	98.63	97.771	98.067	99.27	97.377	97.506	97.589	99.137	98.035	98.795	97.684	98.462	99.065	98.269	97.557
107.73	107.53	106.81	105.68	108.67	107.92	104.52	107.02	107.11	106.63	105.09	107.3	106.41	106.56	105.19	104.99	105.85	105.63	107.29	108.73	106.04	106.47	107.32	104.73	108.89	105.33	107.94	105.2	107.16	107.21	106.51	106.81	107.68	107.02	106.84	106.34	108.93	106.11	110.13	106.48	106.64	105.88	107.67	107.81	107.22	106.36	105.38	105.64	105.33	106.46
104.74	104.97	104.72	104.54	105.59	105.68	104.11	107.53	105.69	106.05	103.36	106.38	106.76	104.29	104.41	106.73	104.94	108.95	104.22	103.78	105.64	103.63	105.66	105.12	108.42	105.16	106.97	104.12	104.99	104.27	104.68	106.87	105.4	104.38	104.56	105.53	104.9	104.53	106.91	108.68	104.35	107.37	105.13	106.8	103.35	105.2	106.14	106.67	106.26	106.01
98.466	100.61	97.294	97.155	97.765	97.025	97.245	97.978	98.517	97.674	97.472	97.381	98.921	99.607	100.48	99.421	99.619	98.047	97.591	98.949	95.747	98.203	99.812	95.39	97.685	97.474	97.784	97.304	98.884	95.262	99.765	98.998	100	98.994	99.033	97.221	98.988	98.11	97.122	99.908	100.4	97.554	96.974	97.588	99.72	99.394	99.328	98.887	99.201	97.085
98.348	98.649	99.677	100.51	99.982	98.467	100.9	98.774	98.208	99.043	100.37	100.44	98.783	98.388	101.18	98.158	99.438	98.413	97.872	99.067	100.46	99.864	99.477	98.191	98.731	98.035	99.618	100.52	99.456	97.418	98.843	99.344	98.705	102.23	97.349	98.354	98.738	98.663	98.635	98.783	99.735	100.08	98.796	97.897	97.002	99.676	98.145	99.835	98.152	99.486
109.81	109.86	113.31	110.86	109.08	113.43	110.05	110.09	109.03	110.46	109.06	110.05	110.02	112.81	111.04	112.16	109.71	110.12	111.35	110.28	110.96	108.37	112.51	110.57	111.94	110.41	110.95	110.64	109.29	109.7	109.44	109.38	110.69	108.28	114.14	111.15	111.41	109.61	109.85	109.78	111.09	110.66	110.06	110.6	113.03	110.52	110.12	112.47	110.78	108
97.052	96.81	99.742	98.018	97.917	97.287	97.578	96.981	98.41	98	97.667	95.758	98.167	98.214	98.63	96.743	97.585	97.41	100.08	96.837	99.587	99.675	96.044	98.731	98.192	97.685	98.223	97.762	97.255	99.935	98.054	98.533	96.891	97.394	96.958	99.353	97.083	97.644	97.118	96.242	96.886	100.28	98.961	95.902	98.819	96.996	98.174	99.231	97.765	98.391
104.16	107.36	106.34	105.97	106.66	106.9	105.59	106.5	106.1	107.25	105.29	105.55	105.41	104.18	104.25	106.16	105.61	103.98	106.29	106.33	105.99	107.06	105.7	106.01	105.11	105.9	104	105.08	105.55	107.41	105.6	105.67	105.38	107.62	105.34	104.25	105.83	106.15	105.89	106.09	104.58	104.29	105.04	105.08	107.29	105.34	103.54	103.85	106.21	105.17
109.97	108.09	108.18	107.24	104.86	105.87	109.25	106.11	108.69	108.44	108.29	108.49	109.76	107.26	109.09	109.2	108.1	108.16	107.26	105.27	110.36	106.7	109.17	108.52	105.25	109.29	107.03	107.52	109.36	108.43	107.77	108.06	109.4	106.42	108.34	108.55	107.36	107.19	107.91	109.08	109.07	108.06	107.38	106.42	107.38	106.35	107.51	106.12	107.35	106.75
103.93	105.22	106.86	105.73	105.97	106.33	105.65	105.38	105.04	103.26	106.32	106.24	104.02	106.3	106.43	106.26	106.56	105.09	106.75	105.73	105.62	106.92	106.32	107.22	105.73	102.14	105.77	105.91	105.79	104.6	108.05	105.87	106.41	106.54	105.09	105.59	106.27	106.46	106.19	107.3	106.53	106.07	107.47	104.07	105.54	105.45	104.94	106.54	104.87	105.57
110.52	110.31	111.82	112.28	112.11	110.46	111.49	111.73	110.61	109.65	109.22	109.83	113.25	111.39	112.38	110.27	110.19	109.25	110.62	108.05	107.61	113.27	112.23	109.11	111.49	108.7	111.18	110.48	110.66	110.11	111.05	109.4	109.11	109.4	112.39	108.74	110.34	111.68	109.86	109.63	109.8	108.4	109.59	111.25	110.88	112.15	110.7	110.2	109.39	108.39
107.97	106.79	106.5	108.4	108.59	108.34	109.14	107.54	109.81	107.52	112.09	109.26	107.75	108.19	108.49	108.58	108.83	109.92	107.91	108.12	108.6	108.51	107.04	110.26	107.64	110.34	109.23	110.17	107.24	108.07	108.7	107.31	106.39	108.71	107.87	108.67	106.87	107.99	108.07	107.82	110.05	108.94	110.06	109.61	111.07	107.8	109.19	108.23	109.86	107.89
107.97	108.22	109.04	109.1	104.51	107.87	106.51	106.32	109.64	107.52	110.33	106.89	107.13	110.46	107.84	107.04	106	105.88	107.14	108.91	108.79	108.28	106.78	107.99	106.86	108.91	107.63	108.83	109.54	106.73	107.29	107.27	106.73	108.66	107.09	109.5	106.39	108.04	107.38	108.23	107.47	108.32	106.26	109.47	108.02	107.07	108.65	107.22	105.19	107.01
106.6	105.69	104.74	105.97	106.67	105.89	104.53	107.32	106.53	104.96	105.78	102.49	105.57	107.52	106.66	107.5	107.12	104.98	106.22	107.77	105.84	107.25	104.73	105.77	106.66	104.83	105.74	106.36	104.12	106.9	104.99	105.96	105.63	106.79	107.37	107.36	106.04	105.34	104.75	105.72	105.04	104.57	104.12	104.25	106.96	105.81	106.72	105.45	105.76	105.16
106.14	106.31	107.05	106.11	107.25	105.53	106.24	106.27	106.62	106.04	104.34	105.1	105.87	106.55	106.2	105.93	105.29	104.62	104.29	106.1	106.85	105.11	105.49	104.15	105.68	104.66	106.27	103.36	106.45	106.49	102.55	105.54	103.78	106.26	107.15	105.67	109.08	107.33	102.52	105.52	106.48	106.22	106.3	107.35	105.4	104.84	105.77	105.73	105.85	106.02
106.27	107.92	107.09	104.37	106.98	107.86	106.51	104.97	109.12	105.08	106.06	106.7	105.77	105.57	106.43	105.01	105.08	106.76	106.84	107.18	105	104.81	106.69	108.53	106.23	105.2	105.56	107.42	105.45	107.59	107.27	107.15	103.68	108.58	106.26	107.53	106.7	107.52	104.77	105.61	106.26	108.77	105.25	106.03	107.94	106.81	105.4	103.52	106.18	104.01
106.42	106.16	105.17	105.5	104.29	105.48	106.34	105.67	104.65	103.6	106.68	104.57	105.97	107.38	104.98	104.92	106.01	105.96	108.21	106.73	103.45	106.92	105.67	103.9	106.72	106.4	104.74	108.5	105.87	106.51	104.58	103.97	105.7	106.09	106.53	105.82	106.4	105.66	105.7	105.2	105.92	106.5	107.64	107.38	104.64	107.68	106.83	107.21	104.25	105.54
108.86	108.42	106.91	107.99	108.95	108.57	108.19	106.55	107.15	109.23	110.26	105.28	108.3	108.76	108.81	109.18	108.52	107.91	109.43	107	110.31	107.37	109.14	107.64	107.96	107.53	108.27	107.31	110.56	109.63	109.9	109.24	106.51	106.52	107.8	108.31	108.53	111.33	106.75	107.74	107.99	108.87	107.19	109.24	107.54	110	108.46	107.11	107.56	106.94
107.56	108.07	107.92	108.76	106.05	109.63	107.77	109.55	107.71	108.47	108.47	107.63	107.16	108.92	107.16	110.6	106.64	106.98	106.61	110.61	110.08	108.69	110.25	108.45	109.78	108.18	107.96	109.67	108.47	109.84	109.46	111.16	109.65	110.82	105.21	108.96	107.33	108.79	108.01	108.99	106.98	106.38	109.3	108.2	109.65	109.53	110.5	108.1	111.14	107.5
105.96	107.74	107.68	107.98	106.59	108.09	107.03	106.8	109.18	106.81	107.92	106.25	106.69	108.82	107.31	108.98	107.98	109.78	109.44	108.37	110.44	108.58	108.55	107.99	109.09	108.2	109.42	108.09	107.17	106.85	107.49	105.38	106.01	106.96	108.51	106.96	106.29	108.88	109.07	105.2	108.26	109.01	106.54	106.84	109.49	109.05	107.65	109.26	108.31	106.67
105.67	104.19	104.05	107.2	104.87	104.41	105.74	103.51	103.66	104.81	104.69	105.69	107.62	104.72	106.45	105.55	103.85	107.55	106.11	103.98	103.7	103.57	106.62	104.21	104.9	105.78	106.3	104.57	104.33	104.04	106.93	105.95	103.93	104.62	107.15	103.81	106.75	107.14	104.46	105.69	104.75	104.31	105.44	105.86	105.04	104.2	104.22	106.36	106.46	106.69
103.13	102.2	102.9	103.08	102.74	104.23	103.06	103.64	102.07	102.86	103.51	103.63	101.03	102.18	102.59	102.64	103.01	102.56	104.52	105.37	102.21	102.84	101.88	101.71	102.3	103.41	102.73	102.89	105.4	102.77	103.5	102.77	102.81	98.831	101.37	100.41	102.61	104.09	102.91	100.67	104.12	101.96	101.66	105.22	104.12	101.23	101.94	105.45	100.59	101.15
107.22	107.89	109.79	107.7	106.9	109.69	106.99	108.52	107.87	108.44	109.52	106.2	108.17	107.35	107.73	106.31	107.76	108.27	108.67	107.03	109.05	108.35	106.86	109.41	108.64	106.2	107.52	106.59	108.94	105	107.21	110.4	107.36	109.23	110.22	107.35	109.52	108.5	108.41	107.21	105.76	106.43	107.29	106.46	107.68	106.18	108.76	107.4	107.17	107.19
105.1	107.53	106.79	105.37	106.51	108.32	106.42	106.2	106.63	107.88	106.93	109.85	104.06	108.19	107.32	107.17	105.19	106.3	106.33	108.4	104.64	105.18	108.47	107.96	105.32	107.13	107.12	105.18	107.09	107.09	106.8	108.13	106.89	105.63	105.89	107.19	105.33	104.57	106.84	106.81	104.69	106.95	104.87	106.32	104.22	105.52	108.53	105.11	106.7	106.83
107.59	109.2	109.04	106.94	109.28	107.47	107.6	107.08	107.39	109.94	107.46	108.05	106.39	109.07	107.25	109.51	107.71	106.59	107.46	107.1	109.06	106.94	106.86	107.79	107.33	110.47	106.99	108.55	108.42	108.09	106.37	107.01	106.56	108.44	107.47	108.62	107.86	108.72	109.81	107.29	107.24	107.91	109.6	110.82	107.08	108.36	108.2	110.19	108.43	108.05
105.69	105.2	105.94	107.18	105.87	106.06	106.84	105.92	108.98	104.46	106.75	106.42	105.4	104.59	107.78	106.92	106.8	106.83	105.28	105.03	107.12	105.84	106.73	106.09	104.85	106.71	105.23	107.18	106.74	106.57	107.91	106.08	106.91	105.14	106.31	108.68	105.95	106.42	106.14	107.93	105.81	105.97	105.63	105.53	107.29	108.14	106.54	107.9	107.78	105.44
106.25	106.11	107.85	106.22	105.47	107.33	106.48	107.62	105.25	106.95	105.76	107.85	106.29	105.77	107.74	104.32	107.04	106.38	106.02	104.33	107.15	105.91	105.66	107.26	107	105.39	105.77	105.72	105.66	107.66	104.77	106.88	106.87	106.45	106.16	103.58	107.26	106.02	105.7	107.85	107.17	107.23	108.83	107.72	104.81	106.13	104.46	104.94	107.59	105.58
101.96	100.92	102.39	99.446	98.233	99.135	100.09	101.6	104.12	101.23	98.732	98.691	100.17	99.353	101.34	99.98	101.08	100.87	102.77	98.787	100.14	100.13	100.34	99.755	98.798	100.28	99.305	101.01	100.23	98.422	102.55	98.795	101.22	100.85	104.68	102.15	101.13	102.09	101.19	100.87	100.58	98.507	100.16	101.73	99.684	103.39	99.719	99.718	100.36	99.928
104.68	105.01	105.07	104.11	106.33	106.59	106.15	105.47	106.72	106.88	107.73	105.21	106.89	105.96	104.26	103.82	106.76	103.94	103.89	105.79	104.35	107.8	107.05	104.99	106.4	104.04	103.92	106.19	107.07	105.42	105.44	105.13	104.38	106.54	105.42	106.34	106.7	105.46	105.55	102.81	106.75	104.49	105.36	105.07	104.54	105.55	106.1	105.24	104.84	106.23
107.36	106.31	109.46	105.59	106.25	105.78	105.56	105.35	104.77	107.22	108.5	106.11	106.32	103.08	105.89	107.18	107.34	108.89	104.22	105.72	106.42	106.08	106.34	105.45	106.8	109.37	107.15	106.57	109.66	108.4	108.53	105.23	107.05	106.95	105.3	106.78	105.54	106.42	107.34	106.11	107.11	105.96	106.78	108.33	106.11	107.04	107.58	105.4	106.74	106.1
105.73	110.85	106.44	108	108.54	108.02	108.15	107.28	106.5	107.13	108.31	110.22	106.72	107.72	107.42	108.56	106.84	109.12	107.53	109.72	106.06	109.9	107.95	106.65	107.87	107.66	105.78	107.92	109.97	107.42	108.3	106.92	106.78	108.44	106.71	106.45	107.67	108.33	107.87	108.04	108.34	108.03	105.98	106.9	107.76	107.64	105.1	104.03	107.84	106.75
107.97	107.24	107.58	109.9	106.9	107.71	108.72	107.68	105.92	107.19	108.72	108.06	109.1	108.32	108.79	107.59	110.59	109.65	107.08	108.27	110.1	108.6	110.09	108.48	107.18	108.9	108.07	109.66	106.49	108.8	109.45	106.27	105	105.91	107.15	110.16	106.77	107.47	106.41	109.35	107.01	106.71	108.35	108.08	109	108.97	109.18	107.16	106.78	107.5
107.81	107.14	109.36	109.87	108.8	109.23	108.1	108.68	108.15	110.54	108.05	109.49	107.96	109.46	109.48	109.35	108.25	107.13	109.37	107.72	107.41	108.98	108.26	110.71	109.5	109.26	107.66	109.23	108.19	108.63	111.48	108.66	110.06	110.37	107.32	108.88	110.21	111.42	106.2	107.8	106.84	109.13	106.4	110.92	111.49	107.23	109.64	109.61	105.81	106.69
106.62	106.27	106.77	104.42	105.32	105.42	105.08	106.09	109.72	106.1	104.35	106.7	106.2	104.72	103.61	106.07	105.67	106.37	104.84	105.3	106.23	105.64	104.4	105.06	107.62	106.62	106.62	106	104.84	107.41	105.83	105.49	105.16	104.36	106.06	104.27	104.68	104.04	107.13	106.08	104.47	105.92	104.81	105.74	104.57	105.19	105.42	104.86	106.72	108.11
99.991	100.98	100.33	100.23	101.47	100.68	99.453	98.786	101.34	100.49	102.45	99.943	101.17	102.28	99.367	98.596	101.36	101.12	101.11	98.81	99.672	100.49	100.15	100.79	101.6	99.934	100.13	101.17	102.83	101.17	99.528	99.637	101.51	101.47	101.04	100.07	100.61	101.28	100.63	97.305	98.847	101.05	102.67	100.77	101.12	98.036	100.77	100.57	101.64	100.74
101.16	101.79	102.18	97.998	99.55	101.67	99.911	99.615	101.25	100.46	99.871	99.872	99.212	99.405	101.09	100.43	99.583	101.04	98.825	101.58	100.21	100.34	98.076	101.37	100.37	100.92	100.21	99.592	100.53	101.23	98.799	99.151	100.19	98.606	101.41	99.635	101.8	100.05	97.708	101.46	100.68	100.94	98.286	102.54	99.302	98.014	99.307	99.706	102.38	99.393
102.68	103.2	102.89	102.64	104.96	102.53	103.35	101.96	102.66	104.12	104.41	102.27	103.42	101.32	103.52	103.12	103.16	101.77	102.62	102.29	100.68	102.06	102.61	103.64	103.63	102.4	102.18	102.06	101.01	103.8	103.13	105.6	100.33	104.08	103.88	104.83	103.31	101.25	102.67	104.11	103.57	103.35	102	103.47	104.23	104.17	102.93	104.73	102.43	102.57
107.86	103.78	106.21	105.16	105.57	106.13	107.31	105.79	104.66	104.92	106.23	105.45	103.39	107.57	105.49	107.14	106.32	105.29	104.34	105.08	105.97	105.26	106.94	108.11	103.8	105.81	105.26	103.73	104.6	105.76	103.84	106.01	105.66	103.93	109.2	103.15	104.55	104.49	106.85	106.44	104.02	105.12	108.3	105.59	106.21	108.04	104.19	104.49	105.35	105.22
106.32	106.41	105.99	105.71	107.12	108.53	106.26	109.31	105.51	106.85	106.48	106.24	107.14	107.03	103.88	107.74	105.79	105.08	103.62	106.21	108.75	105.32	105.39	104.72	107.67	106.38	105.21	106.14	104.69	106.23	106.72	107.08	105.12	107.44	106.73	105.05	106.21	106.19	108.45	106.7	107	106.5	106.3	106.23	104.42	106.6	106.46	107.85	106.86	106.14
105.81	106.47	104.04	105.79	105.33	106.33	104.24	105.9	106.29	106.57	103.02	104.44	104.16	103.67	105.26	106.08	105.28	105.33	102.62	106.34	104.84	105.21	106.82	105.4	106.91	107.23	104.5	104.52	105.49	103.95	106.2	104.87	104.68	107.82	104.37	105.34	107.08	105.57	106.63	105.28	104.65	105.98	106.42	103.84	104	107.58	103.71	104.04	104.76	105
103.92	102.02	101.47	102.99	102.29	103.57	103.76	104.02	103.59	102.66	104.55	101.88	103.51	104.97	102.1	103.62	104.21	102.66	103.68	100.77	101	100.09	102.43	101.71	101.92	101.77	102.91	102.39	103.96	102.15	100.66	102.45	102.94	103.11	102.18	101.62	101.05	102.79	101.65	102.96	100.45	103.5	102.59	103.05	102.5	100.68	101.66	104.05	102.74	103.54
104.92	104.33	106.82	106.94	105.2	105.11	105.68	106.04	105.62	106.17	106.36	105.85	106.05	105.22	104.97	105.22	105.19	103.74	106.81	107.12	104.37	105.05	107.59	108.04	106.62	106.6	105.27	105.72	106.8	106.75	103.98	106.21	108.04	106.26	106.29	103.49	104.73	106.12	105.96	104.34	105.15	105.78	106.72	104.91	107.13	104.47	105.57	107.48	107.1	104.96
99.329	98.096	98.909	98.389	97.73	97.726	98.421	96.374	98.87	97.094	96.376	100.39	99.011	98.672	97.282	96.378	96.979	98.004	98.83	96.888	95.966	97.743	96.608	98.908	100.17	100.6	98.939	97.638	99.807	97.325	97.61	97.505	97.892	97.788	95.929	98.085	97.671	98.707	97.881	97.753	99.587	99.817	97.556	98.141	95.727	98.598	97.463	96.154	97.117	98.699
99.258	101.35	97.981	98.188	99.416	97.867	99.134	100.46	97.885	97.772	98.434	97.401	96.67	98.339	101.02	98.536	97.894	98.396	96.301	98.183	100.32	100.08	99.077	97.736	98.615	99.883	99.163	99.309	97.444	97.321	99.143	98.678	97.914	98.503	97.517	97.116	98.39	101.51	100.84	96.759	101.23	98.295	97.37	98.894	96.735	96.621	100.52	98.142	97.264	98.204
109.41	108.91	108.89	108.97	108.48	110.16	107.09	109.66	109.91	107.97	109.13	109.35	110.36	107.4	107.27	109.49	109.95	107.35	108.42	108.67	107.95	108.34	107.6	107.62	108.71	110.25	107.84	108.09	110.24	107.14	107.61	108.22	109.55	108.29	109.59	107.41	109.25	107.41	106.82	108.02	107.7	110.03	107.58	106.28	108.21	109.54	108.51	109.68	107.37	111.67
107.91	109.88	107.15	109.27	111.01	107.65	105.57	107.69	106.49	108.77	105.48	108.9	108.56	106.35	107.29	109.44	104.21	105.43	108.87	106.81	107.83	108.26	106.53	109.82	107.47	106.95	108.89	108.43	108.26	109.04	107.93	108.01	108.69	107.6	110.81	108.4	109.7	109.34	106.76	106.86	108.07	106.92	109.19	105.71	105.96	106.85	106.57	108.98	108.11	106.46
95.951	96.641	98.415	97.431	96.619	100.93	98.437	97.979	97.39	98.696	99.677	98.326	95.531	100.07	95.729	96.239	97.854	97.631	99.681	98.611	97.764	100.07	96.397	99.291	97.195	97.565	98.935	97.284	99.472	98.696	97.133	96.477	98.972	98.85	98.493	99.285	95.326	97.783	98.722	96.742	97.507	99.013	100.52	99.935	99.659	97.144	97.521	97.362	98.238	97.334
104.74	104.23	105.21	102.82	101.2	103.22	103.71	100.43	101.57	103.37	101.97	101.21	102.46	103.3	102.45	104.25	103.23	101.63	103.03	103.71	102.7	102.84	101.18	102.46	101.15	102.41	100.98	102.04	101.35	102.75	102.17	100.83	101.75	101.01	102.01	103.87	102.31	100.47	103.77	102.87	100.39	103.43	103.45	102.72	105.29	104.19	103.32	104.11	102.04	102.02
108.36	107.72	109.16	107.62	110.45	107.49	109.34	106.47	107.33	109.21	108.23	108.59	111.45	107.15	110.23	108.37	106.61	105.58	108.47	105.73	110.51	107.83	106.73	108.09	110.01	107.87	109.28	107.7	108.76	106.54	108.74	110.03	107.96	110.35	107.56	109.14	107.8	107.75	108.6	108.56	108.42	108.73	108.21	108.49	108.97	108.99	107.72	108.18	107.74	107.25
103.63	106.4	104.1	103.86	106.21	104.74	106.2	104.92	104.23	105.49	104.9	105.51	104.71	104.65	106.08	104.02	105.66	106.23	105.04	105.27	105.8	106.57	108.56	104.88	106.57	105.26	109.35	106.96	103.18	105.47	106.02	105.88	104.85	104.55	106.54	106.5	105.18	106.55	105.93	108.59	106	107.23	106.42	102.33	105.55	103.66	106.83	106.13	103.22	106.18
108.07	103.83	105.77	104.19	103.95	105.11	105.45	105.17	105.86	105.41	105.18	107.6	106.28	104.94	105.61	104.96	105.65	105.31	105.56	107.46	104.26	106.91	107.66	104.91	105.9	104.78	105.82	105.04	105.78	106.55	104.69	106.71	102.6	105.49	104.2	106.06	106.23	104.63	104.96	106.56	105.6	106.05	106.98	106.16	104.1	107.44	106.1	107.67	106.18	104.7
105.34	106.73	106.85	107.27	106.36	104.91	105.74	106.78	106.39	107.28	107.37	106.07	105.69	106.09	103.82	106.76	107.48	105.61	109.81	105.87	105.73	104.23	107.13	107.95	106.58	107.14	105.73	106.82	106.3	105.54	105.52	107.66	107.24	105.95	107.27	108.92	106.99	108.04	105.7	105.68	106.21	107.01	108.6	105.45	105.54	106.9	109.37	107.55	106.77	104.57
105.56	105.85	106.41	103.15	105.92	104.54	105.03	106	107.19	105.03	105.48	105.19	105.77	103.3	106.04	105.06	106.83	106.21	105.48	107.43	107.6	105.45	107.35	105.99	105.7	107.77	104.33	106.71	105.73	104.21	105.81	106.93	103.79	107.28	106.67	106.1	106.1	106.91	106.24	106.31	106.13	104.09	106.66	106.21	103.71	104.96	105.7	106.46	103.67	105.56
106.05	105.22	106.67	104.54	106.36	103.87	106.28	106.83	108.12	106.06	106.07	106.79	104.28	105.53	105.74	106.22	107.39	103.8	107.25	105.74	105.43	105.58	105.28	106.83	105.71	106.22	104.75	105.71	105.13	106.55	105.87	105.6	104.73	107.19	105.54	104.66	105.1	106.42	105.01	106.17	105.73	105.93	105.4	103.63	107.17	105.96	105.53	108.3	106.5	104.88
98.827	98.678	97.905	97.664	98.413	98.37	101.11	98.462	98.461	99.161	97.845	99.809	98.345	99.17	97.657	99.389	97.846	97.972	99.421	98.952	98.099	99.67	96.971	100	99.207	99.436	100.55	99.883	99.687	98.719	100.98	98.75	98.392	98.897	98.544	97.671	98.298	95.662	98.022	101.25	97.901	96.044	99.891	99.495	97.833	98.271	97.501	100.6	99.17	96.479
104.64	105.23	106.24	105.4	106.1	105.78	105.96	107.03	108.56	106.14	106.15	105.69	103.8	104.53	106.8	106.22	105.57	104.91	106.57	102.85	108.21	108	107.41	107.52	107.38	105.18	107.61	107.49	107.68	105.02	106.26	107.01	105.28	107.11	106.26	106.27	104.81	108.37	105.82	106.19	104	105.9	106.58	105.69	106.05	105.54	105.95	106.9	107.24	104.68
106.4	104.91	106.84	105.3	105.56	107.79	106.68	106.8	106.78	106.21	107.98	106.19	103.86	106.79	103.28	106.74	103.79	107.2	105.89	105.32	103.74	105.46	105.1	103.89	106.71	105.56	105.2	105.77	104.28	105.32	107.33	103.36	103.92	106.22	107.15	105.15	104.56	106.99	104.09	105.61	105.82	104.97	103.66	108.05	105.53	106.16	104.6	105.56	104.3	104.93
105.71	106.66	104.78	106.97	108.3	106.57	106.05	107.87	106.39	107.65	105.74	107.38	106.32	106.17	105.05	106.9	106.29	108.41	105.31	104.46	105.39	106.26	106.07	107.33	106.73	106.29	106.76	107.03	107.23	105.14	106.79	104.55	105.31	106.02	106.18	105.66	108.3	106.89	106.55	107.92	103.99	106.63	105.21	107.04	107.88	105.66	106.73	109.32	107.86	106.26
109.79	106.96	107.59	107.42	106.11	105.33	104.72	104.33	106.13	104.6	105.29	104.56	106.69	104.58	106.59	108.05	107.02	107.77	107.94	106.1	106.19	107.2	105.59	107.44	105.13	104.95	108.01	110.1	107.86	107.85	107.62	106.79	107.03	106.79	110.11	106.82	107.9	106.16	106.79	103.46	104.64	109.81	104.4	107.5	106.36	108.23	106.6	107.97	106.75	106.09
106.2	106.74	107.42	106.72	108.72	106.55	106.76	104.44	107.74	106.75	106.47	105.97	107.65	107.65	107.08	107.28	104.16	108.03	108.44	105.74	106.05	105.99	107.13	107.24	106.7	107.64	106.59	107.57	108.09	105.95	108.19	108.62	108.57	106.44	106.41	106.83	105.08	106.36	106.2	106.69	104.95	106.77	106.84	107.54	104.09	103.73	105.91	102.97	106.27	105.67
100.48	96.471	99.769	97.904	98.714	100.05	96.641	98.597	97.313	97.281	98.52	98.96	98.797	100.33	99.928	95.653	99.798	101.08	98.446	98.038	99.909	98.27	95.913	98.028	97.739	97.546	98.168	98.737	98.299	96.36	98.427	97.763	97.484	98.696	97.353	98.768	98.611	98.607	98.303	96.077	97.957	99.893	97.723	98.515	98.852	97.159	96.899	97.092	98.278	96.153
108.78	107.91	106.92	110.34	107.02	108.29	106.86	107.29	109.67	109.52	107.64	108.44	107.51	110.32	108.36	106.47	109.39	109.48	107.22	108.7	109.44	108.75	107.84	110.52	106.77	110.2	106.98	108.12	110.75	107.26	108.24	111.5	109.75	106.96	109.06	109.41	107.91	106.46	109.58	108.62	109.53	108.19	108.89	110.35	107.75	110	109.32	108.33	109.86	110.58
102.4	107.74	105.27	104.57	105.85	104.88	106.22	105.32	104.15	106.77	106.88	104.43	102.89	104.17	105.92	104.57	107.24	106.02	106.65	106.18	106.61	107.3	104.07	104.83	102.76	104.54	106.25	105.66	106.11	106.93	106.57	106.57	108.43	104.18	105.03	106.15	106.32	105.61	104.47	104.79	104.74	104.9	107.39	104.36	104.96	107.85	105.75	105.73	103.47	106.62
107.12	109	109.93	106.87	109.6	108.52	105.65	109.38	109.5	107.65	107.46	108.26	110.03	108.97	106.97	110.01	108.75	107.78	103.85	108.75	108.98	106.99	108.66	108.07	108.41	107.15	109.86	108.45	106.54	107.82	107.34	107.81	108.48	108.03	108.84	106.6	110.6	108.88	110.09	109.15	107.8	108.45	107.91	108.74	107.84	109.47	109.01	109.64	109.89	107.59
97.602	99.387	98.106	98.747	99.77	97.78	98.698	97.147	99.94	100.22	97.313	97.332	95.599	96.92	99.129	98.444	97.706	97.906	97.73	99.61	98.288	98.027	99	100.46	100.06	97.873	98.648	94.937	99.246	98.313	96.224	97.161	97.343	98.586	98.136	98.623	98.469	99.431	97.676	99.891	100.56	100.63	96.919	100.28	96.879	97.766	99.474	95.806	98.895	98.25
98.727	97.956	98.038	98.269	98.603	96.702	98.2	97.845	96.244	99.292	98.354	98.336	98.763	98.488	97.74	96.822	96.398	99.061	98.845	97.806	96.993	97.173	98.303	98.274	97.253	96.992	98.791	99.322	97.903	99.113	100.18	97.215	98.112	100.15	97.456	97.621	96.499	95.965	99.061	97.348	99.819	99.145	98.2	98.161	97.027	100.07	98.473	98.975	96.679	96.675
106.5	105.56	104.97	108.21	102.12	105.68	103.5	106.48	106.79	105.05	104.03	105.37	105.18	106.12	105.43	106.06	104.6	106.66	105.32	104.64	105.91	104.91	106.01	104.61	106.5	106.32	103.21	103.66	108.13	104.36	108.43	105.34	106.32	105	105.64	103.25	105.99	105.26	105.73	104.6	107.25	104.37	106.38	104.68	105.51	106.29	104.78	104.76	106.24	105.65
106.73	106.41	106.39	105.44	107.7	107.46	107.91	107.15	107.34	106.99	106.37	106.62	106.28	104.64	105.06	104.91	106.33	107.94	107.8	105.26	107.65	106.97	104.79	104.43	106.32	106.19	104.79	106.68	106.07	105.55	106.53	104.94	106.5	104.48	104.56	107.24	105.67	107.17	104.91	104.58	108.05	106.86	106.92	106.71	107.91	105.06	105.9	105.98	103.72	106.23
107.48	110.98	108.97	109.98	109.15	107.11	107.62	108.13	107.32	110.24	108.73	107.13	108.85	107.05	107.72	107.23	107.23	107.78	107.99	109.13	107.38	108.97	108.01	108.49	106.82	107.25	109.46	108.16	106.14	110.26	109.09	106.54	110.01	106.84	107.4	108.47	108.45	107.57	107.28	108.93	108.25	109.39	109	107.3	108.86	107.47	109.55	108.98	106.83	106.67
107.89	104.95	105.2	107.42	106.71	104.43	105.79	105.03	107.56	104.59	106.11	106.97	106.71	104.27	106.17	106	104.76	105.24	105.53	104.58	106.02	105.92	107.1	106.57	106.71	104.87	104.58	106.14	106.48	106.24	105.11	106.07	105.28	104.47	104.64	103.64	104.45	106.38	108.45	106.29	105.35	104.36	104.28	104.58	103.02	105.8	104.4	107.9	105.36	104.76
99.046	97.364	95.905	100.08	96.139	97.389	98.415	99.187	99.905	98.782	99.501	97.275	99.373	97.21	97.062	97.768	96.722	96.524	97.169	98.94	97.062	97.541	100.56	97.035	95.32	96.995	99.573	97.599	96.828	95.306	99.444	99.139	97.655	98.314	98.595	98.403	96.01	97.992	96.288	97.566	99.845	97.57	98.589	99.24	100.1	99.088	97.447	95.768	99.108	99.098
105.69	105.84	104.25	106.08	105.07	106.66	105.62	105	106.27	104.78	106.32	104.83	104.82	104.56	103.26	103.69	106.35	106.84	105.63	106.12	104.98	107.5	105.23	105.22	103.4	105.2	105.83	106.62	105.01	106.56	107.04	106.69	105.36	105.21	104.28	106.99	104.79	105.86	103.74	105.91	105.4	106.22	106.75	104.37	104.22	106.25	106.97	103.67	105.25	107.16
107.63	107.83	109.65	109.34	108.98	108.37	108.45	106.98	111.49	108.97	108.8	106.39	108.7	109.39	107.34	109.58	107.2	108.93	108.35	108.82	108.42	109.08	107.82	108.44	107.05	109.96	107.58	108.32	109.07	108.14	108.36	109.39	110.21	108.67	108.96	109.15	108.91	106.31	108.32	108.96	108.7	108.81	109.11	109.1	108.59	107.64	108.07	108.99	109.47	111.72
107.51	108.66	106.78	109.09	110.35	108.49	104.59	104.65	107.8	108.05	108.24	109.47	108.38	107.82	108.55	107.3	106.41	109.09	110.84	105.62	107.06	108.56	108.56	107.4	107.13	107.08	104.5	105.89	109.97	108.67	107.51	107.01	107.6	106.58	104.13	107.69	106.72	108.6	108.23	108.77	108.29	107.29	106.57	108.25	108.66	106.32	106.39	105.65	105.84	107.09
108.82	108.16	107.32	107.95	109.29	109.96	108.7	106.2	108.37	110.26	107.13	107.54	109.1	108.76	110.22	108.1	108.61	109.53	107.71	108.33	108.77	107.81	110.19	106.92	109.83	105.49	109.32	108.49	106.53	107.82	108.02	109.02	109.64	106.87	109	107.53	108.06	109.7	109.6	109.51	107.64	112.36	110.54	109.58	109.94	109.75	109.41	108.82	109.17	109.44
108.35	108.32	107.59	108.46	109.59	108.36	108.61	106.86	108.04	106.82	108.97	109.66	108.71	106.51	107.14	108.8	106.45	107.46	108.24	107.69	108.74	107.98	107.86	106.39	108.24	108.69	108.89	108.18	109.95	107.5	110.51	108.79	108.14	108.9	107.67	108.76	107.93	109.89	108.4	108.77	106.96	108.25	106.24	108.67	108.11	105.45	107.27	108.61	105.77	106.16
107.8	103.83	105.29	107.17	104.44	106.45	107.86	106.16	106.96	105.52	105.49	106.59	107.01	104.93	107.28	105.94	106.53	107.05	105.47	105.6	105.46	107.08	104.51	106.03	107.6	105.4	108.84	105.49	107.15	105.47	107.04	108.49	105.07	108.43	104.54	105.02	104.26	105.45	107.59	105.76	105.54	108.84	107.57	107.43	106.89	107.59	106.94	109.36	107.37	107.22
107.82	107.98	106.27	106.96	105.78	105.85	106.09	104.08	106.72	108.54	106.64	103.56	106.3	106.48	108.19	106.04	107.41	105.55	105.51	104.91	105.5	106.16	105.75	107.79	107.47	107.05	107.11	107.48	106.73	105.65	106.89	106.36	105.72	107.23	105.55	106.09	105.33	106.72	105.66	108.46	105.98	106.33	106.07	105.78	108.76	106.73	106.48	107.6	107.79	106.27
104.46	106.57	107.37	106.13	105.95	105.05	104.04	105.17	107.05	102.68	107.64	104.9	104.18	106.31	104.05	105.41	104.4	105.57	108.47	105.32	105.08	105.53	107.76	104.72	105.33	105.59	107.95	103.97	106.32	108.47	106.2	105.17	106.46	104.49	104.7	102.92	106.1	105.97	104.97	102.97	105.89	103.76	106.44	107.46	103.81	104.18	103.39	105.77	104.98	102.13
107.09	108.55	108.03	109.18	108.24	108.26	106.92	106.83	108.36	106.07	107.98	108.26	107.16	109.03	107.86	107.89	107.36	109.55	109.14	108.1	106.79	108.15	107.6	106.98	106.66	109.32	108.37	108.89	106.33	106.26	110.03	108.69	108.52	107.57	106.9	107.41	108.76	106.56	110.04	108.9	108.14	108.89	108.65	107.03	107.08	108.75	107.12	108.03	108.87	108.11
106.13	107.27	106.49	105.62	106.53	108.06	107.34	106.1	105.16	105.3	106.08	106.88	107.15	105.42	108.65	107.25	105.57	107.2	104.35	107.94	106.18	106.82	106.65	107.39	106.1	105	107.58	105.81	105.89	108.68	106.44	106.57	107.17	107.87	107.06	108.12	104.93	109.04	106.06	106.58	105.86	106.94	104.33	106.01	106.52	106.18	109.04	104.9	106.5	107.17
104.64	107.72	107.42	105.42	105.87	105.83	105.79	106.72	106.59	105.63	105.6	102.78	107.45	106.07	106.16	108.9	107.4	108.64	105.72	104.94	104.21	104.24	104.66	106.31	107.24	106.29	106.36	106.45	106.28	105.7	106.93	105.6	105.02	106.45	106.24	105.96	105.58	106.52	104.83	105.96	108.09	106.46	106.93	105.79	105.41	105.39	106.76	106.64	108.49	105.06
106.6	107.46	107.89	108.08	109.84	109.15	109.21	107.54	110.11	109.28	107.16	107.8	108.07	108.53	107.18	108.01	107.16	108.54	108.76	106.91	108.47	109.86	109.84	107.04	108.21	107.68	109.13	108.76	109.4	106.96	108.09	107.88	108.48	107.95	108.69	108.51	106.49	111.73	108.09	107.23	106.28	109.19	108.4	109.52	109.87	109.85	108.43	106.94	109.71	108.3
108.28	109.08	108.06	108.6	109.24	108.25	107.28	109.66	107.41	108.01	106.96	109.77	108.92	107.29	108.09	105.94	109.42	108.17	107.29	109.09	108.89	110.93	108.99	110.64	108.26	110.22	108.1	107.91	110.42	108.28	107.42	106.66	107.06	109.18	106.78	107.06	108.32	108.74	108.01	108.53	107.81	108.37	107.79	108.95	108.92	107.86	108.85	108.43	106.59	109.28
106.32	107.59	108.45	107.72	104.16	105.34	105.88	105.7	106.79	105.2	107.36	104.89	106.4	108.08	105.15	105.71	108.4	107.7	105.97	104.91	107.24	107.53	106.1	106.82	106.04	107.43	106.54	105.57	106.71	105.71	108.29	106.1	108.89	104.87	106.57	106.27	105.59	106.73	105.7	105.26	108.37	107.3	107.06	105.02	106.78	106.57	106.07	105.16	108.57	105.65
98.678	99.863	97.904	100.1	97.013	98.458	100.02	98.928	98.95	98.636	98.068	99.869	98.887	97.458	98.661	98.398	100.23	97.776	97.209	100.34	100.29	99.848	97.979	97.609	101.72	97.439	98.898	98.425	99.036	98.535	98.39	95.885	98.434	97.851	98.841	97.699	97.752	98.49	97.524	97.789	98.661	96.674	98.042	96.078	99.343	99.497	97.705	99.143	99.632	98.469
105.11	105.61	106.1	105.61	106.83	106.7	106.73	106.21	103.29	106.46	103.71	105.68	104.71	103.25	106.93	104.61	106.69	104.07	105.53	105.87	106.43	105.45	103.41	104.92	105.77	106.52	102.64	106.41	104.44	105.59	105.9	106.28	106.64	107.32	105.01	104.51	106.87	106.14	104.96	103.56	105.67	104.19	106.13	104.63	106.56	105.88	104.68	105.86	106.16	105.3
100.76	99.243	100.11	99.791	101	101.03	101.56	102.63	99.062	101.68	101.4	101.47	100.59	102.02	101.02	100.77	100.83	102.02	99.214	100.03	99.757	100.43	98.944	99.425	102.63	100.05	102.45	101.8	101.8	100.33	100.63	101.7	102.83	102.58	98.401	100.03	99.642	99.41	101.09	101.73	103.3	101.03	100.45	100.13	99.756	102.8	101.28	101.19	99.923	102.55
108.13	104.75	107.12	104.65	105.22	106.12	104.37	106.93	104.46	106.2	104.28	105.76	104.58	104.85	106.41	103.69	104.53	108.44	105.18	103.13	106.92	104.87	106.51	105.45	105.7	106.91	106.49	106.09	104.85	106.27	107.3	106.05	103	106.37	106.85	107.44	105.56	107.81	106.28	106.47	105.52	104.11	107.59	106.16	105.54	103.99	105.37	105.89	105.72	105.33
109.21	107.75	105.16	106.22	106.62	106.32	104.69	107.35	107.37	105.07	103.95	105.39	106.64	106.5	106.5	106.8	108.47	105.4	106.85	105.8	106.5	107.98	106.97	107.99	106.8	107.45	108.67	106.65	105.81	108.33	107.48	107.02	108.13	106.87	102.46	107.7	106.5	107.78	103.62	105.89	105.31	105.71	107.04	106.47	103.78	103.91	105.44	108.97	105.76	106.06
110	107.81	108.18	108.62	107.56	106.95	109.77	108.34	109.4	108.3	108.49	108.5	109.54	107.4	109.06	109.02	108.27	107.81	110.37	109.08	108.54	110.06	107.43	107.23	109.43	107.73	109.02	109.73	108.78	108.36	107.05	109.4	109.09	108.34	108.19	109.94	105.25	108.62	107.52	108.97	110.17	108.86	109.57	109.31	108.33	109.3	108.11	106.13	105.88	108.84
96.426	97.479	96.762	98.675	97.638	97.222	98.549	99.951	96.091	97.598	98.284	95.883	100.68	97.276	98.181	96.163	96.285	101.46	98.937	98.557	98.195	97.36	97.379	97.788	96.283	98.635	97.185	96.718	98.058	96.262	98.013	96.442	96.645	99.189	97.465	98.492	98.747	97.402	96.612	97.228	97.06	99.492	98.151	97.216	99.005	97.175	101.26	94.862	100.78	98.673
108.54	109.22	107.33	107.66	108.82	108.56	110.97	109.38	108.34	109.81	107.14	107.3	108.66	109.29	106.12	108.21	109.47	109.28	108.47	107.71	106.81	106.86	107.65	109.13	107.07	108.88	108.33	107.04	108.88	109.57	105.44	110.13	108.85	108.17	110.9	108.7	107.55	108.76	109.19	108.61	110.41	107.4	107.14	111.16	109.15	109.86	110.09	109.98	108.83	107.75
110.07	106.14	106.55	108.21	110.06	105.96	108.98	106.91	106.52	107.71	106.5	107.64	110.21	106.85	109.08	109.07	108.82	107.77	108.54	112.15	110.1	106.76	109.58	109.39	109.7	106.85	109.37	107.14	107.68	106.1	105.64	110.35	109.32	109.27	108.75	107.88	108.26	108.1	108.02	109.29	109.07	107.47	108.21	111.7	107.98	108.89	108.55	108.32	108.8	108.8
99.443	98.174	98.07	96.865	97.222	97.767	100.4	99.72	97.041	97.484	99.421	97.938	97.185	98.954	96.853	98.028	98.834	95.1	98.347	98.478	98.977	97.68	98.834	97.892	97.555	97.742	98.973	96.686	97.838	97.519	97.532	97.195	98.262	97.081	98.648	97.736	98.116	97.56	97.613	97.908	97.138	98.413	98.207	97.17	98.219	98.527	98.929	99.135	98.788	97.54
107.89	108.58	108.17	107.96	108.36	108.1	108.59	107.11	107.06	106.25	109.52	107.47	110.68	109.07	108.64	106.99	107.66	107.14	107.66	109	108.41	108.14	107.68	107.21	108.63	109.33	107.78	108.27	106.69	106.88	108.94	107.7	107.36	107.79	105.94	109.14	108.54	109.37	110.47	108.71	106.9	105.68	109.26	108.07	109.99	105.81	109.73	107.19	106.95	107.32
105.64	106.17	103.4	104.92	106.33	105.6	107.3	105.81	106.85	105.8	105.39	104.53	104.48	105.27	105.58	105.38	105.39	107.37	103.96	105.68	105.23	106.77	106.06	105.84	105.23	104.24	104.8	105.32	107.65	103.86	106.52	102.66	106.84	106.48	105.44	105.19	108.49	106.25	105.09	104.41	107.19	104.88	107.2	105.15	107.89	104.19	105.25	105.17	107.59	107.23
107.71	107.54	107.78	108.7	104.71	106.92	106.4	107.6	107.08	109.58	109.74	108	107.9	107.58	107.15	110.17	107.46	106.31	107.76	107.9	107.75	106.5	107.39	108.66	107.62	109.48	107.64	109.75	104.34	110.14	107.26	108.79	106.51	106.29	108.15	107.12	108.12	108.59	105.61	107.74	109.93	107.57	109.81	108.85	105.47	106.38	106.87	109.22	107.08	111.75
106.03	106.18	106.85	105.18	107.13	105.67	105.14	106.92	103.96	102.87	104.84	104.37	106.28	105.05	106.19	105.16	104.82	104.59	105.4	104.1	108.06	106.4	106.64	105.03	105.62	105.7	106.09	104.77	103.75	107.05	106.24	104.47	107.23	105.16	104.95	105.68	105.77	106.09	104.62	108.4	108.11	105.96	105.87	106.41	104.78	106.8	107.03	104.46	108.11	106.14
107.15	107.58	107.44	108.4	108.6	107.69	108.67	109.83	109.17	108.78	107.45	107.01	109.07	107.73	107.33	107.14	108.32	108.3	106.53	108.18	108.1	106.15	104.39	107.49	107.85	106.64	106.99	108.21	108.41	108.18	108.18	108.01	107.76	109.63	105.63	109.97	106.81	108.86	109.23	107.39	107.63	107.15	106.94	109.03	108.64	109.49	107.8	107.5	109.43	107.4
108.22	110.46	112.16	107.87	110.96	110.58	111.72	110.99	110.68	112.71	108.48	111.97	110.83	110.19	109.91	110.88	109.51	109.19	110.06	111.55	110.21	110.4	111.71	112.71	112.89	110.28	109.98	110.72	109.96	110.65	110.87	112.48	109.54	111	109.67	109.17	112.25	110.54	109.4	110.42	112.28	110.75	107.92	110.96	108.2	111.05	113.13	111.9	111.65	109.94
108.31	107.33	108.24	105.4	108.46	105.93	105.3	106.14	106.1	106.32	106.66	105.51	106.85	107.11	106.26	106.08	107.61	107.64	105.03	105.56	105.33	106.93	107.6	106.79	107.15	107.02	107.58	107.55	106.04	107.75	106.42	105.43	106.09	106.05	105.54	104.78	105.99	105.49	107.14	105.89	103.92	106.98	108.01	109.08	107.33	106.93	106.78	107.86	106.28	107.61
99.059	102.58	96.966	98.963	97.836	97.866	100.2	98.493	98.598	97.079	98.129	98.686	97.015	99.492	95.815	96.278	98.771	96.911	98.476	98.507	98.264	96.286	99.466	99.728	97.347	97.92	99.554	98.69	99.191	97.83	97.671	96.504	97.619	98.041	98.234	98.556	98.472	98.388	97.715	94.669	98.797	96.426	98.306	98.934	97.297	101.34	99.178	98.023	97.531	99.761
107.6	105.3	105.65	107.48	107.26	105.46	107.43	108.37	106.11	106.81	105.47	106.77	108.12	105.26	105.3	107.08	106.56	107.43	107.15	108.12	107.29	106.82	106.77	106.97	106.74	106.65	108.24	104.87	105.76	105.71	106.37	107.94	105.56	107.31	106.51	106.57	106.71	107.01	107.84	105.54	108.79	106.5	107.25	108.2	108	106.93	104.46	106.46	107.99	107.09
108.24	107.2	107.9	105.67	105.22	105.63	105.92	104.82	104	103.99	107.7	105.14	105.42	109.19	106.15	105.63	105.76	103.74	105.65	106.15	105.18	105.09	107.48	105.35	105.2	105.85	108.4	104.61	106.62	105.16	104.92	103.26	105.75	106.7	106.23	105.39	105.85	104.9	105.11	106.07	105.34	106.85	105	106.31	104.52	107.56	106.23	106.76	105.29	105.22
106.26	104.13	105.82	105.06	107.41	106.44	104.95	105.38	106.74	106.57	105.4	107.78	105.5	106.44	106.23	106.27	107.28	106.6	104.97	107.09	106.01	107.65	105.63	107.92	106.9	104.43	105.61	105.6	105.73	104.03	106.41	105.74	105.48	107	105.86	107.13	107.17	105.93	107.76	106.16	105.9	104.47	105.45	105.42	105.45	108.01	104.81	103.24	103.77	106.09
97.586	95.841	99.456	99.597	96.972	97.759	96.958	97.973	98.945	96.814	96.377	98.261	98.963	98.605	99.132	97.935	98.175	98.87	99.378	99.185	99.23	97.83	98.792	96.647	100.15	96.573	97.172	98.295	97.684	98.613	97.756	97.367	97.002	97.794	96.353	98.687	101.06	98.006	98.702	97.148	98.598	97.447	99.95	98.929	97.72	97.913	98.92	98.598	96.536	98.47
105.06	107.4	105.97	106.6	103.54	104.73	105.66	105.02	107.61	107.7	108.49	106.26	102.52	103.9	104.9	106.62	106.16	104.49	105.82	105.43	107.07	107.43	104.94	107.76	105.05	106.31	105.19	105.01	106.7	105.54	106.64	103.39	105.89	106.25	104.68	106.71	104.66	105.44	104.01	106.62	105.64	105.56	103.92	103.88	106.7	105.33	107.43	106.83	104.41	107.3
101.15	97.732	100.35	101.57	102.83	100.55	102.37	101.39	101.05	102.83	100.56	100.81	100.81	101.25	101.13	100.51	99.707	100.4	101.94	103.6	100.07	102.54	100.96	100.72	99.678	101.27	101.11	99.755	99.48	102.09	100.42	99.964	100.12	101.79	101	100.94	101.85	101.75	99.519	102.63	100.83	98.58	103.19	101.8	101.69	99.727	102.51	103.22	99.553	100.06
105.62	105.58	106.64	105.28	106.04	107.33	106.31	105.41	107.75	105.09	107.58	105.51	106.62	104.93	106.9	108.56	106.68	105.64	105.96	107.67	104.75	106.83	105.49	104.38	103.74	105.81	105.58	106.93	107.53	107.7	105.9	107	105.62	106.6	106.41	108.34	106.07	106.27	108.74	107.11	105.21	106.94	105.79	104.78	105.89	108.07	108.34	106.51	107.99	108.81
102.91	104.74	106.7	105.04	107.59	106.3	107.86	105.52	104.34	105.4	105.52	105.35	107.09	103.48	104.16	104.86	106.21	105.25	105.4	108.06	105.29	107.27	106.21	104.68	104.28	104.74	106.24	106.2	104.84	105.54	105.71	103.69	106.38	104.55	104.86	106.81	106.31	105.7	105.7	103.44	104.01	104.29	105.11	106.02	105.43	104.73	103.33	105.24	106.01	106.99
98.148	99.713	96.084	98.586	97.953	97.669	100.82	96.076	96.863	97.923	98.864	100.97	97.392	97.571	95.856	100.25	97.387	95.335	97.874	97.743	98.839	97.855	97.706	97.456	100.85	98.578	99.144	97.594	98.832	96.987	98.554	97.348	97.41	99.532	97.583	99.963	98.282	97.466	99.316	97.952	99.846	99.562	97.923	97.338	98.587	98.169	100.05	96.627	100.03	99.971
108.18	110.91	106.58	107.8	107.53	107.71	109.01	108.78	109.37	108.47	108.8	109.43	106.07	107.94	107.28	107.09	106.46	106.33	107.69	108.77	109.34	107.74	109.94	107.35	108.68	110.54	109.42	110.05	109.46	108.99	110.86	111.39	107.85	108.4	105.99	110.41	110.78	110.79	109.03	111.24	107.57	107.81	111.17	109.97	108.77	107.49	109.5	109.15	110.07	106.49
108.67	108.46	106.71	106.3	107.63	107.75	109.06	104.66	108.01	107.6	108.79	108.18	109.28	108.01	108.86	109.87	107.82	105.35	107.04	108.33	108.22	108.67	108.72	109.6	108.55	107.33	107.64	108.34	107.4	108.03	108.4	108.08	108.59	108.32	106.77	108.95	106.59	107.81	109.73	106.24	108.39	107.02	106.41	109.19	107.38	109.59	109.6	109.03	107.23	109.71
107.42	106.79	108.8	108.62	107.52	107	107.53	108.71	108.65	107.86	109.42	108.54	107.03	107.23	108.21	109.5	109.28	107.77	108.51	107.39	108.14	107.15	108.9	109.23	108.95	107.81	109.61	107.93	107.3	107.92	106.43	109.84	107.15	109.03	105.63	108.02	108.37	106.06	107.67	105.43	107.89	109.41	109.2	108.22	110.05	108.47	107.48	108.33	110.62	109.13
108.66	110.54	110.17	110.29	109.89	111.43	110.49	110.81	110.81	110.58	109.87	109.9	111.01	110.97	108.05	110.45	109.68	111.75	110.99	111.7	112.19	108.39	110.18	112.09	110.49	112.42	109.87	111.05	111.96	110.97	111.14	114.27	108.36	113.79	110.93	109.42	109.5	109.72	111.57	110.63	109.42	110.82	111.9	110.77	112.2	109.54	108.26	110.68	110.1	109.15
107.81	105.92	104.55	102.96	106.19	106.15	105.26	104.36	105.41	105.78	106.22	106.19	105.85	105.11	104	103.65	105.58	106.76	105.5	104.16	105.31	104.63	105.53	107.9	102.86	106.05	105.91	107.08	107.34	104.9	105.35	105.32	104.86	106.05	104.86	105.57	103.83	104.35	105.88	106.21	105.87	105.08	105.32	107.39	107.44	104.78	107.18	106.13	105.95	106
108.32	103.64	106.2	105.47	104.14	107.02	105.39	108.27	104.86	106.69	106.7	104.74	105.64	105.99	106.42	103.71	106.21	105.96	104.48	104.96	104.19	104.73	106.27	103.82	106.28	104.14	107.02	105.81	104.67	103.79	105.39	104.73	105.05	106.23	106.62	105.93	106.9	106.54	105.25	104.02	106.65	106.94	104.65	106.09	104.6	105.81	107.36	104.48	104.78	104.5
106.57	106.81	105.5	108.89	107.41	106.04	106.23	106.27	107.47	108.28	109.41	106.85	106.7	106.92	107.54	109.98	105.61	107.91	108.02	106.75	108.21	106.86	107.89	107.95	107.34	107.73	108.02	108.24	106.94	106.1	109.61	109.23	109.78	107.65	108.09	109.09	107.93	107.44	107.66	109.1	106.77	109.34	105.5	107.3	105.82	107.49	108.34	109.46	107.08	108.77
108.41	104.33	105.26	104.06	105.92	107.21	104.58	104.31	106.03	104.78	104.88	104.72	106.85	105.91	107.08	106.3	102.69	106.5	106.02	107.95	104.95	106.91	103.14	105.91	105.54	103.2	105.62	107.16	107.52	105.95	105.06	106.14	107.38	104.11	105.99	105.94	105.32	106.15	105.14	105.83	105.37	104.21	105.34	103.62	106.03	104.09	107.32	109.59	106.57	106.65
109.99	108.74	107.21	107.13	108.71	107.21	107.88	107.8	107.22	108.78	106.76	109.26	105.5	109.73	107.63	109.13	107.24	109	108.87	108.97	107.48	108.25	108.65	108.39	108.14	108.24	106.9	109.86	107.76	108.21	109.23	112.02	108.65	109.57	108.63	106.96	111.59	108.62	108.19	110.54	108.85	110.2	109.26	108.42	107.5	108.84	106.92	110.68	107.27	107.58
108.47	106.89	107.91	108.88	106.86	106.97	107.5	106.06	108.79	109.55	107.48	106.8	107.88	108.4	105.92	107.57	109.14	107.37	106.08	106.5	107.27	109.18	110.02	108.08	107.53	106.25	106.66	107.33	107.36	107.25	109.01	107.6	107.68	108.96	106.01	107.26	106.81	106.48	105.81	108.17	107.15	110.3	108.19	108.15	106.98	106.93	110	107.71	107.31	105.65
108.2	109.29	108.2	108.78	108.56	109.82	110.03	108.19	110.39	107.39	107.18	108.01	107.96	108.82	108.63	107.64	108.97	107.9	109.42	108.38	107.68	109.25	108.73	109.5	107.52	107.02	106.15	109.95	107.24	107.41	107.81	105.91	108.39	110.61	108.63	109.38	106.95	107.22	106.79	109.15	107.65	107.31	108.21	108.69	109.22	110.45	105.72	108.96	107.77	107.72
97.54	99.637	98.418	96.422	98.008	97.06	96.252	96.727	99.997	100.09	97.834	99.296	96.149	97.272	98.133	98.234	98.866	98.078	99.253	99.3	99.302	99.349	97.495	98.827	96.463	97.031	97.678	96.862	97.786	97.272	100.36	99.228	96.977	98.742	96.838	98.877	98.719	98.139	98.505	98.179	95.838	97.235	99.194	99.249	99.811	98.489	96.649	97.922	98.086	99.254
102.26	99.962	100.36	99.457	101.71	101.3	101.22	99.661	102.23	100.05	100.62	99.1	101.08	101.66	101.34	101.97	100.44	100.26	100.83	101	100.14	100.22	99.666	100.26	99.475	101.12	100.99	102.34	101.08	101	100.94	99.018	98.862	101.67	97.634	99.486	99.889	102.44	99.318	98.451	98.843	99.752	100.44	100.48	102.27	100.08	100.13	102.07	100.38	102.34
108.85	108.64	109.54	108.27	109.73	108.58	109.06	105.39	106.46	108.16	107.88	107.34	107.08	104.63	104.9	108.69	109.32	106.74	107.38	108.35	108.78	107.37	108.69	110.68	108.43	106.58	109	108.78	108.35	109.55	108.47	107.9	106.88	109.9	109.61	106.87	108.14	109.56	106.51	108.76	108.8	106.45	105.41	107.68	106.24	108.86	105.95	106.43	109.57	107.96
108.12	109.73	109.23	108.4	107.03	107.3	109.06	107.13	109.3	110.02	107.97	110.58	108.17	106.3	109.29	110.04	108.5	109.33	107.49	108.28	105.72	108.48	109.54	107.17	109.07	109.53	108.76	108.17	108.65	110.21	108.86	107.23	107.38	108.05	108.95	107.6	108.48	109.15	108.45	107.69	108.97	108.53	108.43	108.96	109.99	109.89	110.21	108.73	107.88	107.77
108.11	105.98	109.15	109.41	109.33	108.78	105.69	106.31	106.33	110.11	108.39	109.45	106.91	108.24	102.93	106.14	108.45	107.58	106.8	106.59	106.08	107.2	108.17	106.27	109.04	107.37	109.73	107.06	107.12	108.21	107.42	109.55	108.26	107.47	107.37	105.74	105.76	107.22	107.97	108.66	107.48	108.7	106.06	107.47	109.16	108.32	108.68	108.26	109.04	107.66
98.232	97.094	98.049	97.055	98.118	98.201	97.894	99.777	99.351	97.579	97.828	95.359	95.706	98.781	98.283	95.93	97.141	99.896	99.798	99.164	98.918	98.551	99.442	95.709	99.549	100.87	97.638	98.053	98.695	99.387	96.812	98.073	98.364	95.996	97.169	99.09	99.159	95.733	98.021	99.948	96.697	98.945	95.764	97.965	97.755	98.933	98.471	100.29	93.392	99.291
107.91	108.27	109.4	108.89	107.32	109.51	106.82	108.57	107.99	107.35	109.64	107.37	109.51	108.73	107.74	110.1	108.31	109.08	110.26	111.85	108.86	108.31	111.82	108.08	108.1	108.32	107.12	107.95	110.15	107.12	106.24	108.4	107.77	108.36	108.78	107.25	108.73	109.34	109.4	108.84	109.27	108.62	106.92	110.89	107.84	107.18	107.17	109.64	107.95	107.86
109.32	107.81	107.93	107.1	106.74	108.03	106.89	108.84	107.98	109.03	108.22	107.67	108.41	108.65	105.34	106.71	107.05	108.31	108.36	107.47	106.74	107.27	107.91	109.37	105.96	106.13	106.91	107.56	108.25	107.48	108.33	108.28	104.51	106.89	109.21	106.49	109.44	107.68	108.18	107.98	107.63	107.91	108.02	108.64	107.33	107.93	107.57	107.62	107.89	105.99
106.36	105.94	108.27	105.98	106.71	107.82	105.95	105.86	107.01	106.39	105.15	107.51	106.16	103.23	108.95	106.12	106.1	107.78	106.6	108.46	108.73	105.69	105.56	105.99	106.02	106.68	106.03	107.31	107.79	107.35	103.42	105.32	104.55	107.1	106.61	108.36	104.75	104.55	106.93	107.21	105.88	107.91	108.07	105.58	106.01	105.99	105.18	106.1	106.56	106.2
108.24	106.56	108	107.41	107.94	107.61	109.92	107.36	106.38	107.46	105.34	109.67	108.63	108.02	108.58	107.6	107.99	106.72	109.89	108.12	109.05	108.68	108.9	107.3	108.94	107.74	107.2	109.27	106.96	108.08	110.07	105.18	108.54	107.51	108.06	108.35	106.87	106.44	108.63	106.96	108.07	106.52	109.36	107.39	109.61	107.84	106.63	107.42	109.17	105.16
108.9	107.7	108.96	108.11	110.6	108.04	107.11	108.91	106.65	108.15	108.3	107.39	107.51	109.71	109.25	108.58	107.16	107.66	108.23	106.77	108.71	108.31	106.94	108.44	108.96	108.8	108.78	106.45	108.89	107.35	108.79	106.4	108.42	107.98	109.04	105.53	108.74	106.5	109.36	108.77	107.49	107.81	108.86	107.22	110.52	109.43	106.7	107.22	111.55	107.59
111.95	109.97	112.12	110.27	111.42	110.41	111.8	112.19	110.56	111.35	110.19	110.18	110.22	110.6	109.47	111.52	109.72	109.87	109.35	110.99	108.26	112.63	108.41	112.51	110.19	110.29	111.2	109.24	109.06	111.04	110.45	110.24	110.57	108.12	110.39	110.07	108.71	110.23	111.25	112.18	108.75	109.82	110	110.18	109.57	111.71	109.21	110.61	109.63	109.49
105.08	106.93	106.97	106.61	106.75	107.76	107.3	109.17	109.82	105.55	107.12	108.08	107.08	107.24	107.93	107.6	108.67	107.26	107.14	107.73	107.85	108.19	106.13	109.55	106.83	107.26	107.29	105.06	108.56	108.55	108.79	106.3	107.95	107.14	106.84	107.4	107.42	110.28	108.33	108.67	106.53	107.43	107.23	107.22	106.99	107.88	108.26	110.6	106.77	109.23
97.178	100.02	99.603	99.901	100.74	99.23	98.349	98.507	97.454	99.037	99.757	100.14	99.756	98.635	99.321	98.425	98.692	98.644	97.997	99.531	98.439	96.812	99.335	99.05	100.19	98.013	100.95	100.56	98.503	98.951	98.01	97.751	97.412	98.126	97.645	96.092	98.236	98.86	98.03	98.84	99.601	97.901	99.24	99.204	98.142	98.629	97.934	97.225	99.793	97.081
105.35	105.48	105.52	106.17	105.85	105.3	107.51	104.53	106.39	103.08	104.96	105.81	105.09	106.38	106.84	107.12	107.03	105.33	108.75	105.1	104.99	102.97	105.99	106.27	103.55	105.08	106.02	105.12	104.72	105.16	103.36	106.75	104.57	104.63	103.88	107.85	105.9	105.59	102.79	105.42	106.72	104.31	106.5	106.12	106.13	104.07	107.12	105.93	105.5	104.97
106.01	106.87	105	105.5	105.81	106.76	105.33	106.2	104.65	105.1	105.08	104.83	105.88	106.63	106.2	105.38	105.35	103.29	105.86	105.82	107.31	105.99	105.47	106.32	105.2	107.13	106.42	103.71	104.89	106.21	104.83	105.18	105.09	106.43	104.49	104.61	104.36	105.77	104.38	107.16	104.44	104.55	105.9	104.21	105.33	103.68	104.81	106.48	105.37	103.45
107.12	107.3	104.59	107.81	107.26	107.12	108	108.67	106.86	105.51	106.89	107.75	105.19	105.31	105.34	107.31	106.02	107.36	108.33	106	106.44	106.55	106.44	106.28	105.25	108.05	107.36	105.97	105.02	108.06	104.91	107.03	106.93	106.87	106.54	108.38	105.09	105.72	107.5	107.29	105.57	107.91	105.66	106.86	105.65	105.55	107.26	105.81	105.2	107.65
107.5	103.32	109.65	105.7	105.97	105.09	104	106.81	108.41	106.14	105.27	106.29	107.8	105.26	107.25	105.99	104.92	107.12	106.45	105.26	107.12	105.07	106.08	107.37	106.27	106.65	104.18	108.88	105.73	106.52	107.93	107.59	105.45	106.83	104.83	106.6	105.67	107.52	103.63	105.3	107.54	104.23	108.43	106.65	107.77	106.76	106.97	107.42	105.34	107.71
101.52	103.75	105.96	104.38	102.6	102.46	103.09	104.98	101.81	102.83	102.69	100.18	101.78	100.23	101.36	103.16	103.08	101.86	104.38	102.54	102.17	103.04	100.73	101.47	104.28	105.2	102.07	103.37	103.49	101.9	104	101.98	105.18	103.43	103.8	101.19	104.53	101.47	103.85	102.03	102.13	101.39	102.76	101.8	101.46	102.5	101.4	104.23	101.2	101.65
106.26	105.27	106.73	106.08	105.86	104.65	105.11	105.5	105.04	105.99	106.17	104.6	105.4	106.52	107.34	105.52	105.02	103.81	104.87	102.66	105.2	104.94	107.07	103.7	106.16	105.41	106.25	103.36	106.55	105.93	105.76	105.48	104.8	105.33	104.67	104.19	103.66	104.34	105.8	106.17	104.04	105.44	103.99	106.96	106.92	105.02	106.23	108.27	103.78	108.6
96.055	99.163	98.665	95.387	96.433	97.62	100.48	100.61	98.963	97.82	97.692	97.993	97.424	100.35	99.324	98.234	99.527	100.26	99.892	98.872	99.745	99.067	99.657	100.2	97.477	97.467	96.516	97.108	98.992	99.862	99.152	97.041	96.251	98.561	97.039	98.413	98.198	98.192	97.518	96.389	97.203	96.713	99.657	98.474	99.302	96.503	100.21	99.493	97.252	97.701
109.85	110.58	114.08	110.51	109	111.18	112.41	111.71	108.95	111.03	110.78	109.58	109.9	112.15	113.4	110.59	111.68	110.73	109.41	109.41	109.7	108.58	109.71	111.85	111.22	109.25	110.73	111.55	110.19	110.65	108.93	108.81	109.7	110.72	112.12	110.41	111.41	109.31	111.36	111.07	107.76	109.75	110.58	108.69	110.96	111.06	108.06	112.33	110.14	111.53
100.46	99.99	97.529	97.607	100.79	98.731	100.19	98.476	98.556	98.794	97.639	99.889	100.79	98.283	99.128	99.701	99.252	97.65	101.68	97.616	98.319	98.265	97.909	98.476	97.17	98.689	98.858	96.535	98.282	98.601	99.164	97.426	97.141	98.617	100.76	97.972	99.647	98.062	97.959	97.663	98.443	99.165	97.814	99.931	103.16	98.462	97.214	99.449	97.788	100.82
109.93	108.94	109.6	108.64	110.09	108.16	108.95	106.75	108.78	108.33	106.72	107.63	107.58	107.9	106.02	107.91	107.38	108.4	106.94	109	105.84	106.9	106.65	110.09	109.04	108.21	107.26	107.63	108.04	107.25	108.18	110.09	107.73	108.39	107.97	110.35	110.28	108.37	107.14	108.02	108.42	108.25	107.7	110.15	108.51	105.48	108.6	108.8	108.92	107.99
106.69	107.47	106.28	105.82	107.89	109.41	106.91	109.73	106.96	107.81	109.25	107.61	106.88	104.27	108.84	109.96	106.75	108.79	107.32	107.51	109.15	108.15	108	107.79	108.47	109.51	107.02	110.06	108.51	108.37	107.06	107.39	107.71	106.57	108.49	107.35	109.47	108.06	108.72	107.02	108.11	108.06	106.67	107	106.73	106.01	109.16	104.61	107.17	109.37
108.95	108.3	109.08	108.09	108.15	106.67	107.21	108.87	107.1	110.46	108.28	108.79	108.14	108.16	108.79	109.51	109.34	108.56	109.76	108.62	106.91	107.36	107.19	108	106.7	108.32	109.34	108.8	108.27	108.82	108.46	107.86	110	107.97	106.33	108	110.47	108.07	107.65	109.04	107.76	107.9	108.3	108.46	107.76	108.04	108.56	110.63	107.67	108.41
105.3	104.61	104.76	106.51	105.95	105.88	107.19	106.8	106.89	107.81	107.36	104.6	107.08	107.11	108.27	106.49	103.98	103.21	106.16	106.66	105.52	106.02	105.4	108.79	106.32	106.78	108.09	107.34	106.47	106.46	105.43	109.44	107.56	107.12	107.6	106.43	106.85	107.77	108.68	106.1	106	106.15	104.98	104.34	106.38	104.17	104.95	106.65	107.96	104.44
104.96	105.07	105.27	106.44	106.55	104.96	107.9	104.89	105.56	104.25	105.89	105.25	105.37	107.25	104.83	105.7	104.98	107.04	105.61	106.12	108.33	104.69	107.17	106.57	106.45	105.89	103.16	104.8	105.36	106.12	104.43	106.03	106.27	103.73	105.05	106.21	107.39	105.82	105.47	104.6	106.53	104.32	104.69	101.86	105.71	105.95	104.19	104.25	105.38	104.66
97.492	100.64	99.986	99.66	97.689	98.128	100.58	97.185	97.93	100.12	97.31	100.64	97.226	100.04	98.866	100.31	100.13	98.645	96.772	99.369	99.565	98.806	98.643	98.463	96.36	98.318	97.174	98.134	97.854	99.045	96.435	100.28	100.24	97.097	98.835	98.388	99.389	97.372	97.664	97.982	98.795	98.416	99.207	99.193	99.79	98.134	100.78	98.403	98.708	97.82
105.84	106.27	104.64	106.83	105.26	106.36	106.73	107.18	104	105.26	106.12	105.66	105.28	106.99	105.7	105.18	106.47	105.23	104.6	104.63	106.61	106.57	108.6	106.22	107.18	105.03	105.88	105.05	104.42	106.26	104.95	107.31	104.63	105.8	104.09	105.21	106.84	105.73	104.83	104.47	106.13	104.16	106.73	104.44	106.71	106.91	109.56	105.62	105.14	105.94
99.3	98.477	99.002	96.37	99.997	98.12	98.034	98.522	98.191	97.61	97.244	97.708	98.289	96.585	97.333	98.205	99.163	98.59	97.751	98.62	96.948	99.63	96.89	97.752	97.778	99.001	96.796	96.921	99.046	96.999	97.061	99.045	98.488	99.553	98.896	99.92	98.222	96.735	96.526	100.11	96.757	97.831	97.973	97.55	97.103	98.75	96.991	96.442	98.137	95.206
108.91	106.56	107.03	108.71	106.52	105.66	108.67	106.53	107.37	106.62	107.79	106.47	107.38	107.25	106.75	109.31	107.91	108.12	108.37	105.89	106.89	108.65	107.91	109.04	108.18	111.34	107.68	108.47	107.84	105.48	107.83	107.85	107.23	109.43	110.24	108.47	106.43	106.69	107.63	106.44	108.98	108.66	106.02	108.29	108.13	105.92	108.22	109.16	107.75	107.59
100.33	100.58	99.52	102.59	99.259	101.24	98.68	99.39	100.35	98.839	100.63	101.66	99.686	99.281	101.53	101.01	100.33	100.55	100.45	99.169	100.02	99.807	102.26	98.88	100.87	100.48	99.728	101.44	101.58	101.03	101.56	98.867	102.19	100.01	100.04	99.214	100.6	99.22	100.39	101.74	101.18	100.15	103.07	101.87	100.73	102.07	100.39	98.715	101.04	99.141
104.35	107.72	105.48	105.69	105.16	105.85	105.22	103.33	103.97	104.4	104.36	104.98	104.5	107.03	104.79	104.84	104.02	105.26	104.14	103.91	104.79	106.19	105.42	106.24	105.77	105.96	106.48	105.4	105.2	105.15	105.32	103.22	104.6	105.39	107.89	105.9	106.35	104.83	106.39	106.54	106.67	107.5	105.08	103.51	106.06	105.35	104.95	106.84	104.76	107.12
106.86	106.05	105.38	105.59	103.48	103.53	106.76	105.96	106.43	107.33	107.25	106.8	105.67	104.23	105.63	105.94	104.89	105.73	106.49	106.71	105.2	103.84	107.45	105.15	105.7	106.84	104.85	106.98	106.59	105.15	103.47	107.22	105.16	106.81	107.1	104.97	105.32	106.11	107.74	105.17	105.2	105.38	105.51	106.72	107.29	105.7	103.24	105.55	106.02	104.9
106.69	105.43	105.65	107.42	105.59	104.61	106.84	106.74	104.71	104.57	105.61	104.25	105.09	105.04	105.26	106.85	107.14	108	108.39	104.44	104.65	104.04	105.45	104.57	104.45	105.41	105.31	103.97	106.17	104.85	104.8	105.98	104.83	103.81	103.8	104.2	107.25	105.94	108.23	105.49	104.84	106.28	107.32	106.19	104.99	104.39	106.47	104.86	104.92	104.64
106.82	107.33	106.35	106.79	108.11	105.94	106.78	105.76	105.49	106.6	102.57	107.72	104.95	108.56	106.55	107.58	105.11	105.87	106.06	106.47	106.11	107.08	107.57	106.5	108.77	108.81	106.92	105.69	105.92	105.5	106.61	106.46	107.33	107.89	106.17	106.41	105.76	106.08	105.57	106.56	105.02	106.24	108.18	107.41	106.94	106.22	108.05	105.21	107.92	107.4
100.22	98.896	99.732	99.217	101.8	100.18	98.797	100.43	100.4	100.39	103.27	97.099	99.487	100.35	99.283	99.65	100.26	98.805	99.464	100.9	99.634	99.206	100.5	101.13	99.772	100.41	101.03	99.452	101.49	100.15	100.13	99.302	100.27	99.501	100.84	98.895	98.787	100.58	100.47	102.42	99.8	100.13	99.216	101.87	100.53	98.954	100.33	101.08	100.98	99.154
106.92	104.54	108.19	106.5	105.51	106.51	105.45	103.75	105.97	106.01	103.81	106.85	105.57	104.13	105.5	106.53	105.27	107.3	109.76	105.52	107.1	106.93	106.73	106.74	104.66	103.74	106.48	107.07	106.39	106.79	105.1	104.03	106.68	105.07	106.27	106.97	106.98	106.29	107.1	106.24	104.81	104.63	103.76	106.54	104.29	108.64	108.88	104.43	106.74	108.13
109.73	107.61	107.37	109.26	109.98	109.95	108.21	108.2	108.84	106.81	107.86	108.98	109.96	110.39	108.13	110.07	109	107.8	106.13	108.86	106.71	108.11	108.41	108.18	108.22	108.75	108.25	110.99	110.81	107.62	109.2	107.98	107.62	109.47	107.53	107.77	110.77	106.28	110.86	109.47	109.14	109.24	108.02	109.46	110.29	106.83	109.52	108.18	108.04	108.21
104.78	104.59	104.08	106.46	103.96	107.22	105.84	106.32	104.73	103.56	106.22	105.31	103.79	105.37	104.26	106.84	106.51	106.16	105.34	107.28	102.74	103.6	102.62	107.53	106.31	106.04	106.31	105.15	104.39	104.7	105.37	105.34	104.44	105.57	106.08	104.01	104.96	105.08	104.79	104.95	104.93	107.15	107.22	105.89	107.01	107.9	105.84	104.52	106.56	105.48
107.91	106.42	108.12	108.82	108.23	105.85	108.97	107.34	108.53	108.11	107.26	109.12	108.41	109.29	108.46	108.74	107.74	106.75	108.89	107.76	109.17	110.03	107.13	109.42	107.71	108.23	107.49	106.54	109.57	106.12	109.4	110.06	107.4	107.84	107.37	106.97	107.87	109.55	107.32	108.03	105.77	109.01	108.2	107.72	107.78	106.15	109.46	108.73	110.47	106.56
97.741	99.345	94.606	99.675	98.836	99.225	98.586	98.41	99.016	95.277	98.498	98.315	99.894	99.325	96.773	96.707	96.607	97.936	98.017	98.807	97.881	98.775	99.178	96.427	97.383	97.088	97.453	97.173	98.058	97.464	98.903	97.329	98.63	98.299	96.216	100.56	100.45	99.796	96.824	97.127	96.396	99.277	98.277	97.854	100.02	99.238	97.368	97.113	98.47	99.009
105.7	107.79	104.52	106.59	106.5	105.09	106.64	108.61	107.41	108.7	105.69	106.13	106.88	106.81	108.68	106.96	106.32	106.35	105.26	108.18	104.94	105.4	106.52	107.01	105.86	107.97	106.72	107.44	105.79	106.35	107.37	105.07	105.91	105.65	109.34	106.52	105.35	106.84	106.01	105.45	107.31	106.45	105.29	109.53	107.89	106.64	104.82	107.4	109.3	106.61
105.73	105.37	105.61	106.04	105.22	106.53	106.38	107.02	105	106.58	106.02	107.02	107.31	106.96	105.42	106.5	105.29	106.47	105.91	107.13	105.11	103.34	105.18	109.65	105.68	107.65	104.05	105.75	106.71	107.2	104.61	106.26	104.9	106.88	104.42	109.42	108.53	107.94	105.65	107.8	106.62	107.48	107.19	106.32	106.41	105.78	106.93	107.15	106.31	106.86
102.72	101.77	101.85	102.15	103.28	103.97	101.31	101.71	103.5	102.45	104.15	101.72	103.66	103.03	101.49	102.4	102.41	101.75	103.53	102.14	102.07	102.08	102.43	103.53	102.28	102.2	103.73	105.02	103.26	100.96	103.77	105.08	102.56	101.76	101.26	102.68	103.84	101.73	101.84	102.61	103.3	102.35	104.1	102.76	104.02	103.91	100.76	102.74	104.68	102.04
97.321	98.758	101.33	98.567	98.419	98.911	98.178	99.643	99.221	100.73	98.765	100.67	96.286	100.27	98.025	99.12	97.763	99.53	99.684	97.057	98.769	99.735	97.702	97.153	98.775	96.498	100.08	99.124	99.326	99.81	98.357	99.699	97.44	97.425	98.026	98.829	100.54	97.055	97.121	96.699	99.656	99.15	96.671	98.716	98.605	98.717	99.683	99.491	99.513	97.235
108.99	108.16	106.81	109.33	106.55	105.2	107.51	108.27	106.82	104.36	106.9	107.7	106.89	106.83	106.19	106.94	105.73	110.81	105.7	106.25	105.86	105.19	106.65	107.38	104.61	106	108.55	106.08	106.85	106.47	107.65	106.46	105.57	108.18	107.97	106.58	106.97	108.22	107.57	106.36	108.81	107.21	105.42	105.35	105.73	106.62	107.74	105.38	107.23	105.68
105.98	104.11	105.13	105.17	103.88	106.94	107.12	105.19	105.58	104.49	107.95	108.19	106.67	109	106.8	106.92	108.12	107.06	104.8	105.59	104.97	103.47	103.93	107.6	106.46	107.46	104.8	106.22	106.05	107	102.49	106.33	107.72	107.29	106.2	104.4	106.85	104.99	106.59	103.48	105.67	104.56	105.45	106.61	106.14	105.2	104.98	106.03	103.98	106.25
106.66	110.24	110.07	108.16	109.85	107.37	107.99	108.5	107.91	108.41	107.67	107.1	108.66	106.8	108.96	107.54	107.42	107.33	106.67	108.84	108.08	109.76	107.86	106.22	108.43	109.53	109.97	109.83	107.81	106.69	109.33	111.08	108.71	109.16	110.21	108.24	109.88	109.5	110.15	109.37	108.17	107.48	108.52	106.84	110.49	107.84	106.9	108.97	108.65	109.02
100.55	99.511	98.457	100.27	102.88	101.37	99.88	100.38	99.005	98.89	102.58	101.88	100.18	101.62	101.63	101.33	100.06	102.44	99.675	100.29	100.65	99.578	98.938	100.36	101.41	98.974	99.354	99.469	101.36	100.61	101.69	99.576	100.91	100.77	100.41	102.47	99.434	100.82	100.98	98.807	99.847	100.83	102.42	99.868	100.27	101.53	103.62	100.25	101.85	99.92
106.68	107.41	106.13	104.43	105.64	107.33	107.75	106.65	108.11	107.28	108.2	106.01	105.01	107.11	107.07	104.03	107.35	105.97	107.24	108.72	106.38	105.66	108.04	105.17	105.24	106.82	106.39	105.53	105.69	106.5	108.46	108.59	108.34	105.29	107.3	106.91	105.25	106.98	108.55	107.09	105.97	104.72	105.22	105.4	106.3	107.44	106.98	105.45	105.2	105.2
99.61	101.96	101.14	99.777	103.01	100.87	101.82	101.07	101.37	101.77	99.838	101.4	101.26	97.45	102.86	102.19	100.25	100.2	101.43	99.501	100.66	100.55	102.53	101.5	100.23	98.274	99.836	101.76	100.62	99.412	102.03	101.33	101.44	102.93	102.95	99.514	101.53	100.78	100.98	100.32	99.5	100.4	99.886	101.37	100.4	101.31	101.37	98.943	100.69	99.707
108.36	107.39	108.47	109.02	106.41	108.76	105.86	106.48	107.13	107.01	108.7	108.07	107.55	109.6	107.35	107.73	108.53	107.48	109.72	108.67	107.29	108.69	106.25	109	109.15	107.49	106.26	107.15	107.15	107.62	106.57	107.99	106.74	108.25	106.43	110.33	106.23	110.46	106.14	105.58	106.95	106.23	109.09	105.88	107.52	106.9	107.61	106.44	106.35	107.87
100.7	103.48	99.913	99.109	101.18	100.65	101.55	102.83	99.765	99.367	101.17	98.199	101.78	100.4	99.032	100.15	98.611	100.97	99.51	99.823	101.44	100.54	101.34	100.37	103.33	101.43	100.32	100.86	101.24	99.237	101.07	101.13	100.75	100.31	100.02	101.27	100.06	101.61	101.81	99.958	102.28	101.77	98.734	100.97	102.45	102.12	103.15	99.816	101.41	100.49
98.674	99.805	100.32	100.76	101.17	99.543	100.39	99.299	102.53	99.77	101.66	99.301	101.46	99.909	100.97	100.81	102.42	100.04	100.33	99.728	102.29	102.53	99.429	98.18	99.379	100.85	101.63	99.342	101.39	99.687	102.22	100.02	100.84	102.94	99.269	101.47	99.975	102.35	102.16	99.711	99.728	98.197	99.949	99.584	100.47	101.14	100.08	101.47	100.78	101.99
99.429	99.64	100.84	101.99	100.49	100.13	99.139	98.22	99.232	98.393	99.189	100.74	98.517	99.566	100.79	100.19	101.94	100.19	99.406	101.69	100.27	98.337	101.95	99.346	99.806	100.71	101.23	100.3	99.928	101.36	101.17	97.427	99.652	101.19	100.75	100.99	100.25	98.956	99.303	98.274	99.409	99.786	100.41	99.639	101.61	100.19	101.67	100.51	99.696	100.98
96.595	99.614	97.94	98.12	99.498	96.124	97.053	99.449	98.812	98.705	97.285	96.961	98.22	98.252	98.933	96.722	97.552	97.713	97.963	100.09	102.04	96.186	97.356	98.07	97.403	97.674	97.48	99.056	94.886	98.233	96.117	98.96	98.275	98.451	99.635	98.082	98.765	98.403	97.617	97.882	97.158	98.867	97.058	96.143	97.646	98.154	99.922	99.607	97.963	99.636
102.22	101	100.79	100.2	100.24	99.671	101.12	100.29	101.62	100.77	100.6	102.03	98.542	101.37	101.1	102.53	101.34	100.99	100.29	100.86	100.56	100.74	101.75	100.57	100.16	100.94	99.953	99.717	99.645	101.57	101.65	98.376	101.52	100.82	101.88	101.09	101.56	100.48	102.41	101.12	100.41	101.51	101.23	100.19	103.12	101	101.26	99.68	99.049	98.723
107.13	108.45	109.04	109.85	107.98	109.09	109.65	109.19	109.18	108.6	107.85	110.02	110.13	107.34	108.68	105.31	108.59	108.79	107.64	108.84	108.87	108.29	109.61	108.71	108.2	107.25	105.93	110.18	106.63	109.11	111.15	108.98	108.8	108.77	110.27	108.43	107.55	108.62	107.47	106.19	109.57	107.3	109.93	107.32	109.27	107.19	108.39	110.2	109	108.81
106.46	103.99	107.34	103.18	107.49	107.86	103.1	105.03	105.81	103.58	104.37	105.64	105.82	107.04	106.47	106.68	106.54	106.07	106.34	106.82	105.39	106.3	107.31	105.96	107.5	106.37	107.31	104.57	106.02	105.13	104.26	107.55	105.47	105.88	105.61	107.21	106.41	105.22	107.88	104.81	106.32	103.8	106.34	103.84	104.39	105.49	105.36	105.39	106.19	104.8
107	105.64	104.8	103.75	107.12	108.25	107.13	105.96	107.17	104.33	106.22	105.49	105.57	105	104.83	105.71	104.83	106.51	105.85	105.85	105.86	105.21	104.85	108.25	105.4	106.49	104.96	105.7	104.83	106.72	105.11	107.62	107.34	106.92	106.04	107.08	108.05	107.14	106.56	105.07	110.37	106.59	104.45	106.48	105.17	107.72	104.58	108.59	107.51	106
105.81	106.79	105.14	105.28	106.1	105.38	105.44	105.92	104.64	106.37	106.25	105.72	106.58	104.47	104.17	105.58	106.24	106.06	105.92	106.01	106.48	105.07	103.75	104.63	105.68	105.79	105.36	106.42	108.2	105.03	106.45	105.86	104.6	106.48	107.33	107.78	105.49	104.04	105.95	105.96	105.93	104.78	104.55	105.05	106.36	104.87	105.77	105.99	105.01	105.48
98.51	100.77	98.903	97.684	98.321	99.861	98.158	99.584	99.244	99.004	99.181	97.845	97.627	99.46	99.976	98.493	99.205	99.863	95.264	98.512	97.409	100.76	99.704	99.16	101.43	98.769	98.796	101.82	98.324	99.976	96.873	98.966	101.68	100.48	100.6	99.275	100.58	99.074	97.5	99.942	99.135	98.516	98.853	99.131	98.52	97.802	98.682	98.854	99.596	98.762
108.43	110.47	109.49	113.43	109.6	108.78	110.18	110.91	110.9	111.35	111.01	109.75	111.23	110.78	109.8	110.79	110.51	109.91	110.6	111.84	110.28	111.5	111.87	109.4	111.42	109.36	112.54	110.36	111.57	108.84	108.72	108.8	111.51	110.19	112.78	110.34	112	110.47	111.47	111.72	109.6	109.59	110.24	111.74	108.41	109.92	110.88	111.29	112.99	111.76
108.35	105.76	108.48	109.13	107.32	105.8	107.43	107.9	106.27	106.71	105.34	105.52	105.96	107.04	107.92	105.09	107.34	106.64	107.17	107.22	107.33	105.29	105.69	106.62	106.42	105.48	104.57	105.44	109.09	106.83	105.87	107.63	108.25	108.76	108.21	104.31	106.79	106.45	107.51	106.92	103.04	107.79	105.81	107	108.35	107.5	108.04	107.62	107.27	108.39
106.9	108.63	106.99	105.98	108.32	106.12	105.98	108.75	105	108.17	106.36	109.97	109.17	107.54	108.63	106.42	106.55	109.03	108.84	108.05	110.55	105.1	108.93	109.83	108.99	109.16	108.95	107.29	107.21	104.47	107.05	107.88	108.12	110.1	107.39	105.56	109.79	105.72	108.16	110.41	106.08	109.95	108.17	106.51	109.74	107.18	106.64	107.95	107.8	108.95
107.48	108.25	109.13	107.22	105.38	108.02	106.23	108.24	107.88	108.17	106.43	108.32	108.87	103.79	107.58	105.45	105.91	108.13	106.83	110.4	108.66	106.92	107.09	107.14	105.26	107.3	107.76	108.49	107.93	109.68	108.98	108.33	106.98	107.04	106.03	106.27	106.19	107.39	107.8	108.16	106.59	109.71	107.46	106.6	107.17	106.07	107.52	108.8	107	107.79
104.58	105.34	105.32	105.77	103.21	105.37	103.33	103.33	106.39	106.94	103.78	102.99	103.91	107.26	104.15	105.26	105.07	104.88	104.8	104.72	105.8	105.54	107.35	105.75	107.13	105.85	106.13	105.54	105.27	104.7	106.68	105.59	106.15	105.3	105	106.28	103.63	105.16	106.33	107.4	104.57	106.17	105.66	106.34	106.63	105.72	106.6	104.46	105.24	103.91
107.29	108.64	107.18	109.41	108.76	108.04	108.68	108.21	108.29	107.66	106.05	108.3	107.5	108.52	110.47	109.06	109.91	108.77	107.1	106.81	109.14	108.31	106.4	108.91	109.27	108.64	108.06	109	106.53	109.44	108.51	108.46	105.9	108.05	109.14	108.95	108.35	106.25	109.35	108.78	108.07	107.91	106.94	109.73	109.45	107.99	109.5	107.78	110.31	108.82
102.21	100.92	100.71	100.85	101.99	101.99	99.922	103.01	101.52	101.98	101.2	100.16	102.21	100.54	100.79	101.6	101.62	99.634	102.23	104.42	99.787	103.42	101.03	100.27	103.36	102.54	98.857	98.218	100.39	99.982	99.417	102.38	101.17	99.191	98.254	99.472	99.71	99.746	101.22	100.81	101.41	101.36	102.15	99.838	103.3	101.35	102.53	100.61	102.29	101.17
104.93	105.74	104.8	108.91	108.54	104.73	106.76	105.41	106.82	106.11	105.33	107.65	105.98	105.11	105	106.48	107.2	107.21	107.22	105.13	108.4	106.86	106.22	105.13	107.59	105.57	106.8	107.5	106.01	107.26	106.42	108.16	108.19	105.83	107.63	106.03	105.84	108.55	109.51	106.96	108.1	108.27	107.86	106.7	106.28	105.38	108.06	105.06	106.57	108.51
107.84	109.15	106.18	108.85	107.48	106.43	108.75	107.69	108.1	104.72	108.85	107.62	109.63	107.36	107.33	105.8	109.46	107.05	110.07	106.89	108.64	109.72	107.94	108.85	107.46	110.7	109.26	105.13	108.05	107.78	108.65	109.49	106.5	109.5	109.73	105.56	107.07	108.01	107.16	106.5	107.07	108.58	106.36	108.27	108.47	106.44	106.41	111.68	111.85	109.2
103.76	106.06	107.72	108.39	104.36	108.65	106.05	106.66	107.81	107.16	107.15	107.93	106.63	107.51	107.93	106.28	104.63	104.86	106.25	107.54	108.12	107.36	106.88	105.74	106.49	108.21	109.38	108.59	106.32	104.17	106.93	106.74	108.91	105.92	106.07	105.11	106.07	105.27	105.9	106.33	105.75	107.21	108.99	107.18	108.46	105.15	106.74	106.81	106.79	106.27
99.004	99.053	100.69	100.77	99.467	102.29	101.14	100.67	100.73	100.95	101.1	100.28	99.172	102.3	100.64	99.506	99.79	98.883	99.766	98.732	99.607	100.73	98.973	101.35	99.093	98.994	99.442	100.39	100.62	97.427	99.429	99.948	100.69	99.456	96.901	99.227	100.44	100.56	100.72	99.472	100.57	100	101.44	98.375	100.17	103.08	99.231	100.08	101.05	100.15
99.632	101.75	97.415	100.65	99.581	100.38	102.48	99.292	99.118	100.82	100.13	100.73	101.71	100.74	100.9	102.33	102.78	100.28	100.58	100.14	99.682	101.38	101.3	99.508	102.27	102.2	100.99	97.201	99.939	102.78	101.87	99.51	100.23	101.59	100.26	101.33	101.51	100.93	100.25	99.579	102.41	100.76	100.29	99.378	101.65	101.82	100.96	100.66	101.71	99.743
97.976	97.21	99.042	97.325	99.082	100.11	94.993	97.002	96.348	99.656	96.637	98.16	98.026	97.045	99.939	98.353	97.725	99.498	101.43	97.016	97.769	98.463	98.473	96.476	96.728	97.188	95.802	97.178	98.527	96.343	97.233	98.535	98.131	97.183	99.123	97.061	97.797	97.605	98.063	98.101	97.241	98.162	96.609	99.505	96.886	95.892	98.746	99.072	97.279	97.011
99.779	99.164	97.013	98.678	96.757	97.943	98.25	99.253	99.525	100.1	96.841	96.714	97.942	99.86	98.772	99.08	99.958	98.101	99.346	96.999	98.955	97.544	99.356	96.112	97.654	99.389	97.442	98.697	99.508	97.773	99.575	101.02	99.058	96.682	98.76	99.497	97.451	98.279	97.424	97.46	98.64	97.893	99.522	101.23	97.848	93.842	97.058	98.071	98.739	99.911
107.24	108.62	106.78	106.89	109.5	106.71	108.28	109.03	108.09	108.28	110.43	105.6	108.97	109.91	110.29	107.42	109.39	108.69	107.66	110.06	108	110.37	109.88	107.52	109.39	109.25	107.39	106.04	107.73	106.71	108.64	107.9	106.94	108.8	107.2	108.04	107.7	107.09	111.09	108.2	111.83	105.08	110.17	109.35	107.56	106.32	108.59	110.74	108.08	106.41
109.88	108.23	108.81	108.9	106.81	107.39	107.88	108.4	108.45	109.86	108.76	109.39	107.15	109.1	108.99	108.46	107.77	108.81	106.94	105.61	108.44	107.07	108.44	104.86	109.88	107.39	107.39	109.02	108.01	108.04	106.89	108.62	108.96	109.11	108.77	109.54	109.11	109.46	107.3	107.62	108.86	106.8	106.55	109.56	106.65	108.93	111.07	107.64	109.03	109.05
108.47	104.22	105.76	106.59	105.41	105.8	106.12	105.64	103.23	107.02	104.47	105.81	106.09	106.91	105.09	107.51	107.7	104.98	105.35	103.78	103.57	106.97	105.14	104.58	106.8	106.52	106.46	106.2	106.38	106.64	107.23	108.27	105.58	105.92	103.93	106.88	106.27	108.45	105.52	106.63	107.91	105.53	105.36	105.89	105.72	107.34	103.91	107.58	104.64	107.6
106.91	108.39	106.8	108.38	108.47	109.6	108.92	111.14	109.1	109.43	107.67	109.18	104.57	109.89	106.85	108.18	108.67	109.14	108.19	108.64	106.98	108.61	108.77	106.77	108.44	106.48	107.1	109.53	107.98	109.11	106.3	108.3	107.99	108.82	108.12	108.9	108.91	108.54	106.87	108.84	107.49	110.13	107.95	106.81	108.05	108.34	107.11	109.21	108.6	104.67
105.68	108.32	107.78	107.2	107.1	108.1	107.08	107.11	108.55	108.93	107.99	108.08	109	107.11	108.71	107.28	107.19	107.85	107.52	109.35	107.22	106.66	107.63	109.01	109.2	105.68	107.53	107.36	109.75	108.09	107.13	108.32	107.8	106.84	108.29	106.06	105.07	108.15	106.61	106.95	107.91	108.34	106.11	107.27	107.65	107.35	108.7	108.89	108.04	109.19
109.46	107.35	107.8	109.33	105.19	108.36	105.72	109.48	109.22	108.33	108.58	106.73	106.65	108.07	107.04	108.4	108	108.05	107.59	108.56	110.53	108.03	109.41	108.13	109.24	109.81	107.27	110.02	107.72	110.48	107.33	108.62	109.13	108.28	105.47	107.94	107.33	108.66	106.03	106.1	109.14	107.81	108.52	108.01	107.7	108.35	107.37	107.38	108.43	106.53
98.116	100.31	97.14	99.595	99.317	97.598	98.597	98.273	99.047	98.349	98.446	96.709	99.924	96.908	99.851	99.696	100.69	99.086	99.006	99.053	96.39	98.931	99.408	98.389	96.682	98.261	100.03	99.167	96.129	98.099	98.012	98.098	100.37	99.106	99.57	98.325	100.28	98.072	98.629	96.591	97.319	97.575	96.841	96.926	100.51	99.564	99.394	99.104	99.638	96.5
98.708	97.23	99.203	97.22	96.687	99.417	101.1	97.919	98.033	98.662	100.65	98.748	99.016	98.719	96.77	95.9	98.611	99.495	98.319	98.313	98.81	97.729	96.884	97.481	97.423	97.391	97.086	96.176	95.171	97.344	96.872	99.604	99.305	99.122	98.564	97.928	100.4	98.962	98.546	94.842	97.071	98.47	98.791	98.015	97.721	99.319	97.719	97.609	97.925	99.291
106.53	105.58	106.54	104.41	106.19	104.84	105.89	105.02	104.36	106.99	105.09	106.71	105.79	104.15	106.15	104.78	106.89	103.33	104.98	106.75	105.58	105.44	105.74	106.27	102.86	104.94	105.95	107.01	105.59	104.56	106.83	107.81	106.77	104.02	105.07	106.46	105.8	107.06	106.93	106.06	103.98	104.03	107.43	105.87	105.32	106.38	106.29	104.12	107.92	103.6
105.05	104.22	105.38	104.02	104.36	106.17	107.39	102.9	105.13	103.74	105.4	106	104.95	107.39	106.25	104.74	108.38	104.87	104.3	105.94	106.01	104.95	106.11	106.06	105.97	104.91	105.02	105.76	105.13	104.48	106.37	103.83	104.06	107.71	107.93	105.81	106.06	105.86	105.96	104.68	106.58	105.15	107.72	105.94	104.02	106.42	105.16	105.16	107.05	103.91
98.314	97.068	98.512	100.97	97.113	99.775	98.162	99.413	99.516	100.06	96.56	100.72	96.528	98.624	99.656	98.751	99.174	100.73	97.804	98.203	100.36	98.524	97.611	97.152	98.375	98.405	99.711	99.973	99.647	99.178	98.68	98.28	96.976	99.772	97.1	97.319	100.22	101.26	98.186	102	101.54	97.993	98.912	98.26	97.825	99.526	100.62	98.527	98.142	98.093
105.21	106.24	104.51	107.18	105.92	106.9	104.7	105.65	104.17	102.4	107.65	103.34	103.8	105.19	105.74	104.47	104.71	106.66	106.77	107.01	105.28	105.09	103.96	107.99	104.65	105.55	104.17	105.67	105.63	105.01	105.97	104.5	105.7	107.35	107.38	106.71	104.84	105.7	106.37	104.8	105.57	105.39	105.36	104.45	108.12	105.82	105.69	104.86	105.66	105.27
101.91	100.78	101.24	101.95	101.95	100.73	99.803	100.5	100.44	101.44	100.66	99.794	100.86	101.38	100.63	100.95	100.88	100.4	100.58	99.873	101.69	98.016	102.32	101.49	99.213	100.04	102.08	99.364	101.84	100.25	100.74	100.57	99.498	101.04	103.45	101.34	102.86	102.23	101.42	101.12	100.51	101.68	99.634	100.49	101.52	100.34	100.65	103.65	100.64	99.804
106.47	104.39	106.5	104.52	106.37	104.38	104.48	103.94	106.21	104.56	103.84	104.25	104.14	105.51	104.07	105.62	105.67	106.03	106.84	104.85	105.81	106.87	106.26	106.4	105.92	104.56	105.03	106.68	106.05	104.74	104.55	107.26	106.56	106.93	106.51	105.59	106.58	106.41	106.34	106.4	107.1	102.74	105.4	107.61	104.47	105.11	102.87	106.63	103.14	106.05
106.68	105.57	105.82	105.71	106.08	105.44	104.47	107.07	106.86	103.9	105.86	105.58	107.4	104.81	106.86	105.34	103.93	105.58	105.59	104.56	105.13	106.92	103.72	105.7	106.31	105.8	105.18	103.8	105.46	105.7	107.42	105.09	104.28	104.33	104.93	107.15	104.66	105.57	108.21	105.04	107.04	106.41	104.47	104.97	107.1	104.72	103.55	105.64	103.83	106.45
106.01	106.15	106.94	106.01	107.18	107.73	106.28	106.94	104.3	104.25	107.13	106.47	107.15	106.33	106.19	107.05	107.1	105.75	105	107.36	106.74	106.97	107.39	105.91	106.88	107.36	104.8	104.6	107.47	104.69	106.14	106.39	109.17	107.07	104.46	106.86	104.53	105.13	105.17	105.88	105.15	107.57	107.1	104.97	105.25	104.55	107.36	107.23	106.47	106.09
111.33	108.02	112.04	111.69	111.16	110.26	109.47	111.35	110.8	110.71	110.38	110.12	111.98	111.19	106.65	111.32	110.94	110.59	110.62	110.45	109.8	110.51	109.86	111.85	109.38	110.3	108.39	108.4	113.01	110.93	111.51	112.42	109.56	111.85	109.22	111.35	110.84	109.66	111.72	110.7	111.91	112.51	112.47	109.97	111.11	110.24	109.43	109.9	111.81	108.67
98.18	97.506	97.952	99.585	98.978	98.575	100.87	97.743	99.657	98.923	95.622	99.412	99.451	99.291	97.316	97.635	99.52	98.452	98.918	100.31	98.102	97.998	99.859	97.709	99.8	99.06	98.809	97.833	99.147	98.311	98.768	98.605	100.3	99.611	98.989	99.989	99.16	98.933	99.414	98.817	97.11	99.023	98.248	97.647	99.846	100.18	98.333	99.544	99.11	97.465
105.93	106.52	104.33	105.22	106.7	107.18	106.31	104.38	106.9	105.47	106.71	107.34	106.62	107.02	106.37	105.48	106.46	106.36	103.75	106.51	106.06	104.14	107.48	104.98	105.92	105.88	107.02	105.95	105.56	104.38	102.98	104.81	104.78	105.6	107.5	106.53	107.21	104.41	104.98	106.99	106.65	106.39	106.13	106.68	106.47	104.4	106.23	106.6	104.19	107.49
105.46	106.89	106.08	105.51	104.92	104.12	106.3	103.35	106.08	104.64	108.05	106.96	105.09	105.72	106.9	103.26	105.1	105.63	105.98	106.94	105.97	104.48	107.08	106.93	107.62	106.23	104.96	106.41	105.1	106.68	104.61	106.01	105.46	106.86	104.01	104.83	107.58	106.52	105.84	105.56	105.5	105.27	105.62	105.63	105.17	105.57	105.72	105.6	106.12	105.96
106.52	108.71	107.81	108.39	108.42	107.56	107.2	109.61	107.17	108.08	109	108.4	108.53	108.79	108.72	109.31	108.31	108.71	108.7	108.31	107.16	107.95	108.77	106.82	107.4	107.99	109.67	108.71	108.41	108.66	108.63	107.48	108.26	106.63	107.47	107.6	108.33	107.56	107.61	106.78	108.7	107.1	107.24	109.19	107.84	108.32	108.31	105.36	107.69	107.29
98.911	100.02	97.939	97.395	99.269	98.42	98.626	96.946	97.076	99.127	98.811	96.89	99.239	97.705	95.525	98.311	100.77	98.272	97.5	98.463	98.339	96.543	101.24	97.932	98.652	97.799	96.793	97.535	97.738	94.372	98.558	99.172	98.543	98.89	99.053	99.425	97.668	97.861	100.26	98.117	98.903	96.45	97.545	96.938	97.956	99.526	97.274	97.807	98.546	97.969
109.2	107.14	106.86	110.88	108.03	108.54	106.23	108.72	108.81	109.28	110.39	106.22	109.86	110.43	109.7	105.7	108.81	109.94	109.86	108.75	107.75	109.71	108.25	108.22	108.39	108.63	108.85	108.54	109.81	109.38	106.19	109.43	107.13	108.98	109.11	107.63	107.1	107.19	108.69	107.12	108.21	108.67	108.19	108.83	108.8	108.08	109.42	106.57	108.4	108.39
106.62	107.48	105.16	104.8	103.52	105.74	105.19	106.88	105.39	104.11	104.28	105.88	104.71	106.15	104.65	106.74	105.96	103.77	105.8	106.37	105.87	102.92	103.03	106.89	104.95	106.53	104.14	106.99	107.15	105.34	107.03	105.61	105.74	103.93	105.34	104.34	105.07	106.61	104.41	103.99	104.81	105.61	104.38	103.99	105.86	106.46	105.21	105.17	104.73	106.34
101.98	101.45	99.946	99.972	99.139	99.221	101.66	100.87	100.92	100.73	99.558	99.781	99.153	101.51	100.73	99.968	100.66	100.91	101.33	97.683	99.123	101.87	101.15	100.33	100.52	101.03	98.119	99.51	99.634	99.586	99.521	98.816	100.71	102.23	99.059	100.7	101.52	98.204	103.2	102.38	102.78	101.56	101.05	101.53	100.63	101.17	100.04	103.53	100.22	101.57
96.927	97.707	100.75	99.465	98.601	99.115	97.567	97.112	98.481	98.461	97.802	97.17	98.241	98.217	98.344	98.535	98.796	97.999	101.02	97.595	97.978	96.102	98.637	98.795	94.767	98.643	99.324	98.819	97.833	95.683	99.048	99.023	96.958	96.409	96.637	98.436	97.637	98.193	99.196	98.749	98.652	98.647	99.654	97.707	96.822	99.189	97.349	99.499	96.589	97.97
102.54	98.828	102.14	101.41	100.53	103.35	101	100.72	100.64	100.48	101.05	100.2	100.2	102.24	99.547	99.642	100.48	102.18	100.14	99.922	104.02	102.61	101.77	99.552	101.32	101.25	103.15	102.34	99.32	104.36	103.97	101.18	101.13	100.87	101.47	100.18	101.05	99.734	102.93	99.936	100.34	100.04	98.09	100.91	101.54	98.852	100.93	99.922	102.17	100.74
107.31	106.77	105.61	106.94	107.06	106.86	105.4	106.04	106.9	105.93	106.59	104.72	106.92	104.9	107.2	107.37	105.37	106.19	108.18	105.25	107.86	107.12	102.83	106.14	107.09	107.67	106.1	108.07	107.18	108.27	107.9	108.17	105.44	105.97	105.26	102.18	106.12	106.32	107.42	105	105.9	106.44	107.96	108	107.52	107.54	106.64	105.41	107.03	107
102.6	100.05	100.18	101.12	98.995	101.73	100.17	102.35	98.972	102.91	100.07	101.45	101.24	102.52	99.532	102.18	100.97	101.79	101.09	101.44	100.74	100.58	101.46	100.29	103.25	100.8	98.877	99.403	101.51	99.687	102.06	102.14	100.98	102.15	100.52	101.07	101.17	101.83	101.54	99.183	100.99	100.51	102.34	101.33	99.487	100.04	100.62	100.95	99.976	101.56
107.06	105.53	105.77	104.4	104.78	103.69	105.34	106.64	105.02	104.09	105.28	107.19	106.68	104.9	105.83	103.94	105.99	107.53	105.89	108.22	106.13	105.56	104.69	106.46	105.33	106.49	105.52	103.45	106.12	106.41	105.11	105.05	103.98	105.27	104.77	105.44	105.75	105.39	106.34	106.11	105.46	105.72	106.46	104.02	105.54	104.52	105.85	105.88	106.75	106.73
100.01	100.48	102.28	102.23	101.85	99.218	97.639	100.55	102.27	99.173	100.34	102.53	100.74	100.67	100.26	99.886	102.12	102.79	100.84	100.67	100.01	100.31	99.448	101.94	101.72	99.949	102.32	104.18	98.317	100.52	100.88	103.03	101.6	98.059	102.48	100.11	101.79	99.865	101.86	101.99	101.09	102.04	100.42	103	100.02	99.561	100.81	100.62	101.08	101.42
108.38	107.13	107.02	106.55	105.78	108.61	108.2	104.62	108.48	106.76	108.44	106.83	107.31	107.6	106.39	106.68	108.38	105.09	105.98	107.7	107.96	107	108.01	107.77	107.35	108.58	107.49	107.05	107.27	108.5	110.57	108.72	107.66	109.25	105.6	106.54	108.27	109.54	110.43	109.69	109.06	107.94	106.5	111.18	107.92	107.18	107.36	109.23	108.8	110.26
101.4	100.25	99.608	99.484	98.739	100.99	99.502	102.62	98.738	102.42	98.755	101.08	99.66	97.832	100.93	98.29	98.822	98.954	101.4	101.4	100.23	98.188	100.17	100.08	96.056	98.586	98.888	100.61	98.06	99.774	95.805	101.42	100.97	100.63	101.19	100.16	100.93	100.3	99.977	96.927	100.42	101.88	101.47	101.29	98.426	99.888	99.928	100.99	100.9	101.78
105.22	105.27	104.88	106.49	106.1	105.81	106.55	107.31	105.56	104.67	106.42	107.62	107.01	109.65	106.74	106.63	104.42	105.41	105.11	103.5	107.48	106.75	105.7	105.43	108.17	107.03	105.69	104.07	107.63	107.03	106.25	107.5	106.14	105.01	107.29	104.46	107.89	107.3	104.86	106.12	104.18	106.35	107.06	107.29	106.97	107.22	106	106.2	105.65	107.54
104.82	106.52	104.78	107.05	106.72	105.36	105.32	107.57	104.34	107.06	104.08	106.55	102.37	103.21	105.75	105.69	107.85	106.46	105.71	106.69	104.21	107.25	106.63	105.69	105.63	105.68	104.36	105.25	105.26	106.23	106.48	105.73	104.69	103.99	107.48	104.56	108.37	105.77	106.83	106.9	104.21	105.49	105.08	106.63	105.49	104.42	107.08	106.59	103.63	105.92
97.291	99.266	101.75	99.751	101.04	97.597	100.58	102.51	100.29	102.03	100.76	100.26	99.619	100.42	100.87	98.962	101.56	101.8	98.62	102.6	99.958	100.42	100.89	99.323	99.312	99.971	102.83	101.98	101.17	100.78	102.05	101.33	99.866	100.94	101.71	99.097	100.5	101.97	100.02	100.23	99.184	99.699	101.57	99.307	100.37	100.9	99.691	99.367	100.33	100.58
98.128	100.69	100.08	102.06	101.02	99.49	100.88	101.03	102.07	100.76	102.04	99.483	98.892	101.69	101.34	100.87	100.95	101.24	99.911	100.19	101.39	101.11	101.16	99.778	101.3	101.89	100.32	99.484	100.43	99.957	101.69	100.41	100.15	100.72	102.55	100.19	101.29	98.083	99.313	101.06	98.948	102.18	100.96	99.549	102.66	98.576	99.714	102.85	102.36	99.968
105.61	105.05	104.85	104.69	106.9	104.93	106	106.99	105.57	105.48	105.86	103.56	107.4	105.35	107.1	105.48	105.21	107.95	105.07	105.88	103.7	104.67	106.1	103.65	104.9	105.16	104.88	105.14	105.67	106.24	105.03	104.94	104.73	104.75	105.13	106.08	106.64	106.76	104.66	106.06	104.5	104.08	105.41	105.77	104.19	103.9	103.37	105.72	105.61	104.94
106.29	111.99	105.26	107.26	108.18	108.49	108.72	107.03	105.87	108.78	108.73	109.75	109.61	109.21	108.46	109.75	107.21	108.01	109.42	107.68	109.1	110.64	107.66	107.49	109.96	109.08	108.09	109.57	108.83	107.47	107.39	106.85	110.28	108.32	107.6	108.64	108.06	108.63	106.72	107.57	109.35	107.29	107.66	108.8	106.38	107.99	107.17	109.34	108.13	111.55
108.14	107.13	108.03	106.27	107.08	110.28	108.09	107.88	109.11	107.02	107.92	108.18	109.3	107.48	108.94	108.57	109.1	108.42	107.63	109.17	109.5	109.08	108.26	105.71	109.19	108.1	109.97	108.25	111.65	109.66	108.41	108.69	109.13	107.61	109.28	107.95	107.52	110.66	111.59	108.77	108.54	108.27	110	108.82	110.44	108.04	107.05	108.93	109.4	107.37
109.15	107.83	107.48	106	109.63	107.07	107.58	107.62	108.61	108.28	107.9	110.63	105.6	111.32	107.03	108.46	108.63	108.11	108.02	108.98	109.5	107.96	108.63	106.85	106.51	109.89	109.84	106.07	108.7	107.39	106.2	107.89	108.98	107.35	107.37	108.21	109.07	110.21	105.3	107.69	109.77	109.26	108.42	108.53	108.47	107.94	106.74	108.2	106.82	106.98
99.936	98.203	97.657	98.271	97.61	100.2	96.529	98.267	99.312	94.869	96.945	100.21	100.4	95.892	96.994	97.801	96.322	97.453	97.863	98.624	97.645	97.68	97.536	98.307	99.216	98.012	97.107	98.86	98.011	99.036	97.372	98.314	99.848	99.857	96.657	97.344	94.94	98.178	97.355	97.546	97.759	96.24	98.61	98.937	100.1	98.562	98.13	99.815	97.391	96.821
109.86	108.23	109.11	108.77	107.77	108.37	109.93	106.63	110.36	107.63	108.93	111.08	107.35	109.05	109.69	109	109.24	110.05	108.38	108.3	108.06	109.14	107	108.78	109.65	108.46	108.36	108.34	110.95	108.02	107.42	108.78	107.77	110.57	107.07	105.91	109.01	108.11	107.86	107.89	108.82	106.92	109.11	108.74	110.15	109.07	109.57	108.69	107.78	109.46
104.91	105.79	102.82	106.59	105.25	106.51	107.06	105.39	104.79	104.83	105.07	106.57	107.66	104.01	104.19	107.03	106.1	103.46	105.03	108.81	105.29	104.34	106.37	107.14	105.66	108.74	107.72	106.61	104.63	105.11	103.9	105.45	105.8	104.62	103.86	106.99	105.25	106.35	104.32	105.67	105.27	106.21	105.16	105.86	105.44	103.93	104.22	105.43	103.61	105.03
107.87	103.86	104.47	105.63	108.32	105.59	105.33	107	107.14	106.76	107.41	106.74	106.44	104.81	107.34	104.76	106.24	105.54	106.26	106.35	107.55	106.21	105.68	104.21	106.56	103.58	106.23	108.24	104.32	105.22	106.55	105.95	105.57	105.64	104.85	107.06	104.02	106.14	106.47	106.3	105.23	107.72	106.45	106.29	105.02	105.24	106.55	107.1	106.49	106.49
99.598	97.243	98.976	97.229	98.039	98.123	97.926	95.223	95.555	98.318	98.695	96.778	97.212	98.62	98.224	98.9	98.79	96.648	96.772	99.171	98.153	94.95	98.136	98.4	99.202	96.396	98.015	98.13	98.216	96.563	97.797	97.084	99.43	96.836	97.661	98.548	96.156	98.034	97.107	97.497	97.96	98.86	97.141	96.185	97.495	97.916	97.411	98.58	97.732	97.366
101.09	101.27	103.09	100.16	101.98	100.44	98.736	101.04	100.08	99.022	99.007	98.44	98.333	102.28	100.22	100.89	100.6	101.87	100.28	102.3	99.564	101.83	99.562	101.82	100.71	101.24	100.2	102.42	101.71	100.25	99.622	101.17	100.65	99.557	99.155	100.03	100.72	101.7	100.36	100.88	100.28	101.28	99.767	100.18	102.82	102.06	100.08	98.464	99.612	102.36
109.09	107.87	108.21	110.81	108.32	108.22	107.31	109.1	111.07	109.4	107.45	111.27	108.75	109.07	108	109.05	110.39	107.26	109.06	108.6	107.24	108.17	107.61	108.16	109.35	108.19	105.37	108.02	108.26	106.51	105.11	107.95	109.01	107.98	108.23	106.03	109.3	105.79	106.92	107.63	108.03	107.79	109.15	107.53	108.71	107.94	108.9	107.43	109.02	108.91
107.42	107.25	106.84	106.18	106.44	107.22	104.46	106.42	106.65	108.23	106.96	105.87	109.86	105.89	105.44	107.86	107.5	106.12	104.79	106.8	104.84	106.77	105.34	107.14	105.84	106.76	105.43	105.84	108.79	105.09	106.07	108.95	106.88	105.3	107.12	104.5	106.24	104.68	106.38	106.53	105.34	107.11	105.3	106.73	106.32	107.73	107.38	104.3	106.86	105.44
106.26	108.4	106.34	109.16	107.67	108.34	105.04	108.01	109.07	109.48	109.35	108.36	107.32	108.25	107.8	106.11	106.87	108.31	107.17	107.36	107.74	107.07	107.47	106.46	108.36	107.73	109.87	108.49	107.71	109.38	107.47	105.37	111.19	108.62	108.92	107.95	109.02	110.69	109.23	108.5	108.76	108.74	110.22	108.7	109.83	106.13	110.35	109.26	106.51	108.91
106.86	105.2	107.73	107.04	104.25	108.13	104.88	105.57	105.09	107.35	104.5	106.71	105.41	107	105.2	105.96	103.75	107.41	108.13	106.65	105.68	105.04	106.11	106.55	104.26	107.55	105.27	104.16	104.03	107.48	106.57	104.52	104.85	101.74	107.59	104.21	104.39	106.44	103.98	104.46	106.56	103.57	106.41	103.99	108.37	105.54	105.58	104.65	106.27	105.18
109.63	106.01	108.88	107.44	107.13	105.91	106.4	106.62	106.42	105.61	106.43	107.43	107.84	109.48	106.6	109.3	107.28	108.58	106.56	105.85	107.3	106.99	107.25	107.65	107.54	108.93	109.33	106.79	109.48	107.57	108.03	106.85	108.4	110.54	110.25	107.03	107.59	108.15	105.45	108.02	108.73	107.07	106.05	108.21	108.57	108.01	108.9	109.17	108.75	108.52
108.12	109.89	109.34	106.01	109.67	110.06	109.5	108.21	107.47	107.23	109.02	107.19	108.06	109.47	108.31	107.17	110.1	108.66	109.4	108.08	109.61	109.53	108.69	107.01	107.11	108.72	109.13	107.9	107.57	108.32	107.37	108.32	109	108.98	107.54	109.34	108.09	109.23	109.37	110.37	106.87	109.72	106.86	109.14	108.3	109.93	107.14	110.41	106.67	106.55
104.72	106.7	103.74	106.25	106.34	105.29	102.64	103.88	106.76	106.94	104.68	103.82	106.4	105.01	107.07	104.29	105.69	106.81	105.66	106.07	106.26	106.33	104.83	105.12	105.57	104.28	104.91	106.28	103.31	105.03	106	103.29	105.35	106.76	104.86	107.23	104.34	105.09	105.99	104.75	107.01	108.45	107.46	105.14	106.43	106.4	106.81	104.54	105.48	105.2
111.88	108.77	111.41	107.94	108.55	109.75	106.93	109.57	108.11	109.01	108.49	107.72	110.91	107.04	108.73	109.14	105.85	107.98	107.81	108.99	110.29	107.04	106.31	109.5	106.15	108.12	108.64	107.12	108.79	108.7	110.17	106.81	109.41	107.1	107.9	107.49	106.31	110.35	107.73	107.25	105.76	110.6	108.38	108.39	111.87	110.93	106.56	109.79	109.67	108.17
110.66	108.18	108.99	107.95	109.03	109.81	111.76	109.55	109.39	108.87	108.19	108.12	107.08	107.7	107.89	109.52	108.07	106.87	107.98	108.2	108.47	107.02	107.32	110.96	108.11	108.92	109.96	108.58	109.05	110.19	107.27	108.34	107.45	110.46	106.99	107.22	108.4	109.06	109.81	109.54	109.14	109.66	109.39	107.17	107.23	109.75	107.82	108.68	107.32	107.7
107.48	104.9	104.85	106.48	105.49	106.24	104.19	108.22	105.3	104.18	106.73	105.51	105.08	107.43	105.2	107.7	106.17	106.08	104.13	106.56	107.63	107.05	107.49	106.69	104.82	105.15	105.34	103.71	104.27	105.99	107.54	106.25	105.52	105.61	106.42	104.46	108.35	106.99	106.64	103.25	102.46	102.96	105.52	106	105.58	102.89	105.82	105.65	105.5	105.9
104.96	105.52	101.77	101.9	102.54	101.81	101.29	105.61	102.92	103.76	102.78	102.46	100.63	102.48	102.17	101.23	101.51	101.8	103.25	104.05	102.15	103.51	101.05	104.64	103.6	102.57	100.83	101.6	102.22	101.99	101.93	102.18	103.91	104.26	103.16	102.63	103.15	101.91	103.1	102.16	103.7	103.22	101.08	103.67	104.61	103.14	102.36	100.15	102.92	102.25
104.93	105.91	107.56	105.34	104.84	108.3	106.8	107.73	108	108	107.04	108.64	106.93	105.99	107.38	106.28	106.2	107.13	105.13	105.77	107.83	105.75	105.73	108.48	106.25	103.79	106.24	110.12	105.26	107.25	106.18	106.94	106.92	107.24	105.13	106.5	109.2	105.85	108.99	104.4	107.51	105.7	106.14	104.32	107.59	107.22	106.74	106.26	105.72	106.41
111.87	110.72	110.77	110.23	111.44	112.31	110.76	112.78	111.23	110.74	109.28	111.42	110.17	110.05	109.33	112.74	108.65	110.15	110.89	108.27	111.11	111.03	110.12	113.34	109.36	111.88	109.12	109.3	109.55	109.77	110.13	109.78	108.37	108.44	110.89	108.13	110.55	110.11	108.7	111.25	111.62	111.96	112.02	109.93	111.92	110.71	112.82	110.62	112.14	110.59
105.24	105.44	105.31	105.76	104.44	107.9	106.46	106.61	106.74	105.6	106.52	105.05	104.92	104.43	106.65	104.67	106.11	106.31	104.12	106.74	105.34	105.21	105.71	104.61	103.95	103.87	105.28	107.89	106.3	105.24	104.55	105.67	104.49	106.09	104.63	108.19	105.6	105.44	105.43	105.31	106.42	105.46	107.68	106.31	104.63	104.75	105.56	104.17	107.01	106.13
106.81	107.37	106.36	105.98	105.82	107.89	108.79	107.47	107.31	105.72	104.74	107.15	106.27	108.2	109.72	109.89	107.28	108.73	106.86	104.99	105.48	105.71	106.18	107.13	105.97	105.21	106.27	107.29	106.42	106.95	104.6	106.98	105.15	107.36	103.68	107.01	105.66	106.3	105.29	107.33	105.8	107.7	108.46	107.21	106.45	105.48	105.51	105.34	105.09	104.9
107.95	105.59	105.46	107.66	108	107.86	107.96	107.46	109.72	106.64	104.74	108.91	110.16	106.62	108.59	106.87	108.95	108.12	106.9	107.34	108.8	108.96	105.23	107.99	110.16	107.25	107.99	108.6	107.31	108.45	107.36	108.84	108.95	107.46	108.51	107.61	107.13	107.62	104.83	107.75	107.33	107.6	107.74	106.28	105.61	108.08	109.03	106.55	108.25	106.92
106.24	106.68	106.83	107.49	107.85	104.97	106.73	105.41	108.2	106.76	105.55	106.22	104.67	103.67	105.43	105.48	105.42	105.26	105.57	108.58	105.8	105.33	106.78	104.72	106.18	104.96	108.01	107.85	105.65	107.34	106.49	107.02	105.74	103.39	106.87	106.13	108.83	104.61	104.92	108.21	105.13	106.58	103.72	105.63	106.12	105.58	108.37	105.16	104.3	105.09
98.748	98.389	97.435	96.874	96.555	99.407	98.38	96.157	99.564	99.209	97.193	97.251	97.692	97.023	95.898	98.102	98.63	97.825	99.881	96.428	96.931	99.707	98.377	97.335	97.077	100.78	97.964	98.763	96.675	99.799	99.237	97.34	98.792	96.496	97.654	96.66	99.556	96.671	97.031	98.01	98.185	98.453	98.917	97.426	96.217	99.403	99.489	98.831	100.75	97.805
107.3	109.52	107.83	109.27	108.51	108.86	108.14	108.72	108.2	106.69	106.27	109.97	109.42	109.15	110.18	106.42	109.82	107.23	106.63	107.24	109.07	108.2	108.98	108.62	106.5	105.96	108.04	107.58	109.18	107.44	109.59	107.62	108.84	107.73	107.7	106.65	108.59	107.3	107.3	108.7	109.86	105.58	107.16	109.91	107.75	107.6	109.56	106.34	109.18	108.73
110.95	107.41	108.5	108.25	110.48	110.38	109.29	107.95	108.66	107.87	109.5	109.85	107.26	106.58	107.67	110.25	106.33	106.9	108.46	107.23	109.92	110.5	108.77	106.1	109	111.82	108.44	107.22	109.09	108.56	107.88	107.71	109.44	108.08	110.07	109.28	109.79	109.1	107.26	107	108.41	107.31	109.32	108.33	109.27	108.32	112.38	107.43	105.88	110.31
100.62	99.639	98.545	99.362	101.14	98.616	99.985	99.61	100.33	98.627	100.87	101.88	100.04	99.679	100.25	98.868	98.492	101.28	100.12	99.876	99.347	99.094	100.86	98.199	103.4	100.47	99.958	101.38	99.827	101.32	102.78	99.869	97.326	98.759	99.377	100.19	99.939	100.76	99.248	96.914	102.02	101.56	100.14	99.879	99.827	99.621	99.544	99.727	97.363	100.71
110.3	109.3	109.1	108.56	108.41	108.8	109.8	108.33	108.24	108.63	107.55	109.5	107.94	109.84	110.58	105.47	106.77	109.17	109.04	108.92	108.84	108.49	109.75	107.89	109.03	106.01	109.96	108.7	108.27	107.42	106.26	108.68	107.31	108.24	108.49	107.36	109.56	110.38	107.64	108.86	105.53	111.94	109.15	108.13	110.35	111.13	107.99	109.98	108.93	108.67
103.74	106.37	102.52	108.15	105.96	105.65	106.22	105.88	106.35	105.24	104.33	104.91	105.51	106.83	105.45	104.99	107.28	106.28	105.09	104.01	106.42	105.82	105.27	100.52	106.11	106.17	106.03	105.65	105.19	106.36	106.17	106.13	104.99	105.62	106.12	105.28	102.95	104.16	104.9	103.96	103.82	105.71	104.43	105.75	105.75	105.34	103.84	105.19	105.98	104.25
106.83	108.6	107.05	106.69	106.36	107.53	109.48	108.23	106.56	109.01	108.12	107.82	109.14	108.61	104.24	108.15	109.38	109.05	107.94	109.83	106.64	108.92	107.07	108.06	107.9	106.82	109.01	106.76	107.27	108.35	108.07	107.9	105.59	110.32	106.32	107.22	106.77	107.59	109.36	108.59	109.68	108.37	107.73	106.21	108.51	109.23	107.46	108.29	108.42	107.45
104.78	106.61	104.09	104.86	104.79	106.39	105.38	104.73	105.65	106.54	104.27	106.48	104.85	106.85	108.01	106.54	105.51	105.2	107.27	106.76	104.8	105.18	105.93	105.78	106.12	108.75	105.36	104.55	106.38	106.84	107.69	103.77	108.06	105.13	105.54	105.37	105.95	105.2	106.37	108.22	104.32	104.97	105.52	105.7	106.22	107.31	105.34	104.5	104.75	106.43
105.58	107.9	107.62	107.61	109.39	108.66	109.49	110.8	109.15	107.11	108.87	108.62	106.88	109.35	105.59	108.07	109.7	108.06	110.33	107.92	107.1	108.54	108.67	108.89	107.79	107.36	107.98	108.41	107.74	108.39	109.46	106.5	108.15	106.58	106.55	107.01	109.01	109.01	108.39	108.18	108.23	108.48	109.68	107.19	108.45	107.18	107.98	106.4	106.97	108.21
107.55	108.28	107.02	107.18	107.85	108.35	110.49	109.47	109.22	108	106.38	109.34	108.99	110.72	110.06	109.64	106.71	108.47	107.8	108.5	108.64	109.89	108.24	108.05	109.79	108.46	108.73	108	109.67	109.42	108.69	107.63	108.75	108.53	109.75	108.11	110.18	108.22	109.2	108.11	110.52	107.93	107.61	106.84	107.56	110.13	109.07	109.56	108.3	108.86
101.67	100.86	101.51	98.907	101.5	101.92	101.15	101.95	97.915	102.16	97.274	99.786	99.639	97.913	98.027	98.477	98.915	101.1	98.882	101.78	98.989	101.12	99.907	100.76	98.624	101.89	98.204	101.99	99.766	100.27	99.467	100.92	101.6	102.31	99.432	101.13	99.846	101.06	101.47	100.41	101.44	100.83	100.91	99.846	98.975	101.72	101.34	100.58	102.34	98.12
103.94	105.36	108.65	107.35	105.85	106.06	108.79	108.69	107.12	105.93	105.67	105.08	105.85	105.11	107.05	105.99	105.49	107.11	105.61	107.71	108	104.98	107.42	106.61	105.75	108.16	106.56	105.38	107.22	105.58	105.6	106.74	105.71	107.37	103.88	104.58	105.98	108.4	105.02	105.37	106.11	106.18	106.44	106.77	108.98	108.29	106.27	104.57	105.34	107.29
98.539	96.618	98.646	95.841	98.661	97.809	96.489	96.51	97.725	98.616	97.432	99.728	98.572	96.677	99.881	97.807	99.565	98.097	96.939	99.554	98.284	98.877	96.894	96.029	98.889	98.081	99.478	96.999	99.412	98.549	98.318	99.968	99.631	99.588	98.187	100.62	98.716	97.434	98.872	99.242	98.966	95.864	97.171	96.742	97.981	98.247	97.137	97.983	99.429	96.916
107.81	108.79	108.99	107.5	107.72	108.05	109.09	107.56	109.85	108.42	108.03	109.09	106.68	109.97	108.79	109.1	108.94	110.09	108.51	109.13	106.54	106.41	107.71	107.23	107.51	109.72	106.45	107	108.06	107.81	109.79	108.64	107.37	107.86	106.47	110.39	109.1	108.99	110.72	107.06	108.54	107.4	108.02	107.94	108.58	108.73	106.08	106.67	108.79	107.4
104.59	106	104.99	103.63	105.11	106.85	107.59	106.28	102.21	105.44	106.54	105.17	107.96	104.66	105.02	105.1	107.24	106.2	106.2	104.39	106.61	105.41	105.15	105.04	105.49	105.57	103.39	105.09	106.01	105.54	104.13	106.03	103.62	106.86	107.01	107.77	106.23	108.29	106.73	105.7	105.84	106.51	104.21	106.89	106.34	106.53	105.97	108.17	106.45	106.93
98.412	99.789	97.02	98.274	99.328	99.467	99.856	100.41	97.661	97.891	98.33	97.521	99.225	96.728	97.139	98.024	100.35	98.763	101	99.379	99.124	97.911	97.799	97.671	97.828	98.488	97.847	98.227	98.715	96.256	97.188	98.74	95.808	96.356	99.424	97.992	98.611	97.696	97.978	97.493	98.916	95.204	97.914	99.41	97.554	97.538	97.807	98.223	99.277	98.982
109.54	108.57	111.7	111.22	110.85	111.1	108.44	111.03	110.84	109.56	109.26	110.08	109.35	111.47	112.03	109.38	112.1	108.57	107.58	110.77	110.48	110.04	111.72	111.88	108.29	109.71	108.43	109.32	109.73	111.24	109.83	110.05	111.32	109.95	110.66	111.95	110.46	110.84	112.15	109.48	113.02	108.46	110.47	110.13	109.91	108.54	110.83	109.79	113.13	111.06
108.18	106.78	109.07	108.45	108.7	106.94	107.86	108.15	109.28	108.22	109.04	105.7	108.97	109.98	107.57	111.35	107.71	108.67	108.14	110.19	109.23	107.58	108.25	109.85	111.15	106.55	108.06	107.3	110.14	108.86	109.32	109.52	109.46	107.47	109.09	107.72	107.7	108.99	109.65	107.44	110.1	109.76	108.41	108.28	108.68	107.74	107.79	105.03	106.82	109.13
102.79	103.74	103.85	104.41	105.45	105.36	105	106.95	106.77	105.9	103.01	104.71	107.22	104.56	105.51	106.44	104.04	105.21	105.08	105.04	106.57	105.05	108	107.35	106.33	104.97	107.29	103.98	105.83	104.17	105.17	104.89	104.93	105.31	104.61	106.76	107.11	103.46	104.91	105.59	104.76	107.16	105.28	105	105.66	105.85	105.2	104.42	105.75	106.54
106.15	104.98	106.44	106.28	106.96	103.86	104.31	105.68	105.98	106.79	105.8	106.69	104.36	106.36	107.13	104.53	107.86	105.89	104.78	105	105.92	103.97	107.68	105.18	104.72	105.32	107.09	103.83	106.84	104.99	106.8	106.64	104.02	106.84	106.71	105.38	105.63	105.27	105.26	107.44	102.8	105.13	106.17	104.77	104.64	105.05	105.13	105.33	105.79	107.72
109.15	108.4	109.88	108.91	108.28	108.9	108	108.26	108.24	107.23	108.57	107.74	106.76	107.77	107.9	108.31	106.73	107.03	109.61	106.95	108.33	107.26	109.61	108.16	108.7	107.1	109.46	108.49	109.36	108.13	107.74	109.75	108.43	106.98	106.85	107.59	106.73	109.78	108.56	108.41	107.37	109.28	107.25	107.49	108.79	107.12	106.18	107.44	107.59	107.54
106.35	106	108.71	105.98	107.07	105.53	106.53	106.05	105.07	106.2	106.34	105.83	106.8	107.15	103.92	106.55	108.29	106.22	106.66	106.27	108.51	108.14	109.53	108.99	109.14	105.52	106.45	105.8	107.72	104.48	106.5	106.19	105.59	107.34	106.77	105.22	107.05	106.54	106.19	106.96	107.67	105.39	107.59	106.59	107.41	108.55	106.87	108.74	105.34	105.55
105.28	105.45	105.95	104.83	105.92	106.44	105.17	106.87	103.33	105.97	105.47	108.13	103.86	104.5	103.92	105.27	107.32	106.67	104.65	107.33	104.78	103.19	105.33	108.56	108.37	106.27	104.54	106.49	105.7	107.55	105.31	104.45	106.38	105.68	105.94	105.92	105.88	106.86	104.39	105.71	104.76	105.44	104.5	104.23	107.78	103.92	103.59	106.46	105.5	105.54
104.24	105.91	106.06	107.64	105.21	107.28	105.1	106.94	104.02	106.38	106.65	111.13	105.73	107.78	105.56	105.43	106.44	108.24	104.31	107.14	106.65	107.18	106.11	105.31	106.59	109.08	108.09	106.64	109.3	105.72	105.86	106.51	106.93	106.15	107.13	106.42	104.83	107.02	108.7	106.95	105.81	106.04	106.47	106.6	107.61	105.84	104.77	107.06	105.6	107.38
106.9	105.92	105.38	105.83	106.15	105.67	104.16	104.42	105.41	107.46	106.51	108.48	105.37	108.43	106.23	106.03	108.04	104.07	105.44	105.91	106.92	104.54	104.48	106.17	106.84	105.24	105.56	106.7	104.29	106.24	107.23	107.29	106.9	106.8	103.71	106.87	106.78	106.66	109.49	107	104.81	104.96	104.29	104.27	105.13	106.89	104.73	104.88	105.09	105.76
103.36	105.73	104.8	103.61	104.53	104.22	103.94	106.99	107.32	106.55	104.19	103.12	105.25	105.32	107.53	103.98	104.91	106.56	107.79	107.19	105.85	104.57	106.08	104.41	106.04	105.47	103.21	107.5	107.38	105.84	105.4	107.21	104.67	105.06	106.42	102.46	104.78	105.92	105.75	105.49	105.1	104.58	107.49	103.47	104.69	105.93	106.78	106.57	106.07	105.1
107.28	105.61	106.39	108.66	107.15	108.91	105.88	107.04	106.78	106.16	107.33	107.96	108.07	105.51	108.13	106.17	107.06	106.38	105.68	106.92	107.83	105.29	107.51	104.98	106.78	106.96	107.4	102.92	108.1	106.96	107.65	105.94	104.81	107.76	105.29	106.34	106.29	106.71	107.15	106.25	108.1	105.56	106.86	105.96	109.16	107.41	106.87	102.78	108.19	106.5
104.93	106.1	106.66	104.9	105.96	106.02	104.81	108	106.5	105.82	105.97	104.82	107.48	108.07	107.01	104.39	106.36	107.46	107.62	105.42	105.09	104.01	105.24	104.4	106.22	107.23	106.91	106.25	106.58	106.58	107.62	106.63	105.68	106.94	106.74	108.44	106.76	106.12	106.92	107.17	105.6	104.81	107.62	107.92	106.72	107.2	107.88	108.06	106.59	106.88
97.349	98.51	98.105	98.527	98.91	99.669	98.823	98.523	97.923	98.329	97.977	97.824	97.414	99.064	98.793	98.858	98.222	98.351	99.647	97.03	97.64	98.39	99.018	99.886	98.173	101.61	100.77	97.327	98.554	99.173	99.853	98.982	98.742	98.473	98.579	99.658	98.415	100.74	100.58	100.07	99.691	98.713	99.816	98.393	99.368	99.161	98.58	101.54	98.212	97.693
108.67	108.18	108.01	106.22	108.25	108.36	109.06	107.58	109.96	107.91	108.75	108.53	109.35	110.05	108.3	109.92	109.6	108.35	108	106.08	106.87	108.29	106.59	109.08	108.76	109.95	110.29	109.22	110.24	106.51	107.87	109.18	107.42	108.45	108.9	109.94	107.91	108.26	105.73	109.38	108.83	106.77	108.66	108.31	109.19	109.14	107.84	109.24	106.55	107.43
108.87	103.54	108.27	106.39	109.89	106.54	109.24	106.2	107.26	107.84	109.02	109.19	108	108.04	110.52	109.91	109.97	107.3	107.26	107.84	106.89	108.21	109.04	109.39	104.95	107.5	106.66	107.88	108.47	108.99	107.75	107.89	109.36	108.11	108.37	109.58	109.58	109.34	107.79	107.66	107.37	107.21	106.53	108.78	108.01	108.4	107.93	108.53	107.81	106.96
108.02	108.89	107.73	110.64	109.75	108.76	109.95	107.94	106.18	107.55	108.14	108.61	108.65	105.48	109.26	107.66	109.83	108.84	108.13	107.94	108.61	105.08	109.07	107.05	108.82	106.69	109.9	106.87	110.41	108.41	110.28	108.72	108.88	108.94	108.54	108.4	108.8	109.5	106.84	106.32	109.14	107.35	106.9	107.77	108.09	108.63	108.32	109.88	108.06	109.27
108.04	106.73	105.16	104.14	104.44	108.9	108.06	107.77	106.52	105.28	104.81	108.13	108.16	108.23	107.61	106.73	104.96	107.77	107.58	106.67	106.39	106.15	105	107.29	110.16	107.27	106.11	106.31	106.12	106.83	107.61	107.27	106.74	104.53	103.93	105.56	108.89	107.79	104.97	104.28	104.89	107.07	105.61	105.74	107.05	107.1	104.15	105.53	105.17	105.38
112.17	109.41	111.62	108.25	109.86	110.39	109.04	110.57	108.92	108.08	110.93	110.46	110.92	111.32	109.66	109.53	110.87	110.18	109.76	110.07	110.59	111.21	109.53	109.14	111.74	110.72	108.82	110.75	111.42	110.15	110.71	111.63	109.93	110.04	111.15	111.3	108.69	109.86	112.29	110.6	108.23	110.24	110.41	110.06	111.69	110.96	111.96	112.16	111.66	109.74
104.51	102.38	105.56	105.73	105.8	104.42	105.64	105.68	105.46	103.51	108.58	106.62	106.13	106.08	108.11	105.29	107.73	105.69	104.68	106.6	103.78	104.09	104.95	106.16	104.9	105.74	105.19	105.46	104.7	105.04	107.32	105.77	104.58	105.51	105.17	103.88	105.12	104.22	105.19	106.84	105.07	105.16	106.18	103.19	106.61	104.24	104.67	105.32	104.83	105.91
105.02	105.49	105.83	106.89	104.9	105.3	107.01	104.99	107.25	106.02	106.56	103	105.52	105.35	105.85	104.95	105.72	106.15	107.76	105.63	105.2	105.51	106.42	106.91	106.11	105.21	106.99	104.1	105.58	107.22	104.1	105.8	107.73	107.37	104.62	105.98	104.23	105.41	103.62	103.49	106.24	104.24	106.89	102.74	108.39	106.56	106.41	105.81	106.32	105.85
108.03	107.6	106.81	105.87	106.17	108.08	106.77	104.79	105.86	107.68	105.99	106.23	107.99	106.06	104.69	106.84	106.05	107.82	104.77	104.63	103.83	108.06	107.31	105.43	105.75	107.06	105.06	106.55	106.08	107.39	106.48	106.48	105.89	105.3	106.41	107.58	106.72	105.89	104.14	105.97	105.46	105.51	108.69	108.05	106.17	104.61	107.49	106.35	106.94	106.35
106.04	108.74	107.33	105.85	103.39	107.41	104.3	106.29	107.19	105.27	105.94	107.06	106.56	106.75	106.33	108.08	105.86	106.52	107.38	107.79	107.72	107.15	107.18	106.6	106.77	106.84	104.07	106.28	105.5	106.13	108.17	106.85	107.11	107.9	105.79	108.21	106.74	107.51	106.87	105.19	105.97	105.78	106.19	107.34	107.08	109.35	105.83	106.24	105.06	106.03
102.56	100.78	100.85	100.86	99.588	100.85	101.59	98.833	99.217	100.01	102.06	100.85	100.56	101.07	101.01	101.19	101.08	100.86	100.26	100.12	102.8	102.68	101.28	101.1	103.05	100.15	101.19	100.7	99.202	101.28	101.17	101.71	101.44	99.067	99.5	101.9	100.8	102.5	100.2	100.94	100.92	99.448	101.88	100.09	101.57	100.8	98.938	99.426	99.659	102.47
107.86	107.96	107.25	107.82	110.77	108.66	108.15	106.5	108.41	108.4	110.96	109.01	107.4	108.42	106.85	107.85	109.31	110.66	109.8	109.33	109.19	109.6	107.6	110.54	108.65	108.59	109.44	108.09	109.48	107.55	106.65	107.91	107.65	108	106.93	109.69	109.75	108.94	108.47	108.11	109.97	106.48	109.21	111	108.02	106.97	107.24	109.4	109.65	108.02
111.12	108.17	110.35	108.3	109.62	111.21	109.64	108.89	109.89	109.96	110.7	108.76	110.83	109.67	110.66	108.44	111.13	111.59	110.69	110.15	108.09	111.36	107.41	108.35	111.25	110.33	109.05	109.59	110.69	112.74	110.76	108.74	110.13	110.31	110	110.39	109.54	114.17	112.21	108.99	109.97	110.68	108.26	110.5	112.26	109.28	111.25	110.56	109.47	109.64
111.58	111.23	108.41	109.82	111.24	113.59	108.49	109.98	111.02	109.54	110.19	110.25	110.3	110.59	112.09	110.3	110.93	109.99	111.16	108.52	111.01	113.22	113.13	110.37	110.45	112.28	110.48	111.97	108.73	110.98	108.95	111.62	109.33	113.29	112.25	111.02	112.2	113.26	108.79	110.74	111.61	108.24	109.57	110.37	108.45	111.2	109.15	109.74	110.76	109.68
105.52	107.83	105.56	105.34	106.63	106.86	103.7	104.46	103.36	103.24	106.08	104.63	106.9	108.02	105.2	104.5	106.12	104.98	105.99	105.26	104.4	104.09	105.8	106.01	106.86	105.13	106.8	104.11	107.56	108.57	105.65	108.09	106.14	105.23	105.84	104.85	105.7	106.65	106.98	106.34	104.53	106.2	102.08	107.11	106	105.35	103.52	103.85	107.35	108.49
102.41	100.61	101.69	101.36	100.36	100.91	103.67	100.42	98.824	102.63	99.706	101.67	100.57	99.782	98.136	99.604	99.82	102.46	101.68	100.16	101.63	102.68	101.55	100.22	100.22	103.3	102.22	101.77	99.889	101.23	101.79	101.36	100.57	103.26	100.55	98.839	103.28	101.27	100.56	100.85	101.37	101.79	101.09	99.675	99.079	101.83	102.6	101.21	99.636	100.24
100.54	99.642	100.75	100.85	101.52	99.846	101.75	101.2	102.04	103.37	100.84	101.91	101.2	100.11	102.5	100.93	98.428	100.95	99.782	102.48	100.39	100.23	102.94	101.35	101.2	101.01	101.6	99.764	99.803	101.18	102.07	101.23	100.52	99.7	101.98	100.27	99.417	102.43	101.23	101.41	100.23	100.78	99.646	101.31	99.397	98.917	99.874	101.42	100.64	101.02
95.484	97.526	98.302	98.146	98.933	98.854	98.898	98.111	99.891	99.29	99.6	96.269	98.016	96.139	98.404	96.537	98.58	97.629	97.042	98.664	99.228	96.987	96.673	99.433	98.697	98.781	101.36	98.108	97.892	97.334	96.98	98.413	99.965	96.843	97.804	98.163	98.525	97.36	98.175	97.904	98.742	98.617	98.831	99.924	98.28	97.891	99.75	99.742	97.471	97.581
106.49	105.81	105.83	107.09	105.79	105.95	104.81	105.56	106.51	105.03	107	103.81	108.22	107.15	104.66	105.1	105.3	106.75	106.21	106.45	108.12	105.77	105.41	106.91	107.97	105.83	106.59	108.28	108.35	105.61	107.63	109.18	106.97	106.23	106.12	105.79	106.74	105.8	105.03	106.06	106.83	108.86	109.26	105.29	104.05	106.7	107.27	106.41	105.99	106.97
109.31	107.55	109.82	110.01	107.8	109.34	109.22	108.41	108.3	107.6	109.15	109.5	107.04	109.67	109.41	107.98	108.15	108.3	110.08	109.96	108.73	106.69	106.03	110.54	108.53	109.84	108.11	110.78	108.76	108.23	107.93	109.95	108.03	111.19	108.17	108.14	108	108.22	108.89	107.74	108.12	106.78	110.85	110.17	109.26	109.19	109.05	109.05	106.34	106.29
107.24	107.94	107.48	107.91	108.73	108.12	109.43	107.96	106.62	109.06	107.79	106.5	108.34	108.6	108.16	108.22	110.24	106.43	109.1	108.44	107.79	107.65	108.5	107.59	106.42	109.44	107.92	109.75	105.34	106.11	108.26	106.98	109	108.35	107.79	108.62	108.35	108.06	109.06	107.5	107.33	109.18	108.84	107.93	109.24	107.33	107.36	107.55	105.38	108.44
106.84	105.08	106.68	106.92	103.85	106.34	105.68	106.03	105.29	107.17	107.02	103.63	103.45	104.76	107.33	105.51	106.97	105.67	105.54	104.87	104.65	106.01	104.74	104.3	106.14	104.94	107.13	105.43	106.14	106.28	104.75	108.47	104.42	106.55	105.37	105.12	105.62	105.23	105.12	106.19	105.01	105.96	106.56	105.27	104.38	107.38	105.96	106.38	104.37	105.33
105.72	106.89	104.88	107.88	106.81	106.31	105.56	107.06	107.64	105.28	106.06	108.25	105.35	106.88	105.97	107.47	103.78	107.86	106.95	104.86	107.15	106.45	108.13	105.31	105.93	106.5	104.81	105.28	104.18	106.93	108.35	106.94	105.74	106.01	105.99	106.92	106.41	104.94	105.71	106.01	103.19	106.2	108.85	106.27	104.12	106.63	104.88	105.64	106.76	108.43
105.35	108.87	106	106.84	108	109.47	107.67	108.04	105.87	104.68	108.47	106.8	105.85	107.06	106.76	106.81	105.8	106.97	107.25	106.1	106.92	106.43	107.98	105.27	106.19	105.75	106.39	103.64	105	107.31	106.21	107.09	107.07	106.78	105.86	103.86	108.44	105.88	104.87	108.68	106.71	106.52	104.91	107.12	107.66	105.71	106.97	105.99	106.38	105.57
106.82	107.94	104.84	105.83	105.19	106.14	104.47	106.36	104.36	106.33	104.45	106.39	104.95	105.55	106.24	104.79	105.54	106.77	105.19	107.57	105.85	105.87	107.23	105.02	107.91	106.64	104.58	105.26	106.99	104.83	106.77	105.3	106.19	104.65	105.58	104.64	104.91	106.73	105.36	103.38	105.53	105.52	105.31	106.39	106.7	105.92	107.9	107.48	106.31	108.19
107.19	106.63	104.26	104.43	102.26	105.07	105.91	103.55	104.51	106.61	106.04	105.18	106.7	104.95	102.96	104.07	106.82	105.96	103.93	102.32	104.71	105.25	106.24	104.51	102.33	106.76	106.37	106.31	105.54	106.24	104.47	105.4	105.68	104.32	102.81	104.52	107.89	105.64	104.72	103.88	105.55	106.11	105.69	103.44	105.36	105.2	106.5	105.75	105.32	104.89
108.07	106.57	109.96	107.27	108.81	110.35	107.39	108.68	109.9	108.59	107.48	108.16	110.06	107.86	108.36	108.97	108.91	107.26	107.33	107.5	107.5	109.69	109.14	106.12	108.14	106.98	109.47	108.34	108.52	109.11	107.84	106.9	108.26	108.79	109.88	106.58	107.58	108.19	108.73	109.02	108.85	107.4	107.32	105.59	107.7	108.87	108.88	107.13	109.4	108.3
96.805	95.293	99.516	98.207	99.094	98.458	97.399	97.615	97.213	98.152	95.455	98.055	98.996	98.476	97.216	97.492	99.123	96.699	98.015	98.707	98.452	98.487	99.492	96.504	98.06	96.108	96.912	97.894	98.331	98.84	98.458	96.102	98.852	98.886	100.35	95.867	99.121	98.602	98.875	100.62	97.399	96.841	95.222	97.428	98.993	98.158	99.41	99.681	100.14	96.999
108.85	107.84	108.14	110.25	108.6	106.98	109.22	107.37	106.12	107.33	106.49	108.67	108	108.77	107.54	106.7	109.74	107.88	107.78	108.19	108.01	107.53	107.51	107.85	108.99	107.75	107.19	108.65	108.02	109.85	109	110.51	109.35	108.07	109.44	105.85	108.23	108.14	107.4	108.33	107.05	108.9	109.28	109.38	108.54	108.05	108.07	106.32	107.35	108.1
109.12	108.2	111.18	110.29	109.54	111.56	108.28	110.92	109.96	108.88	110.62	111.97	108.55	110.69	111.62	109.58	110.36	111.98	109.19	110.79	110.43	108.02	110.51	110.58	110.55	109.91	109.21	109.8	109.81	110.3	110.57	112.58	109.77	111.48	110.28	112.64	109.82	111.57	109.3	109.59	109.34	112.15	109.67	111.24	110.71	111.03	109.85	109.71	109.21	108.24
107.04	107.96	108.03	107.78	109.91	108.36	107.26	107.9	107.51	107.28	109.81	111.77	109.97	106.58	109.97	107.57	108.59	108.34	107.08	105.81	109.54	107.82	107.51	110.42	109.46	109.03	108.51	107.31	106.95	107.7	107.12	107.49	108.68	108.57	108.33	108.85	109.16	109.67	107.53	107.42	109.26	106.74	107.09	108.09	111.06	107.29	108.26	105.6	108.87	110.14
104.89	103.6	105.58	105.59	105.16	107.94	105.62	105.22	105.26	107.19	105.08	106.4	106.29	106.11	107.78	104.42	105.87	107.04	104.7	105.61	104.94	105.27	104.29	105.26	106.17	105.39	103.71	105.45	106.79	105.19	107.01	104.62	107.08	105.63	106	105.44	106.27	107.72	106.07	103.42	105.66	106.98	105.29	103.19	106.32	105.49	107.08	105.02	105.76	104.87
98.257	99.16	96.879	98.618	97.649	97.422	95.694	95.221	97.203	94.511	96.38	99.958	97.656	97.334	95.737	98.32	99.828	98.194	97.438	98.978	97.776	97.362	99.055	100.72	100.26	97.64	99.186	99.695	98.574	98.661	97.863	97.802	96.948	99.597	97.952	95.927	100.26	97.21	97.944	96.296	97.217	96.372	97.242	97.737	99.735	98.168	99.374	98.668	97.493	99.026
108.75	106.06	107.86	108.8	107.6	107.22	108.26	108.36	107.79	108.79	108.55	108.99	107.66	105.16	106.72	108	105.88	109.5	107.74	109.53	108.96	108.88	108.04	108.4	107.01	107.55	107.29	107.54	106.57	108.59	108.47	108.84	107.51	109.35	107.92	107.15	109.41	109.22	109.23	107.51	108.04	108.91	108.77	108.08	106.42	109.26	108.23	107.68	107.67	107.93
107.11	106.62	106.14	105.08	106.71	107.18	106.79	105.7	105.87	106.13	106.97	106.52	108.3	106.64	106.95	104.19	106.71	103.7	105.14	106.41	107.58	106.05	106.26	104.67	105.08	106.79	106.88	107.36	107.91	105.8	105.7	106.84	106.12	103.92	105.96	105.04	106.09	105.61	108.44	108.76	108.44	107	107.06	106.88	109.73	106.49	109.7	105.96	106.12	107.54
104.98	107.03	104.3	106.09	106.65	106.91	104.44	106.16	107.85	104.03	105.33	105.54	106.73	107.91	105.9	102.82	106.01	105.86	105.92	104.51	106.27	104	107.54	106.87	106.81	106.01	105.29	105.35	104.26	106.39	106.53	106.91	106.31	104.92	106.72	107.83	103.69	104.51	106.92	105.64	106.14	103.42	105.88	104.91	106.51	105.99	104.73	102.76	106.44	104.73
105.36	107.63	107.78	107.16	106.12	109.44	107.51	104.36	106.55	105.02	107.32	106.84	105.62	107.01	107.85	107.59	107.72	105.05	107.82	104.17	105.25	104.38	104.79	107.59	104.34	106.94	105.15	105.26	107.3	104.44	107.6	106.76	107.34	106.03	107.26	106.36	106.2	107.3	105.75	108.12	106.27	108.2	106.89	106.02	106.44	107.42	106.1	105.3	107.35	107.33
108.67	104.8	107.15	104.66	104.87	106.13	106.26	105.15	108.73	106.97	105.38	108.06	106.72	106.8	107.12	106.66	104.28	109.01	103.83	103.55	106.16	106.68	105.93	106.32	106.13	105	107.51	107.39	104.08	105.99	106.5	105.09	107.57	107.28	106.35	104.88	105.26	106.31	105.57	109.83	106.92	107.76	107.43	107.75	104.7	106.94	106.72	108.21	106.72	105.21
98.363	99.772	97.441	98.988	97.548	99.484	99.664	94.341	96.56	95.846	97.21	99.225	98.207	97.004	98.301	97.814	97.776	97.045	101.24	97.993	99.405	99.179	99.222	97.586	95.524	98.868	98.423	96.938	99.046	97.75	99.68	97.803	97.817	98.131	99.54	98.378	98.809	98.851	97.82	99.082	96.209	97.264	96.854	96.636	97.155	97.658	98.209	98.145	98.143	98.179
104.68	102.65	102.31	103.7	103.29	100.72	102.09	104.2	103.72	102.99	103.7	102.64	101.29	101.72	102.54	102.19	102.01	102.94	101.24	101.24	104.26	103.72	102.1	103.35	102.55	102.43	103.66	100.16	103.69	103.28	102.97	105.35	102.45	101.07	101.89	105.77	101.96	104.42	104.43	104.79	103.09	103.35	100.97	103.53	103.72	102.86	104.11	101.93	102.49	101.18
109.28	108.4	107.26	110.56	107.79	106.42	106.96	109.82	107.95	108.57	108.83	106.45	109.02	107.17	108.39	109.15	107.63	108.87	108.57	108.87	108.73	108.82	109.88	107.29	108.53	106.84	107.04	108.68	108.21	107.68	105.86	108.33	108.47	108.39	107.58	109.2	109.24	107.09	109.02	108.59	108.99	107.17	107.49	109.79	108.98	110.54	106.82	106.78	108.74	107.84
99.338	98.504	99.502	98.553	100.36	100.07	97.903	98.348	100.59	101.4	101.07	99.914	98.966	100.15	99.43	98.789	100.48	98.295	99.165	99.337	97.46	97.817	98.347	99.096	100.39	100.55	99.576	99.932	100	97.907	98.27	98.565	99.893	100.13	98.438	99.874	101.5	98.369	97.763	99.754	99.159	96.579	100.12	100.27	97.522	99.784	98.389	98.407	98.944	100.25
107	105.46	104.42	106.27	104.31	107.68	102.86	104.94	105.19	105.12	104.56	105.53	105.09	107.37	108.98	106.23	105.5	105.21	103.79	102.75	105.08	104.9	104.43	106.49	103.2	106.8	106.65	104.77	107.2	106.5	104.45	105.3	105.88	106.25	108.6	106	104.33	104.36	106.46	105.22	106.14	104.69	105.89	104.73	105.82	105.07	105.09	105.05	108.19	106.21
106	107.54	107.07	109.02	108.54	106.78	106.21	105.72	105.62	105.77	106.15	107.42	105.73	107.8	105.87	107	104.24	106.74	105.59	104.89	107.84	107.3	106.15	103.9	105.44	108.55	106	106.78	106.29	105.07	108.3	107.02	107.75	106.46	105.06	105.84	104.87	107.69	106.88	107.23	106.38	106.43	107.25	108.18	105.89	105.96	107.26	106.78	107.33	106.03
98.184	98.649	95.541	98.008	98.904	97.978	96.803	96.961	97.806	96.448	100.48	97.02	97.997	99.883	97.165	96.664	95.804	95.823	97.206	99.367	97.47	97.173	98.252	96.61	97.203	98.867	96.362	99.974	99.796	98.303	99.566	100.34	97.186	99.186	97.56	98.244	97.939	99.183	97.448	96.852	99.077	99.696	96.625	96.132	98.666	97.237	97.381	99.689	97.332	97.104
99.274	97.944	99.857	99.795	99.37	100.34	99.323	99.529	101.59	100.45	101.09	100.47	100.28	100.44	100.59	99.925	101.4	99.043	102.03	101.01	100.24	100.31	100.03	100.03	101.87	101.92	98.204	101.76	99.201	101.58	99.489	98.472	99.993	102.53	100.46	99.93	101.06	99.41	100.16	100.62	103.18	100.33	100.09	97.988	99.822	98.349	99.451	100.49	100.36	99.638
100.1	101.07	101.78	99.216	99.318	99.843	98.784	101.56	99.201	100.14	99.552	98.89	100.47	102.75	101.18	99.368	101.05	103.39	99.765	98.787	100.6	101.83	99.059	102.29	100.68	99.06	102.41	100.36	100.32	100.45	100.36	99.521	100.18	101.31	100.79	102.4	99.011	100.74	102.75	99.134	100.23	100.31	100.66	101.56	100.52	99.984	101.18	102.09	101.07	101.44
106.36	106.88	104.57	104.67	107.88	106.64	107.88	106.09	104.34	105.97	104.42	104.21	104.9	105.17	107.57	104.14	104.84	104.32	107.81	104.65	107.53	105.75	107.17	105.83	105.41	104.77	105.93	106.26	105.41	106.88	105.54	104.03	105.67	105.16	104.9	105.7	103.51	103.06	106.57	105.41	104.44	105.12	105.1	107.02	105.06	106.39	104.65	106.59	105.89	106.03
106.65	107.73	106.5	108.89	104.34	107.26	105.87	107.07	104.89	107.58	107.64	107.67	107.35	105.34	106.45	106.94	106.2	106.86	103.89	105.62	106.5	106.65	106.34	107.39	106.19	105.16	104.95	106.11	106.68	104.37	107.29	107.22	103.92	107.79	106.13	104.84	104.97	107.54	107.16	106.95	106.3	106.68	105.67	105.67	106.16	105.44	104.38	108.23	106.74	107.13
107.78	107.94	108.27	107.41	108.08	105.76	109.17	107.65	106.67	107.57	106.56	106.17	108.57	108.1	107.2	107.93	109.99	110.26	109.49	105	106.12	106.05	108.27	107.58	108.34	108.12	107.68	107.16	110.49	109.41	107.1	108.88	107.39	109.8	107.62	108.9	107.7	107.05	106.22	105.93	108.48	108.5	106.55	108	108.52	107.68	107.85	109.86	107.45	105.8
110.26	108.45	108.15	108.07	109.51	108.21	109.43	108.74	110.45	107.98	108.17	108.13	106.57	108.08	108.92	108.99	106.6	109.81	108.89	108.8	106.22	108.35	108.74	106.2	107.43	109.19	106.06	108.98	109.22	108.01	106.76	109.44	108.85	107.08	106.03	107.22	108.06	108.97	110.34	106.5	108.94	107.25	109.5	107.25	108.93	107.35	107.46	108.13	109.91	107.24
101.4	100.76	98.781	98.313	100.16	102.3	99.346	98.768	99.112	99.917	100.87	100.14	100.44	100.81	100.62	100.58	102.25	103.2	102.42	101.32	100.6	101.92	101.74	101.39	100.45	99.055	101.47	101.66	100.73	98.092	100.16	99.07	99.921	102.43	99.26	100.4	102.99	100.42	101.11	100.19	100.96	100.28	99.671	102.74	100.11	100.65	101.97	99.757	100.34	99.599
105.84	106.11	103.54	105.16	104.97	104.29	104.37	104.08	103.3	104.07	107.18	105.06	103.81	104.88	107.09	103.91	105.33	102.8	103.46	105.74	106.18	105.06	107.86	105.59	104.4	104.44	106.11	107.02	104.63	104.33	105.15	106.01	107.14	107.84	105.46	104.9	104.67	105.93	105.04	103.78	108.56	107.05	105.07	106.11	107.21	105.52	107.09	104.67	107.04	104.87
103.32	101.64	101.65	102.67	103.84	102.36	102.35	102.47	102.2	101.75	101.49	100.51	103.04	102.87	104.31	104.24	104.68	102.19	101.8	101.47	105.59	103.31	103.12	102.96	101.69	103.76	102.87	103.96	105.84	102.18	103.62	99.557	103.27	101.26	102.96	102.37	101.99	104.25	102.14	102.07	101.77	102.95	102.64	103.84	103.7	103.77	102.81	102.82	102.05	99.951
102.18	101.44	101.25	101.62	102.33	99.015	99.63	101.05	101.11	102.38	101.42	99.83	99.934	98.92	100.56	98.736	99.788	99.278	100.62	101.57	100.53	100.19	100.69	101.53	99.815	100.03	101.58	99.077	101.64	101.29	98.407	100.9	101.39	99.285	101.29	100.19	100.98	100.31	100.4	100.74	98.92	98.222	99.023	101.92	100.03	101.67	102.27	102.6	102.34	99.515
104.38	105.06	107.23	105.42	106.66	105.78	105.24	104.42	105.56	103.75	104.76	103.79	106.31	104.29	105.72	105.73	106.62	103.81	106.06	104.96	103.85	108.53	108.24	106.63	105.84	105.29	105.27	106.24	105.26	104.1	105.32	106.54	104.92	104.41	107.05	106.45	104.77	105.2	105.59	106.69	103.46	107.19	107.9	104.72	105.51	105.38	104.87	106.77	105.84	106.39
105.89	105.93	104.67	105.9	104.4	104.42	107.11	106.89	105.26	106.87	105.72	106.86	104.97	107.42	106.38	105.87	104.14	106.86	106.1	106.52	105.58	104.78	105.19	105	106.65	105.37	106.08	106.65	105.99	106.23	105.54	105.41	105.04	106.82	107.12	107.06	107.1	104.74	107.62	104.49	105.55	106.67	107.47	106.5	104.65	106.13	104.32	103.91	104.35	105.84
105.04	105.88	106.26	106.51	108.41	104.15	106.62	105.6	105.07	106.4	107.47	106.47	105.86	106.96	105.07	107.66	106.36	109.17	107.37	107	107.23	107.64	107.59	107.87	106.19	106.31	106.54	104	106.6	106.46	107.65	106.55	104.97	108.41	106.51	105.14	107.79	107.71	107.1	106.45	106.02	103.88	107.26	107.94	104.75	106.55	106.88	107.56	105.8	108.85
103.74	105.17	104.37	105.86	105.63	106.88	104.05	105.03	106.15	104.78	106.78	104.14	104.66	105.64	105.73	106.51	105.15	106.19	105.32	103.94	106.19	105.91	105.22	104.75	107.05	105.68	105.42	103.53	104.86	106.88	105.9	106.1	105.86	106.04	104.81	107.21	106.53	106.27	103.94	104.17	106.52	106.85	104.57	105.32	108.09	105.38	104.18	104.29	104.56	105.74
106.26	106.7	106.34	104.73	104.35	109.6	105.39	108.02	105.38	106.46	108.41	104.28	106.33	106.74	104.9	105.7	107.18	103.8	106.54	104.09	104.45	107.95	106.27	104.82	106.59	106.03	107.39	105.78	106.27	106.39	106.77	107.68	107.24	108.86	104.48	103.08	107.78	107.17	107.04	105.09	107.76	106.02	107.3	107.89	106.68	105.21	106.48	107.78	106.78	106.35
108.05	108.96	108.42	105.42	107.49	107.94	108.23	106.25	107.79	108.99	108.89	105.69	107.56	108.35	108.73	107.98	110.15	109.36	108.01	109.05	107.81	108.77	109.33	107.35	109.31	108.25	108.18	108.97	107.45	108.14	106.52	106.71	107.89	107.92	108.03	107.4	108.33	107.42	107.11	106.29	108.81	108.9	106.12	108.29	105.67	107.4	105.19	108.66	107.53	109.01
108.46	109.22	108.73	108.09	108.66	107.13	106.08	108.42	107.71	108.95	108.84	109.25	104.4	106.07	109.29	106.38	109.1	105.76	107.5	107.07	105.98	107.83	110.79	110.78	107.71	109.89	108.28	109.27	109.31	106.72	109.77	108.58	107.22	108.75	109.9	107.48	107.54	110.7	108.96	108.81	106.86	109.02	108.56	108.77	108.06	108.54	109.46	108.93	106.81	109.77
100.38	100.28	98.553	97.761	96.389	100.02	97.662	99.111	97.794	99.453	100.87	97.58	99.819	100.01	97.62	99.638	99.947	99.317	100.78	97.196	98.086	97.968	99.236	100.77	101.97	99.74	101.54	97.931	95.418	100.39	98.144	100.73	99.911	99.413	97.612	97.692	97.448	101.01	97.086	99.136	99.666	97.404	101.39	100.74	100.02	98.595	98.67	99.497	100.02	97.423
104.1	101.68	99.627	101.98	101.31	99.568	100.57	100.92	103.49	101.73	101.63	100.22	100.56	101.56	104.03	100.56	100.62	101.16	101.63	99.765	101.29	100.06	99.689	102.31	98.894	101.07	101.15	100.03	101.15	101.02	99.867	102.18	104.12	98.664	98.906	98.886	101.73	99.415	99.456	101.67	99.917	99.971	101.2	97.779	101.23	100.35	102.51	98.732	100.27	99.23
104.24	107.88	107.46	106.07	106.49	104.4	104.37	106.51	105.16	105.39	106.33	105.6	106.95	107.96	108.59	105.72	107.85	105.39	104.85	106.77	106.83	104.66	104.75	106.01	103.52	104.62	104.1	105.99	105.64	105.32	105.01	105.43	105.9	106.66	107.21	108.28	106.35	104.42	105.99	105.14	106.57	105.16	107.57	107.43	102.79	106.03	105.22	105.3	107.8	105.71
99.888	99.934	99.952	99.858	101.94	99.643	99.821	101.77	98.886	99.854	102.01	98.751	99.633	99.062	101.77	101.36	100.62	101.39	101.66	102.33	100	101.24	99.276	102.97	101.6	102.67	101.58	100.37	101.84	102.96	98.755	102.01	100.2	101.29	101.04	100.75	101.99	101.4	103.12	98.12	100.82	102.26	101.07	100.61	100.51	100.38	98.329	102.58	100.95	100.47
106.65	106.47	105.46	106.11	106.42	105.3	106.87	104.75	103.07	105.76	108.93	105.08	106.9	106.47	106.87	104.69	105.86	104.16	104.57	106.94	107.66	107.86	108.34	106.75	106.42	106.33	106.3	104.97	107.33	105.23	107.15	106.98	107.21	108.19	108.5	106.53	108.14	109.2	105.29	107.05	104.73	107.07	107.5	105.98	108.27	106.73	107.53	106.31	107.75	107.53
108.6	108.15	108.83	109.28	108.98	108.8	108.8	106.91	107.54	108.55	108.06	107.36	108.61	107.96	107.85	107.31	107.99	109.63	107.5	106.22	107.07	107.61	106.87	108.3	107.4	109.89	108.03	109.7	108.23	108.27	110.52	108.21	108.65	107.76	106.85	109.87	106.99	110	109.2	108.29	106.54	109.47	108.39	105.73	109.83	107.63	109.23	108.76	106.97	106.09
98.554	99.116	97.193	98.743	97.533	98.838	98.36	96.964	97.773	100.47	99.073	97.567	98.125	97.049	99.361	100.51	98.098	99.352	99.935	97.259	99.584	98.195	98.327	100.3	100.97	99.092	98.033	98.682	100.94	100.1	99.412	97.988	100.23	97.223	99.745	98.779	100.1	101.45	98.999	97.47	97.582	96.856	99.108	99.359	98.595	98.314	98.871	98.353	98.866	100.14
109.76	107.47	108.84	108.81	108.15	107.21	107.69	111.49	109.06	107.68	107.4	110.11	107.9	108.23	109.72	109.03	109.48	107.81	109.45	108.16	108.62	107.75	110.5	108.31	107.71	107.44	107.97	108.71	109.49	107.16	107.94	107.98	106.28	109.04	108.77	108.77	108.54	109.58	110.83	109.88	108.52	109.73	108.91	109.51	107.48	111.12	110.57	109.63	109.65	108.68
109.07	108.2	107.51	105.24	106.14	109	108.54	107.95	110.16	107.79	109.51	107.54	105.99	107.72	107.9	109.61	110.15	108.71	104.14	108.73	107.18	107.51	108.08	110.06	108.02	110.75	106.54	106.82	110.39	105.84	108.76	108.93	109.83	109.33	107.96	106.86	107.15	107.27	105.85	106.7	107.5	108.18	105.19	108.65	104.85	107.54	107.97	108.01	108.32	106.13
104.83	107.95	104.25	106.43	107.56	106.71	106.35	106.89	104.63	105.13	106.39	106.04	107.04	104.89	107.69	108.35	109.32	105.65	105.66	106.34	108.25	105.97	107.31	105.62	106.07	106.34	106.57	107.99	107.71	105.33	105.28	106.05	105.85	106.47	106.22	106.98	105.12	105.05	106.1	104.83	105.91	108.67	109.23	106.06	107.52	106.89	105.45	106.42	106.29	106.19
105.13	106.34	107.95	110.36	107.99	109.71	110.09	108.8	106.01	110.22	109.06	105.45	109.38	108.15	107.25	108.43	106.75	108.34	109.67	109.29	107.86	108.05	109.09	108.95	108.26	108	109.83	109.71	107.22	109.13	107.08	107.6	108.28	106.25	109.16	108.04	107.75	108.59	107.83	108.43	108.37	107	108.6	108.84	106.73	108.37	109.21	109.08	108.39	109.75
96.677	97.541	98.853	98.437	97.884	98.545	99.258	98.987	98.921	100.75	100.7	98.079	99.689	98.907	101.98	99.945	100.99	98.278	97.481	99.551	98.056	97.567	99.768	99.589	98.52	99.684	96.761	98.663	95.827	101.35	95.947	98.565	99.69	100.6	100.34	99.052	101.83	97.011	99.286	97.939	102.03	95.899	100.38	97.108	97.086	97.369	99.443	98.301	97.048	98.803
110.78	110.69	109.68	107.75	111.2	109.88	111.04	111.86	109.77	110.83	112.71	108.74	109.24	110.37	112.29	109.12	110.52	108.46	108.96	109.74	109.96	110.76	110.22	110.46	109.61	109.34	112.1	111.6	111.1	112.41	108.64	110.56	109.63	111.16	112.3	109.47	109.76	111.54	110.07	109.32	112.22	110.46	107.43	109.63	111.54	109.71	110.95	111.26	108.64	112.32
107.17	104.8	106.08	104.55	104.48	105.77	105.26	105.06	104.06	105.96	104.38	106.81	106.95	106.45	102.84	103.75	105.37	106.25	105.97	105.96	107.39	104.62	106.19	105.91	104.75	106.64	102.73	105.11	105.04	105.66	104.88	104.48	104.32	106.05	104.93	103.91	107.04	104.02	107.43	105.44	104.09	104.78	105.33	104.8	104.95	107.35	107.44	105.15	105.55	105.35
109.09	109.9	106.58	107.87	108	108.62	108.62	107.03	106.86	107.88	109.99	106.04	106.9	106.31	106.71	107.39	106.89	110.52	107.88	107.54	107.16	109.16	108.39	108.22	108.1	108.52	107.71	109.06	106.23	108.59	108.76	110.01	108.8	108.81	106.56	107.02	106.51	106.86	110.31	108.81	107.29	108.18	106.87	105.71	108.01	108.43	106.58	107.72	108.93	104.67
107.08	110.14	107.47	110.12	107.06	106.71	107.51	108.63	107.14	111.5	110.04	109.91	108.91	107.99	107.58	107.91	108.28	106.6	109.55	109.03	108.06	107.6	106.66	110.5	107.94	108.04	107.64	107.78	109.29	106.51	110.31	108.94	108.5	108.85	108.1	107.97	108.27	108.01	108.49	109.23	107.93	108.24	109.18	107.38	109.61	107.44	108.5	109.25	107.42	108.49
105.28	106.13	104.64	105.47	104.83	107.01	104.91	104.99	104.69	104.33	105.19	106.25	103.37	107.33	107.07	106.3	105.37	106.08	104.58	104.33	107.64	105.68	106.02	104.67	105.52	104.78	106.81	107.71	105.29	106.33	106.4	104.83	104.8	103.67	103.67	103.97	105.34	107.78	104.88	105.85	102.99	104.98	105.59	105.85	105.75	104.8	103.52	106.91	104.94	107.74
99.084	97.716	100.81	99.438	98.471	97.99	98.893	97.694	97.787	96.693	98.167	99.378	99.985	97.725	100.02	97.794	96.358	97.965	98.68	99.112	97.745	97.629	99.195	98.755	99.63	98.881	96.786	99.939	97.694	98.819	98.277	99.074	97.967	94.528	98.704	98.875	99.49	97.764	97.886	99.677	98.527	100.95	96.086	101.06	100.04	99.284	98.369	98.298	98.341	99.065
95.96	97.463	98.935	96.624	97.015	97.775	99.153	98.581	98.978	95.916	99.03	97.92	97.743	97.247	101.31	97.415	99.498	97.354	98.775	98.059	97.453	99.185	96.616	97.04	98.86	97.02	99.214	99.528	98.405	97.106	98.679	98.243	97.471	97.656	98.686	95.416	98.312	99.286	97.722	97.77	99.693	95.627	98.103	97.019	98.201	98.931	99.809	97.094	98.426	98.237
110.86	111.46	109.47	111.14	110.1	111.02	110.8	110.87	110.91	108.45	112.29	110.16	112.09	109.69	112.3	109.02	111.93	111.74	112.27	109.5	110.24	111.32	109.31	110.15	109.99	110.17	109.48	110.77	109.18	108.7	109.78	111.5	110.64	111.02	108.69	107.97	109.59	110.89	111.38	108.7	111.2	108.2	111.39	108.34	108.31	109.53	109.34	112.33	111.42	111.15
107.83	108.31	107.26	110.2	108.68	108.45	108.03	107.55	109	107.68	105.3	108.46	108.43	108.63	104.75	105.43	108.82	107.12	106.97	109.9	110.21	109.76	109.83	109.9	106.45	109.29	108.04	106.57	110.12	109.25	106.68	106.97	106.1	110.13	106.34	108.11	109.74	107.32	106.51	107.64	109.01	111.01	107.64	109.85	107.36	109.1	109.25	107.46	107.66	107.17
107.56	108.35	109.13	108.68	110.4	109.97	109.93	109.11	109.72	109.34	108.55	108.87	108.47	109.07	109.29	106.44	110.42	108.94	109.07	105.38	109.12	108.59	109.67	108.28	107.06	110.52	108.09	108.88	109.27	107.82	108.4	108.51	108.66	107.48	108.06	109.55	109.06	110.61	105.94	107.35	110.56	108.44	106.76	108.07	107.65	107.6	111.47	110.4	108.85	108.01
106.15	105.48	108.96	107.58	110.46	110.17	106.8	107.96	106.73	110.5	109.27	105.74	108.51	106.73	107.83	108.26	107.27	107.63	110.16	107.43	109.42	106.21	109.3	110.71	107.37	108.94	107.54	106.8	108.27	106.4	108.51	108.73	108.7	108.37	107.67	107.63	110.73	105.37	110.17	104.73	106.99	109.25	107.98	107.92	106.43	108.99	109.28	107.84	106.05	107.86
109.75	110.17	109.13	111.21	111.07	109.94	109.22	111.01	109.45	109.81	112.02	110.99	113.26	108.46	108.02	113.89	108.94	107.92	111.2	110.93	110.97	108.76	109.67	110.36	110.94	111.28	110.65	107.61	109.49	109.38	110.56	110.87	109.95	110.87	110.7	110.79	111.04	111.24	108.5	107.58	109.01	108.92	110.1	109.38	110.9	108.66	110.04	109.39	110.82	111.76
106.34	108.46	106.99	104.48	108.94	105.98	108.99	107.68	106.36	105.43	107.56	105.06	107.97	107.85	107.68	106.13	107.09	106.31	106.82	105.58	107.28	106.82	105.65	104.63	106.62	104.16	106.32	104.79	107.32	108.12	104.18	106.83	107.9	107.21	106.98	104.98	105.1	107.84	106.77	106.79	107	108.03	106.67	104.61	106.69	106.27	109.11	107.81	102.13	106.24
98.62	97.462	100.07	97.807	98.313	97.162	99.743	96.666	99.4	97.795	96.987	98.974	96.329	97.974	98.933	98.824	97.235	97.972	98.585	99.273	95.079	97.275	95.818	95.117	99.041	97.118	97.424	96.989	98.626	100.13	97.455	98.274	98.655	97.937	97.162	98.243	100.11	98.901	97.161	97.498	96.211	97.474	98.759	97.581	98.036	99.782	97.982	99.772	98.406	97.084
106.44	103.96	105.56	105.19	106.46	106.66	105.5	104.84	105.75	102.65	103.93	107.15	105.27	106.13	105.42	106.98	106.77	105.05	106.09	106.27	106.49	106.56	104.3	107.28	106.18	106.46	105.65	105.42	105.66	106.02	108.52	105.84	108.36	104.16	107.17	105.66	104.21	107.96	107.48	104.99	105.21	106.9	103.65	105.45	105.95	104.73	105.21	104.29	104.73	107.5
106.99	107.29	105.99	106.32	108.33	108.62	108.19	107.72	108.61	107.76	109.07	107.23	108.58	106.99	107.47	108.22	107.08	108.43	108.8	105.04	108.88	109.68	109.35	108.42	107.77	109.44	109.56	106.76	108.5	107.61	108.63	107.69	107.03	107.14	107.51	108.68	105.87	107.57	107.66	107.03	107.06	108.59	108.42	108.34	104.36	106.18	108.78	108.64	107.53	107.55
107.13	105.63	106.16	105.86	104.42	107.41	103.31	105.57	106.76	105.14	103.58	107.23	107.35	104.7	105.02	108.34	105.98	106.04	103.97	105.58	105.6	103.43	103.5	106.04	106.93	106.86	103.09	106.8	105.72	105.53	104.7	105.72	105.26	104.69	105.08	106.37	107.07	105.63	104.16	104.43	106.23	103.63	105.11	106.07	105.2	105.15	105.45	104.98	106.2	104.56
102.87	105.17	103.28	105.35	106.47	106.35	107.34	105.95	105.72	105.46	106.5	105.21	106.11	105.43	105.56	104.71	104.05	103.79	107.47	105.31	105.19	106.01	105.53	104.26	104.83	105.25	106.27	104.18	103.92	103.87	106.53	106.4	104.95	105.23	106.99	102.38	104.31	105.71	105.72	106.28	105.42	105.66	106.06	107.72	105.46	105.72	107.17	105.25	105.13	106.26
104.97	104.65	106.69	105.16	103.47	104.59	105.36	106.47	104.57	105.2	105.83	105.67	104.33	107.73	105.27	103.29	106.9	104.86	106.93	105.25	104.76	106.54	104.72	102.69	106.74	104.99	104.37	105.4	106.16	103.24	105.65	102.95	106.83	106.68	105.92	107.13	104.7	103.83	105.58	105.57	105.61	105.95	104.53	106.09	105.24	107.02	106.63	106.15	103.73	106.46
104.71	105.61	104.92	105.64	105.93	105.63	104.88	106.4	104.94	105.26	106.08	106.09	105.19	104.74	105.4	108.47	104.45	104	105.55	106.6	106	106.13	105.62	106.1	103.51	104.82	105.82	104.61	104.84	106.23	105.8	103.18	107.79	104.77	106.04	104.51	106.08	107.13	106.43	105.13	106.84	104.34	104.67	104.44	105.29	105.14	106.64	106.07	106.47	108.03
106.63	107.4	108.26	105.96	105.54	106.61	107.25	104.95	106.64	104.11	108.43	105.79	106.5	106.54	104.6	108.55	106.42	104.3	107.21	104.66	107.03	105.38	107.53	103.31	107.18	107.4	106.36	105.07	107.14	107.66	106.53	108.34	107.39	105.47	107.31	104.75	105.63	107.68	105.11	107.25	107.78	106.4	106.14	106.8	107.81	104.13	107.24	107.78	107.1	104.57
105.53	106.52	106.19	104.74	104.79	106.36	105.52	105.64	106.45	103.42	100.72	104.86	107.11	106.85	106.76	106.44	104.9	106.65	104.08	106.14	104.83	104.01	106.81	105.16	104.3	108.99	104.49	107.2	106.04	104.42	106.08	108.02	107.58	107.39	107.48	104.92	103.02	107.72	106.88	105.09	107.93	106.36	106.52	103.81	105.64	107.69	107.58	105.32	106.02	106.46
106.24	106.38	106.3	106.69	107.51	105.07	105.39	106.85	106.45	106.83	107	105.32	104.27	108.78	106.28	105	104.97	104.91	106.23	108.58	105.33	107.06	108.08	106.73	105.46	107.4	108.59	106.33	105.69	107.87	107.47	104.65	107.05	106.36	105.43	106.8	104.78	106.49	105.9	106.87	106.19	104.74	106.25	106.3	105.28	106.55	105.47	108.16	104.46	106.28
105.18	106.89	104.49	104.54	107.19	107.85	104.44	105.47	104.32	105.34	104.25	103.82	104.42	106.34	107.18	106.43	105.68	105.34	106.34	107.46	106.28	106.64	106.1	104.79	105.65	105.99	105.95	106.25	101.88	105.32	107.16	108.01	105.34	104.21	108.53	105.86	104.3	106	105.07	104.78	104.56	106.16	104.85	105.92	103.55	105.72	105.13	105.93	104.61	106.46
108.81	108.13	108.22	108.58	108.73	106.96	108.29	107.29	108.04	106.53	108.77	108.17	108.65	108.37	108.9	107.04	105.22	108.77	107.97	107.6	106.64	105.43	109.81	107.22	110.18	109.54	108.81	110.57	108.86	107.08	110.1	107.73	106.85	108.83	108.34	105.31	109.32	108.45	106.77	110.59	108.63	108.23	110.2	108.91	105.14	107.73	106.96	106.31	107.51	106.66
107.47	105.57	106.88	105.26	105.4	105.88	103.99	107.49	105.38	106.67	105.24	108.04	105.26	105.23	103.81	107.21	106.2	106.17	105.19	108.53	106.33	108.06	104.98	106.74	108.62	106.08	104.62	106.37	107.47	103.82	105.97	105.62	106.84	106.78	106.3	104.82	107.1	103.21	106.03	104.67	106.15	106.7	106.95	108.18	107.15	106.09	107.21	104.48	105.02	106.8
111.4	109.57	110.84	107.98	111.28	106.41	110.89	110.7	110.28	107.9	111.67	110.03	111.39	110.38	112.43	110.91	111.54	109.04	108.38	111.09	112.43	108.47	109.35	110.56	108.8	110.49	109.47	110.52	111.34	109.53	110.71	113.74	110.51	108.03	112.92	111.36	111.41	110.85	110.69	109.76	111.26	113.33	111.76	109.68	110.36	111.18	111.09	109.46	111.82	111.7
108.17	110.7	108.4	108.28	107.9	108.96	106.84	108.75	109.58	107.65	109.23	109.08	107.41	109.67	107.97	108.6	107.9	108.02	108.34	110.13	108.95	107.9	109.82	110.09	107.13	105.74	107.26	109.38	107.61	108.27	110	108.15	109.52	108.47	108.9	109.18	107.11	110.06	108.38	108.65	107.67	107.3	109.02	108.52	109.89	111.42	109.47	109.18	105.98	109.09
105.03	104.5	104.08	105.48	106.45	104.36	106.04	105.57	105.55	105.94	106.37	105.72	104.74	106.21	106.74	104.84	106.49	104.91	105.94	107.04	101.88	104.39	105.61	103.85	105.39	105.22	105.39	105.97	106.14	105.86	108.45	104.57	104.56	106	103.03	105.18	108.06	106.12	106.16	105.46	105.49	106.02	104.37	106.33	104.55	103.45	107.17	107	104.82	108.23
105.53	107.47	104.59	105.84	106.42	106.7	106.92	103.52	106.29	104.35	104.28	105.83	106.17	107.46	106.48	104.61	107.09	107.98	105.82	104.76	104.03	103.79	106.43	106.47	105.93	104.5	105.17	105.54	106.97	106.57	106.19	105.83	105.37	107.34	104.44	106.7	103.54	104.94	105.62	106.51	107.53	106.61	105.25	104.91	104.36	108.26	104.68	104.5	107.63	107.87
99.785	100.9	100.71	99.798	101.88	99.973	101.49	101.2	100.59	101.03	101.06	101.19	99.596	98.711	99.804	100.06	100.82	100.68	100.44	101.03	98.936	103.29	98.396	100.14	100.9	99.156	100.12	99.122	101.95	98.61	99.713	101.79	101.36	100.67	100.4	101.91	101.13	101.15	99.815	97.574	102.13	98.526	101.18	100.96	99.594	101.85	101.05	100.56	100.23	100.5
110.27	107.88	106.3	110.12	108.49	109.87	105.18	108.97	108.84	106.11	109.48	109.43	109.83	108.39	107.49	108.29	106.81	106.5	108.85	107.78	108.18	107.51	107.76	110.32	107.43	108.87	108.83	110.63	108.17	107.51	108.66	107.83	107.71	107.16	107.21	110.94	109.61	108.57	107.15	107.93	108.19	106.94	105.69	108.03	110.68	109.45	107.44	108.15	110.07	106.19
97.628	100.07	101.99	100.83	99.374	102.11	98.044	100.82	99.567	101.79	101.01	99.707	98.623	96.826	100.44	99.406	101.1	102.54	102.53	102.25	101.94	100.86	99.941	102.15	100.66	101.14	101.01	98.966	98.899	101.73	100.42	102.15	100.39	99.948	102.27	101.72	98.793	101.45	100.03	99.161	100.57	101.81	98.635	100.19	100.38	102.56	100.49	101.77	101.21	101.68
96.457	97.7	97.767	98.199	98.359	96.948	97.142	97.909	99.055	98.546	97.693	98.915	96.245	99.491	100.97	98.947	96.848	98.171	98.857	99.646	98.875	98.617	99.803	97.553	99.97	98.968	98.341	97.923	100.05	100.95	97.323	97.314	98.818	99.078	96.677	97.487	99.847	96.562	98.03	98.577	96.861	96.781	98.262	98.044	98.203	97.606	97.91	96.882	99.411	97.503
106.99	104.49	108.61	107.93	106.52	106.89	107.8	108.08	106.87	106.54	110.02	108.48	108.44	106.5	107.74	107.02	106.2	106.39	111.55	109.07	107.91	107.64	111.21	109.5	107.22	111.6	108.03	105.45	109.6	106.48	108.2	107.73	107.79	107.42	107.33	109.63	108.51	106.81	106.63	107.08	110.28	107.72	109.71	110.2	108.59	108.85	108.35	108.82	108.58	109.15
104.89	106.55	104.24	106.04	105.43	104.63	105.9	104.86	106.61	105.21	104.41	105.34	104.41	106.9	104.74	106.26	105.5	107.04	104.33	104.61	105.71	104.59	103.98	104.5	104.37	107.13	102.82	104.66	105.55	105.68	106.6	106.23	104.7	104.84	106.19	104.75	106.97	106.22	107.71	107.44	106.36	106.6	105.03	105.67	102.45	105.74	106.35	106.14	106.06	106.69
110.16	107.21	107.41	108.43	106.07	107.99	109.45	110.4	108.11	108.34	109.02	108.67	109.23	106.76	112.02	108.06	107.26	108.3	108.94	107.86	107.33	107.93	108.15	108.51	106.24	109.1	108.6	106.79	107.36	108.88	106.63	109.13	108.43	108.88	108.69	109.06	109.4	106.22	109.34	107.78	106.35	106.4	105.46	108.82	107.24	108.69	108.97	107.68	106.32	107.15
108.48	107.76	106.45	107.63	108.3	106.93	105.82	106.61	106.76	107.82	108.36	108.03	109.47	107.17	109.29	108.35	107.14	109.45	107.85	108.71	107.63	109.89	108.26	109.86	108.49	109	107.76	107.67	108.3	108.09	104.89	106.24	107.16	105.68	108.23	106.89	108.07	106.81	106.7	106.8	109.59	105.41	107.54	107.31	108.93	107	105.35	108.75	107.39	105.85
105.48	104.37	105.32	105.62	107.17	106.39	106.41	103.77	106.04	106.19	103.98	105.21	106.64	104.94	107.48	106.01	106.38	106.98	106.98	104.44	105.29	105.45	105.93	104.65	102.48	105.19	108.67	104.85	107.61	105.78	106	108.02	107.44	103.97	106.53	105.34	107.66	108.37	106.2	106.15	105.85	105.6	104.55	105.74	106.73	109.97	105.19	105.82	103.94	104.66
103.1	103.18	101.11	101.65	103.69	102.51	102.41	100.49	103.18	100.55	104.32	101.78	104.61	104.3	102.55	103.1	101.22	105.35	101.53	103.67	104.59	103.43	102.01	102.8	103.46	103.1	103.02	103.11	102.59	100.65	102.96	105.17	102.12	104.66	103.94	102.61	104.06	99.93	102.9	101.3	104.57	103.84	102.8	102.79	103.92	102.45	100.16	102.37	102.06	102.6
107.27	106.68	107.14	109.69	107.81	108.5	109.71	107.01	106.78	108.43	106.62	108.34	108.3	108.26	107.09	109.35	108.24	108.79	107.79	110.73	107.68	107.7	108.5	108.9	110.2	107.5	107.53	106.02	108.12	106.76	107.91	106.52	107.51	108.83	109.35	106.96	108.66	106.77	108.33	108.81	107.18	107.91	108.21	108.94	109.36	109.1	108.65	106.76	109.92	106.74
106.42	106.2	105.75	105.49	105.11	105.22	106.13	103.89	105.27	105.79	104.34	105.71	106.92	105.52	108.17	105.57	106.05	105.16	106.05	106.4	103.21	104.96	106.11	106.72	103.4	107.18	103.98	105.31	104.46	105.56	103.91	108.23	104.95	105.5	104.96	106.2	105.8	105.84	106.79	104.57	103.91	106.13	106.61	107.58	106.4	105.4	104.18	105.57	104.43	104.19
109.49	109.24	110.39	108.51	109.47	108.1	108.53	110.09	110.22	109.35	107.11	108.37	110.03	108.39	106.99	107.98	109.65	105.92	108.32	107.64	108.72	105.65	106.77	105.88	110.63	110.82	105.9	109.41	109.03	109.08	108.33	110.08	107.99	107.6	108.05	108.83	106.86	107.64	109.36	108.51	109.22	106.44	107.22	109.25	106.79	107.25	107.42	108.78	110.17	107.89
98.529	99.944	99.754	101.59	98.065	98.889	97.837	98.848	99.357	100.29	99.227	96.918	98.376	99.307	101.24	98.538	98.623	100.67	98.903	99.103	99.354	97.36	97.102	99.847	96.549	97.958	96.299	97.49	98.627	95.226	97.443	99.65	99.84	95.846	97.276	99.417	98.741	100.42	96.97	98.822	96.355	97.227	97.614	98.892	99.113	101.83	99.958	99.271	98.593	97.107
102.61	103.1	103.09	103.15	101.52	103.94	104.25	104.03	102.07	104.51	101.99	105.5	101.38	102.58	103.71	100.7	102.34	103.36	102.12	102.36	101.03	100.88	103.93	103.52	102.05	103.88	102.46	102.97	102.16	103.26	101.88	101.2	101.76	101.43	102.83	103.55	102.21	102.04	104.46	103.24	104.66	105.02	103.63	102.1	100.59	103.01	104.17	102.79	102.99	101.88
107.76	108.75	108.07	108.31	107.34	107.41	107.87	110.58	106.46	108.6	107.73	110.06	109.9	108.07	106.04	109.07	103.6	109.53	110.19	107.99	108.51	106.02	110.6	106.49	109.06	108.04	109.35	107.13	109.45	107.73	110.29	107.18	109.55	107.02	106.3	108.19	109.96	106.65	111.64	107.59	108.41	109.23	107.82	108.47	108.48	106.23	110.53	106.19	109.93	107.54
104.57	105.82	105.91	105.21	107.94	105.89	106.79	106.96	107.54	106.37	104.45	104.91	106.82	106.26	106.81	106.9	105.62	104.35	105.06	105.99	108.15	104.68	105.82	104.92	106.92	106.49	106.55	106.5	106.95	107.63	105.35	108.03	106.58	106.53	105.62	105.24	105.22	106.29	104.14	104.94	106.53	106.96	106.28	106.19	105.66	106.97	105.83	105.64	106.79	107.86
106.9	104.45	104.63	105.61	105.65	105.05	105.48	105.01	106.94	106.55	108.06	104.77	105.84	106.86	103.56	103.72	105.09	101.65	106.82	105.8	104.64	106.34	105.47	102.85	106.02	105.38	107.33	105.18	106.08	104.55	106.43	107.22	107.23	106.48	105.95	107.28	106.25	104.68	106.29	105.94	104.7	105.52	106.2	106.5	104.83	106.93	104.3	104.33	106.74	105.57
109.51	108.63	108.68	110.62	108.6	108.19	108.71	110.17	107.73	107.63	106.91	108.74	107.8	108.03	106.91	109.24	108.76	109.98	110.28	110.1	107.7	109.09	109.7	110.43	109.27	108.93	106.49	106.96	109.89	108.51	111.48	109.39	109.82	110.49	107.99	107.53	107.87	110.27	107.04	108.81	108.43	108.13	107.64	106.14	109.25	108.24	108.26	109.51	107.94	107.67
107.71	105.36	105.98	103.38	104.42	105.43	102.51	107.04	103.9	106.56	106.97	106.63	107.89	105.91	107.13	105.37	105.72	106.06	106.44	104.22	105.03	106.53	105.86	105.33	105.68	104.22	105.95	103.62	108.01	106.94	106.05	105.63	104.82	105.43	107.81	104.34	105.38	104.77	106.42	105.9	105.08	105.72	108.71	106.4	105.09	104.23	106.01	104.35	106.62	104.53
106.06	104.58	104.42	104.91	105.05	105.93	105.47	105.66	103.54	104.47	106.11	105.1	106.8	107.26	105.29	104.07	107.63	105.05	108.76	106.08	104.45	105.52	106.78	107.38	103.62	103.25	105.14	104.47	104.27	104.29	106.21	105.69	104.2	106.52	105.06	106.33	104.49	104.14	106.43	105.41	105.67	105.42	108.08	106.55	107.41	105.84	107.56	104.54	105.8	104.78
97.194	97.819	98.302	100.12	97.897	99.624	97.399	98.468	97.893	98.48	99.84	100.69	100	97.639	99.529	100.49	98.583	99.435	100.68	99.625	99.236	97.911	98.925	98.329	99.146	99.539	99.644	98.772	97.271	99.582	98.098	99.894	98.36	99.362	97.149	98.158	98.653	98.484	99.074	100.19	97.619	97.545	99.399	98.166	97.853	99.957	98.375	97.055	98.783	99.171
98.844	97.036	97.752	98.968	98.527	96.573	99.737	98.199	97.906	98.599	96.698	99.428	98.026	100.04	97.217	98.258	98.726	95.442	97.08	98.315	96.892	97.835	96.427	97.474	98.688	98.909	99.89	98.897	97.51	100.04	100.17	98.929	97.017	99.152	98.707	99.23	97.941	99.789	99.963	99.725	97.766	98.148	98.08	99.349	98.049	98.728	98.894	97.858	96.945	96.133
99.334	99.148	101.02	99.837	100.67	98.852	101.37	101.38	100.33	101.7	100.96	99.533	100.54	98.216	100.9	100.07	100.38	98.971	100.41	100.45	101.33	98.395	99.197	101.69	98.584	99.208	99.425	98.739	100.13	101.42	99.958	101.55	101.04	96.912	97.958	101.21	98.33	100.37	98.418	98.891	98.93	98.175	99.992	100.25	101.64	99.14	100.95	102.32	100.81	101.35
106.69	103.14	105.63	107.29	104.94	104.98	103.14	105.17	105.24	108.24	103.74	105.74	105.26	104.66	106.12	104.84	105.89	105.53	106.54	105.01	106.08	107.63	102.25	105.28	104.97	106.36	106.07	104.89	106.68	106.82	105.33	106.83	106.63	104.28	106.25	107.67	103.04	104	104.92	106.17	105.35	106.35	106.95	106.5	107.13	104.6	104.04	105.49	106.73	104.19
104.8	104.87	103.94	103.98	107.93	103.24	104.37	106.72	106.86	105.14	107.39	106.85	105.46	105.88	105.32	107.06	106.45	105.76	104.1	104.39	105.94	104.58	105.56	108.02	103.91	105.19	106	105.31	103.41	104.39	104.82	105.43	104.66	106.39	106.19	105.86	103.77	107.56	104.93	106.46	104.92	106.14	104.88	108.25	105.09	105.35	105.64	103.9	107.91	104.75
101.15	100.64	100.5	100.57	101.72	100.3	98.775	99.47	100.88	99.169	100.4	101.03	100.36	100.43	101.41	103.04	99.782	99.212	99.5	99.82	99.375	98.818	100.22	99.956	98.929	99.269	100.39	101.28	99.522	100.38	101.72	100.74	99.222	99.275	99.945	100.45	102.26	98.714	99.988	100.69	99.893	100.47	98.626	99.023	101.13	101.87	98.618	99.904	97.125	101.9
109.46	108.24	108.93	109.44	106.47	109.43	107.83	107.69	108.72	107.72	106.34	106.93	108.17	109.38	107.75	107.93	108.53	105.75	108.78	109.89	108.96	109.51	107.98	108.14	109.63	108.98	108.21	107.53	108.07	109.6	108.78	106.84	104.62	106.89	108.56	108.4	107.06	105.3	107.1	107.03	108.49	108.85	107.54	107.43	109.51	107.25	109.04	108.09	107.97	106.9
109.1	107.08	108.93	110.22	108.87	109	107.71	108.37	107.34	107.5	108.84	107.9	109.15	107.94	108.89	108.33	110.21	108.2	107.88	108.39	107.85	109.51	106.49	108.37	106.93	109.59	108.6	108.66	109.97	107.85	110.59	109.67	107.51	109.13	107.3	107.09	111.54	108.71	108.11	106.93	109.17	107.34	108.1	107.86	107.59	105.87	106.73	108.29	108.98	107.66
105.47	108	107.91	106.72	108.77	106.39	105.74	107.39	108.55	104.71	106.58	104.25	104.79	107.26	107.41	107.79	106.39	104.56	106.17	104.78	105.73	106.15	104.61	105.55	105.39	106.41	106.73	105.81	105.92	106.9	107.67	106.38	107.74	109.82	105.2	105.77	108.01	108.08	106.24	108.04	105.33	107.05	106.38	108.45	106.55	107.9	106.48	105.93	107.63	105.85
105.53	105.8	105.77	106.92	107.04	106.91	105.43	107.68	105.01	105.92	106.63	106.92	106.8	105.46	107.91	107.89	107.31	105.6	107.21	106.43	105.49	106.61	108.5	103.87	104.75	106.03	105.06	107.8	106.07	103.93	106.02	105.91	108.06	107.18	107.61	107.7	108.14	105.94	108.4	107.24	107.76	106.06	106.04	105.61	107.29	105.28	107.26	105.33	106.61	104.02
105.49	105.82	105.09	108.19	106.92	107.73	108.26	106.57	107.5	106.8	104.49	107.38	106.32	105.31	107.4	106.84	106.21	108.81	105.12	105.43	107.02	105.65	108.55	107.24	104.57	105.05	104.38	107.62	106.6	106.98	107.23	106.75	107.39	107.65	105.48	108.02	104.74	105.76	107.11	105.78	103.64	107.27	108.91	105.89	106.28	104.87	107.72	106.73	105.11	104.71
109.2	109.08	110.95	110	112.29	110.41	109.74	107.81	111.23	109.98	110.71	110.42	110.37	111.31	111.59	110.04	109.71	110.31	110.46	111.71	109.84	109.28	110.56	111.77	108.84	108.54	110.32	110.32	109.72	110.61	109.06	111.77	109.39	110.83	109.88	109.92	110.44	108.28	109.99	112.81	111.18	111.05	110.45	110.13	112.04	112.44	109.86	109.19	110.81	109.44
104.97	105.52	105.68	106.5	108.26	106.08	106.55	106.75	106.11	105.3	105.09	103.53	105.65	107.11	105.88	105.03	105.59	108.24	107.2	105.22	103.08	103.82	106.34	104.62	107.06	106.89	106.45	104.47	104.66	105.43	107.05	104.82	106.01	106.22	105.57	106.05	102.88	107.19	105.93	103.5	107.17	105.7	104.98	105.24	104.9	106.95	104.16	106.01	106.27	105.13
108.74	107.15	108.44	107.53	109.19	108.27	108.77	108.82	107.83	108.4	107.41	108.47	106.52	108.78	108.42	109.55	108.1	107.43	110.31	108.02	106.81	107.6	105.81	106.16	108.16	107.44	105.31	108.81	108.36	107.37	108.56	107.06	108.67	109.5	108.98	107.67	106.25	108.29	108.19	108.2	108.26	108.55	110.13	109.12	108.72	110.02	108.13	107.72	108.35	106.42
104.54	105.66	105.62	103.71	106.99	106.43	106.21	105.98	105.54	105.54	105.02	104.6	108.4	105.39	105.36	106.62	105.35	106.98	106.83	105.39	103.88	105.38	105.53	105.84	106.85	106.01	106.97	107.69	103.83	104.05	104.75	103.85	104.01	107.01	103.93	105.13	105.19	106.11	104	104.74	107.58	106.7	106.16	102.67	106.13	106.17	106.03	105.18	106.62	105.01
106.24	105.2	106.12	106.94	109.12	106.81	106.39	109.12	108.44	107.24	108.43	107.66	107.35	106.26	109.2	109.18	107.48	107.61	106.55	107.8	106.53	109.05	106.94	108.56	108.21	106.55	107.48	111.32	106.29	108.22	109.14	110.34	108.7	108.64	106.36	108.05	107.77	108.85	108.84	108.57	106.36	107.1	106.34	107.4	109.89	106.46	106.84	110.04	106.62	106.92
105.75	106.75	104.56	103.97	107.36	106.17	107.94	109.78	106.07	109.68	107.77	108.95	105.56	106.6	106.56	106.95	107.02	106.11	104.71	107.92	105.62	107.93	107.16	107.25	105.3	106.75	107.17	105.45	105.04	106.72	106.28	104.81	106.36	107.87	107.7	104.96	104.47	104.62	105.72	106.65	106.12	104.59	106.89	105.57	105.16	106.68	103.94	105.57	106.92	106.8
105.57	103.87	105.04	106.3	106.32	106.26	105.51	106.06	103.26	107.16	106.91	105.65	106.92	104.15	107.15	105.09	105.84	102.83	105.73	106.47	107.02	105.08	103.65	108.01	105.52	103.69	106.3	106.46	104.31	108.42	104.92	105.8	105.06	105.93	106.12	103.49	105.2	106.48	104.69	106.73	104.2	105.41	107.23	105.05	104.8	104.66	107.5	106.41	105.36	106.55
105.08	105.41	106.96	105.64	105.31	105.05	107.16	106.26	106.61	106.3	106.53	105.99	106.08	107.54	108.86	105.59	104.24	105.97	104.4	104.52	107.27	103.37	105.38	105.01	104.6	104.55	106.48	104.86	104.83	107.5	104.66	104.28	105.96	108.44	101.35	104.6	105.12	106.52	102.7	102.5	106.19	105.31	102.05	105.21	103.29	106.05	104.46	104.29	104.73	106.26
106.55	105.91	105.64	105.89	105.28	106.84	105.42	108.48	105.69	105.21	105.4	105.66	106.38	107.71	103.39	106.17	104.35	104.73	104.19	103.85	107.39	104.01	105.24	103.39	105.5	105.89	104.41	106.11	106.66	105.99	107.03	105.9	107.09	107.11	106.62	106.57	105.55	106.85	103.8	107.61	103.28	105.79	107.95	106.48	105.1	107.24	108.23	108.27	104.72	106.05
104.21	106.99	106.74	105.92	105.87	104.94	105.74	107.48	106.03	106.92	104.11	106.21	105.08	103.94	103.92	107.45	104.77	105.02	104.69	106.73	105.19	103.39	106.07	106.84	105.66	106.13	107.94	105.92	107.24	106.99	104.05	106.66	103.17	107.6	106.55	105.29	105.58	106.95	105.7	104.7	105.63	105.58	106.08	104.75	105.72	103.2	106.26	105.29	104.41	104.93
98.627	100.12	98.967	102.48	98.901	101.41	102.32	99.879	99.691	101.07	100.35	98.92	99.868	99.539	99.529	101.31	100.25	101.85	100.53	97.652	101.31	98.963	100.88	99.014	99.509	101.23	99.286	101.58	100.22	99.631	99.437	100.06	100.42	100.6	101.6	100.76	100.49	98.176	100.2	99.729	102.23	99.351	100.95	101.44	100.82	100.14	98.1	100.51	101.11	99.394
99.663	100.27	99.634	98.22	98.454	98.399	97.841	97.506	97.695	99.878	98.925	98.154	97.818	96.735	98.771	96.965	102.23	97.428	98.414	99.294	98.103	97.708	96.484	100.01	97.918	98.849	98.376	101.41	99.242	99.887	99.432	100.77	100.04	98.346	97.954	96.77	98.808	98.658	96.629	101.49	100.21	99.733	99.789	96.947	99.753	98.457	98.417	99.504	100.04	97.682
100.2	101.46	102.25	101.11	101.35	102.43	100.47	100.38	100.79	101.32	101.46	101.21	101.54	100.64	101.45	101.59	101.03	100.44	102.97	102.56	101.7	101.21	104.49	99.26	101.52	102.69	100.32	101.95	103.58	101.55	98.774	98.47	100.24	101	99.299	102.54	102.32	103.35	98.447	101.14	101.67	101.26	100.92	101.55	102.14	101.19	99.17	98.644	101.73	100.65
108.61	110.63	109.47	106.87	107.32	109.08	109.46	108.72	110.47	108.5	108.28	108.67	107.34	107.83	108.6	105.97	109.07	107.39	108.89	109.42	109.19	109.37	106.82	108.84	107.12	107.49	107.79	107.52	108.56	108.37	107.23	107.57	107.55	108.79	108.64	108.31	108.92	109.23	108.12	109.4	107.09	108.58	108.52	108.95	108.08	107.3	108.39	108.7	108.1	109.26
102.38	99.308	98.203	98.595	99.387	100.57	98.398	101.83	99.74	100.14	99.207	95.764	99.269	97.485	98.764	99.671	100.19	98.772	100.09	100.31	97.601	101.18	99.349	98.863	98.237	99.656	98.245	99.013	98.806	98.518	98.902	99.109	99.491	99.47	101.45	97.46	98.924	98.076	96.62	99.217	97.992	100.82	98.711	98.029	98.493	100.72	101.75	98.213	97.565	98.574
97.669	96.252	98.762	98.135	98.035	97	97.113	98.13	98.519	98.364	98.234	97.165	96.963	97.089	100.25	99.441	100.58	96.622	97.112	98.057	98.718	99.376	97.383	96.886	98.905	98.371	98.45	99.22	99.054	97.277	99.298	93.782	97.419	99.52	98.25	99.334	97.435	97.513	99.005	98.553	98.66	98.731	97.429	99.161	97.784	98.194	97.041	96.74	98.986	97.448
107.25	104.19	105.5	105.29	105.44	107.25	106.92	104.71	106.56	106.86	105.13	106.81	105.46	106.24	104.33	105.05	103.87	103	105.96	106.98	106.18	106.45	102.44	106.73	106.08	106.68	103.65	107.46	104.76	106.15	104.8	106.59	107	104.85	107.22	105.42	104.72	104.08	105.93	105.19	105.36	107.63	104.8	105.19	103.02	105.99	106.02	104.22	105.51	106.06
104.49	107.2	108.39	106.44	106.9	105.98	107.78	107.16	106.09	108.2	104.77	107.53	107.31	107.12	106.87	108.84	109.26	107.77	107.48	106.05	107.72	106.68	104.82	108.54	105.68	106.15	106.38	105.61	107.14	106.9	108.07	105.87	107.08	106.38	105.87	105.49	105.76	108.74	104.85	107.34	106.62	107.95	108.39	107.57	107.39	108.21	107.32	105.98	105.86	106.06
102.94	103.27	105.69	107.03	104.68	105.83	103.84	104.85	104.37	106.05	104.85	106	104.31	105.26	102.23	105.01	106.94	104.82	105.81	105.47	106.61	105.51	104.48	106.66	106.23	103.51	106.77	104.94	105.61	106.15	107.09	105.73	107.08	107.58	105.95	104.85	106.35	104.78	105.32	104.21	104.45	105.48	105.31	106.9	105.48	106.2	106.38	106.21	105.03	104.74
104.09	99.703	99.746	101.65	100.52	101.18	98.349	99.222	101.88	102.36	100.45	100.51	101.28	99.953	100.05	101.44	101.25	97.872	99.439	102.37	100.36	99.316	99.308	100.23	102.04	100.97	101.2	100.59	97.533	99.06	102.03	100.91	99.527	101.32	99.703	98.163	100.9	99.569	100.47	100.69	99.935	101.11	99.727	101.29	98.371	100.12	100.08	100.15	101.02	100.24
106.69	104.84	107.6	105.37	103.63	109.15	106.99	106.72	105.94	107.52	108.15	109.07	106.36	107.73	108.23	105.19	107.96	107.6	103.91	105.19	106.35	104.82	106.09	106.59	104.45	108.22	105.66	107.54	106.79	108.58	106.7	101.83	107.5	105.21	108.84	107.14	105.15	105.8	106.18	104.86	105.83	107.07	104.16	107.1	108.02	104.76	107.01	107.4	107.59	107.53
112.05	109.14	110.17	109.69	110.71	109.15	111.28	109.98	110.76	110.29	110.63	110.86	109.96	112.45	112.68	110.8	111.91	109.99	109.91	110.42	112.69	110.23	111.44	111.13	107.96	112.06	109.83	107.91	109.76	110.5	111.5	109.88	113.35	110.12	108.91	110.57	110.95	112.46	111.54	111.93	109.81	109.58	111.12	110.65	112.53	109.28	109.87	110.8	109.09	110.63
105.23	108.34	108.59	106.91	107.11	107.42	105.41	107.77	109.36	107.18	108.01	110.14	107.47	106.37	108.3	105.82	108.29	110.65	105.31	104.96	107.53	106.6	107.7	107.58	107.4	107.59	106.8	108.11	107.34	107	108.63	107.82	105.98	107.11	107.18	108.08	105.14	108.4	108.88	106.98	108.12	108.79	106.76	105.64	107.84	108.07	110.45	106.48	109.24	108.36
99.768	98.46	99.972	98.968	100.53	98.144	99.286	100.88	101.12	100.88	99.472	98.338	100.42	100.24	99.949	99.783	100.19	101.17	100.51	100.07	101.16	100.87	100.25	99.993	100.64	101.32	99.545	100.53	101.33	102.65	100.81	99.389	101.42	101.07	101.63	99.959	103.07	101.1	99.178	100.56	96.347	101.09	100.73	98.927	98.957	100.98	101.39	98.678	101.46	98.932
108.54	106.41	107.74	106.26	109.11	109.77	110.02	107.33	106.71	109.03	108.66	105.9	108.75	106.71	108.89	107.38	108.45	108.58	107.95	109.16	108.37	106.79	104.35	107.48	106.44	106.37	105.93	107.45	107.92	106.43	106.61	107.69	109.19	108.89	108.16	106	110.7	108.98	106.46	106.72	106.69	107.81	108.81	108.76	107.09	108.43	106.68	107.55	106.27	109.04
100.06	101.32	99.562	101.03	100.25	100.67	99.964	102.05	100.54	100.98	98.254	98.927	99.246	100.6	101.7	100.13	100.01	101.48	100.28	100.6	100.36	98.378	99.463	101.64	98.719	100.77	99.678	100.55	100.41	99.921	99.693	99.075	99.049	98.112	98.705	100.71	100.65	99.021	101.75	101.26	98.146	99.682	99.054	97.703	100.01	100.57	99.799	100.48	102.03	101.18
106.7	108.02	104.08	106.45	104.92	106.89	105.4	106.38	106.19	106.49	106.44	106	106.85	104.24	105.52	106.16	102.9	106.74	105.89	105.02	107.2	104.14	105.91	107.03	108.18	105.09	106.68	107.72	104.47	106.49	105.54	105.15	103.6	106.44	105.46	105.35	102.55	106.43	106.12	105.22	108.06	104.21	105.96	105.21	106.36	104.41	104.75	104.58	105.21	106.83
101.05	99.66	101.77	100.51	100.67	100.76	99.851	99.872	102.97	100.88	101.42	99.431	98.895	98.767	101.32	100.48	98.237	100.19	102.51	100.37	99.1	97.561	99.521	97.959	102.12	100.52	102.32	101.48	99.546	101.36	99.447	98.732	103.48	98.839	101.82	96.69	101.08	102.83	99.796	100.77	98.875	101.77	100.1	98.328	101.61	99.506	100.19	100.38	99.464	100.47
99.179	99.123	97.702	95.908	99.351	97.131	97.895	97.938	98.627	98.335	99.158	98.351	98.941	98.372	97.583	95.373	99.365	98.143	97.62	96.171	98.991	98.96	98.251	99.627	99.236	98.107	100.43	97.045	95.63	97.651	95.719	99.934	97.131	99.358	99.464	95.19	99.562	96.219	98.332	96.372	97.781	96.852	99.021	97.623	98.783	99.141	98.914	97.132	96.727	97.023
104.69	108	107.08	105.24	106.05	107.34	104.26	106.75	107.87	106.01	105.76	106.92	106.33	106.97	104.9	106.33	107.34	106.4	107.15	105.75	105.53	104.41	108.55	105.31	108.01	106.77	106.1	107.91	108	106.2	106.42	107.68	104.06	108.72	107.15	106.38	107.38	106.67	107.69	106.39	104.19	107.89	106.56	107.26	105.91	107.24	106.66	104.73	108.61	106.18
107.84	106.84	106.78	106.08	106.43	104.85	107.24	107.6	106	106.93	105.07	108.09	106.69	106.13	106.2	106.43	107.21	104.26	105.73	106.51	106.76	105.31	108.52	106.21	108.73	102.81	107.83	105.58	106.65	104.93	105.34	105.35	106.18	107.82	106.76	106.83	106.31	105.24	108.85	108.18	105.56	106.14	105.05	108.83	106.83	107.5	106.11	108.35	106.28	105.47
104.66	106.41	103.77	108.25	108.08	106.67	105.12	107.35	106.12	105.84	106.84	107.65	109.52	105.39	108.42	107.59	106.05	105.93	105.98	107.87	106.48	105.83	107.43	109.44	106.89	108.05	107.87	107.27	109.81	104.46	109.6	107.41	108.93	104.93	106.24	106.11	106.53	106.82	104.81	107.79	107.57	105.95	105.17	105.81	108.62	107.24	107.79	105.55	108.94	105.82
103.88	101.3	99.797	100.83	100.71	100.06	100.64	101.58	99.344	101.35	98.952	101.8	100.96	99.784	101.87	99.847	102.4	100.06	99.407	102.25	101.11	99.919	101.74	100.47	102.03	100.8	100.23	101.67	101.04	100.03	100.4	101.35	99.773	101.81	101.11	100.92	99.626	99.117	100.75	98.886	99.715	100.89	103.11	100.71	100.12	100.21	101.41	101.78	102.17	100.66
107.98	110.93	107.06	108.01	106.05	107.73	107.36	109.51	108.7	108.33	107.74	107.3	106.62	109.36	108.52	107.6	107.68	107.44	106.77	108.36	106.83	108.14	106.65	108.33	107.74	108.83	107.87	108.18	107.93	108.95	109.52	107.4	107.66	107.13	107.48	107.41	108.22	107.83	110.4	108.46	108.65	109.32	108	108.36	107.03	108.82	108.45	110.55	108.24	107.83
98.677	98.577	99.075	97.964	99.753	97.934	98.134	97.837	98.25	97.179	95.127	98.344	99.897	98.146	99.482	96.023	97.613	99.315	99.09	98.238	98.488	97.749	96.72	99.991	98.236	99.825	98.372	96.755	97.539	96.315	99.057	97.367	97.383	97.791	95.396	98.16	99.79	98.585	96.353	97.133	98.966	98.182	97.479	99.713	97.487	98.752	98.23	99.245	99.338	96.971
100.47	100.52	99.03	101.32	100.66	100.71	100.87	99.729	99.281	101.74	99.304	97.918	100.36	100.86	98.36	100.68	99.753	100.72	99.456	101.62	99.527	100.12	98.44	98.714	100.01	99.529	99.401	100.48	101.85	100.19	100.81	100.85	99.547	100.15	99.607	100.93	98.255	98.157	102.48	101.31	99.362	98.707	99.205	100.21	100.94	102.45	101.01	101.57	99.49	99.957
103.26	102.73	104.48	102.64	102.93	102.83	103.17	102.97	101.25	102.94	102.6	102.79	101.5	102.28	103.98	102.88	102.33	103.65	103.7	103.96	102.35	100.92	104.08	103.1	102.16	102.16	104.01	103.15	102.31	102.4	101.75	103.06	102.95	103.62	102.78	103.44	103.93	103.95	100.79	101.68	102.9	101.44	102.06	103.78	104.3	102.34	104.98	102.89	103.38	103.07
99.28	97.709	98.737	100.22	98.835	97.9	99.537	96.819	97.873	97.355	98.169	100.83	98.345	99.688	98.264	98.527	98.241	99.529	97.109	98.045	98.035	100.29	97.913	97.963	99.362	98.584	96.755	99.061	99.629	98.873	101.89	97.249	97.859	97.566	100.28	98.383	97.981	99.072	99.057	99.967	98.268	99.566	99.703	98.522	95.318	97.904	98.31	100.09	96.427	97.8
104.5	103.97	103.64	104.05	102.13	103.52	102.98	101.6	102.88	101.24	103.09	103.13	103.18	103.62	101.96	103.41	102.43	102.77	102.19	103.28	104.34	104.35	102.34	102.22	103.75	102.45	101.92	103.53	104	104.57	105.27	103.17	103.49	101.77	101.97	101.61	104.13	102.3	102.44	104.08	102.87	100.9	104.91	103.64	102.66	103.29	101.86	102.58	103.57	101.51
110.13	107.91	107.52	110	110.29	110.61	107.43	109.09	109.09	108.09	107.77	108.32	107.07	108.19	104.86	108.94	109.7	105.9	107.15	106.51	109.13	107.2	107.63	108.43	109.74	107.29	108.45	108.01	108.41	109.28	106.75	106.69	109.39	107.46	107.04	107.07	106.7	108.28	108.09	108.95	107.49	107.77	109.7	108.14	107.54	108.11	108.47	109.61	107.38	108.13
105.99	106.27	107.01	106.63	107.39	107.69	106.59	107.32	105.42	105.36	107.28	104.44	106.38	107.99	105.97	105.96	106.63	109.41	107.25	107.35	106.29	103.84	107.46	108.09	106.77	105.48	106.59	106.73	105.88	106.37	106.21	107.49	108.62	107.82	105.23	106.55	105.86	104.73	106	105.71	105.09	106.18	106.11	105.33	107.02	107.14	107.68	106.32	106.52	109.1
107.57	107.39	105.48	107.3	105.87	108.47	105.06	105.83	107.37	106.59	105.51	107.35	104.57	107.52	105.84	106.5	108.7	107.38	106.6	107.4	106.83	106.58	105.58	104.5	108.31	106.58	106.11	104.24	107.6	107.08	106.5	108.87	105.69	107.49	106.22	107.86	105.99	105.47	105.74	107.66	108.45	106.2	104.06	109.03	104.72	105.98	107.27	106.79	107.79	106.55
107.59	106.31	109.18	107.25	108.36	107.99	108.18	109.21	107.09	108.76	107.79	108.28	109.5	108.88	108.17	109.51	108.67	107.64	107.58	108.95	107.9	109.28	107.04	107.55	107.4	109.18	107.38	107.63	108.06	108.14	107.79	106.73	110.52	106.28	108.61	107.63	108.04	109.28	106.48	107.78	106.07	106.35	109.5	106.97	109.41	106.71	109.03	106.09	109.26	106.96
100.25	98.925	100.83	99.38	99.351	100.79	101.3	100.32	102.11	101.65	99.199	101.57	97.584	99.545	98.956	99.809	101.12	98.2	99.971	101.46	100.53	101.8	101.58	98.782	100.79	102.05	99.784	97.521	100.28	101.01	102.35	99.274	101.72	100.51	102.28	96.777	98.847	99.451	99.408	100.59	101.49	100.78	99.852	102.04	102.29	102.1	100.89	100.59	99.697	99.532
96.766	98.224	99.189	97.842	98.885	98.94	98.185	98.496	98.403	98.184	99.807	96.988	96.79	99.153	98.26	97.145	98.435	96.746	96.478	94.292	97.128	97.024	101.82	99.849	98.716	97.169	98.311	96.744	98.577	97.292	99.144	96.666	97.312	97.052	97.584	98.571	98.933	97.943	99.311	98.076	98.479	97.572	98.682	96.007	97.927	98.304	98.068	97.83	96.737	96.327
109.8	107.52	109.43	105.77	106.13	109.68	108.01	110.33	108.29	108.96	107.87	107.63	109.81	110.73	108.79	109.94	107.74	104.98	106.95	109.13	108.99	106.14	105.9	106.89	107.92	108.86	109.52	109.8	106.88	107.36	107.56	108.09	108.73	108.29	108.55	107.3	107.55	107.44	108.18	109.19	108.3	107.63	107.15	109.75	110.13	107.93	107.64	108.23	108.43	107.33
107.79	106.62	103.58	105.64	105.72	107.94	106.48	106.61	106.32	104.82	107.25	106.8	107.73	107.59	108.75	106.02	104.68	106.32	107.09	103.72	106.52	107.83	105.58	106.22	105.79	107.7	103.52	104.49	105.57	106.92	103.87	107.97	107.67	106.87	107.26	107.67	106.49	105.25	105.83	107.19	106.65	106.99	106.3	106.44	107.85	108.13	109.27	104.58	106.25	107.92
102.99	102.33	98.704	98.547	101.84	102.41	101.06	102.84	102.39	101.45	99.912	100.26	102.97	99.945	100.16	102.2	99.367	101.24	100.78	103.25	101.01	100.08	97.761	101.17	101.88	101.29	101.78	100.55	98.979	100.53	101.04	102.3	101.02	102.23	102.41	99.439	100.02	100.62	99.816	102.57	101.35	102.21	102.36	101.23	98.991	102.16	101.11	101.22	99.436	102.47
98.41	97.305	99.228	98.05	99.22	100.63	98.036	96.676	99.752	100.06	98.162	97.976	99.271	96.453	100.26	100.68	97.327	95.917	99.704	98.053	99.198	99.411	100.24	97.305	98.105	98.564	99.009	98.468	98.005	97.057	98.537	97.297	99.828	97.43	99.009	98.91	97.728	99.936	97.03	98.248	99.217	101.68	96.741	98.786	99.464	97.849	97.602	99.129	98.003	96.932
106.85	106.09	105.96	105.8	107.38	106.02	108.31	103.84	107.9	107.08	107.23	105.03	107.78	108.36	106.07	106.68	107.28	106.22	106.78	105.74	105.17	107.58	109.1	107.08	107.19	106.81	107.44	108.34	107.61	106.51	108.4	109.18	105.91	106.51	106.36	107.24	107.18	106.75	106.85	106.26	109.1	106.09	105.66	107.75	106.95	107	109.62	108.34	107.43	107.12
106.13	104.73	105.48	104.97	106.39	106	105.67	103.85	107.22	105.08	106.98	105.12	108.95	106.91	105.04	104.49	105.08	105.48	106.73	106.22	103.66	105.8	107.83	102.86	105.31	103.79	103.98	105.74	105.39	107.03	106.46	105.54	106.33	104.22	105.09	106.43	106.8	102.66	107.4	106.73	106.51	105.18	103.64	105.05	104.43	106.35	105.26	105.49	106.49	102.6
104.66	104.95	106.11	106.16	105.74	107.58	105.53	106.14	105.68	105.16	105	103.48	105.07	103.04	107.12	107.42	104.65	105.48	106.6	105.69	106.41	105.77	107.31	106.98	104.91	104.88	106.2	106.72	104.23	105.95	107.2	105.68	105.08	105.66	106.86	106.66	106.57	105.16	106.4	104.58	104.5	104.54	107.27	105.23	103.84	104.7	107.07	105.35	105.37	104.98
102.09	100.66	100.83	99.558	100.29	101.53	99.869	102.38	99.517	100.42	99.052	100.87	99.342	100.84	101.13	101.46	102.19	103.19	100.5	101.6	102.87	100.26	101.51	99.541	99.751	101.12	100.09	100.09	103.17	101.64	101.31	99.589	101.64	97.971	100.88	101.34	101.41	100.69	100.24	99.412	100.58	100.62	101.49	100.36	102.58	98.663	99.167	100.9	100.18	99.332
108.41	108.19	108.6	109.07	107.18	106.05	107.81	107.34	108.12	107.18	109.22	109.83	108.36	107.99	107.2	109.08	109.48	106.48	108.77	108.44	108.93	107.6	107.18	109.27	108.84	108.4	107	109.39	107.96	108.49	110.41	107.55	107.88	109.8	106.86	109.21	111.35	109.01	107.02	107.98	106.67	107.65	105.89	105.5	108.13	107.09	107.51	109.02	107.13	108.03
111.84	109.99	110.48	110.1	110.83	111.21	109.03	108.1	110.69	111.61	109.77	110.23	110.6	109.45	112.69	111.07	111.47	111.03	109.59	110.81	110.11	109.98	108.58	111.5	110.88	111.2	111.93	110.23	110.98	110.47	109.95	109.08	109.89	112.53	112	112.64	111.07	108.79	110.25	110.27	113.24	111.06	108.34	110.49	110.59	111.31	111.96	109.69	107.92	111.7
105.28	104.8	104.23	105.51	106.08	105.81	103.11	105.36	106.9	104.6	104.01	106.69	103.39	106.09	103.93	104.56	105.1	105.04	105.86	106.07	105.75	105.68	105.37	106.62	105.26	105.07	108.1	104.99	106.96	105.05	106.12	105.34	105.45	105.18	103.98	103.76	105.49	105.02	103.63	105.84	104.94	106.38	104.83	103.74	106.83	106.74	105.72	105.32	106.48	106.11
108.4	108.48	107.18	108.91	106.49	107.8	110.07	106.7	109.57	107.89	108.11	108.84	109.26	105.93	109.04	107.46	107.66	104.47	106.59	108.24	109.06	109.26	108.7	106.57	108.04	108.62	108	107.99	107.58	107.18	106.83	109.09	108.66	108.75	108.25	107.99	108.12	108.17	108.88	107.83	108.52	109.89	108.02	108.17	106.82	109.63	106.86	107.6	107.44	107.46
98.173	97.349	98.721	96.058	98.004	100.15	100.46	97.08	98.932	98.8	98.494	97.342	99.192	96.496	97.013	97.026	98.882	95.576	99.324	97.23	100.58	100.32	98.187	96.47	98.245	94.456	97.428	96.789	97.203	96.561	98.514	96.919	97.727	99.484	98.4	98.304	96.765	96.462	97.701	96.858	97.493	96.78	96.851	98.696	97.587	98.925	98.193	96.065	98.223	98.757
107.75	105.42	107.56	105.36	106.65	103.92	107.57	105.88	107.66	103.17	103.93	104.09	106	104.48	106.04	103.99	105.52	106.38	105.82	106.38	108.27	106.34	103.92	104.82	105.97	105.21	106.13	105.39	106.18	106.43	104.76	104.93	104.73	108.55	106.12	105.04	106.97	105.92	106.65	104.76	105.69	107.07	106.8	104.19	103.61	106.8	106.21	105.71	104.49	105.91
109.33	107.8	108.89	108.54	106.16	108.02	108.14	107.98	108.31	106.35	109.65	105.57	108.39	106.47	108.55	106.58	108.4	110.3	107.56	110.1	106.56	110.11	106.01	109.63	107.47	106.92	106.78	108.28	108.18	107.37	105.45	107.7	106.33	109.72	108.77	108.56	105.56	105.76	107.34	108.6	106.89	107.99	105.99	107.31	106.6	109.5	107.61	106.38	107.16	107.23
106.4	106.03	106.51	106.25	105.13	106.13	106.77	105.78	105.16	104.28	104.21	105.01	106.21	107.37	107.3	104.99	103.69	105.64	104.72	104.42	104.2	106.14	105.15	105.15	104.3	107.4	105	104.14	104.71	105.7	106.54	109.25	107.12	105.73	106.04	106.4	105.44	105.08	106.6	105.2	104.55	104.74	105.04	106.01	105.15	105.12	104.79	107.42	104.86	104.5
107.72	105.07	104.82	104.78	104.46	103.99	103.89	105.07	107.18	106.48	108.21	104.87	104.9	103.66	104.88	106.76	102.9	105.28	107.29	105.9	105.61	106.52	106.33	104.56	106.2	108.03	106.3	104.6	104.99	107.41	106.79	103.99	104.27	104.87	105.75	105.72	107.36	105.41	107.4	106.58	103.61	105.17	107.36	104.84	106.17	104.98	105.96	106.57	105.68	106.03
98.081	99.809	97.913	99.658	97.625	99.583	97.32	101.6	98.724	98.938	98.877	99.376	98.105	101.26	97.406	97.259	97.004	98.864	97.986	98.435	98.188	98.491	98.447	100.02	100.14	99.694	100.93	98.222	98.741	100.15	100.26	96.805	98.865	99.351	97.535	98.44	100.79	99.209	100.22	97.925	98.326	98.383	98.299	99.259	98.109	97.589	99.609	100.34	100.65	98.017
108.64	108.79	108.06	108.17	107.82	107.67	109.07	109.4	110.59	107.55	108.08	108.72	107.17	107.68	107.74	106.61	107.71	109.64	108.43	109.03	109.57	108.29	107.04	109.09	110.31	109.53	106.63	108.09	109.67	106.83	109.35	106.95	108.01	109.79	109.36	106.7	107.99	110.36	109.14	108.56	109.52	107.71	108.42	109.51	107.81	107.84	108.29	110.49	109.44	109.28
94.818	98.276	97.908	99.527	100.01	97.914	98.571	97.472	97.062	99.028	96.229	100.28	96.744	98.532	100.67	98.435	98.176	97.275	98.412	97.371	98.864	96.553	98.628	97.538	97.983	98.04	98.245	97.416	99.691	97.929	99.871	99.45	97.746	98.266	99.449	98.377	98.702	99.11	98.06	97.182	97.118	98.049	96.97	98.348	95.916	98.544	97.845	97.518	97.884	97.718
105.5	107.55	103.97	107.16	107.62	108.63	104.91	104.7	107.44	105.81	109.77	105.11	107.94	109.32	108.1	106.86	106.25	108.6	106.84	105.84	108.57	107.13	106.47	106.88	107.36	106.73	106.69	107.4	106	104.91	106.95	107.91	105.93	106.95	105.46	108.31	105.39	107.19	105.82	105.49	108.43	104.48	106.28	110.94	107.22	107.35	105.66	107.57	106.67	107.05
108.77	109.11	107.08	106.43	107.23	107.78	107.79	107.61	108.41	109.96	112	107.9	106.12	108.95	107.89	106.82	105.88	109.28	107.09	106.4	110.66	112.16	108.09	109.89	107.36	107.4	108.55	107.29	108.15	107.9	105	106.67	107.93	108.57	108.49	107.62	105.79	106.59	108.38	108.81	104.93	109.65	109.15	109.25	108.59	109.74	108.68	108.49	109.54	107.31
103.79	105.04	106.66	106.08	105.47	107.23	107.7	105.92	102.65	106.51	106.87	105.81	106.47	108.45	105.64	105.65	106.74	105.25	105.73	108.59	106.03	106.43	105.88	106.23	106.91	106.57	105.41	104.77	106.77	105.46	104.78	104.96	104.34	106.81	106.02	107.91	104.2	105.9	105.45	104.6	103.16	104.92	107.34	104.66	105.26	107.3	106.15	105.74	104.82	106.32
104.89	105.01	108.53	107.57	105.89	104.42	107.06	104.96	105.74	107.76	107.96	106.6	103.81	106.49	106.83	105.31	108.19	105.93	105.3	107.56	106.65	106.23	105.24	106.46	105.28	105.68	107.62	107.73	107.58	107.99	105.14	106.52	105.58	107.53	107.11	107.4	105.88	107.13	104.74	107.95	104.55	105.73	106.5	107.68	105.65	107.04	103.28	108.06	105.26	107.73
107.39	107.88	109.78	106.04	107.49	108.46	109.78	109.1	107.61	107.44	106.81	108.93	108.45	107.53	110.9	108.76	108.53	107.82	107.03	106.77	108.89	107.9	108.49	107.73	106.69	106.87	109.72	107.47	108.71	108.62	108.85	109.77	108.08	108.89	109.21	107.36	109.27	108.19	106.56	107.72	106.23	109.57	105.25	109.2	108.73	105.9	109.16	109.24	107.8	110.3
105.95	106.59	105.66	107.08	105.55	104.1	103.71	107.45	104.99	105.76	108.02	105.41	105.79	106.47	105.81	104.42	103.67	107.09	105.97	106.63	105.36	104.51	106.21	107.32	108.2	105.59	105.58	106.86	105.04	105.05	106.82	106.59	105.54	107.66	106.28	104.85	105.22	104.9	107.51	105.88	104.58	107.07	107.93	106.05	106.77	106.55	107.08	105.44	108.01	105.7
104.15	107.64	105.9	103.56	105.91	106.35	107.6	106.44	103.62	106.35	106.11	107.29	105.59	105.47	106.64	105.88	105.11	106.06	104.89	107.58	107.54	107	103.98	107.75	105.39	105.49	103.82	107.42	106.85	104.9	106.49	108.07	105.54	107.6	106.62	107.8	106.14	105.98	106.4	104.39	104.22	104.15	105.68	106.58	105.15	106.9	106.82	106.2	105.79	106.07
106.06	105.27	109.26	107.95	104.21	105.21	105.7	107.39	106.09	108.07	104.82	104.74	106.44	107.79	106.67	106.37	107.99	105.89	107.22	105.4	105.15	107.22	105.96	107.76	105.51	108.07	106.73	106.87	107.68	105.23	104.1	106.57	106.06	106.95	104.18	106.17	106.92	106.94	106.32	107.49	104.13	107.6	106.61	105.8	107.47	107.87	106	106.2	106.92	108.2
100.21	100.17	99.885	98.565	98.722	100.81	99.246	99.887	99.662	103.43	99.185	97.763	99.539	99.694	98.48	99.741	99.173	98.743	99.395	100.96	98.905	100.26	101.2	99.686	101.51	100.26	100.25	99.653	100.06	98.043	101.62	97.973	102.91	101.32	98.703	99.043	99.787	99.78	100.02	100.15	100.25	99.46	98.706	99.701	100.92	101.18	100.21	101.71	98.464	99.215
101.69	101.68	101.68	98.5	99.05	102.31	100.54	100.02	100.88	100.92	101.19	98.503	100.07	102.23	98.273	101.21	100.89	99.263	100.26	99.956	102.41	101.13	102.89	99.997	99.879	100.53	100.74	100.43	102.53	101.97	102.69	100.51	103.02	102.21	100.52	100.38	101.43	100.28	101.27	98.081	100.39	100.86	100.54	100.66	100.87	99.436	100.66	102.62	99.376	99
107.98	108.34	108.02	108.97	108.73	107.09	109.31	108.5	104.96	108.97	108.05	106.84	107.4	110.28	107.29	108.35	110.1	106.66	109.72	109.06	106.08	107.4	107.78	107.03	108.97	108.27	106.78	108.95	108.21	105.36	106.11	108.26	108.48	107.64	107.16	109.91	110.29	108.64	106.74	107.52	107.04	109.02	109.64	107.9	107.75	109.45	107.7	109.86	107.33	105.24
105.5	108.26	107.38	106.71	106.69	106.3	105.38	105.13	105.33	107.78	106.55	107.23	106.65	106.97	106.87	107.44	102.76	106.88	107.99	107.61	106.59	105.67	107.45	107.02	105.95	103.99	106.76	107.79	105.44	106.81	108.17	106.77	108.19	106.67	106.36	105.92	105.46	107.38	107.26	106.17	106.61	107.97	108.69	108.2	108.36	109.41	106	107.52	106.76	107.99
107.43	108.72	107.21	108.19	107.19	108.28	107.07	108.6	107.94	105.41	106.16	106.6	109.44	108.66	108.94	109.39	107.05	108.11	105.37	106.29	107.59	108.89	109.74	109.82	109.59	109.4	109.2	107.06	107.87	106.89	106.59	108.76	107.9	106.89	108.14	108.11	107.24	107.47	106.4	107.65	108.33	106.66	107.25	107.65	105.34	107.95	108.08	107.3	107.27	108.56
105.86	108.34	106.16	106.31	107.47	105.37	105.98	104.79	106.04	106.78	105.52	105.71	105.68	105.76	107.26	105.6	105.83	106.48	107.97	108.49	106.33	102.81	106.3	105.32	104.85	102.92	107.13	107.14	107.09	105.88	108.52	101.95	104.63	106.59	105.36	106.23	106.38	107.21	106.08	102.86	108.09	106.51	105.75	104.08	106.83	106.61	106.4	106.81	105.73	105.42
105.08	106.09	104.79	107.22	105.4	105.6	105.55	106.7	106.56	105	105.8	105.67	105.98	106.72	107.69	106.28	106.69	105.44	105.32	105.38	105.26	104.59	105.66	106.31	102.79	105.06	107.05	103.63	106.2	104.81	104.7	106.31	105.62	104.74	106.69	106.02	105.4	105.35	105.94	104.65	107.7	106.35	106.09	106.48	105.57	108.67	105.78	105.88	104.52	106.36
104.63	106.29	106.48	103.77	104.13	104.14	106.13	105.11	104.81	103.12	105.5	105.51	105	107.09	106.16	107.41	107.48	106.64	103.57	108.47	105.89	107.56	105.94	105.58	105.71	104.21	104.96	103.95	105.39	107.94	104.18	103.79	104.95	102.34	107.37	105.58	105.69	105.97	105.91	105.52	105.62	106.75	105.54	106.61	105.26	105.14	106.59	107.65	104.37	106.64
109.15	106.44	107.75	109.69	106.24	107.92	110.43	109.33	107.65	109.22	109.16	107.65	109.32	105.38	108.92	107.28	108.27	108.31	109.02	107.27	108.63	106.98	109.57	108.22	106.78	110.05	107.68	105.81	109.01	106.98	107.81	108.02	106.09	110.11	107.62	109.82	109.69	107.83	108.98	106.85	106.35	107.38	107.69	106.17	108.65	109.52	108.63	108.97	108.11	105.28
106.08	110.26	108.4	107.8	108.86	106.97	109.78	108.89	107.95	107.34	107.79	107.27	107.24	108.21	107.81	107.09	110.16	106.79	106.99	107.17	108.1	108.26	108.27	107.15	108.15	108.29	106.71	106.81	107.79	108.21	106	107.3	109.15	108.15	107.07	107.8	106.37	108	107.79	109.1	109.71	108.29	108.73	108.38	108.49	108.72	108.55	107.76	108.58	106.88
106.42	107.81	108.87	108.83	110.69	108.75	107.23	109.52	108.81	105.02	107.56	106.15	108.13	108.79	107.67	109.35	108.65	107.27	105.38	108.73	107.9	107.83	107.99	107.08	108.04	107.65	106.45	109.37	105.45	109.22	108.16	110.25	108.19	108.71	110.24	105.37	106.62	106.54	106.33	108.95	107.19	108.36	107.33	108.48	108.96	108.28	108.02	108.5	108.94	109.09
106.41	107.41	102.72	103.69	105.03	106.75	104.24	105.36	105.23	105.02	105.79	104.86	105.54	106.72	106.05	104.36	105.63	105.78	105.81	106	106.38	106.33	105.65	104.72	105.82	106.15	106.4	108.8	105.57	104.38	105.67	104.65	104.57	106.49	105.47	106.43	106.45	105.89	105.95	106.82	105.11	103.81	105.54	104.65	105.2	105.98	105.57	106.32	107.07	106.1
100.82	100.84	100.88	99.815	100.68	101.83	99.06	100.09	101.17	101.22	99.518	99.042	101.79	100.44	99.841	99.978	99.935	102.54	101.07	99.736	100.23	102.92	101.07	100.08	101.37	99.497	101.39	101.25	101.69	101.28	101.17	99.27	98.546	99.511	100.3	100.86	100.53	100.44	99.273	99.844	98.927	101.88	100.09	99.708	99.231	100.99	100.74	102.06	101.08	100.87
107.1	107.12	105.96	106.21	105.52	106.95	105.73	106.48	104.87	104.57	105.51	104.39	106.23	106.82	108.1	104.49	107.66	105.2	104.16	105.35	107.91	106.8	105.06	105.63	105.81	105.72	104.4	106.44	104.88	104.98	105.05	106.67	105.33	106.66	106.69	105.85	106.84	105.73	104.37	104.45	105.35	107.31	104.95	104.17	105.63	108.47	105.64	106.25	106.8	105.67
98.161	96.729	96.525	97.693	96.135	98.144	95.879	98.097	96.342	97.88	96.772	97.639	96.755	97.793	97.681	97.898	97.132	99.422	97.851	99.416	98.891	98.451	99.585	99.684	97.689	98.986	100.22	97.718	99.634	95.743	96.369	97.479	99.327	96.388	96.804	97.557	97.429	98.68	96.199	98.278	99.434	97.466	99.119	97.463	96.256	98.222	97.467	98.258	97.794	96.573
106.49	105.13	105.48	106	106.54	105.72	106.02	105.77	104.33	106.01	106.81	106.43	106.74	104.9	106.65	105.05	104.23	107.04	106.39	106.24	108.52	106.24	104.41	105.82	104.32	104.21	103.28	105.27	105.79	105.37	105.12	107.73	106.24	107.13	106.6	104.83	106.39	109.65	104.6	103.97	103.65	104.85	107.06	105.32	104.86	106.18	106.69	105.95	107.08	107.17
104.95	105.64	105.45	105.46	106.24	102.96	104.36	108.69	105.46	107.01	105.11	106	104.13	104.52	105.51	106.5	105.33	103.81	106.61	106.44	105.8	105.63	104.53	105.96	104.88	105.75	106.76	107.9	102.95	106.78	105.87	107.43	107.08	103.23	106.44	104.31	105.77	104.73	104.39	104.82	107.37	105.67	105.57	105.45	106.14	103.54	106.44	106.6	103.74	106.38
106.7	107.57	108.89	107.52	109.49	107.02	107.54	105.88	107.64	109.26	107.59	106.84	107.22	110.1	108.91	108.34	109.24	108.05	109.51	105.93	110.58	107.4	107.22	106.72	110.37	109.77	108.68	108.28	107.64	106.61	107.32	109.35	107.82	108.51	107.23	110.04	109.17	108.48	107.43	107.8	111	109.58	109.15	108.59	107.61	107.32	106.64	107.71	107.21	106.15
106.11	105.44	106.74	106.56	104.81	105.93	105.5	106.74	107.45	105.55	108.06	105.76	106.58	107.25	107.02	105.54	104.39	104.83	107.59	105.05	105.95	105.26	106.03	104.79	105.46	104.97	106.68	106.56	106.33	105.25	106.24	103.95	103.98	103.29	105.48	104.09	105.04	104.67	106.52	102.86	105.38	105.64	105.97	104.89	107.03	106.17	103.86	105.67	105.76	104.75
101.98	102.62	101.07	101.21	102.02	102.19	100.11	100.89	101.73	102.54	101.4	102.8	102.38	104.3	101.18	102.89	100.2	104.08	101.73	102.99	103.08	103.5	102.43	101.6	99.572	101.73	101.73	103.19	103.95	102.66	104.82	102.55	101.49	102.58	103.02	102.08	103.44	102.98	104.31	101.65	100.07	102.37	100.5	102.2	102.34	100.21	104.3	103	103.67	104.74
107.1	107.91	107.73	107.51	108.97	109.02	110.43	111.01	107.95	109.45	109.56	107.7	109.07	108.79	108.11	107.56	108.14	107.64	109.08	105.84	110.01	109.46	109.75	108.69	110.64	108.53	109.76	110.17	109.44	109.03	110	108.8	108.32	105.6	109.56	109.21	110.2	107.7	107.2	109.07	108.69	108.59	108.62	108.18	108.63	105.99	110.05	108.68	110.47	107.85
109.24	110.28	109.72	109.04	110.23	111.46	111.18	109.44	107.79	112.56	109.99	111.89	110.35	110.92	110.66	111.74	108.9	111.15	108.58	111.73	109.96	110.34	112.71	112.33	111.03	109.49	108.02	107.7	110.89	111.78	110.04	111.06	109.78	110.23	109.81	109.14	110.36	110.45	108.8	107.82	107.01	110.6	109.48	108.91	110.48	112.55	108.97	109.83	109.04	107.52
105.78	107.63	103.81	105.01	105.48	105.84	107.24	105.43	108.23	104.52	106.16	105.23	105.42	104.74	106.46	103.39	104.38	105.29	107.03	106.91	105.53	106.63	103.97	104.57	105.19	105.01	105.35	107.33	105.56	106.45	103.64	107.44	103.79	104.5	106.01	106.87	104.78	104.29	107.48	105.21	103.97	107.07	109.09	108.24	104.57	106.52	105.56	105.43	106.15	106.56
106.81	105.6	107.72	105.07	105.96	105.57	105.63	106.81	106.31	107.39	107.55	105.29	106.92	105.55	106.71	106.17	105.96	106.51	105.78	105.38	109.06	107.01	107.74	105.89	105.89	105.3	105.25	105.97	105.72	109.4	105.89	105.49	105.6	106.16	103.97	106.86	107.28	106.81	105.75	108.72	107.74	108.22	107.27	105.35	109.19	107.64	107.07	108.55	106.4	104.8
108.75	105.84	104.89	104.57	105.95	103.78	107.35	106.77	104.76	106.14	108.56	104.2	107.44	105.5	106.55	106.91	105.11	103.08	106.89	106.43	104.01	106.74	106.8	106.67	106.33	103.93	105.74	105.02	105.87	106.49	105.74	107.5	109.5	108.61	105.19	106.57	106.69	104.69	106.98	105.64	107.25	107.14	106.87	106.97	108.72	105.2	104.87	104.46	107.83	104.79
108.61	108.26	108.8	107.35	108.65	107.33	110.19	109.18	109.03	108.39	108.85	109.33	108.09	108.48	109.7	107.45	107.89	108.98	107.81	106.27	106.97	107.4	108.77	108.46	109.47	109.38	108.33	109.61	107.37	108.43	109.74	107.64	108.44	108.23	107.59	107.92	108.34	105.56	109.21	108.28	107.44	108.94	107.54	107.25	107.78	108.78	109.24	108.6	109.93	107.63
109.08	109.72	110.2	110.33	110.8	110.36	111.98	110.07	109.32	109.48	110.15	111.99	110.14	109.06	109.77	109.77	108.59	109.71	110.44	107.61	111.02	112.9	111.1	112.97	110.81	109.62	109.25	110.55	111.53	109.03	109.95	107.13	110.73	111.05	111.94	111.65	108.69	111.28	109.46	110.23	111.03	110.86	109.81	108.12	111.64	112.28	111.06	111.77	111.21	111.15
105.96	105.21	105.2	105.37	105.37	106.16	107.34	105.16	106.39	108.7	107.11	106.82	106.17	105.04	105.88	104.95	105.51	108.71	106.26	105.4	107.46	104.51	104.33	107.18	107.44	106.84	107.84	105.72	104.22	107.88	108.16	107.12	105.1	104.68	106.51	105.34	106.54	104.88	103.22	107.02	108.29	107.35	105.11	105.79	107.52	108.3	105.84	107.22	105.69	107.37
103.83	104.62	105.28	104.02	105.08	105.97	107.47	106.08	107.2	105.72	105.96	105.26	105.31	107.74	106.74	102.47	105.26	102.69	106.19	107.4	102.77	106.4	107.27	105.78	106.97	106.97	105.19	103.77	105.91	106.31	104.75	103.73	104.68	104.4	104.77	105.3	105.23	102.52	104.82	107.03	104.79	105.43	105.08	106.96	107.23	105.14	105.08	109.37	105.63	105.06
108.42	108.75	106.02	105.82	107.08	107.47	108.82	108.64	110.33	108.13	108.28	109.01	108.98	108.61	105.92	107.93	105.58	109.67	108.22	111.01	107.5	107.66	105.81	108.39	106.86	108.61	107.15	108.13	108.62	107.39	107.76	106.76	109.3	104.06	108.37	106.34	105.7	108.02	105.96	107.85	105.2	109.24	110.12	109.14	106.07	108.59	105.79	109.84	110.67	108.36
101.14	100.63	99.445	98.665	100.69	102.43	103.41	97.413	102.28	100.29	101.32	100.91	98.954	101.63	99.627	99.892	102.12	98.892	99.758	100.72	102.17	103.24	101.88	98.287	100.42	99.584	96.102	99.351	98.078	99.992	99.318	98.907	99.072	101.14	99.512	100.68	99.576	100.18	100.15	101.94	101.36	99.716	97.91	99.586	101.09	99.726	101.43	100.34	100.16	99.32
105.82	104.81	108.11	105.44	103.57	104.54	106.62	106.23	107.28	104.37	105.98	106.65	105.9	107.19	105.64	107.69	104.68	103.71	104.21	107.25	106.82	105.96	105.74	107.14	105.69	108.14	105.58	106.11	104.74	105.89	104.29	104.68	103.11	107.3	105.38	102.7	105.06	104.45	107.61	109.15	107.27	105.39	105.5	107.23	104.02	104.08	105.29	105.32	105.16	105.45
106.36	106.13	107.47	105.64	107.56	106.12	103.75	106.96	104.15	104.54	105.69	107.2	106.04	105.11	106.32	107.63	106.35	106.65	103.9	104.76	106.51	106.02	106.06	104.77	104.57	106.97	104.9	105.34	107.85	105.31	104.9	105.65	105.41	104.87	102.94	107.41	104.64	105.59	104.21	105.94	104.24	105.4	106.04	104.76	105.29	106.37	102.91	104.17	105.21	106.96
98.436	97.297	98.823	98.679	101.8	98.706	98.224	96.576	98.443	96.118	99.072	96.735	97.771	100.08	98.283	97.948	99.558	95.161	97.511	100.43	97.805	97.467	100.85	97.485	96.271	98.501	98.56	99.055	97.751	98.174	99.176	101.97	99.92	98.755	95.099	98.934	99.315	97.778	96.653	99.25	97.916	100.92	97.206	95.813	96.345	97.215	98.482	96.439	97.788	98.324
105.73	104.87	106.76	105.77	105.16	105.44	105.74	106.71	107.16	106.24	106.48	106.91	105.12	105.52	106.67	104.79	104.55	107	103.5	104.12	104.69	105.5	106.91	105.82	107.38	105.19	105.16	106	106.13	106.39	106.8	104.3	106.69	102.54	102.66	107.29	108.16	107.33	104.93	107.2	107.15	105.43	105.92	104.89	104.43	106.66	105.3	103.86	104.76	107.21
107.02	102.61	103.3	101.52	103.08	104.38	103.1	102.15	103.62	105.42	101.43	101.43	102	100.63	102.61	102.4	101.35	102.69	103.81	102.39	102.49	100.39	102.43	103.18	101.86	103.58	101.28	104.39	103.09	104.3	102.09	103.05	103.64	104.5	103.46	103.81	101.62	101.96	102.92	102.57	103.3	102.59	102.52	99.319	103.46	102.89	100.57	102.25	103.17	104.68
106.43	104.92	106.47	104.27	106.92	104.47	104.53	106.67	106.2	105.47	105.77	104.89	105.26	104.13	105.26	107.14	105.55	104.73	105.48	106.26	104.2	106.18	105.1	104.34	106.16	106.47	107.07	104.24	104.13	104.15	106.05	103.5	108.27	105.4	106.55	108.81	102.91	106.42	104.96	104.08	104.6	105.47	108.35	108.79	104.07	104.01	105.79	104.78	106.71	103.87
106.91	110.06	108.31	110.08	108	108.29	107.02	109.54	108.47	110.04	108.16	104.79	107.41	109.22	109.51	108.77	109.86	109.61	109.12	109.62	111.29	109.16	109.94	108.14	107.68	109.64	107.95	107.97	107.44	108.47	107.72	107.57	109.19	106.62	108.62	107.92	107.25	112.86	106.01	108.09	110.5	108.5	108.97	108.08	109.4	109.74	107.35	107.31	108.91	107.83
105.53	106.33	104.97	107.64	106.69	104.23	104.27	104.38	104.75	105.09	106.23	105.16	104.59	106.21	105.42	106.23	106.25	103.71	107	106.93	105.8	104.53	107.65	106.16	106.48	106.71	105.05	104.39	105.98	106.29	106.09	105.81	106.37	106.06	106.7	105.74	105.05	107.1	107.18	105.41	103.93	106.18	103.55	106.44	107.84	108.15	105.43	104.59	106.25	107.06
105.65	105.46	107.7	104.38	106.67	107.62	107.28	106.68	106.7	104.49	106.58	106.63	107.35	106.6	107.03	105.29	105.35	106.67	106.27	106.75	106.31	104.21	105.51	105.3	105.7	106.15	102.93	106.85	106.85	105.24	103.91	106.92	103.44	103.02	103.1	107.17	106.02	105.99	104.74	106.72	106.9	104.83	104.86	108.8	104.5	104.49	105.03	106.27	104.58	102.8
105.89	104.32	105.59	106.19	107.44	107.8	108.96	105.06	106.44	104.13	108.43	104.3	105.86	105.25	106.9	105.49	106.56	107.31	106.62	107.38	106.55	107.18	106.2	105.48	106.22	105.3	107.62	105.52	105.14	107.17	107.56	106.8	107.94	104.49	106.46	104.94	106.89	104.97	106.52	106.43	106.06	105.05	103.32	105.63	104.26	106.08	107.33	105.14	105.59	104.82
101.52	100.85	99.955	100.18	99.381	99.706	98.662	100.67	100.27	100.31	100.79	99.951	100.11	99.094	102.25	102	102.14	99.521	99.691	101.28	98.553	100.86	100.91	98.833	101.87	99.903	100.16	100.06	102.61	101.51	99.922	100.78	100.64	100.04	98.406	98.814	102.46	101.93	102.35	98.199	100.37	102.92	100.56	99.181	98.628	99.826	99.164	102.72	101.62	97.965
105.51	105.53	106.29	103.75	105.92	107.26	106.82	104.72	104.31	105.53	106.93	104.94	105.22	105.27	105.6	102.91	107.47	105.61	106.76	107.23	104.26	106.9	105.79	107.08	105.75	106.91	105.45	103.82	106.04	106.09	106.09	104.78	104	105.81	103.2	105.25	104.49	105.72	104.1	104.77	105.93	106.06	107.82	106.44	108.09	103.38	105.6	106.69	106.05	106.75
109.5	108.62	107.44	105.87	106.64	109.56	108.55	108.67	109.67	108.56	109.29	108.84	106.59	108.46	110.46	106.18	108.73	109.29	109.88	108.52	107.83	107.5	110.07	109.32	106.13	108.74	109.9	108.11	109.24	109.91	105.53	109.63	109.02	109.85	106.24	109.47	109.07	109.17	108.77	107.87	108.04	108.45	110.02	109.88	108.04	108.13	106.8	108.24	108.42	105.75
97.708	96.406	97.783	98.693	99.647	98.165	99.398	98.123	99.487	98.618	97.533	95.956	98.149	99.219	98.877	97.892	97.26	97.233	99.64	97.089	97.984	97.046	95.624	99.39	98.339	99.42	97.985	97.433	96.522	97.987	97.465	98.777	101.03	98.319	98.167	96.812	97.905	98.176	98.4	98.633	98.39	98.17	99.973	98.553	99.754	98.976	97.239	99.454	96.842	96.87
105.41	105.17	106.34	104.78	105.54	105.15	105.78	107.38	105.98	104.33	106.31	104.33	109	103.68	106.93	103.08	104.78	108.34	107.91	102.05	106.09	105.84	106.04	106.63	106.14	106.83	105.32	105.63	107.65	107.11	104.68	105.11	105.95	103.82	106.11	104.38	106.42	106.5	105.77	104.49	104.31	105.53	104.51	103.54	103.07	106.74	105.39	105.78	105.47	105.33
98.944	98.573	99.609	100.05	100.27	98.857	96.946	99.509	98.161	100.55	98.461	100.04	96.437	99.544	97.518	97.966	97.554	98.582	98.859	99.808	100.05	97.68	100.68	99.921	98.422	97.744	99.645	100.05	100.02	100.73	96.815	99.912	100.02	97.315	99.181	99.256	98.856	98.092	98.656	99.461	99.126	99.101	100.82	99.131	97.708	99.912	99.148	97.008	98.258	97.552
102.08	102.62	102.24	107.1	104.65	103.64	100.9	102.26	104.25	103.73	102.93	103.08	105.27	104.07	104.16	102.69	103.57	102.76	103.36	103.21	103.99	103.02	103.15	100.84	101.26	104.53	104.25	100.35	102.32	104.33	102.92	103.66	103.01	103.05	103.5	101.65	102.27	103.17	102.05	103.35	104.61	101.98	102.08	101.17	102.78	102.95	103.32	105.29	101	104.99
104.15	104.7	104.43	106.6	106.5	105.09	104.72	106.95	104.54	106.48	106.38	107.04	106.3	105.13	104.27	106.2	105.14	105.32	105.81	103.22	105.66	105.25	105.99	106.26	105.35	106.28	105.81	104.9	104.85	107.29	106	104.01	104.76	105.81	107.66	106.54	104.43	105.68	106.61	105.35	104.48	102.74	105.87	105.54	106.89	106.11	107.77	106.44	104.85	106.21
99.678	98.311	100.03	96.834	96.758	99.85	94.288	96.731	97.582	98.153	99.008	98.158	98.786	97.334	97.973	98.47	99.956	96.971	98.724	97.666	99.738	97.049	96.329	98.961	99.172	96.535	98.627	96.51	98.813	100.29	98.658	96.762	98.851	95.85	97.545	95.332	97.784	99.748	97.221	97.506	96.371	97.061	98.777	97.89	96.724	97.715	96.03	99.151	98.82	96.815
108.04	105.83	107.45	107.56	107.55	106.19	108.58	106.83	105.76	107.64	107.74	105.88	105.1	105.04	109.4	106.94	107.46	106.97	108.57	105.88	108.02	106.57	106.53	106.26	104.17	105.34	108.09	104.43	104.55	105.86	104.13	107.68	106.33	108.27	105.38	107.58	106.21	105.37	108.01	104.23	106.08	107.73	107.01	108.18	106.65	105.12	105.19	106.17	106.21	104.91
108.58	107.44	108.04	109.37	108.14	109.76	108.07	106.06	108.62	106.79	108.24	111.22	108.34	107.57	108.13	110.43	108.82	108.24	107.27	109.47	108.32	108.73	104.55	108.79	107.53	109.08	108.69	108.82	109.99	110.06	108.62	107.87	106.99	105.91	108.15	109.76	106.95	108.29	108.33	108.95	107.39	108.07	108.61	106.86	107.83	108.1	106.62	109.64	108.05	109.82
100.44	101.62	100.47	102.23	100.94	102.13	99.236	99.624	100.88	99.747	101.36	100.16	100.44	97.338	99.071	102.02	101.33	100.61	100.83	99.147	99.254	100.89	103.77	99.947	103.01	101.1	101.16	99.438	100.49	97.801	100.25	100.77	102.44	102.59	100.96	99.67	99.452	100.22	102.53	99.808	99.046	98.596	100.56	101.67	102.7	100.98	99.466	100.54	98.962	99.882
97.42	99.514	100.64	99.874	98.767	100.26	99.36	98.297	99.171	101.35	101.2	98.276	98.87	98.01	98.286	100.1	97.16	98.24	97.166	98.852	98.53	97.615	101.65	98.898	98.723	97.957	98.918	98.876	98.769	99.652	98.37	97.495	98.313	99.142	98.27	101.29	99.134	100.22	96.459	97.806	97.699	99.836	98.943	98.161	99.897	98.476	99.052	97.901	98.005	96.234
104.29	104.68	106.75	104.54	105.36	108.88	102.83	105.81	105.25	105.08	105.87	106.33	108.15	107.56	107.1	106.21	106.24	105.69	107.2	105.68	103.91	104.46	106	108.79	105.08	104.91	107.42	106.16	106.62	103.95	105.77	106.07	105.81	104.13	104.13	104.95	107.47	107.18	104.73	106.07	106.17	105.73	103.68	105.84	103.61	105.88	108.37	107.45	106.03	106.59
104.71	103.9	106.2	105.92	108.33	105.15	105	106.2	105.84	107.56	104.31	104.29	106.29	105.51	106.71	106.26	106.87	103.48	105.17	106.75	105.8	104.86	105.5	107.01	106.97	107.18	105.04	105.42	106.43	104.83	106.11	103	105.96	104.27	106.6	106.79	105.12	106.59	106.9	107.89	106.49	102.49	104.34	108.13	105.44	105.32	104.65	105.84	104.15	104.62
106.9	107.14	105.19	106.66	104.77	106.96	104.89	104.85	106.58	107.2	107.41	107.99	106.05	106.27	106.9	106.81	106.82	106.58	105.97	106.1	106.47	106.36	105.21	108.27	107.19	104.82	107.19	106.99	104.8	105.93	107.13	106.83	107.11	105.93	106.2	106.31	105.04	106.27	106.66	107.64	107.4	107.99	108.3	106.06	106.25	106.66	106.43	107.53	104.75	106.26
106.24	103.94	103.73	106.28	103.72	104.51	107.54	105.21	104.81	104.66	104.31	106.56	104.81	104.3	104.14	106.55	104.98	106.54	102.55	103.62	104.85	109.09	106.56	105.71	105.03	105.13	106.52	106.94	106.13	106.44	105	105.61	105.49	105.37	107.16	103.9	107.62	102.98	106.35	107.82	103.85	104.22	107.86	105.28	105.08	106.83	103.69	104.8	106.21	106.06
106.28	109.44	109.13	107.2	106.62	109.53	106.65	106.16	106.63	107.95	109.28	107.03	108.81	110.22	107.67	105.57	107.32	108.35	107.48	107.03	106.85	108.71	106.52	107.03	105.71	108.02	110.89	105.49	108.23	108.38	109.61	106.66	109.32	107.16	107.32	105.36	108.98	106.83	106.56	106.01	106.16	108.47	107.49	109.12	108.42	106.66	107.86	108.57	107.07	108.16
97.411	101.08	97.49	98.788	99.016	98.166	99.412	97.391	98.387	101.53	100.03	98.993	98.992	98.166	98.944	98.581	97.937	98.9	100.5	100.35	99.386	98.339	99.082	97.614	99.034	98.594	98.865	98.112	98.27	99.367	100.43	98.036	99.199	96.336	98.117	97.151	97.511	98.398	99.128	98.407	97.302	98.283	99.846	98.193	100.11	100.58	98.707	98.137	100.85	97.138
99.536	100.82	101.37	99.538	100.98	101.89	99.916	99.884	101.48	101.69	102.31	99.615	100.7	102.26	100.37	99.48	100.96	102.3	101.98	99.681	101.27	103.17	100.34	102.27	100.67	101.14	101.49	100.18	102.54	101.3	102	100.1	98.552	101.68	101.9	98.946	101.53	100.09	101.04	99.495	100.99	100.46	100.35	99.493	101.48	102.42	98.37	101.59	99.108	99.209
108.46	109.28	109.53	107.77	108.43	109.17	106.87	107.39	107.55	107.6	107.91	110	108.15	107.06	108	108.18	106.95	107.5	108.4	109.73	107.76	107.27	109.06	108.58	110.04	108.47	109.51	107.7	107.51	109.65	109.45	107.85	109.55	107.32	108.18	108.13	108.36	107.66	106.88	106.69	106.23	108.19	109.3	104.93	108.32	109.66	109.91	105.93	109	109.89
102.97	105.12	106.86	104.74	104.28	104.42	107.37	105.55	105.08	103.81	105.79	106.5	105.23	106.75	104.4	105.91	104.81	105.84	106.35	106.7	105.47	106.52	105.14	105.22	105.87	106.21	101.61	104.78	107.05	105.38	106.12	106.54	106.64	106.66	105.34	105.26	106.88	104.45	106.06	106.37	105.33	105.08	105.23	106.01	104.22	106.88	105.25	104.61	105.91	107.62
100.77	100.69	101.42	100.91	97.787	98.817	100.01	100.53	100.26	100.41	101.58	98.423	98.244	98.053	100.77	97.784	102.39	99.258	100.51	100.67	99.719	100.74	98.672	99.89	99.393	99.503	102.29	99.911	100.32	99.921	101.4	100.39	99.096	100.77	97.415	99.199	99.626	101.54	100.59	99.086	103.05	101.74	101.37	98.811	100.76	100.92	99.258	102.76	101.01	99.14
98.876	100.52	103.33	101.4	101.77	101.14	98.333	100.38	100.47	102.05	101.42	101.27	100.71	101.69	101.36	102.62	100.4	101.61	98.727	99.921	98.668	102.11	99.743	100.39	101.8	99.645	99.989	100.62	101.38	101.33	100.71	102.9	100.55	100.63	99.397	100.93	101.3	101.3	99.072	101.45	99.485	101.47	102.87	100.46	100.04	99.977	100.39	98.397	100.49	101.59
98.163	99.571	96.107	97.608	97.554	97.581	98.725	97.746	97.848	95.299	97.035	99.281	96.785	98.928	99.18	101.15	99.946	98.304	98.21	98.111	98.146	95.983	97.557	99.183	98.824	99.06	98.022	99.313	98.162	97.513	98.778	98.548	99.615	97.257	97.691	98.951	99.012	99.103	99.16	97.873	99.113	98.13	97.314	98.697	95.81	97.995	99.025	94.548	96.819	97.289
105.04	105.04	105.92	105.74	105.75	104.54	105.97	107.21	104.46	106.98	104.73	104.21	104.95	105.14	106.1	104.95	107.86	105.73	104.1	103.9	104.63	103.61	103.44	104.8	106.6	103.28	108	105.3	104.49	104.13	106.23	105.1	107.37	106.45	105.66	105.43	105.93	108.23	105.05	105.88	105.27	105.04	104.76	103.26	103.48	104.7	106.72	104.22	108.05	105.7
105.87	106.63	105.16	109.45	108.39	110.27	109.12	109.17	109.04	107.66	107.7	106.32	105.73	107.39	109.15	108.31	108.05	109.5	108	105.55	108.25	108.4	104.78	106.88	108.96	107.58	108.81	105.56	109.58	106.21	107.8	108	110.43	109.22	108.85	106.48	106.41	109.02	107.63	107.97	108.3	109.37	106.66	110.13	108.3	108.15	107.37	107.67	108.64	107.5
106.34	105.19	107.28	105.38	104.67	105.86	104.13	105.66	106.03	104.94	105.86	105.96	106.73	106.55	106.52	105.86	104.3	105.8	106.5	105.68	103.98	105.57	104.36	106.87	103.81	106.62	105.76	106.22	106.32	104.5	107.76	106.08	105.81	107.02	102.87	105.76	105.99	104.95	107.31	105.5	104.49	105.72	106.05	106.76	106.17	105.28	107.78	104.57	106.6	104.79
106.48	105.48	104.76	105.63	107.18	105.96	105.18	105.29	107.6	104.94	105.03	107.38	105.84	104.62	106.3	106.09	104.93	105.23	106.58	105.85	105.42	104.18	106.45	104.88	105.73	105.86	106.01	105.22	106.62	104.14	107.11	107.12	106.09	106.41	106.68	105.02	104.95	107.77	104.53	105.93	105.43	105.58	105.91	106.81	105.02	105.8	106	105.88	105.89	105.1
96.541	97.851	101.02	98.392	98.989	98.035	98.999	99.132	98.824	99.577	100.66	98.579	99.764	99.415	99.713	97.14	100.07	99.395	100.46	97.79	99.953	99.284	97.918	100.5	98.982	100.29	98.168	100.54	100.43	98	97.286	97.491	98.764	99.452	100.53	100.87	97.459	100.47	97.787	100.13	97.415	96.96	99.526	97.796	98.412	98.402	96.734	99.952	99.451	98.221
104.61	104.96	105.53	104.99	110.49	106.31	104.52	107.32	103.16	107.02	104.27	106.09	104.57	105.72	105.39	104.19	107.86	104.38	103.53	104.97	105.2	106.05	105.52	108	105.64	105.19	105.65	103.39	105.67	105.77	104.15	105.19	104.73	104.39	105.33	106.48	102.9	107.95	105.24	104.82	108.17	105.23	104.84	104.95	105.31	106.92	106.76	107.77	106.28	105.93
106.05	107.75	106.68	107.44	107.92	107.34	107.11	106.3	105.75	106.9	106.35	105.75	108.1	107.56	104.54	106.71	108.51	107	105.4	105.91	104.5	108.79	109.02	104.36	106.63	106.91	105.01	107.17	108.4	105.45	108.21	106.63	105.31	106.67	105.04	109.28	105.55	106.5	105.04	106.82	108.36	107.93	107.34	107.81	106.69	105.87	107.49	105.92	107.23	108.01
100.76	99.501	99.938	100.82	100.57	102.07	98.513	100.75	100.26	100.12	102.48	101.53	100.86	101.43	101.16	101.33	100.29	100.99	99.208	99.099	100.34	101.99	101.16	100.47	102.98	100.8	101.91	100.78	100.91	101.09	100.88	101.72	101.79	101.3	101.53	101.63	102.32	98.646	101.7	101.29	99.041	103.36	101.66	101.02	103.12	98.94	99.482	102.13	100.15	99.09
96.808	98.736	99.172	96.705	100.43	99.338	100.37	99.773	98.717	98.086	97.095	98.226	97.816	98.968	96.405	98.603	96.848	99.835	99.068	98.741	97.942	98.628	98.313	99.282	99.065	97.047	98.668	99.776	98.799	100.1	98.94	98.087	98.527	98.666	98.545	99.292	100.88	100.56	97.392	97.109	99.298	100.76	98.392	99.016	98.12	98.366	97.708	99.178	98.87	98.91
101.38	100.89	102.16	102.16	99.607	99.427	102.59	99.897	100.25	100.97	99.679	99.397	100.44	100.87	100.58	101.16	101.22	100.19	101.15	100.39	102.1	100.08	100.45	99.172	101.78	100.73	102.23	103.56	102.58	101.11	101.34	101.34	98.218	101.43	100.25	100.86	99.545	99.534	100.86	100.63	102.18	100.81	100.84	102	101.25	102.01	99.828	100.89	101.29	99.994
101.21	103.16	102.58	103.35	102.47	100.86	103.36	102.78	100.6	102.79	103.04	105.07	101.26	103.13	101.94	104.74	101.39	102.46	103.12	101.18	101.39	102.18	102.51	103.92	102.63	102.65	105.33	104	102.07	100.33	105.65	101.78	103.43	103.11	103.68	103.13	102.22	101.99	105.03	101.63	103.03	103.17	101.36	102.77	102.96	102.57	104.73	102.28	103.37	101.78
105.54	104.84	106.18	106.43	106.93	103.32	105.83	104.07	105.1	105.13	107.01	107.88	105.47	105.87	106.62	104.86	105.28	106.51	105.86	107.54	106.53	106.01	105.56	106.79	103.92	105.65	106.07	105.42	106.32	104.34	105.01	104.48	102.9	107.12	106.06	107.13	106.8	105.43	106.05	105.03	105.71	105.26	106.02	103.24	104.74	105.04	104.79	103.4	104.7	105.27
108.29	105.43	105.93	104.16	107.35	106.26	107.64	104.54	107.81	105.43	105.28	105.12	105.14	107.18	106.33	107.13	107.12	108.14	105.92	105.54	107.59	106.94	107.82	108.58	108.37	105.66	108.13	106.8	105.26	105.82	103.31	107.87	106.58	105.35	107.27	107.94	106.04	104.8	106.16	106.84	104.99	105.76	106.9	104.07	105.78	106.94	107.07	107.72	107.23	106.43
109	107.52	109.79	108.57	106.84	105.93	107.12	110.26	108.73	111.3	107.69	109.24	107.64	109.13	107.07	107.89	106	107.61	107.98	110.21	106.5	106.08	109.25	106.18	108.97	107.5	108.29	107.79	108.9	108.59	108.27	107.64	109.83	107.13	108.83	108.82	109.2	107.36	110.34	107.35	107.89	107.92	107.84	110.32	107	109.3	109.17	106.95	110.03	106.2
106.8	105.98	108.23	106.62	106.67	108.86	108.4	106.95	106.88	106.22	106.45	108.63	108.08	108.86	107.19	109.28	109.25	109.13	109.17	105.68	106.7	106.69	108.58	105.98	107.06	108.54	108.91	107.36	109.01	105.3	109.38	108.14	110.03	107.5	107.4	109.48	106.69	107.85	109.96	107.5	107.82	109.22	108.32	107.35	107	109.6	107.61	106.94	107.89	107.1
100.96	101.37	100.45	99.931	99.016	102.54	104.05	99.827	100.44	101.87	100.85	100.68	98.292	104.24	100.87	102.45	100.68	101.6	100.99	101.52	101.19	102.19	99.979	100.98	103	99.797	101.98	100.43	97.647	100.59	101.52	100.75	98.587	101.09	99.56	100.71	101.66	100.64	102.71	101.22	99.557	101.73	100.93	102.19	102.06	101.17	100.69	99.555	100.76	100.35
98.927	100.5	98.158	97.975	97.941	98.952	99.892	99.501	98.989	97.709	99.788	99.304	97.897	98.947	100.11	100.11	98.562	98.761	98.738	99.433	100.43	99.108	99.983	98.463	100.7	98.628	99.917	97.67	97.937	99.252	98.42	99.954	99.392	97.869	97.366	100.55	97.631	98.419	97.287	99.617	99.367	101.12	98.905	99.169	98.393	100.82	98.79	100.48	98.612	97.442
111.21	109.13	107.43	110.01	107.77	109.77	107.34	108.25	107.55	108.17	109.95	109.45	108.22	108.69	109.5	108.44	108.53	111.79	106.82	106.67	108.26	106.61	106.98	107.51	106.28	108.21	109.12	109.27	108.34	109.05	108.96	105.21	108.11	109.22	106.24	108.97	107.81	107.34	109.54	108.78	105.52	110.52	106.83	107.8	109.06	108.03	106.36	106.58	109.45	108.4
107.49	108.99	107.82	107.48	108.27	108.13	108.61	107.7	108.4	109.4	105.89	106.83	110.03	106.49	107.16	107.67	106.89	108.39	107.08	108.83	107.61	107.44	107.95	107.29	106.49	105.78	108.7	108.36	108.9	110.37	106.79	107.15	107.59	105.78	108.2	108.99	108.25	108.85	106.31	107.59	108.7	108.07	107.5	107.72	108.42	107.75	106.88	106.47	109.71	109.7
100.38	100.7	102.77	98.586	102.27	101.6	99.104	100.93	101.23	100.28	98.275	101.3	100.35	100.64	101.8	100.47	100.71	100.8	99.451	99.068	100.14	101.43	99.122	101.87	100.55	99.01	100.42	100.9	97.483	101.65	100.56	100.7	99.61	101.52	102.29	100.06	99.854	100.18	100.7	99.397	102.33	97.845	100.08	100.1	100.15	99.444	99.778	101.28	101.95	101.41
106.47	107.53	108.03	109.91	106.74	105.19	107.41	107.35	106.82	106.61	108.5	107.37	105.93	108.11	106.6	108.54	108.05	108.27	109.65	108.32	108.97	108.54	107.32	108.16	109.11	109.27	107.34	106.09	106.56	107.62	106.71	108.54	108.39	108.9	108.47	106.99	107.15	105.06	106.61	107.39	105.54	108.43	105.97	107.98	109.19	107.41	106.71	105.39	107.08	105.09
105.34	104.99	107.46	106.06	106.2	104.19	106.97	105.94	104.55	106.09	105.46	107.71	104.73	103.49	106.52	106.24	107.63	105.69	106.28	104.54	105.51	104.23	106.38	108.27	105.56	106.27	108.08	104.94	106.45	105.27	105.05	105.38	105.43	103.85	105.02	105.11	106.16	105.21	106.4	106.3	105.37	105.1	105.02	106.97	104.36	104.12	105.22	107.1	107.6	105.73
105.5	108.84	105	105.36	107.16	105.7	104.77	105.54	105.54	106.75	104.8	102.97	107.11	105.34	104.73	105.46	104.78	105.52	105.26	104.99	106.38	105.56	105.42	105.23	106.64	107.07	106.1	105.49	106.91	105.76	105.19	105.33	106.23	105.84	106.23	105.01	105.74	103.77	104.15	105.83	107.94	107.41	105.6	107.38	106.11	105.34	107.66	106.79	108.87	107.22
97.732	95.153	97.972	97.185	99.459	98.213	97.614	99.326	97.987	97.447	97.625	99.391	97.993	98.119	98.265	98.441	97.668	96.874	96.193	98.367	96.53	98.268	100.39	99.494	97.008	96.065	97.259	97.952	99.44	97.955	98.893	98.264	97.873	98.364	97.803	99.059	99.474	94.853	100.31	97.43	98.741	97.771	98.541	98.737	97.881	98.23	99.304	99.853	101.7	99.722
107.8	106.58	110.03	106.4	107.73	107.82	108.69	108.65	110.37	106.58	106.24	107.41	106.95	107.75	108.24	108.02	109.07	107.68	108.38	109.88	107.71	109.78	108.83	107.83	107.27	107.32	108.67	109.16	109.45	108.88	107.31	108.12	107.81	107.14	109.71	107.39	110.24	106.91	108.75	108.19	109.44	110.11	109.09	109.1	108.87	105.82	108.84	108.08	106.96	108.27
106.96	105.44	103.21	105.09	107.79	105.12	103.84	107.06	102.94	103.79	108.32	102.05	105.28	106.8	107	107.8	105.24	104.17	106.24	105.36	104.07	105.87	105.82	105.66	106.46	108.55	106.69	107.25	106.4	104.68	107.5	106.37	105.62	106.57	107.26	106.32	104.56	105.87	103.72	106.91	105.19	106.26	104.85	105	106	106.33	105.94	105.35	106.32	105.05
98.787	100.58	98.658	97.842	96.826	100.38	97.425	99.819	96.732	97.332	98.237	96.259	97.815	96.079	99.539	98.826	98.597	100	97.223	95.575	96.445	97.239	100.14	96.303	97.643	95.868	100.57	99.436	97.805	96.205	96.661	94.275	99.064	99.773	98.962	97.406	97.643	99.265	99.037	97.582	95.65	96.844	97.278	100.15	95.593	98.897	98.747	98.774	98.138	100.23
107.19	105.71	108.27	106.21	108.25	107.74	107.5	109.15	107.54	106.7	107.29	107.31	108.3	108.14	107.65	106.84	108.57	106.58	110.07	107.37	106.87	109.34	109.56	109.48	108.12	105.46	105.88	106.51	106.57	107.88	106.96	106.51	108.45	108.3	107.89	108.44	105.77	107.01	107.33	106.8	107.02	107.77	105.73	108.11	105.81	108.46	109.53	108.68	109.85	106.32
103.88	101.29	100.93	101.99	102.16	102.75	103.19	102.65	105.99	101.52	103.98	105.92	102.25	104.04	103.02	103.63	102.72	103.73	104.41	104.12	103.42	103.43	102.99	103.09	102.06	104.21	102.16	102.02	102.06	103.62	102.12	103.95	103.16	103.13	100.22	102.4	103.26	102.04	103.56	104.89	100.34	102.69	101.77	103.78	103.09	104.66	103.73	103.14	103.19	103.69
105.42	106.6	105.06	106.51	107.24	107.92	106.5	104.38	106.29	107.56	106.92	105.29	105.11	106.34	105.55	106.87	107.02	105.55	104.68	105.69	105.82	107.29	106.9	104.77	106.99	108.62	108.71	106.4	104.22	104.84	105.58	107.04	106.37	106.07	105.38	107.59	106.92	107.75	109.65	105.64	107.26	104.73	106.31	107.73	107.65	108.23	106.28	106.39	107.37	104.97
106.51	105.59	105.68	105.87	106.85	107.51	107.52	106.57	104.75	106.02	105.01	106.42	105.55	105.38	106.38	107.55	106.62	108.35	106.04	104.82	106.46	104.82	107.78	105.62	107.49	107.17	105.09	105.74	105.49	104.91	106.68	104.58	106.95	105.34	107.88	105.52	105.99	105.16	106.38	105.7	106.44	105.95	106.15	107.43	106.69	105.35	107.77	108.17	107.81	105.05
108.63	108.42	108.07	106.75	105.55	106.75	110.19	106.22	108.99	106.33	106.75	106.72	106.81	106.39	109.58	106.36	106.62	108.6	106.54	106.27	109.15	108.09	107.7	107.56	107.85	111.59	108.63	110.32	107.47	106.93	108.48	105.16	106.47	108.72	108.45	106.14	109.51	106.06	105.4	108.09	108.8	109.7	107.18	106.9	107.98	107.53	105.96	109.65	109.61	107.62
104.69	106.09	106.13	106.07	106.62	103.66	106.5	105.36	105.82	107.25	106.2	105.92	103.58	104.67	103.35	105.01	107.3	105.94	106.91	108.14	104.66	106.1	107.62	104.79	106.07	105.54	104.26	106.39	104.82	104.43	106.31	106.9	104.5	106.83	105.77	105.08	106.27	107.12	107.38	103.7	106.1	107.83	105.97	107.02	106.31	106.37	105.01	105.6	104.98	106.44
107.09	108.97	107.67	109.55	105.39	107.51	109.01	106.83	107.3	106.64	107.09	107.38	108.19	106.32	109.4	107.76	108.59	107.26	108.56	109.28	109.58	109.24	108.59	107.63	108.03	106.56	107.68	108.58	107.92	108.9	107.08	109.21	109.57	106.52	105.25	106.39	108.67	108.3	109.55	108.53	108.51	107.68	108.06	108.02	105.63	106.8	108.91	106.37	108.97	108.74
107.31	108.73	106.85	108.64	108.1	106.27	107.05	109.22	109.23	107.9	109.02	108.99	109.27	108.99	106.87	108.77	109.2	107.21	107.52	107.45	106.65	109.89	107.4	108.23	109.19	110.7	109.17	109.94	106.73	110.74	108.32	108.38	106.84	109.6	109.6	108.6	106.69	109.03	108.52	108.03	107.41	107.12	107.08	107.76	105.78	105	107.07	108.88	108.68	107.87
109.79	107.83	108.16	108.25	108.4	107.08	107.73	106.75	107.36	108.91	106.98	106.7	107.35	107.55	107.44	107.2	109.18	109.44	107.7	108.57	107.03	108.15	107.98	108.82	107.25	107.53	109.14	107.48	107.78	107.75	108.25	106.71	108.19	107.3	108.36	109.07	107.98	108.94	108.24	107.54	107.67	106.82	109.12	106.8	108.67	107.42	107.06	108.39	109.77	108.3
107.49	108.14	108.09	108.36	109.88	105.75	108.69	105.98	106.15	107.67	108.63	107.27	107.91	108.31	108.07	107.69	107.54	108.59	108	108.84	109.14	106.81	107.52	105.8	108.64	108.4	107.36	107.33	108.17	105.38	107.56	106.16	108.89	109.84	107.75	108.09	107.56	108.66	108.28	108	109.74	106.95	106.86	107.5	107.52	107.34	106.13	109.51	107.26	108.32
97.935	101.03	101.27	101.28	100.38	100.16	101.54	100.74	101.4	100.74	98.3	103.17	98.912	98.902	100.97	102.32	100.63	99.389	100.03	99.286	101.39	103.56	101.4	99.839	100.2	100.33	101.18	99.194	100.1	101.84	100.43	101.26	98.698	99.493	100.76	99.321	99.464	98.837	101.81	99.227	101.55	101.3	99.249	99.077	99.167	100.21	99.787	98.577	98.754	98.276
106.7	105.06	107.56	107.8	104.68	105.68	105.52	107.54	106.53	106.09	103.94	106.75	107.62	104.72	105.99	103.13	105.22	105.09	107.72	107.35	107.02	103.46	106.3	108.06	105.51	110.5	103.52	106.86	105.02	105.09	104.48	106.23	106.04	106.87	105.89	105.05	107.3	104.96	107.19	107.41	106.7	106.4	105.88	105.19	107.27	106.03	106.55	105.49	104.03	107.98
105.93	107.12	104.97	103.89	104.86	105.88	104.71	106.9	104.72	105.79	107.73	107.38	105.96	105.41	105.9	104.21	106.39	106.13	102.55	107.24	104.9	105.71	106.89	105.47	105.63	106.01	105.88	105.62	105.9	107.6	103.98	106.15	106.35	106.55	105.88	106.84	103.79	106.38	105.66	105.24	105.72	106.08	104.68	105.02	106	106.47	105.7	103.91	103.65	108.1
108.22	108.9	104.78	108.13	107.52	107.35	105.49	108.21	110.08	108.87	109.95	108.11	107.42	108.31	108.4	108.53	109.45	108.63	109	106.76	107.93	108.9	108.35	107.07	107.03	109.42	109.55	106.41	110.84	109.97	107	109.8	108.35	107.52	107.49	108.34	108.98	109.59	106.62	109.17	110.26	107.06	106.83	106.63	110.96	106.38	108.41	107.29	108.26	107.31
104.95	104.28	105.55	106.51	105.97	104.67	105.41	105.66	105.79	104.52	104.72	105.49	105.71	104.93	105.73	106.29	105.7	105.23	105.35	106.16	106.86	105.58	104.34	105.44	107.13	106.69	105.34	105.53	106.34	106.66	104.73	104.63	106.1	104.85	107.03	105.92	104.72	105.19	105.22	106.41	104.59	107.03	104.47	106.86	104.97	106.39	106.09	107.06	105.26	105.68
105.97	105.31	105.42	105.31	105.25	105.78	107	105.8	107.3	106.69	106.66	104.81	105.22	105.3	104.7	107.2	104.42	106.21	108.37	106.79	105.02	105.1	105.62	105.42	104.27	107.89	104.83	106.22	103.86	106.02	105.97	103.81	106.03	104.01	105.53	106.68	103.56	106.33	105.5	105.28	106.99	103.13	104.61	106.83	105.87	104.87	106.13	105.93	105.48	103.85
107.98	109.82	109.03	107.02	109.23	106.66	106.96	109.79	107.47	106.1	108.22	108.54	109.88	106.28	108.83	108.85	110.71	107.05	108.95	106.74	108.71	108.22	107.55	109.62	108.4	107.17	108.33	107.59	109.75	107.27	106.86	107.46	109.14	105.02	108.73	109.26	107.37	107.17	108.42	107.7	109	107.43	108.67	108.94	109.79	108.29	104.84	107.95	107.14	106.05
104.76	104.94	108.47	103.8	104.87	104.13	105.05	104.48	107.28	106.39	104.94	103.93	105.13	105.75	106.75	106.84	105.28	104.9	106.07	102.64	104.61	107.12	107.19	106.29	103.73	105.92	107.41	104.59	105.27	105.48	106.93	106.09	104.74	107.28	107.57	105.04	108.49	105.2	105.29	105.37	104.82	103.46	105.24	103.12	104.95	105.78	106.22	104.93	106.67	105.52
96.335	98.419	96.425	97.363	100.89	97.258	98.726	98.782	98.978	99.259	98.024	98.341	96.568	99.39	98.345	98.049	98.991	97.56	97.215	98.533	98.374	95.496	96.955	97.656	101.45	97.987	98	97.154	97.105	95.933	98.944	98.55	98.472	96.225	97.878	98.179	98.204	98.149	96.903	99.862	94.999	98.313	97.778	97.515	97.914	98.741	101.52	98.455	97.814	97.348
106.12	105.37	107.36	107.63	105.98	103.89	105.56	103.83	105.41	102.89	106.17	106.09	105.76	105.82	104.91	105.16	107.93	105.32	102.94	106.44	108.79	105.78	104.41	106.18	106.23	107.6	104.58	105.85	107.21	106.98	106.92	104.14	104.81	105.38	105.72	105.31	104.45	105.69	107.18	105.26	104.71	107.98	104.57	104.2	105.05	105.88	105.17	105.62	103.86	106.74
100.28	101.73	99.84	102.61	101.2	100.9	99.349	100.46	100.87	101.14	102.13	98.196	99.532	99.499	100.99	99.977	99.95	99.853	99.317	101.38	99.919	97.947	97.491	99.359	100.12	99.982	99.816	99.151	100.7	99.895	100.11	101.57	99.083	98.32	99.934	100.37	100.03	101.63	99.83	101.43	97.622	99.229	100.17	101.13	102.56	102.28	100.54	99.816	100.05	99.742
101.56	98.21	100.01	100.5	98.925	100.34	98.576	101.11	99.91	99.582	98.473	101.27	100.14	99.524	102.01	100.62	98.887	99.03	101.34	100.21	100.6	99.877	101.08	99.841	100.36	100.42	100.9	100.74	101.63	100.57	97.546	101.2	99.242	99.094	98.775	98.97	98.583	98.36	99.751	99.294	98.776	101.79	101.88	100.51	99.524	99.53	102.59	98.18	102.34	98.036
98.596	100.57	100.35	101.42	100.7	98.971	99.955	100.11	101.18	101.22	101.61	98.491	98.084	99.33	99.861	99.551	100.63	99.972	99.118	96.674	99.1	99.936	100.73	98.389	99.553	99.516	100.26	98.686	100.84	100.31	100.01	100.06	100.2	99.757	100.98	100.37	99.178	99.564	101.27	101.72	101.52	101.97	100.18	99.423	99.404	99.877	98.514	102.22	98.424	99.739
104.05	106.04	107.17	106.99	106.67	105.29	105.92	106.92	106.18	103.27	105.64	105.24	106.98	105.97	107.15	106.11	106.96	103.91	103.32	104.91	106.07	107.3	107.49	104.78	104.01	106.69	106.8	105.1	104.65	106.74	107.18	105.18	107.14	107.38	107.17	104.27	106.67	105.97	105.6	106.1	106.07	104.65	105.31	106.52	106.03	104.92	105.72	104.09	106.2	103.05
99.986	101.63	102.1	100.98	103.81	99.331	99.118	101.77	101.9	101.82	99.67	101.95	100.09	100.03	100.3	103.52	99.705	101.11	102.73	98.902	101.18	101.17	99.371	101.21	100.3	96.718	99.924	101.13	98.98	98.86	99.371	99.313	99.96	100.09	99.394	100.05	100.57	97.617	101.02	101.43	103.02	101.96	100.97	102.27	99.336	98.867	99.461	99.986	100.19	100.61
104.1	105.71	105.93	105.1	105.78	105.78	105.86	107.22	105.87	106.62	105.9	103.97	105.59	107.96	106.04	105.17	107.17	103.84	106.49	106.1	105.97	105.39	104.58	104.83	104.65	105.86	105.26	106.95	104.33	103.97	106.77	104.37	105.59	105.21	106.36	106.04	107.56	104.74	106.23	106.71	105.41	104.82	104.91	106.12	104.7	107.22	104.86	109.05	107.82	106.66
104.73	104.55	106.49	104.7	105.17	104.06	105.9	103.87	106.54	106.09	105.04	105.01	106.59	103.8	104.76	106.55	108.53	104.93	105.99	105.36	104.87	105.16	104.16	104.6	104.49	103.92	103.69	107.57	107.3	106.36	105.6	106.2	104.54	107.09	107.13	104.01	106.34	105.36	106.22	103.74	104.34	105.66	106.41	107.73	103.98	105.13	107.54	105.25	105.96	104.31
99.429	96.048	99.653	98.537	98.339	95.371	98.101	96.368	98.347	99.283	97.044	100.81	98.755	98.226	99.081	97.685	95.41	97.362	98.37	96.82	99.035	96.436	97.833	96.642	96.9	98.767	98.252	99.587	96.342	98.713	97.904	98.914	99.552	98.432	97.834	98.771	96.779	97.033	97.752	97.748	97.304	98.839	98.398	98.696	96.298	97.78	98.667	98.188	98.978	98.313
106.05	106.28	105.65	105.15	105.64	104.43	106.97	106.1	105.75	105.5	105.99	108.26	104.14	105.45	104.45	106.3	107.14	105.07	105.55	104.78	105.62	104.3	103.74	105.7	106.57	105.61	104.9	105.97	103.57	107.72	104.85	105.59	104.97	105.03	104.8	105.43	108.01	106.15	106.58	108.22	105.21	106.41	104.67	106.74	104.2	105.99	104.75	106.85	105.83	105.36
106.02	107.22	106.53	106.68	104.89	105.8	106.58	107.36	106.6	105.42	107.32	105.55	106.82	107.4	107.25	107.48	107.36	108.29	108.85	108.03	105.94	107.01	105.58	104.22	105.02	107.24	103.39	106.53	106.85	106.04	106.84	105.69	106.06	105.65	105.92	105.33	106.28	107.75	106.17	104.3	106.3	105.71	109.86	105.01	106.91	106.68	107.04	108.03	106.86	106.35
96.853	95.273	97.952	95.108	99.218	99.865	95.688	98.566	99.954	97.25	97.033	98.605	100.63	95.342	100.06	98.989	94.931	96.814	99.81	96.982	98.161	97.614	100.96	96.857	97.851	97.408	97.935	97.188	100.03	98.866	99.8	97.523	98.958	98.213	98.204	98.118	99.492	97.914	98.382	97.477	97.224	97.38	98.892	98.876	99.664	95.291	99.602	97.429	98.829	95.954
108.25	107.75	107.01	109.07	106.15	107.19	107.14	104.85	104.51	108.5	105.92	105.96	105.46	107.28	103.52	106.4	106.1	107.5	106.02	106.52	107.36	107.43	107.54	106.6	107.73	107.38	106.86	107.49	103.88	106.93	107.66	106.34	106.29	107.81	106.38	107.43	106.64	106.49	106.7	104.81	108.51	106.51	106.94	105.88	104.84	107.31	105.41	104.23	107.29	106.57
105.21	103.72	106.9	103.77	106.31	104.35	103.42	104.92	104.71	105.13	103.02	107.29	106.37	105.82	105.12	105.79	105.72	105.45	106.89	106.2	105.25	106.86	108.69	104.52	106.28	103.87	105.38	108.16	104.3	104.85	106.09	106.3	103.29	105.64	105.04	105.4	106.56	107.17	105.64	102.59	106.38	104.24	104.86	104.19	107.01	105.63	105.29	105.74	105.17	106.64
107.66	108.97	104.36	107.24	105.57	105.69	107.18	106.13	106.09	104.47	105.37	104.59	104.79	106.26	105.01	105.61	106.39	105.55	108.59	103.78	105.15	104.81	108.37	107.68	108.02	108.15	107.4	108.83	107.48	107.56	106.14	108.41	106.97	106.6	106.26	107.66	106.32	106.95	106.37	106.1	107.76	106.11	106.52	106.5	104.74	105.9	108.53	106.29	106.61	107.25
106.08	104.86	105.88	106.75	106.88	107.49	104.54	106.79	107.2	107.26	106.02	106.58	105.58	104.95	103.55	107.94	106.58	106.63	105.55	105.27	106.7	106.65	106.73	107.51	106.55	106.26	104.53	105.63	108.21	107.01	104.02	107.22	105.74	106.23	105.37	105.61	106.84	106.06	106.34	104.72	106.92	105.56	105.78	107.5	105.32	108.33	105.63	105.66	105.69	109.14
109.13	109.7	109.72	107.59	104.94	109.82	106.75	107.81	108.05	108.54	108.14	107.67	111.2	108.32	109.1	109.16	107.46	107.72	110.47	109.17	107.67	109.45	110.02	108.32	108.9	109.96	109.72	108.15	107.67	106.98	110.24	109.7	107.29	109.35	108.03	106.44	107	108.77	109.88	110.59	106.25	108.58	108.99	106.81	106.97	110.01	108.22	106.07	108.14	107.62
108.19	109.34	108.15	107.98	109.21	105.28	110.51	108.49	106.34	106.78	107.89	104.22	109.05	107.91	109.47	106.01	108.65	106.24	106.76	108.56	105.73	106.01	107.69	109.89	108.59	107.71	106.93	106.97	107.63	108.95	108.25	106.94	108.14	107.1	108.28	108.21	108.23	107.34	105.4	107.4	108.34	105.84	107.72	107.73	107.74	109.28	110.2	108.2	109.46	109.1
107.15	105.88	106.53	107.17	107.7	108.11	109.1	107.07	109.27	108.86	107.88	107.19	108.54	109.78	108.11	106.74	110.87	107.62	107.98	105.95	108.59	107.02	108.66	107.23	106.5	107.82	106.99	108.21	109.55	109.63	109.34	109.67	107.38	106.67	107.67	108.17	108.92	108.67	107.99	106.87	107.71	109.26	109.64	107.36	107.44	107.1	106.89	108.45	107.14	107.97
106.42	107.29	104.71	106.52	105.91	105.94	103.22	105.64	106.58	107.69	103.61	106.63	105.38	105.66	105.51	104.82	103.48	107.51	107.55	105.96	106.07	105.63	106.06	104.17	107.28	106.74	107.19	105.66	105.5	105.4	107.78	105.09	104.14	105	104.9	104.74	105.26	106.86	107.91	104.06	103.38	105.93	105.89	107.06	104.54	105.03	106.68	105.59	106	105.51
108.94	106.13	108.45	109.21	107.62	109.38	109.79	107.44	106.57	109.79	108.2	105.89	107.87	108.71	110.22	109.88	106.77	106.28	109.23	108.93	108.66	107.49	109.61	109.05	107.31	109.22	107.98	107.5	107.07	107.89	106.08	105.78	109.98	107.61	108.59	105.7	108.22	107.83	107.8	105.66	108.31	107.34	108.74	107	110.08	108.52	109.87	107.68	107.73	109.87
100.04	99.985	100.38	99.989	100.67	100.01	100.96	99.94	100.06	99.701	99.06	98.673	98.539	101.02	99.097	100.56	99.758	100.54	100.4	99.95	99.927	101.34	98.962	102.5	102.5	100.81	98.722	100.2	101.4	101.17	98.423	99.299	97.895	100.35	101.69	100.94	99.531	99.367	98.997	99.836	99.071	100.69	100.19	98.763	101.61	100.77	100.31	98.926	100.21	100.01
107.65	107.53	108.09	106.32	109.38	107.87	105.97	111.09	106.53	108.88	109.19	108.52	107.01	106.87	107.86	107.36	107.52	107.09	107.78	106.85	109.26	106.29	109.19	107.12	108.18	107.93	107.8	107.25	105.74	109.43	108.08	106.13	107.44	106.49	108.65	109.05	107.04	106.38	107.42	107.35	107.12	106.4	109.32	108.93	107.59	106.06	108.44	107.85	108.78	108.29
108.14	108.28	110	109.41	108.9	107.74	109.05	106.93	108.47	108.74	109.42	108.83	108.44	107.67	106.42	107.77	109.42	109.18	107.86	107.08	108.54	107.11	108.93	108.5	108.4	107.56	106.77	108.15	109.54	105.41	106.43	108.53	109.59	107.99	107.6	108.4	107.74	108.47	109.2	108.91	109.91	108.49	107.96	107.83	108.61	107.27	108.13	108.86	108.43	108.35
106.53	110.18	106.02	106.46	106.42	106.25	104.92	108.12	108.22	106.8	107.37	106.75	108.43	104.95	106.01	107.42	105.39	108.3	106.03	107.59	106.83	106.74	106.96	106.06	104.96	106.2	106.6	106.23	105.2	106.27	106.43	104.55	105.72	106.17	105.02	106.98	106.85	103.5	105.38	105.94	105.5	105.87	106.3	107.85	106.82	106.81	106.27	105.46	107.8	106.75
106.26	106.34	105.5	107.35	107.18	104.77	107.3	105.51	105.33	105.4	107.37	106.27	107.13	105.67	105.07	105.76	105.01	106.56	107.94	104.89	108.14	106.98	106.74	106.68	106.14	106.46	105.4	106.14	106.67	103.84	107.8	108.27	105.06	106.88	107.82	106.06	104.25	105.81	104.9	101.95	105.87	107.1	107.03	108.23	106.14	107.43	107.61	107.36	106.12	105.21
111.61	110.26	108.11	108.02	107.65	109.52	107.16	110.19	108.86	108.31	107.93	110.21	110.79	107.71	109.49	108.77	107.73	107.8	109.42	109.56	108.42	107.55	108.84	107.28	107.6	108.49	109.46	109.93	108.98	108.65	107.97	108.87	107.31	107.37	110.13	107.38	106.98	108.45	107.74	109.16	107.18	108.65	107.29	108.41	109.12	106.82	108.1	108.96	107.11	108.19
98.9	98.646	98.521	98.473	99.121	97.996	100.7	99.047	99.139	100.12	100.35	97.766	98.955	98.911	96.971	98.436	100.34	100.19	98.429	100.1	99.143	98.319	97.839	96.429	98.133	97.709	98.346	97.431	100.73	98.828	99.889	98.319	98.216	100.23	97.624	97.72	97.427	100.92	99.655	97.152	97.5	99.876	97.144	98.281	99.735	99.235	99.275	98.068	99.545	100.36
106.81	104.52	105.55	106.07	105.16	105.8	103.45	106.96	103.96	105.73	103.31	105.43	105.51	103.78	104.85	106	105.42	107.44	107.21	106.86	107.91	103.55	107.12	104.85	105.51	104.32	105.96	104.75	106.84	106.68	105.92	106.81	105.26	106.42	106.43	105.02	107.82	106.01	105.52	106.69	106.13	106.21	104.21	105.59	105.37	106.67	107.43	106.92	103.28	102.72
105.88	105.03	106.32	105.27	106.46	106.16	106.1	106.04	105.89	105.97	106	105.49	104.08	108.71	105.74	106.66	105.51	103.94	100.96	106.76	104.01	104.24	105.12	105.79	106.4	105.8	104.78	106.46	107.73	105.5	104.45	107.15	107.2	105.07	105.07	104.86	107.46	105.46	106.04	104.42	104.18	105.77	105.32	107.3	107.66	104.33	106.1	104.95	106.01	106.59
108.59	106.63	107.92	108.81	107.35	106.76	108.15	109.19	109.18	106.88	110.54	106.52	107.28	109.29	105.85	107.85	106.79	105.77	107.23	109.42	107.75	109.15	109.28	107.58	111.38	109.71	108.66	108.03	107.74	110.11	108.29	109.28	108.89	107.84	110.45	109.3	107.13	108.06	107.39	108.89	108.86	108.17	105.93	108.62	109.5	107.05	108.93	107.53	105.81	108.17
98.74	100.1	99.612	99.292	98.982	99.598	98.011	99.895	98.462	98.497	97.765	100.01	96.74	97.53	98.536	99.797	97.503	100.27	98.835	98.392	99.469	97.486	97.053	98.39	96.41	98.812	99.138	99.516	98.378	97.207	96.288	98.302	100.67	98.995	99.36	96.603	99.246	97.452	98.752	98.729	98.72	97.475	97.369	96.963	99.786	98.514	97.523	98.329	95.962	99.417
109.96	110.19	107.42	108.22	108.68	109.57	107.05	110.99	108.53	108.19	107.63	106.11	109.64	109.01	108.58	108.99	109.96	109.26	106.83	106.14	107.69	107.8	111.02	109.42	108.83	108.6	108.89	107.84	108.27	108.93	109.56	108.83	110.48	108.17	108.85	108.37	109.74	110.57	108.79	110.02	108.9	109.32	108.39	106.67	108.51	111.95	108.03	106.75	106.68	109.78
104.23	104.18	106.42	106.04	104.83	104.6	107.09	104.1	105.8	106.24	105.77	105.1	106.86	106.28	105.83	103.79	105.6	107.17	101.95	106.37	107.11	104.57	106.14	106.6	108.45	109.4	105.76	105.47	107.29	104.62	105.81	107.46	105.69	103.61	104.84	103.94	103.77	105.31	107.17	108.9	106.28	106.3	106.8	106.52	105.26	106.88	105.52	104.86	105.36	107.23
109.42	104.78	109.03	106.83	108.5	107.75	106.94	109	108.75	108.39	106.38	106.7	108.13	105.79	107.05	107.29	108.37	108.26	108.51	107.2	108.48	108.27	108.84	108.48	105.15	107.13	107.64	105.65	107.82	105.78	107.74	107.06	108.06	107.61	109.64	109.52	107.6	108.04	108.03	109.2	107.87	108.8	107.51	107.3	106.35	106.45	106.45	108.84	105.55	108.32
98.743	100.47	97.628	97.956	98.453	98.124	99.352	98.298	99.174	99.147	98.29	95.388	99.047	97.997	98.731	96.077	97.027	98.867	96.403	98.639	97.611	95.922	97.326	97.604	98.861	100.67	97.751	99.565	94.994	98.478	98.525	99.435	100.63	99.526	99.823	97.096	97.738	96.43	97.351	97.597	97.584	97.517	96.915	99.281	95.571	97.32	97.555	98.691	96.88	97.308
105.23	109.7	106.89	109.63	107.54	106.81	108.06	107.51	107.7	106.24	108.35	107.63	109.82	107.88	108.27	107.66	107.6	107.57	108.76	106.52	106.84	107.91	109.24	107.93	109.54	107.33	106.26	106.67	107.48	106.78	104.99	107.85	109	107.73	109.35	109.08	108.05	107.18	106.88	108.24	106.06	108.02	106.53	107.23	107.66	106.05	108.02	108.25	108.23	107.83
105.22	106.72	106.44	103.8	108.89	104.46	108.29	105.75	106.87	107.49	107.35	107.05	105.29	105.73	105.08	106.71	106.58	105	106.58	105.26	104.6	105.43	106.21	105.65	104.77	105.97	107.7	105.1	103.95	106.04	106.5	105.84	107.67	107.76	104.8	104.77	104.55	104.98	107.46	106.14	106.12	105.44	107.18	105.28	106.26	105.38	105.4	105.62	106.16	105.58
105.24	106.27	107.97	104.12	108.71	106.57	106.98	106.05	106.72	107.96	107.76	107.22	105.58	106.04	104.14	107.01	105.94	107.07	106.38	108.33	104.04	105.45	103.36	107.91	107.8	105.54	106.24	106.43	108.19	109.32	106.77	105.46	104.31	105.43	106.61	106.24	104.28	106.64	107.15	105.05	108.34	106.2	105.65	106.79	106.57	105.65	105.11	106.2	107.3	106.44
100.47	101.49	100.31	100.6	101.51	99.636	100.43	100.72	99.621	100.2	101.17	102.84	99.805	101.37	100.91	101.21	102.5	100.59	102.15	101.54	101.05	99.403	100.9	101.66	101.54	103.19	100.27	101.46	101.52	101.21	99.23	100.86	102.46	101.24	102.78	100.63	102.29	100.79	100.77	101.35	101.39	100.99	101.22	101.48	101.33	102.02	102.42	101.66	101.05	99.231
109.06	106.67	107.64	105.8	106.24	108.95	109.13	108.99	106.96	108.35	106.61	105.9	106.84	108.73	108.92	106.61	108.99	109.27	107.84	107.91	107.74	110.51	106.84	107.18	109.29	107.38	107.73	108.82	106.69	106.6	108.57	109.39	108.86	108.31	108.8	106.96	106.76	107.9	107.94	108.1	108.74	107.32	107.73	107.62	107.18	108.82	107.07	107.84	106.58	107.55
104.95	108.34	106.79	107.55	106.09	105.58	107.12	105.72	106.76	105.07	105.7	105.6	104.65	105.77	105.17	107.93	103.95	108.74	104.94	105.1	105.95	103.74	106.96	105.33	104.74	105.05	105.18	105.61	105.95	106.37	106.17	107.6	105.63	104.71	105.04	104.67	108.11	105.88	105.4	105.5	108	105.12	105.57	105.12	104.9	104.53	106.36	104.57	105.02	105.11
105.09	106.41	104	105.07	105.67	107.16	106.94	106.07	106.62	104.42	108.17	107.02	106.49	107.04	105.65	106.77	104.35	107.79	107.06	104.9	106.44	105.5	107.36	105.99	104.21	105.47	104.51	106.52	106.87	105.49	107	107.5	107.8	106.24	102.79	108.12	105.3	108.29	103.62	104.05	106.83	102.99	107.01	105.4	105.51	105.59	105.49	106	103.68	105.8
108.9	106.61	107.58	108.19	109.78	108.14	108.4	106.74	109.17	108.88	107.89	107.51	109.59	109.23	108.15	108.42	111.48	107.58	107.45	108.26	108.77	107.15	108.61	107.5	108.92	107.05	108.1	109.76	108.17	107.08	108.8	108.97	106.85	107.64	108.19	108.59	109.15	107.07	106.66	108.55	108.13	108.03	110.54	110.62	105.96	109	106.37	108.92	109.11	109.06
106.05	108.23	103.76	104.13	103.72	106.6	103.71	107.05	104.69	106.55	105.68	103.99	105.65	105.35	104.82	104.87	105.49	106.46	105.44	106.25	105.15	103.93	106.24	104.09	107.69	103.59	103.97	107.97	102.86	105.73	107.17	107.22	103.26	106.13	106.25	103.76	104.68	106.97	106.35	104.8	106.47	105.06	104.07	105.66	107.53	104.78	106.25	104.64	103.83	105.76
105.65	106.13	104.29	105.58	104.66	105.17	104.92	106.11	105.94	106.46	105.98	105.6	105.22	105.9	107.86	104.55	104.89	105.1	104.98	103.82	104.74	104.69	106.41	106	106.26	105.69	105.72	106.71	104.61	104.61	104.99	103.8	103.23	104.61	104.79	103.61	104.54	106.94	103.81	106.87	102.77	106.9	106.49	104.59	104.08	104.99	105.24	105.18	107.77	105.76
104.98	106.59	105.77	107.12	106.3	104.11	105.64	106.33	106.71	105.52	106.08	104.71	105.38	107.27	105.2	105.62	104.72	106.13	103.1	105.15	104.31	104.28	103.9	105.83	108.28	105.5	105.87	105.23	106.85	106.86	104.08	104.81	104.18	106.95	107.36	105.39	106.27	107.96	103.46	105.88	105.46	105.7	105.6	105.17	105.25	104.96	105.84	105.22	104.52	106.48
100.32	99.967	101.61	98.627	99.138	102.7	100.3	101.67	99.911	99.937	101.87	101.07	101.45	99.153	99.601	98.393	99.285	99.535	101.93	103.64	100.36	100.81	98.578	101.42	101.21	99.041	100.03	99.685	99.221	101.31	100.58	100.04	99.032	99.276	101.41	101.06	99.971	99.829	101.14	98.736	99.998	100.72	101.08	100.38	100.95	101.27	98.792	102.71	102.01	100.92
105.23	106.15	105.87	102.97	104.72	105.91	103.51	104.24	105.11	105.9	104.22	105.44	105.96	105.68	106.77	104.8	105.49	107.31	105.47	106.82	107.18	105.57	105.91	104.98	104.67	105.65	108.68	104.74	105.6	104.31	108.27	106.4	107.55	104.33	105.79	107.14	107.78	106.43	107.98	106.34	105.12	105.7	105.22	105.96	105.26	106.04	108.58	106.07	105.11	104.53
99.459	99.603	100.09	96.082	99.759	98.184	98.702	98.497	98.025	99.853	98.835	101.57	97.906	98.783	99.144	98.292	98.005	98.756	98.348	98.19	98.813	102.06	99.207	99.612	98.477	99.387	98.527	98.794	101.07	98.812	99.335	97.019	101.86	96.17	99.277	98.342	95.838	95.952	99.312	98.229	98.115	98.432	100.97	97.332	98.213	99.578	100.72	99.692	100.44	99.236
106.3	105.31	108.48	103.98	105.13	105.44	104.34	105.93	104.93	105.79	105.82	106.46	106.57	106.35	106.09	104.7	104.81	106.61	106.8	105.73	104.59	106.52	106.42	106.69	107.71	104.16	107.23	108.95	105.38	106.01	107.29	102.75	106.24	104.75	102.89	105.05	105.12	104.29	105.27	105.16	105.98	107.61	105.78	105.63	108.87	106.09	105.21	107.66	105.28	104.12
102.81	102.72	102.14	101.34	101.97	101.63	103.47	101.74	104.16	101.14	104.03	102.75	102.47	102.08	103.49	101.04	102.17	102.55	103.35	103.28	102.72	104.93	103.58	100.06	103.79	102.79	103.58	102.79	101.59	102.43	102.34	102.07	103.73	104.63	99.742	103.7	101.8	103.7	103.54	102.59	100.77	101.97	101.69	104.72	102.76	103.58	103.34	101.71	104.7	102.95
107.53	108.73	107.22	106.7	108.98	107.56	109.43	110.18	109.84	107.66	109.44	107.57	108.63	106.86	107.7	109.83	108.44	108.86	108.57	109.45	106.58	106.33	107.35	109.71	108.33	107.31	108.35	110.01	109.6	108.04	109.6	106.37	106.34	110.32	109.37	107.77	110.05	110.33	108.01	106.03	108.97	107.49	108.76	107.36	106.94	110.61	108.34	107.01	105.84	107.05
99.402	99.972	96.584	97.622	99.936	98.171	98.017	100.02	98.158	96.714	96.671	96.294	96.151	97.881	97.817	97.897	97.839	99.391	99.242	100.3	97.855	98.293	98.148	97.097	98.909	98.198	98.905	99.347	98.955	98.965	96.255	98.449	97.462	96.869	99.739	97.829	98.087	97.309	95.928	98.058	95.023	98.994	97.896	98.56	97.81	95.745	96.174	97.187	98.032	97.146
107.29	108.58	107.61	108.82	107.54	109.39	105.81	109.7	108.2	108.69	108.18	109.3	107.51	107.89	108.23	109.73	107.9	107.57	105.6	108.75	107.16	108.43	109.05	108.65	108.02	108.4	108.3	106.91	108.01	108.97	106.93	107.6	108.38	106.07	108.92	107.55	108.38	109.08	107.82	108.64	108.95	107.93	109.42	107.39	109.67	107.59	107.86	107.15	109.9	109.07
108.35	109.77	110.23	109.04	108.01	108.07	110.8	110.84	110.9	113.13	109.28	110.72	109.38	111.13	109.61	111.17	110.35	110.04	111.4	110.14	109.52	109.31	110.36	113.7	109.92	110.42	112.83	109.82	110.99	110.74	111.58	110.03	111.04	111.35	108.24	111.27	111.97	111.13	110.97	110.65	108.85	109.29	109.52	109.77	110.55	109.77	111.58	112.03	110.46	109.28
105.93	105.23	106.94	106.85	105.55	104.35	105.61	103.56	104.3	103.48	109.16	100.83	103.8	104.52	105.1	103.54	107.1	104.56	104.85	103.36	105.93	107.03	104.68	105.48	105.37	105.91	105.82	105.52	106.52	106.5	104.76	104.11	106.28	103.29	107.09	105.49	103.51	103.36	104.78	106.22	106.93	106.69	103.23	107.98	106.54	105.47	105.83	106.09	106.54	104.18
110.21	108.62	110.07	108.79	108.65	108.62	107.89	109.37	108.72	107.34	108.56	108.22	109.7	107.9	107.88	109.85	108.8	107.52	108.75	109.32	108.27	107.93	108.67	110.87	107.91	108.25	108.89	107.21	106.02	111.06	109.89	108.09	110.34	108.37	106.46	107.92	109.09	108.14	108.67	109.29	107.16	107.34	109.2	109.09	109.02	107.55	109.97	108.86	109.63	108.03
111.11	106.25	108.61	107.87	110.3	106.96	105.91	108.25	107.04	108.39	110.19	106.27	108.68	106.98	110.4	108.14	106.56	110.18	109.31	107.58	106.04	110.11	108.6	111.3	108.95	106.86	109.43	108.47	107.13	108.55	107.44	108.41	107.88	111.47	107.27	108.15	109.17	107.97	107.32	106.09	109.35	107.52	106.6	105.74	104.76	107.85	106.68	109.12	108.6	107.17
111.05	107.06	111.32	110.79	110.01	113.4	109.84	110.33	112.16	111.23	111.18	110.61	109.45	109	110.81	112.41	110.3	111.27	111.15	109.01	107.65	109.76	111.06	110.44	111.25	109.9	109.37	107.87	109.55	111.93	109.98	109.21	112.02	110.44	111.15	110.67	111	110.42	109.97	107.73	111.23	109.75	110.68	111.5	110.74	111.99	109.3	110.11	112.45	108.59
111.49	110.84	110.37	112.38	110.62	110.88	112.03	109.8	109.97	109.35	110.1	110.74	109.61	111.19	110.82	109.99	110.01	111.36	110.44	111.04	110.21	111.12	111.21	111.57	112.84	109.09	107.61	110.97	110.58	109.71	111.38	110.47	110.67	109.64	107.43	109.86	108.45	110.28	112	110.71	111.46	110.16	109.33	109.47	110.64	109.06	110.97	111.95	109.2	111.71
108.48	108.56	107.01	106.91	107.59	108.49	107.44	107.65	109.14	108.01	109.2	108.47	107.97	108.63	107.95	109.24	109.11	108.73	108.06	108.31	108.29	107.08	108.75	109.15	110.08	108.72	111.35	109.63	105.23	108.06	107.04	109.91	108.35	109.16	107.8	107.18	106.43	109.43	107.66	107.69	108.49	108.64	108.79	108.56	106.84	110.69	106.6	107.35	109.31	108.02
107.51	109.37	108.54	109	107.13	107.73	106	107.66	108.99	109.98	109.86	109.19	110.48	110.02	108.43	108.13	110.17	107.42	107.88	107.29	107.15	108.04	109.52	106.71	108.79	111.27	107.94	108.95	109.47	108.37	108.73	109.03	106.59	107.97	107.8	107.77	106.77	108.77	109.16	106.74	106.06	105.38	109.42	108.72	107.67	107.87	108.07	110.07	108.3	108.27
106.4	104.77	104.9	105.75	107.49	105.9	107.09	106.78	106.52	107.6	103.97	104.92	108.53	106.28	106.91	107.04	105.77	104.83	108.27	105.58	105.97	106.21	103.84	106.69	107.67	106.15	105.24	104.88	109.03	106.29	105.72	106.81	107.34	105.57	106.4	107.51	107.59	106.2	106.3	105.02	105.56	107.68	106.09	107.37	106.22	106.27	105.12	104.38	107.72	107.08
107.07	104.82	107.26	107.54	106.02	104.56	104.84	104.2	105.83	105.87	106.12	107.13	106.21	105.66	105.68	102.48	106.96	104.62	105.81	106.5	104.12	105.19	104.55	105.89	105.28	106.83	104.14	104.99	105.76	105.3	105	104.24	107.86	107.18	106.39	104.94	105.38	106.34	108.76	105.1	106.38	107.56	107	106.8	105.74	104.06	106.01	102.67	106.61	104.47
107.21	108.32	106.71	107.59	109.25	109.38	106.94	107.34	107.8	106.16	107.87	106.98	106.05	108.77	107.15	112.62	106.79	107.18	109.49	107.35	106.93	108.5	106.42	109.76	108.02	107.89	108.32	106.22	110.23	109.64	106.96	107.06	108.94	108.93	106.41	107.85	109.96	106.83	108.3	108.17	109.05	107.83	108.83	106.49	108.26	108.51	107.1	109.84	110.41	106.32
105.21	106.98	107.17	104.36	107.38	103.56	106.15	107.64	106.49	104.27	105.81	104.87	104.79	106.7	103.87	106.33	103.83	107.47	104.5	104.69	108.18	103.17	105.16	105.5	105.58	105.88	106.21	104.38	104.36	105.85	105.95	106.88	103.99	104.02	104.43	103.55	108.75	103.71	103.78	106.75	105.78	106.18	103.91	105.41	104.87	105.89	104.68	103	105.69	105.6
106.09	104.25	105.19	106.32	105.61	106.96	105.83	104.35	104.35	105.73	106.54	104.35	105.98	104.95	103.6	105.1	102.49	107.93	106	103.78	106.39	104.99	106.31	105.96	106.4	105.34	106.12	104.73	106.15	105.55	105.76	104.36	105.92	103.88	106.82	107.37	105.56	106.78	105.64	105.6	102.78	107.5	106.68	103.81	106.15	104.53	106.52	105.62	106.11	106
105.63	107.66	105.42	106.22	104.26	105.11	105.55	105.26	105.18	108.31	106.3	107.13	106.49	106.57	107.27	106.34	107.01	105.27	106.87	107.51	105.85	103.36	104.49	107.17	105.5	107.75	105.48	105.76	106.23	107.23	108.01	105.94	108.08	107.5	106.21	106.58	104.97	103.51	106.47	108.3	106.67	105.24	106.26	106.82	108.04	106.81	106.78	105.82	105.38	106.85
97.606	99.184	95.905	94.93	97.79	98.938	95.971	97.864	96.257	98.718	98.145	99.022	96.38	96.818	98.685	97.571	98.004	97.061	99.61	98.535	96.909	96.87	96.948	99.452	97.494	98.658	97.488	97.658	98.417	98.735	94.87	98.218	98.688	99.082	97.694	97.364	99.63	96.689	97.037	97.854	97.507	99.579	99.202	94.806	99.401	97.033	97.54	97.561	99.193	98.735
108.29	109.16	108.04	108.43	107.57	109.51	111.05	108.8	108.26	108.34	109.88	107.92	106.32	109.02	107.01	106.97	107.42	107.19	109.58	108.05	110.38	109.58	104	108.08	108.38	106.47	107.78	107.66	107.1	106.56	107.71	109.58	107.54	109.13	108.59	108.91	108.33	107.26	107.07	108.11	107.67	109.39	109	109.15	109.82	107.85	107.37	109.62	107.26	109.6
108.78	108.58	108	108.33	108.79	110.58	107.91	106.42	107.9	108.92	108.39	107.02	108.79	107.99	109.23	110.15	108.99	109.72	107.53	110.08	106.85	107.34	108.16	110.67	109.9	109.47	108.65	109.91	106.86	109.44	107.23	107.51	106.65	108.52	108.19	109.14	108.02	107.51	109.25	111.09	108.63	106.89	109.04	106.99	110.04	109.43	109	108.92	110.31	106.96
101.61	101.2	100.46	101.78	103.57	99.61	102.03	102.09	101.55	97.844	99.111	99.023	100.47	101.29	102.1	101.05	100.84	100.44	101.43	99.709	98.992	99.746	99.355	99.906	101.47	102.36	100.99	99.558	100.15	99.022	99.976	101.62	99.748	99.431	100.58	99.575	101.35	101.99	100.24	99.426	99.247	100.71	100.6	101.58	99.124	98.142	100.38	99.538	100.12	100.02
107.55	106.95	107.76	109.9	106.67	107.39	108.89	107.57	106.84	107.06	108.78	109.42	106.12	105.65	109.56	106.6	108.71	109.47	107.74	109.96	108.79	107.05	108.83	105.78	109.03	107.85	108.16	105.57	108.49	110.1	107.94	107.07	106.39	107	106.37	109.7	107.83	107.13	108.14	109.2	109.2	108.25	107.79	107.04	108.49	107.23	108.83	110.4	108.93	108.29
107.73	111.63	109.1	106.08	108.02	110.56	108.5	109.56	105.8	107.5	108.01	109.81	106.98	109.51	108.57	109.47	109.68	108.31	110.1	107.52	109.43	108.47	110.26	109.1	110.45	107.01	106.75	108.13	108.16	107.23	106.96	107.94	108.21	109.51	108.3	108.48	108.52	108.15	106.76	107.36	111.24	107.31	106.97	108.06	107.54	107.16	107.49	108.41	110.6	106.41
98.029	97.691	96.611	98.254	98.741	96.958	98.211	98.933	97.862	98.991	98.286	97.451	97.308	96.023	96.677	97.358	96.637	99.045	97.13	99.302	97.418	99.315	98.146	100.19	96.985	96.358	98.134	98.691	95.848	98.171	98.32	98.072	97.108	96.617	96.612	96.086	99.54	97.211	96.642	97.349	96.829	96.762	96.422	97.174	97.404	94.913	97.738	97.953	100.3	97.632
105.26	106.16	106.52	102.94	105.22	103.58	106.75	103.76	107.08	107.11	107.62	105.87	105.75	106.07	105.54	105.7	106.31	105.36	105.98	105.55	106.12	105.66	105.98	103.72	104.87	106.22	105.83	106.96	107.58	104.64	103.9	108.25	106.66	107.32	104.63	106.15	103.71	104.99	105.27	106.68	108.1	105.09	104.2	107.09	106.02	106.53	105.75	105.8	102.92	104.65
107.09	105.33	105.65	106.2	107.61	103.61	105.09	104.92	103.95	105.39	105.06	105.67	105.3	106.38	106.4	104.65	106.78	106.17	105.45	106.16	106.18	108.15	106.05	106.77	103.42	106.38	107.24	106.66	106.21	106.43	103.19	105.24	104.18	105.06	105.17	104.79	105.88	105.35	106.73	107.1	103.38	106.2	105.43	106.07	105.69	106.16	105.58	104.78	104.72	105.64
109.82	108.27	109.26	106.6	108.46	107.65	107.03	109.02	108.23	109.89	109.38	107.27	109.3	108.14	106.47	109.6	108.1	110.09	110.21	107.4	107.7	109.78	109.64	106.27	110.14	106.65	106.2	108.59	111.95	110.59	105.51	107.19	109.46	110.04	109.53	108.64	109.44	108.68	108.77	107.48	108.34	106.43	108.52	109.36	109.25	109.73	108.24	108.12	110.88	109.74
100.86	99.375	99.631	101.64	99.58	100.36	101.5	99.238	99.654	98.596	100.55	100.43	100.54	101.21	99.436	100.5	99.149	100.24	99.073	100.43	101.14	100.27	99.935	99.928	98.611	101.39	98.442	101.6	99.72	98.424	101.07	102.92	98.476	98.781	99.171	99.686	98.466	100.41	100.15	99.136	98.624	100.42	101.05	98.495	100.52	100.77	101.16	100.82	101.49	101.26
98.386	99.459	97.432	97.096	98.891	98.219	99.102	95.926	97.329	97.416	97.518	96.613	98.578	98.19	96.384	95.142	97.462	97.598	96.43	100.32	99.121	93.859	98.78	98.237	99.424	97.276	96.973	98.206	97.019	97.661	98.497	96.469	98.016	97.888	98.6	98.51	96.19	96.212	96.917	98.21	94.378	100.56	99.134	97.453	97.818	97.346	98.56	97.424	98.67	100.65
106.05	107.3	105.72	106.29	108.69	104.65	108.85	106.12	106.13	106.34	104.02	106.94	105.78	106.07	106.98	106.64	105.82	105.54	109.08	107.49	105.64	106.07	106.01	107.87	106.79	105.81	106.29	105.8	106.43	109.45	105.92	106.35	106.12	108.15	105.89	103.71	106.83	105.52	106.29	107.5	106.63	107.29	106.52	106.17	108.29	104.7	105.4	104.24	106.91	105.81
105.1	106.29	105.11	105.79	106.58	103.84	104.89	106.94	105.23	105.99	107.37	106.22	105.1	107.23	105.31	106.1	107.46	105.8	105.19	105.81	106.95	105.12	105.23	106.3	107.15	106.88	105.71	106.93	106.88	107.8	105.99	108.46	105.81	109.48	107.66	106.34	106.88	107.5	105.61	106.37	104.5	108.52	104.68	106.56	105.74	106.78	104.77	105.95	104.35	107.14
103.19	102.04	100.77	100.56	100.88	99.438	99.532	102.9	100.52	101.29	100.82	100.6	102.68	100.61	102.03	100.72	100.24	99.579	99.084	101.87	100.17	99.615	99.509	99.028	101.48	102.46	101.64	100.3	102.31	100.17	100.52	101.48	101.17	99.228	100.84	98.6	102.11	101.48	101.92	101.39	102.59	99.082	101.04	98.388	100.06	101.59	100.93	99.555	101.2	100.81
103.89	106.42	106.69	106.86	105.59	106.42	103.93	104.12	105.54	106.4	104.7	104.94	107.27	104.61	105.81	103.81	107.65	106.46	103.54	102.99	104.44	105.25	106.02	103.05	105.7	105.49	105.31	104.22	104	104.33	105.71	107.89	105.29	106.96	106.95	104.23	105.59	105.47	105.99	105.68	104.16	106.27	107.01	106.08	107.83	105.72	103.24	106.79	106.14	104.32
107.9	106.97	110.16	110.71	105.31	109.51	107.26	108.21	110.45	105.39	107.51	108.63	106.47	107.71	108.44	110.09	105.51	107.44	108.09	105.74	107.33	107.18	108.09	107.73	108.68	109.39	107.14	105.52	108.14	108.41	109.18	108.59	106.64	108.4	105.19	108.51	106.26	109.53	106.31	108.36	109.42	107.86	109.69	105.23	108.17	107.48	107.8	109.05	108.95	105.66
106.47	105.68	105.93	105.12	104.19	105.07	105.18	106.33	107.13	104.63	104.07	104.37	104.7	106.36	106.18	105.36	103.87	108.44	105.62	107.21	105.88	103.84	106.91	105.51	103.85	106.35	105.98	104.87	106.62	105.55	107.09	105.12	103.68	105.21	105.71	107.93	104.94	103.94	104.17	107.08	106.06	104.2	106.06	105.61	106.75	106.66	106.36	105.25	105.39	105.63
104.1	105.16	105.73	106.28	105.41	106.46	103.59	103.81	105.96	105.18	105.15	105.63	104.84	104.59	107.09	104.25	105.31	107.71	103.62	106.51	105.74	106.46	106.49	103.05	106.57	104.83	106.39	105.35	106.52	105.63	105.93	104.17	108.15	104.95	106.22	104.7	104.93	105.83	106.29	105.13	105.87	105.64	106.3	106.87	104.96	103.49	106.48	105.57	107.04	105.38
107.52	108.1	108.02	109.24	109.41	108.91	108.47	109.7	107.85	109.29	109.08	110.26	108.32	104.65	106.07	109.93	107.17	109.04	109.05	108.66	109.2	107	108.91	108.28	109.4	108.35	107.91	109.76	108.73	109.56	106.97	107.78	108.52	110.57	109.53	108.33	106.06	111.42	107.96	108.22	109.9	108.76	108.4	107.21	108.57	109.11	109.42	108.39	107.85	108.15
103.69	105.01	107.27	107.6	105.6	107.2	105.61	104.82	104.11	104.06	107.36	106.34	105.21	104.05	102.8	106.17	103.91	105.36	105.76	106.39	107.28	107.36	105.52	105.42	105.83	104.6	104.83	106.37	105.22	105.7	103.39	103.45	106.29	104.02	107.1	106.64	105.51	105.79	104.82	105.36	104.82	106.42	105.3	105.95	105.7	107.64	105.31	105.11	104.68	106.3
107.82	109.35	108.54	109.02	106.84	107.09	109.48	109.32	109.07	106.6	109.27	109.63	108.61	109.11	106.71	109.39	107.07	107.06	107.46	109.64	108.02	108.12	107.13	108.02	108.98	106.04	108.17	110.6	107.78	108.03	106.89	109.4	109.81	109.83	108.8	108.03	109.02	109.3	109.67	107.93	106.12	108.02	111.39	109.15	108.98	108.91	107.04	105.75	109.36	107.14
107.17	105.85	106	104.5	108.49	106.13	106.3	106.5	103.95	104.8	104.88	105.15	105.2	105.65	103.98	105.16	106.07	104.63	104.86	103.66	104.89	105.17	105.9	106.41	104	105.28	103.07	106.55	105.56	103.63	106.92	104.97	104.41	104.7	104.69	104.49	103.43	107.17	104.79	105.8	104.23	105.92	105.32	105.99	105.38	105.94	103.85	105.02	106.32	105.29
106.81	106.67	107.29	107.97	106.88	106.64	106.5	107.52	107.2	105.65	107.06	105.88	107.24	105.5	107.7	106.65	107.73	106.51	106.39	106.04	108.22	106.51	108.01	104.61	106.3	105.55	107.39	108.22	105.77	104.78	106.28	106.18	106.11	106.16	107.01	106.69	105.89	107.22	107.24	107.07	105.09	107.04	107.19	106.4	106.53	106.45	105.8	107.32	107.99	105.11
99.509	98.062	100.44	101.74	99	98.111	100.92	100.29	100.13	98.756	99.415	100.17	100.32	98.475	100.36	98.031	101.72	101.72	100.95	100.19	101.06	98.68	100.28	100.9	100.6	101.61	100.14	101.3	100.62	100.23	99.192	101.59	101.75	102.21	101.07	101.7	100.42	99.386	99.186	100.97	100.12	98.78	100.98	100.64	100.34	101.38	99.13	97.82	100.97	100.52
106.95	106.69	104.99	105.17	107.32	105.68	106.09	105.59	105.99	105.2	104.35	105.92	108.3	106.97	106.98	106.69	108.06	106.65	106.01	103.63	106.83	103.5	106.5	106.39	107.18	106.47	106.85	106.31	108.06	104.98	106.36	106.15	103.79	106.97	104.94	106.1	107.75	106.36	105.56	105.43	106.27	105.69	107.55	105.33	105.26	104.79	105.72	105.44	104.69	104.24
106.26	105.44	104.73	105.26	107.31	106.19	106.03	106.08	106.79	106.56	106.73	107.79	107.22	106.23	106.88	104.95	108.54	105.51	106.74	108.09	107.33	106.27	107.94	106.09	107.97	106.14	108.55	108.94	107.94	105.99	107.45	106.04	107.49	106.56	105.73	106.38	105.56	107.89	106.58	106.88	105.77	107.21	107.02	106.51	106.77	107.86	104.43	105.11	105.61	106.9
100.28	100.77	100.87	100.85	100.54	102.26	99.14	101.73	100.79	102.83	101.52	97.705	99.262	99.388	100.91	99.455	100.74	100.48	100.34	99.478	101.3	99.983	100.01	99.854	100.6	102.77	102.16	101.18	99.413	102.91	98.05	102.67	100.89	102.38	99.44	102.47	99.198	100.77	99.18	99.106	100.04	101.14	101.01	100.61	101.48	100.79	101.84	102.12	100.44	102.49
106.72	109.77	107.72	109.02	110.85	110.3	108.88	110.68	105.72	109.59	108.39	108.46	108.23	109.25	109.45	106.91	106.23	109.6	108.3	111.29	108.24	108.17	106.97	107.67	108.16	109.98	107.4	108.71	108.49	107.52	108.76	107.33	108.86	108.12	109.73	107.84	107.5	107.88	107.57	108.63	107.21	108.43	108.09	107.59	107.66	108.77	106.91	109.62	107.64	108.19
108.99	109.32	107.11	107.65	108.17	108.56	108.34	109.11	108.96	106.72	108.71	109.32	106.95	108.85	109.51	107.31	106.86	108.97	107.86	108.83	106.78	107.29	106.51	107.33	107.67	109.17	109.47	107.01	108.63	110.15	109.59	107.81	108.38	108.58	108.21	107.07	106.59	108.49	107.03	106.87	107.93	105.78	105.99	108.28	110.02	108.15	108.77	108.66	108.37	108.29
107.83	106.28	106.36	106.11	108.56	109.38	109.4	107.94	105.85	109.46	107.79	109.3	107.83	105.64	107.79	105.91	106.54	107.92	109.52	107.09	107.3	107.07	109.35	109.34	106.81	107.42	108.2	104.54	110.44	108.46	108.67	107.19	108.42	108.67	107.35	108.4	105.49	108.43	107.32	111.58	109.37	104.56	109.88	105.55	106.92	108.21	106.98	106.7	108.46	110.06
105.66	103.86	106.55	105.14	106	106.74	107.4	107.24	105.62	104.67	102.43	106.96	107.32	106.5	104.52	103.21	105.96	107.27	107.14	106.63	105.93	104.49	105.59	106.85	105.66	106.86	106.97	103.67	106.34	106.67	105.61	105.22	107.2	104.33	103.47	106.39	106.58	106.1	104.32	107.11	108.67	104.97	105.43	104.81	106.99	104.64	105.47	104.79	106.93	105.12
97.188	98.381	97.283	96.615	98.268	97.51	97.497	98.434	94.855	98.583	96.382	98.249	96.944	98.058	97.37	99.224	96.804	97.774	98.402	100.28	97.496	97.514	97.704	97.955	99.019	97.333	101.02	98.972	96.153	99.051	96.645	100.66	98.726	98.273	97.543	100.87	96.806	96.109	98.895	97.917	97.826	96.868	97.75	99.694	97.393	98.125	98.213	99.061	97.493	96.645
108.97	110.37	108.04	111.06	108.84	106.22	106.72	108.63	109.41	107.79	109.02	107.93	107.86	106.55	107.68	108.28	109.29	109.47	105.38	110.23	110.37	109	108.51	107.41	107.66	108.65	109.68	109.37	110.83	108.3	105.35	107.44	106.9	109.66	106.27	108.06	107.77	108.06	106.2	106.26	107.94	108.07	107.47	108.39	106.23	107.47	108.69	107.57	106.29	106.45
97.119	99.682	99.257	98.794	98.597	97.214	97.967	99.192	96.917	96.754	96.139	97.396	98.642	98.383	98.359	98.86	98.5	97.106	99.545	99.039	97.756	98.361	98.641	97.872	96.702	99.455	98.73	95.927	98.034	97.57	99.163	97.261	97.136	98.326	97.278	96.124	98.393	97.649	98.483	98.5	100.13	97.858	98.99	98.196	98.988	98.493	96.921	98.29	98.655	99.514
98.781	98.702	98.351	97.73	97.726	97.696	99.645	95.913	98.583	98.541	97.926	99.819	98.34	97.764	97.582	97.093	99.055	99.189	97.994	97.098	98.804	96.683	97.434	97.439	96.891	98.48	97.835	98.168	97.995	96.62	98.514	98.926	98.521	98.27	96.448	100.98	98.797	99.681	99.803	100.04	97.827	97.77	99.718	96.133	98.553	97.871	98.681	98.691	98.281	99.019
99.28	99.561	98.748	100.03	98.946	98.242	99.507	99.602	97.719	100.1	99.128	98.796	98.899	100.27	98.527	98.278	98.94	99.805	100.1	100.15	98.959	99.242	98.561	99.173	100.43	99.385	99.24	98.309	98.253	99.326	97.859	98.411	98.841	99.484	101.19	98.449	96.979	99.587	100.55	97.504	99.931	98.34	98.382	100.11	99.426	98.096	100.05	97.583	99.332	97.188
106.76	107.02	103.32	104.45	105.57	104.68	107.12	106	105.73	105.26	106.86	107.59	105.65	105.16	104.54	106.61	105.41	104.69	106.75	105.42	104.68	104.81	106.6	105.23	105.58	105.63	103.88	105.34	106.76	105.97	105.62	104.94	105.18	103.94	103.45	105.77	104.99	106.93	105.59	104.66	105.8	106.98	105.34	103.81	104.16	107.48	106.81	103.52	104.6	104.72
99.83	101.55	102.02	101.7	97.203	99.252	100.52	98.866	99.6	100.26	100.43	101.34	102.19	98.424	100.48	97.754	101.2	100.57	102.76	99.083	99.624	101.89	100.35	100.85	101.14	101.21	101.55	99.933	98.991	99.549	98.884	101.89	101.06	99.684	100.16	99.795	102.11	99.814	100.06	100.32	100.31	101.02	100.34	100.42	101.96	100.56	101.27	101.53	99.115	100.33
109.16	108.41	106.33	107.61	109.11	108.73	107.3	108.73	108.86	108.19	109.06	109.45	108.35	108.62	105.53	109.32	108.11	108.97	108.16	108.16	107.76	108.43	107.14	107.02	108	108.72	106.88	109.57	108.58	109.18	109.58	110.52	106.94	107.5	106.86	109.94	108.22	109.01	109	108.75	108.38	109.45	106.23	108.16	109.47	108.07	108.56	108.86	108.22	108.5
108.07	110.11	110.04	107.88	107.74	108.69	106.49	107.96	107.96	111.02	108.19	106.28	109.48	108.95	110.97	106.86	106.2	108.69	107.94	109.1	106.86	108.37	109.31	108.82	107.1	111.9	109.16	107.93	108.17	107.36	108.25	109.62	110.79	110.27	106.74	106.3	108.04	108.21	109.6	109.41	109.54	108.95	107.36	106.81	107.64	109.28	111.03	107.8	109.13	109.82
107.53	105.83	107.36	105.18	105.24	107.34	105.31	107.43	107.6	105.57	106.74	105.29	105.7	109.13	106.4	104.74	108.19	106.38	107.67	105.38	105.77	106.66	106.94	106.58	104.71	107.01	106.23	106.42	107.67	107.38	105.65	106.12	104.63	108.35	104.97	106.31	106.34	107.54	106.29	104.92	105.72	105.27	107.2	108.99	106.68	107.07	104.95	106.53	106.58	107.28
107.8	105.95	108.17	106.35	104.71	105.19	106.39	106.63	105.85	104.89	105.02	104.86	106.28	106.57	105.98	106.76	105.81	104.78	103.21	106.26	106.25	105.05	107	103.59	104.35	105.8	107.43	104.41	107.72	103.96	106.86	105.29	107.07	105.25	106.32	106.27	103.62	104.85	104.59	106.4	105.08	106.11	106.36	109.66	105.58	103.78	107.56	105.13	106.33	104.61
108.43	107.49	108.56	108.88	104.79	108.27	107.72	105.98	107.18	107.71	108.94	107.96	108.67	107.9	107.62	105.62	107.8	106.87	106.31	108.26	108.57	103.39	104.12	107.52	107.82	104.78	108.74	107.83	110.33	109.41	107.82	105.67	104.47	109.62	108.86	109.35	107.04	109.15	106.64	106.16	106.98	110.39	106.8	107.39	108.04	107.4	107.45	106.65	107.93	106.61
104.48	106.71	106.39	107.28	105.63	107.73	105.55	103.57	106.25	107.13	105.61	104.16	106.35	104.56	106.98	107.2	106.5	107.19	105.59	104.91	107.29	106.71	105.66	107.58	107.49	105.42	107.03	106.87	106.75	106.86	105.53	106.89	105.37	109.97	105.64	106.98	106.5	105.71	106.05	108.89	107.26	106	105.98	104	108.29	106.25	106.73	105.35	105.81	107.1
106.8	108.79	107.3	106.81	109.4	108.31	107.82	110.23	107.46	109.13	106.66	108.68	107.77	107.71	108.31	108.44	108.46	108.13	106.86	105.42	107.52	106.93	108.81	109.99	108.02	107.91	107.17	107.59	108.51	107.08	108.98	104.9	107.87	107.27	110.88	109.73	106.66	107.19	108.28	110.51	108.95	109.41	106.84	106.48	106.54	109.48	108.12	105.52	106.21	108.52
108.29	107.45	107.55	106.75	109.5	107.65	109.61	108.11	106.57	107.1	108.21	106.72	108.59	104.52	108.99	107.7	109.74	108.37	108.03	110.06	109.62	107.41	108.28	108.5	108.41	109.69	107.09	106.24	108.66	106.12	107.05	108.63	109.5	109.1	105.33	107.54	107.53	107.03	109.12	111.07	107.19	109.97	108.85	109.8	105.86	108.13	109.04	109.67	107.33	107.36
107.4	108.31	108.21	109.26	108.8	108.37	106.41	107.76	108.43	109.91	108.66	108.57	110.45	107.46	108.66	107.72	109.53	107.02	108.69	108.64	108.6	109.64	111.59	106.94	109.17	108.37	109.07	108.72	108.47	108.22	107.47	106	108.66	109.81	110.86	108.67	109.24	107.95	109.87	107.7	107.45	111.74	108.52	106.01	108.26	108.48	107.1	109.49	106.9	107.58
97.77	97.588	98.619	96.243	97.816	98.957	98.709	99.064	95.389	103.76	99.315	99.847	98.089	98.905	98.04	99.559	97.563	98.065	98.645	100.38	98.402	97.667	97.753	96.226	99.645	98.646	99.057	97.99	96.573	98.703	98.057	99.36	100.93	97.008	97.751	97.722	97.337	98.381	98.559	97.134	98.481	98.474	96.78	97.268	97.654	98.582	101.55	97.991	99.028	100.4
108.44	105.62	107.43	108.16	107.37	108.76	109.22	108.32	108.57	109.04	108.45	108.63	106.78	105.85	109.14	107.81	110.37	107.91	108.36	108.74	107.94	108.18	104.47	108.75	108.83	108.47	108.65	108.59	108.11	107.73	105.9	109.78	108.27	107.36	109.2	105.77	107.82	109.32	108.71	107.65	108.75	107.46	108.01	106.61	107.9	106.29	109.75	108.5	105.89	107.03
105.46	105.47	105.06	105.45	106.12	103.14	104.12	106.87	105.85	107.77	106.38	108.12	106.54	106.54	104.3	106.18	106.48	106.48	105.75	105.28	105.61	106.35	105.37	103.84	105.85	106.02	105.27	105.83	106.86	106.46	106.3	107	106.84	106.82	106.76	106.61	105.28	106.03	106.86	108.36	104.69	106.11	104.58	104.83	104.23	105.86	107	105.34	103.37	106.64
104.83	106.29	106.31	104.35	105.95	106.47	107.1	104.84	103.67	105.17	107.21	105.88	106.45	104.28	104.96	106.5	107.45	106.08	106.28	106.5	103.41	103.71	106.23	106.63	106.11	106.06	105.91	102.82	108.61	106.31	106.89	104.25	103.99	104.84	107.62	105.2	105.58	105.56	107.07	107	107.26	105.38	103.03	105.5	104.6	108.37	105.78	106.65	106.54	105.8
108.23	109.18	108.23	107.39	108.53	108	109.29	109.23	105.98	108.26	107.71	108.63	105.77	107.58	107.85	108.1	108.92	107.5	108.66	105.38	108.49	107.95	107.16	105.64	108.87	107.66	105.27	107.89	107.39	106.89	108.02	106.5	106.25	106.56	108.3	107.93	107.2	108.51	110.33	108.32	106.18	107.62	108.83	109.38	106.68	109.46	108.77	109.12	109.59	106.69
100.23	98.303	99.649	102.37	99.436	100.55	100.54	100.67	101.47	101.13	99.504	99.464	100.68	102.33	101.81	102.44	101.56	102.27	101.77	100.47	102.84	99.033	100.73	101.53	101.6	100.46	101.79	98.393	101.89	104.34	102.27	100.45	99.681	101.76	101.93	100.62	100.32	100.76	102.91	99.782	100.38	100.15	101.32	100.93	100.26	100.29	101.09	100.18	100.04	99.238
110.92	108.92	108.62	110.41	107.07	109.41	107.31	107.99	109.35	108.73	108.23	109.19	109.34	107.28	105.88	108.73	107.95	107.86	108.67	107.79	109.77	109.46	109.5	107.87	110.81	109.67	109.99	107.67	107.86	108.02	110.36	107.88	110.17	109.86	111.25	110.24	109.41	108.83	109.42	108.47	108.36	108.71	110.64	107.57	109.29	108.16	109.3	107.69	107.87	107.77
106.79	106.22	107.32	105.55	105.24	106.28	105.02	105.97	105.62	107.91	105.26	102.12	107.61	104.99	102.26	107.02	107.58	104.49	105.29	105.04	106.42	106.13	105.3	105.9	104.43	104.73	104.79	105.4	106.34	107.65	106.8	105.92	103.66	109.8	107.26	104.08	106.28	105.76	107	104.97	105.49	106.45	106.52	105.02	106.59	104.36	105.07	105.62	105.4	104.94
105.09	106.91	103.26	104.67	103.52	103.93	103.96	107.98	106.77	105.43	105	104.34	106.97	106.89	104.03	106.54	106.74	102.98	106.19	103.45	107.35	106.03	106.34	105.16	104.21	104.59	105.27	107.3	107.31	104.62	105.83	106.35	102.9	105.58	107.03	104.2	105.19	104.15	107	105.75	105.34	108.34	105.27	105.94	106.88	103.22	105.75	105.59	107.24	105.46
106.69	104.53	104.08	104.72	103.01	106.77	107.33	107.52	105.64	105.62	106.76	104.17	105.06	104.69	103.46	107.18	105.81	106.2	103.89	104.6	103.84	106.31	102.6	106.39	105.09	105.79	106.08	106.93	106.37	102.81	104.76	106.1	108.22	106.05	107.41	104.44	106.11	106.63	106.78	102.56	103.88	107.22	106.19	104.64	104.94	105.04	103.23	102.45	107.03	106.24
98.901	97.725	101.32	99.561	101.04	100.67	101.23	99.905	102.79	99.119	100.15	100.58	99.064	101.59	98.286	101.71	100.37	100.69	98.67	102.53	101.1	102.82	100.41	101.73	98.757	100.96	100.95	99.986	101.68	100.32	99.435	99.197	101.29	100.64	99.346	100.38	101.04	101.62	101.08	99.77	100.73	100.12	98.912	100.76	101.15	100.54	100.64	98.945	99.477	101.3
108.09	106.03	108.6	104.31	107.19	108.42	108.92	107.53	109.02	108.99	107.07	108.78	108.53	107.88	107.36	105.45	108.72	108.03	108.93	108.52	111.08	106.69	107.05	107.45	108.03	105.53	106.94	107.89	107.41	106.12	107.75	107.16	108.76	107.37	106.98	107.77	110.19	108.08	109.85	106.09	105.61	109.28	108.46	107.58	109.53	108.38	108.03	107.07	107.08	108.24
106.71	109.15	107.87	110.77	106.63	108.54	107.11	108.92	106.89	108.06	107.85	106.77	107.56	108.34	110.17	107.83	109.94	108.09	107.21	109.43	109.2	108.89	107.88	109.77	108.66	106.88	108.17	106.3	108.34	107.71	108.84	110.24	107.88	110.19	107.92	107.52	109.81	110.27	108.89	110.91	110.02	108.71	106.91	109.78	109.33	109.49	109.46	108.29	107.22	108.31
105.53	105.87	105.38	104.69	105.26	104.65	105.73	104.03	105.42	107.82	106.76	103.44	105.62	102.08	104.47	105.1	105.05	106.49	105.52	106.11	105.12	105.05	105.57	104.62	103.39	105.49	105.99	105.32	106.93	106.84	106.73	106.73	104.96	107.79	103.79	104.64	107.82	103.88	106.18	104.33	104.1	106.94	106.72	103.45	105.12	104.92	105.47	106.07	106.44	104.58
105.35	106.18	106	107.38	106.35	105.06	107.25	105.63	106.1	104.88	105.75	106.9	107.18	105.31	107.1	106.43	105.02	106.19	106.91	106.73	108.18	105.49	107.82	106.36	107.12	107.59	106.98	107.37	108.32	105.9	107	108.97	104.48	107.34	107.12	107.31	106.7	105.3	108.76	106.77	105.67	104.02	108.29	105.08	106.09	106.95	105.45	107.18	108.7	107.66
106.56	103.74	106.02	105.95	107.06	103.17	105.72	105.87	105.22	106.04	104.76	105.04	104.72	103.81	108.58	106.26	106.12	104.62	107.35	105.48	104.8	107.26	104.79	104.91	103.29	107.03	106.27	104.27	102.61	104.83	105.42	104.62	105.84	105.66	103.88	105.94	108.17	104.88	106.94	104.33	105.95	105.72	107.67	104.5	106.56	107	105.49	106.11	107.79	106.34
104.3	105.66	103.64	106.6	106.24	105.03	104.71	105.77	106.49	107.64	105.3	105.66	108.4	105.61	106.33	105.07	108.03	104.64	106.44	107.26	107.65	107.68	106.12	105.23	106.47	106.38	106.31	105.11	102.92	105.77	105.46	104.88	106.8	105.61	107.07	106.45	106.97	104.93	106.97	105.5	104.96	107.97	105.64	105.65	105.64	106.42	104.96	107.61	104.81	106.23
97.216	100.2	98.092	99.181	99.233	98.873	98.244	97.63	97.498	97.126	99.034	96.471	99.462	98.13	98.906	97.317	96.812	95.341	101.32	100.14	98.98	98.771	95.975	98.019	98.933	98.588	99.44	96.106	97.972	98.239	98.158	98.473	97.409	99.621	95.114	98.982	97.273	97.304	99.972	99.093	97.112	98.012	99.067	97.216	97.529	98.384	99.203	98.532	99.74	95.994
99.122	102.47	98.51	101.54	98.263	98.1	101.65	100.57	102.62	100.74	102.06	100.56	99.571	100.38	101.82	101.43	102.66	101.2	100.32	101.26	99.848	100.69	100.64	101.65	99.554	98.891	100.51	100.13	100.53	101.71	102.36	101.66	101.26	101.73	102.18	100.38	98.323	102.25	101.19	101.03	99.13	101.79	103.32	99.375	98.46	98.846	100.68	100.46	100.13	98.583
106.2	104.74	103.29	105.82	103.61	106.44	107.19	106.59	104.97	105.98	106.89	105.25	105.21	106.49	107.12	106.89	108.02	105.79	104.55	105.42	104.08	106.41	104.68	103.6	104.67	106.93	105.81	107.61	105.74	102.78	105.61	105.44	105.13	104.56	105.98	103.41	107.62	107.54	105.08	105.65	102.55	106.36	106.92	105.02	106.47	107.97	105.15	105.09	105.18	105.86
104.82	104.96	105.04	105.04	107.96	104.44	105.49	105.05	105.01	106.62	108.36	106.11	104.83	102.57	104.85	103.99	103.83	107.08	107.54	107	102.98	105.97	106.75	106.63	105.56	105.7	105.75	106.14	105.82	105.98	104.9	103.76	104.63	105.63	104.76	106.13	107.28	105.83	108.21	103.65	104.69	104.32	105.42	105.41	108.35	106.14	105.01	104.45	106.23	104.43
106.5	108.61	109.18	108.06	107.52	106.27	109.15	107.41	106.22	105.85	107.92	107.57	106.36	108.97	106.13	109.19	107.55	110.36	108.54	107.38	106.51	106.72	108.44	107.09	106.12	107.69	108.12	108.39	107.61	107	109.81	107.62	105.57	108.36	108.51	107.15	106.06	110.61	107.34	107.24	108	108.51	109.44	106.43	109.13	107.48	107.62	108.08	107.06	108.72
97.194	98.861	95.877	95.995	100.26	99.207	99.888	99.452	96.459	97.736	98.71	97.598	97.401	99.035	98.828	95.455	96.796	98.291	97.961	98.471	97.767	97.424	98.658	96.23	96.345	96.432	97.713	97.6	96.431	97.764	98.688	96.117	98.523	98.093	100.66	99.981	97.222	96.966	97.438	98.462	97.194	99.14	98.161	99.537	98.4	98.068	101.3	98.643	95.876	96.408
106.48	106.43	108.18	106.29	107.61	107.91	107.03	108.26	106.96	107.57	107.83	108.53	106.61	107.6	107.95	108.74	107.63	109.45	107.17	106.49	107.05	106.96	107.32	107.42	109.64	109.79	108.79	108.82	107.35	107.85	109.86	109.45	109.69	106.1	109.5	108.12	107.18	110.65	108.78	107.18	109.83	107.9	108.06	109.06	108.81	109.55	108.82	107.44	109.63	108.62
105.78	104.39	105.14	107.88	107.63	104.75	104.53	104.96	105.83	105.29	104.86	104.93	106.1	107.43	106.26	105.84	107.39	107.37	105.34	107.84	103.33	104.28	102.45	105.9	108.52	104.2	105.81	105	105.81	107.08	107.21	106.8	103.2	106.32	106.55	106.66	103.41	105.17	107.68	105.95	102.9	107.72	106	107	106.6	106.16	106.33	105.75	106.35	105.41
97.019	98.426	99.657	100.8	100.2	97.797	99.016	98.59	100.82	97.813	99.469	100.01	98.53	99.002	99.672	100.22	99.33	99.841	96.672	98.634	96.634	101.4	98.171	98.391	100.06	96.871	101.61	101.33	98.46	100.1	101.84	97.789	100.32	99.52	99.127	98.596	99.818	100.18	98.693	97.704	98.707	98.418	99.691	100.3	98.232	100.97	99.691	99.401	98.432	99.741
106	104.83	106.61	105.98	106.49	103.64	106.7	108.05	107.57	106.21	107.24	106.84	107.36	106.38	105.11	107.45	107.28	104.93	105.77	105.92	105.3	106.29	108.46	105.72	104.12	105.36	105.74	105.65	107.49	107.26	104.87	105.87	106.92	105.46	106.2	105.82	107.03	106.01	106.96	106.38	107.89	107.98	105.08	106.73	107.89	107.4	105.43	106.61	106.8	105.99
101.89	99.97	97.9	98.719	99.406	97.63	99.597	96.021	99.735	99.212	97.386	99.127	97.993	98.198	98.042	97.303	97.98	98.171	98.266	99.609	98.178	97.199	102.67	99.138	98.306	101.13	99.297	99.107	100.19	98.255	100.36	96.707	98.071	99.789	98.866	98.688	98.886	101.55	98.052	98.564	99.231	97.278	101.19	99.862	97.004	98.371	98.813	98.415	98.335	96.459
108.14	106.43	105.84	106.05	104.58	106.19	104.66	105.98	105.26	105.61	106.27	106.74	106.97	105.06	107.11	104.34	103.24	106	105.6	106.71	106.42	107.17	106.97	105.81	104.97	104.23	106.03	106.45	104.57	107.07	106.68	105.48	106.43	103.05	105.49	106.94	105.12	105.64	104.88	105.54	107.39	106.98	106.85	105.94	103.39	105.55	104.53	106.37	105.07	106.24
106.52	107.13	104.83	108.24	105.89	106.97	105.73	106.33	106.49	106.94	102.67	107.29	105.33	102.75	104.3	105.28	106.27	106.67	105.7	102.55	105.91	104.53	104.23	107.02	105.87	106.02	105.78	104.99	104.81	104.69	106.66	105.22	106.49	104.47	105.93	107.69	103.07	105.58	104.27	105.55	106.48	108.09	102.78	106.24	104.72	108.75	106.84	106.06	106.12	106.56
108.4	108.84	107.67	105.75	107.71	108.25	107.11	108.86	107.28	106.16	107.19	106.06	108.55	106.92	105.67	110.33	107.52	108.68	108.7	108.93	106.97	109.08	108.55	109.26	107.52	108.44	108.08	109.21	108.41	107.01	107.91	110.67	108.76	107.09	108.7	105.81	109.34	108.8	107.53	107.7	109.81	108.09	107.97	109.16	108.14	109.33	107.49	108.25	108.65	106.05
104.56	106.98	105.32	105.88	105.22	106.47	106.73	104.97	106.23	105.93	107.1	104.92	107.02	104.72	106.43	107.83	107.73	105.41	105.54	106.27	104.9	102.7	106.57	107.84	106.62	106.48	106.85	105.82	106.9	105.27	107.17	105.92	103.52	108.41	105.95	106.46	106.23	106.31	104.2	106.03	104.98	107.93	105.86	104.93	107.18	104.78	104.27	105.22	105.69	105.61
107.33	107	104.09	104.78	104.8	105.39	105.94	106.45	107.94	105.28	104.99	105.26	104.13	105.19	105.62	105.55	104.34	106.64	106.55	104.74	107.26	106.26	105.11	103.95	105.51	104.98	104.42	106.09	107.05	106.44	105.04	105.75	104.78	106.45	105.4	106.8	104.81	105.54	104.06	107.81	105.28	108.5	103.35	103.57	104.06	105.41	105.03	107.88	105.22	108.08
104.15	101.65	103.64	102.2	101.17	100.2	102.98	104	102.21	102.2	103.58	100.69	102.46	100.79	104.59	101.67	103.46	103.28	103.11	102.03	103.79	102.89	103.04	103.08	104.68	103.94	101.65	105.33	103.3	102.21	102.38	102.82	102.93	102.22	104.08	105.69	103.79	101.8	103.02	104.07	103.04	100.08	102.59	102.38	103.78	100.76	104.26	105.41	103.17	101.46
107.69	108.45	108.46	106.99	107.7	107.29	110.18	108.19	107.22	109.16	108.12	108.51	106.72	106.91	109.3	107.33	107.33	108.57	107.19	106.37	108.87	107.8	107.39	104.1	107.85	108.7	108.77	107.95	108.6	107.05	108.11	107.38	108.94	107.97	108.5	108.65	109.47	107.04	110.16	109.99	108.16	109.97	108.68	107.86	109.48	109.12	109.57	107.43	107.91	107.99
100.64	98.523	101.02	100.22	100.2	100.34	100.62	99.78	100.5	99.447	99.605	99.333	99.507	99.427	99.685	101.29	99.122	102.64	100.5	98.696	100.9	98.734	101.47	99.694	100.15	99.915	100.63	100.56	101.47	101.15	99.407	99.573	102.15	100.21	100.83	101.19	101.71	99.942	100.4	100.14	99.806	101.49	99.496	101.4	99.887	100.2	99.239	100.38	101.83	100.69
108.11	109.3	109.24	110.48	108.7	108.62	108.47	109.8	107.45	108.1	106.66	107.54	108.25	107.55	109.54	108.69	107.51	108.7	109.54	109.19	107.02	109.06	106.18	109.89	109.84	110.3	107.01	107.64	107.72	106.71	107.92	108.21	107.97	108.48	107.8	108.43	106.44	110.37	106.77	108.46	109.4	105.61	109.36	109.03	107.27	107.64	107.04	107.99	107.32	106.14
107.12	108.43	106.72	109.66	107.23	106.04	107.17	106.95	107.28	107.17	106.77	109.71	108.79	108.21	107.19	108.7	106.68	109.29	108.48	108.31	108.46	109.91	109.1	109.11	109.79	106.72	111.55	107.87	109.35	107	108.18	106.93	105.98	107.15	107.78	107.57	108.12	108.71	109.24	107.99	108.18	110.26	106.95	108.34	108.15	107.57	108.54	107.99	109.16	108.43
108.07	108.2	109.52	107.99	107.72	107.52	108.77	108.35	109.85	111.06	108.89	110.69	108.85	107.88	108.57	108.27	106.92	108.16	109.09	110.67	108.69	107.21	107.45	108.92	107.13	108.5	108.32	106.11	108.58	110.2	111.48	108.14	108.25	109.7	107.66	108.59	108.46	108.09	107.88	108.69	107.71	108.24	109.37	110.44	109.34	109.74	107.75	107.58	109.9	107.45
107.15	108.5	105.91	106.44	106.81	108.56	106.88	107.91	109.74	106.91	106.67	106.17	107.4	106.55	108.17	105.21	104.03	106.95	107.96	105.35	105.69	106.44	106.57	105.65	106.4	106.38	106.42	108.42	107.29	109.09	105.82	106.76	105.08	108.44	105.01	107.11	106.6	108.46	106.69	106.82	106.58	109.17	106	107.85	106.41	106.84	107.58	106.56	105.24	108.01
106.46	106.7	104.61	105.18	105.23	104.64	107.04	105.9	106.19	105.64	104.2	104.36	106.53	104.91	106.93	106.21	108.91	108.8	106.77	104.85	104.95	102.95	106.43	106.63	107.22	104.38	106.18	103.82	104.77	104.67	104.46	103.44	104.16	106.2	105.1	105.07	104.85	106.63	103.77	107.29	106.79	105.04	106.34	105.45	104.71	105.7	104.58	104.91	106.63	108.22
106.41	106.93	109.04	105.59	105.91	110.38	108.5	109.37	106.86	106.09	106.69	106.25	108.94	107.72	105.78	105.2	107.95	108.77	109.32	109.06	107.96	107.25	109.35	109.72	109.09	107.13	106.56	108	108.69	106.73	106.69	106.86	106.35	107.14	106.9	109.49	106.78	109.68	108.2	108.93	106.14	109.13	108.62	107.97	105.15	107.61	107.11	108.18	107.17	104.27
104.46	105.09	106.42	105.78	107.42	106.72	106.61	106.49	106.99	107.6	106.76	105.96	105.14	107.7	104.9	104.1	105.23	106.39	105.72	107.12	108.17	104.76	106.5	105.01	105.79	104.87	102.93	106.08	105.25	105.12	103.7	105.55	105.58	105.98	105.77	104.71	106.23	105.78	105.34	106.89	108.25	104.37	105.28	106.1	107.15	106.31	105.3	107.52	106.23	105.84
108.27	108.64	107.79	108.45	107.76	110.22	106.92	106.74	107.17	108.25	110.01	109.19	107.78	107.66	110.63	107.75	108.87	108.33	108.94	109.96	108.2	107.54	108.45	109.49	106.92	108.57	107.37	109.43	108.85	107.45	107.32	108.42	107.98	107.59	106.12	109.76	108.43	107.26	108.64	109.01	107.95	110.8	108.63	108.88	110.45	109.31	108.45	109.52	106.34	108.32
106.44	108.85	107.65	109.46	109.6	108.53	109.08	106.71	106.8	109.17	108.65	106.97	109.59	107.71	109.67	107.47	107.67	106.78	107.84	109.01	109.35	106.99	108.24	106.55	107.5	108.19	109.4	107.88	108.75	107.74	110.06	107.82	106.92	106.85	106.96	108.42	109.24	107.26	108.23	108.26	107.9	107.56	110.11	106.3	107.66	107.34	109.94	108.12	108.42	109.13
107.07	108.3	111.05	106.54	109.48	109.09	107.72	109.46	111.33	108.87	109.5	107.39	108.53	107.56	111.19	109.51	109.32	109.4	109.98	108.44	109.4	107.53	109.98	109.21	107.84	105.79	107.58	110.74	106.21	107.13	108.5	106.76	106.42	109.11	108.64	108.87	108	106.52	107.67	109.56	108.33	107.53	107.37	109.58	109.15	108.51	107.8	109.05	109.05	109.79
106.54	107.05	108.32	107.39	111.13	110.46	109.12	107.53	108.98	107.99	107.27	109.98	109.72	106.66	106.17	109.96	106.88	110.26	110.13	109.51	110.17	109.65	105.73	110.77	110.42	109.64	111.6	106.96	109.14	113.21	108.23	106.9	109.27	107.86	108.08	106.19	106.99	108.6	107.26	110.81	110.61	106.46	108.34	111.02	107.65	109.67	107.77	108.74	107.62	109.28
105.2	106.35	105	105.28	104.34	105.95	106.63	107.21	103.8	104.15	102.87	105.65	104.78	106.96	104.82	105.85	106.58	103.8	105.92	108.05	107.28	105	105.7	106.58	106.53	105.27	106.65	106.29	105.4	106.98	106.21	104.84	103.74	105.49	106.23	106.22	104.59	107.76	106.27	103.86	106.91	106.74	104.73	105.95	104.54	104.76	106.52	104.07	105.08	106.22
100.63	101.84	98.583	101.19	98.141	101.67	100.5	101.94	100.08	99.658	100.21	101.96	99.27	100.29	100.83	99.909	99.656	99.667	98.654	101.19	102.82	100.75	100.34	100.52	101.78	100.87	100.13	99.457	101.68	99.944	101.52	102.4	100.6	99.76	101.88	101.04	101.47	100.15	100.6	100.05	101.1	99.374	101.36	100.65	98.427	103.64	101.64	100.47	101.32	99.67
110.99	110.52	111.56	109.86	109.43	112.5	110.6	107.36	111.01	110.11	111.42	110.88	109.41	111.62	111	108.48	110.14	112.03	110.56	110.06	112.24	109.09	109.6	109.84	110.66	110.03	112.52	110.36	110.35	111.67	109.2	110.73	111.5	110.47	109.94	109.41	110.94	109.39	111.9	113.05	109.52	111.45	108.8	111.21	110.08	110.41	111.12	112.31	112.25	112.44
105.61	103.67	108.4	102.87	106.65	107.66	105.55	105.31	105.08	105.74	106.81	105.63	106.72	108.6	104.89	107.95	104.66	106.64	105.14	105.84	104.05	104.33	103.26	107.64	106.37	105.89	104.73	107.56	105.25	107.04	105.35	106.52	104.35	102.87	105.4	105.07	105.31	104.89	105.47	105.17	106.11	105.99	104.86	106.08	107.46	104.97	106.37	105.69	103.08	104.97
110.57	109.23	111.2	111.7	111.95	111.47	109.35	109.6	110.75	109.95	110.76	109.82	109.61	109.85	111.7	111.61	109.41	110.16	108.12	108.17	111.86	108.66	110.05	109.64	109.43	112.36	110.33	110.49	108.93	113.13	111.24	109.56	110.71	111.14	111.87	111.15	110.57	111.58	111.1	110.52	110.64	108.75	108.75	109.14	110.34	109.51	109.82	110.29	109.13	110.05
106.19	104.7	104.95	105.85	107.99	103.75	103.95	105.15	106.38	106.02	105.45	107.33	106.52	102.34	106.08	105.77	107.26	105.05	104.58	104.73	104.84	106.21	105.36	105.02	106.99	106.04	104.47	103.42	107.19	105.76	106.52	106.93	106.58	106.03	104.91	104.24	104.74	105.95	106.99	104.09	104.35	105.96	105	107.25	105.82	105.32	105.01	103.63	103.99	106.43
105.8	104.84	105.42	105.42	103.47	107.87	107.44	106.24	105.24	103.32	106.89	105.3	106.55	107.35	103.48	105.01	106.65	106.7	104.29	105.88	107.75	105.54	106.28	104.38	106.02	105.16	106.97	106.92	104.8	104.54	106.26	106.48	106.92	104.73	104.29	106.4	107.13	105.77	107.16	105.89	106.15	103.1	104.05	106.41	106.74	105.55	103.97	104.09	107.85	104.18
106.6	107.29	105.56	103.61	104.22	105.57	105.76	105.15	105.01	105.86	103.71	103.72	106.73	103.98	104.03	104.38	107.16	106.48	105.37	105.55	102.77	104.41	106.71	107.46	107.7	107.65	104.35	106.19	105.8	106.2	105.84	107.31	105.53	105.29	106.92	105.41	103.33	107.02	105.53	104.5	104.27	106.42	106.55	104.24	106.02	106.6	105.44	104.94	104.63	106.19
106.73	107.7	106.31	104.7	102.91	105.41	106.78	104.71	105.59	105.73	105.61	104.99	105.8	105.45	106.9	106.13	106.47	105.4	106.23	105.91	107.74	106.96	106.08	105.89	104.07	106.2	107.52	105.8	106.03	105.38	104.99	107.45	106.62	105.15	105.09	106.11	105.16	106.43	104.58	106.26	105.94	104.84	105.86	104.15	105.02	106.08	106.43	105.94	107.04	105.95
105.53	106.57	105.85	105.96	106.69	104.72	104.91	105.94	106.24	106.57	104.98	107.04	109.14	108.02	108.22	108.51	104.89	105.7	106.46	106.96	106.52	105.77	104.52	107.3	104.43	106.26	106.84	106.29	106.68	106.74	107.61	105.23	105.36	105.43	104.63	107.25	105.69	102.76	107.15	107.52	106.26	106.83	106.88	107.28	104.73	106.59	106.71	107.43	106.26	108.17
106.26	105.06	104.58	105.71	105.72	107.39	107.21	106	104.39	106.03	105.48	106.46	105.22	105.37	106.14	105.09	105.29	105.46	101.78	104.96	105.44	103.78	104.96	106.39	107.66	103.97	104.05	106.01	105.42	104.98	105.48	105.75	105.01	104.51	104.84	105.4	106.3	104.68	106.28	104.77	105.98	105.31	106.16	105.67	104.79	106.02	105.49	104.75	105.3	107.53
98.957	101.12	101.66	99.784	100.11	101.65	103.39	100.43	101.43	100.14	99.617	102.78	99.643	99.047	100.71	101.72	101.53	100.8	97.999	98.494	101.64	100.89	102.21	102.9	99.86	99.93	99.234	102.94	100.44	103.39	101.1	102.29	99.339	103.44	101.43	99.937	98.209	100.01	104.29	102.58	100.02	101.64	99.741	103	100.15	102.6	100.76	100.66	99.185	103.12
97.314	98.476	96.463	98.241	97.103	98.854	96.146	98.398	97.128	96.07	96.614	97.433	100.35	97.647	98.464	97.116	97.842	97.719	96.29	99.698	97.157	98.045	97.547	99.957	96.041	98.242	98.584	96.611	99.787	100.87	97.895	98.519	97.93	98.095	98.053	99.096	96.94	97.065	98.9	99.286	98.767	95.732	97.876	99.192	97.804	97.067	97.295	98.477	99.364	96.843
96.868	97.127	98.135	98.466	97.691	99.001	99.248	96.859	96.695	98.073	97.471	96.819	97.988	97.894	98.837	97.987	97.136	97.423	98.212	96.153	99.879	98.992	98.428	98.454	95.583	97.29	99.182	97.126	98.258	97.065	97.605	100.19	97.447	96.076	96.789	97.667	99.862	100.84	96.345	100.6	98.686	97.052	99.934	99.833	98.592	97.394	96.64	97.035	98.678	98.774
109.44	107.82	108.69	108.4	108.31	108.97	108.61	110.81	108.35	108.36	109.92	108.08	108.5	111.68	108.74	107.28	107.18	108.61	107.76	107.43	111.12	110.64	106.84	107.98	110.38	109.08	109.66	106.57	108.56	107.68	110.11	107.68	108.06	108.03	108.13	107.79	108.47	108.66	107.19	108.37	109.65	109.13	108.63	108.17	107.8	109.19	109.86	109.26	107.57	109.49
108.78	112.42	110.22	107.87	110.86	108.38	110.04	111.1	108.96	110.96	109.44	108.85	110.54	108.84	110.68	107.27	109.87	110.07	110.08	109.59	108.84	108.54	110.9	110.95	110.41	109.26	111.62	109.55	109.46	109.68	111.31	110.35	109.09	110.88	110.86	112.24	108.48	109.25	111.74	109	113.19	107.63	111.36	110.04	110.35	111.14	112.09	109.3	110.37	109.24
108.68	110.19	109.77	109.15	108.05	109.19	108.63	107.17	109.42	108.31	110.31	109.52	108.83	108.09	107.81	106.1	107.7	108.02	107.73	110.13	107.61	108.84	105.44	109.95	109.55	109.42	107.53	107.67	108.22	110.5	108.52	106.79	108.29	110.61	107.95	107.73	108.45	109.94	110.75	106.11	109.21	108.37	108.95	106.69	109.84	108.91	107.7	109.06	106.53	109.55
109.47	106.62	108.49	108.74	107.79	108.37	107.95	109.28	106.98	108.11	109.59	107.31	107.42	111.93	107.87	107.95	108.53	110.8	107.48	107.79	106.33	107.45	107.25	108.65	107.85	106.94	108.89	109.16	110.5	111.44	108.37	110.16	107.78	111.19	108.97	108.45	108.63	107.54	106.92	107.28	105.35	108.59	109.31	107.33	109.24	109.01	108.49	107.59	108.31	108.3
105.67	106.54	105.72	104.43	104.8	105.28	105.38	105.45	104.6	104.49	104.62	103.7	105.79	105.46	102.78	106.51	106.76	106.19	108.61	106.22	108.13	103.48	107.03	106.14	106.56	105.35	107.78	105.7	106.94	105.3	106.09	106.97	105.28	103.68	107.16	104.4	106.69	105.59	106.57	106.37	104.53	103.78	106.29	104.01	104.89	108.32	106.84	106.52	105.77	104.42
100.38	102.09	99.301	98.488	99.593	98.372	100.41	100.4	102.19	99.052	98.618	101.56	98.199	99.579	100.81	98.696	100.63	101.74	100.05	101.63	98.334	101.16	99.853	99.979	99.315	99.957	99.771	101.02	99.605	97.229	98.792	100.41	99.896	95.804	100.3	99.663	100.36	99.025	102.27	100.08	101.07	99.627	102.84	100.9	102.8	98.417	101.31	99.99	101.81	101.36
106.93	106.38	105.98	107.91	106.05	106.41	105.68	107	105.5	105.03	107.04	105.39	104.66	107.46	106.41	105.21	104.7	106.48	104.79	106.58	104.7	104.33	104.92	106.96	105.92	107.94	109.14	107.17	106.78	109.51	106.16	107.09	106.1	105.68	107.48	106.95	105.49	105.57	106.38	106.84	106.8	106.99	106.56	106.93	104.86	106.87	106.25	107.33	107.7	108.42
104.03	105.98	104.46	106.67	105.68	105.58	107.16	107.8	107.58	106.58	105.88	103.7	106.22	104.45	103.5	105.92	106.46	104.12	105.15	105.59	104.08	105.3	105.22	106.96	107.75	106.82	106.05	106.33	105.34	105.74	106.24	106.77	105.3	105.23	105.69	105.52	105.44	105.65	106.66	106.66	107.88	105.24	104.57	107.09	106.61	106.37	105.74	105.25	101.57	106.3
100.67	101.13	100.23	101.48	101.6	99.936	100.48	98.381	99.948	99.505	100.46	99.156	101.31	100.05	101.28	101.06	98.615	101.17	101.47	99.683	102.47	99.557	101.49	100.43	98.399	99.683	100.79	100.46	99.978	101.92	99.604	98.365	100.39	100.56	103.26	97.367	101.28	101.16	101.58	100.45	102.8	100.03	100.78	100.48	100.63	101.42	100.75	101.67	99.144	99.732
106.66	104.21	105.36	106.28	107.6	105.05	105.61	104.6	106.41	105.43	106.6	104.49	104.65	105.82	105.18	105.32	107.17	104.42	104.72	104.6	106.75	105.49	105.74	103.67	105.46	104.86	107.77	105.35	106.75	105.49	103.43	104.75	105.3	107.47	105.97	106.35	106.82	107.02	107.83	105.21	103.75	106.09	107.02	104.85	107.92	103.28	104.82	104.83	104.76	108.52
104.57	105.39	106.03	106.53	107.35	106.24	105.4	104.9	107.73	107.45	104.68	104.75	104.56	104.97	106.2	106.66	106.49	107.33	106.27	103.56	107.09	105.2	104.36	105.51	107.28	105.07	105.82	106.76	105.76	105.18	103.77	106.38	106.23	106.11	105.47	107.01	106.08	106.42	106.15	106.29	105.79	104.34	105.73	107.13	106.98	104.56	104.81	107.1	106.22	105.8
108.94	107.52	110.57	108.64	110.15	107.39	112.28	106.6	108.21	110.23	110.44	110.29	108.26	106.97	108.58	108.46	107.54	106.55	108.27	107.3	108.78	108.7	108.12	109.76	108.86	108.28	108.48	107.95	111.88	109.39	108.13	108.38	108.19	108.77	110.51	107.36	109.62	110.31	108.34	107	109.35	110.75	108.31	110.08	107.27	107.23	106.72	109.24	108.41	107.53
105.92	107.73	105.87	106.5	106.8	104.51	107.33	105.4	107.13	106.54	104.71	107.76	106.81	106.39	105.09	106.64	106.38	103.88	108.09	107.77	106.86	106.91	105.42	107.41	107.92	106.47	105.21	106.79	106.08	106.76	103.71	108.1	107.18	105.81	105.94	107.38	105.73	107.42	105.12	104.27	108.34	104.26	105.82	106.43	106.4	108.3	107.74	106.43	104.81	105.25
105.22	105.4	105.6	105.03	107.18	103.42	106.79	103.26	107.55	105.91	105.13	105.11	104.97	105.81	103.35	106.5	104.45	107.25	106.37	105.89	105.66	105.99	105.1	105.86	104.35	107.31	103.42	102.28	106.78	107.15	104.14	105.63	106.43	105.43	104.57	104.5	106.23	106.76	105.52	106.44	105.6	106.1	105.85	102.58	104.88	105.59	108.18	105.16	105.81	107.3
106.23	106.64	105.72	107.04	106.66	105.84	108.81	104.91	104.09	105.91	105.45	106.23	105.91	106.22	104.37	104.72	104.39	105.42	104.38	104.35	106.58	104.98	107.38	107.26	102.11	107.07	105.86	105.24	104.28	107.05	106.87	104.38	104.36	106.11	106.07	105.47	107.39	105.75	104.35	106.71	106.25	107.67	106.18	106.45	106.08	105.61	107.05	106.12	105.12	106.82
105.68	104.26	106.94	106.4	104.93	103.49	106.14	105.75	107.12	107.05	106.82	104.94	106.37	106.79	104.67	105.53	105.35	105.47	107.45	106.49	106.34	104.74	107.39	104.98	104.88	106.46	106.5	106.19	104.42	106.99	104.63	105.98	108.59	105.8	106.85	105.7	105.41	106.9	106.27	104.92	106.77	105.18	107.88	104.32	105.4	106.02	105.66	106.46	104.03	103.98
100.73	99.713	95.718	100.17	100.7	99.89	99.141	100.83	101.99	99.46	101.42	100.01	99.53	100.42	101.33	100.06	100.39	100.45	101.41	101.31	100.95	99.448	101.88	100.98	100.72	100.92	100.97	98.134	99.132	100.37	101.56	99.942	100.71	100.07	100.79	101.88	101.64	100.96	99.535	98.824	99.422	98.299	100.65	101.86	100.74	99.649	101.99	98.604	101.7	100.94
108.55	107.73	109.6	108.87	110.44	109.27	107.75	107.9	109.04	107.3	110.25	108.72	108.95	111.04	109.07	108.25	108.25	106.66	109.07	108.8	108.64	109.73	107.66	109.03	107.73	107.57	106.43	108.47	109.02	109.47	107.86	109.5	110.1	108.06	108.91	110.55	108.12	106.35	109.8	109.28	107.29	109.13	109.39	108.49	110.31	107.2	110.66	108.46	107.94	107.09
107.27	107.72	107.26	106.73	109.88	108.27	108.68	107.49	108.36	106.88	107.12	108.76	108.45	105.5	108.31	106.94	108.15	107.96	109.26	109.19	106.19	107.23	107.29	109.28	108.24	110.17	109.95	111.09	106.78	107.79	107.98	108.91	109.46	107.28	106.43	108.58	107.29	108.28	106.95	107.11	107.77	108.36	109.04	108.89	108	107.51	107.12	107.63	108.5	107.24
105.83	108.23	106.67	107.5	103.1	105.26	103.77	107.7	104.61	106.81	107.58	105.56	106.24	104.22	106.86	105.62	106.47	104.51	105.73	103.26	105.4	106.61	103.47	105.78	107.63	106.28	105.33	106.79	106.32	105.86	105.13	105.98	102.29	104.08	107.19	107.17	106.93	104.85	107.31	105.55	106.91	107.03	104.79	106.01	108.3	107.08	105.17	103.5	107.41	103.71
106.5	108.72	108.67	108.79	106.43	106.95	108.4	105.75	107.76	107.1	107.08	108.04	108.38	106.62	106.96	108.63	109.11	107.94	109.8	106.03	107.83	107.62	106.54	109.78	106.64	107.49	108.1	106.3	108.54	107.73	109.18	108.13	107.35	106.16	107.64	106.81	107.64	108.97	110.57	106.98	107.71	108.63	110.43	107.97	108.43	107.25	109.49	106.85	105.95	107.7
100.08	99.231	98.547	98.771	98.219	98.2	99.263	99.631	98.811	99.993	99.717	96.653	98.717	97.679	98.866	98.677	98.639	99.513	97.832	97.635	100.06	99.83	97.72	100.95	98.141	98.306	98.63	100.63	100.13	100.95	100.33	98.912	97.897	99.898	97.968	98.939	97.801	97.764	98.443	97.299	97.47	98.036	97.922	98.386	98.581	99.074	98.573	98.041	98.081	99.637
106.42	107.28	107.34	108.49	107.6	106.65	107.13	108.32	104.99	106.44	108.29	108.11	108.65	106.4	104.6	106.51	107.87	106.59	105.35	103.94	105.21	107.35	106.9	103.97	105.07	107.06	107.52	106.05	105.48	107.8	107.5	106.63	105.32	107.32	108.9	106.06	105.66	105.1	105.8	107.38	105.73	107.07	108.34	106.79	105.42	107.49	106.56	105.8	106.17	107.03
99.432	100.92	100.43	98.12	101.19	96.624	100.47	99.311	97.233	100.19	97.197	96.773	98.855	99.961	97.66	100.57	98.828	98.462	99.96	100.41	99.256	98.804	98.85	98.733	97.636	100.37	100.58	99.72	100.9	97.958	97.609	97.211	97.897	100.95	99.305	100.65	99.082	98.929	100.14	98.607	99.804	97.884	99.155	101.01	98.045	99.745	98.027	99.563	99.539	99.148
100.65	101.38	101.94	101.59	101.71	99.508	98.955	100.8	101.4	99.331	101.79	100.8	99.365	99.356	102.03	100.44	99.853	100.95	99.831	101.09	100.67	100.43	101.28	101.2	99.845	101.03	100.92	99.784	96.799	100.59	103.04	100.9	99.902	99.972	99.167	101.23	99.619	98.637	100.08	101.49	100.66	100.13	101.23	100.69	99.243	100.68	100.25	101.4	102.27	101.89
108.08	105.53	108.08	106.95	105.78	107.4	106.83	106.15	107.37	106.03	105.19	105.31	104.76	106.86	106.96	106.26	107.11	106.33	106.58	104.81	105.26	106.5	104.96	105.75	107.73	106.47	105.37	105.22	106.23	107.25	106.54	105.6	107.45	106.46	106.39	105.75	108.42	108.07	104.24	105.32	106.85	105.2	102.01	106.28	105.19	106.7	107.5	106.22	106.29	106.21
110.21	111.04	109.32	108.3	105.78	109.61	108.75	108.11	108.89	106.27	107.04	107.54	108.3	110.21	109.31	108.44	107.41	107.32	107.98	108.02	105.6	105.9	110.08	108.63	108.64	108.66	107.24	109.3	111.15	107.72	108.98	107.8	107.01	107.55	109.69	107.16	107.81	108.6	106.36	107.76	107.73	107.63	107.49	107.77	109.85	108.32	106.8	108.22	105.58	107.2
109.08	107.82	108.17	110.7	105.86	108.6	108.52	108.78	106.08	107.19	108.64	105.27	108.53	110.77	108.89	109.76	108.93	107.87	108.38	110.59	110.23	109.43	106.67	109.71	107.89	107.48	108.53	109.34	109.19	107.03	106.67	108.65	108.76	109.2	107.31	106.94	110.03	106.82	107.56	110.8	111.11	110.75	107.9	108.55	109.04	109.71	109.72	107.77	108.22	109.68
109.56	108.78	104.87	109.67	107.77	109.04	108.45	107.59	109.39	108.74	107.54	106.93	108.31	110.88	109.01	109.64	107.49	106.92	107.69	108.2	106.29	108.79	109.29	108.39	107	106.24	110.07	106.96	107.48	109.08	107.66	109.7	107.67	109.94	108.65	108.76	107.05	107.65	108.55	108.33	109.48	109.69	108.06	107.42	109.65	108.86	107.52	106.74	109.95	107.92
100.17	99.427	99.798	100.57	101.78	100.08	100.54	100.61	101.89	100.38	102.33	101.01	99.333	101.9	100.46	100.73	102.01	99.261	99.624	100.28	98.188	100.59	100.23	98.84	100.21	100.7	100.49	99.043	100.42	101.81	99.954	99.91	101.92	100.91	98.74	99.032	100.73	100.7	100.36	98.989	101.56	101.98	100.51	101.38	97.879	100.68	100.3	100.5	101	101.03
109.6	109.61	110.61	112.99	110.66	109.65	110.62	108.55	111.87	111.08	110.8	110.49	109.29	107.39	111.04	109.06	111.3	111.55	108.45	112.04	110.59	111.38	110.88	108.73	110.78	109.95	109.14	111.75	109.92	110.66	110.35	112.4	108.53	110.53	112.64	110.84	108.88	108.35	112.03	110.08	111.83	110.19	108.62	109.89	110.8	111.8	111.92	108.75	110.25	110.67
105.26	107.4	107.24	104.95	106.33	106.14	107.13	104.61	105.29	107.23	107.48	106.95	105.9	106.16	108.67	106.34	107.39	107.09	104.57	107.08	107.41	107.16	107.37	108.94	108.77	104.55	106.5	106.39	106.32	106.23	105.2	105.27	106.78	106.47	105.68	107.05	108.09	106.84	108.01	107.18	106.21	107.61	103.87	107.47	108.4	106.88	108.89	107.5	107.45	106.5
103.81	107.56	107.14	104.84	106.96	104.46	107.15	107.76	105.06	107.21	104.07	106.35	104.24	106.33	107.23	108.11	105.8	106.5	106.85	107.12	105.42	107	105.48	105.99	104.12	108.73	105.49	106.86	108.13	105.61	106.83	108.18	107.11	108.34	106.69	104.61	107.52	107.86	105.44	108.47	107.07	108.58	107.89	107.02	106.42	108.55	103.88	104.64	109.4	107.39
107.43	108.47	110.66	108.11	107.67	109.05	108.75	108.44	106.1	109.03	109.72	109.86	109.26	107.36	108.75	109.17	108.86	108.4	107.24	108.26	107.19	107.93	109.4	105.96	110.26	107.89	108.62	108.18	107.54	108.65	108.26	107.01	108.33	105.21	107.19	106.15	111.05	109.42	106.83	107.85	108.83	108.28	107.33	108.95	108.52	107.99	106.12	107.66	108.4	106.21
106.96	106.33	105.82	106.33	104.78	105.64	105.37	104.06	108.19	107.05	107.61	105.35	104.07	107.15	106.15	106.74	106.19	105.19	103.64	105.65	105.83	103.84	106.25	105.89	106.39	107.17	106.6	106.5	108.72	104.87	104.75	104.74	106.65	106.7	102.96	108.02	104.45	108.04	105.7	106.58	104.86	105.19	104.82	105.76	108.19	107.99	107.03	105.88	106.28	106.9
98.129	97.553	98.582	97.977	96.851	98.15	98.1	98.091	97.398	98.712	95.19	98.047	97.113	97.235	98.828	98.06	96.593	98.78	96.456	98.835	98.485	97.051	99.252	100.24	97.075	99.029	99.766	98.829	98.837	99.182	96.909	96.695	97.093	98.293	98.785	95.424	98.233	98.389	97.3	98.23	96.943	100.56	96.127	98.696	98.838	98.218	98.862	98.777	100.28	97.306
105.28	106.8	105.27	105.59	103.43	105.6	104.04	104.88	106.57	106.47	105.65	105.98	106.24	104.35	106.11	106.44	104.36	107.31	104.61	105.92	105.68	103.8	104.96	106.1	106.45	107.49	104.83	104.74	105.42	102.73	104.76	106.37	108.14	105.63	106.23	104.9	105.64	106.19	105.49	103.85	106.48	104.72	103.8	105.8	105.3	104.16	104.98	106.96	104.92	106.65
108.46	108.93	109.61	108.38	109.42	106.37	108.35	108.89	108.6	108.42	107.8	108.03	107.87	109.59	107.14	107	109.09	110.28	107.34	106.6	107.27	109.05	109.51	108.62	107.81	108.98	109.24	106.2	108.34	107.87	107.82	105.14	108.02	109.38	108.73	108.04	109.75	105.71	107.44	105.67	108.45	110.98	109.49	107.12	108.06	108.38	108.77	106.11	108.22	108.2
104.11	105.31	105.51	104.6	105.49	105.75	105.26	105.75	108.48	106.69	106.89	105.25	105.92	105.11	106.12	108.2	104.7	104.21	106.31	106.73	108.16	104.95	104.45	105.73	104.75	106.91	106.94	106.23	105.58	104.98	105.83	107.25	106.99	106.12	104.16	103.9	106.02	104.48	104.16	107.32	105.62	106.17	106.02	104.88	105.9	105.13	107.14	105.07	105.06	106.42
107.67	107.3	110.42	107.95	107.76	108.08	111.32	107.74	109.19	108.18	108.41	108.82	107.67	108.06	106.98	109.5	105.99	109.77	110.22	108.53	107.72	109.44	108.3	110.96	109.56	107.7	108.07	108.17	107.77	109.5	107.25	108.28	108.47	107.22	107.53	108.76	107.01	106.06	107.85	106.95	109.48	109.29	107.7	108.07	108.43	108.48	109.2	105.16	108.2	107.65
98.362	97.576	97.936	97.114	97.995	97.059	96.858	96.451	96.435	97.36	97.774	97.193	97.832	96.776	98.923	99.238	97.993	97.168	96.483	97.088	96.636	98.272	99.429	97.205	97.314	98.22	97.761	99.216	96.453	97.771	99.861	96.691	100.21	99.146	95.35	96.424	97.293	97.507	98.593	100.63	97.321	97.348	97.767	96.917	98.31	98.731	99.789	100.4	100.54	99.065
104.76	104.85	105.44	105.51	106.92	105.3	104.61	106.54	105.09	106.63	103.66	105.59	105.37	105.99	107.38	104.96	107.29	106.03	104.72	104.02	106.31	107.03	105.82	104.37	105.56	105.9	104.17	104.94	107.3	106.25	104.02	103.76	107.22	105.31	103.92	105.86	106.82	105.79	105.73	103.6	104.52	106.63	105.6	107.31	107.08	104.41	107.12	108.34	107.1	105.61
108.16	109.18	107.01	109.67	108.89	108.5	106.8	108.77	107.08	108.36	106.77	108.38	107.54	107.65	109.64	108.02	107.38	110.54	108.34	106.49	109.64	107.66	109.59	108.55	107.87	107.99	109.58	107.84	109.86	108.29	110.87	108.72	110.78	110.32	109.64	112.28	110.51	110.45	109.98	106.54	107.58	108.3	108.37	107.89	109.17	109.26	108.72	111.35	107.76	109.61
98.505	98.01	97.707	99.544	98.949	99.31	97.379	97.913	100.09	98.481	95.208	100.82	96.249	97.174	97.629	95.508	97.857	98.856	97.667	97.888	99.661	99.559	98.819	97.073	97.665	97.665	99.644	98.916	98.379	99.154	97.744	98.615	100.88	99.64	97.758	98.571	98.901	95.436	98.799	99.378	98.134	96.912	96.419	98.334	99.674	98.956	98.193	97.307	97.346	99.163
105.29	107.86	105.16	105.06	105.23	103.5	106.2	108.53	107.16	103.54	106.5	106.23	103.97	104.92	104.16	105.35	105.92	106.75	105.63	106.1	105	105.68	105.87	105.77	105.15	104.22	108.27	107.61	105.97	107.05	104.67	105.83	103.92	105.14	106.15	104.68	107.04	106.84	103.22	105.84	107.22	105.79	105.13	103.17	105.31	105.56	105.36	105.77	107.1	105.25
110.56	107.54	106.5	106.64	105.87	110.72	106.83	108.58	107.38	105.93	106.72	108.76	108.07	107.49	106.16	107.29	107.76	106.42	108.57	108.21	107.35	109.38	107.76	107.48	108.82	106.7	109.2	106.75	107.09	108.6	108.56	106.86	107.51	107.52	107.32	107.72	109.22	108.67	107.94	106.95	108.87	108.83	108.15	106.29	107.72	108.45	108.47	107.78	107.41	109.63
98.646	96.326	99.664	97.478	98.715	99.015	95.676	98.402	97.365	99.911	96.852	98.882	97.313	96.745	96.186	99.494	99.058	99.351	95.363	99.154	97.674	97.4	97.285	97.241	99.628	95.951	99.656	98.113	96.669	97.046	97.425	98.833	98.47	98.113	97.539	97.666	97.877	98.381	99.161	97.43	96.409	99.224	97.707	97.779	100.6	98.262	96.214	97.685	99.126	98.389
107.63	106.66	105.23	107.95	107.19	106.27	107.1	107.55	108.31	106.73	105.94	106.85	105.77	106.05	106.31	107.23	106.21	107.92	107.11	109.04	105.23	106.99	107.12	105.82	105	107.1	103.51	105.63	107.38	105.62	108.21	106.75	106.45	105.8	107.59	106.06	104.74	104.44	106.16	105.69	106.61	107.92	104.89	104.84	107.9	106.93	103.98	105.43	106.6	105.68
97.129	96.904	99.476	98.263	98.32	98.855	99.889	96.991	97.782	95.468	97.574	95.322	98.979	97.483	97.892	97.827	97.468	97.132	96.661	95.431	97.459	99.196	95.735	97.208	96.803	97.81	97.357	99.042	98.648	95.294	98.165	98.528	96.314	98.929	97.957	98.756	99.055	97.709	98.896	97.568	97.691	98.589	97.918	97.174	97.734	96.106	96.992	99.032	98.942	99.881
106.14	106.1	106.52	108.25	106.95	105.72	107.82	107.72	107.4	106.71	105.91	104.83	106.76	108.24	107.69	106.59	106.86	105.26	106.85	106.76	108.35	106.17	105.5	106.92	108.1	105.09	107.52	105.14	104.75	105.23	106.79	105.39	105.98	105.79	107.84	106.16	106.09	106.12	105.19	107.18	103.72	107.22	106.98	108.35	104.84	105.63	107.33	107.09	106.18	106.7
105.41	105.73	104.12	107.09	106.29	107.75	108.67	106.41	106.07	108.45	106.62	107.3	105.39	106.38	105.88	109.41	106.09	106.36	104.35	105.85	106.97	105.13	107.68	103.94	106.15	108.89	106.72	104.86	106.08	105.87	104.55	106.28	106.24	107.35	107.06	107.24	105.82	107.12	104.12	103.81	104.87	106.22	104.9	103.96	105.39	105.16	108.59	107.02	107.24	106.46
107.12	108.32	108.34	107	106.42	106.08	106.99	108.47	107.2	109.51	107.44	108.34	107.15	107.05	108.5	108.92	108.1	109.56	108.08	108.04	109.12	108.12	110.29	107.34	108.67	106.84	109.24	106.34	108.21	108.29	105.54	106.86	107.45	108.61	108.97	108.54	109.07	107.99	107.85	108.34	109.02	106.07	106.54	106.72	108.94	105.94	109.43	107.8	106.96	106.46
109.7	110.19	106.56	107.42	105.26	108.84	109.85	108.58	106.61	107.72	108.86	107.84	109.13	106.95	107.46	106.39	109.85	107.91	107.01	108.19	107.95	106.82	109.91	110.98	106.91	110.17	109.48	107.38	107.6	107.36	106.79	107.46	109.24	108.23	107.01	106.77	106.98	109.7	106.27	110.54	108.85	109.24	107.51	108.79	108.11	108.77	106.61	107.71	108.06	107.73
104.74	106.56	108.06	105.83	106.41	106.43	107.8	107.11	106.73	105.61	105.04	103.6	106.36	104.81	104.09	104.73	105.99	105.03	107.33	105.2	104.08	105.82	104.94	106.29	105.22	105.51	106.53	105.74	105.04	107.3	104.85	104.79	105.87	107.32	103.24	104.28	104.41	107.28	103.99	104.7	105.66	104.96	105.67	104.76	104.15	104.75	105.02	105.99	104.84	104.82
105.39	108.3	108.17	107.46	107.33	107.32	109.58	105.34	107.99	108.34	107.74	109.16	105.61	104.59	105.28	106.79	104.95	106.82	109.33	105.31	106.46	105.15	107.75	106.31	109.45	105.4	106.72	107.05	105.83	104.87	109.32	105.6	104.72	105.6	106.8	105.67	105.54	106.44	105.33	106.03	105.06	107.48	107.04	106.72	107.11	105.72	104.4	106.94	106.01	106.54
105.13	104.72	105.37	108.09	106.16	106.66	107.18	106.03	102.08	105.64	106.31	107.22	104.76	107.38	105.71	106.5	104.39	103.97	106.48	106.15	105.59	107.08	103.87	105.78	106.63	103.4	103.53	105.31	106.02	103.66	104.94	104.33	105.99	106.33	105.78	105.73	106.1	105.13	104.3	105.68	104.71	103.76	105.85	105.16	105.88	105.78	104.64	103.64	105.5	102.03
100.31	97.351	98.537	98.519	96.295	101.26	97.647	99.459	99.083	100.12	97.918	96.787	98.092	97.776	96.655	99.799	97.032	99.868	97.211	100.61	99.599	101.31	99.738	100.17	96.081	100.42	97.326	100.91	98.523	98.883	99.058	97.388	98.047	100.15	100.19	98.555	99.702	98.073	95.446	100.47	98.773	98.547	99.82	97.546	98.626	100.38	97.131	99.996	100.02	98.038
106.65	106.85	110.06	103.51	106.12	107.37	106.49	106.73	103.75	106.42	105.65	108.17	106.22	107.24	106.19	105.69	108.23	105.63	105.95	105.15	107.81	107.98	105.69	105.48	106.75	107.11	104.35	106.88	104.21	107.78	109.12	103.99	106.92	108.36	107.97	108.69	106.53	107.39	105.54	105.03	107.2	106.2	105.4	108.81	107.2	107.83	105.26	106.71	106.42	108.77
106.54	105.77	106.35	105.79	105.62	108.45	107.01	105.81	104.81	105.8	105.12	106.52	106.86	104.76	106.25	107.59	106.46	107.51	104.71	105.15	105.86	105.49	108.01	104.49	103	107.98	105.36	105.7	104.29	106.47	106.78	108.91	106.44	104.31	107.12	103.59	107.03	107.17	106.24	107.91	107.11	103.68	107.13	104.54	105.1	105.67	106.13	105.52	105.77	105.63
100.81	101.78	100.55	99.354	102.02	101.5	100.81	102.7	101.56	100.86	100.78	100.99	101.55	100.28	101.4	100.11	102.24	100.42	103.95	100.14	98.94	100.28	99.563	101.5	102.32	101.18	102.79	102.24	101.8	101.85	100.58	101.44	101.39	101.11	100.79	101.76	99.014	100.37	98.041	103.03	100.74	99.6	101.96	100.82	97.659	99.907	100.94	104.18	100.48	100.93
107.68	107.68	105.49	103.88	108.63	103.78	104.33	105.59	108.38	105.5	107.12	107.8	108.18	107.46	106.29	104.52	110.14	106.85	108.84	106.73	106.77	107.38	105.6	106.46	107.28	105.97	107.36	107.56	108.33	106.04	106.08	107.13	105.78	108.51	105.49	105.95	106.22	106.56	105.75	109.35	105.09	106.5	106.11	105.5	107.15	105.53	104.66	104.31	107.42	108.16
106.18	106.74	106.77	104.28	105.79	105.33	108.6	105.62	104.21	104.8	107	105.93	107.17	107.97	105.59	106.97	106.74	108.17	105.86	105.14	104.28	105.87	104.64	105.89	108.37	105.64	104.7	108.04	107.63	106.26	104.96	107.49	106.44	107.06	106.31	104.8	106.74	106.91	105.41	106.59	104.6	108.45	105.88	107.12	108.28	107.04	104.81	105.22	105.79	107.21
107.68	107.88	107.64	107.42	107.11	108.49	106.9	108.41	109.95	108.14	107.17	107.67	110.02	109.23	110.45	108.59	107.51	109.66	108.12	109.86	109.07	110.59	108.3	105.26	108.27	107.33	108.83	109.36	107.6	106.74	107.52	108.35	107.15	109.1	108.43	109.3	108.24	107.67	109.63	107.57	107.56	108.54	108.38	107.35	106.31	106.56	106.47	109.3	107.65	109.27
105.93	104.03	103.87	104.94	107.22	107.64	105.74	104.36	104.86	105.69	105.46	107.38	105.1	105.2	105.79	105.99	103.73	105.73	104.52	106.22	104.34	108.72	105.32	105.86	105.92	105.28	105.04	106.52	103.76	105.2	105.86	108.14	107.2	105.43	106.44	107.23	105.35	106.15	105.04	104.25	104.24	106.48	104.56	105.77	103.87	105.2	102.99	107.33	106.48	105.85
108.57	108.24	107.07	108.7	109.79	107.39	109.75	105.9	108.98	106.13	108.03	107.74	109.13	109.1	109.5	107.62	107.04	108.18	106.06	108.9	108.29	108.57	108.42	109.68	105.87	108.48	107.85	108.91	107.55	109.75	107.07	108.19	110.44	107	106.55	109.44	106.66	108.13	108.26	106.97	106.31	108.55	109.57	105.85	107.95	108.64	108.27	107.6	108.45	108.28
108.17	109.59	107.42	106.7	107.65	106.86	110.99	107.97	110.16	106.99	109.91	108.33	109.38	108.74	106.08	108.77	108.45	109.53	109.04	109.13	110.77	107.62	109	108.86	109.24	107.5	109.98	108.31	108.37	108.65	107.74	107.01	108.64	106.77	108.33	109.65	108.33	109.02	108.13	108.99	108.82	109.24	110.84	109.71	107.55	107.48	106.3	110.39	109.1	109.16
107.37	107.93	107.37	107.96	108.24	106.25	110.23	108.26	110.05	108.72	109.96	108.1	107.26	108.38	109.48	107.78	109.51	108.51	108.93	107.65	109.05	108.44	109.43	109.97	107.72	107.1	108.55	109.47	109.14	110.71	110.84	107.33	107.79	109.3	108.8	109.25	109.13	108.75	108.65	108.41	107.63	108.07	108.07	107.53	109.58	110.78	107.87	107.58	108.22	107.55
109.65	111.03	110.42	110.52	109.85	109.04	112.22	112.85	109.85	110.15	109.48	109.65	109.91	110.71	108.98	109.39	109.68	110.78	110.51	109.5	109.8	112.04	111.55	109.32	109.82	110.82	111.53	109.12	110.46	110.38	108.59	107.91	111.58	111.54	111.38	112.33	111.68	110.37	110.38	110.17	109.62	111.33	110.43	110.75	109.72	107.83	111.82	109.2	110.47	109.32
108.28	108.47	104.67	107.58	108.21	107.22	110.21	110	106.51	109.13	109.57	107.17	109.16	107.83	110.43	108.12	108.6	109.66	107.7	110.17	108.35	108.8	108.78	110.14	111.36	107.75	108.68	108.77	109.1	110.09	108.46	107.4	107.61	110.26	108.19	108.39	107.71	108.72	110.44	109.17	109.14	106.93	109.86	108.68	108.07	110.24	107.36	109	108.77	108.05
110.99	110	110.27	110.47	110.25	109.35	108.97	107.99	110.75	110.68	109.86	108.68	110.82	109.01	109.4	110.44	113.59	108.31	109.17	110.63	108.41	109.73	112.66	111.88	110.41	111.35	108.62	108.09	110.84	111.62	108.46	110.88	111.41	111.43	109.3	111.73	109.16	110.02	110.53	111.22	111.65	108.47	110.4	111.31	109.43	108.38	109.95	111.29	111.79	109.97
104.82	105.02	104.95	108.31	105.03	104.66	106.13	106.71	106.24	105.36	105.44	105.4	106.61	103.27	107.22	106.59	102.85	106.48	107.44	105.43	106.4	106.75	104.14	103.3	108.7	106.37	105.79	105.43	103.22	104.38	106.04	105.83	105.91	108.69	106.43	107.19	106.15	107.3	107	106.1	107.19	105.25	106.85	105.87	107.02	105.19	106.04	105.15	105.2	106.45
109.12	107.88	108.86	106.97	108.24	106.76	108.22	106.44	107.27	107.84	105.8	106.58	109.56	106.32	108.27	107.81	109.96	110.54	107.43	106.7	106.6	108.37	108.11	104.94	107.43	108.46	108.17	107.21	108.61	108.16	108.24	107.83	109.26	108.89	109.27	107.06	107.14	108.5	107.32	107.74	105.9	108.38	108.14	106.07	108.27	106.37	107.95	108.28	108.07	108.63
105.77	106.66	105.32	107.45	109.53	106.04	104.8	104.57	106.98	106.86	105.42	107.51	106.59	105.37	104.22	103.76	105.3	107.03	106.85	106.03	106.75	104.75	108.47	104.79	106.19	106.02	106.11	106.99	105.55	108.08	104.12	104.72	103.71	106.02	105.65	106.74	104.67	105.24	104.78	105.59	107.18	105.09	105.22	105.61	103.65	105.26	105.71	105.3	106.05	106.6
106.01	106.25	105.71	103.81	105.29	104.25	106.14	105.13	106.84	105.72	105.9	105.35	104.77	106.82	105.27	104.85	105.97	105.92	105.65	106.15	108.66	106.34	107.12	103.9	107.27	108.52	106.26	106.54	106.83	105.92	106.36	103.89	104.69	105.51	105.59	104.94	104.42	102.61	104.66	103.08	103.76	105.62	106.27	107.91	105.19	106.06	105.82	104.54	104.69	104.81
102.52	105.2	105.19	105.8	107.81	107.99	104.17	105.67	105.81	107.09	105.02	103.96	104.37	106.34	106.24	107.75	106.17	104.23	103.38	106.17	104.7	107.78	104.94	104.49	104.96	105.59	106.76	104.42	107.11	107.19	105.87	103.84	105.79	104.87	107.33	106.07	105.02	102.65	105.1	106.22	108.04	106.18	106.4	107.43	104.86	105.81	107.69	105.33	104.65	105.9
105.58	106.46	106.32	107.23	107.85	107.31	106.04	106.66	105.76	104.62	107.08	106.11	106.1	106.03	105.26	106.79	106.06	107.59	106.53	106.61	107.75	104.97	106.17	106.3	105.94	107.83	106.75	107.09	107.5	105.4	105.28	106.31	106.61	106.33	105.87	104.84	104.48	104.58	107.06	108.2	106.03	105.26	109.27	104.71	106.76	107.73	105.11	106.11	107.72	105.63
99.311	97.671	98.943	100.63	99.281	98.383	100.24	98.851	98.608	98.457	99.685	99.711	99.301	97.202	98.698	101.34	100.66	97.922	99.567	98.571	97.246	96.837	98.734	98.375	98.376	95.532	100.19	98.635	98.416	101.63	99.326	99.783	99.027	100.49	98.395	96.376	101.34	98.291	102.22	99.554	98.688	97.345	99.396	99.882	100.2	96.369	99.905	100.07	99.186	100.36
96.841	98.24	98.553	97.833	98.441	98.293	96.766	97.211	96.827	98.313	100.21	98.051	98.673	98.718	98.883	98.149	98.013	97.351	99.724	98.579	95.756	96.871	97.2	98.892	97.412	98.007	98.026	97.568	96.636	98.822	100.55	98.41	98.16	97.654	97.978	98.555	99.044	94.949	98.375	98.272	96.952	99.188	97.955	98.398	98.275	97.024	97.097	98.377	96.723	98.067
100.26	100.78	100.75	101.25	103.13	99.458	100.75	101.13	100.63	98.927	99.277	102.35	100.78	100.89	99.967	101.59	100.52	101.66	100.6	100.49	99.269	100.05	97.342	97.081	101.6	101.4	101	101.93	99.553	100.27	100.39	100.55	99.582	100.08	98.278	101.64	99.763	98.722	101.4	98.907	99.79	99.534	99.891	100.87	97.949	101.95	101.56	98.318	99.125	98.491
98.202	100.67	97.038	99.358	99.04	98.497	98.801	99.512	99.213	100.27	99.066	97.351	100.85	98.4	98.908	97.438	99.827	98.579	96.179	99.366	99.138	100.19	98.552	99.335	98.096	100.53	98.356	97.478	99.833	98.023	97.392	99.822	100.87	96.859	98.329	99.479	97.944	98.323	99.259	98.586	97.438	98.28	98.377	97.149	97.35	100	97.472	100.23	97.892	99.527
100.45	99.765	101.35	100.13	102.07	100.53	103.07	101.19	102.2	100.62	102.92	98.498	100.71	99.721	102.77	102.3	101.73	101.64	101.6	100.19	100.87	98.906	101.38	100.45	100.81	100.94	103.96	100	100.35	102.08	101.38	101.97	101.18	103.16	100.69	100.41	101.69	99.31	101.97	100.88	100.69	100.08	102.71	99.678	100.39	100.62	100.54	100.28	101.67	97.478
106.51	105.32	105.87	105.48	106.9	105.55	105.64	104.53	105.29	106.51	106.74	106.68	104.72	106.57	105.36	104.38	106.1	104.27	104.15	105.83	106.93	105.53	105.71	106.96	106.94	105.52	102.75	106.39	106.71	104.93	103.87	103.59	106.96	105.67	105.83	105.01	106.15	106.33	106.57	106.72	106.6	104.54	104.62	107.8	104.64	103.92	104.06	108.94	105.26	105.8
108.51	105.51	107.24	106.33	104.75	106.08	105.44	108.27	105.83	107.98	108.25	103.49	105.21	106.26	105.49	106.73	108.39	108.32	106.54	105.19	104.12	106.22	106.74	107.54	105.17	109.03	107.75	106.66	106.58	106.33	107.44	106.42	107.01	107.12	105.11	108.37	105.29	105.14	107.11	108.11	105.73	109.03	105.94	106.25	106.29	106.54	107.28	104.96	106.79	103.32
100.19	99.206	101.71	99.437	99.461	102.27	102.03	99.987	101.23	103.25	98.402	99.624	100.86	100.64	101.08	100.18	99.736	102.37	100.76	100.3	98.653	99.801	101.39	100.96	97.72	100.46	100.31	100.72	100.36	100.27	102.03	102.83	100.68	99.595	102.6	101.39	98.026	101.24	100.45	100.99	100.14	100.2	101.89	100.79	102.71	99.282	103.52	101.08	99.856	100.26
105.51	107.21	103.82	103.17	105.77	104.7	106.2	105.31	105.27	105.53	106.16	104.96	108.32	107.88	104.74	106.36	106.82	104.83	105.87	106.69	105.64	106.06	106.19	107.25	107.78	106.14	105.62	106.15	105.38	106.77	107.1	105.2	104.67	106.44	104.72	104.21	105.2	107.79	104.78	103.49	106.06	105.91	107.07	105.88	106.4	103.66	103.88	105.41	104.28	105.92
107.03	106.97	105.81	104.95	109.37	107.61	107.7	106.21	107.63	106.89	105.74	106.87	107.57	104.05	106.12	110.23	105.72	105.95	104.78	103.39	105.1	106.29	108.35	105	104.88	106.11	106.89	106.45	106.54	107.05	108.1	107.07	105.97	108.99	106.88	106.12	107.92	103.66	106.09	107.62	104.93	107.58	106.23	106	106.6	107.26	108.41	107.51	107.8	107.24
106.15	106.51	104.58	103.82	105.52	104.59	103.14	104.06	105.15	105.05	107.98	107.25	108.05	108.04	105.83	107.48	105.32	106.22	106.71	105.49	107.79	104	104.2	107.77	104.34	105.2	103.94	107.14	102.28	105.41	103.67	105.06	104.46	106.43	107.28	104.95	106.73	104.95	103.76	104.8	105.62	106.95	106.1	106.74	104.26	106.34	107.75	105.3	105.75	105.66
106.23	108.15	109.15	109.67	107.73	107.53	109.86	107.53	110.63	106.64	107.08	110.29	107.8	108.24	108.97	107.98	110.55	109.14	109.8	105.15	108.16	109.63	107.39	108.56	110.17	108.85	108.48	107.7	108.31	107.67	109.66	107.4	107.7	108.98	108.27	109	109.5	108.21	109.01	107.52	107.45	108.6	108.08	107.98	108.13	106.28	110.39	106.12	108.24	108.97
96.533	97.931	100	96.152	97.33	98.527	98.41	98.693	97.64	97.264	99.612	97.242	99.449	98.541	97.108	98.946	96.412	97.164	99.759	97.373	98.175	96.685	96.921	96.868	98.053	97.782	97.293	96.641	97.559	97.181	98.481	99.531	98.451	98.48	97.52	99.393	97.922	97.203	97.961	97.547	97.225	98.731	99.815	99.059	98.274	96.843	96.359	99.948	100.4	97.69
97.578	98.888	97.289	96.558	97.299	98.252	98.747	99.154	100.1	97.848	99.084	99.098	101.34	100.32	99.892	98.428	98.771	99.041	98.901	99.97	96.677	101.48	100.32	98.742	99.213	98.52	96.501	97.926	99.366	99.007	98.417	98.996	99.786	99.87	97.683	100.09	97.731	98.887	100.06	98.933	101.05	99.1	101.35	99.07	99.415	98.962	98.374	100.89	98.073	99.629
104.89	105.39	105.87	107.07	106.52	109.14	105.78	106.03	105.72	103.75	104.32	106.65	105.36	104.99	105.37	104.68	106.68	105.31	103.24	106.45	104.78	104.9	104.93	106.64	104.71	103.2	104.86	104.73	104.87	107.12	105.83	106.95	105.56	103.65	104.37	105.33	104.33	104.4	105.71	107.64	105.81	106.35	106.14	104.54	105.65	106.44	104.89	105.72	104.92	105.73
108	108.82	108.51	108.63	105.75	108.21	108.96	106.13	106.29	109.87	107.69	107.9	106.17	108.37	106.02	108.99	106.99	106.37	107.74	106.75	110.48	106.5	106.71	108.31	107.67	107.09	106.79	108.87	107.56	109.25	109.69	108.55	105.76	109.61	108.48	109.23	108.31	107.23	108.46	106.61	109.17	108.28	111.44	108.57	107.47	111.1	107.08	107.39	105.56	111.22
104.65	105.85	107.92	108.25	107.39	106.89	105.32	108.23	104.95	106.33	107.15	107.1	104.12	108.41	106.22	106.14	106.12	107.19	106.64	106	107.64	107.12	106.58	107.05	106.11	104.89	106.07	106.72	105.1	108	105.85	107.13	105.84	106.55	106.42	104.67	107.45	109.62	107.95	106.37	107.48	108.09	105.2	105.33	106.18	107.51	107.94	105.72	106.98	108.18
107.89	108.44	109.16	109.06	105.94	107.72	109.66	106.67	107.9	109.41	109.17	109.4	109.16	108.98	109.93	106.81	107.09	106.84	107.45	106.59	109.5	107.57	108.66	109.79	109.04	108.99	108.46	107.28	106.06	109.47	105.64	110	109.56	107.29	108.39	107.56	108.92	109.07	105.38	106.65	108.08	106.28	108.43	107.02	106.75	107.41	110.47	108.5	109.5	110.13
105.55	106.54	106.58	105.62	107.08	105.41	104.11	107.39	107.74	107.14	108.81	106.24	106.23	105.32	106.44	108.09	104.87	106.62	104.86	106.42	105.13	107.11	104.54	105.91	106.06	105.66	106.6	105.84	106.44	105.56	106.34	106.57	105.52	105.62	105.25	109.12	105.05	107.01	108.28	103.67	107.1	105.69	106.96	108.99	105.39	106.14	105.78	105.18	106.12	104.25
109.28	110.55	106.99	107.52	107.59	108.27	106.51	109.33	106.79	108.61	110.18	107.86	107.7	108.83	108.51	107.71	110.33	106.86	106.31	108.51	107.65	108.45	109.25	107.57	108.03	108.21	107.17	109.03	109.49	108.85	110.37	109.16	105.98	109.53	108.14	109.12	106.83	107.9	108.34	108.7	107.96	107.5	106.92	106.64	106.86	111.26	107.56	107.4	109.17	109.66
98.295	100.06	97.402	100.22	98.586	98.104	96.112	97.461	99.596	99.315	97.882	98.574	97.756	100.17	101.84	98.662	101.78	97.845	99.37	98.289	98.228	98.288	97.353	97.989	97.671	98.391	98.328	94.701	98.015	98.729	98.121	99.719	99.744	99.287	100.85	99.189	98.997	97.896	99.38	98.783	99.383	98.469	99.071	97.271	96.008	97.559	99.792	96.444	97.738	100.69
99.983	97.52	98.664	98.722	97.391	96.264	100.38	98.521	97.975	98.864	96.774	98.174	97.233	97.767	96.673	99.731	98.682	97.087	98.847	97.396	97.496	99.712	100.13	97.675	98.02	97.455	99.473	99.133	96.767	95.531	99.088	97.984	100.1	96.131	97.457	97.63	98.065	96.71	95.31	95.794	97.851	99.048	98.392	96.436	98.642	98.946	97.441	99.148	98.397	99.064
105.05	102.06	105.4	105.14	105.81	107.37	104.39	104.72	104.76	106	107.4	104.29	107.05	105.83	106.98	104.9	106.36	107.18	105.17	105.43	104.36	104.03	103.71	104.56	104.35	104.82	106.13	106.57	106.42	104.15	108.08	104.95	105.74	104.94	106.28	104.18	104.84	108.66	107.1	103.3	106.98	105.69	106.67	103.7	108.2	106.74	109.17	105.59	103.54	107.17
106.96	108.56	110.18	109.02	108.56	106.93	107.56	107.15	107.38	106.25	107.03	106.59	107.53	106.62	108.83	109.16	106.1	107.02	107.94	109.23	107.85	108.15	108.63	107.91	108.3	106.46	107.62	108.8	107.05	109.85	104.74	106.11	108.37	107.31	107.25	108.7	107.44	109.98	106.51	109.59	108.63	107.61	108.92	108.68	109.13	107.85	107.35	108.1	109.15	107.98
106.93	109.85	108.86	107.73	110.37	110.03	107.63	107.01	108.33	109.03	106.81	108.16	108.05	106.43	108.02	109.35	108.69	108.68	107.48	106.17	107.16	107.46	109.01	107.95	106.99	108.67	110.3	107.28	106.79	108.1	108.64	107.57	109.94	107.49	108.22	107.75	108.35	109.57	106.51	107.84	108.06	105.65	109.4	111.5	107.25	108.51	107.44	108.42	108.52	108.43
110.85	111.54	111.36	110.15	110.24	110.8	110.01	110.14	112.06	109.1	109.54	108.71	112.08	110.21	111.18	111.94	111.17	111.08	112.41	110.26	110.13	110.52	110.11	111.55	111.29	110.09	110.11	108.9	111.14	110.64	111.13	108.68	110.78	111.24	109.04	110.31	111.34	111.32	110.52	110.9	109.21	109.92	109.58	108.51	110	111.89	112.1	107.6	111.48	110.16
110.26	109.44	110.99	110.34	110.32	110.14	111	111.25	110.26	108.59	109.95	110.99	109.03	109.54	110.93	110.52	112.76	112.92	111.27	109.99	110.73	109.09	110.88	109.15	110.88	111.07	110.97	110.68	109.04	109.03	110.66	109.8	110.49	110.74	108.37	109.99	109.1	111.57	111.92	109.25	109.41	112.67	111.76	109.56	108.33	110.16	110.64	110.13	112.33	108.78
101.91	100.2	98.301	98.312	100.76	100.12	98.659	99.963	102.56	99.068	100.84	101.2	100.59	102.39	99.615	100.56	100.1	102.61	100.54	99.824	99.316	102.83	100.79	101.07	99.084	102.94	101.91	100	98.484	100.5	100.37	101.23	101.02	100.84	99.568	100.24	101.46	101.41	101.68	100.94	102.34	102.12	102.45	100.18	101	101.7	102.22	99.281	99.833	98.475
108.85	105.82	108.12	106.11	107.9	104.03	103.65	104.81	106.7	105.95	107.6	104.73	105.86	107.62	104.32	108.03	106.18	106.34	105.13	106.68	105.77	106.55	107.11	105.15	106.73	106.25	105.9	107.19	105.84	106.2	105.94	104.31	106.62	104.58	105.27	105.34	108.54	103.33	105.03	106.44	108.28	107.11	105.97	106.66	104.07	107.26	105.75	103.4	106.21	106.37
105.89	106.94	104.55	104.71	105	103.33	106.28	103.31	105.66	103.52	105.06	104.6	104.57	106.31	104.32	107.6	106.01	104.65	106.34	105.89	105.92	105.88	105.14	107.86	105.36	106.1	107.14	105.67	104.63	107.64	107.06	106.35	106.05	105.81	106.04	104.83	106.05	105.32	106.34	105.96	106.1	106.28	105.05	104.65	105.09	104.03	106.77	106.09	106.53	105.1
106.42	106.34	107.72	107.62	106.01	107.14	107.65	109.07	105.82	108.61	109.64	109.5	107.83	106.8	107	107.35	105.4	108.08	106.7	107.17	104.86	106.27	107.55	109.24	109.13	105.04	106.87	105.85	107.23	107.01	107.44	107.09	108.65	109.69	106.87	108.79	108.86	107.82	107.47	107.58	108.76	107.64	107.2	108.23	108.16	108.83	107.33	107.15	108.1	107.68
106.75	105.31	105.15	107.75	106.04	105.21	104.46	107.35	106.29	105.02	107.47	105.55	108.07	105.1	105.13	106.53	106.12	103.7	106.97	107.57	105.1	105.43	106.52	106.67	106.07	102.44	103.33	104.71	106.35	107.19	105.44	107.14	105.36	106.61	106.37	107.2	105.45	104.46	105.41	105.32	105.47	103.69	105.34	106.09	105.73	104.14	106.22	107.95	106.37	104.68
105.78	106.72	106.15	104.94	107.44	106.16	106.34	108.38	104.2	110.05	105	105.61	105.92	106.43	106.54	108.08	107.94	106.69	107.19	103.86	109.44	105.92	105	105.13	107.36	106.94	107.47	106.14	107.2	106.3	105.04	105.42	106.54	107.71	106.64	104.7	105.87	105.62	104.08	108.41	106.24	105.65	107.53	105.4	107.66	108.02	105.2	108.15	106.82	105.17
105.45	107.76	110.05	109.7	105.85	107.88	109.17	109.49	109.63	106.81	107.46	107.43	109.01	109.01	108.78	107.47	110.58	109.95	109.48	109.16	107.02	107.86	107.23	109.17	108.76	106.09	108.35	107.76	109.12	107.24	108.8	111.37	106.25	109.3	108.1	109.46	108.89	108.69	106.61	107.89	109.12	109.24	111.23	107.95	108.72	107.63	108.26	107.87	108.3	109.91
106.89	106.04	106.45	105.32	105.53	106.7	106.97	104.55	105.73	102.79	106.6	107.51	104.9	104.54	104.78	106.38	105.94	105.04	105.44	103.99	107.88	104.43	106.33	107.32	104.75	108.76	106.2	104.07	106	107.57	104.72	107.15	106.95	105.94	104.93	105.46	106.73	106.82	106.78	104.56	107.33	106.82	104.64	106.29	105.3	106.66	107.47	108.14	104.31	104.26
97.562	96.433	98.611	99.435	97.367	96.737	98.102	96.197	98.429	97.881	98.134	98.209	96.85	97.364	99.03	95.739	99.544	96.917	96.813	95.638	97.153	98.443	97.068	95.917	97.399	99.971	97.421	96.918	99.92	100.99	98.567	98.794	96.754	98.051	99.025	97.203	99.187	97.547	97.28	98.021	96.525	100.11	99.871	96.948	97.152	98.432	96.427	97.67	97.978	97.364
106.86	109.72	111.94	109.33	107.84	109.04	109.1	109.67	108.81	110.22	108.54	108.97	109.62	108.43	109.02	107.36	109.83	108.56	108.75	107.79	108.37	107.23	108.28	109.44	110.72	109.34	109.15	109.12	109.59	107.63	109.68	109.77	108.91	106.95	108.68	109.46	109.43	109.58	105.9	107.79	108.38	108.03	110.73	109.61	108.01	107.8	104.92	109.21	110.67	109.47
108.78	110.41	107.3	108.14	109.08	108.38	109.43	108.69	109.91	108.46	110.92	107.93	108.2	110.13	108.5	109.88	107.68	108.57	108.99	108.89	108.01	108.08	106.06	109.68	109.9	108.76	108.25	108.84	108.84	109.47	107.92	108.81	108.92	108.3	110.44	107.1	107.67	106.64	108.53	107.14	106.31	109.4	109.57	107.71	110.83	108.54	107.85	108.43	108.43	108.13
106.24	105.95	104.47	107.28	106.66	103.88	102.48	108.47	103.39	105.52	107.04	106.73	106.23	105.47	105.09	106.66	102.9	106.62	105.8	105.87	106.05	104.05	108.12	104.86	105.46	106.58	104.5	106.49	107.1	103.74	105.07	104.92	106.64	105.93	105.76	105.17	104.7	106.09	104.99	106.02	104.23	104.74	106.2	104.36	105.9	106.18	105.24	104.82	107.39	106.37
97.822	98.751	100.72	99.452	99.082	100.3	97.828	97.293	98.732	101.3	99.473	99.61	100.6	98.269	99.442	98.156	98.509	100.31	98.647	100.24	97.192	100.53	99.826	99.458	99.077	98.909	102.01	99.12	98.836	99.507	100.28	100.51	97.966	100.27	98.949	99.879	98.561	99.335	98.042	98.929	100.08	98.456	100.21	97.127	97.853	99.039	102.38	99.661	99.341	97.622
108.72	106.47	105.68	104.96	105.89	103.2	106.75	106.19	105.29	107.44	107.17	106.37	105.83	105.05	106.3	104.1	104.65	106.73	104.47	108.38	104.79	105.49	104.31	107.47	105.06	104.53	109.07	106.81	106.05	106.1	104.2	105.5	103.65	104.88	105.29	105.88	106.55	106.81	104.5	105.42	104.47	107.06	106.18	104.69	106.29	107.07	103.87	108.73	104.82	104.65
108.56	106.4	107.75	107.96	107.82	108.17	108.15	108.23	109.04	108.04	107.8	106.31	108.72	108.64	109.67	109.8	107.41	109.33	107.49	107.32	107.95	108.94	109.89	107.14	108.55	108.09	106.33	106.92	107.24	107.96	110.08	105.32	107.85	108.52	109.07	108.39	108.46	108.09	108.16	108.14	109.22	107.45	107.02	107.13	107.14	109.16	111.47	108.04	108.4	108.21
108.71	109.64	107.87	109.99	109.16	109.14	109.63	105.96	109.31	109	108.7	107.97	108.18	110.49	107.38	107.41	109.21	107.73	107.55	108.8	108.84	108.12	108.08	108.25	108.96	108	110.33	106.62	109.24	105.65	108.96	107.52	107.76	107.35	107.65	109.19	108.34	108.79	109.66	106.58	108.7	108.32	108.37	108.03	110.6	107.48	107.24	109.72	110.18	108.51
100.79	96.556	96.867	96.774	99.875	97.401	99.399	99.102	98.739	100.33	96.658	97.264	99.278	98.936	97.232	98.239	98.135	99.01	99.616	98.825	99.703	99.933	97.718	98.577	97.829	99.55	96.452	98.515	98.334	99.736	97.867	98.13	96.601	99.632	97.86	99.568	98.434	97.697	99.966	98.182	98.713	98.65	97.918	98.689	98.605	97.331	97.78	98.403	100.7	97.766
104.74	104.63	105.96	104.53	104.93	108.44	107.68	104.2	107.76	104.41	104.09	106.41	107.82	105.44	107.87	106.57	106.24	105.08	106.55	105.66	105	105.24	105.51	104.55	106.36	104.89	107.54	105.67	105.53	104.67	105.34	105.5	104.59	106.41	104.91	106.07	107.82	106.72	104.35	106.61	105.6	105.27	105.47	105.83	106.92	105.73	105.02	105	105.2	105.13
98.124	97.635	97.458	98.745	94.365	96.864	96.756	97.71	97.274	98.644	98.905	97.739	98.296	98.082	97.218	98.028	98.181	97.738	100.1	98.57	97.737	98.588	97.015	97.907	98.942	101.43	98.4	97.403	97.255	98.226	99.195	97.635	99.184	99.946	98.968	97.08	100.73	97.836	98.05	98.816	99.075	98.899	98.667	98.485	98.875	96.295	99.005	97.547	99.058	98.539
106.35	106.67	104.39	104.51	105.48	106.64	106.06	105.22	103.91	103.86	107.04	105.72	105.81	105.98	106.74	106.28	107.91	105.52	106.33	106.77	105.41	106.26	105.07	106.39	106.81	105.73	106.23	106.38	106.82	106.66	107.3	107.04	106.18	105.21	104.07	103.16	107.12	104.88	104.96	105.14	106.02	108.65	106.99	105.16	106.34	105.23	106.4	106.97	104.85	103.5
100.95	101.69	101.36	101.47	97.656	99.452	99.131	102.31	101.37	102.52	100.64	100.39	103.03	100.54	102.61	99.817	98.798	101.53	100.28	102.32	101.64	101.67	98.941	103.25	101.96	103.06	102.69	100.82	98.444	102	102.36	101.17	102.65	100.51	99.975	99.204	101.33	100.09	99.676	100.51	101.21	102.63	100.96	101.99	99.104	100.25	101.44	101.23	102.17	100.83
107.17	105.5	105.81	105.6	105.61	103.93	104.52	105.26	106.81	103.75	105.91	106.07	105.64	106.97	107.18	107.54	106.06	104.13	104.91	104.03	104.22	104.82	104.16	106.77	106.93	107.2	104.74	106.94	106.14	107.02	107.19	107.65	107.27	104.57	104.6	105.17	105.43	105.01	103.75	104.44	106.69	104.25	105.77	106.05	104.97	104.9	107.22	104.24	104.8	105.84
110.36	110.65	108.06	107.68	105.33	106.94	108.44	108.16	107.05	108.42	108.49	107.63	108.33	108.34	109.03	107.62	110.02	110.09	106.68	106.97	108.84	106.74	106.66	108.98	108.7	108.93	108.37	110.36	107.03	107.63	109.67	106.52	108.89	107.99	109.21	107.56	107.46	107.43	107.53	107.92	107.36	106.44	108.68	107.95	108.27	107.71	109.07	110.68	107.52	109.53
108.86	108.45	106.91	108.57	106.96	110.88	111.66	108.98	108.2	109.13	110	109.61	108.67	109.78	105.87	107.95	105.09	109.27	108.2	108.59	108.27	108.28	108.17	109.05	105.24	108.94	108.82	108.29	110.16	108.37	109.62	106.64	107.57	110.11	109.2	108.98	108.65	108.49	109.48	108.78	108.15	108.81	107.41	108.44	109.1	107.3	107.18	109.05	106.92	108.15
103.73	106.53	105.8	103.41	105.49	107.39	106.66	103.84	104.98	109.14	107.56	105.65	106.35	105.31	105.91	103.81	107.19	106.8	108.75	107.74	105.45	106.97	104.51	104.93	106.85	104.73	104.22	107.6	106.98	106.46	106.3	105.85	106.69	109.17	108.36	106.83	104.4	105.38	107.54	106.05	104.81	106.01	107.8	108.71	107.17	105.07	108.77	106.99	106.19	106.07
107.4	109.29	106.63	107.16	109.67	106.69	107.89	106.68	108.36	106.93	107.61	110.64	108.59	106.98	106.96	106.94	108.46	108.54	108.38	106.41	108.27	106.65	108.69	108.16	104.62	108.75	108.47	107.41	106.94	107.07	106.52	107.82	108.35	107.49	106.38	106.19	111	109	108.83	108.65	106.21	106.39	106.04	106.03	107.58	107.14	106.72	108.27	108.5	106.45
106.98	106.13	107.17	108.46	108.75	107.8	107.6	106.83	106.65	108.77	108.86	109.34	107.24	107.97	108.3	106.72	106.97	105.81	107.44	110.25	108.4	108.37	106.92	109.93	106.72	108.91	107.46	106.94	107.4	106.42	109.57	109.36	104.84	108.3	107.99	106.98	107.57	107.13	106.66	107.97	107.95	106.17	108.51	110.08	108.23	110.03	106.17	108.09	108.46	108.64
106.37	105.11	103.9	106.18	105.07	104.79	107.99	106.67	105.36	105.43	104.52	105.92	106.15	106.18	105.87	106.16	107.98	106.05	104.34	106.35	107.16	106.33	109.94	105.63	101.11	105.87	104.6	105.75	105.76	103.78	104.3	104.35	103.95	104.07	105.41	106.33	105.54	106.8	105.98	107.53	106.83	105.34	105.75	106.42	107.11	105.98	105.41	105.9	104.37	106.13
108.08	106.23	105.29	105.57	107.25	106.86	105.13	107.21	105.76	105.6	104.54	105.03	105.96	106.51	106.12	104.19	107.88	105.55	108.62	108.87	105.07	107.25	106.69	104.41	105.26	104.8	106.93	107.57	106.16	106.93	106.11	106.15	104.36	106.13	105.31	106.48	106.17	104.53	104.17	104.08	107.56	108.33	104.03	106.65	105.63	103.99	106.77	107.41	106.76	107.79
108.51	105.42	105.51	103.04	105.77	103.3	108.33	105.58	104.97	103.4	106.4	107.22	105.13	107.64	103.45	105.52	105.86	107.56	104.66	104.32	102.87	104.7	105.79	107.58	106.1	103.45	105.1	106.2	105.17	103.96	105.42	105.16	106.97	104.73	104.01	105.34	104.9	104.77	104.9	105.6	105.89	105.52	105.97	106.31	105.32	105.52	105.47	106.79	106.19	104.69
99.895	101.04	99.477	101.1	101.07	98.279	100.65	100.86	102.96	100.22	101.35	101.93	102.71	100.1	99.175	101.21	99.75	99.029	102.22	101.54	101.01	100.69	100.18	100.73	99.38	101.75	99.376	101.77	100.64	98.801	101.07	100.03	100.08	101.08	98.98	100.63	101.28	101.01	100.43	100.24	100.34	100.1	99.422	100.67	99.79	99.3	99.426	102.06	98.531	102.08
106.03	105.31	105.72	104.82	104.46	105.59	105.08	106.32	105.48	104.87	103.82	106.43	106.42	105.93	106.27	105.89	104.95	104.65	105.31	105.44	105.91	105.11	103.9	103.19	105.3	106.83	103.42	107.15	104.7	106.4	103.72	103.98	107.12	106.05	103.95	104.18	103.46	103.9	107.42	106.64	103.87	106.66	106.55	105.35	106.92	106.35	104.47	105.33	106.08	104.18
104.55	104.81	106.73	106.31	107.88	107.19	106.48	106.03	106.76	107.27	106.43	105.29	107	106.5	106.59	106.6	105.82	106.46	105.5	106.12	104.67	104.95	107.52	105.9	107.06	107.17	106.31	107.19	107.57	107.44	104.55	107.73	106.34	106.91	105.4	104.76	108.4	107.98	107.3	105.22	108.33	108.74	107.79	106.02	107.16	106.17	106.65	107.52	106.4	104.92
108.03	109.86	108.69	112.21	109.6	108.46	109.18	107.97	110.39	107.62	108.05	108.62	109.4	108.17	108.79	109.33	109.03	107.66	109.95	109.55	109.74	108.52	106.95	107.37	106.88	110.4	109.13	109.62	107.28	107.77	107.08	108.46	108.63	108.4	111.12	110.27	107.34	108.89	109.71	107.15	108.32	106.46	106.46	107.99	106.21	109.28	108.81	108.93	108.81	107.19
110.47	109.38	105.95	108.02	109.64	110.6	106.27	107.92	108.12	110.04	110.78	109.31	108.27	108.19	107.89	107.27	109.41	110.14	108.46	108.51	110.61	109.76	110.31	108.13	107.75	109.38	110.87	111.1	109.31	109.24	105.52	109.88	106.67	109.45	105.8	108.03	108.16	108.97	108.74	110.35	105.7	107.79	107.61	105.51	108.78	109.5	109.16	108.37	109.45	109.97
105.69	110.41	108.93	108.89	106.5	109.72	107.3	108.06	111.08	107.04	108.42	108.37	108.35	108.4	106.54	109.73	107.3	108.24	109.84	110.53	109.18	108.07	108.04	108.17	107.42	107.63	106.62	110.24	109.37	108.5	109.67	109.08	108.9	107.36	109.48	109.12	109.74	106.88	105.94	107.52	106.71	106.7	108.81	108.99	109.18	108.65	106.83	109.67	109.5	107.54
105.72	107.37	105.95	103.85	105.44	105.03	105.9	106.52	110.75	107.92	107.22	105.51	106.8	106.73	106.57	106.91	107.14	108.34	108.48	105.26	106.33	107.17	106.7	104.07	107.62	105.38	107.25	107.27	106.62	107.78	106.89	105.8	106.82	106.87	105.71	107.68	106.9	107.51	105.82	106.16	108.99	105.49	104.83	105.84	110.55	105.77	106.33	106.55	105.13	105.99
106.96	109.44	103.13	109.67	107.34	107.22	109.29	105.8	109.29	109.92	108.78	107.92	105.6	107.09	109.12	106.31	108.32	106.98	106.64	107.87	106.85	108.76	108.21	109.48	108.84	107.15	107.11	108.17	108.75	108.2	107.71	108.67	107.53	105.87	108.35	108.44	109.24	106.66	108.36	107.55	108.43	107.45	108.51	109.06	109.16	105.73	107.85	108.94	110.38	105.26
99.85	100.18	104.35	101.45	98.927	101.16	101.06	99.877	100.3	101.44	100.56	101.34	102.4	99.73	102.12	100.61	100.24	103.14	99.755	101.07	100.31	102.82	100.68	101.91	98.965	99.726	100.85	101.5	101.68	102.86	100.15	100.29	101.35	101.19	98.203	100.75	100.65	99.996	102.56	102.24	101.3	101.19	102.04	100.69	101.88	99.933	100.21	101.25	98.804	101.6
106.14	107.17	107.83	109.94	110.19	110.11	107.57	108.9	108.04	106.56	108.04	108.02	108.71	107.56	107.41	107.72	109.11	106.03	107.4	109.74	110.61	108.81	108.99	109.92	110.39	105.6	108.09	106.47	108.82	109.98	108.03	106.68	107.71	110.53	107.86	109.69	109.25	107.62	108.63	108.12	108.93	110.6	109.7	108.36	108.8	108.24	109.68	110.41	108.15	106.72
109.81	107.37	108.7	109.1	108.76	108.66	109.17	108.85	109.17	108.62	107.33	107.89	108.83	108.46	109.26	107.68	108.46	110.47	110.17	110.45	107.42	109.79	108.58	109.14	106.88	108.72	107.87	107.55	108.33	108.87	110.07	107.62	106.64	106.67	108.76	109.13	109.53	109.58	109.68	107.73	109.94	108.21	107.31	110.35	108.1	108.59	108.72	109.63	108.9	108.77
108.18	110.35	108.68	107.65	110.38	110.3	108.73	109.17	109.03	107.8	107.99	109.21	108.32	107.99	107.87	107.23	109.29	109.64	109	108.19	107.87	109.4	108.35	110.81	109.68	111.55	108.71	109.67	106.1	109.53	110.34	108.19	108.82	106.12	107.94	109.91	108.48	107.2	110.95	108.47	108.97	110.76	106.15	108.13	105.98	108.34	108.97	108.3	109.53	109.19
105.97	108.26	108.95	109.51	106.81	108.45	107.04	108.26	108.67	106.8	108.69	108.96	106.62	109.42	108.21	109.61	108.85	107.38	108.26	107.94	107.78	110.15	106.51	107.18	108.93	106.76	107.35	108.78	108.32	110.63	108.27	109.78	106.16	107.39	108.76	106.25	107.69	107.79	108.02	110.46	108.05	109.2	108.87	108.26	108.45	109.44	106.93	109	108.44	108.7
99.054	97.441	100.58	98.393	96.778	97.94	100.27	98.304	98.216	98.523	98.003	97.741	97.438	96.288	97.393	98.618	95.519	99.225	98.616	99.004	98.78	96.594	100.14	97.404	98.357	98.926	99.113	98.529	97.648	98.348	96.992	97.917	99.896	97.915	98.861	97.702	96.963	97.474	98.416	100.34	96.486	96.344	96.875	98.742	96.803	97.837	97.77	98.979	96.396	96.839
107.35	109.84	103.91	105.26	108.48	107.45	105.31	106.89	107.36	107.28	106.67	104.88	106.16	106.91	106.44	105.02	104.14	106.38	105.28	105.63	106.04	105.77	107.1	106.25	105.27	104.18	105.13	107.59	103.42	105.33	106.86	105.2	104.86	104.39	105.75	103.15	104.19	103.82	106.35	104.74	103.66	102.88	108.45	106.42	105.02	107.18	107.27	105	108.49	104.61
104.81	105.65	106.42	107.38	106.11	106.7	105.19	105.23	107	106.73	105.4	106.39	106.02	106.56	105.31	105.63	104.54	107.54	106.34	108.56	107.71	107.9	107.68	107.84	109.04	106.68	106.92	106.69	107.88	106.35	104.16	105.3	106.3	107.45	104.48	105.95	105.77	105.58	107.22	108.21	106.6	106.78	107.34	106.45	105.92	106.46	104.9	106.27	106.81	106.99
106.03	105.34	108.78	107.9	107.49	105.46	104.86	109.22	105.96	106.35	107.42	106.85	106.47	103.28	104.5	108.35	105.91	107.34	104.92	106.85	109.41	107.54	108.69	106.2	103.99	104.63	105.83	109.25	106.42	106.12	104.99	105.64	108.45	105.17	104.33	104.78	105.08	105.5	106.97	108.42	105.45	107.1	106.23	107.43	105.72	106.53	105.78	108.21	106.86	105.23
99.614	98.272	99.572	98.176	97.105	95.517	97.252	96.76	97.411	99.194	97.176	96.382	98.363	99.258	98.334	96.889	98.175	99.009	101.42	97.446	100	97.489	97.887	101.4	98.061	97.679	98.978	96.947	98.013	96.771	97.412	98.221	96.298	97.295	98.911	97.776	98.223	100.06	96.587	96.386	98.208	98.349	100.23	97.542	97.445	98.707	98.701	98.074	98.162	97.382
109.36	107.95	108.75	106.9	108.05	107.47	107.58	108.25	105.08	108.98	108.64	107.93	107.43	107.6	108.13	110.32	110.79	106.7	108.14	107.11	107.7	106.35	105.66	111.4	107.41	108.19	107.72	106.2	107.71	108.59	106.41	104.83	107.23	107.96	106.91	109.41	106.3	106.98	106.29	107.83	107.99	108.33	108.21	107.4	107.19	108.11	107.55	108.23	106.82	108.9
110.36	107.75	107.69	108.05	109.46	106.69	108.38	109.43	109.96	109.09	107.25	109.97	107.64	110.26	108.83	110.51	110	107.49	108.41	107.74	107.09	108.67	108.06	107.74	104.89	107.92	108.07	109.32	108.99	109.35	110.52	108.99	110.27	108.56	108.02	109.79	111.23	107.63	108.3	108.1	108.65	108.68	107.32	108.95	107.12	108.68	107.85	109.75	110.47	110.01
107.68	105.64	108.8	108.29	108.64	109.18	109.46	107.68	105.95	107.3	109.4	107.59	108.02	106.48	107.94	106.68	105.38	108.25	108.82	107.19	108.14	109.42	107.15	107.99	108.41	105.77	106.92	106.22	107.53	109.1	108.75	109.61	107.7	108.83	108.24	106.23	109.11	108.64	108.31	106.4	105.58	105.99	106.04	106.24	109.38	104.35	109.24	106.54	106.27	108.3
106.21	109.25	108.26	108.59	109.99	109.43	107.55	110.98	109.82	109.4	107.19	109.33	108.33	109.44	109.46	106.93	106.46	109.4	109.19	107.17	107.57	108.11	109.16	109.37	107.92	110.41	107.71	107.82	107.7	108.33	110	106.49	111.02	109.16	106.86	110.47	109.33	108.33	109.37	107.41	109.87	109.76	108.95	109.08	108.92	108.2	110.78	109.54	108.06	108.48
98.05	97.748	97.268	97.534	98.12	97.538	98.995	100.43	100.83	98.777	98.34	97.618	98.949	98.769	99.174	99.109	97.627	98.665	97.185	99.93	100.41	98.463	98.562	97.293	99.663	96.696	98.875	97.994	98.182	98.968	95.878	97.405	98.052	96.452	98.262	96.22	96.475	96.815	97.408	99.406	99.053	99.591	99.549	96.389	96.486	97.848	97.424	96.911	98.211	99.658
105.36	103.66	105.64	106.57	104.25	106.93	106.34	107.41	106.4	105.06	105.32	106.36	107.74	106.09	105.43	105.55	105.66	106.78	104.09	107.72	107.16	106.07	104.4	106.98	105.36	105.75	105.88	108.08	105.98	106.14	106.1	104.74	106.07	105.11	104.74	105.19	106.12	105.38	104.41	105.49	105.93	105.02	105.52	106.4	108.83	106.32	103.33	107.64	104.98	107.24
106.82	105.73	106.76	107	107.23	104.69	106.94	105.4	107.71	105.52	107.62	108.34	106.49	106.22	107.28	106.56	108.26	106.45	107.14	105.88	105.98	106.27	107.2	106.26	107.69	107.2	107.61	106.61	105.57	103.96	103.67	107.81	105.61	105.02	106.09	107.22	108	107.4	106.62	103.7	105.62	108.01	106.55	107.79	106.89	106.08	106.96	106.38	104.44	108.38
107.4	107.09	109.79	107.41	108.9	107.18	109.74	109.55	108.3	107.4	107.77	107.87	109.96	106.36	107.07	109.41	108.07	108.2	108.1	107.82	110.52	107.96	107.71	106.44	106.37	109.01	109.84	110.41	108.5	109.37	108.21	108.36	108.06	109.05	108.26	109.46	106.12	109.32	107.6	108.88	107.28	106.92	108.85	109.08	108.74	106.68	108.85	108.67	107.73	109.22
108.11	103.95	106.22	106.01	106.09	105.2	106.28	106.36	103.48	105.52	106.18	104.15	106.39	105.2	106.7	106.08	104.55	108.11	106.95	108.85	105.64	106.93	104.25	106.44	105.94	104.94	106.19	104.89	106.79	106.35	104.29	105.47	105.57	105.4	106.36	105.86	106	104.91	105.96	103.79	106.23	106.87	109.03	105.85	107.37	106.34	105.36	105.73	106.12	103.61
97.685	94.971	96.907	99.21	98.235	97.225	96.4	98.766	97.885	98.325	98.625	98.095	100.27	97.446	98.565	100.08	97.173	97.305	98.318	98.952	98.136	96.315	96.596	99.387	100.57	97.502	99.809	99.059	94.025	97.606	99.658	96.579	100.3	96.522	98.627	98.145	98.775	97.596	96.122	97.709	100.06	97.437	96.523	99.124	97.481	95.909	97.664	96.319	97.385	96.04
105.47	105.62	105.14	103.63	105.38	105.82	103.57	106.32	107.49	105.04	106.66	104.83	106.1	104.17	107.46	105.07	107.37	106.93	104.44	106.26	105.53	106.03	102.98	105.86	106.09	104.76	105.32	103.23	106.15	106.85	103.64	104.37	103.94	105.33	106.01	105.82	108.51	106.99	104.44	104.95	105.52	105.69	104.6	106.92	105.41	106.99	106.39	105.77	105.62	106.59
109.02	108.06	106.77	108.78	107.33	108.49	107.98	108.34	107.42	105.21	107.28	108.91	107.85	107.42	109.52	107.98	106.78	108.76	107.56	107.27	106.5	107.35	108.46	108.12	107.11	107.07	108.47	107.33	106.92	108.18	110.03	107.6	108.19	108.78	105.57	108.61	107.32	107.62	108.51	106.74	108.24	106.16	107.84	107.54	110.85	107.64	110.7	108.13	107.02	107.08
107.75	106.39	107.82	109.1	105.8	109.6	108.36	108.16	107.54	108.16	106.95	108.53	108.97	107.29	108.62	108.11	107.18	108.53	108.56	105.99	108.18	108.4	109.51	107.56	106.93	108.18	106.29	109.56	107.14	107.21	107.82	107.87	108.76	107.91	108.48	108.75	108.36	107.06	106.6	110.54	109.01	106.87	108.84	105.86	106	106.28	107.22	107.51	108.28	107.82
109.32	107.84	106.17	104.15	105.29	106.25	106.73	109.02	107.68	108.15	105.54	107.83	105.33	105.93	107.91	108.79	106.87	108.18	105	107.63	106.03	108.06	108.21	106.47	107.03	107.67	107	106.31	106.9	104.51	106.59	109.66	105.89	105.24	106.55	106.79	106.08	107.88	106.2	106.57	106.65	106.88	105.11	107.05	107.01	104.2	104.66	105.5	104.94	107.78
110.42	109.35	108.06	105.34	107.59	107.82	107.71	109.13	107.99	110.05	107.81	109.23	107.96	106.91	109.85	108.63	110.36	107.69	107.48	109.15	107.27	106.91	106.91	108.49	106.74	108.04	107.14	108.39	105.73	106.67	107.15	105.39	107.58	107.39	109.58	107.6	107.25	107.09	109.26	107.94	108.85	108.13	109.52	107.34	107.16	108.09	106.67	107.19	108.57	110.56
107.2	106.49	108.3	107.41	108.54	106.27	106.6	108.96	106.7	108.97	106.95	108.33	107.74	108.02	106	107.22	109.18	107.89	106.66	109.1	107.61	107.59	107.62	107.72	110.5	107.53	108.22	108.59	106.71	109.44	107.07	109.27	107.26	106.39	107.38	106.21	107.24	108.39	107.87	107.25	107.22	107.86	108.57	108.65	108.26	107.04	107.04	108.16	111.79	108.58
107.4	103.86	103.66	104.96	105.62	106.77	106.9	103.27	105.8	105.64	104.77	105.47	105.55	106.29	105.07	106.23	106.13	107.36	106.13	107.59	106.89	104.85	104.45	107.11	104.57	106.46	105.45	104.73	104.6	105.67	105.67	106.56	105.04	106.32	106.05	107.85	105.16	105.61	104.4	107.64	106.87	106.09	104.92	106.1	102.32	105.31	104.72	107.78	104.19	103.76
108.49	109.68	109.59	109.85	108.08	108.77	108.24	108.35	108.78	107.36	106.67	108.55	107.76	108.02	107.75	107.65	111.52	107.33	111.08	106.92	109.31	106.93	108.65	110.41	106.67	106.44	109.8	107.88	107.67	109.67	107.78	106.85	105.22	109.8	103.8	110.62	108.46	107.21	109.15	109.12	108.78	107.66	109.88	108.16	106.37	107.66	109.89	109.81	107.54	108.65
105.28	106.24	107.83	107.13	102.53	108.71	105.23	107.51	106.92	106.28	106.13	103.01	105.35	105.29	105.75	105.6	105.64	104.83	104.45	105.57	103.58	105.02	104.13	105.87	105.42	107.54	106.02	105.06	108.99	105.22	104.79	106.93	105.76	105.81	105.83	105.44	106.77	105.17	106.07	106.76	104.85	104.72	107.02	106.43	104.79	106.15	104.87	108	106.34	108.77
106.98	106.53	104.08	106.16	104.89	104.05	104.48	105.75	106.06	106.3	104.57	106.2	106.18	104.89	103.72	106.42	105.47	106.74	104.91	104.64	105.35	107.38	106.5	105.55	106.15	104.69	105.53	104.27	105.9	104.36	105.81	107.44	107.03	104.83	104.77	103.4	104.02	105.48	105.75	104.7	105.22	105.87	104.99	104.59	106.74	102.98	106.6	107.47	106.6	104.51
102.23	102.53	102.25	104.16	101.98	101.29	102.48	102.08	103.37	102.53	102.13	105.32	103.11	103.2	104.42	102.03	101.18	102.99	105.29	103.25	104.31	101.92	101.32	102.4	101.69	102.67	103.23	102.76	104.48	101.47	103.91	104.84	102.08	102.32	102.38	101.36	101.15	101.97	102.66	100.17	102.89	103.83	104.18	102.91	103.71	104.12	102.24	101.79	103.52	103.91
97.663	99.003	97.174	98.535	99.16	97.234	100.7	97.22	98.544	97.792	98.208	98.395	96.703	97.852	98.048	96.23	97.884	97.315	100	97.087	99.272	96.97	99.26	98.247	96.628	97.41	97.823	98.833	98.765	96.953	98.543	97.667	97.593	97.244	100.81	97.8	97.879	97.709	98.517	98.491	95.293	97.094	97.127	98.391	96.377	99.471	95.779	96.223	96.66	98.561
108	106.81	103.94	105.46	107.83	105.28	103.73	105.51	102.3	106.17	105.65	106.62	104.23	106.42	105.47	105.47	107.05	106.49	104.11	104.15	108.93	104.99	107.28	106.71	106.48	106.34	106.26	103.73	107.67	105.93	105.36	105.97	105.47	104.85	106.23	105.45	107.2	103.5	104.28	104.12	107.12	105.3	105.48	106.27	104.99	106	105.21	106.32	106.07	107.4
109.73	108.51	109.41	109.5	109.58	108.2	108.61	108.67	110.4	110.39	108.24	107.7	107.94	107.93	110.13	107.36	108.89	107.66	109.69	106.03	107.3	109.41	109.43	108.61	109.27	108.3	108.96	109.79	108.95	108.16	107.83	107.55	109.32	109.44	110.17	108.63	109.75	106.34	107.9	109.32	107.81	110.44	107.9	107.29	109.03	108.3	110.13	111.1	105.95	106.93
107.7	107.5	105.71	107.88	106.8	107.27	106.29	105.99	103.66	106.41	105.06	106.73	105.97	102.43	105.23	106.83	102.3	106.38	103.88	105.69	105.73	105.78	104.44	103.9	103.37	105.11	104.58	106.3	104.31	107.55	106.44	106.32	107.31	106.44	107.68	105.58	104.79	106.05	106.07	107.08	104.85	107.06	106.23	106.58	105.74	104.04	106.63	103.63	105.39	107.08
104.13	107.51	106.34	105.93	103.06	107.83	105.51	106.17	106.3	106.53	104.87	104.69	105.33	105.16	105.88	105.97	106.16	103.72	103.62	106.12	104.87	106.37	104.08	105.2	105.8	104.17	107.34	107.86	106.15	106.77	103.79	106.73	107.18	105	104.6	106.26	104.72	104.55	104.21	106.57	107.33	106.19	105.99	104.43	103.53	103.91	105.17	107.89	104.99	101.78
99.788	101.11	97.182	100.56	97.878	99.305	98.026	99.238	98.698	99.167	100.02	99.078	99.993	98.871	99.214	98.364	98.743	102.97	100.23	97.811	99.924	100.12	97.252	98.846	100.68	97.016	96.607	101.13	98.189	98.1	100.82	98.372	100.83	99.104	97.395	99.242	97.412	99.705	98.291	99.127	95.61	99.519	99.353	101.37	98.011	97.858	99.753	98.036	99.452	98.507
104.22	104.63	106.14	106.5	104.94	106.86	106.49	105.48	105.93	103.78	105.23	105.63	103.35	104.04	102.99	104.83	104.84	105.6	106.18	104.18	103.86	105.77	106.3	104.69	105.06	106.62	103.85	104.05	104.8	105.94	106.03	105.29	104.57	104.16	107.84	106.46	104.42	104.63	105.17	108.61	106.85	106.25	108.2	106.3	104.28	105.97	106.65	106.6	103.93	105.86
107.48	108.96	108.06	107.34	109.42	107.99	106.95	105.85	107.51	106.6	106.13	107.85	110.1	106.42	106.64	108.05	107.89	107.67	110.32	108.91	108.2	107.88	107.44	110.1	106.94	106.46	110.31	107.93	107.74	107	105.51	110.24	107.46	110.69	109.6	108.42	108.19	109.54	108.19	108.02	107.63	108.68	106.24	109.09	107.18	107.18	110.45	107.92	107.89	106.09
108.88	107.29	109.49	106.46	107.2	106.39	107.13	107.81	108.03	110.61	106.46	107.18	109.21	107.06	105.08	107.74	108.29	107.08	106	109.95	108.67	106.72	108.53	108.3	108.41	106.95	104.6	110.43	106.54	107.03	109.65	107.16	107.28	109.75	106.2	108.08	107.95	107.71	109.56	108.45	108.94	105.33	108.17	108.57	108.03	106.89	110.12	109.12	109.59	110.56
98.017	98.738	97.152	97.288	99.233	97.246	96.493	96.706	99.217	99.012	96.955	97.236	96.226	96.909	96.502	99.144	96.192	97.584	96.972	98.557	96.76	96.758	98.392	101.84	98.016	99.384	98.019	97.743	98.776	100.01	97.4	97.543	100.61	100.27	98.851	97	98.999	96.747	98.563	98.738	99.24	97.831	97.57	98.398	96.627	98.938	99.348	98.631	98.72	97.799
100.33	97.256	95.637	96.777	96.984	97.384	95.197	99.764	97.646	98.357	101	99.053	98.634	97.882	100.31	97.504	96.944	97.85	99.176	99.246	97.428	97.24	99.823	98.922	97.627	97.549	97.188	97.67	96.125	97.068	99.624	97.683	98.1	99.363	98.585	98.114	96.576	96.281	99.098	100.41	97.223	97.625	98.286	95.872	99.963	95.962	98.208	99.194	100.05	97.929
103.2	104.65	106.14	106.41	107.56	105.74	107.87	106	104.39	106.53	107.1	106.77	102.7	105.87	108.1	105.31	106.45	105.21	105.46	107.58	108.24	105.13	107.22	106.33	105.46	106.68	104.15	104.83	107.61	105.27	104.68	106.07	106.51	104.9	104.25	104.81	103.98	105.09	104.61	104.86	106.82	107.25	107.84	104.81	106.35	104.53	104.32	105.1	105.61	105.04
106.86	105.81	105.64	104.4	107.35	105.18	106.5	105.49	106.83	106.25	105.39	105.51	106.18	108.78	104.71	108.21	104.4	106.34	109.05	106.9	106.26	107.58	106.78	106.66	105.81	105.99	105.87	106.24	106.43	107.3	104.04	103.74	105.3	105.09	106.2	105.77	107.27	108.34	107.85	107.88	106.27	106.12	107.8	104.34	106.21	105.79	106.53	107.08	105.33	107.5
109.07	108.82	108.25	107.06	108.48	108.12	108.66	108.43	108.77	107.12	110.89	109.6	106.74	108.29	108.3	108.18	107.58	106.98	109.01	106.88	108.43	108.35	109.77	108.35	107.41	108.47	109.97	109.11	104.67	109.09	106.78	108.87	109.06	106.25	109.97	108.41	108.25	108.29	105.33	108.04	106.83	108.87	108.19	107.45	109.02	108.55	109.64	108.37	108.68	108.06
109.73	109.79	108.32	106.91	110.44	109.26	106.43	106.12	109.06	107.4	107.08	106.73	108.27	107.56	110	109.43	109.16	104.06	106.25	107.03	109.69	107.89	109.11	107.11	106.3	108.3	108.36	107.35	110.09	109.5	108.42	109.22	109.12	108.13	107.7	108.76	107.97	109.39	106.75	106.74	106.55	107.07	107.78	110.58	109.6	107.01	108.43	108.8	107.92	109.19
102.49	101.7	101.42	101.63	101.02	104.87	101.59	103.09	101.74	100.75	101.08	102.61	99.949	100.51	101.73	101.47	102.6	104	100.37	100.1	101.53	99.997	101.11	102.13	100.91	99.649	98.193	101.32	101.48	100.85	99.728	98.115	102.84	101.03	101.8	102.15	97.295	102.1	101.73	101.62	101.05	102.21	101.33	101.48	100.33	102.43	98.953	101.08	101.46	99.945
107.55	104.74	103.94	103.79	107.29	105.64	107.11	106.67	105.71	106.71	106.38	106.41	103.35	107.6	105.57	104.96	105.39	104.75	106.44	106.85	104.95	105.16	106.52	106.16	102.35	106.72	107.91	105.23	105.37	104.16	105.48	104.37	104.8	104.13	106.26	106.27	106.25	106.63	107.55	106.78	104.77	104.77	105.67	105.59	103.92	105.76	106.7	103.93	105.75	104.8
110.76	109.84	112.16	110.89	110.77	110.68	112.37	110.57	108.63	108.39	111.31	110.06	109.3	110.77	111.87	112.25	111.61	110.7	109.88	108.13	111.91	108.46	111.12	109.18	112.01	110.46	109.76	112.38	109.15	108.64	111.46	109.06	110.54	108.68	111.54	112.26	111.07	108.2	110.72	111.67	109.91	111.75	110.67	108.37	110.58	113.22	111.19	110.15	109.84	107.55
106.02	105.51	106.2	106.8	108.85	109.78	107.93	106.43	108.19	107.63	108.46	108.65	109.02	107.85	109.93	106.41	105.41	108.23	106.7	106.96	110.76	109.72	108.09	107.53	108.86	106.44	106.68	108.3	108.14	107.29	104.85	108.57	109.24	107.86	106.43	107.31	107.35	108.13	110.47	108.03	108.13	108.45	107.43	109.2	106.37	108.6	107.34	107.31	107.65	108.12
106.62	106.77	104.15	108.34	106.34	107.16	108.84	109.26	106.91	108.87	108.67	109.25	106.53	108.78	108.62	108.72	106.73	107.63	107.44	109.85	108.86	109.34	108.82	108.18	108.31	108.98	108.7	107.31	107.67	110.4	108.23	106.9	107.19	106.31	108.26	108.15	108.75	107.49	107.88	108.9	109.86	106.15	107.56	107.43	107.42	109.32	110.89	106.27	107.9	108.27
97.618	96.691	97.578	100.16	96.912	98.373	97.427	100.03	97.991	99.795	96.954	97.345	99.085	99.136	96.41	98.815	96.778	97.411	98.249	98.119	99.172	96.837	99.962	97.04	100.34	98.552	98.047	97.543	95.718	97.089	97.542	98.03	96.044	99.179	97.588	97.866	95.061	99.011	96.824	95.204	98.686	97.754	95.703	96.582	97.41	100.89	98.993	99.107	97.325	96.451
107.07	105.02	106.81	104.52	105.2	104.56	104.9	106.11	105.81	105.56	103.54	106.42	105.75	102.88	105.33	104.12	107.59	105.89	105.37	106.93	104.92	107.75	106.16	105.28	106.51	105.16	105.63	104.79	106.31	106.21	102.63	106.18	104.84	106.71	107.38	105.94	103.95	105.06	106.04	108.32	106.65	107.01	106.65	107.66	105.34	103.73	105.75	104.59	106.83	107.62
106.47	108.12	106.05	107.13	107.48	103.45	105.58	105.39	106.35	106.93	104.7	105.21	105.71	105.87	106.1	108.02	105.41	107.11	108.33	105.85	105.79	106.36	105.26	104.17	105.65	107.44	104.98	104.67	104.86	106.59	105.77	105.3	106.64	105.09	106.19	104.8	104.83	106.51	106.81	106.13	105.68	105.79	103.43	106.6	107.15	107.82	105.84	106.6	105.59	106.94
99.078	97.85	99.812	99.575	99.464	99.565	97.95	98.176	98.924	98.186	98.479	98.371	98.199	98.165	98.358	100.74	99.25	97.093	100.29	98.748	97.952	98.875	99.092	98.923	99.686	96.808	99.885	98.336	101.24	99.014	98.162	99.123	99.127	97.845	99.41	98.803	98.82	97.796	97.602	98.537	99.496	99.119	100.53	97.361	98.661	98.984	97.958	100.41	98.176	101.55
101.28	99.962	101.05	101.14	102.86	99.251	100.23	99.954	99.435	101.09	99.883	99.637	101.39	98.761	100.42	99.913	101.07	100.51	100.53	100.42	99.053	99.191	100.96	99.327	99.736	99.681	100.06	101.6	99.866	100.82	99.373	102.2	100.86	101.22	102.11	101.68	102.63	101.36	100.61	98.287	98.581	99.08	100.16	101.47	98.99	99.724	100.57	100.86	99.923	102.79
109.72	105.42	106.84	109.53	110.76	108.87	107.87	108.07	107.74	107.36	107.26	107.73	109.65	108.03	108.1	108.88	107.93	108.65	109.49	106.23	109.53	106.97	106.63	109.8	107.66	107.27	110.82	107.47	107.26	109.54	106.82	108.17	110.36	109.12	108.08	106.1	109.81	108.73	106.69	105.36	109.23	107.7	109.52	105.78	107.9	109.79	107.11	105.6	106.88	107.25
103.36	102.44	104.97	103.29	102.17	105.14	103.38	104.34	102.28	102.47	103.07	101.82	103.79	101.95	103.07	100.95	103.78	103.09	103.28	100.89	99.955	101.45	102.01	103.14	103.64	103.55	102.47	102.76	102.6	99.314	103.68	102.35	103.92	104.05	102.72	101.52	103.82	103.98	102.43	101.98	101.28	102.07	103.51	100.52	103.98	102.95	102.81	104.17	101.69	102.36
104.5	105.21	105.84	106.51	106.78	107	106.12	107.51	106.18	106.28	105.95	105.88	103.47	106.08	105.67	106.31	106.08	104.94	104.75	106.36	105.33	104.69	105.77	107	105.79	104.66	106.78	104.26	104.68	105.6	105.97	106.3	104.88	105.6	106.12	107.21	104.55	105.15	102.6	105.4	104.69	107.47	104.55	106.38	106.72	104.09	104.56	103.03	105.94	106.75
110.69	111.39	111.08	111.91	110.04	109.94	109.84	109.74	109.39	109.67	108.53	110.42	112.87	111.05	107.47	109.92	111.57	111.07	112.05	110.93	109.92	111.41	110.6	110.29	112.24	111.22	109.49	110.76	110.1	112.17	109.41	110.74	107.84	111.01	108.96	112.86	109.99	110.04	110.13	109.17	109	109.61	110.65	109.23	111.19	111.03	109.73	112.25	110.48	109.96
108.59	106.44	106.75	108.7	109.63	108.79	110.26	106.89	108.31	107.69	107.75	108.55	107.62	109.86	109.65	106.44	107.52	107.67	108.74	107.98	107.92	106.75	108.92	107.8	110.21	106.92	108.2	110.18	108.72	106.75	108.17	109.2	108.14	108.64	107.12	107	107.08	107.56	106.45	108.74	108.63	107.01	107.48	110.08	106.74	106.22	106.99	109.41	106.62	105.65
109.69	106.38	106.79	107.4	109.01	108.09	107.36	106.77	106.26	109.74	106.48	108.44	108.45	107.69	108.65	106.64	106.26	108.1	106.82	108.16	108.05	107.83	108.85	105.39	107.73	108.47	108.73	107.59	108.61	106.57	107.04	109.13	105.77	109.71	107.3	107.67	108.26	108.33	103.98	109.01	106.94	110.48	107.77	106.86	108.36	108.17	107.12	107.36	108.25	108.84
109.21	110.58	109.65	107.65	109.54	108.77	109.46	109.65	108.67	107.88	109.55	108.29	108.68	108.31	109.87	106.06	108.14	110	109.01	107.79	108.37	109.49	107.04	107.09	107.16	109.13	110.27	107.97	108.58	109.21	109.15	105.34	107.64	107.57	107.61	107.2	106.56	107.43	108.3	109.44	107.3	110.15	107.64	108.28	108.51	108.87	106.52	109.72	109.11	105.33
104.39	105.52	107.54	108.45	106.39	106.29	107.44	106.37	106.53	104.78	104.81	105.13	106.6	105.91	106.08	104.77	107.11	105.52	107.01	106.78	106.04	103.42	105.86	105.92	108.3	107.53	105.89	107.82	106.35	106.75	106.82	104.99	106.39	110.1	105.85	105.58	107.89	107.09	105.03	106.13	105.27	106.56	108.2	106.73	106.29	107.18	106.31	105.84	106.23	108.56
109.3	108.55	107.76	109.35	105.6	106.11	105.63	107.99	106.11	106.88	107.16	104.79	108.73	108.4	107.79	108.35	107.82	108.07	105.97	106.74	105.45	106.5	106.69	107.07	107.54	106.7	108	105.22	107.1	106.07	109.33	106.45	106.27	105.56	106.73	106.22	107.49	107.34	106.83	105.15	106.18	105.46	108.51	105.86	105.84	105.08	107	106.56	105.73	105.96
100.04	100.94	100.4	102.08	101.39	100.74	98.177	99.019	103.29	100.21	100.6	102.1	97.943	101.56	98.206	101.41	100.11	101.53	100.42	100.62	101.67	100.87	101.32	99.905	98.425	101.11	100.9	98.767	101.14	99.352	100.3	100.45	102.48	100.54	101.15	101.04	100.17	99.635	101.82	98.237	99.149	102.77	100.16	100.7	100.42	99.227	101.28	101.72	101.24	99.717
111.25	106.27	107.17	109.31	107.35	108.82	109.53	110.1	109.62	108.05	107.46	105.66	107.72	110.61	109.23	108.39	108.02	107.14	107.28	107.06	108.82	109.35	107.67	109.19	107.42	109.61	107.55	109.99	109.73	108.94	108.76	111.01	108.09	109.49	107.92	108.29	105.92	108.06	107.63	107.48	109.91	109.04	107.12	107.97	108.59	104.31	107.89	109.49	108.69	107.8
102.55	98.999	100.06	99.527	100.55	97.228	99.233	99.112	100.59	99.728	102.55	102.26	100.58	102.26	100.91	100.03	102.22	100.65	100.74	100.69	100.16	98.514	101.81	100.72	102.13	102.36	99.757	99.156	100.84	101.76	100.26	100.86	101.74	99.529	99.885	101.09	100.43	102.16	103.21	100.45	102.76	100.35	101.4	100.92	97.693	101.41	99.943	99.766	100.69	100.58
107.92	106.7	106.37	105.98	106.58	106.85	105.03	106.99	107.54	107.7	106.62	107.8	110	107.16	107.36	105.91	106.87	108.17	105.74	105.05	105.05	108.24	106.26	106.75	106.09	107.27	106.38	107.58	107.41	106.94	105.29	106.23	106.75	107.5	105.39	106.5	106.39	106.8	106.24	109.79	107.32	107.23	107.63	107.45	107.41	103.77	107.13	105.43	105.69	105.7
108.11	108.18	107.77	108.87	106.5	107.64	106.82	109.01	110.17	106.79	107.57	107.04	108.68	106.05	108.38	108.39	106.15	106.2	108.41	107.46	109.49	108.05	108.58	105.63	108.7	108.18	107.03	108.67	108.76	107.66	106.32	106.24	107.89	107.82	107.07	107.91	108.16	108	106.32	106.54	106.68	107.04	107.57	109.52	107.76	107.44	108.36	108.88	107.93	106.71
104.06	103.17	104.56	103.11	102.51	102.4	103.89	101.6	101.35	103.45	104.49	103.27	101.95	104.25	102.56	103.86	102.92	104.25	104.86	104.6	102.01	102.05	101.9	103.8	101.6	102.15	101.44	103.69	102.08	103.59	102.3	103.62	102.3	103.67	101.17	102.89	101.52	102.13	102.15	103.83	103.75	101.82	102.34	100.84	102.28	101.36	103.29	101.63	104.12	104.02
109.56	109.73	107.82	106.86	109.35	109.92	108.27	110.85	107.02	106.99	107.63	108.45	105.93	108.62	109.05	108.63	108.77	106.98	109.28	108.74	107.43	108.92	112.96	107.46	106.97	106.32	107.87	108.78	107.33	110.08	107.92	108.66	110.37	107.98	110.83	109.93	108.4	108.24	111.13	106.42	107.01	108.78	107.36	108.33	110.12	108.59	107.7	106.59	108	109.26
105.22	105.74	103.57	104.89	105.79	104.12	106.61	106.01	104.84	105.94	107.38	106.8	104.85	108.22	106.19	104.27	108.66	105.58	104.46	104.99	103.56	105.36	104.85	105.4	105.37	107.29	104.91	104.48	104.09	106.37	104.67	104.49	104.04	106.27	105.24	105.28	107.58	105.56	106	105.79	107.73	106.06	103.65	104.61	107.08	107.72	102.87	105.1	106.48	103.1
98.863	97.788	99.244	99.334	98.918	98.975	98.166	97.042	97.122	99.692	98.134	98.228	96.84	98.434	98.809	97.62	98.088	98.514	98.961	99.026	97.271	99.427	98.378	98.268	97.242	98.227	97.718	99.425	98.597	97.914	100.12	96.691	100.08	99.457	98.031	98.407	98.65	97.834	97.51	97.667	97.313	97.448	96.591	98.088	98.13	96.711	96.102	99.248	98.213	100.47
105.65	104.2	105.71	106.39	105.1	106.62	105.18	103.93	102.74	104.86	105.13	107.12	105.41	104.61	107.13	103.44	104.95	107.24	106.1	108	105.03	105.69	106.03	104.92	107.53	106.23	105.27	104.7	105.54	105.15	106.03	104.34	105.37	106.47	107.55	105.04	105.05	104.47	105.05	104.25	105.77	104.51	103.41	104.33	105.25	106.01	106.3	105.79	107.32	104.9
107.33	108.06	108.19	106.04	107.65	106.22	107.6	107.29	106.36	107.87	109.67	107.87	108.67	107.05	107.51	109.19	106.8	105.89	108.68	107.93	106.19	109.41	107.85	107.88	108.21	109.18	109.93	109.01	106.33	107.86	109.1	110.16	106.82	108.44	107.19	105.69	109.25	108.14	108.2	107.72	108.57	109.99	107.32	108.04	110.92	108.26	107.45	108.27	105.94	107.42
104.74	107.27	107.16	102.89	106.88	105.87	107.16	103.59	107.44	106.35	105.46	105.43	106.79	106.17	106.02	105.6	104.17	104.87	107.5	107.77	105.4	106.96	107.03	106.77	105.96	106.95	104.73	106.58	103.67	103.65	106.44	104.89	105.75	107.08	104.31	105.51	106.61	104.24	107.49	106.34	103.45	106.58	103.1	105.68	107.5	105.89	105.83	106.54	106.67	107.78
109.93	109.55	108.69	109.52	111.18	109.43	110	111.54	111.25	110.74	111.16	111.13	108.12	109.79	109.41	107.99	111.35	112.16	109.29	109.95	109.94	110.66	112.71	111.16	110.66	109.56	112.04	110.47	113.11	110.48	110.43	110.72	108.81	110.02	111.96	111.34	108.65	109.82	110.2	109.83	111.63	110.62	109.94	110.24	111.4	110.32	109.3	110.42	113.97	110.13
104.99	107.05	105.66	105.95	106.4	108.24	107.57	105.81	108.08	106.94	104.96	106.79	108.56	106.8	106.83	105.01	107.91	106.77	106.69	107.29	105.35	104.06	106.91	106.67	105.83	105.75	104.8	106.12	107.25	105.88	106.59	106.28	106.57	103.82	106.52	105.41	105.99	107.02	106.24	107.93	105.6	108.47	105.2	106.19	104.73	105.38	106.43	105.72	108.35	106.11
107.58	108.03	106.15	105.84	109.24	109.01	107.65	108.35	105.1	105.78	107.03	108.4	106.25	105.25	110.13	107.99	105.58	108.96	108.86	106.94	108.11	107.46	106.16	105.35	109.64	108.67	106.54	106.88	107.79	106.26	106.55	105.81	108.24	109.42	108.51	107.32	108.55	108.1	108.25	108.9	109.8	106.84	107.48	106.23	108.22	105.78	108.48	107.01	108.84	107.66
106.21	105.68	104.17	104.18	105.72	106.06	103.43	105.38	104.99	105.85	106.58	105.47	104.38	106.78	107.09	105.23	106.34	106.36	104.15	106.02	105.08	105.79	108.08	105.94	105.4	106.65	103.47	103.83	107.28	103.21	105.34	106.92	103.62	107.14	107.8	106.27	105.85	105.09	105.07	104.97	107.4	106.57	106.44	105.38	104.76	104.56	106.46	106.08	107.41	103.8
107.38	107.91	108.34	109.22	107.16	107.79	109.4	109.14	108.65	107.62	108.28	108.3	109.44	108.98	106.26	108.6	107.93	107.39	108.99	108.99	109.08	108.39	108.04	110.52	109.97	108.69	106.37	110.97	107.21	109.08	108.92	110.45	108.06	107.85	108.39	110.88	109.41	106	108.36	106.72	110.28	109.37	106.6	110.26	107.65	107.75	107.06	107.76	109.54	108.24
105.72	104.67	106.67	107.33	104.14	105.42	107.45	106.3	104.45	105.58	106.61	105.73	107.14	106.66	106.3	104.04	106.5	105.94	105.01	106.45	104.11	105.07	104.22	106.77	103.51	105.75	106.21	105.75	105.13	106.33	104.73	108.33	104.89	105.1	108.26	106.61	105.59	103.54	106.48	107.69	107.13	105.55	106.28	105.99	104.78	106.03	108.18	105.91	106.48	106.4
107.39	108.2	108.74	108.71	108.8	108.69	108.32	108.33	109.26	106.03	108.01	109.26	108.46	109.56	107.6	108.51	106.95	108.85	108.53	109.21	108.79	109.64	107.32	108.98	110.54	107.02	106.87	107.5	107.14	107.14	108.33	106.94	108.2	108.75	108.53	107.51	108.31	108.61	106.83	108.44	108.4	106.66	110.23	110.91	107.39	106.67	107.14	109.25	106.08	105.97
106.98	106.81	108.89	108.14	107.24	108.8	107.02	108.57	106.97	108.04	109.16	107.34	108.21	106.91	106.7	109.1	108.16	107.72	109.01	108.53	110.08	109.52	108.86	109.36	108.5	109.36	108.2	107.3	109.42	109.3	108.75	106.57	108.43	107.22	109.01	105.72	109.49	106.25	108.32	107.42	105.96	109.65	107.05	107.78	109.01	108.93	106.06	107.05	106.21	108.32
108.8	110.37	107.84	109.46	106.71	107.21	107.66	105.58	106.49	108.96	110.9	106.27	107.23	106.62	106.31	107.67	108.24	109.48	106.96	105.91	106.85	106.39	106.11	106.22	110.24	108.5	106.36	107.44	108.21	108.03	108.81	106.19	108	106.72	108.99	109.89	107.56	106.03	108.44	107.95	107.72	108.73	107.22	106.72	108.89	105.86	106.63	107.78	107.75	108.05
105.18	104.8	105.93	106.49	104.66	105.56	107.42	106.79	107.92	105.68	105.99	105.37	104.71	106.42	104.53	106.81	106.76	108.34	108.31	108.77	106.21	104.81	107.03	106.44	107.34	106.98	108.62	108.62	106.19	103.96	105.46	107.57	106.4	104.92	107	105.29	106.61	105.69	105.5	105.25	105.38	105.85	106.63	105.9	108.09	107.82	106.76	104.8	106.83	106.21
106.99	107.09	107.35	105.84	110.22	108.53	107.56	106.59	105.23	105.1	106.25	104.21	106.53	108.17	107.16	106.1	106.23	106.56	107.73	105.74	105.76	106.46	107.72	105.24	107.29	106.82	105.64	104.87	104.43	105.57	105.92	104.69	105.8	106.92	103.91	106.35	105.95	106.71	106.52	106.68	106.17	105.54	107.49	105.3	105.49	107.07	106.16	104.28	106.91	108.17
106.85	105.29	105.14	107.2	105.62	107.82	104.48	107.34	104.76	106.35	105.99	104.94	107.02	106.38	105.44	106.43	104.83	107.09	103.81	105.41	104.39	105.66	105.83	104.03	104.01	106.25	103.88	106.62	104.45	105.06	103.08	107.41	107.07	106.63	104.66	106.21	106.05	105.84	105.31	106.67	105.62	107.05	106.42	105.37	106.6	106.81	105.11	107.01	104.59	104.17
100.4	99.219	101.53	100.24	98.469	101.21	100.27	100.41	98.181	99.211	99.243	97.894	101.21	99.443	99.569	99.75	97.247	97.466	99.35	99.412	99.501	97.578	98.739	99.479	99.663	97.611	98.318	98.216	100.07	98.243	98.498	97.539	99.172	96.687	97.822	98.064	98.695	99.886	96.95	99.384	97.731	96.546	98.606	95.813	99.785	98.373	96.62	100.07	97.494	97.634
111.03	110.17	111.24	109.56	111.57	109.33	109.84	108.12	111.03	112.43	111.24	112.46	111.38	112.35	110.6	111.49	111.85	109.61	109.24	110.14	111.05	110.48	111.47	110.24	111.04	110.99	109.95	111.3	110.46	112.09	111.57	111.13	109.92	109.74	111.26	109.95	111.15	110.49	110.6	111.06	111.48	109.92	109.61	109.59	110.54	109.95	108.91	111.54	112.11	109.61
107.66	108.65	108.51	106.72	107.82	107.97	108.76	108.81	108.09	109.48	108.58	108.5	105.15	105.83	107.63	109.14	107.15	108.59	106.62	106.62	108.92	108.49	109.27	107.21	108.62	105.64	108.16	108.23	108.4	106	106.97	106.56	105.88	108.66	107.11	107.43	108.58	105.97	108.82	108.38	110.16	106.3	108.23	109.11	107.45	109.4	107.43	107.28	106.36	106.69
109.16	109.67	108.05	106.98	109.43	108.65	109.25	109.87	106.66	107.57	107.09	109.19	108.62	108.44	107.68	109.62	108.38	108.45	108.3	108.89	107.15	107.69	109.77	109.1	110.02	110.29	108.15	106.19	107.59	109.16	112.01	105.56	107.22	107.55	108.38	106.55	110.19	107.16	105.87	109.23	108.16	108.9	108.51	109.57	108.96	108.99	109.8	105.26	110.8	109.35
108.17	106.21	108.08	109.14	108.04	107.05	109.35	108.75	108.29	108.28	108.31	107.39	109.19	111.16	109.22	108.03	105.94	108.65	109.95	107.89	106.67	106.68	110.39	107.78	107.33	110.88	109.41	108.19	107.7	106.37	108.31	108.85	109.57	108.49	108.74	108.73	106.45	107.91	109.16	107.31	107.99	109.15	105.95	109.7	109.98	106.08	108.74	107.97	107.38	108.35
106.74	107.82	105.02	104.38	105.68	105.6	103.57	106.96	104.9	106.04	105.73	108.75	104.73	105.43	105.32	107.87	104.19	108.26	106.77	105.83	106.85	104.85	105.45	106.28	103.88	105.18	106.4	107.99	104.75	106.22	105.19	105.38	107.04	103.62	105.77	106.87	106.21	103.82	105.91	104.7	105.06	105.91	108.03	104.41	105.59	103.73	106.42	107.57	106.21	104.93
106.99	107.01	105.56	108.91	108.44	106.91	107.13	110.45	105.01	108.54	109.15	108.56	107.54	106.17	108.29	109.42	107.31	107.94	106.78	105.95	108.16	108	107.85	109.18	103.94	107.88	107.53	108.75	107.93	106.7	107.86	107.88	107.36	106.47	107.82	107.07	107.71	106.67	109.59	107.99	106.92	107.48	109.48	109.63	109.07	109.28	108.23	108.71	109.17	104.14
107.74	110.18	110.31	109.44	109.88	107.98	107.9	107.58	108.83	110.33	109.82	109.8	107.66	105.8	110.54	107.33	109.62	107.56	109.07	108.35	109.89	107.65	108.6	108.4	111.33	109.63	106.87	108.85	108.82	108.42	108.92	109.45	107.34	109.01	109.45	109.39	109.55	108.71	106.49	108.49	107.5	109.38	107.56	108.13	108.06	108.09	107.32	109.86	108.12	110.74
99.4	97.989	96.425	98.854	97.413	98.366	100.21	98.093	96.859	98.73	99.583	99.047	97.248	98.159	98.886	99.051	97.621	99.124	101.28	98.412	98.436	100.25	97.596	99.531	100.16	99.193	101.99	99.292	98.141	100.7	96.884	97.883	100.12	99.234	99.341	98.829	98.439	99.44	99.948	96.565	96.231	96.603	97.739	100.02	95.363	95.007	99.165	98.982	99.104	99.092
98.041	98.887	99.61	99.66	96.863	100.52	97.603	97.982	98.476	95.323	98.652	96.306	99.294	97.888	100.66	97.239	98.098	98.952	97.869	100.84	98.309	99.112	96.693	96.45	99.299	97.456	98.506	95.541	99.37	98.672	95.257	98.931	97.997	98.518	97.567	98.505	98.532	98.534	96.308	97.29	97.124	96.926	97.923	100.87	98.62	98.761	97.344	98.743	98.448	98.197
105.64	105.29	105.95	104.58	105.52	104.7	109.5	104.34	105.19	107.64	105.97	105.8	105.15	105.88	107.76	106.46	103.2	104.6	103.25	106.99	105.59	105.96	105.93	106.76	106.86	105.18	105.96	105.86	105.03	105.62	104.82	103.67	105.85	103.9	104.54	104.39	105.23	105.41	104.5	104.06	104.52	105.42	103.75	104.9	105.75	106.29	106.95	103.26	106.73	107.05
107.8	103.66	104.94	105.17	105.56	103.62	106.02	105.26	106.43	107.2	103.7	106.06	106.31	105.29	106.24	106.6	107.34	106.04	104.03	107.62	104.99	106.2	108.27	105.5	102.74	105.56	105.11	104.9	105.26	104.95	105.23	106.81	104.35	106.39	104.44	106.02	107.13	106.51	105.49	104.85	107.97	106.95	104.65	104.89	105.3	105	105.61	104.3	104.61	104.92
104.74	100.14	103.82	102.4	101.39	104.12	102.3	101.61	102.75	103.23	103.64	103.4	103.82	100.99	102.29	103.15	102.93	102.69	99.982	102.55	101.59	103.94	101.36	101.77	104.43	103.37	105	100.56	102.35	100.66	103	101.78	104.45	100.31	101.12	103.58	102.34	102.05	100.49	101.25	100.59	103.69	103.22	102.96	102.99	103.43	103.87	103.46	103.29	104.11
107.97	106.83	107.35	108.51	107.06	108.85	108.33	105.56	107.37	107.56	109.09	108.99	106.98	108.27	105.17	107.58	106.84	107.05	109.37	107.17	107.42	107.29	106.9	107.11	108.75	107.1	107.56	105.94	109.07	107.58	107.42	107.82	107.68	107.58	109.34	106.67	108.25	109.88	107.89	109.49	108.39	108.38	105.99	107.67	108.57	106.99	106.9	109.14	109.29	109.33
97.314	98.853	99.143	96.882	98.201	98.214	99.701	98.191	97.008	99.469	98.657	97.688	98.411	99.472	97.864	97.524	98.732	98.006	97.096	97.782	99.886	98.933	97.121	98.399	96.925	96.305	98.324	97.594	95.766	98.545	97.739	97.244	98.285	98.25	97.75	99.513	98.097	97.871	97.562	98.463	97.511	98.565	99.425	98.326	99.288	97.805	97.533	100.11	98.569	97.102
100.09	101.74	99.475	102.41	99.047	102.41	99.939	99.868	103.19	99.814	100.04	100.17	101.66	99.627	100.08	100.17	99.912	101.38	99.515	100.77	100.52	98.9	99.693	100.93	99.728	98.673	100.8	98.783	98.518	98.201	100.14	98.491	97.986	99.164	100.49	101.74	99.029	101.57	99.688	101.14	100.54	100.15	101.19	100.16	100.85	99.907	100.58	100.95	101.63	100.69
107.19	105.78	106.53	105.2	103.13	105.21	106.67	108.1	105	107.67	105	104.38	105.08	106.06	104.79	105.59	105.64	106.27	103.22	105.42	104.59	106.62	105.33	104.21	107.47	104.78	104.7	105.84	106.82	105.26	105.99	105.67	104.33	107.25	105.27	105.75	105.06	104.75	104.7	106.55	105.38	104.89	104.33	105.97	104.11	104.62	103.34	105.25	106.03	106.14
106.65	105.51	107.06	105.99	103.62	105.03	106.03	104.74	105.61	106.51	104.83	107.21	105.36	104.85	106	106.32	104.78	108.11	107.95	107.43	104.93	106.92	104.77	106.41	105.39	104.45	106.46	103.75	106.92	106.77	105.29	107.93	105.07	105.29	106.8	107.11	104.17	105.37	105.12	106.93	108	105.24	104.95	105.75	106.74	104.43	108.12	107.42	106.88	105.91
109.42	107.04	108.97	111.21	108.25	110.44	109.15	106.34	107.69	108.55	108.77	108.97	108.12	108.53	107.64	111.11	107.43	108.18	106.27	108.21	105.03	107.61	108.66	105.72	109.57	106.97	108.58	109.17	106.91	108.57	108.08	107.65	108.64	107.86	108.03	106.92	108.38	109.39	110.28	109.19	107.36	107.02	106.99	111	111.1	109.3	107.46	108.61	109.85	109.26
106.16	105.57	106.88	105.14	105.48	104.17	106.86	105.67	107.16	106.47	104.72	107.93	107.05	108.62	105.91	107.81	104.15	106.71	104.98	107.49	107.65	105.61	106.52	106.45	105.67	105.51	106.14	106.82	106.01	107.24	106.95	104.1	106.63	104.15	106.95	109.15	107.55	105.07	107.1	107.22	106.56	106.16	107.39	106.15	105.95	106.31	106.14	105.21	106.47	106.45
108.69	108.78	107.55	109.34	108.5	107.68	108.5	106.98	107.63	108.57	106.65	108.23	108.92	107.61	110.98	108.87	105.96	108.35	106.47	105.58	107.31	108.77	108.36	108.82	108.43	106.94	107.98	107.79	106.79	108.7	108.44	109.41	108.17	109.51	108.36	108.2	110.14	108.2	109.12	107.6	108.75	110.54	106.89	108.52	107.96	107.96	106.76	108.39	108.1	108.88
108.41	108.06	110.69	108.64	106.56	106.88	106.38	107.71	109.05	108.31	109.74	108.59	108.76	106.97	108.11	108.02	107.34	106.03	108.09	107.4	110.07	107.78	109.45	108.79	108.36	108.7	106.47	110.06	109.29	110.03	109.13	108.14	107.85	109.17	109.07	107.07	108.84	108.16	108.71	108.56	109.51	110.35	108.69	104.35	108.28	108.72	107.99	110.25	110.71	109.32
107.42	107.77	110.94	107.65	109.08	107.65	108.98	108.01	107.76	106.28	107.21	109.94	107.21	107.63	108.05	109.18	108.63	110.46	108.82	109.44	107.85	110.55	110.4	107.27	110.99	108.73	108.78	106.47	111.57	109.47	111.03	108.34	108.81	105.27	109.01	107.85	109.52	111.24	112.06	108.96	110.24	106.92	107.86	105.08	109.95	108.62	108.97	106.15	108.28	108.35
106.72	106.99	107.55	108.07	108.74	107.45	106.58	107	107.77	106.68	108.03	107.21	107.1	106.98	105.56	107.26	106.19	106.23	107.14	108.2	107.35	106.51	106.73	107.48	108.36	108.46	109.06	105.34	108.9	108.15	108.24	106.92	108.4	106.48	108.83	108.06	108.07	106.26	108.7	106.52	108.51	108.07	107.55	110.34	107.4	109.32	109.68	108.03	107.11	109.14
102.1	100.18	100.59	98.884	101.1	100.05	101.06	101.82	104.44	99.529	99.171	101.89	100.36	102.14	101.62	101.62	100.06	98.977	100.12	101.16	100.55	100.12	100.87	102.51	102.07	101.51	102.18	102.83	99.141	99.667	99.869	100.03	99.738	99.869	101.41	101.4	101.44	100.23	99.768	100.56	102.94	100.86	100.51	101.5	99.933	99.149	102.15	99.3	99.787	100.32
106.11	108.36	105.38	107.41	106.77	103.61	106.64	105.39	105.26	106.97	105.62	106.1	106.37	107	107.15	104.25	108.39	105.69	108.37	104.1	107.21	104.17	106.37	106.03	102.81	105.98	107.26	106.73	108.03	106.03	106.03	106.12	106.54	109.04	108.98	108.44	103.8	108.72	107.06	106.37	106.95	107.77	107.2	107.13	104.26	106.82	106.37	106.02	106.02	106.85
105.24	103.66	106.35	104.7	106.81	107.59	106.05	105.09	103.18	105.36	105.49	106.59	106.19	103.9	106.84	105.99	103.46	106.59	107.44	105.55	105.78	105.45	105.09	104.48	105.68	105.75	106.1	105.4	106.11	104.85	103.76	104.93	105.95	106.11	103.14	102.25	104.45	105.79	104.1	104.04	107.95	107.64	106.68	104.3	106.4	101.46	104.76	105.36	103.94	107.28
106.73	105.28	105.95	107.04	105.43	107.35	104.45	108.78	106.82	106.47	105.26	106.24	104.88	109.05	104.11	108.1	107.52	104.61	104.6	107.35	106.36	106.64	106.68	107.75	106.11	105.75	106.66	106.49	106.8	107.41	107.92	107.52	105.89	106.91	108.81	106.87	109.62	106.24	106.38	108.26	103.95	108.42	105.32	107.63	106.6	105.49	105.49	108.43	107.37	104.76
107.79	106.44	108.68	106.65	107.44	107.73	107.73	107.58	106.17	107.34	107.22	107.49	106.49	106.11	106.73	108.72	106.63	107.44	106.17	107.5	107.3	108.29	108.4	106.5	107.98	109.57	107.64	109.41	106.79	108.21	107.72	106.87	105.87	107.94	108.11	110.54	109.25	107.13	109.03	107.62	107.15	108.13	107.68	108.69	109.59	109.38	109.98	106.85	107.83	107.77
108.5	107.84	107.35	108.03	109.36	108.05	108.97	107.49	105.26	106.17	109.44	106.24	108.17	109.02	107.35	106.85	107.54	109.38	106.87	108.57	105.98	108.24	110.24	108.64	107.06	109.86	110.86	107.86	107.06	107.07	107.28	107.28	109.07	107.6	108.9	110.15	106.82	108.62	107.06	107.7	107.25	108.93	108.25	107.95	109.5	108.88	108.94	111.64	107.44	106.23
106.43	107.71	107.99	107.7	103.73	109.32	106.14	106.42	106.04	107.59	106.37	105.86	106.69	105.22	107.29	106.43	105.38	106.83	106.8	107.76	107.34	106.54	105.03	105.93	106.95	104.07	106.59	105.59	105.13	107.38	107.82	105.11	103.78	106.85	105	106.16	107.08	106.8	105.52	104.28	105.22	107.47	107.22	105.59	105.3	104.51	105.73	103.8	106.46	106.59
108.36	108.63	110.58	110.99	108.1	108.72	107.31	106.88	109.8	109.39	108.23	111.51	109.98	106.9	105.73	108.13	109.22	109.03	107.55	106.88	107.81	108.5	109.14	107.29	108.17	106.24	106.53	108.08	108.18	107.74	107.77	110.35	110.79	106.65	109.84	106.32	107.43	107.4	105.16	107.39	110.29	107.24	109.77	108.81	107.27	107.45	108.25	109.36	108.35	107.54
106.45	105.31	104.46	106.88	104.85	106.35	104.69	106.1	104.76	106.66	105.54	105.39	107.73	106.29	104.17	106.06	105.77	102.72	106.91	106.44	105.87	104.86	105.49	103.42	104.27	105.67	103.42	106.94	106.17	105.38	106.55	104.86	105.59	106.07	105.8	106.53	105.02	106.74	105.81	105.19	104.81	105.55	107.69	107.54	104.21	106.43	103.61	105.96	104.6	106.45
104.32	106	104.65	105.46	106.07	105.81	106.16	107.97	104.52	107.33	106.21	105.32	105.02	104.23	108.05	106.26	103.16	105.07	104.69	103.15	105.14	106.56	105.25	105.65	104.45	105.13	104.88	106.66	104.86	105.36	105.2	105.7	106.2	103.38	103.42	106.74	106.18	105.69	105.42	104.09	105.73	106.58	105.2	105.47	105.11	108.11	104.92	105.32	105.34	104.89
98.562	99.093	99.047	98.627	100.21	99.775	100.49	99.001	99.065	100.43	96.738	97.732	100.82	100.28	99.417	98.462	98.281	100.76	98.035	99.162	98.371	99.17	99.89	101.02	97.599	98.628	98.702	99.786	99.588	99.232	98.736	98.129	100.85	98.169	98.942	97.467	100.12	99.246	98.592	97.207	97.939	100.03	97.824	98.338	96.485	98.657	98.223	101.18	99.272	97.65
105.14	106.31	105.44	106.51	106.94	105.89	107.35	103.7	105.46	104.83	105.73	104.29	104.64	106.34	106.99	104.95	104.76	104.58	107.17	108.19	103.68	105.43	105.87	108.77	104.53	105.78	105.8	104.38	103.93	105.63	103.77	109.5	104.12	105.01	104.28	105.97	104.98	104.38	103.6	105.59	105.08	106.13	105.15	106.43	107.44	106.02	106.1	106.82	105.05	106.33
105.33	106.18	107.73	107.65	107.09	105.39	106.54	108.56	104.65	106.56	107.31	107.85	105.77	107.3	105.54	107.05	107.36	104.99	106.38	106.88	104.45	107.74	106.31	106.46	104.26	105.92	105.9	106.33	106.55	106.93	105.78	105.94	106.33	105.34	105.58	106.13	105.01	105.13	105.2	107.02	106.85	105.48	106.03	106.85	103.96	104.83	107.26	105.32	106.21	105.56
105.93	104.71	105.41	108.19	105.59	105.49	107.77	106.67	103.44	107.15	106.27	108.14	106.79	106.15	105.43	105.66	107.7	104.81	106.35	105.26	107.46	108.69	105.08	105.44	107.72	107.11	105.26	107.09	106.44	105.31	104.95	108.62	105.63	104.95	106.28	105.78	105.6	106.08	106.24	106.36	105.77	105.93	105.7	106.25	106.89	106.6	109.16	107.82	104.99	105.83
107.85	111.32	107.6	105.77	108.42	108.34	107.99	108.32	108.71	108.12	108.44	109.52	108.58	108.93	109.34	107.51	107.98	107.21	108.59	108.27	108.61	108.83	107.54	108	108.24	109.64	108.97	108.57	109.25	108.92	107.09	108.93	109.12	109.7	109.3	106.97	108.4	109.42	109.08	109.64	109.45	109.1	109.55	109.3	109.85	107.17	108.7	109.56	107.76	107.11
107.87	107.34	110.45	107.97	107.31	108.5	108.86	107.72	108.42	107.29	107.53	108.81	108.5	109.57	106.18	106.75	106.47	106.25	108.01	108.96	107.23	106.92	109.39	107.17	108.43	108	109.08	110.11	107.87	107.73	108.82	105.98	108.12	109.01	106.88	109.91	107.82	108.49	108.75	108.51	107.63	109.35	108.59	106.59	108.63	108.77	109.47	107.14	108.2	108.83
106.42	105.83	103.83	108.46	107.63	104.14	104.19	105.84	103.72	102.85	103.22	105.78	106.03	104	107.49	106.96	104.53	104.44	106.18	104.73	107.09	103.97	106.02	106.95	107.16	105.19	107.52	106.35	103.88	105.34	106.71	105.7	105.05	103.62	107.01	105.42	106.77	103.31	104.62	106.78	104.92	104.44	106.71	107.95	107.39	105.47	104.79	103.51	107.64	106.07
106.22	109.05	108.58	107.87	105.78	107.14	107.88	109.02	107.99	105.71	107.35	111.52	110.07	106.64	108.7	108.3	107.16	107.76	109.41	108.15	106.82	106.82	108.28	106.92	108.54	107.95	105.83	109.84	107.3	108.49	106.01	108.39	107.95	106.61	106.88	108.54	108.2	105.46	107.89	108.59	107.01	107.98	103.74	107.09	107.91	109.11	107.34	106.96	107.95	108.23
107.18	109.72	107.99	107.05	110.09	107.74	110.14	111	108.63	108.81	107.25	109.36	107.75	109.91	106.71	108.25	107.45	108.73	108.08	106.45	107.46	108.32	108.81	105.37	107.62	108.01	106.63	108.44	105.86	106.65	107.75	108.11	108.01	108.82	105.9	108.96	107.37	109.99	108.16	107.95	108.99	107.81	108.92	107.99	106.98	107.04	107.77	108.85	108.97	111.81
108.49	107.76	107.38	108.12	108.1	107.54	110.08	106.73	107.17	109.37	107.12	106.34	108.35	108.72	106.39	109.63	108.55	108.57	107.15	106.97	106.55	109.81	108.62	107.05	110.73	107.82	106.12	107.82	107.45	109.49	106.15	107.83	108.91	106.78	107.26	106.47	107.85	106.46	108.16	107.26	106.7	108.16	110.16	107.93	106.97	107	108.86	108.93	108.13	106.4
106.37	104.31	106.15	105.15	106.7	106.71	105.72	107.15	104.91	107.89	106.3	106.35	105.18	101.74	104.85	103.18	106.18	106.2	104.72	105.62	105.06	105.76	104.4	106.23	104.76	105.07	108.37	105.75	104.98	104.06	107.39	106.04	107.49	107.98	107.3	105.72	107.08	106.88	106.84	106.77	105.36	104.23	106.42	107.16	105.75	105.72	106.03	104.89	104.39	109.32
108.53	108.25	107.76	108.13	107.88	108.88	106.96	108.62	108.2	106.72	108.31	107.14	107.01	108.35	105.92	107.44	108.45	107.18	107.64	106.37	109.78	108.06	107.53	107.21	107.59	107.26	108.13	107.7	107.51	106.91	106.68	109.95	110.85	105.97	108.19	109.08	107.19	108.94	108.16	108.52	107.93	108.39	105.68	106.48	107.76	106.43	109.38	109.37	108.99	105.96
106.73	104.82	105.8	105.81	103.58	105.18	104.41	104.64	107.3	106.13	106.13	105.43	106.01	104.61	104.26	105.59	106.87	102.99	103.92	106.37	106.85	107.18	108.69	105.09	102.74	105.9	106.45	105.96	105.31	105.97	105.35	105.91	105.9	104.99	106.42	106.67	105.83	105.94	106.33	103.9	103.75	106.69	104.01	103.2	102.96	106.97	107.85	104.51	104.82	105.1
104.15	108.34	104.61	107.42	106.5	107.13	105.8	105.43	106.84	107.52	107.41	104.75	106.49	108.79	106.43	108.47	107.46	108.05	108.61	104.14	105.88	107.46	105.94	104.95	105.45	107.47	107.04	106	106.31	107.6	107.24	108.5	107.54	104.67	106.78	107.15	106.8	105.62	106.53	105.95	107.14	107.06	107.18	106.18	104.69	104.37	105.25	107.04	103.71	105.73
106.66	105.87	103.64	106.07	105.29	104.17	106.18	104.84	106.01	105.4	107.16	105.37	104.51	103.83	105.72	104.21	105.21	103.71	105.61	103.46	105.03	105.89	105.21	106.1	105.06	106.42	107.05	106.19	106.74	107.93	106.54	106.69	104.94	105.25	105.82	103.07	103	106.23	105.27	104.53	105.72	105.13	104.05	103.19	104.64	105.92	105.62	104.45	105.23	103.97
104.42	107.84	107.07	108.08	107.97	109.26	106.15	108.51	107.79	108.8	109.17	106.85	109.78	107.32	107.84	111.07	107.95	109.21	109.8	107.79	108.48	109.74	110.15	106.51	108.05	108.04	109.08	106.07	108.72	107.85	107.27	109.33	108.35	107.43	108.71	109.38	106.94	106.59	112.44	108.7	109.35	107.49	109.93	106.04	108.61	108.35	108.63	107.87	108.19	108.85
110.25	105.76	106.88	109.96	106.98	106.45	109.83	108.26	108.96	109.45	108.22	106.47	108.33	108.35	109.22	109.76	108.37	107.12	109.09	107.73	107.59	106.31	108.89	107	107.54	108.95	106.86	109.97	109.39	107.18	106.97	110.04	106.87	106.36	107.42	108.63	109.36	108.58	108.32	106.52	107.12	107.45	107.12	110	107.83	107.8	108.87	108.18	107.87	109.33
105.64	104.74	104.13	105.1	105.38	107.03	108.3	106.39	107.76	107.48	107.66	106.84	108.74	105.1	107.64	106.73	104.52	105.23	102.86	108.19	107.23	104.5	106.06	104.74	105.96	107.72	108	105.53	105.5	106.91	106.47	106.48	105	105.39	105.57	106.1	106.5	105	105.6	106	105.1	105.97	106.38	106.69	106.68	106.14	105.47	104.05	107.5	107.65
96.712	98.369	96.776	99.612	100.01	98.863	100.25	98.123	99.204	98.123	97.236	96.972	97.746	96.639	99.055	99.038	98.671	97.076	98.736	99.345	98.763	97.571	97.864	95.333	98.16	97.861	97.043	99.223	99.138	99.601	99.548	100.53	98.542	98.291	97.96	99.828	98.739	98.925	98.862	97.55	100.28	99.566	99.197	99.861	98.058	100.01	98.166	98.756	99.985	98.07
105.46	106.74	105.9	105.69	104.88	105.29	103.07	105.79	105.67	104.21	105.5	104.16	107.56	103.81	105.9	108.07	105.93	105.93	108.23	105.25	105.87	104.66	106.51	105.9	104.65	106.28	107.62	104.36	105.52	105.38	106.69	104.3	104.65	104.44	105.67	106.4	106.41	105.04	105.43	104.32	104.96	105.44	105.02	106.03	105.93	108.39	105.87	104.8	107.22	105.55
106.03	104.71	104.45	107.49	104.21	107.66	105.83	104.55	105.36	103.84	106.57	105.46	105.82	107.32	107.06	105.94	106.35	105.75	104.93	106.23	105.45	106.71	105.23	105.19	104.27	105.63	103.86	105.85	106.29	107.58	105.93	104.83	106.14	105.34	105.11	104.9	107.53	105.31	106.84	106.03	106.93	103.89	106.13	104.84	107.62	106.72	105.09	104.82	104.62	107.92
107.94	106.81	105.46	104.78	103.21	106.45	105.47	106.15	108.85	105.38	104.12	103.69	106.41	103.75	105.27	105.89	106	105.16	103.8	106.03	107.68	106.8	104.48	105.51	106.41	104.76	109.61	106.36	107.39	106.92	105.48	105.2	105.15	104.59	103.99	104.92	105.62	106.07	107.44	102.94	107.78	106.16	104.77	105.29	107.43	108.44	105.46	105.99	105.01	104.71
100.84	101.5	98.922	96.691	98.014	101.18	101.18	100.56	100.6	99.494	99.768	99.311	100.42	101.31	101	101.76	100.92	100.84	99.622	98.799	100.14	99.729	102.29	100.03	101.75	103.08	99.556	101.32	102.76	101.17	98.613	99.752	101.62	102.97	100.62	98.957	99.07	101.27	100.07	98.425	101.98	100.58	99.792	99.481	102.88	101.76	101.86	102.35	99.147	102.3
106.68	104.89	108.71	105.36	103.25	104.98	104.49	102.8	106.01	103.95	107.48	105.34	106.01	105.81	106.07	106.21	103.19	105.24	105.33	104.64	106.23	106.02	104.39	103.49	104.96	107.21	104.9	106	107.28	107.56	105.7	104.27	103.33	106.97	104.87	104.58	105.99	104.34	105.47	106.1	105.32	105.78	105.98	107.16	107.02	104.8	103.66	106.04	107.18	106.05
107.31	105.86	107.15	104.03	105.49	105.46	104.31	105.09	103.41	106.42	105.53	107.33	106.2	104.98	106.61	105.77	108.32	105.38	107.38	105.92	105.63	105.36	107.38	103.79	105.39	104	104.87	103.43	103.52	103.65	105.51	107.19	108.09	107.6	103.67	105.8	106.3	104.78	105.95	106.04	105.75	107.58	106.1	107.09	104.93	105.4	104.98	104.4	104.27	103.74
106.95	105.61	106.56	107.84	106.02	106.73	106.64	105.79	104.05	106.07	105.2	103.47	105.12	106.32	104.74	105.55	106.99	106.47	105.88	106.82	103.87	105.87	105.01	105.77	107.66	105.9	103.74	104.83	104.21	103.07	106.22	105.07	106.28	105.68	107.64	105.59	106.16	103.53	107.71	106.68	104.66	105.64	104.01	105.78	105.52	106.08	102.85	104.78	107.22	103.72
105.83	104.78	107.01	106.18	106.51	105.36	105.03	106.19	108.47	106.78	107.19	106.64	103.23	106.77	106.91	105.46	106.61	107.84	105.74	106.62	107.68	107.57	106.18	106.27	105.57	105.75	104.52	106.96	106.84	107.33	107.02	107.56	105.28	105.82	106.55	107.2	108.12	104.91	106.96	104.53	105.46	109.03	105.44	106.35	107.24	106.26	107.83	106.02	104.94	108.04
107.61	103.91	104.56	104.39	105.52	106.96	106.4	105.44	103.95	106.53	107.38	107.88	108.19	104.07	103.93	107.03	107.41	108.34	108.93	110.12	105.33	106.62	107.68	104.3	105.99	105.34	109.21	107.34	105.34	106.99	105.37	104.51	105.95	106.15	108.14	106.77	108.75	105.94	106.68	108.57	106.19	105.75	107.5	105.66	106	107.75	105.67	108.64	107.92	106.07
99.817	99.527	101.42	97.33	100.46	101.92	98.575	101.68	99.78	101.1	100.42	98.801	99.772	102.63	102.13	98.486	100.87	99.305	99.101	99.254	100.43	100.15	101.24	101.52	101.64	100.26	101.66	99.582	96.87	101.54	98.685	99.913	100.51	100.23	100.95	98.929	99.11	102.39	99.76	98.407	100.25	99.991	100.82	100.98	101.88	99.431	101.55	100.75	100.03	99.718
103.58	104.75	105.92	108.19	106.64	105.83	108.37	105.51	103.79	107.35	107.29	106.15	106.01	105.38	106.54	108.21	104.42	104.11	105.95	105.23	104.55	105.6	104.25	106.26	106.01	104.23	107.17	105.17	105.07	105.09	105.55	104.89	103.67	105.81	103.41	104.85	105.74	104.32	103.23	107.39	105.34	105.41	108.8	105.18	105.8	106.81	105.8	104.42	105.97	105.38
108.22	109.3	106.34	106.58	110.39	110.82	107.99	107.13	108.75	106.95	108.41	107.45	107.84	109.6	108.25	107.52	109.54	107.34	108.52	109.39	109.18	110.36	108.3	108.48	108.69	108.27	109.5	107.31	107.2	107.84	108.02	106.05	109.27	108.63	109.03	110.43	108.26	108.84	107.48	106.95	107.43	108.06	107.83	110.87	105.67	109.57	107.07	107.42	106.79	108.46
98.281	98.02	97.059	97.873	98.414	98.273	96.099	99.766	99.333	98.705	98.333	96.021	97.34	98.24	98.864	97.122	96.859	98.439	97.682	98.293	99.144	100.95	97.693	99.378	96.462	98.46	100.04	95.491	100.34	97.433	99.311	99.235	99.422	96.786	99.212	97.478	99.888	97.25	97.565	99.181	99.025	97.132	96.739	97.701	102.07	96.865	100.35	96.577	97.37	98.752
109.57	107.97	108.56	108.18	108.94	109.39	109.24	109.26	108.01	107.91	106.55	109.16	108.47	108.69	108.25	110.18	107.98	110.75	107.56	111.95	106.87	108.06	106.1	107.73	106.62	109.49	110.16	107.98	106.56	109.58	107.85	110.53	107.72	108.48	108.62	107.6	107.09	109.57	109.75	109.05	108.06	110.53	109.1	109.65	108.84	109.06	107.61	108.82	109.19	108.89
107.16	104.67	105.95	105.29	106.16	106.83	104.86	105.45	104.9	105.84	105.24	106.52	104.16	105.04	105.23	105.72	103.67	104.45	103.78	107.26	103.83	104.45	105.42	104.2	105.58	105.43	104.78	106.35	106.53	106.31	106.96	105.45	104.16	104.27	106.74	104.96	105.92	107.97	106.78	105.57	105.77	105.15	106.58	106.96	105.42	107.31	102.97	106.99	104.86	103.67
108.62	110.71	108.09	108.33	109.77	109.17	107.8	107.83	110.82	106.33	111.06	107.92	107.98	107.17	107.44	109.41	108.13	108.76	107.28	108.66	106.92	110.06	109.6	109.5	109.23	106.23	109.83	107.42	109.19	109.7	108.1	107.5	105.91	107.6	108.71	106.42	108.54	109.78	108.76	106.6	108.91	109.07	109.4	109.14	108.99	108.34	109.39	108.04	109.3	109.09
105.63	107.73	103.18	105.42	107.55	105.9	104.56	103.31	106.84	105.64	108	105.59	104.98	106.39	105.75	105.38	107.3	104.44	109.14	106.3	107.27	105.57	107.37	104.92	105.88	106.13	104.28	105.16	108.26	106.82	104.83	104.63	105.16	107.15	106.06	104.56	103.32	105.7	105.5	105.2	105.95	105.25	105.93	106.05	105.93	106.7	106.31	105.52	107.42	106.67
106.34	107.15	108.59	107.04	106.23	108.22	105.52	107.87	105.29	106.55	104.05	106.98	106.3	106.19	107.38	105.81	106.74	106.69	106.87	104.25	109.48	108.12	106.35	105.07	105.84	107.6	107.52	107.14	106.54	106.25	105.35	105.62	107.75	107.46	105.17	107.09	106.19	107.34	105	107.95	106.29	106.3	109.74	105.25	106.46	107.32	108.86	104.49	107.5	107.16
107.88	109.19	109.08	108.51	109.09	110.07	107.71	109.44	109.61	108.77	109.16	109.01	107.87	105.73	106.47	108.1	108.32	110.91	110.75	107.83	106.95	106.16	108.67	108.25	106.05	107.78	109.23	107.73	107.15	108.04	106.59	109.29	105.8	106.46	108.01	107.72	106.31	106.33	109.29	108.63	107.71	108.63	109.72	109.05	108.46	106.63	108.58	108.5	105.77	106.67
104.64	106.84	104.53	105.23	106.01	106.03	106.46	108.09	105.69	105	105.2	105.49	105.59	105.31	107.45	106.22	104.64	105.12	105.8	106.03	106.71	106	103.72	103.96	106.14	106.71	104.59	104.48	104.71	104.65	106.36	105.49	105.6	105.47	106.06	105.89	104.48	104.6	106.17	103.58	104.38	107.66	106.39	104.98	106.17	104.52	108.28	106.75	105.62	105.89
105.68	104.65	104.15	104.61	102.42	106.53	105.46	106.2	107.49	106.08	103.02	105.3	106.19	106.48	106.69	104.66	104.57	104.05	106.21	104.92	104.41	105.21	106.2	104.45	105.62	105.2	106.29	106.9	105.89	102.94	105.14	106.94	105	103.81	103.95	104.81	106.73	105.59	106.19	106.26	106.52	105	106.73	107.3	103.3	104.39	104.84	107.77	106.7	106.94
107.42	108.4	107.35	107.11	110.41	108.21	105.34	108.34	106.25	109.68	109.43	108.37	109.84	107.9	107.21	109.97	108.08	108.47	107.81	106.26	110.23	109.89	106.07	108.57	106.19	107.17	109.77	106.87	108.88	109.2	110.17	108.17	108.85	108.49	107.26	106.7	107.24	108.04	109.94	109.96	106.26	109.24	108.88	108.03	107.73	109.11	109.61	106.13	108.01	109.37
106.16	104.84	104.3	105.79	106.28	106.29	106.07	105.99	107.85	106.29	106.19	107.44	105.35	107.09	105.23	105.8	105.47	106.38	105.14	107.23	106.95	106.11	107.75	105.79	106.09	105.74	106.76	107.54	106.37	105.68	106.01	106.01	106.23	108.18	106.99	106.81	106.21	105.41	106.44	105.04	107.64	107.28	107.12	105.67	108.83	104.17	105.8	107.75	107.16	105.79
104.4	105.97	105.24	106.28	105.54	108.11	106.61	104.81	106.32	105.26	105.88	106.46	105.65	103.84	105.47	105.49	106.23	108.22	106.65	106.26	104.12	104.61	105.78	103.99	105.09	107.08	104.7	104.55	103.71	105.4	107.54	105.07	105.13	105.41	106.83	105.24	106.75	107.25	106.2	105.58	107.05	105.25	106.03	106.72	106.45	104.87	104.3	106.94	105.64	104.76
106.75	108.27	106.74	107.15	109.09	108.21	107.5	107.04	108.67	107.77	108.63	107.82	107.6	106.54	108.45	107.69	105.83	109.87	107.22	108.55	107.2	110.08	108.13	110.39	108.36	108.65	108.24	107.94	108.18	107.95	109.27	108.15	107.25	106.68	107.38	108.36	107.9	108.83	106.2	106.69	107.3	110.39	107.94	109.41	109.4	107.25	108.81	108.3	106.88	109.25
107.47	107.42	107.12	109.81	108.63	109.07	107.84	108.55	107.47	106.72	109.77	108.31	109.04	109.12	109.41	106.16	109.17	109.27	109.14	105.65	109.88	109.51	108.27	107.18	106.85	108.31	107.28	107.1	108.11	110.4	107.88	107.15	108.93	108.66	108.15	107.58	108.16	109.28	110.05	108.98	107.74	108.73	107.1	107.76	106.67	106.39	109	108.73	111.26	109.05
106.01	105.66	106.24	105.88	106.03	105.64	104.85	106.21	106.24	107.01	107.12	107.14	108.06	106.82	105.28	106.67	103.79	105.97	106.27	108.18	105.07	105.84	105.91	106.86	103.7	105.86	107.64	105.08	106.66	106.61	108.14	106.91	107.45	106.22	108.13	105.45	105.7	107.21	106.39	107.68	106.31	107.44	105.67	106.52	106.71	103.26	105.8	106.47	105.2	104.99
106.61	106.1	105.79	107.89	109.14	108.51	108.11	105.88	105.28	105.13	103.58	106.37	106.59	106.7	105.71	107.68	107.62	105.49	106.42	106.5	104.33	104.06	107.6	106.83	105.64	106.46	108.62	106	108.17	106.08	106.59	104.82	106.68	105.97	107.91	105.5	105.62	108.17	105.46	106.29	109.06	107.35	105.05	106.25	107.83	105.49	104.78	104.54	109.4	107.96
100.86	100.85	98.52	99.514	98.446	101.21	101.62	102.47	99.22	100.69	101.99	100.68	101.28	101.11	100.26	98.701	100.97	99.996	101.61	100.39	99.602	100.03	99.626	100.12	103.37	99.598	100.23	100.76	99.559	99.71	100.02	98.516	102.11	100.99	102.15	101.17	101.73	102.77	100.88	100.33	100.55	99.767	99.036	102.58	102.01	102.83	101.68	99.33	100.96	100.76
104.7	105.75	106.86	107.08	105.3	104.61	105.86	104.96	106.24	105.1	105.3	104.02	105.58	102.97	108.14	106.1	105.8	106.55	106.12	106.61	104.53	105.07	104.29	106.21	105.42	106.88	104.17	107.25	104.73	102.29	106.08	105.23	105.57	105.25	106.72	104.66	105.59	107.21	104.24	105.26	106.52	105.53	104.7	105.09	106.21	105.16	105.35	105.87	105.91	105.69
108.61	111.26	109.71	110.87	109.34	111.49	111.31	108.84	110.01	106.11	110.22	108.97	109.87	109.7	112.56	111.43	109.15	110.29	110.17	110.64	113.48	109.66	110.64	109.77	110.28	110.46	111.18	110.68	109.18	108.97	114.15	111.36	110.91	110.06	109.06	107.33	110.07	109.44	109.54	111.74	109.99	110	111.18	110.58	108.04	111.07	111.19	108.78	109.18	110.55
97.603	98.085	96.469	97.877	96.759	96.518	99.51	98.768	98.253	99.343	100.46	97.845	96.664	99.357	98.577	97.684	96.962	100.35	97.189	96.94	100.18	96.712	97.757	97.18	100.21	97.111	97.675	99.273	98.533	97.658	98.089	98.629	96.829	98.577	98.335	96.549	98.28	98.962	97.342	96.252	99.889	100.02	99.821	99.131	98.448	98.194	97.941	95.83	98.131	98.06
106.65	110.11	109.09	108.31	107.65	107.99	106.53	107.3	108.88	108.98	108.42	106.93	108.62	107.31	108.96	108.92	109.68	109.47	110.17	107.04	109.34	108.71	106.12	109.39	110.81	109.16	109.21	108.92	108.71	107.16	110.27	109.13	106.81	107.74	110.54	107.72	107.69	108.99	109.01	107.47	107.95	110.02	107.06	109.34	107	107.12	109.84	108.56	109.67	108.78
110.35	110.1	109.12	109.19	108.29	110.68	108.24	107.48	105.89	109.02	109.99	108.85	109.03	109.32	107.5	108.87	109.66	108.33	108.92	111.11	109.61	108.84	107.49	110.01	107.56	106.57	108.05	108.85	107.02	107.94	108.55	108.27	108.4	109.3	108.66	107.74	107.52	107.45	109.35	107.04	107.88	109.36	106.66	108.1	105.86	107.56	107.26	108.11	107.29	106.18
106.75	106.95	106.27	108.6	107.32	105.21	107.69	107.61	106.9	105.48	105.15	106.2	105.95	107.39	110.09	106.02	104.73	105.33	106.58	104.8	105.4	105.48	105.47	105.73	105.63	106.92	106.54	106.25	107.56	105.36	105.95	106.81	105.88	107.79	104.29	105.57	105.37	105.3	107.64	105.02	106.3	105.58	106.44	104.86	107.82	106.91	107.35	108.46	104.62	107.44
107.93	107.13	108.53	106.65	108.06	107.57	106.67	106.89	105.97	107.32	106.48	105.84	108.32	107.83	108.77	108.7	109.53	107.48	110.15	106.18	107.93	106.64	106.8	107.77	106.91	107.26	107.7	108.01	111.72	106.52	107.49	108.42	104.84	106.2	107.67	108.54	109.02	108.69	108.62	108.41	109.08	107.96	108.03	108.21	105.36	106.59	107.26	106.66	108.12	107.63
105.86	106.02	107.49	106.46	107.17	104.15	104.86	104.32	105.92	107.25	104.56	106.33	105.45	105.63	104.46	105.73	105.65	103.58	106.01	107.01	106.43	105.28	107.28	109.77	105.26	103.71	107.71	105.12	106.86	108.43	103.8	104.58	104.69	104.97	105.77	106.66	105.75	107.84	103.62	103.83	104.65	104.12	105.62	107.33	106.62	105.68	106.15	107.38	106.35	106.44
99.017	101.29	99.646	98.494	101.19	101.34	100.29	98.83	98.747	96.729	101.24	101.59	101.51	99.16	101.12	101.21	99.33	99.912	102.25	100.36	101.17	98.866	100.11	100.56	100.35	98.698	99.308	98.975	98.702	100.61	99.334	99.01	98.522	102.84	99.7	99.441	98.299	103.43	100.49	99.75	100.46	99.156	98.545	98.832	99.56	99.954	98.378	98.466	101.94	99.64
100.11	102.04	101.55	102.2	100.39	102.01	101.64	98.787	98.707	100.12	100.59	100.77	99.822	99.792	99.547	102.15	102.31	102.63	100.22	100.13	100.17	100.96	99.009	101.54	99.838	100.8	100.94	100.78	101.56	101.13	99.939	102.71	99.949	101.01	102.2	98.175	99.435	98.66	100.16	101.88	99.395	99.894	100.31	100.55	100.23	100.1	101.4	100.72	99.893	101.1
108.36	108.94	108.86	107.29	108.06	109.22	108.79	109.46	107.28	107.3	112.97	108.92	108.12	107.48	109.15	109.72	109.74	110.36	107.84	108.1	107.97	107.59	106.5	108.07	110.47	108.56	107.62	110.37	107.96	108.72	109.94	107.67	105.86	106.03	107.91	109.08	108.68	110.08	109.42	107.01	107.19	108.64	107.1	109.98	110.61	109.14	109.78	107.17	107.45	109.06
107.69	110.08	107.2	108.45	109.24	110.12	109.28	108.51	109.23	108	109.01	110.37	108.19	108.71	109.9	107.09	108.33	107.15	108.2	107.09	107.67	108.34	108.11	108.22	109.69	109.82	108.53	108.25	107.68	107.34	108.57	108.42	107.57	108.46	106.9	107.99	110.39	109.94	106.93	107.63	110.12	108.86	108.49	109.91	107.21	109.58	107.24	109.64	107.87	107.76
97.653	98.412	98.485	98.18	97.962	97.537	98.798	97.768	97.202	101.88	99.488	96.487	96.205	97.364	99.427	99.881	97.709	98.84	97.293	100.27	98.717	97.892	99.235	98.327	99.02	98.678	97.854	99.929	98.243	99.473	98.804	97.21	100.03	100.56	98.361	98.873	99.717	97.258	97.54	101.72	98.057	100.02	101.64	98.581	100.55	98.328	99.052	99.841	101.05	98.671
106.32	106.49	105.09	103.09	105.6	105.01	104.27	105.44	106.72	105.5	105.19	103.79	105.87	103.84	106.44	105.43	104.54	106.26	107.59	106.51	106.56	106.46	103.95	106.86	105.59	106.39	105.6	106.09	106.09	104.65	104.49	105.27	106.19	105.88	105.39	104.29	102.09	106.67	105.31	105.86	106.3	103.85	105.49	106.36	105.68	104.86	107.64	101.53	104.04	106.72
107.11	108.1	108.74	106.86	107.84	107.57	107.41	106.63	107.44	106.96	108.28	107.75	107.84	106.68	108.64	108.21	105.9	108.49	105.12	108.78	107.96	106.88	107.83	107.45	108.45	108.14	111.2	108.26	107	107.87	108.04	109.4	106.33	106.89	107.83	108.41	106.59	108.85	108.01	107.37	109.21	107.89	107.22	110.15	107.92	107.39	107.48	107.94	108.45	105.76
107.79	105.3	107.07	104.68	105.2	105.48	105.37	103.81	104.41	106.28	105.5	104.67	106.53	105.57	108.01	104.72	105.93	106.44	105.48	104.69	107.66	105.65	103.32	104.81	107.74	107	104.82	104.64	104.59	108.74	104.62	106.91	104.68	107.35	105.28	104.79	107.13	104.51	105.95	108.11	104.13	107.96	103.62	107.35	104.92	103.85	107.46	106.59	106.49	107.15
106.34	106.66	106.43	105.13	106.38	105.81	106.24	106.49	106.37	106.79	105.16	105.33	106.02	106.22	106.34	106.33	105.23	105.74	106.03	104.61	104.94	107.32	106.1	105.55	105.53	108.13	105.95	104.75	103.88	105.11	104.79	105.52	105.69	104.89	106.75	104.34	105.71	104.66	104.76	105.9	107.12	106.34	107.19	105.53	106.14	108.98	102.99	107.75	104.79	104.37
[truncated: 450 more rows]
[truncated: 150 more columns]
