# Supplementary material for: Genetic dissection of main and epistatic effects of QTL based on augmented triple test cross design
Source: PLoS One. 2017 Dec 14;12(12):e0189054. doi: 10.1371/journal.pone.0189054 (PMC5730204; doi:10.1371/journal.pone.0189054)
Supplement: S10 Supporting Information — (ZIP) [file pone.0189054.s010.zip › z6_1650_0.2_10.csv]

106.1	106.83	103.2	108.28	108.68	107.52	102.11	103.85	107.9	103.66	107.52	102.01	104.75	105.63	107.16	106.24	109.26	101.65	103.44	104.71	108.68	112.56	108.69	110.6	103.87	105.85	106.38	104.92	111.95	104.66	110.14	102.3	105.17	103.79	106.34	112.92	109.64	101.48	111.09	108.66	105.44	104.24	102.49	106.14	111.21	106.84	108.19	105.32	105.5	101.58
104.76	100.47	107.51	102.08	99.803	104.39	105.83	104.94	100.83	106.18	98.909	104.79	100.08	99.398	95.096	102.34	103.43	98.364	107.97	104.84	104.52	99.475	107.28	108.27	100.24	102.1	97.126	98.312	103.84	100.38	99.311	101.71	101.91	104.16	102.08	98.434	106.68	101.94	103.57	97.143	101.18	98.631	98.957	105.52	97.923	105.49	104.98	110.61	99.042	96.982
105.98	107.01	109.94	111.47	109.03	105.62	101.03	109.62	106.69	109.14	108.36	104.92	106.88	102.91	109.84	107.84	100.94	103.95	114.06	109.94	113.65	112	106.27	111.71	105.16	114.41	112.16	105.64	106.46	110.04	106.87	110.57	108.37	108.91	101.69	108.5	107.75	106.66	111.13	112.69	109.57	108.51	107.8	104.86	111.96	108.56	98.681	109.54	109.36	108.2
109.91	112.21	110.3	105.66	111.49	108.55	110.02	107.63	105.54	110.23	107.01	111.9	109.64	114.1	110.11	101.26	108.38	106.38	111.71	109.45	108.49	102.95	102.58	103.02	108.73	109.82	104.21	111.85	109.68	110.48	111.59	108.21	108.67	104.6	107.97	107.2	102.71	110.32	104.22	104.22	111.22	107.76	103.03	104.65	108.35	110.59	103.86	110.9	107.83	111.24
105.91	110.04	109.29	103.38	104.64	101.18	102.3	104.53	102.68	110.42	108.83	105.63	100.09	101.24	106.34	109.2	108.45	110.17	105.24	106.08	102.51	109.44	104.45	100.43	107.03	101.45	102.07	107.2	100.05	106.07	105.45	109.33	103.42	104.67	110.11	108.92	108.44	108.58	106.66	104.56	107.39	107.6	108.26	107.17	107.82	110.66	107.76	104.22	103.82	106.66
91.629	98.506	100.82	91.267	92.025	102.5	99.588	96.816	97.928	104.7	95.263	95.499	102.22	100.95	96.53	104	97.117	98.193	100.31	98.637	93.926	94.178	94.503	95.401	99.757	100.98	104.39	101.51	99.862	102.8	97.671	101.63	97.832	98.012	100.78	101.53	103.42	98.397	102.41	96.862	88.714	97.356	101.02	90.817	94.404	95.425	96.35	97.445	99.448	90.077
106.04	103.72	106.5	99.232	107.89	104.36	107.66	98.389	102.92	107.77	104.33	106.97	106.18	96.281	109.42	104.76	104.35	106.71	109.14	108.12	106.48	113.6	105.7	106.56	101.26	104.75	107.39	106.11	105.18	103.31	104.45	99.688	104.66	106.14	107.82	102.53	109.96	112.56	110.58	109.25	108.24	103.9	103.81	104.29	104.75	101.74	107.31	101.55	110.63	99.853
105.24	107.87	107.14	105.25	105.31	109.27	113.09	100.42	108.01	105.26	101.09	105.14	101.07	110.16	110.36	103.54	105.87	112.09	103.77	102.72	109.53	108.53	106.35	107.49	103.66	105.4	104.88	106.46	101.39	109.7	108.47	109.03	103.44	106.65	106.09	100.59	107.35	108.3	109.19	108.58	103.5	104.88	105.87	104.19	101.57	101.88	102.25	102.35	109.17	95.726
95.591	97.354	95.235	109	96.275	100.65	101.37	97.741	96.437	97.706	98.101	96.699	102.08	93.217	102.57	90.336	93.566	95.67	95.108	104.82	100.13	100.53	90.5	98.627	93.076	97.531	99.943	104.26	92.784	90.407	95.97	101.94	90.278	98.524	93.321	99.608	91.971	95.306	95.115	98.535	88.947	97.029	98.412	101.07	96.672	97.004	93.921	96.394	94.209	102.89
108.94	104.76	102.04	105.25	105.64	105.19	102.43	106.7	107.86	112.71	104.21	105.09	100.53	101.59	114.39	110.11	110.13	107.45	112.69	103.69	103.74	98.583	111.19	101.45	107.73	100.04	106.77	98.364	110.7	109.56	102.36	107.42	97.457	104.95	105.36	101.91	103.55	107.29	106.42	106.61	108.11	109.01	108.83	103.7	104.24	105.7	103.69	105.72	110.72	104.1
108.86	102.64	104.9	108.18	107.63	103.34	106.75	107.87	108.29	109.72	111.98	105.58	105.16	104.98	102.8	103.11	101.28	109.26	102.22	103.39	106.66	103.29	106.07	116.37	107.82	108.16	103.25	107.29	100.8	107.61	102.94	112.06	103.32	106.05	100.43	107.2	103.9	106.9	108	103.11	105.26	109.13	103.08	109.12	109.55	105.19	109.79	100.79	104.05	106.53
108.75	111.99	109.57	114.46	115.04	114.45	113.31	108.11	110.98	116.6	112.46	106.8	113.15	104.78	107.06	116.06	112.53	111.47	108.49	109.94	114.5	103.31	101.51	108.5	115.03	110.61	109.73	113.49	113.43	110.67	112.98	104.18	112.25	112.03	114.76	110.52	111.95	110.41	107.54	107.66	106.48	110.47	112.75	107.79	108.62	112.39	109.97	109.43	117.74	104.59
112.41	101.81	105.65	110.79	107.4	105.76	110.13	108.25	103.52	113.46	108.45	109.23	107.79	102.47	94.646	111.17	101.65	105.78	109.7	108.74	108.65	109.92	110.94	108.84	104.89	114.98	108.11	104.62	108.04	107.65	111.46	108.38	112.75	109.34	109.9	108.17	112.6	105.17	107.04	102.17	105.6	109.87	104.42	103.29	103.01	102.99	107.12	104.09	98.415	112.38
104.87	101.51	106.22	102.97	107.61	102.89	102.85	106.8	103.39	108.82	110.88	108	109.39	100.93	105.8	102.84	103.01	114.48	105.07	111.55	107.64	106.36	105.87	105.67	110.04	103.47	108.18	103.08	107.94	110.16	106.67	102.72	109.58	109.78	103.24	108.53	106.39	103.39	106.51	100	101.78	105.92	103.08	104.93	103.78	103.56	102.29	111.42	100.7	109.87
100.94	102.72	105.23	106.17	108.15	109.27	110.31	99.22	100.01	99.589	108.75	105.56	101.34	99.37	105.29	103.37	112.1	102.52	112.74	106.4	101.74	98.616	101.92	104.09	99.078	102.15	114.67	105.94	111.06	103.34	110.32	100.93	107.31	107.32	97.854	101.77	108.74	104.19	107.27	101.18	102.72	105.97	100.5	101.97	113.87	107.56	107.39	105.49	108.51	106.01
108.13	110.63	113.28	106.79	107.09	107.04	105.81	107.27	105.2	102.15	105.82	104.64	109.13	104.59	108.06	105.16	94.227	108.81	109.64	104.73	106.47	100.53	104.89	107.36	106.19	101.68	105.76	107.06	102.32	101.9	102.07	109.59	98.618	107.15	99.841	108.91	110.26	101.14	105.73	96.743	101.41	102.41	108.23	111.97	105.82	106.37	109.34	98.644	109.34	105.78
102.1	117.62	106.93	107.87	108.36	104.52	109.18	105.33	112.52	107.72	108.85	100.31	105.72	107.21	111.41	107.51	109.44	103.83	103.89	102.74	106.26	106.22	106.75	104.5	108.33	109.9	110.54	105.14	110.03	108.71	108.36	103.94	108.93	100.41	106.68	106.36	111.28	113.19	112.12	108.47	101.72	105.52	101.92	110.95	100.55	109.43	115.4	105.72	111.49	111.92
103.55	98.669	111.48	108.44	99.045	109.38	106.69	104.06	105.16	108.02	110	106.88	100.78	106.95	101.19	105.16	106.46	107.6	109.06	104.91	110.64	107.21	101.69	101.41	108.48	103.11	105.22	104.99	107.44	100.07	109.16	107.75	100.29	101.42	108.55	106.39	101.37	101.84	101.77	105.55	104.88	105.44	106.54	109.39	112.58	106.43	105.16	107.93	103.1	108.39
102.04	99.076	103.04	93.632	97.345	100.34	103.33	98.279	95.62	101.57	105.89	96.227	110.79	99.475	103.71	102.1	105.98	103.8	98.636	93.489	95.21	102.56	105.72	101.45	102.58	105.69	100.41	96.399	108.43	100.31	100.69	103.37	92.791	102.89	104.33	100.61	101.49	100.44	97.844	103.34	98.192	97.459	100.43	94.818	104.8	99.868	100.68	99.184	99.402	102.94
102.96	105.65	105.06	107.02	107.71	107.04	101.84	109.1	106.53	108.41	98.773	104.65	104.29	107.95	104.46	103.13	108.15	105.93	107.11	107.6	106.58	103.28	98.855	109.13	103.14	101.1	102.32	109.38	108.82	110.33	101.48	109.35	107.16	103.67	109.64	108.33	106.11	110.77	103.13	101.91	102.25	103.97	110.14	105.82	105.65	112.02	108.53	107.8	104.94	114.34
106.78	103.31	106.46	100.62	102.1	102.04	109.86	99.78	99.052	101.27	106.37	101.6	103.97	104.86	103.91	98.188	101.78	102.12	101.49	102.8	101.33	101.73	105.21	102.37	104.44	110.13	107.5	105.41	103.27	107.8	106.54	103.31	107.76	113.73	106.6	109.5	105.7	110.38	102.44	103.61	106.95	106.66	109.63	112.04	107.63	108.02	108.32	106.26	104.72	104.44
108.57	114.86	104.95	112.5	116.96	111.98	108.62	105.66	109.37	104.41	111.39	107.99	108.45	109.57	116.34	109.92	111.87	108.39	102.94	106.7	112.38	112.91	111.56	111.28	111.18	109.47	109	114.01	108.99	114.59	107.98	110.96	109.91	113.34	100.75	115.06	115.64	112.56	112.19	109.68	105.05	111.6	115.24	109.72	111.89	108.46	113.04	105.94	113.15	113.99
105.22	107.58	106.29	104.65	111.98	107.33	109	112.35	107.82	107.83	109.64	111.87	114.05	104.87	106.96	107.66	114.24	110.66	112.62	117.1	113.16	109.7	107.08	106.45	111.23	110.28	109.65	105.24	111.62	111.88	111.93	103.31	115.06	112.2	107.1	106.62	113.34	106.94	107.73	111.45	107.21	106.82	114.03	105.29	112.88	110.49	106.51	107.82	106.36	102.2
106.19	107.57	97.673	103.35	107.18	104.35	106.14	108.72	104.9	102.83	109.96	107.95	99.895	113.95	106.13	105.55	99.559	105.11	109.44	107.07	101.24	107.14	99.163	106.94	98.775	107.25	104.98	105.92	106.07	103.52	103.59	106.22	104.89	109.59	108.54	107.23	103.93	103.78	110.09	101.6	108.3	107.19	109.44	104.71	107.57	109.75	102.73	101.83	107.54	107.53
107.17	108.35	98.971	112.05	104.47	105.35	108.8	107.67	102.04	105.98	109.24	100.48	102.63	109.09	100.27	103.1	112.97	108.88	100.43	102.97	107.65	106.35	101.86	98.883	102.13	104.2	101.2	101.51	107.93	108.74	109.53	103.65	104.84	103.07	104.2	101.09	104.52	112.78	108.01	112.4	106.41	101.95	105.89	99.666	105.89	105.87	108.39	101.52	105.28	102.91
96.998	93.803	96.681	99.708	98.815	100.04	104.42	100.06	99.78	101.69	107.28	101.07	103.25	98.027	99.881	100.48	100.48	96.809	93.01	90.312	96.718	99.899	97.093	94.495	91.602	95.906	101.17	98.984	98.636	94.499	97.657	97.467	95.704	97.425	95.406	93.497	98.476	94.257	97.554	96.74	91.936	100.83	100.71	101.24	98.459	104.53	106.32	92.213	101.95	100.97
109.1	109.44	109.48	105.58	112.47	114.31	105.63	115.69	110.33	106.65	105.16	108.32	111.16	109.8	112.67	105.14	109.8	114.03	113.68	106.67	112.07	108.51	110.59	113.77	111.33	110.01	107.96	110.51	110	110.74	114.06	107.89	107.45	111.5	112.21	111.97	111.48	109.48	114.16	108.98	114.53	108.66	112.1	114.46	112.87	108.06	114.1	109.84	114.11	102.63
106.06	102.53	114.24	110.59	105.38	111.76	106.31	115.2	111.26	107.57	102.43	109.46	108.48	105.74	113.66	103.63	109.81	103.68	109.92	101.96	102.2	109.66	107.99	113.62	106.93	107.99	107.6	105.91	109.91	109.38	111.92	111.83	111.34	110.61	113.61	112.72	108.67	103.46	106.57	106.12	101.43	101.81	106.6	110.16	110.9	105.46	112.18	108.22	110.37	107.05
102.27	101.01	100.18	96.196	101.78	98.342	101.22	105.51	102.89	97.404	97.997	98.547	97.226	97.539	102.95	100.77	102.77	101.21	97.485	101.11	105.51	97.612	100.58	100.5	96.821	100.86	101.05	97.676	105.08	91.988	104.39	99.607	102.2	100.06	94.296	100.84	103.05	102.13	102.69	97.51	95.302	102.45	102.66	93.734	105.75	102.51	101.34	105.59	102.33	99.336
110.33	103.91	108.28	108.69	101.69	103.47	103.97	109.09	110.57	115.49	107.63	105.23	110.56	107.31	100.46	99.837	110.9	107.67	104.12	103.3	107.58	105.6	106.57	101.94	103.16	108.28	108.9	101.33	107.6	105.97	109.2	105.68	100.08	110.48	104.15	114.83	106.75	105.12	104.86	99.606	101.85	106.79	108.73	107.47	104.44	104.77	100.75	101.44	105.56	105.67
108.71	112.22	110.27	108.04	108.44	108.05	110.56	110.54	107.85	116.96	106.63	113.02	107.38	114.4	113.87	115.67	104.96	106.08	110.01	111.25	115.45	111.63	101.69	108.41	110.82	111.37	112.91	117.5	113.19	107.61	114.95	108.62	109.14	102.23	116.45	105.31	108.26	110.67	112.28	110.31	108.28	115.78	114.43	116.68	113.65	109.15	113.73	117.06	111.89	114.37
106.43	108.51	108.09	111.08	111.47	104.67	111.85	108.43	110.24	105.34	111.2	105.79	102.79	108.26	106.88	106.68	109.04	105.35	101.71	96.535	105.33	106.44	106.02	107.64	109.51	106.54	108.25	106.21	106.45	106.83	106.36	110.19	107.17	104.73	108.9	109.18	110.8	106.68	102.18	105.3	101.33	110.98	107.68	109.39	111.18	105.81	100.74	95.347	105.26	112.96
112.1	100.16	106.3	110.79	103.27	106.45	112.83	107.81	104.26	102.67	103.24	105.29	110.38	109.29	109.75	103.99	103.49	115.69	108.79	106.98	106.05	110	104.88	113.66	105.54	104.3	102.89	105.1	104.15	106.19	102.93	107.37	107.18	105.9	102.72	106.43	106.14	103.85	105.94	107.04	100.68	107.66	107.24	110.32	107.54	103.89	105.87	109.22	109.4	102.01
108.86	106.71	110.75	104.93	103.83	106.2	101.38	111.1	105.12	109.32	117.64	112.87	110.73	111.01	112.11	108.02	110.65	106.42	109.05	109.39	110.15	110.53	105.83	106.45	109.53	109.44	111.66	108.9	104.81	108.11	105.75	106.89	113.71	106.46	109.41	107.66	112.9	106.91	106.7	105.25	109.51	106.14	109.94	106.89	105.84	102.04	111.35	98.869	105.13	106.87
112.19	104.9	112.12	111.16	110.66	102.05	102.97	105.09	108.17	104.92	110	114.08	105.74	111.73	111.79	97.754	110.35	112.95	112.07	103.97	106.11	103.49	104.51	110.06	108.63	113.16	114.17	109.77	108.53	112.75	103.74	106.25	107.2	101.15	107.02	105.59	110.28	111.02	108.22	109.37	107.33	106.53	103.78	109.11	114.15	109.42	113.17	111.2	108.78	104.4
114.87	109.7	113.22	107.47	110.07	105.77	106.36	105.63	108.14	106.36	111.38	115.82	109.46	104.65	103.74	105.02	112.8	102.62	105.06	109.7	111.31	106.65	118.6	106.72	113.58	109.06	109.35	105.88	108.72	107.01	110.4	104.69	106.76	106.57	108.04	111.07	111.42	104.13	105.33	110.6	105.8	104.62	109.28	106.56	100.6	102.5	110.9	110.34	112.01	101.62
108.92	106.12	105.24	105.38	110.36	111.9	109.49	105.46	99.809	113.81	109.47	108.6	107.09	114.94	108.36	109.71	108.72	109.2	104.13	103.56	108.67	106.99	104.26	107.55	105.81	113.07	105.9	111.66	106.95	112.99	105.31	107.38	102.44	106.21	109.97	107.24	109.82	102.84	113.24	102.39	111.43	107.32	105.77	110	114.49	109.91	103.79	110.56	114.46	111.15
107.47	103.73	110.17	112.34	109.11	101.43	108.16	114.51	107.51	112.54	114.7	112.29	106.73	110.19	106.1	103	104.84	111.93	112.23	116.92	112.66	112.27	105.93	108.81	112.89	111.93	112.85	111.8	108.01	108.6	109.43	117.54	113.87	114.81	109.15	107.57	110.43	117.55	113	109.98	106.58	119.13	110.24	108.36	106.63	106.37	111.08	110.61	115.01	111.7
102.15	109.12	109.79	107.61	115.44	110.65	106.5	108.06	108.07	106.94	113.32	107.95	101.37	105.25	104.04	99.513	104.45	102.84	107.18	106.84	104.84	101.99	105.83	111.35	106.84	99.317	112.22	106.21	103.02	115.69	108.65	110.09	110.73	103	108.62	107.96	107.64	102.82	102.78	106.13	102.5	103.32	107.17	107.11	106.68	105.24	102.37	103.59	99.226	110.83
100.56	103.92	103.21	91.523	105.53	95.563	98.574	103.7	102.51	100.1	96.669	100.96	105.77	104.52	98.851	97.237	97.775	99.522	93.747	103.11	103.14	106.5	97.434	95.938	97.571	98.953	98.859	98.024	99.346	91.622	104.93	101.85	97.095	103.73	94.491	110.64	103.3	107.49	96.453	100.37	103.4	98.346	103.28	101.68	100.74	99.574	106.37	101.25	100.35	106.58
112.97	105.3	106.68	111.21	108.21	101.92	110.62	111.31	107.39	105.5	104.91	106.41	108.79	104.35	109.66	111.96	105.61	106.37	101.51	110.85	108.14	107.78	108.13	108.19	117.57	108.02	105.44	106.84	108.72	109.94	111.43	103.59	107.26	103.6	109.11	108.71	117.68	110.1	110.62	109.17	112.69	105.06	110.09	103.31	110.24	108.42	109.07	110.01	110.77	112.66
105.64	106.59	105.54	102.21	109.86	106.84	108.79	106.17	103.01	106.85	107.57	108.65	103.56	103.43	103.13	108.21	103.24	110.11	101.97	107.59	105.14	103.59	108.75	100.78	100.54	109.77	105.92	109.05	107.75	103.83	103.09	108.3	106.23	112.52	111.17	108.53	105.38	108.12	109.05	103.75	109.75	103.64	102.69	102.43	108.41	108.48	111.16	110.66	107.48	112.48
102.9	104.95	95.704	91.559	98.492	100.38	92.09	96.798	102.68	94.237	94.853	95.04	98.214	100.15	101.13	102.45	99.464	92.446	97.504	98.022	98.872	106.37	97.279	100.2	93.963	98.974	99.655	100.17	100.13	102.51	94.48	101.18	93.903	97.842	90.796	90.848	97.408	99.446	98.123	91.761	98.098	99.805	100.12	101.41	98.904	101.86	95.261	95.428	96.116	97.442
112.06	105.72	107.7	108.6	104.24	109.2	100.45	106.87	105.76	95.696	102.57	105.85	105.58	108.99	110.52	105.46	106.73	106.45	104.5	108.22	102.73	101.15	105.86	105.24	111.97	100.2	101.32	108.22	104.61	106.6	104.33	107.98	102.19	104.64	102.21	106.4	109.02	107.14	103.1	104.69	102.84	102.95	112.53	106.13	108.07	110.57	105	113.88	111.25	107.52
103.1	106.76	105.45	106.73	102.37	107.07	102.88	113.28	106.63	96.491	105.07	97.808	102.31	99.017	104.85	102.68	110.93	110.41	103.79	104.75	114.69	104.63	105.48	109.62	101.85	105.93	107.32	102.94	106.87	104.15	108.39	107.64	104.04	106.02	99.199	103.06	102.11	108.22	105.07	103.25	102.13	109.48	105.47	105.47	108.53	108.91	108	101.54	107.88	110.85
111.89	108	104.26	109.4	107.84	110.78	106.03	106.61	111.67	110.87	114.08	114.93	112.95	110.86	110.93	103.58	109.68	108.09	108.67	116.24	110.39	106.99	116.22	111.42	110.08	104.58	110.71	108.35	110.29	114.15	110.27	114.83	106.77	114.29	112.35	109.3	110.86	112.44	113.04	118.56	106.84	117.06	110.62	108.84	105.89	108.33	114.92	109.19	114.94	118.03
103.25	107.98	113.67	102.17	111.4	106.82	108.26	107.21	101.42	109.32	116.33	103.41	114.35	107.91	106.96	105.49	109.49	106.18	107.25	115.35	106.32	110.42	106.53	106.98	110.28	110.39	104.47	113.55	113.06	114.68	107.59	102.38	110.13	106.07	108.79	110.65	110.43	110.63	116.23	112.18	105.97	108.23	106.67	116.89	112.3	104.02	112.22	106.64	111.21	105.33
106.05	110.58	100.82	108.03	110.68	103.72	109.54	100.72	98.5	108.06	108.46	101.95	107.65	107.86	113.7	109.33	113.37	108.97	111.55	112.8	105.39	108.83	110.68	103.42	103.79	104.58	107	105.55	105.21	102.39	111.72	110.56	111.34	110	106.67	106.44	105.02	115.33	109.06	105.44	106.7	108.32	108.32	106.94	108.15	103.99	108.67	105.77	103.22	103.71
109.88	102.38	110.27	107.71	109.25	108.96	103.26	109.45	109.96	107.84	107.4	108.45	104.37	102.24	98.561	103.58	109.68	109.98	105.15	110.91	105.19	103.48	108.11	109.29	106.72	103.26	107.83	103.2	106.78	104.49	104.73	111	101.47	103.58	103.02	109.5	109.29	101.45	104.12	106.89	107.82	111.31	105.15	108.86	110.77	104.54	109.34	104.65	107.4	110.79
108.18	102.05	111.14	109.52	114.6	103.86	111.89	112.13	102.55	102.33	108.76	116.2	103.2	106.96	108.91	108.35	110.61	105.96	104.07	112.06	110.5	103.89	101.59	107.27	103.31	108.28	117.41	107.21	107.75	107.11	112.9	115.53	113.76	104.89	110.03	109.36	102.89	110.62	114.28	111.31	111.03	110.73	105.94	108.39	106.5	113.05	103.82	110.16	105.77	104.82
107.56	107.23	101.29	102.92	101.63	104.63	101.5	107.11	101.48	101.64	107.56	106.25	110.26	104.64	102.69	108.55	100.11	109.7	105.2	110.39	103.78	111.72	107.25	103.79	111.5	105.74	116.45	104.36	100.55	102.76	104.67	104.68	104.43	103.38	101.7	103.25	113.81	107.95	106.84	101.72	110.27	100.04	109.01	100.37	106.95	103.89	111.46	102.42	106.33	112.67
101.11	102.6	107.69	105.7	100.33	103.65	104.51	106.19	104.62	104.58	104.21	104.77	100.1	108.12	105.32	106.26	103.05	106.7	105.67	98.067	104.79	108.05	103.66	102.34	101.42	100.33	105.16	111.14	104.82	106.98	104.15	107.71	117.47	103.88	101.37	106.27	108.87	103.26	112.74	106.34	107.74	99.954	103.53	107.78	108.2	109.44	109.6	108.49	104.1	105.5
98.809	103.13	97.739	98.539	100.9	99.485	94.464	98.244	95.887	96.751	96.682	92.593	90.974	99.501	100.28	97.34	96.073	94.091	96.444	100.67	98.743	98.882	98.731	95.423	103.9	96.241	93.135	100.67	104.53	96.257	101.46	103.94	97.765	93.859	96.435	100.76	103.47	100.7	94.817	99.91	98.401	97.678	97.724	99.393	107.35	100.28	96.089	101.76	99.294	103.22
107.06	115.83	108.26	105.97	112.09	103.81	104.2	109.43	106.13	106.84	109.28	110.47	110.08	108.7	112.18	101.28	106.76	105.51	108.45	112.54	111.37	108.66	99.698	99.266	108.15	110.86	113.31	108.9	104.57	115.13	108.96	107.66	110.23	105.68	106.76	101.71	104.14	107.95	104.42	116.53	111.06	113.71	108.64	109.52	105.26	106.52	103.8	104.92	102.48	106.33
104.42	98.01	102.55	97.434	103.6	106.17	104.2	104	102.82	100.52	100.88	105.55	93.727	107.16	95.922	98.589	98.752	96.826	99.551	103	98.884	97.581	100.87	101.86	99.697	107.05	103.89	105.95	109.52	96	96.123	101.31	105.01	103.46	98.577	100.49	95.863	102.35	99.123	101.14	99.354	104.29	98.068	99.543	98.02	103.43	109	100.76	108.63	96.385
102.26	110.49	105.68	101.58	112.01	105.96	109.6	104.43	102.78	109.39	107.26	109.49	104.64	105.45	105.35	102.68	104.04	111.78	108.17	107.34	108.05	108.96	103.79	106.9	105.23	107.81	105.56	103.91	105.19	104.36	103.24	105.63	103.81	107.58	97.44	106.54	106.18	104	109.79	104.78	107.45	103.72	94.467	103.83	105.85	104.21	111.47	97.46	105.92	101.7
106.39	108.09	112.69	107.73	108.1	105.83	111.34	110.16	106.46	108.37	103.83	112.4	108.01	109.71	106.02	109.86	106.33	111.18	102.3	100.89	106.28	112.49	108.97	108.27	112.36	105.44	109.8	105.08	109.15	107.49	116.58	107.79	108.75	108.02	112.82	108.22	109.44	107.55	108.79	106.49	110.14	109.48	107.65	114.27	117.39	110.3	109.1	107.84	106.82	106.74
103.14	106.95	107.81	106	105.09	103.21	110.07	104.74	105.64	104.69	103.02	106.88	105.77	106.8	102.62	101.91	104.36	111.73	104.5	102.38	105.34	109.47	106.02	102.64	104.07	109.14	108.06	109.6	105.03	108.81	104.77	101.47	105.68	107.09	107.26	105.68	101.64	109.87	102.37	110.66	105.96	113.56	109.62	105.4	107.15	106.61	107.45	104.6	101.05	107.02
108.29	111.33	114	114.97	110.73	108.68	108.72	111.23	115.21	113.85	113.1	109.47	104.46	108.85	106.61	112.84	108.01	112.42	112.02	108.84	111.77	107.17	102.38	107.77	103.69	110.58	107.47	104.85	111.06	104.9	102.44	109.95	106.83	111.58	106.81	102.61	109.86	107.09	110.29	109.88	108.63	112.33	109.29	109.07	102.93	101.23	107.57	108.99	106.93	106.92
104.69	103.99	107.71	100.46	103.26	104.02	107.85	107.29	111.6	106.29	103.93	102.74	109.96	105.83	104.88	106.81	107.89	104.73	109.84	116.08	101.15	107.76	108.75	101.72	99.444	108.99	104.51	105.69	104.02	103.71	109.47	106.04	100.38	102.55	103.97	106.58	102.47	109.41	106.32	107.51	107.94	103.7	106.09	105.67	107.82	103.54	103.12	105.56	110.07	110.71
103.33	106.67	102.63	109.49	117.38	113.2	106.27	104.2	111.66	103.63	111.78	104.27	106.83	107.42	108.99	110.53	109.16	116.32	106.44	100.61	105.97	112.13	109.98	105.09	106.09	105.8	107.89	106.25	111.51	105.96	107.1	105.84	107.61	107.77	107	107.69	114.34	105.45	108.31	112.15	112.86	105.32	108.17	106.01	104.5	112.13	109.59	105.64	109.37	110.75
113.18	105.43	105.45	107.31	108.21	107.5	106.54	109.94	107.69	104.57	104.89	107.62	106.23	104.33	110.71	102.25	98.751	103.02	99.762	102.82	103.55	101.18	107.85	106.31	109.53	111.07	101.66	108.31	102.26	108.67	100.84	111.92	106.3	107.25	104.86	99.657	101.37	109.65	107.1	103.57	103.04	102.92	100.75	108.57	110.78	108.23	106.02	102.26	108.6	102.17
97.093	95.499	101.59	100.48	98.707	99.951	96.62	100.09	107.43	99.377	101.57	106.48	100.59	98.069	97.408	96.673	104.27	99.959	96.587	102.45	101.82	103.88	98.085	102.76	103.63	94.754	96.963	104.36	104.7	101.81	106.46	97.238	97.154	95.235	102.87	99.583	106.74	100.68	99.781	99.497	103	105	104.93	98.718	97.352	98.957	97.942	94.892	96.615	98.894
106.29	103.32	102.41	111.31	108.62	111.12	108.06	100.12	103.49	108.48	112.42	108.39	111.24	101.35	106.62	101.16	104.79	104.52	111.33	106.26	107.66	105.22	104.18	99.343	103.37	105.12	106.11	109.54	109.33	103.88	104.98	105.02	97.351	107.78	103.25	104.92	107.52	106.59	109.92	103.89	102.51	101.96	108.24	108.21	111.27	107.42	97.742	102.86	104.62	113.12
104.83	111.52	107.34	107.95	104.98	111.47	108.54	108.77	107.7	108.81	108.92	105.3	113.92	114.46	106.3	108.72	110.35	107.59	107.89	106.36	108.11	108.37	110.97	108.82	108.33	106.94	110.4	109.49	105.79	102.96	105.61	107.84	107.94	107.72	104.95	105.96	106.67	108.65	110.81	107.7	111.54	111.41	110.26	107.51	104.85	106.71	110.81	105.27	105.85	105.02
106.52	104.95	109.31	110.88	111.65	109.49	102.03	103.42	111.24	106.08	111.34	104.8	103.66	106.82	105.82	107.11	101.68	107.67	105.14	117.57	108.5	112.58	109.29	104.45	102.85	110.92	107.01	113.08	105.91	102.89	108.5	107.81	106.38	108.27	106.12	104.77	109.37	111.33	111.39	103.05	110.53	106.99	112.39	100.54	108.04	111.19	104.66	105.62	105.21	105.52
106.18	112.15	105.02	106.05	107.39	109.72	106.29	107.13	103.02	106.14	103.25	107.06	106.33	111	103	102.17	102.76	104.23	105.22	106.26	110.25	107.69	102.86	101.92	107.65	108.87	108.7	109.36	111.44	107.29	112.06	106.26	113.39	109.39	102.05	105.22	100.62	110.64	111.28	103.55	104.11	102.38	103.78	98.045	105.93	105.42	104.96	109	109.82	113.23
104.76	107.23	103.35	109.73	109.63	103.77	104.41	106.49	103.51	105.12	102.75	111.1	110.87	102.71	105.39	109.92	107.48	110.26	106.18	107.46	104.05	104.48	105.58	107.53	114.61	101.97	110.74	112.45	106.8	107.2	98.688	108.63	104.41	104.51	95.673	103.6	104.93	96.853	102.61	101.82	106.2	101.9	109.9	107.09	110.25	102.47	109.21	103.18	105.89	113.49
111.07	107.94	119.79	109.14	107.23	111.26	108.98	111.99	111.71	105.98	109.8	111.26	113.41	101.71	106.61	114.42	112.08	109.34	108.17	109.28	113.66	108.41	107.82	105.43	109.89	107.32	112.6	110.33	112.31	108.43	114.11	107.95	108.34	108.93	114.92	108.78	114.26	109.4	117.54	115.39	107.67	115.37	109.44	112.97	110.34	109.77	111.12	104.07	108.36	113.11
110.54	104.94	105.51	106.78	110.37	105.87	104.88	101.14	108.47	106.06	104.32	106.83	101.34	109.8	109.63	110.71	111	110.89	106.91	104.78	105.2	106.26	100.99	102.16	105.66	106.81	104.28	110.46	111.92	107.87	102.66	105.65	104.58	112.2	116.14	109.28	103.03	113.13	106.13	106.49	105.41	103.76	108.29	104.41	109.5	109.08	107.53	106.48	107.1	107.36
103.5	107	109.62	109.38	107.2	105.48	101.16	110.51	101.46	111.33	100.28	107.63	98.886	101.89	116.29	104.37	105.36	109.47	106.2	103.11	109.95	105.22	103.49	107.17	109.12	104.71	103.46	108.11	117.32	106.58	102.71	112.2	101.31	101.69	106.84	108.71	107.21	105.71	102.08	107.78	105.26	107.57	104.09	107.62	105.11	101.03	104.92	104.87	112.59	103.15
109.35	106.69	104.93	104.67	106.39	104.52	107.7	109.07	104.64	103.7	102.45	109.46	112.16	110.37	108.81	104.42	104.03	108.04	109.22	104.44	107.3	115.21	107.92	105.12	104.38	106.31	107.2	106.52	101.24	110.24	102.31	107.39	103.27	102.14	107.02	109.79	106.31	104.59	114.02	103.72	103.9	105.99	106.22	103.19	109.43	107.65	104.17	110.02	106.42	107.19
98.198	98.702	103.16	101.89	94.854	103.82	93.62	104.96	95.632	101.69	94.476	109.53	100.83	97.032	101.27	95.146	101.08	94.702	99.002	99.802	103.02	99.82	99.698	99.968	107.3	102.18	103.25	98.629	95.472	101.82	103.43	99.013	97.972	96.78	96.375	102.74	96.997	102.64	96.829	103.24	97.356	103.21	100.67	101.22	104.21	96.353	98.868	103.66	104.01	97.682
100.85	103.24	103.22	103.52	106.42	106.51	112.33	105.68	107.35	109.77	103.67	111.51	104.36	107.22	108.47	103.56	109.33	109.61	106.03	108.33	104.79	103.66	106.34	106.62	108.67	105.25	106.9	102.62	107.53	109.64	104.43	111.28	104.9	107.93	105	105.74	108.43	107.11	111.4	103.13	105.25	110.81	105.71	109.08	108.59	101.56	99.597	104.73	105.02	100.91
106.02	106.9	105.76	105.37	104.47	107.38	105.53	103.67	107.01	107.93	104.51	101.59	102.75	103.25	108.95	108.48	103.65	103.63	104.3	103.63	107.8	102.61	102.17	113.16	99.704	101.88	106.52	109.95	102.4	100.93	110.2	104.55	104.2	106.96	112	109.4	110.58	106.48	105.24	100.56	105.43	100.29	103.46	104.75	105.91	108.68	102.99	110.38	103.93	105.91
107.78	109.59	107.25	109.43	105.88	109.77	106.66	100.8	114.86	112.25	106.97	102.45	114.12	116.28	112.28	102.75	106.31	112.45	108.54	114.92	106.65	106.86	111.43	111.56	106.55	102.01	111.79	111.19	103.37	105.22	109.67	104.48	104.6	101.75	104.43	108.74	106.81	108.74	101.32	110.14	117.67	105.95	107.9	102.66	117.08	109.06	109.52	107.92	110.32	110.07
104.19	109.82	109.52	111.82	102.61	102.23	109.81	106.95	108.27	108.59	115.04	114.47	104.22	107.75	106.8	108.16	107.19	112.85	105.44	110.42	101.1	108.94	106.88	104.27	105.49	103.78	104.37	108.15	112.57	115.29	107.09	107.15	106.43	106.03	104.4	106.54	109.91	106.73	101.34	103.54	109.68	111.34	103.43	106.59	107.87	102.83	106.3	112.81	110.72	111.03
102.83	104.77	108.51	111.81	107.67	107.27	107.51	109.85	106.96	106.49	104.98	106.08	110.25	105.71	107.48	107.66	105.94	104.19	107.45	113.36	110.26	106.22	112.39	103.24	108.18	109.94	111.58	102.15	107.51	105.81	103.12	105.03	107.95	111.31	104.09	107	114.91	106.59	106.08	109.12	110.4	106.96	103.9	109.88	112.42	110.24	117.7	114.88	110.71	103.07
101.55	96.222	102.27	97.288	100.67	101.66	99.848	98.077	105.65	103.18	100.44	99.903	100.88	103.93	103.25	96.475	94.795	100.11	96.239	102.23	100.56	100.93	97.241	100.57	98.11	104.46	96.754	107.77	98.259	98.602	101.44	92.609	101.08	99.151	99.822	96.538	102.59	100.94	97.55	97.263	96.736	99.803	102.01	96.141	97.854	94.99	104.6	105.35	93.01	99.525
108.22	106.72	114.65	111.87	105.76	110.56	104.55	104.78	113.63	108.54	102.62	109.36	112.5	111.96	105.07	103.82	107.49	114.14	111.82	108.33	102.86	112.52	106.18	108.83	109.39	107.35	109.29	113.83	109.11	106.12	107.02	103.43	106.2	111.25	112.97	105.63	105.61	105.7	107.57	108.19	103.07	102.03	118.31	108.59	104.49	113.05	104.66	102	107.04	101.11
96.184	99.007	100.15	98.381	95.481	101.72	95.062	98.702	98.698	100.84	95.936	90.97	98.094	101.2	98.909	101.5	94.603	99.866	93.811	97.182	95.821	97.273	95.991	92.265	103.29	93.033	92.956	95.484	95.459	101.24	101.57	96.88	103.22	101.64	102.45	101.23	96.951	101.51	99.9	104.26	97.524	100.45	101.07	101.17	103.29	99.62	104.1	99.283	96.206	95.156
109.29	109.61	105.57	106.73	105.55	113.41	109.68	112.08	102.91	109.64	104.36	109.48	111.34	112.94	105.33	107.18	103.61	110.35	112.49	107.39	110.9	101.69	104.67	105.89	108.26	104.16	112.51	101.33	107.75	111.15	109.67	113.72	108.74	110.17	111.34	108.71	108.58	111.86	101.15	106.31	107.51	102.64	112.23	109.25	105	111.03	106.69	108.49	105.79	108.27
107.76	112.82	110.24	111.06	112.79	103.96	106.05	107.77	111.75	104.65	103.91	109.82	104.82	111.71	107.61	107.39	116.11	104.08	108.31	106.03	111.69	103.3	107.47	104.23	104.3	107.07	103.66	105.8	107.89	114.22	102.41	114.49	108.22	99.666	108.19	110.9	100.26	108.45	100.93	107.7	101.52	107.37	110.39	108.73	103.59	112.72	103.06	107.69	106.19	111.73
104.99	108.05	106.85	105.83	103.28	100.45	108.97	110.34	108.75	102.2	107.99	107.94	107.28	106.65	107.35	109.45	107.33	102.54	102.69	99.837	108.39	105.47	106.48	105.56	108.86	103.85	108.6	103.85	114.43	106.14	103.79	109.02	103.14	105.38	103.55	104.9	108.29	105.11	104.89	104.77	105.44	99.226	110.57	106.23	102.62	102.69	103.53	108.54	110.33	103.73
105.2	109.56	106.22	106.47	109.76	105.46	101.15	107.79	103.6	110.96	108.02	104.52	102.87	98.074	106.31	106.63	106.24	106.85	108.38	107.2	108.91	107.56	107.59	107.27	109.52	109.82	100.68	114.62	108.65	106.67	108.62	104.83	110.5	107.1	106.85	106.97	108.32	105.3	108.27	103.98	101.76	112.75	105.34	107.85	109.12	110.17	109.1	108.35	104.71	106.89
107	108.18	110.67	106.79	110.92	112.89	112.01	107.2	114.85	107.39	111.72	117.16	113.51	115.94	109.03	104.15	111.29	118.18	112.74	110.43	116.48	108.02	107.49	109.05	113.06	107.13	108.04	110.74	111.86	107.8	111.72	111.1	116.85	106.76	109.42	106.78	118.92	110.13	108.92	105.11	115.17	113.99	110.54	109.53	109.51	113.53	111.78	107.35	103.08	116.79
103.48	105.53	108.11	105.5	103.7	105.22	109.77	105.53	102.74	108.27	103.15	100.96	104.18	102.58	101.84	105.32	105.29	105.33	107.59	100.99	108.22	103.76	105.32	101.72	100.71	109.9	107.89	109.39	110.59	106.83	100.87	108.02	108.49	108	110.03	100.98	107.1	107.17	100.97	109.23	104.62	106.9	109.52	111.91	105.05	104.57	109.02	110.12	100.15	105.66
100.01	103.45	100.94	100.01	102.92	100.07	95.135	99.165	101.91	98.693	98.996	96.503	97.125	96.202	106.85	100.27	98.874	96.714	106.67	101.86	103.43	102.21	104.11	103.17	107.08	99.72	106.31	107.69	102.14	106.51	99.643	105.21	103.5	99.863	106.74	100.67	103.8	105.87	101.51	108.21	106.53	101.48	97.502	99.095	106.08	99.593	99.655	99.681	100.88	97.28
104.59	110.26	101.95	103.9	103.99	103.19	103.66	103.98	107	106.82	104.55	105.51	109.01	104.47	103.76	109.27	101.11	104.18	107.67	101.88	103.19	107.32	98.228	105.6	105.86	106.31	102.88	103.63	106.81	102.71	104.3	109.23	111.54	110.47	104.53	106.2	108.55	110.83	107.52	106.33	103.4	101.15	101.73	105.86	105.89	105.63	108.75	101.94	106.77	98.535
107.01	108.76	103.58	97.674	104.99	105.07	100.27	101.21	100.88	100.4	96.727	103.64	101.56	105.22	102.27	101.84	104.21	99.146	103.16	107.35	97.237	103.66	103.78	101.69	103.44	102.46	95.812	102.76	105.6	102.53	97.141	102.47	104.18	105.42	100.1	107.96	101.8	97.802	98.828	102.48	102.15	101.17	104.19	101.99	100.18	106.27	105.93	96.925	102.36	104.1
97.066	101.97	97.511	97.98	100.81	98.534	93.442	93.804	103.41	96.108	99.61	93.083	97.55	100.32	96.049	97.733	102.16	102.27	104.59	97.113	95.997	95.755	98.069	92.462	94.59	100.43	97.637	99.567	94.564	101.78	94.786	99.458	94.356	86.634	96.788	101.59	103.13	96.904	103.14	103.71	99.538	98.932	101.92	104.21	98.722	93.573	101.86	96.003	98.213	96.914
100.54	107.31	107.59	111.5	110.44	105.54	108.52	120.95	107.9	108.71	104.02	116.3	109.32	116.61	113.14	109.93	107.66	116.4	107.4	113.58	108.67	103.6	110.85	105.9	105.72	106.21	105.45	113.26	104.48	111.38	112.5	107.99	106.27	106.64	112.54	103.16	101.6	109.38	104.22	112.44	105.59	109.39	113.12	114.57	115.27	112.25	108.65	113.04	108.14	111.66
104.67	110.66	106.41	105.32	98.381	104.81	103.87	103.8	98.411	103.47	104.12	108.84	103.87	98.75	104.58	105.7	100.98	102.16	104.7	109.7	101.94	97.863	107.14	102.27	109.06	110.19	108.69	97.803	101.31	105.11	99.102	111.31	112.43	101.93	102.15	106.29	103.13	105.28	99.541	111.01	108.75	105.19	109.86	108.36	106.69	109.71	101.79	107.15	104.29	105.05
102.75	106.43	101.71	101.79	109.59	103.8	107.28	102.61	102.83	102.89	102.74	100.46	107.95	103.61	103.69	105.09	105.87	105.19	104.78	108.72	109.1	104.16	103.84	104.12	102	107.59	108.77	106.47	106.46	104.26	107.07	104.37	107.77	107.13	104.7	106	98.347	96.994	100.57	107.59	97.306	104.98	100.03	104.46	103.7	104.1	105.44	110.71	106.04	106.88
107.59	105.93	104.72	104.35	106.33	103.4	103.69	105.35	103.94	107.92	101.67	98.135	105.97	110.51	113.55	113.54	106.99	104.92	108.17	104.69	107.97	108.48	105.13	108.58	112.46	105.27	103.96	106.65	111.47	104.5	108.31	107.01	107.04	112.53	105.88	102.37	103.56	113.18	106.89	105.04	109.07	104.64	107.57	105.62	111.11	108.61	106.27	110.41	108.99	109.45
106.42	114.09	105.29	107.79	106.03	107.83	106.77	111.46	106.73	106.57	109.92	104.54	103.47	104.22	106.99	110.61	111.05	111.53	108.96	108.63	111.16	113.89	105.91	107.93	108.06	107.56	107.14	105.85	103.46	106.02	108.15	110.12	108.13	109.27	109.09	110.95	109.64	105.91	105.52	108.86	101.92	112.59	108.6	104.06	104.01	111.3	106.77	107.59	112.32	110.22
102.66	107.47	111.11	110.67	114.75	103.48	104.1	103.96	106.74	107.23	110.66	102.69	104.68	109.76	105.1	104.48	105.95	102.73	102.38	105.66	106.78	105.9	108.25	103.13	100.54	97.304	110.22	105.94	101.05	106.31	105.55	113.75	102.97	111.04	108.64	103.32	98.778	109.75	100.99	104.98	104.29	99.807	105.57	107.22	107.71	107.92	106.73	102.63	106.2	103.79
101.07	104.73	97.58	102.57	102.88	100.38	101.15	103.39	108.73	101.54	104.06	105.64	112.61	108.24	108.49	108.99	107.57	103.52	103.78	112.19	111.87	104.58	103.44	105.19	99.32	105.54	102.7	113.52	103.45	100.56	107.11	102.89	100.9	111.12	107.41	111.89	110.29	108.04	106.78	102.2	102.73	104.33	105.51	107.25	102.4	108.11	108.78	105.45	111.53	105.79
107.71	110.6	107.45	106.09	107.2	106.98	112.65	108.15	111.36	108.29	109.21	107.92	107.82	109.06	110.51	107.46	110.27	104.89	109.17	110.77	108.1	102.96	105.24	108.62	109.43	110.12	114.24	103.42	107.43	111.6	110.99	103.6	108.14	108.88	114.09	115.69	104.35	109.81	110.44	108.85	101.06	110.82	108.83	111.36	104.73	106.77	103.14	106.95	108.1	105.26
106.01	109.7	111.96	108.13	113.88	113.64	111.47	114.13	104.16	103.65	112.44	108.03	111.1	115.13	112.27	110.89	108.28	110.89	105.96	107.01	110.52	105.55	104.21	113.8	107.4	104.54	101.2	107.29	108.67	112.13	104.56	107.66	101.88	106.8	103.06	111.48	107.44	104.35	109.96	107.07	108.49	107.32	106.43	110.08	112.68	106.27	102.32	103.45	113.4	105.76
111.18	111.16	106.78	103.3	113.14	102.97	106.21	98.182	102.44	108.36	101.24	104.15	105.08	106.25	107.13	104.68	108.17	99.49	108.57	103.74	99.484	105.77	101.53	104.29	105.8	110.5	106.61	105.19	106.88	107.34	108.39	109.62	104.2	103.08	105.12	102.28	112.47	106.02	102.94	107.17	105.98	106.24	109.34	101.96	108.54	111.98	102.13	104.99	100.66	107.56
104.43	93.015	104.52	99.263	97.025	102.91	99.84	96.803	101.11	97.4	106.24	103.04	106.12	102.44	98.485	98.466	103.62	95.878	100.21	97.567	101.4	102.75	97.649	100.03	108.27	102.91	102.77	97.135	107.18	100.08	101.26	100.74	100.69	101.45	105.34	103.56	109.55	96.577	100.78	99.235	103.51	99.105	95.214	102.15	98.348	93.145	94.923	98.871	95.809	97.911
100.33	108.34	110.48	109.54	108.5	110.2	102.35	102.92	103.22	102.89	105.02	104.62	103.48	102.38	106.58	107.58	107.29	107.04	107.04	109.37	111.5	106	108.02	107.86	104.89	111.42	103.11	106.22	110.37	108.58	106.24	106.17	107.61	103.38	112.24	109.94	102.95	101.17	105.25	99.711	103.97	105.51	106.21	107.67	107.06	104.33	99.3	106.27	108.68	110.35
103.76	108.63	108.86	95.965	101.25	101.48	105.4	106.12	101.31	104.83	106.75	106.34	101.96	102.32	108.55	108.03	110.46	108.19	109.8	104.08	98.718	108.2	104.97	104.67	109.57	106.39	101.64	108	109.18	109.82	104.93	111.15	105.89	100.5	107.28	107.51	104.43	108.86	107.38	102.84	99.519	105.53	104.15	100.5	100.44	100.99	105.06	102.21	105.39	104.95
102.53	105.57	105.18	98.827	107.88	100.26	103.56	100.57	106.01	107.49	104.44	107.11	104.52	103.29	101.76	109.27	103.37	107.77	106.27	102.84	104.88	110.66	107.57	97.898	101.79	103.75	107.67	101.65	108.57	111.62	105.93	104.65	103.17	101.2	102.15	105.04	107.89	101.68	101.41	106.11	107.25	100.92	111.16	106.05	102.23	103.48	106.69	103.79	106.86	104.9
104.99	108.5	100.77	105.75	102.01	103.88	108.3	108.91	107.31	105.45	109.39	105.74	107.79	107.45	100.01	100.51	101	111.25	106.81	107.66	102.11	111.14	113.43	101.75	105.03	100.3	104.25	103.62	104.19	103.92	107.73	100.73	104.71	106.78	107.73	112.84	103.24	105.14	105.09	106.94	105.15	105.07	105.05	97.856	103.74	101.69	109.5	112.17	106.32	105.16
106.45	106.51	101.53	100.06	104.31	106.25	109.29	107.25	104.18	110.58	100.59	107.39	103.34	101.64	107.28	107.2	108.91	101.72	105.79	111.79	106.77	99.029	108.1	108.44	103.99	102.2	101.6	102.79	105.38	102.38	103.37	107.13	103.35	100.91	102.2	102.42	107.86	104.49	110.49	101.47	108.31	110.73	104.95	101.07	99.675	105.01	100.73	107.78	108.03	102.58
103.69	106.33	104.9	104.52	108.69	111.47	103.82	108.21	112.38	111.79	104.55	110.37	104.17	104.64	105.18	106.98	107.28	103.24	118.07	107.29	113.57	104.73	100.6	105.86	107.79	106.65	108.04	106.79	107.04	108.2	110.31	114.06	106.88	108.08	110.96	104.48	102.99	104.87	109.9	102.58	112.79	105.08	107.21	114.36	110.54	109.1	109.09	106.58	113.98	107.49
106.17	110.72	105.24	103.68	98.58	100.96	109.26	111.1	98.665	102.62	106.72	107.56	104.99	107.31	111.17	101.13	112.13	108.65	103.03	109.17	109.38	102.1	105.31	105.21	104.05	108.53	104.12	99.326	102.8	111.3	104.71	107.3	104.71	102.32	105.58	99.012	104.73	106.09	109.74	104.39	110.97	106.99	105.48	103.89	110.9	106.54	110.28	104.18	108.81	105.49
116.63	104.53	111.61	107	108.07	109.03	106.66	111.74	104.46	111.55	110.43	108	107.62	108.5	109.07	108.06	103.61	106.74	102.76	106.31	104.02	110.18	111.63	103.85	113.14	110.61	107.27	105.29	105.65	107.59	111.06	105.69	106.84	107.97	106.15	108.94	106.33	102.25	113.09	111.07	111.48	111.44	110.08	107.01	107.37	109.21	109.54	103.68	115.8	107.93
114.1	113.78	104.58	109.21	114.4	110.23	108.55	108.98	110.65	111.45	110.39	112.76	109.2	108.89	105.97	109.68	106.14	101.92	103.84	107.71	109.5	103.55	105.06	109.44	110.1	108.7	103.48	109	110.97	107.99	112.69	110.03	107.1	103.35	107.65	108.15	108.52	102.8	109.9	111.94	110.54	111.53	117.3	109.43	110.18	109.97	107.94	101.45	99.644	110.82
110.53	111	103.95	100.28	112.87	101.04	105.87	110.01	109.42	104.98	111.75	108.42	109.49	104.67	102.44	101.44	102.83	105.28	106.59	104.43	108.86	108.97	102.82	110.64	105.67	107.51	101.7	106.36	106.03	104.72	102.36	105.57	110.85	104.83	106.42	105.5	109.39	103.66	101.89	103.64	101.43	108.42	108.46	104.33	106.44	104.88	107.41	106.4	107.83	108.26
100.55	99.074	98.139	101.18	102.26	101.38	98.118	96.432	97.12	97.891	101.1	99.564	97.726	105.3	96.161	97.371	101.26	97.945	103.43	102.4	98.698	103.34	98.397	101.07	106.2	98.14	97.142	94.371	101.53	96.805	105.34	100.15	93.6	95.35	102.34	101.66	104.4	96.244	101.98	101.38	104.56	99.808	101.62	105.67	101.57	104.41	96.493	98.653	102.46	108.77
97.03	96.687	103.66	102.92	99.897	96.832	100.15	99.667	101.52	103.36	100.18	101.36	96.639	102.68	96.851	101.07	100.61	101.91	93.142	98.443	100.74	100.8	102.38	96.953	93.278	96.506	96.188	98.43	99.992	100.73	99.504	99.311	100.41	96.181	100.58	102.46	104.92	101.53	100.01	94.612	101.07	101.04	93.87	96.961	98.11	91.307	106.49	91.92	99.695	99.66
98.765	101.2	104.19	98.662	105.95	102	92.726	102.34	97.942	95.36	102.21	101.99	97.246	96.191	101.17	97.195	98.656	96.546	102.74	97.167	101.89	97.437	98.42	99.273	106.37	97.891	97.567	94.534	96.167	97.669	101.3	98.316	105.76	101.8	102.88	98.694	98.299	99.712	100.2	99.603	99.842	96.138	97.629	101.06	99.795	100.14	103.34	104.76	96.431	97.005
110.4	113	105.45	105.77	106.05	108.38	105.22	98.565	113.03	101.06	102.02	107.84	105.23	106.18	106.53	108.23	106.12	106.37	103.65	104.81	102.08	107.73	104.94	106.88	107.05	105.98	106.74	102.27	109.64	101.28	104.86	107.47	107.7	103.18	100.34	101.62	105.84	108.6	104.07	108.38	101.4	107.38	107.85	100.73	99.718	98.278	109.44	108.6	111.42	105.85
100.35	90.968	96.526	100.48	103.88	98.772	96.479	92.639	104.24	99.294	105.22	92.921	98.541	91.656	102.01	99.492	98.184	96.776	100.6	94.873	103.11	97.492	99.086	101.21	97.455	100.24	100.54	95.671	103.19	95.179	92.977	99.915	103.13	96.44	94.413	99.405	100.38	94.925	93.23	98.048	95.186	95.589	100.3	98.869	101.86	93.533	102.13	93.489	100.96	100.5
105.74	107.42	105.64	111.58	114.92	115.9	108.19	108.04	105.59	104.19	107.01	116.6	108.44	114.22	107.64	111.4	107.53	103.44	106.45	107.24	101.18	110.29	107.63	112.37	106.59	112.81	110.53	110.15	106.39	111.77	105.46	107.33	109.64	114.73	109.21	109.91	106.6	107.52	113.52	105.38	111.18	108.92	109.76	107.51	106.31	104.5	112.02	106.17	106.68	109.99
109.93	110.67	108.74	108.25	109.74	100.37	104.81	111.09	113.35	110.84	112.52	107	110.39	107.92	109.99	106.95	107.73	105.37	110.56	110.22	97.742	110.86	110.85	108.2	105.97	111.38	100.23	106.94	115.11	99.369	109.32	111.27	113.06	113.21	108.58	112.08	108.46	98.99	105.49	112.36	108.96	110.65	110.5	110.93	109.36	103.49	111.45	114.56	107.68	110.95
101.78	108.41	107.18	106.74	109.19	112.68	112.78	109.51	110.41	108.21	113.67	109.1	107.93	104.28	104.47	98.369	107.85	110.87	111.32	108.44	103.06	104.59	105.52	118.11	110.38	108.8	113.96	105.25	113.04	108.46	112.37	108.21	111.9	104.37	103.37	111.11	109.36	102.33	109.23	113.14	112.41	108.74	109.62	113.34	109.09	107.7	106.99	110.27	108.04	109.94
89.753	95.607	100.97	104.9	100.06	96.115	99.53	102.47	98.344	103.45	103.67	98.708	94.998	100.52	100.51	97.272	101.96	101.31	96.077	96.26	98.616	96.223	96.932	94.14	97.595	96.969	98.36	102.99	96.87	95.231	101.86	97.481	91.688	98.696	96.81	96.771	99.568	99.89	96.062	99.695	100.7	99.397	100.68	91.998	101.44	100.47	100.59	95.544	97.449	104.44
107.22	107.68	103.23	100.72	100.21	107.96	102.83	102.95	108.23	104.05	112.04	102.25	96.179	110.25	105.75	103.08	107.98	104.19	104.92	96.893	103.03	109.49	100.25	104.86	98.172	111.1	105.24	100.88	104.09	105.2	104.66	103.94	102.64	110.56	106.15	103.55	108.44	105.76	104.11	106.4	108.83	111.01	102.79	112.04	103.72	108.54	113.62	109.49	104.17	106.34
113.32	113.5	104.62	108	104.97	106.23	112.24	106.06	111.12	108.53	109.17	110.9	111.5	101.39	108.44	103.92	110.73	111.28	107.87	111.81	107.45	114.4	106.74	105.93	108.52	111.21	111.05	115.89	111.4	104.38	109.56	110.81	110.82	102.21	107.99	103.58	103.81	105.29	110.96	106.12	109.39	106.86	101.17	111.84	104.6	115.85	113.28	108.95	106.5	104.34
101.75	98.986	93.258	100.78	92.514	105.83	97.039	101.9	104.8	102.7	98.656	104.3	94.87	99.335	101.88	98.927	97.686	104.21	102.25	96.614	102.61	97.445	97.869	102.72	97.021	92.372	101.94	98.072	99.215	98.778	101.81	98.474	94.383	99.393	97.624	107.49	103.74	104.05	104.83	97.294	98.889	95.02	100.26	102.22	97.322	101.89	93.573	100.8	98.372	108.98
105.07	104.42	103.75	107.37	106.29	110.93	98.335	97.28	110.34	100.97	102.47	111.19	105.28	105.65	108.13	100.71	102.12	102.77	101.65	107.96	100.03	105.21	107.01	102.57	100.07	113.63	109.86	108.22	105.03	102.67	108.54	110.88	102.41	102.98	110.49	110.35	107.03	103.82	103.47	100.06	104.97	109.41	103	104.63	106.23	107.41	108.23	103.84	104.7	106.64
109.39	111.19	118.71	106.56	99.983	107.88	107.31	109.43	109.99	109.1	109.71	104.15	113.46	107.68	109.53	107.8	110.14	110.49	105.81	111.6	101.94	110.29	111.52	106.7	107.55	109.15	103.45	115.33	110.96	111.82	113.18	103.59	106.09	108.3	112.61	107.18	106.11	113.51	103.16	111.21	109.21	111.12	102.6	108.84	114.86	105.62	107.14	109.2	109.16	108.02
94.911	92.676	102.83	97.176	98.731	98.181	96.529	101.47	103.21	100.44	104.02	107.75	95.533	93.666	90.505	104.53	98.459	103.96	93.705	99.267	96.899	98.017	92.188	93.647	104.78	99.362	98.704	97.189	99.574	105.85	98.994	97.076	95.317	100.36	100.05	100.12	98.036	92.752	95.723	99.154	93.502	97.747	100.77	96.669	94.184	99.404	97.821	96.399	99.852	100.58
103.21	102.72	106.81	105.46	104.84	107.03	109.81	102.2	110.48	107.58	103.78	104.8	105.19	110.32	106.48	109.62	107.12	108.06	107.23	107.36	104.27	109.03	105.23	102.5	111.9	110.03	110.88	101.51	111.1	106.25	103.59	106.04	105.63	107.61	107.85	107.06	107.43	111.51	110.36	112.54	102.2	105.59	107.21	105.86	108.09	110.47	108.26	108.41	105.78	110.66
108.2	98.617	107.81	116.38	109.14	119.46	109.44	105.62	104.51	108.71	110.1	111.61	104.43	113.05	103.52	106.58	112.74	107.5	105.13	115.35	110.09	106.09	105.03	103.36	108.09	102.78	106.86	112.23	111.58	109.63	109.08	97.497	105.08	109.78	112.55	102.81	109.1	109.08	103.58	108.27	110.61	106.14	111.56	110.26	102.73	108.79	107.49	108.3	107.05	108.28
112.64	100.15	111.63	101.38	105.85	105.34	111.04	109.03	102.5	104.22	108.61	104.96	111.66	104.69	106.02	109.36	107.93	104.53	110.36	106.27	103.14	109.66	99.965	101.06	109.72	105.06	104.31	113.34	103.01	108.11	107.5	102.58	104.5	101.65	105.98	107.79	105.57	102.52	111.43	107.89	107.04	110.13	107.13	103.83	105.27	112.79	106.46	103.18	98.788	102.43
105.38	104.63	109.02	112.63	109.28	110.7	112.11	103.71	110.87	107.91	110.78	106.75	112.21	103.48	110.33	110.65	107.57	106.88	111.52	108.72	113.77	110.47	105.65	109.3	108.28	106.56	105.15	108.12	102.27	109.3	107.2	107	106.18	108.02	112.36	104.93	109.03	114.17	108.53	114.44	114.57	105.54	106.06	108.07	108.04	108.23	109.56	106.71	103.92	99.692
109.41	103.83	103.84	104.56	99.632	108.02	104.3	107.69	104.02	104.55	97.466	108.49	104.97	106.13	109.73	110.36	105.8	102.17	102.72	104.47	98.541	103.89	104.34	104.26	105.6	109.94	99.379	103.62	109.01	106.64	102.5	100.06	109.93	107.18	101.16	105.25	102.09	107.28	110.71	105.91	102.25	101.54	104.15	105.23	101.35	106.73	109.25	102.73	108.1	104.35
112.55	104.72	110.31	115.28	111.38	110.71	106.49	105.07	107.3	110.01	107.6	107.23	104.81	109.27	103.71	103.22	103.69	111.03	117.81	109.03	105.74	107.82	107.21	105.72	112.11	107.16	108.49	103.4	108.25	107.03	108.08	109.09	116.37	113.22	109.02	112.4	110.63	111.25	105.32	102.36	103.51	105.75	106.94	113	103.23	107.62	102.3	107.02	102.72	110.12
106.83	109.72	106.83	101.49	108.81	110.69	109.25	103.46	113.47	107.46	106.88	107.21	99.067	103.56	105.58	110.98	107.23	102.81	106.87	110.4	110.39	108.28	111.24	102.91	108.7	105.64	110.18	106.18	103.65	105.1	112.57	113.13	106.89	106.77	107.19	103.83	104.18	109.02	101.13	107.65	105.55	109.76	106.01	110.09	104.95	109.44	109.04	107.8	104.69	110.61
103.44	103.26	101.49	102.73	106.34	108.5	107.85	108.63	101.74	105.33	106.76	102.67	106.25	105.54	108.97	102.83	109.7	108.13	107.96	106.76	108.1	107.71	107.37	103.63	107.95	104.47	108.45	101.09	108.05	106.21	105.33	102.94	107.81	109.1	109.54	112.48	106.1	102.01	102.65	108.82	104.5	110.64	108.91	108	112.03	104.84	107.1	105.79	108.99	111.74
109.97	101.72	109.56	110.2	104.34	108.58	108.83	108.3	108.37	104.28	111.23	109.39	104.69	111.27	104	110.99	105.83	111.76	110.03	112.44	104.01	104.01	107.3	104.65	111.17	109.3	111.1	107.71	102.85	106.62	110.41	106.23	104.83	111.95	109	118.28	105.07	112.97	109.22	102.27	104.78	107.74	107.8	109.22	111.83	106.02	104	110.3	103.72	102.68
97.047	98.632	95.556	99.638	105.64	94.553	103.34	106.12	97.604	101.87	104.09	98.952	98.255	100.55	102.38	102.88	104.4	99.241	105.68	98.635	103.47	95.306	104	104.77	98.042	101.22	102.04	104.15	99.03	97.766	99.562	103.06	98.005	99.161	101.18	98.558	105.77	96.416	103.31	100.06	96.86	99.819	102.38	95.849	102.39	102.78	103.84	100.84	99.886	99.677
111.61	107.36	113.03	106.63	107.52	105.81	105.14	107.6	106.82	112.34	107.58	108.93	110.23	110.1	109.79	101.54	107.3	101.13	107.38	106.73	108.66	101.95	103.9	112.65	110.33	108.54	103.85	108.12	106.55	105.13	103.19	103.21	103.51	109.64	108.63	115.8	111.04	113.07	108.66	107.59	106.29	107.3	108.07	111.5	110.59	108.23	105.35	106.69	107.99	105.15
96.942	102.36	106.04	96.511	105.59	100.66	98.412	107.04	99.485	99.59	97.487	97.443	97.822	101.29	102.17	103.84	100.06	99.095	104.17	103.54	94.489	104.3	99.485	104.07	99.377	104.01	102.1	100.67	99.172	97.32	97.532	98.346	98.09	98.495	101.82	101.97	98.158	103.47	108.23	94.51	97.442	102.24	103.62	95.455	102.52	103.63	104.81	96.348	109.99	99.139
97.731	102.36	98.229	102.79	103.28	100.47	96.78	100.52	100.5	95.559	96.076	100.41	96.493	101.44	95.329	95.972	92.536	102.67	100.45	100.84	95.531	98.014	104.99	101.7	96.134	97.052	98.386	93.219	101.08	96.597	106.57	91.818	99.927	101.12	100.71	97.447	97.475	103.08	107	98.835	99.009	100.43	98.237	102.42	97.626	101.31	97.013	102.27	101.23	98.825
108.22	104.44	102.6	104.54	107.79	104.6	105.25	103.52	101.17	95.28	107.25	102.62	105.45	105.24	108.6	107.84	114.03	105.85	104.6	102.04	103.82	106.89	111.57	108.15	101.89	99.737	100.47	108	111.64	110.09	104.07	104.99	107.04	108.23	102.71	105.24	105.1	101.64	112.1	101.81	107.51	103.17	106.62	105.59	107.42	105.24	105.55	108.83	109.72	102.09
109.24	106.34	109.54	100.87	110.16	112.16	105.21	109.25	106.22	117.12	105.74	101.6	100.63	103.44	110.42	103.95	110.4	106.05	105	107.5	110.17	116.98	105.35	104.05	106.75	105.84	111.49	111.44	101.73	104.41	107.58	102.75	106.59	110.4	109.56	107.85	102.16	109.86	98.413	105.61	104.44	104.47	110.61	103.56	104.66	116.92	103.59	109.93	108.79	104.41
102.06	107.53	107.15	103.63	98.887	104.33	102.75	110.5	101.88	108.14	104.9	101.27	99.19	111.2	107.85	105.06	103.9	110.15	108.44	106.31	105.11	101.83	106.07	103.33	102.65	112.81	105.66	96.961	106.4	103.62	109.08	110.15	101.42	111.21	102.02	107.62	106.97	107.42	99.897	104.05	104.44	109.06	107.53	104.21	108.49	112.31	104.52	108.09	101.8	107.12
100.69	99.991	96.132	97.431	97.779	95.419	99.121	97.222	97.831	99.223	108.17	110.62	104.74	100.91	92.837	102.58	95.293	97.012	103.66	103.96	96.263	93.078	93.28	102.43	93.755	100.53	99.738	100.12	102.12	106.36	100.37	98	101.74	100.15	96.743	95.579	91.765	97.344	103.8	96.393	95.697	102.34	95.786	92.901	97.682	98.437	99.491	97.956	100.08	93.188
104.95	106.5	105.01	102.63	98.75	105.96	99.548	103.72	100.55	97.641	105.46	105.19	95.794	100.52	95.984	99.973	98.218	99.826	98.225	106.67	101.31	100.97	99.978	100.5	102.2	94.549	98.796	104.01	99.032	98.589	102.21	93.348	96.312	98.228	101.38	97.522	96.407	98.415	93.578	102.89	99.824	98.816	105.84	97.751	100.48	98.346	101.79	103.72	96.814	103.32
105.97	109.75	116.3	111.77	105.43	108.39	104.18	103.11	105.95	102.26	114.46	113.12	107.54	102.65	110.96	110.13	111.95	108.58	101.96	113.2	105.41	106.06	109.85	105.61	107.91	105.71	107.94	108.5	112.82	107.3	102.71	105.49	105.16	109.76	104.5	109.15	108.53	107.61	104.89	105.01	104.43	107.56	103.97	111.65	105.83	109.52	104.94	103.18	102.95	106.92
100.54	101.76	97.126	105.93	97.851	100.85	100.7	101.57	107.61	104.75	105.21	99.171	101.27	98.808	100.76	111.92	98.163	102.87	97.198	106.01	103.61	103.82	103.24	102.86	105.25	106.22	108.55	98.264	100.8	100.56	103.35	105.21	98.677	98.839	94.755	101.59	100.3	101.23	102.42	101.36	100.59	103.9	103.71	101.11	100.04	103.24	99.029	97.867	103.09	106.91
109.87	108.3	112.59	103.98	108	105.89	109.72	108.48	105.19	103.27	103	105.76	106.11	107.27	106.58	111.08	107.55	106.42	107.7	104.45	104.74	103.76	110.68	107.64	104.82	104.58	99.345	103.68	101.01	107.07	110.38	103.56	107.48	101.05	109.93	103.7	103.99	106.6	104.01	100.79	104.5	103.07	106.98	106.85	108.47	103.31	107.81	107.87	102.57	101.08
109.2	110.79	109.12	111.78	108.3	106.44	109.82	108.99	112.08	106.25	108.89	104.4	109.03	110.13	105.59	108.78	108.17	106.75	99.531	107.85	110.76	110.33	107.51	106.72	111.61	106.67	111.29	101.19	103.82	103.84	105.21	113.56	104.79	110.57	106.38	113.47	103.71	111.21	114.37	103.09	111.35	102.75	108.16	109.58	108.7	102.23	105.28	109.28	101.77	104.48
106.45	107.87	105.92	105.27	107.77	109.78	104.8	99.528	101.77	104.3	104.62	106.19	101.55	104.03	107.33	107.31	100	103.52	104.35	108.88	104.92	107.94	111.56	111.47	103.47	105.18	101.04	106.59	106.63	106.43	99.034	106.78	101.15	103.79	101.62	108.71	108.07	112.5	110.23	112.86	108.93	103.56	106.6	106.77	104.65	100.4	108.64	107.57	108.12	107.57
111.96	109.57	108.5	110.36	103.64	103.66	109.66	109.75	111.59	110.23	111.95	107.52	108.89	108.8	109.75	105.71	104.71	109.84	108.26	105.33	108.11	109.88	107.42	112.15	104.76	113.24	114.67	106.04	112.08	109.78	106.63	106.86	106.6	109.72	108.49	112.41	105.43	103.92	110.38	112.68	111.48	104.78	105.67	107.22	106.79	109.75	104.69	110.04	109.75	110.5
113.39	116.12	105.15	107.86	109.53	105.47	102.74	109.14	111.47	111.85	113.11	111.84	101.78	103.92	107.75	107.89	103.75	104.84	110.66	105.11	109.43	110.74	110.57	105.46	109.76	109.96	104.95	106.3	107.61	109.43	110.8	109.11	115.39	105.64	102.95	103.97	109.34	110.5	106.64	106.79	101.17	107.67	98.413	105.21	107.19	105.9	110.74	110.59	106.02	108.97
100.3	104.5	102.21	108.63	96.316	98.985	101.48	100.11	97.281	101.9	99.407	101.07	104.11	99.538	99.725	100.96	105.17	103.33	100.19	97.058	103.09	96.7	99.435	95.559	97.092	101.71	99.939	94.339	99.788	104.53	99.711	98.863	94.915	96.769	100.21	104.24	101.41	109.36	98.07	91.663	102.24	105.19	104.32	105.81	96.292	97.901	106.09	103.76	99.44	100.62
106.62	105.39	106.14	115.04	106.72	108.32	106.48	115.94	112.17	107.03	106.1	107.11	102.57	108.17	108.75	113.81	112.49	112.15	106.08	106.63	111.06	110.05	112.81	105.73	108.56	110.7	107.9	105.61	113.45	101.9	115.26	112.77	115.84	105.41	104.51	113.22	108.17	110.24	106.3	110.28	108.01	110.56	105.17	106.62	105.5	112.14	108.15	105.93	111.7	109.15
103.56	110.3	108.74	105.21	105.87	108.95	108.61	105.07	99.357	109.11	106.41	102.71	108.75	107.48	99.418	109.02	103.4	108.39	102.88	102.54	105.76	106.45	101.77	107.33	106.28	104.2	106.25	109.24	107.31	104.17	110.56	102.77	103.45	105.65	99.886	110.19	108.86	102.41	100.31	105.25	107.66	107.85	106.37	106.16	107.75	106.85	104.87	103.16	99.085	107.44
108.7	109.77	101.56	100.22	108.87	107.3	100.56	100.91	109.25	109.77	111.54	105.25	106.14	105.48	110.64	104.23	106.85	110.02	107.69	111.33	106.1	106.64	110.88	104.57	109.21	106.41	108.71	115.96	108.17	110.52	106.53	110.33	109.33	104.46	108.01	107.09	105.75	104.49	105.43	106.59	106.7	109.63	110.21	108.56	112.83	110.64	108.91	112.51	110.24	105.59
108.22	107.78	110.85	105.11	109.11	111.25	105.73	109.75	111.06	109.78	107.18	97.693	109.18	109.52	106.67	105.4	110.08	103.9	109.03	108.06	106.89	108.74	105.72	110.15	100.14	111.93	106.42	112.1	100.87	105.81	99.629	111.42	100.68	107.24	116.47	107.28	108.68	112.88	105.63	112	113.41	110.34	105.04	112.77	106.98	103.74	109.45	109.54	100.99	112.31
103.56	100.84	101.95	107.17	95.199	108.4	98.56	99.526	99.437	97.561	96.419	95.42	96.772	100.09	100.65	98.461	105.25	103.6	99.268	95.041	100.19	97.759	106.64	99.144	100.1	103.17	91.747	101.69	98.885	104.12	100.97	97.484	104.11	101.98	100.41	100.06	93.584	108.28	101.62	98.95	103.76	105.14	100.96	96.856	95.195	108.63	100.94	93.367	105.1	107.6
104.12	102.28	108.07	102.11	108.81	110.02	105.93	105.5	111.32	110.87	108.98	111.79	109.31	105.89	112.84	105.6	107.59	105	101.74	112.15	112.83	107.25	109.5	109.4	107.97	109.12	102.42	102.18	104.42	107.47	109.89	106.7	101.48	106.27	95.008	109.19	112.03	112.6	107.62	106.84	111.25	106.67	107.34	109.13	99.557	105.84	112.11	107.99	104.89	111.12
110.8	104.41	105.23	103.37	107.67	110.76	106.94	107.57	108.72	104.36	108.49	103.11	102.03	98.995	106.9	104.01	104.56	100.49	105.68	110.51	108.28	104.39	100.25	110.61	108.4	105.01	95.724	102.78	106.5	106.8	108.96	104.7	110.07	106.78	106.48	109.04	109.9	112.88	109.35	102	105.16	109.79	105.55	104.12	110.15	108.36	106.31	106.22	101.41	103.65
107.28	105.55	109.71	102.1	103	104.89	103.66	106.38	101.62	100.16	104.78	99.403	110.95	107.88	102.98	104.8	104.18	102.46	103.13	105.36	107.81	111.02	101.97	105.12	112.12	105.05	102.43	100.54	109.02	108.63	104.11	105.62	110.61	106.6	102.67	97.689	111.59	106.26	107.44	105.7	110.6	108.06	108.42	98.245	107.67	109.39	103.29	103.88	106.59	102.26
104.89	104.06	102.82	103.76	106.81	109.49	103.44	104.02	101.01	108.55	107.52	99.767	111.3	102.47	107.55	110.67	107.31	102.97	108.45	113.36	102.59	104.75	107.74	107.85	104.96	101.25	109.55	102.61	105.32	104.85	102.08	100.28	108.3	105.5	108.89	105.86	98.326	103.59	108.33	104.63	109.07	107.04	112.3	105.57	106.63	102.5	99.749	103.2	110.19	102.89
108.58	104.74	107.3	110.2	108.07	108.85	106.31	107.65	101.43	107.92	99.765	102.47	105.63	105.98	115.99	106.24	107.98	113.33	109.49	103.97	105.87	108.02	106.09	105.58	108.58	106.3	107.04	106.62	105.71	101.3	112.15	108.43	102.77	102.81	100.53	109.99	109.78	110.87	112.62	107.79	106.88	104.35	106.77	111.49	104.37	104.59	110.09	103.57	106.68	104.83
109.31	116.89	111	104.71	113.71	116.05	115.03	111.09	108.61	109.29	114.89	111.18	110.41	112.62	124.35	107.77	109.64	110.6	111.28	107.55	111	104.15	107.81	110.94	110.24	116.53	108.11	111.03	111.45	114.06	112.61	108.69	114.9	108.47	114.18	109.13	113.27	109.27	111.68	114.87	106.65	110.54	106.93	112.29	106.91	117.78	112.76	108.06	108.43	116.9
106.39	102.27	112.09	107.93	105	103.8	106.36	100.56	110.81	102.71	110.37	107.5	105.69	99.21	103.73	95.69	106.47	101.39	107.38	101.83	100.91	103.95	106.17	103.73	105.4	104.46	108.54	109.54	101.55	101.44	105.12	102.74	108.51	105.34	105.66	102.82	104.07	107.86	103.4	102.01	108.57	103.66	101.51	109.07	111.53	105.3	102.19	107.13	104.97	104.59
102.39	97.579	104.45	101.41	103.1	98.361	96.012	95.614	100.17	104.07	102.42	97.267	98.184	99.458	101.45	99.294	101.44	98.159	103.09	99.946	91.755	104.1	102.12	102.92	108.61	104.64	106.57	97.232	99.163	108.2	102.29	99.483	100.46	92.746	101.66	99.477	101.88	99.234	97.63	96.184	107.01	101.02	98.672	101.27	99.175	99.126	103.45	97.928	98.612	102.38
96.48	108.5	103.32	113.94	107.44	105.42	101.11	98.112	103.23	104.62	106.97	103.52	107.08	106.87	112.77	106.64	106.47	103.45	109.41	104.16	106.53	109.74	107.69	104.96	100.07	103.69	104.82	101.92	108.63	109.73	104.54	104.22	103.52	110.12	103.72	111.39	103.47	105.11	99.591	106.53	105.53	104.16	107.08	101.32	104.99	103.15	109.53	94.342	100.52	103.19
102.44	99.34	110.1	99.454	96.59	98.825	101.75	99.269	99.965	100.99	96.262	98.731	105.95	101.63	100.77	99.292	92.91	97.646	99.481	103.41	88.402	96.619	100.37	96.046	100.27	101.48	98.011	100.18	93.276	93.534	103.32	96.898	98.911	101	104.02	96.151	97.929	97.722	98.686	92.92	98.883	98.244	103.34	100.23	102.7	100.59	108.94	92.573	100.4	96.165
97.95	101.33	97.845	95.909	97.699	100.04	102.12	97.232	93.957	95.33	100.37	97.848	98.702	99.778	104.82	101.33	100.19	96.881	94.968	103.76	98.28	100.02	96.11	100.16	97.551	100.87	94.926	94.927	99.924	103.89	96.806	101.5	94.231	100.05	93.195	97.029	96.491	94.206	96.514	92.888	97.882	99.801	100.74	97.139	103.07	100.7	94.915	94.679	105.85	96.821
110.23	105.08	108.88	109.24	106.59	103.99	102.61	105.66	108.92	105.41	105.1	111.56	108.53	108.3	104.61	100.82	107.58	105.12	105.19	111.38	106.31	104.06	106.14	105.52	110.46	110.03	108.74	107.73	110.66	107	115.44	104.99	101.17	106.11	103.44	102.97	105.49	105.83	107.47	108.23	102.69	107.08	114.43	107.07	106.24	106.41	101.97	108.44	108.53	104.85
103.36	108.82	109.46	108.59	107.67	101.27	103.49	107.4	108.73	107.3	104.42	105.09	104.8	115.83	105.98	105.25	106.85	108.53	101.97	102.57	107.23	106.07	101.25	101.44	102.28	108.4	104.84	105.31	110.91	103.59	107.97	102.44	101.85	99.891	105.03	106.9	103.48	108.5	100.96	109.64	110.83	110.71	105.64	106.89	103.09	106.18	107.79	109.39	102.22	103.9
101.49	103.47	99.96	100.33	100.18	93.355	99.363	102.44	106.81	94.147	99.31	106.78	105.64	101.88	101.7	102.57	100.41	100.85	103.54	96.643	97.041	97.817	100.56	107.73	95.316	93.871	103.6	90.351	99.046	103.37	101.16	96.159	100.8	103.14	101.88	100.23	98.888	102	98.083	96.096	95.687	99.326	103.12	97.849	101.38	98.03	100.65	98.245	102.26	101.05
97.63	98.11	101.92	102	94.861	100.91	103.91	101.24	101.55	101.71	100.49	94.097	103.04	92.647	99.759	96.765	102.19	102.62	103.81	101.72	104.15	97.718	103.98	93.167	107.17	99.724	98.687	106.91	96.206	102.45	97.005	99.133	107.02	93.879	103.61	99.933	110.07	96.061	96.414	98.758	104.02	98.966	103.5	106.55	99.591	103.19	98.44	98.423	105.78	95.72
108.38	105.64	112.04	105.99	99.898	104.86	113.01	102.58	111.7	109.45	112.09	108.08	113.39	112.11	106.56	107.53	109.52	104.38	109.68	109.9	113.79	118.58	107.47	111.05	104.24	116.44	112.46	106.71	107.48	106.35	105.09	107.29	106.78	106.36	106.57	110.16	103.83	109.15	106.69	109.65	107.51	101.68	114.03	109.12	110.95	110.13	110.84	112.23	111.6	107.64
107.15	107.05	104.06	104.94	98.748	111.42	101.89	105.31	105.62	104.28	105.21	109.36	105.9	111.02	104.08	105.47	102.18	107.16	104.15	109.58	99.438	108.04	113.57	103.51	106.77	107.59	112.61	105.81	103.25	101.7	107.29	106.9	97.375	99.625	103.07	105.61	100.05	104.33	103.96	104.11	107.82	108.03	100.66	103.74	112.62	104.41	111.48	110.87	104.88	103.01
118.01	115.67	111.12	103.44	109.01	112.67	110.72	115.32	112.68	108.93	110.07	112.84	112.2	112.06	116.11	115.93	106.53	111.55	105.4	109.9	111.61	113.48	110.78	112.17	112.92	111.89	109.48	112.92	110.99	103.89	110.56	107.34	106.57	103.78	114.01	110.15	113.58	115.52	110.54	111.48	116.96	115.77	113.15	108.47	108.51	107.19	101.18	108.86	104.68	115.26
102.48	103.5	105.08	107.53	103.77	105.22	102.91	112.4	110.09	108.48	110.19	108.49	104.82	105.8	107.66	102.15	107.35	100.97	106.33	109.24	107.77	110.72	108.05	101.72	104.88	108.14	106.97	108.07	109.33	104.85	104.53	102.87	107.98	102.13	104.33	112.49	105.77	112.09	110.98	105.17	109.97	112.11	110.08	103.78	111.37	104.72	104.25	110.73	104.79	112.53
104.77	104.96	112.19	101.88	108.85	100.81	108.02	107.57	108.94	100.64	107.83	102.94	109.64	107.12	109.35	106.57	102.96	113.53	106.58	107.13	114.17	105.4	103.72	109.7	105.7	102.95	108.53	102.07	105.86	109.1	107.78	110.73	104.04	100.36	105.14	110.75	98.571	106.11	101.39	109.72	103.3	105.09	108.77	102.64	104.32	106.77	104.72	109.15	103.25	102.74
112.83	113.25	109.25	104.76	109.31	109.97	104.76	106.33	118.78	105.26	104.19	105.57	99.731	108.04	102.26	110.52	101.56	106.52	103.52	103.88	102.65	105.15	106.69	103.97	105.21	108.02	111.46	104.52	105.99	103.61	109.09	106.85	110.34	108.9	103.5	107.79	102.42	104.67	112.32	107.99	105.1	107.27	112.86	103.03	104.54	98.155	112.63	104.04	111.27	103.73
108.52	106.77	105.24	106.96	106.27	113.73	109.25	106.6	106.16	100.9	109.65	104.86	108.44	105.86	108.64	111.12	103.47	99.77	104.08	107.92	99.423	103.39	109.24	108.69	113	105.91	104.89	108.45	109.08	104.96	109.07	102.32	110.81	100.04	103.52	108.87	103.49	99.53	102.97	108.68	106.54	100.33	106.97	106.78	106.8	118.13	108.45	103.85	100.83	107.15
110.44	102.4	108.61	105.7	108.85	106.33	111.09	109.26	104.68	106.83	102.28	108.08	115.29	100.72	107.61	110.75	105.12	99.94	98.818	112.62	109.35	99.759	110.9	102.93	105.2	108.15	104.95	100.43	109.28	105.27	106.37	110.42	101.4	105.36	104.57	109.81	104.83	104.68	107.01	107.89	106.88	103.71	108.18	105.34	106.33	104.64	101.92	106.09	103.16	109.82
107.72	108.39	110.82	102.6	108.95	108.71	112.55	112.4	111.6	112.92	106.67	113.95	115.67	104.93	116.49	117.77	109.88	112.16	110.83	110.36	99.447	108.96	107.78	112.76	117.92	112.38	107.23	110.16	108.66	110.04	105.69	114.31	107.99	109.95	111.86	113.24	110.78	106.69	113.05	104.23	107.59	109.36	109.6	101.14	111.05	109.12	107.5	111.53	110.06	106.07
109.21	108.49	106.9	107.5	106.42	103.19	104.85	114.05	107.77	110.21	103.43	112.74	109	101.8	103.69	110.17	104.96	104.49	104	105.33	110.61	105.55	102.02	107.15	108.74	104.47	102.7	112.46	108.75	107.45	105.94	102.09	110.2	110.66	108.89	102.85	106.39	108.45	108.15	106.65	103.93	100.55	110.79	98.35	106.58	101.86	115.62	107.45	105.19	103.04
104.31	110.14	102.63	108.51	112.86	115.6	101.38	103.7	105.54	107.64	105.11	116.7	108.77	107.92	106.35	111.98	110.19	105.38	111.45	107.78	112.17	111.64	109.11	109.22	103.42	111.58	109.9	106.68	106.23	109.12	111.23	109.24	116.06	106.49	102.2	104.14	108	99.269	114.39	110.61	111.89	106.35	102.64	107.5	102.92	108.71	108.48	106.66	107.85	107.29
106.72	106.1	109.28	103.95	105.07	109.43	98.285	108.11	104.12	102.19	102.84	104.83	102.99	107.32	106.6	103.11	103.8	107.53	105.7	106.38	100.27	102.45	107.14	106.33	105.02	107.97	102.52	106.94	104.49	101.85	101.29	104.53	106.28	104.44	101.89	108.12	105.11	100.64	117.98	104.29	103.4	108.26	103.94	103.6	103.59	103.03	106.67	101.09	99.433	98.995
103.87	106.01	109.85	111.47	107.24	104.11	108.4	108.9	106.18	110.67	99.826	106	104.94	111.88	112.65	102.32	105.52	112.95	107.77	112.08	101.27	103.79	106.43	111.86	109.23	104.05	110.96	110.67	108.69	111.96	102.9	109.34	102.45	103.44	107.7	103.36	109.78	103.88	106.94	107.25	104.05	106.03	106.07	106.07	108.45	113.31	104.76	108.16	106.57	110.07
111.1	110.69	104.58	100.05	108.68	107.6	109.37	101.72	105.57	110.33	108.96	105.79	109.64	113.05	99.457	106.44	100.88	105.76	102.85	105.78	104.91	109.83	105.75	107.41	104.06	105.11	109.24	106.14	103.06	108.25	106.97	105.52	109.98	107.64	111.79	100.4	108.43	108.71	107.57	101.83	103.38	111.35	99.491	115.8	100.21	103.11	100.88	108.78	105.59	107.44
109.97	104.26	111.64	100.36	106.02	106.05	107.23	113.42	108.01	102.99	107.15	104.66	103.86	105.62	101.03	109.33	101.28	102.73	107.92	105.78	107.85	106.38	110.92	109.4	102.25	105.36	112.42	105.18	103.76	105.84	102.55	111.84	107.01	103.06	112.15	106.28	112.28	112.09	108.77	107.14	108.37	105.38	104.93	107.52	108.54	100.7	101.98	107.26	108.27	102.36
103.13	103.4	104.87	109.26	102.84	109.13	110.37	107.28	109.55	113.09	113.14	107.82	105.59	107.06	105.66	105.32	106.24	111.04	110.49	105.15	109.55	105.78	109.09	107.95	109.16	106.55	103.84	110.96	98.35	107.59	109.93	100.27	108.99	109.89	113.62	102.51	106.47	105.96	106.55	108.89	103.82	112.5	103.78	108.78	107.85	108.97	106.13	112.95	108.85	106.53
112.46	113.47	112.01	107.46	108.13	106.87	105.84	113.88	107.12	106.62	107.46	106.82	108.34	107.12	110.12	109.13	111.51	113.31	112.39	111.24	103.8	108.83	106.88	108.45	118.28	107.69	106.83	102.97	108.91	110.2	103.69	107.34	114.02	108.32	109.05	104.11	107.08	104.3	110.08	109.47	111.14	110.63	110.37	108.3	109.13	118.84	109.01	109.03	106.55	109.26
108.76	102.54	104.5	104.68	103.58	107.76	98.798	108.15	98.04	102.59	101.72	104.64	106.98	105.38	106.9	101.4	108.92	105.06	104.14	104.52	106.35	100.37	108.57	98.742	98.938	96.682	109.31	100.26	105.73	102.56	110.2	104.83	99.798	103.87	105.23	106.22	106.63	110.51	108.09	108.07	102.57	103.69	103.55	100	105.13	113.41	106.43	107.87	109.62	105.74
103.36	111.86	107.84	107.17	104.19	105.87	112.4	113.05	104.9	104.31	97.919	105.13	106.52	109.06	106.7	104.64	108.49	106.26	105.51	108.72	110.32	100.61	102.49	108.18	108.62	108.88	107.15	108.95	111.74	105.94	103.38	104.73	105.75	104.62	101.99	114.63	105.49	108.47	109.8	106.73	111.38	105.38	102.61	104.72	105.19	111.8	103.26	102.39	114.12	99.088
109.16	111.68	105.9	108.23	110.2	110.39	112.36	102.55	110.59	111.1	107.23	110.43	106.95	107.17	104.55	109.63	101.4	108.96	106.07	107.48	111.21	109.46	114.15	103.52	108.8	112.09	108.3	102.51	117.97	104.99	116.85	109.2	108.06	106.31	112.68	110.58	106.18	107	110.21	105.03	105.63	105.33	105.5	110.37	110.04	108.38	103.52	116.36	105.72	108.51
101.27	101.84	96.92	101.56	103.07	96.957	101.67	95.18	97.316	97.867	99.712	96.635	103.94	99.265	104.14	95.404	98.177	96.904	98.313	98.34	99.132	96.537	100.26	98.354	97.683	104.98	102.96	101.06	99.279	96.032	101.45	96.471	97.116	103.07	99.885	104.57	99.192	101.4	98.77	100.99	100.93	96.978	109.8	103.23	98.773	101.59	99.148	96.986	103.49	109.33
104.76	102.94	103.76	106.43	109.54	107.68	102.93	105.95	104.85	110.69	109.35	113.65	110.59	110.83	112.19	115.22	112.99	105.91	112.75	110.94	113.83	109.35	109.63	104.47	114.29	110.23	113.02	100.74	110.64	109.44	112.66	112.92	108.71	113.49	106.35	111.42	114.97	113.01	108.89	114.75	117	108.35	110.51	107.48	102.23	114.12	114.41	108.8	110.03	111.71
101.96	108.23	107.33	107.31	110.45	106.13	108.82	103.02	106.06	104.6	110.65	107.89	103.2	105.88	107.98	107	106.46	104.73	101.66	103.05	104	106.79	108.83	114.88	115.94	111.08	109.29	106.78	106.26	106.36	105.36	109.45	104.92	103.19	109.03	99.544	105.03	104.14	112.69	110.5	104.88	102.64	103.55	113.49	102.18	103.82	101.97	110.41	103.35	104.58
98.75	102.87	106.28	104.34	102.06	104.44	98.75	103	104.25	106.86	106.9	101.94	104.06	100.68	104.59	103.47	99.063	102.76	106.89	102.41	105.69	94.307	102.75	104.07	99.142	100.47	101.03	99.168	103.09	102.67	103.14	99.975	91.485	105.85	107.7	103.01	102.54	102.31	100.59	105.13	101.97	101.6	99.72	101.72	101.31	113.5	94.861	99.163	104.22	102.91
103.96	102.24	95.727	103.46	100.83	99.648	103.89	95.033	95.379	96.474	97.988	100.19	97.251	103.9	103.42	100.88	101.93	101.74	104.61	102.27	94.691	94.115	94.324	104.89	103.34	104.88	98.043	96.154	98.042	97.69	100.12	99.046	102.91	98.318	101.32	98.405	99.54	102.75	99.952	103.16	102.33	99.255	103.82	101.83	101.64	111.37	98.187	97.342	98.048	96.442
106.54	103.51	107.54	106.36	102.39	107.95	104.49	113.78	112.98	101.71	106.14	107.36	107.25	107.76	110.75	98.494	105.91	103.04	101.54	106.38	105.18	106.91	105.41	96.594	103.71	108.63	103.44	95.925	107.32	105.94	110.45	100.18	107.5	106.58	109.88	104.44	106.3	105.68	105.34	107.03	108.14	113.29	105.95	106.23	111.42	104.43	104.63	103.95	103.81	105.08
112.2	116.32	104.07	108.21	100.63	108.21	105.54	101.7	115.25	115.97	107.81	101.59	105.47	107.02	112.74	112.77	99.81	114.04	111.47	108.38	107.43	110.08	113.02	107.69	112.23	107.87	114.23	105.09	112.47	104.95	105.19	111.42	109.78	109.34	107.36	107.23	104.44	108.82	118.27	103.73	110.75	109.47	103.84	111.3	110.18	108.34	100.77	108.43	111.81	110.37
104.73	100.56	102.55	106.5	111.12	107.59	113.32	100.31	105.55	101.49	104.23	106.72	107.01	107.03	105.04	111.68	105.75	104.49	101.23	108.75	105.22	107.04	98.235	106.51	107.35	108.35	107.99	106.52	105.42	105.07	108.58	106.32	106.05	108.1	108.26	99.737	102.11	104.53	107.25	108	103.65	105.49	108.97	105.73	107.83	102.78	102.76	107.68	103.98	100.76
110.07	112.24	103.28	111.87	103.31	102.1	102.74	108.04	106.44	117.99	113.29	108.02	111.17	113.47	110.55	104.78	106.38	107.18	104.79	115.93	106.1	114.12	102.84	109.76	109	103.24	115.77	104.23	113.16	108.93	108.87	106.46	106.45	109.27	111.56	103.92	100.99	106.15	107.92	111.5	108.1	102.28	107.18	116.19	105.13	109.82	105.62	110.53	104.29	110.45
99.447	104.04	100.24	101.08	95.708	100.14	99.979	100.27	90.076	103.81	103.12	98.377	98.129	96.942	104.66	101.04	95.803	101.67	97.978	101.78	96.773	101.36	100.17	97.714	101.23	96.314	89.852	98.084	90.656	100.18	102.09	96.835	95.534	99.068	98.036	97.938	103.34	100.28	101.99	97.61	97.759	96.102	102.29	98.712	96.289	99.299	97.877	97.346	99.745	100.88
109.85	114.21	104.44	114.66	107.7	104.78	102.79	113.26	109.33	107.44	102.07	103.33	109.46	112.71	105.94	104.88	110.23	105.36	107.82	105.25	114.75	107.6	105.96	106.5	107.5	111.96	104.76	108.04	106.85	106.58	110.45	112.6	98.674	107.72	110.59	110.53	107.12	104.52	107.72	107.45	108.54	112	111.29	107.01	102.81	110.43	102.24	106.46	106.87	106.9
103.55	99.709	102.73	103.38	99.191	107.59	103.6	103.45	95.295	104.8	101.63	106.61	95.733	103.32	100.33	105.12	92.013	101.44	103.31	96.822	101.93	103.34	96.977	103.71	103.21	100.22	104.91	102.51	101.12	96.33	99.753	101.32	107.07	100.98	101.31	95.64	110.82	102.44	104.19	104.42	98.808	98.695	105.89	99.91	99.471	105.13	93.037	107.35	98.287	98.425
106.93	111.99	104.67	107.14	104.88	102.62	110.76	109.58	109.27	105.02	108.82	110.37	108.01	112.22	104.37	104.1	105.84	106.55	108.8	104.1	107.97	108.35	102.82	110.06	107.2	107.72	109.34	114.17	102.51	106.93	107.34	104.82	113.3	108.56	106.95	111.37	105.83	111.02	115.4	113.9	107.4	109.02	107.51	111.75	110.72	114.71	110.25	109.27	112.46	119.92
99.303	96.681	99.858	104.64	101.7	98.863	94.746	100.51	96.693	96.6	93.955	96.98	102.47	101.84	102.56	103.61	93.822	94.149	102.95	98.587	92.32	95.237	100.91	94.242	99.272	100.38	103.55	93.871	94.078	91.531	97.958	87.779	97.848	94.121	92.675	99.547	97.56	96.309	99.988	94.105	99.279	100.85	100.64	100.61	99.054	99.734	101.03	94.37	95.25	99.981
98.956	94.482	93.9	100.03	93.32	95.926	97.707	94.595	96.151	96.874	100.77	103.32	97.865	101.61	91.64	95.243	98.45	97.683	97.883	93.098	99.526	100.02	98.667	102.25	96.23	100.94	100.4	99.504	97.352	97.658	101.7	93.199	96.888	93.584	96.394	103.89	94.605	93.104	102.15	93.443	97.87	103	94.978	96.579	93.769	100.27	91.51	95.091	97.709	97.614
97.137	98.664	100.31	102.62	99.939	108.21	101.93	103.32	100.48	100.62	101.7	102.76	95.424	100.98	104.87	102.35	101	100.11	97.753	97.882	103.56	100.32	94.443	101.49	103.72	98.21	105.58	104.99	99.851	105.23	101.04	104.67	102.46	95.469	100.68	97.472	97.219	98.607	101.09	96.332	99.105	101.35	98.051	97.777	93.486	101.65	99.624	102.09	97.127	97.084
103.12	104.85	101.83	96.723	100.39	100.94	102.53	100.52	99.295	104.06	98.581	100.48	101.96	103.7	108.32	100	101.25	99.056	95.384	101.86	100.44	98.709	102.82	99.296	97.402	103.58	106.25	105.11	100.85	101.54	101.2	106.12	102.36	102.81	94.628	95.117	93.77	96.54	104.48	99.789	98.552	109.29	97.984	102.81	106.74	100.54	104.58	98.826	101.43	101.37
93.754	93.714	93.145	93.678	100.07	96.929	95.846	97.566	99.008	95.967	99.698	96.429	100.12	99.003	103.4	91.35	101.07	88.135	98.911	102	98.407	91.04	101.49	99.426	94.542	103.49	100.5	98.994	104.08	95.512	94.637	97.126	95.306	99.584	90.863	95.554	93.733	96.387	105.15	96.274	97.839	99.832	101.52	98.535	95.928	99.926	106.78	99.47	94.512	100.95
106.92	110.48	102.2	111.59	108.13	106.23	105.11	105.47	109.76	107.68	111.92	104.94	107.62	105.98	105.58	106.55	107.66	105.04	110.3	111.66	103.58	106.65	110.12	104.12	109.62	102.99	110.42	106.06	106.5	113.01	99.604	111.01	101.31	106.29	106.4	111.43	110.5	104.27	108.95	108.32	110.19	108.99	108.4	104.67	113.07	108.94	108.27	99.677	105.35	104.04
106.43	104	102.75	107.16	111.74	108.9	103.13	108.99	111.67	111.89	109.45	109.87	111.55	105.05	101.96	98.565	103.5	104.63	107.45	101.77	104.21	105.94	106.19	107.34	105.18	105.03	110.14	103.38	108.93	111.21	104.58	105.51	109.93	102.77	102.4	103.11	100.03	100.19	103.55	108.29	100.61	105.94	110.89	112.17	113.5	102.12	101.58	110.24	114.12	105.18
107.2	106.49	107.97	106.57	109.36	110.17	108.32	102.46	100.92	105.79	103.74	104.12	102.88	110.63	107.14	105.38	108.86	112.87	104.35	112.01	105.93	104.47	100.55	101.18	106.18	105.18	102.72	111.15	104.84	109.54	105.59	100.12	106.46	106.71	107.48	105.03	101.3	111.74	111.19	112.18	107.3	101.27	101.18	109.5	110.38	108.76	101.92	104.33	106.85	104.76
103.12	100.98	105.3	114.75	112.4	106.34	101.23	104.17	102.58	113.03	101.55	105.76	102.42	111.22	110.73	107.47	107.64	105.84	106.96	106.2	109.25	102.5	108.79	109.74	108.55	110.81	102.13	109.34	101.65	108.18	109.39	108.18	108.15	103.56	104.98	96.01	103.53	110.29	109.59	110.05	100.31	104.71	101.66	110.99	107.81	111.92	111.44	107.72	108.3	107.94
101.53	98.705	91.085	95.232	95.714	100.07	100.03	105.99	100.13	98.242	102.53	99.62	94.896	102.04	95.086	100.87	96.194	101.36	97.161	96.188	95.769	98.701	98.379	91.837	94.709	99.626	94.806	94.016	102.64	97.508	98.385	98.931	104.58	105.7	95.009	96.775	94.963	96.577	96.103	98.26	103.55	100.09	99.703	98.959	100.44	102.88	98.482	99.767	106.46	93.084
109.97	101.18	107.48	102	107.19	105.37	105.83	100.76	102.01	105.57	104.13	105.9	104.32	105.49	102.29	101.61	107.7	101.43	108.24	101.82	108.14	106.66	103.85	96.599	108.47	113.95	99.893	100.56	105.65	101.8	107.38	103.88	108.68	101.48	112.92	103.37	107.08	104.96	103.8	94.782	102.83	107.45	107.67	109.37	107.03	110.39	111.77	110.72	104.21	109.54
108.55	105.52	111.09	109.59	99.575	108.98	108.74	104.7	114.51	108.56	107.03	108.29	106.54	107.52	107.64	108.03	111.18	106.32	104.51	107.64	103.36	108.29	111.78	108.47	104.42	106.65	109.63	104.57	109.28	112.57	101.84	108.18	99.039	107.64	102.94	108.87	109.74	106.24	106.2	108.21	103.38	111.64	106.03	111.76	105.73	106.56	109.43	102.41	109.58	108.74
106.25	108.92	103.33	107.03	104.72	109.47	104.71	104.28	111.36	103.83	97.593	108.39	105.45	111.02	108.84	104.29	108.7	107.47	110.28	102.02	105.95	105.23	108.02	101.95	104.86	105.09	102.01	107.98	107.56	103.42	107.78	103.52	104.18	101.32	106.08	102.18	108.49	106.24	111.7	110.38	108.05	106.09	105.24	106.43	103.36	105.48	103.46	102.41	106.19	107.94
98.732	97.759	106.88	97.65	95.16	100.66	98.358	94.808	91.898	102.28	99.57	96.146	102.5	99.461	106.76	96.547	99.706	98.262	101.38	105.3	97.317	99.848	98.26	97.344	101.52	98.371	101.24	94.852	101.53	86.417	101.2	98.702	99.145	101.75	101.81	95.52	99.796	97.398	98.088	99.525	103.67	102.94	94.16	97.462	93.379	92.781	95.216	97.632	99.152	102
106.46	103.64	115.33	105.82	108.71	103.69	110.96	107.76	101.8	109.2	111.93	108.97	103.61	110.24	111.13	107.74	108.1	109.68	111.32	107.11	103.77	106.5	107.62	112.07	107.39	110.45	111.16	106.78	105.58	110.48	109.95	106.5	109.68	109.87	106.17	111.88	112.9	97.922	109.39	105.39	111.02	106.11	106.83	107.4	106.63	105.22	113.42	110.79	108.16	107.29
108.92	106.71	112.12	103.32	106.53	102.51	107.47	103.14	97.466	109.29	106.31	103.55	104.11	105.9	109.86	106.79	106.48	103.95	103.75	99.759	103.18	100.94	110.58	107.03	97.882	108.4	112.22	102.39	103.77	113.14	107.95	105.53	109.18	108.9	109.02	108.6	102.27	97.61	103.03	108.26	103.99	116.26	114.5	108.82	101.48	103.93	108.47	103.08	97.586	103.45
103.22	104.08	99.102	99.691	102.28	97.378	101.46	98.976	97.026	98.234	93.105	101.46	101.33	102.93	100.48	106.39	104.86	98.894	97.418	100.06	102.72	106.1	103.55	101.47	104.71	103.24	97.208	104.25	100.12	94.194	98.92	100.88	98.869	102.04	100.81	101.98	102.27	102.88	102.64	101.93	98.161	100.57	100.81	104.49	99.287	112.08	102.24	99.492	104.47	106.85
98.841	95.263	102.72	96.207	100.68	97.845	97.304	100.73	100.79	97.727	100.14	94.302	99.938	96.152	97.003	100.57	89.812	101.63	96.48	102.55	104.15	97.019	103.22	96.95	97.681	98.903	98.557	95.07	97.293	95.347	101.12	100.5	99.774	94.451	101.61	102.04	97.617	96.073	102.92	93.383	97.957	101.46	96.073	97.145	99.934	97.93	100.09	99.322	98.513	99.41
108.79	108.58	109.9	114.37	102.35	110.24	111.14	106.64	111.64	109.95	106.34	113.17	110.13	107.12	104.47	107.89	102.58	112.53	109.99	111.51	111	113.25	107.72	100.84	107.61	105.96	111.36	99.128	107.86	106.02	110.28	106.48	108.39	106.47	104.57	108.91	107.29	104.51	108.86	108.78	107.67	109.64	112.35	101.92	114.78	104.45	113.73	105.49	109.82	110.22
107.96	97.22	104.4	100.49	103.58	103.28	96.37	102.53	99.219	101.73	99.498	101.31	99.162	104.51	99.459	95.672	101.06	97.794	104.09	102.21	100.52	104.91	98.11	100.38	93.364	96.892	98.828	96.287	104.39	104.44	103.14	94.368	95.747	102.99	93.684	99.494	103.7	105.78	101.17	102.2	102.31	104.54	105.82	101.68	101.02	103.23	99.777	96.719	106.64	102.44
105.13	100.22	99.477	102.48	101.78	94.146	96.36	96.683	95.531	103.51	97.584	101.67	96.75	106.18	99.083	104.03	98.974	94.32	102.92	95.983	100.47	96.065	98.202	97.445	99.153	102.21	90.97	100.91	98.768	97.638	97.555	98.689	102.38	99.195	102.17	96.398	99.245	90.199	96.1	99.076	98.673	99.963	104.18	99.684	103.05	98.936	109.43	100.36	100.38	92.835
102.07	102.97	104.32	105.89	105.41	108.77	103.69	104.7	102.23	102.98	107.02	107.28	111.85	106.93	103.47	103.28	109.69	105.74	103.32	104.51	103.95	105.86	102.92	107.67	101.81	102.57	101.36	107.98	103.8	110.5	108.1	105.94	105.26	103.71	104.82	96.404	105.4	106.38	105.72	115.28	99.809	105.61	104.6	103.67	107.63	105.12	108.79	102.95	103.22	108.86
103.96	107.82	104.89	103.56	113.16	112.58	109.16	112.46	107.71	108.72	111.34	111.6	110.05	108.76	107.9	110.41	110.86	107.57	108.75	108.37	104.08	106.89	103.36	106.95	106.04	107.01	99.139	114.37	111.13	105.88	109.07	108.51	103.55	112.17	110.7	116	110.69	111.53	104.57	112.87	107.24	111.33	114.75	110.58	108.97	109.2	106.09	103.28	103.26	115.33
106.34	106.33	112.07	105.34	104.88	108.45	113.34	105.51	111.09	108.58	98.78	116.57	103.02	104.07	108.91	110.99	110.2	106.73	98.93	106.38	111.98	108.72	110.65	102.04	111.72	112.35	101.26	102.87	106.73	109.17	108.69	108.87	104.74	111.99	104.34	105.91	113.96	104.14	107.79	101.25	112.26	107.18	103.5	116.7	112.55	111.6	103.61	108.8	108.79	112.59
103.91	100.83	102.77	95.292	101.56	98.284	96.969	96.205	93.941	98.216	102.39	99.697	101.81	97.204	97.409	101.8	96.375	103.06	101.6	99.269	95.753	97.374	104.42	95.518	101.58	107.59	101.27	105.31	99.261	101.44	101.41	96.248	95.439	96.763	101.23	106.51	99.33	95.29	105.6	97.384	101.79	97.616	98.8	103.48	98.848	102.27	92.013	94.63	96.881	93.286
105.27	105.89	102.57	107.26	105.12	106.1	105.07	100.97	113.91	104.07	105.91	104.99	102.58	103.08	107.21	104.61	109.51	111.09	109.96	100.09	105.56	97.307	105.15	101.72	109.13	99.021	105.12	104.63	105.75	102.59	107.39	109.42	99.865	103.5	104.06	103.26	105.37	106.1	109.45	101.93	102.59	108.72	101.25	100.13	105.88	102.29	106.97	101.88	101.49	100.72
107.55	108.86	109.29	106.77	103.91	105.43	111.3	107.12	111.58	107.67	107.3	111.67	103.65	108.13	102.07	103.83	107.65	110.53	115.56	109.41	110.75	110.15	106.41	113.09	107.68	105.07	118.92	106.6	109.6	109.82	105.86	107.17	106.69	114.97	110.57	110.84	117.01	103.9	108.43	110.62	106.72	106.44	109.16	108.02	104.36	109.1	112.22	107.53	102.93	104.22
107.53	111.19	111.22	107.14	109.46	109.32	103.54	103.64	107.98	104.42	111.95	111.58	101.73	104.58	103.43	111.83	110.69	104.91	106.53	104.98	107.56	109.59	110.8	107.93	102.97	104.7	105.81	115.78	106.58	115.42	113.45	108.75	103.79	108.51	104.14	103.21	106.63	108.04	109.55	108.6	109.17	106.43	111.14	109.61	108.57	107.75	109.7	111.4	107.42	111.12
106.24	110.5	107.95	110.66	95.176	106.07	109.68	110.3	104.94	105.38	111.05	101.02	104.58	109.64	107.77	103.85	105.34	106.75	104.37	106.34	107.12	101.56	103.81	111.18	99.994	110.11	112.39	103.95	106.19	103.43	104.3	109.54	115.02	102.4	104.26	102.74	106.66	105.92	101.74	109.18	102.01	110.34	105.66	108.73	109.27	98.946	101.04	100	106.42	101.67
99.552	104.8	103.91	104.15	98.319	104.74	98.124	95.99	96.018	102.54	107.56	104.19	96.217	98.925	97.722	97.348	102.07	96.646	106.22	99.604	100.95	98.312	98.98	103.31	106.25	99.021	103.23	105.8	96.937	99.117	108.49	100.8	97.12	96.191	101.6	102.24	102.66	97.936	98.984	101.71	101.63	99.625	109.04	97.306	102.83	100.27	102.57	102.49	102.21	104.97
109.75	105.27	105.74	105.67	106.92	102.5	105.18	107.41	111.3	110.15	107.62	101.07	111.35	99.842	106.81	101.27	103.04	113.68	104.67	110.04	106.22	105.57	105.81	103.28	103.65	104.54	106.42	104.68	105.57	107.4	105.28	110.22	101.25	99.903	102.92	115.41	112.98	109.3	99.611	106.12	104.4	105.96	105.93	107.91	104.24	103.81	116.76	108.87	104.9	110.15
107.6	109.08	105.32	107.39	107.78	106.29	114.74	110.72	100.57	105.59	109.76	112.43	113.35	110.49	101.5	108.35	108.33	103.01	111.34	116.8	112.84	102.24	101.41	104.66	108.93	106.99	106.79	111.18	107.59	109.69	107.01	107.7	105.49	110.12	110.5	102.23	108.96	106.92	106.9	104.58	104.22	105.91	108.45	109.16	107.64	106.13	105.22	104.17	110.95	106.11
112.4	99.668	110.64	112.02	106.52	105.93	112.57	109.27	106.37	109.65	107.85	110.94	111.55	107.76	110.06	106.67	110.02	106.66	116.61	105.66	110.48	110.93	102.79	110.05	103.88	106.93	110.86	108.06	107.17	107.12	112.31	110.25	115.22	110.7	106.78	108.18	109.24	108.38	118.04	105.38	111.22	112.47	106.53	106.99	112.16	109.99	111.59	109.13	108.49	111.62
104.99	109.97	104.71	107.22	116.11	108.88	107.27	116.73	105.37	108.74	110.11	112.54	109.08	108.33	108.04	109.35	111.19	110.07	108.49	108.03	108.93	110.8	104.14	106.12	111.99	112.63	104.21	104.68	110.95	109.48	110.53	99.395	106.98	107.5	111.98	107.25	110.3	103.46	109.51	105.25	104.89	105.58	102.14	109.57	109.14	114.9	106.79	109.66	108.01	101.17
100.4	105.96	106.59	112.2	100.78	102.12	106.35	101.97	108.29	102.94	103.6	100.53	108.89	108.05	105.45	106.46	109.07	102.37	106.95	102.72	107	107.71	99.074	101.49	103.98	101.4	109.05	110.89	100.16	100.38	105.21	106.34	106.95	109.17	107.65	106.59	106.7	110.06	103.46	101.97	108.41	103.8	105.04	106.73	107.53	114.9	108.75	106.87	105.1	96.167
103.68	104.83	108.05	105.92	101.32	107.15	106.76	105.28	108.71	99.293	109.16	106.57	111.06	107.15	102.99	104.97	106.66	109.02	109.09	108.61	113.51	111.35	103.55	108.12	108.42	103.42	112.92	113.3	104.29	106.25	107.13	110.11	105.79	105.1	110.9	112.85	103.51	110.42	108.89	109.54	105.71	109.29	107	104.04	110.54	103.73	109.47	104.19	108.09	105.1
100.06	96.381	102.45	91.708	92.734	94.037	98.518	95.791	102.52	97.088	99.293	103.02	95.315	97.269	97.654	100.47	102.1	104.21	106.66	103.16	101.53	98.393	95.742	99.558	98.347	98.586	100.64	95.265	100.94	101.36	98.283	98.573	100.02	98.677	98.458	104.2	106.64	98.68	101.32	105.67	88.468	98.725	102.33	107.88	102.38	97.47	106.46	99.081	99.052	101.85
93.355	95.707	93.246	99.067	100.26	106.64	97.701	96.425	103.22	96.32	98.261	94.807	97.437	94.11	98.771	90.321	102.79	101.7	99.006	102.39	103.27	96.568	98.104	98.367	94.287	101.95	98.814	98.664	98.943	100.12	100.72	97.463	101.22	94.785	94.384	100.29	97.828	97.283	93.962	93.912	94.975	99.193	101.32	96.357	95.328	94.944	95.851	100.61	95.395	95.006
109.12	110.14	110.75	110.37	106.72	113.71	109.33	111.39	114.4	114.54	111.62	109.2	111.92	111.43	112.59	113.95	110.26	114.11	109.68	108.19	106.9	116.21	115.64	109.81	107.49	114.15	111.53	119.39	108.28	114.58	110.45	105.26	108.51	112.82	107.94	106.37	107.04	108.05	108.93	104.21	109.76	101.74	109.01	114.63	107.23	112.21	113.75	107.38	108.62	103.31
96.294	99.009	100.43	95.194	97.705	94.979	92.981	100.5	98.914	95.223	105.19	91.566	96.714	95.445	91.97	98.569	96.195	96.522	99.665	102.26	96.673	101.69	104.77	100.2	100.99	100.97	96.478	100.11	103.2	96.266	91.173	93.22	95.41	100.45	98.981	103.01	99.897	93.264	103.44	98.298	97.951	98.195	103.33	101.57	95.486	99.886	101.67	95.945	95.147	98.153
104.72	101.01	100.74	108.21	101.61	106.24	91.02	99.596	94.31	99.807	103.19	95.795	96.254	100.81	108	100.65	98.7	102.19	100.59	96.789	97.648	103.8	98.32	98.58	96.986	103.26	104.32	94.756	99.512	104.87	97.711	99.313	100.31	99.596	106.37	102.07	97.623	91.826	101.72	106.05	104.39	108.05	93.882	103.05	111.69	100.83	106.63	100.53	98.834	109.62
106.62	112.95	104.42	110.5	104.85	103.26	106.36	106.6	104.69	104.29	107.72	103.36	111.01	106.39	104.68	110.14	107.22	101.53	107.46	109.46	103.55	107.03	106.99	101.25	104	105.74	106.91	104.53	104.82	108.06	102.49	103.61	102.35	109.27	106.08	105.55	102.56	104.36	107.71	101.48	96.816	107.75	104.65	109.62	101.26	106.54	106.92	99.984	99.238	107.13
99.413	99.918	103.13	98.094	100.5	98.415	101.76	92.311	99.358	100.81	97.173	104.03	97.977	92.645	96.03	100.36	94.105	93.363	95.234	97.764	97.538	91.852	94.75	96.242	101.46	96.495	99.319	100.84	99.451	94.969	95.858	101.43	99.285	97.543	98.178	95.261	102.45	102.33	98.628	96.886	97.026	97.391	98.839	95.875	96.784	103.36	100.11	96.5	96.335	93.073
110.5	104.54	104.34	111.58	107.79	108.01	106.3	101.09	109.05	116.13	110.24	111.11	112.29	112.42	110.71	106.57	104	112.95	110.13	101.95	107.49	109.34	107.7	106.8	105.78	106.91	109.5	113.28	111.2	108.37	109.75	108.32	111.35	113.92	107.28	105.36	109.65	103.66	104.09	109.02	105.44	108.15	107.16	108.92	109.48	113.85	113.74	107.17	108.02	108.7
104.96	106.4	110.65	101.7	109.52	101.97	106.95	110.07	105.44	109.44	106.21	108.72	105.45	105.22	100.83	117.22	103.54	107.43	104.06	103.17	106.76	111.47	104.61	105.29	104	107.92	104.36	107.52	107.76	101.28	108.13	98.658	110.17	99.5	102.15	106.85	103.95	103.99	108.53	104.57	107.26	98.623	100.28	108.34	107.34	109.45	99.279	108.5	113.11	102.43
112.88	108.84	111.65	109.82	105.84	108.57	108.42	106.98	114.32	114	107.85	113.67	107.55	112.17	110.13	105.36	111.07	106.46	109.65	111.3	105.38	107.87	115.05	108.39	108.14	114.9	104.48	112.02	107.04	106.38	108.59	109.36	110.96	106.12	111.26	101.42	108.53	103.95	102.75	107.77	107.45	114.32	108.6	104.47	111.62	99.957	107.77	107.64	110.46	107.9
108.67	107.3	106.89	114.96	105.9	106.13	110.52	107.4	114.74	108.87	111.89	100.62	109.28	113.02	106.96	106.81	111.34	112.21	106.86	106.62	107.66	108.32	110.57	105.19	108.81	108.53	102.72	110.23	107.84	100.99	106.83	107.98	104.26	108.41	109.09	113.07	106.86	106.12	106.56	105.78	114.15	105.64	104.49	104.86	102.82	107.24	111.12	107.19	103.46	108.65
107.9	108.04	104.58	108.16	94.45	104.92	106.49	106.04	107.89	108.04	103.59	102.5	107.85	102.82	103.61	105.46	112.93	103.43	107.68	115.27	105.53	109.52	106.14	108.65	108.12	106.78	112.44	106.74	109.96	105.09	101.08	102	103.15	108.03	96.054	100.09	107.54	103.19	103.3	109.54	97.59	104.15	108.15	106.73	106.27	106.82	105.31	104.67	107.89	108.75
97.975	96.148	98.967	100.76	102.4	100.51	100.6	90.956	101.95	105.25	96.421	102.83	95.899	103.34	99.327	98.446	96.939	96.111	104.89	101.76	97.286	96.637	104.94	96.704	98.191	98.187	96.158	98.35	97.92	107.81	100.52	101.12	97.6	103.76	101.1	100.91	97.574	101.8	95.113	97.161	106.72	101.74	98.918	93.142	96.017	100.83	97.204	95.803	98.744	103.18
106.27	111.37	110.67	110.01	110.38	112.82	111.56	109.92	110.16	117.88	106.03	106.79	107.39	111.15	109.77	111.5	113.31	109.15	110.95	111.88	110.88	110.69	108.28	110.08	110.93	114.49	113.22	116.65	110.61	109.95	113.55	103.76	111.55	107.78	115.91	111.13	107.17	113.64	111.28	105.98	105.13	110.02	121.6	115.28	112.67	118.02	108.52	109.78	111.63	111.74
105.08	100.93	111.29	106.52	105.99	107.38	99.06	110.64	103.25	106.33	105.09	98.248	98.48	107.17	107	109.26	108.79	104.27	100.79	106.51	104.32	106.57	104.19	102.2	104.65	107.56	105.53	105.34	109.35	106.97	103.51	108.8	111.26	103.75	99.577	106.08	101.01	105.6	108.5	104.19	103.61	109.35	109.66	108.97	101.13	109.51	110.06	102.96	99.929	106.79
106.81	112.65	107.8	113.45	112.46	109.29	103.2	112.26	115.07	106.51	103.41	105.84	116.76	110.85	101.03	106.89	109.53	106.49	104.06	115.88	110.63	106.75	106.96	110.49	103.37	105.23	109.97	112.3	105.51	108.43	108.73	115.17	104.49	107.04	105.52	105.47	100.64	103.2	106.71	105.87	100.49	105.89	109.69	112.19	108.11	108.79	107.97	113.38	101.51	110.37
106.76	110.13	104.68	111.34	108.4	105.06	108.39	105.04	106.96	109.37	108.36	109.49	103.54	104.55	107.13	107.39	108.9	103.32	108.36	103.74	112.63	107.56	102.31	103.45	109.01	110.18	104.98	110.05	109.45	106.33	109.18	102.43	105.96	104.83	106.35	106.99	111.78	106.43	102.05	102.17	110.63	112.05	106.3	97.596	103.35	108.18	102.07	112.85	106.97	114.02
103.34	105.03	105.59	101.23	103.45	101.05	103.26	107.98	105.41	107.35	106.49	113.5	107.41	109.56	105.06	100.04	97.236	99.607	107.09	107.37	105	101.62	101.87	106.64	108.66	105.17	106.42	109.96	104.78	107.59	100.89	96.303	104.72	106.9	101.64	110.19	103.31	101.7	104.23	102.69	110.48	105.14	102.41	108.48	109.46	104.27	101.43	98.234	106.62	105.49
108.26	109.25	100.16	107.9	108.07	102.7	109.21	110.06	102.16	102.04	103.83	101.42	102.4	105.78	107.92	103.56	103.41	103.48	111.04	105.06	100.99	103.75	98.842	106.58	102.62	105.23	101.25	110.77	105.66	105.57	104.49	104.69	106.14	111.55	101.8	110.17	112.18	108.75	104.98	105.75	100.43	97.32	109.05	101.06	108.75	107.43	108.53	101.73	103.17	103.96
100.55	95.093	99.076	96.368	102.92	92.461	94.105	93.618	96.624	96.622	96.572	102.71	97.533	98.856	95.761	98.109	96.445	97.012	100.78	95.144	105.51	105.7	99.589	98.854	105.47	97.028	93.32	97.719	100.86	94.876	91.517	99.203	101.11	102.26	98.386	101.4	101.96	100.53	97.925	100.82	96.808	93.77	98.474	101.75	91.871	93.059	100.26	98.142	96.071	99.018
111.84	107.28	113.23	108	108.17	108.85	114.41	109.94	103.4	109.09	103.21	106.93	114.19	102.94	105.57	105.1	112.56	106.65	107.81	107.44	110.65	102.4	102.17	108.73	110.51	109.69	110.85	109.83	103.9	108.91	107.2	108.19	110.93	109.05	106.43	106.85	104.54	105.69	103.77	107.94	108.84	104.6	104.02	106.65	109.32	107.91	112.89	108.69	109.21	105.45
108.07	112.38	109.35	107.15	106.04	109.99	108.44	110.24	116.71	103.99	113.56	116.93	111.31	113.66	114.13	108.22	112.08	109.19	108.71	109.11	110.36	115.7	110.4	109.42	109.68	110.11	111.42	112.37	116.02	108.67	107.1	114.41	108.89	110.15	111.48	116.26	113.65	112.14	101.24	108.86	108.8	115.53	115.46	111.02	110.56	108.06	111.33	111.7	110.32	113.31
95.936	104.61	110.44	107.68	102.84	103.28	109.42	104.49	107.32	107.62	106.95	108.52	102.65	109.12	109.97	110.31	103.68	104.28	110.55	103.69	104.28	102.88	104.97	99.464	108.44	106.69	102.69	105.46	103.7	98.184	101.07	106.9	100.75	108.08	103.1	105.5	113.21	104.28	104.15	110.32	106.17	107.1	96.233	110.93	105.41	108.83	102.93	103.91	102.54	102.85
103.44	110.13	102.12	102.66	118.37	110.72	105.36	108.44	106.32	103.79	109.93	105.9	106	112.53	103.91	109.29	106.44	107.8	103.54	102.05	107.1	105.99	99.165	109.98	105.71	110.99	108.58	108.63	104.71	107.19	110.62	109.42	114	105.67	117.45	109.65	112.38	106.98	113.64	109.6	107.56	110.14	109.39	111.12	117.3	106.76	106.69	107.31	106.69	101.63
104.61	106	106.47	105.68	105.45	106.27	104.47	110.82	110.36	112.15	109.3	103.29	103.76	103.75	102.61	107.11	103.56	104.54	101.96	102.42	109.35	104.44	99.843	98.275	101.06	105.91	107.66	109.4	103.29	109.8	107.64	97.721	102.74	100.69	103.43	106.5	103.5	108.14	110.7	106.58	105.92	101.52	105.07	100.63	108.72	107.91	100.71	107.93	104.72	106.41
106.5	103.59	97.264	105.39	98.011	99.398	109.21	96.549	102.74	101.54	96.626	100.16	107.24	100.53	106.35	100.57	100.22	100.83	96.457	101.34	93.441	98.477	101.46	99.005	101.35	104.53	104.25	103.87	103.64	104.15	99.786	107.58	97.624	108.45	99.079	98.669	100.01	107.48	97.399	104.13	98.843	99.484	101.94	105.31	100.49	110.1	107.64	99.08	96.062	104.74
101.12	107.54	97.44	98.852	100.71	102.77	100.43	99.767	106.14	99.635	103.59	103.67	98.812	103.42	102.2	106.63	106.72	109.79	104.72	101.69	104.44	108.18	101.53	105.05	103.91	93.327	100.31	101.33	100.9	100.2	101.96	108.96	98.943	103.75	100.29	105.37	109.18	101.31	99.953	102.88	98.57	108.44	101.72	100.72	104.64	99.365	98.411	101.65	104.64	106.61
108.08	106.23	113.11	99.857	101.29	107.48	105.64	102.71	102.35	108.1	102.47	104.46	106.72	100.97	103.26	105.27	106.03	105.24	98.808	98.208	107.86	106.63	107.09	107.67	105.84	104.2	102.25	101.49	113.43	100.12	109	112.38	112.89	113.56	105.86	99.948	103.58	108.44	109.77	99.423	109.62	100.27	103.9	106.16	104.07	110.91	105.66	107.07	110.02	105.04
111.17	104.26	108.74	110.82	115.14	111.94	103.9	101.41	106.38	109.35	109	107.75	106.89	112.52	108.64	103.26	105.42	112.96	105.64	105.55	108.81	112.45	106.6	109.66	106.82	106.34	108.54	108.47	110.86	111.54	109.1	110.28	120.29	102.04	106.64	108.61	105.58	112.5	109.08	111.93	109.6	105.1	108.14	104.33	101.46	110.75	105.16	103.64	102.58	106.16
107.6	102.95	107.26	105.15	101.31	105.66	106.84	98.447	109.19	101.22	109.23	106.13	103.02	108.31	107.07	110.92	113.01	100.43	106.8	99.239	106.79	108.17	103.34	105.71	110.09	106.08	104.14	103.64	104.42	100.88	107.07	106.07	108.03	102.94	104.03	101.49	105.57	107.31	106.11	103.71	101.28	99.316	109.69	104.87	102.7	106.95	98.624	105.16	104.2	106.91
89.743	106.83	106.71	102.09	100.61	101.54	104.14	99.921	100.04	98.731	100.59	98.097	93.891	100.35	100.69	101.95	97.243	98.667	99.458	94.91	101.37	94.531	97.786	96.191	101.64	97.587	98.041	96.151	100.65	92.693	90.615	96.621	94.8	98.335	97.748	99.833	102.65	101.63	99.301	99.351	99.571	98.007	97.937	107.71	101.61	109.39	104.58	98.211	92.96	105.03
97.442	96.589	95.645	103.52	98.697	97.63	97.299	100.98	100.7	98.277	97.142	94.458	102.85	103.44	98.13	98.117	97.858	101.4	95.335	91.162	98.428	93.819	100.08	96.603	97.022	94.569	96.346	99.801	91.748	97.105	98.654	97.938	95.51	97.251	99.62	98.395	94.235	97.096	101.32	98.128	104.14	93.617	101.7	94.679	96.936	103.96	98.704	93.016	97.756	104.41
100.41	96.876	93.874	102.8	99.096	109.18	100.74	100.67	100.11	101.14	98.32	95.654	101.59	100.47	102.82	96.935	103.1	102.14	101.68	96.215	103.91	97.354	97.064	100.89	96.873	103	95.16	101.64	101.06	103.67	101.24	99.284	105.2	102.71	96.626	97.638	101.91	104.53	101.31	92.482	101.59	100.75	103.23	101.32	98.943	103.41	102.2	92.377	95.309	96.153
112.53	117.67	110.87	110.28	106.81	114.79	105.67	108.76	108.76	108.56	102.04	113.17	105.41	111.95	106.57	104.72	105.43	103.93	112.22	104.39	109.5	106.62	113.5	106.98	104.66	104.61	106.36	108.24	103.11	109.44	116.29	109.96	110.26	112.28	105.17	109.7	103.14	108.73	110.1	106.17	108.06	107.32	103.52	104.39	106.16	111.73	106.31	112.29	112.07	105.94
108.24	106.93	103.75	105.83	106.49	103.15	103.23	104.27	105.37	109.95	112.59	107.04	106.85	108.92	103.26	110.11	106.19	108.58	106.32	114.55	108.26	112.31	111.49	112.75	104.47	108.16	100.91	104.39	111.53	100.79	106.67	112.67	104.27	110.06	106.49	107.55	107.47	106.41	108.84	109.1	113.78	103.05	109.2	107.75	115.36	107.23	103.05	108.36	110.56	110.41
104.99	104.85	112.08	109.56	111.62	111.03	116.01	111.94	107.56	109.43	102.92	100.91	105.37	108.38	110.81	106.54	106.59	108.77	110.91	112.15	106.16	106.83	108.25	107.92	108.24	106.65	106.4	115.28	105.06	109.81	105.72	103.78	107.2	108.47	108.66	112.53	108.51	108.37	104.23	106.24	101.98	109.35	109.39	110.78	110.89	107.07	105.36	109.8	104.43	108.13
107.28	104.55	103.3	104.19	111.26	103.42	110.89	105.26	110.91	107.02	101.18	99.422	104.01	107.88	107.89	109.99	106.94	101.83	102.78	103.09	101.82	112.59	111.57	106.19	107.17	108	115.28	110.69	108.94	108.6	104.74	107.39	105.93	110.68	108.57	105.98	106.03	99.525	105.2	96.439	106.54	109.3	106.44	104.89	106.86	106.83	102.43	107.73	107.13	108.03
107.63	110.27	98.601	97.708	111.16	103.73	106.29	108.42	113.63	105.85	107.37	103.1	107.51	97.933	107.18	106.13	104.48	106.14	108.65	108.85	102.91	102.12	102.78	113.78	99.111	100.83	107.63	103.65	98.618	105.19	104.38	104.64	104.93	100.35	110.76	105.86	105.27	101.81	100.77	104.65	105.36	109.49	105.12	102.68	107.45	108.63	106.66	98.624	101.31	104.67
96.48	102.32	103.85	110.6	107.27	104.65	103.43	106.42	109.53	108.28	100.91	103.3	110.29	107.71	100.82	109.07	107.53	103.22	103.59	102.4	109.97	105.33	110.92	105.49	104.65	107.93	105.57	102.3	107.91	99.166	106.48	105.13	99.023	106.27	103.68	104.36	107.75	106.05	106.58	106.1	109.63	105.08	107.73	104.4	105.88	104.16	105.15	104.97	103.07	109.93
102.05	108.43	108.8	107.02	108.15	99.86	109.5	104.55	101.77	109.99	108.51	102.54	105.95	107.07	100.4	96.772	107.1	104.93	108.04	112.78	107.93	112.27	108.73	103.57	105.97	99.751	101.53	107.99	103.31	111.3	102.6	101.25	105.8	105.63	105.45	109.98	102.5	107.47	110.23	109.91	103.05	108.11	110.09	107.78	111.47	111.5	102.67	102.12	109.79	106.08
111.53	105.15	107.83	108.69	103.79	110.72	107.54	106.35	106.77	105.56	106.5	108.34	107.88	107.83	106.52	104.47	104.54	107.33	107.18	111.08	109.44	107.46	109.76	106.86	118.87	109.26	110.06	111.34	115.03	108.28	102.29	103.28	105.94	105.52	107.18	103.03	102.41	108.55	107.15	110.21	102.59	107.52	112.38	110.43	113.06	111.83	106.81	109.14	112.78	111.4
102.45	108.64	109.76	109.07	111.59	108.78	108.07	110.53	103.65	110.3	106.94	108.19	102.08	106.72	105.3	103.03	109.38	103.71	101.56	105.93	110.01	112.2	110.48	107.2	112.81	110.56	108.66	111.75	99.093	106.29	107.98	112.28	104.09	101.94	109.34	113.26	102.76	112.13	106.86	111.1	105.21	107.19	109.35	109.48	101.49	109.16	105.23	103.51	112.53	107.26
106.7	106.97	107.01	105.11	100.78	102.91	101.91	106.32	105.86	101.54	99.721	102.29	102.88	104.2	104.87	104.5	111.31	107.53	109.86	102.58	110.52	104.57	103.66	106.93	106.34	105.64	109.41	106.77	102.9	107.3	109.94	106.81	105.54	109.29	100.09	109.83	100.7	104.78	112.07	105.06	105.79	102.26	106.89	102.86	109.05	106.59	104.65	104.55	110.67	111.59
97.715	114.76	106.66	104.31	107.08	107.69	113.24	104.66	100.01	108.55	102.01	106.86	106.26	100.31	101.42	103.2	100.62	106.65	107.59	108.73	106.47	111.37	113.81	105.21	103.96	110.12	107.94	101.04	101.65	99.75	105.43	104.71	103.58	106.14	110.25	110.6	107.33	112.19	104.67	111	102.76	104.23	107.58	102.64	100	98.417	107.36	110.2	102.15	106.03
103.25	112.06	105.02	105.66	108.52	105.69	102.86	106.16	105.32	105.6	107.67	106.26	101.94	105.58	104.96	106.57	108.85	111.54	104.7	113.99	105.76	101.6	104.04	109.84	110.18	107.37	109.63	102.8	105.11	108.34	106.62	95.497	108.38	107.8	108.58	107.34	106.1	103.61	107.49	109.77	105.23	107.38	104.34	106.05	110.93	103.94	103.12	110.19	104.69	101.69
110.82	105.1	110.25	115.55	109.67	104.3	109	113.3	103.4	108.09	108.51	110.18	111.04	107.25	103.14	104.25	102.98	107.37	108.04	114.69	109.17	102.08	109.49	111.06	111.22	111.94	105.79	108.73	109.3	105.2	106.71	107.48	110.82	110.76	109.61	108.87	104.83	105.25	111.06	110.33	108.71	111.3	108.68	109.5	110.99	108.03	106.98	111.36	112.67	103.88
104.24	109.44	107.53	101.76	107.15	109.99	109.71	111.88	104.29	103.1	105.09	108.26	107.35	112.08	110.89	112.74	111.19	105.04	109.57	114.21	101.87	109.01	107.35	107.84	106.31	106.52	105.98	112.48	100.15	106.77	107.31	105.45	103.07	105.46	106.64	108.06	104.85	108.62	106.85	101.85	107.29	108.47	102.61	113.53	107.43	106.91	109.48	110.94	106.07	111.4
108.63	105.77	111.87	106.7	109.73	105.01	103.08	102.65	102.02	104.98	106.21	103.79	110.49	103.96	105.65	105.39	103.54	108.72	109.35	101.92	107.53	106.45	106.28	106.94	105.66	109.53	102.46	100.57	109.09	100.79	115.35	108.33	103.57	103.77	107.38	106.5	101.8	109	108.31	107.53	109.1	101.29	106.42	106.8	102.24	109.5	104.57	108.12	113.82	105.94
109.76	111.37	111.45	111.97	109.84	113.28	110.27	106.65	110.55	105.85	110.7	111.57	107.03	109.53	107.11	107.83	109.04	111.31	113.69	104.83	103.59	109.38	109.31	112.18	104.8	111.06	107.05	106.22	110.74	105.11	110.72	111.42	113.21	116.6	111.18	115.92	108.06	110.48	107.82	115.32	113.23	103.89	113.46	109.14	109.18	117.65	110.05	113.02	114.58	116.08
106.68	107.92	104.93	103.2	111.05	111.5	115.12	110.57	105.11	111.97	108.83	115	103.59	108.95	110.75	107.23	104.13	101.83	108.35	109.49	108.91	107.76	110.42	105.73	112.18	102.49	112.2	112.8	112.68	109.43	109.57	103.06	108.65	109.27	109.88	113.55	111.07	109.47	113.2	106.9	112.63	106.62	112.52	103.24	103.71	104.15	108.48	108.48	104.6	107.9
107.69	105.82	102.74	106.38	110.53	103.67	106.81	101.98	99.075	104.74	113.53	109.12	110	104.99	106.56	105.78	112.03	108.93	106.03	108.76	104.45	107.24	112.49	113.28	105.6	109.36	108.71	104.83	102.88	104.19	112.74	112.46	110.59	106.74	102.17	103.67	108.19	106.81	99.457	107.69	106.28	110.16	110.88	110.59	107.4	108.14	109.37	110.22	108.39	111.17
102.54	102.3	102.06	105.8	105.17	102.64	110.61	102.41	107.19	105.67	101.39	105.32	108.31	111.96	107.39	107	107.96	107.16	108.88	102.55	106.06	103.34	109.98	106.35	102.88	109.15	101.3	102.95	110.74	106.95	112.31	110.62	104.86	107.84	100.39	103.81	110.96	103.14	106.77	100.22	105.21	104.27	108.04	105.62	103.13	111.84	106.73	104.26	97.283	106.36
102.33	99.243	102.67	97.075	97.484	100.45	95.763	93.348	99.33	91.079	95.661	100.65	100.23	101.22	94.736	94.033	93.176	94.835	94.574	95.988	94.784	100.65	94.575	91.935	92.891	95.673	99.306	88.537	93.335	96.602	99.959	102.68	98.908	100.44	98.775	96.136	92.25	96.806	99.156	100.74	90.43	99.825	104.92	92.872	99.64	99.887	101.46	96.423	97.562	92.962
111.37	105.27	104.67	110.85	110.72	111.37	106.28	111.25	104.08	110.47	111.85	113.42	104.04	105	100.68	107.83	109.82	112.1	111.27	104.67	101.86	112.79	104.29	102.35	101.87	106.01	106.78	113.63	107.38	114.56	111.38	105.54	111.58	105.85	109.23	105.71	109.53	110.52	110.12	111.06	114.07	106.37	104.47	102.46	109.47	110.39	110.4	108.88	108.3	108.91
100.65	104.55	104.61	103.52	109.5	103.51	104.71	100.3	105.65	105.83	108.33	112.79	107.68	104.14	103.33	113.51	110.56	96.932	109.64	103.75	104.73	110.9	99.491	106.49	106.8	109.98	108.13	105.06	102.03	111.55	113.75	108.07	102.7	104.3	104.81	110.52	105.27	103.94	110.52	103.35	103.61	111.07	110.61	100.2	107.7	102.9	106.87	99.829	105.72	104.9
108.02	108.36	102.75	110.83	113.42	106.74	106.79	102.93	109.53	100.4	105.15	107.41	103.76	106.66	106.97	105.82	100.48	112.44	114.55	107.4	112.7	109.8	114.21	105.54	103.1	110.94	110.07	103	108.37	113.92	109.07	117.56	99.717	104.82	105.77	106.71	105.78	105.66	107.71	104.43	109.13	114.03	107.6	107.41	113.17	109.94	108.42	107.93	110.62	104.82
103.74	106.27	110.42	105.76	107.71	107.99	108.26	108.07	104.77	108.49	104.45	113.91	111.77	107.84	102.89	103.67	105.89	96.211	108.86	100.23	110.07	103.48	108.48	109.86	104.37	109.85	108.68	103.12	106.92	110.03	100.26	104.05	102.46	106.2	108.39	109.39	106.61	106.8	110.33	101.82	109.61	104.21	107.69	102.74	106.92	111.23	101.25	112.43	110.73	108.04
102.71	111.93	102.18	105.92	101.09	102.95	100.45	102.74	104.28	111.01	103.04	103.92	108.69	116.36	102.99	103.86	105.77	108.2	107.93	103.04	103.09	104.1	114.49	104.3	108.52	103.02	105.93	100.79	105.87	110.76	102.93	101.76	106.32	101.58	101.07	108.5	106.34	102.06	111.81	105.7	101.8	103.89	107.8	105.16	112.36	112.82	103.67	109.49	102.87	109.78
103.16	106.74	111.96	110.42	105.18	104.9	107.62	109.09	109.5	102.92	107.77	109.46	114.34	107.46	108.24	106.91	109.29	102.76	108.13	105.67	102.93	108.02	100.03	103.6	106.26	101.95	103.55	102	97.752	99.27	104.97	108.12	100.96	102.95	102.03	106.88	103.66	108.5	105.19	108.73	104.58	103.62	104.18	100.69	102.82	105.35	107.74	100.7	98.877	111.62
102.03	104.06	105.17	102.88	108.6	102.13	106.73	97.279	104.21	109.14	102.71	105.09	103.41	104.33	103.72	107.6	107.45	110.65	113.82	110.6	102.77	110.89	104.52	104.22	113.14	103.84	111.22	99.734	109.86	110.81	108.21	101.77	102.29	108.12	108.41	100.97	107.6	108.69	110.09	106.04	111.7	104.49	108.27	103.47	106.28	103.97	102.27	107.82	105.77	110.43
101.16	100.49	99.221	98.83	100.33	98.912	105.38	100.45	95.32	95.395	97.704	96.212	104.69	100.25	101.71	92.012	97.26	94.341	100.42	104.48	100.32	99.186	99.075	95.89	97.977	105.84	100.31	100.27	95.793	91.369	95.474	96.466	96.247	92.755	98.422	98.705	101.35	102.47	97.632	107.72	96.335	100.23	102.33	101.4	96.087	95.333	98.3	96.468	93.214	97.863
110.16	107.52	102.33	108.2	102.55	108.92	103.81	111.37	109.92	106.5	108.22	102.51	110.76	114.57	109.31	115.06	106.1	99.168	106.65	104.09	108.25	109.96	105.24	114.69	106.18	107.59	107.19	109.88	110.37	107.17	110.16	108.75	105.52	116.86	112.04	105.45	102.01	102.75	107.8	105.15	110.32	107.14	109.75	107.66	110.03	112.78	106.89	107.98	105.91	106.88
114.52	107.62	108.88	99.738	106.41	106.53	105.64	108.14	106.1	109.4	106.75	106.56	104.78	111.36	110.7	108.28	107.86	107.33	108.44	104.06	104.32	111.19	108.61	109.81	113.73	109.4	110.41	102.83	108.85	100.39	102.54	112.06	101.16	114.17	109.52	107.83	108.69	102.52	109.38	107.73	110.58	105.81	103.44	106.58	103.29	108.99	107.32	101.81	110.18	109.1
99.168	99.865	96.911	96.814	95.602	96.164	94.764	95.266	101.91	98.732	98.864	99.373	100.49	96.365	95.968	99.852	93.242	101.31	100.18	104.96	100.19	100.87	97.109	100.19	99.347	98.08	98.871	93.243	98.235	97.968	97.507	100.9	101.3	94.748	95.044	97.498	91.825	101.48	96.223	93.988	98.419	98.746	99.95	99.656	98.358	95.631	97.961	93.752	98.957	104.33
107.14	105.01	105.02	105.52	105.32	103.96	111.8	105.79	110.56	105.5	101.87	112.2	106.34	108.28	106.25	105.27	113.29	111.51	109.01	108.22	107.68	111.76	111.3	102.36	110.05	108.73	108.54	110.77	107.42	109.45	107.31	103.67	108.86	116.98	102.47	105.42	105.33	106.6	114.1	108.5	110.22	111.2	109.55	114.17	112.45	112.56	106.89	108.69	109.3	108.65
106.64	107.17	110.12	106.36	110.98	108.34	102.92	104.64	104.76	106.05	111.96	109.44	113.16	108.1	107.19	108.95	104.88	105.17	103.66	108.06	111.11	101.41	104.15	104.33	112.99	110.22	113.14	104.45	104.6	107.37	111.38	106.79	113.67	108.59	110.08	101.69	105.35	112.05	108.55	111.87	111.62	108.35	110.9	112.74	111.41	120.36	116.37	110.67	105.77	103.69
113.52	108.94	111.48	102.84	109.05	105.66	104.86	105.16	109.15	102.48	106.73	105.56	110.69	105.74	103.93	108.33	108.76	107.73	110.36	104.6	109.45	105.56	112.41	110.05	104	106.24	109.04	102.2	104.15	106.11	106.29	112.83	106.43	101.86	107.4	107.95	110.98	99.253	106.26	108.91	101.5	109.27	112.39	107.15	112.31	105.03	102.6	112.64	106.18	103.27
112.58	103.46	101.84	106.11	103.05	107.05	108.18	102.87	105.23	111.81	114.11	103.7	105.35	102.52	105.75	104.34	101.13	103.86	111.98	110.36	102.5	105.4	108.2	103.11	107.73	107.39	105.36	103.17	106.94	104.74	102.91	99.876	105.46	106.49	108.65	103.6	113.7	101.61	104.46	104.15	104.93	107.92	107.15	104.87	105.41	110.71	103.12	111.84	106.7	111.28
105.76	112.23	100.49	96.976	107.9	104.87	111.28	107.78	104.57	114.77	111.1	107.06	107.97	104.8	107.7	105.76	113.24	109.95	110.6	110.6	106.93	110.01	107.13	107.04	110.88	107.45	102.99	104.87	102.61	101.78	106.43	111.01	107.37	107.94	105.03	111.68	105.36	109.85	106.63	102.22	110.01	109.68	110.88	105.82	111.26	105.95	112.61	112.9	107.89	104.19
99.466	109.11	103.28	105.09	104.45	113.46	105.62	113.91	115.64	104.62	118.13	104.46	113.86	105.23	105.38	109.56	110.39	117.01	109.41	104.36	113.95	113.58	107.77	108.43	110	109.3	110.01	105.24	108.96	108.33	109.31	106.48	110.65	108.35	102.64	114.59	103.16	112.08	115.99	109.68	107.28	111.26	107.64	106.86	106.3	106.37	106.97	106.52	114.83	112.62
107.93	110.8	109.14	108.75	107.18	109.35	109.69	104.31	105.46	106.16	107.43	108.17	103.34	114.72	109.69	111.21	104.39	105.57	110.59	108.6	104.66	105.95	115.88	105.64	106.18	113.18	111.11	108.64	107.18	110.1	105.39	105.95	113.11	111.03	111.65	101.46	109.64	110.4	109.5	106.28	104.66	111.13	105.89	102.38	109.71	115.03	104.05	108.89	114.07	103.29
105.27	105.94	103.7	104.44	108.3	106.24	98.965	100.22	100.05	109.6	104.64	104.22	102.66	104.65	108.75	106.41	91.509	104.6	105.24	101.37	105.09	98.166	100.53	104.4	108.02	97.837	105.31	104.42	98.982	101.66	98.711	106.92	103.83	107.33	106.17	99.25	97.674	105.89	102.04	107.67	102.84	100.6	97.223	99.991	97.393	100.44	101.37	100.75	98.375	98.829
104.39	105.94	104.84	109.85	114.09	110.93	111.21	106.83	108.21	105.92	105.99	117.32	109.01	106.87	106.61	109	109.59	109.04	111.23	107.37	106.9	104.69	112.27	99.608	109.59	112.21	104.77	105.28	104.96	103.79	106.09	113.49	109.55	110.27	101.15	115.02	104.38	107.45	107.45	114.26	105.61	109.87	106.59	110.07	110.07	107.52	106.52	110.18	104.82	107.93
104.35	105.34	101.47	104.5	105.2	107.24	111.71	105.32	109.25	103.2	104.52	106.43	112.08	106.34	110.17	110.58	105.61	111.24	102.79	106.08	115.42	105.58	107.43	106.39	104.74	104.93	105.77	105.62	106.37	104.43	109.65	109.85	109.01	97.375	107.52	107.34	101.94	106.64	107.52	104.18	110.24	105.29	105.22	110.36	100.91	104.46	106.87	105.64	112.35	101.64
109.74	99.948	101.4	109.23	107.55	108.57	112.04	107.16	105.53	102.01	104.41	106.8	106.36	103.49	109.38	100.65	109.35	103.57	104.72	107.17	106.65	99.524	113.57	105.8	104.44	101.64	108.97	110.28	102.75	102.44	104.98	102.96	101.84	105.86	107.68	97.392	99.129	100.47	103.1	99.614	104.29	103.44	111.77	104.24	104.44	110.7	95.994	105.42	107.78	106.6
107.14	106.06	111.08	109.02	107.83	111.41	108.53	113.91	104.1	109.48	107.02	108.66	106.51	108.43	107.17	109.39	105.32	108.75	106.09	107.03	115.21	107.04	106.56	113.11	106.14	109.46	103.3	110.18	106.23	108.28	107.4	108.82	108.72	106.43	105.76	108.04	99.51	100.81	103.76	110.41	104.78	104.22	112.55	107.87	114.41	107.37	116.76	109.88	104.2	110.76
102.34	100.32	104.22	101.25	100.68	102.12	106.52	98.405	98.198	98.256	102.87	106.29	101.31	92.044	97.345	107.64	98.426	94.215	99.248	104.07	102.91	102.55	99.347	98.715	98.315	101.13	104.42	100.16	104.44	99.067	104.32	105.33	96.996	97.634	103.66	103.86	99.563	105.78	103.04	98.202	102.32	101.99	102.93	94.225	105.24	99.094	98.534	97.909	102.63	101.9
99.972	102.37	93.319	96.016	100.38	105.06	100.51	97.572	100.37	101.37	101.8	95.633	104.53	96.034	100.17	97.409	100.34	99.674	101.24	100.35	93.66	96.737	94.116	102.56	102.51	101.37	100.75	100.09	97.813	100.34	103.23	101.34	102.39	103.95	97.863	95.959	101.4	101.69	102.06	97.929	100.88	98.072	101.17	98.471	101.85	100.51	94.137	100.47	97.939	95.62
98.756	105.99	104.54	103.44	102.08	102.56	106.37	105.96	108.71	109.02	101.67	98.631	104.63	103.07	102.78	106.49	107.09	101.13	98.111	105.07	107.15	104.49	109	103.45	106.97	102.84	103.55	102.11	106.62	106.54	103.24	107.68	104.47	104.79	104.21	105.87	99.538	104.59	105.76	104.16	105.56	106.71	98.071	107.76	106.31	104.34	103.05	104.33	107	106.34
101.13	96.747	101.26	95.366	94.604	109.35	95.883	99.095	102.49	100.18	100.94	97.243	100.95	100.52	98.332	96.042	96.346	100.56	102.14	99.329	103.22	103.34	98.168	101.59	100.58	103.5	103.01	98.33	103.28	98.303	98.999	97.233	100.94	96.169	100.98	103.03	91.343	98.931	94.737	102.16	94.069	102.9	99.935	105.65	100.95	99.041	101.21	108.63	106.13	99.948
101.22	94.157	97.179	95.031	103.07	103.65	98.549	100.45	92.577	99.176	103.44	88.773	100.72	98.888	98.906	100.28	100.12	99.316	92.42	97.501	98.069	90.409	106.17	104.41	101.05	99.815	96.863	93.791	103.16	95.981	101.6	100.62	98.803	98.481	96.776	98.709	99.925	99.05	95.539	100.98	103.62	99.3	97.126	97.917	103.95	97.943	96.569	91.173	96.469	96.956
106.78	107.93	104.4	113.19	105.05	102.15	112.56	110.83	105.58	112.98	105.12	102.13	107.38	106.04	108.56	106.3	110.49	107.57	109.97	113.15	109.75	109.55	104.36	107.14	103.72	104.61	102.81	110.12	104.12	108.06	108.38	104	109.15	104.9	109.63	107.08	111.26	103.43	112.45	106.52	110.81	111.09	115.19	109.77	111.04	104.82	110.57	105.8	106.03	104.03
105.93	109.46	103.01	98.266	102.58	101.71	108.05	105	107.54	105.83	103.8	104.38	104.79	104.39	111.12	110.5	103.91	108.15	101.07	108.09	99.675	109.42	102.23	108.54	104.03	103.35	97.154	103.93	114.65	108.19	104.67	104.11	102.15	110.13	104.61	108.15	105.37	102.7	102.45	112.64	100.53	104.82	108.8	105.29	112.67	104.35	105.2	107.54	107.03	105.02
107.97	107.75	107.82	108.49	111.84	108.72	114.77	104.53	107.73	107.53	103.73	106.86	105.61	105.89	110.16	114.98	102.76	105.43	102.75	104.56	104.35	112.44	105.58	102.05	106.95	103.69	111.66	107.57	98.842	112.8	104.73	101.95	107.36	113.09	110.31	111.03	110.53	111.1	108.66	109.96	107.45	107.5	104.86	105.4	110.5	100.9	107.16	108.93	103.31	103.3
103.93	108.34	106.17	105.8	107.48	101.63	102.93	103.59	108.95	108.5	110.92	105.3	107.23	104.94	101.53	96.647	107.5	102.35	100.71	105.27	109.92	104.4	102.27	99.825	100.98	108.79	107.24	105.17	109.65	108.26	103.19	111.69	106.64	103.62	101.54	102.22	109.53	102.21	102.33	105.32	106.64	104.6	108.63	111.08	101.6	103.93	104.87	106.65	107.68	105.44
113.67	111.33	103.5	108.44	104.22	106.11	107.74	107.56	108.46	103.4	107.45	109.71	106.29	109.32	105.85	102.99	115.39	107.5	107.63	106.54	110.24	104.69	101.68	111.35	103.77	108.28	113.04	109.98	106.12	110.29	101.71	108.83	99.553	114.25	107.05	106.24	107.54	115.61	105.79	112.78	112.59	112.75	104.3	105.15	109.58	106.15	109.81	108.37	108.78	111.86
111.8	110.24	105.59	104.22	110.04	106.03	107.21	109.87	112.64	111.22	103.15	97.446	107.33	108.91	105.81	101.57	111.76	109.19	106.24	103.95	107.48	101.26	106.88	110.02	102.04	107.12	107.66	105.9	103.3	110.01	109.17	104.66	104.41	100.36	104.66	108.04	105.58	107.78	106.07	105.75	100.02	107.96	104.4	105.44	102.68	104.79	103.86	106.98	102.15	109.27
101.43	102.79	106.06	109.4	101.67	104.86	102.12	105.85	108.39	111.84	106.11	106.81	109.26	100.38	106.68	113.25	107.2	101.84	111.36	107.49	110.38	108.46	104.58	103.44	112.22	104.74	113.73	108.78	109.13	102.7	102.52	101.01	114.07	104.49	105.18	110.55	102.25	107.42	110.39	94.938	104.73	112.11	105.47	106.18	107.04	110.64	105.89	105.37	108.4	104.73
99.935	97.674	101.54	97.82	98.644	100.92	95.661	99.109	105.32	97.516	102.18	111.01	97.742	100.52	100.02	102.34	104.22	94.013	101.25	107.82	96.484	99.646	109.47	104.87	99.822	99.535	101.26	103.07	104.9	96.195	99.324	101.06	99.305	101.88	98.057	101.58	97.524	100.54	98.325	100.82	104.63	103.86	98.231	98.424	104.63	98.789	99.472	102.31	102.84	105.89
97.56	100.58	100.13	102.46	105.76	98.561	102.42	104.75	93.672	99.905	98.674	103.65	103.19	99.277	103.52	96.688	96.136	102.69	97.04	100.03	95.36	100.76	95.529	88.055	97.205	96.502	101.63	99.539	102.62	94.345	97.846	99.237	96.565	101.51	95.642	103.81	93.204	96.827	100.04	98.316	96.499	98.959	97.374	101.28	101.68	100.56	104.3	100.98	97.842	95.964
102.3	110.34	97.988	104.25	106.79	104.6	103.86	106.9	104.42	108.69	110.23	103.61	102	104.39	99.905	105.43	109.94	110.56	102.88	101.37	107.64	107.95	107.5	104.33	103.96	104.19	105.21	112.28	109.53	97.432	103.56	99.108	109.27	104.65	107.15	105.74	102.94	107.3	109.59	109.97	103.52	104.65	98.628	108.29	109.08	108.08	101.99	103.38	103.42	103.95
106.61	104.2	105.37	103.18	96.991	97.65	105.7	101.22	103.56	105.69	105.65	106.99	107.47	102.08	103.42	107.44	107.79	104.43	112.75	109.54	103.61	111.77	108.05	109.05	108.23	101.02	109.26	103.28	106.91	106.39	108.81	104.69	102.72	103.71	110.54	100.94	107.2	104.73	110.92	112.88	104.2	115.82	108.07	96.12	106.55	107.36	105.85	108.69	100.09	109.26
108.09	104.11	104.8	102.59	108.32	107.14	106.98	98.534	103.93	100.53	102.58	105.19	105.44	101.18	101.55	102.24	110.6	107.73	106.4	105.13	99.488	110.07	104.16	97.688	111.25	102.23	100.62	111.58	109.85	108.07	103.98	104.3	107.84	109.29	102.73	105.13	104.44	103.07	105.53	105.41	106.49	107.84	109.6	108.66	110.1	108.99	105.11	111.98	101.24	107.13
103.4	105.46	114.9	105.99	107.27	104.2	107.49	106.36	107.2	105.44	108.28	110.14	104.96	105.32	110.04	110.63	106.93	109.14	107.2	114.03	109.09	103.87	114.39	110.29	102.5	108.29	102.63	102.22	103.77	105.97	110.87	110.4	107.99	105.48	100.31	105.88	110.72	110.25	104.16	105.03	106.46	104.9	109.98	111.78	110.45	109.54	109.84	104.4	103.67	105.84
112.17	107.8	105.7	106.21	104.83	102.7	106.09	110.82	106.37	110.48	103.6	102.34	102.41	106.4	104.56	104.07	105.2	109.97	110.34	108.65	102.57	101.85	106.53	107.18	104.72	108.71	103.98	107.67	103.35	104.42	103.61	102.42	104.32	103.17	106.5	109.06	106.67	103.84	103.14	107.89	104.73	100.33	112.67	109.87	104.82	95.152	104.02	109.86	109.19	105.51
99.232	106.36	101.19	102.77	108.09	95.291	99.364	95.381	99.31	95.084	95.512	101.33	101.22	98.335	109.71	100.44	104.9	100.07	111.53	98.509	106.17	94.621	100.72	99.336	100.5	103.3	108.16	98.147	102.75	97.279	102.07	98.456	95.773	103.19	104.56	98.962	101.62	95.895	103.19	103.95	101.18	96.979	105.3	98.366	101.95	103.54	101.81	96.134	94.257	100.03
114.55	100.62	109.5	106.24	107.69	107.71	107.85	108.16	104.4	107.84	98.741	112.09	110.54	104.85	107.56	114.9	107.33	103.53	114.67	107.18	100.52	108.56	105.88	104.97	108.23	102.44	103.32	102.12	108.23	109.11	108.57	111.04	100.6	107.74	105.09	103.14	104.34	104	104.89	100.01	107.13	113.43	93.856	115.94	107.42	110.72	106.73	104.96	105.9	100.54
103.05	103.14	107.11	113.73	107.58	105.05	103.01	101.84	106.95	102.31	108.75	108.66	102.89	101.45	107.04	102.26	107.27	106.22	101.1	99.507	95.846	99.626	105.68	107.33	104.91	106.58	112.24	109.79	102.36	106.62	104.49	105.28	102.64	109.23	110.08	101.34	103.86	101.95	103.9	109.67	103.45	108.24	106.54	104.75	103.54	103.6	100.91	108.52	104.53	106.49
112.45	109.06	109.58	112.87	107.66	107.43	106.53	108.97	112.39	105.59	107.76	111.45	105.57	105.93	106.46	110.45	107.22	108.24	111.59	111.61	110.97	112.64	107.11	106.32	106.65	105.4	107.82	105.68	107.76	104.2	105.89	106.35	111.55	107.94	111.52	108.5	108.97	110.03	103.37	111.22	113.15	109.41	111.12	106.94	107.97	103.66	108.8	112.18	116.43	108.6
102.62	104.99	110.76	104.91	110.96	110.82	105.86	106.09	109.3	110.32	117.45	106.26	100.18	104.09	110.09	104.55	106.71	106.81	107.82	108.18	108.88	109.89	110.26	111.8	116.8	101.68	117.82	106.28	109.5	107.63	104.84	105.35	103.72	113.69	108.06	104.14	110.87	99.629	99.262	112.5	114.33	108.17	99.955	111.55	98.579	102.67	111.88	109.69	105.97	106.61
104.25	102.75	95.72	104.01	106.32	97.308	100.83	101.24	98.055	102.45	100.01	98.099	100.76	99.924	105.7	106.31	97.626	96.687	99.868	102.74	106.85	115.88	101.7	93.209	99.345	96.955	100.99	91.732	105.74	99.027	99.796	105.48	97.091	100.89	101.45	96.677	97.572	107.22	89.875	93.21	98.652	96.602	98.093	93.648	103.88	105.66	96.205	98.406	102.46	97.629
104.75	106.49	103.43	106.07	102.77	104.65	107.99	103.07	96.255	105.37	104.49	107.76	101.63	108.39	107.22	106.84	112.49	100.01	108.58	103.21	111.86	109.15	102.18	104.44	108.42	99.848	102.58	105.42	104.03	108.22	105.94	109.66	102.09	112.19	102.35	103.81	105.92	109.61	108.52	109.66	109.26	103.17	110.03	112.95	107.97	107.32	105.89	103.43	105.8	106.77
105.5	101.52	111.85	111.61	103.35	105.37	99.202	109.32	107.27	105.3	104.58	102.75	106.54	104.96	102.99	111.74	115.85	101.99	104.4	109.29	111.83	109.07	108.57	105.79	103.05	101.44	103.41	102.85	102.68	108.81	106.86	101.51	104.4	112.6	110.43	106.13	109.73	110.99	102.31	111.6	107.34	108.62	107.47	106.35	107.42	101.24	111.76	104.58	108.14	103.97
105.27	102.45	106.32	99.192	101.73	108.01	104.57	101.64	104.03	104.15	108.05	106.06	109.69	99.966	104.9	105.13	103.86	107.45	111.82	99.702	106.97	104.24	103.35	103.75	104.6	107.22	103.7	104.16	108.6	110.65	105.62	100.8	107.44	111.66	110.71	110.9	101.01	102.07	103.31	104.74	99.692	108.96	110.37	106.34	106.65	100.34	106.19	107.16	105.39	104.21
104.99	100.68	96.666	104.24	101.09	93.31	98.889	101.32	104.31	92.247	97.031	96.981	104.24	96.194	91.155	100.06	97.062	99.364	92.796	99.153	94.998	94.403	98.06	90.816	95.103	105.15	96.577	97.45	99.366	97.613	96.597	95.556	102.71	100.54	96.88	100.48	92.461	98.817	90.905	98.272	98.373	87.219	96.625	98.196	99.436	103.61	99.506	101.36	97.907	95.385
102.05	99.961	96.467	101.01	102.68	104.55	99.225	94.424	92.181	102.73	103.39	95.182	97.513	100.3	97.295	96.279	99.712	100.04	100.37	105.7	98.219	97.88	97.08	99.446	102.47	99.652	106.87	102.23	99.234	101.8	99.342	93.983	103.95	91.164	103.57	105.12	93.695	99.6	96.154	103.84	98.712	102.28	96.767	91.702	90.818	100.42	102.15	95.258	99.349	100.42
103.21	100.42	103.91	107.09	106.22	106.38	101.26	108	104.09	104.27	102.56	106.98	104.43	106.19	97.689	107.04	108.89	104.1	103.57	113.9	103.96	110.65	107.81	104.65	102.12	105.82	108.5	103.67	102.77	110	99.211	103.12	100.88	105.6	109.3	107.1	101.7	102.26	103.42	109.98	103.33	108.28	103.9	111.42	112.89	102.13	102.05	107.41	101.4	104.4
106.76	101.35	104.33	109.24	100.16	104.43	109.02	109.05	111.52	104.99	107.35	106.06	107.23	102.73	102.88	110.81	106.96	106.76	106.81	106.02	107.33	111.98	101.16	106.6	99.48	106.02	106.27	106.22	109.62	106.77	110.16	105.28	105.26	106.38	111.99	104.59	109.44	103.22	104.59	106	108.05	107.71	102.09	105.43	102.35	104.6	107.28	107.97	107.17	107.23
104.66	108.86	111.46	107.91	104.25	109.38	100.86	111.38	106.65	108.39	105.46	106.69	108.47	106.12	109.23	101.1	104.85	105.03	108.12	103.08	107.44	107.11	105.64	107.07	106.18	99.031	99.646	105.79	105.22	106.79	103.19	104.33	109.7	107.45	101.16	109.21	101.61	102.42	102.19	101.71	101.52	104.01	106.97	111.13	109.64	107.34	103.57	103.45	109.8	108.36
95.454	92.652	93.56	107.3	105.96	100.35	94.591	98.06	99.474	97.733	101.47	95.659	95.412	96.134	98.411	104.59	96.911	97.249	102.73	94.851	95.528	97.505	99.515	96.098	98.549	94.429	98.53	99.731	94.795	96.884	102.09	97.159	100.68	99.657	97.204	97.505	97.921	96.505	94.617	101.74	101.86	96.079	97.342	95.532	100.88	98.188	99.6	94.152	94.123	96.584
104.55	104.98	104.97	105.21	103.07	101.92	107.26	108.7	105.7	107.57	108.25	110.2	101.89	103.76	104.43	109.68	105.54	105.38	97.68	112	108.49	99.203	109.69	104.76	101.17	103.77	101.3	102.45	106.15	109.86	109.78	106.94	106.41	108.99	111.74	108.14	104.07	115.75	102.38	98.011	105.97	108.87	111.46	111.02	100.89	104.82	111.55	106.65	107.76	108.99
99.432	109.83	112.69	110.66	110.47	109.92	111.44	109.78	100.28	115.34	110.92	104.82	110.9	107.83	107.62	111.52	107.1	110.18	111.68	109.28	106.99	108.82	105.99	110.39	111.56	110.66	110.35	106.12	109.24	110.06	105.62	108.75	113.34	111.39	107.15	109.13	106.13	109.79	104.52	101.17	102	101.56	112.4	115.88	99.486	103.66	110.19	105.8	112.31	111.19
106.67	107.76	108.64	109.97	107.58	103.87	103.37	104.95	107.98	103.9	109.67	105.37	98.808	104.7	109.49	105.8	105.25	99.486	106.63	110.74	105.68	106.81	110.11	110.39	104.66	106.11	107.97	102.1	107.87	101.26	106.54	105.8	105.59	101.69	107.53	108.93	105.06	101.63	102.19	108.74	96.743	102.77	104.66	106.81	103.51	102.33	108.85	110.74	106.02	105.95
117.68	111.81	103.53	110.66	106.93	105.57	107.91	107.52	112.22	110.35	114.03	109.59	110.96	105.91	108.14	104.83	104.44	105.6	106.32	115.61	111.6	105.92	105.23	110.68	107.92	112.55	105.1	111.26	111.78	106.05	101	108.08	108.33	105.41	104.4	113.01	109.29	105.53	107.12	109.19	112.07	109.1	110.56	114.08	110.42	109.95	104.45	113.52	108.72	106.47
102.87	109.9	102.17	102.72	105.69	101.38	101.62	105.58	104.38	107.19	106.17	104.38	111.13	111.1	107.79	99.376	107.72	105.27	112.38	98.759	105.35	99.453	101.49	107.21	106.53	107.37	100.51	104.35	110.51	103.18	104.66	106.95	106.31	99.802	104.93	106.26	102.8	107.85	104.78	101.77	104.95	108.13	108.15	102.32	105.61	109.05	106.79	104.98	100.14	101.64
108.66	102.38	107.66	110.26	104.79	105.47	109.32	108.36	108.03	104.91	103.84	99.554	110.41	109.32	111.22	104.44	112.6	110.1	111.49	105.07	103.67	105.82	111.36	110.53	105.59	105.42	107	108.93	112.36	111.5	103.54	112.62	105.2	104.12	107.73	111.26	108.44	109.41	107.03	109.43	107.9	102.71	101.47	111.06	107.6	112.86	104.3	111.31	108.43	107.49
102.55	98.422	97.531	89.941	97.831	104.56	96.692	102.62	100.35	101.64	103.95	102.5	92.308	96.761	91.754	101.23	103.5	94.232	104.17	103.27	99.468	102.65	105.34	91.741	100.69	96.408	95.671	105.21	93.446	98.282	95.116	97.098	94.792	96.95	105.84	101.2	96.378	103.84	99.784	95.87	99.627	95.617	99.166	105.02	97.352	100.17	96.407	100.3	101.21	100.03
109.19	103.07	107.88	108.67	108.61	107.36	106.72	107.48	106.17	105.11	108.89	105.15	105.53	103.86	108.93	103.44	105.82	102.58	106.76	105.05	107.74	108.78	103.17	106.29	110.01	107.9	104.64	110.86	108.44	105.04	111.07	102.67	111.87	100.52	107.8	105.33	105.59	109.21	108.42	109.37	107.81	104.96	106.6	106.25	103.87	105.82	105.2	105.14	105.33	110.31
96.458	104.71	99.873	99.886	100.17	96.751	99.556	97.039	96.49	100.29	93.43	97.141	96.94	106.21	100.07	100.81	98.454	98.946	98.919	98.371	95.943	100.73	93.796	100.78	102.75	98.397	99.462	94.898	98.892	99.424	99.165	95.987	96.046	102.79	97.67	99.733	97.279	99.193	97.544	97.647	95.592	95.755	104.4	96.428	97.383	95.909	98.086	98.052	89.607	91.355
106.38	103.56	112.6	102.64	105.74	109.79	100.3	97.215	105.48	108.79	111.76	105.17	110.23	101.08	109.82	107.39	113.45	101.96	112.9	103.89	108.07	105.33	95.727	105.83	111.7	101.13	108.37	106.58	107.61	100.42	111.59	102.65	107.52	104.35	103.13	103.51	102.97	110.47	98.349	106.6	109.62	105.16	106.09	107.9	108.26	112.82	108.98	106.23	104.88	104.36
98.086	98.996	100.57	102.8	105.57	111.11	111.13	101.52	109.65	103.97	113.01	107.62	103.98	106.54	101.37	107.34	101.15	107.55	103.45	105.01	103.25	107.73	102.74	105.76	102.38	107.34	107.41	103.7	111.21	116.8	107.18	111.36	112.07	98.964	100.8	106.14	102.12	106.75	107.95	106.76	106.1	101.5	102.35	105.93	101.11	108.29	106.29	104.22	110.15	108.02
110.23	108.82	103.79	109.02	109.16	109.13	106.3	108.31	108.36	113.57	103.78	108.71	101.52	102.71	108.23	107.84	110.08	107.59	110.64	114.75	99.851	106.55	106.29	110.63	109.21	110.6	110.26	105.87	103.52	104.52	109.94	107.16	112.52	106.92	108.03	109.2	105.24	107.49	111.81	104.56	107.44	107.93	110.48	105.44	107.69	108.84	111.86	102.56	110.96	107.85
116.49	107.64	106.17	115.07	111.46	114.19	109.51	105.29	114.48	105.42	110.4	114.36	115.29	110.8	109.36	114.14	114.89	115.6	110.9	110.96	116.06	113.5	110.98	112.32	111.16	110.05	106.83	105.54	108.04	111.36	108.99	107.29	113.2	105.68	110.47	110.84	110.44	110.14	112.89	111.56	114.48	108.71	109.95	109.6	115.52	105.02	108.18	99.424	105.09	110.83
100.6	94.643	99.77	99.912	96.816	96.728	104.29	96.603	98.871	96.764	97.057	96.649	97.155	96.562	100.38	110.09	96.006	94.404	102.03	98.246	96.98	96.765	97.845	98.477	100.87	98.033	102.46	102.76	98.648	103.94	94.278	96.665	99.718	99.106	100.24	101.34	100.48	103.42	105.56	98.117	98.558	93.326	98.197	101.29	97.086	102.54	99.712	100.18	98.614	100.12
102.49	113.75	102.31	104.1	108.57	104.22	108.06	108.03	114.88	104.81	106.22	101.44	107.19	103.83	103.87	103.84	108.73	109.43	108.04	110.68	101.83	103.6	107.28	104.36	101.37	101.35	112.04	101.99	108.52	104.88	103.31	114	100.6	108.47	104.99	107.5	104.43	100.89	105.96	106.61	112.27	107.09	106.98	100.39	100.48	105.72	104.66	110.76	100.6	108.9
105.27	111.52	111.31	107.29	103.67	110.62	112.27	103.27	103.18	108.8	104.65	106.13	108.52	105.13	104.48	107.84	108.68	102.79	106.15	109.39	106.12	104.05	112.02	102.54	112.7	110.11	106.4	106.24	109.9	103.33	108.36	107.09	107.95	108.86	105.56	107.42	109.65	106.36	113.45	109.13	118.4	101.94	106.23	99.275	112.62	102.97	102.81	98.684	108.79	101.81
109.77	101.52	107.92	104.55	107.18	108.34	106.26	105.97	103.2	112.43	109.96	111.21	103.85	108.48	109.75	101.86	107.59	103.87	109.47	110.5	106.29	111.49	111.3	112.88	104.62	105.08	102.96	110.55	111.28	109.65	104.28	110.09	111.45	105.35	113.46	113.13	107.79	112.88	109.06	112.12	108.89	108.77	107.85	114.65	109.67	98.143	107	103.03	106.95	105.8
103.42	105.14	109.54	105.93	104.09	106.61	110.67	110.8	108.64	106.73	105.16	103.34	103.93	105.45	105.89	107.22	95.826	109.59	102.06	103.99	112.1	100.91	104.3	104.72	104.55	104.53	109.36	113.81	99.76	100.64	103.04	112.73	106.77	99.167	101.91	106.57	102.77	99.596	108.54	99.126	110.46	105.59	108.55	102.44	107.41	102.82	104.02	113.87	113.94	110.54
106.34	107.16	100.06	103.05	107.52	106.46	106.46	100.27	108.91	113.85	109.39	94.401	107.25	102.58	107.15	106.87	108.72	102.68	111.21	112.92	113.13	111.91	106.34	106.47	101.2	108.71	108.16	106.57	110.46	103.57	100.66	100.31	103.87	102.88	105.41	108.77	104.68	110.05	110.16	104.15	109.88	107.07	102.67	103.91	107.65	111.47	108.41	107.57	111.33	102.42
101.71	105.79	104.06	108.22	106.65	110.19	115.54	105.67	104.7	102.89	108.14	108	105.7	113.43	109.99	100.88	117.86	104.12	109.09	109.86	106.84	104.47	106.6	106.19	108.23	109.61	108.57	106.66	109.85	111.3	106.69	111.54	108.29	106.28	111.88	103.07	102.4	105.21	107.08	106.9	109.82	107.94	109.62	104.76	116.09	104.97	108.16	110.01	112.36	103.86
110.49	105.14	111.32	110.19	112.48	110.56	107.34	107.61	102.23	108.94	105.9	100.55	106.12	107.4	111.66	113.27	104.26	109.25	102.21	106.79	110.19	105.5	108.71	105.56	104.61	101.57	110.44	103.38	109.54	107.39	102.38	103.84	109.02	102.71	101.98	104.68	106.08	108.98	105.24	112.97	108.59	111.21	104.54	108.83	110.12	107.36	101.71	105.32	109.84	107.47
113.53	108.5	114	105.63	107.74	107.69	107.3	106.2	108.98	104.52	103.31	107.28	100.82	106.39	108.36	108.4	103.44	116.58	107.63	100.41	101.96	101.01	105.28	106.01	102.95	108.56	110.25	103.69	113.64	108.01	106.81	103.24	105.91	104.52	106.1	103.82	97.8	106.56	112.47	102.59	110.58	103.38	106.08	104.12	102.33	104.58	105.99	105.24	98.446	104.62
102.27	102.09	104.64	105.9	100.77	109.66	105.12	105.78	100.26	104.17	107.63	107.03	102.8	109.25	107.19	110.98	104.33	106.58	107.5	104.45	103.82	106.33	107.45	101.64	102.47	101.59	109.75	108.62	112.06	109.48	109.04	104.88	110.51	108.11	106.6	105.38	104.5	111.51	110.04	105.44	111.14	106.15	104.04	109.1	104.98	105.41	106.95	102.18	108.53	106.17
102.75	102.62	96.136	100.92	97.978	101.37	97.809	99.263	98.416	94.498	98.909	101.49	97.421	97.344	98.636	95.162	95.828	93.206	101.02	94.706	95.82	96.114	93.329	95.468	96.541	92.953	100.58	99.216	99.413	96.977	100.63	99.495	98.692	96.623	99.198	100.1	96.152	96.644	100.79	101.07	97.036	97.229	98.529	97.333	97.154	100.24	98.554	96.045	97.284	99.123
107.74	106.08	108.54	101.84	103.96	102.76	103.28	117.23	105.94	110.25	105.34	109	104.38	101.04	104.77	106.84	108.27	104.93	102.61	103.08	100.72	101.81	103.6	107.41	102.75	106.72	104.91	101.55	103.45	102.59	107.59	98.525	102.55	107.65	104.59	106.63	102.77	107.9	111.1	100.35	102.5	105.57	104.58	108.9	104.96	102.07	104.01	114.22	103.09	99.092
111.65	105	104.67	106.91	107.15	103.3	105.7	110.76	106.57	104.31	108.17	102.52	102.04	99.872	100.43	105.73	105.25	108.59	102.22	103.81	108.57	110.24	100.31	96.263	110.36	104.04	102.99	106.04	105.2	104.76	100.91	108.57	107.6	104.39	104.12	103.7	110.35	107.06	103.42	105.25	104.03	106.22	109.22	110.07	105.41	111.74	102.01	105.74	104.72	103.59
102.35	98.566	100.09	103.4	98.086	97.533	94.976	99.901	96.677	96.351	90.506	107.06	99.407	94.479	102.56	94.235	97.158	102.59	101.29	97.496	97.924	92.676	100.4	101	95.329	98.262	99.195	92.494	97.434	103.71	99.99	97.643	98.964	103.02	98.855	97.772	96.266	93.168	96.634	101.43	97.492	98.892	101.99	92.985	99.241	92.347	98.827	94.378	96.234	102.85
114.35	101.99	112.47	107.58	109.96	110.39	108.65	110.05	105.91	104.48	110.59	110.44	116.64	105.83	114.99	111.57	107.75	107.7	113.93	107.25	106.9	106.73	111.47	104.43	109.51	110.84	104.57	111.52	111.18	106.63	105.84	109.94	104.19	104.85	109.87	108.8	104.87	107.52	108.91	106.63	107.83	107.96	110.06	110	110.48	101.62	106.62	110.26	104.78	112.08
113.76	110.56	107.55	108.25	106.98	107.4	111.64	104.51	106.45	98.286	102.89	105.56	111.23	113.39	106.06	112.66	112.79	101.91	108.34	108.43	109.43	113.82	103.04	111.79	106.82	107.07	109.81	108.97	113.09	106.83	109.86	113.27	107.38	104.7	109.05	115.9	106.69	104.19	109.28	106	105.79	109.69	104.47	105.08	106.86	109.91	114.02	113.3	105.25	111.81
102.38	106.25	101.55	109.11	103.69	108.28	100.88	110.55	102.42	101.66	110.15	104.9	104.67	104.26	112.69	104.39	110.01	109.4	104.1	104.67	112.44	113.43	105.82	113.32	109.53	108.66	106.08	100.77	105.43	109.53	108.52	104.15	108.8	105.86	107.21	106.07	104.76	107.72	106.45	104.92	104.79	109.96	106.86	110.91	109.19	106.65	109.95	104.7	108.91	109.76
109.63	109.11	99.186	104.31	105.9	106.21	106.11	105.13	110.23	112.99	106.81	107.94	109.5	105.35	110.89	104.9	109.12	106.12	108.4	107.4	105.82	104.84	109.57	107.57	110.45	113.83	107.04	109.64	106.95	110.16	107.47	108.32	109.32	104.29	107.35	111.31	110.96	110	107.76	110.42	106.44	109.14	107.06	111.92	113.34	104.43	112.2	108.33	111.7	108.51
107.65	109.09	109.83	103.02	114.64	111.41	111.3	105.35	103.42	108.69	103.71	109.89	108.08	103.47	110.92	110.33	107.4	117.34	109.99	100.87	115.41	107.48	100.98	110.38	114.25	111.13	110.99	105.78	107.97	105.08	113.37	110.64	105.18	103.2	105.56	107.31	108.09	113.52	107.21	107.04	116.58	113.04	105.71	109.2	106.02	106.4	108.29	110.81	113.53	113.15
107.58	105.67	108.65	103.41	104.13	104.56	104.79	108.61	103.62	106.42	107.44	99.421	108.21	109.52	109.22	107.12	106.07	101.02	101.6	106.43	112.19	96.219	111.79	103.4	112.9	104.76	102.17	102.63	108.75	98.075	109.05	103.47	108.77	107.06	105.5	112.31	110.26	102.44	106.3	108.08	116.35	102.86	107.67	107.09	100.41	111.55	106.24	103.63	103.72	108.63
110.57	107.95	107.17	98.918	100.88	105.87	106.41	100.31	108.26	111.43	107.96	108.01	102.04	104.37	104.4	110.43	105.95	110.62	102.4	108.46	108.94	103.99	105.9	102.66	103.03	107.24	102.41	103.77	106.56	103.21	109.12	109.37	103.18	109.6	104.95	100.63	111.85	111.71	106	106.87	105.04	104.19	102.27	106.17	102.75	110	106.45	99.53	109.02	110.49
90.532	97.307	103.6	96.419	97.718	91.722	101.2	96.395	99.608	102.61	105.01	95.264	100.31	101.84	91.502	96.561	99.04	101.96	96.044	99.95	105.86	99.573	99.703	96.948	94.672	91.169	104.97	95.589	103.01	99.324	98.725	98.126	93.219	102.75	96.711	95.04	93.212	97.941	93.968	94.922	103.3	98.934	100.48	97.158	99.618	96.697	104.5	96.095	97.068	99.437
105.55	111.16	114.58	104.64	106.08	105.84	110.65	109.26	104.47	109.97	110.27	110.62	109.58	114.04	111.3	111.64	108.52	106.06	109.4	111.32	108.69	103.14	107.55	104.96	114.07	107.85	110.34	109.74	110.65	107.42	105.51	107.96	110.77	109.07	115.02	104.56	110.19	112.49	111.07	111.45	109.13	114.02	111.25	113.33	106.04	107.68	110.93	109.58	108.86	110.85
109.22	111.95	106.3	110.75	103.96	110.62	111	108.17	107.4	106.92	103.67	112.43	107.57	110.06	104.94	110.05	113.35	109.04	105.25	109.59	107.53	110.99	108.67	110.26	105.51	105.85	107.41	107.74	103.74	106.82	106.11	107.54	109.07	108.43	105.94	101.03	107.17	107.15	106.91	106.09	108.9	113.53	112.2	108.87	108.43	106.82	102.52	111.71	107.74	104.3
106.4	108.87	113.34	104.07	114.07	106.11	115.38	104.14	107.51	113.44	108.23	111.18	109.88	106.32	104.61	107.39	107.56	108.03	111.72	109.79	108.81	103.47	106.9	104.1	101.46	105.15	106.07	106.99	102.49	112.59	113.73	114.86	109.95	105.14	107	108.83	102.93	108.84	106.57	107.33	105.06	106.04	112.19	100.74	116.3	111.13	105.74	105.81	115.56	109.79
100.12	96.745	101.24	104.16	102.31	93.067	99.739	97.721	103.09	95.692	101.94	100.48	98.64	92.952	96.31	99.644	97.939	102.69	94.034	98.63	99.175	103.85	102.08	95.483	101.21	98.41	99.5	98.385	98.369	105.54	99.226	104.49	95.492	98.517	94.686	99.038	99.974	96.614	100.48	100.32	99.824	92.685	98.172	95.504	96.666	100.19	95.191	95.808	102.97	97.586
105.25	111.26	109.7	107.69	105.92	106.22	107.05	108.48	105.13	103.71	112.04	104.01	107.41	106.79	107.45	99.902	104.64	117.41	109.53	110.36	104.4	106.29	104.05	105.52	108.14	103.24	112.49	106.64	103.12	104.42	101.74	104.57	111.93	110.45	113.16	112.3	105.8	111.4	105.41	109.02	113.83	107.04	102.85	105.81	106.6	104.51	99.298	102.51	110.75	100.58
104.65	103.69	107.12	108.08	110.01	112.76	109.4	110.54	109.78	100.19	102.58	105.24	110.59	107.56	102.2	103.44	104.81	107.23	107.88	106.98	98.876	110.15	102.75	100.44	103.57	102.23	104.34	112.62	102.63	106.6	107.6	110.11	100.42	99.866	105.22	100.97	106.93	98.191	108.67	105.01	103.97	110.15	102.73	107.07	105.18	105.02	109.07	103.48	110.5	103.53
104.98	107.43	104.88	105.3	107.86	112.38	104.94	108.08	104.77	106.65	115.97	105.43	102.4	104.88	105.35	113.57	104.59	100.3	103.34	103.75	106.17	109.18	107.89	109.28	102.28	103.22	107.6	109.6	109.49	103.23	108.31	102.69	100.62	107.65	108	106.44	105.25	108.19	104.16	103.43	102.54	104.11	104.63	103.05	110.15	110.57	102.7	102.96	108.53	99.929
108.09	114.57	110.98	110.26	106.32	109.66	111.42	101.8	106.39	105.28	103.84	107.97	105.53	103.23	110.69	106	102.9	108.7	105.34	108.87	101.9	103.68	108.54	104.71	107.11	111.9	106.91	109.24	101.04	106.48	105.62	105.42	107	102.23	100.9	101.59	109.04	99.761	104.44	98.395	99.905	108.34	104.63	110.95	109.59	103.85	102.81	101.56	111.38	111.11
105.88	106.41	104.8	105.74	103.27	104.65	106.79	109.98	110.48	106.6	105.77	109.42	106.52	105.99	110.64	108.97	112.14	109.1	108.67	113.17	101.64	108.36	110.83	109.53	109.31	111.11	104.24	108.15	103.57	112.98	105.26	108.31	102.48	108.21	109.13	104.44	109.83	109.24	103.26	109.12	102.68	107.03	112.11	103.21	104.94	100.89	105.95	106.7	106.24	114.9
95.785	100.52	96.515	98.298	96.426	97.276	97.941	102.1	92.598	100.24	95.14	102.09	101.12	96.209	95.611	97.813	97.73	105.39	99.185	96.655	100.54	96.182	103.82	99.022	90.585	101.34	91.987	89.616	97.002	97.06	93.561	100.91	102.92	102.37	97.98	98.098	98.447	98.846	96.045	97.073	100.68	96.914	98.277	96.807	88.301	98.303	97.254	93.913	96.536	99.368
104	104.42	105.29	108.5	106.66	112.5	105.33	108.93	114.67	109.48	109.88	107.79	100.69	108.78	105.26	105.55	104.06	107.08	107.74	110.15	106.11	104.23	112.04	105.43	105.96	107.07	106.26	105.06	100.4	110.06	108.46	112.46	104.22	107.26	106.43	105.39	107.34	108.84	112.96	108.52	109.66	108.12	113.57	110.78	109.5	113.27	110.46	105.37	110.13	105.96
99.548	102.48	105.78	103.44	100.85	109.26	104.36	103.25	104.72	104.54	109.82	100.24	98.675	103.51	112.26	100.13	111.3	105.54	107.09	109.11	102.22	102.01	105.77	102.01	103.32	104.29	103.99	107.64	104.37	105.57	109.34	114.25	105.62	103.36	107.77	104.2	94.651	104.43	107.55	107.76	103.12	109.68	110.13	104.21	108.26	105.42	106.15	105.03	110.06	104.99
101.81	106.96	98.215	98.896	108	102.78	99.709	94.882	111.78	104.4	95.615	101.83	99.867	100.18	106.54	100.02	105.72	98.307	104	104.28	100.88	103.84	111.47	101.41	100.5	101.69	105.83	103.48	110.99	110.01	98.65	102.84	107.12	97.786	98.901	101.31	97.569	98.839	107.69	109.96	97.819	100.3	102.53	104.03	98.899	97.669	94.589	102.39	107.92	103.44
108.33	99.456	101.93	110.61	105.79	108.12	103.44	107.36	107.46	109.37	110.24	113.13	105.44	109.23	107.85	105.97	103.1	104.8	104.97	106.57	110.94	105.96	109.5	108.66	103.7	109.58	109.34	103.01	104.47	106.19	104.06	108.03	106.6	109.02	104.43	108.98	107.29	105.48	104.16	102.47	110.61	108.58	105.1	98.69	110.65	101.79	107.37	99.641	109.2	104.18
106.57	108.89	108.8	106.25	107.49	103.33	109.2	112.66	117.58	118.12	110.5	107.49	106.66	109.99	107.55	106.26	108.79	101.09	106.56	110.57	111.27	113.04	111.7	104.96	106.25	110	106.51	109.84	105.83	105.8	110.22	109.75	109.32	108.86	105.29	104.25	104.56	108.93	107.06	106.26	106.65	108.29	105.87	111.07	112.14	107.64	110.25	110.67	106.73	104.04
107.35	106.09	109.96	109.19	105.36	105.67	108.03	113.81	110.82	102.1	110.26	110.33	107.42	113.68	104.01	113.22	107.53	105.66	102.41	109.71	106.31	101.56	109.65	113.48	109.13	107.4	104.36	106.28	112.85	107.83	102.27	110.9	107.94	107.43	108.82	106.57	108.67	105.74	108.97	105.52	108.64	110.66	106.33	103.63	107.88	107.57	111.4	113.8	109.3	108.74
99.215	95.831	102.66	97.954	98.725	90.361	101.61	97.715	96.608	100.44	93.359	100.58	96.452	101.86	101.96	98.065	96.8	98.526	96.909	101.13	93.311	99.422	100.39	99.008	99.496	90.066	96.856	98.128	97.9	100.74	105.54	105.94	98.487	99.639	99.001	96.404	105.67	96.428	97.236	97.748	97.035	106.31	97.805	98.301	98.902	98.754	97.414	100.83	101.45	99.242
103.96	108.32	108.31	109.78	106.26	108.02	111.25	110.35	111.81	114.28	97.713	114.32	110.1	103.99	107.17	107.81	108.12	110.07	106.41	111.44	103.88	109.01	104.07	102.86	116.85	109.01	106.29	112.83	101.51	107.3	108.38	107.1	107.76	106.69	109.14	105.45	102.52	108.24	111.55	107.6	108.27	108.16	102.48	100.72	104.84	107.77	101.79	106.75	108.82	112.52
97.365	102.28	100.86	102.95	96.349	94.421	100.31	98.647	104.3	100.12	92.841	94.935	99.212	94.118	94.561	98.283	95.492	96.963	92.353	100.99	93.265	101.76	98.312	97.692	103.11	106.33	99.841	102.34	96.472	102.54	101.29	95.735	99.146	97.827	95.123	99.995	97.514	93.06	98.121	95.518	93.203	96.934	101.54	94.751	97.594	94.921	94.623	97.284	98.099	102.96
102.86	109.28	103.11	107.75	108.8	113.48	101.71	107.32	107.3	110.63	107.55	107.25	110.54	107.94	108.06	103.41	104.96	108.05	105.25	102.25	102	109.54	105.1	110.18	106.34	103.63	104.67	108.34	105.56	100.88	109.83	100.92	103.84	106.78	109.39	101.69	106.53	100.22	104.41	99.224	99.69	102.76	108.48	112.68	105.04	111.23	107.31	102.8	100.26	108.27
99.622	99.224	100.22	95.097	91.717	99.745	101.38	100.17	100.03	101.52	92.555	102.48	98.429	103.54	98.197	98.416	101.99	95.028	102.05	100.24	92.603	100.16	104.99	100.83	96.967	102.18	102.63	99.653	99.15	96.851	99.542	101.21	93.837	100.33	102.33	97.152	94.647	97.884	98.32	98.454	99.242	98.031	99.838	105.58	99.61	98.822	98.028	106.64	100.22	95.526
107.01	106.47	97.268	103.39	104.96	101.82	97.877	107.56	103.26	100.88	98.276	108.94	99.024	105.42	104.37	100.22	104.41	97.937	107.22	96.756	104.11	95.696	103.49	109.04	98.462	109.16	108.86	109.67	104.61	98.648	98.975	96.963	107.43	106.19	100.5	106.82	100.78	106.32	99.278	100.15	106.04	102.63	103.3	102.87	109.97	99.376	105.82	94.955	104.17	105.47
108.79	108.94	100.29	104.66	106.66	102.38	105.54	105.77	104.04	100.94	105.71	104.95	102.26	100.73	107.27	107.32	109.1	104.55	104.74	104.5	101.73	103.3	112.88	107.4	106.8	104.76	110.98	110.67	111.8	112.81	104.82	104	99.383	107.47	95.132	103.5	104.52	107.11	101.71	109.96	99.981	105.6	103.66	107.63	105.56	102.33	104.31	107.77	108.41	106.18
106.65	106.66	106.5	106.12	103.37	102.95	102.75	103.12	106.12	102.74	111.04	106.48	105.18	103.63	110.56	110.15	106.57	103.76	107.78	110.15	109.7	104.66	104.47	99.101	103.05	98.612	102.36	110.25	110.67	102.3	111.54	104.64	103.66	103.74	102.13	106.92	118.18	107.09	103.93	106.42	104.46	105.2	103.68	110.1	100.17	99.76	104.86	103.23	99.531	103.65
105.86	108.71	105.34	102.83	106.85	102.03	105.66	98.193	104.34	107.42	112.51	109.92	106.22	106.71	107.45	106.71	101.91	105.41	108.21	108.9	108.33	99.953	108.08	109.97	106.91	108.29	107.42	105.78	107.74	106.58	107.07	109.32	110.21	106.45	104.87	105.31	111.37	108.03	107.7	105.8	111.63	113.01	101.41	105.98	108.51	104.89	106.85	107.7	107.14	104.52
98.697	102.3	103.76	104.73	96.285	97.52	105.96	93.583	96.093	100.28	96.831	100.94	103.7	96.626	104.2	93.899	99.905	101.97	97.457	97.386	95.591	100.38	102.36	95.084	103.98	100.1	95.926	106.21	96.149	96.926	101.54	99.813	99.87	99.006	93.988	96.716	100.11	101.68	94.666	96.232	95.37	99.267	93.009	98.788	100.32	97.294	97.033	96.078	97.425	98.352
104.53	107.5	111.73	104.96	107.63	105.76	105.72	103.29	103.15	112.33	107.29	109.12	109.63	108.84	106.96	107.68	108.52	107.49	116.85	106.49	107.78	110.29	103.24	104.25	106.81	105.54	100.51	106.42	106.5	111.31	105.42	104.57	102.51	107.91	104.88	102.72	107.78	103.73	103.56	101.61	108.2	108.95	103.88	105.48	104.7	110.29	108.01	107.28	101.54	107.97
106.15	106.81	103.93	106.33	102.3	102.81	105.11	106.19	109	106.37	99.902	108.09	105.84	107.44	109.9	100.92	109.77	106.43	108.79	104.78	104.53	104.69	107.32	106.78	101.62	105.33	104.06	108.23	101.36	106.1	102.73	104.09	104.1	97.975	103.96	110.85	106.73	102.06	103.76	102.32	106.64	106.47	105.56	109.18	110.82	107.79	106.82	107.19	102.52	102.44
107.24	104.24	107.04	109.22	106.98	110.02	108.87	105.74	105.12	108.2	108.08	110.69	104.85	106.95	103.62	102.34	109.82	103.72	102.88	104.09	102.56	108.98	104.66	104.08	101.62	104.93	104.59	109.04	108.87	103.14	102.1	106.9	109.52	102.2	108.17	106.92	109.8	112.78	106.71	100.44	107.45	107.82	103.52	119.85	111.39	111.82	109.48	102.25	103.4	104.64
112.68	113.44	112.1	98.463	106.24	105.68	104.58	108.01	113.33	103.52	111.22	106.9	107.73	106.77	102.95	106.55	101.11	106.5	105.05	104.04	109.48	105.66	105.35	98.936	102.45	104.37	109.26	104.35	108.78	105.36	111.08	108.05	105.62	106.43	107.52	102.61	107.26	115.67	101.47	107.51	100.54	105.92	107.82	106.63	110.53	107.3	106.74	103.76	106.65	104.06
96.173	93.875	97.876	99.364	97.443	96.35	103.35	95.604	99.982	101.7	97.381	100.72	94.39	96.544	95.21	105.25	96.917	98.335	98.815	105.91	97.15	102.44	93.113	94.089	96.46	99.084	94.264	110.06	102.76	96.752	95.004	96.162	94.496	99.606	93.642	99.186	96.34	98.674	97.008	100	101.46	96.142	96.923	102.91	100.31	98.087	96.263	90.974	98.333	100.56
106.38	107.27	106.32	106.53	106.41	109.32	112.05	107.25	111.97	100.78	112.04	97.546	98.983	106.4	104.77	105.19	99.676	109.94	109.41	99.735	105.1	103.76	98.124	102.38	102.36	103.75	108.27	101.15	106.07	112.52	107.74	102.69	102.3	103.5	103.66	104.67	104.43	104.87	108.19	108.58	109.16	97.17	108.36	105.36	100.12	104.73	113.07	106.5	107.47	107.39
99.579	99.284	95.688	102.97	95.052	95.184	98.299	93.239	103.91	98.105	97.884	97.701	99.941	95.959	91.262	96.844	99.521	104.69	93.257	99.368	91.209	99.139	106.4	99.92	100.88	105.89	96.705	100.55	106.39	101.73	105.91	96.827	97.222	106.11	98.711	95.99	97.409	97.553	97.056	100.57	95.599	99.997	102.37	98.717	98.566	97.308	97.277	97.715	97.094	98.149
102.04	103.07	105.62	105.68	106.51	109.62	103.02	108.74	106.17	111.03	108.79	110.12	99.638	105.71	107.46	110.02	109.74	105.26	108.38	105.36	97.658	108.89	102	107.92	110.56	104.75	102.53	105.58	106.22	102.99	101.51	109.15	108.24	110	108.35	106.69	100.65	113.4	109.38	92.229	104.74	106.67	105.37	105.1	107.69	108.28	108.53	111.17	100.1	102.61
108.44	101.51	105.94	108.31	115.39	107.22	110.33	106.73	116.8	100.72	105.03	111.05	115.03	105.62	107.06	112.03	107.31	106.39	107.76	107.4	105.66	113.18	109.95	105	113.21	110.1	107.64	106.66	107.91	111.05	106.15	109.56	112.44	108.86	105.27	110.95	104.84	108.42	111.56	113.62	109.2	107.31	105.63	106.97	107.26	104.69	105.73	107.59	106.36	109.13
104.74	105.37	107.67	108.99	109.4	105.17	109	107.04	103.86	107.07	103.5	107.87	106.83	108.23	106.71	108.55	107.89	103.2	109.61	108.8	108.26	106.72	106.57	104.1	108.9	105.53	107.06	109.42	104.6	102.24	105.36	103.06	107.92	106.64	102.43	108.91	108.79	105.85	109.28	102.3	101.98	109.11	104.23	103.58	105.43	105.43	108.24	106.37	110.14	109.2
105.15	107.92	111.07	105.93	107.79	106.83	106.77	99.839	102.04	107.49	112.31	108.65	104.93	106.19	110.33	104.07	107.31	101.62	100.53	105.03	104.45	99.33	100.64	106.17	102.1	100.91	113.03	106.09	101.53	111.98	109.3	110.62	105.5	103.79	101.78	101.97	111.84	104.85	100.16	103.46	105.75	103.83	102.73	101.7	105.44	105.79	104.43	99.986	106.69	107.19
107.8	110.14	104.12	112.69	109.55	107.21	104.59	112.45	106.03	107.88	111	111.09	103.99	110.75	107.9	106.26	108.76	105.13	117.51	109.97	108.76	102.83	108.26	106.97	108.31	109.87	103.98	110.26	107.29	105.13	105.34	113.33	106.89	108.32	107.24	106.1	107.82	101.81	109.71	111.54	110.27	102.77	110.97	103.97	108.45	110.62	109.02	108.19	108.11	105.01
100.62	97.079	102.96	100.88	104.94	97.444	102.49	100.38	97.446	100.92	107.17	98.843	98.123	101.11	102.32	100.01	98.21	99.902	94.914	99.639	99.88	98.694	105.82	96.266	102.73	104.6	95.358	106.55	105.81	103.35	96.504	106.51	95.18	100.55	98.083	96.484	98.034	97.027	108.69	104.79	103.01	105.13	104.39	106.12	102.29	106.61	105.31	100.77	101.33	104.89
103.9	100.06	99.826	95.391	100.27	99.783	100.05	99.254	98.259	98.07	96.558	91.58	98.592	91.176	94.743	95.39	101.77	99.404	91.289	98.736	98.949	96.377	90.385	90.68	97.535	99.38	97.308	104.35	100.28	101.8	97.97	97.108	94.291	101.43	99.081	93.647	99.248	101.51	107.78	92.888	106.21	103.92	99.492	97.672	98.844	97.667	103.08	95.209	95.901	92.199
108.6	102.8	104.82	105.56	104.01	104.01	108.48	108.63	111.25	100.96	110.82	109.65	106.03	108.74	107.2	111.01	109.78	105.71	104.43	105.4	111.59	101.18	99.677	112.35	104.28	111.27	108	112.19	105.57	113.79	110.17	102.74	109.61	106.6	103.03	106.39	106.21	105.84	103.41	100.92	107.8	104.4	108.79	109.39	107.64	103.11	109.19	105.5	110.21	111.25
106.13	105.68	106.84	106.8	104.49	101.73	102.37	106.8	103.45	103.23	106.56	104.2	106.43	110.16	108.28	107.63	106.77	109.91	106.36	106.24	108.18	105.13	113.78	111.09	108.26	106.71	108.82	111.19	112.9	101.69	108.49	106.42	106.37	104.35	107.83	103.31	103.22	104.67	103.44	107.75	103.94	107.6	113.76	106.85	105.97	105.67	104.29	107.25	107.5	105.72
109.36	106.43	101.48	104.74	99.546	102.71	106.02	109.78	108.02	108.3	101.85	101.88	106.41	102.94	100.39	103.52	102.43	108.24	106.67	97.973	102.12	108.39	106.64	110.19	116.46	99.569	104.27	99.32	103.25	104.41	107.34	107.16	102.81	105.27	111.1	103.81	101.31	107.33	101.78	106.14	105.25	107.09	99.996	107.59	104.06	105.15	103.35	105.27	99.269	110.71
98.689	93.653	92.841	95.708	97.257	94.825	96.113	98.658	92.858	98.504	97.673	97.347	93.584	98.16	99.007	98.708	102.03	100.01	107.36	99.829	106.01	98.704	94.8	90.875	100.48	98.259	101.27	95.971	98.979	101.11	101.84	96.365	94.065	102.5	98.793	95.284	95.511	96.944	93.483	99.35	102.94	94.3	100.51	89.764	101.05	88.347	94.636	96.995	99.438	97.571
105.04	107.43	103.28	102.35	111.33	109.91	103.95	107.57	105.11	107.39	103.48	103.63	105.74	106.55	106.28	107.23	108.6	107.06	108.91	107.2	103.93	107.49	115.33	108.02	103.26	107.02	107.21	109.99	107.66	115.17	115.47	102.23	109.28	113.58	106.47	109.55	112.78	111.86	111.56	105.47	108.55	103.85	108.93	107.61	109.23	112.4	105.66	106.26	108.38	114.37
113.28	106.22	108.36	106.65	108.56	114.62	107.06	112.93	109.86	110.64	109.92	101.88	108.63	101.88	109.33	110.81	110.49	106.78	106.04	107.37	109.89	108.59	106.18	110.98	104.63	103.3	104.71	109.93	109.69	107.81	106.63	106.9	105.38	108.58	102.85	104.03	102.46	110.26	109.32	107.45	103.74	107.8	108.29	108.59	111.73	107.49	112.26	108.07	107.42	105.21
105.83	104.7	100.73	107.12	109.04	108.65	105.92	106.45	109.45	104.7	105.48	105.98	96.812	105.75	103.59	112.97	107.45	111.05	102.3	110.86	106.74	102.53	112.64	112.45	106.8	109.5	103.12	105.32	101.25	102.8	111.17	106.37	102.01	108	103.57	108.99	102.06	103.79	104.01	106.66	100.8	106.96	102.9	99.089	105.51	106.17	104.03	109.54	101.82	114.23
119.8	110.89	114.66	106.66	110.77	113.29	111.54	114.05	115.68	112.05	113.63	104.51	110.74	113.35	116.92	112.37	107.71	113.19	113.94	110.39	115.13	117.65	112.74	110	114.24	102.54	104.62	108.69	112.37	111.6	106.83	107.51	116.23	107.52	113.95	109.71	108.33	112.33	110.76	113.7	113.28	107.52	109.95	108.86	110.55	104.39	108.71	107.03	111.42	108.66
102.15	103.01	108.66	103.32	109.57	105.53	102.14	104.19	106.75	104.79	108.23	105.87	105.75	109.1	102.15	103.71	108.16	108.24	100.97	102.38	100.77	100.51	105.13	104.76	105.26	111.6	96.918	99.911	101.83	108.93	107.37	109.74	104.49	104.4	109.96	106.57	109.12	99.656	107.49	100.9	109.41	107.23	104.67	101.65	110.45	102.19	110.88	103.83	109.16	101.47
100.19	103.58	103.86	104.52	101.34	103.5	99.514	100.81	97.815	103.47	103.9	105.79	105.71	98.353	103.16	99.186	98.104	100.94	99.751	100.98	103.99	96.784	98.588	99.375	97.33	105.01	106.58	104.07	104.27	99.965	96.897	109.44	100.95	99.75	103.78	105.42	110.05	103.92	102.1	102.28	106.9	103.7	109.65	101.71	102.96	98.508	102.12	103.54	108.19	112.91
105.21	110.72	110.9	113.82	110.63	106.8	106.74	118.37	107.33	109.61	109.85	107.44	110.51	121.22	112.83	110.04	113.99	103.11	106.74	113.67	103.6	108.74	118.36	108.57	107.3	108.02	103.79	111.99	105.29	111.99	114.96	107.05	110.35	113.4	111.81	105.18	106.57	110.12	109.95	111.84	111.87	111.31	114.68	107.23	115.19	108.19	107.02	116.98	113.73	107.77
99.917	99.643	98.176	99.484	106	102.24	98.713	100.65	98.354	104.69	103.95	92.04	100.12	100.2	101.95	98.221	101.75	101.22	104.36	98.613	98.25	98.094	101.61	104.66	98.231	103.07	101.25	101.8	99.782	104.1	99.417	103.91	101.9	99.655	97.895	96.807	98.413	101.33	100.27	97.568	99.115	104	102.02	108.62	92.025	99.707	104.75	95.739	102.59	95.379
96.662	101.56	101.99	104.65	112.46	99.825	93.889	97.541	100.64	98.89	105.19	94.596	95.248	106.16	92.313	100.02	102.55	94.957	100.74	102.12	99.444	92.83	99.785	98.996	97.888	93.5	95.955	99.791	98.294	98.601	94.061	96.227	100.69	100.51	98.8	97.869	93.104	98.425	94.47	98.349	102.72	101.9	93.512	95.6	101	99.381	102.6	98.954	106.43	99.634
105.18	101.84	107.16	101.17	112.38	105.79	107.41	107.32	104.65	108.42	103.14	108.06	104.01	107.4	99.367	110.95	112.85	103.51	102.11	106.37	105.46	105.79	109.35	104.52	103.76	100.96	106.24	106.17	104.65	109.8	104.01	107.5	106.4	100.92	104.48	106.08	102.06	103.04	108.32	106.63	106.18	114.05	103.48	108.77	108.17	106.81	105.12	108.28	106.22	105.44
101.22	105.24	109.54	111.75	105.06	110.26	107.05	106.72	107.85	108.32	112.5	103.64	108.7	109.86	105.52	113.03	109.68	107.79	111.35	105.29	106.24	104.86	101.82	106.38	106.86	107.25	107.52	109.54	109.68	112.78	109.21	107.16	104.22	110.74	111.58	110.47	111.55	110.46	103.98	109.81	102.21	109.46	104.15	108.72	110.8	109.75	107.37	103.17	106.16	109.67
106.77	109.42	109.75	108.54	107.6	104.27	103.23	97.815	110	109.57	111	111.03	107.98	106.88	106.51	113.04	112.26	106.57	101.74	106.47	99.936	105.75	105.8	108.4	107.06	107.83	111.38	106.55	108.14	106.96	112.95	105.25	111	106.51	112.18	111.74	110.22	103.51	101.45	108.97	105.67	110.05	108.84	100.91	113.47	113.97	111.06	111.42	102.04	108.52
98.777	103.78	111.19	107.07	99.867	103.14	103.85	104.57	103.75	104.27	110.75	98.902	105.6	104.67	107.9	102.79	113.76	108.83	107.41	104.86	95.076	106.29	107.84	108.92	103.51	111.04	107.1	111.61	101.03	102.33	106.31	107.76	107.08	109.31	102.46	105.17	103.61	107.05	105.4	108.5	105.84	105.77	108.19	106.94	107.21	107.78	107.81	104.4	103.53	106.19
105.7	107.37	104.28	105.03	104.81	105.09	112.99	112.83	106.75	104.57	109.23	104.85	105.86	103.76	109.64	107.82	107.74	106.41	113.4	111.52	111.32	116.63	111.53	112.46	101.46	112.16	108	108.65	105.2	112.44	110.44	115.38	110.95	106.71	111.17	108.8	109.18	109.04	112.93	107.36	112.95	106.99	114.03	102.01	111.15	110.35	109.89	112.38	109.74	112.24
97.142	97.697	96.693	101.95	95.891	100.23	100.31	96.72	102.28	100.05	98.369	98.364	99.581	98.476	89.706	97.088	107.85	94.811	94.227	97.924	100.77	96.267	93.625	98.744	100.2	102.91	101.81	95.435	103.86	98.47	101.38	96.701	97.595	93.429	97.137	99.304	99.998	95.903	97.937	94.844	97.237	100.08	104.03	98.652	93.76	100.81	102.64	104.09	100.78	99.065
104.45	104.21	110.48	105.87	107	108.92	108.05	112.82	113.12	110.61	111.44	109.1	111.56	113.19	106.26	109.01	109.73	108.02	109.25	106.25	109.64	107.1	109.9	115.04	102.44	110.27	107.51	106.4	110.47	109.2	102.12	112.06	107.37	104.5	110.13	114.78	110.75	107.87	108.8	104.15	103.88	107.19	108.89	108.28	102.89	110.12	108.66	108.21	105.42	105.06
105.05	107.98	102.47	113.85	96.839	112.57	104.94	105.94	104.12	108.93	108.25	105.18	104.66	104.23	110.97	107.96	98.949	102.8	107.51	106.84	101.44	107.53	100.3	101.88	104.69	111.4	108.49	112.56	102.69	104.03	101.6	99.101	107.5	109.15	110.55	114.95	108.15	104.67	105.56	107.12	102.64	106.21	102.98	105.14	104.65	103.7	108.32	110.45	98.127	101.09
98.394	101.22	97.326	101.44	97.262	102.46	101.41	95.753	103.43	96.941	104.11	101.55	100.96	98.484	100.74	97.927	102.9	99.459	95.416	104.39	100.76	97.458	95.8	102.42	99.882	99.241	108.14	102.56	102.26	96.007	102.75	98.373	105.87	102.08	97.6	101.1	96.04	104.72	101.09	99.008	105.67	105.82	96.537	97.662	104.56	100.94	104.21	105.67	100.92	101.28
100.39	108.26	108.45	101.2	109.24	105.09	108.56	107.73	107.89	106.69	109.31	102.05	108.27	108.84	110.16	102.2	111.16	110.72	109.25	111.81	110.41	102.82	110.09	110.62	105.2	109.82	105.91	107.79	102.11	102.2	106.3	103.31	99.65	105.61	102.97	108.58	112.47	107.62	111.94	114.14	105.77	108.86	104.82	102.4	101.69	107.6	111.31	99.892	104.44	102.79
104.12	98.299	105.21	109.68	102.44	99.914	110.52	103.56	104.3	100.83	101.4	103.28	99.337	102.96	107.58	108.8	103.41	109.91	103.41	102.39	99.983	106.57	110.07	109.17	111.28	105.86	103.42	109.91	95.904	106.51	99.868	104.92	107.37	102.15	112.84	110.39	113.11	110.79	108.75	106.42	104.42	111.91	109.33	108.4	105.89	104.99	105.08	101.99	107.06	103.76
110.75	102.66	103.58	107.76	107.67	107.24	99.603	99.993	104.5	104.68	107.19	106.92	103.54	105.3	101.81	99.676	106.34	107.86	105.56	100.36	106.85	107.86	101.95	102.06	110.49	108	107.71	107.65	106.48	104.65	113.71	108.83	101.14	107.21	103.16	110.51	101.37	105.07	108.88	104.49	108.48	104.73	106.23	101.7	102.75	101.17	102.68	105.33	107.27	106.15
112.31	108.17	116.84	108.12	111.43	106.38	109.33	108.56	109.76	104.78	110.31	106.75	107.36	113.56	109.79	105.82	104.79	102.17	110.14	103.91	107.13	110.89	107.64	103.51	105.38	102.4	98.862	110.6	111.51	110.08	107.98	116.77	107.09	109.37	105.77	108.01	104.98	102.16	111.77	104.49	107.89	107.88	107.64	108.36	107.45	111.12	104.34	112.75	109.91	108.11
103.25	102.01	107.73	107.8	105.42	107.4	108.43	111.98	106.65	114.02	107.68	116.99	109.39	109.18	108.39	104.2	104.48	109.54	109	104.25	101.36	105.63	105.44	107.89	100.26	109.43	105.79	107.44	107.78	99.01	104.63	109.32	112.07	107.05	97.679	103.56	110	105.28	114.68	110.35	108.73	110.34	106.38	104.14	111.47	106.02	116.44	101.13	105.57	104.37
102.05	101.16	102.01	105.11	100.22	101.37	98.074	105.74	100.41	102.23	97.567	101.84	102.57	98.845	99.602	105.19	98.807	102.02	97.898	96.411	96.248	101.09	99.319	102.08	92.761	104.08	104.06	101.86	98.609	94.532	97.458	99.219	95.945	104.13	108.8	102.24	96.365	101.31	90.822	97.228	100.3	105.4	97.778	104.42	95.169	100.7	101.84	102.69	98.628	97.571
106.66	104.68	104.57	110.45	109.63	116.2	108.16	107.08	106.85	108.56	113.88	113.67	110.8	111.95	112.61	111.42	107.97	108.89	111.09	110.25	109.24	108.96	112.25	112.86	114.22	108.78	108.23	106.62	105.69	108.5	106.89	116.66	102.96	112.43	109.46	115.75	110.11	113	109.11	110.2	112.08	105.93	110.34	109.15	108.67	109.75	106.74	106.4	107.1	108.3
110.35	110.99	111.04	110	112.11	114.71	100.3	105.29	104.85	111.61	109.67	109.73	107.97	109.3	115.57	112.95	111.09	112.21	113.17	113.6	109.56	105.76	116.83	112.12	112.07	106.45	111.1	112.6	105.95	110.32	103.5	111.43	109.03	103.52	107.67	112.37	112.38	106.25	108.33	110.41	105.5	103.35	103.48	111.5	108.1	109.17	114.37	110.22	104.76	110.69
110	102.44	112.04	109.59	103.29	99.399	102.52	103.56	110.35	110.52	106.49	101.79	107.15	104.78	103.17	104.2	105.57	106.33	104.8	95.023	101.33	106.74	103.81	101.42	106.72	101.23	104.33	99.625	106.7	104.81	106.97	104.24	102.44	104.55	103.24	106.44	108.42	99.894	106.84	105.58	97.116	104.76	101.71	102.93	103.58	105.09	104.46	99.915	109.02	112.33
101.96	105.09	102.91	97.171	95.028	98.274	96.443	95.854	96.499	98.556	96.449	96.792	95.328	101.73	97.339	101.44	92.007	100.18	100.67	97.422	102.21	104.87	97.014	98.288	102.19	101.74	97.639	99.712	96.831	88.371	98.997	101.29	102.41	99.172	100.9	93.543	99.556	95.907	96.98	96.564	96.558	94.102	100.16	99.493	98.275	102.46	105.93	99.032	103.39	103.05
108.69	110.37	109.26	110.1	108.72	103.2	110.74	106.2	106.34	103.67	109.37	109.47	103.7	112.29	108.75	111.06	111.36	105.32	107.79	108.01	110.9	108.06	107.93	104.84	110.82	110.87	106.32	109.57	98.582	108.41	108.19	104.71	109.02	106.6	110.79	108.16	109.94	106.24	109.99	110.79	112.58	109.93	107.45	105.34	109.69	99.458	107.94	112.59	103.18	108.6
110.53	113.52	109.53	107.04	104.06	110.65	107.01	112.1	109.07	110.59	106.68	107.1	108.82	109.18	108.41	109.08	113.69	105.39	109.66	111.09	105.12	107.33	109.55	111.12	106.53	114.66	105.73	106.24	100.41	113.57	108.29	112.74	111.43	112.12	109.43	115.97	115.93	105.21	100.08	108.33	107.95	107.55	107.53	110.57	108.53	110.79	105.84	107.54	103	108.74
110.98	111.11	116.8	106.33	104.96	108.84	107.75	103.96	105.59	109.84	104.61	104.8	110.01	110	108.63	113.2	107.57	109.22	111.12	113.85	103.3	112.87	103.38	105.57	108.47	116.07	110.05	102.51	109.24	111.5	105.75	111.32	104.6	106.84	110.73	109.87	102.89	106.24	114.87	106.99	108.76	106.9	105.55	112.82	108	108.49	103.1	108.32	111.11	106.65
102.75	110.42	106.3	106.15	109.02	101.77	105.8	104.38	110.88	107.56	107.48	105.33	106.63	106.89	99.955	108.96	109.79	100.98	104.52	107.32	109.43	104.39	98.403	100.5	102.91	105.08	97.945	106.17	105.85	106.59	106.02	112.32	105.47	109.91	107.79	107.15	105.79	102.72	107.11	109.54	104.61	112.87	102.98	105.98	107.37	103.54	100.46	105.96	103.86	106.82
105.42	109.36	110.91	105.02	104.57	109.51	101.35	104.47	102.9	102.3	105.82	104.8	105.37	102.79	108.53	107.44	104.8	107.43	99.856	108.17	107.86	109.79	105.43	104.56	109.53	110.57	109.31	104.73	110.1	106.62	106.94	106.81	107.51	105.34	105.42	108.38	108.92	101.58	110.98	102.4	109.38	108.13	103.32	103.94	114.44	107.54	108.33	107.34	104.57	103.89
108.77	106.64	109.58	112.43	107.14	105.59	106.92	111.72	109.11	106.71	103.85	106.6	112.81	105.42	108.2	106.51	112.71	102.83	106.13	107.88	108.92	108.11	110.93	105.28	102.99	106.79	106.21	103.05	106.19	110.07	108.41	109.55	117.68	110.31	101.88	103.75	112.33	108.39	112.67	112.27	111.58	109	102.37	106.17	109.37	117.44	111.06	111.59	108.31	107.16
103.49	94.227	101.76	96.141	96.548	100.78	93.377	102.02	100.83	91.971	95.49	90.361	100.84	97.456	102.03	105.16	91.247	95.271	92.346	103.58	101.76	92.286	100.99	102.52	92.498	98.856	97.47	100.52	99.406	102.57	95.223	97.968	93.84	100.76	99.537	94.671	99.361	94.582	96.551	99.717	95.924	97.376	95.267	92.281	92.737	102.16	92.563	100.36	104.58	96.017
102.06	103.03	104.22	107.72	99.547	107.98	106.34	102.6	107.58	108.31	104.97	107.14	109.99	105.25	108.15	104.23	107.49	103.32	105.48	107.79	103.95	111.45	100.21	102.75	112.34	107.61	114.9	109.89	106.24	111.93	102.15	105.29	100.34	113.06	105.88	105.32	103.4	106.47	108.07	102.61	110.36	103.2	102.2	98.65	97.821	102.59	108.64	104.41	105.56	104.05
106.75	115.03	100.93	114.46	106.32	103.47	106.54	106.16	102.49	106.99	107.78	106.05	101.48	102.53	108.61	105.07	108.91	108.53	104.04	102.12	99.294	102.54	106.27	101.19	105.64	108.09	101.22	112.08	100.82	101.11	104.47	101.79	107.27	105.69	102.23	107.57	106.28	99.394	112.26	109.36	107.2	102.32	104.82	105.7	103.25	102	107.26	102.58	102.98	104.86
116.78	114.03	119.28	112.73	113.42	108.43	106.87	101.58	110.8	105.74	105.74	109.34	107.51	107.15	109.41	110.4	108.5	103.5	108.73	106.76	112.92	105.92	109.42	110.34	104.87	108.5	109.61	110.31	109.45	110.73	105.99	116.78	109.73	112.87	106.94	112.57	114.63	105.59	107.31	110.53	110.11	109.72	103.92	109.52	109.47	109.8	116.09	102.4	100.65	109.68
95.037	96.523	99.466	94.616	94.083	94.074	98.519	101.73	98.89	94.315	98.951	93.2	99.588	94.774	100.11	96.793	92.219	97.459	98.73	93.127	99.611	97.956	100.1	95.312	96.779	95.401	101.56	94.394	96.532	90.03	104.75	107.56	95.847	93.246	99.486	97.312	105.91	92.76	100.1	98.989	101.08	96.688	100.59	103.77	100.12	96.802	102.09	99.524	92.3	99.84
108.12	105.93	101.68	113.58	106.78	108.82	106.4	106.82	112.87	109.65	107.66	110.65	111.59	107.48	101.97	110.2	104.6	113.52	100.6	100.6	108.2	110.56	107.66	112.51	109.7	108.2	107.82	107.94	113.65	108.79	106.52	105.24	109.21	109.81	104.74	105.44	107.41	105.12	110.69	105.2	109.14	101.79	110.96	106.67	107.37	110.48	105.86	114.05	100.65	108.34
94.963	97.064	102.81	99.716	101.41	106.26	105.59	99.405	97.2	95.658	100.03	98.575	96.838	98.548	104.24	101.06	103.48	103.02	107.01	98.114	102.73	105.73	100.96	93.987	104.35	96.442	99.298	100.95	100.49	100.13	94.401	101.09	100.94	95.245	101.67	100.17	93.937	106.62	101.13	103.85	98.865	109.01	101.52	97.068	97.746	105.57	100.25	99.92	102.57	99.82
105.46	104.7	103.58	98.318	108.03	104.69	103.17	105.55	107.21	104.16	104.3	104.77	106.5	109.01	103.99	108.57	105.06	103.37	104.38	104.23	106.24	105.5	106.21	108.32	108.24	104.8	108.72	104.4	108.25	98.78	102.4	101	102.03	107.27	105.5	107.9	101.55	104.42	108.75	103.67	102.77	100.05	98.711	107.45	109.3	103.99	105.9	106.05	111.26	104.57
103.69	114.98	110.48	115.07	106.17	105.34	106.19	108.55	119.57	112.53	104.46	108.65	105.03	110.68	108.95	113.51	104.65	111.17	101.74	111.74	108.62	111.5	107.09	106.27	102.31	103.67	110.4	102.26	108.43	108.57	111.59	116.4	113.97	111.94	104.5	109.24	106.24	106.69	103.47	107.13	104.82	113.56	106.53	113.36	106.37	106.14	112.34	111.73	104.94	100.58
93.985	101.59	101.65	97.324	96.058	95.571	96.596	92.572	95.656	95.293	104.56	98.077	97.465	103.29	100.84	93.863	93.004	100.26	95.117	95.746	93.125	96.207	96.525	95.991	97.821	97.853	98.735	103.7	98.492	98.843	93.807	97.817	93.762	101.58	105.21	95.649	99.963	106.62	97.102	93.648	97.31	98.868	102.95	90.103	94.651	95.602	96.138	100.45	97.76	97.092
108.18	102.4	109.42	110.62	104.85	102.27	105.79	106.52	108.8	107.22	105.48	109.39	106.69	100.55	104.06	103.91	109.14	106.1	104.97	107.6	112.11	101.71	97.001	105.64	105.92	108.63	111.71	102.2	104.93	111.84	107.61	103.89	108.55	105.06	110.87	99.748	105.07	100.95	103.42	108.18	96.585	110.63	108.27	107.04	106.54	96.014	105.01	106.72	104.82	102.73
113.6	110.37	106.45	106.2	107.2	107.79	109.75	106.33	107.43	102.03	105.63	103.54	109.59	106.56	111.07	105.87	108.59	101.45	111.85	112.89	107.29	107.86	108.93	112.98	107.22	112	110.33	102.42	108.67	108.66	112.52	112.78	108.95	103.82	107.71	107.52	107.84	108.4	103.28	103.75	105.75	104.55	108.03	106.5	112.32	107.94	112.04	109.72	111.2	110.47
113.1	111.08	108.69	104.1	107.62	104.41	97.854	109.25	105.88	109.54	114.17	111.33	111.26	106.9	105.06	106.22	107.25	103.01	107.12	106.41	112.45	101.34	107.84	111.54	103.12	107.68	101.65	106.91	111.92	109.22	102.73	102.42	104.24	109.53	111.7	109.35	111.53	112.31	107.68	108.29	106.03	112.29	108.36	106.48	107.54	111.09	101.79	102.98	106.38	111.77
103.34	105.54	109.14	109.99	106.6	109.59	103.83	107.83	108.18	109.46	105.56	105.39	108.59	109.07	106.43	105.02	105.92	106.01	107.29	110.46	100.96	102.37	112.56	105.24	101.56	109.96	102.51	105.97	99.711	108.59	102.23	110.3	101.7	109.11	103.88	109.13	103.77	106.67	110.53	99.243	111.83	109.04	110.46	110.98	105.89	110.22	101.39	106.45	106.99	109.92
110.17	108.43	110.57	106.16	106.1	103.64	114.35	107.31	113.45	105.02	110.08	109.39	107.84	107.51	107.22	113.74	111.49	111.12	106.24	111.32	109.34	107.96	108.72	110.14	108.02	113.65	107.97	115.46	111.57	110.73	105.13	115.58	109.78	112.77	110.85	112.16	107.83	109.84	114.54	105.18	118.15	116.09	111.82	108.63	113.23	113.36	111.96	108.19	111.19	104.15
104.39	104.59	116.46	107.03	107.68	102.05	109.98	105.72	106.73	110.61	107.57	111.95	104.93	104.34	113.18	103.61	108.14	110.67	106.75	106.93	110.66	109.39	104.7	116.64	101.54	107.27	106.78	105.05	115.5	106.82	107.45	108.58	110.9	108.97	105.08	103.32	101.23	103.96	104.31	108.39	110.69	117.05	106.86	113.67	106.41	115.42	105.76	105.55	118.83	108.91
106.91	116.04	99.939	113.44	109.12	116.95	111.87	108.57	108.31	109.53	109.09	114.02	108.89	117.05	109.95	112.65	115.5	104.63	112.82	112.42	113.43	111.57	110.1	113.66	112.13	112.24	107.95	112.13	113.4	110.93	113.51	112.28	105.25	111.47	106.08	107.97	113.54	112.75	114.58	115.67	112.8	105.69	111.06	102.18	104.6	101.6	113.41	109.55	105.57	106.51
110.21	109.42	110.73	105.01	108.13	112.89	108.42	103.94	110.92	111.11	103.23	104.42	107.35	114.52	105.59	107.43	107.96	109.68	106.02	111.33	100.4	112.62	104.17	111.2	106.32	114.98	108.92	107.68	113.32	106.92	111.4	107.84	115.5	113.15	105.85	111.21	105.64	105.62	107.94	105.35	109.26	105.81	104.78	102.57	106.51	108.56	106.5	102.65	110.05	99.975
105.96	103.15	113.24	104.89	99.82	104.94	104.46	102.26	108.37	108.63	110.14	113.11	104.88	107.84	109.22	116.1	104.11	109.6	110.57	107.45	107.37	106.45	105.09	110.74	113.28	106.12	107.79	109.74	102.25	100.49	106.65	107.7	109.37	108.15	102.75	103.64	110.57	106.21	104.13	107.1	102.14	115.28	102.95	106.05	115.58	112.75	105.52	111.88	108.48	114.12
106.04	103.16	104.09	105.76	104.6	98.606	107.48	105.18	106.95	106.91	107.88	103.72	111.08	110	107.89	110.33	109.19	109.02	108.23	109	106.5	104.73	106.87	109.11	109.38	102.03	104.93	101.47	103.16	106.04	103.87	107.2	108.16	107.1	108.68	104.59	103.85	101.67	106.34	105.33	105.42	103.92	108.73	100.59	114.36	104.24	103.7	101.04	102.38	101.8
109.26	107.9	108.14	104.86	105.15	106.98	103.3	100.03	106.13	108.79	110.7	104.6	102.98	102.7	101.19	106.84	107.97	105.47	111.35	107.89	106	108.37	108.7	103.36	99.833	102.1	101.88	114.28	101.78	101.61	111.9	107.42	102.98	91.825	108.37	106.5	104.21	103.41	101.13	104.46	98.281	107.15	103.74	109.51	100.97	100.6	107.59	107.07	107.41	105.41
102.04	103.44	105.73	101.28	96.841	98.949	99.387	100.6	96.115	102.14	102.68	99.442	101.03	99.806	96.246	99.613	98.834	101.19	98.107	98.422	96.054	99.108	98.756	93.234	96.073	102.33	103.51	105.71	97.737	96.2	98.571	93.744	100.03	99.002	97.257	98.595	102.84	96.308	99.076	96.301	95.496	97.197	97.946	97.127	103.94	99.292	108.13	91.415	96.34	95.961
106.91	105.88	103.97	105.02	109.67	106.82	98.383	108.88	106.42	103.59	104.59	105.53	109.43	108.18	104.76	102.74	107.91	109.82	109.97	108.26	106.04	109.62	104.29	105.53	110.89	109.9	105.35	110.41	107.87	103.91	107.11	106.08	107.6	105.27	104.47	106.69	106.24	107.93	102.32	113.44	109.65	107.36	105.88	108.87	102.86	109.88	104.69	106.75	105.71	106.8
106.33	108.08	107.19	107.5	113.56	112.57	109.58	110.55	108.01	108.61	108	110.85	103.62	110.8	106.15	110.27	107.62	106.04	110.22	106.88	115.09	104.62	111.32	113.31	113.36	106.72	109.81	111.64	112.21	108.39	107.26	113.82	103.52	108.57	106.67	108.98	112.28	114.17	106.83	106.65	105.43	109.92	103.96	105.16	111.11	107.3	109.18	109.79	111.93	108.92
110.47	109.01	109.11	113.61	110.6	115.02	112.48	107.6	116.18	107.43	109.87	109.61	106.9	111.11	108.34	113.42	103.29	115.04	111.33	112.96	106.84	111.47	112.89	111.73	112.75	115.34	109.05	108.22	117.38	104.95	110.82	113.66	109.7	107.28	111.54	109.92	105.66	104.42	112.97	108.45	111.81	108.87	124.57	107.43	108.63	107.5	104.79	110.53	109.5	107.99
94.801	99.979	99.256	93.961	94.949	95.189	101.55	94.541	94.819	101.31	99.665	94.15	96.764	98.103	96.292	92.127	100.45	98.913	98.625	98.359	97.742	96.137	95.207	98.672	95.254	94.338	99.193	99.486	95.771	96.259	97.993	91.916	98.568	103.89	95.642	97.92	98.404	95.713	95.026	95.926	100.43	98.079	96.986	91.392	97.556	94.822	96.5	93.506	96.615	92.756
104.76	107.85	103.33	100.01	104.41	101.69	107.24	106.87	107.58	103.19	106.36	112.69	109.52	99.371	104.41	111.57	105.63	106.52	107.32	109.64	104.82	105.53	109.96	102.48	99.637	105.28	101.01	107.72	108.31	109.65	107.22	106.87	102.32	104.79	114.01	103.16	111.27	106.87	102.97	99.374	103.72	99.811	104.42	95.912	103.36	104.18	107.05	102.87	110.45	107.44
103.49	103.61	110.14	105.55	104.72	109.18	109.08	101.95	104.22	110.21	101.76	109.84	106.62	103.59	105.88	101.78	103.56	105.96	106.05	105.93	107.27	114.6	108.3	105.92	103.55	106.02	115.83	99.056	105.96	99.607	104.45	102.62	103.28	110.35	105.79	109.12	103.84	110.06	101.42	107.29	106.59	106.87	107.7	107.74	109.59	113.19	107.4	102.21	107.11	107.68
104.93	104.4	108.21	101.75	107.49	106.05	105.85	106.87	106.31	101.83	103.61	108.83	101.87	106.87	108.61	108	105.88	101.97	100.03	99.205	102.83	109.06	104.05	103.11	110.6	103.84	109.42	109.86	107.98	105.72	108.32	104.17	105.36	107.56	104.4	103.54	106.04	105.61	104.74	105.16	97.565	105.5	102.87	111.63	112.88	107.59	103.68	104.39	110.75	105.75
107.43	107.74	112.76	111.12	115.48	112.71	106.63	112.74	120.37	103.52	111.69	103.06	104.08	107.05	109.09	107.06	111.02	106.87	110.84	111.32	107.61	105.37	104.08	103.41	107.99	106.32	109.93	106.49	106.13	108.42	105.47	102.19	107.6	108.57	107.21	109.16	114.03	112.39	108.58	105.31	107.52	108.45	106.3	105.15	112.35	110.16	105.75	112.33	114.27	105.91
99.58	98.214	97.468	95.726	99.256	95.942	90.93	96.314	94.906	96.407	98.82	98.217	92.973	99.305	95.275	94.413	95.298	94.542	101.71	99.619	98.523	95.608	101.58	106.23	92.189	99.813	95.118	94.457	102.61	93.923	102.91	100.79	90.476	103.54	90.351	97.952	93.833	99.448	96.211	93.167	94.974	96.863	96.495	97.175	101.46	91.622	99.692	98.464	97.085	95.923
106.28	102.05	106.1	110.11	104.94	107.6	107.22	110.09	107.07	110.55	112.1	102.65	105.48	108.07	108.22	101.05	112.25	108.76	105.88	108.75	105.02	109.83	107.76	106.75	106.22	106.34	109.61	112.83	109.46	103.01	113.27	102.82	107.78	109.32	111.51	106.31	102.86	105.24	109.23	100.77	106.96	105.73	107.4	107.54	102.79	101.77	103.27	105.43	105.65	104.28
108.1	110.87	111.48	108.83	102.26	106.12	108.8	107.95	105.99	110.65	113.01	98.976	105.36	110.07	107.12	109.04	110.37	109.6	106.29	117.37	107.77	109.94	103.28	100.6	108.24	111.1	111.82	112.13	107.55	106.61	105.1	106.45	99.872	110.42	112.85	105.9	113.2	101.97	111.71	106.18	108.76	106.6	102.68	116.06	109.99	104.83	106.87	105.2	100.46	109.15
99.173	95.205	97.37	102.57	100.76	95.015	94.902	93.85	96.798	97.233	103.85	102.93	95.419	107.79	100.94	90.01	99.819	94.838	96.092	95.498	94.912	102.97	96.07	96.077	91.761	103	95.205	100.84	104.56	93.731	102.26	95.676	98.437	98.939	100.68	94.523	95.225	98.385	95.314	92.842	93.805	93.506	101.23	98.333	98.122	94.532	93.447	95.018	95.505	97.368
104.91	108.49	103.46	104.1	107.86	110.76	108.98	101.21	105.99	105.88	101.61	111.11	104.95	104.57	108.65	102.65	105.35	105.64	107.27	104.72	103.31	111.26	107.22	100.75	110.95	102.85	106.22	99.78	106.87	100.03	108.71	106.57	98.331	104.29	108.13	109.83	107	102.66	103.2	100.25	102.41	108.71	116.63	109.69	109.11	105.66	103.01	99.403	110.04	106.7
102.07	105.91	108.46	111.01	107.16	110.33	107.91	100.37	109.34	112.91	107.01	111.6	110.8	106.76	105.51	109.28	105.71	110.57	111.11	105.38	108.17	111.3	105.28	105.18	114.92	111.02	106.26	106.76	102.95	106.28	106.81	105.66	106.73	107.06	109.34	108.72	108.39	103.3	106.26	109.86	102.07	109.75	109.19	111.93	106.48	112.57	102.96	102.15	115.24	106.52
106.36	104.65	109.62	109	105.15	104.48	105.71	104.89	103.79	105.4	111.75	100.44	108.55	105.82	105.76	105.9	105.59	104.49	105.06	107.38	105.44	105.44	112.3	103.27	108.65	104.66	112.58	108.49	112.23	103.22	105.84	110.02	101.45	107.56	103.88	99.537	110.91	108.51	100.87	112.51	105.28	97.715	99.74	100.39	106.76	104.14	112.35	105.71	103.07	103.9
109.23	100.71	109.57	104.74	99.108	97.878	101.08	96.52	94.659	100.28	107.79	103.57	100.52	93.408	96.886	101.1	107.9	103.27	105.24	100.59	98.286	99.916	101.54	101.86	100.96	93.14	105.99	100.92	102.18	108.59	98.894	106.31	102.36	103.25	97.191	103.42	99.965	99.789	108.27	102.09	93.162	101.76	104.36	99.452	94.815	97.195	101.52	101.65	97.935	94.151
107.82	104.6	111.82	115.18	105.52	102.29	100.25	104.61	102.91	104.52	106.42	105	111.2	102.95	109.39	104.92	99.698	100.11	105.49	106.17	104.64	105.67	100.87	109.87	109.82	104	101.37	108.04	105.72	114.13	104.06	104.62	103.87	104.39	108.14	104.19	111.43	106.19	105.07	108.78	110.03	109.95	108.76	108.31	109.73	106.92	107.7	103.81	106.8	106.51
111.86	107.19	106.03	108.37	104.93	104.92	110.38	106.26	102.41	107.06	111.63	107.35	105.98	112.06	113.58	107.42	102.13	109.31	113.57	104.09	109.04	110	108.61	110.32	109.87	107.81	105.42	110.74	104	108.48	109.55	107.16	107.01	100.33	106.31	106.47	110.99	106.84	106.28	105.69	110.33	109.86	107.19	104.11	102.93	113.94	109.8	111.37	110.83	110.15
106.8	104.97	103.46	106.22	106.73	107.47	102.5	100.7	102.34	114.69	102.61	101.47	96.431	103.45	107.78	104.8	109.43	101.95	106.11	105.73	104.4	104.07	103.12	101.13	106.32	107.37	107.16	104.33	110.43	104.34	108.85	103.6	104.32	104.6	107.73	103.19	105.42	109.44	103.04	108.67	107.65	108.43	102.34	99.272	105.23	104.25	103.63	109.51	108.18	104.68
103.67	104.72	102.97	103.87	109.46	102.59	109.44	104.01	105.29	102.81	108.42	101.78	102.72	106.91	105.46	102.92	109.72	106.46	111.8	104.73	104.57	105.63	111.55	109.77	105.7	106.77	111.07	109.02	101.93	106.05	102.94	104.05	104.56	106.68	102.39	103.24	109.23	109.13	108.29	107.98	99.069	101.16	108.39	104.97	109.52	101.71	105.3	111.75	105.66	111.8
109.06	108.1	105.6	107.02	107.7	106.75	111.24	109.66	105.41	105.5	107.74	104.52	103.41	107.77	102.61	109.13	107.51	106.22	106.79	111.48	102.38	109.11	102.57	104.73	103.31	109.85	106.87	102.99	111.2	111.01	112.64	106.79	107.77	105.9	108.49	107.33	103.68	106.85	104.22	108.69	103.43	108.71	109.57	105.59	100.59	110.29	99.959	115.51	104.35	114.11
102.03	101.82	105.03	101.56	105.06	105.62	100.04	106.72	99.585	102.25	102.2	104.9	98.505	110.8	107.07	103.3	98.062	110.08	103.58	97.061	104.42	103.23	104.8	104.23	102.74	106.22	104.76	100.59	99.058	98.958	104.85	99.773	102.14	103.97	105.89	99.248	104.9	105.26	98.901	105.26	102.42	106.28	107.92	100.51	106.84	98.514	101.19	108.32	108.72	107.06
104.69	107.25	102.24	111.11	114.26	108.74	106.55	111.26	101.73	108.97	106.26	115.21	114.09	107.88	107.76	103.49	108.05	107.14	108.11	103.49	106.1	104.02	103.04	103.42	110.05	108.62	109.18	105.72	107.4	105.64	98.639	106.47	102.69	110.33	103.9	109.93	102.17	106.15	107.34	96.716	111.45	106.44	102.43	100.5	107.07	106.11	105.59	102.15	111.51	106.3
100.58	107.4	104.78	106.4	111.43	107.11	109.58	102.62	111.68	102.18	100.18	110.39	108.74	109.21	109.64	104.8	106.02	103.61	105.37	104.7	106.54	109.65	107.8	103.61	104.75	106.27	109.1	104.24	107.39	101.35	100.99	105.75	104.59	106	105.72	104	108.29	100.05	106.3	106.2	100.85	108.69	99.801	103.54	111.34	106.96	109.19	106.48	112.49	111.28
108.2	111.36	99.581	101.5	106.07	109.92	104.69	109.79	104.99	104.35	116.37	104.38	107.69	103.56	101.44	101.64	103.92	106.38	110.81	112.13	106.91	104.32	110.59	106.64	107.24	108.78	112.17	106.71	108.42	106.52	105.53	98.68	113.84	102.69	101.45	110.88	113	99.998	105.58	105.11	108.59	108.59	104.55	107.42	112.88	102.07	108.87	106.28	102.94	98.339
109.34	107.36	110.7	110.84	107.07	97.577	110.26	106.49	107.83	104.96	104.66	105.75	105.32	107.74	107.84	103.78	106.61	107.75	109.07	103.15	110.85	107.53	105.23	112.89	104.67	100.99	106.53	101.69	101.35	104.5	106.02	108.88	104.09	103.89	104.13	112.04	107.58	108.99	105.39	104.23	103.92	106.76	106.08	101.89	106.01	111.39	102.61	110.11	104.74	110.16
100.03	110.92	104.8	109.36	100.56	108.44	103.09	107.63	107.71	103.89	108.43	100.95	104.84	112.56	106.25	112.37	107.9	105.7	110.18	104.44	105.86	110.4	104.25	103.28	110.2	106.4	105.2	106.98	103.16	106.52	103.03	103.25	104.91	107.37	103.99	107.5	105.98	107.4	103.91	106.04	102.22	105.41	103.4	101.24	99.341	101.79	97.942	105.98	109.61	107.31
99.278	97.89	104.62	94.21	101.39	100.57	102.57	97.484	93.316	101.13	99.971	99.605	98.462	99.032	90.222	99.061	92.044	98.214	97.313	95.459	93.762	101.97	102.16	94.681	99.859	90.836	98.084	102.35	96.758	98.633	96.365	97.004	93.047	97.119	101.52	96.905	93.887	95.517	98.413	102.1	101.44	96.573	93.32	96.976	96.203	97.928	95.459	96.461	96.891	97.231
110.26	105.26	102.84	110.09	99.909	106.84	103.64	109.01	111.97	111.85	104.49	106.07	106.7	99.762	99.544	107.38	107.88	108.4	107.91	111.32	99.57	100.76	107.58	111.9	106.05	111.2	109.14	98.958	106.47	99.445	106.39	103.85	100.52	106.63	104.16	106.29	110.33	109.55	108.52	104.46	110.17	104.39	109.64	103.29	109.17	102.53	103.92	111.61	113.46	108.91
108.44	104.28	109.08	102.14	110.97	111.04	112.45	111.21	114.15	102.17	107.18	115.92	107.15	103.95	104.47	97.418	107.39	107.7	111.29	104.38	106.83	106.65	105.34	110.65	103.09	103.09	105.36	107.07	105.68	105.09	108.83	100.67	107.02	114.34	104.53	102.99	103.84	109.79	112.53	107.37	113.58	107.36	110.76	105.42	108.24	108.07	108.75	108.52	105.61	107.45
102.08	106.76	106.7	100.44	100.39	106.72	102.6	107.91	106.49	104.83	103.05	106.52	102.39	100.48	103.97	104.22	103.05	105.84	108.24	112.11	101.49	106.58	112.42	109.9	101.6	102.39	105.09	106.74	108.35	105.52	104.41	107.13	108.62	105.05	101.56	111.38	103.54	112.42	109.38	107.56	109.55	105.96	109.09	101.17	102.02	105.94	104.75	100.46	106.83	103.98
104.1	106.05	100.01	99.678	98.097	97.369	92.138	103.88	97.152	94.559	99.058	99.645	100.33	98.16	101.58	99.116	100.86	105.67	97.992	100.54	95.847	106.76	103.97	97.052	101.66	106.99	110.22	93.512	101.65	97.34	96.216	107.87	100.88	103.89	104.27	99.546	94.917	99.815	98.156	105.82	100.7	94.179	106.35	102.55	97.853	104.21	104.54	105.34	90.86	100.55
106.96	112.46	107.16	108.19	107.95	111.09	107.17	101.71	107.82	103.85	110.56	102.77	106.98	109.99	113.06	107.54	104.79	104.7	108.98	106.7	116.31	109.41	108.76	107.78	108.82	113.18	110.59	111.54	107.27	109.08	113.26	113.98	109.07	107.57	111.33	115.39	110.21	110.33	109.27	107.43	106.17	117.49	104.18	114.73	109.63	104.55	108.03	104.6	110.88	108.08
111.63	107.99	104.2	114.16	100.85	104.68	113.9	106	103.69	107.21	104.68	107.6	111.36	104.18	104.8	107.83	108.66	112.2	107.2	110.44	109.89	108.34	106.67	105.51	114.69	107.05	108.86	103.98	115.18	103.57	104.48	107.4	105.79	106.6	111.42	105.36	109.14	106.81	110.18	109.18	111.04	110.42	117.38	107.28	103.51	109.4	107.77	103.88	105.53	110.09
99.534	97.523	96.135	104.62	94.143	98.538	99.703	107.66	101.99	97.641	101.4	103.34	95.99	104.96	100.05	101.55	95.362	95.536	103.84	94.2	105.19	101.01	98.576	105.41	102.82	101.06	98.093	99.527	93.266	97.418	101.09	97.966	99.704	96.967	101.9	108.52	105.72	94.865	105.19	99.036	98.017	97.842	94.238	99.414	100.81	105.51	95.303	107.24	99.307	101.27
100.71	104.6	98.007	95.315	102.14	103.09	103.56	101.58	102.9	99.491	95.437	99.88	98.587	100.16	97.804	103.87	103.76	104.1	107.5	95.262	91.653	101.24	101.78	100.32	100.03	93.964	101.83	94.981	101.12	98.613	100.29	100.65	101.18	101.75	98.501	104.36	103.55	100.03	98.169	103.58	104.95	109.06	109.83	108.66	100.78	104.39	92.226	100.08	103.36	101.1
107.9	103.86	107.05	110.24	111.52	112.88	104.74	111.12	100.46	110.65	111.02	107.64	102.97	110.75	112	107.54	102.85	112.22	114.04	109.38	106.31	101.88	110.55	107.97	107.58	113.09	108.39	107.42	107.7	108.54	110.08	108.99	110.72	117.2	109.1	107.58	104.21	107.33	113.76	114	99.468	106.01	115.16	99.95	108.29	102.5	108.56	110.37	111.85	99.738
101.19	101.4	106.24	106.18	102.12	101.23	102.11	104.13	105.72	102.65	100.82	101.52	107	106.88	100.71	102.57	109.85	104.91	97.963	102.56	102.95	101.09	95.42	100.57	98.446	100.35	103.49	99.23	101.98	103.05	102.01	110.16	96.405	103.69	105.82	99.72	109.41	105.98	103.5	102.84	99.598	111.25	104.33	109.21	101.48	102.81	100.16	102.64	97.602	111.79
110.22	109.64	110.95	108.94	114.27	109.85	108.6	110.42	106.61	108.06	110.11	109.81	109.27	106.26	105.4	107.99	112.49	102.15	105.33	108.78	105.55	108.16	109.76	112.74	109.96	105.69	112.3	105.31	108.43	110.98	110.06	111.53	108.55	113.15	106.65	113.96	104.86	107.84	110.8	106.72	111.14	106.62	105.3	106.13	107.6	109.04	110.65	105.89	105.03	115.62
106.39	106.14	105.8	106.56	106.07	106.12	107.2	108.82	103.18	105.54	102.88	106.72	109.5	103.13	101.87	102.76	109.43	106.32	114.08	108.51	101.92	109.09	105.23	104.03	102.4	101.4	102.19	110.85	100.03	107.12	101.68	106.26	104.8	110.83	102.01	105.37	98.743	105.28	106.62	108.27	106.36	102.25	106.8	105.34	110	106.2	105.33	106.54	107.48	112.62
115.51	111.89	111.45	111.43	113.8	109.86	116.84	113.04	113.93	106.65	106.03	103.14	105.73	110.25	112.93	100.37	104.73	109.68	113.88	104.08	109.79	108.6	101.2	109.77	103.82	109.93	109.24	110.74	103.73	106.47	105.53	107.37	108.8	105.99	104.29	105.38	110.18	113.62	114.72	105.07	102.96	102.82	110.01	109.79	104.83	104.74	105.3	107.81	110.11	103.76
112.32	109.83	111.69	113.34	105.07	113.13	112.82	107.11	97.346	105.13	104.54	113.02	107.01	108.11	108.68	101.36	102.74	109.51	107.71	108.44	109.22	105.08	107.96	114.83	106.48	104.72	105.9	103.95	108.4	103.72	111.14	103.77	108.66	110.02	106.78	109.89	104.78	107.1	112.09	102.55	104.84	113.17	107.82	108.2	105.35	110.44	107.62	111.18	106.14	107.38
98.394	102.12	97.823	98.218	96.455	103.07	95.483	97.065	98.097	98.368	95.88	99.179	98.571	94.18	97.601	98.836	102.77	101.05	101.97	99.728	106.72	101.27	96.27	95.001	101.68	92.977	96.351	100.52	100.6	96.424	98.192	98.857	101.8	95.662	94.189	96.689	98.892	97.031	99.419	98.596	95.406	102.38	97.138	99.288	98.044	101.53	95.803	96.897	96.501	102.02
102.95	107.57	105.05	111.54	107.85	105.68	107.57	101.92	105.53	105.99	106.99	107.43	105.21	108.65	99.879	110.9	107.68	103.78	105.58	101.17	107.86	112.9	107.4	108.54	108.46	106.01	105.54	105.96	107.82	108.78	102.57	108.97	109.53	102.78	109.51	108.57	104.45	111.71	103.02	111.12	107.1	103.32	104.61	105.98	109.56	103.87	106.96	108.49	106.07	95.929
103.17	105.65	97.731	99.158	97.39	95.273	102.37	106.61	103.96	105.56	104.64	96.488	104.56	96.952	102.31	98.873	97.332	100.59	103.14	98.782	101.43	101.48	103.58	102.1	106.01	100.68	102.6	98.97	103.62	100.82	99.171	98.398	104.73	96.768	99.628	101.66	99.287	100.76	104.21	98.285	101.62	104.81	107.79	99.149	102.08	107.7	103.35	105.94	100.74	105.17
103.7	100.82	104.35	102.68	105.07	109.55	106.63	109.45	110	103.44	108.08	106.22	108.5	105.09	104.74	110.55	103.54	106.57	110.8	103.82	108.52	106.21	107.71	104.7	104.48	108.89	113.5	106.95	108.92	106.53	109.32	111.63	106.55	110.97	99.627	107.45	102.77	103.34	109.7	102.24	102.24	101.92	107.59	106.36	107.65	104.94	108.16	106.01	108.26	101.28
98.06	106.2	97.663	104.67	98.736	102.78	98.876	95.712	93.84	104.46	99.576	95.197	95.793	102.13	97.452	95.997	93.074	94.881	100.82	105.05	97.145	99.15	98.084	101.09	99.051	101.31	98.828	92.189	103.27	101.17	95.891	103.83	97.795	96.182	104.45	110.39	99.115	104.65	102.98	98.19	97.492	105.36	99.342	96.511	101.75	96.538	98.426	98.241	100.64	98.797
107.89	107.5	110.77	104.89	106.96	103.81	108.14	112.78	109.14	104.81	106.08	112.45	114.97	110.41	110.92	112.53	112.62	108.75	105.95	109.97	109.51	108.14	108.63	104.19	111.95	109.79	106.81	107.63	101.26	111.72	112.93	108.85	101.41	110.6	105.09	109.44	105.88	103.17	103.03	109.83	112.41	111.41	118.64	105.48	109.59	107.62	116.19	102.93	106.22	102.87
105.5	108.77	106.24	103.67	102.34	108.17	105.01	109.13	109.56	105.94	104.75	105.12	103.08	108.77	111.48	113.93	110.55	111.15	106.57	103.2	105.88	116.67	105.26	112.83	112.02	112.3	116.21	109.92	106.11	108.37	105.16	112.11	106.4	109.18	110.44	109.73	115.78	103.25	110.94	114.54	113.13	104.81	109.08	107.52	109.25	105.8	112.97	102.23	114.91	106.33
110.09	104.48	109.8	112.22	105.47	104.59	107.47	112.52	109.47	106.4	107.71	107.77	108.09	111.23	104.58	106.96	106.7	104.62	110.05	110.6	105.34	107.74	112.95	105.93	110.08	109.33	104.03	110.96	102.54	108.61	98.852	108.09	101.61	105.74	111.94	110.39	109.34	107.62	110.45	109.24	109.48	112.09	106.68	110.09	116.21	108.64	108.98	104.94	104.71	108.38
113.98	109.49	106.81	113.16	109.9	113.86	106.36	102.58	101.34	105.56	101.06	107.83	112.77	106.14	107.6	110.04	105.46	104.76	109.21	101.65	108.76	102.64	106.15	105.35	104.85	111.72	111.79	106.86	110.83	105.02	113.39	113.58	107.89	103.52	105.33	105.9	109.16	112.84	104.8	104.86	112.18	109.92	109.19	109.18	106.92	113.75	103.43	111.12	104.53	104.94
103.85	114.49	107.53	110.98	111.42	104.72	108.86	108.86	105.7	102.19	103.1	107.24	105.83	109.24	110	107.41	102.89	109.87	106.43	106.76	105.04	110.47	101.06	102.66	107.73	111.44	106.36	107.11	110.54	104.8	101.34	104.22	98.981	108.07	105.18	113.52	101.32	101.06	100.49	107.54	103.57	106.73	106.89	108.97	108.08	101.76	104.08	112.79	103.93	109.19
104.69	103.63	98.32	106.42	106.72	108.9	106.85	109.89	106.09	108.85	101.34	108.28	106.09	102.7	107.33	101.33	102.94	109.72	102.36	108.21	102.85	109.46	106.61	104.53	99.941	102.58	105.37	110.83	102.05	100.33	108.24	106.39	95.701	106.55	105.91	110.88	111.52	105	108.71	110.34	106.32	106.95	107.12	105.92	104.6	107.74	106.38	101.84	103.34	104.66
107.8	101.39	107.44	114.33	103.58	108.28	105.85	101.39	108.76	109.65	111.51	111.17	109.92	114.14	109.66	115.52	109.57	113.79	105.89	110.8	110.19	112.63	110.04	106.95	105.72	109.02	108.18	108.15	108.99	106.46	112.37	107.65	107.75	101.57	111.71	108.58	104.22	109.01	117.49	107.39	107.82	102.43	109.71	105.71	105.88	106.93	104.79	109.25	106.13	106.82
103.99	103.14	101.25	105.52	108.72	106.73	106.46	108.27	105.84	108.19	108.78	102.35	102.82	100.72	106.22	106.01	106	105.64	105.49	110.55	107.46	107.4	107.51	106.53	110.04	103.21	108.41	105.78	110.4	109.22	106.96	106.99	98.834	108.5	99.249	104.57	109.66	107.68	101.72	107.74	105.86	109.19	107.49	110.63	107.44	104.72	102.15	101.93	107.22	105.08
102.74	101.89	111.23	105.81	108.03	105.54	105.65	108.05	105.9	109.42	104.09	109.99	108.58	103.81	108.79	110.05	107.62	106.95	104.01	99.819	104.42	107.19	110.05	109.93	107.51	111.22	109.3	111.22	105.76	107.81	111.18	114.7	109.14	109.98	110.12	108.89	106.05	103.4	105.7	107.47	104.5	105.14	106.26	105.79	104.66	103.78	100.46	103.84	109.91	106.46
102.87	101.7	111.25	103.03	107.86	111.9	112.08	111.76	114.21	104.59	109.02	109.44	112.02	105.99	104.17	102.52	109.38	104.29	107.37	109.2	109.95	108.81	110.91	109.71	109.7	108.11	106.58	108.67	105.71	104.07	106.41	110.9	113.52	112.21	114.94	113.34	110.38	113.78	107.34	107.42	105.53	102.21	111.74	107.42	104.64	105.93	110.41	109.22	112.46	108.4
109.58	110.47	110.43	106.07	110.2	117.06	105.29	108.34	107.82	115.8	106.89	110.4	109.14	114.23	111.14	111.73	104.1	103.22	107.13	105.42	110.93	107.95	113.93	114.97	103.71	104.75	114.43	112.12	109.06	108.71	102.13	106.01	109.35	109.91	108.27	110.3	110.42	109.73	111.16	109.63	109.43	109.5	105.22	110.98	116.58	109.36	105.97	105.87	103.78	102.17
106.74	109.46	103.39	112.23	110.8	101.3	101.04	110.6	103.13	110.31	105.72	103.78	107.52	109.08	102.47	106.78	104.58	105.19	101.63	116.8	107.42	106.18	106.46	105.51	104.09	110.19	106.78	106.33	108.17	103.25	109.42	106.92	104.4	108.39	105.45	109.3	98.604	107.67	105.85	106.82	107.5	104.63	105.6	113.22	105.75	109.47	104.17	102.26	101.56	102.13
94.72	96.715	98.018	99.727	98.788	100.43	97.283	97.853	93.158	103.86	106.38	97.996	99.924	100.57	99.006	97.087	99.88	95.526	95.141	93.372	99.184	94.68	93.94	97.635	97.541	96.989	97.949	99.052	98.388	104.97	98.131	95.537	101.4	95.509	101.73	96.796	102.02	97.591	100.86	95.126	99.794	93.494	100.53	99.2	92.262	96.791	84.634	92.344	97.615	95.231
99.456	95.467	103.29	103.43	98.805	94.349	95.737	100.73	100.97	98.192	103.97	96.938	96.196	102.45	93.078	100.22	100.46	103.04	100.14	98.551	91.767	103.68	105.17	102.93	108.13	107.05	96.696	100.06	101.21	99.109	99.031	101.53	101.21	101.3	96.532	100.66	99.083	104.65	100.11	100.55	91.814	103.5	97.698	102.56	99.279	101.94	104.77	105.62	99.347	101.23
110.13	104.42	105.73	108.64	96.817	106.78	102.3	107.47	109.77	112.38	104.78	101.24	103.91	106.22	106.92	98.743	99.77	108.98	108.89	99.857	109.04	103.68	103.09	107.99	104.67	99.177	106.98	106.15	105.61	106.84	104.31	100.63	108.69	108.84	105.36	104.54	112.4	111.52	106.45	106.48	103.94	104.9	105.34	103.94	103.66	101.86	100.3	112.16	107.09	98.846
106.53	111.65	109.29	111.74	106.81	104.22	107.17	105.27	107.37	106.69	105.1	105.03	99.689	107.67	102.27	109.79	111.48	104.21	106.12	111.86	102.38	109.98	104.19	100.65	107.02	103.46	98.825	102.41	105.2	105.09	111.84	100.5	104.11	103.52	111.22	105.75	108.18	100.88	109.3	97.194	109.96	105.27	110.4	114.01	107.4	106.66	110.72	109.86	102.33	101.76
99.741	100.66	96.733	99.141	93.475	99.639	92.935	102.2	100.25	96.933	105.19	101.87	94.786	96.875	95.689	103.09	98.33	100.88	96.522	104.68	94.362	103.05	96.183	98.812	94.815	97.748	94.583	95.274	93.659	97.935	97.478	99.503	97.695	91.062	94.39	96.412	95.248	107.48	99.025	97.434	96.764	92.738	95.348	98.587	95.027	98.7	98.838	99.922	103.29	104.15
107.96	108.01	101.21	102.73	107.83	109.6	107.12	102.13	109.47	102.69	102.47	104.77	110.52	104.34	100.45	107.93	101.94	102.21	105.1	110.94	105.66	105.52	108.73	105.31	110.36	106.64	100.27	108.13	117.13	105.8	108.06	102.16	107.53	109.65	108.59	109.93	107.23	107.65	111.65	107.52	111.89	109.02	102.25	106.2	109.32	103.33	109.99	108.6	99.307	104.18
110.01	111.52	106.78	108.19	106.91	115.58	113.97	118.5	115.11	111.35	110.95	111.17	112.8	107.92	106.1	113.8	104.66	110.81	109.52	107.98	112.94	110.43	118.07	117.97	108.96	111.17	111.61	114.19	115.88	105.82	113.6	110.87	109.7	103.55	111.26	114.96	114.27	107.88	112.8	113.32	122.48	119.02	111.34	107.95	111.25	110.05	114.96	111.04	116.2	108.64
115.88	113.57	110.39	107.66	112.73	115.65	105.4	106.2	116.84	107.97	109.28	111.19	116.7	114.52	107.05	106.99	116.37	113.24	107.91	111.71	111.04	110.82	107.04	110.75	108.33	114.94	113.98	110.09	114.82	108.55	117.64	107.51	107.81	115.09	105.27	115.45	103.92	109.78	111.03	111.54	104.07	110.63	109.2	107.52	111.91	112.25	110.08	112.43	108.38	108.07
102.49	113.18	107.04	105.46	109.65	105.98	104.68	98.886	108.71	106.29	109.84	106.32	105.31	112.28	109.82	100.82	110.97	106.86	106.02	102.32	109.77	105.16	112.47	105.39	103.35	107.76	103.23	102.12	113.17	104.33	105.72	108.85	98.715	105.52	101.6	108.26	113.51	99.328	100.5	104.31	109.75	103.28	114.8	109.2	108.02	102.22	107.87	104.61	109.37	99.618
107.1	108.18	109.52	110.09	108.67	116.35	108.11	104.85	105.38	108.75	105.2	105.87	105.03	110.77	107.17	106.08	109.03	102.94	104.63	111.41	108	110.58	110.56	107.91	114.22	101.66	107.28	109.06	107.99	104.52	108.62	103.12	108.65	108.47	111.39	110.9	109.19	109.81	108.52	109.9	106.04	111.19	104.91	111.04	106.7	111	105.54	110.12	117.58	105.27
105.34	101.1	107.83	108.44	111.46	108.14	113.71	106.34	110.76	109.79	107.47	113.91	106.58	107.45	110.32	112.11	114.69	109.01	108.24	104.89	114.43	106.13	112.82	109.29	106.29	108.48	104.83	110.09	111.05	109.05	105.67	107.15	110.27	112.91	106.68	106.66	109.86	109.86	106.25	108.5	106.83	109.3	111.03	109.41	108.46	111.98	103.22	109.97	105.55	101.37
95.776	96.349	97.22	97.527	99.019	100.17	97.614	102.49	96.33	102.31	102.81	96.787	100.67	96.661	101.62	95.246	100.72	101.87	97.694	96.621	97.023	101.94	99.541	96.765	97.024	95.482	104.67	96.158	93.734	96.071	96.766	101.78	102.79	95.216	94.89	100.24	101.97	96.334	97.942	90.726	106.67	96.229	98.441	95.237	98.213	95.278	95.996	99.168	101.73	101.5
107.08	102.42	112.95	105.51	103.89	102.98	100.38	108	107.09	108.5	104.47	104.3	104.04	111.76	106.56	112.06	105.03	100.87	99.438	107.95	101.36	103.73	96.644	106.25	103.88	106.48	104.82	108.87	103.46	111.26	105.09	103.7	115.52	112.41	106.5	103.23	113.49	108.25	99.323	106.07	112.85	103.56	103.76	107.02	105.4	104.56	108.16	109.34	102.06	106.87
109.62	102.38	116.81	109.25	103.66	108.12	109.21	103.01	106.34	112.79	109.64	106.82	110.44	109.31	108.65	102.93	109.25	103.34	106.71	110.78	110.28	110.66	108.59	109.3	101.65	107.66	112.43	106.41	109.03	104.33	108.58	104.26	113.24	104.72	104.99	110.34	109.68	105.33	105.35	112.63	113.96	110.41	103.69	107.51	109.56	101.97	110.08	112.46	108.02	102.26
104.96	108.29	104.21	105.54	103.42	106.71	103.48	107.38	107.84	106.88	113.2	105.38	101.59	103.85	108.48	102.97	99.347	106.29	107.24	111.28	100.49	106.24	111.32	104.7	108.22	104.01	109.34	101.23	100.21	105.72	101.04	108.15	107.2	110.3	109.31	111.4	108.17	107.97	108.66	101.92	111.97	104.06	106.68	101.36	99.054	108.44	100.82	104.45	104.95	108.4
91.534	95.169	94.676	103.76	94.904	94.053	97.994	95.691	102.31	98.181	99.216	102.94	105.62	96.373	105.5	103.98	92.145	102.23	96.86	101.47	99.408	98.841	98.636	95.223	101.23	93.119	89.237	101.36	97.308	94.061	98.359	94.864	101.27	103.89	100.62	107.43	99.226	102.12	98.055	97.552	103.34	101.92	98.667	103.2	101.77	101.26	98.285	104.86	96.571	97.943
100	106.84	108.3	109.5	111.88	108.96	108.62	106.29	115.59	100.24	105.12	104.49	109.16	105.02	111.22	108.11	118.24	106.39	105	106.58	102.25	97.691	111.72	109.41	111.95	106.81	110.48	106.57	109.52	104.62	101.2	106.09	108.67	110.5	110.49	109.1	111.69	107.84	104.69	105.48	113.78	103.6	109.96	106.02	105.31	107.99	114.28	109.44	104.98	107.71
111.69	101.26	103.78	105.41	112.7	106.5	107.81	100.24	106.32	112.11	106.7	114.71	109.18	109.32	105.44	106.54	102.49	106.13	108.19	106.77	106.92	106.76	115.09	104.25	106.32	108.2	102.85	111.67	109.55	111.02	101.4	102.91	106.86	105.86	108.41	104.6	110.66	104.7	106.69	109.25	103.62	110.56	109.69	103.37	102.49	109.16	107.63	110.14	108.42	102.91
101.11	105.67	108.14	103.71	113.71	106.76	109.62	101.28	103.14	105.27	105.99	106.46	110.13	109.56	103.18	111.42	107.91	105.12	106.12	100.09	108.92	98.191	109.48	101.68	108.17	104.42	100.02	106.97	106.77	112.02	100.63	107.95	103.39	110.42	102.44	110.4	102.27	107.98	104.23	107.21	108.67	105.08	107.58	112.37	100.76	103.93	109.87	107.42	108.29	105.76
112.73	110.35	108.12	111.41	110.54	110.32	109.38	108.87	109	107.88	105.89	105.08	107.02	105.12	107.5	104.34	105.61	105.39	107.06	102.76	103.9	109.71	103.89	106.03	109.44	110.17	115.3	103.9	110.23	102.74	111.28	105.47	110.25	113.01	103.03	110.4	110.14	108.98	105.22	106.41	105.86	105.21	106.93	103.94	109.84	107.79	106.23	103.6	99.39	111.17
109.97	107.25	106.23	109.11	110.48	107.83	111.46	101.44	106.43	109.79	113.79	103.08	105.92	109.37	106.2	106.43	108.37	105.97	107.57	106.32	112.38	103.81	109.24	114.72	109.71	108.46	106.27	105.84	108.21	110.36	103.31	114.05	108.34	110.77	103.54	106.53	109.09	106.17	103.91	112.72	107.22	112.79	101.54	109.14	106.11	103.13	107.65	105.79	108.61	108.24
105.58	106.09	109.51	97.865	114.71	108.35	103.34	110.17	109.62	107.26	110.74	107.64	112.17	103.46	111.3	112.69	106.03	117.9	106.65	105.22	105.44	103.94	110.25	112.01	108.6	109.51	104.85	104.71	110.69	104.98	107.57	104.46	108.79	112.66	108.11	108.36	115.31	110.92	102.21	105.25	105.3	108.26	109.81	105.5	106.07	104.02	108.69	109.47	109.88	114.49
107.29	109.66	108.99	116.84	110.2	106.4	111.74	109.87	108.49	107.47	113.08	106.37	107.89	102.61	105.44	111.05	110.72	108.05	110.09	108.72	111.16	108.49	107.85	109.91	116.04	108.78	107.04	102.78	109.24	109.51	108.79	113.18	105.96	111.98	112.18	109.41	103.49	114.3	108.66	111.64	116.39	110.44	108.75	108.99	107.91	111.16	109.16	91.699	111.66	103.27
106.71	108.93	111.82	113.35	111.06	106.76	111.56	107.88	111.78	110.17	113.52	113.79	115.79	112.12	109.2	105.55	111.96	109.56	110.58	107.77	107.19	109.15	105.69	111.9	110.18	106.83	115.4	107.54	110.43	106.28	113.53	110.1	113.23	109.92	107.41	110.08	104.68	108.22	111.89	111.94	123.38	105.14	111.58	115.93	103.81	114.63	110.11	110.85	111.06	105.73
107.47	105.64	109.57	102.08	108.84	110.48	104.17	102.89	106.36	110.96	106.97	108.08	103.31	103.95	105.28	97.611	108.06	108.31	105.42	105.24	99.103	105.07	111.3	107.17	110.62	107.46	108.84	105.35	105.84	107.33	102.07	105.46	102.62	107.57	104.08	103.11	102.91	101.09	105.65	106.03	103.97	105.24	100.17	108.05	109.49	103.09	99.797	112.19	97.243	104.11
103.84	107.5	111.45	108.9	112.83	106.28	107.32	107.21	113.3	103.78	101.57	105.31	107.84	113.54	103.33	108.02	109.34	110.97	109.51	108.61	113.37	105.94	112.93	99.441	102.74	108.46	101.17	110.33	105.71	106.28	107.62	108.09	109.27	109.89	111.09	109.55	105.43	103.19	104.5	113.12	108.25	112.72	107.42	105.84	103.23	113.2	105.6	111.53	108.09	110.17
97.383	95.749	99.118	102.55	97.913	95.181	100.42	104.14	100.27	93.187	93.325	94.833	100.13	98.19	95.23	103.27	102.13	97.59	102.31	100.94	96.963	96.793	108.9	104.58	99.919	99.556	93.852	96.856	98.082	103.29	97.745	97.801	93.34	96.109	102.74	102.48	93.766	98.791	99.786	98.451	97.381	97.486	98.677	95.988	94.19	101.84	95.636	108.69	97.046	94.204
118.43	108.22	99.575	106.72	103.33	111.01	104.29	109.65	106.51	105.12	108.71	106.62	111.1	105.57	102.9	104.49	108.91	99.763	101.26	108.21	103.78	108.3	105.75	104.26	110.11	107.76	111.2	102.56	107.65	105.11	110.91	107.74	102.92	108.14	112.52	102.23	105.66	105.02	107.44	110.36	96.719	108.83	106.62	107.5	101.65	109.97	116.12	104.28	108.15	105.15
97.702	96.511	103.87	100.72	98.798	99.128	97.486	102.86	100.83	101.46	93.613	96.503	97.257	96.011	100.23	98.501	101.67	103.5	102.45	99.574	98.977	104.01	101.06	94.765	103.04	98.811	93.643	99.714	95.513	99.787	94.916	102.05	93	97.615	95.071	100.07	102.67	95.852	101.31	92.985	104.66	96.366	98.923	97.737	96.811	100.59	96.554	97.809	102.08	103.01
106.64	101.61	104.63	105.43	100.38	101.3	109.73	100.59	103.69	105.07	99.778	108.39	105.32	103.31	105.18	107.34	110.34	105.39	105.72	108.93	106.07	104.78	110	105.96	105.06	105.54	109.64	116.78	101.52	105.79	101.67	103.46	107.57	102.8	104.19	104.66	104.43	107.89	104.08	102.97	106.11	103.28	106.38	105.64	105.2	106.42	108.2	104.12	111.07	102.31
103.73	105.42	108.36	113.32	100.67	104.2	105.8	106.81	104.23	101.81	99.706	106.96	101.94	103.68	110.47	104.84	105.36	104.79	107.62	111.66	109.14	106.09	108.25	97.263	102.18	104.03	104.43	103.38	100.84	106.84	102.41	111.15	103.82	104.93	109.25	105.29	110.81	99.577	106.88	109.81	118.13	99.153	108.12	110.3	97.197	109.89	107.59	104.45	101.21	107.1
108.6	103.87	108.54	106.02	106.38	107.11	105.32	101.86	109.39	106.76	105.28	112.03	111.17	101.55	104.05	105.57	103.14	106.57	112.18	102.58	107.97	102.88	109.07	106.01	110.84	103.94	99.072	108.51	107.69	105.19	107.7	100.91	101.98	104.48	104.31	105.94	107.57	98.746	105.4	107.67	106.89	99.627	108.33	99.994	100.45	99.306	105.62	102.79	103.1	109.27
105.27	107.15	105.25	102.65	99.755	101.41	98.867	111.17	97.092	107.21	100.76	105.81	107.71	101.03	96.102	104.74	103.97	102.82	101.73	103.81	106.14	107.2	113.22	107.22	105.36	100.79	107.08	103.99	110.59	101.08	103.74	103.4	102.37	104.12	103.1	107.49	104.92	103.15	106.99	106.79	102.89	106.09	103.62	105.23	111.05	107.61	106.96	103.05	105.38	104.13
109.69	105.79	112.88	106.08	106.85	106.19	106.84	108.28	108.42	108.73	104.78	104.41	108.31	109.92	108.59	107.96	110.77	100.16	108.58	109.76	107.78	101.92	109.04	109.09	104	105.27	105.86	109.8	106.07	105.18	108.92	106.61	107.58	107.14	108.24	111.12	99.533	109.47	114.64	107.62	102.78	111.46	109.57	111.06	101.96	101.3	104.74	104.03	112.09	109.76
106.1	106.12	105.06	109.65	107.97	111.74	103.24	104.13	106.04	104.8	108.93	107.85	108.83	104.92	105.09	104.33	102.64	101.62	107.33	109.32	108.65	103.45	103.69	111.69	108.9	104.62	99.597	107	98.886	104.87	110.41	111.2	109.51	104.27	105.83	109.94	110.17	108.65	112.63	103.02	104.83	103.21	106.11	104.49	111.09	104.23	106.91	111.12	104.82	99.235
105.16	103.92	106.85	107.92	104.29	109.11	104.53	106.78	102.35	106.5	115.7	104.45	109.89	108.85	110.99	110.06	105.92	108.66	108	102.64	109.92	115.13	105.28	108.64	103.98	113.54	105.18	109.03	108.72	98.017	110.37	108.56	110.17	103.45	106.88	103.89	103.96	108.74	106.88	114.8	109.98	108.3	108.19	107.53	107.64	107.02	105.72	107.85	109.95	100.71
110.73	104.22	104.44	108.75	103.26	100.75	105.89	110.68	106.03	112.64	100.78	104.79	104.48	105.94	106.74	106.26	101.62	104.28	106.31	110.96	105.19	100.68	103.99	101.76	103.16	102.14	105.2	105.22	108.21	106	105.16	101.89	107.65	109.06	103.61	107.3	108.06	109.5	105.44	107.07	104.35	104.52	101.53	107.68	106.99	107.38	107.33	102.49	107.13	97.439
104.29	111.24	114.46	101.18	109.14	107.96	107.3	108.92	113.41	111.25	107.81	114.76	113.92	112.23	107.83	102.17	109.14	109.17	111.11	107.86	111.59	108.4	106.78	109.75	112.61	105.85	111.68	110.46	109.22	112.61	108.14	107.46	106.35	108.24	106.21	106.62	104.54	107.81	109.69	106.56	110.4	109.4	105.24	107.1	115.14	110.25	108.63	106.76	109.15	106
108.87	103.37	102.32	106.67	109.66	105.61	106.9	105.11	105.3	102.06	106.02	112.42	99.816	102.95	103.7	100.98	107	103.94	101.63	102.62	112.34	100.23	102.85	108.5	100.6	103.73	109.39	103.65	105.29	104.83	108.31	110.7	103.19	105.12	101.72	105.26	100.29	109.11	105.22	103.04	104.02	107.24	107.02	107.99	104.09	102.4	108.04	101.18	108.63	103.15
104.15	97.14	99.22	100.02	97.865	99.313	106.07	100.82	103.71	103.61	98.078	102.8	94.029	97.528	101.52	106.35	103.29	101.09	102.27	98.443	100.74	103.53	101.03	105.51	99.171	100.18	100.53	103.29	96.871	101.58	98.449	105.05	99.95	95.091	104.03	100.59	98.278	100.05	98.133	91.852	103.91	101.92	105	98.003	97.621	99.774	102.45	100.05	100.94	102.68
109.03	107.78	104.48	103.09	105	108.67	104.07	108.68	112.18	105.46	106.29	106.48	106.45	111.48	109.46	109.79	101.98	106.95	105.01	110.98	108.2	110.61	107.13	105.47	108.46	106.17	111.78	109.99	107.05	112.42	111.11	105.44	111.2	107.78	104.29	102.54	105.59	111.31	103.49	107.79	103.61	103.21	108.98	104.97	113.22	107.47	105.11	111.22	108.82	108.8
104.98	109.36	110.92	97.575	109.95	100.02	100.49	103.67	108.93	102.91	108.37	104.22	99.165	110.75	111	105.2	106.51	104.48	109.09	105.7	107.55	107.19	112.41	102.46	108.95	107.12	108.65	101.84	105.94	104.22	104.51	105.87	107.79	101.84	103.17	102.61	107.84	111.91	104.73	107.73	109.76	103.96	103.45	108.25	111.5	105.89	105.73	106.47	109.3	107.55
104.8	107.98	112.56	106.73	105	106.34	104.44	108.74	111.81	109.1	110.34	109.15	111.8	99.431	109.06	110.5	111.92	103.92	104.01	108.3	107.56	105.48	105.94	113.71	108.67	104.49	100.82	101.4	110.08	102.94	103.44	101.59	109.44	107.05	101.14	117.81	110.61	104.97	110.54	109.76	112.67	105.7	105.03	108.01	110.04	107.65	107.44	111.63	103.89	103.6
108.73	102.72	111.17	109.09	104.05	104	109.66	103.41	104.99	104.31	108.7	106.81	109.59	102.35	104.48	110.92	110.61	106.24	103.83	102.74	104.58	112.06	108.92	105.06	103.82	106.86	109.24	104.48	108.32	101.55	108.35	107.07	100.15	110.25	107.02	101.97	107.09	103.96	100.75	103.66	106.9	104.12	103.55	109.77	100.04	102.96	110.26	105.15	103.94	99.495
98.092	96.768	95.377	102.28	97.347	93.717	98.553	101.67	97.972	98.984	101.99	96.635	108.05	103.77	96.635	96.332	103.61	96.8	101.52	98.199	97.587	97.081	102.05	98.262	85.556	96.673	96.829	104.44	100.23	92.782	99.927	93.166	101.22	101.21	97.191	100.72	106.43	100.28	96.063	99.298	101.78	95.756	90.964	103.42	105.53	99.62	100.8	101.38	106.01	101.72
108.03	107.11	108.24	109.96	105.49	113.84	107.5	104.07	100.57	102.99	104.77	107	103.21	111.05	105.61	95.528	107.26	102.51	105.79	99.405	106.16	98.966	108.54	107.13	106.05	109.86	103.89	102.14	98.477	100.48	103.23	108.88	107.11	106.43	108.82	104.95	102.05	100.07	105.24	109.65	102.77	104.56	104.25	105.26	109.28	102.97	107.56	104.8	106.39	103.2
113.49	113.02	106.18	106.85	106.14	98.94	102.58	105.41	115.44	107.8	107.76	106.83	111.65	114.37	103.78	114.05	109.02	105.72	110.44	104.52	110.18	110.73	106.35	109.19	103.12	107.47	106.38	107.01	108.3	110.18	102.05	107.88	111.39	110.89	108.95	103.32	97.151	109.58	106.12	110.1	108.06	110.08	110.11	108.93	107.14	107.55	107.33	110.82	110.46	111.48
107.07	106.74	109.11	110.26	104.51	110.53	108.83	116.36	109.41	112.04	108.35	111.62	104.69	106.44	109.11	105.78	110.92	111.5	109.15	106.3	115.41	108.04	104.26	107.96	104.15	102.28	113.49	110.31	111.85	111.33	106.08	110.7	105.58	107.13	109.4	110.13	96.687	112.08	107.19	109.9	103.67	106.79	101.3	108.14	104.52	111.67	108.26	109.09	110.41	104.32
100.25	108.19	103.05	113.46	98.215	101.8	102.74	107.02	112.73	105.4	101.67	108.26	101.32	108.87	107.97	111.5	107.38	104.36	109.62	101.6	108.74	111.29	108.7	100.74	108.99	108.73	105.38	108	107.51	101.84	102.95	105.9	105.42	104.34	101.56	107.45	114.09	114.52	104.98	105.06	108.81	102.02	107.93	106.54	103.18	104.77	106.11	103.77	101.81	107.24
110.08	108.06	104.43	101.93	107.37	105.92	104.45	107.88	111.62	109.01	106	111.77	103.09	110.86	104.45	108.93	110.02	105.82	109.65	105.63	106.79	105.66	105.37	102.09	102.32	106.13	102.45	108.58	105.15	102.3	111.42	109.42	106.81	101.64	107.18	106.63	107.94	107.64	105.4	99.133	108.96	105.31	108.12	104.6	104.54	106.34	111.79	103.59	102.09	106.89
109.16	101.62	111.21	103.67	105.78	100.98	109.18	104.69	103.29	107.97	103.81	102.15	106.21	110.61	106.59	104.63	110.23	107.66	104.39	108.86	105.84	106.98	104.73	110.78	110.54	106.8	107.01	105.3	106.23	103.2	109	106.47	105.71	106.68	107.97	103.69	102.14	103.09	106.66	108.79	104.16	99.87	113.4	109.63	102	102.64	103.41	110.77	103.55	106.96
102.55	106.36	113.21	106.97	110.6	105.79	101.04	112.03	109.28	102.92	109.34	104.28	100.34	110.57	109.53	105.2	109.91	103.47	105.75	112.8	105.59	100.79	103.93	107.74	104.66	108.52	113.38	106.76	111.54	107.89	109.04	109.05	111.73	112.51	111.69	110.11	105.03	102.09	107.22	110.29	108.97	112.69	103.39	107.62	110.17	105.31	109.82	103.33	109.59	102.66
106.32	100.59	102.78	107.01	103.63	106.84	104.91	104.37	103.87	104.74	110.43	107.9	103.68	109.16	109.33	103.69	104.26	107.03	100.28	105.29	104.97	99.881	107.26	105.17	109.61	112.73	109.46	111.67	105.99	101.01	107.81	102.82	109.19	95.693	106.36	105.26	104.81	109.56	107.63	106.84	106.66	106.12	99.166	104.37	102.85	106.74	107.29	105.92	101.69	100.45
102.34	111.84	111.42	105.12	107.68	106.31	108.87	111.3	107.83	111.35	108.35	111.02	100.86	104.65	114.38	113.35	105.31	107.14	112.34	106.48	106.03	104.35	110.49	104.22	111.46	102.24	109.91	114.81	109.32	96.465	103.43	111.92	102.88	109.47	110.63	110.86	108.04	112.13	104.22	111.41	108.1	109.69	104.97	109.64	112.79	104.1	111.66	107.95	108.42	109.7
102.91	112.13	108.55	105.35	106.97	108.72	107.24	101.81	108.88	111.2	112.6	105.44	108.62	108.81	107.46	117.66	112.84	107.68	103	101.42	104.58	106.78	106.89	111.4	108.33	100.29	106.64	110.61	108.15	115.21	107.08	106.17	108.56	111.82	109.82	111.74	114.42	102.99	107.9	110.87	103.8	99.965	107.54	105.18	104.57	111.35	104.34	114.28	112.63	105.67
103.61	103.28	102.36	104.65	100.37	104.15	109.53	103.62	108.35	98.429	103.17	112.86	110.18	108.07	109.31	105.03	106.04	112.29	107.92	105.92	96.138	98.837	109.04	104.37	104.45	109.1	109.78	104.97	105.81	106.28	105.63	102.77	107.16	107.01	105.61	107.41	107.89	103.32	103.9	110.02	109.47	106.32	106.71	107.73	110.2	105.03	99.4	110.09	108.14	103.77
110.46	102.53	109.75	105.59	108.67	110	106.51	105.75	106.09	114.99	111.66	116.76	106.36	111.19	106.05	110.71	109.78	109.02	103.42	106.4	111.63	110.95	110.43	108.34	111.85	106.58	108.85	104.01	105.89	107.71	104	106.68	108.02	104.83	111.34	107.12	110.52	110.49	102	110.1	106.49	104.81	112.62	105.06	106.96	116.01	104.99	113.16	109.41	106.77
98.79	101.76	95.419	98.748	94.875	94.096	97.713	104.84	103.69	104.31	93.932	98.399	90.831	107.74	97.037	94.918	101	98.203	101.5	100.46	99.216	106.08	105.97	102.49	95.013	105.21	104.33	103.23	101.68	100.45	99.612	95.546	102.68	101.67	103.19	98.554	99.575	99.784	95.066	108.77	99.944	97.136	99.266	100.66	103.41	103.56	95.905	99.854	101.32	100.32
104.85	109.48	107.71	104.16	100.94	108.29	108.05	102.9	97.732	110.28	102.89	102.39	112.86	98.46	107.38	102.31	101.73	105.29	105.21	103.91	106.86	100.8	108.86	111.99	108.61	106.41	104.82	109.29	104.15	103.42	110.47	111.12	109.37	107.49	107.19	104.4	105.28	106.21	111.13	107.62	108.75	107	102.32	108.42	99.01	105	102.88	107.74	101.99	109.15
104.9	104.54	108.11	108.73	103.4	106.13	100.37	106.97	106.52	105.86	112.4	108.2	104.38	109.35	106.35	104.32	108.35	104.25	107.57	104.58	106.16	108.04	110.5	105.98	110.51	106.23	112.24	104.28	111.14	107.53	108.7	109.02	108.41	102.66	105.41	108.6	108.07	108.5	102.44	108.81	108.42	106.05	102.2	109.22	110.7	105.68	108.95	104.73	100.15	104.94
112.26	102.08	111.55	110.62	107.69	105.53	102.91	114.76	111	105.57	112.18	101.9	106.12	107.33	106.57	113.45	106.27	112.13	103.16	112.19	103.41	104.86	111.75	105.62	104.84	102.31	101.71	102.94	112.72	109.58	113.61	111.11	105.72	111.13	112.63	103.92	106.68	109.17	114.59	108.87	100.17	112.43	103.72	111.86	109.76	114.27	105.52	102.71	110.6	103.82
102.08	94.162	105.14	97.793	97.685	93.948	101.44	98.272	102.42	111.53	94.93	105.84	99.417	101.63	100.88	98.984	107.16	102.1	103.74	93.092	102.04	105.66	97.022	101.52	103.88	96.372	101.17	103.28	96.265	94.447	97.723	95.346	103.93	97.761	102.64	94.84	103.66	99.128	104.23	104.1	99.831	98.253	100.15	96.303	100.6	102.97	100.71	99.104	103.57	99.653
106.53	109.02	112.12	108.94	109.29	108.88	101.29	108.87	110.94	109.37	112.48	104.61	111.34	108.5	114.65	112.22	104.69	101.1	99.867	108.04	110.71	115.2	108.75	109.85	113.03	109.87	109.9	106.85	106.05	103.99	110.51	111.62	110.88	102.68	109.06	107.41	110.54	109.97	108.02	120.85	107.99	107.02	111.07	104.28	108.16	107.57	106.32	101.9	112.12	106.19
104.74	103.43	101.93	98.73	100.66	107.49	103.3	106.57	109.21	107.2	106.55	109.09	106.22	101.63	106.23	107.5	104.35	106.84	104.24	104.22	109.05	112.76	106.45	105.77	101.07	102.92	106.85	103.94	114.9	106.68	108.88	102.1	104.66	108.76	103.96	108.58	106	103.67	110.11	110.15	108.93	108.98	104.79	106.46	106.72	105.43	109.33	111.34	108.61	103.26
106	107.87	108.18	111.89	102.89	111.45	112	104.12	109.69	111.43	110.67	111.52	107.74	104.55	107.59	109.83	112.21	106.71	111.44	109.95	103.57	105.27	107.7	101.4	104.46	108.16	113.8	106.59	113.05	106.21	113.25	105.4	105.06	103.07	106.75	109.55	109.48	108.36	108.64	106.99	103.25	107.55	106.15	109.68	112.79	106.65	113.39	101.53	107.21	106.97
94.873	96.891	96.824	96.067	96.537	101.55	91.192	99.122	106.07	101.96	100.14	95.336	100.96	97.926	102.65	97.003	93.345	96.958	97.614	102.07	103.84	102.48	89.046	99.022	96.574	102.18	89.221	100.3	92.232	94.612	98.591	94.103	97.866	105.35	104.78	104.36	92.908	96.516	100.47	103.39	98.415	97.215	97.45	96.444	96.439	94.4	95.47	102.92	97.37	100.97
106.6	106.92	106.81	104.36	111.71	108.69	104.78	109.52	109.04	109.48	106.29	112.39	107.29	106.26	111.16	110.92	105.53	106.55	106.53	108.16	110.14	106.48	104.57	105.15	111.38	111.07	109.24	103.73	111.48	107.59	110	108.03	107.95	105.51	107.32	100.29	110.89	104.82	107.46	105.72	109.6	105.06	105.87	109.25	104.11	107.29	108.54	107.4	104.57	103.64
99.772	102.57	100.24	102.94	99.055	95.825	98.166	97.638	98.69	102.95	97.997	103.15	104.22	102.47	93.522	104.22	99.913	100.27	98.307	96.168	100.62	104.33	100.57	98.108	96.358	103.77	103.86	101.38	99.872	96.136	101.01	99.883	107.58	108.04	98.037	99.574	99.324	98.154	96.617	99.186	101.87	94.143	106.68	93.721	94.633	101.08	98.706	97.637	95.6	96.159
104.4	111.07	103.18	104.51	111.07	110.08	103.43	97.766	109.09	105.89	105.9	106.26	109.33	103.59	107.93	112.01	105.81	109.73	111.1	108.62	100.21	109.35	108.01	102.7	104.9	106.66	107.83	99.975	106.78	107.95	111.7	97.191	99.157	104.71	113.35	110.29	106.51	105.43	103.47	102.67	98.385	105.66	100.2	104.63	102.88	108.2	106.37	113.49	103.57	106.49
107.23	108.89	110.06	105.07	106.25	105.65	101.54	111.54	104.73	112.39	108.41	100.78	108.12	108.99	103.33	109.34	100.12	106.53	104.27	101.82	105.46	107.25	107.65	105.04	110.96	105.95	105.92	107.21	106.64	109.98	105.01	108.52	111.96	107.19	106.02	110.41	104.86	111.27	104.14	99.509	103.93	100.5	104.99	108.58	103.56	105.75	109.97	110.99	107.05	110.92
98.817	100.41	106.13	107.15	108.72	103.22	102.33	104.85	102.75	106.21	111.05	103.95	105.33	109.9	106.96	107.7	101.41	100.51	110.99	101.03	112.72	105.4	106	106.85	107.48	109.31	104.87	113.15	103.74	103.89	110.53	108.61	110.2	108.51	99.479	101.27	106.63	105.81	106.79	111.62	108	105.38	101.55	103	108.1	107.83	104.1	105.12	106.73	107.77
99.409	102.36	96.549	98.101	100.84	98.057	94.733	95.108	96.391	97.031	93.704	94.945	96.032	93.066	104.08	103.85	101.53	100.56	91.942	93.147	100.1	102.37	95.915	98.705	98.961	93.513	93.402	102.15	96.711	99.71	94.869	97.031	98.075	101.14	97.449	95.872	99.422	98.177	95.041	99.807	95.405	101.34	97.113	95.427	100.05	99.728	97.516	94.694	96.572	97.246
108.18	99.316	107.98	101.52	103.57	101.19	105.03	100.35	101.9	99.971	104.83	100.76	101.74	101.85	102.05	99.975	102.04	104.81	101	113.99	102.48	101.46	103.25	107.96	101.66	100.72	107.08	110.87	103.63	106.16	103.99	101.03	95.769	105.36	104.8	105.6	103.07	96.637	102.8	102.27	101.13	100.93	100.27	99.413	99.762	95.516	108.48	99.407	99.624	100.51
99.323	102.18	108.94	108.28	105.44	106.88	104.38	105.7	103.08	102.1	107.48	98.598	105.95	103.17	106.98	102.14	111.63	108.09	105.23	104.38	105.26	109.49	100.44	105.81	102.52	111.7	106.09	107.88	104.5	107.37	108.38	103.68	103.59	104.74	108.62	107.43	100.67	105.19	107.26	107.92	107.58	104.55	103.17	103.67	107.73	105.86	101.99	100.7	105.41	103.97
110.57	109.66	107.18	107.4	107.16	102.11	104.29	109.11	103.69	115.61	104.23	107.67	106.74	112.28	106.29	103.3	105.17	104.63	105.87	105.47	105.56	105.68	106.76	106.45	105.74	106.79	103.4	109	96.559	106.15	111.36	111.08	103.9	101.99	106.81	111.7	103.46	102.91	112.61	111.93	106.96	111.26	106.07	110.42	108.48	110.47	112.99	103.99	109.03	104.5
103.7	101.24	104.03	98.462	100.67	99.22	99.995	99.038	97.174	103.95	95.769	100.68	97.126	96.513	100.98	106.05	93.874	101.82	102.19	103.91	99.014	102.7	102.96	97.127	103.05	99.496	103.02	103.87	106.33	99.789	95.924	101.11	94.257	96.035	100.85	100.33	95.947	102.63	108.49	100.44	99.006	99.852	100.89	101.63	99.226	102.17	102.3	99.372	95.863	102.11
108.95	111.04	105.09	113.83	108.01	107.25	107.31	103.62	105.04	108.55	104.89	106.43	110.54	110.85	109.24	109.2	101.49	101.17	109.42	105.8	101.66	107.59	105.97	105.68	110.82	104.55	106.14	108.03	111.74	109.9	106.53	107.52	100.12	115.32	108.73	113.58	110.31	110.55	109.96	106.68	111.14	110.05	101.31	111.41	106.5	103.32	109.77	103.1	107.76	102.37
107.14	109.72	109.2	110.08	106.88	107.27	101.32	105.68	112.02	102.82	108.76	107.07	109.31	111.23	105.41	107.73	104.45	109.77	107.13	111.49	99.038	105.4	103.51	113.49	108.41	110.73	102.71	103.18	105.58	105.74	112.17	106.59	96.829	105.7	103.54	103.59	106.97	97.043	113.94	111.45	109.42	104.93	103.53	106.66	106.99	109.75	107.19	108.88	103.15	108.83
105.23	111.29	104.1	106.11	108.17	113.21	115.38	114.87	112.53	113.05	109.45	110.76	113.01	104.34	109.98	105.91	111.93	105.26	104.58	112.69	116.44	103.57	108.03	109.57	112.75	108.7	110.78	114.78	109.71	110.52	108.99	117.88	108.82	108.2	111.85	113.34	104.81	115.73	111.82	112.57	107.82	107.56	118.33	111.76	111	114.69	116.38	117.29	110.09	109.66
108.67	106.27	111.62	105.72	105.69	110.16	108.39	104.61	108.93	101.56	112.17	100.14	106.74	100.11	107.95	109.89	114.09	108.51	110.91	106.63	105.45	103.9	106.18	107.39	104.67	106.29	113.38	101.07	105.77	102.09	107.35	103.88	104.6	103.39	105.9	106.4	103.43	109.91	104.02	103.06	112.3	102.41	103.75	98.711	100.35	106.21	112.41	102.59	114.86	101.9
101.93	93.874	99.762	95.609	105.99	91.601	103.03	100.66	91.639	97.608	95.806	97.274	98.28	102	101.15	90.705	99.649	100.49	99.42	103.38	99.525	94.027	95.634	90.598	94.535	95.246	103.24	101.65	97.835	97.86	101.3	97.727	94.309	94.388	98.211	95.676	99.102	94.623	102.88	92.868	89.939	91.988	99.806	100.11	94.661	96.14	96.504	91.781	100.83	93.318
108.37	106.51	104.59	109.94	111.3	113.24	98.958	101.92	108.76	104.9	101.07	106.17	102.78	103.58	104.4	102.26	109.05	107.76	108.65	103.61	106.29	105.78	107.18	101.65	108.98	107.96	100.09	106.29	109.43	109.66	104.81	113.91	108.22	104.58	95.833	108.11	113.52	101.73	105.58	106.89	108.71	106.48	107.99	102.65	115.77	107.87	103.69	99.944	106.35	105.94
102.1	111.19	110.92	106.88	103.1	111.46	106.29	111.13	109.13	115.18	106.28	108.41	109.14	105.41	103.9	107.55	107.88	111.16	108.83	108.85	105.69	104.15	112.66	105.77	111.46	102.07	109.29	108.97	104.39	103.66	105.38	108.62	106.44	108.67	108.42	103.52	107.44	109.07	111.11	109.62	104.44	114.54	106.01	108.59	104.84	102.86	105.78	109.63	103	104.81
97.588	91.908	99.091	96.647	91.282	94.176	100.36	100.21	95.136	95.068	98.206	102	96.887	101.33	101.14	100.85	99.737	98.555	98.92	95.262	90.936	103.48	95.766	100.53	102.24	98.348	99.582	97.475	93.519	98.303	97.187	99.817	100.59	98.29	101.44	98.894	96.123	91.811	91.732	104.02	99.71	95.667	97.832	95.761	99.35	98.109	98.443	106.14	97.927	100.29
100.4	100.55	101.15	94.693	99.209	92.67	96.354	95.893	101.2	90.197	95.873	101.19	93.141	102.3	100.87	97.705	104.53	92.922	97.56	99.655	103.38	95.829	95.587	92.454	97.69	96.184	94.608	97.101	98.617	100.22	86.495	93.813	97.893	100.47	92.616	98.962	100.04	97.809	96.027	97.21	94.107	99.159	103.59	100.16	97.14	104.5	88.404	99.5	103.17	98.872
102.8	99.423	110.98	101.47	109.24	105.07	102.8	113.28	100.82	103.19	107.55	107.98	101.11	103.86	109.08	110.52	105.06	105.49	103.61	97.273	104.62	108.14	105.12	106.99	109.34	104.2	110.94	109.1	105.76	109.01	103.55	104.35	103.94	104.83	106.8	107.02	100.25	103.28	105.93	101.45	112.22	107.51	110.39	107.57	107.39	102.87	104.06	105.09	105.66	104.3
103.5	107.78	103.82	103.94	106.26	108.01	107.61	105.79	112.62	108.6	112.46	108.77	107.54	109.67	103.06	103.17	107.1	113.75	108.38	102.95	103.19	106.6	108.14	107.05	102.91	108.25	108.3	100.93	102.86	104.04	107.13	104.95	103.01	96.261	110.93	110.14	109.38	102.62	102.22	105.78	109.3	106.49	103.45	106.86	106.94	109.59	108.46	105.66	105.23	111.67
109.39	104.41	110.41	101.09	103.03	107.25	99.098	104.42	99.25	103.85	103.36	100.91	99.026	100.33	105.21	104.9	106.84	104.97	100.18	101.5	97.459	103.62	106.44	100.51	108.7	105.48	100.09	103.37	101.51	105.55	104.95	108.84	99.843	104.04	101.55	103.78	99.824	101.98	107.07	105.8	101.12	107.86	96.169	103.36	104.61	105.36	101.48	96.282	103.63	107.02
104.67	101.31	98.389	100.22	107.57	101.88	99.656	101.26	97.444	100.5	101.91	98.104	107.82	103.56	105.67	101.19	104.44	101.34	98.427	101.93	100.4	100.69	101.69	101.54	113.4	99.193	105.54	103.11	101.89	103.14	99.368	103.13	95.941	105.31	98.485	100.45	98.641	105.67	101.55	95.52	103.56	96.892	103.67	97.285	103.24	101.59	101.99	98.265	97.87	97.976
106.44	114.01	110.9	112.99	117.23	110.75	111.03	113.5	105.3	114.71	103.35	119.5	108.49	116.46	114.73	113.21	112.49	106.65	104.81	104.55	108.94	108.97	105.83	111.31	118.13	113.92	105.26	114.11	108.54	110.17	114.26	116.54	112.07	114.54	111.96	105.43	115.58	106.44	110.73	111.91	111.1	102.32	112.06	111.71	110.76	106.09	111.96	111.65	110.17	108.39
100.85	105.49	110.96	109.24	111.36	113.13	108.28	107.01	106.2	106.15	105.96	115.27	107.52	107.3	117.29	108.17	103.19	109.03	106.51	104.9	108.78	110.28	103.23	106.63	107.39	110.16	107.57	108.65	106.99	105.54	112.78	106.77	110.52	108.54	108.26	110.33	108.91	106.23	111.39	111.91	106.91	113.86	110.26	105.95	103.66	107.15	106.31	108.81	100.87	109.13
100.16	97.142	102.25	99.137	98.834	104.91	99.579	94.939	98.5	104.8	99.615	100.69	99.159	107.09	99.009	107.32	101.06	92.691	96.099	103.72	99.629	93.187	100.68	94.469	101.71	105.9	109.76	102.02	102.35	97.548	100.15	99.354	104.4	99.427	101.56	99.151	104.25	106.17	97.366	102.38	95.602	102.72	106.12	100.33	100.75	99.214	98.574	98.862	103.14	102.82
111.18	111.66	110.55	116.6	111.8	115.19	118.65	116.8	114.21	108.38	112.65	109.9	108.14	112.1	104.68	114.55	110.56	112.69	113.77	111.64	111	104.06	117.95	108.98	107.18	113.55	108.17	108.6	111.99	107.6	110.51	115.11	107.88	111.24	109.33	114.92	106.05	116.17	105.76	115.38	106.49	108.19	113.73	106.24	114.58	108.9	106.49	114.75	110.65	113.7
103.65	107.35	110.81	102.11	104.92	108.48	109.64	110.43	104.73	110.2	105.73	106.14	104.9	102.92	111.48	107.56	109.1	116.31	105.3	103.89	101.48	108.71	113.15	105.28	106.33	108.34	102.59	109.07	111.46	106.84	108.22	114.75	108.41	111.89	103.22	106.38	105.8	108.24	109.76	112	108.61	106.8	107.83	110.77	114.55	110.95	104.46	103.35	111.38	113.25
109.65	110.54	112.21	107.63	105.21	107	108.77	103.19	111.78	109.25	107.64	110.82	109.38	110.97	111.77	106.45	105.68	108.35	111.19	107.23	105.71	112.58	106.56	108.94	107.1	106.18	111.64	109	108.16	109.96	107.57	107.8	106.63	109.64	96.088	113.87	111.74	106.49	110.93	109.25	110.36	108.74	106.23	106.78	113.01	112	109.11	111.98	109.54	108.91
102.39	108.35	107	111.47	111.91	105.66	112.63	108.36	105.36	103.18	106.35	100.96	104.44	107.4	100.54	109.93	105.08	107.77	101.36	111.2	106.78	112.98	113.67	110.17	107.61	102.9	106.42	101.57	102.45	100.58	106.83	113.21	108.02	112.39	104.39	102.17	110.52	108.6	99.165	105.92	109.64	106.17	107.24	101.06	103.22	105.99	107.68	104.13	106.99	112.39
100.15	97.99	97.779	96.221	98.614	102.43	98.954	97.124	90.788	100.58	99.521	96.826	97.399	98.268	100.48	96.495	99.546	100.08	96.802	102.52	98.859	94.34	95.359	107.31	103.91	102.77	98.946	98.543	98.265	99.207	100.12	96.377	100.47	102.82	98.755	109.22	104.76	102.85	104.73	103.9	100.65	97.941	100.71	88.709	100.38	100.52	104.2	94.351	104.17	96.919
103.63	113.13	110.08	111.46	103.47	107.18	104.76	101.39	104.07	110.15	105.39	110.11	109.02	102.79	110.37	108.58	108.7	107.37	103.68	111.31	102.23	109.75	111.22	114.29	105.38	109.61	104.47	111.79	106.8	105.75	106.7	109.44	107.73	110.86	106.96	109.8	108.23	108.68	101.62	106.17	112.06	107.07	106.13	107.61	106.65	102.95	111.19	110.46	105.76	104.15
111.03	103.28	111.28	104.49	104.64	106.19	108.7	108.89	109.71	104.86	111.21	110.26	108.74	106.31	109.68	107.01	110.92	104.78	107.72	108.5	100.15	103.31	105.5	108.64	105.95	108.35	109.97	109.52	108.12	114.83	107.09	108.67	111.85	102.88	105.76	107.72	110.01	108.44	108.63	107.23	113.11	103.1	106.65	107.56	113.65	106.34	109.34	111.38	114.72	108.86
103.09	99.613	106.15	109.96	108.46	105.83	107.21	102.61	108.53	108.76	107.4	106.94	109.4	100.6	101.91	104.81	98.383	108.51	107.63	107.59	106.28	103.1	99.907	107.44	104.77	109.89	108.27	105.25	108.96	105.07	104.03	106.8	101.15	109.76	103.09	108.13	110.19	103.06	97.042	104.1	104.81	104.08	103.87	102.61	107.25	104.49	109.84	100.71	106.39	105.14
105.24	107.72	102.95	98.63	106.31	107.43	105.02	108.68	112.34	108.41	99.155	102.24	106.02	106.8	102.82	103.89	102.21	109.1	100.77	105.93	99.786	102.56	102.26	105.04	106.13	107.8	106.42	105.73	101.96	105.27	107.78	102.93	111.66	107.98	104.21	105.27	105.71	103.08	110.02	104.17	105.81	108.08	111.53	103.69	104.41	106.33	103.97	95.59	106.43	100.28
105.88	102.42	99.875	114.55	101.3	113.25	107.44	107.44	101.08	111.17	99.227	104.71	104.27	110.52	105.66	105.32	108.52	107.87	99.31	105.67	112.81	104.71	110.99	101.23	104.22	103.3	103.34	107.93	101.86	105.86	98.68	107.18	105.34	108.67	110.91	107.7	103.29	103.39	100.36	109.07	97.692	104.76	103.96	108.11	105.9	104.71	104.38	103.18	109.72	103.66
110.7	105.33	111.25	118.66	112.03	111.5	115.66	107.01	105.95	105.27	105.19	108.88	104.26	111.6	114.85	109.44	109.09	104.63	106.09	110.3	105.22	108.33	111.5	106.33	112.17	108.79	115.64	106.06	110.95	104.54	108.98	109.68	112.7	111.86	104.37	106.21	111.28	107.75	105.25	117.29	106.8	110.95	108.33	107	116.31	109.75	106.26	102.78	105.91	108.84
109.68	104.26	107.07	104.04	105.25	106.89	104.61	108.23	106.3	110.65	107.74	113.7	101.11	110.02	103.5	108.21	107.47	102.36	104.04	99.964	100.05	110.86	109.27	111.65	102.13	106.89	111.67	106.19	102.62	104.33	106.58	106.23	105.77	107.47	112.43	110.33	104.24	110.77	103.38	107.15	106.71	101.61	103.69	106.75	101.6	92.924	104.12	107.54	101.76	107.53
97.552	103.5	90.794	97.704	98.094	101.34	96.275	102.68	100.99	97.996	96.888	110.72	96.698	103.11	101.23	96.403	100.69	99.187	101.77	98.843	94.87	95.204	98.904	102.56	99.249	98.886	102.78	100.89	98.916	105.54	101.74	101.08	99.294	94.123	101.83	101.21	100.13	99.004	100.91	105.41	101.28	104.66	93.72	100.1	104.52	106.94	93.832	97.775	99.797	99.67
101.08	109.52	104.06	111.54	115.99	106.59	108.69	113.89	104.36	102.58	105.91	109.25	108.56	111.72	108.32	110.45	104.97	109.98	106.98	104.97	107.7	105.89	104.96	106.62	106.99	108.87	112.55	116.63	109.25	111.56	109.97	106.06	107.98	112.74	108.98	111.03	106.06	105.48	104.56	105.09	108.01	107.31	108.4	112.05	104.61	104.07	115.66	102.55	109.47	107.02
112.64	102.93	108.95	110.11	106.37	107.82	106.13	105.51	112.05	105.04	99.87	103.34	107.47	107.74	101.34	109.19	108.1	112.04	104.63	104.86	112.36	102.93	105.94	98.766	106.61	108.21	106.9	113.28	103.61	108.37	109.81	107.7	109.29	107.6	108.08	113.71	98.747	110.77	110.92	105.8	108.85	108.1	108.38	105.81	111.53	108.98	104.87	105.25	108.26	105.46
108	102.52	105.93	107.61	104.95	108.36	109.99	105.62	107.39	95.008	102.42	104.22	101.8	110.07	112.85	97.626	114.58	108.48	106.75	110.78	110.78	103.36	101.85	108.84	107.21	102.94	109.4	102.47	107.64	111.56	103.04	109.44	101.93	107.12	100.7	107.14	109.3	109.75	107.24	106.41	97.016	107.86	108.14	106.54	104.58	109.12	101.41	104.59	106.2	108.35
101.49	94.799	96.978	91.449	98.636	105.49	94.105	99.798	98.917	99.552	92.804	92.409	96.545	97.193	94.475	101.26	96.85	95.282	102.77	100.71	98.724	103.49	96.336	100.68	98.825	98.217	94.604	96.277	102.71	97.064	97.532	96.408	103.79	100.32	97.838	102.11	98.917	97.448	94.106	98.896	93.444	97.759	93.972	95.841	101.23	96.994	94.595	98.893	100.41	92.343
104.21	114.31	108.34	106.01	105.79	108.16	106.04	110.03	101.31	104.36	99.332	102.03	96.558	108.78	103.01	105.28	108.36	103.62	103.05	109.29	105.52	105.28	112.53	107.1	106.87	107.85	103.73	102.44	110.67	107.39	105.57	102.46	107.64	118.26	104.65	100.94	109.86	106.64	115.34	103.89	104.41	108.48	106.54	106.64	108.41	104.33	96.738	110.87	99.849	108.79
104.43	104.44	111.09	106.92	105.67	103.36	110.66	109.36	106.17	105.92	104.39	109.01	118.89	105.04	111.19	112.33	106.58	109.66	106.17	105.93	110.6	110.64	102.07	106.89	115.89	107.3	102.49	106.04	111.94	107.36	101.41	102.76	109.6	107.65	107.7	108.51	103.14	118.03	108.63	104.97	107.19	109.42	110.33	113.73	115.77	108.6	109.2	103.54	106.24	104.62
101.17	109.29	99.627	99.561	99.918	100.09	99.291	102.18	104.39	100.51	103.75	102.27	100.61	108.24	102.94	102.96	99.327	103.31	99.14	98.126	93.024	103.71	97.074	102.2	98.049	105.61	99.784	101.38	93.476	99.653	100.62	95.184	104.08	97.356	100.93	98.833	102	97.213	99.186	96.47	103.11	113.22	103.11	101.28	101.68	106.84	97.658	101.04	100.19	96.152
95.926	96.459	102.2	97.681	96.692	99.4	98.659	99.256	104.6	97.755	96.855	92.986	94.313	95.067	98.832	101.01	96.293	96.86	95.191	99.872	94.576	104.95	97.5	101.81	98.473	103.02	97.962	99.993	102.67	96.777	97.172	98.139	96.054	96.524	96.714	96.425	95.488	99.306	103.75	102.24	96.394	94.747	96.881	98.595	96.453	96.15	104.48	107.85	99.238	99.117
105.56	100.84	101.35	108.68	98.244	105.95	100.86	109.26	103.25	110.61	105.82	108.13	102.54	108.07	109.94	106.23	107.09	109.41	108.84	103.86	105.66	97.353	103.97	104.83	108.09	104.14	105.03	103.56	104.34	102.84	109.24	111.8	105.33	111.07	108.77	114.57	101.22	106.66	102.55	100.32	109.59	105.73	98.533	104.43	106.7	108.98	108.87	105.95	104.78	107.3
105.71	108.6	104.34	105.33	111.02	96.785	106.98	105.94	104.52	98.005	103.36	108.22	102.02	108.65	105.12	107.85	106	105.6	101.22	107.07	108.22	113.32	110.01	106.35	116.41	104.66	103.12	103.81	100.68	112.59	109	112.45	103.68	109.12	103.87	107.29	104.41	110.81	103.4	110.85	108.2	105.05	106.5	104.42	101.08	108.96	102.55	104.38	106.15	105.88
98.038	95.988	102.8	98.447	100.8	103.69	104.55	96.595	105.08	96.017	103.75	105.38	98.896	102.93	110.84	104.48	97.201	99.441	100.57	96.871	101.87	101.95	105.98	103.29	99.485	97.833	100.77	98.983	100.81	98.881	94.609	103.59	101.11	96.896	102.52	104.71	99.825	100.7	101.03	100.42	101.99	97.027	99.727	96.108	105.14	109.34	102.65	101.88	103.42	103.79
110.45	107.36	113.46	104.59	105.94	109.66	112.62	111.4	104.05	109.4	111.2	110.39	106.98	100.61	115.17	112.18	107.17	107.11	109.61	109.87	110.45	109.1	108.79	103.48	110.27	109.8	99.966	107.75	100.53	104.95	110.45	111.24	108.74	111.48	115.5	110.41	109.59	110.76	109.03	110.48	106.73	111.42	114.37	103.83	114.6	98.941	104.26	105.71	107.53	114.13
108.97	109.28	109.91	107.58	108.96	109.94	97.769	98.913	99.626	108.15	108.4	106.1	107.49	105.88	101.47	111.12	100.25	101.39	105.79	105.35	102.34	113.4	105.86	102.82	108.62	110.93	104.73	106.9	111.84	98.924	112.17	110.16	104.72	103.33	115.13	103.84	109.83	100.72	110.85	108.02	100.26	103.83	109.11	102.35	104.21	105	110.12	105.17	106.63	107.49
105.25	112.12	108.66	103.42	103.42	112.18	111.17	103.37	102.17	104.71	106.33	111.7	105.86	106.03	109.07	106.11	106.68	107.43	102.18	105.32	108.32	110.24	106.11	107.37	106.44	106.18	109.4	108.82	102.66	108.49	105.09	111.52	108.27	104.73	108.25	111.54	103.38	107.61	112.84	106.21	107.82	107.57	104.36	104.61	95.787	105.66	101.85	104.14	108.02	106.3
112.28	106.88	106.33	104.96	106.07	105.14	109.4	106.3	101.23	105.48	106.93	108.38	93.949	113.08	107.69	107.8	105.61	107.61	99.13	104.8	106.31	106.92	104.24	108.81	108.13	102.82	104.82	112.14	102.38	107.62	108.05	104.46	100.26	109.38	105.34	101.73	113.03	106.5	105.02	110.51	111.1	106.18	102.01	108.46	108.49	103.35	100.5	101.51	109.64	104.51
105.92	104.12	104.29	108.64	108.71	109.57	111.94	107.16	101.49	110.3	106.94	104.65	103.3	102.53	110.05	97.888	106.29	104.66	103.59	105.35	106.74	107.22	107.03	108.99	98.494	101.85	106.03	101.18	108.25	103.73	105.21	104.71	100.91	107.07	108.03	110.98	108.19	103.32	106.37	102.29	105.43	106.34	107.1	101.55	105.52	106.27	106.96	105.91	103.97	107.11
106.72	103.13	107.98	100.66	103.87	106.99	107.26	99.177	108.66	107.41	108.99	113.55	105.61	109.25	102.83	106.71	106.96	102.93	101.7	105.4	107.88	105.46	105.42	102.84	106.46	102.57	110.88	105.45	105.85	107.82	102.38	104.13	105.62	104.53	103.7	106.1	101.99	102.64	109.66	106.05	107.68	109.63	109.28	110.53	105.09	108.09	105.86	104.91	102.35	102.44
103.48	106.95	101.08	113.25	109.58	105.1	104.06	104.14	103.91	111.78	110.17	103.18	111.46	105.96	107.32	113.83	98.654	106.14	106.03	108.81	97.423	111.77	106.31	108.13	102.27	101.53	101.71	110.73	114.41	108.55	104.98	103.38	114.52	105.32	105.28	110.35	104.75	109.65	106.65	104.48	100.72	106.54	113.57	100.08	106.74	106.76	99.937	108.54	106.07	105.46
91.01	106.26	99.346	101.5	102.75	97.755	97.05	99.925	103.19	101.08	100.26	100.29	100.91	103.73	99.203	97.985	95.858	95.771	102.99	92.494	95.897	94.547	97.121	97.826	92.744	95.335	94.824	92.527	99.201	105.28	100.65	106.28	99.755	96.658	95.456	97.951	100.91	95.324	96.332	99.525	97.482	97.137	100.01	100.46	105.37	105.34	99.359	99.69	98.743	96.941
109.24	114.12	111.74	108.3	107.37	110.85	108.88	111.36	105.04	110.29	109.19	113.05	113.64	102.11	109.1	107.29	108.32	103.44	105.77	109.53	105.22	104.54	102.61	109.23	114.26	110.2	108.72	105.9	99.458	107.08	102.21	112.62	102.93	105.93	112.55	114.74	109.23	102.3	116.9	116.55	115.23	108.25	108.71	113.67	110.34	106.68	105.66	112.59	107.86	106.5
111.78	106.16	105.79	103.55	106.15	115.93	106.36	102.38	107.42	109.49	105.79	109.09	115.17	109.61	107.34	105.08	111.76	105.38	108.07	104.61	111.16	108.91	111.67	110.11	113.56	105.44	108.87	117.63	107.78	114.6	109.33	106.91	109.89	108.28	101.35	112.81	105.51	109.56	105.79	105.79	112.43	103	108.21	107.61	107.55	114.29	107.75	102.2	108.87	110.26
108.71	108.15	108.05	104.03	115.03	110.74	110.92	104.45	110	110.58	114.14	102.26	112.52	114.46	112.76	116.35	103.35	109.23	107.75	107.29	108.49	102.44	106.27	110.89	109.32	110.15	111.56	109.52	108.19	107.85	106.83	99.536	111.4	107.93	107.48	105.04	102.37	103.07	107.24	108.68	107.05	109.48	105.08	106.43	112.96	102.71	110.36	109.69	110.04	112.22
108.99	105.44	104.49	104.77	102.85	109.35	108.83	108.05	108.09	104.9	113.45	102.9	108.52	100.75	110.94	111.92	111.56	107.61	107.8	103.51	106.64	110.97	107.75	109.94	107.79	107	107.56	101.11	101.25	107.32	103.73	104.66	105.94	116.39	107.37	107.78	107.99	112.41	110.3	107.64	108.78	105.53	105.49	111.72	116.69	107.62	101.28	101.78	106.22	108.74
110.25	108.51	109.86	110.53	116.79	111.45	107.59	111.5	96.871	109.59	107.36	106.46	103.62	105.64	110.69	114.88	104.18	103.47	113.26	113.72	106.89	105.78	106.43	107.38	100.43	104.83	105.4	114.26	103.21	109.24	113.62	102.32	110.39	105.52	104.64	107.68	109.86	109.52	110.13	103.53	107.82	108.89	104.82	112.39	108.9	108.3	111.35	112.01	106.64	106.39
102.78	103.31	104.87	112.93	102.75	109.04	110.69	102.66	102.94	103.74	102.42	107.41	99.748	109.68	100.06	105.11	106.92	103.12	101.85	107.05	102.9	107.03	101.86	103.85	99.837	108.42	99.762	103.79	101.62	108.04	106.36	106.1	105.07	100.04	111.09	107.79	100.26	106.09	107.52	105	109.05	106.93	108.72	103.19	102.37	104.06	110.24	105.01	106.74	102.38
97.627	101.32	98.397	102.44	96.875	103.15	98.929	103.64	99.805	91.983	96.775	98.942	93.11	92.392	95.953	98.098	102.3	91.661	95.393	91.005	92.587	106.37	96.263	98.043	92.702	91.656	104.49	97.735	98.825	101.14	101.18	101.45	98.961	101.18	96.751	97.51	96.079	100.38	94.628	99.414	104.11	96.602	98.418	100.33	101.91	94.951	98.928	91.824	100.23	99.584
103.02	103.17	109.69	108.64	107.91	109.29	101.97	105.74	106.25	102.8	106.65	105.94	103.82	107.44	108.89	105.15	101.13	102.12	101.5	104.4	106.27	108.99	106.84	105.54	101.25	107.93	107.35	102.95	106.61	107.52	112.87	102.86	112.92	106.56	100.9	108.73	106.85	105.15	106.27	102.9	110.06	103.82	103.99	106.97	110.11	104.36	110.34	105.09	104.08	103.96
112.85	106.82	106.19	105.25	106.82	108.34	108.53	100.73	110.76	97.938	108.79	104.69	102.25	103.06	110.86	103.13	110.36	106.97	108.07	107.47	107.49	107.88	102.59	103.26	108.89	108.61	102.86	105.59	109.4	102.07	110.82	112.02	99.324	108.68	100.67	102.61	102.9	106.61	101.84	111.41	102.77	107.23	101.57	109.02	104.37	99.462	109.7	107.33	107.71	107.13
107.37	110.72	104.87	104.51	114.12	114.81	110.18	106.14	109.8	109.66	102.08	107.55	110.67	110.38	109.64	102.24	108.99	106.93	107.9	107.48	105.56	100.57	108.06	110.82	110	107.47	107.06	109.59	107.38	107.3	106.96	105.51	108.59	110.03	100.99	113.45	110.98	102.83	106.18	110.26	104.69	104.93	105.36	107	101.6	103.57	105.94	98.541	108.63	99.566
98.317	96.779	100.93	102.6	100.27	100.1	92.872	94.084	91.821	91.972	89.085	101.08	101.47	98.716	103.35	96.781	95.604	94.668	99.114	97.794	97.642	95.268	99.635	94.372	100.27	98.661	98.212	96.04	89.221	95.512	94.14	96.636	100.41	98.694	96.405	97.15	97.061	95.831	99.668	100.86	100.48	96.15	95.052	100.72	96.119	95.769	101.05	92.08	93.046	92.65
101.92	100.86	102.72	105.58	105.16	105.48	105.88	105.05	109.49	106.14	101.79	98.676	104.25	108.47	103.88	101.54	105.53	104.77	100.13	107.8	105.71	108.07	103.49	105.64	107.26	108.34	100.24	107.04	99.813	104.04	106.02	107.63	104.32	97.938	102.81	110.69	104.29	106.68	107.25	102.38	105.63	103.36	104.48	103.32	108.44	107.13	108.37	106.92	109.98	112.46
106.66	102.79	104.82	106.01	103.13	104.46	105.29	102.62	108.66	102.5	109.53	108	109.08	102.7	102.48	112.6	102.53	105.94	105.54	101.87	103.43	113.98	112.87	107.36	102.38	110.27	110.12	108.12	108.04	106.83	110.59	107.26	103.51	110.99	106.03	110.87	104.7	100.27	113.69	104.55	105.06	109	108.47	102.04	99.903	106.92	103.65	108.03	104.23	104.23
95.098	91.687	100.51	100.09	98.96	96.014	96.271	107.91	96.039	94.998	94.779	91.294	100.04	94.665	100.9	99.387	98.147	100.02	104.99	99.467	88.302	99.31	100.16	89.606	101.9	100.68	96.482	96.084	95.666	102.18	97.891	98.593	92.796	101.43	98.438	100.22	96.723	100.52	97.551	95.721	97.798	105.54	96.483	97.127	97.337	97.681	95.696	100.93	100.21	102.03
99.292	97.555	102.55	98.715	103.73	98.472	102.97	94.917	104.67	103.3	95.243	103.21	101.24	99.184	96.223	104.26	102.24	99.534	101.74	99.983	102.06	92.529	95.683	103.01	100.74	96.732	106.35	99.254	101.75	100.86	96.527	106.05	93.808	99.518	102.22	97.17	99.671	100.52	102.13	99.068	95.982	89.238	99.738	99.576	109.85	101.53	101.83	102.9	97.106	102.89
106.8	105.03	101.05	111.37	99.981	112.14	103.78	106.78	104.16	100.56	111.27	103.41	105	109.24	106.59	101.96	103.7	111.41	104.99	102.15	107.24	104.53	106.79	108.66	109.64	110.18	109.52	104.09	101.94	103.25	107.58	97.331	112.03	105.26	102.25	101.56	111.23	109.54	103.4	105.74	102.74	107.62	97.144	97.031	111.11	100.74	105.85	105.68	111.87	111.53
108.6	106.3	103.79	107.01	109.55	108.6	109.23	106.07	105.52	108.13	107.04	104.58	104.81	107.23	108.89	104.83	106.63	108.52	109.66	105.99	109.37	109.88	107.8	105.13	109.49	113.72	110.26	117	107.96	106.32	107.04	106.57	103.99	104.66	107.56	111.5	106.6	113.59	109.81	107.3	108.35	102.94	109.25	107.54	106.71	113.82	107.23	108.19	111.12	108.87
97.684	96.534	95.596	94.657	102.48	105.61	93.107	100.38	98.266	104.06	101.76	93.116	93.022	105.46	101.98	98.305	105.04	93.725	102.09	101.39	104.69	95.825	103.31	93.598	97.869	103.88	92.382	103.26	106.31	97.37	92.133	104.03	104.95	95.597	100.46	99.976	98.7	98.167	101.54	97.478	100.42	100.93	98.631	102.96	105.14	101.48	96.578	104.75	97.739	101.21
95.299	99.963	96.724	98.498	95.702	99.481	99.937	98.346	90.93	90.938	92.516	102.99	93.403	94.835	99.01	99.109	89.941	91.478	96.745	97.592	99.583	101.99	100.06	96.932	101.03	102.13	95.087	103.99	91.672	102.52	95.359	93.356	96.888	98.631	97.228	94.416	101.82	93.183	98.824	99.375	96.362	105.48	88.094	98.13	94.755	99.601	97.106	98.048	93.214	96.362
117.5	105.6	109.53	110.35	108.04	114.95	110.12	104.57	102.91	107.01	109.32	112.03	106.49	108.29	106.15	111.66	103.98	102.23	113.18	108.68	107.61	112.96	102.87	107.31	111.41	105.24	105.18	106.45	108.76	103.69	108.49	110.59	105.23	107.4	107.5	107.84	110.2	110.9	113.77	110.45	107.58	102.52	111.9	104.66	104.39	105.98	105.78	111.81	106.87	109.87
99.246	97.855	106.83	97.756	100.04	101.42	101.34	103.32	102.88	98.584	95.48	99.853	102.39	101.34	100.16	102.73	97.481	108.22	101.42	103.11	100.26	97.447	102.59	96.288	93.631	97.359	99.51	101.56	105.73	96.563	106.12	98.791	100.69	101	93.822	96.304	104.24	93.236	108.25	102.31	102.31	108.1	103.01	103.39	102.57	103.35	97.453	106.26	101.06	104.68
105.83	107.26	113.92	104.69	105.19	108.1	105.94	111.78	112.41	109.87	107.59	107.17	106.17	103.89	104.75	107.6	105.65	103.64	99.226	103.79	109.11	107.21	112.93	106.35	98.923	113.43	105.7	111.01	108.98	107.08	111.21	108.25	117.25	109.76	110.28	104.56	114.82	109.68	105.17	114.02	110.48	101.59	102.96	112.25	111.01	105.45	104.61	106.82	103.3	111.59
109.11	114.17	107.37	109.82	107.8	106.61	104.83	102.72	106.97	115.09	109.21	111.95	109.2	110.47	114.95	106.67	106.3	110.68	110.02	108.15	106.34	114.38	105.33	111.45	102.83	108.98	111.81	101.96	107.5	105.33	112.69	110.53	101.15	110.88	112.7	111.59	101.93	107.78	108.81	109.54	114.86	113.72	105.66	113.16	107.84	105	108.47	108	107.47	109.23
109.92	109.56	109.33	112.34	114.06	107.02	104.19	107.26	102.11	107.52	109.47	104.12	112.72	101.37	104.71	102.46	106.71	105.96	111.2	111.22	108.41	103.06	102.42	99.895	114.22	106.29	106.28	109.37	104.38	105.59	116.39	105.03	104.81	105.93	104.46	106.53	110.89	108.75	107.82	104.16	106.7	109.21	111.9	113.64	109.51	111.37	111.03	102.03	104.52	98.955
100.8	104.97	104.46	103.92	105.15	98.46	106.02	109.33	107.92	107.28	101.91	106.33	107.64	106.95	102.01	108.18	109.45	105.25	102.2	107.58	105.08	106.17	106.3	108.39	100.85	101.65	106.34	108.89	107.59	104.15	95.577	94.619	107.6	101.24	109.77	111.73	109.32	102.84	105.63	106.01	108.79	105.29	104.2	104.02	108.36	103.12	105.76	106.7	109.43	99.097
102.61	106.62	104.49	101.06	102.37	106.47	108.44	105.47	108.32	115.26	98.828	104.78	111.81	116.6	106.27	107.49	104	98.043	99.394	102.75	99.556	105.95	106.98	114.92	106.39	117.56	110.1	105.37	110.13	106.24	106.61	107.89	107.6	102.83	107.42	102.72	106.54	106.75	118.06	103.51	112.87	101.71	105.45	114.99	106.15	101.65	102.97	105.87	114.25	108.02
108.34	101.25	104.99	104.73	97.442	103.99	104.65	102.94	102.47	107.75	110.07	105.37	107.66	103.66	105.83	103.54	101.28	107.28	97.462	109.06	107.46	111.3	102.49	108.24	103.47	99.218	98.617	104.84	103.08	100.05	103.78	101.29	97.068	108.81	109.36	104.19	102.43	111.96	102.1	102.93	108.97	101.87	104.84	100.76	105.11	102.03	109.82	109.18	103.59	106.32
107.48	112.59	107.98	111.16	106.29	106.44	114.34	106.01	108.88	113.08	108.17	103.37	104.63	113	104.93	107.58	110.05	110.37	104.04	113.9	102.42	110.6	109.77	105.81	110.02	109.41	106.92	102.46	110.02	115.35	102.98	105.98	98.459	109	117.72	111.9	105.78	105.88	108.88	106.49	107.11	110.83	107.52	103.26	114.44	114.41	107.27	112.12	114.66	109.31
97.159	99.287	103.04	102.16	99.064	100.98	93.762	97.857	99.56	98.549	99.874	94.858	100.12	96.858	92.693	94.806	100.28	97.98	97.02	100.87	100.2	96.164	99.291	103.92	102.6	96.294	101.29	93.529	94.378	97.245	96.535	98.163	101.68	99.298	101.34	101.07	100.03	95.588	97.064	99.772	100.47	90.213	101.14	102.91	98.746	104.06	95.005	98.489	97.924	100.85
92.3	92.912	98.678	100.45	98.431	99.914	102.54	103.26	100.12	95.465	96.888	98.703	94.161	96.389	96.502	98.204	94.964	93.646	92.621	100.74	101.06	103.78	102.25	96.773	96.935	102.54	92.634	94.584	98.078	95.629	105.38	98.855	97.55	96.242	97.555	100.3	99.686	93.806	91.933	96.377	97.63	98.066	95.265	103.68	96.522	95.879	94.683	94.606	100.93	98.992
103.73	102.61	105.49	106.96	104.62	105.25	111.21	103.11	114.77	106.96	105.74	107.37	101.58	107.65	103.65	106.74	106.43	109.73	98.816	102.64	109.84	109.36	103.48	100.07	105.15	95.386	109.99	103.1	108.91	101.13	107.77	104.46	98.693	110.05	104.5	103.46	105.38	108.76	106.71	108.64	110.68	109.93	102.82	108.16	107.07	106.67	97.915	106.07	106.6	102.16
107.71	105.27	109.2	106.2	109.07	107.23	110.3	103.9	110.04	104.2	106.85	108.78	105.01	109.66	104.03	108.78	108.7	103.82	105.63	106.81	107.2	110.3	101.23	106.8	108.58	101.37	106.97	106.19	102.2	107.16	109.08	110.34	107.76	105.04	107.37	102.85	109.68	108	101.53	109.69	102.22	111.74	104.68	109.11	103.17	113.59	105.62	104.42	107.78	108.03
103.48	108.17	103.46	110.28	99.588	107.8	107.97	111.61	102.85	111.96	107.29	110.68	100.7	109.2	102.83	108.46	106.35	103.83	112.07	108.6	108.81	112.21	117.62	106.1	112.96	108.84	105.32	102.91	107.58	110.24	115.02	106.5	114.32	101.41	107.14	108.46	102.66	106.74	99.39	112.24	109.35	111.03	106.06	115.04	112.46	101.17	108.2	100.94	106.47	112.15
103.81	112.8	106.09	103.94	105.94	104.15	106.75	104.08	109.01	106.5	102.55	109.81	101.9	103.8	107.1	100.74	103.75	102.16	108.25	106.47	105.77	106.44	102.66	106.67	110.39	101.66	106.44	103.72	105.89	105.55	104.86	106.84	104.63	108.53	106.56	105.32	111.56	99.812	109.77	104.56	107.85	108.03	107.62	101.91	111.2	97.763	109.78	98.566	103.42	104.82
100.88	98.572	99.939	92.324	100.15	99.529	97.506	96.995	92.227	99.605	97.435	94.937	101.64	94.277	98.215	98.429	100.38	96.265	96.654	98.361	95.883	95.9	95.289	95.783	98.266	97.475	94.671	96.335	102.66	93.95	97.069	96.634	97.675	97.878	96.584	96.584	100.79	96.085	93.224	93.569	102.18	96.313	96.422	101.27	98.486	95.468	95.984	104.84	92.827	94.197
108.91	107.46	104.05	101.84	105.37	109.6	111	105.76	100.31	105.87	107.66	102.18	105.84	106.52	108.67	101.54	101.47	101.99	106.26	106.43	106.63	102.41	100.53	102.09	104.45	108.51	102.86	105.18	104.88	106.03	106.36	107.04	105.86	104.23	111.07	111.33	111.27	99.813	102.76	99.835	101.74	102.87	105.47	106.06	108.02	108.65	107.15	105.74	103.85	104.11
98.071	103.56	99.715	100.22	102.39	97.203	100.33	103.45	99.555	99.834	94.79	102.54	104.12	99.026	100.97	92.963	100.91	96.131	96.135	98.336	96.628	103.1	94.254	103.27	105.39	94.644	95.525	101.4	95.976	101.16	97.961	93.208	99.06	95.802	89.433	97.678	98.69	96.344	96.509	101.18	102.98	98.61	93.761	104.02	101.39	100.51	99.968	98.689	96.398	99.667
106.16	106.04	108.99	111.22	107.21	103.98	107.61	106.35	107.4	108.13	105.49	108.34	103.34	107.32	116.27	103.47	109.01	107.1	108.7	106.86	110.44	108.49	108.83	112.11	100.72	109.46	106.4	112.09	108.21	108.19	108.13	109.7	111.04	102.84	107.34	110.19	108.58	113.71	106.91	103.88	106.42	106.99	100.48	107.58	107.35	109.37	108.15	113.49	112.7	105.63
103.46	105.65	100.76	101.28	106.84	109.57	99.949	107.38	110.34	106.79	106.04	109.29	106.15	104.85	108.36	102.96	100.36	107.66	105.84	109.96	99.949	104.78	106.83	112.35	108.19	106.84	110.67	104.69	107.66	102.65	104.57	103.66	108.11	106.34	101.8	107.44	103.7	110.03	103.58	113.07	109.42	105.28	99.782	103.15	104.44	104.18	103.56	101.9	110.5	108.22
106.62	101.97	106.58	108.36	108.82	111.52	107.12	108.28	110.77	109.67	109.65	109.05	107.59	110.29	101.94	108.93	110.82	109.37	107.15	103.99	113.36	106.75	112.71	103.23	107.19	117.43	111.51	110.38	109.32	111.44	104.33	110.39	109.17	109.02	110.78	109.3	102	102.29	113.97	98.706	102.98	112.61	111.88	106.87	109.91	108.79	106.96	104.54	111.06	103.51
100.06	98.274	104.23	105.17	112.69	104.47	104.42	106.93	107.84	104.42	105.11	106.63	110.55	108.48	104.62	110.23	104.45	101.35	104.02	104.13	106.12	102.11	102.72	104.93	110.63	108	103.02	97.767	98.621	113.08	109.25	106.58	105.24	104.89	102.12	108.42	106.08	107.6	104.55	105.37	108.4	109.96	105.08	111.63	103.43	106.18	109.59	101.68	111.63	106.82
108.95	105.34	106.45	111.35	112.71	107.4	107.13	112.93	106.41	109.03	111.04	109.07	111.33	110.14	114.03	101.53	102.53	109.62	103.87	111.13	115.55	107.97	105.13	110.68	107.07	107.3	101.01	104.97	107.63	111.64	112.32	108.13	107.28	110.24	107.55	111.83	112.3	111.72	104.52	105.67	114.28	99.818	103.36	109.56	104.34	109.62	107.94	109.86	110.17	106.84
103.78	118.77	106.86	100.96	117.55	108.4	111.64	112.13	107.73	102.78	109.04	107.42	104	105.53	110.23	104.48	103.38	108.94	107.74	110.08	107.41	105.94	110.08	108.89	107.83	105.22	106.6	108.48	107.84	107.9	109.58	105.7	107.62	109.28	106.36	105.23	111.83	107.88	110.84	107.58	107.72	104.5	111.16	110.82	108.14	103.34	112.16	110.03	111.36	111.87
100.54	103.37	111.08	100.15	105.77	108.06	107.59	106.6	110.41	105.75	106.75	102.13	107.59	106.53	103.23	105.68	105.24	105.22	106.24	109.82	102.08	106.89	107.85	106.35	107.22	101.89	110.51	108.5	101.68	104.28	112.17	105.66	106.43	106.65	107.37	106.67	104.65	107.39	110.78	107.65	103.51	105.42	107.92	108.33	106.94	109.28	99.234	100.38	102.51	99.78
103.12	112.04	112.59	110.14	108.83	104.19	108.8	108.74	104.98	106.17	102.41	108.34	110.51	110.13	109.74	110.65	107.23	106.67	105.77	103.7	107.58	107.34	103.8	112.67	102.39	106.18	105.31	101.1	107.47	113.03	111.27	107.77	109	104.51	107.72	96.638	101.63	103.74	113.77	105.18	105.75	111.88	104.31	109.73	110.14	106.47	104.97	107.64	106.06	103.9
110.03	102.97	103.55	107.02	105.72	109.67	104.47	110.72	102.49	107.49	109.13	104.27	105.28	100.62	108	104.7	112.1	105.33	109.85	104.26	107.19	101.3	111.04	107.36	108.44	105.2	108.44	102.45	111.87	106.89	110.58	103.47	105.57	106.98	108.67	110.51	105.01	104.37	106.13	106.12	113.12	106.63	107.69	104.14	106.26	108.57	107.92	104.27	101.3	103.24
103.01	105.56	97.983	103.08	103.81	98.116	93.679	95.792	107.02	95.268	91.929	98.141	95.353	101.96	101.85	98.98	98.469	99.256	96.963	94.897	93.59	92.225	95.878	98.376	93.124	98.208	99.207	96.307	97.866	83.82	100.65	101.87	96.71	94.476	95.785	96.501	95.877	96.904	96.712	94.807	101.17	99.241	95.552	97.146	95.008	99.731	97.155	96.664	93.324	103.25
114.81	101.95	106	107.58	112.76	103.15	108.98	106.52	104.65	105.28	104.95	109.49	108.77	110.2	109.59	102.9	107.91	107.25	105.59	107.07	101.16	114.79	105.26	115.2	114.26	108.04	109.98	112.31	107.4	106.1	102.77	104.47	105.01	105.62	113.59	100.96	107.27	109.17	103.28	110.59	109.95	112.16	104.26	108.23	112.92	106.6	103.52	109.06	115.47	110.63
105.41	110.51	109.48	101.19	113.97	104.54	107.17	111.22	103.11	105.55	116.44	108.27	108.83	104	104.73	112.95	104.09	103.62	109.22	105.9	101.99	106.06	112.74	111.54	97.181	105.78	110	108.19	108.92	107.8	102.74	106.76	104.66	104.29	104.67	115.07	107.72	103.42	108.41	108.79	110.82	106.67	107.03	102.17	103.06	100.05	106.3	105.46	110.07	107.34
107.95	109.06	104.87	106.45	104.5	104.46	111.57	104.85	109.98	108.48	104.85	105.63	102.21	104.04	110.89	99.408	105.73	105.3	109.75	102.79	104.15	110.32	103.23	109.28	109.36	107.51	105.54	107.27	106.43	109.06	109.97	101.03	104.22	112.53	106.41	102.94	108.44	107.24	106.08	104.85	108.12	110.93	103.8	108.98	100.47	108.34	113.27	103.25	109.48	109.83
106.51	107.22	105.4	102.73	107.05	108.26	105.18	104.19	99.848	102.69	107.57	105.02	106.82	105	106.42	105.69	107.62	108.85	106.76	115.29	108.24	113.92	104.23	107.78	106.45	102.26	104.81	106.42	110.21	106.39	99.927	103.66	109.86	99.914	103.07	108.64	108.01	103.46	107.81	107.44	110.33	110.02	106.86	113.35	107.86	106.96	105.15	110.13	104.9	104.5
97.762	96.713	96.358	94.854	96.901	93.192	93.481	98.556	92.055	93.002	96.873	95.767	104.15	101.36	95.559	93.723	95.144	102.4	99.363	103.46	103.59	98.514	96.442	96.554	101.19	96	103.87	97.518	101.66	98.753	94.288	98.888	101.14	96.369	105.58	102.41	95.03	94.596	92.674	95.527	102.69	101.47	99.902	106.39	97.117	98.125	100.83	102.27	96.504	100.82
108.76	108.18	105.85	98.812	106.9	109.51	101.41	114.76	104.62	106.49	104.92	104.82	110.85	102.18	103.01	108.23	110.81	108.35	105.86	101.12	102.05	108.85	105.3	102.65	106.36	106.63	108.71	108.8	108.76	103.04	110.95	98.981	105.3	106.08	103.47	105.51	107.88	109.51	114.11	107.83	112.08	99.508	109.99	107.54	100.15	111.11	106.45	108.04	107	100.94
95.472	105.38	94.423	101.44	100.07	99.507	94.035	96.125	102.83	93.576	95.032	95.384	99.58	93.666	101.29	105.26	98.433	95.711	105.98	95.93	95.468	94.742	101.44	95.628	100.35	99.22	93.157	98.83	101.31	98.547	95.522	99.664	92.092	100.53	100.23	96.426	93.509	97.857	95.53	96.49	89.436	102.35	95.889	101.4	95.539	101.59	96.925	101.17	99.314	100.26
95.281	97.45	94.569	100.28	100.03	102.03	102.97	103.12	97.001	102.06	101.72	100.25	100.05	94.794	98.76	106.34	95.911	101.45	91.157	102.25	100.22	97.25	98.661	97.935	95.79	102.82	100.11	102.62	96.61	97.757	91.373	95.369	100.66	96.454	98.36	103.27	104.1	97.172	99.503	94.281	94.98	102.36	95.36	98.452	91.978	96.923	101.9	101.04	99.552	100.76
108.6	105.92	109.72	100.22	107.17	102.34	112.02	112.76	105.35	103.93	104.34	98.383	102.25	108.01	112.21	104.37	108.74	111.48	112.72	117.1	106.03	107.19	107.4	109.57	104.91	108.95	110.5	108.49	107.18	110.04	105.16	105.44	108.39	102.28	112.65	103.69	103.53	107.65	107.53	103.85	103.72	104.48	112.4	107.64	108.93	105.92	113.46	107.92	110.63	106.81
107.77	113.76	104.77	105.45	106.71	105.77	109.25	108.68	97.962	103.26	103.67	104.21	108.78	102.93	102.89	103.52	113.16	101.35	103.93	103.7	100.1	100.42	100.97	106.33	99.62	114.14	106.91	114.88	102.83	107.94	104.63	105.34	99.582	105.72	109.23	109.56	100.5	109.2	106.06	105.94	98.656	106.82	104.6	103.34	104.18	105.3	104.52	105.46	104.86	107.14
107.43	103.54	104.78	96.883	109.74	104.06	111.49	109.69	107.19	107.46	107.26	108.21	104.55	110.05	105.58	107.19	103.55	112.3	104.95	101.67	109.41	107.26	110.47	109.09	100.02	110.19	104.14	99.045	108.71	110.19	107.93	112.79	101.51	105.82	109.95	104.78	109.41	109.84	109.43	104.54	111.45	103.21	105.96	110.69	107.11	105.28	105.91	107.33	106.99	105.91
98.082	96.235	101.31	98.419	97.803	98.914	96.984	97.697	93.034	98.648	95.956	99.111	94.885	100.09	98.788	98.394	103.68	103.09	103.42	99.657	95.583	99.709	102.68	93.369	91.218	100.97	102.05	95.389	97.117	100.22	90.994	92.092	96.917	96.817	95.368	99.45	99.186	98.404	99.529	97.992	100.05	96.973	104.19	94.885	96.955	102.58	101.81	96.309	97.964	94.451
102.59	98.979	104.9	109.72	111.19	103.68	115.35	112.97	108.19	105.01	105.83	108.02	107.03	112.36	109.69	104.06	105.91	112.94	108.43	102.32	108.04	112.75	114.16	104.33	103.05	111.23	107.17	103.68	112.09	109.55	107.67	115.32	110.73	108.8	107.72	107.95	113.14	111.22	108.41	113.3	110.88	101.81	104.52	109.8	104.87	109.57	110.94	107.43	106.25	111.45
114.09	111.27	103.92	111.29	106.6	107.23	108.4	107.35	107.1	106.64	100.33	104.96	104.23	108.63	108.25	112.89	113.26	106.39	108.32	106.79	110.32	106.95	101.28	106.47	109.22	107.94	109.71	105.59	107.73	116.46	105.61	105.62	108.08	100.48	105.45	105.78	100.57	105.93	108.63	106.6	111.36	111.89	108.58	103.15	109.72	108.67	102.21	107.61	107.95	109.77
108.49	105.87	107.19	113.43	104.46	107.83	109.89	106.61	115.47	105.88	105.54	104.34	109.16	103.19	108.61	108.84	107.98	101.06	111.17	106.24	103.68	110.03	102.19	107.32	109.81	108.68	104.94	100.47	107.54	110.94	112.54	113.23	103.23	108.29	105.3	111.76	110.65	105.13	113.73	111.47	105.29	112.89	106.05	107.17	114.16	105.06	102.02	112.94	109.81	103.92
109.25	107.51	113.99	104.35	102.44	105.06	111.13	112.25	110.65	104.97	105.22	107.66	105.73	109.55	106.08	110.79	103.97	110.63	105.5	105.47	106.59	112.37	116.07	115.55	106.09	114.56	103.49	109.76	103.93	103.38	107.1	107.08	108.55	113.18	105.81	109.74	112.91	111.04	107.27	108.04	110.27	119.01	108.22	111.2	108.08	113.5	108.78	109.62	104.76	110.71
103.62	100.94	104.01	103.21	110.84	106.63	109.6	102.81	104.65	105.04	107.07	100.12	107.58	104.52	103.59	101.29	109.09	102.93	102.27	105.55	102.99	106.01	100.9	105.76	110.3	103.9	106.88	108.38	102.62	111.38	103.93	101.82	100.11	111.61	113.22	108.21	105.24	102.35	107.4	102.8	103.91	109.02	104.36	101.01	106.75	104.35	106.21	100.28	103.27	110.25
98.913	98.464	100.82	98.125	101.21	106.32	98.798	103.39	101.04	102.25	102.51	101.72	97.407	107.26	105.75	105.04	93.823	97.27	98.124	97.359	100.11	102.97	104.42	103.42	97.9	97.928	101.54	101.37	98.861	104.74	97.271	100.89	101.7	101.82	100.07	106.2	106.04	102.15	103.8	104.01	97.849	98.709	99.993	103.01	96.989	99.506	109.99	103.7	96.414	108.58
97.096	103.17	99.467	102.28	99.467	100.16	98.477	98.115	98.56	100.1	100.81	105.11	105.63	99.669	102.41	93.526	104.45	100.11	100.62	99.069	100.01	104.27	96.251	100.2	98.726	97.423	108.06	103.78	100.37	100.89	109.31	101.47	99.565	104.24	102.91	100.69	104.4	101.24	102.72	106.29	90.319	109.22	97.942	103.11	97.881	105	103.72	98.917	105.07	100.92
106.71	109.45	109.71	104.61	114.1	104.23	109.47	111.48	112.99	105.46	103.54	112.05	112.84	103.75	109.82	116.72	102.29	108.75	109.43	112.61	101.32	108.72	102.37	104.56	107.92	112.67	111.38	108.12	106.27	106.86	107.54	107.91	108.59	106.86	105.97	105.25	105.81	101.31	109.97	114	110.26	103.25	103.96	112.48	107.37	104.14	103.63	108.92	108.8	114.16
114.53	105.42	104.12	110.35	112.02	109.72	110.92	108.24	105.34	104.87	116.5	110.27	105.27	109.49	102.83	116.24	102.6	102.93	108.46	107.65	109.5	106.57	102.66	107.75	108.19	106.13	105.25	107.95	105.91	101.2	105.82	112	107.7	107.93	111.63	104.43	103.37	107.31	104.51	113.27	108.24	108.26	104.88	105.78	108.4	107.95	103.45	107.5	115.67	108.05
104.75	107.7	107.41	106.5	100.47	115.17	105.39	105.52	104.17	100.42	102.2	104.74	104.38	102.09	101.36	115.71	107.72	99.873	104.51	108.07	103.62	109.57	111.22	103.59	103.26	103.21	113.31	105.09	104.98	102.09	103.48	104.93	101.24	105.22	107.98	105.75	105.7	108.54	104.76	106.44	104.38	105.66	103.28	113	106.35	105.19	106.7	107.53	106.24	104.73
104.88	107.71	110.57	104.2	108.48	108.34	102.03	109.94	104.07	102.57	106.16	108.35	99.382	111.02	112.62	107.37	104.98	107.69	106.66	116.26	103.39	104.22	108.05	106.89	107.33	101.07	100.53	102.39	102.9	106.74	106.54	103.08	99.13	104.94	102.23	106.4	102.34	104.6	109.93	105.6	100.59	100.25	110.34	108.87	105.69	101.68	105.3	106.55	114.46	106.85
94.739	97.207	99.247	98.988	102.12	92.669	98.75	96.826	101.46	98.156	100.24	95.192	95.042	95.165	96.842	96.847	95.778	99.171	101.99	99.448	102.35	95.035	97.288	98.275	96.076	97.853	98.836	96.716	101.14	96.33	87.443	100.66	105.4	104.35	87.79	96.735	102.44	101.4	96.289	98.75	99.186	100.85	95.495	95.502	101.13	102.21	103.98	103.68	97.887	100.22
103.33	104.95	109.06	106.07	103.78	106.85	105.18	101.18	110.33	105.66	103.01	107.94	110.64	101.98	109.09	110	113.31	101.34	104.28	103.45	109.84	105.4	106.58	109.81	107	115.28	110.35	109.09	106.48	98.456	106.64	104.57	110.2	106.87	104.4	104.79	109.64	106.8	104.06	107.86	103.58	106.52	108.71	111.88	103.92	102.98	99.128	112.69	104.12	102.98
100.54	102.47	108.89	106.39	104.5	108.75	109.38	110.19	105.14	107.57	108.97	111.12	115	111.18	113.57	109.51	109.75	106.17	108.22	109.23	108.39	104.22	106.58	109.25	109.29	110.25	110.91	109.25	104.38	110.97	106.44	108.25	109.66	105.94	116.75	105.02	104.79	103.9	109.06	108.79	103.41	112.23	112.2	103.68	111.17	111.89	100.68	103.99	107.68	107.18
105.21	104.17	104.5	111.56	115.12	114.01	114.5	108.12	110.18	106.78	108.41	114.46	109.62	104.75	110.37	113.18	115.6	105.91	113.69	102.48	109.71	102.58	102.96	104.54	105.69	113.48	111.49	107.4	106.87	105.59	109.32	104.39	107.35	106.32	103.81	108.98	110.17	112.9	107.52	104.62	109.4	104.81	107.04	106.72	102.46	109.82	104.23	102.46	112.62	108.75
100.96	92.474	93.97	93.93	102.26	97.399	91.846	101.69	105.1	98.243	103.95	95.577	99.306	94.642	102.41	92.895	99.537	97.162	96.49	101.04	91.505	101.51	89.742	100.84	96.817	101.1	91.21	102.26	91.348	101.97	95.857	90.37	101.53	94.833	93.415	97.864	93.737	101.11	98.685	100.56	98.461	97.354	97.968	97.779	87.627	100.92	98.56	91.445	95.012	98.764
102.55	100.61	107.38	99.886	102.93	110.89	104.43	108.95	103.84	107.92	103.35	107.09	104.78	103.47	109.36	106.6	109.4	101.91	105.44	104.88	107.62	103.91	109.03	102.76	102.09	102.01	100.83	107.25	109.58	109.52	103.09	100.37	109.3	100.81	105.08	106.39	109.28	105.84	109.23	115.7	100.81	100.43	103.96	105.32	99.394	103.31	110.04	107.27	101.92	112.83
105.18	100.43	105.22	107.32	115.63	106.34	112.69	99.834	102.03	106.25	103.48	100.43	105.89	110.97	106.95	99.765	103.71	111.64	101.11	105.81	102.44	107.09	100.74	104.55	98.672	104.23	108.84	103.43	105.59	105.97	110.42	104.25	102.68	110.17	104.17	97.668	110.75	100.9	109.81	103.37	101.46	107.07	102.92	101.07	105.43	107.43	110.31	108.67	106.39	105.86
94.298	94.804	99.067	100.94	94.086	94.432	92.243	97.869	95.037	102.43	100.2	102	95.314	100.22	97.66	95.548	100.97	103.24	94.645	96.99	99.008	99.471	98.884	99.668	95.145	94.801	106.34	97.542	99.472	96.914	101.09	100.71	97.485	102.3	97.672	97.798	95.386	99.371	103.88	99.128	100.57	90.627	103.76	96.504	92.751	100.44	100.84	98.515	94.601	104.1
100.53	104.97	108.14	108.66	109.62	101.55	103.41	108.58	107.98	102.75	105.29	107.01	109.87	104.28	112.85	103.6	104.14	110.55	109.93	107.02	107.92	105.26	107.85	109.78	107.76	108.77	104.15	102.66	104.64	109.9	107.1	107.23	104.56	106.87	104.73	106.62	109.53	106.59	107.83	103.69	110.26	109.09	109.92	105.65	106.27	107.17	107.35	107.45	107.63	114.27
104.9	109.89	106.9	105.89	111.65	96.71	100.67	104.5	101.69	113.31	103.26	106.01	111.12	104.8	110.97	105.3	107.9	107.43	112.3	105.06	103.58	109.26	100.15	102.75	101.58	105.41	107.12	104.53	108.01	102.02	105.01	104.66	99.958	105.87	105.43	102.83	108.75	106.23	105.43	105.83	105.95	103.56	105.51	101.22	107.02	101.22	105.1	105.88	106.48	102.89
93.931	98.902	96.867	91.502	101.98	100.27	98.885	97.286	95.565	99.408	101.31	95.774	100.88	99.237	107.3	95.146	98.839	91.59	100.17	93.791	98.851	101.75	100.93	97.66	94.081	101.82	99.231	95.867	95.701	97.196	99.472	101.11	100.15	102.32	99.728	96.672	104.24	93.625	93.402	96.291	94.071	101.06	94.431	104.17	101.76	92.63	107.03	98.429	99.294	98.19
108.07	107.44	105.1	113.38	114.61	113.19	109.64	111.7	115.71	112.15	111.05	111.26	111.35	104.98	109.55	111.65	113.95	110.77	114.95	110.73	113.97	106.54	109.71	109.76	112.33	113.7	113.27	114.6	111.01	114.05	107.05	111.86	109.67	114.17	110.85	106.93	119.82	113.76	108.2	110.1	115.51	108.84	113.66	109.93	115.34	101.34	112.1	108.65	115.74	106.25
109.7	103.87	104.84	105.78	98.646	105.5	103.05	109.52	111.17	111.69	111.22	102.64	102.94	107.76	104.89	106.32	110.19	100.4	101.9	104.1	99.352	107.6	106.88	104.42	108.71	107.86	98.155	103.29	103.65	105.48	102.56	105.37	107.89	105.34	104.19	106.56	108.61	109.59	107.41	105.66	105.27	110.59	102.23	104.11	98.005	111.89	110.28	103.68	106.01	103.65
105.54	111.9	101.23	102.37	103.31	102.13	104.01	103.99	105.22	110.59	112.41	110.16	111.41	114.34	107.04	105.42	107.87	103.28	111.2	106.08	102.82	100.79	113.89	107.74	110.93	106.25	108.24	113.43	115.67	107.5	104.69	110.69	110.08	106.72	105.03	106.47	107.47	107	112.05	106.08	101.54	107.26	105.22	106.95	105.9	104.6	113.16	107.1	103.57	114.57
107.12	115.17	103.29	112.43	106.1	105.21	107.97	104.89	104.77	105.38	109.06	109.18	115.24	109.6	106.84	113.81	105.51	111.72	113.31	111.35	109.6	109.55	115.59	108.06	113.1	108.18	107.55	102.26	110.01	110.24	107.72	108.16	109.78	107.09	107.94	109.88	111.35	108.89	106.15	104.89	110.77	114.77	110.82	112.47	112.33	111.6	106.94	109.14	105.99	110.93
114.81	105.52	104.47	101.32	105.36	111.38	113.68	110.93	107.09	111.85	103.76	106.75	112.61	107.19	102.38	108.24	115.33	116.45	113.58	109.16	113.79	106.52	103.57	105.22	110.26	100.9	107.88	104	112.06	107.86	110.14	103.72	113.12	112.52	105.95	106.69	109.71	107.38	104.97	109.07	101.49	102.13	107.16	113.03	110.04	109.64	107.31	106.79	105.51	106.37
110.4	107.1	108.75	103.05	106.18	108.19	108.02	109.79	108.45	107.05	107.19	109.51	100.5	110.05	111.04	108.31	105.77	106.9	107.72	107.16	112.44	111.47	109.19	110.91	112.06	106.5	105.18	105.42	111.23	103.02	104.74	107.29	109.16	104.1	106.63	111.25	101.33	113.02	105.26	112.74	107.88	111.62	108.79	110.76	103.92	106.23	110.91	112.46	108.15	109.36
97.796	94.529	97.017	93.134	95.52	96.091	99.895	102.07	95.679	98.289	94.616	104.55	96.551	98.749	99.717	93.636	102.87	100.23	93.064	92.879	96.552	96.318	101.6	94.711	97.819	101.66	101.63	94.659	99.995	97.759	106.11	97.482	90.128	95.804	98.728	94.689	98.959	99.396	94.012	101.09	98.681	99.894	97.499	93.929	101.85	99.003	101.19	96.532	101.22	97.245
102.17	109.05	103.46	108.98	109.56	104.99	112.95	108.9	105.63	107.71	110.64	107.67	113.98	101.63	107.73	106.35	110.4	110.15	106.57	110.46	104.31	111.26	106.92	102.37	102.67	108.38	107.83	105.23	111.95	110.62	105.96	106.97	104.44	110.64	104.2	106.83	103.68	110.99	106.36	110.29	110.85	104.4	111.72	104.47	103.48	110.67	115.53	106.43	111.73	103
100.53	100.3	102.67	93.732	108.32	102.4	107.18	98.819	104.71	101.22	111.18	103.15	97.149	107.7	101.46	108.04	105.41	111.94	104.89	109.28	106.75	105.71	104.71	108.26	105.75	99.278	102.57	107.09	109.25	107.57	100.8	105.07	106.76	100.28	107.56	100.17	103.35	107.63	109.9	110.12	111.37	100.6	106.09	102.92	109.21	99.208	108.1	101.32	101.74	107.41
98.425	99.451	95.116	97.079	93.764	95.87	98.335	98.996	98.764	96.105	97.933	97.523	100.05	96.395	100.79	92.083	94.132	96.19	93.763	100.09	98.65	99.538	102.02	99.604	95.17	103.19	93.144	101.08	90.295	95.844	97.417	100.15	98.695	97.939	94.246	97.969	98.723	94.875	95.448	104	95.487	98.468	104.59	102.34	99.323	97.375	103.08	95.815	97.612	96.505
105.98	109.94	105.05	111.86	108.8	104.68	110.56	111.44	109.98	122.15	110.47	108.91	110.7	108.11	102.52	107.65	105.79	105.88	111.84	97.311	109.13	111.51	107.85	112.1	111.37	105.37	115.05	112.04	110.16	104.23	104.8	106.74	103.02	109.99	108.82	108.83	108.07	111.95	108.72	110.64	104.73	103.77	99.692	107.82	105.79	98.14	104.43	109.79	107.2	110.9
113.75	105.87	110.75	106.21	113.93	110.82	104.21	107.59	106.58	113.27	106.57	103.83	100.01	109.89	105.27	98.565	109.61	106.57	108.97	104.22	107.85	109.39	106.97	99.431	103.61	100.36	108.39	110.84	106.06	109.97	103.59	103.83	104.48	116.06	100.95	104.62	109.91	98.844	103.65	107.81	107.15	107.21	100.14	104.38	101.77	108.34	107.8	105.85	106.13	100.69
111.1	104.45	100.99	105.57	107.52	105.63	103.41	109.17	106.46	103.92	103.19	108.47	110.21	99.236	100.42	103.57	109.94	109.14	103.14	103.85	106.78	108.04	104.43	108.67	107.75	106.47	106.78	106.72	108.6	103.36	107.4	104.63	101.91	103.97	97.85	106.01	108.11	104.36	105.7	102.34	105.06	105.07	100.2	103.57	105.31	105.77	112.18	107.11	103.98	112.11
104.1	96.551	102.21	101.89	93.021	96.763	98.777	102.15	103.09	100.75	95.092	93.802	99.906	105.75	100.33	102.12	101.93	98.158	98.153	108.77	104.07	96.158	102.1	94.474	100.34	95.232	96.23	94.921	102.61	97.381	97.166	98.009	100.5	100.95	101.53	95.47	101.72	100.13	98.172	96.321	98.446	100.93	99.387	100.36	100.57	101.72	103.23	102.98	102.03	102.85
109.35	109.23	110.74	112.47	115.04	106.99	108.16	111.8	118.15	115.87	109.62	115.72	106.81	105.56	111.28	104.64	111.27	102.12	113.3	109.74	113.09	107.05	116.22	110.87	110.89	114.84	109.74	110.77	116.17	110.97	118.13	112.6	115.42	112.09	110.03	112.22	113.42	106.23	110.24	112.49	115.16	102.58	112.58	113.42	106.02	117.25	107.01	110.01	113.53	106.9
111.22	102.65	113.25	108.57	103.56	108.8	103.75	106.34	102.68	110.64	111.42	113.76	107.74	111.99	105.65	105.06	108.39	107.57	107.29	106.89	107.96	110	108.83	110.42	102.27	109.81	108.1	108.64	107.86	107.51	106.98	110.53	109.19	111.12	107.88	103.62	115.01	114.02	108.13	112.06	112.02	108.71	113.68	108.04	107.51	113.55	111.29	106.42	111.43	112.08
105.44	95.604	96.178	98.603	101.62	95.765	101.77	97.617	101.51	105.38	103.63	102.58	98.708	101.95	105.85	97.742	99.19	101.95	100.15	103.35	102.3	95.354	106.01	101.15	101.13	108.31	106.27	96.934	103.15	102.57	100.01	100.51	97.729	102.91	98.197	103.71	98.806	95.047	98.712	101.89	101.5	97.136	96.761	101.72	107.13	101.34	97.313	98.881	98.654	104.1
110.39	107.26	107.08	112.64	99.926	101.45	104.33	108.32	110.02	105.26	110.94	114.37	108.34	103.44	105.39	109.29	111.2	112.71	101.52	105.32	106.49	108.05	109.14	110.93	107.36	116.05	110.01	107.61	113.87	105.85	103.13	103.17	114.43	113.71	104.72	108.53	108.65	106.32	109.58	110.81	106.07	104.44	103.59	110.4	110.08	104.79	108.31	103.81	106.63	107.15
103.75	109.6	104.97	104.68	106.83	104.19	107.82	110.36	111.21	103.46	105.05	109.59	106.52	107.14	109.53	112.66	110.11	107.52	105.89	105.49	107.25	109.16	107.49	104.13	111.84	108.34	108.06	106.48	107.59	106.14	109.66	112.89	101.49	106.38	104.73	113.68	110.18	107.58	113.05	104.88	107.38	105.36	109.25	107.39	112.71	110.24	105.76	109.26	109.96	104.34
105.91	104.93	104.92	104.84	99.577	104.99	104.45	105.97	112.96	106.62	98.872	102.16	107.03	105.73	106.52	111.35	111.76	111.42	105.42	107.33	102.61	110.92	111.51	104.23	105.47	110.81	107.08	109.21	104.08	106.14	106.19	109.91	108.01	104.79	104.22	108.77	108.92	108.81	109.53	106.11	103.14	106.7	103.81	103.76	107.48	109.89	110.37	107.08	108.97	108.48
101.31	105.15	103.72	109.4	103.84	102.02	101.77	105.51	102.19	100.16	107.69	102.93	108.9	105.85	103.83	112.45	107.64	105.19	107.79	103.82	107.4	106.25	103.48	106.48	102.18	101.8	107.47	111.49	100.39	105.9	111.77	103.7	98.026	111.05	102.62	105.31	98.345	102	102.21	101.55	106.74	108.17	101.02	107.94	110.23	106.83	105.79	107.95	109.74	105.5
108.51	109.86	111.46	104.28	103.12	99.602	99.597	108.59	100.17	106.89	105.77	105.23	104.71	108.31	111.44	103.15	101.62	116.57	109.58	100.53	101.77	110.71	101.75	98.025	105.73	105.78	107.77	101.3	103.25	105.42	108.41	110.7	106.57	108.01	109.72	109.26	104.12	111.94	114	106.44	109.77	104.53	104.04	102.86	108.89	109.04	105.67	103.59	99.497	100.56
111.82	106.6	110.55	107.99	103.68	102.59	104.75	105.17	107.92	110.94	108.33	105.28	102.67	105.51	111.91	109.67	104.33	111.21	109.34	106.74	105.02	103.98	109.4	107.39	106.34	107.09	102.87	105.91	105.01	109.51	106.41	108.86	100.44	107.43	102.2	106.78	104.07	108.42	104.39	109.13	105.33	108.44	109.99	104.25	108.99	104.15	102.74	98.45	104.11	103.16
108.54	101.42	112.05	111.42	109.67	107.21	103.34	101.34	98.508	107.26	100.99	110.7	107.51	103.19	101.29	108.33	104.36	103.24	105.5	110.35	107.83	104.88	106.1	107.97	107.16	104.36	103.58	109.09	99.118	110.82	108.23	103.72	105.15	100.34	111.84	106.4	108.44	101.36	106.64	108.89	107.74	106.11	104.51	106.42	100.96	109.33	98.428	106.33	106.41	106.6
108.68	111.05	113.51	110.61	105.7	110.83	104.56	108.91	112.35	105.14	112.56	111.97	113.82	101.71	116.52	103.48	109.96	107.22	107.76	106.12	108.02	112.87	104.63	106.17	106.02	105.02	109.18	103.56	111.9	105.62	109.26	103.69	109.68	105.56	108.43	113.64	107.27	112.9	108.88	111.53	110.2	107.07	105.83	106.63	113.31	110.03	111.99	113.76	109.83	109.33
99.055	98.146	100.36	101.71	103.14	97.613	98.188	92.298	99.923	98.242	97.313	95.733	89.166	95.381	96.116	96.927	97.503	92.137	94.913	100.74	94.23	94.442	96.332	99.669	98.501	94.936	96.997	101.27	92.284	95.897	98.652	102.44	99.351	93.596	100.64	101.21	104.64	99.573	97.469	101.81	101.37	96.199	98.763	101.21	103.56	99.631	93.295	95.339	99.433	98.984
105.31	109.17	104.13	104.7	105.65	110.99	99.628	112.55	102.75	115.53	109.51	109.28	111.43	103.62	105.52	107.11	108.37	108.05	102.67	102.2	106.91	108.89	104.35	108.73	100.88	103.99	100.2	105.3	105.51	111.39	113.3	99.355	101.05	108.95	99.557	110.5	106.54	102.64	102.79	105.04	106.41	110.63	101.4	107.59	107.37	99.867	98.84	100.65	110.07	111.68
113.69	107.06	105.23	106.1	113.59	110.94	107	104.19	110.04	108.46	105.79	105.93	108.78	105.7	114.16	111.07	111.28	117.42	110	99.493	108.17	106.66	113.12	113.33	101.95	107.23	106.75	105.83	109.64	106.75	105.15	106.61	105.71	110.48	106.47	108.15	109.67	107.53	106.71	109.77	97.759	108.64	107.15	104.47	107	106.06	114.63	102.99	113.62	103.76
96.27	102.27	103.87	91.621	99.153	97.875	98.847	95.661	104.69	97.145	100.39	105.81	95.387	101.26	92.182	102.11	99.05	99.173	95.347	98.06	99.749	103.92	96.576	96.029	98.29	98.165	96.774	98.63	92.639	90.089	98.004	99.477	97.138	98.019	95.022	99.702	102.5	100.81	96.262	101.88	102.19	98.284	93.679	104	91.094	96.841	100.67	101.72	91.616	99.682
105.79	104.07	106.06	101.67	100.14	104.29	106.89	110.85	108.93	103.21	104.11	108.81	106.35	109.56	102.44	109.96	96.943	103.17	104.51	104.88	105.5	109.61	109.11	105.5	107.28	108.09	105.94	111.71	110.35	96.055	100.71	106.01	105.92	106.91	107.43	104.29	106.67	107.8	105.37	98.6	105.46	103.35	107.39	97.725	105.66	117.33	104.97	98.725	110.5	104.67
102.44	99.391	106.14	108.37	108.85	100.72	99.26	106.58	100.84	102.94	108.35	102.58	107.72	106.19	98.993	99.533	104.91	108.68	102.45	109.3	108.99	100.64	110.16	103.41	104.15	102.67	107.95	110.52	107.99	109.71	107.24	105.37	105.62	103.75	109.35	105.81	104.25	111.58	99.828	110.85	104.73	103.03	105.79	107.08	98.87	106.17	114.17	102.54	106.6	103.24
101.82	101.59	97.894	97.29	101.84	99.895	102.24	94.011	100.01	98.323	98.575	99.505	89.217	94.338	104.28	99.506	101.67	101.23	104	105.38	100.22	100.77	98.049	102.46	99.741	104.62	104.67	100.94	101.14	103.3	100.35	99.808	100.08	97.406	98.809	97.78	107.78	104.89	98.227	101.16	101.7	100.23	100.02	104.85	108.6	99.752	102.07	100.72	97.564	106.77
101.07	95.637	88.934	97.553	91.771	92.898	94.518	98.49	99.089	103.21	96.805	101.21	96.387	94.52	97.18	100.69	95.959	94.535	95.419	89.054	96.277	90.052	91.925	99.033	101.12	102.08	93.138	93.356	92.6	97.244	98.583	98.14	101.32	97.089	97.316	97.069	100.98	98.676	90.616	98.885	102.6	99.973	100.85	94.244	99.765	101.68	99.682	101.06	100.36	101.59
110.7	109.86	97.033	110.82	101.97	108.76	108.63	105.86	101.31	110.48	114.32	110.46	106.21	101.67	113.75	108.08	101.04	108.99	107.07	111.78	107.12	109.12	103.47	101.89	104.99	112.11	108.76	101.09	109.27	108.44	99.258	104.2	100.35	105.62	102.98	107.71	107.66	108.74	108.48	106.62	103.05	103.63	109.69	107.45	109.59	111.91	102.1	105.56	111.67	109.76
107.79	107.09	108.98	110.63	112.96	98.937	110.41	107.02	104.71	103.46	110.43	102.91	105.4	109.6	109.06	97.559	102.12	104.41	108.41	108.42	105.56	106.74	113.21	99.765	112.17	108.05	103.34	100.9	102.48	100.97	109.72	109.34	114.66	102.52	101.93	103.67	102.48	106.08	111.11	108.57	105.45	108.36	105.57	96.05	106.97	108.6	101.57	102.85	108.34	103.44
107.59	106.22	107.82	113.06	109.06	107.03	103.57	111.87	107.62	108.31	113.76	111.92	108.82	109.1	108.2	107.18	110.38	105.33	107.51	105.86	109.83	106.23	102.59	112.4	108.88	105.72	111.93	104.86	107.53	112.77	109.05	106.58	105.47	101.51	107.34	115.49	113.64	108.78	112.51	113.51	104.95	114.51	107.67	101.81	103.83	106.44	116.67	107.43	110.18	110.79
112	104.64	102.36	101.97	103.46	106.02	110.76	109.3	108.55	106.78	107.87	105.47	111.63	105.42	104.76	112.92	107.75	98.565	103.88	105.34	100.33	103.14	105.95	107	104.63	105.6	110.55	109.74	111.24	105.11	107.77	103.57	103.87	111.47	104.21	103.86	109.64	107.79	106.19	107	104.3	104.18	103.87	104.76	103.69	106.29	105.24	105.21	107.47	106.14
107.83	105.36	103.83	106.13	106.01	104.86	103.87	103.13	102.76	108.21	108.6	102.08	98.887	100.14	106.8	102.93	103.94	107.03	104.12	97.765	100.12	105.98	105.73	102.64	107.58	100.09	106.66	101.89	108.39	109.5	109.11	110.11	103.83	101.16	112.54	103.46	108.72	107.13	108.05	104.69	106.61	106.22	103.63	106.11	106.81	103.25	109.6	104.38	108.35	105.15
109.44	107.15	102.53	108.06	105.86	107.02	104.7	103.36	105.86	105.68	108.91	102.58	106.21	107.37	108.11	102.03	107.14	107.84	108.63	103.86	104.86	106.09	105.38	104.68	104.69	106.3	101.96	102.39	108.83	108.07	106.74	101.67	104.88	107.16	101.96	103.04	101.99	105.49	102.55	109.4	106.2	107.32	103.98	106.12	106	104.65	101.65	102.97	112.18	104.91
107.63	100.71	98.816	104.3	112.17	108.03	106.4	100.93	102.78	103.41	107.72	110.84	103.21	101.3	101.99	114.27	106.8	105.99	108.86	109.21	108.93	103.09	102.29	108.25	108.64	106.12	102.81	102.1	107.24	108.15	102.31	100.43	102.39	105.14	108.67	110.67	101.03	105.9	105.8	107.06	105.49	102.89	109.02	105.53	102.1	106.32	107.09	108	103.06	99.787
106.3	107.76	105.2	105.01	112.2	106.3	108.53	99.009	105.73	100.28	104.5	104.86	106.41	107.05	112.72	113.11	106.34	102.16	105.15	109.81	108.83	106.89	112.64	103.31	109.21	110.86	107.9	108.42	111.2	103.44	111.17	105.63	105.19	109.48	108.45	107.81	99.376	100.81	110.79	100.29	107.35	107.56	108.61	107.48	102.23	100.18	108.8	106.45	103.53	100.41
104.71	104.79	106.69	108.8	107.83	111.57	108.11	104.38	104.3	108.62	112.11	102.28	109.3	106.99	113.42	110.91	106.28	102.9	107.79	106.26	109.07	107.61	111.08	102.76	109.92	102.66	110.11	104.09	102.59	107.48	107.39	115.19	105.95	109.71	109.96	110.5	114.56	114.46	110.42	109.58	102.42	112.85	103.5	102.67	109.76	103.38	110.11	104.81	106.72	110.49
94.099	103.19	97.661	99.202	102.67	94.744	95.815	99.906	105.95	101.69	98.129	96.728	96.227	97.637	94.694	98.636	96.205	100.09	103.42	94.374	97.559	98.045	103.56	97.577	90.836	102.33	99.982	100.37	96.945	93.828	101.42	95.582	98.274	98.856	104.19	107.17	102.11	91.339	96.708	99.857	96.811	96.785	99.744	97.552	101.76	94.56	98.604	95.491	101.29	96.179
108.16	105.45	104.27	110.75	102.84	107.56	107.72	108.15	106.44	107.37	105.33	102.98	106.42	104.39	104.29	112.6	109.89	108.38	101.78	108.17	106.11	105.65	112.06	109.66	101.12	105.58	100.86	97.729	109.42	110.18	100.92	103.56	101.13	106.42	98.206	102.79	104.91	95.721	111.27	99.332	105.97	106.87	113.01	112.12	103.11	102.71	106.4	110.57	105.68	102.59
98.758	101.2	100.81	99.6	97.213	98.213	99.21	103.33	97.933	99.244	100.3	105.19	103.07	98.785	97.198	100.27	102.49	98.012	100.69	101.89	96.095	96.83	96.315	108.02	102.23	101.36	102.03	99.61	98.337	101.25	94.755	101.19	99.684	103.21	99.026	102.82	100.23	98.226	95.566	93.597	96.509	97.328	94.812	90.742	101.22	98.736	95.01	111.94	100.26	105.21
100.11	103.82	107.27	104.84	102.04	103.37	109.72	108.29	108.2	100.59	105.11	105.65	98.534	109.4	110.25	107.94	109.32	113.42	111.19	101.89	106.73	103.17	106.46	108.91	112.16	106.93	100.88	101.34	106.33	109.23	104.24	101.56	108.84	104.21	102.45	111.43	101.14	107.62	104.33	109.34	106.01	100.53	101.43	111.34	105.55	110.43	108.87	107.51	108.56	105.45
100.33	101.56	95.902	104.96	108.03	98.734	101.9	99.763	100.06	98.428	95.532	94.459	95.384	97.064	93.987	105.89	102.15	98.902	95.282	95.846	96.673	99.826	100.92	105.01	97.735	103.4	103.89	100.57	104.08	105.67	95.67	101.9	97.302	98.746	101.47	101.54	104.13	94.032	107.37	101.68	102.31	98.763	99.008	98.995	100.09	103.22	101.51	101.4	107.95	96.424
93.202	102.01	95.881	101.46	95.434	97.506	95.16	95.922	95.698	101.24	95.439	98.099	91.623	99.716	97.073	95.542	94	105.01	98.122	92.898	101.73	98.798	96.195	101.32	97.555	104.85	98.955	105.4	98.75	92.071	105.91	97.729	99.762	90.555	99.429	98.861	95.285	101.28	97.093	101.45	102.15	100.2	90.05	104.16	94.939	94.2	99.301	102	96.419	97.747
101.28	106.21	108.8	108.23	107.51	108.62	109.47	106.09	104.37	106.47	104.55	110.04	97.357	93.856	112.22	105.27	112.86	105.24	113.38	111.78	107.24	111.27	110.33	114.35	110.5	113.7	99.44	109.31	109.6	112.07	106.83	109	104.1	104.43	110.42	105.67	107.55	108.02	108.98	103.63	105.06	111.44	105.89	108.21	109.1	104.28	111.15	107.31	104.77	106.19
114	103.43	103.82	106.4	106.95	108.63	108.74	106.65	108.95	109.25	108.55	110.01	108.02	110.29	102.79	105.21	107.37	104.88	112.14	104.47	113.35	109.17	112.16	110.82	108.59	112.61	105.07	107.63	104.32	111.02	112.84	109.14	110.53	108.37	111.83	107.79	106.19	101.22	113.81	107.94	105.43	104.17	111.66	114.41	101.02	113.98	111.32	112.77	112.21	111.14
99.676	101.24	89.55	98.087	99.479	89.594	97.5	97.117	98.173	100.02	95.707	94.283	98.154	94.258	102.58	102.47	89.873	99.579	95.947	94.368	100.95	103.08	106.51	92.825	96.094	99.439	97.2	99.07	96.269	98.49	94.495	101.39	97.49	98.42	103.05	98.908	97.882	101.57	99.275	100.34	97.706	102.68	100.44	101.95	99.324	99.191	101.95	96.025	94.608	99.119
108.7	104.3	105.22	107.8	113.62	112.87	104.04	107	112.68	103.88	107	109.97	102.18	98.508	110.52	107.87	112.17	105.55	105.13	109.55	108.2	114.26	109.85	105.05	109.49	110.82	109.31	102.37	105.03	108.17	109.71	107.9	108.13	103.13	109.96	112.94	101.04	106.89	107.95	103.46	105.91	108.57	107.65	114.06	111.3	106.45	111.47	106.81	114.82	104.95
99.517	109.69	105.27	109.37	101.04	105.99	104.11	102.87	106.32	100.11	107.16	113.93	105.98	108.49	105.89	107.84	104.63	104.26	113.65	100.03	105.08	108.92	110.75	104.52	111.52	109.78	107.53	106.85	100.52	99.659	105.06	105.74	105.61	105.63	101.9	104.84	104.26	104.2	102.89	108.76	107.52	109.74	109.25	106.64	108.84	97.145	105.96	106.16	111.6	102.53
106.78	111.7	107.69	102.31	104.42	104.83	113.72	112.32	105.68	115.8	110.4	108.31	105.6	111.69	105.24	107.62	103.18	101.98	114.23	109.59	107.37	111.68	109.96	102.96	107.04	110.52	106.85	101.56	108.8	105.2	111.32	107.35	107.57	112.88	109.67	104.4	104.53	107.08	107.45	107.44	104.54	103.17	110.25	108	110.73	101.53	106.01	111.36	112.08	106.14
113.26	106.79	110.62	109.72	116.13	112.83	105.92	103.91	102.4	108.33	112.18	108.89	103.08	110.67	101.16	113.79	107.85	104.83	110.01	104	112.4	109.7	111.18	110.3	108.93	100.93	103.74	113.79	99.499	111.74	105.62	108.52	102.67	107.07	113.24	113.59	115.89	109.05	109.32	109.01	114.47	106.7	107.11	111.71	105.75	105.42	104.16	115.77	112.05	111.32
102.96	104.93	106.51	100.54	101.63	102.11	104.3	108.87	101.8	106.1	95.616	102.72	104.68	94.812	97.749	95.356	102.76	99.599	106.39	104.55	99.255	106.04	95.774	100.71	98.22	101.91	99.501	100.25	99.099	95.813	94.8	97.503	94.913	96.803	101.34	106.74	100.89	96.266	106	96.451	101.21	99.376	99.373	93.737	102.13	96.895	105.5	95.819	101.97	95.678
96.747	98.792	100.57	99.257	98.092	101.82	98.051	103.45	94.12	98.606	102.81	97.091	100.3	100.24	100.93	100.97	98.147	102.29	101.31	97.723	94.861	101.29	103.22	101.12	96.437	99.834	100.15	103.53	95.128	101.42	97.347	102.54	100.98	95.284	92.365	98.656	103.52	98.839	98.939	99.748	101.73	94.101	99.044	102.63	93.159	99.779	104.74	97.984	102.61	96.148
104.26	106.96	105.56	106.49	101.62	113.75	105.02	112.4	108.85	110.76	107.79	106.81	104.2	109.92	114.83	109.43	103.21	106.9	104.77	107.11	102.9	112.24	106.93	110.78	103.07	109.29	100.29	104.95	108.97	105.79	104.11	106.04	100.28	113.48	100.1	102.07	103.51	104.29	105.07	104.99	102.85	107.96	107.11	110.61	105.22	102.69	102.94	103.32	108.37	102.45
111.7	99.434	113.99	112.52	104.55	111.08	104.95	107.09	115.59	106.77	109.92	105.29	103.96	106.36	108.03	103.51	110.22	117.24	109.81	114.04	107	105.9	107.6	104.36	108.15	110.5	113.53	106.95	111.22	111.61	110.7	107.72	111.59	109.13	110.95	109.92	102.34	110.23	99.676	107.46	109.87	113.27	109.28	105.37	106.52	108.02	112.89	113.02	108.86	109.19
109.27	105.58	108.72	108.92	109.4	104.82	108.65	110	112.08	101.09	111.14	104.77	108.63	108.91	109.41	103.62	112.22	113.49	105.01	113.96	108.77	113.51	110.34	108.68	106.76	111.04	107.61	109.34	109.78	110.13	109.7	109.17	111.63	110.54	111.93	107.07	108.67	104.52	104.73	109.28	109.91	107.75	113.45	107.87	114.36	111.64	106.82	112.28	110.04	106.65
113.55	105.36	107.99	105.97	101.17	102.58	111.87	113.12	106.72	109.97	104.8	112.29	106.81	113.03	105.36	102.01	108	104.7	110.85	106.57	109.78	103.7	102.85	100.24	104.2	109.03	103.85	103.25	108.31	103.93	98.481	105.04	108.24	97.796	105.27	106.61	104.76	101.87	113.54	109.57	101.19	103.34	107.92	103.74	108.83	104.24	110.77	103.29	107.03	104.51
105.46	103.54	102.41	104.01	102.06	107.97	113.43	102.62	105.82	104.51	101.69	106.68	103.32	105.19	104.4	110.57	107.14	102.7	106.64	102.82	100.93	103.01	109.31	107.27	107.02	106.28	102.8	104.57	112.46	106.64	102.32	109.71	102.46	97.679	107.81	102.89	98.093	102.32	102.98	102.37	106.1	104.91	101.51	106.46	109.16	103.54	113.98	98.074	97.031	109.94
103.01	104.94	97.562	102.53	103.47	100.65	100.25	97.373	97.346	102.44	100.95	100.33	100.9	95.222	101.31	104.76	105.89	102.49	102.67	99.851	95.63	105.94	99.091	98.59	95.551	97.179	95.835	92.671	99.791	96.249	95.777	100.45	107.21	107.73	103.03	98.707	104.13	97.751	100.62	102.93	97.67	97.423	98.686	105.16	102.49	98.28	96.014	106.41	105.97	93.702
98.002	97.151	103.97	103.89	98.487	99.706	98.617	102.2	97.209	101.42	104.69	97.37	112.03	96.709	104.27	101.08	108.71	99.653	103.02	96.487	102.5	99.037	97.06	95.462	95.931	107.96	93.578	98.41	103.16	101.85	94.991	99.35	98.118	103.05	98.48	100.96	100.56	100.82	101.01	95.794	105.43	99.787	104.02	100.43	97.873	103.38	96.677	108.07	100.75	98.982
94.512	103.45	96.66	107.91	102.36	102.7	96.118	99.901	93.472	91.177	102.91	96.428	97.989	94.818	100.87	98.916	95.494	100.63	99.303	98.44	104.27	100.21	100.1	103.95	100.72	105.12	102.84	100.19	97.616	107.93	99.116	100.26	97.939	102.54	95.239	95.71	99.129	107.09	105.85	100.78	102.77	105.29	102.08	95.866	104.36	96.008	102.07	99.464	93.766	95.836
99.461	97.53	101.87	99.905	100.76	99.927	92.566	100.76	100.09	105.72	101.84	97.366	101.13	104.85	103.55	93.394	103.46	94.162	100.26	104.09	94.907	94.785	98.103	97.614	95.839	96.243	96.674	98.795	106.49	96.831	93.875	99.136	102.62	100.68	99.927	93.912	96.626	100.14	99.407	99.793	96.621	96.017	98.886	102.35	97.131	104.26	91.584	94.582	96.747	92.668
106.89	109.64	108.2	111.09	113.9	104.65	105.89	107.27	107.87	110.76	106	107.58	110.15	110.25	104.7	103.42	109.74	111.85	106.93	105.96	108.02	109.89	108.29	99.959	109.73	112.24	106.19	103.16	102.56	109.17	103.66	106.53	110.7	109.12	110.01	108.14	110.67	108.75	105.49	109.38	100.73	104.14	104.82	107.46	109.24	103.23	106.07	116.92	109.5	106.49
105.65	106.12	104.78	108.92	103.62	110.51	109.41	102.12	104.27	108.08	107.79	105.86	103.97	106.91	106.16	105.2	103.83	102.15	100.31	106.3	110.24	104.78	113.44	105.91	104.06	103.5	108.55	112.42	108.47	105.66	109.52	107.14	108.95	107.65	106.11	107.49	106.79	108.5	107.97	103.73	104.13	106.18	108.87	104.01	109.69	107.23	105.81	102.54	105.15	104.37
98.441	96.91	95.746	94.422	94.815	95.893	95.141	94.158	102.85	97.635	94.673	94.672	94.234	98.867	95.146	102.29	97.257	93.936	97.241	95.118	94.275	95.032	94.052	100.08	102.72	96.018	99.956	96.517	96.718	103.35	88.453	102.49	100.59	95.129	95.882	105.94	105.98	94.025	98.593	105.23	96.223	96.46	102.93	102.32	102.73	97.09	104.28	95.306	97.462	104.07
105.53	107.76	99.779	104.83	110.35	104.2	104.64	103.35	104.96	101.03	102.85	105.73	104.85	109.4	102.05	107.2	105.91	102.66	104.43	109.72	109.55	106.78	111.21	110.3	108.87	111.75	110.89	106.8	101.98	104.9	105.85	111.2	111.04	102.13	105.58	101.58	105.93	109.61	103.44	104.36	105.47	108.24	103.81	112.57	111.9	102.13	101.71	106.77	109.77	100.39
109.71	112.27	103.12	101.79	108.87	102.75	108.37	111.47	111.76	110.4	110.04	106.28	112.96	109.4	104.77	107.15	110.88	102.03	111.93	102.23	104.56	107.95	108.9	104.5	106.9	103.31	112.31	102.15	105.11	111.62	103.47	111.8	106.16	113.38	109.38	104.3	105.48	107.93	108.23	102.09	101.75	116.42	106.43	110.33	104.73	110.73	106.15	103.61	103.46	108.78
105.71	108.34	109.56	106.73	106.56	103.63	105.53	103.59	103.6	107.13	102.6	109.84	109.53	108.04	101.08	110.49	108.05	104.31	103.72	105.94	100.87	103.67	102.74	109.45	102.47	104.76	109.61	99.992	109.48	112.65	105.94	99.924	105.87	106.89	111.37	107.15	100.21	107.41	107.98	104.22	104.25	106.72	109.72	102.93	107.03	105.89	109.8	110.26	104.85	102.46
98.342	92.361	96.185	89.745	96.155	103.61	94.887	97.697	96.069	93.671	100.17	99.551	103.29	95.251	104.84	96.98	95.448	97.878	103.28	97.749	100.51	94.603	100.08	94.915	99.043	91.866	96.405	95.001	98.528	96.424	96.336	96.384	96.599	97.023	96.214	95.336	96.876	105.18	98.542	94.351	95.587	96.864	101.42	97.809	98.497	92.135	102.54	101.01	97.12	101.82
111.1	107.91	111.2	109.36	108.46	113.37	114.36	110.22	101.25	107.22	104.32	106.79	114.26	112.42	105.48	105.58	113.94	109.09	111.64	104.51	106.19	108.49	108.77	103.99	111.22	108.44	110.28	107.21	109.81	106.72	109.02	102.04	110.39	112.67	110.45	107.99	105.91	103.48	108.9	113.23	107.39	104.21	104.8	108.69	106.76	106.3	107.98	108.94	108.6	112.24
99.654	91.931	97.23	100.89	97.554	93.758	100.26	99.253	95.768	99.228	97.388	95.514	101.06	95.959	95.414	95.023	101.13	102.93	102.01	104	96.181	101.39	97.793	101.6	99.162	99.894	102.81	105.1	100.63	99.373	99.517	98.012	102.94	96.547	92.581	100.26	94.416	90.162	95.699	95.186	97.597	102.35	98.721	105.84	101.01	100.3	96.666	102.5	99.959	97.719
99.753	105.98	97.724	102.26	97.977	100.24	95.675	97.373	97.232	95.775	99.257	97.171	92.58	103.24	96.609	98.939	96.656	98.169	100.17	96.884	98.275	102.09	98.602	98.384	98.69	92.914	95.901	98.891	97.496	102.6	99.645	98.402	101.29	92.002	95.965	101.86	103.95	98.426	95.802	94.527	99.958	103.07	99.924	103.32	92.704	95.73	96.197	93.964	96.912	96.075
105.24	98.994	94.357	93.573	92.593	93.05	98.851	94.628	95.015	100.87	106.53	93.46	100.69	97.276	90.152	100.29	105.98	95.938	99.392	100.38	99.581	98.901	99.598	97.662	98.266	98.034	93.871	93.976	94.217	95.267	101.24	104.14	100.61	99.309	93.419	97.646	94.962	96.129	104.6	95.553	100.01	99.834	103.57	97.486	90.717	93.162	99.633	98.234	95.061	94.045
111.27	104.45	111.06	108.44	114.91	103.89	107.74	110.49	111.78	108.55	105.03	107.85	112.43	108.39	114.05	107.06	105.38	105.93	105.7	110.11	106.28	105.89	110.6	109.72	108.45	103.47	105.05	109.62	109.95	111.31	104.08	103.29	103.38	108.37	105.22	107.72	112.65	104.36	108.7	108.18	105.92	112.58	109.14	101.21	103.24	108.92	106.43	111.28	105.04	113.83
109.7	106.47	106.89	109.28	107.18	107.94	100.28	105.74	109.91	101.86	104.17	103.23	101.77	106.85	101.58	106.75	105.09	114.72	104.91	110.45	106.26	104.26	107.19	111.89	110.61	106.11	105.72	106.4	106.72	104.74	104.41	109.66	109.63	109.35	110.81	105.64	108.01	107.86	105.65	111.79	110.75	112.54	112.26	102.75	104.34	102.98	104.06	104.76	103.42	111.6
107.23	109.85	106.19	109.37	103.98	108.31	109.29	104.38	106.45	104.34	110.34	107.82	107.87	105.17	104.56	99.321	108.08	112.23	109.16	107.29	107.63	107.27	108.22	107.03	103.13	102.11	106.8	107.57	102.18	106.91	107.83	109.07	107.13	112.79	110.72	103.3	107.62	114.26	100.44	108.75	107.24	103.99	109.01	105.02	103.63	112.91	104.6	104.78	113.39	104.1
106.55	100.1	98.008	102.25	102.03	105.5	106.29	101.44	106.25	102.53	98.367	99.504	109.81	113.26	102.47	101.06	104.41	104.25	102.03	96.048	99.478	103.95	101.23	100.73	107.84	101.25	107.63	101.86	105.54	100.11	104.02	98.362	108.97	103.2	98.304	101.78	102.97	103.87	106.55	98.34	101.56	109.42	100.7	102.87	102.31	107.39	105.13	99.451	97.082	103.26
110.77	113.14	104.12	109.56	103.57	109.96	109.64	112.09	106	105.77	103.13	106.94	116.55	107.39	111.42	108.92	107.04	109.37	107.67	111.71	109.82	108.68	108.2	104.16	112.64	113.9	105.83	108.58	101.13	106.45	108.33	102.4	106.96	103.87	105.14	109.77	101.69	108.13	106.03	104.21	108.99	111.25	109.58	112.33	109.39	114.33	111.64	108.09	113.58	107.2
106.9	105.71	112.04	101.54	108.19	110.13	104.39	111.92	108.53	107.91	107.81	105.54	106.74	109.64	106.88	105.23	108.15	111.81	104.38	113.66	113.28	111.44	103.8	107.11	114.02	111.59	105.11	106.56	108.14	107.96	110.35	103.87	114.42	104.6	110.81	109.6	109.36	106.56	109.62	106.18	104.96	108.07	108.06	106.21	109.92	106.06	105.93	105.9	107.79	107.76
104.84	108.65	108.7	106.52	106.99	106.4	113.43	100.7	105.11	105.29	104.75	101.11	104.73	105.95	109.94	108.79	105.64	103.17	101.42	101.75	105.54	103.88	104.19	106.58	106.71	106.38	103.56	107.76	109.77	105.31	102.27	106.95	104.68	106.23	104.97	104.11	101.13	95.407	106.77	108.82	106.36	101.58	104.67	106.61	107.5	100.39	105.9	107.23	109.39	104.05
108.03	110.37	108.43	103.43	100.59	102.92	109.71	108.63	105.78	106.08	110.76	105.13	102.83	103.04	109.37	105.95	99.995	103.81	108.36	102.62	104.17	107.2	108.47	110.12	105.8	98.504	107.43	104.91	108.17	100.89	110.76	105.79	105.03	106.92	103.12	103.84	102.9	107.36	106.59	104.36	110.39	104.39	102.51	105.24	103.44	106.56	107.68	103.29	109.59	101.89
108.34	105.6	107.45	112.99	110.08	110.22	114.03	108.59	112.67	107.79	108.42	106.13	109.92	109.08	107.04	108.33	111.18	102	110.11	107.73	103.28	107.35	102.12	117.21	106.33	107.47	106.4	110.94	110.61	106.78	123.51	100.38	111.56	108.77	105.45	106.74	108.81	110.3	105.51	105.11	101.71	105.45	104.82	108.97	111.24	103.93	109.74	112.55	104.4	106.35
106.41	104.54	103.7	102.28	101.67	105.05	107.86	104.42	99.707	103.3	99.255	100.22	104.51	105.11	108.9	106.68	101.45	108.92	107.51	111.05	104.72	104.73	108.22	104.98	104.2	112.3	105.08	100.42	103.9	106.37	106.91	101.3	104.36	101.88	103.77	102.48	111.05	106.42	104.41	106.16	102.44	108.22	107.11	104	110.86	105.86	109.18	107.56	100.75	100.55
104.57	112.44	104.6	111.17	102.35	107.32	103.02	110.05	104.47	106.93	107.06	105.46	109.71	103.45	109	99.8	107.31	110.15	107.25	105.3	108.34	109.87	105.64	98.308	109.64	104.58	107.44	113.28	110.09	102.56	111.25	104.2	105.77	109.05	101.45	107.25	106.43	104.19	109.33	111.49	110.01	107.73	102.44	107.92	107.25	111.02	108.41	103.87	104.61	109.58
107.76	102.3	108.33	103.27	107.02	108.18	109.23	108.89	109.29	106.17	111.91	105.76	107.52	110.24	106.14	109.45	115	105.91	108.98	104.06	109.24	107.62	108.02	109.69	106.83	106.96	107.26	110.73	112.61	106.7	106.99	104.99	106.04	108.59	109.45	106.92	112.73	113.7	103.76	110.99	105.42	112.01	105.49	105.46	105.39	103.63	108.15	107.42	104.66	107.94
97.005	97.495	96.764	95.713	96.339	101.26	97.033	98.656	92.575	98.657	102.88	100.69	93.029	95.979	99.74	100.86	92.807	100.79	99.524	94.357	98.355	97.451	102.97	103.06	99.239	94.167	97.402	99.8	96.442	98.903	100.08	94.285	98.594	103.67	95.901	94.617	93.701	95.232	101.74	102.19	101.02	88.237	95.874	102.96	97.012	91.923	100.51	98.642	99.754	95.194
97.307	97.834	94.993	97.04	94.237	99.678	100.8	100.25	104.27	99.034	100.26	98.676	95.678	96.868	98.929	104.84	101.36	99.418	100.6	100.73	97.163	91.065	97.154	98.857	96.094	95.879	98.328	98.877	99.509	96.748	99.544	93.366	95.527	101.22	95.749	98.406	99.461	104.7	98.121	99.126	98.897	95.662	98.001	93.215	92.408	93.083	98.474	98.72	93.424	101.2
103.27	110.74	98.841	117.37	110.7	105.03	104.27	106.91	111.29	100.34	107.77	108.73	107.27	101.55	107.27	102.87	104.69	108.54	115.65	113.86	106.92	107.07	112.75	105.82	108.32	110.64	106.83	106.85	109.82	109.32	104.52	104.5	112.39	104.66	107.15	106.83	116.1	107.07	108.29	109.71	100.85	110.59	112.12	105.88	107.86	110.94	104.1	109.98	103.81	106.2
105.63	103.76	113.7	115.9	110.06	107.15	106.16	96.514	105	107.27	104.96	111.05	102.31	110.09	107.63	107.41	104.65	113.99	105.78	111.01	108.93	111.97	106.92	116.3	111.9	108.16	108.02	108.66	103.04	106.46	101.33	110.22	106.27	117.06	113.37	108.74	105.53	104.64	112.43	104.64	103.58	107.25	104.69	106.93	108.72	99.143	109.18	111.99	114.28	108.31
95.113	101.84	95.288	94.627	103.48	98.803	96.6	93.994	97.893	99.233	100.01	92.52	99.21	107.03	100.95	106.5	102.37	102.23	98.493	96.298	101.15	100.02	104.79	95.883	92.082	95.571	89.919	97.495	102.25	106.05	102.1	96.811	103.27	101.4	99.991	101.39	95.342	99.291	99.61	100.78	98.79	104.35	99.533	94.006	96.939	94.056	107.33	94.292	96.811	98.42
96.328	96.673	103.41	98.284	95.974	97.276	101.33	97.55	98.289	100.26	99.645	98.935	97.527	101.03	96.676	104.77	103.86	99.841	96.545	102.98	93.625	98.291	98.132	102	96.203	99.699	101.49	100.08	102.04	100.38	95.486	94.1	100.83	96.867	102.73	97.632	98.35	96.464	103.71	99.241	106.09	98.495	96.523	95.706	104.2	98.814	103.07	100.08	99.546	100.71
107.92	113.64	97.441	105.24	105.98	108.38	107.02	100.55	105.51	110.18	108.33	107.29	101.03	106.87	108.16	107.33	103.54	107.5	109.55	102.98	105.47	114.51	108.43	113.62	98.809	106.11	104.64	104.24	105.11	109.35	104.26	105.36	109.73	103.44	106.36	108.06	102.21	106.93	102.78	104.84	103.86	104.81	103.8	109.79	105.95	107.89	112.24	103.49	105.53	108.64
100.31	106.38	104.2	106.08	104.58	107.64	103.93	113.1	104.76	105.1	107.41	106.61	106.3	106.18	104.36	106.49	102.23	105	103.49	100.21	102.54	105.89	103.27	102.62	109.02	106.61	104.97	110.41	101.44	109.51	99.685	108.66	112.94	107.4	105.66	101.51	108.87	100.26	99.679	106.23	109.21	102.7	108.02	105.47	107.27	115.46	108.12	108.13	110.81	108.84
103.68	102.29	101.48	110.51	108.05	98.163	101.81	99.981	97.289	100.98	101.17	101.59	100.99	102.18	104.61	104.77	98.314	100.16	92.962	99.933	103.08	103.23	98.909	98.906	110.47	100.4	92.872	100.18	102.24	101.02	98.192	97.325	106.12	99.85	99.083	100.06	104.79	104.39	101.83	97.832	95.813	96.89	108.74	96.229	101.15	98.389	102.78	99.584	96.325	104.53
108.62	111.72	111.99	112.03	106.81	114.66	110.35	112.46	105.18	106.99	108.04	107.17	111.62	111.11	105.51	107.73	106.84	108.3	108.96	108.36	107.16	106.2	108.68	108.62	117.69	114.66	115.45	113.42	103.04	109.76	109.3	112.18	104.79	109.25	108.9	112.33	105.37	115.49	108.28	113.04	106.26	108.73	108.25	106.61	106.26	106.37	112.96	106.78	106.33	108.38
101.61	95.962	92.595	94.238	97.941	100.49	94.053	101.8	99.076	100.96	99.574	91.572	98.444	97.47	97.772	96.816	99.09	103.18	95.455	96.776	97.994	95.07	101.55	101.43	96.448	98.172	94.166	101.56	97.383	102.74	98.146	100.16	98.548	97.056	103.21	96.412	100.85	93.206	98.563	95.521	104.66	98.582	100.84	96.833	103.72	105.14	105.24	96.963	94.191	102.69
95.379	88.769	97.162	103.42	95.205	102.37	95.64	97.194	96.864	95.137	91.61	102.05	99.258	92.991	93.63	96.606	94.091	95.252	95.017	94.684	96.395	98.207	104.78	99.011	100.37	97.736	99.958	101.21	99.578	94.453	92.045	101.71	96.495	96.442	100.53	94.524	98.832	90.454	97.162	97.024	95.223	104.93	93.826	96.5	96.201	100.42	96.915	101.19	100.72	94.445
99.233	110.86	102.44	106.69	101.63	105.9	99.774	98.375	98.944	99.163	102.1	101.16	97.487	99.553	99.951	100.67	100.62	102.9	97.08	100.04	104.19	104.33	102.77	94.518	106.44	104.77	106.64	101.65	100.92	102.77	102.29	102.36	101.01	104.62	94.801	105.94	106.13	104.08	103.94	100.14	99.887	110.69	104.95	99.369	97.222	100.06	101.91	97.308	103.22	99.059
98.651	91.914	97.888	94.759	96.611	95.255	97.986	100.02	96.82	97.772	97.972	100.21	98.759	93.494	100.91	99.216	96.732	92.044	98.404	97.521	98.995	96.234	94.584	99.651	101.49	95.852	104.57	104.56	98.545	98.961	97.174	98.571	95.368	99.355	94.609	95.154	98.009	92.61	100.77	104.19	95.018	101.68	91.902	94.717	97.087	90.495	99.764	96.733	96.016	100.59
108.03	109.24	110.22	115.58	109.27	110.14	110.1	111.57	112.66	111.42	109.95	106.16	110.94	113.33	111.13	110.95	113.96	109.43	113.89	112.07	106.17	109.44	112.21	112.69	107.9	101.53	110.56	111.21	111.33	113.67	110.91	110.72	101.9	106.33	111.57	103.65	106.33	105.26	120.92	107.9	109.31	104.03	113.98	114.45	108.33	108.3	114.08	106.99	110.28	110.38
104.7	105.28	110.28	106.25	104.84	107.17	103.1	104.29	110.02	105.46	103.73	104.55	106.16	104.09	106.61	101.64	106.69	104.24	107.12	104.91	109.44	107.34	105.38	93.645	102.53	106.49	112.52	98.07	107.72	112.31	105.32	106.53	113.71	107.67	95.759	101.5	109.6	111.86	109.46	107.26	103.2	100.92	108.28	108.47	110.32	107.13	99.066	96.558	105.81	105.58
98.968	108.58	102.02	108.9	107.36	102.61	106.32	105.82	103.02	102.9	106.37	106.42	98.942	103.31	105.86	103.85	105.81	105.14	110.45	108.26	102.97	106.47	103.39	111.37	105.64	108.54	101.97	101.28	100.96	95.709	105.3	105.12	108.57	106.88	98.776	98.845	99.706	103.68	104.02	107.54	105.16	101.79	107.38	101.16	104.34	114.63	105.32	101.12	104.6	108.16
107.83	109.52	102.04	107.84	108.7	107.23	106.21	106.38	107.57	105.91	103.44	105.38	111.74	109.74	107.07	107.83	109.58	108.69	108.8	107.62	112.13	109.65	104.51	104.71	106.9	103.74	109.15	113.56	112.33	102.36	103.09	103.73	111.11	110.1	108.31	105.67	105.5	107.67	105.72	101.15	105.27	110.55	108.02	114.39	109.73	112.63	104.64	100.74	102.15	106.95
101.74	103.97	111.48	106.18	114.74	105.7	99.412	102.49	108.09	103.31	110.68	111.32	111.12	108.59	104.86	106.33	105.61	101.88	100.63	105.15	101.21	107.1	110.49	109.59	105.92	108.47	110.89	107.04	103.22	104.45	97.067	102.78	105.37	105.17	104.17	100.74	103.07	110.35	103.8	106.9	107.96	103.7	110.2	97.916	112.27	103.46	106.04	108.91	101.75	97.325
110.97	113.26	111.37	111.16	108.74	107.42	109.84	103.58	111.41	110.53	110.82	118.17	111.71	108.81	116.3	114.63	117.07	109.09	108.3	107.2	109.48	110.32	110.05	108.92	110.24	111.69	114.72	107.15	114.31	111.65	110.23	110.74	113.35	108.35	114.89	112.35	105.86	110.91	115.34	108.53	109.82	116.67	112.65	110.1	111.24	112.94	111.15	111.57	109.36	113.97
109.92	115.51	110.53	110.38	103.99	108.3	113.82	99.048	110.42	106.32	113.63	107.2	106.68	109.89	106.27	105.7	110.21	104.89	110.42	105.68	115.53	107.32	107.92	107.83	113.3	104.55	108.73	109.31	110.56	107.05	107.82	113.52	102.2	108.78	108.43	107.68	113.57	111.97	107.78	106.44	103.24	109.99	105.12	110.79	109.14	111.94	113.88	106.4	117.83	104.47
97.138	92.431	95.231	100.07	98.171	96.478	106.09	97.164	95.689	94.256	100.62	95.736	95.984	100.65	102.26	96.289	100.23	95.32	97.048	95.125	93.018	98.256	98.156	95.085	104.25	95.724	101.45	105.81	99.852	102.38	103.15	94.115	105.18	96.364	99.047	97.986	92.845	98.758	103.15	101.8	99.624	100.48	107.75	100.81	95.533	93.797	100.78	99.736	87.011	96.428
105.56	115.65	111.08	107.29	108.81	108.08	105.48	110.22	111.85	107.81	109.82	110.27	106.97	110.87	109.49	104.1	98.78	112.29	107.32	111.58	104.89	104.95	107.33	102.86	104.53	111.87	107.95	108.17	110.23	107.79	114.75	110.28	112.03	105.04	107.35	103.68	107.26	102.71	107.89	110.55	109.93	107.68	104.19	104.37	112.03	111.82	114.2	102.67	104.13	106.77
111.71	103.38	103.37	111.49	105.78	109.76	111.85	103.2	110.66	111.01	107.07	107.13	106.72	112.52	103.28	108.1	110.46	111.47	107.62	104.35	108.56	107.07	110.21	107.55	108.37	110.16	102.27	109.85	111.86	107.28	109.04	109.22	107.25	110.29	106.15	111.27	111.72	107.88	107.94	111.44	114.44	104.29	111.03	116.91	102.74	105.4	105.22	111.95	103.25	112.71
102.15	107.61	105.72	105.52	107.21	104.22	100.67	103.18	100.11	107.65	102.82	102.74	110.1	103.35	104.21	100.92	106.59	105.28	98.496	101.66	106.26	111.33	109.73	112.44	107.83	108.8	102.67	100.42	102.25	104.28	110.03	112.72	107.95	104.12	102.94	110.64	103.57	106.1	104.45	109.2	112.11	107.52	110.4	105.47	104.02	103.61	104.77	106.59	105.28	107.23
95.203	98.167	94.98	101.04	103.35	100.38	96.028	98.813	103.67	97.047	97.121	93.414	97.073	98.979	99.833	100.49	89.883	94.117	95.836	106.65	94.209	96.035	96.911	96.746	97.903	96.331	100.64	100.05	94.77	88.123	98.2	99.722	102.42	105.32	95.59	98.235	92.596	102.99	99.965	96.651	97.915	91.746	96.282	94.633	98.864	100.02	97.165	101.57	97.503	100.65
110.22	110.28	109.66	111.66	110.82	112.35	103.17	108.9	104.09	109.72	101.86	103.58	108.97	113.9	112.02	107.88	105.3	109.2	105.4	113.84	105.94	109.87	112.07	107.21	112.46	109.52	109.98	109.34	104.8	110.25	114.74	105.08	102.18	107.95	106.87	105.74	111	110.11	112.6	105.95	108.97	108.44	106.73	114.39	112.47	113.04	110.06	109.42	111.12	109.49
109.74	106.89	110.81	105.97	104.61	109.12	105.55	106.6	110.54	104.16	110.39	109.35	108.66	105.33	102.03	105.84	104	99.337	105.67	108.76	107.66	114.05	111.2	112.97	109.59	100.31	104.22	111.59	108.11	108.31	107.57	102.07	106.01	103.78	105.12	104.99	108.61	113.54	102.97	111.04	109.47	109.15	111.55	110.82	107	108.12	106.13	110.16	107.11	99.371
99.133	93.714	100.58	97.109	98.18	97.719	89.08	99.293	105.71	93.621	96.764	98.612	100.54	95.501	98.525	98.694	99.834	95.654	94.985	100.7	92.441	102.34	96.714	99.864	97.991	98.687	99.978	96.023	95.506	103.49	100.43	99.3	90.823	97.88	103.52	95.82	99.192	101.23	100.01	100.46	99.113	102.96	97.372	97.209	98.547	98.321	99.491	97.349	101.5	99.748
105.29	103.82	109.07	108.33	109.92	105.54	104.55	101.53	100.5	108.61	106.49	110.7	106.76	108.01	109.09	109.56	106.12	107.43	102.29	112.09	103.88	108.73	108.12	103.39	107.34	106.02	105.81	105.11	103.83	107.38	102.74	105.33	106.01	102.15	101.63	108.55	100.55	107.83	113.23	105.66	109.16	108.55	102.1	106.53	107.72	105.01	109.45	108.61	109.01	103.86
107.85	107.41	103.84	102.49	102.75	108.69	105.97	103.78	102.78	108.11	100.89	113.19	111.3	102.8	103.77	102.37	109.29	107.68	109.67	106.15	100.26	106.43	107.65	103.49	97.362	105.94	108.72	105.19	108.89	106.35	108.07	104.91	102.92	109.02	104.77	106.3	115.31	106.61	106.27	106.31	99.4	104.26	104.97	108.89	107.15	103.43	103.6	97.16	105.43	105.07
95.895	102.49	97.259	95.031	95.048	96.402	99.933	101.43	99.244	96.491	99.498	100.16	96.913	101.84	96.328	99.112	96.426	96.48	96.204	102.82	99.885	97.548	101.7	101.3	97.577	99.973	101.94	93.669	103.02	91.07	98.713	99.987	92.883	98.801	102.82	100.3	96.75	105.54	102.62	93.698	93.833	94.94	98.015	101.58	100.94	96.336	97.284	94.162	106.3	104.86
105.12	110.33	111.83	111.45	106.15	106.84	103.14	105.63	102.78	106.07	105.07	109.58	111.17	107.05	106.37	106.05	100.75	102.99	104.61	107.36	100.39	108.33	102.44	99.561	102.86	105.12	106.15	105.02	99.542	107.54	102.29	108.25	104.94	101.39	106	101.09	103.02	107.86	104.74	101.53	109.11	104.24	102.81	109.2	102.62	107.04	108.5	107.12	100.48	108.08
106.58	106.33	103.71	106.35	107.11	103.64	111.92	107.6	107.49	109.39	108.29	107.66	106.58	101.98	108.3	103.54	109.94	109.94	119.82	104.41	108.04	115.92	104.51	110.84	102.53	103.12	99.801	109.06	110.41	111.84	110.15	107.51	110.92	106.62	107.39	104.09	107.92	107.68	107.55	110.44	112.2	100.44	113.1	112.73	110.33	114.86	111.67	103.91	103.44	108.46
101.11	103.15	100.57	104.69	106.07	107.85	111.39	108.69	101.05	105.84	103.4	105.03	107.92	106.27	105.33	110.67	108.58	111.47	108.84	101.33	107.77	108.73	108	108.07	106.41	113.8	104.74	103	111.19	107.37	112.23	103.37	108.44	104.02	106.59	105.63	104.37	106.61	107.64	101.63	105.44	112.9	107.48	109.96	110.54	106.3	108.21	105.9	108.21	99.998
105.39	110.93	104.07	104.27	101.63	112.1	104.6	103.33	110.86	101.77	105.54	104.55	113.56	111.24	109.12	107.15	104.75	106.51	107.05	104.56	104.23	108.21	106.86	109.82	109.38	98.666	110.4	106.85	108.38	100.18	104.42	107.27	108.39	101.54	106.8	108.86	103.97	93.974	106.01	104.42	102.73	101.93	104.43	103.66	109.23	112.17	108.24	108.65	103.87	105.01
97.866	97.239	97.919	95.416	97.856	96.943	99.022	96.814	103.66	99.322	92.542	100.16	100.54	106.65	106.16	100.17	102.4	97.455	97.52	101.24	100.39	98.467	101.86	99.286	96.48	94.899	99.202	102.21	98.68	106.9	100.4	96.278	100.56	94.706	93.683	97.84	99.072	98.566	92.419	101.9	97.034	91.251	97.737	94.674	101.57	98.854	94.133	100.56	96.491	99.467
111.05	110.55	105.57	99.985	104.14	104.77	109.14	108.63	110.04	109.09	106.3	111.77	103.89	107.66	101.62	104.24	111.29	104.34	105.11	105.07	107.48	105.29	108.59	107.45	103.51	103.8	109.86	105.29	103.69	111.13	100.56	107.05	105.21	103.53	107.87	100.82	111.21	106.57	111.68	108.74	111.13	106.65	113.4	107.19	109.73	106.72	106.97	110.82	100.27	107.23
107.59	102.43	105.9	109.2	107.33	101.22	101.33	108.15	105.21	107.45	102.17	111.09	108.79	106.14	106.79	104.15	105.8	104.75	110.92	107.65	106.64	116.08	105.57	103.15	103.91	102.67	103.53	103.38	106.69	111.35	102.21	102.06	106.47	111.05	111.47	104.21	112.5	108.7	104.85	106.61	106.18	107.65	103.49	100.94	113.3	107.22	105.15	104.54	112.87	99.569
104.59	102.51	108.54	104.92	104.76	106.54	101.79	106.56	109.46	109.2	106.77	109.27	108.17	100.65	109.31	109.55	106.09	105.68	107.19	103.81	103.98	105.93	99.119	108.43	104.97	107.16	98.059	110.15	100.71	108.57	104.9	110.1	106.37	106.91	106.75	104.89	110.12	111.41	107.31	100.87	107.42	102.6	106.89	105.74	99.734	104.41	107.91	112.23	108.31	104
108.69	100.18	106.93	105.61	106.31	100.54	104.63	101.19	104.76	97.739	106.83	108.15	107.35	106.37	103.27	104.9	104.44	100.36	105.2	101.52	105.4	109.49	109.92	105.03	112.66	105.46	108.9	100.5	108.5	106.73	107.16	105.31	104.53	112.23	107.91	105.36	107.38	108.64	110.21	103.19	112.07	102.21	105.66	111.5	110.14	103.44	103.68	108.53	105.04	113.53
97.815	100.68	98.787	97.724	107.68	95.714	101.17	95.574	96.814	104.76	94.739	95.084	95.368	96.58	98.127	92.77	98.44	103.75	96.762	98.953	96.235	103.92	96.99	98.858	97.868	103.55	100.43	98.842	94.699	97.315	99.815	102.57	99.834	99.515	95.246	100.6	92.517	96.497	97.255	95.12	91.413	103.02	95.107	101.58	97.288	95.313	97.836	92.327	91.17	99.652
96.074	102.57	104.25	95.172	103.25	99.994	104.09	101.56	102.44	94.089	103.69	104.25	96.231	101.67	103.57	92.1	101.2	89.105	97.672	102.35	97.64	92.492	94.055	93.171	97.504	98.227	92.576	103.17	98.555	104.34	97.38	101.09	95.76	100.42	95.114	102.56	99.605	92.541	89.836	94.392	102.66	92.673	97.424	103.14	96.584	92.817	95.52	94.796	98.841	98.973
107.96	104.11	108.09	107.06	101.06	111.25	102.48	97.91	105.6	113.63	100.37	106.75	108.13	106.58	105.82	104.91	103.58	101.04	105.83	107.09	108.41	102.75	99.36	107.34	105.37	105.21	107.33	105.23	109.56	108.67	103.8	110.12	105.57	100.64	102.78	105.57	102.28	106.63	103.73	103.74	105.13	104.53	107.77	103.73	105.35	105.25	95.758	105.65	108.97	105.17
108.8	108.76	110.8	104.97	109.78	105.31	113.4	108.93	110.06	104.01	109.57	102.96	106.08	107.34	113.41	108.64	108.19	111.61	115.23	106.85	110.61	108.88	109.43	110.37	103.64	108.73	110.16	108.99	111.9	106.13	105.92	107.99	108.05	111.59	105.25	108.21	108.88	106.95	108.26	103.6	108.55	112.81	105.06	104.85	115.11	108.84	111.99	103.08	110.37	108.02
112.16	112.63	114.68	114.82	111.37	110.21	111.31	109.09	107.8	115.59	108.43	110.3	110.9	108.24	107.52	107.62	107.48	109.4	103.83	116.63	111.47	110.98	106.46	110.22	114.57	115.27	116.63	113.81	107.89	110.88	112.1	109.86	109.66	113.7	110.22	109.97	109.55	109.06	106.74	113.26	117.04	105.58	112.16	111.68	109.51	111.02	111.56	108.54	115.47	112.78
96.508	100.52	99.119	103.11	101.89	97.573	98.12	102.81	97.22	91.668	97.349	99.837	104.31	101.85	98.561	103	99.151	102.96	97.476	101.42	94.939	97.328	97.234	99.814	103.05	103.94	101.52	101.36	99.156	98.494	94.632	105.39	105.4	100.37	98.032	102.01	106.01	105.36	100.27	100.09	100.03	96.838	102.29	99.336	104.15	103.56	98.364	95.084	101.05	104.18
106.06	106.36	109.68	111.15	106.89	107.75	108.69	103.45	104.42	108.32	105.14	107.8	106.7	102.1	109.65	109.46	111.78	109.26	107.85	112.05	103.89	110.37	103.51	106.15	99.651	98.049	109.71	106.34	109.24	106.62	104.97	110.34	111.51	105.46	108.63	103.38	103.74	105.69	104.62	106.78	107.26	108.18	102.67	102.28	107.04	104.28	105.15	105.04	112.39	97.868
104.76	105.97	108.08	106.81	99.699	106.71	101.91	106.36	109.54	104.17	104.52	111.43	107.77	103.43	107.11	100.54	111.08	104.86	100.66	104.29	109.96	102.25	106.76	107.37	112.15	107.54	106.33	108.36	109.48	109.29	106.18	113.59	112.27	105.37	101.45	108.01	105.58	101.79	107.29	107.71	109.12	114.74	109.29	103.14	104.88	108.53	104.12	104.06	109.85	111.84
106.14	102.83	104.47	106.07	105.31	106.05	100.33	106.53	102.09	106	102.66	104.69	106.39	106.46	103.69	109.79	101.54	107.94	102.68	104.09	105.52	108.2	108.6	111.68	104.97	100.08	102.7	110.21	104.57	108.9	109.27	107.99	108.54	108.53	109.28	110.75	103	109.6	101.55	103.58	106.54	107.53	101.73	99.023	97.352	103.66	103.82	105.94	106.66	104.79
107.05	106.43	100.45	107.16	98.549	107.86	102.64	107.97	97.895	109.76	105.64	107.26	100.36	105.59	95.638	106.67	103.37	107.96	105.17	105.52	110.16	106.04	102.8	109.61	103.64	109.47	109	110.45	102.15	107.74	108.47	106.49	103.07	106.96	102.23	104.26	103.58	107.09	102.44	106.67	104.87	99.343	105.24	105.42	99.593	107.81	104.82	101.74	103.99	100.75
108.06	104.34	108.94	105.06	107.41	107.24	104.62	106.97	96.898	107.32	109.06	105.03	109.35	99.545	100.57	107.35	103.79	108.54	109.06	103.66	103.48	113.68	103.78	100.04	104.46	98.956	107.84	110.07	108.45	105.51	106.46	107.75	105.69	102.71	105.52	107.19	108.49	106.6	107.63	107.9	112.04	107.75	101.53	107.56	100.46	113.03	106.98	105.28	105.79	103.87
115.46	112.4	112.32	102.27	107.19	104.24	105.15	107.91	110.97	110.43	115.68	109.81	109.14	108.65	107.73	104.42	103.32	108.2	111.94	110.9	109.11	109.9	110.47	102.21	105.37	104.02	112.93	105.78	102.17	105.38	108.4	105.52	112.29	113.25	105.14	110.9	106.32	112.01	109.67	108.84	103.17	107.02	108.13	106.44	107.28	106.43	111.01	110.32	101.71	110.58
106.64	112.88	115.79	103.74	109.12	101.87	103.54	108.97	108.73	105.91	108.68	106.87	115.35	111.56	104.39	111.5	101.17	110.65	106.01	108.7	114.34	104.33	107.1	107.41	107.82	106.64	104.43	105.95	106.22	106.53	107.29	97.541	111.33	109.08	99.758	106.63	101.22	105.99	106.79	108.32	101.13	108.51	107.61	107.62	107.52	106.09	110.16	107.36	109.18	108.39
104.33	114.07	107.63	108.03	105.76	114.07	106.54	99.127	108.44	106.51	109.99	116.46	100.52	107.04	108.64	106.74	106.91	110.08	113.77	96.588	112.32	113.77	109.11	107.23	118.41	106.59	110.51	107.73	108.17	105.11	99.615	107.46	107.71	106.13	102.6	111.97	106.47	112.44	107.82	104.37	103.14	103.27	111.25	105.39	105.38	104.23	108.93	109.95	113.31	110.22
111.38	103.01	107.47	110.59	110.51	101.1	106.25	106.83	103.86	106.99	108.94	109.69	110.45	105.83	106.35	105.11	108.28	98.353	109.49	106.79	101.58	111.82	105.94	109.38	109.18	110.24	104.69	111.51	103.49	108.51	106.75	106.13	108.69	102.07	106.46	104.67	106.16	105.18	109.9	109.39	107.24	107.91	108.78	108.01	110.85	107.63	102.2	107.81	107.35	104.34
106.06	113	111.81	105.53	103.22	110.63	107.51	104.64	107.43	107.36	113.43	107.65	107.84	111.23	110.69	105.5	114.94	109.49	113.77	107.73	110.49	103.87	106.41	111.71	113.2	102.47	108.71	107.98	103.04	109.28	107.15	105.2	106.04	108.19	110.03	106.02	106.72	104.51	112.52	104.94	107.7	108.75	114.21	112.07	108.48	111.85	108.8	109.94	111.96	108.88
102.3	102.8	102.68	105.41	97.864	102.93	102.28	98.423	106.24	100.02	104.17	101.01	98.281	107.04	98.392	98.657	104.06	103.31	107.31	100.4	100.34	105.58	101.97	93.634	100.67	100.72	98.706	100.12	99.596	107.7	103.12	104.65	100.95	105.04	101.82	94.927	97.387	97.667	104.82	103.19	97.53	100.27	99.074	99.396	107.11	104.87	100.65	101.64	100.3	105.58
102.3	109.14	100.75	103.61	102.76	102.63	102.45	113.75	104.97	108.66	109.06	108.74	108.56	102.86	104.82	96.804	105.09	108.78	107.77	102.46	107.17	105.81	103.96	110.24	111.04	106.49	107.55	104.23	107.42	97.75	107.62	111.28	106.95	100.89	111.89	106.75	102.1	102.41	105.35	110.05	101.62	101.45	103.71	105.34	102.92	109.12	110.46	105.25	107.64	101.03
104.03	103.5	103.97	106.1	108.98	109.13	106.59	107.78	103.2	103.92	104.35	110.43	106.97	107.57	107.34	107.32	108.87	100.95	111.81	103.72	107.2	109.26	105.95	98.222	103.95	103	108.65	110.98	108.64	105.63	105.63	105.9	106.98	110.24	108.56	109.34	112.06	106.9	104.4	107.2	104.82	104.86	105.21	107.15	105.34	105.74	104.53	103.09	109.53	112.9
107.99	111.24	101.72	98.531	112.47	106.07	97.666	101.96	104.34	105.11	108.48	106.21	110.78	112.27	107.61	103.97	105.08	111.31	109.81	107.9	106.44	105.17	108.67	99.68	104.78	103.48	103.07	102.42	103.91	105.19	112.37	106.63	104	101.45	103.97	98.644	107.94	102.64	108.72	104.12	98.837	107.39	103.12	108.43	101.24	106.55	100.07	110.43	109.79	106.98
105.07	109.04	112.4	110.79	104.81	101.61	108.23	105.5	99.832	101.34	108.6	108.64	99.907	106.29	104.14	102.6	108.76	114.01	101.59	103.24	103.31	108.05	111.33	106.2	101.4	107.82	105.34	111.72	101.95	109.6	104.47	109.63	105.04	103.59	107.98	111.61	105.73	105.81	109.31	107.84	104.2	104.95	105.52	109.71	104.54	108.04	103.12	105.76	110.82	98.997
111.62	101.14	112	109.66	103.47	112.22	115.44	106.84	110.59	102.47	107.99	109.59	106.01	108.15	105	108.54	109.22	105.01	108.34	107.09	107.01	107.94	101.95	112.02	105.28	105.61	108.02	105.37	100.96	113.26	107.06	110.51	109.32	112.86	106.58	109.66	105.3	108.9	103.27	109.15	104.91	108.82	105.63	113.14	114.19	110.85	111.3	103.09	107.04	104.96
95.648	98.916	99.534	96.799	96.365	95.736	95.905	96.095	101.51	99.533	101.6	104.26	95.533	93.868	96.044	99.572	94.898	94.249	91.397	97.74	92.552	97.534	94.449	100.72	99.067	100.71	100.99	96.778	103.32	102.54	97.72	96.161	107.73	92.306	100.38	93.253	97.355	98.703	98.867	92.109	99.8	100.44	97.454	98.477	105.94	97.297	96.824	98.659	97.385	99.925
110.81	102.4	105.06	99.783	110.44	109.37	102.58	101.69	104.02	112.25	100.32	103.67	100.36	98.62	100.65	105.71	112.05	101.74	105.05	103.58	110.1	114.53	101.94	105.4	109.08	108.99	112.47	101.82	101.85	110.84	109.07	108.81	107.26	110.36	111.61	102.48	100.69	111.02	105.3	104.72	101.43	115.68	105.72	102.59	106.31	107.79	102.61	108.07	107.73	104.88
100.35	101.33	106.63	98.567	106.83	97.253	103.49	105.32	102.63	102.2	98.299	104.26	100.57	98.278	102.43	100.98	95.882	100.92	102.59	103.21	100.15	105.09	103.79	99.628	103.55	103.8	103.65	97.934	101.74	96.474	97.773	108	104.16	94.851	96.32	101.74	98.268	101.43	99.375	94.968	100.39	101.94	94.605	103.16	104.11	102.02	100.38	98.247	96.521	102.67
108.95	108.06	107.34	101.49	111.85	109.71	104.15	115.95	109	107.74	112.76	108.04	103	110.99	110.76	103.24	110.58	110.12	114.75	106.6	107.95	110.93	110.14	110.23	110.92	105.39	102.12	106.94	107.32	107.57	103.04	110.64	108.15	110.92	110.74	106.89	113.09	109.57	102.13	114.5	103.35	105.25	106.99	105.64	107.7	107.15	105.41	112.71	109.66	113.01
112.54	113.32	106.01	111.06	107.38	101.53	106.85	111.96	109.61	111.07	108.47	98.797	106.28	109.16	109.23	107.69	109.32	100.71	102.45	103.31	104.84	104.05	108.77	102.51	107.35	110.86	106.53	107.63	108.81	106.1	110.24	104.7	117.08	105.97	106.05	113.74	111.41	108.56	115.25	109.41	109.26	107.16	108.56	101.98	112.34	105.9	108.97	105.97	109.84	110.66
108.74	106.57	108.76	107.17	107.66	113.88	106.04	101.89	107.67	105.13	108.2	113.97	103.65	102.32	104.25	105.48	104.09	110.73	105.56	104.83	109.73	106.72	101.97	99.333	104.51	107.64	108.7	100.33	108.05	109.57	107.35	102.46	106.61	101.56	105.87	109.13	105.96	108.31	101.21	100.03	105.98	105.03	114.23	106.68	107.29	105.15	105.04	112.82	104.9	107.82
95.148	103.7	107.63	95.697	103.78	99.534	105.78	102.79	97.122	103.66	99.273	95.458	97.399	94.799	97.364	102.86	99.247	95.299	103.9	101.13	97.936	101	105.11	100.85	96.516	101.9	105.52	104.49	100.48	99.493	95.656	101.71	101.22	103.31	95.122	104.16	98.775	103.83	94.738	100.67	96.074	108.26	99.114	101.72	99.215	102.79	99.649	103.68	96.376	98.403
109.67	110.79	108.42	109.59	107.68	109.17	104.88	99.996	103.54	113.63	97.458	104.68	102.78	106.61	100.72	106.38	114.49	105.78	106.01	109.29	111.21	103.68	104.22	103.69	105.34	111.6	105.47	102.08	105.47	107.91	109.4	102.05	105.61	103.25	103.94	110.02	108.37	107.25	110.62	105.02	102.86	102.28	112.19	103.42	107.95	109.87	106.93	103.47	105.23	106.63
106.1	104.88	105.1	105.03	109.83	103.79	106.1	107.51	104.64	105.86	102.79	102.54	104.66	103.29	103.33	111.67	106.56	98.563	103.56	106.68	106.86	109.85	105.95	107.78	100.85	106.93	111.12	105.5	111.39	108.31	104.86	105.05	103.66	101.51	106.71	105.75	104.5	109.18	106.26	109.67	107.54	109.41	104	103.18	109.3	107.69	104.4	94.373	105	100.97
101.15	102.12	105.14	103.25	106.06	104.12	99.709	96.276	101.39	95.877	102.01	107.2	96.595	99.105	97.43	98.329	98.893	101.42	94.266	96.682	101.37	103.99	102.54	110.98	102.51	103.99	104.71	105.4	100.1	96.397	101.26	96.095	97.523	105.21	97.429	103.73	97.324	108.07	99.864	98.06	103.62	101.03	95.976	103.95	100.74	102.07	105.65	101.97	97.817	97.367
98.767	96.847	98.238	94.724	98.208	96.986	101.99	101.58	104.14	102.03	100.32	100.74	107.96	100.14	93.768	98.233	106.75	96.948	101.75	101.48	99.504	99.484	105.49	98.664	100.47	96.182	103.04	100.36	101.29	113.36	108.41	104.77	98.99	94.638	99.717	102.17	99.263	97.829	104.84	104.96	102.6	101.65	103.8	97.324	98.263	95.761	103.23	95.765	99.944	101.05
113.35	109.05	107.65	109.7	103.74	104.4	110.29	103	111.66	108.03	105.71	105.94	106.31	107.79	110.06	111.91	108.54	111.23	108.35	103.09	108.64	108.61	106.68	113.76	111.36	106.98	107.79	105.09	113.66	110.59	110.02	113.09	106.57	100.52	106.04	107.76	106.66	102.62	112.19	110.51	112.35	102.25	107.37	109.96	107.78	102.94	115.49	109.61	106.25	109.54
106.98	108.97	109.86	107.42	102.96	108.59	106.72	104.19	105.38	103.45	103.72	104.03	106.52	103.53	103.03	103.72	107.07	103.46	105.72	113.62	99.985	108.13	106.64	109.72	104.3	109.17	106.33	112.49	107.86	107.22	112.25	111.22	110.65	110.36	105.46	108.89	101.87	100.07	108.5	104.9	105.95	106	110.93	100.07	109.35	104.47	113.27	104.72	107.37	104.77
104.93	99.255	106.42	107.06	101.84	109.35	99.374	103.01	108.21	105.61	105.08	110.88	102.4	109.18	107.15	95.335	105.08	99.238	108.4	110.96	109.17	104.7	107.12	105.31	104.49	107.63	95.589	106.79	101.71	97.316	105.52	107.81	102.86	104.87	107.99	104.27	105.84	100.87	106.82	106.19	106.77	101.73	109.45	104	116.8	100.34	107.92	102.84	105.93	98.731
107	105.67	109.72	113.49	110.46	106.59	110.8	111.65	106.01	109.01	102.24	102.47	103.43	110.86	112.91	108.01	108.85	109.15	110.29	105.01	108.41	104.72	110.77	109.94	110.55	113.68	105.41	105.44	110.2	106.14	110.06	106.12	106.49	113.81	113.99	105.26	113.75	115.99	108.25	110.6	111.06	105.13	108.75	106.33	118.71	108.69	109.03	109.58	109.75	111.35
109.67	101.21	113.63	112.93	105.59	104.15	107.75	106.38	106.78	99.388	104.24	103.53	113.3	108.69	111.07	110.95	107.17	113.68	110.03	101.87	108.35	111.63	105.14	111.67	110.57	107.94	102.39	110.45	106.44	111.48	103.64	114.7	112.17	108.57	113.5	103.15	103.86	110.81	107.79	108.42	110.53	109.14	107.14	106.82	107.12	115.77	105.35	104.42	103.83	109.38
110.92	105.95	101.57	107.66	111.83	111.51	110.77	116.38	105.98	106.81	104.83	110.52	110.56	106.09	107.97	103	101.38	111.08	109.9	109.55	108.05	102.56	104.33	106.01	102.76	102.39	104.08	105.92	108.33	104.09	107.37	108.8	109.76	104.6	106.47	102.55	104.42	108.95	106.07	104.91	104.39	111.35	109.5	109.19	104.43	105.46	110.95	108.62	110.36	103.16
99.734	96.904	106.61	95.581	103.47	100.06	101.91	94.464	102.51	100.29	98.791	105.91	103.34	103.07	103.76	94.166	98.49	96.624	103.53	102.49	111.1	103.77	101.68	105.07	101.56	103.48	97.955	105.39	101.58	97.478	103.15	105.79	103.98	101.41	94.386	94.377	104.69	105.04	95.229	99.046	100.82	105.38	96.599	101.96	100.85	105.67	100.68	98.263	100.67	96.986
107.39	103.3	103.38	106.63	104.03	104.65	107.42	110.28	105.67	104.98	108.33	105.44	102.1	100.23	105.73	104.35	106.78	110.91	109.9	101.76	99.235	103.02	99.627	110.89	106.94	106.68	101.84	103.14	114.5	108.11	108.22	110.28	118.01	105.22	102.12	111.38	104.12	108.12	104.78	107.18	104.93	108.04	108.82	108.36	105.03	106.95	107.09	104.19	104.51	108.47
104.96	102.5	105.13	101.65	105	104.88	106.06	107.44	104.05	101.29	105.52	99.547	104.01	103.99	107.05	105.94	103.54	104.58	102.69	112.81	95.335	114.23	106.46	108.27	104.65	102.05	110.34	98.973	107.73	97.305	107.56	101.73	103.02	110.08	106.72	97.583	112.36	105.6	106.39	107.28	105.34	106.22	104.99	107.25	102.4	101.61	106.72	108.07	105.31	108.43
109.04	107.35	104.66	110.51	103.69	108.97	108.24	111.33	105.88	106.69	102.61	111.09	107.38	102.2	107.28	100.5	108.15	112.74	103.01	108.18	109.23	98.627	104.17	98.795	103.94	104.16	106.89	101.87	107.22	108.71	104.16	111.02	109.7	111.44	108.42	102.96	108.03	100.96	106.51	105.49	107.35	110.78	107.99	101.79	101.68	107.52	103.6	107.12	106.99	104.34
106.2	112.71	106.15	110.78	106.9	109.28	110.09	105.93	114.58	107.35	106.3	110.07	105.65	110.72	113.08	109.35	108.38	110.42	114.37	110.18	103.93	103.15	110.88	116.2	113.95	106.29	112.24	107.08	110.29	106.12	115.52	107.64	108.16	105.86	108.64	103.41	114.13	109.85	108	102.99	109.76	113.9	103.59	110.79	107.53	108.69	102.83	107.55	108.08	102.86
108.1	104.25	112.58	106.82	110.8	100.07	107.81	101.24	108.55	104.71	102.28	100.94	108.23	114.64	105.52	110.51	106.7	101.09	106.81	103	109.87	105.73	108.09	109.45	110.62	109.74	111.91	106.83	110.55	108.75	105.59	106.44	111.29	102.65	106.43	108.18	114.88	114.69	111.84	107.93	104.69	104.96	106.83	107.45	108.35	102.51	103.99	107.97	112.49	105.59
104.37	105.02	103.49	106.81	104.31	104.69	111.66	110.25	107.64	104.21	106.4	115.15	108.36	107.81	105.92	108.39	106.67	106.72	108.02	113.52	109.65	100.18	101.78	113.17	110.7	101.84	107.74	101.01	99.661	108.45	111.54	110.43	107.98	101.19	104.3	107.97	109.42	104.55	108.09	109.93	102.81	114.35	110.89	103.85	107.69	100.35	100.94	106.08	105.4	112.79
103.42	103.98	104.88	112.94	103.49	107.52	102.33	110.97	104.56	106.51	114.59	110.45	113.05	108.54	105.69	104.76	107.26	106.66	101.37	108.6	116.5	104.77	104.19	107.72	103.61	112.7	100.57	105.46	102.24	106.8	105.66	107.57	103.52	106.14	109.82	100.48	105.83	98.936	105.23	106.5	106.06	101.11	107.47	108.48	109.69	101.27	103.44	102.71	105.91	106.04
103.05	100.76	102.92	95.108	92.581	97.746	100.21	95.302	101.13	102.25	96.441	99.544	93.449	100.21	95.968	94.318	95.62	98.275	104.07	99.094	91.922	99.459	93.505	98.544	98.921	95.54	97.015	95.718	97.975	98.31	95.21	96.864	103.04	94.375	97.858	96.186	97.853	99.11	102.35	92.601	96.286	94.424	97.464	91.889	99.967	97.35	97.838	102.38	94.086	99.08
101.34	102.12	108.9	106.41	106.32	98.771	101.26	115.25	107.17	102.1	108.17	103.63	96.235	106.5	106.6	101.72	99.057	108.98	108.93	105.15	99.897	107.49	108.78	99.762	104.47	103.22	106.27	106.16	102.71	104.86	102.13	114.33	102.66	110.97	98.939	105.09	104.5	104.63	108.45	103.78	107.84	110.59	104.33	107.67	108.02	101.29	108.83	105.61	113.16	106.91
102.86	104.08	103.35	102.25	106.41	102.14	104.36	99.297	102.93	107.13	102.82	109.78	110.27	105.54	105.66	105.82	109.22	105.56	109.45	113.16	109.04	103.26	109.82	110.77	105.62	103.52	114.22	113.67	103.2	105.15	110.6	106.94	109.59	106.82	109.03	101.21	114.98	104.11	103.14	109.24	115.87	98.964	101.57	106.59	104.74	106.74	108.71	105.58	106.3	110.25
111.52	106.45	103.55	110.24	104.8	104.13	106.58	104.97	104.74	99.923	113.27	100.18	106.06	98.353	108.67	103.23	102.48	111.17	108.93	111.75	100.84	104.29	105.35	113.07	110.11	102.22	106.82	108.61	99.192	108.47	103.25	107.61	104.31	103.56	103.09	111.17	98.618	109.14	112.02	107.4	109.05	107.19	105.67	108.03	107.83	111.16	107.92	110.05	100.92	104.05
101.01	99.759	100.58	102.82	97.185	99.058	95.882	98.562	97.974	95.957	98.198	96.863	94.206	93.381	105.43	95.493	98.562	101.61	100.72	102.91	101	99.603	101.62	99.44	100.89	99.255	102.75	97.839	100.31	93.711	98.697	99.356	97.919	93.805	98.855	99.425	94.266	96.919	98.467	99.087	101.64	106.88	98.784	94.626	102.75	101.07	103.25	100.54	100.75	95.559
104.44	114.96	106.7	106.22	112.28	102.96	101.6	106.96	105.34	102.37	109.29	107.84	106.37	104.27	105.59	102.02	102.63	108.53	105.06	111.57	106.74	104.54	104.89	104.83	106.03	105.07	109.56	102.92	109.58	100.55	108.97	107.16	107.5	106.43	99.054	108.5	105.9	100.96	109.62	99.705	108.95	102.61	107.74	109.62	100.12	105.39	103.4	105.36	110.2	108.15
107.19	104.93	109.63	104.46	107.46	105.09	107.74	104.53	104.59	104.93	104.41	103.28	102.72	102.46	103.9	104.34	112.75	98.959	109.79	107.36	107.83	106.48	103.79	112.86	102.15	108.59	116.44	108.48	107.89	102	111.1	102.58	108.52	109.28	107.91	110.22	110.54	104.7	102.28	102.69	102.33	98.001	104.51	106	106.99	108.79	102.66	110.55	108.8	107.86
110.8	99.712	108.77	107.51	110.24	100.59	113.16	105.81	113.74	111.39	113.16	112.33	111.06	109.09	106.76	110.63	107.69	107.98	107.76	107.87	102.32	102.21	102.54	113.05	109.07	113.1	105.19	115.25	111.78	107.6	108.61	114.89	104.8	108.91	108.05	112.21	108.76	116.2	105.63	106.88	106.61	103.55	114.79	110.89	103.57	107.78	105.19	110.86	107	107.07
93.157	95.393	99.075	101.09	101.02	99.739	95.678	97.931	106.48	95.863	96.969	96.668	101.96	100.85	99.041	93.571	99.701	99.338	99.932	97.882	93.032	95.344	94.754	95.745	100.63	101.47	100.38	93.978	97.878	99.25	90.892	100.84	101.61	101.26	98.471	98.072	98.587	100.97	97.492	101.43	97.845	105.48	100.47	99.26	102.26	94.993	99.562	99.22	99.516	104.28
113.91	109.65	111.91	103.24	102.98	110.96	105.74	106.57	105.23	109.96	103.8	104.53	107.08	110.5	106.05	107.08	106.15	108.49	105.46	112.08	106	108.98	100.51	109.19	110.5	101.93	110.26	102.03	108.02	105.85	100.95	109.21	106.82	112.69	109.44	105.99	108.43	112.34	116.19	108.4	108.1	108.02	107.77	102.86	108.16	106.72	108.61	103.75	109.02	105.05
109.96	109.04	111.11	116.58	113.41	106.72	98.992	101.6	103.93	108.31	109.79	102.26	107.75	104.35	109.56	112.81	103.37	113.09	105.18	103.53	112.59	111.46	115.46	108.38	113.73	102.88	101.04	111.09	110.37	111.64	110.56	106.12	116.32	110.42	104.24	113.06	105.48	105.18	104.17	109.25	106.24	111.79	109.09	102.93	104.71	105.39	103.46	109.11	111.36	112.49
102.35	103.17	103	98.994	104.87	109.88	106.62	105.55	104.36	105.86	116.06	105.98	109.56	102.19	106.18	105.88	107.74	105.48	109.08	107.28	110.84	112.25	107.16	108.53	111.59	109.52	101.96	107.85	107.78	106.16	99.778	108.84	107.55	107.13	106.83	107.24	105.54	100.61	105.62	106.95	106.09	108.8	101.63	102.64	110.27	104.75	106.17	109.76	103.54	111.52
108.59	106.38	109.52	110.16	107.76	104.29	106.88	112.21	112.4	111.36	104.4	107.56	105.71	104.16	110.69	110.88	107.85	101.9	110.95	110.77	112.6	107.41	104.14	104.64	106.59	102.69	109.06	106.7	111.85	108.03	107.74	108.76	111.72	101.1	107.25	100.17	103.92	107.16	104.87	105.89	99.981	108.32	111.62	110.13	105.25	101.55	106.14	108.49	106.76	101.18
100.42	105.18	107.39	99.976	107.52	109.73	109.65	105.71	101.72	106.23	110.53	106.22	107.96	111.98	107.56	107.47	101.81	103.8	107.37	102.4	107.39	113.46	104.73	104.18	108.94	102.19	107.77	106.97	101.62	103.97	98.689	108.06	105.82	99.167	102.17	102.4	103.38	107.56	107.9	107.79	105.97	102.89	108.64	111.39	106.64	103.79	111.43	109.67	103.08	102.01
109.22	107.86	102.65	99.434	103.08	107.79	108.51	102.2	100.19	113.45	111.35	104.22	109.13	109.61	107.02	101.04	104.55	101.9	102.63	98.675	103.71	106.32	104.68	98.802	105.41	109.85	108.73	104.11	106.23	107.69	110.64	102.89	110.01	107.18	100.71	104.73	107.59	110.47	108.92	106.15	101.56	101.51	104.38	108.07	96.649	95.123	104.62	102.83	105.92	108.15
97.828	98.806	99.309	100.08	103.42	105.68	103.19	89.84	99.162	90.039	100.62	94.556	100.89	102.4	98.229	96.211	100.2	105.23	100.04	97.367	96.697	97.618	95.657	99.924	97.767	97.124	101.5	98.212	94.126	100.17	99.761	100.05	100.76	95.148	93.013	96.551	100.35	90.929	98.403	97.871	91.356	101.7	98.059	93.578	90.722	96.65	97.955	102.77	101.56	97.032
104.25	106.86	103.28	108.41	103.59	103.88	113.28	107.34	106.66	106.68	107.19	110.97	106.68	104.74	105.49	104.64	100.64	99.762	103.02	107.37	113.75	108.38	106.94	108.62	108.17	109.75	103.48	101.69	99.966	105.32	106.78	100.8	104.89	108.76	92.325	111.07	106.26	105.23	105.88	102.39	101.42	106.45	111.76	106.51	105.62	106.2	106	102.18	104.12	106.9
104.63	107.67	103.41	105.7	112.89	108.07	112.78	108.72	107.97	105.81	109.69	113.38	110.11	109.36	108.22	102.2	109.99	112.17	106.68	114.82	108.34	109.91	112.69	103.92	110.23	107.94	108.36	109.99	109.26	105.61	110.12	110.06	111.8	113.62	105.72	113.56	107.11	109.94	103.31	109.5	112.01	112.15	107.65	105.75	110.01	106.43	105.27	109.87	104.33	112.36
104.92	106.64	117.54	104.11	112.67	106.99	114.59	108.02	106.02	110.4	109.55	110.23	109.27	102.42	112.46	112.15	108.03	107.47	106.93	105.3	110.08	105.54	109.43	109.23	109.55	107.07	109.12	110.4	107.08	110.4	102.17	110.38	105.61	115.44	108.57	108.47	110.92	105	107.28	109.28	112.56	114.66	106.22	112.89	109.88	111.37	105.98	110.05	108.29	101.96
100.87	106.43	104.18	106.85	99.838	110.75	105.35	107.51	106.82	106.28	105.03	107.35	107.8	102.9	107.13	103.69	109.98	103.13	107.31	109.18	108.06	105.86	100.72	106.18	107.45	106.88	108.17	103.81	109.19	104.12	108.36	102.14	103.73	99.111	105.67	107.88	103.42	98.283	110.67	105.42	100.94	108.28	111.9	107.15	100.77	101.25	101.99	101.59	106.82	106.45
99.394	109.47	108.48	102.96	104.87	100.26	106.21	108.62	105.83	104.03	108.87	105.07	113.72	106.08	104.62	113.36	99.347	99.957	105.23	100.9	104.43	113.12	111.15	111.18	101.39	104.99	109.61	109.84	100.23	103.63	111.15	101.82	103.09	107.68	108.77	105.52	108.64	98.746	103.12	108.42	112.52	107.5	107.66	109.41	106.4	108.72	110.6	110.66	110.84	105.52
114.04	108.1	109.56	110.23	111.35	108.96	103.23	109.77	114.69	112.63	109.95	106.04	103.12	107.95	111.21	109.8	100.09	110.75	111.32	116.35	113.14	108.66	113.61	108.59	107.86	107.01	115.58	104.08	112.89	111.37	105.05	106.03	110.05	104.78	112.29	110.21	105.06	109.77	108.57	110.79	111.47	113.26	104.5	111.18	111.36	113.91	115.41	107.25	102.11	112.62
98.45	99.824	103.15	93.274	102.68	104.58	96.947	114.2	102.99	99.757	102.96	92.908	99.07	111.53	98.598	107.18	103.73	104.72	100.45	105.32	111.23	110.8	99.303	101.94	105.62	104.84	108.17	100.13	107.67	101.19	102.26	98.112	92.876	101.79	100.18	103.81	106.03	108.78	97.783	100.55	108.53	103.34	105.01	105.88	108.18	102.69	97.563	104.63	108.83	109.36
102.87	95.492	100.19	95.544	102.94	104.28	99.182	95.521	100.11	100.65	99.605	98.228	94.63	100.77	97.096	109.35	103.08	105.23	92.112	100.06	101.75	102.48	96.868	100.56	96.808	105.35	103.52	104.13	102.58	96.733	101.09	100.85	104.49	101.25	94.797	101.35	101.13	95.488	105.12	100.07	102.14	100.18	106.33	102.85	98.911	104.76	102.28	102	103.93	95.949
106.36	105.94	103.96	97.675	104.26	106.32	115.42	100.33	106.27	98.577	113.73	102.18	107.99	106.52	100.8	105.69	108.08	105.44	107.03	103.94	106.38	109.16	106.79	102.68	104.49	102.62	102.85	109.29	107.31	101.6	105.76	102.68	109.61	105.66	106.2	110.52	107	109.74	103.74	103.26	103.91	103.79	104.84	97.751	112.46	105.52	102.42	108.31	108.39	105.49
101.48	111.92	108.93	104.95	103.49	102.12	105.34	101.7	96.727	100.58	108.46	110.25	103.37	103.93	106.98	104.65	105.83	106.46	109.19	110.89	100.59	102.39	106.31	103.9	107.34	115.12	104.5	107.69	100.2	107.83	107.7	107.75	101.56	106.67	104.45	104.46	107.63	106.81	104.72	109.01	106.01	108.01	104.01	107.68	106.11	106.5	108.68	105.53	100.07	100.85
104.71	105.65	109.83	102.94	109.79	104.83	100.71	108.59	103.04	109.41	109.53	100.07	107.34	109.9	113.05	108.85	108.17	108.58	109.72	105.31	107.93	103.27	101.75	99.585	102.44	107.19	105.72	108.09	106.75	107.24	105.15	105.81	102.33	103.74	107.81	104.17	107.25	107.43	105.03	103.79	103.15	104.53	112.72	105.52	108.63	104.15	106.75	104.29	107.26	113.69
97.672	98.629	102.85	104.13	106.47	104.55	106.77	101.84	96.845	100.13	99.728	101.25	101.13	99.458	100.8	100.43	102.91	103.34	100.27	100.77	93.843	98.537	95.799	97.502	99.061	100	103.03	97.473	102.03	101.29	101.02	97.004	104	102.68	102.78	96.667	106.29	98.468	98.095	97.824	97.314	96.438	93.015	101.44	102.65	101.43	98.472	100.54	97.056	96.446
108.41	111.64	111.18	106.58	109.62	104.32	105.53	109.61	106.36	109.43	109.15	105.83	108.38	110.16	111.09	106.06	108.65	106.83	107.72	102.89	106.65	109.13	110.41	108.03	112.55	103.85	104.99	103.08	105.11	112.03	106.46	111.31	108.59	106.68	104.01	113.58	108.3	109.1	103.67	105.41	106.37	103.95	109.29	106.19	104.38	104.68	107.16	113.26	107.63	113.38
111.16	111.34	108.42	105.07	104.32	108.93	104.76	101.91	110.75	102.84	106.9	105.62	107.58	113.2	107.36	108.98	105.34	107.38	102.58	105.85	110.37	107.59	119.02	107.36	107.24	109.14	108.39	112.34	109.46	103.97	109.83	106.81	108.33	108.35	107.42	108.67	107.07	110.4	111.86	106.27	108.01	112.08	108.09	104.87	107.13	111.14	103.23	106.8	112.97	108.16
103.33	103.85	106.6	100.96	98.959	109.01	105.42	105.99	101.11	108.76	103.19	103.6	103.7	104.41	103.04	101.51	101.38	98.002	102.81	107.41	102.01	106.74	98.175	102.82	107.52	112.01	102.8	108.76	110.15	109.96	105.46	104.43	104.87	98.782	111.36	103.7	103.75	104.21	110.18	105.71	100.56	106.71	105.84	103.97	105.41	103.48	105.73	106.47	108.78	101.2
110.27	111.41	103.67	112.53	107.24	102.73	109.02	106.69	105.74	109.87	103.54	105.53	104.24	108.45	106.35	108.66	103.94	106.79	101.85	107.95	106.38	110.15	99.595	103.52	104.79	103.12	101.88	109.26	105.69	111.1	113.57	107.95	110.01	109.67	103.02	101.01	110.05	105.9	102.36	103.39	106.75	108.91	109.89	108.57	116.23	106.68	110.65	111.39	105.89	104.95
107.38	115.72	106.47	107.37	112.25	110.13	104.88	107.9	100.82	108.53	104.31	105.24	102.89	107.82	106.51	103.59	107.94	103.67	102.41	103.17	103.89	106.76	112.85	107.28	101.95	101.92	106.72	106.59	108.56	107.56	109.68	100.65	107.89	110.18	104.57	113.34	103.9	109.6	100.36	101.86	106.41	106.77	105.04	108.88	110.25	108.02	106.06	106.11	106.88	110.79
99.326	102.86	105.62	104.82	109	101.22	106.18	104.02	112.34	105.11	100.89	108.86	102.77	103.28	101.64	109.2	104.47	105.04	105.66	100.52	105.11	104.3	107.88	105.99	111.44	103.27	101.48	106.44	104.35	105.51	112.84	102.26	110.56	97.942	100.96	101.73	107.69	117.03	107.24	100.96	103.4	107.59	106.08	107.68	106.17	109.37	105.16	110.85	106.96	111.63
103.16	103.37	105.43	111.76	104.01	105.22	100.08	105.91	99.826	107.35	108.49	108.35	107.09	104.69	106.58	112.38	109.11	103.53	107.53	101.9	105.82	105.92	113.18	112.17	109.02	111.21	104.76	114.13	107.04	107.15	102.73	112.82	107.59	106.61	104.72	106.61	104.4	110.27	109.79	104.76	107.23	109.5	106.34	109.94	104.56	105.62	111.06	106.36	107.98	105.37
102.28	92.486	98.58	96.031	96.002	101.85	99.052	99.806	99.114	98.874	93.132	97.125	95.398	99.78	97.803	99.976	95.01	98.621	101.71	99.907	98.847	93.37	102.02	99.93	98.981	98.04	93.455	98.93	96.853	96.639	98.608	93.657	100.41	104.06	105.3	101.03	94.304	99.412	99.613	103.54	104.81	96.547	98.406	100.56	98.398	99.754	100.28	97.414	95.901	95.721
103.29	107.26	103.1	105.55	106.84	104.46	106.54	102.65	108.5	102.77	113.24	111.37	105.96	106.85	105.02	108.65	103.8	109.1	108.4	101.86	101.65	103.51	106.75	100.24	111.09	101.25	104.25	103.97	108.71	102.95	106.18	106.7	100.79	104.26	112.84	102.73	98.283	98.182	100.52	104.74	102.88	103.22	102.75	107	109.45	103.74	105.87	99.814	101.7	110.38
106.51	113.57	108.56	107.01	104.64	109.67	106.5	107.57	112.81	110.58	108.86	103.11	108.99	107.9	104.93	110.65	107.52	109.82	107.47	106.73	107.26	104.08	101.26	108.45	104.04	102.06	109.52	104.3	107.45	102.65	112.26	104.75	113.21	112.14	106.38	107.63	110.32	108.47	107.6	115.52	109.26	114.83	111.04	99.369	108.18	112.38	111.84	104.79	99.055	109.44
110.09	102.07	104.67	112.67	106.14	105.07	104.79	105.89	103.54	110.17	109.8	106.57	104.62	112.5	108.65	101.05	103.71	114.13	100.65	108.1	103.5	106.14	110.03	105.48	110.03	106.17	105.09	102.48	105.51	104.66	100.53	103.7	106.06	108.9	102.86	108.53	108.89	99.77	110.23	108.55	104.79	100.57	111.95	104.23	104.61	101.54	109.31	107.39	111.14	104.61
113.24	102.12	113.22	112.12	105.44	106.34	105.68	111.93	101.46	107.62	106.02	102.78	104.2	109.45	107.85	108.61	109.75	105.07	108.82	109.22	112.81	114.73	107.54	106.73	104.25	109.69	100.89	112.68	104.42	111.29	110.73	107.34	108.1	103.21	112.83	100.74	109.06	105.59	104.37	115.52	105.24	106.01	103.75	111.61	105.4	110.11	110.01	111.71	113.4	111.85
106.23	108.8	103.24	103.71	105.04	108.29	111.53	110.9	105.81	102.64	104.4	105.08	117.92	105.47	108.03	109.6	110.97	111.36	106.37	104.99	111.4	111.54	107.03	110.64	107.34	106.17	106.51	102.7	113.77	110.34	106.74	104.44	105.99	110.14	102.18	111.21	104.59	102.66	103.54	104.37	110.77	101.57	110.86	112.97	105.92	100.84	111.72	98.63	105.34	106.96
101.32	108.34	106.91	104.01	104.62	104.43	101.08	109.22	100.06	108.43	99.851	106.14	105.3	101.56	105.49	106.81	103.95	104.4	106.12	104.97	101.49	101.3	108.09	105.19	104.14	100.35	106.76	106.31	103.84	105.55	104.22	105.89	101.67	106.96	110.01	107.15	109.05	104.81	101.75	113.63	108.7	113.39	105.12	104.37	105.09	111.56	103.57	107.46	104.38	106.12
101.26	97.598	96.263	91.928	94.156	95.115	98.292	91.414	102.53	98.321	95.046	99.865	100.14	103.46	98.203	89.464	94.956	99.323	97.308	99.373	93.703	99.718	103.1	103.66	98.026	96.161	99.599	101.09	101.48	100.72	98.718	93.075	96.994	99.297	95.445	96.885	93.899	95.652	99.382	98.138	98.84	97.892	95.329	101.33	97.415	97.152	95.538	103.06	97.447	97.987
103.73	99.939	106.92	106.88	108.77	106.61	106.77	106.7	108.07	106.84	101.34	112.32	108.18	104.72	113.19	108.08	100.82	101.23	112.9	106.77	102.85	108.67	100.34	107.33	108.52	108.69	104.12	103.53	107.04	107.9	110.01	105.62	103.04	103.51	110.83	107.53	104.66	104.41	107.43	105.69	105.14	99.923	111.28	104.86	107.4	110.63	106.19	103.37	110.23	100.33
104.56	106.26	105.4	106.04	103.82	108.45	118.38	112.85	111.13	109.51	106.92	107.8	110.72	109.74	106.83	110.87	108.51	106.33	108.85	110.06	107.73	114.33	108.24	113.91	107.84	105.15	110.48	106.13	105.98	102.66	108.1	103.54	109.57	106.25	107.86	109.56	102.55	108.37	109.18	109.32	116.49	105.19	104.51	107.29	106.77	103.15	104.65	108.48	103.07	107.33
104.08	110.66	108.36	107.02	109.38	105.31	106	107.09	108.57	104.08	115.5	107.14	106.44	108.91	110.91	108.03	103.77	113.04	109.03	112.79	110.26	112.36	104.89	108.59	102.43	103.46	108.51	108.59	111.21	107.01	107.01	109.48	109.64	110.32	108.15	108.13	110.36	109.69	104.71	103.52	104.06	106.35	106.73	101.48	108.83	112.12	107.72	102.64	104.83	101.25
103.17	102.55	109.32	109.01	104.73	101.82	107.74	101.42	101.62	93.451	99.78	102.86	103.6	97.949	98.288	99.546	102.3	106.47	99.251	109.82	105.75	102.32	93.81	95.052	100.38	98.176	100.3	103.33	102.29	100.27	103.4	100.94	99.392	94.733	100.55	96.326	97.434	97.275	103.76	101.85	102.5	104.05	101.61	99.877	99.968	104	106.38	105.39	105.21	102.68
92.024	100.22	98.937	100.7	99.172	101.09	98.586	94.83	97.876	99.406	95.136	102.25	98.698	98.602	99.236	91.815	94.755	98.241	100.03	98.015	98.727	99.729	98.395	97.131	97.817	100.47	95.891	94.534	96.387	101.72	101.87	97.835	97.358	92.946	99.719	96.662	106.43	94.064	99.269	102.57	98.255	100.09	95.012	100.76	98.074	104.68	104.65	96.045	104.4	99.365
99.68	108.45	100.42	104.54	103.27	107.23	109.09	108.45	104.9	107.38	109.13	99.175	105.7	109.08	108.92	108.89	107.3	105.13	104.16	111.91	107.62	102.44	100.38	105.58	103.52	108.08	103.72	100.99	103.48	105.25	103.95	96.074	109.72	108.79	103.17	101.34	97.632	102.82	102.62	104.5	107.22	102.26	109.35	99.505	103.38	102.82	100.56	104.01	106.07	107.21
99.318	97.544	93.871	100.36	98.954	100.29	101.93	101.38	105.91	104.91	93.554	89.267	98.274	97.687	101.62	104.87	95.033	101.12	97.075	89.295	99.253	97.885	97.981	95.904	104.8	97.625	100.94	101.78	96.291	103.65	104.33	95.838	93.695	95.203	98.93	97.886	96.677	96.231	101.8	99.717	102.24	98.026	101.05	96.071	103.32	104.54	97.412	100.78	103.91	92.057
108.26	106.88	110.03	110.12	105.65	106.96	110.09	101.42	105.33	104.66	106.59	112.84	106.95	111.09	104.52	108.89	107.77	112.67	107.08	105.53	105.67	103.3	104.4	107.77	109.1	108.97	110.63	105.54	105.52	104.24	112.56	99.472	106.17	107.47	111.33	103.78	113.93	110.24	105.9	106.85	104.86	104.45	104.25	110.06	108.16	109.54	107.22	107.71	108.1	104.46
104.87	110.94	111.94	111.82	105.17	105.08	107.23	105.02	100.18	107.87	103.52	105.15	109.16	104.74	106.61	111.81	108.97	104.69	109.54	102.03	108.68	104.68	109.9	107.79	99.824	107.05	107.66	106.23	113.54	112.2	109.54	114.04	107.39	109.24	111.65	112.77	110.23	102.44	108.9	112.69	113.06	110.64	104.41	105.41	109.84	106.82	104.94	111.22	107.86	113.38
106.99	100.88	102.95	105.19	103.17	109.07	110.72	106.63	107.31	104.62	105.52	105.63	104.24	105.2	105.06	107.74	107.73	103.31	106.89	107.66	102.52	105.55	98.672	99.768	105	104.03	103.11	103.83	103.8	104.98	109.26	108.71	102	105.17	105.97	97.916	106.41	105.5	96.13	104.21	108.34	111.16	101.87	100.84	107.99	105.83	104.53	110.09	110.24	106.35
97.359	91.147	98.367	101.93	95.8	101.1	102.26	98.486	101.23	104.47	98.853	98.302	102.78	95.105	99.727	96.757	91.133	101.21	101.77	96.437	93.432	98.708	94.701	96.773	91.787	96.195	94.509	94.793	94.14	93.432	96.807	93.312	95.885	94.837	100.71	97.997	90.994	98.92	94.287	99.374	95.028	98.406	97.296	98.182	97.992	94.785	102	96.962	100.53	95.789
100.11	99.634	99.734	92.385	95.135	100.37	99.738	101.77	99.633	101.25	92.865	94.29	101.92	96.97	93.278	100.58	100.43	98.963	104.26	96.345	99.868	99.335	99.228	94.733	101.37	102.77	98.371	94.378	99.293	94.924	96.104	96.652	100.71	98.239	95.662	96.454	98.959	93.036	96.483	96.578	103.66	95.747	104.2	97.588	93.032	99.079	102.71	100.75	100.62	95.029
111.82	108.99	97.3	108.69	109.96	105.26	103.6	104.99	106.36	108.63	109.49	102.53	104.27	99.755	102.38	103.28	109.48	103.79	102.62	108.01	101.94	104.87	105.41	111.95	106.65	106.81	103.98	103.13	104.3	105.56	104.91	102.27	103.66	106.15	105.44	104.68	97.907	104.73	112.32	108.23	100.72	108.38	104.76	103	107.64	106.49	105.51	109.72	105.55	103.65
96.389	102.11	97.093	100.59	98.853	99.869	101.67	103.09	101.61	95.372	98.558	100.54	94.964	100.72	95.806	93.717	98.75	92.858	94.995	100.46	97.669	99.261	96.938	99.643	100.79	92.652	98.652	91.912	100.89	99.107	97.649	99.286	94.657	100.59	101.01	96.153	96.865	94.201	96.149	102.05	93.101	99.688	94.326	99.078	100.73	98.004	94.508	98.571	95.904	106.98
102.92	95.272	93.233	95.775	99.657	96.596	96.928	97.45	102.13	100.47	100.64	99.962	96.297	96.642	97.13	97.357	97.759	105.48	99.483	95.144	96.464	95.668	103.06	98.135	100.02	96.694	94.111	103.49	97.734	103.95	93.87	94.809	99.608	89.59	93.236	97.332	104.27	98.209	99.257	94.325	97.573	98.816	96.401	89.958	94.864	96.528	99.549	103.47	97.883	102.18
117.98	111.19	109.38	114.43	104.57	107.76	112.05	106.81	112.19	110.3	109.47	106.2	107.88	101.25	104.43	109.84	108.88	105.74	107.46	110.78	104.24	107.47	108.99	109.53	108.14	105.57	105.21	100.7	101.57	101.08	102.47	113.7	109	104.15	106.02	106.03	111.24	108.39	104.65	102.45	112.36	109.37	107.19	111.88	111.46	106.99	109.95	100.79	108.19	108.65
106.38	109.9	106.17	103.43	100.3	104.88	104.52	106.01	101.98	105.21	108.76	98.316	106.82	112.25	104.81	110.2	105.48	108.84	103.79	104.67	95.586	101.04	103.44	103.15	106.12	105.65	103.83	98.331	102.26	106.41	106.07	101.49	105.12	101.8	101.94	103.49	99.751	99.981	104.29	103.67	106.98	109.27	107	102.81	107.25	101.71	97.481	107.94	110.74	107.68
109.07	112.34	112.79	107.2	103.16	113.82	111.02	102.1	103.52	110.48	112.59	107.99	113.37	112.69	108.12	110.27	107.51	109.13	111.13	105.02	106.54	111.5	108.52	112.15	104.38	100.53	108.4	111.81	106.48	108.63	112.44	109.27	113.48	110.73	113.16	105.8	112.75	105.23	107.26	112.03	105.4	109.27	108.79	111.41	102.77	109.41	106.75	97.864	109.07	101.17
106.02	104.02	104.32	104.67	108.78	103.6	105.51	103.47	108.86	107.41	105.35	102.23	111.2	108.58	110.61	107.82	101.9	104.47	105.96	116.34	106.72	105.59	104.73	107.37	103.41	103.3	107.65	109.04	103.96	102.77	96.487	96.634	104.93	100.02	105.04	105.76	101.24	103.33	110.14	106.54	103.11	107.08	102.94	102.93	108.29	107.19	105.65	98.992	110.63	108.09
103.44	107.11	100.39	109.14	103.51	99.304	99.183	104.82	100.4	102.55	103.64	109.01	104.43	107.51	105.5	104.14	110.34	107.31	101.98	109.27	107.11	106.77	107.57	99.594	106.29	101.07	104.8	101.99	109.49	103.63	102.9	110.84	111.4	103.77	107.42	109.33	103.71	103.68	104.01	110.71	106.49	101.58	113.3	104.61	109.81	106.95	103.7	107.54	108.42	94.002
110.19	109.03	102.42	114.41	112.16	112.63	111.72	107.38	103.43	110.59	110.78	106.78	112.42	103.95	111.26	107.34	110.61	104.64	108.73	101	107.82	107.99	110.74	109.23	115.03	108.01	113.99	111.81	108.96	107.52	105.29	103.39	111.3	101.25	113.08	106.96	106.16	107.43	105.52	107.55	105.01	108.61	107.99	113.22	105.52	110.84	109.59	109.6	108.42	110.44
102.45	107.3	103.95	104.53	112.34	110.45	106.39	105.96	105.39	105.47	106.29	110.16	106.14	108.56	109.64	107.82	103.74	100.96	108.04	109.45	108.91	106.89	109.3	108.82	110.74	105.85	110.28	103.57	109.64	107.98	109.66	105.19	99.714	113.35	101.23	106.32	105.3	104.66	110.18	110.3	108.77	113.01	112.33	102.33	107.96	110.69	106.27	106.7	102.18	105.57
111.47	111.63	96.837	102.66	108.15	112.34	114.48	107.01	111.35	107.45	104.05	109.62	106.96	105.21	109.79	101.77	113.86	101.43	101.13	110.81	107.86	102.42	112.14	105.18	98.165	105.81	108.36	111.85	105.88	110.15	103.89	115.74	109.06	113.29	102.88	110.17	107.44	102.78	108.74	108.41	106.86	111.53	106.9	109.52	109.38	108.4	115.04	107.2	110.54	106.88
100.29	101.21	91.17	100.05	96.001	96.914	101.61	96.47	95.124	97.065	94.535	93.195	100.66	103.5	98.65	95.973	98.567	94.479	101.76	96.541	95.079	101.98	98.251	95.273	94.915	95.12	93.817	99.706	95.772	96.878	90.095	103.81	99.785	101.79	102.8	95.465	98.121	104.11	98.538	95.97	94.281	94.498	99.185	94.833	96.935	93.94	97.461	101.34	100.95	101.23
99.39	100.59	99.029	99.417	99.719	92.056	103.53	101.55	107.83	100.56	98.991	102.09	99.046	99.373	100.06	103.78	101.82	101.12	96.049	100.21	104.51	102.75	101.65	99.353	101.45	101.53	96.999	108.01	98.521	100.9	102.73	100.52	98.474	103.16	99.504	101.76	94.359	96.905	100.57	93.714	93.663	107.3	92.544	95.052	94.932	97.207	103.6	101.01	104.71	101.51
107.55	111.29	105.12	104.24	103.35	101.04	101.64	108.42	108.83	110.64	110.44	107.1	108.08	102.81	105.79	110.79	108.65	107.27	107.17	107.11	100.14	107.17	109.21	111.78	103.37	104.39	104.85	109.54	105.51	104.31	106.96	113.37	98.784	104.81	107.22	107.76	105.06	105.68	106.62	99.966	106.42	105.27	106.75	108.2	105.24	105.71	106.61	103.23	112.3	102.4
108.62	101.96	103.36	103.75	105.47	105.76	106.05	107.67	103.82	108.39	106.33	108.28	103.12	99.715	102.27	110.12	101.17	108.32	103.67	101.84	107.94	105.45	107.38	103.31	104.53	107.78	110.75	103.81	102.53	101.16	100.38	104.6	102.89	107.81	107.3	110.82	98.003	102.13	103.78	98.825	106.23	106.65	103.18	102.33	117.11	101.37	107.01	112.16	107.36	107.7
94.086	95.972	101.1	97.043	94.566	99.468	97.29	93.669	100.52	95.201	96.54	99.655	97.032	97.187	95.371	100.33	102.67	98.06	96.463	96.23	97.444	105.74	101.28	96.948	98.141	100.32	99.698	96.932	94.108	96.026	104.59	92.972	95.82	97.756	95.222	96.308	92.187	92.247	96.971	100.38	100.82	97.506	97.056	99.202	99.358	98.887	95.299	94.339	92.017	99.489
103.95	113.46	109.28	108.41	111.06	106.18	110.15	106.91	100.5	105.03	105.32	106.48	107.71	112.18	107.6	107.2	111.28	104.97	103.62	100.85	105.13	103.67	106.94	105.72	114.07	103.94	111	110.68	107.63	114.2	105.82	110.11	107.1	108.55	105.56	104.87	102.39	105.95	110.55	102.63	109.14	108.36	107.45	103.35	103.71	110.29	108.58	105.1	103.76	113.13
106.2	103.68	103.87	114.91	102.93	104.14	108.93	107.92	109.65	106.08	104.71	106.88	102.32	103.95	111.31	104.02	103.98	107.47	101.24	104.27	109.57	101.05	104.85	102.64	114.7	107.13	101.43	108.12	104.42	101.83	106.97	105.47	106.55	107.27	103.58	113.82	102.99	105.03	108.51	101.26	105.82	109.05	109.87	104.62	103.47	103.19	109.76	104.97	101.5	99.565
107.49	108.67	107.32	104.7	111.39	108.85	108.81	105.6	102.23	101.05	103.58	110.49	109.79	112.43	104.97	120.6	105.92	110.72	111.43	107.15	110.59	109.37	111.34	105.95	102.65	110.66	107.82	105.22	103.02	112.83	105.07	110.62	111.04	102.81	105.41	100.76	108.48	105.6	110.21	108.47	107.8	110.41	111.66	103.21	104.77	107.53	103.75	113.43	110.65	108.69
109.52	110.52	111.71	107.95	105.01	109.42	105.84	102.02	115.05	107.86	108.44	100.41	107.27	106.94	102.46	106.34	112.08	115.58	114.61	111.98	102.57	108.05	109.36	111.31	111.99	106.14	107.02	104.85	105.75	104.1	109.85	101.99	104.38	103.54	104.83	105.48	111.13	112.6	109.84	105.11	109.47	109.23	109.13	109.99	110.73	109.35	109.9	110.58	106.85	106.73
93.205	95.397	99.642	91.215	102.94	97.055	104.29	93.928	93.807	97.984	98.268	97.162	104.37	100.83	100.88	96.675	98.284	104.75	100.75	95.293	94.521	102.14	99.719	102.72	101.14	95.874	96.379	100.13	98.541	96.147	96.957	98.534	98.131	97.495	98.178	94.877	98.586	102.73	104.19	107.58	94.622	96.582	95.597	100.47	97.771	99.022	108.87	96.317	103.46	98.038
108	101.43	103.29	103.72	108.9	108.16	111.21	109.06	107.61	112.5	115.37	108.96	104.89	115.01	112.34	98.891	105.31	107.35	104.14	111.46	106.99	110.81	106.48	106.73	109.31	105.17	117.54	108.1	108.3	103.75	103.82	106.29	102.62	107.43	117.51	103.26	103.29	103.45	104.94	113.21	106.79	108.53	108.18	110.21	113.02	114.12	104.48	108.84	108.79	110.52
95.389	105.21	95.496	95.441	93.87	91.103	103.18	102.18	102.44	99.55	102.82	94.459	98.691	103.99	99.114	95.582	95.036	102.18	101.02	90.027	104.57	98.349	94.683	100.24	100.49	100.48	103.33	101.29	104.35	94.86	99.801	95.655	105.22	104.98	103.96	98.194	99.278	98.667	97.626	98.908	92.59	104.79	98.122	104.17	96.472	102.05	98.534	102.62	94.407	95.272
107.22	109.72	108.48	109.06	112.78	102.1	108.91	104.9	108.76	107.79	110.5	110.08	107.4	108.8	110.04	110.48	112.58	105.94	110.78	107.98	106.25	111.36	110.53	110.24	107.77	113.11	109.65	105.75	102.41	103.63	110.34	101.09	98.874	109.98	117.98	112.11	107.08	107.83	107.89	112.15	114.48	105.74	106.22	113.72	113.49	107.26	109.9	105.83	110.4	109.15
110.08	101.73	110.2	107	111.35	101.72	104.9	103.41	108.57	110.77	105.19	103.89	111.36	108.68	108.43	103.92	113.76	103.04	96.761	103.07	105.16	105.81	100.34	100.44	102.49	101.12	110.8	101.33	101.72	107.52	110.76	106.82	104.15	104.17	108.74	109.62	108.6	103.99	98.074	109.06	98.295	108.33	103.41	102.6	100.64	112.85	107.4	104.74	99.159	103.72
102.49	106.62	107.97	104.92	103.63	107.3	103.51	111.13	103.72	110.28	103.64	107.9	103.98	106.21	111.07	113.84	101.25	104.65	107.88	100.14	105.95	98.404	112.43	106.26	101.8	105.08	107.5	108.16	109.21	104.24	105.89	98.396	113.85	101.84	102.52	104.11	103.99	103.84	105.15	108.74	102.89	97.786	107.2	110.15	113.9	107.39	112.4	108.26	102.13	109.58
113.56	104.8	110.97	111.89	105.56	112.24	112.39	106.45	111.59	109.13	109.53	108.78	113.79	104.96	115.82	107.74	111.25	107.75	110.35	109.36	104.49	110.27	111.85	116.03	110.87	111.5	108.71	114.4	105.88	111.52	105.37	111.4	108.27	112.33	111.37	111.9	106.61	110.82	110.75	111.48	109.49	119.39	105.6	112.02	105.58	112.6	112.43	113.59	112.1	107.48
99.725	99.049	95.092	95.785	100.81	97.556	94.195	99.213	96.778	99.895	102.05	94.948	93.818	100.01	101.25	99.991	101.09	97.288	101.16	99.571	95.552	92.645	97.339	97.783	94.066	106	95.652	101.56	95.069	100.48	95.068	89.438	98.791	95.711	97.009	100.15	98.034	101.54	101.19	103.71	93.963	97.911	103.6	99.008	98.601	95.762	91.862	99.774	99.968	94.766
107.88	113.59	109.49	108.44	107.69	106.22	108.89	113.45	109.49	108.29	108.55	106.54	110.39	108.19	108.16	111.41	110.67	102.82	106.53	105.14	107.03	106.54	103.15	107.52	109.12	112	115.62	113.27	103.76	101.3	109.96	102.59	99.222	111.43	105.19	108.41	107.14	110.99	106.09	107.56	108.39	105.83	103.18	107.87	109.85	111.62	107.36	102.71	110.89	111.58
111.22	110.44	108.24	112.07	104.85	106.51	102.54	108.57	107.3	106.53	107.61	111.57	106.62	107.84	108.11	107.44	106.65	94.642	108.17	116.69	110.91	107.09	103.98	105	100.45	103.89	111.61	114.9	107.83	103.72	106.25	112.97	111.54	107.62	101.32	108.81	111.35	107.72	106.64	109.39	109.77	107.75	112.25	108.07	105.92	107.28	103.94	109.21	109.35	108.95
95.11	103.11	94.744	99.823	94.116	99.137	96.033	99.72	98.51	96.627	100.91	98.602	101.51	103.18	95.653	101.97	99.55	99.537	101.86	96.417	98.974	98.316	98.494	98.715	101.19	97.377	101.31	90.922	96.286	102.63	95.826	97.707	101.35	105.74	103.05	93.965	100.75	100.88	103.14	98.983	97.724	99.207	104.77	97.606	95.05	97.683	102.09	102.61	102.19	96.207
109.38	105.81	108.29	103.73	104.71	105.42	107.31	101.21	108.2	107.98	115.04	111.93	109.46	105.93	111.51	103.87	108.37	106	112.61	107.27	107.53	112.35	107.88	114.94	104.72	113.5	103.36	105.84	108.8	102.66	105.93	108.91	105.7	107.92	110.82	113.94	110.12	108.12	115.9	108.68	110.74	110.67	106.98	105.53	104.12	106.75	107.44	104.27	110.48	104.46
105.59	115.12	111.76	112.7	103.94	108.2	107.6	115.24	109.83	112.8	106.47	109.86	112.38	117.06	111.19	109.72	110.85	114.18	113.18	111.9	108	112.05	114.27	104.9	103.88	104.59	111.96	110.15	108.43	113.49	113.04	108.53	109.65	108.65	109.65	112.54	111.47	109.38	111.49	105.54	116.29	111.41	108.47	108.33	107.27	105.98	110.21	114.27	107.36	107.67
106.11	116.12	107.95	112.7	112.23	111.3	101.04	112.13	107.08	117.53	119.52	113.8	110.06	113.71	106.55	109.16	114.26	98.388	106.92	109.74	117.22	110.04	107.22	112.41	111.46	115.49	106.26	108.48	117.41	110.3	115.99	107.15	111.2	112.78	109.89	114.81	106.18	112.14	114.42	110.13	113.81	109.25	113.17	111.77	110.58	102.99	102.04	107.38	109.28	105.19
99.235	104.4	109.48	100.61	100.01	110.9	103.48	101.48	102.55	110.37	98.117	99.89	104.19	102.03	109.5	97.96	106.72	104.66	101.18	112.47	101.91	107.91	105.59	106.65	105.51	104.12	99.832	104.72	107.58	104.16	109.15	111.9	104.86	104.06	105.45	107.53	98.416	106	103.68	107.51	103.89	100.11	107.2	102.45	102.67	117.63	98.889	108.92	108.32	108.92
100.2	103.66	110.16	102.81	112.58	103.82	100.33	99.52	109.86	106.93	106.67	104.66	109.81	110.65	104.97	108.58	101.78	106.47	103.61	105.09	110.12	101.47	103.1	109.21	99.937	106.44	105.75	107.64	106.83	106.16	102.17	110.16	100.32	111.77	109.85	105.08	103.23	104.33	110.23	102.01	106.76	103.97	108	106.15	111.1	104.05	106.73	101.42	104.33	104.42
105.63	106.99	110.13	107.17	110.52	103.61	104.66	105.08	99.406	105.96	107.07	109.88	103.22	109.23	110.3	109.99	107.16	107.34	111.72	106.82	109.42	109.92	104.84	111.09	105.19	104.7	108.74	106.92	103.35	110.37	105.38	107.06	99.709	102.63	101.69	106.51	102.1	102.85	104.76	107.04	107.11	102.28	105.56	101.4	100.91	106.18	105.56	104.67	105.82	101.15
110.08	103.49	110.71	106.92	109.92	111.57	110.53	106.28	109.08	107.48	110.72	109.93	101.66	111.63	107.33	102.36	113.26	101.44	106.78	96.871	114.99	106.83	113.3	107.73	112.94	101.22	105.2	114.31	105.86	103.02	110.66	112.75	113.86	117.11	110.37	107.99	111.78	107.84	104.71	106.12	113.01	109.55	117.05	112.05	108.16	111.45	108.62	110.61	103.43	105.02
102.04	103.52	95.622	92.219	93.156	94.079	97.468	102.51	95.317	99.554	101.62	105.28	96.825	99.579	100.66	103.48	96.454	99.368	103.96	106.2	103.15	102.61	108.11	98.834	102.04	103.12	102.98	99.139	104.27	92.333	101.78	96.964	100.72	97.562	100.72	96.898	98.358	102.12	102.2	99.591	105.02	102.52	101.25	99.275	100.39	96.49	104.01	107.2	103.27	98.127
108.52	106.07	106.77	106.85	101.08	103.08	113.29	106.29	105.85	103.76	105.34	109.54	104.5	104.99	109.04	109.02	111.33	107.6	99.066	110.94	113.69	104.86	105.3	106.7	99.208	106.2	102.4	105.96	103.91	110.61	99.814	108.69	102.62	113.77	105.14	108.39	108.83	103.34	105.41	103.59	109.06	110.04	97.44	105.96	102.92	101.32	110.96	99.66	113.91	108.36
113.9	106.6	110.62	108.28	101.81	107.1	108.33	117.72	112.18	103.83	113.28	106.14	114.06	105.8	105.78	108.76	107.91	106.98	118.01	106.03	105.89	104.21	109.32	108.86	105.08	106.04	102.66	104.91	106.78	107.89	109.58	107.77	107.67	104.37	105.31	103.31	106.52	108.94	105.48	114.43	111.1	104.38	108.21	112.15	106.69	110.66	107.47	112.33	106.97	109.17
92.02	99.239	94.459	91.856	104.77	98.481	102.3	100.79	94.029	108.46	94.328	97.764	103.47	99.195	101.05	95.44	97.511	90.547	99.032	97.791	99.254	100.15	105.63	96.59	98.545	96.332	99.333	92.972	96.686	103.16	97.33	102.6	101.39	100.44	96.964	99.55	101.67	100.77	97.072	95.382	106.64	100.27	101.34	100.66	91.357	98.953	97.696	96.9	99.37	95.46
104.52	110.63	105.45	104.39	107.31	102.77	107.54	107.32	109.93	113.57	108.46	111.25	101.57	100.32	100.56	109.99	102.38	106.82	110.76	108.72	106.24	101.73	105.31	108.5	111.28	111.22	101.99	100.92	102.42	109.65	100.43	102.46	103.12	105.03	104.64	105.28	103.12	112.82	105.21	102.21	103.74	101.07	104.5	107.6	105.5	102.16	108.64	101.01	108.87	103.97
105.75	105.39	106.59	104.37	103.15	101.72	108.27	109.19	101.95	102.72	109.98	105.74	101.69	105.02	108.18	110.31	107.73	116.77	100.02	106.86	106.88	103.12	100.57	107.31	108.75	98.091	101.11	107.51	102.91	108.67	107.47	102.92	106.84	110.25	112.1	104.19	105.3	104.11	103.29	102.45	109.06	106.8	103.94	106.55	102.89	107.58	104.46	108.54	103.91	103.64
106.06	102.67	103.01	99.703	100.89	102.32	97.142	100.33	104.85	97.6	105.95	103	105.41	95.525	97.353	102.14	102.61	103.97	98.589	95.639	104.85	100.89	96.456	104.07	99.102	95.198	103.08	101.31	100.14	98.741	101.56	99.759	107.29	102.53	101.2	92.728	101.05	98.112	98.591	104.57	101.69	98.596	102.64	102.02	109.26	98.03	98.896	104.16	95.672	100.53
108.03	115.69	108.26	103.96	107.41	107.64	111.55	109.98	107	106.97	107.36	114.48	107.54	112.93	111.59	106.11	107.83	113.41	108.28	111.76	116.06	107.48	107.38	104.76	110.52	104.93	105.32	107.41	103.66	105.59	104.95	104.92	114.08	108.26	107.28	101.64	107.3	102.87	105.61	112.09	106.49	106.17	107.56	106.95	107.68	106.6	101.68	101.4	113.29	109.3
101.81	104.16	100.43	107.03	106.43	102.91	103.58	104.25	103.01	107.92	101.84	109.65	104.51	107.82	104.33	104.9	105.11	111.07	106.11	110.13	108.29	109.38	100.88	107.45	105.5	100.55	105.65	107.3	106.62	105.44	104.77	99.459	107.86	104.08	105.01	104.43	111.05	101.53	105.76	102.79	103.64	101.24	106.33	104.84	102.23	105.3	109.82	107.3	98.642	105.38
102.7	107.06	95.976	102.85	107.35	100.15	95.052	100.09	98.051	98.336	98.25	104.63	105.34	96.67	104.76	98.339	98.683	103.38	94.115	103.86	100.95	102.41	99.05	97.583	99.459	100.57	100.39	94.241	102.64	103.83	102.83	96.226	97.609	96.967	103.23	97.14	102.29	100.58	96.055	99.583	102.13	99.233	101.59	104.25	103.65	99.114	96.99	103.78	105.15	100.33
109.06	100.46	103.32	110.21	105.03	105.6	105.12	105.65	106.49	110.42	97.642	104.14	104.9	109.61	108.17	106.87	102.7	112.23	105.85	106.9	102.42	102.92	102.59	104.35	106.01	101.83	102.18	105.6	107.33	105.46	105.73	105.51	115.25	106.15	105.8	100.53	108.26	106.7	111.4	99.77	108.24	107.77	103.84	103.45	108.19	109.02	110.85	104.4	103.12	103.67
104.65	109.72	109.84	105.96	108.19	101.71	101.86	107.07	107.43	105.83	103.71	101.9	111.47	107.07	102.74	108.66	109.02	101.81	99.013	105.76	107.74	102.66	106.97	100.91	108.14	99.523	105.07	107.9	105.25	101.89	103.53	106.25	108.33	103.26	106.32	101.2	106.86	108.33	103.21	110.1	101.48	103.62	104.99	105.4	105.53	104.27	104.86	114.29	108.13	104.31
106.27	104.56	112.53	102.47	102.13	108.48	104.9	108.99	107.77	99.868	106.73	108.02	110.21	110.31	106.76	110.63	107.45	117.62	102.67	106.71	114.52	99.232	108.36	112.51	102.9	105	106.05	101.05	102.65	106.45	108.04	104.84	101.82	111.18	101.25	107.7	101.42	111.13	106.29	106.22	103.31	105.88	103.84	110.19	109.3	101.33	102.38	105.83	104.03	107.27
100.88	108.99	99.805	102.17	107.53	102.87	110.62	103.7	105.04	105.5	100.71	97.49	102.5	105.02	113.66	98.091	111.95	109.86	110.24	105.8	106.87	104.63	104.9	102.68	100.98	105.36	106.94	107.36	103.56	110.4	108.23	102.84	100.27	104.85	106.87	104.21	97.288	105.07	108.83	108.07	115.8	109.24	102.03	105.71	105.11	108.21	108.27	104.9	110.97	102.23
106.14	107.54	102.48	106.28	110.94	108.34	107.85	102.24	104.31	104.73	105.99	101.25	107.55	105.54	101.93	102.73	103.51	106.64	108.3	97.974	105.27	106.52	105.38	103.23	107.26	107.22	107.94	103.19	104.97	104.15	101.1	102.93	107.58	107.67	107.47	107.36	112.11	108.77	105.44	107.93	109.14	106.24	103.51	108.82	101.91	104.04	108.98	107.71	107.51	102.23
103.29	111.91	106.01	107.59	104.85	107.46	106.12	102.86	108.05	104.86	110.78	105.66	109.82	109.56	105.18	104.62	104.56	107.65	97.388	110.01	104.78	105.98	106.87	108.63	100.24	104.97	106.38	107.82	105.61	102.67	98.463	106.91	105.51	100.11	115.07	99.314	108.1	107.74	106.95	105.17	99.639	103.97	100.1	110.99	103.85	106.59	106.11	103.19	106.47	107.21
107.74	105.39	111.41	100.37	103.67	106.36	107.72	102.44	102.25	109.77	110.9	102.65	100.14	107.19	109.04	107.43	114.01	109.74	109.63	102.12	111.09	106.85	112.16	113.38	111.3	110.13	106.08	112.57	105.95	111.95	109.21	108.84	105.25	102.81	108.55	108.78	108.54	105.79	111.42	109.46	108.73	113.3	107.84	113.31	104.49	108.18	105.66	107.85	108.36	105.24
109.43	108.85	111.88	108.47	108.34	108.99	109.66	113.42	109.19	103.32	115.25	112.39	106.1	108.44	107.04	107.13	111.63	107.87	108.3	109.97	115.37	105.02	108.84	107.58	111.03	104.63	104.88	108.62	110.43	109.43	112.06	107.07	110.74	104.85	113.69	112.09	108.61	106.58	110.87	108.75	113.02	110.35	103.46	110.36	110.96	106.57	111.26	109.66	109.49	99.965
101.81	99.757	104.1	104.96	100.59	108.81	97.824	99.873	102.13	100.84	115.1	99.407	100.39	105.42	100.16	105.01	104.18	97.238	97.946	108.43	99.117	100.76	107.15	104.56	105.81	103.53	102.08	103.45	107.04	104.87	99.013	100.03	97.844	100	109.44	105.52	99.041	100.14	99.337	104.04	100.89	103.18	99.635	104.12	104.07	103.73	99.431	101.83	100.97	109.56
95.019	98.114	100.25	100.51	99.159	97.251	94.916	92.074	100.32	98.196	95.828	94.314	99.684	98.729	99.258	97.227	96.993	105.47	101.54	100.02	92.943	102.84	100.23	107.49	99.592	97.899	103.74	96.557	98.843	99.31	94.453	98.682	98.67	95.828	101.85	102.64	99.961	95.878	103.45	97.475	95.81	97.111	100.16	100.46	98.876	106.31	94.36	99.26	105.04	99.567
111.12	108.28	99.026	105.88	100.88	102.97	101.49	104.29	112.4	107.49	106.74	114.05	109.47	105.28	104.26	109.99	107.95	106.55	97.21	104.37	110.11	101.81	105.76	104.06	101.05	109.38	109.1	107.79	105.7	100.07	111.66	104.01	104.73	103.93	103.62	104.4	103.26	103.73	109.72	107.41	107.34	106.94	106.93	108.59	108.23	102.32	103.26	100.72	108.3	102.91
107.21	114.74	111.4	114.34	109.23	111.83	111.21	111.02	105.8	106.56	105.71	113.35	112.42	111.93	108.99	114.1	107.53	112.66	110.49	111.64	106.41	108.34	111.04	114.66	106.34	112.7	112.07	105.2	110.56	112.45	108.33	108.45	108.97	115.73	110.93	110.78	107.32	109.95	107.9	105.61	108.45	109.17	114.08	114.71	111.68	113.4	116.08	112.64	110.07	109.61
102.42	102.98	103.95	111.69	107.8	111.01	102.68	107.42	110.01	110.35	106.13	104.02	108.79	104.41	110.48	103.87	103.91	96.74	112.2	104.15	112.01	109.33	104.11	102.33	112.43	107.04	103.46	107.78	106.81	108.25	103.65	101.47	106.14	107.31	108.55	111.06	110.82	107.5	103.03	104.77	107.44	105.05	114.48	108.71	107.89	101.34	98.524	101.86	101.68	107.78
106.17	110.91	102.19	105.51	104.59	106.46	109.93	102.12	107.13	106.66	101.93	105.64	111.93	106.94	104.83	102.14	106.99	104.79	99.785	106.35	105.08	106.5	109.27	104.79	106.76	102.58	100.17	107.34	113.37	106.38	107.22	100.28	111.62	99.28	101.78	109.75	102.7	107.09	102.4	101.7	101.16	103.44	94.058	104.43	107.09	107.85	104.34	106.48	103.15	112.46
111.24	103.95	107.59	106.73	107.32	111.79	109.85	107.3	117.88	112.74	107.54	108.51	106.11	104.25	109.67	110.83	112.95	105.31	106.99	103.87	111.24	105.45	107.52	107.45	109.84	105.05	108.18	109.88	101.41	105.32	106.12	109.36	109.29	111.5	111.54	109.17	107.59	110.15	102.66	105.72	106.55	104.48	109	110.1	105.4	104.35	105.22	111.93	113.49	110.62
100.68	96.98	102.52	104.15	100.93	97.883	99.391	109.19	104.73	99.245	98.226	105.51	101.1	97.059	106.15	103.34	104.98	98.284	101.74	107.29	100.34	97.375	105.36	106.12	102.07	101.54	108.16	106.44	106.47	103.79	96.949	100.67	105.52	103.04	98.499	98.102	104.89	107.79	100.59	100.24	99.892	104.18	99.277	109.25	111.21	102.1	101.58	102.83	100.03	101.88
109.35	104.66	114.28	114.26	109.4	105.91	104.79	110.24	105.9	108.7	103.38	107.12	107.74	109.67	109.52	105.9	109.06	107.29	111.02	109.38	106.38	113.51	105.56	105.03	106	100.1	109.76	110.28	106	106.39	110.68	108.95	110.82	106.42	109.7	112.17	103.04	105.16	114.53	110.95	104.15	107.46	110.26	110.9	108.67	105.52	106.71	105.25	108.45	107.31
112.11	111.03	103.48	107.37	108.82	101.83	102.28	110.96	109.86	110.44	112.7	108.84	104.24	105.54	108.04	112.75	107.45	103.85	106.22	105.37	102.61	106.13	109.03	114.68	108.82	103.77	103.18	104.92	105.87	106.73	103.3	112.38	100.47	109.74	100.85	105.19	105.86	112.63	105.84	108.84	113.63	105.02	101.37	106.46	106.55	104.03	110.04	102.07	100.44	103.81
95.141	100.98	100.05	93.98	99.774	95.413	103.38	100.21	98.671	100.47	96.596	98.638	89.088	99.793	100.99	94.358	97.454	99.291	103.83	104.48	96.167	94.941	98.361	103.43	99.755	108.34	94.93	106.19	93.709	97.457	99.957	96.851	101.28	102.57	96.208	93.731	94.342	97.793	96.366	94.949	99.314	98.751	97.113	98.316	102.38	101.4	103.84	99.348	103.97	99.891
105.5	106.15	105.1	107.44	103.46	99.694	102.66	106.18	105.23	105.19	102.84	105.58	108.67	103.73	108.38	102.82	102.7	106.43	112.41	106.21	108.35	111.27	108.35	106.92	105.8	112.71	110.78	108.16	107.98	110.12	101.74	97.551	99.349	106.91	106.94	106.35	106.32	99.359	101.45	106.15	107.89	104.98	105.49	104.72	101.98	106.2	109.03	107.03	103.16	105.1
101.62	102.57	109.79	102.12	106.23	105.86	107.43	112.42	101.92	106.68	95.219	103.9	101.26	110.47	109.54	104.44	97.97	105.43	97.185	103.08	106.03	109.68	105.58	106.54	104.79	95.711	106.64	108.86	113.15	100.41	105.47	103	104.3	107.96	100.82	103.77	109.07	107.72	112.11	103.81	99.954	98.08	111.35	103.54	102.66	102.69	111.34	100.59	103.96	105.16
108.79	113.44	110.18	103.13	106.65	104.42	99.967	112.94	114.24	107.17	113.51	106.47	109.31	111.77	110.23	110.67	107.64	114.45	111.79	105.27	104.66	109.58	111.74	105.8	111.26	107.59	105.91	108.03	110.39	109.8	109.69	107.72	110.28	112.98	110.03	108.81	108.28	102.75	114.33	104.26	104.88	108.89	106.49	107.81	101.09	108.19	105.09	110.83	110.49	105.77
92.902	97.135	94.775	98.06	103.54	98.232	95.781	100.62	96.309	101.45	97.982	96.647	92.248	99.997	98.01	98.162	101.01	98.909	105.86	98.36	90.564	100.48	97.391	100.18	99.944	95.473	102.65	99.875	100.41	98.369	94.596	103.17	99.69	101.78	99.351	102.62	102.84	104.74	99.207	93.467	99.672	97.717	105.18	92.564	101.86	100.74	102.06	92.158	101.33	100.27
109.11	106.7	99.431	106.23	100.15	108.69	111.64	101.39	101.83	102.6	105.38	102.27	102.81	103.96	108.03	106.44	108.69	107.65	109.4	103.77	105.68	108.86	106.7	107.58	105.33	103.69	114.03	105.99	105.68	105.38	105.49	103.11	109.91	106.58	108.12	105.81	104.3	104.5	103.36	108.83	104.46	111.74	107.01	104.42	98.819	105.48	103.72	104.83	104.74	98.371
98.166	98.863	98.05	98.511	95.965	93.228	95.775	98.986	99.152	99.208	99.516	93.524	104.91	90.003	93.746	98.462	98.103	98.664	94.609	96.713	96.186	93.149	92.499	93.463	99.525	97.402	99.363	97.152	95.895	103.03	99.127	98.402	102.21	99.046	95.488	95.931	98.531	101.61	102.87	99.302	101.94	101.64	96.794	103.37	97.921	92.563	101.8	98.405	98.774	101.39
109.93	102.97	111.94	107.16	105.42	106.1	112.01	103.9	112.87	106.72	106.85	111.57	111.69	109.77	113.5	106.61	106.66	107.81	101.36	110.68	109.5	107.29	106.2	103.6	105.57	108.7	113.21	102.64	107.46	110.08	102.74	110.11	108.38	105.9	101.99	106.27	107.67	107.29	110.77	106.19	104.96	108.53	105.77	112.45	105.87	107.85	111.46	111.16	108.14	110.66
108.45	104.64	106.07	109.31	108.03	107.4	104.93	114.79	106.94	109.2	115.66	108.81	110.81	111.1	106.6	107.6	103.55	103.97	111.73	109.4	98.793	101.29	102.3	108.27	105.9	110.76	103.06	110.93	110.4	106.77	114.52	105.36	110.59	109.59	103.99	113.98	114.48	114.73	100.82	105.94	107.9	109.44	108.04	110.18	107.45	106.06	105	111.63	112.78	105.92
110.47	111.45	111.34	111.66	109	109.64	111.76	109.75	109.16	109.75	107.24	109.66	106.89	110.31	111.77	105.5	107.38	114.24	106.84	111.68	106.45	107.44	107.42	105.41	109.54	106.42	106.77	107.84	102.83	107.29	108.21	104.27	104.58	103.1	111.95	110.77	109.79	111.46	106.87	104.76	106.71	102.22	104.53	104.95	105.89	110.15	106.02	102.54	112.06	103.82
113.57	119.47	109.69	114.43	120.51	108.46	117.52	110.21	112.54	108.7	104.97	114.35	115.96	112.76	109.7	108.39	116.73	112.21	102.57	116.86	115.04	113.39	105.6	107.34	111.81	106.43	116.02	112.87	111.47	114.81	107.72	116.5	108.55	102.29	109.99	116.92	117.19	114.11	105.51	106.22	108.68	110.9	107.71	115.87	111.13	116.76	110.76	113.87	108.34	111.37
104.63	103.36	108.5	102.93	109.97	107.31	108.47	108.5	108.17	108.74	102.29	104.38	107.76	108.35	106.51	104.62	105.14	108.32	105.64	105.4	105.86	105.37	108.51	105.87	96.379	103.6	104.54	105.59	104.12	99.737	108.03	104.17	106.71	108.22	105.75	107.15	101.24	101.54	104.35	102.99	107.66	105.71	109.1	106.75	110.95	105.26	108.75	105.97	107.73	106.41
102.91	102.25	102.41	96.026	105.63	96.349	108.14	107.78	98.415	101.16	99.928	103.16	108.99	97.892	102.1	101.31	102.83	98.261	95.349	103.39	105.56	103.17	101.31	99.337	104.41	102.08	94.606	101.35	99.718	105.59	107.14	104.58	99.716	97.285	97.833	101.68	98.814	101.52	101.44	99.382	100.8	106.31	103.2	97.343	96.805	98.85	99.171	101.97	99.842	102.81
98.252	97.975	93.166	94.868	97.792	97.384	96.067	99.453	97.738	96.918	95.659	102.34	99.348	93.449	94.931	103.14	99.989	98.034	104.04	97.996	93.287	102.78	93.731	100.75	98.057	99.853	94.117	97.912	97.859	87.512	99.258	97.045	102.52	106.36	103.09	99.069	90.851	98.319	98.488	96.424	94.689	97.816	93.911	91.604	96.42	99.993	94.183	99.626	93.469	95.226
110.51	105.59	111.7	108.21	106.2	107.43	104.67	112.65	113.91	99.771	107.59	110.21	108.48	102.9	109.21	105.2	108.52	113.7	105.57	109.83	112.83	107.49	107.8	101.45	109.97	107.69	113.64	108.97	103.99	109.3	104.53	105.47	105.11	100.94	108.12	108.34	101.82	104.52	106.9	110.23	110.91	107.43	108.48	109.48	109.57	108.84	105.66	107.54	111.79	107.12
101.92	100.86	94.7	96.588	97.084	100.22	98.952	99.301	97.231	101.61	103.29	95.89	90.513	101.24	97.65	102.66	100.76	96.952	95.982	95.946	98.255	102.62	102.8	98.974	100.59	103.42	104.05	100.11	94.894	94.691	92.231	102.62	102.27	100.32	100.35	97.828	104.71	100.29	96.449	97.829	103.44	95.606	103.64	95.862	102.86	94.357	97.877	105.72	104.58	101.74
111.77	113.57	110.35	107.01	103.65	109.47	108.39	110.95	104.65	114.67	109.91	105.64	106.52	110.19	106.79	104.72	111.63	112.63	111.32	104.74	108.78	108.46	105.7	105.9	109.2	107.85	107.62	105.36	108.34	108.47	110.77	111.17	108.12	113.58	106.68	112.5	112.76	110.25	106.93	114.38	108.15	110.94	111.48	107.36	108.59	102.04	114.49	107.38	110.17	107.81
109.21	112.06	107.88	106.11	106.42	101.76	106.1	111.32	98.804	111.44	102.68	103.87	105.67	107.29	108.77	111.07	108.61	103.96	108.84	108.06	103.02	102.13	106.86	98.509	106.8	104.54	107.12	102.33	102.49	109.17	112.55	109.75	103.2	96.27	105.1	107.91	102.57	108.73	111.59	107.76	103.65	109.27	104.27	106.23	117.69	108.54	109.98	111.2	108.98	106.82
109.69	112.83	107	113.1	102.1	110.28	108.76	103.95	114.57	108.9	109.95	108.79	108.3	106.16	110.33	106.98	110.59	106.59	102.99	107.27	105.9	101.42	105.73	107.4	108.45	114.3	112.67	112.43	112.04	108.61	113.85	110.65	104.19	112.45	105.76	109.14	104.58	103.81	101.35	110.34	107.1	109.36	109.48	115.95	105.82	103.37	99.734	104.01	110.88	113.13
104.42	101.51	103.29	111.25	108.99	102.98	110.79	105.16	108.71	106.33	105.72	103.86	108.75	104.18	101.59	106.82	104.75	108.72	104.33	99.634	106.84	102.24	106.3	108.34	107.52	103.27	108.78	103.61	101.09	105.92	104.79	108.26	103.71	105.56	110.55	102.27	103.82	109.65	106.3	107.01	109.03	107.78	103.32	101.51	104.29	101.5	111.87	105.72	100.92	103.87
98.023	97.067	98.06	95.786	100.72	93.183	105.98	100.93	100.72	102.08	98.471	101.25	101.09	99.826	92.744	91.271	100.52	95.331	99.746	105.38	98.878	97.724	98.804	96.442	95.14	97.922	101.48	95.332	99.546	91.171	93.311	97.722	97.182	91.835	95.409	97.182	98.717	93.84	92.684	94.078	99.466	95.971	106.04	99.421	103.95	96.102	97.316	99.308	94.403	97.204
108.26	104.38	105.91	99.982	106.42	108.75	110.51	108.99	101.55	103.09	106.75	107.75	106.49	106.83	109.22	106.95	108.52	105.69	103.14	115.1	110.22	104.99	110.96	106.92	106.03	112.12	105.02	100.36	110.87	104.38	108.74	102.37	103.61	108.03	108.79	104.8	103.08	113.55	107.2	106.05	102.79	100.41	107.45	106.39	102.38	108.22	104.97	111.91	108.52	107.42
98.329	99.97	89.884	94.011	95.525	97.042	98.609	101.92	98.267	103.44	99.723	95.321	100.22	93.082	95.144	94.416	92.812	96.518	101.22	101.04	105.72	96.018	95.493	97.792	94.251	94.603	100.98	92.731	99.395	100.73	95.605	92.123	96.96	99.867	99.504	103.99	99.723	94.762	98.201	96.895	96.035	107.97	93.755	99.015	99.868	104.1	102.8	106.71	94.583	96.933
106.36	104.2	105.62	103.29	107.75	105.25	105.98	118.05	108.31	106.85	103.93	106.28	112.01	111.55	105.6	107.86	113.38	108.78	103.01	106.19	107.61	110.19	107.5	110.21	108.15	105.52	107.28	110.18	110.14	109.4	103.96	107.8	113.2	107.58	110.04	107.25	113.23	102.73	106.41	110.33	108.75	107.15	107.11	112.36	115.07	108.71	108.21	109.47	111.85	106.64
106.75	108.11	102.03	106.3	110.96	108.49	106.29	113.65	108.24	103.14	102.44	110.27	108.57	108.36	100.06	110.25	106.32	109.12	103.66	101.4	100.9	107.67	102.33	100.58	104.28	103.29	110.18	106.04	100.82	109.47	111.6	105.79	108.55	110.61	113.88	106.04	108.35	108.82	99.899	102	111.22	109.98	108.48	102.19	106.75	103.48	107.07	110.38	108.12	106.73
107.63	107.97	102.5	109.5	102.12	113.84	99.604	111.19	103.15	101.86	106.88	102.44	102.22	106.37	104.72	109.28	101.98	101.83	105.72	104.78	99.937	110.62	101.96	106.92	110.2	108.95	109.84	109.76	108.99	111.73	104.86	107.01	112.52	110.5	102.48	105.5	108.59	117.22	106.47	108.52	102.79	106.92	110.01	106.53	101.95	103.07	107.13	109.67	104.19	113.17
99.914	101.5	93.317	99.814	95.302	100.96	98.903	97.861	99.111	93.221	97.26	101.21	92.578	99.964	99.783	99.375	102.19	101.65	99.816	96.864	100.09	97.346	100.95	97.475	93.881	102.75	97.995	99.87	100.16	96.763	100.78	98.407	95.881	94.936	100.51	101.32	99.549	91.867	97.1	95.769	100.7	102.82	103.37	102.49	93.503	96.959	101.36	93.757	103.89	102.26
105.5	109.33	112.29	103.37	111.4	113.71	110.44	102.94	110.23	110.17	105.03	109.73	112.18	117.51	111.16	109.48	114.47	108.54	113.96	112.22	106.45	107.01	110.18	112.13	112.06	108.95	113.04	110.42	116.8	107.84	114.75	108.27	108.82	106.38	111.36	112.04	106.9	108.31	110.83	107.53	110.91	108.77	109.09	105.51	104.77	110.22	108.57	113.89	107.16	114.27
103.75	103.95	105.27	104.69	103.41	103.79	107.04	108.04	107.81	106.74	108.32	103.94	109.24	106.04	106.66	107.64	109.11	106.45	108.69	101.17	100.72	103.12	105.78	102.86	106.53	101.14	109.93	109.34	104.93	103.64	105.1	109.7	111.71	110.27	112.3	109.77	105.78	105.34	104.14	101.3	103	108.04	110.4	103.06	108.97	109.29	105.67	107.54	102.65	109.57
105.73	108.88	109.37	109.49	106.67	107.83	106.4	109.49	106.1	106.01	104.2	109.82	106.12	105.55	106.36	101.89	108.17	103.47	106.87	107.96	111.88	108.68	105.48	106.86	106.86	106.69	100.54	110.8	109.7	102.25	109.11	103.12	108.07	103.35	103.44	105.74	103.84	107.75	109.7	103.2	109.98	99.686	106	105.12	108.54	105.58	111.31	105.25	102.48	106.59
107.32	102.58	101.48	108.76	108.19	106.32	111.23	111.76	106.1	105.04	108.26	109.33	104.04	107.01	108.07	113.55	103.45	107.63	110.78	108.65	107.24	110.55	101.51	101.64	114.09	118.82	113.36	107.73	108.1	109.51	105.73	107.86	109.82	110.85	115.42	107.92	113.47	106.24	108.1	109.26	114.33	114.28	101.73	107.8	101.95	104.44	99.922	111.3	113.35	108.42
108.51	107.26	106.08	104.45	108.07	104.86	105.33	102.84	107.03	109.91	106.21	104.03	106.33	107.14	101.61	108.47	106.67	105.48	109.51	101.39	103.93	109.49	100.48	107.28	106.28	106.83	103.74	102.38	105.78	107.97	100.32	102.36	104.9	101.91	106.68	105.56	107.15	106.28	110.68	109.26	106.06	106.51	108.95	109.21	103.49	105.18	105.33	108.89	110.59	102.96
99.009	102.56	105.69	111.62	105.03	108.45	110.49	107.98	100.58	110.01	106.87	107.36	106.54	106.46	111.1	112.36	105.08	109.52	102.73	105	103.59	104.74	110.17	108.95	101.91	105.21	106.8	102.83	104.85	105.85	105.3	102.24	105.63	108.44	107.89	103.48	106.31	98.035	109.01	99.94	109.52	104.05	107.76	112.27	104.66	108.49	98.999	109.3	108.93	109.22
109.21	108.92	103.09	114.39	106.92	106.74	110.24	106.37	107.83	106.35	108.06	105.77	111.42	108.31	100.79	106.36	105.95	106.13	111.28	112.22	109.26	107.99	104.86	107.7	105.16	110.58	103.67	108.88	102.21	104.85	106.12	108.74	105.93	110.31	107.86	109.93	108.21	108.74	111.3	106.33	109.66	104.61	108.02	107.61	111.79	110.19	104.55	112.09	110.65	105
105.66	104.07	97.057	107.34	106.9	102.48	107.4	104.62	106.37	108.67	105.26	107.76	104.49	108.24	112.79	102.77	97.633	102.26	105.83	105.33	101.73	103.7	109.51	105.56	108.53	106.15	101.57	105.08	105.46	102.26	107.05	105.64	107.04	105.09	100.32	107.35	101.16	108	104.6	102.12	106.28	106.09	105.08	100.77	100.92	105.25	101.5	111.22	100.35	108.53
98.992	102.78	106.03	111.32	104.34	108.3	107.17	110.05	102.02	104.66	101.54	101.44	101.39	96.831	108.62	108.55	104.37	105.61	107.29	107.89	105.15	113.17	104.7	102.27	115.49	105.21	100.36	105.19	104.06	107	109.43	106.48	108.07	108.19	106.57	113.05	103.99	103.58	103.06	111.12	108.27	112.21	107.63	101.87	102.89	105.67	97.729	105.64	106.69	100.85
111.82	109.28	102.43	103.4	108.65	105.62	111.73	101.38	103.48	105.53	103.17	103.23	99.866	104.77	111.13	108.62	110.26	103.14	108.27	110.27	108.12	111	107.08	104.37	107.48	107.73	104.08	108.97	104.13	103.51	113.91	105.04	106.87	98.027	109.65	106.72	109.18	113.31	110.74	108.02	104.91	108.43	99.273	103.96	105.86	108.72	100.35	104.17	103.16	104.86
106.14	114	103.91	105.48	103.42	105.66	109.68	108.79	106.63	109.4	109.96	108.1	106.61	102.1	109.15	111.34	109.08	104.81	108.12	108.84	106.4	107.98	103.69	107.16	108.39	109.7	106.99	105.98	109.27	109.23	105.36	105.96	104.38	105.51	115.59	113.23	99.275	110.63	111.13	104.08	106.93	113.44	109.65	108.98	106.82	108.06	111.93	109.98	108.4	106.96
103.84	92.73	95.201	104.9	103.15	92.743	103.23	107.68	98.043	109.17	96.503	106.04	104.41	94.422	101.65	98.414	96.735	102.66	102.53	105.81	98.255	96.192	102.25	100.74	92.799	101.28	110.89	97.792	95.681	95.372	106.84	100.72	103.9	99.672	98.497	101.41	98.235	96.064	100.69	102.81	104.31	102.07	99.876	99.918	100.82	96.481	105.03	96.04	93.546	100.33
115.15	107.96	103.86	105.91	107.76	106.55	108.39	106.69	108.54	109.79	105.24	109.54	108.77	105.65	112.52	104.89	109.23	108.39	111.63	109.18	109.11	110.16	115.68	101.92	105.2	106.76	113.01	108.64	105.99	105.24	106.07	100.59	112.9	107.45	107.94	113.44	108.7	111.48	113.65	105.37	109.62	108.24	109.55	105.51	102.96	113.04	106.86	104.3	105.91	105.65
99.334	102.63	98.065	104.11	99.898	99.262	97.646	97.937	100.86	102.2	95.652	98.258	99.478	101.57	100.26	101.04	104.72	104.92	97.888	101.26	97.49	99.158	100.5	100.15	97.644	99.912	97.845	105.41	104.31	104.61	95.28	101.81	100.02	95.393	100.9	95.485	100.55	98.27	98.864	105.51	98.772	103.05	97.288	107.79	100.34	102.18	101.05	106.85	106.7	98.193
104.44	96.777	94.683	102.2	104.78	100.3	92.504	101.26	96.659	95.347	103.88	97.018	101.22	95.131	98.278	105.47	105.72	95.977	97.446	104.06	97.741	92.14	94.353	103.24	95.251	97.451	92.832	99.951	102.46	97.342	100.08	95.684	103.23	98.93	94.783	100.11	103.56	101.69	94.673	93.268	100.47	98.832	98.244	100.09	96.583	102.31	95.525	99.405	101.42	95.742
102.34	109.73	115.63	109.64	105.88	110.95	108.91	109.62	112.16	109.89	105.38	104.95	109.77	110.27	108.09	114.92	108.83	113.1	109.11	105.1	102.11	111.05	108.01	115.92	111.09	108.78	105.65	102.63	105.22	111.46	107.61	109.79	108.76	105.36	110.15	100.21	117.02	109.11	105.42	112.54	104.68	108.39	110.87	106.84	108.56	109	108.36	108.84	105.87	107.76
108.92	106.1	105.99	101.73	105.75	104.67	107.23	103.11	111.52	101.57	107	101.9	106.3	110.57	109.18	105.28	105.71	107.66	104.76	104.65	100.19	106.65	99.984	103.74	100.58	105.93	106.58	112.24	107.95	107.41	107.83	109.48	108.36	106.79	105.03	103.62	107.18	106.26	107.59	100.98	103.41	102.33	100.79	104.16	112.26	109.53	107.42	112.42	112.06	106.22
105.69	93.779	97.634	95.595	96.573	103	96.838	92.672	98.731	99.39	102.33	102.27	101.84	94.789	93.662	99.364	91.311	98.761	95.023	102.84	100.84	94.452	95.279	93.587	97.77	97.295	97.06	95.404	102.64	97.488	98.579	102.65	95.638	94.036	102.8	99.656	95.065	96.455	99.524	98.672	101.82	98.631	88.076	96.771	96.197	103.8	93.442	96.489	97.546	97.931
106.18	109.76	109.37	105.78	109.1	113.76	111.99	109.67	112.9	111.93	106.47	106.25	106.68	110.3	107	107.64	106.8	108.86	100.9	105.03	104.27	109.06	104.71	111.28	107.33	108.84	107.7	103.73	103.73	104.42	107.67	104.47	115.2	106.85	103.99	107.95	109.81	110.58	104.69	107.7	110.8	108.29	105.41	107.32	112.66	113.59	107.84	107.34	113.02	111.98
104.58	106.69	111.69	109.26	111.33	104.44	104.07	101.64	105.12	103.33	104.27	111.16	112.51	108.18	98.214	106.06	110.25	96.909	105.73	102.61	100.8	100.95	103.68	104.09	101.49	110.85	97.911	112.47	110.25	107.17	103.04	106.16	109.79	108.06	105.59	104.88	103.21	108.26	114.49	99.367	106.77	103.42	107.39	104.91	108.81	99.565	107.53	104.54	104.64	107.29
104.34	106.38	110.23	112.77	106.66	106.55	107.13	117.03	112.67	108.54	106.84	108.73	107.62	104.72	104.67	106.76	114.67	113	107.06	110.42	106.72	109.38	104.43	105.61	105.33	109.17	104.56	105.6	104.38	113.38	106.39	110.97	103.38	110.32	113.21	107.36	111.8	107.78	111.21	104.94	107.85	112.31	106.92	106.4	110.48	109.46	105.12	106.1	106.63	106.88
100.45	101.78	109.04	97.271	111.92	100.73	107.07	112.36	102.54	106.09	106.44	102.77	102.98	108.25	105.5	106.03	107.25	100.28	102.16	98.063	103.09	104.06	111.54	108.71	108.08	102.98	102.65	100.12	104.05	100.17	103.91	105.03	100.62	106.65	105.98	108.18	97.042	108.71	102.17	108.73	108.87	103.16	102.71	103.46	108.65	107.68	108.02	106.55	104.59	103.07
111.38	106.03	105.51	111.15	102.99	111.54	102.43	104.16	110.2	103.8	113.77	106.72	111.85	112.12	106.21	107.62	109.38	111	108.58	103.46	104.4	106.85	111.31	107.49	114.71	109.18	105.18	104.96	115.48	105.34	104.6	110.93	101.34	108.64	104.82	106.94	105.15	107.13	111.47	113.61	105.09	106.76	109.12	105.93	111.29	106.68	111.85	108.78	116.03	115.36
107.74	112.53	111.09	104.29	107.84	111.26	107.53	103.25	113.55	104.78	104.3	99.461	107.96	108.58	105.56	100.01	105.92	108.65	108.93	110	101.89	108.85	102.77	110.69	103.99	109.48	110.66	103.48	111.03	102.49	111.26	104.33	104.35	104.94	103.41	108.58	108.03	104.63	100.08	106.21	97.738	107.97	101.51	101.42	105.6	111.24	101.84	109.42	102.92	100.72
102.15	110.18	102.92	106.21	113.74	111.8	106.56	113.97	109.86	102.91	105.47	104.51	105.91	115.32	107.72	109.57	108.92	111.79	109.2	111.26	111.6	112.54	103.18	107.04	102.46	110.97	110.8	120.45	107.32	104.85	108.95	107.86	108.29	113.12	112.57	115.17	111.56	108.27	107.98	102.15	102.68	104.28	104.47	103.89	112.07	109.37	107.78	108.43	106.47	110.2
96.761	103.06	101.45	104.09	101.24	103.52	100.91	93.714	100.04	101.4	101.71	97.717	101.48	96.391	97.005	102.5	101.37	97.843	98.836	102.67	101.48	99.383	97.803	97.66	95.281	95.856	105.36	100.1	100.29	97.792	97.379	96.144	98.963	101.29	102.22	95.415	92.832	97.409	101.45	100.36	99.9	97.21	100.21	96.769	104.24	101.31	102.54	98.843	94.46	100.79
108.91	111.79	106.19	106.83	109.82	110.82	106.19	108.77	106.2	102.6	104.28	104.86	105.19	110.31	106.34	108.48	107.62	110.88	109.87	108.36	107.69	101.18	110.92	102.77	111.65	111.93	104.78	105.61	106.42	107.12	104.31	104.62	107.8	105.92	110.07	110.48	107.83	112.71	104.57	112.38	108.62	104.69	110.51	111.03	110.65	109.72	106.17	106.03	107.73	109.97
96.937	100.16	101.46	104.77	103.17	97.746	95.769	94.18	101.97	100.07	98.69	93.775	91.858	93.662	99.061	100.63	93.406	98.34	97.996	98.406	91.063	97.988	98.197	99.704	96.254	104.15	97.223	98.276	94.325	98.265	92.769	94.835	89.165	97.768	89.737	91.923	100.75	100.12	105.05	92.234	94.716	95.891	100.4	100.26	99.417	92.68	96.596	100.39	101.21	98.818
108.94	103.38	102.11	110.35	106.3	109.06	107.68	109.69	103.5	109.86	103.7	103.88	105.09	104.4	114.6	102.98	105.99	106.61	107.47	99.15	104.54	99.221	106.54	108.35	104.26	103.72	109.41	109.43	106.64	104.79	104.3	101.05	101.28	102.5	107.69	105.68	105.53	103.71	103.14	106.24	105.62	112.38	100.47	108.22	107.41	105.8	106.34	100.33	105.46	104.91
93.297	93.16	96.55	95.671	97.738	99.353	93.29	96.118	98.494	92.873	95.667	96.336	97.887	99.357	105.21	99.241	97.751	101.26	105.79	100.49	98.699	93.313	101	94.045	96.939	102.43	100.65	92.279	90.025	94.764	101.52	103.07	99.522	106.51	96.441	94.012	101.68	93.802	100.46	97.516	96.63	102.99	90.797	103.46	97.824	99.757	98.149	97.772	97.938	99.328
101.83	109.21	103.07	104.98	105.39	106.31	99.081	108.88	105.27	105.46	102.74	106.08	100.65	108.04	103.3	106.86	104.37	105.2	104.21	102.19	114.3	107.84	101.57	111.75	99.891	105.78	105.51	102.59	105.1	102.72	106.53	109.13	109.24	103.28	103.66	107.58	102.95	104.13	105.97	109.27	108.75	109.65	104.02	109.97	112.62	111.86	108.42	107.91	105.53	108.71
99.898	98.621	93.993	96.587	100.33	95.303	99.038	99.65	98.829	94.926	95.547	98.731	94.132	96.138	101.19	95.615	94.971	104.67	96.145	97.303	102.9	103.15	95.31	91.913	96.765	100.91	100.27	102	95.837	94.379	94.045	100.09	98.985	96.568	99.521	97.244	103.82	104.79	95.28	97.292	94.781	95.055	100.77	98.277	101.61	100.28	98.412	95.998	98.617	95.338
95.413	94.761	95.166	100.38	102.17	101.24	104.14	98.922	98.907	104.89	100.24	104.29	103.19	102.78	103.11	106.25	102.69	103.71	95.93	106.43	94.267	106.17	98.606	103.28	107.9	106.69	97.743	100.07	99.825	100.4	99.323	97.286	96.389	95.202	98.704	100.55	102.66	97.581	101.33	97.344	96.909	102.67	94.466	99.469	102.88	97.463	105.58	96.351	104.21	105.09
105.85	105.71	102.44	105.09	105.27	108.91	105.76	110.54	102.94	110.03	105.29	104.21	101.61	109.57	109.05	103.77	105.6	106.79	108.93	105.14	111.98	102.59	105.05	105.36	103.46	109.55	103.9	106.63	103.79	99.611	99.525	109.86	105.16	109.16	107.01	108.01	112.55	104.4	107.53	110.22	99.925	103.76	108.44	98.29	109.06	99.387	102.96	103.06	105.06	104.96
103.05	96.525	95.536	101.34	96.188	97.687	101.31	100.69	102.57	93.198	100.57	93.732	106.47	107.45	99.795	98.541	103.61	100.35	104.97	99.917	95.513	97.278	99.368	96.896	97.071	107.22	99.397	105.94	98.247	94.032	95.517	96.733	95.619	99.145	104.31	96.192	98.379	97.852	101	98.126	99.439	101.62	102.16	98.203	102.5	96.322	98.054	96.096	102.02	98.08
106.29	102.38	107.42	108.83	104.42	110.56	106.87	107.23	106.24	108.67	106.96	104.67	113.97	103.61	106.81	113.66	105.33	110.51	107.44	107.41	107.19	102.59	110.47	106.18	104.7	116.47	107.16	107.9	103.72	106.71	109.79	114.46	104.71	108.68	107.87	103.97	110.15	99.344	107.73	108.56	103.88	109.62	109.17	106.47	105.07	107.1	107.63	102.68	107.72	102.93
107.55	108.16	100.05	98.359	108.73	108.93	110.04	99.843	104.74	108.88	107.06	103.17	113.78	101.1	108.57	109.57	105.55	103.07	107.69	108.06	109.62	104.8	108.11	102.07	102.44	99.222	108.65	105.63	104.15	109.17	105.92	113.41	102.74	109.37	107.78	105	98.485	99.976	109.06	103.16	103.49	106.36	105.71	108.1	112.06	98.003	109.66	108.61	99.074	114.6
109.33	102.12	104.08	105.92	102.42	106.01	104.69	107.69	104.99	111.22	105.38	107.91	103.95	108.78	104.27	101.48	108.71	107.5	109.02	104.65	109.85	108.66	110.06	104.53	100.94	108.3	110.27	115.43	107.73	112.4	109.27	105.16	103.73	108.33	112	108.97	107.48	105.43	104.41	106.22	105.05	102.65	107.14	111.18	100.28	113.54	109.05	102.83	114.31	108.02
107.85	102.79	100.65	107.99	113.35	110.33	104.18	111.75	102.69	105.29	104.22	106.5	113.43	102.62	107.28	112.65	110.76	112.29	108.43	102.8	106.49	105.19	115.63	106.52	106.65	110.5	105.68	107.1	107.64	105.26	104.8	107.85	107.45	109.73	105.58	109.7	99.692	108.38	114.37	105.96	108.73	107.05	108.98	102.28	113.87	107.09	106.39	105.02	108.6	111.7
105.97	108.62	104.12	103.16	102.6	104	98.497	105.04	109.53	102.18	106.5	103.34	106.25	109.58	104.14	102.8	107.62	112.67	110.64	107.42	106.72	109.04	105.03	101.86	106.23	108.57	108.4	110.43	103.15	107.55	106.58	105.49	100.94	106.78	106.55	103.23	104.12	102.4	106.53	104.94	114.66	110.89	105.78	99.059	110.08	108.18	112.89	113.4	109.35	103.28
102.81	96.934	98.092	103.4	104.67	97.111	102.41	96.358	92.931	100.8	100.12	103.69	102.78	101.25	101.6	101.36	103.48	97.702	96.27	108.7	105.36	102.77	106.25	106.34	98.581	95.653	95.27	100.56	97.026	100.8	98.268	99.126	96.448	101.38	103.31	97.124	106.01	103.46	103.15	104.83	103.93	103.97	100.95	104.01	103.62	97.279	98.143	98.91	104.55	98.239
112.15	103.97	106.21	103.33	102.46	107.01	103.67	98.028	108.34	106.63	101.17	107.4	102.3	110.26	104.63	104.19	105.44	104.56	106.42	97.439	111.43	101.63	107.39	102.72	105.1	106.68	106.27	107.06	103.03	102.23	105.88	107.31	99.151	103.22	101.67	110.05	111.4	113.63	107.21	106.6	106.86	108.69	105.51	105.87	108.78	107.4	101.25	104.02	106.84	109.89
101.74	104.86	101.2	101.29	104.61	100.15	107.33	96.304	97.991	95.212	101.25	104.51	97.652	99.169	105.6	94.927	93.866	101.85	98.583	99.355	94.743	104.55	97.614	94.772	98.57	99.606	105.14	102.17	97.818	102.77	107.99	99.452	99.767	106.01	98.227	97.114	103.4	103.78	101.19	102.74	100.86	101.3	97.007	97.261	105.65	103.21	99.985	102.68	105.26	101.01
106.19	107.27	108	105.97	105.17	116.59	108.66	106.35	114.49	111.39	105.13	107.81	106.15	102.13	113.24	113.32	110.5	106.06	104.49	105.59	107.07	108.29	109.85	112.41	106.8	101.6	109.06	109.77	103.76	110.41	109.77	112.02	111.1	109.62	105.39	112.54	112.4	106.69	110.29	110.84	109.69	105.51	107.53	107.49	106.59	110.08	101.37	109.66	106.49	109.84
109.32	105.6	106.51	110.15	110.36	110.55	106.26	103.21	106.49	108.55	107.83	104.25	109.18	107.99	106.46	113.53	112.23	108.92	109.22	107.55	109.12	111.26	109.19	108.07	107.93	112.56	107.73	111.37	103.93	106.39	109.75	113.96	109.88	107.84	109.18	107.11	107.42	109.68	110.46	111.14	109.95	109.56	109.71	105.12	110.52	113.32	107.28	106.72	106.46	104.09
107.42	109.47	104.49	112.39	106.62	109.46	105.95	108.66	111.06	109.88	102.74	104.67	103.88	112.65	110.14	114.82	104.73	109.03	113.1	109.63	113.09	108.04	109.76	107.55	108.22	110.19	110.44	107.23	108.86	101.74	108.84	105.54	103.54	105.58	103.35	107.72	108.43	108.49	114.97	104.74	106.63	109.4	113.59	104.43	104.14	107.44	100.98	111.19	114.29	108.44
102.64	105.92	111.12	102.51	106.67	107.66	109.18	102	107.44	106.85	112.14	113.22	104.14	107.15	109.51	111.12	103.13	107.71	110.69	108.36	108.07	110.61	105.03	102.33	109.76	108.96	103.51	110.72	105.19	106.26	109.67	112.58	105.91	106.44	107.05	112.52	112.12	106.61	100.19	110.94	109.61	112.56	107.45	107.53	106.17	111.43	106.83	111.36	102.79	105.06
107.03	106.45	108.59	108.53	110.65	111.99	106	105.98	107.41	112.31	106.53	105.62	108.72	104.97	105.86	110.59	103.65	100.97	101.17	107.73	99.947	111.43	108.12	104.84	106.84	105.93	108.47	110.27	101.25	105.69	111.89	104.36	112.88	110.73	106.87	108.05	107.39	108.69	107.67	106.93	110.39	100.95	115.48	106.24	106.32	111.59	103.2	109.2	106.47	110.45
93.436	98.362	99.002	96.414	99.61	96.234	102.65	96.4	100.64	98.693	94.185	96.617	95.485	95.332	99.789	95.493	100.83	97.629	106.43	97.518	106.09	101.79	95.172	97.957	99.111	94.21	100.67	98.012	100.81	100.49	103.78	100.73	101.62	100.73	99.138	101.88	97.7	99.567	107.41	101.95	100.79	99.371	92.435	97.691	95.359	101.36	103.38	97.858	95.82	96.517
109.45	106.22	105.98	102.71	105.73	112.58	101.6	108.63	113.58	103.57	104.67	112.11	109.35	113.73	109.77	112.39	110.25	104.94	108.43	117.8	110.41	111.12	111	100.44	109.58	103.06	111.11	108.71	112.17	116.33	106.27	106.01	108.06	111.67	106.19	105.48	108.12	109.26	107.1	108.94	106.87	111.14	108.18	107.16	113.8	105.95	107.01	109.85	109.21	103.49
102.48	104.63	104.57	103.32	108.76	102.54	97.565	104.29	104.59	108.37	97.263	99.651	103.7	111.04	102.45	112.66	106.62	102.35	109.47	106.84	113.39	105.74	110.15	111.58	113.07	110.26	109.4	107.75	109.59	107.39	107.85	109.42	105.42	102.63	112.21	107.83	107.89	106.32	105.03	106.5	108.15	103.92	108.79	107.29	107.43	101.07	107.58	106.15	102.42	104.6
110.61	111.45	110.14	111.57	106.15	106.45	106.62	112.83	103.86	107.67	109.17	105.76	107.2	109.5	103.38	107.3	113.26	104.59	113.07	110.15	109.41	108.49	108.04	106.48	113.01	109.51	112.47	110.49	104.93	105.83	104.75	110.29	99.467	108.26	108.67	111.73	107.01	106.28	111.26	107.49	106.49	110.92	110.7	118.73	100.87	105.77	104.19	105.05	107.75	112.25
110.92	108.77	110.65	108.66	109.58	104.95	107.42	109.21	113.25	110.47	108.9	102.44	111.8	104.05	104.65	108.04	108.74	105.67	107.55	106.64	107.21	109.05	109.77	101.19	106.25	101.5	104.86	108.34	103.68	109.43	110.73	111.13	108.66	104.38	111.39	108.43	113.17	101.69	105.57	108.2	105.82	104.72	104.44	110.62	111.11	106.95	108.78	109.16	109.37	102.03
107.26	108.07	113.98	109.23	114.03	102.24	116.27	112.11	110.26	110.88	110.91	113.89	107.02	107.04	104.92	114.49	110.71	108.33	112.49	112.67	113.15	110.53	112.79	109.39	110.15	109.57	115.41	109.56	114.69	109.96	116.52	107.62	110.78	105.05	107.59	105.56	110.98	109.91	107.66	119.49	108.85	112.75	109.51	117.21	112.88	110.57	112.76	108.31	102.37	118.17
109.68	112.61	99.52	104.48	105.36	113.47	106.13	107.23	111.72	100.86	107.52	94.317	102.41	106.59	112.69	105.89	110.62	106.05	108.17	105.9	108.84	111.36	105	106.75	108.93	102.95	107.7	105.58	109.37	107.19	103.72	105.85	110.85	103.95	105.88	112.32	104.67	114.73	101.41	107.84	114.84	101.07	111.7	110.75	114.08	112.12	113.66	107.7	108.01	110.02
109.34	103.89	105.84	103.95	109.58	107.62	107.2	102.88	104.9	105.4	105.14	106.88	103.88	107.01	104.86	102.31	104.08	104.57	102.49	108.97	104.28	101.73	102.61	109.73	99.527	110.52	101.53	107.86	104.25	108.32	106.82	103.83	100.8	108.84	106.9	99.2	101.24	106.95	109.13	98.761	103.55	105.08	100.58	107.63	102.69	106.05	99.973	108.73	105.35	98.314
106.92	106.93	104.71	106.77	108.03	106.78	107.96	115.23	105.9	106.74	110.48	99.597	111.02	102.41	108.19	102.93	103.94	105.46	110.22	105.38	108.35	112.2	108.22	105.71	101.54	108.23	102.5	101.68	108.53	107.07	103.65	107.76	106.34	104.14	109.08	103.4	104.23	102.98	108.64	106.69	102.29	100.19	107.5	108.17	106.05	106.22	107.11	110.16	103.24	107.44
111.53	107.17	109.84	101.34	103.55	102.26	102.17	99.334	108.6	104.59	112.32	105.74	109.68	104.25	103.03	103.46	107.22	98.836	111.1	102.6	105.55	109.58	103.55	105.61	105.98	105.65	105.08	109.34	108.89	109.25	99.906	102.64	103.6	104.42	101.99	105.46	109.44	106.62	106.36	109.29	104.69	107.29	104.24	104.84	106.3	111.63	110	107.15	105.87	106.35
110.23	107.65	101.85	106.28	107.48	106.58	104.1	104.96	105.57	107.27	110.37	108.17	103.6	105.84	103.83	104.16	105.39	107.59	111.69	102.1	105.21	104.73	106.19	107.1	111.13	98.94	102.67	109.28	102.79	108.48	107.46	105.35	105.19	106.07	99.986	103.48	109.04	105.51	104.9	110.65	101.99	100.82	101.89	110.21	105.94	100.31	95.489	104.68	108.28	109.1
98.143	100.52	96.064	93.778	97.76	95.797	97.746	102.28	98.705	101.49	100.96	90.596	92.538	100.87	100.65	98.736	100.68	100.55	102.36	92.335	99.707	95.556	98.145	100.5	104.33	97.953	94.115	93.931	96.345	92.887	97.977	98.375	104.21	95.774	98.422	95.93	104.54	92.873	98.877	102.72	101.27	99.897	101.13	98.511	96.334	106.72	101.38	98.082	97.992	95.162
105.77	103.79	107.98	112.59	103.05	106.44	108.44	107.99	107.21	111	108.7	107.78	108.65	105.71	109.01	103.49	101.96	106.19	109.88	105.93	107.86	103.24	103.78	110.62	99.265	104.82	109.41	110.46	108.11	100.83	108.62	108.21	106.05	101.11	113.16	111.12	111.91	108.34	109.93	113.02	114.83	107.66	104.15	110.84	115.79	106.46	107.03	103.28	107.77	110.01
94.519	98.955	100.16	99.786	95.121	102.11	104.73	100.34	93.817	97.607	100.6	96.102	99.281	98.045	99.543	102.29	99.854	96.438	92.197	100.13	91.891	98.658	94.573	103.51	101.1	95.616	95.606	99.319	99.846	98.435	94.132	100.67	105.8	95.308	99.302	96.689	101.1	95.24	100.55	102.82	105.31	103.7	98.122	99.18	95.53	100.26	97.689	92.387	100.81	97.688
95.678	98.46	104.77	102.83	102.4	102.63	101.3	102.58	94.488	102.75	100.37	100.15	102.52	97.902	101.32	102.4	91.842	99.438	104.38	97.252	100.68	98.446	103.17	98.509	98.819	96.312	98.739	101.78	102.43	101.38	100.46	102.62	97.401	98.75	98.575	97.57	97.991	100.07	103.79	95.846	104.3	107.62	102.72	99.085	96.687	96.842	93.835	101.05	98.846	100.84
111.98	107.53	109.66	107.66	106.5	108.75	106.29	111.29	107.55	109.08	113.75	103.5	107.37	109.87	110.45	108.65	107.38	109.21	110.13	105.37	114.47	109.02	111.05	105.63	109.43	105.04	108.37	100.27	107.91	108.12	107.72	109.58	100.85	106.36	106.17	105.48	112.05	108.14	109.71	109.91	105.43	107.76	108.71	107.98	105.61	110.79	107.16	109.62	108.99	109.17
104.71	110.9	107.32	107.12	109.59	110.35	106.41	110.51	112.47	109.68	115.31	107.73	104.49	104.95	104.97	108.2	109.49	104.87	107.43	105.88	108.5	99.525	103.34	111.09	109.25	107.3	112.43	104.13	104.96	110.54	106.96	104.27	107.36	101.75	108.84	109.11	103.82	112.11	111.29	109.35	113.2	107.75	107.02	113.91	113.63	109.78	113.13	121	109.78	110.01
97.754	97.149	95.387	100.58	101.36	97.949	101.91	100.1	99.005	99.201	96.948	95.49	102.96	97.245	90.526	93.687	102.73	100.87	97.39	99.86	103.08	97.277	102.1	102.72	97.251	93.203	96.195	97.701	95.079	96.244	97.646	100.82	98.53	105.19	95.409	92.938	95.779	92.992	92.833	98.479	97.47	100.43	92.339	98.714	91.554	90.774	102.09	102.43	98.92	100.53
105.42	105.89	109.63	100.5	103.89	105.71	105.68	109.71	102.53	108.17	106.84	103	111.39	103.86	109.38	110.65	110.23	107.5	110.63	104.39	109.18	108.92	107.09	110.14	108.33	107.97	108.55	110.89	101.35	112.08	106.86	110.49	112.26	111.09	110.83	105.68	109.41	110.95	107.22	103.12	111.68	103.77	111.42	103.84	104.5	107.28	99.619	111.28	112.18	108.16
102.96	104.07	102.6	106.92	100.27	110.59	103.61	104.57	104.23	107.72	107.03	105.79	102.18	108.84	106.22	108.76	104.48	105.96	109.43	112.62	103.34	101.33	107.94	111.91	106.67	103.2	112.2	108.07	106.37	98.127	103.98	108.98	108.99	108.1	108.82	104.75	105.54	107.11	104.74	109.16	110.12	105.5	102.27	105.5	104.86	109.47	102.43	101.69	101.93	97.602
100.59	101.56	97.959	95.885	93.505	98.505	100.5	105.31	101.03	103.16	101.66	104.68	99.224	94.973	97.687	99.137	102.54	102.91	101.49	105.75	107.65	104.02	107.16	105.87	104.55	98.81	99.616	103.1	108	97.441	100.78	103.89	101.31	97.647	105.7	97.327	102.3	101.19	101.69	110.04	102.02	96.253	101.79	102.73	95.766	98.725	100.77	98.965	104.47	97.173
105.24	99.226	107.04	111.78	102.04	105.39	107.6	102.21	104.13	108.13	104.22	104.54	101.82	110.22	99.846	106.75	107.14	109.09	102.03	108.87	107.92	102.42	103.73	105.93	107.19	106.69	104.9	107.14	105.14	110.05	103.62	106.22	108.58	103.18	105.86	103.67	113.72	104.87	99.873	105.69	109.4	104.75	109.38	108.6	104.99	115.95	101.52	105.52	108.15	111.11
108.86	100.06	103.57	100	101.08	102.85	108.77	100.41	105.2	108.22	101.81	103.62	105.62	99.92	107.46	99.09	105.07	104.12	105.36	103.57	105.47	108.58	104.77	105.8	108.07	107.14	105.32	105.56	99.689	105.64	105.39	103.48	109.72	102.47	110.55	103.97	104.6	104.75	106.92	107.56	108.1	104.72	104.79	105.15	99.757	114.91	107.72	112.25	107.93	105.21
109.6	108.76	108.11	108.59	113.91	108.96	114.16	104.49	105.89	105.67	107.43	107.73	114.59	108.87	108.33	112.4	117.01	111.64	108.86	104.85	104.52	106.61	111.5	108.09	113.77	107.53	110.38	105.4	100.69	103.1	114.55	110.36	110.08	109.35	111.47	110.23	105.38	115.65	112.88	110.31	111.88	108.69	103.24	118.21	113.07	116.3	112.09	107.33	114.28	113.79
117.29	104.01	108.84	115.62	109.28	109.07	111.09	103.11	104.72	103.48	103.62	105.68	114.75	111.63	104.27	106.84	110.34	101.35	110.8	110.17	105.31	115.62	109.37	103.12	105.01	103.49	107.82	105.94	106.27	107.45	108.94	95.678	109.07	105.07	114.18	106.4	104.33	107.21	108.18	107.26	108.35	104.91	111.81	113.66	106.15	105.86	103.74	106.6	110.84	107.97
104.91	100.43	103	105.79	105.47	106.7	99.537	105.56	97.78	102.73	105.88	101.06	99.633	104.58	106.17	104.54	101.92	100.26	100.96	99.205	105.27	104.14	107.26	102.84	102.48	104.7	99.545	95.752	102.06	103.2	97.66	103.11	98.592	103.53	111.29	103.04	98.245	104.01	99.654	100.6	101.42	101.76	98.636	97.692	104.12	106.03	101.34	95.684	105.47	100.96
[truncated: 500 more rows]
[truncated: 150 more columns]
