# Supplementary material for: Genetic dissection of main and epistatic effects of QTL based on augmented triple test cross design
Source: PLoS One. 2017 Dec 14;12(12):e0189054. doi: 10.1371/journal.pone.0189054 (PMC5730204; doi:10.1371/journal.pone.0189054)
Supplement: S10 Supporting Information — (ZIP) [file pone.0189054.s010.zip › z6_1650_0.2_5.csv]

115.9	112.31	111.4	110.33	115.71	104.36	115.45	106.69	111.11	114.15	105.63	110.34	105.54	108.14	107.71	117.41	117.49	105.84	117.95	103.69	112.33	106.14	112.66	111.57	98.748	112.3	113.83	108.48	110.57	109.05	117.47	112.62	106.83	117.39	111.97	102.2	106.49	110.35	114.26	117.63	114.79	115.02	107.69	116.82	103.95	110.11	109.73	108.07	106.44	112.68
111.1	113.1	110.13	104.71	117.77	102.65	105.79	112.73	107.11	113.33	104.33	109.2	108.78	105.96	98.567	106.6	110.76	114.33	110.79	105.51	108.22	110.83	109.64	104.11	96.722	104.46	108.35	108.98	108.04	109.68	103.27	103.38	107.43	108.56	114.68	112.11	120.52	114.35	103.61	104.59	117.25	109.23	108.39	105.72	107.83	109.72	108.43	104.44	118.61	107.97
105.32	115.83	104.27	112.78	108.47	101.7	105.38	110.86	104.21	102.98	101.79	106.01	112.13	109.35	107.37	103.57	106.59	109.8	109.03	108.98	108.34	107.61	107.62	105.79	104.93	99.786	120.03	104.35	105.78	105.43	109.94	108.18	110.14	99.553	110.98	104.79	109.89	97.285	114.03	103.93	100.62	101.73	103.73	105.31	109.08	106.64	111.81	114.17	109.91	106.22
107.09	101.85	105.22	112.09	113.92	97.529	98.526	105.01	108.95	110.52	99.378	103.27	106.79	105.34	101.7	107.97	105.92	96.314	100.54	109.54	109.59	105.85	109.11	107.85	115.29	104.02	108.82	109.27	107.57	109.04	104.67	110.09	105.26	110.45	92.968	103.15	104.47	108.71	103.72	115.21	111.6	110.03	105.16	100.71	104.45	100.78	105.72	103.51	108	102.31
104.35	105.38	109.63	108.02	114.44	110.92	116.55	115.63	107.89	113.96	102.89	104.71	106.47	107.95	103.68	107.8	98.605	104.57	108.92	111.52	97.932	109.9	102.49	107.03	108.01	107.58	111.37	108.11	110.74	104.22	112.94	103.6	114.07	107.29	107.27	109.13	103.18	102.66	113.73	102.05	113.09	113.41	114.51	99.159	109.8	109.64	106.22	105.75	104.37	105.13
110.61	90.634	101.42	96.516	94.232	103.05	99.341	100.2	104.76	105.84	99.618	104.05	98.709	98.561	100.33	109.14	98.514	100.9	102.92	101.75	106.75	96.021	97.829	104.09	105.28	98.081	104.27	97.281	102.03	110.21	95.569	104.4	107.29	94.561	94.149	103.11	100.39	99.853	104.58	92.834	93.977	95.562	105.23	108.98	100.77	104.1	99.417	94.239	99.063	98.204
93.084	98.74	101.4	92.025	92.889	99.324	103.29	96.566	95.756	103.88	95.767	98.205	100.76	104.47	102.46	106.05	95.578	98.214	91.2	85.715	96.144	104.69	108.77	98.197	96.283	93.428	100.35	99.573	99.184	101.66	89.532	100.88	95.317	94.015	97.108	101.5	98.864	96.358	106.54	90.407	99.297	97.861	97.919	96.737	105.77	96.995	92.283	102.87	97.117	94.464
102.14	111.98	92.929	99.278	109.63	104.16	108.82	102.98	103.12	91.218	100.47	112.69	103.24	94.836	104.35	101.54	108.02	103.54	106.37	109.78	114.41	111.13	107.39	100.4	104.78	101.61	106.14	111.26	101.98	96.433	102.17	106.48	101.12	106.56	107.18	116.55	96.126	101.39	103.35	99.833	106.79	94.523	104.42	107.17	114.1	97.43	109.28	108.44	112.48	100.69
113.77	103.85	114.94	114.08	103.5	98.13	103.86	103.84	108.88	104.4	108.77	117.92	113.55	105.71	103.21	104.88	107.54	110.88	101.51	98.352	110.09	104.45	100.81	102.67	109.07	96.921	108.62	111.26	101.02	108.61	102.91	107.05	108.42	101.41	98.465	112.19	105.85	106.83	105.99	100.59	104.45	104.39	108.37	104.52	102.67	99.417	105.57	104.3	104.82	103.75
114.49	113.43	101.63	111.93	104.25	98.492	106.63	113.38	110.05	111.78	106.83	100.74	107.61	105.53	108.25	104.84	113.61	96.256	104.84	100.71	105.01	102.64	110.1	103.58	107.32	103.15	105.56	113	109.48	102.36	117.27	109.22	106.98	107.12	104.97	106.08	97.215	103.97	105.94	104.36	106.31	100.59	106.19	108.45	108.83	112.6	108.8	106.16	107.78	108.68
106.93	112.94	116.22	103.23	111.61	110.12	109.69	107.18	103.75	109.49	109.88	110.41	96.4	97.364	109.14	104.7	104.21	108.55	115.36	117.55	103.39	108.72	117	107.53	104.03	112.64	104.73	115.88	104.17	106.11	107.78	114.73	115.3	107.3	105.15	101.01	108.67	102.84	100.81	118.43	111.98	99.486	108.76	101	111.18	104.64	115.02	117.16	100.69	107.15
104.07	110.75	105.97	107.04	115.73	99.256	116.56	115.03	118.01	105.83	106.94	108.99	105.78	101.11	110.82	110.37	103.06	109.3	107.77	106.64	110.76	110.3	109.99	98.452	112.58	108.99	108.88	111.27	112.75	105.5	103.19	106.1	112.9	103.08	109.37	108.22	119.76	103.17	106.52	105.43	108.43	102.22	101.1	108.68	119.67	110.7	109.34	111.02	107.35	107.3
98.381	92.486	97.388	96.793	104.61	96.678	99.73	107.94	95.297	102.13	96.857	98.58	98.091	93.949	103.55	98.467	103.14	102.13	99.222	100.11	100.42	99.671	103.58	95.444	94.718	112.53	100.52	101.69	99.003	92.697	99.882	103.45	101.89	95.613	101.49	104.13	102.73	91.358	98.852	99.616	93.633	107.22	84.588	105.08	110.51	94.555	98.909	103.53	94.635	103.64
101.51	104.56	103.94	103.48	103.31	98.594	113.05	89.274	100.29	96.768	102.6	98.548	106.59	107.09	104.47	101.73	100.91	95.794	99.317	95.085	98.299	104.33	84.712	104.86	107.74	93.746	96.932	107.06	101.43	100.83	97.307	103.68	100.43	109.96	93.664	99.631	104.06	92.231	98.51	98.03	102.34	98.884	97.64	99.209	105.81	98.064	94.981	100.2	94.497	92.629
99.425	107.09	104.7	99.602	101.44	105.74	109.32	105.46	98.333	105.74	110.4	100.76	99.457	105.73	110.56	101.01	118.42	101.61	97.957	101.22	106.26	107.57	97.765	103.79	111.14	107.16	104.17	106.63	101.12	97.352	104.75	109.17	101.32	102.43	105.16	102.95	108.97	106.48	110.8	106.45	101.36	109.15	97.641	107.05	98.465	101.21	100.77	114.64	102.29	106.61
111.4	114.22	112.07	106.24	109.28	111.32	111.46	105.6	113.4	105.16	101.1	106.42	98.637	103.92	108.32	110.84	100.9	106.95	109.74	107.95	105.54	111.42	108.03	102.06	112.07	104.2	108.39	104.54	104.06	118.51	107.29	105.32	100.42	101.71	94.04	104.15	110.44	118.69	106.76	111.69	97.432	101.89	116.25	101.76	105.54	111.52	101.83	96.09	102.81	99.673
104.51	107.43	111.58	111	107.33	100.67	106.12	105.6	102.12	104.77	111.62	109.99	111.81	106.76	107.34	100.04	107.94	109.14	102.98	100.46	114.84	105.97	98.337	108.94	91.114	111.39	107.21	104.84	101.57	99.056	99.177	113.26	102.99	112.63	105.34	104.85	110.14	110.32	103.85	108.48	113.33	106.15	107.03	105.28	108.99	106.27	110.66	105.29	107.28	109.41
104.56	101.14	114.34	107.83	107.79	105.73	113.44	110.31	101.76	109.27	112.43	110	120.94	105.99	95.932	103.16	99.711	107.17	102.26	112.79	109.36	102.89	107.87	108.13	102.36	104.54	114.5	109.56	98.903	100.55	97.693	106.56	107.69	104.36	107.21	105.69	110.66	100.31	110.25	110.12	96.173	104.88	107.66	108.92	110.03	111.67	104.81	105.93	103.68	104.41
106.53	103.41	112.97	114.02	106.42	102.09	103.55	107.69	102.57	100.75	103.37	107.38	108.17	108.03	112.59	104.98	107.25	108.27	110.87	102.23	103.58	109.94	111.82	100.95	107.45	112.78	111.03	109.77	106.15	110.19	106.02	104.59	101	100.42	106.8	104.62	106.51	104.74	104.91	102.31	106.95	112.79	114.62	107.75	103.24	103.42	107.2	107.96	104.07	106.44
105.5	107.35	106.17	104.56	110.77	108.17	107.75	107.82	114.94	109.84	98.695	105.71	117.3	104.97	103.51	101.87	105.07	103.26	99.892	114.91	95.284	101.82	109.67	107.67	113.19	98.374	106.74	110.5	107.73	103.33	104.59	103.6	95.569	97.15	112.24	99.728	108.07	105.11	109.83	105.12	103.27	104.07	106.72	103.12	93.577	104.36	102.35	106.19	111.03	104.97
102.18	109.26	104.48	106.6	105.59	107.17	115.57	108.74	105.15	102.07	108.4	106.12	110.95	108	109.49	109.61	108.95	108.14	107.52	107.3	104.75	111.65	101.22	113.51	103.63	107.13	102.42	105.27	113.39	108.06	108.36	111.38	108.32	99.732	99.523	98.941	108.83	104.07	98.371	108.59	108.86	101.98	112.73	103.63	102.38	108.75	102.12	106.53	102.49	100.92
94.476	104.08	105.78	92.119	99.777	100.82	96.22	90.568	104.12	101.24	100.5	100.93	101.34	96.37	100.38	105.22	94.905	98.614	90.126	98.774	101.71	101.99	93.773	106.31	104.19	90.645	98.813	100.17	106.28	99.243	99.862	103.77	95.936	102.03	93.903	105.72	95.835	98.198	111.97	110.71	103.71	102.87	101.39	104.67	101.66	105.82	103.28	99.448	92.993	103.83
105.39	102.1	111.61	99.011	102.35	100.42	111.61	112.77	106.25	103.45	104.34	111.5	103.93	109.08	111.45	106.17	96.93	101.99	117.03	106.09	111.19	104.87	104.61	102.7	106.49	115.33	108.9	108.58	113.6	114.89	103.19	110.41	101.52	98.451	115.33	110.46	107.73	106.27	111.62	111.86	106.54	111.64	104.77	105.54	110.19	110.86	97.936	107.58	110.7	112.19
109.4	103.74	106.56	110.01	104.67	105.33	106.02	108.92	114.7	105.98	116.77	103.79	101.81	105.01	95.75	106.31	103.76	103.27	116.13	104.32	110.16	111.62	100.41	110.16	102.23	101.86	113.36	114.39	111.16	103.98	106.63	108.98	100.38	100.68	108.89	109.33	99.448	105.73	112.28	100.83	94.579	104.42	109.29	112.33	111.67	107.84	97.297	110.29	107.59	109.31
111.5	108.55	102.77	107.11	113.71	113.04	106.27	95.392	117.32	103.17	109.36	105.94	103.96	110.19	106.23	105.63	111.06	102.19	110.13	112.9	104.54	110.55	116.47	107.84	108.86	100.1	114.13	107.92	106.71	105.39	102.81	105.41	114.08	103.72	110.74	108.42	108.86	100.31	100.82	104.02	114.91	109.2	107.97	107.07	124.01	112.66	107.06	115.02	112.17	113.07
114.47	107.82	111.83	105.87	105.47	112.69	106.7	112.91	107.99	113.01	104.13	106.8	107.4	106.93	99.972	111.33	105	100.9	109.02	105.07	108.23	110.06	111.05	110.28	119.95	110.97	110.06	112.86	103.52	111.33	97.011	115.58	114.43	112.88	114.09	106.28	102.89	112.95	108	107.66	109.02	106.86	104.22	108.35	108.07	104.32	99.053	96.772	114.3	106.81
112.19	105.37	99.962	103.1	100.77	106.82	113.04	106.27	98.6	98.021	104.09	107.58	107.22	107.74	96.04	115.02	107.08	111.52	93.398	102.66	100.6	104.21	106.62	108.58	103.09	107.79	106.72	109.42	100.68	102.85	105.46	107.19	105.34	104.68	105.09	105.15	103.56	104.21	107.97	99.677	104.5	109.33	104.33	111.56	103.91	96.981	106.52	108.8	111.71	110.91
98.868	97.614	98.403	104.82	103.17	100.75	96.488	103.5	104.54	101.48	109.51	99.485	97.559	92.19	100.52	96.422	108.38	90.36	94.148	95.068	101.36	105.72	100.06	105.11	99.444	97.615	95.778	103.25	109.2	106.4	106.05	98.604	94.79	94.522	107.17	106.59	106	99.974	91.896	101.29	105.06	99.757	100.17	92.258	91.145	99.196	101.93	102.18	99.259	100.64
108.78	103.38	102.18	111.24	110.58	108.51	115.18	103.86	113.61	103.71	113.28	117.15	104.67	106.35	109.93	102.77	112.82	107.29	105.79	115.75	96.861	100.92	108.02	121.44	110.99	115.59	106.83	108.28	104.43	101.39	111.12	107	103.8	120.97	110.43	112.74	106.05	107.48	106.51	107.68	116.49	112.07	109.87	105.84	106.12	110.46	110.56	110.41	108.56	98.765
104.12	110.5	100.52	105.35	112.79	107.1	106.19	108.33	104.49	106.39	98.317	103.54	103.7	109.5	115.18	110.42	104.43	108.95	113.82	108.03	105.42	100.67	103.12	109.79	104.7	106.76	111.22	107.12	109.82	115.65	102.65	121.67	117.91	106.11	105.97	115.16	111.65	105.79	105.03	110.23	110.59	107.94	112.83	105.89	106.78	112.55	104.63	110.12	110.84	108.81
96.354	108.75	111.9	104.16	114.83	96.617	102.84	106.6	113.5	106.57	101.67	105.12	107.92	102.28	103.64	109.45	115.25	112.5	106.7	99.311	103.38	104.39	109.26	100.69	106.23	107.92	96.681	103.33	105.44	103.29	108.99	110.55	105.1	113.62	111.71	109.41	106.46	99.961	105.33	102.89	107.77	99.091	105.86	107.7	113.88	102.3	111.4	105.09	92.745	102.61
102.04	102.03	110.16	102.45	105.28	103.31	114.79	97.743	101.04	114.32	109.47	103.37	116.48	106.95	106.17	94.519	119.68	101.33	109.33	98.98	104.5	106.26	117.92	118.21	108.59	106.05	112.63	112.13	112.83	98.392	110.71	110.49	104.63	99.754	110.57	95.934	110.71	107.27	103.33	105.82	103.7	108.07	104.27	105.26	110.28	106.12	110.94	108.37	101.27	106.34
110.11	115.35	106.18	102.73	117.37	111.43	109.61	106.32	102.92	101.33	110.58	113.98	105.33	98.795	109.11	109.74	107.63	112.04	102.03	104.06	112.67	107.66	109.39	107.2	98.388	108.1	108.17	105.64	96.107	108.12	102.13	114.01	102.65	108.04	107.28	113.14	112.24	100.07	107.93	113.48	117.51	108.46	115.64	105.83	102.76	111.87	104.17	99.862	100.43	105.63
98.466	96.33	98.94	94.98	98.173	92.925	94.67	94.93	95.422	101.28	111.59	88.28	93.564	90.365	99.104	86.454	90.113	91.08	96.091	94.13	104.81	92.716	98.285	100.41	101.24	97.103	106.42	93.307	95.095	98.898	98.273	87.096	95.44	107.57	100.56	93.668	91.425	98.686	97.865	92.865	93.829	101.86	90.455	96.861	96.758	100.2	101.06	97.883	94.234	105.69
107.19	107.65	110.23	100.72	106.13	108.62	107.66	100.39	104.11	105.29	106.1	115.42	102.26	107.27	117.13	100.43	107.84	101.92	107.08	119.25	107.34	103.87	110.47	110.7	100.73	110.21	103	104.45	108.31	98.411	112.86	116.14	101.74	109.55	107.76	106.08	111.03	105.79	108.05	116.48	101.19	92.672	108.07	113.45	113.82	108.52	105.14	105.53	100.17	108.02
104.64	107.88	97.722	101.06	102.27	109.63	103.83	107.34	104.51	112.57	110	104.87	100.08	107.59	107.17	109.77	107.04	104.47	107.92	107.8	105.34	107.28	109.16	106.4	101.94	113.14	106.01	105.23	107.9	100.44	107.11	93.356	104.82	109.69	108.97	111.8	105.01	111.42	97.125	100.06	107.71	106.72	109.55	101.26	106.92	115.72	101.61	112.69	103.75	103.52
115.79	107.53	111.7	107.56	96.17	100.7	103.55	109.32	111.65	110.18	108.29	105.19	110.82	100.26	111.7	113.13	104.92	107.5	105.9	108.55	97.969	112.27	109.5	106.68	109.99	110.49	108.17	102.61	106.71	108.06	103.93	104.03	110.01	109.74	112.66	114.4	112.38	106.19	107.88	107.15	113	103.89	107.08	106.18	108.83	105.41	107.65	112.62	108.21	102.17
107.21	107.18	109.36	112.39	113.5	109.42	98.694	102.7	99.122	112.96	106.56	111.78	107.51	105.01	109.51	107.68	111.52	110.75	102.7	112.83	109.11	109.47	113.23	117.95	106.26	108.34	105.23	112.75	110.95	95.462	102.79	115.49	110.93	111.2	111.69	103.63	100.41	104.24	108.71	106.81	99.51	113.34	109.32	96.119	102.79	104.55	102.83	101.61	116.58	108.25
101.25	107.01	105.61	104.82	105.8	107.45	112.07	107.1	104.35	102.79	107.4	104.72	108.47	106.1	110.27	109.09	106.89	100.07	103.6	107.74	107.37	102.59	97.399	98.451	105.85	101.87	111.92	105.58	94.055	106.06	103.9	103.96	114.28	99.334	104.56	107.03	109.72	104.98	101.67	100.38	103.54	101.67	106.63	104.75	111.97	101.49	104.55	104.26	105.97	106.13
100.78	97.393	110.47	103.02	104.39	94.42	99.09	100.74	101.61	95.946	108.05	93.924	95.585	96.79	97.447	97.995	91.267	104.42	94.569	103.37	97.96	94.858	105.21	97.341	92.922	108.42	102.2	100.23	102.6	103.5	96.405	104.64	93.054	108.37	103.5	99.113	106.26	103.05	99.408	98.108	100.37	100.36	97.739	107.33	97.598	96.938	105.35	90.189	101.32	103.25
113.62	103.91	109.39	108.94	103.41	105.4	106.26	111.62	107.38	101.35	119.06	100.78	104.53	116.2	94.469	110.54	105.5	111.9	100.94	105.41	100.32	102.05	113.54	98.195	105.47	111.72	115.78	103.18	102.26	116.12	97.45	111.59	108.11	104.77	115.26	97.872	99.866	113.31	107.96	100.74	114.18	102.42	108.7	108.8	110.33	105.03	98.729	103.34	106.24	106.57
108.53	110.7	109.93	103.21	104.07	115.05	108.62	114.93	111.1	111.78	108.05	112.27	99.66	104.94	107.45	107.92	106.07	107.83	107.87	108.24	113.39	106.99	107.66	110.04	109.22	114.93	108.91	105.96	109.02	108.11	103.51	115.37	112.34	105.26	109.63	103.85	112.57	108.93	106.91	106.86	107.2	107.35	115.97	112.51	108.86	108.97	113.51	101.93	103.88	96.864
110.53	112.22	106.15	105.71	105.27	111.99	104.19	104.87	111.08	102.46	103.92	109.49	105.83	108.64	108.17	96.538	105.39	101.72	109.37	108.5	108.01	108.11	105.85	105.16	107.71	110.38	103.13	104.92	101.45	108.57	99.594	107.77	107.99	106.45	109.81	106.38	105.04	100.47	105.48	111.33	110.59	106.48	112.97	118.1	110.3	113.12	101.36	105.79	104.15	100.71
106.42	109.29	103.34	116.09	99.848	100.39	102.45	99.076	111.5	110.18	101.34	109.57	106.43	107.85	106.3	108.76	108.76	104.87	110.96	100	108.04	99.275	106.01	104.2	102.65	117.64	103.99	105.36	96.035	103.69	103.72	101.26	102.97	102.72	99.174	99.242	106.59	111.15	104.79	93.557	103.64	100.71	105.56	108.64	102.33	104.49	106.76	107.09	99.129	115.97
101.61	103.72	86.768	104.84	91.968	104.76	106.28	95.57	97.485	103.68	100.35	94.967	98.175	98.685	103.65	105.37	92.485	102.8	102.53	98.349	94.676	97.123	97.322	105.21	98.651	102.56	101.5	100.21	111.27	91.708	98.396	102.11	95.583	96.244	97.576	89.512	91.365	90.998	101.12	100.88	100.76	96.749	97.054	98.595	98.739	102.94	91.797	99.657	94.146	104.39
103.7	110.69	99.228	105.66	97.932	111.51	103.08	102.34	115.26	108.98	101.98	113.23	108.97	111.07	107.63	116.05	113.58	110.75	103.04	112.43	110.44	110.96	108.45	108.25	117.46	108.42	105.89	113.56	112.58	103.48	102.35	97.05	112.22	113.92	105.01	97.554	95.866	114.89	107.71	113.1	116.51	102.28	117.2	118.24	107.96	107.84	109.5	110.89	101.89	106.77
91.688	100.53	98.075	89.075	92.375	101.04	92.267	97.869	99.516	111.93	94.067	104.17	97.219	113.91	101.14	94.428	100.71	99.6	98.94	100.13	101.26	106.98	97.145	103.19	106.35	107.91	102.3	104.83	100.29	99.456	93.908	99.562	96.02	95.835	110.01	98.727	102.59	92.401	106.7	95.401	93.037	91.072	97.317	102.75	99.175	89.127	91.771	96.047	103.53	102.91
108.95	104.13	106.87	107.5	104.28	110.78	107.82	106.47	108.87	106.6	105.79	110.87	99.733	113.13	114.98	101	104.98	110.34	109.13	108.42	110.37	108.59	113	103.77	108.47	111.59	100.93	100.62	104.27	109.62	106.11	106.7	104.85	107.92	116.83	105.76	105.15	105.28	106.05	100.86	94.402	110.66	105.36	103.16	109.88	110.92	107.05	109.56	110.37	103.09
110.53	102.6	106.63	116.81	106.15	108.65	106.25	105.11	113.62	112.68	109.81	109.01	110.64	105.37	103.89	105.66	105.24	104.98	107.43	112.97	110.25	118.24	112.47	109.65	110.9	100.08	106.76	104.61	114.14	115.02	97.208	112.57	108.78	99.988	95.684	109.1	101.88	106.11	103.62	103.89	103.83	103.25	106.68	102.09	100.69	102.26	103.05	98.631	103.84	111.46
108.11	113.7	104.17	105.49	96.03	106.1	112.55	110.4	105.61	112.38	107.88	111.7	107.61	104.51	110.55	119.51	105.98	108.17	113.07	104.8	109.91	104.37	101.97	97.77	106.07	113.74	115.42	115.78	99.147	113.94	103.16	107.92	101.04	98.025	108.08	102.68	110.78	105.63	117.78	108.84	107.73	103.69	110.69	105.05	106.89	100.67	95.127	104.24	115.26	108.72
88.452	104.49	93.715	98.34	98.277	91.292	99.406	99.248	95.259	102.72	106.09	91.875	98.881	93.972	107.13	104.72	87.292	102.85	87.745	102.89	94.172	102.73	94.11	99.753	102.68	99.619	106.73	96.985	100.96	102.29	93.866	106.97	98.003	95.474	94.755	97.525	104.44	93.572	93.664	108.66	100.96	105.67	88.281	99.989	93.987	92.928	99.381	111.66	107.61	93.984
99.651	105.35	96.307	106.97	108.42	97.601	100.74	96.154	103.81	97.802	100.18	106.73	95.976	101.85	107.91	100.4	96.297	104.2	106.48	99.905	108.17	102.59	95.49	97.007	101.84	94.864	103.82	101.5	91.789	90.831	105.1	91.137	101.69	109.01	100.71	102.81	101.71	100.62	101.77	101.73	96.089	98.348	99.942	102.76	98.511	99.04	101.27	104.77	93.128	95.894
98.17	112.23	104.91	103.2	101.75	98.514	115.52	111.59	112.2	103.31	106.47	107.46	110.39	114.98	113.43	114.14	110.21	96.567	112.41	110.65	99.976	103.51	117.53	102.8	108.23	106.45	105.68	110.69	106.77	117.88	113.04	115.08	109.92	103.43	117.34	111.2	103.6	115.31	111.38	110.88	109.78	103.71	111.26	111.48	108.66	101.92	110.02	102.7	104.28	110.8
94.142	113.23	99.249	109	104.49	103.78	98.026	106.86	110.05	108.77	101.63	101.94	113.69	106.65	107.04	98.258	105.57	101.74	107.06	99.648	113.58	96.035	105.85	97.114	96.835	100.62	103.36	103.59	98.729	103.6	106.62	109.53	105.81	98.391	109.14	100.74	109.2	105.59	97.164	106.49	110.31	96.123	114.48	101.72	107.59	113.17	110.99	99.492	107.06	104.86
99.153	106.31	99.541	96.074	97.029	103.5	100.19	106.52	105.85	108.8	106.53	98.866	97.823	103.11	97.087	97.08	95.469	96.222	103.74	93.132	100.88	99.117	110.34	97.174	103.5	98.207	96.697	94.792	99.675	105.99	90.571	95.037	96.091	98.446	106.01	104.1	106.61	91.568	98.893	97.827	102.72	97.586	102.2	112.17	103.58	94.577	95.185	104.12	99.863	94.423
100.36	108.82	105.96	103.23	107.99	98.99	101.73	100.47	104.69	95.542	95.783	108.61	101.85	101.98	106.68	100.12	104.08	96.33	98.367	96.755	96.023	92.002	95.654	99.216	98.449	106.94	102.91	94.605	102.09	100.01	104.05	101.59	106.82	102.1	99.045	100.78	92.976	103.89	94.847	104.3	96.808	97.613	96.618	92.552	99.091	95.321	98.128	91.392	98.83	104.43
115.08	111.82	107.25	99.429	112.84	100.84	99.521	108.32	112.01	102.75	98.085	99.179	110.69	102.64	102.75	104.92	107.89	109.57	107.2	103.64	99.094	109.49	101.97	101.74	110.84	97.399	104.18	106.23	108.59	100.64	111.68	110.88	104.45	99.501	107.19	110.7	100.18	111.63	101.5	102.08	101.36	109.11	101.71	108.61	104.99	111.51	120.89	112.15	109.13	95.382
105.35	102.5	116.95	111.24	107.27	101.84	108.94	110.34	107.5	106.42	115.58	105.83	104.65	96.01	105.91	98.553	116.16	104.11	103.36	110.31	95.075	107.45	105.12	112.49	107.21	116.64	100.76	105.74	92.676	105.68	100.93	103.71	102.86	110.38	113.55	106.45	117.28	102.71	111.1	104.92	103.79	96.917	105.14	94.245	99.213	99.648	110.17	104.2	106.52	110.04
107.99	104.65	110.77	108.33	118.62	105.58	114.22	104.31	107.71	106.48	113.21	113.51	112.5	110.84	106.23	109.57	103.8	108.09	110.83	102.94	102.43	105.5	103.48	117.7	102.9	111.68	103.45	102.41	111.13	107.33	101.62	117	104.78	111.37	113.9	103.25	100.87	98.55	105.51	108.42	111.4	100.71	111.26	103.52	103.34	110.94	115.48	109.43	111.28	107.12
113.07	96.382	100.63	106.94	96.589	110.91	99.825	116.87	110.2	113.83	106.94	101.92	99.376	109.23	92.771	106.7	106.16	106.67	101.46	97.229	101.56	111.08	103.59	101.39	107.39	102	105.91	102	110.14	103.97	111.78	107.04	110.14	111.83	106.84	110.77	111.3	113.86	105.34	106.45	108.4	96.455	105.19	104.16	109.68	99.895	107.6	101.5	112.2	109.93
106.42	104.3	97.325	99.156	106.89	106.05	114.89	110.26	108.33	104.8	110.49	106.75	97.104	101.69	108.41	111.99	105.9	105.71	101.91	107.02	111.56	102.79	112.92	108.99	107.63	105.84	109.25	97.121	110.63	105.61	105.12	110.16	102.17	101.58	111.02	109.78	109.33	111.74	101.57	104.07	101.68	107.38	107.68	110.05	106.03	110.61	118.53	110.09	104.48	110.49
104.78	115.6	113.89	106.32	107.85	110.66	107.51	107.45	110.84	115.18	100.38	103.19	102.98	114.55	110.18	106.95	114.16	104.55	100.76	105.51	105.67	106.78	104.9	103.45	98.115	95.642	105.63	107.11	116.8	109.93	102.05	108.07	112.05	102.74	107.41	104.79	105.44	108.25	104.28	117.86	114.45	103.48	113.9	109.85	117.12	113.51	105.66	109.12	107.01	103.88
109.8	110.77	113.08	105.29	112.71	102.53	115.05	100.73	106.63	108.51	107.16	108.35	97.848	116.19	111.55	116.68	115.38	100.13	105.8	118.42	105.67	109.83	98.337	106.67	104.64	110.5	105.9	107.89	111.64	115.27	106.36	110.79	109.05	116.96	106.48	103.67	101.96	103.61	101.83	114.05	110.98	108.82	102.39	111.78	110.92	107.3	100.11	107.89	114.92	107.88
97.152	102.69	92.011	111.76	103.97	96.14	106.66	101.87	106.76	92.421	104.52	97.845	102.79	102.19	86.499	93.847	100.75	94.796	97.643	87.939	98.059	99.212	99.731	97.174	99.301	106.17	97.133	103.41	100.93	102.68	102.34	105.54	105.01	104.19	110.42	109.08	97.311	99.536	89.107	103.35	108.45	95.687	97.565	93.117	102.35	91.389	104.15	94.392	106.82	101.96
104.54	99.813	94.451	109.46	106.13	101.73	101.47	108.92	103.9	103.49	108.34	106.29	99.567	109.57	104.99	110.73	111.39	110.98	106.22	107.72	103.4	109.43	112.18	113.3	101.7	104.21	111.7	99.048	103.53	108.92	103.44	110.88	108.34	103.55	104.98	109.01	101.99	107.07	102.14	110.91	102.56	105.1	113.89	101.92	102.89	107.04	109.12	103.67	110.93	110.59
102.02	102	107.1	106.27	105.51	105.86	109.08	105.7	110.44	103.26	106.83	110.61	108.59	98.107	110.1	110.34	103.27	101.38	98.292	98.909	107.64	106.45	105.11	99.421	112.47	104.89	105.3	108.86	99.239	117.25	100.3	109.2	111.63	105.64	110.45	102.65	107.05	106.6	100.88	101.44	105.43	104.87	108.6	96.394	110.35	103.18	110.67	99.063	103.1	111.53
92.926	99.371	101.53	104.54	99.344	96.245	85.144	100.82	95.493	98.542	99.64	97.988	98.861	98.075	93.23	100.32	94.015	98.935	95.354	102.53	98.237	95.423	102.47	98.223	98.607	102.23	98.815	80.064	91.683	92.772	93.707	101.43	97.524	97.654	93.777	90.298	97.121	97.132	97.274	95.258	92.266	100.04	94.116	98.897	98.048	93.43	95.204	101.94	93.976	99.343
93.787	106.8	96.633	103.98	102.1	101.34	99.895	100.18	97.263	105.4	96.485	95.689	109.26	99.547	95.889	97.821	93.743	101.16	98.169	102.67	111.03	101.99	96.685	107.58	104.18	95.529	105.41	98.261	102.35	101.47	107.35	107.27	95.773	102.2	92.239	107.4	108.73	94.33	101.98	100.77	97.527	89.352	116.14	96.478	106.04	104.82	101.73	94.467	92.968	103.46
113.4	103.04	107.71	110.58	105.98	108.28	113.67	105.88	102.92	112.2	111.94	110.59	109.66	112.91	102.84	111.61	116.11	103.72	120.21	113.15	104.8	104.76	105.47	104.15	103.82	102.02	116.95	107.81	113.38	102.5	102.1	114.38	99.978	103.58	111.01	108.51	105.95	104.06	112.33	102.13	103.03	117.58	111.01	106.89	111.33	104.14	102.57	108.14	100.99	104.47
94.796	100.89	110.96	103.65	104.02	111.54	112.31	113.32	111.25	107.04	108.06	108.8	108.84	102.29	104.47	103.53	113.77	99.083	102.88	111.13	106.37	109.65	102.54	106.35	96.827	99.974	101.95	107.6	99.993	104.59	106.14	100.22	108.74	110.4	113.24	103.84	118.63	110.99	106.57	110.47	98.415	102.65	104.85	109.37	107.95	118.99	102.19	103.3	112.67	98.467
108.51	111.09	112.05	105.38	99.921	99.789	95.949	110.21	110.09	114.52	103.46	103.12	104.57	105.11	107.56	111.18	102.36	110.23	108.28	113.84	114.67	109.27	105.26	101.46	106.54	102.17	108.78	102.62	105.3	113.15	114.02	100.93	110.74	101.78	99.8	102.76	113.9	99.724	107.91	102.05	106.88	107.36	115.09	105.8	105.13	102.65	111.98	103.47	100.23	106.84
113.29	105.39	109.55	92.99	105.84	105.52	110.74	105.04	105.94	107.1	95.552	106.67	107.73	104.86	109.76	103.19	100.05	106.39	101.27	100.78	100.12	106.97	104.39	110.01	106.05	109.61	100.44	107.87	104.42	102.47	104.77	95.094	100.98	106.36	104.06	104.83	102.97	109.29	104.21	99.03	94.839	103.09	112.27	104.56	104.29	104.58	104.39	113.18	105.09	107.78
101.19	102.33	96.946	104.16	102.21	102.01	99.75	96.654	100.85	98.084	91.146	100.7	95.741	96.223	94.55	99.783	106.08	103.46	103.31	103.88	101.74	105.84	97.918	105.5	103.46	107.26	103.53	103.85	103.01	98.192	101.48	101.48	98.5	108.52	100.39	103.6	108.25	99.874	107.18	103.75	103.83	97.414	93.394	99.199	93.976	103.09	99.739	96.334	97.378	97.076
108.32	101.34	107.59	99.192	105.87	103.61	103.83	102.17	110.46	102.04	104.98	110.64	104.71	108.05	110.37	106.73	106.23	114.93	99.955	105.53	112.57	112.86	107.97	113.56	104.86	117.84	112.95	107.97	113.1	118.75	101.28	100.76	102.69	102.05	98.318	99.352	108.01	103.51	107.94	104.7	102.52	110.83	112.52	112.21	104.3	107.12	101.93	98.89	105.63	113.04
110.17	116.18	100.85	105.02	104.32	98.883	104.8	114.45	106.46	106.95	107.04	101.21	111.4	111.35	105.66	106.34	105.04	100.79	107.74	114.12	112.74	108.65	106.19	103.91	112.5	102.24	101.41	104.76	112.97	104.76	113.06	105.85	110.28	105.89	108.44	105.47	98.733	112.36	105.73	109.54	104.17	99.825	109.05	104.62	110.94	107.52	114.74	109.4	112.16	99.354
102.3	104.88	111.84	105.28	91.52	105.86	110.15	108.61	105.79	103.62	107.49	107.74	100.47	104.76	101.85	111.45	113.39	115.83	105.37	107.65	114.78	106.88	111.13	109.77	111.88	106.77	103.92	109.22	112.12	117.47	104.92	107.24	108.08	105.71	99.078	118.08	107.36	102.22	115.36	106.21	97.745	97.75	102.8	103.7	108.18	103.93	110.21	105.5	103.8	102.05
109.64	107.05	103.46	103.24	107.51	116.88	110.98	115.05	101.67	107.36	109.85	99.625	110.57	110.8	106.75	104.56	100.82	119.73	115.81	115.83	100.75	108.74	117.54	112.22	99.198	110.42	106.23	114.75	96.755	106.2	111.43	104.65	105.44	100.12	107.98	95.898	105.83	104.72	108.76	109.14	109.3	110.49	113.19	111.95	111.73	111.57	112.91	106.59	109.55	105.99
103.36	109.46	104.59	100.62	103.07	108.87	109.58	106.3	99.685	101.37	105.72	111	103.9	105.48	107.21	99.604	104.97	104.34	108.59	109.7	105.72	98.113	112.45	101.94	99.081	100.52	108.28	109.98	102.27	107.8	106.82	110.01	104.27	101.34	103.72	107.36	97.802	106.28	100.07	112.63	116.9	105.9	101.29	107.49	105.26	103.47	105.54	106.4	102.11	113.7
101.05	100.92	102.72	94.071	99.068	92.06	100.77	98.126	101.75	104.38	96.039	95.801	99.704	89.297	104.25	97.934	100.57	93.788	107.31	101.77	95.879	102.2	104.09	94.742	100.07	102.99	102.22	99.674	97.924	103.28	97.257	89.864	101.6	93.219	92.984	88.444	92.932	98.574	96.008	95.016	102.68	95.35	99.479	96.218	102.75	106.5	100.39	100.12	95.988	100.52
105.14	105.22	107.6	116.73	102.9	100.89	115.04	107.74	110.89	113.98	109.5	114.13	112.43	111.19	112.43	106.54	107.41	118.84	118.7	119.67	111.5	106.34	106.9	100.57	107.94	103.7	108.33	109.14	114.56	110.9	110.56	110.11	109.36	109.6	115.61	118.23	112.54	114.36	113.6	119.49	114.38	100.69	109.36	116.23	115.78	108.32	104.62	107.04	111.06	99.357
104.55	104.93	103.93	100.61	107.31	103.06	112.08	118.35	112.42	116.07	105.51	114.59	108.65	106.1	107.34	102.7	109.04	109.98	103.35	107.96	102.05	111.04	101.78	115.43	106.18	111.62	106.16	109.57	106.96	121.74	101.69	111.42	101.26	113.69	104.17	102.72	114.41	103.41	115.77	103.55	111.79	106.76	109.74	105.58	114.73	96.432	119.43	106.85	105.22	105.58
98.604	104.68	103.82	109.98	108.08	116.78	107.48	104.54	114.53	113.85	102.88	117.11	102.99	99.857	116.39	106.99	108.23	104.61	101.19	104.17	98.413	115.12	102.38	105.93	107.93	102.06	100.67	106.95	105.49	106.18	104.42	104.46	109.55	106.46	110.18	106.04	97.478	105.5	114.73	104.25	98.194	110.82	108.82	99.18	112.85	110.1	97.187	96.644	99.385	108.35
106.22	106.05	105.09	112.02	98.914	111.26	103.77	111.69	97.851	105.94	107.32	100.21	109.71	101.37	103.5	100.54	103.79	98.658	110.25	110.28	104.8	109.83	109.44	105.76	110.11	107.97	102.79	111.29	109.95	101.89	113.52	103.75	96.389	101.36	94.595	111.42	108.72	97.932	116.49	105.34	114.78	107.62	106.76	106.3	117.18	109.45	113.04	107.51	108.91	98.539
103.67	93.327	102.83	97.616	98.143	96.995	99.682	105.21	96.628	95.943	101.76	100.39	101.56	98.097	105.42	100.53	90.119	96.387	102.1	109.38	111.24	107.64	99.802	101.69	103.52	101.78	96.092	107.78	102.24	101.72	103.82	97.823	101.29	105.36	98.897	103.24	91.036	97.739	100.76	102.54	106.04	99.077	103.37	94.843	98.864	97.443	101.83	104.45	110.84	102.61
109.79	105.53	110.82	103.13	97.537	107.81	97.776	100.2	100.55	109.95	104.01	107.38	106.26	106.01	100.75	101.35	108.76	96.9	100.05	106.03	108.83	110.14	100.8	102.86	104.67	96.778	104.43	97.104	105.57	101.53	102.76	107.47	111.78	110.88	98.169	102.74	105.01	105.54	101.39	103.72	105	104.72	101.21	97.09	105.22	110.42	108.89	112.05	105.42	99.939
106.56	97.509	111.81	107.26	98.837	104.88	106.64	110.24	120.22	104.94	102.88	108.65	105.52	108.06	110.27	102.13	112.01	110.14	105.52	108.83	106.37	100.36	114.53	110.07	105.76	105.83	113.18	109.05	105.55	102.95	108.47	105.83	101.4	110.2	112.81	92.401	116.31	110.05	108.99	115.8	107.28	103.22	111.43	96.255	101.31	102.34	106.49	103.04	113.37	104.68
104.36	106.53	100.02	101.03	112.09	104.03	106.5	99.893	91.322	100.58	109.74	98.807	99.686	99.473	101.97	102.41	105.53	100.8	95.261	105.73	101.68	100	106.08	101.87	102.17	99.286	101.76	94.098	98.124	95.323	97.504	98.542	98.958	100.42	99.718	102.11	98.67	105.48	105.76	102.47	96.763	94.249	100.14	102.72	109.55	97.273	98.407	91.107	100.82	95.254
105.83	116.03	103.44	109.16	112.98	121.14	112.79	115.06	105.79	106.14	109.62	108.77	110.72	106.62	107.73	100.58	100.93	107	104.61	102.01	111.43	105.49	108.34	112.06	111.65	113.89	107.09	107.66	109.01	112.64	104.23	104.58	114.47	103.64	106.56	108.02	110.79	109.08	106.35	113.19	101.27	104.21	113.86	119.22	107.84	109.61	108.64	105.9	107	109.42
110.38	106.07	104.17	108.86	108.35	108.61	108.96	104.34	116.93	107.03	108.27	110.85	107.87	106.61	99.135	105.59	107.08	110.15	113.21	112.81	112.33	106.1	101.76	101.29	106.24	111.86	115.78	102.35	105.87	106.8	108.86	103.54	108.26	108.11	106.05	109.97	111.74	100.7	114.71	101.69	107.77	102.88	96.18	104.61	103.85	109.09	110.69	110.9	115.35	103.5
97.526	96.246	101.78	89.938	100.43	102.54	91.719	101.98	94.854	103.72	101.05	93.645	90.528	99.751	88.152	95.716	96.265	96.42	99.271	91.581	98.859	94.836	101.15	96.31	98.608	101.57	101.02	98.701	104.51	104.04	103.63	102.92	102.32	96.551	93.27	98.656	101.66	96.801	106.78	100.76	94.785	97.787	90.342	101.82	102.53	103.64	94.136	100.88	98.877	99.793
95.891	108.15	97.354	102.89	105.77	93.236	101.47	103.31	101.55	105.35	110.06	99.7	99.23	101.29	105.46	108.97	93.363	95.5	105.19	104.15	87.345	104.08	107.91	97.872	97.108	92.674	99.083	94.602	97.255	101.2	102.95	102.29	100.32	95.895	98.221	101.33	103.71	97.214	100.81	100.94	110.72	98.955	96.875	101.79	105.16	98.278	105.97	98.096	101.76	106.65
101.47	99.094	101.06	106.46	99.089	98.677	103.07	99.696	100.01	103.64	91.052	96.575	99.024	96.385	99.378	93.919	101.44	94.714	104.1	107.64	101.44	101.68	101.69	108.25	106.59	102.1	99.925	94.254	101.61	102.72	97.999	99.032	105.98	106.03	101.59	93.706	95.592	94.625	106.88	107.81	98.456	102.25	103.45	106.46	99.712	104.11	102.58	101.72	98.192	102.1
99.822	97.431	105.45	101.95	103.45	95.723	94.53	105.9	108.59	97.141	91.522	101.75	105.81	107.87	98.172	100.48	106.52	91.907	97.141	96.864	101.42	103.78	99.731	97.206	105.46	97.654	101.28	97.716	100.09	97.781	97.176	105.24	102.61	104.38	111.33	103.06	103.67	109.42	103.72	103.48	104.79	107.98	95.071	100.48	101.44	101.85	104.73	92.029	105.55	92.704
105.15	108.98	102.65	105.96	101.33	96.292	98.509	98.886	105.19	104.07	109.51	101.23	90.126	97.419	114.1	113.85	103.85	99.994	96.161	101.1	109.19	107.83	98.338	108.49	101.11	96.254	103.78	105.85	105.14	99.456	104.99	93.592	109.51	102.72	108.01	96.701	109.46	114.12	98.443	96.13	97.952	104.52	108.63	103.75	97.685	95.947	104.26	100.04	100.4	123.04
100.46	98.947	99.188	97.236	93.57	91.546	97.42	93.072	97.651	95.539	97.694	105.74	96.905	93.539	97.237	96.983	114.53	96.14	95.125	99.025	95.301	89.739	100.89	94.101	98.34	98.871	99.687	106.66	94.568	96.122	96.183	109.31	98.549	94.094	98.447	98.544	95.694	87.229	95.064	100.24	100.01	104.05	106.68	94.84	93.212	100.77	96.206	95.655	89.396	97.512
110.23	104.47	110.07	101.7	110.83	100.57	109.38	106.34	106.77	116.46	109.73	100.04	114.73	106.38	105.63	105.95	110.27	115.5	96.766	107.19	108.58	104.1	106.78	110.11	109.74	104.41	105.48	105.13	105.12	106.78	111.49	107.11	111.44	105.34	110.34	112.73	99.726	102.42	108.22	106.99	103.82	110.48	101.11	110.17	113.06	113.81	101	99.434	111.52	99.443
106.14	110.57	107.99	110.38	101.34	100.79	114.37	119.17	100.75	108.9	107.15	102.71	109.99	109.38	104.97	99.706	98.979	109.48	109.65	103.24	108.23	110.19	109.31	108.69	109.2	94.057	111.56	102.37	105.96	100.88	108.96	101.1	110.36	100.8	104.2	107.76	104.9	107.59	101.61	106.07	107.13	104.08	107.71	107.8	107.31	106.24	107.32	103.58	103.45	108.8
107.36	101.76	98.967	103.98	100.38	115.21	106.42	109.75	108.01	114.9	102.15	100.01	99.404	107.5	100.45	111.01	103.66	100.22	108.43	103.74	108.46	102.84	108.15	110.3	105.56	106.17	100.53	110.79	101.69	108.83	99.498	97.485	109.63	96.447	108.15	114.06	108.69	98.381	99.935	102.23	103.59	96.479	99.343	95.766	104.58	105.2	111.15	99.554	97.715	106.19
97.501	101.79	104.02	102.81	98.17	104.09	103.92	112.65	98.783	102.6	102.8	95.646	102.51	96.506	105.64	97.485	109.55	93.291	106.64	102.83	100.17	101.36	102.44	104.9	110.12	97.72	103.54	102.85	101.31	100.69	100.12	102.67	100.84	102.73	97.261	90.706	104.09	96.577	104.67	99.73	93.143	102.23	93.375	105.09	104.63	106.64	102.21	101.16	97.795	100.41
98.049	111.06	99.785	112.19	109.05	109.39	109.97	99.456	104.89	94.225	103.8	105.27	105.62	103.19	105.68	106.22	106.4	111.01	110.02	109.82	98.24	102.76	107.95	111.43	104.36	107.02	113.84	114.46	102.55	105.96	102.99	105.61	114.81	104.6	101.77	112.89	103.02	99.795	105.7	101.45	116.51	110.41	106.94	101.3	107.86	103.47	117.72	107.9	96.593	121.31
112.62	103.67	101.66	100.32	104.55	102.67	115.71	113.46	100.54	106.62	104.24	108.87	108.47	104.83	110.62	105.25	110.39	103.72	105.09	104.63	107.88	107.88	104.13	105.33	100.01	112.02	112.08	108.78	108.31	102.96	93.593	103.5	111.22	101.94	99.502	102.71	117.48	102.24	102.21	98.187	109.34	107.76	113.91	109.35	108.65	102.47	93.165	113.11	105.89	110.65
103.94	104.54	112.52	114	108.53	107	110.22	103.64	107.93	114.48	116.24	108.53	96.479	106.74	112.69	102.06	113.21	106.77	105.12	106.12	101.16	113.5	113.62	103.31	105.52	121.62	107.29	107.55	100.79	101.37	105.41	118.93	105.19	110.09	97.626	103.51	106.92	113.41	102.77	108.27	92.46	105.26	105.85	101.46	107.62	118.95	107.34	99.587	105.75	109.64
108.66	108.82	106.09	100.57	109.17	103.46	112.12	106.54	110.91	108.79	105.02	98.262	110.94	104.51	107.99	104.07	113.56	109.15	104.81	112.02	106.46	110.12	106.33	105.12	107.28	106.89	102.12	106.29	113.44	101.49	109.15	107.2	98.13	109.5	107.68	108.12	108.93	111.05	106.66	104.63	106.35	104.81	110.94	105.77	110.51	103.37	105.44	102.77	105.91	107.38
100.76	104.97	100.39	109.27	99.075	102.32	108.37	105.5	105.7	108.17	105.56	107.63	106.37	99.744	105.42	116.02	104.22	96.059	113.33	107.33	106.51	105.49	106.87	113.34	112.91	111.28	105.27	96.593	109.56	109.61	106.81	105.16	109.44	110.05	111.71	101.33	110.09	109.14	106.41	116.06	107.35	103.7	108.64	113.6	109.34	111.55	103.05	106.84	103.23	96
108.35	109.59	101.2	110.57	101.78	109.92	99.359	97.875	109.17	105.03	99.912	110.28	105.86	100.59	97.593	110.95	105.15	111.56	110.1	104.81	106.38	106.37	110.8	108.13	108.1	111.74	107.94	102.38	107.63	111.36	106.52	109.66	110.44	109.74	103.54	107.17	100.47	112.62	114.18	108.9	109.54	109.71	109.98	112.92	97.761	97.086	109.48	109.08	100.4	105.51
99.452	116.63	113.31	103.97	109.07	108.87	107.95	104.99	104.18	106.47	102.98	107.53	99.893	107.85	112.37	107.45	102.34	108.28	112.12	101.71	106.31	110.72	98.069	101.91	102.28	105.49	104.9	106.81	97.687	108.91	111.13	110.48	109.11	115.2	111.96	119.35	116.03	108.05	100.23	108.53	101.93	101.95	109.65	101.3	109.25	102.82	107.77	106.61	101.28	108.52
95.079	115.99	104.92	110.7	102.22	101.28	119.22	98.964	103.65	104	110.3	114.05	112.29	104.53	107.12	102.43	106.41	111.42	108.88	103.03	104.09	104.02	101.04	96.059	96.969	109.25	116.11	104.82	108.32	103.55	106.81	114.57	96.441	114.14	109.87	107.39	99.854	105.85	101.82	107.99	107.95	112.53	110.97	107.38	111.32	99.811	99.189	103.06	104.89	107.84
112.36	98.319	108.54	107.76	100.15	104.58	100.5	105.04	103.86	97.701	112.01	100.36	101.28	105.11	98.143	102.74	106.79	105.22	106.63	102.81	109.64	108.31	100.16	101.85	111.89	102.64	96.339	114.35	107.74	103.22	104.59	110.21	101.08	106.16	104.64	99.668	114.08	105.36	110.54	102.38	114.71	110.78	106.34	108.62	103.29	108.89	113.78	111.26	111.73	109.02
106.37	97.208	98.297	106.96	105.81	102.42	108.64	109.83	111.81	99.714	116.42	111.06	103.95	106.57	103.14	109.72	109.03	104.08	111.92	107.15	99.654	110.21	98.773	107.7	97.758	104.56	112.11	112.3	113.52	104.78	118.86	105.24	95.595	109.95	111.68	100.45	105.16	109.34	104.68	107.19	108.02	104.72	107.94	104.47	112.55	105.11	105.72	106.89	102.15	106.67
108.34	116.38	121.74	107.06	104.32	111.61	107.4	111.15	101.57	114.21	104.78	111.18	106.69	109.96	107.41	101.63	118.64	102.14	104.89	112.26	107.77	95.068	110.92	104.83	106.86	100.87	101.44	109.02	104.12	102.35	108.75	105.12	105.21	110.26	109.36	103.77	106.63	115.58	117.96	110.27	109.38	106.95	109.74	110.24	111.91	103.81	114.78	107.32	108.36	113.98
112.51	105.6	109.52	107.2	100.11	118.08	112.42	112.23	114.98	107.04	112.03	106	114.38	99.58	111.51	118.69	98.674	94.8	112.25	106.33	107.92	103.31	103.82	113.67	120.42	113.43	104.67	112.57	107.06	118.81	115.62	114.4	108.48	112.09	122.56	103.36	121.33	111.19	105.7	109.31	106.98	110.62	116.09	103.27	113.24	118.21	111.7	109.51	105.31	116.03
103.51	109.9	104.71	102.97	106.45	102.03	101.55	103.14	101.35	109.68	100.91	110.68	111.31	106.15	104.54	99.351	108.08	104.24	94.671	113.97	115.55	107.11	104.09	105.75	104.47	106.45	105.91	101.3	114.52	111.71	109.22	103.72	109.1	101.98	106.82	100.21	101	107.86	104.27	100.79	106.84	106.7	110.91	105.08	94.196	104.08	110.06	109.83	101.22	97.576
111.64	105.49	107.73	103.28	103.56	102.22	107.1	116.22	110.02	106.09	105.42	108.81	98.982	117.29	111.24	106.64	109.73	102.9	103.55	109.14	106.93	118.74	108.38	116.37	98.762	108.28	117.7	103.31	109.4	108.57	107.72	108.12	107.47	110.25	99.92	117.5	119.11	109.3	103.37	111.89	103.7	108.72	108.25	101.41	105.27	111.41	108.5	112.31	109	105.17
105.66	105.05	104.46	106.97	111.34	108.54	102.48	114.56	115.69	96.925	104.29	106.33	105.16	96.432	109.66	113.76	103.54	107.99	110.07	107.56	114.55	113.89	102	113.97	107.84	111.6	116.58	107.87	116.09	109.05	104.11	98.364	109.78	104.46	111.42	105.59	112.6	105.94	101.74	111.7	105.65	107.05	109.3	100.28	112.91	114.67	112.27	109.54	114.09	110.77
94.962	99.589	96.044	99.843	98.694	102.48	102.88	98.274	104.93	100.45	103.1	93.95	103.26	96.505	103.85	101.76	98.473	98.448	96.802	95.947	102.34	108.31	104.13	90.207	101.39	107.73	103.6	97.952	107.05	96.765	102	101.08	99.846	98.915	96.409	93.538	106.87	97.508	98.879	97.421	101.88	92.604	94.663	92.035	92.681	102.07	98.37	95.965	92.182	99.334
98.801	106.39	92.865	100.64	100.03	97.3	101.56	98.663	93.962	100.62	99.157	104.61	98.393	102.19	101.44	98.858	92.169	101.46	91.889	99.944	99.131	100.2	94.705	97.417	103.18	103.25	105.87	100.19	92.841	93.859	96.502	97.715	94.257	101.86	96.911	94.558	89.687	92.274	105.29	91.817	100.68	104.57	96.546	96.724	109.61	99.848	90.876	102.3	92.179	105.65
115.52	104.67	110.17	105.65	108.94	101.3	108.91	112.33	111.74	114.91	109.26	107.86	100.22	107.09	107.04	106.55	102.8	106.21	111.15	107.1	104.88	113.63	106.62	112.45	104.21	111.83	104.66	106.95	116.94	103.76	110.33	113.71	109.1	114.68	101.39	106.8	102.01	108.94	116.18	96.932	108.55	111.02	99.565	105.71	106.46	111.94	103.09	106.31	105.54	108.2
91.165	99.866	93.22	92.487	94.707	97.749	93.637	92.72	97.61	101.39	99.874	100.19	94.86	98.201	105.9	109.65	96.826	94.909	95.539	105.46	94.647	92.969	99.423	108.67	102.41	99.932	98.936	101.58	86.769	100.32	90.889	95.468	102.83	99.514	103.33	98.751	102.08	96.925	102.2	103.44	92.387	95.525	91.158	97.553	102.53	103.61	94.372	94.871	98.86	92.917
110.07	107.15	114.96	109.01	103.79	101.32	106.1	106.77	112.5	104.04	110.7	105.51	114.54	113.26	90.533	107.39	107.98	113.59	116.92	107.22	99.729	109.8	108.44	108.66	107.64	95.762	113.7	107.99	106	102.47	106.76	100.77	100.94	105.15	108.69	107.89	106.68	113.23	103.41	101.9	114.48	112.48	111.98	107.97	102.08	101.12	107.53	97.589	102.98	108.41
111.72	108.19	105.5	109.19	115.1	111.45	109.77	110.06	111.72	116.43	101.01	110.93	112.16	108.76	109.22	102.65	107.34	107.21	106.88	103.81	100.53	104.42	98.134	108.84	107.85	107.31	105.12	102.45	108.33	107.58	111.46	108.8	105.41	108.12	108.27	116.96	107.3	107.24	105.33	111.89	109.97	108.52	115.8	106.73	115.52	113	112.62	107.81	97.509	109.86
101.37	106.83	107.3	97.532	102.47	102.86	105.18	107.24	101.49	102.59	99.836	112.44	106.61	103.7	99.273	106.49	114.47	104.46	104.4	107.72	105.1	104.65	103.64	107.09	103.54	112.65	111.4	103.82	101.5	110.68	112.22	109.13	90.905	103.91	114.8	106.43	107.92	104.78	106.73	109.74	115.87	116.52	102.38	110.52	109.94	99.112	106.81	102.27	106.38	108.72
88.57	100.38	98.999	96.773	95.614	100.74	97.765	99.351	94.942	95.993	101.76	99.983	99.12	99.729	96.987	96.075	98.534	104.5	101.65	105.1	91.827	101.79	97.081	97.005	84.916	97.906	96.124	97.807	95.906	94.985	87.033	105.15	98.169	93.475	103.77	95.536	98.287	98.701	101.1	96.494	90.419	98.803	91.721	101.58	103.89	106.89	101.7	94.991	99.058	92.945
100.91	102.69	98.873	98.231	109	111.45	108.95	106.18	97.934	113.64	108.71	114.47	107.17	103	97.135	118.76	105.36	105	105.01	116.44	112.13	103.5	106.81	111.62	114.07	113.14	107.51	106.49	102.92	100.95	98.923	105.11	108.96	105.98	103.97	110.1	107.28	103.98	101.61	95.697	101.48	104.72	109.86	107.61	108.01	103.57	115.27	108.27	104.93	114.51
106.6	103.63	96.526	101.55	94.892	104.91	112.3	109.64	108.86	104.19	105.52	110.32	106.97	105.85	105.93	110.67	112.75	109.25	109.73	105.41	109.68	105.23	107.51	109.3	109.5	116.11	115.16	109	111.51	105.06	114.13	107.17	113.8	108.76	112.03	106.6	103.89	107.89	106.26	101.14	113.16	112.37	115.18	107.83	110.9	108.26	107.89	110.25	113.72	104.31
99.667	103.55	107.27	112.11	109.03	111.47	106.21	102.49	118.07	110.58	110.05	111.83	104.87	107.6	103.94	104.02	113.08	105.03	113.37	104.39	114.41	106.51	114.57	109.5	107.56	104.36	111.83	105.56	109.4	119.77	108.05	108.01	112.65	101.94	101.58	103.69	107.36	107.23	105.16	114	108.38	117.53	104.2	113.65	107.24	106.86	111.01	104.77	114.6	108.07
105.26	112.06	116.76	106.08	112.28	109.15	106.04	102.99	105.25	110.77	104.19	115.99	107.33	104.31	105.73	104.11	108.5	108	111.9	114.52	106.47	107.09	107.38	107.66	114.67	115	101.63	103.74	106.78	108.79	102.81	122.31	111.46	108.27	109.83	104.42	91.55	108.34	106.38	112.01	108.3	111.22	109.81	110.92	116.18	109.96	114.76	110.02	114.37	104.87
109.71	102.61	108.33	106.19	104.43	110.69	111.77	105.15	104.59	114.36	106.46	113.66	104.93	108.24	102.23	106.47	114.22	107.16	109.54	98.854	105.45	107.93	108.32	112.88	109.05	109.21	110.82	108.31	106.36	113.26	103.36	102.94	109.78	115.14	111.53	108.28	112.63	114.36	103.07	104.48	107.03	104.2	112.36	108.71	115.46	102.98	107.14	107.61	103.58	105.73
110.22	103.96	96.319	100.71	104.18	99.372	91.636	88.428	96.618	103.86	104.39	103.43	97.567	101.52	94.839	98.175	96.734	100.74	95.835	108.75	96.845	104.11	99.096	101.05	96.94	93.212	100.39	107.37	102.66	96.163	93.528	99.964	101.15	107.76	93.735	100.27	100.6	103.26	98.701	89.141	108.71	96.52	93.898	111.98	100.04	96.112	98.635	92.327	96.097	98.29
105.12	103.75	108.82	100.07	101.81	105.03	103.03	111.81	108.16	112.55	107.05	103.93	107.5	117.14	107.03	103.38	106.15	112.66	108.54	102.34	98.155	100.93	111.17	107.31	98.443	106.58	103.32	111.93	109.58	102.8	110.42	107.63	98.409	101.1	110.13	96.873	110.2	115.18	113.61	107.69	109.85	107.24	108.52	102.03	111.33	107.38	107.88	97.338	106.14	102.67
106.91	106.17	109.96	100.88	101.7	105.86	110.92	103.07	102.21	102.51	98.148	102.97	101.91	106.55	109.36	108.13	90.957	102.04	107.74	107.02	106.39	103.57	101.16	103.37	105.31	102.41	105.13	96.84	107.95	108.27	101.23	109.64	106.92	101.81	98.816	110.29	103.82	96.289	99.524	104.65	109.15	111.81	102.2	102.28	112.38	104.21	106.62	99.968	110.53	111.1
109.24	120.51	104.68	114.87	99.657	107.79	107.55	105.57	99.895	101.73	109.26	111.72	100.77	110.21	103.43	105.54	112.7	112.04	111.38	109.54	102.32	108.58	117.73	101.31	110.92	103.06	105.84	100.95	102.78	100.66	103.85	103.24	109.45	108.71	110.48	104.08	116.42	110.5	106.91	110.35	101.16	105.4	99.873	106.19	111.95	108.63	103.57	110.49	106.95	98.667
104.87	98.55	84.697	103.54	102.66	102.94	102.97	103.67	95.971	104.82	98.813	95.377	101.06	96.338	103.11	108.91	97.044	101.16	99.787	94.887	100.29	99.818	101.21	105.4	101.97	103.3	99.231	113.76	108.11	100.66	100.58	106.49	98.631	99.514	94.487	99.087	105.46	99.575	99.268	107.83	95.886	95.372	95.12	94.212	97.232	98.252	96.141	100.04	97.905	101.33
118.89	106.93	99.754	103.55	105.63	113.29	108.96	103.97	110.33	102.66	94.512	100.65	108.94	103.44	108.02	99.164	107.74	106.64	102.63	106.58	103.52	106.18	101.78	110.14	96.81	109.63	104.04	100.93	108.42	99.108	100.41	101.36	105	110.85	103.68	107.16	105	108.7	102.46	108.77	112.78	97.406	108.75	103.67	104.03	102.89	109.09	104.78	106.71	106.71
100.98	92.114	97.561	106.26	108.24	99.261	104.91	102.51	95.913	98.941	102.67	94.033	99.858	111.26	102.91	99.97	103.86	96.501	110.51	102.67	101.69	100.57	100.18	95.751	97.884	97.472	99.243	112.53	96.271	86.159	100.13	99.5	103.03	99.293	97.008	101.1	91.589	102.78	96.406	108.84	103.26	96.776	106.51	100.89	102.25	99.451	108.09	95.591	103.48	97.694
98.586	106.21	102.34	106.18	103.43	99.164	105.34	105.62	110.37	97.887	100.52	110.85	103.33	104.13	101.81	104.32	101.68	102.34	107.29	107.9	112.79	99.166	110.73	112.51	114.12	97.707	104.61	103.11	115.05	106.96	109.57	113.81	109.95	107.22	108.23	102.13	115.03	109.7	104.23	108.16	101.18	110.27	108.73	102.69	106.62	102.47	113.46	97.965	108.9	108.23
100.44	101.49	106.34	109.38	107.31	100.64	102.32	98.833	103.24	108.38	111.83	103.44	97.426	108.2	101.1	114.16	109.57	111.45	105.62	107.62	105.1	96.527	104.17	104.23	104.85	105.78	99.638	108.58	99.129	106.48	105.01	103.33	112.32	111.04	103.69	112.1	105.1	104.1	96.429	103.99	105.32	109.58	108.05	101.72	109.59	100.01	103.32	96.127	103.73	100.4
107.6	107.13	103.22	107.33	104.84	103.25	109.53	106.01	101.73	109.81	109.18	109.41	106.3	110.67	102.98	103.35	107.7	107.89	101.44	114.33	113.7	103.55	113.33	104.58	104.51	103.89	99.475	106.61	102.4	103.85	103.3	100.67	102.12	110.25	114.54	106.17	108.59	107.81	110.83	101.48	118.5	100.77	106.9	104.33	113.89	114.63	112.7	101.79	110.17	102.34
109.15	101.5	105.88	116.84	100.17	105.05	110.31	106.31	106.12	106.34	109.99	101.5	106.73	110.54	103.41	107.62	113.3	105.95	110.52	104.92	105.69	111.08	104.1	104.63	106.86	105.35	121.87	107.24	112.48	110.48	107.76	105.39	106.21	114.09	104.14	106.78	100.61	108.15	119.87	107.3	114.19	98.423	103.39	112.61	102.09	102.77	106.96	113.9	107.84	108.53
100.04	98.169	97.279	104.11	98.322	95.53	93.162	101.61	100.44	98.545	96.695	102.31	104.19	98.931	104.19	101.75	112.38	98.018	95.635	90.742	108.3	91.154	100.89	97.429	90.726	94.215	97.762	100.89	99.343	89.741	93.899	99.171	102.11	105.06	108.64	101	107.79	103.62	99.56	93.894	104.41	110.78	106.77	96.579	91.856	92.491	96.707	94.88	91.736	97.715
113.22	106.39	109.37	111.92	107.31	111.91	108.61	107.12	109.71	115.02	118.97	108.24	104.81	108.24	115.51	116.31	103.18	115.16	108.67	101.54	119.73	101.44	102.43	111.72	106.82	113.01	102.57	99.961	114.49	106.7	110.07	106.92	106.2	116.95	103.99	107.22	110.74	105.45	112.01	105.35	105.61	108.66	103.62	114.54	108.52	110.2	110.74	108.45	111.26	107.87
97.355	106.63	90.63	98.963	100.23	104.01	92.57	93.805	99.321	107.26	103.56	111.64	97.667	100.24	99.512	94.83	100.25	97.992	102.99	107.74	94.472	98.712	91.061	93.633	103.54	110.45	102.51	97.464	93.862	97.873	100.23	99.972	90.826	105.09	93	103.35	99.587	103.82	106.73	93.899	94.724	98.776	96.747	95.388	99.56	103.03	100.21	105.69	101.03	101.59
99.235	112.86	105.53	96.895	108.68	104.66	112.11	111.51	102.19	99.104	104.53	101.09	105.76	108.2	93.201	103.86	117.56	105.1	106.59	109.15	96.222	108.94	109.75	107.35	105.43	102.91	105.1	109.55	110.01	103.65	103.59	106.42	113.31	103.63	100.2	103.79	100.4	109.7	110.59	109.13	106.67	104	104.05	108.42	110.65	104.67	105.72	111.98	102.5	97.979
102.4	113.24	102.88	103.37	102.8	106.26	103.89	107.06	105.41	96.354	107.1	102.95	103.87	109.37	111.3	102.01	107.71	114.33	107.25	107.32	105.15	108.7	111.44	108.86	106.53	99.87	106.3	106.05	109.4	105.06	112.13	102.94	99.875	104.52	110.15	109.04	109.89	106.21	102.08	102.62	110.9	109.43	105.38	109.48	109.18	99.541	104.53	104.12	111.9	101.11
104.94	106.5	106.48	113.19	111.39	107.16	108.16	108.3	111.1	105.08	118.28	102.12	110.52	102.26	116.48	98.483	100.24	105.59	108.67	110.94	107.2	112.34	113.65	107.36	108.17	98.391	112.49	110.56	99.087	107.96	106.2	116.04	109.64	105.5	112.29	108.69	114.08	98.919	105.81	111.37	110.08	114.04	110.52	108.43	110.45	110.16	100.68	104.55	112.1	116.68
111.94	107.13	106.63	104.7	115.97	101.3	115.52	110.91	104.61	98.495	102.12	106.49	105.99	113.48	101.07	105.11	104.28	111.87	106.56	104.54	107.15	114.24	115.39	108.06	116.96	114.08	109.11	109.21	103.51	110.76	108.21	107.51	100.91	113.64	103.59	111.83	110.51	109.38	111.39	113.08	98.49	109.86	105.05	114.13	111.52	110.78	108.04	115.07	117.8	110.65
104.2	106.77	102.05	103.1	103.74	99.186	99.214	101.22	104.1	98.01	90.943	99.357	101.54	99.638	102.13	95.167	91.954	103.97	108	99.823	103.4	108.13	98.036	103.09	91.364	97.87	97.039	98.88	98.889	107.29	97.997	105.17	98.222	95.001	102.67	100.71	99.555	108.34	97.699	101.06	110.78	98.616	107.48	107.79	97.556	97.192	97.682	102.89	100.61	103.94
91.084	92.574	105.48	99.323	91.716	99.413	99.313	104.98	94.662	97.758	85.936	96.309	100.02	98.152	97.304	99.824	90.965	96.667	96.8	96.702	99.328	100.1	93.372	99.279	99.459	103.01	99.667	101.73	100.61	106.57	109.61	94.045	101.23	98.172	102.94	96.665	102.3	98.581	100.99	100.18	93.294	108.38	101.83	104.2	101.11	103.41	105.51	88.16	94.158	93.569
117.07	102.33	110.75	100.11	105.86	101.03	103.91	103.42	110.68	104.8	104.99	101.5	110.71	115.56	95.638	113.63	103.66	107.1	101.84	102.86	108.73	103.46	106.26	106.05	107.8	111.28	113.84	102.19	102.81	114.15	96.695	110.08	105.69	99.856	105.51	104.57	103.39	110.08	108.82	105.57	110.15	99.621	99.432	103.29	95.177	107.18	109.38	106.02	105.5	106.2
113.42	113.74	114.9	107.86	108.43	104.21	100.77	101.12	97.456	111.6	109.54	105.63	107.85	112.69	106.82	104.02	102.23	109.21	111.79	107.05	105.42	110.34	111.44	107.86	105.83	106.03	101.92	109.9	110.99	102.62	107.26	107.95	111.88	101.94	109.88	108.42	111.52	99.371	107.92	108.35	101.11	113.85	100.4	110.73	107.2	113.82	107.02	97.057	100.49	123.6
110.49	108.37	98.6	105.36	100.59	100.15	109.32	106.11	100.94	103.32	97.334	110.51	104.42	108.81	110.02	102.55	106.87	106.03	115.13	108.9	100.93	98.223	102.1	92.091	107.57	115.17	108.7	100.39	106.59	99.676	111.26	105.2	98.287	106.65	117	99.91	105.89	101.9	108.06	106.14	100.52	112.33	104.05	116.84	103.62	102.26	104.09	96.561	102.45	107.36
103.42	105.43	108.2	111.02	111.93	113.17	113.31	97.475	93.875	97.612	107.39	99.593	102.27	110.56	110.5	112.9	105.21	109.6	105.59	94.817	103.88	101.89	105.38	105.44	109.06	102.26	97.856	105.08	105.72	108.2	107.87	101.92	99.724	93.275	106.67	105.94	100.26	104.53	110.97	106.13	109.77	105.21	101.95	108.7	99.821	100.88	113.23	107.77	101.47	105.39
97.481	96.179	105.51	94.446	105.05	97.586	97.713	95.837	102.44	107.25	107.64	103.04	96.059	112.04	97.411	100.02	102.91	104.57	109.03	100.26	95.895	101.68	90.46	99.763	98.117	104.64	99.169	104.52	98.679	102.33	107.59	100.66	99.449	96.507	101.92	104.81	91.95	101.96	100.95	98.979	98.698	105.11	99.642	101.34	105.62	103.48	94.899	98.645	101.52	98.348
107.1	101.71	97.481	106.72	111.55	115.44	100.83	107.04	101.42	112.5	111.34	95.956	105.29	102.81	110.68	106.58	102.79	104.16	104.72	108.18	94.358	110.04	106.48	97.522	107.9	105.84	99.012	109.67	102.46	108.25	108.2	109.31	106.4	109.81	96.772	104.74	103.25	105.55	109.81	108.69	107.13	104.69	96.8	100.98	109.57	112.71	106.85	107.33	102.16	106.01
101.42	107.71	89.153	103.42	92.237	100.89	95.629	95.307	97.207	98.771	105.97	92.34	103.96	102.47	87.352	99.853	100.3	94.455	102.32	101.84	95.125	100.28	97.136	87.845	92.28	96.264	101.82	94.431	96.369	94.612	108.73	89.742	95.859	96.811	99.722	98.208	104.55	103.52	94.323	96.92	94.983	99.051	97.088	101.7	93.122	101.36	104.85	102.18	87.891	100.72
104.05	96.815	100.25	106.11	96.331	99.019	99.826	90.741	101.84	103.76	96.405	102.25	93.85	98.642	97.95	99.544	100.1	100.25	101.27	101.4	104.21	101.17	99.29	92.674	101.14	109.07	91.235	106.16	98.773	101.31	98.508	98.458	97.112	102.17	100.44	107.86	92.071	97.684	93.316	103.29	103.34	94.624	94.987	94.338	94.425	94.325	101.01	103.12	94.553	94.275
104.85	112.93	108.5	109.68	111.2	101.06	113.51	108.46	105.44	105.42	106.59	116.1	101.16	107.53	111.57	111.73	114.51	112.44	100.32	102.9	104.69	111.47	110.74	103.85	110.13	105.35	106.21	115.2	116.83	109.76	107.57	111.5	108.44	106.91	110.21	104.14	114.64	109.48	113.85	103.54	97.071	107	96.561	103.94	106.37	104.76	118.64	107.7	105.41	102.34
100.99	106.16	105.1	111.39	104.76	109.31	98.906	115.05	97.594	101.63	112.98	106.72	106.2	103.13	101.35	109.18	105.56	99.941	109.18	110.73	110	111.43	111.44	101.66	108.05	103.58	114.76	113.47	113.81	104.36	110.84	101.47	99.177	106.83	108.84	105.26	107.97	110.27	104.95	106.54	105.26	98.403	110.11	104.87	109.94	110.07	111.07	110.49	106.29	103.44
101.19	105.02	108.88	111.72	103.61	105.38	97.894	105.13	101.87	112.7	91.62	100.72	104.6	111.99	107.77	100.97	107.15	112.45	113.43	100.1	92.518	104.3	111.06	106.09	103.94	111.5	109.23	103.73	95.258	100.97	103.2	93.654	107.09	105.93	109.26	111.24	100.07	110.74	102.19	105.06	101.03	111.54	106.89	105.71	101.11	103.02	110.92	111.56	115.43	101.68
103.05	102.6	103.55	104.48	103.49	94.801	98.145	102.8	105.27	110.18	104.75	99.797	99.993	110.12	98.482	100.28	106.46	106.62	103.32	96.454	107.74	112.89	102.15	109.88	114.65	113.01	97.641	112.21	106.85	101.7	99.49	107.6	105.74	109.12	112.44	107.47	117.09	101.89	95.055	108.18	102.84	112.86	108.76	109.48	106.55	106.36	105.55	103.94	100.35	112.35
112.12	106.58	111.42	109.26	118.56	117.78	106.37	105.91	106.07	111.45	110.89	110.91	113.75	118.39	106.67	111.88	103.92	109.51	102.99	114.17	111.7	103.55	113.41	116.23	111.36	106.72	108.74	109.62	109.14	102.82	114.05	115.03	106.92	107.84	104.64	108.18	106.97	108	112.11	112.08	116.24	110.44	105.67	101.27	101.94	118.54	112.59	107.68	111.12	106.38
108.45	104.63	102.62	110.04	99.169	100.84	106.83	113.14	112.5	110.17	102.58	104.48	101.88	111.05	102.77	97.802	88.953	101.79	100.57	97.228	105.17	105.35	108.81	108.43	108.2	109.62	106.14	110.25	102.56	112.69	101.98	97.471	106.26	106.24	109.67	100.34	104.17	102.56	104.19	104.47	106.43	100.31	104.99	98.156	107.68	108.24	114.71	104.75	98.9	113.39
108.64	106.49	97.209	107.46	108.84	96.793	99.285	103.42	102.39	108.55	109.41	102.69	110.73	106.13	107.42	105.66	100.67	103.85	101.92	99.128	108.76	106.34	92.345	102.53	108.29	96.943	107.41	107.08	118.06	104.49	95.85	107.08	100.98	103.74	104.33	113.17	99.58	112.17	104.6	105.35	100.6	108.27	95.391	106.63	106.82	100.33	108.11	105.8	102.12	108.51
96.953	103.47	108.12	107.76	103.37	100.68	103.85	110.98	109.05	110.93	113.09	112.05	109.35	101.26	106.03	107.1	105.76	112.12	101.99	106.7	116.19	112.8	103.02	115.88	109.4	111.99	110.76	104.18	109.98	109.86	99.918	106.68	108.72	111.23	106.69	112.04	100.6	104.35	112.85	102.93	106.74	107.82	101.46	109.88	106.34	107.29	106.67	107.68	107.32	110.52
103.94	107.49	111.06	102.79	109.39	101.75	113.71	118.02	103.82	105.45	107.9	95.591	104.68	114.48	114.51	102.47	111.9	103.28	103.44	106.09	103.33	104.81	102.18	109.1	110.75	110.28	98.451	101.26	112.22	110.06	116.61	103.85	110.59	109	110.69	107.81	103.19	110.52	115.05	118.49	103	102.32	102.65	108.46	111.65	105.58	112.63	111.1	114.71	104.41
103.39	108.7	102.85	103.91	102.9	104.43	119.2	103.29	103.91	104.22	105.8	107.97	107.97	106.72	108.96	102.31	106.34	109.02	108.37	104.33	100.9	102.11	99.546	101.14	99.907	97.791	113.24	111.53	104.56	102.47	99.373	111.18	103.93	97.796	101.59	98.55	115.62	109.47	100.75	107.98	109.38	108.52	111.62	108.05	111.32	95.984	106.41	109.43	103.15	105.44
109.85	116.13	111.75	106.78	102.18	111.8	93.354	108.59	120.02	112.42	106.82	110.71	109.01	115.18	97.514	109.2	109.23	116.4	115	119.78	102.49	113.57	107.95	112.05	119.32	104.44	114.21	112.88	110.01	109.08	107.23	110.2	108.56	110.42	110.98	119.88	115.53	109.87	104.48	111.84	103.33	98.854	99.043	102.07	115.91	103.05	105.3	113.61	111.83	107.65
105.91	114.08	113.1	112.83	108.22	112.9	104.72	106.31	106.4	110.69	108.08	108.88	108.2	102.56	110.07	102.81	101.96	103.3	116.2	114.23	111.9	108.98	111.81	112.84	103.6	116.92	112.2	104.45	109.27	102.01	103.42	110.35	105.1	106.57	104.76	115.48	100.82	105.2	107.05	93.832	103.91	112.6	105.26	111.16	115.23	101.99	112.78	115.74	119.68	99.092
104.69	103.63	99.364	99.561	101.92	101.59	96.163	96.786	99.578	92.346	99.185	105.92	92.766	102.74	109.01	100.38	100.4	95.062	104.82	105.09	103.7	105.16	103.27	94.525	108.71	100.3	99.658	99.39	95.735	111.51	99.232	103.14	100.11	102.5	99.759	101.13	101.6	94.979	105.77	102.93	103.32	100.53	109.4	100.43	96.899	97.656	94.071	105.05	106.7	97.798
101.79	100.94	114.18	103.33	108.02	113.25	112.69	104.86	107.36	107.74	105.95	113.74	108.34	111.54	112.34	110.07	107.21	109.94	110.12	107.27	105.71	119.21	115.49	105.47	113.71	105.4	106.36	110.83	105.51	95.888	112.95	112.19	106.3	108.4	104.86	110.51	113.37	114.96	102.95	107.71	105.02	111.52	118.38	99.335	108.53	107.54	115.54	99.871	101.77	106.61
106.22	94.917	104.94	102.84	104.17	95.427	101.08	92.012	101.78	100.96	94.957	98.129	109.59	98.625	105.1	104.01	102.05	101.23	99.408	95.035	98.847	102.44	100.66	100.48	104.84	95.783	101.58	100.21	107.87	97.749	104.15	92.92	94.564	100.55	103.91	104.36	106.4	102.27	105.45	102.25	89.539	92.356	101.28	103.4	86.976	103.42	108.18	95.086	106.59	107.78
98.02	102.31	101.61	93.048	96.663	97.345	85.014	89.139	105.57	92.915	103.68	90.169	101.26	106.36	98.186	90.291	97.102	96.178	93.345	86.632	104.09	101.42	96.86	106.07	95.834	101.89	97.424	90.836	99.849	96.599	93.34	99.226	92.272	102.22	97.339	101.92	89.45	99.385	97.008	100.2	105.32	94.296	109.03	99.239	105.28	96.532	100.94	99.049	99.321	98.452
106.9	108.95	105.54	116.51	109.08	109.68	107.89	111.35	104.48	100.15	109.02	107.68	117.6	113.5	111.85	97.359	113.16	110	107.02	112.56	105.11	114.29	108.77	109.46	119.31	109.74	97.855	112.74	106.65	105.42	110.81	107.62	112.89	101.63	105.94	104.78	112.67	105.37	108.15	109.3	109.41	110.73	105.67	105.63	115.03	112.86	117.12	107.52	109.26	107.64
109.98	108.98	107.21	108.7	111.52	99.737	109.15	109.65	103.44	105.93	102.24	109.54	103.15	114.23	100.03	105.71	117.27	106.32	110.05	110.61	104.51	103.88	104.8	102.11	104.09	118.44	120.11	114.02	111.33	117.85	95.799	111.43	109.28	100.25	102.05	110.89	106.05	108.91	99.482	104.65	104.42	110.05	109.72	113.36	109.61	114.28	108.75	109.17	109.36	103.89
108.01	112.45	100.79	109.11	112.6	106.64	108.82	118.22	114.33	97.096	112.94	102.05	105.65	115.56	118.79	115.9	111.42	110.36	111.34	108.96	110.99	107.5	100.3	113.63	105.92	111.31	106.04	106.12	111.08	118.82	99.675	106.4	103.1	103.97	113.89	112.2	117.29	107.94	113.16	103.45	105.33	104.78	112.53	105.26	108.47	108.32	104.67	116.6	100.95	111.08
103.94	105.54	111.13	103.55	110.91	106.07	107.53	113.84	113.13	114.87	109.58	119.95	103.36	108.81	106.54	107.65	105.17	107.78	104.57	107.12	104.44	104.93	109.3	104.88	105.65	105.05	107.52	107.96	103.71	104.01	104.85	106.93	113.18	114.24	108.69	107.33	113.29	104.3	104.97	113.41	104.89	110.08	110.24	111.88	110.03	114.83	113.62	109.25	104.46	113.32
104.61	99.833	108.03	108.04	100.04	118.47	117.06	103.17	110.81	106.35	113.41	103.65	112	112.27	98.991	109.81	111.02	106.68	108.32	108.47	117.82	114.58	103.75	108.85	104.97	114.41	116.3	101.94	107.33	116.12	107.58	104.71	104.05	103.71	102.06	113.97	112.7	115.26	108.94	97.532	120.23	116.54	110.2	107.49	109.91	111.69	109.88	113.13	112.04	115.89
90.577	97.232	98.962	91.374	94.502	103.29	99.483	103.32	99.42	100.21	101.99	98.692	100.34	95.081	101.18	91.609	94.745	101.82	95.089	97.058	91.301	102.76	103.13	100.53	96.557	107.67	96.107	101.75	90.797	106.4	91.899	104.59	100.2	98.514	84.934	102.03	98.695	103.94	85.292	101.71	89.498	98.282	93.934	105.07	94.568	105.98	96.39	97.659	95.95	105.16
92.951	92.352	98.815	94.986	100.11	101.93	92.045	103.17	93.829	95.264	93.196	100.12	101.63	97.63	108.91	94.056	89.284	92.244	102.5	95.146	89.84	91.785	104.32	92.027	91.569	96.924	91.713	96.954	102.84	95.501	101.65	96.821	102.91	94.162	98.562	97.683	97.731	96.842	90.571	101.44	96.545	101.82	97.5	92.967	90.291	97.468	97.381	96.942	99.035	105.11
109.89	107.01	103.81	121.02	105.77	98.256	101.65	104.18	95.115	103.22	110.82	106.67	97.278	106.28	105.23	109.97	113.91	105.14	106.8	106.08	107.68	98.648	105.28	111.95	104.27	101.62	103.31	112.74	103.53	100.81	105.84	101.48	109.76	106.55	100.35	97.991	94.848	103.76	102.92	109.02	108.89	108.77	101.69	93.666	98.36	107.89	98.292	110.05	107.48	107.4
115.83	113.5	99.705	106.09	105.27	107.61	102.17	110.49	112.69	102.61	109.82	107.13	108.01	106.58	107.04	106.49	108.08	108.71	113.3	99.363	100.87	105.75	100.13	109.69	106.19	102.5	108.76	105.82	108.68	108.54	101.23	105.69	92.08	105.48	105.32	101.7	113.71	111.25	97.384	105.6	109.9	104.89	90.6	105.64	103.36	98.878	109.54	104.6	105.17	101.43
115.62	105.25	99.638	103.06	101.46	103.7	105.07	105.42	110.76	109.02	110.89	115.62	109.43	109.9	104.54	104.19	101.72	110.45	98.95	112.3	102.99	109.04	107.11	111.13	105.77	100.22	108.65	99.688	99.608	111.07	108.61	102.86	103.67	113.83	97.477	108.98	104.52	107.49	108.3	94.68	104.65	102.99	102.29	98.432	111.52	96.542	101.03	98.486	105.95	104.04
107.67	114.45	112.72	114.47	97.904	107.83	100.95	108.66	109.96	101.25	109.48	111.49	107.45	116.19	112.34	103.81	110.44	106.39	101.29	109.28	108.4	105.56	108.46	111.81	106.58	107.57	111.77	103.02	105.63	112.53	112.67	104.78	107.71	102.65	106.91	107.81	109.94	104.36	103.35	107.38	107.74	109.18	114.28	98.46	103.88	110.37	112.83	110.86	112.19	101.26
93.178	108.46	99.777	93.706	100.75	106.45	99.069	97.484	102.86	105.84	98.221	102.36	92.121	95.479	97.755	98.098	107.67	96.696	97.701	106.5	102.95	99.241	101.06	95.035	95.943	103.08	100.35	103.01	100.05	93.624	109.68	100	93.72	101.17	100.44	95.116	95.31	95.404	98.3	95.586	108.61	102.21	104.63	100.71	95.165	93.013	103.36	99.148	87.644	99.915
115.94	111.33	107.11	111.32	105	98.929	106.09	108.85	111.02	114.51	107.57	111.71	104.79	107	110.39	106.95	102.17	109.93	108.59	101.16	99.104	115.27	107.68	114.71	117.27	109.33	101.11	104.28	109.34	106.21	117.41	102.42	110.12	109.4	100.54	102.43	108.81	102.05	103.81	99.853	100.85	111.93	104.89	106.29	109.91	106.84	106.47	103.38	98.276	103.16
108.57	108.87	109.59	103.68	108.4	105.87	110.28	106.87	104.74	104.36	96.711	112.68	108.2	108.17	101.32	98.474	114.9	110.84	111.8	102.48	108.27	107.9	111.8	107.79	109.06	108.17	110.57	99.525	105.82	102.65	110.17	111.75	102.99	103.78	101.13	108.55	108.91	101.15	113.86	104.1	105.76	109.46	109.96	101.94	105.69	87.992	106.35	107.49	104.79	111.37
102.12	97.837	103.66	108.43	115.02	109.36	103.53	105.87	107.9	112.28	109.61	116.12	104.71	102.91	103.64	108.02	104.74	104.9	112.1	115.64	106.62	104.03	108.74	105.17	110.41	109.5	106.53	104.2	109.49	112.55	113.9	103.36	107.95	112.19	99.816	104.11	113.21	104.42	108.14	105.74	102.29	104.87	118.72	105.55	105.64	102.07	106.77	103.06	105.99	112.74
102.9	99.344	105.22	108.12	107.83	113.3	98.964	102.84	100.05	106.45	103.35	117.49	102.71	107.57	103.32	107.99	111.15	107.33	102.04	103.3	111.41	110.7	101.18	110.68	108.71	104.79	107.56	100.55	110.02	110.06	102.03	100.56	108.7	112.17	103.39	101.65	101.95	113.14	111.47	108.14	108.61	106.27	106.99	98.417	105.94	107.79	115.58	109.61	111.67	106.65
94.263	103.79	98.378	103.4	103.46	95.929	96.842	99.674	100.03	101.21	96.845	99.735	99.582	94.671	105.32	99.434	104.48	97.643	101.61	100.48	88.918	102.21	101.96	98.387	101.74	99.326	102.91	99.136	98.463	105.09	106.58	102.26	99.46	104.24	104.68	96.517	94.661	99.672	97.613	100	98.697	101.09	107.87	98.175	101.47	103.25	102.39	101.65	96.541	98.945
110.61	110.39	108.16	105.85	101.85	111.72	113.35	102.49	107.5	100.18	101.84	97.784	103.12	107.55	105.56	103.75	115.27	105.33	106.9	105.59	106.96	96.807	99.531	103.61	109	109.96	103.49	109.22	105.88	104.5	104.75	108.32	106.59	104.26	112.38	113.15	108.43	113.83	100.7	98.736	99.327	118.36	95.977	106	99.562	113.88	102.14	115.83	107.88	108.92
113.23	96.542	104.76	107.11	107.03	107.49	109.51	110.75	101.16	107.14	107.85	111.59	105.27	106.09	102.5	104.16	114.4	103.14	106.83	107.28	105.01	106.79	113.62	105.46	111.66	111.18	107.97	113.26	99.002	108.81	123.14	106.06	107.93	100.73	106.74	97.518	108.93	111.45	101.31	110.53	115.2	112.98	112.03	110.99	115.04	105.34	110.14	101.6	106.41	106.3
106.84	110.27	99.633	100.96	109	108.67	103.71	92.597	98.339	103.22	109.24	105.75	100.95	103.19	98.684	107.2	100.73	99.517	109.58	97.956	104.53	101.84	105.06	110.02	103.9	108.11	100.34	107.22	111.4	102.96	104.65	109.09	103.45	103.65	112.29	112.8	103.29	100.12	105.01	114.38	97.549	108.94	111.24	106.78	111.16	106.78	103.34	94.678	98.886	103.75
95.332	111.96	101.36	103.98	100.92	97.24	96.538	104.08	99.801	103.48	95.613	96.841	102.91	100.86	101.07	103.97	106.8	108.24	105.56	96.523	100.44	103.84	98.459	95.483	101.12	109.39	97.463	100.18	92.194	102.57	101.14	101.98	98.993	101.29	88.537	106.37	104.92	105.36	103.66	104.58	103.32	97.451	99.109	92.77	91.307	98.084	101.21	101.84	105.74	99.749
100.8	104.49	105.25	102.5	108.64	109.64	100.2	110	103.96	103.23	104.89	102.03	101.38	108.2	101.92	106.43	110.1	108.25	101.98	114.34	115.33	111.95	115.12	113.83	109.2	106.47	116.21	104.18	99.737	110.59	104.62	102.84	107.26	103.95	109.23	102.98	113.85	113.92	109.38	120.3	106.94	111.55	108.46	105.46	110.45	104.3	107.16	100.76	105.13	106.89
109.99	95.583	107.13	102.79	104.61	104.81	105.07	113.8	116.69	112.37	108.78	107.59	116.32	105.41	109.24	100.99	100.22	103.19	100.91	110.4	106.59	108.09	104.8	108.52	104.61	100.92	102.81	112.18	107.44	98.636	109.99	115.85	101.17	94.64	102.28	105.38	109.27	114.9	111.79	105.88	115.78	104.7	107.71	114.23	114.08	106.91	102.08	120.6	104.64	108.96
111.11	106.75	104.16	109.44	114.65	107.88	107.77	110.46	99.406	106.12	104.18	104.97	107.06	106.48	113.26	105.47	97.193	96.908	108.73	101.93	109.95	103.78	109.84	105.1	98.619	105.26	111.04	98.534	108.65	104.44	107.45	112.51	107.47	105.96	105.55	109.23	106.86	98.959	108.85	102.02	110.58	110.11	106.66	107.52	110.06	101.75	108.45	115.6	112.5	113.88
102.04	98.15	99.862	100.39	99.009	100.5	109.36	98.506	97.401	97.799	103.01	100.44	92.002	102.69	107.26	98.586	100.51	97.617	96.565	95.525	95.473	98.041	101.51	96.875	94.021	102.39	102.2	97.814	85.021	96.468	103.91	100.85	101.85	108.1	99.865	108.37	100.13	101.72	101.78	111.36	104.49	108.19	100.07	99.861	101.69	101.6	105.08	97.165	108.65	94.249
105.93	111.79	103.38	106.76	108.47	102.74	101.56	107.16	109	114.66	106.68	101.54	100.28	105.61	107.3	97.007	111.5	100.76	106.85	109.26	107.35	105.23	97.491	107.52	96.865	105.41	101.98	107.67	112.85	114.1	98.82	104.52	103.81	105.16	106.21	112.01	103.93	104.57	100.9	110.32	101.03	102.98	100.99	98.723	99.434	113.8	108.38	109.25	115.8	110.4
102.28	106.49	101.77	97.733	106.82	104.9	93.672	99.712	89.444	97.221	98.615	95.009	100.82	95.367	109.09	103.11	98.092	102.91	107.12	98.607	95.138	107.79	99.715	93.169	106.33	103.82	95.05	104.58	106.25	103.76	102.34	98.144	93.672	87.228	101.88	97.87	102.12	82.046	107.62	101.67	95.825	98.113	96.365	98.343	98.281	99.255	92.882	104.64	93.511	101.76
101.46	104.11	100.24	102.66	104.3	110.25	98.892	103.84	103.25	105.04	113.63	105.9	103.41	112.84	103.44	104.23	116.58	111.75	109.88	109	103.32	101.19	105.91	103.54	109.27	105.42	107.22	112.14	107.9	104.55	104.83	106.65	103.15	98.877	113.5	109.75	104.14	116.02	101.99	102.49	106.33	111.19	100.03	106.12	105.97	97.208	106.96	106.51	108.61	108.11
101.4	91.444	98.33	93.862	100.4	102.5	94.785	90.476	96.572	95.358	101.19	91.544	102.29	97.229	98.24	105.43	103.3	110.18	98.605	96.65	91.414	103.78	104.13	107.15	96.698	101.97	102.11	102.39	95.601	99.268	100.18	97.108	101.81	96.869	93.772	95.756	96.531	101.12	100.87	82.422	97.865	104.78	106.52	99.314	100.03	108.18	101.16	106.04	97.698	104.5
97.638	109.56	119.89	94.826	110.64	103.66	118.99	106.23	105.25	115.63	101.9	103.48	113.56	106.69	110.79	103.69	97.184	108.22	122.54	112.59	112.92	104.58	111.16	106.24	102.57	104.33	115.68	115.44	105.61	110.31	101.48	115.66	98.354	105.31	105.02	102.51	107.97	104.14	109.82	109.05	110.8	100.72	108.8	105.16	112.46	110.06	106.08	102.82	114.57	108.7
114.57	111.46	98.756	113.55	114.99	112.99	111.87	107.32	111.07	102.01	106.17	113.76	109.32	101.95	109.78	97.489	117.37	110.64	111.2	104.83	105.64	107.4	105.33	104.09	118.62	103.36	115.73	111.82	111.57	107.78	118.23	109.85	106.4	101.47	107.65	107.29	103.98	110.61	106.46	107.18	107.55	113.56	106.3	105.56	116.74	98.325	108.63	110.93	112.76	115.44
104.54	105.25	105.5	101.1	111.7	104.41	102.56	102.29	108.57	99.926	109.21	107.12	95.225	104.56	103.04	104.65	103.33	97.575	105.77	102.5	109.09	109.83	106.79	95.221	116.15	107.84	96.239	110.74	104.57	111.15	104.95	107.96	106.17	98.243	108.48	109.6	103.78	113.71	107.19	104.91	114.41	110.86	105.14	106.45	111.02	110.86	113.62	104.92	106.56	104.32
106.18	113.85	111.08	105.4	111.04	110.23	109.82	109.34	115.24	107.85	109.03	107.21	102.12	106.15	111.79	96.364	117.09	109.31	111.92	117.24	110.73	102.57	113.95	105.31	106.61	103.45	109.06	96.088	107.27	110.09	112.2	104.57	104.67	106.99	101.24	105.62	96.208	113.89	106.07	101.61	98.443	109	108.72	97.153	108.02	113.31	103.71	97.834	104.72	102.22
107.58	105.73	112.39	104.51	110.32	104.72	106.97	104.88	110.7	104.69	105.22	109.56	111.34	106.48	109.85	101.68	116.33	108.14	105.3	114.54	104.64	117.34	109.04	109.92	107.74	100.69	105.26	109.49	104.48	115.11	112.94	107.7	104.66	103.59	111.09	121.42	110.45	103.84	106.38	102.85	108.78	107.5	110.87	106.35	107.79	99.509	112.77	107.17	106.19	104.53
112.2	97.55	111.18	107.27	105.93	113.52	104.71	101.24	100.27	109.2	105.28	102.37	104.66	106.69	103.98	100.27	107.7	105.39	106.06	107.35	109.69	107.35	100.41	105.67	106.58	119.51	94.275	117.09	101.54	112.3	104.36	106.14	98.826	102.78	94.544	110.11	100.38	112.89	107.56	112.56	110.48	107.57	105.57	111.6	100.37	115.04	104.57	102.61	110.44	103.5
98.379	96.932	97.297	105.12	103.23	111.15	106.69	102	109.42	97.049	111.98	108.87	110.5	97.274	96.624	105.02	102.5	101.81	103.7	91.866	107.43	100.77	102.73	106.86	110.35	99.087	110.2	107.31	100.43	99.646	95.601	102.24	104.79	106.52	102.98	104.98	94.732	98.762	102.24	100.67	101.81	103.9	103.18	103.55	99.276	99.669	105.4	112.41	99.321	101.08
104.23	105.21	114.26	109.74	113.19	116.44	105.7	110.65	105.44	104.02	105.54	105.11	103.13	104.09	118.36	107.22	110.96	109.3	101.82	104.12	107.29	109.61	98.728	109.22	107.05	113.58	100.22	101.64	102.72	115.25	110.31	108.38	108.22	113.4	112.74	106.28	107.71	117.16	114.86	115.45	105.82	114.69	105.01	106.94	104.71	115.87	114.95	105.06	110.24	103.26
105.72	106.65	105.49	112.96	105.64	102.79	99.797	98.706	102.85	112.99	113.03	90.147	102.09	118.96	106.48	103.61	104.6	117.63	107.76	101.48	107.16	107.99	106.49	104.57	102.83	114.54	100.52	115.41	106.12	104.63	94.152	105.4	108.86	109.25	104.34	100.55	108.43	113.19	102.25	105.44	100.18	96.859	102.19	108.43	105.2	103.33	106.54	103.7	105.58	110.46
120.77	111.93	108.24	113.83	109.36	114.29	108.46	114.35	110.37	107.19	114.62	112.95	107.38	109.17	118.41	111.4	119.34	115.13	103.06	113.52	112.6	102.91	105.38	110.67	115.09	113.89	111.7	112.16	104.74	110.53	106.27	108.36	106.17	106.54	105.85	114.82	114.73	111.08	108.74	111.01	111.86	110.33	104.06	110.43	117.24	109.78	113.65	121.44	101.32	103.29
104.48	104.87	107.11	109.24	104.34	110.21	110.73	101.39	109.42	102.19	113.47	112	98.44	99.291	106.46	111.6	107.05	111.64	99.953	104.04	99.828	104.08	113.15	119.97	108.5	117.86	103.45	110.7	105.7	109.51	93.33	108.18	111.03	103.98	100.22	100.89	108.15	102.78	97.597	96.735	100.86	94.602	96.08	111.24	106.63	102.22	105.55	105.88	104.81	103.63
103.8	98.517	107.59	105.99	109.39	106.97	102.32	105.78	101.52	109.64	110.44	104.31	118.32	105.35	110.14	101.91	114.39	108.9	109.85	116.09	113.73	104.84	111.34	108.39	104.94	112.5	102.41	117.61	118.25	107.49	107.04	107.06	119.37	109.15	110.82	111.96	108.8	115.14	112.36	108.74	104.09	116.71	109.18	112.5	102.72	103.08	105.28	108.51	113.01	105.28
105.93	104.6	107.73	117.02	103.2	104.94	110.81	104.56	100.97	109.48	106.79	103.31	112.86	106.66	97.25	114.37	111.27	99.35	108	103.58	111.57	109.87	106.3	105.02	95.347	110.78	105.09	104.91	112.8	109.32	110.8	106.81	109.33	105.37	106.01	107.1	102.72	105.15	107.21	111.21	104.3	109.66	101.32	114.17	115.14	100.56	109.3	107.04	113.15	112.3
92.929	104.38	97.78	92.9	91.641	86.132	105.72	102.84	100.91	98.129	102.07	97.238	95.323	103.04	103.19	104.26	97.67	97.742	97.979	104.21	97.299	97.652	96.994	103.28	96.339	114.41	94.952	91.949	97.704	105.27	105.04	98.186	104.16	96.431	91.623	102.67	100.81	108.36	95.702	96.013	100.67	96.013	97.498	87.097	96.036	110.1	101.53	100.55	96.732	95.18
106.9	108.67	105.17	102.91	107.02	107.48	106.84	107.73	104.08	97.871	103.51	100.67	106.29	108.38	110.98	110.41	107.11	107.87	94.674	105.12	103.76	106.48	102.98	112.64	108.38	108.87	101.82	114.12	109.28	109.7	108.69	102.39	102.63	106.66	91.279	97.116	99.217	106.45	102.45	115.05	98.128	108.27	109.63	109.05	96.089	101.05	105.04	104.59	115.15	107.5
99.197	96.386	91.365	97.696	105.15	100.43	100.71	94.827	96.361	102.29	95.042	105.6	101.38	98.632	95.155	96.346	104.6	96.413	96.508	102.09	97.301	90.152	102.36	100.13	98.445	94.916	107.06	94.837	92.69	92.363	94.106	90.377	100.39	99.632	97.512	89.858	107.62	97.645	91.677	92.462	102.85	102.27	103.18	94.959	99.519	92.026	90.614	102.87	90.159	99.191
100.61	105.17	103.62	103.88	109.08	97.171	112.18	115.63	113.27	106.53	113.67	106.08	104.48	117.57	103.72	105.31	108.43	111.34	105.99	106.04	111.41	111.9	115.33	111.36	108.98	108.94	104.67	105.47	114.47	116.74	105.69	96.43	105.45	110.15	106.77	110.82	101.76	114.61	110.88	104.35	100.79	112.92	104.9	105.01	107.61	110.58	114.26	114.09	113.15	102.85
104.15	109.78	110.39	97.666	107.45	110.62	109.77	109.33	105.97	108.62	106.27	105.96	104.19	111.51	108.56	107.71	103.49	114.97	108.06	116.11	107.36	107.97	108.07	107.3	111.49	105.7	116.5	118.73	109.63	109.71	100.14	110.48	108.96	114.12	97.926	109.65	108.63	108.04	102.03	109.31	111.22	105.78	109.95	114.33	110.66	108.63	112.71	110.28	107.24	105.68
95.535	114.16	107.5	107.67	100.09	98.452	101.16	105.64	109.63	114.67	111.56	104.05	106.17	116.14	102.14	105.69	101.64	114.36	100.97	106.08	102.83	109.83	110.99	105.28	104.39	104.97	106.47	108.35	103.28	106.54	101.73	105.14	101.13	105.97	110.69	105.14	97.157	105.32	105.81	111.53	100	96.806	105.51	108.31	110	102.43	112.63	104.81	106.01	96.115
101.09	98.278	100.2	104.23	105.23	103.24	115.25	105.55	114.25	104.8	108.61	110.23	100.06	100.48	108.18	105.36	111.71	109.13	102.4	103.82	106.93	100.89	116.4	109.18	110.98	105.74	103.21	110.59	108.9	98.931	114.91	103.02	92.417	106.97	106.35	100.8	102.28	109.99	104.45	101.6	102.89	110.86	102.39	106.98	101.53	115.92	108.08	105.02	96.583	109.87
110.74	111.21	107.52	103.69	103.32	112.97	113.57	108.15	110.28	99.34	107.27	100.93	105.4	104.09	108.55	99.171	115.8	113.46	103.94	102.89	99.616	105.85	106.85	115.37	110.19	105.11	106.9	104.12	107.61	107.14	112.82	104.75	107.03	101.84	112.1	101.94	115.4	112.47	102.91	100.17	101.95	101.27	100.69	101.33	106.71	101.29	111.58	105.36	106.32	106.8
107.49	106.78	99.389	101.51	105.75	105.16	109.71	107.12	111.61	110.18	107.16	108.25	100.88	102.6	110.96	114.38	105.21	101.66	105.64	108.47	107.05	112.19	106.24	104.19	108.94	97.502	109.63	104.39	101.04	108.07	111.47	107.48	110.88	104.49	108.9	105.76	103.26	111.51	109.4	102.38	113.99	108.38	104.97	103.5	108.79	111.78	109.11	112.5	107.79	111.62
95.414	103.84	106.41	110.71	107.11	114.81	97.461	101.23	110.16	99.234	106.01	107.15	100.86	103.09	95.526	109.08	108.78	106.73	101.03	105.37	103.84	106.01	98.301	106.39	112.04	102.22	102.49	102.31	112.54	109.36	111.48	111.84	106.1	104.06	104.01	114.61	103.08	110.06	98.549	102.49	109.06	96.511	109.85	97.587	105.94	107.38	106.93	106.48	106.9	112.96
107.57	99.41	107.65	98.685	101.62	102.28	95.803	107.85	100.68	98.938	111.9	102.64	98.242	109.56	99.277	103.32	105.83	107.18	101.73	101.65	116.25	108.63	98.959	100.95	105.61	105.28	106.48	104.85	103.28	98.647	101.56	99.167	103	106.17	109.89	109.12	101.7	100.36	104.38	88.337	104.68	100.12	108.1	108.34	105.48	101.92	112.59	101.66	100.7	101.92
103.22	110.07	103.14	108.4	92.332	106.3	108.3	109.66	105.53	94.021	101.7	113.13	105.73	109.38	98.313	106.75	106.36	103.59	110.94	113.21	108.56	97.748	106.02	103.53	105.75	103.41	112.59	105.44	110.25	107.75	106.64	100.47	108.43	99.884	107.59	105.96	104.67	112.08	112.26	107.48	99.382	104.73	109.41	108.73	106.91	105.32	112.35	99.171	111.31	106.86
99.985	98.792	97.875	94.452	107	102.11	94.992	95.052	95.462	93.791	95.194	105.46	92.543	84.195	99.927	102.87	105.98	95.908	93.891	100.48	102.74	107.57	101.01	98.518	97.119	95.801	99.389	100.26	98.24	89.998	91.248	101.11	98.783	98.591	107.13	95.309	92.53	96.733	96.728	105.61	98.718	95.528	99.64	93.725	106.8	100.94	103.82	100.36	98.862	99.59
109.14	94.974	110.46	114.42	115.22	112.25	110.01	108.95	108.13	107.32	106.66	110.64	109.57	103.67	102.92	116.27	102.52	103.21	106.86	103.64	103.28	102.96	106.8	113.11	95.546	104.76	101.24	110.5	111.28	105.24	112.94	107.07	116.54	105.53	114.55	110.47	107.6	105.27	110.71	103.52	106.47	107.38	111.2	97.607	106.98	96.039	110.36	104.42	107.08	114.7
99.356	110.92	106.4	109.6	106.03	103.02	109.88	109.42	114.81	109.7	104.93	105.69	108.59	105.74	108.28	104.33	102.48	108.18	101.44	109.95	117.45	104.23	105.62	109.52	104.15	107.88	100.09	103.81	99.813	108.98	105.32	103.12	94.786	119.09	119.33	108.46	110.9	114.42	100.17	115.63	106.36	99.639	98.355	119.95	95.977	110.8	102.49	117.72	108.8	111.83
99.925	102.46	102.62	96.373	105.82	101.15	99.739	94.929	90.75	93.999	93.107	100.6	103.44	94.392	93.718	86.793	104.14	97.333	100.92	94.158	96.742	96.564	101.18	97.277	103.3	86.305	101.13	96.824	99.246	95.683	93.092	98.58	102.3	93.655	103.41	98.019	104.25	104.77	93.883	99.736	105.2	105.3	91.522	102.21	94.987	97.494	104.63	102.96	92.712	99.548
93.088	108.7	101.36	100.82	105.69	98.407	104.85	94.021	113.29	106.32	103.27	106.28	109.13	103.94	101.5	94.403	98.738	97.655	108.01	99.413	104.22	97.262	95.666	102.94	102.27	110	107.29	99.356	102.71	116.01	106.14	97.534	97.47	100.6	100.98	105	109.79	106.1	105.98	108.33	103.16	114.5	106.92	94.721	98.328	102.44	106.46	104.82	106.63	107.41
114	110.53	116.17	102.67	115.46	111.09	108.59	105.08	98.504	112.17	106.07	106.27	114.5	110.38	114.68	112.71	111.72	118.89	116.28	116.41	112.68	115.17	113.65	114.27	115.67	107.17	105.31	116.33	115.1	105.85	110.96	104.22	112.65	113.88	117.54	114.05	104.78	108	107.02	107.95	117.52	108.82	114.1	106.46	114.21	107.12	106.32	112.37	105.59	108.29
101.14	116.49	102.94	101.71	104.87	99.015	106.13	104.59	106.89	101.26	109.55	110.49	95.575	108.72	110.99	119.66	99.797	110.35	113.54	105.59	103.6	98.347	107.23	101.59	101.77	107.55	106.59	113.39	108.86	104.9	110.34	100.16	107.41	96.169	103.82	106.81	109.88	104.43	97.762	106.46	109.19	104.86	110.75	110.04	108.69	103.53	104.11	101.97	103.16	102.94
106.94	102.39	106.94	102.29	101.2	101.85	108.51	100.62	103.33	101.72	109.29	108.27	102.23	119.11	113.38	103.66	100.03	109.55	110.97	101.99	109.14	113.25	105.58	107.23	109.4	97.931	98.797	101.04	105.19	115.92	104.51	107.65	108.19	106.05	109.07	105.76	109.87	108.54	104.27	104.25	99.654	105.35	95.471	102.34	100.3	101.69	95.738	110.86	104.06	108.6
109.24	113.76	106.76	106.09	112.34	109.43	110.69	100.52	107.08	116.58	102.34	100.16	109.87	105.26	105.77	108.11	112.3	109.2	102.79	105.71	114.4	102.77	101.69	111.4	107.34	107.9	106.05	105.86	99.337	101.97	99.031	103.64	100.75	111.35	105.57	111.78	113.13	110.61	104.42	115.41	115.23	103.3	110.42	110.15	98.878	104.89	106.17	98.797	109.78	98.582
107.66	104.53	104.37	103.37	108.34	102.2	119.61	108.57	107.45	108.97	103.4	103.2	107.2	100.6	106.98	108.19	105.26	105.36	99.933	101.8	96.497	108.21	108.63	101.09	108.54	113.9	97.461	113.26	98.16	101.78	109.13	110.59	98.368	117.42	107.87	98.199	112.38	98.586	106.17	111.51	101.7	104.93	103.46	105.81	112.35	109.8	107.44	111.83	99.912	106.37
101.63	107.42	98.885	100.99	95.513	94.968	98.911	97.117	106.05	99.595	98.249	101.16	103.36	97.048	97.459	104.77	101.3	86.859	102.56	103.18	108.06	100.63	95.866	99.191	105.84	117.07	103.98	106.98	99.479	106.53	98.977	100.73	106.5	106.55	107.84	102	98.697	102.17	102.79	92.545	99.341	98.191	101.78	108.48	98.747	98.517	108.88	91.013	96.636	111.71
95.249	98.191	93.231	96.614	97.307	91.581	90.827	102.25	100.51	96.19	93.794	95.194	100.52	99.926	97.095	92.916	92.392	92.533	91.648	99.075	105.66	95.483	94.507	94.157	97.794	98.316	92.202	101.3	99.628	101.38	91.542	96.334	103.63	94.901	85.881	105.08	101.99	98.554	96.455	103.67	109.75	95.248	99.474	100.2	95.663	98.312	102.98	99.778	90.355	108.8
99.514	108.32	104.42	96.129	103.24	89.315	106.98	105.11	107.86	112.74	102.1	111.01	102.32	98.283	103.92	112.41	101.09	100.64	106.94	106.44	105.14	106.48	108.49	105.74	95.069	100.29	104.88	103.96	114.93	104.13	101.79	98.506	102.96	104.06	105.84	107.32	112.98	109.24	96.717	110.34	110.16	106.13	99.388	93.374	105.8	101.52	100.84	115.04	102.26	101.33
113.56	96.334	98.652	104.46	109.3	105.24	100.78	110.92	109.78	110.96	108.01	102.57	112.53	100.55	96.606	103.36	114.42	110.22	103.33	109.56	104.44	107.8	109.88	108.93	106.3	104.26	114.72	109.24	106.86	102.27	105.88	113.53	116.82	107.29	111.25	103.06	104.55	111.71	106.59	104.45	108.27	104.77	118.42	105.98	101.22	101.25	102.49	111.27	109.54	108.06
101.41	109.11	100.74	106.6	114.15	93.229	108.72	101.3	99.771	100.22	107.43	99.106	106.82	102.69	95.286	105.69	114.17	109.56	101.92	103.87	108.65	99.597	113.7	100.22	107.47	100.16	111.44	98.961	110.27	101.53	107.2	115.42	109.4	108.25	98.606	96.359	97.817	97.832	105.63	108.33	109.13	97.589	112.85	106.27	119	107.03	114.38	113.19	93.275	110.36
99.368	103.91	109.91	104.32	107.31	104.97	120.44	105.94	107.28	108.69	103.98	106.02	111.98	102.55	107.45	101.28	113.68	114.09	104.69	99.211	105.11	105.27	110.56	105.77	99.844	109.16	109.23	110.58	108.66	103.7	103.43	106.17	109.8	106.4	106.72	101.85	108.06	108.88	100.91	109.63	101.23	109.88	108.21	107.41	102.66	102.85	96.956	102	98.164	111.19
93.937	105.3	98.331	98.931	97.905	92.671	99.416	100.78	100.66	98.522	89.419	100.21	97.373	94.497	101.32	109.73	104.22	103.21	86.631	105.49	97.142	99.159	98.938	100.99	93.496	100.48	108.1	95.968	96.701	102.75	88.214	98.866	106.46	100.41	95.949	99.027	100.26	88.231	90.053	92.677	94.277	102.46	106.82	97.728	102.18	109.6	100.28	99.883	102.94	98.936
113.81	113.48	108.43	107.56	113.98	110	108.33	111.32	112.39	104.15	114.3	117.44	108.93	103.44	110.11	109.29	116.78	113.25	113.57	105.36	105.18	116.57	109.26	113.53	101.71	109.4	108.43	112.82	111.54	111.85	107.8	109.72	96.151	113.7	109.39	108.8	112.27	109.11	111.2	110.33	115.01	105.36	111.05	102.47	112.76	122.14	105.27	108.73	105.47	112.22
96.408	105.64	103.2	99.022	100.84	99.072	95.184	98.755	101.64	98.032	103.28	92.47	103.08	89.843	96.244	104.33	98.792	89.604	105.16	97.694	103.76	89.697	103.32	104.1	98.674	94.999	104.33	93.046	103.89	102	97.674	98.037	96.366	91.289	103.37	106.83	108.28	98.022	95.224	90.57	93.894	97.425	97.953	102.08	97.7	104.67	102.44	97.054	95.865	97.975
92.678	113.23	102.24	103.54	106.75	105.19	114.44	117.43	104.01	101.47	109.94	109.37	103.58	103.28	118.38	117.34	104.4	108.93	95.395	101.61	116.78	113.1	101.3	102.08	101.05	101.6	100.63	102.5	105.54	110.94	109.4	108.68	106.14	105.81	111.63	105.97	114.02	102.31	106.88	101.85	109.16	106.27	110.12	100.78	101.36	115.92	100.88	112.75	104.64	111.2
98.419	104.62	95.8	110.66	102.72	102.09	111.18	93.214	113.01	97.517	109.54	107.96	100.62	99.569	101.15	105.54	112.84	99.597	106.52	107.68	111.2	114.32	107.35	107.33	105.91	106.58	112.36	114.52	100.75	110.33	101.01	106.29	112.64	104.99	111.2	106.55	115.3	111.26	105.08	105.73	106.5	117.94	98.288	101.31	99.92	101.79	101.31	105.85	105.87	95.291
103.47	116.92	112.72	108.06	102.45	112.63	107.72	111.7	108.72	116.18	108.21	113.25	110.2	121.23	115.75	114.56	105.54	106.34	113.89	101.15	100.74	105.63	102.9	103.6	109.62	106.19	119.84	102.79	105.33	106.85	95.542	98.785	103	107.75	106.85	99.839	104.68	102.17	102.79	104.42	106.02	110.2	104.59	107.94	113.02	109.9	106.34	96.356	115.13	107.09
109.1	101.39	104.57	105.98	116.31	98.168	102.52	99.549	103.6	101.73	113.2	103.59	90.577	104.3	99.192	102.6	109.87	106.04	100.74	96.834	108.12	109.67	108.19	110.12	99.793	97.989	101.86	95.8	106.39	103.57	101.09	102.89	95.225	106.07	95.462	112.44	106.11	107.67	93.275	104.29	100.03	103.13	100.32	103.91	116.92	98.429	111.76	100.12	106.92	105.25
95.334	89.208	106.98	92.007	102.36	106.21	93.683	93.128	96.1	96.432	98.513	92.762	97.066	97.831	101.35	93.254	110.46	105.67	95.894	101.55	97.3	95.814	92.784	94.302	102.88	99.255	96.787	103.44	93.853	103.91	97.365	107.92	98.052	94.946	96.975	99.771	91.356	93.891	99.451	97.52	96.952	93.064	105.63	97.48	103.06	108.66	109.23	100.4	97.76	96.656
102.05	101.36	109.52	98.67	109.09	100.24	110.76	106.17	113.5	105.48	100.87	102.17	107.77	108.09	95.914	104.24	100.09	98.196	105.53	103.83	109.25	104.04	104.28	108.93	106.02	104.55	102.13	102.2	112.85	103.51	95.282	102.55	114.25	108.67	106.36	103.21	112.77	107.55	112.98	106.91	106.32	105.15	106.32	95.946	97.652	108.96	101.81	97.718	102.04	107.85
108.62	105.17	107.74	101.44	112.23	107.99	113.07	116.42	113.06	113.75	108.51	106.78	99.545	99.128	113.09	104.91	106.2	106.65	109.41	97.875	107.23	100.72	111.09	105.35	113.8	102.42	98.902	115.37	109.6	110.18	104.38	107.58	99.435	106.32	109.65	104.94	108.36	104.54	109.64	94.514	108.07	98.606	116.33	104.59	106.52	103.41	109.46	100.14	108.03	104.82
102.82	101.83	100.56	104.69	109.74	109.44	96.017	107.55	104.67	108.43	110.74	101.31	107	100.38	106.08	93.193	107.55	106.89	108.56	104.72	106.55	106.38	103.34	104.71	110.12	105.42	112.09	111.38	96.455	106.25	100.38	100.18	109.82	108.49	103.95	102.67	98.996	109.37	103.42	105.68	109.87	103.91	102.94	106.55	105.46	114.92	103.89	107.42	112.37	108.48
115.33	112.9	107.3	105.59	104.85	109.93	112.43	99.099	104.85	115.42	103.66	109.86	105.73	101.06	96.777	113.29	100.29	103.63	110.56	112.54	110.83	115.16	100.5	108.05	114.51	114.77	104.11	107.33	108.42	103.03	110.3	109.32	111.25	110.71	115.46	103.6	111.67	100.47	107.32	105.38	112.96	112.56	107.78	113.45	111.86	108.44	108.18	107.27	102.31	106.82
100.98	102.13	108.97	100.44	92.789	116.54	100.21	105.44	111.09	104.54	107.8	96.438	106.77	104.27	103.79	107.86	107.21	113.28	104	104.53	100.33	107.15	108.69	111.61	105.82	110.92	98.441	113.86	102.79	101.75	99.983	107.02	108.45	109.54	105.6	106.5	111.71	103.32	97.725	108.91	104.87	103.19	108.51	104.85	111.94	107.29	101.85	106.56	103.12	104.94
107.56	104.88	115.08	109.43	105.43	114.29	106.29	98.474	106.56	100.92	106.31	113.64	107.93	113.07	114.75	115.74	112.31	99.447	109.4	107.21	110.8	109.99	107.83	110.55	103.29	107.9	111.36	104.82	107	106.52	104.64	117.44	108.54	107.97	110.76	102.59	115.18	109.74	104.63	107.13	112.96	107.04	110.72	107.19	105.55	112.48	100.84	107.77	115.38	108.31
104.84	107	102.39	98.195	99.31	103.81	103.87	99.081	103.17	98.588	104.99	100.35	101.7	94.267	95.498	105.82	94.406	98.581	96.09	105.66	98.489	107	103.99	108.52	107.87	100.58	99.124	99.828	101.74	102.03	101.07	101.92	108.46	101.83	97.481	93.497	101.95	106.65	101.44	101.57	100.49	92.524	101.62	101.58	99.272	106.22	103.78	99.935	95.954	95.486
106.89	109.86	102.46	102.54	103.22	104.69	111.23	101.26	108.6	104.32	105.48	107.46	108.05	107.93	107.07	107.79	112.45	114.28	106.43	117.79	112.24	108.15	103.77	107.99	100.37	103.4	109.08	115.7	100.66	101.89	104.22	111.85	105.77	103.64	101.57	109.11	108.9	111.89	102.95	113.39	105.16	98.215	106.12	103.59	110.98	107.78	103.77	103.61	96.145	98.749
101.24	102.35	105.94	99.454	103.3	97.114	99.317	111.37	101.18	97.428	92.996	104.76	98.258	100.38	94.906	100.9	97.755	98.899	98.886	108.04	105.9	100.48	106.18	98.458	96.801	104.21	105.47	94.972	111.97	100.81	112.52	115.48	94.714	98.943	103.49	93.754	98.331	89.303	103.99	103.31	89.738	97.47	101.19	100.01	105.09	98.273	96.993	98.671	99.598	100.3
100.88	102.8	96.574	98.772	105.54	102.58	108.7	101.2	99.506	95.875	95.258	105.38	101.26	104.19	105.47	90.517	96.08	100.81	102.18	95.687	101.09	103.1	100.92	111.52	97.215	101.96	99.172	94.344	99.946	112.07	104.03	97.026	102.69	97.305	102.07	108	98.939	104.43	102.75	103.43	96.982	107.14	89.609	108.33	103.88	100.37	100.44	103.58	96.913	97.464
97.374	96.858	101.64	106.07	101.8	105.39	99.984	94.626	110.93	104.37	93.377	100.96	102.34	96.238	104.67	107.1	97.995	101.55	102.89	104.46	100.45	101.62	106.14	88.602	102.7	95.129	105.3	108.88	98.67	107	108.44	101.32	102.77	100.64	100.1	97.898	97.607	95.405	100.94	97.658	107.83	95.262	97.971	109.57	103.4	100.37	97.218	96.177	106.96	105.83
101.98	103.22	102.81	106.68	106.37	108.54	104.21	113.85	105.69	105.12	99.489	106.36	100.43	107.04	100.55	109.74	98.758	111.37	104.56	109.54	108.83	97.806	96.403	110.21	99.381	93.94	99.386	96.432	108.52	101.32	112.24	100.53	104.29	92.426	105.6	96.903	104.79	103.44	111.58	107.76	112.71	109.78	108.76	108.55	109.85	104.82	110.19	103.65	100.05	102.11
103.67	99.569	103.47	103.09	96.83	99.304	101.91	100.04	100.5	97.245	101.46	98.89	105.78	106.69	99.493	98.99	104.28	88.595	97.705	98.834	101.05	97.104	100.57	98.811	95.108	98.89	103.14	101.68	99.295	93.805	109.15	101.87	91.561	97.96	98.626	101.85	102.53	93.498	94.402	94.697	96.072	91.764	102.8	96.361	94.486	98.27	102.09	105.09	100.25	96.84
95.401	104.67	91.8	93.484	95.888	104.37	105.31	96.432	96.965	95.781	101.56	96.316	96.98	101.37	102.25	98.644	93.399	107.07	91.347	97.06	99.402	95.069	93.614	94.919	90.184	100.07	93.509	93.676	85.981	106.79	88.91	96.79	98.461	96.968	94.95	93.941	95.551	97.277	93.793	86.554	104.11	97.847	91.495	97.394	101.04	90.941	102.22	96.002	88.166	98.57
102.22	113.85	101.03	110.07	108.77	116.55	105.74	112.28	103.69	105.78	99.621	116.55	116.12	107.41	96.259	113.35	106.07	105.87	108.27	96.604	104.03	105.63	112.14	115.34	115.94	108.71	101.4	112	102.32	110.43	104.02	104.59	115.54	116.25	103.09	110.63	106.22	103.93	109.33	100.86	103.04	104.02	108.67	107.94	107.27	110.26	102.08	112.89	107.16	104.54
112.05	111.7	102.29	107.27	107.8	114.6	112.29	107.89	103.72	102.54	103.57	112.33	112.25	105.53	104.21	113.39	109.22	107.72	108.61	110.74	102.6	108.4	111.85	102.72	112.24	105.32	102.71	115.41	116.52	109.1	108.15	106.45	120.07	102.31	101.49	111.42	113.21	108.86	107.5	108.84	114.76	109.79	119.62	100.7	110.93	116.71	109.28	104.41	104.04	111.86
115.22	97.394	111.7	109.34	114.09	113.77	101.37	113.04	107.34	111.18	99.482	109.94	111.46	104.58	107.28	105.61	102.6	103.62	106.36	112.82	115.74	120.22	114.35	107.84	112.88	117.95	103.59	109.88	102.78	104.79	97.923	105.94	102.33	111.26	103.94	112.12	104.75	103.22	108.16	103.97	101.3	106.33	102.34	108.8	103.28	114.3	104.04	107.89	104.93	105.78
111.09	111.5	116.56	116.59	115.56	112.51	114.64	110.59	116.93	111.41	111.54	113.61	105.78	108.25	103.42	108.49	108.51	116.77	110.34	116.74	107.27	116.17	110.66	107.29	97.863	104.99	101.67	102.92	112.77	115.49	110.04	113.41	109.63	110.05	111.12	113.58	103.42	117.01	123.28	110.88	108.79	109.66	107.56	107.12	106.07	111.27	104.95	109.83	109.04	109.55
94.864	112.92	103.79	100.93	112.91	109.1	98.849	96.525	103.94	107.05	104.46	102.17	107.47	94.486	101.08	109.85	109.75	118.73	114.99	105.67	110.31	105.09	104.63	103.93	102.32	96.894	110.52	98.475	108.84	104.47	106.91	107.94	108.09	106.26	97.741	112.38	110.45	110.22	100.57	98.609	98.438	111.76	93.934	110.07	113.33	105.83	104.52	116.12	98.305	99.74
104.2	99.052	107.06	113.57	108.66	108.48	93.632	112.16	100.04	100.56	106.78	106.61	99.283	100.42	113.43	107.08	105.88	103.68	112.46	102.19	108.4	103.61	113.04	108.57	114.93	111.31	110.1	98.632	100.6	104.19	106.45	111.35	108.89	109.48	100.02	103.22	110.74	110.45	94.845	102.53	110.66	104.02	101.25	106.08	104.87	105.3	108.02	109.85	107.41	105.85
108.39	115.57	101.5	102.05	106.96	103.28	102.78	98.023	103.72	100.38	111.05	107.47	102.29	104.33	111.37	110.05	109.8	100.32	103.78	113.45	111.18	101.85	96.684	108.8	108.87	107.09	101.51	102.72	108.92	98.51	106.53	111.39	109.38	105.24	107.23	112.16	109.91	102.92	104.88	105.26	101.82	105.4	108.64	104.24	98.393	111.04	104.31	98.405	110.73	103.41
104.42	103.67	103.18	103.45	93.219	99.809	91.62	98.291	91.736	103.16	93.855	102.72	97.602	97.139	91.128	96.331	101.86	95.58	92.088	105.41	95.762	101.37	98.267	99.944	97.817	104.76	104.82	96.75	98.879	98.399	94.599	104.63	98.859	98.212	100.47	104.08	103.08	79.667	102.23	89.88	106.4	96.283	102.04	104.81	100.28	98.354	99.238	91.003	92.727	102.06
104.46	99.596	104.96	105.99	97.11	109.53	102.22	105.99	105.74	101.3	108.17	101.05	108.02	106.49	103.38	101.69	104.87	102.79	103.76	110.98	99.691	103.85	103.85	103.76	97.874	104.5	104.07	101.34	98.635	112.03	105.69	108.19	103.99	105.74	104.2	114.79	106.51	111	101.83	109.63	109.02	103.92	109.04	106.83	110.85	109.96	107.07	110.14	104.75	105.7
107.77	112.1	99.383	100.47	105.4	104.25	110.02	108.92	104.85	104.42	103.1	107.84	106.84	102.46	111.51	109.67	110.43	103.43	98.194	95.185	110.79	104.39	94.067	114.53	100.89	111.09	103.13	100.74	104.58	103.4	105.68	107.07	102.42	100.21	107.39	102.27	101.54	99.056	111.8	102.97	102.67	110.68	110.78	106.39	106.81	103.68	110.94	101.55	110.98	100.56
103.51	101.76	120.04	109.52	105.97	108.36	117.12	108.77	108.82	110.78	108.57	115.94	114.7	98.003	107.55	118.54	108.85	111.19	108.65	109.62	110.29	109.79	114.13	109.17	115.47	112.96	106.11	112.8	113.57	104.07	120.32	111.5	105.7	103.59	107.3	118.84	121.65	116.17	112.47	110.84	106.7	107.64	111.58	112.04	106	114.62	114.74	114.36	117.81	116.27
103.06	102.04	110.01	106.63	108.3	113.51	101.98	95.309	107.03	112.75	105.53	105.02	100.49	111.83	108.37	103.92	108.26	107.54	108.45	105.34	103.88	111.56	109.44	113.31	108.06	106.62	103.57	106.54	109.92	101.44	105.69	104.93	108.19	104.76	102.89	110.65	101.5	106.11	105.16	114.08	105.47	108.85	108.49	100.84	99.232	99.857	114.28	106.24	108.2	100.77
102.36	104.35	110.05	108.53	108.08	104.51	108.91	109.61	98.578	105.07	103.56	105.59	105.28	111.53	103.45	108.27	107.75	102.51	104.49	109.1	109.29	106.42	114.91	106.33	106.98	113.6	108.5	110.17	112.28	110.2	108.51	106.71	108.6	107.4	114.91	103.8	106.71	107.7	98.888	112.27	104.49	104.26	102.56	109.89	103.52	106.47	108.49	110.93	106.06	109.88
104.05	107.37	106.93	108.69	109.45	102.41	102.62	117.99	111.2	106.2	107.86	110.07	106.22	120.84	103.79	109.46	115.38	106.44	102.79	113.88	108.14	104.27	105.14	101.99	106.79	109.3	96.313	118.85	114.29	114.83	114.1	112.04	98.522	107.1	110.54	109.35	113.41	112.04	103.99	105.15	105.19	109.34	95.626	104.97	109.9	104.24	96.815	109.19	118.66	102.42
93.729	97.207	100.13	99.577	104.88	100.78	95.258	90.791	90.4	101.66	94.892	83.984	95.233	98.163	105.22	93.466	102.21	103.7	101.3	96.721	103.89	92.888	96.462	91.401	99.058	97.299	106.58	98.326	98.008	108.2	93.338	102.25	78.477	94.712	96.403	101.57	103.04	102.53	107.41	93.556	109.68	102.65	93.861	95.851	102.64	100.11	91.113	92.648	91.847	101.44
105.46	109.81	112.87	97.671	104.73	108.82	118.56	107.81	106.63	106.61	111.23	97.638	104.71	101.57	108.06	106.88	110.52	105.66	104.62	109.85	112.47	102.54	105.56	109.08	110.42	107.18	106.6	100.16	104.33	108.56	99.094	112.25	98.192	101.15	109.45	101.6	108.28	99.347	108.65	112.45	102.51	106.91	109.5	104.95	103.84	108.23	107.38	103.21	95.33	104.04
112.52	104.28	100.45	106.54	106.81	109.97	106.72	108.83	105.9	99.429	104.3	109.34	111.63	105.96	100.78	101.8	113.53	107.09	106.11	108.18	112.33	106.09	109.53	105.11	103.64	99.181	104.61	99.178	110.11	118.74	110.89	110.62	107.61	109.78	107.93	101.95	112.04	109.01	109.33	103.37	101.81	114.02	106.74	108.14	107.36	107.15	103.31	103.37	111.76	100.19
117.24	102.07	104.94	107.45	102.32	104.8	104.61	109.84	108.91	103	102.49	104.8	100.92	105.75	101.78	110.99	106.01	107.86	97.678	114.59	108.77	101.61	103.92	107.1	113.33	117.28	103.87	109.85	101.14	100.87	105.51	102.12	108.25	107.02	104.82	109.97	106.7	105.41	109.41	98.895	118.23	108.98	103.77	106.41	99.897	107.04	97.29	110.13	105.09	102.76
100.28	99.069	106.54	115.02	103.28	105.25	105.38	105.21	91.836	96.859	105.51	107.13	103.55	103.15	104.86	108.56	106.92	99.957	96.007	107.95	102.14	104.47	113.53	101.96	104.61	107	100.08	108.07	113.66	108.37	105.31	104.9	99.94	101.44	100.12	94.563	111.04	105.32	109.53	100.43	98.466	100.96	107.28	99.27	107.51	102.85	107.53	99.215	103.42	107.28
105.19	113.14	110.47	109.34	104.44	107.53	101.72	105.05	102.26	106.46	97.28	102.44	105.6	103.48	105.31	99.267	104.85	102.6	104.54	100.17	105.14	101.92	112.89	113.25	107.95	107.08	108.02	92.423	109.8	100.32	109.01	104.36	113.13	105.67	106.96	106.05	104.08	106.72	103.54	97.792	109.95	94.243	106.78	108.54	109.02	108.86	98.937	101.44	107.81	105.06
100.36	97.746	95.632	104.41	93.08	100.69	100.29	106.16	96.934	91.814	94.98	109.92	101.06	101.28	95.273	91.787	90.062	105.09	102.9	99.3	99.267	96.262	92.385	91.383	102.94	97.195	101.41	104.57	97.4	93.749	103.57	103.84	100.37	101.08	98.577	101.27	108.4	106.09	107.38	96.812	102.74	97.777	101.89	93.571	95.787	84.486	102	99.64	99.557	98.92
99.323	100.9	101.69	94.423	107.21	113.78	101.7	102.59	112.79	105.81	103.53	94.974	104.48	95.758	95.902	107.54	105.14	104.92	103.14	102.35	107.44	99.631	100.89	112.55	102.28	104.15	109.32	111.21	111.54	104.44	120.77	110.88	107.49	103.05	107.4	105.66	110.59	103.89	101.4	99.647	111.74	115.11	104.16	102.55	106.45	107.81	107.52	96.854	102.95	106.1
102.31	107.04	91.942	105.63	91.428	100.07	94.374	93.069	104.49	92.97	95.976	102.94	103.21	96.22	96.865	90.038	97.97	94.932	96.453	98.995	92.279	92.221	100.8	92.747	95.093	100.43	102.48	86.475	97.778	97.448	97.73	98.96	99.637	95.861	103.52	104.36	99.723	92.418	95.072	98.988	93.016	91.329	91.709	100.88	99.556	97.552	98.134	94.02	102.24	94.291
107.1	101.66	97.536	99.231	107.02	97.03	97.177	101.89	103.78	87.227	94.043	106.36	92.499	97.284	104.31	94.667	100.5	112.2	103.29	90.808	97.176	105.58	93.955	102.34	101.06	102.44	101.53	104.13	95.644	101.62	94.329	92.242	102.87	102.77	98.319	101.38	91.85	100.05	98.389	108.49	102.31	101.17	96.151	93.273	102.58	98.61	102.05	105.57	107.76	91.629
99.926	106.84	97.566	112.35	113.52	103.48	98.19	115.69	110.81	100.48	105.65	99.963	108.89	103.64	103.83	103.47	104.65	105.33	110.95	109.58	105.64	100.52	96.79	106.75	99.988	113.47	106.34	106.63	97.724	108.73	109.24	111.8	106.93	105.35	104.74	91.203	101.05	97.567	110.14	115.35	105.92	103.66	105.33	112.36	102.24	114.39	97.668	103.27	105.97	108.94
104.77	113.74	102.58	107.24	112.61	109.8	102.7	105.29	114.17	118.42	103.24	107.91	109.66	114.3	121.91	114.28	120.94	106.09	102.07	102.89	108.31	104.49	108.68	114.96	106.72	112.58	105.77	107.87	99.198	111.66	109.51	104.91	110.69	103.99	104.51	100.85	103.84	102.87	110.98	106.61	109.67	110.66	112.1	107.02	110.49	105.22	103.5	107.7	111.35	106.06
92.575	95.922	89.161	97.861	99.552	109.72	101.34	103.74	101.66	92.669	96.42	99.011	101.73	102.1	107.86	99.63	95.977	100.1	104.63	88.661	89.196	106.63	98.601	96.728	101.09	93.097	90.974	91.964	103.17	97.562	99.826	93.221	100.67	99.03	102.88	99.636	100.43	90.647	91.615	106.03	100.25	102.14	97.577	98.394	95.567	92.846	88.145	97.49	108.36	85.376
91.615	112.42	104.82	115.18	104.5	102.54	103.05	103.03	105.12	110.23	97.909	108.61	103.6	100.37	101.21	111.89	98.232	100.85	100.85	104.98	102.69	101.98	102.25	102.78	94.887	101.96	110.37	99.395	100.12	104.78	100.7	97.047	103.72	106.09	104.01	94.802	101.09	102.3	106.28	101.66	109.59	103.74	104.43	91.783	98.302	97.664	108.33	108.06	97.255	101.33
104.93	113.18	111.85	108.32	109.27	105.53	105.27	112.88	110.45	107.28	106.46	116.09	112.46	117.14	99.664	108.93	106.94	98.374	96.752	109.26	105.01	102.4	112.03	110.9	99.837	107.14	112.6	111.83	111.09	106.84	108.76	106.67	105.33	116.98	103.19	110.59	108.92	105.9	110.11	107.78	106.09	109.85	107.96	109.77	105.18	115.02	121.7	109.86	104.14	107.25
104.67	113.47	114.19	109.99	112.76	101.54	115.68	101.05	105.51	104.77	108.66	106.89	108.22	101.79	100.15	114.15	105.55	103.05	112.73	109.25	100.28	109.82	111.84	111.93	109.56	109.14	107.29	104.46	101.47	106.77	108.93	116.38	108.37	104.43	116.84	103.71	110.19	109.74	107.1	110.33	103.18	98.781	101.67	110.43	104.53	110.46	110.75	108	103.05	106
102.98	102.22	94.886	96.899	96.794	100.8	99.55	104.33	96.652	99.601	109.17	102.66	98.094	100.72	96.597	106.18	100.54	100.58	101.51	98.324	103.11	96.529	93.39	99.739	108.83	97.796	106.43	101.07	103.99	96.051	99.069	105.65	104.71	104.27	96.781	96.344	93.56	99.493	99.028	107.55	100.65	107.09	100.93	99.597	98.377	101.94	89.194	107.81	93.624	93.973
108.64	117.61	113.52	112.3	104.56	103.8	104.65	109.08	105.93	97.577	105.26	110.74	118.18	107.33	108.69	114.34	113.44	109.39	105.92	112.83	111.87	103.19	109.65	102.41	103.5	104.54	108.74	99.803	103.84	110.31	97.801	107.89	105.63	101.88	103.21	110.76	113.36	112.17	113.24	107.62	102.39	111.32	106.11	105.93	111.85	113.43	110.24	105.15	103.63	106.52
106.28	104.64	97.221	95.088	102.08	104.16	101.68	109.93	98.988	107.88	109.96	112.96	95.641	105.28	96.531	109.85	110.21	100.73	108.58	103.94	102.6	102.39	102.62	106.74	102.38	103.28	96.897	110.44	109.92	106.65	97.351	106	98.99	101.53	108.35	102.77	99.282	109.02	92.726	102.95	94.706	105.65	110.46	95.564	99.299	98.343	106.59	104.11	97.409	94.226
93.525	108.02	106.91	103.9	109.54	108.43	104.65	111.99	103.47	107.5	104.47	105.9	102.64	102.62	108.36	110.28	105.73	106.97	100.88	97.299	102.53	104.87	98.263	104.77	107.76	107.01	104.19	103.49	110.61	104.74	100.09	106.42	109.18	113.69	106.5	108.38	103.87	100.54	104.64	115.43	104.63	108.97	101.92	103.38	100.36	112.61	104.69	109.42	103.92	100.5
100.14	100.17	99.439	102.66	109.11	104.97	103.34	93.101	94.12	97.615	96.85	99.113	98.739	85.883	94.006	96.482	99.342	95.612	101.41	101.49	92.28	100.36	101.54	101.47	102.08	107.93	98.997	94.149	96.568	96.057	109.8	95.925	98.594	95.634	105.01	98.274	102.54	90.89	95.509	101.87	89.489	100.03	98.028	94.991	96.089	98.969	100.55	94.712	104.24	96.508
110.34	112.59	104.59	107.78	105.88	106.72	99.828	98.856	115.25	103.04	105.07	108.44	101.67	102.12	106.1	112.89	111.02	101.94	110.7	108.08	105.88	109.06	102.84	111.47	95.028	114.14	99.465	108.78	105.75	117.39	102.46	110.49	116.31	110.25	109.03	96.248	119.59	97.918	105.17	116.2	114.34	111.63	110.22	114.83	98.188	107.9	111.31	113.56	101.57	96.909
105.41	101.42	111.63	115.23	114.84	109.22	100.67	119.27	101.84	103.46	104.83	105.45	104.5	107.84	109.2	98.536	103.68	112.5	106.74	104.75	110.93	105.94	106.37	102.11	103.51	104.83	106.02	105.76	105.78	113.73	102.22	106.59	107.53	111.51	105.03	102.38	106.77	111.86	104.96	104.93	103.97	104.75	111.99	101.9	108.2	117.98	111.44	110.75	108.57	102.11
99.337	97.993	97.168	89.829	99.617	104.09	97.762	103.12	91.217	88.788	94.788	100.31	97.427	100.96	91.583	99.044	98.066	100.79	94.951	96.401	89.683	107.47	97.842	98.959	98.463	98.999	97.05	94.593	100.42	97.299	102.84	100.78	95.962	95.664	91.263	100.84	98.772	100.74	91.22	97.452	93.384	85.832	93.858	101.38	102.91	105.51	93.506	96.784	98.28	98.013
102.77	104.62	96.056	92.123	104.27	106.6	90.819	105.06	102.58	102.93	93.1	100.7	95.772	100.62	97.664	92.256	91.715	101.34	96.645	99.308	96.278	104.5	104.24	98.826	97.726	96.614	102.13	102.23	95.255	101.16	102.23	94.58	93.716	98.174	104.21	95.403	98.639	86.122	100.73	91.731	92.044	97.301	101.74	95.167	99.258	96.868	97.377	95.31	101.77	94.244
104.2	93.727	99.411	104.14	97.563	94.061	96.443	96.6	86.063	104.38	93.882	96.342	95.913	106.11	87.749	101.93	88.634	93.163	103.85	98.004	92.504	105.09	109.44	97.205	88.734	93.76	95.129	95.392	92.011	101.03	98.395	104.68	99.501	82.193	93.869	95.108	100.94	95.949	95.915	96.113	98.724	107.77	91.883	93.123	96.981	95.915	100.27	93.08	96.94	97.947
107.55	103.9	107.9	105.97	111.91	108.98	102.78	105.86	105.44	105.44	108.38	104.41	104.14	99.909	112.26	113.53	107.78	105.72	109.97	104.73	100.93	108.98	103.41	109.4	112.23	114.21	106.57	105.89	104.21	107.57	111.64	106.69	108.86	106.16	104.84	100.68	95.084	103.86	100.82	105.13	107.12	112.84	106.82	102.18	103.03	110.76	104.17	112.1	113.51	112.33
107.28	105.64	109.87	110.46	107.3	103.45	102.69	107.56	112.06	106.98	101.73	108.04	101.18	111.62	106	98.332	110.6	112.97	108.8	111.6	107.59	102.9	111.17	101.76	102.79	104.97	104.97	108.22	112.58	107.66	111.15	104.34	106.82	99.335	106.99	117.27	107.87	108.25	105.87	111.68	109.02	105.3	105.31	109.85	101.99	110.94	111.75	105.5	104.02	114.73
103.27	110.87	105.92	105.93	114.25	109.64	109.55	113.82	111.53	109.62	108.21	109.93	108.42	102.49	105.98	108.66	96.512	113.34	106.06	108.68	109.05	103.2	107.56	106.04	110.1	107.59	103.17	103.57	103.44	109.85	111.66	109.47	115.35	101.79	98.069	115.75	106.68	115.67	94.492	109.88	109.09	112.98	108.34	114.25	112.5	107.28	109.38	111.73	114.53	101.91
99.309	96.194	93.128	91.809	91.3	94.933	91.46	103.34	98.087	99.071	101.18	102.56	105.91	93.468	99.981	94.67	95.102	99.022	104.3	99.791	113.29	99.408	90.688	92.114	90.871	98.265	96.477	95.855	95.424	99.733	98.143	87.256	97.649	97.438	99.938	88.033	97.105	100.65	103.74	91.618	101.54	102.24	96.017	93.531	98.558	107.09	96.255	101.35	96.806	98.833
95.805	103.45	94.931	97.222	107.97	103.79	97.717	97.533	95.514	93.291	104.42	95.372	96.054	97.4	97.183	89.132	95.44	98.526	99.601	108.19	97.979	91.416	99.008	93.672	101.12	99.179	95.579	97.956	100.81	93.385	93.863	104.65	97.384	98.404	109.19	101.9	96.586	91.322	88.818	96.156	102.74	99.092	93.699	103.55	103.91	107.03	94.682	97.09	93.176	96.716
107.42	109.64	103.02	111.9	106.83	102.12	98.714	111.59	110.47	109.65	106.99	109.66	104.37	105.36	104.44	111.35	107.04	117.26	110.68	112.94	110.98	102.18	111.92	104.42	111.24	113.78	109.46	104.78	99.882	104.08	108.18	107.87	110.23	111.17	104.37	110.58	110.67	103.77	110.8	113.82	111.67	103.32	109.12	102.16	103.07	102.2	109.13	111.03	115.25	108.17
99.427	104.08	102.91	102.89	108.86	115.37	98.437	98.476	101.95	102.84	97.879	104.57	104.98	105.1	105.65	106.65	109.37	105.4	93.02	99.271	103.53	109.68	108.27	103.07	112.92	103.38	108.11	111.17	108.49	103.72	104.09	111.76	102.48	117.17	107.67	107.3	105.51	102.1	99.927	106.32	103.15	105.22	107.17	109.34	110.86	117.78	102.92	96.086	101.11	102.85
110.2	102.69	108.35	98.087	92.068	105.27	100.45	100.05	112.49	99.621	102.8	104.69	105.66	103.73	96.572	93.409	98.868	103.09	101.65	83.611	99.359	104.82	101.67	105.97	100.11	90.309	106.34	107.93	105.35	100.61	95.461	106.44	101.6	113.29	97.187	95.797	106.55	105.6	96.309	103.46	102.75	105.31	102.9	103.69	107.61	107.51	98.026	101.82	111.46	101.03
100.15	102.95	104.46	102.46	110.77	102.8	97.81	108.29	102.67	100.35	98.613	93.746	99.469	104.48	98.948	101.36	107.13	90.711	107.41	98.985	97.055	105.23	111.31	99.437	95.596	102.45	102.29	94.408	95.036	106.49	89.795	94.766	99.796	104.16	113.6	101.91	106.43	105.73	97.977	97.667	100.87	102.25	107.91	91.972	95.769	99.098	106.64	96.496	102.26	94.971
102.05	103.95	102.37	102.79	101.66	101.86	101.75	99.374	96.524	110.69	100.25	106.86	95.858	105.76	107.25	101.71	114.67	105.74	105.71	109.87	109.5	110.69	102.65	100.49	108.66	103.12	111.29	107.63	107.9	109.79	109.18	101.23	109.54	104.24	105.16	102.39	109.48	100.39	108.49	93.192	100.6	110.81	107.29	105.62	96.89	103.95	97.966	107.78	99.226	105.62
102.21	115.45	108.33	100.46	102.32	108.77	108.5	105.72	112.06	113.92	105.51	103.34	102.22	105.86	111.52	113.28	114.33	112.09	102.06	104.97	104.78	100.77	103.56	107.39	99.32	102.75	108.66	100.94	103.55	108.11	105.18	96.27	105.53	98.029	105.97	103.24	111.89	95.011	98.408	110.66	99.612	109.04	109.53	120.38	98.083	96.707	111.5	106.18	104.53	103.68
99.04	98.756	104.53	92.179	97.152	99.518	110.55	100.5	94.258	92.656	96.249	93.986	94.86	113.03	97.677	96.35	97.319	89.28	89.584	100.77	104.49	101.18	110.94	101.98	97.763	89.804	102.62	95.123	94.099	92.375	90.77	93.829	97.479	103.16	102.49	104.39	100.78	99.209	100.37	89.955	92.02	90.369	103.5	99.705	98.158	102.98	95.443	102.93	110.11	99.599
100.19	99.348	110.22	108.9	106.2	101.21	109.32	107	93.188	98.895	109.73	102.24	103.57	109.03	104.23	109.45	110.68	103.05	101.45	115.1	103.21	109.47	102.71	105.73	99.588	108.89	100.99	108.81	103.62	106.2	117.41	104.31	110.25	102.87	106.88	105.97	109.75	98.925	110.88	106.53	106.71	106.56	94.251	106.4	108.82	112.71	103.1	101.07	106.48	107.69
101.31	110.23	107.85	103.59	112.28	102.02	106.85	107.52	103.56	110.32	99.62	107.99	107.28	101.06	101.53	105.61	111.93	102.94	103.35	106.17	105.91	112.56	114.87	111.4	119.85	110.96	104.55	111.45	100.17	101.09	102.82	101.42	112.3	108.37	101.71	104.17	109.05	101.66	111.31	104.6	112.47	101	114.23	101.5	108.97	113.3	103.14	104.38	110.44	112.49
104.26	100.96	112.66	103.89	112.2	108.5	112.76	106.41	103.1	105	103.48	98.762	110.31	107.13	106.9	109.63	105.27	107.25	106.55	105.83	106.83	105.07	106.55	102.05	105.82	101.47	105.69	104.19	101.86	104.02	110.4	108.35	102.18	101.64	107.61	119.68	107.1	113.64	100.87	100.93	104.8	98.04	113.25	103.15	111.27	109.81	95.08	103.04	107.2	108.49
112.44	113.33	104.17	101.4	109.64	107.43	108.83	111.12	116.93	123.66	111.7	114.94	108.62	114.6	101.95	106.89	114.68	107.4	107.86	101.02	119.1	110.86	109.43	110.92	98.922	113.38	113.8	105.87	121.72	105.62	107.61	104.94	100.79	110.2	107.75	112.49	109.2	109.01	109.51	105.01	103.04	106.51	113.76	107.25	116.67	106.27	116.16	104.55	110.45	113.63
108.47	105.19	117.25	107.15	106.32	102.51	107.13	109.5	98.228	102.61	116.34	106.16	113.7	104.21	100.61	116.09	104.42	108.06	105.78	99.747	105.51	107.03	104.8	108.95	110.44	100.9	115.03	112.08	101.95	104.24	100.75	102.18	107.69	105.63	106.86	109.41	114.77	103.87	111.6	112.89	110.39	107.24	106.9	102.84	109.7	111.16	107.17	105.49	106.63	107.22
112.16	100.03	104.83	108.8	112.82	114.35	115.12	113.38	106.81	111.97	112.8	109.07	102.94	100.32	104.24	110.43	117.6	102.09	115.46	108.2	111.65	101.24	114.7	106.47	118.32	111.41	113.32	114.03	107.59	106.64	106.2	117.87	111.22	100.4	104.29	104.08	117.04	101.04	106.75	105.21	110.34	109.85	99.426	118.39	105.2	113.02	104.29	108.84	106.24	105.97
103.02	112.36	107.29	101.15	103.88	96.388	103.78	106.57	103.55	99.318	109.89	109.38	108.45	106.22	107.33	112.62	111.36	96.909	102.15	114.24	108.69	103.39	107.39	111.96	109.02	112.64	97.948	100.73	108.32	104.64	109.88	107.3	98.68	108.63	105.2	103.06	101.73	112.52	98.659	109.97	110.07	101.95	114.19	110.33	111	106.31	98.317	102.32	110.2	106.29
105.84	110.11	102.48	107.8	101.99	110.48	108.45	112.87	110.59	114.75	111.12	107.69	117.97	109.13	103.01	112.07	117.34	118.08	115.19	112.42	115	112.38	117.61	117.39	118.05	112.91	107.27	104.85	110.36	114.24	109.8	104.96	114.79	108.15	104.43	117.92	101.74	110.73	109.37	99.367	112.44	106.35	105.66	110.66	118.03	95.203	112.88	111.01	107.54	115.16
104.25	107.3	106.44	109.85	116.03	107.09	97.664	99.975	100.02	111.93	109.02	105.77	108.58	113.92	100.35	90.75	98.084	116.6	110.45	110.89	96.97	114.23	105.25	105.07	111.99	104.25	108.04	105.8	109.1	106.06	100.6	106.37	107.3	114.49	112.97	102.09	118.26	98.818	108.72	115.66	104.18	103.46	107.03	112.25	101.49	116.75	99.641	105.26	100.89	98.431
100.45	111.03	99.992	111.56	112.15	114.18	108.85	109.15	110.53	109	104.28	104.31	110.71	112.53	113.93	104.1	98.637	103.84	109.01	107.37	104.58	108.2	107.22	101.18	108.6	114.84	111.78	114.1	104.49	114.41	107.27	107.49	105.61	110.01	100.84	108.64	105.38	115.49	106.43	105.14	96.723	105.64	112.72	108.86	110.79	108.56	105.79	109.42	102.36	106.49
105.93	100.07	106.6	97.247	109.76	114.07	108.62	114.6	115.03	100.59	94.32	104.63	105.57	114.56	106.69	103.45	106.11	113.51	100.25	102.57	105.89	107.01	116.77	102.57	100.38	108.13	110.8	103.32	110.95	100.91	107.27	105.78	107.54	107.72	109.04	110.74	108.83	102.19	116.91	114.78	109.24	107.03	104.05	107.97	110.48	101.54	102.27	102.04	109.33	106.01
103.05	102.24	103.15	97.766	110.39	101.4	105.01	96.56	109.53	113.8	95.886	98.648	106.23	102.74	111.53	98.57	101.57	104.9	109.72	96.743	102.72	116.88	104	100.33	108.56	109.45	108.18	113.12	107.82	113.99	104.77	99.358	108.42	97.882	101.89	98.678	106.78	100.43	100.76	107.23	109.61	104.19	110.29	109.36	104.48	99.317	106.29	104.03	103.49	101.75
110.62	103.02	110.59	104.41	105.12	103.15	112.94	109.65	106.23	105.47	102.87	104.04	105.81	110.35	97.913	110.18	106.36	115.21	110.62	119.24	104.73	104.16	113.68	105.57	109.16	107.27	106.7	108.73	112.55	105.84	112.1	107.52	113.37	105.34	108.32	103.28	112.38	107.47	106.32	112.14	110.16	110.57	100.33	98.121	109.04	105.7	108.51	100.87	113.68	112.06
104.97	110.53	96.66	110.7	111.95	101.37	106.12	107.3	98.59	101.65	112.16	117.6	104.85	103.56	106.75	104.3	108.03	99.393	103.99	103.03	107.24	118.1	107.62	109.31	109.77	98.444	103.94	105.87	109.41	108.42	94.043	97.251	107.89	110.44	97.724	97.052	106.06	111.41	107.23	111.46	108.05	111.57	111.03	95.713	108.75	107.36	110.58	100.42	102.91	111.25
113.16	107.46	102.96	97.736	101.7	106.14	103.92	118.14	104.27	106.52	108.92	101.62	103.92	97.227	109.28	111.58	105.3	100.03	110.09	109.57	109.16	112.22	106.66	102.4	102.32	96.675	108.79	110.25	104.27	100.97	102.23	111.92	104.83	102.96	101.36	101.37	98.977	112.11	108.36	107.07	106.78	102.02	98.286	105.88	102.52	106.58	103.56	110.39	106.66	105.27
97.421	97.842	102.77	105.41	102.35	101.49	108.11	99.159	102.03	95.006	102.68	97.758	94.001	106.1	105.65	98.891	98.83	100.84	104.1	102.42	105.36	98.767	94.285	98.451	94.543	92.948	96.563	87.265	106.78	88.697	110.4	96.5	93.968	96.925	96.244	99.648	96.064	112.26	99.546	97.897	96.692	94.402	97.264	94.417	107.89	92.014	108.72	100.96	97.558	98.178
103.01	95.885	107.84	109.07	101.58	111.83	111.59	108.12	117.49	105.08	106.52	90.476	103.5	107.97	98.309	107.61	105.31	95.757	114.23	107.82	105.58	101.36	108.74	116.77	106.55	110.55	107.65	102.64	108.64	109.27	106.9	98.707	104.14	108.14	101.69	105.85	107.18	106.57	103.23	107.62	107.88	117.41	111.92	108.14	106.74	102.86	104.26	107.04	107.66	100.79
117.79	107.26	102.19	110.85	108.63	105.87	103.09	109.24	103.16	106.07	108.84	103.92	107.7	111.52	102.31	106.41	109.46	100.93	110.25	108.57	112.57	113.32	115.46	100.16	113.15	106.65	107.96	115.57	94.473	102.8	108.89	108.06	111.06	111.63	106.43	108	108.98	108.48	116.04	109.02	107.33	112.86	104.04	103.49	114.5	100.45	111.61	108.51	111.08	103.26
101.77	113.85	102.83	104.59	111.2	110.68	97.007	107.96	99.045	105.69	101.02	113.65	95.48	107.97	109.79	109.13	104.9	96.995	102.24	98.786	104.59	103.38	102.12	93.405	109.5	103.56	108.09	93.516	96.023	102.78	111.89	97.637	103.66	99.328	96.587	106.72	100.23	107.46	95.034	100.09	97.777	99.084	101.98	106.35	100.64	100.56	95.816	99.415	101.18	102.19
93.245	109.97	101.64	108.49	111.24	109.6	108.51	97.298	105.15	102.32	108.54	107.41	114.51	104.94	101.18	117.95	96.198	109.15	112.87	112.53	111.87	107.34	114.46	107.97	101.01	108.43	102.59	102.16	119.82	106.89	99.813	100.67	101.48	109.96	108.81	101.65	104.57	101.67	103.76	108.54	103.9	106.74	102.86	109.24	109.18	112.38	107.32	112.86	100.14	106.81
114.26	117.33	112.75	102.32	117.61	117.41	112.87	107.87	114.84	117.19	109.51	105.42	118.07	112.66	102.49	112.23	110.19	107.77	119.48	107.26	106.7	113.23	105.92	118.86	102.76	102.83	105.74	110.66	107.47	116.62	104.74	112.34	108.61	108.96	104.82	110.91	111.36	110.66	117.09	109.51	106.28	115.3	118.52	109.01	113.91	111.84	122.77	114.64	104.23	111.71
97.07	100.17	104.01	96.658	97.585	102.13	94.125	91.82	96.405	96.957	115.37	96.26	101.45	89.774	106.56	95.322	105.94	105.38	98.709	102.47	99.03	107.49	95.194	104.07	102.01	92.022	106.14	93.128	94.71	101.12	97.982	105.84	97.996	98.141	102.17	98.444	96.554	101.25	103.05	93.577	108.07	94.501	98.798	88.64	102.24	101.1	95.91	100.18	95.434	100.84
101.09	108.61	105.35	106.38	111.54	108.11	105	117.99	110.7	109.23	117.66	113.08	108.35	110.82	106.8	110.72	117.01	105.86	116.71	102.62	108.53	105.47	112.83	110.58	110.48	110.18	103.32	106.47	102.12	110.95	112.56	105.68	109.9	106.27	102.63	115.56	111.25	111.58	108.16	101.81	106.96	120.67	110.78	115.05	102.53	111.48	103.12	102.23	108.23	113.62
108.16	105.07	103.77	113.57	100.66	109.01	99.631	105.04	112.17	106.65	103.8	110.41	112.36	107.04	104.25	108.48	100.08	111.78	103.05	109.71	104.16	119.38	101.53	105.97	107.5	109.41	106.27	109.71	108.15	102.16	110.49	112.18	107.55	109.49	109.26	106.98	104.85	106.72	108.22	106.85	110.36	111.26	105.24	108.42	103.23	103.24	102.97	100.2	104.68	113.09
100.78	109.74	107.91	113.43	108.36	107.74	108.33	107.04	114.53	106.29	113.16	105.39	103.74	104.2	105.77	104.51	102.29	98.921	100.88	104.59	110.11	100.3	105.59	101.92	99.204	116.1	108.85	109.01	112.34	94.834	107.99	104.73	94.131	108.86	114.58	111.52	101.39	103.91	109.41	102.94	115.8	101.51	98	98.476	114.63	111.87	109.88	106.89	109.73	110.15
108.34	98.959	108.96	113.18	109.68	111.32	101.77	102.55	106.52	105.71	111.38	111.89	105.56	101.38	114.7	114.13	107.82	112.85	116.14	117.85	111.52	118.38	99.204	115.46	106.13	109.21	113.08	111.1	103.74	109.42	104.18	109.31	107.75	105	101.23	116.36	108.25	102.21	110.17	108.65	104.88	110.12	103.29	109.94	98.038	106.32	105.07	106.03	104.43	110.83
102.89	92.947	95.411	91.554	102.74	103.81	102.06	102.3	105.06	96.423	101.26	97.833	101.88	100.36	95.076	91.709	108.14	91.399	91.943	88.941	103.85	102.73	92.846	96.598	98.248	102.76	90.87	92.045	94.566	97.208	107.48	91.13	92.849	101.78	92.891	93.957	100.76	89.549	102.91	99.853	95.445	95.994	92.668	95.763	93.252	98.726	100.74	101.36	94.333	103.95
105.32	111.72	116.83	104.11	109.01	106.32	116.26	105.6	111.91	109.8	113.39	109.73	110.31	105.88	113.97	107.05	115.1	111.75	113.39	107.2	118.74	115.62	100.51	101.72	108.24	102.79	113.9	108.92	107.81	114.27	111.69	108.57	108.72	109.92	112.27	109.93	112.45	115.2	103.51	113.22	109.5	108.88	107.24	112.41	113.32	104.01	111.64	107.99	108.61	112.64
107.34	111.46	116.47	113.49	107.95	104.67	114.79	122.54	109.08	115.88	110.94	106.59	119.28	111.36	114.51	117.32	109.18	108.21	109.34	109.1	113.36	112.46	113.75	107.29	110.5	104.37	121.96	109.27	105.93	119.92	114.83	116.08	117.24	105.31	111.77	106.6	111.5	105.89	110.2	118.14	118.72	106.1	107.19	103	106.13	119.74	103.81	107.06	106.21	109.39
106.2	114.61	111.59	104.5	96.192	106.49	99.799	104.54	107.94	103.15	114.83	112.51	114.62	113.15	101.97	106.45	110.05	116.36	103.82	105.9	107.18	111.12	109.73	103.45	108.69	105.29	110.02	102.54	101.93	107.91	116.51	111.73	110.51	101.81	109.41	103.33	108.07	106.81	106.19	115.11	105.88	112.83	98.272	104.42	110.13	113.21	96.092	101.89	108.66	105.38
120.33	110.44	103.17	101.8	114.16	115.46	100.98	106.65	110.41	103.03	110.91	118.01	114.27	109.04	104.84	107.49	114.12	101.88	110.77	107.02	112.52	108.62	113.63	106.03	109.29	103.84	102.36	116.82	103.16	106.35	103.83	112.24	108.5	105.96	113.38	100.35	111.54	106.54	102.66	110.32	103.14	111.19	117.43	110.18	109.26	104.42	99.643	95.967	102.95	106.78
109.03	114.71	101.27	109.44	105.75	97.889	107.01	104.72	110.09	107.43	104.86	103.31	106.89	103.39	108.58	106.57	100.05	105.67	117.67	98.273	103.85	111.86	104.01	105.36	109.69	99.683	103.93	102.51	114.96	109.89	115.38	98.985	110.05	108.97	105.01	112.11	106.04	106.62	113.43	104.17	106.86	100.13	117.52	108.66	104.35	105.97	106.25	115.09	106.15	109.7
107.1	117.02	110.99	108.79	109.08	104.72	104.64	103.01	105.59	116.12	113.39	113.19	107.43	102.24	114.65	95.78	112.28	111.76	106.07	116.64	102.18	104.15	107.26	107.96	108.29	114.62	110.76	112.46	107.47	106.08	106.85	109.43	116.61	106.74	96.747	106.29	102.19	110.8	105.9	106.26	106.41	108.58	115.83	103.69	107.12	116.22	110.75	105.27	95.277	116.46
106.19	108.21	108.22	104.01	102.24	106.51	109.24	100.68	100.24	91.412	104.15	100.18	99.404	103.17	109.12	96.485	103.03	99.894	103.88	108.91	102.87	112.11	103.57	108.6	103.06	90.501	104.07	105	107.31	108.65	102.09	114.85	105.16	97.982	112.57	110.15	95.922	108.91	109.33	105.79	105.03	108.5	110.06	113.83	99.913	112.84	107.9	119.41	103.16	102.81
107.76	101.23	110.25	109.26	110.45	106.97	106.02	119.48	110.95	104.17	109.88	110.78	104.01	104.92	95.96	109.41	103.8	108.4	103.07	110.41	106	108.02	96.481	110.11	105.96	107.15	107.88	105.87	103.73	109.83	109.14	110.92	102.5	105.94	107.01	111.37	106.63	117.49	114.49	104.07	98.528	110.44	116.03	107.58	96.707	109.28	103.55	113.45	108.28	114.6
99.894	103.57	105.55	103.15	92.847	91.183	98.93	106.68	104.37	98.668	93.684	97.958	96.867	100.63	102.95	100.08	100.18	102.61	95.665	112.81	98.962	104.68	113.97	98.02	95.252	99.002	96.857	103.9	102.17	107.78	97.769	101.39	108.19	97.344	97.766	103.32	98.404	103.42	103.71	105.21	100.94	118.92	103.26	108.6	96.942	104.68	105	94.704	104.25	100.54
111.78	104.02	105.86	107.18	112.73	116.22	106.53	107.43	107.86	100.03	102.75	101.49	117.34	95.919	118.32	102.3	101.07	104.1	109.38	100.47	98.945	106.32	101.75	112.83	112.75	113.38	110.37	122.23	108.65	103.39	110.67	102.49	108.77	105.2	112.11	115.08	108.02	113.77	104.3	103.21	100.32	110.79	109.47	107.65	108.09	109.26	104.92	98.788	103.53	103.4
108.43	111.44	113.94	104.68	110.12	116.58	109.71	105.72	111.74	105.43	117.07	116.39	104.81	116.78	103.26	101.69	107.56	114.46	106.13	110.19	110.71	108.94	116.37	106.41	103.76	111.59	102.97	109.81	114.31	110.52	117	109.81	111.17	120.44	104.57	108.9	117.22	115.27	114.96	109.92	113.1	103.98	110.43	110.63	112.04	109.88	117.02	108.41	115.28	111.86
107.7	108.49	99.388	106.35	101.2	108.86	97.619	93.944	96.27	97.314	97.36	98.759	105.23	97.452	99.117	102.43	98.13	105.39	111.44	103.06	102.11	102.71	100.23	97.994	96.084	98.75	106.36	100.32	93.416	94.039	94.843	96.603	106.08	106.34	101.18	89.638	113.65	101.68	104.71	97.577	98.363	96.551	102.46	96.922	103.42	98.438	96.38	109.24	89.638	93.318
107.23	109.06	113.12	102.89	111.1	102.73	106.49	106.99	107.29	111.81	105.58	112.23	105.45	106.33	102.02	109.62	110.77	107.91	104.9	109.91	109.47	104.53	109.03	106.74	105.59	100.24	107.54	100.23	103.89	99.077	106.82	106.2	112.73	96.95	103.37	101.88	103.41	103.3	103.24	110.07	107.64	98.89	103.35	110.59	102.67	108.32	108.26	98.901	105.73	106.02
103.82	98.796	103.72	104.27	98.596	95.316	97.22	102.26	97.586	100.26	109.29	109.47	95.508	104.87	100.66	102.98	101.53	93.313	96.137	97.292	105.41	107.11	102.93	95.648	93.639	94.555	97.721	99.611	94.983	105.88	97.966	98.818	93.174	93.489	101.08	95.653	105.65	95.55	98.164	99.217	97.165	101.07	105.67	93.831	99.65	102.18	97.413	108.01	100.91	99.068
108.51	113.68	111.8	103.82	101.14	108.04	104.78	104.92	102.65	98.642	106.3	100.06	111.08	106.45	106.42	102.43	106.93	103.71	114.07	98.05	105.53	110.37	97.341	104.38	107.09	101.31	102.91	103.82	97.323	102.68	106.8	110.46	100.06	108.22	113.13	103.99	104.68	106.74	100.68	105.31	111.63	98.386	105.21	109.59	110.16	109.87	120.54	108.33	114.17	102.38
103.52	89.419	101.18	96.528	95.707	94.827	101.79	103.17	94.8	94.781	109.17	102.14	99.91	110.44	104.62	100.3	102.49	108.7	96.962	105.6	107.18	91.895	113.27	91.93	100.49	103.77	100.49	106.31	105.14	110.78	98.733	94.887	96.308	107.45	95.65	100.37	109	108.22	99.695	100.33	99.975	102.49	104.67	106.18	100.53	98.568	91.626	103.31	105.5	101.27
98.278	110.99	114.12	98.754	105.39	114.01	103.03	103.83	99.61	102.4	101.41	105.33	101.72	110.09	110.77	97.788	99.103	95.168	113.55	103.11	105.4	99.167	104.59	102.45	103.85	105.03	107.13	97.086	113.91	105.64	100.6	101.5	95.694	107.33	114.57	103.4	103.24	113.97	108.25	108.35	102.58	103.03	104.33	113.9	102.36	98.994	106.19	104.65	110.74	102.85
103.48	114.07	102.61	98.61	120.48	100.37	113.69	102.51	109.82	108.76	98.356	105.72	109.18	105.06	113.87	104.52	102.61	93.639	106.24	107.28	107.6	105.46	105.54	106.98	106.78	104.09	100.23	114.55	109.85	98.117	109.37	111.98	106.01	110.26	109.47	116.31	104.1	112.33	111.31	107.12	103.36	98.926	106.19	104.56	104.3	113.89	110.96	110.91	115.32	114.95
106.24	105.47	102.52	111.74	104.12	112.5	109.26	102.65	100.83	105.4	106.05	104.23	114.35	114.18	101.8	103.08	98.176	104.18	99.752	99.659	111.53	109.45	109.46	105.26	114.03	93.039	103.87	109.11	104.96	101.04	98.735	104.88	104.08	110.7	104.54	115.58	110.37	105.7	117.85	107.38	104.44	105.3	105.3	106.17	106.91	103.94	105.54	103.55	108.09	105.37
108.82	102.17	109.31	104.93	108.13	112.43	106.83	111.53	104.44	103.73	102.62	108.86	100.6	103.05	109.91	110.67	108.75	99.287	100.11	110.85	98.676	102.61	108.96	115.78	103.12	100.76	112.3	98.18	96.728	99.061	110.47	108.41	114.65	107.83	103.93	105.07	107.46	98.943	106.89	111.56	107.21	111.75	103.27	109.07	109.68	110.29	108.76	104.52	102.73	101.17
108.77	110.03	113.23	112.82	109.3	110.93	104.93	112.2	114.2	102.05	95.771	108.09	108.29	110.4	97.626	108.55	113.66	107.64	107.79	107.48	107.62	108.09	110.9	108.29	106.37	116.5	110.14	107.21	100.68	102.44	103.6	110.5	109.69	94.972	107.08	109.05	101.24	111.22	100.75	125.04	100.1	103.52	112.77	107.67	110.28	110.43	101.57	114.15	107.63	116.44
103.7	98.784	95.565	96.498	97.46	105.75	101.17	98.458	101.22	101.64	94.505	94.818	85.582	98.807	102.48	98.124	93.146	92.162	91.281	90.135	105.19	96.689	99.368	95.25	94.702	92.983	90.821	86.724	102.84	96.6	102.57	98.923	102.33	99.049	103.64	89.519	97.373	97.771	94.686	96.2	95.689	98.449	95.011	94.311	95.467	97.712	94.956	101.17	96.97	105.19
95.486	111.29	117.05	115.47	105.24	104.98	111.3	109.16	110.45	112.12	118.63	109.25	111.3	111.04	107.32	109.16	106.34	111.72	115.5	102.96	105.14	112.63	111.45	107.3	105.41	106.5	117.31	109.78	116.14	115.51	104.56	110.67	113.21	108.55	113.81	118.45	113.36	114.12	111.16	109.93	102.84	114.63	104.2	115.47	116.77	105.32	110.84	110.34	112.24	113.29
108.57	114.19	106.23	112.34	105.26	106.02	107.47	104.64	117.49	101.26	105.04	102.51	113.77	108.16	106.94	109.83	99.893	103.65	113.28	102.37	108.01	103.1	112.5	108.24	102.33	117.5	112.75	98.294	102.91	104.32	111.16	115.72	106	106.03	102.56	102.78	107.73	105.83	109.87	107.2	114.85	107.86	113.63	109.08	113.44	105.04	113.04	106.38	99.865	104.27
107.5	110.73	112.93	110.38	104.75	119.09	111.07	107.22	101.4	109.06	103.83	105.32	103.64	105.59	105.71	110.7	99.956	116.34	112.34	105.55	105.16	114.28	108.37	102.57	107.05	103.99	113.56	109.36	108.48	106.99	119	108.42	105.18	112.36	105.31	99.575	112.71	106.79	111.17	114.34	111.41	112.86	103.82	111.82	111.16	115.45	112.18	108.97	107.21	108.82
98.545	103.05	116.85	100.91	109.69	111.59	107.19	105.9	109.02	116.29	109.49	104.74	121.15	107.42	107.56	111.28	113.95	105.19	106.02	97.93	100.96	102.36	112.6	106.13	101.15	101.82	109.74	96.423	109.96	105.7	103.63	111.08	112.57	107.62	110.66	116.48	107.48	108.94	107.88	113.16	104.65	107.25	110.25	107.57	104.34	108.68	113.25	113.22	108.82	111.23
102.02	104.57	99.595	111.19	105.01	112.25	104.76	105.29	105.02	108.24	113.58	104.46	102.75	100.83	103.36	112.42	104.41	102.76	98.174	100.61	111.75	100.57	112.99	106.84	104.42	103.28	108.74	106.14	118	109.66	102.53	102.98	111.84	109.14	103.63	107.18	105.6	95.672	108.2	104.24	96.527	105.92	99.227	114.61	108.37	113.86	107.83	105.73	109.64	104.07
115.74	107.31	106.12	111.32	101.48	107.87	108.79	104.94	104.89	106.96	99.503	105.13	105.21	99.257	107.83	101.6	107.02	109.31	112.14	112.09	102.36	113.66	108.25	106.51	102.96	105.73	112.5	112.45	108.73	109.62	114.46	95.773	104.42	100.36	113	105.61	105.03	101.95	102.93	112.49	107.42	109.98	113.27	101.24	104.5	98.645	107.18	107.63	100.98	107.71
101.12	102.67	100.49	96.548	103.07	109.67	93.074	105.14	103.31	100.59	95.046	107.14	94.867	103.7	99.902	105.84	99.549	97.02	107.41	103.71	108.22	100.71	104.08	101.35	101.26	99.645	102.26	95.492	107.55	106	98.7	88.992	99.256	104.87	100.31	104.4	98.707	98.265	89.304	100.16	91.266	99.701	93.298	103.98	104.99	95.085	106.53	100.06	94.929	100.91
110.73	104.82	108.26	112.6	113.77	113.32	111.62	114.69	101.2	114.94	109.39	110.13	111.28	103.13	110.89	108.59	108.08	108.72	103.12	106.93	111.41	99.132	107.58	109.54	107.8	106.64	105.29	118.39	111.18	110.04	114.79	99.127	110.52	118.09	110.93	107.71	104.52	103.45	114.03	113.64	113.12	105.35	114.72	106.48	107.74	118.23	107.41	105.52	112.37	109.79
103.62	99.683	117.58	99.412	106.12	106.71	111.63	108.73	104.03	104.61	97.079	114.24	110.81	106.07	106.55	101.05	99.004	107.73	98.393	110.02	106.56	104.37	106.89	105.74	109.48	107.84	104.11	104.49	104.49	96.156	104.99	103.01	110.15	106.02	111.98	107.88	104.2	106.32	98.808	103.73	98.555	110.94	112.74	113.48	112.13	107.29	99.246	106.54	113.03	102.36
114.32	106.77	106.44	112.51	102.26	107.21	109.62	114.36	108.58	112.8	110.03	114.98	103.11	101.68	95.535	110.57	107.11	108.87	110.43	104.7	109.65	102.82	103.75	120.15	107.43	111.63	111.68	111.31	105.81	110.96	105.31	104.22	102.83	108.45	116.64	108.5	112.34	109.54	108.31	109.83	108.27	105.99	109.4	102.95	101.5	109.66	106.46	115.06	105.84	105.42
106	103.66	98.693	100.62	98.153	96.627	103.1	101.94	96.207	110.03	100.79	100.97	93.815	110.63	101.14	99.032	98.918	96.655	102.49	99.273	102.04	96.58	106.96	100.79	100.78	101.36	106.99	105.7	102.03	104.83	103.56	101.61	100.65	97.264	98.438	107.23	108.34	102.5	90.842	102.43	94.166	100.56	90.18	109.79	105.07	105.67	100.74	98.17	101.35	96.375
110.19	106.2	106.23	110.93	106	105.75	111.42	101.06	111.68	99.301	101.81	115.02	113.22	105.63	102.39	107.46	102.63	108.31	108.31	110.56	105.11	104.25	95.8	113.26	100.43	105.18	111.88	99.514	107.16	103.73	102.82	99.536	97.945	114.67	106.09	106.18	112.54	116.11	114.4	110.77	111.69	108.2	109.47	104.26	103.35	97.557	102.3	100.48	105.92	113.44
107.73	106.02	109.28	109.59	99.069	105.94	105.97	103.27	104.56	115.68	106.95	104.8	116.35	106.21	111.33	110.44	103.63	105.96	103.97	107.57	112.54	104.94	114.08	108.04	117.87	111.06	102.02	108.51	108.21	105.29	104.03	115.22	106.68	113.29	102.8	106	106.16	109.76	113.21	110.36	103.02	103.16	106.41	108.05	105.1	94.681	115.21	103.03	103.22	114.73
98.807	93.811	93.812	94.01	108.39	95.11	98.735	93.28	96.443	96.092	101.61	90.89	94.095	106.3	94.24	93.719	99.246	93.162	100.66	98.331	98.956	103.37	104.11	104.95	106.22	94.511	98.692	88.631	91.02	96.305	102.61	102.58	95.25	96.999	99.62	100.09	91.293	101.63	102.61	103.19	106.83	100.99	104.69	94.767	105.21	105.38	88.103	91.533	100.23	102.56
95.355	113.21	94.638	109.34	93.682	91.275	101.59	96.671	95.813	96.849	99.363	101.64	100	88.329	100.61	99.931	102.14	106.17	80.867	93.011	92.961	102.58	85.375	93.455	107.47	103.93	93.922	99.551	101.16	96.855	104.53	98.389	100.8	101.09	98.413	97.643	93.984	93.928	100.13	97.792	96.022	96.783	98.848	93.245	101.93	97.89	92.929	96.27	87.912	95.142
103.37	100.7	101.82	106.42	95.181	94.92	96.489	101.24	95.765	97.404	94.845	100.66	102.31	96.668	92.385	95.48	102.47	102.94	100.4	90.644	97.309	95.819	98.92	108.78	104.96	97.925	98.04	102.61	99.874	99.355	104.21	104.08	99.589	105.34	103.76	95.134	107.39	96.306	102	94.462	111.1	103.87	96.495	99.646	98.016	95.596	102.64	105.64	90.559	104.95
106.27	104.92	107.43	112.17	103.19	115.83	104.29	104.83	111.95	106.7	99.38	111.74	115.24	110.31	110.52	100.91	100.17	107.01	102.42	104.48	104.58	99.622	110.15	103.73	108.83	115.97	114.2	108.43	107.04	114.25	109.09	100.7	108.86	101.14	109.51	110.05	96.602	112.62	107.36	106.55	103.24	110.27	110.19	105.89	103.75	111.03	107.45	106.6	106.43	105.41
106.83	107.03	112.65	111.06	103.86	106.39	121.82	109.09	106.79	112.79	111.3	108.39	105.37	103.75	98.728	108.44	110.12	112.97	111.49	102.49	109.38	108.41	121.32	106.5	109.46	109.58	108.63	107.29	108.64	115.57	106.08	110.12	107.92	116.46	108.84	110.62	111.46	108.69	109.45	106.43	106.59	103.18	96.897	110.81	109.82	116.9	115.04	117.24	110.89	107.2
106.98	106.19	104.33	101.59	107.17	108.48	111	100.1	108.18	103.09	111.3	111.09	110.14	113.88	106.62	110.02	108.2	107.65	112.8	105.16	113.38	102.11	109.99	103.7	107.38	108.77	107.04	103.37	105.97	104.48	108.08	115.24	110.75	104.84	107.2	118.18	100.75	99.249	104.01	104.21	108.76	107.83	113.23	108.59	111.64	109.36	109.47	105.16	120.19	112.26
103.23	100.08	106.36	101.33	107.49	103.95	104.29	103.01	105.46	104.27	103.76	106.05	95.36	109.22	115.63	97.002	113.03	103.2	106.02	110.97	101.37	106.74	101.02	106.6	109.84	101.74	108.18	98.434	106.74	104.79	98.519	103.94	108.05	114.89	108.51	111.83	105.91	110.2	106.24	113.1	105.13	94.536	110.53	107.84	108.33	109.56	109.76	100.41	101.47	111.4
109.54	100.88	103.73	107.38	105.65	105.11	109.79	101.33	105.2	107.45	101.14	105.5	110.87	102.39	104.11	110.99	106.59	105.18	98.49	108.31	105.94	111.53	102.78	110.62	103.58	120.13	107.38	107.15	116.02	106.54	113.46	105.47	100.54	105.6	97.447	108.58	113.06	109.49	103.05	99.571	104.32	101.67	112	105.6	101.48	102.38	103.98	104.25	107.04	93.984
112.86	105.71	115.43	104.05	104.5	107.27	98.722	109.37	99.106	106.14	99.616	104.86	109.04	107.7	105.11	109.28	102.54	106.73	108.66	104.28	110.05	107.15	108.52	108.66	97.667	103.46	103.77	116.17	102.09	99.645	111.76	112.11	111.2	112.14	108.26	108.77	113.69	98.223	103.77	114.21	96.19	102.99	108.86	106.81	107.65	94.869	108.41	112.94	104.32	107.38
115.78	103.11	110.76	100.25	114.02	104.77	104.71	104.39	112.57	104.83	107.04	102.62	110.57	106.38	114.23	107.39	107.86	112.99	105.57	101.78	111.06	109.34	111.18	99.102	109.48	109.07	103.01	107.65	97.682	106.67	107.2	111.49	104.4	107.41	107.04	118.11	109.76	112.29	111.37	109.23	103.21	106.64	99.877	103.7	107.17	114.45	104.52	103.68	102.57	107.4
109.83	102.95	108.8	108.82	109.23	109.11	104.85	105.17	109.64	106.44	110.66	98.313	107.1	109.85	106.92	99.277	109.5	101.96	104.26	99.697	106.97	109.02	103.84	99.232	117.13	107.27	110	106.74	106.27	101.79	105.68	118.58	118.03	109.09	109.58	98.285	111.69	107.32	108.63	111.82	96.598	108.41	110.89	111.25	104.45	107.45	99.863	98.697	106.44	115.04
90.813	101.51	98.039	106.55	108.69	100.36	97.62	103.65	99.177	108.05	101.53	102.87	101.87	104.26	105.54	98.122	110.65	103.17	101.67	91.576	104.8	100.87	105.36	104.37	94.799	97.445	107.03	111.26	102.04	106.63	100.26	95.66	102.24	100.71	98.582	96.437	110.43	107.54	98.671	105.36	105.34	106.67	96.348	106.85	103.03	101.17	98.526	93.218	100.15	92.104
99.971	105.59	103.02	112.35	109.18	106.9	95.983	107.32	106.07	109.13	110.82	110.5	102.86	109.67	108.7	108.99	98.8	113.05	107.47	106.96	106.23	114.04	109.24	109.17	117.93	104.89	111.47	104.47	106.64	108.57	110.19	107.06	106.11	104.55	105.68	107.69	108.33	113.25	113.48	98.839	100.87	109.78	107.4	106.41	107.61	108.41	107.15	115.57	111.81	109.59
102.25	117	111.92	107.33	116.82	103.42	108.21	105.84	95.764	101.51	109.32	109.2	113.78	109.16	111.04	108.57	108.84	105.01	111.01	110.82	110.43	106.24	97.781	106.09	100.13	100.25	110.77	111.16	92.16	107.13	105.05	107.82	114.13	106.97	101.46	118.65	104.64	111.27	100.88	106.92	112.47	108.44	109.74	102.26	107.65	111.87	104.01	95.097	118.36	107.77
103.33	108.02	107.57	100.39	107.32	101.3	114.63	91.3	106.65	104.04	103.77	107.82	111.93	114.07	102.26	100.43	101.18	99.873	101.74	100.4	100.14	108.36	108.51	101.88	103.88	106.28	109.31	98.189	104.8	106.11	107.69	104.66	111.3	105.13	106.78	103.05	98.174	104.9	99.916	110.57	108.81	96.273	102.47	109.86	108.26	108.21	102.34	102.5	107.19	104.61
108.59	112.88	109.73	116.47	105.71	116.76	115.05	116.29	107.48	108.42	115.93	102.8	111.19	103.92	111.05	116.28	108.42	113.17	114.85	117.74	115.13	110.34	116.11	107.5	117.04	98.973	115.68	110.41	108.55	107.1	123.71	103.48	114.62	110.3	116.36	115.02	115.5	108.12	109.19	104.22	109.69	109.13	105.51	113.95	112.68	113.5	108.19	101.58	119.77	111.85
107.81	112.15	112.05	100.34	105.31	101.55	101.94	103.85	109.26	103.1	108.25	109.06	102.8	99.885	106.18	106.74	111.88	107.56	98.706	113.35	107.74	99.745	107.16	105.55	98.187	107.8	106.26	115.86	108.87	101.07	105.17	101.98	97.6	108.47	109.16	106.51	103.59	113.11	102.69	106.05	103	99.198	101.78	108.48	95.796	106.12	102.95	103.04	105.76	113.81
104.95	102.81	107.03	114.11	114.89	102.14	110.21	109.78	106.69	113.55	105.16	112.57	105.75	106.22	102.94	104.76	107.69	108.26	104.57	104.3	110.53	114.45	104.34	117.96	111.45	112.49	107.09	110.41	104.57	99.083	105.29	114.43	114.06	101.82	104.69	108.94	102.5	105.7	106.88	114.4	107.58	106.84	96.018	111.49	105.07	101.39	108.28	119.23	116.93	103.62
106.23	102.06	105.01	108.8	103.92	99.444	110.33	97.74	97.119	106.73	109.33	112.92	104.79	107.82	103.91	109.17	99.385	103.77	103.39	101.95	107.04	107.85	110.96	112.15	97.914	105	102.09	109.61	108.89	110.37	105.6	102.39	106.2	100.44	106.15	101.17	109.82	105.45	98.654	103.02	109.8	103.79	107.39	100.76	107.47	106.65	101.01	102.6	107.93	106.89
94.783	98.295	100.9	101.94	100.29	101.4	96.865	102.98	95.144	96.706	101.05	99.754	104.81	94.12	93.602	100.6	94.498	99.233	93.663	102.44	98.354	99.074	103.09	100.2	99.14	92.372	100.53	101.86	91.551	91.767	84.798	105.69	86.525	99.207	96.895	95.1	94.676	110.41	98.807	95.691	93.689	97.861	99.318	101.77	94.128	101.81	100.53	105.88	95.448	104.77
111.92	100.84	115.83	111.52	92.159	103.49	105.97	106.68	116.35	100.67	101.21	111.47	106.46	110.06	108.47	119.37	112.27	106.88	106.29	107.03	107.41	114.84	110.65	108	107.63	102.75	103.93	112.83	107.57	112.67	104.59	106.72	109.05	105.51	102.31	112.61	108.76	101.52	107.16	116	111.81	110.16	103.75	103.54	114.8	109.69	104.88	102.36	107.2	110.45
98.824	107.06	112.02	114.98	100.62	108.68	104.76	106.45	101.06	98.776	103.88	101.98	108.32	112.69	109.93	101.79	102.37	99.801	102.69	102.18	110.7	109.3	101.36	114.48	101.59	106.87	108.75	109.03	105.82	99.432	109.18	100.93	102.01	103.83	107.06	95.774	100.68	99.322	110.43	105.54	108.67	99.843	108.87	103.6	102.84	103.62	107.26	110.21	100.99	98.307
97.099	106.38	116.23	108.06	108.62	105.53	107.73	101.38	106.99	109.69	104.82	103.66	106.53	111.55	104.86	108.86	112.84	97.335	113.73	116.07	110.58	101.02	107.12	97.522	103.87	96.471	115.21	109.55	99.263	107.35	109.08	108.79	104.48	102.78	106.04	101.1	100.97	105.83	106.82	94.816	99.871	105.5	99.339	116.13	113.97	113.43	115.5	100.36	99.385	109.76
98.516	95.548	100.49	89.006	97.332	88.874	100.31	104.11	95.901	103.9	98.993	93.246	96.16	96.714	93.988	98.189	99.809	97.23	102.89	88.444	95.503	93.361	108.84	86.85	97.263	102.61	100.46	94.237	99.483	106.82	96.517	100.85	101.76	103.4	96.168	97.471	98.756	95.601	96.018	98.378	95.142	94.012	94.332	101.95	98.019	108.12	97.961	104.28	98.29	101.82
115.68	105.24	113.16	109.28	109.04	97.843	102.71	107.58	105.86	112.47	109.58	105.51	111.86	108.09	106.54	106.46	111.71	109.35	99.327	104	102.8	107.79	106.7	105.99	111.18	112.76	98.549	104.14	101.21	103.25	103.96	103.41	108.03	102.35	107.19	116.09	109.69	109.3	105.73	106.83	111.18	109.2	108.92	106.7	113.25	114.71	103.76	103.86	101.71	106.92
103.63	99.14	101.01	96.171	92.687	94.82	101.2	94.84	96.947	99.924	96.763	94.83	97.221	97.954	95.51	95.963	101.59	92.176	97.488	89.142	106.8	90.888	87.009	95.39	106.96	97.986	97.668	90.983	98.504	94.686	99.82	99.429	100.37	98.31	93.712	100.46	101.64	97.596	92.231	97.245	98.826	92.657	102.03	101.58	101.52	103.88	96.557	95.254	100.18	101.55
105.41	104.81	104.97	113.44	106.78	105.93	116.53	107.94	113.17	106.22	104.86	100.7	100.67	115.07	106.5	107.33	108.45	114.94	98.942	99.194	106.75	108.69	115.83	111.23	103.66	106.81	114.66	106.25	109.7	107.72	112.28	108.93	107.92	104.48	110.62	106.54	113.12	113.17	99.401	108.12	113.33	107.27	106.18	111.12	114.07	121.99	109.26	106.44	111.11	109.56
106.48	104.18	98.461	104.88	107.52	106.63	105.62	104.49	106.14	101.95	114.8	116.87	112.87	117.52	97.248	104.88	95.489	113.74	91.446	100.13	103.92	108.24	95.581	110.11	104.92	100.8	94.513	107.46	101.13	109.17	106.69	107.38	105.15	106.23	112.32	99.443	108.04	99.524	108.86	107.23	108.32	109.71	104.16	99.996	107.97	107.55	111.15	111.57	104.46	113.48
97.014	105.35	101.78	98.054	101.49	103.35	112.23	97.098	101.22	98.796	100.99	94.583	106.15	106.08	96.426	97.055	94.392	109.91	102.42	106.46	91.158	101.65	105.24	103.67	100.06	102.91	99.97	112.23	94.711	104.19	99.314	86.929	95.135	96.11	93.161	97.762	100.62	99.764	98.063	95.978	96.035	96.842	98.181	102.33	103.51	108.01	101.45	105.03	93.041	94.934
107.95	96.736	109.74	98.197	104.53	103.03	95.387	100.76	105.78	95.933	94.064	98.13	104.9	102.03	104.23	104.34	97.211	102.66	101.5	104.7	94.328	95.122	101.87	99.878	108.59	102.61	99.933	102.99	109.67	97.631	97.956	84.056	94.5	104.33	102.2	93.355	107.49	98.559	97.177	98.955	103.92	99.037	101.24	106.14	102.08	102.63	101.77	99.607	102.33	94.746
103.04	112.71	112.87	102.89	108.08	102.98	110.92	106.24	108.67	103.82	103.3	100.7	105.89	105.89	104.71	111.26	109.97	106.31	105.42	110.9	103.87	110.56	100.67	112.15	96.474	101.52	109.11	115.45	107.11	108.87	104.4	103.16	106.32	100.57	104.98	101.78	111.31	114.41	104.13	102.11	102.49	104.02	106.51	100.84	106.41	96.188	108.69	105.87	93.305	104.49
101.26	98.874	108.75	109.06	110.73	106.63	105.73	114.35	102.25	110.94	99.041	102.86	113.22	103.14	106.78	111.01	100.06	112.05	108.49	120.22	109.16	99.29	116.45	107.52	104.87	100.92	106.96	113.37	114.26	111.86	103.74	113.07	111	106.23	108.65	102.91	105.69	106.95	107.14	107.82	104.94	104.41	107.97	102.99	109.58	99.116	106.65	104.19	105.8	109.82
106.24	99.208	104.11	107.96	101.98	97.004	97.731	92.803	97.804	97.843	94.509	98.802	97.657	88.577	94.499	94.475	101.92	92.04	106.11	104.65	96.809	103.37	94.813	90.462	93.902	99.012	97.363	92.431	84.515	104.57	95.051	98.804	101.38	90.199	99.429	105.29	102.8	99.474	100.69	96.274	92.102	92.544	93.524	94.555	105.63	106.07	90.186	88.208	97.875	102.82
107.93	111.77	111.17	110.85	108.93	111.32	111.98	114.4	116.87	112.23	107.39	112.95	107.37	111.44	112.27	108.23	105.34	111.73	114.29	107.01	111.55	102.15	114.04	107.48	112.82	105.91	114.16	123.01	118.77	112	112.23	106.38	105.57	115.23	105.84	109.18	109.81	111.07	102.82	100.88	116.79	107.29	106.25	110.68	110.02	114.42	107.24	107.7	104.08	105.41
105.17	103.16	104.64	112.94	109.95	110.36	107.77	115.57	114.78	107.85	114.49	103.65	107.73	101.5	114.81	102.6	111.07	106.04	114.3	111.15	110.98	110.17	112.51	107.32	110.97	110.21	110.31	101.22	111.1	111.95	110.69	108.18	110.17	105.95	111.61	99.671	112.15	113.06	101.92	109.37	105.62	104.37	106.34	106.7	118.01	107.81	97.972	116.76	106.79	111.85
113.42	109.97	122.14	110.42	108.83	111.01	114.14	109.72	115.41	113.26	116.55	105.98	110.9	110.43	117.18	116.35	106.93	112.17	110.28	118.19	100.42	111.74	107.39	113.8	114.94	110.08	107.76	113.88	106.66	111.87	116.68	112.56	105.26	110.37	110.36	111.33	113.83	108.32	108.42	113.51	107.93	110.15	117.94	107.6	113.55	110.06	114.89	112.93	105.18	108.63
102.57	106.76	95.859	106.44	106.61	112.1	104.12	104.03	105.87	110.12	98.339	105.51	112.28	112.46	104.53	112.18	106.94	114.18	106.09	108.56	96.629	107.95	106.14	98.117	99.176	107.69	96.873	102.08	111.78	114.57	100.81	109.71	110.62	103.84	102.24	108.64	108.1	101.46	112.24	100.71	113.57	110.94	110.2	96.888	110.01	104.93	108.82	106.37	111.35	102.62
99.511	112.01	106.9	109.09	105.34	101.5	102.31	109.24	103.29	112.27	102.89	108.26	109.49	109.35	94.15	112.26	100.92	113.96	108.73	109.61	109.64	107.93	105.2	104.51	103.2	111.71	110.6	97.533	111.73	107.57	109.81	104.91	104.02	96.84	107.03	107.27	108.24	104.13	105.73	106.51	106.49	112.89	109.36	108.4	105.13	110.06	108.14	102.82	109.49	103.71
122.25	119.5	107.82	112.68	106.85	111.64	105.54	107.66	112.19	106.27	115.28	96.706	106.16	120.06	108.68	111.41	109.25	114.06	109.27	113.35	98.08	108.2	108.13	120.44	113.41	102.5	110.75	109.53	105.23	106.17	113.26	107.82	113.07	115.48	105.56	114.36	119.45	105.59	111.91	115.33	112.5	108.57	112.85	106.14	106.41	103.96	109.23	107.7	101.68	115.72
99.029	112.35	111.01	114.46	104.37	115.47	113.57	107.32	108.84	105.84	102.78	106.96	111.75	108.74	114.34	111.83	114.37	106.76	111.5	112.15	108.59	109.92	108.62	109.79	102.77	107.84	111.94	105.31	110.61	101.98	104.67	118.51	109.53	105.68	110.51	106.24	102.4	117.41	106.61	109.17	106.05	98.12	105.04	109.86	100.3	110.75	103.13	107.11	112.91	103.09
106.53	108.5	111.94	102.73	105.09	111.31	112.55	113.16	112.22	111.97	105.59	113.2	98.896	101.17	109.98	106.08	114.65	108.52	102.61	105.73	113.7	101.26	103.92	100.88	108.16	105.96	110.15	110.56	113.21	110.44	115.51	114.56	100.19	106.1	114.18	111.94	113.98	112.22	102.37	108.71	110.09	103.06	116.41	106.29	105.68	99.26	107.62	111.04	101.54	107.69
90.352	99.627	97.517	95.437	92.016	94.789	98.282	102.84	88.443	103.27	96.077	94.288	95.93	91.473	94.649	98.785	90.284	98.498	92.296	98.241	97.739	101.57	94.703	95.811	104.25	95.479	95.827	91.691	91.618	98.919	99.488	103.11	109.45	99.556	105.47	99.807	96.191	103.71	89.421	94.031	99.753	107.46	100.74	99.915	96.468	96.135	103.5	102.59	91.768	97.051
102.07	101.66	110.35	105.16	105.02	101.47	110.3	110.67	104.85	109.03	99.715	106.39	108.86	113.21	114.15	108.71	105.17	101.44	93.661	98.818	105.1	96.502	106.42	104.58	102.53	115.21	105.93	99.298	102.07	98.812	114.41	103.59	102.18	100.71	110.42	100.51	104.71	100.61	104.86	106.08	110.08	99.07	108.77	107.78	104.94	105.76	106	96.456	102.95	110.27
94.669	92.226	95.535	97.913	97.95	94.319	97.549	92.764	97.988	90.154	105.12	100.52	98.931	96.291	95.392	91.213	103.03	106	97.208	98.933	102.74	94.803	92.071	97.858	90.989	100.93	94.638	100.48	97.857	102.39	93.002	88.534	92.555	100.3	93.5	96.645	100.51	99.452	105.25	99.688	101.49	97.74	105.31	88.482	96.149	103.7	102.23	113.86	102.09	93.61
106.35	105.44	106.53	108.43	110.37	110.61	110.93	105.81	100.47	94.439	107.07	111.65	104.38	113.72	102.72	109.82	100.07	104.05	108.38	102.94	98.136	98.913	107.63	106.11	99.388	107.37	109	111.72	101.72	108.05	103.98	98.332	102.46	97.064	100.34	111.85	109.6	105.56	110.34	105.97	102.14	107.97	110.81	112.64	100.79	108.16	98.163	111.64	109.47	108.43
112.45	109.14	109.41	108.48	101.25	112.89	94.36	105.95	105.65	111.46	110.43	109.12	106.04	108.17	104.86	118.32	110.43	113.29	102.45	113.7	109.38	109.37	107.84	104	109.25	99.979	111.02	107.99	102.04	110.04	111.58	108.49	107.8	103.9	113.94	105.38	103.89	106.46	103.18	106.35	108.4	109.39	107.47	117.11	107.6	108.73	110.81	114.78	111.15	108.81
101.46	100.37	98.001	97.816	87.702	107.64	91.094	101.63	91.581	97.151	93.362	95.347	95.205	95.378	94.611	104.78	106.54	97.65	94.558	94.295	104.68	95.899	102.02	95.874	94.154	101.42	103.39	106.55	100.99	100.58	97.901	96.23	104.36	87.353	106.65	95.854	97.583	103.38	99.292	98.774	95.206	101.45	94.797	102.31	103.18	109.82	103.68	94.614	97.61	89.094
110.93	114.35	104.3	111.7	116.11	116.76	113	110.48	110.59	102.85	104.03	109.95	105.9	121.04	101.98	102.06	113.09	121.66	111.49	108.19	103.25	109.7	113.5	106.08	107.77	99.211	109.72	118.77	101.28	107.21	111.14	104.17	105.97	108.14	105.04	105.3	108.25	118.45	111.69	111.87	102.78	111.7	105.43	101.75	111.05	102.86	115.12	97.68	110.03	110.21
100.49	107.45	106.26	100.18	106.95	97.872	104.36	103.44	104.79	106.75	106.29	101.16	111.22	104.9	114.64	105.21	107.95	106.18	101.29	99.453	109	109.06	106.44	99.575	104.11	105.22	110.37	107.57	113.16	107.07	105.5	112.98	106.89	101.71	103.44	119.83	126.29	105.27	101.4	108.12	101.48	107.42	102.83	103.96	108.84	106.54	104.53	105.05	95.852	97.729
107.59	113.84	109.95	107.03	105.17	113.22	107.83	112.95	114.45	105.38	111.74	109.79	108.82	112.28	111.74	107.44	105.82	107.59	113.69	114.51	112.83	120.48	106.14	114.22	101.51	106.9	106.7	105.84	115.61	110.17	109.29	105.37	103.39	111.39	94.346	105.31	109.24	113.21	102.66	107.65	104.83	112.21	105.36	113.77	104.09	96.018	105.6	100.14	108.44	109.97
108.78	103.85	108.7	97.254	110.45	100.63	102.06	107.18	110.66	99.124	112.77	113.9	117.16	109.06	99.484	109.53	104.11	104.34	104.8	105.56	101.23	110.53	104.99	106.57	104.81	111.03	113.12	102.15	94.865	103.93	102.87	99.344	101.58	96.204	104.51	101.65	104.87	108.95	109.54	106.46	97.433	107.9	105.25	104.29	101.73	105.89	108.78	99.781	106.71	104.23
93.58	97.081	108.7	105.1	97.274	104.27	96.48	91.684	96.738	98.65	95.221	105.78	109.77	99.632	101.75	89.606	99.998	94.894	89.655	96.786	96.509	92.15	91.325	94.688	101.67	100.82	101.97	96.656	103.41	101.31	87.782	97.042	110.76	88.063	87.944	102.13	94.202	110.35	96.281	99.889	104.6	99.504	106.4	94.677	96.585	94.906	100.15	106.53	89.849	96.519
109.63	97.234	109.18	104.36	106.54	105.15	114.97	105.27	103.92	109.18	95.374	108.5	102.34	113.4	107.48	106.7	111.05	104.66	103.86	102.97	112.65	104.36	97.339	106.4	100.68	105.72	107.93	104.2	101.42	104.62	109.3	114.95	97.091	109.9	108.14	94.925	102.37	111.52	102.54	101.81	101.96	106.28	117.11	108.12	112.74	112.48	108.35	101.25	99.623	109.59
107.14	97.496	110.58	102.75	106.76	107.28	104.69	102.26	99.942	116.15	103.36	104.04	112.62	115.97	98.669	114.55	106.34	106.64	108.26	106.63	103.43	108.7	100.43	108.88	117.49	104.96	109.88	104.64	101.07	104.84	110.02	96.932	101.17	106.03	107.92	110.04	111.8	115.51	102.11	112.18	113.8	103.98	108.91	105.75	109.11	99.531	105.78	111.16	112.27	107.34
111.72	107.03	103.93	103.04	116.27	107.13	99.554	100.65	113.66	102.01	121.75	112.92	113.1	106.8	108.12	118.23	107.71	104.02	98.92	114.37	111.29	108.59	109.52	106.69	111.32	116.61	110.68	111.38	122.47	114.44	110.26	105.84	108.56	112.1	114.35	110.12	115.88	108.9	107.95	117.67	103.74	107.1	102.83	119.4	111.48	107.08	109.26	104	108.64	110.3
102.41	102.29	104.29	103.42	97.426	98.373	106.16	101.2	91.428	94.576	101.43	98.932	95.665	103.32	92.007	104.2	99.606	106.74	99.947	97.273	97.857	102.93	97.457	90.624	95.871	94.751	100.5	98.32	98.734	95.264	92.243	99.408	95.909	97.513	92.151	94.863	94.725	94.463	102.85	104.51	96.184	98.241	92.249	98.076	95.537	102.95	100.9	97.72	97.709	98.593
97.31	96.93	100.82	108.92	102.1	95.866	94.088	101.76	96.678	95.834	105.92	109.96	89.588	103.1	98.75	96.744	91.664	103.46	102.6	101.37	99.624	101.53	103.41	108.09	105.01	99.32	94.178	98.05	96.324	99.319	102.32	94.668	96.357	100.41	105.59	91.556	110.35	99.983	107.07	97.43	92.673	99.395	108.25	108.12	96.798	106.64	101.82	97.128	97.898	93.611
103.33	112.01	96.143	103.52	105.71	107.13	101.81	105.71	112.34	116.46	110.57	108.32	106.57	106.12	112.1	103.24	103.92	104.53	110.89	105.41	96.955	98.065	115.36	102.83	99.848	113.57	100.85	102.21	104.08	103.02	112.82	103.14	104.65	99.183	118.99	93.915	101.21	120.23	105.76	111.27	105	101.63	107.35	105.72	114.47	103.34	97.879	91.218	104.83	103.3
107	107.19	105.42	99.523	108.36	112.15	115.87	104.12	109.18	111.64	109.16	109.12	109.34	111.9	102.74	110.64	112.33	112.28	104.02	101.43	107.59	107.24	105.13	104.91	117.82	113.2	107.27	105.35	110.2	105.67	110.73	113.71	111.61	109.21	106.49	112.1	118.02	113.84	109.84	98.159	105.02	105.7	107.27	104.43	99.287	102.77	104.18	107.46	100.8	105.03
94.582	90.1	98.997	103.71	100.88	105.55	87.994	94.124	93.06	99.214	108.4	96.775	94.975	89.127	97.441	102.39	99.704	104.09	101.59	98.966	102.94	94.998	105.55	94.365	96.571	107.8	100.5	104.18	98.226	104.19	95.109	109.06	97.487	97.949	107.7	96.316	98.405	92.853	99.402	96.231	94.619	97.784	106.34	104.75	92.476	109.35	99.661	90.226	92.733	101.52
106.84	110.14	99.624	109.34	99.428	104.8	99.473	101.54	104.57	100.93	110.11	107.79	105.17	105.35	98.19	101.13	106.42	99.179	107.07	109.86	103	98.277	105.99	102.96	108.9	101.64	114.27	113.54	110.81	111.29	93.804	90.699	107.39	104.51	110.53	105.95	103.55	104.17	103.86	106.06	103.68	108.12	115.4	106.27	103.26	107.93	106.7	104.71	111.77	104.85
108.55	108.62	113.19	108.09	115.29	115.44	100.72	108.98	111.57	118.58	115.31	119.41	116.19	110.54	110.03	106.67	94.809	110.84	122.4	108.45	114.3	111.28	113.25	102.1	113.52	114.26	108.42	99.497	106.98	112.89	109.54	108.66	111.17	106.96	113.66	103	105.51	100.3	117.27	108.65	118.49	110.61	105.89	110.01	117.65	113.94	106.01	105.54	110.86	116.69
94.829	92.489	95.32	95.565	97.321	94.05	86.865	89.569	101.45	97.873	101.92	96.272	97.317	96.018	99.33	98.27	95.557	99.626	105.58	90.227	91.45	102.38	92.192	94.94	100.19	96.637	106.68	92.641	95.301	97.213	98.333	101.81	98.917	95.981	96.329	90.752	94.959	94.753	97.188	98.459	91.75	96.229	98.935	96.155	97.513	98.911	99.534	91.717	89.442	94.04
108.81	109.02	114.82	108.18	109.83	117.01	108.83	110.08	98.53	115.69	104.35	112.61	111.2	101.11	95.881	104.06	105.13	107.88	105.65	112.17	112.14	107.24	108.3	106.38	102.79	112.9	115.86	103.61	109.06	103.93	103.9	110.41	107.72	99.847	108.85	111.15	104.85	112.29	106	112.32	108.95	118.05	120.89	109.73	106.76	109.5	114.91	105.78	107.73	109.92
94.014	99.627	103.99	94.983	94.793	94.901	93.902	101.3	92.727	105.81	97.884	93.327	98.434	100.13	103.41	95.652	102.27	97.43	96.418	93.452	89.719	96.146	103.16	101.62	102.36	92.118	107.68	92.313	87.476	102.53	98.609	98.372	100.81	96.657	98.048	108.79	102.18	88.87	99.842	104.61	100.05	106.92	94.728	101.32	93.819	95.097	98.27	89.093	94.495	107.92
93.706	108.02	97.597	103.76	111.27	101.59	99.654	104.05	109.2	97.838	104.16	106.09	109.83	103.63	104.74	106.05	102.54	100.97	113.57	97.791	104.78	103.74	103.57	103.28	116.1	103.03	107.74	96.632	105.99	111.06	106.07	107.8	103.45	103.09	99.545	108.81	108.99	110.27	105.16	107.23	117.11	104.15	98.749	100.54	107.41	97.721	102.04	107.62	107.73	111.18
119.86	106.93	111.45	109.54	115.67	106.7	113.71	115.36	112.85	107.51	106.44	104.81	108.21	114.64	113.79	108.09	110.36	117.7	113.46	115.19	101.96	109.33	107.61	105.34	112.77	114.35	118.86	111.35	119.56	116	108.67	107.45	114.82	120.55	111.3	110.11	102.65	115.46	107.6	108.23	114.42	108.7	115.21	110.58	110.48	111.3	113.74	116.76	107.67	113.49
105.43	103.72	101.89	105.87	100.61	98.665	93.973	94.662	97.757	104.07	98.774	103.59	101.33	103.06	96.519	98.555	108.78	99.863	98.032	106.67	100.02	99.773	103.94	106.3	102.43	92.37	100.99	90.127	102.4	94.091	108.65	107.88	99.421	100.48	99.916	106	100.67	105.93	91.572	110.25	95.125	97.389	104.49	105.24	101.97	94.556	94.91	102.61	102.19	100.62
91.289	103.52	97.525	98.184	101.71	104.78	98.58	93.772	94.497	105.27	107.54	101.31	97.896	100.58	102.41	103.12	98.487	96.932	100.29	92.65	98.842	93.828	112.43	89.201	91.546	100.87	96.95	96.721	109.35	101.22	94.114	101.55	90.204	105.26	100.16	100.44	97.742	93.995	98.028	103.86	105.61	101.76	98.32	115.25	106.13	100.49	99.928	101.51	98.376	87.416
106.95	106.23	101.43	109.78	111.97	103.36	107.52	103.59	101.37	106.09	108.21	100.19	104.7	103.41	109.46	103.4	114.49	110.69	113.78	105.67	101.39	105.95	113.82	106.96	114.21	102.83	108.89	105.4	103.68	105.62	101.12	108.74	111.76	97.623	104.14	108.39	114.06	107.57	96.271	100.7	111.17	101.72	108.17	90.603	102.48	103.52	112.66	107.79	99.554	103.17
108.57	108.26	101.47	99.627	111.87	117.08	121.36	110.31	117.33	103.83	110.22	105.05	107.9	110.96	114.64	113.15	104.82	102.53	103.34	113.74	106.59	109.99	106.19	114.87	117.07	112.82	111.58	110.42	110.97	108.05	113.12	102.23	111.35	116.61	116.18	116.19	104.94	116.65	109.06	112.22	108.9	108.53	111.77	99.56	112.29	111.13	110.66	113.12	107.63	113.94
100.61	105.72	102.87	106.6	99.305	116.44	101.29	103.04	105.12	109.5	106.81	107.38	106.98	105.5	106.3	109.16	100.06	104.15	99.848	101.18	98.042	98.334	99.675	108.29	103.03	109.11	99.15	99.032	93.857	96.848	103.41	99.458	100.4	102.71	116.2	103.48	102.62	109.63	103.8	106.06	101.58	105.67	101.35	102.09	110.85	100.37	104.69	108.51	109.45	97.061
117.39	111.25	103.6	99.06	104.32	107.64	94.924	115.14	112.4	98.139	109.58	109.72	107.69	107.03	103.64	108.24	112.7	111.08	117.7	104.39	94.734	103.07	104.48	114.32	101.69	109.95	107.77	101.56	101.02	103.44	110.5	111.16	98.107	110.07	107.48	102.18	102.61	107.16	110.42	111.56	114.76	107.71	104.91	100.95	111.8	113.49	97.249	93.14	105.72	107.93
103.22	101.21	100.94	98.023	92.978	97.007	92.63	106.05	112.05	97.831	110.56	99.831	109.39	91.566	94.757	103.31	102.36	95.414	101.61	97.728	100.52	94.388	102.42	100.82	96.719	98.843	99.129	98.135	93.812	110.1	106.07	98.604	101.4	103.52	94.214	94.054	101.56	98.115	94.26	109.98	101.4	99.749	99.637	104.53	97.169	102.67	104.6	97.47	99.892	105.23
97.985	97.478	100.53	100.86	95.055	98.492	96.148	101.66	106.53	95.576	98.868	94.955	98.98	94.881	95.29	92.274	106.9	95.884	98.42	94.902	100.04	97.747	102.02	97.731	99.177	103.06	94.052	88.662	91.436	101.1	93.42	102.68	99.513	101.57	94.241	92.809	106.49	100.65	98.315	98.999	107.86	100.32	98.692	96.09	95.305	105.97	103.94	100.93	95.63	104.9
108.18	109.97	109.41	107.28	106.88	108.45	107.67	114.9	106.42	104.34	120.07	110.38	96.26	112.82	108.2	106.33	110.7	106.15	108.15	109.51	111.62	116.4	108.2	109.15	102.21	107.2	116	108.08	109.42	113.78	109.34	108.29	113.32	104.71	105.17	102.46	101.68	109.78	112.19	116.97	107.07	106.55	105.66	112.53	108.35	118.89	113.37	105.28	100.6	99.9
104.36	101.49	103.71	100.5	105.39	99.981	108.82	99.976	98.677	100.34	97.817	89.706	104.15	98.017	106.6	109.36	101.01	102.01	102.38	100.7	101.08	101.87	103.15	94.332	102.77	108.84	101.29	92.95	95.074	91.161	100.85	104.81	96.056	94.527	98.231	100.71	107.27	107.5	97.99	102.82	101.9	102.79	93.773	104.38	97.53	110.05	111.56	96.028	99.718	91.593
104.48	106.22	106.29	110.6	107.1	106.11	107.12	109.72	112.83	99.84	97.73	103.14	113.87	105.44	117.38	103.98	109.79	107.33	106.96	102.31	108.77	106.06	107.3	101.23	111.08	107.81	110.64	114.26	113.22	109.27	115.34	107.08	104.07	113.22	113.18	112.65	106.48	110.18	102.38	111.27	109.1	112.13	102.12	116.09	111.95	96.916	114.53	108.93	106.82	99.057
98.169	103.53	108.28	113.42	102.34	98.36	111.44	114.41	98.109	109.41	95.651	117.16	113.34	111.75	108.11	109.36	103.77	115.95	102.39	108.07	108.99	116.16	106.16	109.09	110.34	105.78	106.79	112.79	101.3	108.06	106.19	113.34	106.51	104.6	102.72	109.51	108.47	102.11	112.62	109.87	101.2	97.583	106.42	105.74	111.33	97.411	109.01	108.83	113.21	107.38
101.92	98.729	116.45	99.33	100.16	94.595	98.025	90.725	96.44	96.435	97.516	104.53	97.075	107.1	101.33	96.269	101.73	112.46	92.383	92.962	104.58	101.2	97.581	92.543	100.94	94.704	91.079	103.59	95.962	105.09	96.249	95.301	106.76	102.57	90.517	96.705	99.305	96.05	98.343	93.988	84.739	98.757	97.753	95.696	100.36	106.15	86.309	98.606	101.64	91.698
112.36	106.04	105.73	108.49	109.38	99.316	109.6	107.73	105.07	108.12	109.49	95.747	101.46	108.95	102.5	108.1	97.406	90.769	107.6	110.9	107.65	97.359	103.68	105.19	102.77	100.64	106.22	105.82	113.77	103.27	102.01	106.12	103.79	102.72	104.38	111.72	107.26	104.64	98.236	107.03	106.53	102.87	100.77	112	109.45	99.472	111.1	106.67	111.47	110.37
105.71	110.54	105.29	115.44	112.5	116.71	104.04	101.49	102.28	107.1	106.88	106.87	101.68	101.35	104.57	105.23	103.75	104.44	101.5	107.8	105.02	105.34	103.14	109.58	110.54	116.85	103	114.57	113.13	120.66	108.76	108.58	98.23	103.17	104.59	105.23	108.15	117.32	100.75	106.19	110.59	115.09	106.14	108.18	98.522	101.8	104.88	100.6	113.49	111.5
98.196	89.416	104.92	88.295	104.5	100.82	104.43	94.61	96.757	96.586	102.6	96.8	95.779	90.946	96.917	108.28	99.39	94.857	106.16	103.16	85.993	99.444	92.611	92.663	102.14	94.851	105.86	109.43	106.2	99.274	102.38	100.34	100.02	100.98	103.15	93.035	98.152	103.78	94.391	101.33	109.38	96.885	101.95	97.616	99.307	89.536	103.46	104.89	99.567	96.623
119.76	115.15	103.7	112.89	112.73	117.75	108.9	102.56	105.19	109.25	107.81	113.28	109.89	106.28	108.7	107.31	110.96	105.51	106.61	108.86	121.28	101.99	101.35	113.18	111.3	113	109.68	109.03	104.24	107.42	112.2	103.66	99.613	113.11	109.87	100.64	104.21	108.26	111.97	111.16	98.739	106.63	114.19	103.76	112.11	103.78	110.04	105.15	109.72	102.93
108.63	98.935	90.449	100.21	95.517	88.667	101.66	106.74	93.205	91.766	105.76	98.824	99.815	110.83	96.284	94.818	97.697	98.205	101.42	104.22	94.846	85.088	93.27	105.52	97.945	92.563	90.889	100.47	105.67	95.103	104.63	102.12	94.579	108.68	86.928	98.314	96.3	93.451	98.352	98.938	98.006	86.732	99.423	95.35	101.61	98.583	98.41	91.761	104.3	102.19
110.32	112.55	104.98	107.4	112.44	104.46	107.98	106.65	106.18	117.23	103.38	98.342	104.54	104.83	112.63	105.59	107.04	109.39	111.9	111.08	111.9	105.17	113.89	110.5	101.7	101.39	113.73	111.35	103.79	108.64	102.58	108.33	104.89	104.84	106.61	110.83	109.44	108.12	101.74	103.56	109.68	114.93	104.66	106.43	112.55	109.34	99.509	113.83	102.03	108.18
111.33	113	115.44	104.34	104.19	103.04	106.84	108.15	109.22	108.8	109.38	109.03	110.44	116.15	110.24	117.07	121.84	111.12	113.13	107.47	110.3	113.3	105.33	106.59	109.89	100.98	105.93	117.03	110.72	112.71	109.85	104.49	108.88	116.37	117.81	100.85	112.76	120.23	101.34	112.22	109.53	111.46	112.51	108.7	114.38	110	103.28	109.18	111.9	111.84
103.56	94.873	99.688	99.174	99.94	94.041	100.57	100.46	92.299	99.92	94.832	90.497	97.469	97.987	99.968	96.938	101.32	95.393	96.039	93.904	96.795	107.48	90.78	99.823	102.2	92.745	94.328	92.452	108.95	106.8	94.652	96.157	96.458	101.42	102.05	98.625	107.99	97.112	95.193	102.29	99.95	98.623	96.909	100.3	97.176	96.497	102.38	102.78	99.782	110.58
105.02	107.17	113.09	110.34	107.18	104.55	111.19	110.31	111.43	103.35	109.43	104.25	109.98	109.85	116.31	104	110.38	109.92	107.6	112.7	106.84	104.8	111.32	121.59	97.105	105.41	112.71	105.41	113.66	102.51	116.51	113.76	97.118	117.08	108.14	98.949	107.41	99.351	110.67	109.36	117.47	117.01	104.15	107.31	100.03	119.7	109	112.95	112.01	104.44
108.53	103.51	96.73	109.24	100.87	106.38	104.06	103.86	110.27	100.82	104.46	110.75	104.37	107.47	103.31	103.09	106.2	108.67	114.43	102.4	105	101.28	103.5	107.71	109.55	111.39	108.6	105.43	109.01	108.19	112.83	103.79	104.91	109.15	104.9	106.39	112.6	106.83	103.79	97.706	105.04	100.7	107.64	110.66	110.22	109.73	103.68	108.29	108.73	106.95
108.56	102.4	102.88	102.8	107.16	115.41	106.06	104.54	95.103	105.32	108.71	109.16	114.56	108.57	100.97	106.71	107.53	105.33	109.22	105.13	101.21	104.03	98.99	103.68	104.51	109.04	100.69	104.22	109.2	107.33	100.91	106.24	108.78	107.29	99.285	109.76	107.53	107.87	105.88	90.109	99.035	101.5	102.22	107.71	107.34	101.28	105.12	100.64	110.37	106.03
98.029	105.06	106.97	105.24	103.89	96.621	96.258	97.365	96.593	101.51	100.02	107.3	97.454	104.78	98.462	96.648	93.889	104.15	100.4	94.192	106.23	96.985	95.01	99.531	97.39	105.82	101.91	101.11	104.68	99.428	104.39	96.041	103.84	95.211	108.13	105.57	97.313	97.534	108.8	104.14	97.272	99.958	97.973	101.95	102.9	106.19	104.24	101.2	90.926	97.882
110.33	107.46	112.37	110.98	110.22	111.2	107.79	107.02	114.95	105.83	110.1	121.98	99.577	107.64	113.67	107.74	110.94	113.48	110.45	115.17	110.76	111.62	104.01	109.26	114.34	108.88	104.72	109.64	98.579	106.95	106.48	111.6	110.47	106.54	107.08	108.82	110.12	101.23	102.98	109.59	109.34	106.85	106.5	113.41	102.35	103.25	103.32	97.848	115.49	115.72
114.79	108.55	110.63	102.35	112.36	105.6	112.6	111.08	100.7	94.962	109.74	110.92	102.72	106	112.14	102.72	110.16	105.35	109.23	107.31	110.52	112.13	108.34	111.99	110.17	98.846	103.76	107.96	105.43	103.35	107.12	111.15	106.65	102.66	100.99	111.9	106.13	99.156	119.39	100.69	101.6	101.08	100.8	102.09	100.51	106.95	104.75	99.025	101.55	97.306
107.29	105.63	101.86	112.28	112.47	114.31	107.29	112.3	99.648	106.98	104.77	105.09	97.301	107.51	109.88	104.41	113.92	115.3	116.95	113.09	105.69	102.67	109.1	101.98	103.48	102.1	94.326	103.43	104.87	108.27	104.48	105.07	100.72	106.72	103.08	95.239	112.9	103.59	105.34	102.09	107.45	106.51	101.03	109.63	105.84	106.07	110.79	103.75	108.96	113.12
113.64	101.91	108.48	107.57	105.3	101.92	104.58	98.559	104.84	105.77	98.729	99	100.51	120.6	104.1	117.67	102.9	103.92	108.18	101.84	100.72	118.25	112.95	109.02	109.61	105.97	106.83	111.13	106.07	106.23	119.8	106.37	102.69	95.027	113.78	105.31	110.89	114.42	106.38	106.86	113.88	117.81	103.17	104.77	114.21	107.57	105.39	109.82	112.05	117.76
109.06	102.51	110.59	109.69	112.25	105.07	106.5	110.18	103.62	101.12	107.05	101.3	106.09	109.94	112.82	103.77	114.92	108.4	110.11	112.88	118.76	106.44	107.04	108.25	109.29	103.29	103.88	107.25	108.04	108.08	112.19	98.317	112.09	106.57	110.13	108.35	103.61	110.69	107.38	111.3	118.88	108.69	111.38	104.94	108.04	102.82	107.72	103.55	119.63	102.24
102.62	103.76	108.6	110.27	116.12	112.62	99.596	106.8	108.82	110.88	102.21	103.78	103.44	99.931	109.53	103.65	105.78	110.78	108.66	105.83	98.324	110.49	95.489	104.24	94.11	100.13	99.941	104.12	103.4	104.36	100.59	110.86	111.76	104.73	110.06	102.64	110.71	108.06	112.17	112.96	102.82	106.52	118.69	95.231	105.99	103.32	106.83	97.563	103.35	107.89
110.68	112.77	104.37	105.43	107.39	108.68	110.33	89.113	108.49	106.44	111.95	105.88	101.91	108.67	104.42	98.84	108.37	104.87	115.31	116.08	110.53	107.26	105.27	96.233	108.25	105.61	110.79	104.43	112.58	107.39	106.97	98.097	106.69	106.1	105.68	106.14	111.14	117.49	101.54	108.98	105.82	117.29	100.47	103.28	100.52	111.48	118.05	103.49	114.52	106.4
108.98	111.36	109.09	109.92	102.48	108.15	106.9	110.08	104.43	105.75	105.16	109.25	108.42	108.41	107.55	106.96	100.57	106.41	104.17	102.93	102.68	100.93	101.46	103.48	107.17	110.62	104.48	102.78	107.28	108.99	97.853	107.92	103.86	101.28	101.11	104.61	108.06	107.34	107.48	101.84	94.662	102.92	97.537	101.2	101.55	104.7	99.93	113.43	104.88	109.7
101.29	98.962	108.31	101.2	113.69	109.34	99.836	104.17	105.79	106.14	104.17	107.89	104.38	111.52	95.375	104.09	102.84	102.73	109.41	102.49	112.89	100.61	113.27	111.82	112.01	108.58	106.39	101.32	122.49	105.49	108.49	116.89	105.74	105.32	111.83	108.9	104.07	111.91	111.34	107.6	106.99	108.94	114.4	108.68	108.08	108.98	106.98	97.887	106.35	94.855
105.61	106.35	98.045	113.56	108.71	104.11	111.51	101.09	103.01	100.83	120.06	101.26	106.8	114.6	107.74	105.23	107.45	110.37	111.84	116.73	99.452	116.19	108.47	115.1	105.27	109.84	105.16	108.11	103.47	100.82	109.78	100.56	107.02	107.74	99.602	116.64	103.75	108.38	114.58	104.39	113.07	105.69	107.8	102.47	106.44	101.6	113.07	99.603	107.27	108.99
117.06	117.09	122.13	109.91	102.26	105.26	102.23	102.73	112.38	110.97	109.53	107.83	100.54	106.63	106.57	103.38	104.59	110.91	104.92	115.64	113.46	115.83	106.5	102.4	98.199	106.24	109.12	104.11	110.95	117.46	111.13	112.88	97.71	115.73	112.15	118.53	106.34	112.6	118.53	110.63	109.54	110.93	112.46	99.661	110.23	108.31	106.96	104.31	112.86	120.05
101.29	99.847	98.603	90.84	86.853	96.47	96.659	92.527	95.805	109.07	91.111	101.2	98.703	92.386	94.113	88.025	93.05	93.281	96.663	95.88	93.057	95.517	99.961	98.151	91.492	90.879	99.326	94.948	99.285	93.04	94.036	91.801	101.69	91.293	99.05	94.202	94.459	97.928	101.98	96.883	101.62	94.258	94.496	96.675	104.55	90.067	91.671	91.387	104.9	104.51
105.87	111.3	106.01	106.82	104.79	108.97	96.971	104.24	104.17	105.7	102.9	103.75	107.74	108.26	101.1	111.04	103.8	106.25	112.66	114	105.26	111.19	99.314	102.69	108.97	108.78	109.69	101.55	103.59	110.39	99.752	108.05	109.5	101.94	105.65	108.23	101.53	109.2	109.99	114.05	102.75	110.48	104.89	99.912	96.582	97.728	96.684	116.1	106.34	107.9
95.187	99.514	105.86	94.28	106.03	102.61	101.32	101.25	102.13	95.304	100.33	102.72	98.662	98.818	102.83	97.09	100.92	99.606	97.23	97.104	104.8	99.753	98.209	89.898	104.42	95.925	97.124	111.68	98.384	100.18	98.958	110.99	97.983	93.725	90.117	91.052	103.45	97.592	101.54	100.01	97.148	96.274	96.782	95.124	99.795	109.51	103.31	102.95	100.86	89.789
105.7	104.04	101.76	103.4	113.35	106.43	99.218	109.31	109.19	112.19	109.4	102.64	115.03	116.93	110.6	114.92	108.21	108.91	104.1	114.95	113.54	100.67	111.05	105.95	106.49	103.35	119.85	106.88	108.51	108.02	104.38	110.67	112.78	113.03	109.53	102.68	109.39	109.01	98.169	97.617	119.92	101.37	107.83	115.18	116.81	103.72	103.93	102.94	105.66	112.76
95.376	102.66	101.96	103.53	93.901	92.718	96.401	98.644	104.83	100.91	96.231	96.269	100.76	109.71	94.611	101.65	111.44	99.582	101.87	100.2	103.14	103.08	99.151	93.876	105.48	97.79	101.95	105.67	99.985	105.86	104.48	102.29	97.068	106.56	99.795	103.01	99.476	107.21	106.96	101	97.671	89.585	106.8	108.4	98.008	96.589	106.88	109.57	98.066	91.353
105.28	107.89	112.78	112.58	107.55	112.83	101.43	104.76	107.99	116.1	119.99	115.38	110.88	121.88	103.39	112.16	107.01	114.18	111.63	111.1	112.49	112.67	103.85	103.27	110.64	108.73	114.87	105.89	116.82	118.53	115.88	119.81	107.1	117.66	103.51	107.84	109.17	122.55	115.75	106.16	113.81	109.19	108.86	110.41	119.62	107.11	109.65	108.1	115.88	114.51
109.98	98.317	110.67	99.194	117.91	101.13	114.8	100.58	111.47	106.83	104.12	103.15	105.32	109.78	103.23	106.18	111.81	99.107	107.4	96.445	103.57	104.81	119.31	98.46	98.134	109.74	102.59	110.97	113.63	105.27	104.39	111.11	101.62	106.18	112.72	111.23	106.95	107.86	111.96	109.26	104.82	107.09	102.99	102.15	107.52	108.82	116.99	101.71	106.84	113.42
111.45	118.56	111.63	99.613	106.27	101.87	102.05	104.91	111.94	103.45	110.43	108.77	107.64	107.88	115.95	110.29	115.6	104.67	109.73	103.29	106.57	109.56	109.8	111.39	102.44	116.88	111.61	102.86	107.87	111.46	107.6	109.92	109.56	115.56	110.36	117.93	104.11	116.41	104.65	106.8	107.99	109.93	104.09	102.84	111.3	112.4	109.94	112.03	106.77	112.1
103.2	109.36	100.95	115.52	104.88	107.68	112.19	98.2	106.82	105.66	99.727	106.88	109.52	108.19	108.48	108.58	111.41	111.52	102.07	107.06	109.25	104.72	107.29	104.75	96.232	101.34	114.09	108.99	99.667	112.35	106.11	92.657	110.79	105.43	99.189	101.59	108.78	105.75	110.16	108.41	111.04	107.56	104.82	108.38	95.144	104.65	99.415	99.259	104.52	103.87
102.95	112.61	114.24	102.2	96.62	106.94	103.66	106.48	99.459	105.52	106.99	106.02	106.74	106.7	106.94	108.02	102.42	106.08	95.493	109.04	111.71	103.03	103.91	108.18	97.574	93.811	108.79	104.33	109.62	111.4	107.57	104.87	106.87	110.26	96.996	101.68	101.92	111.16	105.42	103.39	106.79	106.14	102.65	102.56	103.18	103.07	99.785	106.41	102.72	93.713
97.447	94.164	94.315	101.11	98.408	98.995	98.402	99.527	99.202	102.53	98.116	94.007	101.28	102.28	103.32	97.571	102.92	97.795	95.349	102.97	93.941	98.706	102.79	107.05	96.815	100.44	99.913	99.278	94.884	99.9	105.79	98.689	101.77	98.184	88.877	100.42	97.467	97.976	106.7	101.64	102.52	93.948	101.36	99.406	98.326	91.273	99.978	95.078	106.91	90.056
103.74	107.59	102.95	101.27	106.01	109.62	116.16	118.25	102.83	99.024	101.25	103.95	108.56	104.91	103.73	97.388	110.89	103.98	107.29	108.12	105.37	101.2	99.48	102.15	104.3	110.22	103.52	108.82	101.08	106.88	97.99	104.67	106.46	111.63	96.904	104.66	103.04	104.27	105.61	102.53	107.44	110.96	108.24	101.64	106.2	96.417	101.08	97.221	109.04	94.69
104.68	104.3	103.79	89.793	106.07	106.01	109.46	107.75	101.6	88.458	108.14	108.42	101.67	107.67	96.04	102.94	110.22	107.07	98.065	93.972	108.02	104.55	105.66	101.93	95.992	98.946	105.5	101.36	99.593	102.72	109.02	94.786	103.62	113.64	97.381	104.81	99.239	105.9	97.468	95.308	102.99	101.29	97.032	95.479	102.06	99.802	98.454	102.27	97.474	103.04
103.03	102.46	104.38	97.573	101	103.17	101.93	106.28	94.856	99.258	102.18	94.643	105.71	95.016	99.686	100.03	98.685	105.21	91.606	104.35	101.34	94.824	100.17	91.554	101.76	103.94	102.17	101.28	101.88	96.16	100.22	88.645	101.78	103.79	100.19	104.69	95.757	111.99	99.356	97.479	89.107	98.186	90.451	103.78	105.17	97.51	90.278	99.423	98.57	100.48
113.28	98.266	106.37	107.79	112.31	108.57	102.76	114.99	114.47	108.03	114.49	108.96	103.85	105.23	110.3	100.61	107.42	104.4	114.43	107.92	94.531	107.53	102.23	115.47	112.6	119.24	110.63	104.38	100.37	113.04	98.196	99.636	107.75	108.87	108.6	103.16	106.41	111.72	103.73	113.08	109.09	116.42	109.04	109.33	103.1	110.93	99.476	117.81	108.25	94.113
97.013	99.45	94.599	94.101	100.18	99.828	104.72	99.484	104.36	102.86	102.64	106.72	105.93	97.23	102.37	103.47	96.046	98.569	101.01	95.867	102.26	108.57	92.144	102.32	98.617	111.03	94.894	100.24	93.117	100.22	97.858	95.905	97.811	91.443	105.67	103.14	99.411	102.93	105.24	96.682	102.64	97.724	103.93	96.207	96.868	96.43	99.08	95.28	105.06	95.307
106.88	104.89	107.23	96.48	109.58	97.686	108.52	104.49	103.75	107.5	105.06	106.27	99.967	109.09	105.15	111.28	112.41	94.065	104.22	100.98	113.24	107.83	103.14	110.09	103.78	103.09	105.88	101.04	110.81	109.21	107.72	100.53	108.07	101.38	110.87	103.29	99.93	107.47	113.81	108.94	109.37	112.14	112.06	112.24	102.64	109.23	111.95	107.9	99.497	106.56
114.11	107.68	117.99	102.58	101.24	106.52	112.31	102.27	102.33	106.96	106.96	102.09	107.08	116.34	114.76	110.17	111.74	111.76	107.05	99.12	112.36	108.34	112.13	105.3	103.97	110.15	109.47	118.13	111.27	104.75	114.55	116.58	105.81	107.57	110.1	114.51	108.57	103.78	107.95	112.39	104.5	101.57	102.02	117.32	115.31	108.95	109.08	107.34	112.68	103.97
101.29	102.79	113.88	112.05	100.65	106.54	109.27	106.19	110.82	103.36	115.34	109.52	110.35	109.32	110.69	106.79	102.57	101.91	100.25	114.04	106.47	110.48	112.56	108.48	108.25	101.85	103.4	102.9	97.031	114	100.38	107.6	116.72	109.74	100.32	110.39	101.7	107.3	100.5	96.247	101.85	104.97	96.72	105.93	112.15	111.73	109.91	109.17	111.49	108.71
99.814	102.88	101.9	99.675	98.611	88.466	96.611	98.895	97.247	97.237	100.85	98.614	102.32	92.27	95.264	88.07	107.64	104.27	103.26	99.361	92.434	99.486	93.167	95.666	94.034	91.683	88.955	96.413	92.529	94.7	91.998	98.879	95.36	97.01	99.084	101.55	109.73	102.48	101.39	102.51	95.039	92.911	99.856	101	104.62	94.53	101.66	102.31	100.22	104.59
113.67	108.59	113.96	104.07	103.6	112.58	120.88	103.93	112.36	111.16	101.45	99.847	106.15	112.96	108.65	111.7	104.78	106.35	109.06	112.63	105.72	109.67	110.41	110.41	111.14	114.16	112.03	112.29	98.526	108.29	108.2	105.9	109.06	102.25	116.8	100.92	105.58	113.55	107.14	103.32	106.3	104.25	107.27	115.9	101.24	114.07	101.41	102.73	111.25	111.1
100.74	99.066	104.83	97.323	113.45	109.93	107.53	99.241	107.16	106.55	98.323	111.1	111.13	107.71	103.23	109.66	108.05	105.57	107.37	99.737	102.39	111.42	106.25	110.75	104.12	107.64	96.423	119.81	104.92	113.87	101.06	115.73	111.61	101.31	103.41	93.791	110.54	100.55	94.653	104.32	99.25	104.63	113.78	103.85	113.03	103.16	105.18	104.48	107	102.57
100.24	95.732	103.24	109.56	106.14	105.58	107.96	102.85	105.37	106.94	111.71	104.51	103.54	99.968	98.528	110.6	107.81	100.63	99.645	106.11	105.68	106.07	97.113	104.24	110.13	106.96	112.16	107.35	101.55	95.707	104.61	95.394	111.83	108.92	107.55	94.88	107.65	99.533	103.91	96.401	112.99	104.59	106.64	92.078	107.03	104.04	112.68	107.88	101.01	101.78
110.08	101.44	102.85	106.94	102.59	106.44	102.27	106.62	96.38	104.94	103.68	109.54	104.34	101.87	107.07	115.96	102.66	105.26	103.14	96.38	99.64	106.25	110.91	101.82	103.01	105.03	103.81	101.41	106.7	103.08	98.419	107.17	107.61	107.49	103.49	105.8	114.67	112.44	108.39	100.22	106.09	112.15	104.12	101.07	100.35	110.94	103.12	111.17	107.81	105.07
111.7	106.05	106.42	104.86	98.411	114.54	109.42	109.95	108.66	112.12	118.14	104.83	118.7	112.86	98.984	97.071	108.99	110.81	106.66	100.63	112.72	110.54	104.52	119.86	104.66	110.45	108.23	111.08	118.86	100.19	110.9	105.76	105.42	104.67	114.84	102.19	122.04	107.04	110.01	105.28	103.84	113.68	118.37	108.92	109.46	104.4	104.95	106.42	99.773	105.37
108.45	109.61	108.11	111.8	111.15	110.1	98.511	104.16	96.876	105.93	106.68	108.77	101.22	109.59	107.84	100.25	103.49	109.24	105.74	100.9	102.12	96.215	110.92	107.39	102.43	103.05	114.43	106.44	109.06	106.52	107.79	112.4	106.41	104.91	105.49	106.54	98.708	102.89	101.5	99.404	109.11	108.74	107.95	104.77	109.3	101.63	107.63	112.68	106.2	103.77
99.829	106.5	112.9	108.81	108.96	108.01	121.89	117.6	103.08	108.87	102.07	114.61	111.8	114	97.694	103.7	105.32	114.92	114.6	116.18	111.54	105.67	102.06	112.9	113.41	111.34	105.55	108.15	98.777	100.31	100.88	111.37	103.82	109.86	102.99	105.82	103	112.55	110.78	101.08	108.55	112.18	101.09	105.99	111.23	100.02	109.29	106.48	106.68	105.52
105.05	108.25	108.97	103.7	118.04	103.44	100.24	112.16	108.31	110.23	103.95	106.83	111.5	105.27	109.44	110.2	106.36	105.14	115.3	106.06	110.6	107.2	107.85	114.41	109.27	103.37	104.06	109.59	107.7	102.51	108.68	108.08	109.6	106.73	113.18	110.83	104.33	120.78	104.83	100.93	109.38	101.02	111.16	109.4	103.48	107.6	108.73	108.62	107.54	109.36
95.044	104.82	98.167	98.52	97.768	88.306	104.7	110.22	93.113	105.31	101.11	93.331	97.123	94.333	103.34	101.94	99.543	96.111	96.556	104.06	98.798	98.069	96.44	98.006	104.17	95.961	101.24	89.962	93.273	90.138	101.91	94.773	104.6	101.11	95.839	93.917	94.303	105.95	102.4	99.401	100.85	97.67	101.43	108.97	102.6	97.093	92.903	100.09	95.568	110.48
101.86	105.36	106.9	114.26	111.52	104.46	106.07	109.34	113.38	108.43	104.84	98.363	109.95	106.69	110.27	96.76	109.45	103.16	110.43	105.19	111.55	104.06	115.68	110.16	108.81	103.96	102.35	97.217	98.727	112.21	109.85	104.22	104.16	103.62	114.88	102.84	107.95	108.34	111.1	102.46	103.82	108.03	99.583	97.978	107.73	105.69	101.03	108.23	101.41	114.68
110.8	113.61	103.26	115.96	114.7	98.875	114.49	99.148	101.39	104.07	108.46	101.86	111.59	101.87	111.14	104.63	109.77	104.07	103.52	104.09	106.56	114.62	102.88	100.36	108.79	115.66	109.57	103.8	105.11	104.31	113.01	102.02	97.442	104.53	103.06	109.46	116.56	101	102.33	114.28	104.45	110.12	105.1	107.74	110.08	105.89	103.33	106.91	100.57	107.25
103.84	107.69	101.75	116.51	104.94	99.684	102.35	110.71	106.71	102.67	114.6	97.672	101.15	115.48	114.26	110.1	106.88	103.08	110.95	109.69	106.21	105	113.05	109.73	106.04	116.99	107.86	104.49	103.72	98.358	105.56	99.277	108.2	103.84	106.38	110.28	100.92	106.9	111.03	107.82	101.52	106.2	102.75	105.51	99.583	106.77	104.31	105.87	99.99	107.71
107.65	105.79	107.81	107.52	107.08	117.28	105.07	111.81	108.54	115.09	102.15	107.27	113.9	105.62	97.125	118.44	103.96	107.27	109.33	111.14	99.787	113.51	106.79	113.61	106.2	115.02	113.9	105.4	103.32	107.19	104.17	109.89	109.68	109.87	104.23	106.91	104.43	116.29	114.06	111.11	113.01	115.18	102.26	111.62	107.13	102.02	112.32	105.02	107.62	104.86
103.07	108.69	107.53	106.84	111.25	99.085	100.08	103.99	104.4	104.03	109.94	106.95	100.75	99.764	113.9	107.74	108.2	108.13	111.18	107.09	98.935	114.9	104	109.94	113.4	107.46	110.7	106.51	110.93	110.25	95.951	104.93	111.05	116.71	108.77	110.6	106.71	109.24	109.7	110.84	110.71	110.17	106.66	109.28	114.42	103.2	102.56	104.98	100.05	113.46
101.74	107.59	103.21	104.07	110.25	106.1	101.51	99.37	102.21	101.89	98.897	98.767	99.058	102.95	99.877	114.39	104.02	107.3	113.16	107.75	101.34	103.13	105.49	105.6	101.99	101.21	99.96	102.95	109.4	105.62	106.06	102.08	96.345	109.79	107.04	111.1	109.02	98.669	104.46	101.02	97.057	100.95	112.19	99.55	107.68	105.15	102.68	104.74	101.53	99.877
111.02	111.16	99.807	109.24	101.69	101.8	111.7	106.45	99.563	94.104	109.21	104.36	101.62	101.37	118.21	114.84	107.48	111.3	105.84	103	106.55	104.45	106.73	99.766	117.16	101.53	109.2	110.99	119.88	110.36	109.08	108.05	108.07	104.89	115.58	110.11	112.01	109.14	109.55	107.31	114.14	103.45	98.576	104.44	99.537	104.37	102.12	111.1	108.94	105.79
115.01	105.94	107.99	101.69	104.63	107.99	104.78	108.91	105.96	109.22	108.51	114.72	103.92	105.96	100.32	109.24	106.31	103.51	100.41	112.21	108.1	96.511	100.69	105.39	107.1	111.36	105.69	111.18	99.855	108.85	108.93	110.02	107.38	110	104.4	105.78	97.327	103.98	106.68	110.89	110.21	98.292	105.63	102.74	103.47	113.19	105.81	110.78	104.84	107.23
108.27	110.27	113.86	107.42	119.23	117.22	108.01	113.06	118.66	109.3	107.89	113.92	107.02	113.44	115.74	116.27	104.31	105.76	107.39	107.96	108.2	113.39	117.12	102.54	115.17	114.83	106.08	113.63	109.71	108.13	105.75	115.18	105.84	106.02	110.12	117.49	113.26	112.02	104.24	107.2	103.67	111.35	115.33	110.89	116.03	108.99	106.13	105.8	121.57	111.37
107.43	100.67	114	100.33	108.01	109.35	109.5	103.99	111.25	97.849	96.475	108.93	102.67	107.25	98.775	103.71	107.81	102.75	101.38	110.01	108.8	106.78	102.45	111.06	111.93	101.78	112.95	109.16	95.231	105.85	104.45	107.31	108.69	108.67	107.21	112.63	101.6	98.898	108.43	105.75	109.46	110.6	109.1	112.09	105.3	100.48	107.72	106.4	103.98	96.126
105.02	109.18	116.27	104.76	107.1	113.97	107.81	109.66	111.16	106.74	120.96	104.34	109.68	109.78	100.6	102.03	112.51	113.91	111.24	110.25	98.457	111.47	103.02	110.91	106.69	98.181	109.82	115.58	114.75	112.96	108.4	108.38	113.13	109.37	109.36	108.42	113.96	98.369	104.24	100.53	103.33	101.97	110.45	101.38	110.19	111.74	101.13	106.45	109.32	116.88
105.33	107.54	102.55	108.21	98.549	105.85	105.77	96.96	109.92	104.5	105.56	117.51	108.62	107.54	98.744	104.49	106.98	108.93	103.87	103.87	91.189	106.79	104.33	106.53	113.22	103.4	109.2	102.71	104.81	106.29	106.03	105.79	102.83	104.66	108.12	107.29	103.97	108.77	104.36	111.62	103.62	106.51	96.765	105.52	105.02	115.65	110.49	112.18	97.112	101.05
104.14	96.227	93.21	106.19	91.068	97.467	105.43	100.59	97.165	99.884	95.126	97.022	94.664	98.145	100.58	100.57	91.458	98.748	92.85	90.826	89.455	94.537	96.177	86.039	96.934	100.02	100.42	98.297	97.198	94.93	94.101	100.25	98.284	105.44	96.008	91.408	95.562	94.136	93.362	91.618	86.533	107.76	96.803	91.482	99.054	97.591	95.183	93.184	104.7	96.295
109.76	117.28	104.29	101.37	95.765	116.6	105.63	110.81	119.67	109.58	102.84	110.06	110.99	108.63	105.94	112.3	105.46	108.35	105.99	105.27	109.28	105.57	104.36	98.594	105.75	108.04	111.92	104.07	110.66	109.4	107.5	110.8	112.78	111.95	114.27	109.7	115.27	108.86	105.6	112.23	109.98	111.23	108.56	111.58	110.09	113.94	107.23	108.58	113.9	100.77
112.97	109.21	104.35	118.78	114.59	101.44	100.98	102.96	105.6	115.78	112.2	97.704	107.93	112.95	107.68	101.79	104.81	100.29	104.59	103.45	111.9	109.92	105.22	114.54	114.75	109.66	101.71	101.45	106.28	104.94	109.4	114.65	116.68	103.04	114.7	105.73	108.54	107.46	114.48	100.13	101.93	111.03	111.8	108.84	118.41	118.86	106.43	111.91	108.61	110.4
102.59	105.22	110.77	107.98	113.58	107.45	100.92	118.05	112.53	113.82	110.33	121.55	110.61	108.27	112.29	113.06	115.18	106.65	107.43	106.87	113.53	115.77	105.68	107.79	109.1	112.78	109.55	116.26	108.11	109.93	108.22	105.59	106.42	115.53	109.17	104.74	106.8	115.97	114.07	108.27	106	96.744	101.65	107.95	110.37	97.652	114.25	96.166	113.61	105.64
102.48	107.26	95.479	100.23	100.11	93.728	103.43	101.26	93.439	100.84	95.223	99.423	105.89	104.17	103.77	106.69	96.704	99.23	106.52	96.986	102.79	96.658	99.335	103.46	100.19	94.017	98.251	101.9	101.31	108.52	103.36	102.06	93.9	97.931	101.83	93.905	103.97	97.242	98.353	94.284	99.633	101.96	104.22	101.9	107.88	96.284	105.12	106.58	96.726	105.74
101.6	98.787	110.59	107.65	106.57	96.911	104.25	99.436	98.572	102.42	100.94	104.42	112.06	96.935	112.5	111.04	106.59	106.69	107.14	108.37	100.04	98.39	104.39	89.229	112.27	102.4	99.389	104.05	100.37	112.3	110.2	108.61	108.5	102.47	103.11	110.13	105	107.34	101.04	100.49	107.46	116.57	108.84	109.17	107.18	101.92	108.04	111.25	107.57	103.96
106.45	99.836	100.75	103.95	97.083	93.25	99.472	105.07	100.1	105.11	102.97	101.62	95.606	106.15	103.47	101.42	96.069	112.64	98.993	99.473	106.03	102.31	103.82	103.84	104.34	101.16	106.32	105.15	104.59	102.08	95.096	99.797	101.93	98.805	91.853	93.689	93.517	99.589	92.01	95.648	102.12	99.731	94.985	90.136	96.238	94.148	103.7	105.2	98.841	103.97
102.96	119.56	101.03	113.52	116.36	104.91	102.22	105.11	112.21	104.4	115.04	103.02	104.78	107.16	111.61	110.14	116.25	107.08	113.58	103.79	104.06	104.11	102.15	106.6	102.24	115.8	103.66	115.98	109.41	108.98	105.99	112	114.45	102.36	109.1	111.97	106.59	113.69	99.075	112.32	118.9	108.35	112.91	105.04	116.54	104.65	112.04	110.52	102.5	112.37
111.02	107.8	101.96	118.77	109.52	103.05	114.35	92.922	103.86	110.8	106.66	105.86	111.15	106.47	104.36	114.2	108.47	102.35	107.25	108.67	108.72	108.7	103.66	107.66	108.69	110.14	102.49	105.13	110.74	104.02	111.28	108.66	107.42	113.61	107.56	101.92	105.11	114.45	107.53	99.696	106.5	111.69	105.01	107.68	106.42	110.09	104.74	108.68	111.15	106.29
106.44	109.86	119.75	105.39	102.13	100.84	97.348	98.13	104.42	111.82	104.25	102.85	110.31	102.21	103.42	104.62	101.86	106.32	101.7	118.18	114.59	103.94	103.22	106.54	99.502	109.25	107.97	107.1	103.31	95.91	101.32	104.57	108.58	101.95	113.39	97.52	107.04	103.84	111.74	101.38	100.61	97.373	115.59	109.14	99.533	106.71	108.64	100.66	109.16	105.52
111.36	105.43	102.37	117.27	107.42	109.21	106.41	112.37	106.62	102.76	110	111.43	105.93	103.73	114	108.96	122.12	106.3	105.56	114.01	106.36	105	115.22	105.63	108.25	111.96	113.25	108.91	104.35	111.33	106.91	101.01	110.75	111.04	114.99	96.214	113.91	114.46	117.2	100.84	108.93	110.8	104.5	110.59	107.5	112.9	105.67	108.58	112.93	111.09
93.483	96.319	96.037	93.896	100.86	95.64	89.963	90.145	102.27	94.808	103.9	92.822	95.491	93.53	103.55	98.295	104.53	88.457	98.117	88.993	96.486	100.14	100.89	100.76	93.655	109.28	96.437	94.743	92.401	94.358	101.12	92.117	99.795	100.21	89.478	104.62	102.42	91.908	104.22	95.141	97.393	99.736	103.28	95.758	102.78	97.781	92.162	103.37	102.27	94.435
110.3	108.2	117	115.73	111.78	115.6	104.75	108.68	110.76	110	107.14	109.24	111.35	107.24	109.82	111.11	121.78	113.45	111.04	110.04	105.75	103.8	118.54	119.67	109.5	110.85	106.81	109.97	113.58	104.15	102.27	109.84	106.51	109.9	109.53	112.09	119.03	117.97	108.97	112.42	111.86	114.34	109.07	110.52	108.21	106.31	112.83	112.68	113.55	108.64
96.606	92.561	99.045	104.01	100.38	105.41	99.043	102.55	94.735	100.47	106.82	98.927	97.594	89.516	98.37	101.25	98.14	96.658	93.874	94.884	91.737	100.28	104.86	98.665	95.577	95.363	95.297	100.61	100.84	100.22	95.13	100.25	108.65	106.91	103.94	94.551	93.288	90.851	98.081	102.52	99.912	108.29	94.302	93.428	98.806	97.736	101.23	97.418	100.33	87.287
96.012	94.079	107.02	102.44	95.38	93.956	91.099	93.607	103.23	92.848	93.821	88.789	105.1	94.331	104.67	92.918	95.853	104.62	108.61	90.633	102.01	94.713	98.482	105.15	106.66	105.48	103.59	99.792	99.81	99.194	98.358	100.85	102.18	99.996	98.829	106.8	111.31	95.439	96.561	100.25	98.101	96.693	102.78	105.72	101.26	107.45	97.306	102.19	103.1	99.858
104.8	100.27	92.347	101.46	102.93	98.31	101.44	101.86	100.22	97.583	107.92	88.343	99.719	104.51	99.37	99.888	102.26	104.18	91.572	88.308	100.2	91.359	89.392	105.81	101.2	91.188	94.917	101.34	102.33	101.72	96.288	97.931	98.603	94.951	86.389	100.31	105.07	95.559	106.27	101.92	99.324	105.76	89.582	100	96.129	93.887	106.42	84.879	97.965	107.83
105.87	113.62	97.7	106.68	102.35	101.35	106.43	113.76	116.06	102.37	107.24	116.47	115.21	105.93	109.04	108.82	111.26	110.19	103.51	103.24	111.76	108.02	107.33	114.4	120.25	111.95	111.78	107.27	109.34	100.39	112.76	115.36	110.2	103.84	116.02	109.45	115.6	105.31	96.657	113.9	110.68	104.28	97.128	96.136	107.19	102.01	111.59	105.7	108.76	111
102.73	99.095	87.968	87.766	92.867	103.07	96.813	95.454	97.772	95.408	91.203	103.46	100.52	102.86	98.749	102.05	103.32	83.221	92.933	101.95	96.196	100.01	98.308	98.524	84.904	93.685	93.601	99.743	99.046	100.39	101.07	96.746	94.611	96.776	98.429	104.22	108.3	91.903	90.86	94.547	84.136	99.826	99.563	97.322	90.139	102.57	102.86	96.668	97.037	102.03
108.54	103.16	116.23	106.39	102.28	102.03	107.16	101.66	109.45	99.953	102.11	101.75	102.43	103.19	99.542	109.96	109.82	111.09	99.271	111.67	105.76	104.13	106.39	101.51	109.92	110.31	111.9	102.56	98.733	104.66	107.44	105.09	110.24	105.47	105.7	111.9	103.07	108.54	115.43	110.91	104.82	102.15	106.53	104.1	109.43	107	108.15	108.31	106.35	99.771
105.41	114.2	112.73	117.38	110.36	106.65	111.49	104.2	114.37	104.19	104.83	111.47	120.56	115.87	107.91	115.45	112.3	111.54	104.92	108.17	110.57	110.15	118.84	105.85	107.29	112.75	106.64	117.32	115.09	118.96	119.87	108.7	110.08	117.59	118.64	105.55	111.97	112.11	102.1	113.39	114.32	109.98	111.05	118.44	104.97	103.81	110.46	109.43	111.7	105.11
102.65	95.871	105.36	103.25	117.72	113.65	105.92	112.37	104.17	102.87	120.37	112.26	112.55	114.03	108.36	104.62	115.62	109.18	104.84	119.69	105.09	101.89	111.62	102.29	109.5	110.06	114.16	108.3	98.735	106.62	103.57	106.04	105.48	120.25	108.67	104.27	109.81	103.36	106.81	103.38	105.14	104.53	104.71	101.68	105.28	111.7	109.23	113.59	107.99	105.28
105.49	100.47	103.48	105.16	101.74	99.719	98.352	104.13	106.56	97.102	104.24	110.49	100.97	93.177	106.74	105.87	105.24	107.4	97.266	105.33	101.07	99.419	95.851	105.24	105.35	93.316	96.353	102.2	94.608	98.494	91.116	93.134	91.969	101.03	97.11	101.93	98.443	105.61	111.08	110.39	105.23	99.382	95.202	103.52	98.336	96.044	101.09	99.251	104.62	104.91
100.46	109.9	105.56	113.36	109.86	117.63	107.44	108.82	109.51	107.49	106.32	110.07	102.94	105.16	103.88	114.51	107.33	110.94	108.73	108	102.81	110.23	105.35	111.11	100.28	98.538	116.92	102.36	105.08	106.89	105	98.549	106.27	97.244	102.26	111.97	96.113	110.22	107.74	102.54	109.15	105.1	107.62	108.91	103.33	107.51	111.25	100.13	98.915	110.56
106.73	120.36	110.72	101.16	109.26	112.97	110.25	103.26	103.02	112.88	111.18	113.44	118.98	119.49	108.64	112.81	106.75	111.65	109.65	106.12	113.11	106.22	115.25	107.48	113.97	111.57	108.53	105.46	111.07	106.81	115.65	99.882	101.37	106.73	113.04	107.92	101.86	110.78	111.49	104.23	107.13	102.52	111.04	105.88	109.34	102.24	106.06	114.13	103.63	101.75
100.38	101.7	99.995	104.12	101.96	110.09	106.37	102.55	100.02	105.31	92.615	91.615	97.799	101.46	98.949	106.28	91.648	101.55	102.68	100.98	99.531	107.81	99.596	97.517	94.906	99.484	98.237	99.142	103.93	101.08	112.31	99.486	93.087	102.29	98.282	94.531	101.36	95.418	107.65	98.854	101.65	96.228	109.56	99.618	102.43	95.944	95.246	95.825	97.422	99.77
111.92	112.29	108.95	108.17	108.4	105.05	116.81	108.03	108.35	114.69	107.63	112.42	104.38	114.26	114.67	114.82	101.21	102.44	103.1	112.87	114.65	102.1	113.75	109.55	106.7	109.38	111.08	104.5	105.06	107.58	112.71	110.49	104.94	106.59	112.41	103.98	102.45	116.09	106.61	114.88	113.27	108.79	103.83	102.66	109.4	109.54	110.53	104.09	108.1	103.85
103.82	101.58	106.78	111.76	101.84	115.07	103.74	112.49	103.77	102.38	101.2	103.05	105.49	111.9	106.91	102.26	107.35	105.6	107.15	104.28	99.041	104.62	102.69	101.96	103.76	102.47	108.93	109.24	103.05	94.328	102.26	104.72	107.16	106.12	109.81	102.04	110.86	103.43	103.14	100.88	115.32	102.33	104.51	106.59	109.02	106.29	109.39	110.17	103.82	104.84
107.2	113.43	111.53	105.78	101.15	107.03	108.46	97.557	110.09	108.67	108.26	108.82	102.97	109.56	112.49	111.46	108.9	108.56	114.61	108.74	105.79	114.03	102.08	114.94	108.41	108.62	105.71	108.35	105.6	110.8	113.38	99.067	107.23	107.85	102.28	106.12	106.17	102.15	105.49	106.61	112.94	109.75	113.63	107.64	113.43	100.94	108.89	113.12	105.57	112.9
108.58	97.134	94.304	109.62	100.64	103.55	103.4	106.83	103.05	106.1	109.16	106.45	103.38	98.901	108.08	111.46	108.23	101.68	103.86	113.71	103.18	110.81	105.04	113.54	97.555	108.64	109.96	111.68	104.33	111.23	106.53	111.72	111.14	101.92	106.16	109.24	106.23	103.4	109.92	107.63	104.1	112.19	100.91	119.3	103.5	109.24	92.278	103.65	110.57	103.55
120.84	111.53	113.54	104.32	104.77	112.15	109.92	118.59	111.92	114.15	108.86	108.68	106.66	102.04	103.26	114.02	112.55	107.55	110.78	106.77	114.44	113.93	110.8	117.35	100.13	107.24	116	113.72	107.4	112.49	110.05	108.69	105.9	109.17	111.33	106.76	116.19	113.67	106.75	121.74	107.52	104.27	108.01	119.47	105.45	109.87	110.56	101.65	106.64	102.18
108.58	109.73	110.08	111.11	103.3	108.66	110.03	105.88	107.81	107.84	108.84	106.07	114.71	109.36	107.41	108.41	104.39	117.37	116.49	109.75	116.97	106.75	103.08	110.19	107.15	110.81	110.26	108.42	109.85	106.98	108.63	109.47	102.08	104.84	105.3	104.99	106.78	114.44	109.3	105.68	110.13	113.39	110.09	109.78	98.914	105.99	106.49	110.01	103.09	102.02
95.877	100.38	100.25	101.77	104.91	96.928	97.613	105.52	96.163	107.08	98.567	102.11	92.078	96.508	80.245	101.12	105.46	96.674	99.584	98.254	90.074	99.263	94.818	102.33	100.43	91.461	95.857	96.326	108.42	91.778	101.18	91.581	96.381	99.895	98.014	98.433	90.008	96.986	98.176	101.35	97.876	101.17	97.812	96.548	88.985	101.79	103.79	95.68	97.396	107.69
113.9	99.038	96.07	118.14	100.76	108.86	110.12	115.46	96.009	98.149	106.35	106.84	108.93	115.22	109.03	107.36	104.7	103.67	110.4	108.15	108.45	99.133	103.03	102.44	115.67	113.9	95.775	111.15	100.45	110.97	108.5	105.36	107.98	100.25	108.81	103.59	112.85	105.84	119.22	108.41	98.82	115.58	106.02	106.51	105.77	108.03	108.6	106.1	110.37	106.28
107.84	104.44	106.95	98.574	112.24	104.2	113.69	106.7	112.12	108.28	110.3	104.81	105.03	107.32	109.4	101.54	101.93	111.06	105.95	114.28	108.76	109.8	96.104	103.44	96.304	102.33	101.76	96.239	111.65	94.196	93.46	102.31	106.98	105.02	109.92	98.924	108.4	101.37	104.28	103.36	104.94	98.584	118.36	96.577	112.04	99.641	108.13	106.91	104.56	101.88
114.67	115.76	112.96	114.22	111.57	116.37	112.38	107.35	118.71	112.31	105.61	101.42	116.69	113.27	105.73	112.03	109.29	107.79	103.54	108.98	105.61	106.41	110.45	106.6	115.71	113.8	112.93	104.93	107.17	104.36	113.27	110.92	112.16	97.869	111.91	114.95	103.83	103.72	112.07	106.26	103.22	118.9	103.1	114.71	116.21	105.55	112.95	115.6	101.55	113.45
103.45	105.04	102.34	107.63	104.33	102.55	112.86	106.35	103.74	109.99	105.5	110.14	102.69	107.93	105.43	94.725	103.47	102.45	108.48	103.05	98.503	109.96	104	103	107.12	110.26	107.2	102.47	102.85	109.48	108.41	105.5	104.23	104.55	117.73	101.76	105.73	101.43	104.97	100.53	110.79	101.31	108.86	105.29	98.406	108.97	107.46	108.36	114.03	107.46
110.81	104.62	106.22	113.19	104.55	105.21	95.187	112.51	103.83	109.38	100.7	112.45	102.91	102.55	101.28	113.56	107.55	100.01	97.477	109.35	116.12	108.02	105.54	104.37	102.24	107.16	108.33	110.15	108.77	101.7	99.996	109.52	98.649	110.63	105.2	115.03	103.57	100.89	113.21	108.71	103.76	97.758	110.11	113.21	111.85	95.398	100.35	100.66	109.94	94.211
100.5	106.56	99.05	96.012	95.44	95.383	102.12	96.416	97.609	97.438	98.022	107.59	94.789	109.36	105.32	101.42	106.36	99.802	102.64	102.66	110.16	106.79	101.2	101.52	103.98	114.17	97.726	100.45	98.04	96.174	113.63	94.753	98.794	106.11	101.57	105.92	101.46	106.98	109.51	104.38	101.22	103.17	104.16	101.17	105.48	102.69	107.57	104.82	97.37	92.489
101.87	113.66	115.71	107.68	99.742	106.05	107.35	104.98	109.85	106.85	116.23	106.21	118.7	108.28	107.75	106.74	114.85	101.42	107.03	102.4	101.56	116.59	103.36	99.822	105.9	103.5	103.39	103.33	109.71	103.63	110.78	103.84	99.877	106.61	103.6	111.76	101.35	95.777	112.02	105.85	109.25	113.56	104.08	112.32	105.28	110.92	99.516	104.66	108.02	110.18
99.496	101.1	91.986	100.71	94.153	101.06	101.56	101.87	99.993	97.455	100.86	102.97	91.902	95.498	99.526	92.091	102.99	100.02	92.265	100.27	96.305	105.22	96.38	104.71	102.44	89.448	105.31	106.29	93.636	97.537	95.008	105.77	101.21	98.871	106.58	95.657	100.26	95.465	93.631	96.048	106.45	93.455	96.377	94.808	98.106	95.424	105.35	94.964	98.749	99.866
103.87	112.66	110.65	110.1	96.148	103.72	116.07	112.85	108.36	100.7	105.63	110.93	91.929	105.87	103.63	109.5	100.4	106.31	103.2	102.39	108.13	113.34	106.96	107.58	102.93	111.75	98.278	96.76	108.09	112.15	111.77	108.41	99.886	106.44	113.29	103.72	103.46	96.838	105.05	105.64	107.77	108.77	114.21	101.36	111.66	109.22	108.29	110.17	104.42	108.72
116.56	103.81	106.77	106.1	112.84	113.82	101.55	103.65	90.215	111.22	118.32	105.29	108.24	102.02	106.89	113.95	109.45	110.07	101.9	109.89	108.57	111.66	106.08	106.42	105.3	107.68	110.92	109.6	103.48	101.05	100.4	119.49	105.31	113.79	107.83	101.64	116.04	104.86	108.67	102.8	113.29	107.22	109.98	101.62	99.526	109.35	100.21	103.22	112.23	105.7
99.515	92.516	104.34	101.85	106.18	102.59	104	104.81	96.391	106.95	105.57	111.39	104.23	106.03	109.56	104.31	105.42	107.92	108.44	103.87	102.35	106.02	112.74	111.49	108.11	114.54	107.46	109.03	108.21	100.13	114.68	108.21	106.23	108.69	110.86	108.3	117	109.58	97.747	99.486	106.36	107.18	107.76	112.6	98.186	105.99	95.957	104.05	102.03	104.82
110.4	110.52	106.29	108.59	105.19	101.17	114.45	107.78	100.97	102.71	104.87	103.57	98.75	111.25	102.46	102.9	112.71	108.9	103.35	99.764	111.8	107.8	105.76	108.97	103.52	107.82	100.23	105.45	106.29	113.79	102.28	103.53	107.5	106.75	114.69	105.62	114.73	109.9	112.82	109.27	112.06	104.54	95.043	109.11	111.77	104.81	104.16	105.92	110.14	109.48
101.1	102.07	97.485	102.78	111.1	99.834	110.91	104.65	104.51	109.14	109.21	98.826	101.07	110.09	108.04	97.341	110.48	104.94	106.81	107.29	101.56	107.37	111.89	95.795	109.75	106.66	102.98	106.28	104.26	106.67	109.72	103.01	104.09	112.06	111.54	100.7	104.09	99.418	111.74	103.98	105.67	111.66	106.89	106.8	109.25	103.41	118.08	101.9	109.85	101.39
112.56	117.66	103.23	99.155	102.58	103.4	103.21	114.1	113.38	115.14	111.48	113.95	115.39	106.09	106.3	103.82	104.17	106.63	106.07	113.91	112.7	116.09	110	112.25	102.12	110.41	108.93	114.61	104	110.35	102.97	104.12	102.21	109.84	111.33	103.31	106.78	116.15	120.83	104.27	102.47	108.15	102.07	107.38	104.73	109.3	112.99	104.91	107.34	111.41
108.68	109.7	109.2	101.03	104.18	107.82	112.35	111.39	115.76	123.55	105	109.3	99.862	108.66	108.49	102.38	110.73	105.87	103.97	105.95	107.65	105.46	110.35	111.96	108.42	100.6	99.75	109.77	102.32	99.481	115.61	97.493	107.83	93.997	115.8	109	109.66	102.53	102.36	104.91	108.41	110.04	103.62	106.69	108.72	108.55	101.57	107.98	97.615	103.63
98.568	103.22	108.3	100.96	105.44	102.21	100.7	110.49	101.48	113.21	104.91	104.42	105.74	105.58	104.83	102.15	113.73	109.99	105.98	105.03	95.865	101.87	111.8	98.266	101.4	103.15	107	110.68	107.71	101.48	108.31	109.08	103.89	103.8	108.27	105.48	108.99	113.73	100.65	107.08	103.52	102.3	108.31	98.228	99.532	101.67	102.11	104.06	104.28	101.83
108.42	110.67	107.7	104.66	113.7	110	114.34	114.7	105.27	105.89	106.27	109.52	108.73	113.47	102.71	105.46	102.26	110.65	108.56	110.97	99.459	105.46	104.14	105.6	100.06	106.15	107.57	106.19	114.8	103.91	112.94	110.3	103.12	100.57	102.27	101.01	113.59	113.73	106.4	108.47	108.62	102.59	105.74	113.42	111.59	107.54	103.5	107.58	115.17	107.13
103.86	96.112	92.662	110.07	85.982	93.057	94.796	100.85	102	100.6	94.621	93.085	97.304	94.839	105.95	107.96	97.524	94.76	94.949	101.64	99.33	95.217	100.33	99.562	100.04	95.868	91.837	91.167	98.532	96.916	103.23	100.17	94.858	97.633	101.84	103.36	108.22	113.11	100.94	99.243	100.58	107.33	96.852	93.126	91.297	99.806	111.84	97.895	96.107	99.465
106.74	110.95	118.36	101.55	104.33	111.31	113.3	98.439	108.58	100.67	118.18	107.05	102.5	105.81	100.47	97.731	101.2	104.46	118.52	101.86	105.68	109.87	105.86	103.95	107.9	102.25	101.95	103.93	110.95	114.47	109.29	110.92	104.17	99.801	116.77	111.81	110.52	106.47	114.94	106.97	108.4	105.55	105.88	102.39	105.54	98.401	112.15	106.22	102.22	100.75
93.636	96.683	100.83	104.93	103.6	103.23	102.69	101.34	101.55	108.44	102.17	93.982	96.605	103.25	96.85	98.637	102.02	101.69	106.48	97.013	106.72	88.501	94.163	99.09	94.955	100.93	98.074	94.588	102.45	106.53	101.64	96.866	95.529	90.763	100.37	101.72	108.54	98.002	107.47	106.02	94.424	97.903	98.646	101.22	103.01	99.02	93.553	103.12	94.939	105.17
103.4	94.588	94.053	90.731	89.001	108.56	100.74	102.55	92.384	96.584	100.93	105.33	103.11	104.02	96.659	96.575	99.475	94.074	89.08	103.54	87.292	99.438	104.21	93.221	94.935	98.329	102.43	86.174	97.736	93.379	99.452	102.74	94.786	97.119	88.649	89.009	100.14	99.97	97.489	91.649	102.62	109.54	96.036	98.183	99.12	89.587	98.669	99.605	91.721	100.62
97.575	97.455	100.35	108.76	91.377	100.84	103.7	94.824	92.787	104.43	103.23	93.915	98.216	93.493	97.822	101.95	115.15	95.655	92.969	100.84	89.965	106.78	93.198	96.933	92.666	102.41	95.526	99.683	100.1	100.79	89.834	100.58	102.1	96.939	104.93	102.09	97.124	87.723	98.772	102.26	98.567	97.661	102.87	97.759	97.016	94.394	102	101.04	88.308	100.18
112.3	102.94	110.21	118.03	111.49	110.63	112.07	113.56	111.78	106.35	112.22	110.03	100.78	117.52	105.72	102.56	109.74	112.84	108.81	107.72	112.55	110.93	116.98	105.95	102.81	102.04	115.74	103.31	105.9	105.85	110.31	112.87	116.5	108.91	107.24	102.81	110.65	99.48	111.27	105.66	104.87	104.9	109.94	104.95	107.27	104.89	108.31	102.59	106.57	109.55
105.32	112.52	107.38	105.03	110.46	98.445	106.42	105.11	99.624	104.61	99.066	95.886	97.041	103.37	101.05	108.66	109.07	102.09	106.8	101.11	102.1	107.23	108.91	98.989	103.62	112.23	113.84	105.06	111.23	114.77	112.91	105.8	105.04	98.903	102.65	101.31	103.97	99.943	111.65	100.66	106.44	110.09	108.59	103.07	109.34	115.27	102.2	106.2	113.83	106.62
111.16	111.74	107.44	102.63	105.37	98.748	113.62	102.79	94.751	103.57	100.55	110.47	110.87	106.64	109.96	92.84	104.78	111.9	112.73	107.99	93.655	106.95	106.61	103.18	99.697	97.573	108.03	110.21	112.46	102.37	101.23	108.35	98.729	103.44	100.72	108.71	103.81	108.26	112.01	107.86	108.22	109	105.59	112.76	110.44	112.66	105.93	105.22	110.16	112.93
108.44	109.4	114.98	104.43	101.98	112.87	115.01	105.92	112.06	109.33	110.88	107.72	99.554	108.66	101.56	103.54	111.2	105.96	109.03	106.82	98.366	110.29	106.54	104.85	110.62	111.01	112.75	108.42	112.46	111.05	116.07	107.93	108.14	106.93	114.66	116.71	105.57	101.7	112.1	112.64	110.16	112.53	107.06	108.96	109.66	106.04	117.24	105.49	105.83	111.46
114.43	105.41	98.434	110.82	104.59	108.99	104.14	111.31	97.74	97.414	105.59	104.37	107.28	107.53	105.69	104.28	98.01	105.89	107.11	102.18	114.3	102.3	97.257	101.39	113.59	109.35	109.1	105.98	109.43	106.08	100.72	100.83	103.54	107.85	114.32	102.51	103.29	98.82	110.28	111.07	110.6	100.81	102.25	106.87	105.93	112.22	106.36	106.61	106.72	101.99
105.28	104	106.59	108.07	96.181	112.79	108.93	104.08	112.22	105.66	113.83	108.71	106.76	109.76	106.34	103.66	109.88	111.91	100.97	107.02	109.01	104.56	104.55	111.9	108.75	111.07	104.95	111.65	114.12	109.27	107.19	109.23	105.69	104.25	113.62	108.64	111.46	108.01	102.61	108.57	111.16	109.31	100.4	115.42	114.23	110.95	110.71	119.09	112.49	110.15
96.47	106.59	112.87	97.535	107.09	109.26	98.285	108.57	105.52	109.48	111.23	106.7	110.78	105.54	99.775	102.81	102.82	107.24	97.687	106.31	112.93	112.72	106.97	113.79	101.03	109.16	104.88	118.55	111.29	101.33	95.017	105.11	108.5	108.05	109.34	109.62	96.804	102.04	107.3	104.33	97.749	109.75	106.82	110.13	109.38	107.19	107.43	97.702	113.17	108.38
107.06	102.31	111.72	101.49	109.47	102.71	109.45	102.49	107.96	103.14	109.83	103.09	108.21	106.15	104.89	107.07	106.48	101.12	104.36	109.16	105.49	111.07	102.52	109.1	106.5	113.84	109.34	100.83	108.21	115.73	106.18	104.27	109.26	112.73	99.408	105.93	109.23	103.21	100.65	102	102.91	113.04	97.379	107.34	115.29	107.77	101.62	115.46	111.87	99.022
108.7	114.72	108.66	94.356	107.43	97.517	108.88	109.52	101.85	109.17	100.21	108.34	106.48	103.86	114.87	96.333	104.99	106.89	102.36	112.63	101.82	108.44	107.65	106.4	109.03	97.477	107.06	112.77	103.54	108.66	106.09	113.54	109.76	103.33	105.66	108.36	102.55	114.57	106.56	106.8	104.56	106.48	101.46	110.74	104.7	107.35	114.25	98.256	98.313	110.21
99.256	100.72	111.07	101.41	111.55	106.65	104.33	104.54	107.29	104.79	98.892	99.803	99.623	109.56	104.86	110.24	96.169	110.92	105.07	105.22	105.8	101.71	115.31	114.53	107.44	102.04	110.9	102.19	96.052	99.987	105.8	97.602	104.83	102.43	107.04	93.729	108.24	106.24	100.42	117.47	108.34	102.1	98.599	112.93	108.62	107.28	106.59	108.94	98.444	100.57
109.93	94.894	107.59	110.46	106.58	111.16	101.25	108.3	95.697	102.56	109.52	110.05	100.37	111.49	103.12	101.71	101.26	109.18	117.66	106.14	108.67	105.97	109.79	107.66	101.99	106.65	105.3	104.99	96.721	109.37	107.14	106.16	102.46	111.15	102.46	107.76	110.26	101.93	105.13	105.19	102.54	99.468	113.69	110.37	99.689	109.33	105.24	93.323	100.22	104.62
99.658	106.69	110.38	101.82	111.44	102.73	110.11	111.41	108.9	97.343	103.66	102.14	101.5	103.41	105.69	112.49	100.38	109.88	112.17	101.71	102.57	102.9	110.26	104.81	108.01	108.57	106.31	98.458	103.58	108.23	102.52	96.379	105.45	106.8	111.61	104.23	105.38	99.279	103.9	107.52	111.04	103.51	100.9	110	108.62	110.47	111.72	116.89	113.66	99.921
108.17	99.447	101.92	111.15	111.48	109.59	110.02	103.24	106.23	110.23	111.9	103.26	115.43	110.06	108.46	101.51	109.22	108.07	108.1	98.828	110.67	120.52	101.47	105.75	103.51	103.54	104.91	98.016	101.94	95.894	100.18	105.6	108.44	105.57	100.1	100.17	109.15	113.89	106.06	108.78	98.165	101.65	107.71	101.89	102.55	117.46	102.88	109.99	100.22	103.38
99.961	105.98	106.26	106.92	104.38	107.17	107.17	103.17	107.96	110.61	106.76	112.49	102.73	101.68	106.48	118.53	99.456	101.28	110.49	103.65	99.974	102.57	110.64	117.36	98.435	109.61	113.9	109.53	110.28	108.94	110.68	100.98	105.01	100.86	98.138	109.67	106.66	115.35	114.58	103.91	113.28	106.51	100.51	106.07	99.61	110.76	111.04	111.99	108.12	107.41
109.18	107.14	106.95	114.08	105.37	101.37	99.788	106.2	113.97	109.5	97.168	96.029	106.19	113.72	113.95	112.47	110.5	103.73	105.57	104.63	102.3	108.18	110.6	100.24	108.09	106.45	109.75	102.46	106.41	117.39	114.32	107.2	109.88	98.961	110.09	103.06	106.23	111.6	107.04	109.1	101.07	103.93	109.13	108.36	101.74	114.45	114.17	104.71	106.96	99.891
91.18	101.18	96.8	97.999	102.52	100.99	95.656	100.1	99.245	101.57	108.99	103.87	106.16	109.26	104.65	101.09	100.83	102.16	103.76	94.808	102.08	98.144	98.895	99.003	100.36	99.427	97.515	100.94	97.631	94.933	97.992	105.09	98.537	95.796	101.39	97.872	105.87	104.93	92.697	99.143	102.62	98.425	101.9	94.541	100.74	97.135	98.956	99.178	102.08	103.09
109.02	102.63	112.63	109.48	104.98	105.94	105	112.37	105.12	116.89	111.09	104.18	102.62	101.11	113.22	101.97	114.74	108.58	109.64	102.46	114.27	110.82	104.88	103.36	103.6	101.4	109.23	102.41	114.39	110.89	111.07	115.18	102.99	117.5	117.1	106.96	103.14	115.92	111.63	109.15	107.84	108	99.723	101.37	111.83	113.27	109.31	108.12	108.73	115.23
105.44	109.79	105.41	103.29	105.51	108.18	110.27	111.89	100.86	117.56	104.34	120.32	106.82	103.25	113.46	107.51	108.9	111.74	110.08	96.246	107.23	101.47	107.95	105.33	102.96	120.98	108.48	106.68	107.25	106.13	106.33	119.38	117.07	102.84	107.61	111.57	111.08	119.37	99.199	115.19	105.22	102.62	98.68	104.67	109.72	102.95	108.13	102.28	107.65	109.62
109.28	97.724	113.44	105.27	106.82	102.3	102.98	108.88	105.74	101.83	108.18	96.904	104.88	111.34	111.4	109.57	105.34	100.49	108.81	122.31	105.54	111.38	111.65	105.52	101.93	99.502	110.19	100.29	103.04	111.91	107.79	104.86	114.73	112.42	105.11	101.42	106.65	108.85	99.33	113.53	106.35	110.7	104.31	99.079	101.66	108.43	97.264	106.49	107.09	103.05
112.17	97.569	110.42	111.17	118.32	103.95	103.71	110.94	110.74	107.62	111.96	112.05	114.54	104.41	104.58	111.04	98.456	114.79	104.83	113.26	109.63	113.64	109.37	103.95	99.508	106.58	110.67	110.38	109.21	106.6	114.89	99.423	110.95	107.85	109.62	107.81	104.21	112.77	106.89	115.22	111.77	105.84	108.39	107.91	105.05	90.479	107.96	105.01	116.56	107.45
101.97	108.15	110.34	115.51	111.27	104.63	108.62	115.41	103.44	110.17	108.75	98.025	101.82	102.43	108.19	115.61	103.09	109.64	110.04	109.19	113.8	105.68	106.1	106.63	104.45	96.478	100.1	107.29	106.43	108.86	105.37	94.65	99.676	115.62	98.646	110.47	112.69	107.28	116.8	105.29	108.04	106.89	107.74	107.31	94.873	112.88	105.57	116.44	107.08	100.21
104.52	111.1	94.412	99.607	94.324	93.851	94.4	107.42	95.731	101.45	107.31	101.45	93.769	104.91	94.269	95.127	100.49	94.109	96.285	93.783	91.689	102.4	92.258	100.73	90.061	95.109	104.84	100.23	94.615	95.814	97.107	94.044	103.84	95.298	96.403	90.973	88.488	100.6	99.873	101.83	96.015	102.65	96.1	104.6	93.764	98.963	100.14	93.921	92.915	99.618
98.064	101.81	99.565	97.677	99.555	100.17	99.661	88.421	87.867	94.001	97.161	94.117	94.761	94.588	99.541	91.69	99.806	79.657	98.438	99.137	100.02	95.461	90.778	103.05	90.599	93.928	94.242	96.065	99.374	100.3	87.583	100.61	85.335	92.376	100.45	99.197	100.13	91.3	104.7	105.6	97.401	101.06	92.265	93.601	91.739	93.185	98.747	91.302	103.49	87.872
93.178	104.06	95.12	94.119	104.76	100.52	107.05	96.763	96.129	93.617	101.91	102.31	95.044	102.37	96.047	95.867	102.08	99.587	103.56	91.604	105.9	97.857	96.546	105.21	114.29	94.207	102.95	109.97	102.1	106.87	96.081	92.763	96.963	100.64	98.715	94.137	108.55	99.663	103.24	100.78	101.56	99.51	104.6	103.22	99.026	97.679	107.9	88.921	99.387	99.292
102.55	97.622	92.41	105.45	106.72	96.397	100.46	97.612	92.484	103.66	99.313	110.12	96.696	99.808	104.63	102.78	95.938	103.72	100.61	97.771	99.604	93.393	111.98	96.333	107.19	100.94	96.838	95.854	96.957	98.321	106.66	102.23	95.617	99.505	95.487	111.43	103.94	103.5	107.3	96.416	95.086	89.774	98.984	96.012	95.695	104.81	100.51	108.85	95.174	99.047
107.49	114.74	96.417	101.95	106.06	104.02	110.65	108.53	105.56	104.71	103.25	109.04	104.21	106.7	119.29	116.27	113.31	102.68	108.91	113	109.14	106.45	100.67	108.12	109.83	117.85	93.467	112.03	114.98	106.15	98.973	112.78	110.43	108.2	111.33	114.09	112.31	107.58	114.95	111.42	100.29	104.53	104.77	106.83	106.55	107.79	112.92	108.75	112.89	106.2
111.36	107.34	107.86	107.81	113.41	107.84	116.3	106.04	116.63	112.01	118.21	111.49	112.78	109.23	106.04	107.84	106.94	102.16	100.22	109.51	116.16	112.57	105.57	101.76	108.55	121.37	106.65	106.48	108.33	98.72	110.25	102.52	100.87	109.39	102.59	97.065	111.05	106.14	103.49	113.6	101.27	105.51	101.1	101.99	115.61	118.06	121	102.64	101.46	107.84
102.3	108.93	107.18	106.7	106.22	106.73	111.78	105.28	105.01	108.75	101.85	104.28	114.43	107.35	108.18	113.68	103.86	106.81	108.44	102.09	110.15	111.01	111.03	107.54	107.72	110.03	109.42	109.66	102.49	116.97	105.42	101.4	106.82	108.61	109.02	109.55	101.6	101.96	121.84	109.76	114.94	107.92	104.28	106.15	106.99	108.41	109.22	112.13	105.75	103.05
109.29	102.05	107.35	113.47	116.47	111.03	103.66	109.75	103.55	105.51	108.12	107.15	101.09	112.56	97.087	110.1	101.21	108.14	107.62	95.858	104.71	110.97	103.93	113.95	100.94	102.87	109.55	94.335	104.15	110.65	103.45	105.84	112.91	102.28	105.56	102.24	108.58	107.42	107.81	108.37	107.69	95.703	98.477	110.76	104.75	106.81	106.19	110.82	101.18	107.07
95.128	99.429	98.808	97.953	103.51	99.324	105.23	99.418	103.57	102.84	100.97	102.54	109.79	102.03	91.109	90.676	106.97	97.249	97.399	98.845	97.217	91.34	99.318	102.09	103	100.02	99.009	99.999	103.93	105.36	99.32	103.1	102.53	99.926	87.37	92.339	101.09	95.232	102.74	92.076	105.99	97.615	99.071	94.823	98.866	107.5	95.564	101.57	100.68	101.38
119.17	117.64	108.67	105.76	107.19	114.77	106.6	108.49	109.08	115.61	115.97	117.79	114.83	109.56	106.81	103.43	113.23	108.43	107.58	116.49	110.47	120.51	108.22	114.93	112.64	112.17	115.32	103.35	106.16	119.89	100.91	114.03	108.17	107.87	110.01	108.13	116.55	103.82	111.95	114.93	114.94	111.61	111.54	109.36	112.06	115.85	106.41	115.13	112.82	111.52
105.48	101.97	112.05	110.14	119.23	102.24	114.71	109.03	103.98	108.06	109.41	103.93	105.9	102.67	122.8	104.82	105.06	110.75	106.29	115.76	113.62	109.35	97.363	109.88	110.16	108.93	114.04	112.63	108.53	105.59	119.4	117.09	104.9	104.03	106.01	104.72	113.92	105.68	106.11	109.16	112.17	115.06	119.05	101.59	108.42	105.86	108.5	108.04	117.68	117.47
108.49	97.745	111.38	109.17	103.62	95.235	107.46	109.83	109.41	103.49	111.29	107.23	97.558	101.54	108.73	107.82	108.96	110.02	106.2	101	108.99	110.56	102.37	111.04	97.582	102.59	106.05	102.39	109.16	105.58	107.16	110.9	112.14	110.64	105.18	113.25	103.96	106.77	112.17	103	105.95	107.5	106.09	107.01	100.12	104.85	107.39	114.3	112.11	100.2
107.52	113.01	116.31	111.37	104.71	98.737	111.27	99.274	106.37	106.47	99.474	105.9	113.75	102.17	105.47	109.7	116.04	105.97	110.38	110.39	105.64	96.997	104.4	101.1	102.4	104.84	111.92	106	103.21	100.47	107.49	102.92	99.283	98.469	104.84	98.786	103.76	102.66	112.34	110.78	105.82	106.71	105.32	101.47	97.366	112.66	100.03	106.1	102.48	101.56
111.27	118.48	100.1	103.39	112.89	106.86	111.51	115.2	107.71	105.02	115.55	114.16	114.36	109.42	113.62	105.51	105.4	104.92	102.61	105.98	112.1	102.96	111.04	106.88	108.68	105.24	111.91	104.04	109.16	113.33	98.203	102.92	97.039	115.2	103.08	107.22	110.53	113.05	99.965	103.32	109.16	112.91	106.22	108.13	100.97	112.18	108.39	121.14	106.17	113.34
105.19	98.562	100.05	103.39	103.01	102.79	104.65	108.26	99.034	107.05	104.66	109.6	105.95	100.71	105.83	106.56	106.04	99.167	94.911	104.23	110.49	103.24	99.837	107.05	105.74	102.66	108.64	114.03	108.28	108.62	106.59	104.14	112.43	98.021	107.17	109	102.1	108.82	104.17	108.31	106	111.38	105.8	102.57	110.46	103.23	106.39	112.31	99.061	111.37
115.06	117.56	111.2	108.32	106.44	109.63	111.17	108.58	110.84	115.52	108.41	113.81	119.78	111.13	110.47	112.72	112.95	107.57	111.01	116.4	108.62	110.07	103.34	108.82	111.67	106.37	110.73	106.84	108.43	111.78	108.76	111.45	114.88	104.44	108.03	110.02	114.78	106.9	114.95	103.16	106.24	107.23	105.15	113.22	108.74	115.63	113.85	116.11	114.12	107.19
106.72	115.83	105.12	111.21	109.92	97.024	99.643	102.71	101.3	113.84	108.69	101.82	99.646	104.33	110.47	108.01	112.98	111.52	107.3	108.92	104.87	104.53	102.6	111.63	105.62	119.61	101.72	109.18	111.49	101	110.52	99.957	107.81	102.03	107.81	112.99	105.35	103.18	107.21	108.71	111.75	98.837	103.98	107.3	101.16	109.15	101.66	105.54	108.89	101.72
106.39	109.94	106.74	102.99	114.86	102.35	107.81	108.52	106.92	107.21	101.04	109.04	115.99	110.07	103.2	108.24	98.946	98.439	107.19	101.02	100.69	107.62	102.83	98.226	108.04	105.1	110.27	110.56	104.84	109.77	118.72	110.4	103.42	106.44	112.48	109.47	102.29	99.421	94.062	105.99	109.22	105.44	111.26	108.57	107.37	101.92	100.01	101.63	104.69	111.32
114.94	95.849	102.82	101.5	106.71	101.98	104.74	107.09	105.37	100.58	104.57	98.81	106.85	103.94	106.08	111.07	108.01	104.54	106.75	110.97	108.67	107.22	112.84	105.76	100.25	112.87	106.38	105.89	113.24	107.39	106.68	111.34	123.04	111.93	110.65	103.81	110.03	107.56	107.18	109.12	107.16	113.27	103.75	107.25	106.47	110.45	115.63	117.77	109.81	106.92
99.396	105.1	105.26	106.34	107.49	110.46	107.67	105.37	116.19	106.37	111.37	106.24	104.4	109.26	105.54	111.04	105.62	105.52	106.1	108.26	95.657	107.76	108.89	112.3	109.31	111.17	93.149	105.92	105.95	107.06	99.809	101.32	109.47	106.41	96.23	111.57	104.62	102.28	111.3	115.03	109.84	108.86	107.53	101.09	100.84	110.08	105.27	107.33	109.46	97.975
107.78	111.56	102.03	103.96	113.07	97.195	113.47	107.47	105.21	101.23	111.27	104.03	109.63	106.73	105.59	100.01	104.17	109.09	102.41	105.37	105.72	112.07	103.1	103.65	99.983	104.47	107.57	110.19	100.39	102.78	94.252	105.13	100.55	108.99	103.35	103.91	96.5	109.22	110.09	105.04	106.62	107.58	102.3	106.02	113.99	102.39	103.77	107.06	104.06	104.34
97.989	101.18	103.76	105.44	104.53	102.88	89.816	94.974	104.05	102.13	102.51	104.53	95.668	110.94	95.982	93.144	92.969	107.96	96.12	94.736	103.26	94.846	95.91	100.38	105.24	98.158	108.63	105.2	101.74	96.555	101.68	99.973	90.234	98.604	95.642	97.056	99.552	98.216	104.54	90.945	91.638	102.99	94.936	100.18	95.74	91.97	98.471	95.934	100.87	100.18
117.82	110.93	115.37	105.04	106.44	107.18	96.731	103.43	106.01	115.02	109.98	105.19	117.99	107.67	118.61	97.311	98.169	96.486	101.56	112.7	103.13	108.83	108.95	111.3	112.9	112.36	113.39	110.93	105.98	105.47	107.55	113.13	115.72	107.59	97.983	115.26	107.4	109.04	110.77	110.3	109.55	99.352	112.52	106.54	105.59	111.65	106.83	114.29	105.26	101.5
106.59	116.75	102.91	109.79	117.48	109.95	113.62	101.72	108.76	104.9	112.58	112.08	105.19	110.33	112.72	105.61	102.08	114.87	113.47	104.16	103.19	113.46	100.88	106.54	106.12	109	103.51	108.28	108.66	98.222	108.78	108.63	107.99	107.66	114.5	109.06	107.32	120.86	111.35	108.37	108.31	108.83	96.338	107.68	115.81	111.33	100.92	109.56	107.96	95.645
106.07	104.41	104.74	105.97	107.34	109.64	105.96	108.49	106.59	97.854	95.87	100.2	105.02	114.39	111.53	106.24	110.8	110.51	111.72	102.57	100.77	102.21	101.83	110.22	105.05	102.26	107.08	114.91	114.56	116.77	105.53	101.71	115.02	98.842	99.929	119.63	108.43	105.71	98.33	116.66	105.88	110.88	97.35	95.939	100.22	107.61	106.94	112.84	106.62	100.65
106.38	105.87	107.58	104.82	103.87	112.49	108.27	108.48	108.94	102.91	102.64	101.6	107.06	111.65	106.47	110.4	102.49	100.09	112.53	98.095	107.67	105.18	106.83	103.58	111.9	114.01	113.18	114.65	110.19	104.82	112.22	109.88	98.41	106.72	102.49	104.08	107.1	109.17	111.72	114.89	116.01	101.29	114.35	101.62	112.99	100.64	106.95	107.16	108.98	106.7
107.34	102.52	109.76	96.445	110.29	102.74	107.87	108.67	109.11	102.86	111.51	100.24	97.249	106.03	94.157	103.87	100.58	102.01	112.46	105.98	98.42	108.44	107.79	106.62	112.85	102.06	99.537	105.84	109.48	106.13	114.8	104.53	95.656	94.534	105.77	112.34	104.51	109.24	112.96	101.06	101.22	97.462	113.86	103.45	103.93	112	103.18	113	111.63	101.58
115.59	113.41	106.15	103.67	102.22	108.62	113.32	96.853	112.65	111.42	106.11	105.43	113.17	106.53	106.45	106.98	103.03	105.68	105.44	102.39	103.11	111.45	108.5	111.11	101.44	112.73	105.77	113.7	110.73	119.29	110.5	107.22	102.49	112.76	117.81	112.97	109.23	108.13	107.24	106.85	111.55	108.84	114.21	106.98	105.16	109.19	114.23	103.83	116.55	108.73
109.29	105.74	97.871	105.42	104.28	117.21	104.88	107.7	113.34	108.36	109.51	105.2	103.66	111.51	102.76	107.87	108.34	105.09	105.88	110.27	94.274	102.32	109.24	101.05	98.576	104.04	103.61	106.82	105.82	116.12	107.66	105.66	109.18	103.41	107.87	107.6	104.87	98.023	99.164	106.68	97.735	112.05	103.14	107.91	109.79	112.51	101.46	99.53	96.392	103.43
115.72	110.53	108.51	106.19	108.88	101.45	106.52	119.24	114.26	113.65	108.53	115.68	118.68	104.92	110.33	108.05	109.79	111.85	102.45	106.75	121.38	110.8	116.78	112.38	106.38	102.81	100.91	108.89	105.45	109.03	116.89	115.83	111.44	108.31	104.96	109.82	121.43	109.96	112.18	103.54	110.42	102.78	110.18	114.15	102.2	106.76	109.02	107.45	111.67	117.43
115.49	110.29	111.22	110.85	108.09	107.21	111.65	114.61	112.45	108.98	98.859	105.39	103.35	120.96	102.72	121.1	106.88	104.92	104.31	97.695	110.37	107.13	105	106.04	105.52	102.71	104.02	108.6	107.58	107.55	109.15	112.63	108.9	108.43	107.69	107.96	106.22	113.08	112.18	106.81	114.75	112.55	109.47	110	114.13	108.48	108	114.92	106.25	115.71
98.917	109.17	93.863	109.52	106.1	108.65	96.065	105.21	104.92	114.69	104.36	101.28	106.14	103.96	105.89	101.73	110.42	106.91	94.091	108.73	106.92	112.4	105.13	109.71	112.28	105.75	110.38	94.583	118.44	96.892	104.88	104.12	106.77	105.72	103.55	105.56	99.391	104.95	114.3	104.31	95.171	106.13	99.08	110.03	104.37	101.96	102.45	93.948	98.769	107.8
107.54	105.84	106.45	107.97	115.03	106.13	102.46	112.85	110.22	106.19	111.34	101.42	93.849	107.26	106.55	111.86	106.55	114.97	98.002	108.92	104.9	114.34	108.14	111.63	115.29	105.94	113.14	106.16	106.86	110.38	104.68	106.12	101.41	113.91	112.88	105.26	104.24	114.8	103.58	103.02	103.79	107.09	110.76	105.49	105.18	110.52	113.5	108.61	104.92	101
105.42	101.89	111.65	108.6	103.99	119.32	106.21	109.73	97.139	103.36	104.18	107.97	105.94	104.86	101.83	100.55	100.7	108.61	95.145	108.06	102.83	103.27	106.59	105.84	115.04	95.234	99.78	120.19	110.94	103.48	107.74	108.53	103.73	107.55	105.6	106.62	105.54	111.51	111.81	114.25	113.56	109.57	111.41	103.38	103.96	104.19	109.48	113.77	109.89	99.32
107.45	99.402	101.89	109.1	107.99	112.2	116.18	98.989	104.14	107.97	105.11	106.88	101.15	105.2	98.745	110.35	102.37	109.78	100.38	99.357	116.66	108.69	102	110.38	102.53	98.889	110.7	108.06	112.97	107.48	107.06	112.55	103.08	109.37	109.36	103.41	105.64	111.56	110.8	95.683	114.89	108.98	104.55	102.21	101.04	111.95	97.771	112.29	105.75	101.06
98.559	98.891	109.72	105.45	107.98	94.014	106.59	105.78	99.662	92.05	104.76	99.294	95.068	93.502	102.59	89.103	108.2	96.134	100.03	96.15	101.99	104.73	104.83	93.545	97.062	99.821	102.7	98.39	97.754	98.262	99.521	105.79	103.32	97.169	90.123	101.57	97.012	106.22	101.29	102.85	104.24	101.86	107.72	98.298	103.09	109.87	98.339	100.26	95.893	97.114
104.82	104.23	104.37	106.32	99.579	114.57	104.76	110.76	106.64	119.29	117.36	103.8	106.77	98.383	109.68	109.17	114.85	111.5	102.95	101.04	111.02	115.71	112.89	108.42	103.98	116.57	104.75	105.34	102.84	113.6	104.41	107.19	110.46	108.2	108.14	108.43	108.1	106.76	113.59	102.67	107.55	113.95	99.572	102.4	110.16	114.69	104.51	109.5	106.39	113.94
90.825	97.758	94.666	102.8	99.067	97.876	93.916	96.43	98.502	95.257	100.79	97.473	105.59	103.08	103.3	103.66	101.93	95.306	103.12	96.759	95.973	94.939	105.35	100.72	108.93	97.971	95.914	94.739	103.46	96.965	96.232	97.448	106.81	98.017	103.55	98.108	92.851	95.218	106.69	101.46	99.277	100.78	98.974	97.279	88.801	103.24	100.5	97.093	98.144	93.557
101.9	95.893	101.21	92.622	107.05	103.92	103.32	98.335	102.24	104.48	97.85	96.804	91.452	91.278	94.604	99.865	104.2	103.02	106.38	94.808	99.197	94.33	92.364	93.995	100.87	90.587	97.859	97.442	95.379	95.912	102.22	105.25	93.29	91.199	104.5	100.7	94.514	104.12	93.427	96.711	105.64	100.71	103.93	99.206	96.813	108.62	97.693	102.64	104.38	95.236
109.51	104.73	117.88	105.18	102.58	103.38	89.491	105.49	100.82	111.78	102.91	113.2	111.07	110.14	100.73	100.92	113.17	107.07	103.4	104.43	111.49	107.93	101.88	104.17	103.7	109.14	99.029	116.1	113.09	99.615	105.6	108.07	109.77	116.68	105.58	103.99	99.473	108.51	100.93	105.13	109.39	112.52	108.31	102.7	113.19	108.52	101.46	105.89	108.01	109.47
101.76	105.9	95.749	101.04	104.34	104.45	108.41	109.24	104.7	105.8	107.41	98.357	101.54	107.53	102.53	108.23	111.9	101.68	101.63	102.79	101.89	116.39	101.63	98.213	110.39	106.26	105.19	102.5	107.45	104.05	110.02	109.65	99.6	107.68	110.92	106.21	113.89	110.77	110.17	110.05	108.93	103.11	107.08	106.53	96.624	104.13	106.21	106.47	104	111.6
106.86	105.58	104.75	102.83	116.44	111.87	110.99	113.34	109.06	105.38	105.64	108.71	109.98	105.48	116.91	103.58	106.62	105.1	108.88	100.63	104.87	115.14	98.9	105.68	108.31	108.01	107.42	107.42	110.06	102.21	103.94	103.32	102.4	111.25	110.08	113.44	108.32	100.74	104.72	100.72	108.04	108.47	110.05	112.39	103.62	104.93	110.83	111.35	109.78	108.5
101.75	104.77	99.269	106.38	101.53	101.2	99.195	105.64	104.86	100.16	97.643	115.43	99.571	98.072	107.21	103.65	105.81	100.19	102.3	93.397	100.73	111.44	105.25	109.42	113.06	105.91	114.03	117.33	109.92	103.66	104.2	113.19	106.32	107.26	103.73	111.77	100.44	97.853	114.32	104.11	98.831	103.11	105.58	114.88	105.27	109.48	98.345	101.35	108.8	105.71
94.799	104.34	106.93	96.769	98.909	100.95	98.595	103.82	98.452	102.77	103.4	102.89	98.405	99.368	92.083	96.25	94.181	105.29	102.36	89.269	99.618	101.84	101.5	95.849	93.716	102.39	94.969	93.944	94.232	96.052	93.658	96.823	103.91	101.11	103.48	96.585	93.423	92.697	110.62	86.507	95.231	98.97	102.16	102.9	101.59	94.695	93.544	95.089	105.58	95.15
111.93	102.59	112.12	109.72	105.47	112.1	104.03	104.04	105.84	112.47	106.47	115.94	112.8	116.31	110.59	109.24	109.46	105.47	103.66	112.27	92.883	110.71	105.26	103.74	94.788	99.814	108.09	116.6	99.337	95.738	107.06	109.67	107.14	111.7	109.36	99.238	104.14	102.27	104.05	103.01	104.06	103.25	109.85	111.38	98.886	95.826	104.94	99.374	100.26	109.05
108.74	106.68	104.08	106	94.984	101.99	111.32	109.49	102.81	118.16	105.34	98.487	98	106.8	107.81	101.5	102.32	104.82	107.29	105.41	105.23	100.76	102.68	104.56	106.6	108.39	102.99	112.8	104.28	107.83	110.98	104.91	109.52	111.67	101.46	98.115	100.94	102.71	113.15	105.36	102.87	100.82	110.36	102.99	109.54	107.26	106.22	102.76	101.93	105.29
103.69	109.46	100.65	105.26	105.59	114.4	102.21	108.72	109.44	100.1	108.25	110.23	106.93	106.97	107.87	95.761	112.7	108.16	105.86	103.32	97.98	111.4	99.891	106.21	103.95	106.18	104.05	109.84	98.581	113.13	113.3	101.16	101.54	107.99	101.11	105.22	101.14	104.62	104.8	107.76	105.93	106.87	101.7	107.12	105.14	105.74	107.88	104.71	108.02	111.09
103.86	103.13	89.823	91.753	97.15	102.81	95.141	92.628	101.51	100.11	96.235	98.353	106.13	102.34	96.014	98.912	94.823	102.17	94.209	98.297	101.01	93.205	99.896	95.132	93.858	95.353	96.626	94.091	94.799	100.16	97.63	93.73	102.81	97.016	106.05	89.358	109.57	96.658	105.24	89.114	96.362	100.78	101.93	94.143	99.579	98.14	96.733	105.62	91.343	107.86
109.07	110.03	107.8	104.05	113.98	115.43	100	98.001	109.7	105.46	117.03	105.62	110.85	109.29	101.43	114.59	109.22	121.14	106.49	102.32	102.8	109.51	109.64	107.68	109.37	107.63	100.69	107.85	115.4	100.16	109.72	103.13	112.16	112.46	101.98	94.002	106.11	114.17	112.4	112.93	103.27	102.76	104.09	110.48	109.98	109.72	102.08	101.56	104.83	113.11
107.24	110.55	110.69	98.939	96.577	114.61	101.69	101.67	103.91	105.03	115.33	103.28	101.55	100.28	102.76	102.56	105.13	112.13	104.79	111.98	111.61	108.1	110.74	103.76	104.51	110.23	105.62	115.51	94.553	113.06	96.46	110.37	101.31	104.19	106.52	110.66	107.35	103.93	101.73	106.88	111.04	106.54	100.15	110.71	92.33	113.38	106.31	100.06	108.79	108.23
102.84	104.45	109.85	111.78	102.41	105.98	109.56	107.27	112.18	107.66	110.82	105.97	109.29	114.85	107.82	109.63	118.72	113.25	112.24	108	114.4	110.04	111.9	106	114.86	107.48	110.24	102.69	113.7	106.41	109.29	102.71	114.62	108.38	111	102.65	109.49	114.02	103.83	112.8	100.24	109.59	101.87	107.88	105.14	111.93	116.71	110.23	103.12	109.18
100.9	112.47	105.3	108.7	114.47	107.94	104.83	104.07	103.3	109.61	107.36	103.4	109.18	108.74	102.46	102.62	111.4	103.84	112.92	116.93	107.05	111.41	105.99	95.58	102.34	97.652	99.515	103.96	105.34	107.78	111.48	104.91	102.05	105.5	108.36	104.42	105.94	102.56	108.13	105.9	100.94	94.948	108.83	106.39	100.3	104.08	99.685	94.016	112.48	103.94
100.55	96.201	95.763	98.845	99.864	100.92	92.357	104.38	92.223	101.45	90.692	99.884	102.57	97.101	93.32	97.124	95.691	97.65	104.16	101.43	91.966	99.514	99.833	102.06	101.56	106.97	101.62	103.77	96.617	99.858	107.79	96.707	99.232	100.44	92.422	98.249	110.02	95.104	99.125	93.884	91.079	102.34	94.286	101.84	95.515	101.82	87.915	107.13	100.67	96.923
108.6	110.62	105.23	107.8	107.22	102.77	109.06	114.05	118.6	107.72	117.9	109.89	97.304	113.39	102.89	113.26	101.61	106.32	104.07	105.47	115.76	99.471	107.43	110.28	111.7	106.92	105.28	114.07	107.37	113.45	113.53	109.66	107.65	109.2	111.27	111.21	106.92	109.62	100.61	103.73	105.82	111.48	102.43	109.05	111.22	106.38	112.87	114.32	106.77	104.19
113.85	109.11	104.56	110.03	113.8	110.12	108.76	107.09	112.39	108.64	105.27	113.88	107.48	102.52	107.2	106.82	107.54	103.53	109.78	110.29	112.89	103.3	105.88	110.18	107.76	112.26	106.35	102.28	103.27	98.944	115.09	110.07	100.66	115.3	100.78	105.17	103.53	102.7	105.43	104.87	110.66	104.85	108.76	108.58	110.98	106.07	102.72	112.46	115.3	109.82
99.533	103.21	98.178	99.145	99.201	94.898	88.37	110.56	97.619	89.676	95.022	101.14	96.416	99.882	98.531	84.925	90.214	97.899	109.83	96.18	95.223	97.101	100.46	98.858	96.634	100.66	103.16	102.21	99.103	105.06	97.401	98.247	99.15	94.355	95.283	100.39	93.667	95.091	87.27	101.51	105.01	97.13	98.067	92.758	101.73	89.897	103.28	103.03	100.15	107.43
101.74	111.69	102.86	107.86	107.61	101.89	112.43	100.96	106.98	105.48	99.911	102.39	107.96	109.3	108.51	102.56	104.7	103.94	97.453	106.2	99.263	102.85	100.33	105.6	114.32	104.51	96.826	112.21	115.56	99.006	105.38	113.52	99.992	123.21	109.95	105.54	107.59	112.34	98.736	107.45	109.07	111.87	101.43	95.446	103.95	112.55	110.06	103.33	115.53	107.75
110.22	110.13	111.88	110.83	115.12	106.7	106.13	108.21	110.29	115.07	109.12	110.18	113.48	106.67	108.79	108.25	112.53	105.79	100.86	105.5	107.63	111.72	110.63	114.3	106.09	106.54	108.66	111.98	102.47	110.44	109.82	113.15	116.6	101.79	104.13	111.26	120.81	108.62	116.14	107.57	103.22	104.56	109.1	101.61	118.78	102.53	107.43	110.87	109.58	111.49
113.41	118.51	109.53	114.9	108.56	115.01	105.1	109.46	108.67	100.02	109.91	105.99	104.19	106.07	105.07	107.98	103.16	109.57	107.8	118.88	110.47	101.62	113.63	105.08	102.83	102.22	107.92	110.89	110.54	105.3	105.77	115.35	98.905	110.58	109.3	112.86	107.02	113.34	111.64	114.08	108.27	107.83	104.97	110.03	110.71	114.86	102.63	107.03	117.29	103.39
102.01	98.199	106.7	107.17	97.794	109.68	102.32	107.05	114.91	101.68	106.95	110.91	107.03	106.54	108.77	106.18	115.9	106.05	106.91	112.93	108.87	113.09	112.73	101.27	111.4	103.64	106.63	100.92	103.71	105.52	107.71	104.6	102.21	100.46	112.05	106.67	111	112.62	111.61	100.7	107.39	111.28	106.58	117.29	112.04	107.66	109.4	105.19	99.443	110.5
106.8	99.79	99.545	99.652	96.555	101.15	98.833	105.01	104.85	99.814	109.52	99.178	103.03	93.643	101.76	98.789	92.778	105.85	98.71	93.107	110.18	105.9	97.027	105.06	98.877	97.291	97.632	106.29	102.48	97.654	92.878	103.43	98.467	98.184	96.883	97.879	94.469	104.31	93.202	96.601	99.466	95.503	105.2	96.943	97.089	99.92	102.47	101.79	102.36	99.647
107.41	99.211	110.83	105.66	103.61	107.14	98.309	109.55	112.37	105.5	108.74	112.22	111.88	106.31	103.6	114.35	108.63	102.06	104.7	106.1	100.74	112.89	115.21	101.95	107.15	119.77	112.01	110.77	102.52	110.67	111.08	115.1	107.9	109.82	110.88	107.59	105.53	103.96	101.71	111.62	99.001	110.64	118.73	107.53	103.49	108.39	109.23	105.25	112.6	108.48
94.722	99.323	104.55	96.607	100.71	102.56	99.266	91.875	97.3	95.147	94.202	101.03	103.25	98.512	97.962	102.9	103.49	102.67	92.601	97.774	105.53	98.791	91.413	91.188	102.11	93.997	99.425	96.075	96.176	93.523	95.379	100	97.541	97.761	96.034	91.014	96.289	92.519	102.18	91.821	97.752	97.362	98.647	90.135	89.009	92.067	101.42	104.1	98.875	90.928
98.413	96.893	95.923	88.934	94.777	103.8	94.354	103.1	102.07	103.77	90.711	97.931	107.74	102.99	102.87	99.975	100.97	105.6	91.851	97.446	96.401	93.002	104.33	94.239	101.91	100.33	109.72	102.66	98.911	99.634	98.632	94.85	100.51	101.4	94.913	103.51	108.12	98.93	108.04	106.43	95.234	100.63	97.154	102.64	98.276	97.646	98.174	104.3	91.192	90.927
94.98	103.09	95.241	96.987	99.456	102.09	100.33	99.19	101.59	102.52	96.101	93.125	91.075	95.914	96.477	94.895	93.4	101.06	103.5	107.44	114.89	103.15	82.237	108.1	99.697	93.328	100.79	99.181	102.08	100.16	97.049	101.54	96.7	100.56	98.227	103.53	99.812	100.07	94.129	101.44	97.783	107.25	102.67	97.551	99.162	94.444	101.46	107.6	97.935	98.423
103.5	101.31	95.379	101.05	94.867	98.95	98.969	106.57	98.038	99.618	99.639	99.709	100.23	98.072	98.639	101.64	88.681	94.063	110.22	97.969	110.32	104.81	101.57	107.2	105.55	108.71	94.419	103.23	102.44	95.501	99.76	104.97	101.3	97.94	94.735	105.63	96.554	104.8	104.87	101.25	101.88	101.44	104.36	100.93	103.58	103.96	104.41	99.269	102.82	99.17
102.35	105.42	109.31	107.09	90.659	106.69	103.55	106.06	105.4	113.05	112.77	102.98	111.04	98.581	106.21	108.94	100.69	103.84	104.39	105.01	97.724	102.61	109.35	103.62	111.48	99.59	107.95	104.4	100.17	108.26	105.88	106.66	102.58	108.46	98.41	115.45	102.59	98.808	98.15	102.79	109.57	108.89	105.87	102.93	96.051	94.068	105.94	102.68	115.74	108.68
103.23	114.24	107.86	101.83	100.24	104.53	106.51	106.37	108.98	106.29	103.69	106.27	107.31	107.99	110.45	107.4	101.54	114.28	101.23	104.04	108.42	104.46	103.95	98.857	100.92	107.8	114.63	109.14	113.35	106.83	104.09	104.13	106.58	101.89	102.97	110.96	106.3	110.11	112.65	107.36	105.35	104.5	107.73	109.13	100.5	107.33	99.689	108.29	108.62	111.19
108.76	102.71	101.24	110.66	111.48	95.722	102.32	105.12	111.17	101.38	114.87	106.82	112.98	114.02	111.46	107.44	106.48	108.61	111.93	108.99	103.83	104.07	106.58	118.61	96.018	110	109.69	107.65	103.26	102.65	111.91	105.93	102.01	104.71	102.92	108.19	99.352	106.86	111.2	109.11	107.66	111.98	105.36	100.18	106.68	105.02	104.59	102.96	106.37	105.69
88.252	99.948	103.09	97.098	103.55	101.54	95.455	96.617	104.69	103.99	97.37	98.91	103.13	93.784	95.58	100.27	101.81	94.682	102.93	101.13	103.21	102.47	104.18	91.194	98.9	87.603	84.633	103.03	98.305	98.27	97.088	98.66	99.882	101.32	88.632	91.28	90.737	98.416	97.018	92.914	99.605	94.233	99.447	94.447	102.3	93.15	101.8	98.774	98.722	95.08
98.958	109.68	113.27	101.49	104.45	107.74	104.45	106.95	109.69	116.14	93.776	105.02	98.008	109.28	108.12	107.25	101.92	105.66	113.9	101.07	108.36	104.17	108.45	98.167	106.49	110.97	106.01	101.15	95.411	107.57	115.11	104.49	107.35	98.864	115.89	104.76	113.18	111.43	106.06	103.99	104.2	112.18	101.64	106.31	101.59	114.61	100.27	113.5	105.52	109.45
112.49	101.91	95.06	93.262	93.635	97.32	92.155	92.031	102.17	93.269	104.2	92.773	92.2	108.39	97.017	95.466	94.277	99.127	94.687	87.672	96.317	92.894	99.394	99.608	97.487	103.95	96.108	101.85	96.192	96.989	101.22	97.641	101.28	98.385	97.721	91.173	101.96	96.279	109.89	99.625	101.73	100.55	90.826	89.866	92.022	96.51	101.69	101.29	103.15	95.105
96.039	93.656	97.513	99.014	107.37	102.44	99.503	103.65	110.57	110.24	102.63	100.54	99.233	93.669	95.813	103.75	90.522	111.11	99.699	98.843	101.85	99.795	101.05	98.853	99.367	106.97	100.39	106.25	107.9	97.177	95.449	97.333	99.727	108.13	103.91	105.61	100.31	102.28	97.46	99.658	97.251	99.686	103.93	100.77	97.322	95.731	108.95	101.87	100.67	113.09
106.78	104.37	107.35	101.24	109.17	111.03	115.06	100.06	107.74	101.63	105.32	115.41	104.28	102.89	111.85	102.12	121.82	112.47	108.78	113.37	114.49	103.21	102.63	106.87	114.41	108.22	103.2	95.977	108.98	117.13	108.17	99.601	112.33	101.6	111.88	110.47	108.02	108.52	106.18	105.52	102.98	110.66	97.821	105.21	107.98	113.77	101.53	110.77	120.71	113.37
109.4	105.72	106.35	104.14	109.59	108.09	108.2	99.151	99.382	110.7	98.656	93.929	91.767	100.74	98.305	107.53	99.118	99.958	104.61	95.596	111.43	89.328	90.898	104.15	99.827	97.525	104.08	99.239	106.38	96.799	99.159	91.311	101.81	100.36	96.598	100.52	107.55	100.45	100.41	107.12	102.34	97.68	99.51	97.427	99.152	92.096	94.303	98.462	97.246	101.11
103.13	111.13	108.31	109.32	108.57	109.74	106.03	105.71	113.72	109.06	108.97	112.85	102.49	104.27	110.33	104.99	101.01	105.27	111.72	110.74	101.88	107.91	117.36	108.4	105.31	117.37	108.65	108.23	113.64	107.51	103.12	117.13	110.91	105.21	100.09	108.93	103.79	106.98	110.86	112.54	102.97	105.07	113.79	104.6	105.5	108.2	109.36	114.57	108.05	108.93
108.59	112.04	103.33	103.37	108.09	111.57	105.55	105.82	103.6	104.58	106.79	100.26	104.13	103.42	99.822	107.19	99.809	104.28	101.76	101.92	100.4	109.5	110.2	109.9	107.49	112.05	113.02	105.82	97.651	106.25	107.19	109.48	106.85	101.21	111.69	113.46	107.66	105.6	96.764	100.04	100.19	102.12	100.97	110.69	105.47	104.33	99.506	101.19	103.6	105.66
112.73	109.55	114.96	105.59	97.467	104.82	107.54	95.59	110.11	112.64	107.49	108.48	101.63	100.22	115.73	103.71	106.99	105.96	108.39	102.14	105.65	114.27	106.3	102.07	105.08	108.37	104.5	105.33	103.88	108.06	101.15	100.95	103.98	103.39	101.73	112.81	106.04	105.94	118.06	108.37	102.68	97.745	104.48	97.669	103.45	105.04	104.11	105.87	105.71	117.08
95.348	109.22	102.92	113.71	108.37	101.7	105.11	111.91	114.23	104.43	107.51	107.95	106.47	112.24	103.77	100.69	113.75	95.359	105.32	105.76	109.89	107.51	99.217	112	106.37	111.26	108.57	101.2	104.25	99.566	103.95	105.21	109.39	108.68	115.52	111.18	105.85	109.31	103.34	108.68	115.93	111.36	111.26	108.75	100.75	109.31	114.56	108.25	117.59	105.08
98.975	103.28	99.099	93.135	106.93	106.04	114.55	109.43	109.81	106.98	108.68	110.41	101.24	106.45	112.84	108.62	107.35	107.71	117.56	107.18	113.84	105.18	106.38	103.18	110.99	109.44	97.01	107.73	104.95	106.12	96.683	111.21	116.42	109.79	110.92	117.36	119.02	96.959	104.05	105.14	99.291	106.86	113.68	109.96	101.72	112.69	107.3	108	105.39	106.4
107.18	91.343	88.174	101.49	107.34	111.26	98.428	104.53	92.409	96.736	100.7	104.66	97.731	110.95	93.753	93.681	97.706	95.171	97.92	88.821	97.977	106.98	100.08	97.693	104.93	99.222	104.77	108.17	94.739	104.6	102.14	100.66	94.852	92.63	99.12	105.46	93.062	96.081	90.156	99.981	104.97	105.38	95.13	101.59	101.75	101.56	93.898	102.99	105.84	108.27
104.12	105.48	106.39	107.93	99.829	100.56	100.92	106.62	102.3	95.026	102.27	103.39	101.03	100.96	109.89	111.04	107.36	105.37	105.76	108.54	110.72	110.16	101.04	106.81	109.58	108.66	114.33	101.97	100.94	105.88	98.744	103.43	110.25	111.02	112.6	108.62	117.72	110.52	104.25	112.56	105.61	99.879	98.124	99.392	103.88	103.51	108.89	104.41	103.05	108.95
114.07	102.91	108.67	104.61	104.7	114.54	111.13	115.85	109.47	115.75	106.44	105.26	110.66	112.2	107.21	110.48	102.56	100.27	114.73	112.59	108.32	104.67	111.44	120.16	110.04	104.93	110.14	108.4	103.14	101.97	112.25	112.62	109.2	105.19	107.12	109.49	110.76	104.49	110.91	104.54	107.26	112.02	100.6	111.91	111.26	102.62	107.68	112.9	106.52	106.71
104.75	109.46	119.24	110.3	98.531	103.64	107.4	108.08	114.51	107.6	103.25	107.4	97.546	115.99	109.93	102.21	108.01	98.031	111.05	104.6	103.15	101.26	100.32	113.63	108.32	115.68	104.68	111.46	102.4	111.01	106.5	100.93	103.99	108.89	106.93	110.52	112.42	111.9	103.22	109.37	112.06	98.275	104.92	109.71	108.11	107.14	110.71	105.53	115.41	103.2
105.84	108.69	107.97	112.84	105.13	108.89	108.09	109.19	105.59	105.64	115.32	104.94	117.17	106.44	107.41	123.8	106.58	116.21	118.17	114.88	108.19	107.36	111.75	112.67	111.79	108.91	114.59	113.78	112.67	111.15	114.68	110.49	117.59	113.69	113.8	103.82	110.26	104.46	111.86	115.5	105.08	109.8	109.12	112.53	115.25	114.71	115.67	115.24	106.89	111.94
105.45	91.797	96.382	99.321	96.261	91.956	102.68	105.59	103.13	95.202	104.21	98.105	89.494	103.54	107.99	93.322	94.151	95.944	92.474	83.687	97.336	105.93	106.44	98.714	98.414	81.724	103.67	100.16	99.285	93.028	108.02	99.307	101.71	96.534	96.404	101.76	91.771	103.99	98.589	96.944	99.419	106.88	89.621	89.563	105.96	92.51	90.695	104.7	94.688	95.942
110.88	112.16	99.353	104.17	100.75	92.007	104.8	93.23	88.945	98.134	101.26	88.137	98.815	101.53	96.911	107.82	97.344	96.886	106.68	100.87	101.7	100.68	103.43	94.857	103.64	103.4	105.88	102.05	86.3	95.756	97.754	104.51	105.14	101.25	94.48	106.15	95.255	94.472	95.361	101.99	94.814	102.32	95.178	104.56	92.072	107.94	98.593	113.39	99.008	103.01
103.43	95.672	104.74	108.1	106.29	99.345	92.786	110.5	97.816	107.59	108.06	106.89	103.25	103.26	103.52	101.66	102.86	96.598	105.7	97.656	97.557	98.15	99.681	101.51	97.231	99.035	109.66	95.945	105.25	94.537	106.19	102.1	100.54	88.148	96.667	99.9	111	102.19	105.91	93.555	102.19	103.87	107.24	93.365	105.5	99.589	101.74	107.94	104.6	105.37
107.83	111.2	115.86	93.433	108.65	112.44	99.551	109.23	103.68	110.32	106.8	97.304	104.93	108.03	103.11	108.49	104.21	105.52	110.15	106.28	109.24	110.6	109.59	110.75	97.478	106.38	103.84	101.65	112.2	111.49	106.28	99.246	105.62	105.23	106.56	110.4	106.36	109.84	115.94	97.986	101.69	107.72	103.5	98.404	110.28	105.59	103.21	100.32	122.81	103.69
92.961	101.9	100.27	109.71	96.188	92.461	99.421	107.92	100.45	108.25	105.24	99.757	100.33	105.22	97.359	95.147	99.047	100.73	94.525	95.913	97.826	98.864	97.919	96.85	99.339	100.13	103.08	103.34	101.41	99.522	101.15	101.27	102.51	101.23	98.579	99.402	98.218	103.93	107.1	102.45	102.17	99.226	107.15	106.19	102.57	97.339	98.852	102.32	98.185	93.449
95.64	93.77	96.849	102.03	92.838	103.37	109.89	96.294	93.597	108.34	109.65	95.491	98.894	105.08	95.901	103.16	91.662	104.61	98.938	100.85	104.1	106.86	85.195	98.541	92.531	103.88	100.5	108.01	89.014	101.19	96.31	107.68	100.06	84.443	95.974	90.376	109.59	104.28	103.94	90.954	99.494	106.21	106.91	91.954	103.63	98.671	98.555	92.104	97.324	98.057
107.79	104.11	109.4	104.51	106.63	107.79	110.95	111.4	106.35	109.44	103.75	108.13	105.33	101.5	110.19	105.27	105.5	101.03	105.01	103	106.64	105.94	106.72	107.2	108.09	101.29	110.38	115.81	107.14	104.28	110.82	106.04	105.81	109.82	116.35	109.74	97.726	109.56	114.26	103.05	104.59	97.996	97.338	92.834	107.38	110.55	108.3	110.88	101.56	111.77
107.27	107.37	102.52	116.39	105.42	106.87	114.41	101.12	108.38	102.05	103.96	103.93	99.414	100.68	101.35	108.38	112.83	108.31	111.92	108.89	99.731	110.85	111.6	113.88	89.639	94.252	114.97	107.46	107.22	109.24	103.85	105.82	111.36	107.81	102.68	102.21	106.02	105.18	108.17	109.3	104.58	102.39	113.45	100.57	104.49	100.79	107.82	104.2	105.14	106.64
105.64	110.99	108.65	112.77	109.38	113.34	106.12	107.56	110.57	110.97	101.55	111.02	111.97	102.07	94.791	116.13	101.94	115.7	110.68	113.16	111.13	105.31	110.47	114.36	108.39	102.61	114.62	112.26	112.4	111.86	108.46	107.22	106.65	105.54	101.83	104.11	108.98	112.42	107.93	115.4	110.99	109.92	111.14	104.68	109	103.06	99.955	106.88	106.36	101.65
116.33	112.32	105.81	107.34	107.01	103.89	110.27	112.13	113.65	106.16	111.16	103.43	105.77	103.82	108.18	114.6	103.55	115.36	113	102.95	105.08	104.57	94.542	99.573	96.976	100.71	106.86	104.83	95.482	104.53	107.77	105.85	106.61	109.58	97.865	107.24	107.94	110.93	105.43	111.27	109.7	117.08	108.34	111	106.21	114.59	101.81	109.77	109.8	104.21
97.156	97.731	101.72	96.55	101.98	100.59	95.011	98.531	99.919	95.199	94.977	90.233	98.579	96.615	97.056	97.545	100.73	97.021	96.939	96.937	97.428	101.56	100.33	98.409	106.85	93.596	106.05	106.95	100.06	107.41	102.26	93.057	102.02	94.928	102.26	97.076	107.7	91.633	100.57	101.19	96.274	96.293	100.5	101.95	102.15	98.917	104.28	101.24	101.22	95.952
108.17	104.9	104.68	103.13	115.41	115.17	106.29	122.5	115.41	112.37	112	110.65	114.35	119.45	114.22	114.47	105.93	110.37	116.76	108.24	102.02	115.8	106.56	109.24	106.24	108.76	111.28	109.83	112.47	115.28	114.7	119.49	109.3	110.77	102.71	109.11	109.31	110.2	109.58	103.54	113.42	107.59	105.54	112.15	106.71	109.94	103.57	113.47	104.78	115.19
103.43	106.57	115.74	102.77	104.9	104.73	97.315	114.81	110.75	107.25	96.279	110.19	109.87	99.189	115.95	99.804	109.66	106.06	101.62	105.1	112.31	103.55	94.614	106.71	105.61	109.49	97.05	106.42	92.677	105.85	107.34	108.86	101.28	108.68	97.033	113.97	104.08	101.75	98.161	102.22	113.72	99.097	111.43	107.33	100.47	116.05	101.18	108.65	106.31	100.65
89.982	94.23	105.8	99.421	91.91	98.014	96.567	98.598	91.786	97.158	92.774	94.182	87.122	98.896	93.024	104.79	97.129	93.539	96.193	104.62	103.19	88.927	102.02	94.331	98.3	95.563	97.584	96.575	94.058	101.37	89.645	98.347	98.38	102.05	98.284	98.013	97.116	96.93	95.119	89.009	98.608	92.491	98.731	91.179	101.03	97.641	99.176	100.3	108.44	102.71
111.67	111.09	110.41	104.16	103.12	109.21	100.8	103.35	93.191	112.59	100.94	113.36	110.24	115.59	105.89	108.82	104.5	108.3	107.72	106.41	106.48	121.93	104.91	111.34	100.9	110.53	107.02	111.62	106.81	100.5	112.13	104.14	120.61	107.07	106.22	109.49	117.76	103.94	108.08	106.56	106.13	101.44	107.07	105.65	108.61	102.8	107.89	109.07	109.52	107.88
112.56	108.12	100.93	104.04	108.75	105.38	104.6	109.15	101.02	117.99	112.13	110.25	106.11	103.17	105.22	100.04	97.023	115.46	103.28	105.93	106.39	108.18	106.49	108.44	105.63	109.22	110.83	99.787	106.99	105.1	106.38	108.82	108.74	108.28	108.66	111.37	114.2	100.04	109.59	99.729	101.39	102.52	104.73	99.472	104.78	94.098	98.703	100.4	104.51	103.72
101.84	92.368	96.651	108.2	101.28	92.984	111.46	104.99	105.4	99.814	97.558	104.95	102.46	110.41	109.99	105.88	101.83	108.53	101.54	115.16	95.116	103.64	85.08	103.12	94	91.754	99.641	102.51	99.498	110.35	95.971	96.463	97.27	104.1	91.938	108.65	109.18	89.903	92.332	89.439	97.135	101.07	95.522	104.88	104.79	93.187	101.39	93.636	106.43	94.835
99.063	104.74	102	99.16	97.764	97.551	105.65	101.18	106.96	102.74	90.422	92.26	98.17	105.25	99.803	99.64	97.942	102.05	104.65	91.715	92.267	100.99	89.597	98.678	96.446	91.865	88.403	100.88	108.57	96.118	97.503	101.37	91.851	97.833	100.76	104.96	101.5	105.52	95.226	95.312	102.95	99.51	96.237	110.3	94.673	98.339	89.353	107.06	85.263	102.22
108.58	100.33	104.99	101.25	106.85	103.87	99.406	114.04	105.92	109.29	105.14	102.45	111.76	106.2	108.45	99.715	106.22	106.05	99.518	97.657	106.51	101.76	104.2	103.62	108.58	110.74	105.53	110.91	101.59	98.418	116.99	108.9	99.793	110.01	94.575	109.42	101.66	104.21	101.76	108.41	104.44	109.14	110.94	108.36	99.7	108.32	103.91	105.91	101.06	102.52
109.04	107.37	103.41	107.18	105.16	118.17	108.72	103.46	114.08	99.448	107.47	111.54	101.8	102.49	110.68	103.26	105.4	106.08	110.26	107.04	98.7	110.07	104.46	105.39	108.28	109.65	104.22	97.673	114.69	101.08	104.71	113.76	94.376	111.58	109.1	111.75	110.22	108.56	104.41	102.43	101.24	109.94	97.492	104.68	107.82	106.09	108.01	104.34	104.9	101.99
102.5	101.22	101.4	106.29	107.38	111.58	102.1	107.97	100.94	111.82	106.49	104.64	104.87	96.46	103.26	100.31	111.32	104.87	110.84	101.63	99.296	101.96	102.44	107.51	98.2	115.94	104.24	107.81	109.88	100.94	111.2	101.22	99.38	98.997	101.49	108.45	107.58	99.151	114.3	98.545	101.02	106.94	107.59	106	104.56	101.59	105.18	95.534	104.28	101.15
103.66	101.32	91.139	103.76	107.82	103.43	105.81	101.76	98.683	101.18	98.023	97.155	98.126	99.778	101.42	104.56	93.037	101.48	101.41	98.745	104.54	91.412	99.807	102.25	109.78	101.61	98.672	98.457	101.51	92.276	96.686	102.35	99.718	96.055	103.32	102.05	93.703	97.191	102.39	88.168	106.23	97.796	97.115	100.76	97.363	103.45	103.7	101.73	100.46	103.91
99.05	93.229	96.104	92.743	97.88	103.58	97.221	95.787	101.02	103.51	96.517	102.31	106.67	96.034	100.82	105.69	99.18	105.48	95.538	103.33	97.833	105.32	94.449	103.35	99.776	101.7	104.85	108.15	99.61	98.155	101.67	93.195	99.643	93.475	98.277	103.25	101.34	104.16	105.05	100.02	97.802	96.484	103.32	104.22	102.06	98.709	91.571	94.211	102.24	96.138
109.34	107.26	103.31	100.46	106.48	106.49	101.92	111.97	104.88	98.515	107.09	114.97	114.89	99.161	109.75	100.13	98.41	99.64	101.03	101.18	100.19	99.75	110.73	112.38	103.89	99.818	107.34	109.21	104.87	101.57	112.66	102.72	113.25	106.99	100.76	106.95	104.22	102.59	110.68	112.91	111.48	106.13	100.67	102.24	108.22	111.55	99.077	91.009	108.93	97.093
104.64	106.13	101.21	107.41	110.61	104.29	108.81	112.46	102.99	101.53	98.783	107.23	101.73	103.54	108.28	107.84	108.27	115.48	101.97	100.08	114.19	107.52	104.96	99.576	109.8	106.9	108.1	97.626	109.97	108.33	104.89	97.759	112.31	105.77	105.94	110.63	110.71	111.45	101.28	111.97	106.62	105.63	101	104.12	104.43	115.41	105.78	105.39	103.17	118.56
98.781	108.41	103.05	100.99	101.01	116.75	104.85	100.88	112.48	113.05	101.15	108.03	90.643	100.86	98.718	101.21	99.011	103.11	97.803	112.61	107.68	101.5	98.4	107.03	107.5	101.38	111.42	112.7	109.18	111.56	105.62	112.81	101.87	101.48	99.761	108.07	112.63	103.98	105.7	102.01	110.11	109.69	111.76	108.25	102.73	106.54	109.46	107.89	87.937	112.74
112.76	103.98	101.04	103.29	101.68	110.59	115.84	109.77	99.494	105.66	108.63	109.28	108.69	105.51	107.96	101.41	103.38	98.207	107.21	95.878	104.38	100.9	105.91	106.23	103.67	109.57	107.44	101.99	111.22	106.86	99.743	101.25	99.509	102.46	115.38	106.98	103.83	109.5	102.78	108.56	107.43	97.921	102.06	108.83	104.65	97.3	102.61	103.54	110.48	103.14
106.82	98.146	91.778	96.797	98.52	104.35	88.906	96.616	92.605	96.917	96.468	103.72	99.85	100.04	94.795	99.531	99.403	100.62	96.255	97.806	103.48	101.25	102.5	95.811	96.484	102.92	94.023	98.017	103.71	96.88	96.463	93.208	102.68	107.75	98.233	92.027	92.23	97.22	98.16	104.88	88.551	94.404	102.07	101.31	99.81	95.876	102.72	100.2	95.377	99.403
92.006	98.762	96.363	99.484	100.89	98.831	99.195	96.26	101.57	92.201	99.45	105.36	93.891	89.595	99.484	102.34	89.886	100.45	95.468	93.416	99.355	89.022	97.76	103.9	101.54	102.98	96.86	103.74	95.893	100.62	100.42	92.185	92.36	107.3	103.85	103.26	102.56	98.758	96.136	104.68	90.183	95.532	89.763	93.622	94.463	100.65	102.91	94.962	99.819	92.38
105.18	111.02	104.36	114.06	107.41	110.82	111.46	111.05	112.69	99.522	110.85	102.27	101.03	115.83	109.51	114.23	108.06	109.87	107.26	110.34	100.82	107.04	104.58	114.21	112.4	115.94	109.78	107.51	107.27	102.16	112.17	108.3	108.1	111.55	104.05	109.92	111.86	107.57	107.18	110.04	107.25	106.32	106.36	100.69	107.76	109.31	107.45	100.4	106.4	108.44
116.02	107.46	107.78	103.25	111.04	115.49	111.2	115.54	100.02	112.46	114.43	109.93	106.67	104.32	108.65	107.99	109.91	99.775	97.824	109.56	105.78	104.11	102.16	113.07	104.99	107.59	101.4	111.14	105.61	102.99	106.67	108.69	115.08	109.17	102.63	109.15	98.298	106.23	103.68	107.86	118.61	107.09	105.86	109.9	124.4	109.16	109.2	107.06	114.46	113.16
109.18	105.89	111.88	108.98	106.45	109.51	102.39	112.97	105.24	104.31	113.35	99.747	106.22	104.62	112.25	112.62	102.79	103.91	103.9	116.3	106.19	105.54	106.41	107.68	119.48	105.41	116.15	110.03	111.94	106.77	106.91	101.33	109.91	112.11	98.901	97.187	100.28	112.47	108.85	114.61	107.39	103.74	117.5	124.1	114.47	109.42	108.28	104.67	111.49	113.4
106.43	104.67	105.21	111.64	102.06	105.96	104.49	108.66	113.23	112.44	105.66	108.31	106.75	105.39	116.76	103.79	111.61	114.27	105.15	107.66	101.63	118.16	99.128	101.19	106.65	105.93	108.21	111.01	107.4	99.786	101.71	110.72	107.05	108.82	107.3	106.93	103.37	96.765	111.48	111.79	102.19	101.57	103.84	108.79	104.34	109.2	103.81	112.2	104.89	108.68
109.37	101.81	108.26	109.31	119.18	104.6	97.096	110.88	107.81	107.22	109.29	115.27	105.96	106.89	106.63	113.67	110.07	114.47	111.88	105.82	112.16	101.68	104.24	108.44	103.98	112.8	88.939	111.63	106.74	119.38	108.81	114.47	108.19	101.94	106.71	102.28	108.67	107.58	109.78	106.34	110.96	106.76	115.42	112.77	108.12	115.78	97.988	107.14	113.98	110.72
110.94	113.62	107.41	108.91	108.48	109.5	118.76	117.76	110.37	113.59	110.35	108.8	100.72	110.8	117.62	124.51	110.94	114.28	107.98	105.09	115.04	113.11	115.29	114.92	111	111.98	109.89	103.65	110.18	110.23	116.29	113.64	103.31	103.47	116.54	118.26	120.46	109.62	111.13	108.34	108.22	104.47	108.13	114.18	118.41	109.5	115.28	112.68	118.4	121.93
98.072	102.65	88.735	96.75	94.455	102.63	97.27	96.132	83.936	88.843	95.009	95.592	92.264	93.309	102.37	95.406	108.31	98.299	93.894	101.18	97.86	94.686	102.07	103.32	97.18	102.56	93.802	104.64	96.837	93.606	102.98	104.99	100.49	102.92	102.9	102.51	100.17	97.524	105.94	105.86	93.541	99.836	92.76	99.114	97.163	107.6	94.368	97.128	95.678	98.202
104.8	105.86	104.82	111.49	104.07	106.28	111.54	101.68	102.6	101.92	100.45	102.87	110.46	114.01	105.19	107.92	108.52	104.28	99.426	109.23	104.98	103.73	101.82	108.99	100.56	108.08	102.67	110.09	99.431	105.86	102.85	105.04	100.35	104.31	102.78	102.32	111.29	101.12	104.56	109.88	106.46	116.58	109.49	114.38	100.76	104.84	101.99	106.14	97.289	107.06
107.76	106	103.52	103.38	104.53	105.86	100.16	104.71	109.4	110.24	113.42	102.8	99.188	109.95	108.42	108.23	102.93	105.23	105.23	108.21	112.01	107.16	101.4	100.61	108.35	118.41	111.37	100.79	102.76	105.06	112.41	113.08	101.14	111.66	98.581	107.15	109.58	103.94	105.68	106.17	100.3	120.76	105.09	105.36	103.25	104.81	102.15	109.02	117.07	103.64
97.111	97.098	100.13	100.06	100.97	100.45	101.57	99.242	98.432	102.35	100.61	94.961	92.027	98.075	98.552	100.29	91.435	104.9	99.499	92.126	92.462	99.846	91.442	98.969	98.74	103.99	109.02	97.303	98.43	97.88	102.27	105.3	104.44	93.968	101.17	99.425	97.28	97.05	109.39	91.681	96.729	100.36	97.333	99.314	99.517	101.27	98.459	105.99	103.99	100.38
117.5	102.46	109.04	113.87	108.54	112.74	108.65	106.21	104.68	106.58	108.3	96.307	104.79	99.627	111.94	109.13	103.19	107.88	108.88	105	98.565	103.24	100.6	99.299	104.76	103.17	113.26	101.41	96.394	103.51	115.45	104.58	103.56	104.27	101.66	94.291	104.94	111.79	101.89	96.732	103.9	116.22	99.482	92.647	102.27	103.79	99.684	105.44	110.12	105.92
107.37	105.56	113.68	102.41	103.48	111.44	105.29	97.693	101.31	108.12	104.79	111.95	101.65	93.011	113.76	116.31	93.572	99.452	100.28	111.09	108.05	106.77	105.84	106.29	102.36	115.96	100.11	109.71	101.93	102.29	107.16	107.8	111.25	111.39	107.53	103.61	106.15	108.22	104.26	105.5	106.02	99.557	110.72	104.66	103.59	107.6	101.31	102.56	105.42	97.722
96.151	108.89	102.72	113.04	114.52	109.23	101.55	107.94	104.89	103.56	118.64	93.804	106.15	102.33	102.67	105.09	109.43	113.86	107.27	107.12	107.11	104.93	108.68	98.844	111.61	100.87	108.53	99.485	109.43	102.36	114.07	103.9	102.69	102.57	99.534	102.41	104.19	109.83	110.32	103.44	105.32	107.06	110.29	103.43	114.33	104.31	98.121	105.07	98.018	103.88
91.476	95.172	94.623	95.309	103.57	89.831	96.984	97.411	97.133	96.209	99.906	96.938	95.99	102.11	95.103	102.39	91.276	89.52	87.926	95.189	99.344	101.36	106.88	101.66	96.885	99.956	98.943	95.248	96.812	101.36	100.38	107.87	99.217	91.064	100.82	94.615	99.997	86.764	88.323	96.83	101.57	97.29	105.55	98.254	96.435	89.196	101.13	96.451	97.784	93.241
104.52	106.98	103.78	106.97	107.38	107.99	108.49	109.19	107	109.11	103.84	102.5	100.84	111.58	111.47	104.69	109.18	106.41	103.92	105.18	107.14	107.23	107.22	100.73	108.14	110.3	105.28	114.36	107.25	104.97	108.4	123.03	116.39	101.42	105.17	107.77	117	110.78	102.38	115.23	112.19	109.68	112.18	108.44	115.9	105.99	114.27	102.66	110.39	113.52
99.492	101.7	98.16	103.11	98.642	88.833	95.558	92.809	87.379	88.811	100.75	101.86	107.69	106.53	89.472	100.04	102.99	103.78	94.789	107.7	101.68	96.428	95.184	106.11	85.39	91.577	98.474	96.961	93.644	93.276	100.86	107.04	89.012	98.651	95.739	97.362	100.65	99.512	94.982	103.96	98.328	102.14	97.49	93.014	98.66	101.06	93.136	103.26	107.77	96.926
109.38	105.92	108.66	106.88	105.13	104.13	101.7	110.97	109.5	111.43	110.32	108.73	106.19	100.02	101.8	107.57	111.23	107.35	102.71	98.474	110.79	96.34	110.87	104.81	109.47	105.38	110.39	110	105.36	103.48	104.64	109.27	115.1	109.66	112.32	104.29	101.4	109.18	110.97	104.76	97.865	110.91	116.98	107.77	110.24	106.21	99.228	104.69	106.11	120.85
107.33	108.79	107.34	101.64	109.94	114.78	100.34	105.43	113.82	104.52	108.43	101.78	113.38	90.698	107.73	99.903	101.42	106.96	99.638	111.58	107.25	97.623	106.79	93.379	100.18	108.3	96.537	100.42	103.56	103.89	99.642	106.52	106.54	107.75	99.607	101.43	105.79	96.032	103.92	101.2	105.82	101.21	107.29	97.637	110.44	111.79	102.95	110.04	105.27	107.88
99.603	99.76	105.58	105.96	105.07	109.07	100.12	96.302	108.26	113.27	107.04	97.092	103.63	109.06	97.462	103.21	103.01	104.22	107.04	98.862	102.83	106.08	96.097	105.7	105.41	102.98	101.05	106.93	107.07	100.08	110.82	99.323	101.47	110.88	103.52	100.52	98.314	104.89	105.93	111.69	109.93	107.12	110.34	115.05	106.45	106.15	105.67	112.21	110.84	103.09
101.57	94.839	98.024	90.083	90.836	102.28	98.396	102.03	104.68	98.665	101.79	100	91.828	99.054	95.914	101.05	96.245	96.009	103.31	96.706	100.22	97.848	94.405	95.071	93.721	102.9	98.421	104.04	100.4	103.7	103.81	104.28	103.96	98.864	95.385	95.688	99.111	95.819	104.65	91.84	99.554	99.545	95.498	104.49	101.47	102.3	98.86	90.718	101.76	88.165
105.34	99.211	104.17	107.71	113.38	97.916	110.74	100.76	108.69	102.71	112.94	109.4	102.59	103.05	105.5	103.54	101.44	93.062	100.25	104.14	111.16	112.82	107.6	106.97	102.57	112.17	111.01	114.14	114.35	110.8	106.05	113.1	99.478	99.795	99.935	106.03	109.79	99.427	110.38	103.1	104.89	99.948	103.21	106	107.42	105.35	98.701	108.76	109.43	101.02
110.71	107.59	106.23	110.47	103.36	110.84	109.94	117.41	100.97	112.03	109.86	104.03	116.21	100.29	99.616	114.33	98.095	104.3	106.15	106.77	113.41	102.17	106.96	101.12	101.97	116.62	110.97	103.14	110.57	107.93	109.89	111.7	103.17	105.39	95.085	106.23	110.17	105.59	115	106.77	98.509	111.7	110	102.27	106.49	105.34	104.63	109.67	116.04	110.87
118.89	102.82	105.16	106.51	107.65	108.03	108.19	97.293	103.26	109.67	104.99	103.04	100.22	102.37	95.955	107.77	109.37	100.77	103.76	114.3	98.602	103.98	105.69	102.77	108.15	98.882	107.98	95.766	110.23	106.51	114.24	103.97	96.306	105.44	100.37	112.86	104.42	110.25	104.5	102.16	102.18	103.66	111.12	101.53	99.171	112.48	104.8	107.33	106.25	103.83
90.905	95.152	99.866	98.145	98.618	92.228	99.71	106.85	99.237	99.782	103.27	99.918	104.54	115.07	91.002	99.794	103.2	104.51	108.21	99.951	103.29	95.235	99.06	101.24	98.719	97.463	95.961	96.37	99.838	105.08	98.217	94.072	95.955	114.44	106.22	95.573	85.672	93.212	97.589	101.22	105.47	107.81	103.8	99.188	102.49	98.03	100.13	100.38	102.78	101.25
113.5	98.534	106.58	104.41	105.43	99.917	110.77	105.72	101.68	106.95	103.19	99.849	102.7	101.44	111.54	101.77	116.01	101.4	103.26	97.143	111.92	104.69	107.52	107.2	96.988	97.319	103.41	99.231	104.65	115.99	103.93	106.91	105.45	105.46	104.63	111.18	107	100.98	101.5	106.66	104.66	105.23	108.52	101.04	102.21	98.366	109.5	104.52	105.88	103.65
104.74	109.5	100.37	111.07	106.8	113.58	111.03	105.79	110.13	94.655	107.43	114.43	109.33	104.45	100.73	103.25	98.081	103.89	115.62	110.51	102.57	100.2	106.71	107.63	98.989	107.7	105.63	100.19	106.83	112.87	105.97	103.17	108.74	110.76	109.98	106.35	102.1	101.95	105.18	109.17	107.63	109.09	105.49	110.16	101.97	111.95	107.56	100.53	97.777	108.24
111.92	113.02	104.02	107.51	115.59	110.66	108.53	109.52	118.3	111.63	111.27	99.883	107	106.52	119.23	109.26	111.79	110.77	116.12	105.65	110.73	107.49	118.49	106.76	114.17	121.25	110.37	110.6	112.77	92.926	118.05	108.86	110.5	118.15	107.78	110.09	110.1	104.49	108.89	103.35	109.12	117.35	116.53	114.7	113.65	102.9	109.25	116.5	104.31	103.53
109.49	109.18	100.96	111.32	114.06	100.6	103.83	108.54	102.3	111.87	104.13	114.19	106.96	115.4	100.1	102.59	94.147	103.27	109.16	102.48	109.57	111.2	105.92	100.94	106.49	107.97	103.66	95.138	112.5	98.829	108.49	97.85	91.862	108.68	109.6	112.88	115.55	102.82	107.38	106.25	108.6	106.05	113.15	103.62	112.59	106.95	107.23	96.492	107.88	104.93
111.48	101.41	101.38	100.41	108.81	98.026	112.2	93.515	111.47	102.22	113.53	103.38	105.49	107.5	106.26	109.08	101.18	111.65	108.36	105.89	109.85	100.98	108.28	108.96	108.77	111.77	106.05	103.84	107.42	106.99	102.62	102.75	94.674	102.56	112.35	112.74	104.79	102.52	102.93	105.31	115.04	106.22	103.12	108.92	105.62	106.02	108.29	107.85	99.637	102.58
114.96	107.82	113.05	102.52	109.17	97.373	105.78	109.95	112.17	106.51	102.67	109.08	107.47	106.29	113.66	102.55	104.59	100.9	102.51	114.09	116.62	106.57	111.11	109.7	101.1	107.65	107.88	110	104.33	103.42	106.74	108.76	97.261	115.41	107.35	101.51	109.25	110.02	104.43	106.15	117.65	111.62	95.106	104.8	110.94	107.89	113.82	109.11	118.3	105.84
102.47	105.87	110.99	107.86	113.33	107.18	107.25	110.67	120.9	106.66	109.72	104.31	110.86	104.12	104.52	109.61	107.98	101.34	107.73	101.62	108.83	107.88	113.69	96.586	110.13	108.17	108.53	102.99	108.35	110.63	112.87	107.37	100.54	103.43	115.93	104.8	103.67	99.913	114.13	109.53	101.94	113.03	108.53	110.66	109.53	115.63	106.71	103.88	111.77	111.45
107.52	106.42	108.01	108.23	109.62	101.71	106.12	102.75	109.84	95.021	113.55	109.94	106.63	109.78	105.2	111.46	101.58	100.78	106.29	101.42	100.3	102.66	108.83	111.16	113.38	111.4	107.79	105.77	113.69	108.45	102.63	115.18	114.42	105.28	105.43	103.92	103.69	114.35	107.77	106.15	111.34	111.25	113.36	111.37	109.26	111.87	110.66	104.71	103.23	115.67
99.5	108.16	115.78	111.26	104.92	101.59	96.41	103.91	99.686	114.7	100.36	109	100.31	107.58	101.68	103.8	111.25	109.68	97.281	96.696	109.1	111.17	111.07	102.41	100.26	105.97	97.53	99.227	107.6	111.18	103.1	114.28	104.44	114.24	105.86	108.91	103.4	107.83	105.74	108.34	106.88	103.02	99.075	113.42	98.459	111.52	98.672	104.69	101.81	114.28
92.313	97.494	92.076	94.143	100.52	98.92	102.15	102.26	102.94	99.977	96.808	99.661	103.38	94.68	98.126	90.234	102.31	104.43	99.015	98.743	109.97	106.42	98.951	99.248	102.41	99.512	96.938	107.63	100.68	97.019	93.709	106.41	99.219	100.27	109.6	104.34	96.389	99.021	100.64	98.151	96.395	98.306	109.5	97.414	106.23	95.148	104.02	98.984	104.82	107.87
103.44	103.46	109.45	109.45	116.36	104.7	105.77	104.73	107.9	97.63	117.24	113.06	103.14	109	100.72	113.02	103.53	110.86	116.68	115.14	114.67	100.65	113.25	110.01	106.18	105.87	107.13	108.6	117.27	112	110.62	105.41	103.41	110.87	104.28	117.54	104.13	110.69	105.57	108.36	100.09	109.95	110.62	106.11	114.78	113.48	109.42	112.13	100.81	105.42
111.72	108.11	108.86	106.55	105.49	106.56	109.72	103.76	100.83	99.458	101.83	113.98	103.22	108.61	109.01	104.38	104.31	108.24	108.76	109.57	110.55	108.17	106.66	117.12	105.83	107.14	114.47	108.63	106.32	101.53	102.9	112.7	107.35	105.26	103.42	111.61	114.28	109.49	106.12	102.33	104.91	112.71	112.22	106.48	105.66	104.33	113.06	116.28	106.9	105.52
105.12	104.88	99.77	103.48	105.54	94.392	94.921	106.1	108.04	90.12	113.92	104.01	102.97	105.81	110.26	102.39	105.62	102.36	103.83	92.932	105.97	102.6	104.6	112.21	114.65	103.38	106.32	110.88	100.65	101.63	106.49	113.16	108.26	99.818	114	103.35	102.24	105.56	97.023	96.137	103.21	109.35	102.32	100.83	100.43	99.261	109.16	107.79	110.48	107.02
105.83	111.61	118.42	106.24	107.3	116.22	102.74	103.3	102.84	111.34	104.73	117.1	98.296	96.942	112.54	110.73	111.96	111.53	113.35	107.38	110.01	113.41	106.07	103.25	112.62	110.62	109.14	108.5	114.37	107.92	112.17	112.96	114.39	112.7	102.74	109.5	110.75	107.92	113.56	115.33	106.46	106.74	113.13	111.7	110.06	116.23	106.39	110.23	114.61	112.83
109.09	106.44	99.326	108.42	110.34	96.756	107.45	106.97	112.38	106.35	109.28	105.4	110.57	110.84	104.4	103.23	103.09	104.63	103.54	106.47	106.33	105.37	121.42	109.09	104.82	111.71	95.18	104.72	110.6	93.967	109.87	111.63	106.41	107.83	107.29	113.83	111.58	105.67	118.24	112.57	116.45	110.85	106.28	110.46	114.69	115.91	106.72	107.02	112.5	115.97
97.457	105.95	109.65	107.79	106.77	113.27	109.31	104.89	105.81	104.32	101.6	103.33	111.26	111.59	107.61	107.46	109.65	105.73	101.13	109.64	105.4	110.86	115.89	110.14	106.55	104.22	109.4	109.4	103.89	104.77	102.26	112.19	113.48	111.18	112.06	104.8	111.22	111.06	111.03	107.57	116.43	105.05	103.95	108.7	110.18	120.34	108.59	111.36	111.32	107.7
111.6	109.82	108.33	113.23	106.31	103.8	102.88	106.69	108.46	110.45	112.22	111.41	104.17	103.85	106.82	111.55	112.63	105.33	108.56	101.59	114.11	100.44	99.413	101.24	105.36	103.96	115.64	104.39	107.33	104.24	108.26	110.12	99.535	112.27	110.15	108.45	114.53	109.77	108.86	107.77	106.88	101.55	110.33	106.32	101.83	112.05	97.555	106.06	116.68	105.04
113.61	111.65	115.07	102.65	104.25	120.14	99.714	111.03	107.23	113.88	101.75	109.1	105.95	102.61	106.94	117.41	106.11	105.43	101.15	105.82	107.37	104.98	106.25	104.79	110.34	102.48	105.43	107.64	109.42	105.92	99.798	102.37	107	116.4	111.11	112.5	103.69	101.75	100.72	106.47	110.23	102.94	96.741	102.4	105.93	98.142	104.06	102.45	102.04	109.59
102.33	109.25	106.24	111.55	109.21	103.35	108.94	100.76	102.93	100.7	99.989	105.04	100.16	107.5	103.94	111.5	100.74	105.17	106.82	113.51	104.14	96.568	107.39	101.98	107.47	108.09	110.2	100.84	110.42	111.73	109.3	113.61	103.79	101.87	103.13	106.94	105.21	103.35	101.9	101.22	104	114.68	108.59	108.94	108.52	98.481	105.03	98.508	106.56	102.85
108.79	98.652	109.94	107.98	103.92	110.59	102.64	111.62	115.69	107.46	117.78	107.92	107.36	109.84	101.77	102.08	111.69	111.94	115.92	113.91	110.59	107.52	108.66	109.14	114.26	101.97	113.49	113.58	105.05	109.96	107.78	104.22	107	115.43	105.73	109.39	101.07	103.63	112.68	114.93	111.06	117.15	113	103.8	118.16	111.3	113.83	115.76	112.47	115.27
110.51	106.84	116.07	102.98	107.63	108.03	101	109.05	109.32	108.16	112.6	116.93	117.45	109.91	106.8	111.33	100.71	106.02	100.56	107.59	109.52	99.85	108.1	104.74	103.92	96.857	106.93	111.06	116.73	110.54	115.17	110.41	112.84	102.09	114.41	106.19	117.69	122.81	106.7	108.54	108.39	109.47	111	114.48	116.72	107	114	110.29	112.97	103.61
117.05	112.79	112.53	105.32	110.63	110.81	117.32	105.85	97.861	97.812	99.283	118.63	115.71	103.79	108.78	102.35	104.84	115.83	113.97	115.31	103.81	114.43	112.17	107.04	113.48	106.88	114.32	100.52	108.04	102.07	108.79	103.95	106.28	107.07	105.5	113.98	104.19	110.19	108.79	114.39	115.32	115.63	106.04	113.14	112.14	113.39	96.569	106.97	106.14	106.48
105.27	93.683	108.08	109.04	101.62	104.96	103.86	107.96	103.06	104.72	99.133	100.03	108.9	105.77	105.33	105.95	112.79	106.45	104.62	113.46	113.15	106.57	104.21	100.11	107.68	114.9	109.36	107.35	107.31	111.16	117.34	102.51	103.1	107.05	107.24	98.957	103.37	105.31	97.528	99.838	113.46	101.53	107.85	102.5	106.54	104.07	104.22	102.06	112.39	107.87
97.482	99.407	94.848	95.806	95.972	98.079	97.158	106.07	96.032	109.36	100.63	103.86	96.466	109.38	103.87	98.399	98.319	95.109	107.14	105.45	103.31	100.01	102.51	96.538	105.06	107.96	109.96	108.57	102.71	110.45	102.77	102.47	100.19	108.18	92.452	108.42	102.2	105.19	108.66	100.12	100.67	100.12	95.383	103.44	101.85	102.25	91.146	104.61	95.016	92.773
104.69	102.09	110.84	101.03	105.77	107.01	107.52	106.55	100.17	100.35	110.47	98.649	109.2	109.7	111.26	99.638	112.95	103.92	107.86	110.15	112.12	104.81	102.6	105.01	108.28	109	108.44	107.49	111.48	103.24	102.01	108.69	103.37	101.72	104.24	101.21	107.52	112.08	100.35	111.48	102.35	109.05	104.62	109.75	107.14	98.908	111.16	104.37	114.07	107.64
101.69	108.23	96.277	103.43	97.262	98.006	101.59	98.583	96.93	107.54	107.16	111.16	104.37	101.65	99.231	95.739	98.133	103.82	102.12	104.88	97.547	93.325	109.71	103.44	93.859	106.11	106.74	98.117	105.07	105.47	100.64	102.99	92.803	95.97	103.93	106.63	111.73	97.942	100.19	99.174	101.25	104.57	99.026	93.834	101.53	100.52	104.59	105.83	99.827	101.79
117.4	112.89	104.97	102.13	98.796	101.51	104.68	111.91	106.76	104.08	108.01	101.68	104.52	111.06	102.83	103.95	94.682	105.81	104.45	102.26	102.62	105.23	110.16	115.04	104.19	108.56	100.48	108.6	104.78	105.96	105.25	102.12	108.64	100.82	104.91	110.96	96.142	104.82	100.55	114.26	105.43	102.05	109.25	105.46	109.44	99.058	97.86	99.541	106.72	108.21
89.781	104.47	105.7	98.654	106.5	91.144	102.11	108.29	108.92	96.739	87.073	97.142	99.569	100.57	103.8	106.76	105.69	102.01	104.51	103.62	99.909	106.58	103.54	95.515	103.54	106.53	92.133	97.394	95.394	96.063	93.212	100.51	99.494	112.35	103.79	102.25	108.24	102.16	100.18	102.45	87.081	104.14	102.68	105.2	102.21	106.39	98.757	104.89	98.583	98.542
112.62	114.56	105.59	113.18	114.71	103.66	114.46	114.82	109.61	110.74	106.68	106.5	103.01	102.58	106.45	122.69	110.23	108.41	108.53	120.1	109.45	112.74	111.4	108.05	115.39	111.71	110.65	113.47	109.36	114.33	113.1	105.21	116.4	113.25	125.57	105.65	110.85	112.78	112.08	119.4	104.76	101.34	110.81	111.2	103.7	111.84	112.44	109.53	106.04	115.95
99.276	109.89	110	106.36	99.525	102.87	103.11	109.73	100.67	110.63	115.38	97.022	107.32	102.73	101.06	105.5	105.74	114.74	101.26	105.68	107.16	116.25	106.52	108.34	105.44	114.11	100.56	116.13	104.42	107.96	107.39	101.89	105.03	105.04	102.57	106.11	104.34	106.57	96.48	105.5	106.97	107.29	102.34	104.17	103.28	106.13	104.36	105.37	113.01	103.19
98.775	105.92	99.379	94.537	99.62	91.55	103.38	102.58	95.979	93.573	94.569	105.27	104.51	106.14	103.73	97.25	101.22	91.643	101.58	95.104	101.26	100.63	94.029	99.072	95.262	94.615	100.09	101.14	104.07	98.735	102.26	97.131	97.794	103.86	102.83	98.069	96.971	95.238	92.352	98.513	97.469	91.247	95.059	95.979	109.59	107.21	97.064	99.558	109.89	87.099
109.35	105.59	112.5	109.96	101.35	104.42	108.34	103.72	102.36	112.73	104.2	100.66	103.62	96.619	101.5	112.12	106.75	98.735	105.87	98.096	101.92	106.81	102.85	108.25	112.12	109.03	108.68	102.02	105.22	105.45	105.45	102.1	116.27	106.15	107.25	102.98	98.638	110.59	107.74	102.26	98.92	112.76	97.583	107.58	115.05	108.41	104.39	105.41	99.033	113.19
95.495	110.53	100.26	104.99	99.206	100.93	85.699	101.5	90.425	101.77	102.31	106.11	95.974	103.88	97.649	102.51	95.825	95.846	89.859	100.4	91.544	99.084	105.14	100.05	98.935	100.08	101.55	94.647	89.52	106.82	93.488	96.333	97.971	95.617	92.207	93.757	97.713	92.887	96.164	97.662	104.21	93.441	98.54	87.268	97.736	103.62	101.29	103.51	104.24	91.349
91.387	102.85	103.87	103.16	114.39	101.46	107.82	100.04	101.66	98.733	110.41	116.25	111.4	96.991	117.31	113.59	106.24	108.71	99.315	106.16	107.07	103.9	105.36	103.77	103.59	108.92	104.33	107.36	100.01	97.927	104.72	115.48	106.21	104.3	107.3	103.67	115.63	101.72	100.34	98.338	105.45	108.35	109.2	104.26	105.35	108.52	106.22	96.463	104.51	100.16
102.42	110.69	105.97	108.44	109.86	105.13	108.28	106.38	109.28	111.03	105.48	102.11	102.96	103.13	114.4	109.18	99.678	105.42	111.48	115.64	107.5	108.15	112.94	100.33	107.48	120.41	113.07	99.198	106.66	110.1	107.82	103.02	108.06	109.93	101.89	103.29	103.74	111.1	108.57	115.19	110.85	109.36	103.55	115.51	106.19	105.91	109.87	107.79	102.12	110
97.81	108.64	100.03	108.77	112.15	98.723	114.7	113.93	107.13	109.45	108.15	96.945	108.2	103.06	107.89	104.06	107.93	105.18	104.37	104.16	98.201	109.09	113.3	97.787	107.59	108.78	106.34	102.09	100.84	99.9	103.8	103.47	105.73	109.36	100.6	98.176	107.61	108.83	107.47	110.55	108.79	108.27	105.2	114.13	106.97	100.39	109.92	104.45	100.18	98.99
107.71	108.8	107.63	106.87	104.56	104.17	101.53	110.86	105.76	112.76	101.82	112.18	104.25	102.45	100.02	106.7	104.31	97.468	104.64	106.43	102.71	105.5	98.562	102.23	107.75	104.21	106.01	103.68	101.87	102.76	107.41	105.89	108.76	103.24	102.43	97.759	104.11	102.63	105.03	100.97	108.37	107.35	112.28	98.552	104.49	105.29	102.4	110.8	103.25	107.98
103.14	97.164	98.769	99.079	104.29	90.055	95.986	98.244	101.84	101.96	98.832	93.849	94.697	96.991	106.16	102.19	100.57	100.82	110.27	94.868	107.94	87.69	102.3	111.96	96.421	98.15	109.61	100.94	108.8	98.319	97.714	103.35	100.6	92.426	93.472	102.79	96.986	101.35	104.31	90.497	103.62	96.285	102.02	103.68	91.03	93.109	97.968	98.776	103.51	96.057
103.15	110.69	102.38	95.505	104.95	104.34	106.07	103.19	109.42	105.88	105.64	112.66	103.09	105.26	104.36	109.69	101.37	105.84	105.08	104.65	108.35	109.15	104.04	98.974	105.94	105.95	105.88	106.63	112.75	104.28	105.82	103.96	102.18	110.52	105.07	113.33	110.04	105.33	105.48	108.39	113.31	102.24	107.03	112.29	105.89	104.53	110.18	97.99	109.64	104.7
94.198	109.12	103.17	116.63	104.12	106.51	108.62	103.4	110.76	112.03	110.79	109.11	103.48	107.65	104.31	113.34	101.75	104.81	109.79	103.38	105.44	104.57	113.69	107.56	96.044	110.04	105.48	110.53	105.23	94.821	110.09	114.71	116.54	106.71	107.97	111	102.82	106.27	102.25	98.083	97.718	106.54	111.47	104.27	104.92	109.83	113.17	100.72	107.26	110.21
108.48	105.26	116.66	110.96	110.01	115.95	108.47	90.407	108.42	115.44	107.32	104.43	104.71	105.54	109.51	112.57	109.25	112.01	100.72	112.82	107.85	100.57	102.46	107.09	103.85	108.89	99.168	106.2	105.41	108.03	110.68	108.94	114.21	104.26	103	102.89	100.82	108.01	104.53	101.02	111.47	108.67	114.47	106.77	105.37	106.38	114.28	109.42	101.71	102.95
84.421	100.92	97.423	94.75	95.734	92.042	97.153	97.879	103.89	94.113	93.752	91.848	108.82	100.22	102.64	98.499	104.23	103.85	101.12	107.35	95.425	93.939	91.487	99.964	94.266	88.574	106.5	90.124	92.196	107.64	105.86	91.989	110.42	88.006	93.421	98.137	93.211	103.61	98.491	99.533	99.448	96.513	95.574	105.95	102.86	102.94	104.66	91.129	101.48	101.6
105.23	103.6	109.58	113.8	105.81	113.92	101.1	110.98	111.12	114.1	106.48	108.01	106.52	101.97	102.03	108.57	109.92	102.08	115.61	103.46	104.71	105.37	103.45	102.28	108.73	101.64	103.2	106.39	104.38	109.45	108.5	106	106.15	93.969	100.8	109.09	109.48	106.04	101.21	100.07	99.778	104.17	103.66	106.36	106.67	106.54	112.55	109.66	111.34	105.98
105.81	117.04	118.48	106.29	111.9	105.59	109.76	116.33	109.42	113.92	102.91	113.92	110.78	115.66	101.84	111.59	112.64	107.38	107.56	95.508	108.31	105	113.77	109.59	98.255	109.46	105.83	104.59	106.71	116.59	115.99	107.68	114.11	101.84	106.44	109.91	110.17	106.59	110.22	114.78	112.01	97.724	98.282	98.52	105.79	100.89	106.56	115.29	107.42	113.4
98.538	103.28	98.823	109.31	115.35	108.31	109.56	115.87	103.89	108.96	108.63	104.71	111.17	95.173	102.51	98.979	106.25	108.55	106.68	110.47	94.517	108.12	113.23	102.97	100.46	109.01	113.08	108.99	99.875	104.88	111.12	100.11	104.27	104.96	110.58	107.36	110.01	103.09	109.55	106.42	104.13	103.95	108.73	106.24	105.77	99.085	98.384	103.47	102.26	106.99
111.76	111.04	113.51	113.21	111.66	114.1	113.52	102.95	106.52	100.13	99.966	108.93	112.11	109.79	94.857	108.48	103.01	109.65	103.74	111.39	110.71	110.59	103.43	115.04	100.99	111.61	109.44	108.56	98.781	105.91	104.34	111.45	103.67	110.49	99.547	110.56	105.92	103.74	104.99	103.71	96.484	110.75	111.11	101.54	115.39	106.5	109.24	107.2	108.74	105.86
107.46	114.07	107.05	106.87	103.36	107.98	107.2	103.44	113.84	111.83	104.26	106.79	110.33	105.83	106.6	102.96	102.21	106.11	106.78	107.48	106.54	113.45	106.23	119.26	104.99	97.386	106.84	106.5	104.24	121.84	110.12	109.29	112.76	109.78	103.95	109.54	110.55	107.12	113.08	108.72	111.01	110.69	107.12	105.07	101.37	109.58	112.14	114.2	110.21	112.02
107.87	103.05	105.95	105.68	98.947	111.55	108.4	111.13	108.05	104.53	110.3	113.16	112.62	104.47	111.44	104.58	107.84	105.92	115.41	105.57	100.64	106.25	110.9	109.31	99.396	111.57	108.04	99.429	101.73	111.88	102.23	103.22	98.545	99.584	115.6	105.74	97.971	107.03	116.21	107.14	111.67	111.54	109.18	102.16	111.55	103.62	115.58	114.51	114.86	104.59
110.69	107.09	109.33	111.33	110.1	112.43	104.7	105.77	111.76	102.69	110.7	103.5	105.16	107.16	108.01	103.74	101.48	106.29	117.25	101.93	102.56	103.03	110.71	115.9	101.55	112.32	107.25	101.57	108.23	103.28	103.84	100.62	112.16	108	110.07	106.61	105.79	103.77	103.89	109.95	108.77	115.86	116.23	111.01	109.51	109.46	104.82	113.13	112.95	107.09
91.251	98.714	93.931	91.811	98.796	98.789	103.03	100.43	101.98	100.85	101.33	106.9	102.07	100.23	96.567	102.99	94.671	90.707	95.191	101.29	102.5	96.947	94.339	93.462	107.18	97.867	94.502	101.05	81.694	100.71	98.393	98.188	98.22	93.897	101.32	101.27	96.041	100.05	105.48	100.35	103.28	95.942	102.18	98.151	98.137	95.422	91.518	101.43	101.35	99.67
106.75	104.77	101.21	113.9	109.25	110.68	112.11	106.78	101.48	110.36	104.93	118.05	109.32	103.21	106.03	112.74	107.27	117.2	106.18	111.75	107.93	107.71	105.59	105.31	113.85	97.787	108.28	106.77	103.97	112.57	100.65	106.48	106.06	110.4	103.87	120.49	109.93	107.5	107.31	116.92	109.22	103.2	99.398	93.241	108.11	101.46	116.91	108.02	113.4	106.47
114.12	105.63	105.84	108.54	110.95	101.48	115.46	111.75	108.9	107.28	107.02	94.709	107.79	109.47	100.56	100.8	109.17	120.18	104.67	103.71	116.68	115.06	115.81	101.89	104.63	114.98	103.72	105.87	113.43	109.57	103.85	112.57	106.64	112.82	107.8	110.68	111.34	115.43	99.388	114.7	118.72	106.6	109.86	111.85	114.32	120.37	109.43	113.1	107.41	108.01
93.707	99.503	97.543	88.003	100.14	98.651	99.333	101.67	99.492	93.757	91.823	97.787	101.16	93.449	95.585	99.682	96.071	99.101	106.03	108.71	99.156	94.207	97.719	102.25	94.341	107.31	93.819	104.68	100.96	98.811	92.375	103.47	98.131	92.658	106.43	96.522	104.36	87.931	93.248	93.574	93.993	101.1	98.085	101.56	92.464	95.436	101.49	95.609	96.764	90.862
111.59	107.07	102.07	111.43	110.91	109	103.25	107.21	108.83	104.83	104.56	109.24	108.28	111.09	108.65	112.53	107.16	108.05	110.45	107.29	103.06	103.43	104.19	112.31	114.38	108.54	111.35	112.5	111.7	109.32	101.59	98.606	109.82	106.67	108.45	107.15	104.01	109.64	98.698	105.01	100.82	113.9	109.78	102.32	106.2	92.663	104.59	95.632	121.57	112.29
101.99	95.219	94.163	91.111	101.02	95.446	98.812	106.56	96.042	95.114	101.76	94.428	92.451	97.463	84.853	92.215	90.771	95.16	99.108	108.77	104.37	100.53	95.185	97.729	93.755	98.189	102.4	92.268	86.315	98.021	97.879	92.441	97.05	97.275	94.295	97.932	104.02	102.5	96.152	103.8	103.05	100.66	90.636	96.338	98.464	92.968	104.55	86.513	103.61	96.978
110.91	115.52	110.76	101.64	106.52	104.04	107.34	111.49	108.66	105.88	107.49	113.54	108.48	112.15	108.11	113.8	103.37	110.44	111.1	105.88	102.27	104.7	113.09	101.31	117.13	107.93	112.19	108.74	103.87	108.44	108.84	100.29	110.61	106.54	112.32	107.81	117.78	97.49	112.86	107.13	104.4	111.23	102.88	113.05	108.39	103.98	111.59	107.29	108.01	110.21
106.28	109.53	110.36	108.35	108.02	107.24	100.49	99.444	101.78	106.28	102.04	104	111.45	114.99	102.18	103.56	107.93	113.75	103.56	104.18	103.3	110.92	109.78	102.02	92.879	107.11	102.48	109.98	102.22	108.68	102.93	110	104.09	102.18	102.77	100.82	101.12	103.6	116.29	98.016	101.83	105.8	105.32	100.3	108.77	111.03	103.49	113.51	100.5	109.29
98.59	101.94	100.36	96.097	98.756	104.99	106.85	102.71	96.749	99.542	99.757	100.15	100.59	99.885	106.16	99.983	95.023	97.274	98.129	107.91	86.769	96.427	101.76	99.463	90.538	87.462	93.982	103.84	103.97	98.532	102.45	108.39	98.232	101.16	108.17	111.04	99.143	100.28	103.63	91.88	98.607	96.683	102.31	97.258	97.984	90.246	102.21	98.97	94.892	105.37
113.91	104.51	105.14	100.97	106.98	104.77	97	105.8	115.36	105.18	109.4	107.28	109.28	101.61	112.5	101.11	105.39	109.14	111.04	99.575	105.55	97.168	106.36	108.27	119.56	99.674	102.27	103.62	106.81	106.85	112.52	112.33	105.81	105.11	110.47	105.85	103.22	123.83	112.25	111.32	105.32	107.94	109.4	109.09	106.07	103.2	108.7	112.26	108.16	103.82
102.15	105.12	103.94	106.16	110.69	103.93	113.68	104.07	107.56	114.16	99.619	104.24	112.18	107.78	116.99	115.24	114.27	107.92	103.52	111.45	108.17	107.6	109.51	104.46	108.78	110.76	106.59	108.12	111.91	110.69	110.76	103.89	110.31	106.58	106.71	113.68	111.1	100.55	109.76	108.84	108.3	106.87	106.86	105.3	112.39	109.78	108.89	106.98	109.83	108.58
110.49	105.57	111.85	112.81	105.19	97.306	94.948	110.95	101.22	110.62	106.73	105.67	106.24	104.5	104.12	103.34	107.87	108.11	108.06	102.18	114.93	105.91	106.83	105.68	106.52	104.14	106.07	105.89	106.05	100.97	107.18	110.35	105.89	106.17	111.93	115.39	112.92	112.27	105.8	105.1	103.71	109.52	102.62	99.215	105.65	103.06	103.16	112.18	110.45	110.79
114.87	99.559	107.43	110.63	103.23	101.79	108.96	111.78	110.47	110.13	105.96	98.505	108.44	106.23	106.95	102.42	95.034	106.05	106.92	111.86	105.64	113.35	106.51	106.87	113.6	103.12	117.33	106.58	109.04	110.87	107.45	106.4	108.57	106.48	113.15	102.47	113.27	108.79	111.62	108.74	109.72	105.6	105.56	111.68	109.17	114.23	112	110.84	110.43	105.65
105.31	107.52	106.17	105.68	103.4	113.24	109.1	112.88	95.174	102.8	109.81	100.26	113.09	99.117	99.947	103.08	99.346	107.51	100.77	110.25	113.82	103.21	102.93	106.66	99.002	110.14	104.01	104.96	96.021	110.47	102.4	105.49	109.42	108.93	114.23	105.93	115.72	105.86	95.679	111.52	101.48	103.19	109.55	98.772	105.21	115.68	95.667	107	100.12	103.42
112.87	96.95	108.07	92.878	105.51	99.554	109.17	99.181	106.86	111.56	113.73	108.63	101.56	105.15	107.47	110.42	110.64	110.17	114.01	106.6	107.82	105.59	112.74	100	109.86	112.86	107.34	114.8	99.538	99.602	99.024	106	100.69	103.05	90.607	108.91	105.95	106.32	98.043	102.01	103.69	107.37	104.17	101.06	104.24	109.61	104.53	104.38	98.9	106.92
106.65	112.15	113.49	121.45	105.57	104.92	106.95	109.81	119.18	102.33	109.8	98.894	106.33	114.33	109.04	110.59	112.94	115.3	105.76	111.61	112.83	101.3	115.24	110.85	114.59	116.2	105.59	104.88	114.41	109.12	112.31	113.24	111.74	109.24	109.98	115.16	110.87	109.47	122.86	111.86	116.06	111.5	111.54	115.11	108.9	115.46	108.42	112.56	99.14	102.78
108.32	112.77	110.82	106.94	110.87	110.97	114.85	121.75	108.6	110.69	114.28	104.74	113.97	105.8	111.86	114.88	108	107.04	113.69	105.42	116.33	109.39	109.02	108.98	107.8	114.35	117.11	110.87	104.79	105.66	114.15	113.84	117.24	103.61	115.51	100.85	107.54	117.95	107.56	112.87	107.84	118.26	116	119.61	105.83	106.63	112.44	103.13	113.12	108.73
98.718	91.951	100.64	97.188	105.73	97.67	100.77	107.67	102.19	100.08	99.32	91.994	97.206	101.05	102.06	99.89	102.86	103.11	88.921	96.692	97.972	95.196	90.511	98.039	101.17	94.025	98.802	94.064	95.35	95.347	96.659	98.488	96.74	100.76	99.742	106.85	102.48	99.054	108.16	91.5	95.664	100.41	101.41	97.28	95.356	101.73	105.32	97.397	97.938	101.58
112.46	104.61	102.63	100.59	109.49	103.22	107.55	109.96	111.46	104.7	108.69	112.73	100.71	112.75	109.45	104.44	101.23	102.51	104.29	112.75	104.66	111.58	109.52	111.15	111.58	115.51	112.24	111.51	113.11	113.97	102.36	109.88	106.12	104.51	106.59	102.3	108.97	110.69	100.03	105.61	104.57	101.21	109.59	108.5	102.95	108.03	112.06	100.8	106.41	111.9
98.386	103.09	111.49	108.55	109.81	108.99	109.46	101.08	104.44	103.39	113.19	106.33	104.77	108.75	114.08	108.79	112.2	103.36	108.31	116.93	109.56	109.96	111.63	100.81	103.26	116.24	114.2	107.77	110.77	112.63	105.98	106.79	107.78	110.74	100.78	99.748	103.65	107.83	109.37	99.518	113.23	110.29	107.19	110.16	110.21	109.28	101.78	101.89	112.16	108.19
109.52	105.27	109.51	105.42	106.44	106.44	107.28	108.13	101.75	102.83	102.96	105.9	105.25	91.233	105.61	101.64	99.467	109.24	105.96	107.43	103.1	108.22	102.76	96.599	103.21	105.17	102.53	107.13	106.75	101.36	98.898	108.15	106.77	98.708	103.08	111.99	107.14	114.87	108.7	98.782	102.03	97.546	107.82	98.513	107.26	101.98	111.11	99.01	107.62	105.61
103.96	109.71	101.05	101.92	111.51	96.186	109.25	121.54	107.26	103.1	101.94	94.535	106.57	104.89	112.85	109.47	108.94	113.07	104	105.19	111.04	109.5	105.57	108.67	111.01	117.5	115.55	110.66	114.43	106.03	98.073	109.5	110.26	108.51	111.46	108.79	101.06	106.65	113.31	106.98	104.64	113.26	99.665	101.25	100.16	106.45	114.15	99.879	112.38	111.56
103.87	108.65	110.91	116.56	112	110.16	113.35	99.869	109.72	115.07	107.88	103.61	116.12	103.27	102.05	110.93	115.18	116.38	102.7	101.33	114.99	104.53	113.52	116	106.1	115.13	111.05	97.016	111.78	106.86	112.47	105.52	109.34	106.99	110.54	108.04	116.47	105.88	113.47	105.03	98.546	114.73	106.86	121.64	108.58	104.23	107.42	112.43	114.3	109.34
115.24	109.47	112.93	110.28	115.27	103.77	114.02	105.36	118.55	111.43	103.52	110.29	115.34	114.06	110.78	107.84	103.35	105.95	112.7	117.34	115.54	112.44	108.08	106.14	113.03	110.38	105.75	92.748	108.25	112.09	101.26	112.45	113.48	104.79	117.07	115.7	102.06	112.38	102.66	115.67	119.79	120.63	108.86	111.15	112.15	116.17	105.29	108.81	113.53	106.68
106.87	110.53	104.65	106.74	110.67	115.71	101.98	114.29	106.94	114.28	109.24	106.31	104.89	97.559	98.669	109.67	105.45	107.15	103.95	107.21	110.82	105.01	113.61	119.2	104.38	100.9	107.4	102.3	101.95	113.05	110.7	105.12	105.76	107.92	106.36	103.4	111.62	111.06	102.64	112.18	99.676	109.54	101.95	115.17	97.464	102.65	103.98	110.36	105.66	101.92
99.685	97.452	115.48	115.23	105.36	96.789	106.34	105.7	109.85	105.84	113.04	106.78	104.57	111.3	99.993	109.45	105.84	105.88	102.46	111.7	109.86	98.875	111.15	104.44	105.38	116.62	98.748	107.75	115.13	104.65	102.11	108.85	105.54	109.18	117.85	108.61	107.31	104.7	114.08	102.42	99.092	105.02	111.68	99.609	111.92	103.99	109.73	111.07	99.209	111.31
116.21	103.88	104.08	98.021	116.41	113.27	104.52	115.13	100.09	110.85	108.1	98.473	112.43	107.79	110.22	109.07	111.77	116.43	103.41	119.4	112.59	108.35	108.73	107.18	104.06	106.71	99.349	115.13	118.32	103.45	104.35	101.79	117.51	112.61	106.58	106.2	109.21	101.33	108.91	113.12	114.03	109.32	106.17	110.84	105.25	106.22	104.12	113.02	118	112.37
108.28	98.03	100.45	98.388	88.9	89.799	104.41	98.593	102.9	101.33	94.58	96.742	90.822	105.44	105.47	97.639	89.254	96.391	102.96	100.27	94.622	105.09	102.85	101.89	99.981	95.292	101.72	105.06	91.75	100.67	99.698	99.449	102.79	102.12	98.256	100.18	100.06	107.64	97.429	98.402	104.86	94.631	96.031	91.486	104.09	101.57	107.83	106.13	92.758	102.53
99.716	101.91	101.65	101.67	93.016	100.88	106.31	98.515	106.41	98.383	105.33	101.02	102.16	99.612	100.59	110.41	91.888	95.773	103.63	101.18	99.273	108.43	96.739	101.84	107.34	100.28	102.74	98.416	103.87	108.66	104.26	100.46	93.439	103.87	97.973	98.094	103.23	103.02	107.82	96.264	95.027	97.294	105.74	102.4	101.56	96.097	100.28	96.037	102.75	91.014
107.41	102.23	111.7	105.19	109.51	111.82	104.11	110.07	108.9	117.27	104.72	106.6	110.08	115.43	108.08	103.96	101.96	104.56	101.92	106.49	107.53	100.55	103.9	110.68	114.11	114.26	110.88	105	104.48	109.88	106.7	102.67	106.99	109.53	118.93	103.25	97.678	115.73	111.1	105.42	112.44	106.11	107.35	112.07	112.28	107.66	99.879	108.19	106.57	113.62
103.97	111.9	116.98	119.96	112.12	108.77	108.66	111.65	100.04	106.82	114.86	115.41	116.03	110.83	111.71	102.66	109.35	117.38	105.49	121.22	108.81	107.37	107.45	113.5	108.94	101.69	103.93	112.96	107.51	100.5	109.86	106.61	99.874	110.53	105.46	108.3	115.7	113.28	115.52	106.19	103.52	101.69	99.443	111.24	107.46	108.22	108.77	116.29	104.39	108.85
101.45	91.281	96.648	100.77	112.71	94.556	96.242	102.82	88.205	94.82	100.23	98.678	100.16	98.039	96.048	100.93	97.691	102.16	93.526	97.327	100.78	84.501	105.63	101.73	97.163	94.148	91.851	93.524	91.704	91.925	91.327	106.15	101.58	97.542	104.63	100.29	99.159	95.823	94.359	97.012	108.43	99.224	96.254	99.216	103.63	100.64	104.37	100.39	97.714	97.268
111.49	100.99	98.54	103.59	96.84	107.94	98.682	111.03	99.019	114.91	112.94	108.36	106.45	111.02	104.91	101.79	119.2	115.71	104.2	110.67	114.6	116.32	111.71	112.71	115.32	110.81	113.42	108.03	104.42	108.66	111.61	106.64	105.87	102.78	114.15	112.11	112.33	106.33	106.77	115.9	114.92	116.09	107.55	116.27	101.12	103.11	97.631	110.91	108.08	110.33
100.12	106.29	99.422	103.12	104.1	106.28	100.96	111.07	102.62	106.94	98.481	98.123	110.69	104.38	105.33	115.48	111.47	108.12	104.39	120.94	107.07	100.61	106.33	105.06	108.87	110.17	103.85	98.797	107.48	107.31	103.57	103.66	116.73	99.17	101.15	113.65	108.03	102.69	107.18	104.77	105.54	114.16	98.622	104.89	105.21	110.63	109.1	103.37	108.04	108.86
109.7	107.87	104.67	107.21	106.41	104.14	97.104	101.53	111.94	107.95	101.53	103.14	108.01	101.13	98.666	102.37	105.66	99.696	113.39	94.953	97.103	111.99	102.82	105.08	99.164	106.48	98.874	99.045	107.95	100.14	100.27	97.083	107.69	104.97	110.52	112.46	111.03	113.1	106.94	105.34	113.84	113.75	113.15	106.72	112.23	104.08	108.46	111.74	100.42	108.31
94.663	100.51	89.168	92.917	101.29	113.5	102.25	95.97	111.24	97.033	95.987	96.806	93.227	98.538	98.898	102.3	96.975	86.254	96.929	92.499	97.576	94.101	93.34	94.434	93.56	96.032	99.683	96.423	97.228	101.9	85.434	95.084	98.379	102.01	93.83	99.235	91.876	96.034	100.05	100.6	95.124	98.236	101.53	100.51	89.91	92.329	95.042	96.939	110.36	95.497
97.572	115.43	115.86	103.76	109.33	100.82	110.22	109.01	110.17	111.08	109.98	105.83	108.85	111.04	108.75	101.31	105.65	109.37	102.56	106.54	111.7	118.49	109.68	107.79	105.59	117.72	102.18	114.46	116.28	104.28	104.03	104.47	110.27	118.5	107.39	104.46	105.25	102.26	111.38	102.94	119.38	113.1	104.82	103.21	107.41	118.41	113.58	103.32	108.56	118.39
107.49	103.37	106.65	106.22	103.63	106.72	111.62	99.312	104.63	111.79	103.32	105.11	103.05	108.3	107.34	99.563	100.34	110.47	100.81	106.47	105.59	109.53	107.68	104.15	105.55	105.38	106.66	110.9	104.39	97.578	111.26	95.521	115.89	106.5	103.22	112.61	107.42	107.56	115.17	102.13	109.21	110.96	99.839	97.216	110.15	108.28	102.97	105.19	109.37	104.51
95.392	97.873	96.604	98.789	90.041	108.25	99.077	101.65	102.62	102.76	104.54	101.44	99.618	95.731	105.65	110.79	96.294	91.266	99.167	86.66	96.111	101.15	92.866	99.761	105.51	102.84	94.263	93.506	94.444	91.337	94.032	106.9	104.89	93.482	101.63	108.29	92.41	103.85	91.865	106.65	96.714	105.64	101.62	98.365	100.1	104.83	99.095	95.984	102.76	95.459
103.23	104.8	99.904	105.43	111.17	112.28	110.99	111.45	105.87	107.57	107.19	109.96	108.4	103.28	109.27	115.12	108.79	122.38	117.44	107.98	106.87	108.36	108.32	112.97	120.61	108.04	117.64	118.81	111.18	111.06	109.25	100.88	112.9	119.37	115.3	119.09	105.65	115.07	110.98	109.19	112.91	107	107.78	109.62	106.45	107.92	112.9	106.79	108.79	106.68
96.066	120.86	105.66	112.42	104.64	103.09	113.77	105.46	107.88	110.44	104.91	105.22	101.42	103.94	101.76	102.3	107.42	107.97	108.79	101.38	116.28	101.53	102.44	97.429	120.53	115.11	105.05	102.06	103.32	104.4	104.45	108.51	105.69	104.26	96.966	103.71	102.75	109.48	98.976	108.19	105.14	112.52	105.22	108.45	101.2	107.77	107.71	106.52	101.52	107.95
103.99	104.5	111.61	110.44	102.89	104.54	102.32	113.85	114.74	104.42	104.89	100.54	112.23	99.218	103.32	112.62	106.51	109.46	102.51	111.02	104.97	106.4	110.38	99.358	100.01	108.07	104.66	105.83	103.33	104.4	101.82	111.49	104.31	101.6	106.97	105.35	107.84	109.01	102.2	113.02	103.91	104.23	106.88	107.23	114.09	107.55	111.87	102.63	110.46	107.7
113.13	108.02	92.779	106.98	99.654	111.84	114.7	108.74	107.84	115.23	101.45	106.39	104.89	105.95	104.41	114.21	94.474	108.49	105.49	105.35	103.82	112.22	109.52	100.7	108.46	101.03	103.14	109.74	106.98	108.97	111	102.89	105.09	104.16	107.97	102.75	110.26	114.29	109.5	99.326	108.26	107.33	105.1	104.25	109.25	106.15	106.02	102.79	93.642	112.28
106.77	116.5	103.61	107.99	112.75	109.21	108.17	116.32	104.45	103.4	101.66	101.37	106.64	120.38	117.14	111.91	111.32	110.48	108	107.02	100.06	120.89	104.67	112.61	116.04	110.02	118.76	107.14	108.74	118.29	101.08	110.07	109.56	107.93	110.99	110.81	108.17	116.95	116.43	117.81	115.04	107.56	101.6	116.31	102.7	108.52	106.88	112.86	112.99	110.07
108.23	110.86	107.41	117.5	113.6	109.19	111.95	97.456	110.23	105.2	109.21	120.88	113.78	106.77	106.93	108.59	113.62	112.34	112.4	110.4	111.75	107.36	102.03	104.51	108.29	105.89	108.54	110.12	115.92	115.16	104.92	108.86	110.18	116.07	107.27	107.59	110.38	108.98	109.59	110.77	103.54	106.31	113.11	107.95	108.14	108.44	108.89	109.73	110.46	112.47
107.43	98.495	103.97	112.32	104.37	112.44	102.42	106.5	107.83	106.54	107.98	100.11	107.98	105.78	109.51	107.48	106.13	106.29	100.61	97.739	112.69	100.74	114.89	100.68	95.926	98.204	102.99	111.52	111.07	106.63	107.36	110.75	103.13	103.94	100.37	100.46	109.08	106.72	107.81	103.87	99.613	108.07	109.38	102.43	99.998	102.89	106.94	99.343	103.63	107.95
106.21	110.99	104.55	101.03	109.7	107.54	111.68	103.66	107.52	112.85	104.03	104.37	109.97	112.53	106.78	114.09	109.52	99.949	111.97	114.32	118.12	103.43	105.81	109.31	111.69	110.98	96.435	118.47	112.17	107.93	119.08	112.64	95.225	107.4	112.79	112.68	101.32	104.11	112.07	114.41	116.68	107.88	111.16	104.5	112.11	101.97	102.53	105.22	118.19	101.63
94.835	99.724	110.88	95.965	101.32	97.33	100.73	88.676	102.7	100.95	99.656	107.34	97.711	102.94	99.735	109.78	111.76	100.35	102.09	98.666	101.14	101.59	105.11	107.89	107.36	95.038	101.5	103.07	98.653	95.32	108.3	98.245	104.64	99.303	101.67	101.87	98.128	98.984	98.486	104.35	106.36	101.59	103.09	106.41	99.996	101.68	100.47	100.57	106.94	96.315
108.96	101.4	102.2	108.09	117.95	99.557	102.7	100.16	93.793	115.4	107.74	110.41	93.271	101.22	100.89	102.33	108.69	104.76	112.65	109.67	103.32	105.25	98.751	103.63	109.36	103.23	107.97	112.03	106.72	105.48	103.99	94.486	110.77	113.85	104.23	112.77	107.22	103.56	108.77	108.5	114.68	120.06	110.28	102	118.97	106.49	107.78	111.28	111.03	110.06
103.41	103.56	90.331	90.555	93.228	95.918	101.82	99.154	97.421	103.55	102.12	98.28	108.17	98.159	97.65	86.711	100.58	100.69	101.4	104.22	96.831	104.73	105.02	96.097	99.104	101.59	89.784	105.43	93.612	92.352	104	104.59	99.787	100.04	101.37	94.849	100.82	103.8	100.48	92.923	94.697	100.63	103.36	97.838	96.253	107.79	103.99	101.29	90.44	105.3
113.21	108.82	105.29	111.5	112.32	102.02	100.34	104.97	110.81	107.62	108.37	110.76	102.74	108.25	115.17	106.4	110.61	95.099	107.53	108.66	106.22	107.2	103.92	110.3	97.242	111.71	106.37	105.52	116.42	97.444	107	99.849	106.13	110.43	102.19	111.84	106.18	113.82	107.5	101.05	101.16	105.9	115	102.16	119.31	102.35	105.94	108	106.66	103.14
108.8	113.2	107.97	103.7	109.49	118.62	111.43	113.83	109.53	113.16	108.54	106.23	102.19	108.44	116.7	106.84	115.49	103.48	109.83	112.82	112.1	110.5	123.73	107.51	111.94	109.08	115.22	98.988	105.32	112.09	117.21	115.55	112.12	114.62	108.16	115.64	111.47	102.44	108.78	103.96	109.43	107.29	111.86	116.97	118.83	114.38	117.65	117.46	109.73	122.19
111.6	108.17	114.28	112.63	104.98	109.64	103.22	104.3	105	107.01	114.79	111.52	107.02	98.285	109.85	99.236	100.02	98.585	104.41	113.76	102.4	102.81	110.57	113.25	112.86	111.59	106.1	114.13	108.05	116.49	105.67	104.09	108.1	106.01	104.78	107.34	112.01	107.54	98.245	104.79	117.95	106.87	115.27	107.36	110.43	107.21	108.63	99.034	100.84	107.91
95.447	87.667	108.17	90.705	103.14	97.627	96.696	105.8	96.342	95.208	91.256	105.92	93.373	100.8	96.162	100.7	97.807	101.39	93.655	99.162	92.462	99.778	101.85	93.656	100.93	95.034	99.644	99.534	97.293	91.724	101.2	92.185	103.82	97.858	103.18	103.41	107.75	100.11	92.321	93.093	96.874	104.4	101.97	102.8	105.83	102.84	96.024	95.774	103.98	92.444
110.25	103.19	108.12	102.17	107.39	100.74	99.9	102.91	112.89	108.47	111.45	117.66	105.52	111.17	111.1	106.57	101.69	108.86	106.1	101.83	107.73	106.54	101.26	106.38	105.94	111.36	111.39	107.52	106.22	97.679	104.53	99.271	102.52	97.603	98.926	111.94	106.72	109.56	106.48	105.5	102.3	99.419	108.4	108.19	107.28	108.1	104.93	106.19	103.81	116.13
105.15	101.02	98.931	111.24	104.64	98.475	110.19	104.26	100.19	105.68	107.04	109.95	106.19	109.52	107.49	108	112.02	106.45	107.7	113.03	111.33	104.99	105.4	107.42	110.69	111.08	105.41	104.85	100.15	111.08	104.86	103.12	106.6	109.82	104.15	109.21	109.2	104.23	98.053	106.41	101.22	104.97	106.09	104.92	105.5	104.7	115.27	102.07	110.8	102.41
103.54	104.3	112.29	105.58	101.25	99.338	116.53	99.622	99.33	105.7	108.19	97.974	100.53	102.96	117.48	110.21	106.56	102.01	101.86	114.5	101.17	102.07	109.6	107.33	97.76	101.25	104.53	108.62	107	107.43	98.335	97.138	104.33	108.74	102.58	109.01	111.51	110.5	102.37	102.38	107.69	100.22	107.69	105.87	96.595	108.37	107.2	108.23	107.65	100.87
106.58	108.01	108.01	99.343	106.3	105.17	115.63	109.51	103.08	111.29	104.66	106.06	105.58	110.62	109.12	98.835	114.67	97.139	108.53	108.14	106.65	109.9	108.83	111.15	99.263	104.66	103.9	110.21	108.46	107.59	106.78	114.54	107.64	113.46	108.49	103.84	108.23	114.12	115.27	104.05	107.65	117.61	111.11	108.57	102.91	107.08	108.55	115.92	107.31	105.89
90.47	88.12	91.272	94.295	99.904	100.55	108.04	102.61	87.678	92.532	101.88	102.91	87.014	100.63	97.73	99.777	98.105	90.552	93.385	98.85	105.72	102.17	97.567	101.07	96.862	106.39	93.438	99.466	105.28	106.49	101.31	94.806	93.669	95.253	103.02	95.659	94.016	103.8	87.987	97.951	101.21	89.061	84.617	99.315	100.56	100.47	106.36	98.792	93.247	90.679
107.16	103.84	109.23	96.075	111.1	108.29	106.79	102.04	112.64	113.38	97.595	112.79	111.89	101.39	92.62	104.45	112.67	102.05	107.43	95.847	107.49	100.29	107.16	110.49	99.489	112.32	111.44	108.04	94.653	107.4	117.89	97.594	104.64	98.682	105.17	107.83	110.38	106.05	97.858	106.36	100.64	102.99	111.39	112.55	104.99	101.92	103.21	106.4	110.43	104.47
102.25	108.83	118.74	104.21	103.08	103.96	111.09	101.8	103.18	108.73	105.51	111.12	111.12	106.36	109.02	111.76	105.25	105.7	111.72	106.74	103.98	105.79	108.43	98.572	102.97	101.51	101.97	115.43	106.28	109.09	98.644	110.58	113.89	107.54	105.88	107.93	104.95	111.94	108.94	101.65	110.13	109.65	102.1	106.53	110.78	111.74	100.81	101.28	117.57	103.93
111.75	107.2	114.58	104.95	99.286	105.24	114.1	104.55	106.08	98.578	107.41	117.55	102.06	112.9	101.15	107.63	105.98	107.61	102.35	105.12	102.49	105.84	99.824	110.08	117.94	102.98	113.32	104.43	107.42	103.56	107.08	103.55	103.52	111.41	111.74	105.82	102.52	104.73	114.23	103.21	109.57	110.09	104.77	104.8	112.39	107.4	115.97	100.12	107.05	109.21
97.149	99.924	97.424	100.31	94.421	101.58	93.169	92.783	105.38	95.743	92.422	96.06	96.41	99.089	102.12	93.932	97.381	98.442	103.22	98.757	99.663	95.94	93.09	101.09	96.829	110.13	99.954	107.19	95.318	89.744	101.86	97.699	96.53	95.04	103.04	97.063	103.96	96.342	101.45	94.838	94.421	100.6	103.65	100.54	95.952	89.458	96.628	92.692	96.186	95.905
104.65	102.47	103.32	109.55	104.35	107.19	108.96	113.62	108.9	109.37	105.67	116.19	103.33	109.27	104.63	111.1	105.02	110.99	112.6	103.38	101.81	100.35	95.456	116.18	104.21	110.42	105.74	109.64	103.9	110.12	113.02	119.12	95.274	113.61	109.12	97.084	94.365	104.65	97.784	104.57	99.522	103.11	110.16	101.65	106.94	113.02	102.43	104.51	91.918	106.58
96.685	104.87	103.4	101.77	106.73	108.72	104.17	103.96	106.51	92.38	102.61	111.05	111.26	98.645	102.86	105.66	99.093	112.32	106.84	100.42	106.91	105.27	100.61	103.62	102.28	112.92	98.09	103.2	99.567	98.781	109.41	110.48	105.53	108.1	108.8	99.889	101.62	103.47	103.15	108.68	111.55	101.08	110.66	105.57	100.23	105.87	109.75	106.94	107.55	104.05
110.91	106.49	113.55	115.22	103.3	105.71	117.21	107.77	112.6	103.63	100.99	100.59	108.09	112.24	105.58	111.36	116.07	107.66	112.78	108.96	101.16	115.21	114.7	105.64	107.85	95.025	100.05	104.35	99.04	104.88	114.84	110.87	118.42	102.94	109.99	105.01	108.02	109.57	105.14	105.65	116.58	113.68	112.25	99.834	103.05	108.84	109.37	101.2	107.78	115.3
97.403	108.26	114.07	100.98	114.04	103.02	106.42	101.84	101.32	104.91	111.62	108.33	106.06	103.11	107.71	102.26	106.39	113.62	105.92	97.167	100.62	103.68	106.57	102.48	100.16	107.53	107.31	105.18	105.62	106.8	104.79	95.606	109.51	102.01	107.53	112.71	106.3	103.05	109.33	102.83	106.93	107.56	116.01	117.3	109.2	110.36	105.21	111.44	112.68	100.94
105.52	104.03	103.66	106.29	104.04	101.17	107.79	101.07	103.12	114.63	105.33	100.28	110.85	113.19	105.54	107.9	98.017	106.35	112.99	114.72	119.8	100.11	113.14	108.15	96.991	105.02	102.46	111.37	108.73	109.61	104.79	104.08	106.5	113.64	104.43	112.74	105.62	101.79	104.03	102.67	100.27	103.14	105.19	103.8	101.08	108.94	113	100.13	104.05	105.06
106.27	101.34	110.38	108	103.99	104.28	100.76	101.87	109.79	111.32	114.85	98.031	105.09	104.86	111.96	107.5	112.07	109.85	105.09	115.43	107.44	104.88	106.29	99.161	103.62	110.22	99.106	105.91	102.85	105.49	106.63	100.24	107.31	115.02	102.8	104.96	116.46	108.6	109.66	98.865	102	109.26	97.713	101.65	104.13	114.71	113.84	107.49	101.21	105.04
113.13	106.77	100.08	113.12	104.91	113.87	110.11	105.17	99.859	96.177	107.29	112.1	113.51	113.78	109.13	109.66	110.41	99.498	111.81	111.08	104.37	115.96	111.29	130.11	110.63	110.28	105.52	112.33	109.72	97.899	111.93	110.46	114.73	104.23	102.26	107.98	110.58	110.25	109.21	110.68	112.89	108.18	107.64	103.58	110.17	107.28	102.68	115.11	109.57	113.4
108.31	114.88	119.32	108.62	109.71	118.07	102.38	109.04	102.53	96.047	103.85	111.92	108.5	106.89	118.25	111.2	110.25	98.832	100.53	102.71	107.86	112.07	108.91	109.36	114.31	107.21	107.8	104.31	106.44	114.95	120.92	109.45	100.94	106.36	110.24	103.54	111.59	103.14	102.86	116.96	103.17	109.38	108.91	108.6	109.97	104.07	109.08	100.48	114.03	109.44
115.77	106.99	113.16	114.27	106.16	106.15	107.19	109.3	109.06	114.27	110.25	112.39	105.46	106.84	115.31	110.81	102.6	102.82	109.84	105.58	108.37	111.9	101.45	115.05	117.75	115.22	118.8	104.62	109.59	113.66	102.09	109.71	103.52	112.04	116.52	111.88	116.44	120.84	115.47	120.6	112.68	113.47	108.39	104.3	111.51	113.66	109.47	101.94	109.9	100.45
102.63	104.41	110.65	107.44	109	101.93	98.716	102.65	108.46	94.552	99.362	103.57	94.678	110.72	104.57	103.39	102.7	107.6	108.43	106.7	105.65	109.66	112.95	101.61	102.45	109.08	115.81	103.3	104.12	98.321	103.07	106.61	101.84	107.17	103.96	106.77	99.319	98.564	103.99	107.91	100.04	100.04	108.72	106.72	113.14	101.1	103.35	108.3	104.35	103.95
106.9	99.689	113.51	111.91	107.75	104.8	114	100.11	108.1	94.808	106.38	99.078	98.256	103.53	106.23	105.76	104.26	105.54	107.51	102.16	108.12	103.93	104.47	105.75	100.04	117.72	112.61	112.09	101.89	108.38	114.31	102.18	98.331	110.49	104.58	105.08	104.55	109.23	103.63	109.06	113.1	110.41	100.92	93.417	101.49	102.45	102.81	104.19	108.58	107.29
105.09	103.54	107.69	105.52	108.31	101.37	113.57	107.16	101.68	102.97	108.46	105.67	105.34	104.68	99.519	111.6	113.97	116.05	104.6	104.91	103.51	98.618	108.82	103.69	113.69	99.21	108.66	102.82	102.83	108.91	97.672	108.17	114.77	100.67	97.742	98.207	102.67	93.406	107.7	110.05	110.11	104.64	103.24	106.08	99.086	111.09	104.49	106	105.74	106.35
109.56	113.17	105.57	111.65	109.56	108.16	127.72	108.14	108.52	110.38	113.2	110.01	111.36	110.16	111.56	108.33	112.33	95.88	120.24	102.91	102.55	106.73	103.25	109.07	109.73	109.43	109.67	110.43	112.77	105.04	105.74	115.65	109.88	104.9	112.69	108.49	106.68	106.67	107.99	106.08	109.4	125.73	105.23	104.99	105.6	105.18	113.88	100.56	95.301	111.35
105.5	104.07	98.712	97.87	99.447	110.36	109.85	95.247	99.165	104.13	98.77	94.936	103.66	101.85	93.047	96.288	93.884	99.926	94.238	109.58	98.532	101.28	92.937	106.96	106.24	95.317	105.09	101.23	100.15	96.831	98.59	97.341	110	104.31	103.19	101.55	101.94	109.28	104.42	102.17	95.332	101.43	97.879	99.032	99.483	106.67	106.67	102.12	101.92	96.439
105.85	107.72	107.6	115.72	114.61	112.43	107.31	103.46	107.98	107.93	107.84	110.82	105.07	100.72	105.6	113.18	108.48	110.84	101.24	113.89	112.82	105.95	113.25	107.57	105.53	106.92	112.11	111.58	107.56	104.7	100.38	106.1	108.42	116.09	105.9	106.16	105.16	113.48	105.3	106.7	105.79	114.81	111.02	101.06	102.68	108.67	112.73	111.59	98.053	103.24
104.77	98.603	104.12	92.678	111.16	107.89	101.74	96.386	113.24	108.62	113.55	104.32	109.56	100.17	110.39	102.31	102.6	108.51	103.63	110.17	108.21	105.2	111.23	110.71	100.97	104.63	114.41	102.35	107.37	108.61	93.363	109.81	109.22	107.09	102.72	99.342	108.69	103.13	103.99	108.98	103.47	106.83	106.93	106.97	104.31	102.85	110.52	105.07	110.51	103.16
110.96	104.64	115.58	112.21	106.76	99.139	103.8	112.37	118.18	116.57	113.55	112.15	115	95.596	111.48	107.65	112.6	108.36	120.62	115.38	120.04	116.92	114.98	111.41	117.5	104.69	114.91	115.11	109.1	109.54	111.08	108.85	117.32	108.94	121.87	109.54	117.78	107.45	116.15	114.99	114.81	116.17	112.39	110.64	121.73	108.2	106.5	110.17	116.47	106.55
94.251	100.1	103.46	92.856	101.2	92.888	91.787	106.27	91.99	110.53	101.51	104.98	103.51	94.953	99.81	100.2	99.61	99.063	97.298	102.71	101.86	98.298	94.909	95.474	98.371	95.373	98.285	95.191	92.185	106.67	91.749	96.263	94.278	98.565	109.56	101.77	100.16	102.26	97.53	92.11	100.69	94.801	96.972	93.373	110.28	99.492	94.66	82.776	105.45	109.6
108.46	105.38	100.34	110.98	109.74	112.45	113.63	102.66	118.39	100.9	108.77	107.96	106.45	101.5	100.64	106.56	118.97	114.21	104.23	110.21	103.09	117.27	111.17	103.54	116.39	105.11	111.61	107.03	113.95	107.1	107.83	114.75	113.48	95.398	105.35	104.46	104.17	108.26	106.99	105.73	109.31	107.21	105.51	106.1	119.27	105.69	107.19	109.34	97.522	106.94
109.07	105.9	107.72	110.68	109.98	108.55	110.06	111.05	112.14	101.99	114.72	116.04	106.48	115.77	104.31	115.4	100.81	105.19	98.847	110.77	115.06	103.28	105.18	99.373	104.47	113.7	109.41	92.745	108.27	105.85	103.43	106.86	107.54	109.19	98.336	105.64	105.05	116.75	102.14	107.25	97.778	102.85	109.52	104.7	107.11	103.61	109.49	112.26	99.732	106.16
96.902	109.61	112.91	111.88	106.53	104.7	107.76	113.44	114.34	115.75	104.22	103.36	105.41	113.49	98.493	106.38	100.42	100.67	98.273	103.18	107.47	100.15	99.377	110.27	105.79	100.27	104.1	112.19	100.25	112.81	110.44	112.19	104.41	107.93	109.03	112.49	111.74	109.63	112.11	98.42	112.22	101.42	104.58	106.22	108.79	105.31	108.77	108.41	110.67	111.77
113.51	112.04	106.37	109.79	111.44	110.17	111.93	111.31	112.45	98.888	106.64	103.9	106.88	106.09	111.91	111.95	109.24	103.55	103.02	100.62	115.7	111.64	112.54	103.44	118.27	111.63	109.96	108.36	114.52	115.82	109.86	113	108.34	104.68	113.2	99.156	108.31	110.82	94.557	103.6	111.24	101.81	112.08	107.76	109.23	104.53	106.78	114.41	112.55	106.84
101.51	103.95	105.38	103.15	112.63	108.63	111.86	109.95	116.15	111.49	108.65	107.04	119.21	103.97	103.09	106.07	105.65	114.06	100.24	109.35	108.54	108.86	114.62	106.91	106.9	107.5	111.11	109.52	103.43	100.18	111.19	119.82	114.79	102.06	108.89	101.16	106.58	102.02	107.9	105.6	109.08	114.21	104.23	113.07	107.66	99.69	116.22	106.42	109.48	110.47
105.57	109.55	101.58	113.75	104.16	106.88	110.8	102.47	105.52	109.55	105.95	98.231	107.53	107.94	112.45	116.18	114.14	105.1	108.88	112.91	105.83	112.04	111.86	115.8	104.44	95.526	116.22	103.91	111.97	109.04	107.79	101.2	113.03	113.63	111.2	108.27	109.51	108.73	118.68	106.13	107.92	109.25	103.17	97.262	115.42	102.88	116.17	111.69	114.31	106.95
110.99	105.21	114.07	107.07	106.74	99.94	109.95	105.46	102.73	109	105.41	114.49	105.58	109.4	107.13	102.71	103.85	103.63	103.87	109.44	112.12	103.9	98.638	102.2	112.83	102.06	115.07	119.99	104.21	109.39	100.51	112.59	107.67	103.66	106.78	98.511	110.96	105.35	103.56	105	104.95	113.3	90.733	107.14	106.26	111.02	98.941	104.83	106.73	105.34
109.49	109.11	109.43	108.27	108.69	109.43	104.29	107.02	108.87	115.91	105.11	108.06	107.56	111.1	117	111.14	99.728	106.34	107.75	108.16	116.25	108.15	97.677	122.3	103.96	106.94	109.02	120.26	111.21	110.84	114.8	108.71	108.87	113.75	112.25	107.44	103.17	110.9	111.56	109.44	111.86	105.46	114.29	105.22	109.71	104.45	105.6	113.72	102.43	107.7
100.75	99.117	101.66	101.24	100.96	95.669	93.429	102.98	91.323	95.456	94.134	95.365	88.175	101.07	91.821	96.309	99.324	92.543	93.037	92.659	91.104	98.24	97.946	94.141	106.63	102.85	98.655	100.47	89.956	96.544	92.493	100.84	94.291	101.52	99.243	91.822	85.683	94.58	98.017	90.685	93.171	95.992	107.03	97.643	98.443	93.813	101.24	100.81	91.715	108.4
109.8	106.44	102.76	101.85	109.78	100.69	105.9	103.42	107.97	105.28	101.95	104.49	106.75	113.11	103.23	119.32	102.25	116.46	105.76	107.65	111.93	101.42	110.11	100.56	98.238	100.9	119.21	101.01	103.99	103.3	113.49	105.19	103.4	102.35	96.971	104.17	108.29	107.74	110.06	105.5	99.591	109.16	110.92	97.031	112.24	108.37	110.36	109.22	110.92	109.47
105.6	111.04	108.52	111.87	107.64	108.46	108.04	111.48	97.759	113.16	105.22	111.13	107.55	106.49	113.69	112.7	107.58	107.37	115.26	110.31	114.73	104.19	110.64	104.69	99.106	102.81	115.78	109.53	112.59	109.46	112.78	100.96	110.47	103.38	104.57	109.85	102.91	110.94	110.27	102.52	110.74	109.47	103.68	101.23	101.26	117.31	109.13	109.04	107.66	109.41
110.18	102.44	108.58	103.41	95.175	106.31	102.38	108.73	111.53	111.85	110.21	106.89	106.88	102.33	98.218	106.36	103.97	101.14	112.56	117.05	98.16	97.808	100.44	96.118	111.28	111.08	97.542	102.73	106.12	108.78	104.38	98.219	113.11	99.857	106.6	98.724	109.03	110.96	103.99	104.43	107.97	100.65	103.2	98.111	109.34	104.86	101.97	111.99	108.59	111.58
111.13	107.56	99.033	109.69	103.84	113.77	106.4	109.63	111.84	121.29	109.71	110.72	110.32	106.46	115.91	111.38	111.33	111.9	106.02	108.25	112.46	112.6	103.88	113.09	113.89	103.69	102.19	105.98	100.51	106.08	112.31	111.7	111.8	111.11	113.52	109.93	104.75	116.05	112.15	102.3	115.97	109.05	106.34	102.47	110.03	104.88	105.58	116.76	103.32	98.605
98.064	101.08	89.339	97.971	99.67	89.735	102.93	103.66	104.79	96.546	96.707	89.841	100.21	101.76	89.61	100.08	99.85	90.884	96.834	103.34	93.165	104.74	100.8	98.922	88.129	97.743	95.428	101.97	97.343	103.48	99.013	92.301	116.24	94.692	99.719	97.64	91.884	101.14	94.815	90.444	102.54	95.35	99.222	93.702	100.14	93.051	111.85	94.536	99.867	90.219
104.13	101.68	105.06	99.032	94.698	103.99	91.945	96.879	106.71	103.37	102.32	104.18	95.505	102.76	108.66	99.523	103.71	95.873	102.52	100.38	98.814	99.047	92.95	102.55	99.382	92.162	109.86	102.23	101.14	100.14	99.141	107.22	102.32	99.979	105.69	97.005	109.71	103.46	103.75	100.51	104.87	93.469	95.254	95.258	101.42	95.353	101.73	92.469	96.738	86.556
108.35	105.38	110.52	108.63	107.47	109.39	104.05	108.74	114.49	105.61	104.3	103.58	107.51	111.51	106.73	109.84	111.92	104.39	114.1	104.24	103.33	111.28	115.22	108.47	113.7	118.36	106.96	112.42	99.589	107.07	109.95	111.94	108.34	111.88	111.04	109.54	104.14	102.2	103.32	117.31	110.93	101.87	100.75	102	100.25	107.76	113.66	113.21	104.16	105.77
88.97	103.17	101.76	101.26	101.13	104.62	105.03	97.898	100.79	92.747	105.33	99.222	97.016	94.135	95.327	98.721	92.94	90.535	104.72	106.25	98.314	102.01	90.483	95.857	105.73	96.723	102.84	96.793	110.25	105.16	98.733	98.483	101.53	95.882	93.9	103.24	98.994	106.16	95.67	92.708	92.902	97.374	106.84	99.262	93.679	99.251	96.593	95.886	96.146	92.12
99.066	103.71	101.76	98.461	104.2	102.86	100.95	104.87	100.27	94.914	93.155	97.586	99.065	101.27	103.24	99.917	100.08	103.42	102.47	106.33	94.263	101.43	89.545	96.111	101.47	98.318	92.454	98.615	101.51	89.376	95.026	98.416	100.7	102.16	101.88	100.6	103.25	101.34	99.181	102.83	92.763	94.409	99.738	106.14	97.677	99.669	99.203	110.39	95.66	99.627
105.84	99.831	110.66	108.8	108.8	102.91	100.24	115.49	106.39	98.346	105.7	108.53	101.47	105.24	111.83	101.14	103.23	106.22	107.4	106.87	104.86	99.62	99.326	107.26	108.69	112.72	113.55	103.97	112.23	100.17	106.6	100.11	96.253	113.32	110.79	100.69	103.13	100.79	107.7	99.791	108.15	107.76	108.56	112.64	103.68	106.57	100.68	102.69	113.3	111.88
113.57	100.26	105.97	113.1	107.98	109.97	109.16	112.16	102.41	101.93	102.82	109.34	113.66	107.26	111.89	109.39	115.19	110.15	108.86	113.68	103.12	108.31	97.007	109.1	112.1	116.03	111.27	104.37	106.46	108.36	113.14	100.51	114.82	112.64	112.05	121.2	113.26	102.07	101.84	104.45	107.3	97.491	113.51	109.92	97.372	114.77	107.74	107.24	111.43	106.32
97.334	110.54	104.21	110.15	98.35	99.213	107.58	102.98	99.342	99.819	99.282	113.62	109.23	117.12	108.47	106.16	115.94	98.635	98.932	106.63	108.78	107.25	99.543	103.01	107.2	103.79	118.05	110.65	106.31	110.3	103.11	101.41	107.84	106.37	107.51	113.18	109.24	109.22	110.36	106.56	110.42	102.13	113.04	99.31	105.08	109.31	102.88	111.22	113.93	115.64
115.62	96.955	97.526	115.46	110.34	110	96.964	104.48	116.9	109.82	111.52	113.12	106.65	96.813	108.91	103.31	108.72	105.31	109.78	105.6	105	103.17	117.35	106.69	97.659	106.81	101.9	103.9	107.95	89.354	111.06	108.14	105.53	109.85	105.4	106.24	105.57	112.71	104.73	113.98	109.02	107.94	114.29	107.47	105.91	112.59	106.79	104.25	104.72	102.72
106.73	100.71	107.7	108.81	105.22	116.45	102.2	105.59	107.07	103.45	108.93	108.64	101.58	103.75	102.91	114.06	104.42	120.31	98.951	122.04	103.87	105.84	102.51	112.55	105.85	111.27	109.9	111.99	107.94	101.54	104.73	104.99	110.57	99.752	102.62	100.46	111.85	106.7	99.025	105.11	106.31	97.737	102.79	110.8	109.08	102.85	110.69	102.48	100.82	109.48
103.37	102.87	104.88	113.85	110.59	115.38	111.52	105.8	113.22	118.91	110.21	108.04	109.55	105.31	110.47	108.1	113.73	106.35	106.28	104.99	107.75	99.072	105.24	108.28	106.95	111.15	103.41	100.07	105.5	108.01	109.21	111.98	105.55	114.05	109.83	101.15	109.3	100.15	113.07	113.58	104.25	108.39	107.26	113.02	102.63	100.95	99.992	104.29	108.13	101.05
111.88	112.04	108.31	98.375	106.85	108.46	103.36	113.29	107.67	105.37	116.6	107.49	109.7	106.63	99.238	102.67	111.19	107.62	108.94	119.38	113.63	113.32	108.46	102.51	109.17	108.45	104.24	109.14	106.61	113.09	105.93	103.4	110.28	113.04	109.16	95.749	100.54	109.69	114.14	111.23	104.99	104.46	109.91	108.96	112.63	108.42	112.06	106.46	104.01	101.24
105.77	108.97	95.23	103.27	98.958	101.36	107.28	102.99	101.43	98.632	102.62	98.32	100.92	101.4	107.95	102.64	101.99	98.834	98.09	91.342	104.46	105.39	115.74	98.194	103.36	99.187	97.348	111.02	111.35	101.34	102.31	113.13	112.82	102.07	108.74	99.223	100.14	109.23	101.11	105.1	110.54	99.472	103.12	103.64	100.02	102.48	101.42	106.44	109.14	95.904
110.01	103.65	105.32	102.12	106.44	109.63	107.62	106.27	99.578	101.94	108.62	119.64	109.64	108.99	112.24	112.09	113.22	108.87	105.45	112.41	111.89	114.29	111.41	108.75	100.36	104.07	115.01	109.56	107.76	102.95	106.76	112.09	114.82	118.43	108.95	113.2	114.91	107.34	108.62	111.61	110.21	108.75	115.36	100.89	106.81	107.76	108.94	113.28	107.96	110.36
113.12	103.58	116.35	112.51	111.52	108.53	98.566	103.64	104.93	109.99	94.607	102.21	104.97	103.13	105.86	105.95	108.93	102.61	95.567	109.96	98.17	110.5	103.95	103.05	105.09	104.51	105.12	105.78	104.2	102.91	111	111.01	102.84	96.042	97.759	114.73	101.12	101.97	107.46	114.58	101.87	115.89	107.67	99.1	102.93	99.909	101.6	108.61	101.28	103.36
100.21	102.61	102.64	100.58	93.507	105.03	110.92	112.39	105.14	101.85	106.65	104.24	111.94	110.31	100.87	110.82	105.44	104.68	106.86	109.03	110.3	101.59	102.11	104.11	115.31	111.55	101	101.32	114.56	103.7	108.91	113.71	107.77	108.63	100.29	101.61	111.09	107.27	105.58	106.23	109.99	103.55	99.28	95.078	103.8	110.9	103.22	105.68	105.39	113.38
111.74	113.11	109.59	111.91	117.48	104.24	109.21	111.63	116.25	111.96	106.16	110.98	96.949	115.97	114.46	117.67	108.58	98.86	102.34	111.19	109.23	105.01	99.209	111.35	106.21	108.46	101.83	100.71	106.2	112.82	106.96	110.27	106.59	106.42	106.82	107.12	106.14	105.53	109.93	109.93	110.74	107.35	110.17	115.93	111.74	108.84	114.91	110.22	107.13	112
106.2	108.49	102.99	108.4	110.59	105.68	115.63	106.74	105.92	103.28	104.73	104.54	108.89	109.26	102.61	102.88	112.22	111.81	111.69	104.26	104.14	113.32	107.23	104.5	111.05	112.03	115.37	103.13	97.653	109.93	109.71	98.22	97.767	110.18	105.08	95.085	110.69	99.893	111.5	112.92	106.04	106.97	103.41	100.29	100.26	105.37	104.74	110.57	101.21	107.46
101.87	95.897	85.237	101.91	92.745	102.3	103.15	96.275	98.096	96.283	102.36	99.278	96.966	105.06	88.155	91.351	93.838	102.99	91.303	110.17	104.45	95.4	96.497	92.921	98.079	99.99	89.017	105.24	95.04	90.116	96.614	102.05	102.45	89.906	105.74	100.22	93.287	102.06	99.075	102.51	105.57	95.471	97.947	99.223	106.8	103.76	93.887	102.69	94.203	102.11
102.78	95.227	104.71	111.48	107.97	101.18	108.77	107.12	102.69	106.72	105.99	112.26	109.37	105.91	102.07	106.69	105.03	104.82	109.53	105.03	102.46	124.04	108.93	102.73	97.86	110.61	103.65	111.95	100.55	102.63	107.94	110.36	104.94	115	103.02	102.13	100.05	103.18	98.367	106.96	102.42	106.84	107.63	100	106.93	112.48	102.36	100.96	99.827	106.58
104.39	109.34	106.3	107.54	110.66	99.466	110.29	100.66	106.03	113.02	107.59	105.38	109.2	109.27	97.787	106.37	115.34	100.34	109.12	96.382	108.28	103.31	101.89	108.59	105.8	108.93	106.73	112.82	104.53	113.16	107.16	108.57	106.23	111.02	105.76	112.18	116.69	106.95	105.76	119.34	103.85	108.31	102.54	105.59	100.77	112.56	104.49	105.79	109.71	104.85
100.55	101.4	106.77	103.96	107.35	102.02	103.82	113.75	103.29	109.69	106.06	101.64	106.66	102.28	111.43	99.879	110.2	99.578	116.98	106.75	108.81	112.26	109.77	107.74	102.77	99.093	110.74	99.327	104.16	111.52	108.52	109.82	111.72	100.3	109.58	98.458	93.878	110.64	102.73	113.11	100.08	103.84	103.39	98.498	114.2	98.881	105.17	109.29	100.57	109.46
111.66	102.62	111.38	104.21	100.8	109.57	106.72	111.12	103.61	115.87	107.67	96.248	111.25	112.1	100.83	101.72	104.02	108.52	106.28	115.87	103.41	104.78	98.336	105.09	98.479	107.77	106.63	110.42	109.84	101.76	102.33	108.15	107.94	105.83	103.4	113.93	100.2	102.76	111.51	112.54	109.04	97.635	111.78	102.46	93.161	105.67	111	107.34	102	94.785
97.373	107.89	110.75	101.09	107.73	101.96	102.54	105.78	104.28	100.43	113.24	110.77	109.95	102.25	102.94	103.9	109.84	108.86	112.19	107.62	110.8	108.06	110.77	103.38	103.89	96.787	105.38	105.88	104.54	104.9	111.14	104.66	113.08	99.948	96.736	104.97	103.31	115.13	98.766	106.03	110.82	106.75	106.76	106.72	102.91	102.9	117.53	108.08	101.64	101.6
104.08	102.41	101.9	97.562	101.45	93.964	107.37	99.192	100.92	96.252	97.184	94.752	90.295	99.475	100.79	102.09	91.78	93.722	96.933	94.288	106.24	93.725	93.361	104.6	90.52	85.241	96.644	101.78	101.66	91.915	102.23	98.888	103.98	98.561	99.166	92.696	95.458	98.712	98.633	94.875	103.47	96.905	105.36	93.344	103.55	105.01	92.461	99.016	90.579	100.75
96.214	95.153	95.896	88.418	100.81	93.702	99.153	99.925	102.01	99.337	91.383	108.6	94.888	97.215	96.827	97.845	106.05	96.671	102.96	96.066	94.128	90.399	97.135	93.067	103.73	99.612	94.181	99.426	91.698	92.82	92.295	100.07	99.689	93.088	101.86	94.717	100.34	97.545	100.71	101.95	103.59	104.57	94.601	91.984	99.013	107.56	88.053	99.858	101.05	98.59
106.23	97.339	104.51	99.895	101.51	107.22	108.37	110.35	103.83	109.44	99.971	107.96	101.96	102.85	98.863	98.006	102.41	102.67	105.28	100.14	116.36	105.58	102.5	105.03	100.34	114.65	103.75	101.77	103.28	106.07	105.45	108.36	108.46	110.28	110.33	115.1	100.63	95.44	108.55	113.81	110.52	100.78	105.53	106.14	104.76	111.02	111.14	97.551	98.334	100.17
105.05	102.35	103.07	110.6	108.23	99.402	105.23	107.05	108.27	108.44	101.31	107.03	97.193	106.61	105.81	112.1	108.52	110.47	104.1	100.14	101.21	110.96	108.05	113.75	108.21	100.08	103.1	106.45	105.53	102.68	109.65	100.11	101.96	96.809	104.83	102.15	99.958	106.77	106.15	104.74	96.179	98.958	105.26	104.15	99.378	102.02	104.47	97.669	106.79	104.04
96.605	99.87	100.65	100.62	100.24	100.04	98.878	101.51	87.198	95.431	85.703	96.985	95.608	98.264	89.284	88.47	93.607	107.44	99.536	95.932	91.694	100.6	108.32	97.305	102.3	98.099	90.481	97.206	98.815	97.761	94.425	108.32	103.58	95.916	100.44	100.19	102.34	104.61	103.36	97.38	98.326	97.289	104.45	104.52	93.806	94.232	85.599	97.666	97.889	103.89
113.38	101.7	104.03	105.98	106.75	104.61	110.13	112.98	100.37	111.31	103.21	101.45	103.97	118.66	109.33	102.78	97.416	105.04	106.55	98.888	101.43	107.97	104.05	95.388	105.03	108.63	113.32	103.87	106.39	113.47	109.66	104.09	104.6	98.635	107.94	99.83	107.38	108.24	109.19	103.88	110.04	106.27	103.04	105.64	102.85	113.24	110.87	100.83	94.122	103.23
106	104.92	106.03	103.49	100.48	101.62	97.935	101.68	111.45	98.721	99.506	106.38	103.31	110.56	92.22	95.615	109.39	104.5	91.654	102.22	98.381	93.094	104.55	107.3	107.91	105.16	100.21	98.439	102.9	97.005	106.11	105.28	100.62	99.316	98.769	108.14	107.12	101.2	100.26	105.6	106.72	105.59	96.763	100.26	102.06	106.09	101.16	111.29	92.316	101.84
109.1	96.909	104.65	113.35	106.97	106.86	111.18	111.59	101.25	107.52	107.45	102.1	109.89	110.38	109.83	107.34	105.09	103.79	108.01	104.61	103.87	94.107	111.43	109.31	103.06	100.01	106.09	111.33	118.27	114.62	101.89	108.84	103.42	98.966	101.35	105.27	105.43	113.03	104.88	102.83	106.06	114.49	105.93	106.44	110.23	106.28	116.7	106.85	105.89	110.26
101.31	95.879	103.32	97.723	102.09	101.57	111.29	101.14	96.036	100.78	97.376	107.6	98.377	110.19	98.359	108.56	99.566	100.99	99.85	99.829	103.46	89.323	97.531	104.44	103.95	96.043	102.87	104.48	102.21	105.08	95.909	95.659	100.2	105.98	96.43	105.32	102.89	92.974	107.9	108.68	107.03	96.105	95.768	94.205	96.706	95.476	100.55	98.833	106.4	91.476
103.07	102.65	110.2	104.49	105.98	104.69	102.2	99.641	107.66	106.86	103.6	106.33	105.75	109.49	109.27	113.96	107.06	108.37	108.19	104.38	114.77	114.2	100.28	105.83	111.46	112.29	100.24	107.52	98.153	111.96	100.82	102.89	108	107.87	111.39	94.343	99.241	103.57	102.83	112.35	98.129	107.93	104.4	104.76	100.54	111.04	102.97	106.89	108.09	103.12
109.22	117.75	113.66	109.57	109.88	99.504	103.82	107.15	111.79	102.05	106.22	110.91	103.01	104.3	105.82	108.9	103.86	103.87	99.364	110.54	102.19	109.38	104.29	110.43	110.28	95.23	106.06	110.17	96.76	105.7	103.12	121.72	107.99	107.3	105.02	106.2	105.54	105.41	102.8	110.17	103.63	100.77	110.55	110.02	103.46	107.64	111.25	99.295	119.68	111.84
104.28	106.95	104.5	108.61	111.67	114.73	110.31	106.49	108.94	114.11	110.93	112.01	111.52	107.03	107.36	105.62	107.1	104.45	100.75	113.2	111.83	114.2	105.79	104.54	113.42	111.94	111.91	112.34	108.73	118.24	101.61	110.17	109.65	109.83	111.22	116.81	108.44	98.984	104.56	120.49	102.02	110.84	114.55	111.61	102.07	103.02	111.69	111.97	109.66	114.68
106.17	105.91	107.88	100.02	112.6	100.65	111.33	108.55	103.01	109.45	96.432	106.19	115.49	104.4	108.2	110.99	102.84	111.41	102.3	115.58	103.79	98.017	102.91	110.34	103.42	111.97	109.98	103.7	101.71	101.95	107.67	110.26	100.86	109.5	106.98	113.78	108.38	102.37	100.79	108.4	102.15	103.43	109.87	104.04	104.24	106.99	115.7	108.2	108.79	98.221
99.04	109.91	107.15	106.73	96.335	110.54	108.97	107.58	103.83	102.54	97.99	103.78	111.64	112.64	107.8	99.605	100.38	99.801	116.6	97.205	102.69	106.53	102.21	104.65	105.94	105.58	102.16	103.43	107.01	112.55	104.02	99.804	108.14	100.28	102.62	106.54	117.73	99.475	103.07	110.59	110.74	104.04	109.59	107.94	110.45	105.27	105.77	98.93	98.295	106.02
108.16	110.22	98.362	109	116.27	110.73	100.79	113.75	109.91	104.16	104.71	103.02	105.59	103.34	108.22	107.7	112.65	109.82	111.94	103.42	113.99	104.11	102.91	102.83	110.62	111.39	103.27	110.02	107.24	115.29	109.43	107.52	106.36	102.94	109.94	111.46	103.3	106.62	111.21	98.917	113.13	110.8	104.85	108.51	108.14	113.2	115.61	102.83	108.03	119.29
100.43	105.97	110.54	109.63	105.05	119.36	115.45	109.06	102.96	103.56	108.79	111.1	117.53	103.66	110.85	108.66	105.9	112.89	105.01	109.9	106.99	96.533	105.63	105.98	109.98	108.86	115.39	103.68	102.39	112.07	99.364	108.09	102.57	105.62	105.77	111.64	104.77	104.28	104.53	112.84	109.66	110.04	101.68	104.3	106.35	104.71	106.4	104.43	106.35	112.79
114.39	98.608	104.95	90.721	116.57	109.08	99.338	97.338	106.27	112.21	105.28	115.97	108.46	105.05	113.6	99.521	110.44	105.93	97.502	101.28	113.49	102.28	111.17	107.21	106.84	101.71	103.46	99.046	108.42	109.87	110.22	111.43	106.75	110.62	105.84	112.99	100.01	108.57	113.99	104.45	102.4	114.08	106.08	109.42	101.27	111.33	108.22	101.8	109.66	106.7
105.15	101.93	101.23	99.31	94.801	99.425	106.28	102.27	93.399	98.204	93.468	91.679	99.59	106.74	108.35	95.902	97.073	95.618	94.671	94.515	93.548	94.633	103.07	95.431	100.16	99.589	101.73	102.52	96.312	98.515	105.64	107.07	91.276	100.08	91.916	99.134	93.231	100.92	93.817	99.791	99.455	89.707	94.167	106.23	98.066	99.635	102.17	102.28	95.305	89.909
112.18	108.15	110.51	102.59	95.583	109.98	102.8	105.01	100.79	97.208	112.2	109.7	109.16	110.55	106.76	108.18	104.23	104.44	106.88	114	109.34	98.546	114	104.3	109.39	109.32	108.44	104.59	105.58	105.13	97.718	113.27	111.31	105.65	100.78	94.407	115.09	103.75	104.32	108.14	109.59	106.08	105.26	107.81	102.97	112.1	111.2	106.45	106.58	113.93
102.72	110.94	101.53	97.709	110.07	106.23	95.663	104.56	98.472	99.171	100.31	102.09	98.372	95.244	103.31	99.221	103.06	97.93	96.292	103.69	92.282	104.87	100.53	110.51	106.46	102.41	102.27	104.97	106.84	99.486	85.055	97.928	101.47	104.12	105.2	107.11	107.01	103.5	103.38	97.656	106.65	96.39	93.101	108.08	108.45	99.413	99.376	98.477	100.87	82.844
108.59	118.16	112.65	111.11	105.75	105.38	105.39	104.9	108.11	99.088	112.28	99.799	94.541	116.19	100.46	109.71	108.69	111.88	109.96	103.33	110.02	108.08	108	107.74	104.45	99.666	103.07	108.57	114.36	106.99	109.17	100.82	101.78	96.231	112.13	103.94	99.521	99.966	103.08	105.74	100.53	103.84	111.6	102.35	117.22	94.832	103.77	115.6	107.29	115.21
110.25	102.26	107.33	101.96	114.52	104.14	104.24	107.87	105.16	100.42	97.929	114.06	108.91	99.863	110.33	105.1	120.64	105.63	104.54	99.392	99.879	111.29	109.06	105.7	107.79	109.04	106.06	114.52	105.44	106.79	110.51	115.39	100.54	106.18	104.77	101.74	106.79	106.84	108.21	109.48	106.57	95.954	107.53	104.44	105.53	102.22	107.4	109.88	97.008	113.85
107.01	95.648	97.027	103.86	101.55	98.278	100.45	107.99	95.165	102.8	92.891	104.16	103.45	98.485	96.31	104.92	89.007	103.68	100.41	103.49	98.215	102.24	102.7	94.498	100.25	107.55	85.225	94.269	99.211	95.785	98.546	99.795	104.28	97.44	94.34	107.18	106.03	102.45	98.538	97.211	97.453	112.3	102.59	107.8	96.074	94.366	98.691	106.24	87.048	96.406
95.653	95.458	102.33	109.36	98.745	99.513	102.02	98.398	93.588	100.27	106.45	94.343	102.63	87.413	97.761	101.34	97.899	92.767	104.41	101.84	93.752	108.62	94.856	102.71	95.924	94.176	100.29	93.717	100.15	100.62	100.21	100.87	104.11	100.53	94.98	107.66	100.83	97.267	91.24	96.646	102.72	95.759	104.69	98.682	103.27	101.36	99.884	109.21	100.81	98.656
101.18	101.56	93.106	105.65	98.905	108.15	97.919	100.96	95.489	94.962	94.98	104.68	90.51	96.276	100.15	97.368	104.19	94.971	95.196	99.456	95.109	97.686	92.569	102.45	92.166	99.339	89.354	103.24	103.61	99.199	97.88	100.53	101.45	94.195	102.95	103.62	100.13	102.96	97.268	100.05	95.547	96.74	99.969	98.968	106.1	93.509	92.336	94.14	88.006	88.035
104.42	103.15	101.87	98.852	97.31	98.424	96.343	103.52	104.7	94.065	99.794	96.301	103.68	104.94	101.01	106.67	114.22	103.02	100.47	90.528	95.5	100.3	102.41	98.804	105.45	106.75	109.41	106.94	100.75	108	90.783	95.843	106.81	101.13	94.681	101.03	94.844	93.985	104.72	103.63	96.738	109.04	97.793	100.99	91.592	97.924	109.53	100.58	103.09	94.238
114.69	110.37	107.38	105.54	100.5	111.36	110.18	108.29	100.68	102.06	105.69	109.4	112.45	99.365	113.12	98.606	111.29	99.923	97.625	99.592	105.79	115.31	107.88	112.31	103.44	108.68	100.15	109.03	102.59	103.67	106.76	101.93	104.97	108.86	100.22	100.99	101.76	109.86	95.218	105.01	105.59	101.87	111.07	110.4	102	102.06	106.93	97.224	104.71	109.25
110.67	121.08	107.97	104.89	101.9	112.9	107.59	115.27	112.37	103.34	107.7	110.6	105.15	117.83	109.04	115.73	106.76	112.04	115.13	105.43	108.03	107.18	107.83	98.45	110.81	109.98	115.87	113.95	105.51	110.17	117.95	112.89	115.07	113.95	105.38	103.52	107.09	110.31	111.04	104.27	103.08	114.21	114.91	109.84	107.97	113.95	109.07	112.65	109.28	104.52
105.3	107.68	108.23	102.64	112.09	109.85	111.02	105.67	110.25	103.21	107.49	111.07	116.49	108.63	116.35	105.76	106.24	109.11	109.76	111.81	104.89	101.56	107.84	114.09	112.04	115.06	112.01	108.17	111.56	107.62	111.35	100.48	108.07	103.41	104.28	105.71	93.846	109.86	111.57	106.76	107.44	105.85	98.953	105.38	109.47	101.21	110.79	105.67	106.96	105.39
103.45	112.26	109.21	114.57	108.55	112.96	105.57	99.998	110.27	114.32	103.64	103.25	100.39	106.85	115.35	98.919	105.74	109.02	116.05	106.36	103.61	100.23	101.77	108.07	113.98	110.13	109.69	107.52	104.97	109.25	104.6	101.29	118.25	101.72	102.08	104.83	111.11	107.52	107.06	105.7	108.42	106.85	112.55	109.64	100.65	115.4	106.47	98.974	105.98	101.16
98.038	98.243	105.78	89.606	109.94	103.2	108.06	109.97	98.152	105.73	110.69	106.18	98.211	115.6	106.52	114.1	108.08	101.4	102.6	104.22	108.66	111.08	112.43	101.68	109.58	92.679	106.97	108.9	96.87	107.5	106.49	115.46	107.27	103.08	110.57	103.74	115.67	105.23	110.32	105.14	108.52	102.73	109.77	107.69	104	106.99	100.17	107.53	101.21	110.98
109.91	117.45	109.91	109.97	108.77	110.06	113.62	106.47	116.66	103.46	110.54	107.14	115.32	112.86	116.26	110.05	108	105.75	103.33	107.47	104.36	111.68	104.17	110.14	103.24	108.88	102.63	109.68	109.08	109.78	107.89	102.53	113.68	109.06	106.73	108.58	104.42	105.82	108.5	105.51	98.73	110.81	110.04	104.72	109.52	110.43	111.79	101.27	104.46	106.09
118.19	108.06	106.99	115.37	111.06	99.837	117.74	114.12	105.78	94.731	107.61	104.93	105.71	105.2	106.68	107.84	115.99	107.06	100.61	100.45	109.34	107.83	100.03	102.01	97.787	108.42	106.49	113.72	111.34	107.59	114.46	105.5	108.78	105.14	110.22	110.56	106.18	108.53	101.08	101	110.99	117.85	115.69	111.92	113.51	100.42	106.16	115	94.461	106.54
104.38	105.28	92.19	100.17	97.5	95.8	98.796	109.66	101.07	102.49	108.81	101.59	92.578	95.258	116.33	101.44	101.19	97.713	98.117	107.22	95.565	94.826	101.55	103.8	102.65	107.1	98.387	93.658	102.08	98.031	105.41	106.57	97.889	93.439	99.981	107.76	97.518	102.42	107.87	108.59	93.295	103.71	98.46	103.65	93.399	98.093	102.5	93.749	102.07	106.38
96.054	105.12	94.904	101.85	97.614	101.96	100.32	93.548	109.17	93.723	99.602	99.183	98.474	95.581	107.25	101.34	103.64	96.079	99.743	94.224	97.148	103.48	99.521	90.439	91.738	94.916	99.76	102.45	97.616	96.472	94.586	93.982	96.771	93.84	100.17	104.73	103.57	104.35	105.43	96.36	98.635	97.219	91.496	96.148	96.142	104.82	101.21	96.845	95.82	98.215
106.28	104.97	106.45	110.33	102.33	107.35	110.67	97.688	104.67	106.94	107.61	103.27	107.2	107.95	98.266	101.83	106.56	110.64	113.27	107.71	103.74	104.96	105.59	105.35	105.52	104.26	108.86	108.67	105.54	112.23	98.672	97.584	103.26	100.75	101.46	104.19	104.22	107.19	104.38	103.82	116.18	104	106.23	105.62	105.35	105.66	107.45	94.749	105.98	108.92
107.76	105.79	112.9	107.13	103.96	107.62	105.81	109.26	102.28	107.7	104	113.08	107.77	99.921	105.15	108.53	100.57	108.62	98.58	108.09	106.39	103.62	112.23	108.88	105.79	108.8	103.6	110.24	104.86	109.21	107.58	110.96	105.24	110.75	114.88	106.13	106.42	113.85	119.84	113.9	113.3	115.65	108.7	108.99	116.34	103.48	109.81	111.78	108.37	110.74
111.22	101.6	108.05	103.53	107.17	111.56	102.83	105.48	103.42	116.77	119.29	97.693	105.23	105.52	105.66	110.43	112.32	114.78	107.96	110.83	114.83	106.03	107.75	111.23	106.5	95.955	97.54	105.65	117.4	106.79	108.69	113.4	107.12	106.2	106.58	106.61	106.7	108.03	108.3	113.12	104.9	109.49	108.22	105.12	107.76	112.36	114.03	106.79	108	109.98
105.32	104.57	111.6	110.2	108.63	110.91	115.19	106.31	112.33	102.19	103.85	108.25	113.85	109.85	109.53	113.1	105.32	104.4	107.67	115.11	109.54	105.37	112.84	106.26	109.53	103.31	109.98	106.5	103.76	111.61	105.14	113.06	103.79	103.63	108.29	105.85	106.03	104.49	107.15	101.65	111.25	106.11	105.21	118.26	101.75	100.46	111.24	105.22	109.45	100.44
113.53	100.6	107.5	96.567	111.8	106.33	103.97	107.6	112.31	111.24	110.28	103.15	107.08	102.9	107.76	105.39	111.66	100.29	107.71	116.73	104.06	107.54	110.49	108.73	109.17	98.745	102.16	101.42	97.154	108.48	103.77	98.034	116.89	102.03	113.72	111.98	119.04	106.19	108.82	109.61	103.76	108.22	106.11	106.89	113.52	112.78	104.06	101.35	110.23	112.08
102.3	101.22	90.107	103.11	99.073	95.847	101.63	105	100.92	102.89	97.543	102.46	93.335	99.934	101.88	98.145	94.728	97.202	91.445	95.969	91.579	104.37	98.282	101.97	101.59	93.704	99.028	91.519	97.166	95.451	105.6	102.26	95.109	100.11	103.65	94.816	99.749	99.233	102.14	95.917	98.892	105.58	96.438	104.07	93.738	99.033	102.97	99.791	99.864	108.6
99.274	113.34	99.754	101.86	112.26	96.951	104.33	109.89	99.901	103.49	112.25	116.43	110.65	103.63	107.54	122.36	104.37	98.702	102.65	107.52	105.45	108.29	109.88	104.13	88.697	100.32	111.35	109.99	100.96	100.69	103.61	102.96	102.68	104.39	104.78	107.19	105.79	113.33	111.23	102.48	108.08	111.15	104.18	93.534	111.11	102.08	97.356	96.219	92.049	105.24
98.401	109.41	105.05	105.13	97.558	92.686	98.523	79.559	100.24	97.381	106.92	98.815	83.689	99.504	94.651	96.073	89.201	97.78	91.547	93.242	97.429	101.97	94.474	97.725	95.438	102.87	108.46	103.7	99.726	102.64	102.67	105.28	97.401	98.46	98.514	100.69	101.12	99.701	101.04	92.753	101.54	103.77	100.75	94.333	99.641	97.88	98.941	90.967	103.49	102.03
94.311	98.708	100.76	95.265	102.84	88.23	99.551	98.466	102.07	92.009	95.832	100.44	99.253	94.086	95.078	103.8	108.37	95.476	96.902	98.534	100.79	96.506	93.865	95.506	92.219	92.659	104.21	97.188	91.219	97.172	96.296	90.555	101.16	99.341	104.42	101.83	102.49	98.75	89.707	86.749	95.309	98.423	97.618	93.17	94.269	94.327	93.443	97.402	97.632	91.963
121.42	100.3	107.88	100.25	107.3	120.64	114.99	111.92	109.89	109.46	101.32	112.87	106.83	110.46	109.65	107.26	109.67	110.34	109.67	110.68	104.51	120.7	122.9	104.86	99.779	103.86	106.31	113.66	106.54	105.25	108.86	102.88	115.67	113.37	116.74	108.86	102.85	119.14	117.59	109.29	117.9	105.93	111.56	105.01	110.12	109.85	115.81	124.01	112.13	111.27
103.78	101.97	108.85	100.33	107.44	110.59	109.49	108.13	109.16	105.97	104.23	107.09	104.82	112.94	105.38	103.17	111.99	107.91	113.75	106.18	100.52	105.59	96.885	109.82	111.38	111.19	106.29	106.52	107.93	108.21	108.24	100.74	108.3	109.51	116.15	107.42	106.68	99.262	114.86	105.66	111.57	107.44	104.67	106.93	106.64	100.5	104.42	105.9	109.32	105.43
108.2	102.66	116.48	109.44	110.84	108.34	99.207	109.13	113.28	107.89	104.45	109.36	98.7	102.97	115.44	116.69	102.82	119.58	103.31	110.44	109.15	105.25	115.6	111.43	106.95	118.68	115.07	101.61	106.9	114.75	107.49	109.2	99.877	111.94	105.85	96.978	112.71	114.4	109.68	110.81	109.53	113.03	103.66	118.34	104.04	105.42	102.99	101.03	102.02	98.244
99.303	106.77	108.19	110.66	106.81	103.37	114.17	110.37	107.48	102.96	107.45	105.32	108.7	106	113.59	108.52	111.6	117.29	107.93	111.25	105.51	116.1	113.45	107.59	105.03	107.64	114.53	112.39	105.77	106.48	108.32	103.78	107.85	109.41	103.48	112.55	110.89	103.81	118.09	98.598	109.59	105.27	106.72	105.89	119.71	116.21	108.48	105.67	106.25	108.7
115.46	106.22	112.21	107.71	106.43	108.85	104.62	108.62	100.01	111.81	112.09	112.58	111.44	97.926	100.69	102.12	106.41	106.5	115.67	106.64	114.06	103.32	108.74	100.13	108.88	102.88	109.37	105.67	107.03	107.6	104.21	106.18	100.67	111.52	108.99	107.51	112.91	99.062	101.21	102.43	104.79	105.84	107.48	111.33	100.38	115.28	110.17	107.87	103.73	110.12
109.06	107.46	110.3	101.35	96.155	109.8	110.86	103.07	107.38	98.949	114.14	111.65	102.05	105.93	102.4	99.097	101	106.97	105.85	101.32	105.96	108.55	101.71	101.32	105.99	109.45	112.63	100.55	113.53	102.4	107.2	110.92	110.27	106.26	104.42	106.14	105.58	102.69	112.72	115.69	102.24	116.17	102.34	116.23	107.85	110.65	103.61	112.78	108.12	99.263
106.9	105.52	102.84	106.62	100.63	104.83	114.4	103.75	109.38	112.97	103.04	106.57	102.95	105.84	105.72	109.54	110.47	108.88	110.08	105.61	104.7	113.32	112.22	105.73	96.114	108.54	108.74	101.96	97.712	106.73	112.4	101.95	102.02	102.02	110.01	101.76	101.47	105.17	111.73	110.39	98.482	106.72	95.188	106.06	109.07	111.26	103.86	111.6	107.56	107.65
109.18	104.66	114.29	111.46	110.07	119.22	109.1	118.19	108.14	109.13	108.52	113.29	105.21	105.77	106.86	113.34	112.41	111.09	107.14	118.44	113.26	113.97	117.12	113.97	106.78	109.75	113.02	109.59	110.54	113.62	117.28	112.08	107.54	100.23	109.48	103.46	112.32	118.49	119.64	106.39	112.56	107.91	110.89	113.27	114.01	109.14	111.22	108.52	106.41	104.79
97.282	96.188	93.137	102.23	83.987	83.658	90.749	96.04	95.735	99.581	93.302	104.29	99.486	100.08	87.44	103.84	101.89	107.33	95.639	91.115	99.755	92.894	99.65	102.24	104.61	93.893	101.68	94.857	101.19	100.85	93.965	89.4	103.38	103.7	91.138	99.43	98.189	96.149	85.715	100.58	99.134	94.374	99.34	90.223	98.755	90.514	98.591	96.269	89.354	95.763
111.58	104.29	113.27	106.61	98.404	104.14	106.19	106.75	115.4	103.19	108.94	107.77	108.56	109.79	104.17	102.97	109.52	94.314	110.25	102.89	94.992	106.18	101.15	113.4	107.11	106.46	102.14	102.67	120.41	102.79	100.43	112.72	105.5	101.8	100.82	102.27	103.61	100.2	112.25	116.68	111.79	106.21	115.26	101.1	103.69	98.653	117.41	106.83	102.99	105.54
93.94	102.2	95.219	97.063	97.729	105.29	98.927	92.774	101.69	103.01	89.346	109.91	103.42	105.6	104.45	97.884	102.62	105.88	94.975	98.771	99.156	94.396	97.552	92.729	91.768	97.561	93.836	102.57	95.555	95.37	102.58	98.788	97.156	95.67	95.579	99.721	94.972	98.384	91.551	93.238	98.33	97.034	96.233	93.047	95.961	94.404	94.645	96.678	95.28	98.154
92.647	88.863	99.807	94.346	97.585	96.26	100.16	101.87	95.667	97.232	104.38	94.444	95.955	94.73	91.404	96.674	98.112	99.366	104.19	100.26	107.08	102.87	100.76	93.572	97.266	95.24	104.83	102.34	97.182	100.48	94.086	105.07	90.956	98.194	91.715	105.9	91.646	90.111	102.73	92.796	100.39	103.5	96.055	95.061	98.782	98.732	104.57	104.23	97.022	98.302
103.59	98.482	108.72	98.457	103.73	97.423	94.884	99.865	100.65	110.14	96.437	92.35	104.02	102.91	93.222	108.27	106.18	103.26	103.32	97.844	101.89	99.109	101	99.823	98.522	103.7	95.568	100.26	112.03	97.221	102.69	99.826	97.417	96.985	93.654	92.443	92.554	101.27	93.948	100.24	100.09	103.09	99.529	97.148	103.09	104.39	97.282	96.716	107.53	92.186
111.72	107.63	107.04	104.83	114.36	111.44	104.62	111.24	113.78	111.93	117.53	116.93	104.85	112.78	104.95	107.46	108.19	115.13	112.39	105.91	113.16	110.87	108.13	99.36	105.52	113.03	103.41	114.22	115.51	106.2	111.37	111.72	111.11	108.91	116.46	109.7	100.55	101.69	111.11	111.45	106.44	108.67	113.14	108.89	115.41	104.29	110.08	112.61	114.51	117.07
110.98	98.96	112.32	103.9	102.1	100.72	112.51	109.22	107.53	111.93	110.27	107.85	104.75	101.04	109.89	101.47	111.53	112.33	107.54	106.79	108.47	105.95	103.61	115.57	105.25	105.08	106.52	110.86	108.41	109.28	107.6	108.79	105.88	105.39	111.59	105.48	113.7	95.202	110.96	108.24	106.56	104.89	110.31	114.42	100.27	117.37	111.43	109.35	106.35	111.61
108.05	105.13	111.54	112.05	104.55	108.09	116.57	110.95	111.11	110.59	108.35	110.61	105.57	109.9	110.21	104.04	108.22	98.094	113.95	112.48	111.67	107.76	109.89	115.76	109.1	114.1	104.41	102.56	105.94	111.3	119.65	114.26	107.64	111.2	113.37	104.7	109.73	94.172	113.76	99.318	115.9	110.71	103.87	104.44	104.06	101.79	108.45	109.26	106.13	111.57
110.67	105.58	97.319	108.02	106.72	108.31	107.33	102.88	102.95	102.63	92.277	114.27	95.563	110.45	115.64	99.338	99.679	103.34	108.52	114.86	113.66	116.3	108.65	106.91	110.08	107.13	117.18	108.98	105.49	105.4	102.04	103.67	98.881	112.02	104.18	114.23	109.02	100.48	112.85	112.81	110.78	110.84	103.29	107.49	100.97	95.484	102.38	105.65	97.993	105.57
105.91	102.74	100.56	99.795	95.876	109.5	102.58	111.95	100.57	104.01	105.39	103.39	107.59	108.01	96.453	109.93	105.72	111.88	103.02	104.82	101.54	105.66	112.18	98.434	109.6	101.86	103.1	104.06	111.98	106.8	103.1	100.45	100.46	105.68	105.52	110.52	104.02	117.37	103.25	93.402	105.4	111.21	101.23	96.815	104.04	99.649	101.62	102.6	101.08	106.11
106.24	112.01	107.5	109.05	112.06	110.6	114.27	106.52	109.3	113.62	103.54	103.43	101.46	103.63	117.23	121.27	113.44	101.8	110.86	104.59	104.29	102.16	106.04	109.22	106.36	108.69	113.09	106.67	111.09	100.62	108.84	108.93	104.56	117.03	112.55	109.13	114.61	109.44	110.7	105.33	110.47	110.16	107.4	107.95	107.82	104.68	93.173	101.44	107.59	109.31
106.22	104.82	118.77	107.82	103.74	115.57	108.58	106.43	103.07	114.95	105.27	110.5	100.88	106.15	111.59	106.26	106.71	110.31	101.67	107.31	109.51	101.4	98.714	107.55	101.91	108.75	102.25	101.31	115.57	102.51	104.12	110.6	104.08	104.51	105.17	111.64	101.19	106.21	111.97	104.74	110.16	116.64	104.91	109.7	105.09	106.7	100.51	108.61	95.753	105.38
101.22	110.01	113.57	110.76	111.06	103.38	111.86	113.06	105.14	111.67	98.72	116.57	105.6	104.87	105.45	104.26	108.18	105.5	108.16	105.57	108.18	107.19	111.45	108.97	104.52	101.49	109.07	114.06	109.83	101.8	107.83	104.18	110.18	102.88	108.5	103.88	105.09	102.34	106.33	109.66	102.63	96.853	119.01	103.75	103.99	103.33	97.644	115.07	98.394	105.61
103.89	111.25	115.67	107.89	105.96	118.83	108.36	116.04	108.48	112.89	110.61	104.01	104.81	112.36	112.71	108.1	115.2	108.34	108.49	119.38	109.54	114.65	100.76	106.6	107.72	106.21	106.03	115.68	109.8	115.27	105.88	106.55	114.39	111.13	115.03	105.24	113.83	96.987	109.81	110.87	114.1	105.8	106.49	106.78	107.26	102.96	108.26	112.88	107.13	99.887
94.577	98.163	97.946	100.09	102.35	93.974	90.123	98.425	97.668	95.218	100.33	97.878	101.6	97.494	97.12	105.83	88.81	100.52	97.44	94.126	92.296	102.74	94.401	90.335	104.23	107.06	96.126	106.25	104.58	104.22	101.23	97.633	99.204	97.842	95.538	91.387	95.681	97.396	99.052	109.92	102.09	100.94	102.24	100.8	102.86	96.204	94.833	101.11	94.429	102.5
104.68	97.673	103.02	102.39	96.965	98.148	91.588	89.402	103.36	103.21	89.138	97.369	104.09	89.333	103.72	91.166	97.352	105.29	101.49	98.365	98.08	96.806	94.886	93.554	100.72	89.241	96.427	97.317	101.12	92.563	92.257	103.64	98.814	93.835	104.71	95.934	104.5	106.03	94.495	90.262	101.79	105.51	100.29	100.75	102.15	100.24	89.599	99.148	101.14	101.13
111.02	108.65	95.851	100.89	112.27	102.83	111.04	106.98	106.55	106.9	111.6	100.26	109.28	106.21	106.55	103.79	108.48	106.86	108.98	104.03	97.647	115.75	100.12	114.16	111.63	99.688	112.53	106.12	106.57	110.97	111.74	111.68	110.35	106.62	100.03	118.73	105.32	102.12	109.37	108.96	103.63	101.73	108.05	107.16	105.1	113.15	111.37	112.33	104.58	112.46
111.61	107.9	109.35	111.47	103.61	108.33	107.35	92.264	104.06	109.32	107.74	107.07	102.19	105.15	112.87	105.74	106.13	111.85	106.85	109.57	104.78	108.21	106.43	104.71	110.61	113.5	107	113.12	105.3	108.67	106.61	109.05	106.53	116.29	100.25	111.95	101.98	103.93	104.15	113.29	106.79	108.13	110.86	102.52	109.71	107.27	112.27	99.585	107.27	104.26
99.579	114.67	106.28	102.8	108.74	104.45	106.18	102.88	102.46	104.72	102.99	106.98	104.43	100.28	116.89	106.44	106.42	106.26	105.12	108.34	100.13	103.88	111.08	106.35	109.59	108.51	104.23	108	110.18	109.83	99.173	98.205	101.26	102.32	111.28	107.65	109.19	108.59	102.45	105.3	104.97	106.09	116.59	109.48	105.16	108.68	102.11	109.63	108.17	111.52
115.22	105.03	103.9	103.36	99.356	109.19	116.47	103.64	111.59	114.84	110.72	111.02	108.15	103.9	106.51	100.2	111.98	109.29	114.98	105.91	106.3	109.97	108.35	110.02	107.23	112.08	115.43	109.52	107.65	110.54	106.62	108.36	114.17	114.77	115.07	104.41	102.39	108.16	112.9	113.86	112.81	99.16	109.76	109.12	112.02	105.18	106.13	110.33	104.34	102.32
101.3	95.343	99.956	100.66	102.11	103.35	101.25	101.83	99.121	94.107	96.086	99.45	97.884	94.395	96.168	99.45	100.69	105.89	98.778	94.077	91.86	98.604	103.51	89.661	93.21	101.29	102.74	89.038	111.66	101	99.217	100.6	97.213	106.96	105.64	100.16	89.551	88.713	104.5	97.848	97.66	100.28	92.855	84.902	97.761	98.849	90.046	110.65	95.894	100.03
104.24	99.611	109.78	100.54	109.61	103.63	108.71	105.66	110.99	99.467	103.11	103.8	105.22	101.64	101.61	108.88	114.48	96.165	112.78	108.32	96.787	101.52	98.461	105.09	100.09	108.54	99.529	108.17	101.49	106.9	105.53	117.88	98.664	106.72	102.72	107.34	101.06	103.66	97.621	111.28	100.64	109.01	101.36	105.67	108.55	100.4	101.71	113.36	106.52	109.81
99.317	100.32	90.645	97.073	101.16	100.56	91.011	95.606	103.44	94.943	99.265	95.245	100.1	95.827	104.89	95.912	97.78	85.328	93.315	95.136	94.797	102.04	98.716	97.429	94.177	100.89	100.05	102	108.4	82.491	95.317	93.946	99.636	101.07	95.028	97.18	91.727	90.742	91.694	99.709	95.28	95.647	108.16	102.01	98.436	104.41	106.4	103.75	96.881	95.423
99.904	95.619	106.66	108.8	100.02	111.24	109.47	107.54	105.36	101.61	105.22	109.41	104.7	101.43	111.78	104.56	104.45	103.28	110.68	103.25	109.88	113.91	102.15	112.66	107.82	106.71	102.06	103.76	107.49	106.5	111.24	106.27	116.13	107.16	103.74	103.75	105.81	100.79	104.64	103.52	121.73	96.038	98.97	98.016	106.2	102.31	113.2	97.266	103.17	102.43
107.12	99.445	103.87	91.853	97.113	99.809	109.58	88.505	92.452	101.77	93.734	92.21	97.97	99.887	109.05	103.03	97.414	95.341	104.73	89.36	105.6	91.217	101.51	93.313	94.251	99.018	94.46	104.85	96.312	95.258	100.44	97.521	102.64	92.894	97.325	101.17	89.117	97.667	103.1	97.534	99.828	102.09	104.13	116.25	99.518	99.336	93.641	99.436	89.171	103.53
105.34	102.92	109.22	101.33	111.14	104.89	116.66	107.22	111.26	105.14	99.565	106.61	99.972	112.17	101	111.14	109.12	107.97	105.77	109.72	108.07	105.32	109.87	108.39	100.55	105.03	107.51	109.98	107.82	111.8	111.66	115.75	102.7	109.21	112.28	105.18	97.832	108.2	107.25	105.97	107.69	105.94	105.75	111.39	97.069	99.043	98.987	106.08	106.51	112.33
104.28	105.95	102.89	91.895	105.59	102.57	99.997	104.43	101.81	97.215	106.51	110.45	92.336	103.84	108.22	102.48	107.71	111.72	108.75	103.3	104.02	102.36	104.67	100.62	99.031	103.5	93.472	105.22	95.831	110.66	102.44	106.18	96.11	102.53	104.46	102.82	107.84	102.06	108.43	101.48	106.95	104.17	101.21	108.95	102.52	101.42	111.6	93.794	103.13	107.22
106.89	103.77	102.43	114.69	103.14	110.08	107.84	116.64	115.68	116.98	103.09	97.922	110.68	110.69	103.97	113.43	112.66	108.49	107.84	113.43	109.55	109.9	109.45	108.09	104.85	106.3	112.77	112.64	104.24	95.993	107.25	109.87	111.4	108.44	101.84	104.68	112.45	109.18	114.75	108.28	103.69	104.23	113.83	98.445	104.21	103.76	103.6	110.74	104.18	112.45
105.09	90.06	89.929	94.339	100.71	100.6	99.234	92.435	107.52	96.737	99.836	94.66	99.554	108.07	106.91	92.771	92.116	100.65	85.397	101.19	100.88	101.99	94.05	91.938	102.42	96.463	94.793	102.56	96.391	103.78	104.59	93.442	103.03	85.144	90.392	94.496	102.71	102.96	104.05	94.596	109.72	101.57	96.888	96.133	91.248	97.57	98.362	97.314	97.761	88.296
105.01	112.09	106.06	107.52	104.1	120.06	102.54	102.5	105.56	110.87	106.18	96.575	106.96	107.52	105.79	108.68	111.56	99.412	112.87	105.91	104.59	105.25	114.78	103.03	107.26	112.28	107.46	107.11	110.65	112.29	111.31	108.54	118.26	106.57	102.62	112.73	108.7	107.92	114.85	105.46	103.37	108.35	112.09	102.32	114.32	106.92	109.71	101.66	109.04	98.881
110.46	110.63	112.47	103.39	111.08	111.63	110.36	112.88	109.69	107.51	115.41	112.61	106.33	111.38	95.905	104.95	102.86	114.98	111.81	107.93	111.09	119.08	112.95	121.12	107.59	105.76	99.926	106.69	96.931	114.96	110.4	108.54	101.57	111.82	104.77	105.81	109.5	116.55	99.981	104.41	101.74	107.61	105.97	91.555	109.34	101.11	98.667	110.74	110.42	103.83
95.907	100.51	96.406	97.111	100.05	108.42	92.866	94.308	100.1	98.818	94.351	95.468	107.82	93.208	95.677	103.77	95.598	99.164	96.079	95.449	96.222	94.257	99.757	93.272	100.96	97.492	99.31	89.985	96.17	103.54	100.4	95.249	97.296	94.241	95.035	99.518	108.86	96.424	92.017	107.5	101.17	105.87	101.8	107.66	107.52	83.931	92.963	94.457	100.95	94.89
107.56	105.66	102.55	98.699	110.15	104.53	105.68	100.84	103.61	104.42	110.04	106.93	111	99.657	96.789	112.27	107.67	104.26	113.39	99.291	105.26	103.5	105.35	98.684	108.24	113.18	108.28	98.452	96.829	107.64	104.58	109.92	102.24	104.72	102.28	105.17	104.89	107.41	111.14	103.54	106.51	105.27	107.59	101.25	111.49	101.99	97.393	97.428	109.75	109.21
97.355	92.209	98.809	101.49	105	103.7	95.381	101	99.867	105.62	97.353	103.17	89.511	97.729	103.92	99.439	96.797	92.899	105.01	99.277	97.027	93.629	94.999	101.51	96.755	96.591	108.4	109.3	107.44	103.74	94.991	94.209	91.365	95.202	93.638	99.604	97.443	97.311	93.508	95.509	105.55	95.978	99.168	96.392	100.42	97.605	93.256	107.48	105.96	102.45
98.593	101.3	105.73	115.02	109.8	108.9	107.1	109.38	108.6	94.773	109.54	103.62	108.46	119.98	110.02	103.21	108.72	102.41	112.61	109.19	95.406	110.88	101.22	100.04	109.66	101.75	111.57	106.48	107.24	99.138	106.89	113.08	110.94	108.93	110.77	107.57	99.909	110.74	109.55	110.3	107.4	100.84	94.821	110.88	113.58	103.8	118.99	101.62	111.59	106.1
106.1	109.07	98.117	99.777	107.05	94.61	102.77	99.344	104.65	102.72	90.328	97.727	108.07	106.03	96.377	99.643	94.626	95.108	95.687	86.559	107.67	98.019	101.29	92.906	98.595	100.7	94.064	101.38	94.492	95.279	105.65	109.14	94.866	103.4	97.649	90.112	96.324	90.393	93.377	91.534	97.472	102.76	95.348	95.012	97.575	95.194	103.44	99.216	92.857	97.054
106.66	109.2	103.49	103.31	101.2	103.74	101.65	104.13	98.075	93.897	93.125	110.66	112.26	102.19	100.32	94.347	93.239	96.54	97.767	103	104	100.1	95.024	97.465	97.821	104.6	100.47	103.39	103.38	102.35	105.25	108.81	96.438	94.306	102.95	99.282	103.59	100.48	102.64	101.34	109.62	101.83	108.25	98.133	102.71	101.85	93.253	106.04	100.09	101
110.95	107.25	107.08	114.75	107.48	107.88	102.5	107.96	112.05	108.1	102.25	109.41	115.38	100.68	113.43	106.76	107.2	104.73	95.937	109.59	104.81	107.36	110.71	100.91	114.12	108.9	101.07	106.39	101.9	101.25	113.27	105.82	113.64	102.73	107.2	115.93	99.639	105.55	112.2	107.69	102.09	101.37	98.849	108.12	94.446	105.51	107.53	106.97	96.127	111.5
99.836	105.55	104.91	108.35	111.86	107.98	106.46	104.93	103.5	93.765	113.05	104.89	110.71	109.45	112.69	112.83	108.65	106.48	109.48	110.7	111.77	107.59	111.68	104.24	107.46	97.947	111.33	106.95	104.37	110.96	104.47	104.47	111.07	109.11	103.71	107	115.48	113.69	106.61	106.53	104.48	107.95	110.15	112.73	102.59	110.82	108.9	108.67	102.22	111.15
109.64	111.29	103.9	113.61	105.35	106.64	104.33	102.75	106.06	100.42	99.125	117.04	100.01	102.59	106.87	107.5	116.69	108.59	104.46	100.94	109.17	112.51	114.66	102.83	103.46	109.45	108.71	102.14	108.87	102.63	107.09	111.06	103.43	99.227	98.386	104.75	99.938	104.68	108.36	111.02	113.22	108.5	101.83	95.952	112.06	114.98	103.72	115.69	105.7	107.4
104.9	102.02	106.85	108.08	108.33	103.78	118.63	111.25	111.64	109.8	111.8	108.65	107.48	113.56	105.14	111.96	114.41	111.11	110.3	98.302	105.03	105.43	107.88	102.38	102.76	115.56	116.28	103.76	108.32	110.04	107.06	110.83	107.8	112.24	111.16	115.07	104.64	114.33	105.82	114.82	96.962	111.16	125.43	111.78	112.75	109.42	115.33	106.99	111.93	117.36
97.085	109.85	102.91	107.54	102.58	110.71	98.647	107.37	103.99	102.03	117.53	105.63	107.42	104.26	101.07	99.939	99.013	98.395	105.72	111.74	104.86	113.35	102.4	105.4	111.72	102.09	111.12	105.05	105.1	103	113.57	103.53	99.762	101.65	113.15	106.38	111.97	96.792	112.39	104.02	110.62	101.08	105.19	105.56	107.48	114.35	99.473	103.1	100.94	101.46
105.55	107.8	109.38	109.46	112.82	101.67	102.25	109.36	104.4	104.82	111.44	107.24	113.28	107.17	113.94	112.83	106.42	104.97	101.12	103.37	112	112.85	103.05	105.81	114.78	106.04	114.77	104.27	102.8	100.78	104.35	107.8	99.295	106.19	106.51	113.04	98.246	112.77	102.5	116.13	104.17	109.58	110.77	99.208	112.64	104.86	107.51	118.02	103.66	104.84
106.31	109.38	101.11	108.95	111.4	109.24	114.39	110.05	103.27	107.33	107.36	99.593	95.406	104.49	111.79	97.571	100.42	94.239	114.63	110.73	105.32	106.91	105.17	101.25	93.685	96.79	104.28	107.04	105.07	107.69	100.85	108.01	94.535	106.27	111.31	106.49	103.6	103.94	107.53	103.34	106.52	110.66	110.13	108.26	107.15	104.46	112.64	104.03	108.76	107.1
106.09	111.32	105.94	110.04	103.04	109.91	103.21	110.8	117.25	99.895	105.34	114.59	113.92	110.8	110.63	107.59	104.3	98.979	115.68	105.78	100.92	107.85	113.44	109.63	112.45	108.35	113.15	107.5	100.59	105.26	106.77	110.59	102.2	110.04	113.89	113.5	104.63	110.49	105.83	111.49	104.1	107.05	116.33	104.69	111.05	102.83	111.25	100.98	107.92	111.62
108.67	118.49	121.07	102.36	113.96	99.916	113.07	102.59	104.67	106.17	103.03	108.51	98.697	102.09	108.53	121.06	100.98	102.95	98.958	113.26	105.62	112.04	111.01	110.95	102.63	99.258	95.805	98.274	104.93	112.77	108.97	106.64	111.42	107.58	107.24	90.886	114.54	104	102.98	107	105.43	102.96	113.69	105.72	109.83	105.64	111.16	116.71	112.34	112.32
109.11	107.9	100.31	118.5	109.17	113.15	107.43	110.24	113.21	107.34	103.1	111.4	104.99	106.49	104.2	110.81	95.101	96.203	111.08	112.51	103.33	117.3	114.09	106.12	102.7	95.723	107.71	117.96	101.55	117.29	111.51	114.65	110.45	111.57	109.72	112.58	113.27	102.14	104.39	106.47	100.89	107.81	102.51	105.26	105.94	108.19	110.56	108.62	122.34	118.87
108.54	104.27	117.35	105.04	111.28	113.93	108.15	108.29	107.93	110.2	111.4	103.39	108.78	110.78	109.73	119.71	108.64	109.64	106.1	109.19	112.18	110.71	112.89	116.93	110.27	110.35	105.86	111.52	113.71	103.58	101.41	102.41	115.04	105.64	116.34	110.53	112.32	108.51	106.66	110.36	114.07	102.54	104.94	100.86	110.02	113.05	111.95	107.75	108.33	102.21
95.246	103.95	97.516	103.23	104.82	100.55	94.72	95.313	92.464	100.22	99.215	99.092	95.755	97.585	98.501	97.133	92.498	92.933	93.471	99.152	91.83	100.74	94.887	105.78	99.085	108.88	104.17	96.491	104.77	97.282	106.6	91.135	97.541	103.13	97.994	100.98	91.539	101.89	102.45	100.41	101.32	102.31	108.22	91.019	99.726	93.079	96.681	99.949	103.85	103.93
104.27	109.49	105.08	111.88	102.41	97.257	105.44	103.59	109.41	109.75	100.93	109.06	99.509	107.37	101.99	101.43	105.35	108.79	106.02	100.31	97.986	103.57	105.11	103.74	115.09	109.87	111.1	102	109.45	106.01	105.98	97.469	106.9	114.75	101.46	106.09	107.43	88.557	102.66	106.91	105.38	100.11	112.59	110.55	104.51	107.41	110.38	95.859	101.87	100.34
109.04	101.46	108.32	114.25	101.85	104.68	100.6	100.87	105.71	101.81	108.34	108.14	106.6	102.49	111.4	105.92	105.13	97.184	105.22	108.12	103.98	112.96	107.26	108.88	104.13	111.75	108.11	105.8	97.161	115.92	102.88	113.42	99.392	106.7	100.89	99.228	106.27	105.06	101.03	115.53	106.09	100.48	92.044	106.14	98.415	113.63	106.96	116.19	102.26	100.94
107.89	105.73	109.73	104.55	107.96	108.1	111.53	100.27	108.81	107.03	108.39	110.99	116.08	105.77	111.05	105.27	105.55	104.17	104.62	96.468	110.94	104.38	111.13	110.34	101.7	106.8	104.71	113.68	109.23	100.79	104.16	113.73	108.12	107.22	109.48	107.05	107.19	118.93	115.33	109.09	104.37	107.87	108.7	97.581	111.48	107.73	117.24	109.95	104.55	110.1
107.06	102.66	114.2	107.11	105.09	113.68	99.068	103.32	111.97	100.82	112	109.85	108.35	100.47	107.62	106.59	113.67	103.96	106.64	113.94	105.46	104.78	106.5	100.8	107.45	116.86	102.21	105.86	94.395	102.56	107.2	102.7	96.902	111.28	97.93	104.57	109.28	114.04	103.37	113.89	105.08	110.43	98.607	109.07	110.53	103.3	110.74	106.39	110.17	114.62
105.18	101.13	109.02	111.41	103.08	108.68	104.03	101.03	107.24	100.83	108.1	103.07	99.109	101.34	98.342	104.19	114.26	97.948	112.33	107.8	108.96	102.68	112.73	100.85	97.735	105.14	104.66	105.33	111.27	108.44	110.15	115.71	104.07	102.17	105.75	100.88	115.47	101.59	110.97	110.56	104.87	110.23	103.73	104.57	104.48	119.33	98.505	111.89	101.01	98.977
102.09	92.264	101.62	97.464	94.012	98.712	101.52	108.97	94.313	96.363	99.544	93.867	102.66	93.801	104.38	88.452	98.079	100.82	93.759	105.16	97.849	101.16	99.128	93.172	100.98	95.803	92.945	106.35	101.22	102.48	101.83	96.878	102.09	107.32	106.33	104.41	93.774	101.53	101.97	97.067	93.976	96.217	94.173	99.118	103.89	101.8	97.996	88.483	97.76	110.74
103.21	104.64	105.93	107.66	94.792	107.7	104.08	109.17	104.61	106.45	107.44	108.55	107.48	113.53	100.01	98.704	107.64	114.64	104.61	107.46	98.587	99.751	99.903	108.97	102.1	108.8	109.82	103.47	105.07	102.77	99.396	97.021	103.6	99.757	114.28	113.09	106.8	107.24	105.62	108.53	105.65	110.79	98.978	110.39	107.85	114.82	103.15	107.59	106.98	104.62
105.42	103.36	94.249	102.59	102.18	104.79	108.49	103.19	118.05	106.82	109.63	106.42	109.51	111.9	109.87	107.18	108.78	117.94	100.12	108.72	113.48	97.905	107.09	106.64	112.9	104.26	111	107.7	112.16	114.77	100.17	104.64	105.06	109.8	107.89	99.833	103.79	117.49	102.25	102.44	105.7	106.06	108.07	102.82	106.1	104.08	107.21	106.98	104.57	107.6
96.972	110.1	108.93	101.74	103.92	115.79	109.78	106.54	109.46	112.75	108.96	115.21	106.05	113.91	104.34	114.86	107.81	112.49	109.48	102.68	104.68	116.05	109.66	109.44	110.12	111.31	102.89	112.19	109.18	101.14	108.18	106.85	108.91	115.91	106.21	107.5	105.65	106.99	106.52	104.27	108.2	106.57	110.78	111.75	106.18	102.32	109.81	103.11	103.65	109.33
109.44	113.6	106.08	111.59	99.462	106.98	102.04	101.69	106.29	98.255	107.54	116.81	108.44	100.62	100.56	107.72	109.32	108.02	109.36	110.04	111.37	105.91	112.21	109.87	105.18	114.28	106.69	108.24	109.78	103.52	105.6	102.34	102.76	99.948	111.8	102.18	103.51	108.65	102.56	104.6	107.5	105.94	105.43	109.72	99.459	107.18	101.87	95.246	105.44	104.81
102.41	110.52	107.51	103.69	106.11	105.57	92.818	103.87	108.67	100.33	105.37	113.83	107.66	99.324	110.13	108.29	101.84	106.29	99.691	98.906	98.279	109.74	102.93	106.3	103.64	114.5	105.25	108.28	113.97	101.33	106.23	111.5	101.53	102.59	108.97	100.68	107.09	100.41	104.51	110.39	100.47	99.789	106.82	101.27	109.15	105.56	110.67	105.91	109.2	106.32
103.68	111.71	101.22	104.67	106.89	103.36	103.15	103.46	109.44	109.83	103.09	115.51	99.903	105.32	101.19	110.02	103.61	111.25	106.31	102.66	106.02	107.16	108.14	106.34	110.6	108.95	97.375	102.11	101.79	99.575	107.96	106.8	104.47	98.009	107.3	95.435	112.13	93.432	104.44	110.59	109.06	110.73	97.86	100.79	109.03	109.62	107.66	100.78	102	111.51
98.308	102.35	110.82	97.145	108.97	110.03	97.941	106.11	108.86	102.51	110.68	103.38	96.665	98.301	98.648	109.41	106.88	119.4	99.704	112.45	97.146	102.43	101.71	104.43	112.35	97.914	112.68	101.83	98.55	106.12	101.52	103.92	110.43	104.7	107.01	108.67	109.15	94.089	106.64	101.15	111.91	95.777	113.49	113.21	103.32	106.71	120.68	102.65	108.95	103.76
105.57	117.6	114.05	107.65	99.998	113.06	100.35	106.89	108.72	111.82	105.15	106.89	99.136	102.22	102.51	109.6	107.26	98.282	104.07	109.69	102.06	106.32	118.6	107.98	106.61	111.59	115.05	104.26	107.9	114.26	103.8	116.46	107.61	113.25	106.31	95.993	114.09	106.13	110.89	102.97	103.02	108.34	113.82	114.81	108.55	111.29	105.36	103.65	99.883	114.67
112.24	118.67	118.76	110.16	117.61	107.3	112.52	111.58	108.05	104.14	104.05	111.45	107.12	109.16	110.87	107.59	114.81	106.45	103.78	100.5	105.55	118.63	116.64	107.02	108.97	104.23	103.74	110.47	104.33	109.13	125.97	104.53	115.53	105.85	106.8	106.74	112.14	109.28	111.19	102.39	108.14	107.81	110.93	111.05	114.19	103.73	110.47	118.43	114.33	110.78
107.93	103.05	108.66	107.07	103.47	112.66	110.79	107	106.42	107.44	103.02	112.13	108.8	113.86	99.104	115.91	108.84	111.02	111.12	112.63	109.38	105.78	110.39	112.23	111.18	110.45	103.1	109.17	109.66	106.77	103.93	106.05	96.504	101.9	103.93	114.77	110.44	107.83	114.61	110.32	115.01	105.92	107.59	100.61	101.96	108.83	117.36	107.21	111.85	102.35
104.93	105.15	115.41	113.94	108.87	106.66	97.64	103.2	100.66	117.57	107.36	107.51	104.68	103.05	112.06	108.55	104.27	114.31	104.84	94.458	104.33	101.74	106.46	98.393	108.41	114.6	105.59	106.15	104.39	98.082	111.57	107.01	109.38	110.99	117.5	116.35	109.85	106.62	103.28	109.44	109.64	111.92	111.79	111.66	108.9	113.47	110.46	115.06	111.49	98.212
98.089	98.423	100.34	99.962	98.978	92.414	95.011	99.393	103	100.17	102.12	103.84	101.7	99.621	103.5	96.398	96.014	102.94	108.32	94.612	105.95	99.47	94.613	102.22	86.923	105.61	95.826	98.431	98.976	102.45	95.166	91.834	107.5	92.082	104.1	95.169	93.228	105.14	98.621	93.943	85.989	106.85	95.701	97.921	98.726	98.293	94.504	95.695	105.12	91.715
96.888	101.73	90.846	103.28	102.96	100.32	95.387	98.179	101.51	105.49	101.53	108.46	92.825	106.19	103.63	100.8	101.88	103.26	97.23	102.4	110.91	96.536	99.488	97.796	101.97	103.39	102.28	101.61	104.89	102.57	105.04	98.514	101.53	96.629	96.627	104.78	110.46	101.41	101.97	97.231	98.379	106.57	111.38	101.73	89.918	104.52	104.61	104.17	111.53	95.963
114.59	104.23	110.4	108.31	105.79	110.17	100.24	111.95	104.5	104.03	101.04	106.81	110.25	104.19	103.88	96.469	108.23	105.23	115.65	110.93	103.41	96.498	98.654	100.88	107.41	101.7	99.219	107.48	104.72	108.33	98.192	101.96	106.72	95.122	102.89	102.09	106.16	109.84	93.797	100.06	102.5	108.54	107.82	109.2	107.77	112.96	109.82	103.13	102.17	107.27
96.801	106.82	109.26	109.44	110.56	109.55	100.37	108.76	113.64	104.5	102.77	105.1	104.75	112.18	106.81	112.45	108.59	106.74	108.72	107.54	102.53	114.62	104.82	104.6	102.32	108	108.43	105.06	104.4	104.53	104.68	104.17	110.61	109	102.19	105.9	107.18	101.94	113.71	109.99	102.94	107.87	106.55	112.5	109.69	112.84	108.68	112.06	107.54	112.43
104.65	101.32	97.5	106.41	111.13	103.26	96.562	106.63	109.86	102.53	103.68	105.1	98.848	110.06	106.58	97.454	117.03	100.93	110.09	111.18	110.89	106.04	102.03	108.16	112.29	99.737	101.72	108.61	107.39	104.46	116.06	103.25	109.14	103.49	107.76	113.5	108.68	103.56	111.48	101	110.43	108.06	102.9	100.78	102.56	108.04	103.73	106.25	107.33	99.167
111.49	106.94	108.88	108.66	112.77	110.78	109.74	107.88	108.48	96.514	112.08	109.16	102.96	108.21	108.11	116.53	112.1	105.76	112.75	111.81	106.66	116.07	108.76	116.44	95.887	113.2	110.84	112.17	101.7	102.07	104.75	110.05	117.4	108.64	107.07	109.16	106.57	110.91	107.11	107.4	104.77	112.4	103.19	104.48	108.95	110.88	110.15	105.42	114.35	106.7
106.03	102.18	109.2	99.272	117.33	109.65	106.23	111.65	109.22	104.36	113.9	114.97	103.72	103.18	112.45	109.15	110.08	118.18	108.47	109.73	115.21	109.52	111.11	108.48	111.75	110.06	104.45	110.64	112	110.92	112.68	117.14	113.46	106.01	113.78	112.2	109.47	107.69	112.71	108.62	109.8	101.34	110.55	111.53	110.78	106.72	104.26	105.49	114.04	117.53
101.38	112.93	107.26	108.05	113.84	114.33	101.58	105.41	104.74	108.32	112.57	108.85	109.19	108.24	104.61	104.38	113.56	106.82	106.74	103.62	99.431	102.46	100.38	103.09	113.06	111.06	107.09	101.59	115.21	104.2	103.81	115.45	98.717	117.62	112.88	106.64	106.04	111.89	96.84	105.5	111.22	112.18	112.76	111.02	103.66	104.84	107.01	105.42	106.33	109.38
101.12	111.24	113.91	105.01	102.81	106.48	98.74	110.2	101.93	110.17	110.06	108.32	104.89	104.82	108.36	108.88	104.04	111.63	103.32	102.36	99.861	97.354	108.12	102.93	101.35	109.95	112.01	104.64	105.86	100.54	102.61	109.6	106.12	105.12	112.98	104.17	108.63	106.64	106.14	104.16	114.29	108.87	104.14	111.95	103.19	103.68	97.646	105	102.15	104.46
106.88	118.91	101.2	101.66	113.17	105.95	109.32	106.52	100.99	110.43	103.9	108.79	116.07	103.87	108.07	100.3	105.39	99.035	100.23	103.17	104.63	100.58	109.74	100.71	107.99	103.03	102.41	102.57	107.2	110.05	102.56	102.44	115.88	102.26	104.97	113.81	93.809	106.21	105.04	107.9	102.59	105.87	109.56	115.05	96.31	101.45	98.745	104.05	108.97	104.8
105.82	107.64	113.24	103.36	114.85	108.83	121.87	99.816	113.07	109.43	109.02	114.05	106.41	112.33	113.11	107.21	102.85	112.31	111.36	104.6	110.69	120	101.79	102.52	118.9	95.169	111.37	114.46	109.46	105.36	108.3	101.41	111.99	108.08	92.507	110.61	98.712	107.82	106.11	109.88	107.12	106.89	114.17	110.97	108.12	106.9	116.16	103.78	107.92	109.32
113.4	108.48	99.881	110.8	98.398	110.88	100.35	113.37	114.96	116.62	103.18	112.12	104.67	96.937	113.67	104.7	103.39	104.17	99.241	107.99	98.099	102.48	108.25	109.37	102.42	107.23	100.98	116.9	116.46	106	105.87	106.1	101.41	108.19	115.68	99.553	118.7	113.76	104.15	110.23	107.43	104.99	106.02	112.83	106.36	106.96	104.39	111.02	112.77	102.08
118.87	109.99	108.35	100.64	102.02	110.72	110.51	110.34	107.95	108.92	107.01	115.87	103.29	100.56	106	107.99	111.98	106.21	109.59	113.49	98.284	111.13	109.18	106.46	115.11	111.29	105.12	108.47	107.13	114.23	106.45	108.97	111.98	106.38	110.29	114.12	109.13	103.42	102.37	107.42	112.14	103.6	101.4	109.9	112.59	107.02	105.41	105.95	108.03	107.12
103.94	108.13	105.19	99.974	104.49	98.092	106.29	107.07	106.8	110.01	101.99	108.8	114.63	104.56	100.26	106.99	112.49	104.12	108.51	108	108.17	105.78	99.37	111.04	107.01	107.32	103.69	105.66	112.7	113.03	107.88	94.543	107.05	100.91	100.09	114.15	109.99	104.83	107.13	106.36	105.51	124.18	110.01	117.11	111.03	105.2	104.79	103.45	108.57	108.01
100.17	106.49	106.4	107.77	98.575	104.78	101.09	99.628	113.82	108.47	105.77	106.32	109.21	103.11	106.09	110.54	109.85	109.97	111.23	103.17	106.89	108.09	111.09	110.96	109.7	107.83	106	113.64	110.04	107.81	102.83	110.92	103.3	109.45	113.8	104.62	96.747	111.23	104.98	116	106.67	116.02	100.03	106.22	112.73	109.41	101.17	99.417	107.45	105.79
110.38	103.37	108.93	103.17	103.02	105.11	111.26	96.49	100.5	99.207	102.08	97.45	112.74	109.64	109.04	108.27	95.535	106.96	112.95	103.49	104.12	112.09	113.58	103.45	97.773	107.3	95.854	113.72	96.259	106.38	100.21	106.84	110.4	110.04	109.22	113.85	115.88	112.37	111.72	113.68	118.72	104.69	105.27	108.73	108.94	114.53	114.89	99.368	108.85	106.47
105.43	109.08	99.419	106.05	108.43	98.229	109.88	103.28	102.09	102.74	103.23	108.06	104.01	108	104.54	100.7	101.56	108.63	108.24	98.252	105.8	109.96	106.53	112.53	102.04	97.698	108.48	103.23	113.28	101.07	111.47	108.47	109.12	107.55	115.16	101.17	103.37	114.83	106.88	105.87	104.38	106.05	102.53	100.92	101.46	109.17	109.68	111.03	102.38	105.68
109.6	109.57	111.81	99.734	104.26	107.79	104.9	101.37	112.89	103.27	108.47	111.45	102.3	108.29	105.95	108.92	101.47	109.9	104.81	96.428	104.5	109.87	111.48	97.512	95.062	100.7	96.655	99.232	109.32	105.2	99.879	112.11	101.5	104.67	101.85	101.06	106.3	107.23	104.2	101.68	98.731	101.59	105.11	104.21	110.38	97.549	110.61	106.23	103.92	106.47
105.13	96.687	99.512	92.61	97.278	106.42	94.385	100.24	95.256	94.539	97.928	105.98	103.11	88.588	103.58	96.723	94.419	104.96	101.34	91.396	96.617	101.86	87.891	97.231	103.68	106.1	94.068	101.32	92.838	91.182	99.876	100.67	104.72	95.445	104.56	95.663	92.984	106.38	97.25	87.595	100.07	89.316	98.669	98.857	105.35	99	99.711	99.469	103.61	99.958
108.35	112.8	106.13	109.2	108.43	121.19	114	101.86	112.63	109.99	103.92	113.46	104.67	109.26	103.16	111.77	105.88	99.266	101.38	109.14	113.71	111.12	118.46	103.1	108.38	111.99	108.59	116.75	106.01	105.94	111.13	100.72	101.22	113.84	113.61	110.96	101.47	105.41	105.69	116.82	118.69	108.16	113.81	109.62	111.29	104.92	112.68	102.44	112.61	109.24
102.19	112.59	91.495	100.1	99.665	100.87	108.62	104.41	96.794	99.629	104.68	98.125	108.45	110.16	107	110.45	109	110.2	102.01	100.87	104.85	109.09	100.51	106.9	109.14	103.75	103.78	110.76	107.7	96.931	109.6	110.11	105.11	105.6	110.14	114.03	109.82	102.63	103.84	104.91	112.61	109.6	109.76	119.74	106.61	106.67	103.6	98.941	104.9	105.64
114.12	110.76	98.967	110.5	108.75	110.55	111.63	109.12	110.13	108.98	111.87	108.19	116	113.59	116.77	109.02	109.11	110.53	109.73	112.83	107.9	111.81	93.115	105.42	104.42	110.43	116.26	106.74	110.92	114.16	119.61	118.44	109.69	109.27	103.61	107.22	121.18	112.4	106.95	120.02	109.18	108.72	107.99	104.52	116.18	97.122	104.54	106.17	108.67	106.88
97.335	106.05	110.51	104.94	102.93	95.629	101.52	108.61	106.29	107.31	103.91	109.39	100.2	106.92	105.69	108.56	112.98	102.7	104.99	97.977	104.23	113.91	112.21	96.619	106.06	107.47	106.49	112.24	112.16	119.23	107.94	121.27	110.75	97.062	105.25	103.31	107.52	104.67	106.57	107.67	99.322	95.151	109.17	94.98	108.87	102.25	108.68	108.66	106.61	116.41
96.065	91.867	101.63	105.15	103.55	96.863	98.357	96.687	97.793	99.765	108.87	98.443	99.309	90.784	101.33	96.903	98.288	93.703	96.922	94.235	96.752	94.806	99.031	94.267	107.15	95.56	102.68	102.01	98.934	88.044	99.028	104.66	99.135	93.216	100.24	100.1	94.339	95.621	97.04	96.708	101	104.49	94.468	107.02	100.69	102.67	103.4	101.07	93.664	98.741
99.997	103.34	104.88	101.44	107.28	94.802	102.47	102.49	100.84	100.15	104.68	95.358	103.1	93.588	104.44	96.852	96.325	99.456	106.57	104.03	106.22	105.32	98.578	96.188	102.59	99.982	101.85	102.28	111.1	93.663	102.41	89.638	105.12	101.33	105.68	105.93	91.1	94.37	100.58	105.41	97.498	101.74	102.84	94.826	99.934	97.719	93.242	96.007	100.98	96.055
98.988	97.982	93.784	99.542	97.064	97.091	104.8	95.449	100.65	104.45	97.283	98.087	102.68	97.338	98.308	101.29	104.29	90.125	104.88	103.07	104.8	101.4	97.237	88.579	103.22	98.146	98.338	86.429	91.694	95.257	102.19	92.649	88.697	100.22	96.689	88.724	98.777	101.78	94.897	93.558	94.607	98.511	98.741	94.901	102.79	93.337	98.082	96.895	87.898	103.27
106.25	115.02	107.6	104.82	111.02	115.43	106.44	108.36	98.934	100.35	103.96	119.35	103.26	108.51	107.19	106.66	98.557	105.16	111.64	103.6	109.58	108.56	92.704	109.22	116.99	116.6	106.32	104.41	105.47	111.11	122.13	118.53	114.18	111.7	101.66	106.45	111.69	106.64	107.58	102.65	117.88	109.1	106.73	103.56	107.65	114.63	106.84	104.58	109.34	99.069
112.12	105.96	117	109.49	108.72	115.57	108.01	105.96	101.34	110.72	103.77	110.77	107.74	101.09	106.65	106.73	98.918	95.353	109.65	105.72	111	107.89	102.74	104.04	105.82	104.97	97.403	105.52	103.85	104.58	112.56	105.04	103.64	114.74	112.38	110.61	104.43	110.3	109.31	106.19	102.16	111.66	107.09	115.6	107.94	104.94	113.58	98.852	109.64	113.9
105.93	112.93	105.01	105.47	107.46	105.19	101.8	112.29	101.68	103.95	117.04	109.9	107.2	105.94	103.38	112.44	108.04	107.84	101.77	103.21	110.42	108.95	110.28	103.27	107.73	111.37	108.6	105.42	104.04	111.69	103.48	106.5	97.237	101.26	105.19	110.4	110.89	109.48	110.54	112.6	101.8	106.19	100.15	102.52	104.19	103.98	108.11	106.3	111.66	108.11
111.73	112.36	109.15	111.16	109.83	112.8	101.77	109.48	108.59	105.88	107.69	111.27	106.37	109.89	106.48	105.1	111.99	118.05	107.93	107.52	110.4	113.23	108.57	114.49	119.57	105.52	112.76	116.13	115.6	111.23	105.94	97.185	109.06	111.83	106.4	111.17	107.18	110.95	103.33	112.58	110.1	107.23	105.19	108.76	99.714	107.46	110.45	108.89	114.29	110.54
108.98	99.335	110.58	109.5	97.824	101.9	113.48	106.72	103.45	112.49	110.58	101.21	108.71	101.77	118.55	99.098	108.8	105.46	105.96	101.44	106.6	105.26	107.49	103.93	107.68	100.79	108.32	109.41	117.56	112.63	105.88	109	106.48	108.47	116.3	98.997	112.76	108.26	108.07	109.01	111.51	100.32	121.73	111.55	108.18	101.82	101.44	104.59	110.8	114.09
97.429	102.65	100.63	97.266	103.97	95.303	99.563	101.98	98.246	96.854	108.96	104.75	95.739	110.58	90.507	107.58	109.41	107.91	95.888	101.88	104.18	107.12	93.621	105.09	93.707	98.455	101.1	96.756	95.36	100.07	100.41	93.516	97.325	94.215	107.15	98.718	98.688	105.93	104.22	105.39	100.54	93.918	88.575	96.12	102.22	97.542	98.611	107.05	103.94	94.932
107.35	108.01	106.48	110.42	113.74	99.118	101.46	104.92	105.66	113.58	108.73	115.4	99.231	98.696	104.35	106.03	102.83	109.43	102.96	100.54	115.97	111.51	102.24	97.839	114.04	103.74	109.96	110.96	101.96	108.75	111.45	104	112.47	106.62	105.13	103.17	110.17	111.35	105.95	107.82	104.42	108.02	103.83	109.6	102.7	110.18	107.05	97.935	102.97	104.81
91.564	104.7	108.36	94.27	98.095	107.96	96.525	100.19	96.732	90.204	90.222	92.927	106.13	87.564	97.883	96.88	110.94	104.1	93.93	92.809	89.578	103.87	89.951	104.66	104.77	98.518	103.54	97.131	94.721	100.6	97.838	95.757	87.608	91.865	95.444	107.4	95.502	100.69	103.01	101.55	96.731	92.883	98.628	98.543	95.207	102.13	99.714	96.46	101.77	93.827
90.462	103	101.48	101.29	96.171	101.6	102.31	99.918	110.81	103.52	107.65	97.736	104.36	92.718	94.375	93.94	98.547	101.22	102.75	101.32	105.87	96.728	97.637	98.715	96.033	91.808	98.664	108.85	88.367	102.83	91.948	102.21	100.17	91.79	109.34	97.849	97.412	102.89	99.755	104.7	93.889	96.598	105.5	93.551	99.459	93.4	99.139	100.34	97.745	101.05
119.54	105.02	98.971	117.57	115.9	105.39	111.76	110.52	102.94	109.4	98.576	101.64	112.11	100.28	112.64	116.77	106.29	114.29	116.18	106.28	104.82	110.91	109.09	107.27	107.45	114.53	112.12	104.85	103.39	111.29	103.42	109.16	114.11	113.65	111.35	108.94	109.76	113.74	107.18	106.76	108.72	106.11	111.67	109.07	104.08	110.25	113.67	102.45	112.33	109.83
112.71	103.83	111.83	122.49	98.94	108.87	105.17	112.64	116.25	115.31	118.05	114.24	108.69	107.81	106.07	102.18	108.8	100.15	108.78	112.86	103.04	115.33	108.02	112.61	112.7	107.24	108.09	102.14	106.11	107.6	107.97	113.91	103.87	104.93	103.46	108.8	112.18	117.74	104.48	117.17	109.55	106.94	110.87	101.76	116.11	108.46	118.59	96.454	110.29	105.93
101.26	120.15	112.9	110.57	121.03	109.57	109.63	109.28	109.35	110.48	119.5	105.82	103.76	109.27	116.46	104.21	105.07	109.39	107.21	108.24	110.74	122.16	106.51	115.36	114.17	111.36	113.23	114.21	113.46	112.23	113.55	106.67	120.57	107.58	119.91	108.39	106.83	113.04	104.46	102.24	113.73	114.41	106.53	111	108.93	112.94	107.04	109.54	104.73	104.15
96.862	97.92	110.04	101.46	97.253	95.307	107.89	98.437	100.98	94.505	104.42	102.05	107.52	95.406	97.663	99.273	100.12	97.69	95.662	96.131	99.314	98.517	112.42	98.018	109.8	101.07	101.2	102.06	92.629	97.166	98.807	103.9	106.03	98.442	105.14	98.353	97.916	102.77	99.412	95.98	100.35	102.82	110.66	105.08	105.16	98.46	102.95	95.734	107.79	103.92
112.84	101.6	105.23	115.8	105.97	99.399	116.15	107.51	111.34	109.01	106.62	98.431	100.03	106.17	105.35	117.24	109.77	99.655	107.66	104.89	110.84	106.16	106.1	107.31	116.44	113.04	110.03	109.68	101.05	111.24	101.86	115.97	105.79	100.99	100.03	100.51	112.62	110.02	96.851	107.44	108.94	103.57	107.31	106.29	111.9	104.61	100.02	118.29	107.83	107.04
103.92	99.996	105.65	101.4	104.58	101.34	101.9	100.47	106.04	97.463	99.398	102.59	100.13	113.97	110.24	110.68	99.979	107.24	108.27	106.03	108.67	107.34	116.26	108.34	110.34	109.26	104.72	94.165	110.33	103.24	99.444	107.36	107.42	109.1	109.01	105.59	103.26	100.85	97.425	104.63	105.94	103.7	102.76	105.22	104.12	107.1	98.429	101.33	106.29	104.4
99.374	102.71	103.57	105.26	91.342	105.86	105.11	94.876	98.712	102.77	105.89	105.48	88.051	100.75	105.79	114.55	105.56	90.218	98.176	104.07	103.24	101.29	100.11	98.375	100.88	97.497	99.974	109.06	103.48	107.81	100.96	93.377	99.654	98.999	106.03	93.104	96.743	106.4	94.702	106.15	94.556	102.57	104.41	97.033	105.06	106.74	106.17	104.21	97.591	98.989
96.722	99.864	98.896	100.03	96.018	98.825	98.457	98.404	97.939	98.572	103.13	105.32	91.079	102.27	103.23	102.5	97.479	102.85	108.3	99.783	98.855	101.53	102.59	97.763	100.94	88.529	105.5	95.452	93.51	96.548	104.34	100.75	96.625	97.161	101.37	90.608	102.28	98.438	97.39	102.99	91.543	96.465	96.768	96.996	102.21	101.06	99.038	100.43	97.821	89.497
100.22	107.38	105.9	105.28	104.32	106.69	101.13	100.92	110.14	103.46	97.069	102.29	110.53	103.32	102.76	112.25	107.25	105.95	103.69	100.46	105.91	101.86	108.29	104.16	108.07	98.693	105.48	109.1	96.314	102.02	103.87	114.13	97.632	104.23	106.14	112.03	105.81	110.28	109.36	105.7	104.13	104.47	99.101	107.26	94.664	106.99	105.89	101.88	111.37	99.879
104.38	98.182	101.22	103.46	103.26	101.08	90.632	106.67	102.36	105.12	105.45	97.867	100.23	100.42	98.19	96.193	101.2	102.64	96.369	103.83	96.495	105.89	105.55	100.36	94.161	98.526	101.6	95.4	99.964	93.414	103.98	103.13	100.09	107.28	98.227	104.13	97.007	92.401	103.94	106.37	104.82	102.38	100.44	95.771	104.55	107.03	112.48	98.288	95.833	99.909
109.93	100.41	110.83	112.56	108.43	111.29	108.95	105.55	104.31	113.64	108.1	104.83	98.443	102.72	98.391	100.94	111.9	110.8	98.283	103.01	110.04	103.89	107.34	104.7	110.68	105.19	114.74	106.2	113.32	107.9	109.5	106.7	106.17	113.32	107.76	108.58	102.36	110.86	108.37	106.29	98.649	98.254	104.34	113.57	116.24	104.46	100.91	107.15	107.65	106.41
112.44	116	110.7	96.488	103.71	106.97	111.6	107.84	95.882	108.17	104.43	105.47	109.58	112.01	100.89	99.741	108.32	105.51	106.97	100.05	106.45	108.31	107.63	115.35	109.08	101.98	102.23	102.2	99.356	105.48	104.26	103.01	110.18	105.04	99.83	98.949	108.55	101.65	105.36	105.9	109.38	102.04	101.28	105.49	101.23	109.48	100.43	103.1	101.23	101.78
102.28	110.04	111.37	95.383	105.09	105.31	104.21	107.6	102.22	104.88	103.37	114.41	101.76	99.849	104.21	112.77	107.64	103.32	107.91	106.65	108.64	119.38	102.42	114.78	101.62	108.53	114.84	105.73	104.47	109.18	109.34	112.67	108.34	108.97	112.82	111.42	111.9	112.26	108.4	104.15	103.66	100.21	112.29	101.46	111.37	104.04	105.38	109.44	102.74	104.35
112.37	104.22	90.542	109.32	107.12	108.11	101.33	103.63	100.45	99.595	104.65	101.79	109.32	98.875	114.14	110.86	105.38	107.24	101.38	104.24	111.25	110.79	105.96	113.74	112.34	102.22	101.92	102.94	107.58	110.81	108.89	99.886	100.04	95.565	113.31	111.77	101.76	103.16	105.27	96.066	105.82	100.71	103.57	116.59	112.29	107.15	108.9	107.02	101.63	107.28
100.16	108.36	99.911	102.1	109.94	104.45	99.336	105.9	105.66	107.5	102.19	106.64	102.63	105.48	109.73	100.51	116.36	105.2	103.98	102.25	112.28	102.41	108.7	95.974	110.14	93.761	102.95	104.36	106.5	104.85	104.19	107.73	97.627	109.8	98.083	106.75	106.66	109.2	105.91	103.09	105.65	113.23	100.46	110.49	106.5	97.469	103.87	111.01	104.24	111.16
98.535	99.615	96.473	112.1	103.43	93.547	110.37	113.13	97.857	109.07	107.77	97.105	109.72	106.81	94.836	110.06	105.26	110.3	101.4	89.241	101.99	106.85	106.59	108.74	113.34	109.18	95.632	109.23	109.24	110.88	103.8	105.07	96.024	106.41	110.91	101.63	105.11	108.01	100.74	106.83	110.73	101.47	108.91	107.23	111.69	102.4	107.56	104.81	99.06	103.04
96.372	98.79	103.35	95.659	96.31	101.78	100.69	109.69	96.223	108.04	105.6	89.346	92.277	98.26	105.1	99.07	107.43	92.458	106.52	102.2	106.66	97.575	103.88	95.345	106.94	101.53	100.91	103.33	98.301	94.259	95.359	100.9	102.55	100.19	102.64	97.441	109.8	104.92	97.412	103.95	96.229	106.64	109.17	99.373	99.452	103.88	104.76	99.709	102.86	102.57
102.41	105.48	96.71	106.89	101.63	103.14	106.78	91.594	92.127	100.5	105.66	106.64	99.071	99.078	85.444	104.87	98.909	101.02	96.111	107.37	99.269	98.542	95.741	102.07	101.19	99.389	103.46	93.463	106.53	104.96	104.95	97.867	99.362	95.665	101.45	93.713	107.82	109.67	103.16	104.48	104.94	116.56	97.916	101.59	104.15	101.38	106.07	102.16	107.82	106.76
105.11	105.46	110	99.133	107.54	95.385	104.34	112.84	107.99	108.7	111.46	108.1	104.19	110.62	103.92	109.33	109.82	102.4	101.58	102.58	110.2	111.19	106.09	106.96	107.4	104.97	109.59	114.23	114.66	110.98	111.82	108.14	105.71	97.505	102.83	104.27	112.48	114.59	113.65	112.87	104.72	104.11	110.29	101.95	106.99	102.01	114.16	110.63	106.51	111.11
104.25	96.546	103.97	103.53	102.07	101.18	98.234	94.994	99.999	106.77	103.81	103.87	107	97.233	103.01	106.94	98.595	92.462	104.81	101.28	98.585	106.7	103.98	99.442	104.99	104.25	91.617	95.684	95.74	101.34	94.048	98.695	109	93.603	89.256	100.97	95.719	94.944	110.82	96.745	96.224	107.77	94.675	100.5	93.551	99.647	101.65	104.56	104.41	98.457
96.586	103.9	101.13	101.45	90.433	94.395	96.143	98.341	95.808	96.377	94.877	96.493	98.933	97.137	99.919	94.619	90.555	99.542	92.006	100.25	95.817	90.969	95.802	95.583	95.707	103.71	87.794	99.84	93.988	94.593	99.465	98.353	96.455	107.28	96.636	100.61	92.236	99.341	95.264	100.95	103.98	102.56	108.5	97.554	84.889	93.818	96.794	91.742	94.992	99.975
101.96	103.67	106.25	121.91	106.17	106.67	112.12	108.77	104.57	107.68	105.01	107.73	118.24	101.81	107.19	111.27	116.71	114.39	115.62	105.5	102.77	113.49	115.93	111.01	110.3	107.16	111.28	106.43	108.37	111.66	98.359	106.1	112.56	109.35	100.59	93.247	103.05	109.68	114.44	104.88	112.32	94.9	117.23	113.59	111.32	111.43	104.72	113.52	111.15	106.95
102.83	112.01	101.2	109.16	107.57	101.19	111.24	105.88	106.52	108.93	103.1	104.65	107.46	101.49	109.1	99.989	100.83	109.51	103.66	117.41	105.65	108.67	104.3	107.99	110.73	108.84	99.316	110.61	114.18	104.85	112.66	110.07	107.88	106.85	105.71	108.12	98.958	103.3	99.549	104.28	111.22	108.5	114.31	110.75	107.73	101.7	105.23	102.15	103.97	100.16
97.523	88.606	93.478	95.438	97.97	104.27	96.888	91.387	99.58	104.45	102.73	94.047	97.889	102.59	103.54	102.69	96.494	101.06	100.56	100.37	105.24	94.969	102.12	104.56	96.112	97.37	92.713	102.33	100.93	97.295	92.871	104.77	100.94	104.17	92.302	109.45	101.71	100.11	108.97	107.9	100.82	97.122	101.01	99.461	96.781	97.881	96.616	103.24	97.929	98.968
109.19	101.7	95.522	106.35	106.98	103.47	112.28	108.63	109.7	101.41	108.34	105.77	105.12	114.28	99.774	112.93	111.62	106.15	100.66	103.65	101.28	118.71	104.71	107.59	110.77	104.68	109.51	115.62	108.21	101.51	103.41	100.53	103.79	111.85	111.92	103.15	112.71	102.95	108.92	88.477	104.11	113.2	104.43	110.94	106.82	99.826	97.585	102.71	107.11	98.392
100.32	95.149	100.36	98.138	99.182	102.47	91.51	93.386	91.701	104.36	94.522	90.252	97.518	101.71	102.17	93.424	105.49	91.739	98.426	100.74	89.354	106.57	93.253	101.07	84.615	102.51	94.636	100.09	99.778	95.013	90.032	96.766	95.991	92.461	102.17	97.585	98.401	97.148	105.61	94.832	100.14	101.11	96.891	100.77	99.775	103.96	97.223	108.05	98.114	102.8
113.77	111.36	115.03	104.55	109.24	106.52	107.33	110.82	105.07	108.39	111.77	106.23	116.29	106.71	107.72	113.64	112.8	112.21	99.128	111.56	104.91	111.09	113.01	111.9	105.04	121.04	106.36	104.28	110.68	98.764	106.77	111.95	112.71	106.34	110.22	110.41	106.51	100.64	103.27	111.71	107.43	105.25	106.69	118.53	109.24	107.03	112.22	114.04	103.33	108.88
106.87	96.474	101.28	97.55	94.722	101.25	99.42	103.88	101.73	105.51	104.37	103.6	105.19	98.205	104.05	100.36	95.758	102.99	101.88	96.445	93.422	97.918	101.34	105.88	103.71	108.9	106.55	99.129	97.427	104	107.63	90.45	103.76	94.005	94.858	102.23	105.37	98.941	102.88	102.93	98.365	107.65	103.25	99.964	104.39	100.41	88.204	100.08	106.97	103.82
114.2	118.69	115.94	109.01	109.5	101.74	112.74	106.59	113.33	114.85	115.98	106.84	110.35	110.63	111.95	105.08	98.11	113.34	108.93	107.13	104.86	95.448	106.48	111.3	120.18	109.21	101.12	100.23	117.03	102.4	109.04	104.75	110.53	96.315	106.68	105.21	107.68	112.03	109.8	105	102.48	105.95	108	106.78	114.83	107.36	110.1	102.84	105.95	108.68
111.57	102.86	105.33	110.92	108.87	113.4	107.16	106.16	113.05	107.45	98.687	107.96	106.35	104.11	110.21	101.48	102.29	110.6	103	119.89	102.65	102.66	110.82	107.86	105.07	103.93	99.381	108.33	105.64	114.52	110.23	114.76	98.781	114.68	105.41	104.52	99.268	103.01	113.7	103.85	114.71	105.43	104.42	103.47	106.78	115.07	103.57	109.23	110.32	107.44
101.11	106.05	105.72	105.9	99.761	104.33	105.2	98.115	101.38	114.31	104.92	114	99.112	104.9	110.74	106.69	107.01	109.39	114.37	109.35	115.25	106.78	103.08	106.28	108.91	100.77	109.02	93.329	98.071	103.22	106.56	101.07	104.93	102.27	107.27	109.37	103.8	109.54	104.63	103.65	104.56	111.18	110.61	111.64	111.72	103.11	102.96	100.76	103.66	99.137
102.26	113.81	116.35	105.78	105.51	115.63	106.57	110.28	107.61	99.338	98.025	103.75	98.658	109.84	103.72	97.257	114.05	108.74	105.89	107.95	106.93	100.85	114.43	94.086	98.64	96.919	117.5	101.16	106.63	104.27	116.32	108.96	99.432	100.57	105.09	111.49	109.81	109.2	104.26	109.91	102.19	97.283	105.59	113.33	113.5	109.58	107.47	94.351	111.03	104.2
98.115	98.067	97.529	101.6	98.839	98.003	100.71	99.24	96.56	102.79	96.71	99.689	100.03	95.778	98.696	101.47	104.2	99.619	103.11	101.71	97.862	104.45	98.187	95.506	89.813	93.431	95.863	102.73	102.31	96.111	103.7	93.642	101.39	97.483	98.74	104.17	96.673	92.545	99.381	94.713	101.84	96.866	93.621	91.554	103.35	101.41	92.11	97.142	99.969	90.488
103.09	113.87	110.44	102.96	113.69	107.87	107.44	104.91	111.8	100.92	107.83	111.25	113.61	108.42	110.05	105.82	115.48	107.07	107.1	112.92	109.27	105.4	101.38	107.73	111.38	104.51	107.3	105.5	103.84	104.56	106	110.07	110.2	98.973	106.8	101.34	108.48	107.86	111.84	116.13	107.08	114.25	109.59	107.34	108.46	106.61	108.59	108.06	104.19	114.64
98.641	118.31	106.11	103.09	108.83	96.674	119.35	108.1	97.834	103.76	111.2	113.14	114.36	108.16	111.33	111.63	105.5	114.14	110.31	107.5	116.76	106.14	111.27	103.99	106.29	96.35	106.33	107.63	116.33	103.48	107.34	106.46	110.36	107.78	101.63	104.75	105.84	111.57	108.44	108.57	100.63	102.44	98.52	100.71	98.376	97.69	108.68	103.5	102.74	104.15
105.6	98.492	115.67	94.713	103.28	107.12	103.8	113.68	103.79	102.49	102.84	96.366	107.26	108.15	104.48	99.435	102.79	104.05	111.45	103.66	105.02	107.35	106.6	103.94	104.01	99.332	104.63	102.64	113.34	106.07	100.38	106.04	107.94	101.91	95.123	104.02	102.79	111.57	100.49	113.03	100.14	108.22	104.57	103.3	100.93	105.68	103.52	99.952	102.62	106.76
94.695	112.66	99.108	102.4	103.5	100.06	99.32	106.49	106.72	103.65	111.17	119.22	103.25	107.55	105.71	104.52	103.12	102.62	110.95	102.06	109.8	104.07	103.87	102.24	109.19	107.6	101.63	109.35	101.6	110.78	108.41	106.97	103.99	104.57	107.52	110.62	114.51	111.16	102.47	99.124	107.61	104.46	96.608	101.7	112.46	109.03	108.08	114.58	118.54	106.07
89.873	95.391	94.144	103.68	105.18	104.1	104	96.47	97.779	97.655	89.229	105.04	88.405	95.944	89.805	99.024	99.235	103.24	98.244	101.61	102.45	96.78	104.78	102.23	101.92	92.936	102.1	98.324	101.35	94.039	98.962	103.89	100.82	100.25	100.8	97.829	97.417	99.256	99.694	100.26	112.12	97.432	97.264	100.61	94.84	96.975	98.786	101.29	106.38	107.09
100.78	108.59	115.16	110.04	107.57	112.88	111.17	110.64	111.66	112.26	107.67	108.54	110.88	103.01	103.14	109.83	106.79	107.32	107.4	105.61	114.48	115.26	99.759	106.11	121.83	111.11	107.14	108.95	109.35	110.33	103.16	113.31	104.63	104.88	116.91	111.18	113.28	110.17	105.8	110.86	113.74	114.44	108.84	114.31	111.58	107.37	104.73	102.87	115.6	108.91
108.03	110.75	104.83	111.79	111.63	114.88	119.28	102.53	119.78	113.81	113.5	109.33	114	102.62	110.07	102.98	110.19	107.05	106.36	106.92	108.52	103.73	112.18	113.11	104.71	105.8	104.43	116.82	99.7	115.69	108.47	110.59	107.33	102.05	115.28	103.31	101.33	100.87	107.48	109.27	98.79	103.82	111.74	110.77	117.87	104.75	118.01	116.13	117.17	103.36
103.55	101.42	105.62	104.6	110.87	103.28	110.25	99.16	109.37	113.15	102.78	112.68	110.36	105.49	104.68	112	105.28	115.11	107.6	113.27	103.15	113.1	106.08	107.74	99.323	107.8	110.34	114.25	109.08	99.229	107.71	115.15	109.19	111.49	104.45	105.16	105.02	119.53	99.572	111	111.59	109.45	100.53	109.14	102.54	111.47	106.36	102.89	105.43	105.45
98.532	108.84	107.37	113.29	113.11	105.87	104.98	112.16	113.85	96.341	105.98	105.56	112.92	106.14	105.78	110.66	112.96	105.97	107.08	114.48	110.69	106.99	112.38	110.49	117.62	109.57	104.34	107.4	103.55	104.47	107.41	108.24	113.23	111.6	105.91	108.9	98.002	101.1	106.19	106.05	109.19	103.67	110.03	114.69	101.44	102.81	100.57	106.74	117.4	99.428
113.18	115.88	106.21	106.32	107.08	109.56	112.94	103.1	108.66	105.19	103.31	110.08	117.13	109.16	109.47	109.88	106.19	104.21	108.41	105.74	113.59	101.64	102.77	107.56	104.93	108.81	114.39	106.81	109.55	111.58	121.79	118.09	109.26	114.27	106.82	109.93	116.75	105.92	103.07	116.54	109.43	110.58	105.48	101.37	111.8	111.34	115.3	104.36	119.5	108.15
113.23	104.66	104.86	102.75	108.95	106.82	111.33	105.48	103.33	109.91	103.29	109.54	107.52	114.64	103.52	115.28	105.75	113.31	120.06	102.95	108.51	105.04	106.08	108.46	111.43	109.39	96.676	108.08	111.96	114.75	116.04	112.12	105.96	101.17	108.74	104.61	104.99	102.23	110.18	110.43	110.52	116.6	111.11	109.68	104.83	114.93	107.79	116.86	111.8	107.18
102.47	116.36	105.26	107.35	100.78	105.65	108.22	103.69	107.94	95.999	116.44	102.6	113	106.07	104.78	101.65	99.956	107.93	109.51	106.32	102.55	111.26	112.1	109.7	109.55	104.38	101.65	107.29	104.28	103.73	112.12	107.71	106.59	103.09	103.55	100.76	111.53	109.62	99.707	109.86	103.35	103.02	99.065	99.168	108.07	103.97	108.01	105.87	110.68	107.96
105.28	104.22	100.32	109.58	113.83	118.93	121.28	96.294	107.61	105.18	102.32	107	118.22	108.43	111.25	110.84	113.7	108.06	110.8	101.57	112.3	109.28	108.58	106.57	108.72	103.76	113.27	102.18	118.14	109.73	105.02	112.55	100.36	107.84	106.04	107.37	112.58	112.7	111.67	106.37	111.07	113.26	112.88	104.45	113.73	101.84	107.34	111.07	114.12	103.24
97.135	110.19	110.61	101.7	103.02	104.44	109.01	115.9	110.92	105.47	103.46	113.07	100.74	107.6	104.28	106.69	112.17	102.62	105.08	98.095	105.92	109.78	107.35	93.228	108.54	104.65	98.723	104.15	108.21	104.75	108.29	108.21	106.9	103.88	108.82	99.342	108.45	110.26	100.36	96.754	102.91	111.97	111.72	106.81	102.05	105.88	115.18	106.29	111.93	106.64
103.49	108.64	100.68	102.06	108.22	99.391	113.54	104.64	99.058	112.83	112.59	105.42	95.968	101.02	104.2	101.88	99.725	106.8	103.18	103.87	108.9	106.65	110.38	100.41	112.88	110.99	106.35	108.08	96.022	109.49	101.53	105.01	98.703	106.73	105.16	106.75	103.86	103.1	106.22	103.63	106.45	112.48	110.35	103.09	100.65	95.08	96.923	114.94	109.55	104.91
100.93	105.8	105.33	105.33	105.62	101.83	108.63	100.18	96.409	111.2	102.2	100.54	103.05	104.59	100.13	109.07	101.42	101.2	114.63	110.81	103.37	106.12	110.53	95.909	106.96	104.95	100.72	111.53	97.546	103.57	107.3	103.43	109.87	105.02	101.85	103.73	100.22	112.95	110.45	102.4	107.82	107.43	106.23	110.3	106.97	99.844	101.46	100.22	106.31	108.1
98.333	103.49	103.74	93.33	96.947	107.82	97.966	103.49	100.7	105.61	95.824	93.804	94.444	100.66	101.78	104.93	101.57	101.98	94.687	103.22	104.5	108.55	101.05	97.921	98.799	104.31	106.47	95.393	105.33	98.53	96.261	94.777	105.71	104.93	99.257	96.379	100.99	102.18	103.98	103.42	97.876	106.44	108.94	100.21	99.712	97.312	99.618	101.38	104.72	108.8
115.01	113.87	105.02	107.38	106.95	106.39	104.1	103.49	120.55	110.08	105.24	108.14	102.39	110.84	114.14	92.833	115.37	109.33	105.88	116.86	101.66	108.32	112.49	112.54	101.15	104.54	109.96	112.8	111.44	100.57	121.61	110.64	112.37	109.98	109.35	103.54	110.39	99.278	98.727	108.73	114.48	110.91	112.52	104.3	117.6	111.89	104.83	107.66	105.61	114.36
113.94	112.95	110.17	104.82	110.29	106.85	114.7	101.71	108.61	111.01	100.88	106.16	108.87	106.19	109.8	106.04	108.61	105.08	100.52	106.48	103.06	106.45	105.08	107.27	104.7	105.13	111.56	110.45	116.88	115.23	111.56	111.12	112.28	103.22	102.94	105.26	106.54	104.51	108.53	111.24	114.81	102.76	110.82	107.1	108.81	101.97	103.83	116.34	113.58	112.46
109	110.07	106.04	106.66	112.13	103.27	103.85	103.97	113.79	111.24	114.61	114.97	108.73	101.06	106.42	111.62	107.87	107.93	105.09	114.02	107.26	112.33	108.87	108.19	107.34	109.02	107.44	114.82	98.48	104.19	108.09	114.65	113.34	107.96	101.06	98.386	112.64	109.46	111.31	103.01	104.72	109.72	108.03	112.03	108.18	100.95	111.54	109.73	108.86	108.89
103.86	109.51	109.66	99.029	103.93	105.75	113.45	108.75	110.34	104.67	104.2	103.76	105.44	104.9	99.036	110.73	114.88	106.89	105.13	112.11	99.318	103.81	102.68	106.26	110.35	107.9	110.32	104.2	110.65	101.48	100.25	103.34	95.896	111.16	106.78	105.88	107.63	98.504	104.66	108.62	112.53	109.58	104.12	110.35	113.7	109.51	106.41	106.64	105.4	98.256
108.99	104.3	111.34	110.64	108.24	113.16	110.01	97.896	117.28	102.11	107.76	103.32	113.46	111.72	103.95	105.77	103.09	105.43	111.98	95.657	106.94	109.5	109.72	113.69	113.59	103.42	112.11	113.47	113.07	110.13	108.75	102.08	104.18	105.65	106.08	104.94	111.27	112.44	110.82	103.38	105.62	110.81	111.89	107.24	112.49	104.15	107.67	100.33	109.02	117.24
100.89	84.775	100.96	103.96	100.04	105.04	98.273	101.71	97.834	102.85	101.01	95.332	93.8	93.56	94.918	107.8	100.19	109.4	96.649	102.39	107.26	100.08	104.9	98.002	95.263	103.58	97.666	100.58	100.14	102.12	98.129	91.838	97.503	102.41	102.52	93.224	105.77	98.106	102.3	95.871	103.35	98.734	93.891	100.35	106.99	102.78	101.14	102.51	101.33	93.162
101.42	108.91	99.074	105.19	97.777	100.71	104.87	97.589	94.413	97.293	98.76	95.501	95.985	107.42	104.5	98.832	94.044	94.022	97.296	111.28	91.815	88.103	95.04	94.907	102.55	100.59	96.148	98.889	94.214	105.53	97.965	94.799	100.72	95.929	95.132	107.71	102.58	94.061	97.586	98.486	104.96	101.48	93.614	105.32	97.281	96.06	96.902	95.838	95.678	107.67
111.55	111.02	107.63	107.53	113.84	117.58	102.65	112.76	104.02	108.04	112.38	114.47	102.95	115.83	105.22	110.07	106.45	110.05	112.93	107.84	112.3	109.83	110.52	113.62	103.07	111.68	113.2	104.59	111.35	107.48	109.64	109.51	122.84	109.61	106.1	111.81	111.76	111.32	104.19	111.41	105.49	109.28	106.24	107.45	110.55	114.77	108.57	110.9	119.9	98.04
114.81	112.02	106.3	112.53	112.67	110.74	103.8	111.52	99.177	111.08	117.34	101.79	111.15	105.46	109.06	113.24	113.4	109.14	107.53	113.16	120.88	113.38	108.33	114.69	115.84	117.47	110.84	111.34	104.12	101.46	110.86	108.73	109.4	106.32	106.65	105.44	111.43	109.43	118.24	113.2	112.24	123.29	113.95	113.73	115.34	108.22	111.61	119.4	111.8	106.49
101.06	104.32	104.66	102.28	103.65	112.66	110.89	111.88	103.99	110.28	111	107.75	114.29	103.7	111.51	107.34	107.91	116.45	113.9	107.97	99.822	113.04	119.44	107.91	108.21	111.04	105	105.61	111.18	115.45	105.88	104.85	103.87	111.24	110.57	104.72	106.4	107.36	110.6	116.2	111.67	117.94	108.85	105.24	104.07	100.3	101.89	107	100.83	108.71
105.87	105.73	107.07	110.06	113.44	100.69	107.04	106.18	104.47	111.77	110.78	103.47	109.57	109.31	118.63	104.48	105.06	116.03	98.505	105.98	106.69	110.99	98.381	106.36	98.91	102.51	114.49	108.44	100.44	109.74	104.37	111.9	98.102	105.68	112.08	109.95	114.5	113.19	117.93	106.07	107.94	101.93	108.59	113.53	107.97	102.75	102.58	91.365	115.76	106.43
105.55	109.6	113.35	108.64	109.85	102.64	99.992	113.98	97.459	108.38	116.64	107.28	102.8	110.22	106.98	109.95	113.79	109.84	106.71	105.6	105.06	111.82	109.77	110.26	113.67	105.92	120.03	108.19	115.27	100.3	107.36	110.08	111.21	110.78	107.08	118.14	107.97	113.54	107.59	113.33	116.91	105.18	104.53	96.465	106.34	103.09	115.66	113.13	106.36	110.28
107.11	99.984	112.76	115.35	100.94	104.26	110.76	107.71	113.22	104.28	100.87	104.2	107.72	103.8	112.16	111.44	100.88	96.753	115.01	106.1	109.16	96.047	97.28	99.075	109.02	105.14	105.99	100.81	99.206	99.845	111.46	106.2	96.948	106.48	97.734	104.97	107.57	105.03	111.83	108.4	107.49	108.55	109.19	114.11	108.79	107.4	99.67	103.86	105.27	101.01
100.04	94.422	93.869	101.06	94.775	86.504	97.608	97.878	107.51	92.483	100.32	98.935	100.14	97.364	92.711	92.388	102.67	107.46	95.281	91.152	101.32	105.87	98.312	95.396	94.246	103.01	94.651	101.9	93.932	99.332	97.308	101.31	93.194	96.155	100.63	101.97	96.899	91.192	98.766	96.738	93.431	99.153	99.089	91.659	88.776	104.28	91.892	103.51	104.07	105.2
106.41	108.56	100.07	107.4	105.66	111.86	103.68	117.25	106.41	111.87	111.84	108.42	101.2	111.75	118.21	116.41	105.27	117.21	101.04	109.3	107.67	117.46	110.85	104.01	114.18	103.87	97.814	110.24	103.91	115.68	102.52	111.03	103.52	107.66	100.82	119.65	101.44	111.01	105.48	102.45	106.6	103.17	109.98	102.84	110.52	112.45	102.54	107.65	101.83	103.81
111.99	104.5	109.04	110.59	109.56	105.74	105.87	114.6	102.96	104.1	111.87	112.8	109.48	114.82	111.35	109.57	109.1	117.46	109.94	105.92	106.25	100.57	111.76	114.03	113.51	111.55	111.48	106.19	111.96	104.42	107.83	96.511	104.13	112.98	106.01	117.84	103.03	105.28	109.98	108.27	112.6	108.39	105.86	117.03	109.2	108.94	115.84	104.69	117.29	111.37
111.33	111.53	108.99	110.48	101.8	108.98	109.87	106.19	109.85	107.66	100.82	102.11	107.83	114.42	109.71	108.76	109.68	108.03	108.21	99.963	122.2	112	109.31	111.18	111.29	116.57	105.11	105	96.121	109.18	113.58	100.69	109.53	109.7	107.49	112.78	117.18	108.96	116.2	109.92	99.783	104.51	107.08	101.97	108.37	108.72	108.07	100.18	99.098	108.75
102.87	103.27	114.07	108.42	112.93	108.73	114.31	111.49	109.85	108.69	104.76	109.27	110.65	105.15	118.45	115.61	106.42	109.82	109.17	111.51	104.96	115.59	104.52	118.9	111.16	111.63	106.94	106.59	113.73	108.66	112.91	98.518	97.654	104.44	105.83	109.56	122.49	104.19	108.4	113.22	112.57	111.55	103.98	106.03	113.85	101.07	113.44	111.49	115.17	105.9
107.51	96.127	97.866	112.84	118.05	99.358	106.03	101.31	112.62	104.06	111.07	105.86	96.584	101.54	110.69	116.59	105.46	103.72	105.05	103.43	105.43	101.34	105.86	110.02	106.29	106.07	102.17	109.93	102.9	99.823	114.4	111.44	99.78	108.21	109.19	99.903	106.99	98.364	98.395	102.52	107.34	112.23	112.62	97.893	105.24	115.26	113.01	108.11	107.76	118.08
102.12	104.36	118.21	104.47	100.48	94.978	103.72	99.736	99.722	113.4	103.96	101.97	111.98	103.2	102.97	101.44	105.6	108.82	101.53	101.44	114.51	104.7	119.93	111.21	113.7	102.97	101.15	111.45	114.82	116.64	105.81	105	104.95	108.47	107.39	109.4	103.57	101.99	109.67	104.57	103.23	109.59	107.02	99.112	111.13	108.27	110.63	111.78	103.93	109.98
111.7	111.5	109.11	104.03	110.8	115.58	114.74	105.03	113.72	117.31	99.305	111.97	116.93	119.39	111.34	108.5	100.32	112.71	107.91	98.64	108.12	112.11	106.73	108.24	107.3	95.997	107.49	98.446	113.96	101.42	102.1	119	106.84	102.74	108.58	110.85	104.17	105.51	116.76	118.75	102.57	111.06	109.74	109.78	106.28	104.23	105.86	113.65	109.19	106.93
105.53	97.537	98.234	98.608	107.89	102.47	106.06	114.55	115.14	107.36	99.418	112.37	101.62	101.3	109.55	101.71	110.07	109.19	98.163	106.51	108.14	107.39	95.21	93.917	109	107.64	102.34	106.83	112.2	112.03	107.04	111.19	102.48	105.6	107.09	97.031	110.56	102.2	107.79	112.7	110.37	98.633	106.86	111.99	105.98	99.159	104.8	107.45	115.22	109.06
94.035	103.67	103.33	108.76	103.56	109.46	100.38	104.2	103.5	96.035	99.627	95.273	94.162	95.869	104.79	98.896	97.881	91.102	101.38	101.66	102.2	99.19	98.693	89.482	103.57	94.052	95.333	97.426	109.36	96.586	98.102	103.29	97.913	103.89	101.44	105.86	102.15	90.476	104.19	100.65	100.19	94.288	100.82	96.315	102.31	103.65	104.93	98.303	105.07	105.27
96.531	99.598	106.25	104.87	102.9	107.07	97.526	102.33	103.81	104.03	101.51	102.11	105.51	108.22	113.13	105.6	106.23	109.04	105	103.66	104.33	109.98	110.83	101.01	109.62	112.5	101.68	102.95	105.99	101	98.212	101.7	102.3	101.26	112.69	96.712	105.68	112.4	100.82	104.8	100.41	109.29	103.63	105.64	101.81	103.19	105.22	106.8	108.54	107.91
118.98	98.804	114.26	116.5	116.91	109.56	108.82	108.17	95.287	102.23	109.61	107.16	112.31	104.57	100.83	109.31	107.8	108.48	108.31	113.53	108.12	107.43	109.67	106.83	109.67	110.26	118.76	108.15	116.47	106.44	111.27	110.33	104.89	110.5	115.43	107.25	110.07	101.13	105.5	107.27	106.49	115.23	119.46	106.26	92.529	106.6	101.4	112.16	113.24	106.46
106.73	98.343	110.12	102.47	110.31	114.18	104	113.28	110.68	106.81	108.6	99.342	107.52	100.55	108.24	102.6	104.37	107.8	101.17	102.92	104.92	108.32	104.76	107.09	115.37	105.08	108.54	105	104.22	108.11	103.43	106.66	110.78	103.43	110.34	118.94	108.15	101.75	104.12	115.06	101.97	101.82	101.77	114.91	109.66	107.49	104.16	107.67	105.24	104.67
105.02	105.85	115.62	112.67	106.9	98.335	102.1	120.68	114.91	111.13	107.27	107.05	116.44	103.53	112.15	110.27	106.96	113.87	101.59	105.84	113.8	106.78	110.09	108.48	110.59	105.56	110.47	107.17	107.25	109.17	106.42	113.06	103.83	106.07	100.98	105.52	115.26	107.21	103.11	104.79	102.11	104.33	105.64	104.01	115.11	118.07	107.61	105.37	96.909	119.11
108.65	108.69	112.13	102.83	104.6	106.02	112.74	109.82	108.05	98.171	106.9	108.47	104.83	102.91	101.25	109.43	104.7	109.19	108.46	112.47	104.08	110.88	107.02	100.78	115.39	100.17	107.11	112.28	93.311	107.76	104.48	102.24	106.01	103.19	108.77	105.51	115.25	100.64	105.64	111.57	109.71	105.38	103.09	102.31	107.47	112.52	118.29	106.56	109.74	105.27
109.02	96.636	96.716	108.87	109.33	104.66	111.79	103.49	107.63	109.13	106.41	110.02	111.94	111.71	107.73	101.35	104.62	102.05	106.71	111.43	109.2	99.093	109.7	110.79	107.41	112.74	114.7	112.61	105.15	120.49	117.88	110.58	109.78	111.92	112.78	113.12	98.792	100.19	104.86	108.02	108.87	106.27	110.97	106.94	107.72	111.93	99.954	114.12	98.085	104.43
116.89	105.34	108.31	110.35	106.6	104.29	108.92	101	104.78	113.97	104.01	110.09	106.27	111.48	99.746	111.94	110.36	102.37	106.6	109.57	110.05	109.47	110.5	109.16	107.37	107.41	102.78	102.29	109.66	105.26	104.75	106.38	108.96	103.24	111.32	106.54	107.04	123.73	111.35	100.14	97.264	108.89	115.57	107.53	107.29	105.66	110.25	108.21	105.8	118.93
103.08	109.36	107.88	107.02	111.94	106.12	98.324	98.051	104.29	106.08	111.29	111.73	104.45	102.78	108.81	105.4	102.71	107.88	107.05	112.16	107.89	105.98	104.91	104.73	111.62	106.89	99.141	97.697	104.12	99.018	115.15	101.04	109.62	107.75	100.69	101.73	100.39	104.46	105.46	111.14	105.43	108.43	102.16	101.97	109.13	105.16	110.82	111.03	96.317	100.98
105.35	105.68	103.45	119.24	103.65	101.78	120.46	115.46	115.99	107.78	110.41	111.4	107.18	111.51	118	111.28	106.06	108.91	106.21	108.15	105.77	109.5	116.44	109.56	107.72	106.26	106.53	112.74	101.37	107.17	109.79	109.21	116.85	106.24	116.92	103.95	105.93	113.86	110.37	102.3	106.31	115.29	107.28	109.5	111.1	108.58	109.43	101.24	107.67	111.3
102.47	103.29	111.51	101.9	101.32	103.95	103.41	101.9	95.916	93.878	96.493	98.762	98.42	96.191	111.39	99.186	100.42	103.9	104.64	104.05	108.16	91.067	99.981	93.465	103.15	92.941	99.532	103.92	102.63	101.36	101.71	96.517	100.8	96.231	100.75	96.843	107.63	87.736	97.375	92.414	100.34	92.662	97.279	99.832	100.8	95.549	113.65	98.103	96.756	94.436
100.71	95.958	98.18	103.81	96.02	98.179	101.58	100.83	101.34	109.38	100.63	92.268	100.96	103.7	104.14	102.25	104.6	94.389	108.03	107.81	104.54	92.431	110.11	108.73	100.51	96.328	107.81	102.52	90.577	103.8	93.319	95.964	108.9	105.24	94.614	99.539	95.989	103.05	100.55	103.79	100.38	105.81	104.79	101.46	108.52	108.75	96.374	102.53	103.95	98.36
106.71	97.596	95.678	106.44	104.91	86.182	91.754	97.92	105.47	99.998	103.24	98.287	96.836	95.492	111.68	94.786	93.784	102.3	99.644	106.97	99.413	103.74	107.03	99.101	102.17	100.13	106.97	97.403	100.66	94.775	108.76	96.345	103	100.44	92.631	102.45	96.951	104.4	104.23	98.549	100.16	98.717	112.43	107.62	108.86	91.868	104.63	111.31	103.2	107.43
107.18	95.952	97.167	99.844	103.27	96.901	94.004	95.355	107.03	99.056	103.44	101.97	113.85	89.198	101.58	102.37	103.75	98.672	101.62	95.329	108.7	105.46	106.07	97.6	102.96	100.24	98.429	107.26	95.928	103.14	103.1	93.352	93.842	94.124	110.9	94.274	107.41	103.98	99.341	101.38	109.13	97.167	104.54	98.803	94.072	109.52	90.918	101.07	109.3	103.1
100.67	104.33	101.63	101.43	97.932	99.465	104.34	107.87	110.65	105.82	105.34	98.173	103	104.37	98.576	102.13	108.18	110.96	98.917	100.1	97.023	106.6	97.629	103.32	99.188	108.85	112.25	100.33	101.24	102.2	100.5	107.31	106.41	102.31	96.421	102.48	99.718	99.469	99.301	92.968	99.418	103.38	97.095	108.13	104.33	98.378	100.02	92.563	95.32	100.81
94.586	105.11	99.041	103.46	96.994	93.334	95.355	98.402	97.457	104.93	100.84	99.879	96.748	97.626	100.71	93.464	103.74	97.407	100.73	90.236	98.696	105.43	90.338	94.837	84.719	99.393	102.95	104.4	109.8	100.05	105.99	101.17	89.116	109.32	101.32	90.713	96.018	107.62	108.51	102.17	103.37	97.409	98.931	99.621	95.052	100.99	98.775	98.758	106.58	103.54
95.658	93.527	89.766	105.17	96.44	94.594	113.26	99.907	106.55	99.494	95.29	87.49	101.37	103.07	97.198	103.98	93.838	100.14	98.646	97.682	102.52	88.258	100.59	99.701	104.21	85.919	100.72	91.875	103.2	96.659	98.399	95.31	95.933	90.239	97.184	103.39	99.368	98.316	95.962	95.947	100.94	101.04	96.574	101.08	108.46	93.083	97.028	98.09	94.932	107.07
98.497	104.2	101.89	101.05	103.32	110.03	97.097	96.835	108.49	101.74	96.803	102.08	109.57	98.674	100.22	94.534	104.88	104.45	105.24	95.333	106.97	95.314	97.579	92.994	102.73	106.83	102.43	99.274	98.947	106.37	103.31	107.64	98.96	99.291	98.257	97.472	99.304	97.962	93.76	105	103.29	93.546	96.392	97.104	97.856	101.11	100.73	101.82	104.49	103.21
112.11	110.91	112.52	106.5	108.65	105.01	108.94	105.81	110.03	101.95	105.26	111.95	107.89	110.5	112.41	108.57	108.96	120.44	112.52	104.98	111.9	104.48	118.6	109.42	109.24	105.78	111.71	108.74	108.84	105.43	114.61	109.63	108.47	109.44	109.17	113.33	111.22	109.65	108.18	104.53	115.51	107.96	105.28	100.77	114.81	99.129	103.97	105.73	111.64	107.19
106.06	106.42	114.8	105.82	113.58	111.82	105.1	112.76	113.98	123.69	101	116.76	111.82	107.09	110.86	107.07	111.55	95.548	105.93	110.91	116.01	115.09	107.81	114.15	112.18	105.94	108.06	109.51	107.61	105.86	117.77	115.26	116.79	116.27	107.7	106.57	110.9	112.13	104.82	117.09	109.07	106.07	108.92	118.49	111.62	105.47	105.49	120.1	111.13	106.07
102.18	118.34	106.04	104.61	111.4	113.54	106.42	104.72	105.41	107.48	103.6	107.33	100.48	108.64	106.55	103.09	104.65	105.31	108.89	103.65	107.07	99.272	105.4	114.39	105.15	98.348	103.2	109.77	105.29	102.22	105.16	103.09	106.78	95.841	115.06	116.17	102.85	98.91	103.58	114.07	99.689	109.83	97.351	102.82	101.35	94.123	101.82	110.8	96.546	107.57
97.204	109.11	108.78	104.34	96.53	98.067	99.881	94.563	100.94	104.38	98.025	95.628	98.572	99.048	95.355	102.68	102.12	95.853	98.101	100.54	106.81	101.24	93.776	98.267	101.42	94.02	106.61	98.829	94.36	93.051	99.555	100.27	94.83	103.17	94.538	100.62	108.84	107.87	102.46	100.81	97.785	99.534	94.342	97.635	104.86	99.878	97.206	99.82	100.77	101.39
107.9	112.14	106.72	120.75	107.37	97.22	107.9	111.79	115.88	113.7	106.89	97.716	110.89	101.78	117.96	109.25	103.81	105.09	108.32	104.11	108.24	108.58	112.56	107.22	106.05	115.98	108.19	106.15	114.29	107.16	108.32	112.1	101.72	106.75	106.69	110.67	111.12	108.25	112.48	113.72	108.56	106.41	94.036	103	108.19	112.31	107.17	109.7	109.6	106.89
99.902	99.997	103.35	105.81	93.763	98.623	95.455	100.24	98.695	108.48	100.64	95.644	102.94	92.568	102.2	103.35	99.883	95.986	95.639	101.5	101.42	98.716	95.454	109.35	103.26	96.126	98.353	94.443	94.68	96.723	96.535	104.66	99.452	101.39	99.144	97.106	103.53	97.855	90.338	98.089	107.03	93.062	106.47	107.6	93.895	93.786	94.14	102.3	86.038	104.65
[truncated: 500 more rows]
[truncated: 150 more columns]
