# Supplementary material for: Genetic dissection of main and epistatic effects of QTL based on augmented triple test cross design
Source: PLoS One. 2017 Dec 14;12(12):e0189054. doi: 10.1371/journal.pone.0189054 (PMC5730204; doi:10.1371/journal.pone.0189054)
Supplement: S10 Supporting Information — (ZIP) [file pone.0189054.s010.zip › z6_1650_0.5_10.csv]

107.92	106.07	108.49	108.18	109.83	108.11	105.78	106.17	105.8	104.94	104.8	108.52	108.02	110.58	109.67	109.45	104.08	110.11	105.45	105.02	105.24	109.21	105.99	108.91	106.21	108.92	111.16	107.16	107.68	108.11	106.83	108.34	106.59	103.62	109.49	108.63	109.53	109.18	109.37	107.04	107.91	107.51	108.4	105.73	108.63	109.18	106.86	107.8	108.76	106.76
104.96	104.5	107.08	106.26	107.5	106.35	109.13	109.97	109.01	107.77	108.8	107.64	109.62	109.4	106.34	106.99	110.38	105.08	110.19	106.12	108.17	110.34	109.69	108.51	108.15	107.18	109.44	113.17	108.41	109.57	108.7	109.38	109.02	107.83	108.82	110.73	107.28	106.18	105.08	107.57	108.98	106.27	107.22	107.63	109.67	104.54	108.46	107.8	107.8	109.5
104.65	101.52	107.72	103.74	105.25	107.29	105.37	105.38	103.36	106.8	109.69	105.16	101.19	103.62	103.42	110.36	106.16	104.9	105.95	107.04	105.44	105.82	101.84	101.99	103.81	104.08	102.45	108.59	109.88	103.42	107.18	103.45	105.27	104.66	105.2	103.15	105.7	107.28	107.78	103.34	105.57	105.35	105.29	105.55	104.16	108.43	104.85	103.86	106.11	105.5
105.04	108.84	108.93	110.74	106.75	105.81	112.14	108.4	106.71	106.4	109.04	108.51	109.32	108.73	111.34	109.55	107.34	104.5	108.56	105.95	107.23	107.95	108.76	104.79	107.76	108.83	108.31	110.73	108.63	109.6	106.4	105.92	105.8	109.77	109.47	108.2	105.91	110.65	109.14	105.17	106.22	107.27	106.97	106.58	109.51	109	108.58	106.25	106.3	108.47
107.99	106.82	108.58	109.21	107.34	107.71	106.98	110.78	110.35	109.96	108.23	109.44	106.04	105.3	107.94	107.52	112.73	107.59	104.15	109.25	109.11	109.04	107.82	108.45	108.22	110.53	111.11	107.44	109.84	108.25	109.4	107.14	104.47	106.62	108.51	109.49	106.54	107.15	112.26	109.64	110.29	107.86	106.79	107.96	109.35	106.81	107.86	109.26	108.86	106.7
108.19	106.19	107.79	106.03	111.65	106.78	106.85	107.18	108.33	110.35	109.48	109.8	107.92	106.19	105.74	107.18	106.62	110.36	109.86	109.31	109.67	110.41	108.84	108.01	108.1	108.26	108.16	108.92	108.35	109.43	109.94	109.04	105.42	109.39	107.61	109.84	107.09	109.87	111.21	108.53	104.73	105.34	110.55	108.78	109.25	111.22	108.84	108.2	109.61	110.05
100.32	96.21	98.178	99.04	97.26	97.399	98.142	99.436	94.065	96.515	98.358	99.869	100.39	97.613	95.664	98.206	95.766	97.072	96.412	98.15	96.993	96.913	95.356	96.789	100.96	97.134	97.089	97.47	97.658	100.23	97.928	98.5	97.857	96.501	99.553	97.297	97.154	100.93	96.125	97.742	99.367	96.758	97.245	97.241	95.778	97.479	97.091	97.646	99.223	99.222
100.43	101.12	103.38	99.455	102	100.33	101.88	101.32	99.233	96.722	100.46	102.11	101.32	100.9	100.79	100.31	100.92	101.33	98.436	99.047	103.68	101.35	100.4	100.03	97.246	102.32	98.578	97.231	99.187	100.15	100.96	104.15	98.713	99.649	100.73	99.146	99.967	100.93	99.149	101.75	101.39	104.87	101.92	100.53	102.1	102.6	102.74	105.74	98.604	97.122
106.33	105.03	104.29	101.26	103.47	105.21	107.59	105.69	102.05	108.49	108.77	104.67	106.25	107.64	104.29	104.48	105.63	103.35	107.83	106.42	107.73	103.77	105.03	104.39	106.56	105.94	104.8	103.23	104.53	106.83	104.67	105.09	105.15	106.05	109.11	105.07	103.39	105.21	105.57	106.74	107.31	106.21	107.99	104.66	106.64	103.51	105.12	107.52	105.4	103.17
98.053	95.591	97.397	97.816	97.408	96.225	99.677	97.233	97.193	99.141	99.895	96.35	97.861	96.457	99.112	99.32	98.824	99.288	96.726	95.856	97.889	98.955	96.617	96.9	95.367	99.279	98.559	100.89	97.362	96.422	100.54	97.571	101.21	94.724	99.001	97.51	98.148	95.015	100.7	100.54	98.404	98.554	95.132	100.14	100.42	97.168	101.15	96.85	99.011	95.978
107.62	108.6	109.61	105.44	105.4	108.08	106.97	105.75	108.75	108.66	108.03	109.77	110.17	109.75	106.88	108.75	106.83	104.9	107.07	109.64	106.05	108.88	106.43	109.72	103.92	107.31	109.3	110.29	106.13	108.7	109.95	107.9	105.57	105.32	107.7	110.97	110.66	107.55	106.31	108.96	107.53	107.38	111.24	106.31	111.01	109.07	108.16	107.36	109.31	106.38
105.66	103.59	103.95	106.42	107.26	104.82	105.32	107.44	104.23	108.41	105.25	108.22	107.48	104.19	103.87	106.54	109.79	104.59	104.29	108.79	105.92	107.36	105.28	105.23	106.17	105.62	104.33	105.74	107.04	104.59	106.39	104.42	108.11	107.3	105.22	106.31	105.27	105.26	106.22	105.59	105.03	106.24	106.1	108.01	106.23	106.02	104.56	108.88	109.16	103.86
105.04	104.7	105.45	104.14	105.15	107.04	108.01	103.76	105.44	108.53	105.18	102.5	105.18	106.74	107.1	104.73	103.36	103.62	104.42	108.21	102.8	109.56	105.83	103.77	109.79	104.45	104.51	105.44	104.65	104.47	107.78	104.66	106.16	105.89	107.68	105.45	103.02	105.57	101.85	103.92	104.5	104.32	105.44	106.54	106.55	106.93	105.57	108.05	104.5	102.75
109.03	107.84	107.99	109.15	105.96	105.92	110.42	106.67	107.26	108.9	103.94	104.18	108.65	109.28	108.64	107.66	106.07	107.53	108.23	107.53	105.38	105.69	105.72	107.55	104.66	105.94	106.31	105.09	106.08	108.28	109.39	111.51	106.99	109.7	105.45	108.69	106.62	105.23	109.01	105.48	105.43	106.51	109.14	110.69	108.11	105.65	107.98	106.84	109.4	107.44
107.52	103.41	105.54	107.61	104.6	104.88	104.25	104.64	103.24	105.59	108.09	105.17	105.88	104.15	107.36	101.6	105.95	104.44	106.6	102.98	107.37	106.65	106.29	104.76	101.39	105.6	104.13	107.41	104.22	108.17	106.15	109.76	108.88	105.18	105.8	107.37	106.65	106.97	108.63	107.78	107.71	103.67	103.51	104.67	106.15	106.62	105.32	107.22	109.53	108.49
108.33	105.61	106.47	106	107.09	106.2	105.79	104.42	106.66	107.64	105.92	106.44	105.28	107.3	106.9	103.7	104.98	106.65	104.01	104.54	105.4	104.67	102.65	105.2	105.75	105.14	105.16	108.57	107.35	110	103.38	102.52	104.19	106.18	106.13	104.41	108.19	106.63	102.11	106.08	104.44	106.17	106.75	103.79	105.89	107.49	106.83	106.89	105.5	107.83
108.66	109.8	106.93	106.96	107.8	108.69	108.89	112.13	109.67	108.76	107.1	103.41	109.64	107.32	108.35	109.37	107.2	107.39	112.39	110.35	104.56	110.43	110.15	110.46	107.33	111.58	109.33	107.79	108.22	107.41	105.3	110.7	107.43	105.52	107.18	106.41	106.54	107.9	105.6	108.07	107.78	107.97	108.4	108.01	109.5	108.22	106.3	109.66	109.51	107.98
104.22	110.63	105.45	102.98	107.82	107.03	106.52	111.23	104.92	108.08	104.68	106.83	106.83	104.89	104.34	109.42	105.96	105.72	105.4	104.34	109.63	107	105.87	105.32	105.71	103.35	106	109.84	109.28	108.99	109.35	107.53	106.76	108.04	105.46	108.71	107.35	105.97	106.48	107.26	103.35	105.56	105.81	105.16	107.04	106.09	107.36	104.13	105.44	106.17
107.53	106.84	106.84	103.94	105.78	105.22	107.26	106.06	105.29	108.21	103.68	105.41	107.24	104.26	107.39	105.17	105.73	103.95	105.75	103.16	106.09	104.01	102.89	104.17	106.39	104.06	106.07	105.43	107.19	104.04	104.13	106.75	107.23	108.14	107.58	105.01	105.38	103.74	106.34	107.07	105.12	105.81	107.88	106.71	106.52	105.9	108.97	104.16	104.9	107.09
103.91	109.32	108.74	105.07	109.71	107.2	108.05	102.76	110.21	106.89	106.3	111.19	109.93	107.61	108.59	108.17	108.45	106.47	109.18	110.2	105.65	108.96	107.59	107.82	108.85	107.19	108.55	105.4	107.86	108.18	108.5	108.82	111.76	108.58	108.25	108	111.26	106.97	108.97	105.45	108.95	107.13	106.61	110.16	107.98	106.36	106.58	110.31	106.66	109.38
108.26	110.79	105.28	111.71	107.16	109.29	109.31	107.35	108.46	107.75	106.39	106.75	110.27	109.84	106.93	106.06	106.18	105.08	106.54	109.54	108.02	110.56	108.23	108.14	107.87	104.11	107.28	109.04	110.5	109.55	108.73	106.89	110.44	106.85	106.9	106.39	105.39	107.72	110.56	110.27	110.94	108.16	107.74	109.84	108.2	107.2	106.38	110.46	107.87	106.16
106.77	108.31	106.88	106.96	105.21	107.24	105.43	108.57	109.85	107.45	108.35	106.99	105.5	110.33	108.82	107.75	107.86	109.16	109.01	106.46	110.39	110.95	104.77	108.33	107.58	110.46	107.91	106.42	106.08	106.15	108.9	107.62	105.85	106.12	109.25	107.33	106.68	107.54	107.75	110.73	108.24	107.23	109.04	108.09	107.24	109.83	109.72	106.88	108.69	106.36
105.36	104.5	107.61	104.92	106.92	103.53	106.33	106.15	103.88	106.34	104.89	105.24	104.45	105.97	104.3	105.92	103.95	105.26	106.77	105.62	106.79	101.78	105.99	107.35	108.93	104.63	108.79	106.64	104.83	104.7	106.28	107.81	106.09	105.65	105.03	108.9	108.18	106.52	103.67	101.21	106.26	104.46	104.61	108.17	106.27	106.49	103.76	103.95	105.4	109.13
105.74	109.55	107.96	108.88	108.65	107.28	107.36	109.84	107.62	104.78	106.52	107.16	108.97	105.28	107.17	108.66	109.36	109.03	108.03	108.31	107.71	107.47	107.77	109.37	110.37	107.37	108.08	107.34	107.24	112.34	104.83	106.25	106.55	108.59	112.35	104.77	110.74	110.51	105.98	110.55	108.21	109.08	108.9	109.68	107.98	106	107.73	107.02	107.62	106.59
104.88	105.35	109.73	105.27	102.59	106.71	107.52	107.77	107.34	107.26	107.63	108.33	108.31	107.33	110.16	108.4	108.07	106.2	104.94	101.93	108.83	106.55	104.76	103.35	105.81	102.96	108.53	108.06	105.66	104.96	103.87	109.28	109.18	107.44	107.15	106.31	104.69	108.18	106.49	108.61	107.23	104.6	104.9	105.51	105.93	105.08	107.73	107.94	108.09	104.95
105.61	108.04	107.09	104.64	102.92	103.25	105.83	104	109.14	103.99	106.22	106.97	106.15	105	106.29	104.9	107.89	109.35	105.39	104.65	103.76	105.63	101.55	104.46	105.85	105.27	105.24	105.73	107.51	108.17	106.32	104.7	102.09	106.91	105.72	105.42	103.27	105.52	109.66	106.02	102.98	107.72	106.21	103.51	106.52	105.97	107.18	105.1	104.89	104.6
97.904	95.898	99.516	99.47	96.314	96.854	96.831	99.082	98.655	99.734	95.496	96.469	100.52	101.71	97.267	99.614	100.56	98.845	98.263	101	98.578	96.348	99.416	97.803	95.525	98.224	99.503	95.84	97.589	99.557	97.057	96.379	96.605	98.248	100.65	99.98	98.868	98.447	100.33	95.959	97.754	95.013	97.022	97.246	98.069	96.191	99.755	96.873	98.429	102.88
99.235	99.115	99.034	103.21	98.316	102.29	101.79	101.4	101	97.113	100.72	102.72	99.812	101.87	97.84	99.579	97.77	102.91	103.3	99.501	98.596	100.06	104.6	105.35	101.75	100.9	100.02	99.962	101.92	101.78	100.85	104.19	100.72	97.947	102.29	101.12	100.72	100.57	101.07	101.59	100.47	101.65	100.94	98.795	98.965	102.17	98.794	99.923	100.44	99.814
108.49	108.88	110.32	108.34	106.48	105.65	106.11	108.82	108.1	104.46	106.84	109.1	107.01	105.08	106.71	106.77	106.34	108.16	109.67	105.98	106.5	107.97	107.4	108.37	105.23	107.72	105.03	107.52	105.88	106.07	106.88	107.54	110.03	104.68	111.39	109.3	107.97	109.35	104.56	108.23	108.92	105.43	106.21	108.19	106.46	109.08	106.02	110.02	109.08	108.66
106.23	105.22	106.74	104.21	106.75	102.32	105.13	105.09	106.05	102.21	103.49	106.29	106.87	106.4	108.51	103.93	107.44	102.54	104.97	106.6	107.68	106.63	104.49	105.25	106.84	107.56	108.25	105.03	105.77	107.33	106.65	106.32	108.61	106.81	105.57	106.28	105.07	108.32	107.27	106.51	105.07	108.84	106.53	107.17	105.94	103.99	106.21	109.34	106.04	106.2
100.27	103.22	97.868	100.28	99.265	99.82	98.978	100.73	99.065	100.26	99.719	100.12	102.8	98.934	95.502	102.56	101.2	97.341	99.384	99.077	100.19	99.71	97.682	103.42	100.15	101.5	99.461	101.54	97.515	97.692	101.29	100.31	98.998	99.801	102.58	101.72	99.168	99.911	100.29	100.05	100.92	100.34	104.3	101.36	101.05	102.1	99.359	99.593	100.99	101.89
104.79	105.89	109.24	105.74	105.35	103.7	104.27	106.69	103.13	103.05	103.83	108.65	107.3	105.79	107.41	106.7	103.78	105.17	105.95	105.9	105.87	105.91	104.51	107.55	108.51	106.43	105.11	106.03	105.6	106.02	107.32	104.21	104.38	105.77	104.82	106.1	105.28	101.69	105.56	105.32	104.84	104.63	103.15	106.14	107	103.22	108.21	106.64	108.59	102.66
99.163	99.458	95.722	96.216	101.12	98.547	97.824	99.581	96.591	99.11	102.07	100.37	96.212	97.09	96.509	101.57	100.67	100.6	100.67	97.677	101.27	101	100.56	99.625	99.225	102.28	98.294	98.736	97.122	97.505	96.285	99.065	96.591	97.605	98.184	98.967	99.696	98.209	98.703	98.197	98.16	100.76	97.191	99.079	100.81	98.792	94.786	99.027	101.58	102.51
110.5	109.76	103.47	111.86	107.95	109.38	109.03	108.88	109.16	106.79	106.71	110.09	108.46	110.57	109.93	109.5	109.44	108.19	109.26	107.72	108.55	110.1	103.77	110.4	107.33	108.53	108.18	110.62	108.56	109.23	107.08	104.77	111.62	108.2	106.53	105.37	109.11	108.92	109.33	109.28	105.32	110.59	104.48	111.75	108.18	105.13	105.56	112.34	108.52	108.97
109.23	111.36	107.73	105.67	108.27	108.76	107.85	107.17	108.71	106.21	110.07	108.57	109.86	111.41	108.16	108.44	112.12	106.12	105.49	108.48	106.74	109.75	107.32	105.73	107.21	107.55	103.79	112.71	109.82	107.81	110.43	107.39	107.24	106.66	110.72	108.54	105.73	111.49	110.49	108.94	108.56	105.29	105	107.63	107.3	108.48	107.91	106.86	110.07	110.92
107.31	105.77	109.65	105.5	105.48	106.3	105.28	110.7	105.22	106.18	107.56	106.81	106.14	105.55	107.24	106.79	106.16	105.77	108.27	106.99	109.18	107.06	104.45	107.38	106.83	105.12	107.04	106.64	108.15	109.3	106.32	105.18	106.75	101.46	106.75	104.96	106.95	104.22	106.39	104.71	107.18	105.71	107.99	107.87	105.38	104.79	104.57	108.16	106.34	107.47
108.77	105.92	103.73	106.1	103.62	105.66	108.34	105.95	105.64	108.34	109.99	108.86	103.17	106.08	101.25	107.7	108.26	106.67	106.19	102.72	106.85	105.67	107.62	105.09	106.15	107.37	107.1	106.23	107.95	107.81	106.02	105.74	106.38	102.93	109.56	103.3	104.51	107.73	108.82	103.33	103.81	108.32	105.7	108.33	106.64	104.77	104.67	105.67	104.8	104.95
108.04	106.97	106.76	110	107.06	109.29	103.76	109.69	105.65	107.48	106.48	107.26	107.36	105.7	109.23	105.47	106.31	105.48	106.81	105	103.73	111.54	106.77	108	104.32	108.15	107.36	103.35	106.84	105.51	106.66	108.74	103.86	107.1	110.8	105.8	109.5	108.7	105.88	107.03	106.46	106.29	105.53	107.66	107.15	106.86	107.65	107.8	105.05	104.25
95.928	98.956	95.86	96.582	98.962	98.255	96.802	95.395	97.165	99.121	96.887	95.154	100.27	96.739	97.198	96.778	98.905	97.876	96.936	97.627	97.663	97.741	99.821	96.713	96.014	98.211	95.996	98.149	97.233	98.258	97.519	96.997	94.508	96.103	98.189	96.663	99.353	96.936	99.333	100.13	98.6	98.157	99.823	96.061	96.92	98.499	94.851	99.944	101	98.544
107.39	106.62	105.87	105.41	108.58	103.11	107.36	106.31	107.08	108.31	107.08	104.17	102.19	103.93	105.18	103.42	107.16	108.72	105.82	105.84	106.36	104	106.76	106.83	105.58	105.7	105.58	104.46	105.33	107.15	105.99	104.6	105.68	106.58	104.32	105.16	107.56	104.51	108.04	105.08	107.35	108.27	107.92	104.3	106.96	108.59	104.24	104.71	105.36	106.03
95.574	93.603	99.135	96.63	97.016	101.1	98.861	95.293	99.799	99.416	100.74	95.406	95.878	98.107	99.943	94.255	97.253	100.35	94.211	94.685	97.62	100.33	98.273	97.75	97.414	97.308	96.946	99.071	95.979	99.177	97.503	100.34	97.449	100.41	98.5	98.382	96.103	99.339	96.439	97.426	100.77	96.845	98.245	97.391	99.924	97.783	94.41	97.484	97.359	93.601
99.881	95.914	101.26	102.08	95.728	98.752	99.737	99.12	102.15	96.444	97.799	98.378	98.731	102.36	99.022	101.36	99.408	97.614	99.995	97.931	99.943	97.601	99.168	100.93	99.765	97.379	99.364	95.429	97.027	97.636	98.127	97.096	100.53	98.443	98.806	96.055	100.52	98.285	96.912	97.592	99.213	98.057	99.044	99.27	98.539	100.38	98.236	101.39	98.893	96.713
109.07	106.45	104.86	108.59	106.88	106.98	108.47	108.27	107.38	111.02	104.99	108.14	107.77	108.59	105.98	107.92	104.59	107.26	111.45	106.02	109.18	106.23	109.67	108.94	106.74	108.88	105.33	107.16	104.73	108.35	106.91	112.39	104.55	106.94	106.8	107.37	109.28	108.66	104.58	104.79	108.37	110.35	103.96	111.05	110.87	107.24	105.81	110.73	107.95	107.12
108.03	108.02	107.05	108.21	107.9	109.37	104.69	105.71	111.43	109.77	107.47	107.31	110.05	108.93	107.7	107.56	108.71	108.8	108.61	109.12	108.57	110.68	109.65	105.98	106.89	108.52	108.3	107.32	105.03	108.95	108.43	106.93	108.24	110.1	109.54	108.9	108.73	107.05	109.51	107.56	109.34	109.56	106.45	108.21	108.92	106.77	105.52	109.99	110.89	108.19
98.218	98.287	97.295	98.361	96.894	97.328	99.355	96.95	98.951	96.305	100.61	99.731	99.019	99.747	100.4	95.586	97.507	97.404	100.06	98.05	98.398	101.83	99.762	99.951	97.496	98.459	97.367	97.587	99.331	99.529	100.12	97.451	99.078	99.165	99.491	100.03	97.498	100.69	95.957	98.677	100.15	98.138	98.521	98.548	96.839	102	98.261	101.09	97.932	99.674
97.412	100.37	95.404	98.001	97.601	100.03	96.738	97.949	95.003	99.644	99.048	97.5	97.422	97.364	96.542	98.43	98.478	98.289	99.291	97.495	96.831	95.69	95.028	99.722	99.194	97.556	101.39	97.52	98.558	98.369	98.27	99.167	101.42	98.082	95.618	94.479	101.75	100.08	100.29	95.123	97.397	98.022	100.55	97.351	97.8	98.479	102.6	98.36	98.878	100.46
106.16	107.53	109.69	107.8	107.33	107.56	105.72	106.96	107.02	108.71	112.13	107.44	106.23	107.64	108.88	108.71	104.01	109.4	108.92	108.28	108.69	106.39	109.49	106.59	110.32	108.61	111.63	107.81	106.35	106.97	109.37	108.16	108.9	106.97	105.4	103.59	106.13	104.95	108.4	106.18	106.15	106.55	111.09	103.88	108.55	112.77	108.03	106.75	105.55	108.39
106.79	102.08	106.24	105.54	106.28	103.63	105.57	108.92	104.86	104.02	105.5	106.49	112.08	105.8	105.65	106.27	104.59	108.69	108.8	106.02	106.4	107.49	107.68	107.52	108.94	106.86	105.57	103.82	107.41	104.73	105.43	108.42	105.84	107.75	106.18	104.26	103.83	109.08	107.82	105.54	105.01	103.09	103.59	106.41	104.15	103.61	106.18	103.4	105.03	107.14
101.59	99.375	103.77	98.105	99.893	99.437	99.233	101.65	100.49	101.38	102.97	99.471	101.53	101.06	99.492	101.12	101.82	99.644	100.83	103.24	99.777	101.29	103.19	98.933	103.49	101.73	100.27	103.14	103.98	100.56	100.78	102.09	104.79	98.586	103.07	99.969	101.27	103.11	100.92	103.51	102.28	99.418	102.42	101.62	102.49	103.26	99.721	101.43	100.62	99.627
103.4	106.42	106.48	108.92	104.27	105.62	107.75	107.66	106.89	106.1	106.79	105.96	108.89	106.18	104.81	103.21	107.94	103.86	105.6	106.47	104.26	107.8	110.93	106.28	106.43	105.37	105.61	104.7	106.54	107.04	107.58	107.77	106.57	108.69	107.03	105.73	106.5	104.19	104.25	106.6	103.42	103.84	107.22	104.67	109.96	104.06	106.33	104.46	105.51	104.89
103.86	105.38	110.42	106.84	107.05	105.79	109.17	109.05	106.65	104.38	106.02	106.82	106.44	111.15	106.88	106.32	107.83	104.11	108.96	107.29	108.61	107.55	108.08	108.63	105.47	108.63	105.84	107.98	108.65	108.45	107.59	108.03	109.56	109.27	106.78	107.85	106.49	108.53	103.3	108.67	109.46	103.51	108.19	105.22	107.46	106.66	112.08	109.05	107.08	107.35
107.09	110.21	108.8	107.06	107.52	105.03	107.58	109.14	109.55	109.92	106.57	110.5	107.41	107.28	106.56	112.39	108.58	108.95	107.6	108.13	109.29	108.45	108.44	109.05	106.18	108.84	109.1	107.95	107.55	107.64	108.24	105.14	108.62	107.05	107.07	109.5	109.52	107.51	109.21	106.87	109.64	107.76	106.37	111.68	107	108.15	108.72	106.99	106.78	106.65
108.48	108.68	108.13	107.39	114.02	108.38	107.35	109.12	108.91	110.74	104.85	110.67	106.82	107.31	105.33	108.46	108.31	109.86	108.66	106.65	105.88	109.4	110.23	107.41	109.92	108.24	107.22	106.65	108.17	109.4	108.23	109.64	108.22	110.44	108.95	104.76	108.61	107.69	108.79	106.73	105.57	110.04	108.75	109.76	111.09	105.13	108.35	110.92	108.71	113.34
101.09	99.236	97.581	97.3	96.29	101.38	98.624	99.104	97.456	98.434	98.415	96.578	97.495	99.354	95.815	92.273	97.22	100.15	100.33	101.54	96.687	99.048	101.29	99.44	97.844	96.256	97.919	101.98	98.712	98.635	97.364	99.072	96.625	100.95	98.365	98.799	98.691	97.65	96.567	97.039	98.459	97.317	100.14	99.082	99.025	97.197	98.09	95.874	99.976	98.29
103.16	99.292	99.531	101.42	100.65	101.48	100.01	99.099	101.12	98.984	99.679	98.945	96.732	100.77	99.117	100.38	99.246	102.28	99.358	101.38	101.16	99.066	100.11	101.95	101.23	96.582	103	100.1	101.11	98.89	96.42	102.04	99.181	100.42	102.15	103.26	95.56	100.01	100.64	100.87	100.22	101.2	100.04	96.236	98.073	98.834	99.074	100.46	101.16	102.06
108.22	109.05	109.29	109.01	106.94	109.8	110.54	108.35	109.71	109.1	110.11	109.46	110.71	109.67	108.14	109.53	107.14	110.67	108.68	108.54	106.06	109.96	108.73	109.02	107.82	109.84	109	110.55	106.04	107.85	107.89	111.72	108.04	109.53	108.03	107.34	107.46	110.48	106.33	107.56	109.34	109.83	107.37	110.64	105.2	108.31	109.23	106.6	109.54	109.17
108.8	105.98	108.43	107.16	105.1	107.03	103.23	106.94	108.08	107.34	107.01	107.17	108.17	104.19	106.4	104.95	108.04	107.86	103.95	106.61	106.51	106.88	102.84	106.99	107.74	106.07	105.86	104.07	106.93	105.33	105.6	107.18	108.67	106.79	105.78	103.59	104.47	106.76	108.33	108.8	104.89	106.61	105.34	105.96	107.15	109.27	108.5	107.64	107.64	109.02
106.55	108.4	106.91	103.03	105.65	107.43	106.6	107.64	110.39	111.08	111.07	109.5	106.37	109	109.57	109.93	109.17	106.02	105.98	107.02	106.28	108.87	108.25	109.48	106.49	108.24	107.29	105.82	107.75	107.99	107.9	107.67	105.95	105.53	109.44	107.92	105.13	109.22	106.31	108.4	107.6	109.47	108.74	109.98	108.01	104.93	107.28	105.78	107.95	105.47
97.581	97.295	100.46	96.988	99.714	97.793	98.045	98.702	95.859	96.331	95.779	96.35	96.618	96.877	99.618	97.977	98.255	94.659	94.61	95.612	97.563	99.9	98.293	98.836	96.952	98.692	98.737	97.161	99.953	100.86	99.732	99.045	99.993	95.825	99.177	96.31	98.764	97.969	102.48	96.187	95.414	93.929	98.036	98.29	99.471	98.115	95.516	99.326	103.04	98.158
108.93	103.78	106.65	107.44	104.52	106.45	105.93	108.08	106.22	106.2	108.3	104.58	104.3	109.05	106.26	105.64	104.82	105.81	107.16	105.85	106.64	104.49	107.73	104.84	103.31	108.38	108.76	107.62	108.23	107.58	105.45	105.42	106.46	108.69	105.21	107.95	107.15	105.81	107.83	108.69	105.1	107.08	105.03	106.67	105.15	106.09	103.88	105.07	103.97	108.44
98.45	102.41	98.19	98.991	95.768	99.23	95.169	98.646	99.502	98.82	100.29	97.649	98.483	97.16	98.308	96.008	98.255	97.015	96.342	100.49	97.819	97.203	98.754	98.378	97.281	100.14	100.39	98.792	100.73	97.479	99.686	98.408	97.47	96.689	102.39	101.31	96.215	99.307	96.041	97.052	101.72	98.462	97.173	98.781	97.052	101.47	96.153	100.38	100.16	99.585
98.196	99.034	99.484	97.667	95.734	97.36	101.58	96.891	100.56	98.775	96.121	100.29	98.269	98.826	97.406	99.033	99.129	98.083	96.509	97.694	98.45	98.997	100.16	97.256	95.326	97.606	97.026	99.434	97.857	96.457	99.985	95.756	99.819	101.13	98.168	98.58	98.175	98.365	95.24	97.921	98.322	99.599	97.337	98.289	96.676	98.164	96.595	98.105	98.594	99.207
109.31	109.72	103.68	107.64	109.91	109.95	107.09	108.36	108.13	108.58	107.97	109.69	108.84	104.74	107.96	107.69	110.29	107.25	108.13	108.82	109.58	108.25	109.63	106.61	109.9	107.52	106.39	108.5	106.62	108.98	109.87	106.74	107.18	109.57	104.44	108.58	109.32	111.13	107.48	111.47	109.66	108.2	107.77	108.25	107.31	107.32	109.54	111.53	106.71	107.05
106.14	109.89	110.96	111.19	110.1	104.23	107.11	104.98	107.65	108.64	106.59	108.6	106.05	111.19	110.3	109.32	106.76	108.24	109.39	107.28	110.13	109.68	110.81	110.34	106.88	109.46	108.02	110.75	110.68	109.15	109.39	108.34	111.11	111.75	109.29	110.51	108.97	107.81	107.37	107.91	108.74	106.14	108.82	105.61	110.04	108.65	110.9	109.07	110.7	107.66
107.94	106.84	107.56	106.26	105.76	108.13	104.93	106.05	102.86	106.48	104.94	104.44	106.79	106.9	107.49	107.56	105.41	105.14	106.24	103.83	107.72	105.47	104.93	102.9	107.11	105.18	102.46	103.11	107.69	108	104.03	104.93	103.4	106.09	107.05	102.8	105.81	106.44	106.17	108.23	105.31	102.46	107.13	103.37	106.26	105.27	106.33	104.04	101.31	105.13
103.09	106.22	106.02	106	106.18	101.38	109.39	107.18	103.97	103.76	102.15	106.48	105.23	106.36	106.73	106.41	105.69	106.19	105.36	106.78	106.58	105.06	105.42	107.98	107.39	104.77	103.15	107.91	106.42	105.57	104.35	108.56	106.12	103.07	107.02	106.78	105.73	105.31	107.11	103.47	104.12	105.38	103.09	101.76	105.98	108.72	106.87	102.64	106.22	107.31
106.41	108.45	107.83	110.1	109.58	110.24	105.91	107.42	109.72	107.44	110.08	110.37	106.03	112.24	109.58	109.85	109.48	109.11	106.87	112.79	107.2	107.59	104.09	107.76	111.38	106.42	107.77	108.5	105.29	111.56	110.23	109.91	108.17	108.02	109.12	106.77	104.89	107.5	108.69	107.56	107.24	105.37	108.55	109.43	106.74	106.86	105.53	106.5	109.11	108.61
108.81	110.23	107.68	108.41	110.36	112.41	106.47	107.72	109.02	107.6	106.8	110.48	106.66	107.21	107.57	111.59	109.94	109.14	107.75	108.45	110.1	106.03	107.29	109.23	109.18	107.85	108.72	108.67	110.19	107.7	108.32	109.57	106.65	108.55	109.97	110.73	108.29	108.99	108.54	110.71	111.64	107.62	109.91	106.08	105.63	107.11	109.4	108.88	108.35	108.81
97.145	99.723	98.278	98.288	99.271	100.83	97.549	98.627	99.69	99.253	97.697	99.285	97.812	99.018	98.638	99.789	100.36	100.17	100.27	96.989	99.875	102.48	98.274	99.956	94.672	99.838	99.56	98.814	101.82	99.729	100.82	100.49	99.79	98.609	99.005	100.95	98.966	98.216	99.513	100.45	98.502	99.925	100.13	98.856	99.67	98.975	98.609	99.818	100.23	98.404
105.62	100.73	105.99	108.46	103.98	106.6	104.96	104.29	109.91	107.49	105.9	107.98	105.37	108.39	106.02	104.43	106.11	103.47	107.85	108.81	106.06	106.46	107.53	106.01	107.42	105.02	105.18	106.41	105.3	106.12	109.24	106.58	106.52	104.96	103.71	106.24	107.74	105.79	104.27	105.33	104.98	109.87	104.03	108.75	105.81	105.46	107.17	105.87	104.71	104.07
99.113	99.302	97.505	101.86	100.96	100.42	95.299	96.926	101.23	99.141	97.18	96.685	96.723	97.983	97.932	101.84	97.266	98.397	100.1	98.668	99.1	97.83	99.459	100.38	99.759	99.275	98.635	100.95	97.97	99.003	96.506	100.23	97.821	96.073	101.36	98.252	98.322	98.389	101.17	96.413	98.519	99.459	97.456	99.917	101.24	97.911	99.707	99.32	99.251	99.633
103.91	106.94	106.11	103.62	106.53	106.46	104.88	106.41	108.37	106.03	105.87	103.85	107.42	105.46	104.63	106.23	104.62	105.64	104.04	106.14	106.18	105.42	105.56	108.68	109.21	103.5	105.06	104.53	107.17	107	106.39	105.89	105.86	108.76	104.26	105.49	106.62	104.67	107.3	106.29	105.15	107.15	106.55	107.22	103.37	106.58	105.39	104.58	104.55	105.99
107.35	105.77	108.14	107.74	101.84	105.22	103.89	103.66	105.61	107	104.94	108.88	107.02	103.81	105.38	104.5	104.11	105.85	103.86	108.18	106.49	108.05	105.24	105.26	105.46	105.59	105.35	106.8	108.4	105.08	101.39	107.81	105.67	107.25	103.09	105.96	102.97	105.71	107.46	107.1	106.08	105.25	107.98	107.68	107.39	104.67	105.87	105.52	106.3	105.39
107.97	107.12	104.14	104.34	107.57	107.35	103.95	102.12	104.32	106.95	105.64	104.75	105	104.5	104.36	105.16	103.93	106.29	105.46	105.43	104.17	107.25	104.81	107.9	101.39	105.9	105.43	106.32	109.88	107.42	104.23	106.42	108.95	102.82	106.6	106.57	105.93	108.03	104.74	104.78	106.35	103.89	103.69	105.38	105.12	101.53	107.86	107.52	105.89	105.52
108.48	110.52	108.39	110.7	107.22	105.66	103.6	109.96	107.48	107.76	108.73	108.54	108.73	105.54	109.02	106.23	112.61	109.42	105.65	109.13	109.52	109.73	108.94	108.39	106.57	111.02	108.45	109.02	109.1	111.42	105.17	107.79	107.78	106.9	108.38	108.52	110.32	107.42	108.61	106.66	105.56	105.95	106.27	109.14	107.79	107.5	109.97	111.2	108.14	103.26
110.12	109.92	111.23	107.82	111.86	111.3	110.05	109.48	110.13	111.68	110.15	110.31	106.37	110.16	109.17	110.71	110	110.76	109.64	110.49	112.12	108.11	112.37	110.77	110.31	111.69	110.96	113.01	111.31	108.59	111.2	112.82	107.94	107.59	108.49	111.23	108.26	109.35	110.88	111.43	111.59	108.3	111.11	111.28	110.65	112.54	111.53	111.62	112.01	110.74
103.78	100.07	98.871	99.847	100.52	100.12	100.63	98.872	98.961	103.41	100.37	101.87	100.33	102.13	103.19	102.62	99.598	99.665	101.59	99.565	99.514	100.16	100.42	101.97	98.008	98.501	100.77	98.355	102.05	99.604	100.79	99.628	98.4	99.092	102.17	103.55	98.158	101.02	98.231	100.25	98.164	100.32	102.32	104.74	102.77	102.42	100.18	96.368	101.13	99.27
111.97	106.76	110.94	109.77	109.14	108.18	108.71	109.66	110.15	111.6	106.11	109.56	112.86	112.48	108.43	110.66	113.54	108.21	112.03	108.53	109.68	108.96	109.5	109.28	110.46	110.75	109.69	112.61	111.38	108.81	109.18	111.04	108.04	110.39	108.2	108.47	113.87	112.04	110.57	111.53	111.14	108.1	108.2	111.62	108.82	110.21	111.89	110.39	108.6	111.5
97.195	97.087	96.43	96.974	101.18	98.726	98.438	96.778	96.772	101.26	96.835	96.688	97.572	100.59	96.669	98.489	94.821	95.524	97.173	97.326	99.644	98.927	99.005	99.138	98.36	96.221	98.551	97.557	98.887	96.317	95.738	99.671	98.56	95.38	100.43	97.6	99.002	96.975	99.957	97.031	97.672	99.419	98.713	98.569	98.77	97.559	97.057	97.118	96.88	98.024
108.46	111.02	107.11	108.73	107.02	107.51	109.2	108.69	106.96	108.82	105.78	105.94	109.07	110.31	111.83	109.32	109.03	109.13	109.17	108.19	108.5	112.16	109.64	107.14	105.36	109.5	106.89	107.86	108.01	109.54	105.9	109.82	107.72	108.01	110.16	109.34	106.02	111.66	105.51	107.11	108.53	105.02	109.29	108.45	110.56	107.66	107.16	107.28	106.11	108.04
108.86	107.11	107.2	107.7	109.23	107.93	108.34	107.32	109.8	106.38	108.3	106.66	109.38	109	108.53	110.59	108.14	107.52	105.71	112.07	108.62	107.68	108.77	105.83	106.08	106.52	109.08	105.56	108.69	104.38	108.51	108.61	105.32	109.22	108.17	110.26	108.36	108.42	106.79	111.77	109.37	110.65	110.65	106.14	108.77	109.13	110.59	110.66	103.98	111.17
99.891	104.02	104.17	104.71	104.55	102.36	102.99	100.36	103.75	104.75	103.67	101.97	100.8	102.48	104.75	105.02	103.65	104.72	101.78	105.34	101.86	103.95	101.46	102.92	102.41	102.27	101.98	99.805	102.96	100.85	103.77	102.05	104.03	101.56	104.5	100.01	105.97	103.96	103.13	103.46	105.66	103.26	100.13	106.79	100.29	104.05	104.48	103.82	104.9	104.09
105.83	109.82	110.08	108.35	106.74	108.4	109.85	110.7	108.72	107.61	107.26	110.74	107.78	106.92	108.01	107.17	108.14	109.86	106.81	107.69	109.92	107.85	107.63	108.27	106.28	105.58	106.49	108.13	109.14	110.06	108.97	110.54	107.44	102.76	107.15	107.16	111.8	106.49	106.01	110.12	114.95	108.29	109.4	109.38	106.52	109.18	110.02	110.26	110.87	109.79
104.36	101.5	103.81	105.77	107.19	107.76	107.62	107.58	107.48	105.58	106.86	102.74	107.41	104.58	108.08	104.58	106.65	107.94	107.64	105.64	106.79	103.88	106.8	106.22	104.72	103.89	102.2	109.78	106.5	107.14	106.22	106.16	105.8	105.07	107.02	107.85	107.85	104.65	104.82	104.96	107.57	103.53	102.59	107.71	106.34	106.8	104.01	108.08	105.44	103.07
107.06	109.97	112.56	105.65	109.83	109.1	110.3	109.82	110.49	108.63	104.42	108.17	108.44	108.33	108.57	109.1	106.95	109.87	108.31	105.3	108.63	109.16	108.95	108.24	111.91	109.7	110.39	111.06	107.99	108.97	106.85	109.48	108.87	109.05	106.53	105.64	108.97	110.63	106.45	107.93	107.46	108.14	108.92	109.21	108.86	107.73	110.96	111.18	110.04	107.27
104.22	104.67	107.41	104.53	106.85	106.64	103.8	104.83	105.67	107.42	105.83	107.11	105.48	105.52	105.5	105.62	109.57	104.54	104.45	105.79	105	106.34	104.61	104.63	107.38	107.46	106.81	103.6	102.44	106	106.81	106.74	105.85	108.45	107.47	106.68	107.69	106.97	103.84	103.86	106.18	105.38	107.07	102.71	106.62	105.85	106.34	103.75	105.37	103.72
109.94	109.38	107.51	108.54	108.59	111.84	108.47	109.01	108.42	106.47	107.54	107.79	107.96	109.28	108.98	108.19	107.6	110.82	111.17	107.19	110.16	109.61	108.43	107.68	109.65	109.22	106.88	111.37	105.54	107.47	106.73	109.13	111.78	111.44	111.5	105.86	111.48	106.12	108.57	106.3	107.57	107.52	107.18	110.94	109.02	108.84	108.79	108.5	110.25	106.96
112.05	109.05	107.74	103.63	107.25	107.77	109.24	105.6	108.75	109.46	108.59	109.9	110.61	110.56	111.39	107.87	109.23	107.59	103.85	109.02	106.93	107.28	109.47	108.72	107.52	110.61	109.36	109.98	107.14	108.37	108.54	105.15	108.37	108.39	107.05	110.32	105.59	103.64	105.29	106.55	107.43	108.86	107.45	109.65	106.41	107.21	109.34	107.01	110.38	107.22
105.9	103.66	106.17	107.5	106.04	106	105.47	103.35	104.39	106.61	109.98	106.45	106.76	104.21	106.65	105.79	108.21	104.04	104.94	104.37	103.31	108.22	105.83	104.53	104.8	104.15	104.26	105.38	104.24	104.89	107.3	106.09	103.97	106.47	107.3	103.68	104.98	107.92	106.24	102.79	105.92	104.52	103.95	105.9	104.24	107.07	105.46	105.52	105.26	107.37
99.403	96.785	96.94	94.971	98.776	97.091	96.5	98.125	99.35	98.746	95.687	96.028	100.88	97.174	98.578	99.862	100.07	97.681	98.428	97.511	100.24	97.921	98.914	100.2	97.654	99.784	100.56	99.138	97.73	96.037	96.28	97.808	99.154	98.893	97.653	96.886	99.201	97.677	98.147	99.22	98.411	101.39	100.32	94.592	98.314	98.609	97.933	97.307	100.36	99.778
110.99	106.63	108.72	109.37	106.37	107.22	107.82	107.53	106.45	109.89	111.13	106.96	106.67	107.77	106.5	110.63	106.5	107.03	111.54	108.58	111.44	110.11	107.8	107.36	109.73	107.45	108.39	108.88	108.38	106.72	109.84	107.66	106.68	106.67	109.61	108.06	108.77	108.02	106.96	107.44	107.02	110.42	109.04	107.39	109.99	108.51	109.61	107.62	110.55	111.49
107.57	106.33	107.05	110.75	109.77	110.42	104.89	107.68	108.6	108.04	106.56	103.94	109.24	108.26	109.21	111.41	107.24	108.83	110.76	107.63	106.44	106.25	107.35	109.61	111.71	109.66	107.68	107.81	106.5	110.89	111.64	108.18	110.05	106.78	106.96	110.97	107.82	106.23	107.8	108.99	106.33	109.33	108.87	109.37	109.79	108.77	107.41	107.36	109.93	107.82
115.48	111.21	110.59	113.39	109.07	110.47	107.5	109.47	110.88	110.54	110.83	110.66	110.05	110.79	109.28	110.67	112.1	114.86	109.92	108.68	111.74	111.87	112.82	109.51	111.97	106.58	111.5	108.98	111.68	110.38	108.01	108.78	110.71	109.59	111.65	109.78	106.7	114.04	110.02	111.18	106.16	113.05	107.5	109.64	110.9	109.71	111.18	110.19	111.66	110.31
104.33	107.45	105.95	106.34	106.68	104.9	106.15	108.45	109.77	104.54	103.4	104.16	105.17	106.25	104.17	105.78	103.84	108.81	106.2	108.24	103.83	105.14	105.13	105.64	103.79	102.99	106.31	106.09	107.75	106.57	106.05	105.78	106.52	104.86	108.16	107.4	104.04	106.3	105.97	104.68	106.93	103.31	106.05	104.17	106.59	107.22	109.86	107.32	105.98	107.71
106.42	107.82	103.85	104.92	102.99	104.06	106.99	106.23	104.17	106.48	104.18	103.58	104.72	103.92	101.62	105.57	106.14	105.02	105.78	104.7	106.78	107.47	105.31	104.23	105.29	105.09	104.55	104.81	105.32	103.27	105.44	105.61	105.33	106.88	107.62	107.98	107.16	107.27	107.25	105.51	104.27	101.66	104.75	106.32	106.9	104.99	106.68	105.19	110.85	108.46
111.18	115.02	111.56	113.72	111.1	109.86	110.65	110.22	111.86	110.47	112.11	109.53	109.53	111.46	112.72	108.44	111.76	110.91	110.39	109.81	112.74	108.56	109.56	107.78	109.53	112.2	110.45	110.71	110.5	112.79	111.91	111.96	110.23	110.66	110.58	108.41	112.18	112.43	110.01	111.24	110.55	110.51	110.09	110.97	110.4	111.33	111.98	109.74	109.76	111.18
107.54	107.84	103.81	105.03	107.36	107.79	108.22	107.57	105.27	106.46	109.17	106.38	107.66	105.57	106.49	107.74	105.93	107.08	105.26	105.56	105.22	108.83	104.87	105.98	108.12	107.37	107.37	104.1	105.15	104.24	104.18	107.17	107.66	107.68	107.08	106.48	104.5	108.63	105.3	105.41	106.77	107.73	104.09	105.44	107.74	105.8	105.52	105.04	105.91	108.12
100.36	99.704	101.68	102.27	99.746	99.371	96.605	99.192	100.78	101.35	100.39	100.55	99.24	97.739	100.84	100.42	100.42	97.114	98.482	97.737	94.896	100.45	99.215	98.738	98.067	97.589	99.13	96.289	98.489	99.906	97.927	99.929	102.01	98.438	96.017	99.223	98.642	100.81	98.63	99.191	98.048	102.09	98.265	98.831	97.464	99.871	97.546	96.325	100.23	100.56
105.79	107.88	105.34	103.9	106.39	105.49	104.09	103.76	105.87	103.26	105.42	106.51	105.48	107.23	104.99	103.3	106.5	104.82	107.89	105.61	102.59	105.52	109.23	104.02	105.25	108.02	105.03	107.13	106.88	104.17	106.79	105.75	104.7	106.75	101.33	104.78	106.93	107.23	105.03	104.89	103.45	105.01	103.92	105.24	104.74	104.74	103.16	105.51	104.06	102
104.04	100.65	102.21	99	98.815	97.898	100.66	100.79	101.97	101.43	100.6	97.864	102.54	97.435	98.772	101.48	97.671	100.7	100.11	98.116	99.24	100.34	101.67	100.34	101.08	103.9	100.13	99.886	98.06	100.01	98.544	100.01	101.32	100.55	100.74	101.47	101.79	102.72	98.306	99.035	100.34	99.765	101.18	99.613	98.674	100.79	102.16	100.07	100.5	100.75
106.83	105.83	105.96	104.54	103.34	105.94	104.08	103.53	107.61	105.5	107.52	105.87	106	106.51	107.96	106.96	105.5	105.22	106.89	106	106.05	105.8	103.98	105.47	105.58	107.89	103.86	107.36	105.96	104.44	105.73	103.68	104.82	107.43	105.58	104.35	104.04	105.9	104.56	103.49	106.07	106.28	105.75	104.73	105.16	106.43	103.48	104.61	106.88	105.27
104.32	106.27	111.09	106.55	109.38	106.52	109.49	108.39	107.99	106.68	106.53	108.13	108.07	109.51	109.19	110.49	108.81	110.43	109.67	110.62	107.64	108.89	106.47	106.02	109.74	109.13	109.41	110.38	105.93	107.49	106.87	106.78	106.93	104.99	109.34	109.61	110.69	109.25	108.18	107.48	106.6	107.12	111.88	104.57	107.26	109.83	109.21	106.46	107.64	109.62
105.96	104.69	108.09	104.96	106.95	102.96	105.88	104.24	102.69	105.86	105.33	104.93	104.12	107.79	103.83	109.07	105.42	106.54	106.67	107.3	104.78	106.95	104.55	105.66	106.72	105.6	106.8	108.44	105.37	106.74	102.72	103.29	104.67	108.6	106.78	107.97	105.73	104.93	107.15	105.43	106.99	105.03	104.58	105.85	104.92	109.25	106.24	105.69	107.91	102.42
108.47	107.69	107.16	105.21	106.98	106.8	108.99	104.42	105.69	104.39	108.95	107.49	108.53	103.18	108.8	106.94	107.79	106.72	106.78	107.29	109.04	102.88	109.38	107.73	104.11	104.08	108.09	106.37	103.44	107.1	106.9	107.73	107.64	107.03	109.31	107.06	104.49	104.95	107.78	106.17	106.03	104.96	105.93	105.53	104.73	106.18	105.93	108.98	106.05	108.69
105.16	106.63	106.77	107.01	107.77	106.27	105.62	108.54	108.93	108.54	107.16	111.7	106.7	110.34	113.09	110.03	107.46	108.44	109.7	106.1	109.63	107.6	110.35	107.66	105.75	107.67	106.13	106.47	108.8	107.55	108.62	107.9	107.44	107.74	110.08	110	107.27	108.79	109.62	112.2	110.72	107.09	108.56	109.78	108.15	106.62	108.55	109.16	108.81	108.66
100.1	98.091	100.52	101.68	100.02	99.36	101.86	101.86	102.7	99.842	99.83	102.02	100.61	100.27	100.78	100.71	100.7	98.934	102.32	99.363	102.64	101.74	100.1	102.85	98.518	103.8	101.94	99.953	101	101.69	101.72	102.21	101.49	98.882	99.528	98.533	100.82	101.39	101.18	102.26	101.08	102.49	101.12	102.14	99.631	96.156	101.07	101.61	98.5	101.97
106.1	106.64	107.35	106.2	109.19	106.61	110.11	106.75	107.08	104.9	105.55	109.78	108.79	109.55	104.03	107.38	107.49	108.8	109.45	108.62	108.66	105.77	108.63	108.38	110.52	106.34	105.53	108.59	109	105.27	110.59	109.38	106.19	105.39	103.91	107.37	107.06	105.7	105.54	106.98	105.55	109.11	109.12	110.28	108.36	110.37	105.33	106.54	105.62	113.5
104.85	106.96	102.66	107.2	105.49	103.82	105.37	107.53	105.39	104.95	105.12	106.38	106.57	105.88	107.83	107.9	104.89	105.68	104.43	104.07	104.52	106.8	105.63	107.25	109.38	104.09	106.94	104.67	104.6	105.49	109.64	106.94	104.48	107.06	107.05	107.45	109.24	108.81	105.97	104	106.62	104.79	106.47	103.81	104.56	107.21	106.5	107.94	107.05	105.91
103.7	107.17	106.88	105.65	102.13	103.81	103.73	105.38	106.65	107.06	106.14	104.78	105.66	101.7	103.47	106.22	105.21	105.85	107.85	102.78	103.73	104.75	106.41	104.62	104.13	106.42	101.76	106.56	104.56	105.23	103.61	106.45	104.64	108.01	103.75	103.4	102.09	104.28	107.08	102.37	108.4	104.1	103.94	107.1	103.63	104.6	104.08	104.03	108.31	104.94
107.86	105.6	109.09	108	110.24	114.17	106.05	109.6	108.93	108.66	106.24	105.82	107.97	105.84	109.08	108.78	106.73	106.52	109.25	103.63	106.47	109.48	107.24	105.69	109.54	108.04	107.81	108.12	110.32	108.58	105.3	105.14	108.31	106.19	107.22	105.94	106.69	110.13	107.29	103.71	107.01	110.7	106.86	110.03	107.33	109.6	107.05	111.18	109.52	105.58
102.48	100.63	97.936	101.39	100.63	96.687	97.948	98.342	98.202	99.472	99.454	98.542	100.85	98.629	98.407	98.539	99.729	99.557	99.061	100.09	95.623	99.127	97.366	99.798	97.93	97.841	96.231	98.658	98.472	97.101	96.188	98.105	98.852	97.421	97.601	100.34	96.586	95.817	95.121	99.606	95.396	97.862	98.184	99.362	98.669	97.425	96.233	99.047	99.188	98.114
101.89	107.11	103.51	103.64	105.9	104.46	104.93	105.3	104.33	104.45	104.24	105.91	108.24	105.32	105.31	106.98	104.65	107.31	106.45	106.14	108.04	104.69	106.4	103.98	105.81	104.58	104.7	103.29	105.1	106.21	107.1	107.7	106.91	107.69	108.83	105.95	105.3	105.71	107.8	106.76	106.81	106.44	110.46	106.11	104.31	106.05	106.14	104.93	104.8	105.63
108.21	109.59	108.33	109.24	109.16	109.46	110.98	110.75	106.37	110.34	110.47	108.03	107.8	108.27	105.1	109.55	107.7	107.98	102.42	108.63	106.67	111.43	107.07	112.37	107.84	111.83	106.46	107.79	108.81	110.05	106.97	109.84	105.93	106.93	105.75	108.29	109.98	111.41	109.18	104.23	109.41	110.46	108.06	107.43	107.11	109.39	106.73	108.67	107.86	113.53
107.1	107.52	103.97	107.31	103.36	105.27	104.48	106.2	104.52	103.8	105.13	105.12	103.62	104.85	106.39	105.68	102.84	105.87	106.62	106.12	103.73	108.19	104.31	103.5	104.01	102.36	106.39	104.21	106.69	105.64	107.03	106.8	106.97	105.45	106.27	107.03	105.51	102.23	103.92	108.93	105.03	104.11	106.96	106.79	103.01	106.6	107.1	105.47	105.11	104.16
108.01	106.51	108.18	106.45	109.22	107.45	108.98	108.39	109.29	108.44	109.22	108.53	108.66	107.8	108.37	106.62	105.43	106.85	111.34	109.62	105.75	109.02	106.57	107.32	107.64	109.37	111.59	106.62	105.91	107.06	106.54	105.73	104.3	109.98	106.42	106.8	108.35	107.66	106.25	105.47	110.54	108.77	106.22	107.76	106.17	106.79	106.39	108.75	109.24	107.57
108.33	111.17	104.95	108.18	110.23	107.42	110.31	109.79	108.2	107.41	108.34	107.21	108.09	107.93	106.23	107.58	108.12	107.95	112.08	108.97	110.39	107.44	108.27	110.39	105.33	106.17	105.73	109.77	110.27	109.08	108	106.61	109.97	108.82	108.11	110.84	109.42	107.96	110.85	108.71	108.18	108.68	103.99	108.9	107.98	108.51	106.74	109.5	110.16	108.62
105.38	111.13	107.82	106.88	105.98	107.13	105.2	107.36	108.65	110.63	108.9	105.85	106.01	106.94	106.82	109.59	107.88	106.97	106.86	111.83	106.31	108.21	110.07	106.69	105.53	107.85	112.57	104.74	105.56	109.53	106.55	105.18	107.36	109.1	106.38	108.83	105.6	108.01	108.67	107.5	108.39	106.96	106.5	105.43	108.07	106.72	108.26	110.06	106.04	106.55
107.84	110.78	107.1	106.05	108.1	103.76	106.22	107.09	106.59	107.45	106.22	112.1	107.76	106.92	111.95	110.29	106.21	107.09	110.34	105.85	112.66	111.43	103.07	108.49	107.23	109.15	108.24	108.38	107.79	108.97	106.39	110.34	108.65	107.45	107.13	102.76	107.6	108.58	106.49	107.81	110.89	104.76	109.31	107.41	107.3	109.38	108.87	107.5	108.65	103.51
107.66	108	109.48	108.42	110.47	105.86	109.28	107.6	109.53	106.1	107.99	106.69	109.45	110.27	111.36	107.6	111.96	109.67	108.7	105.5	106.45	106.68	110.36	111.11	111.07	107.64	107.24	109.99	108.93	106.69	109.17	107.07	106.79	107.71	110.37	108.29	108.87	108.48	104.9	108.87	108.12	107.79	107.56	107.87	106.13	109.21	106.86	108.28	108.3	108.49
106.32	103.62	106.42	105.98	103.3	105.15	106.58	106.58	107.48	109.84	106.33	108.46	107.81	105.74	103.8	106.8	106.34	107.36	106.86	108.23	105.21	104.98	104.22	109.24	105.66	104.11	108.02	104.9	106.02	105.7	107.96	104.26	110.05	107.56	106.63	108.56	105.36	106.21	104.78	106.82	107.02	105.67	103.72	105.71	107.19	102.82	106.95	106.31	106.19	106.68
96.094	102.33	94.791	96.152	95.883	98.979	95.751	97.456	100.8	96.961	101.24	96.234	98.071	97.476	96.051	98.455	97.546	98.2	99.277	97.908	101.67	99.952	97.901	100.24	98.578	100.19	97.819	97.063	98.441	98.347	98.862	99.142	97.624	96.717	97.514	99.8	98.499	100.93	97.899	98.923	96.029	101.99	98.139	98.588	99.248	97.877	96.169	96.961	101.32	98.563
96.433	98.022	96.492	100.23	99.817	97.795	97.45	97.349	96.716	101.92	98.382	99.481	98.645	98.251	100.63	99.417	100.35	100.86	99.322	97.124	95.678	98.317	99.452	99.402	98.212	99.178	102.83	101.49	98.167	96.785	100.36	98.245	100.32	99.528	99.473	99.457	99.733	99.142	97.123	101.65	93.678	97.449	100.77	99.455	102.35	100.17	99.094	98.629	97.212	100.87
110.77	109.78	114.18	110.98	110.98	110.96	110.17	108.26	111.28	112.61	107.85	110.9	109.74	111.63	110.46	111.76	109.97	111.04	111.49	111.83	110.7	114.07	112.35	110.88	109.27	107.38	109.38	107.94	109.09	108.81	109.77	114.54	109.69	110.16	110.58	112.37	111.77	110.79	111.67	114.73	112.78	110.77	108.54	107.67	112.13	107.69	109.46	112.8	109.8	110.6
105.25	106.37	106.11	107.25	104.73	106.82	105.46	107.74	109.27	102.97	106.11	109.42	106.45	106.23	106.99	107.94	108	106.01	103.84	105.23	106.53	106.53	108.98	109.22	108.54	104.64	106.68	105.57	107.12	105.91	106.36	107.08	105.36	106.4	106.59	107.49	107.79	108.97	104.4	103.11	105.83	102.86	108.96	107.78	105.81	103.82	107.32	105.95	108.25	104.66
103.37	105.85	107.23	105.9	100.8	108.66	105.51	107.78	107.04	105.96	104.89	108.91	104.69	103.48	105.52	107.98	104.84	106.13	104.76	106.96	105.84	106.31	106.36	106.79	105.74	101.61	106	109.87	105.46	106.28	105.74	106.67	106.58	107.44	102.81	103.15	104.79	104.47	106.14	103.49	103.1	106.8	103.46	106.88	105.44	106.64	105.03	104.48	107.28	106.68
100.96	100.91	102.98	101.09	97.901	102.02	103.99	98.794	102.59	100.47	102.75	97.933	102.9	100.99	102.14	104.26	101.49	100.26	99.901	98.924	101.29	98.654	103.59	101.66	101.61	101.01	98.101	104.73	101.87	100.58	100.96	99.078	102.95	101.42	101.47	99.299	104.49	101.19	100.07	100.44	99.713	98.279	102.35	101.54	99.832	102.79	102.72	100.94	102.24	99.325
109.71	109.33	109.86	108.49	106.75	105.35	109.48	108.86	107.19	105.57	111.98	106.2	107.53	112.45	106.56	105.61	103.77	108.88	109.88	109.45	107.89	107.31	106.12	109.02	108.21	104.34	107.41	108.25	107.63	108.47	108.06	110.48	107.62	107.3	106.4	108.53	107.79	107.12	107.47	107.11	108.82	109.13	106.36	106.74	111.4	106.2	109.54	111.41	106.53	110.76
105.67	105.32	103.33	106.67	109.22	103.67	105.31	108.01	107.2	106.61	103.83	106.24	104.87	108.12	106	105.82	104.96	108.95	105.2	104.74	107.03	105.92	107.75	107.14	105.91	107.13	105.66	107.84	105.71	103.92	105.4	106.82	104.95	105.71	104.72	104.47	105.6	105.94	105.81	108.21	105.5	107.56	104.03	103.86	104.19	104.68	104.67	102.44	103.86	104.77
99.293	96.169	98.901	100.55	98.755	95.101	99.635	97.887	97.919	95.998	97.011	95.491	98.489	97.609	98.633	98.763	99.276	96.413	99.568	96.703	99.481	99.262	98.956	98.328	99.979	96.524	100.34	97.777	95.547	97.206	99.28	97.419	95.127	95.644	98.957	98.237	100.2	96.124	98.894	94.665	97.203	99.066	100.19	100.04	94.883	97.45	96.648	98.759	99.994	99.552
107.73	103.08	104.34	107.74	107.21	105.85	105.39	106.27	106.54	106	102.51	107.32	108.36	105.41	108.02	103.47	106.03	106.74	105.7	104.98	106.1	107.52	106.51	107.01	106.21	105.73	106.69	106.02	106.09	106.59	104.8	104.63	107.04	105.67	107.92	104.77	104.2	106.25	106.4	105.53	103.83	104.77	107.46	104.8	107.02	106.61	105	105.07	105.61	108.42
108.18	107.37	105.98	104.18	104.95	105.23	107.41	108.87	104.75	105.93	104.93	107.63	105.04	106	106.7	107.45	104.31	107.14	107.84	106.61	107.09	107.7	104.59	105.76	106.25	105.69	106.35	107.25	106.9	104.3	106.71	106.29	105.27	105.99	105.47	104.37	104.94	106.52	100.87	107.73	106.28	108.22	104.57	105.48	106.62	105.79	105.65	105.29	106.51	104.53
97.139	99.632	95.828	98.321	97.098	94.56	96.735	101.77	99.251	99.354	97.784	98.432	96.845	100.2	97.354	97.096	96.543	98.317	98.273	98.755	100.4	99.372	100.28	97.767	98.336	100.07	96.943	100.65	99.065	97.181	96.251	97.133	95.699	99.206	96.092	97.563	97.129	97.744	94.387	98.336	97.095	99.208	96.743	99.34	100.91	98.863	100.99	99.994	97.845	95.504
104.51	107.85	105.6	106.26	106.08	104.3	105.73	105.71	104.31	105.77	105.5	107.68	105.99	105.06	107.16	103.63	105.49	105.59	105.83	102.84	103.89	108.23	108.68	106.04	107.65	106.01	105.59	108.21	105.23	105.83	105.72	102.69	109.22	105.11	107.22	107.98	109.19	105.99	105.63	106.32	104.29	107.98	107.3	106.92	108.38	106.46	102.95	108.04	107.86	109.61
107.47	105.45	108.06	107.5	104.86	106.5	108.06	104.86	104.19	107.16	104.22	107.82	107.47	106.32	106.21	106.45	107.83	106.78	109.72	106.77	103.56	106.28	106.46	105.98	109.56	107.62	106.53	107.26	107.17	105.46	107.32	104.35	107.51	108.63	106.08	107.35	109.64	102.68	109.7	106.8	107.07	106.29	103.78	105.32	106.89	105.94	104.04	105	108.79	107.42
106.41	106.85	108.12	104.43	107.46	104.84	108.73	106.08	105.25	106.15	102.89	108.53	107.57	105.57	105.07	104.16	105.28	106.55	105.66	108.82	107.99	104.65	107.42	103.27	103.6	105.31	107.7	107.78	109	106.17	105.94	105.66	106.95	104.91	106.36	108.37	107.96	105.02	108.6	105.75	102.98	104.94	108.9	107.47	107.65	105.51	104.68	106.9	105.68	107.61
105.32	103.76	109.41	103.69	106.35	107.43	107.83	105.12	108.03	104.56	103.81	107.6	102.99	106.12	107.33	107.26	105.59	104.74	108.12	106.11	108.1	106.36	104.57	102.82	105.12	107.25	102.57	104.6	104.46	106.64	105.41	106.54	106.02	105.17	105.75	104.15	104.57	109.46	106.47	106.67	107.18	102.21	108.16	109.04	106.15	103.95	106.2	103.71	105.92	106.66
108.7	108.98	108.64	109.93	110.2	109.84	107.82	110.97	108.43	106.89	109.61	111.62	109.81	110.23	110.81	104.67	109.48	106.49	106.19	111.01	105.55	110.06	112.57	107.62	107.2	109.76	109.43	107.13	111.29	110.09	107.81	106.8	107.73	108.54	106.72	109.07	109.61	111.7	107.3	106.99	107.8	107.41	111.03	112.59	106.4	107.3	108.58	110.18	104.29	108.99
104.61	108.62	106.54	107.03	108.24	104.8	106.81	105.79	106.87	106.04	103.78	109.07	105.41	108.32	102.68	103.76	107.83	108.17	107.26	107.48	102.22	104.17	107.78	104.38	106.64	103.65	110.12	104.35	106.51	105.78	105.66	107.17	108	107.6	106.91	103.61	107.29	106.36	104.35	110.17	108.67	102.95	106.87	107.48	104.06	105.86	107.89	108.87	108.78	105.27
104.12	108.27	105.69	103.52	104.61	103.88	105.36	106.69	105.27	105.98	109.66	105.72	104.8	104.59	103.59	107.18	108.94	104.4	105.28	108.06	106.7	106.51	107.17	107.68	106.28	108.28	104.81	106.92	104.35	106.2	103.09	107.42	102.53	107.16	108.36	104.8	107.4	105.47	107.06	105.28	104.87	108.03	107.22	103.86	103.97	103.43	104.6	105.06	105.24	104.13
106.03	106.59	103.75	105.49	103.19	107.24	106.29	103.72	102.25	105.8	105.44	109.03	106.34	105.67	105.6	107.81	104.14	105.83	105.49	107.74	104.12	105.02	105.57	104.51	105.49	109.18	106.24	107.03	106.09	105.02	104.33	106.23	107.67	107.54	105.66	102.8	107.74	105.28	106.22	102.12	102.2	105.65	108.16	102.93	104.92	107.43	105.48	106.47	107.06	104
109.48	109.32	103.33	105.62	106.23	108.8	108.68	105.14	106.25	105.43	104.15	105.11	108.2	107.45	107.43	107.55	106.46	103.68	109.46	107.28	108.7	107.19	107.7	107.27	107.92	105.64	106.61	106.4	103.72	103.66	106.44	103.74	106.16	106.83	105.88	107.51	109.93	107.8	109.34	105.72	103.45	104.58	108.24	103.93	106.55	105.99	105.79	107.87	109.03	105.8
101.86	102.41	102.62	99.819	101.9	100.22	100.37	99.657	101.96	100.1	99.136	99.862	99.939	102.55	99.36	100.26	102.98	100.29	101.83	99.332	99.126	102.69	99.789	99.939	99.963	102.35	100.5	103.72	99.503	97.755	99.109	99.567	96.887	100.98	100.42	102.59	99.505	99.717	99.912	100.17	100.47	100.84	98.956	98.517	99.07	97.025	99.513	100.05	99.759	102.59
108.73	107.29	108.86	106.5	106.15	106.56	103.47	105.14	106.4	109.72	108.64	103	101.8	110.52	109.72	107.42	105.67	109.19	105.54	102.56	107.75	106.97	106.51	105.46	105.47	107.31	104.47	105.37	108.74	105.97	107.49	109	110.16	109.37	104.87	107.15	108.88	108.07	107.38	105.62	103.84	105.73	104.3	105.37	108.57	106.19	107.45	106.08	104.8	106.66
103.35	106.36	108.97	104.77	108.45	108.6	106.29	106.42	105.29	106.33	103.52	104	106.32	105.69	105.29	107.6	107.78	111.01	105.6	108.26	104.62	107	106.63	105.9	106.41	103.05	107.18	105.06	106.78	106.87	102.56	105.75	107.16	105.8	104.93	106.61	104.55	106.64	107.01	106.42	107.48	106.44	103.36	104.92	109.22	104.66	108.26	107.12	105.15	105.09
104.96	104.6	107.96	103.96	108.11	108.66	103.48	105.72	107	103.8	107.8	108.99	104.39	106.03	105.37	105.28	105.8	106.13	107.33	103.71	109.22	102.24	103.89	105.34	108.52	106.56	104.82	105.89	105.41	108.67	105.21	106.6	109.42	107.66	107.32	104.52	107.92	108.73	105.93	105.92	108.1	103.39	106.23	103.62	105.66	108.12	105.34	109.22	106.48	106.76
108.07	105.52	104.89	104.49	106.93	107.62	106.35	109.6	109.2	105.85	105.68	103.37	107.28	106.36	105.52	105.53	102.63	105.08	106.26	105.64	108.17	104.58	105.1	105.2	102.78	106.16	104.29	105.44	107.45	105.1	103.82	105.91	108.28	107.74	104.84	106.14	107.32	105.88	105.61	103.45	108.29	105.1	107	106.63	104.9	107.99	103.47	106.94	106.83	107.24
108.07	104.83	103.96	106.89	107.55	106.24	104.39	104.84	107.61	105.66	107.43	109.12	107.43	105.76	106.75	101.17	108.3	106.19	103.97	109.01	105.16	107.06	106.95	105.79	108.74	104.09	105.78	105.32	106.94	106.01	107.34	107.99	104.5	106.82	107.66	106.7	108.91	103.41	104.33	104.91	108.28	106.76	102.56	104.38	106.27	106.95	106.35	106.61	105.61	106.85
107.28	103.16	103.98	105.67	107.8	105.72	105.15	104.35	107.79	104.61	106.54	105.8	105.69	109.52	102.09	106.32	105.11	107.34	106.72	107.55	109.86	102.41	104.93	105.98	107.52	107.79	103.77	104.9	106.53	105.97	105.17	104.04	101.93	105.96	106.62	104.13	105.24	105.57	107.63	105.29	106.88	105.03	104.17	106.55	106.11	105.12	104.56	105.16	104.2	104.72
107.79	106.48	106.87	104.57	104	108.19	107.96	107.15	105.66	106.11	105.33	107.2	106.08	107.04	106.43	104.96	106.05	103.81	105.47	105.94	107.8	107.02	106.99	105.35	107.04	102.21	105.29	104.38	102.24	105.96	105.47	104.52	104.47	105.44	105.04	108.38	103.64	105.77	106.42	105.08	103.98	111.55	104.72	105.26	105.82	105.68	105.13	107.63	102.08	106.59
108.08	104.26	102.58	107.62	104.88	104.85	105.04	105.43	107.89	101.82	109.19	106.59	101.31	105.02	102.99	104.75	105.91	106.86	107.23	104.72	104.17	104.2	106.97	108.04	104.98	105.06	104.67	103.81	104	105.84	106.71	105.92	104.41	106.01	104.88	102.76	105.55	104.26	105.96	106.9	106.41	104.96	106.32	103.63	104.17	107.73	104.59	109.44	106.39	107.88
105.86	108.71	109.91	110.36	107.04	108.91	107.21	109.58	107	108.25	106.86	105.94	106.8	110.85	108.65	108.41	110.21	107.46	105.24	107.64	107.82	108.27	108.63	108.57	107.88	108.88	106.28	106.49	110.84	110.91	108.68	108.2	106.07	109.25	108.97	109.42	108.03	107.39	107.6	107.13	109.07	108.99	110.52	108.62	108.81	109.43	108.88	110.06	108.33	109.2
101.2	97.853	99.649	96.637	98.295	98.738	98.52	96.906	97.189	96.523	99.692	97.173	101.9	98.837	98.806	99.957	94.337	95.917	95.867	96.77	94.806	100.25	96.827	97.6	95.14	99.164	98.304	98.798	95.99	97.861	97.575	97.075	99.465	96.407	96.142	101.29	99.983	98.292	98.595	96.383	97.878	96.09	98.973	97.118	97.974	99.272	97.965	94.911	100.42	97.21
97.856	98.153	98.557	96.657	98.75	96.605	97.937	96.749	100.02	96.021	99.952	98.563	98.295	97.429	97.062	99.992	98.154	95.176	96.765	100.9	99.518	98.611	99.396	97.84	100.14	97.259	98.79	96.639	95.664	101.36	100.89	99.113	97.201	99.401	96.654	98.73	98.208	98.01	101.26	95.95	97.123	98.065	98.459	100.81	99.374	99.846	96.968	97.706	98.48	95.867
102.92	97.732	99.767	102.26	101.54	100.15	98.524	103.61	100.77	100.37	100.84	103.3	99.632	102.47	101.39	100.73	104.55	100.84	99.719	101.27	100	101.5	100.47	103.02	99.964	99.813	99.472	101.49	100.59	100.75	102.02	99.607	100.26	99.358	102.39	102.24	101.99	104.57	100.25	101.88	101.64	98.004	97.495	99.862	105.87	102	102.3	101.25	98.241	101.01
108.99	106.38	107.61	107.21	107.93	105.07	109.21	108.48	110.4	109.44	108.47	106.69	108.06	108.07	110.35	109.3	104.7	106.89	110.09	107.41	109.56	106.29	109.99	106.48	108.08	110.31	105.57	108.38	109.74	105.27	106.85	108.71	107.63	110.3	108.06	107.91	109.2	109.09	111.97	109.01	109.41	106.37	109.71	110.21	109.23	108.77	109.62	109.5	107.34	110.68
105.61	106.45	111.55	109.09	107.04	108.99	110.06	107.43	108.84	109.06	106.63	106.45	108.26	111.4	106.19	108.67	110.37	108.59	106.76	109.08	109.6	106.04	107.16	108.97	106.12	108.76	108.46	110.47	109.45	109.6	110.72	106.34	107.31	107.87	106.57	106.82	109.68	106.58	111.47	105.15	106.92	108.08	106.76	112.24	107.78	104.79	107.83	111.48	106.13	109.59
109.87	111.49	109.45	106.24	109.21	108.09	106.8	107.54	107.68	107.75	108.02	110.77	107.49	110.43	108.09	108.44	110.93	110.58	107.39	109.36	106.88	110.11	108.44	105.33	105.79	107.81	108.94	107.98	107.16	105.86	109.45	108.93	108.41	105.23	105.13	107.69	109.45	108.09	107.94	105.6	107.1	104.36	107.64	104.36	108.23	108.56	107.93	106.96	107.99	109.77
106.64	107.43	106.21	101.6	104.53	104.42	107.76	103.66	105.49	106.48	104.61	105.26	106.22	107.62	106.6	105.98	108.15	107.77	105.01	105.83	107.59	107.07	103.36	105.37	107.91	104.94	102.59	106.42	106.84	107.94	106.2	102.39	105.43	106.48	103.69	110.42	104.56	106.79	101.84	104.1	103.24	103.95	105.25	102.88	108.01	108.13	105.79	102.17	109.28	106.26
111.23	109.74	106.68	107.34	108.52	106.23	104.57	108.76	104.63	107.48	107.77	106.8	111.03	109.53	105.39	109.61	106.81	108.53	109.47	105.2	107.86	107.77	110.21	111.8	107.11	108.05	108.38	109.83	107.92	110.32	108.74	106.7	106.18	107.14	109.61	109.66	105.48	109.23	107.88	109.39	108.57	108.71	110.29	108.65	110.22	106.37	109.69	109.15	108.7	109.16
105.61	107.09	107.2	108.07	108.2	108.38	109.75	108.48	108.37	106.24	107	104.46	106.31	106.85	108.23	108.31	107.3	105.79	109.56	111.11	110.08	109.54	105.94	107.61	108.89	110.81	107.12	107.02	109.91	108.91	110.46	107.67	107.74	109.79	110.04	107.9	109.54	108.05	109.35	106.67	106.04	109.6	106.13	106.14	108.76	107.48	106.34	106.51	107.81	107.48
107.05	108.95	106.8	108.71	106.71	108.91	110.31	109.08	108.43	109.08	107.09	111.81	107.48	108.3	107.32	108.49	107.27	106.19	109.25	108.33	109.48	107.43	107.84	108.21	107.7	106.93	109.55	107.99	110.49	109.26	110.23	106.66	111.65	108.44	109.34	106.31	111.25	110.79	108.8	105.9	108.47	108.55	106.66	108.17	107.58	112.52	109.28	105.52	111.38	105.66
104.87	103.24	107.99	105.13	105.75	104.36	105.45	104.92	104.67	103.92	107.11	107.89	104.79	103.42	105.43	105.17	105.2	104.73	105.95	106.85	104.54	105.02	108.75	100.34	104.63	106.14	106.7	107.39	107.22	103.61	106.2	108.44	103.12	106.91	106.31	107.73	103.86	103.19	107.38	108.4	103.11	104.21	106.61	103.18	105.95	106.92	105.39	105.28	106.83	104.77
105.56	106.29	106.15	104.28	104.54	106.62	106.96	106.36	105.34	109.84	107.45	106.05	108.1	106.73	107.6	107.78	106.03	105.14	108.02	106.85	109.47	107.6	107.04	106.5	105.96	105.17	106.75	106.82	106.89	106.08	109.33	106.44	108.38	104.06	105.94	109.57	107.47	106.01	106.89	106.74	106.71	108.79	105.64	109.08	107.73	105.49	109.62	107.84	106.57	105.73
107.19	104.96	100.71	109.3	103.39	107.67	106.79	107.66	106.12	103.94	105.57	105.35	101.62	105.97	107.74	108.02	105.19	106.76	104.68	104	104.84	106.54	107.16	106.17	105.8	107.7	104.15	104.03	104.71	107.16	107.06	105.6	104.74	104.6	106.64	103.95	102.69	105.7	106.73	107.24	105.2	104.96	107.03	105.15	105.26	108.22	106.55	104.19	102.93	104.07
107.31	104.27	106.87	105.82	106.23	105.2	108.64	106.25	107.86	105.95	104.15	107.96	108.51	104.52	106.15	104.89	103.03	107.44	105.29	108.06	106.49	103.52	109.74	104.31	104.99	104.54	105.26	104.54	105.32	104.76	103.47	106.97	104.19	106.34	106.1	105.35	105.06	105.75	102.56	101.44	105.48	105.48	104.26	108.98	107.67	105.57	103.01	103.92	107.75	104.43
107.91	111.12	108.35	107.55	107.2	108.16	109.48	109.1	106.42	105.37	108.2	107.93	106.61	105.36	106.35	108.67	104.25	106.26	106.67	107.53	108.66	109.09	108.72	108.67	109.81	109.68	105.63	110.27	105.87	107.15	110.08	105.81	106.1	110.19	109.17	109.46	109.49	107.8	107.6	109.18	107.94	109.06	105.82	108.67	106.18	110.4	106.8	109.44	108	107.83
98.923	101.49	97.245	101.86	96.974	99.078	100.77	99.233	100.56	98.853	99.185	95.755	100.73	95.313	98.88	94.993	98.965	96.767	97.553	96.765	97.446	99.029	98.907	96.05	100.2	96.163	103	97.974	98.912	97.681	100.25	99.597	99.566	102.32	97.107	97.807	100.91	99.842	97.016	98.52	97.809	99.225	97.691	98.708	95.217	99.038	99.429	98.158	96.92	98.819
105.78	107.65	104.52	104.45	109.24	106.3	103.51	104.94	105.62	106.17	105.14	104.69	107.91	107.66	105.92	102.06	104.53	104.09	104.74	104.13	108.1	108.3	104.6	105.91	107.25	103.65	105.19	103.88	105.54	105.62	103.31	104.13	108.09	105.24	105.59	107.93	104.01	108.12	105.57	106.49	107.06	106.15	108.43	104.43	104.33	105.46	103.54	105.11	104.27	105.27
105.49	105.77	103.65	108.87	103.67	106.75	102.29	103.88	102.96	105.33	104.49	105.83	105.98	107.02	108.01	104.53	107.87	104.84	102.98	106.7	105.92	104.44	104.67	106.47	105.66	108.38	105.9	104.18	101.71	105.03	107.58	107.47	104.04	104.86	109.19	102.57	104.04	108.87	103.13	105.05	106.58	104.28	105.94	107.81	104.31	107.02	105.88	103.44	107.94	103.88
100.28	102.26	100.37	99.089	98.707	97.699	102.2	98.437	103.1	100.68	100.97	101.03	98.677	96.936	98.56	100.31	99.921	100.26	100.51	101.97	97.627	101.09	102.58	99.487	100.98	99.997	103.31	100.17	97.369	100.86	101.26	99.219	99.69	101.91	99.737	96.88	99.438	100.23	102.38	99.619	98.755	100.27	101.2	100.62	102.01	99.999	100.36	101.02	98.959	99.516
106.9	106.15	104.91	107.52	106.98	108.08	106.76	107.08	104.22	103.71	104.51	107.23	106.59	107.01	105.35	105.9	105.74	107.62	104.65	108.83	108.21	106.02	103.58	107.05	106.49	106.61	104.95	109.81	108.63	106.34	106.92	103.92	109.54	106.52	108.13	105.39	107.88	104.84	109.45	106.81	107.81	107.39	105.87	109.24	106.18	106.43	107.3	105.83	106.35	108.82
109.05	108.25	106.79	107.24	107	108.03	106.37	106.37	107.83	106.16	108.29	104.75	104.35	100.7	109.1	104.15	109.65	107.05	103.97	107.85	104.38	103.91	105.85	109.89	107.67	107.3	105.48	102.68	106.78	107.82	105.55	106.42	103.62	105.52	104.76	105.77	103.27	103.31	105.68	106.65	104.46	105.88	106.74	105.59	107.48	105.46	105.92	106.16	107.38	104.97
109.18	106.4	105.35	107.99	105.88	106.09	108.57	105.78	106.32	103.73	104.15	105.92	105	104.6	105.22	108.17	108.87	103.44	104.36	103.81	105.4	105.21	105.42	105.12	103.83	105.79	105.16	105.52	104.02	106.97	105.83	105.5	101.9	108.44	107.02	105.38	104.63	105.96	105.79	105.07	104.98	107.12	108.06	107.12	101.88	105.63	105.52	108.04	104.77	103.6
103.17	106.15	108.11	105.06	110.42	105.62	105.75	105.11	103.45	106.99	104.95	105.62	104.47	105.46	103.99	102.82	106.01	104.64	102.03	109.84	107.98	103.45	104.57	105.35	103.96	102.04	107.5	106.35	107.32	104.18	105.17	108.94	108.03	104.87	105.41	104.87	106.91	102.89	106.19	106.96	101.99	107.75	105.12	107.17	106.29	105.74	104.02	106.7	107.7	103.91
107.33	107.69	110.22	109.49	111.04	109.46	106.67	109.24	109.35	105.86	107.92	108.87	108.31	107.14	107.89	106.43	108.36	106.93	109	105.71	107.2	108.41	108.95	111.09	108.16	108.94	109.29	109.64	110.14	109.01	107.84	108.11	111.06	109.69	110.32	107.4	109.34	106.97	110.76	105.79	109.7	107.87	108.29	108.65	110.82	108.78	109.24	109.03	109.36	106.27
106.12	108.18	112.22	109.53	107.27	110.25	107.25	106.16	109.85	109.38	107.58	109.73	111.11	107.69	109.69	106.84	108.81	109.64	109.51	109.23	107.75	106.44	108.21	109.23	111.71	108.92	105.88	109.06	105.71	106.76	108.44	105.4	106.21	106.92	104.51	105.08	109.45	107.89	106.41	104.29	107	108.87	106.27	107.27	106.36	107.36	107.56	105.46	107.16	109.88
97.848	99.772	99.845	103.54	99.198	100.79	96.401	100.8	102.41	99.278	100.37	99.404	101.3	101.2	98.576	102.88	104.11	99.083	99.479	103.01	101.59	103.34	99.618	99.313	100.73	97.891	100.72	99.992	97.767	97.022	99.285	102.49	100.32	97.846	101.17	101.58	102.41	99.723	98.777	98.764	100.79	100.3	102.99	96.851	102.5	101.01	97.935	98.279	101.04	99.742
111	106.49	109.83	108.66	104.82	108.58	108.41	107.03	108.11	104.96	105.66	104.76	107.5	105.76	106.29	105.83	107.58	108.18	108.1	105.73	105.82	109.32	107.54	107.36	108.8	107.05	109.14	109.48	108.79	108.09	106.52	106.73	107.22	107.02	106.42	108.63	106.47	108.97	107.56	109.3	107.49	108.49	109.62	105.16	109.51	111.01	107.77	106.31	107.91	110.33
102.86	105.99	105.64	106.8	108.43	108.31	103.77	105.29	106.81	105.78	106.07	103.92	102.83	106.93	106.85	104.42	103.93	106.55	104.98	104.27	103.18	107.32	105.99	106.78	107.75	103.02	105.9	105.84	104.57	103.06	102.33	104.45	107.89	107.23	106.24	105.36	106.62	102.64	108.85	104.93	104.85	107.64	105.46	104.39	106.3	104.43	108.85	103.61	106.54	105.62
99.645	100.16	96.732	98.84	99.646	97.766	100.41	98.391	101.61	97.493	98.853	98.94	96.549	99.172	99.693	99.299	98.604	98.777	99.27	96.759	97.708	98.122	99.02	96.696	98.171	98.334	100.19	97.856	99.173	97.715	99.175	99.553	99.006	96.702	103.34	97.067	98.113	99.672	97.118	98.793	98.524	95.826	97.986	97.486	96.016	99.593	100.43	96.99	100.59	100.97
103.4	106.73	109.11	101.18	104.22	104.94	104.51	107.15	105.38	108.14	105.6	104.32	105.56	106.84	102.98	109.2	104.34	107.42	105.53	106.36	106.97	108.28	105.37	105.47	103.26	104.71	106.51	104.98	107.27	105.44	105.1	106.13	105.38	106.31	103.11	104.45	105.76	101.53	106.88	104.38	105.66	107.31	108.52	105.77	105.27	104.66	105.57	105.6	109.18	105.96
97.616	97.432	101.04	97.663	96.122	97.427	99.164	100.22	101.56	95.834	99.003	99.377	95.621	98.282	99.93	96.655	99.523	102.26	101.24	98.314	97.623	102.8	95.392	101.03	101.07	100.98	96.143	96.68	99.737	102.91	99.452	96.906	98.338	98.757	98.899	98.728	98.066	98.752	99.817	100.68	94.345	99.256	100.48	95.127	96.617	97.936	95.285	98.596	98.322	97.711
100.42	99.314	97.845	103.72	103.15	99.865	98.549	100.57	100.91	100.8	103.2	97.376	103.43	101.46	103.1	97.94	100.48	101.7	98.209	102.47	102.27	99.721	100.14	99.569	100.24	98.25	101.94	97.974	100.81	103.42	102.09	101.62	99.465	100.72	99.031	99.724	101.47	99.156	100.17	99.034	102.44	101.23	99.138	99.074	102.59	103.14	98.791	105.35	102.15	102.42
107.8	110.23	108.14	107.04	108.34	106.4	108.92	108.23	106.6	107.93	106.73	106.97	109.15	107.89	110.46	106.91	107.11	110.18	110.38	107.2	110.43	107.68	111.27	108.27	110.23	108.19	108.6	109.13	109.94	110.57	108.17	109.07	107.54	107.82	105.93	106.51	109.78	110.27	107.87	109.88	111.18	105.44	109.47	108.69	107.72	107.46	107.13	108.91	110.44	110.35
108.82	107.55	108.58	105.41	106.96	107.73	108	106.28	109.26	106.15	105.67	107.11	107	108.51	108.96	106.32	108.62	108.75	111.87	107.78	108.68	108.69	106.6	105.76	105.62	106.67	107.84	107.21	108.24	107.33	105.52	108.51	108.5	110.35	109.54	105.41	109.63	109.65	106.96	108.98	107.54	110.8	108.11	108.97	110.03	107.59	108.03	111.54	109.68	105.26
100.58	101.39	100.32	100.66	96.775	99.645	102.87	101.1	98.291	103.09	99.664	99.989	100.95	100.02	97.673	100.43	101.5	101.03	100.41	100.96	102.57	99.971	99.113	103.2	96.214	100.77	103.87	100.21	102.78	97.952	101.01	101.03	100.65	102.18	102.33	103.47	101.71	99.886	100.73	103.6	99.117	103.41	101.29	100.81	99.911	98.995	102.09	100.18	101.38	99.451
102.71	103.57	108.27	105.63	104.48	107.87	108.11	106.92	107.42	107.79	105.01	106.54	106.78	105.77	102.7	105.02	106.27	106.2	105.41	106.53	106.64	105.32	107.78	109.01	106.1	102.11	109.91	107.44	102.74	106.88	106.47	106.34	106.4	105.04	102.67	104.62	108.37	102.56	104.82	107.03	106.68	108.64	107.48	105.51	107.71	106.31	107.34	110.35	106.48	106.64
109.39	108.3	108.23	110.37	108.35	107.8	110.24	108.42	110.85	107.73	109.01	110.38	108.56	109.67	104.76	109.37	109.73	109.35	105.42	107.44	108.92	111.06	107.98	108.73	110	111.11	112.16	106.55	109.87	110.99	106.63	110.22	108.03	108.92	110.45	107.26	108.02	107.03	107.72	108.07	109.38	105.85	107.15	110.52	109.26	105.71	107.23	106.77	111.12	108.09
107.53	111.01	107.79	110.33	108.07	109.07	111.64	113.21	110.87	106.57	108.92	106.63	104.36	107.04	109.77	109.96	108.85	106.48	107.35	107.18	108.15	109.98	105.6	107.82	104.9	107.3	107.83	106.92	107.16	104.88	108.65	106.49	106.25	113.27	105.87	112.4	105.52	109.87	107.35	107.12	106.69	111.29	106.98	108.59	113.77	109.03	108.86	111.6	107.91	108.14
105.11	108.13	107.7	107.21	108	105.67	105.68	107.19	104.52	104.15	105.97	105.37	107.66	106.66	103.87	108.29	106.78	107.28	103.16	105.59	106.24	106.21	105.5	103.93	105.85	103.99	105.15	106.64	104.51	107.72	105.53	106.54	107.98	104.73	107.59	104.66	108.93	105.47	106.93	109.19	107.5	109.06	107.24	107.77	107.09	105.31	107.27	103.61	105.55	106.35
104.27	105.98	108.75	103.13	108.82	105.89	106.8	102.92	107.55	104.62	104.05	107.14	106.81	101.68	106.51	104.58	107.79	104.95	106.02	106.23	103.59	104.01	103.9	106.39	109.08	106.52	107.44	104.24	104.99	104.57	104.85	105.34	104.23	107.38	109.23	106.65	106.03	105.31	105.11	104.73	105.39	107.53	105.88	108.93	107.01	105.6	106.66	105.74	104.27	104.54
111.24	108.47	110.73	111.25	111.33	111.33	109.82	110.78	110.15	108.57	109.04	112.71	114.56	113.55	109.58	111.85	110.94	110.9	108.99	109.9	114.79	110.44	110.42	108.49	108.91	112.05	109.91	108.52	108.6	112.19	111.1	111.9	113.75	110.39	108.43	105.66	111.59	109.62	109.97	107.1	112.83	109.58	110.48	111.73	109.55	109.92	109.84	111.57	107.85	110.51
106.54	108.08	109.79	107.66	109.28	107.5	105.83	105.75	105.62	110.33	108.87	111.5	106.66	108.4	110.5	108.79	108.3	108.77	109.19	109.3	104.82	108.96	110.42	109.6	109.33	107.68	105.68	109.4	107.66	108	108.15	109.45	110.33	109.79	111.16	107.45	109.03	107.74	107.2	108.86	108.33	106.64	107.71	108.79	108.43	108.81	111.54	108.17	106.91	107.81
97.028	97.476	96.966	98.507	95.588	99.757	103.57	95.496	97.035	99.093	98.145	97.822	98.709	98.823	99.325	98.806	99.111	99.336	96.279	95.803	98.788	97.822	95.853	97.619	98.863	96.469	96.406	100.12	95.9	98.438	94.787	97.127	99.506	98.941	98.733	98.389	96.512	100.35	95.985	98.826	98.194	99.333	99.497	98.76	95.58	99.604	99.527	95.305	99.199	94.17
109.35	106.96	108.26	107.65	109.46	110.3	110.27	107.96	108.39	106.41	109.85	107.05	109.31	106.53	111.34	107.05	108	106.66	107.5	110.64	108.29	107.99	108.53	109.99	104.99	105.57	109.64	110.47	112.29	105.92	110.57	109.42	110.98	108.39	109.07	108.54	110.18	109.16	108.15	108.42	109.38	106.3	113.17	108.57	109.33	109.59	107.85	108.84	107.91	106.32
105.88	109.34	102.29	108.28	110.86	109.07	104.61	104.89	107.59	108.56	107.56	106.63	106.53	106.46	106.59	105.73	105.85	105.67	108.96	106.9	107.93	107.5	105.91	108.94	109.47	107.08	110.38	107.33	108.23	107.59	102.45	107.83	110.7	109.07	105.64	104.18	105.75	106.64	107.1	107.08	104.23	105.57	103.18	105.71	109.11	105.52	107.1	104.48	107.25	107.01
105.38	105.88	110.09	104.95	106.01	107.36	106.44	106.77	103.95	103.49	104.13	104.74	105.23	103.66	106.12	105.3	104.57	106.59	107.13	109.45	105.12	108.19	107.25	107.52	107.28	106.45	104.24	105.35	105.87	105.68	106.74	103.9	105.49	104.24	104.72	107.54	105.27	103.81	105.83	105.87	105.84	106.28	106.46	105.53	107.51	106.54	106.91	106.59	106.12	105.75
105.27	105.02	104.68	104.45	106.19	107.15	106.18	105.53	107.76	105.61	106.4	102.99	106.57	108.12	107.49	106.3	105.76	108.13	109	105.04	108.86	105.92	105.92	105.29	105.32	110.65	106.11	105.75	103.22	106.23	105.14	105.64	106.39	107.85	108.66	107.32	107.86	106.84	106.53	105.81	108.76	106.45	105.28	108.52	106.96	107.34	109.15	105.61	104.63	108.92
109.12	106.29	108.08	109.94	106.54	106.26	107.1	106.86	105.81	105.76	108.09	107.97	102.99	107.86	109.77	104.25	107.34	107.86	106.11	108.8	107.03	106.51	105.89	109.67	107.52	106.27	108.87	105.89	108.38	106.11	106.99	107.55	107.76	108.55	107.38	108.32	109.73	107.64	105.56	110.46	107.1	112.66	109.72	105.94	107.25	107.88	109.91	105.83	107.39	107.59
107.24	103.92	105.76	105.15	105.69	103.67	110.38	104.92	106.56	110.37	102.43	105.82	106.55	108.34	106.18	107.77	108	106.61	106.06	107.74	106.72	107.73	105.45	104.54	106.32	105.16	105.09	105.4	107.43	105.35	100.07	105.24	104.41	107.1	105.55	104.21	106.13	107.19	105.92	104	108.68	107.59	106.9	107.95	107.57	112.43	105.82	105.16	108.54	107.51
106.3	104.56	104.19	105.45	108.23	103.03	106.59	104.71	107.23	103.77	106.56	103.75	107.37	107.16	109.16	104.67	104.14	105.92	108.02	105.67	106.67	105.32	106.74	105.36	105.22	102.53	104.36	106.74	105.8	107.85	106.52	107.3	103.55	107.01	106.71	105.73	103.73	108.26	105.16	103.27	104.45	107.32	103.82	107.34	105.44	106.28	104.37	103.15	107.53	104.44
105.48	101.92	108.32	107.51	104.5	106.59	106.21	104.45	105.01	107.18	106.74	106.95	104.43	105.44	103.82	104.4	105.48	104.26	108.36	106.19	106.33	105.64	104.42	104.05	106.26	105.79	105.15	109.45	106.24	105.98	106.98	105.09	107.1	108.74	105.33	107.22	108.25	107.55	107.42	105.67	103.23	106.77	106.8	107.72	107.76	107.12	105.78	110.63	107.27	106.74
106.58	106.48	106.32	102.42	108.16	106.22	107.42	106.19	102.9	106.1	106.58	103.98	105	106.8	103.34	104.82	105.07	104.5	107.11	104.65	106.17	105.05	104.41	105.07	106.31	108.29	101.75	104.74	104.7	102.71	105.63	106.17	106.19	102.96	107.25	106.74	106.02	106.37	106.08	103.54	109.22	103.98	106.6	105.61	105.28	105.86	107.36	105.36	107.09	103.11
107.3	106.55	108.28	107.82	108.54	109.63	108.49	110.88	107.84	105.5	106.89	108.46	109.06	108.63	107	108.64	107.93	107.2	107.05	105.36	107.33	107.55	107.73	108.55	106.89	108.95	108.48	107.49	108.1	107.39	106.91	105.04	104.56	107.34	108.09	107.53	108.19	109.77	106.69	104.7	111.02	108.54	110.02	110.57	107.61	107.28	107.66	108.02	108.26	106.05
106.95	106.63	108.52	106.2	107.25	107.87	106.83	104.26	106.32	106.07	107.56	107.96	106.51	105.46	106.54	107.37	106.37	107.03	106.48	105.51	106.3	103.08	107.41	106.53	109.58	104.61	105.62	104.91	107.85	105.76	110.07	105.2	106.66	105.02	112.05	107.59	106.02	105.57	105.15	105.57	104.44	106.76	108.69	104.98	106.95	108.39	108.95	103.65	106.21	107.33
108.15	106.72	106.38	106.85	104.82	105.57	106.19	106.7	109.06	104.34	105.6	105.43	101.94	106.04	105.73	104.37	105.76	104.17	102.83	108.11	105.15	103.7	100.36	105.1	105.2	105.89	105.89	107.49	107.52	106	104.29	104.01	104.36	104.22	105.31	104.65	101.16	106.86	107.54	106.75	104.37	107.17	108.08	102.03	103.59	103.58	109.7	104.84	104.08	105.31
97.618	97.034	99.285	100.38	96.931	99.163	101.42	101.96	99.664	97.303	99.087	96.376	98.012	98.878	96.849	98.262	96.583	99.414	96.965	99.738	101.48	98.493	97.59	99.934	100.52	99.521	100.12	96.901	98.524	99.482	100.31	99.661	98.612	97.229	98.273	98.7	98.191	95.734	98.074	97.073	98.76	100.5	98.703	97.354	95.689	102.17	97.563	98.548	98.105	94.812
110.89	109.71	108.95	106.47	107.21	104.64	108.01	110.33	110.99	110.79	111.45	109.25	104.14	109.22	107.08	106.17	109.94	107.45	106.92	108.69	108.01	110.73	107.51	108.11	106.48	110.85	109.15	106.75	109.52	109.59	106.91	105.51	107.67	107.79	109.68	106.52	107.9	106.4	107.46	111.18	108.51	111.94	110.54	107.4	110.38	107.15	107.41	108	108.46	107.25
95.326	96.28	101.24	101.18	97.193	100.2	96.665	97.078	101.25	98.849	97.486	96.494	101.07	96.033	98.318	98.208	97.969	97.7	100.02	99.286	96.342	97.699	101.48	97.295	97.944	97.378	99.559	98.448	98.476	98.136	96.213	97.692	99.104	99.225	96.872	99.154	95.457	100.07	98.47	98.594	98.255	96.963	95.21	97.533	98.794	97.444	98.301	99.168	100.5	100.13
95.133	99.168	99.261	99.962	97.718	100.06	99.043	98.525	97.84	97.753	97.692	100.24	101.1	100.91	97.597	99.426	98.521	96.343	96.449	94.933	96.746	99.686	94.729	97.255	96.585	96.285	98.24	97.476	99.912	99.191	94.523	97.195	98.352	96.544	99.064	100.06	94.434	100.93	97.471	97.84	96.935	96.672	95.316	99.067	97.96	97.065	100.84	97.438	97.035	99.111
106.73	109.13	108.81	107.65	108.38	108.27	110.92	107.25	104.99	109.4	108.54	109.33	106.54	104.53	110.26	113.4	110.37	107.96	108.6	105.6	107.64	105.82	110	105.96	104.97	108.36	106.3	109.48	108.98	108.44	107.78	106.38	109.85	110.2	109.69	105.24	105.93	108.77	107.47	108.57	109.85	107.04	109.59	111	106.88	108.63	109.11	106.39	109.49	107.45
110.58	111.06	109.82	105.66	107.66	104.42	108.63	105.93	108.25	106.15	106.32	104.9	109	107.7	103.59	107.6	107.14	109.85	106.14	106.33	105.73	109.23	105.57	108.71	105.88	108.94	112.03	105.27	105.5	106.2	108.22	106.58	105.58	106.17	106.2	105.5	107.23	107.28	104.25	111.55	109.12	105.18	109.43	107.27	107.31	107.63	107.8	111.89	109.31	106.12
106.04	104.27	106.85	105.37	106.21	110.35	107.81	106.24	104.92	103.44	107.49	108.04	105.33	104.07	106.16	106.93	106.11	105.86	106.5	107.09	107.66	107.13	105.87	105.16	104.75	109.76	105.42	106.75	106.46	108.43	106.25	104.18	106.43	107.63	107.48	108.7	107.07	108.99	108.5	106.87	104.81	104.54	107.14	106.23	104.59	108.25	107.99	104.22	107.26	105.53
104.44	104.89	102.61	104.49	104.81	105.15	103.74	103.3	104.89	105.92	110.07	105.31	107.74	103.58	106.87	106.4	105.64	103.61	106.5	105.67	106.45	107.56	107.66	106.25	103.46	106.59	106.34	105.07	105.33	105.34	106.67	105.65	108.69	106.38	103.12	104.78	103.79	106.97	105.03	107.54	104.88	103.43	106.81	103.59	106.08	105.63	108.12	106.87	104.63	108.55
105.9	107.16	107.76	109.77	107.21	106.13	106.76	108.22	112.15	105.86	105.23	110.5	105.63	108.38	106.26	108.75	105.38	111.74	109.34	108.64	107.74	106.2	107.5	109.04	110.66	110.22	108.43	107.79	106.4	107.51	108.53	107	109.84	106.34	111.25	108.01	108.73	109.47	105.64	108.49	107.13	110.49	105.69	106.7	107.31	107.48	107.72	109.98	105.29	108.23
106.13	106.78	108.69	103.9	106.82	107.94	107.1	108.57	103.94	104.29	108.49	106.55	108.05	104.93	107.52	109.51	104.17	105.57	106.33	105.53	103.95	104.73	106.3	106.58	108.17	105.6	107.4	105.22	107.82	108.62	106.2	103.49	107.99	106.65	107.58	106.86	105.5	106.07	110.23	104.13	107.03	105.22	107.68	105.25	106.06	108.62	104.7	105.28	103.57	105.79
104.14	104.78	106.37	105.7	103.63	105.55	106.27	106.96	104.62	108.03	105.27	105.56	106.72	106.18	104.6	106.35	105.37	106.91	104.48	104.68	108.33	107.7	108.31	103.18	105.22	103.76	106.57	108.64	105.65	108.1	107.56	107.42	104.22	99.025	104.06	107.5	106.61	103.45	102.75	107.86	105.42	105.18	105.63	106.32	104.18	108.48	108.38	105.25	110	105.66
99.54	99.407	98.584	101.31	100.16	100.94	101.13	101.62	101.07	103.34	101.29	102.87	101.38	101.02	100.51	100.51	100.49	101.33	100.81	100.69	100.48	97.586	100.78	99.81	96.219	101.7	100.92	100.61	101.17	100.98	102.05	100.52	97.726	99.069	99.328	101.78	96.414	102.31	100.55	97.799	99.079	96.937	100.96	100.44	100.15	101.95	100.9	100.78	100.98	100.38
105.44	104.62	105.7	103.48	106.45	107.9	107.62	103.47	104.46	104.1	104.21	105.32	106.41	107.19	107.02	106.39	105.2	103.81	104.45	107.31	106.85	104.05	107.95	108.3	101.01	104.69	107.9	101.8	107.57	103.64	108.04	107.37	104.16	105.67	105.34	107.26	105.01	106.39	103.47	104.25	106.9	106.08	104.67	105.36	105.3	108.29	108.79	102.62	104.32	106.08
107.19	105.15	102.47	107.57	105.69	104.42	108.23	105.96	106.31	106.31	104.45	102.63	106.99	103.97	104.9	104.75	105.82	104.09	106.22	104.19	111.7	105.37	106.22	104.94	103.49	111.45	104.9	107.89	105.52	104.03	105.39	106.97	105.64	105.86	109.55	108.68	104.96	105.76	106.01	104.92	105.5	104.53	105.51	106.93	104.36	105.21	106.24	107.16	105.41	104.77
98.806	102.28	95.399	97.485	97.779	94.207	95.372	97.607	97.393	98.009	99.329	98.351	98.149	99.125	98.539	98.758	99.584	97.643	95.798	99.226	99.769	99.17	101.27	97.848	98.888	98.439	96.587	98.61	100.19	95.273	99.467	97.355	96.6	97.135	97.281	95.108	97.089	96.987	96.042	98.725	96.56	97.081	100.61	97.524	99.025	99.904	95.142	100.34	97.519	98.587
105.56	103.39	106.29	104.83	107.03	105.66	103.36	107.41	105.69	105.69	107.23	105.08	104.36	105.1	104.44	103.7	110.35	104.56	107.63	107.17	108.57	104.2	106.18	106.04	106.63	107.05	108.37	104.93	105.62	110.44	106.94	105.01	106.63	105.39	106.48	106.06	107.39	105.98	106.3	107.66	106.3	107.44	106.96	104.54	106.74	103.59	107.15	105.13	105.88	106.87
106.57	109.06	107.95	108.29	105.75	106.12	105.32	111.29	108.13	108.73	110.42	106.74	108.05	107.9	107.22	107.48	109.1	105.85	103.69	106.82	108.57	108.96	109.88	110.05	109.94	107.25	107.62	107.46	107.42	110.2	110.09	108.34	106.8	107.88	111.66	109.26	109.06	107.52	106.52	106.88	104.96	110.69	107.45	107.22	107.2	107.17	107.73	107.38	108.27	106.04
102.35	101.39	101.29	103.79	107.11	102.69	103.77	101.4	103.84	101.71	103.9	102.51	105.47	104.29	103.65	105.63	102.98	102.05	104.03	100.71	102.33	101.94	101.92	105.54	101.67	104.55	103.76	102.51	103.25	107.02	103.69	102.79	102.61	101.22	103.52	104.03	100.85	102.45	100.9	105.56	104.45	102.26	102.78	103.43	102.7	104.08	101.65	103.09	103.13	100.39
101.2	99.597	102.17	102.99	99.049	100.89	100.5	100.28	98.17	102.17	98.778	100.7	99.12	106.39	104.16	101.75	98.863	101.31	98.055	100.12	102.41	103.02	99.945	101.26	98.09	101.71	98.543	101.36	102.06	102.39	98.76	100.74	100.7	101.92	102.8	99.649	101.05	100.03	99.366	100.59	101.73	99.981	103.34	102.79	100.32	104.02	98.736	105.69	101.66	100.43
98.923	100.58	97.803	97.008	97.709	96.805	98.898	96.092	97.383	98.28	96.472	100.1	97.146	97.332	97.009	99.846	96.466	99.84	99.029	98.335	100.2	96.212	98.239	99.027	99.176	95.901	96.7	98.86	99.661	97.838	96.253	96.067	95.016	97.633	99.416	97.65	96.276	98.116	99.964	96.825	96.535	96.981	96.668	98.112	97.51	96.123	99.189	100.92	94.86	99.89
114.29	108.35	110.12	105.38	107.92	108.91	107.19	105.86	111.33	108.53	107.54	106.1	107.18	102.34	104.93	108.79	110.08	107.51	106.26	108.28	106.12	109.48	107.37	109.85	109.2	108.99	108.55	109.79	109.31	110.3	109.8	107.67	111.57	105.41	108.23	107.33	106.72	107.36	108.55	105.35	105.27	107.71	110.53	107.79	110.04	107	110.28	108.16	108.92	111.3
107.59	105.87	104.27	103.37	105.91	108.31	107.44	105.22	106.28	107.62	103.85	107.74	106.65	104.7	106.94	108.8	107.14	104.95	107.53	105.24	108.7	108.65	108.94	107.75	109.62	105.34	106.72	106.48	106.66	106.59	105.1	106.1	106.68	102.93	104.66	105.58	106.57	108.19	105.69	104.15	108.26	108.77	102.57	107.3	106.57	107.47	110.2	105.57	108.09	109.45
106.98	107.55	103.52	105.2	106.8	103.8	106.5	108.1	103.24	102.8	105.75	103.37	109.05	103.38	107.66	106.05	101.05	103.38	105.52	104.92	105.11	103.37	104.97	104.58	103.64	108.64	104.32	105.93	105.55	104.11	107.08	104.32	107.45	106.4	102.49	101.87	106.07	106.49	106.48	108.2	105.12	104.37	106.86	104.18	104.62	104.32	105.54	107.05	108.48	106.87
108	104.36	106.75	106.37	105.15	107.12	104.99	105.2	107.85	103.12	104.42	104.65	107.64	108.54	106.54	108.55	107.5	109.49	107.24	108.02	109.07	106.03	104.44	106.39	107.29	105.48	108.63	107.7	105.4	105.73	104.42	113.31	104.55	106.61	104.66	108.14	106.35	106.29	105.42	107.01	106.89	108.94	110.91	104.49	108.1	103.4	107.96	102.04	107.53	105.95
103.61	105.42	106.85	106.21	103.37	107.39	104.15	106.48	107.81	104.79	105.74	105.53	109.02	104.17	105.63	106.09	107.54	104.39	104.64	104.91	104.08	105.69	108.35	107.14	106.91	105.41	104.64	106.86	103.62	106.94	104.63	103.78	104.05	103.37	106.35	107.07	108.25	103.85	104.43	107.6	104.71	111.23	108.32	104.88	105.19	109.53	103.61	107.74	106.78	106.44
104.77	105.75	106.66	105.83	108.09	105.65	103.49	105.9	106.98	104.72	104.19	107.25	102.71	106.82	105.77	108.15	105.55	105.9	106.36	102.93	104.59	104.36	106.12	104.61	109.64	104.54	104.71	105.87	106.82	104.39	105.07	106.99	107.46	105.8	105.08	105.04	106.2	105.83	103.04	106.24	106.19	104.21	107.77	103.75	107.83	106.98	101.94	108.98	105.44	103.82
103.63	104	104.85	106.87	106.6	105.31	105.13	107.14	105.94	102.63	106.33	105.72	101.44	105.92	104.52	104.64	108.81	106.53	104.76	105.66	105.87	106.79	106.72	102.9	105.01	106.2	103.7	105.66	104.56	107.44	106.84	104.96	106.6	104.35	107.16	105.67	105.15	109.16	106.55	103.29	108.5	104.74	106.51	106.29	105.42	107.74	104.14	104.5	110.1	103.85
105.22	106.68	107.42	105.28	103.99	105.85	106.77	107.2	104.45	105.58	105.06	106.51	103.96	107.46	105.69	103.97	109.07	103.95	105.23	104.87	105.45	105.76	104.86	103.74	106.74	105.16	107.03	106.96	105.21	106.22	107.45	104.02	106.91	106.01	103.64	106.94	103.82	107.34	106.42	106.36	105.44	108.15	105.42	106.51	104.57	105.22	103.72	107.68	106.69	104.14
108.76	102.97	105.39	104.37	108.3	106.88	104.68	104.3	105.32	105.73	105.34	103.58	103.88	108.35	104.6	108.05	106.94	107.4	103.82	105.83	105.26	105.67	106.25	103.86	107.45	104.07	104.05	105.5	108.42	102.79	104.3	106.18	106.23	109.18	107.43	107.26	106.56	104.77	107.54	109.27	103.47	106.07	105.2	106.88	104.54	105.6	103.6	103.07	105.01	109.03
108.56	106.35	108.19	106.51	107.46	108.54	107.62	113.01	107.55	107.27	110.25	105.27	108.55	101.97	109.82	106.08	106.5	107.67	106.59	111.25	108.01	107.49	107.5	106.89	110.38	110.62	109.73	107.27	110.37	107.24	104.71	108.79	106.12	106.81	110.18	108.89	111.04	109.83	108.85	107.39	109.72	107.43	109.02	107.41	108.17	110.62	106.96	109.28	106.63	109.39
108.25	109.29	105.29	105.58	104.34	109.94	107.84	106.89	107.41	106.84	106.25	109.87	106.15	105.2	105.1	102.96	105.95	106.76	103.84	107.5	108.2	107.76	106.19	104.32	105.37	105.45	106.63	104.09	107.13	107.28	104.91	107.36	106.98	105.59	106.37	103.59	108.28	105.47	104.07	105.49	107.79	107.16	107.87	107.84	105.14	107.29	107.14	105.52	106.64	104.24
103.46	102.91	106.08	105.41	105.7	108.58	103.09	106.59	105.01	108.96	106.12	107.92	103.57	105.22	103.85	106.54	107.53	107.64	107.1	107.64	104.54	104.06	106.58	104.22	105.55	101.18	103.54	106.46	104.03	104.52	104.67	106.22	108.82	106.68	106.43	103.57	108.85	105.52	106.73	104.02	105.33	109.32	106.75	106.59	106.84	103.98	105.66	107.86	106.25	102.46
100.35	98.94	99.006	102.02	100.64	101.33	99.899	101.89	100.76	100.33	100.53	100.9	101.55	100.82	101.36	100.25	99.677	100.44	100.29	99.228	100.16	98.564	99.845	99.933	99.217	102.28	101.7	99.179	100.9	101.82	101.35	101.27	100.67	99.649	99.098	102.95	98.162	100.54	101.59	100.67	99.826	100.93	103.53	100.22	101.28	99.205	98.658	103.67	101.63	97.515
105.03	105.54	107.38	106.22	104.56	105.64	105.73	106.79	106.89	103.99	108.49	103.69	103.03	105.63	107.39	106.05	103.84	103.77	106.7	104.6	104.74	105.35	106.02	104.53	106.59	106.8	109.42	106	104.92	104.98	105	105.51	106.52	107.67	104.37	106.25	106.06	107.76	104.56	105.06	107.53	104.17	104.48	102.6	105.38	105.1	107.26	104.53	105.22	103.6
104.35	107.72	104.87	107.65	107.85	107.32	107.7	105.78	104.78	107.21	106.55	105.06	105.17	107.63	106.79	109.22	107.42	105.8	103.49	105.35	107.05	105.16	108.32	108.15	106.58	111.11	106.26	105.29	105.35	105	102.41	106.82	107.18	104.23	106.67	107.81	105	109.27	107.2	104.17	106.89	107.27	105.96	103.55	104.76	103.73	104.12	106.44	106.84	105.35
108.82	107.26	107.96	106.18	102.83	103.87	106.77	105.88	106.29	105.49	108.41	105.46	104.99	106.63	105.8	107.39	105.85	104.4	105.13	104.46	107.27	104.54	107.6	106.19	106.15	106.51	108.24	107.48	105.58	107.35	106.33	108.71	108.37	104.98	108.53	108.19	106.69	107.29	107.23	104.57	103.13	106.6	105.91	106.06	104.66	108.12	106.82	106.11	106.01	107.27
99.238	101.28	103.5	99.79	102.41	99.929	100.59	99.83	102.32	101.19	99.509	99.052	103.02	100.3	102.31	100.25	99.425	102.13	99.586	101.75	100.53	100.62	103.17	103.94	100.09	99.222	101.82	101.15	100.78	103.14	100.78	101.51	100.37	98.429	101.81	98.67	97.927	99.728	100.43	100.37	104.5	101.02	100.52	99.55	100.91	100.44	102.34	99.176	101.69	100.23
107.67	104.56	104.78	104.38	105.06	109.89	108.81	103.95	105.06	108.37	105.15	109.75	106.41	103.4	106.39	107.25	101.9	106.27	105.27	106.03	104.41	103.33	106.57	104.85	105.51	107.92	104.2	103.15	103.21	102.4	107.58	104.22	106.23	107.03	104.45	106.16	107.44	108.47	103.53	106.07	104.5	107.82	105.15	106.43	103.47	105.09	105.69	106.53	106.44	105.6
99.629	99.026	99.275	95.874	98.511	97.648	98.274	95.5	100.61	96.576	101.64	98.635	99.468	96.975	95.051	97.869	99.779	95.057	101.52	98.696	98.837	97.666	101.16	95.907	99.028	97.753	95.615	98.616	99.813	97.925	95.731	98.575	98.315	99.931	99.302	99.109	97.14	98.93	96.818	98.461	95.113	99.293	95.227	96.547	97.265	96.897	98.104	97.607	97.863	97.935
103.36	106.7	105.47	105.23	101.73	106.67	106.12	106.65	106.49	104.85	106.43	104.44	106.28	105.86	102.71	103.97	105.34	104.7	106.82	106.95	107.33	105.37	107.91	106.82	103.68	108.82	104.32	104.64	105.71	105.23	105.05	107.39	104.63	105.72	106.11	108	106.22	104.89	106.85	106.07	106.61	105.55	108.08	107.17	104.62	107.28	105	104.52	108.6	105.2
107.16	107.47	106.9	106.22	106.9	106.89	109.12	106.56	109.25	102.37	107.62	105.33	106.19	109.69	108.6	103.81	105.54	108.37	106.59	103.13	106.03	105.42	104.62	104.85	107.9	102.55	106.54	105.28	104.75	104.53	104.35	107.1	106.11	105.18	104.75	102.64	105.34	109.25	107.63	102.97	107.37	108.09	103.38	108.58	108.53	105.77	105.95	105.34	103.22	106.15
98.087	98.19	102.02	96.453	97.266	99.104	97.977	98.412	94.168	93.832	96.576	97.53	95.001	97.637	98.801	97.367	95.986	99.587	95.945	96.262	98.891	94.452	97.218	98.399	93.85	99.903	100.19	96.51	98.366	95.455	99.072	98.375	96.48	101.23	98.95	99.167	96.391	98.776	98.251	97.749	98.437	95.414	96.876	96.532	100.99	94.124	101.72	98.676	99.269	100.74
106.72	103.69	104.03	106.65	105.37	105.34	103.07	107.47	106.46	105.75	104.42	105.73	106.12	107.22	103.7	103.95	104.45	103.83	106.87	107.82	105.08	105.81	106.47	104.34	106.44	103.02	103.28	106.87	107.42	105.15	109.29	107.58	104.54	106.11	101.71	104.9	107.07	104.86	107.39	103.81	107.61	107.58	104.14	105.52	105.3	106.63	107.01	106.12	107.14	104.78
107.08	108.24	108.81	108.34	107.33	109.04	109.7	106.92	107.03	106.92	108.85	106.34	106.73	103.24	105.27	107.49	106.95	106.19	106.46	105.51	109.43	109.95	107.42	108.58	106.92	107.84	105.29	107.34	106.83	107.29	108.65	106.88	108.46	109.88	109.08	105.17	108.29	104.86	108.88	108.82	107.91	108.5	106.33	106.66	106.71	105.55	109.62	104.77	108.58	109.4
107	111.14	109.5	105.03	106.79	109.36	108.73	108.54	107.75	109.82	109.39	107.53	108.73	106.99	108.54	107.89	106.33	107.86	110.14	106.73	104.14	108.72	106.01	108.94	109.57	106.59	110.68	112.56	107.37	108.22	106.99	109.71	107.91	109.72	106.15	106.81	108.03	102.37	107.3	112.33	109.58	109.93	109.29	107.45	108.97	105.64	110.28	111.53	108.9	108.18
102.96	106.75	105.13	104.62	106.7	106.46	105.48	106.9	105.75	108.57	101.58	103.53	109.22	106.32	106.66	104.67	108.09	107.34	102.83	105.84	105.63	106.65	105.93	104.84	103.97	107.24	102.26	105.36	104.19	106.09	107.31	103.9	105.6	107.11	104.31	104.86	106.11	103.91	107.3	104.4	106.17	103.77	108.59	106.81	103.97	108.24	104.89	105.19	105.38	105.33
107.52	106.05	109.25	105.89	107.03	106.49	109.31	107.61	110.73	109.23	104.05	108.63	110.52	108.98	104.81	106.61	110.13	107.2	107.18	108.89	108.88	107.46	108.84	109.17	106.95	106.94	109.22	107.45	108.55	108.96	106.19	108.27	108.26	112.06	109.45	105.94	108.8	107.47	108.25	111.2	107.52	107.51	108.39	106.69	114.92	106.33	107.76	106.91	107.87	111.77
93.711	99.284	97.566	98.162	97.933	98.261	96.623	100.67	95.415	96.605	100.04	98.671	102.45	95.539	100.55	97.437	101.85	98.222	97.914	97.851	97.045	99.844	99.114	101.74	99.418	99.958	97.556	96.814	97.36	99.897	98.226	95.657	98.668	98.704	99.94	99.423	97.872	99.419	99.43	97.483	99.375	99.224	97.344	100.99	100.98	101.18	96.568	97.748	100.23	99.182
106.13	104.84	108.04	108.24	107.11	107.89	109.03	108.6	108.6	110.16	109.41	105.97	108.65	109.85	106.73	104.84	108.78	108.76	106.74	107.57	107.24	109.79	106.49	109.58	108.9	108.03	110.11	108.2	109.9	108.32	105.57	106.63	108.19	104.79	106.67	106.26	106.13	107.59	106.64	107.68	107.94	106.24	108.02	107.14	108.35	108.9	107.2	107.84	105.46	109.3
98.109	93.596	96.633	96.386	96.051	99.766	99.471	98.81	95.91	97.78	98.303	97.475	98.87	98.892	100.95	97.904	99.268	98.326	97.384	98.185	98.15	98.474	97.656	97.249	99.334	98.75	97.347	100.31	98.705	97.704	100.8	94.897	99.891	99.459	100.47	97.688	99.84	97.3	98.055	100.99	97.354	96.837	97.947	98.594	101.96	99.591	95.969	98.942	98.335	96.776
99.234	96.796	98.118	99.621	103.28	100.91	97.512	99.192	102.48	100.83	102.03	98.409	98.403	100.63	101.77	102.56	98.606	97.045	99.343	96.291	100.13	99.864	102.55	98.829	100.03	98.536	102.1	103.5	100.69	102.71	99.737	102.94	96.811	99.635	98.829	100.55	99.761	102.5	97.127	100.64	100.5	101.23	98.89	100.79	98.04	103.24	97.793	98.029	101.98	103.77
106.21	107.72	108.48	109.68	105.19	106.93	106.73	106.89	109.04	109.04	108.22	107.06	108.22	109.23	106.48	109.45	107.14	107.47	111.67	107.57	109.79	108.66	107.49	108.38	106.65	108.41	107.26	109.28	105.56	108.38	110.61	107.99	109.38	112.27	106.43	108.72	112.65	104.4	108.88	109.07	111.17	105.76	111.21	109.8	107.03	107.9	108.19	112.72	108	110.11
105.33	105.04	105.88	106.67	104.35	105.3	104.99	108.84	108.07	105.36	106.76	106.21	104.5	107.42	108.16	105.6	106.62	103.38	105.02	107.01	103.32	103.75	107.53	105.48	108.02	106.43	106.98	106.92	104.63	105.9	106.19	105.16	107.07	103.82	104.34	108.43	104.73	106.94	104.8	106.7	105.92	104.78	107.22	105.41	106.03	104.59	104.86	107.07	101.98	108.35
97.973	97.487	99.169	98.447	99.911	100.9	101.39	96.475	97.922	100.95	97.981	98.736	97.014	101.52	96.804	95.182	99.837	98.921	97.396	99.531	98.509	98.65	98.778	98.329	96.76	98.042	103.26	97.559	99.342	96.436	96.659	98.63	100.05	99.854	99.984	99.997	97.996	99.883	99.372	97.703	100.16	100.17	101.01	98.328	99.879	99.737	99.494	99.397	95.517	98.91
102.83	105.17	103.22	106.4	104.79	105.8	104.17	106.21	104.65	105.24	109.3	103.62	107.24	107.49	106.59	104.11	104.55	106.57	110.4	105.45	108.09	106.6	103.79	106.36	104.96	107.3	106.29	106.11	107.35	103.87	105.13	106.59	102.68	107.85	106.12	105.15	103.01	107.6	106	105.22	107.63	106.96	103.74	105.5	106.89	106.96	103.61	105.69	104.92	106.76
105.18	107.06	105.9	104.55	104.73	106.43	105.52	107.26	107.3	109.81	109.87	106.44	104.14	108.6	104.92	104.4	102.67	105.64	107.88	106.72	104.14	109.86	108.46	103.79	105.47	106.61	107.35	105.24	104.92	106.76	107.33	104.01	108.38	104.85	103.39	101.52	106.34	104.54	105.86	105.29	105.92	108.59	106.68	105.56	105.82	103.68	104.97	103.78	105.71	102.79
102.22	102.31	103.56	105.06	105.18	102.45	108.94	103.41	103.55	106.7	105.25	107.17	108.56	105.82	102.57	106.57	104.28	106.76	105.07	104.26	102.7	106.88	102.91	105.15	107.78	104.9	103.76	108.26	107.74	105.59	105.27	105.22	109.35	106.17	103.53	105.9	107.27	105.85	106.32	104.77	105.15	105.9	107.28	107.23	106.76	106.13	105.83	108.88	105.92	103.72
111.24	113.21	111.91	110.57	109.81	109.7	107.31	111.64	112.43	114.26	109.96	109.29	111.78	109.97	108.22	109.82	110.53	111.12	110.72	111.05	108.32	112.05	113.23	109.63	111.92	110.84	108.54	109.85	109.65	112.32	110.18	112.13	108.94	112.28	110.21	112.45	113.08	111.24	110.89	109.1	111.67	111.96	111.5	110.39	108.8	108.63	111.5	108.71	112.27	112.68
104.83	104.88	104.27	105.58	99.621	105.01	105.25	104.3	103.5	105.85	106.33	104.47	106.52	107.36	104.72	104.77	107.3	105.27	101.77	106.24	104.65	102.38	104.01	107.29	106.8	108.39	106.92	108.37	105.04	108.48	104.24	104.76	104.75	103.67	108.34	104.49	107.85	107.15	105.44	108.14	106.56	105.64	103.67	104.6	100.89	103.23	107.22	105.67	104.39	104.01
105.38	105.98	106.85	105.08	108.6	104.63	107.02	106.51	105.02	103.68	107.1	104.47	106.82	110.38	104.63	107	102.56	107.14	105.41	104.78	110.75	105.77	107.02	108.71	105.8	106.47	106.64	105.53	106.38	108.96	106.88	104.02	104.69	108.51	108.26	102.82	106.54	104.19	104.15	107.09	108.3	103.92	107.5	108.48	106.63	109.35	106.69	109.95	104.49	102.28
107.57	107.16	104.25	107.23	109.45	106.9	106.01	108.53	108.21	107.97	107.76	107.53	109.47	105.76	104.44	107.6	109.64	108.14	107.37	106.97	112.45	106.61	107.2	108.81	107.28	108.21	107.65	107.7	108.17	107.73	107.27	104.57	108.09	106.98	106.75	105.98	105.31	107.38	112.02	105.98	111.56	106.84	106.93	105.82	110.56	108.81	106.94	107.66	107.13	106.79
100.38	98.051	97.646	102.87	101.79	98.922	100.06	101.62	98.803	95.106	95.675	101.9	102.28	101.33	102.87	98.419	101.91	100.52	102.23	102.49	102.03	98.435	100.66	100.04	102.27	97.467	99.397	98.73	100.36	100.36	98.516	97.331	100.25	101.27	97.183	100.8	100.38	99.561	97.653	99.238	98.02	99.196	100.68	98.48	100.29	103.01	99.564	100.69	99.731	98.848
100.64	103.67	102.37	102.27	105.72	102.9	104.93	104.84	102.3	103.03	103.41	101.65	104.67	101.98	102.07	105	105.94	103.6	106.12	99.237	103.62	103.6	103.61	102.62	105.61	103.14	103.34	101.7	104.91	102.08	103.43	101.84	102.68	100.5	101.3	101.91	98.029	100.34	104.7	100.7	103.91	103.24	104.2	103.68	101.83	104.41	101.68	106.45	103.69	102.15
100.82	99.729	102.12	100.36	101.47	101.74	100.71	101.24	101.11	102.83	99.782	103.24	101.83	102.7	101.89	99.266	102.84	101.9	100.49	101.79	104.37	99.323	102.35	97.512	102.1	103.5	101.19	102.57	98.132	97.907	103.07	98.683	101.76	100.48	99.476	101.42	99.87	102.26	100.05	100.79	100.09	98.778	97.718	100.12	98.37	101.24	100.36	97.933	97.969	98.662
105.92	110.04	105.26	107	103.43	106.08	107.37	105.81	104.36	106.97	107.77	108.8	103.56	108.2	107.84	106.49	105.43	105.66	103.53	103.66	105.5	104.39	102.17	109.61	105.94	106.4	106.45	108.86	102.66	105.33	104.65	104.3	107.95	108.11	106.71	105.81	104.27	106.06	102.45	106.04	106.17	106.86	104.19	107.98	104.88	105.01	106.74	103.21	105.74	104.94
106.34	105.47	106.35	104.83	106.45	106.48	103.95	106.16	106.41	105.65	103.79	101.48	106.16	106.85	105.07	106.83	104.53	105.46	105.8	106.09	104.34	105.14	108.9	104.9	107.22	105.5	102.79	106.99	107.02	107.47	103.85	102.81	104.45	104.94	107.7	104.3	103.94	102.58	103.75	105.94	107.22	105.79	103.56	104.43	104.8	105.7	105.14	106.12	105.38	103.51
107.1	104.7	108.35	103.91	108.65	108.71	108.27	107.89	107.57	109.14	107.43	107.06	106.35	106.22	107.14	105.22	106.33	110.37	103.08	107.36	107.27	106.9	106.49	106.68	105.6	108.15	106.25	107.59	107.94	106.21	106.21	109.29	110.27	109.11	107.08	110	108.63	109.79	103.12	106.53	108.6	107.63	104.4	109.57	107.98	110.2	108.86	104.26	107.71	106.17
108.71	107	107.67	106.32	109.21	107.31	105.58	107.93	107.24	107.14	105.96	107.81	106.61	107.69	106.54	107.43	104.97	109.27	109.74	108.1	107.56	108.24	107.3	106.93	110.56	107.95	106.33	106.59	110.34	106.48	106.35	107.64	109.69	108.17	109.6	108.41	107.87	106.15	107.54	106.52	112.05	105.79	109.11	111.36	108.5	109.02	109.07	109.68	111.52	108.74
102.77	106.5	105.65	105.34	108.54	104.97	104.7	106.51	106.18	103.23	108.24	108.1	103.95	106.32	107.47	104.69	101.43	105.76	103.76	106.21	107.44	104.84	106.57	104.23	105.92	105.22	107.02	106.26	104.85	107.58	105.35	107.23	106.47	103.39	101.32	106.76	108.1	108.74	103.69	104.46	107.81	106.84	104.87	105.32	101.84	100.54	104.38	105.88	108.33	107.93
101.62	99.681	92.765	96.8	99.929	99.237	97.399	95.077	98.83	98.504	96.358	100.84	99.993	99.48	99.083	98.491	99.388	98.836	99.406	98.178	100.62	98.878	97.986	98.714	98.85	98.634	100.11	101.65	98.709	100.54	99.164	99.817	101.03	98.027	97.08	99.152	98.101	98.678	97.862	99.079	101.01	97.955	98.303	99.497	98.762	99.086	99.489	100.18	101.39	96.962
96.844	102.5	98.221	100.9	100.45	102.64	99.45	101.16	99.771	102.11	101.53	100.99	99.759	100.31	99.066	98.73	100.87	99.275	101.18	100.98	100.84	100.55	99.782	101.09	99.939	100.64	99.146	99.617	101.64	100.42	98.152	97.975	99.363	99.9	102.29	103.22	101.14	97.89	100.74	101.91	100.33	98.056	98.744	102.1	101.16	99.502	102.11	99.473	102.92	100.63
108.5	101.38	104.13	100.05	104.5	102.56	100.1	101.02	99.303	103.76	102.93	104.24	104.98	99.347	101.04	101.13	103.18	103.48	101.39	102.66	103.08	101.61	102.19	103.08	103.07	102.64	105.17	103.65	102.82	103.4	103.47	102.59	103.99	102.58	101.02	102.36	101.17	106.03	104.23	101.28	101.07	103.02	104.14	104.1	101.3	104.83	103.3	103.57	106.13	102.42
109.18	111.77	108.23	112.05	109.82	112.04	110.69	113.94	111.13	109.91	113.4	110.12	112.96	110.96	108.88	110.57	108.83	109.71	111.63	109.52	111.88	111.36	109.35	112.57	110.92	110.92	110.53	112.21	111.32	109.67	109.56	110.21	109.27	111.21	109.9	113.61	109.33	110.51	110.07	112.08	109.17	112.44	111.16	112.16	109.18	109.98	108.9	108.35	108.68	112.77
105.64	108.33	108.03	107.28	106.16	109.89	109.76	105.75	107.57	107.8	106.18	106.76	106.44	109.07	103.27	106.65	105.97	104.19	107.08	109.27	107.61	107.04	108.19	105.15	104.18	105.21	108.64	106.02	104.42	106.65	108.04	105.8	106.37	105.45	106.78	106.99	105.12	107.21	106.79	105.54	110.03	106.19	107.49	103.62	106.6	104.03	107.22	109.07	103.87	106.7
99.777	98.698	100.65	99.349	97.647	98.177	100.76	101.64	98.897	95.406	99.19	96.649	101.49	97.349	99.071	97.277	97.381	97.037	99.197	97.893	98.568	100.54	95.146	97.275	96.168	99.344	101.08	96.443	100.53	100.43	96.942	97.808	99.67	96.395	98.882	97.853	95.141	95.856	99.881	97.706	95.483	99.938	99.111	99.357	96.243	97.285	97.434	97.899	98.104	94.9
106.8	103.58	104.66	107.62	105.3	106.02	103.11	105.64	105.16	104.22	104.54	103.61	105.33	104.72	105.69	105.49	105.98	107.32	104.44	107.4	101.75	105.25	104.67	105.4	106.92	104.4	104.98	105.23	108.94	105.72	104.6	105.41	107.53	107.51	105.47	105.76	107.99	103.32	106.75	103.91	107.37	105.51	105.89	105.35	106.3	107.93	105.66	101.49	101.93	105.74
107.82	105.08	109.8	109.01	112.35	106.17	105.28	109.55	109.03	107.12	107.8	105.45	110.03	109.27	109.73	107.19	109.17	106.95	109.82	109.14	110.93	109.61	107.58	107.75	106.7	107.59	110.69	110.7	111.24	108.71	109.26	109.07	109.8	108.96	110.52	109.48	107.99	107.12	108.5	106.77	104.66	107.15	110.21	108.01	109.55	107.45	109.09	107.77	110.27	108.2
109.44	108.6	106.47	112.55	109.85	106.54	109.19	109.96	109.53	109.1	105.8	108.12	110.03	109.23	108.84	106.25	108.41	107.22	104.39	106.95	106.97	108.37	109.51	107.25	108.86	110.74	107.96	106.4	111.22	105.95	107.19	110.66	108.83	110.41	110.17	105.43	108.67	108.65	110.14	109.44	107.81	107.38	106.97	106.71	108.57	109.7	108.65	110.51	109.36	105.4
108.58	109.79	109.02	109.89	107.63	110.1	107.47	110.53	106.39	109.39	107.05	107.31	109.32	107.4	107.02	109.67	112.2	108.42	106.81	109.87	107.49	109.08	106.19	111.25	109.39	109.05	108.86	108.55	109.45	110.85	106.04	107.1	107.52	108.79	107.35	106.21	110.73	109.18	105.18	108.99	108.47	107.56	109.18	105.75	109.17	105.53	109.08	106.31	106.05	105.21
102.42	98.64	100.53	100.49	101.38	99.726	101.17	102.02	98.375	101.18	100.54	98.077	102.43	102.68	96.894	100.13	100.59	98.971	103.97	102.2	101.12	99.667	100.13	100.92	98.546	101.56	99.073	102.71	99.08	98.452	102.41	98.698	96.94	100.19	97.248	98.547	101.71	100.04	102.62	100.44	99.832	99.076	99.345	97.789	100.39	100.97	99.952	99.324	97.292	100.56
104.75	106.29	108.05	106.04	103.35	105.01	102.8	105.88	106.02	105.9	106.35	108.32	108.67	109.53	106.57	108.24	104	107.95	106.61	106.94	106.44	107.11	106.42	106.46	106.75	106.01	105.96	107.52	107.38	104.63	108.56	107.42	105.54	105.54	106.74	104.16	106.71	106.29	107.37	106.21	105.36	108.02	106.15	106.96	105.71	106.88	105.55	107.32	108.32	103.16
102.09	106.61	106.4	103.83	102.38	108.13	108.36	107.74	105.87	105.04	106.89	108.87	104.21	104.37	105.27	105.07	107.21	105.13	104.58	106.81	104.92	103.96	105.54	106.96	107.06	106.19	104.76	104.65	105.43	107.97	105.5	104.54	105.13	108.37	109.89	107.2	104.97	106.65	107.79	107.94	105.37	105.19	104.87	105.09	106.59	105.65	106.06	107.04	105.61	106.19
96.33	96.656	98.351	97.641	100.21	98.642	97.538	101.19	99.307	98.89	98.251	99.622	98.866	101.38	98.824	96.157	97.126	99.408	97.583	99.171	97.636	97.912	98.85	94.115	99.177	100.12	95.824	97.472	96.216	99.428	94.53	101.52	100.57	97.242	99.853	97.485	96.923	95.356	98.496	99.064	99.007	100.07	97.002	96.318	96.968	98.105	99.726	98.459	98.164	98.027
103.89	104.04	103.51	100.54	100.12	102.66	105.57	103.47	105.77	102.66	100.29	103.74	105.08	102.56	105.05	101.62	101.19	101.46	106.2	103.28	103.96	103.8	103.29	100.48	103.25	103.26	101.21	102.17	101.88	103.12	102.83	103.21	106.87	102.51	103.26	101.74	103.38	102.65	104.94	103.08	105.27	104.98	100.54	103.95	103.5	101.79	102.9	104.56	100.36	99.233
107.24	108.99	108.99	107.95	108.44	110.77	107.97	108.42	108.26	107.29	105.57	108.3	105.93	105.88	107.99	108.91	105.37	105.47	107.96	106.07	106.29	105.72	108.24	106.27	110.14	109.11	105.51	105.55	110.09	106.34	104.51	106.7	105.09	106.3	109.04	104.97	106.9	108.86	105.16	108.08	105.23	108.82	109.18	104.12	106.37	106.49	109.15	105.23	106.98	107.16
104.89	108.55	107.72	105.35	106.15	108.29	108.9	108.08	104.73	108.22	109.63	111.68	106.9	107.49	110.09	110.04	109	105.35	108.22	107.66	107.91	111.12	107.98	106.28	108.5	108.49	109.51	106.67	106.68	108.56	107.01	109.71	110.48	107.11	109.05	108.66	108.76	107.97	104.94	109.9	106.84	111.62	106.77	107.72	108.63	107.04	106	109.92	107.77	109.11
109.64	109.92	110.32	109.84	108.71	107.76	109	107.22	109.57	107.67	109.2	109.02	108.16	110.47	109.15	109.91	109.2	106.9	105.59	107.93	107.79	107.26	108.66	107.85	109.78	105.74	109.09	109.44	109.23	108.63	109.71	110.55	110.49	107.76	110.26	108.61	109.04	108.84	109.13	109.02	107.19	109.41	111.95	109.95	109.45	108.8	109.95	108.04	108.27	105.89
105.14	105.59	106.81	108.92	104.31	105.96	102.17	105.08	102.81	106.64	104.76	104.51	104.41	107.08	104.66	107.36	103.67	103.7	104.49	104.41	107.16	107.79	105.92	107.62	103.28	105.06	100.97	105.31	105.01	107.63	107.55	104.67	101.42	106.51	103.84	107.07	105.35	106.78	105.56	107.78	105.64	102.81	109.09	107.37	104.39	106.41	105.92	107.88	105.48	105.9
99.635	99.201	98.425	99.57	99.825	94.137	98.652	96.378	97.83	99.198	97.877	99.695	98.874	98.809	97.156	98.962	95.03	96.576	99.844	100.7	100.08	98.862	100.39	98.587	99.222	100.32	99.213	97.873	98.516	99.875	98.256	97.914	101.62	100.6	97.455	100.46	101.41	98.201	97.53	95.083	98.583	96.613	99.747	98.772	101.1	96.049	101	101	96.1	101.32
108.72	111.17	105.72	107.66	110.21	104.22	108.01	106.83	108.24	107.62	107.69	107.21	109.12	110.71	107.04	106.47	109.53	108.51	105.08	106.88	108.89	107.57	109.09	106.44	106.76	106.92	111.1	107.59	107.65	108.85	107.56	109.34	105.7	105.17	108.52	106.37	107.89	110.23	106.68	108.97	105.16	108.1	110.4	106.03	108.36	109.02	107.29	108.57	108.71	107.72
100.14	97.422	96.389	98.365	98.031	97.981	96.418	100.85	98.267	94.865	98.545	97.899	97.309	96.22	98.138	98.625	97.982	99.979	97.538	97.161	97.643	97.757	98.175	101.91	98.078	98.58	96.665	94.951	96.246	97.152	99.062	92.418	98.733	95.036	99.829	99.468	95.497	98.295	98.092	99.676	97.18	97.181	98.37	93.486	96.25	94.195	95.823	95.591	97.614	98.725
104.2	105.91	105.41	105.15	104.19	103.07	106.56	105.02	105.88	103.81	106.49	106.89	104.5	104.53	103.89	103.97	105.65	108.87	100.74	104.58	105.49	104.15	105.46	105.74	107.48	102.39	105.86	103.18	103.04	106.77	105.86	107.32	108.2	103.59	104.14	104.08	105.59	103.98	105.59	105.2	103.6	105.45	104.05	103.36	105.04	108.48	105.34	104.99	105.2	103.04
106.65	109.39	107.23	106.47	109.14	105.6	107	109.85	108.88	108.24	109.85	108.05	106.31	108.61	107.25	107.89	107.44	107.04	108.99	107.07	109.29	109.18	107.64	109.55	108.34	106.97	106.45	108.58	109.28	109.04	106.16	106.44	107.43	111.44	107.38	107.31	109.79	109.67	109.53	108.57	111.06	105.65	107.64	107.5	108.4	109.89	109.84	106.64	108	105.18
100.79	100.83	100.29	104.46	100.63	102.87	104.87	105.91	100.66	100.55	99.517	102.39	104.59	104.91	101	103.99	101.53	101.39	100.83	101.31	102.18	102.59	100.62	102.53	103.52	102.06	99.305	101.62	101.01	105.36	103.27	104.73	101.9	101.87	103.36	102.41	102.3	102.82	104.42	103.64	104.11	101.47	100.1	100.87	104.56	103.01	100.66	102.72	101.6	105.36
109.15	108.55	105.48	110.86	107.8	107.82	110.65	107.91	107.44	106.52	109.31	109.94	106.88	105.13	106.78	106.96	110.43	108.91	108.07	111.16	104.09	110.44	106.94	108.84	106.2	106.77	107.17	109.34	106.88	107.04	107.74	108.54	108.29	107.47	107.5	106.46	107.15	108.42	106.46	107.73	107.13	107.7	105.07	109.8	108.81	112.18	105.65	107.32	110.37	107.1
103.01	103.8	108.31	108.98	106.5	106.74	105.85	105.44	106.67	105.45	104.64	107.56	107.67	106.06	103.74	107	106.3	104.59	108.65	107	105.1	107.25	106.04	108.36	106.38	107.58	108.18	107.96	108.68	105.69	110.24	105.09	104.85	105.69	105.94	105.44	107.15	108.74	106.63	104.6	104.56	105.53	105.17	108.7	106.61	107.94	106.4	107.25	108.24	108.13
105.5	105	107.66	105.84	106.41	106.68	107.89	106.66	105.81	106.86	105.67	104.81	104.63	105.76	106.54	106.75	106.77	107.89	107.78	105.23	105.87	106.54	106	107.47	103.75	108.28	106.06	108.03	106.5	104.58	104.84	108.18	106.88	108.53	107.04	104.96	106.3	105.64	107.28	105.21	108.58	107.47	102.76	107.81	110.16	107.89	110.73	107.73	105.17	107.06
101.94	103.87	104.15	100.49	104.45	105.51	99.192	100.58	103.49	102.72	100.37	104.42	101.09	101	105.51	101.25	104.86	104.09	103.1	105.85	102.87	104.11	98.266	104.6	102.15	99.839	101.89	100.24	104.7	104.01	103.5	100.16	103.92	102.3	102	103.64	100.05	104.22	102.91	103.13	103.76	100.19	101.28	102.23	102.27	101.97	102.76	102.22	103.3	102.48
97.715	99.788	95.059	94.854	95.344	100.49	96.433	97.819	96.133	98.382	96.736	97.884	101.48	96.886	97.032	97.795	97.611	96.092	98.83	97.575	97.998	98.865	100.31	96.875	97.535	99.586	101.87	98.835	97.963	103.73	98.842	95.492	97.375	98.968	99.405	100.28	95.059	98.541	96.547	96.515	96.545	95.039	97.346	94.84	95.525	96.348	98.636	99.889	98.005	98.367
108.41	108.65	108.94	108.65	111.46	109.48	111.82	110.06	108.36	109.72	113.13	107.63	112.3	109.01	109.9	111.26	107.43	108.67	110.87	111.53	108.11	110.63	108	108.06	111.04	111.83	108.92	109.41	109.24	109.84	110.99	111.91	108.85	108.1	107.07	113.53	111.1	109.74	113.25	109.85	108.47	109.3	110.82	108.38	110.74	108.45	108.85	109	111.51	112.06
102.57	104.46	101.05	98.931	101.45	98.705	99.104	98.24	102.69	102.53	100.15	99.758	101.74	100.7	104.35	102.07	98.578	101.03	102.65	100.16	100.01	102.21	101.08	99.443	102.66	98.307	101.42	102.73	101.9	99.555	99.843	100.19	101.4	103.69	102.64	98.642	102.55	103.6	100.49	101.07	102.9	98.965	96.344	101.51	101.58	95.553	100.01	99.706	101.74	100.55
100.24	103.92	101.67	102.16	101.91	102.72	103.21	102.2	103.71	99.288	105.03	104.02	102.21	98.796	101.51	102.05	105.76	99.72	101.65	102.48	101.41	102.08	104.13	101.55	103.59	102.43	104	103.86	102.46	102.52	102.27	103.7	103.5	103.2	104.2	101.11	104.99	102.56	103.53	104.73	104.02	102.18	100.26	102.06	100.72	105.02	100.9	104.82	101.58	103.36
107.56	108.81	107.12	106.48	103.95	107.91	109.24	102.2	107.84	105.85	107.44	105	107.1	105.3	106.02	109.42	108.91	108.22	104.15	107.68	106.75	105.1	101.27	108.68	110.1	107.62	107.27	108.03	105.04	103.71	104.97	105.83	107.45	108.15	108.57	106.62	106.93	106.66	107.55	105.97	106.42	107.11	107.82	107.88	103.67	105.99	105.54	108.57	107.4	105.96
106.11	108.95	109.14	108.12	108.83	107.08	107.04	107.23	108.51	108.76	108.22	108.16	107.86	107.4	106.29	108.07	110.23	107.03	109.52	109	107.63	107.97	109.62	106.37	111.11	108.59	106.98	106.99	108.79	109.01	109.97	108.83	109.75	108.69	107.19	108.25	110.43	108.52	107.78	108.7	108.28	108.28	108.47	110.69	108.03	109.84	106.53	110.35	109.21	108.4
107.31	106.27	104.71	108.03	105.74	106.99	107.4	104.61	108.42	104.24	106.01	105.08	105.41	109.5	104.48	106.3	106.21	107.93	107.32	104.58	107.11	106.1	109.38	108.1	105.16	107.05	106.63	108.08	104.6	104.34	107.01	104.44	107.65	104.24	107.36	103.72	107.45	103.75	106.56	106.13	106.67	104.67	106.96	103.88	104.59	107.29	105.22	104.59	103.57	107.84
105.64	105.03	109.01	105.53	105.17	103.13	106.14	106.53	102	104.89	103.01	104.01	104.61	104.71	103.49	106.08	107.09	105.24	108.27	102.6	105.83	105.55	99.791	102.11	103.52	106.19	106.92	104.33	108.26	104.68	105.25	108.13	105.24	105.76	103.96	106.88	101.89	103.92	104.49	107.43	106.56	106.4	106.67	106.28	107.09	106.78	106.81	106.08	106.94	106.41
106.67	105.41	106.95	105.66	107.45	106.59	108.13	105.03	106.79	107.2	103.72	108.33	103.15	106.49	106.12	101.75	107.73	103.41	108.23	108.69	102.8	104.29	105.39	106.56	105.94	104.93	101.9	107.56	104.59	107.63	104.05	108.96	103.86	107.36	107.36	106.16	106.82	108.07	104.99	104.95	105.49	103.57	103.79	106.01	105.39	107.41	105.59	106.53	106.02	106.46
109.7	104.48	107.42	106.26	110.68	110.99	106.88	105.88	111.2	108	109.88	109.38	107.91	106.44	106.36	109.55	104.97	108.31	109.52	111.01	105.92	107.27	108.95	106.92	110.94	109.1	107.15	108.91	107.23	106.73	103.2	105.31	108.05	109.56	106.87	106.54	109.02	109.3	106.67	108.16	109.38	110.31	109.45	110.76	106.69	108.65	107.68	110.86	107.88	110.34
106.31	105.46	104.73	105.9	103.01	104.39	106.08	105.38	107.12	101.23	105.76	107.16	105.22	105.91	104.58	105.85	103.34	106.2	104.33	106.36	107.31	104.54	102.33	102.32	106.79	105.96	106.92	106.5	105.45	110.01	104.68	104.91	106.19	102.98	103.69	106.41	102.66	106.37	103.56	106.65	106.94	108.75	105.51	106.8	106.09	104.87	104.92	105.4	107.07	102.64
98.029	98.596	97.489	102.32	98.29	95.347	98.678	97.398	95.037	100.04	101.88	101.07	101.23	96.452	102.08	96.058	99.082	98.781	100.41	98.775	97.403	102.81	97.225	98.209	99.559	99.641	100.46	98.686	101.66	98.534	99.268	100.41	99.579	97.671	99.075	101.79	97.285	98.012	96.819	98.861	99.296	100.62	101.04	99.433	96.228	99.401	99.42	98.502	102.35	100.22
96.688	95.502	98.592	95.7	97.9	99.883	96.6	98.088	95.144	100.08	97.925	99.29	99.768	97.021	100.07	96.686	100.24	98.18	96.812	98.834	97.024	97.043	95.759	101.49	96.561	100.11	98.692	97.868	99.641	97.967	96.75	100.9	95.983	95.256	99.265	96.251	97.861	99.083	98.156	101.64	100.29	100.2	99.352	97.619	95.669	97.554	96.152	97.812	94.706	99.016
107.36	106.12	109.09	102.25	108.63	107.13	105.89	107.27	108.05	107	106.13	109.47	111.16	106.93	106.13	107.24	106.63	105.91	106.41	106.99	106.98	107.87	108.54	109.56	107.11	104.31	110.1	108.8	106.96	106.61	105.38	108.1	107.98	109.81	107.54	107.43	109.36	105.46	107.32	109.41	105.56	108.36	106.43	108.2	108.87	107.4	106.21	106.72	107.67	106.53
105.64	107.59	107.25	108.16	109.34	106.51	108.03	108.67	107.04	107.58	104.72	110.92	108.73	109.6	108.27	109.99	105.81	110.05	110.6	111.41	108.05	110.7	109.75	108.25	107.2	109.7	106.78	107.13	108.53	106.66	108.1	107.11	108.59	106.8	107.68	109.27	112.6	104.25	109.1	109.09	109.39	106.05	106.21	108.94	107.88	108.29	107.41	108.4	108.51	110.47
108.83	110.32	109.13	107.72	107.73	110.41	108.5	109.5	109.81	110.05	105.98	108.75	109.4	109.49	111.16	109.02	109.01	106.55	111.33	112.08	108.35	109.93	108.5	110.03	106.62	109.22	107.94	106.16	109.81	111.38	109.1	107.5	104.93	107	107.19	109.9	108.62	107.17	105.43	107.52	105.48	107.63	109.78	108.81	107.92	108.23	107.98	110.12	109.9	107.93
110.06	105.41	109.81	106.57	107.49	108.03	110.24	106.15	105.4	106.91	105.28	107.8	105.87	106.57	105.71	107.94	105.74	108.48	108.45	110.1	107.14	107.75	108.94	106.81	108.32	105.36	110.39	106.34	104.3	105.57	109.38	106.08	107.57	108.68	106.6	108.67	109.5	107.17	109.21	103.46	109.89	112.29	106.2	109.79	105.61	110.6	109.24	107.26	107.08	108.37
105.24	106.06	104.18	105.76	106.57	103.47	107.39	105.34	109.15	105.04	103.08	104.07	104.43	107.24	104.55	104.92	105.51	105.69	105.57	108.7	105.06	103.56	106.62	105.63	105.01	103.5	104.41	106.82	105.35	102.6	105.57	106.3	104.7	107.01	104.71	106.08	106.33	107.75	106.65	108.04	104.54	107.26	107.67	103	106.02	104.61	105.46	103.56	105.09	107.49
109.82	107	111.11	109.45	112.92	112.97	108.65	112.45	110.05	113.49	109.29	113.32	109.75	110.89	108.67	108.71	108.25	110.95	111.21	111.56	109.96	108.37	111.22	109.42	111.27	110.65	111.76	109.93	109.13	110.32	108.02	109.98	110.62	109.91	108.77	109.1	111.39	110.57	111.22	109.29	108.77	111.91	110.81	111.19	110.01	109.84	111.59	109.89	111.77	111.25
107.13	106.83	111.15	106.23	107.24	108.41	110.06	108.21	111.36	104.31	111.31	108.48	109.65	105.73	106.68	108.12	108.34	107.32	111.04	109.89	105.84	109.13	101.75	110.4	106.81	107.12	108.36	110	109.24	109.26	106.43	107.15	106.14	103.36	107.62	107.3	108.54	110.27	106.89	108.51	110.74	111.44	110.88	109.38	107.55	110.75	110.67	109.16	112.02	109.01
102.55	105.07	108.01	108.73	105.79	107.37	100.73	108.7	104.23	103.54	107.09	105.27	107.03	106.21	106.9	103.26	104.88	104.34	106.45	104.59	105.29	105.28	105.39	105.68	106.57	103.92	104.6	105.98	103.64	104.64	106.81	106.32	104.2	102.68	104.86	105.25	104.18	105.08	105.44	103.36	107.69	105.87	103.83	107.6	102.86	103.35	105	108.1	106.42	105.98
102.7	104.61	107.28	106.23	103.49	104.35	105.12	103.2	105.43	105.05	106.08	106.99	107.7	105.67	105.26	104.98	103.09	106.13	106.36	105.89	103.47	105.1	105.09	105.75	106.14	105.53	106.86	104.95	104.31	106.02	108.88	106.2	106.23	106.27	104.86	103.93	106.36	104.49	105.07	107.7	107.5	106.37	104.88	106.94	104.88	106.65	106.73	103.59	107.83	108.08
97.562	98.55	97.569	100.65	102.63	101.88	99.244	97.631	95.604	100.2	98.584	99.053	95.599	96.049	99.128	100.25	98.934	95.279	97.038	99.212	99.183	95.902	101.13	98.885	100.15	100.25	96.063	100.55	100.83	101.52	99.578	102.08	98.163	99.498	95.742	98.932	99.355	98.347	97.662	98.425	97.492	99.069	98.308	98.123	101.09	96.993	99.793	98.556	97.932	103.43
99.123	99.275	98.517	98.009	101.54	98.027	98.153	99.932	99.248	100.08	96.612	97.262	99.433	97.09	98.425	98.967	101	98.572	100.55	102.08	97.209	98.133	99.835	98.683	98.282	98.669	96.545	98.763	98.005	99.41	98.081	98.589	98.367	100.15	99.018	97.665	99.813	100.87	102.02	95.246	99.282	97.418	97.793	102.32	97.615	101.4	97.941	100.58	98.646	97.931
97.595	99.565	100.52	100.69	100.15	100.8	99.308	102.69	101.03	101.63	98.664	100.55	100.33	98.975	99.366	98.07	98.619	100.94	99.908	98.996	102.85	100.41	100.95	101.99	101.82	100.56	104.69	105.37	101.38	97.502	101.84	100.02	100.26	99.674	99.626	100.91	102.2	102	100.18	100.99	102.52	103.01	102.2	103.5	100.54	101.3	100.21	102.5	103.37	99.609
104.19	106.84	105.26	108.6	106.94	105.86	106.52	104.57	107.71	104.58	104.48	108.32	104.37	104.98	105.84	105.97	106.61	105.17	108.62	105.22	106.15	104.32	106.82	106.97	108.45	106.86	102.39	106	105.93	109.67	104.43	105.94	105.74	106.32	106.71	104.6	105.79	105.96	107.75	106.2	106.4	104.72	105.08	106.11	104.77	105.21	106.08	108.02	102.21	101.71
109.38	106.71	109.18	106.56	108.18	109.55	107.3	110.23	110.91	107.39	112.55	108.49	110.25	110	106.03	107.23	108.29	110.94	107.67	110.07	107.38	107.35	105.84	106.42	108.84	109.33	109.26	107.04	110.35	107.65	112.43	105.64	110.34	107.96	108.58	106.58	108.65	106.61	109.55	110.7	108.64	108.45	107.53	108.16	108.62	106.41	109.66	108.57	108.22	105.44
98.974	98.185	97.406	96.234	97.861	96.992	100.29	95.336	98.208	98.254	98.518	98.015	96.49	99.275	97.221	99.872	97.96	100.11	97.344	98.078	96.742	96.119	98.288	98.6	95.616	99.123	95.889	96.708	97.871	97.958	97.081	100.39	95.74	99.551	97.082	98.469	96.441	98.568	99.961	98.696	98.965	97.199	99.946	95.726	100.65	98.843	98.023	100.44	99.174	97.572
107.31	107.31	107.18	107.72	108.26	108.53	105.56	109.2	105.97	106.17	108.53	108.58	105.78	107.38	105.27	107.71	109.2	110.11	111.24	106.24	108.92	104.34	109.88	109.43	108.08	107.64	108.85	108.91	107.91	111.34	110.12	107.01	107.8	110.35	107.13	108.43	106.79	105.23	106.7	107.83	107.26	109.54	108.85	109.68	109.05	108.25	108.28	106.66	107.27	112.43
110.8	107.54	110.99	106.44	109.15	111.42	109.8	108.93	106.23	108.9	110.05	109.46	108.71	110.35	107.05	112.55	109.01	107.9	112.15	108.9	109.33	107.16	105.93	108.88	109.28	106.5	107.63	108.75	109.31	109.87	108.99	108.9	111.16	106.42	106.42	107.54	108.18	106.12	109.14	109.57	107.06	109.91	106.68	107.21	109.73	111.54	107.07	108.36	110.16	109.79
100.73	99.279	95.707	97.899	100.05	97.42	96.736	98.544	98.77	94.95	98.303	96.648	96.779	98.969	99.248	96.315	99.139	101.78	99.883	100.69	99.004	101.49	98.454	96.305	99.886	97.342	97.659	93.604	96.311	100.45	99.37	100.82	100.13	101.34	100.84	100.05	94.674	97.539	97.252	97.474	95.569	97.715	98.683	97.164	96.064	98.726	101.55	97.88	97.553	98.581
105.04	107.59	107.32	101.04	106.44	106.7	106.39	107.77	104.22	105.45	105.27	103.37	105.49	106.84	106.33	104.68	106.25	108.48	108.03	105.62	105.79	108.42	106.04	107.56	105.34	106.34	105	106.1	104.68	106.76	105.34	106.26	104.23	104.42	103.3	105.35	106.47	102.72	110.34	106.71	103.97	105.01	104.38	103.19	106.46	108.15	106.2	107.22	105.11	104.44
107.15	107.69	105.38	105.98	104.09	106.1	104.7	106.18	106.11	104.24	109.51	104.35	106.15	106.03	106.84	107.15	103.88	106.72	103.45	102.88	108.75	101.7	106.19	104.92	104.55	105.47	106.47	107.52	102.52	106.91	105.26	106.51	107.47	104.22	105.4	106.48	104.74	108.6	104.75	104.95	102.65	104.09	106.75	105.89	105.82	108.28	109.1	106.73	104.32	103.41
107.76	106.62	109.09	109.13	104.73	107.85	107.01	104.79	107.8	112.33	109.12	106.4	109.22	107.46	111.03	105.86	108.29	103.58	111.29	109.2	108.66	106.03	110.19	109.26	107.93	109.34	107.89	108.97	107.71	107.56	109.72	109.74	108.38	108.5	110.16	108.1	108.61	107.57	107.44	111.35	107.56	107.33	111.47	108.1	106.49	109.72	108.81	108.64	109.86	109.49
110.61	105.25	105.62	103.85	105.98	106.63	106.03	105.98	105.87	104.87	106.22	105.59	104.31	111.51	107.07	105.79	110.55	106.34	106.61	103.54	107.18	107.25	106.5	106.38	105.62	108.05	109.64	106.96	106.92	109.18	106.72	106.66	109.04	104.49	104.92	106.72	103.59	107.52	104.93	106.95	105.76	105.97	107.25	104.96	106.41	107.64	105.28	105.27	104.97	103.9
107.3	104.38	106.24	106.61	103.62	107.94	103.65	105.43	107.01	103.01	105.39	104.5	108.93	107.83	107.27	103.96	103.21	106.56	106.41	105.3	107.95	103.61	103.4	106.79	106.46	107.35	104.46	105.25	107.04	105.12	105.81	106.52	104.64	103.85	105.35	105.82	105.45	105.79	105	106.42	107.27	108.99	106.54	107.43	104.93	105.85	104.46	105.07	105.2	107.59
111.13	111.39	110.51	110.09	109.49	109.09	108.54	109.7	110.52	108.33	111.61	110.82	112.22	111.88	110.25	107.03	107.15	114.62	112.08	109.49	111.3	111.51	109.68	112.69	110.73	108.54	109.44	108.95	108.58	106.89	112.69	107.14	108.52	108.52	111.88	109.39	109.47	111.26	112.86	108.69	112.43	107.52	110.94	112.54	108.45	109.66	111.47	109.52	111.3	110
107.84	104.8	105.31	103.04	102.88	102.67	103	106.77	108.53	107.2	107.15	105.99	102.86	107.49	107.41	102.32	107.55	108.41	103.95	103.96	100.95	105.48	106.18	105.31	108.36	104.3	103.9	107.34	106.63	105.44	108.26	109.52	105.67	107.93	105.71	104.84	106.05	103.67	105.88	105.75	103.47	109.73	105.71	105.14	104.88	104.75	105.4	103.47	105.43	105.64
105.52	105.9	111.1	107.21	106.32	106.02	108.56	109.93	106.84	109.53	106.87	104.97	108.53	109.16	106.71	109.88	110.74	107.67	108.7	106.48	108.81	108.83	108.11	109.47	109.37	109.5	108.67	105.22	107.76	108.46	109.85	105.08	107.39	106.79	108.39	107.94	107.25	110.71	106.06	108.24	107.75	107.66	108.44	110.44	109.5	107.94	107.62	111.16	107.67	107.51
108.96	108	106.38	106.77	109.05	107.75	107.85	107.11	106.26	104.3	108.19	106.65	106.1	106.89	108.94	109.42	105.85	109.31	108.19	110.52	106.93	106.58	106.65	106.33	105.85	106.24	109.58	108.92	110.99	108.18	108.54	109.78	109.77	113.18	106.63	107.31	108.46	108.51	108.89	106.15	108.35	107.22	111.23	107.2	106.76	104.78	108.67	108.87	106.15	106.69
100.83	101.09	99.408	99.308	99.141	98.534	101.29	101.73	100.36	101.88	99.388	101.45	98.642	101.27	99.129	102.78	102.56	101.45	101.01	99.513	101.98	98.723	103	97.986	100.86	101.55	104.64	101.17	102.43	101.65	100.33	101.09	103.63	97.857	99.674	97.991	103.22	100.09	100.81	99.469	102.66	102.75	99.475	104.54	99.86	103.62	100.04	99.178	99.374	100.31
106.14	105.06	105.19	104.98	107.6	107.73	107.19	106.4	108.51	108.62	106.21	104.72	106.29	107.91	107.42	108.52	108.61	109.25	104.35	104.06	106.72	105.58	106.52	102.61	108.5	105.77	107.89	103.94	105.96	108.92	103.98	107.02	106.86	104.58	101.26	106.12	108.31	104.5	108.24	108.19	104.83	102.42	105.61	105.76	106.46	105.16	105.94	107.07	108.36	104.49
107.15	106.73	103.32	103.46	107.24	106.79	103.41	103.47	104.41	105.03	103.65	104.91	107.28	105.34	105.23	108.16	106.95	106.1	106.14	105.15	105.36	103.79	107.57	102.67	108.42	106.36	106.75	103.48	105.69	102.12	106.29	106.77	105.25	104.43	103.18	106.95	105.1	105.32	105.58	104.57	108.24	105.45	108.12	106.57	108.31	106.14	104.25	106.26	108.58	105.26
96.211	101.77	98.322	97.397	96.488	98.749	98.845	98.068	96.803	96.893	96.013	99.351	99.158	96.527	99.596	99.725	97.273	96.495	97.901	99.562	98.446	95.35	100.16	98.423	97.109	98.42	98.056	100.09	96.649	99.365	95.56	96.839	97.871	100.59	98.54	97.886	99.091	98.151	99.376	96.297	97.92	95.26	97.142	96.643	99.088	95.461	97.797	98.007	99.818	96.533
106	108.76	110.4	108.22	108.02	108.59	109	107.88	108.25	105.95	110.03	108.68	107.8	109.04	108.06	107.62	110.89	107.51	106.11	106.46	105.83	105.17	107.95	106.81	110.49	111.28	111.75	108.44	108.47	108.29	110.79	109.92	106.37	107.7	105.75	108.14	111.95	111.08	108.75	108.11	110.01	109.19	110.5	109.34	106.47	107.98	108.8	108.19	111.45	106.39
106.12	105.77	106.33	105.24	105.87	106.89	107.24	109.02	106.39	108.36	102.74	102.97	108.63	105.66	104.03	107.14	106.86	108.55	105.48	107.06	107.56	104.13	106.35	104.97	105.75	104.02	105.29	104.29	105.85	105.13	106.9	106.74	107.15	108.43	106.18	109.46	107.03	107.68	106.65	106.69	109.97	107.27	105.17	106.85	105.32	107.93	106.13	105.94	105.7	109.01
107.18	106.74	108.44	109.72	106.45	108.03	108.23	108.01	108.26	111.02	108.98	109.67	106.18	109.77	109.31	105.91	110.15	106.23	106.74	106.69	109.79	106.46	106.26	108.33	106.99	106.85	108.74	109.18	107.47	106.07	108.92	108.28	109.29	110.59	108.5	104.37	109.81	107.48	111.64	108.22	108.78	108.85	108.91	107.35	107.88	110.79	106.52	109.75	110	105.74
104.7	104.16	105.74	101.81	104.05	101.23	101.19	102.59	102.97	102.19	103.08	104.09	100.22	101.39	103.65	101.47	103.76	100.42	100.93	104.59	104.06	102.18	101.89	102.58	102.68	104.39	102.24	105.22	104.36	102.51	102.66	102.26	103.6	101.91	103.83	103.77	104.32	100.7	104.76	103.42	100.95	103.48	102.28	99.734	102.3	102.69	99.886	104.08	102.02	102.4
101.51	100.5	97.378	99.207	99.599	100.13	98.917	105.31	99.976	101.32	101.28	100.56	99.042	98.632	96.443	99.531	99.417	102.83	99.818	101.42	98.736	99.292	97.013	98.201	98.324	101.26	102	101.57	99.235	99.597	97.964	99.748	100.4	99.831	98.721	97.631	101.21	99.217	101.43	99.317	103.2	101.4	100	99.833	102.77	101.84	99.927	102.95	99.872	94.28
108.79	110.25	111.19	108.47	107.58	107.94	110.18	106.93	112.44	109.76	111.87	111.19	110.54	109.86	110.82	111.44	106.48	110.69	112.05	109.98	112.12	109.18	111.59	107.33	114.2	110.06	112.98	110.73	112.53	109.15	106.51	111.74	111.22	110.64	109.34	112.52	108.83	109.35	110.69	107.47	110.5	111.14	107.97	109.94	110.27	110.63	109.11	110.51	110.19	109.32
102.32	103.31	108.6	104.54	106.07	102.79	103.61	105.51	107.15	108.3	105.43	107	108.18	104.47	104.53	104.27	103.27	105.84	104.54	104	100.98	105.96	107.62	102.95	104.57	100.07	108.28	104.59	105.84	104.35	106.79	105.39	105.37	105.91	105.36	104.23	102.62	106.4	106.19	104.73	108.05	103.89	105.35	105.84	105.73	107.83	104.23	103.4	105.77	105.78
104.82	104.31	107.32	104.8	108.18	105.23	104.04	106.83	104.61	108.75	105.03	108.64	105.12	105.91	105.95	104.78	105.46	105.54	109.23	104.49	105.61	104.97	105.72	105.84	106.17	103.38	105.59	105.09	104.09	103.04	105.32	104	105.15	105.26	105.01	108.13	106.21	104.81	108.01	104.48	105.64	104.13	103.84	103.42	107.65	105.74	103.8	106.43	105.18	107.07
110.48	106.92	107.13	105.36	105.29	106.68	109.3	110.45	110.1	109.2	110.21	106.96	107.58	108.91	113.39	105.38	109.9	107.84	107.93	107.55	107.92	112.28	107.92	109.19	110.68	108.14	110.03	107.31	108.88	110.55	108	108.14	107.69	107.25	107.64	110.72	110.01	107.14	104.19	108.33	108.86	105.24	106.82	107.63	107.85	108.22	108.38	107.91	106.64	106.21
110.67	106.98	105.58	110.25	107.67	108.18	107.69	108.42	109.58	106.33	109.34	108.3	106.63	111.49	106.54	109.65	105.34	105.07	105.57	109.95	106.81	109.5	106.67	107.04	109.27	109.86	106.67	109.79	107.37	108.27	108.39	110.73	108.08	108.51	108.51	105.16	109.83	106.53	104.93	109.5	107.23	104.42	109.02	109.17	109.31	107.47	111.43	110.64	109.43	110.44
96.791	99.765	99.636	95.742	98.104	96.422	98.113	99.098	98.942	95.928	99.546	98.22	96.563	98.611	99.371	97.874	100.17	97.985	97.724	98.075	97.71	96.02	100.14	99.476	98.225	97.467	97.543	99.144	97.561	101.6	100.45	101.19	101.94	96.604	98.993	98.826	99.413	98.897	99.828	97.472	99.047	98.308	97.473	98.329	98.989	99.967	99.34	97.467	97.225	97.237
110.45	106.87	109.64	108.45	112.49	106.18	108.17	107.52	107.92	106.26	106.6	106.81	107.57	109.96	109.68	107.21	110.32	110.84	107.42	110.73	110.04	111.38	110.23	109.53	108.21	104.11	107.57	108.9	107.5	106.07	110.16	109.73	105.93	105.58	108.74	105.91	111.48	111.67	107.46	108.52	110.83	109.75	110.27	109.86	110.41	107.39	107.31	107.66	109.44	107.95
105.86	107.27	106.71	107.87	105.57	109.55	108.92	104.8	108.8	106.95	108.3	106.67	109.61	109.88	110.95	105.91	106.12	106.1	107.97	105.85	105.84	107.65	102.13	110.63	108.39	109.53	106.21	106.99	107.58	108.31	105.48	105.8	103.9	105.89	108.05	104.88	105.25	106.29	108.82	104.09	105.21	103.86	106.97	107.61	105.6	102.87	106.92	106.39	104.82	109.07
106.08	106.35	107.48	104.56	101.12	104.6	107.99	111.17	105.49	104.07	106.13	104.64	107.62	104.59	106.16	107.27	105.23	104.96	105.11	107.39	108.53	104.08	106.87	106.75	107.94	103.27	107.67	105.64	107.14	109.46	109.55	108.23	106.18	105.86	106.55	108.14	108.27	106.69	103.97	105.04	104.23	106.09	106.52	105.84	106.19	108.57	108.19	106.33	106.18	107.58
108.09	104.68	106.68	105.36	106.18	108.11	106.35	106.1	108.09	106.52	107.1	105.31	107.12	104.68	106.09	105.55	106.74	106.03	105.97	105.35	107.72	106	105.53	108.14	106.06	104.59	107.25	105.27	106.41	108.71	109.85	106.6	106.61	105.15	106.34	105.52	108.09	106.16	104.5	101.82	104.85	105.32	107.99	108.44	104.21	105.41	106.2	105.19	108.36	105.46
107.66	107.21	108.74	105.57	106.96	108	105.22	107.5	106.5	107.56	108.78	110.15	104.86	103.14	108.06	106.87	107.58	105.31	109.95	107.25	105.6	106.41	105.13	104.99	106.67	102.64	107.15	104.38	108.19	106.65	107.02	104.51	103.95	103.08	105.94	104.84	107.84	105.83	106.4	104.86	104.67	103.84	106.85	103.22	105.76	105.84	107.85	104.46	104.23	103.43
111.22	110.17	106.87	111.73	108.43	110.23	109.13	110.11	108.89	109.18	109.44	109.23	109.01	112.64	109.6	113.02	114.55	109.41	108.46	109.82	109.41	109.11	110.69	105.58	111.67	110.92	109.88	113.1	113.37	108.06	109.87	112.14	111.61	112.23	108.69	110.43	109.31	108.66	113.28	109.82	111.46	109.3	112.7	111.91	109.03	112.33	108.45	107.18	108.63	108.52
105.58	106	103.81	105.2	102.94	104.43	106.56	107.09	103.47	107.11	104.3	103.01	103.53	106.62	104.91	106.49	105.55	104.91	104.78	103.39	106.13	105.86	107.56	105.07	105.42	104.39	106.22	107.99	102.9	105.48	104.65	106.73	104.98	102.51	107.3	104.75	103.95	108.25	106.04	106.54	106.04	104.65	105.32	107.27	109.03	103.28	104.18	105.14	102.99	103.73
105.97	108.46	104.79	103.99	105.95	105.2	107.42	107.41	105.62	106.42	106.17	105.42	105.43	106.07	105.99	106.29	106.18	105.96	103.53	108.5	108.72	103.43	107.65	106.67	104.91	103.76	104.37	104.51	107.42	101.39	105.56	107.13	106.72	103.54	107.01	108.64	106.22	107.22	107.99	106.24	103.71	104.74	107.08	110.19	107.08	105.16	105.79	105.89	105.53	105.36
102.92	106.66	102.42	107.32	107.65	107.17	104.64	106.38	105.36	105.78	103.91	104.05	105.3	104.99	103.14	107.27	107.26	104.07	106.12	106.4	106.39	106.39	104.57	105.08	104.02	102.96	106.21	106.28	105.39	106.64	103.24	101.09	103.64	104.48	104.27	104.55	104.31	103.41	106.36	102.58	107.72	106.69	104.47	107.72	104.16	102.56	103.32	104.8	107.54	108.04
104.65	105.32	105.98	106.39	105.3	104.62	104.83	105.51	104.89	105.11	107.69	102.81	106.69	103.83	104.98	105.71	102.5	109.55	104.37	104.02	107.55	103.09	102.31	105.83	106.76	105.34	105.65	105.46	108.22	105.96	103.13	104.77	105.53	107.5	107.16	103.65	105.64	105.12	103.17	106.84	104.56	109.5	104.51	104.81	104.82	103.39	107.58	106.75	104.38	102.47
105.41	107.33	109.03	109.06	106	106.02	106.62	109.3	111.35	105.19	109.36	107.51	104.89	109.39	104.42	107.81	104.76	110.3	107.84	108.36	106.49	108.12	103.85	106.44	105.34	107.48	110.03	108.49	104.43	105.27	110.34	107.47	105.99	111.3	107.73	110.03	105.38	106.69	107.73	108.51	107.18	108.48	108.48	105.35	108.76	106.48	110.46	107.68	110.78	108.24
107.7	108.59	104.95	108.28	105.12	106.35	105.64	105.48	106.02	109.89	108.53	103.91	105.42	105.84	107.63	110.33	104.98	107.14	106.29	107.28	107.88	105.53	106.3	106.34	105.47	106.6	104.34	108.61	107.54	107.17	105.33	108.8	105.27	108.24	107.22	110.07	107.96	105.35	109.77	105.34	102.89	106.07	104.26	108.19	106.15	107.12	106.51	106.96	106.78	105.43
106.44	109.89	107.21	109.15	109.06	111.17	107.32	107.72	106.09	110.75	107.8	109.95	108.84	107.99	110.32	112.92	108.68	110.35	104.9	112.74	109.27	111.79	106.52	108.24	107.55	107.39	105.5	108.21	108.43	107.56	111.31	106.9	110.78	110.18	109.15	108.3	108.16	107.66	107.7	109.94	111.64	107.47	106.28	108.66	108.67	104.96	104.96	106.64	109.12	111.17
94.163	97.592	97.463	98.209	100.1	99.297	98.644	96.777	97.663	98.68	97.241	98.993	96.633	96.196	98.636	98.926	99.129	99.644	95.156	96.27	98.189	97.801	98.795	99.229	95.064	95.487	98.744	99.655	101.01	98.13	95.035	97.513	98.683	98.307	96.347	95.522	99.116	101.07	100.21	98.137	100.64	100.59	101.45	100.34	97.804	96.579	95.932	93.661	99.653	96.404
102.3	107.85	107.11	106.38	104.83	104.47	104.16	104.76	106.7	104.9	106.6	103.37	105.42	106.48	104.94	102.64	105.75	104.04	107.1	104.92	108.96	106.46	106.22	106.95	104.88	104.1	104.22	103.76	105.05	107.08	106.11	105.39	105.57	103.53	105.82	106.1	104.7	105.17	104.42	106.69	107.22	107.42	105.83	107.61	106.69	102.21	107.69	106.02	106.02	105.29
106.34	107.44	106.45	106.93	104.4	103.85	105.49	105.56	103.54	104.88	106.9	102.98	103.22	105.9	108.97	107.07	105.95	103.69	106.09	106.59	104.2	105.23	104.07	105.33	104.3	107.17	106.06	106.17	105.48	104.54	104.59	105.55	107.83	108.24	109.1	108.55	104.68	104.37	106.19	103.18	103.97	104.92	107.22	104.04	103.46	102.59	107.19	109.19	108.85	104.21
109.03	109.76	105.2	106.06	106.88	108.16	106.64	109.36	109.92	105.97	108.94	108.02	109.17	110.26	106.96	108.47	109.5	106.93	105.11	107.29	105.88	106.85	105.61	108.89	108.22	105.93	109.25	107.77	108.49	108.85	106.58	104.81	108.9	108.61	107.5	105.67	111.8	108.06	107.07	106.81	108.26	108.52	105.84	106.46	108.66	112.04	109	110.05	107.24	106.57
109.66	108.05	104.77	109.24	106.86	106.84	107.66	106.25	108.54	109.16	110.38	107.86	108.54	108.03	108.92	109.75	109.31	110.15	110.44	110.99	110.47	107.83	106.98	109.3	106.83	108.4	105.7	108.65	106.5	112.2	112.67	109.86	107.28	109.36	108.68	107.94	109.85	108.64	107.33	107.53	108.77	107.12	109.25	110.51	112.06	106.29	108.53	108.74	109.86	109.15
107.03	105.49	105.79	107.58	105.78	103.48	107.07	105.68	106.7	106.26	105.27	103.26	103.9	103.83	107.97	104.43	107.47	108.4	109.3	110.58	104.62	104.84	105.26	107.02	105.41	105.43	106.34	105.44	106.35	104.62	106.64	108.11	106.98	105.45	106.11	103.21	105.61	108.28	106.68	106.15	105.44	103.75	105.45	105.87	102.76	104.08	105.33	104.4	104.7	102.7
103.34	107.11	104.86	104.55	108.56	106.26	104.77	104.81	104.59	106.03	102.53	108.44	103.87	104.88	107.22	106.21	105.95	106.22	109.12	105.98	105.76	104.37	109.3	104.66	106.35	105.75	104.2	105.93	104.07	106.77	104.04	106.5	106.19	104.83	102.58	106.53	105.78	106.64	105.78	106.14	106.26	105.35	105.55	107.74	106.96	104.02	103.01	104.93	102.42	106.95
108.83	107.37	110.74	109.5	109.23	110.25	107.52	109.11	109.89	105.98	109.45	107.68	107.16	107.49	106.62	107.96	110.07	111.01	105.33	111.49	107.45	108.09	107.98	106.16	108	110.52	108.4	106.63	110.99	109.02	110.68	111.31	108.84	109.84	107.59	108.59	106.2	110.3	108.97	107.98	111.2	111.09	106.68	109.63	112.05	106.18	109.98	109.39	107.12	107.98
109.18	106.67	109.03	110.78	107.29	112.44	109.53	109.27	109.69	111.53	109.38	110.81	109.14	106.52	108.74	107.48	105.68	110	109.58	107.27	106.71	105.45	109.55	106.82	111.99	108.76	108.89	106.36	107.6	103.82	108.31	111.85	108.65	107.59	105.99	107.9	108.24	105.77	108.05	106.63	110.01	110.44	104.93	111.15	108.44	108.14	109.01	110.46	108.26	107.63
100.24	99.856	97.876	97.775	99.857	95.807	98.58	97.509	101.84	99.084	97.385	94.155	97.42	98.38	95.808	100.06	96.418	94.952	98.186	96.779	98.79	97.893	96.978	97.75	98.699	97.102	96.692	99.517	95.497	94.157	99.854	99.384	99.085	98.561	99.653	100.39	97.581	98.936	99.494	96.366	97.587	96.665	95.26	96.561	97.91	98.632	96.756	97.796	98.516	99.181
105.87	105.29	105.63	106.79	103.1	104.09	107.08	102.93	105.03	105.8	105.99	103.88	105.54	106.5	105.55	104.67	103.09	104.34	106.47	102.88	101.35	107.25	105.89	107.36	107.19	104.53	107.16	106.97	109.34	105.18	104.11	104.69	105.87	105.25	105.46	103.66	103.82	102.95	106.52	104.78	103.59	107.14	105.59	103.66	107.31	106.44	104.78	104.59	106.69	107.49
107.39	106	106.91	106.43	107.71	108.4	104.91	106.62	107.49	106.17	107.76	105.14	104.06	106.77	106.81	106.47	104.01	110.44	106.33	105.31	106.84	103.95	107.85	109.5	106.5	104.42	107.38	106.32	108.41	104.91	106.3	106.26	106.3	106.94	107.34	107.63	105.44	108.8	104.68	106.81	107.03	107.18	106.85	109.26	107.08	106.07	107.94	108.26	106.12	107.59
104.39	103.35	108.44	105.88	107.36	104.48	107.34	105.86	107.84	104.94	105.02	105.85	108.13	106	110.08	104.73	108.43	105.85	108.17	107.05	104.38	104.89	104.7	104.68	103.78	106.32	107.4	106.12	105.06	104.27	104.59	103.31	107	106.13	105.35	106.05	106.2	104.43	111.09	104.87	106.96	104.58	105.45	106.75	108.06	103.7	106.02	106.51	106.52	104.97
99.462	101.24	97.655	99.162	100.83	100.82	100.28	101.99	97.808	100.71	102.03	99.318	98.196	101.34	97.585	102.1	100.27	101.24	99.373	104.29	103.45	100.17	101.3	100.59	98.781	98.718	100.07	99.586	99.411	101.18	103.11	102.24	100.17	100.04	99.594	102.13	100.69	98.707	100.19	101.78	101.68	98.433	97.74	102.99	101.56	103.05	102.23	101.58	101.5	101.54
98.703	97.974	100.18	99.029	98.074	97.756	96.075	98.754	96.164	98.652	100.72	100.3	103.7	97.759	100.46	98.525	102.38	99.714	102.26	99.423	98.458	95.354	100.3	100.56	95.67	98.009	97.205	96.353	98.277	97.661	99.753	96.931	98.461	99.787	99.588	96.21	100.28	100.73	99.902	101.81	100.77	100.8	96.181	98.735	100.81	98.051	99.65	98.516	99.279	99.054
104.75	108.66	108.99	110.81	108.28	108	106.08	110.42	104.44	106.92	108.07	105.97	106.92	105.91	106.42	111.39	108.43	108.09	105.79	106	104.97	106.07	109.21	105.67	107.53	107.91	104.56	107.09	106.57	107.04	108.96	102.7	108.09	109.11	105.82	106	103.29	110.92	106.23	108.07	107.39	109.26	108.9	109.41	106.2	107.74	107.74	108.86	108.1	108.35
112.21	108.89	106.75	107.07	108.76	108.57	108.39	108.87	111.77	109.52	108.8	109.09	106.67	108.75	109.1	109.48	108.72	105.91	105.4	109.02	108.19	108.06	109.76	107.84	108.46	106.55	106.41	102.96	110.04	109.03	108.62	109.74	106.9	107.59	108.01	106.99	108.18	108.06	107.08	111.39	110.27	109.02	108.48	108.92	107.04	109.59	106.37	107.4	110.81	107.28
95.175	97.314	99.321	98.091	94.435	98.657	99.338	95.55	94.977	96.625	98.955	98.136	95.529	98.01	100.27	100.82	100.59	99.004	102.57	94.766	97.976	98.757	100.07	99.94	99.728	97.392	99.825	97.426	97.62	97.522	97.978	101.81	97.49	97.296	96.885	100.19	99.612	96.86	96.614	96.548	98.926	97.514	97.948	97.75	97.378	103.63	98.038	97.959	98.92	97.727
104.1	104.83	104.33	105.78	104.38	104.27	107.37	108.02	105.7	104.03	105.54	103.62	105.61	107.23	106.43	105.56	105.68	104.64	106.55	107.5	104.24	104.17	105.89	108.36	105.79	105.18	108.15	105.45	103.3	104.95	105.54	104.24	107.86	105.63	106.93	105.02	104.85	103.55	109.24	103.42	106.67	108.61	107.09	106.13	105.5	103.68	107.28	104.53	106.42	102.95
95.643	97.644	98.462	99.84	96.764	96.032	98.27	98.025	96.316	95.423	97.384	97.551	96.582	95.674	98.092	96.856	97.681	96.867	98.239	98.669	93.926	95.532	100.76	97.706	100.94	96.067	98.569	99.808	98.485	99.993	98.716	99.462	95.501	97.411	98.069	97.916	98.911	100.5	97.361	95.287	98.355	99.519	97.527	95.015	100.15	98.763	102.29	95.491	98.5	96.247
109.46	107.09	104.68	103.4	107.16	105.9	104.8	104.87	105	105.49	105.96	107.18	105.33	104.4	107.28	107.96	103.91	106.25	103.67	104.96	104.53	106	104.68	102.32	103.75	108.38	105.95	104.36	105.54	107.99	104.37	105.65	106.64	104.75	106.44	106.6	107.6	106.78	103.59	105.64	105.16	104.96	106.62	109.7	102.74	102.63	105.7	102.12	107.12	104.45
107.01	107.16	108.71	108.88	110.99	105.01	107.21	107.92	109.56	110.77	108.07	104.46	108.68	108.87	105.13	105.99	107.94	106.7	109.46	107.4	107.8	109.7	107.08	104.18	108.28	109.02	108.77	109	108.75	106.88	104.95	106.78	109.9	106.68	108.52	108.52	109.35	109.95	109.28	109.76	109.88	106.98	110.33	108.24	109.36	105.1	109.34	112.03	108.39	109.13
104.59	105.15	106.02	103.1	106.52	104.58	106.97	107.35	105.65	107.55	105.02	106.93	108.79	106.48	105.32	107.71	104.12	107.01	105.66	109.45	105.36	106.51	107.96	107.33	107.94	107.42	112.58	106.16	102.48	105.59	107.27	104.12	105.32	105.54	108.43	110.4	106.63	108.24	104.57	108.28	106.21	107.03	108.27	106.8	103.97	107.09	108.85	107.82	106.27	106.97
94.992	98.944	96.348	99.779	99.882	97.359	95.501	96.459	97.203	96.504	97.236	101.75	96.888	92.618	96.936	95.559	98.233	98.166	97.091	99.125	93.791	95.17	96.998	97.503	96.938	99.898	96.775	97.22	98.947	99.504	95.394	96.467	97.436	94.928	99.712	98.371	95.071	95.951	95.238	98.612	97.511	95.971	100.9	93.196	100.86	99.187	98.409	101.64	98.098	98.931
107.78	108.64	104.98	107.3	107.16	107.32	105.91	106.84	108.38	104.2	109.26	107.04	110.1	108.39	108.5	105.6	107.34	104.82	106.15	104.62	105.42	106.48	107.84	104.73	104.96	105.27	107.35	110.62	108.41	104.4	108.74	106.62	109.44	107.17	104.56	105.56	106.34	105.41	106.81	106.03	103.95	107.04	108	108.63	107.58	104.6	105.46	102.1	107.41	105.77
106.67	104.9	104.61	106.7	106.42	106.78	105.9	107.3	105.6	105.54	105.5	105.94	100.65	104.8	105.34	108.48	107.65	107.23	104.25	105.76	108.21	105.31	103.85	106.46	105.35	107.75	108.3	104.66	107.05	106.02	100.8	105.53	107.72	108.09	106.45	105.55	105.54	104.29	104.93	108.99	108.11	106.26	106.32	104.86	107.4	103.28	108.99	101.08	106.74	102.35
103.11	104.33	103.35	103.76	104.9	105.11	107.89	109.98	105	102.01	102.11	105.94	105.68	104.36	105.85	105.7	104.24	107.28	108.23	107.28	108.93	106.99	107.06	104.07	107.48	106.23	103.3	106.61	106.53	105.64	107.23	101.66	106.37	106.3	105.86	105.87	105.14	104.9	103.54	106.65	102.41	104.43	104.16	103.93	106.45	106.85	107.62	104.8	106.38	101.16
100.33	98.129	99.312	96.992	99.566	101.83	100.5	98.872	100.85	97.85	98.138	97.975	100.58	99.334	98.667	100.82	100.11	102.3	97.516	99.133	101.78	96.987	98.839	97.393	96.859	97.807	96.26	98.541	98.683	101.61	98.392	99.697	97.675	98.476	96.308	99.178	97.771	100.28	97.58	101.39	100.56	100.63	97.636	98.45	101.36	102.02	98.104	100.96	97.75	101.06
104.34	109.51	110.42	109.18	106.58	111	108.57	109.01	107.47	106.43	108.12	109.24	107.72	107.1	106.27	108.81	107.33	110.05	106.39	109.12	105.31	105.89	105.07	108.1	107.36	108.66	106.5	106.3	108.33	108.93	106.56	108.27	106.83	108.21	108.67	108.01	109.54	109.59	106.69	108.33	104.67	108.52	108.31	108.34	107.69	108.7	107.37	106.78	109.67	108.43
109.96	108.96	108.96	110.74	105.87	109.14	109.52	107.8	111.34	111.87	110.09	109.61	108	107.56	106.22	107.81	107.24	109.58	105.02	106.08	112.03	104.63	108.81	105.75	106.52	108.19	108.95	109.88	106.33	107.2	109.93	106.98	106.01	107.94	106.92	108.17	111.33	110.73	107.53	107.54	109.08	108.97	108.17	108.86	109.04	109.74	106.08	108.66	107.34	107.16
97.952	103.54	100.66	101.43	100.73	98.651	100.65	100.6	101.42	98.193	102.05	100.45	99.07	96.9	101.77	100.85	101.55	100	100.32	100.56	104.53	101.34	101.87	99.417	97.388	97.819	98.382	100.49	99.614	97.841	99.714	97.35	101.19	104.02	101.5	101.69	101.15	100.67	101.35	99.449	98.305	98.547	101.4	101.13	97.485	100.42	103.28	100.3	99.987	101.85
109.29	111.09	110.88	110.77	110.37	109.35	109.84	110.97	109.2	111.06	110.29	111.36	110.26	108.32	111.31	110.61	109.72	112.19	108.28	106.95	110.56	108.2	114.02	108.64	112.13	111.56	109.7	108.77	107.73	108.5	110.31	110.53	110.71	113.98	109.94	111.71	109.54	109.48	111.95	108.72	108.71	110.7	111.63	107.62	111.06	111.6	109.22	115.23	110.95	111.27
103.97	105.03	105.04	106.51	103.24	106.36	103.23	102.71	109.57	106.18	104.17	104.39	106.41	104.36	106.35	107.49	105.51	107.54	105.86	108.93	107.13	105.06	105.58	107.34	105.44	103.89	104.06	108.86	106.31	107.15	107.08	105.6	107.32	106.52	107.41	108.17	106.49	105.2	104.75	107.52	105.71	106.29	105.53	106.58	102.16	103.35	105.08	108.7	104.2	105.24
105.64	102.79	103.52	106.76	104.37	104.61	105.4	103.49	105.66	108.75	105.93	108.11	105.82	106.1	105.42	104.06	106.93	104.12	105.48	104.33	103.49	106.6	105.5	107.19	105.42	108.2	105.61	103.43	103.46	107.01	104.81	108.02	104.58	104.22	102.26	107.32	107.47	105.49	107.88	106.03	106.19	105.62	108.98	105.16	106.65	106.19	104.22	107.89	108.28	106.96
106.87	109.24	108.75	109.06	110	108.89	112.11	108.45	105.66	108.12	106.27	106.36	109.7	110.42	108.24	111.22	111.14	104.68	109.38	106.6	107.68	109	107.29	108.07	104.04	111.19	106.47	108.08	108.67	108.02	109.85	109.15	109.56	108.16	110.86	112.37	107.76	109.8	107.3	109.32	108.56	105.11	105.89	110.14	106.19	110.26	105.02	109.47	108.48	106.92
102.73	102	104.98	105.37	107.16	106.5	105.75	105	105.16	103.57	102.95	108.23	103.77	104.16	105.65	104.28	103.91	108.16	105.51	101.72	108.53	103.48	104.77	102.9	108.02	106.16	104.65	108.2	104.67	107.43	107.9	106.75	105.35	103.86	105.09	107.93	106.08	107.04	105.81	107.62	105.59	105.32	106.32	109.75	106.67	108.88	103.99	105.79	107.23	103.64
97.767	98.994	99.485	98.151	96.569	98.116	99.259	97.582	97.508	99.706	98.014	100.54	100.46	96.844	97.925	99.591	98.357	96.938	98.244	98.935	100.08	99.413	99.441	97.241	101.22	100.5	100.03	97.68	100.44	97.549	98.638	99.945	100.57	97.677	101.37	98.521	95.565	96.273	98.89	98.649	97.274	94.804	95.743	95.978	97.652	96.939	97.98	96.464	96.829	97.776
97.547	99.266	96.681	99.903	97.769	98.297	99.822	96.588	96.625	96.261	97.146	98.756	95.308	99.899	97.246	98.151	98.625	97.583	97.74	96.869	95.711	97.981	99.561	98.898	100.9	98.027	102.05	97.485	97.137	94.696	98.02	99.872	97.487	97.986	98.53	97.747	99.166	96.852	97.781	100.83	101.02	97.681	97.775	99.72	99.037	99.976	99.067	95.543	98.636	94.591
105.88	105.5	107.53	106.49	103.07	104.04	104.45	105.92	104.66	106.06	105.78	103.32	102.07	104.49	103.83	102.21	104.55	106.18	106.24	102.68	106.37	106.8	106.91	104.63	103.7	107.03	106.2	105.51	103.83	104.36	102.75	104.6	107.26	109.18	102.37	105.88	102.91	107.11	106.4	104.99	107.29	105.18	107.52	109.38	109.24	104.45	106.28	108.12	106.34	106.34
107.57	106.38	106.12	107.66	108.37	103.38	107.88	107	108.38	110.49	109.62	109.72	109.31	108.03	107.81	110.36	105.45	109.95	107.04	108.8	107.1	109.38	109.11	109.12	105.5	106.89	109.93	109.38	109.4	108.18	107.28	108.51	107.32	107.69	105.5	108.72	108.12	106.01	107.55	109.72	107.66	109.83	106.91	107.45	108.21	107.21	108.88	106.49	110.46	105.44
103.05	103.4	108.85	108.1	106.4	104.4	105.78	105.28	104.65	105.84	106.24	108.71	107.06	106.04	103.45	106.8	104.57	107.61	107.76	106.62	105.84	104.06	108.46	105.21	102.31	105.83	106.07	107.08	105.75	103.02	106.06	104.76	106.16	103.02	106.65	105.67	107.01	104.79	104.04	105.81	108.92	106.66	108.83	106.2	103.94	103.25	104.72	106.62	105.88	104.42
106.81	104.16	109.26	106.24	103.93	108.24	106.69	105.8	103.37	108.61	108.83	104.15	107.57	108.18	104.96	109.19	107.62	107.48	107.33	108.46	105.91	106.65	106.14	106.95	107.27	103.41	104.98	106.97	105.18	107.13	105.15	105.71	107.62	109.34	104.83	107.3	104.64	103.41	108.15	102.84	105.79	106.19	105.71	105.64	107.75	104.89	106.12	106.09	107.36	104.97
108.35	105	107.16	106.49	104.27	106.94	102.72	104.99	107.14	107.85	107.39	104.71	107.04	106.55	107.83	105.74	109.46	107.42	106.18	106.41	104.59	104.64	106.93	108.69	104.66	107.76	104.62	106.1	107.28	103.96	104.53	108.34	103.68	108.19	107.63	108.18	106.17	107.9	106.84	105.26	110.72	104.87	106.64	109.17	106.32	104.48	105.32	107.21	108.09	107.58
96.218	98.628	102.43	100.17	97.238	96.843	100.46	97.787	98.717	98.943	100.45	100.18	99.372	101.39	99.097	102	98.423	102.33	99.508	97.469	101.71	101.38	100.83	101.79	100.18	101.84	97.448	98.029	98.18	100.05	101.89	98.86	99.818	96.608	102.67	98.739	95.546	100.52	101.14	99.284	99.245	103.21	100.99	100.65	100.74	98.47	98.827	97.586	101.13	98.844
103.62	109.4	106.8	107.7	106.62	107.53	109.74	105.31	104.86	106.14	105.59	104.87	104.81	106.04	105.71	106.46	107.96	105.43	104.07	106.27	106.53	106.4	103.89	104.71	106.39	109.08	105.6	107	104.15	104.27	105.85	107.75	103.91	102.87	104.35	105.49	107.3	109.27	105.34	104.11	105.86	106.83	105.71	103.3	105.83	104.68	105.98	101.92	104.35	105.54
104.54	99.942	100.47	98.386	98.746	102.24	101.28	100.72	99.52	100.45	97.16	101.34	99.938	99.216	100.42	103.33	101.26	102.78	100.16	102.14	99.819	99.493	104.56	97.595	103.35	100.36	100.48	101.21	99.343	100.73	101.55	98.442	104.04	101.59	102.66	99.715	100.36	98.169	101.55	99.142	103.69	103.13	100.75	100.21	102.8	100.51	100.41	98.778	97.104	99.41
102.18	104.51	102.29	105.34	103.13	105.55	102.41	108.06	105.17	106.32	106.09	106.21	105.05	105.79	105.82	109.31	103.81	106.17	105.98	104.11	108.72	107.08	103.57	105.1	105.81	105.36	108.33	105.27	103.6	106	105.26	109.23	106.9	106.16	106.61	107.82	106.43	105.71	104.32	104.04	108.27	103.4	104.86	103.2	105.61	105.87	104.57	108.54	103.45	108.04
108.57	107.74	109.28	109.52	107.12	107.3	106.67	106.78	108.58	108.75	106.17	112.85	108.64	108.36	110.13	108.29	108.97	106.33	108.38	110.5	108.37	108.58	109.9	108.16	107.03	110.59	107.17	106.35	109.49	107.71	109.25	107.05	108.38	104.28	107.41	109.49	107.82	107.44	110.9	107.8	106.02	109.15	108.01	106.48	106.98	104.36	108.7	110.05	109.06	109.88
99.012	96.815	99.063	96.173	95.322	97.498	97.453	96.445	96.603	99.663	95.328	98.032	99.251	101.77	97.528	97.368	99.111	99.407	99.464	96.821	96.026	98.551	100.39	95.8	96.703	98.644	97.455	96.809	100.69	93.094	99.579	98.68	95.117	95.143	100.85	98.991	97.837	100.83	100.98	97.01	94.245	96.378	96.919	96.08	100.21	96.071	100.09	97.165	98.379	101.19
99.483	97.172	100.16	95.32	97.72	96.71	98.701	101.55	99.583	99.668	100.84	98.155	96.721	99.114	97.379	99.319	101.06	97.982	97.502	97.081	97.999	98.221	98.39	97.114	101.01	96.052	101.2	97.14	101.28	96.205	101.87	97.637	100.49	101.94	99.894	97.882	102.75	100.14	97.517	98.299	100.71	99.657	99.752	98.864	98.843	97.408	99.477	96.063	103.61	97.663
106.33	106.24	105.55	105.47	109.38	108.06	104.98	106.69	104.47	109.03	104.89	106.04	103.94	103.41	105.12	107.84	106.62	104.86	106.13	106.73	107.61	106.09	109.08	103.27	105.87	109.51	103.78	105.99	109.94	108.73	105.66	102.66	107.88	107.79	104.01	105.96	104.45	105.27	105.8	104.89	103.79	105.55	105.53	108.82	103.42	107.35	105.57	105.75	104.55	106.28
107.88	108.17	104.18	106.58	108.3	107.51	106.17	106.73	102.16	109.17	103.8	106.96	104.71	105.37	108.53	106.21	103.36	108.2	105.54	106.02	107.1	106.8	104.44	108.83	105.39	105.61	106.1	107.76	107.88	107.32	106.51	105.48	105.95	105.08	109.09	105.38	105.95	109.43	108.01	103.96	106.43	108.5	108.38	109.78	108.99	106.88	108.63	108.71	104.7	107.95
110.51	108.6	104.96	106.14	109.1	105.43	109.64	104.96	109.06	104.02	106.98	108.84	110.29	109.32	108.26	108.56	108.37	106.63	113.3	108.03	106.92	110.1	105.98	110.07	109.98	108.78	106.96	109.49	107.7	107.13	108.44	106.25	107.53	107.03	105.75	110.88	108.16	107.38	107.73	111.19	107.86	107.62	107.31	107.16	106.98	109.62	107.55	108.22	107.4	109.37
98.166	99.303	100.3	101.21	101.78	101.7	101.35	102.15	101.02	102.68	104.27	100.16	103.23	98.761	99.059	100.36	100.57	101.91	99.042	101.22	102.02	102.06	98.591	99.789	99.395	103.24	100.41	103.8	101.4	103.93	98.689	102.97	101.24	99.444	99.595	101.58	99.942	102.52	104.77	102.67	103.65	102.25	103.21	98.671	101.69	102.15	103	101.81	102.34	98.817
108.43	114.47	112.11	110.38	107.22	110.77	108.42	110.9	111.04	108.75	111.26	109.63	112.11	110.53	107.99	110.45	110.39	112.59	113.45	107.73	109.62	110.25	111.14	106.38	108.45	108.04	111.25	111.23	108.69	109.23	110.17	110.35	112.98	114.01	110.05	112.02	110.49	109.25	112.19	109.85	110.61	111.8	112.5	113.27	109.03	110.51	108.23	111.01	109.31	109.75
98.15	96.17	98.832	100.82	97.134	97.161	97.821	97.679	97.239	96.999	96.016	97.77	97.83	101.16	97.719	99.061	94.463	97.839	98.424	97.342	96.585	99.334	99.736	99.659	100.16	96.828	98.37	95.605	99.098	98.46	98.272	99.993	95.186	100.23	99.73	96.345	99.259	97.976	98.096	100.43	99.29	99.534	94.519	98.238	98.607	97.313	98.797	100.7	97.606	98.334
109.89	111.18	112.87	107.35	110.36	108.37	111.69	112.7	110.71	108.41	107.28	110.04	108.84	109.17	109.6	107.19	107.77	109.17	105.66	106.76	104.64	106.84	108.97	107.81	107.48	107.18	111.13	108.34	110.69	107.43	109.09	106.58	103.02	107.67	112	107.37	109.46	107.89	109.34	109.25	110.78	107.48	107.38	107.55	109.01	106.44	108.32	106.6	107.74	108.36
109.12	108.62	108.33	108.44	108.56	109.87	107.67	107.46	110.27	110.39	109.46	108.8	110.1	108.84	107.87	111.82	108.18	105.22	107.33	106.9	106.87	105.9	111.53	107.72	109.93	110.24	106.73	110.61	108.64	108.5	109.66	107.61	106.73	106.32	106.73	108.52	111.16	107.84	108.36	108.18	107.43	109.18	108.87	106.78	106.26	109.46	109.78	108.77	109.15	109.75
106.99	108.56	107.17	109.37	108.06	107.99	107.58	108.06	111.19	108.65	107.84	105.89	111.07	105.93	110.88	111.4	108.67	107.19	106.95	109.39	108.88	107.44	108.33	106.6	110.6	110.8	110.24	109.12	107.73	111.84	110.15	108.54	108.19	110.36	105.64	108.32	107.72	109.41	108.29	107.51	105.94	110.16	110.11	105.81	107.12	109.23	108.66	109.58	110.25	104.88
106.34	107.76	104.83	108.46	107.2	111.77	105.64	110.99	106.22	108.45	109.41	107.19	111.06	106.51	106.54	107.72	107.15	104.56	111.94	108.01	108.26	105.56	110.18	105.3	104.8	109.5	105.38	110.67	108.55	106.96	109.71	110.18	108.16	111.8	107.03	107.58	106.13	109.04	109.47	107.71	105.16	108.15	111.16	108.71	110.08	105.82	111.87	106.98	107.8	109.33
106.8	108.5	107.93	109.91	109.35	108.25	108.9	110.54	107.87	107.61	105.51	108.85	107.78	109.12	112.06	108.49	107.75	111.88	109.91	108.89	110.29	112.42	107.95	106.68	107.59	109.25	107.19	107.03	109.33	110.55	109.86	112.11	107.37	107.97	108.14	107.82	105.67	109.64	107.7	113.37	108.83	113.49	107.16	108.14	107.52	107.21	106.6	108.24	109.48	107.63
104.97	108.16	108.91	109.01	107.19	107.75	107.06	109.56	108.98	110.9	106.35	108.34	106.67	108.76	110.44	105	108.57	108.86	106.94	107.69	110.44	106.99	106.87	109.51	110.72	111.39	108.27	104.67	105.07	109.47	108.56	106.42	107.07	108.13	107.01	108.97	108.21	107.26	109.81	108.39	110.1	106.13	110.32	104.23	104.74	105.94	111.01	108.19	108.96	108.06
111.53	108.64	109.32	110.33	107.48	110.64	111.96	109.13	110.56	112.33	109.64	112.53	110.36	109.79	109.72	110.14	111.13	112.59	109.27	111.49	112.21	109.76	111.24	110.58	111.01	109.83	107.5	112.06	109.46	110.16	110.77	108.55	110.01	108.8	109.16	114.16	110.6	110.36	110.31	113.91	111.54	109.68	113.33	112.29	111.07	109.65	109.94	109.85	111.24	106.82
106.03	105.11	106.53	105.32	107.06	104.56	106.02	108.13	106.74	104.92	107.13	105.83	107.3	108.48	109.68	108.18	106.43	107.26	105.15	105.54	106.54	105.26	108.81	106.44	105.82	106.35	106.37	103.93	104.94	105.67	104.11	105.58	105.38	103.37	108.16	107.31	107.39	107.68	107.54	104.67	108.45	105.49	103.59	107.83	104.71	106.46	103.96	111.07	108.67	105.42
97.828	97.416	97.972	96.324	97.989	99.241	98.221	97.166	101.06	98.149	100.28	95.949	97.386	94.903	98.771	95.47	97.061	98.489	97.236	99.47	97.604	99.486	99.108	97.141	99.568	99.604	99.73	97.932	99.999	95.599	99.205	99.775	97.53	97.293	98.638	98.082	97.035	99.837	98.745	97.81	97.49	97.661	97.718	95.005	97.389	96.125	99.079	97.465	98.523	99.733
97.351	100.17	97.882	99.665	97.046	98.971	97.277	96.483	97.302	98.509	98.667	96.658	96.828	96.83	99.507	99.779	98.646	97.467	98.139	96.309	98.168	98.463	98.155	99.775	97.112	99.009	97.534	98.399	99.512	98.417	100.09	97.975	100.35	98.548	98.308	99.994	96.941	96.368	98.848	98.767	99.184	97.128	99.254	99.117	98.149	96.956	98.304	96.565	97.177	95.685
96.11	96.892	99.179	97.365	93.911	97.678	97	99.114	96.447	98.493	95.359	94.122	96.128	99.187	98.124	98.573	96.866	96.067	99.865	96.258	93.226	101.09	97.824	97.3	97.667	97.814	95.173	99.14	100.39	97.099	103.41	99.701	100.48	100.06	97.404	98.758	100.07	99.867	100.44	98.154	98.434	96.369	96.351	100.44	95.922	100.34	96.591	96.73	100.11	98.798
106.42	110.14	105.75	101.56	104.86	106.78	105.44	101.5	105.19	104.06	108.01	105.75	105.31	106.76	101.88	106.39	102.61	109.29	103.85	103.82	104.84	106.62	104.63	106.23	104.46	104.76	103.89	105.92	106.83	106.31	104.51	106.84	102.87	104.33	105.4	106.37	104.95	105.9	107.21	106.83	103.86	106.36	106.44	105.68	103.93	106.57	107.53	106.43	104.49	105.35
97.379	98.569	97.774	98.656	101.27	102.91	101.6	100.81	99.118	97.072	101.03	100.94	99.473	102.65	98.989	101.03	99.311	103.27	101.29	99.865	102.74	103.98	100.52	102.49	101.61	99.333	100.24	97.218	96.641	99.713	101.46	100.76	104.41	102.94	94.765	99.144	97.822	98.576	100.46	102.33	97.796	100.9	98.631	102.17	99.215	99.133	99.271	98.685	99.694	102.4
106.9	104.45	107.65	102.66	106.19	102.55	106.26	102.63	105.12	104.35	107.4	104.67	106.17	106.26	104.39	108.87	104.93	105.3	108.09	102.29	104.62	106.99	104.13	105.2	105.92	103.63	105.71	108.24	105.38	108.38	104.15	105.48	105.08	104.8	104.63	103.56	103.01	106.21	106.27	106.11	102.71	109.22	104.12	110.03	108.15	104.67	106.33	102.26	104.61	103.64
103.87	104.68	105.56	105.29	104.73	105.13	103.82	103.93	105.33	106.39	105.3	105.91	108.23	102.24	106.73	103.63	105.78	107.42	106.78	106.5	107.7	105.04	102.79	105.31	110.15	106.61	105.4	107.46	103.84	107.24	104.42	107.55	106.15	105.79	107.01	107.44	106.47	103.92	105.94	106.22	104.18	107.43	104.49	105.79	107.36	107.91	107.45	108.55	104.35	105.97
106.95	109.32	107.44	106.99	108.95	108.07	106.03	106.24	108.58	106.33	109.33	107.44	106.56	108.55	106.9	110.31	106.38	107.06	108.39	107.58	109.11	109.38	105.08	108.26	108.82	104.24	106.98	108.26	109.96	107.39	108.04	108.96	107.84	107.52	105.84	105.25	109.09	105.98	107.85	108.46	106.46	107.5	107.81	104.28	105.91	109.62	107.56	105.71	109.34	104.66
104.66	106.62	105.32	107.23	108.29	106.32	104.83	108.73	107.08	107.02	106.75	105.52	106.41	104.64	106.97	107.11	106.77	108.39	107.33	107.91	107.19	106.31	103.62	106.73	106.89	107.82	107.79	104.76	106.33	105.7	108.69	106.58	104.76	109.35	109.33	106.64	107.41	106.92	108.93	110.92	101.12	104.28	108.05	106.39	107.33	103.17	107.8	101.83	107.85	106.77
104.23	105.43	107.85	105.52	106.25	107.4	107.08	104.25	105.77	105.8	106.63	108.35	105.72	102.86	106.16	106.57	108.97	107.77	106.16	105.22	106.18	104.88	102.79	104.99	107.31	106.38	106.52	107.83	103.28	103.21	105.96	103.75	106.86	108.59	105.38	107.1	105.66	103.71	105.3	103.95	104.85	104.43	107.42	103.42	107.64	104.42	103.55	106.36	104.65	104.66
104.81	109.87	110.37	107.75	108.01	111.01	107.86	111.67	106.3	109.78	108.74	110.02	107.32	110.15	110.26	108.66	111.05	108.33	107.43	104.21	110.03	107.58	108.39	108.96	109.47	108.37	111.26	105.96	107.23	108.87	107.88	107.15	106.34	107.38	109.39	109.52	111.25	109.48	110.64	106.13	108.1	108.08	111.08	109.58	106.83	112.43	110.25	107.19	106.78	108.12
101.32	101.36	101.51	102.83	101.82	102.05	102.17	102.74	99.853	101.31	101.56	100.66	100.84	101.23	100.63	100.04	99.359	101.06	99.344	101.09	100.19	99.686	101.38	102.72	102.78	98.909	100.73	104.02	102.3	102.5	103.6	100.45	99.395	101.12	102.8	99.49	98.337	97.338	97.507	99.835	98.836	102.37	101.35	104.44	100.46	101.54	100.76	100.47	101.1	99.32
107.56	108.07	106.99	109.81	108	111.52	109.54	107.93	107.05	107.31	108.56	108.69	108.86	105.89	110.13	108.63	104.74	108.68	108.38	109.66	108.32	109.65	108.99	111.49	107.83	109.1	110.18	109.54	110.77	111.21	109.34	107.79	108.49	109.41	103.08	107.81	110.98	106.47	111.94	109.5	109.65	107.63	107.26	106.78	108.44	109.59	109.03	108.34	108.65	108.48
108.81	109.51	109.95	109.23	108.79	108.19	113.44	108.39	106.97	106.43	108.14	108.89	107.17	109.46	105.54	109.88	111.09	105.96	108.33	105.64	106.98	111.31	105.45	109.68	110.17	107.55	109.14	108.85	108.11	107	108.46	106.95	107.2	106.7	108.58	109.22	111.48	108.48	108.11	105.8	109.27	110.51	109.59	107.59	108.57	107.52	110.12	109.48	108.48	109.27
103.09	106.72	107.16	105.58	102.56	106.23	104.36	107.12	104.37	102.74	106.41	105.35	104.97	104.55	103.89	107.2	108.74	105.33	103.66	102.35	105.43	106.5	104.27	104.87	104.94	107.11	108.19	107.43	105.92	107.02	104.03	106.4	105.87	104.44	103.71	108.07	107.88	108.55	102.35	106.77	103.57	103.97	104.26	105.52	105.12	107.93	106.34	105.28	106.03	105.81
104.7	102.97	104.34	104.22	108.4	106.75	104.41	108.02	108.3	102.81	107.62	106.79	107.94	102.01	103.6	102.64	107.04	105.07	107.33	106.35	103.39	106.03	107.59	103.95	105.44	108.47	102.33	106.45	108.12	106.58	105.93	106.04	104.41	107.53	108.1	106.09	107.52	103.34	102.91	106.06	103.92	104.81	105.26	106.6	105.81	104.7	104.47	106.49	104.88	104.9
113.57	111.07	110.62	111.76	111.29	110.48	110.95	112.47	113.11	109.9	112.5	109.88	110.48	110.65	111.33	107.14	107.88	110.34	111.03	110.07	110.98	109.33	108.73	111.96	110.81	112.72	111.14	112.09	111.48	109.5	113.29	111.5	108.42	112.06	108.83	108.71	110.38	112.33	111.42	111.94	108.34	107.54	110.39	110.75	114.06	112.9	110.92	112.04	112.22	108.19
106.16	104.42	106.36	108.24	106.03	108.47	106.55	108.43	107.24	106.41	104.34	107.24	107.86	105.66	106.98	105.1	104.5	106.19	108.3	106.63	105.06	105.71	106.61	104.98	107.54	105.4	106.76	104.8	106.59	105.3	105.42	105.59	106.81	108.68	107.35	106	103.67	105.81	107.34	109.68	106.91	105.83	107.72	105.01	103.86	101.81	106.58	108.21	105.58	110.24
105.75	107.17	109.26	108.7	108.97	108.69	108.16	110.05	106.76	107.18	105.74	109.47	109.43	107.33	109.3	108.36	109.8	108.54	106.21	107.22	107.1	106.72	110.5	107.35	107.28	110.73	106.92	107.18	108.81	107.27	112.44	107.29	108	106.78	106.19	106.82	105.71	109	108.5	108.8	108.17	107.09	105.55	105.06	108.97	109.1	107.2	107.72	106	107.08
106.18	105.73	104.42	105.08	107.83	104.21	106.12	107.09	107.2	103.87	105.85	103.96	105.34	102.58	104.32	103.64	105.75	103.46	107.74	105.83	105.3	109.31	106.23	105.12	104.89	107.17	103.89	106.24	107.06	107.35	106.59	106.28	106.63	106	109.03	104.87	102.08	108.85	102.41	105.4	107.96	105.64	105.29	107.04	106.93	105.91	106.45	105.04	108.66	105.13
102.35	99.856	102.58	100.45	101.57	101.31	100.76	102.75	99.274	102.13	100.91	100.78	99.182	102.26	101.78	99.049	102.47	100.3	97.664	97.472	101.55	99.399	100.64	99.777	102.35	100.12	99.57	100.77	100.58	99.753	100.3	99.566	100.68	101.93	99.09	100.2	100.71	101.28	100.2	102.44	103.83	99.752	99.752	104.16	100.58	101.69	102.57	100.83	102.67	100.47
108.58	108.4	105.36	105.32	103.65	103.84	105.44	109.39	104.28	104.89	105.9	105.23	107.15	104.25	105	106.72	109.64	106.01	106.81	108.02	106.89	107.16	104.77	105.89	105.87	107.54	107.36	109.21	105.42	105.37	107.41	106.89	104.89	104.02	106.31	101.64	107.76	108	103.92	105.33	104.18	103.69	104.95	105.94	106.12	105.49	104.85	105.78	103.08	103.12
107.9	107.72	105.58	102.72	104.17	108.16	108.09	104.19	105.75	107.03	106.05	106.19	107.61	108.82	105.94	106.88	104.4	107.34	104.33	104.74	105.8	107.36	104.46	107.16	107.5	106.68	107.75	102.59	109.72	105.35	107.58	106.83	104.77	107.25	106.06	105.75	106.51	103	107.06	107.13	106.73	110.47	106.71	109.59	105.85	105.01	104.8	103.91	107.46	104.79
106.11	106.18	107.55	106.69	107.85	105.21	102.82	104.79	107.14	105.34	105.32	105.83	101.84	103.24	105.11	101.83	107.78	104.59	105.18	105.71	103.69	105.93	106.46	107.97	106.39	104.43	106.49	107.36	105	106.14	105.38	105.25	105.28	107.95	104.73	105.7	106.73	109.04	106.01	104.9	107.89	105.42	103.81	102.87	105.12	105.35	102.65	107.31	105.57	106.29
105.12	104.3	105.25	103.59	105.7	103.81	104.33	108.13	104.9	105.1	104.12	103.78	106.22	107.01	104.32	106.57	104.54	106.85	102.12	104.34	104.46	103.27	105.24	104.55	103.46	105.69	107.93	104.7	105.35	106.18	105.49	107.67	106.01	103.25	106.55	107.18	106.47	105.25	105.2	106.37	106.32	107.35	106.33	105.6	106.21	103.99	104.32	103.38	102.94	107.69
108	108.64	106.36	107.08	106.98	110.65	105.64	110.56	110.92	109.11	106.55	108.24	106.55	108.76	107.2	107.53	109.69	109.57	109.8	108.76	109.33	104.99	105.83	107.37	109.02	108.15	110.03	109.02	109.83	108.58	105.92	110.53	109.6	109.78	105.37	110.28	107.83	108.43	108.14	106.71	110.08	109.35	106.92	109.66	106.41	107.66	106.12	108.49	107.58	111.55
106.12	105	107.6	104.69	103.72	105.79	107.78	105.36	107.74	107.9	106.68	107.48	106.35	105.65	104.72	107.25	104.67	103.77	106.67	102.36	104.14	105.88	105.04	103.69	105.47	107.19	108.48	106.56	106.19	103.91	105.34	106.7	106.89	103.05	103.38	107.59	105.49	103.26	105.93	109.64	105.58	105.76	103.92	104.46	104.22	105.71	107.38	106.09	106.64	103.22
106.33	105.84	107.02	107.08	106.27	107.83	107	109.23	106.64	106.06	106.08	107.03	104.97	105.61	106.84	104.75	106.96	108.53	110.4	105.57	105.86	105.12	108.16	110.99	108.14	106.73	106.59	110.74	108.34	108.07	105.67	108.04	107.26	110.06	108.26	105.94	105.6	105.45	106.2	108.27	104.88	106.91	109.3	105.11	105.39	106.81	107.26	105.23	109.06	104.3
106.07	105.87	101.44	108.9	105.75	106.39	104.48	106.62	107.03	104.71	107.54	106.99	105.28	105.95	102.2	108.38	104.6	104.14	103.38	104.85	104.96	105.69	106.74	109.13	106.71	104.17	102	105.33	104.75	103.3	107.01	106.42	104.8	102.84	105.5	105.43	104.8	106.71	106.49	104.62	105.7	107.71	105.87	108.25	107.58	105.13	106.85	105.99	106.53	110.13
108.41	107.22	109.34	108.73	107.91	108.94	104.82	108.74	111.77	107.31	105.06	111.39	107.67	110.64	106.23	108.68	108.41	105.76	106.43	107.99	107.88	113.08	106.99	110.26	109.03	109.44	107.2	106.1	108.17	107.48	107.8	106.87	107.89	108.4	109.4	108.63	108.69	109.43	106.64	107.82	109.09	109.33	106.12	108.48	106.68	110.5	107.31	108.7	107.73	105.71
105.9	108.95	110.4	109.95	108.39	108.63	106.55	107.08	107.58	107.71	104.21	106.74	106.43	106.46	105.73	106.75	105.01	110.91	109.63	102.18	108.16	110.39	110.18	112.85	104.67	105.75	108.76	107.62	103.59	109.02	108.78	107.32	107.82	107.05	109.7	107.75	107.11	108.88	108.53	107.61	108.18	108.33	111.33	109.92	106.54	107.79	108.74	107.67	107.95	105.95
96.632	98.227	95.789	96.106	97.499	100.36	98.067	99.246	99.565	96.624	95.12	96.994	97.72	99.059	97.232	96.511	99.476	96.282	96.217	97.886	96.96	100.09	100.02	96.452	100.39	97.629	98.12	95.949	96.967	101.84	98.535	97.419	98.193	96.276	96.816	98.825	102.12	100.34	98.008	98.664	96.863	99.24	98.604	96.717	97.704	98.221	97.85	97.902	98.071	99.651
101.51	99.358	100.58	104.07	103.47	103.79	99.438	100.91	102.33	99.985	101.9	101.71	99.692	97.898	103.24	102.67	101.89	101.65	98.994	99.847	100.32	100.58	103.28	98.145	100.36	100.63	98.029	100.97	100.8	103.91	102.73	100.16	103.02	100.12	98.444	101.24	101.56	103.18	102.11	98.762	102.13	101.45	98.474	100.39	101.89	100.69	102.93	101.6	100.09	99.258
96.202	94.921	97.32	98.382	96.545	96.871	95.546	96.425	101.18	96.836	97.682	96.8	99.661	96.728	98.851	97.332	97.667	97.867	98.076	100.06	100.49	99.406	97.814	99.016	98.276	95.814	97.844	99.878	98.966	96.014	98.463	94.651	97.612	102.03	98.097	95.997	101.7	98.744	99.872	97.875	98.829	94.889	99.709	99.366	97.756	98.176	97.14	99.921	98.437	99.874
104.78	104.99	101.83	104.89	106	106.78	105.71	105.21	104.61	104.9	105.58	107.48	105.39	103.04	106.98	105.19	105.32	105.21	105.57	105.27	110.57	105.86	105.83	105.91	103.05	105.54	105.04	101.73	102.64	104.19	106.1	108	106.94	105.22	101.46	105.13	106.83	105.91	106.3	106.88	104.74	102.97	106.01	104.7	106.6	107.7	103.55	104.58	105.12	108.48
104.8	106.79	105.55	103.99	107.05	105.77	104.16	106.69	106.33	103.99	108.4	102.8	104.08	107.36	105.09	102.83	102.51	107.4	106.94	106.63	109.16	108.5	106.66	104.17	107.18	105.82	108.02	106.33	104.81	105.74	104.89	105.74	107.27	109.69	105.98	107.08	108.31	105.76	105.47	102.85	106.34	104.85	106.23	106.27	105.4	105.81	107.85	108.48	103.67	103.58
111.05	107.7	107.44	107.73	108.47	112.02	107.47	110.21	107.66	109.87	108.69	107.96	106.77	107.58	108.01	109.85	105.91	108.8	106.97	106.63	108.36	106.82	112.67	107.89	106.21	107.95	107.54	111.9	108.68	109.29	106.12	109.59	108.5	108.16	108.77	109.9	108.32	109.18	108.1	110.2	107.27	110.33	107.59	107.93	109.44	108.24	107.2	107.49	107.36	108.69
103.6	108.69	108.48	109.15	110.52	106.34	106.86	109.16	107.98	108.93	108.82	106.41	107.49	106.33	107.42	109.5	110.2	108.43	109.23	107.28	110.25	109	110.43	109.72	108.75	111.34	110.14	109.1	109.73	108.28	107.61	107.02	108.95	108.96	106.99	110.11	108.39	111.94	106.75	106.47	106.61	109.93	110.53	111.39	108.5	107.16	109.97	108.89	109.59	108.06
109.22	109.96	105.52	108.54	105.36	108.74	106.82	109.01	106.19	110.51	105.62	108.25	105.8	104.99	107.29	106.28	108.33	108.6	107.52	105.36	106.48	106.81	110.48	107.04	107.76	108.34	108.85	106.39	106.32	106	109.42	108.33	107.29	107.75	107.66	104.92	109.47	105.91	108.14	109.2	108.97	105.62	108.12	106.91	106.42	106.49	106.73	106.29	107.49	104.89
110.08	108.07	110.74	106.1	106.28	108.13	106.49	108.38	109.16	109.96	109.23	108.7	109.32	106.56	107	111.48	107.58	106.52	109.23	105.99	105.91	106.58	106.38	107.3	107.52	108.75	108.99	109.35	105.38	110.4	109.34	108.31	109.62	107.66	108.74	108.35	106.26	107.08	107.62	110.41	107.4	106.51	106.79	111.48	107	107.55	111.18	109.44	108.1	110.49
105.62	107.95	109.84	106.69	110.52	106.2	110.7	109.92	110.44	110.75	106.35	106.14	105.86	110.07	110.08	108.92	107.79	110.23	109.72	106.07	107.11	106.03	108.53	107.78	108.5	109.18	106.12	107.95	106.13	106.97	107.91	111.36	109.85	106.9	106.5	109.3	110.67	107.44	108.68	110.11	109.46	104.48	108.52	104.55	110.02	108.87	108.2	109.25	107.39	106.01
102.21	97.486	100.29	98.701	102.51	100.01	100.17	100.79	100.67	99.905	98.48	99.943	103.17	96.3	102.53	99.711	102.85	99.625	101.21	99.869	100.92	100.83	97.052	101.99	99.867	98.467	101.95	100.75	101.42	99.769	98.32	100.3	100.73	100.19	93.183	100.47	98.261	100.38	100.35	100.74	100.28	98.819	99.056	100.95	97.196	101.25	99.909	99.367	104.38	98.357
108.11	107.62	107.38	110.88	107.34	104.75	109.01	108.07	110.38	108.08	108.47	114.11	103.55	107.88	106.62	107.68	107.75	108.93	108.43	105.66	108.83	109.24	109.59	106.22	106.85	109.93	111.09	102.98	112.18	107.7	107.37	106.7	108.9	107.17	107.28	105.7	109.53	107.41	113.53	108.04	109.16	107.5	111.08	105.52	110.82	107.82	107.01	106.19	105.92	105.61
97.239	98.802	98.556	97.396	100.67	98.771	101.4	97.113	101	101.77	99.9	95.761	95.34	97.687	99.317	93.967	98.564	97.148	96.286	102.05	96.811	101.1	98.082	98.664	94.444	101.82	94.225	101.75	97.543	100.77	97.242	99.867	96.532	98.381	98.708	97.798	98.632	99.846	99.483	99.767	97.154	96.853	97.888	100.34	97.19	94.874	96.754	96.491	97.977	100.01
108.44	107.92	113.74	107.42	107.75	105.82	106.23	108.48	107.61	109.46	107.9	109.22	110.55	106.71	109.2	107.44	104.95	107.53	107.21	108.95	109.88	109.48	111.29	108.23	109.33	107.84	111.05	107.89	109.55	107.05	106.95	107.55	108.14	111.12	107.56	108.99	110.62	106.99	105.98	106.93	106.86	107.99	109.08	110.5	109.68	109.98	109.39	108.54	107.89	108.72
105.4	104.03	108.55	106.93	106.94	105.84	106.76	106.77	105.76	108.03	107.62	104.89	105.86	107.13	106.69	110.6	102.87	107.3	103.6	106.35	105.14	107.21	106.39	104.75	105.35	107.72	108.93	106.6	106.19	107.07	108.68	101.96	106.5	106.27	104.28	107.68	104.34	108.94	106.42	105.74	104.1	105.46	106.15	103.94	104.52	103.97	107.82	102.89	108.08	105.22
101.41	97.357	99.916	98.733	94.23	99.312	98.902	100.73	99.271	99.381	98.845	100.31	99.978	98.859	97.786	96.059	99.307	98.11	96.977	100.63	97.541	97.283	99.678	100.93	100.31	100.34	99.861	99.788	99.138	99.749	96.863	95.854	98.185	98.518	96.202	97.611	100.66	99.392	100.29	98.828	98.383	100.76	96.054	96.932	95.056	98.449	96.041	96.49	99.426	99.278
105.52	107.95	109.64	109.35	102.42	107.83	107.84	104.19	106.07	107.87	104.49	107.6	107.39	104.03	108.91	105.69	106.65	108.84	107.8	105.21	110.09	104.87	107.32	107.71	106.92	108.27	107.88	104.43	109.05	107.55	105.74	107.48	106.06	105.96	107.17	106.4	108.26	106.47	107.39	106.2	109.19	106.5	104.82	108.95	104.48	107.77	104.68	106.76	107.79	104.75
105.65	107	106.67	107.82	107.58	108.63	108.27	108.37	108.48	108.69	107.92	106.86	107.41	111.28	107.81	108.57	107.23	106.11	108.24	110.95	111.85	107.74	105.76	106.09	110.72	110.04	109.71	107.81	106.91	107.94	108.98	104.35	107.04	106.15	105.98	111.39	104.77	108.51	109.83	109.03	106.85	109.65	107.52	108.19	105.91	108.53	108.13	107.32	107.23	108.25
98.756	99.109	99.81	100.04	99.421	100.3	96.721	100.44	101.03	100.18	99.051	99.215	99.873	96.605	96.693	96.317	96.716	97.041	97.809	97.441	96.948	100.03	96.964	99.402	98.09	101.64	95.355	99.136	97.876	96.12	97.777	99.942	97.259	96.503	96.301	98.767	95.77	97.992	99.547	98.839	96.364	97.154	96.868	98.149	95.616	96.061	99.326	96.295	97.471	95.037
109.29	111.46	111.75	107.83	109.64	109.8	111.42	111.55	111.03	108.07	108.24	110.43	110.5	109.57	110.96	109.96	112.12	110.02	111.41	108.65	113.37	110.89	109.86	112.76	110.27	111.86	110.03	109.55	109.94	109.32	111.17	110.36	108.72	111.25	110.2	109.86	109.89	108.39	108.83	111.09	111.16	110.97	109.24	109.28	110.86	110.32	110.07	110.99	109.14	111.12
110.79	109.62	108.49	110.47	107.91	110.1	110.52	107.86	111.57	107.11	109.87	109.82	111.4	110.69	111.73	110.26	111.76	110.74	113.08	108.13	109.44	112.02	111.39	112.55	107.43	108.73	110.59	111.58	110.38	112	112.52	111.39	111.6	109.54	109.12	111.76	110.33	109.72	108.45	106.52	112.57	109.84	112.99	110.57	113.55	112.48	111.29	109.78	110.36	110.66
109.12	109.72	103.03	107.32	107.62	107.62	104.69	108.42	106.12	108.18	109.35	109.2	110.65	110.98	109.05	108.79	107.19	110.15	106.27	111.1	108	110.63	107.03	108.28	108.72	110.84	111.49	105.65	107.53	107.58	106.07	108.44	107.88	108.5	110.41	108.24	107.88	107.63	107.17	109.27	109.22	107.84	107.89	108.14	106.64	109.83	108.02	110.08	108.79	107.4
107.64	109.67	107.09	108.37	107.69	111.78	106.12	106.74	110.4	108.66	107.47	107.34	108.43	107.95	108.72	109	106.7	106.68	109.28	105.97	110.65	107.18	111.31	106.75	107.98	108.42	108.01	110.75	106.26	107.82	108.67	108.72	109.52	109.25	109.13	105.69	110.8	103.86	107.29	107.4	108.16	108.59	108.78	108.91	110.58	107.49	105.7	106.04	109.61	108.02
109.57	104.33	113.49	111.09	109.34	111.19	110.31	112.24	108.1	110.23	112.85	110.54	112.52	110.91	108.99	109.42	109.94	111.33	110.11	111.28	108.96	112.29	112.45	109.3	111.67	111.56	113.96	111.22	111.55	109.01	108.55	109.2	112.77	110.53	114.44	108.02	112.38	109.72	111.15	107.53	109.56	109.88	107.85	110.65	111.4	109.03	107.88	109.58	111.76	109.05
107.41	109.91	110.12	107.49	107.39	106	108.15	108.65	108.67	106.94	107.18	107.31	108.33	108.89	110.15	108.23	108.03	108.32	108.16	108.02	106.46	109.5	107.14	108.12	111.04	106.87	107.83	110.73	111.61	110.26	109.82	111.84	107.93	107.57	109.1	107.57	110.01	107.91	109.16	108.47	109.14	110.23	106.7	110.09	106.74	108.83	108.04	109.1	108.94	106.29
108.67	107.61	104.31	111.1	111.69	110.79	106.81	108.13	105.23	109.53	110.06	107.86	105.69	106.89	106.8	107.97	109.77	107.7	108.17	108.68	106.23	109.17	108.11	108.77	107.46	108.16	110.56	109.11	106.71	106.59	109.38	107.12	105.94	108.32	108	109.12	106.68	108.18	105.57	107.7	106.02	108.8	106.16	111.76	107.95	108.07	108.71	107.02	109.67	109.84
102.25	106.2	102.25	108.29	107.19	104.42	107.77	103.42	104.72	108.13	106.98	106.85	106.58	106.55	105.91	105.17	107.12	105.33	104.96	108.7	106.5	104.17	105.06	104.95	103.74	101.47	108.22	109.65	106.21	104.16	106.15	106.99	104.19	104.59	106.75	107.81	104.62	100.96	105.94	105.55	103.92	103.58	103.74	103.95	105.96	104.55	106.17	107.93	104.15	109.94
98.386	101.41	102.43	101.22	99.762	102.21	103.36	97.89	99.624	99.683	100.42	96.93	101.29	98.71	101.59	99.129	96.507	100.04	98.78	100.27	99.638	99.546	102.04	101.44	101.9	98.186	97.095	99.027	101.34	99.049	101.3	99.266	100.45	99.556	102.33	100.35	102.15	101.93	101.6	101.41	97.947	97.353	103.08	102.52	102.66	101.54	99.922	99.116	100.22	97.045
103.87	106.55	106.75	108	107.95	107.44	105.13	104.54	105	105.27	102.81	106.13	105.57	105.15	106.98	105.92	105.49	100.21	105.05	105.6	108.35	106.6	103.99	105.48	106.5	107.88	106.43	105.34	102.48	103.62	106.21	105.82	106.36	107.94	103.56	106.15	106.98	107.02	107.01	106.82	103.53	106.26	104.76	106.7	107.94	104.7	106.08	102.98	104.47	107.43
105.55	106.15	105.22	107.25	105.28	104.83	107.34	104.4	105.68	106.15	103.58	103.28	104.77	104.08	106.07	104	107.04	104.48	106.45	106.82	109.61	107.06	106.15	106.64	103.68	106.07	106.69	102.95	108.82	107.35	103.88	106.1	104.58	107.44	104.57	105.03	104.76	105.99	106.58	104.48	103.79	105.65	105.11	106.18	103.83	101.65	107.39	103.92	106.41	104.94
99.831	96.59	95.017	100.43	97.466	98.132	97.269	99.432	100.64	101.44	96.595	96.882	99.377	100.79	98.785	97.619	99.722	99.266	97.3	96.01	98.985	96.505	98.287	98.07	97.254	95.933	96.149	96.686	96.381	102.25	98.733	99.757	97.313	98.21	99.052	99.519	98.645	97.752	96.162	100.35	96.539	95.501	100.65	98.799	95.228	100.98	100.55	99.726	100.46	97.513
104.29	104.8	104.79	107.85	104.14	101.96	105.59	106.56	105.15	105.9	104.28	104.39	104.44	106.13	108.93	108.47	106.45	104.75	106.28	106.07	103.66	106.5	105.95	108.58	103.74	106.8	103.11	106.03	108.54	106.68	106.03	106.72	108.95	104.07	102.81	106.44	104.6	104.74	108.57	104.56	105.63	102.47	104.62	103.14	108.24	107.25	106.54	108.17	105.06	109.19
105.18	104.21	104.93	108.76	105.35	105.54	104.44	105.13	106.24	104.65	104.79	107.3	107.05	109.81	106.19	107.69	106.3	107.31	104.61	104.22	107.36	106.48	104.98	108.03	104.92	106.82	104.74	104.79	106.07	110.39	105.83	104.93	104.65	108.95	104.15	107.24	103.41	108.55	107.81	105.82	106.82	104.86	103.65	106.85	106.95	110.58	110.13	107.72	105.06	104.96
111.59	111.4	110.16	112.25	111.59	109.13	109.23	110.71	112.56	111.51	111.33	110.13	109.06	109.8	112.09	111.13	111.85	109.51	107.68	113.2	111.03	112.68	109.32	110.42	109.4	110.23	109.54	111.57	105.68	108.48	111.14	111.2	111.51	108.91	109.1	110.69	110.69	113.57	113.52	111.66	109.03	111.39	107.63	109.77	110.72	109.57	108.3	108.3	110.05	108.47
99.011	98.75	97.513	97.846	99.367	100.17	97.847	97.894	101.14	98.745	99.538	99.06	98.542	100.28	96.044	99.825	99.171	99.122	98.18	96.858	98.907	98.182	94.199	99.782	97.368	93.389	96.032	97.019	100.43	98.118	99.485	97.637	96.07	98.864	96.866	99.157	96.861	98.277	96.452	99.213	100.02	97.329	98.321	97.938	100.18	98.886	97.803	97.122	97.999	98.021
112.17	107.41	107.99	109.04	106.52	110.4	109.26	113.38	108.57	112.87	110.57	108.95	107.88	108.51	112.26	111.2	112.47	111.84	109.93	112.14	108.54	107.62	109.43	109.99	111.92	110.88	111.29	109.75	108.81	108.98	111.83	109.23	110.43	109.42	108.56	109.8	111.68	109.82	107.5	108.17	111.99	112.59	107.91	111.94	107.77	108.01	113.13	110.95	109.37	110.87
106.02	106.88	105.91	104.97	108.04	107.32	107.11	105.47	101.41	106.18	106.22	107.14	105.46	105.02	106.98	105.62	104.29	105.87	104.61	106.01	103.29	103.3	105.57	103.62	106.45	105.67	103.39	101.77	102.5	108.27	106.7	104.37	108.59	103.46	106.98	103.45	107.61	105.34	106.97	108.27	103.24	105.16	105.01	104.87	105.17	106.04	105.92	105.55	105.16	105.11
98.689	102.69	101.57	101.69	99.62	99.905	100.13	103.83	100.53	101.57	100.3	97.968	98.591	97.742	100.94	100.14	97.641	100.5	100.23	101.37	103.01	100.5	101.22	102.7	104.16	99.296	97.866	99.375	102.37	102.48	101.14	100.12	101.68	100.09	100.21	99.625	100.51	101.22	100.57	100.67	101.6	98.266	101.09	101.79	98.241	100.38	99.408	102.1	103.44	100.06
107.23	107.81	106.71	108.72	107.22	110.57	107.02	111.07	107.94	108.5	110.77	107.97	110.93	105.11	109.61	107.27	109.4	107.33	109.11	110.71	105.29	108.88	107.68	110.42	108.22	108.32	108.17	108.12	110.06	108.15	108.87	109.85	103.64	106.78	108.12	106.83	104.29	106.7	104.39	106.95	105.9	108.8	111.7	112.15	111.26	108.78	107.93	109.69	108.21	109.26
100.45	98.715	99.956	100.96	98.163	97.804	98.735	96.96	100.35	101.11	100.86	101.41	103.19	99.43	100.68	99.198	102.02	99.977	102	98.765	100.16	96.791	97.88	98.407	102.51	102.29	100.9	99.874	102.04	100.97	101.21	101.27	103.79	99.229	99.748	102.11	102.05	99.847	101.63	98.927	99.65	98.149	104.39	101.31	100.77	103.59	100.37	100.21	101.49	101.26
107.89	107.18	108.24	107.17	110.5	107.86	110.96	107.79	108.72	109.25	108.67	110.85	108.48	108.73	105.3	106.18	109.57	107.22	109.65	107.88	106.23	105.8	109.63	107.71	110.24	108.3	107.59	110.24	107.8	112.32	109.3	109.54	108.04	106.55	107.42	107.48	111.48	111.26	111.55	108.4	110.76	103.81	107.14	109.22	112.14	108.51	107.84	106.25	105.28	109.42
98.314	103.76	100.77	101.43	99.342	103.15	101.87	102.88	100.68	101.83	101.21	104.65	99.128	100.35	101.82	101.91	96.748	102.59	100.08	99.318	100.9	100.47	99.443	103.76	100.82	98.636	102.61	99.99	101.24	100.18	99.163	100.55	96.949	101.87	99.869	99.696	99.215	102.64	101.35	100.3	101.06	98.668	97.863	97.869	100.95	100.94	100.76	100.18	100.28	103.51
110.62	108.22	105.73	108.2	109.46	104.19	108.23	106.66	107.93	107.87	106.13	105.68	110.8	110.81	110.26	108.26	108.49	106.57	106.56	112.14	108.2	107.69	106.34	106.37	105.8	109.2	108.63	107.56	109.61	107.58	107.75	107.79	110.22	109.41	107.98	112.4	106.65	109.37	108.33	108.08	106.43	109.93	107.52	108.97	105.79	106.44	106.07	107.22	108.76	107.56
97.445	102.88	98.38	98.323	98.252	98.855	101.58	96.961	97.104	98.791	100.16	96.173	99.395	100.57	101.17	97.87	96.751	98.965	97.181	98.166	99.072	99.543	96.951	97.258	95.562	100.72	99.451	100.73	98.208	97.513	97.931	94.606	98.787	97.782	96.586	97.296	99.28	95.662	98.095	99.592	97.165	97.111	98.331	96.865	99.324	97.866	98.109	98.642	97.424	101.88
100.36	97.819	98.424	95.234	96.727	100.34	97.772	99.828	96.948	96.557	96.499	98.907	97.696	98.929	94.851	99.27	97.427	100.17	101.24	96.178	100.09	99.83	98.335	95.141	96.369	97.286	96.734	98.68	97.889	97.25	99.956	99.221	99.811	98.199	98.709	99.819	100.17	95.445	99.971	101.69	97.133	99.088	98.443	96.706	96.266	96.877	98.915	98.198	97.118	101.43
99.868	98.966	95.384	98.799	100	98.827	99.149	99.992	98.129	102.25	100.1	98.874	96.267	97.939	102.93	101.97	97.125	100.81	98.853	98.97	100.94	101.43	101.33	98.756	100.3	98.291	98.33	99.737	98.276	98.225	98.527	97.155	96.628	100.89	96.194	97.722	97.753	101.12	97.54	102.74	98.186	98.86	99.05	99.246	97.672	96.922	100.04	97.531	98.442	98.673
104.18	106.99	106.65	103.03	105.09	105.85	106.28	107.76	107.54	104.84	106.33	106.05	106.43	106.77	105.67	104.69	105.07	104.57	105.73	102.1	105.09	106.56	104.56	106.64	101.91	105.89	104.43	105.3	104.08	104.24	103.39	103.61	105.02	105.4	105.41	106.31	106.34	106.1	103.05	107.43	105.06	106.09	104.18	102.14	104.18	105.36	105.44	106.39	103.98	106.87
106.65	103.13	104.78	104.75	104.8	105.46	106.26	106.61	103.95	106.74	107.74	106.38	106.62	107.03	105.62	105.07	102.42	106.85	104.84	104.11	108.04	105.86	107.07	104.38	106.35	106.31	104.24	103.56	106.93	103.3	107.48	103.73	103.13	104.9	105.42	105.73	106.55	104.11	104.83	105.24	106.62	106.4	106.2	106.27	104.28	105.77	107.18	107.33	105.98	105.2
107.32	109.86	107.33	108.73	107.01	108.39	107.2	108.39	107.9	106.23	109.51	105.19	107.82	107.55	106.72	110.23	106.58	109.27	108.72	109.13	107.35	107.76	105.01	106.01	108.11	105.15	107.25	107.22	107.47	106.94	107.29	107.76	108.5	106.69	111.66	106.66	111.28	108.5	106.61	106.97	108.49	106.17	107.03	107.48	107.49	106.29	108.39	110.43	108.64	104.48
106.13	107.11	103.14	106.09	104.31	104.21	105.19	106.94	106.77	106.28	104.39	104.21	104.78	104.31	103.66	107.02	105.24	102.23	106.12	105.7	106.23	107.68	109.57	107.92	104.65	105.57	104.11	108.19	105.17	106.38	105.1	103.27	107.97	109.54	108.75	104.62	104.5	106.32	106.43	106.35	104.99	106.54	105.37	105.81	104.71	105.91	105.52	107.88	106.14	105.92
104.98	104.93	108.6	104.32	109.38	106.21	106.78	105.9	107.85	108.32	106.34	104.88	104.9	106.57	102.64	106.25	105.78	105.17	106.99	105.55	108.79	104.94	106.76	106.16	108.06	105.79	102.68	105.51	106.33	103.63	104.03	107.24	106.92	106.65	104.52	106.54	105.38	110.73	105.04	103.74	106.72	103.13	102.79	103.82	108.44	108.2	106.58	109.22	106.45	106.94
110.14	106.18	106.76	105.54	107.84	108.93	109.3	108.73	110.83	109.16	104.92	109.66	108.14	108.62	106.18	107.25	109.02	106.88	107.06	110.11	110.13	110.18	106.36	108.54	108.5	109.78	107.54	110.08	108.54	106.77	112.6	109.74	108.07	108.03	112.04	109.28	108.71	109.71	107.04	105.55	108.99	105.71	108.53	107.93	106.52	106.57	109.75	107.5	106.96	108.14
105.07	105.21	102.89	107.59	108.05	106.25	106.36	102.8	103.43	102.52	105.32	107.18	104.22	102.54	105.33	107.92	104.86	104.97	103.42	107.46	105.71	104.23	106.54	105.38	106.66	105.52	106.7	103.5	107.67	104.55	105.02	105.86	106.56	106.67	107.55	103.63	107.24	105.64	105.05	103.48	109.24	103.68	105.11	105.35	107.46	106.15	107.97	105.55	107.88	104.7
109.18	108.64	108.49	108.23	108.54	108.37	109.4	107.75	106.87	108.14	108.18	106.27	105.12	106.44	108.01	106.9	106.88	109.08	106.98	109.23	105.96	111.19	104.74	110.3	112.4	109.83	106.68	109.33	107.91	105.67	111.72	110.23	108.14	110	108.91	109.2	108.13	111.06	109.24	108.65	106.33	105.46	110.11	110.73	107.8	106.5	107.47	105.71	110.3	104.37
105.82	108.09	106.18	107.79	107.39	105.07	104.47	108.45	108.61	110.08	105.58	106.65	108.3	106.17	106.63	106.99	102.83	108.19	106.63	106.86	106.72	108.04	106.94	106.69	106.05	109.81	111.73	106.8	107.72	109.33	106.53	106.09	104.2	110.15	106.18	109.21	104.56	105.67	107.08	105.91	108.3	107.07	104.66	108.29	110.47	104.73	106.82	106.12	105.68	109.34
108.6	107.91	109.2	108.58	108.44	107.33	111.25	105.94	106.34	111.07	110.46	106.74	106.02	108.06	109.52	105.79	107.64	107.9	109.39	109.32	109.71	108.44	109.45	109.52	112.54	106.3	109.9	107.76	108.85	105.21	105.33	106.66	106.06	106.83	110.3	109.2	109.99	106.74	107.57	108.33	107.99	108.99	106.77	107.93	110.42	107.21	106.33	107.13	110.28	110.79
98.016	98.307	98.212	95.358	95.729	97.134	99.279	96.079	98.525	97.021	99.319	99.136	99.673	98.677	99.626	99.006	98.059	97.84	97.489	97.59	101.34	99.273	96.036	97.722	101.87	101.51	97.577	95.839	97.574	98.277	99.321	95.746	95.938	102.03	97.516	97.975	94.546	97.253	95.274	98.187	100.34	98.881	99.131	95.001	96.849	95.49	98.124	95.838	98.813	94.672
98.538	99.969	98.816	99.201	94.474	98.337	98.343	99.182	100.78	101.69	99.278	100.45	97.109	99.413	100.38	97.657	99.744	98.79	96.153	98.028	99.956	99.325	98.12	100.12	96.796	99.839	99.749	95.743	99.092	100.22	99.951	95.579	97.196	98.829	100.82	100.25	97.927	95.661	100.39	98.036	98.168	97.465	100.82	101.61	97.399	99.681	99.075	97.13	98.68	97.206
103.87	100.37	102.76	102.94	101.5	103.72	103.16	103.93	100.95	99.926	104.23	99.016	101.65	103.15	102.28	102.55	100.85	101.31	102.49	104.81	100.86	102.82	102.14	102.32	103.73	102.37	104.38	99.581	104.45	102.28	103.56	103.78	100.85	102.69	103.6	104.11	102.41	101	104.4	103.53	104.53	99.553	103.66	99.505	102.03	102.39	99.346	102.5	103.26	102.17
109.59	104.98	107.31	108.15	104.68	105.79	105.67	107.57	105.85	107.68	106.04	108.86	105.35	105.16	107.22	107.55	107.36	103.64	107.22	105.27	106.91	105.47	106.3	105.35	106.38	104.41	108.46	108.53	106.22	108.31	106.93	103.81	103.49	104.06	107.65	103.47	107.12	107.14	109.86	105.85	105.63	106.1	107.24	106.34	107.9	106.09	109.17	105.47	105.16	105.89
102.51	104.27	103.25	106.59	104.86	103.35	107.95	107.74	107.31	106.21	107.45	108.18	104.4	104.9	105.56	107.66	104.73	102.96	106.2	104.96	105.54	104.85	105.96	103.68	106.43	104.27	104.41	105.95	106.83	106.55	104.09	106.64	105.06	104.94	104.55	107.16	105.04	106.22	106.04	106.47	104.67	106.25	108.35	102.62	103.97	106.8	108.82	105.62	104.56	106.27
108.59	106.66	109.17	105.21	108.21	103.77	109.58	107.31	108.19	109.27	108.37	109.36	104.58	110.76	105.26	107.04	105.64	110.22	108.85	106.95	108.43	108.85	110.15	110.05	107.17	111.17	108.6	109.55	106.68	107.44	109.71	110.52	108.93	108.69	106.92	109.12	108.01	108.57	110.45	109.14	109	109.41	108.43	108.69	109.16	108.3	110.86	108.14	108.04	106.93
108.99	105.39	106.94	107.53	105.24	102.83	107.42	105.28	106.33	108.88	105.11	109.06	109.82	107.08	107.14	109.86	108.13	109.57	104.22	105.61	106.92	104.9	105.4	106.74	107.9	108.87	101.9	105.53	108.12	105.49	105.6	105.79	105.35	103.35	106.69	107.01	106.03	106.22	106.54	103.74	109.52	105.07	104.51	106.44	103.61	105.68	105.93	107.14	105.9	105.73
107.34	106.42	106.66	106.28	104.91	105.1	108.52	103.43	108.34	102.77	108.07	106.33	105.53	106.11	107.42	104.64	105.32	106.4	106.62	107.43	106.72	106.61	107.88	110.39	103.92	108.28	107.84	106.97	106.86	102.76	106.95	104.72	107.62	106.23	105.39	106.8	108.64	104.81	105.97	105.33	105.63	105.99	104.24	106.14	106.38	105.58	105.02	107.27	104.36	107.47
100.37	97.003	97.767	98.922	101.73	99.222	96.027	94.34	102.03	97.873	98.935	96.611	103.51	99.564	96.436	97.194	97.104	96.904	100.77	96.864	97.034	98.829	99.172	98.091	98.78	98	99.276	98.501	99.608	96.112	97.171	97.173	97.636	98.181	99.217	96.012	98.619	97.977	94.896	98.898	98.825	97.108	97.346	95.003	96.853	99.139	96.52	100.11	99.522	98.413
106.53	106.91	102.26	104.79	106.79	104.84	105.61	108	107.63	107.24	107.88	107.16	102.81	103.49	107.44	106.82	108.41	104.6	105.33	102.36	106.93	106.43	106.51	105.33	104.16	103	103.39	103.78	103.15	103.51	104.56	104.83	103.79	102.34	108.31	104.49	105.17	105.57	105.73	103.91	103.39	103.68	104.98	106.77	109.48	102.9	105.09	104.81	107.37	101.63
104.27	107.39	102.55	107.87	106.17	105.42	106.45	104.44	103.27	104.45	108.23	106.6	104.9	102.76	107.48	104.32	106.36	107.13	106.55	105.53	108.16	103.63	104.15	104.34	105.09	105.76	102.81	105.5	104.79	108.73	103.26	106.76	104.28	102.64	106.41	106.47	105.3	103.64	103.38	105.95	104.24	109.63	106.86	103.79	106.91	104.6	103.21	103.1	106.8	104.8
109.02	109.32	105.87	104.88	105.59	109.91	111.77	108.59	109.61	111.25	108.25	110.22	104.16	106.28	106.59	106.53	106.52	108.02	108.51	109.1	106.83	106.21	108.87	108.31	107.61	108.4	104.6	106.62	108.28	106.61	110.37	107.38	108.79	106.56	107.12	110.59	107.09	107.41	109.42	109.52	105.79	109.52	104.57	110.08	107.57	105.14	107.99	109.03	108.24	106.29
106.6	105.99	108.23	103.26	106.74	106.71	103.91	108.69	106.67	105.15	107.05	109.22	106.53	107.46	107.79	107.84	107.34	105.66	106.51	105.12	106.62	106.95	106.82	108.63	108.96	106.21	103.96	105.49	105.18	106.83	105.59	107.9	106.85	106.78	105.95	106.97	102.67	106.32	106.49	106.35	106.01	108.23	107.04	108.45	106.92	110.61	107.09	108.15	103.04	103.97
97.452	97.93	99.616	96.31	99.432	96.963	95.061	102.29	98.178	99.328	94.895	99.233	98.401	95.296	96.657	95.39	96.237	96.283	100.21	97.821	99.054	97.444	99.105	96.583	96.926	97.216	97.773	97.883	97.59	98.513	96.291	96.813	97.005	100.11	100.12	95.482	103.28	97.854	98.479	99.087	102.46	95.944	101.11	96.165	99.861	97.535	97.538	98.699	97.793	94.856
108.37	111.08	110.57	108.4	110.2	110.28	108.72	110.15	110.89	107.03	111.42	108.59	113.66	109.74	109.63	110.45	110.02	110.98	110.33	108.47	111.35	110.77	114.55	110.33	109.41	108.41	109	108.22	105.89	107.13	108.5	112.98	108.38	109.91	110.89	110.17	110.74	109.29	110.6	109.54	111.71	111.61	110.52	111.18	110.57	106.49	111.44	111.12	111.01	106.84
105.28	106.43	109.23	108.75	109.87	106.73	107.17	111.17	108.7	105.75	107.46	110.37	106.58	109.78	110.14	106.43	108.48	109.57	109.53	105.51	110.12	107.6	107.78	108.09	109.87	106.67	108.8	108.61	107.09	110.56	106.9	107.39	109.33	107.5	110.67	110.41	107.99	106.65	106.78	107.44	110.93	108.28	109.71	108.52	106.71	106.72	107.26	109.87	109.42	108.27
108.6	110.11	107.38	106.92	107.25	112.1	107.6	108.96	107.79	108.93	108.14	109.3	109.08	107.42	107.49	110.32	107.23	110.45	108.96	107.68	107.1	110.63	111.6	109.26	109.5	105.84	106.38	107.19	106.25	106.3	108.12	107.55	108.87	106.36	106.69	106.58	107.89	108.06	108.51	105.91	106.46	107.8	105.54	106.68	105.76	109.69	110.03	108.57	108.68	107.05
105.53	109.12	107.45	106.46	106.54	103.97	111.42	109.38	108.1	103.91	106.69	107.6	109.27	111.05	106.44	108.39	106.68	111.52	110.28	108.66	107.79	105.34	109.08	109.44	107.07	107.22	105.88	109.41	105.29	107.24	107.74	110.64	104.38	106.36	106.31	106.08	108.83	107.52	105.22	107.42	107.36	107.12	107.18	107.07	108.84	107.47	105.69	107.81	108.39	106.74
108.28	103.31	107.72	104.26	107.2	102.89	104.37	107.43	107.1	102.81	104.87	104.85	105.97	104.62	107.64	106.71	104.67	106.4	105.84	105.58	105.46	104.87	104.21	104.93	106.89	106.91	108.11	103.48	107.02	108.24	103.85	101.64	107.41	102.8	102.88	107.38	105.83	102.65	108.34	107.21	107.66	103.45	106.96	105.86	107.59	105.63	104.63	105.71	107.68	107.01
104.35	109.97	107.09	108.55	109.61	110.31	107.32	104.8	107.22	110.14	110.35	108	108.66	105.46	109.7	108.47	106.77	108.21	107.32	107.85	104.66	105.01	106.18	108.56	109.19	111.7	107.98	107.47	105.84	106.16	108.89	107.76	106.45	107.88	108.19	104.96	108.67	105.64	109.51	109.3	105.54	108.77	108.33	104.24	108.84	106.4	107.04	106.82	107.03	106.18
109.04	107.19	107.77	109.6	109.85	107.13	109.59	105.32	108.5	109.86	109.11	107.67	105.85	108.27	106.6	107.29	109.07	105.83	111.29	110.93	108.15	108.3	107.49	106.89	107.1	104.37	108.68	110.02	109.38	108.79	110.45	107.74	110.97	106.4	113.26	106.57	106.27	107.52	110.01	105.89	106.56	110.67	109.51	109.17	111.19	108.17	108.28	107.82	108.21	108.02
101.31	102.34	97.242	97.029	98.244	101.39	99.337	102.03	98.116	99.297	98.022	99.703	102.34	103.33	102.16	100.99	95.884	99.761	100.39	97.293	101.59	100.41	101.84	97.472	99.34	98.21	99.877	96.088	100.76	99.854	99.825	101.66	99.595	98.82	94.174	97.495	99.009	99.213	98.193	98.124	98.914	98.497	98.509	96.364	100.94	97.146	98.509	96.575	97.441	100.19
103.78	105.27	106.19	106.95	105.77	105.82	101.65	107.27	107.53	108.39	106.87	106.45	105.58	104.15	109.76	107.73	105.9	105.45	106.85	104.11	105.45	104.16	102.45	102.59	104.53	103.37	106.25	103.73	102.4	105.62	105.1	106.8	104	102.64	105.51	105.67	104.72	105.41	109.04	102.94	105.5	104.23	108.97	104.28	106.83	106.3	105.2	107.02	105.11	108.52
103.06	109.53	102.74	105.47	104.87	106.05	103.37	108.03	107.3	105.46	103.07	105.64	108.8	106.79	105.76	105.67	106.05	110.29	104.63	104.69	105.18	106.98	106.33	108.16	108.92	105.44	107.99	105.65	103.79	107.28	104.81	105.43	106.78	104.15	102.18	105.23	105.8	109.36	103.35	104.33	106.12	104.26	106.39	105.76	108.24	104.78	104.65	105.61	103.95	104.1
108.83	111.04	110.15	107.65	112.02	104.39	107.3	107.47	108.01	110.81	107.78	111.72	109.33	109.3	108.68	105.41	110.7	106.58	109.1	112.41	109.66	108.96	109.39	108.25	110.95	107.45	109.1	110.24	106.31	107.47	108.56	108.04	109.95	107.86	109.34	109.02	109.47	107.5	109.34	107.76	108.23	107.2	107.1	105.72	108.84	109	107.93	106.86	107.37	110.85
107.77	103.11	107.63	107.76	105.53	103.72	106.96	107.94	102.31	108.42	108.22	106.17	106.61	103.47	107.1	107.2	108.97	107.52	105.35	105.19	105.81	107.48	105.35	108.17	100.28	106.44	107.98	107.22	106.7	103.88	105.92	106.39	105.66	109.63	106.71	105.91	106.12	105.5	102.7	105.87	104.93	106.25	106.76	109.88	107.25	105.79	106.78	105.02	107.6	106.25
107.57	104.47	106.38	103.87	104.54	106.58	103.69	110.61	104.24	107.94	104.9	107.36	109.11	105.18	103.95	105.53	104.4	108.35	104.41	106.53	105.38	106.63	105.73	104.87	105.44	105.29	106.01	108.12	108.04	105.94	109.32	107.56	102.41	105.6	103.88	105.99	105.3	105.94	106.5	105.8	105.13	106.77	107.1	102.65	104.64	107.06	107.37	105.45	105.65	105.18
109.35	107.69	107.74	110.48	110	106.48	108.17	112.88	110.37	106.06	105.73	103.91	110.38	105.42	109.27	107.47	107.8	105.81	110.59	108.86	107.47	110.72	109.31	107.23	106.9	105.87	106.97	110.73	105.97	105.68	108.79	108.65	109.35	109.66	109.77	109.44	108.5	109.47	107.67	111.77	104.11	109.91	108.67	106.61	109.99	105.99	111.83	111.82	106.94	107.15
101.09	102.79	102.53	99.268	97.678	100.38	96.882	99.984	99.304	99.741	98.52	99.863	100.94	98.511	100.27	98.573	97.692	98.349	99.037	98.732	99.155	101.4	101.65	100.56	102.65	100.73	99.795	101.87	100.19	99.032	98.292	100.02	101.19	98.007	101.98	100.75	98.586	99.651	100.29	101.24	102.51	97.177	100.41	101.96	100.5	101	97.231	99.548	98.749	100.51
104.65	101.65	104.39	104.85	104.79	104.28	103.98	106.65	103.78	105.82	104.14	102.84	104.98	105.35	103.78	101.08	105.57	106.9	106.95	105.89	106.48	104.51	109.55	105.88	104.5	107.27	109.38	106.07	106.62	108.41	102.85	108.61	107.3	105.7	103.83	102.46	100.94	101.67	102.2	105.21	107.59	102.04	105.21	105.39	110.6	104.63	105.6	109.88	105.25	107.05
103.7	99.575	102.15	100.79	102.63	102.22	103.83	102.38	101.48	102.25	101.57	99.01	100.89	99.594	100.29	100.59	99.458	101.61	99.108	100.83	99.366	100.92	100.59	100.25	101.57	100.84	100.26	100.85	99.502	101.61	100.28	102.1	101.58	99.507	102.3	104.1	101.35	101.09	99.79	99.236	102.68	102.01	102.78	96.825	100.22	102.28	101.02	104.63	101	102.59
111.64	105.2	108.6	107.79	107	108.37	106.95	110.57	107.77	107.24	109.03	102.89	108.86	108.34	108.23	109.09	109.33	108.57	110.27	109.23	107.61	106.56	106.05	106.5	109.19	105.75	108.82	109.46	106.49	103.27	106.97	110.1	106.41	109.09	108.31	107.82	110.85	110.12	104.58	111.56	106.63	105.98	107.23	109.06	108.76	106.86	108.02	106.26	107.84	110.63
109.1	107.22	111.22	106.96	109.49	108.86	105.88	106.15	104.79	107.62	105.7	108.38	107.71	109.43	108.59	106.78	109.93	107.17	107.11	108.66	109.67	109.55	108.04	110.02	106.08	111.76	106.62	109.24	110.17	109.82	109.36	107.73	109.14	111.06	107.66	108.57	108.77	105.28	107.28	110.95	113.52	107.95	108.62	108.73	108.8	109.43	110.69	109.81	109.7	111
106.56	107.99	109.44	106.2	103.25	103.73	107.31	108.48	106.71	104.86	104.64	108.11	106.34	105.87	106.12	104.27	106.89	108.96	106.73	108.1	105.21	106.54	107.83	105.24	107.83	104.85	107.16	107.12	107.28	105.9	110.89	103.97	104.82	108.15	107.2	108.54	103.74	106.8	107.2	106.41	103.21	104.51	106.17	110.84	106.4	106.57	106.29	106.64	104.94	105.79
96.445	98.577	98.594	100.31	97.735	98.152	97.513	98.673	98.297	99.19	98.227	100.08	100.56	99.376	100.2	98.586	96.948	98.52	97.708	98.891	99.511	96.986	99.567	99.432	100.38	99.66	98.008	98.674	99.029	97.332	98.325	104.49	98.12	96.841	98.634	97.607	96.892	100.16	96.659	96.754	97.046	100.02	97.524	99.49	101.24	99.737	99.833	98.755	96.787	98.274
97.435	101.69	100.51	100.91	98.161	98.898	94.884	98.498	99.251	98.085	98.606	95.051	98.59	94.588	97.263	97.996	96.686	99.084	95.652	99.965	99.503	96.472	96.416	97.271	95.798	98.922	96.322	97.263	98.478	95.392	98.4	96.865	97.426	96.788	98.552	100.64	96.387	96.834	97.229	96.106	98.91	99.681	98.726	95.533	98.995	98.269	100.22	97.039	101.4	96.425
104.72	103.03	102.42	104.07	101.49	103.66	102.95	104.02	104.48	102.34	102.35	103.24	106.37	103.03	103.74	100.5	103.22	102.33	103.38	100.9	102.33	101.74	106.45	103.21	102.98	103.43	102.69	101.9	104.74	103.58	100.82	102.04	102.7	100.3	102	103.84	103.04	104.44	105.91	100.47	104.75	104.14	105	102.4	102.67	103.19	103.17	102.29	100.6	101.86
104.41	103.46	103.22	107.1	104.04	102.65	106.09	107.48	108.48	106.61	105.1	105.9	107.05	104.86	106.33	104.38	107.4	104.18	105.97	107.81	104.33	105.29	105.74	109.42	105.49	106.42	103.63	104.95	106.29	106.22	105.08	104.42	108	108.81	105.44	104.68	106.92	105.64	105.71	105.5	103.11	106.72	105.11	106.33	104.5	109.26	103.73	107.76	106.54	104.18
107.97	104.81	108.09	107.75	108.03	108.02	105.82	108.24	106.49	107.23	106.46	106.3	108.84	105.57	106.58	108.6	107.8	105.85	109.87	108.81	106.91	109.36	109.02	109.16	109.01	105.54	107.66	107.93	105.94	105.69	107.1	105.51	108.61	107.83	109.93	107.24	107.79	108.46	107.67	108.15	104.48	105.73	108.71	108.52	108.78	107.46	107.48	108.41	108.33	108.52
96.856	99.766	101.48	97.37	98.847	102.4	98.563	93.663	100.72	96.225	96.721	97.827	101.56	98.295	97.054	96.419	98.797	103.1	99.522	100.61	100.31	100.4	98.351	100.22	101.39	99.033	97.686	97.417	95.227	97.69	100.32	96.96	99.477	97.755	99.036	101.78	98.985	98.425	101.51	100.92	99.218	96.777	97.313	98	97.415	101.79	98.966	98.541	99.373	99.547
109.47	105.89	110.14	109.32	106.71	107.43	107.2	110.12	109.66	107.49	110.14	106.52	110.22	108.07	110.2	107.79	106.32	108.89	108.11	107.75	110.38	110.11	109.42	110.47	111.16	110.93	109.33	109.44	109.78	106.94	109.25	106.82	107.8	107.67	108.95	110.17	110.39	109.67	107.69	108.12	110.62	105.94	109.34	107.24	108.3	104.25	105.43	108.38	108.73	107.47
107.18	104.61	105.42	106.9	105.84	104.98	107.32	107.78	103.45	105.31	105.38	107.23	105.5	106.8	107.91	104.99	104.45	104.62	105.29	106.59	105.46	105.21	107.84	105.68	106.6	103.34	105.36	107.05	106.2	107.7	106.78	105.16	105.82	106.99	105.7	103.8	104	106.57	106.06	107.02	101.83	106.42	107.35	104.99	108.77	107.48	107.56	105.74	104.94	104.43
107.77	106.38	109	111.54	107.09	105.59	109.01	108.1	106.63	104.86	107.84	109.39	112.12	106.89	107.67	107.58	105.88	111.25	107.14	111.05	109.26	105.76	108.57	106.37	106.46	105.23	106.1	105.64	106.62	110.61	111.05	111.47	106.05	104.44	108.55	106.85	110.07	106.82	106.63	107.57	111	109.25	110.27	107.28	110.42	108.52	109.53	106	109.64	108.43
99.726	98.395	97.078	96.752	98.039	98.047	98.569	101.23	97.81	99.653	96.113	98.562	97.724	97.815	97.657	101.34	99.627	99.475	95.595	99.761	97.014	98.266	99.657	99.212	94.715	94.779	98.1	99.134	98.614	96.194	96.491	99.061	96.772	99.406	98.482	96.573	100.49	97.739	99.161	97.231	98.575	96.86	99.769	97.156	98.265	98.252	96.879	96.918	97.259	97.964
107.56	108.76	109.88	108.21	107.29	110.5	109.74	108.58	105.44	105.74	110.46	108.2	109.73	109.71	107.39	111.75	109.7	107.13	107.03	108.39	105.62	109.39	108.24	107.97	107.96	109.02	110.42	112.19	104.68	110.24	105.74	108.23	109.91	107.47	108.25	108.12	111.01	107.48	109.28	110.17	105.91	106.08	110.63	108.14	107.05	107.99	109.26	106.68	110.89	109.1
103.2	102.48	103.29	102.86	105.22	103.64	104.24	103.29	103.73	102.57	104.94	103.08	102.97	103.35	103.38	103.32	104.14	101.73	105.21	102.13	103.98	103.41	99.956	100.32	103.37	104.34	101.26	103.32	100.61	103.02	101.67	104.99	101.33	100.87	102.51	100.1	102.23	106.96	103.99	101.12	101.77	100.69	98.893	102.78	103.6	102.71	104.02	102.53	101.33	103.16
106.57	107.55	107.51	104.77	103.55	106.03	103.72	104.27	104.25	106.86	108.2	105.87	107.55	106.73	106.67	108.92	103.58	106.9	106.79	103.96	104.59	105.9	107.94	103.82	106.88	106.41	107.42	106.29	105.97	104.57	105.63	108.48	108.18	103.91	102.11	104.83	108.29	107.19	105.6	106.53	105.51	104.78	104.5	105.78	107.26	110.23	108.67	102.65	103.86	109.14
95.831	96.345	98.448	100.07	96.472	96.581	99.853	97.13	102.07	95.53	96.421	101.31	101.06	97.637	99.211	96.786	100.25	97.957	97.64	100.64	96.232	102.74	99.573	100.55	99.261	98.068	97.797	101.12	100.95	99.541	97.958	100.43	98.643	95.512	97.046	100.2	96.543	100.52	99.849	96.606	96.218	99.689	95.713	96.457	98.146	100.68	99.884	97.78	99.77	99.778
103.05	107.52	106.3	103.22	105.77	106.85	106.46	107.46	109.63	107.26	106.69	107.56	105.58	105.24	106.86	104	105.18	102.63	106.56	106.04	107.31	105.96	106.4	105.86	108.36	105.98	106.22	107.19	107.23	106.55	103.77	105.17	106.6	106.37	102.49	101.97	105.99	104.33	105.79	105.97	105.66	105.18	104.73	107.35	109	102.41	103.24	105.34	105.38	107.88
105.78	107.39	107.67	106.86	109.29	107.53	104.85	108.29	104.78	103.06	101.98	103.51	108.29	107.31	107	108.18	104.57	105.7	104.72	107.75	106.57	106.47	107.2	106.72	108.84	106.25	104.57	104	104.99	104.71	106.16	105.04	106.95	104.66	103.88	105.44	106.05	103.79	105.5	106.39	104.56	105.79	102.69	106.5	104.95	106.16	107.5	104.79	105.82	108.5
106.46	107.17	102.04	105.15	108.37	106.99	108.08	106.14	108.06	107.5	106.99	109.37	105.14	107.88	104.85	104.37	110.35	106.87	105.9	103.87	105.11	103.38	107.13	107.37	106.13	107.96	106.38	107.78	107	107.1	107.58	104.8	107.33	109.85	107.95	104.11	107.27	106.17	107.69	104.03	105	105.99	108.22	109.15	106.43	104.73	107.51	105.23	108.46	104.79
108.01	107.54	109.68	109	106.04	111.06	112	109.08	107.9	106.71	107.25	106.58	105.56	107.12	105.69	108.18	107.21	108.06	108.8	107.9	110.73	108.35	111.8	106.81	113.5	106.65	108.74	107.59	108.93	106.76	109.95	109.35	109.81	109.69	109.79	111.03	107.83	107.05	108.83	109.1	110.14	107.64	109.58	109.63	109.62	110.39	107.95	103.29	107.33	109.59
103.75	108.17	107.92	107.38	105.43	108.55	108.13	103.82	107.05	107.84	106.5	105.5	104.43	104.17	106.08	104.55	103.12	105.96	108.9	106.5	104.96	107.19	108.19	104.96	103.33	107.2	108.85	106.09	101.74	105.67	108.32	105.96	106.77	105.66	106.03	105.43	105.48	101.51	105.16	107.12	103.54	105.39	109.71	107.32	105.88	105.81	106.34	104.61	105.17	104.31
109.44	111.2	110.82	110.16	111.29	107.9	112.4	110.23	110.95	109.71	112.29	111.94	109.24	109.11	110.04	108.84	111.7	109.75	109.86	109.31	111.55	110.77	109.51	109.23	106.93	109.57	109.53	111.55	111.99	109.19	112.02	110.69	110.24	111.25	113.33	113.2	110.18	110.85	109.19	112.27	112.28	111.12	108.76	109.22	111.37	109.88	111.97	109.45	107.45	112.83
104.85	104.91	105.46	103.18	107.86	108.21	106.95	105.74	106.63	106.45	105.23	106.28	107.08	108.1	107.76	102.62	104.66	103.83	108.92	112.52	103.72	104.6	107.23	108.84	106.44	106.04	107.06	107.02	107.46	106.27	107.61	102.94	105.69	104.89	107.14	110.17	108.04	106.1	106.04	108.07	108.77	108.57	104.22	108.74	108.35	109.4	105.49	108.02	105.27	105.03
97.912	97.427	96.355	98.608	100.4	97.139	96.76	103.22	97.259	95.857	99.462	97.616	98.509	101.41	95.521	95.795	96.087	98.502	100.78	97.382	99.52	99.336	96.876	97.469	97.147	99.789	100.53	99.083	97.758	96.748	101.78	99.764	98.417	94.61	97.818	99.425	97.683	98.256	99.265	97.023	97.726	98.325	97.356	97.673	96.778	98.844	101.19	100.33	96.492	95.059
107.01	106.61	109.85	111.16	105.84	110.47	107.98	106.01	108.19	108.36	104.6	105.82	107.07	106.51	108.34	109	107.17	105.15	110.72	109.7	107.59	107.17	105.66	106.32	106.09	108	107.18	106.68	106.19	108.23	105.01	108.07	104	105.74	108.72	108.32	110.66	108.9	106.07	108.08	107.36	104.73	108.2	107.58	109.72	108.89	109.39	106.41	105.58	108.54
104.32	105.99	105.21	107.91	104.98	107.04	104.4	106.44	105.51	105.11	104.9	108.03	109.37	106.17	103.32	105.78	105.84	103.51	103.7	108.62	107.3	102.59	106.52	106.71	104.45	104.82	104.3	102.8	109.25	103.35	103.72	106	105.3	105.52	104.05	106.08	104.8	106.97	106.12	106.22	106.47	108.06	105.8	103.81	105.93	103.88	106.89	107.96	103.96	107.78
107.24	103.52	101.72	103.81	106.95	105.6	104.77	107.82	106.46	106.01	105.46	105.55	106.03	108.85	108.36	106.72	106.42	107.21	106.07	108.33	104.88	106.89	103.24	108.34	105.87	105.53	106.36	107.82	106.8	103.81	103.77	101.89	106.14	108.52	105.64	102.99	107.84	106.76	108.62	107.61	104.97	102.88	102.33	109.99	104.82	105.71	104.13	108.34	106.31	104.94
106.64	107.83	107.01	107.16	106.8	109.57	105.72	106.09	105.41	106.99	108.59	108.44	106.35	106.73	109.45	107.23	107.9	110.44	111.83	110.29	107.04	108.19	108.83	107.14	107.61	108.12	108.23	106.5	106.8	109.95	108.15	106.6	109.75	107.54	107.41	107.01	106.2	106.72	106.92	107.62	110.51	110.16	107.96	109.24	107.09	106.12	108.74	107.46	111.42	105.53
102.99	104.41	107.31	103.67	106.86	106.24	105.9	104.2	106.53	105.67	105.63	102.54	103.76	107.56	103.21	102.9	105.39	103.02	105.8	104.91	104.17	107.18	106.1	106.96	105.41	105.57	105.87	107.69	105.33	100.5	105.62	106.16	106.85	103.43	105.96	107.29	104.62	105.48	104.71	106.49	107.33	106.09	105.06	105.74	108.39	106.42	102.36	105.63	106.03	104.38
110.8	110.34	108.47	111.98	108.92	112.71	114.23	109.38	112.16	107.77	108.49	109.03	109.52	113.9	111.02	107.45	110.09	112.63	109.08	110.4	107.36	113.35	110.63	111.43	111.09	110.33	110.2	107.1	108.5	108.67	109.17	108.78	106.3	109.4	111.17	109.72	110.63	109.97	109.23	110.44	108.33	109.29	110.1	109.4	108.68	112.55	108.98	113.14	110.57	112.3
106.06	103.68	106.3	108.7	104.7	106.11	103.33	106.72	105.01	108	107.61	110.47	106.57	105.65	103.1	104.34	103.24	103.68	104.37	107.37	105.06	102.95	102.54	104.15	106.23	103.14	107.41	108.91	105.38	103.99	105.66	104.54	106.68	106.27	106.74	104.02	105.08	105.11	109.41	106.19	105.64	107.32	105.75	102.89	106.46	104.86	106.63	108.59	108.2	105.84
109.33	106.28	106.55	106.86	109.34	107.77	107.7	106.24	108.93	107.3	106.93	108.07	107.54	105.99	106.67	107.2	108.31	106.4	108.46	106.71	107.74	108.53	102.98	107.4	107.96	105.67	109.97	108.76	108.81	106.05	110.57	107.06	108.85	106.93	107.55	105.99	107.4	109.11	107.73	106.74	108.02	106.95	108.12	108.79	107.14	109.71	105.5	108.3	108.74	109.37
109.56	107.17	109.41	109.23	111.06	108.48	109.6	109.29	104.56	104.76	109.41	108	108.4	108.39	104.71	107	108.05	110.87	108.93	111.71	108.24	111.33	109.76	108.89	112.01	110.24	106.55	111.27	109.56	108.98	110.58	110.07	106.72	107.91	111.35	110.6	107.99	110.16	108.68	110.4	106.07	110.26	103.85	109.72	110.02	109.13	110.15	108.85	107.61	109.45
105.54	108.28	107.29	103.85	108.73	108.97	111.65	107.12	108.27	109.11	107.94	110.93	108.21	106.38	106.71	107.26	108.32	108.49	108.08	106.71	108.52	106.7	107.74	107.81	110.04	106.83	106.15	105.86	106.51	107.52	108.42	107.89	109.22	108.27	104.75	108.58	105.2	106.11	107.73	109.28	107.51	108.69	110.6	106.69	106.62	111.34	107.97	110.67	111.58	108.24
105.96	108.13	108.79	107.02	110.21	109.69	108.42	106.29	106.24	107.4	107.26	108.2	109.42	110.16	106.47	110.1	112.05	109.74	108.34	108.94	106.66	109.02	109.12	109.63	106.04	106.15	111.06	108.93	108.69	108.33	108.88	107.5	109.19	108.06	108.49	107.4	107.1	108.9	111.61	106.76	108.97	108.58	105.72	107.04	109.08	112.06	108.87	109.22	110.72	106.05
103.28	106.21	105.24	107.42	109.23	109.07	107.05	103.86	102.55	106.61	107.94	103.27	104.1	106.05	105.52	105.1	104.35	106.52	107.75	106.21	104.87	108.43	103.79	108.62	106.57	104.63	105.52	106.24	105.69	103.93	106.87	99.97	107	105.11	106.53	104.33	106.04	106.64	105.6	107.33	107.92	103.5	99.731	105.26	104.78	106.43	106.01	107.9	108.03	105.51
107.86	113.38	107	106.3	105.58	105.72	104.18	108.94	107.02	106.8	109.11	109.45	107.95	108.03	106.38	105.21	111.81	108.89	107.15	108.46	107.62	110.66	110.46	111	104.43	108.86	108.93	108.1	110.6	108.8	107.06	105.1	106.62	107.71	107.46	106.96	107.11	107.92	108.57	108.82	105.31	107.52	109.67	106.07	107.64	108.02	105.56	108.83	107.01	105.09
109.25	108.32	112.03	109.77	110.71	108.24	109.29	105.9	107.6	108.66	106.48	109.65	106.42	108.69	108.06	109.89	108.46	110.96	107.25	106.37	110.81	106.1	108.14	107.98	108.99	105.49	107.96	110.98	106.65	111.05	106.21	110.79	108.21	112.42	108.21	109	109.05	107.8	109.44	110.14	109.71	109.32	107.28	109.24	111.54	107.73	107.76	109.09	107.99	109.12
101.38	100.2	99.465	97.971	101.04	102.9	102.32	102.08	102.2	102.6	99.267	99.768	100.46	98.492	100.09	105.64	99.683	99.978	103.32	103.11	100.32	103.07	103.3	99.607	98.617	100.79	103.59	101.18	100.53	98.114	99.336	101.98	99.152	98.321	100.37	99.763	103.59	101.26	103.49	99.8	100.06	98.756	102.52	102.88	99.118	102.92	101.53	102.32	102.26	99.677
105.89	104.04	103.49	106.76	104.94	108.1	104.76	103.74	107.3	107.39	106.64	105.62	102.89	105.22	103.85	107.38	105.92	106.72	103.03	106.81	107.41	109.37	105.61	104.83	105.5	107.24	108.09	106.57	105.56	109.69	106.41	104.5	107.33	105.02	105.22	104.61	105.15	104.29	106.74	108.37	105.11	105.09	103.76	108.28	106.62	105.43	105.18	103.23	106.17	104.3
107.52	109.6	109.6	108.89	110.78	108.23	108.91	108.71	112.49	109.44	108.86	111.21	109.6	111.94	117.22	110.77	112.87	110.19	109.63	112.03	109.31	114.41	110.75	112.43	108.81	113.08	108.94	111.63	112.73	112.42	108.22	112.06	110.51	112.04	112.97	112.63	109.3	112.8	110.91	109.44	111.81	111.45	110.88	107.22	110.72	109.78	110.19	110.43	108.29	114.05
109.99	105.34	108.49	109.11	110.74	107.9	108.23	107.16	108.25	107.31	110.22	106.97	105.33	109	108.17	107.86	109.47	109.87	113.36	108.53	108.17	108.97	110.63	107.31	110.8	107.12	109.19	107.25	106.11	108.94	107.59	106.03	112.3	110.37	111.09	109.91	108.81	106.67	108.87	107.62	108.82	105.12	110.11	109.78	107.36	106.19	109.45	108.38	109.58	107.99
107.03	104.93	108.25	105.43	105.94	105.64	105.87	104.55	107.02	105.27	104.52	105.91	109.15	105.08	108.12	106.01	107.07	103.21	106.49	104.74	105.42	102.03	107.87	106.21	106.39	104.2	106.06	107.79	110.22	103.64	106.58	107.45	104.34	103.45	106.51	108.22	106.05	108.64	103.88	107.19	104.9	107.89	104.87	101.46	103.07	107.16	108.26	104.91	107.42	105.96
96.919	97.508	96.489	97.601	95.881	96.837	97.468	97.61	100.8	98.054	98.946	96.754	96.065	98.184	101.2	99.813	96.061	95.405	95.485	98.254	99.586	99.119	97.317	98.087	100.48	97.544	99.041	98.221	96.377	98.056	97.58	99.446	101.52	99.71	98.076	98.759	97.593	99.905	95.601	100.7	97.251	96.909	98.109	98.232	100.42	97.951	98.368	95.519	98.592	96.131
97.089	98.086	100.06	97.686	101.18	96.931	100.46	99.997	99.895	99.766	99.465	98.804	99.834	100.97	96.003	97.099	100.61	98.73	99.255	100.77	101.41	98.454	95.111	101.26	99.465	97.775	97.808	98.163	97.634	98.475	97.411	98.393	97.599	97.147	102.59	98.933	101.48	94.747	99.708	97.894	100.4	99.848	98.901	101.53	97.485	99.645	96.906	99.261	96.307	99.925
101.14	97.604	96.719	99.918	96.726	98.305	98.772	96.232	98.02	98.477	102.18	96.828	98.441	99.183	95.335	97.569	98.252	97.878	99.001	102.26	97.82	99.221	99.206	98.132	96.695	96.068	99.485	101.1	98.873	96.011	100.22	96.011	97.967	96.784	98.812	99.02	99.763	100.7	98.35	99.145	99.609	95.356	97.375	99.435	96.891	99.677	96.192	97.478	101.64	97.777
104.53	107.06	106.29	104.49	104.72	104.97	104.46	104.04	105.81	102.91	107.9	104.98	104.22	105.71	106.53	105.23	106.45	104.82	108.25	103.05	106.89	107.67	105.4	108.79	105.05	105.11	107.26	104.2	104.12	108.52	105.81	107.47	108.62	106.21	104.54	107.62	104.56	106.93	107.01	107.3	105.63	108.18	104.46	104.56	107.15	105.43	104.91	106	107.93	106.4
107.67	107.64	106.45	110.42	108.63	111.68	108.68	109.71	107.01	107.23	108.62	109.68	107.07	110.75	106.97	107.7	108.01	106.95	110.83	109.51	109.27	108.2	108.95	107.7	107.48	106.47	111.97	110.85	106.62	108.61	106.38	108.29	106.38	111.05	108.53	108.76	111.66	106.44	107.38	109.57	108.02	109.98	107.85	110.29	106.84	109.78	105.86	110.78	106.8	109.44
96.537	98.882	97.379	99.663	95.034	101.93	99.437	98.606	98.064	99.709	101.15	97.665	99.072	99.56	99.144	99.289	103.13	99.287	99.679	99.115	97.476	96.702	98.239	98.031	96.614	99.268	99.83	100.26	99.342	102.94	101.42	98.102	97.914	97.766	99.813	100.08	100.47	97.374	99.196	96.216	97.213	98.262	100.16	96.471	100.09	97.734	99.048	98.404	100.18	99.573
104.34	109.91	104.26	103.06	105.24	106.99	107.22	107.35	105.62	106.75	108.57	108.17	104.44	109.6	106.61	108.86	108.48	109.8	103.64	106.41	108.85	107.99	104.67	103.95	106.4	106.39	107.75	106.29	103.67	107.42	107.89	105.53	106.86	105.24	105.17	107.05	105.73	106.73	106.26	106.73	104.52	107.68	106.12	105.25	106.68	105.44	106.95	105.49	106.01	105.24
109.21	104.61	106.18	105.45	104.56	107.78	107.52	105.81	104.27	106.38	108.73	107.44	109.47	104.5	104.12	107.85	106.09	106.98	105.68	104.42	106.32	104.77	107.68	107.79	106.69	106.43	106.56	106.53	105.68	103.67	107.01	106.26	102.07	106.61	107.66	106.39	105.75	105.35	105.07	104.74	106.76	103.66	109.87	103.61	106.8	104.73	107.49	106.67	106.31	105.64
96.795	97.78	98.241	96.312	97.737	99.078	98.929	96.777	98.346	99.432	97.478	95.689	98.682	96.53	96.861	95.926	98.256	98.35	98.653	99.966	98.646	98.349	96.206	97.879	98.898	99.321	96.887	97.391	100.45	97.664	97.545	98.943	102.16	100.23	95.301	99.049	96.025	98.465	97.979	97.194	99.976	98.859	98.286	96.672	95.621	98.008	98.919	100.23	95.764	100.92
109.96	106.27	105.69	107.85	102.12	108.01	109.74	104.36	105.93	105.57	112.32	108.43	108.04	103.47	109.27	108.66	104.67	107.15	104.24	106.68	105.86	108.49	106.35	107.52	108.12	107.03	107.23	108.1	106.74	104.12	108.05	108.65	107.34	110.78	107.45	108.53	106.16	107.76	108.76	105.25	107.02	108.02	104.08	107.41	104.94	108.49	107.15	105.92	105.57	103.87
96.013	101.38	98.71	97.704	99.251	99.268	97.192	97.364	100.52	99.877	98.902	97.296	99.484	97.259	98.619	98.748	98.629	98.686	96.505	98.394	99.2	98.867	97.343	99.614	96.741	99.715	97.8	97.042	99.393	96.92	98.587	97.396	99.829	99.498	98.427	97.873	94.789	96.962	101.49	95.129	98.108	97.251	100.37	99.464	98.703	100.12	99.557	97.818	97.817	97.372
105.54	108.05	106.32	107.46	104.56	103.3	104.42	108.24	104.69	108.98	107.18	102.63	104.63	105.25	109.46	107.02	108.15	109.67	106.51	106.85	107.94	105.63	106.2	106.7	105.87	104.36	101.51	103.19	106.29	105.73	106.45	106.92	104.75	106.21	105.57	107.47	107.62	106.85	108.93	104.48	103.24	107.09	108.65	103.62	106.36	107.17	104.33	103.45	107.35	105.12
109.42	107.92	103.32	104.34	105.44	109.27	103.88	105.07	106.48	105.56	109.47	107.29	107.57	105.58	106.09	108.09	104.7	106.21	104.29	106.88	105.31	104.86	106.85	104.02	106.88	106.13	107.68	108.85	108.14	105.15	105.68	105.81	108.86	105.16	103.31	106.92	105.4	101.97	103.82	108.62	109.63	105.81	106.07	104.24	107.33	103.73	106.6	106.99	106.13	105.44
101.59	99.629	99.948	101.95	96.271	98.19	100.28	98.345	97.344	100.53	96.866	96.082	98.987	96.651	99.842	96.895	98.558	99.407	98.854	98.884	100.85	96.874	98.101	96.613	98.142	99.254	97.791	101.49	99.627	98.213	97.716	98.115	98.75	96.885	98.878	100.33	99.502	95.92	97.265	95.594	100.1	99.45	100.25	95.372	97.939	100.13	100.61	95.348	101.46	98.294
105.8	108.33	107.36	105.47	105.62	107.02	108.78	108.46	110.15	108.31	108.86	105.08	105.53	106.58	104.17	104.96	104.81	104.55	106.63	106.84	108.22	107.88	108.74	108.73	103.04	106.27	108.66	107.81	109.24	107.68	105.14	105.08	107.16	105.55	104.36	105.26	103.94	109.37	105.14	107.68	104.59	107.18	106.35	104.06	104.24	110.44	108.64	108.35	104.19	108.37
106.97	105.89	108.77	107.92	109.62	108.38	109.14	106.77	108.75	109.02	111.05	110.65	107.77	109.54	108.45	110.44	106.99	108.39	108.86	105.58	107.95	107.08	108.1	108.25	108.16	109.4	106.6	110.48	106.91	109.11	108.8	105.65	108.33	106.88	108.5	112.49	107.97	108.15	106.84	106.16	107.72	110.08	106.71	109.83	108.81	108.57	107.13	106.23	109.86	111.9
104.08	107.72	106.82	107.91	103.97	105.78	107.02	106.31	104.18	106.74	105.94	104.19	109.61	104.29	105.98	105.66	105.93	106.33	105.45	101.84	103.69	107	108.32	103.78	105.84	104.77	107.55	103.3	104.67	105.99	106.22	106.43	106.45	106.33	105.88	105.72	105.79	104.91	105.69	105.21	103.02	104.15	106.76	103.59	106.07	107.87	104.75	104.77	102.57	108.73
108.73	107.14	106.01	107.52	106.22	106.33	107.55	106.8	109.84	110.03	105.54	108.83	106.97	105.86	110.46	107.43	108.34	109.59	108.66	111.42	107.32	109.02	110.93	110.18	105.68	106.75	110.67	108.62	107.89	108.2	109.07	109.12	109.93	109.22	107.3	111.58	106.84	107.54	107.44	109.35	109.71	112.17	110.9	106.29	107.2	106.19	107.91	110.38	109.58	110.2
108.68	107.18	107.21	105.72	109.81	108.05	105.63	108.9	106.81	105.93	104.46	106.62	108.05	105.86	104.52	105.29	107.57	106.13	104.99	103.82	109.29	106.94	107.45	104.36	108.76	107.11	103.97	105.18	108.18	106.42	108.2	103.6	107.03	105.17	107.54	105.55	106.77	108.3	108.35	104.78	105.97	106.76	104.41	106.22	106.1	106.84	104.77	105.7	106.49	105.45
104.05	108.18	105.95	108.32	104.96	105.65	106.39	106.75	108.46	105.87	108.83	106.27	108.18	104.62	105.23	104.81	110.37	104.98	107.3	106.86	103.44	109.21	106.34	109.34	104.88	106.66	106.77	105.06	105.23	106.4	104.75	105	102.61	105.29	105.23	105.65	105.36	106.72	106.7	109.88	107.42	106.17	105.68	107.16	106.14	107.17	103.13	107.5	107.28	104.5
108.39	105.17	106.11	105.36	105.55	104.47	106.48	108.42	106.79	104.42	106.48	108.09	105.25	105.64	104.74	106.23	108.29	103.91	105.25	104.17	108.26	105.97	106.21	105.21	109.11	105.49	104.19	108.26	105.15	104.62	106.9	105.5	107.59	103.68	109.15	105.47	106.38	104.92	106.4	105.25	109.87	102.53	106.58	105.55	105.3	103.64	104.66	106.62	107.87	105.16
107.53	110.46	110.51	108.53	110.4	107.79	109.89	107.07	109.88	107.3	108.88	107.02	111.32	110.38	106.42	106.43	107.58	110.84	105.61	108.67	105.58	108.64	108.75	108.85	109.6	109.11	109.91	110.36	110.73	106.41	111.24	110.81	110.31	108.44	108.53	104.68	108.29	110.06	106.18	106.46	111	108.41	108.39	109.59	105.84	107.26	108.7	110.58	108.54	107.25
100.2	102.1	98.7	99.687	99.434	99.075	99.291	100.33	99.21	101.88	104.24	102.92	99.506	100.79	97.845	99.92	99.246	100.4	99.816	103.29	101.86	103.08	102.86	101.03	100.16	96.591	97.941	101.54	103.65	102.33	100.36	99.146	99.958	100.22	99.915	98.047	98.423	100.97	102.77	99.797	99.362	101.38	100.19	101.73	100.56	98.967	99.903	98.993	102.89	103.76
98.692	103.27	102.3	101.25	97.812	99.965	100.96	98.182	100.48	101.07	103.48	102.38	99.506	99.713	102.77	99.704	101.73	99.894	99.468	100.32	99.231	100.85	101.98	101.11	100.16	99.869	100.07	99.738	98.463	100.64	98.232	100.36	99.504	100.07	100.5	101.9	98.482	100.74	101.75	101.04	101.32	103.17	99.182	101.73	98.751	97.591	100.25	100.42	102.96	102.07
108.83	108.68	109.94	108.69	108.2	108.09	110.12	107.39	103.54	107.3	107.48	111.34	108.35	107.48	106.4	109.62	109.24	106.76	106.15	111.2	108	109.38	108.23	108.61	107.36	108.38	111.09	107.87	104.88	108.99	107.82	102.58	105.92	108.68	110.5	105.35	109.8	104.84	109.82	107.03	106.57	107.33	108.42	106.34	108.33	109.21	109.24	107.22	108.06	108.25
110.34	104.3	109.05	107.48	106.38	110.59	108.04	106.29	108.26	110.08	110.25	104.88	108.73	105.27	109.64	112.73	105.45	107.93	107.35	108.62	108.48	105.79	112.49	105.73	109.62	108.45	107.65	108.67	107.5	108.94	106.41	107.41	108.55	110.54	107.22	107.84	108.04	109.29	107.85	109.35	112.19	106.31	107.63	107.82	106.79	111.53	109.8	105.78	110.13	108.32
100.35	101	98.356	96.703	97.091	98.115	101.98	99.856	102.52	96.936	99.794	102.05	96.776	101.12	97.568	101.48	100.3	94.024	98.683	98.833	97.591	101.38	99.905	97.842	100.21	98.23	98.275	99.339	99.094	96.594	99.189	98.507	95.386	100.8	97.442	98.452	99.333	95.775	95.232	101.25	97.87	98.251	97.416	96.473	100.39	99.583	100.55	99.563	99.161	97.107
99.931	97.248	99.013	98.354	100.45	95.725	98.041	97.302	97.7	97.424	98.969	97.535	101.9	97.283	101.48	99.504	95.297	98.871	97.165	99.037	98.761	100.07	97.724	96.288	98.335	97.701	98.47	97.529	95.544	96.125	100.42	101.76	97.415	99.026	96.792	95.568	96.437	98.822	99.022	97.966	100.51	101.94	99.33	98.994	99.536	99.009	97.007	99.504	95.248	100.12
106.42	106.38	106.48	107.25	107.9	103.28	107.58	106.39	107.81	103.2	103.64	105.9	105.39	104.81	104.58	107.57	105.41	105.26	106.01	108.89	109.18	105.02	103.1	107	107.82	104.1	106.28	104.74	104.8	105.47	103.83	107.32	105	104.96	108.07	105.2	105.27	105.88	104.41	106.9	105.48	105.87	103.96	103.26	106.74	106.2	108.3	108.08	104.91	105.22
109.15	108.68	105.65	106.46	111.35	111.09	106.9	108.19	106.74	109.63	108.81	107.13	107.21	105.26	106.06	106.18	107.25	110.24	107.71	108.13	110.14	105.74	104.4	106.64	108.28	105.87	109.7	109.34	107.87	108.02	107.68	110.54	109.74	107.35	108.14	109.82	107.27	109.95	106.56	107.66	108.19	104.44	106.09	108.58	108.86	108.92	107.95	106.29	105.38	107.55
107.57	105.24	106.59	103.93	106.29	110.05	103.3	106.48	108.76	107.13	106.25	107.42	103.74	110.05	105.97	105.91	106.96	105.1	105.63	102.07	106.79	103.84	107.52	105.61	105.01	107.4	106.04	106.97	108.84	105.25	106.75	105.88	105.96	106.72	104.75	105.6	108.03	110.61	106.58	107.32	104.12	109	109.13	105.21	107.87	106.03	105.61	106.2	107.4	107.39
102.06	100.46	98.351	101.9	101.98	99.355	100.34	100.26	97.373	98.92	98.146	103.06	101.64	101.14	97.175	99.332	102.96	98.142	98.706	102.5	104.8	99.797	102.05	99.729	98.867	100.69	99.882	103.56	98.694	104	98.878	101.36	100.2	97.777	102.04	100.34	100.24	99.223	100.62	100.56	99.621	101.21	103.22	99.111	99.927	102.19	98.104	99.227	101.19	100.17
104.82	106.15	103.96	107.07	105.51	104.23	106.62	103.36	103.43	103.92	103.07	106.22	106.09	102.61	108.16	104.51	104.41	105.46	104.85	106.73	104.16	108.02	108.16	104.68	107.28	109.6	108.15	106.93	107.39	106.5	106.17	106.86	104.6	104.79	106.87	101.19	106.3	108.36	105.95	103.27	106.34	105.58	104.37	105.89	101.77	104.64	108.31	107.84	107.19	107.44
110.95	107.21	107.46	108.43	107.79	107.86	109.67	109.2	107.99	106.52	107.01	108.84	106.37	109.15	108.22	105.61	110.24	110.83	107.47	108.29	104.43	108.8	106.27	111.31	106.28	107.09	107.62	107.42	109.21	105.58	108.52	108.3	108.82	107.91	107.33	110.54	106.24	109.45	111.75	108.64	109.28	106.75	109.82	109.36	105.88	108.49	107.94	105.9	108.74	107.14
107.45	106.04	101.67	106.21	106.22	104.01	104.61	105.56	102.76	106.21	108.01	102.84	107.18	105.35	103.03	102.08	104.48	106.67	104.23	106.55	102.03	103.02	104.44	106.96	106.19	107.12	105.75	102.81	105.41	108.26	107.46	105.08	108.33	104.9	110.51	107.2	106.41	107.29	108.13	106.47	101.56	104.28	108.77	108.02	104.5	104.38	105.02	105.14	105.91	106.86
108.96	104.48	104.38	106.25	106.97	107.79	107.67	106.59	106.71	109.12	106.5	103.09	107.69	107.04	106.7	106.31	108.98	103.76	106.74	107.76	107.33	107.57	103.07	104.76	104.59	106.69	106.16	104.57	105.11	108.24	107.68	106.52	105.55	108.39	107.41	103.23	106.23	107.02	107.69	109.46	104.32	105.77	104.06	104.03	105.62	105.32	107.85	105.44	106.43	105.03
105.9	109.37	106.76	109.12	107.38	104.85	107.9	110.23	108.55	106.18	107.8	107.95	107.67	108.17	107.18	109.18	104.97	106.14	110.3	108.92	108.62	107.19	107.12	103.91	110.18	108.97	111.77	108.26	109.33	106.48	107.02	110.25	106.38	105.71	106.66	103.4	107.96	108.54	107.96	109.48	108.46	109.23	106.42	107.98	108.05	105.6	104.75	108.5	110.6	105.93
96.69	96.415	97.987	97.224	98.23	96.867	99.719	95.799	97.019	100.34	95.414	93.871	94.988	98.696	99.406	101.12	101.1	96.655	98.781	98.083	98.111	96.371	97.087	95.66	99.496	95.297	99.846	98.332	98.377	97.1	98.143	101.16	98.092	94.297	96.96	98.328	97.667	99.461	98.727	98.913	98.57	97.434	99.172	94.594	96.931	96.2	100.14	97.618	99.481	98.044
108.1	103.72	108.29	108.18	103.33	107.3	104.52	103.57	104.3	105.88	106.79	103.77	106.41	102.61	105.78	104.76	106.9	104.34	107.58	106.23	107.6	105.87	105.7	107.09	104.69	107.21	106.81	104.34	104.16	106.81	107.39	103.94	104.66	104.48	104.43	106.67	103.6	106.57	109.62	107.31	104.6	103.9	103.47	108.07	101.1	104.1	105.3	104.61	105.88	107.32
106.88	106.06	106.49	106.71	109.28	106.54	105.91	108.93	107.87	105.01	108.08	106.35	107.46	108.82	107.33	109.63	107.28	105.78	108.91	108.06	106.14	107.92	110.36	108.12	108.8	110.19	108.06	109.37	108.17	109.98	110.87	111.26	109.21	105.46	105.27	109.48	109.25	109.61	108.16	107.61	108.52	110.41	110.67	107.19	106.92	108.1	109.19	108.63	106.46	106.57
107.93	104.38	107.25	107.16	107.92	105.94	107.41	105.89	103.83	107.08	106.75	105.99	105.89	105.67	109.23	105.83	108.69	102.91	102.67	107.76	108.49	104.09	107.31	108.47	111.02	104.46	106.18	106.14	106.38	110.07	106.47	103.31	107.43	105.61	107.2	105.97	105.26	105.21	104.77	107.15	102.19	107.54	106.2	106.09	108.07	106.95	105.39	108.13	105.62	108.02
108.46	108.68	112.81	105.69	104.98	107.46	106.66	108.89	105.75	108.46	109.89	108.22	107.44	107.76	108.1	106.64	108.54	105.8	109.06	106.4	108.58	104.65	107.04	106.57	104.99	105.91	107.85	106.99	107.29	108.33	106.19	107.64	108.17	107.04	108.84	109.36	108.29	107.87	107.2	108.4	108.36	108.98	109.48	107.25	106.03	107.22	108.41	107.92	109.15	110.98
107.54	105.08	105.91	105.52	105.91	104.26	108.44	104.73	106.07	104.36	106.01	108.06	106.19	107.79	106.3	103.97	104.19	105.09	102.54	106.39	106.86	105.48	103.91	103.87	105.87	106.33	103.5	108.04	104.26	107.7	106.29	102.61	106.39	104.05	107.28	108.08	104.45	106.89	107.39	107.47	106.78	105.12	104.36	103.82	105.3	103.11	105.21	105.98	103.62	104.78
103.26	108.1	107	106.35	103.92	106.9	103.52	105.44	105.18	105.31	104.58	107.16	102.93	106.17	105.85	106.08	107.19	104.76	105.57	104.77	108.93	105.37	106.98	107.01	108.5	105.22	103.92	107.56	103.17	106.15	103.2	105.23	108.81	103.56	104.15	104.43	107.1	103.53	105.78	104.6	103.28	106.92	105.37	105.5	106.29	105.89	103.32	107.69	105.29	108.09
113.41	110.5	110.38	111.07	109.51	109.78	112.66	112.24	111.85	111.96	106.71	105.93	108.11	108.77	112.09	115.72	108.74	111.07	111.44	109.99	110.35	109.79	109.16	106.68	112.05	112.01	109.87	110.4	112.81	109.29	109.3	113.83	107.99	109.17	109.51	110.49	113.35	110.94	109.36	108.83	107.75	108.66	112.92	107.33	110.48	109.45	108.13	108.98	110.8	108.52
106.38	108.38	104.94	109.47	107.1	105.45	111.27	106.59	108.25	107	109.2	107.11	107.89	106.43	107.78	106.34	106.64	108.02	109.53	104.45	110.49	112.95	104.62	109.22	109.75	108.34	112.62	108.45	108.71	106.98	109.53	107.28	106.08	108.58	110.35	112.1	107.22	106.47	108.88	107.26	110.24	105.65	108.49	109.35	108.41	105.54	110.71	106.32	110.7	109.81
106.75	107.16	104.97	105.9	104.2	107.37	105.36	105.4	105.66	103.79	108.2	107.17	107.42	107.82	107.19	102.75	105.86	104.06	107.02	105.74	103.73	102.86	109.05	105.96	105.36	104.5	107.29	107.17	106.35	105.81	103.43	107.48	106.32	106.28	104.82	104.47	104.8	107.41	106.02	103.35	105.56	106.54	105.77	102.11	107.71	107.69	106.56	109.3	107.26	105.76
106.59	101.94	107.19	108.12	105.01	102.33	104.33	103.52	106.45	111.21	105.75	105.03	106.95	105.55	104.97	105.25	104	104.38	107.33	104.9	104.66	104.59	107.42	104.95	105.31	103.77	104.5	106.4	105.18	105.9	101.95	104.96	104.97	105.09	105.47	106.19	104.67	107	104.71	108.42	106.56	107.93	104.45	105	105.44	107.52	103.62	104.57	109.06	106
102.79	99.355	101.81	98.865	100.02	99.835	100	101.38	102.56	101.24	99.759	100.78	102.17	104.01	102.2	100.15	102.79	100.78	104.84	102.33	100.9	101.73	99.499	102.99	103.5	99.138	103.4	101.4	99.667	103.71	101.19	98.796	99.558	101.19	102.06	100.4	100.5	101.71	100.85	96.34	101.71	100.1	100.95	101.26	103.1	99.548	102.96	100.8	101.01	101.04
105.86	107	109.87	109.07	108.69	110.01	106.15	107.29	104.9	104.9	103.97	107.96	108.91	111.21	107.11	104.68	105.35	110.57	104.43	108.12	108.86	110.18	110.91	109.94	108.56	106.44	107.64	106.92	109.13	106.13	110.56	108.07	108.57	109.52	107.37	107.32	108.39	107.99	106.98	107.28	106.54	107.34	107.95	108.95	107.64	107.9	106.95	106.95	109.8	109.05
105	107.29	105.31	106.71	105.09	107.54	108.19	105.02	106.05	105.52	106.56	103.33	108.04	106.67	109.31	103.77	103.97	104.46	105.89	103.84	106.09	103.63	104.16	105.18	105.83	106.92	105.29	107.75	102.64	108.98	106.84	106.08	104.83	105.82	105.83	106.05	108.65	103.79	105.51	105.41	105.74	101.94	106.34	107.37	105.27	108.38	106.43	108.88	105.81	107.18
108.24	107.23	110.47	107.73	107.6	105.73	107.51	109.39	107.85	107.38	110.94	109.78	107.97	106.68	108.91	106.32	110	106.9	109.55	106.18	108.36	104.74	106.89	108.14	105.51	105.15	108.91	108.25	109.77	110.29	110.17	108.54	107.07	108.87	107.95	111.24	108.02	106.55	109.21	110.7	105.47	111.26	109.37	110.18	108.55	112.03	108.06	107.42	109.47	109.74
110.2	106.71	108.51	108.74	109.98	109.56	108.56	108.05	109.81	108.79	110.51	108.31	106.1	107.98	109.02	107.39	112.29	107.82	106.87	108.5	109.43	106.36	105.85	107.2	110.12	109.43	106.58	108.53	109	110.74	109.4	109.37	109.04	107.68	109.79	109.99	108.05	107.24	108.32	107.42	109.09	107.85	107.98	106.28	107.35	109.67	108.04	106.4	109.07	107.73
110.07	107.93	108.51	110.03	109.48	108.12	109.27	107.28	108.19	109.96	108.8	106.87	108.98	107.79	104.79	109.06	105.46	108.32	108.94	105.53	108.11	109.36	107.66	107.03	106.82	107.07	110.81	106.24	107.96	105.51	106.24	111.15	107.91	106.93	106.68	108.17	108.51	106.25	106.14	106.36	109.04	107.75	106.88	106.83	106.31	107.74	106.48	107.53	106.01	106.47
110.15	108.47	105.38	102.93	103.35	110.04	108.84	103.81	106.89	110.15	106.43	106.22	108.37	105.31	107.15	105.96	104.33	107.09	105.24	106.94	109.47	107.86	106.28	104.66	107.19	106.74	103.02	108.36	106.52	105.91	106.16	106.4	106.72	105.36	106.87	106.51	107.78	106.66	105.48	104.98	104.69	107.44	105.77	106.55	106.76	104.76	107.28	105.97	106.64	106.86
113.26	110.58	114.19	113.55	110.43	108.3	110.74	110.13	108.94	109.73	112.13	107.26	110.04	109.51	109.97	109	110.02	109.03	111.74	109.23	112.23	109.18	110.67	111.39	111.66	107.28	113.62	110.7	110.97	110.18	110.69	110.45	108.23	106.62	111	110.42	114.13	109.16	109.94	110.55	111.38	110.61	110.87	114.9	108.06	109.41	109.1	111.62	114.02	110.74
108.47	103.87	109.02	106.04	107.9	104.36	105.61	104.93	107.71	106.99	104.36	107.61	104.12	107.8	105.64	105.6	102.37	104.21	109.02	102.86	103.06	107.28	104.69	106.64	108.72	107.08	108.51	106.47	107.46	106.62	107.21	103.73	106.1	106.87	108.9	104.38	108.6	107	106.22	106.85	105.38	104.04	108.14	107.34	108.83	106.73	102.88	107.07	106.63	107.41
109.64	109.2	105.17	108.23	107.11	109.17	106.06	105.11	105.56	108.41	107.71	108.06	105.95	107.93	109.81	106.56	108.44	108.3	110.4	108.19	107.69	110.05	107.79	105.76	107.83	105.24	108.56	104.59	107.9	106.85	107.72	107.14	106.86	108.93	105.64	106.93	106.58	109.03	106.52	107.36	104.81	108.14	106.5	109.56	110.68	107.13	109.78	105	108.83	108.71
97.017	97.747	98.034	95.438	99.278	96.631	97.042	95.716	96.893	94.458	98.516	96.407	99.721	100.85	98.278	98.691	98.55	95.716	97.867	98.143	98.312	96.633	98.351	101.54	95.994	99.269	100.05	95.971	96.262	101.04	99.249	98.073	96.082	99.395	97.836	96.774	98.299	97.793	100.29	97.384	97.125	97.743	98.802	96.173	98.824	100.31	96.666	94.918	100.17	100.05
99.797	98.525	96.958	99.467	100.16	94.863	100.9	96.717	97.341	96.873	100.23	100.79	99.883	99.799	99.548	99.929	98.708	98.106	96.673	96.963	98.94	99.303	98.282	101.26	98.384	98.591	99.907	99.236	98.17	96.331	100.34	97.585	101.73	97.705	94.922	101.82	97.716	97.358	99.652	100.58	97.151	97.63	99.03	97.289	96.888	102.4	96.488	100.57	98.016	99.909
105.08	105.33	105.48	103.52	108.98	106.14	106.02	107.05	106.37	102.63	108.21	108.15	104.17	105.72	106.17	105.19	107.74	105.77	111.06	104.8	104.15	107.82	107.93	107.84	107.04	108.88	106.2	107.44	104.67	109.08	107.19	105.84	109.79	105.24	106.29	104.98	104.81	109.4	106.49	106.59	104.37	108.07	106.18	104.99	108.82	105.42	104.81	107.46	107.95	106.29
102.57	102.57	106.11	107.18	105.48	103.71	103.05	105.42	104.06	106.45	110.8	106.54	107.84	104.61	103.98	106.56	107.96	106.02	105.39	105.42	108.02	105.4	105.06	105.53	103.18	106.91	104.07	108.68	103.06	106.12	108.42	103.35	106.17	107.08	104.31	105.27	104.14	105.63	104.27	106.35	106.04	106.43	105.78	105.12	103.97	108.48	105.28	106.95	108.4	107.72
107.17	108.13	106.19	107.51	106.83	103.54	105.79	105.68	109.67	107.53	105.57	104.94	104.36	107.82	106.07	104.25	109.89	106.37	104.36	105.74	107.21	104.67	105.5	107.69	106.45	109.13	106.95	106.94	106.98	107.21	105.1	103.22	105.84	106.99	103.8	105.59	103.54	106.37	105.93	107.84	104.74	103.62	105.47	106.1	104.1	103.36	105.21	104.62	106.98	106.6
106.36	105.2	106.45	105	106.59	105.78	107.28	106.8	106.49	104.99	105.81	107.56	104.24	101.23	103.78	106.25	105.26	106.22	103.28	106.49	104	105.54	104.75	106.15	106.56	105	105.5	105.84	105.55	104.96	106.18	105.65	103.23	108.69	104.74	102.17	106.15	107.86	106.78	109.4	107.44	105.51	103.89	105.32	103.75	103.26	106.67	105.33	105.5	101.27
106.56	108.83	102.9	107.58	104.59	106.05	109.01	105.81	106.79	103.57	106.03	106.88	107.34	109.06	105.47	103.88	107.5	106.59	107.2	108.2	106.68	102.27	105.45	105.79	108.64	108.97	104.65	108.97	104.51	105.56	106.95	108.96	107.12	106.34	106.76	104.65	107.07	105.57	106.27	108.57	105.95	106.67	108.34	106.38	106.97	102.95	107.4	106.64	109.06	105.76
100.17	99.665	99.681	102.7	102.05	102.32	102.4	100.15	101.48	100.52	97.968	102.26	100.07	98.186	100.54	99.643	100.3	98.893	99.965	100.32	100.64	99.38	99.129	99.814	101.4	97.976	101.03	99.82	99.652	102.24	97.753	101.99	100.35	100.76	101.27	99.533	98.999	98.284	100.36	99.378	98.73	102.5	97.541	99.312	100.52	100.24	97.244	99.711	101.55	99.033
106.29	107.23	109.33	107.85	106.96	107.87	105.86	110.69	109.32	108.42	105.74	105.18	107.72	110.49	109.01	109.61	108.35	106.92	108.05	108.44	106.13	109	109.03	107.48	107.64	109.22	109.86	112.36	108.95	111.49	108.97	109.16	109.58	110.4	105.16	108.41	108.88	107.3	112.82	106.35	108.38	106.67	108.4	107.8	108.64	105.96	109.24	107.84	108.39	110.32
107.41	105.98	103.39	106.12	105.62	107.98	105.13	104.63	105.19	104.44	103.34	105.33	103.11	108.07	105.79	101.84	106.19	105.56	104.48	103.68	103.1	104.76	104.71	104.52	102.69	103.5	105.96	105.49	105.66	104.04	105.6	104.65	105.56	104.43	104.58	106.75	103.86	107.11	104.76	106.58	106.55	104.65	104.17	104.72	103.82	102.7	105.19	106.32	104.26	109.38
106.19	102.93	105.17	107.53	103.75	104.98	106.12	106.46	108.16	105.94	103.04	105.86	108.48	107.89	103.91	106.12	105.78	105.51	106	108	107.87	105.54	104.56	104.91	105.67	105.51	106.7	105.34	106.45	108.56	104.71	106.13	106.45	102.73	103.4	107.24	106.58	107.42	107.1	103.72	109.36	105.41	104.61	105.22	105.91	104.83	104.84	104.73	106.24	103.8
107.93	108.72	106.87	106.43	107.44	110.57	109.9	107.26	108.6	110.18	108.06	108.27	108.79	110.62	110.82	110	109.18	107.08	108.16	109.53	105.81	109.92	113	105.8	110.19	108.71	108.9	107.69	108.61	111.38	105.91	109.49	108.5	106.93	109.6	107.6	109.38	107.39	108.93	109.17	108.4	106.71	107.63	111.94	106.44	106.62	106.03	109.21	108.24	110.46
106.22	106.59	104.39	107.01	107.49	103.88	106.23	108.57	107.95	108.09	104.61	101.89	105.75	110.28	106.92	104.27	108.23	104.76	105.72	104.18	107.66	106.45	105.95	104.96	105.75	103.53	109.8	104.72	104.53	105.93	103.71	106.59	103.23	106.14	104.56	105.67	107.11	110.17	104.86	105.55	106.6	105.41	108.23	102.88	103.67	106.22	104.57	105.38	105.85	107.33
105.62	109.11	107.22	107.21	107.39	107.4	107.15	106.55	104.63	106.81	108.06	105.29	104.63	104.46	109.77	104.66	105.15	107.87	105.66	102.07	105.25	103.37	108.21	105.38	106.02	105.88	105.68	109.92	107.29	107.97	108.49	108.69	106.21	109.37	112.39	107.76	105.24	106.43	108.91	105.76	103.43	107.78	106.37	108.92	105.4	106.28	106.9	105.86	104.32	106.86
97.797	100.47	95.712	101.12	98.16	95.814	99.513	96.495	96.681	97.233	97.009	98.603	99.486	97.881	100.77	100.17	98.766	99.181	98.074	100.28	101.01	97.74	97.084	97.547	95.504	98.492	98.63	97.495	97.53	98.304	98.71	98.113	96.805	98.693	98.054	97.92	100.21	98.914	96.171	97.402	98.587	96.182	95.673	99.576	97.254	95.742	97.587	99.055	97.144	100.11
105.75	104.43	105.19	105.26	108.74	105.35	104.55	105.63	106.04	107.59	106.44	105.53	105.59	106.6	107.34	107.51	105.35	106.25	106.07	108.24	106.53	106.78	106.71	107.51	108.68	105.14	107.09	106.83	110.77	105.64	106.91	107.57	107.36	105.3	105.34	106.64	104.93	104.28	108.08	108.03	107.11	109.61	108.1	108.11	106.57	105.29	107.55	103.68	110.79	104.49
105.34	105.91	103.87	108.38	105.27	103.83	104.95	104.44	105.69	110.57	107.32	107.73	107.96	106.32	107.37	107.93	107.04	108.91	106.35	107.79	107.22	107.46	108.36	104.74	104.17	109.19	103.02	108.96	106.66	104.41	105.1	106.27	105.53	104.67	106.31	106.16	103.71	106.95	107.4	106.42	105.57	107.81	109.02	107.23	108.28	107	106.9	102.86	108.56	105.3
106.58	107.25	104.16	108.87	105.97	105.6	106.41	106.1	107.33	106.85	106.64	104.75	105.54	107.85	105.35	106.54	107.32	105.98	108.24	104.66	106.06	102.83	106.57	106.41	106.95	106.01	106.49	104.65	108.16	105.66	101.97	105.87	108.35	108.5	104.39	108.89	104.09	106.17	106.44	102.13	106.55	103.78	108.06	107.76	106.93	102.41	105.75	104.27	108.62	102.08
108.21	106.89	107.16	109.38	105.06	106.44	108.14	109.44	107.82	104.72	105.28	104.14	108.73	104.37	104.92	107.75	104.59	103.75	108.34	107.66	109.76	107.43	105.81	107.77	106.73	107.21	106.89	109.97	107.66	105.33	106.09	108.08	107.03	107.65	107.86	106.91	105.08	107.18	105.45	104.51	107.05	106.77	102.65	106.43	104.26	107.29	105.17	104.88	107.66	105.92
106.89	104.19	106.62	104.31	106.63	107.49	107.95	105.45	105.68	103.64	105.5	110.29	104.59	106.37	105.76	106.51	105.8	104.98	108.55	103.94	104.29	108.02	104.8	108.66	107.65	105.67	106.65	105.51	104.61	106.91	105.21	105.12	106.9	103.39	103.38	106.85	103.17	106.61	106.87	105.31	108.54	104.41	105.68	106.27	106.22	104.28	104.71	106.02	106.31	104.48
107.76	108.1	106.97	108.96	110.41	107.09	106.4	105.77	107.5	104.58	105.96	110.6	109.97	110.69	105.05	108.36	105.71	108.96	109.76	111.26	105.99	108.97	107	106.81	112.49	109.51	106.18	110.04	109.67	107.3	107.76	109.34	105.89	105.63	109.65	108.17	108.9	113.88	109.7	106.49	107.43	110.23	110.02	110.21	108.49	108.46	110.65	109.47	109.51	110.26
107.34	108.91	106.56	108.75	105.49	103.49	106.78	107.14	107.84	105.95	108.05	105.62	108.65	106.7	105.95	107.78	106.47	106.64	103.87	106.18	108.36	107.59	107.22	107.08	107	106.62	106.52	106.51	104.52	106.49	103.96	108.17	105.2	107.95	107.69	104.96	106.62	107.06	106.69	104.39	104.87	104.91	106.28	105.64	103.77	105.61	107.23	108.24	105.84	108.19
103.35	107.3	107.07	106.06	104.26	106.76	105.85	104.58	104.57	109.5	103.03	102.95	103.43	106.06	105.37	108.93	106.14	106.17	106.53	103.48	108.02	104.2	104	105.22	110.26	105.9	102.9	104.43	105.54	107.91	108.28	107.3	104.27	103.11	100.62	105.18	105.26	106.44	106	105.89	104.25	106.85	103.48	103.84	105.97	106.5	106.73	104.11	107.01	102.5
110.1	107.25	107.42	107.26	107.4	106.39	107.08	109.51	108.89	105.52	106.38	107.07	107.66	105.31	105.15	105.22	106.59	106.95	107.81	108.93	104.81	104.65	104.79	103.35	105.78	104.9	104.59	106.42	105.11	103.91	107.64	108.13	105.82	108.06	106.19	105.59	107.59	105.49	106.8	107.03	105.07	107.08	105.83	107.11	104.7	110.57	104.87	106.32	102.79	107.07
98.934	97.409	97.793	96.727	95.269	98.323	95.488	97.9	98.852	100.25	97.587	98.021	97.96	97.62	97.429	96.29	97.498	99.008	97.399	98.754	98.062	95.164	96.532	98.585	95.352	99.178	97.182	97.269	97.994	96.031	98.535	98.555	99.004	97.524	97.777	98.682	96.818	98.938	95.125	97.466	99.467	98.774	95.254	97.539	102.04	99.581	100.02	97.114	96.677	99.066
109.68	111.32	107.99	109.17	108.96	111.34	109.7	106.4	111.16	108.37	106.98	107.96	106.24	111.9	109.61	109.66	107.15	105.5	104.08	109.95	106.61	109.11	108.05	108.83	107.88	108.03	106.51	108.98	106.28	106.98	108.93	111.48	107.26	111.66	108.33	109.25	107.76	109.22	108.6	107.19	108.22	107.91	109.68	106.39	106.62	108.98	109.62	107.99	107.74	109.05
101.87	100.5	101.56	103.41	99.123	104.68	103.13	101.18	102.04	100.11	101.04	98.286	100.34	99.595	97.377	99.371	100.76	96.31	99.488	100.49	102.95	100.56	100.73	100.48	100.44	100.84	102.88	101.14	99.266	101.72	99.593	99.644	99.856	98.145	102.5	102.16	99.146	100.96	98.864	99.229	98.318	100.09	102.06	100.69	100.59	99.719	102.58	98.733	99.92	100.79
106.89	104.95	104.81	103.08	106.01	102.4	108.25	106.87	104.49	106.13	105.88	104.24	103.29	105.7	103.33	103.46	107.03	106.27	106.02	103.76	102.42	103.2	106.65	103.77	104.87	107	106.99	104.82	106.68	104.4	104.08	108.31	104.99	108.78	104.38	105.03	105.66	106.32	104.05	105.41	105.01	104	107.81	108.38	105.37	106.19	105.65	105.35	104.33	104.58
98.162	95.52	98.488	97.26	98.762	98.959	100.64	97.855	97.912	97.06	96.508	97.753	96.039	97.319	96.176	100.97	100.36	99.475	96.836	96.054	99.648	97.531	96.641	98.648	98.219	94.812	99.155	97.954	100.67	97.296	97.816	96.483	99.74	104.11	96.237	103.15	96.393	95.866	95.424	97.441	96.077	97.499	97.139	98.647	98.722	98.389	97.058	99.14	101.1	99.73
102.31	105.65	106.38	106.25	104.49	107.3	104.48	108.49	104.82	105.46	106.57	105.11	106.93	101.41	108.56	105.89	109.7	106.93	104.07	106.09	104.37	105.73	107.53	106.69	103.98	106.64	105.32	106.47	109.44	108.01	103.91	103.19	105.08	109.55	102.07	105.36	105.28	102.78	107.17	106.17	104.44	102.54	106.32	106.72	105.68	103.16	104.5	105.2	105.12	105.85
106.07	107.57	106.76	105.58	110.58	105.98	107.61	107.46	109.13	107.68	108.6	106.08	106.12	106.13	107.38	109.66	112.06	108.44	108.79	108.61	107.57	106.15	108.75	109.41	109.94	107.56	105.94	105.5	106.19	108.96	106.52	109.06	108.6	106.67	107.65	113.42	109.34	110.82	108.74	107.95	108.46	106.62	106.47	106.44	109.04	107.73	108.69	110.68	106.64	107.31
101.72	109.53	107.31	103.8	105.43	105.46	103.89	105.67	106.6	105.47	107.81	104.71	106.48	105.38	107.74	106.29	103.06	103.02	105.89	101.91	107.29	105.6	105.54	105.04	106.76	109.41	103.95	107.41	101.96	104.2	105.91	102.47	103.18	106.54	107.89	104.43	106.86	107.81	106.08	106.57	108.08	104.86	105.54	105.04	107.55	107.89	107.83	105.22	105.81	102.12
109.19	109.19	106.72	108.88	108.15	108.55	108.03	108.4	108.34	106.1	107.27	107.57	107.65	109.32	110.72	107.68	104.79	110.92	109.48	107.38	106.58	108.72	108.81	108.39	107.4	110.99	112.11	108.25	110.64	109.15	108.1	108.14	109.19	108.3	108.61	107.86	108.77	109.43	112.01	107.81	109.39	109.89	106.75	107.77	106.17	106.22	106.5	108.27	108.03	108.72
107.63	106.4	108.67	109.16	109.63	108.82	112.7	106.31	105.8	109.88	108.95	108.5	105.44	107.56	103.42	107.35	111.36	107.98	107.27	108.69	106.57	110.71	109.88	109.02	108.17	107.85	111.28	107.29	108.71	107.6	108.59	107.57	110.83	108.5	108.56	108.18	106.62	110.34	109.24	107.34	107.52	108.99	109.86	107.76	110.34	106.84	107.07	107.43	110.59	108.3
106.15	106.51	108	108.55	106.51	109.37	108.75	105.85	106.55	104.6	105.95	106.35	106.08	107.53	104.57	104.91	106.63	104.07	103.67	104.1	107.69	106.02	106.1	108.67	106.68	105.52	107.01	106.33	107.57	104.54	103.58	106.05	104.57	106.46	105	106.93	105.09	104.69	108.01	103.89	107.51	107.41	106.95	106.24	106.26	105.17	102.97	105.92	105.14	109.84
105.42	106.35	111.81	110.03	108.7	108.97	107.97	108.01	105.86	109.92	110.01	105.51	106.99	107.54	108.69	110.14	109.63	107.51	110.18	105	109.8	108.19	110.91	108.87	104.72	110.24	109.31	106.45	105.92	109.97	106.84	109.02	108.79	107.28	107.89	107.3	107.5	110.47	110.52	109.22	105.96	108.75	105.18	105.17	107.61	109.41	109.42	107.49	110.91	106.71
103.07	102.23	105.12	104.73	109.17	104.04	103.72	106.51	106.99	105.86	103.53	105.32	103.02	105.51	105.46	105.52	102.58	106.32	107.91	107.76	104.25	104.8	102.64	108.09	105.46	106.08	105.36	105.34	106.47	108.05	104.69	103.46	109.3	105.61	103.86	103.79	104.59	103.92	107.16	107.51	104.49	103.69	103.98	107.14	105.42	104.3	105.36	107.03	106.32	103.36
103.97	108.07	103.9	106.85	106.99	105.48	105.89	103.41	105.85	104.38	104.74	105.31	106.76	102.4	103.78	106.08	105.72	102.38	109.23	106.13	106.17	106.56	105.3	103.47	107.54	105.24	107.65	106.02	105.53	107.3	107.05	105.14	103.69	104.45	104.97	103.01	106.32	102.93	107.85	106.9	107.22	103.07	105.48	108.11	102.67	104.43	106.6	104.85	105.47	101.84
107.19	106.87	104.34	106.81	105.51	105.98	105.84	104.51	104.34	104.64	109.1	103.28	106	106.34	103.07	105.19	104.16	107.61	106.82	106.01	107.14	109.96	104.59	107.1	105.61	105.79	106.57	106.55	107.31	105.79	106.35	106.57	106.54	105.21	108.25	106.62	105.8	104.85	103.84	104.72	102.44	104.59	107.71	106.44	105.63	106.82	104.99	105.19	106.95	108.19
104.83	105.68	104.12	107.19	106.28	104.28	105.98	107.1	104.54	102.91	101.82	108.57	104.57	105.29	103.17	101.4	106.82	105.73	104.72	108.53	106.7	105.87	104.93	104.41	103.98	106.73	105.51	106.97	108.6	105.1	103.56	102.84	103.26	104.77	103.94	107.68	105.36	103.69	105.43	103.04	102.91	107.18	105.89	106.15	102.51	104.53	106.74	106.37	106.64	105.03
97.615	95.063	96.946	97.241	99.523	97.455	100.33	97.364	98.877	100.35	95.633	97.585	98	95.652	96.495	98.343	98.77	95.493	96.785	98.546	96.776	98.753	99.381	100.49	96.6	100.1	99.39	96.822	97.232	96.784	99.944	98.782	101.21	99.296	101.71	96.975	95.02	96.584	98.075	99.04	96.721	98.677	97.249	98.406	96.796	95.854	96.844	98.229	99.19	96.027
109.82	102.64	105.1	107.68	107.43	107.6	109.66	106.72	109.76	107.8	106.83	108.78	107.36	107.97	107.92	105.86	105.61	106.96	105.02	108.39	108.38	107	106.22	107.42	109.7	105.4	107.73	106.36	109.73	109.4	110.93	108.03	106.87	107.99	108.61	108.85	106.81	109.12	108.31	106.79	109.67	108.81	109.95	109.2	107.74	109.07	107.03	108.07	108.13	103.97
106.59	110.39	109.36	105.73	105.85	106.14	110.44	107.44	110.04	109.53	107.33	108.34	104.99	110.42	109.97	111.17	109.14	107.6	110.11	108.54	110.57	106.95	106.67	108.22	107.89	112.15	107.15	103.22	110	109.79	105.59	105.59	107.89	107.35	106.04	106.91	107.99	106.77	107.55	106.99	108.15	109.89	106.88	109.32	106.92	106.67	108.67	108.41	107.64	107.6
105.44	106.23	107.22	106.12	104.44	105.77	107.13	106.75	105.4	106.58	108.08	109.12	105.48	106.13	107.18	108.26	108.71	106.07	102.73	106.73	106.2	108.06	104.84	105.21	107.22	106.88	106.21	108.21	107.16	107.05	103.46	104.52	109.59	106.7	110.71	104.48	104.39	107.73	106.96	108.05	106.32	106.28	107.46	106.65	107.54	106.98	107.52	107.91	107.85	106.91
106.91	103.69	108.2	105.62	105.87	107.58	104.51	104.67	105.2	105.24	105.79	108.32	105.51	103.02	106.07	105.76	106.8	105.72	105.26	104.66	107.21	107.85	106.73	108.37	105.54	103.55	106.64	108.25	104.1	107.17	106.31	108.42	107.79	108.66	104.3	105.58	103.98	103.42	105.43	103.41	103.13	103.85	105.34	106.05	104.92	108.26	103.44	101.71	103.58	105.97
107.18	104.9	102.06	108.22	106.02	108.2	107.17	106.92	107.19	102.89	106.69	106.25	107.78	108.95	107.02	106.1	108.47	106.19	105.59	103.96	105.2	103.51	105.4	106.01	104.57	102.85	108.1	104.51	109.03	104.46	109.43	101.62	108.12	107.28	105.84	105.46	104.99	107.42	108.86	107.88	105.86	106.07	103.38	105.37	109.05	106.78	103.76	104.99	107.48	107.75
109	106.39	109.93	108.86	111.6	110.36	107.43	105.84	108.95	110.69	111	110.62	110.1	109.77	108.83	107.98	109.59	109.96	108.33	109.75	106.19	105.06	107.58	108.92	107.03	105.72	109.85	108.14	108.85	107.75	111.86	108.36	107.65	108.71	108.68	108.72	106.21	107.36	108.74	109.72	109.52	107.79	106.08	108.82	107.15	107.14	107.54	109.15	110.07	108.68
101.74	109.84	104.5	107.86	108.26	105.24	105.41	108.06	105.32	104.59	104.7	104.39	106.84	105.54	108.32	106.23	105.01	109.81	108.9	106.59	106.44	107.31	106.64	105.03	104.23	104.62	100.95	101.54	106.43	106.26	103.53	106.07	107.38	105.71	106.27	106.95	104.9	104.77	107.65	106.34	105.32	105.07	108.88	107.38	103.31	102.76	99.548	106.47	106.8	104.82
106.69	109.6	108.19	105.74	105.17	103.51	104.48	106.62	105.89	105.15	103.89	104.09	106.94	102.17	107.95	103.97	103.05	107.3	102.36	105.59	107.9	104.09	105.68	104.55	104.73	105.09	103.15	105.62	103.79	106.38	106.62	105.28	105.83	106.58	107.38	104.94	105.92	104.48	107.35	106.82	102.29	108.04	106.4	105.42	105.43	105.61	108.3	105.35	105.33	106.66
98.383	100.66	96.965	101.66	95.847	100.02	98.884	97.412	97.853	96.882	100.53	101.26	96.612	104.13	97.79	98.373	98.067	97.449	95.745	100.08	96.193	99.051	101.56	98.148	97.34	98.987	99.963	97.506	100.15	100.13	98.143	99.306	99.127	97.431	96.293	99.347	96.769	100.75	95.917	98.751	98.07	97.349	101.59	96.847	101.43	97.916	97.973	97.433	98.098	95.757
103.72	107.55	111.62	103.14	105.23	104.27	105.69	107.65	105.19	105.55	105.43	106.89	104.06	107.54	104.25	108.82	101.07	106.04	107	105.38	104.42	102.64	107.04	107.02	106.75	108.07	104.75	105.74	106.32	107.52	104.86	107.11	104.02	105.61	107.2	105	105.16	104.56	108.63	104.4	106.84	105.9	108.15	104.7	102.68	108.3	108.77	105.22	105.89	105.07
106.47	107.82	109.75	108.34	111.1	106.4	109.99	107.8	112.74	109.81	107.08	108.69	108.89	108.19	109.65	108.75	106.06	109.44	110.89	109.98	107.24	108.72	110.03	109.93	107.89	109.17	111.21	108.51	106.33	108	106.83	108.15	110.13	110.52	108.94	111.02	108.98	108.45	108.48	110.93	108.94	106.45	107.25	107.34	107.37	114.14	106.07	112.01	110.8	107.45
103.39	106.52	106.45	105.44	107.97	109.74	107	106.44	109.16	108.15	108.85	107.32	106.69	107.43	108.78	105.91	109.79	109.49	111.1	108.78	109.13	109.63	110.85	105.72	104.87	109	106.9	107.03	111.57	106.55	107.49	105.53	110.85	108.68	109.83	110.89	108.86	108.69	106.62	111.03	106.69	107.49	107.62	108.75	108.97	108.62	108.38	110.72	109.47	106.66
102.68	107.29	106.71	102.55	103.18	104.72	104.32	103.36	104.29	106	103.78	103.4	106.06	106.4	103.74	107.46	105.57	104.42	105.91	104.87	107.01	108.24	103.07	104.8	107.54	107.01	106.59	105.17	106.3	106.16	106.56	106.99	106.47	104.66	103.85	103.66	104.47	105.98	106.36	107.14	107.84	105.41	108.12	104.76	103.61	104.31	105.7	104.5	107.54	104.32
107.31	103.34	103.94	103.93	104.46	104.83	104.23	107.87	103.57	105.21	109.75	107.61	106.63	107.12	106.42	103.49	106.01	104.69	106.58	105.51	107.51	106.28	108.81	106.15	101.94	107.69	107.04	107.97	105.08	105.54	109.83	103.89	107.59	101.89	106.27	106.9	105	105.91	104.85	102.5	106.13	105.92	106.21	104.23	105.68	104.19	104.68	106.11	103.35	105.15
107.53	105.39	102.06	106.76	107.02	106.12	104.53	106.04	105.26	106.31	108	104.77	105.95	106.17	106.37	104.68	104.61	105.66	105.45	107.25	107.59	105.37	106.29	105.28	107.83	109.47	104.98	106.54	105.05	102.16	100.9	104.95	108.42	106.31	106.59	105.13	103.22	104.61	107.9	105.87	104.9	104.09	104.8	107.3	103.6	106.96	105.83	103.55	104.76	106.46
105	105.61	106.12	107.12	103.29	107.5	105.81	104.2	107.19	103.15	106.01	105.48	104.78	107.77	104.89	104.07	104.89	102.46	103.12	102.64	105.19	105.91	103.08	105.04	107.4	106.12	104.14	107.97	105.52	107.75	105.02	104.72	104.36	109.49	104.82	102.06	102.36	103.17	105.64	104.93	105.4	102.17	106.78	107.67	108.62	105.46	105.37	104.99	106.56	107
107.21	106.5	102.62	105.73	103.05	105.97	101.99	102.69	103.08	101.8	104.21	105.44	103.93	103.4	105.76	106.85	102.66	106.18	104.84	106.28	107.08	106.1	109.04	107.35	104.21	107.2	105.8	107.52	108.75	104.61	104.42	104.76	106.02	104.84	103.93	105.38	106.24	102.01	105.5	106.01	108.33	102.14	103.1	105.44	105.2	102.01	105.28	103.82	102.52	104.77
94.284	98.703	99.997	98.28	96.667	96.718	99.402	100.78	100.09	97.613	97.352	98.138	97.152	98.153	95.932	100.35	97.627	99.801	98.218	96.324	97.643	96.29	99.294	98.684	100.08	97.923	97.797	97.767	98.211	99.73	97.196	96.75	100.91	100.11	99.632	96.799	98.511	103	98.523	98.714	99.989	98.496	98.164	99.951	98.619	96.566	97.769	97.889	97.927	98.026
109.2	106.98	107.36	110.89	107.02	108.32	106.69	108	108.07	105.29	107.96	109.22	108.56	109.71	105.19	106.27	109.5	108.1	106.24	105.58	106.5	104.81	109.71	109.49	105.25	109.81	107.28	107.07	109.83	108.51	107.71	108.81	112.09	109.1	106.79	108.14	109.38	105.96	107.2	106.81	106.86	110.49	109.54	104.73	106.41	105.88	107.28	107.16	106.38	110.28
102.49	103.25	104.02	104.9	105.13	104.54	102	105.08	103.19	103.24	106.95	106.32	107.6	105.52	104.3	104.07	107.09	107.26	102.99	103.44	106.09	107.8	105.61	107.26	105.55	108.64	106.85	102.77	103.19	105.6	105.52	109.65	105.13	105.59	109.79	110.69	106	102.9	106.94	104.79	103.99	108.02	105.29	105.13	107.08	106.26	103.63	106.97	105.24	105.03
108.57	104.36	105.28	108.47	107.92	105.62	106.55	105.85	105.99	105.53	106.51	109.95	105.29	109.93	106.31	102.84	104.82	105.62	108.56	106.08	104.32	107.32	103.69	108.62	107	106.04	106.54	105.61	107.7	108.44	104.16	105.87	105.46	105.87	106.22	105.97	105.73	107.11	105.76	107.38	108.23	108.09	106.5	107.31	107.71	103.72	103.44	107.58	107.33	107.15
101.92	103.67	106.28	108.33	102.63	104.22	104.58	105.64	106.11	104.78	107.09	104.59	106.48	105.87	105.08	105.23	105.89	105.87	107.96	107.4	105.4	103.57	108.79	109.28	106.92	107.57	106.28	104.96	105.97	107.7	104.26	106.07	105.99	101.63	105.21	106.95	106.93	106.38	106.21	108.19	104.51	106.6	109.04	105.37	105.33	106.54	104.65	106.63	103.56	103.36
108.68	107.11	104.62	104.67	105.85	108.21	108.99	104.89	106.67	106.74	105.36	104.77	109.26	107.5	106.62	101.62	106.42	107.59	107.95	106.59	105.55	105.96	106.58	108.13	103.39	105.8	109.16	102.68	105.69	106.16	108.12	106.17	109.84	107.44	106.69	108.54	104.93	106.09	108.58	107.27	107.31	106.31	106.64	106.24	106.4	107.34	107.07	106.63	108.06	109.47
103.47	104.68	106.54	106.51	105.98	103.77	106.7	106.57	107.8	106.62	109.47	105.71	106.36	109.95	106.65	104.36	104.58	106.45	108.29	105.56	104.43	103.82	105.5	107.54	103.05	106.89	106.23	102.95	101.59	105.1	104.14	102.66	105.07	108.13	110.62	107.2	102.91	106.63	106.88	105.18	102.56	105.06	105.9	107.07	104.34	105.57	104.51	107.92	107.32	104.52
108.23	108.52	109.61	106.54	107.6	106.82	106.05	108.84	105.07	109.63	103.41	105.65	106.93	108.27	106.28	104.25	110.38	110.78	105.41	107.48	108.96	109.47	107.5	107.42	106.83	106.26	108.12	108.77	109.54	106.27	107.99	109.28	109.33	109.47	106.7	106.88	111.56	105.46	105.33	107.44	112.02	100.46	106.18	108.73	108.04	107.57	107.56	107.84	107.15	109.56
106.9	107.25	108.85	103.95	105.61	108.98	104.49	104.36	107.61	104.52	105.79	106.58	105.12	106.65	108.29	104.14	103.36	106.7	108.43	104.8	104.45	103.37	105.72	106.13	105.64	104.87	106.27	104.09	107.04	107.34	104.35	107.79	105.32	106.23	106.39	102.92	107.55	104.74	107.2	104.59	108.1	105.65	106.7	104.62	106.69	107.56	107.07	105.07	107.87	106.16
108.18	107.79	108.1	109.74	106.85	106.23	108.88	108.01	107.11	107.25	109.78	109.06	109.73	109.3	109.26	107.19	107.33	111	107.85	105.53	111.2	111.28	106.99	106.29	105.84	111.75	106.59	107.93	107.64	106.71	109.83	108.23	108.68	113.58	106.62	107.71	105.89	105.55	110.83	109.31	106.21	106.27	109.98	108.88	104.05	107.93	111.57	109.25	110.44	107.51
106.26	104.24	107.15	108.53	105.13	108.15	105.45	106.62	105.65	107.93	104.15	106.47	103.84	106.9	103.24	105.87	107.07	107.74	107.5	104.17	105.05	104.09	107.14	106.49	107.66	104.71	106.44	110.57	108.95	105.98	105.03	105.05	105.35	106.26	106.19	107.47	107.96	105.08	107.26	106.94	103.55	106.6	106.44	110.43	107.34	106.41	107.15	109.42	106.21	106.42
99.126	100.49	101.51	99.814	99.59	102.03	98.188	100.35	101.31	101.99	99.362	99.638	101.69	97.588	97.938	101.98	103.56	101.56	101.45	104.39	98.936	98.408	103.56	102.13	103.71	100.36	102.55	96.913	100.43	100.93	99.234	100.38	105.23	102.59	99.33	99.706	100.28	103.51	101.02	100.19	98.262	100	98.728	98.761	101.23	103.53	99.206	102.44	97.389	102.35
99.708	97.272	96.831	98.444	99.305	98.331	100.18	97.17	96.454	95.622	98.678	99.214	98.824	98.356	97.527	99.487	96.427	98.913	99.237	100.65	96.882	96.988	93.247	99.687	99.967	97.059	96.291	97.278	97.136	101.12	100.47	98.362	97.752	100.35	95.921	99.048	100.04	100.38	96.157	98.098	98.092	97.819	99.546	98.846	97.717	96.978	97.026	98.17	100.17	96.516
101.05	101.04	101.23	99.61	101.64	101.38	100.46	99.993	98.966	100.48	101.05	96.839	100.66	103.46	101.46	101.07	97.201	102.73	100.72	101.54	99.317	103.47	101.99	97.54	103.68	100.55	101.44	101.49	99.94	100.24	103.27	101.64	101.58	97.964	100.49	99.974	99.103	101.36	99.122	99.721	101.92	100.45	100.25	97.196	102.17	99.943	99.733	103.36	96.972	100.39
107.01	102.47	102.59	111.04	110.45	107.81	106.81	107.66	107.56	104.07	106.2	105.34	104.14	105.54	108.79	104.99	106.45	103.69	105.41	106.8	103.87	104.75	105.09	107.18	107.19	109.27	106.93	110.16	105.82	102.64	107.5	107.68	105.82	109.47	105.73	107.68	106.49	104.55	106.19	106.29	107.43	106.09	104.8	105.45	105.54	104.43	108.86	108.23	106.02	107.18
105.65	108.82	106.2	107.08	104.44	107.85	106.29	105.23	109.52	106.09	111.03	108.12	109.54	109.85	109.77	107.51	107	107.27	108.94	108.7	109.45	106.89	105.93	104.66	109.61	106.41	108.08	104.9	105.35	109.98	109.33	106.26	110.65	105.29	106.69	105.42	107.01	106.79	107.01	107.37	107.34	105.58	105.7	108.02	106.68	106.32	108.95	108.03	108.3	111.12
109.46	109.43	106.99	107.81	106	109.17	108.52	108.18	106.44	109.06	109.72	108.58	109.87	106.19	109.45	107.38	108.28	109.47	109.61	106.72	112.31	106.47	108.98	107.32	109	106.53	112.64	109.66	106.45	106.11	108.1	107.7	106.92	108.81	105.83	107.61	107.99	109.3	108.03	108.04	109.79	108.42	109.36	108.24	112.04	110.81	109.52	106.36	107.89	106.05
109.78	109.33	107.16	111.72	111.97	107.36	108.87	107.25	108.6	109.4	107.53	108.11	109.72	107.74	107.26	107.93	107.16	107.72	104.39	104.86	111.04	107.92	108.22	110.15	108.54	108.27	106.61	105.52	109.43	109.03	107.47	107.72	112.72	109.01	108.35	107.64	110.05	110.78	107.98	106.71	112.17	108.61	110.59	109.55	107.58	108.3	108.69	108.2	107.52	109.97
101.79	99.229	104.89	103.32	100.04	103.41	106.66	103.58	104.29	103.04	100.22	103.03	103.9	103.26	102.66	103.13	102.91	101.84	103.35	102.21	102.7	104.63	106.32	99.938	104.2	103.74	105.08	104.45	103.58	101.8	102.68	103.36	102.39	101.2	102.1	101.23	106.38	101.43	101.23	104.26	102.61	102.06	100.47	102.4	104.43	102.86	99.164	103.96	102.21	97.579
96.729	98.373	100.14	98.955	98.448	98.307	97.765	98.213	97.659	97.463	99.739	98.881	98.187	97.037	97.773	97.364	97.929	96.071	100.03	95.988	97.564	98.227	95.81	97.849	100.69	95.991	99.466	100.27	97.259	96.371	98.993	95.694	98.211	97.484	99.972	95.49	95.669	98.189	98.149	97.575	96.187	97.008	97.226	95.931	97.805	100.27	96.069	98.404	99.902	97.045
106.81	106.61	109.33	107.36	107.66	108.04	107.02	109.6	108.49	106.28	107.68	108.23	107.89	109.43	104.57	108.5	109.25	104.29	107.91	108.62	111.1	104.95	106.13	108.84	109.69	111.14	110.44	108.81	109.78	106.75	107.19	106.45	108.71	106.61	107.01	108.1	107.17	110.65	110.13	110.97	108.42	110.19	111.12	109.28	106.09	107.47	108.49	109.66	106.56	111.72
108.33	109.09	106.64	111.78	109.19	106.83	109.36	108.83	106.93	107.78	109.56	110.37	107.54	106.63	108.78	110.04	110.22	109.77	109.45	108.58	109.58	106.96	111.93	106.61	107.52	110.78	105.16	107.64	109.58	106.86	108.73	109.28	109.52	110.42	108.07	108.53	107.59	108.46	108.76	107.4	109.06	109.67	109.64	111.03	110.05	106.23	106.36	108.95	111.08	106.39
98.385	97.595	97.194	97.096	100.66	93.62	99.062	99.175	98.736	98.897	98.539	98.751	99.374	96.733	98.231	98.655	100.31	95.704	97.432	95.082	99.636	97.833	99.685	97.571	98.656	99.168	97.644	96.328	98.489	100.04	93.664	98.034	95.749	97.161	100.49	97.654	98.687	98.336	98.966	98.19	99.18	98.291	97.703	98.745	95.544	99.187	97.643	96.903	96.711	101.03
110.4	107.31	113.44	108.94	110.72	110.78	110.4	109.93	108.75	109.57	112.23	110.21	107.14	109.29	110.7	111.8	114.68	110.32	110.25	109.31	109.28	112.32	111.23	112.97	110.51	110.25	107.79	111.27	109.89	106.51	107.76	109.44	106.59	113.93	112.42	113.15	107.63	106.73	106.74	109.23	110.75	109.13	112.09	108.95	111.89	112.9	109.69	108.84	110.78	109.3
108.79	103.5	105.18	110.17	101.36	104.62	103.13	105.78	106.6	107.48	106.43	107.48	107.39	106.12	104.09	106.75	104.68	106.46	105.79	106.27	107.04	106.74	104.85	106.72	105.74	103.04	104.08	106.82	106.17	106.1	106.81	106.47	104.72	104.93	105.44	105.79	108.07	103.23	103.87	106.07	105.89	105.79	103.72	106.15	105.6	102.93	105.43	103.57	109.21	105.08
100.61	97.744	94.76	97.764	98.869	98.016	98.405	96.226	98.952	96.837	97.839	95.884	94.909	98.364	99.02	96.186	95.464	101.3	97.212	98.394	96.615	101.51	97.209	98.635	101.15	98.521	99.194	97.114	97.293	98.996	99.557	97.433	100.18	97.61	96.625	97.81	100.34	98.519	98.063	98.062	96.97	97.445	99.309	98.91	99.455	97.869	97.912	97.57	99.034	100.32
105.59	106.47	104.44	105.89	106.2	105.71	103.26	104.89	107.32	103.48	102.79	104.04	105.57	108.77	105.12	104.49	105.2	101.67	104.85	105.61	107.3	104.85	104.8	102.92	105.83	106.4	104.82	100.93	104.07	109.9	107.24	105.71	107.74	106.32	108.05	105.38	105.42	105.89	104.29	106.14	106.72	102.87	107.01	103.55	102.67	105.21	106	102.63	106.11	103.54
107.73	108.1	105.88	105.77	109.04	104.33	109.87	102.99	110.56	107.52	106.32	106.34	105.69	106.94	108.61	106.41	105.6	104.11	106.52	106.45	108.81	104.09	108.44	109.07	107.44	103.53	106.79	106.09	108.74	106.14	107.71	109.65	103.95	106.26	106.67	105.28	109.83	103.51	105.07	108.27	106.76	108.69	106.68	107.03	104.41	108.25	105.01	106.52	107.69	105.6
106.34	105.87	105.94	104.09	106.95	103.79	108.63	102.73	105.49	103.82	102.74	105.36	103.72	108.14	106.35	108.39	106.29	106.11	107.49	105.57	106.26	110.43	107.76	105.85	106.94	104.66	105.78	109.98	105.2	105.34	106.66	105.8	106.19	103.7	107.11	105.09	104.15	104.81	106.31	105.76	105.45	105.58	107.1	108.6	103.93	108.46	109.02	107.43	102.82	107.03
105.84	107.74	102.72	105.33	108.03	104.77	107.19	109.44	104.69	105.39	104.45	104.43	103.59	108.68	103.82	104.96	107.16	109.17	106.42	103.41	103.97	109.26	106.58	105.32	105.13	105.46	109.94	106.45	105.98	105.97	107.86	104.65	105.06	106.43	105.53	108.29	106.9	104.96	106.07	109.34	103.1	105.16	107.32	105.6	106.22	108.5	106.21	107.94	105.7	106.56
102.61	108.03	105.29	106.86	107.91	108.28	106.4	104.59	107.62	106.27	106.67	108.23	106.98	106.44	105.53	108.29	108.92	108.53	108.24	105.19	107.96	107.28	105.64	108.34	106.19	103.86	106.48	107.94	103.64	110.11	106.65	108.58	103.32	108.94	104.89	106.74	107.98	106.64	107.97	106.23	111.92	105.85	105.58	105.16	104.81	107.35	106.43	108.42	104.36	108.98
103.4	105.65	106.27	104.54	107.99	103.5	105.07	104.17	105.25	105.83	105.51	106.54	105.18	107.38	106.37	98.746	105.39	103.89	105.03	108.26	107.54	106.21	105.49	107.18	104.07	107.62	104.29	106.56	106.8	105.33	106.3	108.09	105.06	108.13	107.58	104.42	104.97	105.47	106.75	107.01	108.45	105.98	104.47	105.7	104.72	105.94	106.52	106.28	105.94	108.28
99.81	98.42	98.914	97.564	96.993	98.763	101.31	96.81	98.208	97.918	97.825	97.921	97.958	99.093	99.418	99.822	95.881	96.446	98.898	96.403	96.996	102.18	97.879	98.816	100.59	97.412	97.77	95.827	97.763	97.814	98.891	97.93	98.927	95.727	99.373	99.436	99.148	99.894	97.27	98.285	95.892	98.052	96.962	95.239	99.977	102.17	99.701	98.461	102.21	98.053
107.88	109.61	107.06	109.17	109.74	112.25	111.55	107.83	106.75	109.68	109.54	106.53	108.98	111.85	109.07	108.28	107.4	111.36	108.93	107.87	106.63	108.82	108.66	109.14	108.31	110.64	107.15	107.72	110.13	112.07	109.68	106.57	110.19	110.15	109.68	109.42	106.49	107.28	111.8	110.46	106.82	106.48	107.68	108.85	106.28	107.88	108.54	108.02	108.11	108.5
104.11	106.43	103.92	104.52	107.44	107.24	105.63	104.36	104.07	107.15	108	109.37	106.19	102.46	103.66	106.93	106.43	106.88	102.64	105.53	106.88	104.28	106.08	104.68	106.48	101.67	108.99	106.31	106.93	104.97	105.26	102.64	107.28	105.97	104.6	106.48	108.82	104.86	106.18	105.15	109.12	106.4	110.22	105.44	104.24	107.39	103.6	103.69	103.19	105.92
97.078	99.855	100.05	101.29	97.642	95.611	96.849	102.78	99.899	99.84	99.382	99.175	96.405	97.18	97.345	98.552	95.219	101.89	94.869	101.23	96.177	96.836	99.911	99.977	97.922	98.901	98.114	99.379	98.171	97.522	100.83	96.371	100.01	97.405	97.985	96.341	95.67	100.84	95.563	95.998	100.18	97.408	99.332	100.19	97.692	99.338	96.016	98.343	97.256	99.822
107.32	107.16	110.24	108.6	106.38	109.79	109.76	111.05	107.84	108.99	107.29	107.67	107.26	108.45	109.02	106.01	108.12	108.72	107.92	106.19	110.05	108.86	108.51	106.38	111.89	107.14	108.57	106.03	108.84	108.82	109.55	105.07	104.57	106.69	111.63	105.74	109.88	112.19	106.85	108.84	108.7	109.32	109.36	108.27	109.4	109.72	107.1	107.93	110.59	111.64
108.41	105.9	108.68	106.43	107.72	110.61	109	109.3	107.9	108.4	110.06	108.43	109.48	109.13	108.58	109.58	109.05	109	109.55	104.42	106.34	108.64	107.76	107.91	109.68	108.87	109.33	108.3	109.22	107.23	108.77	110.89	106.4	106.36	107.79	105.38	107.77	109.4	111.01	109.37	105.13	109.44	108.88	109.25	106.84	108.64	107.65	109.47	104.48	105.66
99.542	101.88	98.867	104.01	99.556	96.25	99.477	100.02	99.638	100.44	99.015	97.942	96.53	99.677	100.14	99.857	100.64	98.403	96.545	97.944	101.1	98.712	97.065	97.961	98.197	97.602	99.489	94.393	98.095	97.898	99.252	97.146	99.091	98.35	98.55	99.391	102.61	98.618	99.172	100.04	98.475	102.08	98.691	99.22	99.597	98.45	96.341	101.98	98.359	99.559
106.13	106.21	107.44	106.33	105.5	106.01	103.01	106.89	104.8	109.02	106.24	105.35	105.65	104.56	103.65	103.4	107.39	107.51	105.08	105.35	105.37	104.99	107.13	102.67	105.28	106.58	107.43	102.99	103.46	106.6	106.02	105.85	107.71	110.22	105.49	103.9	110.25	105.08	104.36	108.3	106.54	107.99	105.17	105.99	107.28	103.38	106.85	103.56	106.18	108.47
108.4	103.06	109.78	108.25	105.86	106.07	105.12	104.33	104.32	110.22	105	105.77	106.13	103.92	107.19	103.35	106.99	108.17	103.63	104.42	105.52	106.05	109.36	106.16	107.61	106.78	105.91	106.65	106.2	105.11	106.47	107.4	110.21	106.27	107.92	108.17	108.24	106.77	109.02	105.46	108.99	106.21	108.3	109.29	104.8	107.63	108.81	105.57	104.26	106.22
102.29	102.7	102.99	100.52	100.07	100.76	100.75	102.62	100.26	101.83	100.48	99.706	101.01	101.5	103.16	100.83	101.88	101.07	101.32	96.428	98.943	104.17	101.5	100.78	99.751	97.873	105.06	99.959	97.837	100.12	101.45	102.39	101.72	101.77	100.56	101.02	100.06	102.11	101.48	101.71	100.1	102.52	104.38	101.43	103.31	103.58	97.921	101.61	103.15	104.84
97.682	98.895	97.709	96.154	100.97	99.076	97.663	97.938	96.265	97.627	97.412	102.32	99.294	98.797	99.617	99.057	99.006	100.14	97.606	101.23	96.094	97.086	96.949	95.857	99.491	95.549	98.268	97.236	98.657	96.831	98.118	101.12	96.613	98.102	96.522	99.27	99.135	98.72	97.157	98.602	97.673	99.109	97.789	98.492	97.994	95.243	99.286	98.791	97.238	98.408
105.21	105.79	107.63	108.34	105.82	107.9	107.42	108.98	106.78	109.42	104.51	107.58	106.96	108.77	110.54	108.88	109.02	107.06	108.02	107.8	109.83	109.34	106.81	111.19	109.92	107.73	112.58	111.47	112.29	108.85	110.52	112.26	107.84	109.46	109	111.25	113.07	106.51	109.09	109.65	109.31	105.18	110.37	107.2	112.72	108.32	109.1	110.39	111.18	109.9
100.68	101.51	97.339	98.643	98.122	96.295	99.259	95.631	99.438	99.175	102.12	96.655	98.134	95.841	95.96	95.86	93.134	99.487	96.789	94.864	100.17	98.041	97.204	98.343	97.997	98.162	95.554	98.67	96.614	95.359	96.44	99.371	96.375	98.465	98.692	101.94	102	96.439	98.266	95.949	99.472	98.066	101.11	96.092	96.882	100.33	98.565	98.616	94.713	100.76
103.68	105.12	104.12	106.06	104.16	106.08	109.29	104.84	104.95	106.62	107.1	106.34	106.06	105.27	103.69	107.72	106.8	107.34	104.99	107.27	105.2	108.14	105.3	107.62	106.41	106.8	105.15	106.45	106.15	106.8	104.41	107.27	103.54	105.31	102.49	103.59	105.22	104.71	105.17	102.44	107.88	106.38	108.42	107.38	105.5	106.5	105.07	104.89	106.68	102.54
106.48	108.29	111.41	106.8	106.58	106.67	106.38	108.42	113.03	109.42	108.02	105.33	106.12	107.43	107.59	108.98	107.88	105.54	109.2	110.53	103.79	105.9	104.18	107.63	107.23	108.59	107.37	108.42	109.06	108.58	107.6	108.59	105.89	109.32	111.48	109.92	107.8	109.58	106.86	104.51	108.02	103	107.43	107.81	107.26	107.42	105.6	107.57	110.03	105.54
109.26	105.3	102.95	106.64	104.9	104.18	103.95	101.73	106.16	103.62	103.74	105.1	105.72	107.51	107.73	104.36	105.03	108.18	103.99	105.8	107.4	109.13	105.2	104.73	105.71	105.57	106.57	105.36	105.1	108.1	107.48	107.34	103.52	107.72	105.8	106.83	106.35	108.02	103.86	107.1	104.28	104.95	104.5	106.59	106.21	106.73	103.07	107.66	104.09	107.46
106.4	105.88	108.85	106.14	106.37	104.67	105.13	107.45	105.29	107.66	106.78	106.65	105.91	107.73	103.34	104.59	105.25	107.8	107.63	106.8	107.52	106.79	107.07	106.41	107.22	106.16	103.19	105.15	107.06	104.3	104.21	106	105.37	106.96	106.93	108.35	105.55	107.5	106.78	105.73	105.41	106.4	102.65	105.11	109	105.06	105.13	104.87	106.03	107.09
103.3	107.49	107.45	105.68	106.9	107.88	104.72	104.65	107.56	107.67	103.6	107.32	105.08	108.15	108.15	106.45	107.17	106.81	108.2	106.06	108.97	105.21	104.41	104.24	105.48	104.58	105.25	105.1	106.76	105.69	105.54	110.12	106.71	103.28	104.87	104.84	105.67	109.56	109.04	104.39	105.32	107.62	106.67	103.96	106.58	106.28	105.36	106.43	105.09	104.58
108.73	108.72	106.54	108.49	108.54	109.7	109.43	107.22	109.14	108.01	109.13	106.23	107.78	107.52	108.17	110.47	107.68	106.36	106.61	105.38	107.62	108.69	109.92	107.95	108.13	108.86	110.49	104.94	106.33	108.9	108.79	107.17	105.82	105.87	109.44	106.38	107.59	108.71	108.02	106.61	110.81	111.25	108.22	108.02	107.68	104.62	105.62	107.88	107.69	111.8
107.33	107.57	105.17	107.86	104.41	101.76	106.54	105.15	106.36	107.33	102.46	107.33	106.06	103.05	105.95	103.04	106.12	104.3	106.92	105.43	105.9	106.89	103.68	107.08	107.97	104.36	101.41	108.14	105.82	103.08	103.28	105.69	106.64	106.22	107.01	108.23	104.96	106.23	103.99	107.2	107.3	104.55	103.34	107.61	105.25	102.23	104.12	104.92	106.44	104.28
99.772	97.345	99.322	98.781	98.929	98.85	96.88	99.369	98.031	99.136	98.054	100.88	100.93	99.51	96.407	97.648	100.84	97.46	98.306	101.19	98.999	98.365	97.199	98.46	98.107	98.778	98.83	96.691	97.874	99.331	102.1	96.647	97.371	96.139	100.57	98.889	99.747	95.205	95.988	100.39	99.27	97.208	97.095	99.761	101.29	94.157	96.779	96.977	100.33	99.209
96.619	100.13	99.595	100.68	101.8	98.802	95.545	95.157	96.719	101.27	98.531	99.293	95.631	98.03	96.734	99.369	97.865	97.237	101.35	97.945	97.305	98.624	100.2	100.48	96.419	97.852	97.323	98.877	101.04	100.08	97.937	101.21	99.255	98.199	98.733	97.923	97.738	100.61	98.84	99.358	98.482	98.633	98.776	101.84	97.854	96.306	97.388	94.976	99.057	100.32
111.48	108.16	108.14	109.01	106.07	109.09	107.32	110.77	103.66	107.79	105.94	109.08	107.06	106.3	106.47	106.78	109	110.14	108.18	105.82	109.8	109.26	107.79	107.12	104.81	107.74	110.04	108.44	105.94	106.76	109.88	106.46	109.08	107.86	103.81	107.3	111	107.07	109.02	107.93	106.15	111.71	109.98	113.08	108.16	108.09	109.6	109.33	109.01	106.72
101.49	107.62	106.68	108.03	104.99	107.05	105.06	105.86	107.27	106.51	109.77	104.93	107.96	106.33	107.06	105.8	107.23	105.39	106.14	107.06	106.14	109.25	103.52	104.71	108.87	105.52	104.46	104.75	109.76	105.86	101.24	104.77	105.76	106.64	106.86	107.59	110.12	109.2	106.37	109.45	105.53	107.07	106.11	106.87	106.77	105.8	104.14	106.02	105.77	106.73
106.75	106.72	102.79	107.27	104.34	104.05	105.85	105.17	104.57	107.45	103.46	106.32	102.97	105.34	104.17	103.48	104.19	105.54	106.78	107.88	107.58	106.76	104.12	104.34	103.16	106.46	107.01	104.83	105.18	104.41	102.66	107.68	105.3	105.56	104.88	107.61	104.11	105.56	105.18	105.4	103.98	106.18	106.27	107.11	104.72	108.5	105.74	107.68	103.53	104.69
107.4	106.29	105.62	111.42	107.88	108.38	108.86	105.87	110.57	107.28	107.85	108.74	108.1	105.62	109.38	108.81	107.38	106.84	107.41	109.54	108.46	109.4	106.43	105.62	109.86	105.26	108.54	108.18	106.42	107.94	109.64	108.98	107.06	109.34	108.76	109.94	106.87	106.63	105.86	109.27	107.46	112.37	110.35	105.03	107.87	107.86	110.48	109.95	105.76	110.76
101.59	107.2	105.43	103.26	106.11	108.23	104.47	107.14	106.57	107.53	102.39	104.43	106.85	104.91	106.97	107.64	106.46	108.03	101.67	104.2	108.58	104.38	104.72	107.44	107.5	108.82	108.91	105.71	105.13	105.49	110.1	109.6	103.29	106.91	108.32	108.41	106.5	103.26	106.74	103.64	105.8	108.34	108.17	107.23	103.91	104.97	106.97	104.81	105.16	102.64
107.59	108.44	109.81	110.14	108.63	106.74	107.34	106.86	106.95	105.4	108.44	107.3	106.55	108.95	106.16	104.26	109.08	108.16	107.65	111.81	106.06	110.45	109.86	108.44	107.78	109.82	107.12	108.09	107.13	107.11	110.33	107.44	104.9	106.02	107.44	107.4	110.36	105.67	105.03	109.72	106.64	107.72	110.02	110.37	105.83	104.61	109.75	105.82	106.21	106.54
99.2	97.758	102.77	98.099	99.257	98.052	100.02	96.143	97.23	98.982	101.95	99.046	99.701	99.694	98.149	98.367	96.203	97.101	101.97	98.825	100.32	96.635	101.09	102.55	100.16	101.32	98.709	99.188	99.816	98.366	100.18	100.35	100.26	98.535	99.721	97.969	99.901	98.579	94.66	99.939	99.451	96.881	96.685	102.18	99.603	100.04	100.31	96.927	101.45	97.439
105.16	106.77	104.53	105.87	106.68	102.88	108.05	107.51	106.49	106.34	105.32	104.58	104.22	106.7	105.85	105.14	104.95	105.48	105.84	104.96	105.22	107.81	108.25	105.2	105.8	104.13	103.83	101.97	105.26	105.1	108.4	103.4	108.43	102.82	104.24	104.78	103.68	106.78	105.54	104.79	105.44	106.12	104.68	104.52	104.91	105.59	108.73	103.85	110.81	106.9
107.16	103.8	104.3	105.13	108.12	105.87	107.88	109.42	107.78	109.54	105.59	107.33	105.44	109.18	106.18	106.56	106.66	107.39	108.39	107.61	106.11	108.05	104.09	103.86	108.78	104.56	103.72	106.55	107.29	106.41	104.69	107.36	106.56	106.78	103.97	104.95	105.06	103.94	108.04	106.81	104.95	105.45	106.37	107.7	106.86	105.86	105.96	104.56	106.81	105.7
100	96.612	100.76	97.979	99.296	97.959	97.703	101.64	99.872	95.795	99.345	99.566	99.691	98.685	97.403	97.258	97.744	95.953	97.822	95.939	100.39	97.246	100.73	97.698	99.796	96.779	99.194	96.876	98.035	97.888	98.066	94.75	100.98	98.448	96.325	98.729	98.245	98.914	101.18	99.284	95.866	99.247	98.702	99.307	99.105	98.585	98.845	99.983	99.918	97.463
110.69	109.66	109.35	105.41	112.23	108.02	108.36	107.3	106.72	105.72	109.04	107.14	107.81	110.92	106.22	109.99	108.78	106.5	107.49	106.73	108.57	109.32	107.43	109.02	108.75	109.05	106.12	108.52	107.75	106.6	109.04	109.77	108.96	106.84	108.91	107.25	107.22	108.13	110.62	110.88	104.36	107.83	108.54	109.96	111.05	110.41	108.78	107.55	105.51	110.14
103.48	105.79	107.05	103.53	106.85	105.56	103.94	107.38	106.04	104.68	103.15	105.63	108.47	107.25	103	103.54	105.34	105.71	103.76	106.68	108.81	105.1	106.59	106.62	108.71	105.64	106.25	103.24	106.87	105.63	105.94	105.04	106.08	105.18	105.04	104.36	105.82	103.63	108.2	105.2	105.99	109.06	105.71	108.22	107.62	107.87	105.3	104.42	106.37	107.45
109.12	106.33	105.4	108.12	107.12	106.39	108.3	108.74	109.64	109.21	108.85	104.87	106.89	109.34	109.92	110.97	107.26	108.37	106.8	108.19	109.78	108.5	109.22	108.73	106.17	106.03	105.37	106.66	109.56	104.76	108.68	108.37	110.7	108.96	105.96	108.82	107.4	108.17	105.81	109.38	108.29	110.14	106.67	107.88	110.04	106.48	107.42	107.39	105.75	105.22
104	107.74	105.01	105.76	104.76	106.24	106.38	108.56	107.81	105.31	107.53	104.81	107.02	110.16	106.82	103.97	105.57	104.28	107.04	105.58	108.45	107.17	106.8	104.7	105.43	106.3	105.79	106.14	109.21	103.81	104.66	102.74	106.27	105.25	110.44	105.19	102.75	106.23	104.77	104.44	104.57	107.22	106.04	106.5	106.61	106.65	104.83	106.07	105.16	106.63
98.775	96.81	100.22	96.702	95.211	100.47	94.803	99.908	97.343	98.546	97.966	101.36	96.627	99.173	96.957	98.435	96.742	98.615	98.077	95.563	95.742	94.527	93.82	99.86	98.953	95.797	98.735	98.569	99.512	98.014	100.32	98.036	97.934	99.478	97.704	95.335	96.472	97.41	100.08	97.863	94.385	96.674	97.971	100.37	99.557	97.185	97.997	99.942	101.46	99.124
105.8	110	107.39	108.66	106.63	107.59	111.47	109.24	108.43	109.37	106.97	110.1	108.93	106.02	110.66	107.62	108.74	109.32	106.88	109.76	109.4	109.15	109.1	106	106.3	109.64	106.09	106.77	107.64	110.99	108.49	109	106.74	110.74	111.54	107.09	108.5	107.15	106.54	108.26	107.89	108.58	109.29	108.63	105.82	107.33	103.77	104.25	108.86	109.46
109.27	106.09	106.72	104.29	104.98	109.15	106.76	106.1	109.59	107.48	104.8	105.8	107.07	107.96	106.25	107.81	108.19	104.9	106.35	106.39	105.3	106.89	107.15	105.74	107.26	105.15	106.18	108.87	107.18	106.02	107.16	106.25	105.58	107.33	105.19	106.37	107.63	109.12	105.87	106.8	107.3	109.02	108.52	106.23	107.92	108.73	110.3	104.76	106.7	109.45
107.05	107.83	105.54	108.06	109.58	105.98	106.81	105.39	109.76	108.24	110.66	109.04	105.1	109.25	106.39	109.78	103.66	110.15	111.13	105.37	108.72	108.3	110.23	107.36	107.29	110.41	109.55	108.9	110.57	107.79	108.08	107.1	108.6	108.39	108.5	107.56	108.57	108.28	110.57	107.05	107.53	107.71	107.05	110.68	110.41	107.22	107.92	108.06	109.9	108.24
108.01	106.74	105.48	109.54	107.5	107.5	108.03	105.43	107.71	107.4	105.73	108.09	109.61	108.77	109.17	107.62	108.56	111.62	107.71	109.52	105.05	106.7	109.07	108.52	108.49	110.85	112.07	108.84	106.09	108.32	107.97	104.85	109.57	109.06	106.83	111.15	107.13	109.53	105.91	104.25	107.85	108	110.04	108.96	106.24	109.86	108.43	106.96	106.85	109.09
105.4	107.1	109.09	108.26	110.11	109.86	110.33	108.08	109.57	103.75	107.08	107.53	107.93	109.3	107.61	110.52	107.91	108.86	108.57	111.03	111.27	107.96	106.84	108.06	106.7	108.38	110.1	109.54	105.85	109.43	104.46	110.15	109.03	108.06	106.75	106.91	105.58	109.12	108.7	109.11	108.98	106.66	109.92	109.26	108.97	112.12	108.43	109.72	108.86	108.51
109.53	106.4	108.65	109.41	109.05	106.49	106.09	105.61	113.12	106.62	106.67	107.77	111.25	107.61	104.84	109.04	105.81	108.55	105.17	108.53	107.01	108.15	109.86	106.74	108.58	108.4	108.56	108.04	106.66	106.93	109.97	106.03	107.75	102.17	110.7	104.81	107.54	111.63	105.73	110.55	107.43	108.9	107.88	105.37	109.46	109.32	110.82	106.51	107.08	107.68
107.05	110.5	109.93	108.53	109.92	107.68	108.27	111.88	108.94	104.94	104.08	106.16	108.36	110.12	108.92	105.35	106.88	109.72	109.94	106.32	107.08	110.73	106.61	109.11	107.14	108.42	109.47	109.5	111.03	109.76	107.89	108.38	107.55	104.28	109.57	107.62	104.89	109.84	110.18	110.07	106.53	109.87	107.7	106.84	107.07	107.13	108	105.57	106.14	111.02
105.48	105.97	101.77	101.26	100	103.65	101.99	101.1	101.9	100.09	102.33	102.64	99.671	101.95	102.85	99.6	103.17	100.15	102.27	103.6	100.78	102.89	105.42	102.64	102.37	102.43	104.98	102.13	101.24	100.28	103.08	105.1	101.4	101.85	103.83	103.76	101.08	99.917	103.3	103.66	104.48	100.65	101.81	103.87	104.64	103.62	104.29	102.79	105.79	103.54
107.61	105.99	108.84	106.25	107.23	111.09	107.29	105.41	108.18	106.79	109.67	107.71	106.85	109.05	106.8	110.54	110.4	104.68	108.89	107.58	106.81	107.95	107.54	106.76	107.04	106.8	107.57	110.86	105.57	107.43	104.95	106.41	107.68	105.5	109.76	107.71	107.3	110.09	109.36	105.8	107.81	107.38	108	108.76	106.45	104.35	107.73	108.72	107.72	107.63
98.994	97.155	99.121	97.441	96.844	98.981	101.81	99.452	98.599	99.122	97.291	97.74	98.749	97.999	99.079	97.485	98.172	99.053	96.493	97.028	98.667	98.845	96.413	99.658	97.425	96.46	94.496	99.59	99.516	96.438	102.11	100.21	101.65	99.196	97.814	97.163	97.173	97.804	96.826	96.095	97.6	97.044	100.92	98.255	96.996	97.083	101.21	100.19	97.85	98.825
109.1	109.96	108.29	110.71	109.75	105.73	107.82	107.02	110.84	110.24	111.13	109.58	108.7	108.18	111.16	111.81	108.03	110.95	105.55	105.46	109.15	106.64	107.01	105.95	109.22	106.04	107.47	106.63	109.57	109.09	107.28	106.37	109.09	109.64	110.62	111.51	109.67	106.91	110.25	111.39	104.85	109.98	111.17	107.26	107.49	108.14	108.27	107.5	107.08	105.76
105.47	107.05	105.61	105.28	105	108.6	106.17	106.46	105.58	105.82	105.2	104.76	102.82	105.55	105.68	107.11	104.81	105.09	105.93	106.95	106.21	106.28	106.76	104.74	103.91	106.68	103.47	104.89	102.81	105.8	106.85	106.14	108.34	104.79	105.6	106.68	102.48	104.47	102.42	105.09	104.75	105.73	107.72	106.61	104.83	106.23	106.85	108.91	103.44	105.5
97.61	98.608	100.62	98.712	99.171	97.762	97.328	95.073	97.933	99.295	99.601	96.83	96.406	97.82	99.248	97.804	99.802	98.75	99.794	99.697	97.404	98.343	99.703	98.108	98.193	98.241	100.69	99.938	99.465	98.155	95.562	96.769	99.078	100.59	101.6	100.3	101.06	97.645	99.596	95.305	99.966	98.606	101.19	100.98	95.269	96.646	97.887	96.718	97.102	100.73
109.45	108.89	108.84	109.55	109.81	106.57	111.32	107.08	106.64	110.04	111.94	105.85	110.69	109.22	107.51	111.7	108.25	106.59	107.52	108.67	107.86	106.75	108.95	103.69	105.92	107.71	110.13	111.56	110.1	106.23	109.85	108.61	107.39	109.38	109.96	107.31	108.33	109.51	109.18	110.36	104.91	110.26	107.72	110.21	108.57	108.83	108.12	103.16	105.39	110.51
106.5	108.78	105.4	107.13	106.94	107.29	105.95	102.99	108.45	106.64	109.3	105.44	108.51	107.65	106.74	107.47	106.8	106.52	106.8	106.15	105.56	107.81	108.44	106.4	106.19	105.11	105.23	106.89	106.04	103.77	105.51	104.88	109.64	108.3	110.24	105.29	104.83	109.28	108.35	103.84	105.96	105.4	107.74	104.34	103.97	107.25	105.23	106.5	108.36	106.9
103.41	104.52	105.53	105.18	106.88	107.4	102.43	104.83	104.86	106.14	105.41	106.84	104.49	107.54	107.88	105.23	108.3	105.6	108.28	103.3	104.89	103.86	108.41	105.73	103.24	103.25	106.55	107.4	103.58	105.43	104.51	106.73	106.09	106.07	105.05	104.75	103.76	107.1	105.23	106.17	104.6	102.08	106.36	102.75	105.44	105.48	106.62	107.42	109.47	109.46
106.36	105.96	105.1	106.37	105	104.55	105.96	103.91	106.74	105.86	106.57	101.51	105.32	107.91	106.62	101.61	106.09	105.19	105.04	107.38	109.26	106.98	106.1	108.21	107.09	103.99	105.31	103.07	103.98	104.51	104.38	108.32	105.33	109.53	105.76	103.04	104.21	106.27	102.68	106.52	104.65	107.64	103.65	106.02	105.1	105.94	106.64	105.24	105.87	105.92
110	108.2	109.42	110.57	110.9	106.42	111.56	107.55	106.09	109.06	108.46	112.4	108.29	109.19	108.58	109.33	109.28	105.33	109.36	109.06	109.2	108.43	109.55	109.05	110.95	108.16	108.35	106	108.7	113.98	106.3	109.58	109.59	106.21	108.17	106.07	107.28	107.47	106.93	106.08	106.28	108.65	108.33	111.07	106.77	110.47	106.44	110.42	109.9	107.41
101.22	107.09	106	107.77	106.25	106.55	106.57	103.29	103.81	104.28	107.5	104.49	103.78	103.23	101.21	108.81	103.78	103.18	104.61	104.51	107.3	105.87	106.11	106.95	101.28	107.66	101.53	105.01	103.89	106.05	103.97	106.52	104.83	104.67	106.9	105.31	105.49	107.65	105.02	106.67	107.62	104.58	108.07	105.85	105.49	105.68	103.96	105.13	104.12	106.94
107.99	107.66	107.2	108.32	110.67	109.32	108.71	109.45	109.33	109.54	107.11	107.06	106.29	105.58	110.24	110	108.31	106.56	108.82	109	108.13	109.89	106.71	106.14	108.75	107.45	109.54	108.54	110.69	107.82	109.39	108.13	107.37	108.62	109.31	108.44	107.17	110.62	109.45	112.27	107.13	107.58	106.93	105.89	109.65	107.31	103.44	105.16	109.04	106.84
105.33	105.62	105.04	106.74	104.99	105.16	102.66	104.89	103.58	103.73	105.1	105.11	105.45	103.7	103.91	106.33	105.17	105.29	107.42	105.3	101.83	103.39	106.16	105.36	106.53	108.91	103.55	104.14	105.11	105.27	103.71	106.64	106.6	106.75	105.03	105.59	107.15	107.06	105.74	104.04	104	103.84	106.64	109	103.48	105.03	108.07	106.91	103.49	107.28
106.11	104.98	106.24	105.08	107.1	103.91	102.52	104.77	104.07	106.34	107.17	104.61	104.8	107.32	107.64	103.63	107.25	109.57	106.45	106	106.24	104.93	103.94	107.31	103.21	104.53	105.27	103.7	107.22	104	105.19	104.99	107.74	106.81	105.69	104.55	106.64	103	106.02	105.26	102.24	104.54	103.33	107.99	106.49	105.42	105.32	104.83	108.09	106.64
99.768	103.35	99.245	102.52	98.845	101.02	100.01	102.1	100.2	99.031	101.37	100.68	103.28	102.27	98.114	99.931	104.07	100.7	98.215	100.53	100.45	100.6	102.6	99.975	103.64	100.46	102.88	100.23	99.149	105.11	100.61	102.76	101.57	101.51	101.56	101.25	99.162	98.885	99.001	98.307	97.999	104.11	101.35	103.42	101.8	102.5	102.31	98.92	101.04	99.002
108.27	110.27	110.29	111.59	110.73	111.41	107.96	110.45	108.65	109.69	110.41	108.96	110.16	107.79	111.11	110.69	110.55	114.67	109.8	108.98	108.88	109.23	110.66	114.66	111.02	112.17	111.85	108.69	109.65	113.16	107.99	113.45	111.32	112.19	110.66	113.27	109.03	111.53	110.58	112.17	109.05	110.58	107.96	110.83	109.32	110.17	109.99	109.85	108.7	108.73
97.381	98.847	99.548	100.53	100.17	97.654	102.56	100.47	100.07	101.57	101.56	101.9	99.194	99.225	97.352	102.78	102.27	104.07	99.018	100.85	96.035	98.318	100.6	99.723	99.662	95.924	101.57	102.56	99.286	99.451	103.75	101.74	101.63	101.87	100.95	98.574	98.165	102.38	100.44	100.73	101.29	101.45	101.94	99.43	99.08	98.184	101.4	100.57	99.319	98.667
95.759	98.373	97.011	99.025	100.39	96.027	100.54	98.18	97.619	96.621	98.983	97.829	99.789	98.501	98.719	100.96	100.35	98.727	100.55	99.405	98.192	97.538	99.564	97.905	101.34	100.51	98.939	101.05	96.946	100.41	98.083	101.47	100.29	101.28	99.219	101.34	100.99	100.24	98.796	101.5	98.557	96.715	99.329	96.946	97.533	99.223	97.718	98.256	99.316	97.407
107.57	105.5	104.48	106.24	106.82	109.02	107.62	108.46	108.77	110.23	109.79	106.68	104.39	106.02	106.81	108.21	107.67	107.65	108.92	107.69	107.93	107.6	105.02	105.88	110	109.61	107.46	107.79	107.27	107.47	106.63	108.39	106.59	106.93	109.37	110.15	109	109.98	106.71	106.34	106.2	108.31	109.77	105.48	106.83	108.52	106.13	110.44	107.14	107.34
106.26	106.34	107.4	105.12	104.55	107.01	105.25	105.86	103.93	104.44	104.07	105.72	104.81	103.42	107.55	104.96	104.8	103.96	106.53	105.47	106.29	105.4	105.9	104.61	103.8	104.51	105.68	103.52	106.95	101.94	104.47	105.54	108.57	106.4	106.96	104.95	106.43	106.91	104.64	109.43	112.12	106.82	105.09	105.93	110.34	109.52	106.14	104.91	106.7	104.1
107.36	109.19	112.23	109.75	107.54	109.01	107.59	108.21	105.98	105.78	105.18	108.35	105.26	108.88	108.7	105.5	108.42	108.07	107.76	107.31	109.01	108.97	107.05	110.36	107.52	110.98	107.13	110.52	107.47	107.64	107.3	107.36	108.63	107.47	109.05	109.12	109.55	111.04	108.91	108.2	106.99	106.09	109.86	107.62	106.87	107.07	111.13	107.67	105.81	108.61
98.844	96.693	98.391	96.573	96.282	99.988	98.12	98.36	95.848	99.966	95.298	96.701	97.688	97.025	97.427	100.54	99.24	97.28	98.083	99.708	99.247	97.755	96.864	95.268	100.15	96.35	98.67	97.201	99.007	97.22	99.721	100.08	100.73	99.626	100.03	97.786	99.566	98.517	96.552	97.733	99.501	95.709	100.44	96.962	99.762	97.382	97.394	96.174	96.258	101.28
109.84	107.3	108.74	109.31	107.92	107.01	109.71	106.44	108.69	108.71	107.8	109.05	108.2	110.21	107.63	109.7	108.22	110.05	105.69	107.86	108.73	109.74	110.8	107.82	109.43	111.02	108.59	108.82	108.31	106.92	108.67	108.65	106.48	107.11	112.44	110.26	107.64	107.15	109.87	111.02	109.66	107.36	106.75	106.32	108.09	108.19	107.69	109.8	108.53	107.48
109.88	104.81	106.48	107.39	102.71	104.21	105.66	105.6	103.58	105.67	105.73	103.7	104.71	107.89	109.19	108.59	105.04	104.4	105.21	107.25	102.54	105.22	108.42	106.41	104.4	103.84	104.29	103.37	105.28	107.87	106.39	103.84	103.72	103.55	106.27	101.97	103.04	106.38	107.15	104.98	106.05	108.17	105.18	106.66	105.68	103.48	106.01	103.69	105.25	105.23
95.265	95.045	99.331	100.9	95.383	96.44	97.176	99.536	98.855	98.042	100.14	97.133	99.202	98.403	96.65	94.562	101.61	95.935	98.11	101.14	99.804	100.67	99.058	95.18	98.14	98.548	97.857	98.857	96.022	98.144	100.03	96.987	98.749	97.387	96.745	99.434	98.138	96.183	99.186	98.054	98.242	96.438	96.268	98.524	95.81	98.967	98.713	99.332	97.319	98.418
107.34	108.1	105.96	105.67	109.07	105.07	106.56	109.36	102.96	106.07	110.09	107.86	107.09	104.59	104.06	105.87	107.83	106.39	105.6	104.11	108.01	106.08	107.55	106.19	107.7	103.93	107.85	108.86	107.73	105.7	105.16	107.72	104.88	105.05	106.33	106.48	106.8	104.18	106.97	105.61	108.72	107.48	107.87	105.59	103.56	108.51	105.77	103.87	109.03	104.36
98.29	98.597	99.444	97.89	97.395	96.272	100.5	100.48	100.3	96.962	99.571	99.466	98.256	99.305	102.81	101.68	101.67	99.996	98.604	100.86	100.07	99.101	99.393	98.252	100.68	98.174	100.62	96.602	98.345	98.131	100.2	97.706	99.759	101.85	97.332	102.2	100.05	97.086	97.685	97.755	98.129	98.435	98.136	100.4	98.405	97.348	97.362	94.532	100.25	98.237
96.042	97.652	96.204	98.05	100.17	95.809	100.4	96.133	99.825	99.346	99.259	100.3	101.25	98.766	99.266	99.202	99.31	99.194	94.979	96.902	99.29	97.274	98.037	99.091	102.41	97.907	98.017	97.483	98.165	95.289	97.968	100.04	95.971	96.957	101.31	98.574	95.848	99.494	95.65	99.856	94.65	96.619	98.445	98.041	97.34	99.702	99.456	99.236	98.084	96.834
100.51	103.2	102.69	98.011	98.962	99.564	99.806	100.7	104	99.673	100.72	100.34	99.02	102.4	102.96	100.61	99.596	100.44	99.936	104.4	99.887	98.383	101.89	101.53	98.606	100.15	100.1	100.8	97.59	103.68	102.25	100.1	100.68	99.916	101.21	102.29	100.03	100.91	100.66	99.078	100.56	97.628	105.36	98.903	99.454	99.484	99.623	97.954	98.811	101.73
107.99	112.87	108.21	110.55	109.61	108.39	112.05	109.58	109.23	107.53	111.33	110.86	109.71	107.55	111.8	108.48	110.46	110.36	111.41	110.47	109.77	113.29	111.25	112.02	108.84	109.48	110.94	110.33	108.47	110.92	109.65	109.79	111.44	110.27	111.86	110.77	110.26	108.94	107.62	110.8	109.67	109.33	111.18	109.72	108.62	109.51	108.68	111.36	105.64	111.43
99.49	99.211	98.159	99.837	98.189	98.901	101.63	97.689	99.713	97.319	96.766	97.583	97.459	98.663	98.395	98.344	96.602	95.422	96.847	99.261	95.044	98.669	97.356	99.458	100.37	97.009	97.716	96.81	96.619	98.532	99.737	100.97	99.038	100.32	101.89	99.558	99.278	96.65	97.339	99.267	97.148	99.139	100.4	100.24	100.48	98.465	96.909	100.21	99.926	98.491
108.17	110.44	110.5	106.77	108.99	106.89	109.98	109.9	108.67	108.02	108.7	105.79	109.75	105.68	104.87	111.35	109.15	109.26	105.95	108.97	109.1	109.15	108.81	111.98	109.18	110.31	108.22	109.68	109.29	109.32	109.58	109.99	110.45	110.94	109.02	106.46	106.98	108.31	110.1	107.27	108.69	112.49	108.77	108.03	106.06	106.94	106.89	108.27	107.91	113.23
100.84	99.455	100.47	100.81	101.5	100.14	102.35	102.1	96.108	101.99	101.84	102.22	99.928	99.875	99.04	103.54	101.8	99.181	99.945	97.472	99.609	100.01	99.308	99.26	100.35	102.29	100.94	98.934	100.76	95.547	101.96	102.68	101.63	100.59	98.941	98.295	102.81	99.578	101.01	99.507	101.18	102.47	103.02	99.959	101.97	103.51	98.923	100.75	99.583	102.26
99.091	103.57	102.96	104.57	105.32	101.69	102.06	100.42	101.91	100.6	102.48	103.31	99.963	102.13	103.43	100.28	101.32	103.82	103.72	100.98	103.31	100.56	103.29	105.27	100.78	101.78	101.25	102.1	103.32	104.39	106.67	103.21	100.29	104.45	105.06	101.08	104.48	98.533	101.83	106.88	104.47	101.65	105.6	104.6	103.1	100.83	104.24	104.09	105.32	101.47
98.841	99.599	101.46	96.558	98.323	101.59	100.78	97.079	97.241	98.389	99.422	100.9	99.645	98.937	100.57	97.151	98.127	96.944	101.1	97.686	99.639	98.669	101.44	99.79	97.638	99.319	96.576	99.779	98.964	97.614	98.396	101.49	95.627	97.25	96.943	97.327	101.07	99.368	100.56	99.463	101.22	96.602	101.22	101.28	101.86	99.856	99.025	100.18	97.34	99.246
106.99	106.92	109.46	107.33	106.42	106.67	107.41	107.76	105.07	107.41	108.69	106.56	109.39	108.68	107.67	106.18	106.39	104.94	109.94	106.84	109.04	109.97	105.64	107.71	108.73	109.63	108.67	105.11	104.8	106.24	106.75	107.26	111.37	107.51	108.05	107.78	109.45	105.39	111.02	108.49	111.76	108.45	110.17	106.4	107.48	107.35	108.36	106.27	108.68	107.31
105.95	104.51	105.09	106.93	106.28	107.04	106.8	106.24	107.99	107.89	105.5	104.89	104.74	106.34	107.77	105.25	105.42	104	105	109.15	105.32	108.05	102.28	107.07	107.41	107.22	107	109.33	106.1	105.71	104.04	106.06	106.59	106.21	108.43	107.63	109.6	108.48	103.57	105.81	104.62	105.24	107.71	107.33	106.82	108.98	109.15	103.71	106.83	107.62
106.17	106.91	105.51	103.63	103.96	106.26	104.82	106.16	103.75	106.32	105.38	104.99	106.64	107.96	104.07	103.23	107.12	107.35	108.86	105.04	105.9	105.51	104.3	107.12	104.08	109.28	109.07	108.71	107.04	107.82	105.58	108.72	107.48	102.68	102.88	104.56	104.92	107.11	106.06	106.12	106.78	108.37	106.66	107.34	105.95	106.64	104.68	107.84	108.31	106.24
107.65	108.95	109.79	107.89	105.2	107.65	105.97	106.23	108.01	107.35	105.4	106.22	107.57	108.2	105.82	108.6	108.11	107.92	106.31	108.01	108.55	111.47	107.48	108.05	107.7	104.39	109.26	107.59	103.47	103.62	106.94	108.42	106.95	107.37	106.41	107.63	106.66	105.4	109.08	105.88	111.61	107.14	108.54	110.22	108.65	109.01	105.92	108.06	111.43	104.75
109.55	110.16	109.12	109.51	108.52	109.75	107.43	106.1	108.45	110.64	107.75	110.96	107.79	107.02	108.99	109.1	106.95	109.99	109.28	106.88	110.1	107.1	108.11	108.33	109.65	104.46	109.76	109.68	108.68	108.34	108.45	110.22	108.21	111.63	111.24	107.97	111.19	106.69	107.33	105.37	106.32	106.44	111.92	107.41	106.88	109.26	109.35	109.91	108.67	109.99
106.22	104.45	101.84	104.01	101.44	103.81	101.48	103.51	102.89	102.75	102.37	100.25	102.64	101.86	102.37	98.373	105.17	103.49	100.49	102.94	99.925	100.27	101.13	102.23	104.34	99.944	106.04	104.29	100.45	103.97	103.77	102.23	105.34	101.89	103.72	102.02	102.6	102.33	99.394	106.46	100.32	104.59	103.46	102.14	99.878	103.29	104.29	101.63	101.21	104.96
110.44	108.67	107.88	107.16	109.59	109.21	106.76	108.15	109.29	109.97	107.43	110.12	109.71	109.54	106.65	109.62	107.29	107.93	110.2	106.12	111.84	109.05	110.34	106.33	107.23	109.38	110.29	110.28	111.05	105.94	108.08	108.34	106.62	109.23	108.11	107.18	109.29	109.59	107.5	108.17	106.81	108.86	106.89	107.25	107.9	109.05	103.9	112.37	112.23	107.22
108.49	108.11	105.86	108.21	111.4	105.85	107.78	110.13	106.1	107.75	108.62	108.73	106.22	108.66	108.16	108.84	107.8	108.36	109.26	108.26	109.19	109.1	106.41	105.82	107.9	106.74	107.9	109.24	110.52	108.32	106.07	107.08	108.75	110.6	108.3	105.3	108.24	106.95	108.76	110.43	106.03	104.86	107.21	107.92	108.1	109.56	108.39	107.12	108.74	108.07
105.96	105.56	103.59	105.13	102.29	104.41	103.81	105.97	103.36	104.84	105.45	103.13	106.38	104.35	106.16	106.21	105.74	104.73	103.46	109.02	105.74	108.75	107.52	105.1	108.21	105.76	103.92	104.03	99.637	106.64	108.53	106.24	103.14	106.81	105.31	105.69	104.65	104	106.3	104.81	108.54	104.38	106.17	107.11	104.58	107.07	109.3	106.25	107.27	105.41
106.67	102.94	104.22	106.76	106.11	107.15	106.1	106.44	108.38	106.53	107.41	107.46	107.39	106.71	105.17	104.9	107.19	106.02	104.81	107.91	106.81	105.69	107.05	107.19	103.47	106.91	108.77	107.37	106.5	106.57	105.64	107.55	108.05	105.1	105.55	104.44	106.69	105.59	107.92	106.75	103.84	106.28	106.48	106.56	106.74	107.6	107.69	103.59	105.15	108.49
96.442	98.582	98.726	98.032	100.11	98.895	98.784	97.214	97.017	98.204	97.802	95.065	99.713	95.002	98.507	97.039	97.033	98.937	100.4	100.29	98.178	98.983	100.76	97.042	98.674	98.894	97.596	99.215	98.016	98.551	95.81	95.627	96.765	97.854	99.478	99.204	99.869	98.882	97.204	99.747	99.236	98.286	99.088	99.272	101.06	96.11	93.683	99.075	97.797	98.463
99.106	98.572	102.36	96.773	97.785	93.838	101.29	102.69	100.11	99.938	99.369	98.657	98.282	99.413	101.06	98.612	96.051	95.98	96.578	100.33	100.34	100.42	96.484	96.039	99.357	98.142	99.758	101.49	97.694	100.53	99.763	97.835	97.055	96.303	100.63	100.06	98.445	101.31	99.707	97.356	98.693	97.574	100.67	98.198	101.04	99.115	100.17	98.021	97.974	98.553
99.186	99.868	99.066	98.276	102.58	103.48	103.11	101.26	101.57	98.804	102.04	100.12	98.277	97.478	95.273	103.56	100.02	100.52	95.505	99.963	98.756	99.268	98.627	99.129	101.27	101.06	99.972	103.3	100.78	98.636	101.13	102.04	98.657	100.62	99.327	100.77	101.25	98.65	97.632	97.322	99.331	96.826	100.93	100.58	101.02	98.868	99.972	98.997	101.17	96.979
109.99	111.51	111.19	110.63	112.28	108.1	109.05	107.61	110.37	110.44	109.02	109.85	110.59	111.86	107.67	111.87	113.15	108.11	109.36	109.56	108.78	110.81	112.28	110.13	109.21	109.42	113.25	105.85	111.47	108.32	109.41	111.3	111.85	108.31	108.76	109.21	108.06	105.96	112.5	111.52	110.54	111.34	110.17	108.64	112.25	108.49	112.38	113.28	109.59	109.01
103.41	103.54	105.83	107.09	106.57	106.61	102.39	105.82	107.6	105.52	105.39	108.59	106.83	104.6	109.89	103.96	105.95	105.29	107.13	108.35	108.53	107.01	105.56	103.68	105.99	107.04	103.26	108.4	104.48	106.7	104.05	105.78	106.73	109.73	105.02	106.27	105.05	107.08	107.17	107.87	109.73	103.62	109.34	109.74	106.78	107.4	108.28	104.66	109.28	108.32
106.78	109.1	112.14	107.73	111.46	107.5	107.86	108.9	108.63	107.04	110.27	108.52	106.77	105.43	109.98	108.96	104.46	109.46	106.22	109.81	109.15	108.02	108.18	109.61	102.61	108.88	106.87	107.45	106.94	111.31	108.13	109.27	107.18	107.68	109.85	109.48	110.59	110.01	109.48	111.56	107.47	105.75	106.4	107.99	107.65	108.13	109.05	109.24	106.6	109.77
105.55	108.24	103.39	105.82	105.99	106.31	108.14	107.87	105.66	102.03	105.1	104.53	102.15	106.24	107.02	104.65	107.91	105.67	106.02	105.77	106.48	103.8	104.06	107.6	107.39	104.41	104.81	104.06	104.78	106.09	107.07	107.46	103.34	107.12	102.4	104.87	104.87	106.8	105.07	104.7	106.07	108.62	101.95	108.06	107.25	107.11	103.33	104.7	107.55	106.07
108.2	106.89	106.34	109.78	105.65	105.25	103.5	108.84	106.45	110.25	108.44	108.55	106.3	106.68	108.85	105.99	107.5	108.35	109.55	107.41	110.26	106.58	109.1	109.02	108.89	110.89	108.43	106.95	107.59	106.7	109.08	106.58	107.41	105.99	108.44	107.05	109.13	106.02	107.97	109.11	106.46	110.09	106.28	105.67	107.73	105.7	106.99	110.18	109.36	108.41
106.39	106.01	109.26	106.14	101.78	107.14	106.29	106.94	107.96	104.89	108.58	107.61	108.16	105.01	107.32	105.57	109.73	107.66	108.44	108.73	106.43	107.28	108.26	105.44	105.61	108.35	107.46	108.36	107.31	103.48	111.27	108.11	105.91	109.91	110.63	107.49	108.53	111.46	108.43	107.6	107.56	106.72	105.39	108.68	107.92	108.89	110.56	107.71	108.49	107.42
98.124	101	97.848	95.519	101.25	99.061	101.97	96.18	97.299	98.43	97.055	99.448	97.107	97.05	99.127	98.958	98.353	99.533	95.784	99.646	97.474	99.527	98.607	98.256	96.536	99.268	98.118	95.638	101.57	98.963	98.074	98.205	97.315	95.129	100.89	101.58	100.27	96.223	98.56	94.119	98.084	96.491	98.784	101.36	98.901	99.025	99.51	98.354	99.949	96.426
100.37	96.112	95.81	95.59	100.88	96.208	98.328	94.572	98.995	98.305	101.11	101.92	97.113	98.113	96.927	96.64	97.144	97.841	94.75	102.2	97.637	98.342	97.178	98.679	97.41	96.233	101.82	96.859	97.238	98.526	100.38	99.99	98.524	99.154	98.685	95.164	94.737	98.797	99.343	97.845	97.91	98.811	98.972	95.02	96.431	96.403	97.129	97.939	97.517	100.9
110.24	106.96	108.42	108.13	107.05	106.42	107.34	110.32	105.19	107.52	108.09	106.06	110.44	106.04	109.71	108.17	108.34	107.34	107.41	107.54	107.19	108.8	106.9	106.97	110.6	106.48	107.61	109.28	107.98	110.3	108.12	107.92	108.95	107.06	105.72	106.57	110.21	110.32	108.68	107.76	107.69	105.44	106.09	109.07	107.55	104.48	107.12	106.96	108.27	108.13
98.925	100.18	98.418	100.92	99.009	101.4	100.4	98.037	98.952	100.98	100.69	101.21	100.46	100.32	101.44	99.131	99.651	99.707	99.005	101.31	99.421	101.31	99.577	96.983	98.886	97.898	99.33	96.978	98.154	98.361	100.26	99.275	100.55	102.15	101.96	98.955	98.136	99.799	101.21	101.08	100.71	101.72	100.38	100.11	100.05	102.92	98.504	103.02	100.42	98.76
105.77	104.48	102.14	101.93	102.69	104.97	103.59	102.6	101.72	102.66	107.28	103.73	102.6	103.13	104	102.1	102.25	103.11	103.78	103.25	102.83	102.87	104.34	104.34	104.39	105.02	103.1	101.56	101.73	100.98	104.3	103.06	102.13	102.66	103.91	106.11	100.92	102.59	104.06	102.7	102.56	103	101.97	101.08	103.8	103.47	104.87	101.97	103.64	101.17
107.73	106.89	108.78	107.7	106.77	106.01	107.78	109.16	108.1	108.21	109.04	110.04	106.39	110.25	107.6	111.31	107.17	108.56	107.56	107.59	111.73	111.48	107.49	107.27	109.37	112.89	108.13	110.55	106.48	108.08	109.78	106.55	106.96	109.48	109.17	106.87	108.48	105.53	109.33	109.95	109.93	108.41	107.77	105.89	109.22	110.28	106.68	107.25	106.4	107.24
100.15	100.47	101.1	103.24	101.12	100.74	102.22	100.24	101.82	99.979	103.76	98.314	100.62	99.744	99.47	102.62	100.69	101.11	102.19	98.152	100.53	100.84	103.11	100.9	101.63	98.892	103.01	102.79	99.878	102.13	100.41	100.29	98.281	101.73	99.984	98.789	98.411	100.6	99.046	100.66	97.858	103.1	101.77	100.96	99.645	101.59	100.5	99.251	102.78	100.45
112	109.38	109.67	110.86	108.84	109.99	108.55	110.53	109.86	110.73	109.41	110.49	112.42	112.4	108.41	111.11	111.77	109.7	112.69	108.44	114.88	109.07	110.4	112.73	112.3	110.19	111.06	113.88	112.51	107.26	112.4	110.41	109.23	110.11	114.21	109.27	112.96	110.62	110.58	111.17	110.21	106.99	112.22	108.34	110.69	113.17	112.49	112.23	110.42	112.2
97.296	97.571	97.263	99.542	95.027	98.177	98.232	99.98	99.565	99.168	100.13	97.42	96.799	98.119	93.3	95.324	98.627	98.887	98.641	99.956	97.993	98.268	100.06	98.409	97.191	98.383	99.004	96.227	98.846	99.575	99.993	97.85	96.594	99.501	97.646	101.51	97.437	98.198	95.965	97.009	97.506	95.457	98.907	97.863	99.457	95.999	97.959	97.798	96.087	99.046
106.68	107.23	108.61	110.91	109.56	109.78	105.92	109.99	108.54	107.47	111.21	111.79	106.51	110.43	108.46	108.21	104.81	106.37	110.82	108.15	104.83	109.38	106.9	108.68	108.12	111.14	108.52	105.59	107.55	106.82	110.23	106.47	109.55	111.04	109.47	108.93	109.92	107.34	106.81	107.9	107.43	107.05	106.33	113.7	109.39	110.82	110.04	109.18	109.18	106.45
108.36	107.27	106.99	109.79	105.21	107.44	105.6	106.54	108.55	106.6	104.38	108.59	109	106.33	105.49	105.98	105.32	105.82	108.52	105.74	107.64	104.1	106.48	107.83	103.88	105.33	107.13	105.63	109.52	106.26	106.09	106.83	105.59	104.02	107.2	106.96	108.25	105.34	108.2	108.11	104.65	105.06	105.02	107.81	107.35	105.94	106.05	106.26	105.91	104.84
100.38	98.076	100.13	99.898	102.81	99.45	103.23	102.46	96.996	103.1	98.408	100.68	98.94	101.91	101.58	100.17	100.06	100.26	103.4	100.69	101.11	102.25	97.823	99.9	99.55	99.119	100.54	103.21	99.965	101.32	100.32	99.16	102.13	100.51	102.2	97.647	104.31	101.05	98.007	99.874	100.91	97.873	103.14	102.26	99.75	101.1	99.506	99.575	99.451	100.12
107.69	107.71	106.67	108.19	105.47	106.74	105.65	104.81	106.01	103.74	106.4	107.63	110.3	109.47	108.8	105.33	111.25	106.9	107.2	107.7	108.73	107.13	103.96	109.65	109.71	111.57	108.01	109.13	110.23	108.4	112.07	107.68	107.68	107.52	107.91	105.32	111.3	106.25	105.33	108.84	104.47	108.21	106.64	109.7	111.11	105.85	104.38	105.94	108.18	109
99.869	97.438	99.302	99.362	99.931	99.742	98.399	99.698	103.26	100.28	102.18	99.078	100.68	101.67	100.21	103.12	100.39	101.51	99.175	98.943	96.633	102.87	105.7	100.28	102.29	100.45	102.14	102.15	102.46	101.88	101.34	103.47	97.457	102.07	98.928	103.94	101.57	100.12	99.744	98.215	101.31	102.57	100.2	99.356	99.405	97.99	101.25	99.462	101.32	100.59
106.9	105.35	106.84	104.04	105.91	108.48	106.69	103.78	104.34	106.55	106.51	106.37	106.86	107.3	109.67	104.02	103.72	105.02	103.77	106.83	107.59	106.1	108.01	103.83	103.99	105.48	105.03	107.36	108.75	105.43	104.6	102.49	104.82	106.09	105.96	105.78	104.2	104.2	109.58	104.71	102.9	106.91	106.34	105.75	106.37	106.67	103.72	102.59	106.03	105.47
102.81	105.85	107.47	104.4	106.5	105.75	107.64	104.05	105.51	105.65	107.76	105.75	104.39	104.64	108.13	106.41	103.54	107.88	105.74	109.05	108.11	106.17	103.86	103.11	107.03	104.45	105.15	105.6	108.93	103.69	103.18	107.35	106.93	106.53	104.95	106.2	107.06	106.68	103.98	109.94	108.14	104.3	103.65	104.44	104.13	109.36	107.41	105.55	108.71	109.3
99.795	96.622	104.89	99.661	101.53	99.577	99.458	99.326	98.72	98.642	101.04	102.33	101.72	99.411	103.38	100.92	100.55	100.35	100.82	99.626	99.057	102.05	98.292	100.73	101.26	97.572	98.135	102.13	101.69	100.69	99.806	99.577	99.666	104.2	99.411	102.34	97.166	102.14	103.14	100.83	100.19	102.66	99.25	99.644	100.04	98.918	102.55	97.851	101.82	99.659
105.51	103.87	111.1	109.68	105.66	109.91	105.5	108.49	108.59	107.09	104.15	103.12	106.81	104.97	107.67	107.78	105.21	103.83	107.17	107.59	107.03	105.53	106.59	106.09	105.04	107.08	108.01	101.57	105.13	103.49	108.26	107.04	108.51	106.15	107.2	104.63	108.81	108.39	103.53	106	107.78	108.08	105.34	106.53	108.06	106.22	108.35	108.39	106.71	106.32
105.96	107.35	107.72	109.3	108.88	107.72	106.87	106.38	105.5	108.32	106.51	108.37	106.59	109.3	105.19	106.61	109.53	106.63	107.54	105.58	105.12	108.27	103.72	108.75	109.45	105.94	106.55	105.68	107.01	107.1	106.41	106.43	107.64	107.77	109.37	104.65	107.15	108.35	105.72	105.33	104.39	107.59	105.15	106.91	104.84	108.27	106.02	109.39	110.1	104.24
99.668	98.075	96.393	98.39	96.166	98.911	94.438	97.334	96.705	95.699	95.389	99.555	99.011	96.28	97.881	95.294	96.023	97.036	99.363	99.554	99.329	97.119	100.34	97.854	97.392	100.28	98.836	97.862	94.649	97.08	98.569	96.317	97.637	94.269	96.771	102.43	97.691	98.101	99.44	99.187	96.217	96.773	98.537	97.378	95.855	93.97	98.094	95.755	96.16	97.112
107.5	104.64	106.11	102.29	106.77	103.82	104.29	104	104.32	106.84	108.73	105.56	106.06	106.31	105.93	106.01	105.7	107.43	107.37	105.58	105.36	104.04	107.95	109.08	105.79	106.24	107.29	106.64	100.55	105.47	104.73	104.44	101.56	108.09	104.14	105.45	103.4	104.27	105.32	106.29	106.85	107	106.32	105.99	107.51	107.73	105.12	106.92	105.67	105.94
101.59	100.23	97.807	101.86	100.54	100.24	100.34	98.552	101.16	98.768	99.171	100.34	101	98.563	98.234	100.96	101.73	100.47	99.592	100.67	101.04	101.24	101.72	100.17	98.75	98.906	100.48	101.17	99.497	98.776	100.76	102.79	99.428	98.914	102.2	102.22	96.936	94.563	99.473	99.079	99.832	100.78	96.267	100.89	102.03	103.81	99.983	99.531	102.1	100.94
109.78	106.95	111.16	106.64	109.82	107.73	110.37	110.39	106.84	108.54	108.1	108.92	108.63	109.05	107.99	109.58	107.67	109.5	107.94	109.65	109.93	108.33	108.59	110.95	109.5	109.8	109.15	108.68	107.24	105.21	110.21	107.16	108.31	111.36	108.35	109.32	108.28	104.59	109.58	110.24	109.21	110.85	108.02	109.4	104.07	107.09	108.92	109.12	109	106.66
107.85	104.54	106.77	107.55	107.34	105.89	101.67	109.44	107.2	102.97	107.63	106.84	106.89	105.55	103.96	105.59	106.49	107.9	107.28	106.14	105.91	105.54	105.39	107.24	105.85	108.04	104.38	106.29	105.08	104.96	109.1	107.81	105.36	103.92	109.15	107.19	105.46	106.15	106.59	108.94	108.4	108.73	107.13	107.8	105.05	107.11	109.64	105.43	107.15	105.69
105.44	107.23	107.2	105.95	107.69	104	102.9	106.69	105.77	107.99	105.99	104.99	106.52	105.7	107.51	105.23	108.94	106.66	107.55	106.14	107.14	104.46	107.21	105.21	105.51	106.18	104.54	106.41	104.92	104.46	104.72	105.12	106.74	105.03	103.58	106.31	104.45	104.01	106.51	103.87	104.19	108.61	103.03	106.89	105.09	105.98	105.59	103.69	104.33	105.35
106.86	105.17	103.64	102.87	107.45	105.99	105.78	105.07	106.48	103.12	104.14	106.89	106.23	106.32	104.55	105.43	106.59	106.39	102.78	103.96	107.15	102.58	104.23	108.2	107.03	104.06	103.39	103.38	109.53	103.69	105.49	103.22	104.75	103.1	103.91	106.38	105.86	103.59	106.12	103.16	105.84	105.85	107.01	109.46	107.86	103.66	106.05	104.7	106.7	104.52
104.98	105.36	105.87	106.75	105.46	107.17	106.79	104.81	109.11	106.19	108.01	108.78	107.37	107.62	106.08	104.84	105.55	106.15	108.41	106.99	105.61	107.28	108.34	110.83	106.67	106.56	106.94	103.95	104.59	105.86	106.12	105.37	105.53	105.27	106.94	107.54	107.79	107.48	109.48	104.95	108.19	106.26	106.36	108.95	107.85	103.11	107.61	106.79	107.14	110.38
102.11	101.46	99.467	100.55	100.09	99.923	99.697	101.73	102.28	101.2	97.59	98.821	100.49	99.36	100.55	102.42	100.27	102.61	100.8	102.06	101.04	98.216	101.65	100.04	102	98.308	102.03	99.459	101.74	103.55	100.05	103.05	100.26	98.583	100.46	101.16	101.94	102.19	98.41	101.97	102.95	102.55	99.243	102.29	103.62	98.48	99.098	100.94	102.2	101.2
100.66	101.15	100.23	100.47	103.28	100.97	99.406	100.63	101.13	100.8	99.837	101.46	101.15	98.972	100.96	102.81	102.36	99.056	101.35	98.543	100.43	102.88	99.875	100.73	102.49	101.32	100.42	103.98	101.87	99.962	101.32	98.411	101.41	96.351	98.106	97.503	97.115	100.55	98.726	99.176	100.17	96.884	100.99	101.64	97.957	100.64	101.74	100.58	102.07	99.46
110.34	111.99	108.75	111.79	108.89	112.65	109.44	110.09	110.48	110.21	113.11	112.89	111.44	111.6	111.22	110.47	108.71	108.72	109.03	108.45	112.88	109.33	110.76	109.65	109.54	110.62	112.62	110.89	111.78	111.23	112.39	111.71	110.05	111.67	114.3	108.21	109.98	112.42	110.23	113.72	110.57	110.23	112.28	109.01	109.44	107.21	111.12	111.78	110.69	112.13
107.05	101.08	102.96	102.87	105.44	98.492	102.39	101.25	102.82	103.63	102.27	103.28	102.39	100.37	103.75	103.32	101.56	102.58	104.78	102.09	103.14	101.63	105.25	103.7	102.2	102.62	101.33	103.29	102.53	102.86	102.56	104.37	101.63	102.28	103.5	103.84	100.47	104.93	105.51	106.69	104.85	100.56	102.38	102.49	103.09	105.13	102.18	102.67	103.83	104.31
108.05	105.58	105.4	103.59	105.44	104.37	104.65	104.33	105.46	103.93	103.99	108.55	107.41	104.42	103.15	101.32	104.04	105.43	104.21	108.44	109.09	107.08	106.26	106.35	102.93	104.68	103.85	105.18	105.16	106.63	104.17	106.16	104.04	105.64	107.07	105.96	103.14	105.17	105.79	105.61	104.08	107.23	106.96	106.1	105.4	106.99	103.4	106.08	108.04	107.64
105.97	111.14	108.22	111.68	108.19	109.16	108.31	107.15	108.33	109.79	106.65	109.41	107.06	107.55	106.07	108.38	106.58	109.8	107.88	113.34	109.83	105.13	108.73	109.14	109.02	108.53	108.12	107.86	110.55	111.71	108.28	108.5	108.16	107.26	110.64	109.66	106	109.17	110.48	111.08	109.04	106.36	109.49	104.92	107.47	107.62	106.16	107.58	106	107.77
106.35	107.15	107.14	105.15	104.62	104.56	104.13	103.87	106.8	107.9	108.73	108.53	102.59	105.05	104.27	107.54	106.43	106.81	105.43	106.18	106.04	105.89	104.88	104.96	104.44	107.47	104.59	106.71	108.06	107.05	105.53	106.96	105.48	107.91	104.03	107.53	104.57	104.78	108.98	104.84	107.9	108.09	105.07	107.43	105.48	107.38	106.6	107.18	105.2	108.51
106.22	105.38	105	107.65	106	107.14	104.91	106.43	106.88	107.08	106.46	105.55	106.4	108.29	107.92	107.39	107	106.26	101.45	106.05	106.24	106.1	106.58	106.92	108.44	105.85	109.68	107.3	104.03	108.76	106.59	111.1	104.18	106.46	102.74	107.53	105.95	104.27	110.67	107.2	107.95	107.77	102.29	105.8	105.31	106.31	105.56	107.99	106.3	107.2
109.76	111.24	106.06	106.42	107.19	108.91	110.35	108.58	105.78	107.82	108.05	106.12	109.84	108.15	105.37	111.27	106.24	112.14	108.15	104.51	108.22	110.25	109.42	107.67	106.7	106.94	107.21	108.65	110.06	102.72	107.94	104.81	107.3	108.47	108.85	107.89	110.78	109.03	107.27	107.43	110.63	111	110.11	104.87	107.51	105.58	105.16	110.34	109.68	109.51
108.17	108.05	110.01	108.37	107.7	109.32	109.5	109.21	106.84	106.46	107.46	109.74	108.36	107.56	107.19	106.92	105.57	108.72	111.71	106.27	108.79	106.03	109.53	108.89	108.58	110.77	108.46	108.31	106.42	109.68	108.37	107.92	108.23	107.92	108.63	109.07	110.45	109.38	109.6	111.17	108.53	109.94	106.47	107.66	110.76	108.27	110.1	107.98	107.84	110.26
108.16	108.11	106.71	109.7	109.63	108.73	108.06	109.91	106.73	107.55	108.42	107.22	109.84	109.2	106.8	107.81	110.32	107.2	107.96	108.37	108.08	109.69	108.23	103.71	107.19	107.56	111.31	107.73	107.04	107.1	110.85	109.39	109.57	109.85	107.98	110.7	109.67	106.68	107.25	111.31	105.26	109.15	109.39	110.92	108.44	109.42	108.31	105.46	105.75	108.79
96.996	99.969	98.42	98.449	100.17	97.459	96.706	98.182	97.885	98.965	96.673	100.3	99.598	97.422	98.372	98.308	98.105	97.374	97.535	98.251	98.631	96.037	93.398	99.012	100.23	93.87	97.89	97.509	97.343	98.37	100.45	100.19	101.14	98.651	96.563	99.669	97.059	98.7	96.046	97.163	96.718	99.808	99.477	96.892	96.307	97.742	96.627	99.04	100.21	100.95
106.07	103.39	106.08	104.31	104.43	106	103.68	105.05	105.3	110.18	105.33	106.18	104.8	104.67	105.91	108	104.52	106.86	107.57	106.38	108.71	105.68	106.71	108.68	105.8	106.04	105.7	107.48	109.48	106.03	107.46	105.31	106.57	107.08	106.78	108.77	105.03	106.46	104.84	107.15	104.73	103.24	110.08	108.55	108.18	108.4	109.33	108.21	104.26	105.51
104.75	107.94	105.51	106.14	107.94	109.72	105.27	105.44	106.3	106.3	105.54	105.06	106.14	102.69	106.16	107.04	105.85	105.7	106.9	105.87	104.4	105.53	107.52	105	105.99	108.82	104.73	106.35	102.47	105.88	105.83	104.94	108.31	107.24	106.48	104.61	105.67	106.76	107.47	102.52	107.82	106.43	104.94	106.8	106.58	105.48	104.83	108.8	106.27	106.17
106.84	106.04	107.8	104.58	105.38	104.5	103.97	104.09	105.58	104.93	104.95	106.53	105.37	105.84	105.99	104.86	103.72	105.45	102.34	106.78	105.39	107.39	106.56	103.85	105.08	107.84	105.09	104.54	105.48	103.86	106.26	105.58	106.7	103.74	102.73	106.66	107.45	105.42	106.74	105.95	105.95	105.63	108.23	107.12	103.95	104.43	104.24	106.26	105.22	105.93
105.5	107.85	108.82	110.26	106.87	109.93	106.93	106.84	108.26	106.56	106.79	107.42	107.28	110.38	111.57	106.96	111.62	107.64	108.16	107.54	109.07	106.92	108.17	106.69	105.73	111.66	105.03	107.18	106.02	106.96	105.47	107.57	108.97	103.21	105.9	105.71	107.73	107.98	109.25	109.44	106.91	109.35	109.97	105.61	108.34	105.39	109.82	104.4	106.61	108.7
105.01	107.23	104.13	104.43	106.79	106.63	106.29	104.44	107.25	107.32	105.45	106.71	107.27	104.7	104.64	105.51	104.62	105.55	106.37	105.5	104.11	106.1	106.55	104.54	103.01	104.54	107.31	102.93	102.71	106.39	107.61	105.57	104.15	104.32	106.4	107.04	105.98	108.72	104.36	106.55	109.76	104.45	106.45	105.44	105.3	103.32	106.61	108.65	105.26	106.86
106.76	107.34	104.77	107.63	108.1	108.75	107.7	110.26	106.33	109.01	106.16	110.05	111.14	108.04	107.68	107.8	110.5	107.84	108.25	109.77	112.27	110.43	107.98	111.37	107.15	106.33	108.4	108.32	107.06	108.02	107.9	106.51	108.96	105.75	107.54	109.73	107.05	109.64	106.41	108.9	107.93	106.91	107.1	108.24	109.26	108.63	111.54	106.38	105.92	111.59
105.94	104.34	110.27	107.74	106.84	108.48	106.49	103.74	104.38	108.07	103.35	107.12	106.48	108.59	105.53	109.75	106.88	102.21	104.38	103.34	106.48	104.34	108.36	106.76	106.13	105.91	105	107.88	107.63	105.91	106.35	105.2	106.09	106.06	102.57	106.4	106.87	107.11	109.6	105.42	108.71	105.8	107.92	104.81	106.05	105.75	105.43	107.16	105.12	103.6
95.516	100.68	99.225	99.673	101.05	98.906	96.429	97.476	100.39	94.382	98.463	93.593	96.557	100.24	100.29	96.401	100.65	96.451	98.369	96.968	99.087	97.282	96.722	96.828	101.14	95.435	97.219	96.972	98.336	97.871	99.545	96.825	94.137	98.676	99.398	97.394	97.526	97.461	97.289	97.883	97.952	101.34	98.283	97.957	99.471	97.312	97.379	99.136	97.866	97.157
109.11	106.47	106.46	106.69	110.07	105.09	106.91	106.37	107.15	108.22	106.82	107.85	111.25	107.58	107.83	111.01	107.38	108.12	107.93	109.07	106.39	107.97	107.62	109.74	109	110.25	109.39	111.91	105.95	109.25	107.18	109.09	104.91	107.19	107.06	105.04	106.99	108.51	106.62	107.54	108.76	106.53	107.13	107.95	106.84	107.58	109.97	106.08	106.84	107.37
102.93	99.107	99.476	99.865	99.733	100.5	101.15	100.68	98.832	101.24	102.21	102.24	100.13	98.596	102.09	100.78	100.03	100.45	97.015	100.75	100.16	99.645	97.814	99.779	100.78	100.02	100.64	100.13	102.09	97.281	101.28	100.87	101.31	97.502	99.737	104.4	101.09	102.06	98.053	99.99	100.4	100.16	102.48	98.953	100.78	102.28	102.83	102.02	99.728	101.71
106.93	105.86	105.3	105.79	106.5	105.95	106.57	107.11	101.95	104.48	105.59	106.01	106.34	104.62	106.02	109.29	105.82	106.14	107.49	105.64	106.66	105.72	105.54	107.92	107.87	104.36	108.23	106.1	106.19	106.59	108.59	104.59	104.27	105.53	105.45	103.83	103.11	107.04	103.54	108.02	107.94	106.41	106.07	103.08	105.68	103.71	105.71	105.81	106.19	105.14
108.45	110.08	107.1	105.29	107.55	105.18	107.71	107.55	107.48	110.02	110.24	107.93	108.92	106.85	106.45	107.64	106.83	109.42	108.8	106.79	109.54	107.49	106.84	107.1	106.59	107.68	103.79	107.87	108.02	107.93	111.42	109.98	105.93	107.7	107.82	107.18	108.98	107.47	105.64	107.53	108.48	107.24	106.55	108.79	104.89	108.49	109.05	104.35	107.2	111.27
109.95	105.46	106.82	108.64	108.5	105.3	108.91	107.55	112.22	107.32	106.5	112	109.07	107.39	110.23	107.46	108.91	108.23	108.88	105.04	109.45	109.95	110.16	108.09	105.69	104.88	105.12	109.34	108.45	109.13	105.25	106.87	108.95	107.08	108.65	107.01	109.96	106.59	105.87	109	108.81	109.35	110.45	108.62	112.92	108.63	111.29	107.89	111.41	108.75
105.26	104.49	104.41	104.57	107.41	106.69	105.57	104.05	106.78	106.36	105.89	106.21	103.82	106.49	108.24	105.52	102.5	105.86	104.44	108.37	105.28	107.89	105.86	106.07	106.68	103.18	108.57	106.17	107.16	103.27	104.62	105.78	103.83	107.11	106.41	104.28	105.25	105.84	106.56	105.49	102.45	106.8	108.2	107.36	106.54	107.02	106.25	107.5	106.04	104.47
105.77	107.55	106.91	106.46	102.45	106.9	103.11	106.43	103.36	105.97	101.83	104.24	104.36	105.11	107.1	102.13	106.44	107.82	105.01	107.16	107.3	103.97	105.71	106.34	105.62	107.26	105.95	103.99	109.35	108.03	104.12	106.49	106.33	106.36	104.47	108.32	105.6	106.36	107.67	103.97	102.81	104.97	104.79	105.55	105.02	104.7	107.14	108.07	107.23	106.07
106.22	104.4	108.7	105.73	108.74	103.42	105.18	104.92	108.77	108.77	106.35	103.76	106.5	105.96	107.57	106.84	109.38	103.16	107.05	105.37	105.95	104.81	107.89	109.1	104.68	106.24	102.68	105.85	105.88	110.63	106.37	107.92	105.94	106.95	108.58	106.04	107.93	107.08	106.87	106.45	105.93	107.07	106.03	105.48	106.21	106.21	107.99	106.27	107.1	104.84
105.81	107.27	103.94	105.88	103.67	109.23	106.98	108.01	105.26	106.14	105.21	106.53	106.32	107.04	105.07	105.74	109.41	104.8	102.75	106.51	106.46	105.93	105.35	104.49	107.76	105.92	107.41	105.38	109.27	105.49	104.42	107.96	106.51	107.7	106.93	107.47	106.96	107.91	105.87	105.39	108.14	105.66	108.63	105.36	103.1	107.85	105.74	108.47	108.1	106.82
104.4	102.86	104.36	104.4	106.43	105.61	104.54	105.91	106	107.07	104.25	105.47	104.91	106.32	105.66	107	103.89	104.78	106.69	104.48	101.66	104.53	106.17	106.55	103.54	106.12	104.82	103.88	104.64	103.51	104.58	102.62	105.61	106.48	106.34	105.53	109.24	108.2	105.17	107.14	104.61	105.73	108.41	107.82	105.96	105.02	105.08	104.5	107.33	107.37
105.56	105.92	104.06	104.65	102.46	104.53	107.13	105.51	100.7	107.93	106.61	105.34	105.44	103.77	104.69	108.77	104.65	104.46	105.88	105.27	107.73	106.72	106.96	107.85	103.58	106.82	107.13	105.27	102.28	104.59	106.25	106.93	105.68	107.04	106.07	103.89	106.4	105.27	106.75	106.9	107.96	101.3	106.61	107.65	101.23	106.5	103.02	104.66	107.76	104.65
96.791	98.122	100.82	97.623	100.62	97.518	94.681	93.054	96.111	97.072	95.705	98.72	97.531	95.333	98.395	98.27	96.268	100.26	96.927	97.863	98.722	99.983	100.65	95.378	97.773	99.17	97.733	97.822	97.939	98.554	97.607	101.39	97.15	99.658	97.554	95.023	97.29	97.698	97.086	98.941	97.124	99.051	95.131	96.789	98.194	99.069	98.792	97.518	98.406	99.433
103.81	103.75	104.62	104.8	105.83	102.76	102.62	105.01	107.96	106.2	106.5	102.28	105.3	104.27	105.94	106.06	107.84	105.01	107.14	105.65	103.47	104.19	103.76	108.95	104.04	104.7	107.85	106.55	106.06	106.86	103.39	106.38	103.84	105.06	109.54	106.58	107.25	111.11	105.03	105.88	107.7	106.41	108.03	107.57	104.81	106.69	106.16	102.1	106.76	108.22
100.94	99.858	100.2	99.866	99.999	99.555	105.11	99.211	100.56	98.879	103.72	100.25	100.56	101.06	98.338	102.01	99.995	101.65	104.52	103.72	100.77	101.43	102.59	103.14	102.12	102.55	103.1	101.54	100.98	101.74	99.047	100.71	101.32	103.15	99.696	100.32	100.91	101.42	100.63	101.52	103.32	101.89	101.3	99.464	101.76	99.429	99.281	96.673	100.41	101.24
100.77	98.446	101.85	102.32	98.952	101.46	100.45	99.531	100.97	99.001	102.84	100.26	98.95	98.511	102.03	97.388	101.32	103.24	101.67	98.806	100.09	100.49	99.677	99.756	99.442	99.899	98.959	98.243	99.469	99.825	101.96	100.51	98.648	98.444	100.31	99.488	103.61	102.03	98.904	100.64	102.69	99.313	98.621	100.53	100.33	99.391	99.813	102.75	97.808	103.85
110.44	109.07	108.58	109.49	108.05	110.96	111.28	109.39	108.28	106.51	106.95	108.5	110.04	107.19	108.51	108.06	110.95	107.48	111.83	107.08	107.01	106.68	108.86	110.05	108.38	108.15	109.75	110.2	106.08	105.59	109.73	106.37	108.23	110.97	110.75	108.52	107.72	103.13	106.55	107.89	108.73	108.32	111.65	109.18	104.36	110.86	108.38	109.42	107.39	109.66
109.06	108.7	106.72	108.39	107.3	108.46	108.75	108.16	108.2	105.65	109.66	106.56	106.22	109.96	107.67	105.54	108.64	107.31	108.74	108.87	109.97	109.2	108.1	107.01	109.47	107.9	110.08	108.52	108.36	110.68	110.68	106.95	109.44	110.33	110.73	110.25	106.74	111.89	108.7	110.21	106.06	109.11	106.5	110.29	107.4	109.05	107.91	110.5	106.45	110.06
108.64	107.02	106.9	108.27	107.64	105.46	107.53	108.64	108.63	107.52	107.71	109.74	106.68	106.23	111.19	110.15	107.45	103.36	109.09	109.58	108.31	105.41	107.81	106.93	108.28	107.36	109.69	109.84	108.81	104.5	107.29	108.05	109.72	104.65	106.42	110.37	109.49	105.86	106.89	106.84	107.18	107.38	110.86	109.16	105.75	105.99	107.47	110.24	107.38	107.23
108	110.11	108.2	109.41	110.13	106.64	107.62	109.55	103.59	107.06	107.71	108.61	108.4	113.42	111.75	107.51	107.95	104.92	107.35	109.07	105.12	109.46	107.31	109.64	108.61	107.69	106.63	110.92	108.72	107.38	108.77	108.36	106.54	108.42	108.24	109.35	109.29	109.79	108.65	108.84	109.51	110.04	112.41	109.39	110.61	108.78	106.21	110.43	110.51	111.23
106.29	105.26	109.8	106.48	108.92	102.98	107.17	102.65	108.24	101.23	106.64	105.87	105.5	104.99	104.54	103.78	105.57	104.07	108.73	103.58	108.19	104.99	106.86	108.02	104.25	105.73	104.2	105.75	106.41	103.46	106.2	104.53	105.62	105.71	105.61	103.02	105.9	108.31	104.25	108.64	104.11	102.58	103.81	105.87	106.1	105.32	104.67	105.85	105.27	107.46
98.425	98.041	98.387	96.981	100.78	101.91	97.622	102.38	98.586	98.559	99.52	96.702	97.549	97.476	99.812	98.939	97.992	97.766	99.062	99.324	99.982	98.652	100.22	98.559	98.073	98.707	99.737	97.83	101.03	101.52	100.81	100.71	98.839	99.288	99.287	96.227	98.159	97.976	99.328	97.812	99.386	96.472	96.568	103.26	99.771	99.21	101.54	97.729	99.301	99.757
109.05	108.87	107.92	111.28	108.23	109.3	113.16	108.64	110.23	109.06	110.9	107.88	106.84	106.41	108.26	105.37	110.45	107.52	111.4	110.44	108.96	109.87	107.12	108.41	110.32	104.75	108.54	108.38	107.42	106.82	106.96	108.53	109.73	107.09	109.91	109.78	107	107.8	110.91	107.32	107.73	112.1	108.53	107.35	106.26	105.5	109.8	107.31	107.54	111.37
104.7	105.79	106.72	106.97	104.41	106.52	107.24	104.54	110.37	106.08	106.43	105.15	108.37	105.42	106.81	104.43	105.51	106.41	106.36	109.79	105.51	107.77	105.93	104.74	104.58	106.02	106.98	104.99	107.8	104.63	107.57	105.82	106.84	103.81	107.42	108.52	108.81	105.08	106.15	104.29	104.6	107.01	106.04	107.43	107.82	107.58	108.5	105.83	107.53	104.46
97.066	99.145	100.85	101.37	100.56	98.777	97.51	101.48	103.45	100.96	101.99	102.85	101.61	99.905	97.175	98.706	102.44	100.61	100.83	101.69	98.469	100.62	98.967	101.26	100.77	100.27	102.27	98.56	98.135	100.24	101.05	98.298	101.61	98.773	101.07	98.232	103.62	101.69	98.288	100.46	103.04	102.08	101.28	99.983	101.31	101.22	101.09	99.675	100.29	102.97
103.93	108.53	106.47	108.13	106.53	106.27	108.47	104.12	107.49	105.69	109.05	107.77	108.45	104.49	103.77	106.09	102.33	106.78	104.75	105.46	108.19	107.39	104.9	106.97	108.44	109.67	106.08	104.22	111.06	103.7	106.83	102.98	109.68	105.13	108.93	105.8	109.42	102.95	107.17	107.12	107.11	105.23	102.81	108.27	103.6	107.5	106.73	105.64	105.53	105.55
105.7	106.54	110.53	107.49	107.87	102.93	106.2	105.48	107.47	111.99	106.76	107.63	106.35	106.56	110.34	108.93	110	106.77	111.32	106.02	107.64	106.61	107.27	106.73	107.39	106.74	107.31	109.06	106.16	106.18	106.65	107.89	106.04	112.14	104.68	106.17	108.85	109.7	104.23	109.29	107.61	108.6	110.73	108.13	108.44	106.85	107.17	107.63	110.35	107.23
108.6	105.12	106.92	106.74	104.73	104.93	107.98	106.53	105.22	106.65	106.77	104.45	107.14	106.45	106.31	104.26	105.14	107.21	104.17	108.55	105.83	105.71	105	106.35	104.92	103.19	105.66	106.1	109.2	106.56	106.1	105.16	103.83	107.72	108.07	107.01	110.8	106.02	109.64	106.27	106.68	104.64	102.24	105.79	102.34	103.62	104.02	107.66	105.89	106.96
107.39	104.24	105.35	105.55	105.86	109.37	104.78	107.61	105.68	105.05	106.16	109.1	108.18	105.83	107.86	107.86	105.91	106.5	109.96	108.77	106.2	111.57	106.04	106.98	105.45	107.13	104.41	105.37	110.24	106.82	106.78	105.57	110.65	105.14	106.07	108.78	106.79	106.97	109.42	108.58	105.67	106.86	107.73	108.15	104.63	107.35	105.15	105.05	109.86	106.47
108.01	105.8	106.51	106.64	108.85	104.55	109.5	105.42	102.76	106.61	103.58	106.57	108.13	104.28	107.13	104.78	106.04	103.46	105.94	106.28	103.54	106.07	103.62	106.16	104.11	103.61	103.27	107.22	107.28	103.93	107.36	105.19	105.71	104.24	105.04	108.45	107.38	104.97	103.75	102.21	106.3	107.14	105.81	104.84	106.3	103.91	105.23	103.52	106.54	107.25
99.845	98.855	99.873	97.159	99.869	95.453	96.739	97.521	98.29	99.335	97.131	95.832	96.95	100.28	97.243	97.676	96.069	100.31	100.04	97.186	99.137	98.426	100.58	95.907	95.64	95.673	98.685	98.442	98.879	99.841	100.05	96.357	95.417	98.518	97.37	99.627	97.831	97.014	97.71	98.856	100.23	95.865	97.441	96.267	97.993	95.424	99.582	100.77	97.221	98.525
108.07	104.71	106.13	103.73	104.76	106.74	105.85	107.32	105.89	104.52	106.6	107.57	108.58	107.34	102.86	106.04	104.93	105.37	104.98	105.81	105.41	106.2	105.82	104.78	105.46	102.81	107.51	104.28	105.19	107.84	106.12	103.7	104.79	104.66	104.89	103.76	103.47	106.76	106.16	103.94	104.22	103.42	108.08	105.92	108.33	107.48	107.03	106.03	107.47	107.04
107.03	106.09	104.74	104.46	107.32	108.08	107.11	103.97	105.52	106.32	106.79	102.35	105.7	105.54	105.24	103.99	107.01	106.83	102.11	104.63	105.32	104.43	105.05	107.87	108.61	105.47	105.39	107.62	103.19	103.79	104.93	108.46	105.84	106.39	102.18	107.02	104.23	106.78	106.27	106.79	106.28	108.65	105.44	106.32	106.97	106.79	105.18	104.43	106.95	106.89
104.92	105.88	101.6	105.65	104.61	106.44	105.65	104.7	105.05	105.85	104	106	107.68	105.66	105.39	106.48	109.84	104.96	107.54	103.64	107.73	102.99	108.59	106.77	107.33	105.22	105.01	107.92	107.54	108.26	105.98	102.27	109.15	108.04	105.27	106.11	106.61	108.63	105.51	104.53	106.62	104.53	104.83	105.38	105.22	106.38	104.02	104.22	106.83	103.47
107.46	106.44	106.62	106.18	105.12	105.55	103.54	108.65	105.21	105.64	104.39	105.25	104.01	106.73	105.94	105.15	106.97	105	108.46	108.02	105.66	102.52	107.87	104.81	103.17	105.28	106.34	107.45	105.72	108.19	102.77	107.5	106.99	107.9	104.2	106.68	103.58	105.95	106.11	107.2	103.77	103.54	108.48	104.25	103.49	105.09	103.31	104.52	104.4	103.54
108.49	107.83	106.59	106.76	103.08	104.3	108.32	107.83	110.03	106.26	105.83	106.69	105.39	106.42	108.88	108.16	107.85	104.76	109.66	107.46	105.99	106.16	107.39	108.37	108.11	106.68	106.3	105.55	108.58	108.48	104.18	105.86	108.4	108.28	106.59	106.9	107.46	105.8	106.56	108.67	107.93	107.39	104.6	107.33	108.33	109.43	107.03	107.88	104.65	108.55
99.255	100.72	96.978	98.757	99.735	98.932	99.231	95.586	99.064	99.442	101.78	98.553	97.476	98.233	97.805	100.63	98.204	97.457	100.58	100.11	97.687	96.883	96.037	100.73	100.35	98.661	97.086	99.621	99.958	100.18	95.2	100.16	95.189	100.8	100.66	101.84	97.425	98.569	102.68	95.681	97.133	99.52	97.587	99.757	97.93	98.579	100	101.28	97.579	98.033
106.67	106.06	106.42	108.47	107.65	107.08	109.46	106.59	103.78	106.51	105.56	105.17	106.05	107.83	103.4	105.3	103.81	106.79	104.55	107.15	107.41	104.01	108.87	105.75	104.51	103.71	104.6	105.01	107.39	104.84	103.23	105.69	105.68	106.66	102.99	107.07	104.34	105.73	106	104.19	109.87	106.45	106.61	106.34	105.56	104.7	107.64	108.99	107.46	103.48
106.41	105.55	107.29	107.96	108.43	106.27	105.53	110.06	107.4	105.96	108.78	107.76	108.2	103.67	109.32	105.4	109.77	109.65	108.82	107.87	109.65	109.43	110.33	105.55	106.33	108.2	103.41	110.56	107.39	107.77	107.47	108.79	110.03	108.29	109.02	108.98	105.38	110.6	105	108.1	107.69	109.41	106.67	110.4	107.02	109.09	108.79	108.49	107.95	107.52
109.38	108.44	110.76	109.87	110.23	109.08	109.78	109.19	108.76	108.65	110.35	110.12	105.71	107.95	109.49	108.93	108.54	109.12	109.89	105.95	108.4	108.27	111.44	108.6	108.26	108.24	107.77	106.45	107.29	108.19	108.85	107	110.03	107.07	107.71	107.45	108.88	108.04	109.29	111.14	108.93	111.27	106.14	106.19	107.29	110.34	104.64	106.27	109.25	108.83
106.97	104.89	106.81	108.16	107.05	104.94	106.02	104.76	106.35	106.63	109.34	106.04	108.23	107.42	108.48	103.99	106.37	105.15	104.89	103.03	105.71	104.56	105.68	105.18	109.06	106.92	104.62	108.94	110.16	106.55	106.37	105.59	104.67	105.97	103.89	107.47	109.43	104.44	105.14	104.47	103.68	106.19	105.27	105.19	106.32	102.19	104.04	105.55	104.18	106.69
106.94	109.54	109.74	108.24	109.42	107.14	108.34	108.75	109.21	108.35	108.23	107.81	110.32	108.94	108.47	110.11	107.36	109.1	108.9	107.56	111.27	109.69	105.37	105.95	105.53	107.95	107.45	111.2	109.56	105.18	108.8	110.76	108.93	110.56	109.71	107.53	106.55	110.35	109.63	108.32	108.8	108.25	112.24	108.49	109.42	106.87	109.56	108.35	110.32	109.64
104.2	106.07	108.84	105.57	102.71	107.74	106.37	104.83	105.86	108.06	105.71	107.58	105.1	104.43	104.58	103.75	104.3	105.87	105.42	106.29	106.43	106.26	107.23	105.11	106.03	105.91	106.34	103.62	106.82	108.89	105.97	106.37	103.01	103.44	103.96	106.2	104.79	105.13	108.35	104.07	108.03	105.09	106.57	105.45	105.18	104.23	105.43	104.62	108.16	107.13
106.42	107.09	105.63	104.55	102.88	104.5	104.91	103.67	105.67	102.92	104.02	106.36	107.31	105.32	106.89	108.58	107.28	107.95	106.71	110.64	106.45	104.78	103.78	106.31	107.46	103.49	105.59	104.8	103.88	109.83	102.75	105.94	105.27	105.79	107.23	104.82	106.04	105.57	107.83	104.98	105.09	105.04	106.64	107.55	107.07	104.49	105.65	107.78	106.77	105.38
97.966	97.142	100.44	98.733	102.35	99.778	99.933	99.698	98.575	98.162	98.201	96.833	101.93	98.782	99.172	96.771	102.31	95.654	99.422	101.17	96.113	100.23	98.355	97.32	97.376	99.243	98.11	97.005	98.972	99.635	97.654	99.129	95.39	98.57	99.56	97.984	99.607	96.429	100.37	101.42	97.252	100.03	98.312	101.14	99.707	98.096	100.9	97.256	97.625	98.253
106.24	109.36	106.11	103.01	106.71	106.28	105.25	107.75	106.51	107.62	108.69	110.46	107.22	109.26	106.14	102.85	107.71	103.97	104.73	105.9	103.53	106.31	104.61	102.32	107.36	110.28	107.36	105.26	105.84	106.72	106.92	108.76	106.45	104.28	104.19	105.87	103.48	107.19	107.97	100.36	107.22	106.86	104.24	105.67	108.47	109.42	106.45	102.24	103.78	106.09
108.38	108.89	108.71	103.59	109.05	109.51	104.45	107.26	110.06	105.87	106.93	106.2	108.15	107.29	110.05	108.78	108.63	107.66	109.6	109.83	107.28	105.66	108.7	107.05	107.7	107.53	106.66	108.95	109	110.56	106.67	105.04	107.91	105.09	108.35	106.2	107.03	107.11	108.26	108.74	109.67	109.23	104.56	106.07	107.25	108.05	107.7	107.15	106.71	110.91
103.28	107.94	104.84	109.9	103.32	105.53	106.56	106.25	107.87	109.03	104.61	106.21	102.55	109.48	104.8	103.35	106	106.29	108.78	106.86	104.91	103.86	107.64	106.49	110.29	103.37	105.19	108.73	106.12	105.44	106.6	106.06	106.4	106.24	102.88	106.11	106.96	103.9	105.76	106.87	106.4	107.9	106.47	108.3	107.86	106.14	102.21	104.8	109.67	102.86
108.78	107.57	109.49	106.4	106.17	106	105.07	108.83	106.39	108.38	108.26	105.99	109.33	109.52	108.76	108.5	107.63	106.72	109.5	107.5	110.52	104.6	107.15	108.25	106.91	106.35	108.56	106.68	107.02	111.17	106.13	109	108.84	107.31	106.38	106.47	108.93	110.24	106.71	109.79	107.73	107.14	106.84	110.5	104.72	106.41	107.84	107.76	108.42	105.7
109.85	108.4	111.17	109.55	113.77	105.44	108.45	109.21	109.42	108.25	112.15	106.75	107.28	108.75	109.94	108.75	111.03	107.22	107.53	108.43	105.82	110.77	103.6	107.89	107.18	108.88	109.14	107.54	110.75	106.57	109.22	108.22	108.61	107.86	106.47	105.91	110.4	107.07	109.34	107.36	109.25	109.54	107.12	107.1	105.61	105.59	108.56	109.14	110.94	107.4
102.2	95.75	99.03	97.943	100.17	99.193	99.385	98.933	97.919	98.831	98.087	96.853	101.29	96.812	98.302	100.3	99.203	99.229	99.307	96.988	98.258	100.7	100.81	99.527	94.212	100.26	97.639	94.939	97.943	99.645	99.337	101.27	98.239	99.529	100.69	96.243	98.255	97.207	98.382	96.237	95.562	96.996	97.827	98.449	97.554	103.39	97.75	96.858	99.918	97.571
105.77	107.95	104.08	110.06	108.51	104.32	104.94	106.93	107.06	108.47	105.6	105.35	106.24	105.59	109.23	107.99	105.01	106.44	106.45	106.51	105.24	105.73	105.77	107	107.1	105.69	106.96	108.16	107.71	105.9	105.98	103.84	105.45	107.77	102.27	107	105.47	106.36	106.65	111.19	103.2	103.79	106.91	106.59	104.11	105.62	105.57	108.08	104.64	106.19
97.861	99.434	98.636	99.36	98.083	100.72	99.57	99.643	101.42	100.91	99.883	97.825	97.641	97.854	94.475	101.11	96.587	99.09	99.797	96.358	97.555	96.239	99.457	101.03	95.687	98.759	95.53	96.454	98.922	98.433	98.12	99.273	97.951	94.158	94.981	97.864	97.135	99.224	99.318	99.299	104.33	99.96	94.749	99.951	99.245	99.243	95.513	97.253	98.174	98.304
107.5	108.47	107.82	107.26	106.18	110.6	106.34	107.45	109.27	107.42	110.58	106.31	109.85	107.43	110.92	108.56	109.42	109.27	107.38	108.93	107.82	109.75	107.94	109.89	108.5	107.47	107.63	108.71	110.23	106.66	108.27	109.14	107.99	109.29	106.79	108.92	108.35	110.25	108.53	108.59	109.1	107.58	104.66	107.04	105.49	110.58	110.62	108.56	108.25	109.41
102.75	105.37	105.81	106.42	105.94	104.17	106	104.49	108.57	102.38	104.31	104.99	103.86	109.24	103.54	106.88	107.03	106.16	103.45	103.2	105.32	103.73	105.72	104.54	105.99	105.43	107.12	105.42	105.43	104.1	102.65	105.97	102.83	104.58	108.31	103.91	106.09	108.17	105.58	106.05	104.47	107.78	106.15	105.92	103.88	104.08	103.65	105.87	107.06	105.21
106.33	107.82	104.05	104.51	107.23	103.99	103.27	106.35	104.17	107.99	106.85	106.7	105.44	103.38	105.61	104.47	105.42	104.75	106.98	108.74	107.35	108.21	106.21	106.13	108.22	104.4	105.79	102.57	103.89	107.12	105.04	102.59	102.29	103.63	105.46	107.56	104.09	107.06	108.02	104.48	107.84	106.97	105.17	105.04	104.93	106.1	106.17	105.28	101.5	106.36
106.46	104.69	105.14	106.34	103.94	107.32	106.46	107.77	108.64	107.65	102.69	105.33	106.17	103.89	104.79	105.68	103.7	105.49	103.94	103.98	104.75	105.1	106.12	103.93	106.93	106.56	107.49	103.6	108.98	104.98	106.3	105.93	100.12	105.19	106.81	105.87	106.83	108.45	107.12	108.65	104.19	102.55	105.97	105.66	104.54	105.23	105.27	104.65	109.08	104.58
99.028	96.021	97.533	97.387	100.56	96.234	99.628	102.41	98.638	101	98.912	101.61	98.732	99.669	96.482	101.44	97.281	96.634	98.367	99.808	99.869	99.786	97.73	98.071	98.384	99.475	98.818	99.163	100.59	99.658	98.047	99.275	97.09	101.04	100.41	100.27	101.88	98.372	98.275	101.24	97.538	101.24	99.101	97.382	100.61	97.682	100.14	99.358	99.508	95.029
103.94	103.2	105.12	103.66	105.68	103.29	104.61	108.03	104.68	104.92	106.54	107.75	105.29	106.23	108.95	106.72	111.48	104.69	108.96	106.23	106.09	105.85	105.42	105.6	106.18	108.35	105.66	106.92	106.41	103.31	104.57	104	106.62	102.93	105.67	106.82	101.32	109.95	106.51	106.99	105.11	106.78	103.98	107.52	104.89	102.85	105.67	104.24	105.88	104.84
103.58	103.36	106	105.21	105.95	102.08	108.12	103.86	107.9	105.7	103.08	108.55	106.6	105.92	104.62	105.48	105.69	105.31	104.34	106.73	106.49	107.98	104.26	104.44	103.82	105.03	105.1	106.67	103.58	106.19	103.19	105.19	104.81	105.64	99.833	106.33	103.84	107.45	106.23	104.54	105.01	106.88	106.75	106.63	104.07	103.33	103.05	105.04	103.23	105.41
104	104.91	107.62	105.18	107.13	105.36	105.81	105.05	108.51	106.31	102.41	104.01	107.04	106.08	103.84	104.87	105.71	105.51	105.8	105.16	104.4	105.39	106.03	106.33	105.8	105.02	104.4	104.83	106.58	106.65	107.53	103.88	105.13	105.74	105.69	107.26	104.83	106.96	109.26	107.14	105.22	106.92	103.37	106.31	106.56	108.01	105.65	106.42	106.95	102.71
105.63	103.04	105.52	108.47	106.71	106.37	108.98	109.22	104.43	108.31	108.32	106.81	107.79	106.12	106.81	105.22	109.15	108.18	103.8	104.77	104.8	104.7	105.13	101.77	104.26	108.17	105.68	108.31	105.1	104.46	105.95	105.23	105.95	104.35	106.89	107.94	109.43	104.09	106.97	106.79	105.47	104.66	105.23	108.12	104.63	104.43	107.18	106.96	105.28	106.46
104.1	103.4	108.08	104.71	105.62	103.09	104.2	105.49	102.49	105.74	105.29	106.73	106.73	105.57	104.3	107.17	107.8	106.03	104.71	105.79	104.26	102.16	108.75	107.09	106.24	104.7	103.66	107.86	105.12	104.19	107.29	108.31	108.68	104.44	107.97	107.59	104.03	105.49	104.88	107.03	106.35	104.99	106.8	104.99	106.88	107.39	104.13	104.1	103.75	103.87
105.95	100.91	105.21	104.42	104.18	109.01	105.94	104.48	109.71	105.9	106.26	102.02	105.04	103.74	106.78	106.9	104.5	104.71	106.47	105.24	108.46	103.98	106.28	104.91	104.21	104.68	106.22	107.71	108.43	108.49	105.49	103.77	105.61	105.56	106.32	104.42	107.48	100.78	106.29	107.8	105.53	105.31	106.59	105.9	105.38	105.88	105.11	106.13	105.83	105.56
98.418	96.124	95.256	96.927	95.342	99.115	96.988	96.528	97.582	102.79	99.387	100.54	101.72	101.21	95.429	93.919	96.073	99.785	99.126	99.566	97.62	97.984	99.552	96.778	98.849	95.218	96.295	99.345	99.863	98.033	97.197	98.923	97.702	97.137	96.031	100.15	97.067	97.63	97.748	96.637	98.087	98.24	98.725	97.547	96.485	101.7	98.212	96.302	96.953	99.239
107.43	106.44	110.01	106.97	107.8	107.95	108.9	108.46	108.77	106.64	105.7	106.91	104.74	111.46	106.32	111.16	108.27	107.42	107.96	107.8	111.06	107.06	107.99	110.48	108.7	110.56	107.77	109.93	104.61	110.22	108.45	105	107.02	107.55	105.18	109.8	109.84	105.67	108.48	109.34	108.54	107.19	107.99	109.79	107	108.82	111.01	109.32	107.85	107.21
107.43	106.36	103.82	107.31	105.11	106.93	107.98	104.34	107.75	103.87	107.04	104.35	105.01	108.36	102.65	107.04	107.01	109.04	108.41	107.21	106.19	106.51	103.59	104.4	106.23	106.56	108	103.86	103.64	105.5	105.41	103.34	104.54	104.3	105.89	102.02	105.7	106.86	103.86	110.02	105.21	104.18	104.69	105.07	108.1	107.43	105.9	104.08	103.67	102.45
103.79	108.22	113.79	108.14	108.24	110.45	107.03	111.61	105.71	107.09	108.87	108.93	110.03	107.46	105.65	107.58	105.49	108.84	110.39	107.09	109.06	107.48	104.93	106.9	106.09	104.44	110.06	107.09	108.57	109.37	108.54	108.54	112.35	109.18	105.29	105.81	105.1	108.2	109.91	107.25	112.46	106.43	106.79	107.21	108.98	110.03	110.32	106.53	107.8	108.33
105.57	108.52	109.49	107.72	103.96	106.93	106.62	104.32	106.27	105.96	105.68	105.48	104.06	105.6	108.65	108.26	107.45	105.54	106.33	108.49	107.12	106.69	102.73	107.02	106.6	106.1	105.74	104.36	106.61	107.54	106.67	105.66	103.41	104.73	105.53	104.72	105.83	99.716	107.73	108.92	107.3	104.21	107.9	107.89	109.79	104.3	107.74	106.85	106.74	109.1
107.31	104.63	105.06	106	105.51	105.3	107.29	104.81	106.59	103.73	104.51	106.93	105.69	108.56	105.41	108.12	105.11	105.5	107.93	107.67	106.26	105.42	105.11	108.32	106.66	104.06	106.57	104.3	107.49	103.31	106.22	106.06	104.32	105.6	109.01	106.83	104.93	106.57	108.2	107.33	106.37	107.89	104.1	108.63	111.16	103.82	105.24	105.88	104.18	105.3
105.03	106.58	108.73	109.55	105.52	106.06	105.04	105.86	104.99	104.31	105.09	105.64	102.02	105.96	105.79	106.43	104.92	109.01	106.43	104.64	106.98	103.44	102.82	106.67	105.81	106.15	103.24	105.41	104.32	103.72	101.83	104.35	107.79	104.31	104.63	103.93	105.68	101.23	105.84	106.12	107.34	105.58	106.48	103.33	104.36	104.32	107.05	106.72	106.32	106.13
99.028	98.788	100.53	97.626	99.126	96.384	97.332	98.178	101.61	101.39	95.686	94.643	98.706	97.78	98.986	100.44	94.074	95.431	99.275	98.81	96.641	99.379	98.56	98.469	100.09	100.18	98.126	97.685	96.728	100.51	99.905	98.539	94.921	97.597	99.546	100.07	98.659	99.594	97.35	98.248	96.683	97.876	99.063	100.34	98.515	97.331	100.22	100.15	102.02	97.014
107.63	106.65	106.2	104.36	104.35	105.35	105.75	106.68	105.05	110.02	105.06	109.71	104.3	107.82	107.87	104.66	107.72	104.76	105.15	107.19	103.24	102.92	105.98	111.2	101.1	106.34	107.59	107.74	108.84	106.18	105.47	105.02	105.47	105.2	104.78	106.22	108.9	104.33	106.82	106.89	105.14	106.89	108.22	108.86	105.83	102.55	106.59	106.9	110.11	105.7
96.677	98.955	101.35	99.403	97.706	97.561	98.354	101.77	99.793	100.71	100.37	100.91	98.306	100.02	95.576	100.12	96.407	98.339	97.743	101.42	96.177	97.74	98.096	99.258	99.772	103.47	101.04	96.116	100.89	99.861	98.686	99.641	99.339	99.64	97.172	99.941	98.656	96.961	98.723	97.984	102.95	100.79	98.407	100.65	99.691	98.407	98.927	97.467	99.942	97.518
105.08	107.27	106.27	109.81	108.56	106.13	107.94	106.85	107.6	111.31	109.68	108.54	106.95	107.97	109.57	108.82	105.46	106.32	108.99	107.35	106.88	106.06	109.67	112.2	107.24	106.79	105.8	108.59	108.3	109.29	108.54	108.4	107.03	104.72	108.49	106.23	108.25	106.63	108.31	107.07	107.08	111.31	108.47	106.82	109.73	110.07	107.21	109.85	104.34	107.38
104.38	104.39	107.51	103.33	106.21	107.27	105.4	106.44	104.01	106.2	106.24	101.8	102.68	101.35	106.64	105.37	103.47	103.69	105.83	101.86	106.83	104.37	105.6	108.13	105.53	106.07	106.7	105.31	106.98	106.59	107.61	105.52	109.48	105.09	105.57	106.08	105.87	108.16	105.59	104.58	105.18	103.55	103.83	105.63	107.17	104.98	108.59	105.25	106.64	107.57
104.98	105.64	107.13	107.39	101.7	108.32	107.69	105.01	106.32	105.91	107.38	107.55	107.3	108.1	108.96	105.12	107.36	106.68	104.8	108.67	107.48	110.17	106.5	107.77	109.29	108.95	107.75	103.74	104.25	108.01	108.03	105.95	108.69	107.22	107.28	104.29	104.35	107.33	105.8	105	104.4	108.04	106.39	105.18	105.33	107.68	105.84	105.39	106.16	106.94
105.42	107.52	105.28	106.04	106.8	106.68	105.36	105.06	107.08	108.45	108.4	109.19	109.2	108.37	107.51	106.89	109.02	110.22	109.44	106.38	104.76	104.42	104.21	102.07	107.95	104.12	106.43	105.91	107.47	103.46	104.98	107.89	105.31	110.48	107.29	107.6	105.76	104.33	109.1	105.99	104.22	104.08	108.04	106.49	103.56	105.44	107.68	107.32	105.9	105.43
104.81	105.48	106	101.8	104.45	107.31	104.11	107.36	104.25	106.39	104.84	104.57	102.56	101.94	103.98	104.62	104.29	105.25	105.68	105.19	105.79	106.02	109.41	103.52	109.14	103.38	106.22	104.59	106.08	106.32	106.44	106.24	108.6	102.66	103.73	103.74	106.97	105.1	105.03	106.28	107.19	106.04	107.9	105.18	104.27	107.53	107.46	104.23	103.91	103.07
108.63	108.09	104.15	104.43	105.46	105.7	104.85	104.87	105.66	106.31	106.41	104.73	105.12	106.99	101.95	103.81	109.24	104.12	109.55	106.02	108.41	104.55	107.4	108.83	105.88	104.68	104.24	106.18	105.32	105.78	105.06	106.55	104.53	105.58	103.82	104.13	106.57	106	108.38	106.65	107.08	105.79	106.24	103.08	104.9	103.87	104.63	106.71	105.78	107.42
101.66	104.19	107.24	104.76	107.47	103.99	107.14	104.81	108.8	101.75	108.67	104.55	106.76	105.27	107.79	106.06	105.75	105.45	106.08	105.88	104.36	106.04	104.36	104.86	106.88	103.27	103.02	105.66	103.8	106.65	107.16	105.67	105.85	104.18	105.28	104.79	104.36	108.51	107.35	105.82	103.9	102.88	106.17	104.85	105.42	106.19	105.84	104.01	106.19	104
111	110.87	109.11	108.35	106.8	111.3	107.48	107.23	109.15	104.66	107.07	104.36	110.42	106.08	110.44	107.67	110.09	107.48	108.96	104.45	109.89	107.97	107.37	108.15	110.11	107.41	109.67	109	110.02	109.8	108.22	110.53	108.94	109.82	108.3	107.27	107.18	110.61	107.44	108.13	108.57	105.62	107.62	109.57	107.85	104.79	105.41	106.39	107.24	108.12
106.74	105.36	107.3	105.84	106.96	105.31	107.77	106.91	102.87	105.5	107.36	109.71	105.62	108.46	107.71	103.28	109.33	110.68	105.33	109.18	108.81	104.85	101.94	104.8	105.55	108	105.39	106.74	106.92	103.42	101.09	106.73	104.85	105.54	106.79	109.6	105.87	109.37	107.14	107.95	108.37	106.08	105.5	106.72	107.71	104.25	106.48	106.03	106.5	105.28
107.04	105.98	105.1	106.24	105.02	105.48	105.23	105.29	103.48	102.91	106	106.64	103.87	107.32	104.97	105.83	107.71	106.09	105.18	105.02	108.04	103.59	106.49	107.12	103.1	104.29	107.58	105.08	104.52	105.09	102.97	104.88	105.44	106.13	104.89	105.54	106.45	104.19	104.56	105.19	104.8	105.53	106.65	102.98	105.4	105.95	100.43	104.88	104.24	105.81
105.1	106.97	104.22	106.73	105.11	106.91	105.13	105.81	107.49	103.68	104.81	108.4	105.63	105.29	106.7	103.35	107.62	103.14	105.6	106.91	107	107.07	105.95	106.62	104.57	103.55	106.25	102.99	107.64	104.6	107.96	104.81	106.17	104.19	106.82	103.42	107	106.84	105.37	106.36	107.46	105.68	106.88	105.53	105.97	103.85	104.73	105.88	104.14	107.03
107.99	111.13	109.58	108.63	109.19	109.94	106.52	106.55	109.83	107.99	108.84	106.23	106.25	106.78	106.95	105.18	105.48	109.5	104.92	108.22	104.84	105.26	107.41	107.76	108.68	105.6	110.07	109.82	105.96	106.98	108.05	105.46	107.39	110.9	109.94	109.16	106.57	105.98	108.31	109.41	106.56	107.41	108.99	108.87	108.73	108.7	109.52	109.89	110.6	106.19
104.1	109.46	105.14	108.41	106.22	106.96	106.33	108.45	107.18	105.84	104.37	107.95	106.36	107.18	105.43	106.13	105.4	105.88	106.24	105.24	108.97	106.41	106.46	108.76	106.17	105.71	106.49	106.48	103.56	108.07	105.85	104.34	107.45	107.55	106.24	104.11	103.32	105.43	104.58	109.82	108.57	106.5	108.05	106.68	105.76	106.46	104.26	103.04	102.86	101.21
108.72	107.29	111.22	109.02	108.93	110.11	108.55	105.45	110.4	106.91	105.97	108.21	109.94	105.47	109.94	106.8	110.14	105.98	107.97	108.67	110.12	108.98	108	106.62	110.42	107.36	107.07	108.9	107.7	110.69	103.69	107.61	110.49	105.64	107.62	107.51	107.33	110.38	108.66	107.34	107.31	109.09	107.61	107.45	108.25	108.27	106.84	105.73	108.03	108.33
106.13	106.4	102.93	107.23	104.8	107.21	106.73	105.93	108.5	107.01	103.78	107.63	106.23	108.03	105.38	109.34	104.74	103.61	107.35	103.61	106.3	106.07	107.35	106.84	108.34	105.39	103.97	105.94	105.68	106.21	109.97	106.08	101.9	108.81	106.88	106.58	107.27	107.08	107.79	103.32	106.67	107.52	107.83	109.21	108.22	105.29	104.82	108.51	108.85	107.93
105.37	105.07	105.43	105.01	104.78	105.1	104.94	104.29	105.52	108.02	106.28	106.92	104.97	106.76	105.39	106.02	105.13	101.62	104.29	105.15	108.5	107.34	104.35	104.22	102.92	105.44	108.42	104.73	104.11	106.94	105.4	102.31	104.45	107.24	104.42	106.23	103.13	107.05	105.92	108.18	104.38	104.76	103.43	105.64	105.73	105.23	108.28	103.7	105.34	105.51
108.35	106.64	107.63	106.96	108.88	105.65	106.39	106.5	110.17	102.22	107.81	104.19	106.74	106.56	106.97	107.24	110.5	106.36	104.92	107.45	107.39	108.37	104.17	107.9	108.27	105.93	106.25	104.7	105.19	108.76	106.31	107.26	107.44	107.17	108.95	106.97	106.06	106.4	102.96	102.77	107.16	105.52	107.88	107.64	103.99	106.25	108.32	107.85	104.08	106.83
97.727	97.513	99.356	97.036	97.286	97.008	97.545	97.861	96.01	98.427	99.924	98.399	99.023	97.802	94.926	101.4	97.174	96.743	95.983	99.415	100.57	100.46	99.669	100.81	94.41	96.79	98.944	96.585	96.366	94.587	96.717	97.619	95.045	98.993	95.916	99.387	98.424	97.421	97.491	95.441	95.743	96.556	97.674	96.789	98.585	98.224	100.04	96.683	97.157	97.522
110.19	107.65	107.25	105.22	106.36	109.34	105.67	104.61	107.93	102.03	109.02	106.99	109.38	108.45	103.92	106.03	108.15	103.39	106.52	105.83	103.7	105.83	105.99	106.38	106.98	106.69	105.67	106.99	104.44	104.19	107.3	104.9	107.54	107.09	108.8	106.98	104.98	109.62	108.11	107.69	106.22	106.23	102.54	104.48	109.11	107.29	105.12	106.5	107.25	109.17
99.53	99.915	99.977	98.944	98.966	99.34	100.94	98.184	99.759	98.923	96.332	96.016	98.596	99.131	98.503	99.357	98.156	97.501	100.31	96.823	97.317	96.155	100.98	96.987	99.922	98.512	99.306	97.441	100.22	102.66	99.544	99.423	98.919	100.92	94.396	100.69	99.056	100.77	100.2	100.62	97.78	96.383	98.832	98.225	97.627	101.14	101.22	98.983	97.04	99.336
108.18	103.98	101.98	107.28	104.54	107.53	105.93	104.95	107.4	102.57	109.52	106.04	102.13	105.93	106.65	105.28	105.84	107.52	104.82	103.42	103.78	106.44	101.76	107.26	104.99	106.13	102.92	104.35	106.97	104.33	103.47	105.84	106.32	104.25	106.39	105.73	105.09	110.16	107.69	104.01	106.06	106.1	104.32	109.4	107.74	104.94	105.07	104.22	106.16	106.8
106	103.76	108.69	106.4	106.5	103.69	106.98	107.01	104.6	106.49	108.45	105.57	107.31	104.02	105.99	108.19	104.52	106.47	105.31	107.33	105.32	107.56	104.54	103.3	107.17	104.47	107.39	106.95	105.39	106.78	106.83	107.78	102.71	106.73	104.76	103.63	106.98	106.35	105.43	102.3	106.14	103.91	104.67	104.85	103.35	105.25	106.58	105.12	107.32	103.3
107.44	109.03	110.53	108.88	109.73	106.4	110.15	109.52	107.56	106.5	110.1	109.87	108.32	107.53	110.8	106.8	109.86	104.78	109.17	107.2	110.22	111.47	108	108.62	106.78	106.34	108.31	111.45	105.02	109.58	108.55	108.92	105.66	108.35	109.77	110.57	110.67	107.21	109.61	107.1	107.36	106.4	106.09	107.29	107.66	108.55	108.34	108.3	106.35	108.82
107.35	105.02	106.33	106.23	103.67	106.49	107.91	106.44	103.61	108.99	103.03	107.31	106.54	106.75	106.42	105.52	108.89	110.35	106.3	106.04	108.1	107.84	105.37	105.01	107.59	108.01	106.55	103.92	108.25	107.97	106.03	104.09	109.04	105.33	106.52	106.9	108.21	106.25	110.49	105.18	102.46	103.15	106.75	106.23	108.31	103.98	104.12	108.04	105.6	106.65
98.443	96.816	94.953	98.612	97.7	98.385	95.437	98.375	97.176	92.861	96.121	94.949	95.813	98.01	97.054	98.839	101.02	99.423	98.448	96.492	95.196	98.895	94.945	98.991	95.838	98.992	99.684	98.403	95.347	97.096	96.422	97.754	97.906	97.546	96.798	96.524	96.502	98.729	98.235	98.7	96.156	101.37	98.021	99.459	97.557	99.593	94.823	100.14	97.369	100.97
111.39	111.76	112.31	110.35	112.77	109.25	108.14	113.52	111.24	110.93	110.24	109.55	108.94	112.55	108.71	111.04	109.44	111.71	112.65	109.26	109.05	112.91	111.79	111.1	112.37	107.15	109.9	109.74	108.66	110.85	110.42	111.62	112.18	107.72	108.43	107.96	109.46	111.72	109.31	109.12	111.3	108.64	105.82	112.2	110.9	110.8	107.58	111.21	108.39	111.91
104.94	108.2	110.77	106.83	104.24	107.32	108.98	107.55	107.16	105.28	108.25	106.16	110.52	104.64	105.4	107.51	107.31	111.28	108.32	110.14	110.46	109.76	109.87	110.3	106.89	108.82	107.18	108.38	107.37	109.58	105.63	108.37	107.98	110.12	108.28	106.38	109.13	108.23	107.6	107.48	107.59	107.95	106.14	109.53	106.46	106.02	108.99	106.12	107.33	109.25
107.8	104.26	106.14	107.68	105.31	111.3	109.92	107.02	108.21	109.89	106.13	108.71	106.46	109.85	106.16	106.89	106.95	106.47	108.83	109.18	108.55	107.51	109.74	109.06	104.62	109.55	103.13	107.58	108.35	107.35	110.41	110.98	109.64	109.83	107.88	109.81	104.9	107.14	109.22	107.97	108.95	104.97	109.61	104.44	109.18	111.96	105.95	109.49	106.44	107.07
102.76	102.47	99.087	101.89	101.63	100.94	100.96	101.86	97.713	98.728	102.49	102.12	99.659	99.299	101.61	102.75	100.3	100.9	99.538	103.47	100.75	100.11	96.413	100.32	99.789	100.07	103	97.955	97.642	99.693	103.79	98.845	102.75	101.5	99.786	98.796	101.06	100.24	101.88	100.57	98.925	104.43	102.01	98.241	101.44	98.651	100.22	103.39	101.19	101.46
104.5	108.2	102.83	106.21	105.38	104.68	106.51	107.88	109.27	106.1	107.75	104.08	107.26	105.6	101.71	104.65	106.3	109.09	107.08	104.38	103.71	108.37	105.11	104.64	105.16	108.45	104.65	105.54	106.64	105.69	105.66	107.95	103.46	106.59	108.49	105.07	103.84	105.75	107.42	105.26	106.38	105.29	104.74	108.3	108.05	103.33	106.57	107.47	103.86	108.38
105.54	108.1	106.77	105.05	106.7	105.49	108.03	106.83	103.08	107.92	103.21	109.72	108.62	108.01	105.75	107.35	104.69	106.03	106.62	107.87	104.43	108.81	109.16	105.91	105.96	106.06	108.93	107.13	107.3	106.16	101.74	107.5	106.17	107.34	105.46	105.13	106.72	108.99	105.93	104.61	106.31	108.31	105.41	105.64	106.25	108.55	107.41	104.86	104.82	103.61
108.33	104.32	107.06	107.9	102.64	103.78	110.04	106.22	104.63	104.36	103.59	104.69	103.98	105.88	103.19	106.22	106.54	106.83	103.57	101.67	106.43	107.23	102.93	106.5	106.1	107.39	106.1	104.03	104.35	106.35	102.26	105.71	103.99	103.15	105.36	106.95	106.15	105.41	106.21	104.49	103.13	106.22	106.46	103.5	106.35	105.94	104.72	105.01	103.62	104.64
109.49	109.34	107.82	108.24	107.5	108.25	107.13	107.09	106.43	109.34	105.84	105.94	108.29	107.29	107.87	107.95	106.99	108.3	106.67	107.7	108.52	109.73	106.14	104.08	106.92	105.08	106.96	107.34	107.07	107.67	107.09	108.99	109.28	109.8	106.46	108.67	109.65	107.18	106.29	111.83	106.96	108.12	110.87	106.25	107.04	105.83	109.63	108.73	105.97	105.27
107.9	105.58	106.38	104.51	104.12	104.99	105.57	110.12	104.05	103.92	104.04	106.19	106.55	105.72	107.29	102.17	105.01	106.28	104.74	103.28	108.19	104.31	103.9	106.19	104.8	106.54	104.5	103.6	106.92	105.57	105.71	106.71	110.38	104.68	104.91	106.68	106.94	104.09	103.99	104.31	106.43	106.51	105.58	102.69	103.84	106.76	104.16	103.98	102.16	103.83
108.93	110.23	105.94	109.78	105.9	108.05	108.85	110.53	109.18	109.25	110.85	108.71	105.67	109.77	106.32	109.56	107.4	108.15	107.26	110.84	106.6	109.11	108.6	105.79	108.7	106.54	106.54	108.95	108.32	108.74	108.09	107.4	108.59	108.52	107.11	109.65	108.8	109.22	108.65	109.18	105.59	112.13	110.31	110.42	108.06	110.06	105.63	106.19	110.21	107.95
105.13	106.65	106.67	107.78	104	105.08	102.13	105.88	103.7	107.89	106.26	108.29	109.9	105.7	102.22	105.53	105.64	105.4	106	103.62	103.31	108.79	103.02	102.74	102.62	108.11	103.2	107.09	102.67	105.46	105.67	107.65	104.41	107.58	107.18	104.72	107	105.8	104.93	109	107.95	104.26	106.93	104.7	106.19	108.29	103.88	105.18	107.15	103.65
108.16	105.33	106.03	110.95	105.74	107.65	108.52	112.65	110.47	109.29	107.08	107.08	107.52	110.44	105.04	106.58	105.77	106.59	105.39	108.32	106.95	108	108.95	104.88	108.27	110.17	108.36	108.52	109.19	108.73	103.96	108.64	110.14	108.14	109.03	107.65	105.67	106.13	109.46	111.73	103.76	109.07	109.26	109.29	107.53	108.68	107.94	109.9	107.83	109.91
110.24	105.98	109.26	108.82	110.71	104.62	109.59	110.92	111.46	107.56	107.13	111.92	107.48	108.51	106	109.04	109.32	109.69	108.46	104.09	108.44	109.97	109.33	107.47	108.13	107.16	108.73	110.61	107.74	109.04	107.57	103.84	107.53	107.94	107.46	110.45	110.48	109.97	106.15	108.91	105.81	107.58	107.15	105.37	106.99	105.77	106.5	108.99	108.68	106.63
106.99	106.17	109.61	109.8	105.8	106.93	106.46	106.73	110.44	103.25	106.32	106.23	106.82	107.49	106.42	110.31	109.34	104.97	107.25	108.92	108.49	110.46	107.83	109.45	105.97	107.31	110.27	105.88	109.61	110.65	109.97	106.58	108.65	108.16	107.64	109.49	105.69	108.68	107	108.19	108.78	108.09	107.92	108.59	108.21	103.37	109.88	105.87	107.59	106.7
107.46	109.03	109.76	108.37	110.53	106.65	104.35	110.47	106.99	107.61	111.31	108.94	107.63	106.1	110.86	108.81	107.28	105.65	109.15	107.74	105.74	109.19	107.44	106.15	107.15	106.77	102.98	107.52	107.23	110.02	108.23	107.16	106.12	107.23	108.16	107.69	110.41	107.43	107.82	109.67	106.28	108.41	107.97	110.3	106.6	105.82	111.57	105.59	108.51	109.78
107.35	106.88	105.01	105.86	103.77	108.45	110.15	106.12	104.72	106.28	104.16	105.38	108.29	107.06	107.04	105.78	109.13	106.66	108.42	106.59	107.48	108.51	106.75	104.66	106.91	104.26	104.21	105.47	105.67	111.01	108.94	108.11	104.6	106.71	107.89	108.28	106	105.07	103.75	107.4	103.11	104.96	106.87	109.36	104.4	102.9	107.15	106.17	104.59	109.17
111.51	108.7	104.75	109.53	109.13	107.06	108.27	108.61	108.9	107.08	107.4	107.13	107.43	108.33	106.47	109.11	108.32	105.43	109.33	108.74	107.55	112.45	107.42	104.46	106.33	109.52	106.51	105.89	110.82	107.37	107.33	109.43	111.37	107.27	106.98	106.81	109.62	110.91	107.23	108.79	108.36	107.17	105.41	107.91	109.19	107.31	109.76	103.76	107.98	109.93
107.32	111.56	105.65	106.4	104.79	105.45	106.66	107.2	104.74	107.2	105.37	107.19	104.08	103.29	108.54	104.52	104.93	102.68	104.3	102.28	105.18	104.21	102.24	106.18	108.53	103.94	104.29	104.77	106.25	103.88	106.36	106.79	103.86	104.38	105.96	106.38	104.25	103.68	105.52	106.95	105.38	108.16	105.77	105.75	106.11	105.75	105.24	104.3	103.73	107.4
94.656	98.881	95.798	95.444	99.16	99.619	98.281	96.824	99.554	97.95	97.397	96.93	99.107	97.525	99.013	98.978	98.495	97.87	98.805	96.96	97.725	98.338	100.62	98.378	96.604	98.279	92.667	98.119	95.352	95.938	98.327	99.383	95.277	97.246	96.913	98.199	100.12	98.841	96.49	96.586	97.382	97.957	101.68	99.779	99.028	96.529	98.975	97.765	100.84	97.873
105.22	100.08	98.542	98.01	98.83	103.03	101.81	99.95	101.3	102.08	102.36	99.596	99.741	100.95	100.73	98.623	101.06	99.271	100.06	100.75	101.17	98.551	100.68	98.027	99.497	98.478	100.28	100.48	98.98	102.14	100.01	101.02	99.427	99.874	98.282	102.49	98.117	98.889	97.895	100.71	99.978	100.99	101.16	104.1	104.43	99.035	102.47	99.007	101.37	104.31
107.27	105.25	106.82	107.24	105.42	103.22	105.43	105.29	104.7	102.06	105.17	104.64	105.65	108.3	106.45	106.76	105.77	108.22	104.23	103.86	106.26	106.66	108.57	106.05	106.52	106.06	107.16	107.25	107.7	107.51	102.92	106.56	106.3	107.34	106.31	109.58	108.1	102.43	104.89	105	106.22	106.63	104.35	106.08	106.87	105.25	105.78	104.76	102.64	105.06
105.67	107.79	106.11	106.13	103.84	105.71	105.98	107.07	107.16	105.57	105.91	107.57	99.769	101.7	102.68	108.61	107.33	107.89	106.36	102.65	104.98	109.01	107.33	104.59	104.16	104.51	104.14	104.58	104.67	107.35	105.63	101.78	105.85	109.45	105.48	105.54	104.57	106.61	108.46	107.97	105.2	106.06	103.86	103.21	106.29	110.32	105.98	103.13	106.59	103.95
105.85	106.36	108.25	107.31	107.61	107.13	107.62	105.8	104.92	105.5	106.81	105.03	105.42	106.66	108.49	107.98	106.86	107.29	106.03	106.24	105.39	106.16	105.42	105.8	107	105.86	105.44	108.25	105.91	107.8	109.08	105.28	106.41	106.13	106.64	105.33	109.14	107.07	106.69	108.03	107.18	105.73	105.72	107.83	105.94	105.19	107.44	104.45	108.03	105.58
104.68	103.7	104.49	108.4	104.78	106.64	105.48	105.28	104.97	107.64	104.19	108.37	105.51	104.88	107.27	106.22	105.59	105.66	103.87	104.69	108.87	104.72	108.87	104.86	107.44	105.87	104.41	103.42	106.46	108.2	103.85	106.78	104.47	105.91	108.12	104.06	106.39	104.27	103.73	106.36	111	105.11	107.2	104.84	107.64	106.34	103.27	106.78	107.48	106.26
93.869	94.799	97.827	99.82	99.753	98.015	97.757	98.709	97.618	97.756	98.454	100.37	94.342	98.018	97.968	98.782	95.888	95.678	97.032	100.64	97.578	99.189	94.606	98.165	97.714	99.284	96.508	99.483	97.256	100.07	97.328	97.682	98.377	99.977	99.128	102.84	95.119	97.624	96.045	98.722	97.713	98.208	96.763	95.593	98.713	98.138	96.723	96.957	100.82	95.663
110.36	111.43	109.92	111.06	110.94	112.79	108.22	109.58	112.16	111.63	111.64	110.33	109	111.09	105.86	112.81	110.05	110.12	109.96	113.64	109.51	109.93	111.59	111.25	108.93	110.94	108.33	114.98	112.88	112.85	109.13	111.34	106.95	111.58	111.86	113.66	106.85	109.99	109.67	109.73	110.22	110.14	111.95	107.86	111.2	110.22	111.01	112.06	111.92	107.17
105.74	105.22	107.72	106.79	107.82	108.86	110.4	106.38	108.58	109.35	106.58	106.6	106.32	105.75	106.43	107.69	106.32	107.82	107.1	106.32	106.06	107.16	105.93	110.03	108.4	108.85	106.82	111.26	103.92	108.84	109.01	106.56	105.54	104.92	108.62	109.18	105.71	107.84	107.66	106.14	104.27	109.94	106.07	109.13	107.61	105.81	108.06	107.98	108.09	106.57
111.03	110.81	109.29	110.9	110.02	104.29	108	106.11	106.41	103.91	108.2	107.64	104.36	107.31	107.28	111.4	108.14	108.35	110.13	105.49	107.29	103.81	110.14	109.5	105.96	105.77	110.55	109.3	109.03	108.89	107.75	107.27	107.05	106.93	105.1	108.26	105.79	107.13	104.48	107.85	107.31	107.71	107.99	104.78	108.21	108.11	105.99	105.64	108.13	108.33
96.541	97.683	98.957	98.455	99.06	100.23	96.117	96.757	95.791	94.033	98.808	100.87	98.807	100.72	98.836	95.933	96.66	99.829	95.244	101.22	96.21	96.808	96.843	99.18	95.256	100.48	96.543	94.769	98.437	99.698	98.724	99.665	98.891	99.985	95.152	98.367	98.265	100.03	101.65	98.578	95.515	100.31	98.754	98	95.221	98.474	97.952	98.95	101.79	96.625
104.41	105.77	104.28	105.24	104.69	107.36	107.15	109.84	104.04	109.05	105.21	109.46	106.22	103.91	105.43	109.13	103.53	105.95	103.48	107.97	107.32	104.66	106.97	104.78	108.52	106.01	105.93	108.94	103.12	106.31	103.89	104.43	106.52	104.94	109.86	106.52	107.84	106.4	105.48	105.71	103.77	104.15	109.85	108.41	102.45	106.03	106.18	104.13	103.82	105.43
107.94	104.03	103.48	107.54	107.29	105.99	107.92	104.63	103.4	106.32	104.52	106.36	106.77	104.91	107.18	105.27	105.93	108.58	102.66	105.09	108.2	103.81	107.83	104.76	106.93	105.15	110.56	109.77	103.47	106.18	104.7	105.22	108.34	108.15	107.7	107.64	105.66	108.1	108.06	103.44	107.9	106.53	103.62	106.21	107.39	108.43	105.88	107.04	107.02	103.39
103.97	100.14	100.16	102.28	101.09	102.93	98.697	103.49	101.26	100.32	102.07	98.45	102.83	102.25	103.58	104.54	98.947	101.6	101.25	102.01	99.612	100.28	100.72	103.93	99.069	101.63	102.19	99.46	99.75	100.48	101.91	98.067	99.845	104.43	101.6	99.566	102.05	101.42	102.04	104.57	97.993	100.19	103.26	98.023	101.29	103.53	99.915	99.252	104.44	99.622
110.18	104.98	106.92	109.11	106.72	107.04	106.12	109.51	110.59	106.46	107.89	105.67	105.85	105.95	107.05	107.98	108.87	106.19	105.34	109.12	106.73	106.84	106.31	108.49	105.38	105.65	106.2	105.17	104.66	106.59	107.89	105.33	104.86	106.17	103.77	107.52	106.53	104.39	107.72	107.14	104.64	108.31	105.86	105.37	106.85	108.42	104.86	107.28	104.31	105
106.63	106.02	107.27	107.44	105.37	102.39	108.27	104.81	102.87	100.56	105.48	106.05	106.06	102.3	105.62	106.53	110.41	107.6	108.85	107.94	109.02	106.72	106.66	105.43	106.76	104.08	103.3	106.6	103.44	106.18	102.82	105.98	107.74	103.83	107.21	107.44	105.04	103.08	106.35	105.95	106.49	105.29	105.75	105.1	106.14	106.01	106.85	107.45	105.19	105.77
108.66	108.79	111.81	111.55	111.08	107.61	112.71	107.7	111.86	107.84	112.18	102.63	109.31	109.58	108.93	109.5	110.69	108.05	109.7	108.31	110.67	110.84	110.84	108.85	111.4	108.73	110.73	112.9	110.24	113.62	110.69	111.47	109.86	109.31	108.04	108.84	110.16	109.78	109.31	109.18	109.98	110.61	111.38	107.98	108.55	111.02	109.18	109.73	110.07	109.93
108.09	105.84	105.36	105.94	107.72	109.61	108.6	104.39	109.05	107.48	110.04	109.36	108.21	106.25	107.59	107.12	106.77	111.73	111.07	109.28	104.49	107.67	109.03	106.44	107.8	106.5	108.14	108.63	105.89	109.19	106.68	109.07	107.81	106.46	108.28	108.99	108.09	110.35	106.96	108.66	106.94	110.48	108	110.72	106.61	107.87	109.76	107.07	106.88	107.28
104.08	104.21	106.83	106.74	104.64	104.65	109.58	108.04	106.2	104.54	108.3	104.68	105.89	107.7	107.68	106.35	103.85	105.87	105.21	104.31	104.19	104.3	107.07	103.52	105.74	103.59	106.3	106.54	109.01	105.24	107.44	104.2	106.66	104.81	108.72	107.87	105.94	106.25	107.9	108.02	106.84	107.35	106.17	104.93	104.87	108.96	103.4	105.51	108.49	107.83
99.749	97.774	98.233	99.005	96.594	95.934	97.509	98.852	98.546	98.605	98.595	98.099	98.234	100.09	99.497	100.23	98.116	96.829	98.098	99.028	100.54	100.47	102.04	97.639	99.96	98.58	96.43	100.66	98.597	98.228	98.787	98.538	99.35	96.336	97.711	100.55	96.901	96.146	97.875	99.587	99.383	99.435	99.063	96.071	101.27	99.872	98.441	99.163	98.627	96.69
109.47	106.03	109.68	106.77	106.61	106.55	106.64	108.27	105.35	109.62	109.51	109.01	107.66	108.31	108.72	107.95	110.21	109.22	110.28	108.82	111.44	108.36	109.79	109.07	107.07	106.91	109.31	108.04	109.67	107.54	108.23	109.44	107.73	107.67	107.88	108.08	108.31	109.47	112.14	108.64	105.18	108.67	108.93	110.02	109.63	109.79	109.29	108.11	108.57	105.94
107.65	106.03	107.81	104.22	107.97	108.32	107.19	106.73	107.75	102.6	105.7	106.79	106.62	105.69	107.64	106.44	109.98	104.66	105.07	105.18	106.33	109.05	104.89	107.78	108.15	102.96	107.67	106.83	106.83	106.77	108.39	108.14	107.19	106.2	104.83	108.84	109.01	106.44	106.67	106.56	105.48	105.27	105.63	105.09	105.93	106.06	105.85	105.43	108.42	105.42
104.83	103.38	103.41	108.41	103.65	107.31	105.14	109.13	105.11	104.21	104.79	105.57	106.85	108.41	107.28	103.67	104.05	107.07	105.62	101.73	105.38	103.66	104.91	106.61	105.57	105.65	107.94	106.79	105	106.95	105.15	104.24	105.53	103.94	107.88	105.94	107.77	108.18	104.57	104.49	103.8	103.66	103.26	105.33	105.09	105.87	106.92	105.5	103.52	107.05
108.27	105.6	102.38	101.95	102.7	105.54	104.73	105.29	104.79	106.57	105.41	106.4	107.45	105.08	108.91	107.47	105.65	103.94	103.69	102.46	105.43	105.24	110.47	104.07	106.24	106.81	106.03	108	104.13	102.57	110.01	103.97	104.21	104.34	105.62	106.02	102.14	105.29	102.79	104.87	106.06	105.54	105.08	105.58	106.73	105.99	105.04	106.85	104.24	106.01
108.69	108.88	107.46	108.27	111.28	107.78	107.31	110.31	107.6	111.28	108.04	110.9	108.64	107.72	107.13	108.11	109.6	110.32	107.46	108.06	108.6	108.61	110.45	105.58	109.66	108.61	109.7	107.58	108.53	109.81	107.12	109.8	110.74	106.63	107.38	109.07	107.41	108.3	105.87	111.26	106.62	109.36	105.14	107.03	109.4	108.61	106.65	110.12	107.53	109.31
101.93	101.67	98.188	99.069	99.922	100.74	99.902	100.89	99.614	98.746	100.87	102.89	100.5	101.35	99.653	101.8	103.4	101.08	99.064	102.76	100.16	100.18	100.3	98.542	101.25	98.972	101.36	101.64	99.554	100.93	99.221	100.1	102.96	99.69	100.62	103.78	100.46	99.277	102.59	101.65	101.6	103.29	97.653	102.23	97.381	99.131	98.782	102.62	98.565	100.66
109.7	106.3	107.88	112.5	109.49	109.1	108.09	107.66	109.5	107.01	107.47	109.1	109.01	109.79	108.23	108.52	107.05	107.73	109.52	105.5	106.87	109.23	108.71	110.43	106.77	110.47	105.66	109.71	108.61	108.84	111.11	106.32	110.48	110	106.75	108.77	108.59	109.85	108.55	109.95	109.52	109.33	108.65	108.65	108.1	108	107.59	106.63	109.56	110.41
105.17	104.69	105.28	102.71	106.75	107.13	100.57	108.61	105.82	106.67	107.57	106.55	106.34	107.04	106.77	107.47	105.28	105.11	107.48	106.17	107.94	103.76	109.78	102.18	104.05	106.29	104.36	105.31	104.32	110.41	104.46	107.69	107.56	104.57	106.25	107.71	105.53	104.18	107.93	105.37	107.84	104.21	107.97	107.44	105.06	110.01	105.32	104.36	106.16	105.96
104.97	103.74	107.66	102.81	108.07	103.5	111.2	107.14	107.69	103.1	107.21	109.82	106.03	105.12	107.05	105.66	105.14	106.2	103.12	104.88	107.68	102.55	105.57	105.01	103.88	105.98	107.79	101.33	104.84	106.26	108.4	108.19	108.83	106.98	104.43	106.03	105.9	108.17	104.5	106.03	108.14	104.76	105.53	103.39	104.72	104.5	106.46	105.9	101.26	105.88
107.39	109.77	103.62	106	102.37	104.68	104.84	103.59	105	104.54	104.67	108.15	105.72	103.85	106.77	101.28	106.02	102.86	105.32	107.66	105.79	103.94	107.88	105.98	105.88	105.24	104.19	106.99	103.87	105.69	102.52	102.99	103.59	105.99	102.74	106.1	107.43	105.37	105.82	106.53	104.25	107.65	105.51	103.77	104.97	103.9	104.8	108.08	107.1	105.71
100.59	102.88	99.844	101.73	103.46	99.403	100.81	98.473	98.254	104.07	100.64	103.45	98.437	101.35	99.514	101.66	100.5	98.737	99.108	97.486	101.79	101.31	104.22	98.693	101.4	99.485	100.22	103.86	99.824	99.903	96.214	102.37	97.49	103.78	102.19	97.712	100.82	98.797	99.268	98.497	99.715	97.772	99.511	97.525	101.9	98.724	101.21	100.09	101.9	100.18
103.62	105.27	104.92	104.19	102.25	102.58	102	101.95	102.58	104.37	101.51	104.9	104.18	104.78	105.54	101.42	103.7	101.71	101.67	103.11	102.87	101.69	102.8	100.92	101.87	103.25	104.96	103.44	100.79	101.96	101.36	102.4	104.28	104.46	104.34	102.44	102.71	102.88	102.49	102.61	105.11	102.77	102.18	99.226	102.5	103.07	102.03	100.13	103.46	100.58
107.41	104.51	104.77	102.8	106.04	107.71	103.01	105.5	105.05	107.19	105.69	106.31	104.4	106.65	101.76	102.85	106.4	103.74	103.1	108.8	108.2	102.87	104.58	105.26	107.55	107.65	104.94	106.35	106.15	103.41	103.77	104.45	107.14	107.25	109.08	105.19	104.38	104.86	105.92	104.38	106.12	106.61	105.22	106.21	105.99	107.74	103.4	103.92	104.1	104.46
108.81	108.02	104.78	107.86	105.03	105.55	105.37	103.11	106.8	109.92	103.96	106.82	103.63	106.37	105.03	102.44	105.64	103.06	105.89	107.07	103.44	106.04	104.88	107.51	103.84	102.66	108.82	103.62	106.49	102.92	106.6	106.11	107.45	106.38	106.17	104.76	103.96	108.19	106.66	105.79	106.13	104.87	105.01	104.16	103.07	102.3	107.6	106.65	107.32	105.66
106.77	103.98	107.16	106.36	105.16	108.7	106.48	102.84	104.42	104.21	107.35	104.69	104.43	106.13	104.75	106.6	102.09	106.06	108.28	108.79	105.9	106.93	107.21	104.74	106.86	108.15	106.27	104.84	105.82	108.48	105.38	109.04	104.91	107.72	105.42	104.68	105.58	109.55	104.32	105.12	108.17	104.01	106.45	104.36	107.46	105.53	106.23	105.82	105.58	104.87
105.27	106.33	105.98	111.1	106.05	110.08	105.06	107.01	106.1	105.2	106.85	108.78	108.06	106.79	108.22	104.93	106.6	106.75	107.35	105.87	108.08	107.3	106.72	104.24	107.4	106.37	107	104.99	108.87	107.28	107.55	104.4	106.44	106.52	106.43	106.37	107.77	106.24	110.53	106.6	107.83	107.56	108.36	107.65	104.55	106.04	109.87	105.79	106.01	104.8
97.09	95.298	99.88	98.35	97.091	97.979	97.427	97.159	98.064	95.645	97.962	98.148	96.427	97.648	98.059	97.417	97.483	97.242	97.174	98.474	96.477	98.504	98.807	97.371	97.456	97.762	97.179	98.205	99.266	100.08	97.993	97.468	98.094	99.417	97.462	98.759	98.869	97.654	97.557	98.292	97.098	98.542	97.218	97.553	97.164	100.78	99.362	100.17	94.265	98.076
106.46	105.66	107.47	106.36	104.86	108.87	106.91	106.39	107.76	107.72	103.97	104.12	107.6	104.9	107.18	106.11	105.32	106.34	104.91	106.32	109.55	105.77	108.79	108.47	104.92	105.23	108.89	105.29	109.79	106.83	108.29	105.61	106.24	107.56	105.14	108.02	106.85	108.01	107.13	105.31	109.27	106.51	103.08	106.94	106.49	106.47	106.19	106.09	108.01	109.2
106.44	106.19	105.49	106.29	104.48	105.31	101.41	105.31	104.69	106.03	106.04	106.48	101.59	104.73	105.49	104.05	103.72	106.42	103.09	102.85	104.06	105.4	105.5	105	106.98	106.1	103.38	104.51	107.28	106.74	107.01	108.32	106.16	106.68	106.85	102.76	107.49	105.55	107.99	105.74	104.44	104.46	107.75	107.13	103.98	106.12	106.18	106.63	105.41	104.37
105.57	107.48	107.63	106.1	103.65	104.38	105.13	109.15	103.91	105.67	108.23	109.89	102.04	106.53	105.29	106.26	104.45	103.4	106.39	106.09	107.02	105.49	104.42	106.96	104.64	103.61	102.93	105.32	107.6	109.39	107.72	107.19	109.72	106.8	102.51	107.66	111.29	105.53	106.67	103.48	102.96	103.12	103.91	106.33	109.25	105.17	107.44	107.28	107.91	105.82
107.34	104.64	107.98	108.87	105.81	107.72	106.03	104.71	105.68	107.97	105.32	108.34	104.32	108.33	103.75	104.72	104.04	101.69	107.04	107.29	106.6	106.5	105.38	108.27	104.09	105.63	104.92	106.2	107.4	107.8	105.64	107.12	104.71	103.97	105.61	108.04	106.67	107.59	109.74	105.62	107.53	103.98	106.25	105.57	106.99	106.87	104.64	105.98	110.17	103.08
107.3	108.19	108.67	106.65	108.64	106.3	106.53	109.11	105.73	105.95	110.37	105.9	106.49	108.18	108.38	105.66	104.53	108.04	108.11	108.93	105.27	107.76	109.24	106.93	108.41	107.36	108.09	108.22	107.52	108.8	106.29	106.08	108.86	108.39	111.28	105.28	108.12	108.33	107.83	107.01	108.24	109.68	111.34	110.36	109.31	108.33	109.17	107.02	109.43	106.18
105.14	106.29	107.09	103.41	104.98	104.91	106.22	104.31	105.95	108.79	105.87	106.36	105.71	104.17	103.33	107.37	101.58	109.32	106.59	108.97	105.18	105.84	106.43	104.11	107.27	106.49	105.4	104.06	106.79	105.71	103.58	104.47	108.42	104.78	106.52	106.37	103.76	106.61	107.35	106.43	107.01	106.92	105.59	106.11	103.77	103.33	104.86	105.85	109.13	107.9
106.51	109.49	106.18	106.88	107.86	105.64	108.31	111.2	109.44	109.45	108.19	108.78	109.16	107.61	108.75	108.21	105.72	107.97	107.21	110.7	108.81	108.85	108.9	109.38	108.92	108.85	108.04	108.96	109.56	108.22	107.41	108.07	107.81	107.9	106.46	107.3	106.28	106.01	108.06	107.7	108.54	109.03	106.88	110.96	106.03	108.41	111.99	107.69	106.84	112.44
109.21	108.33	105.81	109.97	108.45	105.21	110.96	109.89	110.6	111.86	107.89	109.25	107.65	109.59	110.33	108.38	108	106.24	107.88	108.89	109.92	109.35	107.87	106.25	110.58	110.4	107.27	108.74	109.92	109.39	109.31	106.5	108.73	106.74	108.91	106.31	107.91	109.89	108.73	109.3	112.41	107.02	109.05	110.74	104.39	111.56	108.24	108.4	108.64	102.92
106.04	105.17	103.35	106.41	106.55	105.82	102.63	105.96	105.56	108.19	105.22	106	107.49	105.55	104.42	106.41	104.07	106.57	104.27	104.3	105.61	105.45	103.48	106.89	105.7	106.4	106.24	103.29	106.02	104.86	104.97	104.64	105.99	103.76	103.7	103.9	106.97	104.96	106.77	102.69	104.94	105.43	105.26	106.67	107.17	105.31	107.86	107.62	103.03	102.83
101.94	97.84	101.11	97.279	101.02	100.99	97.353	100.95	99.17	97.107	100.48	101.92	101.74	97.881	100.43	96.099	100.27	100.73	101.08	97.43	98.889	100.57	101.79	101.66	102.86	100.07	101.05	97.988	98.229	101.93	101.3	100.65	102.51	103.72	99.728	99.898	99.681	96.191	97.647	99.683	98.576	99.488	96.797	100.52	100.53	100.77	102.01	100.55	99.028	101.8
108.02	108.73	109.37	107.83	109.11	105.2	107.96	106.85	105.71	108.7	104.82	108.57	107.22	109.59	106.25	110.23	105.65	105.1	106.79	107.59	106.69	105.14	110.3	106.91	108.84	107.41	108.87	106.93	110.74	107.15	106.99	108.44	110.26	103.15	108.96	107.05	103.95	109.77	107.25	104.6	105.61	108.09	108.53	108.82	104.43	107.55	106.39	108.01	107.88	107.7
107.53	104.27	106.92	108.67	104.09	105.34	105.36	106.35	105.69	106.94	104.03	106.09	104.18	102.35	108.21	107.34	103.66	105.6	106.01	104.74	102.33	109.17	107.04	104.56	106.33	107.22	107.02	107.23	103.56	102.33	101.52	106.8	107.36	105.06	105.74	103.98	105.69	103.8	107.57	105.34	106.39	103.64	105.79	106.68	105.17	105.58	105.81	106.51	109.49	104.95
108	106.39	110.69	108.97	111.93	112.66	106.67	110.06	111.35	106.18	111.63	107.06	107.27	104.3	108.26	108.23	105.72	109.06	106.77	108.71	112.33	107.2	109.53	107.51	109.5	107.56	106.07	106.09	109.48	107.62	108.74	111.17	106.55	111.07	107.25	107.78	107.18	105.61	105.95	109.58	109.56	109.61	109.92	106.48	107.81	109.42	108.83	107.84	108.15	107.07
109.2	111.56	111.56	109.53	109.91	111.15	111.98	110.99	109	109.88	111.21	111.82	109.45	106.72	108.03	111.37	110.93	110.89	109.5	109.22	111.03	111.69	107.83	111.01	109.58	108.26	108.7	106.27	109.45	109.55	107.71	112.61	113.44	111.32	111.41	112.25	111.79	110.08	111.3	107.85	112.08	108.61	107.85	111.39	108.98	111.03	112.02	113.11	112.34	110.6
101.04	99.77	101.58	100.15	100.45	100.79	101.4	103.64	97.309	102.41	102.98	101.08	99.966	99.492	97.071	100.17	101.28	102.77	101	100.04	100.4	98.936	101.69	101.67	101.51	100.9	99.231	98.647	98.576	99.156	99.019	101.17	99.241	99.896	101.83	98.64	99.897	98.944	99.315	100.78	99.658	101.38	100.14	99.756	98.437	102.89	99.412	103.2	101.53	99.709
106.85	107.53	107.43	107.93	103.68	107.62	104.58	106.85	107.36	107.93	106.9	105.67	104.92	106.41	107.24	106.5	106.93	108.78	107.73	107.41	106.62	105.19	106.78	105.86	102.98	106.97	107.58	106.84	109.62	104.89	105.12	104.07	105.78	105.33	105.49	106.35	105.1	106.91	103.21	106.54	106.65	107.1	104.5	108.11	106.5	106.54	106.62	106.4	108.02	108.14
107.38	104.28	102.11	104.38	104.42	105.11	109.28	103.21	106.82	107.68	104.77	106.48	105.86	105.25	106.66	106.72	105.85	104.68	104.92	106.16	105.87	105.57	106.57	106.37	104.72	105.23	105.8	104.24	106.17	103.17	107.22	105.51	108.84	105.47	106.25	106.61	104.38	109.09	107.49	108.46	105.81	103.99	110.1	103.85	105.77	107.77	107.13	105.36	104.8	105.16
108.12	108.24	108.03	106.1	108.67	109.54	105.08	110.41	108.4	104.52	107.57	107.65	105.86	107.65	105.77	106.16	106.63	108.8	107.45	105.56	109.29	105.34	108.84	108.92	112.48	109.11	106.23	109.01	106.92	109.03	107.18	109.72	109.52	108	107.21	108.07	109.66	109.37	104.74	108.68	106.35	109.03	110.6	108.92	106.92	107.83	107.8	105.17	109.2	109.78
101.71	100.23	103.51	102.38	100.99	100.29	104.45	100.08	102.14	99.626	100.2	99.594	101.41	99.788	101.2	101.55	100.48	102.21	98.677	106.71	98.867	102.38	102.82	102.19	101.86	100.6	100.91	100.98	102.59	101.75	98.967	102.03	101.28	103.07	99.87	100.47	103.74	102.45	100.42	103.23	104.07	102.8	99.606	100.09	103.34	101.24	100.06	101.34	100.51	99.748
106.04	106.38	107.33	104.96	108.12	105.1	108.11	105.55	105.42	108.73	106.82	106.29	104.6	105.01	105.93	107.22	107.45	108	104.8	106.19	107.56	104.53	106.37	104.19	106.02	108.92	109.76	105.87	105.36	110.99	105.71	105.63	107.89	110.21	104.23	105.78	104.69	104.32	104.86	106.46	105.47	105.99	105.92	103.66	105.21	104.85	104.32	107.99	104.46	107.33
110.57	108.9	111.2	108.75	111.98	111.63	110.05	112.62	110.92	110.48	109.17	110.83	109.99	110.88	111.25	110.79	108.06	110.43	110.42	108.01	111.31	108.48	112.56	109.17	109.48	112.34	110.69	109.67	112.05	110.36	109.02	110.69	111.54	109.04	110.99	108.91	109.04	109.38	114.39	110.29	111.74	111.8	107.84	111.3	111.27	112.88	111.18	112.82	114.62	108.88
109.36	109.78	108.13	106.84	108.83	110.38	107.23	109.11	109.26	108.2	110.08	109.77	106.37	107.08	110.11	110.57	109.98	107.73	110.02	107.95	108.3	110.02	105.93	108.23	109.19	111.11	108.87	109.84	109.97	108.42	106.85	110.62	106.37	106.3	108.03	111.48	110.05	109.72	108.72	108.68	107.98	106.21	108.65	108.82	109.6	107.07	108.75	109.1	107.3	110.87
96.083	98.052	101.29	99.068	98.955	99.785	95.992	97.875	96.379	99.481	95.949	98.658	96.657	93.466	98.722	96.025	98.724	97.416	97.856	97.672	97.906	96.52	97.402	97.686	97.461	99.351	96.89	98.485	97.179	99.782	94.837	98.701	97.594	99.24	97.585	99.374	99.3	97.181	97.573	98.352	99.857	97.759	98.068	97.991	97.703	98.51	97.064	98.312	95.691	96.134
107.64	106.67	108.34	107.03	109.17	106.72	105.74	107.23	104.35	109.09	112.57	105.02	107.48	105.59	110.58	105.01	107.29	106.24	108.04	107.61	106.32	106.83	104.71	105.57	104.75	106.92	105.29	105.02	107.82	107.73	106.15	106.8	107.3	108.21	108.65	107.13	105.85	106.51	104.97	108.18	106.25	101.08	105.2	108.23	104.29	108.07	105.45	103.93	106.72	107.73
105.66	107.86	109.25	106.71	109.71	105.78	104.84	108.7	108.63	110.33	109.74	110.63	106.52	109.31	108.1	107.68	109.11	108.2	110.21	109.53	107.92	105.91	107.89	107.55	108.43	109.67	108.24	109.58	112.43	108.82	107.54	108.44	110.63	106.06	104.01	107.83	108.8	106.44	108.89	104.88	109.72	107.75	105.78	108.96	104.79	108.55	104.44	109.25	106.35	107.36
110.77	113.3	110.96	111.97	111.48	109.22	111	110.41	111.18	109.17	107.41	112.39	110.09	107.81	114.25	113.74	111.06	112.54	109.15	110.45	113.46	106.35	110.84	111.14	110.72	109.49	111.23	110.31	110.37	108.62	107.69	112.16	106.71	111.08	109.83	107.7	111.31	111.28	112.14	111.03	110.85	111.61	111.01	109.08	109.86	109.79	111.04	106.34	106.58	112.85
109.32	105.94	109	106.66	107.86	107	109.32	109.1	107.19	108.41	107.78	109.6	107.11	105.03	105.51	105.53	108.85	106.99	105.42	108.08	107.6	105.7	104.73	106.82	106.15	106.1	105.84	105.44	106.3	108.01	106.7	106.89	110.92	109.04	108.14	106.34	105.72	107.72	107.33	106.92	109.2	105.11	109.75	106.55	105.33	106.77	108.07	107.05	108.69	107.6
99.7	100.21	100.52	101.1	97.208	98.496	99.978	100.76	99.443	96.758	96.589	96.422	99.043	99.381	100.11	98.587	97.437	99.198	100.84	98.44	97.256	94.177	97.903	97.325	102.13	101.78	101.39	97.075	100.36	100.17	99.457	97.074	96.511	97.699	98.863	99.296	100.22	98.363	100.45	99.03	94.601	98.353	99.02	96.05	101.21	99.173	96.516	99.094	97.675	98.734
97.561	99.185	101.62	99.977	102.53	97.548	97.352	100.18	98.675	99.598	98.895	96.432	97.232	96.142	99.057	100.15	98.19	97.38	99.894	101.71	97.629	99.503	99.899	97.062	97.404	95.771	98.105	97.016	99.709	97.345	99.025	100.26	94.771	99.965	98.481	97.642	99.016	99.67	99.201	100.54	100.02	98.614	95.664	96.956	99.547	97.108	101.75	97.145	98.889	98.632
105.02	108.33	103.98	105.59	103.56	103.92	105.08	104.18	106.27	105.09	106.17	105.02	106.46	103.48	109.8	107.81	108.06	104.33	104.87	104.06	105.59	104.99	108.17	106.86	105.66	108.96	104.54	104.98	104.96	104.39	103.4	103.64	109.01	105.05	104.7	106.99	105.41	107.08	104.21	105.66	103.79	107.19	103.75	105.44	105.74	104.98	105.88	102.95	105.85	104.71
96.015	99.439	95.675	97.442	101.62	96.623	98.794	96.463	100.06	98.335	96.233	97.978	96.287	94.004	98.181	98.607	97.896	98.985	99.564	96.039	97.405	100.79	102.16	97.918	96.623	99.383	98.813	99.602	100.28	98.934	98.954	97.67	97.436	97.755	97.359	96.858	94.904	98.669	100.58	94.979	98.09	97.16	99.249	97.981	100.05	103.33	97.786	98.105	98.76	99.981
107.96	106.78	106.71	109.24	109.32	108.68	109.79	110.52	110.01	107.75	108.45	109.65	107.1	108.36	109.37	107.21	105.64	108.32	105.94	107.37	104.46	109.47	108.98	107.96	107.28	107.52	105.95	107.35	110.09	111.02	105.84	106.04	106.64	105.44	105.5	106.84	104.99	112.85	105.67	111.12	109.84	106.85	106.73	108.65	106.85	108.68	106.48	107.5	108.97	110.22
108.75	110.22	109.28	107.44	107.37	106.29	108.7	105.96	105.42	108.43	108.38	109.18	108.48	109.23	109.45	108.75	105.88	108.28	107.34	110.42	107.02	107.5	107.19	108.63	107.79	105.06	108.11	108.17	107.94	108.46	105.79	109.04	109.3	108.67	109.3	109.81	109.54	111.76	106.95	109.05	109.88	106.17	107.16	108.38	108.65	109.86	108.3	105.21	110.9	108.06
107.6	109.89	107.09	105.57	107.03	109.99	107.63	105.96	112.15	108.24	110.19	110.59	108.06	106.48	107.76	109.02	108.47	107.85	106.96	110.92	108.19	108.72	108.04	107.63	108.26	104.68	104.99	106.55	107.29	109.65	104.9	108.1	110.05	109.53	108.59	107.25	107.52	107.62	109.35	108.62	109.42	105.72	108.89	106.5	106.09	110.83	108.73	107.62	108.64	106.82
103.74	105.3	110.48	106.37	108.75	110.43	110.1	108.68	107.9	104.89	110.7	109.69	106.88	109.99	106.55	110.2	107.99	107.35	110.63	106.5	108.94	106.79	108.96	105.61	108.37	104.83	105.1	107.52	106.13	109.37	106.99	107.52	107.12	108.5	110.24	107.03	108.78	111.07	109.06	110.53	107.46	108.99	107.89	107.38	111.87	107.44	109.13	105.41	109.67	104.81
105.77	108.76	105.33	108.3	103.92	106.13	106.73	106.8	105.15	107.92	104.04	106.38	106.27	109.95	108.35	106.91	105.19	107.55	106.39	104.79	106.7	106.21	105.46	106.46	103.44	107.55	108.87	107.66	107.76	106.8	106.98	104.69	109.45	106.45	105.01	107.19	105.91	106.53	107.89	104.76	105.3	105.83	108.46	108.62	103.31	107.71	109.37	106.23	104.48	108.14
107.1	106.32	108	106.45	103.25	107.67	102.72	106.24	105.86	106.94	106.16	104.33	103.79	104.5	103.38	105.43	106.26	107.73	107.1	107.01	107.33	104.53	103.66	104.08	102.4	102.63	106.51	105.17	105.29	105.08	107.5	106.38	102.63	105.16	105.9	102.35	108.62	106.97	106	107.05	105.24	108.78	105.74	106.33	108.91	104.36	104.29	108.21	106.1	105.79
106	102.13	104.14	105.43	107.07	105.48	106.96	106.57	108.3	104.31	106.46	104.41	105.89	102.79	105.04	106.82	105.66	105.86	105.35	105.42	105.24	106.32	108.64	105.16	106.09	104.88	103.31	104.94	103.5	103.72	107.16	105.93	103.83	105.46	107.47	106.58	106.3	107.19	105	107.46	103.11	105.94	106.78	104.7	107.32	106.11	103	105.94	100.97	105.23
105.3	109.92	103.5	109.39	103.99	105.07	102.87	106.8	105.91	104.63	103.55	104.51	106.13	106.87	105.44	103.46	105.64	106.9	107.38	104.33	105.16	104.13	105.86	106.97	103.11	106.15	106.29	105.5	107.4	107.6	105.84	108.66	106.22	104.29	106.34	105.05	109.26	107.54	103.64	104.63	103.84	105.97	106.23	102.67	103.1	105.25	103.96	107.88	106.83	102.98
104.6	106.33	105.05	103.41	106.18	104.57	108.37	103.7	104.45	104.87	105.49	105.23	107.03	107.31	105.76	106.98	105.97	105.62	105.01	104.83	104.52	107.49	103.93	104.13	107.16	108.46	105.01	108.29	103.54	105.55	106.92	105.86	106.59	104.29	105.1	104.69	107.28	107.41	103.01	106.01	104.23	107.65	108.4	105.45	108.75	106.52	102.93	106.31	108.75	105.56
107.47	107.4	106.58	106.59	105.28	106.36	104.88	104.04	108.2	106.92	105.19	106.96	106.09	104.29	104.94	108.6	105.17	106.8	106.92	103.87	102.98	109.22	106.71	104.63	104.51	104.4	107.49	106.46	102.93	105.51	107.53	107.96	106.14	105.64	102.59	108.37	107.84	104.99	108.03	104.34	106.12	104.17	102.86	108.24	106.78	105.05	108.1	104.44	104.13	105.49
106.02	108.34	109.98	110.14	108.34	108.36	106	107.15	105.91	105.44	106.92	107.27	105.59	106.84	108.17	108.53	107.9	109.64	108.58	108.82	110.27	105.95	108.46	106.54	107.02	107.66	108.26	106.06	111.35	108.05	106.57	107.45	111.25	106.09	108.4	108.06	111.91	111.02	112.21	109.51	109.03	109.61	108.24	107.12	111.36	110.04	108.48	107.12	111.08	104.18
98.771	99.439	98.88	100.07	97.201	99.713	97.859	99.827	97.875	99.612	96.909	99.641	98.627	101.24	98.761	99.479	99.387	97.648	97.778	100.26	100.7	99.942	98.565	100.12	100	99.961	97.946	97.902	97.658	99.558	101.1	95.412	98.364	98.748	97.984	99.911	98.337	95.332	99.745	99.136	96.54	99.39	96.268	98.665	101.5	105.33	100.08	97.631	99.544	98.975
108.36	104.66	109.74	108.58	108.37	108.64	110.22	108.82	108.19	107.41	108.26	106.81	109.44	107.57	109.92	108.55	111.01	107.7	105.15	110.68	107.76	108.3	108.16	110.79	108.83	107.93	110.59	111.42	109.17	107.41	109.87	110.73	107.87	109.08	109.12	104.9	110.04	108.83	109.42	110.83	108.56	108.35	106	110.44	109.49	109.17	109.83	110.02	109.32	103.58
109.5	112.41	111.47	110.52	112.29	109.92	109.75	111.1	112.61	112.45	109.84	113.57	110.45	112.12	112.99	108.98	106.55	107	109.04	109.1	107.71	107.79	109.17	110.07	111.35	108.68	111.1	108.75	112.71	112.11	111.06	109.03	114.32	106.04	109.63	109.49	108.38	110.98	112.65	108.87	109.79	110.4	110.1	110.08	108.94	108.21	113.6	109.39	109.58	108.04
106.52	108.2	108.41	106.97	106.99	109.4	108.16	109.06	108.48	108.49	106.18	109.94	107.07	108.65	108.46	106.02	108.1	109.55	107.95	106	108.44	107.26	108	104.73	107.98	106.02	110.06	106.07	110.71	107.55	107.1	112.6	106.29	108.69	107.26	105.69	105.41	107.69	105.83	107.7	107.13	108.82	103.34	107.55	106.71	108.99	109.86	107.98	107.69	107.65
98.79	97.069	99.857	97.415	99.469	98.111	97.079	94.55	97.89	101.23	98.469	98.416	97.965	100.65	97.806	100.84	96.5	101.17	95.834	98.228	100.67	99.122	100.17	98.771	98.15	96.766	96.582	96.57	97.781	98.047	99.016	95.513	97.184	93.842	99.679	99.149	96.502	102.01	96.456	99.182	100.54	101.03	98.715	100.46	97.871	98.332	97.648	101.56	100.57	98.454
105.41	107.61	103.1	103.37	104.75	106	104.09	104.17	106.72	108	106.3	105.85	105.21	105.37	106.85	106.62	104.67	105.96	103.27	105.67	104.99	105.88	103.27	102.45	105.23	106.57	104.82	106.19	107.38	108.13	105.74	103.25	105.03	105	101.56	106.42	105.46	105.22	105.35	105.91	108	106.65	104.46	103.13	105.56	105.37	104.68	107.63	105	104.94
99.761	99.07	102.52	99.788	100.11	98.406	98.612	98.278	98.723	97.802	100.49	96.501	99.952	98.297	101.91	95.881	97.785	97.412	101.33	97.211	100.74	99.132	97.845	96.961	98.675	98.495	98.417	99.641	98.069	100.07	97.28	95.911	99.026	97.754	99.654	98.344	97.021	98.717	99.442	102.04	99.668	97.434	101.08	101.19	99.881	100.49	99.039	99.39	101.18	98.159
99.579	98.774	99.544	104.5	101.13	99.959	104.97	99.854	101.2	100.53	98.798	103.33	103.14	100.4	103.06	100.52	101.61	97.593	102.67	103.34	101.51	98.735	100.79	101.31	101.65	98.825	100.45	99.413	100.26	101.93	100.15	99.719	99.257	104.07	101.25	102.65	101.52	100.08	102.05	97.98	101.53	104.08	99.582	101.74	100.64	103.92	102.11	103.96	102.24	101.83
105.02	102.99	106.83	105.65	106.93	104.91	106.67	106.93	107.09	101.86	105.42	107.8	107.47	107.85	107.9	104.8	108.07	106.89	105.18	105.3	108.27	105.6	102.65	104.76	105.09	103.84	105.58	107.68	104.97	106.05	105.01	104.88	104.26	105.87	107.45	105.1	107.86	105.71	104.83	107.53	105.45	106.76	105.53	106.31	105.74	107.27	108.97	103.4	106.78	106.84
103.29	108.63	104.73	104.81	106.87	103.42	104.87	108.26	104.53	107.35	106.51	105.93	107.63	104.96	108.36	107.47	105.87	106.39	105.16	106.47	107.73	107.79	105.79	102.17	108.12	105.94	105.8	105.07	103.99	106.66	104.19	106.04	105.34	104.76	108.1	106.23	102.31	105.88	105.2	105.98	102.19	105.93	104.43	107.44	107.49	106.1	105.91	106.88	104.41	105.88
110.86	110.42	112.06	109.13	110.6	112.54	110.59	110.6	110.22	108.86	110.12	110.87	110.37	111.48	110.99	109.36	109.78	109.08	111.67	107.34	108.97	106.06	110.03	109.67	111.01	110.67	112.11	106.12	108.56	110.23	111.81	110.49	108.72	112.59	111.48	106.66	111.29	109.69	111.54	110.17	112.08	108.86	109.73	111.04	111.72	110.55	112.37	107.78	111.47	111.58
97.292	96.244	96.771	102.84	96.219	101.49	99.396	100.48	100.55	100.52	97.807	101.6	98.411	97.82	96.985	97.746	99.007	98.162	98.756	97.16	98.687	96.804	98.417	98.997	95.809	99.209	98.435	99.882	99.113	96.639	101.24	97.627	98.657	98.587	96.035	98.536	98.482	97.789	98.4	97.525	95.178	96.934	95.146	96.62	96.748	98.495	97.985	98.474	98.533	97.856
100.65	102.37	102.04	99.086	100.3	99.656	101.37	102.41	98.979	99.292	101.51	102.73	101.08	102.36	102.02	100.98	102.01	104.15	97.723	101.12	100.65	100.53	100.55	100.71	103.37	101.97	102.77	98.667	102.19	99.891	101.38	100.39	100.55	98.831	102.4	99.433	100.25	101.56	99.948	102.52	97.573	99.392	99.574	100.93	97.574	102.59	102.55	99.951	103.8	100.95
106.48	108.69	108.76	108.15	110.92	111.9	110.63	112.48	109.83	111.56	110.13	111.93	112.16	112.21	109.36	110.06	112.73	109.79	107.32	107.3	109.23	109.95	112.03	111.66	112.97	112.22	112.11	110.71	111.72	109.63	111.65	110.83	110.33	109.03	112.68	109.98	111.35	111.19	111.8	112.2	110.33	108.02	109.36	111.33	108.95	109.51	112.56	108.96	110.09	108.91
109.08	108.57	108.43	103.65	103.23	106.85	105.37	104.22	109.56	105.54	105.45	106.59	107.81	105.17	107.61	107.18	106.09	108.59	110.32	105.4	105.77	107.04	104.59	105.66	105.12	105.7	103.12	106.71	106.54	108.36	104.67	106.23	108.53	105.02	105.18	108.22	106.41	107.1	106.49	108.14	105.9	105.1	106.74	106.71	107.65	110.32	105.11	104.16	109.96	104.37
109.1	107.12	110.81	107.36	106.66	105.92	110.21	107.88	107.92	110.49	107.76	111.58	103.73	106.86	107.7	111.41	108.99	105.61	108.19	107.83	106.32	107.61	107.9	107.07	109.81	108.33	110.39	108.6	106.68	103.73	106.35	106.88	105.9	108.08	107.89	108.12	106.23	107	109.24	108.66	108.76	109.79	108.46	106.1	108.82	106.96	110.37	105.93	105.84	109.06
106.14	105.69	103.05	105.21	108.39	106.37	102.89	106.33	106.31	103.15	107.01	103.4	108.88	107.49	105.74	106.74	104.67	106.14	106.95	105.33	104.96	107.56	105.16	105.15	103.37	105.6	104.24	106.23	103.86	105.06	106.5	107.41	105.15	104.78	104.46	105.05	106.58	106.47	108.09	110.86	108.73	105.74	108.93	108.06	106.99	103.72	104.28	106.72	107.65	107.64
100.67	98.61	97.699	96.151	100.83	98.551	98.77	101.68	100.51	96.492	97.63	99.485	98.867	99.064	96.1	96.973	98.193	97.463	97.129	99.786	98.833	99.484	97.595	101.03	98.106	100.76	96.504	96.802	98.703	96.175	100.34	98.898	100.48	101.37	98.272	99.458	98.142	101.84	97.94	97.202	96.859	96.361	98.343	101.87	97.352	96.809	98.036	100.53	101.63	99.769
100.18	101.65	96.796	101.81	101.24	98.583	102.6	101.74	101.46	100.68	102.01	100.93	103.01	97.148	99.052	99.369	100.49	102.27	101.17	101.68	101.06	100.83	100.19	100.21	100.63	100.6	104.29	99.03	98.529	100.51	103.18	98.727	99.883	102.38	99.117	102.08	100.44	103.92	102.52	102.44	100.96	101.21	100.83	101.78	100.83	101.83	101.86	102.62	98.838	101.82
109.7	105.78	107.01	105.16	107.98	107.73	112.02	106.89	105.59	107.12	109.05	104.95	107.34	108.83	109.21	108.76	107.13	108.31	108.93	106.23	109.52	108.92	106.62	107.39	106.43	108.07	109.91	108.21	109.16	107.87	106.59	107	107.67	107.35	106.79	111.02	108.7	109.13	107.01	107.46	108.76	107.88	108.71	107.97	108.94	107.92	105.57	109.49	106.2	108.19
104.17	103.9	105.99	108.72	104.21	106.31	103.95	105.13	105.1	103.54	104.08	104.37	106.25	105.65	105.83	108.7	103.74	105.88	106.68	107.11	104.08	104.15	104.15	106.61	107.69	103.77	106.72	107.43	106.58	102.22	103.88	105.51	105.42	102.64	104.95	107.39	107.89	105.64	105.82	105.78	104.94	105.54	108.38	105.99	107.33	100.26	106.38	104.28	106.52	105.96
105.52	106.93	102.11	106.37	107.45	107.95	104.75	104.4	104.01	107.05	107.13	104.7	104.75	104.16	106.96	105.7	105.78	105.58	106.17	108.35	105.06	106.9	106.29	105.41	106.39	110.15	104.94	101.47	104.9	108.37	104.29	105.11	101.41	103.65	105.62	106.68	106.56	107.72	107.63	108.49	104.49	104.3	106.48	103.65	105.17	105.28	106.66	108.41	105.18	106.13
107.29	107.16	107.35	106.28	106.85	106.71	106.15	109.66	108.47	105.52	105.82	106.5	109.52	106.92	108.43	104.58	106.97	106.55	104.99	106.86	105.08	108.31	106.38	108.25	108.32	109.28	107.77	105	107.77	103.54	108.36	106.95	108.09	107.05	105.71	107.58	106.74	107.08	109.87	109.01	108.28	104.28	107.22	108.75	109.06	107.57	103.27	107.41	105.53	108.02
108.18	105.85	103.3	105.83	107.02	109.61	105	103.32	106.27	110.11	103.7	106.63	107.4	104.88	108.29	104.64	104.51	106.77	100.71	105.32	106.11	107.17	105.81	104.52	107.03	108.85	105.02	102.7	105.2	107.95	103.56	108.12	107.8	106.14	104.71	108.94	106.91	106.78	107.89	105.33	106.67	105.46	107.2	106.36	106.81	109.85	110.53	107.4	107.28	105.07
109	106.85	109.66	107.02	102.35	107.87	106.37	107.36	106.48	105.95	107.38	107.64	106.83	106.02	108.07	105.86	104.54	104.98	107.82	108.01	107.16	107.93	105.82	107.69	103.58	100.72	105.73	110.45	103.96	104.07	107.55	107.36	104.13	106.63	105.15	106.56	107.12	108.88	107.52	108.52	105.09	103.78	105.29	104.07	102.71	108.85	108.72	105.19	106.93	107.29
110.01	110.57	108.24	105.03	106.88	110.64	107.22	109.74	110.73	105.13	108.58	110.59	108.52	111.09	108.55	108.56	109.58	105.98	106.95	110.18	105.97	108.18	107.21	106.73	107.16	109.17	107.25	111.54	108.05	106.24	105.9	107.57	109.95	109.9	106.63	107.59	109.55	109.63	108.78	106.9	112.63	106.74	105.35	109.36	107.17	107.07	105.85	109.99	107.99	106.46
105.55	108.27	109.2	105.33	106.21	109.48	109.08	108.42	107.76	106.68	112.05	108.08	106.95	112.05	109.16	107.46	107.82	110.57	105.85	110.52	105.74	110.31	109.11	109.53	105.77	106.81	107.97	108.7	108.18	110.13	109.7	109.37	107.9	106.69	109.23	107.57	108.58	105.18	104.51	109.05	109.24	111.06	107.94	104.26	106.8	107.91	106.88	107.6	111.34	107.19
110.96	107.88	105.92	108.25	108.99	110.91	108.61	109.19	109.48	110.55	108.27	106.01	109.96	107.52	108.72	108.8	106.47	111.07	109.25	108.82	106.3	108.5	106.32	106.19	107.35	112.45	105.21	109.79	106.23	109.72	108.97	108.69	108.42	109.22	108.5	106.48	108.12	110.87	112.36	109.35	107.49	107.35	107.17	110.66	106.77	109.4	109.55	106.15	109.25	109.17
106.75	110.31	107.91	107.24	110.92	110.94	108.83	108.99	109.28	106.83	107.81	106.99	108.68	106.5	108.1	107.79	110.34	108.5	104.13	108.84	107.15	104.26	108.29	110.91	108.74	110.15	108.91	108.8	107.21	106.9	107.1	108.05	104.7	110.49	107.4	108.44	107.69	109.66	110.95	106.05	108.27	107.97	108.97	109.49	107.32	108.69	107.2	106.88	109.2	106.62
106.06	107.36	104.96	105.07	106.14	106.78	106.94	106.97	108.4	102.88	104.45	107.34	105.08	105.64	104.07	107.58	107.51	105.81	104.79	104.52	105.2	107.92	107.58	104.28	104.5	103.53	103.34	107.26	106.6	103.29	103.57	104.84	102.86	104.9	106.74	104.41	107.83	106.52	104.48	104.67	102.78	107.28	107.5	107.68	109.9	106.27	102.04	105.34	105.38	106.5
109.2	108.39	109.37	113.15	107.7	107.82	112.31	109.03	107.73	105.15	107.4	106.39	107.55	107.27	106.61	107.32	109.96	108.07	109.73	108.01	108.23	111.19	108.44	111.42	108.72	105.6	108.18	108.99	108.05	108.09	108.09	107.44	107.06	107.97	107.05	108.28	108.54	105.93	104.7	106.63	109.36	106.97	109.98	107.22	108.75	109.34	109.5	108.34	108.68	109.78
111.12	108.48	109.97	109.24	108.56	105.02	111.86	108.72	111.09	108.55	109.27	114	109.03	111.33	110.41	111.01	110.79	109.63	112.02	109.46	109.29	108.28	111.65	109.41	112.93	108.3	111.46	107.95	112.54	110.46	110.59	110.45	114.43	109.22	108.98	112.14	108.48	110.61	111.33	109.86	106.29	106.54	107.17	110.59	111.06	110.18	109.59	110.4	106.55	110.88
97.763	98.514	98.845	96.44	99.854	98.787	100.38	95.959	95.73	97.257	97.42	95.251	98.998	96.222	97.373	98.244	97.359	95.793	98.902	98.223	98.193	96.028	95.229	97.903	97.952	97.146	96.9	96.692	99.932	96.977	98.198	97.85	97.613	98.742	99.413	97.95	99.479	99.08	98.43	97.754	99.963	93.613	95.993	97.806	98.476	96.208	98.338	97.562	98.391	96.583
105.13	108.9	109.91	107.27	106.68	105.77	106.5	107.82	109.18	103.57	108.57	105.31	109.1	105.9	105.11	110.15	106.49	105.33	107.54	103.75	109.3	108.3	106.43	104.31	103.8	108.35	111.34	108.87	104.27	104.93	106.31	106.77	109.29	106.71	108.67	106.51	107.77	104.86	106.02	107.39	103.75	106.58	107.75	105.27	107.88	109.84	104.14	107.09	107.93	107.4
101.02	101.99	101.57	100.46	103.36	100.15	102.23	100.64	99.427	100.63	98.235	99.642	97.626	99.243	99.859	98.948	101.34	101.71	102.72	97.95	98.48	101.28	98.071	100.1	99.955	101.07	102.21	101.23	98.954	99.497	102.15	101.51	100.04	99.312	100.23	101.37	101.72	102.22	101.87	99.445	103.28	101.18	101.72	101.65	99.448	99.534	100.51	99.727	98.419	101.47
99.55	99.017	99.217	97.17	99.733	98.365	96.615	100.04	99.965	98.959	99.399	97.897	101.79	99.076	98.035	97.215	101.69	97.441	96.956	97.023	99.328	101.2	101.74	98.572	98.141	100.75	99.616	98.058	99.066	95.719	98.637	99.198	100	100.06	100.06	100.21	98.221	97.374	98.661	99.081	98.446	103.03	101.83	99.453	100.04	99.394	97.286	99.476	100.57	96.93
104.77	105.14	106.84	107.59	104.09	106.97	104.27	105.25	106.58	105.84	106.61	102.73	106.78	108.25	104.48	106.1	106.9	101.24	105.75	108.17	104.62	105.55	104.6	107.59	101.53	108.36	104.69	109.26	104.15	106.11	103.76	107.26	104.49	106.32	107.65	106.22	105.45	105.31	107.63	105.63	103.95	105.26	104.3	106.8	102.37	107.07	106.23	106.05	103.79	107.32
100.76	98.374	101.83	100.52	97.074	102.7	98.61	100.58	99.674	99.599	100.07	103.81	102.77	95.014	97.919	100.51	101.98	101.27	102.22	102.32	99.132	101.52	100.07	100.79	101.6	102.66	100.8	100.44	98.332	99.998	104.2	99.744	100.61	98.58	100.75	99.952	100.26	103.81	100.87	100.19	100.8	99.627	103.15	101.06	99.351	102.08	101.16	100.71	101.76	100.04
107.39	104.98	106.35	106.41	104.84	105.34	107.12	104.89	108.61	106.13	103.13	105.89	109.58	108.35	109.53	109.92	103.61	110.4	106.68	107.02	106.94	105.15	109.71	103.54	106.04	107.87	106.47	105.33	104.85	107.56	107.08	104.43	107.3	105.43	106.56	106.29	106.19	107.49	107.25	107.15	107.98	108.79	106.76	106.21	107.2	106.84	107.49	106.12	106.53	108.59
98.698	96.693	100.53	100.58	101.82	100.5	99.61	101.24	99.968	102.07	98.61	102.18	97.938	101.19	98.799	100.51	101.31	96.945	100.02	103.5	102.2	98.165	100.75	101.95	98.292	99.495	100.97	100.82	99.395	98.333	100.11	100.55	101.12	97.603	101.38	99.896	102.11	101.46	99.671	98.804	100.65	97.394	97.085	99.674	98.325	101.57	100.92	102.69	99.624	103.69
111.85	112.8	111.17	110.08	108.63	109.61	110.36	110.43	108.77	110.95	111.65	112.25	109.64	109.13	112.24	113.59	110.11	110.73	112.32	110.18	106.16	111.24	111.79	112.16	111.71	112.78	110.6	109.94	110.71	107.29	109.65	111.16	110.11	112.5	111.25	111.02	110.76	112.29	111.07	108.64	109.81	111.01	109.82	109.84	109.32	108.09	108.46	108.42	107.97	110.67
105.35	109.38	110.86	110.28	105.78	106.38	109.2	108.01	107.63	110.32	106.75	108.41	104.75	106.2	107.28	105.42	106.38	105.65	107.38	110.04	107.64	107.65	108.43	110.3	110.67	108.8	108.19	109.28	107.76	107.67	109.38	109.14	109.01	107.92	107.21	106.87	107.23	110.23	110.38	107.75	106.36	106.01	110.34	109.18	109.07	107.71	110.37	105.56	107.69	108.37
109.58	103.55	108.98	105.48	103.02	107.5	107.28	110.39	107.92	104	105.05	106.24	108.61	108.85	105.77	107.55	104.83	105.16	105.99	103.73	111.28	108.19	105.13	105.35	107.12	104.01	105.57	105.24	107	106.46	106.78	107.82	106.11	105.65	104.43	106.01	108.76	105.35	107.99	106.2	108.12	105.74	107.24	105.85	111.16	108.25	107.44	105.36	107.97	104.89
105.27	106.12	107.04	105.96	104.42	106.35	107.78	107.92	103.87	107.8	109.19	107.32	105.89	105.93	108.46	107.86	105.57	107.02	108.55	105.06	106.28	106.22	105.62	107.21	106.23	110.59	107.63	112.13	107.36	106.73	107.38	106.85	108.66	102.92	104.92	108.02	106.11	106.45	109.96	106.5	106.9	105.6	108.09	105.2	106.13	107.55	106.12	108.99	106.57	105.71
105.7	105.22	105.31	109.59	106.47	107.24	105.34	107	108.12	104.97	105.2	105.96	108.47	103.67	106.36	107.13	104.31	105.52	106.16	104.47	107.74	104.89	105.92	104.57	103.18	105.64	107.24	104.29	105.92	104.27	105.58	104.56	102.82	103.97	107.95	106.04	107.13	102.45	104.95	107.94	105.9	105.75	106.04	108.83	107.04	106.06	108.07	104.89	104.71	105.42
113.94	109.66	112.27	113.37	108.06	109.72	109.94	111.12	111.43	111.75	110.38	110.89	110.81	110.16	110.07	108.11	111.45	109.44	107.14	110.91	109.7	111.2	107.27	108.81	107.43	112.32	111.12	111.26	111.71	110.07	108.95	114.7	109.62	109.39	109.69	111.45	111.15	108.42	109.29	110.03	109.85	110.53	110.32	108.49	110.76	111.85	110.82	108.93	108.5	110.72
106.83	108.7	107.35	110.28	106.69	109.4	109.3	109.16	107.32	108.69	107.02	105.55	104.94	104.48	107.53	111.97	112.77	105.4	106.76	105.22	108.97	110.15	108.8	104.95	109.27	109.36	104.25	108.76	108.13	107.46	110.69	106.32	105.51	107.24	108.23	108.52	107.65	107.96	106.72	107.89	109.69	109.22	105.56	107.05	107.07	108.43	109.62	107.72	108.9	110.3
97.997	96.569	101.15	96.503	98.839	99.622	97.326	97.356	100.03	99.247	96.785	96.269	99.099	97.269	95.165	95.598	97.495	99.357	94.212	97.301	97.828	97.285	99.084	99.273	101.34	99.438	99.695	96.836	98.835	96.879	99.73	98.97	98.64	97.596	96.286	99.911	97.974	94.732	100.1	97.697	98.433	98.736	95.747	97.122	96.492	96.656	97.246	104.16	100.78	100.91
106.38	105.18	109.33	107.45	105.38	108.1	107.38	108.94	108.08	107.05	108.34	106.98	108.76	109.61	107.78	105.38	107.01	107.41	105.44	106.69	109.29	107.25	106.51	110.57	108.73	107.67	106.79	108.06	108.3	112.46	109.55	106.41	107	107.74	105.93	108.34	108.1	109.9	107.38	107.06	104.67	108.29	108.24	107.01	110.84	109.79	107.31	107.03	107.54	106.14
106.62	107.5	102.84	106.35	103.92	103.64	107.75	107.63	107.36	107.21	105.12	106.45	105.23	106.86	102.4	104.13	106.19	104.38	104.03	105.56	105.38	104.45	104.27	107.64	104.29	105.9	108.12	104.26	109.02	105.69	104.9	104.8	103.49	106.28	104.48	108.71	106.04	107.61	106.54	101.33	103.9	104.79	107.95	107.65	100.18	105.89	102.96	106.22	106.91	106.59
104.07	110.38	107.11	110.05	108.99	110.41	108.34	111.77	106.72	107.94	107.62	108.96	104.18	107.06	107.38	112.26	107.84	107.94	106.73	108.55	106.22	107.82	110.91	105.32	105.54	107.52	110.9	107.52	106.6	107.4	105.38	107.56	109.7	105.96	109.09	109.38	107.01	107.59	107.27	108.11	108.26	105.89	110.82	105.75	107.53	104.6	108.8	109.96	107.78	108.42
108.03	108.09	109.99	106.23	107.15	108.38	104.31	109.21	108.14	109.31	108.63	109.61	107.62	108.48	114.52	111.6	106.3	107.14	105.63	107.13	109.17	108.87	110.84	108.6	110.8	106.62	108.53	107.78	106.98	106.46	107.93	109.04	110.94	109.81	108.38	111.66	108.02	111.45	109.46	109.09	108.34	108.41	109.47	106.96	108.18	109.05	107.86	108.26	109.93	107.94
106.29	105.97	107.4	103.58	103.16	102.94	104.24	104.4	104.89	106.96	103.28	105.29	102.64	103.2	105.75	104.28	108.21	103.45	106.83	107.8	106.41	107.92	104.21	102.06	108.22	108.96	105.68	104.68	108.27	107.6	105.99	105.88	107.15	107.05	108.8	104.31	104.61	106	106.93	103.75	106.47	105.83	107.18	107.64	106.34	102.63	107.83	104.74	105.53	104.46
106.14	104.68	108.73	104.49	101.78	108.18	105.39	104.07	108.53	106.37	106.18	106.82	105.24	106.65	105.34	104.44	103.58	105.92	104.02	105.06	106.32	106.57	104.63	103.84	103.4	104.65	106.4	106.17	107.01	105.56	108.19	106.94	105.07	105.4	107.02	105.96	105.93	104.47	106.34	106.9	104.71	107.15	108.2	105.28	109.97	105.52	108.37	104.67	105.2	109.49
106.82	105.94	104.48	106.28	107.19	109.26	105.59	108.39	106.54	103.71	106.81	103.98	106.35	104.85	106.79	103.32	107.05	109.26	105.76	107.71	106.43	103.39	108.95	105.13	104.98	107.75	103.77	107.73	107.13	105.74	106.37	108.32	105.5	105.25	106.13	108.52	106.82	105.51	105.13	108.79	105.25	109.35	105.26	109.09	107.89	107.02	104	107.12	108.95	108.78
106.29	107.33	105.76	102.04	104.5	106.01	104.61	106.22	106.03	103.01	104.62	105.4	103.46	107.32	107.49	105.13	104.45	109.47	106.66	108	105.36	105.7	105.93	105.95	106.06	110.91	107.43	104.79	107.4	104.92	102.44	105.95	103.27	106.18	106.89	108.69	107.22	105.63	100.92	103.82	106.32	108.08	106.79	104.82	104.8	108.41	105.64	104.2	104.13	101.72
100.58	101.81	100.68	105.87	100.34	101.47	101.61	103.87	99.327	102.17	100.32	101.06	96.397	99.067	100.78	100.29	103.69	99.399	99.369	100.61	100.63	98.36	100.34	98.885	101.38	102.17	100.26	103.21	100.84	100.98	99.63	101.97	101.12	101.93	101.39	102.62	101.38	101.26	101.92	98.745	101.08	99.313	101.36	97.471	101.06	100.67	100.58	98.804	98.21	102.77
106.59	104.83	105.51	108.61	106.84	105.04	107.9	107.46	103.83	107.86	104.35	104.73	105.91	104.87	102.54	107.63	104.47	105.18	104.74	104.24	108.37	102.91	106.84	105.39	102.23	103.87	104.33	108.04	107.78	107.49	108.56	101.92	106.09	103.15	103.84	105.6	105.87	108.04	103.44	107.04	108.7	108.16	108.3	104.67	104.64	103.37	104.12	106.14	104.78	102.57
106.56	108.06	107.82	107.74	107.16	109.8	108.06	109.77	106.46	107.76	110.1	108.14	107.81	108.36	108.49	111.11	107.42	109.15	107.31	107.46	104.87	105.99	110.18	109	109.06	108.84	105.85	105.16	108.34	107.45	106.06	109.04	106.05	108.48	107.83	109.34	110.05	109.18	110.41	106.24	108.49	110.86	108.35	109.19	106.15	109.8	107.92	107.93	106.3	108.48
108.45	107.29	108.62	107.03	108.12	110.8	110.76	107.46	106.75	108.61	108.29	106.72	112.41	106.91	107.18	107.84	106.19	107.59	111.84	109.01	106.4	108.22	109.24	107.58	106.29	107.95	108.88	109.52	106.97	104.6	107.64	109.67	110.22	107.46	109.2	108.87	106.66	108.09	106.19	110.17	111.92	111.33	106.24	108.98	111.51	107.14	105.57	106.35	109.11	107.94
106.78	112.24	111.9	110.66	106.55	109.05	107.02	108.92	108.45	107.16	111.18	109.12	111.23	106.94	104.33	107.36	109.83	109.41	110.93	111.78	104.57	110.86	107.92	108.15	108.24	106.15	109.97	109.38	107.42	109.54	109.81	108.42	108.7	110.65	107.44	110.81	109.32	109.66	109.98	107.1	109.18	108.57	105.23	108.03	108.64	106.88	107.87	109.6	109.93	108.84
106.32	104.52	104.72	103.79	106.72	104.91	104.95	106.39	108.61	107.65	107.16	105.24	106.47	109.22	106.92	104.05	103.14	105.64	106.32	104.06	104.38	102.98	105.53	104.15	106.46	105.37	106.58	105.24	105.57	106.5	106.22	104.65	105.07	107.56	105.71	105.9	107.53	109.08	103.54	109.13	108.49	104.4	109.09	106.38	103.86	103.96	102.82	106.17	106.35	104.85
109.36	111.98	108.77	108.12	109.28	110.98	109.86	112.24	110.19	110.41	111.44	112.62	111.54	108.46	108.83	110.14	109.9	108.8	110.46	110.72	109.9	111.21	111.83	108.94	112.42	109.09	109.08	107.31	111.22	110.48	109.96	113.33	107.36	107	110.65	109.44	108.99	109.53	110.18	109.01	110.66	113.11	112.63	107.01	110.17	112.04	111.74	111.19	109.21	110
[truncated: 500 more rows]
[truncated: 150 more columns]
