# Supplementary material for: Genetic dissection of main and epistatic effects of QTL based on augmented triple test cross design
Source: PLoS One. 2017 Dec 14;12(12):e0189054. doi: 10.1371/journal.pone.0189054 (PMC5730204; doi:10.1371/journal.pone.0189054)
Supplement: S10 Supporting Information — (ZIP) [file pone.0189054.s010.zip › z6_1650_0.5_5.csv]

102.84	99.423	95.37	96.176	97.164	96.855	98.984	97.059	97.925	94.525	101.35	96.173	98.476	98.348	99.099	96.973	97.245	92.276	96.386	98.636	99.784	98.66	96.136	95.416	103.94	96.624	98.034	95.354	94.353	101.92	91.843	98.144	100.07	97.254	91.878	101.3	99.625	99.717	98.147	96.053	96.703	97.126	102.06	96.463	96.613	96.029	97.039	92.115	99.532	92.938
106.83	107.88	105.98	110.6	111.98	102.99	109.06	109.3	106.35	108.6	106.73	111.18	108.37	104.9	106.23	108.73	107.7	107.63	108.08	109.87	108.2	107.2	106.11	113.75	102.84	113.28	109.13	105.88	110.6	103.94	107.32	108.99	106.66	105.9	111.71	109.1	107.59	109.07	109.69	105.82	108.41	109.44	108.3	105.87	106.21	105.39	106.38	107.81	109.25	107.9
105.43	104.45	106.72	104.01	105.57	105.83	103.47	107.32	101.94	100.71	104.58	107.94	103.53	102.73	106.82	102.82	109.33	101.84	102.6	102.88	108.11	104.96	104.98	107.43	102.95	105.58	107.57	109.34	105.35	106.07	100.86	103.52	103.76	106.12	107.49	107.28	105.38	105.49	102.12	105.62	102.89	101.79	106.46	103.23	104.79	108.12	100.6	102.42	104.26	102.68
96.929	96.395	100.51	96.98	96.76	97.833	100.86	95.462	99.505	97.219	98.837	98.195	98.034	98.39	95.17	100.86	99.652	98.326	100.44	99.595	98.737	97.174	102.77	98.552	99.917	98.012	97.863	100.13	103.47	98.359	97.459	99.834	95.983	103.08	100.91	96.942	100.28	98.21	96.713	96.689	97.945	99.089	103.02	100.42	96.444	98.974	95.287	93.213	102.04	97.512
110.93	105.27	107.17	108.05	109.68	105.22	106.71	104.74	104.36	107.61	105.32	104.25	106.54	108.15	111.23	108.3	102.6	104.51	104.97	108.42	104.66	104.21	110.08	107.29	106.77	105.24	105.55	108.16	104.48	104.76	109.41	110.6	107.45	101.99	110.84	107.8	108.86	109.34	107.17	111.47	111.14	102.93	105.16	107.26	106.94	103.77	108.13	109.31	107.09	109.89
94.791	98.598	98.116	100.97	97.707	96.763	101	102.8	101.18	96.871	100.73	100.72	95.608	100.83	96.969	100.39	102.71	97.336	91.44	100.93	101.16	98.479	97.68	99.876	100.69	99.072	97.715	97.993	101.19	95.274	92.677	97.678	100.17	94.217	96.144	100.28	99.934	100.44	99.794	99.23	99.763	99.46	99.483	97.496	96.62	99.772	98.031	93.452	99.986	103.89
105.71	112.59	104.29	108.28	105.92	109.29	107.95	105.09	107.49	108.71	103.45	106.15	105.96	106.29	103.5	109.17	100.71	111.06	102.57	110.12	108.45	108.36	106.77	106.09	106.83	103.2	104.25	106.38	110.49	105.76	103.38	108.36	111.04	104.79	108.95	103.01	111.64	106.18	107.4	105.19	110.09	107.52	99.292	108.01	102.91	106.89	105.64	101.34	104.74	101.56
104.74	105.91	108.42	106.8	106.87	108.02	106.49	107.89	109.98	110.21	110.7	105.63	110.15	105.15	109.16	106.36	111.16	106.9	111.85	106.33	110.12	108.14	108.96	105.89	107.54	109.38	112.75	106.95	104.78	104.89	105.88	103.51	110.34	109.44	104.04	109.44	109.35	111.62	105.33	107.61	108.45	102.9	110.06	105.7	104.11	106.86	108.37	109.11	104.45	106.21
107.36	106.42	106.15	102.17	103.64	105.74	107.12	104.84	108.82	108.28	107.11	104.27	104.81	111.49	106.56	105.76	107.3	106.26	111.02	104.46	105.4	107.59	105.38	104.25	104.96	108.41	106.67	105.41	106.12	101.36	104.01	105.85	109.09	104.48	105.84	103.12	101.58	102.37	105.14	107.74	104.11	112.35	108.51	105.96	103.89	101.88	104.88	106.98	105.75	104.81
107.94	104.84	112.04	107.29	112.96	103.6	109.92	108.84	107.53	109.59	112.51	110.13	108.4	110.04	109.86	109.07	110.16	107.54	108.91	105.1	109.58	107.11	106.81	104.08	108.11	109.62	103.5	110.13	105.96	112.02	110.06	109.56	105.67	110.7	105.7	107.85	108.29	108.79	104.7	106.54	108.21	109.27	114.05	109.52	103.34	107.72	109.01	103.69	105.1	109.55
104.5	108.53	109.49	107.87	106.85	111.44	102.44	111.28	106.72	111.39	104.46	105.82	105.87	112.46	106.99	108.53	110.44	108.46	108.91	103.84	109.27	107.04	106.81	111.34	110.13	108.05	108.36	102.57	108.81	107.3	108.41	111.04	108.04	109.22	106.55	104.84	109.69	106.8	113.21	105.7	107.27	105.49	106.99	112.53	107.19	105.18	109.37	109.95	106.02	111.09
105.47	105	105.63	108.54	106.5	104.61	106.7	107.95	105.72	102.81	103.76	105.9	109.07	107	105.71	107.47	107.38	106.17	107.29	108.81	105.79	107.94	105.45	106.01	103.78	104.18	104.67	105.83	105.97	108.8	104.74	107.92	105.57	102.54	103.69	104.34	104.81	108.26	107.74	103.85	107.95	105.36	103.67	101.75	105.08	105.56	106.78	103.93	103.3	106.41
103.76	109.96	110.09	106.81	109.78	107.35	108.02	109.63	107.55	105.01	107.21	113.72	107.19	109.45	108.25	109.02	110.68	111.19	110.35	105.53	112.18	107.51	105.89	108.25	114.99	106.15	110.7	106.74	106.05	109.46	107.88	112.62	112.06	112.86	109.15	111.52	111.19	108.71	108.04	103.92	107.13	110.84	107.81	109.97	110.12	106.73	110.06	111.26	109.02	110.22
101.04	103.7	103.34	104.6	103.94	109.24	99.83	101.13	100.02	100.48	98.399	102.62	104.48	103.59	102.6	103.16	101.09	106.13	106.28	101.77	104.35	102.75	101.15	97.592	101.02	105.21	100.87	106.79	102.58	103.64	105.23	104.07	102.8	101.22	99.997	101.67	107.07	103.86	102.59	104.78	106	105.86	102.94	103.72	102.28	102.34	101.65	104.97	101.61	102.1
115.62	111.76	109.79	109.85	107.13	106.05	111.04	110.06	112.78	111.56	107.21	108.77	113.19	112.08	104.06	109.93	111.26	108.77	108.34	108.7	110.87	112.58	108.96	109.62	107.73	110.82	113.38	110.59	107.46	114.02	111.14	107.6	108.05	111.61	111.51	110.13	109.07	109.4	108.09	109.76	111.81	110.71	112.3	111.7	113.03	110.46	106.33	109.69	114.01	112.03
95.593	103.19	104.87	104.1	98.864	101.02	98.565	102.01	100.61	100.43	100.53	98.518	100.66	100.74	99.355	101.54	97.069	100.13	100.61	96.463	99.418	97.052	102.19	102.91	99.077	105.21	103.32	101.42	101.84	99.887	97.454	97.836	97.662	98.086	98.914	102.87	97.982	98.36	103.55	105.1	104.62	99.986	100.06	98.933	96.152	99.307	101.29	98.412	100.26	98.861
96.042	97.337	95.971	101.78	99.521	95.305	99.453	98.753	98.164	96.85	99.002	104.47	96.781	100.19	99.268	97.882	92.223	101.96	100.83	95.421	101.22	101.03	100.24	100.31	100.05	100.02	99.699	101.49	99.252	104.12	96.004	100.43	95.942	98.418	99.078	97.01	101.32	97.705	99.4	97.027	98.497	97.695	98.025	98.343	100.55	96.915	97.562	104.76	98.631	98.225
110.39	108.76	104.55	103	103.72	103.01	106.31	104.38	104.36	104.88	107.71	105.76	109.52	107.69	105.41	101.96	109.61	101.02	105.81	103.66	105.14	100.75	102.48	105.7	105.37	105.76	100.8	100.78	106.7	103.56	106.93	103.71	102.07	105.53	107.57	103.26	107.62	103.65	105.86	105.69	105.82	104.91	103.61	106.04	102.99	105.31	101.49	104.17	104.11	104.68
105.71	105.63	105.52	102.26	108.97	102.68	104.92	104.99	107.18	102.06	108.85	101.2	106.76	105.6	106.65	104.02	107.47	102.94	104.89	102.92	103.09	106.19	105.32	107.01	106.62	106.64	106.07	105.8	105.89	107.85	106.34	102.99	107.26	107.25	104.63	105.98	109.26	105.86	105.22	104.63	99.03	105.56	102.33	101.4	109	106.27	105.87	108.64	103.58	103.36
105.4	108.42	109.92	110.06	107.71	114.41	111.15	107.27	106.82	106.64	107.99	106.82	107.87	108.17	110.45	107	107.47	110.48	109.45	112.25	107.13	107.91	110.28	106.12	110.21	107.67	103.03	103.12	110.21	106.99	106.83	105.74	110.04	108.02	107.86	111.97	106.82	108.49	105.73	104.96	111.49	111.17	109.09	112.34	109.5	105.6	105.38	110.89	105.96	108.06
110.3	106.05	108.76	108.16	101.43	109.02	103.03	107.67	105.19	102.33	103.59	108.31	107.28	104.68	105.5	105.24	109.98	109.15	107.19	105.14	106.33	108.78	103.41	104.11	107.91	103.36	104.27	104.79	107.01	109.61	103.69	103.87	103.9	102.97	108	106.32	109.35	105.26	107	106.84	104.26	104.33	102.87	103.87	105.22	105.38	108.68	108.7	103.99	107.82
108.94	104.77	112.5	110.55	106.53	105.97	110.27	110.91	105.6	107.19	104.45	102.85	107.17	108.5	107.98	113.3	109.39	104.55	113	107.99	109.71	112.08	109.75	103.87	109.89	108.97	107.67	107.16	107.94	106.4	110.03	105.02	103.14	106.37	111.72	109.45	111	109.39	109.11	104.31	108.24	109.03	109.73	109.06	107.27	104.48	110.21	108.77	109.67	108.65
102.9	108.35	111.53	110.51	106.13	112.81	108.03	109.74	112.72	108.66	104.83	111.91	107.79	103.96	108.6	105.92	110.88	106.86	105.16	105.4	111	111.78	107.91	107.82	106.9	106.86	106.08	105.95	104.2	108.45	107.69	111.75	107.24	110.68	107.94	109.18	110.51	111.29	108.06	103.27	110.21	108.83	107.76	107.49	107.79	108.19	110.83	110.07	110.57	107.39
106.21	109.53	108.28	105.05	101.28	107.41	106.66	102.35	105.15	110.09	105.16	110.06	105.79	102.61	107.39	102.87	109.89	105.06	108.03	106.99	106.77	107.4	105.81	109.42	101.76	102.45	105.83	107.88	106.49	105.43	106.08	106.4	106.81	109.48	108.89	104.38	107.5	105.94	102.83	101.02	105.86	108.4	100.08	104.21	111.71	110.21	109.46	110.23	108.42	102.16
112.96	109.11	107.49	109.9	103.48	108.28	104.71	109.26	105.33	108.1	109.17	112.26	108.78	106.65	106.26	110.53	107.22	104.51	107.3	107.56	108.43	109.73	108.38	109.35	105.37	106.98	107.28	106.52	108.57	109.72	107.85	107.95	106.32	107.31	111.16	113.01	110.31	106.82	110.4	105.96	102.24	106.17	105.89	108.5	111.23	107.67	110.21	111.37	107.53	109.68
98.953	99.105	99.335	98.374	96.523	99.789	95.588	103.09	98.265	98.993	95.752	99.743	97.389	102.18	94.055	95.234	98.73	97.222	94.918	99.543	100.29	93.282	99.457	97.091	91.7	98.379	99.224	98.836	97.196	96.044	98.588	96.737	97.436	100.79	89.932	101.03	94.987	98.403	98.939	98.222	98.137	97	100.23	99.038	96.828	99.789	95.974	97.616	97.27	96.801
105.28	103.54	104.19	104.39	108.2	104.81	104.11	107.01	106.19	108.94	106.7	104.7	104.47	107.13	101.93	104.01	105.9	104.46	101.62	104.16	106.44	105.98	104.19	102.02	106.32	105.97	102.72	109.53	105.03	104.1	107.76	107.01	104.79	108.49	108.13	105.63	108.47	107.76	103.42	102.97	106.34	107.49	100.25	109.73	102.03	101.74	103.9	102.04	104.62	108.16
105.95	107.5	106.47	105.84	105.29	101.92	105.99	103.9	108.22	99.55	104.32	104.22	109.54	107.23	106.55	104.69	106.25	105.65	107.77	108.12	106.3	108.04	103.58	105.3	105.7	105.07	107.09	104.27	105.51	106.1	106.51	103.53	101.82	106.95	105.56	108.11	104.5	110.8	106.33	105.63	109.28	103.46	99.617	103.12	102.97	101.51	104.98	106.42	100.4	103.82
104.01	106.9	109.84	103.9	106.04	106.57	107.3	103.93	106	107.22	107.56	109.84	108.02	108.25	107.95	105.29	107.17	108.28	106.34	106.34	105.45	107.19	105.33	105.05	105.42	106.83	107.58	103.34	107.43	103.36	105.99	106.42	107.19	102.15	113.33	109.15	106.81	108.42	105.63	107.23	103.86	106.47	105.92	105.73	108.35	107.61	104.31	109.43	105.98	104.66
110.14	115.48	107.17	108.33	108.66	115.87	112.52	107.19	106.71	109.85	106.51	107.29	111.32	107.38	106.01	108.01	107.13	110.15	108.17	108.27	109.47	109.1	110.82	105.03	108.19	108.22	108.47	106.01	109.39	109.7	107	108.25	106.28	109.5	102.55	111.04	108.58	112.87	104.92	112.08	108.93	108	110.1	109.85	103.77	105.37	108.68	110.01	106.33	111.26
107.54	108.42	101.14	106.35	106.19	108.03	106.34	107.89	103.46	111.47	106.96	107.77	107.84	110.71	107.38	110.56	105.64	107.61	107.28	108.64	101.5	108.61	105.62	103.77	103.54	103.46	105.14	106.84	110.7	109.72	106.66	111.33	113.7	105.34	108.68	108.76	104.96	106.26	104.26	106.07	105.63	110.36	105.01	105.08	108.45	108.7	105.91	106.29	112.34	106.14
101.95	110.37	106.16	103.55	103.06	106.44	110.9	106.16	107.19	108.5	109.66	104.64	109.41	108.59	104.41	103.42	104.93	104.59	110.51	109.89	110.32	106.22	111.05	104.68	104.21	106.21	108.36	105.99	108.44	108.45	106.71	108.46	107.05	110.03	110.15	108.65	105.16	110.08	106.74	106.31	111.55	108.26	107.04	108.48	104.88	105.67	105.94	104.31	101.62	107.93
106.96	105.66	105.92	110.6	104.45	104.53	102.82	107.02	103.51	104.36	105.12	101.75	102.44	106.58	106.91	101.69	102.48	102.73	104.81	102.96	104.87	105.21	102.45	105.77	105.02	104.93	104.95	101.67	111.73	100.58	110.03	104.2	99.533	105.26	104.74	104.89	110.39	106.79	103.8	110.18	107.08	106.47	103.95	105.51	104.66	102.84	107.43	108.61	105.46	108.4
109.49	108.41	114.35	111.24	107.13	109.97	106.76	109.24	108.17	110.75	109.94	115.75	112.38	110.6	115.91	111.03	110.71	106.98	112.72	110.64	111.63	113.65	109.55	109.94	106.98	112.63	108.84	110.74	111.51	106.33	111.84	110.51	110.29	113.75	106.08	113.45	114.37	112.4	107.35	111.71	113.54	106.8	111.02	108.16	114.28	108	110.1	114.74	108.92	110.71
101.19	108.01	104.58	104.8	107.48	104.84	104.29	101.42	109.49	104.05	103.5	105.15	107.72	111.73	106.79	108.34	108.18	107.37	105.72	109.25	102.18	106.36	104.07	103.17	106.45	101.06	106.89	110.05	105.06	105.83	103.21	106.18	106.26	106.63	107.52	111.26	106.54	106.98	106.55	103.24	105.11	106.23	105.99	104.2	104.04	106.4	104.91	108.16	106.38	103.5
101.27	106.85	108.98	105.55	107.41	104.42	110.53	104.74	109.45	105.7	103.85	103.37	104.73	103.41	107.84	110.42	110.4	106.93	104.44	101.87	105.7	105.24	109.18	107.91	101.16	105.38	107.81	104.28	106.43	105.44	104.1	103.73	102.99	102.3	101.39	105.08	104.96	104.51	102.93	102.62	110.37	100.61	101.55	102.79	106.1	104.65	105.86	105.94	109.2	107.31
104.25	108.6	107.23	106.27	105.86	108.86	110.96	105.33	105.01	104.63	110.66	106.14	107.8	108.99	112.19	108.61	106.79	110.04	106.28	110.29	108.52	107.05	107.05	106.84	108.13	107.05	111.61	107.61	107.91	113.56	106.67	105.66	108.11	109.93	108.14	108.88	110.28	106.16	106.32	108.05	105.86	103.88	104.73	109.58	110.07	105.3	108.25	108.53	110.18	107.06
102.18	98.935	99.893	99.857	97.706	99.591	98.481	102.09	100.22	98.363	99.14	95.433	95.824	101.06	100.5	98.666	97.777	97.182	96.036	97.45	96.162	99.345	96.957	99.061	99.799	96.173	98.365	98.9	103.15	100.28	97.579	99.265	95.313	100.61	100.52	97.831	98.715	96.887	100.88	96.712	96.114	94.014	98.817	100.4	98.173	101.25	95.013	94.476	98.019	100.51
104.52	106.45	104.06	106.04	102.78	100.7	108.88	106.98	108.35	103.02	102.81	105.77	106.42	110.41	103.98	108.53	101.96	104.29	104.61	100.96	107.56	107.99	109.44	106.33	109.41	103.93	104.15	107.19	100.78	107.52	103.01	110.89	105.43	106.03	103.9	107.59	108.94	104.46	106.31	104.12	102.23	113.32	104.51	104.89	106.23	103.97	107.22	103.82	106.01	111.14
107.05	111.76	112.2	110.17	106.35	109.56	111.03	104.75	105.15	105.33	106.08	113.09	107.23	105.31	108.49	107.27	111.83	112.31	106.47	113.1	105.21	111.36	113.5	110.06	110.34	109.23	110.5	111.28	106.68	110.89	110.72	110	104.01	108.07	110.5	105.54	105.02	110.58	108.08	107.72	105.66	104.92	109.89	112.67	105.55	111.49	105.85	103.41	108.37	106.33
102.34	101.41	106.74	101.7	105.63	103.49	104.55	104.06	104.21	102.84	103.63	106.83	104.04	105.23	107.54	108.1	104.01	105.08	101.93	104.23	109.82	104.33	105.88	104.33	107.03	109.13	104.75	107.26	104.1	107.1	106.09	106.65	105.06	105.6	108.13	105.91	104.16	108.72	103.05	107.46	107.23	110.24	104.46	106.23	105.23	103.58	108.66	104.38	109.26	109.25
102.86	113.02	105.85	102.79	98.414	105.6	107.02	106.45	108.9	108.62	101.87	107.62	108.4	108.59	105.6	101.59	109.79	103.08	102.79	102.22	110.07	102.73	104.8	104.59	107.9	104.68	106.51	104.78	100.99	105.63	105.44	103.72	104.01	105.17	105.56	109.97	107.93	110.19	106.03	109.58	108.05	106.45	103.67	105.35	103.32	104.61	107.08	104.73	107.42	100.12
98.562	97.959	97.103	101.22	96.299	96.562	99.655	98.345	99.338	97.637	98.724	98.778	98.115	95.499	94.964	93.637	98.873	99.008	97.37	101.45	97.664	96.652	94.518	99.934	97.646	98.193	97.202	102.78	99.362	93.666	91.012	96.993	96.365	97.661	94.914	99.381	99.721	101.98	98.892	100.81	97.429	100.01	98.093	101.4	97.031	99.035	94.754	100.27	99.872	96.37
94.653	99.604	94.184	99.856	93.127	104.19	96.497	96.911	96.898	98.332	97.336	99.678	101.29	96.374	97.14	99.465	98.146	100.31	97.099	98.767	95.554	98.665	95.851	100.47	100.33	95.33	101.09	102.87	96.124	96.14	98.547	97.756	101.3	99.455	98.8	100.25	101.31	98.301	91.619	97.728	98.031	93.378	94.741	97.872	99.355	95.383	99.498	101.45	98.643	100.07
107.57	107.79	106.78	104.83	109.3	105.79	106.52	107.8	107.18	106.61	106.64	106.34	109.05	107.84	106.76	104.88	105.94	109.04	105.33	105.76	108.39	109.77	113.91	105.87	109.07	110.37	104.9	102.49	108.3	109.06	103.48	107.57	109.13	106.42	102.23	107.85	111.48	108.28	103.02	104.97	111.91	107.68	108.58	108.48	108.21	110.71	107.28	107.61	107.17	107.46
107.09	108.52	107.75	109.04	101.74	110.18	105.56	106.14	107.64	110.63	103.34	108.38	100.11	104.04	106.59	106.08	108.56	106.07	106.43	102.76	104.75	109.22	101.49	106.21	105.11	106.64	102.95	105.5	105.8	108.17	108.32	105.22	103.62	109.57	102.27	102.79	103.71	104.63	106.17	108.3	108.42	106.31	109.31	103.44	110.58	108.92	103.17	109.28	107.92	108.73
99.939	99.895	92.735	99.134	94.881	97.252	99.603	93.374	101.63	96.054	99.985	103.19	102.82	96.853	100.27	94.216	98.135	100.5	98.946	92.941	97.499	98.579	98.377	99.195	94.77	96.606	95.901	101.41	102.54	100.24	97.397	96.595	97.153	96.138	100.46	97.031	97.695	99.714	97.284	96.515	97.143	99.302	99.642	101.68	100.43	94.053	99.007	101.57	98.987	94.997
105.31	103.48	104.99	106.28	101.43	106.59	105.67	106.07	107.69	105.17	104	106.06	104.22	103.76	103.18	105.88	104.81	110.28	103.32	103.19	103.95	108.44	107.31	107.44	111.79	102.11	102.63	103.41	107.59	106.25	105.33	104.44	102.14	100.48	104.59	107.2	108.08	105.33	109.86	105.15	104.57	107.61	105.99	102.88	104.98	102.32	105.34	105.49	103.36	104.54
112.4	105.46	103.05	109.57	105.31	106.58	111.27	107.17	111.06	105.93	110	110.8	107.34	110.26	104.56	104.74	105.79	108.93	104.81	111.34	105.9	102.48	102.77	109.73	110.09	110.6	107.59	108.52	108.77	108.19	106.63	105.81	103.42	108.74	109.06	107.11	106.1	108.62	108.48	106.72	107.59	109.48	110.1	108.8	107.32	108.41	104.68	108.34	108.46	105.06
110.96	105.09	107.55	105.17	104.96	103.2	107.91	100.15	105.56	109.78	110.71	107.85	107.39	105.05	105.96	107.1	102.96	107.87	105.14	102	107.61	105.95	108.84	107.7	108.13	110.04	104.68	106.02	105.46	105.5	108.55	104.05	104.17	108.68	104.84	105.35	107.99	108.92	105.65	100.47	108.51	104.03	107.36	107.91	108.86	104.11	108.25	104.01	107.71	107
100.76	93.575	96.622	94.305	96.765	100.3	93.579	97.622	95.495	95.874	96.462	102.62	99.349	95.037	99.08	94.694	94.569	103.57	97.614	95.944	96.909	94.287	97.885	95.445	101.51	98.823	97.786	98.669	97.821	91.637	97.619	99.668	98.462	99.06	95.632	95.061	100.54	99.386	99.213	97.044	93.235	99.221	101.73	93.229	98.47	96.918	97.325	99.682	100.85	95.608
107.27	106.97	106.03	105.61	107.62	102.17	104.26	109.15	104.82	104.39	103.33	106.69	108.08	105.16	105.63	104.04	106.05	105.88	107.86	101.04	106.66	106.72	103.99	105.33	107.38	106.06	104.8	107.69	102.54	105.56	105.38	107.99	110.06	105.91	111.18	107.9	106.88	106.18	105.4	104.71	109.47	104.91	103.23	106.6	104.02	103.33	101.27	107.47	107.02	101.19
109.87	104.91	112.2	105.22	105.99	106.91	105.07	103.06	111.56	108.46	106.44	108.74	105.5	105.52	107.23	107.32	111.15	108.74	104.11	108.24	107.38	105.29	105.51	105.34	107.15	108.95	109.17	111.21	104.56	107.39	106.81	110.55	108.32	108.54	105.17	106.78	103.89	107.92	107.42	105.44	111.36	108.32	103.66	106.97	107.97	106.46	108.2	108.05	107.26	108.37
102.8	102.51	102.46	103.42	99.378	101.96	94.782	99.077	99.113	99.382	99.984	99.181	103.01	97.135	99.897	99.293	101.92	100.2	104.67	98.097	102.78	104.29	104.19	102.16	104.93	99.19	94.084	98.954	99.297	100.55	100.05	101.51	99.716	99.673	100.18	97.191	104.79	101.03	105.09	103.4	95.551	94.996	100.28	96.291	99.651	99.736	97.79	101.38	103.72	99.236
105.19	100.51	101.48	105.87	113.35	102.73	108.92	105.58	107.09	107.15	106.47	105.17	106.84	107.1	105.55	109.1	102.87	104.88	105.68	106.56	108.03	108.29	104.18	108.28	110.87	107.86	107.2	106.57	106	107.15	108.24	107.27	104.15	109.45	104.24	109.19	104.49	105.73	105.47	103.39	102.47	106.88	108.99	103.41	110.53	107.29	110.3	106.32	105.26	105.44
102.88	92.405	94.893	98.211	93.381	97.551	100.55	98.994	95.863	97.761	100.6	98.85	98.77	97.659	98.647	93.174	98.487	96.265	98.792	91.881	94.461	96.902	97.95	96.372	97.423	97.439	99.251	95.669	97.608	103.25	99.888	99.098	96.527	101.45	97.706	100.03	97.894	102.47	97.136	96.559	96.395	95.605	96.36	94.651	102.89	98.608	94.817	96.446	98.869	94.495
107.52	104.4	108.18	103.43	105.22	107.56	103.86	108.85	105.68	103.39	107.65	101.5	108.58	106.82	106.78	102.52	103.22	106.66	103.99	100.57	107.89	105.14	103.96	108.54	106.04	105.07	105.27	105.97	106.85	104.53	105.34	109.11	107.04	108.35	107.01	101.33	106.77	103.42	106.04	107.04	102.82	103.26	104.79	106.33	108.18	104.37	104.91	105.76	106.78	107.43
107.86	107.23	109.31	107.39	104.28	103.62	108.87	107.2	108.21	104.5	110.32	107.56	112.28	109.53	106.09	106	110.49	111.23	110.53	114.04	108.67	109.88	102.64	108.56	108.32	108.73	108.2	112.4	110.9	113.53	105.82	107.28	106.83	109.96	113.44	112.85	109.4	106.75	108.85	106.87	110.45	105.51	108.35	111.15	104.33	108.59	109.02	110.32	106.1	106.8
99.91	99.64	97.232	102.79	98.479	94.8	97.397	101.25	100.48	98.232	99.889	101.29	99.56	98.765	96.882	100.02	92.911	100.41	95.72	100.48	102.01	94.158	98.549	96.679	100.66	95.485	97.24	96.152	94.158	98.799	99.346	94.751	102.24	102.03	100.48	99.583	95.884	100.69	102.18	97.685	99.443	99.648	95.735	100.29	101.7	94.268	91.614	97.276	96.939	95.976
105.81	108.84	106.86	105.13	112.59	105.36	106.4	109.15	107.67	107.14	104.08	105.27	102.94	106.73	107.66	109.99	104.89	107.82	108	106.76	108.91	108.88	106.06	108.65	106.89	106.06	108.09	106.85	106.56	105.7	109.69	109.91	106.06	102.57	107.47	104.31	102.35	108.42	102.83	106.31	105.5	106.92	104.61	105.31	105.59	108.74	108.68	105.79	108.04	107.83
106.54	108.42	103.35	104.79	108.65	107.31	108.14	108.26	109.04	109.95	109.56	104.43	108.39	106.22	106.95	109.8	109.53	109.33	107.06	107.55	105.22	105.64	112.93	109.2	105.84	108.14	107.9	105.71	110.73	107.99	106.65	110.55	107.66	105.97	104.69	107.84	113.52	110.76	107.21	108.96	110.43	106.64	108.91	105.02	105.35	105.18	101.77	109.47	110.73	112.44
114.19	104.96	112.73	108.52	110.53	109.78	112.68	107.37	107.6	110.65	111.31	111.48	113.01	107.7	111.44	109.85	109.65	104.03	107.47	108.49	111.07	115.16	108.06	111	110.53	111.53	115.37	111.68	112.17	111.9	111.04	113.95	105.14	113.39	108.1	110.9	110.48	105.95	108.48	112.35	106.81	106.67	106.52	110.59	108.65	111.21	107.16	112.56	112.2	112.99
96.467	98.211	96.125	97.913	98.631	101.89	102.23	100.44	100.47	100.81	98.228	100.02	97.847	99.565	94.915	96.628	98.45	98.823	100.54	99.69	97.066	98.841	97.353	99.345	99.271	96.823	96.063	95.128	99.24	98.212	99.85	97.37	100.83	99.066	99.28	99.833	99.795	103.73	99.339	99.287	98.639	99.587	100.88	98.846	98.643	98.233	97.725	98.635	98.812	99.893
105.15	102.95	107.06	106.11	108.41	111.53	103.58	107.53	103.29	103.33	105.63	106.09	104.05	104.95	102.13	107.96	103.15	108.14	103.03	107.83	104.02	109.56	107.8	107.35	102.95	110.05	107.3	103.6	105.63	106.2	105.32	103.99	106.71	106.3	103.16	103.39	108.06	104.18	105.42	106.23	101.1	108.13	104.52	103.01	108.86	105.82	100.74	103.68	104.65	101.89
105.41	110.8	107.39	103.95	108.91	105.74	107.61	106.57	107.47	108.51	106.76	107.48	111.68	108.84	112.94	106.41	105.76	106.09	110.11	107.25	106.2	107.25	109.15	104.97	105.99	108.36	109.44	105.31	105.55	109.93	113.37	105	111.57	108.87	112.57	109.93	107.24	108.34	106.98	107.81	108.18	110.86	110.65	113.89	105.49	111.81	107.54	109.55	107.99	102.77
97.435	101.26	99.79	100.48	98.349	99.405	100.43	101.2	104.54	99.326	97.936	101.03	100.83	101.72	96.461	98.652	101.49	102.48	102.15	101.18	104.82	101.06	101.12	96.652	105.1	98.874	98.045	97.096	102.77	102.82	104.85	104.01	101.32	97.825	99.284	102.97	100.02	100.44	102.07	100.8	102.98	104.35	100.56	100.61	99.651	95.366	101.23	101.1	98.358	101.03
107.87	110.29	109.03	106.03	107.38	104.47	103.66	112.6	106.2	107.29	109.35	111.57	105.95	111.49	106.54	103.84	108.27	103.76	108.02	103.31	106.24	111.72	106.98	112.42	107.26	109.65	107.51	108.66	105.93	106.59	105.54	109.15	108.36	110.91	107.51	106.26	113.29	108.67	108.38	108.19	102.4	108.92	111.15	108.41	109.99	108.03	107.62	106.06	107.74	109.56
99.493	101.95	98.27	102	99.764	102.31	97.574	106.47	101.18	102.87	99.882	100.45	102.17	99.125	101.42	98.66	104.24	103.01	98.605	103.22	101.39	99.965	98.991	100.96	102.63	99.886	102.41	99.764	99.405	101.58	100.63	99.286	98.024	103.42	100.17	98.94	102.72	100.55	102.65	104.16	102.3	98.411	104.3	101.53	101.32	96.761	100.23	103.27	102.12	99.779
111.44	109.77	106.68	107.84	105.83	106.53	110.14	108.02	110.63	105.11	107.75	111.91	113.68	110.64	108.48	106.6	113.05	106.13	103.92	110.05	109.99	106.8	110.05	109.48	101.19	109.14	108.8	106.3	108.75	111.24	109.43	115.19	108.44	108.95	109.89	107.84	112.24	103.57	107.58	105	109.02	110.58	109.48	106.39	104.19	109.44	107.91	108.87	112.02	109.21
101.7	104.56	105.88	103.2	108.13	109.52	107.28	105.44	106	100.63	111.26	107.74	103.01	105.3	103.28	106.7	104.61	108.24	103.94	110.92	106.11	108.9	104.63	106.23	104.1	105.37	106.46	106.74	104.33	110.14	105.21	103.48	110.09	104.67	100.55	105.69	108.45	105.34	102.93	103.75	109.3	108.44	105.08	110.51	110.43	108.26	104.83	103.4	107.37	108.1
111.81	101.01	108.15	105	107.3	105.26	105.28	106.85	107.44	108.17	103.82	108.46	107.34	106.8	105.7	106.19	107.72	106.2	108.03	104.57	106.67	107.83	112.85	102.84	105.14	104.93	105.36	106.8	103.85	103.6	103.59	105.95	106.44	106.82	101.85	101.63	104.79	102.49	106.43	112.89	109.54	102.14	108.21	106.3	105.53	107.4	107.42	104.84	104.63	106.3
97.494	102.41	101.19	99.166	99.822	95.146	98.594	92.23	97.071	96.947	99.39	92.661	99.724	100.64	95.215	96.453	94.4	97.035	101.95	101.38	94.101	96.115	97.3	99.715	93.448	101.58	100.7	97.462	99.726	101.65	95.253	99.332	95.67	96.925	92.504	93.961	95.912	98.947	98.867	96.47	100.13	97.322	98.61	98.188	98.092	102.13	92.91	97.381	96.391	101.11
104.29	104.06	112.16	102.27	105.56	106.16	103.96	109.14	105.29	107.7	114.41	105.58	108.83	103.06	105.76	109.66	107.6	99.916	104.57	106.65	107.39	109	102.24	106.47	106.44	100.28	107.83	104.43	106.73	104.32	106.45	106.71	107.89	101.8	103.64	106.86	105.79	101.05	106.26	105.94	103.47	105.28	103.84	107.43	105.83	110.88	100.61	109.42	105.47	105.14
101.55	97.393	96.906	100.28	104.71	98.976	102.19	102.2	102.88	99.12	99.975	102.21	102.89	99.281	102.21	105.79	100.98	96.439	95.437	97.472	104.93	98.907	102.15	98.882	102.61	97.749	101.43	98.658	101.05	102.1	101.28	101.66	103.45	104.65	98.436	101.39	97.031	98.324	97.303	103.56	99.535	104.2	98.466	100.04	101.61	101.95	98.377	98.223	99.292	99.711
109.18	102.21	104.3	107.43	107.07	107.65	103.26	109.6	104.59	106.33	109.87	107.57	105.08	109.62	108.77	110.24	107.73	110.15	107.3	102.52	109.15	104.52	105.44	106.2	106.67	105.86	107.63	104.93	106.91	107.46	107.33	107.9	106.26	106.28	107.28	104.18	110.15	106.6	104.38	112.44	103.55	105.49	104.81	106.65	104.49	107.44	109.97	109.07	104.31	101.7
108.32	104.05	108.98	105.63	105.89	102.52	100.72	106.53	105.7	103.32	102.99	106.81	104.54	106.58	106.31	105.56	107.63	102.73	106.63	103.8	106.15	101.11	101.8	101.67	107.33	100.32	103.17	101.88	104.51	105.56	105.67	110.2	103.92	104.46	101.63	106.16	104.83	102.98	107.21	105.22	110.24	106.44	108	108.7	102.21	107.69	104.48	100.85	104.15	104.51
106.64	110.52	103.04	108.25	109.1	106.73	115.01	108.43	108.75	101.88	111.91	108.68	106.99	107.87	111.4	106.63	109.27	107.81	107.29	108.77	104.35	112.8	106.13	111.38	110.86	106.61	106.28	107.8	104.77	106.62	107.17	106.87	107.16	104.33	109.79	112.23	107.92	108.17	110.89	111.42	107.94	107.46	109.69	115.22	110.27	104.73	108.31	103.63	109.78	105.66
98.114	97.45	96.028	98.288	101.82	97.612	96.595	100.7	96.665	98.671	99.121	99.442	97.767	101.26	97.633	100.54	95.378	100.12	96.436	96.953	102.73	96.926	101.8	100.97	97.622	95.512	93.934	97.324	96.771	98.088	96.897	95.715	97.625	98.178	96.854	100.94	98.112	98.982	97.447	100.43	95.849	97.073	94.078	97.495	96.704	99.932	95.581	97.902	98.644	98.05
113.03	101.21	103.76	104.01	102.6	109.53	107.2	106.04	103.28	105.9	106.1	104.95	108.4	105.95	102.01	103.78	106.24	105.12	100.15	106.03	102.96	104.83	99.569	107.14	102.7	104.57	107.45	108.55	104.12	103.99	106.19	104.85	108.74	112.97	107.29	102.35	105.7	105.72	106.27	105.4	105.25	108.25	104.05	103.92	105.34	108.09	110.94	105.14	100.47	100.54
104.55	106.17	105.74	107.86	102.35	107.34	106.87	98.154	105.65	107.2	104.41	103.2	102.94	105.93	104.26	104.76	106.1	104.68	105.66	106.81	110.39	102.53	103.31	104.99	101.96	106.18	107.49	102.92	105.47	103.67	109.34	104.22	105.35	102.67	107.3	100.42	105.34	108.07	105.51	106.06	105.15	109.26	104.89	107.15	105.44	108.41	104.22	105.93	103.38	106.19
97.201	96.53	96.268	103.01	97.582	98.067	97.673	96.709	99.727	97.114	100.75	98.003	98.644	97.462	97.11	100.92	101.49	99.045	96.956	98.754	97.273	97.81	96.322	98.255	97.395	104.37	100.3	101.42	98.728	100.25	98.39	101.04	96.136	93.963	103.7	98.363	96.683	96.4	96.079	96.5	99.419	96.756	99.501	96.114	97.337	97.413	104.72	99.137	99.123	92.689
108.76	108.3	106.85	110.73	106.5	106.64	104.13	103.01	106.76	105.89	103.82	105.47	105.22	106.77	103.57	102.91	107.14	103.11	107.39	103.05	100.81	106.73	104.82	105.69	107.09	103.43	106.27	106.45	104.76	104.11	104.55	105.83	101.67	107.04	110.86	104.56	103.13	105.53	105.97	106.02	104.65	106.24	103.76	104	108.44	102.5	107.46	105.29	107.2	105.82
102.85	107.57	104.56	109.18	106.77	110.08	107.07	106.31	114.75	106.17	108.83	109.4	107.87	106.64	106.75	102.48	109.56	103.32	106.31	106.35	105.41	105.94	101.28	107.15	108.74	104.29	105.47	106.89	105.77	106.12	104.45	104.75	104.99	108.25	106.93	106.08	109.37	104.74	103.43	104.83	104.37	106.76	103.67	108.06	103.31	105	105.93	105.29	106.85	106.25
102.32	102.95	98.734	101.7	103	102.17	98.552	103.59	104.64	100.27	103.74	96.156	105.03	99.126	101.75	101.68	100.73	101.2	102.34	102.44	104.26	104.67	98.459	100.12	96.889	99.365	98.237	101.95	106.01	102.08	102.05	103.02	99.546	97.302	100.2	98.443	98.777	101.65	103.07	98.876	109.65	99.725	104.66	101.18	99.391	98.834	101.98	103	98.791	101.18
96.67	99.367	95.869	98.953	102.4	98.846	95.92	101.19	98.144	97.997	100.15	102.51	98.244	97.736	97.522	99.432	102.66	94.631	98.948	101.96	97.438	98.703	95.675	94.532	93.684	100.52	97.699	97.934	97.972	95.747	101.01	102.06	100.97	100.67	101.68	96.544	94.58	97.149	101.08	100.41	98.099	98.904	99.658	97.35	103.69	99.014	97.614	98.677	100.34	96.336
107.51	103.92	107.74	105.15	107.91	106.73	105.87	105.63	108.95	106.01	107.04	104.81	106.59	109.04	105.22	103.93	101.51	99.791	108.99	102.97	106.21	106.9	100.23	102.45	105.21	104.8	106.65	106.82	103.68	106.81	109.57	103.87	106.64	105.56	101.91	108.16	105.14	106.01	103.77	105.41	102.31	104.51	103.12	103.7	104.61	105.11	106.93	101.71	107.18	102.2
104.53	105.1	109.78	106.34	107.46	103.22	105.41	106.46	105.42	104.75	107.42	105.71	102.08	103.56	106.74	104.25	107.07	110.58	102.67	106.24	106.33	106.27	103.44	104.49	104.89	102.31	105.86	106.31	101.17	104.52	104.84	108.78	106.22	110.86	107.57	107.59	102.88	104.19	102.92	108.87	110.63	102.78	107.39	110.16	109.98	103.85	105.24	105.29	105.58	105.12
108.84	105.85	109.43	111.73	109.31	108.17	108.24	107.61	110.1	111.67	108.42	108.61	109.33	106	106.81	112.49	108.82	109.48	106.69	107.03	110.78	105.92	107.25	107.65	108.7	104.99	111.27	105.52	108.58	107.19	107.72	111.81	111.53	106.64	102.68	106.49	107.8	109.02	108.66	107.54	102.09	108.48	102.52	106.16	107.56	106.93	116.76	108.38	107.63	104.66
106.97	108.38	108.34	107.39	108.31	106.9	104.02	107.29	102.49	108.84	108.69	105.62	102.13	110.53	108.11	101.04	103.98	108.11	107.5	103.62	108.96	110.96	108.97	103.67	110.38	106.7	111.91	105.05	103.98	105.8	112.39	107.25	103.21	104.74	104.18	104.52	109.55	109.51	107.51	107.01	104.85	105.42	106.46	106.47	106.15	104.8	104.86	107.26	106.08	103.03
101.71	99.412	102.71	104.21	100.5	101.66	104.9	103.97	102.28	102.18	100.65	103.09	100.42	104.11	101.42	102.24	102.01	102.35	105.64	105.36	105.7	102.09	101.86	102.41	103.56	99.018	100.63	101.1	101.85	104.47	99.556	109.4	103.04	102.83	100.43	105.08	102.51	101.88	102.31	105.09	103.99	102.71	102.44	107.13	101.53	97.746	102.42	102.74	103.82	100.81
105.37	107.54	106.34	105.85	106.13	102.59	108.43	103.63	102.04	106.88	107	108.77	108.08	109.42	108.61	99.969	105.53	104.89	105.16	105.37	103.97	107.61	107.08	103.02	108.61	111.87	108.13	103.84	108.77	105.1	106.27	107.57	105.44	110.27	108.66	107.69	101.66	106.76	108.4	106.41	105.87	104.95	108.01	102.99	106.32	106.14	104.65	102.81	110.24	100.4
107.07	108.56	107.32	112.38	110.44	107.95	112.81	106.6	101.17	109.7	104.55	108.82	105.72	107.88	107.67	102.68	104.36	104.75	109.69	107.44	105.8	106.83	108.24	107.23	108.29	103.94	106.73	107.75	104.33	103.46	105.2	104.99	110.64	108.94	105.73	105.23	107.48	106.66	105.98	109.65	105.57	108.79	104.63	105.79	109.7	102.91	105.59	105.01	108.59	106.62
103.28	106.15	104.98	104.74	106.44	100.6	102.88	110.64	109.19	110.41	106.46	104.96	108.49	104.24	107.56	103.41	106.81	108.92	108.97	104.52	104.18	107.69	102.42	105.9	106.74	104.9	108.06	105.33	103.99	109.43	104.7	106.91	104.57	108.37	110.01	105.83	107.08	105.68	109.44	106.32	108.1	103.44	107.64	102.51	111.64	107.83	104.14	105.98	103.33	106.72
110.12	106.83	109.43	112.82	112.84	108.2	103.97	109.34	111.07	104.84	112.17	108.47	108.83	108.38	108.21	105.05	109.32	106.5	107.66	109.02	109.4	106.49	109.64	107.5	103.28	108.18	105.18	107.1	107.77	106.66	110.78	108.68	109.89	108.98	105.52	108.28	106.08	109.05	107.16	103.32	107.4	105.93	107.87	107.41	107.57	105.89	103.84	106.3	104.91	111.41
110.4	109.49	111.61	107.87	106.29	106.81	106.57	110.53	110.98	108.18	105.89	110.91	111.85	108.59	106.74	107.11	110.24	110.11	109.26	109.03	107.26	109	107.27	111.35	99.809	107.13	108.88	108.26	113.38	107.59	108.53	110.66	109.95	110.65	104.89	109.34	107.54	110.66	108.21	105.94	104.26	111.87	113.17	108.62	112.26	103.86	109.05	112.76	109.96	107.54
97.457	102.8	100.61	102.26	97.116	96.73	101.19	94.107	98.14	99.605	94.769	97.289	99.341	100.77	100.08	93.205	102.1	98.66	98.912	99.067	100.84	98.505	98.769	96.063	100.49	98.812	99.309	94.83	99.109	94.812	101.21	101.52	95.198	97.394	102.47	94.757	97.677	98.15	98.419	96.45	101.67	95.267	100.44	96.999	100.69	103.74	98.213	101.62	98.134	99.122
111.14	101.04	105.33	105.48	109.31	108.1	107.62	105.07	105.91	106.22	110.66	103.55	107.45	104.12	105.89	107.7	103.95	104.3	104.24	107.36	108.62	108.39	103.3	106.91	108.18	108.85	111.08	106.09	109.33	104.8	106.58	107.43	101.76	106.4	106.56	103.73	106.61	106.62	108.95	110.43	110.41	107.37	108.48	108.8	99.883	102.77	110.23	103.41	109.87	104.59
110.32	106.39	110.63	112.18	104.47	109.94	111.24	109.7	108.38	107.66	106.89	104.71	105.39	105.93	106.3	108.89	110.55	109.92	107.61	109.09	109.17	109.78	110.88	106.04	108.36	109.94	107	108.2	106.63	110.9	103.74	110.44	104.07	108.36	109.16	105.65	106.48	108.27	107.73	108.86	102.54	110.7	111.56	108.81	105.64	110.14	113.16	109.25	108.78	108.13
107.93	104.13	107.4	106.57	105.56	104.35	105.77	102.88	111.24	108.36	108.02	105.64	111.02	108.29	115.2	110.41	108.44	109.45	108.87	110.5	109.4	106.06	108.19	107.18	110.42	108.96	112.11	109.46	105.83	106.42	113.81	106.54	110.11	103.12	114.53	107.24	112.02	107.25	108.05	111.79	111.73	108.58	107.67	108.91	106.44	105.99	111.23	109.36	109.68	107.74
106.36	107.09	109.49	112.47	107.48	103.79	105.27	106.18	104.16	104.84	105.02	104.34	102.5	104.63	100.62	105.01	108.6	108.46	109.35	109.14	108.69	106.22	107.6	106.24	99.546	105.78	102.01	104.39	106.62	101.82	102.54	109.48	108.84	109.41	101.61	107.78	104.85	107.96	108.81	105.3	106.15	103.04	109.15	106.79	110.06	103.58	104.34	102.47	106.56	106.8
109.09	109.71	102.25	104.52	109.42	107.03	102.39	104.55	103.19	106.58	105.71	104	104.89	109.41	106.06	107.63	107.59	105.87	107.78	104.61	107.5	104.73	105.07	104.35	108.39	108.5	100.85	106.79	104.63	104.41	110.12	110.09	105.2	104.3	104.94	102.32	104.59	109.01	105.67	104.47	110.29	105.58	103.15	105.67	105.31	107.35	109.46	107.76	105.03	107.95
106.97	106.28	107.86	107.23	103.9	104.56	108.05	107.71	104.2	105.51	102.98	111.01	105.33	104.6	106.59	106.71	106.81	106.77	106.49	103.64	106.12	105.07	108.6	104.74	107.76	107.44	101.91	104.19	105.1	101.82	103.6	106.81	105.68	107.38	103.9	108.19	107.91	102.97	108.72	107.95	107.08	107.81	105.14	109.09	104.2	108.03	106.76	107.39	105.38	107.48
112.67	109.34	112.48	107.23	107.16	111.86	105.81	109.67	102.7	110.55	109.08	107.48	112.8	108.83	108.23	110.64	105.69	108.88	112.53	107.25	109.01	109.41	107.79	105.79	114.39	110.8	104.65	113.05	106.63	107.98	107.6	113.42	112.26	108.82	110.31	102.02	107.79	109.33	108.76	103.41	106.94	109.99	107.78	110.39	111.95	107.89	112.22	109.56	109.97	107.65
106.86	109.64	110.37	103.7	107.48	105.45	104.36	111.65	106.98	108.54	105.69	106.98	106.61	108.42	105.46	106.16	107.55	106.85	102.94	107.74	107.95	105.98	103.93	106.67	102.21	102.42	109.16	109.75	108.67	101.72	106.06	101.15	104.25	106.32	103.3	108.1	107.79	107.36	106.34	109.9	108.89	105.07	105.72	105.41	105.33	105.94	111.88	105.72	104.69	107.31
103.38	109.94	108.43	105.66	106.17	108.95	108.2	106.38	108.2	105.48	107.71	105.34	106.5	101.63	106.44	104.08	109.27	110.96	104.86	112.56	103.93	105.62	102.27	106.93	105.06	107.19	110.38	107.88	105.7	104.32	107.93	106.84	106.55	104.55	110.71	102.11	108.69	108.02	102.67	104.78	105.48	106.58	108.6	105.35	105.56	106.09	104.46	104.02	105.41	107.8
99.375	98.858	97.611	102.25	102.53	97.642	100.71	98.243	98.731	101.95	100.32	99.981	105.02	105.91	105.57	98.583	103.05	101.37	98.783	102.9	98.879	103.01	102.14	102.46	102.24	104.64	100.34	96.414	100.19	98.584	99.716	96.906	98.565	100.37	100.77	100.79	96.81	98.905	105.61	99.367	100.44	100.52	100.29	101.31	95.713	93.158	98.843	96.862	103.91	93.501
108.12	110.93	107.59	106.57	105.39	105.89	107.21	112.08	107.75	106.35	109.5	107.97	109.88	106.71	106.71	108.94	106.84	105.2	108.55	104.86	111.08	106.67	108.85	105.89	109.81	108.87	105.73	107.8	110.63	107.27	107.76	105.45	106.12	110.93	109.96	108.54	109.21	108.35	108.12	104.29	104.75	108.6	109.28	106.78	109.46	108.69	107.28	108.98	104.92	110.1
108.06	106.09	103.13	107.28	110.66	112.33	110.65	111.03	108.17	106.57	111.71	115.31	107.84	105.36	112.49	110.51	110.2	105.73	109.15	109.01	111.29	113.26	106.43	106.93	105.32	111.47	112.3	109.71	106.01	111.39	107.6	108.07	106.33	107.68	107.56	107.11	106.09	111.98	108.99	112.91	110.49	115.32	102.8	107.76	108.9	110.19	109.35	112.42	107.27	109.31
92.349	93.016	101.37	100.09	97.615	97.742	97.612	99.929	102.82	99.632	102.65	96.953	100.1	95.303	101.8	95.564	95.95	96.408	99.063	100.08	95.991	96.243	95.787	95.758	98.06	97.696	96.524	102.5	96.017	101.56	97.267	96.415	99.665	96.466	97.641	97.518	99.202	103.48	101.72	98.312	103.99	98.55	99.983	95.64	94.526	99.432	98.535	97.471	96.186	98.788
105.85	105.2	106.53	105.89	107.59	105.38	105.03	106.39	110.64	107.61	111.6	105.19	104.64	109.83	102.18	104.43	105.21	106.02	103.64	105.91	110.84	108.43	106.86	106.79	105.81	106.11	104.7	102.46	108.73	104.88	106.42	102.84	102.73	102.7	103.75	102.83	104.15	105.64	105.14	99.52	109.56	104.73	102.4	107.38	99.821	103.83	104.26	108.08	106.62	104.56
102.73	110.18	105.92	105	104.26	107.61	106.18	108.35	105.5	102.56	107.47	105.58	107.54	102.94	103.67	107.96	104.89	104.62	104.11	105.42	103.07	104.66	105.45	106.04	104.99	105.46	106.36	105.16	102.6	102.94	107.56	106.26	109.24	100.81	110.96	104.13	105.73	101.31	104.24	108.62	107.64	107.61	103.7	106.51	99.184	110.47	108.99	110.32	107.8	108.45
107.58	109.14	109.27	112.18	106.98	109.01	112.81	108.5	112.3	109.26	112.64	107.73	109.76	108.73	108.26	108.69	110.06	107.18	108.86	107.75	106.97	107.79	106.45	107.77	105.23	104.94	108.07	108.54	107.41	107.65	109.06	111.63	108.69	108.79	105.09	107.53	109.73	109.24	109.23	107.13	108.58	109.11	107.62	108.4	107.66	105.62	105.38	111.88	106.91	111.89
105.3	111.46	108.38	109.01	105.86	106.05	108.26	106.02	108.63	107.42	107.6	106.49	107.79	108.38	110.99	105.66	110.79	111.18	109.89	112.41	106.22	109.63	104.29	106.06	106.65	108.45	102.77	105.86	104.78	109.01	106.26	108.26	107.52	108.18	108.93	106.43	104.84	108.42	107.6	105.36	105.32	109.81	105.84	113.57	108.16	108.51	106.38	113.11	107.55	107.06
106.74	106.77	108.2	105.63	105.46	102.53	109.79	108.06	109.33	110.53	106.71	102.39	104.1	106.84	107.54	106.03	106.17	102.29	108.1	104.87	105.93	106.08	108.89	100.47	104.22	107.18	109.69	104.08	100.96	99.491	109.54	101.05	102.74	109.03	106.69	99.847	104.25	105.54	107.72	105.82	105.85	104.95	104.38	107.79	106.33	104.65	103.6	105.6	104.92	103.31
109.05	107.1	106.96	106.58	107.64	108.96	107.04	108.42	109.86	105.8	107.4	108.11	111.6	109.59	111.03	107.56	108.08	107.35	108.59	110.41	111.23	112.2	107.51	111.44	108.48	109.17	107.37	103.65	105.3	110.57	109.66	108.86	111.21	109.16	112.84	108.78	107.81	110.04	107.84	104.16	105.79	112.01	106.9	107.13	111.1	111.16	109.87	105.02	109.8	111.97
102.91	98.083	97.945	98.374	98.539	103.1	101.14	100.23	103.97	99.188	108.64	102.65	102.3	103.75	97.093	98.926	98.945	99.775	98.417	100.13	99.031	99.346	97.129	100.54	97.499	97.742	104.52	99.462	99.743	98.909	100.76	99.46	104.72	102.16	99.837	103.83	100.15	99.755	96.769	104.35	100.35	100.67	104.31	96.151	97.629	99.009	101.25	99.271	95.084	98.245
103.89	112.33	108.34	106.05	104.74	105.26	100.67	110.32	109.38	108.2	107.53	104.07	104.75	106.34	108.8	105.99	102.08	106.64	111.58	103.4	101.49	107.9	106.09	104.52	107.25	112.93	106.28	106.16	105.1	108.62	105.96	105.8	104.68	109.51	109.37	109.03	105.17	102.63	108.76	113.7	108.07	105.65	107.42	107.19	103.59	104.9	106.79	104.73	105.65	105.99
93.66	101.97	98.536	97.289	100.44	101.04	99.137	98.288	97.756	95.444	103.87	99.1	96.226	101.24	97.309	95.549	98.766	99.025	96.917	96.433	93.59	98.853	96.243	99.703	103.5	93.651	97.634	97.576	103.05	95.741	92.456	98.948	97.216	98.971	94.886	98.314	99.577	97.467	100.82	97.161	100.32	99.045	98.322	100.88	97.541	98.847	98.837	99.918	97.155	97.596
96.652	97.864	99.354	96.269	97.567	98.871	99.789	98.886	102.1	100.67	99.419	96.927	97.569	101.97	98.842	97.635	95.567	100.56	98.987	102.05	101.23	99.326	93.712	101.61	96.847	97.485	100.04	98.193	103.15	96.918	98.122	92.779	95.081	96.843	101.45	102.12	97.201	99.405	100.43	99.361	101.21	101.47	100.86	100.54	98.648	97.2	95.701	95.782	99.082	96.339
104.62	108.62	102.32	104.87	102.65	108.21	105.72	107.15	102.07	105.92	105.6	106.24	104.87	105.31	106.19	104.2	104.84	104.24	108.87	105.41	108.86	108.2	107.04	106.62	99.372	108.69	106.32	109.36	102.77	106.08	105.39	103.19	108.43	107.27	108.47	106.37	104.78	107.5	109.28	106.14	108.15	103.62	109.83	103.9	102.58	108.18	103.7	98.355	103.36	104.17
102.79	101.5	102.78	96.555	98.31	104.2	107.55	98.694	99.836	98.077	99.049	102.11	99.55	102.54	100.52	99.406	103.29	101.29	99.008	103.21	102.24	100.17	99.379	102.83	99.104	103.2	96.035	98.949	100.87	102	98.671	97.314	103.17	101.39	101.55	101.35	103.72	102.73	99.013	96.4	95.753	105.94	103.62	98.248	102.7	101.63	102.79	99.129	102.29	100.9
99.665	98.79	96.245	95.377	102.42	98.4	101.15	94.376	98.696	97.469	107.19	97.107	99.915	98.528	99.742	100.16	95.851	100.89	98.518	99.871	99.844	97.577	97.741	104.25	101.76	103.43	102.38	96.922	97.309	94.203	99.783	98.508	101.08	101.99	98.336	96.594	98.37	97.417	96.489	103.2	97.178	95.483	104.29	101.33	98.235	97.774	97.382	95.081	97.445	95.057
111.53	109.08	108.58	111.34	111.52	111.28	107.33	113.64	107.49	114.78	106.66	110.45	109.39	112.11	113.76	110.57	109.69	113.32	108.58	109.3	109.93	103.74	108.55	109.52	114.83	115.29	110.32	106.21	108.81	106.34	108.36	111.46	112.96	109.97	110.8	111.3	110.35	108.4	109.27	110.79	111	104.23	112.74	110.68	111.86	113.4	108.32	108.44	108.85	107.82
110	108.31	111.18	107.42	110.12	107.04	105.13	107.22	106.71	107.54	105.2	108.81	107.4	111.47	102.91	107.29	109.92	107.23	109.46	110.49	104.18	108.48	110.34	105.65	109.23	107.48	108.25	108.49	104.45	108.55	108.19	102.8	107.24	108.56	109.03	107.95	105.67	111.93	106.81	111.15	108.95	107.65	110.85	110.21	107.34	105.57	107.23	105.89	107.15	110.65
106.44	107.83	107.02	111.06	105.3	105.93	106.66	109.36	103.78	108.36	106.03	104.55	111.12	107.74	104.81	107.43	107.76	107.5	106.85	105.22	104.82	102.83	103.73	109.88	104.28	107.36	105.48	106.07	110.35	105.81	102.34	109.69	106.66	107.5	108.68	104.83	101.2	104.72	110.06	108.32	104.29	112.03	107.05	102.78	103.53	106.95	104.82	108.19	109.18	106.86
100.22	102.08	100.74	98.603	100.51	97.212	101.51	103.81	100.31	100.85	101.12	98.124	97.858	100.8	98.891	100.49	98.783	102.25	96.572	101.63	95.766	94.608	102.33	98.934	100.55	99.051	105.49	98.025	99.476	97.837	97.678	98.625	99.155	98.228	96.833	98.501	101.39	99.477	99.284	100.57	97.534	99.794	97.537	97.13	100.96	98.566	99.108	101.87	100.77	100.31
106.37	103.9	106.18	104.83	103.78	106.37	105.84	108.88	102.33	98.88	103.61	103.06	103.23	101.77	104.99	103.65	107.85	107.41	109.19	108.32	104.81	112.01	106.04	106.08	103.95	104.98	106.36	104.05	104.08	101.45	107.81	104.61	103.92	104.02	106.15	104.61	102.12	104.4	109.98	104.42	108.71	107.97	102.39	104.73	106.94	104.06	101.82	108.41	106.82	110.72
99.715	110.11	109.5	104.05	107.4	105.74	108.67	108.3	103.41	106.93	104.29	106.73	103.98	105.34	105.86	107	110.91	104.22	109.29	106.22	105.34	102.43	106.26	101.51	107.91	109.23	106.18	106.58	103.72	105.77	109.9	103.58	108.59	106.68	102.09	107.65	104.35	104.2	109.02	106.39	104.73	107.31	107.6	108.77	103.36	104.82	105.37	104.04	102.55	106.09
97.598	97.037	99.307	101.9	100.76	99.497	101.16	97.422	99.218	94.296	92.946	99.71	97.541	97.461	97.826	94.361	98.061	95.132	97.702	101.19	96.467	95.355	98.816	96.37	99.542	91.412	100.81	93.856	101.21	98.729	101.74	101.41	97.758	105.38	93.022	94.667	99.685	100.37	94.965	98.721	100.07	95.236	97.736	95.044	98.67	97.683	97.621	101.71	99.308	98.898
106.89	105.07	100.64	102.78	106.05	99.536	106.41	105.95	108.95	109.64	102.21	106.99	108.15	105.65	105.9	104.86	106.39	107.89	104.75	108.57	102.27	106.83	107.34	106.69	108.91	106.6	104.21	108.51	108.99	104.38	111.83	102.37	109.64	108.39	101.58	105.45	110.55	108.06	105.38	104.58	107.99	102.18	105.97	103.33	105.24	104.83	105.27	106.24	102.92	107.84
106.99	105.65	109.96	108.37	106.13	104.61	105.61	107.44	107.18	106.5	109.75	104.91	104.71	103.78	103.95	108.97	108.62	106.99	110.47	109.6	109.49	108.42	106.67	100.22	110.33	105.5	107.71	107.15	106.31	104.51	102.17	108.85	107.57	107.58	109.22	105.44	103.84	107.18	105.53	104.12	107.54	106.88	110.28	104.64	102.33	104.55	106.68	111.05	105.86	107.61
110.33	102.6	105.65	106.56	106.92	105.08	105.64	104.77	105.37	102.31	106.33	106.25	107.16	104.08	105.77	106.41	110.21	102.03	107.03	103.78	109.16	107.03	105.65	105.24	110.13	105.61	105.08	103.98	105.87	105.16	105.67	103.32	103.66	107.7	105.46	105.93	104.45	104.6	107.47	108.72	107.18	102.1	103.62	109.48	111.75	107.31	107.03	104	109.68	104.67
108.21	103.35	106.96	106.73	106.6	107.62	108.16	106.26	106.61	107.23	108.18	107.89	109.93	105.42	106.19	111.96	111.32	104.98	108.02	109.9	110.25	111.41	102.96	111.49	110.27	106.9	106.2	105.59	108.53	99.955	109.35	108.76	109.86	111.09	108.64	109.22	111.45	107.07	112.08	109.24	110.33	107.97	111.53	105.46	106.63	107.89	106.84	108.45	105.7	110.03
108.01	108.54	104.45	106.5	109.04	102.29	99.531	105.46	102.04	104	103.82	102.4	104.92	102.23	104.23	104.74	105.65	106.98	109.6	101.96	102.92	104.87	105.87	102.57	108.57	106.71	102.7	105.81	108.8	106.95	111.46	105.25	106.51	108.03	104.33	101.71	108.28	103.83	102.54	104	106.22	104.23	106.23	103.64	106.15	104.17	107.02	105.83	107.39	110.57
105.08	104.95	102.85	107.44	106.93	108.08	106.12	106.82	104.38	108.23	103.83	104.93	103.93	107.02	103.7	105	102.14	103.73	106.32	106.9	104.48	102.31	107.92	103	107.54	108.28	104.53	110.26	105.54	103.52	106.35	108.19	105.41	101.81	104.97	99.634	107.13	108.28	103.74	106.83	105.38	103.93	104.58	106.71	107.65	106.18	104.51	103.97	102.36	108.92
101.33	101.18	94.623	100.34	99.843	100.58	101.39	99.487	99.992	103.25	101.4	98.667	95.803	99.919	101.36	100.18	98.619	103.87	98.497	99.349	96.543	97.888	99.097	98.601	100.38	98.916	100.97	102.44	97.305	101.61	101.67	106.22	99.295	102.56	102.03	104.33	98.314	100.01	98.761	97.832	101.75	99.649	105.06	99.085	99.902	98.903	105.44	101.89	98.688	98.066
108.51	105.25	103.84	106.12	107.67	103.28	105.61	107.95	105.89	108.51	107.57	103.07	106.64	106.75	112.89	104.58	104.18	110.42	112.2	103.19	106.73	108.82	108.15	104.66	106.16	109.35	103.38	103.45	104.61	106.37	108.88	105.3	105.36	104.33	107.99	107.77	106.04	108.97	105.68	106.25	102.2	107.67	108.28	106.16	109.07	107.69	109.12	106.02	102.42	106.65
103.7	106.56	107.75	105.42	107.24	106.67	108.41	108.5	107.42	107.08	106.45	106.99	111.02	108.9	108.97	108.45	109.23	107.08	102.87	107.22	102.41	107.14	105.67	109.26	108.43	109.21	104.87	101.19	109.03	104.22	109.64	103.49	108.97	108.44	113.93	102.84	106.16	105.32	110.07	110.58	107.84	105.76	103.93	106.76	111.21	106.08	106.24	106.1	106.9	105.42
102.22	105.7	101.73	97.728	101.59	98.856	101.84	103.4	104.33	103.25	102.87	102.31	100.35	100.01	99.263	98.651	101.79	107.47	103.46	103.33	97.635	99.498	104.74	102.33	99.248	100.75	106.15	99.533	99.155	101.01	99.026	99.468	99.349	98.675	101.62	102.36	99.597	101.59	100.42	100.9	98.031	101.62	102.83	101.37	104.08	99.962	101.92	98.808	101.68	101.47
107.41	109.84	110.57	113.9	105.53	109.93	108.2	110.35	110.63	109.77	109.53	112.37	108.58	109.27	110.77	114.45	114.29	112.38	114.17	106.72	111.44	109.99	112.23	106.05	102.14	112.58	113.03	113.38	108.05	109.58	109.72	107.25	106.31	109.37	112.69	111.2	111.97	109.65	111.78	107.68	109.7	108.58	112.2	113.64	111.24	114.92	109.19	107.38	111.97	113.01
107.83	106.07	102.55	106.38	107.77	107.36	107.05	108.95	108.88	104.08	103.95	105.49	107.29	109.32	107.53	105.17	103.64	103.33	107.92	108.24	104.87	110.32	102.38	107.17	102.45	107.53	107.11	107.07	103.52	107.44	109.09	107.07	106.32	108.92	103.72	104.97	106.7	102.04	107.16	104.12	104.33	108.95	107.23	104.92	105.85	109.58	105.09	106.15	104.64	108.18
102.23	99.933	99.351	100.24	103.6	98.465	101.52	103.82	99.649	96.71	100.63	100.06	102.79	102.36	103.37	104.14	104.69	106.38	99.502	105.31	101.84	102.98	101.58	102.15	102.89	103.12	104.28	98.63	98.638	97.677	103.25	103.68	101.02	99.222	102.56	97.597	103.52	95.336	98.769	103.11	94.541	102.31	102.59	101.04	99.641	98.256	96.538	99.197	99.793	98.657
101.67	109.07	107.43	108.11	103.18	106.41	106.08	106.58	105.89	105.78	109.59	107.67	106.69	101.8	101.45	104.98	102.73	105.79	108.58	103.97	103.32	99.961	102.9	111.19	110.1	100.9	104.71	104.69	106.95	105.45	102.82	102.41	105.19	107.16	104.75	107.4	104.42	103.56	106.28	102.63	105.86	108.27	101.12	106.11	100.77	105.04	104	108.97	104.86	109.28
109.05	107.37	100.96	105.79	111	104.08	106.15	106.61	108.86	103.47	102.36	109.43	106.81	106.49	110.32	105.67	105.54	100.71	108.76	112.37	108.79	106.41	103.1	106.8	105.19	107.72	108.75	107.26	110.81	108.5	107.15	104.96	105.78	106.62	107.57	104.51	104.36	107.71	99.961	105.86	105.38	104	105.82	104.35	106.67	102.77	107.01	104.35	106.06	108.16
109.51	107.42	112.43	109.06	108.19	109.8	111.74	103.45	111.13	105.19	106.06	104.37	110.17	111.06	103.84	112.48	104.75	109.64	108.89	108.16	110.94	107.75	107.98	108.08	111.14	106.49	110.56	109.27	110.66	113.84	106.12	106.41	107.84	107.68	105.9	111.15	108.33	109.23	107.8	106.55	111.52	106.17	104.66	108.74	110.97	106.5	111.39	112.03	108.92	104.5
104.71	106.88	105.95	105.34	109.29	105.61	102.87	108.06	101.15	102.97	104.82	104.34	107.37	108.16	105.79	106.24	104.14	105.89	103.29	108.9	105.61	104.29	105.65	106.55	104.7	108.63	106.62	109.35	107.04	102.55	106.95	109.17	104.42	106.2	109.32	107.37	105.05	104.12	105.46	105.71	106.35	103.09	105.17	104.1	106.18	104.35	108.43	111.19	104.74	106.42
111.09	109.51	109.33	103.92	114.42	108.84	108.55	109.12	109.94	111.53	106.25	106.62	105.5	113.28	108.27	110.04	109.28	105.84	108.98	108.41	108.12	110.32	108	108.47	107.99	111.02	107.74	107.41	109.79	105.63	110.93	105.91	109.41	112.09	110.05	109.1	109.02	108.78	109.51	107.27	109.72	110.75	105.01	106.09	110.61	109.97	111.21	106.22	110.48	103.93
108.78	108.69	108.89	111.74	111.11	103.11	109.59	108.51	105.68	106.19	104.18	103.06	108.59	109.98	112.96	104.21	106.49	106.25	107.92	109.84	109.8	106	105.85	110.16	110.56	109.14	108.73	106.03	107.6	108.15	108.2	112.54	108.33	109.97	106.96	109.41	110.51	111.98	106.78	109.1	108.05	106.63	103.51	106.22	112.52	107.23	109.03	107.97	113.88	108.49
103.43	103.52	100.72	98.691	100.5	105.08	101.3	102.28	102.94	100.79	99.952	97.415	103.42	102.28	100.41	98.795	100.57	103.44	100.08	100.99	100.67	100.19	98.266	101.64	95.768	99.6	101.69	96.4	103.52	98.077	97.664	97.981	102.84	96.62	102.02	99.392	97.054	101.84	106.59	103.28	96.057	102.68	99.541	101.81	97.819	98.485	102.11	100.2	102.83	95.632
105.5	107.68	105.04	105.08	102.95	111	108.74	108.63	103.59	103.01	103.37	104.69	107.29	103.67	106.84	102.94	103.65	106.27	103.87	100.91	111.33	101.08	106.25	105.93	108.39	102.09	101.84	105.58	106.97	104.99	103.61	104.11	110.69	106.68	105.35	105.33	110.38	105.98	101.11	109.41	106.94	104.7	102.75	107.59	101.71	109.33	106.35	104.08	103.87	107.45
103.89	108.75	106.33	105.8	101.12	104.41	104	104.7	104.29	103.87	105.7	103.13	105.2	106.28	104.64	108.08	106.43	104.4	102.36	104.06	104.66	104.85	104.65	102.3	106.37	101.28	102.46	108.77	99.469	104.11	101.51	102.99	105.24	104.04	104.36	105.67	106.12	106.37	102.49	109.88	105.77	107.31	109.86	103.95	104.72	105.36	106.18	107.55	105.81	104.01
111.24	109.24	110.03	110.18	109.72	109.25	107.97	112.29	114.34	111.16	109.75	114	106.95	116.13	107.97	110.56	109.34	110.48	110.77	110.24	110.01	109.65	112.27	109.59	106.99	110.91	110.96	111.27	110.1	110.7	110.44	108.58	110.94	113.21	110.36	109.22	109.47	112.62	114.17	110.65	110.82	109.32	113.67	108.25	108.13	109.57	109.54	107.66	104.93	109.44
104.46	103.57	100.33	96.227	99.488	101.5	104.4	97.7	102.91	99.888	103.57	106.29	102.01	98.802	103.58	98.445	105.32	101.8	104.93	98.605	101.7	101.59	99.666	105.64	101.68	101.09	104.19	101.79	100.11	101.49	101.55	99.337	99.14	99.606	101.18	100.26	98.013	102.92	106.18	102.45	101.67	99.904	102.21	99.134	103.49	103.39	98.008	100.13	103.07	97.591
108.47	107.86	107.87	104.96	107.01	107.01	107.08	107.38	108.61	105.85	104.18	107.97	110.55	109.09	112.63	108.06	107.62	102.47	106.34	110.37	113.53	107.57	109.05	105.53	106.25	107.42	108.07	106.33	104.1	113.91	111.85	106.15	108.03	107.19	104.43	107.49	108.66	108.69	107.44	112.01	109.02	108.47	108.49	107.17	100.59	108.76	106.74	108.41	106.18	110.24
108.91	103.99	110.6	108.85	109.93	107.09	107.56	106.51	106.09	103.86	110.46	106.61	105.62	110.83	113.5	108.14	102.86	104.1	108.42	113.07	113.05	106.82	104.7	110.53	111.29	110.65	109.4	109.24	107.75	107.94	107.11	107.63	105.39	101.54	108.51	105.66	109.73	108.82	112.1	109.73	111.88	113.94	107.35	107.02	105.73	113.49	109.21	103.55	105.21	110.17
111.76	112.72	99.951	109.1	113.77	107.62	108.58	104.78	107.91	108.73	106.92	109.25	110.75	110.07	107.59	107.24	109	109.97	106.06	106.61	108.44	105.25	108.16	107.92	112.9	109.54	107.84	103.07	108.57	107.33	106.08	109.82	105.33	113.41	108.27	103.11	107.83	111.98	108.96	109.29	106.89	108.34	109.85	108.2	110.68	110.48	109.31	107.4	104.63	112.31
107.65	108.25	101.98	107.59	103.1	108.39	107.14	105.38	107.11	100.37	108.24	105.09	105.81	105.99	103.62	104.98	107.1	110.95	105.74	109.33	101.38	103.52	108.16	107.23	105.17	109.91	107.55	102.96	108.2	101.59	109.58	107	105.37	103.06	108.27	109.23	106.45	106.2	104.8	101.32	102.06	105.24	106.43	103.34	107.38	101.6	106.64	103.58	108.52	109.03
110.25	105.66	105.94	109.05	105.95	101.85	107.83	109.19	105.84	108.36	110.09	110.57	108.86	106.46	108.34	111.29	108.11	107.74	114.43	106.28	109.29	106.91	104.81	108.96	110.27	106.84	108.76	108.25	107.29	106.77	111.04	108.63	113	108.72	106.88	106.84	108.08	109.61	103.87	111.1	108.6	105.87	108.21	106.57	111.36	104.72	106.24	111.24	108.96	108.97
102.8	102.29	104.07	105.71	100.81	105.55	101.02	102.95	105.24	103.32	106.91	108.22	101.91	101	106.15	110.94	98.392	100.26	101.63	104.33	103.04	105.35	101.38	102.1	100.12	99.763	101.8	103.56	105.49	102.67	104.72	108.14	101.41	105.31	103.4	102.93	104.39	99.09	105.5	100.8	104.22	105.61	104.07	105.97	98.047	103.62	101.72	99.855	103.91	99.681
96.431	98.18	98.348	97.775	102.35	96.614	95.169	96.988	95.756	96.623	100.8	103.55	95.341	96.28	95.679	99.006	101.96	101.79	95.632	102.57	96.306	95.711	97.003	94.991	98.436	95.86	98.271	103.74	101.32	96.934	99.736	100.52	99.07	94.526	95.443	97.257	97.737	100.13	93.707	100.5	94.039	94.775	96.736	95.658	103.15	97.687	101.41	97.916	92.247	99.028
106.32	106.64	109.03	108.92	114.19	114.69	110.45	109.58	111.36	107.96	114.36	106.7	105.8	111.08	108.6	106.89	105.38	110.42	108.45	109.7	104.67	111.23	108.65	108.6	105.7	108.17	104.92	109.8	106.28	106.57	103.42	106.63	109.42	109.14	107.09	110.5	113.13	110.58	109.36	109.3	109.6	110.03	105.9	109.6	111.76	110.21	108.82	110.02	108.91	110.2
111.15	110.59	108.64	111.08	106.99	108.52	110.3	113.02	108.82	110.43	116.33	113.8	113.2	113.43	106.35	112.2	110.97	108.12	108.89	109.64	112.58	109.91	109.54	108.88	106.49	111.46	112.06	112.93	110.33	111.04	110.76	110.7	113.99	111.5	111.34	109.24	112	111.92	109.4	111.51	106.89	112.45	113.79	109.4	111.7	108.51	108.32	108.8	110.6	109.62
98.879	97.174	101.15	99.637	101.26	98.924	101.73	98.796	100.86	99.659	103.33	99.437	102.98	101.6	97.293	102.89	101.27	100.66	101.79	101.53	101.59	99.886	101.59	101.28	101.25	104.59	100.85	100.03	98.823	99.278	104.54	98.226	96.353	101.31	101.41	101.13	105.16	102.7	100.14	99.747	102.46	101.02	100.69	102.05	100.48	99.799	100.03	95.655	100.84	98.665
107.11	109.33	105.43	101.28	106.64	110.17	110.61	107.08	108.28	109.12	108.31	111.39	112.02	105.36	104.97	104.08	110.63	106.41	106.76	107.97	108.75	108.93	109.62	108.39	103.6	109.11	113.4	108.53	108.46	107.69	115.73	106.99	107.07	109.53	113.83	104.51	113.03	110.6	111.62	110.49	103.88	109.65	106.33	109.54	102.47	110.86	107.9	108.61	107.64	104.97
109.52	108.51	108.58	109.17	107.8	109.93	107.99	107.95	105.46	106.56	105.8	108.91	107.66	108.99	109.15	109	109.58	108.07	103.23	105.37	107.64	106.43	106.09	108.83	105.72	109.35	108.69	109.18	107.97	110.11	107.85	110.17	104.71	106.71	109.88	102.74	110.83	105.62	108.94	103.75	111.39	109.99	109.65	108.38	108.53	110.63	109.82	111.9	114.06	108.6
108.11	107.36	108.59	106.97	103.5	104.79	109.44	106.9	101.3	105.32	105.7	105.74	107.81	110.23	102.33	107.14	105.03	108.44	101.79	105.36	107.72	104.7	104.18	108.09	105.67	104.63	107.86	103.6	106.21	105.66	108.11	108.21	106.18	109.49	106.15	105.23	105.5	106.62	110.51	107.86	107.02	109.36	102.94	106.27	105.17	106.27	105.78	105.97	108.34	103.47
108.32	106.89	106.25	110.09	106.23	108.96	110.12	104.93	108.5	109.58	102.91	107.54	106.7	108.04	110.8	107.68	107.94	106.4	107.7	107.52	107.23	107.24	108.88	105.32	110.99	106.82	105.29	107.11	106.47	110.31	106.82	107.82	105.26	109.73	109.7	108.76	104.72	107.48	111.62	107.23	109.97	102.89	107.22	109.64	104.78	102.94	105.92	110.76	105.25	107.71
103.14	105.49	101.58	103.2	109.22	104.71	104.21	109.28	99.526	108.56	106.78	108.72	108.17	102.76	103.83	110.89	109.88	106.01	103.73	110.69	107.98	106.67	104.77	110.12	107.33	109.42	105.58	103.89	106	107.46	107.75	106.12	104.72	103.38	108.48	106.53	103.11	105.22	111.16	108.07	106.92	100.22	104.06	106.96	108.43	107.57	107.63	101.98	109.02	105.13
105.47	108.4	104.15	105.96	102.88	108.8	104.74	109.99	107.35	108.71	112.76	108.62	108.75	105.71	106.13	107.73	108.33	110.47	105.13	103.08	103.36	105.08	102.47	106.1	103.69	106.89	103.9	107.95	108.67	106.78	101.29	105.04	105.92	105.02	101.61	105.81	105.59	107.5	106.27	101.11	105.38	109.54	107.19	105.22	108.64	103.93	100.97	106.69	104.3	105.08
98.163	100.17	101.14	100.83	100.43	100.18	100.14	99.471	99.816	96.333	100.42	95.666	99.534	98.869	102.18	95.913	99.798	99.953	99.16	99.465	102.53	98.972	95.856	99.498	99.232	96.684	97.902	100.11	98.926	93.016	99.62	96.99	96.443	96.415	99.171	102.41	100.37	99.592	98.622	100.03	100.2	98.359	98.643	98.338	100.55	98.296	98.636	94.787	99.677	102.08
105.71	110.01	107.85	110.29	109.77	108.66	109.72	107.56	103.42	107.57	107.39	105.78	106.42	108.92	109.3	105.51	105.89	107.98	106.49	103.33	106.69	109.81	109.59	106.91	103.48	106.61	105.5	110.44	108.26	108.66	109.63	109.17	108.14	107.97	108.96	104.11	105.83	103.75	111.41	106.15	110.06	108.86	110.76	110.15	105.42	105.3	108.34	111.1	108.91	108.21
105.67	104.53	106.25	107.61	102.15	110.02	107.44	102.71	104.97	108.55	107.44	109.15	106.99	103.66	106.4	106.52	104.19	108.47	107.47	105.09	106.92	103.08	104.97	104.41	105.97	103.8	107.82	105.89	105.35	105.68	108.33	104.67	102.97	103.07	103.67	107.64	104.46	105.85	103.09	104.83	104.67	105.74	110.1	102.53	105.34	108.44	101.93	109.25	107.15	108.63
107.16	108.3	110.62	108.9	108.54	110.2	106.18	112.25	113.29	106.8	107.66	110.62	109.08	111.53	104.4	109.35	110.28	106.49	108.61	111.09	111.17	108.03	107.72	107.13	105.91	108.57	107.49	111.07	110.69	105.91	107.72	109.69	109.67	109.13	109.45	110.68	108.08	107.82	109.59	107.15	108.59	105.9	108.98	109.88	105.44	111.24	108.82	107.33	108.66	108.66
104.33	105.11	103.54	104.11	109.25	104.02	106.94	108.92	109.96	105.55	108.23	108.5	106.91	108.29	104.64	107.9	108.55	106.94	112.39	104.73	105.33	109.99	105.39	110.18	107.22	106.95	108.76	105.9	107.63	104.38	102.91	109.36	104.83	105.08	111.5	108.89	104.31	102.21	106.1	104.42	105.54	108.81	106.74	104.99	106.8	108.91	105.85	106.21	107.42	107.16
107.87	107.87	103.12	106.37	107.64	103.97	106.48	112.43	109.06	105.91	107.25	101.98	104.53	110.92	104.07	106.11	104.74	106.73	110.53	109.75	107.58	106.17	107	109.97	109.11	103.19	107.19	109	104.96	106.16	108.02	109.89	107.28	105.88	107.67	102.47	111.46	105.56	108.46	104.39	107.07	105.19	104.49	106.95	108.82	104.5	107.4	103.56	109.78	105.41
109.63	109.91	109.49	105.69	107.27	110.77	109.25	111.04	108.57	107.97	112.84	109.69	103.72	111.57	104.85	108.48	107.11	113.02	105.93	107.87	105.96	104.41	105.14	110.38	110.84	110.55	108.34	106.14	105.02	108.94	109.04	104.26	110.69	106.46	110.57	115.95	110.2	107.67	105.82	102.42	107.1	111.04	105.96	106.49	108.2	109.74	108.4	109.26	108.78	110.39
109.33	111.63	109.66	110.26	111.75	111.01	109.93	111.01	109.38	114.25	108.51	108.93	106.55	108.69	110.17	109.97	109.22	112.31	107.32	110.65	111.42	106.33	110.17	116.98	113.67	113.25	112.27	106.87	111.5	114.55	110.65	113.06	112.95	112.6	112.12	112.81	111.93	104.35	110.98	111.66	107.45	109.02	113.8	109.5	108.4	112.94	107.72	110.98	113.57	111.93
105.11	105.42	107.8	102.6	104.89	109.46	111.13	105.33	109.66	104.94	106.33	104.84	107.78	107.93	106.57	104.8	105.48	105.38	106.93	101.09	99.443	103.74	109.28	106.58	109.92	106.55	110.3	108.22	104.1	105	103.99	104.59	106.38	107.67	106.85	108.59	100.9	105.53	107.93	104.83	106.48	109.37	101.95	108.95	109.52	104.49	107.52	109.81	106.51	105.43
102.09	107.35	106.51	107.62	111.09	111.43	108.22	106.03	110.11	110.7	108.82	112.44	104.7	103.46	110.74	112.62	108.85	108.03	107.23	110.51	105.18	107.85	107.63	107.16	108.67	108.82	108.66	112.39	108.78	110.02	110.06	107.5	110.99	104.8	107.31	106.01	105.37	108.03	108.58	107.85	105.2	107.95	109.32	104.97	109.71	107.72	107.18	108.29	108.02	108.85
108.57	110.07	104.1	100.48	103.68	107.35	103.38	104.61	104.54	108.34	107	104.96	108.54	106.99	104.82	105.14	103.18	107.17	106.71	107	108.51	109.68	103.59	104.02	105.32	104.19	108.8	109.75	106.07	110.2	105.67	102.27	102.67	104.45	110.78	112.44	107.59	102.9	107.07	103.74	101.18	105.72	110.26	109.64	110.99	106.23	103.42	103.84	104.77	102.59
109.98	106.69	106.4	109.56	102.11	105.96	103.96	106.32	102.8	104.78	105.16	108.31	106.34	105.15	107.08	107.46	104.96	105.82	107.12	106.85	106.04	106.91	103.88	104.79	105.82	105.01	110.71	98.607	107.98	104.75	106.37	108.33	106.38	101.66	108.73	106.32	106.14	105.44	110.16	103.26	106.2	101.9	107.41	106.91	107.17	107.54	103.83	106.9	105.33	103.21
110.42	102.3	110.25	107.26	107.78	110.62	106.65	106.32	111.95	109.31	104.5	107.95	108.72	107.48	107.1	108.47	110.25	107.5	105.66	108.31	108.52	109.5	108.69	109.85	108.7	103.09	105.95	109.07	114.46	107.09	109.58	110.1	107.96	108.67	110.83	107.9	104.73	108.23	110.69	104.79	107.98	107.33	106.99	107.1	104.47	106.82	109.3	108.07	109.53	107.42
101.98	103.09	105.59	107.61	106.73	105.74	102.66	107.28	107.87	109.03	100.92	109.86	109.04	103.31	105.25	107.93	106.75	108.74	102.78	103.99	113.48	109.41	112.19	105.2	106.9	107.33	107.07	104.96	104.34	108.74	105.75	104.28	106.88	101.61	108.9	108.95	100.7	108.81	101.47	110.05	109.13	107.16	105.7	102.1	109.32	107.65	102.92	105.76	106.81	107.11
111.15	107.41	104.83	108.32	105.73	104.44	107.72	105.92	109.18	106.35	108.76	110.72	109.76	106.69	112.1	106.88	106.45	107.08	105.53	111.59	112.66	105.39	104.93	110.87	108.57	110.92	110.4	104.51	106.23	110.38	108.02	107.51	108.57	112.72	104.98	110.55	103.16	103.24	105.08	109.55	105.16	112.96	111.44	110.91	106.52	106.87	107.73	106.98	110.93	108.19
99.63	100.26	101.24	95.881	101.25	101.14	96.39	100.2	99.111	99.425	97.662	99.921	99.822	102.99	99.341	92.448	100.75	101.94	97.56	102.54	100.77	101.99	98.674	95.26	102.65	95.12	97.892	96.954	98.053	100.06	98.27	99.867	96.083	97.804	103.66	99.885	98.831	98.751	102.54	98.245	102.06	98.229	100.74	100.56	99.46	97.999	99.894	99.743	98.881	98.811
107.8	108.35	107.4	107.8	108.7	106.09	106.53	107.95	113.22	108.45	104.3	106.21	108.25	104.77	102.85	106.27	106.19	105.28	109.15	109.05	106.28	109.55	108.12	108.31	102.39	107.93	107.84	103.96	108.92	109.04	106.49	113.32	109.76	108.25	105.12	106.72	111.7	105.17	107.26	109.36	110.35	107.95	107.95	109.36	102.61	108.16	107.32	109.18	105.22	109.95
106.36	103.84	105.91	105.4	105.1	102.26	104.73	103.96	104.12	109.46	106.31	107.8	108.29	99.639	101.56	103.53	106.21	102.01	105.36	99.729	101.6	104.69	107.43	105.49	110.41	103.38	110.1	109.18	105.21	105.55	105.2	106.8	104.7	103.63	105.82	104.74	103.88	109.74	104.93	104.9	106.72	111.63	105.41	101.76	107.85	108.37	106.41	104.89	106.65	105.88
100.57	98.565	98.511	98.115	98.645	100.01	100.35	95.606	96.288	98.703	102.22	100.64	99.05	101.32	96.015	96.383	97.952	98.351	95.139	99.175	99.461	97.293	95.746	97.744	101.81	97.535	92.412	104.85	97.228	97.396	96.551	101.59	97.395	98.217	97.927	93.995	101.46	97.64	94.389	98.805	99.79	102.24	95.482	99.165	97.918	99.776	97.573	96.734	98.498	98.878
107.04	107.65	100.71	105.58	108.47	105.65	109.15	106.16	105.05	108.81	109.27	104.48	106.82	106.83	104.88	104.57	108.95	103.46	102.23	98.623	104.38	105.85	106.67	107.46	105.56	105.4	105.64	105.53	105.62	104.9	104.6	102.51	102.6	106.74	103.93	102.25	104.93	107.01	107.75	105.6	110.95	105.77	109.12	106.51	104.22	106.02	104.07	106.77	106.37	108.9
109.08	105.37	106.74	106.61	111.27	107.63	106.84	110.21	108.42	103.32	102.31	110.15	105.42	105.25	109.68	105.02	105.09	108.96	107.7	106.66	110.01	105.01	110.08	104.33	109.2	107.17	107.03	109.36	106.35	105.87	106.26	107.81	107.11	109.78	111.11	110.83	104.72	107.46	109.27	108.71	108.47	109.64	106.28	108.3	111.81	107.26	111.33	98.661	107.43	109.41
109.3	104.29	108.3	105.32	104.66	108.83	104.76	106.74	108.09	108.49	107.35	110.52	106.32	108.15	104.31	107.28	105.6	108.59	112.52	106.79	107.3	106.84	107.07	105.8	105	107.82	103.98	105.01	108.73	105.33	105.13	106.49	102.24	107.24	102.43	107.39	101.8	103.39	106.63	108.18	105.25	111.71	106.57	107.47	108.25	108.06	106.63	107.47	107.96	106.42
106.22	105.77	107.03	109.45	106.83	110.84	101.88	105.54	110.21	107.66	103.54	106.91	105.72	107.35	110.14	102.47	105.8	103.96	106.49	103.79	105.25	103.36	104.86	105.67	106.56	105.12	101.18	107.79	105.5	102.76	104.34	106.51	104.32	110.37	107.05	106.83	106.47	102.63	103.9	107.34	106.81	105.81	103.13	105.6	103.41	109.28	107.22	109.61	103.07	107.01
103.09	104.75	98.219	104.33	100.66	99.445	99.455	103.76	102.34	101.14	100.43	99.555	103.05	101.94	96.683	99.161	100.25	99.519	99.717	97.922	94.848	99.348	97.636	99.531	105.98	97.721	101.89	99.242	97.56	105.39	102.27	99.87	100.34	103.77	98.882	101.14	99.794	98.165	101.3	102.27	104.31	98.464	97.168	98.995	100.28	97.247	101.72	101.68	98.443	103.75
110.75	103.3	105.08	108.46	110.26	107.9	104.7	103.34	111.57	107.65	106.7	104.33	104.86	108.79	105.43	109.13	104.06	105.5	107.09	108.58	107.94	108.58	109.77	112.17	107.46	107.7	108.37	115.22	104.84	106.12	107.56	107.5	107.7	111.4	112.01	106.1	107.69	109.24	112.23	107.83	104.99	110.28	112.09	107.5	109.74	111.63	112.5	107.8	109.94	106.32
97.865	98.671	100.31	103.67	99.231	98.424	98.734	103.36	98.84	100.44	99.296	99.114	98.621	103.72	94.928	101.06	99.631	97.508	100.15	97.68	100.16	96.995	101.26	100.54	96.923	100.14	94.848	103.42	96.121	96.937	96.621	98.89	99.274	101.26	98.03	102.95	97.949	94.394	99.619	100.29	95.284	94.454	93.752	102.38	92.8	97.58	99.822	100.07	99.146	97.665
111.24	107.62	103.56	105.84	107.78	108.73	107.46	109.9	106.2	109.22	107.92	114.11	108.61	109.2	110.75	112.3	109.54	111.03	107.25	108.81	108.66	107.07	111.09	104.36	105.67	106.07	105.85	106.83	113.61	110.19	109.29	108.54	105.29	111.52	103.85	108.18	109.45	106.72	107.25	111.38	106.5	106.79	112.02	106.91	112.17	109.37	110.65	104.9	110.54	108.43
108.92	107.23	112.24	111.69	107.87	107.19	109.07	109.4	109.93	109.03	109.32	111.51	109.11	110.67	110.3	112.67	112.05	112.12	107.97	106.15	110.69	112.65	109.1	106.29	111.35	111.66	107.73	110.3	111.47	106.35	106.94	111.86	107.71	107.75	110.89	109.92	113.21	114.93	109.89	109.61	106.26	111.93	109.98	110.16	107.44	107.78	111.8	108.99	111.96	107.89
106.41	107.32	106.9	109.51	111.02	104.38	110.26	106.89	104.11	111.34	103.93	108.5	107.73	109.29	105.15	108.78	106.38	114.85	110.08	109.89	104.98	110.02	107.43	105.39	107.6	109.43	110.52	108.89	110.43	111.21	104.72	109.88	106.66	108.95	106.42	107.76	106.56	109.42	109.11	104.74	107.73	102.93	111.22	108.43	106.78	111.15	108.16	110.21	106.23	108.49
102.18	94.858	102.56	101.59	101.85	99.684	101.53	94.872	103.51	102.31	100.53	100.78	100.86	100.52	99.649	97.445	102.86	103.39	98.802	103.26	102.94	101.67	98.503	100.91	101.71	101.17	100.74	99.471	98	100.28	96.69	98.778	98.796	102.56	98.641	101.48	97.224	101.62	100.66	99.191	101.5	101.83	100.28	102.28	104.1	100.79	99.126	102.85	101.46	102.7
108.94	105.26	106.92	96.455	109.78	105.31	105.52	100.34	105.3	106.56	104.65	107.86	105.49	105.73	104.25	106.63	105.71	109.1	107.08	107.58	105.24	109.64	105.38	106.35	102.26	108.32	108.98	107.15	105.5	104.1	104.39	101.63	106.48	101.72	105.29	104.86	107.06	104.92	108.34	105.04	107.85	103.78	104.92	103.48	104.94	103.37	107.02	105.75	104.58	100.86
103	103.7	107.78	104.91	102.97	107.52	105.87	107.29	108.31	107.7	106.14	106.99	105.3	103.57	106.96	102.72	108.68	104.19	104.37	106.5	106.41	103.34	107.99	113.15	105.53	102.46	106.16	105.31	106.02	103.92	106.88	104.78	105.85	106.18	106.06	110.25	103.5	105.07	105.88	107	106.74	105.68	105.21	105.07	110.72	104.41	105.9	106.68	104.1	106.2
97.364	98.848	103.17	100.78	99.559	96.92	94.207	95.337	100.95	97.651	97.046	100.98	97.661	96.905	96.766	99.483	99.354	98.811	97.891	96.855	102.41	92.807	99.881	97.639	95.329	99.571	96.088	98.116	100.06	96.899	97.22	96.856	98.591	102.05	96.119	99.04	98.218	95.88	96.244	99.564	98.55	99.805	97.461	102.02	102.58	100.79	100.79	95.663	98.638	97.604
110.61	112.6	106.52	107.59	110.25	110.97	106.91	104.6	106.03	105.61	109.4	112.82	108.55	107.32	112.52	105.71	106.11	107	104.17	106.75	105.88	110.11	106.86	108.97	107.34	106.92	107.71	106.15	110.94	110.09	107.02	106.66	105.52	104.17	110.42	109.54	109.97	107.81	109.32	106.21	109.58	108.26	105.85	107.96	110.79	108.65	110.81	109.69	110.8	104.71
106.65	103.6	106.51	103.15	104.57	103.25	105.1	103.6	109.4	103.35	108.38	106.84	105.05	103.38	107.35	102.41	107.15	108.57	109.23	108.38	109.48	105.95	104.67	102.33	105.84	104.29	104.4	110.9	110.49	108.77	105.53	105.9	104.39	103.86	104.24	104.68	110.06	107.2	107.69	105.95	104.99	106.11	105.18	109.83	102.78	103.19	105.05	101.49	102.51	107.48
108.33	109.3	104.98	104.06	107.38	103.18	106.68	109.5	103.83	101.96	104.66	103.4	103.61	104.38	106.06	107.43	103.12	105.83	103.25	103.52	109.23	103.47	102.3	106.37	102.67	107.89	106.51	104.42	107.72	105.29	104.58	109.33	106.28	105.91	106.52	105.82	104.84	107.8	103.46	106	106.94	105.33	104.6	99.993	108.78	105.52	106.04	105.32	101.47	107.53
97.827	100.25	97.593	95.723	98.451	100.66	101.24	98.727	99.155	95.054	93.402	99.979	96.784	96.273	95.589	98.433	96.726	99.152	102.78	97.907	99.071	96.843	94.597	98.924	97.733	104.03	96.173	98.672	101.52	101.39	97.193	99.556	99.202	101.57	100.52	96.813	102.76	97.105	96.735	95.779	98.893	96.978	101.96	97.229	99.966	100.26	97.157	98.482	96.921	97.476
103.74	109.96	108.96	107.62	107.48	109.87	108.39	105.29	108.42	105.7	107.05	107.39	109.5	109.47	109.82	108.65	108.13	109.14	109.38	111.87	110.6	105.84	104	111.56	112.08	109.91	111.75	109.87	113.86	110.19	105.49	107.34	109.65	106.14	105.86	104.15	111.32	106.27	105.11	106.45	111.14	109.14	109.96	107.09	109.38	108.96	113.65	110.18	110.42	113.75
105.92	104.95	107.78	106.83	109.42	111.07	104.82	107.02	106.28	110.71	105.44	102.31	109.44	105.16	107.52	108.41	110.33	111.18	107.3	108.5	105.86	111.57	107.7	106.57	108.82	106.36	109.26	108.06	109.35	107.24	108.47	106.82	108.99	106.86	110.47	108.55	105.14	106.32	110.37	109.22	107.63	106.66	107.71	105.9	112.47	111.69	102.33	109.7	107.9	104.06
108.01	110.64	108.83	107.38	106.02	106.15	107.77	110.32	108.36	112.15	108.26	108.07	108.33	108.79	109.25	104.93	105.11	107.88	106.48	104.1	106.89	108.63	110.15	108.64	106.82	109.46	108.44	107.6	105.02	102.02	104.05	106.25	106.07	107.07	110.5	108.69	109.37	108.66	105.24	107.35	109.95	110.02	107.55	109.6	107.65	106.75	105.9	112.04	109.86	107.65
112.85	113.08	111.64	108.87	111.52	109.04	109.04	113.16	111.25	110.56	114.03	110.76	105.46	114.56	112.03	112.92	114.45	112.02	109.13	106.15	107.36	112.29	113.23	107.86	108.4	112.41	113.73	110.29	111.97	110.74	108.49	112.82	110.74	110.08	110.02	112.17	113.4	110.42	112.67	109.79	110	112.75	108.98	110.54	110.59	111.11	107.31	110.9	109.34	104.92
107.52	105.18	104.61	105.28	102.65	106.42	108.89	105.3	107.59	106.41	101.87	108.32	104.98	106.4	108.85	107.08	107.81	106.21	104.75	108.24	108.8	105.64	106.38	104.81	105.33	104.1	106.2	105.55	108.09	110.35	106.11	106.68	105.98	109.21	103.5	107.85	106.8	105.91	105.29	106.64	107.31	108.95	111.66	101.72	110.07	105.61	106.97	108.03	106.76	107.13
106.82	108.68	104.79	107.96	107.73	106.27	105.8	112.69	106.48	108.14	109.03	113.58	107.72	106.42	108.36	105.87	107.47	114.79	106.13	112.63	105.39	106.62	108.52	105.2	108.11	103.15	103.98	103.58	102.52	102.49	108.57	105.85	107.17	102.13	104.93	108.01	108.82	109.41	110.27	102.24	108.34	112.13	109.47	106.09	107.84	108.87	108.18	106.23	106.77	106.31
111.15	109.12	109.04	110.66	107.69	110.05	108.32	107.48	107.26	104.8	108.35	107.66	109.46	106.76	105.89	106.63	108.07	106.72	113.55	107.02	109.7	106.67	107.57	109.74	105.66	106.44	105.36	111.63	99.436	109.12	109.28	103.83	108.75	111.6	112.14	109.9	110.43	105.36	107.08	107.58	105.72	108.18	109.41	110.31	106.58	109.95	107.08	108.42	107.33	108.99
93.661	97.143	96.7	97.163	94.814	96.728	96.436	98.651	97.869	95.99	98.524	94.71	101.61	99.533	100.66	94.82	99.201	99.089	100.96	99.217	102.51	99.862	94.864	94.568	97.182	99.605	96.243	98.35	98.144	97.69	96.897	98.265	96.7	98.928	98.063	97.252	97.661	97.236	99.41	98.808	98.413	99.683	99.988	100.97	98.179	95.125	101.89	97.448	97.788	97.176
92.463	99.791	97.781	97.25	99.666	97.87	101.34	99.7	95.75	95.608	97.971	98.4	97.109	92.976	97.356	100.55	94.372	99.273	95.96	95.618	96.688	98.035	103.52	95.368	97.821	98.824	96.861	97.253	100.32	97.344	102.81	101.33	99.798	95.48	97.223	96.894	96.071	96.737	103.8	96.791	97.155	98.224	94.615	94.633	97.926	94.746	99.036	97.222	98.978	100.11
107.41	112.05	107.64	107.65	113.82	106.88	108.02	105.97	109.86	108.21	110.64	109.35	110.73	102.12	107.85	109.89	106.04	110.44	113.39	108.61	108.31	108.09	106.23	105.6	104.15	107.32	111.65	112.04	107.98	110.25	113.76	108.05	109.61	111.86	108.54	109.65	114	115.24	105.08	106.57	108.12	107.87	104.8	107.91	109.9	110.94	107.47	105.49	104.37	106.33
104.2	103.07	104.38	106.81	105.37	109.97	106.41	106.72	104.66	109.02	106.71	107.07	104.76	105.29	103.93	102.09	104.71	103.65	108.04	102.72	104.36	103.46	104.32	105.21	105.41	102.51	102.81	107.05	106.89	105.81	107.78	105.85	108.94	100.89	107.37	106.26	109.7	105.92	112.21	107.62	106.88	103	106.17	105.21	111	108.24	105.64	105.74	107.96	108.68
104.32	111.58	112.88	106.16	114.67	111.05	117	109.61	105.22	109.96	108.4	114.81	109.15	107.41	111.5	111.43	112.09	104.81	108.78	106.09	112.59	112.87	105.76	108.1	109.67	107.22	106.2	114.59	117.21	108.57	110.52	112.18	112.51	111.6	107.6	106.51	117.21	108.61	111.14	112.27	111.08	106.15	113.62	109.4	114.41	109.66	108.26	111.36	110.73	113.55
107.15	107.68	107.46	105.03	102.68	108.35	108.89	109.06	107.38	102.27	103.68	107.05	107.4	107.48	105.86	106.63	104.34	104.25	103.37	105.14	106.59	103.82	109.8	107.06	102.86	107.97	103.57	102.54	107.84	105.29	103.1	110.61	106.31	103.46	106.78	106.44	106.41	103.82	103.07	105.45	106.5	104.32	106.7	106.75	105.89	103.76	106.89	107.54	105.16	106.19
105.32	106.13	103.69	108.14	104.49	105.83	106.03	103.44	105.83	104.99	110.44	101.2	102.42	101.17	108.18	106.15	102.59	100.61	108.28	109.08	109.95	104.23	102.58	102.86	104.68	102.98	108.51	105.15	104.89	102.98	106.69	103.47	104.06	104.99	101.64	105.53	102.41	109.64	108.56	102.7	107.82	107.58	107.1	110.47	103.25	105.88	106.11	106.01	104.32	100.13
100.86	103.72	102.25	102.84	100.99	101.43	99.598	103.53	100.68	102	99.026	100.19	101.91	98.124	98.067	100.09	96.462	95.77	104.1	103.07	103.71	98.498	100.66	101.86	101.64	102.65	100.62	96.811	103.57	96.599	97.686	99.629	102.92	93.132	104.1	98.701	99.341	103.06	99.902	98.512	102.21	101.65	104.23	103.56	103.47	99.947	98.821	101.8	98.557	103.2
105.04	108.26	104.14	103.29	108.63	106.25	106.49	105.92	109.36	106.32	103.17	107.1	103.67	105.38	104.2	107.89	104.2	104.65	107.29	107.38	108.28	101.69	106.25	104.25	104.88	103.29	103.99	101.17	108.63	107.15	105	103.17	103.61	109.22	100.94	109.71	103.83	106.45	114.26	106.65	106.77	108.69	104.99	110.93	105.28	110.25	102.71	101.2	100.69	107.09
106.74	104.15	106.84	106.63	108.17	103.4	102.23	109.01	104.53	108.69	107.06	104.31	107.47	107.41	106.99	102.63	106.12	105.47	105.7	110.14	106.58	104.05	104.18	107.22	107.5	109.2	106.1	111.89	111.54	107.15	108.35	110.77	105.28	106.43	104.87	109.84	107.41	105.83	107.31	109.49	107.92	109.48	103.7	112.83	107.17	104.33	108.29	106.27	104.96	103.75
98.741	100.56	105.11	102.04	100.08	104.71	94.856	101.87	97.078	99.998	96.384	95.222	101.72	103.5	99.748	99.842	95.743	98.568	100.29	101.74	102.55	98.273	99.422	101	101.19	98.143	99.759	94.867	99.602	96.864	101.48	99.795	99.965	99.775	100.24	95.946	103.89	100.86	106.5	97.195	101.47	100.15	103.82	102.14	100.3	100.23	99.222	101.51	103.31	99.38
107.79	105.54	108.7	108.82	104.09	109.45	107.76	110.72	104.51	106.73	107.39	107.68	108.76	107.63	111.03	103.42	111.43	103.54	108.65	107.62	104.65	109.58	106.61	108.3	105.65	105.22	108.03	109.53	106.99	105.84	115.65	106.13	107.48	107.19	105.73	107.26	108.94	106.57	106.25	105.46	108.43	107.67	108.54	109.8	110.16	108.01	105.65	108.97	104.98	107.73
106.36	109.17	105.27	112.58	102.46	101.82	102.89	106.49	104.53	111.45	105.75	103.76	105.95	107.72	105.4	103.86	106.28	104.96	104.93	110.81	107.98	106.44	105.48	104.86	109.17	105.53	106.8	104.06	104.25	103.58	106.31	104.64	97.939	110.24	103.38	106.88	108.7	106.88	101.68	103.66	105.84	105.8	103.15	101.38	105.71	103.84	108.2	104.33	103.82	105.91
110.83	105.4	102.44	105.45	110.18	104.42	106.39	105.36	109.02	107.37	108.04	107.94	107.63	109.34	109.28	107.61	106.11	106.17	106.47	107.26	111.52	106.63	107.06	107.03	104.68	103.69	107.64	109.31	106.56	104.86	107.37	104.3	105.47	107.83	105.39	108.27	105.24	106.41	105.85	105.43	108.79	107.95	102.52	108.83	105.59	107.53	103.84	108.22	105.35	105.03
106.22	102.81	104.33	110.12	107.5	103.41	106.79	107.57	102.99	104.76	102.91	109.3	104.52	107.83	104.41	104.74	105.15	103.51	103.68	109.3	107.19	106.17	106.85	108.64	105.1	109.71	104.87	107.26	109.68	105.13	102.25	106.77	105.42	108.94	103.83	105.97	105.27	98.762	103.14	104.58	105.39	105.44	106.97	102.87	101.68	108.02	105.92	108.2	106.77	108.35
109.16	106.08	112.6	106.63	105.59	104.37	107.97	112.49	106.86	105.19	113.05	105.2	109.58	110.86	111.4	110.27	109.52	109.92	106.84	107.28	107.58	105.92	106.42	109.73	108.34	106.49	106.67	108.61	106.1	107.22	107.44	105.9	107.67	107.45	111.34	106.28	104.94	110.43	112.78	111.75	107.05	107.02	110.11	109.47	107.39	106.78	105.9	103.2	108.7	101.7
107.42	112.17	109.39	105.84	103.49	103.91	102.74	108.54	104.62	102.52	105.52	102.79	107.57	106.71	106.45	108.51	105.61	101.46	105.59	102.66	106.21	107.89	106.58	107	108.48	100.16	105.51	102.48	104.06	105.27	104.91	103.19	103.44	107.89	105.01	107.27	108.56	104.35	107.38	112.36	108.55	105.13	104.15	105.85	109.55	105.77	104.7	110.03	104.73	104.38
97.641	96.865	99.63	97.686	96.992	98.645	98.609	103.21	98.844	98.58	92.426	98.894	100.16	94.249	100.53	98.334	99.945	102.9	95.899	98.417	97.146	97.813	99.187	99.23	96.87	98.346	102.29	99.089	95.572	98.59	97.843	98.292	98.994	98.715	95.57	99.871	95.459	100.66	94.225	94.419	103.44	94.241	103.24	95.141	97.903	101.82	100.18	95.955	94.78	95.855
106.35	107.85	105.99	106.49	105.73	107.29	111.84	105.54	109.37	108.3	110.63	107.63	106.22	103.89	105.64	107.72	108.68	103.49	104.81	106.73	104.97	105.42	108.13	106.08	106.02	107.44	108.88	109.7	108.45	108.79	105.39	103.75	110.34	109.8	110.24	109.14	106.43	109.2	112.32	106.85	110.22	109.92	106.11	110.98	110.89	104.27	109.29	108.45	106.37	108.15
105.41	107.73	105.55	106.36	103.45	106.86	104.44	105.52	105.98	104.6	100.66	104.62	107.14	104.49	103.91	105.58	103.67	101.38	107.55	106.65	105.68	103.71	106.63	105.99	109.38	104.57	107.74	107.56	104.19	99.474	105.67	106.07	104.71	109.26	105.82	111.07	102.61	104.16	104.52	107.93	101.7	106.7	111.57	110.76	103.24	110.61	108.26	105.99	104.81	102.49
107.09	109.14	109.25	106.65	107.23	108.61	106.7	108.03	108.11	107.16	106.49	104.95	102.49	107	108.54	106.87	108.24	109.4	113.19	108.96	105.57	106.96	105.9	106.56	105.73	104.92	106.14	109.13	109.55	111.75	102.24	107.34	104.67	103.14	105.97	110.34	108.71	107.9	107.35	110.52	109.92	110.72	109.61	106.94	106.78	109.95	106.7	107.77	112.06	106.98
110.4	111.97	110.72	107.01	107.93	109.52	107.35	103.79	105.35	108.66	110.31	107.48	112.07	105.66	106.21	108.38	104.89	106.85	103.46	104.76	107.45	109.03	109.84	110.28	107.96	109.11	111.13	110.08	108.72	106.33	109.69	107.23	106.52	105.74	109.28	107.62	107.35	112.42	107.64	109.11	111.67	108.8	108.38	105.52	116.94	102.43	106.81	112.02	107.34	108.74
105.51	101.43	106.73	105.85	105.2	104.55	105.69	105.53	104.16	106.2	104.67	104.1	107.54	107.72	105.86	105.15	101.88	108.17	108.66	111.56	105.81	106.73	108.01	107.76	108.06	108.31	107.68	101.4	106.04	103.73	106.81	106.79	111.59	102.53	99.984	106.35	105.79	103.46	106.12	102.5	108.68	108.88	107.51	108.5	105.95	104.92	108.65	111	106.45	105.61
98.206	102.87	99.012	105.78	101.88	100.46	102.05	102.48	99.916	100.07	101.26	104.35	102.08	101.37	97.95	100.44	102.48	99.569	100.97	99.683	102.04	100.26	98.983	100.82	101.4	98.405	97.484	101.04	102.67	106.64	100.69	105.7	104.32	100.36	102.64	97.425	102.99	99.994	97.024	103.75	101.13	100.42	96.787	105.42	103.55	100.38	99.838	102.31	101.17	100.45
104.37	107.23	104.78	105.37	105.35	100.78	107.29	102.15	106.82	104.9	107.18	103.6	105.98	102.38	105.66	106.49	105.26	105.55	104.9	104.42	101.68	109.8	106.53	103.37	102.93	101.19	107.93	104.62	106.06	104.67	101.31	105.76	103.53	104.09	107.76	102.45	106.89	108.57	112.38	105.88	108.64	105.69	102.7	107.96	104.2	108.84	104.93	110.98	108.13	104.7
106.18	105.38	102.52	110.92	103.14	104.14	108.82	108.07	102.97	106.05	107.68	108.56	108.08	105.73	106.53	100.95	107.4	104.37	104.71	106.35	101.92	108.32	108.02	106.55	105.64	107.92	108.94	103.85	103.2	105.73	106.69	104.67	107.17	105.58	103.76	103	101.67	110.12	104.16	102.07	111.69	102.52	108.13	108.88	105.74	107.12	105.38	107.16	108.5	106.22
106.69	104.6	108.44	107.66	104.76	107.8	109.64	114.2	104.45	106.8	107.68	105	105.56	106.33	106.93	106.91	107.79	110.27	108.01	108.81	109.65	110.95	108.27	108.67	108.85	110.67	108.11	105.95	104.91	105.11	111.08	108.92	106.27	106.11	108.75	108.91	108.45	109.87	106.19	109.86	112.37	108.06	103.58	110.92	107.76	106.81	106.01	103.42	105.42	108.47
106.86	109.49	104.06	104.01	109.04	106.85	114.47	106.95	108.68	103.21	103.63	107.51	102.08	105.33	105.63	102.69	105.74	103.9	109.81	106.09	105.78	106.36	103.42	105.14	108.31	101.95	103.04	101.5	105.56	105.82	108.83	108.6	105.5	102.58	107.03	104.97	105.96	107.74	105.96	105.05	104.84	105.53	109.4	109.88	103.88	109.86	107.66	107.7	107.8	103.82
104.44	109.43	106.09	105.85	103.8	102.9	107	109.76	104.61	107.39	101.26	110.2	106.88	104.23	103.94	104.47	99.264	108.71	107.62	106.08	109.66	109	106.88	108.92	107.84	104.95	104.47	104.49	103.13	104.85	105.51	106.6	102.21	105.8	107.76	105.84	104.63	106.81	109.33	103.81	110.2	105.22	105.21	102.98	104.41	104.41	106.11	102.01	103.9	104.57
108.77	105.56	106.24	107.38	111.75	108.27	104.58	108.03	111.07	110.01	107.12	106.72	110.74	107.55	107.7	108.31	106.62	111.09	105.75	105.31	109.41	108.3	105.4	109.53	106.17	110.27	107.24	106.67	103.67	110.42	104.31	103.82	107.45	109.66	107.36	105.44	108.16	107.74	110.03	109.57	107.5	108.7	104.12	109.28	110.19	107.6	107.91	106.36	103.76	111.16
108.74	110.85	109.45	108.35	108.29	106.98	108.35	105.91	110.71	110.68	110.85	107.75	106.68	106.94	105.02	110.56	106.04	108.92	107.73	107.82	106.99	109.27	108.04	112.05	107.54	108.47	108.74	106.93	114.39	108.65	112.22	108.06	109.85	107.71	109.78	112.33	110.89	110.83	104.04	104.1	109.04	105.33	106.71	110	105.19	108.32	106.14	112.49	105.2	106.56
104.95	104.39	99.674	101.56	99.709	100.88	100.21	99.11	101.43	100.15	100.67	98.646	98.449	105.13	99.169	96.404	97.011	100.42	101.74	100.25	99.194	99.771	101.69	98.62	97.433	100.53	102.8	99.029	101.36	98.944	98.941	100.13	101.16	103.53	100.27	100.57	104.62	105.85	104.09	100.09	100.66	101.88	100.32	96.574	99.613	102.39	102.03	98.99	101.96	99.628
104.91	106.22	107.3	105.43	108.55	107.83	105.94	102.3	106.47	106.45	106.51	107.24	108.84	104.8	106.46	106.4	107.85	108.12	104.82	106.35	106.38	107.4	108.33	105.41	105.47	109.62	105.05	102.01	107.43	108.94	111.64	104.62	104.57	103.54	109.67	101.09	103.95	108.12	106.05	109.13	109.02	106.21	110.85	106.84	106.79	109.66	105.07	104.05	106.64	110.43
111.73	104.3	107.21	107.01	112.5	110.83	106.69	111.75	109.41	113.25	110.87	113.73	114.41	106.84	113.36	112.96	111.25	112.52	111.49	112.2	111.05	110.99	106.58	110.5	109.59	107.58	111.65	112	110.87	113.15	112.52	113.51	110.18	112.99	111.18	109.27	112.34	109.65	108.22	108.18	110.89	111.99	107.96	116.79	108.58	109.82	111.74	113.73	105.89	111.04
100.34	98.254	102.5	94.371	101.14	100.9	99.385	98.832	98.755	99.221	96.89	97.37	100.37	100.7	97.072	95.997	102.14	96.628	96.408	99.29	98.316	94.82	96.827	100.47	100.16	95.432	93.715	99.382	99.338	99.169	97.851	98.445	99.991	96.29	98.171	95.826	97.832	102.63	99.248	93.629	96.2	93.318	101.57	96.185	92.163	95.731	101.98	97.795	95.821	97.662
105.47	104.72	102.04	102.92	105.43	108.45	103.61	105.35	107.51	105.67	109.34	107.57	104.67	103.11	103.29	111.19	104.18	108.21	102.35	105.93	108.91	104.61	105.45	107.12	106.88	105.55	104.04	108.05	102.63	107.54	104.16	110.46	109.09	108.88	102.06	101.59	103.56	107.88	108.5	104.34	103.14	106.21	104.48	106.44	105.94	102.23	106.03	105.32	110.15	105.13
106.63	104.78	108.65	109.41	110.88	109.14	105.93	108.75	112.11	102.41	107.2	107.14	109.51	110.57	111.87	106.69	111.67	106.31	107.47	109.09	102.86	110.54	107.64	108.57	105.55	106.42	112.66	107.81	107.85	107.14	107.66	108.74	106.05	107.18	111.12	108.03	108.11	106.69	111.44	107.53	108.21	109.48	109.07	107.6	108.52	105.33	108.5	109.63	108.77	108.2
106.35	107.79	107.5	107.94	105.39	109.72	108.95	106.35	109.61	108.27	108.46	106.65	105.79	108.55	111.28	109.66	110.34	106.77	108.7	110.66	103.39	104.69	109.48	106.07	111.56	112.67	108.51	107.99	109.53	107.13	113.35	109.04	107.44	107.83	106.94	109.78	111.73	106.23	107.37	109.15	104.86	108.73	104.81	109.5	108.28	112.8	107.82	108.98	110.74	108.7
109.45	104.74	105.75	111.32	107.16	111.5	110.06	106.43	107.39	105.75	110.88	103.94	108.4	108.56	113.7	109.96	111.21	109.61	108.56	107.69	105.45	107.26	108.59	105.44	108.42	105.37	108.16	109.25	109.64	110.62	109.58	106.06	108.77	111.88	108.65	108.63	107.38	112.41	109.45	109.54	106.87	106.95	106.03	112.2	107.12	110.63	107.58	109.63	105.97	107.91
109.12	110.02	108	108.43	106.61	109.72	106.33	104.78	107.57	106.97	109.11	102.04	106.96	105.32	105.65	107.33	109.41	108.55	108.44	108.4	109.1	106.22	109.89	104.78	114.79	106.7	103.72	110.06	109.59	115.37	106.85	110.93	105.9	107.03	108.38	113.94	108.04	106.16	109.82	104.4	108.46	111.6	114.06	108.16	104.28	105.68	106.62	102.9	110.86	108.41
102.52	103.47	98.364	106.12	109.57	105.38	101.47	102.99	104.87	102.74	109.25	104.42	106.16	105.68	107.24	104.85	100.02	103.26	108.5	102.51	106.07	108.61	104.03	101.27	104.88	106.41	108.84	107.39	106.46	105.83	103.69	104.44	101.19	104.22	103.62	104.95	105.61	104.8	104.73	101.05	110.05	105.93	110.05	105.7	108.44	107.04	105.23	105.42	106.56	105.12
96.218	101.51	97.893	93.227	100.26	98.27	97.307	96.324	94.924	99.599	96.379	97.611	99.032	96.827	98.47	96.874	96.511	100.3	99.314	97.795	98.958	98.179	100.73	97.41	95.764	100.84	98.206	98.254	95.768	100.64	96.84	101.02	89.291	98.428	98.335	100.42	97.744	98.95	94.784	99.122	95.128	99.411	98.706	95.047	96.492	100.78	103.86	94.914	101.38	100.93
108.68	109.94	102.3	108.49	106.87	109.38	109.96	107.5	107.05	107.76	107.3	109.55	108.79	107.58	108.09	107.47	106.94	109.26	106.58	107.23	104.77	110.12	110.52	106.95	109.01	103.42	109.75	105.11	105.72	108.67	108.56	108.76	108.01	106.27	111.31	104.68	105.47	110.73	109.34	107.81	105.06	108.71	107.43	104.13	108.17	107.34	108.14	108.75	105.73	108.84
107.49	110.6	110.2	106.5	110.1	106.25	109.45	108.18	112.75	105.66	103.16	107.84	108.13	109.52	108.74	109.32	108.04	114.97	105.8	105.45	107.09	110.34	108.81	107.26	111.08	105.15	110.63	111.88	104.97	105.32	108.32	106.67	103.76	109.14	108.35	108.79	108.73	109.92	102.55	108.45	108.17	106.05	108.17	106.22	110.27	107.61	111.79	107.24	106.14	112.44
98.935	100.85	102.81	100.19	104.19	98.576	100.77	103.85	105.12	105.63	102.36	103.32	101.24	103.02	98.937	98.932	102.66	101.36	100.61	102.05	100.27	104.27	102.26	99.826	99.596	98.156	102.68	102.46	100.3	100.76	103.67	104.6	99.622	99.923	102.11	101.03	104.36	100.72	104.28	100.42	94.931	104.6	97.916	99.863	101	98.733	102.2	100.97	101.66	102.38
105.11	105.35	106.51	109.89	109.01	104.72	104.07	107	108.29	106.32	109.68	107.81	107.9	109.51	104.41	105.49	105.28	101.13	102.62	103.64	107.21	110.07	107.28	101.31	103.81	103.05	105.63	103.03	106.72	102.41	108.09	99.533	106.7	104.51	107.25	101.91	108.13	103.69	107.45	104.19	108.59	106.37	102.45	104.92	108.95	101	107.75	102.33	106.35	106.12
102.14	107.75	108.64	107.68	107.26	107.92	108.24	109.58	111.54	104.33	101.49	106.71	104.95	107.85	107.4	108.55	105.54	106.65	104.35	102.22	105	105.76	103.86	111.81	102.28	98.889	106.93	105.64	108.46	106.97	109.63	106.72	108.27	108.44	105.3	106.5	105.25	106.35	102.27	108.65	105.03	105.1	106	113.21	109.54	106.43	108.45	104.69	104.96	102.69
105.1	103.81	103.46	104.84	103.29	104.34	105.29	106.21	107.4	103.34	108.53	106.9	104.56	105.1	107.13	107.95	101.42	101.14	105.84	104.55	110.23	105.06	105.6	102.97	105.94	104.4	108.29	104.1	104.19	105.8	105.32	107.61	101.36	104.43	105.7	106.74	99.729	107.07	106.41	104.74	107.26	102.96	108.92	108.6	101.98	109.28	104.82	104.27	105.74	105.98
105.12	101.91	104.5	105.14	105.55	105.91	106.71	109.79	104.99	109.31	106.87	107.53	108.56	108.4	104.54	104.89	101.01	103.62	103.92	104.93	103.03	103.77	110.03	107.8	104.44	103.15	104.4	101.55	110.26	106.02	102.59	107.32	104.86	107.35	102.24	106.3	108.55	105.64	102.33	108.26	104.83	106.53	109.54	105.09	107.93	102.34	105.49	103.41	107.1	104.59
106.33	110.2	110.58	111.15	106.15	108.07	110.86	111.44	111.8	109.75	109.81	108.14	107.81	105.64	109.39	109.81	108.01	109.76	110.81	110.14	107.65	109.6	106.97	108.3	108.07	107.87	103.37	108.29	105.27	109.03	108.97	107.29	109.78	106.78	111.12	107.78	105.18	113.91	109	109.64	108.67	109.88	110.06	109.01	109.44	107.75	108.97	107.64	108.91	112.15
107.66	107.85	109.92	107.25	102.62	110.25	105.66	106.87	99.243	105.74	98.942	103.61	103.69	110.36	104.79	108.43	103.59	106.84	106.49	108.78	105.37	106.58	105.49	104.18	104.4	104.82	103.31	106.22	102.65	103.42	105.92	106.02	103.96	105.73	104.37	102.28	103.91	108.69	106.09	106.56	103.29	101.73	103.05	106.06	108.14	105.32	103.79	106.64	101.87	105.6
110.29	107.38	111.1	109.3	107.65	108.54	116.6	110.57	110.25	113.08	109.85	106.15	113.94	107.66	109.73	109.86	104.86	109.51	110.09	103.61	108.84	109.16	108.46	108.52	109.27	104.31	104.36	110.32	105.85	109.23	108.61	107.55	103.63	107.59	107.26	107.6	107.54	106.14	107.63	109.9	112.06	102.57	103.26	106.91	104.27	111.13	107.8	107.48	108.23	107.99
106.47	104.35	105.93	105.12	106.17	105.13	107.15	103.34	103.34	103.23	105.11	103.46	102.73	104.83	108.9	107.29	109.74	103.92	101.84	106.53	108.61	107.08	103.73	108.41	102.25	106.22	105.17	104.49	104.48	108.87	100.9	107.7	110.08	108	104.2	106.55	101.4	107.5	103.24	106.83	103.06	107.33	108.98	110.38	106.07	105.26	104.21	105.56	102.78	107.07
98.858	101.5	101.1	99.806	101	101.22	100.6	97.906	99.829	100.59	100.57	101	101.07	102.64	105.79	100.97	102.21	99.824	102.93	101.33	98.096	101.47	104.16	101.15	101.26	99.489	100.97	98.878	104.39	100.51	104.32	99.837	102.07	98.812	101.62	98.307	102.05	103.15	100.26	95.575	98.474	100.57	100.46	100.16	105.01	99.862	100.7	101.47	99.165	99.954
105.87	105.98	110.58	107.27	103.95	103.31	107.39	106.47	106.41	107.93	105.26	103.85	104.74	109.87	106.04	107.81	106.68	104.83	108.34	103.56	104.52	108.86	108.34	105.66	104.01	104.07	107.97	106.88	106.63	104.33	104.64	104.04	107.59	108.78	104.92	103.97	103.55	106.12	105.87	108.06	106.33	106.34	103.91	105.13	105.34	104.46	109.13	104.67	110.8	104.11
106.96	99.349	98.098	101.77	101.34	101.57	99.723	102.33	102.95	100.52	100.21	100.97	102.15	94.902	102.09	102.74	104.15	99.918	98.659	104.13	104.45	103.72	98.82	102.97	100.11	103.9	101.46	104.8	104.04	102.13	103.81	102.33	96.971	100.87	102.5	95.829	101.06	98.034	95.01	101.3	101.91	105.05	98.125	102.81	100.33	103.72	99.219	102.4	100	101.29
108.87	111.12	109.3	109.57	110.21	108.4	106.02	100.77	112.11	111.59	110.47	110.52	111.82	104.21	107.22	107.18	112.08	105.02	105.07	108.72	106.35	110.49	111.52	112.26	108.52	109.06	106.96	103.87	107.25	107.74	107.77	107.24	107.27	108.56	106.37	107.2	109.71	111.97	111.63	105.15	110.69	102.7	106.57	105.83	107.82	105.2	110.39	106.59	104.12	104.3
106.3	106.53	112.42	109.64	106.58	109.26	104.25	104.92	109.65	107.83	101.85	104.51	108.36	107.48	106.59	105.54	103.81	104.17	108.55	103.79	108.72	104.86	110.84	107.16	108.67	108.68	105.25	102.86	104.23	97.729	106.18	109.57	103.3	106.04	105.55	104.58	111.52	105.64	103.54	104.19	103.41	107.01	106.85	102.09	101.9	102.62	104.99	103.42	104.55	103.2
108.46	111.63	108.59	110.37	109.92	107.99	108.32	105.08	106.06	108.78	109.35	109.58	107.33	111.11	110.11	110.77	106.85	112.6	110.1	106.5	110.71	108.41	106.65	104.26	110.65	113.6	107.88	104.51	110.02	107.19	113.08	109.49	112.21	106.57	110.53	111.67	109.31	108.52	109.41	106.9	107.99	106.93	105.9	107.17	110.75	102.08	105.32	108.49	107.38	105.82
105.76	108.78	111.52	109.33	110.84	109.35	107.55	108.24	105.8	109.54	113.72	111.29	110.07	115.19	110.96	109.12	110.9	111.1	106.61	110.87	111.93	108.96	106.74	106.68	108.81	110.01	113.86	107.14	109.04	113.8	110.67	108.46	111.81	107.2	111.77	110.02	114.59	109.78	109.79	108.25	110.59	113.34	109.62	105.81	111.6	108.39	111.16	115.02	111.59	106.22
110.01	108.07	109.53	107.18	105.16	106.5	108.11	105.94	111.13	109.95	109.03	107.87	105.11	107.52	107.93	108.79	110.15	105.46	110.63	111.75	109.48	105.35	104.91	107.49	108.64	109.03	110.53	111.72	106.76	107.07	106.13	109.41	109.97	112.1	107.18	102.85	112.52	105.07	107.95	110.16	111.31	110.08	112.31	108.64	106.75	110.41	107.86	110	108.47	104.69
109.57	107.83	108.07	112.26	108.69	106.81	110.46	105.94	107.3	113.84	107.1	108.88	109.93	111.77	108.8	109.27	106.25	111.42	108.82	104.77	108.21	108.79	110.03	108.55	109.77	107.37	109.02	108.45	112.49	104.31	110.78	107.61	105.87	108.44	107.19	108.1	111.46	111.53	107.98	108.22	108.15	105.97	108.02	110.15	106.52	109.74	108.26	107.66	109.97	111.31
107.09	108.84	104.15	107.77	109.83	108.03	109.76	108.49	111.34	112.09	105.66	106.86	112.26	106.64	108.92	108.36	106.29	105.98	107.95	106.58	108.81	108.26	107.94	106.25	109.69	110.27	107.63	104.55	110.3	105.87	107.25	112.63	111.7	110.02	108.82	105.26	108.38	106.08	108.45	107.67	108.93	108.85	105.66	109.55	107.82	109.92	106.97	107.58	105.25	108.36
109.98	110.88	107.74	104.46	109.79	105.31	111.55	107.73	112.8	106.87	107.48	107.95	106.8	107.34	110.35	107.08	113.52	107.85	108.32	110.51	104.61	109.23	108.94	109.58	108.11	106.62	111.07	106.57	103.31	105.82	104.45	108.19	112.58	109.29	111.07	112.41	105.08	105.29	110.31	103.44	108.15	107.58	107.43	111.37	109.49	109.4	111.88	104.97	109.14	107.75
97.82	96.999	100.55	99.465	101.58	100.91	103.34	99.141	104.12	99.502	105.16	97.63	97.261	102.29	98.222	103.58	105.7	101.3	96.865	98.808	104.3	98.247	101.48	101.08	97.538	97.865	99.579	101.45	101.4	98.496	101.71	102.57	99.861	104.77	97.97	98.482	97.315	102.99	101.34	99.651	102.04	102.98	96.061	99.705	104.57	100.48	97.933	101.33	97.967	100.08
110.75	109.54	110.1	111.42	109.04	108.53	105.79	109.93	106.44	107.07	106.58	106.26	111.94	111.82	108.59	108.56	110.53	112.61	106.26	105.68	110.95	111.15	108.44	107.64	110.36	111.1	105.91	108.6	111.09	108.8	113.67	108.78	111.67	107.33	112.05	106.85	106.61	111.73	107.56	107.11	108.01	104.56	109.25	104.67	111	110.2	114.35	105.92	110.53	107.26
108.01	105.93	109.36	108.79	109.34	109.47	107.09	108.57	109.08	106	105.61	109.59	110.75	112.52	107.76	112.82	104.84	109.73	112.31	110.02	109.97	111.47	112.47	105.31	107.01	107.16	110.97	108.98	108.64	105.69	109.32	106.47	109.34	110.52	112.17	107.04	113.03	108.43	113.41	109.17	109.86	111.4	106.9	107.56	113.88	110.83	107.81	108.08	106.55	108.87
110.32	108.14	111	112.81	110.08	109.52	108.65	110.87	108.99	113.62	110.07	107.21	108.3	106.89	109.39	110.43	112.04	106.16	108.02	108.53	107.47	106.22	109.65	106.29	105.39	108.16	107.05	106.07	102.09	115.91	108.36	111.23	108.31	109.73	108.17	111.68	108.12	110.23	103.41	106.38	108.64	107.75	113.22	110.84	110.88	105.6	105.7	106.82	112.83	110.11
105.42	105.82	104.78	106.58	106.94	105.56	107.37	107.78	104.32	111.03	109.32	106.48	107.55	106.5	109.61	108.73	104.09	109	99.29	109.37	106.48	105.87	105.9	106.79	107.72	106.98	109.34	106.74	108.53	111.13	106.92	108.55	106.48	106.85	98.862	110.56	111.64	106.49	106.88	101.31	109.74	103.7	103.65	105.43	109.12	103.99	106.69	108.79	108.41	108.24
113.02	109.79	114.61	111.73	110.69	113.65	111.36	113.95	111.28	107.71	108.32	116.86	110.39	107.26	107.9	110.34	109.55	109.8	112.3	110.25	110.7	114.76	111.78	109.79	109.24	110.09	112.87	111.38	106.24	113.76	111.39	113.3	109.48	110.19	113.42	112.92	108.05	109.85	109.98	112.68	112.33	110.58	113.92	104.23	110.89	109.17	109.5	110.82	112.12	110.34
95.424	94.728	97.149	99.939	95.758	103.75	99.771	99.996	94.256	100.34	96.152	95.819	97.152	103.34	98.751	98.927	98.367	96.017	98.638	100.06	100.67	99.295	96.416	100.32	97.603	95.887	95.729	98.391	95.773	98.371	97.795	99.324	99.581	94.32	98.988	97.467	97.651	99.201	95.816	97.265	97.932	98.261	96.766	100.76	100.98	94.928	101.88	98.733	99.669	98.142
111.71	112.15	107.89	108.33	109.72	110.49	109.65	110.4	106.77	112.18	113.09	109.57	106.65	112.45	113.32	113.34	109.2	110.91	116.85	112.41	109.24	111.23	111.96	113.71	111.67	107.64	108.41	111.13	109.59	109.78	110.1	112.86	107.96	106.51	112.66	111.45	109.49	109.86	109.45	112.5	107.79	111.73	109.84	104.11	106.61	110.7	109.8	107.8	112.57	111.59
106.85	105.08	103.77	105.41	106.59	106.42	111.34	104.58	103.56	107.61	109.01	107.57	109.73	104.93	106.24	104.14	112.3	109.46	107.38	105.16	104.03	106.84	106.81	107.98	105.72	104.92	102.98	110.6	105.19	103.71	111.85	109.69	107.73	102.28	107.51	103.62	106.15	109.56	111.66	110.13	102.67	108.21	105.61	104.67	106.04	106.71	107.14	108.55	104.88	106.49
103.94	109.06	110.88	105.59	109.1	109.59	110.21	105.17	104.71	106.15	110.78	107.32	107.72	107.48	104.92	106.28	111.2	114.02	109.67	106.01	106.02	108.59	109.37	109.64	108.9	107.91	105.43	113.38	109.21	110.44	102.28	106.75	107.66	109.63	108.75	108.83	105.11	106.71	103.93	108.11	106.84	108.23	107.08	108.53	107.31	105.48	104.62	108.39	107.89	108.9
106.91	105.43	108.88	99.49	99.55	104.14	104.5	106.13	107.45	104.01	107.41	105.32	109.22	106.81	104.05	105.78	105.09	106.71	105.5	107.58	103.97	99.397	101.4	105.41	105.18	106.88	105.04	109.07	107.28	107.58	106.44	109.47	107.35	102.84	103.94	101.55	109.21	101.52	106.03	107.16	104.99	103.78	102.35	103.72	104.74	102.27	107.94	104.74	105.31	105.17
104.1	110.81	109.19	109.21	109.4	105.33	108.84	108.04	109.66	107.24	109.84	109.17	107.88	105.85	111.15	109.97	111.56	110.78	110.48	111.9	109.09	110.96	108.41	111.54	110.75	111.51	112.91	109.27	113.31	111.11	110.49	111.1	111.2	108.18	107.46	110.22	110.78	109.08	105.71	108.84	110.26	109.49	116.34	109.48	112.07	111.74	113.47	109	109.07	110.02
102.53	101.11	100.18	97.192	97.326	101.81	98.737	98.938	100.12	98.27	100.3	99.366	98.551	101.07	99.273	102.85	102.27	95.854	105.62	100.94	102.43	98.905	99.291	96.155	99.008	102.23	101.99	97.968	97.179	99.527	99.002	99.068	100.18	105.79	98.023	99.088	96.423	97.632	100.58	100.86	102.94	101.84	98.484	100.3	97.394	102.09	99.696	101.54	105.49	102.33
108.68	107.92	105.75	108.07	113.41	111.6	105.99	109.42	110.8	111.69	109.64	106.49	114.14	109	111.94	110.25	110.26	112.1	113.19	114.43	112.33	108.64	109.29	111.44	105.76	106.67	109.38	109.68	107.91	110.29	108.55	110.08	113.67	109.17	107.78	111.67	109.29	110.41	109.43	108.64	111.16	112.71	107.42	111.59	113.39	110.37	112.39	113.02	107.8	110.63
107.06	106.5	104.26	103.56	105.61	105.83	108.65	101.98	105.62	105.4	105.48	108.68	108.54	102.76	106.46	102.29	104.74	106.58	106.88	108.76	108.19	106.31	109.84	108.29	105.49	102.03	110.65	107.84	106.79	109.43	109.62	111.91	101.41	103.2	104.58	105.64	109.9	103.53	106.03	106.81	110.61	108.56	106.93	106.12	105.55	108.59	107.45	105.49	102.17	106.22
107.32	104.11	103.31	108.84	103.55	106.98	106.26	104.07	105.4	106.67	107.06	107.64	106.83	105.04	106.34	100.37	101.95	105.37	107.35	106.85	103.93	103.95	104.79	105.11	103.12	102	104.16	104.69	109.63	102.81	102.08	99.814	105.98	106.05	104.15	101.21	97.897	109.53	101.56	104.76	104.48	107.26	104.55	101.78	102.41	104.64	105.27	103.67	102.95	105.63
107.61	102.68	105.31	104.72	103.18	100.85	104.66	105.52	103.45	105.32	106.89	106.96	108.92	106.92	104.14	105.06	105.79	104.49	105.05	105.32	106.1	107.9	108.12	100.77	105.88	102.61	107.97	112.32	106.87	106.29	109.88	106.97	103.84	106.68	103.6	105.18	105.82	105.53	108.87	100.32	105.12	110.36	101.14	103.67	103.04	105.53	105.24	106.28	108.61	105.94
102.84	99.343	98.596	98.903	96.714	100.77	98.091	98.133	96.537	95.623	103.97	96.087	95.766	96.471	94.217	95.362	94.618	97.621	100.37	96.75	94.433	95.92	94.478	97.094	101.42	95.873	100.91	98.812	100.46	98.3	97.765	101.15	99.545	98.896	93.522	97.69	99.819	95.264	103.58	97.087	96.079	96.113	97.587	96.457	104.17	95.439	94.207	98.39	96.138	94.883
99.684	96.681	98.364	96.985	96.463	94.512	93.667	95.754	94.076	96.021	96.78	95.044	97.687	101.81	100.83	96.389	100.01	97.683	94.719	97.296	96.547	100.92	98.723	99.381	99.664	101.74	99.588	94.678	93.839	96.558	102.34	97.553	99.127	98.263	100.85	98.433	94.817	99.063	96.946	97.792	97.864	100.87	99.378	97.884	95.371	100.85	99.002	93.3	94.265	101.92
104.21	112.86	107.41	107.75	105.75	105.07	104.07	106.64	105.41	104.97	110.63	107	103.16	105.11	106.71	108.64	108.24	105.77	106.28	106.44	104.38	104.67	105.97	111.55	104.21	105.97	105.02	101.72	100.46	107.08	99.571	108.2	106.72	106.3	105.96	105.06	107.06	109.17	108.59	105.75	105.5	104.08	103.45	108.55	106.75	105.75	101.86	100.94	106.15	102.86
106.99	106.89	101.67	110.04	105.43	103.2	106.38	106.08	103.5	105.25	107.76	104.62	104.14	106.11	108.52	106.7	106.29	110.45	109.98	106.52	107.1	107.75	107.38	107.82	104.23	104.84	106.39	107.65	104.25	104.55	102.85	104.65	108.4	111.42	102.8	107.9	109.47	104.38	106.36	109.71	106.34	105.95	102.36	102.5	103.94	101.63	108.14	105.13	107.66	105.21
113.74	108.88	108.41	109.6	108.73	106.37	113.64	107.51	107.76	110.44	112.12	109.5	110.84	106.49	111.08	107.33	108.78	109.3	106.7	106.9	109.7	106.94	112.51	110.03	108.34	108.85	105.76	106.07	110.27	106.76	109.46	110.58	108.45	109.78	114.58	105.87	105.96	107.68	109.63	108.06	106.53	106.83	108.13	107.58	107.05	109.81	109	106.68	113.96	109.11
107.45	106.76	107.54	103.84	108.04	104.78	110.74	105.49	107.97	109.2	102.8	108.57	106.93	108.48	111.92	107.22	106.5	105.28	106.65	109.95	107.75	99.948	105.88	103.73	107.35	106.5	111.01	110.19	108.93	104.62	103.57	104.6	109.84	108.56	105	105.63	107.8	103.84	109.52	107.53	112.52	105.52	107.45	109.84	105.77	109.31	108.03	107.78	105.74	108.83
108.95	107.67	110.27	106.51	105.55	109.19	110.28	107.8	106.94	107.74	108.47	108.32	112.32	107.01	109.11	106.99	106.14	107.52	108.84	105.44	108.8	110.1	104.56	105.54	110.49	108.7	109.8	106.07	105.79	109.79	110.05	104.39	107.49	104.82	111.51	110.47	111.53	107.28	110.16	110.14	110.23	105.87	105.66	109.43	105.68	112.25	106.93	107.75	111.6	111.41
109.65	102.79	108.63	106.35	106.81	104.41	106.26	109.16	101.22	106.14	105.61	106.3	105.07	103.45	111.05	111.11	108.57	111.61	104.43	106.13	106.12	106.97	109.12	106.97	104.01	108.46	107.25	105.73	107.96	104.1	103.68	104.12	105.6	105.01	101.04	105.33	108.17	109.11	105.91	104.87	106.84	110.7	105.91	104.9	105.73	107.35	103.46	106.95	104.05	109.52
97.504	101.41	101.7	99.586	97.408	101.41	99.731	99.822	95.733	98.789	99.607	95.147	100.1	94.642	100.16	99.851	98.744	103.98	94.806	95.173	98.984	102.01	102.09	95.507	99.351	103.29	98.979	96.065	97.976	96.118	95.198	101.4	101.36	101.56	95.967	94.17	98.055	97.713	96.332	98.343	100.17	101.71	98.48	96.237	97.799	99.842	94.986	101.59	100.74	98.881
106.34	103.36	105.68	108.57	105.2	111.39	105.32	101.66	110.13	102.06	105.86	105.96	108.6	102.65	107.72	105.77	107.2	104.54	106.16	108.66	105.46	105.88	103.46	106.59	99.984	106.64	102.55	109.43	108.08	105.43	105	109.43	103.52	102.34	102.67	110.56	106.12	105.31	107.88	105.48	105.76	107.35	104.05	103.32	106.39	107.58	105.09	107.83	105.67	104.73
100.65	103.75	96.385	97.141	99.535	97.726	98.11	99.708	95.739	100.31	100.62	98.526	98.552	98.922	99.859	92.615	97.902	94.406	92.401	95.588	97.711	99.466	98.149	100.05	96.819	97.071	100.86	99.03	96.847	95.008	96.229	101.95	97.758	96.405	97.587	97.032	94.905	100.23	97.73	95.428	99.593	100.13	102.15	98.064	99.534	99.952	95.161	95.251	102.05	96.908
102.8	102.07	95.341	103.7	102.78	98.332	103.31	95.714	100.36	100.72	103.41	101.49	97.906	99.243	99.509	104.76	104.66	100.37	100.24	100.33	98.135	102.17	99.174	99.137	99.315	101.2	102.13	99.419	101.09	102.84	99.077	99.003	104.51	99.897	101.36	103.18	99.724	100.56	99.518	96.969	101.66	97.944	100.29	100.48	96.696	101.21	96.19	103.1	103.97	103.55
102.95	109.16	109.4	107.28	104.73	106.19	103.33	106.7	104.34	105.03	105.67	104.01	107.88	103.7	110.38	104.13	103.1	102.53	111.61	107.92	108.42	109.6	107.28	104.09	111.47	109.39	105.34	111.74	106.12	105.27	102.38	107.65	106.57	109.61	107.27	106.36	110.4	107.26	106.96	106.03	101.25	105.19	109.14	103.38	108.24	106.37	108.79	105.2	106.3	106.12
105.11	107.86	102.11	106.49	107.7	109.22	102.61	108.76	107.5	105.23	105.65	105.68	109.64	106.16	110.01	107.99	103.29	107.67	107.26	104.56	109.02	100.68	106.86	103.76	105.01	108	105.75	105.16	103.18	108.67	106.62	102.66	106.27	108.13	103.6	104.2	104.28	109.71	105.35	104.05	104.46	108.61	113.35	109.49	108.49	104.59	107.75	105.65	108.64	103.86
108.5	107.96	110.87	102.04	104.02	110.2	107.55	107.31	111.56	107.34	110.26	110.16	108.76	104.94	109.22	110.4	114.17	104.9	108.73	108.33	111.77	106.56	110.73	108.47	112.28	108.53	102.38	110.74	107.12	107.34	108.64	108.21	110.96	107.6	110.29	108.44	106.44	111.1	109.82	110.72	109.39	110.36	107.15	104.25	110.37	103.7	104.33	104.85	110.7	107.63
109.3	107.91	109.43	108.05	116.13	108.16	106.47	103.91	108.52	107.63	107.31	106.64	107.18	109.89	105.39	109.36	108.56	105.37	108.19	109.63	107.74	109.51	105.79	108.92	105.63	111.55	107.72	106.28	107.86	110.35	108.45	106.94	107.3	107.61	107.56	109.04	107.89	107.46	110.24	105.23	106.8	107.53	108.95	110.65	113.31	102.1	105.63	107.68	100.46	107.07
108.19	106.22	106.62	109.73	111.89	102.75	105.13	105.03	106.03	108.86	105.84	106.27	104.02	109.01	107.9	106.15	108.91	106.81	106.99	108.29	105.76	108.92	108.38	112.05	109.35	110.24	107.16	110.25	105.86	105.82	109.49	107.9	112.22	108.99	105.75	108.34	108.06	107.61	104.6	106.98	105.76	107.77	109.39	109.57	106.61	104.57	109.99	104.83	108.02	104.26
110.59	103.78	105.9	107.98	108.47	101.77	108.54	106.9	106.01	100.73	109.08	107.32	105.07	107.37	104.4	107.18	107.5	106.99	105.52	109.54	106.17	107.94	111.03	106.64	108.66	103.35	105.49	103.53	101.9	106.79	108.95	105.99	105.9	107.07	108.59	103.45	106.69	109.55	106.17	102.44	107.46	102.82	103.42	112.77	106.08	110.42	103.55	106.88	103.96	105.8
101.13	101.73	99.396	104.38	101.57	100.09	97.3	99.679	101.25	98.526	99.728	99.747	95.821	104.32	101.79	100.22	100.08	103.29	96.569	95.136	100.31	98.535	100.91	97.093	97.524	102.75	102.75	98.21	100.43	106.1	99.669	96.053	99.762	98.677	99.824	101.07	101.28	99.799	101.18	98.001	103.22	103.11	102.12	99.928	103.28	103.06	102.84	106.85	103.24	106.76
104.61	107.96	107.77	105.9	108.58	101.19	103.88	110.46	111.63	104.31	108.37	104.18	106.59	102.72	106.53	103.79	108.54	101.89	105.63	109.95	107.97	108.85	106.78	105.94	110.91	108.52	105.2	102.25	107.41	102.43	103.85	108.35	101.67	107.38	107.58	106.09	106.5	112.52	109.03	103.31	104.56	109.41	107.32	107.4	105.04	104.58	109	105.4	106.5	104.05
98.146	96.319	101.71	100.22	100.51	99.417	98.634	97.726	96.378	96.685	99.608	94.966	97.056	100.51	103.68	97.289	95.953	97.38	102.94	100.85	99.99	95.372	98.627	94.256	94.225	95.827	99.921	94.683	95.115	94.478	98.207	98.364	95.687	98.417	98.856	97.951	97.841	103.39	94.156	100.27	95.217	99.996	100.38	96.004	98.005	93.887	97.961	91.191	101.35	93.841
103.23	97.333	103.44	102.64	97.306	102.6	99.017	106.77	98.774	99.33	101.8	99.154	97.552	104.3	99.809	98.694	98.224	100.3	103.02	102.62	102.01	105.47	103.79	103.24	104.95	97.759	95.175	102.56	97.921	97.834	100.24	95.171	103.24	99.27	98.139	98.479	101.55	98.685	105.72	100.2	95.906	98.907	99.673	98.617	99.118	104.98	101.35	99.496	99.457	100.33
99.909	101.73	103.65	100.97	97.283	99.402	99.583	104.72	103.47	101.15	102.21	102.43	106.71	102.2	104.1	102.44	98.178	97.09	101.62	101.58	100.18	100.94	102.36	101.94	104.75	103.1	98.519	101.85	101.51	102.31	106.15	102.36	96.784	97.286	100.74	100.7	103.03	103.42	102.43	100.83	99.214	99.782	96.095	98.058	99.449	106.13	100.14	101.49	99.131	101.57
103.65	102.68	101.32	104.63	102.42	103.82	103.86	104.07	101.05	98.436	101.69	100.62	107.98	104.14	103.79	102.09	103.09	103.51	104.62	102.64	100.9	104.44	98.854	101.68	101.99	99.754	102.9	103.74	105.48	102.76	103.74	107.88	101.08	107.06	100.74	103.14	106.31	102.58	102.06	94.272	102.16	99.858	99.449	101.65	102.36	110.45	102.47	101.17	101.95	102.72
109.75	108.78	106.53	110.55	105.72	107.66	110.44	108.14	105.58	106.41	108.61	111.57	103.36	113.11	102.67	109.62	106.65	104.96	109.04	105.63	107.82	108.16	108.14	112.73	104.72	106.93	105.95	109.73	109.11	109.7	110.41	109.73	108.93	106.58	108.63	107.6	106.37	105.71	108.67	108.87	108.08	112.07	111.32	110.15	108.1	107.72	111.81	109.47	104.34	113.36
111.13	109.54	108.86	108.87	106.2	108.43	108.26	108.93	105.17	111.09	105.1	110.17	112.8	106.88	103.24	107.18	108.33	111.21	109.28	109.54	107.15	108.71	106.35	105.57	104.99	105.87	105.86	110.79	107.84	107.86	104.26	111.6	106.13	104.71	110.29	107.1	111.56	105.94	108.12	113.89	108.56	106.22	107.81	107.36	108.78	106.65	109.49	109.04	111.27	109.18
107.95	106.55	110.49	108.06	106.85	107.33	108.59	106.37	106.71	102.77	107.58	106.8	107.1	103.28	108.99	108.81	107.7	106.76	103.08	109.17	103.37	107.12	107.78	109.76	107.14	108.37	106.72	105.41	107.22	108.42	106.48	107.97	107.97	100.65	107.42	109.22	100.47	103.85	102.5	106.58	103.66	108.15	101.38	108.07	108.2	102.62	107.51	107.88	108.63	102.63
105.62	103.47	103.52	104.95	105.01	105.97	108.43	102.43	101.93	100.14	107.47	105.16	106.81	103.56	105.21	101.49	104.74	102.78	104.1	104.56	111.41	101.48	103.18	107.55	107.43	104.68	108.29	103.37	104.99	107.14	106.95	107.92	106.75	106.83	104.41	103.02	109.46	106.69	104.63	101.79	109.2	104.94	108.68	104.52	103.71	104.96	110.59	103.69	106.56	104.79
98.944	97.033	98.66	100.35	98.219	96.668	96.817	99.194	100.92	96.512	99.581	98.948	93.35	100.02	98.213	100.17	97.781	97.322	104.69	94.109	98.482	97.659	97.765	95.363	95.561	97.288	97.922	100.57	94.468	99.539	98.823	99.344	104.67	94.616	103.96	99.702	95.855	96.183	95.511	99.222	93.62	97.185	97.891	94.156	96.111	98.743	93.618	94.505	99.727	103.01
105.36	109.74	106.7	106.16	107.04	105.62	107.13	105.92	108.76	109.71	103.78	105.81	101.03	109.45	104.49	105.86	105.37	104.94	101.22	111.33	111.6	102	109.95	106.97	103.52	105.03	106.81	105.89	107.02	106.77	106.57	105.57	108.01	107.17	106.76	107.68	107.85	104.82	103.38	111.09	106.56	106.69	104.13	107.44	106.17	108.41	109.11	101.56	103.75	107.32
108.7	105.56	110.1	109.82	108.77	108.86	107.92	111.13	109.23	109.82	108.96	102.43	111.14	108.57	108.04	105.91	106.23	109.46	100.94	109.25	105.7	103.59	109.45	107.63	106.98	104.95	106.21	112.81	108.47	108.81	111.17	103.91	108.79	111.95	104.12	106.16	109.43	110.61	108.21	107.37	105.67	109.93	111.37	104.43	106.77	107.42	112.09	107.44	105.22	101.56
95.483	96.466	96.088	101.81	97.401	96.066	98.25	99.599	98.991	101.41	96.739	102.43	95.827	102.97	95.824	96.781	98.036	102.74	97.389	94.932	99.348	100.35	96.006	102.11	97.498	97.774	99.723	96.478	100.51	94.381	100.69	98.476	99.008	101.4	98.938	97.901	97.804	95.38	101.46	98.14	101.33	96.198	97.148	95.499	95.72	100.69	97.735	101.47	99.648	96.581
106.19	109.72	107.96	106.79	107.38	108.25	105.6	110.69	111.38	108.98	109.66	110.09	109.35	108.31	107.87	104.28	108.27	104.08	106.64	106.55	107.01	107.49	107.54	105.15	105.46	113.53	112.27	110.87	106.41	108.26	108.39	107.4	106.52	106.09	107.87	104.72	108.36	109.13	106.23	105.46	107.11	110.68	107.61	110.48	109.56	107.94	112.42	112.82	105.7	110.19
108.03	106.48	106.36	107.43	105.4	105.89	104.98	99.569	103.46	107.74	104.06	107.41	108.23	104.6	108.13	107.22	110.24	106.42	103.58	101.91	101.08	106.01	109.58	102.36	101.12	104.2	106.11	104.84	104.65	107.04	105.22	101.63	99.731	105.3	108.62	103.45	104.9	103.76	106.39	104.51	104.23	107.72	107.8	101.59	107.33	105.95	103.22	106.86	105.71	106.51
108.84	108.65	109.37	108.22	106.4	109.18	108.75	107.21	109.49	107.37	109.53	104.97	106.12	108.43	109.9	102.39	109.53	108.62	108.65	113.17	112.71	109.15	107.59	107.19	109.02	104.81	110.53	109.35	110.14	107.92	107.16	108.69	109.18	108.28	107.42	113.1	106.78	108.08	110.33	106.7	106.37	108.75	112.47	106.76	108.33	106.81	109.6	105.57	105.35	102.99
102.43	102.59	102.47	98.729	102.51	98.321	103.15	101.11	102.36	99.979	103.75	104.6	100	98.125	101.33	101.19	104.55	99.1	102.86	103.4	102.91	99.189	102.4	100.06	101.23	99.17	102.36	96.651	104.68	105.22	102.31	102.12	100.88	104.56	102.11	100.23	102.67	101.26	98.983	105.56	103.39	101.5	101.43	100.69	105.54	101.47	98.79	99.634	102.61	105.41
107.39	114.05	112.37	110.49	110.98	109.23	110.29	111.33	111.29	111.1	108.82	110.66	111.78	110.52	110.26	110.82	112.89	108.55	109.32	111.8	112.5	111.07	104.29	115.5	105.41	107.31	111.86	113.57	107.9	109.33	110.98	108.28	107.87	108.75	109.08	112.38	112.66	104.4	109.62	113.37	111.69	109.82	106.45	112.67	106.93	114.18	109.85	107.8	111.01	112.8
101.71	107.44	106.48	108.73	107.06	106.93	107.42	111.53	105.61	107.92	104.22	108.36	110.93	105.67	109.6	107.65	109.86	109.43	106.94	106.81	111.63	106.16	106.64	107.76	110.65	112.68	111.01	109.73	110.45	109.12	107.16	108.91	105.15	107.66	111.44	112.38	109.99	106.3	110.85	109.39	106.95	113.51	107.52	110.7	105.08	105.21	106.9	104.73	109.67	108.08
96.458	99.655	101.93	99.336	99.44	97.701	106.53	99.609	102.05	99.436	97.862	100.38	100.66	103.97	97.793	94.396	99.219	102.16	99.351	103.5	96.048	96.505	96.618	98.459	104.69	97.566	99.269	100.97	103.09	100.55	98.877	103.82	102.01	102.22	101.12	103.32	98.302	99.221	101.66	104.55	101.41	105.9	100.11	100.25	99.421	101.94	100.14	99.766	101.33	101.52
104.12	107.42	105.48	105.68	100.59	104.34	106.6	105.94	107.34	110.82	102.53	106.42	107.04	100.69	106.77	104.51	106	104.34	107.36	109.33	106.77	107.53	108.13	102.05	108.29	105.51	103.75	102.49	105.18	105.17	106.69	107.75	106.01	105.87	110.82	106.92	107.3	109.03	104.38	108.19	106.93	105.85	105.03	102.21	101.85	105.65	103.73	112.2	103.66	100.79
113.69	106.56	105.67	103.96	109.33	106.56	107.64	105.13	105.02	106.87	104.27	107.85	108.49	110.14	108.49	108.56	108.94	107.44	109.73	114.86	107.23	107.86	108.25	107.99	107.93	106.22	108.12	109.14	107.28	109.36	107.77	110.6	112.47	108.54	105.63	112.64	106.39	108.89	102.74	104.58	105.27	105.08	106.52	106.17	107.15	109.74	110.09	110	105.18	109.56
108.09	111.47	111.35	109.27	114.79	108.46	107.97	111.5	109.4	111.27	111.59	112.86	110.56	109.63	114.38	113.7	111.44	109.16	114.38	108.69	106.94	108.27	111.13	113.89	108.81	110.23	110.91	108.82	111.82	109.17	111.31	109.31	107.89	112.51	106.87	109.72	107.46	114.34	115.59	108.99	111.76	107.64	110.3	111.15	107.73	114.54	109.62	106.71	108.18	109.3
108.53	109.66	107.04	107.18	106.45	99.798	109.28	101.09	105.79	105.18	104.22	101.74	104.8	112.66	107.77	105.57	101.34	112.08	109.47	110.51	107.8	106.99	103.25	108.45	99.799	106.83	103.81	105.91	107.77	109.47	105.04	103.4	102.67	102.63	107.66	104.85	105.63	105.47	102.17	107	109.82	109.86	107.37	108.94	106.6	107.56	105.62	105.6	108.81	109.98
108.81	107.79	104.94	104.54	111.06	106.14	109.86	107.12	103.63	105.88	109.01	105.91	103.53	106.33	105.7	104.55	106.78	104.48	108.34	104.55	104.52	105.36	103.81	102.85	106.93	111.17	105.4	103.14	108.02	100.49	106.04	106.19	109.29	111.76	104.37	101.92	106.4	102.67	99.678	108.24	108.45	107.71	106.42	103.34	109.03	106.34	105.09	110.97	103.92	106.07
106.11	111.14	107.93	109.46	108.43	109.77	107.98	108	109.14	110.52	110.64	107.58	103.89	110.83	107.76	103.36	109.45	105.27	106.35	113.52	106.01	109.93	111.85	104.55	105.8	104.05	110.71	109.16	109.07	110.58	113.08	109.68	108.78	104.58	110.3	112.17	112.16	110.27	108.15	109.74	109.93	109.22	108.35	112.38	112.99	111.56	109.66	106.73	109.87	108.19
106.03	106.74	106.88	107.54	112.8	108.08	114	114.25	105.08	111.93	105.35	105.36	109.84	107.42	107.32	107.6	107.82	107.05	111.9	106.49	105.5	109.65	107.32	107.63	103.9	105.7	110.35	108.11	105.8	104.03	111.68	108.7	107.55	104.52	111.8	108.66	108.53	107.27	108.87	114.1	103.59	110.68	108.6	107.77	104.46	110.17	107.7	109.01	107.78	105.16
102.28	108.42	102.29	111.08	103.93	105.7	105.64	107.44	101.85	103.25	108.59	107.25	109.3	103.95	108.41	105.18	104.18	107.4	104.08	107.45	105.21	104.19	105.72	105.27	104.25	102.87	109.22	105.46	107.39	108.33	104.91	108.7	106.66	107.26	106.46	104.51	109.23	106.84	105.28	108.18	108.99	105.05	107.83	109.3	102.37	106.41	109.52	108.44	107.29	106.62
101.62	99.001	98.127	104.87	99.527	99.769	99.384	98.743	99.694	101.36	97.463	103.21	98.47	100.66	99.735	103.47	100.22	99.781	98.243	100.68	95.027	101.05	99.318	105.11	101.1	102.8	102.84	98.929	97.343	99.555	102.9	103.36	103.18	97.677	102.23	99.562	98.805	99.361	104.36	101.13	98.297	104.22	101.62	102.03	102.4	100.37	101.99	99.695	104.81	105.59
98.049	101.22	100.51	98.006	101.16	98.156	96.529	100.89	100.77	99.318	97.322	99.188	99.504	98.927	97.742	94.641	101.16	99.162	95.787	98.407	99.024	93.871	96.352	97.048	96.767	97.376	100.3	99.955	100.59	95.559	97.622	96.419	99.48	101.39	94.519	95.833	99.651	93.977	100.5	98.966	98.455	97.848	94.369	97.492	97.942	97.552	96.519	96.772	97.626	95.661
110.05	105.98	111.51	107.5	108.92	103.82	104.72	106.11	107.67	104.74	105.87	106.87	105.75	106.26	107.69	108.89	103.73	106.72	104.4	104.88	108.01	103.99	104.34	107.1	106.2	104.42	105.61	106.67	106.15	109.64	104.25	107.86	105.15	105.34	110.05	109.79	107.09	105.46	107.4	102.58	111.61	108.45	101.54	109.51	109.17	105.4	104.64	105.3	109.62	105.16
113.05	107.4	111.16	110.1	108.89	111.93	106.67	110.42	108.44	106	111.01	109.03	110.79	108.18	107.35	104.48	111.21	105.32	113.2	109.7	109.64	113.59	107.22	109.69	110.53	106.18	109.81	109.26	108.98	107.72	108.38	105.84	108.22	107.66	105.36	104.67	106.68	104.92	107.4	111.02	105.19	109.45	109.87	107.51	108.79	111.05	110.35	108.7	113.34	105.55
108.77	114.05	108.2	101.64	109.3	116.33	107.59	106.05	111.8	107.18	110.74	107.42	112.39	107.69	110.79	104.66	109.54	105.8	106.14	109.95	108.64	107.19	105.05	113.04	109.47	108.18	106.96	110.85	109.02	107.56	109.02	108.01	107.43	108.84	110.65	107.06	110.77	110.03	101.29	108.39	108.92	110.35	109.79	106.96	107.18	110.85	110.78	107.18	106.02	108.41
109.9	112.85	107.27	104.59	104.74	111.73	114.08	107.38	110.81	110.19	112.03	112.4	108.77	112.53	109.55	108.92	111.71	111.22	111.08	112.78	108.74	112.72	106.63	107.43	112.36	111.52	111.92	109.78	112.85	111.69	110.39	112.88	111.87	110.97	108.17	112.28	105.92	108.17	118.38	109.79	108.93	109.3	111.46	108.88	107.4	109.08	105.32	109.89	109.42	114.16
107.55	105.87	108.95	100.88	108.58	103.82	113.61	107.41	106.8	105.18	103.98	105.29	106.36	105.77	104.53	111.39	104.03	108.81	106.57	106.13	106.8	102.81	102.06	105.88	106.87	106.05	105.19	101.35	104.69	100.65	107.31	108.87	107.07	106.15	108.44	109.06	104.43	107.92	105.66	100.47	105.54	100.54	108.05	106.67	102.23	102.05	108.75	102	102.91	106.51
99.057	102.36	107.63	105.17	107.24	105.22	104.3	104.1	103.61	108.52	108.29	106.04	106.08	104.74	107.31	102.09	106.8	109.5	109.36	103.82	106.09	106.83	106.88	103.26	107.44	107.37	107.91	105.06	103.79	102.62	101.64	104.75	104.45	109.01	104.77	109.14	104.27	103.82	104.36	106.53	104.4	102.64	108.56	107.25	104.36	106.92	107.25	102.8	106.14	105
105.88	106.32	110.29	101.52	105.5	110.26	108.87	106.42	103.21	104.39	110.53	107.23	105.03	101.82	109.21	107.01	104.73	107.23	107.62	106.61	104.66	105.87	106.59	102.56	106.49	106.59	106.01	109.34	108.85	106.53	103.73	109.4	105.7	105.55	107.58	103.49	107.91	109.82	105.43	106.28	109.81	108.02	107.23	109.55	107.37	110.07	106.58	104.89	107.94	108.45
107.23	109.15	112.01	107.87	105.24	107.6	105.87	109.82	107.21	102.76	109.26	112.02	102.76	109.36	107.37	105.44	107.53	106.84	105.47	106.14	111.25	107.91	111.94	107.62	108.77	106.29	106.46	110.18	111.46	108.18	110.38	110.48	110.41	111.26	108.12	106.16	108.21	107.76	107.38	106.96	106.82	111.1	107.89	107.58	107.16	109.1	109.23	109.27	114.8	112.31
99.89	98.912	102.32	95.179	99.057	96.212	96.174	100.37	100.3	98.838	100.12	100.21	98.518	96.633	101.53	96.175	99.681	98.879	94.988	96.763	105.22	97.857	98.341	93.878	95.609	96.65	99.734	103.25	97.133	102.17	100.42	99.508	98.948	94.961	98.959	100.19	101.66	102.95	102.55	97.231	95.024	99.935	99.69	102.34	99.159	100.67	94.528	100.31	100.17	98.456
105.3	107.78	105.82	108.25	102.87	106.02	107.38	108.58	111.26	110.13	109.54	111.35	106.97	109.04	111.11	109.33	108.67	110.19	105.18	111.52	110.05	111.87	107.55	103.57	105.74	109.38	104.03	106.98	111.6	107.2	109.68	108.03	106.48	108.51	110.34	108.85	110.24	108.34	112.45	106.08	109.93	112.89	107.54	110.28	104.59	108.74	107.69	109.14	107.83	109.53
108.23	108.01	108.82	108.69	105.82	105.14	108.75	107.23	110.54	105.05	106.07	106.82	111.22	101.42	104.26	102.46	104.26	109.32	103.76	108.28	109.72	107.26	103.76	101.25	103.61	106.15	105.82	103.67	107.51	106.47	101.43	104.19	106.92	101.89	108.77	102.22	103.51	99.144	106.97	109.42	109.54	104.15	103.12	107.91	102.95	105	104.69	108.35	107.43	106.67
106.55	105.23	101.49	108.88	104.07	104.98	102.73	103.81	104.48	105.83	106.83	108.69	104.64	104.67	101.75	105.46	104.49	105.53	106.62	104.36	103.32	108.18	102.63	105.38	105.39	106.8	102.19	107.97	105.34	102.16	104.49	104.95	107.63	105.74	104.93	104.25	106.33	104.54	106.36	102.5	104.34	105.57	102.41	105.07	102.39	104.69	111.06	105.76	105.21	106.28
104.34	105.25	108.34	105.43	111.34	105.46	106.67	107.26	107.05	114.22	107.79	107.74	111.97	106.58	109.18	109.66	110.27	105.12	106.09	110.06	103.05	109.81	102.29	106.14	111.66	111.33	105.89	107.89	109.39	108.87	111.06	109.91	111.26	107.97	106.56	108.98	103.53	113.77	107.32	107.73	103.75	108.5	107.46	102.25	111.4	110.17	108.78	105.19	106.72	108.08
106.8	110.28	107.04	105.53	101.88	104.1	106.94	107.18	106.47	112.35	106.47	109.52	104.64	104.94	106.38	105.56	105.44	108.38	106.48	107.18	107.59	106.2	103.19	107.08	108.5	107.68	105.89	109.36	106.71	106.7	106.53	107.85	104.54	105.09	106.57	111.38	109.48	108.13	109.77	109.37	106.82	108.96	103.79	110.14	104.69	107.01	106.15	107.21	105.97	107.85
97.078	97.652	99.307	98.759	98.246	99.806	103.92	97.622	96.395	94.568	101.63	96.491	99.938	105.62	104.49	96.906	96.858	96.671	104.54	96.961	99.597	97.171	103.65	97.326	100.59	100.07	98.034	99.175	95.59	99.073	101.08	96.053	102.44	99.559	100.03	97.865	95.798	99.485	102.1	99.152	97.226	94.54	97.671	100.12	97.011	96.237	92.652	101.77	96.545	107.41
108.17	109.7	108.29	113.71	106.86	106.08	107.61	107.53	110.08	113.12	110.73	111.07	110.98	106.19	105.16	112.51	104.1	105.3	106.96	108.2	105.53	110.08	105.66	110.91	109.39	106.72	109.82	109.35	105.91	108.05	108.52	109.63	108.82	110.35	103.49	108.4	105.85	107.21	105.31	109.9	114.19	107.42	108.97	104.23	111.07	113.06	106.75	108.31	107.4	109.15
109.07	109.3	108.48	109.06	106.76	107.24	112.16	105.31	110.77	109.31	108.79	110.79	106.63	108.24	111.1	106.01	109.92	104.27	109.04	110.02	109.06	106.44	105.88	106.4	107.95	104.73	109.76	107.93	112.12	106.42	110.07	111.07	109.47	109.32	106.02	107.16	107.18	105.95	104.77	105.6	106.06	106.7	105.06	106.24	108.93	112.46	106.22	110.41	104.82	106.74
106.57	104.33	106.24	104.02	105.13	105.32	107.05	105.77	105.26	107.28	108.63	108.11	102.79	103.23	109.21	103.6	104.88	105.58	108.02	107.82	107.39	106.84	106.03	104.55	104.75	106.52	104.99	105.57	103.2	102.27	108.95	107.11	104.42	103.19	108.31	105.01	102.06	112.01	104.41	106.08	106.26	104.44	101.23	103.67	102.84	107.21	104.56	108.62	103.24	102.22
107.88	106.71	107.44	110.05	104.22	107.98	106.66	110.2	105.3	108.63	105.11	103.2	107.35	104.89	110.14	102.49	105.59	102.96	104.52	106.83	104.25	105.57	104.68	110.62	106	103.39	107.16	108.87	103.51	103.5	109.91	107.77	105.72	106.33	105.85	105.53	108.26	107.07	105.96	102.32	109.76	105.25	106.15	108.69	107.54	107.53	108.08	108.29	104.69	107.11
103.17	97.223	98.598	95.602	95.191	97.85	96.255	98.262	100.07	98.638	98.978	98.556	101.03	92.286	99.606	95.91	99.389	97.897	95.923	95.108	96.92	103.56	98.665	97.019	97.732	96.294	98.671	97.602	97.165	94.454	100.04	96.396	99.747	96.819	93.649	102.33	94.912	94.273	103.15	98.873	101.44	96.99	99.018	104.26	97.894	97.403	102.55	96.944	100.82	95.434
106.41	111.6	100.59	108.05	106.74	105.92	106.18	99.578	104.69	105.73	107.71	104.72	102.58	109.19	99.644	107.64	102.35	104.1	106.3	103.75	111.44	104.76	105.76	102.98	103.83	107.19	105.15	100.69	106.94	104.4	107.12	105.25	102.94	109.06	107.06	108.37	101.63	103.83	106.83	108.5	104.36	105.52	103.71	110.48	104.83	106.19	102.3	103.98	103.51	106.44
108.9	104.25	111.65	104.96	109.07	109.15	108.26	106.19	109.37	105.48	109.82	106.82	107.72	106.95	111.35	110.31	105.15	105.56	109.6	110	110.31	102.97	107.08	107.38	107.55	107.51	108.91	108.74	106.99	104.72	109.58	107.67	108.31	110.06	110.84	105.3	107.5	108.36	106.53	108.37	109.86	108.61	106.06	106.95	110.43	108.83	108.72	105.18	107.53	108.88
105.46	103.77	109.42	111.42	106.56	109.81	108.79	111.67	109.69	109.17	108.92	106.9	112.35	109.02	107.53	107.71	109.04	113.29	107.63	104.09	104.72	111.49	110.85	105.56	109.21	111.19	106.52	105.52	107.44	104.63	108.99	108.5	109.48	108.18	110.37	106.43	104.52	109.71	112.46	108.93	105.58	110.74	112	98.898	106.6	107.03	108.54	107.56	107.97	106.75
106.54	110.82	104.95	108.06	108.5	104.77	106.59	105.03	108.53	106.29	107.05	104.99	104.94	109.42	105.03	108.79	105.35	104.66	103.38	110.38	110.88	105.76	105	105.76	108.71	108.39	107.43	102.67	107.4	103.68	106.4	109.75	110.93	103.38	103.42	107.64	102.83	109.26	101.43	104.07	107.52	106.24	106.83	103.93	105.16	106.13	106.71	108.51	111.55	107.25
100.05	95.934	96.836	95.237	96.561	98.672	97.194	100.27	102.26	95.345	97.566	95.573	97.207	100.54	98.518	103.11	95.466	101.63	102.4	96.756	103.03	102.97	97.061	100.37	97.645	101.08	98.675	95.961	102.31	100.68	95.177	100.09	94.43	97.815	99.239	96.735	98.833	98.831	97.689	97.311	97.758	96.026	94.82	101	99.896	94.906	96.379	97.987	93.923	102.92
106.81	106.98	100.22	107.91	106.81	108.25	103.15	103.1	103.75	106.23	104.37	107.92	106.04	103.9	103.79	105.66	103.37	105.4	106.82	105.61	104.62	108.78	102.5	107.54	104.63	100.48	109.4	101.66	102.11	108.91	103.67	107.69	106.19	104.68	106.28	101.65	105.44	105.63	103.15	102.75	101.96	108.26	108.52	103.29	106.77	102.91	102.33	107.42	103.74	103.64
106.26	109.21	103.27	106.37	105.61	109.73	106.97	107.77	105.45	101.61	106.57	107.92	107.01	107.62	106.97	108.91	104.27	105.87	105.68	109.94	108.49	106.32	105.39	107.75	107.89	107.68	104.14	108.55	109.27	104.96	109.3	104.34	109.42	100.18	104.23	104.37	103.68	106.85	107.34	110.95	101.89	108.42	110.61	108.4	106	103.02	102.7	108.64	107.91	103.64
107.39	107.71	107.71	108.82	108.33	106.79	107.38	108.8	104.16	109.96	105.85	110.44	108.27	109.24	109.69	107.49	108.99	112.29	110.75	107.19	105.43	104.51	111.07	108.08	103.87	105.5	107.94	111.2	105.82	106.27	109.08	109.04	110.5	105.77	108.94	109.62	109.89	103.59	108.77	106.23	108.74	107.01	107.2	112.46	107.81	105.23	108.4	108.08	106.94	107.86
112.03	111.24	112.92	108.84	115.54	107.87	106.3	107.22	111.68	108.82	113.63	109.06	107	113.81	112.53	107.14	110.88	109.97	101.87	101.95	113.45	109.51	108.17	109.77	108.58	109.87	109.96	112.4	108.56	113.58	111.97	112.79	111.95	113.63	110.51	109.47	110.74	110.29	110.97	112.29	108.25	111.54	112.59	109.83	107	110.3	107.74	110.52	111.81	107.75
103.9	107.35	105.5	102.27	104.1	105.35	102.72	102.77	106.38	106.7	99.784	107.33	102.3	106.23	107.74	105.8	109.43	105.19	104.28	104.27	105.69	101.7	106.07	104.77	101.71	108.18	101.92	110.35	104.98	100.37	104.68	106.46	104.47	105.67	104.45	101.23	105.98	107.51	109.96	103.92	103.39	101.63	105.45	103.04	106.73	104.09	101.66	102.23	103.74	101.02
102.13	109.96	109.02	107.44	105.34	108.18	110.45	107.69	106.25	106.95	107.53	108.23	107.12	111.53	108.14	109.63	106.14	107.41	104.82	105.78	110.64	111.15	109.44	105.8	104.26	104.64	105.35	107.32	109.18	106.21	109.31	104.68	104	107.58	109.18	108.05	106.09	105.81	106.83	109.87	105.66	108.94	106.99	106.68	104.99	104.38	105.02	104.66	107.98	105.31
98.23	106.38	100.44	102.15	101.12	104.87	101.24	99.634	100.97	97.286	98.124	101.12	95.729	104.43	98.415	103.25	99.922	99.384	101.21	98.701	101.73	100.6	100.99	100.37	102.62	97.908	94.363	100.12	101.82	100.5	99.044	99.769	101.22	98.687	100.73	96.608	97.748	100.88	97.951	100.45	97.381	103.22	100.27	104.35	104.86	100.41	102.15	97.408	102.34	99.314
106.46	106.65	106.64	106.33	107.28	106.52	108.88	106.15	108.58	106.7	109.78	107.94	106.54	108.03	107.36	105.53	103.49	110.71	108.83	105.33	100.87	103.73	105.47	107.67	109.3	107.77	105.41	108.19	105.89	106.34	105.39	107.56	106.07	107.14	105.19	109.76	109.94	105.74	108.87	104.82	104.66	107.52	102.9	102.61	110.64	106.36	104.47	107.13	108.36	108.37
105.5	110.33	108.14	110.37	109.48	111.79	107.44	111.31	105.94	108.24	106.46	108.51	105.63	108.56	106.98	109.69	106.78	106.83	106.32	109.05	105.14	107.57	105.22	107.58	106.18	113.76	107.89	110.48	104.52	108.19	109.52	109.82	106.36	109.61	109.15	108.59	106.23	106.42	104.27	104.66	109.55	106.04	106.92	109.91	108.27	109.36	108.35	105.87	111.16	105.45
99.124	97.747	99.179	100.93	103.49	98.199	97.008	100.46	97.569	97.125	96.42	97.452	98.629	97.658	104.3	96.276	96.017	99.262	102.21	94.666	105.52	96.636	97.97	96.707	100.95	97.35	100.76	97.99	99.932	100.54	99.277	100.99	96.906	101.45	99.296	95.88	98.845	103.89	97.846	96.326	99.781	100.95	98.354	95.098	96.53	97.941	101.82	98.92	103.89	99.503
104.22	95.985	101.38	103.5	100.12	98.348	101.17	102	103.47	98.912	94.886	101.18	98.82	97.581	99.589	103.7	101.15	98.485	100.77	98.332	99.395	96.344	99.994	102.15	101.69	100.41	100.24	100.62	102.02	99.963	102.13	98.782	96.812	101.41	101.96	100.46	99.879	99.796	103.35	100.25	105.12	102.71	101.14	98.725	94.016	100.35	98.215	104.73	100.83	102.44
110.93	103.07	106.83	105.82	108.34	105.07	110.84	106.33	103.16	103.6	102.64	105.37	108.74	108.44	108.61	100.44	107.54	105.8	101.43	103	105.72	109.66	109.08	106.84	110.58	107.77	105.4	110.07	109.34	106.02	105.36	108.81	103.45	109.68	108.09	105.46	102.56	104.93	104.08	108.89	110.56	111.77	105.83	108.17	104.57	101.38	107.76	110.51	105.34	110.32
103.09	95.019	98.381	100.14	97.097	102.5	97.309	99.791	95.314	99.769	100.47	98.512	100.87	98.749	96.65	101.71	99.022	94.884	101.44	96.432	98.221	96.109	96.559	99.909	95.815	99.935	98.786	99.111	101.57	102.76	95.31	95.239	97.922	94.324	100.22	96.203	92.287	97.908	97.558	94.973	105.01	99.375	97.711	98.48	98.558	100.18	102.6	95.98	101.21	98.138
100.42	100.46	99.381	101.95	101.1	97.725	103.02	103.63	98.825	100.55	98.797	101.77	106.26	106.33	104.1	100.47	107.28	107.44	101.56	105.55	104.5	104.08	103.97	99.652	102.07	104.66	101.03	103.5	99.202	105.65	102.12	100.13	104.11	102.77	103.83	97.256	107.04	99.107	104.07	101.15	102.78	100.04	103.85	105.93	105.68	101.5	101.81	101.66	105.05	100.32
108.68	107.07	105.27	104.84	106.17	104.7	103.11	106.31	104.88	104.08	108.2	105.87	107.3	105.87	104.62	108.34	102.43	103.84	103.07	104.84	104.19	104.51	105.51	105.19	105.09	101.52	104.35	103.9	107.77	105.46	105.5	107.43	105.61	102.34	107.74	102.23	105.23	109.07	105.05	104.77	108.22	102.27	104.69	105.25	102.08	103.84	106.04	106.92	104.04	106.88
106.33	113.19	109.37	107.8	103.33	108.34	107.83	107.8	107.06	110.76	109.29	112.43	109.96	110.06	110.51	105.82	107.57	106.92	107.11	108.49	107.3	108.01	108.27	105.8	109.66	109.46	107.21	106.74	109.17	107.95	109.89	113.05	111.5	103.71	110.08	110.48	108.54	111.54	108.51	102.44	106.6	105.93	106.97	111.17	109	109.16	109.6	110.77	108.47	106.05
104.92	104.02	105.69	103.26	104.98	105.41	102.37	107.78	109.28	104.87	106.24	107.58	108.96	105.2	107.32	107.96	108.21	107.79	107.17	105.27	106.07	104.1	99.956	109.69	105.1	106.72	108.21	111.02	104.31	106.65	109.7	110.92	108.61	108.78	106.08	106.86	102.48	108.3	108.71	105.7	105.36	106.7	105.75	106.72	105.08	107.38	103.82	106.18	106.71	101.83
108.29	106.26	112.22	106.64	109.29	107.29	110.89	108.24	107.23	111.56	104.28	101.6	105.81	106.36	105.49	112.55	106.63	111.56	110.71	108.42	107.26	111.56	107.88	107.61	105.15	104.18	108.32	106.76	112.76	105.13	110.37	115.48	110.41	111.3	107.3	108.33	109.08	107.64	110.04	107.04	107.97	111.51	109.58	106.53	107.28	107.69	105.5	112.25	106.87	106.31
101.84	103.4	104.16	100.68	103.85	104.59	106.33	104.5	104.11	109.09	104.17	107.65	108.69	108.02	104.48	100.99	106.22	105.3	104.53	107.75	109.52	107.8	103.75	107.6	99.522	103.79	108.6	102.17	106.27	102.81	105.02	109.36	108.39	104.3	107.15	106.93	103.02	103.43	105.19	107.67	108.32	105.95	105.51	113.88	109.4	108.33	103.67	103.72	104.55	101.57
99.586	103.15	100.33	99.908	101.5	102.47	98.725	97.612	99.295	99.788	103.78	99.837	100.53	101.05	97.422	97.29	100.21	97.579	101.96	104.51	101.64	99.378	100.86	99.784	103.18	101.53	101.47	102.47	103.95	100.6	103.07	103.21	103.65	99.636	99.949	101.15	103.1	97.093	105.15	101.08	100.57	99.308	103.37	99.439	100.12	103.2	99.286	102.91	103.74	101.21
110.85	105.54	111.47	112.28	105	110.15	105.42	109.86	107.62	110.78	109.8	107.03	109.26	106.73	108.45	104.87	110.93	108.47	107.21	109.4	109.82	107.37	106.16	109.1	109.72	110.9	108.78	106.49	107.87	107.25	99.539	105.8	107.93	104.41	107.1	109.57	103.86	107.16	109.76	108.15	108.79	106.97	109.57	108.71	108.21	112.46	106.08	109.16	110.76	105.38
109.46	101.71	113.81	110.94	107.53	104.65	109.12	106.79	107.89	109.11	110.19	105.7	109.06	103.89	112.31	112.25	109.52	104.34	106.94	111.01	105.12	104.11	109.79	107.63	107.96	109.36	109.94	110.54	108.73	109.06	109.95	107.75	104.9	106.05	111.63	104.94	106.18	108.67	109.43	105.37	106.97	107.92	112.87	107.14	110.5	107.24	105.96	105.19	105.11	110.29
113.72	112.23	109.19	114.28	108.2	110.54	111.76	111.98	109.07	111.09	107.24	105.89	105.79	114.1	111.61	108.62	111.95	111.41	111.3	110.87	107.67	108.93	108.61	109.95	109.55	108.1	109.16	109.19	115.47	108.82	113.56	106.52	111.4	114.99	108.32	110.13	107.48	109.26	114.79	108.27	105.99	108.41	112.43	111.61	112.07	106.83	109.87	107.82	111.6	108.19
105.02	101.42	103.89	107.39	107.14	104.15	106.95	105.94	101.47	106.23	106.03	107.2	107	101.16	105.49	102.58	104.56	104.01	106.19	103.69	101.12	108.46	104.66	107.39	109.84	102.57	107.48	107.2	108.68	108.27	105.19	107.09	105.13	112.1	109.89	108.19	104.72	108.53	107.64	106.88	105.01	103.74	107.86	104.75	105.17	106.93	108.08	102.77	108.49	110.56
109.43	108.95	109.75	113.1	108.85	108.43	107.65	109.75	107.1	109.19	109.43	109.01	111.61	108.63	110.63	109.57	111.66	108.96	107.03	107.02	110.47	108.81	104.51	112.54	110.61	108.96	106.65	105.3	107.55	107.46	106.92	104.48	107.82	103.9	111.63	107.78	109.19	105.55	114.24	107.5	109.04	106.41	111.03	108.34	105.61	103.94	106	109.48	107.35	106.93
100.83	105.48	99.507	109.03	102.59	107.73	102.72	107.23	106.42	107.35	107.35	103.86	103.44	106.65	108.67	111.34	107.67	104.83	106.09	107.29	103.04	104.77	103.91	103.99	113.18	103.67	104.25	105.78	102.49	99.881	107.99	106.14	101.92	103.57	108.37	104.51	103.88	110.6	107.11	104.31	109.42	107.66	103.25	106.22	104.5	106.51	108.08	108.07	103.27	103.09
97.162	97.648	98.644	96.49	98.231	96.132	96.15	99.959	97.329	97.846	98.457	101.98	98.146	100	98.977	98.704	98.496	94.851	98.729	100.7	98.823	101.77	102.3	98.893	98.16	95.126	100.35	97.022	96.779	103.29	94.184	97.465	101.63	101.33	98.843	98.056	100.27	99.854	104.36	96.21	97.627	100.19	99.502	97.203	104.73	103.38	96.898	95.019	98.854	98.246
104.75	106.87	104.31	104.6	108.68	106.05	104.95	105.58	105.05	108.32	103.59	103.29	103.2	104.86	108.52	101.26	101.03	107.54	108.96	106.73	106.61	105.89	103.91	106.95	101.77	103.86	107.28	107.51	105.26	105.5	103.16	106.27	105.36	103.96	110.37	108.53	106.33	101.93	106.02	103.22	107.81	105.72	107.19	108.14	104.1	106.33	102.88	103.87	103.08	106.57
107.73	106.22	109.54	113.23	110.37	111.66	104.05	105.5	108.76	105.13	107.8	107.18	102.78	110.24	109.16	103.8	105.88	105.96	107.58	107.9	105.22	108.83	107.34	107.26	107.96	106.19	107.16	110.03	106.13	106.34	113.87	106.99	107.76	112.01	108.56	106.03	103.38	109.42	109.43	107.28	104.52	105.55	110.97	106.33	105.71	104.69	104.63	105.35	109.87	109.23
107.22	104.1	106.84	107.69	104.72	106.79	108.11	105.81	107.06	103.39	105.32	107.79	107.7	105.15	107.4	104.7	105.63	104.85	108.43	102.84	106.73	103.34	106.33	102.54	101.66	107.97	109.1	106.1	101.34	106.81	108.26	105.89	106.31	104.67	105.27	106.32	110.11	100.12	104.04	109.5	108.5	106.72	102.32	109.97	105.72	105.14	102.47	105.7	105.7	109.39
107.92	105.02	100.72	106.33	107	104.86	105.06	103.87	108.34	103.94	107.74	107.49	107.94	107.82	106.25	108.69	103.03	106.36	99.797	99.987	99.555	106.36	100.83	106.61	109.63	104.71	103.3	103.13	104.8	104.89	105.22	107.72	104.98	109.37	104.96	108	100.71	103.52	104.19	110.29	106.46	107.34	109.26	110.65	111.27	105.24	103.98	101.86	105.19	106.25
104.42	105.25	103.26	105.83	108.02	108.99	110.9	109.24	107.25	104.44	107.74	106.15	105.06	108.92	105.98	104.58	103.61	108.66	106.94	105.7	103.07	109.67	107.7	110.73	106.48	108.41	104.61	105.19	106.4	104.14	108.39	108.48	108.25	104.87	107.49	109.77	103.62	108.54	102.87	108.22	104.65	105.56	106.36	106.18	103.18	105.92	107.58	107.5	106.12	104.79
108.51	110.1	111.06	107.88	109.75	112.56	106.4	109.75	110.12	109.04	113.35	107.05	114.95	114.7	107.98	107.39	115.46	106.43	108.16	109.35	113.15	107.51	111.79	107.98	107.64	109.12	114.02	114.77	109.49	110.67	109.28	108.52	107.31	112.27	113.65	111.09	104.87	112.89	108.3	110.63	107.16	110.56	108.75	107.01	111.12	110.43	107.33	108.81	109.19	112.29
108.18	104.58	105.98	107.73	111.46	110.48	105.89	109.39	109.9	107.82	110.4	107.14	108.25	108.74	108.57	109.86	109.03	108.02	106.71	110.13	103.6	109.21	104.81	108.17	103.09	105.36	105.42	106.28	108.32	103.75	105.88	109.97	107.52	107.28	110.7	112.07	104.92	110.52	111.4	109.34	104.95	110.13	105.07	109.54	109.24	105	111.31	107.63	104.39	108.49
109.56	106.85	107.03	104.09	106.29	108.34	106.86	105.5	107.42	101.76	100.7	103.35	109.35	102	110.69	105.77	111.48	103.81	101.22	101.14	102.79	106.61	106.33	108.59	105.8	102.21	103.71	109.4	103.97	105.47	112.51	106.88	103.58	107.45	101.91	106.46	104.85	105.94	106.7	107.42	104.96	108.11	104.34	104.42	103.67	106.03	106.05	103.15	108.98	107.34
109.08	111.12	104.63	102.5	105.57	99.749	104.36	105.94	103.45	105.02	105.96	106.87	106.03	104.33	100.81	102.33	105.44	103.51	102.04	108.49	105.8	111.31	110.66	104.75	104.86	104.7	105.06	105.94	109.01	105.08	104.18	103.51	106.15	103.22	109.39	103.98	103.77	101.07	110.21	106.66	106.4	103.84	107.31	104.41	107.17	107.7	106.56	104.71	105.38	102.48
108.92	106.79	111.85	107.32	110.97	110.17	106.46	109.24	112.4	106.92	106.4	107.13	106.38	107.56	107.88	108.17	110.21	107.86	105.26	107.56	110.49	108.46	108.45	108.75	109.59	108.09	108.72	110.88	112.5	108.51	108.61	106.54	105.27	110.08	105.6	106.03	111.07	107.6	109.3	106.58	110.44	106.71	106.68	107.45	108.03	103.36	111.87	107.51	104.82	102.54
104.2	104.85	107.9	107.56	104.57	104.25	103.3	104.18	106.63	105.89	107.56	109.06	105.3	108.21	106.91	102.5	104.86	107.78	106.5	106.98	105.39	110.4	108.46	104.31	106.37	106.72	104.56	109.16	110.05	107.15	106.75	107.21	107.29	109.04	105.01	108.62	108.04	104.84	108.88	109.91	107.57	106.4	108.24	105.81	108.3	107.59	106.69	107.56	105.26	104.62
106.83	108.85	103.06	108.61	102.99	105.23	99.705	107.29	105.21	107.78	106.63	111.71	106.45	106.31	106.35	113.61	104.15	105.76	106.67	105.74	101	102.84	109.51	104.23	108.29	109.64	104.41	103.01	105.95	105.77	104.28	103.97	100.45	102.36	105.56	107.77	106.34	106.53	104.33	109.49	101.38	106.35	105.65	106.53	106.49	104.77	110.07	103.16	107.04	106.46
106.03	100.92	105.21	103.41	103.83	103.24	105.7	107.7	102.87	107.27	110.35	109.61	106.76	104.14	104.09	103.28	107.36	107.94	99.556	104.79	108.32	105.55	111.91	104.08	106.28	109.32	103.35	107.59	102.25	101.9	108.02	105.06	100.34	108.3	102.1	104.76	112.13	107.28	102.05	104.7	102.58	104.97	104.03	102.8	104.69	108.51	105.04	107.86	107.92	104.07
108.01	109.86	109.6	112.75	109.44	108.16	106.45	109.08	109.53	105.71	104.15	107.13	110.34	113.82	110.07	114.48	104.1	107.51	108.06	107.78	109.22	106.16	106.91	108.32	108.92	107.99	112.6	108.61	107.66	106.79	106.52	111.22	107.46	107.45	107.44	108.5	110.94	107.45	107.55	109.14	110.05	108.77	108.1	105.2	105.84	109.67	110.89	108.31	107.13	108.36
106.28	107.06	107.41	104.91	107.64	106.12	110.4	104.1	105.72	105.24	108.77	104.55	102.47	107.98	102.8	101.73	106.53	107.34	104.49	105.83	107.13	103.13	105.49	103.95	107.48	108.95	102.96	105.78	110.45	105.53	105.53	104.19	105.3	106.56	105.6	108.19	107.42	103.26	107.33	104.06	109.21	105.55	104.93	102.36	108.54	105.18	104.52	107.15	105.14	106.46
105.87	107.75	108.07	105.74	101.83	104.66	105.1	106.47	112.91	108.67	104.41	102.03	106.18	103.14	103.17	104.97	102.6	108.22	104.46	107.93	110.01	108.92	108.12	104.97	104.86	105.45	103.78	107.03	107.36	101.3	108.68	104.93	105.41	106.45	100.5	104.53	109.31	108.33	107.67	108.64	106.16	105.34	104.87	107.7	108.64	102.04	104.92	103.42	105.54	109.04
112.24	112.42	112.65	111.74	103.73	110.45	110.59	109.93	114.39	111.42	113.01	109.08	111.17	107.89	109.89	106.16	108.08	107.19	105.5	112.51	109.65	112.93	108.62	113.98	107.43	110.19	114.04	110.78	108.86	110.23	110.36	109.91	112.34	113.11	113.42	112.34	112.32	108	110.23	110.21	110.22	106.47	106.06	109.59	111.42	111.38	108.53	109.11	109.14	108.86
112.28	106.81	112.58	107.36	101.34	102.11	104.74	106.05	106.45	108.11	107.75	104.2	102.4	110.93	108.92	108.9	104.88	104.67	105.42	105.74	106.84	104.78	107.72	107.2	106.77	102.94	104.32	105.93	101.1	102.34	105.41	105.79	109.31	106.01	102.79	105.03	105.86	104.07	108.57	106.01	103.01	106.91	107.56	109.5	104.12	103.87	103.01	107.94	107.55	103.15
109.01	108.77	108.11	105.3	103.21	104.93	104.34	106.07	110.75	101.66	110.44	106.31	107.98	106.36	105.53	106.04	107.89	106.21	106.01	106.12	104.61	105.15	110.1	109.28	108.45	101.47	107.75	103.49	104.91	105.08	104.05	108.35	106.82	107.32	106.25	107.13	103.97	105.62	110.16	102.7	105.6	104.94	103.31	106.24	103.49	103.23	104.93	107.63	105.51	103.7
97.039	98.596	98.334	95.451	94.426	99.235	102.11	94.384	96.817	99.003	98.872	97.135	99.523	97.121	92.107	98.119	96.49	99.44	98.025	101	101.07	98.697	96.573	96.496	95.109	98.92	96.839	97.591	97.492	97.618	94.137	98.199	96.663	100.66	98.919	92.884	97.042	99.534	96.566	98.486	99.315	104.41	99.924	99.295	100.43	100.22	94.407	98.139	96.881	100.85
107.29	107.55	106.13	111.29	104.21	105.45	105.89	106.01	107.13	103.21	104.96	104.62	110.5	105.08	107.05	110.18	109.8	103.19	107.61	104.73	103.75	102.64	104.97	102.23	108.46	101.87	103.29	103.57	103.44	103.1	102.23	103.84	104.81	104.77	106.34	108.74	107.09	108.94	103.39	107.13	102.3	105.69	111.29	107.58	103.99	105.25	106.31	104.86	103.11	107.1
110.95	104.78	106.38	106.38	105.18	108.75	109.86	106.43	106.05	105.67	108.02	110.35	108.86	108.09	101.8	102.05	103.25	105.53	105.85	112.87	105.59	105.34	109.6	111.92	104.65	108.83	102.47	109.27	108.43	106.49	106.73	105.6	107.85	111.3	108.76	108.58	102.41	107.45	107.76	104.52	108.44	101.42	107.11	103.58	105.73	101.34	104.7	105.47	107.85	107.31
99.493	101.64	101.71	96.683	101.68	102.32	98.484	97.407	97.262	103.7	98.375	100.46	101.83	100.87	103.09	94.939	98.531	101.18	93.488	95.565	103.13	98.885	98.862	102.1	100.19	97.9	101.47	100.13	98.988	99.43	99.443	101.48	104.34	98.699	99.865	102.32	97.153	101.24	103.35	98.469	101.39	99.511	101.26	99.184	98.691	104.51	98.205	102.68	96.459	97.904
104.7	102.89	110.95	107.92	104.09	108.91	111.46	102.3	112.15	108.97	107.78	106.52	103.76	106.97	107.08	103.5	102.42	108.68	104.68	108.98	105.28	102.86	111.64	104.53	102.88	103.9	112.11	106.23	107.67	108.04	100.51	108.22	104.12	106	105.81	101.1	105.7	109.17	110.37	101.56	106.84	104.73	110.33	103.69	105.24	107.7	106.99	106.72	100.35	111.89
105.31	106.79	105.34	101.27	109.85	109.08	106.82	108.31	103.72	105.94	102.11	107.45	107.08	110.12	105.28	109.19	106.05	109.25	109.53	107.11	104.16	101.62	103.7	106.9	108.42	110.56	107.48	104.28	104.64	111.22	109.42	104.58	110.87	103.88	106.57	106.6	104.61	100.59	106.99	106.11	104.93	103.1	103.15	106.85	108.43	107.15	107.2	102.15	105.98	104.76
108.31	107.14	105.49	109.76	107.67	104.08	110.2	110.87	105.32	108.84	107.47	104.11	104.16	107.54	110.23	110.62	107.15	109.5	113.48	109.49	106.72	104.96	107.81	110.75	107.48	108.73	106.21	110.36	104.99	106.99	106.07	108.43	108.79	107.67	109.85	105.36	107.08	108.1	107.19	107.19	105.22	112.07	104.12	108.67	106.74	111.64	108.76	112.77	107.54	108.5
104.79	109.08	107.52	106.87	101.41	104.72	106.99	103.06	102.38	101.02	101.45	104.16	102.45	104.93	106.92	108.24	105.87	108.64	101.03	105	103.83	107.44	99.031	102.99	100.7	108.62	106.16	104.87	104.36	104.43	108.48	107.88	107.92	103.6	110.06	104.44	105.99	108.55	107.16	103.79	106.09	105.97	102.15	108.45	109.01	107.02	100.6	104.53	104.34	104.9
97.08	97.273	97.912	97.045	99.347	96.77	96.316	99.577	101.72	96.882	100.38	96.971	98.909	98.819	97.23	97.343	95.27	101.24	98.045	97.731	99.121	99.472	98.436	94.602	98.854	100.32	100.25	100.5	99.524	97.56	100.41	100.35	95.723	97.123	96.502	99.28	95.334	97.644	93.667	99.457	100.34	97.673	97.857	98.794	96.09	100.03	97.677	96.415	97.234	97.315
107.14	107.82	108.07	106.75	106.11	106.99	104.52	105.28	102.91	105.25	100.62	107.03	109.03	107.74	106.16	106.31	107.84	105.75	103.8	105.49	105.39	100.25	105.51	112.56	111.88	106.75	111.32	111.83	107.42	107.46	108.5	104.16	111.21	104.08	109.54	104.36	105.77	104.74	104.58	105.92	106.05	107.62	104.88	109.85	104.52	106.83	107.09	103.46	106.48	105.2
102.15	107.6	107.96	109.09	107.08	107.69	107.13	108.32	109.55	103.68	101.76	105.52	110.51	105.12	110.65	101.38	109.68	108.49	103.76	102.98	104.35	108.53	105.37	106.94	107.24	105.16	106.98	100.98	104.15	108.16	105.85	108.08	104.75	105.38	101.78	106.82	106.36	102.18	105.8	106.57	105.61	104.16	108.61	104.88	103.74	109.59	103.77	103.63	108.16	108.73
104.9	104.37	107.23	107.27	104.63	104.87	108	101.1	107.27	103.71	103.47	107.99	105.27	106.79	110.68	104.82	109.55	106.76	106.48	107.24	101.97	103.99	106.86	105.29	106.33	106.46	106.87	99.7	105.84	100.41	107.84	108.55	104.49	97.295	105.37	105.3	107.97	102.36	107.11	106.92	102.33	110.11	104.26	105.99	102.79	106	108.23	104.21	107.26	103.79
92.24	94.56	100.09	95.695	96.791	92.401	95.719	98.166	98.208	98.868	97.579	94.483	101.31	99.047	97.065	98.96	102.08	102.74	98.474	98.307	96.408	97.035	96.862	103.8	97.724	98.014	94.683	100.67	98.086	96.374	98.875	99.179	99.022	96.296	96.185	99.672	98.723	97.061	96.482	94.723	102.24	98.857	95.876	96.051	99.042	95.26	97.956	97.566	100.53	97.059
96.998	96.896	99.289	100.02	100.29	95.94	94.882	97.616	100.3	98.966	97.463	97.552	98.342	96.794	101.28	98.186	93.244	98.481	103.02	98.972	101.25	93.041	94.862	101.06	98.929	96.679	99.823	94.685	96.887	99.166	98.149	97.695	95.852	97.257	97.631	97.541	97.239	99.777	96.497	95.836	97.8	93.006	95.719	97.747	95.435	95.259	100.23	95.567	99.296	100.48
105.41	105.42	106.79	105.63	99.733	105.43	107.25	102.49	103.67	109.48	105.67	102.02	104.06	106.88	104.82	105.73	101.32	108.07	109.41	103.95	101.41	103.87	104.74	102.52	101.5	108.02	111.88	106.67	101.83	101.4	108.45	105.13	102.35	104.06	109.1	107.46	104.13	106.94	107.86	108.48	107.66	104.85	108.6	110.8	110.21	105.07	106.16	108.12	104.28	106.79
101.94	107.97	106.6	109.52	104.5	109.86	109	105.69	110.46	102.62	107.32	108.85	105.89	106.6	102.97	105.01	107.25	106.92	103.37	106.89	102.04	105.94	103.5	102.21	103.75	108.13	107.97	107.19	105.57	106.43	104.59	108.47	108.94	106.36	106.95	104.31	105.14	106.7	107.97	105.97	106.18	105.48	105.61	102.77	104.99	106.2	107.25	104.66	106.56	106.32
101.55	100.62	99.204	102.3	99.776	95.385	102.78	100.16	98.548	96.769	97.432	100.06	98.149	97.533	94.678	99.378	97.64	99.48	101.35	97.17	98.762	93.524	99.781	96.087	99.709	97.601	97.791	92.154	99.679	99.563	99.632	100.28	96.086	101.17	97.801	95.856	97.604	97.277	99.583	101.76	98.594	103.34	94.347	98.435	102.56	99.948	96.784	102.15	95.366	101.16
100.71	98.342	98.202	100.19	95.541	102.86	103.08	102.26	100.37	105.05	103.82	103.85	99.089	102.02	98.915	102.74	100.33	101.72	104.37	97.13	104.05	103.02	102.32	101.24	99.456	106.74	102.4	102.38	100.8	99.314	100.28	100.11	100.51	100.14	101.1	100.29	99.457	98.528	94.995	98.602	102.09	104.89	99.9	104.25	108.03	102.63	104.89	97.704	97.392	101.72
106.12	110.83	106.33	105.19	107.35	104.58	106.07	103.45	102.83	104.04	107.77	105.29	106.48	106.79	105.6	101.69	108.62	108.85	107.28	105.65	104.58	103.36	104.3	106.63	106.01	107.93	106.38	107.78	107.91	107.43	106.4	108.43	103.3	102.22	105.23	110.32	103.51	107.79	105.03	104.85	110.43	105.71	113.19	105.68	104.05	98.255	102.67	106.79	111.34	108.29
109.18	104.57	107.6	106.98	110.97	111.96	103.72	109.21	104.17	110.92	110.91	114.16	113.57	111.61	106.59	109.29	107.81	103.07	105.43	111.89	113.54	106.15	108.54	112.79	113.11	107.98	112.84	110.47	107.17	110.09	107.95	107.8	110.78	105.84	104.45	106.64	108.13	110.37	108.42	106.94	112.41	115.04	109.77	109.57	108.28	108.2	107.84	107.43	112.33	105.51
112.9	116.17	108.81	112.59	117.76	110.45	109.57	110.58	109	111.79	102.69	109.12	110.38	107.32	109.85	108.51	110.43	111.04	108.55	112.09	116.37	113.92	108.55	108.45	110.49	108.13	110.24	116.3	107.92	113.69	109.47	113.83	109.65	110.06	112.33	113.98	110.97	112.32	108.12	111.89	111.71	110.43	109.52	111.24	108.64	112.95	108.35	109.37	112.77	107.23
104.58	107.68	102.29	104.59	108.19	106.75	104.66	107.74	104.65	110.53	107.19	109.73	109.69	101.75	105.38	105.24	107.07	107.51	101.24	107.56	107.02	104.85	106.59	103.37	104.29	111.78	104.25	102.82	106.99	111.65	106.17	105.85	104.97	107.62	105.8	108.72	106.12	106.19	100.55	103.62	104.44	101.2	104.79	108.28	107.91	109.96	105.11	105.56	106.23	110.38
110	108.14	109.85	112.7	110.55	110.9	113.86	108.69	111	113.53	107.53	108.01	108.27	109.9	110.85	112.54	110.24	112.55	111.44	111.92	111.08	109.98	108.7	113	105.61	106.95	110.15	110.75	111.48	108.79	112.77	112.53	109.32	111.81	109.5	115.56	107.47	108.12	108.75	111.8	108.59	109.3	111.41	106.99	111.66	110.56	111.49	107.2	111.41	108.8
106.04	108	108.65	103.16	102.78	105.21	102.4	104.24	108.87	104.78	105.83	103.51	108.91	103.71	106.61	102.92	104.64	105.35	107.16	104.62	112.02	104.31	110.83	102.92	105.81	105.21	109.55	108.62	104.4	100.27	104.9	105.72	102.44	102.09	105.47	100.35	103.9	105.3	106.17	109.13	101.99	102.4	105	105.98	105.82	104.24	113.69	104.07	99.638	105.14
98.963	98.821	96.324	97.103	98.634	101.71	96.08	99.763	94.373	96.41	97.958	98.011	96.864	96.42	102.75	95.243	99.042	97.278	94.68	95.594	96.357	100.08	96.723	97.676	103.66	94.333	99.389	98.058	99.283	97.807	99.212	96.453	96.472	100.1	94.496	96.928	96.574	97.332	90.977	96.836	95.244	100.86	97.954	97.424	97.094	97.31	104.72	99.003	95.404	97.84
110.82	106.43	110.99	112.35	109.14	112.04	110.6	111.7	108.22	109.24	107.62	111.01	110.31	109.76	108.71	109.43	111.27	107.58	105.91	109.84	106.23	108.94	108.64	107.89	106.55	109.5	108.68	105.7	110.64	112.37	107.75	109.87	109.46	105.72	110.72	104.21	108.54	106.11	107.45	110.39	107.01	108.78	111.74	105.45	108.96	110.83	113.28	108.27	110.1	106.89
108.5	104.93	108.78	105.44	110.48	107.1	106.08	104.89	107.06	101.55	106.66	107.79	104.74	104.76	107.1	106.79	105.85	106.36	109.66	105.9	109.73	105.09	108.82	107.15	104.75	105.96	107.58	105.42	107.04	103.47	104.39	105.08	107.39	103.93	106.94	102.43	102.01	100.33	105.26	103.12	106.82	107.69	108.57	106.75	101.74	107.14	106.21	107.92	102.96	105.57
99.68	100.45	98.763	100.76	101.2	100.11	94.422	94.216	99.152	98.499	98.929	95.271	94.373	99.536	102.5	97.303	99.614	99.353	102.67	95.417	99.629	99.515	99.483	95.867	97.172	100.61	94.487	98.032	97.841	97.203	97.369	100.24	101.31	100.44	99.714	96.838	98.212	101.97	100.54	97.228	99.672	97.475	100.68	98.905	95.127	97.431	96.455	96.312	96.359	96.282
109.12	109.48	105.93	105.08	110.16	108.62	107.07	105.59	106.16	109.26	108.28	112.8	110.2	106.65	109.74	110.35	110.67	107.2	110.07	105.02	108.35	107.62	107.28	108.84	103.75	108.92	105.29	111.37	103.71	109.48	108.69	108.8	107.29	106.13	106.24	108.32	109.34	109.83	108.7	110.12	107.62	106.78	110.04	108.19	109.17	106.57	105.05	109.94	108.49	109.78
107.97	104.11	107.31	105.21	108.36	104.91	107.36	106.35	106.8	107.58	102.56	107.34	104.34	105.36	109.53	106.18	106.73	103.72	103.4	106.39	105.99	106.21	107.69	103.37	106.47	105.53	105.27	106.04	104.95	102.28	109.18	105.54	107.15	105.58	103.89	108.11	101.27	109.24	107.86	104.7	110.03	103.72	103.5	108.78	103.65	106.1	105.34	103.99	104.85	109.28
105.5	106.22	108.59	108.09	102.74	109.09	108.99	105.23	109.64	108.08	106.67	108.61	104.09	106.9	108.15	108.41	110.28	107.45	106.22	105.92	110.66	109.19	102.79	107.25	106.54	109.21	106.11	110.93	104.75	108.98	106.75	106.86	109.51	109.72	106.43	106.96	107.6	108.59	112.42	108.99	108.44	107.95	107.38	112.64	108.49	111.12	108.84	106.44	108.85	106.04
102.81	104.57	101.94	102.26	104.33	110.35	102.87	105.94	108.93	109.54	108.43	105.19	103.39	111.08	104.57	108.68	106.95	106.32	102.98	107.25	104.06	106.86	103.28	105.47	106.09	101.61	106.42	101.64	105.66	108.61	107.18	108.94	104.92	112.09	106.13	107.55	98.94	103.57	103.22	110.03	107.3	108.45	106.1	105.75	103.97	105.66	103.97	103.76	106	108.36
104.43	102.47	108.53	106.74	106.02	106.11	108.31	105.76	107	109.53	107.07	112.91	105.71	104.74	105.38	106.91	106.47	108.04	107.88	111.53	107.45	106.95	108.98	105.73	105.49	107.9	108.95	110.46	108.65	107	114.92	109.45	111.78	108.93	106.87	107.61	108.74	106.19	107.07	112.04	107.87	105.44	106.54	107.24	103.99	103.9	110.68	108.94	110.67	108.71
112.42	104.54	106.3	100.07	109.51	106.82	109.71	105.42	109.89	111.36	103.32	106.72	105.94	111.35	104.99	105.2	106.74	104.81	108.44	104.99	110.15	107.1	108.4	107.44	105.75	103.94	106.27	104.81	108.24	106.14	104.69	105.86	105.18	106.83	103.84	104.74	104.88	106.9	100.01	100.26	107.91	108.8	103.58	105.69	107.34	110.64	106.48	104.17	106.13	108.21
105.81	106.68	110.51	108.06	108.65	108.11	108.82	111.94	109.26	109.02	109.35	111.51	106.51	105.46	107.36	108.22	107.61	108.49	110.2	105.44	106.07	109.6	106.56	113.52	108.07	107.16	111.41	109.43	102.95	110.92	107.43	105.45	108.42	102.81	105.46	104.41	110.74	112.12	111.54	109.48	106.54	108.75	106.87	107.48	109.04	109.59	108.91	109.05	106.54	110.41
103.53	111.21	107.93	104.14	105.56	104.67	107.34	104.08	106.61	103.92	106.4	105.23	106.61	104.08	105.4	104.16	110.84	99.257	104.53	100.84	105.51	105.93	107.77	105.24	106.74	102.05	107.08	108.48	111.03	105.46	106.46	99.843	104.49	107.21	106.94	106.22	108.22	104.55	105.18	104.65	104.16	101.21	105.17	110.06	104.55	106.97	105.91	106.27	102.43	106.18
109.02	110.48	112.52	109.53	106.94	111.38	110.3	106.72	107.38	108.73	114.99	107.47	107.02	103.92	107.01	109.78	111.51	110.22	107.64	105.95	110.01	106.54	109	106.27	104.51	106.06	103.63	109.08	108.34	103.19	110.79	109.57	110.04	106.39	109.47	108.17	107.07	111.81	111.34	106.44	108.89	109.28	106.27	111.91	112.13	108.8	106.26	106.23	105.36	106.84
99.358	99.08	103.35	102.35	99.102	102.72	99.736	99.259	96.928	97.934	99.906	98.921	100.48	100.63	98.21	100.76	103.26	101.77	98.736	102.2	100.4	100.4	103.21	97.749	103.25	99.988	102.34	101.21	103.08	101.43	99.769	98.787	102.25	105.12	97.01	99.248	99.656	105.32	104.75	102.37	99.114	100.54	101.17	97.325	102.25	103.74	102.43	96.966	101.76	103.11
105.46	102.25	99.461	109.06	102.81	105.62	104.86	104.39	107.74	107.84	106.69	106.26	102.36	111.59	104.67	106.37	106.92	101.55	103.19	103.1	105.71	106.59	112.09	104.72	110.53	105.57	108.35	101.8	108.21	105.67	107.81	106.37	105.23	106.12	106.16	105.48	105.26	105.51	108.9	106.22	109.35	103.2	107.48	104.73	104.35	106.25	107.32	107.75	106.01	107.4
104.1	104.59	103.79	104.96	105.64	106.75	109.63	104.57	105.95	101.18	100.75	104.9	100.7	107.79	107.12	111.64	103.41	104.95	112.79	104.78	104.53	101.48	104.78	107.94	104.13	108.09	103.37	109.12	105.22	103.68	107.31	103.69	107.54	105.88	105.18	104.47	109.27	107.1	108.21	108.35	109.83	109.17	107.65	104.74	105.54	106.33	110.01	100.75	104.87	107.85
108.15	109.42	107.71	108.13	108.23	111.33	105.29	109.97	105.34	108.08	108.75	105.83	113.46	105.08	104.42	106.67	107.05	108.59	103.12	109.53	109.12	113.48	108.18	110.03	105.6	106.39	110.84	104.81	104.82	109.04	109.2	111.95	109.26	108.73	110.89	107.88	108.53	105.49	108.38	109.84	108.13	109.81	112.22	108.65	108.16	108.49	107.75	107.82	109.03	106.9
103.11	107.4	103.95	108.9	106.42	111.13	106.93	108.33	105.3	104.96	107.2	107.71	105.95	105.67	103.99	104.67	105.3	110.61	108.74	110.48	104.11	107.26	106.9	106.8	102.42	108.06	103.25	107.18	103.47	104.89	101.66	109.49	106.95	105.16	100.93	105.5	105.52	106.58	106.65	105.54	102.46	106.84	108.01	104.99	108.18	101.08	106.04	103.87	107.26	106.89
109.87	108.27	115.08	115.9	112.02	112.01	108.67	112.19	111.65	110.55	109.17	112.55	108.47	113.25	109.79	109.16	110.82	112.83	110.42	110.8	111.33	113	110.98	109.54	110.36	110.72	107.27	112.24	111.54	109.24	110.47	111.67	109.35	109.94	115.02	110.54	115.5	106.91	113.76	107.81	106.31	109.56	108.6	109.02	114.61	108.57	109.28	108.31	110.23	115.04
107.83	102.73	105	105.96	106.97	101.22	102.32	101.12	105.54	103.92	103.27	106.16	103.28	104.65	105.73	105.39	106.84	105.24	106.85	104.47	103.9	104.03	108.23	106.27	104.51	104.98	108.65	98.268	105.02	100.05	110.66	108.52	104.63	107.84	106.75	104.86	108.38	105.56	108.49	100.55	108.53	105.64	105.44	106.73	106.47	101.82	108.46	106.09	98.298	104.44
109.61	110.03	110.63	113.95	111.24	110.95	111.03	112.63	106.48	110.08	110.84	114.39	109.31	109.8	112.01	112.14	108.76	112.75	111.23	108.31	119.83	111.61	113.33	111.2	110.73	108.37	111.84	112.61	110.84	108	105.76	110.15	112.49	108.46	108.39	109.96	106.91	106.87	108	106.12	111.29	109.85	113.47	110.66	108.16	113.22	109.27	111.43	110.56	109.69
104.05	105.56	103.95	105.27	105.77	106.45	106.86	101.32	103.22	107.19	108.61	105.41	102.12	104.92	104.53	105.35	105.28	103.76	102.21	104.51	102.63	103.15	102.3	108.22	107.34	103.73	104.06	106.01	107.64	103.97	108.06	100.94	108.34	107.62	105.49	105.83	102.82	100.6	104.05	104.58	103.34	101.96	100.58	104.56	108.46	107.69	103.76	103.55	108.81	105.12
97.58	96.845	101.16	100.47	97.122	95.588	95.537	93.725	96.041	98.57	97.503	97.553	97.429	100.36	100.74	93.497	100.42	99.814	98.182	96.17	100.79	99.473	97.972	97.597	98.401	102.25	100.84	92.817	100.49	98.837	95.814	98.982	100.71	98.985	99.584	98.977	96.352	98.169	99.772	97.543	101.3	98.113	99.387	94.601	98.259	97.289	95.463	101.88	99.966	98.844
103.71	103.23	106.63	106.7	106.99	105.66	101.63	101.61	103.78	105.57	102.48	102.81	105.74	105.56	102.75	106.38	108.55	105.05	103.1	106.3	106.2	103.92	104.38	106.78	106.03	106.47	111.11	108.15	102.17	107.85	104.69	105.42	106.22	111.24	108.52	102.53	104.67	106.68	103.65	103.38	104.88	104.12	103.94	101.92	106.55	102.84	108.69	105.65	106.84	106.4
110.75	112.39	108.69	107.83	108.13	103.95	107.64	106.27	111.02	110.55	107.28	109.82	106.05	107.13	109.28	107.17	107.62	108.77	105.24	108.13	108.54	105.26	109.52	108.76	103.67	106.02	109.1	104.33	110.16	108.48	106.61	108.54	105.17	109.32	108.3	109.1	111.69	104.04	102.73	113.12	110.38	105.73	112.45	107.4	108.05	110.62	107.36	110.67	105	102.08
105.81	103.36	108.22	109.97	104.75	102.98	105.34	110.72	105	105.41	106.69	101.39	102.67	103.31	106.82	102.04	108.05	106.65	110.92	106	103.04	103.86	109.31	101.2	105.39	101.91	105.16	108.19	103.46	108.8	99.223	107.78	104.54	103.07	107.13	108.16	107.91	108.62	105.69	104.67	104.55	105.04	105.61	103.38	105.66	111.31	103.32	102.51	106.39	106.4
104.9	106.46	109.3	104.29	109.72	106.89	104.42	110.02	109.26	106.64	103.81	111.27	112.52	108.82	112.24	109.73	106.07	111.19	108.88	108.41	108.09	111.12	105.86	106.07	108.33	106.88	104.6	111.07	106.71	107.84	114.36	103.71	110.79	107.76	107.95	104.74	103.76	107.05	103.46	109.84	105.17	109.05	110.54	106.34	108.36	110.25	108.19	106.32	106.18	107.51
100.77	98.794	100.24	98.684	97.96	102.08	101.18	98.23	99.654	103	100.03	103.55	103.97	100.28	97.537	102.09	104.61	100.12	96.397	102.43	102.97	105.23	98.563	101.53	101.42	101.18	104.61	101.65	98.219	104.46	102.02	100.4	95.023	95.96	102.01	101.62	102.96	99.29	101.05	98.794	100.17	97.974	95.725	100.89	96.738	102.31	100.92	105.72	104.36	97.638
109.63	108.76	109.38	111	111.47	109.21	107.62	109.95	110.84	110.3	111.86	110.3	108.16	110.52	112.59	114.19	108.79	109.88	112.73	109.41	109.36	105.87	111.61	108.89	107.69	109.8	108.3	112.97	104.84	112.69	112.44	113.07	106.01	111.01	106.22	110.79	112.73	110.9	105.95	108.85	110.89	109.51	111.89	113.26	110.35	103.32	110.09	111.79	108.97	107.73
106.94	108.86	108.33	106.85	111.58	108.31	104.83	103.78	110.31	107.85	107.59	109.03	104.86	113.69	108.37	107.87	107.62	107.71	107.59	106	106.57	108.45	109.04	110.86	104.2	110.45	110.2	110.75	106.63	107.22	111.14	111.61	108.55	103.49	111.41	109.28	110.21	107.69	109.11	110.52	105.5	107.82	107.95	108.74	104.29	103.83	112.36	110.18	104.63	111.1
100.94	101.95	95.495	99.541	97.467	99.739	100.07	99.098	99.5	97.7	101.48	98.835	102.56	99.265	99.944	103.72	106.11	95.719	106.29	96.965	103.43	101.9	102.88	94.948	97.726	98.773	103.74	100.14	102.58	98.876	101.75	98.16	100.16	99.324	99.587	100.86	100.54	101.81	100.64	100.45	99.629	99.406	101.78	99.505	102.51	99.797	99.685	100.29	100.7	101.96
107.52	108.43	106.24	106.31	103.44	104.7	101.29	109.85	105.84	106.04	106.55	107.09	109.59	108.09	103.51	108.7	103.48	105.16	105.4	108.75	111.69	98.73	104.43	108.8	106.87	104.11	106.78	104.1	106.32	108.22	100.24	111.71	103.16	102.79	104.97	105.01	105.16	99.161	105.28	107.6	105.45	102.38	104.77	100.02	107.24	104.11	106.45	106.46	102.28	105.24
104.43	105.09	107.19	103.75	105.67	108.26	102.59	104.78	103.08	103.81	106.01	107.99	105.75	106.95	101.59	107.15	105.95	109.23	101.92	103.98	109.13	103.91	107.22	101.78	102.69	107.26	103.84	108.3	101.73	105.38	106.68	103.38	106.8	103.69	102.28	108.68	105.91	107.37	107.64	106.07	107.5	103.06	104.2	101.18	107.27	104.18	105	103.6	105.53	105.88
101.61	107.79	107.46	107.86	107.23	111.46	108.88	106.44	106.92	106.14	104.27	105.92	109.76	110.18	108.42	109.55	107.56	109.07	110.58	113.57	107.16	105.7	106.78	106.93	111.85	106.91	106.89	107.61	107.84	107.23	109.87	109.11	110.1	105.94	110.88	107.96	107.64	111.38	109.04	106.27	110.51	104.09	107.48	113.45	109.92	113.73	109.73	110.13	106.19	110.96
110.75	103.5	102.24	103.47	103.7	101.68	105.43	103.57	107.35	107.02	104.41	105.84	104.18	108.43	105.69	106.02	101.92	108.9	109.62	107.59	105.73	104.27	107.52	102.59	103.16	109.25	102.79	108.72	104.16	104.73	102.98	103.69	107.7	104.6	104.81	108.03	103.96	105.45	101.87	103.08	104.7	101.49	106.76	109.13	103.57	106.47	104.98	107.39	106.71	104.53
100.6	100.61	105.59	108.27	105.45	108.41	108.16	103	102.4	106.76	106.07	104.93	102.72	104.68	107.98	105.9	108.64	103.13	105.71	106.38	103.62	105.36	104.78	102.11	100.38	106.07	108.18	104.46	104.54	104.04	103.15	102.88	109.19	102.94	106.93	105.9	101.36	108.32	104.96	107.23	106.33	108.71	105.48	106.44	105.37	112	108.93	109.07	101.94	99.765
104.01	109.92	106.97	103.29	112.33	106.05	103.54	105.52	105	108.82	107.15	106.72	106.95	108.9	106.98	101.51	111.03	100.63	107.54	112.27	104.85	103.37	100.66	108.26	106.37	103.44	102.93	105.17	110.2	109.63	105.23	110.41	109.27	107.63	106.84	106.65	107.19	102.63	106.36	102.05	104.94	104.78	104.87	102.63	106.43	107.71	103.02	101.01	104.81	105.79
97.01	97.993	96.168	92.797	96.061	96.765	98.826	98.437	96.634	101.31	98.334	99.007	99.349	96.779	96.469	98.319	96.803	96.716	97.894	95.888	97.366	97.299	96.982	94.324	100.31	97.219	99.411	94.735	96.661	98.918	98.303	96.031	100.5	96.843	97.3	98.791	93.808	98.087	95.677	97.573	95.791	97.708	99.204	94.197	100.98	96.569	96.214	94.587	98.453	93.307
99.236	98.144	98.246	100.19	100.15	100.25	99.122	97.288	97.849	94.985	101.42	99.888	99.02	93.736	93.911	97.147	99.151	95.104	96.722	92.675	97.108	95.755	97.059	99.191	98.594	95.73	98.308	99.052	100.33	98.451	98.815	95.908	98.967	98.411	98.668	104.4	99.581	101.03	99.822	99.804	100.51	97.686	94.443	96.807	98.868	96.519	94.78	96.292	96.611	96.97
107.57	106.3	106.3	103.36	102.79	104.46	105.02	103.73	105.14	110.41	103.06	108.17	105.22	107.54	100.65	104.23	106.49	104.61	107.85	105.47	107.66	101.53	105.43	108.76	103.85	104.32	104.3	105.22	101.73	105.38	104.82	102.16	110.36	105.99	111.65	101.7	103.87	100.86	104.97	101.93	103.32	107.39	108.1	104.76	103.36	107.77	105.54	105.11	104.42	104.75
101.48	105.74	101.87	99.526	100.39	101.62	101.59	101.02	100.4	101.3	97.852	96.41	98.4	100.34	97.416	101.72	99.494	99.068	98.872	101.37	102.82	107.21	95.401	100.79	99.903	98.562	94.837	100.77	103.02	101.47	102.33	95.472	99.016	101.78	102.06	102.54	100.95	107.29	102.9	106.08	98.692	100.2	104.34	99.406	99.942	96.923	97.095	97.084	101.12	98.876
108.94	106.89	103.54	108.34	109.09	109.26	104.77	104.84	107.72	106.02	110.7	107.05	106.38	108.31	106.11	106.23	107.61	111.57	110.6	108.74	105.81	102.04	110.26	108.44	106.29	104.22	108.59	106.16	107.95	103.81	106.29	105.29	108.62	105.99	110.38	108.3	104.21	103	109.35	105.02	104.87	106.79	109.13	107.98	108.22	104.53	109.2	107.38	106.84	103.09
105.28	103.26	109.38	104.77	104.57	111.77	106.52	109.94	104.76	105.21	104.13	107.38	103.61	105.65	105.89	108	107.11	110.11	106.38	106.54	108.55	103.64	103.36	105.83	107.19	101.97	105.54	104.08	105.79	107.56	99.86	104.45	106.07	104.65	105.02	106.69	106.64	108.38	106.88	107.96	106.08	103.32	105.1	103.5	110.01	105.51	110.46	108.18	106.82	103.18
97.972	99.151	99.845	96.052	96.549	98.215	97.045	102.92	100.14	97.924	94.986	98.326	102.98	98.397	99.255	98.979	100.17	94.529	100.65	102.22	99.54	100.1	99.53	97.402	97.904	94.065	100.3	96.84	101.34	100.24	99.909	98.775	95.845	102.38	97.536	98.276	98.052	97.437	101.41	98.717	101.89	99.053	101.33	103.29	101.78	98.58	94.127	97.86	99.561	100.05
108.91	108.15	107.84	112.53	109.56	112.45	108.1	105.7	106.3	107.93	107.23	106.34	108.42	112.77	109.65	109.13	105.6	110.2	111	107.11	107.4	102.9	107.59	110.68	105.67	105.07	107.57	108.46	109.66	111.91	109.05	111.67	108.58	104.96	112.82	110.05	105.56	107.39	109.11	111.57	103.33	111.49	106.62	111.57	111.14	103.94	110.44	108.88	106.87	107.12
106.62	113.05	111.72	109	106.07	111.69	107.53	110.02	108.46	110.17	108.75	107.45	108.81	104.8	107.19	110.98	109.51	104.91	104.52	109.25	109.77	111.65	109.36	108.89	109.53	108.34	107.54	108.39	108.7	108.39	106.73	108.61	107.85	112.72	110.9	108.56	110.51	108.13	107.46	106.04	112.96	111.96	103.5	109.03	109.83	108.29	108.71	108.56	103.92	106.53
108.01	104.03	110.13	106.56	106.77	105.46	106.31	109.05	107.93	104.32	106.97	106.87	107.82	108.63	107.16	108.63	104.21	102.7	104.23	106.29	106.83	106.99	109.39	105.9	107.24	108.15	106.05	108.89	105.26	104.88	108.51	103.94	110.87	108.4	102.84	108.84	104.96	106.47	108.76	101.5	105.35	103.39	106.07	107.35	106.99	105.81	103.06	107.3	104.86	109.77
101.88	106.85	108.56	104.96	107.22	106.53	105.89	106.66	104.91	102.57	104.17	106.2	103.6	109.37	112.61	105.15	108.36	106.48	105.74	110.67	108.23	102.7	107.22	106.62	103.8	104.99	104.93	107.07	107.15	105.61	106.83	108.21	106.4	104.53	106.89	105.9	104.03	108.97	103.31	105.67	109.68	105.17	107.33	105.88	110.3	103.58	107.33	108.4	104.27	104.61
105.46	106.42	107.09	104.6	108.51	105.47	105.21	105.85	108.57	101.53	106.54	105.46	106.52	103.4	104.67	107.26	104.68	100.11	106.15	107.84	105.72	105.6	103.59	104.41	104.91	104.34	104.58	102.11	104.84	106	106.41	105.46	105.55	106.35	107.58	106.34	106.79	103.51	102.69	109.44	102.17	108.56	104.76	107.77	108.21	103.98	103.73	103.02	105.12	106.21
112.5	106.84	110.44	106.16	108.56	102.45	109.62	108.62	111.26	104.71	109.8	107.78	107.22	108.49	109.32	111.16	107.65	109.45	105.05	106.78	109.72	105.83	105.02	111.04	106.51	107.84	109.02	109.69	106.22	109.28	109.42	110.34	106.5	104.08	107.98	110.86	108.8	107.51	111.23	106.71	104.18	106.26	107.93	107.41	111.14	106.54	111.22	108.56	110.36	110.11
108.39	105.79	107.31	107.66	106.74	111.18	105.92	105.78	109.02	111.11	105.9	108.77	109.87	108.21	102.58	107.89	104.27	104.75	110.31	107.13	110.55	107.47	102.01	109.11	103.22	108.08	112.27	109.32	101.83	110.4	106.26	103.59	106.65	108.17	110.26	110.7	110.6	110.38	111.49	107.67	108.72	106.09	109.64	106.69	106.32	108	110.64	108.64	108.83	107.29
108.31	107.96	114.71	105.44	112.07	109.9	112.54	107.98	110.66	110.81	109.13	115.06	111.78	112	108.49	111.5	110.93	112.37	108.25	114.04	112	111.56	111.33	110.33	114.15	110.81	110	109.96	109.28	111.03	110.54	104.94	110.47	111.66	113.71	115.77	114.81	114.52	111.34	110.86	108.01	110.31	108.02	112.84	104.72	112.45	109.64	108.08	110.21	111.88
107.46	108.34	107.13	105.52	104.16	105.25	103.12	107.66	105.65	103.61	101.78	101.64	103.28	107.23	104.09	106.67	106.58	102.43	105.03	109.71	108.53	108.53	102.52	103.47	108.61	103.87	102.22	106.78	101.37	107.86	105.21	106.12	107.62	107.6	104.46	105.26	108.08	102.73	106.38	99.975	106.56	106.25	104.07	104.55	102.12	103.37	107.54	104.14	107.83	106.41
104.12	100.15	99.775	102	100.47	99.433	100.49	101.2	101.77	99.103	102.28	99.877	96.619	101.83	94.973	98.951	105.19	103.64	100.56	100.84	98.018	105.67	99.192	101.21	99.857	99.793	99.099	100.42	101.61	104.13	99.491	98.557	101.42	101.6	100.49	103.67	97.901	100.35	103.38	101.39	99.962	99.789	101.07	100.74	101.34	101.39	104.08	100.85	102.35	98.969
105.08	108.37	107.12	109.07	108.12	105.48	104.18	108.15	104.11	107.48	109.19	107.81	106.69	113.12	105.5	105.44	109.54	107.52	105.18	100.95	104.18	105.02	103.81	104.26	103.73	110.27	106.52	106.34	104.63	109.51	104.55	108.06	105.87	104.56	103.93	108.08	112.81	104.85	107.51	109.4	107.16	109.27	100.95	107.84	106.62	106.27	106.29	108.44	106.07	107.37
103.78	108.13	104.28	108.5	107.08	107.32	110.2	110.25	105.32	109.88	105.53	103.01	105.39	100.93	107.47	106.39	105.81	105.02	107.94	104.89	100.06	103.88	99.596	103.56	109.28	103.39	104.14	108	106.97	108.44	104.76	109.31	107.64	106.18	109.79	108.16	103.09	107.9	109.23	109.82	107.4	109.89	104.34	104.41	105.05	104.29	105.19	106.46	105.4	107.59
106.2	111.89	105.38	108.29	109.42	105.83	109.05	106.84	106.46	110.29	105.37	110.95	112.86	107.7	110.46	108.79	106.99	109.67	107.45	109.15	107.43	108.95	106.14	106.74	107.84	103.29	107.28	109.7	109.45	108.87	108.38	110.14	105.85	105.7	109.97	109.74	107.49	111.05	106.87	109.7	104.18	105.83	108.33	104.6	107.91	102.63	110.41	104.94	105	107.34
106.19	110.02	107.96	109.52	111.83	110.44	110.05	109.68	106.79	108.39	106.06	109.52	107.01	106.17	108.84	107.68	103.7	105.23	106.86	105.36	109.31	108.5	107.98	110.36	110.46	111.54	107.38	107.69	108.51	108.09	108.65	108.21	108.69	107.5	109.41	110.47	111.23	109.5	110.18	104.19	106.98	106.54	107.79	105.24	110.4	107.25	104.4	107.66	109.31	106.03
101.81	109.1	105.88	108.59	105.43	109.01	106.18	107.07	106.44	108.23	110.06	103.08	107.39	108.4	104.53	104.4	107.15	102.96	107.34	107.94	108.7	105.19	98.825	107.1	106.51	103.24	103.34	106.34	106.95	103.4	108.7	111.83	104.37	107.32	106.75	105.12	105.25	105.57	105.36	106.07	105.03	110.49	100.59	110.43	102.47	105.61	105.51	102.95	106.71	101.86
97.296	98.697	101.42	93.957	97.349	97.511	98.089	97.517	97.188	98.498	99.205	99.922	96.662	101.94	95.784	102.12	100.91	101.5	98.728	97.217	101.75	99.529	98.036	100.58	100.95	97.92	101.9	98.162	98.677	102.7	97.488	99.429	100.01	103.72	95.634	95.548	98.421	94.079	99.099	100.29	103.6	99.062	98.288	98.316	96.095	102.79	96.865	98.19	99.191	101.61
102.68	98.898	101.79	100.52	97.246	102.89	101.82	97.796	102.22	101.68	105.27	104.41	98.665	100.89	105.06	96.208	100.77	98.269	95.587	105.4	98.599	99.096	102.89	99.502	99.492	99.858	98.381	101.39	95.427	98.039	102.03	97.975	99.654	100.41	104.32	99.237	100.28	100.36	99.813	96.873	98.227	99.376	102.82	104.11	103.23	102.68	103.78	100.22	105.75	103.11
108.03	102.28	104.23	105.1	107.57	106.22	105.76	103.76	107.07	107.66	107.65	105.23	107.33	104.82	111.69	103.58	104.62	106.43	110.28	108.26	103.06	104.83	108.25	103.72	105.66	106.94	105.68	109.26	105.2	104.7	102.87	104.98	104.49	107.8	103.95	107.23	103.42	107.06	105.34	106.3	106.56	105.1	109.17	105.83	108.35	106.45	107.49	102.78	105.45	107.84
105.54	106.99	106.31	111.69	103.33	104.63	107.34	109.96	99.17	106.07	106.86	104.75	106.56	108.5	109.88	104.5	108.24	105.65	105.69	108.19	111.31	104.85	106.86	106.94	107.67	111.86	111.77	109.19	105.49	104.79	109.2	105.03	106.96	104.92	104.63	105.09	110.83	103.75	107.35	106.12	107.34	108.14	106.04	106.28	100.71	104.68	99.541	110.86	108.22	102.5
106.81	110.59	106.54	107.51	109.07	107.61	109.37	107.64	112.87	105.62	106.69	108.53	108.69	106.14	107.95	108.3	106.53	111.13	106.75	109.68	108.85	110.8	105.83	108.81	111.14	108	109.6	104.85	110.01	107.99	104.26	109.78	110.65	108.79	109.51	110.27	107.75	105.94	111.38	107.5	108.97	109.96	107.92	109.58	109.6	108.02	106.95	110.73	107.76	107.41
110.73	107.99	111.08	109.48	105.13	108.09	107.26	106.5	108.18	108.35	109.79	109.42	113.17	109.89	108.25	110.19	109	107.32	105.37	107.66	108.21	109.61	104.97	108.04	110.88	106.47	109.51	108.6	105.43	104.57	112.16	103.99	108.41	108.15	104.37	106.07	107.35	109.22	108.5	109.05	108.87	109.15	105.97	110.49	106.16	105.69	107.51	110.4	104.77	110.47
106.43	106.61	101.96	101.11	111.58	104.18	100.6	105.57	108.71	106.13	102.97	104.35	104.64	101.23	106.57	103.22	103.13	108.07	102.79	106.4	103.59	106.05	105.78	105.17	104.49	106.53	102.13	104.53	101.69	103.76	104.96	107.3	109.01	99.129	112.87	107.36	103.47	102.92	107.16	104.94	107.03	106.28	107.46	103.92	106.88	104.61	103.08	106.19	103.08	107.75
96.492	94.38	93.563	100.04	99.863	95.428	94.899	98.712	93.054	94.997	95.276	101.81	99.229	101.13	100.78	93.198	95.925	97.205	101.6	95.999	95.823	96.13	100.98	99.458	94.893	98.246	91.666	98.699	101.66	97.631	98.81	102.19	99.738	96.931	98.545	98.046	98.655	95.139	95.11	99.28	98.199	98.139	98.897	93.899	95.946	98.936	98.009	96.071	98.04	102.19
106.04	107.04	109.22	109.42	110.23	105.12	107.87	108.27	108.9	107.47	108.95	107.64	106.26	107.47	112.46	108.02	112.49	111.86	109.55	106.26	105.65	109.7	106.22	109.92	108.28	107.06	106.26	103.87	103.93	110.06	109.46	109.6	106.07	106.97	109.48	110.03	108.22	106.24	108.7	104.76	110.02	111.92	106.35	110.1	111.75	106.78	108.72	108.35	107.87	110.39
102.05	106.07	103.96	104.78	104.25	109.14	102.92	109.7	104.25	104.08	106.14	104.8	103.67	108.4	106.57	106.83	111.73	101.04	105.57	107.57	101.58	106.16	106.57	107.2	110.99	107.15	106.76	108.69	105.03	102.65	110.57	105.02	106.9	103.97	105.2	112.28	103.47	104.5	105.55	105.02	105.87	109.37	101.07	107.17	107.68	105.97	107.16	109.18	105.22	99.132
102.61	104.26	107.34	103.34	113.18	106.49	110.58	103	106.44	104.98	108.26	104.98	107.66	108.18	108.66	106.5	104.89	105.54	103.87	109.59	103.83	107.76	104.59	107.66	110.03	106.92	107.67	107.63	106.56	109.3	106.28	103.3	104.69	105.54	111.42	108.5	110.87	106.21	108.21	105.28	104.34	106.41	109.69	106.82	112.25	107.35	106.4	108.21	103.81	104.27
107.49	109.02	110.22	112.11	104.82	106.07	108.64	110.12	105.59	107.96	111.34	107.65	108.53	110.31	109.04	109.46	107.75	106.85	107.44	111.72	103.62	110.67	105.52	110.39	111.74	110.5	107.24	106.87	107.83	107.98	105.5	109.28	110.29	103.36	107.15	115.8	108.71	112.86	106.2	108.81	107.65	105.25	104.49	112.6	108.17	110.15	107.32	111.42	105.7	109.79
108.05	108.52	112	103.15	104.66	105.14	103.26	106.59	99.866	107.99	107.7	105.41	109.6	106.66	99.361	102.73	106.45	107.26	105.87	104.97	104.67	103.11	102.04	107.82	104.18	108.13	104.34	104.15	109.15	107.84	108.86	104.66	108.29	102.88	111.65	106.98	103.07	104.31	106.94	103.29	103.14	101.47	108.35	106.53	105.39	106	107.88	106.57	108.04	102.51
101.88	95.391	100.7	99.393	98.494	102.89	102.8	96.253	104.02	99.181	99.283	101.15	105.2	97.966	104.57	104.4	97.949	104.25	102.92	104.7	103.99	97.783	107.56	96.707	103.47	101.68	102.61	97.463	101.51	99.67	95.694	97.807	102.38	99.542	102.3	100.74	99.721	105.78	100.76	103.3	100.53	100.95	108.42	100.12	99.687	101.34	96.4	104.36	104.08	102.95
106.93	109.74	108.88	109.45	110.48	106.14	107.21	107.52	109.44	110.36	109.84	105.14	110.25	106.24	109.93	106.74	108.66	114.33	109.83	109.92	109.18	107.13	105.62	112.54	107.75	107.2	108.84	106.63	106.32	104.81	106.3	104.73	110.21	106.39	109.4	105.58	109.28	106.16	107.11	108.49	102.86	105.95	109.16	107.29	107.45	111.11	108.88	107.39	107.51	109.49
108.32	110.96	106.86	115.65	111.47	111.8	112.25	110.75	109.91	114.31	108.39	104.9	109.75	114.27	111.72	109.92	109.94	109.94	108.29	111.05	110.96	102.92	108.72	109.08	112.3	109.36	109.28	111.86	109.84	113.27	108.87	112.56	112.71	110.78	109.01	109.87	108.61	110.07	109.87	112.83	110.24	113.09	107.76	111.01	108.93	110.66	115.22	110.37	117.2	106.38
103.4	103.36	107.51	106.82	100.75	104.72	105.52	105.06	109.87	102.85	104.54	108.67	106.83	103.14	103.5	105	105.5	108.46	104.79	101.16	105.6	107.65	103.84	108.17	110.49	103.21	108.52	97.319	107.55	104.27	105.67	108.3	107.79	101.42	105.08	104.42	102.15	102.41	105.44	108.09	102.01	104.23	107.79	107.7	106.29	106.07	111.94	102.9	105.52	107.04
108.67	105.18	100.53	106.16	107.44	106.42	103.19	107.76	108.49	108.33	106.15	105.76	108.25	107.57	109.21	110.86	109.8	106.51	111.97	108.59	108.54	108.88	111.4	107.93	107.88	107.6	111.88	106.36	111.52	110.18	106.57	108.69	107.32	111.83	111.52	111.28	109.9	108.54	109.74	105.82	109.66	109.95	109.09	109.27	110.26	106.99	105.5	112.23	106.78	105.99
111.76	108.34	108.15	113.65	109.18	108.75	107.21	109.16	108.64	110.78	107.44	112.63	112.52	112.54	112.39	109.05	114.34	107.79	108.45	109.75	113.26	110.89	113.86	109.5	109.65	109.84	110.25	113.58	110.42	111.07	107.29	110.59	112.04	114.35	106.11	112.02	112.17	110.35	110.31	109.95	109.96	110.55	109.37	111.81	108.87	113.24	108.04	110.95	105.77	108.15
109.68	107.34	107.92	107.23	109.75	105.47	110.63	107.33	108.74	108.82	107.32	105.97	110.62	109.25	111.25	103.52	107.58	104.63	108.19	111.22	107.5	107.96	106.14	107.36	110.47	114.86	109.25	109.16	105.71	104.94	110.06	107.5	108.94	107.01	107.04	110.35	107.46	109.69	102.65	109.39	109.24	109.14	107.36	106.06	107.61	106.55	107.23	112.34	105.81	106.16
103.61	107.72	105.32	106.97	106.8	105.7	109.3	103.03	103.86	107.15	102.79	103.15	108.4	107.53	104.63	107.29	105.74	108.72	106.02	108.17	107.74	105.88	108.91	104.72	109.9	107.92	110.18	109.34	105.12	106.29	104.86	108.81	103.31	107.14	108.34	104.49	103.88	105.66	105.51	106.13	105.97	108.47	106.73	108.89	104.61	106.37	105.69	103.22	108.84	105.11
107	105.71	106.8	111.13	104.49	103.91	106.91	102.64	103.2	106.89	107.11	106.46	105.37	107.29	104.91	106.7	101.32	104.15	98.945	106.47	112.23	104.52	106.96	108.29	103.46	104.02	100.02	106.18	112.25	109.63	107.99	107.69	100.5	104.93	104.33	107.23	104.16	100.36	105.91	108.74	106.33	103.32	103.51	107.74	106.86	106.02	103.08	107.7	106.41	108.48
98.651	100.8	99.57	97.987	103.13	96.583	98.592	102.2	99.32	98.356	100.97	102.27	100.09	98.274	102.38	102.95	100.35	100.53	102.77	101.56	100.54	100.3	101.22	95.679	103.85	97.904	101.23	102.79	99.814	103.39	103.05	101.41	104.63	101.08	99.85	102.93	97.164	99.67	100.49	102.2	94.82	100	103.43	103.78	97.553	101.52	97.404	99.441	96.926	101.89
104.35	101.21	97.865	100.22	100.87	96.932	97.719	100.12	96.583	98.392	98.923	101.28	100.41	99.089	98.539	96.928	97.63	97.723	99.557	98.702	96.434	101.58	99.893	104.43	99.247	94.678	102.36	101.11	101.65	99.928	97.602	101.69	93.469	97.146	98.257	97.716	99.36	96.63	101.77	96.323	99.862	97.431	95.778	95.912	97.94	96.679	98.947	98.521	95.336	102.16
102.95	97.966	102.89	104.59	103.66	98.986	104.19	103.19	104.66	98.658	101.95	104.58	103.03	102.38	105.43	105.59	101.03	103.29	102.95	102.9	98.527	98.124	103.12	101.39	103.76	103.72	100.87	100.96	100.39	100.81	100.07	98.232	104.07	104.81	106.92	102.33	105.78	107.9	105.5	99.754	101.91	104.74	103.37	101.04	101.98	102.81	104.23	101.76	99.473	102.84
105.95	107.85	105.04	101.32	108.62	104.06	106.01	104.9	103.29	105.82	107.25	105.34	108.51	106.29	105.27	109.22	104.19	104.83	102.25	107.74	107.79	106.45	108.55	108.93	100.99	111.67	102.63	107.75	101.69	110.04	106.96	104.68	106.61	108.06	107.2	108.88	103.62	104.88	108.69	105.56	106.78	107.82	107.2	102.91	103.19	105.43	105.39	108.56	102.57	101.02
98.468	97.929	97.136	102.07	98.465	98.093	98.63	99.078	99.936	100.91	93.884	100.03	98.099	100.47	98.186	92.502	97.058	97.627	97.621	98.275	101.94	92.308	101.61	97.461	101.02	94.785	99.109	98.951	95.283	97.938	98.37	98.73	99.448	99.429	99.799	102.37	98.008	101.66	99.299	97.454	98.088	98.809	102.47	97.258	96.341	96.661	100.97	96.41	103.01	100.21
103.52	106.32	105.36	105.82	106.74	106.05	103.57	104.15	103.83	106.12	105.53	103.45	108.81	106.31	103.29	103.41	107.89	101.26	107.09	108.97	101.64	104.53	107.27	107.26	107.53	108.8	101.25	105.97	102.14	102.4	100.87	106.01	107.29	107.12	101.25	105.68	106.22	104.98	106.03	102.43	108.06	104.71	107.76	106.06	104.7	104.12	105.58	107.89	105.08	100.35
109.27	104.8	105.77	107.91	107.8	105.36	110.01	106	111.85	110.08	105.41	109.18	108.38	105.99	109.75	108.5	111.69	103.59	107.29	105.48	106.51	103.56	109.96	106.98	107.83	108.12	107.1	111.39	112.51	110	106.44	106.03	109.62	107.79	108.9	109.36	111.94	106.83	108.9	110.99	103.95	106.47	108.14	108.62	111.15	108.67	110.63	111.83	109.72	108.75
107.99	105.79	107.86	105.54	105.48	106.64	104.14	104.79	107.41	109.45	111.12	107.84	110.84	109.04	109.34	107.19	107.04	107.24	111.51	104.01	111.45	111.47	109.08	109.07	108.88	113.71	100.8	108.78	110.49	104.02	106.4	106.49	103.78	105.32	107.69	107.76	108.06	107.68	108.78	105.67	105.97	107.17	107.75	106.92	109.66	103.93	109.4	113.33	109.66	107.36
102.54	110.67	107.64	107.7	106.35	103.71	110.14	108.39	102.52	108.04	104.77	105.4	104.8	106.76	109.36	104.1	106.96	112.01	109.18	103.63	100.58	110.19	103.4	103.16	106.87	103.33	108.91	106.05	107.07	104.03	108.8	100.59	104.09	108.85	109.79	105.43	107.18	106.28	109.47	105.98	107.31	104.42	108.45	104.05	106.67	106.61	107.79	105.79	105.92	108.01
98.251	97.292	102.48	97.392	97.96	96.697	100.73	102.58	98.66	101.2	100.44	95.96	101.22	97.148	99.939	105.86	98.811	101.74	102.27	98.06	103.61	100.87	99.379	99.469	98.925	105.02	102.74	100.79	98.535	104.71	101.59	99.835	100.07	103.93	101.43	102.53	98.591	101.97	100.2	100.03	100.04	99.883	101.22	101.54	100.64	95.063	101.82	102.9	105.31	101.06
112.43	109.68	108.95	107.17	111.43	109.83	108.13	109.49	108.72	107.73	107.34	107.39	111.71	108.42	106.35	110.65	108.04	109.96	105.97	109.52	105.39	108.77	107.82	105.11	104.51	109.94	111.2	111.65	107.15	109.34	112.72	108.02	108.06	106.36	111.44	106.93	109.75	106.8	108.82	109.86	109.43	110.17	107.29	109.86	110.41	107.1	107.99	109.39	111.57	112.43
111.79	110.54	113.75	105.3	106.41	107.03	106.78	110.66	108.56	110.79	107.74	110.01	104.37	110.53	108.68	108.83	107.5	107.59	109.26	105.21	111.29	107.06	106.15	109.6	103.79	114.09	107.53	108.49	108.66	110.14	109.55	104.24	107.49	114.52	108.41	106.92	105.45	110.06	109.7	110.96	103.52	107.35	110.44	108.53	106.62	104.48	109.05	107.62	110.35	109.23
106.9	101.99	103.8	106.6	105.69	103.48	103.76	106.22	107.55	105.5	107.82	105.12	104.86	106.85	107.73	107.55	110.21	107.43	104.29	100.54	106.41	104.06	105.59	105.26	110.82	110.93	105.19	105.26	105.25	107.25	105.26	104.9	104.5	105.99	103.08	101.51	109.47	107.29	104.94	106.12	101.03	100.76	101.82	102.7	105.16	105.95	103.89	110.62	100.48	106.11
108.67	102.85	106.62	105.43	112.77	103.7	107.11	109.33	104.86	107.06	105.09	105.21	104.13	108.32	108.04	107.39	106.78	103.9	105.68	103.37	107.26	105.1	104.39	101.97	105.38	104.84	107.86	103.03	107.97	107.34	108.01	100.8	104.53	108.83	101	106.93	103.83	107.24	101.18	101.11	107.24	107.63	104.58	105.4	104.09	106.63	102.61	107.24	109.76	104.92
106.7	106.92	105.85	106.31	101.35	108.65	108.26	108.21	104.28	108.88	104.48	105.74	105.32	110.67	107.24	106.19	103.03	107.83	110.01	104.58	105.47	103.96	103.12	109.63	107.13	102.53	102.04	108.24	105.53	105.31	106.13	103.86	108.7	106.66	106.69	104.33	105.37	105.58	102.69	107.29	102.81	106.21	105.73	104.13	108.93	105.88	107.2	104.22	102.14	106.34
110.51	110.43	107.41	105.79	109.54	108.65	111.75	109.22	108.06	103.48	105.6	109.97	107.75	106.22	106.16	108.81	105.88	110.21	108.79	107.23	111.15	107.42	110.3	105.47	105.25	105.67	107.06	111.57	109.51	105.8	108.38	108.36	108.59	112.55	108.27	106.24	110.99	111.26	107.54	105.82	109.75	109.08	107.09	106.47	108.87	106.16	107.83	106.64	112.33	111.79
106.85	106.64	105.28	105.08	108.04	109.11	107.88	107.63	109.36	104.9	107.51	110.28	107.89	105.15	105.42	103.73	111.14	107.08	104.72	103.84	110.36	112.32	110.88	105.38	114.21	111.46	111.93	108.46	107.63	107.77	110.19	107.42	108.51	108.93	112.05	110	106.6	109.82	104.15	108.67	108.22	107.05	107.6	108.3	107.89	108.85	107.97	108.28	110.18	108.16
105.68	105.45	103.43	105.06	108.72	108.01	106.91	101.12	104.78	107.6	110.02	107.41	110.97	109.27	106.72	108.57	108.99	108.1	102.71	104.45	106.03	104.79	109.69	102.03	104.29	105.03	103.9	107.58	107.67	103.64	104.78	104.75	106.41	105.07	103.53	107.15	105.43	107.86	104.63	105.05	104.84	108.61	103.63	108.54	108.01	102.67	104.78	104.29	110.51	106.73
104.44	105.33	106.74	104.95	108.8	110.57	107.07	106.36	105.75	102.69	108.94	110.31	107.62	106.43	109.55	106.93	109.56	107.01	102.9	104.7	110.63	101.46	105.75	101.17	105.89	101.96	107.91	103.64	106.72	110.18	106.13	104.96	105.36	105.58	106.35	110.63	107.58	106.47	108.77	98.813	104.02	105.25	106.08	106.82	108.7	107.75	109.08	107.2	104.89	104.32
106.8	105.89	107.29	110.83	104.42	113.06	108.86	108.52	104.1	108.08	103.63	104.99	105.74	104.57	110.39	106.46	102.23	108.28	109.55	106.4	109.61	106.06	106.14	105.64	106.79	106.57	107.59	107.81	100.87	111.95	111.92	111.36	106.91	108.17	110.45	108.48	104.88	104.69	107.45	109.95	107.18	109.67	101.65	112.23	109.89	106.17	109.62	104.41	110.05	109.31
104.91	106.68	106.23	104.43	105.71	104.5	103.02	108.79	101.16	104.67	104.59	105.44	105.86	104.44	104.57	103.34	101.24	105.83	103.64	107.07	108.97	107.22	106.43	108.7	103.4	109.75	107.16	105.41	107.08	105.27	105.21	105.57	107.54	102.21	105.99	106.71	106.39	104.94	104.18	106.09	104.16	105.78	105.25	102.49	102.31	105.88	106.26	112.02	106.71	106.2
105.03	103.86	111.15	106.9	107.01	105.73	106.1	106.24	111.1	105.41	110.09	106.59	107.29	102.4	106.74	106.32	106.97	104.72	106.65	111.33	109.24	106.54	105.58	110.05	107.9	108.91	107.59	112.36	106.79	106.53	111.99	107.8	109.5	109.31	105.65	109.29	111.39	108.43	104.77	106.32	105.01	108.51	111.38	110.66	106.85	107.51	105.42	103.97	111.25	107.4
109.02	103.64	109.63	103.85	107.54	107.4	107.62	107.79	107.38	108.41	109.85	102.21	110.25	108.1	105.16	108.17	111.66	109.1	109.75	105.25	108.37	107.9	109.07	107.12	104.92	109.69	106.92	109.08	105.15	102.71	104.88	108.16	105.21	107.14	109.32	110.66	106.89	109.07	107.82	107.27	109.34	110.54	110.88	108.36	107.92	112.15	107.43	106.16	107.47	106.8
105.5	107.56	106.93	106.85	110.66	104.63	106.09	108.19	104.96	109.27	107.93	99.269	103.03	104.9	106.38	104.34	105.8	108.42	108.95	110.3	103.51	107	104.85	105.06	105.71	105.83	107.07	104.43	104.18	104.57	106.41	100.94	106.42	111.58	101.77	104.56	109.32	107.2	106.27	109.7	102.14	103.72	104.48	108.89	104.91	106.66	109.17	103.6	103.3	102.05
98.598	96.607	95.442	102.39	100.32	99.89	101.04	101.16	101.05	105	99.362	101.21	97.217	102.79	98.852	101.93	97.015	99.571	95.174	101.34	99.611	104.91	102.26	103.13	99.231	104.08	97.387	97.066	101.35	97.709	101.87	102.69	101.83	98.575	101.49	100.31	99.973	101.66	98.093	101.08	103.88	99.319	101.9	97.861	103.37	102.82	102.99	103.69	99.063	98.612
99.364	102.64	100.38	97.856	101.67	102.77	104.69	101.16	104.57	97.189	100.92	98.995	103.17	99.645	102.23	99.229	94.6	99.231	100.81	100.63	102.62	101.13	100.5	102.77	102.36	103.45	98.648	95.749	100.59	102.65	97.225	97.921	100.11	103.22	101.29	102.36	104.73	98.46	103.46	99.528	100.55	100.52	101.53	98.916	104.2	101.61	95.841	100.38	104.15	102.39
105.82	108.3	109.38	107.57	106.07	107.95	106.43	105.06	108.8	106.8	103.41	104.19	106.76	105.44	104.35	103.81	106.06	103.46	105.32	107.66	106.94	107.97	109.83	107.52	106.89	108.16	103.83	101.25	107.34	106.97	108.21	106.39	107.98	108.69	103.97	110.41	107.82	105.48	107.02	105.02	108.66	108.56	104.86	102.16	107.51	109.95	108.26	105.18	104.24	105.6
109.26	104.89	101.5	106.73	111.76	105.58	108.41	107.88	109.69	105.72	107.88	108.19	112.94	108.63	108.56	112.85	108.97	112.55	110.6	106.55	109.57	106.35	111.06	106.77	107.5	109.03	108.47	111.28	109.27	104.66	107.05	105.38	110.04	110.73	107.68	109.32	108.54	105.29	107.45	107.44	112.08	109.74	108.35	108.19	108.08	110.91	110.35	106.98	107.9	108.42
97.252	97.473	99.95	96.551	94.766	97.551	99.232	101.34	95.212	104.36	98.797	95.724	100.79	98.283	97.897	96.915	98.651	99.182	96.104	95.772	102.1	100.61	95.71	98.552	96.727	94.283	97.089	101.52	94.945	95.434	100.84	97.397	94.722	95.832	94.357	91.314	98.794	97.829	101.7	94.144	98.528	101.71	97.932	100.87	98.852	100.98	98.13	99.256	100.45	96.635
108.36	103.59	106.68	103.88	106.93	105.48	101.32	103.75	106.06	105.21	108.61	104.15	104	107.33	108.72	105.96	107.55	104.64	101.25	107.76	102.13	108.51	103.5	107.34	105.65	106.32	103.6	109.09	105.83	107.06	107.91	106.51	105.82	106.5	102.59	105.55	106.59	104.58	107.38	106.74	101.01	105.05	105.72	99.071	107.63	104.61	104.16	105.62	104.57	103.92
103.24	106.45	104.29	105.09	111.33	108.46	105.54	107.26	104.87	105.23	101.51	104.26	106.42	106.82	107.19	108.62	104.49	105.7	110.57	105.04	107.7	102.49	106.5	109.83	104.1	104.61	106.94	110.34	104.8	105.86	105.27	109.23	107.19	103.85	106.52	103.85	106.38	107.14	101.53	108.48	110.23	106.15	102.12	106.15	101.5	104.04	104.08	106.73	108.87	108.67
108.15	110.11	106.56	111.72	107.52	108.11	106.52	103.3	110.32	110.32	108.42	106.17	103.95	104.47	101.93	110.03	105.79	108.25	107.21	106.02	106.17	105.92	107.16	104.96	108.05	105.9	110.52	104.13	105.9	111.39	104.51	109.65	103.09	103.17	104.26	101.87	106.59	110.74	105.3	105.25	104.47	106.58	105.38	107.9	103.26	106.4	107.23	107.41	106.04	109.49
105.97	101.86	103.3	109.94	102	102.12	109.53	102.49	104.63	109.26	105.36	106.89	106.7	103.87	104.01	108.34	105.84	102.05	109.37	108.72	107.46	102.17	103.55	110.08	104.69	106.72	104.19	102.21	109.55	101.11	99.728	106.19	101.95	103.05	104.91	105.55	104.62	106.12	108.16	105.18	102.53	106.7	102.68	101.69	99.589	109.1	105.58	106.48	108.01	106.75
106.74	103.2	106.25	103.12	110.45	108.48	105.52	105.27	105.09	107.66	104.86	105.92	107.31	108.33	106.59	108.34	102.03	102.53	108.93	101.05	101.42	109.04	107.35	105.75	110.49	104.15	103.43	107.49	101.37	106.02	107.05	107.98	104.2	106.33	102.87	105.76	104.81	108.72	103.36	107.21	108.7	104.75	103.01	107.34	103.66	104.1	102.33	105.71	103.23	106.11
106.91	104.02	103.44	107.43	104.73	102.48	108.89	107.32	105.03	106.87	105.72	107.45	104.79	106.3	104.9	108.43	104.96	105.74	104.72	105.38	104.11	98.512	104.8	103.98	105.35	105.4	106.95	109.43	104.19	105.59	108.04	108.02	104.29	102.95	108.36	107.99	111.28	107.57	103.29	103.49	104.71	105.48	108.65	102.94	105.89	106.91	102.14	104.89	105.26	104.09
105.16	109.6	109	104.13	103.56	105.87	107.47	107.43	102.58	107	104.63	106.55	108.65	107.44	105.04	103.59	108.21	101.52	105.89	107.08	106.51	103.23	106.86	106	109.51	104.81	101.72	108.27	107.62	108.02	110.41	104.84	103.24	105.03	106.59	109.35	103.29	105.36	106.61	108.45	109.18	106.51	105.98	109.14	106.48	104.82	105.03	104.99	108.37	105.26
107.89	111.18	106.59	111.28	114.03	106.77	110.59	109.18	109.04	112.3	108.35	106.85	108.28	111.01	109.98	107.76	109.09	107.5	108	108.29	104.5	107.71	108.96	111.92	109.05	101.22	110.85	107.51	105.6	109.62	106.7	109.63	110.16	109.63	111.45	103.92	107.26	110.38	111.18	107.93	106.39	105.81	108.08	105.63	102.07	108.95	106.21	111.47	109.07	110.72
110.03	110.76	109.53	110.09	110.51	107.61	105.69	107.72	110.63	109.65	106.7	113.81	110.32	106.79	107.79	104.36	111.53	107.9	103.44	104.72	110.17	104.81	106.53	110.21	106.83	110.66	108.42	110.93	108.82	104.81	110.12	106.62	111.39	107.94	108.93	109.85	107.86	108.15	103.11	105.15	109.4	107.94	109.21	114.03	108.74	110.39	109.19	109.13	104.84	107.4
96.267	102.06	104.04	99.831	103.12	98.595	104.79	99.128	97.279	98.715	93.759	98.153	98.241	96.15	96.723	100.34	97.169	100.71	98.094	98.427	98.553	100.46	99.379	102.12	97.606	99.348	103.27	100.4	98.441	99.473	99.558	96.034	98.786	102.24	98.977	99.399	102.22	98.81	97.364	101.14	100.62	95.254	100.37	97.903	96.366	95.959	93.694	103.05	99.715	99.335
96.129	91.821	97.05	96.687	97.317	95.105	100.73	96.394	94.813	96.429	97.877	98.681	96.276	94.817	99.957	97.05	98.727	96.874	95.232	95.07	100.75	96.966	93.893	95.617	100.34	94.84	94.684	92.632	99.807	96.117	96.415	96.559	98.912	100.74	100.78	99.361	94.18	99.335	101.79	103.2	97.713	98.63	97.419	100.24	97.865	97.553	99.525	94.826	99.423	98.504
107.49	111.31	111.2	109.54	110.48	110.83	108	104.54	109.76	109.69	107.72	107.13	103.65	106.54	103.56	106.69	101.4	112.57	107.38	109.04	108.43	106.69	109.57	108.18	105.93	103.97	105.56	111.17	106.68	106.9	108.61	105.55	110.12	108.28	115.22	111.28	103.19	111.05	106.57	109.41	108.43	113.46	107.67	106.24	109.14	106.72	107.88	107.94	106.25	105.34
109.61	109.54	106.36	112.72	109.6	105.98	103.84	114.37	113.38	113.32	110.77	112.91	108.86	111.21	111.64	107.68	110.01	116.02	110.01	109.6	110.1	107.77	111.87	109.35	110.48	108.14	110.59	111.11	108.51	113.55	109.21	111.25	110.76	106.07	107.32	109.92	109.45	112.77	112.77	110.58	111.03	112.74	108.62	111.62	113.02	110.83	109.26	109.59	109.16	113.36
107.57	110.32	107.12	102.64	102.89	101.07	107.93	106.6	101.65	104.98	105.03	103.89	102.97	103.32	104.8	110.02	104.31	109.08	106.03	108.69	103.43	107.69	107.4	104.02	107.04	107.39	111.74	111.71	112.63	106.78	109.41	105.06	110.1	112.05	102.07	104.94	110.1	108.83	106.64	104	101.61	109.6	105.08	107.79	110.26	108.28	101.89	104.27	107.46	106.01
104.44	102.56	104.58	99.821	100.92	101.98	97.25	98.622	99.416	97.09	98.532	99.683	98.973	103.18	101.99	99.379	101.15	98.639	103.36	98.915	101.8	98.217	102.71	105.43	104.03	100.17	97.687	99.501	100.65	98.488	98.413	98.734	100.99	101.54	100.42	100.42	102.65	97.749	96.003	105.01	103.36	102.43	106.34	102.11	98.782	98.861	103.97	98.959	101.43	105.22
108.18	109.52	108.3	105.52	108.8	106.3	106.51	107.04	106.82	104	111.45	109.84	107.37	108.74	105.04	107.82	110.56	105.63	107.22	110.79	111	108.17	108.16	105.84	105.2	107.52	109.06	110.45	108.53	108.27	109.87	105.35	108.69	108.85	105.57	107.92	106.73	107.22	107.57	109.3	111.71	107.78	106.46	109.44	113.1	109.84	108.19	105.47	107.43	104.34
113.59	106.73	111.79	110.63	116.72	111.8	111.87	115.44	111.82	114.93	108.86	109.89	108.49	111.84	108.45	106.96	111.19	106.55	112.91	111.44	107.53	111.74	111.96	109.18	110.62	110.62	113.11	103.87	108.74	111.34	110.61	108.44	109.37	108.8	108.75	107.6	108.64	111.98	108.16	111.62	111.36	111.67	107.23	109.43	107.78	108.53	115.04	108.74	113.26	105.87
112.86	108.51	111	109.96	113.55	108.77	106.42	116.95	113.32	113.18	109.47	111	110.33	112.13	111.66	108.1	109.94	107.22	109.62	109.25	110.21	114.47	107.02	113.36	109.67	108.23	113.74	114.03	107.23	110.07	107.36	110.04	108.36	112.72	109.35	105.04	103.83	109.52	111.79	106.53	107.34	113.85	110.88	109.97	109.88	110.45	109.11	111.81	111.83	108.01
103.23	103.74	103.01	98.573	106.72	101.21	103.76	99.882	98.925	95.641	101.05	101.56	99.728	103.71	105.91	99.111	101.24	100.66	101.24	101.64	100.52	103.17	102.7	103.42	100.61	100.06	100.96	100.49	102.48	101.53	103.79	100.52	101.95	99.394	103.02	101.81	102.3	104.33	100.17	101.44	102.79	99.779	97.527	99.946	104.26	102.31	96.549	100.19	101.04	99.274
99.122	99.924	98.968	96.086	98.444	95.02	93.342	100.8	96.32	99.186	102.53	99.447	96.706	98.753	95.464	101.2	99.3	91.548	95.68	93.203	99.425	97.724	96.174	101.04	99.853	97.702	97.74	94.81	95.787	101.26	96.136	98.762	96.617	99.334	94.613	95.297	96.782	97.039	97.929	100.22	95.527	98.536	97.217	95.917	101.17	100.19	100.39	95.776	94.136	95.341
100.58	105.81	109.48	108.18	104.43	102.32	106.35	107.71	106.18	104.32	108.58	105.07	108.52	104.98	104.84	106.03	105.08	105.84	104.93	110.84	106.81	106.41	100.45	105.37	108.45	106.51	110.34	105.52	103.44	113.28	104.11	107.98	108.16	107.01	106.49	102.03	102.95	108.03	104.41	104.05	105.61	107.28	105.24	106.75	105.84	107.1	106.84	104.48	104.13	109.45
108.12	106.2	104.99	107.64	107.04	105.1	103.27	104	105.19	108.84	108.51	105.24	106.01	104.16	104.67	105.3	103.05	105.3	109.06	107.34	104.53	106.37	107.6	105.63	105.76	105.07	104.65	104.08	105.78	105.78	97.599	109.21	106.72	111.16	105.06	103.92	102.82	105.47	108.29	102.7	111.38	107.28	105.45	104.17	103.91	105.45	102.58	109.33	108.87	103.53
105.76	106.52	103.39	107.54	107.21	105.73	102.27	108.83	106.14	107.77	107.92	106.04	108.23	105.24	108.06	102.4	105.08	104.77	106.27	107.74	102.07	109.08	109.81	108.67	106.24	112.77	104.34	107.68	107.98	104.98	109.35	108.48	103.58	105.78	104.44	107.91	105.62	104.35	106.75	101.9	105.13	106.15	110.78	108.53	105.95	104.94	104.65	109.38	102.68	103.65
105.03	103.6	104.91	107.09	103.83	104.86	105.35	103.65	107.84	104.7	103.79	108.34	104.45	107.68	107.6	104.65	105.89	104.64	105.55	105.42	106.39	109.79	109.76	99.431	102.66	106.83	105.25	105.34	103.85	104.02	103.61	105.08	102.51	108.86	106.5	108.07	106.21	107.16	105.09	105.02	110.81	106.26	104.43	106.59	103.1	105.75	101.93	105.73	105.86	110.09
104.72	109.38	109	109.45	110.19	106.79	106.76	106.01	107.02	112.92	111.3	106.52	102.47	110.06	108.24	107.57	104.69	110.39	108.73	110.3	108.27	112.36	109.44	104.29	109.19	105.72	113.52	106.5	107.7	107.46	108.9	113.05	106.46	107	106.47	108.67	106.37	108.44	105.21	110.33	111.14	102.66	106.68	106.12	108.77	107.25	110.48	111.67	110.77	105.99
105.95	108.51	102.32	106.18	104.52	107.23	109	108.78	108.51	105.53	106.71	111.34	105.02	107.17	108.83	109.35	105.97	109.22	109.45	106.54	108.44	103.93	105.95	110.36	107.06	103.17	106.76	107.06	108.24	106.44	103.36	104.56	105.02	107.45	107.25	106.95	105.27	98.402	107.31	107.73	109.14	106.83	108.55	106.39	110.68	111.31	103.75	107.52	103.8	106.76
107.43	107.22	110.05	108.36	104.42	108.68	105.23	111.22	108.61	113.02	107.81	104.72	108.66	108.83	109.08	111.99	108.75	108.74	105.24	107.88	107.02	105.41	106.55	112.21	110.64	108.32	108.4	109.02	106.41	108.37	111.94	102.22	106.13	110.69	108.98	107.22	109.84	107.85	109.65	111.48	109.54	106.89	108.3	111.31	108.64	109.19	110.34	109.25	109.43	112.52
100.38	100.17	98.101	101.79	96.303	99.784	101.63	102.45	97.868	98.848	99.245	94.584	102.83	105.3	101.67	99.319	100.98	102.69	97.713	99.452	103.7	103.92	99.435	103.97	100.21	96.933	104.25	101.77	101.3	101.89	98.424	101.03	99.392	96.341	99.82	99.674	101.21	98.241	102.01	99.969	101.01	100.19	97.827	102.83	100.25	101.44	103.81	101.31	102.19	100.41
103.17	102.21	103.42	107.51	102.01	104.17	101.87	107.01	106.68	105.53	104.92	101.46	104.24	105.64	107.68	104.45	109.68	105.45	106.29	105.34	107.84	107.21	108.7	105.39	106.47	108.24	106.16	106.36	106.58	102.68	102.39	107.47	103.49	101.88	105.93	107.87	106.68	102.53	109.41	108.18	104.64	108.39	104.09	106.42	107.23	103.08	110.11	109.19	102.51	107.15
111.67	108.35	112.69	112.67	106.05	106.16	107.97	112.22	108.94	108.04	109.54	110.27	109.79	104.96	109.17	107.38	110.78	108.36	107.74	109.3	105.01	106.73	111.07	102.83	107.49	108.07	104.53	104.07	107.46	112.39	105.95	111.29	107.65	113.09	111.79	105.31	109.94	107.6	105.63	105.74	110.24	107.06	105.59	108.72	105.17	108.97	109.03	109.09	106.89	109.05
104.18	104.5	105.84	107.23	107.1	108.83	104.48	103.92	110.73	105.58	113.95	107.49	100.32	104.48	103.89	107.57	103.99	104.86	104.25	107.07	104.76	108.08	102.95	106.11	105.32	100.77	107.24	106.3	108.18	110.66	100.47	109.24	105.17	104.65	105.08	103.51	105.75	106.55	104.95	104.73	101.54	104.13	106.88	105.05	103.59	101.07	105.08	105.66	106.15	99.658
107.4	107.48	104.59	104.3	109.05	104.89	102.8	112.46	103.63	101.47	104.26	101.94	108.74	104.52	106.08	104.54	101.83	105.58	104.77	109.06	102.22	109.42	106.16	106.94	101.14	106.09	108.45	104.26	103.31	105.97	105.74	107.42	108.14	104.78	104.74	105.23	107.69	99.597	104.08	105.62	107.39	100.85	104.79	108.17	104.32	104.03	107.08	105.59	100.68	106.98
100.72	101.99	101.36	100.12	99.433	102.1	102.04	98.154	103.15	103.58	105.04	97.187	101.01	103.52	100.13	99.344	101.3	100.29	103.02	101.79	101.84	101.62	104.61	100.37	104.41	103.28	97.739	99.225	99.575	104.56	100.48	100.66	103.32	103.56	105.32	98.445	102.88	101.07	105.55	98.496	99.406	96.911	98.835	103.54	100.5	98.588	103.36	102.96	96.756	99.765
105.55	108.19	102.85	105.55	101.23	104.66	105.84	106.52	105.76	109.42	106.48	109.58	105.93	108.63	107.44	105.2	104.26	106.81	102.06	103.66	109.34	110.31	105.54	107.64	105.91	108.34	108.85	107.81	102.72	101.72	108.08	107.3	106.46	103.43	103.48	103.91	110.09	102.2	104.82	103.88	105.18	109.42	108.7	108.67	107.21	109.29	111.53	106.58	105.79	105.65
100.76	101.9	96.737	98.319	102.26	97.832	101.18	100.07	102.17	96.394	99.509	99.974	99.339	100.83	101.77	99.229	102.24	95.535	99.297	98.337	103.93	96.134	102.98	99.467	100.98	95.898	96.618	96.747	102.66	101.92	97.932	100.26	102.38	98.856	100.06	98.083	100.07	99.81	105.13	99.071	98.189	106.55	99.997	96.127	102.45	105.58	98.032	102.25	101.14	101.55
106.96	107.99	107.84	104.95	109.16	111.64	107.85	111.52	105.74	108.77	110.03	112.38	109.62	107.13	109.93	113.15	108.93	113.04	105.39	108.48	108.83	109.97	109.15	110.79	107.95	110.18	107.66	106.15	106.46	107.88	108.41	110.32	108.97	108.75	104.7	112.13	107.84	104.05	106.03	109.11	108.33	107.5	110.37	110.13	108.12	106.9	108.05	109.95	112.54	105.63
107.04	107.41	110.17	107.02	101.36	104.56	108.56	101.62	109.3	109.04	106.51	106.26	105.61	108.83	103.22	106.59	107.7	109.84	105.72	108.55	107.97	106.15	104.91	109.22	110.28	108.57	103.79	106.1	105.39	107.73	111.24	111.18	108.36	108.34	109.8	108.29	105.83	109.69	104.87	112.27	108.41	109.45	105.1	107.43	104.47	109.09	105.81	111.97	108.58	110.04
108.66	109.72	108.35	105.76	107.45	108.58	107.06	107.73	106.63	106.56	111.51	111.1	106.63	110.17	108.7	110.37	108.03	110.52	106.59	106.04	108.18	105.74	110.84	107.06	108.37	104.03	107.02	111.23	105.81	106.85	105.21	103.85	111.96	110.7	107.12	111.95	111.31	109.92	107.43	103.56	104.26	109.05	110.21	109.73	107.66	105.75	104.68	113.49	105.65	111.41
108.61	101.88	104.3	103.75	104.98	108.16	106.59	105.24	106.47	105.55	107.69	105.69	107.08	104.98	106.18	101.92	108.92	108.97	102.77	107.07	106.96	106.1	105.81	106.39	106.43	107.67	100.81	107.62	106.91	106.79	107.1	108.28	105.11	101.1	111.44	103.54	107.42	102	104.54	106.43	106.59	107.59	106.57	103.73	103.68	108.86	105.58	104.36	106.93	106.42
106.55	107.02	106.17	107.37	103.34	105.94	106.35	105.77	103.09	111.56	106.01	100.36	102.58	109.89	103.67	106.52	101.12	104.45	106.17	106.43	95.414	107.88	99.983	106.32	102.66	104.8	104.15	105.48	108.26	107.83	104.54	99.705	103.89	103.12	103.66	105.15	105.39	104.63	104.25	102.76	105.25	104.45	106.3	103.96	102.52	108.68	106.65	104.43	103.22	100.84
108.18	108.06	105.35	112.05	110.23	108.89	107.34	107.34	111.94	106.56	109.26	108.75	111.17	110.06	105.78	108.96	105.54	106.27	108.1	104.97	109.32	104.8	108.2	107.97	105.03	108.28	109.31	107.65	111.05	106.08	106.54	109.96	106.46	107.36	111.74	111.4	109.14	111.8	106.45	108.41	106.06	109.28	108.99	108.1	110.58	103.41	111.45	105.51	114.93	107.67
108.49	106.5	106.82	105.83	106.75	101.16	106.56	107.96	106.22	105.26	106.32	103	106.5	106.58	108.06	104.36	106.86	107.33	101.99	104.76	106.37	105.26	107.33	105.09	106.01	105.04	103.36	106.75	103.05	110.56	101.77	100.03	105.94	111.33	105.83	105.18	103.98	104.43	110.01	106.25	103	106.04	106.52	102.83	107.99	108.21	103.28	104	107.34	109.37
109.4	107.74	107.21	105.04	107.7	104.55	108.83	108.45	111.86	105.18	110.77	102.06	107.35	107.66	106.68	105.67	109.84	109.19	106.98	104.21	112.34	107.96	106.68	112.09	107.17	105.32	104.78	109.17	104.04	104.2	105.88	110.12	111.02	108.79	107.96	107.83	107.41	109.32	107.18	107.83	109.53	106.82	107.05	108.52	107.31	107.43	107.11	108.65	107.93	110.52
109.55	108.29	112.89	108.59	109.85	109.88	107.83	108.56	108.46	104.63	109.01	109.43	105.29	105.25	108.98	107.96	107.11	105.49	111.11	109.04	107.23	109.18	106.94	105.87	106.32	106.69	110.06	108.39	109.32	106.87	107.74	103.37	110.19	111.69	114.02	103.83	109.6	110.94	106.29	105.83	108.52	108.7	105.98	109.25	112.08	106.22	110.92	106.17	102.7	109.75
111.79	106.57	108.45	107.66	110.18	106.66	105.83	108.49	103.38	100.96	107.97	104.99	109.31	108.52	104.81	107.37	104.12	112.35	111.74	108.32	111.56	109.98	102.04	111.89	104.82	113.28	106.72	106.73	108.14	112.47	111.42	111.55	109.07	106.18	110.06	107.05	107.55	110.02	111.72	109.95	106.76	109.75	110.17	106.06	107.15	103.86	110.84	108.49	109.25	109.17
95.427	97.695	96.541	96.123	98.103	98.223	94.499	98.975	100.56	97.678	97.695	98.777	98.866	97.821	96.94	104.05	96.592	99.352	98.322	97.224	96.481	95.618	99.38	98.334	94.281	96.674	98.602	99.914	96.992	91.805	99.436	96.109	100.37	95.344	93.924	96.015	99.736	100.39	102.77	97.053	97.438	97.469	99.851	98.193	101.25	95.743	97.157	96.425	98.837	100.14
106.67	107.09	107.77	110.85	104.65	109	109.9	105.87	109.29	106.52	102.39	113.46	112.89	108.69	108.95	105.95	108.8	104.28	109.56	106.27	108.06	103.28	108.91	110.07	109.7	104.38	112.61	105.46	103.73	111.23	105.4	106.11	102.33	105.31	108.9	107.14	105.58	108.14	109.36	109.09	104.11	106.25	107.11	106.87	105.67	110.05	109.58	112.38	111.07	107.65
103.02	101.72	104.83	98.019	101.37	100.3	101.71	98.892	99.352	100.15	99.189	98.295	100.25	98.172	95.982	102.92	98.923	102.67	103.67	99.499	103.05	93.723	95.728	103.69	100.14	101.87	98.697	101.84	98.623	98.804	101.28	100.8	101.35	98.978	100.13	102.16	100.76	98.572	104.03	104.52	101.53	100.03	102.35	100.59	100.85	100.83	102.4	99.631	102.03	104.45
106.36	107.51	103.43	103.49	108.95	103.71	103.62	101.3	107.59	107.13	106.93	106.26	109.11	102.36	103.91	106.88	104.28	102.64	105.04	104.12	105.8	100.93	105.51	106.04	103.23	103.32	107.05	108.29	104.37	105.11	108.26	107.32	112.71	106.52	103.59	107.93	107.24	103.98	107.66	104.63	108.81	106.77	105.77	109.06	108.09	104.9	106.23	107.07	104.5	106.75
110.13	109.28	111.98	108.94	108.91	104.41	109.73	107.49	110.85	116.82	111.34	103.94	109.13	113.4	109.94	108.59	111.61	112.99	112.03	112.2	108.45	112.41	110.51	110.63	111.08	110.23	107.91	114.05	113.72	110.27	114.19	111.33	107.79	111.69	105.05	113.54	111.56	115.06	108.98	108.01	112.13	106.29	111.27	114.61	111.08	110.62	111.88	113.23	104.57	108.56
97.376	105.73	96.935	97.133	101.4	100.62	98.998	99.949	103.3	101.16	100.78	101.09	96.939	101.79	102.37	102.71	102.6	99.177	103.11	101.07	98.116	100.88	96.076	100.47	100.9	103.97	103.63	101.42	98.324	103.47	101.17	100.87	99.565	102.65	98.907	104.58	100.69	98.457	98.844	100.57	103.56	102.49	100.79	102.54	98.165	100.16	101.57	99.37	101.5	100.62
104.53	105.92	105.76	107.05	107.21	107.74	102.26	109.78	104.58	105.11	109.28	104.93	105.21	105.7	104.07	105.01	104.71	104.32	111.23	105.52	106.05	107.06	110.01	108.19	111.6	109.11	111.45	103.88	107.61	109.03	106.59	107.34	106.31	103.71	106.92	103.38	107.48	111.96	108.08	108.38	104.24	109.15	103.04	104.77	106.74	110.58	104.51	105.07	104.32	105.15
104.24	103.44	100.52	107.1	106.27	108.04	102.12	106.94	105.7	105.2	101.72	108.95	103.76	101.84	102.12	102.79	106.26	100.82	105.61	111.19	106.56	103.84	106.42	107.96	104.47	107.01	109.83	104.13	102.89	106.08	104.53	103.14	99.342	105.07	103.67	104.55	106.34	104.83	106.39	105.18	103.31	108.89	107.96	102.75	109.76	106.13	105.7	107.08	105.12	106.99
106.33	106.85	108.87	105.91	105.52	107.33	107.86	110.87	104.72	108.31	107.67	113.83	108.47	115.08	108.1	102.76	106.12	105.87	109.06	109.33	106.58	107.24	112.01	106.34	107.53	109.78	106.6	109.96	110.42	105.72	105.41	103.2	109.23	109.83	104.83	109.81	104.68	108.42	108.51	104.52	105.23	106.13	107.11	107.29	100.47	110.55	105.78	108.9	106.86	114.22
106	102.71	104.48	109.18	104.96	104.46	110.58	106.43	106.92	108.92	111.68	105.62	105.34	107.13	106.38	104.19	105.14	103.97	108.2	109.52	103.33	109.72	104.75	106.88	103.21	105.73	104.16	104.83	108.19	106.97	103.68	101.6	105.72	104.32	104.65	106.26	107.79	104.56	103.74	104.6	106.52	107.64	106.64	105.86	105.89	106.34	107.49	109.71	105.43	106.65
108.94	111.73	107.79	112.6	115.42	106.79	108.49	110.32	107.56	109.12	103.28	108.2	110.88	108.1	107.79	106.93	110.39	108	105.75	111.17	111.43	108.73	105.16	108.34	105.3	110.29	109.57	109.81	111.75	111.15	106.33	109	109.71	104.59	105.41	105.87	108.69	108.58	108.92	106.96	111.2	105.55	111.82	105.54	107.01	106.78	107.92	107.29	112.07	107.61
103.22	100.54	93.245	98.287	104.32	100.5	102.59	103.08	99.721	99.1	102.25	102.27	102.44	94.391	98.089	93.949	99.279	94.448	100.14	95.634	102.78	96.308	98.311	102.38	99.764	94.83	100.76	98.34	93.373	98.682	100.01	100.14	97.304	101.65	98.409	100.75	98.06	95.178	99.197	98.301	100.89	100.71	99.682	97.6	98.73	98.474	100.82	101.22	102.23	99.78
105.44	111.94	106.73	104.55	115.24	102.84	106.24	104.88	110.03	108.95	104.38	108.91	105.82	103.05	105.13	112.79	109.04	111.1	110.36	107.89	110.22	110.08	106.66	107.7	111.5	105.07	105.68	109.41	105.03	109.42	105.36	106.5	108.27	106.65	107.8	111.8	106.66	106.81	109.97	110.26	109.24	108.36	105.86	102.36	104.98	106.59	107.37	109.84	107.63	111.71
100.56	101.65	107.03	97.885	98.919	96.776	99.585	95.54	98.383	102.4	101	102.1	99.636	102.81	100.73	101.62	100.02	101.18	103.16	97.746	100.63	97.552	102.02	101.19	99.063	102.64	97.765	99.572	106.02	100.19	102.73	102.2	99.387	98.435	101.53	100.77	101.63	103.74	104.85	100.68	97.04	98.861	102.97	105.01	96.832	100.51	103.66	101.37	100.67	98.111
109.64	109.15	105.53	106.87	113.4	111.1	110.99	112.73	111.58	107.28	107.54	108.97	107.53	108.66	107.59	107.94	108.3	106.6	113.71	113.08	108.64	112.27	109.73	117.36	110.56	112.71	113.15	109.28	110.89	106.3	108.05	117.39	107.57	111.55	110.94	107.4	109.78	109.02	105.35	109.73	114.44	106.53	113.22	109.29	108.89	109.27	111.91	104.16	109.72	110.71
95.255	94.659	97.445	97.008	95.148	101.16	100.02	99.002	98.527	97.681	95.751	104.76	95.838	97.843	95.219	99.096	96.238	93.557	99.43	94.149	99.893	96.49	99.332	94.222	102.04	95.019	94.037	93.542	99.318	99.627	97.756	97.749	96.427	97.295	102.38	97.273	100.57	96.299	93.37	97.935	98.781	97.629	101.65	93.316	96.052	98.579	98.631	100.07	99.957	97.247
100.99	106.52	105.49	102.74	107.18	107.67	105.81	103.34	104.82	107.01	104.63	104.78	99.644	107.64	102.56	106.93	106.38	103.93	101.79	102.54	108.18	104.52	108.2	106.1	108.37	104.52	102.74	110.49	106.65	107.91	103.35	102.54	107.46	103.85	104.57	102.1	106.19	106.03	109.13	107.16	100.01	103.72	107.26	105	104.02	108.08	105.92	102.1	102.84	105.07
109.78	112.29	107.16	105.02	111.41	105.73	104.74	106.03	107.31	102.93	109.65	106.89	106.62	108.99	103.84	101.71	107.08	102.83	106.49	107	109.82	101.42	107.71	104.72	106.59	102.78	103.73	105.59	108.05	108.8	107.23	104.65	106.09	108.03	102.75	108.87	109.12	105.73	106.71	103.23	103.55	105.84	105.38	104.48	98.938	103.81	105.39	106.89	101.89	105.49
108.28	104.61	109.6	107.6	108.56	109.16	105.69	107.53	107.54	110.37	105.11	104.49	107.24	107.82	103.66	110.14	107.2	110.16	111.89	112.62	108.59	109.84	107.03	113.72	107.66	107.15	112.87	106.17	109.69	107.91	107.69	108.2	108.84	106.34	106.87	108.03	106.79	106.79	107.02	105.12	107.21	104.76	109.62	109.74	107.31	112.74	106.23	110.44	104.85	109.6
107.99	108.61	107.55	109.59	102.4	110.16	108.22	106.29	104.28	105.01	104.21	104.8	104.17	109.24	107.81	104.81	102.2	107.9	103.16	105.22	103.85	105.24	106.66	104.64	104.73	106.17	111.5	107.13	102.58	105.99	106.65	105.35	107.66	108.71	105.38	102.6	108.43	104.81	104.51	104.33	102.53	105.77	104.7	103.33	99.264	103.9	105.9	103.92	108.44	107.24
108.63	106.34	106.65	107.76	104.97	110.4	105.44	106.15	107.76	110.45	103.43	109.64	105.07	111.29	108.08	107.35	109.5	108.22	110.11	107.39	111.3	106.16	110.73	102.9	102.67	109.17	107.72	107.31	104.53	108.98	106.12	107.63	106.05	103.51	105.14	108.49	106.25	110.92	108.18	110.92	104.56	108.67	108.58	106.75	107.89	107.68	110.22	107.79	109.9	108.86
113.5	109.23	110.67	111.3	112.16	109.39	110.75	113.69	108.99	111.71	112.14	104.52	108.68	109.28	110.2	107.63	111.67	109.76	109.76	110.68	108.77	112.77	109.09	109.27	110.52	113.69	112.15	106.81	109.56	112.34	109.17	112.51	106.92	111.7	109.07	110.06	108.03	112.79	110.12	111.52	109.35	110.78	108.76	109.68	108.77	113.03	113.53	109.81	108.93	108.94
107.15	106.82	108.83	105.67	105.39	107.36	109.37	102.1	106.49	100.82	105.93	103.98	103.24	107.07	106.65	105.26	107.04	103.44	102.22	106.01	105.49	102.89	102.71	106.16	100.96	103.88	105.25	104.54	105.09	111.22	106.91	105.57	106.46	101.98	107.88	107.02	104.32	105.97	102.07	105.35	107.05	109.48	109.49	107.18	101.93	108.57	107.76	105.95	100.12	107.02
105.47	102.75	104.57	105.74	100.63	108.58	105.03	108.96	104.92	108.25	106.48	104.58	105.38	102.85	103.21	102.02	106.36	106.6	105.06	100.78	107.26	107.78	105.33	105.08	105.33	107.44	107	104.87	107.18	105.69	106.31	110.12	107.88	104.07	108.46	102.77	101.68	102.13	100.85	104.81	106.99	103.38	103.99	105.7	106.25	106.01	104.89	106.34	107.71	105.03
109.8	103.34	102.82	106.87	110.04	104.43	107.19	106.94	103.12	104.49	106.97	105.36	105.24	111.5	107.34	106.87	104.17	111.15	109.23	104.93	106.51	105.98	103.78	106.65	109.88	103.92	102.56	101.94	105.72	106.71	105.98	108.68	108.86	107.98	110.82	103.72	105.91	105.31	104.08	104.05	106.2	107.45	103.2	104.7	108.37	107.83	106.16	106.58	105.69	103.18
108.14	108.28	105.11	107.79	105.86	108.94	112.61	104.17	108.41	107.14	104.72	103.78	107.9	106.86	107.94	107.92	106.54	110.86	106.06	110.6	110.32	110.8	108.16	111.6	110.56	104.93	106.85	110.47	109.42	108.83	107.61	107.16	107.75	105.43	106.47	104.31	109.12	112.51	107.9	110.3	107.41	105.95	108.47	105.19	108.27	107.02	105.58	104.44	106.48	103.11
104.52	108.29	107.82	103.04	106.79	104.43	108.19	108.12	103.53	108.23	108.04	106.5	108.96	103.32	105.5	106.69	107.69	108.79	106.63	109.56	106.11	115.07	110.02	110.38	102.81	108.99	106.7	108.99	106.87	107.93	104.06	107.75	106.32	106.79	106.53	101.58	105.27	107.5	108.75	105.49	107.24	112.2	107.74	107.55	106.86	106.93	106.53	101.31	108.51	108.57
106.79	106.71	108.92	114.95	106.2	106.5	107.55	105.58	108.92	113.48	105.98	105.74	107.52	107.17	105.06	109.05	104.28	110.21	106	110.05	106.25	102.79	111.69	108.53	111.24	107.88	106.49	107.48	104.26	110.03	112.82	105.59	111.73	107.9	108.42	104.72	107.37	105.54	109.61	106.74	107.55	109.17	105.43	106.19	110.69	104.53	108.73	108.29	107.99	109.71
96.674	97.317	99.382	99.572	96.584	101.74	100.26	97.294	97.805	102.28	95.053	95.885	99.831	95.86	99.297	99.137	101.26	100.78	97.581	92.738	97.204	94.759	96.975	99.089	95.096	97.088	97.516	98.622	99.409	93.325	97.035	99.997	97.119	100.08	96.886	98.828	97.448	95.62	96.931	96.664	97.426	98.303	97.665	97.993	92.763	98.357	96.967	93.937	96.811	97.255
105.82	106	107.76	105.57	108.02	103.24	110.96	104.91	105.99	103.82	106.79	105.6	102.56	104.52	106	110.05	108.27	103.91	100.25	102.01	106.56	106.52	101.14	103.79	107.73	107.03	100.44	105.09	102.05	106.25	106.56	105.19	108.54	105.5	108.12	105	100.41	101.99	103.64	102.26	103.66	104.82	109.53	107.11	106.02	100.03	103.1	103.2	107.52	101.84
105.06	104.07	104.5	108.27	103.02	106.28	103.91	103.32	107.85	104.97	99.298	105.89	104.92	103	108.19	105.69	104.36	105.32	109.11	107.83	104.79	105.36	103.49	103.17	104.92	107.97	104.88	104.15	107.65	103.54	104.6	104.76	105.95	104.92	110.89	105.1	102.08	106.47	108.38	108.19	106.52	106.81	109.9	106.87	107.49	105.47	105.91	110.15	105.61	107.05
104.46	106.3	106.73	102.95	105.87	107.89	102.28	105.56	105.97	105.43	106.21	107.44	106.17	101.43	103.4	105.13	106.89	106.46	110.86	106.87	103.17	104.62	103.39	108.09	104.88	108.8	110.29	105.57	108.97	101.95	100.38	104.6	103.94	104.52	107.4	102.99	104.72	106.53	107.71	103.92	107.29	108.4	104.88	107.32	107.83	104.28	103.14	107.71	109.96	105.91
110.89	108.38	102.34	104.33	108.07	110.33	106.45	109.42	111.31	103.9	109.01	105.47	107.47	107.41	108.88	108.82	106.28	103.76	107.19	108.92	109.55	109	106.65	108.44	105.14	107.88	108.11	108.87	108.96	104.34	107.36	105	104.61	105.32	107.77	108.72	109.08	107.35	109.84	107.18	104.96	102.72	109.83	109.15	106.43	107	110.64	111.36	107.2	103.85
100.35	98.264	95.483	99.778	94.64	96.278	97.71	96.165	95.842	96.192	103.08	100.68	98.199	97.49	100.38	94.759	99.388	96.094	97.312	98.945	96.049	96.891	101.95	96.051	96.188	96.292	99.883	98.197	100.43	94.426	96.278	98.052	99.011	101.07	101.28	97.073	99.756	96.503	103.09	97.58	100.81	95.697	99.055	96.773	100.04	97.41	97.35	97.606	97.067	97.766
108.19	108.53	109.18	109.23	111.15	105.46	107.92	109.63	109.47	108.94	109.34	108.84	106.49	105.04	105.39	108.97	105.06	104.58	109.96	106.1	108.26	112.34	102.58	106.16	109.2	104.53	108.28	108.26	101.01	108.48	110.98	109.89	107.45	112.25	109.84	109.11	105.78	110.63	113.28	112.78	108	108.69	104.26	107.46	107.85	106.61	105.56	107.97	107.02	110.92
102.32	102.86	107.55	98.234	103.85	100.4	100.98	101.17	105.81	101.51	97.733	96.895	97.499	104.1	103.36	103.33	101.85	99	101.75	99.538	103.28	102.4	104.17	99.682	100.16	102.55	102.55	105.97	100.02	103.45	102.04	101.51	97.402	101.16	101.09	97.137	102.96	102.79	99.653	102.71	96.572	98.51	100.49	101.78	102.51	101.53	99.871	100.72	97.968	100.59
107.28	102.41	113.6	111.9	105.6	108.22	110.34	109.03	107.9	106.96	104.82	112.05	105.32	108.75	100.72	109.68	108.81	107.49	109.33	108.36	108.64	109.72	103.43	106.95	109.13	108.21	109.03	108.3	109.72	106.5	106.63	111.67	105.76	113.09	107.04	110.11	108.45	111.45	107.68	105.79	106.56	111.47	110.28	108.88	109.93	112.36	104.82	108.87	107.5	111.19
110.8	109.89	109.54	104.87	106.61	107.39	107.18	111	112.05	108.26	102.57	107.52	108.2	107.18	103.66	109.93	110.96	109.87	110.91	104.97	107.48	105.73	107.04	110.94	105.83	108.74	109.16	110	104.83	108.24	106.18	103.98	107.12	109.64	105.19	109.73	107.17	104.7	107.08	107.47	108.45	106.4	105.49	109.74	105.79	105.75	104.99	109.68	106.64	108.09
105.39	106.26	106.91	100.46	104.76	104.89	109.38	108.4	108.45	106.43	106.36	106.21	104.25	105.76	101.32	102.7	103.43	111.53	103.05	100.93	103.91	109.69	105.25	105.94	108.22	107	108.15	103.82	108.12	106.29	104.78	103.63	106.92	104.49	108.05	104.24	105.73	108.24	101.91	104.8	102.32	103.98	108.31	100.52	105.62	104.82	102.94	104.53	103.34	108.53
103.34	96.451	101.13	102.55	101.97	101.56	104.56	96.519	99.819	101.49	101.31	98.193	97.728	97.109	101.37	101.13	99.445	99.739	94.887	101.7	107.34	104.95	103.71	101.98	107.89	103.43	97.208	102.78	102.64	101.41	98.207	99.192	101.12	101.64	103.68	99.565	98.173	102.07	98.719	99.83	99.227	101.2	103.46	98.55	101.97	107.82	101.3	99.193	101.45	97.465
107.01	104.92	107.26	108.09	108.12	106.39	112.32	105.96	111.24	102.71	108.36	106.7	104.94	109.73	106.86	108.19	105.73	108.28	107.12	109.56	107.17	113.02	115.55	108.29	109.13	107.34	106.86	107.52	107.42	107.11	108.75	106.35	114.25	108.39	110.84	108.91	110.4	111.76	107.88	107.76	107.63	105.71	112.51	107.33	110.66	113.19	110.62	109.05	108.3	109.64
107.51	110.64	109.72	106.4	108.86	105.34	106.41	103.42	105.59	109.28	109.89	108.88	107.62	109.82	107.12	107.63	107.6	107.11	108.39	105.56	106.02	106.21	104.82	108.22	112.89	109.61	109.55	108.69	107.64	105.39	107.55	109.67	107.38	109.23	113.07	104.4	111.97	106.96	112.18	106.58	104.94	107.12	111.96	111.39	104.77	108.96	107.6	109.37	111.89	104.61
106.52	102.17	104.05	105.1	103.93	107.14	105.98	105.12	111.32	109.07	103.47	108.63	106.41	107.15	110.66	105.77	101.81	106.91	102.3	104.6	103.88	103.3	111.37	104.34	105.13	105.64	106.75	107.96	102.61	99.179	104.44	104.95	105.85	106.3	107.56	105.61	104.25	108.4	103.48	108.3	106.01	102.68	101.77	106.29	105.31	106.45	107.59	106.83	104.59	105.6
102.86	107.39	110.77	103.63	108.1	106.4	105.55	102.5	107.68	107.22	105.5	110.97	104.18	105.45	104.44	108.38	100.85	108.53	104.29	105.55	106.51	111.68	103.21	105.16	102.96	106.93	110.35	108.92	104.8	105.98	107.06	101.43	110.79	102.02	106.18	104.61	105.98	108.17	106.38	107.25	105.31	111.59	104.66	105.98	105.21	104.28	102.42	107.2	103.77	102.81
108.03	107.98	106.31	107.57	109.92	110.96	106.5	111.2	109.34	114.15	109.3	105.07	110.98	106.06	110.12	112.25	106.9	109.16	111.08	107.9	112.71	113.15	106.76	107.87	110.71	108.45	106.86	107.92	111.1	106.8	104.65	106.74	109.91	107.82	107.3	107.53	112.27	111.24	112.11	106.26	109.73	106.57	105.41	111.34	115.24	107.74	109.22	110.34	107.91	109.2
107.25	110.58	112.92	105.4	110.15	109.96	108.72	110.96	108.73	108.99	109.18	108.97	108.69	111.98	108.96	107.96	110.77	107.91	107.89	108.57	109.79	110.09	111.84	109.33	105.77	110.39	106.34	110.3	104.89	107.22	102.69	107.37	107.14	107.61	104.84	107.23	109.87	107.14	106.69	106.37	104.45	107.23	108.82	105.28	109.81	104.6	104.65	109.68	108.22	109.5
104.52	103.77	102.7	110.7	109.79	112.48	106.05	109.92	106.89	110.04	105.22	110.2	106.87	111.17	106.29	106.94	106.32	110.24	107.59	108.49	107.26	106.01	108.01	103.26	104.71	102.21	106.68	108.31	105.19	105.61	108.77	106.9	105.63	109.09	105.52	110.78	111.21	105.03	106.58	106.44	105.6	105.08	105.59	105.66	106.77	107.53	107.91	102.28	107.92	105.24
99.814	99.706	96.589	102.74	91.191	97.432	102.13	97.916	96.375	95.7	96.599	98.542	97.991	97.538	95.183	104.37	92.811	101.73	98.444	96.498	93.081	95.403	100.13	97.643	95.075	97.407	92.05	95.75	96.602	98.841	97.136	101	96.315	97.421	100.06	96.681	98.668	97.252	100.98	99.744	99.55	101.32	99.966	100.15	97.835	99.815	103.44	95.036	100.77	93.618
112.52	111.64	108.3	110.4	103.83	112.21	108.52	105.44	107.36	110.51	106.53	108.25	112.25	108.91	108.61	109.01	108.71	111.47	104.2	106.23	106.2	112.27	106.83	110.48	104.3	109.73	102.43	109.93	109.79	110.68	111.4	106.09	105.24	112.31	108.97	103.55	112.38	109.66	108.99	107.63	103.15	111.74	103.56	110.57	109.87	110.36	105.63	110.46	112.52	107.39
105.06	104.18	100.69	105.47	101.33	108.69	104.86	99.945	105.35	108.86	106.2	106.58	104.59	105.15	106.71	106.87	104.89	109.15	106.43	103.39	103	108.92	105.81	109.88	105.59	106.52	107.07	102.44	103.22	109.02	106.79	106.39	105.57	106.04	106.51	109.16	104.51	107.15	108.92	110.66	99.413	104.51	108.15	105.1	106.3	103.55	102.19	106.16	107.91	105.63
104.27	105.51	104.15	110.55	108.87	109.38	104.64	103.03	99.855	103.66	110.34	110.19	105.13	104.48	105.44	102.46	104.05	107.16	103.4	106.68	105.5	109.28	107.14	108.18	108.9	107.79	106.09	106.06	107.7	105.82	105.7	109.94	108.25	103.98	108.49	105.18	104.71	104.28	104.89	111.33	107.17	103.53	103.75	100.57	108.16	103.3	104.54	107.69	109.31	103.24
101.03	101.63	103.89	101.58	101.26	105.12	105.71	100.05	99.494	98.254	101.58	97.188	100.13	101.25	102.57	98.097	99.734	97.886	99.949	97.829	103.82	102.4	101.83	101.15	97.151	100.04	96.687	99.743	100.68	97.948	95.377	103.03	103.53	102.02	104.39	99.989	101.9	101.59	100.71	104.81	98.546	105.21	104.13	99.155	102.77	99.211	102.35	98.878	99.994	99.054
97.172	99.183	98.594	104.35	102.8	101.82	98.587	101.14	103.47	101.85	101.1	97.192	98.265	103.27	100.81	98.885	100.35	101.07	101.27	99.264	98.605	101.98	96.354	99.749	99.261	99.225	102.84	100.53	103.09	97.844	101.9	98.798	98.704	101.33	106.54	102.58	103.89	99.872	101.84	103.77	101.49	102.82	98.157	104.1	103.8	98.35	95.922	101.15	100.06	103.9
109.42	108.91	109.49	107.84	107.3	112.35	108.95	105.26	104	111.03	107.73	112.91	108.41	112.35	108.31	99.261	111.94	107.16	108.28	99.737	110.67	105.18	103.13	110.74	107.97	107.79	109.84	111.49	106.44	108.06	110.14	106.81	110.52	110.21	105.99	109.94	108.45	109.01	109.9	109.16	105.68	106.73	106.2	107.46	109.34	108.73	108.89	111.2	105.12	107.15
108.18	105.59	101.34	107.16	110.08	108.22	110.22	105.81	105.92	107.29	108.66	108.92	106.78	111.23	108.18	106.28	105.78	111.03	107.38	110.2	106.76	108.05	109.3	105.18	103.66	110.88	106.45	106.78	102.61	104	108.89	105.8	108.63	111.99	108.26	104.87	109.61	105.93	105.55	107.5	106.16	105.29	108.86	107.71	106.45	109.41	113.73	107	106.98	110.28
109.14	107.49	111.83	108.26	103.59	104.85	108.86	103.47	106.2	103.21	109.1	102.96	107.82	104.15	109.34	109	105.38	110.88	106.89	105.27	106.53	106.96	105.91	105.99	100.97	107.48	109.61	106.64	110.4	107.25	103.15	102.78	108.52	112.25	106.16	107.41	104.17	103.17	106.15	102.04	105.46	106.28	108.12	105.07	105.3	105.75	106.62	104.15	110.17	103.71
97.42	101.86	103.59	99.617	100.12	101.52	94.468	97.378	97.655	100.81	101.48	95.255	96.959	94.116	97.091	95.933	101.9	98.123	91.991	96.746	94.882	99.433	98.611	102.72	99.157	98.129	100.09	100.84	98.782	94.905	95.405	93.12	92.026	90.828	99.975	98.789	99.153	102.41	97.737	99.808	100.99	95.867	97.552	99.323	97.037	97.827	97.687	102.15	98.825	95.983
108.03	107.93	105.97	104.3	107.25	101.55	103.84	106.46	109.32	108.51	109.02	101.58	107.9	106.34	106.47	105.53	106.63	101.59	109.44	107.32	104.36	103.69	108.15	110.94	103.8	108.56	108.6	108.46	104.46	108.28	107.67	101.91	105.26	103.24	108.74	106.38	101.53	105.3	109.09	106.96	110.07	108.76	109.05	108.61	105.55	108.73	111.34	108.21	102.19	105.45
95.896	97.336	102.31	96.804	97.644	101.52	96.574	97.82	99.58	100.78	100.65	99.364	97.914	97.92	100.81	95.891	97.598	100.26	99.913	97.793	101.08	98.917	99.965	98.382	98.548	98.741	98.018	99.219	95.553	97.979	95.158	95.733	98.51	100.35	96.297	95.867	99.378	96.553	96.583	97.97	98.792	96.721	95.428	98.977	98.991	96.156	101.23	95.738	94.386	98.73
105.88	107.08	105.59	101.73	106.38	101.65	102.35	103.61	106.12	108.21	107.38	103	104.75	109.42	103.33	105.64	109.64	106.03	104.58	105.24	103.48	105.27	102.84	102.95	107.37	109.45	106.86	104.66	105.54	109.71	109.48	104.4	106.46	104.94	105.33	107.06	104.28	105.5	105.08	107.31	107.01	105.75	101.57	103.84	109.26	103.62	105.1	107.37	102.54	106.79
107.11	109.26	111.57	109.32	102.84	105.27	110.18	107.58	107.36	109.07	107.64	108.75	107.99	114.03	108.19	111.95	109.13	108.13	106.51	110.21	106.26	107.86	106.92	110.95	106.47	107.46	112.11	112.5	103.76	109.71	109.28	107.49	113.1	107.39	111.73	108.6	104.24	108.81	109.53	110.28	106.3	110.91	101.33	109.01	107.46	106.53	106.39	110.82	102.6	107.78
105.84	106.61	106.3	105.89	112.57	105.94	105.63	106	109.31	107.99	104.76	109.48	104.96	105.07	106.15	107.5	103.68	104.71	106.26	104.15	107.54	105.38	106.45	97.679	107.57	104.81	103.32	107.81	100.22	104.44	106.38	109.84	103.1	104.71	109.03	106.25	109.38	106.14	108.02	107.56	105.69	106.31	100.32	108.5	107.01	101.47	107.23	102.39	105.92	102.64
111.18	109.92	107.48	103.5	101.83	105.63	105.12	107.11	107.89	106.39	107.95	106.05	103.07	102.44	101.65	106.54	105.48	101.34	106.43	101.57	104.48	107.75	105.77	104.66	104.73	101.17	105.57	102.77	109.15	102.69	102.75	108.64	102.5	105.68	107.12	105.83	104.66	104.74	106.87	109.17	106.58	106.43	108.66	107.03	106.25	109.25	99.771	105.63	106.53	102.79
109.56	111.03	106.43	112.46	107.75	106.72	107.49	109.65	112.45	110.11	109.93	107.77	109.74	113.2	108.91	105.2	111.51	111.12	109.46	110.5	107.9	103.32	109.87	104.63	105.28	109.64	109.21	110.4	105.27	113.27	110.57	113.41	108.35	107.31	110.91	110.41	104.63	110.03	107.86	105.55	107.13	109.98	109.13	109.81	106.16	107.68	106.7	106.27	108.76	109.8
97.848	99.969	97.286	96.748	96.011	90.281	95.524	97.764	101.02	96.197	97.011	95.071	94.681	98.433	98.595	97.487	100.39	96.762	97.833	99.714	100.87	98.752	100.28	96.572	95.719	97.751	97.07	102.83	94.986	96.973	97.066	99.655	99.505	100.97	99.951	97.353	99.465	96.219	94.136	101.37	101.09	102.65	97.821	94.169	99.844	96.223	95.785	96.288	99.889	99.425
106.14	112.42	110.34	115.59	108.47	108.87	108.04	105.36	108.95	105.85	108.14	109.26	107.73	109.29	104.16	110.79	111.06	107.06	111.35	108.02	106.42	110.54	110.21	107.93	107.49	106.47	107.41	107.41	108.7	108.6	109.42	107.21	105.48	107.54	109.65	112.2	107.22	110.32	106.07	105.62	103.1	109.95	108.81	109.33	109.38	108.97	105.87	112.41	112.63	111.18
103.73	107.46	110.16	110	111.76	106.53	108.92	105.43	108.91	112.82	113.15	111.54	107.06	108.06	105.51	104.81	103.63	105.29	106.88	108.35	110.26	109.05	107.3	109.57	102.31	108.56	107.15	107.45	107.1	108.24	108.99	110.85	106.36	109.41	108.09	109.03	106.73	105.45	105.37	107.29	110.42	106.94	104.77	106.81	105.81	106.86	107.82	107.91	107.95	108.25
104.19	105.74	106.36	102.02	106.27	104.26	103.27	106.67	104.28	107.16	111.23	106.66	110.07	105.3	106.61	106.86	104.68	105.34	100.48	96.804	103.53	103.52	109.11	108.63	103.86	107.82	102.67	105.05	107.78	111.72	105.17	112.21	108.12	107.1	101.71	102.77	110	109.05	105.67	105.89	107.5	107.41	106.2	106.55	106.22	106.45	106.24	102.59	107.28	107.39
101.78	104.5	109.98	105.82	106.25	111.07	110.76	109.67	104.44	106.1	105.03	107.77	107.3	100.64	107.65	102.79	105.05	104.04	108.07	107.65	107	106.68	110.15	103.73	105.09	107.57	105.46	109.95	109.31	105.31	109.42	111.27	103.97	109.56	100.26	104.72	106.43	105.61	106.12	107.78	110.15	105.65	101.87	104.55	106.2	110.91	105.85	110.45	109.45	106.21
104.88	107.72	105.54	111.47	107.78	110.65	110.61	105.8	105.11	109.22	108.54	105.3	109.81	111.02	110.17	110.28	110.22	108.25	102.99	111.8	109.18	110.27	106.8	101.89	108.47	107.87	105.86	105.61	105.99	108.07	101.57	103.99	106.56	108.6	105.99	110.45	110.03	106.46	110.33	108.36	107.28	103.86	109.06	103.46	108.19	106.35	109.79	107.24	111.05	107.47
108.05	108.35	102.78	107.65	104.37	105.9	108.51	106.88	106.52	106.9	104.79	106.88	103.76	103.1	109.2	105.1	106.41	107.91	107.87	108.13	103.6	107.91	107.34	107.86	104	106.07	101.09	108.86	104.89	109.75	104.06	107.7	108.6	108.86	110.22	106.06	104.29	110.77	110.15	111.09	106	104.91	100.76	102.84	106.64	106.77	109.08	104.8	108.3	104.71
108.14	104.34	105.22	107.82	107.76	110.08	104.86	105.26	105.06	108.32	107.5	110.31	107.81	107.63	104.66	103.6	106.6	105.99	105.35	107.12	107.16	108.29	101.32	106.76	106.82	107.14	104.09	108.35	106.71	106.86	106.32	101.59	108.59	105.6	104.92	101.55	104.59	103.41	107.39	108.31	106.34	107.09	104.49	107.02	105.66	108.18	102.67	105.96	108.97	102.81
112.69	108.32	104.58	110.65	111.75	102.21	105.62	105.26	107.27	108.83	106.16	112.2	108.55	110.9	104.83	104.48	108.34	103.63	109.23	111.38	104.27	108.05	107.62	106.74	105.37	105.89	107.51	103.73	106.04	112.18	109.52	110.33	108.7	104.53	108.21	103.45	110.62	107.14	111.28	109.62	105.59	109.01	110.57	108.69	103.82	110.41	111.22	108.7	107.75	107.54
107.97	106.55	107.48	106.46	108.31	113.22	106.27	108.18	103.82	106.59	113.11	109.74	108.62	107	109.59	105.88	107.39	106.3	103.43	109.9	105.1	108.87	109.87	105.1	107.86	110.67	109.78	111.19	106.15	106.03	109.93	107.25	107.97	106.44	115.68	110.12	110.67	105.79	113.28	111.09	107.02	109.07	106.38	108.25	106	108.51	106.44	104.83	111.81	110.21
106.19	106.05	109.91	105.06	108.41	102.45	104.55	103.66	107.94	106.27	104	101.11	102.58	103.96	107.56	105.81	110.38	105.86	105.39	105.53	106.4	102.79	106.18	106.73	107.85	107.02	103.24	106.12	107.74	104.74	104.75	105.25	107.8	101.73	105.47	105.13	107.04	102.97	106.77	107.89	106.63	101.95	105.91	109.93	103.5	102.25	102.14	100.22	103.41	101.75
108.61	107.05	105.97	105.77	104.46	108.44	105.1	103.75	107.48	106.23	107.98	104.58	107.12	106.39	105.89	107.2	104.71	103.56	103.83	101.75	104.48	104.54	106.08	101.55	107.05	105.76	105.21	103.14	103.73	110.03	108.13	107.97	106.64	105.01	102.91	101.69	105.17	108.61	109.57	104.8	105.54	107.33	107.8	105.78	105.1	107.58	104.14	105.88	109.65	107.46
99.362	102.07	97.969	97.611	100.74	102.1	97.735	100.46	99.901	102.41	100.71	97.792	99.868	100.54	102.42	103.11	98.011	94.437	101.47	98.042	100.29	98.371	100.24	100.33	100.8	100.52	97.12	99.785	98.044	100.06	102.88	97.673	104.77	97.81	99.742	98.162	102.56	99.519	98.449	94.684	101.54	98.659	100.11	103.76	97.317	100.38	98.497	98.521	100	101.49
105.86	105.53	106.06	107.44	104.74	105.46	104.9	106.56	105.92	112.01	106.7	107.34	108.4	106.99	104.63	108.45	105.62	106.01	106.64	107.75	105.92	109.77	106.69	108.43	110.06	108.87	102.88	108.29	108.33	108.59	110.16	103.62	104.3	104.33	106.42	108.06	104.85	104.12	106.45	102.34	106.8	107.14	105.64	104.55	106.51	102.44	102.34	106.29	103.74	105.95
104.12	107.47	102.59	106.18	105.05	98.935	108	110.98	104.66	103.51	98.468	102.28	106.26	103.97	103.72	100.27	107.46	104.26	106.95	105.42	101.19	102.81	108.29	105.18	105.4	103.06	104.65	104.69	110.6	107	106.03	104.82	103.36	102.94	105.94	105.71	103.02	104.07	106.88	102.63	105.69	105.22	101.44	108.66	107.48	108.07	105.71	109.82	105.32	102.39
102.86	100.2	101.78	98.346	98.566	98.147	98.2	99.644	101.87	100.34	98.835	98.237	101.74	98.014	99.303	102.82	99.329	102.85	97.428	98.486	97.731	99.415	97.585	96.537	101.24	98.134	97.875	101.09	99.922	93.762	100.62	96.96	95.891	101.04	99.424	100.18	98.514	100.16	100.25	99.333	99.046	97.599	96.406	98.425	98.593	98.391	100.67	96.273	99.346	103.71
104.04	105.85	103.96	108.36	108.21	103.21	107.26	105.25	106.84	106.78	107.6	107.33	108.27	107.74	107.04	107.15	105.35	106.21	105.48	106.46	107.61	104.43	109.78	107.12	108.54	106.81	105.96	107.41	104.65	104.99	104.19	107.55	106.39	106.1	106.47	110.47	105.09	109.27	111.12	108.08	109.55	100.62	106.17	103.74	102.26	105.59	102.98	105.07	107.75	105.23
111.16	112.36	106.64	110.31	108.6	111.28	108.17	105.01	115.34	110.25	106.13	111.38	110.12	108.56	112.68	108.76	108.49	107.05	111.86	110.59	105.33	110.62	110.31	112.52	108.31	108.83	107.73	108.61	111.41	108.24	113.46	111.2	112.47	108.19	109.6	111.91	110.09	110.73	114	109.12	110.6	109.76	111.14	108.39	110.1	108.58	115.1	104.07	106.51	112.23
99.785	96.236	94.857	98.528	98.132	100.37	96.41	103.59	95.431	98.976	96.82	97.443	99.434	95.368	98.786	99.845	96.182	102.15	94.884	94.608	97.016	99.765	92.159	97.705	99.763	98.009	95.683	97.312	98.775	97.841	100.11	100.03	98.857	98.898	99.663	94.066	97.631	100.27	99.95	99.58	101.52	103.85	98.927	100.43	100.07	100.26	98.832	97.83	94.456	96.065
108.13	108.65	107.47	107.7	104.41	106.82	106.02	104.98	107.75	109.28	105.98	107.81	112.63	108.5	108.94	111.02	109.11	111.67	104.84	111.73	107.94	104.87	112.41	108.01	109.05	109.81	112.13	107.61	108.86	111.47	105.04	112.71	106.54	108.11	106.69	106.15	105.85	108.73	111.15	107.92	105.27	108.09	111.59	105.85	109.96	103.42	107.23	107.27	110.98	104.51
92.689	98.52	96.766	100.05	99.758	95.245	100.78	96.861	100.05	95.155	96.002	98.86	103.41	95.728	97.705	97.081	103.18	96.951	99.338	96.69	99.283	97.754	97.386	101.09	94.524	99.436	100.7	99.171	97.54	97.15	99.516	98.72	99.45	98.331	99.492	102.32	99.213	100.11	96.511	100.2	98.055	100.84	99.342	97.718	97.917	97.423	96.011	102.08	99.261	97.164
106.94	105.35	105.66	104.18	110.35	109.35	107.05	104.13	106.12	109.96	107.18	103.69	102.17	104.5	102.24	105.7	109.4	108.26	107.75	104.38	106.21	108.12	107.12	105.47	103.73	108.25	102.55	107.55	107.21	106.63	104.32	108.03	104.68	106.97	105.76	111.76	103.22	106.84	103.34	103.56	106.95	106.84	103.92	106.17	105.89	106.65	99.727	106.9	105.92	106.06
104.48	102.81	101.94	98.74	101.09	103.5	100.58	103.23	102.07	99.072	101.96	103.82	102.31	98.644	103.01	94.466	100.1	102.78	102.62	96.341	100.96	101.75	103.26	102.96	101.12	99.217	103.02	100.62	97.908	103.21	100.44	101.41	100.07	99.881	100	101.61	102.11	98.578	101.72	97.589	103.13	97.356	101.52	102.28	100.37	97.455	103	102.13	101.84	103.11
106.61	108.49	108.93	112.32	106.04	105.03	107.52	107.19	109.42	107.77	106.86	111.86	104.21	107.6	110.62	106.75	109.9	109.08	105.7	113.51	109.17	108.99	112.72	105.96	107.75	111.11	107.66	108.95	111.29	107.91	108.42	105.81	107.21	103.64	108.86	113.05	109.57	110.71	108.52	108.49	106.07	107.89	109.23	107.57	108.44	106.54	104.86	105.88	108.81	111.49
110.52	103.4	107.3	106.78	106.24	105.44	106.4	107.68	108.85	112.83	108.21	107.91	100.41	111.47	105.97	110.07	109.38	110.97	109.82	113.11	108.13	110.96	107.21	110.69	107.03	106.85	108.36	103.21	109.28	108.03	108.83	104.93	108.28	112.63	108.58	107.32	108.52	111.85	109.34	104.13	105.09	111.06	106.93	113.67	105.1	108.63	105.76	106.46	109	110.47
108.19	104.94	108.82	103.33	107.63	108.45	105.85	104.35	106.09	103.34	110.8	106.05	105.05	104.96	106.28	104.85	101.7	107.39	103.69	105.26	104.93	103.81	106.48	105.88	105.76	101.62	105.38	104.9	104.28	103.67	101.11	108.13	108.33	107.94	105.02	105.55	110.73	106.57	106.28	106.78	101.1	108.73	102.36	111.61	109.81	107.82	105.23	105.03	103.96	105.83
100.8	98.358	100.18	99.701	102.37	95.255	100.21	97.047	102.68	98.6	99.574	97.329	101.95	98.521	98.891	102.11	103.03	99.548	103.62	96.659	98.764	102.72	101.5	97.767	105.5	104.03	102.49	97.677	102.9	101.34	98.688	97.493	102.54	101.26	97.414	102.12	102.01	99.405	103.01	97.344	99.957	97.039	99.933	98.398	97.817	99.211	100.29	104.02	94.098	102.74
104.61	105.04	108.05	108.68	99.832	104.36	104.34	104.52	105.17	108.37	104.71	110.24	106.87	106.77	107.43	108.01	103.59	108.3	106.32	104.69	100.98	105.53	106.11	107.73	100	107.67	107.27	106.83	108.5	110.08	102.77	108.51	103.72	103.31	106.2	109.45	103.93	102.82	107.13	107.03	108.43	105.7	103.93	104.9	109.72	100.72	105.76	106.78	106.38	102.65
108.21	104.87	102.72	105.18	104.01	104.17	104.73	104.57	105.38	103.85	105.36	102.91	104.34	107.02	104.75	103.5	104.26	100.59	106.06	107.7	99.63	104.48	103.85	104.24	105.15	106.7	104.61	106.15	106.97	106.91	106.49	105.56	109.45	103.7	104.67	103.3	105.85	107.37	106.92	105.08	105.42	103.08	105.27	108.23	104.01	110.29	110.29	106.21	104.49	102.95
116.08	104.99	105.57	107.07	108.9	109.54	111.52	112.16	103.95	108.87	108.1	110.62	110.57	107.85	107.45	109.89	106.29	106.61	106.48	106.43	107.41	106.24	103.22	106.62	109.28	106.95	111.83	109.09	112.2	105.72	108.95	109.12	106.92	110.2	107.41	107.52	106.43	110.4	106.87	107.75	109.03	105.18	108.36	110.31	110.99	106.93	107.76	105.19	106.18	106.22
101.12	101.26	100.54	100.38	99.809	93.465	99.074	98.165	97.901	99.566	98.826	100.69	95.249	102.56	101.11	93.49	100.67	97.008	95.177	93.474	100.62	97.167	97.027	96.082	95.887	96.783	93.85	98.118	100.09	97.468	90.297	100.64	98.142	98.001	97.83	99.609	101.16	100.08	99.245	93.723	93.663	97.266	100.1	98.463	98.316	99.439	96.223	96.24	97.548	95.23
107.86	100.97	100.9	103.1	105.6	104.47	106.28	107	104.19	108.76	104.07	104.22	103.02	106.48	107.39	106.54	108.42	106.53	110.51	106.57	99.415	104.38	104	104.48	105.61	105.36	103.38	110.05	105.14	105.78	106.46	105.53	109.45	106.84	109.03	104.58	101.67	102.17	104.72	106.89	106.24	102.88	107.77	107.48	103.22	104.01	104.48	106.02	102.1	104.24
105.8	108.86	108.62	109.4	110.85	109.94	110.14	105.09	108.66	110.62	108.99	106.87	112.65	109.75	108.2	110.41	106.21	106.86	113.82	110.08	107.62	110.87	107.53	109.21	108.52	106.44	107.73	109.69	108.5	105.7	107.03	110.94	107.34	107.86	104.95	102.05	107.47	108.54	107.34	104.98	114.31	109.03	109.91	108.2	112.97	110.11	108.76	110.98	110	108.16
96.127	98.002	98.723	103.07	100.07	94.568	98.731	100.99	96.42	101.07	106.63	102.36	101.4	100.59	99.774	98.183	102.15	100.95	102.19	97.598	100.06	100.28	97.451	102.19	99.598	100.57	99.499	98.349	100.01	99.8	96.659	105.38	98.73	98.269	102.34	106.05	102.25	101.83	100.46	102.34	96.52	99.502	98.111	99.004	99.954	100.87	99.333	105.16	97.224	99.335
103.33	110.72	108.56	109.72	107.01	102.29	104.44	104.54	105.5	103.98	108.8	110.96	104.75	102.93	102.72	105.8	105.93	108.78	107.67	105.43	106.67	107.21	106.67	107.95	104.69	105.1	108.6	106.15	109.25	107.07	110.48	103.69	106.73	103.77	105.97	107.28	105.71	108.21	106.03	108.08	109.31	106.06	105.14	109.58	106.78	103.71	111.31	108.28	102.25	107.18
102.81	107.44	100.8	109.65	105.74	106.36	109.96	108.58	108.35	104.73	102.94	104.42	106.77	108.16	106.62	104.55	103.56	106.78	105.38	101.18	107.59	104.39	104.44	108.5	106.52	106.88	104.02	104.86	105.58	107.87	106.14	109.16	103.77	108.21	106.01	103.51	104	106.54	106.95	106.12	104.47	107.87	105.55	105.29	101.48	107.69	109.35	105.02	109.49	106.03
99.946	98.564	98.307	101.84	94.997	96.504	97.68	101.97	99.396	97.437	96.133	98.17	98.903	97.606	94.46	97.11	100.72	102.65	95.25	97.887	98.281	96.972	98.424	96.848	94.962	98.183	100.79	93.362	95.652	98.517	96.518	98.282	98.652	97.158	98.471	99.989	96.377	96.31	102.01	98.999	101.12	96.695	100.28	96.221	96.664	93.219	96.839	103.33	100.23	99.531
103.66	108.48	108.07	109.54	109.58	107.99	104.38	106.52	108.9	110.24	109.14	109.89	108.26	109.8	103.87	110.04	108.98	110.15	105.08	107.02	108.02	110.71	104.16	107.88	104.43	109.92	108.54	113.74	107.22	107.44	109.38	107.54	107.21	108.42	109.98	108.38	109.83	111.57	109.47	108.44	112	108.24	105.64	108.86	108.31	105.81	111.24	102.8	112.3	106.27
95.885	96.302	90.516	104.18	101.75	98.911	101.11	98.317	101.33	98.449	99.684	97.546	97.519	99.677	94.679	95.927	100.83	96.329	96.931	97.564	99.452	96.634	97.345	100.9	99.87	97.441	103.29	96.878	100.46	95.054	93.481	94.804	97.139	99.034	99.084	97.119	96.741	100.31	101.73	101.19	99.993	101.23	101.25	94.944	101.91	98.573	99.672	96.106	92.499	94.058
107.6	105.16	102.51	103.62	104.44	104.56	97.376	102.4	107.62	109.37	105.39	104.59	105.63	109.23	106.91	105.18	106.21	108.42	108.47	107.45	102.13	103.66	103.36	107.55	109.21	108.6	102.95	104.76	104.45	105.21	106.85	103.75	104.69	105.56	105.08	104.78	104.3	109.56	105.85	104.32	108.1	105.42	107.11	105.21	110.12	106.06	107.65	108.93	110.63	104.76
102.45	97.205	99.58	98.08	102.51	99.823	101.21	101.03	98.215	96.676	97.919	100.87	103.96	98.447	101.69	98.35	98.978	104.92	101.36	101.31	101.76	102.14	99.428	97.409	100.76	99.835	101.85	100.41	97.058	99.833	99.416	101.14	99.949	101.73	101.65	102.39	100.8	100.84	97.166	102.28	95.745	100.87	100.69	102.27	99.659	101.15	104.58	98.4	97.77	101.77
111.86	103.25	107.97	110.63	108.05	107.43	107.47	108.12	109.04	104.46	103.8	104.62	106.32	105	107.89	104.46	110.18	104.01	108.53	104.78	104.96	107.84	104.43	107.97	105.41	107.28	105	104.87	104.2	105.27	108.91	103.58	102.23	107.73	108.99	110.83	109.37	108.63	104.87	105.64	105.42	101.95	106.24	108.09	103.48	111.38	103.63	104.02	107.52	108.33
105.14	108.13	112.76	111.67	107.07	104.24	108.82	108.77	106.47	109.47	111.37	109.29	109.7	114.19	110.85	114.17	108.65	107.65	111.35	112.99	107.23	109.66	105.63	115.26	105.8	107.7	108.32	110.6	103.98	109.44	107.7	108.76	107.61	106.53	108.13	107.71	109.67	103.86	112.06	104.98	108.85	110.51	109.89	106.19	104.19	109.15	106.79	111.36	106.65	107.52
115.33	108.99	111.58	110.7	109.56	112.15	115.16	110.51	110.34	106.94	111.71	107.68	112.59	111.46	113.63	112.15	109.95	108.21	111.83	111.96	113.93	114.36	107.92	112.4	111.21	111.07	106.05	107.64	112.05	107.56	112.78	110.64	110.62	108.37	112.44	106.49	109.36	110.26	113.74	112.17	109.35	112.7	109.6	112.44	107	110.93	110.47	106.6	106.66	108.35
98.526	100.24	95.759	99.012	101.25	99.861	98.314	98.364	96.96	101.94	98.187	99.093	94.304	100.41	101.34	98.733	99.114	103.75	96.497	99.676	94.987	100.02	98.668	102.41	97.799	99.328	103.1	102.75	101.49	101.16	96.325	97.996	101.09	101.79	100.52	93.711	96.383	101.74	99.104	99.129	95.161	101.04	99.144	100.24	99.93	99.861	95.252	100.18	99.592	99.01
106.68	108	108.88	104.13	104.8	104.42	105.61	106.34	108.53	109	106.18	105.75	108.63	108.97	105.95	109.78	106.86	104.98	102.77	104.12	107.19	106.11	110.28	107.7	107.74	106.05	105.28	106.57	107.93	107.71	109.64	106.1	107.21	108.69	98.539	105.41	103.53	109.42	105.82	106.1	107.15	102.73	106.4	109.02	111.08	108.03	108.76	102.55	107.72	111.08
107.31	104.41	101.97	104.45	108.86	107.45	108.12	109.96	107.4	106.28	107.88	106.9	103.5	106.14	108.14	105.83	110.68	105.31	100.1	106.67	108.93	110.19	107.62	102.37	105.14	106.35	108.7	109.36	108.43	102.37	111.14	107.54	104.37	106.54	107.97	108.92	106.86	106.36	105.28	106.33	103.71	105.08	109.15	107.34	107.12	104.66	106.79	108.49	105.51	102.61
95.702	102.41	97.197	104.84	98.036	101.39	100.5	102.73	99.85	103.03	97.58	96.446	102.37	98.386	98.331	101.89	94.755	98.291	97.496	99.096	97.975	102.26	100.06	101.5	96.597	100.84	98.151	100.8	104.46	102.29	101.94	101.08	102.24	100.73	104.58	97.819	98.838	95.845	101.89	99.198	99.585	97.256	97.531	99.882	103.74	94.5	102.08	99.571	101.37	99.721
106.2	104.94	108.63	105.65	106.78	108.55	107.49	103.09	103.16	107.41	107.81	102.48	108.04	111.41	108.96	108.97	105.6	104.08	104.29	106.29	104.3	106.26	107.85	103.21	110.09	107.05	105.56	103.76	108.02	109.1	106.15	103.49	110.32	110.53	104.43	106.5	105.93	102.92	105.6	108.7	108.57	107.08	104.29	105.53	102.44	109.25	105.89	104.34	108.9	101.9
97.324	104.31	99.428	98.285	97.444	97.952	97.12	98.844	95.378	102.39	102.32	102.69	94.014	95.662	95.68	95.332	98.479	95.006	98.669	103.79	97.887	97.992	100.18	94.939	102.23	99.727	99.329	98.904	98.819	93.831	99.619	97.282	95.589	98.188	101.01	96.542	92.986	93.859	99.402	101.57	98.441	98.626	96.267	102.13	102.09	102.46	104.26	98.257	99.658	97.807
106.74	101.82	109.02	105.59	103.23	107.08	105.86	108.37	106.34	105.11	105.7	106.02	110.11	105.38	113.08	104.08	104.51	110.72	107.66	103.14	105.46	107.93	105.48	103.79	103.84	103.92	105.77	102.25	106.79	103.2	108.57	109.51	108.3	103.66	109.08	108.96	105.33	109.19	107.68	106.53	109.61	108.12	106.39	107.43	104.05	107.68	104.14	106.15	105.78	109.17
108.57	106.28	103.66	105.5	108.48	108.36	102.94	105.34	108.4	108.42	110.65	105	108.9	108.95	108.88	108.88	106.41	111.02	107.09	111.36	107.77	103.76	107.37	109.39	105.77	105.36	111.23	106.64	108.28	107.91	106.94	106.3	111.81	108.58	106.28	103.76	110.33	106.88	112.66	106.04	107.86	108.54	111.76	109.05	104.33	111.18	107.81	109.46	107.87	106.16
97.787	97.644	95.146	98.54	96.328	97.569	92.11	97.02	100.2	97.068	100.21	97.56	95.789	97.911	97.926	98.978	96.692	96.165	94.869	98.044	96.554	99.343	99.832	97.843	101.16	95.538	95.657	97.62	99.519	97.146	97.408	96.433	96.851	100.09	97.927	95.29	97.277	96.013	95.203	95.499	100.39	95.406	93.33	100.25	101.35	97.323	99.786	102.25	98.703	99.786
111.69	110.2	107.44	103.73	105.45	107.97	113.53	111.44	109.06	108.98	109.32	106.86	106.28	110.68	109.45	110.13	108.91	112.26	104.93	106.83	108.1	106.52	106.53	106.59	107.51	112.66	109.77	111.74	108.33	107.7	112.61	108.17	110.44	112.72	109.52	108.89	108.09	112.43	109.45	104.27	108.38	105.04	106.56	113.03	110.03	106.93	109.21	103.44	104.49	105.66
110.97	106.99	106.45	109.8	109.12	110.67	104.67	105.22	104.8	106.01	108.04	104.76	102.27	106.95	111.49	102.27	107.15	105.17	105.77	106.83	104.66	108.13	104.14	103.48	103.25	104.72	107.64	106.8	104.4	107.33	103.66	102.88	105.76	102.65	108.46	105.44	104.39	105.41	103.62	106.61	110.87	104.16	109.75	106.58	104.41	108.1	104.31	107.16	105.73	103.11
107.27	106.4	109.56	109.97	110.05	107.11	113.77	102.51	109.45	112.99	105.65	104	108.89	111.55	105.86	109.04	107.29	106.21	107.78	106.27	107.12	107.01	104.71	111.97	110.24	108.66	111.46	109.63	101.28	108.86	105.4	109.9	109.47	107.95	109.04	110.07	106.25	105.37	108.49	110.93	109.9	104.25	110.28	107.44	103.52	109.73	108	104.85	106.71	106.6
97.987	95.254	99.816	99.781	104.08	103.22	102.88	94.46	96.436	92.538	98.001	96.493	99.736	101.28	100.36	101.96	105.44	98.42	96.994	96.53	99.102	96.304	100.66	96.334	101.54	101.12	96.819	97.903	98.038	99.53	97.299	96.681	95.051	95.117	96.931	98.013	96.942	96.186	97.599	102.53	98.264	101.3	99.903	99.753	97.379	101.98	105.72	97.719	101.51	100.39
106.87	106.44	106.82	111.15	106.06	105.95	105.44	109.83	111.49	107.15	111.98	107.74	106.3	109.6	107.53	106.54	105.36	110.99	110.91	109.1	103.88	108.41	110.7	110.29	112.59	110.95	106.6	111.23	108.24	110.15	111.88	108.95	114.41	114.52	108.73	106.65	106.38	108.24	107.17	108.91	110.19	106.54	110.92	109.02	103.46	108.37	104.3	107.23	108.5	107.28
98.665	99.624	97.332	97.274	96.231	96.349	100.06	97.923	98.139	96.232	100.16	97.76	96.413	100.59	103.7	99.481	102.11	99.975	100.94	93.261	99.215	94.645	100.85	98.83	96.392	99.805	96.863	98.676	98.605	95.271	100.29	98.74	100.8	96.931	99.207	102.33	98.465	98.068	100.66	94.833	103.28	95.324	98.771	100.45	97.78	98.494	98.034	97.549	97.627	98.577
110.89	106.22	105.66	102.68	104.2	105.94	109.88	106.43	104.72	105.9	101.99	104.68	105.34	104.79	107.33	104.34	108.36	108.71	109.99	105.42	112.25	105.44	107.51	108.2	107.45	102.84	109.77	101.86	105.51	105.74	106.6	105.94	107.76	106.14	104.25	104.56	109.7	102.72	101.09	105.49	107.16	106.85	101.74	104.21	106.03	106.56	105.2	106.38	102.78	104.65
106.79	105.75	108.87	104.33	104.53	102.95	108.53	104.91	108.05	104.22	108.91	102.69	106.17	104.27	106.21	113.57	108.14	107.7	108.85	103.31	104.17	105.07	104.61	103.88	106.4	106.45	107.4	110.28	104.17	106.26	106.53	105.95	106.46	105.17	105.91	100.63	106.9	105	107.03	108.66	107.8	108.56	104.49	104.06	107.4	107.46	106.78	107.32	104.97	105.57
109.88	105.3	110.67	107.69	107.53	111.7	107.02	107.2	112.32	107.44	110.6	108.49	110.32	108.71	110.06	110.83	109.75	108.98	108.23	111.38	105.4	110.31	105.63	109.68	108.64	106.79	107.01	110.27	113.26	105.67	101.53	110.33	104.86	107.11	105.96	107.63	108.69	109.29	108.73	109.45	108.42	109.99	109.38	106.71	108.53	106.4	107.76	109.47	105.86	108.28
103.46	107.07	102.44	106.43	104.69	110.08	104.67	109.12	106.39	101.57	109.83	107.33	105.79	105.54	105.75	103.6	109.65	109.34	108.89	109.67	106.43	107.81	106.53	105.86	107.01	108.79	103.85	105.2	110.75	105.39	108.52	105.43	107.93	105.71	105.19	107.65	102.72	105.64	105.22	106.35	103.53	107.55	106.44	108.98	104.48	111.24	105.62	108.63	106.75	104.34
96.357	97.694	98.082	99.856	100.49	95.701	101.02	101.09	95.48	101.25	99.391	97.539	98.746	96.377	100.7	103.31	97.025	95.869	96.839	97.24	99.283	99.227	102.79	98.614	101.13	97.62	97.532	102.46	97.851	99.841	102.09	103.83	99.317	95.42	100.38	98.291	99.647	97.958	100.74	99.573	95.044	101.06	99.077	98.244	98.538	99.045	101.58	100.72	102.27	97.217
106.27	107.9	106.36	107.76	100.94	110.52	103.35	97.741	106.57	104.43	104.56	106.05	104.37	110.51	101.23	102.23	105.45	107.59	102.93	100.98	103.44	104.76	103.66	104.85	105.29	108.55	106.1	107.11	104.02	105.86	105.63	104.39	104.87	101.5	108.95	107.91	107.53	108.06	108.66	107.75	104.98	107.67	104.88	103.81	101.5	103.67	108.2	109.62	104.57	101.95
106.77	111.37	107.62	109.31	106.57	106.92	109.45	109.64	107.34	106.22	108.19	108.92	105.98	108.5	108.27	105.91	103.67	108.26	107.44	106.71	102.05	106.64	106.6	107.75	109.81	109.43	102.85	102.92	107.28	105.39	110.04	105.89	104.51	108.09	110.22	110.47	110.05	106.45	110.03	105.2	108.92	108.33	110.42	106.62	104.83	111.42	108.02	105.84	110.03	107.74
103.18	102.98	106.75	102.04	105.37	107.25	100.99	106.27	108.05	106.9	104.53	107.28	102.14	106.76	102.25	104.11	110.69	105.89	108.96	110.94	103.23	106.21	100.54	106.62	110.31	106.14	102.54	102.52	112.6	111.1	104.45	111.03	102.43	108	106.86	106.61	108.6	102.89	106.87	106.24	105.52	102.6	106.16	102.33	105.06	103.82	106.4	101.93	104.33	105.91
104.43	107.35	111.83	106.74	108.91	110.07	110.49	108.03	110.37	102.43	106.8	104.6	103.71	108.73	108.23	107.55	108.8	107.06	110.18	107.72	107.54	110.66	110.99	106.19	108.49	108.79	106.44	107.92	104.69	106.71	107.23	108.14	109.99	111.07	106.73	110.68	110.67	105.99	105.88	106.8	107	105.05	108.41	107.99	108.2	110.93	108.45	106.8	102.99	106.43
107.24	106.11	104.61	107.61	107.17	102.84	106.5	107.8	106.52	104.53	106.02	105.15	111.25	100.24	110.75	103.5	108.27	106.73	106.15	109.69	106.93	106.56	104.83	104.38	108.25	107.99	100.94	111.67	108.23	107.84	106.89	107.11	103.99	104.87	108.43	110.87	101.2	107.83	104.89	108.48	108.83	108.19	105.42	105.03	105.82	104.94	102.46	106.4	108.82	104.47
104	102.53	103.57	104.51	108.59	105.65	108.23	99.527	107.06	106.92	100.09	103.2	109.41	106.03	107.93	107.09	107.36	107.14	105.22	99.395	102.64	107.71	109.8	105.55	104.4	107.02	101.97	104.46	104.36	107.39	102.8	105.2	104.97	105.61	102.06	104.65	105.45	106.47	110.44	106.7	105.72	108.58	102.42	108.28	101.72	109.49	104.92	104.16	102.93	105.97
102.45	108.26	94.772	98.695	96.502	102.8	100.23	101.22	101.28	101.9	94.059	101.04	100.67	104.06	100.57	95.76	104.14	101.11	106.1	98.254	102.14	102.86	97.458	97.945	105.89	102.25	99.912	104.9	100.9	100.13	103.47	101.24	104.02	98.909	105.53	98.16	98.632	102.9	102.48	103.69	102.29	102.79	104.21	98.412	103.63	97.631	94.235	101.31	101.76	101.22
102.57	99.212	103.23	100.66	99.966	102.85	99.91	97.186	99.474	100.97	100.11	98.505	97.997	104.18	101.4	100.6	98.713	103.74	101.84	101.56	97.374	102.51	94.897	101.01	103.11	97.692	101.08	99.359	101.73	99.617	96.505	103.58	98.248	100.58	94.507	101.68	100.47	99.573	102.47	98.134	102.97	101.45	103.5	99.307	98.982	98.794	101.7	99.022	96.999	96.831
97.27	102.34	94.717	94.466	95.674	98.919	101.83	96.982	99.855	99.263	99.18	98.148	100.91	96.535	95.757	99.296	98.568	100.03	100.55	99.581	99.092	103.05	99.003	97.179	97.954	95.517	99.287	98.199	92.948	94.574	95.511	96.735	99.094	96.163	95.866	97.311	99.931	104.37	98.903	99.502	97.97	96.566	101.34	101.15	93.261	96.812	97.623	99.838	98.867	97.649
109.31	106.59	102.17	111.58	105.89	111.18	110.48	107.71	108.96	104.74	102.88	107.62	107.82	108.78	109.37	111.6	108.6	110.05	109.54	108.75	106.65	110.3	106.27	106.31	107.72	108.4	107.22	105.59	106.03	107.26	111.25	111.38	103.94	106	108.3	111.47	107.58	108.39	113.03	110.44	110.22	112.76	105.11	110.4	116.02	105.49	110.18	111.49	110.52	111.34
103.47	101.43	105.32	112.39	113.07	109.71	108.87	109.7	109.66	108.73	105.13	108.93	106.34	108.83	109.02	110.78	109.1	107.91	106.44	110.23	109.71	106.96	105.81	104.61	107.69	106.58	106.13	110.75	110.73	108.54	105.14	109.47	103.36	107.76	111.88	108.64	109.69	109.38	106.11	107.8	104.22	101.26	107.21	105.47	110.29	105.48	111.44	105.06	112.66	108.53
110.32	107.75	107.13	103.72	108.63	104.75	108.69	109.34	107.56	105.38	105.49	107.68	110.74	110.35	108.65	111.35	106.83	110.41	106.67	109.47	106.59	108.01	107.48	106.17	111.06	103.05	103.05	108.75	112.45	109.97	107.13	106.65	107.55	108.07	111.3	106.91	116.9	106.91	114.85	104.19	109.92	108.35	102.44	109.07	110.34	109.56	107.62	106.97	108.31	106.62
106.52	105.85	103.13	112.11	104.3	108.74	105.83	108.08	107.66	106.52	107.06	106.16	104.97	109.72	108.42	103.18	109.29	102.51	106.62	105.87	110.36	108.2	106.65	107.33	100.68	106.76	109.43	104.76	106.16	108.5	102.78	104.28	107.05	105.15	107.01	107.14	99.344	104.77	107.3	103.47	104.72	104.98	105.18	104.3	104.21	102.96	103.69	104.01	102.13	105.28
108.89	112.23	109.23	108.22	106.7	106.74	106.33	109.22	108.61	108.4	105.48	109.67	105.77	103.08	104.19	105.54	105.28	113.08	105.09	104.4	105.01	110.06	104.5	108.01	110.59	105.07	104.91	108.99	107.45	108.2	108.69	108.79	110.41	104.63	108.26	108.19	106.93	108.64	104.74	103.05	108	109.38	105.11	108.68	105.73	103.16	108.2	109.57	109.64	104.8
98.636	104.93	105.94	106.24	103.15	109.05	104.01	108.81	104.68	108.1	106.62	107.7	107.31	104.83	106.59	108.45	109.05	106.08	105.22	106.12	107.14	107.67	106.19	107.22	107.48	103.22	108.14	106.99	104.56	110.07	102.5	108.16	107.2	105.56	103.88	107.97	107.36	105.28	111.58	108.11	108.25	109.33	111.75	106.83	105.27	106.32	104.74	100.89	110.3	103.53
106.55	108.27	104.18	105.65	108.33	101.99	107.15	104.03	106.49	105.34	113.86	104.45	106.85	106.87	101.81	105.15	106.51	105.97	104.58	107.69	107.69	109.03	105.46	105.55	108.71	105.43	106.09	107.51	104.61	108.74	112.89	108.04	111.3	109.04	104.91	110.18	111.43	109.26	104.97	108.24	105.74	109.53	103.98	105.26	103.74	104.78	106.87	104.07	102.73	109.63
106.14	108.27	102.51	109.56	103.73	106.14	107.21	105.68	104.79	105.61	106.51	107.02	104.78	102.14	107.85	103.66	103.08	107.22	108.45	104.41	107.42	105.55	105.31	107.34	103.48	104.18	105.22	106.96	106.45	105.74	103.92	104.39	104.53	104.6	109.59	99.433	104.41	104.74	106.28	105.22	105.79	108.56	108.11	110.74	105.88	110.18	106.83	103.6	108.23	107.52
112.43	106.39	111.94	107.71	105.02	106.51	109.87	111.94	107	106.76	106.38	108.89	106.16	108.66	111	104.8	110.26	108.37	110.17	108.41	107.45	104.75	103.55	110.44	109	112.03	108.91	110.36	106.46	105.82	106.93	106.64	106.25	107.03	102.58	106.34	115.2	107.2	108.64	109.53	112.99	110.16	108.62	106.29	107.27	107.93	106.09	110.72	106.62	108.42
106.34	105.55	112.65	106.83	110.79	108.83	109.28	106.23	108.5	109.87	112.44	102.98	108.58	105.92	106.29	115.29	106.11	104.55	108.49	106.66	113.98	109.4	107.93	106.32	112.75	111.65	109.23	111.19	105.03	108.91	108.43	108.87	111	109.86	107.86	110.74	108.99	105.11	104.78	110.81	109.88	105.96	110.96	110.29	109.3	104.55	108.75	104.02	107.34	108.07
105.22	107.63	102.45	103.86	106.67	106.9	110.67	105.94	103.42	103.65	108.6	103.18	108.36	104.6	107.21	109.97	105.93	106.79	108.73	103.69	109.1	101.77	102.73	109.45	107.58	102.82	107.12	107.34	101.56	104.37	105.9	109.14	102.78	104.61	109.16	106.82	103.03	104.6	102.8	105.43	101.87	101.95	105.19	97.589	106.43	102.17	101.68	104.98	107.67	107.57
109.9	106.48	106.05	109.41	110.67	109.82	108.31	109.41	110	113.08	106.83	107.45	104.92	105.29	100.82	106.94	106.37	107.29	106.07	105.29	104.71	103	107.51	108.31	105.85	105.03	110.29	108.91	108.98	108.94	103.29	104.58	104.33	104.26	109.55	108.29	104.75	104.17	104.55	107.73	107.86	108.89	105.45	106.2	104.99	105.43	105.71	104.81	105.62	104.71
110.85	106.69	105.84	107.62	104.02	104.2	102.86	104.04	104.31	103.61	106.1	103.63	107.35	107.89	103.65	102.61	109.01	106	104.32	104.74	100.18	106.49	103.05	110.44	102.13	105.86	106.84	101.22	105.52	102.58	103.53	104.39	102.16	105.79	106.91	102.91	108.02	102.82	103.86	103.97	107.88	100.67	102.95	106.24	109.26	106.27	97.795	108.8	106.13	107.23
104.55	106.86	108.86	106.9	103.92	103.73	106.46	108.7	113.3	104.23	106.31	105.5	104.51	106.2	110.64	109.11	107.71	104.12	107.28	107.52	109.02	106.71	104.2	104.72	102.55	106.93	110.87	107.32	107.08	106.03	107.17	107.96	109.45	109.07	105.34	105.14	106.71	106.56	108.54	109.48	104.45	104.34	109.92	107.76	109	109.03	105.53	110.45	109.35	108.9
106.61	109.74	106.52	111.81	109.78	111.93	103.4	112.05	109.3	108.91	104.35	103.83	108.6	106.32	106.86	109.97	103.86	114.99	111.55	110.85	110.8	106.8	102.96	109.45	109.92	106.67	107.85	106.68	106.36	109.06	106.05	108.29	109.36	106.56	103.19	107.89	111.46	109.26	110.6	110.12	108.64	110.57	104.95	107.03	107.19	113.96	108.04	106.03	109.74	107.42
102.49	105.58	107.9	101.71	106.09	105.54	104.93	101	105.73	106.67	109.18	104.25	101.77	104.15	104	103.57	106.15	106.71	101.48	106.84	105.61	107.63	102.39	103.44	104.61	106.79	107.13	100.7	103.64	104.98	100	106.08	106.18	107.07	104.87	104.68	101.81	102.18	103.06	105.63	105.54	104.99	103.23	109.79	107.06	109.57	106.63	108.66	112.28	105.72
109.09	111.01	109.28	110.95	110.7	114.93	108.52	105.19	112.18	106.23	112.49	108.85	115.97	103.31	108.59	111.65	108.2	105.6	111.48	110	109.51	110.8	110.31	108.16	111.81	109.77	114.66	109.69	107.99	109.63	113.9	111.26	109.38	109.6	109.23	108.17	110.48	109.71	114.08	108.23	109.42	108.27	109.51	114.1	110.95	109.47	109.43	110.67	112.68	111.34
110.34	105.75	108.33	105.41	103.85	105.24	107.47	106.3	104.21	103.04	105.86	107.5	108.71	108.06	108.28	101.97	105.83	108.27	102.72	107.88	102.66	106.97	103.4	104.86	102.83	103.31	104.81	110.9	107.23	104.89	108.66	102.45	102.31	102.95	103.96	106.48	108.4	108.97	109.22	109.05	103.83	108.53	106.26	107.27	98.263	106.73	109.4	107.5	106.32	104.59
104.95	105.71	110.63	105.96	107.78	106.97	105.59	104.74	111.06	103.53	109.16	106.83	106.2	104.78	109.22	102.31	102.86	103.72	106.86	107.28	104.49	107.09	105.42	103.47	106.72	105.48	106.37	106.73	105.63	104.57	104.75	108.65	103.85	101.94	110.17	107.06	105.3	104.25	107.24	108.15	105.47	103.18	106.39	106.44	104.28	103.89	105.68	109.28	103.19	109.05
105.51	104.46	106.85	101.78	107.89	106.82	102.04	105.51	104.35	108.22	107.96	106.79	110.15	105.05	103.31	108.69	107.79	105.2	106.36	107.43	107.9	104.7	104.54	105.41	100.78	101.98	101.96	103.79	103.62	107.44	104.79	103.18	106.6	106.76	107.21	103.1	102.76	105.38	99.77	106.72	104.78	105.95	105.37	101.75	103.13	106.08	106.59	104.86	105.38	105.97
102.08	104.58	105.2	103.52	109.41	105.55	105.96	110.41	105.45	103.23	105.84	105.32	106.25	102.34	106.03	99.866	107.65	104.34	106.27	104.33	105.5	104.57	98.749	107.76	101.91	106.23	105.63	108.85	107.97	106.09	100.96	103.26	108.34	106.37	105.47	107.29	101.96	110.31	106.43	102.42	103.61	104.29	109.2	103	111.57	105.63	103.27	104.01	103.41	106.1
101.77	107.33	102.04	104.14	103.27	109.07	109.19	111.01	105.83	102.71	110.89	108.18	105.05	105.21	105.54	107.72	107.03	104.66	101.64	109.53	104.23	107.64	106.13	106.26	108.04	103.73	110.14	106.22	105.77	104.02	105.1	106.97	105.1	102.1	104.36	108.86	104.79	109.89	106.68	105.03	103.76	104.57	107.43	103.31	105.82	104.46	110.49	108.3	103.54	104.94
99.773	100.29	101.38	100.72	98.887	102.95	95.415	96.456	98.259	102.01	94.351	98.517	100.9	97.248	96.405	96.544	96.63	99.831	102.78	98.178	100.69	98.339	101.86	99.24	99.849	98.732	94.292	100.33	98.858	99.425	97.785	95.305	98.587	99.634	94.098	100.63	95.866	100.54	101.2	100.26	98.267	96.658	102.89	97.465	104.65	97.52	98.067	102.96	96.559	99.264
109.38	105.98	108.56	105.01	110.45	101.41	106.54	109.57	107.06	105.48	107.92	110.88	106.81	107.35	104.76	108.12	105.09	105.58	107.15	107.98	104.48	107.7	107.61	107.51	110.35	110.07	109.15	105.13	105.05	107.68	109.51	107.21	111.01	101.79	108.35	113.6	109	113.76	108.1	105.82	107.6	107.05	108.47	107.6	110.11	105.35	106.88	107.99	112.29	116.78
105.27	109.65	108.76	104.93	110.63	105.07	107.55	105.12	105.27	104.65	106.57	106.45	106.3	111.61	105.45	106.49	106.1	111.4	104.69	107.42	109.91	105.16	106.56	112.27	108.12	105.02	112.06	110.76	110.25	106.69	111.09	113.02	108.84	105.52	109.44	107.35	110.48	104.35	108.02	106.12	108.05	108.36	107.98	101.29	110.9	111.16	100.53	111.08	105.34	108.75
115.91	106.6	107.68	109.03	113.19	114.39	112.35	108.72	112.26	109.58	110.54	107.35	111.04	111.42	109.7	110.18	109.53	115.06	110.68	115.55	110.63	107	113.4	107.78	110.19	107.59	112.94	111.27	111.61	109.27	109.67	111.69	112.15	113.16	109.03	111.01	110.12	111.29	113.85	108.23	112.27	107.69	112.32	109.28	113.21	112.07	112.45	104.26	114.76	114.94
105.71	109.02	108.58	109.46	110.1	108.84	107.54	108.27	111.03	108.59	108.13	108.61	108.36	106.97	109.57	107.46	109.21	108.74	109.54	105.65	108.37	109.28	106.69	106.89	111.7	110.08	107.18	109.68	109.53	108.8	106.07	103.47	105.07	104.61	110.18	102.99	108.08	109.19	108.53	110.26	109.15	109.44	105.55	107.08	106.77	110.31	108.66	108.62	105.31	111.71
108.45	104.82	110.25	102.92	102.23	105.12	105.78	101.58	104.98	104.97	102.05	106.14	105.29	110.19	109.77	104.68	105.86	107.56	104.25	105.81	100.56	105.54	102.08	108.37	108.71	107.19	108.69	107.32	103.94	109.79	105.17	102.4	108.2	107.57	105.48	108.85	108.61	100.96	102.24	108.72	100.42	106.04	109.93	105.78	100.33	108.63	107.48	107.14	107.65	104.43
112.86	104.41	109.82	108.62	108.47	110.65	110.42	109.18	108.31	108.86	109.42	108.94	108.92	107.54	102.52	111.26	108.65	109.27	110.4	104.39	105.66	108.18	106.41	103.89	111.78	107.31	105.24	107.84	110.43	107.37	109.47	108.73	107.46	107.75	109.72	109.75	107.14	115.28	104.21	108.58	105.24	110.45	112.22	104.99	109.4	112.58	112.39	110.33	102.05	106.82
108.7	108.58	107.88	106.97	104.73	106.46	107.92	102.55	107.4	104.74	105.95	106.89	108.23	104.19	108.16	108.66	108.7	106.1	108.45	107.29	109.25	103.97	109.17	105.95	102.68	106.06	105.31	108.76	106.55	111.44	105.52	112.41	107.33	110.53	109.58	104.68	103.65	105.68	109.85	107.88	106.84	109.74	107.5	107.42	105.86	105.03	108.4	106.72	106.03	106.15
100.48	100.09	100.21	102.97	97.301	99.012	100.48	96.387	100.6	99.311	98.383	100.04	99.933	102.4	99.018	101.45	97.942	98.4	102.74	99.246	99.533	98.897	100.1	96.425	96.673	98.515	99.187	96.132	93.618	97.379	98.013	95.836	96.805	100.51	99.942	96.734	93.961	98.972	97.405	97.945	98.604	103.75	95.085	93.071	95.461	101.61	96.249	99.774	98.256	102.22
106.73	104.84	103.61	104.78	103.67	102	103.61	101.47	111.65	103.4	107.77	104.68	109.65	111.03	107.94	105.18	107.23	103.81	107.02	104.38	105.8	105.13	104.51	103.54	105.82	107.5	108.09	104.39	106.59	106.82	103.55	102.75	107.13	106.23	107.48	109.27	108.63	104.23	105.02	102.93	105.63	106.24	106.68	106.25	104.85	103.48	109.4	106.59	103.97	102.35
110.35	108.37	111.22	109.77	106.04	113.97	108.01	109.86	107.86	107.82	111.03	106.33	112.99	112.32	113.76	108.73	109.65	112.09	112.13	115.96	106.39	106.36	104.5	108.68	110.15	110.34	108.56	110.23	107.65	105.73	105.62	106.26	105.37	107.7	106.71	111.25	107.89	108.23	109.96	108.74	107.85	107.28	106.53	105.62	109.33	107.16	109.54	109.73	106.72	106.19
102.61	104.58	100.54	104.02	109.1	103.19	107.82	102.25	103.78	103.64	110.9	101.42	108.3	108.49	106.76	107.2	109.32	106.05	103.21	102.28	101.96	103.01	102.83	103.23	111.52	106.49	102.64	101.59	103.1	105.92	102.2	107.81	103.09	108.85	109.18	102.16	105.82	104.32	105.6	107.07	107.28	102.83	107.27	109.27	108.17	104.75	107.08	103.57	102.17	103.62
111.31	103.63	104.55	105.79	107.28	107.01	110.38	104.24	104.37	108.77	108.42	104.52	108.37	108.45	104.4	105.15	103.15	106.23	104.39	106.48	101.18	105.99	105.69	106.59	107.46	108.54	109.91	107.13	107.12	107.15	105.88	108.71	104.95	110.46	104.85	105.87	105.77	106.46	105.38	112.25	108.83	106.24	103.59	103.3	106.2	102.45	111.34	105.11	100.53	105.82
105.21	106.98	106.93	107.76	106.43	108.46	100.68	108.16	107.66	105.96	106.52	108.69	103.05	105.44	107.02	100.62	104.81	105.54	106.41	108.07	107.21	101.34	103.73	109.87	107.4	101.51	108.06	100.73	109.01	103.99	103.68	110.79	106.91	105.93	104.5	106.83	106.15	102.84	105.84	106.1	107.6	105.99	103.08	107.59	105.04	105.97	109.21	106.33	108.11	106.37
99.47	100.79	98.311	98.04	100.5	98.405	100.13	98.972	96.525	95.792	97.457	98.977	97.436	96.481	94.071	96.23	98.42	95.319	98.194	93.016	98.897	100.79	97.033	97.233	98.547	94.534	99.495	95.071	100.17	95.118	100.26	100.95	92.34	99.436	100.53	101.64	96.809	97.711	98.877	96.311	97.793	95.102	93.321	101.47	97.792	93.191	99.911	98.919	96.701	102.56
105.13	104.37	103.92	111.22	107.87	105.59	105.43	107.19	108.17	104.88	106.87	103.53	105.54	99.215	104.83	110.55	111.02	104.77	104.01	105.68	106.31	109.21	106.48	104.89	105.62	109.21	104.63	107.5	107	102.45	107.84	106.31	108.9	108.23	108.35	106.69	107.35	103.05	107.06	102.7	105.75	103.11	106.97	105.63	101.5	108	108.68	103.46	105.73	106.43
101.14	94.101	99.136	102.52	99.431	103.08	100.67	99.941	102.05	95.836	97.88	98.437	97.514	95.878	103.82	95.409	97.18	102.39	98.78	102.06	102.99	97.248	96.488	100.78	99.018	96.92	98.707	96.354	95.714	96.806	104.67	99.681	98.951	102.16	98.063	97.666	100.27	102.8	96.101	102.88	100.75	94.925	94.979	100.55	99.489	97.737	98.68	94.541	101.01	98.814
104.82	105.35	106.47	102.12	112.16	103.61	109.94	110.56	103.78	104.31	107.27	104.36	100.83	107.67	104.43	108.77	105.18	109.89	104.94	101.51	103.71	103.02	110.09	103.19	105.89	104.91	108.88	106.34	106.79	103.98	105.13	104.26	111.19	104.28	105.41	107.3	103.84	109.67	108.55	104.16	104.62	106.01	104.09	107.61	109.59	107.31	104.79	108.15	103.68	106.55
97.464	97.338	95.458	96.801	99.818	96.736	97.506	97.576	97.359	99.736	95.695	105.68	95.722	100.17	96.632	95.081	98.33	101.58	97.813	99.024	96.867	95.973	96.822	98.193	98.352	94.909	100.84	99.321	102.03	102.54	98.003	96.833	101.27	97.376	102.12	101.07	97.139	97.959	99.265	102.43	95.952	97.797	98.349	100.52	100.07	100.57	104.57	96.006	95.227	98.968
105.29	105.19	109.84	106.47	105.03	105.65	107.44	104.53	107.49	103.46	106.03	107.47	104.57	102.97	111.14	110.25	106.38	103.85	105.75	110.39	104.58	105.25	105.7	99.063	110.88	105.04	110.07	107.88	108.51	102.02	107.73	106.34	109.92	110.71	104.94	107.5	110.12	106.96	106.93	105.95	99.973	106.99	107.92	112.44	105.83	104.83	106.73	108.36	107.13	103.94
104.86	105.55	107.3	103.42	108.36	109.2	103.19	104.72	105.83	105.44	102.42	106.63	106.36	102.51	104.52	104.38	108.31	106.01	109.76	107.03	102.16	105.18	102	104.13	106.12	109.73	110.49	105.76	112.49	102.38	107.95	108.35	104.64	102.31	107.9	111.69	105.84	103.79	111.09	109.1	107.3	106	101.01	107.96	105.09	105.21	105.11	106.83	107.39	111.3
109.81	105.41	109.96	110.14	106.97	111.29	104.07	103.67	111.45	107.41	107.25	107.44	110.26	108.93	104.63	110.77	106.9	110.83	104.24	111.12	105.48	106.19	107.26	107.29	107.08	109.92	109.12	106.75	105.86	108.67	110.36	112.05	110.49	109.37	108.77	104.84	107.88	109.55	105.9	107.7	107.2	108.36	107.42	108.07	111.67	110.32	107.64	112.07	106.73	110.78
104.08	102.76	105.41	105.1	106.37	103.14	103.17	111.12	106.54	107.75	110.81	101.4	104.63	107.47	106.65	105.99	107.16	105.38	102.55	107.1	107.76	107.78	105.89	103.35	105.41	106.06	109.49	103.62	101.59	107.63	102.19	103.09	105.83	106.66	107.21	105.34	103.77	104.87	105.84	106.05	110.62	109.13	108.09	106.7	104.56	106.81	107.5	102.78	104.8	106.89
93.452	98.976	103.85	96.657	99.317	99.52	93.041	100.05	98.82	99.809	98.166	97.007	103.25	100.48	98.694	101	95.539	101.84	99.681	93.64	99.264	95.623	103.11	98.091	97.163	95.725	95.111	101.56	97.761	98.61	98.265	97.917	97.86	102.47	100.6	97.417	95.737	99.783	101.38	97.635	101.59	104.7	95.184	96.705	100.95	98.287	99.452	98.947	98.479	99.279
109.15	104.96	104.78	107.97	107.74	105.86	108.59	114.59	104.15	109.33	108.49	106.56	109.95	109.51	111.9	108.37	107.39	106.8	108.89	108.57	105.21	106.99	104.96	105.5	110.55	108.39	110.69	108.37	109.3	112.63	104.13	106.66	104.17	105.72	106.24	106.8	108.26	109.44	104.89	106.68	102.05	109.77	110.14	110.06	104.24	105.02	110.18	110.87	111.9	105.67
110.66	110.3	108.45	109.23	111.13	111.35	108.96	109.28	110.83	111.15	115.62	108.26	114.93	108.46	106.55	111.57	114.26	112.99	112.16	110.74	110.6	109.12	108.61	115.94	109.91	109.62	112.62	108.59	109.88	109.46	111.27	111.82	110.09	108.04	111.25	110.41	109.49	114.6	109.35	108.98	105.23	109.34	109.01	113.66	112.11	110.45	111.05	108.33	110.95	109.52
105.61	111.93	108.02	105.47	106.46	105.84	108.95	105.9	110.25	108.66	106.98	109.6	108.55	108.6	106.98	106.48	110.25	106.22	108.52	109.02	107.04	110.97	108.59	109.21	109.5	111.11	110.63	106.47	107.38	110.47	105.46	107.21	112.15	108.69	106.05	109.23	110.21	103.7	109.4	109.16	110.52	106.49	108.17	107.48	107.17	107.46	105.55	106.7	104.57	109.06
99.944	100.79	103.49	100.46	101.31	94.441	100.34	97.924	99.056	100.01	105.61	100.44	101.77	101.55	104.07	100.29	105.23	100.25	101.2	99.926	97.684	101.9	98.237	100.64	103.52	101.34	99.234	98.57	99.284	104.82	103.94	100.01	101.8	99.044	97.355	101.85	102.66	104.15	99.76	98.019	99.805	101.66	99.807	97.676	98.243	99.881	99.456	99.4	103.18	101.35
105.37	106.5	105.97	104.83	108	104.3	108.41	106.56	103.48	107.64	105.27	103.26	104.16	110.63	108.38	105.55	107.44	100.68	105.16	108.5	110.05	100.99	105.78	106.67	104.28	104.1	108.61	107.56	107.09	108.02	107.71	107.61	106.45	101.69	109.98	106.99	105.32	105.78	105.79	102.22	104.24	102.68	105.52	105.54	107.69	107.08	108.22	105.71	105.73	101.33
105.4	105.52	104.97	103.91	105.37	104.78	103.9	108.61	105.85	107.62	102.54	108.04	103.5	105.85	102.22	104.99	105.1	104.31	104.96	107.25	106.05	104.39	103.64	104.92	105.53	105.18	108	105.85	104.95	102.26	107.17	105.38	109.2	105.84	105.22	102.46	108.7	104.35	104.02	109.35	105.46	105.06	109.81	106.14	103.9	105.99	111.56	104.44	106.77	103.85
105.9	104.84	105.56	105.83	104.91	111.68	101.91	106.94	105.22	104.1	105.38	108.49	105.56	104.08	104.42	107.36	105.65	106.13	102.02	101.47	107.86	110.1	106.71	103.43	103.63	108.8	105.1	104.43	104.08	105.73	108.26	107.41	103.07	106.82	107.03	106.28	98.503	101.21	103.36	109	104.67	104.73	105.12	104.26	105.49	99.81	104.97	102.94	106.04	104.31
102.84	103.75	98.851	97.752	97.841	100.06	101.29	102.37	106.11	102.96	105.82	99.984	99.563	103.26	106.08	97.352	101.32	101.94	96.731	102.63	100.39	100.68	103.83	102.46	101.94	98.094	101.63	102	98.668	96.172	106.75	97.048	98.876	100.8	98.252	101.68	100.03	97.791	99.131	99.579	98.027	101.25	102.65	99.326	102.08	100.32	100.27	100.58	102.71	105.04
101.58	101.73	102.15	101.98	104.48	101.02	97.986	97.896	99.276	101.07	105.97	99.049	98.158	98.312	101.15	98.478	98.662	93.955	98.634	99.675	100.29	100.54	100.19	95.172	99.584	95.266	100.7	102.43	96	96.66	100.42	95.23	97.276	99.962	101.37	98.604	96.064	104.11	99.655	98.578	99.368	97.587	99.829	99.267	101.12	93.11	96.923	100.25	98.218	99.323
113.16	107.56	111.93	112.46	109.62	106.92	104.6	108.11	112.6	112.02	112.34	110.58	110.77	108.52	105.23	110.76	108.06	109.8	112.49	110.38	113.73	111.39	111.32	112.66	110.56	108.76	110.91	112.19	108.84	108.32	113.77	113.65	108.22	112.5	112.65	107.77	109.62	108.03	107.68	108.74	109.96	108.83	109.68	111.12	111.98	111.43	108.94	109.93	109.71	106.19
107.91	100.46	104.03	109.6	112.11	110	108.47	110.24	105.35	105.37	104.63	101.52	107.15	108.79	107.8	105.03	108.66	102.86	107.04	104.94	108.67	106.75	107.02	103.69	106.52	109.33	106.8	112.91	111.65	105.81	106.18	105.73	103.68	104.67	106.23	106.7	106.93	100.75	105.98	108.07	109.09	104.89	109.96	103.54	105.81	102.56	106.02	112.67	105.26	108.01
104.73	104.79	100.72	101.45	102.06	101.21	100.22	101.28	100.17	105.26	96.335	102.78	102.16	100.18	103.44	101.22	103.32	101.67	100.12	98.683	103.23	104.42	103.89	101.71	102.7	101.33	104.52	101.61	100.58	99.449	102.33	100.9	105.82	103.92	103.2	103.52	101.91	102.06	101.07	103.62	101.51	105.2	101.53	102.52	101.6	101.52	106.82	97.905	102.35	104.66
107.39	110.2	110.98	110.25	109.5	106.86	105.65	114.64	108.09	107.14	107.37	108.16	111.32	110.3	106.67	107.53	111.75	110.41	110.92	106.86	106.07	113.27	106.52	109.79	108.19	102.63	108.48	109.08	109.61	104.58	109.14	113.95	108.79	106.6	105.58	106.6	109.56	104.45	109.45	107.16	108.03	109.13	106.27	112.07	108.31	110.92	110.04	111.03	108.04	111.79
103.25	104.39	99.051	100.95	99.984	107.79	96.871	101.18	98.804	100.89	99.095	101.71	97.427	100.41	103.06	105.54	101.1	98.945	103.37	99.232	101.9	95.038	100	99.427	100.6	101.83	98.17	99.011	96.517	101.72	101.1	100.35	103.42	96.164	97.632	101.73	98.926	101.26	104.53	100.61	98.832	99.641	99.317	103.79	102.58	99.351	95.152	102.65	104.11	101.58
102.95	99.233	100.43	100.65	99.624	102.26	102.87	99.024	103.2	99.885	101.71	102.15	100.26	99.654	99.385	102.16	98.581	102.21	101.3	98.88	98.599	102.74	101.2	104.7	99.543	103.05	101	104.08	104.53	98.394	102.61	98.829	104.43	105.65	99.873	98.305	100.22	101.05	101.71	103.14	99.784	102.89	99.627	100.68	104.5	99.695	102.08	100.55	101.96	101.5
106.58	106.28	106.23	108.72	105.41	104.94	102.57	104.87	104.43	100.86	100.78	108.11	105.26	103.83	102.23	103.06	109.41	107.83	106.75	104.97	102.41	104.08	106.56	105.08	106.94	105.92	107.43	107.54	103.75	110.07	103.21	107.29	109.49	107.56	107.37	108.76	108.45	106.1	106.84	104.53	105.04	105.54	103.07	106.43	107.83	108.89	107.97	102.44	101.78	105.84
98.447	104.64	97.896	95.396	95.111	102.03	93.214	96.474	102.32	102.11	100.55	102.86	99.153	106.87	100.67	95.737	100.68	100.43	100.72	106.52	103.21	98.518	100.18	98.229	100.14	95.766	98.424	100.7	100.61	95.293	105.71	99.548	101.07	99.429	102.46	100.37	103.17	98.796	102.35	95.122	97.554	95.661	102.7	101.72	100.76	97.489	98.728	100.19	102.94	96.74
99.509	97.942	97.011	100.81	98.737	104.46	99.528	99.282	98.264	98.47	96.112	103.94	97.297	100.19	98.445	98.306	98.245	97.746	98.716	95.194	97.525	97.558	99.621	97.456	98.832	95.248	96.53	99.986	96.661	102.83	99.956	95.95	98.718	99.986	102.38	100.41	97.498	100.99	96.593	100.36	98.447	100.8	98.503	96.334	97.052	96.814	98.224	97.832	97.696	97.767
111.15	109.08	108.82	110	107.25	110.86	105.87	107.11	103.7	105.98	108.74	105.03	105.65	111.17	104.82	109.69	106.81	108.46	107.79	107.98	103.62	109.14	108.71	109.67	107.14	110.71	105.55	107.82	104.21	108.61	109.45	111.27	112	111.41	103.08	104.51	104.75	106.02	109.27	108.29	112.43	104.65	106.11	109.57	110.87	109.63	104.24	109.66	108.01	106.14
104.29	102.85	108.74	100.86	102.88	106.38	105.63	106.25	101.15	107.46	109.89	105.59	103.98	107.47	107.12	111.4	105.11	106.83	110.98	106.85	106.01	101.79	105.75	106.09	105.31	100.39	108.37	104.15	110.48	107.37	107.04	106.03	107.37	110.64	110.41	102.75	107.53	105.19	107.32	104.27	105.16	109.37	104.25	108.72	103.33	102.51	104.37	102.77	108.89	106.15
101.09	96.914	102.27	100.59	97.568	97.895	95.443	99.097	102.16	97.995	99.144	100.82	99.667	96.25	94.803	96.769	101.56	98.036	93.95	96.235	97.285	100.01	98.412	100.95	98.563	100.06	97.457	97.516	100.63	98.948	99.579	103.24	101.51	99.102	96.887	98.704	97.987	96.278	100.47	96.685	96.998	93.631	98.264	103.16	98.382	97.531	95.095	102.21	99.588	97.426
106.6	107.96	106.31	111.08	108.36	108.47	107.78	104.92	109.15	109.58	109.98	108.05	105.3	103.5	110.76	106	108.9	106.21	106.84	107.28	102.15	105.44	107.12	111.08	106.35	110.11	108.52	105.24	107.7	107.79	106.65	107.3	106.69	104.88	108.83	101.46	104.81	105.83	108.89	108.83	105.71	104.22	110.35	109.79	107.16	104.83	106.98	109.83	105.47	111.46
95.751	100.25	94.572	95.893	99.863	100.51	97.15	95.739	98.939	96.163	98.768	98.477	98.546	97.445	100.32	95.259	96.574	102.46	101.51	95.098	99.023	95.551	96.579	98.308	98.78	101.16	93.174	97.214	98.813	97.019	98.144	97.42	98.116	100.98	100.27	98.933	101.27	98.676	97.008	99.092	96.182	99.927	97.001	95.44	94.335	93.41	99.535	98.051	98.565	97.943
106.5	112.23	107.8	100.87	109	107.25	108.14	103.58	103.03	104.98	106.06	109.08	104.83	109.89	103.5	103.48	106.86	103.46	106.23	109.45	105.45	106.38	107.51	110.3	108.95	106.78	109.43	102.76	108.08	107.47	106.39	107.24	102.88	107.13	109.24	107.74	109.29	101.11	106.68	104.1	104.04	106.15	104.54	106.83	107.42	108.44	109.94	104.87	105.75	110.94
110.17	112.51	114.04	110.52	113.94	108.72	109.46	112.44	108.3	106.66	112.67	111.46	111.82	114.65	108.67	114.73	111.05	113.97	106.06	113.86	111.65	111.26	112.11	107.32	107.93	108.76	110.95	114.67	107.68	108.6	111.1	108.57	108.21	114.18	109.54	109.11	110.93	107.65	115	108.24	109.46	113.45	111.01	109.99	111.94	113.01	110.11	106.59	104.82	111.88
101.77	103.34	107.17	107.84	106.58	110.04	107.72	104.91	107.43	105.66	110.07	105.58	108.19	104.03	104.8	109.54	103.56	105.64	103.15	104.82	101.82	102.71	107.57	105.53	106.66	104.56	107.26	109.76	105.71	104.89	106.58	102.91	104.27	107.78	106.87	105.61	102.78	103.22	103.78	101.72	107.63	107.51	103.24	106.65	109.31	104.39	104.46	109.08	106.43	105.86
105.45	106.62	107.05	106.98	108.48	103.17	107.66	102.17	102.41	111.05	104.66	104.8	106.01	100.35	105.31	107.45	108.33	104.33	105.11	105.08	104.71	105.68	107.94	107.54	108.49	106.57	106.73	108.11	109.1	103.6	108.71	109.45	108.61	106.39	107.22	103.52	106.57	104.54	105.4	105.04	108.42	106.49	102.93	104.86	108.06	106.23	105.3	109.38	102.88	106.57
96.34	97.342	95.471	100.17	100.23	97.845	96.487	98.313	99.692	99.796	98.056	99.264	99.629	97.418	95.473	100.34	98.86	98.601	97.885	95.838	99.39	97.032	101.89	101.18	101.5	93.935	95.588	98.851	94.976	94.806	101.23	99.708	97.192	100.03	96.93	98.879	95.736	98.563	96.769	96.071	96.005	95.686	98.859	98.225	98.505	99.248	97.549	100.23	98.968	101.25
110.31	110.91	114.22	109.9	111.96	113.2	111.37	111.7	111.65	112.69	109.41	110.61	112.15	109.3	108.91	109.86	111.62	108.49	113.24	111.06	109.02	111.75	110.08	111.65	108.2	111.01	112.09	113.04	109.42	110.61	109.69	108.03	107.45	112.43	107.27	111.21	109.43	110.64	111.75	111.53	113.11	110.46	114.73	109.68	108.02	111.99	113.98	115.22	113.63	112.54
99.228	96.956	100.38	97.952	99.382	93.884	102.41	99.785	102.24	99.419	100.33	99.093	97.229	98.499	99.01	98.654	99.725	97.96	96.07	97.845	102.38	101.2	102.17	103.11	103.09	98.75	98.875	98.939	105.19	99.498	100.03	100.8	100.62	98.019	94.98	102.08	95.034	98.828	101.13	98.799	99.142	101.14	99.182	98.43	99.477	96.832	101.38	101.29	99.545	96.097
108.72	106.86	111.08	106.8	106.94	109.22	110.16	108.25	109.55	109.49	107.67	108.87	106.59	106.55	108.29	108.69	105.56	107.64	106.62	110.34	109.91	107.22	108.74	107.14	108.6	106.11	107.25	103.94	109.33	105.69	111.17	109.35	106.06	104.4	106.65	108.06	109.61	108.34	111.62	114.61	107.89	103.81	106.15	104.44	106.6	112.13	108.56	109.31	109.6	109.43
95.932	95.319	99.206	99.551	97.905	95.689	99.371	96.018	99.697	99.206	98.594	97.591	94.871	95.808	98.22	100.43	99.855	97.605	96.567	97.219	94.992	99.082	97.356	99.031	98.413	97.817	99.646	100.07	98.576	99.957	96.77	97.4	98.744	98.253	97.022	99.192	97.249	99.973	98.059	98.422	95.743	98.022	93.047	96.446	96.754	97.711	99.432	100.77	94.537	97.518
111.48	108.18	110.66	107.19	112.81	107.84	108.18	111.29	108.63	106.18	105.53	111.68	106.95	105.77	111.78	109.35	105.25	108.14	103.39	107.56	105.09	111.44	105.74	106.48	104.3	108.37	108.63	108.45	107.44	111.12	109.81	114.51	107.4	107.86	109.24	107.89	109.93	111.39	107.41	106	109.4	109.26	108.84	109.86	108.31	109.94	106.45	111.45	111.26	106.34
108.9	103.52	107.83	107.62	110.29	110.52	108.85	107.11	108.91	107.81	107.59	107.18	109.5	106.03	109.01	108.39	106.98	106.24	113.37	111.35	107.31	111.2	110.33	109.82	110.43	106.11	109.67	110.61	111.15	110.9	105.24	107.87	110.17	110.22	108.98	109.55	109.52	109.47	113.31	106.09	110.8	108.04	107.73	112.25	104.19	111.42	107.23	108.95	108.11	109.26
105.2	103.14	104.66	109.11	107.91	106.69	109.25	103.93	106.39	107.04	101.7	108.56	104.35	105.77	108.33	110.38	105.09	108.67	104.66	103.57	101.17	104.75	105.22	106.98	105.53	105.61	103.53	108.15	107.87	102.82	108.97	102.8	106.76	99.856	102.86	105.81	103.99	105.26	107.93	104.33	106.88	109.5	104.8	106.1	106.33	107.79	102.44	103.28	105.09	103.43
107.3	111.48	109.08	109.67	114.76	110.88	111.76	109.34	110.6	111.83	110.16	106.57	107.12	109.99	110.68	110.52	109.2	108.73	113.87	109.49	104.6	112.95	110.71	115.79	108.97	105.51	110.12	109.66	108.36	109.83	111.51	109.08	111.81	110.66	110.56	112.53	115.71	109.21	108.46	107.66	113.09	108.76	112.25	112.79	111.08	107.88	108.75	109.6	110.2	109.71
110.33	106.82	103	107.27	108	105.53	104.07	102.43	106.82	105.88	107.64	104.42	102.38	103.86	101.38	102.01	104.32	106	105.89	107.7	100.97	105.56	104.76	103.64	108.32	101.76	111.98	105.87	101.86	99.789	105.25	112.63	108.79	106.27	99.917	103.31	106.03	104.68	105.05	103.55	103.13	103.13	107.39	105.71	109.92	104.82	105.82	105.85	107.95	105.73
105.23	107.69	106.76	105.31	109.21	105.42	104.72	107.27	104.98	102.2	106.36	102.84	104.91	106.29	101.83	103.84	100.87	103.5	105.51	106.73	108.9	109.41	105.66	101.1	103.92	108.29	109.22	105.88	106.21	107.49	102.76	105.17	100.49	105.65	106.07	101.35	106.47	108.71	106.95	102.07	103.92	106.17	106.78	102.93	107.44	109.53	103.4	102.27	107.17	103.98
105.54	105.92	102.45	106.53	110.21	107.56	110.55	102.9	109.98	106.24	102.79	103.65	108.33	104.39	107.54	104.86	104.75	109.92	105.31	105.48	108.03	98.423	104.58	100.16	102.36	103.67	103.49	106.83	102.62	103.04	102.79	109.85	106.23	106.95	105.91	110.41	108.09	109.7	103.58	107.49	107.74	104.7	108.64	105.73	106.35	108.62	105.46	106.06	102.88	106.63
103.35	100.86	102.53	105.55	98.77	93.445	100.7	99.993	99.812	101.23	102.38	100.94	104.82	102.57	103.05	99.046	102.37	101.04	101.83	101.85	103.22	97.825	102.98	105.66	100.46	97.831	101.46	100.48	102.44	101.13	101.93	101.14	99.457	99.989	104.36	96.048	103.68	102.56	101.53	101.5	103.47	102.59	100.68	98.287	101.71	96.025	102.75	102.22	102.53	102.7
110.98	111.99	109	115.16	107.83	111.67	113.52	110.69	107.17	109.46	107.09	110.66	107.93	111.7	109.16	113.27	107.89	111.66	107.85	111.42	111.82	107.63	112.14	107.52	107.83	108.85	105.12	106.21	111.81	113.02	108.64	110.75	105.39	109.95	109.38	109.4	109.79	111.11	110.17	108.49	112.98	110.55	108.61	106.11	108.75	109.99	106.38	112.56	107.37	110.71
96.903	96.242	100.12	99.442	93.079	96.002	96.663	96.462	100.19	94.924	97.523	98.931	100.64	99.365	97.358	97.693	98.203	97.65	98.836	94.916	98.665	100.39	97.698	100.26	101.06	101.83	96.545	100.43	98.598	101.24	102	95.844	100.68	99.224	94.301	100.8	95.699	101.5	97.617	96.332	99.971	100.98	94.236	94.546	95.854	96.003	97.133	96.619	99.32	96.495
99.068	97.758	97.601	102.39	99.089	97.983	94.458	101.39	97.563	104.71	101.05	97.64	99.495	98.103	99.559	99.461	99.039	99.612	101.3	100.08	100.09	95.263	96.146	96.499	101.29	101.69	94.63	99.081	93.655	101.64	97.94	96.359	97.263	97.758	96.337	97.339	95.232	97.511	99.402	98.057	97.434	94.84	97.016	101.95	99.681	101.82	97.593	97.922	97.855	98.56
105.37	108.63	103.79	104.57	103.85	107.08	103.38	106.82	106.05	103.7	104.21	109.7	104.88	110.91	109.23	105.65	103.5	105.76	104.31	105.53	102.9	106.01	107.06	103.84	105.33	104.52	105.28	106.96	103.52	105.63	104.2	107.28	106.44	107.79	105.63	107.78	99.233	104.78	107.02	107.62	107.38	106.09	105.53	105.39	114.52	105.81	109.13	104.61	103.54	110.53
106.68	109.24	107.58	106.9	107.89	113.13	111.34	111.5	109.46	109.35	106.57	112.53	114.52	109.43	112.4	107.68	108.26	109.78	113.36	107.79	108.04	108.64	110.02	113.86	110.5	113.6	111.68	108.45	109.04	114.38	110.02	110.56	109.94	104.64	111.68	109.3	110.82	111.94	106.67	107.02	107.81	110.54	115.08	111.75	109.5	109.26	110.95	108.2	111.45	116.4
106.68	108.51	109.55	108.7	108.47	107.11	106.85	106.13	107.59	104.69	108.36	107.7	110.13	107.38	111.32	108.65	108.42	106.5	107.86	105.2	108.52	104.14	108.07	106.64	109.53	105.25	108.78	107.07	106.75	106.41	105.87	108.32	106.33	106.57	110.38	105.06	112.34	105.86	109.77	107.15	113.96	106.74	104.87	104.72	110.32	104.49	106.67	106.42	107.55	107.6
103.27	111.02	109.26	106.81	110.04	108.56	107.22	109.43	107.4	107.9	110.27	103.72	111.64	106.18	108.54	108.9	106.78	105.06	109.47	109.31	107.19	107.56	106.84	108.36	108.95	108.55	112.56	105.56	105.7	114.35	104.96	108.24	104.59	111.2	106.55	111.1	109.5	111.54	105.29	106.73	108.75	109.91	108.37	106.89	107.68	103.86	106.75	104.32	104.68	107.86
101.46	95.868	100.93	100.07	102.94	97.592	98.761	101.1	95.628	94.994	96.721	97.026	97.269	95.374	98.191	98.486	95.443	97.46	93.977	102.41	100.19	99.465	96.596	95.386	100.56	104.16	96.308	102.09	98.119	97.003	97.261	95.967	96.479	96.973	98.574	96.798	99.031	96.145	99.543	101.38	100.81	96.365	96.624	98.967	101.15	99.265	96.671	101.07	97.196	98.267
105.69	103.8	107.97	107.12	111.62	103.73	106.06	105.01	105.09	106.28	106.8	101.35	102.42	105.12	108.48	105.02	105.53	103.74	108.8	102.79	100.22	106.09	103.05	101.69	105.58	103.41	102.94	110.25	101.71	106.81	107.27	107.97	104.49	102.24	105.01	103.05	106.99	109.79	103.59	107.78	110.15	107.48	105.7	110.82	108.03	104.82	102.37	104.65	110.3	102.22
110.25	105.35	106.56	104.28	112.84	108.93	108.33	112.18	113.7	112.47	108.43	109.7	105.83	106.06	107.17	107.85	105.27	108.05	108.94	108	113.09	111.62	110.74	107.57	106.27	108.16	112.58	108.89	108.45	108.77	112.52	103.96	108.24	109.28	108.91	110.61	112.27	113.44	109.75	108.67	106.88	110.87	108.23	108.62	107.32	108.27	107.41	108.61	106.23	108.44
106.77	107.69	108.4	107.99	107.07	107.32	110.13	106.57	107.67	104.27	108.55	105.99	106.91	109.83	108.46	109.69	107.37	108.18	103.51	105.63	106.54	102.35	107.48	104.23	106.76	105.39	106.92	108.71	106.97	105.88	105.72	102.32	110.12	106.04	104.44	105.51	107.09	105.98	107.93	105.08	106.63	102.81	103.63	104.13	105.48	109.17	109.46	105.64	107.6	106.73
108.36	107.62	102.86	109.59	106.66	105.28	109.38	105.88	104.55	105.38	108.85	105.8	111.23	109.95	105.75	107.07	105.36	109.21	106.23	108.67	103.57	102.77	109.3	108.03	106.95	105.8	108.82	108.96	105.72	106.6	103.47	110.17	101.4	109.68	107.21	105.84	110.64	108.74	104.62	107.88	107.56	103.11	104.24	106.84	109.69	104.01	109.62	107.17	105.14	111.07
100.26	98.879	102.39	99.7	103.51	98.98	103.17	100.6	100.5	101.7	104.16	99.612	101.09	99.708	103.56	98.474	99.813	101.19	97.539	96.523	98.332	101.63	100.02	99.975	101.77	104.9	101.91	96.663	98.619	98.84	105.14	99.105	101.01	104.46	102.92	98.738	100.71	102.22	97.943	100.08	105.95	95.253	102.16	102.92	101.2	101.56	100.04	101.21	94.369	99.655
107.25	109.67	106.19	107.78	106.16	108.48	106.67	102.45	104.15	104.77	108.18	103.66	104.47	105.8	107.85	106.78	102.4	107.41	105.15	101.45	103.45	104.12	109.28	105.2	107.25	108.41	104.62	106.66	103.76	104.78	110.6	108.06	105.12	102.78	105.67	112.44	108.61	106.55	107.71	105.96	103.85	103.57	106.44	103.84	106.16	103.61	103.44	101.69	106	109.43
115	107.37	111.65	106.11	109.59	110.04	104.38	112.97	108.38	109.47	107.25	108.23	107.72	105.51	110.41	103.48	105.47	108.23	108.44	113.54	108.7	110.57	108.3	105.35	111.73	110.52	106.47	107.45	107.12	111.5	109.51	110.04	108.07	113.35	109.19	117.29	105.97	106.94	107.28	103.84	109.17	106.73	108.74	107.89	108.18	108.89	111.15	103.32	106.21	114
106.34	106.06	105.67	108.19	108.78	105.35	103.71	105.14	105.71	103.55	109.74	107.6	102.45	108.44	106.4	107.21	104.8	104.95	104.88	106.15	107.06	109.76	103.91	104.23	107.97	106.35	103.96	106.99	106.05	104.83	104.02	105.33	103.04	105.37	107.5	103.17	109.31	102.91	102.95	104.12	106.59	109.26	104.84	104.89	108.74	102.71	102.8	105.54	107.62	107.13
106.06	100.98	108.31	108.08	105.58	104.77	108.87	103.6	105.57	106.56	106.55	101.69	101	107.81	109.11	107.59	105.76	103.11	105.01	108.03	107.09	101.81	104.51	106.62	107.85	106.44	106.19	106.6	104.59	106.1	107.89	108.31	106.9	108.78	107.3	103.17	109.05	108.84	105.34	108.83	107.37	102.48	103.53	106.97	103.5	106.14	106.09	106.49	103.55	108.98
103.54	107.85	106.23	107.3	107.67	106.01	106.72	105.15	107.31	104.55	105.25	109.04	110.07	107.76	107.75	108.37	109.65	109.31	104.26	106.35	108.62	106.42	107.3	104.39	106.85	106.3	103.85	102.5	107.94	105.65	105.66	105.89	104.88	108.85	109.87	109.2	106.34	110.59	105.14	105.86	111.15	103.79	108.05	104.83	111.08	103.72	107.39	108.72	105.19	107.82
104.73	101.3	109.64	105.89	108.83	105.64	107.07	106.25	109.29	107.9	105.06	104.72	105.25	102.93	109.84	107.11	110.22	107.15	110.14	106.76	108.43	108.27	110.36	106.78	111.43	109.36	104.6	111.58	104.04	108.9	107.76	108.17	109.05	106.82	106.64	108.39	112.81	108.51	112.26	110.57	104.75	106.98	105.84	108.67	103.85	108.52	108.93	106	110.25	114.39
107.59	109.34	107.12	107.28	109.88	107.89	109.73	109.12	105.62	102.66	111.39	112.97	105.11	106.71	105.64	109.56	105.81	105.42	108.35	110.18	107.21	103.78	108.42	105.81	106.11	106.08	107.85	106.82	108.9	106.12	108.35	106.91	103.11	106.98	105.38	101.75	105.04	110.05	107.82	102.55	110.48	110.49	106.49	106.24	104.54	110.07	107.53	107.8	109.18	106.13
105.3	104.43	107.01	104.9	103.02	105.3	104.63	109.15	104.92	109.39	103.61	106.4	104.52	106.36	105.28	103.4	106.01	107.05	105.01	110.91	104.58	106.35	109.34	105.29	106.45	106.32	108.2	104.28	104.72	106.79	104.27	106.56	106.7	106.41	105.33	100.78	106.74	109.15	103.08	103.21	105.28	102.24	107.13	106.54	109.05	109.24	104.46	106.91	107.23	107.11
110	111.99	105.16	110.16	109.44	109.76	107.18	106.83	110.88	109.76	113.86	103.99	104.94	108.27	108.49	105.91	108.7	104.26	104.97	106.83	109.19	110.1	105.49	107.09	108.54	109.18	107.78	105.91	106.63	107.49	110.12	113.72	107.94	102.9	108.1	111.59	110.27	109.12	103.78	104.28	109.47	109.97	102.32	109.99	112.75	109.64	111.14	105.74	107.02	103.42
110.27	110.14	107.22	106	107.44	107.76	109.81	106.45	111.54	109.46	109.53	110.27	110.2	105.04	106.01	108.12	106.04	109.16	107.88	108.14	109.54	105.63	107.91	105.07	107.69	109.24	107.83	107.51	104.29	103.22	107.56	117.12	105.32	110.07	102.42	111.74	108.54	108.67	109.12	111.15	111.95	106.55	112.2	108.26	109.96	111.72	108.37	107.05	112.61	106.2
106.82	106.42	101.99	104.26	107.83	103.35	109.27	101.45	107.38	108.52	107.32	104.78	106.45	103.88	100.03	101.5	106.65	111.26	109.87	107.88	106.86	101.16	103.65	107.38	106.51	99.84	107.76	102.95	105.17	105.79	108.94	106.99	107.36	104.98	109.06	106.9	106.58	105.06	109.51	105.96	103.42	104.29	106.68	104.05	107.37	100.37	102.84	108.51	105.36	104.31
99.123	97.496	102.64	98.216	97.45	99.471	97.634	97.002	99.932	95.272	98.191	97.148	97.212	96.439	97.83	93.147	95.791	99.504	95.208	99.111	96.523	98.576	102.88	94.501	100.94	101.44	100.81	98.434	94.323	95.399	100.62	99.762	100.42	98.829	99.471	96.36	96.259	98.517	96.562	98.367	95.769	97.762	100.92	98.53	101.64	94.777	100.11	96.049	104.25	98.109
106.19	104.89	102.41	101.86	101.62	102.54	106.8	105.02	99.26	106.39	105.06	103.73	104.06	108.51	106.75	101.38	108.46	107.47	109.74	104.4	102.09	106.99	105.49	105.93	107.01	106.17	105.14	106.06	106.43	105.74	105.44	105.01	107.32	109.1	108.11	105.03	106.52	106.59	104.5	106.26	103.35	107.49	102.14	107.15	104.35	104.09	101.97	106.83	103.7	106.95
100.89	101.49	100.78	99.618	99.461	97.505	105.43	98.103	101.9	100.81	98.804	102.36	100.5	105.12	101.12	100.14	100.75	104.55	99.846	104.98	99.302	101.55	95.022	102.41	101.3	101.89	103.27	99.606	101.65	99.947	101.92	104.66	104.96	99.658	97.966	102.47	106.26	102.24	101.33	98.711	103.82	97.775	99.414	97.235	99.326	100.32	102.65	100.04	100.59	102.73
111.05	111.89	110.92	106.97	106	110.24	107.71	103.33	115.41	106.08	106.51	106.47	108.23	109.95	108.45	107.79	110.37	110.12	105.84	105.97	110.24	106.76	107.97	106.5	110.06	110.44	104.31	107.54	106.37	103.93	107.74	112.6	111.68	106.32	110.96	112.6	110.38	108	111.28	104.97	111.68	111.89	105.28	106.62	107.7	113.55	109.55	109.19	111.87	104.32
102.55	99.275	104.06	96.164	96.018	99.529	98.815	97.601	97.985	98.969	100.86	101.71	104.42	99.747	98.304	100.08	98.889	101.7	99.762	97.815	98.114	99.809	102.37	99.003	100.78	98.049	99.565	101.02	99.18	98.334	95.982	103.44	102.1	100.93	99.242	101.49	99.894	97.048	99.061	95.855	102.14	99.857	99.829	101.77	102.25	101.68	100.65	98.543	99.138	101.77
106.96	107.14	106.95	108.52	108.55	106.26	111.07	106.11	103.02	108.71	107.81	102.72	105.63	106.43	108.51	108.13	111.62	107.28	109.15	108.64	105.46	106.07	108.51	107.81	109.17	108.82	109.12	106.68	106.61	107.11	108.1	106.72	105.74	102.57	108.02	111.03	109.33	103.48	108.77	106.56	111.67	106.06	105.81	111.43	107.57	113.52	106.67	110.1	111.53	111.3
108.3	104.21	108.89	108.92	105.45	106.95	107.6	104.11	111.25	110.19	105.27	103.64	104.33	109.17	105.85	108.03	109.13	107.88	102.15	102.93	106.18	104.24	108.72	107.86	104.1	102.12	109.39	105.29	107.98	104.68	108.3	107.33	107.23	106.94	104.75	110.1	111	107.88	105.55	106.78	109.75	107.27	110.37	105.83	108.31	108.57	108.61	107.72	106.58	103.61
102.58	102.33	103.89	107.46	109.63	106.94	106.22	109.26	110.41	105.53	105.73	106.22	103.9	103.24	101.36	104.92	106.51	103.61	104.89	104.44	109.91	107.81	102.46	102.42	105.54	106.09	106.42	105.03	104.61	104.2	109.52	105.49	110.74	103.93	105.63	104.62	106.44	107.08	105.27	100.19	102.52	107.17	104.59	105.32	103.34	106.47	105.32	107.1	106.63	108.22
105.15	104.02	103.67	101.31	106.73	101.1	101.57	110.4	110.51	102.49	101.95	104.09	107.03	102.5	107.1	103.78	107.35	106.31	100.92	111.02	106.82	105.13	107.47	105.99	107.94	107.1	103.46	104.41	101.92	102.81	105.04	104.74	104.24	105.72	105.21	105.74	107.91	109.84	102.82	105.94	105.3	107.26	106.75	107.71	101.76	105.13	103.87	104.55	104.99	101.86
103.71	104.3	105.77	106.56	106.45	103.45	104.69	107.57	103.26	109.42	108.33	111.62	103.83	105.18	106.45	104.25	106.63	103.84	105.89	103.67	108.01	106.97	107.12	110.19	104.97	106.77	104.46	106.63	105.27	102.7	104.04	106.83	104.77	108.37	103.84	107.83	104.93	103.99	103.49	107.51	108.37	105.24	104.14	107.13	109.03	107.12	106.52	106.65	108.02	108.13
92.245	97.194	98.933	103.78	97.617	98.043	98.339	96.009	98.521	97.839	98.085	98.207	96.201	99.26	97.214	99.746	99.455	98.165	98.636	96.688	97.166	94.839	96.858	97.931	94.149	102.59	96.303	92.588	98.923	92.2	97.781	102.12	93.86	99.429	100.59	97.364	97.853	96.776	99.228	95.989	98.053	97.615	92.513	98.288	98.571	102.48	97.391	97.267	95.258	95.892
112.94	111.8	111.08	111.1	105.89	113.38	110.42	114.21	114.24	108.74	108.82	108.04	112.37	111.29	112.03	106.77	111.76	108.87	108.07	111.51	110.5	110.24	108.96	112.18	107.28	110.94	113.39	108.45	111.92	111.99	107.71	112.77	115.54	108.67	110.43	107.4	107.81	111.43	106.82	112.57	110	108.9	109.46	113.73	107.43	114.92	110.3	112.19	108.9	109.07
111.34	109.84	111.41	104.95	106.87	105.07	114.91	113.72	110.76	114.32	112.39	112.01	112.86	115.73	107.53	114.46	110.18	109.62	110.93	109.29	113.41	109.16	110.63	109.43	118.07	110.3	106.76	112.55	110.64	109.3	112.33	109.93	111.2	110.63	115.52	111.51	113.8	110.58	113	110.81	108.61	109.2	107.78	105.94	114.64	111.2	110.04	111.16	106.29	111.8
105.39	102.94	103.68	106.2	108.95	107.85	108.95	105.1	105.84	112.28	106.63	101.69	103.85	105.55	106.8	108.33	101.52	108.27	106.36	107.77	105.04	104.98	108.94	103.16	99.321	103.84	104.98	107.44	108.36	102.67	102.87	105.93	103.57	106.02	101.93	106.94	104.27	102.09	109.32	108.35	104.81	100.51	104.88	109.01	103.82	104.35	107.41	104.07	107.23	108.84
109.01	112.73	112.24	106.73	110.17	111.06	110.5	108.12	107.08	112.19	112.18	114.31	111.48	110.77	110.56	111.41	107.44	108.46	110.89	107.42	109.86	108.02	113.16	116.8	110.21	106.28	110.11	110.33	110.8	110.49	111.36	110.07	107.25	108.67	112.27	111.85	109.51	110.24	108.67	110.26	107.64	109.14	108.69	107.22	104.25	110.01	107.58	109.91	112.53	106.73
98.833	102.56	101.32	99.561	98.611	100.62	100.43	100.71	101.93	99.99	100.53	102.85	102.91	99.282	100.57	100.55	98.072	98.311	103.92	100.74	99.002	100.64	104.1	102.45	98.554	100.46	98.145	102.31	98.83	100.04	100.55	100.33	99.747	98.392	97.503	96.598	101.96	96.644	103.21	99.162	102.42	101.02	97.807	100.31	101.07	105.08	97.609	98.152	99.068	103.17
101.16	101.54	93.258	98.621	98.161	96.697	99.43	100.27	94.528	97.199	99.687	99.097	99.758	103.43	100.11	100.98	99.731	95.943	101.14	100.41	95.663	101.78	99.116	97.17	94.511	100.11	96.294	101.44	98.879	98.37	100.77	101.15	96.378	96.216	100.6	94.993	101.18	98.297	95.65	99.989	100.95	98.57	98.082	96.752	102.54	100.48	100.27	103.55	100.37	94.657
106.7	108.57	105.33	107.43	108.22	104.56	101.99	106.32	107.89	110.64	106.77	109.63	105.81	107.21	106.25	104.89	107.59	103.18	104.82	106.2	110.18	111.95	106.04	102.34	108.86	105.23	105.51	104.89	105.02	105.47	104.99	105.96	108.7	105.71	106.56	110.36	101.75	107.77	103.61	106.36	105.87	107.77	105.06	102.97	108.88	99.502	109.32	106.3	107.27	100.87
100.01	101.16	102.68	97.296	101.18	100.07	100.63	99.029	100.94	98.85	97.46	96.669	98.185	95.441	97.805	102.32	102.21	101	103.34	100.29	95.225	96.453	97.66	99.81	99.472	96.955	100.06	97.907	98.128	99.616	98.199	95.781	100.01	99.046	99.246	98.413	102.54	99.654	94.685	97.169	97.635	100.28	97.994	95.845	97.851	96.141	99.462	97.537	98.234	98.908
95.318	104.99	98.881	100.1	93.495	95.673	95.34	99.67	99.762	98.692	97.983	97.049	98.389	98.735	102.24	98.96	96.861	98.439	101.24	102.18	100.11	104.87	98.721	103.32	97.901	98.586	99.894	98.314	103.37	93.69	101.13	97.728	97.261	99.373	95.725	98.683	96.93	99.083	98.183	97.932	96.321	99.472	100.27	99.907	101.07	99.688	100.16	101.38	100.92	99.719
96.638	94.004	100.38	95.837	102.93	99.455	95.189	97.813	101.22	97.489	99.221	98.976	93.237	100.26	94.765	97.317	100.33	96.373	100.32	99.562	98.696	96.099	97.976	98.752	96.713	93.146	98.886	94.537	101.71	98.353	96.923	94.238	92.776	99.544	96.699	94.098	102.68	97.262	98.652	98.18	97.041	97.297	97.712	97.444	97.523	98.494	95.526	102.32	101.12	96.242
102.76	106.09	108.78	102.16	106.44	101.18	105.43	104.47	102.78	106.99	107.14	106.26	106.92	107.48	106.85	106.6	104.9	108.11	103.7	105.41	105.93	102.18	104.83	104.5	105.63	105.34	105.54	105.38	103.91	105.12	100.25	106.82	104.84	106.51	108.12	106.54	107.42	107.14	103.08	101.14	106.34	107.12	107.5	106.6	109.22	103.39	106.79	106.78	105.78	103.45
106.26	107.3	106.75	107.54	111	109.16	105.8	107.9	112.14	108.68	112.7	110.59	110.82	110.19	104.86	107.09	109.19	106.93	108.16	111.47	111.66	110.24	110.82	109.01	104.39	106.12	110.43	108	110.32	109.4	109.94	111.54	103.73	105.6	107.61	109.52	109.13	103.15	111.17	106.59	106.41	107.29	107.95	103.61	109.82	107.29	107.8	109.4	108.26	108.63
102.92	107.74	109.67	107.24	101.89	104.83	102	102.14	107.43	108.08	106.11	106.18	104.09	101.22	102.94	109.63	106.07	104	102.44	109.65	109.87	105.05	104.53	108.43	105.43	103.39	105.87	106.77	107.16	105.78	105.03	105.48	103.48	103.78	103.65	109.54	102.13	105.96	106.32	106.24	102.54	103.01	106.85	105.94	106.59	106.53	102.65	105.81	105.63	108.07
112.41	108.25	104.86	106.98	110.71	106.82	104.07	105.65	105.45	106.19	108.56	108.72	108.75	108.67	111.44	105.57	110.5	110.27	107.2	104.98	110.72	109.06	110.54	109.06	112.96	109.35	111.13	106.6	107.93	102.96	109.68	104.98	105.92	108.68	110.4	105.3	104.15	107.97	111.18	110.83	107.13	108.47	110.78	108.56	108.39	110.11	108.13	109.19	108.13	107.83
110.27	103.53	109.06	104.56	105.94	103.54	104.7	107.14	106.5	104.94	102.15	104.64	105.34	104.48	105.13	105.49	105.98	105.66	105.77	106.15	108.22	106.39	108.23	102.02	102.43	107.23	108.2	100.86	108.87	99.378	106.49	109.68	101.69	109.27	106.63	105.46	104.47	106.03	104.85	107.82	108.16	102.29	108.22	102.66	104.03	107.94	106.68	107.43	108.58	108.11
103.41	110.12	105.13	107.87	104.45	104.07	108.17	108.89	105.57	104.18	106.83	108.88	106.41	101.34	106.43	104.89	105.36	106.2	101.6	106.39	105.56	104.44	104.78	110.11	101.86	108.96	108.75	104.09	105.18	104.54	103.96	108.6	103.96	106.26	100.56	108.14	105.45	105.6	107.6	109.06	106.94	103.07	108.49	108.28	104.72	105.85	106.05	102.67	105.04	106.87
110.09	109.29	110.71	104.68	103.81	109	107.24	106.1	108.32	106.6	102.38	105.99	104.36	101.27	103.11	106.6	104.02	107.2	106.37	107.71	111.2	104.67	102.62	106.67	103.01	109.93	105.21	105.54	103.36	102.69	105.63	105.25	107.98	110.68	107.86	105.34	103.58	107.45	105.4	105.13	108.03	103.69	105.79	104.62	106.33	107.99	101.13	103.3	104.28	107.07
99.879	100.53	99.356	97.731	100.52	95.609	99.543	96.485	101.59	97.696	100.14	100.73	99.356	100.99	97.539	99.019	98.999	94.938	100.49	102.52	94.041	96.035	95.063	101.42	96.643	94.697	97.181	101.27	96.833	103.73	96.894	99.44	98.466	98.944	101.12	100.47	101.99	96.628	97.005	101.66	98.442	99.305	100.8	98.413	99.794	95.809	96.876	100.26	98.473	102.63
104.55	101.97	98.525	108.95	110	111.54	107.93	107.81	104.32	104.36	109.44	105.71	107.27	108.31	105.51	102.42	111.13	102.77	105.03	110.44	103.75	107.56	107.61	108.26	106.75	104.85	103.45	106.93	108.11	106.98	107.35	107.72	105.19	104.26	106.47	103.73	110.68	100.23	107.46	109.94	108.03	111.24	104.42	105.29	105.18	106.78	103	103.42	103	107.69
96.047	98.409	101.27	98.086	101.15	97.84	100.22	97.795	96.288	98.792	102.75	98.26	98.293	97.63	96.035	101.14	100.12	98.75	100.51	97.77	95.751	100.49	99.058	98.476	99.243	97.48	98.154	94.552	100.56	101.64	97.899	95.697	100.69	102.08	95.283	93.342	96.879	95.634	99.912	98.019	97.4	97.088	100.87	99.939	95.912	98.284	100.09	99.163	100.01	94.354
107.28	108.84	107.72	104.48	108.23	107.86	107.2	105.52	103.74	104.69	106.02	104.04	104.28	100.38	107.03	105.32	108.27	102.98	106.29	108.13	107.38	105.89	104.82	108.24	109.3	103.44	107.98	101.75	101.76	106.39	105.91	108.41	102.45	107.71	108.25	104.74	106.72	103.2	105.49	105.54	104.18	109.57	105.43	105.2	106.71	104.81	103.05	107.37	104.74	101.01
109.43	108.42	110.17	111.66	108.86	109.04	112.73	110.95	110.97	105.77	114.71	110.26	108.96	112.17	110.33	114.11	107.17	111.05	110.11	104.13	111.57	111.03	113.9	108.76	106.37	110.68	109.79	107.46	114.45	112.51	112.21	108.23	115.96	110.96	112.43	111.89	107.23	110.15	112.87	106.04	113.89	111.15	110.02	110.61	110.64	112	107.52	110.71	113.12	111.41
108.78	106.03	104.85	110.7	105.92	104.48	106.1	107.1	103.7	104.06	105.75	108.29	105.46	103.4	106.59	104.15	109.37	106.23	104.94	107.88	108.67	102.71	104.51	107.61	110.52	105.66	108.51	106.36	105.84	110.32	107.96	110.75	109.74	105.6	105.58	105.21	106.85	103.41	106.36	109.34	106.45	104.65	108.07	108.06	105.16	108.92	102.35	106.46	107.83	106.2
105.81	106.05	105.69	103.01	106.49	106.08	105.58	108.71	106.29	102.23	105.05	109.92	105.56	106.39	108.73	105.13	103.8	107.32	104.82	102.35	108.78	107.84	105.2	107.25	107.28	108.33	103.04	106.89	102.54	105.7	109.19	102.83	105.06	105.55	111.16	104.53	107.96	106.45	105.08	100.36	101.79	106.17	104.17	108.79	108.74	100.67	105.94	105.5	109.64	107.52
109.87	112.13	108.26	112.73	107.82	105.6	109.35	109.66	109.07	106.81	109.59	104.47	105.31	103.16	108.61	111.08	107.42	108.46	109.65	107.54	106.96	106.3	113.04	105.71	103.18	114.24	105.49	108.22	108.57	108.16	110.4	108.27	105.96	108.63	105.52	107	108.6	105.33	108.1	112.1	107.32	108.92	107.28	106.74	109.66	111.06	111.7	106.38	107.16	110.24
104.98	103.34	107.27	107.4	105.34	107.49	108.89	110.34	108.38	111.61	103.64	104.06	105.6	104.5	105.33	104.66	106.88	104.14	105.37	104.79	104.16	104.36	104.17	107.05	100.92	107	103.26	103.27	107.99	104.58	108.71	106.41	105.19	105.39	106.99	107.81	106.52	107.18	102.11	100.17	103.91	100.63	106.69	106.55	103.16	103.39	106.21	103.78	106.99	108.11
103.96	107.71	104.86	103.33	107.16	105.91	104.73	110.15	105.38	100.34	104.07	105.4	110.3	104.89	110.67	106.64	108.47	105.79	103.46	105.48	107.85	109.41	108.77	107.48	106.94	102.18	105.85	104.96	110.07	106.18	111.3	109.04	105.78	109.65	106.99	105.77	109.91	108.5	104.57	105.22	108.44	104.5	104.92	105.17	109.62	113.1	108.42	106.31	107.01	105.78
105.72	109.85	106.36	103.95	110.23	104.13	108.02	105.92	108.26	106.97	106.68	101.95	104.56	102.86	108.44	111.66	103.68	110.01	108	108.51	106.72	108.29	104.73	107.25	107.73	108.41	109.92	101.18	106.67	103.97	111.04	106.64	109.82	109.03	108.9	106.91	109.58	107.77	107.95	105.25	109.36	107.52	103.05	107.89	106.01	99.937	107.07	107.91	109.5	106.62
98.61	103.23	102.78	95.036	97.583	98.348	100.63	99.712	103.73	100.99	98.915	101.52	97.539	103.54	101.86	99.165	99.888	95.794	97.505	101.25	104.07	100.97	103.27	100.25	101.05	97.573	99.483	97.449	101.78	102.02	101.97	95.815	100.93	98.516	102.24	99.957	98.648	98.246	100.11	100.81	101.9	92.599	101.01	99.665	101.43	101.6	101.45	97.328	99.078	102.97
111.42	108.33	103.18	106.01	107.09	107.43	109.22	109.2	107.91	107.05	108.2	107.72	107.34	106.18	110.77	110.05	107.28	107.31	106.44	111.96	106.34	111.4	108.73	107.77	112.97	105.16	106.24	109.01	108.8	105.38	106.16	107.17	109.86	107.58	105.76	103.6	104.76	107.21	109.25	107.02	111.73	108.03	105.68	107.35	108.84	111.36	106.94	110.62	107.48	106.79
105.54	103.97	103.65	105.78	104.61	104.73	102.66	106.17	105.1	105.9	99.421	105.47	102.92	104.81	104.82	108	109.31	102.7	101.35	110.6	105.3	107.74	102.32	105.28	108.39	104.68	110.07	104.91	107.85	105.48	105.27	104.43	108.41	104.8	111.07	106.22	105.11	108.42	103.5	109.2	106.63	106.33	105.83	105.04	106.21	106.57	107.5	110.53	106.14	103.88
108.17	105.26	108.98	105.63	111.5	110.37	106.87	103.41	104.04	110.01	106.57	105	106.08	106.16	109.3	107.25	109.52	111.97	113.22	106.47	109.66	107.99	109.2	107.99	106.72	111.65	105.85	107.23	109.82	107.88	109.39	107.1	105.18	107.67	103.49	110.78	108.17	107.78	106.31	112.43	108.48	108.9	109.36	105.76	104.35	111.36	107.1	108.58	106.46	108.95
107.79	108.54	110.01	104.65	107.69	105.15	102.85	106.88	104.77	105.88	106.89	108.33	104.97	103.95	104.27	104.52	103.13	102.36	103.4	103.76	105.97	109.33	105.19	105.11	101.9	106.59	106.43	106.64	106.54	105.23	103.42	107.01	103.36	102.54	103.67	109.78	105.88	106.31	107.47	106.66	103.98	106.54	106.86	105.21	108.98	105.1	105.98	105.16	106.99	110.32
109.5	108.74	108.87	104.5	102.47	106.09	105.33	103.53	103.7	101.77	106.62	104.02	103.04	100.96	103.27	103.13	103.8	106.99	107.32	104.69	100.03	104.97	99.491	105.28	104.95	108.53	109.27	102.72	106.23	107.78	106.59	108.73	107.4	106.57	105.9	105.7	106.5	107.52	107.25	106.94	102.88	104.51	104.8	108.7	108.56	107.09	102.85	111.02	103.67	107.85
104.58	105.99	113.92	108.32	110.62	110.6	107.1	105.48	107.6	108.6	106.15	106.24	105.64	104.69	110.1	106.68	106.66	111.82	107.51	109.88	104.34	109.7	109.01	107.46	108.83	108.91	103.2	109.22	100.76	105.01	108.72	107.4	102.93	101.15	106.55	108.03	110.03	104.35	111.97	104.44	110.45	106.92	106.96	109.52	111.58	109.77	107.94	104.84	107.43	106.39
106.2	106.22	105.86	106.78	107.69	108.01	106.61	108.47	104.2	110.54	107.73	109.44	104.98	105.68	108.54	110.16	107.54	110.08	108.68	110.86	106.06	104.95	103.75	108.43	105.9	110.3	104.57	109.51	105.96	105.18	106.51	108.68	106.51	107.33	107.43	103.01	113.71	107.66	103.28	103.49	106.55	106.6	106.88	106.16	108.24	106.21	106.59	106.78	106.13	108.75
105.07	102.47	107.81	108.95	110.07	108.02	106.7	109.89	110.71	110.17	107.4	109.43	111.63	109.55	108.48	108.25	107.74	112.55	105.86	107.05	108.45	108.52	107.39	109.11	109.19	107.23	108.7	109.96	105.79	106.08	108.4	109.72	107.32	107.99	111.01	105.02	108.11	105.07	104.97	104.5	108.02	108.15	105.34	108.91	109.45	102.9	109.42	105.01	107.2	109.55
97.731	102.68	95.545	99.654	99.12	98.403	99.601	100.67	100.52	92.138	97	94.834	94.206	97.772	100.2	99.214	101.82	98.138	99.189	93.217	104.87	103.04	95.4	97.156	95.227	96.141	97.685	97.012	98.117	98.671	100.31	95.921	95.5	98.734	96.202	101.95	96.552	93.96	97.153	101.42	96.441	93.547	99.886	96.95	97.087	103.16	97.427	97.976	99.366	95.923
107.01	108.8	104.15	105.99	106.33	102.86	105.19	107.95	103.04	107.79	107.26	104.96	102.04	107.36	102.08	106.62	104.82	106.41	105.82	108.38	101.79	107.09	104.06	105.9	104.93	106.92	107.44	102.82	106.7	104.65	103.83	107.3	103.45	99.261	102.59	107.46	107.1	109.11	106.82	103.9	99.832	105.94	102.58	108.8	105.87	108.76	109.98	102.15	105.16	106.09
107.24	107.08	108.14	105.87	106.96	103.47	104.21	108.27	101.79	105.77	106.57	108.23	102.55	104.42	104.67	105.08	108.11	110.02	105.23	105.57	107.44	101.93	104.31	106.1	106.97	107.38	109.67	100.89	106.96	107.46	105.09	105.25	105.27	107.37	109.88	108.38	103.43	105.47	107.66	109.8	106.32	107.18	105.77	108.04	106.13	105.58	108.99	103.05	103.54	105.83
102.43	98.309	99.382	99.966	101.05	104.04	99.548	102.47	98.22	104.92	99.566	95.142	101.79	100.1	98.56	96.414	103.12	101.92	102.82	101.58	102.86	103.4	101.66	98.583	99.425	100.4	94.819	103.09	100.06	102.68	98.608	104.04	105.2	98.689	102.64	103.53	99.473	101.55	100.69	102.1	100.89	100.72	99.43	101.75	98.563	99.003	102.77	99.319	97.83	98.59
107.92	105.34	105.46	105.5	106.09	107.47	109.2	109.52	109.91	103.06	106.27	110.2	106.81	112.06	104.14	110.89	105.77	105.27	104.74	105.87	107.77	112.35	109.36	110.47	104.23	108.84	103.11	109.11	107.8	105.66	107.17	104.55	107.26	105.04	106.51	102.99	105.07	104.21	110.23	108.1	104.55	110.86	108.67	108.91	108.21	104.68	106.11	109.55	106.29	104.38
108.19	104.93	111.16	106.78	109.99	108.33	110.34	110.04	107.45	113.04	107.92	112.99	114.33	111.84	110.63	108.68	106.35	105.6	110.71	109.33	106.37	112.32	107.34	107.67	108.91	111.92	109.02	106.16	109.41	107.24	108.98	110.77	109.69	110.18	106.26	106.36	109.31	109.7	107.4	109.49	105.67	105.74	108.2	105.87	112.3	106.56	110.13	107.17	109.41	111.13
107.22	104.69	108.7	105.79	107.66	106.84	106.96	105.1	104.46	108.82	108.91	106.52	105.36	104.7	105.41	101.49	109.22	107.73	106	106.9	104.86	104.68	102.42	109.43	105.87	103.64	105.94	103.42	106.52	105.01	104.76	103.86	103.49	109.95	104.15	103.83	106.17	107.95	106.9	106.1	103.94	106.54	101.67	107.11	107.76	105.18	104.87	103.71	108.61	104.87
107.41	112.18	106.95	100.72	109.13	108.26	105.39	107.51	104.78	111.96	106.41	103.71	105.91	105.17	105.71	107.9	106.1	105.51	107.6	108.82	110.17	101.75	106.86	105.38	105.35	107.58	110.48	106.25	103.77	105.97	102.93	106.86	106.02	107.91	105.08	114.98	105.4	108.6	108.28	106.02	106.47	105.91	104.3	111.97	104.4	111.26	106.42	101.26	105.51	108.52
105.15	103.49	105.27	104.51	106.42	102.33	108.02	100.84	108.54	107.64	102.97	101.82	102.97	109.35	110.59	107.53	104.21	104.55	103.13	104.76	102.95	107.48	107.44	106.09	101.97	106.51	107.34	109.18	104.29	105.98	107.16	104.03	107.71	104.7	107.85	101.97	104.89	103.16	103.24	106.74	108.41	106.51	103.84	103.53	107.94	101.44	103.27	109.37	106.29	105.61
102.98	100.67	111.21	105.57	109.59	100.65	105.57	104.24	106.15	108.5	107.41	111.75	106.68	105.15	107.91	102.41	106.02	101.4	107.17	102.08	108.59	100.39	101.46	103.98	106.71	105.67	105.36	103.35	100.65	103.49	106.93	106.68	109.81	106.14	107.19	105.11	107.47	104.68	106.44	105.54	107.49	104.83	107.18	103.58	106.18	105.75	108.5	104.89	104.54	104.07
105.92	106.78	101.99	103.06	105.25	106.3	104.85	106.62	105.07	105.77	101.19	105.37	107.42	103.81	107.38	108.85	108.58	102.72	107.58	103.73	110.97	105.87	109.73	102.99	105.55	105.28	104	106.38	103.22	108.82	103.19	104.3	101.98	105.42	106.12	108.59	104.87	107.37	107.45	107.96	107.32	106.79	106.38	104.61	102.02	106.7	109.81	105.55	107.52	103.45
103.83	104.08	105.93	100.52	104.3	108.49	101.34	103.11	105.68	104.97	103.5	109.14	105.08	111.49	105.34	106.25	101.21	104.55	101.81	101.88	109.39	101.39	105.37	104.02	106.63	105.51	104.27	104.85	112.76	105.21	104.25	109.1	108.31	107.13	106.75	108.75	105.88	106.99	104.55	109.69	102.94	108.86	107.14	103.79	107.95	106.98	105.94	105.1	107.86	108.37
94.496	97.433	93.118	95.208	99.69	101.57	100.52	97.046	97.04	96.024	95.905	99.2	94.82	98.895	98.707	95.551	96.266	98.32	98.383	95.032	101.45	95.125	100.54	95.008	93.944	98.459	101.21	100.42	100.64	94.986	98.51	99.118	95.4	100.35	98.791	97.886	100.26	95.431	96.571	95.928	101.57	95.956	98.298	102.79	96.145	99.321	99.222	101.94	98.628	97.55
112.35	105.19	107.9	110.06	110.86	109.76	109.79	113.39	108.49	108.91	109.93	112.44	114.22	111.41	108.66	107.75	109.84	110.78	114.21	107.05	108.21	105.99	113.08	111.43	111.46	110.16	112.77	111.53	112.63	115.36	108.76	111.01	108.36	111.17	108.66	111.39	106.51	111.93	116.46	111.36	110.05	111.97	107.77	111.97	111.3	109.51	107.27	107.64	114.17	114.12
114.28	112.32	108.47	107.68	109.45	108.28	107.8	108.4	104.75	107.59	113.21	108.34	106.38	104.85	110.23	109.65	107.66	106.77	111.63	104.38	106.98	107.68	104.95	106.08	104.64	108.19	107.2	103.79	106.94	103.7	108.97	104.89	109.77	110.6	105.15	111.63	107.69	103.97	105.06	109.61	107.42	113.71	106	108.77	104.7	108.16	106.55	109.1	107.78	110.61
105.38	106.1	106.4	104.92	107.59	106.32	107.13	107.02	104.81	107.03	110.82	107.04	102.84	105.02	105.92	106.13	104.55	103.71	105.49	104.96	108.84	107.35	107.43	107.49	106.1	108.17	110.64	106.91	105.3	106.75	106.12	109.74	107.99	106.09	106.33	110.33	107.49	102.37	108.23	103.82	107.33	108.32	105.19	108.22	108.88	105.92	105.22	104.54	108.95	102.73
94.642	98.837	97.674	95.661	96.546	93.876	98.648	96.906	93.025	100.65	94.817	96.896	98.439	93.465	95.706	100.15	97.384	104.06	99.996	100.34	95.613	101.2	99.032	96.973	98.395	98.392	96.318	96.728	93.717	99.616	100.79	97.085	93.601	98.18	95.524	97.981	97.715	99.021	100.81	100.14	98.172	99.67	99.814	98.945	98.475	100.87	97.091	97.778	100.21	95.846
109.59	105.59	105.11	105.62	108.21	105.79	114.02	104.3	104.53	111.51	106.99	108.28	111.13	110.11	112.96	110.27	106.15	110.12	113.09	108.02	105.32	109.51	110.7	111.04	104.72	104.95	110.44	111.91	104.79	107.82	108.43	106.25	108.37	109.11	108.71	112.36	107.36	105.63	108.8	103.06	109.78	106.66	108.77	106.75	108.79	109.16	108.26	105.47	107.63	109.35
109.39	110.83	110.94	112.13	105.34	106.11	110.24	108.74	109.74	110.53	107.42	112.76	108.89	112.2	109.23	109.89	107.67	110.59	110.68	111.21	111.14	109.1	109.54	113.8	107.93	110.57	113.03	110.7	110.75	109.95	110.15	108.44	108.72	112.33	112.65	108.69	110.63	108.66	111.06	107.95	107.34	109.11	105.52	113.9	110.86	105.43	108.94	106.12	110.12	109.39
101.45	102.99	104.93	106.66	108.47	102.91	107.23	106.14	110.3	105.99	107.85	102.32	103.57	102.75	107.42	106.9	107.04	104.54	103.82	104.86	106.58	107.08	104.37	112.08	104.62	103.18	109.3	105.5	105.11	108.23	108.36	106.59	103.95	109.88	107.62	109.67	103.8	104.22	100.78	108.76	107.61	104.83	107.51	102.79	106.81	112.62	106.67	103.95	104.84	106.74
103.52	103.57	103.88	108.79	104.94	108.62	107.49	108.55	102.81	108.82	111.03	108.04	108.94	107.84	109.73	108.5	106.12	108.87	109.13	110.63	108.81	109.93	105.59	111.73	111.1	107.92	105.64	108.1	110.56	109.49	105.77	105.46	106.45	111.26	103.61	109.52	109.23	108.53	106.9	107.81	106.97	105.73	106.21	108.74	105.19	111.58	104.75	109.38	104.33	108.55
105.59	105.6	104.4	102.74	106.64	106.25	109.57	104.55	101.37	106.76	105.75	110.69	103.9	104.62	105.03	101.8	104.38	106.31	103.25	104.4	102.11	108.37	103.87	105.39	104.1	110.36	107.55	104.55	109.94	105.49	103.86	108.8	106.22	108.9	106.13	104.72	107.57	105.31	104.79	106.73	109.41	106.44	105.18	106.09	105.89	107.19	103.63	103.92	107.15	107.26
106.19	107.13	110.97	112.6	110.08	107.06	104.77	108.82	110.98	110.9	107.84	109.86	107.3	110.59	109.61	111.93	112.49	105.94	107.68	114.19	110.94	107.82	107.69	110.37	110.03	108.79	106.97	105.74	107.4	108.57	106.53	110.02	110.9	110.61	103.31	105.73	107.44	111.27	108.93	110.32	113	111.78	116.96	109.76	106.9	108.34	113.25	106.8	106.87	111.23
103.46	106.44	105.22	106.24	103.48	106	110.53	106.55	104.31	109.52	105.81	109.85	112.63	107.61	109.56	105.66	109.09	107.23	107.83	105.97	107.58	108.06	111.46	108.35	110.66	111.34	108.68	104.61	109.95	106.53	106.77	107.17	108.8	105.14	104.8	107.87	109.27	109.42	110.92	107.22	109.54	103.97	110.78	106.96	110.62	107.17	109.73	109.12	108.53	104.63
108.62	105.19	105.05	106.35	104.48	110.65	101.94	105.22	109.03	108.89	108.48	108.71	107.17	102.68	105.84	104.45	107.88	109.03	106.85	102.31	109.82	107.61	101.79	100.55	104.58	105.36	108.25	103.9	102.01	106.48	110.95	101.99	105.07	107.69	103.94	111.32	108.48	104.17	105.49	104.82	104.78	108.74	103.47	101.87	102.85	97.666	107.45	106.57	106.55	105.58
111.67	105.43	104.77	105.97	108.81	103.92	104.3	107.45	104.37	104.28	107.27	105.3	101.62	105.35	107.35	101.12	104.51	105.15	107.64	103.39	106.42	108.2	103.15	110.55	106.27	103.04	111.11	107.39	105.68	106.43	102.2	110.62	107.87	109.41	109.06	104.67	104.71	110.36	102.91	104.76	105.91	105.76	108.67	104.41	106.99	103.28	102.17	104.01	104.14	108.27
109.22	109.9	107.44	108.78	111.32	108.93	106.55	105.6	105.78	108.66	110.94	107.43	106.71	107.25	107.65	109.56	108.5	106.62	108.1	109.9	108.54	110.13	107.58	107.53	107.59	107.34	107.62	110.17	109.58	107.54	108.16	106.23	109.07	106.71	111.32	108.83	108.27	107.58	108.47	106.99	105.93	112.06	110.31	110.24	105.45	104.7	104.61	107.22	109.81	108.9
104.91	105.56	99.449	105.89	106.41	101.16	105.68	106.47	102.51	106.91	107.46	106.98	105.42	107.06	105.74	101.83	103.57	104.23	105.4	108.94	106.66	101.88	104.21	105.36	101.46	108.44	102.11	106.14	103.19	103.68	108.12	104.03	108.9	110.82	104.23	109.16	101.9	106.82	106.65	103.15	106.56	107.24	106.86	102.05	103.16	103.57	99.42	102.3	105.64	104.99
95.843	103.47	98.158	100.14	95.656	94.556	97.756	96.019	100.01	99.618	96.222	98.068	102.99	95.945	98.037	98.398	93.726	97.034	94.266	100.28	97.886	97.298	103.87	100.71	91.442	94.295	100.09	99.229	98.811	93.626	100.69	98.783	95.777	99.552	100.62	97.87	102.59	99.379	96.265	96.001	97.277	96.359	98.756	99.391	100.96	100.74	102.23	98.149	93.279	96.29
107.17	112.73	105.36	106.86	105.83	106.41	105.9	105.1	111.37	110.98	108.66	110.1	104.09	109.72	110.01	104.08	109.46	108.87	110.22	102.79	106.13	109.17	111.15	106.75	112.23	110.29	112.94	110.33	110.84	110.51	106.09	111.03	109.72	107.11	111.74	109.78	110.45	108.85	110.46	107.31	107.46	104.12	107.5	106.53	106.12	107.1	105.33	106.53	112.32	109.63
98.011	99.782	98.745	99.733	96.516	100.06	96.741	98.08	99.738	96.778	94.415	97.54	100.29	99.494	99.92	94.835	100.96	99.377	100.56	99.649	98.694	98.086	102.4	94.777	97.611	99.072	97.667	96.986	94.796	95.424	100.19	97.013	93.781	95.298	99.013	98.835	94.568	97.356	98.693	100.7	95.811	101.17	96.809	95.746	96.952	97.113	95.009	98.531	98.408	101.39
93.219	100.53	100.54	103.82	102.7	98.905	97.94	102.87	96.087	99.424	103.94	102.37	98.073	97.215	102.04	106.02	105.68	98.44	100.26	100.64	102.67	101.59	100.01	102.79	96.632	93.245	102.3	99.255	101.81	102.26	100.8	98.047	100.95	102.76	97.223	100.2	100.73	104.69	104.25	102.11	103.25	102.03	97.365	99.815	101.17	96.11	99.69	101.68	100.14	100.28
109.3	105.36	113.51	107.08	106.76	106.97	111.28	106.36	107.52	111.01	104.72	109.42	111.52	104.09	108.45	110.74	110.24	110.57	107.69	109.61	108.68	110.03	108.95	110.61	105.46	108.39	103.85	107.31	104.91	108.13	107.49	110.23	108.91	109.1	110.35	108.14	112.37	112.55	103.09	111.89	105.71	112.25	104.03	109.39	111.12	107.34	107.81	107.85	108.37	106.74
97.995	95.44	102.29	98.161	101.88	97.15	95.027	98.865	97.288	96.38	99.502	100.14	99.702	97.83	97.713	96.291	97.166	101.44	99.19	97.147	98.753	99.447	97.466	98.811	98.971	95.885	98.149	99.37	96.08	100.89	97.953	100.24	99.424	98.907	97.416	100.64	101.58	96.662	95.742	102.75	100.54	95.582	95.675	100.32	95.945	96.402	94.335	101.91	99.867	99.352
107.02	107.05	105.89	112.17	107.96	109.82	105.79	106.67	107.24	108.89	108.19	110.18	105.64	109.49	114.2	109.54	105.5	108.34	110.26	112.51	112.8	108.33	110.67	108.6	109.4	111.47	111.28	106.99	105.31	102.92	111.31	106.49	104.62	105.79	108.9	113.35	107.92	107.17	106.49	109.19	109.57	107.72	110.06	106.91	111.5	104.95	108.27	107.46	104.73	107.49
99.953	106.25	100.4	101.01	101.13	103.37	102.46	100.66	102.65	106.09	102.23	105.3	100.88	102.56	102.76	102.9	103.48	104.97	104.44	105.4	108.04	102.69	100.42	104.01	101.71	105.46	99.284	103.4	107.52	104.04	103.99	98.552	101.51	101.91	106.35	96.603	108.08	103.75	103.51	106.58	102.21	101.77	107.57	100.52	103.22	106.25	103.41	103.35	102.5	103.6
108.54	106.33	104.61	108.91	110.96	105.55	113.83	110.18	109.54	110.61	108.1	109.65	108.25	108.01	106	106.16	104.79	108.59	107.06	103.7	107.99	109.65	106.56	109.45	108.99	105.01	107.24	105.97	106.17	104.36	108.8	108.66	106.68	109.61	107.37	111.89	108.4	111.82	107.95	106.36	107.68	105.81	105.98	106.54	105.05	105.6	103.71	103.94	104.64	104.81
102.47	98.961	97.78	97.304	99.329	97.922	105.18	100.44	99.22	103.08	98.821	100.23	99.994	104.92	102.41	102.29	102.12	101	96.059	99.446	103.37	103.66	102.99	102.38	101.16	97.203	101.21	95.842	99.921	99.907	98.547	105.21	97.858	100.33	99.631	99.114	97.087	100.31	105.3	101.67	102.88	100.49	98.866	100.13	101.78	100.84	101.45	103.92	103.54	99.493
109.56	113.87	104.93	106.85	104.36	105.25	103.44	107.52	104.33	106.76	106.14	104.92	110.46	105.21	102.67	102.25	106.76	102.96	104.79	104.62	108.28	104.45	103.65	105.31	102.07	109.13	103.68	103.12	107.43	103.42	103.7	103.69	103.87	101.11	100.36	102.18	107.66	105.15	109.56	106.77	105.88	106.72	105.32	105.23	103.2	105.24	103.63	105.15	107.44	104.86
112.32	115.01	108.41	109.65	106.86	110.87	111.98	105.08	106.25	113.36	111.11	110.28	108.63	109.19	109.55	105.93	108.58	110.41	106.59	106.75	109.46	106.75	107.12	105.76	114.05	107	107.36	107.03	109.77	107.98	109.16	109.19	110.1	108.89	109.05	109.03	108.5	105.59	106.33	104.43	107.04	109.24	109.44	104.48	109.38	107.05	106.37	108.57	109.55	108.58
104.57	102.69	107.67	106.57	105.53	104.77	108.7	108.18	102.26	106.56	102.35	105.56	102.78	106.55	107.24	103.6	109.97	101.12	105.23	109.44	102.56	104.96	103.96	109.38	105.91	106.53	105.84	104.73	101.39	101.69	105.82	107.08	104.5	107.04	107.05	104.24	105.13	105.33	106.81	105.5	107.08	109.78	106.17	103.73	108.69	106.32	104.46	106.33	101.21	102.83
105.83	110.58	109.28	107.62	109.9	105.13	110.11	111.06	109.86	107.06	111.91	109.31	107.4	110.72	110.32	106.3	108.68	107.17	107.14	107.53	106.71	108.45	106.56	109.55	110.71	109.87	105.84	107.98	112.02	108.43	109.56	112.29	109.15	109.2	104.1	115.3	110.74	108.75	103.56	107.4	109.25	109.12	111.18	106.73	111.93	107.63	106.82	101.25	108.45	104.79
109.85	108.92	108.11	107.67	107.08	106.42	109.22	110.96	106.72	108.28	103.46	108.09	109.07	104.03	110.62	107.83	109.2	107	109.87	106.97	109.4	105.66	107.15	110.11	105.03	111.14	104.97	103.97	111.14	107.3	109.18	103.39	108.41	108.92	109.33	106.03	107.71	107.91	105.86	109.89	110.78	108.63	110.54	105.39	109.3	104.41	105.78	111.53	107.01	106.89
108.29	108.63	107.2	106.55	109.25	105.56	109.14	113.93	104.55	107.61	109.46	106.73	110.58	106.93	111.48	114.96	107.7	107.23	108.69	108.84	104.67	107.65	108.52	109.44	104.84	107.72	105.87	109.07	111.96	106.09	112.86	110.9	106.08	106.45	107.8	107.52	109.29	110.87	107.84	104.65	109.64	102.72	109.56	105.5	108.35	106.22	106.72	106.96	106.78	109.42
100.61	100.11	97.022	104.18	99.872	97.218	100.55	98.948	102.91	100.97	100.7	100.17	101.98	101.98	103.58	101.94	98.372	98.636	99.261	100.46	101.75	98.624	102.84	103.93	100.49	102.05	98.744	100.76	96.438	102.83	99.438	102.68	99.918	101.57	96.386	97.255	98.634	100.74	101.94	99.899	104.53	105.13	100.71	102.15	100.01	101.69	98.112	102.12	102.04	102.08
102.54	105.75	103.39	102.42	109.52	104.06	107.49	108.53	103.9	106.08	105.28	106.29	107.67	102.94	105.28	105.26	105.36	106.97	107.78	108.88	107.64	101.85	103.72	105.31	104.23	108.29	106.77	105.73	106.31	108.2	109.36	105.84	107.27	106.71	106.17	106.61	107.57	106.48	109.27	107.12	106.02	108.07	103.9	107.82	107.67	104.07	109.85	107.46	103.03	103.97
112.68	108.58	105.63	104.35	110.82	104.05	105.34	105.66	109.18	104.95	106.54	109.38	104.72	106.49	108.76	103.64	108.06	110.51	106.35	106.85	105.15	105.97	107.81	108.71	104.44	106.21	104.44	109.51	109.29	106.57	106.77	106.85	106.2	106.84	108.66	107.6	110.37	107.42	106.69	107.08	103.36	111.98	108.09	106.4	106.86	112.92	110.08	106.05	103.9	108.76
107.37	109.45	109.53	103.12	109.93	111	105.88	107.06	109.32	108.82	109.17	106.44	106.54	108.37	109.23	107.36	109.34	108.21	108.7	113.25	109.1	106.26	102.88	104.95	108.95	109.98	108.7	108.56	104.94	107.41	109.33	114.77	109.05	106.14	104.79	108.37	106.64	108.18	109.4	106.14	108.51	105.41	107.91	110.09	109.08	108.79	108.28	105.32	105.74	104.98
108.21	110.22	112.33	109.41	106.32	109	107.71	109.41	106.72	105.5	103.21	112.26	108.22	104.01	109.92	104.04	104.82	107.5	108.82	104.22	108.05	110.94	104.58	105.04	107.68	107.81	112.41	110.47	110.9	111.73	110.57	108.36	111.58	109.94	109.75	109.07	108.28	107.33	107.91	106.66	106.69	108.26	110.16	108.11	105.56	105.58	107.28	106.41	105.88	108.55
105.99	108.76	111.96	109.55	106.5	110.99	113.3	107.77	113.16	111.1	111.76	106.14	111.03	109.11	109.39	112.34	105.89	108	109.64	106.09	104	110.89	107.15	107.67	109.76	113.9	109.6	112.35	101.48	104.57	108.92	109.1	109.35	108.6	108.87	106.26	108.69	110.32	108.95	105.26	106.67	107.46	105.39	111.88	107.86	101.64	110.17	107.96	102.37	108.75
108.83	105.73	106.46	103.87	105.64	106.2	107.54	106.76	100.95	108.94	106.92	106.12	104.97	105.59	106.8	108.1	109.07	108.59	110.4	106.07	101.14	108.15	103.96	109.64	105.36	104.63	107.63	103.39	105.46	106.7	104.5	106.74	105.19	109.06	102.89	102.18	107.64	107.15	106.73	104.34	108.24	107.76	106.49	106.96	102.25	105.48	104.2	107.97	107.97	103.29
103.35	103.28	105.58	104.65	99.478	110.73	111.69	105.79	103.56	109.04	108.14	103.19	105.55	111.53	102.2	105.4	108.31	104.63	106.03	104.12	105.83	104.65	104.19	100.33	106.67	104.88	107.56	108.77	108.75	109.7	106.01	111.2	105.9	109.85	106.84	105.81	102.95	102	108.07	108.14	106.74	101.35	111.96	104.74	103.13	102.55	109.21	105.62	107.4	102.14
100.45	104.68	102.28	109.06	107.88	101.9	107.02	104.8	103.77	102.47	106.53	104.64	107.8	108.25	105.96	100.49	105.19	108.12	108.33	107.51	107.01	106.64	105.29	109.26	106.61	103.24	100.32	102.16	105.65	108.85	107.06	107.38	107.12	103.46	106.77	107.95	101.18	105.91	108.04	103.7	104.13	107.92	101.81	105.85	105.8	108.05	108.7	105.87	104.09	107.09
106.53	104.41	107.21	104.18	112.9	106.92	107.52	109.82	108.11	104.62	106.76	107.45	106.76	108.71	105.26	108.78	106.78	108	109.32	107.47	105.59	105.33	105.5	106.45	109.71	108	109.63	111.07	109.31	107.24	108.68	104.22	109.19	108.04	105.89	110.14	105.82	108.56	109.55	105.49	106.74	108.85	113.78	109.71	106.68	110.1	106.29	111.06	105.78	108.18
107.79	106.41	106.38	108.01	111.84	107.61	107.48	107.77	110.03	108.73	108.05	110.81	111.35	106.08	106.18	107.43	110.43	110.35	110.72	107.76	105.84	99.99	101.44	108.91	107.73	111.29	109.43	108.03	111.3	108.07	105.13	105.94	107.83	109.72	110.16	111.19	111	111.85	108.06	108.28	105.91	108.12	106.82	103.07	107.73	109.73	109.88	111.63	102.96	109.19
99.94	99.992	97.608	97.641	102.5	94.141	98.494	97.878	95.814	103.06	96.529	99.545	95.633	98.599	97.421	98.73	96.34	99.888	101.39	99.36	97.803	99.591	99.733	95.086	103.79	103.32	100.12	102.98	98.795	96.866	100.65	94.558	98.984	100.31	96.893	98.081	98.319	98.188	99.197	97.401	100.02	103.04	99.538	101.45	100.13	97.475	97.036	98.218	102.93	96.604
95.787	99.301	97.504	99.179	98.646	96.663	97.275	95.262	99.501	101.04	93.791	100.84	97.729	93.072	97.194	95.437	99.106	93.503	100.8	96.345	98.507	98.1	97.376	100.55	96.072	97.107	98.656	96.775	94.632	102.99	97.358	95.351	93.072	101.15	100.48	90.919	99.446	96.635	100.88	99.542	95.087	96.769	95.106	95.203	100.8	98.712	100.49	97.199	102.35	97.671
104.69	104.13	102.81	109.97	104.77	104.13	103.76	106.35	107.9	107.36	106.24	107.74	105.21	107.34	106.15	101.4	110.11	102.8	108.18	105.07	107.35	103.84	103.94	106.58	109.98	105.62	107.96	105.26	110.29	102.47	104.42	106.92	108.05	106.12	105.66	103.76	104.07	109.12	109.14	107.63	107.34	105.2	105.81	102.75	107.87	109.2	112.33	107.01	104.94	106.4
105.62	105.57	109.02	107.46	108.48	107.09	108	105.15	107.29	106.95	104.39	108.34	104.38	100.78	105.67	106.87	109.09	106.62	105.22	104.18	107.55	106.07	106.48	106.34	105.01	105.16	107.35	106.75	105.6	105.86	105.47	102.69	109.61	107.4	103.47	104.52	105.18	103.43	108.15	105.55	104.79	110.42	108.01	107.34	105.99	106.39	103.22	102.45	107.85	108.02
110.17	108.16	112.22	105.52	109.58	112.31	109.44	105.2	106.61	106.87	105.04	103.11	105.77	109.69	109.85	107.99	105.17	112.04	106.73	105.37	103.74	103.51	106.78	108.49	108.92	104.76	106.34	111.33	106.96	109.15	110.56	107.9	107.54	107.15	111.63	105.3	111	104.39	112.38	112.92	108.22	107.94	111.36	108.17	103.03	107.2	108.6	106.41	108.34	107.99
108	107.46	110.16	110.73	106.81	108.4	109.06	103.92	105.34	107.18	107.92	108.01	105.12	108.31	109.26	103.57	107.89	107.77	104.22	106.63	109.87	108.74	107.93	104.87	105.29	110.28	106.96	107.81	104.86	100.14	106.91	108.39	106.51	110.17	107.05	110.41	108.23	101.66	108.35	107.82	107.69	108.85	105.07	107.3	107.07	105.88	108.45	107.39	104.85	106.78
111.05	105.23	106.36	104.28	109.03	107.32	107.33	112.82	109.02	111.28	114.81	110.96	108.35	109.11	103.63	109.85	109.66	108.24	107.31	104.97	109.45	111.25	109.81	108.48	108.27	106.24	106.97	105.58	109.63	109.38	109.94	114.99	109.3	114.21	105.65	111.36	111.32	113.46	107.18	105.98	110.67	109.47	110.3	111.51	109.45	109.63	110.29	107.74	111.15	109.03
101.19	98.014	97.923	99.35	97.008	97.032	98.904	99.581	99.363	96.876	98.539	100.27	99.053	104.17	103.11	100.36	99.445	98.045	95.48	96.978	101.02	99.014	101.39	99.703	99.214	96.007	102.62	101.65	102.68	95.982	98.028	100.24	99.65	103.99	99.775	99.552	96.037	97.15	101.54	101.65	102.62	98.842	98.504	101.13	97.975	95.851	100.64	98.761	97.369	99.758
106.93	106.55	106.83	101.54	104.29	106.53	104.77	108.14	104.74	106.86	107.47	101.57	106.55	105.56	104.96	106.74	105.19	106.22	107.78	104.65	104.77	105.78	105.74	107.29	106.07	107.68	103.45	105.99	105.12	110.1	103.3	105.61	104	101.88	106.96	102.95	111.17	106.11	106.86	104.77	106.54	102.71	105.88	104.48	104.61	102.9	106.59	106.31	110.07	104.38
100.59	100.05	100.64	99.443	99.658	100.22	97.093	96.687	91.503	96.299	98.059	97.216	95.994	99.315	99.845	99.884	99.093	95.447	97.033	95.715	97.484	96.453	101.13	97.262	98.185	97.447	98.296	98.865	98.197	97.872	98.563	97.883	97.448	99.074	90.251	98.124	99.466	99.788	99.995	99.076	94.968	98.861	98.023	99.375	101.85	96.738	96.778	95.697	101.09	96.97
111.31	109.73	108.34	111.13	108.45	108.67	108.42	111.74	110.42	111.2	111.58	107.33	110.94	108.9	112.06	109.88	109.28	107.95	108.78	108.82	109.34	110.6	111.69	111.6	110.33	112.46	109.5	113.14	111.91	111.14	112.35	111.17	112.74	110.73	107.2	112.49	111.72	105.72	110.95	109.54	105.5	112.92	108.8	110.11	107.1	116.54	111.28	107.61	109.43	111.93
106.65	110.14	108.63	105.67	104.11	104.9	106.39	102.63	110.64	108.13	103.24	113.9	107.17	104.74	108.07	105.37	107.27	109.01	112.14	107.97	106.51	105.52	106.39	109.69	110.19	107.61	109.54	107.29	106.76	107.39	107.74	106.94	108.43	107	105.53	112.71	107.27	104.92	107.43	108.31	110.14	105.43	106.8	114.81	105.58	106.82	103.46	109.78	106.99	106.98
101.02	105.07	106.1	108.73	103.66	102.45	105.69	109.52	103.8	103.27	104.24	106.68	106.48	104.36	106.57	106.67	106.24	103.76	108.22	107.74	104.4	103.6	107.37	107.37	104.06	106.29	106.04	105.35	109.46	106.4	104.84	108.6	106.4	107.51	109.39	106.04	104.36	107.04	106.53	106.55	105.67	108.6	104.14	109.65	106.39	107.41	106.94	106.44	108.53	108.8
108.55	104.51	105.97	106.92	103.69	104.49	109.01	105.25	103.93	109.04	104.2	107.13	99.699	101.75	105.22	103.99	104.41	104.64	112.26	105.79	103.3	103.74	103.87	109.12	106.47	111.24	105.66	102.92	105.53	108.54	107.07	105.93	104.55	108.13	109.11	103.34	105.86	102.87	102.79	106.01	104.16	100.7	108.64	105.84	105.58	103.91	104.24	104.65	107.93	104.44
108.48	105.22	110.51	110.34	107.86	105.77	109.29	109.52	109.09	107.49	112.1	108.24	109.05	110.72	104.09	105.49	102.06	109.18	106.11	112.54	107.39	106.08	107.6	102.45	106.85	107.67	110.89	105.38	110.19	109.03	109.19	107.66	106.63	108.02	104.26	106.15	106.15	107.34	107.07	106.09	114.93	110.17	104.12	104.85	104.8	110.26	105.44	105.87	101.6	102.05
98.693	94.317	100.03	100.85	97.028	96.552	101.64	97.939	96.59	99.441	93.98	97.928	96.657	96.114	99.059	98.773	94.476	94.961	97.445	99.134	95.873	94.725	94.952	95.111	97.647	95.785	96.493	99.835	95.138	94.114	95.326	97.836	97.964	103.39	92.072	102.91	100.29	93.324	96.009	96.418	96.744	101.82	104.45	94.498	96.738	97.763	99.557	103.48	101.68	95.64
110.99	109.54	109.58	109.97	114.77	109	106.04	102.71	106.46	107.39	109.55	103.3	112.09	108.29	107.68	109.6	108.9	108.94	108.81	107.23	107.47	111.22	109.48	108.73	111.41	104.19	106.77	109.59	105.45	110.61	110.07	111.4	105.9	106.12	108.83	111.86	109.52	108.71	107.22	108.13	107.6	104.79	107.82	108.29	111.07	106.49	110.11	112.33	107.65	109.05
109.51	106	108.74	108.93	111.22	106.49	106.02	110.94	111.96	106.05	106.96	113.9	111.57	108.28	107.77	107.46	111.95	108.12	111.27	109.73	109.71	108.63	111.53	109.81	110.14	103.01	106.15	114.94	108.7	108.71	113.57	105.5	109.66	110.08	109.38	107.4	109.33	107.87	106.24	110.59	110.47	111.32	109.93	105.58	108.59	109.16	108.51	109.57	112.48	109.25
109.83	106.7	103.31	102.4	108.29	101.8	107.55	107.02	104.52	104.05	106.99	106.72	108.27	104.34	108.42	109.35	104.82	109.37	105.79	106.29	106.13	105.37	103.64	105.7	106.69	107.85	107.74	105.49	105.58	106.22	107.96	106.65	101.09	107.9	109.76	105.03	107.85	104.15	105.94	103.75	108.6	103.67	102.21	107.52	103.17	106.1	103.97	107.51	109.19	109.67
111.15	108.88	111.69	107.43	112.9	108.66	109.9	113.22	109.01	112	111.99	107.89	112.91	112.39	108.4	109.63	109.37	114.34	109.73	110.06	108.83	109.04	111.59	111.57	114.1	108.47	114.11	108.88	112.59	111.4	109.57	107.9	105.72	111.71	106.85	112.99	108.27	109.45	110.41	110.16	112.09	111.06	111.64	111.55	112.74	112.42	110.78	103.8	111.51	107.89
109.81	104.7	107.72	105.19	108.55	111.06	112.62	105	110.08	112.35	110.68	111.57	107.82	109.61	104.02	108.06	109.72	109.66	110.24	110.27	112.51	108.8	106.8	108.83	106.46	108.35	107.83	106.55	108.48	107.64	105.95	108.09	106.94	103.37	110.94	108.58	109.89	108.11	108.85	110.33	109.25	112.33	109.59	106	104.24	110.65	111.03	111.92	107.34	108.54
104.74	107.18	106.82	108.85	109.88	110.71	105.16	104.88	106.97	106.22	106.13	113.51	108.18	106.13	104.25	104.99	105.62	103.5	105.04	106.81	104.94	106.16	108.71	105.24	106.45	109.63	109.1	108.26	104.28	110.18	107.57	107.81	105.33	107.94	108.23	108.98	111.67	104.18	111.26	108.41	107.79	104.9	108.96	107.85	110.87	107.3	111.33	105.64	106.38	104.25
109.83	107.77	107.5	110.04	107.18	109.92	107.23	109.27	107.27	106.37	106.88	108.43	106.26	109.99	108.08	108.19	102.35	109.41	108.94	104.63	109.37	108.64	105.78	108.67	109.56	109.14	109.52	108.41	108.29	108.19	106.39	107.67	111.06	104.8	110.51	107.59	107.38	104.96	106.47	110.53	106.12	104.67	106.45	108.97	108.79	106.16	109.05	106.3	108.05	108.06
107.61	110.73	110	111.95	109.51	108.8	107.28	102.82	106.01	105.86	106.99	110.76	106.3	104.89	110.1	110.16	110.53	106.53	107.54	108.86	105.24	110.57	109.38	107.52	108.26	110.22	108.83	109.79	110.2	109.66	105.8	105.37	108.04	106.53	110.19	107.14	110.61	108.62	105.6	108.93	109.1	111.36	110.11	106.9	109.52	102.46	109.79	106.21	103.73	111.42
109.7	105.74	105.03	104.88	107.81	105.57	104.53	103.87	104.56	105.6	103.07	102.44	106.8	103.59	100.14	100.69	104.9	105.06	106.16	105.96	109.18	104.99	102.68	104.03	103.51	102.93	105.02	110.23	107.66	106.18	106.57	108.33	105.21	106.84	106.15	108.16	108.35	106.65	109.54	104.58	102.56	104.66	106.19	107.71	105.09	106.84	108.34	106.47	107.05	99.404
109.62	102.05	106.81	103.26	107.54	108.77	107.25	103.22	104.96	104.3	102.28	106.62	104.13	108.31	103.64	109.74	105.33	108.06	106.61	109.7	104.05	107.79	102.18	104.57	107.11	104.44	106.06	107.17	100.25	106.32	107.51	103.58	107.47	105.73	106.78	106.17	105.31	104.81	107.02	104.52	107.93	111.74	107.16	105.43	105.12	102.19	104.66	105.11	99.886	101.32
104.78	106.56	106.09	109.51	110.76	104.97	105.51	108.44	103.66	105.46	103.34	110.05	107.11	105.58	108.42	106.41	107.25	104.69	106.25	102.75	109.37	108.97	109.08	111.28	106.78	105.65	103.5	108.71	103.51	107.24	105.74	107.1	108.61	110.17	108.23	106.6	112.07	108.71	109.12	109.87	109.72	108.12	104.25	107.68	106.31	104.29	106.39	109.31	111.08	108.71
110.45	105.02	100.43	109.08	112.95	111.48	107.02	106.06	110.23	112.44	104.22	109.09	109.14	112.78	105.37	111.37	109.38	114.3	108.06	104.31	109.09	105.37	112.97	106.03	105.76	103.99	107.16	108.16	113.53	112.27	109.92	106.94	108.43	104.33	109.87	108.92	110.28	111.23	107.06	106.56	109.04	108.6	105.11	107.98	110.43	106.51	108.48	106.5	109.7	106.31
104.31	106.64	106.42	108.37	105.02	105.27	107.19	106.93	106.58	103.65	110.22	104.21	105.13	104.03	105.5	104.17	103.16	106.18	106.13	108.19	105.63	102.86	105.6	106.12	109.81	104.73	109.54	103.81	99.709	106.52	104.16	108.76	105.22	106.14	109.49	104.29	109.72	108.67	103.84	101.07	103.44	108.04	105.32	103.77	107	102.83	103.81	108.85	105.01	109.85
100.36	103.4	103.68	101.42	107.5	105.41	105.1	108.4	101.96	110.51	106.77	106.59	105.64	103.57	103.88	103.72	106.67	102.76	107.34	101.71	104.44	105.6	109.01	108.02	109.54	102.07	111.54	110.5	106.73	104.77	104.63	105.78	106.58	102.82	105.22	106.21	104.54	107.72	106.71	105.83	104.97	105.33	108.85	106.26	109.27	107.39	106.28	107.6	106.67	102.65
106.53	108.64	101.57	106.68	103.48	107.63	104.86	102.44	102.97	105.94	108.15	106.73	108.27	104.33	105.65	108.84	109.48	105.66	106.31	102.44	105.01	108.7	105.43	108.93	105.8	107.04	100.48	103.43	104.26	105.61	104.67	108.59	109.37	106.96	103.11	107.61	106.76	108.27	102.04	105.8	110.49	103.22	108.6	104.88	103.02	99.641	102.41	104.55	110.25	105.76
107.5	102.7	106.48	108.88	104.49	104.66	101.08	101.28	109.62	110.26	104.84	103.77	101.53	107.08	104.54	103.83	102.55	105.83	107.44	104	105.48	109.73	106.66	109.07	107.63	104.32	109.03	104.72	105.83	105.52	105.38	106.88	110.34	105.84	110.43	103.83	103.72	104.7	107.83	106.9	106.05	105.85	107.39	112.97	106.59	100.88	106.22	113.85	104.79	110.07
104.97	107.6	101.86	105.48	104.78	105.19	108.31	106.42	106.8	104.17	105.88	104.92	107.1	98.777	107.64	106.84	105.36	105.85	105.13	103.81	104.8	108.71	104.47	105.67	102.09	105.53	103.8	105.04	104.01	107.93	108.73	102.78	102.43	112.05	106.94	104.73	112.36	105.48	106.01	111.48	101.83	106.32	105.54	108.9	103.62	102.68	106.21	107.31	105.62	103.31
105.31	110.61	109.82	109.28	109.2	107.76	103.03	106.03	106.07	108.32	104.1	105.69	102.91	105.15	108.3	105.49	109.64	111.42	107.95	106.91	109.83	110.45	109.83	107.06	113.57	109.97	109.02	109.65	104.24	113.14	109.58	106.16	106.24	109.09	110.32	101.2	109.54	106.38	106.18	109.05	108.16	107.05	113.74	108.82	110.07	107.94	105.32	106.7	110.68	105.7
103.92	107.75	105.66	103.39	104.06	104.24	109.01	107.57	103.76	109.75	105.86	108.17	104.1	104.47	103.41	100.77	104.22	103.08	106.18	106.84	108.11	109.2	106.93	105.07	107.86	106.41	101.91	102.4	99.696	107.38	100.02	109.17	104.5	108.42	107.78	107.54	104.81	105.94	106.05	106.54	107.44	102.34	104.25	103.84	107.82	105.67	105.77	107.3	106.01	105.99
104.29	109.51	103.3	103.72	109.27	106.87	106.39	104.1	105.12	102.67	104.39	108.75	102.16	106.25	108.71	109.32	106.32	105.7	101.81	107.67	110.07	106.27	102.32	103.51	102.66	100.51	105.89	101.49	105.09	105.61	104.79	105.37	109.17	101.75	103.68	106.59	103.66	100.39	108.25	107.67	106.73	106.55	101.98	100.87	107.63	108.74	109.43	109.89	106.82	106.58
104.88	105.44	104.09	108.66	107.12	104.01	108.01	109.77	106.43	106.27	103.06	101.79	106.03	99.093	106.42	105.97	108.73	103.68	102.76	104.99	101.94	104.89	108.9	101.84	106.5	104.91	107.81	104.58	106.26	103.36	103.1	107.95	107.07	103.1	105.02	101.9	110.45	108.45	107.54	108.57	104.65	109.55	105.68	107.02	105.65	104.36	109.13	106.93	105.54	103.78
108.69	103.68	108.69	102.69	110.57	107.84	107.79	105.41	105.23	102.29	113.2	107.02	105.17	104.24	103.2	105.7	109.58	107.57	107.62	104.43	104.1	107.27	104.55	109.42	106.46	108.55	105.71	105.69	107.45	109.17	108.19	106.98	105.44	109.06	101.87	107.58	103.91	110.61	104.88	107.3	102.16	107.33	102.37	105.81	104.81	108.18	108.11	107.13	106.92	108.07
104.66	105.82	103.57	102.13	103.84	106.08	107.29	104.14	104.07	108.19	109.41	106.31	104.84	107.69	105.63	105.38	106.04	106.56	104.09	104.09	101.76	108.39	108.89	103.78	106.96	110.25	106.38	106	105.86	106.3	105.32	107.33	106.71	104.47	102.13	106.04	103.66	102.83	105.43	105.96	104.81	106.8	106.42	106.38	106.19	106.07	107.54	102.69	107.67	102.02
107.45	110.83	105.15	107.18	107.24	108.84	109.1	109.63	101.44	103.82	103.67	103.09	108.3	107.18	103.53	101.89	108.24	102.16	111.17	107.45	104.19	105.15	107.82	107.1	102.92	99.204	104.4	101.88	105.78	105.4	107.16	105.23	108.03	103.52	107.67	106.13	109.2	105.02	108.74	110.56	104.07	107.22	111.12	106.36	101.97	106.84	105.54	104.85	107.21	107.21
101.61	101.83	108.14	104.14	101.42	101.76	101.87	102.83	107.87	106.96	107.17	100.47	103.81	98.934	100.81	104	98.512	99.332	102.73	103.57	104.56	104.75	101.64	98.651	103.95	101.58	100.87	101.5	106.36	101.99	100.71	102.82	104.76	102.08	98.007	103.94	105.69	102.71	101.53	102.67	105.75	103.16	101.57	98.979	104.81	101.2	105.24	101.97	101.28	100.99
106.19	108.86	108.92	108.39	105.27	112.22	110.24	110.5	107.36	114.21	109.03	111.87	106	107.94	106.62	108	112.8	107.83	111.95	109.75	109.01	107.71	106.17	109.09	109.46	113.68	108.84	110.8	108.06	111.91	111.96	111.84	113.38	108.7	110.67	108.69	107.94	105.47	108.27	105.91	109.24	105.1	108.98	111.14	111.33	111.53	111.07	107.49	107.92	106.15
98.36	96.851	95.828	98.16	98.843	101.09	96.089	99.154	100.14	98.339	96.729	99.812	100.34	93.956	100.39	101.21	98.305	101.32	95.821	98.383	100.3	95.571	102.17	100.51	97.22	100.68	99.338	99.006	96.525	99.418	99.014	96.789	92.602	95.726	96.74	99.452	96.565	99.124	96.764	104.83	99.64	99.483	96.623	98.776	97.995	97.935	97.653	94.676	95.734	98.043
109.4	109.18	109.76	110.85	109.08	110.69	112.11	106.39	109.56	106.32	109.92	108.63	109.63	106.67	107.54	104.76	109.76	108.75	108.06	111.64	108.61	107.65	103.49	107.45	106.05	111.49	107.75	114.62	108.17	109.35	108.9	109.87	107.17	106.51	107.62	107.76	111.16	110.78	105.4	110.01	107.89	109.66	107.6	103.62	111.41	108.16	108.47	112.13	107.28	110.42
102.71	101.19	104.27	100.95	101.79	99.322	103.62	97.63	101.74	101.81	98.798	98.198	100.48	100.14	98.236	99.755	102.48	95.721	97.13	98.898	98.63	99.643	98.331	99.312	103.43	100.54	99.045	100.87	100.38	101.58	98.508	98.225	93.775	97.678	96.619	94.562	102.69	97.216	100.56	96.368	98.534	100.04	99.18	96.163	102.84	98.001	94.308	102.78	100.28	103.87
102.46	105.3	100.17	102.68	102.57	103.76	108.4	101.52	99.775	102.23	103.43	99.702	107.56	104.14	106.76	104.7	98.609	105.89	104.82	99.817	98.314	101.72	102.96	105.99	102.84	101.18	103.26	102.65	106.34	101.41	99.219	101.4	102.8	105.96	105.3	97.781	109.2	101.1	103.11	100.73	101.16	101.38	102.33	103.63	101.97	102.4	102.01	105.37	100.43	105.64
100.5	105.2	102.47	104.81	102.33	104.47	104.51	104.14	103.65	107.04	104.33	107.51	105.58	105.35	102.19	104.49	102.57	107.35	112.47	103.36	106.25	108.86	107.85	106.9	106.69	101.16	104.9	107.15	110.55	107	105.7	101.69	108.5	106.07	107.79	109.55	106.18	103.05	105.17	103.62	104.68	110.32	106.32	107.62	99.854	102.85	101.13	104.98	105.57	107.5
97.562	108.35	105.19	103.86	107.56	106.83	101.36	104.57	108.66	101.54	105.14	108.28	105.12	104.49	109.06	106.31	105.42	106.22	108.65	103.69	108.01	101.69	104.07	104	108.62	106.64	110.63	111.07	106.42	105.32	102.21	105.89	107.73	105.95	107.84	104.14	105.01	105.28	104.63	109.21	105.3	108.23	107.7	103.82	109.16	107.16	109.46	103.23	105.85	107.87
103.25	98.919	102.65	99.616	99.696	104.35	101.35	101.58	101.03	102.33	95.293	101.58	100.14	99.172	99.901	101.81	99.712	103.03	100.58	104.18	99.837	103.92	98.748	99.334	100.84	101.28	101.72	102.72	100.47	98.011	99.106	99.458	102.42	100.52	98.213	98.784	101.8	103.14	102.12	99.477	99.325	99.677	98.218	102.74	97.712	100.86	95.786	100.29	102.03	103.02
105.51	107.48	104.25	107.67	106.04	106.78	108.04	105.84	106.74	106.05	110.8	106.9	108.51	110.63	104.46	109.05	108.09	106.33	110.43	104.58	105.46	108.44	102.82	110.06	104.33	103.76	104.87	107.05	106.14	109.02	105.73	109.19	106.89	104.05	106.19	107.73	106.65	105.97	110.32	110.62	104.47	113.6	109.62	107.71	104.87	109.78	105.61	102.19	109.59	105.38
101.74	103.23	107.63	103.32	104.42	100.24	106.67	105.73	105.87	104.53	107.79	104.19	104.73	108.06	108.77	101.2	105.22	108.62	102.77	104.4	109.89	107.54	105.24	106.79	104.53	106.37	106.2	106.26	106.6	109.25	107.26	101.15	104.68	105.25	106.01	105.53	107.48	99.631	105.19	107.49	105.07	100.93	104.47	103.87	103.98	105.76	108.98	105.04	102.3	106.72
100.58	100.69	96.107	98.559	96.439	100.95	94.034	100.31	99.014	95.796	101.25	96.224	102.79	100.21	100.49	96.024	99.522	104.55	97.075	98.95	95.479	99.304	100.81	98.576	98.379	101.93	101.07	102.93	101.94	97.435	101.81	98.683	101.86	97.125	96.552	93.621	98.219	96.13	100.09	101.98	97.992	99.966	98.244	98.318	100.92	99.874	101.75	103.98	96.601	97.348
96.677	96.89	99.174	97.719	103.28	94.832	102.32	97.479	99.727	98.101	101.87	96.305	95.77	101.64	92.016	94.127	98.675	95.413	95.932	99.691	100.35	102.64	98.426	99.423	95.013	102.12	95.843	93.036	95.235	97.358	95.193	95.986	96	99.76	97.37	97.486	102.14	96.403	100.38	100.5	97.045	96.021	102.65	96.797	102.64	95.084	100.71	99.581	99.012	98.284
109.48	108.12	106.14	111.32	108.79	105.47	107.38	105.89	107.44	106.46	106.6	106.18	106.48	104.75	103.43	108.21	108.92	107.77	107.97	102.66	106.58	108.93	103.88	105.07	108.17	103.09	105.12	112.24	113.96	107.89	109.11	103.9	104.91	102.95	108.34	108.15	107.14	105.8	103.09	103.96	110.2	104.64	103.69	106.47	105.41	109	110.2	105.93	110.8	105.32
108.32	104.89	105.06	106	104.09	107.55	106.4	103.49	104.44	108.59	109.94	111.44	108.39	105.93	105.08	107.48	109.94	101.94	108.79	104.9	108.44	106.18	106.18	106.9	106.57	104.09	104.44	109.19	110.7	108.95	103.4	112.53	109.26	104.5	105.76	107.83	107.18	105.26	105.1	105.32	106.33	109.32	104.28	107.71	108.36	109.56	103.75	107.02	108.77	108.77
106.89	103.78	107.07	110.93	109.63	111.66	109.19	104.66	109.27	111.17	109.09	108.77	108.86	109.54	107.01	106.08	108.68	109.39	105.54	110.97	107.2	108.1	113.09	110.22	104.34	106.87	107.1	109.38	105.35	109.42	106.92	106.5	104.12	104.89	106.83	105.66	104.91	110.96	106.98	105.4	112.19	105.56	110.1	108.23	110.1	109.73	108.3	107.59	110.42	107.52
100.42	100.59	98.033	98.061	94.347	99.614	100.01	98.185	97.551	95.518	95.56	100.38	102	99.052	98.661	98.043	96.286	98.167	99.371	99.184	98.512	103.73	94.249	99.227	101.18	98.055	98.448	98.098	99.63	99.947	100.49	101.31	100.13	97.761	98.754	97.263	95.077	97.973	96.946	98.699	100.05	98.559	98.846	95.236	103.51	96.4	96.353	98.641	94.412	98.196
109.24	103.69	106.13	104.92	108.04	108.51	101.79	103.95	107.49	106.21	103.91	104.01	101.8	107.33	103.62	105.29	106.18	101.68	106.22	104.3	106.23	107.07	105.88	106.84	107.36	105.33	106.44	104.44	103.47	104.8	100.77	104.42	107.45	104.16	109.94	106.85	106.6	107.16	104.31	102.39	102.31	106.84	104.08	107.06	102.44	107.93	107.34	110.35	109	105.38
107.1	105.83	111.13	111.02	111.02	107.86	105.33	109.12	107.62	110.72	108.68	107	101.89	105.35	109.56	104.87	105.04	110.07	109.42	106.56	107.99	108.43	108.98	106.12	105.67	106.79	105.69	107.39	111.57	104.48	107.51	102.87	106.56	109.75	105.55	109.6	110.35	107.95	107.32	105.62	108.42	108.69	108.68	105.93	110.62	109.5	107.61	104.91	108.49	108.45
106.7	107.1	107.16	104.99	105.82	107.25	106.74	105.17	108.81	108.35	105.61	106.64	102.91	103	110.39	101.27	104.1	105.95	108.87	103.54	109.46	107.35	107.09	108.9	108.93	104.92	108.33	109.41	105.51	106.26	111.34	111.87	107.27	105.25	110.76	107.11	110.69	114.25	106.8	111	105.95	112.98	106.17	105.2	102.82	108.12	105.21	107.4	103.66	112.94
105.09	105.63	101.82	105.83	106.4	103.06	104.85	106.51	102.24	103.74	106.97	104.79	105.74	109.63	107.98	105.95	106.34	105.31	110.5	106.52	104.56	105.92	102.83	101.89	106.64	105.99	103.81	114.67	103.67	106.8	109.01	105.98	103.82	107.09	105.8	108.08	104.43	105.08	107.31	105.67	108.54	110.65	105.19	107.39	104.73	106.47	103.55	101.85	105.92	104.87
109.89	107.42	111.01	107.67	107.38	105.77	110.04	106.41	112.15	107.32	108.42	105.56	106.95	109.26	108.91	109.69	117.74	107.16	109.09	108.39	104.81	108.92	105.52	107.74	107.91	107.01	107.28	106.21	104.03	108.9	112.85	109.3	108.52	110.5	113.25	108.79	108.94	109.18	106.8	105.71	114.4	111.24	112.38	108	104.98	106.8	109.18	107.96	111.58	104.64
111.66	110.42	105.11	105.19	106.09	102.43	105.36	106.69	101.96	107.57	104.41	108.26	106.9	106.07	102.33	109.72	110.58	105.26	107.41	103.81	108.17	104.64	104.6	102.65	102.65	109.24	106.39	103.14	99.806	107.38	108.71	104.37	109.06	108.82	107.71	105.31	107.92	106.24	102.06	108.59	110.23	101.91	103.96	104.35	107.67	104.28	104.77	103.35	104.1	99.093
98.395	95.773	94.496	101.15	93.39	96.305	97.89	93.55	100.74	98.703	96.9	93.287	98.367	98.55	99.91	98.552	98.922	98.477	93.307	99.104	98.224	99.216	97.536	97.764	103.34	97.887	94.544	95.567	96.811	95.742	92.502	102.52	98.961	98.889	96.137	97.563	99.176	101.12	97.163	98.336	98.444	99.848	95.249	98.726	97.383	100.34	97.982	96.749	98.355	97.647
101.95	99.824	97.449	103.12	101.08	97.559	99.925	100.37	104.08	101.43	100.6	100.51	99.563	102.55	100.59	95.699	101.55	101.75	103.79	101.86	98.525	100.34	101.97	98.356	100.84	99.701	101.82	99.143	100.41	100.77	97.033	101.16	104.52	103.44	99.088	100.55	97.817	102.64	101.28	100.93	101.09	101.44	99.376	102.66	103.03	102.74	101.1	101.57	97.795	101.39
106.55	106.82	104.22	108.4	106.77	104.65	109.7	106.07	104.18	106.25	105.84	106.88	106.35	110.96	109.47	106.59	103.41	110.78	108.94	103.3	103.18	105.06	104.07	105.78	106.86	105.6	108.25	100.24	104.14	106.95	104.34	107.65	106.41	106.15	102.83	106.41	107.36	110.05	105.64	108.94	103.9	106.01	102.79	108.61	108.57	108.19	106.03	104.68	103.19	108.57
105.83	93.727	97.81	100.93	103.66	101.51	96.771	103.19	101.32	100.31	100.02	101.53	98.048	97.26	98.812	101.15	99.1	101.79	99.182	99.919	100.65	100.6	98.575	101.1	99.71	106.05	99.562	103.26	104.16	100.67	100.6	101.74	99.739	100.47	93.343	101.81	95.776	101.33	98.724	101.26	97.273	101.06	101.56	101.41	96.741	101.59	101.87	101.17	103.99	101.98
109.17	108.75	106.08	109.19	110.51	108.6	107.93	108.48	109.34	104.72	100.77	105.93	104.59	109.32	107.69	103.77	108.36	104.08	105.15	105.83	109.91	106.3	102.64	107.02	109.16	105.43	105.69	107.82	110.48	100.67	102.6	110.91	107.73	107.78	110.12	108.27	106.39	109.23	105.05	104.15	106.9	110.53	105.55	105.76	105.71	107.72	102.52	104.15	105.73	103.29
106.34	110.59	112.26	109.2	107.88	109.98	107.99	112.62	109.82	106.83	108.03	112.63	105.51	113.62	110.39	112.42	115.79	109.86	109.91	116.76	110.46	111.64	108.73	109.97	106.37	111.6	112.16	112.44	108.79	107.5	118.22	109.08	107.44	111.22	112.45	110.96	110.43	113.7	110.85	113.65	109.05	109.35	110.66	116.75	111.4	109.08	114.18	112.25	109.82	110.11
107.08	104.94	106.39	109.5	108.71	106.34	109.23	104.54	110.76	108.17	109.98	111.58	107.24	110.73	109.89	110.9	108.94	106.83	107.41	106.24	105.09	104.63	111.56	108.49	110.68	107.07	108.74	105.59	107.72	103.96	105.78	110	111.06	111.06	111.21	107.52	110.62	108.97	109.08	110.49	109.56	105.61	110.71	110.26	110.62	106.91	109.03	106.21	105.72	111.86
98.978	99.027	98.199	99.924	100.49	100.98	99.23	94.914	95.153	97.678	97.564	99.74	94.244	99.318	97.468	95.34	99.116	98.607	96.51	103.17	99.815	96.175	99.876	98.304	98.365	94.797	93.787	99.48	96.074	101.48	98.085	96.632	97.699	97.077	94.4	102.46	95.711	97.693	97.64	91.823	97.933	101.77	97.355	96.017	100.88	97.668	97.212	101.34	100.98	104.89
104.28	108.53	107.08	107.95	106.1	102.52	104.86	105.17	108.34	106	104.69	106.19	101.77	105.98	105.85	106.1	108.55	107.63	109.32	105.6	106.76	110.77	100.5	106.52	104.29	107.75	106.99	108.11	103.79	102.23	105.39	103.98	101.31	105.53	104.67	108.16	107.41	103.09	100.08	107.94	104.41	103.03	106.74	104.95	108.3	104.32	108.9	105.68	99.329	105.47
98.676	96.717	102.56	98.001	96.528	100.48	98.524	95.388	97.553	98.165	92.955	99.807	96.302	98.236	97.954	98.488	97.474	100.4	98.855	97.624	94.783	98.999	93.997	95.03	98.532	99.896	93.633	98.796	99.365	95.262	102.74	99.573	101.91	101.85	98.295	95.397	93.71	91.91	97.267	94.97	94.853	96.917	98.129	96.686	96.163	99.583	96.205	94.036	99.858	96.947
100.12	108.16	106.15	106.81	108.18	105.33	104.7	105.79	105.11	106.34	105.57	109.41	109.75	106.57	106.88	107.43	105.76	110.42	103.01	104.54	102.08	104.14	106.3	111.06	106.6	105.27	109.71	106.7	103.13	108.23	106.26	107.59	105.57	110.53	105.22	103.51	103.81	105.81	106.98	104.79	104.75	111.27	102.78	108.72	103.78	107.09	103.43	109.53	108.48	106.59
111.22	109.56	107.13	108.42	108.5	106.35	107.68	109.84	109.69	109.65	107.48	111.24	107.47	106.64	106.19	111.6	103.34	109.57	104.49	106.98	111.34	108.08	110.53	110.85	106.12	103.4	109.49	109.77	109.8	112.75	105.83	106.1	105.95	111.88	110.03	106	109.16	108.57	108.35	104.04	110.59	105.71	107.08	107.83	107.86	104.32	111.48	111.63	106.53	105.45
105.54	105.48	108.94	105.3	109.75	107.98	112.19	112.26	104.66	109.03	110.15	108.73	104.04	106.3	106.5	104.86	103.59	108.55	109	106.43	110.7	102.85	109.5	107.1	109.25	110.06	109.45	108.11	105.97	108.42	109.29	107.8	113.94	105.62	109.07	109.24	101.26	111.12	109.03	108.46	106.66	109.69	112.2	109.18	109.56	108.48	106.93	107.83	106.99	104.29
108.03	109.11	107.9	103.57	109.09	105.5	107.15	106.43	103.11	102.61	103.78	108.18	103.63	104	103.47	102.46	105.59	103.1	109.95	107.18	104.5	105.88	104.38	106.5	103.34	108.93	110.11	105.89	105.57	109.58	101.96	102.56	103.6	102.64	104.4	100.77	106.76	104.52	105.1	106.01	104.31	104.84	104.72	106.87	104.05	106.15	104.68	103.97	106.2	109.15
103.61	110.37	110.28	105.64	107.05	109.26	103.54	104.92	99.778	107.15	107.49	108.48	107.03	104.05	108.29	102.68	103.67	106.16	106.52	104.22	103.12	104.85	104.68	104.39	110.13	103.86	107.97	105.77	100.94	108.45	104.52	106.44	109.07	107.18	108.96	107.17	108.07	105.56	107.32	104.84	106.17	102.14	101.76	106.23	106.8	115.75	102.35	106.81	107.83	108.66
100.72	99.98	102.91	96.902	98.868	99.951	99.105	99.989	102.8	100.97	98.889	100.08	97.024	94.816	101.31	99.041	100.44	97.406	100.78	99.864	96.399	98.424	99.026	101.41	98.193	94.275	99.7	96.606	94.366	94.869	99.23	102.53	100.23	103.8	97.92	101.55	97.284	98.176	98.794	93.043	99.157	104.15	101.93	101.04	100.11	100.98	100.84	102.29	102.09	98.138
108.54	101.8	105.06	105.48	106.99	103.82	109.63	106.72	104.86	103.88	110.86	107.95	108.09	108.56	104.17	105.86	106.9	102.63	106.72	107.36	103.7	104.08	105.46	105.5	108.69	103.15	100.47	106.45	105.44	104.33	104.68	106.39	103.71	106.83	108.98	106.58	106.4	103.97	107.06	107.37	101.3	106.85	104.64	104.38	109.16	106.42	105.5	105.79	105.42	107.27
107.92	110.08	109.77	104.67	105.29	103.03	106.2	106.16	104.4	103.88	107.03	103.46	111.06	105.88	109.16	107.01	105.09	111.92	101.98	103.82	102.66	105.63	103.16	101.86	104.41	109.11	106.08	106.16	108.63	105.45	106.58	105.87	108.33	105.8	105.57	101.48	107.43	107.52	104.64	108.91	106.78	107.83	108.31	108.07	105.03	106.35	105.51	107.43	107.8	106.85
111.18	104.64	104.62	108.52	104.87	109.51	108.25	107.7	108.58	108.42	104.85	105.8	111.69	109.52	111.03	109.12	103.78	104.62	105.59	111.22	102.4	109.9	108.31	109.39	108.85	106.96	105.07	107.54	106.69	103.99	107.16	108.26	106.25	106.39	108.32	107.86	105.35	112.67	108.65	106.74	109.69	110.24	106.59	115.9	106.11	110	110.19	107.3	108.46	105.79
109.37	108.01	114.33	111	107.15	107.71	109.61	104.73	105.13	107.72	109.48	106.66	105.79	109.31	108.67	108.78	109.48	109.48	110.71	108.72	110.36	104.09	106.73	107.48	110.14	109.58	102.89	110.14	112.76	108.6	108.57	109.38	112.7	107.1	106.51	104.39	110.83	109.42	110.39	105.69	111.87	104.93	110.34	107.07	107.1	105.71	106.49	113.99	107.99	103.37
107.26	108.01	102.42	105.79	108.31	104.69	105.6	108.91	109.84	110.4	105.86	105.87	106.52	106.44	105.35	112.03	109.62	103.52	108.58	105.23	108.69	106.56	102.36	107.49	107.84	106.81	104.94	107.12	104.73	108.06	106.42	108.93	104.84	102.89	110.17	104.65	108.37	108.48	108.2	107.31	111.91	109.22	106.68	104.08	104.19	108.37	108.38	104.94	104.69	106.6
97.492	99.372	106.18	104.46	101.98	105.05	105.72	105.57	106.3	110.53	106.62	101.4	109.57	103.36	102.5	107.04	107.77	103.15	103.3	107.08	108.55	104.27	107.29	108.33	106.62	99.916	103.03	106.34	104.93	108.49	102.27	107.2	104.4	101.7	101.01	101.26	103.86	104.63	108.13	104.84	107.68	108.86	103.36	109.57	105.1	105.86	108.83	110.37	101.9	104.9
104.09	108.02	103.48	101.34	106.17	106.36	107.93	109.44	104.09	102.37	108.1	108.13	105.81	101.18	108.68	104.22	107.65	105.23	103.64	100.93	103.46	104.08	107.66	106.77	107.81	106.07	106.46	108.47	108.24	103.6	108.5	103.19	105.99	109.49	108.47	111.97	104.02	106.87	103.3	103.22	108.1	101.64	107.76	103.11	105.4	104.63	109.38	108.06	108.99	104.38
102.17	106.63	108.11	105.81	108.06	107.75	104.28	104.01	106.43	99.8	105.65	106.96	100.7	106.63	104.06	106.39	103.33	112.15	104.94	103.46	109.46	109.8	101.82	107.97	105.06	101.36	110.33	102.09	109.71	108.36	108.28	106.95	108.56	106.15	103.59	106.02	107.98	104.61	107.15	106.84	107.03	99.791	106.6	99.869	106.91	106.49	105.47	107.48	105.89	102.98
107.08	103.71	108.59	107.27	103.19	108.16	106.4	103.88	105.44	105.44	109.26	104.71	107.9	107.22	103.96	104.88	104.8	107.73	106.91	110.83	104.09	104.62	105.08	105.52	105.6	104.79	105.06	103.85	104.58	101.25	104.07	106.34	105.83	102.52	105.55	107.6	106.56	108.41	105.08	104.79	107.07	103.73	108.09	105.57	112.11	104.56	104.52	102.3	103.77	105.41
102.77	106.64	109.39	101.26	105.25	101.09	110.03	104.94	104.29	108.67	105.86	110.05	106.13	105.34	106.58	102.12	108	111.09	106.02	106.85	104.48	104.7	105.17	106.89	103.33	106.1	104.15	104	110.6	108.28	106.04	107.25	104.49	106.96	106.32	102.22	102.47	104.42	111.12	104.59	106.97	108.02	107.45	105.25	104.26	103.62	102	101.7	105.11	103.81
109.02	106.13	104.47	102.9	109.36	103.57	106.31	111.33	107.22	104.47	107.06	109.09	105.86	112.35	107.09	105.93	107.13	107.65	104.81	110.2	105.14	106.32	109.25	109.47	108.63	108.05	105.31	107.66	104.83	106.54	106.66	105.87	104.6	105.8	110.28	105.83	105.96	104.56	105.84	106.03	108.53	106.58	106.18	110.35	107.56	106.55	110.58	106.29	107.67	106.48
107.61	105.09	107.11	104.23	105.7	108.39	102.66	109.23	101.65	103.07	104.14	111.46	108.86	106.14	105.43	105.76	107.26	108.24	105.06	108.52	108.14	104.19	107.72	108.08	105.37	104.12	103.37	107.37	104.92	111.32	107.38	105.46	107.32	107.96	108.16	105.74	107.13	113.11	105.87	105.89	110.59	111.19	104.65	105.24	108.84	108.76	102.99	109.06	107.15	103.72
102.32	109.64	106.91	110.17	109.15	105.39	107.91	106.74	106.1	109.81	105.51	109.59	113.07	112.62	107.67	107.67	106.33	109.48	106.49	110.77	107.65	110.96	107.37	106.82	111.45	107.26	110.23	108.94	110.63	108.35	108.81	102.6	105.03	107.15	102.71	104.49	111.54	106.3	106.16	108.36	106.75	106.29	105.4	105.34	104.84	108.33	105.74	104.28	106.19	109.19
109.02	110.87	110.35	107.54	108.45	106.29	110.69	107.29	108.08	109.39	110.37	108.45	107.99	111.95	109.79	105.61	109.32	110.03	107.88	103.75	110.65	106.94	105.84	109.93	109.29	109.65	104.35	107.27	108.76	105.11	104.79	111.44	102.75	108.88	105.74	105.61	110.43	109.9	110.82	109.91	110.21	103.65	111.7	112.42	105.97	107.98	110.42	112.01	106.16	113.07
110.67	105.4	102.69	102.42	105.48	107.06	106.91	106.05	106.82	105.28	109.54	103.76	103.1	107.27	103.15	104.56	104.85	109.76	103.85	107.42	103.41	103.85	102.32	105.14	102.1	106.13	109.09	104.59	106.68	104.87	107.78	108.78	108.66	105.82	107.41	105.73	107.03	109.29	106.36	104.81	105.88	104.21	109.23	101.75	108.81	106.09	104.12	104.72	107.73	106.95
108.94	109.19	105.28	107.35	110.54	107.96	105.27	112.81	109.39	108.29	111.04	109.97	110.83	108.58	110.88	108.32	110.18	108.57	106.24	108.89	110.78	108.06	110.31	112.98	106.6	109.77	108.93	112.62	107.97	107.57	111.26	110.81	111.78	106.61	104.14	110.43	111.43	108.12	111.21	115.92	108.48	110.39	106.91	104.2	111.65	108.4	109.73	110.9	108.04	106.64
110.23	106.15	107.35	108.03	105.86	107.08	113.45	106.96	106.24	109.36	111.12	107.97	111.82	107.68	105.19	105.55	108.71	104.54	103.85	107.06	108.04	107.55	111.19	110.15	104.22	107.56	111	108.23	106.15	108.89	105.09	106.81	110.56	102.36	105.62	104.24	103.87	110.94	106.01	107.12	107.55	106.98	109.6	106.79	112.02	112.37	105.81	109.2	105.51	108.86
94.493	100.12	98.893	97.195	94.78	97.777	100.72	96.23	97.71	96.543	100.08	97.101	95.351	96.019	100.7	99.412	93.444	96.268	97.415	98.241	93.606	96.282	103.26	96.912	95.053	99.816	99.114	99.654	96.148	99.847	97.955	95.585	98.612	97.022	98.295	99.378	96.665	99.927	97.241	95.149	95.874	96.982	94.929	93.884	95.26	98.377	97.412	99.272	98.008	95.181
107.88	102.47	106.57	103.86	104.62	105.84	106.79	111.06	103.38	106.22	104.25	105.02	102.88	106.44	110.33	103.93	104.14	102.73	105.61	106.64	104.53	108.36	105.73	102	107.66	105.85	105.93	105.75	105.3	104.38	108.7	108.3	104.49	104.86	102.11	103.76	102.63	107.6	101.92	102.35	105.32	103.64	104.48	107.12	109.42	110.67	105.46	105.3	105.71	101.59
102.67	101.22	105.81	98.709	99.72	104.24	101.96	106.29	98.47	101.42	102.05	105.3	96.718	104.98	96.951	99.686	102.59	104.62	98.091	101.49	99.503	102.04	101.71	102.09	97.404	106.06	98.869	102.39	99.59	104.13	103.38	103.62	97.674	101.1	98.947	103.52	102.08	101.87	96.994	102.97	102.54	102.97	100.61	101.42	101.83	103.44	108.79	96.084	99.513	101.57
105.11	108.81	105.13	113.03	106.4	104.45	110.16	108.32	108	108.47	109.45	108.7	110.94	110.44	108.43	108.64	106.04	106.32	107.12	101.98	113.3	109.38	107.26	110.38	105.2	112.18	106.48	104.77	109.33	108.82	101.9	112.81	112.48	109.5	105.76	106.82	110.48	110.42	106.04	106.36	109.01	108.92	108.97	106.51	107.84	102.45	105.79	109.3	108.89	110.12
103.13	105.4	104.19	109.26	110.95	99.176	107.68	103.56	104.47	103.59	106.1	107.84	109.28	105.53	108.25	107.85	104.55	103.55	103.63	109.12	107.46	105.09	102.64	106.4	103.89	105.99	107.18	104.79	107.05	105.32	107.06	103.66	104.43	109.74	107.95	103.98	107.91	101.82	104.72	106.08	110.3	105.39	107.5	104.75	102.79	107.93	101.19	104.88	104.45	109.45
109.96	109.1	108.36	108.94	109.45	109.27	108.26	110	108.09	103.06	107.51	107.63	108.13	105.89	106.77	102.2	108.87	109.14	109.18	108.14	109.43	108.52	112.96	112.45	108.95	106.36	109.31	106.89	104.86	108.29	107.79	108.78	109.4	110.71	107.19	107.02	110.07	107.91	109.04	106.64	108.51	110.86	102.82	111.36	113.44	109.65	108.1	106.92	111.91	107.52
107.65	108.29	105.36	106.31	108.75	106.94	109	105.47	103.85	109.91	105.92	107.14	109.05	106.01	106.77	108	105.29	112.91	106.31	107.4	102.99	109.67	109.79	107.88	109.02	109.23	103.66	106.85	106.82	107.51	107.47	108.45	110.04	106.58	107.86	107.49	109.47	106.72	113.84	109.34	110.82	109.33	107.31	108.81	106.79	109.18	115.31	107.33	109.04	106.56
109.93	106.18	104.9	105	105.6	109.77	107.16	104.34	114.35	105.11	105.43	101.6	110.65	107.24	107.77	102.51	105.22	107.44	104.91	111.21	108.12	106.51	105.55	105.51	106.96	105.63	105.05	103.7	106.91	108.2	106.93	103.89	100.44	106.92	106.49	106.68	106.58	104.6	107.97	106.39	103.52	104.49	104.16	103.62	107.13	103.24	107.96	104.23	106.17	109.15
104.16	102.55	104.62	107.76	104.44	106.72	108.78	109.65	104.48	101.31	110.36	107.25	109.69	104.32	105.7	109.78	105.11	108.38	106.39	110	108.71	105.65	109.56	103.43	102.13	109.64	110.71	106.81	108.6	108.64	104.99	103.07	105.31	105.02	112.66	107.15	106.8	104.09	106.18	108.63	107.66	107.4	102.25	103.89	106.1	105.41	102.77	109.65	105.76	105.5
103.11	109.3	112.15	105.1	105.86	102.18	104.12	105.41	106.37	105.63	105.95	107.22	106.01	107.33	107.99	103.54	105.67	105.69	108.4	104.62	107.81	101.01	107.85	102.92	105.88	105.56	110.84	110.54	107.19	102.17	101.46	108.02	106.75	109.37	108.28	109.32	104.75	109.84	103.23	105.45	102.23	102.81	108.33	106.4	104.26	104.01	109.61	106.15	100.6	106.28
105.11	105.06	103.5	111.58	104.73	109.06	107.06	103	106.39	104.96	104.76	106.14	105.83	107.73	105.03	107.25	108.58	104.4	108.55	103.83	109.32	104.68	103.99	105.51	105.49	108.88	108.31	103.44	107.17	111.01	109.48	107.94	105.29	103.84	106.98	106.36	106.52	102.89	109.12	105.29	108.94	109.07	108.08	107.59	99.935	99.417	104.24	103.81	107.87	108.07
108.32	108.07	103.18	105.63	104.53	104.14	108.48	104.07	106.32	105.83	106.02	107.37	108.24	103.87	107.63	108.76	105.38	105.77	106.17	111.19	106.29	108.47	107.63	104.07	102.57	104.68	106.6	106.3	107.2	109.34	106.46	106.67	105.23	105.83	103.43	109.05	100.34	103.82	109.33	108.44	105.53	98.266	103.64	104.21	103.54	104.24	105.58	106.93	103.17	104.38
96.682	99.722	98.665	97.822	98.928	101.55	96.248	95.055	98.456	96.055	100.93	99.28	98.775	94.276	98.216	98.259	96.313	99.902	98.365	103.1	99.329	99.419	99.964	97.506	100.8	99.261	96.38	95.147	103.8	97.776	99.628	93.979	100.18	98.118	96.465	95.702	101.41	98.739	100.48	97.37	98.304	96.374	106.1	99.517	98.946	101.31	100.14	97.705	96.47	98.514
108.12	105	107.51	103.2	102.5	105.54	109.35	105.13	106.25	107.76	107.15	105.54	109.71	107.61	108.76	104.74	104.23	102.44	107.37	104.77	103.32	104.32	103.49	104.54	105.81	104.74	105.53	106.46	107.32	110.05	107.18	104.63	104.18	104.07	107	107.89	107.59	107.57	105.91	101.4	108.94	105.6	100.86	106.88	102.28	104.62	105.8	104.13	106.41	104.58
99.42	100.98	102.18	99.608	100.28	104.09	95.878	104.11	97.507	97.623	101.81	101.21	102.8	99.71	103.2	99.328	103.38	103.45	102.94	102.87	101.96	103.34	102.04	101.47	102.13	100.78	100.98	101.61	104.83	99.334	103.73	104.07	104.23	100.82	102.88	98.905	100.59	103.03	98.535	95.767	100.17	93.684	102.05	105.08	103.57	102.2	100.06	100.3	102.85	101.8
108.71	105.51	100.54	107.91	108.89	112.42	104.89	101.44	99.878	104.91	99.225	108.01	108.71	110.14	104.54	107.75	108.5	107.17	108.33	107.25	107.08	103.89	103.91	109.47	106.52	108.67	109.1	109.1	104.41	102.66	107.09	109.07	103.06	105.99	108.56	103.63	107.78	105.25	107.84	107.91	105.35	108.28	103.96	104.9	106.35	104.71	104.98	108	105.07	107.31
108.25	107.52	102.91	105.53	107.81	106.57	103.51	108.29	105.4	104.76	105.67	106.64	103.53	105.8	107.27	106.97	103.86	106.14	108.49	101.63	105.25	104.67	107.39	107.09	107.29	105.32	105.67	105.07	105.63	108.43	105.85	104.07	106.43	106.54	104.55	110.65	106.23	104.67	107.94	104.81	105.22	102.05	109.02	106.78	102.09	102.38	105.83	107.91	101.54	107.87
112.58	109.18	109.62	106.08	109.09	109.1	111.13	106.54	110.87	108.78	107.61	108.03	109.94	110.6	105.21	106.57	110.67	107.99	109.99	108.99	104.57	113.59	108.13	110.64	106.41	109.28	107.85	111.78	108.28	106.29	110.34	106.27	109.54	103.43	109.63	104.02	112.07	110.85	103.97	106.67	109.01	109.38	109.66	107.31	107.02	107.82	107.34	106.93	110.86	108.1
103.03	100.75	100.56	99.971	95.036	96.431	98.841	93.534	98.831	98.69	101.82	95.026	99.103	97.528	98.956	96.609	104.44	94.024	98.044	97.704	102.47	101.37	95.17	98.911	100.2	98.939	96.837	100.49	99.065	96.864	96.905	100.81	100.36	97.767	98.39	100.46	93.506	99.138	99.716	95.192	100.26	99.693	101.95	101.93	94.664	96.072	97.131	102.02	98.029	96.406
106.09	109.27	108.28	108.46	104.95	106.98	107.52	106.76	104.57	104.65	110.44	105.94	106.71	105.78	109.28	109.75	109.52	106.33	110.15	107.07	105.85	108.92	109.88	108.57	102.5	109.14	107.49	109.05	105.48	106.35	105.6	111.69	104.57	104.39	107.94	107.55	103.37	104.36	106.45	106.82	109.27	108.92	105.81	110.93	102.62	104.72	108.15	101.44	109.5	108.16
99.027	95.785	98.215	95.322	91.837	98.257	99.167	95.612	97.805	102.2	100.16	100.49	96.119	94.758	100.93	97.156	99.272	97.688	98.105	101.4	98.772	101.44	101.06	95.409	96.081	97.507	100.09	99.735	94.944	100.79	96.353	100.31	100.1	97.751	93.15	97.243	97.676	102.49	98.925	98.9	101.65	98.826	102.46	97.582	94.082	97.34	95.683	97.037	99.249	94.271
105.74	108.54	109.17	104.92	107.22	104.3	106.41	103.02	103.03	107.66	103.43	104.92	103.54	105.78	104.88	102.62	104.58	104.85	108.75	105.33	107.52	102.45	106.39	104.23	109	106.78	104.63	106.19	101.8	107.84	105.59	105.19	107.27	104.32	103.55	106.31	109	110.57	108.5	106.82	103.21	107.45	100.14	108.4	106.04	109.93	105.96	108.24	103.52	107.68
107.53	109.12	111.07	108.79	108.8	113.18	111.65	107.82	108.03	106.15	109.45	107.42	107.62	110.73	106.75	109.73	107.79	106.74	110.54	107.38	109.73	107.24	108.48	107.58	111.79	112.7	108.33	105.65	104.47	111.33	107.81	109.72	106.27	105.75	109.11	106.83	106.63	107.3	108.58	107.46	112.6	107.39	110.7	106.56	103.7	104.15	103.59	111.43	104.86	108.48
107.49	109.69	106.51	108.39	109.84	109.18	105.57	110.77	108.36	111.22	106.91	107.72	110.75	109.43	106.06	107.69	104.71	107.37	105.28	105.84	106.15	107.98	106.2	109.26	104.6	110.36	106.74	107.92	109.84	107.04	104.29	108.28	103.75	107.56	106.38	108.69	107.11	108.15	106.87	108.53	106.05	110.85	109.05	106.24	109.13	109.77	108.43	104.68	109.42	112.02
103.62	101.93	109.56	100.99	106.86	106.42	105.03	105.42	108.14	103.34	109.54	108.54	107.7	106.07	109.59	102.75	110.36	101.57	108.06	108.2	106.28	108.25	104.13	97.739	103.49	105.72	106.86	106.53	102.38	103.82	104.12	104.2	104.85	102.51	104.29	105.87	103.94	106.33	107.49	105.61	104.75	104.73	103.01	106.75	106.06	102.35	105.32	104.91	105.98	105.35
106.73	107.08	101.98	99.268	109.46	110.58	105.45	106.39	107.53	104.63	105.82	103.51	103.96	101.44	105.2	99.705	106.25	101.98	105.57	105.79	104.88	104.23	108.2	107.57	103.37	105.02	106.16	103.05	105.32	105.33	103.25	100.74	106.52	105.38	105.79	107.86	107.71	103.72	104.8	106.73	107.55	102.49	103.28	104.64	102.92	111.58	106.46	106.32	102.41	103.59
104.68	107.37	107.38	107.12	108.14	113.39	111.54	109.04	106.53	105.09	101.7	108.92	105.99	106.8	109.4	106.44	106.05	101.41	110.77	110.55	105.95	105.3	111.73	110.12	106.91	109.94	109.99	104.79	107.03	109.28	108.62	106.88	108.23	104.54	108.12	110.54	105.78	103.99	105.86	108.26	111.43	108.95	108.62	106.78	100.15	108.1	107.4	108.47	108.12	109.77
109.61	105.97	107.04	109.99	107.7	100.89	106.17	104.06	110.2	103.8	103.82	104.43	104.14	102.16	106.77	105.86	104.03	105.49	110.2	106.84	105.48	105.47	106.53	101.51	104.82	103.49	107.06	102.64	108.68	104.4	105.89	106.75	104.06	104.26	103.13	106.92	108.9	105.99	107.05	106.95	102.78	105.75	105.53	105.67	106.96	104.9	105.91	108.13	105.48	102.96
105.45	108.34	107.07	107.36	105.56	104.28	106.99	106.58	104.97	106.36	104.36	112.35	105.57	105.67	104.95	103.75	106.59	106.6	107.35	108.96	105.72	107.74	108.27	113.24	108.34	104.37	108.24	105.75	100.44	100.54	106.72	105.63	107.87	101.89	104.71	110.15	105.31	103.7	109.76	106.63	105.12	104.12	107.51	105.49	108.87	110.4	106.65	109.85	104.42	104.54
105.99	106.69	108.68	111.13	105.86	104.16	104.22	105.04	109.41	104.85	101.48	102.39	103.25	107.21	106.86	104.64	106.75	109.75	106.2	105.84	104.72	102.86	104.02	106.51	106.68	104.8	104.35	105.53	108.84	107.48	107.38	107.65	103.9	108.13	104.12	106.4	106.12	104.77	104.61	103.76	106.38	106.97	105.06	101.62	105.69	110.47	104.04	104.77	105.17	103.1
107.16	111.75	110.27	108.29	113.53	109.72	106.97	108.79	107.42	108.5	107.55	110.34	110.1	108.93	108.19	111.58	108.26	108.85	106.03	111.49	106.93	107.19	105.34	106.56	107.4	110.42	107.91	107.31	105.9	109.11	110.91	107.85	106.91	108.28	100.87	108.69	111.05	106.55	109.32	110.55	107.34	110.95	109.7	111.61	107.4	109.97	108.41	106.25	110.85	107.03
100.78	102.07	101.18	101.76	99.831	99.327	101.29	100.93	96.211	101.38	104.24	102.33	100.76	96.605	105.91	99.696	101.87	100.74	101.56	101.23	101.51	100.67	96.632	104.41	97.266	100.07	101.03	98.289	96.811	104.47	100.88	103.42	100.89	99.983	105.21	102.01	102.04	104.08	101.16	104.57	102.76	101.17	98.988	99.748	99.067	99.603	101.83	106.58	100.31	97.054
107.01	106.64	106.07	111.51	110.71	104.95	107.1	111.62	111.5	107.75	108.57	109.57	105.56	106.48	105.85	109.61	106.22	107.87	107.11	108.91	108.99	103.28	107.01	109.35	108.14	103.33	105.77	108.7	106.84	106.19	109.96	105.07	104.79	112	106.39	108.51	107.33	110.17	111.92	104.51	107.19	107.91	112.67	105.18	109.16	113.11	107.04	104.7	110.25	105.9
109.58	108.49	107.03	108.84	108.96	106.02	104.34	106.07	111.28	108.42	106.71	108.24	104.44	109.82	108.93	104.75	110.58	104.82	109.03	108.53	105.76	110.57	106.98	107.48	105	113.17	108.36	110.87	107.24	109.94	106.31	105.9	111.78	105.34	114.41	106.14	107.86	108.19	109.18	109.73	108.73	108.95	110.77	108.98	103.07	106.99	110.51	114.17	109.84	105.38
104.92	108.3	103.59	104.81	104.75	102.02	102.67	106.03	108.17	108.3	104	105.58	110.31	102.99	108.63	99.737	106.32	105.37	105.8	107.69	105.74	108.09	108.53	106.82	105.88	105.2	104	105.67	105.6	103.11	106.24	107.68	107.31	105.98	109.5	104.3	107.18	112.99	109.12	108.17	104.48	104.23	101.5	104.55	107.47	103.62	101.12	105.43	105.44	103.08
106.57	107.73	104.68	105.46	107.11	105.72	104.89	108.81	107.83	102.59	112.7	102.63	102.44	105.03	105.87	103.44	104.74	108.1	105.67	104.35	106.29	104.09	103.36	106.61	103.8	105.64	103.56	105.77	110.02	105.46	102.47	100.05	104.73	106.08	105.56	108.2	105.21	100.83	105.38	107.74	104.07	104.79	104.69	104.7	105.49	100.47	103.65	105.34	107.82	102.28
104.32	103.14	109.53	105.33	104.8	104.2	111.48	109.54	105.41	105.59	106.87	109.03	109.85	112.58	108.76	111.88	107.06	109.01	109.87	111.77	111.62	107.39	104.57	113.69	106.81	105.19	108.82	106.86	108.51	108.12	109.79	112.12	106.44	105.51	110.85	109.07	109.64	107.24	110.54	107.89	108.16	107.5	110.85	110.61	108.91	110.3	106.84	106.99	105.96	109.54
107.07	105.94	103.76	105.05	106.81	104.54	105.38	107.2	109	106.92	107.15	106.93	103.65	104.9	108.34	104.22	102.49	110.26	108.61	104.17	102.47	107.49	105.96	104.86	102.41	104.15	106.13	110.51	104.61	105.68	106.11	112.65	106.49	103.94	103.7	110.46	103.04	101.58	107.33	101.65	110.47	106.56	105.29	106.42	103.36	106.47	103.52	102.86	108.94	109.09
109.14	109.94	108.23	103.78	111.84	105.51	106.13	106.35	106.87	108.25	109.99	108.44	109.13	107.78	104.16	103.47	101.45	101.33	106.89	102.09	108.62	108.24	105.98	104.97	105.65	107.02	104.38	109.24	105.08	107.6	105.67	107.2	111.9	106.67	109.57	105.25	104.53	110.19	108.19	108.12	105.13	104.42	109.59	108.55	103.9	104.5	101.28	106.74	100.3	105.61
108.45	106.12	108.28	109.43	108.63	107.08	108.07	107.56	108.42	104.52	103.44	103.74	103.5	108.15	109.64	107.1	103.78	115.93	105.63	105.52	107.53	106.94	110.9	104.54	105.94	106.27	111.19	109.22	108.6	105.55	105.94	106.68	106.02	103.67	107.9	108.99	104.65	104.92	112.42	109.39	108.93	111.3	108.36	106.13	107.16	109.16	108.55	108.98	108.55	107.97
105.94	106.14	103.99	104.36	106.45	107.51	111.07	105.55	106.48	104.59	104.81	106.06	107.97	102.33	105.78	108.28	107.53	108.55	104.53	107.74	101.25	109.28	102.61	103.75	107.78	108.19	106.39	105.92	106.24	108.32	101.79	101.63	105.53	104.33	105.53	107.78	105.36	105.48	102.45	105.44	104.77	106.78	107.1	107.82	105.1	110.79	105.26	108.99	109.85	105.02
107.04	103.69	110.27	108.61	111.54	107.65	108.3	108.02	104.12	108.71	111.4	106.04	106.73	112.49	102.8	107.07	110.9	112.33	110.13	110.79	109.16	103.7	107.1	108.55	108.57	105.74	109.97	107.39	107.01	105.8	108.53	110.33	112.19	108.32	109.28	107.02	112.82	109.38	107.68	110.81	104.82	106.19	112.02	105.27	108.75	106.66	113.77	106.21	110.31	106.91
109.04	108.07	113.25	112.39	109.04	104.56	109.48	108.18	108.59	115.29	107.36	108.79	110.53	108.86	109.77	106.68	113.3	111.45	108.66	107.34	109.38	110.1	109.1	106.78	106.03	107.98	108.77	109.38	112.48	109.18	108.26	109.57	108.8	109.55	108.05	106.69	106.41	110.86	108.88	111.91	108.29	109.83	106.09	108.24	107.21	110.62	108.71	112.3	104.44	109.83
103.09	103.4	105.2	112.03	107.29	109.9	105.67	107.1	106.45	102.14	106.67	103.18	110.51	109.91	106.11	110.39	105.59	108.58	102.33	104.48	107.52	110.48	106.22	103.26	106.08	109.56	108.93	106.78	103.91	104.59	106.76	100.83	103.45	105.64	107.67	112.81	109.74	109.74	106.82	106.32	106.74	108.4	111.43	108.95	104.14	106.79	107.2	107.41	109.27	109.76
106.04	103.33	103.8	112.24	104.92	105.42	106.5	109.02	106.95	106.41	107.98	103.85	105.98	108.46	100.83	103.8	105.55	104.44	104.72	102.81	107.87	106.38	104.29	106.9	108.36	111	110.08	107.67	105.42	102.67	106.96	110.86	104.26	104.29	106.38	110.83	108.02	107.83	104.91	102.79	107.72	110.56	102.26	107.1	104.49	108.34	101.83	108.37	105.91	106.07
110.49	102.92	107.88	107.89	108.33	108.25	108.73	106.9	106.04	106.94	109.56	106.55	103.78	105.33	102.02	106.17	106.27	105.13	104	102.98	108.31	103.86	105.64	104.11	102.21	103.05	98.575	103.47	102.89	106.89	105.74	108.05	101.23	111.09	103.96	105.19	107.36	108.16	104.16	103.17	106.68	102.87	104.57	108.14	104.04	102.13	109.94	108.94	107.96	104.7
103.62	102.59	102.85	102.69	103.11	107.01	106.71	109.27	101.86	107.37	108.46	105.59	107.13	111.45	104.47	105.95	104.1	102.91	103.46	104.47	110.59	98.412	104.44	105.33	100.8	103.42	104.01	103.53	104.32	105.41	106	106.93	102.72	105.7	104.89	105.2	107.88	106.94	104.11	106.32	107.11	104.56	105.72	109.4	106.1	102.19	107.52	107	103.94	105.43
97.993	98.647	95.695	99.828	99.418	97.47	97.386	98.806	102.27	100.16	97.454	98.256	99.721	101.53	103.36	97.881	102.61	101.46	98.329	94.648	99.498	102.87	99.953	99.372	99.029	102	101.12	103.5	101.63	100.03	99.149	101.68	101.22	99.41	98.294	100.88	98.841	98.582	101.7	99.795	100.69	100.6	100.34	98.752	100.17	101.81	102.99	95.713	103.25	94.903
111.85	106.89	106.18	109.63	109.5	105.79	111.17	106.09	106.19	101.12	111.84	100.51	105.63	109.94	109.99	103.23	101.21	103.6	103.44	107.21	105.84	107.92	110.41	103.46	107.1	107.11	104.8	109.86	103.5	105.59	107.22	104.26	106.04	103.39	104.5	103.37	105.04	104.16	104.77	106.26	102.63	110.06	105.22	106.62	104.64	107.9	103.82	108.91	103.99	107.61
110.3	107.98	106.79	108.94	107.7	108.2	106.83	106.64	102.87	104.57	110	109.19	106.91	108.63	108.93	102.57	104.96	105.54	105.1	107.66	108.42	108.17	102.6	105.17	103.57	101.4	102.97	103.83	101.7	106.71	111.3	108.76	106.85	104.8	107.86	108.25	112.29	107.64	106.18	109.81	103.43	107.67	105.44	106.09	105.31	102.97	107.33	108.12	107.49	109.29
104.53	107.12	102.11	109.86	106.69	105.95	107.01	110.3	107.71	105.69	105	108.16	104.69	104.84	107.04	110.15	106.48	106.31	111.61	103.22	108.33	104.53	105.69	105.59	111.29	106.03	106.73	106.29	108.04	110.55	111.6	108.58	107.32	108.75	105.31	107.69	102.31	104.16	108.65	107.37	101.88	100.48	109.15	107.84	103.14	107.81	107.9	106.81	106.93	109.17
109.58	107.74	104.29	102.09	108.56	104.84	107.65	107.68	105.22	107.41	104.96	108.62	104.15	105.56	103.58	108.53	108.35	101.1	105.53	105.18	108	105.44	104.86	104.6	106.21	102.78	108.69	107.36	102.67	103.54	107.87	105.86	103.74	104.87	104.04	108.61	103.76	104.2	105.9	103.25	105	106.56	101.96	106.41	109.24	107.56	105.41	104.87	101.78	104.08
102.18	102.65	107.89	107.7	105.03	106.26	108.53	106.77	107.79	109.79	105.44	105.86	107.3	105.81	109.26	110.4	103.54	108.27	105.25	104.24	106.05	107.22	105.18	106.04	107.99	104.67	107.91	106.19	103.49	106.56	110.72	103.63	106.68	103.49	106.44	107.93	104.84	104.68	108.14	104.4	106.06	105.37	106.03	110.91	109.91	103.03	103.37	108.61	107.44	103.71
106.67	109.93	108.52	108.7	110.36	105.15	108.6	105.08	108.97	105.69	105.92	111.41	110.17	111.05	105.38	106.21	104.18	110.46	107.38	107.94	108.07	113.69	104.86	110.93	107.27	110.73	109.15	107.3	104.54	110.16	108.73	108.64	111.44	108.94	105.08	111.42	105.43	107.83	107.68	103.69	104.27	109.8	106.17	110.64	104.83	107.62	108.87	108.01	108.8	107.45
104.32	110.44	106.29	106.99	108.79	108.3	104.37	111.23	104.75	103.11	108.07	106.69	106.77	110.51	109.72	103.7	109.82	110.9	105.51	105.12	104.55	102.71	107.03	106.2	104.62	106.8	104.29	106.63	106.62	107.19	103.68	106.77	106.85	106.61	105.85	107.57	105.98	105.68	112.64	108.5	105.31	107.99	105.49	104.77	106.35	100.97	101.11	105.61	108.02	109.36
104.35	107.79	106.72	107.75	106.91	106.95	106.81	104.27	107.87	104.43	105.09	105.9	107.88	104.82	103.22	105.93	106.19	108.53	102.85	108.52	103.16	106.18	111.81	104.98	110.43	102.44	105.51	103.45	103.18	103.07	109.98	104.8	109.11	105.62	103.5	107.76	106.26	104.14	108.31	108.34	110.46	104.45	109.58	102.81	105.64	101.47	103.12	102.76	102.55	102.79
107.32	110.32	109.37	107.8	110.94	109.42	109.11	111.33	110.42	106.45	106.82	109.99	105.82	103.37	106.43	106.86	106.74	107.52	106.73	106.86	103.71	107.88	105.13	107.48	106.79	111.54	108.91	104.79	104.66	109.06	113.22	102.01	105.96	105.75	112.37	108.03	106.67	104.62	108.51	107.74	107.76	104.02	107.19	109.1	108.82	108.79	107.32	110.74	113.2	112.09
97.22	104.48	99.871	103.03	98.002	99.336	102.95	99.215	97.653	101.11	100.47	102.74	97.033	100.54	101.77	101.44	99.586	101.66	98.263	100.26	98.16	96.305	99.672	98.333	100.44	101.34	99.334	97.554	103.24	98.129	98.532	99.807	98.199	102.2	96.216	101.49	101.33	100.13	100.18	102.46	104.41	102.86	99.824	100.01	97.286	100.55	102.93	97.614	99.497	98.136
106.8	110.73	106.77	103.82	105.17	108.19	105.58	105.06	110.64	103.65	109.32	108.76	105.15	107.66	102.04	110.98	106.03	102.39	103.01	105.42	108.95	103.48	106.76	103.51	107.02	105.89	108.01	103.51	111.33	108.08	104.32	105.71	107.3	106.73	106.96	106.18	107.87	107.58	105.68	105.57	101.27	107.81	105.63	102.27	103.36	103.56	108.05	106.91	108.84	104.94
104.21	105.03	106.8	102.79	102.19	107.35	106.99	108.05	106.75	107.43	102.19	103.24	104.27	107.56	103.2	99.934	101.46	106.85	107.75	102.77	105.34	104.29	105.58	106.72	103.4	104.11	110	105.67	107.3	111.63	105.31	109.38	103.61	109.92	102.66	104.6	105.48	109.25	105.84	107.79	103.47	109.02	104.72	105.09	109.02	103.54	111.01	106.62	106.32	104.89
110.02	102.51	107.95	104.58	109.77	106.22	103.92	110.83	112.38	109.86	105.03	107.47	109.3	109.6	112.99	106.38	111.26	105.06	112.09	105.62	105.15	108.52	107.65	110.71	106.67	107	111.46	104.91	108.63	113.64	109.76	107.32	112.09	107.44	108.38	103.87	105.95	108.35	107.22	112.26	110.44	106.47	112.08	111.65	108.35	107.06	108.92	103.11	108.82	105.3
100.81	102.8	103.17	100.67	107.76	108.08	108.96	104.99	108.57	103.57	107.48	108.15	107.26	103.89	105	110.09	107.68	106.05	104.34	105.58	100.77	104.55	108.05	106.66	103.39	113.01	112.1	102.51	105.09	102.71	108.69	107.7	107.8	103.7	108.57	110.58	105.38	107.18	103.82	109.81	104.11	110.47	103.6	103.27	104.8	103.32	103.86	106.22	106.54	106.27
108.03	107.53	104.27	108.04	107.18	107.36	108.7	109.28	107.36	108.16	106.38	106.34	109.03	108.13	105.8	105.13	108.44	108.28	106.32	105.92	105.08	104.54	107.11	109.28	107.73	108.81	110.2	107.98	111.07	107.89	106.87	109.08	108.3	106.08	107.46	108.02	108.83	108.07	110.48	107.54	108.79	110.3	106.42	109.93	108.63	110.88	112.16	111.81	108.69	106.12
98.925	97.723	96.909	102.2	102.95	104.24	101.02	97.561	103.03	97.54	101.93	104.74	104.05	102.45	101.73	100.23	105.54	101.55	98.556	99.185	98.242	100.37	101.53	107.39	101.47	99.148	106.22	100.71	101.69	100.1	101.88	101.16	97.456	102.09	101.62	96.18	101.07	100.01	100.97	102.35	100.01	104.58	101.68	102.11	101.25	99.438	102.34	99.216	102.22	103.53
108.98	111.16	108.33	113.69	103.73	107.13	110.6	111.47	106.96	106.76	111.69	105.99	108.23	107.77	108.61	105.66	110.61	112.94	105.04	109.23	110.76	106.54	109.85	102.4	110.64	112.18	110.9	108.6	110.57	109.14	106.69	104.82	106.04	111.06	109.85	102.14	110.85	108.42	103.47	106.39	107.37	113.01	108.88	110.73	106.64	110.91	109.33	110.03	111.34	112.31
106.06	97.177	96.933	103.71	104.26	95.245	100.16	96.836	103.04	103.03	98.08	99.738	96.066	100.24	105.4	102.18	102.73	99.535	101.41	104.63	98.577	95.09	102.43	100.13	96.13	100.1	98.799	101.58	98.82	102.04	98.496	104.9	98.524	98.64	97.017	99.866	100.66	103.1	98.07	96.146	102.6	99.391	104.95	99.831	98.952	97.158	98.938	97.724	103.43	103.28
102.12	96.377	101.86	104.02	106.33	96.337	101.92	102.23	103.49	102.85	103.35	98.676	103.89	102.74	105.87	104.11	100.8	100.66	102.64	99.651	93.768	98.364	103.45	103.24	99.846	96.126	100.44	101.11	99.808	100.24	102.85	107.34	98.968	97.776	98.124	99.562	100.72	103.35	99.316	98.255	99.545	102.18	101.48	100.75	98.573	99.645	99.889	101.3	103.83	97.459
98.417	97.413	99.047	100.39	99.249	98.004	99.781	96.715	100.37	101.14	98.599	100.05	98.822	96.76	96.014	99.139	99.742	97.684	94.45	95.718	97.61	98.641	102.49	101.27	98.306	101.27	97.332	100.88	96.265	100.39	99.232	96.515	98.924	100.22	97.965	100.9	97.68	91.636	100.93	101.21	98.553	98.147	102.65	99.125	99.955	97.261	101.71	97.414	96.257	97.406
110.96	110.3	108.31	103.06	110.74	109.09	108.28	109.57	105.24	110.02	108.89	108.96	109.7	108.62	107.68	112.38	107.05	110.46	107.23	107.63	108.38	109.13	111.33	109.99	111.24	106.93	109.14	109.7	106.67	108.56	107.24	109.43	105.72	109.05	109.18	108.08	114.35	113.36	109.46	109.96	109.44	111.81	112.01	107.29	105.56	109.92	108.59	110.21	108.84	107.63
105.02	108.94	107.08	109.74	105.5	106.35	106.11	102.32	107.85	106.26	106.25	108.95	107.67	107.85	104.36	106.78	106.45	104.83	107.15	102.07	106.3	105.31	101.19	106.89	109.46	105.36	112.45	106.78	103.46	104.66	105.73	106.88	101.33	106.23	106.47	104.02	107.57	106.2	104.68	102.04	101.28	106.28	104.88	105.44	99.686	104.22	104.13	104.08	102.78	112.59
100.58	96.733	94.182	100.49	94.165	101.73	99.894	99.249	100.13	98.292	102.77	95.648	98.031	95.153	99.351	98.348	100.21	101.18	100.7	99.776	101.1	104.1	100.54	100.35	99.527	100.91	98.808	100.74	94.175	103.04	99.3	98.764	97.717	103.52	99.269	101.19	101.88	97.941	99.815	95.738	101.1	99.833	100.24	105.01	104.3	96.222	99.088	98.602	104.25	101.92
93.697	101.9	100.7	102.86	102.82	102.91	105.24	102.01	102.24	100.53	98.802	103.91	101.29	98.168	100.05	102.69	100.22	100.23	101.03	103.1	101.6	101.38	102.72	99.062	105.74	101.85	99.221	97.85	98.865	103.06	99.852	103.19	99.959	102.91	98.04	103.56	104.05	98.767	102	103.97	107.37	107.14	98.075	98	99.149	100.85	101.08	101.07	97.016	101.97
98.015	103.11	101.62	100.42	103.04	100.79	102.13	104.06	100.79	99.557	101.36	101.66	98.794	101	95.692	99.347	103.71	99.286	100.18	97.587	102.89	102.14	103.62	92.08	99.751	99.851	98.946	96.679	103.78	102.61	96.4	104.35	95.296	102.78	100.5	100.49	100.88	98.454	96.686	101.68	99.885	101.95	100.15	98.945	99.679	103.88	102.05	97.939	103.45	100.47
99.301	100.97	97.683	102.41	93.166	98.199	95.594	100.17	96.398	99.198	98.931	99.764	97.337	101.38	95.254	99.346	94.766	99.474	93.482	94.627	99.299	100.08	97.651	97.339	99.751	98.865	95.51	98.853	100.3	99.274	96.568	98.684	95.512	96.765	102.39	94.598	99.701	99.047	96.727	101.09	97.241	96.48	98.887	98.056	97.422	100.49	99.6	104.6	94.43	99.856
107.59	104.66	106.91	103.61	105.98	104.27	106.95	104.87	105.69	103.22	107.59	107.04	104.02	100.66	107.58	100.55	108.07	106.89	101.41	105.83	103.78	108.55	105.03	112.99	102.89	103.56	106.19	103.78	106.52	109.83	103.05	108.04	110.18	108.31	101.59	108.19	100.37	105.9	105.52	106.31	102.49	106.17	102.86	103.78	109.24	106.17	104.01	107.04	104.04	104.9
107.93	104.07	104.52	101.3	102.58	105.22	107.29	105.72	109.32	103.78	105.68	109.65	106.28	106.74	104.44	107.18	104.2	106.82	105.42	104.22	107.18	106.32	108.19	105.82	105.04	99.298	108.91	102.44	104.82	104.06	105.23	106.55	103.38	102.99	105.32	104.85	105.45	109.87	107.79	106.19	108.65	105.76	106.9	107.9	105.67	108.92	110.23	108.7	103.33	103.12
102.4	100.66	103.05	105.86	109.82	101.92	106.4	98.406	102.75	104.2	101.92	99.587	102.3	105.11	108.38	101.91	102.09	103.62	105.44	104.29	98.894	104.14	99.843	105.66	106.54	104.97	102.24	103.25	103.27	99.849	104.69	102.36	103.56	100.11	107.47	101.71	102.9	105.62	104	102.05	105.91	105.71	101.2	100.74	105.22	103.67	101.27	100.92	104.45	105.68
107.29	102.91	103.48	102.66	108.07	106.32	104.64	102.95	103.33	103.38	105.61	104	108.35	102.54	103.15	104.74	101.57	104.77	109.7	106.43	103.29	103.4	105.08	104.8	105.91	105.67	104.1	105	105.66	101.2	108.02	107.46	103.98	104.33	109.67	105.89	106.75	103.56	104.45	108.37	104.86	106.21	104.3	107.67	105.28	107.32	105.9	106.23	103.51	106.76
103.41	103.31	105.15	104.5	105.15	107.95	104	107.21	105.24	103.28	107.43	100.08	105.55	104	105.67	106.05	103.3	109.46	107.02	106.94	103.33	105.64	110.64	104.08	104.8	105.31	108.65	105.62	107.49	110.02	105.91	101.86	109.96	106.4	108.51	105.23	103.18	106.72	107.57	112.3	106.36	105.75	105.1	102.68	106.88	102.5	105.76	105.75	102.1	109.47
102.34	106.97	106	107.7	107.41	106.65	102.71	107.94	109.58	106.82	106.02	106.22	107.42	104.73	103.11	101.25	107.98	106.3	103.73	105.4	105.29	109.4	105.03	103.56	110.14	108.2	107.72	105.5	103.65	107.25	108.89	100.05	106.64	110.07	105.08	102.36	104.73	105.15	102.97	104.88	102.22	100.09	105.24	109.19	109.6	107.09	103.91	106.13	106.98	107.99
108.05	106.07	104.33	105.26	105.57	108.61	104.36	101.99	108.98	108.05	106.13	105.69	104.16	106.61	106.88	106.09	107.84	106.47	107.65	101.4	108.61	106.79	103.63	108.2	107.42	105.04	106.8	103.96	106.67	104.7	107.24	106.3	102.75	107.15	106.27	112.47	106.81	108.32	103.33	105.16	101.27	108.86	103.76	103.56	105.54	104.52	104.46	103.66	105.7	106.56
108.71	108.87	108.53	106.01	108.63	108.27	105.41	106.64	109.63	109.8	102.82	110.37	106.19	104.48	107.52	104.14	105.76	104.69	106.43	106.24	108.59	110.53	108.7	104.7	105.57	110.67	105.93	102.88	109.48	111.51	107.37	106.49	104.91	108.91	107.63	108.78	111.56	105.03	104.65	105.68	107.47	104.84	107.07	112.64	107.94	104.86	108.21	106.05	106.97	105.91
101.5	100.68	98.635	99.924	99.209	100.87	98.772	103.95	98.571	101.22	100.3	99.455	100.85	98.718	100.5	105.64	102.74	102.71	101.8	97.447	104.45	104.04	101.17	100.84	101.18	101.45	99.087	100.52	99.623	100.33	95.97	103.81	101.69	102.33	101.56	102.48	95.643	98.934	96.163	98.659	102.23	98.831	100.37	100.02	98.442	102.74	101.72	100.77	99.88	102.07
112.3	104.6	104.86	107.67	106.96	105.36	105.94	107.56	100.54	102.55	105.14	100.88	105.31	109.98	105.81	109.85	104.96	104.37	109.69	105.09	102.62	102.23	105.1	105.74	103.87	103.07	104.02	103.83	106.16	106.63	107.24	107.34	106.93	111.92	109.61	106.34	105.91	105.51	103.28	103.31	106.21	105.9	98.167	104.72	107.22	100.83	102.63	109.98	99.318	105.76
102.66	107.54	107.44	105.36	105.77	106	105.6	109.29	105.52	102.77	99.788	108.59	107.09	104.06	105.8	108.89	110.04	106.26	103.71	104.58	105.02	106.5	104.96	101.98	103.72	106.94	102.33	108.98	105.29	106.28	109.35	106.73	106.88	105.63	106.42	102.54	108.22	103.91	103.1	104.59	105.85	102.84	103.53	109.49	106.23	105.39	106.29	105.07	104	108.34
109.63	107.32	107.08	108.69	109.81	111.47	110.53	110.34	108.39	107.44	111.07	108.71	108.08	109.97	109.37	112.99	108.63	113.67	111.08	110.85	109.15	114.38	112.65	111.22	107.05	110.32	112.98	112.21	106.38	110.68	113.61	112.89	109.42	110.22	111.73	112.9	108.47	107.72	110.58	111.78	115	111.96	111.28	111.82	110.8	111.61	113.66	103.69	111.05	107.56
100.51	101.35	98.595	99.9	99.891	102.2	102.4	101.23	97.177	98.123	100.54	101.72	100.03	98.132	102.17	98.871	100.89	104.25	100.57	105.62	105.41	100.92	104.85	98.689	103.18	101.99	100.31	98.155	105.42	98.999	101.15	96.253	99.566	100.78	99.364	100.77	95.549	101.54	98.524	99.979	98.278	99.905	98.718	100.38	97.889	100.53	97.944	99.509	103.49	103.63
98.48	98.18	98.167	97.468	99.608	98.565	100.17	97.478	99.553	103.73	99.602	98.301	97.71	103.36	101.78	98.468	93.997	96.763	95.23	96.686	100.88	101.54	100.4	100.62	101.52	96.248	98.571	97.742	97.661	102.64	96.491	94.187	98.606	97.454	93.739	94.023	96.03	102.51	99.147	97.231	99.447	93.558	99.856	100.15	97.428	95.559	97.08	98.06	101.63	102.3
108.98	107.34	104.04	105.53	106.65	103.77	104.77	103.63	106.3	105.78	99.842	105.15	105.2	103.27	109.1	108.6	105.22	107.53	105.72	100.88	106.74	109.31	105.01	103.73	102.5	109.79	107.68	109.05	101.25	102.91	106.9	107.46	106.3	108.52	106.06	107.54	105.12	106.84	103.83	104.58	107.51	109.46	108.02	103.61	99.12	102.63	105.11	108.33	106.26	107.48
98.028	100.19	100.57	95.497	97.291	97.837	100.23	102.96	103.19	99.122	101.53	96.54	102.29	103.74	106.87	99.132	101.69	97.286	102.43	103.67	99.996	102.44	105.06	102.41	99.556	100.52	101.38	98.354	98.529	101.54	99.457	99.107	100.84	100.33	98.613	97.897	100.8	100.01	100.61	103.96	100.75	100.02	100.89	103.41	103.58	103.23	95.007	99.58	101.74	103.17
110.12	112.87	110.75	109.57	108.18	109.98	106.72	110.89	107.06	107.19	109.34	112.9	110.19	110.29	111.11	112.22	109.86	109.81	108.11	104.19	116.36	110.93	113.82	108.42	106.78	112.13	109.2	110.98	110.03	110.48	112.22	109.27	108.26	109.89	107.25	110.51	110.99	109.2	116.82	110.52	111.62	112.16	111.81	111.3	113.21	111.57	110.94	110.63	109.49	111.54
102.54	104.04	104.94	104.87	102.35	104.35	110.85	108.63	110.78	106.85	109.39	105.9	106.92	106.57	104.47	110.39	106.26	104.04	104.85	107.65	103.13	101.02	105.65	107.95	103.34	104.7	106.04	105.56	105.61	104.25	107.41	104.14	104.66	108.11	103.27	104.99	105.21	104.55	103.49	109.64	104.26	105.1	103.6	108.32	101.98	102.12	101.82	107.17	107.85	104.53
99.501	97.702	99.668	93.371	95.024	101.62	96.814	98.361	93.943	93.726	95.934	98.268	95.215	97.305	94.685	98.915	94.253	96.489	101.69	99.15	99.429	100.32	99.453	93.749	97.197	94.875	97.7	94.387	97.17	95.13	96.01	100.23	98.145	96.295	98.412	98.352	100.18	94.678	100.93	96.735	97.266	95.959	100.4	101.77	98.311	96.757	99.305	92.867	95.778	94.749
112.39	106.11	111.89	109.34	106.45	108.45	107.81	104.93	108.58	106.8	111.04	110.93	109.51	108.58	104.27	112.28	107.54	112.41	110.33	110.8	105.17	107.1	106.34	109.11	106.05	109.23	112.45	109.18	105.91	107.51	106.87	112.57	109.92	111.98	106.74	106.09	107.38	108.1	109.69	107.82	103.39	107.99	111.62	108.4	109.11	109	105.78	109.93	109.09	104.74
102.08	106.76	109.8	103.16	106.52	103.83	106.42	106.11	106.81	103.67	102.46	104.25	103.99	106.25	104.2	108.09	102.04	101.17	104.32	107.75	105.57	106.74	104.78	105.35	107.63	104.07	102.24	102.5	105.04	106.67	104.07	102.17	105.89	105.99	104.99	104.22	108.64	102.84	106.5	102.32	102.97	105.27	105.69	107.37	104.66	105.33	107.73	105	104.42	102.71
110.39	107.96	111.92	107.5	108.51	105.76	113.1	109.29	109.26	111.55	104.44	105.85	104.37	111.54	108.88	108.64	110.26	111.63	108.87	109.41	107.03	111.63	109.51	105.92	106.14	109.96	104.06	112.25	110.58	109.43	112.01	108.51	108.39	111.76	107.31	104.64	106.73	103.4	107.45	111.97	109.2	108.01	108.01	108.51	101.32	109.77	106.07	109.36	109.69	104.93
98.706	101.74	96.592	97.5	96.986	97.565	101.79	98.208	99.266	98.643	94.198	99.649	99.735	101.22	96.783	95.182	100.28	105.47	101.88	99.676	97.275	100.08	97.166	95.904	99.295	100.79	95.57	104.08	94.198	99.326	97.653	99.587	103.42	103.22	96.81	97.162	96.072	99.699	97.177	95.364	97.514	100.72	96.4	96.927	98.787	96.46	102.4	102.4	100.27	96.457
98.406	97.268	98.221	95.763	102.72	99.491	98.831	101.07	102.19	94.039	96.203	100.71	96.995	96.488	100.44	94.748	105.29	98.525	93.078	100.32	99.345	97.508	100.14	97.103	98.51	95.957	103.01	100.37	100.57	97.033	98.161	99.989	96.773	99.984	99.146	100.32	96.489	97.016	100.67	96.967	93.472	99.275	101.3	98.628	100.04	92.619	97.908	103.51	92.741	100.65
108.03	105.33	109.3	105.17	102.76	105.9	104.54	107.55	109.29	108.33	105.81	105.79	108.89	105.89	106.43	110.76	110.2	103.34	107.06	105.82	104.18	105.28	106.54	103.05	111.17	105.94	105.12	109.29	102.28	106.63	110.03	105.72	105.92	107.37	109.42	106.69	107.13	101.08	108.43	108.58	104.54	106.79	105.5	105.86	103.23	106.9	107.08	108.35	101.53	106.22
104.2	95.541	107.57	102.84	103.46	104.35	97.205	101.02	100.98	94.042	103.96	101.43	103.51	102.59	101.94	98.77	101.56	96.588	103.91	99.948	96.766	100.03	103	101.32	103.21	99.696	99.759	105.01	103.29	102.69	96.337	102.39	98.518	104.18	102.15	100.79	102.68	99.519	101.18	99.332	102.2	98.254	98.506	105.03	99.79	97.454	101.52	101.06	100.11	98.77
99.147	100.65	106.76	96.551	103.56	99.874	102.74	101.24	101.1	101.97	102.04	102.39	99.761	102.12	97.686	103.32	101.75	97.118	103.7	99.135	102.55	98.312	101.33	99.873	100.72	103.18	97.261	98.389	103.26	102.27	104.64	102.81	101.04	98.951	102.42	101.63	108.25	101.52	100.1	106.84	106.51	101.17	103.41	102.33	96.744	101.29	102.32	99.117	103.33	93.541
105.77	107.97	106.48	103.02	110.1	107.02	106.67	109.06	111.45	106.67	107.72	110.32	108.16	109.19	107.92	104.97	108.38	101.73	106.59	106.35	111.38	108.89	106.63	106.4	106.5	109.02	106.9	107.28	105.02	106.8	109.05	109.53	109.2	106	107.04	110.66	105.35	110.79	108.99	108.57	109.47	109.12	111.97	108.23	105.45	106.55	105.53	110.63	110.66	109.17
108.59	108.33	105.62	111.49	107.25	108.39	111.34	107.41	105.8	106.14	110.57	111.99	107.95	108.45	110.78	108.19	108.01	106.38	106.27	108.62	109.49	111.63	105.5	113.13	106.69	108.13	110.56	111.09	110.23	104.44	108.29	107.67	111.25	104.73	108.99	112.37	105.86	111.31	106.79	109.16	107.15	110.31	110.12	108.08	112.05	112.89	107.81	105.63	108.55	107.37
104.64	105.24	104.72	104.63	105.67	105.86	103.17	105.93	105.46	104.79	108.19	105.03	104.33	108.8	105.69	107.09	105.37	111.82	99.966	110.78	108.58	101.29	106.54	104.72	102.45	107.76	102.76	108.11	103.04	108.76	105.63	108.1	105.09	109.66	109.93	107.75	104.94	104.75	105.61	105.49	104.36	106.43	106.32	104.81	107.28	103.31	110.06	105.14	106.47	103.7
98.392	97.409	97.061	101.19	100.24	102.2	98.623	102.62	102.47	100.06	100.37	101.08	104.26	102.61	101.36	101.75	101.17	102.29	102.07	102.04	99.284	101.46	102.4	103.76	100.97	99.736	100.66	103.09	98.099	103.66	102.76	98.362	99.636	102.33	96.495	101.83	106.32	99.21	102.46	101.91	104.58	95.265	102.54	100.11	99.007	100.26	99.83	101.56	101.66	99.549
107.07	105.6	108.2	111.62	106.19	104.92	111.97	106.8	104.83	110.22	109.44	109.65	109.61	110.12	107.61	113.03	108.57	109.89	109.31	109.54	111.01	108.91	112.13	107.47	109.81	112.01	111.85	102.55	110.82	108.59	109.81	111.47	104.34	108.41	109.82	105.87	103.8	112.23	106.74	106.84	107.95	111.75	106.45	109.83	110.22	109.96	109.75	109.56	104.63	108.79
97.265	100.03	101.48	97.107	100.2	97.156	99.03	99.19	99.642	93.694	97.719	102.54	95.521	99.416	101.07	96.391	98.201	98.187	99.726	98.186	98.989	97.143	98.793	97.812	98.563	99.227	102.01	100.2	102.02	97.013	102.9	96.107	102.67	97.258	100.3	101.53	97.365	96.668	100.17	98.957	99.696	101.54	98.269	103.87	101.08	100.45	95.116	101.23	98.61	99.185
108.52	106.46	108.89	112.8	114.22	107.78	106.39	106.82	107.47	104.02	105.97	103.93	104.17	109.6	106.58	105.84	108.66	106.97	109.07	108.93	104.45	105.11	109.73	110.65	110.9	111.65	110.6	105.2	104.07	103.48	106.76	105.84	112.99	106.49	107.49	103.49	105.78	107.37	107.52	103.69	106.04	108.03	106.39	102.72	111.9	104.17	107.05	109.28	107.1	105.53
98.901	100.52	97.279	102.15	98.137	97.425	95.609	98.316	100.23	93.019	95.453	98.698	96.344	99.701	99.82	98.399	100.94	96.331	95.043	97.059	99.027	100.06	100.19	100.06	99.128	96.818	99.834	97.768	100.56	104.67	100.72	101.73	91.607	95.368	96.673	96.082	100.16	100.69	94.521	102.93	99.359	101.32	99.629	96.961	96.501	95.683	99.114	97.984	98.714	95.637
97.117	101.09	98.271	94.321	98.466	99.514	99.502	98.224	97.194	99.171	95.888	101.43	100.12	96.138	99.218	93.974	92.16	98.796	98.162	97.821	102.21	97.183	95.695	98.021	102.22	103.11	97.429	95.182	101.43	97.756	98.728	100.11	96.221	95.973	93.508	97.116	98.463	96.687	95.777	98.31	102.34	100.27	97.407	98.506	96.478	100.87	100.42	93.497	98.267	96.093
106.75	109.58	105.21	107.43	101.22	105.02	108.13	107.8	105.71	109.25	104.62	104.85	111.06	106.24	104.73	103.51	105.76	106.61	106.56	107.25	106	108.65	107.43	108.04	102.59	104.01	106.71	108.06	104.54	107.04	106.04	105.27	108.59	102.94	107.03	105.89	106.86	106.07	104.5	110.01	103.68	110.19	109.51	104.85	105.73	105.05	105.01	106.7	102.22	108.85
[truncated: 500 more rows]
[truncated: 150 more columns]
