# Supplementary material for: Genetic dissection of main and epistatic effects of QTL based on augmented triple test cross design
Source: PLoS One. 2017 Dec 14;12(12):e0189054. doi: 10.1371/journal.pone.0189054 (PMC5730204; doi:10.1371/journal.pone.0189054)
Supplement: S10 Supporting Information — (ZIP) [file pone.0189054.s010.zip › z6_1650_0.8_10.csv]

107.1	106.58	107.76	106.75	106.08	107.65	106.1	107.65	107.75	106.27	106.45	107.01	106.54	106.34	106.39	106	106.31	107.27	105.87	105.05	105.97	105.65	106.81	105.95	106.76	107.47	106.88	107.16	104.76	105.51	106.89	105.35	106.6	105.53	106.78	106.84	106.64	106.17	107.62	106.91	105.91	106.55	106.89	106.13	106.43	105.46	106.82	107.86	105.41	105.75
105.99	106.68	107.31	105.8	107.01	106.7	106.35	104.94	106.79	106.42	105.95	105.93	106.91	105.33	107.92	105.73	106.25	106.33	106.35	108.54	105.94	105.66	106.91	106.49	106.78	107.84	106.69	106.64	106.37	106.48	106.23	105.83	107.09	106.27	106.41	107.02	107.04	105.29	106.5	106.59	107.31	106.05	106.62	107	106.78	106.66	107.09	107.17	107.85	106.1
98.48	98.424	98.749	98.673	97.902	98.115	99.196	97.889	97.338	99.697	99.801	98.281	96.957	98.411	97.743	97.174	99.349	96.908	99.113	97.799	98.509	98.485	97.591	98.504	97.749	98.404	99.143	98.358	98.3	98.772	98.038	98.913	97.633	96.879	99.203	99.906	97.522	99.191	97.529	97.998	98.287	98.684	97.66	97.492	96.707	97.385	100.13	99.088	96.737	96.502
108.35	107.89	108.95	108.16	107.66	107.05	107.68	108.52	109.86	108.86	108	109.26	108.53	109.53	109.01	106.42	108.97	107.64	108.55	110.04	108.28	108.25	108.33	108.42	109.55	108.01	106.81	107.95	108.03	107.39	108.46	108.71	108.39	108.49	107.29	108.7	106.63	106.68	109.93	107.69	108.82	108.67	107.62	107.72	108.02	108.29	107.51	108.43	108.69	107.19
106.88	106.03	106.05	108.22	105.12	105.63	107.15	106.32	105.12	106.36	106.44	105.83	106.6	108.3	107.4	106.32	107.31	105.56	105.74	105.79	106.28	106.5	106.32	107.96	106.55	107.81	106.28	104.62	106.93	105.91	105.65	106.01	104.82	106.14	106.18	107.99	107.02	106.25	105.68	105.05	106.1	106.13	106.29	106.42	105.61	106.72	107.73	107.17	106.9	106.63
100.81	100.3	101	100.82	101.82	100.38	99.975	100.95	99.407	100.77	101.44	100.8	97.899	100.23	101.57	99.925	101.22	101.09	99.962	100.06	99.219	101.83	101.09	99.575	100.48	99.837	100.44	101.34	100.52	101.17	100.76	100.37	101.49	100.83	101.73	100.22	101.31	101.04	100.64	100.7	99.027	99.718	101.13	101.17	101.36	100.58	101.45	101.05	99.773	101.42
104.87	106.2	106.93	106.28	105.06	105.74	105.98	105.53	104.7	105.4	105.15	106.93	104.6	104.56	105.54	108.48	106.12	105.3	104.34	105.12	105.23	105.66	105.62	105.32	105.42	105.58	106.22	106.46	106.56	105.48	106.15	105.05	104.48	105.42	105.39	104.65	107.99	104.49	104.98	107.46	106.11	105.07	105.73	105.27	106.3	105.91	105.93	107.53	104.78	106.72
108.86	111.52	110.15	109.36	109.33	111.99	110.14	110.66	110.15	109.34	111.56	109.69	110.21	109.46	111.71	110.17	110.09	110.5	110.9	111.81	111.77	108.76	110.66	109.26	111.01	108.18	111.02	111.76	110.54	109.86	109.33	110.46	110.53	110.71	110.7	110.66	110.66	109.05	109.6	109.91	110.78	109.48	111.12	109.39	110.92	110.07	111.19	111.44	110.75	112.24
105.53	107.17	107.79	106.24	106.64	105.42	106.31	107.26	105.82	107.68	106.36	105.6	106.46	106.71	106.6	105.08	105.68	106.61	106.62	106.55	106.53	105.94	105.94	104.97	105.36	106.92	106.65	105.85	108.44	108.95	106.78	106.65	105.96	106.73	106.49	105.22	106.66	107.43	105.07	106.65	106.55	105.15	107.31	105.77	105.39	106.38	106.21	107.63	107.66	105.45
106.43	105.27	105.31	103.86	106.25	106.52	105.6	104.45	106.85	105.15	105.83	105.46	104.14	105.53	106.22	105.72	106.77	105.88	106.67	104.23	106.68	104.84	105.63	104.96	105.21	106.86	105.32	106.11	104.86	104.95	105.63	106.08	105.37	106.22	106.82	106.66	105.92	105.09	104.19	106.08	104.41	105.6	106.7	106.85	104.84	105.97	105.88	105.32	106.9	106.08
107.45	107.66	107.84	107.73	107.98	108.15	108.31	108.75	106.88	107.2	108.03	106.9	108.24	109.1	107.82	108.05	108.05	107.43	109.4	107.54	107.61	108.13	108.49	107.32	108.24	107.61	108.2	109.02	108.98	109.26	107.67	107.43	107.9	107.76	107.79	107.72	108.81	107.69	106.65	107.8	108.94	108.54	107.9	108.91	108.08	109.12	108.69	107.57	108.31	108.88
106.2	105.54	105.87	107.04	106.92	105.05	105.73	104.53	105.59	105.33	104.56	105.24	104.3	105.25	106.28	105.59	106.44	106.72	104.5	104.83	106.66	104.46	103.59	104.92	107.48	104.94	105.96	106.37	105.08	104.88	103.84	106.16	105.63	104.73	106.84	107.12	105.58	106.16	106.3	104.51	106.93	106.83	105.78	107.15	106.58	107.03	105.18	105.66	105.79	104.84
107.15	104.64	104.5	106.03	105.76	105.49	106.16	105.53	106.33	104.23	105.51	106	106.31	105.92	107.39	106.4	104.99	104.55	106.17	105.3	105.33	104.87	106.77	106.49	106.22	105.17	105.98	105.08	106.39	105.51	104.99	106.31	106.27	105.77	105.91	106.13	104.91	106.69	105.32	104.57	104.52	106.85	106.39	104.63	105.39	105.96	106.45	105.44	104.94	106.33
108.41	108.41	109.15	108.49	107.96	109.59	107.17	108.66	107.59	107.89	107.91	107.72	107.17	107.66	109.15	108.16	107.46	108.41	108.32	110.15	109.53	108.82	107.97	108.8	109.09	108.83	109.14	106.47	108.65	107.65	108.95	108.51	108.06	110.74	108.79	107.72	107.3	107.28	107.32	107.37	107.06	107.88	106.85	107.36	107.14	108.61	108.84	110.31	110.22	107.74
106.06	104.65	105.58	106.83	106.4	105.21	104.61	106.96	104.21	104.51	105.27	105.83	104.74	105.77	107.53	105.82	105.65	105.95	106.71	104.47	104.07	106.36	106.45	104.55	105.74	104.55	106.07	107.42	105.62	105.93	106.7	106.97	106.38	104.99	106.33	106.21	105.49	107.63	105.49	105.37	105.82	105.96	105.26	107	104.46	105.93	107.31	107.17	105.58	107.32
108.13	108.62	108.01	107.76	107.87	108.61	108.56	108.32	108.63	105.99	109.03	108.41	107.19	108.5	108.48	109.12	108.71	109.96	107.33	108.29	108.79	109.07	108.62	106.67	108.35	107.86	108.8	107.78	107.52	107.91	109.46	107.97	108.47	106.26	108.34	108.75	108.78	109.23	108.82	108.14	107.11	109.63	107.64	110.41	108.52	107.83	106.6	106.12	106.82	108.48
109.42	108.3	109.82	107.12	106.77	109.37	108.54	108.42	110.63	107.71	109.39	107.34	108.46	108.47	107.68	108.2	108.4	107.57	107.63	108.23	108.76	108.8	107.57	107.51	107.35	107.67	106.6	106.33	109.12	108.45	107.18	107.49	107.52	109.18	108.11	109.85	109.7	108.59	108.85	108.28	108.49	109.1	108.02	108.88	108.79	110.15	107.07	107.65	107.25	108.24
107.82	108.73	107.24	109.57	108.07	107.46	108.28	109.04	109.3	107.92	107.84	107.66	107.63	109.63	108.36	107.94	107.36	106.77	110.08	107.39	109.82	108.59	107.63	109.26	106.97	107.85	108.07	109.73	108.65	107.64	108.3	107.38	107.35	107.3	109.06	109.92	106.36	109.8	107.13	109.24	108.51	108.49	108.31	109.47	107.1	106.72	108.46	108.94	108.47	108.97
108.07	107.22	107.56	107.58	107.3	108.35	109.01	107.62	109.12	107.74	106.57	108.86	106.66	107.42	108.04	109.4	107.42	108.9	107.58	108.62	108.28	106.61	106.44	109.1	106.03	108.52	107.96	108.92	108.51	108.59	107.17	107.94	108.27	107.2	109.68	107.23	108.13	107.43	107.57	106.23	107.4	108.4	109.5	108.11	108	107.16	108.67	108.14	108.24	108.57
96.378	97.301	97.907	98.563	98.701	96.962	97.684	97.782	97.181	97.837	97.984	98.327	98.939	98.542	98.837	97.133	98.394	97.814	97.336	97.553	97.08	98.177	99.473	97.224	97.779	98.151	96.486	96.698	96.567	97.598	97.337	95.883	97.646	98.659	96.834	98.727	98.942	97.765	98.06	96.862	98.711	98.455	97.878	97.483	97.279	99.583	98.39	97.873	97.732	98.141
100.58	100.85	102.64	100.21	100.65	101.3	101.56	99.099	102.33	100.68	101.26	101.48	99.999	99.134	101.26	100.4	101.14	102.02	100.65	101.22	100.45	101.45	101.07	101.28	101.99	101.8	99.476	101.46	99.414	100.7	101.91	99.775	101.36	100.04	100.94	101.84	101.19	98.83	100.5	100.76	100	101.37	101.71	99.959	99.905	101.12	99.374	100.79	99.883	100.8
101.08	98.976	100.02	102.03	100.75	100.58	99.432	100.39	101.51	99.323	99.47	99.196	100.77	100.08	101.63	100.7	99.58	99.146	100.15	100.45	100.55	102.14	100.36	100.2	101.15	99.951	100.01	98.226	99.769	99.204	100.54	99.046	99.706	98.54	101.32	99.767	100.04	101.38	98.681	99.491	99.538	99.216	99.55	101.09	100.73	101.02	100.49	97.898	98.771	101.42
104.26	106.02	105.93	105.29	106.31	106.86	105.14	106.29	104.23	106.58	106.28	106.23	106.77	106.02	105.79	104.9	105.21	105.59	106.35	106.43	106.18	105.53	105.08	104.67	104.43	106.46	105.35	105.78	105.36	106.66	106.01	105.65	107.13	106.24	105.51	106.17	104.06	107.03	107.88	106.21	103.84	104.91	105.14	105.54	106.57	105.42	105.07	106.49	108.12	104.81
106.23	107.71	107.29	107.28	105.5	105.26	106.29	106.73	106.71	106.37	106.81	107.06	106.23	106.63	107.47	108.1	105.51	107.38	106.29	105.86	105.67	106.7	106.41	106.88	106.67	105.57	106.63	107.52	106.89	106.38	105.96	105.57	106.5	106.22	106.72	107.35	106.74	106.62	106.71	107.37	106.55	106.61	106.54	106.87	106.25	105.51	106.21	106.44	106.6	106.07
96.272	98.03	98.483	98.306	97.502	97.84	99.474	97.099	98.4	97.562	98.483	98.719	96.868	97.108	99.27	98.967	97.485	98.669	97.098	97.877	97.462	97.651	97.928	97.412	96.706	98.078	98.764	97.111	97.872	95.756	98.571	98.228	97.631	95.933	99.052	98.926	97.758	99.651	97.582	97.259	98.273	98.543	99.389	97.654	98.235	97.412	98.001	99.107	97.693	97.76
96.993	97.24	98.707	96.559	97.387	97.286	97.572	97.898	98.078	98.924	97.365	97.489	97.828	98.522	97.399	98.256	99.808	99.38	98.712	96.923	99.133	97.59	97.255	96.935	98.606	98.457	97.981	97.767	97.933	97.283	97.419	98.385	98.01	97.801	96.397	99.001	98.067	99.13	98.617	97.39	98.09	98.778	99.247	96.923	98.649	98.037	98.611	97.078	99.281	97.776
108.24	107.82	107.38	108.24	107.97	108.51	108.18	107.13	107.59	106.87	107.96	108.34	107.06	107.35	108.12	109.59	107.72	107.23	107.51	109.15	107.76	107.9	109.28	107.63	109.61	107.5	108.39	108	105.99	106.55	107.45	106.71	108.53	106.1	107.45	108.4	106.94	107.45	108.25	108.47	108.93	108.17	107.17	107.11	108.32	106.91	107.62	107.88	107.42	106.54
107.13	106.61	106.23	106.74	107.52	106.55	106.58	104.76	106.62	107.42	105.87	106.54	107.76	106.64	106.67	106.69	106.94	107.16	106.9	106.58	108.24	105.73	106.09	105.8	107.11	106.45	106.75	106.58	106.02	107.52	106.19	105.41	107.02	106.35	105.93	107.38	106.86	106.9	107.7	107.72	106.42	106.15	106.63	104.86	106.1	106.48	107.27	105.7	106.86	106.44
107.08	106.55	106.61	105.74	106.78	105.66	105.39	106.44	107.45	104.84	106.49	104	106.39	107.04	106.58	104.5	105.5	105.75	104.82	105.61	106.29	105.63	106.07	105.75	105.74	105.15	105.35	107.66	105.92	105.17	106.01	106.16	105.9	107.21	105.63	105.73	106.12	106.16	105.85	106.02	105.59	105.7	105.39	106.66	105.8	105.16	105.9	104.84	104.89	106.18
96.942	97.588	97.997	97.715	97.323	97.89	97.656	97.311	97.313	99.078	97.702	98.241	98.858	98.497	96.583	99.729	97.955	98.04	98.123	99.136	98.907	98.326	98.796	99.575	96.089	96.959	97.777	97.762	96.971	98.506	98.004	97.581	98.176	98.007	99.858	98.369	96.931	99.236	97.736	98.265	97.452	96.956	97.479	99.073	97.593	97.557	97.329	97.761	98.062	97.67
106.03	105.47	107.45	105.51	105.81	105.22	106.83	106.92	106.05	105.1	106.1	105.56	105.27	105.41	103.59	105.15	106.05	104.29	105.57	105.73	105.8	105.53	106.57	105.76	104.92	105.52	105.27	105.75	106.9	106.43	104.62	106.1	106.45	105.77	105.28	105.17	106.62	106.1	104.77	104.44	108.02	106.85	104.92	106.32	105.87	104.26	105.88	105.01	104.71	105.41
100.35	101.89	100.79	102.64	101.84	99.233	100.41	100.94	101.85	100.64	100.26	101.22	101.6	101.01	101.15	102.32	102.92	99.928	101.39	100.3	102.49	102.89	100.67	100.62	100.82	101.06	100.69	101.85	100.88	101.17	101.66	101.6	101.1	99.519	102.49	100.6	98.626	99.942	102.1	100.74	100.69	99.214	99.957	100.95	100.15	98.973	101.68	101.56	100.14	101.07
96.97	97.993	100.08	98.869	99.057	98.266	97.932	99.064	98.813	99.587	98.538	99.01	97.124	97.669	98.193	99.835	97.826	98.345	97.447	97.415	99.854	99.285	96.413	96.837	97.282	98.824	99.369	100.17	98.222	97.836	98.124	97.45	97.886	97.925	98.29	96.339	97.704	98.379	98.033	99.021	98.623	98.762	97.214	98.425	96.065	96.929	98.569	99.609	98.739	98.702
105.06	107.05	104.06	104.58	104.08	105.05	103.5	105.02	105.38	106.73	105.36	105.65	105.94	105.52	106.68	106.33	106.42	105.73	105.38	103.96	106.5	106.41	104.31	105.89	105.37	105.91	107.12	105.19	106.94	106.26	104.76	105.94	106.93	104.57	105.63	104.93	105.39	104.61	106.99	104.25	105.04	104.98	105.73	105.45	106.99	105.37	104.44	104.83	106.28	105.36
104.99	107.19	107.06	106.63	106.38	105.93	105.4	106.26	107.27	107.54	106.71	105.63	105.39	107.08	105.67	106.78	107.17	107.09	107.84	107.94	106.23	106.9	104.4	106.97	107.53	107.07	105.99	106.65	107.09	107.39	106.65	106.7	107.99	104.99	106.04	108.19	105.67	106.97	106.15	105.9	105.88	107.34	105.79	106.05	106.36	106.53	106.27	105.22	106.14	107.08
105.07	103.69	106.66	106.07	106.52	105.45	105.21	107	105.3	105.88	103.96	106.58	104.81	105.52	105.32	105.61	106.04	105.47	104.88	105.24	105.11	103.76	104.38	104.6	105.97	105.5	105.33	106.38	104.41	107.03	105.41	105.48	106.35	107.07	105.02	106.68	105.01	107.41	105.92	104.55	106.2	104.66	107.21	106.44	105.05	107.06	104.4	107.06	105.81	106.96
99.765	99.674	98.983	98.509	100.05	98.875	99.234	99.869	98.201	98.706	99.716	97.994	98.689	99.487	98.428	99.605	98.571	99.973	100.12	99.692	99.42	96.597	99.126	100.43	98.413	99.052	99.721	98.524	100.19	98.389	100.49	99.986	99.879	98.74	99.847	99.811	101.26	99.443	99.816	98.196	100.41	99.32	99.264	99.596	97.499	98.302	100.14	100.82	99.162	99.182
107.34	107.86	107.04	108.51	107.03	107.99	107.29	109.65	109.68	108.75	108.61	108.44	109.73	108.61	107.82	108.68	108.29	108.51	108.68	107.97	109.24	108.14	108.61	107.58	106.95	108.88	108.9	108.81	107.59	107.51	108.26	108.6	108.06	107.42	106.42	108.68	108.83	108.69	108.36	108.73	108.54	107.15	108.34	108.45	106.58	107.03	106.68	107.73	107.17	108.42
105.93	106.11	104.86	105.66	107.17	106.02	105.53	103.76	106.78	104.46	105.49	105.96	105.23	105.26	106.06	104.62	104.78	104.93	105.82	104.23	106.91	106.8	106.15	106.02	104.83	103.81	105.96	106.84	105.83	104.68	105.44	104.2	106.91	104.47	105.12	105.84	105.32	104.76	107.2	107.22	106.16	105.54	105.43	105.02	105.71	105.4	106.94	105.39	105.02	107.21
107.92	108.81	107.46	108.83	107.69	108.83	110.44	108.68	108.17	109.99	108.39	108.32	106.94	109.42	109.06	108.82	108.44	109.47	107.54	110.05	106.7	108.97	108.49	108.63	107.47	109.52	108.67	107.77	108.44	108.49	107.3	108.01	108.68	107.55	107.88	108.09	109.27	108.08	107.95	109.65	109.51	107.16	109.03	110.1	107.12	109.11	108.59	107.55	109.92	107.08
110.75	111.86	109.51	110.32	110.96	110.2	110.04	108.82	108.95	110.84	110.69	111.64	110.69	110.78	110.67	108.53	111.98	111.14	109.15	111.32	110.6	111.25	110.04	110.36	110.49	109.66	109.44	111.24	109.87	108.76	110.26	110.22	109.44	111.05	109.16	110.89	109.97	112.41	109.97	109.88	110.48	111.04	111.4	110.87	110.18	109.66	110.99	109.74	112.03	111.46
101.22	101.51	101.35	101.59	100.95	100.91	100.47	102.26	101.46	100.41	101.13	98.958	100.23	101.39	102.14	101.11	101.59	100.58	100.36	101.35	99.323	101.16	102.03	101.8	100.14	99.579	100.72	100.16	99.083	100.71	100.01	100.4	100.39	99.573	101.87	99.474	99.258	99.394	101.45	99.69	99.571	101.37	101.02	102.04	100.64	99.504	100.7	101.28	100.23	100.69
105.16	105.71	105.53	105.78	105.62	105.48	105.44	105.84	105.98	105.1	103.35	105.81	105.57	105.15	105.04	105.31	106.47	105.83	105.71	106.52	106.76	106.78	104.66	106.47	106.68	106.26	104.4	105.83	106.59	105.53	106.28	104.67	105.34	104.91	106.16	106.41	106.18	106.56	104.21	106.62	103.91	105.98	105.09	106.52	106.52	104.88	105.24	104.79	104.72	106.5
108.8	107.3	108.33	107.87	109.64	110.12	108.64	107.75	108.82	109.13	109.01	108.4	109.96	109.33	109.63	109.14	108.94	108.44	109.8	107.88	109.47	108.4	110.02	106.78	108.93	109.63	108.74	107.99	108.44	108.81	109.25	110.19	109.27	107.87	109.2	107.98	108.89	110.23	107.79	108.31	108.11	110.05	108	109.27	109.63	107.41	109.97	108.24	109.04	107.9
99.179	98.519	98.076	98.756	97.19	98.696	96.317	98.185	97.183	97.857	97.44	99.089	98.472	96.841	98.013	97.258	97.134	96.824	99.319	98.842	97.154	98.218	97.216	97.904	98.319	96.969	97.625	98.706	97.566	99.862	96.943	98.857	98.752	95.999	96.74	97.474	96.163	98.523	98.928	96.884	98.532	96.266	97.71	96.91	98.486	97.411	98.062	98.919	98.791	97.466
106.34	107.6	106.82	107.17	105.82	105.19	106.52	107.57	105.26	107.36	106.83	107.86	106.45	104.86	105.91	106.14	105.45	107.23	106.81	105.02	105.9	105.64	105.48	106.89	106.7	106.24	107.58	105.82	106.72	105.78	108.25	106.66	105.78	105.98	106.05	106.13	107.66	106.2	105.3	107.44	104.83	106.54	104.59	105.62	106.87	106.36	106.42	105.74	106.27	105.94
99.54	98.946	99.42	98.019	96.829	98.36	99.443	98.274	98.318	97.896	96.579	99.963	98.253	99.171	97.502	96.728	97.86	97.306	98.532	98.712	96.751	97.111	97.058	98.685	98.413	97.471	97.547	97.686	97.657	99.086	98.419	99.59	97.703	98.41	98.49	98.182	98.27	97.592	98.333	97.181	97.601	98.288	97.451	99.573	97.675	98.29	97.468	98.513	98.101	97.074
106.18	105.32	107.14	105.63	106.89	106.32	106.6	106.04	107.02	104.71	105.22	105.6	108.13	106.27	107.97	108.05	106.1	106.39	105.85	105.83	106.62	106.91	106.12	106.7	105.49	106.17	105.32	105.66	105.84	106.45	106.87	108.15	106.82	107.44	106.45	107.64	105.41	105.91	107.33	106.7	107.77	105.4	105.91	105.69	106.89	106.35	106	107.44	107.69	106.64
106.63	107.81	107.34	109.8	108.92	107.45	109.68	109.39	107.91	108.76	107.82	108.16	108.42	107.95	108.2	109.09	108.61	107.51	108.07	109.75	108.11	108.56	107.58	109.72	108.72	108.79	110.17	108.12	108.96	107.96	109.22	108.16	108.47	107.23	109.21	110.37	107.83	107.9	108.73	107.17	107.74	108.03	108.54	108.47	110.19	109.58	107.62	108.64	108.34	108.39
105.46	107.08	104.4	106.65	105.76	105.98	105.05	105.59	104.29	104.25	106.06	106.92	104.8	106.56	105.46	104.68	105.81	105.53	105.81	105.44	106.05	105.27	105.26	105.58	105.64	105.58	105.84	104.83	105.17	105.31	105.03	105.2	105.01	105.8	105.72	107.48	105.19	107.24	105.75	104.45	104.28	105.49	106.22	104.75	104.09	105.55	104.83	105.11	105.59	106.2
98.764	97.962	98.428	98.014	99.594	98.219	98.334	97.632	96.715	99.126	97.861	97.321	98.841	98.101	97.64	98.762	98.528	99.646	98.341	98.433	97.717	97.462	99	98.661	101.1	99.577	97.549	97.647	97.807	98.71	97.444	98.896	98.506	97.935	99.383	96.932	97.197	98.517	97.979	99.206	98.008	98.78	98.419	97.4	98.316	98.56	96.688	97.975	96.429	97.99
100.13	100	100.59	100.32	100.46	100.69	101.09	99.42	100.57	101.21	100.55	100.41	100.69	98.832	102	100.91	100.41	99.962	101.24	99.305	100.8	99.046	100.34	98.859	99.941	101.09	100.37	99.967	99.514	98.381	100.32	101.88	99.18	100.83	101.71	100.04	99.671	100.11	99.297	99.062	98.817	100.61	100.43	100.15	99.473	99.987	99.833	99.937	99.15	99.658
108.23	108.04	108.7	109.59	109.25	108.26	107.52	107.69	107.93	109.64	109.67	108.68	107.75	110.37	108.27	108.78	108.57	107.77	107.39	109.15	109.18	108.26	107.49	108.4	107.4	108.76	109.43	108.8	107.52	108.9	107.66	108	109.19	109.55	108.32	109.17	108.52	108.04	107.06	108.49	109.13	108.03	108.68	109.13	108.56	108.05	107.07	109.82	108.85	107.48
102.32	102.16	102.33	103.83	102.64	103.32	102.38	101.92	103.28	102.99	103.41	102.92	101.68	103.21	102.69	102.02	102.24	102.87	104.06	101.91	102.15	102.87	102.84	103.32	103.44	103.54	101.51	104.88	102.1	103.52	103.47	102.03	102.6	102.73	102.96	102.31	102.7	105.83	103.83	102.91	102.5	102.79	101.19	102.9	102.65	103.47	102.66	101.86	101.15	103.03
108.38	109.73	109.91	110.13	108.03	107.54	108.62	109.82	109.4	109.1	107.85	109.75	108.7	107.82	107.02	108.51	109.2	108.2	109.18	108.28	108.32	108.69	108.19	108.47	108.89	108.09	110.02	108.1	107.04	110.25	108.04	107.84	106.91	110	107.29	106.9	109.58	110.69	108.15	109.02	109.81	108.19	109.35	109.73	108.59	110.3	107.4	108.38	108.36	108.66
107.07	107.72	106.58	108.4	108.38	107.66	108.67	108.42	107.22	106.7	107.86	108.39	107.27	108.29	108.39	107.48	108.24	107.79	109.38	108.12	108.39	105.86	107.92	108.53	107.28	108.8	107.27	108.5	107.07	108.17	107.18	107.94	109.54	108.21	109.21	107.42	107.07	108.79	107.79	107.89	107.58	107.54	109.34	106.93	107.95	106.82	108.79	108.83	108.65	106.54
107.65	105.98	105.49	106.16	106.21	107.01	104.7	106.81	105.28	106.08	106.72	105.12	106.26	104.73	106.72	104.87	104.19	105.71	106.8	106.07	106.43	106.83	106.36	106.22	105.32	105.12	105.11	106.85	105.36	106.3	106.34	105.56	105.6	107.9	104	105.32	106.64	105.44	105.53	106.24	104.48	106.97	104.7	105.53	105.97	105.73	105.88	105.26	105	104.82
107.77	108.71	108.74	107.09	109.72	107.25	106.75	109.67	108.5	106.37	107.28	108.79	108.89	108.43	108.29	108.29	106.59	108.17	106.74	108.09	109.75	108.38	107.6	107.45	108.11	107.7	108.68	107.97	107.04	108.32	108.83	108.19	107.34	109.92	108.38	107.21	110.9	107.76	106.67	109.24	108.14	109.11	106.79	109.85	109.27	107.81	109.05	107.14	108.6	109.41
105.58	105.02	104.95	106.53	105.13	106.07	105.91	103.6	104.5	103	104.33	106.02	105.26	105.58	104.25	104.04	106.42	106.04	104.98	105.73	105.67	106.41	104.62	107.14	105.45	104.27	105.13	103.98	105.63	105.63	105.11	105.8	106.51	105.77	105.68	106.5	105.85	106.63	104.48	105.93	106.37	104.66	105.81	104.66	106.62	107.05	106.35	105.02	105.82	106.64
107.38	105.36	106.46	104.79	106.52	106.35	106.57	107.9	106.73	106.94	107.44	107.25	105.72	107.79	106.61	105.19	104.46	107.21	106.13	108.82	107.78	106.36	106.51	107.68	106.39	105.37	105.83	107.33	105.81	105.4	108.41	106.91	105.47	105.92	107.69	105.28	106.18	105.81	107.12	104.65	108.17	105.85	105.73	106.56	106.57	105.61	107.2	106.68	106.5	105.19
97.707	98.217	99.73	98.182	96.937	96.598	97.192	99.017	96.879	97.328	97.598	97.326	97.351	96.008	98.263	99.313	97.55	98.536	97.544	97.838	96.768	98.692	98.667	97.352	96.457	97.858	99.476	98.427	96.679	98.598	98.408	98.723	96.937	98.547	99.015	97.469	97.573	98.219	98.478	96.504	96.486	97.368	96.28	97.784	98.199	98.589	99.224	97.502	97.872	98.688
99.072	99.399	98.112	97.148	98.106	99.191	97.599	96.698	98.12	98.325	97.97	97.454	99.204	98.675	97.156	97.482	97.618	98.516	97.764	98.841	96.487	96.126	98.363	98.699	97.777	97.341	94.872	97.784	98.721	98.012	98.461	97.813	96.008	97.019	97.665	96.673	99.508	98.684	98.518	98.695	97.082	96.925	98.326	98.127	97.386	96.214	96.759	97.577	98.269	97.685
107.97	108.04	107.86	107.67	107.24	107.74	108.73	106.42	106.78	107.49	108.19	106.01	106.63	107.27	108.21	107.86	108.09	108.27	106.15	107.59	108.34	106.3	108.52	107.74	108.02	107.29	107.24	108.29	107.2	107.52	108.29	108.29	108.76	107.41	107.63	106.99	109.63	108.95	108.38	107.45	108.47	106.41	107.92	108.02	106.87	108.56	108.22	108.37	108.69	108.3
110.35	110.22	110.01	109.68	111.15	110.41	110.03	109.87	109.17	110.77	110.74	111.5	110.25	109.23	110.65	111.93	110.14	109.54	109.68	110.62	110.11	110.69	111.65	110.87	110.27	110.29	110.34	109.26	109.76	110.26	110.18	110.68	111.3	110.72	109.16	111.31	111.31	109.61	109.88	110.91	110.6	108.98	110.46	111.55	109	110.95	109.87	110.03	109.37	110.76
108.85	105.34	108.7	107.52	108.14	107.16	108.83	108.2	106.9	107.69	108.24	107.56	107.57	107.56	108.59	107.48	107.32	108.06	106.82	107.72	107.56	108.75	107.19	108.55	107.39	108.4	107.92	106.81	107.32	107.41	106.17	110.19	108.78	106.8	108.77	107.21	109.05	107.54	108.23	107.66	108.08	108.42	107.75	107.39	108.58	107.64	106.8	107.45	108.9	107.88
105.33	106.09	105.97	106.38	105.82	105.92	103.53	105.6	104.87	105.52	106.46	106.97	105.99	105.63	104.64	105.17	106.95	105.63	106.44	106.29	106.67	104.84	104.54	105.86	104.39	107.46	105.94	105.73	107.32	106.49	106.62	106.33	102.81	104.34	104.42	105.61	105.95	105.11	105.11	105.28	105.02	106.31	106.76	104.45	104.85	105.1	107.23	105.35	105.09	106.02
106	107.08	106.71	104.61	106.8	106.16	106.66	104.84	106.82	106.15	105.16	104.92	105.92	105.75	105.54	105.28	107.03	106.77	106.63	106.24	107.86	105.91	106.77	106.83	108.14	106.9	107.15	105.7	106.92	106.88	105.23	105.32	105.07	105.95	106.22	107.18	106.45	106.76	107.02	104.94	107.7	105.29	105.73	104.76	107.31	106.24	106.46	105.4	108.09	107.41
104.83	106.25	105.52	106.58	107.63	105.7	104.88	105.46	107.06	106.13	105.46	106.08	106.13	106	105.5	104.84	106.02	103.96	106.07	105.53	104.96	106.12	107.7	107.72	107.35	105.88	104.72	105.87	106.63	106.54	106.45	106.54	105.8	104.8	107.01	105.27	105.66	105.04	106.69	106.81	106.64	107.12	105.44	105.94	104.94	105.46	106.86	105.81	105.78	103.44
110.43	108.9	111.58	110.34	111.38	111.78	110.14	109.87	111.8	109.8	109.5	110.28	111.04	110.11	109.98	111.15	109.3	110.1	110.05	111.46	110.5	109.26	111.12	108.61	110.57	110.34	111.36	110.35	109.8	111.45	109.43	110.63	109.74	109.87	111.53	109.33	109.86	110.51	109.76	111.5	109.13	110.34	109.54	109.89	109.66	112.15	111.96	110.48	109.75	110.06
108.68	108.44	108.04	107.65	108.78	107.88	107.46	109.97	108.55	108.73	109.07	108.23	108.84	108.99	108.95	108.73	107.34	109.19	109.34	110.7	109.48	109.32	109.35	109.11	107.75	108.92	109.95	108.79	109.84	109.45	107.79	107.76	108.98	108.12	109.31	110.56	108.88	108.02	107.7	109.68	108.55	107.17	108.1	109.49	108.54	109.26	109.1	109.06	109.88	107.73
100.95	100.64	101.36	100.75	100.45	100.67	100.13	102.14	100.99	100.27	100.51	101.12	100.04	99.777	99.485	101.29	99.688	101.48	100.18	100.92	100.96	101.19	101.69	101.55	102.04	102.24	99.58	99.833	100.44	101.65	98.999	97.123	101.04	102.94	100.01	102.32	98.853	99.787	100.01	101.19	100.52	101.24	101.2	101.25	101.3	101.44	100.26	100.93	100.17	101.72
106.65	106.38	106.45	105.01	107.18	106.43	104.66	107.05	105.53	105.81	107.28	106.38	106.78	106.14	104.92	106.85	107.41	105.83	106.45	106.87	106.42	106.85	105.89	105.9	106.93	107.9	105.03	106.85	106.29	105.36	107.05	105.58	107.65	104.88	106.75	105.52	106.46	105.73	107.15	106.32	107.62	107.11	107.7	107.49	107.03	106.29	104.8	106.48	107.25	105.81
106.71	105.86	104.5	105.93	106.39	105.54	104.73	105.84	105.39	105.02	105.01	104.8	106.75	104.82	106.41	105.43	105.37	106.01	105.7	106.23	106.75	106.09	105.81	106.12	105.92	105.53	106.71	106.45	105.41	106.06	105.88	105.86	105.99	105.3	106.33	104.52	107.11	106.12	106.02	105.97	106.16	105.64	104.98	106.71	106.33	105.08	104.47	105.01	104.71	105.38
106.6	105.49	105.91	107.12	106.16	104.73	108.11	108.07	107.42	106.92	105.86	106.3	106.99	106.34	106.79	107.12	107	106.56	106.51	106.74	105.83	107.36	107.35	105.5	106.66	106.93	105.98	106.05	106.34	107.57	107.16	106.35	106.39	106.22	107.81	107.01	105.79	105.67	107.35	107.36	106.92	106.46	107.66	107.16	104.71	107.98	106.85	105.82	106.21	107.16
101.33	102.12	99.984	100.09	100.9	100.84	101.41	99.781	100.53	102.1	100.39	101.6	101.87	100.43	100.64	99.493	99.406	99.887	99.975	102.17	101.4	101.54	101.58	102	100.99	101.41	99.962	101.41	101.5	101.59	100.61	98.842	100.8	100.43	102.07	99.813	101.35	102.47	101.89	99.593	100.34	100.47	101.09	99.125	100.38	101.02	102.65	99.702	101.23	100.17
98.242	98.38	98.048	96.695	98.666	98.501	98.182	97.896	99.808	98.334	97.813	97.947	97.389	99.057	98.782	96.971	97.255	98.391	97.003	98.82	97.55	96.833	98.352	98.378	96.441	99.531	98.501	97.329	98.168	98.553	96.332	97.765	99.142	96.862	96.308	98.813	98.522	99.5	99.172	98.098	97.67	97.624	98.191	97.668	97.313	99.211	96.463	97.289	96.425	97.361
105.58	106.24	104.54	106.36	105.24	106.64	104.74	106.09	105.12	106.13	105.4	103.93	105.39	105.41	105.84	105.9	105.62	104.69	106.69	104.69	106.23	105.89	106.6	106.54	106.35	105.9	105.36	104.97	105.59	106.08	106.44	107.08	107.14	106.14	106.35	105.92	106.56	105.17	106.29	105.72	105.51	106.07	104.73	106.77	105.57	103.67	105.7	105.36	105.56	105.94
107.72	106.3	106.56	106.01	107.38	106.53	103.86	107.36	105.52	105.47	105.97	105.46	106.95	105.33	105.72	105.08	105.44	105.38	105.17	104.06	105.14	105.21	104.4	104.71	106.08	105.56	106.41	105.58	106.38	105.75	107.25	105.95	106.91	104.29	104.26	103.66	106.51	106.76	105.36	104.79	104.48	107.06	105.86	105.38	104.87	105.34	104.91	105.79	106.06	104.48
97.466	99.547	97.433	97.281	98.658	98.524	99.241	98.679	97.345	97.096	97.94	97.905	97.735	98.626	99.947	99.704	97.326	97.365	95.937	97.424	97.246	98.78	98.326	98.781	97.861	98.661	97.632	99.066	97.763	97.942	97.439	95.783	97.978	99.179	97.033	97.652	98.672	98.981	96.692	99.43	97.355	98.482	97.029	97.84	98.472	97.552	98.972	97.724	96.501	98.595
98.634	101.35	100.55	100.1	97.946	101.19	99.383	99.595	98.944	100.17	99.9	100.59	100.04	101.56	99.41	99.807	101.28	100.28	99.278	101.45	100.21	100.43	99.679	100.47	99.711	100.21	100	100.25	100.04	99.858	100.66	99.354	100.09	101.93	99.679	99.87	99.721	100.22	99.773	100.77	100.44	100.23	100.89	101.31	99.919	99.894	99.47	100.63	101.04	101.5
105.17	107.76	106.12	106.5	104.25	105.3	107.08	106	106.49	106.63	105.85	106.05	107.59	105.41	106.34	106.61	105.62	105.4	105.51	106.18	106.23	105.53	106.68	104.75	106.35	106.94	106.63	107.95	106.46	106.03	107.49	106.79	106.73	105.92	107.76	107.01	106.28	106.37	106.34	106.67	108.45	107.11	106.26	106.52	107.26	106.09	106.84	106.32	105.92	106.53
105.03	105.37	105.28	105.3	106.52	103.82	106.94	105	104.3	106.45	105.09	104.57	105.28	106.46	105.95	106.68	104.39	107	105.56	105.62	104.02	105.24	106.04	106.32	105.59	106.29	106.45	107.17	106.12	104.95	107.04	105.65	105.88	104.48	103.4	106.1	103.91	103.74	105.83	104.48	106.33	106.77	104.66	104.63	106.54	104.76	105.96	107.38	105.8	106.19
103.82	103.53	103.93	103.83	103.31	102.64	103.17	102.95	101.64	102.62	103.9	103.66	102.63	102.4	102.92	101.67	102.32	102.82	103.74	101.94	102.63	103.91	102.54	102.7	101.78	101.91	102.07	102.01	102.17	101.66	102.11	102.16	102.4	101.46	101.67	101.22	101.66	101.38	103.81	101.95	102.73	101.84	102.13	102.46	103.48	102.01	103.24	101.05	102.65	102.11
99.71	101.54	102.59	100.42	100.03	100.11	100.3	100.93	99.779	101.21	99.842	100.7	101.92	102.71	100.66	101.01	100.14	98.398	98.98	100.54	100.25	100.43	99.895	100.58	99.899	102.41	101.09	100.41	99.637	101.08	101.81	100.7	100.95	100.44	101.04	100.7	101.59	101.03	100.84	100.2	100.74	99.624	102.25	102.05	99.694	100.64	100.26	100.77	100.67	100.12
105.18	104.97	103.85	104.91	104.31	106.22	106.11	105.82	106.52	105.28	104.54	106.32	105.65	105.27	104.7	107.16	105.24	105.25	105.83	105.92	105.37	105.65	104.8	106.71	105.43	104.56	105.41	104.49	104.68	106.88	104.64	104.02	104.54	104.74	105.86	105.28	104.85	105.38	104.47	106.11	105.2	104.98	104.41	105.26	105.29	107.19	106.03	106.72	107.68	106.39
108.44	108.14	106.45	108.91	108.83	107.76	106.73	108.97	108.41	106.39	106.61	107.4	107	108.55	107.91	108.48	108.26	108.26	107.88	109.04	107.66	108.61	108.49	107.29	107.9	108.02	107.86	105.83	107.09	107.18	109.04	108.15	108.45	107.63	107.47	108.27	109.16	108.73	107.62	107.22	107.95	107.55	109.84	108.79	108.52	107.75	108.54	107.8	107.75	108.58
107.93	107.91	107.08	107.82	108.14	108.48	106.33	108.65	106.33	107.85	107.98	108.68	107.43	106.77	107.47	107.77	107.63	106.76	108.78	107.78	107.44	108.57	107.34	108.81	106.72	108.43	107.3	107.99	107.3	108.72	107.03	109.24	107.63	109	107.3	108.05	108.26	107.14	107.66	108.36	110.44	108.29	108.73	109.05	108.02	107.79	108.04	108.98	108.37	108.78
108.25	108.52	108.43	108.61	107.48	108.68	106.39	107.65	108.88	107.3	108.53	108.86	106.9	109.78	107.89	108.76	108.14	107.69	108.83	107.63	109.05	106.86	107.59	109.55	106.74	108.52	109.09	109.47	108.83	107.49	107.91	109.39	106.3	109.04	107.96	107.62	108.59	107.48	107.5	107.67	109.49	107.02	106.75	108.95	107.48	107.57	106.38	106.95	108.53	108.74
107.44	106.79	109.16	110.16	108.59	108.56	109.11	108.16	107.8	108.15	107.85	107.22	109.66	107.14	109.08	108.95	110.59	108.59	108.72	109.5	106.96	108.55	108.99	109.32	108.05	107.86	106.93	107.94	110.28	107.84	106.04	108.14	110.21	108.7	108.43	106.87	108.39	108.58	109.93	109.41	109.91	109.38	106.83	109.37	108.55	109.77	109.95	106.8	108.89	109.71
105.25	104.16	106.38	106.44	106.2	105.94	108.18	107.8	106.08	106.6	107.31	105.8	105.74	107.96	107.33	106.28	107.07	105.86	106.8	106.83	106.51	106.56	106.63	107.18	105.61	106.53	106.74	105.28	107.25	106.49	104.91	105.92	105.49	106.5	105.53	105.33	107.31	105.84	104.71	107.53	106.28	106.85	105.09	105.57	108.44	106.37	106.17	105.8	107.36	105.65
98.28	97.976	98.459	98.225	98.963	99.803	98.519	98.357	99.13	99.635	98.907	99.305	97.552	98.551	97.424	97.39	99.117	98.912	97.756	98.969	98.741	98.28	99.071	99.131	97.92	100.84	100.01	98.224	98.858	100.06	98.632	99.439	97.923	100.18	100.39	98.842	98.777	100.45	99.229	98.011	98.757	99.716	99.898	99.646	98.02	97.954	98.495	99.78	97.975	98.536
106.8	103.76	105.76	105.74	103.23	106.67	105.43	104.46	105.17	106.53	105.07	106.41	104.8	105.39	107.16	105.61	106.98	104.85	106.59	106.09	106.26	104.18	105.38	104.74	105.27	105.76	105.63	105.95	106.5	105.51	106.64	106.09	106.58	104.57	106.76	104.78	103.86	106.82	105.02	104.65	106.19	104.77	104.39	105.66	103.63	104.53	105.29	105.43	105.84	105.57
106.52	107.93	106.85	108.28	106.96	107.7	108.66	108.3	108.69	108.72	107.65	108.08	107.94	107.37	108.34	107.44	106.66	107.54	107	107.34	108.55	107.76	109.12	108.72	107.52	106.53	108.44	108.07	106.09	109.81	106.96	108.88	107.51	108.35	108.02	106.71	108.25	107.14	106.86	106.78	107.94	110.02	107.33	107.74	108.22	108.34	109.06	107.85	107.18	107.92
100.89	100.1	100.95	100.73	99.767	100.24	102.41	100.01	102.41	101.62	100.71	100.99	101.68	100.89	101.95	101	99.744	100.34	100.74	100.72	100.75	101.74	100.92	101.72	100.88	102.5	100.11	102.72	100.32	101.18	101.1	99.696	101.28	99.888	99.936	100.48	99.768	100.84	100.81	100.95	101.36	100.77	101.25	100.36	100.66	101.12	101.05	101.58	102.01	101.33
97.491	99.909	97.051	98.738	99.319	98.11	99.181	96.454	97.525	99.2	96.893	97.384	98.952	98.461	98.26	98.79	98.621	97.019	97.068	98.847	96.909	97.651	97.824	98.594	98.946	97.699	96.534	99.467	97.426	99.399	98.862	98.218	97.716	96.625	97.027	97.428	99.213	97.51	98.263	97.581	97.607	97.415	98.794	97.228	98.764	98.669	97.744	98.887	98.546	96.461
107.19	105.31	106.11	105.65	105.67	106.41	105.52	105.88	106.14	106.21	105.79	105.72	105.69	106.06	107.05	105.75	104.81	105.49	105.78	105.06	104.33	104.32	105.75	106.42	106.94	104.57	104.37	107.49	103.66	105.52	106.65	106.58	107.12	105.87	105.05	105.4	106.71	106.52	105.95	107.12	106.9	106.03	105.86	105.29	104.74	107.49	105.83	105.26	105.7	105.83
107.42	108.25	109.24	108.63	108.14	109.09	107.89	108.21	107.56	109.1	107.96	109.86	108.62	107.02	108.81	107.68	107.13	107.8	107.84	108.04	110.98	108.56	107.67	108.93	107.37	106.77	108.38	108.57	107.97	110.24	108.15	108.4	109	108.29	109.3	108.01	108.23	108.46	107.69	108.86	108.81	108.13	107.37	107.88	109.79	108.55	107.1	106.66	108.09	109.31
98.291	99.019	98.285	98.704	98.227	98.601	97.201	97.363	97.707	97.182	99.004	96.406	97.813	98.446	96.805	96.568	97.882	97.864	99.779	98.24	97.885	97.433	96.19	97.97	98.87	98.043	97.665	99.665	98.383	98.385	98.379	99.275	97.425	98.993	97.502	98.711	97.318	99.725	98.991	98.934	97.703	98.109	98.342	97.176	98.568	98.657	99.067	97.149	97.745	97.611
107.01	110.79	108.23	108.19	108.21	108.31	107.44	107.52	108.29	109.17	109.81	109.26	108.24	108.51	109.86	107.16	109.8	108.6	108.76	108.73	107.24	107.78	107.89	110.22	108.33	106.36	108.81	108	106.26	108.52	110.08	108.76	108.83	107.58	107.62	108.11	108.63	108.32	108.73	109.08	108.92	107.35	108.25	108	107.32	109.35	110.26	107.93	107.88	108.28
105.03	106.57	102.97	106.05	105.78	105.73	107.32	105.85	105.26	107.16	104.58	105.34	105.93	105.25	105.53	106.35	104.89	107.06	105.19	107.09	105.67	106.95	105.57	104.78	105.78	107.25	105.41	106.89	105.56	106.46	106.18	106.89	105.04	104.9	104.41	106.22	106.46	106.11	106.01	105.43	104.63	105.06	106.47	105.33	106.56	105.05	106.42	105.38	105.29	105.06
106.89	108.27	106.22	109.44	107.76	108.24	107.56	108.29	108.89	109.25	107.19	108.9	107.71	108.44	107.76	107.1	107.73	108.36	108.64	108.72	106.77	108.66	107.12	107.41	106.55	108.21	107.47	109.15	108.4	107.62	107.15	107.76	107.59	109.95	108.68	109.43	109.31	107.9	107.72	107.69	108.34	108.59	108.07	106.02	106.58	108.83	106.75	107.54	108.35	106.69
108.67	108.23	107.77	108.38	107.15	107.95	107.51	107.51	109.03	107.94	109.07	107.04	106.88	108.24	107.83	107.56	108.9	106.38	110.11	108.03	109.66	108.04	108.79	107.55	108.23	108.14	108.86	110.39	108.73	108.47	107.69	107.73	107.42	108.39	109.1	109.19	107.84	107.81	107.62	107.4	107.93	110.12	108.19	109.53	107.84	109.08	107.27	108.73	108.24	108.86
99.074	99.76	99.223	100.13	99.622	97.498	98.707	100.3	97.674	98.429	98.305	98.836	96.969	100.16	99.439	98.739	98.304	99.472	98.86	98.975	98.199	97.956	99.331	97.32	98.602	97.251	98.537	99.385	98.656	96.9	98.528	97.156	100.16	98.632	96.659	98.977	99.264	98.336	98.069	98.915	99.914	98.819	98.393	97.324	98.509	98.285	100.01	99.008	99.753	98.822
108.37	108.08	106.54	105.9	107.22	106.29	109.71	108.64	107.1	109.1	107.81	108	108.91	106.29	107.72	107.67	108.18	107.47	107.65	108.88	107.02	106.4	107.64	107.65	107.54	108.04	107.22	108.06	106.94	106.94	107.22	108.14	108.05	107.08	108.65	107.92	107.4	107.64	108.28	106.76	108.13	106.94	106.8	107.65	107.73	106.76	107.92	107.91	107.73	109.01
106.22	107.35	106.8	106.73	106.35	107.84	106.3	107.22	106.4	105.75	106.09	105.42	106.71	107.09	106.28	106.16	106.36	106.73	106.2	107.95	107.26	105.65	106.56	106.24	108.3	106.13	107.16	106.52	106.24	107.62	105.81	106.05	107.44	106.2	104.64	106.14	107.53	106.31	106.58	106.29	105.89	107.42	104.97	104.2	107.28	106.32	106.56	106.99	107.15	106.1
100.21	98.637	100.9	101.21	101.06	99.93	99.871	100.83	99.604	99.878	101.28	99.252	100.36	100.44	99.305	101.06	100.87	100.64	102.04	101.01	101.32	98.67	100.38	101.93	99.977	100.49	100.12	100.37	99.138	101.32	99.44	99.787	101.44	102.42	99.548	98.967	101.04	100.14	100.26	99.95	101.03	100.87	99.481	99.402	99.857	99.324	101.41	101.17	99.558	99.873
106.91	105.47	105.97	105.93	104.83	105.08	105.86	105.97	107.19	104.5	105.87	107.62	104.84	106.81	105.09	106.36	105.22	104.05	105.67	105.45	105.83	106.35	105.84	104.83	105.62	105.59	106.77	105.87	105.14	105.62	105.86	105.6	107.45	105.69	106.08	106.3	106.05	106.49	103.99	105.54	105.5	104.71	106.05	105.77	104.97	105.06	105.12	106.95	107.17	104.57
109.92	108.25	108.65	107.92	108.18	108.11	108.15	107.17	108.17	107.39	107.13	106.15	109.2	108.86	108.57	107.29	107.2	105.34	106.72	108.54	107.81	108.87	107.54	106.88	107.88	107.27	107.38	108.55	108.9	107.69	107.92	108.27	107.28	107.92	108.59	107.65	106.94	107.4	108.6	107.83	107.29	108.11	107.78	109.34	107.3	108.56	107.36	108.07	106.33	108.03
105.36	104.55	106.08	105.58	104.95	105.6	104	105.97	105.26	103.68	106.23	104.74	104.44	105.67	106.43	105.58	104.2	105.38	105.28	104.79	105.39	106.77	104.3	103.41	105.24	105.92	104.91	106.11	105.16	105.88	104.59	106.59	104.35	106.47	105.84	105.1	105.49	106.37	105.29	106.18	106.14	105.07	104.32	105.7	106.21	105.89	105.6	105.83	106.14	105.29
99.412	101.54	101.53	100.28	101.35	99.428	101.38	100.6	102.24	100.55	101.32	99.739	101.36	101.38	100.88	100.85	100.95	99.325	100.94	101.1	101.98	101.84	99.6	100.81	99.839	100.9	99.245	101.38	101.62	101.65	100.53	102.58	100.33	100.31	100.93	98.91	101.81	101.76	100.42	100.61	101.65	100.72	100.17	100.72	101.5	99.363	100.54	101.16	99.811	100.13
109.95	109.94	111.67	110.2	109.87	110.88	109.12	108.48	111.35	111.98	109.68	110.44	110.34	109.24	108.29	110.7	111.4	110.41	109.06	111.88	110.28	109.26	110.13	110.74	110.08	111.7	110.77	111.06	111.25	109.92	112.03	110.78	111.32	110.33	110.22	110.05	109.88	110.74	109.75	110.38	109.11	109.38	110.1	110.42	111.48	111.74	109.9	109.89	110.56	112.25
106.36	106.45	105.49	105.12	105.86	104.47	104.93	106.12	106.43	105.13	105.89	106.25	107.03	104.39	105.36	104.85	104.83	104.35	103.77	106.43	106.41	104.64	107.03	106.55	105.87	105.77	106.54	103.67	105.7	105.62	106.7	104.22	104.95	106.27	107.14	107.24	107.1	106.22	105.86	104.97	104.1	105.74	106.27	105.18	105.31	104.45	104.51	105.36	106.95	106.19
108.95	108.46	110.91	109.55	108.36	109.96	107.02	106.75	109.76	106.91	108.31	109.18	109.02	107.41	107.86	107.54	108.25	109.38	110.12	108.47	109.04	108.49	108.44	109.21	109.1	108.49	107.61	108.01	108.52	108.16	109.38	108.64	107.87	109.01	108.33	108.5	108.36	109.94	107.99	108.15	108.13	107.87	107.5	109.16	108.41	109.42	108.94	108.97	109.02	108.16
107.04	110.91	107.5	109.65	108.07	107.39	107.75	109.29	107.88	109.49	108.99	109.02	107.28	107.91	108.13	109.34	106.99	107.96	108.11	108.4	109.97	107.63	108.27	108.33	108.6	108.09	108.38	106.79	107.28	108.61	106.89	107.84	109.27	107.57	109.68	108.15	108.59	108.89	110.34	108.69	108.16	107.75	107.55	107.93	108.3	107.9	108.59	107.53	107.95	108.54
99.19	100.97	99.519	99.582	98.367	99.983	98.537	98.954	99.358	98.599	98.551	98.963	98.469	97.637	98.079	101.9	99.867	98.878	99.42	98.923	97.451	98.566	99.136	98.633	97.67	98.45	97.537	99.104	99.655	97.052	98.097	99.612	99.22	98.903	99.201	97.199	99.63	97.865	98.801	99.881	98.823	98.675	99.971	98.549	98.469	98.693	97.313	97.846	98.07	98.367
108.76	107.89	108.69	106.18	107.61	107.86	106.87	107.66	108.28	107.79	107.71	107.93	106.33	107.16	108.86	108.5	108.5	106.68	109.35	108.19	108.84	108.74	106.53	107.45	107.99	106.8	108.39	108.23	108.21	107.53	107.62	106.14	108.21	108.88	108.47	107.65	108.51	109	107.24	108.1	108.37	108.37	107.62	107.55	107.67	107.44	107.74	107.4	108.72	106.23
108.36	107.54	107.76	108.7	108.27	107.44	107.88	109.57	106.95	109.09	108.62	107.23	107.75	108.5	109.03	107.36	108.85	108.14	109.41	109.33	108.06	108.49	108.88	108.49	108.16	109.78	108.43	106.65	109.55	106.69	108.11	109.76	108.17	109.42	107.65	109.77	109.42	109.01	107.18	109.17	109.99	107.92	108.56	107.15	109.39	108.23	107.34	108.66	106.66	108.51
104.63	104.97	106.28	106.85	105	106.57	104.16	104.4	103.78	106.46	104.33	106.79	107.11	105.8	105.82	106.62	105.42	105.75	106.25	104.51	104.38	106.94	106.64	106.77	104.12	107.87	105.18	106.66	106.84	105.84	103.59	105.69	105.42	104.95	105.28	106.2	104.54	107.49	104.23	106.58	106.24	105.07	105.55	104.27	106.56	104.98	104.9	107.79	105.73	107.09
106.94	106.45	107.65	107.9	107.45	107.38	109.16	108.97	106.73	107.6	106.53	107.05	109.15	106.63	107.99	107.17	108.67	109.02	108.33	106.86	107.58	107.64	108.57	108.2	108.1	108	107.87	108.59	109.44	108.33	106.84	106.74	107.31	107.36	108.51	107.32	108.15	107.64	107.24	106.77	108.25	107.96	108.57	107.46	108.96	109.46	107.97	108.52	107.87	109.31
105.82	107.37	106.2	105.81	107.3	107.13	105.95	106.68	106.08	107.66	105.87	106.69	105.55	106.95	106.75	106.43	106.2	105.29	106.22	105.87	107.29	107.25	107.38	106.72	106.24	106.44	106.24	105.72	107.28	107.33	106.45	107.45	107	106.46	107.2	107.59	106.35	105.88	106.03	105.01	105.8	107.44	106.27	109.04	108.09	104.83	105.69	107.34	106.72	106.68
103.32	103.8	102.72	102.77	103.53	102.32	102.19	102.24	101.42	102.62	102.49	103.94	102.2	104	102.07	100.22	102.9	105.11	104.11	102.64	103.86	103.21	103.56	102.85	101.87	101.25	103.04	102.13	103.84	102.74	102.38	102.98	103.68	102.71	103.39	103.16	103.49	103.17	103.78	101.74	102.34	102.41	102.75	102.44	103.7	102.66	102.86	102.44	103.81	101.42
106.96	105.82	106.8	105.56	107.34	108.35	107.5	105.1	106.32	104.73	106.34	107.76	107.89	105.68	107.33	105.24	106.46	106.74	105.97	106.52	107.23	105.85	107.42	105.95	105.13	107.24	105.48	106.29	105.08	107.58	105.78	105.67	106.32	104.83	108.27	107.34	106.68	108.44	107.54	106.66	107.23	106.36	108.18	107.03	106.49	106.68	106.82	105.98	105.59	105.79
104.63	105.91	106.27	106.05	106.08	105.57	103.76	105.1	106.76	106.83	104.25	105.31	104.04	105.23	105.33	106.44	105.66	105.66	105.08	104.28	105.2	106.46	106.32	105.14	107.14	105.26	104.44	106.62	104.78	106.86	106.52	104.65	104.15	104.03	105.18	104.73	105.81	107.34	105.19	105.9	104.42	104.39	105.51	106.36	106.88	105.04	105.63	105.63	104.59	104.73
106.88	106.01	108.27	106.2	105.33	104.83	107.19	106.74	106.35	107.44	105.37	104.68	107.09	106.57	106.75	106.69	106.76	107.35	106.02	105.99	106.11	104.25	106.48	106.12	107.5	106.77	106.43	105.7	107.14	106.53	105.42	106.93	107.1	106.37	105.27	106.33	104.85	104.76	106.66	106.31	105.92	106.84	105.41	108.26	105.58	106.56	107.93	107.35	107.71	105.6
109.06	109.15	109.78	108.26	109.9	109.54	108.88	111.48	110.14	109.04	110.47	107.7	107.4	107.13	106.76	108.25	107.59	107.89	110.3	110.32	108.62	109.58	108.47	107.91	108.47	108.22	108.76	109.14	109.5	110.37	108.55	107.68	107.68	108.98	109.01	108.74	108.1	108.64	109.62	109.23	109.31	108.65	108.72	108.45	109.09	107.69	109.22	109.39	108.18	108.57
108.66	106.84	107.66	108.03	107.21	106.94	106.05	108.57	108.84	107.04	107.77	107.6	108.06	110.22	107.95	107.31	108.33	107.23	108.9	108.94	108.76	107.92	109.03	107.03	106.84	108.14	108.12	108.99	106.86	106.77	108.57	108.95	107.36	106.38	108.22	108.59	107.6	106.92	107.43	108.54	106.63	107.49	106.82	108.86	107.25	106.7	109.55	108.88	108.43	108.85
105.94	104.88	105.49	104.85	106.34	105.99	105	106.86	105.81	105.02	107.63	106.92	106.63	106.81	105.61	106.85	106.59	106.19	104.68	105.03	106.57	106.7	104.5	106.45	106.7	104.99	106.65	107.01	103.16	105.67	105.19	107.23	105.58	105.42	105.72	103.91	106.87	105.04	107.82	106.29	105.56	107.2	106.73	105.89	106.12	106.52	105.63	105.01	105.73	105.79
98.8	98.799	96.59	98.761	98.491	99.599	97.001	98.691	99.059	98.019	98.148	98.266	97.81	98.401	97.749	97.768	97.478	96.873	98.563	98.231	99.036	97.818	98.787	98.001	99.588	99.58	98.598	98.171	96.664	98.644	97.665	96.482	97.586	98.485	98.763	98.466	98.142	97.566	97.818	96.835	97.682	97.567	97.14	98.887	99.203	97.699	98.7	96.77	98.256	99.711
108.15	107.32	108.66	108.15	107.92	107.44	108.58	106.48	108.14	108.24	108.8	108.58	107.77	107.27	108.89	107.22	106.89	108.58	107.01	107.72	106.91	108.49	107.38	108	105.69	109.54	107.78	109.49	107.43	107.91	107.98	107.29	106.75	108.52	108.53	107.95	107.69	108.11	108.69	108.57	107.18	107.47	106.87	107.75	106.68	108.07	107.98	108.66	108	107.31
107.09	105.29	106.27	106.81	107.44	105.74	106.4	106.33	107	107.03	105.08	107.21	107.69	108.48	106.9	107.87	106.16	107.2	105.74	108.06	106.99	107.09	106.84	106.65	107.42	106.29	105.62	107.52	106.66	106.45	106.53	104.92	107.01	106.22	106.1	106.03	105.45	106.89	107.18	105.97	106.51	107.24	107.34	105.93	106.09	105.21	107.63	107.27	105.3	106.38
110.21	108.49	111.26	109.85	110.93	110.15	109.55	109.49	109.57	110.49	110.15	111.61	110.73	110.24	109.84	109.99	110.3	110.75	110.21	110.98	111.41	110.66	109	111.78	110.85	111.83	110.58	110.57	110.36	110.28	110.44	108.88	109.89	109.54	111.99	110.61	110.89	109.85	110.96	109.01	110.99	111.54	110.2	111.76	109.8	109.11	110.97	110.58	109.13	108.46
107.27	105.68	106.5	106.46	105.92	106.72	107.81	106.61	106.15	106.71	106.71	106.11	106.37	106.8	107.21	105.85	107.36	107.98	106.11	105.66	106.03	107.56	108.39	107.86	106.58	106.18	105.82	106.98	106.62	106.86	104.74	105.47	105.78	107.19	107.07	104.94	107.02	106.88	105.64	107.51	107.13	106.98	107.4	106.73	106.9	104.74	106.82	106.93	107.41	107.02
100.2	101.57	99.551	101.33	100.21	101.65	100.39	100.82	100.17	101.6	100.39	100.83	100.52	102.17	100.89	101.51	100.34	100.4	101.75	99.416	101.07	99.561	99.876	100.4	101.79	101.04	100.2	100.07	101.05	101.39	101.31	100.11	101.9	101.58	100.42	100.79	99.987	100.84	102.04	100.3	100.1	100.08	101.56	100.72	101.15	99.033	100.82	102.26	101.17	100.94
107.44	108.54	108.96	108.79	108.31	106.63	108.52	108.58	107.39	108.6	107.12	109.25	109.37	108	107.39	110.28	107.74	107.32	109.13	108.61	108.2	108.92	108.25	106.21	107.29	107.8	108.34	107.07	108.23	107.85	109.45	108.83	108.11	108.67	108.25	108.37	108.07	109.32	107.71	107.58	107.25	108.4	108.59	109.16	107.86	107.56	106.82	108.57	107.47	108.16
105.14	105.9	105.54	103.45	106.38	105.48	105.52	105.83	104.76	106.68	104.86	105.69	104.88	104.89	105.69	104.65	105.76	106.06	105.53	106.38	105.75	105.7	104.94	104.21	103.95	105.07	104.93	105.29	106.46	104.29	105.9	106.53	106.18	104.71	106.68	106.7	104.92	104.67	105.99	103.35	102.84	106.12	106.03	104.37	105.55	103.97	105.08	105.58	104.75	107.45
98.119	99.852	97.921	98.551	97.592	99.446	97.852	100.02	99.493	98.121	99.15	99.05	99.178	98.469	99.181	98.435	99.498	99.461	98.523	98.129	98.133	99.097	101.01	98.68	98.676	98.765	97.888	98.206	99.576	98.8	99.563	97.716	99.56	100.65	100.79	97.12	99.923	99.752	99.252	98.021	98.832	99.642	98.284	98.511	97.717	98.243	99.498	97.961	97.56	97.896
108.16	109.16	107.06	107.92	108.11	108.26	108.2	107.94	106.59	109.28	107.18	107.72	106.95	108.56	108.31	107.53	108.28	107.35	107.68	107.03	108.95	109.05	108.11	107.5	108.42	109.11	107.42	107.39	108.4	106.85	107.82	107.22	108.93	108.37	107.72	107.22	107.54	108.29	108.06	106.08	107.43	109	108.01	108.16	108.86	107.68	106.77	107.64	108.39	106.94
105.78	107.23	106.23	105.97	108.94	105.5	106.74	106.9	107.8	106.45	106.99	106.44	106.92	105.78	105.92	105.28	107.11	105.87	106.15	106.92	107.2	106.52	106.86	105.92	105.96	107.08	106.92	106.41	106.15	107.63	107.4	106.54	106.4	105.98	106.3	107.05	106.88	107.04	106.09	104.6	107.36	106.22	104.65	105.83	106.53	104.2	106.69	106.85	106.15	106.43
99.429	99.694	99.022	101.22	100.14	100.83	98.889	99.416	99.787	100.85	100.16	100.03	101.09	100.07	98.581	98.657	101.72	101.17	100.67	99.984	99.439	101.97	99.801	101.15	101.13	99.655	100.18	100.47	98.849	100.06	99.48	99.602	101.84	100.8	100.7	100.18	101.52	101.92	99.503	99.073	99.738	98.303	100.9	98.796	99.707	99.113	100.37	101.21	99.855	100.57
106.82	106.78	106.07	105.67	105.81	105.84	107.5	108.97	104.99	105	106.36	106.2	106.66	104.99	106.89	104.32	106.1	105.55	107.99	106.43	106.84	105.85	107.17	107.1	104.98	106.97	106.05	105.97	105.79	107.55	105.98	107.25	107.41	106.86	107.03	106.29	105.83	107.69	106.57	106.27	106.32	106.71	106.79	106.5	105.81	104.53	106.06	107.05	105.64	105.23
110.08	110.49	110.23	109.68	110.36	110.24	110.59	109.77	108.58	108.44	110.98	109.87	110.24	110.24	109.88	111.58	110.36	110.25	109.51	109.46	110.21	110.79	111.18	111.51	110.71	110.05	111.11	111.84	109.39	111.22	111.46	111.34	111.83	110.96	110.94	110.78	111.09	110.3	110.61	109.69	112.47	109.99	111.73	110.94	110.92	110.06	111.41	110.36	109.85	110.47
108.29	108.27	108.73	107.25	107.66	106.86	108.73	105.87	108.15	109.19	109.22	108	106.82	107.19	108.51	108.3	106.41	108.2	107.65	108.22	109.47	106.35	106.55	109.73	107.15	108.44	107.57	108.23	107.13	106.44	106.08	106.77	106.93	107.62	108.32	108.42	108.19	107.88	109.46	107.44	107.01	108.36	107.51	106.7	108.79	107.59	109.66	107.75	108.02	107.92
107.94	109.02	109.38	106.78	106.6	108.33	109.39	107.91	106.01	106.9	109.14	107.55	107.36	108.8	108.69	109.35	108.77	106.12	109.11	107.8	107.44	108.45	109.62	107.33	107.13	107.71	107.51	108.43	108.72	107.92	106.65	107.24	106.8	108.87	106.65	109.56	108.2	108.17	107.37	107.56	107.16	107.27	106.61	107.49	108.69	108.39	107.2	108.2	105.58	108.66
98.824	99.997	99.989	100.97	100.66	99.96	100.66	99.59	100.28	99.712	101.78	99.626	101.15	100.74	100.27	100.72	100.77	100.06	102.29	100.09	100.12	101.14	100.13	99.782	100.42	100.04	101.41	100.5	99.425	99.903	101.21	100.93	99.527	100	99.865	100.95	99.406	100.42	101.25	101.01	99.266	101.51	99.411	99.23	100.4	100.33	99.842	98.453	99.019	100.1
100.12	99.741	99.79	100.95	102.26	99.24	99.877	101.02	102.12	99.742	101.3	102.09	101.05	101.81	100.62	100.34	101.33	100.01	101.15	100.97	99.937	100.76	99.567	101.21	99.691	101.46	100.27	99.978	100.17	100.14	101.76	101.24	100.31	100.96	100.95	99.339	101.03	101.17	100.04	99.563	101.34	100.81	100.9	101.44	100.24	101.3	101.7	99.644	100.43	101.42
109.13	108.76	108.9	109.48	109.55	109.05	108.67	107.89	107.5	108.51	108.71	108	107.32	108.08	108.06	108.48	108.76	108.94	108.72	108.8	108.23	107.6	108.56	107.19	107.32	107.32	108.87	108.82	108.86	109.08	108.59	107.49	107.06	107.15	108.69	108.48	107.64	107.52	109.53	109.61	107.98	109.26	107.99	107.68	108.3	108.41	108.97	108.86	108.23	106.72
105.22	107.53	107.12	105.38	107.31	106.68	107.26	105.96	106.32	107.09	106.43	106.67	106.42	106.62	105.75	105.47	105.3	104.61	106.31	105.59	107.29	106.11	106.97	107.44	106.26	106.18	106.51	106.53	106.65	105.66	108.13	107.04	107.01	104.68	107.17	107.71	106.18	105.33	106.4	107.08	107.16	104.4	105.69	105.68	108.31	105.69	106.21	105.9	106.01	105.66
100.14	100.82	100.33	99.822	100.96	101.52	99.745	100.28	101.04	100.18	100.74	101.26	101.37	99.951	100.74	100.06	101.26	99.569	100.01	100.57	101.03	101.15	101.77	100.98	102.13	100.51	99.295	100.92	101.09	99.523	101.36	100.19	98.782	101.42	100.52	100.59	99.818	100.63	99.761	99.307	99.889	99.943	99.278	101.47	100.13	100.82	99.375	99.75	100.76	99.666
108.02	107.01	107.26	108.63	107.96	109.01	108.51	108.18	109.07	108.09	109.3	107.32	107.33	108.27	107.52	106.95	108.26	108.52	109.24	107.37	106.99	109.51	108.39	107.66	107.93	108.79	107.86	107.95	108.28	108.69	109.19	108.97	108.59	106.75	108.1	106.33	108.87	109.64	107.09	107.8	110.11	107.92	107.32	108	109.53	108.45	107.35	108.86	107.63	108.91
107.22	106.96	105.16	105.57	106.26	105.61	105.69	106.76	106.29	105.86	106.52	107.53	105.45	106.35	104.44	106.42	104.34	106.36	105.95	104.9	105.59	105.99	106.28	103.24	106.62	105.78	105.43	106.55	106.01	105.52	105.19	105.92	106.6	105.96	107.28	106.79	104.95	106.91	105.52	106.26	106.13	105.94	105.94	106.36	106.8	104.91	106.21	103.7	105.51	105.16
104.31	105.83	105.12	104.94	107.18	105.36	106.38	108	105.31	107.01	105.03	106.56	105.77	105.24	104.51	105.95	105.14	105.6	105.84	105.21	104.06	104.43	105.11	104.37	106	106.22	105.72	104.68	107.22	106.36	105.55	105.99	105.43	105.98	104.09	105.27	105.84	105.1	105.24	106.7	106.78	106.04	107.18	104.9	104.38	105.59	105.67	105.03	105.55	104.27
100.62	102.63	102.69	102.32	99.843	100.44	99.911	101.79	100.37	99.833	101.51	99.198	99.857	100.25	101.3	100.45	101.41	100.86	101.34	99.99	100.51	99.362	100.74	101.2	100.98	98.8	102.18	100.71	100.61	100.26	101.42	103	101.97	101.32	101.2	101.28	98.911	101.22	101.73	101.14	101.24	100.41	101.66	98.288	99.96	100.39	101.55	100.54	101.56	102.52
108.66	107.31	106.1	108.04	107.81	108.15	107.49	107.87	107.18	105.96	108.98	108.05	107.95	109.15	108.78	108.21	107.97	107.14	108.07	106.33	109.59	107.28	106.15	106.6	108	108.09	107.32	108.11	107.4	107.46	107.18	108.88	109.38	109.1	108.3	108.17	107.11	107.99	108.46	108.63	105.86	107.76	106.29	107.25	106.64	106.65	107.51	107.81	106.66	108.54
105.42	105.68	105.27	106.46	104.87	105.83	105.34	105.45	105.24	106.27	105.98	105.93	106.29	105.78	105.1	105.82	106.21	105.14	104.34	104.65	105.35	104.89	105.25	105.57	104.49	104.8	106.07	105.53	106.86	106.16	104.71	106.45	104.59	105.96	105.05	105.16	106.29	105.55	106.33	105.4	104.1	105.09	103.48	105.03	104.08	104.99	106.19	105.41	103.97	107.03
99.402	98.627	99.017	98.328	99.549	98.355	98.993	98.826	98.75	100.29	99.086	99.078	98.242	97.494	99.528	99.982	98.751	99.845	98.078	97.926	98.896	98.916	97.406	99.418	98.359	99.975	99.051	98.032	99.397	98.231	99.045	100.42	99.411	98.728	98.545	98.995	97.667	98.451	98.763	99.247	97.784	100.26	98.364	98.571	100.52	99.614	97.522	99.909	98.449	98.812
107.11	106.87	106.91	107.66	107.53	108.4	108.05	108.16	106.43	107.03	107.29	108.53	108.45	108.37	107.98	108	106.99	108.17	108.37	107.31	107.98	107.1	107.99	108.04	107.81	108.72	108.28	109.16	107.35	108.88	107.52	108.99	107.55	107.26	106.54	108.76	107.5	108.54	107.69	107.95	109.74	107.03	109	107.4	107.84	108.1	106.24	106.37	108.28	108.59
98.738	100.21	98.159	101.49	97.283	98.672	99.352	98.849	97.385	97.975	99.108	97.38	98.945	97.721	101.03	101.18	98.706	98.808	98.347	98.87	99.046	97.942	98.03	98.227	98.752	100.02	99.157	99.11	98	97.965	99.948	98.612	97.367	100.62	97.394	98.988	98.423	99.279	98.067	98.28	99.425	99.515	99.103	97.538	99.742	97.637	98.918	98.77	98.257	98.661
107.18	107.51	107.77	106.61	105.36	106.94	106.6	106.41	106.58	106.63	106.41	106.21	106.49	106.14	106.36	105.69	106.12	106.03	104	106.7	106.2	106.67	106.23	104.84	105.15	105.59	107	105.85	106.64	105.26	105.02	107.42	106.35	106.34	106.59	107.38	105.57	105.79	106.73	107.36	105.47	106.59	104.73	105.93	105.3	105.2	106.24	106.39	105.63	108.31
105.88	106.04	104.95	105.13	105.27	106.72	107.37	103.03	105.21	105.32	104.51	104.66	105.55	104.58	106.48	106.86	103.56	104.58	106.75	105.36	105.4	105.78	105.34	104.19	106.53	104.64	105.16	106.35	105.39	105.6	105.38	105.69	106.79	105.81	105.17	106.49	105.02	105.02	106.4	106.05	104.8	105.97	104.64	105.38	105.7	104.44	105.43	107.29	105.14	105.58
100.32	100.72	101.67	98.652	98.864	99.033	99.409	99.474	99.769	100.91	102.45	101.7	100.65	100.55	99.885	99.415	100.41	100.35	100.36	98.435	98.671	99.677	100.53	101	100.82	99.608	99.899	100.32	100.26	101.26	101.28	100.34	99.182	99.508	100.83	101.9	99.738	100.9	99.978	99.558	99.071	100.96	101.76	101.7	99.036	100.96	99.295	99.575	99.942	102.48
105.6	105.08	105.16	105.91	105.77	103.51	106.44	106.82	104.58	105.93	106.04	105.55	105.56	105.87	104.1	107.06	105.62	105.55	106.33	105.18	106.64	105.53	104.25	104.58	106.48	105.98	106.55	105.46	106.19	105.65	105.8	105.53	107.41	105.73	106.11	106.87	105.41	107.26	104.86	103.53	106.39	104.94	104.65	105.79	105.52	106.09	104.29	106.27	105.73	106.06
107.57	107.34	106.99	107.82	107.21	108.78	107.7	106.95	108.19	108.74	106.32	106.62	107.06	107.68	107.7	105.06	107.21	107.09	106.82	108.01	108.02	108.32	108.9	107.37	107.95	107.44	108.56	108.01	107.34	108.46	108.85	108.74	107.63	107.73	107.91	105.56	107.78	108.87	107.46	107.98	108.76	106.97	105.99	107.66	109.08	108.14	106.81	108.27	107.86	106.47
105.72	106.73	104.28	106.88	107.63	105.29	105.94	104.85	106.57	105.77	106.01	107.79	107.44	105.56	106.69	106.71	107.97	108.12	107.91	106.66	105.31	105.95	106.06	106.09	105.82	106.45	107	105.65	107.32	107	106.04	107.13	106.07	106.94	106.03	106.64	106.63	106.16	108.02	106.9	106.56	105.45	106.39	106.59	106.97	105.28	106.05	106.59	106.83	107.02
107.14	106.72	107.59	107.81	105.37	106.33	104.86	106.71	106.18	106.78	106.4	106.05	107.02	109.06	106.26	105.37	107.27	106.89	107.66	107.65	106.96	107.78	105.83	106.56	105.78	106.51	106.92	106.46	105.55	105.99	106.82	105.9	106.92	108.01	105	106.89	106.25	106.72	108.14	106.78	105.64	106.68	107.4	106.73	107.22	105.33	105.67	106.25	105.85	107.51
105.63	106.93	106.14	105.57	105.92	107.69	105.5	106.14	107.04	106.77	106.5	106.03	106	106.13	105.99	105.52	106.23	107.66	105.16	106.93	106.11	106.72	106.24	106.56	106.15	106.42	107.72	105.68	106.65	106.78	105.67	106.31	106.89	108.02	106.77	107.02	105.63	108.43	106.16	107.02	106.23	105.66	106.83	105.21	107.92	106.12	103.74	106.43	105.5	107.09
105.67	107.6	104.87	105.13	105.23	105.14	104.55	105.37	105.41	105.8	105.78	107.13	104.77	104.03	104.52	106.12	107.31	104.54	105.18	105.78	104.57	106.36	104.41	104.71	105.23	105.86	106.38	104.95	105.69	106.74	106.09	105.7	106.52	106.46	106.34	104.54	105.39	107.45	106.64	105.35	105.46	104.55	106.71	104.77	106.85	104.9	105.32	103.98	104.9	105.07
106.78	107.1	106.11	106.95	107.29	107.5	106.15	105.85	107.41	106.93	107.83	107.2	107.47	106.39	106.75	106.31	105.19	107.79	106.44	107.93	104.87	107.52	108.43	105.27	107.01	107.54	107.93	106.24	105.6	107.47	107.65	107.59	106.52	105.56	105.96	105.53	106.23	104.93	106.36	104.86	105.99	106.32	106.19	105.31	107.3	105.11	107.1	106.78	106.58	107.13
107.94	109.6	107.95	108.55	106.2	107.69	107.85	109.15	109.48	107.44	109.54	107.66	106.78	108.68	107.64	106.99	107.54	106.9	107.41	109.72	108.09	108.41	107.94	107.2	109.09	107.45	108.96	108.56	107.33	107.23	108.56	108.81	108.32	108.32	107.76	109.49	107.31	109.2	109.17	107.75	107.95	105.95	108.98	107.64	109.24	109.3	108.62	108.41	108.72	110.86
104.72	106.35	106.12	105.58	105.56	105.5	106.81	106.64	103.96	105.21	105.75	105.82	106.02	104.68	105.65	107.4	104.87	104.75	105.34	105.67	106.18	105.51	106.73	105.83	106.1	106.73	106.34	105.72	105.37	105.71	107.13	105.39	106.92	104.92	105.73	105.68	105.02	105.29	105.63	106.03	106.8	106.42	105.16	105.94	105.83	107.81	105.49	106.2	105	103.98
107.15	104.74	105.32	105.38	105.19	107.04	105.89	105.68	104.23	105.96	104.32	104.93	105.26	105.86	106.59	105.51	106.51	105.57	105.65	105.26	107.27	105.51	105.59	104.85	103.49	104.32	103.54	104.99	106.14	104.35	106.72	106.16	104.72	104.31	104.77	104.98	104.73	106.62	106.48	105.54	107.1	103.97	104.37	107.24	105.24	103.5	105.49	105.3	105.75	105.34
100.37	100.64	99.453	102.19	101.28	99.81	100.24	101	99.785	101.27	100.13	100.73	101.94	101.81	101.49	100.55	99.778	100.35	100.68	100.32	100.4	100.98	99.895	101.54	99.405	98.944	100.33	101.85	101.5	101.66	99.912	100.95	100.62	99.191	101.82	100.28	101.34	100.48	100.04	100.99	100.58	100.52	100.95	99.236	99.03	100.26	102.29	102.14	100.28	99.716
108.53	107.36	108.15	109.01	108.69	109.37	108.86	108.11	108.75	108.14	108.41	107.35	107.36	107.37	107.95	109.01	109.75	107.81	107.22	107.72	106.85	107.6	107.54	107.8	108.29	108.21	108.09	107.86	110.2	108.55	109.18	107.73	107.98	108	108.59	109.23	108.24	108.55	108.18	108.76	106.83	109.42	107.31	108.54	108.72	108.96	108.43	107.62	107.67	108.05
104.63	104.54	106.63	105.62	106.77	106.75	106.68	106.05	106.29	106.18	105.4	106.42	107.59	106.3	106.72	106.18	106.6	106.28	107.03	104.88	105.59	106.54	106.87	106.99	106.77	107.01	106.89	106.42	107.07	106.75	106.39	106.88	106.82	108.18	107.66	106.55	108	107.02	105.31	107.48	106.74	105.42	105.94	107.19	107	106.08	104.89	107.04	107.33	105.83
108.15	107.77	106.25	106.53	106.5	106.26	106.02	106.2	106.37	106.56	106.11	107.09	105.43	106.5	106.87	105.26	106.17	107.42	105.53	105.74	107.01	106.64	107.21	106.86	105.77	106.62	107.8	104.84	105.88	106.28	105.21	105.9	105.8	105.69	107.53	106.82	106.35	106.59	106.23	106.47	105.15	105.35	105.61	105.86	104.65	105.54	105.71	105.55	106.92	105.91
109.07	108.48	108.07	107.35	108.82	109.65	108.84	107.86	108.16	109.18	107.35	108.66	107.75	109.46	108.87	108.59	108.05	107.83	107.86	109.44	109.81	108.86	109.88	107.73	108.08	108.31	107.77	110.84	109.66	108.09	107.36	108.01	107.66	108.24	108.47	109.62	108.68	108.97	108.65	108.95	107.75	108	109.4	109.94	109.08	107.84	108.8	107.18	107.41	109.36
106.59	105.01	104.55	104.85	106.77	106.21	103.18	107.52	106.44	106.74	108.01	105.02	104.69	105.98	106.7	107.5	105.55	106.73	104.82	106.53	106.63	107.14	104.69	104.92	106.19	106.15	105.4	105.75	105.18	106.36	107	105.7	105.72	104.94	106.64	107.35	104.53	105.14	103.73	105.01	104.78	105.74	104.43	107.44	104.66	106.26	105.27	105.23	105.82	105.82
97.315	98.352	97.372	98.211	99.426	98.726	97.039	97.527	99.269	99.216	98.108	99.043	97.416	98.168	96.237	97.865	97.144	98.79	98.089	96.469	96.482	98.757	100.13	97.348	98.628	96.689	98.624	96.243	98.713	97.758	97.724	98.281	97.545	98.523	98.488	98.055	98.046	96.343	96.386	97.728	97.471	97.436	96.837	97.489	98.532	97.666	97.18	98.355	97.669	95.859
105.45	104.83	105.97	105.96	104.88	106.74	105.2	105.66	105.86	107.76	105.94	106.79	105.78	102.77	105.99	106.21	106.05	104.12	106.19	105.14	104.79	105.6	105.73	106.45	106.4	105.23	103.9	106.49	105.71	105.96	106.22	106.83	103.44	105.33	105.77	104.03	104.74	106.75	105.51	105.95	106.41	106.49	105.12	105.23	105.39	104.2	105.11	104.51	104.56	106.17
104.63	106.73	106.58	105.93	106.01	104.74	104.11	106.63	106.17	105.29	105.71	106.43	106.85	105.93	106.6	106.71	106.6	105.35	105.65	105.31	106.21	106.21	105.22	106.02	104.45	105.68	105.19	103.35	105.29	105.64	106.48	106.81	105.78	105.26	104.74	104.47	104.76	104.12	105.33	105.54	106	106.04	104.87	105.86	105.03	105.5	106.54	104.61	104.43	105.97
107.09	106.37	106.39	106.13	106.42	106.27	105.92	105.5	105.06	106.19	106.49	104.89	105.76	107.02	105.94	104.45	106.88	106.62	106.39	107.06	105.59	102.91	104.83	106.59	105.15	107.55	105.94	105.87	105.25	106.62	105.57	104.98	105.43	105.59	107.32	105.68	105.84	105.59	106.17	105.79	105.39	105.98	105.18	102.36	105.05	105.89	106.36	105.43	106.21	105.38
99.71	99.366	100.04	100.35	100.81	100.25	100.01	100.5	98.108	100.94	99.678	102.24	99.816	99.642	99.339	100.58	100.78	98.675	99.733	99.808	100.49	99.889	99.485	101.18	99.005	98.95	99.096	100.78	99.396	101.79	99.185	100.32	101.16	100.38	100.03	101.49	100.21	99.268	100.77	98.859	101.28	99.536	99.332	100.23	99.417	100.23	100.82	101.35	99.027	100.99
108.25	107.26	110.05	110.39	108.6	108.65	108.04	108.24	109.97	108.46	108.43	109.58	106.72	107.47	109.55	108.97	107.55	109.19	109.35	107.66	109.28	108.63	108.59	108.51	109.63	109.43	111.14	109.27	107	108.25	109.57	109.24	109.1	107.94	108.3	108.37	107.92	109.71	108.71	108.23	108.21	108.88	107.96	111.04	108.5	108.78	109.2	108.99	107.83	110.15
108.13	110.05	107.75	109.18	107.44	106.26	108.4	107.59	107.85	107.75	108.36	107	107.02	106.63	107.63	106.67	108.07	108.5	106.9	108.43	107.05	107.32	109.11	108.35	107.32	107.81	108.14	106.28	107.08	107.4	107.75	106.18	107.23	106.13	108.98	106.2	108.15	107.51	108.26	108.73	108.3	108.33	108.12	108.05	107.38	108.2	107.78	107.35	107.5	107.99
109.19	109.86	108.09	106.75	108.41	108.81	108.89	105.98	108.76	107.73	107.91	109.46	108.21	107.49	107.77	108.25	108.03	107.38	107.23	107.96	108.75	109	109.32	107.06	108.49	108.1	108.71	108.73	108	109.21	109.97	107.98	109.05	108.38	109.9	108.24	108.36	109.3	108.37	108.16	108.92	107.64	107.61	108.66	108.17	109.72	109.14	106.43	109.11	108.25
109.55	109.11	107.53	107.37	107.82	109.58	107.82	108.62	108.23	108.08	107.23	108.16	108.84	109.33	108.77	108.39	106.74	109.26	109.87	108.33	106.52	108.03	108.53	108.49	108.2	108.29	107.84	107.58	108.55	106.7	108.1	108.88	109.28	108.88	108.93	109.53	109.08	109.62	107.98	107.61	107.58	107.29	108.25	108.1	107.21	109.49	110.34	106.98	107.8	109.86
106.89	104.71	105.9	106.77	105.14	106.4	106.82	106.74	106.59	103.83	106.35	105.01	104.88	107.08	105.25	105.45	106.62	105.85	105.55	105.07	105.98	104.18	105.49	106.13	106.98	106.94	106.08	105.95	104.91	104.95	105.02	105.6	107.92	107.22	104.85	107.52	104.77	104.95	104.31	105.44	106.01	105.24	106.1	106.27	105.79	104.73	105.61	106.06	104.94	104.34
108.42	108.22	108.59	107.38	108.73	109.2	107.65	107.56	108.03	106.76	107.17	107.76	107.84	107.58	109.51	107.38	108.88	109.38	108.53	107.77	107.51	108.13	108.21	108.11	107.02	107.12	106.46	107.09	109.7	107.96	109.23	109.1	108.01	107.94	109.39	110.26	107.35	107.24	108.17	108.36	109.73	107.71	106.58	109.77	108.97	107.53	107.31	107.57	108.52	109.95
108.96	111.19	110.32	109.52	109.1	110.23	111.19	109.65	111.19	111.64	110.81	108.75	111.08	110.64	111.63	109.7	109.65	110.92	112.48	110.44	109.39	109.8	111.94	109.41	110.39	109.69	111.21	110.69	110.6	109.31	110.73	110.87	111.55	111.43	111.19	109.56	109.17	110.71	109.59	109.92	109.7	110.65	108.86	111.48	109.56	110.45	111.42	110.41	109.1	110.74
105.65	105.85	105.34	105.57	105.96	105.4	106.23	106.04	107.18	105.98	107.18	107.48	105.79	106.98	105.35	105.32	108.38	105.99	105.96	105.59	106.07	105.97	106.99	106.02	106.73	105.62	106.55	106.4	107.67	104.93	106	106.76	107.23	108.17	105.73	106.97	106.57	106.41	108.15	106.3	106.02	106.67	107.38	106.7	106.31	106.41	106.42	107.33	105.96	107.74
106.94	105.52	106.05	106.11	105.73	104.24	105.27	105.75	104.75	105.84	105.01	104.55	105.89	105.08	106.49	106.16	104.8	105.71	106.56	105.62	106.26	105.93	104.97	106.5	105.79	106.65	106.36	104.65	105.34	105.9	105.03	106.27	105.87	105.47	105.34	105.41	104.95	106.01	104.51	106.92	105.69	105.17	106.69	106.48	106.06	107.96	105.21	105.51	104.78	104.79
96.932	98.945	98.298	99.141	96.573	97.677	98.461	98.139	96.998	98.759	99.168	98.379	98.753	99.097	97.837	97.533	98.916	97.269	99.468	96.72	99.181	99.123	97.386	98.917	98.918	96.651	98.596	96.656	96.996	98.61	99.105	96.901	98.933	97.658	98.272	99.074	97.475	98.547	97.544	97.601	98.069	97.877	96.681	96.671	96.794	96.979	98.2	96.455	97.607	98.707
108.05	109.69	108.33	108.29	107.67	108.61	108.7	108.64	108.46	108.64	107.04	108.44	110.53	109	108.07	107.92	108.16	106.86	108.67	108.98	109.75	107.77	108.25	108.17	108.62	108.97	108.52	108.86	107.48	108.22	110.04	107.13	107.35	108.82	109.43	108.19	107.77	109.47	109.15	107.89	110.43	109.04	108.73	107.1	109.62	108.44	107.18	108.64	106.55	109.66
106.68	108.18	107.17	106.9	108.56	109	107.82	107.54	107.07	108.02	106.97	107.45	107.32	107.53	107.49	106.7	109.02	106.79	108.2	107.9	108.46	107.38	107.86	107.8	107.84	108.51	108.33	107.66	107.22	109.14	108.77	106.88	107.04	106.42	109.57	107.38	108.32	106.88	107.57	108.88	106.22	108.01	109.03	108.21	107.93	106.95	108.2	109.59	108.74	108.56
105.98	106.8	105.93	106.38	105.74	103.97	105.62	107.29	107.14	105.07	105.92	106.91	106.09	104.44	104.97	106.35	107.46	105.14	105.56	106.08	106.87	106.32	106.19	105.79	106.32	105.15	105.33	105.14	105.06	104.7	107.54	105.69	104.88	104.27	105.26	105.23	106.11	106.41	107.35	104.69	106.8	105.54	105.97	104.56	106.54	105.2	105.15	105.15	105.89	106.21
105.45	105.29	107.37	104.88	104.95	105.88	105.27	106.13	105.04	104.45	106.26	105.17	106.06	105.84	106.73	104.86	105.05	105.1	106.4	104.59	107.7	105.33	105.19	104.12	107.11	104.4	106.34	104.77	104.11	105.34	106.75	106.14	105.9	106.58	106.66	105.12	105.96	105.97	105.48	106.38	106.46	107.07	105.98	106.26	105.88	105.43	104.56	106.23	106.35	106.79
110.6	108.89	110.5	110.01	110.47	111.71	109.9	109.37	111.46	111.65	109.68	109.07	111.71	110.33	109.15	109.59	110.71	110.83	109.89	109.76	111.84	111.78	110.71	110.72	109.94	109.56	111.47	111.33	110	110.53	111.46	111.69	111.49	110.8	109.84	110.27	109.33	110.42	110.42	110.63	109.84	109.96	111.7	110.66	110.14	109.49	109.49	108.87	110.69	110.98
106.06	106.9	105.6	104.77	105.56	104.71	105.28	106.87	105.45	106.05	104.38	106.65	104.96	105.98	106.09	106.02	104.71	104.9	106.49	105.34	105.61	105.45	105.96	104.41	105.42	104.33	107.54	105.82	105.44	104.95	107.38	105.68	104.71	106.82	106.23	103.48	108.11	105.8	106.31	104.66	103.97	105.27	106.23	104.66	106.7	104.68	106.38	105.5	105.81	105.9
106.32	106.33	104.02	106.75	104.63	106.51	106.05	105.55	104.64	107.4	105.42	105.56	105.55	106.34	105.58	104.85	104.84	104.39	105.53	104.73	106.93	105.6	105.82	105.71	106.51	105.86	105.11	105.27	106.47	106.1	104.69	104.83	105.89	106.46	104.84	105.89	106.05	107.29	105.53	105.16	105.49	106.48	105.08	104.88	103.12	106.83	105.53	105.37	106.5	106.47
106.06	106.2	106.85	106.54	107.83	106.13	104.64	106.37	107.05	104.95	106.65	105.52	107.31	105.97	106.13	105.22	105.21	108.29	103.71	105.45	108.63	105.73	106.02	106.5	107	107.28	107.47	105.6	106.13	104.58	106.08	106.59	103.93	106.52	105.56	105.75	107.83	107.93	105.73	104.64	106.29	106.67	107.41	107.09	106.53	106.47	106.28	107.15	106.21	106.62
102.83	101.76	103.3	103.42	102.52	103.66	101.61	102.03	103.14	102.27	102.58	103.39	103	104.4	103.13	103.94	102.45	103.22	103.65	103.91	102.93	100.68	103.01	103.06	103.17	102.66	102.27	102.25	102.55	102.5	105.45	103.61	103.12	103.16	102.84	102.14	103.42	102.82	102.28	101.34	102.07	102.97	102.81	102.35	103.71	102.54	102.93	103.23	102.35	103.88
105.61	107.36	107.77	104.64	106.51	107.89	107.4	106.91	106.13	106.63	106.85	107.28	106.24	107.38	105.81	107.53	107.62	107.1	106.24	108.18	106.66	106.17	106.54	106.7	106	108.07	107.12	107.39	107	107.77	105.91	105.05	106.02	107.04	105.78	108.39	104.79	106.55	105.74	107.43	108.01	107.3	106.09	104.5	108.19	106.69	106.33	107.03	106.63	106.48
106.66	106.58	106.01	106.73	105.08	106.38	105.43	107.04	107.15	105.89	104.45	106.86	106.72	107.89	107.71	104.6	107.2	106.72	106.48	108.15	106.58	106.99	106.79	106.26	106.91	106.72	104.58	106.46	106.52	105.92	107.35	105.53	104.79	108.88	107.33	107.04	106.53	106.77	107.07	106.23	106.24	103.81	106.76	107.03	106.69	105.69	107.2	107.88	106.41	106.24
108.57	108.24	107.41	108.43	108.32	108.15	109.37	109.03	106.99	108.67	110.36	109	109.63	108.84	107.64	109.88	108.07	107.82	109.51	108.52	107.67	108.3	108.09	107.68	107.54	108.56	108.07	107.63	109.14	107.25	108.81	108.32	108.37	108.92	108.76	108.93	108.86	109.65	108.3	108.14	108.4	108.85	107.15	110.26	107.93	108.89	109.86	107.92	107.39	107.95
105.06	105.36	105.24	105.34	105.08	106.31	104.97	107.44	106.49	105.98	107.01	106.13	106.49	106.3	105.93	103.85	105.63	104.55	104.71	104.23	106.73	104.42	106.09	106.55	104.88	105.2	105.6	104.39	104.29	105.94	106.79	105.24	105.93	105.13	106.07	105.79	105.2	106.06	106.29	106.08	104.91	105.54	106.2	104.89	106.69	105.65	106.28	105.43	104.34	106.33
106.85	108.4	107.24	107.06	108	108.32	107.77	107.65	107.03	107.22	106.47	109.61	106.9	106.66	109.75	107.17	107.35	107.49	106.4	106.74	107.79	106.74	109.16	109.35	108.16	108.34	108.15	108.97	108.05	109.02	107.86	107.94	108.53	108.24	107.51	108.12	108.45	107.99	106.23	107.23	107.89	106.55	107.25	108.3	106.56	107.49	106.87	107.47	108.4	108.47
105.07	106.72	105.16	106.33	106.19	105.29	106.2	106.8	106.19	107.13	105.8	105.53	104.15	105.99	106.16	105.44	106.04	105.39	106.63	107.03	105.75	105.69	104.86	106.86	105.64	104.81	106.09	105.14	104.36	106.24	105.3	104.98	106.06	105.93	105.13	105.41	106.35	105.19	106.2	105.9	106.73	105.49	105.5	105.58	105.51	105.51	105.58	106.35	106.95	105.26
105.33	107.23	106.87	105.46	105.26	105.73	105.54	105.97	106.58	105.1	106.25	104.88	105.69	105.56	107.6	106.82	106.35	104.21	106.67	104.85	104.28	104.6	106.71	105.24	106.07	104.9	105.88	107.09	105.96	106.88	105.04	104.2	105.74	106.26	106.85	106.53	105.57	106.24	105.75	104.11	106.21	106.86	105.36	106.28	107.19	106.12	105.88	104.72	105.66	105.6
104.7	105.64	107.71	108.17	105.87	105.34	104.75	106.81	107.69	107.17	106.62	107.42	106.95	105.51	106.66	107.32	106.99	106.15	106.44	107.21	107.38	106.46	106.41	107.1	106.8	107.06	105.92	105.74	107.31	105.9	105.34	106.94	105.66	106.99	105.55	107.39	104.79	105.31	106.37	105.47	106.44	105.84	107.19	106.9	106.76	107.16	107.88	105.84	106.43	105.65
105.1	106.17	106.01	105.2	106.67	106.05	105.51	105.99	105.02	105.3	105.56	105.62	104.31	104.54	106.78	106.4	105.91	105.69	103.92	106.27	105.34	106.67	105.89	105.1	105.65	107.69	105.35	104.94	107.23	106.08	105.61	105.86	105.29	105.1	105.39	105.85	106.19	104.3	105.87	106.55	105.66	104.58	104.73	106.01	107.22	105.24	105.97	104.68	105.89	104.48
106.34	106.02	106.79	106.29	103.37	103.95	104.43	106.49	105.56	104.07	104.53	106.34	106.12	105.49	106.02	105.28	105.69	105.85	105.1	106.31	105.23	105.55	104.76	105.49	104.76	106.18	105.33	105.6	107.02	106.2	104.94	104.84	103.65	105.37	105.51	105.38	106.15	104.39	104.99	104.33	107.16	105.84	105.92	105	105.83	105.35	105.43	104.84	105.28	105.17
104.31	105.39	105.72	103.97	105.9	103.79	106.52	104.41	106.22	106.06	107.15	106.18	105.4	104.65	106.73	104.96	105.23	106.02	106.75	106.48	106.46	105.56	104.96	105.37	105.98	105.62	105.75	106.21	104.74	105.77	106.1	106.39	106.78	104.09	107.23	106.56	105.54	106.75	105.43	105.87	105.61	104.68	104.35	105.84	104.62	106.52	106.31	103.32	105.37	106.27
106.31	104.32	105.04	105.21	107.92	106.07	105.76	104.91	106.87	106.37	105.98	107.2	104.13	105.06	103.92	106.52	104.4	104.53	106.81	105.73	105.87	105.58	105.4	105.5	105.75	106.63	105.8	105.18	105.43	105.18	105.41	104.62	106.6	106.45	104.94	105.68	105.51	104.76	105.56	105.4	105.72	105.58	105.32	107.4	105.52	107.24	105.22	105.33	107.44	105.89
104.96	106.65	105.3	103.99	106.37	106.26	105.7	104.55	104.21	104.67	106	105.86	106.53	106.07	106.62	106.07	105.95	104.66	105.35	105.91	106.55	106.98	107.51	105.16	105.86	105.32	107.24	105.39	104.37	105.48	104.23	106.94	105.21	104.97	105.77	105.59	106.96	105.32	105.96	105.72	104.82	106.42	105.41	104.26	106	106.49	106.44	105.59	106.91	107.09
104.05	105.82	105.16	105.24	105.39	105.97	104.6	105.95	106.15	106.76	105.44	103.53	106.1	106.52	106.56	104.54	105.65	106.38	106.48	105.65	105.53	105.61	106.82	105.52	105.2	104.29	105.6	105.38	104.98	106.04	105.82	105.51	105.24	106.22	106.45	107.01	106.09	106.07	105.42	102.86	105.38	105.56	106.39	104.89	104.99	105.14	105.51	106.57	105.56	105.66
106.29	106.22	106.27	106.77	106.4	105.49	105.35	105.71	106.34	107.11	105.23	106.2	106.47	107.53	106.89	105.11	105.73	105.43	106.05	105.9	106.63	106.59	107.23	107.11	105.8	107.93	105.87	107.03	106.63	105.88	107.29	105.51	106.13	105.86	107.24	106.17	105.54	106.62	105.43	108.35	105.8	106.11	106.62	106.78	106.22	105.47	106.35	106.36	106.73	105.93
104.79	105.99	106.09	105.34	105.21	106.88	105.49	107.25	106.95	105.72	106.53	107.02	104.88	106.86	107.77	106.67	107.88	107.1	107.24	106.9	107.22	105.42	106.31	107.37	107.45	106.68	106.16	106.48	107.11	105.34	106.56	106.63	107.11	105.13	105.79	105.63	106.73	106.81	107.23	106.76	104.96	105.61	107.85	106.47	105.97	105.5	106.59	106.8	104.91	106.12
106.31	105.32	104.87	106.23	105.63	106.43	105.23	106.35	105.45	105.33	106	104.83	104.57	105.76	105.9	106.15	104.49	103.94	105.85	105.42	105.19	106.17	106.11	104.52	104.26	105.24	105.11	105.95	105.33	104.48	105.2	105.71	105.07	105.87	107.78	105.46	104.91	107.11	106.42	106.6	105.76	104.29	105.22	105.8	105.64	105.34	105.32	105	106.23	106.95
108.26	109.45	108.96	108.19	108.83	106.69	107.81	109.22	109.74	108.9	107.17	109.05	108.1	108.97	108.85	107.86	108.03	107.19	109.02	108.84	109.12	110.67	108.95	110.34	107.34	108.45	108.98	107.11	109.93	109.66	108.65	109.86	108.65	107.59	108.7	108.04	109.46	109.11	108.43	110.26	108.38	108.01	108.96	110.53	109.8	108.59	108.34	108.41	108.97	107.5
106.84	104.9	104.58	107.19	104.93	105.84	107	104.86	105.57	106.63	107.1	106.4	104.27	105.07	107	105.72	104.92	107.49	106.67	105.46	107.5	104.84	107.36	104.95	107.85	107.21	105.88	105.84	105.43	106.61	105.34	105.33	105.85	107.53	105.81	107.35	105.92	103.69	106.6	105.44	106.86	107.03	105.37	106.13	106.4	105.58	105.31	106.68	105.48	104.31
108.11	107.78	107.36	106.31	108.45	107.96	108.31	108.98	107.54	107.38	108.11	106.3	108.78	110.69	109.42	107.42	107.33	108.38	108.99	107.51	108.96	107.91	107.27	108.88	109.36	108.99	107.2	108.27	109.26	108.75	106.34	107.77	108	109.04	107.23	109.06	108.91	108.07	105.4	108.03	106.91	108.09	108.8	106.89	107.05	107.91	109.95	107.07	108.24	108.92
107.81	106.72	106.03	105.46	105.97	107.64	106.01	106.24	106.48	107.2	105.75	107.22	107.72	107.48	106.24	105.84	105.7	107.42	105.7	106.29	107.11	107.45	105.55	105.32	107.66	107.08	107.44	106.15	105.6	106.4	107.98	105.57	106.08	106.8	106.41	106.99	107.19	107.01	105.57	106.58	105.72	108.3	107.53	105.56	106.41	107.37	106.36	107.1	108.03	105.62
103.2	104.3	104.12	106.46	104.29	106.52	106.09	107.8	104.82	103.42	106.92	106.55	105.34	105.6	105.17	104.69	105.06	106.67	105.73	106.39	102.53	106.86	104.94	105.44	104.96	107.7	107.12	106.54	103.87	105.13	105.67	105.48	104.4	106.04	104.41	104.24	105.6	104.77	106.16	107.32	105.38	106.1	104.94	104.15	106.02	104.99	104.54	106.14	104.71	105.13
106.86	107.95	105.89	108.27	107.11	108.79	109.52	108.71	108.11	108.7	107.2	109.48	108.4	106.68	108.04	108.4	108.6	107.17	107.12	106.96	107.88	108.02	107.9	108.16	108.5	109.94	107.64	107.72	108.09	109.64	109.27	106.59	109.57	107.83	107.8	107.44	108.66	107.6	107.95	108.64	107.97	107.99	107.78	108.23	108.62	107.46	107.9	108.27	108.48	110.24
100.58	101.75	100.51	100.75	100.39	101.55	98.881	100.28	101.21	102.29	100.07	101.45	99.937	99.968	100.98	101.35	100.28	101.37	102.03	101.76	100.08	100.02	101.02	99.939	99.66	100.14	98.873	99.512	101.36	100.02	99.799	100.5	101.08	99.386	99.507	99.375	100.81	100.42	100.47	101.38	100.29	99.374	98.918	101.28	101.37	101.37	99.922	101.47	101.55	101.09
99.036	97.514	98.483	98.055	98.449	96.907	97.476	97.316	97.665	98.404	97.969	97.751	98.347	97.906	98.024	97.85	98.212	99.095	98.545	98.139	97.66	99.072	96.512	98.734	97.311	98.704	96.882	98.173	98.651	98.247	99.504	98.77	96.788	98.188	95.814	96.988	98.441	98.53	98.516	97.402	99.834	98.773	97.395	97.31	97.726	97.197	96.368	97.952	98.061	98.461
100.81	99.376	99.447	99.992	98.852	100.99	100.85	99.133	101.03	100.01	98.277	99.617	99.628	99.975	100.85	99.65	100.83	100.9	100.4	100.9	98.758	99.585	99.371	100.35	99.958	102.03	99.73	100.96	99.525	100.6	100.76	99.441	99.016	100.2	100.66	101.53	99.814	100.77	100.76	99.926	100.56	99.145	101.32	99.9	101	99.28	101.42	99.879	101.64	100.48
100.46	99.603	101.25	100.9	100.35	101.22	101.38	100.41	99.659	101.1	100.37	101.34	100.51	100.83	99.524	101.63	99.331	100.94	101.57	100.51	101.02	101.93	99.744	101.14	101.06	99.6	99.71	99.021	99.967	100	100.59	101.22	102.24	101.26	100.7	99.452	100.66	100.55	99.518	100.73	100.19	100.65	100.55	100.18	100.31	99.329	100.88	101.83	98.452	99.531
104.89	105.5	105.56	104.9	105.5	105.46	105.96	104.88	105.99	105.17	106.54	105.61	104.99	107.4	107.27	104.93	105.5	105.56	104.82	105.86	105.5	106.87	106.6	106.08	105.11	104.55	105.23	106.04	105.46	105.61	104.71	105.9	105.6	104.91	105.9	105.79	105.9	105.16	106.2	107.74	106.05	105.31	105.51	107.41	106.44	106.3	104.72	105.91	105.45	105.66
101.87	100.12	99.711	101.77	101.17	99.96	100.38	101.4	99.761	101.47	99.247	99.759	100.75	101.7	100.87	100.65	100.45	99.346	101.13	100.61	99.941	99.659	100.23	101.32	99.321	100.07	100.6	101.01	99.226	101.36	100.64	102.01	100.58	101.17	99.77	101.52	100.63	99.97	101.22	100.27	101.77	100.33	99.913	100.39	101.11	101.02	101.19	100.84	100.49	101.97
106.78	105.49	105.73	105.77	105.44	106.24	104.89	105.3	106.27	105.07	105.63	105.52	107.34	106.11	105.75	104.38	104.16	106.37	106.46	106.98	107.64	105.24	105.8	105.08	105.08	105.29	106.83	105.56	105.83	107.13	105.27	106.56	106.67	105.13	104.48	105.43	107.21	105.48	105.13	105.12	104.24	106.19	106.39	106.96	105.35	106.98	106.48	105.47	106.22	105.17
106.1	106.87	106.81	103.91	104.64	105.6	105.34	105.51	107.41	105.11	106.48	105.43	106.28	106.15	106.74	106.79	104.14	105.07	107.32	107.34	105.82	106.66	104.91	105.76	106.48	105.85	104.88	105.51	105.89	106.44	104.48	103.91	104.23	105.14	106.72	105.39	106.72	105.72	106.54	106.23	104.39	104.91	105.32	104.45	105.56	104.38	105.91	106.13	105.64	106.4
106.63	106.05	106.16	105.91	107.01	103.7	106.69	106.36	105.45	105.78	105.85	107.34	106.49	106.39	106.27	105.77	105.25	105.28	105.07	107.11	107.06	106.24	106.27	105.07	106.03	105.81	106.24	107.14	107.15	106.44	106.11	106.27	105.82	106.99	106.13	106.36	106.68	106.86	105.6	106.11	105.89	106.29	107.86	106.67	106.92	104.77	106.5	105.96	107.16	107.18
101.36	103.41	102.5	102.77	102.92	102.76	101.53	101.2	102.22	103.45	101.98	102.25	103.38	101.9	103.72	103.11	101.71	102.29	101.52	102.25	103.43	102.59	102.04	102.45	103.92	102.13	104.18	100.92	102.55	103.38	102.77	101.91	102.72	103.51	102.81	103	103.01	102.96	103.05	102.64	101.56	102.33	102.61	101.46	102.44	102.74	102.9	102.31	102.08	102.1
99.655	99.364	100.44	101.48	100.65	100.02	100.11	100.07	101.57	100.86	101.37	100.02	100.76	101.57	101.37	100.86	99.897	99.765	101.41	101.5	100.69	98.804	100.93	100.12	100.44	98.828	101.6	100.47	101.3	100.55	101.95	99.724	100.7	99.306	101.99	100.71	100.56	99.727	100.63	99.507	101.81	100.43	102.31	100.11	102.11	101.86	100.8	102.09	101.32	101.04
105.87	107.44	105.78	104.23	105.63	107.27	107.11	106.25	105.32	106.14	105.75	106.05	106.52	107.55	106.23	105.42	106.56	107.55	104.46	107.31	106.06	106.66	107.18	107.37	106.84	106.24	104.61	106.87	107.4	105.91	106.31	106.77	107.02	107.36	106.3	106.23	106.95	105.23	105.12	106.65	105.67	106.43	107.33	106.22	106.96	105.44	108.02	106.79	104.58	106.69
107.08	105.63	107.58	104.12	106.64	106.23	105.25	105.7	105.59	106.25	106.23	106.15	106.18	106.24	105.8	106.33	105.92	108.05	106.42	105.7	106.64	106.15	105.64	106.38	106.81	106.48	106.59	106.68	106.5	106.39	107.32	105.34	107.96	106.82	107.14	107.39	106.76	106.59	106.19	107.45	105.57	107.37	106.79	105.99	108.23	105.84	105.56	107.77	107.58	106.66
105.4	105.98	106.18	105.72	103.69	106.46	105.73	106.06	104.98	107.11	105.69	104.99	106.42	106.44	106	105.55	105.07	106.12	105.31	105.83	105.39	105.45	105.39	104.82	106.24	106.1	105.29	106	104.06	106.69	105.46	105.99	106.03	103.79	106.01	106.07	106.08	106.49	106.59	104.34	105.93	105.41	105.52	106.33	104.27	107.47	106.43	105.36	105.26	103.43
106.11	104.12	103.44	104.61	105.78	105.38	106.51	106.2	106.1	104.59	105.71	105.01	104.83	104.69	104.84	105.01	105.13	105.4	104.87	105.39	106.53	106.37	105.11	104.57	107.52	105.68	106.28	106.48	105.43	105.68	104.2	105.23	104.07	106.21	107.07	106.26	106.55	106.62	104.58	105.87	104.8	106.55	104.91	105.52	106.16	105.15	105.9	106.11	104.93	106.78
106.48	105.61	106.41	105.52	104.7	106.01	105.44	106	104.1	106.1	106.37	105.24	105.72	105.53	106.76	106.03	105.93	106.99	107.81	105.4	104.32	106	106.27	105.52	106.76	105	105.94	106.25	106.16	105.12	105.42	105.67	105.05	105.99	105.57	104.87	106.11	106.51	105.45	104.58	106.23	105.67	104.27	105.96	104.11	105.2	105.05	105.11	105.03	106.2
107.99	107.3	106.47	108.17	109.57	107.38	106.32	108.28	107.09	108.2	108.74	106.91	109.21	108.45	108.5	108.29	106.06	107.81	108.66	108.08	107.15	107.03	108.14	107.86	106.86	108.13	108.12	107.73	109.04	109.14	109.24	107.98	107.57	108.54	107.75	107.72	107.91	108.18	107.89	107.23	106.94	109.68	109.31	109.09	107.77	109.57	108.88	108.53	109.34	108.15
105.75	104.93	107.09	106.21	106.39	105.2	104.61	105.73	105.79	106.53	106.62	105.19	108.49	104.48	107.47	105.3	107.18	106.23	105.28	104.34	105.89	105.79	106.52	106.72	105.34	105.58	105.48	106.13	106.27	106.4	106.12	106.15	105.24	106.46	106.5	104.67	106.44	104.85	104.44	105.89	105.68	106.41	104.86	105.73	107.98	107.76	106.29	104.6	103.63	104.93
110.13	108.76	108.75	108.42	107.38	107.24	108.35	107.62	108.03	107	109.14	107.48	107.55	108.19	108.46	108.94	108.13	107.09	110.46	109.64	108.18	107.69	109.13	108.61	109.2	109	109.73	107.27	107.93	108.7	108.01	109.71	108.95	108.21	107.5	109.24	108.72	108.51	108.24	108.17	109.76	107.28	107.31	109.51	107.68	109.11	107.65	109.04	107.31	108.06
105.13	106.42	104.97	106.08	105.16	106.56	104.97	105.71	105.95	104.51	105.61	105.61	105.1	106.14	106.33	106.25	105.39	106.45	104.87	106.43	105.87	107.94	104.99	105.35	105.68	105.32	104.25	105.79	104.78	104.17	104.59	105.57	106.6	104.81	104.08	105.4	105.37	105.83	106.1	107.1	104.68	105.27	104.9	105.16	105.3	105.88	105.04	106.34	107.08	105.26
106.16	108.84	106.65	106.46	105.87	105.31	106.65	106.16	105.73	106.37	107.94	106.36	106.57	105.1	105.82	107.67	107.78	106.21	106.12	106.17	106.97	104.83	106.58	107.44	105.59	106.36	105.7	107.08	106.81	106.68	106.88	105.16	104.95	105.44	105.45	106.68	107.51	107.22	107.35	106.29	105.26	106.75	107.64	106.41	107.25	107.14	106.95	106.52	107.6	105.18
104.64	106.22	106.09	106.66	105.54	105.55	107.19	105.93	106.09	105.02	104.91	105.76	105.79	106.04	106.6	105.33	104.81	106.07	107.07	105.76	104.43	105.91	105.69	105.1	105.54	105.41	104.24	106.11	105.24	106.06	105.84	105.89	105.72	104.11	105.81	104.9	105.77	105.98	105.14	106.1	105.86	104.88	105.43	106.02	105.42	106.08	105.47	104.85	105.43	105.01
96.997	99.318	97.672	98.48	96.98	98.949	98.718	99.178	98.332	98.436	96.934	96.779	98.085	99.965	97.918	97.977	98.574	97.035	99.051	100.07	99.129	99.671	98.477	98.866	97.828	97.234	97.495	99.707	100.52	96.965	98.04	98.244	97.543	98.232	97.46	97.853	99.283	99.143	99.328	98.288	98.19	98.107	98.135	98.104	96.883	98.348	97.553	96.432	99.432	99.933
107.71	108.34	108.63	108.44	108.82	109.04	108.42	107.72	108.26	108.33	109.94	106.36	109.06	108.62	109.32	108.97	108.1	107.52	109.04	109.29	108.76	108.68	108.67	109.3	107.04	109.31	108.25	108.38	107.97	108.4	107.45	108.11	108.81	107.73	107.41	108.92	108.33	108.46	108.01	109.38	108.73	109.44	109.19	106.73	108.96	108.93	108.18	107.81	108.35	108.14
96.944	97.786	96.17	97.487	97.87	97.396	98.392	98.303	96.525	97.919	98.13	97.193	97.807	97.516	97.952	98.39	97.914	97.922	96.718	98.175	98.23	99.187	97.52	98.742	98.287	99.458	97.96	98.568	96.802	96.851	97.127	97.233	99.178	98.669	97.164	97.745	97.491	98.197	96.553	98.232	96.361	99.537	97.829	98.023	99.757	97.141	97.136	96.949	97.463	99.564
96.496	97.083	98.108	98.919	98.344	99.147	97.756	97.775	99.138	97.789	99.33	97.669	97.01	99.362	98.007	98.289	98.88	98.414	98.588	97.688	99.084	98.217	98.222	98.73	97.614	98.004	98.134	97.522	98.968	97.901	96.336	97.687	99.789	99.142	99.686	96.306	99.366	97.921	98.441	99.323	98.83	98.042	98.933	97.814	98.758	97.054	97.856	97.587	97.675	98.653
107.18	105.3	107.39	105.48	106.15	106.97	106.71	106.12	106.4	107.61	106.14	107.07	107.4	108.01	107.08	107.93	108.27	106.59	106.42	106.14	106.5	107.08	107.99	105.28	106.54	106.86	108.16	106.37	105.67	106.69	106.24	106.94	107.06	106.4	106.94	105.98	107.38	105.95	105.84	107.89	107.4	108.77	105.66	107.97	108.2	106.16	106.94	107.53	105.57	106.46
105.53	105.11	106.41	104.81	105.22	105.25	105.82	105.37	106.4	106.86	104.53	105.74	105.1	105.44	105.21	104.02	106.79	105.61	105.9	106.3	106.12	104.77	106.21	105.07	106.16	105.43	103.83	106.48	105.61	105.91	105.48	105.97	104.6	106.29	105.25	104.44	105.41	105.28	106.13	106.32	104.65	106.29	105.77	104.63	104.8	104.71	105.92	104.99	104.25	105.38
104.7	105.18	105.12	107.01	105.76	106.89	105.79	104.58	105.55	106.42	105.67	105.31	106.73	105.78	104.27	106.91	105.63	104.25	105.93	104.69	105.58	106.6	106.47	105.63	105.93	105.35	104.76	105.17	106.62	106.81	105.15	106.25	103.84	106.17	107.06	106.27	107.51	106.28	106.71	105.36	105.96	105.23	105.74	105.74	103.45	105.89	106.61	105.54	105.19	105.29
106.33	106.96	105.38	106.23	106.4	106.55	106.98	106.47	107.14	107.16	106.84	105.82	106.6	105.27	107.13	106.45	106.73	106.72	108.46	106.17	106.68	106.61	106.09	107.25	106.86	106.08	107.6	108.12	107.05	106.83	106.81	106.38	108.53	106.3	105.45	106.2	105.92	108.01	106.48	107.09	106.09	105.83	107.91	106.5	106.52	106.3	106.37	105.45	105.65	107.28
108.71	107.08	107.3	110.39	108.24	109.1	107.79	107.04	109.47	110.13	107.79	107.06	109.88	108.63	109.84	107.37	108.64	108.46	107.42	108.96	108.91	108.97	109.33	109.59	110.08	108.75	108.27	108.6	109.13	108.38	109.43	106.86	108.5	108.61	110.69	108.25	109.76	108.33	109.96	107.88	109	110.36	109.39	107.31	108.21	109.93	109.68	107.29	109.55	107.47
106.26	104.13	105.08	105.64	104.74	105.05	105.84	104.13	105.26	106.75	106.41	106.97	106.15	106.13	105.18	105.4	105.89	106.72	103.97	105.78	106.58	104.66	105.83	105.83	105.29	105.6	106.21	106.89	106.32	104.73	104.68	104.95	104.86	105.52	104.59	105.61	104.3	105.26	105.49	105.74	105.53	105.83	104.89	106.97	105.35	106.24	105.49	106.12	105.74	105.96
101.42	99.252	100.99	101.65	102.22	100.3	99.765	100.74	102.34	101.06	100.45	101.33	100.12	100	101.2	101.93	100.41	102.62	99.736	101.58	100.32	101.22	101.42	100.56	100.61	99.397	101.37	99.671	100.22	99.131	100.84	101.54	99.384	100.93	101.59	100.24	101.27	101.45	99.406	101.08	100.51	100.27	101.53	101.63	100.58	99.999	101.58	101.9	101.7	100.89
105.89	105.12	104.92	106.7	106.2	107.39	105.25	105.36	106.96	105.09	106.36	105.49	106.15	106.61	106.31	105.49	104.6	105.5	105.49	107.75	106.01	105.16	103.67	105.79	105.93	104.65	104.38	105.86	104.87	107.56	105.12	105.9	105.12	105.77	107.37	103.8	106.44	106.76	106.29	105.49	106.04	106.48	108.14	105.59	105.5	105.63	104.54	105.75	105.12	105.67
105.28	106.94	106.16	105.23	105.92	106.58	105.47	104.91	104.95	105.77	105.87	104.91	105.02	106.09	105.53	103.9	104.43	105.64	106.21	106.18	105.62	104.83	105.48	104.46	105.2	104.86	105.22	105.44	105.2	105.75	106.82	104.39	105.34	105.12	104.51	105.17	103.44	105.2	106.09	105.76	104.66	105.59	105.64	107.04	105.81	104.25	104.2	106.17	104.14	106.34
108.3	108.05	108.64	107.65	107.6	107.39	107.9	107.52	107.4	109.18	109.04	108.92	107.88	108.02	109.59	107.13	109.27	106.18	108.3	106.45	107.14	107.36	107.61	107.8	108.56	108.65	108.17	107.52	109.55	108.91	106.64	108.15	107.78	107.77	107.88	107.8	108.79	108.46	108.78	107.94	108.28	108.14	107.64	108.32	106.91	108.3	108.19	107.72	106.45	107.78
106.66	108.35	107.44	107.88	108.69	107.33	107.39	106.76	108.31	108.19	108.9	107.34	106.57	107.76	107.85	107.88	108.67	108.81	107.07	108.73	107.22	107.54	107.33	107.75	107.15	107.28	105.75	109.48	107.69	107.11	108	108.22	109.18	107.21	109.06	106.59	106.41	107.15	109.28	107.58	106.64	106.94	108.35	106.43	107.35	107.7	109.84	108.12	108.66	106.88
99.255	101.2	100.48	101.63	99.758	99.852	100.99	100.92	100.61	99.263	99.986	100.62	100.37	99.914	99.874	100.14	100.19	100.37	101.35	101.25	99.723	100.03	100.77	100.25	99.956	100.04	100.59	99.425	100.79	99.479	100.19	100.81	100.55	98.698	99.571	100.08	102.37	100.65	99.455	100.29	101.29	99.24	101.56	100.12	101.79	101.53	99.292	100.01	100.29	99.336
108.23	108.28	107.88	107.65	108.43	108.37	108.57	109	109.02	109.16	106.93	108.11	108.1	109.43	107.21	107.65	108.67	107.87	108.5	107.26	107.75	108.4	107.79	107.05	107.93	108.72	107.84	108.69	107.74	110	106.93	108.1	107.61	107.79	108.29	109.33	108.95	109.45	108.05	107.7	107.04	108.1	108.36	108.06	108.94	108.25	107.99	108.49	108.83	107.87
107.62	107.76	108.16	107.53	107	106.24	108.04	107.98	108.03	106.88	108.39	106.65	107.89	108.33	107.04	108.33	106.7	107.79	107.75	109.3	108.28	107.03	108.45	108.22	108.73	105.95	108.42	106.61	108.43	106.32	109.08	107.32	107.46	107.59	106.73	106.41	109.06	108.34	107.46	106.93	109.85	108.52	108.82	108.99	107.94	108.95	108.25	106.98	106.23	107.56
102.71	101.24	101.85	99.883	101.24	102.12	100.32	102.35	102.17	100.15	100.51	101.97	100.89	100.63	100.37	99.131	101.01	102.53	100.99	101.46	99.221	101.04	100.78	100.66	101.23	101.53	101.55	100.67	100.52	101.29	101.17	100.09	100.82	100.84	101.22	100.42	100.55	100.82	101.22	100.86	101.42	100.21	98.774	101.69	101.83	102.8	100.03	101.2	99.629	98.723
106.12	107.05	106.23	105.41	106.45	104.1	105.16	105.42	106.55	107.14	104.72	104.86	105.7	105.72	105.67	104.45	105.7	104.75	107.04	105.92	105.78	105.84	106.71	106.13	104.76	106.17	106.72	105.27	106.96	105.77	107.09	105.72	106.94	105.29	105.23	107.24	105.43	104.52	105.69	105.14	106.38	105.27	105.69	105.11	105.63	105.6	105.39	105.96	106.69	106.38
104.29	105.59	106	106.95	104.89	105.73	105.89	103.83	105.03	104.55	105.72	107.2	105.97	106.09	106.19	106.52	106.07	105.32	106.2	104.93	105.05	105.98	106.61	105.77	106.12	105.3	106.42	104.43	105.68	105.57	106.39	104.88	105.08	105.72	105.59	104.67	106.05	106.22	105.51	105.38	106.2	105.41	105.63	105.37	104.87	104.7	105.79	106.9	106.69	106.09
109.41	107.59	107.33	108.76	108.92	108.83	109.09	107.79	109.72	109.35	108.86	108.42	108.49	107.77	107.23	108.52	106.64	107.67	107.14	107.41	109.58	108.64	108.36	108.61	106.6	107.46	108.18	107.31	107.96	107.25	108.8	106.61	107.69	108.23	107.69	109.55	108.2	107.89	107.62	108.05	108.13	108.44	109.14	109.54	108.95	107.94	108.58	108.18	107.37	108.67
108.05	109.02	109.25	108.13	109.22	110.11	106.89	107.93	107.08	108.76	108.7	109.23	109.36	108.42	109.06	107.14	110.08	108.97	108.61	107.56	107.36	108.38	108.36	109.86	107.81	109.13	109.77	108.88	108.73	107.9	108.42	109.04	107.55	108.15	108.75	111.32	109.81	107.89	107.04	108.13	108.92	109.5	109.35	108.36	109.02	107.62	108.03	108.32	109.86	108.92
107.84	106.14	107.22	106.75	105.01	106.77	107.84	106.83	107.54	106.21	107.04	106.16	105.42	105.43	107.22	105.32	106.08	105.54	105.09	106.82	107.28	106.71	105.91	105.6	105.65	106.18	106.64	105.12	105.98	104.31	105.72	106.94	105.1	107.09	107.71	105.99	106.39	106.09	105.95	105.12	106.68	107.01	106.69	105.26	105.87	107.78	106.64	107.01	106.74	107.73
97.57	98.371	96.95	96.275	98.16	99.301	99.397	98.46	98.304	96.897	97.751	98.471	98.002	97.489	97.546	98.212	97.583	97.737	96.824	97.286	99.067	97.625	98.345	99.398	97.87	98.047	97.852	99.02	96.746	99.839	99.04	97.618	98.958	99.019	97.76	97.784	98.26	96.874	98.42	97.712	96.866	98.088	99.274	96.53	96.849	97.302	98.742	97.95	96.917	97.539
107.1	107.41	107.04	107.12	106.71	108.13	107.48	106.94	107.11	105.95	108.14	107.59	103.89	106.65	106.06	108.54	106.2	105.47	106.87	105.16	106.18	106.05	105.77	106.7	107.11	104.42	106.87	107.73	105.16	106.58	106.47	106.48	105.82	105.99	107.02	106.89	106.62	105.92	107.19	106.13	105.1	106.61	107.92	106.45	105.85	106.2	107.56	105.58	105.04	104.61
100.5	99.594	98.952	101.27	101.15	100.76	101.71	100.85	99.889	101.14	100.97	100.39	100.48	99.736	99.928	99.709	99.913	100.44	102.89	101.46	99.265	101.08	102.1	102.31	99.873	101.36	102.6	99.002	100.53	100.74	101.29	100.63	99.695	100.38	102.19	102.01	100.21	101.44	100.9	100.58	100.52	101.18	101.52	99.446	99.475	100.98	100.61	101.14	101.29	100.23
101.38	101.13	102.29	99.768	100.4	101.4	102.79	102.44	100.31	99.93	100.96	100.54	100.93	102.53	100.28	100.61	100.23	101.24	101.52	99.556	100.82	100.03	101	101.05	99.602	100.63	101.02	101.63	101.09	100.43	100.8	100.52	100.96	100.39	101.72	101.18	100.75	99.846	100.73	98.817	99.948	100.02	100.43	100.79	101.36	98.884	100.53	101.45	100.3	100.58
109.46	107.53	108.05	109.8	109.96	107.77	108.02	109.24	108.1	108.09	108.8	108.64	108.18	109.27	108.21	108.93	108.35	107.38	107.08	108.63	108.51	108.19	107.69	109.04	108.11	109.14	106.44	107.52	109.31	110.05	107.6	107.95	107.15	108.33	110.04	109.9	107.94	109.96	110	109.13	108.36	108.55	108.36	108.64	107.77	109.39	108.21	108.54	108.08	110.18
100.26	98.044	100.28	99.85	100.39	100.95	98.737	100.37	99.977	99.139	100.64	100.55	98.712	98.962	99.602	100.12	99.733	99.52	100.1	99.547	100.73	98.619	101.53	99.852	98.396	100.39	99.704	99.767	102.19	100.02	100.3	99.512	99.9	99.517	100.63	98.922	99.788	98.992	99.337	99.84	100.5	100.89	102.36	100.84	101.52	100.69	100.33	101.14	99.706	99.528
104.98	106.08	105.26	105.25	105.77	106.78	105.9	105.41	106.74	104.67	105.52	106.12	106.58	105.47	105.69	104.97	105.42	106.17	106.07	104.88	103.54	105.05	105.34	106.63	105.89	105.94	106.11	105.26	105.71	105.19	106.59	104.82	105.23	106.71	105.04	105.79	106.31	106.63	105.06	104.6	105.03	104.78	105.13	105.1	104.46	105.48	106.37	105.63	106.15	106.37
108.22	108.26	109.42	107.96	108.9	108.89	108.46	107.99	108.03	107.75	108.93	107.95	107.42	107.58	107.64	109.84	109.57	108.96	107.39	108.29	107.56	107.84	107.65	108.04	109.14	107.24	110.52	107.58	107.69	107.14	109.56	107.76	107.63	107.44	108.69	107.08	109.8	109.98	106.93	107.85	107.61	108.21	110.76	108.82	107.08	107.32	108.07	109.01	108.46	108.83
111.16	109.38	110.03	111.55	110.53	109.96	109.43	110.76	110.48	109.86	110.55	108.72	111.48	111.34	107.95	109.24	110.87	110.83	109.56	111.19	110.33	110.86	109.11	111.13	109.37	109.98	109.85	109.81	110.39	111.63	111.6	109.67	110.93	110.15	110.37	109.64	110.72	111.43	110.63	110.62	110.9	110.85	108.96	110.86	110.6	108.92	111.21	109.29	111.61	110.08
108.48	107.11	107.66	107.75	107.63	109.14	107.98	108.69	107.47	108.16	108.24	108.02	108.88	108.26	108.71	108.14	108.78	107.97	109.3	109.31	109.34	107.46	107.62	107.06	107.28	109.73	109.62	108.92	107.81	108.78	109.1	108	108.67	108.76	109.48	108.05	110.59	107.65	108.44	109.52	107.33	108.47	108.81	108.53	108.05	107.42	107.97	110.21	107.78	108.35
107.93	108.37	109.1	107.9	107.74	108.94	108.04	107.3	108.8	107.88	106.58	108.54	107.6	108.24	108.94	107.76	109.16	107.35	108.51	106.22	110.06	108.07	108.87	108.54	106.5	107.62	108.34	108.21	107.83	108.36	107.79	109.52	107.98	107.82	108.45	107.53	108.8	107.74	107.03	107.33	108.69	107.9	110.15	106.8	107.85	108.99	109.29	107.49	107.78	108.02
101.88	103.04	102.28	102.57	104.22	101.51	101.84	103.66	103.39	102.14	100.82	105.38	102.46	102.85	102.21	103.31	102.89	103.48	102.06	101.58	101.76	103.89	102.02	102.6	101.27	105.01	103.17	101.31	103.59	103.51	102.73	103.13	102.61	104.05	103.81	101.51	103.36	102.88	102.78	104.15	103.14	102.2	102.87	100.98	102.77	102.2	102.43	102.79	102.18	102.82
109.78	109.21	108.69	107.67	109.04	108.13	108.6	107.36	108.8	108.88	106.69	109	107.28	107.09	107.82	108.61	108.7	108.58	108.32	108.53	108.94	108.06	109.09	107.93	108.47	112.26	106.35	109.76	109.13	108.57	107.98	107.48	106.85	108.31	107.96	109.09	106.38	109.87	107.95	108.04	109.67	108.28	107.84	109.25	109.43	108.41	107.1	109.35	107.04	108.31
105	106.14	106.16	105.68	106.03	105.66	106.09	106.47	105.34	105.46	106.17	105.38	106.71	104.3	105.57	105.22	107.3	106.56	105.94	105.24	105.39	105.86	105.87	105.38	105	103.88	104.19	106.52	104.5	105.17	106.23	104.07	106.05	106.46	106.24	105.44	106.56	105.47	104.61	105.87	106.1	104.59	104.82	105.95	105.71	105.24	105.81	105.63	105.86	106.87
107.89	108.12	106.72	107.63	108.04	108.42	110.17	108.53	107.06	107.09	107.93	108.15	107.78	107.24	108.24	106.89	109.23	108.54	107.62	106.49	106.48	108.25	107.69	109.11	110	108.32	108.31	107.02	108.18	108.24	109.13	106.05	107.35	109.24	109.24	108.85	109.44	108.86	108.06	108.33	107.82	108.7	107.71	108.74	108.74	108.49	108.38	108.43	108.73	108.15
105.83	105.71	104.85	105.6	104.84	105.84	105.72	105.12	105.71	105.33	105.67	105.7	106.93	105.21	104.09	107.33	106.33	105.69	105.51	105.16	105.58	107.02	106.03	103.75	104.19	105.91	106.1	106.36	107.31	106.66	105.05	104.86	106.15	107.01	105.91	105.1	105.54	105.89	106.29	106.05	106.8	104.92	105.54	105.52	103.69	104.18	105.75	105.15	106.26	104.4
105.74	105.94	103.33	104.83	107.11	105.53	106.33	107.22	105.15	105.91	107.13	105.4	106.26	104.6	108.05	105.98	106.91	105.93	106.96	105.76	106.69	106.68	105.14	107.56	104.01	106.38	104.84	107.9	105.78	104.7	106	104.53	104.98	104.27	106.14	106.14	104.48	106.1	104.42	105.41	106.93	105.17	106.38	106.28	105.35	106.59	105.97	105.58	106.55	105.99
104.91	105.68	105.04	105.87	105.59	104.66	106.3	105.51	105.29	105.09	104.1	106	106.08	106.49	107.93	104.8	105.54	105.54	106.99	106.51	105.34	105.84	106.86	106.51	103.86	104.61	107.64	104.71	106.15	107.39	105.24	104.99	105.88	106.25	105.42	105.34	106.29	106.07	104.63	106.45	105.24	106.48	104.52	107.38	106.85	107.36	103.97	106.87	106.94	107.14
109.39	109.67	109.64	109.42	110.8	109.32	110.56	111.08	108.58	109.97	110.59	110.01	110.46	110.52	110.19	110.56	111.6	109.78	111.75	111.72	111.53	110.66	112.34	110.76	109.95	109.6	111.19	110.42	109.04	109.85	109.58	111.29	110.49	110.72	111.31	111.17	110.81	110.59	112.24	110.97	110.08	109.63	111.77	110.37	111.52	110.63	111.38	110.83	108.41	111.18
100.42	101.34	99.121	101.91	101.92	100.67	99.539	100.53	100.33	99.774	101.76	100.66	103.75	100.03	102.2	98.68	101.76	101.92	101.73	100.9	101.47	100.15	99.529	100.26	100.26	101.31	101.22	101.23	102.2	100.42	101.92	101.47	101.72	101.87	101.28	101.96	100.2	100.11	100.18	100.15	101.02	101.95	102.85	100.58	100.81	101.19	100.16	100.19	100.92	102.07
100.89	98.299	98.89	98.223	98.898	98.56	98.844	99.146	98.084	99.979	98.196	99.22	99.285	99.014	99.478	98.685	99.312	98.695	99.202	96.642	99.676	99.681	97.723	97.753	99.227	99.013	98.98	100.8	96.943	97.788	98.824	100.66	98.417	99.149	99.166	98.854	98.603	97.646	98.67	98.957	98.943	98.911	100.04	97.076	99.251	99.079	98.401	99.02	98.766	98.342
105.6	106.19	104.7	104.66	105.56	105.98	106.82	106.77	104.15	108.88	106	105.97	105.25	106.1	106.04	105.94	107.28	105.84	107.09	106.35	107.37	107.75	105.95	106.32	105.1	105.32	106.16	106.22	107.73	106.71	105.33	107.22	106.72	104.63	108.53	106.34	106.88	106.56	105.89	105.94	106.52	106.07	106.62	106.58	106.25	107.37	106.6	106.89	105.19	106.64
99.034	97.933	99.114	98.324	99.366	98.348	98.264	98.793	98.348	100.46	100.38	98.655	98.861	98.285	99.12	98.974	99.14	100.53	99.737	98.602	98.406	99.201	99.74	100.29	98.106	98.694	98.908	98.322	100.83	98.137	98.008	97.74	98.089	98.755	99.117	98.794	98.713	98.658	99.122	98.744	98.848	97.663	99.144	98.982	98.826	100.14	99.628	99.288	99.166	99.064
108.53	107.6	108.31	108.95	107.37	107.52	108.34	107.85	108.21	108.76	108.54	108.39	108.34	107.53	108.72	107.32	108.41	107.45	108.61	107.59	108.6	109.26	109.99	109.36	108.73	108.62	108.32	108.41	108.22	106.93	108.78	110.29	108.03	108.05	109.16	108.2	107	109.09	108.6	108.61	108.66	108.39	108.69	107.87	107.55	108.06	107.99	107.72	109.08	109.01
106.67	105.4	106.66	106.18	107.26	106.13	104.78	104.76	105.71	105.9	104.92	105.31	104.91	105.52	107.26	105.26	106.38	105.93	104.14	105.76	105.47	106.04	107.08	106.78	106.83	108.49	105.78	105.37	106.15	106.14	106.16	105.72	106.58	106.76	106.42	105.56	107.3	106.44	107.32	108.41	105.48	105.07	106.49	107.33	107.55	104.35	106.04	106.56	108.07	105.86
101.76	99.693	100.53	100.04	99.61	100.68	100.14	100.44	99.84	100.79	101.07	100.7	101.41	100.88	100.33	100.27	99.569	101.68	100.66	99.666	99.449	98.892	100.52	100.13	102.12	100.43	99.709	100.26	101.57	102.57	101.06	100.74	99.807	100.37	100.16	101.05	100.68	100.77	100.51	100.34	100.6	100.26	101.62	100.42	101.69	99.729	100.16	100.03	100.12	101.26
97.266	97.884	97.575	99.733	97.543	98.248	97.312	98.793	97.371	98.668	98.192	97.623	99.103	98.511	97.699	98.222	98.93	96.874	97.862	99.05	97.115	97.644	97.826	99.112	97.369	98.059	99.857	96.617	98.739	97.387	97.77	98.309	97.743	98.141	99.053	98.215	98.781	98.604	96.948	99.107	97.53	96.653	98.195	99.136	97.806	97.52	98.064	98.965	98.2	99.155
108.13	108.12	108.71	108.88	108.47	107.67	108.46	107.59	109.28	109.6	108.74	108.49	107.93	108.14	107.59	107.4	108.58	107.72	108.01	108.2	107.69	108.62	108.27	108.86	108.44	107.7	106.9	109.33	108.55	108.96	107.51	108.21	108.24	107.76	108.21	110.46	107.61	108.07	108.06	109.42	106.95	106.69	108.68	109	107.11	107.69	109.29	106.64	108.05	106.7
106.05	105.96	105.49	105.98	105.52	105.45	105.27	106.26	105.3	106.87	105.21	106.84	105.79	105.36	106.3	105.54	105.34	104.22	104.25	105.19	105.3	104.5	105.84	105.99	105.2	106.22	105.61	106.02	105.33	104.53	104.9	106.44	105.32	105.69	105.88	106.14	106.29	105.06	103.51	107.34	105.89	105.77	103.84	106	105.73	105.6	105.9	105.25	104.52	105.23
106.53	106.82	108.3	107.04	106.3	107.73	108.43	107.83	105.77	107.07	108.06	108.65	107.53	107.31	108.84	108.5	108.58	106.73	107.59	108.56	106.72	107.79	107.91	108.84	108.99	108.72	108.25	107.18	108.09	108.5	107.76	107.23	110.35	106.02	106.04	106.89	107.95	107.57	108.4	107.83	109.3	107.69	108.85	109.42	109.31	108.16	106.39	108.45	106.77	107.75
107.48	106.97	109.05	109.17	107.73	107.24	109.08	108.65	107.11	107.35	107.93	106.75	107.78	106.68	107.87	108.6	106.9	107.97	107.4	107.24	106.6	107.79	108.57	108.39	107.81	108.18	109.29	108.51	108.51	108	107.8	108.14	108.26	109.13	108.31	108.25	107.99	107.85	106.64	108.16	108.18	108.88	108.82	107.95	108	106.8	108.43	109.53	110.4	108.68
107.06	105.79	105.42	106.1	104.03	104.62	105.62	105.51	107.48	105.12	106.1	105.96	105	105.42	107.1	104.06	105.57	105	106.36	106.41	105.44	105.59	106.12	104.81	106.12	105.94	107.02	106.09	105.38	104.79	104.65	103.9	104.64	104.6	106.63	105.59	105.44	105.33	106.55	105.37	106.33	105.39	106.67	106.31	104.84	105.57	106.03	106.14	107.9	104.8
104.89	105.57	105.16	104.93	105.59	104.07	106.19	105.97	106.69	104.69	105.11	105.47	104.87	104.21	107.13	104.89	104.32	106.93	106.92	105.23	107.37	105.58	105.01	106.09	104.37	103.95	105.09	105.71	105.59	105.87	106.66	105.79	103.7	105.92	106.58	104.65	105.66	105.78	106.41	104.25	107.31	104.67	104.72	106.5	104.6	106.16	104.3	105.81	104.52	105.25
105.57	104.92	106.45	106.1	105.91	106.02	106	105.59	106.56	105.82	105.47	105.71	105.39	105.6	104.21	106.34	106.02	105.03	104.61	105.99	104.5	105.79	104.48	104.32	105.27	106.68	106.52	105.77	106.01	104.91	106.46	105.5	103.32	105.38	105.32	105.84	105.73	106.46	106.44	105.09	107.25	104.93	105.8	106.5	103.81	105.53	106.11	105.13	106.17	107.5
104.6	105.19	106.43	105.63	105.47	105.27	106.7	105.32	105.02	105.17	105.46	105.81	106.91	106	105.55	105.92	107.45	104.33	106.51	106.91	105.64	105.56	106.59	104.93	105.12	104.57	104.43	104.82	105.26	103.65	105.67	105.87	106.55	105.16	105.52	107.08	105.81	105.35	104.41	105.82	105.21	105.64	105.26	104.26	105.49	105.93	106.32	106.64	105.38	104.82
107.78	108.5	107.54	107.56	107.44	107.3	107.72	107.96	107.94	107.59	106.59	107.66	108.19	108.2	107.83	108.77	109.24	108.27	109.91	107.94	107.56	108.69	108.34	108.38	107.82	108.87	108.52	107.6	107.9	106.66	108.87	108.41	107.68	107.79	108.29	107.96	108.82	107.99	108.36	109.72	109.23	109.33	107.7	106.77	108.61	108.51	108.82	108.48	108.81	108.74
105.73	105.22	105.87	104	104.73	104.64	105.48	103.95	105.49	106.56	105	104.59	104.49	105.63	105.78	105.68	103.61	105.44	106.47	103.88	105.19	104.57	106	106.86	106.76	105.41	107.36	106.13	103.67	104.34	105.7	106.17	104.48	105.14	105.56	105.45	105.2	106.7	106.83	106.61	105.21	106.87	105.18	107.13	104.93	106.67	105.52	103.8	106.91	106.37
105	105.02	106.37	105.29	105.44	106.66	105	106.59	106.06	103.6	105.59	105.33	106.18	105.6	104.95	104.12	107.09	106	106.57	105.49	106.65	106.5	106.15	106.19	104.93	104.93	106.2	105.77	105.61	104.86	106.01	105.29	104.86	105.75	105.23	105.22	106.24	105.98	103.42	106.04	107.23	104.64	105.82	105.39	105.94	106.25	106.14	105.9	105.81	105.92
97.455	98.543	98.877	99.45	100.29	99.157	99.638	98.409	98.174	98.352	97.971	98.396	98.921	98.322	99.189	97.659	98.922	98.383	99.203	98.785	99.443	100.41	99.301	99.085	99.188	101.41	98.852	99.529	99.657	98.966	98.489	99.874	99.421	98.686	99.454	98.515	98.661	99.544	100.12	100.77	97.685	100.49	98.435	100.97	98.52	99.295	98.734	99.429	99.727	98.706
100.17	98.715	100.21	98.838	98.966	97.857	98.057	98.724	98.149	99.942	98.082	98.478	97.856	98.282	100.33	98.545	99.998	97.582	100.1	99.005	100.25	97.89	97.899	98.963	98.893	98.207	99.435	98.901	99.684	98.815	100.14	100.48	98.618	98.062	99.286	99.227	99.062	97.284	99.227	97.92	98.943	99.208	98.057	98.295	99.612	99.473	99.873	98.757	98.47	100.84
103.85	100.92	100.57	101.29	101.82	101.66	101.28	100.38	100.06	101.36	101.76	100.56	100.05	100.51	99.761	101.19	100.74	101.08	101.75	100.4	100.93	101.09	102.4	101.48	101.42	99.626	101.14	101.73	101.43	100.57	100.19	99.856	99.782	102.3	100.71	100.42	101.36	101.07	102.7	100.87	99.326	100.36	101.14	99.65	100.5	100.56	100.88	101.75	101.14	100.75
109.26	107.54	109.7	109.31	107.25	108.69	108.3	110.99	110.91	108.86	109.44	109.51	109.98	109.3	108.12	106.57	108.29	108.18	108.21	108.82	109.07	108.71	109.35	108.68	106.71	109.3	106.94	109.61	108.04	107.93	110.08	109.21	109.06	109.12	108.76	109.52	109.87	108.99	109.23	109.48	108.52	109.41	108.74	108.67	109.18	109.32	109.01	108.26	106.85	107.59
104.25	106.15	106.3	104.03	105.69	105.04	105.36	105.9	105.42	106.5	104.67	106.72	105.61	105.69	104.07	105.34	105.89	104.61	106.02	105.26	106.25	105.32	106.95	104.21	105.42	106.15	106.8	103.66	105.58	105.96	104.4	105.87	105.09	105.7	105.96	105.89	105.53	105.14	105.64	103.79	106.87	106.82	105.6	105.73	105.94	106.65	105.17	105.75	105.05	105.99
107.81	108.41	107.83	108.45	107.62	108.27	107.08	107.48	107.48	107.51	107.51	107.95	108.12	109.06	107.1	108.17	108.28	107.42	107.57	107.27	108.27	109.26	106.93	107.36	105.54	107.49	108.14	107.99	108.65	107.63	108.95	107.6	108.28	108.4	106.79	108.18	107.47	106.52	108.93	107.46	108.13	108.78	107.68	107.23	108.99	108.33	107.61	107.93	107.79	107.95
108.91	110.08	108.4	107.42	108.47	108.28	109.03	107.36	108.48	108.02	109.66	107.69	108.03	106.44	109.18	108.03	108.26	109.22	109.69	109.12	108.8	107.93	108.88	108.52	108.75	108.21	110.81	109.13	109.37	108.95	110.05	108.02	108.18	109.68	108.33	107.87	107.96	109.42	108.97	108.25	109.41	109.18	108.52	108.94	108.5	107.11	109.24	106.86	106.7	107.71
101.27	100.36	100.97	100.56	101.22	100.75	101.46	100.61	99.789	99.857	100.97	101.99	100.42	102.57	99.895	102.68	99.97	101.1	100.7	99.423	100.98	100.78	101.05	102.09	101.76	102.01	100.53	101.86	101.52	100.14	100.14	102.64	100.99	99.409	99.819	100.65	100.77	101.84	99.545	99.925	99.665	101.12	100.98	102.02	99.577	101.19	100.46	100.65	100.53	101.38
99.937	101.11	99.658	100.98	100.93	100.37	101.18	101	100.7	101.81	100.82	102.04	100.01	100.09	100.35	100.28	99.656	100.11	102.32	99.894	100.63	100.4	99.927	101.36	102.09	100.89	101.65	101.32	100.95	100.95	100.4	99.908	100.7	101.63	101.47	100.43	101.06	101	99.881	101.86	102.71	100.13	100.58	101.87	100.76	100.27	99.366	102.13	100.77	101.17
106.17	107.35	105.57	105.4	105.73	106.22	106.02	107.22	106.32	105.3	106.72	106.85	105.73	105.7	106.43	103.82	105.85	105.6	104.91	106.27	105.04	107.04	105.41	104.48	105.5	106.31	105.28	105.84	107.07	105.9	106.64	106.5	103.93	106.13	104.76	107.13	108.32	107.4	104.39	106.85	106.41	105.81	106.05	105.14	104.78	106.42	106.18	104.93	106.03	105.29
111.96	108.76	110.13	110.75	110.44	110.58	109.83	111.19	110.04	108.14	110.41	110.99	108.88	110.24	111.46	111.8	110.2	110.23	110.8	110.25	111.13	110.47	111.14	110.33	110.49	110.63	110.67	109.59	110.65	111.77	108.84	110.11	110.21	111.24	110.25	110.69	110.28	110	111.85	111.09	110.04	111.03	111.25	111.98	110.85	110.41	110.66	111.52	108.46	111.49
110.24	109.38	111.83	110.47	110.72	109.91	111.6	110.06	110.83	111.14	110.9	110.53	110.07	110.04	108.55	110.37	110.48	110.29	109.69	110.81	110.97	110.02	110.44	111.27	108.39	109.65	109.95	111.38	108.79	112.94	109.34	111.32	110.31	109.17	110.25	110.52	110.4	111.32	111.15	110.5	109.53	109.75	111.47	108.79	109.69	110.66	112.17	110.27	110.25	110
106.17	106.33	106.32	107.11	106.43	105.87	106.22	104.96	103.88	105.42	106.79	107.25	106.32	108.25	105.86	107.29	105.89	106.35	105.69	105.57	107.79	105.68	106.94	105.79	106.03	104.99	106.71	106.21	107.56	106.4	104.66	107.35	107.79	106.72	105.88	106.44	106.6	106.03	105.14	106.3	106.19	108.54	106.15	107.57	106.72	105.6	105.46	105.54	106.18	107.25
106.51	105.48	105.69	103.78	106.86	105.56	106.56	107.9	104.77	106.25	106.04	106.21	105.83	105.95	105.64	106.63	105.97	104.79	104.88	106.1	106.47	104.47	106.38	105.33	105.89	104.45	105.47	106.65	104.67	105.64	105.42	106.28	105.42	106.53	105.78	105.11	106.36	106.07	105.44	106.25	105.31	105.84	106.37	107.02	104.96	106.33	103.87	105.52	105.44	105.54
107.14	105.74	106.97	107.31	107.62	105.6	106.28	106.41	107.35	107.02	106.61	104.79	106.49	104.79	106.9	106.39	106.35	106.61	106.68	107.97	107.81	105.4	106.47	108.17	107.81	107.8	106.75	105.99	106.82	104.75	106.13	106.09	104.96	107.88	105.64	105.24	105.34	108.67	104.34	106.62	107.59	106.93	106.28	108.42	107.64	106.79	105.45	107.1	107.01	105.71
100.72	100.77	101.41	101.67	101.18	99.623	100.66	101.47	100.97	101.41	101.13	100.73	101.27	100.33	100.89	100.72	100.73	101.96	99.958	99.456	101.76	100.86	102.13	101.35	101.29	101.41	101.12	99.811	99.596	101.24	99.406	100.44	101.09	101.94	99.669	100.55	102.05	100.17	100.89	100.98	101.66	100.9	101.22	100.51	100.37	100.42	100.55	100.25	102	99.079
99.58	99.171	100.54	100.85	100.7	100.4	99.121	100.33	100	100.3	99.904	100.79	99.435	99.784	100.52	99.908	100.83	100.02	101.42	99.492	100.37	100.6	99.871	99.497	99.783	99.891	101.41	100.12	100.36	99.655	102.01	102.35	97.973	99.936	99.933	102.13	100.61	101.63	99.44	98.046	99.501	100.02	99.907	100.93	101.77	100.83	99.99	101.29	101.12	100.77
107.79	107.03	108.68	108.18	108.68	107.81	106.87	108.62	108.18	108.32	107.66	107.58	108.92	107.02	107.67	106.8	107.39	109.55	108.15	108.34	108.38	106.91	107.43	106.5	107.26	108.31	107.56	108.25	106.8	107.95	108.67	108.15	108.14	107.26	107.53	106.28	106.99	107.87	106.72	109.51	108.41	107.99	107.16	106.04	108.86	106.27	107.81	108.23	107.05	105.83
105.2	105.75	105.77	106.13	105.39	108.03	106.3	104.5	103.47	104.57	107.19	106.86	105.5	104.72	104.88	105.23	106.69	105.4	106.99	105.27	105.38	104.83	106.48	106.88	105.23	104.42	106.11	104.74	105.67	104.84	105.57	106.57	106.18	105.93	107.27	106.22	105.74	106.9	106	106.06	106.75	105.7	105.17	106.27	106.59	104.9	107.34	106.93	105.72	104.28
104.62	106.04	106.85	106.1	105.96	105.81	105.7	105.31	105.7	105.78	104.36	106.29	106.17	105.62	106.03	105.01	105.65	106.03	105.87	105.32	106.2	106.1	106.13	106.1	106.14	104.43	106.61	103.97	106.43	104.71	105.88	106.31	106.35	104.39	104.78	106.73	105.57	104.95	105.72	105.08	105.15	105.72	106.65	106.45	104.66	106.12	105.43	105.95	106	105.11
107.75	106.56	105.4	106.6	106.65	106.97	106.53	107.29	108.46	107.09	107.42	105.74	107.32	106.58	106.08	106.68	104.72	106	107.04	105.88	107.86	106.49	106.55	106.22	106.85	105.7	108.01	107.78	105.06	106.53	106.39	107.18	106.67	106.26	106.1	108.13	106.95	106.14	105.31	106.97	105.68	107.07	106.31	105.76	105.49	107.49	104.7	107.98	106.23	106.68
105.92	106.48	106.43	105.77	105.62	104.74	104.76	105.24	105.56	105.19	105.45	104.65	105.99	104.79	105.13	107.81	105.92	105.05	105.27	105.57	107.08	105.48	106.46	104.46	105.07	107.6	105.75	105.25	105.35	105.55	104.66	104.74	105.22	105.16	106.57	105.01	106.4	105.73	104.66	106.44	106.75	105.27	105.43	105.35	105.02	107.15	105.14	107.82	105.34	106.37
104.89	105.82	105.16	105.58	105.84	106.6	106.75	106.02	106.09	106.22	103.96	108.35	105.62	105.44	106.91	105.84	105.97	105.4	107.51	105.31	105.16	107.59	106.59	105.8	107.3	107.31	107.28	106.27	105.27	105.84	107.12	106.61	104.29	106.26	105.68	106.29	106.64	105.76	107.76	106.3	104.41	105.18	107.71	107.24	107.28	107.96	107.75	106.4	108.23	106.51
107.77	108.23	107.07	109.43	108.16	107.51	107	108.41	107.28	107.65	108.56	108.39	107.74	106.22	107.37	107.73	106.9	106.64	108.31	107.83	106.65	108.16	107.9	107.54	108.41	106.6	108.03	108.44	106.71	108.4	108.8	108.01	108.24	108.18	108.82	107.23	107.6	108.04	108.32	108.26	108.61	108.59	106.69	107.1	108.22	107.69	108.79	107.88	106.97	107.94
105.9	105.55	105.86	106.26	104.91	105.79	105.58	106.02	103.61	107.3	105.18	104.93	106.01	105.93	105.06	104.76	105.69	107.11	105.82	106.33	104.78	105.3	104.87	105.66	106.12	105.56	105.58	106.56	103.79	105.69	107.07	105.87	107.15	106.63	107.16	103.93	104.58	106.4	105.04	106.59	105.83	105.63	105.34	105.39	105.84	105.54	104.76	105.54	106.03	105.4
106.8	109.52	107.66	106.93	108.88	108.01	108.38	108.67	108.57	108.68	109.04	108.94	107.69	106.38	107.5	108.03	106.32	109.12	107.49	107.92	107.86	107.94	107.88	106.69	108.44	107.84	107.24	109.07	109	108.74	108.2	108.51	108.32	109.07	107.99	109.46	108.35	108.81	108.58	107.9	108.43	107.84	109.76	108.27	108.09	108.16	107.89	108.27	107.37	107.79
107	105.74	106.62	107.12	108.37	106.68	105.72	108.26	105.82	105.86	108.52	106.03	107	105.24	107.42	105.98	106.68	106.88	106.57	107.51	105.87	106.28	106.1	106.99	105.62	107.59	106.63	107.97	106.14	107.61	106.84	106.67	105.87	107.38	106.2	106.42	106.7	107.04	106.68	107.31	107.47	105.69	106.05	105.55	107.09	104.73	106.1	106.11	106.69	106.2
106.29	105	105.91	104.06	107.08	106.57	105.7	104.61	106.13	104.39	103.51	106.1	105.1	108.11	105.59	105.58	106.67	105.95	105.54	106.81	106.25	106.03	105.17	105.41	104.38	106.85	104.81	105.77	106.57	107.03	106.38	106.38	106.28	106.89	105.61	105.03	104.47	105.62	106.1	105.81	107.68	107.13	104.22	105.93	105.72	105.31	104.19	105.91	104.76	104.91
107.32	108.86	108.86	108.22	107.87	110.01	108.27	108.88	108.95	108.99	108.39	109.71	109.18	109.27	109.12	109.81	108.69	107.83	109.03	109.36	108.86	109.15	108.16	108.09	108.95	108.9	107.03	108.05	108.38	109.19	109.09	108.08	108.25	109.47	108.4	108.15	108.38	108.83	106.6	107.99	107.3	107.52	108.99	108.34	107.51	106.37	108.61	107.1	109.42	107.74
107.26	105.4	107.44	105.32	106.36	107.05	105.82	105.67	107.42	106.09	106.88	104.87	107.78	106.96	106.01	107.01	106.27	107.27	107.58	105.84	106.81	106.35	105.57	106.44	106.65	107.59	106.49	105.29	104.21	106.85	105.6	105.35	108	107.33	105.63	106.67	106.03	104.26	106.87	105.78	106.05	104.2	105.79	107.12	106.36	105.39	107.38	107.46	107.14	106.27
108.83	109.3	109.3	106.83	107.9	108.39	109.41	110.24	108.5	109.74	107.42	108.49	109.55	108.47	108.34	108.86	108.34	108.06	109.59	107.88	109.07	109.39	110.38	108.19	109.54	109.7	109.13	108.82	108.95	109.05	108.05	108.32	108.1	108.6	108.68	108.66	110.1	108.23	108.71	108.26	110.5	109.83	107.37	108.89	108.55	108.8	108.34	109.15	109.46	109.41
104.08	106.19	106.21	106.2	106.18	105.85	105.9	106.84	106.41	105.26	106.81	107.21	107.07	107.88	106.22	107.21	106.06	106.7	106.8	105.06	105.94	107.12	105.58	105.22	106.34	105.59	105.54	104.91	105.28	106.88	106.26	105.95	106.7	105.83	107.71	106.25	105.68	105.61	106.66	107.41	105.88	106.66	108	105.91	108.27	107.76	107.07	106.98	106.15	107.25
101.07	100.51	100.63	99.567	101.16	100.28	100.94	100.22	100.65	99.928	100.97	98.871	99.3	99.36	100.52	100.9	99.488	99.958	100.03	100.76	99.646	100.19	100.32	99.945	98.864	101.01	100.19	98.682	101.79	100.37	99.232	99.817	99.122	101.24	99.734	100.61	100.49	100.58	100.38	99.529	99.659	100.26	100.38	100.73	100.18	100.66	99.643	99.872	100.3	99.897
107.87	107.34	108.32	107.8	107.58	107.17	108.44	108.74	107.8	109.2	108.02	107.01	107.53	108.43	107.84	108.05	107.25	106.39	107.47	108.03	108.91	108.42	108.51	108.6	109.43	107.56	107.71	108.62	108.69	108.76	108.57	107.76	107.85	106.89	107.08	109.15	109.38	106.35	108.26	106.77	109.03	107.88	108.56	107.3	107.26	109.11	107.35	107.77	107.8	106.25
107.76	108.63	106.42	106.16	106.03	105.53	106.01	106.09	108	107.3	105.86	105.61	107.39	105.56	106.29	106.69	105.75	105.69	108.67	107.05	106.43	105.65	105.54	106.65	107.09	105.48	107.45	107.54	106.65	106.72	105.55	106.21	107.03	105.25	106.65	106.55	106.92	106.35	108.12	103.98	105.85	106.66	106.45	106.52	107.83	107.32	107.68	105.68	107.32	106.17
102.33	102.03	102.56	102.78	103.56	103.04	101.99	102.65	103.97	101.08	103.75	102.87	102.37	103.44	102.88	102.31	101.16	102.7	104.07	103.3	102.7	104.13	102.4	104.32	102.49	101.58	103.56	102.67	101.84	102.4	101.8	102.41	102.67	101.97	103.26	101.72	101.57	103.54	101.93	102.55	102.37	102.96	103.39	103.04	103.53	104.11	102.88	102.62	103.22	102.48
105.35	106.53	106.21	106.13	106.52	106.17	106.55	106.06	105.38	104.51	106.08	107.12	106.82	106.08	105.82	105.3	106.07	105.71	105.84	105.36	106.2	105.27	106.43	106.41	107.31	106.13	105.62	106.48	106.34	106.35	105.3	106.85	106.29	106.53	105.9	104.77	105.54	105.28	107.23	104.31	105.34	105.07	106.26	105.58	105.51	103.53	105.72	104.5	105.75	106.1
106.6	105.25	105.22	104.24	106.31	107.37	105.73	104.49	105.67	106.89	105.42	106.22	105.85	106.38	106.09	105.74	106.05	104.8	106.54	106.6	105.08	105.19	105.12	105.84	106.92	106.19	104.51	103.88	106.62	106.9	106.81	106.16	106.02	105.62	104.34	108.35	104.93	105.22	105.45	104.77	105.7	106.66	103.98	105.74	106.6	105.13	103.33	105.56	105.44	105.37
106.44	104.19	105.42	106.04	103.59	105.59	105.64	106.43	105.84	106.69	106.78	106.03	103.96	106.14	104.48	105.14	106.39	106.02	106	105.43	105.49	104.44	105.09	105.57	106.92	106.55	105.54	105.59	106.92	105.83	104.52	106.02	104.91	104.14	105.55	105.73	106.33	105.66	105.78	105.63	105.53	107.25	105.63	104.84	105.07	105.62	104.92	106.3	105.15	105.92
106.99	107.85	108.39	107.91	109.13	108.8	108.85	108.43	108.66	107.92	110.09	107.7	107.48	106.97	107.09	107.57	108.45	108.46	108.71	106.91	108.54	108.35	109.05	107.97	108.63	107.33	108.86	107.26	108.35	109	109.34	107.74	108.31	108.89	107.7	107.1	108.06	107.38	107.07	107.76	108.44	108.2	108.54	108.9	108.13	108.26	109.06	109.17	107.52	108.38
106.04	106.25	104.92	104.72	104.93	105.9	105.66	105.54	104.56	105.97	106.2	105.25	106.27	106.05	105.05	105.58	105.37	105.37	105.65	105.94	104.31	105.71	105.79	106.06	106.35	105.89	106.15	105.81	105.51	105.58	106.28	106.03	106.81	106.12	106.39	105.17	104.66	105.79	105.35	105.51	106.08	106.08	105.53	105.63	106.45	105.44	107.37	104.99	106.07	105.74
109.35	107.17	109.16	107.72	108.15	109.14	107.75	107.93	109.92	106.97	108.69	107.06	107.61	107.61	107.84	108.7	107.95	107.98	108.88	108.32	108.55	107.9	108.23	108.36	108.45	107.5	108.88	107.17	106.74	108.39	107.88	108.21	108.73	105.96	108.27	109.14	107.42	109.84	107.83	108.89	108.01	109.83	107.87	109.47	108.33	107.89	108.61	108.52	108.61	108.38
107.32	108.49	108.4	107.86	107.93	108.07	109.35	108.45	108.57	108.42	107.16	109.5	107.15	108.34	108.28	106.46	107.66	108.46	107.3	107.37	108.22	107.96	108.84	107.58	107.93	109.18	107.85	109.6	108.59	107.54	108.5	109.32	106.93	107.86	106.62	108.63	108.66	107.98	107.42	105.95	108.24	106.76	108.58	109.36	108.14	106.81	107.5	107.34	107.94	107.66
97.452	96.784	98.783	99.923	97.109	97.229	97.516	98.922	97.807	97.331	99.751	99.032	96.991	98.159	98.386	99.383	98.846	97.9	97.604	98.583	99.215	97.571	98.352	96.214	97.378	98.769	97.511	98.529	98.879	97.696	97.516	96.595	97.309	98.242	97.933	98.422	99.496	97.96	97.052	98.465	96.905	97.001	97.879	97.802	98.238	98.065	100.03	97.385	98.511	97.97
107.22	108.11	109.19	107.92	107.76	108.61	108.39	108.01	109.69	109.41	107.78	108.54	107.87	108.54	109.3	107.32	109.3	108.92	108.8	108.42	109.89	106.86	108.72	107.57	107.77	108.37	108.74	107.03	107.8	107.75	108.41	109.23	108.17	109.56	108.9	109.25	108.67	108.03	105.6	109.57	109.08	108.28	107.42	108.24	107.51	108.06	109.4	107.28	108.23	108.97
107.47	106.93	107.61	106.94	106.33	106.66	107.27	107.22	106.35	106.9	106.69	105.47	106.94	105.98	105.94	108.8	106.03	105.37	105.7	105.39	107.24	106.64	106.7	106.5	105.62	105.88	106.17	106.46	106.64	106.58	107.31	105.17	105.17	106.9	107.02	106.61	105.72	105.83	105.93	106.43	106.75	106.41	105.93	105.83	105.96	106.3	107.07	106.13	106.69	106.75
102.43	101.05	101	101.52	99.481	101.63	101.81	100.63	101.06	100.59	99.904	100.48	101.07	100.84	101.26	99.686	100.92	101.12	99.947	101.42	101.57	100.81	102.2	103.33	101.74	99.862	100.44	100.56	101.21	99.96	101.17	99.232	99.397	100.76	99.516	100	99.838	101.17	100.37	99.484	102.77	101.52	101.03	100.99	100.87	103.05	102.85	99.991	100.03	99.975
104.58	104.87	103.86	106.61	104.69	104.63	105.87	105.54	108.09	107.03	104.15	105.75	105.69	102.83	104.65	106.04	105.25	105.88	107.7	104.83	106.16	104.57	105.22	106.31	105.79	105.41	105.56	104.05	105.22	107.15	106.33	105.29	106.28	104.37	106.36	104.12	105.88	104.48	104.69	105.09	106.8	104.59	106.09	106.33	104.6	106.06	105.17	105.8	107.33	104.22
106.63	107.5	109.29	107.36	107.51	108.59	107.72	108.58	108.27	108	107.45	108.87	109.44	108.15	107.31	108.93	108.15	107.6	108.74	108.44	107.5	108.43	109.97	106.51	108.85	107.21	108.86	108.29	107.31	107.58	109.48	107.98	107.49	107.42	106.19	107.64	108.04	107.95	107.8	107.35	108.07	108.47	108.23	108.05	108.96	107.9	107.39	107.85	107.2	106.34
104.4	106.25	106.02	106.84	104.69	105.9	106.38	104.51	105.25	105.71	107.73	104.79	105.88	105.52	105.51	106.87	106.9	105.67	106.51	105.9	106.09	105.82	107	106.51	105.57	105.82	105.36	105.09	106.9	104.9	105.34	106.18	105.87	105.59	104.24	105.55	105.32	105.53	106.14	105.4	106.91	105.62	106.97	104.63	106.01	105.83	105.73	104.5	105.58	105.68
101.56	100.03	99.975	101.21	100.01	98.526	101.79	100.34	102.2	100.64	100	99.009	99.694	101.76	99.249	98.544	101.62	99.433	98.781	99.887	99.574	100.95	101.26	101.41	100.68	98.696	100.23	100.19	99.754	100.17	99.838	100.1	100.75	101.05	100.05	99.579	101	100.85	99.333	100.98	99.394	99.598	100.97	99.99	99.846	100.86	101.32	101.35	100.46	101.34
106.97	107.39	105.04	105.52	105	106.45	105.87	106.58	105.55	105.21	106.13	105.32	106.15	105.74	106.48	105.56	104.92	106	104.94	106.01	106.07	103.99	105.82	104.57	104.26	105.65	105.89	104.28	106.78	105.79	104.78	104.66	105.51	105.4	104.19	105.84	105.55	105.58	105.95	105.84	105.52	105.83	106.45	104.34	104.93	105.82	106.43	105.26	105.6	105.12
105.82	105.46	104.14	104.17	104.94	105.2	106.56	104.74	104.88	107.01	106.34	106.4	105.33	104.82	104.72	105.41	104.98	105.25	106.7	104.3	105.22	106.5	105.73	105.45	104.1	105.86	105.84	106.05	105.45	105.88	105.32	105.54	105.43	105.95	105.31	104.91	105.84	105.37	107.23	105.99	105.57	104.37	105.76	104.08	105.38	106.12	106.75	105.05	107.84	106.16
98.165	97.908	98.519	98.496	99.149	100.63	100.62	97.499	99.443	99.693	99.063	96.707	98.406	99.82	99.71	98.817	100.5	99.133	97.562	100.39	98.258	97.994	100.37	99.443	99.537	97.822	98.846	99.051	97.732	97.394	99.975	99.091	97.8	96.683	97.995	97.873	99.462	97.735	99.519	99.283	98.068	98.144	99.611	98.644	100.05	97.716	99.19	98.859	97.749	99.055
104.81	105.03	105.39	106.57	105.97	106.95	106.4	107.17	105.23	105.49	106.61	107.37	105.36	107.43	106.25	105.29	105.53	107.02	106.38	105.09	105.08	106.49	106.27	108.36	105.53	106.72	107.98	106.63	107.46	105.52	106.39	105.27	107.05	107.47	107	107.15	106.59	106.43	107.87	104.43	105.88	107.28	107.2	105.51	106	107.65	106.76	106.36	106.36	106.8
109.15	107.37	109.64	109.08	108.2	108.99	107.03	107.92	108.68	109.9	109.1	107.74	109.12	108.31	107.85	107.86	108.89	108.48	107.97	109.65	108.04	108.01	109.89	109.11	107.8	107.39	108.93	110.12	109.15	107.19	107.53	108.25	109.27	109.05	108.69	108.73	108.88	108.05	108.24	110.07	107.47	107.8	109.47	108.88	109.38	107.26	108.52	107.76	109.35	107.93
98.525	97.624	97.968	97.293	95.465	97.936	96.443	97.272	98.301	98.904	98.734	98.169	97.618	100.1	97.11	98.212	99.284	98.324	96.524	98.261	97.099	97.883	96.077	98.634	98.467	100.16	99.955	97.874	97.579	98.608	98.216	98.284	98.629	98.449	97.559	98.203	98.364	97.481	98.079	98.37	97.88	97.432	97.37	98.616	98.423	97.847	97.936	98.109	99.128	97.457
105.81	106.32	104.29	105.93	105.41	106.33	104.95	107.22	103.3	104.76	105.97	105.81	104.85	106.84	103.95	104.98	106.04	106.52	104.97	104.92	106.38	107.81	106.58	106.13	107.09	105.58	104.34	105.69	105.08	105.31	104.02	105.04	107.71	103.93	107.28	105.45	106.72	105.6	105.8	104.73	104.55	106.45	105.96	105.06	104.43	104.5	107.22	106.64	104.34	106.29
97.93	98.073	97.192	100.44	97.639	98.967	97.383	98.558	97.462	98.212	97.444	96.961	98.231	99.385	97.094	98.121	99.423	97.519	97.67	96.841	97.189	97.732	97.635	98.142	97.931	98.29	97.397	98.318	100.12	97.091	98.431	98.931	98.027	96.926	98.96	97.544	99.031	99.467	98.578	98.477	98.995	99.939	97.974	98.403	98.279	99.691	98.25	98.455	97.075	97.097
105.4	106.34	105.14	105.54	106.31	105.95	104.91	106.27	102.56	105.7	104.91	102.93	104.75	106.16	105.65	105.59	105.51	105.25	105.44	104.7	104.48	107.18	104.36	105.63	105.75	104.7	106.07	105.66	105.25	104.98	107.13	105.83	105.62	104.79	103.89	105.04	105.67	105.92	105.52	106.13	106.29	105.51	105.12	105.69	107.11	104.97	106.45	105.53	106.72	104.41
106.44	106.6	107.56	107.45	106.8	105.87	105.41	107.14	105.87	106.25	107.04	106.37	106.56	105.96	107.26	106.01	106.62	107.3	104.87	107.23	105.82	106.71	105.35	105.02	107.49	107.25	105.88	105.15	107.05	105.35	106.92	106.98	107.6	107.26	107.1	106.07	107.01	106.29	105.13	107.35	106.64	105.55	107.06	107.18	106.8	108.11	107.06	106.75	105.9	106.48
99.067	100.25	99.478	99.835	100.13	102.06	99.717	100.3	99.587	100.16	99.11	100.39	100.83	100.68	99.865	99.242	98.055	101.18	99.781	100.38	98.908	100.65	99.754	101.21	100.15	99.794	101.17	101.22	101.42	100.46	100.72	100.64	100.82	100.1	99.578	99.766	100.63	100.05	99.55	100.24	101.12	100.58	101.53	100.31	101.67	100.58	99.216	100.05	100.46	100.64
104.91	106.49	105.36	105.83	106.9	105.93	107.7	105.68	107.55	107.84	105.98	106.21	108.79	107.23	106.3	105.66	106.94	105.87	105.58	108.3	106.83	104.19	105.45	106.18	107.03	106.95	105.62	105.29	107.7	106.66	106.41	107.58	105.89	105.81	106.56	106.78	105.7	105.65	106.54	107.18	105.99	104.89	106.74	106.92	106.49	105.57	106.08	107.33	105.81	107.02
107.09	105.46	105.16	104.97	106.46	106.67	104.14	105.85	105.92	105.95	106.59	104.5	105.59	105.64	105.71	105.95	106.55	105.24	106.63	105.56	107.55	104.94	103.43	104.56	106.06	105.63	105.64	108.01	106.74	105.68	105.04	104.92	105.4	104.74	106.49	105.46	105.51	106.12	104.77	105.92	104.43	106.85	105.45	104.87	105.05	105.29	105.91	108.51	104.27	105.84
105.87	107.79	105.32	106.6	108.41	106.29	107.36	107.33	104.94	106.5	106.63	107.03	106.12	107.87	105.02	106.71	104.85	106.74	106.34	107.18	107.13	106.11	106.29	105.49	105.34	106.71	105.36	107.45	108.74	106.35	106.01	106.4	106.28	106.46	108.44	105.63	107.33	106.23	106.15	106.81	106.05	105.9	107.64	106.83	107.25	106.86	106.23	106.75	108.04	105.21
107.39	107.7	106.65	105.11	106.86	104.6	106.33	107.1	105.22	105.89	107.43	106.78	105.6	105.89	107.31	108.41	106.04	107.58	106.64	107.18	106.74	105.88	106.37	105.83	106.35	105.55	105.93	107.16	106.1	107.17	108.11	107.2	106.88	106.6	105.12	105.92	107.36	106.36	106.03	106.75	106.16	104.55	106.59	106.17	106.38	104.67	105.63	106.61	105.82	105.84
99.604	100.74	100.78	100.25	99.682	100.04	100.42	101.23	97.346	99.666	99.459	100.51	99.453	100.96	99.824	99.523	99.497	100.24	99.252	101.78	98.926	100.14	100.9	102.16	101.12	101.28	100.19	99.707	99.792	100.17	101.23	101.58	99.026	100.85	100.74	99.062	99.858	100.58	99.278	100.92	98.957	99.552	100.72	100.28	101.14	99.256	99.789	100.97	100.52	99.887
105.13	106.81	107.1	106.19	105.51	104.17	104.25	105.54	105.97	104.68	106.38	105.92	106.31	104.83	106.21	106.09	105.22	106.67	105.2	106.98	105.65	105.05	105.62	105.16	105.32	106.6	106.16	105.77	106.31	106.19	106.44	106.39	105.61	105.79	104.64	104.12	105.61	104.01	105.51	106.3	105.23	105.55	105.6	104.46	105.27	105.96	106.13	105.06	104.68	104.46
111.58	110.27	111.56	110.21	109	109.63	111.01	110.81	108.84	110.93	110.82	110.14	111.34	110.53	110.5	110.63	111.67	110.35	109.62	111.69	109.78	110.35	110.2	111.49	110.62	110.98	110.5	109.98	110.52	110.51	111.23	110.25	109.85	110.57	108.92	111.16	109.7	109.83	110.7	110.91	110.66	109.9	110.33	110.92	108.97	111.23	111.38	111.87	110.02	111.73
106.35	109.18	108.72	107.4	107.75	108.31	106.69	107.75	108.08	107.3	107.67	108.48	108.27	107.89	108.02	106.82	107.87	106.61	106.42	107.3	108.16	108.45	108.32	108.12	108.1	107.55	107.23	108.08	106.5	107.11	107.97	107.19	107.94	107.28	107.39	108.34	106.44	108.04	108.05	106.58	107.75	106.38	109.39	107.92	107.67	107.38	109.62	106.81	109.36	107.63
106.73	106.66	105.82	105.54	106	107.05	106.16	105.87	107.22	106.64	105.73	106.11	105.33	105.9	105.83	104.6	106.6	104.46	106	104.44	106.62	105.3	106.45	104.86	105.37	106.79	105.21	105.41	105.77	104.27	103.88	106.42	107.78	106.11	106.45	105.16	106.83	106.93	104.18	105.77	104.84	106.19	106.12	105.23	105.28	106.71	105.93	106.15	106.34	105.13
98.798	99.577	99.017	98.502	99.868	99.452	100.73	99.415	99.805	98.454	100.27	99.317	99.99	98.973	98.194	99.979	99.845	100.08	99.485	100.48	98.495	98.711	99.342	98.252	98.609	98.193	97.593	97.206	98.127	98.61	99.549	99.235	97.695	97.765	98.76	100.2	98.502	99.785	99.285	97.122	99.317	100.01	99.406	99.394	99.421	97.86	100.67	98.499	99.216	101.24
100.6	101.31	100.19	99.527	99.208	100.86	100.07	99.276	101.09	100.96	100.55	99.111	99.801	100.05	99.544	100.9	99.944	100.1	100.43	101.02	100.93	100.31	100.54	101.05	100.13	100.02	100.04	98.861	97.924	100.53	99.455	101.85	101.45	100.43	100.39	99.611	101.74	100.47	101.15	100.56	100.81	101.89	99.583	99.377	100.69	98.911	100.66	100.09	100.92	100.19
108.07	107.73	107.8	109.38	107.99	107.39	108.75	106.46	108.52	108.73	108.97	108.97	108.85	108.84	108.16	107.86	108.81	109.03	107.16	109.12	109.57	109.25	110.29	107.53	107.74	109.4	107.84	109.01	107.34	108.44	108.15	108.85	107.16	106.12	107.16	107.67	108.48	107.76	109.14	109.18	106.4	109.35	109.24	107.4	108.46	107.52	108.26	108.02	108.51	111.22
105.55	107.01	104.88	106.17	106.84	106.41	106.08	106.92	105.53	106.23	106.38	104.6	107.36	103.96	105.16	105.4	105.84	106.3	104.42	104.94	105.14	105.18	105.3	105.49	105.43	106.2	106.54	105.71	105.78	104.95	104.07	106.04	106.49	106.83	105.03	106.54	106.33	106.17	106.08	105.47	105.91	105.71	106.08	107.4	106.26	104.72	106.06	106.22	104.8	106.66
110.99	110.1	110.26	110.53	110.27	110.58	112.19	110.02	108.98	109.9	111.52	110.15	110.87	110.96	108.79	109.69	110.31	109.82	110.75	110.22	112.58	110.78	111.46	111.23	108.42	111.28	110.35	110.06	110.79	109.25	110.38	110.4	110.17	109.5	110.11	109.41	109.26	110.46	110.49	108.72	110.45	110.36	109.57	110.9	109.93	110.37	109.8	111.27	111.3	110.83
109.6	108.9	108.63	108.31	107.58	109.06	107.69	107.54	107.47	108.24	107.48	108.3	108.39	107.89	108.92	106.47	108.43	109.43	107.23	108.22	108.44	108.5	107.65	107.68	107.36	107.71	106.49	107.75	108.64	107.22	108.08	108.97	106.89	108.83	108	107.46	107.91	108.11	106.81	108.54	107.27	107.88	106.52	109.57	109.95	107.83	109.31	108.75	107.88	108.51
109.39	108.07	107.38	109.38	108.14	107.2	109.38	108.02	108.19	108.1	108.69	108.41	109.45	108.95	108.72	108.74	108.37	107.62	108.81	107.96	109.89	108.32	108.9	108.31	107.98	107.03	108.4	109.93	109.21	109.01	108.28	109.63	107.52	108.92	109	108.54	109.59	108.21	107.53	108.88	107.56	109.37	110.19	108.74	107.86	109.88	108.79	108.87	108.44	108.93
107.69	108.79	109.59	107.24	108.54	108.44	108.05	109.15	106.84	107.48	108.02	109.8	110.18	107.08	108.09	107.64	108.18	108.97	107.42	108.99	107.5	108.41	108.56	110.71	107.5	108.22	108.96	108.53	107.62	107.96	109.06	107.94	108.77	107.96	107.6	108.36	109.25	109.57	109.6	108.19	106.95	108.23	108.71	107.74	108.85	108.52	109.11	107.89	109.46	108.46
98.46	97.136	96.724	96.82	97.733	98.246	95.718	98.973	97.703	96.339	98.069	99.263	98.234	99.828	99.239	98.044	98.702	99.58	96.995	97.181	100.2	97.353	98.684	97.11	98.418	97.523	98.444	98.947	98.05	96.595	97.414	98.747	97.817	99.441	97.727	96.51	98.362	97.557	97.432	98.19	98.787	97.192	98.123	100.08	97.991	99.323	97.538	98.606	97.344	97.447
96.405	96.589	96.091	97.537	97.312	99.101	98.524	98.61	98.933	98.104	98.179	97.262	98.135	96.888	97.58	99.108	97.883	97.551	99.387	99.166	98.859	97.835	98.787	98.628	97.629	98.389	98.621	96.879	96.894	98.638	98.576	96.802	97.812	98.223	98.687	98.261	97.065	96.655	97.143	98.367	97.089	96.978	98.356	98.068	96.952	98.788	98.797	97.395	98.253	95.507
108.41	108.74	109.85	107.49	106.99	107.42	107.4	107.9	106.84	109.22	108.33	108.88	107.99	108.29	108.01	106.07	106.61	108.53	109.35	108.71	108.53	110.1	107.67	106.74	108.56	107.21	107.58	107.31	108	108.58	106.75	109.58	107.02	108.32	107.59	107.28	107.15	109.14	108.32	109.78	108.6	108.6	107.64	107.36	108.82	107.83	108.2	107.69	107.81	108.41
105.7	105.16	105.74	106.2	106.1	106.32	105.32	105.55	106.22	106.15	105.57	104.89	106.59	106.27	107.58	104.64	105.64	106.17	106.58	106.26	106.52	105.38	105.37	104.7	107.34	106.67	106.24	105.89	106.71	105.21	104.84	106.12	105.12	104.03	105.09	105.49	105.09	107.33	106.09	104.45	104.53	106.25	106.25	106.12	105.31	107.01	105.92	105.75	106.16	106.57
108.09	108.59	107.5	108.29	107.11	109.78	107.33	107.55	107.65	108.93	107.35	108.41	107.72	107.24	107.67	108.72	107.45	108.26	109.22	107.36	105.95	107.99	108.12	108.08	107.97	108.52	106.11	109.07	107.07	107.02	108.9	108.27	108.12	107.85	107.1	106.14	106.9	108.49	106.21	106.9	107.99	108.39	108.56	107.95	106.93	107.69	108	107.9	108.11	107.54
108.17	109.84	109.04	109.04	107.31	107.34	108.1	107.1	107.6	108.31	107.78	107.62	108.4	107.77	108.48	107.45	107.84	108.15	107.72	106.49	108.86	107.5	107.01	108.62	107.87	108.19	108.5	108.54	106.8	108.02	106.35	107.14	107.2	106.69	107.84	107.96	108.14	107.82	108.13	106.45	108.74	108.51	107.14	107.41	108.45	108.68	106.87	107.63	107.71	107.95
104.9	105.4	107.16	106.39	107.7	107.77	106.91	106.73	108.4	105.79	107.04	107.65	107.41	106.84	107.38	107.02	106.53	107.04	104.45	107.66	105.34	106.85	106.12	106.07	105.61	105.47	108.07	106.04	106.49	105.89	107.99	107.09	106.73	107.29	105.83	106.56	107.21	106.54	105.31	107.13	106.96	105.98	107.61	105.45	107.55	107.29	107.58	104.98	105.75	106.74
97.846	99.679	99.247	97.748	99.763	99.852	98.236	99.619	98.993	97.695	98.747	98.871	98.187	98.983	99.556	100.02	98.829	98.142	98.553	98.336	99.137	99.979	99.419	99.545	98.762	99.31	99.15	99.29	98.345	98.883	97.165	98.885	99.377	98.708	99.591	99.109	98.949	97.06	98.097	99.335	98.791	99.454	99.814	99.198	98.252	98.351	99.176	100.1	99.025	99.141
105.55	104.24	106.44	105.25	105.71	103.5	105.96	106.11	105.31	105.25	105.16	106.81	106.85	107.16	106.21	105.1	104.79	105.19	105.06	105.31	104.82	104.04	105.39	104.15	105.04	104.43	106.54	105.76	106.5	103.84	103.66	106.43	106.39	104.91	105.25	106.67	104.18	107.36	104.86	105.11	106.18	105.81	106.24	105.08	106.28	105.73	106.2	106.8	104.98	106.11
107.72	106.16	105.65	106.41	107.78	105.96	106.81	107.76	106.65	106.89	105.87	106.48	106.6	107.33	105.8	105.83	107.51	107.78	106.61	106.99	107.45	107.11	107.08	105.46	105.92	106.33	107.66	108.15	107	106.03	106.67	106.39	105.36	106.35	105.2	106.59	105.59	107.65	105.86	106.6	106.22	106.47	105.64	107.19	106.62	106.73	106.82	108.3	107.45	106.49
103.91	106.26	104.44	105.8	105.19	105.11	106.75	106.22	104.49	105.42	105.56	106.13	106.14	104.93	104.93	102.93	105.89	105.67	104.09	105.4	105.07	105.51	106.44	105.77	104.74	105.51	105.23	106.42	105.99	105.97	104.28	106.82	104.93	105.71	105.98	104.91	106.35	106.23	105.48	105.93	107.16	105.78	105.52	106.54	105.56	106.68	105.5	105.29	105.37	105.15
106.15	104.8	106.37	106.24	106.05	106.47	105.92	104.27	105.4	105.83	104.77	105.5	103.91	106.52	106.73	106.2	106.69	105.53	105.69	105.17	105.2	103.7	106	103.67	105.57	105.85	105.74	106.39	104.88	106.51	106.21	104.46	105.91	106.66	104.35	104.44	107.01	105.59	105.54	105.73	106.4	104.97	104.6	105.57	105.95	104.74	105.72	105.29	105.71	106.2
109.08	107.82	106.69	108.45	108.36	106.76	107.84	107.12	106.56	107.94	108.27	107.6	109.83	107.93	106.4	107.34	107.53	107.88	108.7	108.2	108.12	107.13	107.03	108.17	107.45	108.01	106.86	107	108.17	107.19	108.12	106.85	108.03	108.09	108.75	108.63	108.17	108.61	107.71	107.98	108.02	108.4	107.47	108.21	107.58	106.98	108.52	107.98	107.74	107.86
108.2	112.01	110.7	109.57	110.68	110.09	111.12	110.3	109.08	109.41	111.19	109.24	110.21	111.03	112.15	111.48	111.21	110.48	110.73	110.03	109.91	109.79	109.95	109.04	110.63	109.54	110.97	111.26	109.75	109.55	110.55	110.66	111.32	109.38	110.22	110.92	109.96	111.82	109.46	111.01	110.72	111.07	110.93	108.76	110.24	109.99	109.27	109.94	108.93	110.71
107.31	108.24	108.76	108.33	108.32	108.52	108.39	110.16	109.15	108.41	109.06	107.83	108.44	108.43	108.47	108.1	108.04	105.48	107.64	108.68	107.05	108.84	109.11	108.87	109.17	108.09	109.29	107.37	108.74	107.74	109.34	108.43	108.51	107.68	107.77	106.98	107.52	108.18	106.89	107.78	108.1	108.88	107.57	108.4	109.09	107.42	106.97	107.81	108.14	108.86
110.11	107.9	108.29	107.24	110.44	107.92	109.99	107.06	108.42	107.94	106.99	107.16	108.45	109.44	109.24	109.21	107.09	108.71	109.73	106.99	107.95	110.17	107.54	109.15	108.18	108.93	108.87	108.88	108.52	109.77	109.7	107.6	110.13	108.55	108.37	109.16	108.69	110.09	107.83	108.77	107.87	109.02	109.33	108.35	107.39	109.39	107.23	109.38	106.81	109.65
106.28	105.92	106.96	107.39	107.38	108.29	105.46	104.33	104.01	106.97	106.23	106.87	106.82	105.68	106.15	105.75	105.27	106.19	105.66	104.66	105.42	106.79	108.43	104.59	104.76	105.55	105.83	105.9	106.76	106.28	106.57	105.67	106.06	104.05	105.2	104.91	106.74	105.12	106.81	104.82	106.15	106.37	105.77	105.83	106.32	105.81	105.76	106.33	105.42	105.2
105.71	106.52	105.4	105.2	104.88	106.44	102.73	105.32	106.95	105.23	106.35	104.36	105.2	105.75	104.88	105.74	105.91	105.53	105.77	106.02	105.31	104.49	106.38	104.18	104.32	106.34	105.3	104.63	106.97	106.31	107.29	104.97	105.74	106.5	105.96	106.7	105.78	106.07	105.92	106.26	104.86	105.89	106.5	105.02	105.27	104.19	105.34	105.34	106.22	104.75
107.75	108.88	107.28	108.97	109.19	108.91	108.35	108.84	108.81	107.51	108.79	107.24	107.64	107.25	108.24	108.91	108.37	109.61	108.13	108.78	108.44	107.98	108.27	108.71	108.82	109.83	108.01	108.41	108.84	107.05	107.83	108.14	106.3	106.64	106.38	107.83	108.28	108.35	109.32	107.68	107.36	108.38	109.5	108.17	107.41	108.02	108.24	108.23	107.44	108.42
105.89	106.06	109.66	106.41	107.08	108.81	107.32	107.39	106.68	106.58	106.3	104.69	107.32	107.14	105.6	107.67	107.07	104.84	106.05	106.46	106.12	107.52	108.18	106.65	107.42	108.77	106.83	106	105.91	105.78	106.64	106.14	107.73	107.51	106.99	108.69	106.93	105.85	107.56	105.84	105.9	107.97	106.51	108.6	105.7	106.8	107.84	107.82	106.84	103.94
107.88	107.01	107.98	107.8	106.61	108.1	108.83	106.73	107.39	108.35	107.42	107.46	106.64	107.91	105.93	107.92	109.49	108.3	108.47	107.66	108.6	108.65	108.93	108.02	107.02	108.3	108.14	108.63	107.98	108.13	109.2	106.98	109.53	108.22	107.97	108.29	108.69	109.11	108.78	107.01	108	108.13	108.1	109.5	105.75	109.88	107.7	107.36	107.95	109.27
106.18	106.53	106.4	105.5	106.56	105.05	107	104.83	105.64	107.89	104.13	108.38	106.86	105.7	106.16	105.43	107.27	104.48	105.69	106.76	106.74	103.89	105.76	106	105.43	105.78	105.47	106.38	105.21	105.03	105.94	106.3	105.79	104.5	105.99	104.85	105.23	105.57	106.5	105.45	106.08	106.73	105.64	106.2	106.63	106.77	105.17	104.9	105.65	106.24
101.88	99.106	100.62	99.465	100.11	100.71	100.95	100.35	100.26	100.16	99.791	100.31	99.816	98.921	101.17	99.055	98.252	100.03	101.97	99.803	100.31	100.65	99.706	100.31	99.51	99.697	101.64	99.581	100.56	100.01	100.79	99.476	100.58	99.5	101.75	99.114	99.691	100.17	101.78	100.03	100.32	100.71	98.956	101.56	99.993	99.445	100.44	99.987	100.7	100.6
108.06	108.65	108.04	108.6	106.42	108.62	108.59	109.87	107.83	108.5	108.91	108.48	108.52	108.22	108.6	109.19	107	106.75	108.02	107.82	107.31	107.2	108.43	107.28	107.47	108.64	106.57	107.7	107.47	109.06	107.75	107.48	107.79	107.69	107.99	107.24	107	108.45	106.1	107.09	107.41	107.53	107.6	109.17	109.14	108.55	109.26	108.48	107.14	107.4
106.44	107.45	108.87	108.85	109.4	107.44	108.87	110.12	106.55	108.09	108.37	110.16	107.45	106.93	107.37	107.55	108.83	107.74	108.78	109.8	109.03	109.45	108.61	108.91	107.46	106.59	108.42	107.03	108.32	108.88	108.96	111.11	106.76	108.92	109.05	108.23	108.23	106.73	108.24	108.57	108.38	108.69	108.88	107.05	107.14	107.68	107.69	109.18	108.02	106.84
98.338	99.678	98.392	100.8	98.436	96.975	97.236	99.609	98.142	99.35	98.997	99.896	99.365	97.653	100.09	99.626	99.457	99.923	99.135	99.188	99.121	98.947	98.317	97.651	98.966	99.869	99.006	97.922	97.495	99.465	96.945	99.286	98.705	98.49	100.19	99.943	98.768	99.242	98.485	98.518	99.913	98.291	99.342	99.203	98.532	99.301	100.32	97.692	99.35	97.386
108.21	110.04	108.41	108.86	107.4	109.67	107.97	107.97	108.77	108.89	108.54	107.79	107.63	107.72	108.26	108.73	107.84	106.59	108	109.16	109.14	108.85	107.9	108.79	109.09	107.41	108.48	109.49	107.6	109.14	108.6	107.43	109.01	105.5	108.83	108.41	109.2	107.71	108.87	107.67	107.85	109.12	108.93	108.84	108.68	108.84	108.3	108.39	108.63	108.02
106.54	106.23	105.09	104.87	105.14	104.9	106.34	105.72	105.2	103.47	104.87	106.2	104.81	104.72	105.23	104.98	105.33	105.25	106.03	105.38	106.33	104.11	105.27	106.17	105.95	105.55	106.3	107.98	106.61	104.94	107.23	105.91	105.39	105.97	104.58	103.95	104.95	105.89	105.63	105.03	107.93	106.38	106.32	106	108.02	105.23	106.43	105.85	105.93	105.61
107.37	109.45	107.91	107.96	109.09	108.19	108	108.61	108.15	109.26	108.7	108.22	108.01	109.52	107.99	106.54	106.96	107.12	108.05	110	109.38	107.57	107.9	109.95	107.76	108.14	107.53	107.21	109.2	109.69	108.89	109.02	109.17	107.73	108.36	109.38	109.29	109.31	109.44	108.49	108.67	108.55	107.85	107.87	106.88	108.22	107.24	109.06	107.12	108.41
105.07	105.25	106.7	104.93	105.3	104.39	105.86	104.86	106.04	105.31	105.44	105.67	105.14	107.06	106.77	106.14	105.73	105.37	107.18	105.35	103.16	106.14	104.99	106.53	107.2	105.12	107.41	105.24	107.54	106.01	106.28	105.61	104.81	105.44	105.86	106.37	106.48	105.54	104.9	106.51	106.39	103.64	106.15	105.05	104.43	105.03	104.48	103.69	104.54	105.4
108.52	107.5	109.5	108.23	107.52	108.7	108.72	108.27	107.77	107.15	108.82	108.5	107.64	107.27	108.35	109.07	108.17	108.19	109.19	108.84	107.97	108.3	109.41	108.86	109.41	108.09	108.92	107.86	108.18	108.88	109.34	108.98	108.87	108.92	108.33	108.4	109.62	108.51	108.56	108.64	108.21	108.33	108.42	109.02	109.83	107.4	107.72	109.26	109.27	110.36
96.235	98.695	98.227	98.166	99.162	98.979	97.426	98.546	98.563	97.415	97.71	97.414	98.202	98.787	97.983	97.349	97.723	97.238	98.212	96.776	98.755	98.465	96.999	97.405	98.494	97.445	98.86	98.438	99.826	98.298	96.328	98.603	96.864	98.46	98.013	99.106	98.345	98.542	99.118	99.443	98.201	97.378	99.562	98.722	97.228	96.958	96.828	96.732	98.544	98.319
97.216	97.251	98.942	97.631	98.024	97.924	98.53	97.308	98.098	98.807	98.836	99.106	98.459	97.767	97.586	98.589	98.123	97.875	99.072	98.714	97.157	98.867	98.094	97.167	97.394	98.804	99.851	98.307	98.816	96.2	98.655	97.548	99.238	98.53	97.406	98.129	97.845	98.166	97.214	98.624	98.192	98.898	97.749	97.159	97.69	97.789	97.813	99.354	100.04	98.585
103.36	102.3	104.14	102.31	102.04	103.14	103.09	102.49	101.21	102.13	104.01	104.1	102.89	102.33	103.32	102.76	102.8	101.6	102.33	102.73	102.39	102.06	102.99	103.45	101.95	104.19	102.74	102.56	103.77	102.83	104.71	102.02	103.03	102.82	102.65	102.1	103.49	103.2	103.19	103.85	104.34	101.73	102.24	102.16	102.87	102.13	101.15	102.97	103.81	103.53
108.23	107.9	107.16	108.35	107.57	108.04	107.85	109	109.45	109.22	107.41	109.59	109.52	108.23	108.51	108.65	108.88	107.14	108.32	107.04	109.6	108.92	108.59	110.95	108.16	109.85	109.23	109.7	108.87	110.25	109.2	108.73	108.68	107.95	109.12	110.22	107.71	107.25	107.09	109.91	108.87	109.56	108.35	106.48	107.15	108.03	106.78	108	107.88	110.45
104.46	106.26	106.08	106.21	105.14	105.13	105.85	105.86	104.95	106.09	105.58	104.96	106.39	106.94	107.16	105.65	106.15	106.93	105.17	106.74	105.52	104.72	105.88	107.11	105.83	106.69	104.79	105.04	106.54	106.46	104.94	104.17	104.98	105.57	106.32	105.92	104.97	107.08	106.54	105.76	106.41	103.94	104.59	106.85	104.59	105.57	105.71	107.52	105.09	106.16
105.86	105.6	105.44	106.02	105.49	105.1	107.1	105.96	106.01	105.16	105.83	105.45	105.12	105.05	106.03	105.15	105.24	106.87	104.85	106.59	105.47	106.82	105.5	105.89	105.54	106.32	106.29	105.46	105.79	105.94	106.59	107.11	105.38	106.42	105.72	106.96	106.3	106.26	103.77	105.03	106.55	104.56	105.75	105.29	106.68	105.93	106.21	106.85	107.19	105.68
106.77	105.08	106.03	105.81	105.84	105.85	107.71	104.14	105.11	106.35	104.77	105.31	105.94	104.87	105.77	104.41	107.9	105.51	105.97	105.99	106.08	105.56	104.79	107.04	105.39	106.71	105.63	106.16	105.45	104.99	104.64	106.86	104.46	106.58	106.11	105.56	106.49	106.26	104.83	104.86	106.05	106.63	105.94	105.02	105.61	104.35	105.6	104.21	108.09	105.12
106.4	104.88	105.04	104.17	104.78	105.17	106.63	106.56	105.47	105.9	106.99	104.84	105.34	104.44	105.41	105.92	106.61	106.53	103.67	105.2	104.81	107.41	105.52	106.39	104.19	106.7	104.57	107.95	104.92	105.89	106.47	106.56	105.13	105.28	105.23	107.63	106.32	106.76	105.87	105.15	106.11	105.25	104.32	104.23	105.08	104.75	107.35	106.52	105.5	106.7
103.3	102.07	103.6	103.01	102.76	100.93	103.15	102.89	103.18	101.89	103.11	102.6	101.89	101.95	102.69	104.65	103.28	103.08	102.62	103.29	101.98	102.64	103.07	102.51	103.02	102.62	103.27	102.98	104.83	103.98	102.33	103.23	102.48	103.79	101.96	105.41	103.3	103.41	103.73	103.49	103.25	103.21	101.95	102.59	102.42	101.93	103.75	103.79	103.23	102.32
108.54	106.26	106.27	108.89	107.75	107.11	108.74	105.81	107.91	107.48	106.91	108.57	108.14	107.54	108.33	109.04	107.94	108.29	108.64	107.41	107.24	107.91	108.42	107.08	107.59	106.92	107.67	106.9	106.52	106.22	107.96	108.05	106.2	109.9	107.61	109.22	107.52	106.36	107.19	106.57	106.3	108.24	106.56	108.8	107.44	106.66	107.39	108.73	107.69	107.9
103.92	101.82	101.74	102.88	103.58	103.64	101.62	103.91	102.08	102.6	103.22	104.16	103.3	102.29	103.07	103.23	102.04	102.66	102.69	101.91	102.64	101.83	104.32	102.51	101.26	102.23	101.52	102.7	102.62	102.87	102.79	103.39	103.5	103.99	103.07	103.05	102.61	101.93	101.61	102.75	103.66	102.39	103.61	102.83	102.68	101.7	101.43	101.58	102.76	102.92
108.43	109.02	107.79	108.2	108.1	108.71	108.96	108.02	107.71	108.58	108.22	107.67	109.26	108.74	107.41	108.26	107.64	107.81	108.19	108.3	108.29	110.01	108.26	106.15	107.9	107.14	107.78	108.84	108.65	107.55	109.23	108.49	109.02	109.27	108.94	106.88	109.14	107.23	108.55	107.58	108.48	108.78	108.69	107.2	106.34	109.19	108.03	108.38	109.49	109.7
98.255	98.022	98.355	97.521	97.561	97.376	98.15	96.822	99.271	98.45	99.38	96.142	95.84	97.264	96.977	98.083	97.637	97.896	99.042	97.239	100.13	98.02	95.548	97.395	97.39	97.137	97.812	97.854	98.759	97.728	97.859	98.078	96.922	97.374	98.329	96.857	98.611	98.918	97.463	98.659	97.483	99.286	97.761	99.309	98.107	98.921	97.332	98.776	97.115	96.473
101.53	100.85	101.74	101.96	100.82	100.93	101.62	100.04	101.49	100.04	100.98	100.8	101.03	99.931	102.17	100.76	99.815	99.85	100.43	100.9	100.75	98.855	101.93	101.9	102.07	100.36	100.79	99.993	102.08	101.07	101.29	100.82	99.978	97.537	101.35	100.46	100.97	100.86	99.712	100.62	102.58	100.15	101.23	101.19	99.384	99.539	101.28	101.08	101.81	99.799
108.75	107.51	108.58	107.21	108.51	108.34	106.75	107.42	107.78	107.63	107.96	107.03	107.48	106.49	107.68	106.77	107.58	108.8	106.9	108.36	108	108.19	108.05	109.31	109.19	106.68	107.09	108.57	107.13	107.87	106.83	106.43	107.84	108.23	105.62	107.65	110.44	108.29	108.03	107.86	108.05	108.25	106.7	107.2	107.81	106.95	106.69	108.36	109.11	107.77
106.48	106.65	106.5	106.06	105.64	106.02	105.29	107.32	105.83	106.53	106.53	107.11	106.29	105.34	104.89	105.28	106.35	106.27	106.69	106.76	106.54	105.86	107.57	107.11	105.72	107.74	107.91	105.39	105.78	106.39	106.91	105.99	106.26	105.6	105.14	104.75	107.65	104.97	106.77	105.72	104.9	106.71	107.06	107.16	105.34	105.19	106.66	105.81	107.1	106.01
105.65	105.79	105.82	106.1	105.92	106.12	104.18	106.66	104.89	106.52	106.14	107.55	106.87	107.11	105.55	104.88	106.83	105.76	106.57	105.75	106.17	106.41	105.69	105.77	104.59	105.75	105.57	106.37	106.17	105.14	106.31	105.68	105.22	106.76	105.41	104.87	104.21	106.33	105.38	106.54	106.11	106.34	106.56	105.55	105.61	105.3	107.36	106.4	107.01	106.1
97.509	98.231	95.366	98.318	96.6	98.898	98.428	98.094	99.253	97.163	98.178	97.556	97.051	97.345	98.144	98.704	98.473	98.131	97.738	99.106	97.383	96.387	98.56	96.611	97.859	98.599	98.481	97.089	97.834	97.31	98.005	98.447	97.803	97.791	99.354	98.617	98.617	98.737	97.245	99.034	99.278	96.924	96.794	99.934	98.768	97.75	98.631	96.986	98.792	98.783
108.24	106.87	106.79	109.06	108.06	108.84	107.96	107.78	108.33	107.97	106.16	108.85	107.72	107.02	107.92	106.04	107.51	107.89	107.75	106.51	109.35	108.15	108.89	107	108.83	106.22	107.15	107.09	107.19	107.1	110.31	108.6	108.31	107.87	105.42	109.22	109	108.61	107.86	107.78	108.04	108.03	107.32	108.08	107.23	109.21	105.22	107.95	108.34	109.29
97.464	99.58	98.288	96.249	97.227	96.299	98.386	100.23	98.311	98.124	98.63	97.977	97.674	97.836	97.391	96.764	98.708	96.602	97.829	97.815	97.253	99.648	99.199	98.729	96.804	98.884	96.865	99.393	98.958	99.454	98.168	96.754	98.783	99.052	97.983	98.653	99.052	97.759	97.163	98.213	98.769	97.392	99.2	96.177	97.409	99.544	97.455	98.036	97.692	99.128
98.167	98.27	100.24	97.578	97.399	96.963	98.062	98.73	97.979	99.058	98.591	97.664	97.668	97.823	97.117	97.066	97.036	98.903	98.884	98.244	96.569	98.396	98.269	96.128	98.388	99.235	97.557	96.978	98.816	97.889	99.771	98.423	97.895	98.281	98.738	98.025	98.58	98.548	97.822	97.256	96.341	96.924	98.786	96.438	96.861	97.587	98.241	97.52	97.488	97.657
102.55	102.61	101.36	101.45	100.51	99.868	102.21	101.06	100.04	100.23	101.18	100.59	99.982	102.19	100.38	99.994	100.84	100.88	99.668	100.55	101.38	100.97	101.17	100.64	101.84	102.24	100.91	100.73	102.31	101.41	100.24	101.62	99.857	100.95	100.62	100.68	102.44	101.93	100.91	101.85	101.81	100.13	100.57	100.7	102.75	102.75	100.14	101.61	101.03	101.45
106.06	104.68	105.12	106.16	105.36	105.37	104.94	105.88	105.58	105.05	105	105.55	106.58	104.88	105.6	107.06	105.47	105.4	105.42	106.32	104.83	106.93	105.74	105.8	103.48	107.34	104.56	105.27	106.13	105.32	107.51	105.36	105.6	106.56	104.65	106.09	104.24	106.24	104.68	106.09	104.11	106.11	106.89	105.47	106.39	105.3	106.32	106.52	105.54	106.22
105.83	106.54	105.54	105.4	106.48	106.99	105.87	106.12	106.12	106.71	106.32	106.25	107.77	106.39	106.03	105.43	107.52	106.34	106.75	106.46	106.22	105.92	106.19	106.46	106.84	104.92	106.11	107.12	106.44	105.29	106.41	105.66	106.45	106.7	106.57	106.2	106.79	106.37	108.01	106.85	108.14	106.56	106.12	106.93	106.33	105.54	106.5	105.12	105.04	105.46
107.62	109.42	109.94	107.17	107.83	107.14	107.99	107.4	109.32	106.73	108.37	109.63	107.4	107.7	110.95	108.36	109.89	107.41	106.79	109.15	109.7	108.58	108.63	106.96	107.15	109.24	107.89	107.88	107.01	109.65	109.45	107.84	108.96	108.65	108.41	107.76	107.23	108.8	108.83	106.39	107.96	109.29	109.23	108.96	109.06	108.65	108.64	109.79	109.86	108.52
100.94	99.115	99.773	99.314	100.7	100.11	101.07	100.71	100.27	100.6	100.72	101.28	98.211	99.57	99.849	101.88	99.807	99.845	99.448	98.81	99.692	101.42	98.321	100.34	102.51	100.67	98.67	99.621	99.811	99.227	101.36	100.16	100.62	99.686	101.43	98.462	99.343	100.02	101.03	101.41	100.3	101.69	100.3	100.52	99.918	100.13	100.27	100.68	100.28	99.962
105.78	104.82	106.86	106.66	105.58	105.45	105.29	105.68	106.17	105.34	106.37	105.21	107.36	104.84	107.01	105.77	105.16	105.81	104.54	107.93	106.22	104.77	106.54	104.26	106.16	106.93	104.24	104.73	106.36	105.71	105.26	106.76	104.83	105.83	106.03	106.77	107.14	105.91	105.37	103.61	107.59	106.34	105.65	105.13	107.07	105.71	106.21	106.1	106.46	106.87
111.04	110.44	110.34	109.25	110.68	109.42	109.69	109.75	110.14	110.68	108.7	109.71	109.76	110.35	111.05	111.08	110.81	110.15	109.02	109.78	110.83	111.84	109.71	109.72	111.65	110.72	110.08	110.23	110.63	109.46	110.46	110.64	110.28	109.83	110.87	111.35	110.59	111.46	110.2	109.87	110.31	110.76	109.46	110.25	109.71	110.94	111.59	110.17	109.81	109.85
107.09	106.73	105.81	106.87	104.23	106.21	106.14	104.66	104.43	104.18	107.4	105.52	105.25	107.01	106.84	105.49	106.09	106.21	105.01	105.53	105.77	105.31	106.22	105.88	104.56	106.74	104.98	105.77	106.18	106.71	106.92	106.91	105.74	105.22	105.72	107.18	106.08	105.3	104.74	107.5	104.88	106.94	103.76	106.09	106.07	105.2	105.06	106.67	105.79	105.53
98.612	98.132	98.887	98.756	98.296	99.539	99.131	97.346	100.16	99.715	98.946	97.395	98.421	99.362	97.097	99.073	98.499	99.93	96.734	98.24	99.259	98.666	97.168	100.39	98.912	100.81	99.94	99.148	97.686	97.627	100.07	99.87	97.965	98.633	99.825	99.956	98.29	98.18	98.953	97.276	98.304	98.516	97.376	98.69	99.005	100.64	98.3	98.96	98.389	100.41
104.69	106.82	107.03	104.67	106.68	105.84	105.21	105.66	106.64	106.3	106.62	105.94	106.32	106.36	106.92	106.93	106.22	107.18	106.67	106.28	107.84	106.41	105.85	107.41	107.3	107.55	107.03	105.69	105.82	106.8	104.53	105.37	107.36	108.02	106.71	105.53	106.02	105.98	106.66	107.42	106.16	106.31	106.88	107.05	106.06	106.08	106.24	106.46	106	106.04
105.56	106.53	106.07	105.59	104.04	105.76	105.97	106.3	103.96	107.25	105.53	104.53	104.8	104.88	105.51	105.17	106.06	105.64	105.55	105.73	106.84	105.96	105.29	105.87	106.23	105.29	105.2	104.5	105.94	105.6	104.13	104.74	106.41	105.25	103.99	106.16	106.17	106.43	106.05	104.82	105.49	106.18	107.08	107.32	107.49	106.24	105.11	106.06	105.17	104.34
105.95	106.51	104.84	105.56	106.6	106.71	107.33	105.16	107.33	106.52	104.97	106.63	102.86	106.73	106.21	104.94	106.78	104.23	106.21	105.09	106.18	105.7	104.62	105.2	107.78	105.77	106.36	106.94	106.88	106.89	108.38	107.67	105.95	106.94	106.48	105.31	106.46	106.39	105.98	106.23	106.72	106.23	106.1	105.98	107.05	106.8	105.87	104.98	105.19	105.19
109.28	110.56	109.64	109.68	111.34	112.06	109.69	109.65	109.95	109.26	110.64	109.66	109.92	110.49	111.04	110.4	109.97	109.84	110.16	112.08	110.85	110.61	109.7	109.77	109.84	111.04	109.08	110.04	109.83	111.17	109.72	109.88	110.66	109.78	111.69	110.03	110.43	110.13	111.36	109.57	110.24	110.57	112.1	110.59	111.18	111.47	110.64	110.3	112.28	110.74
97.988	97.624	97.457	97.933	98.865	99.266	97.68	97.46	96.155	99.751	97.731	99.844	97.336	98.733	99.068	97.045	99.386	98.195	98.027	97.538	97.666	98.275	97.471	99.542	98.093	96.908	97.278	99.765	98.125	99.139	98.543	97.401	96.111	99.568	98.511	98.206	98.946	98.75	98.209	96.584	98.12	99.062	98.157	98.551	99.189	98.213	97.947	98.555	99.164	96.315
108.64	109.08	110.01	108.89	109.48	110.36	109.69	108.64	108.11	108.75	108.6	107.97	108.52	107.7	109.37	108.78	106.55	108.11	108.08	108.32	109.45	108.87	107.3	108.58	109.83	107.64	109.2	108.62	109.51	109.76	109.41	109.41	110.07	109.89	108.49	108.2	107.87	108.59	108.3	108.69	108.44	109.63	109.4	109.58	109.96	107.84	110.28	108.55	107.06	108.95
107.96	110.75	107.83	108.27	109.15	107.59	106.84	106.85	107.42	108.15	106.82	109.78	109.14	108.6	107.91	110.61	109.05	107.99	109.52	107.64	107.26	109.91	108.96	107.51	109.47	110.58	107.87	109.41	109.13	109.35	108.63	107.69	107.43	107.63	107.35	108.86	106.99	107.57	108.08	108.37	108.27	109.42	106.9	110.14	108.81	108.16	109.21	109.4	106.85	108.11
106.77	108.14	109.82	107.77	105.22	109.88	108.41	109.19	110.27	107.2	110.2	107.03	108.53	108.52	107.6	106.02	107.99	108.19	108.22	107.51	108.92	108.61	107.89	109.82	109.68	108.2	108.2	110.1	109.01	108.26	108.39	107.98	107.6	107.52	107.99	107.62	108.05	108.71	107.62	107.23	109.05	109.77	107.47	108.53	108.65	108.9	107.66	108.43	107.57	108.64
99.097	100.05	100.97	100.09	99.327	100.81	101.44	99.637	100.97	98.685	99.115	101.74	100.61	99.824	98.815	98.806	98.803	99.177	101.52	99.469	101.15	100.74	102.14	100.8	101.13	101.65	100.56	99.671	100.04	100.32	98.811	99.414	99.39	101.71	100.69	100.38	99.646	99.045	99.307	99.706	100.5	101.42	99.894	97.604	99.673	100.65	100.92	99.054	101.94	101.89
106.48	107.42	107.03	106.19	106.04	105.7	107.71	106.05	106.32	106.4	106.5	106.62	105.61	106.76	107.13	106.31	103.9	107.29	106.09	106.53	105.9	107.95	106.64	107.32	106.11	106.42	105.96	106.64	107.11	107.56	105.83	108.06	105.82	107.34	106.54	107.51	106.83	106.16	106.79	105.88	106.69	106.53	107.15	105.92	106.43	107.68	105.34	106.33	106.64	108.58
104.29	106.07	106.2	104.8	105.14	105.55	105.75	106.68	105.06	104.76	105.56	105.26	107.35	105.69	105.73	105.84	105.23	105.96	106.12	104.77	103.38	104.81	104.47	105.33	105.95	106.7	106.26	106.22	107.43	105.48	105.71	105.94	105.85	104.37	104.85	106.31	105.42	104.54	106.13	103.78	104.45	106.44	106.09	105.01	105.44	106.37	105.7	105.63	106.68	107.27
105.2	105.38	106.65	107.78	107.7	105.47	106.81	105.81	104.93	106.72	107.03	105.96	105.45	105.22	105.94	106.74	105.24	105.66	107.17	107.23	106.49	106.35	105.93	106.62	104.63	106.87	106.11	106.93	106.28	105.62	106.64	106.79	105.64	107.54	107.08	105.41	105.81	105.01	106.91	107.03	106.55	105.47	106.03	105.02	106.85	106.16	105.11	104.94	105.01	104.75
108.08	107.94	107.88	107.83	107.47	107.84	106.16	107.97	107.14	108.89	107.77	108.44	109.47	107.9	105.89	109.34	107.36	108.74	109.07	107.1	107.98	108.38	107.45	107.14	105.75	107.48	108.16	105.8	108.55	106.01	107.59	109.33	109.21	108.29	106.28	108.02	108.06	108.33	108.16	108.45	107.54	107.16	107.72	108.08	107.5	106.81	106.97	107.39	107.69	106.95
106.89	105.76	105.74	104.77	105.73	105.99	105.41	105.03	106.18	105.92	104.43	105.12	105.64	105.69	106.29	106	106.45	105.61	106.21	105.47	105.89	104.51	105.25	105.99	105.42	105.52	106.83	105.74	103.75	106.1	105.52	106.43	104.72	104.4	105.42	105.18	103.98	107.52	106.36	106.18	106.31	107.55	105.39	105.54	105.72	104.91	105.13	104.44	104.28	104.57
110.73	109.92	109.48	110.65	110.91	110.79	109.85	110.3	110.25	110.35	111.03	110.51	111	109.65	110.45	109.62	110.99	110.92	110.73	110.65	111.62	111.03	110.14	109.2	111.24	110.5	111.16	110.88	109.35	109.23	110	110.8	111.72	111.07	109.26	111.61	110.23	109.45	111.13	111.34	108.87	111.14	110.29	110.24	109.95	110.75	109.73	110.79	109.6	109.41
100.12	100.48	99.255	99.509	100.39	100.72	98.135	99.151	100.3	99.703	100.67	100.4	101.59	102.14	100.47	99.63	99.103	99.664	98.631	101.14	101.26	101.03	98.62	99.706	101.41	99.053	99.938	100.08	98.304	100.9	100.94	100.02	99.019	101.97	100.52	100.82	100.2	101.9	100.05	99.904	99.457	101.58	99.447	100.82	99.544	102	101.61	99.85	100.09	100.4
105.44	105.33	105.71	107.38	106.23	105.79	106.29	105.33	105.32	105.63	105.85	105.89	105.92	107.25	106.68	105.9	105.73	106.03	104.59	105.3	106.3	106.02	105.64	105.87	104.99	105.44	106.25	106.59	106.05	106.29	105.43	105.69	105.44	104.49	107.52	105.37	104.74	106.4	106.43	105.98	103.89	105.33	106.38	104.46	103.61	105.56	105.42	106.69	104.62	107.18
98.261	97.404	98.16	98.125	98.7	97.771	100.43	98.403	98.031	98.223	98.423	98.705	98.614	97.529	99.949	98.64	96.752	98.038	99.211	98.096	97.09	97.165	98.833	97.895	96.195	99.671	98.67	98.247	99.144	99.092	98.795	97.752	98.123	96.265	97.687	98.692	97.702	98.885	97.446	98.066	98.277	98.484	98.383	97.822	98.781	97.323	98.388	97.302	98.307	99.128
109.75	111.4	109.71	111.33	109.52	110.87	111.68	110.57	110.83	110.59	110.92	110.22	111.52	109.84	110.86	110.12	109.14	108.83	110.6	110.98	111.58	112.03	109.96	110.45	111.06	111.45	110.33	108.7	110.33	110.7	111.11	110.45	110.37	110.23	110.5	109.37	110.19	109.69	111.5	110.37	111.05	110.74	109.77	111.5	110.3	108.96	110.9	110.12	111.19	109.65
99.251	100.4	99.501	100.11	100.46	101.19	101.16	100.55	100.05	101.43	99.968	100.27	99.71	99.283	98.392	101.62	100.14	100.59	99.978	99.696	100.53	99.783	99.807	100.13	100.52	99.149	99.497	101.32	100.32	99.668	100.71	101.88	100	99.826	100.64	101.47	98.765	100.89	99.677	101.38	100.39	99.603	100.05	100.68	101.47	100.32	99.288	98.162	100.55	99.468
105.98	107.25	106.84	104.77	105.43	104.34	105.59	105.89	104.05	104.73	105.56	104.39	104.64	106.52	106.27	104.51	106.61	104.33	105.79	107.47	105.24	105.71	106.2	106.88	106.51	106.36	105.75	106.01	105.12	104.58	105.01	107.61	104.56	105.24	104.89	106.68	105.08	107	105.28	105.92	105.17	105.23	105.86	107.06	106.42	105.71	106.23	105.76	107.28	106.05
97.872	100.36	97.885	98.317	98.51	99.66	98.132	99.057	97.47	97.549	97.005	97.777	97.103	98.856	98.232	97.184	96.644	97.941	98.401	99.57	97.308	98.47	96.859	99.048	97.539	97.365	98.402	98.216	96.837	97.186	98.897	99.293	98.584	98.144	98.16	98.344	97.634	98.004	98.727	97.659	97.651	98.024	98.342	97.444	97.749	100.27	97.946	97.324	98.422	97.753
104.4	103.39	101.76	100.24	103.54	103.31	102.05	103.18	102.65	102.41	104.04	102.57	102.8	101.59	103.26	104.23	103.97	104.17	102.63	102.92	102.17	103.54	103.93	101.85	103.32	102.44	104.94	102.22	103	103.86	102.62	101.85	103.48	102.06	103.02	103.67	101.15	102.82	102.28	102.14	102.71	101.45	103.63	103.8	104.06	103.19	103.72	102.04	103.27	101.72
97.047	96.779	98.344	98.613	98.389	98.131	97.3	100.58	97.594	97.014	97.534	96.869	99.063	99.248	97.149	98.942	97.662	97.903	99.072	96.851	97.684	97.767	98.506	99.049	95.844	95.974	97.702	97.662	97.63	96.992	97.766	97.948	98.106	98.586	97.545	97.574	98.894	99.317	98.406	97.417	98.026	97.991	98.885	97.693	99.297	96.834	98.805	99.259	98.757	99.246
106.4	109.05	106.26	109.02	105.42	107.98	107.23	108.82	108.78	107.31	109.6	109.13	107.11	107.79	107.92	108.59	109.14	107.96	109.02	108.59	109.47	108.19	107.29	107.89	107.99	106.32	107.84	109.48	108.35	109.28	107.55	108.33	108.08	108.67	106.72	107.59	108.33	107.97	107.5	108.8	107.17	107.88	108.94	109.17	107.94	107.44	107.62	108.19	106.53	108.07
97.565	100.45	98.903	99.972	101.29	100.3	100.76	100.08	100.63	99.894	100.32	98.954	100.56	98.799	99.628	101.4	101.3	99.258	99.994	99.811	100.52	100.62	100.62	100.19	98.953	101.3	100.01	100.23	100.23	99.559	100.56	99.821	101.08	101.38	99.749	100.41	99.894	99.637	99.552	100.43	99.832	99.812	100.54	100.29	100.68	101.03	99.765	99.258	98.339	100.43
105.71	106.12	104.63	104.15	105.57	103.96	107.39	105.01	104.7	104.68	103.45	104.68	104.53	106.43	105.23	105.82	104.93	106.46	105.1	106.21	105	106.1	102.14	105.84	105.4	105.04	104.12	106.06	106.19	106.04	104.36	105.14	105.74	105.37	106.48	106.39	104.6	106.11	107.08	104.64	106.12	106.46	105.87	105.07	105.21	104.56	105.76	105.44	104.27	106.03
104.55	105.87	105.49	105.35	106.08	104.87	106.06	106.76	105.79	106.58	105.2	106.36	106.87	105.92	104.8	104.38	107.94	106.58	106.45	107.06	106.81	106.48	105.9	105.56	105.66	105.48	107.06	105.21	106.58	106.56	106.5	106.45	106.29	105	108.47	106.23	106.46	106.72	107.17	105.56	106.85	106.3	105.5	107.13	106.8	106.82	107.25	106.74	105.2	106.71
106.63	106.52	108.25	107.58	106.03	108.63	108	106.98	106.4	105.14	106.55	106.5	106.1	107.07	106.5	107.46	105.55	107.54	105.53	106.51	107.45	106.06	106.47	106.51	105.75	106.95	105.99	107.95	105.81	107.84	106.32	106.96	105.98	106.64	105.72	106.8	107.76	105.54	106.46	107.69	107.67	108.18	106.84	106.76	106.77	107.45	107.17	106.83	107.15	107.39
106.4	105.3	106.83	105.39	107.18	105.89	105.65	106.37	106.9	105.06	104.65	105.71	105.62	105.43	106.32	105.67	106.02	104.33	104.83	104.96	106.67	106.47	104.98	105.51	105.08	104.85	104.36	105.54	105	106.38	106.48	105.6	106.1	105.96	107.07	107.88	105.58	104.18	105.99	105.03	107.1	106.62	106.44	105.76	104.57	106.66	105.61	106.24	105.92	104.66
98.253	99.776	97.565	99.226	97.168	98.758	97.933	96.845	96.759	98.813	99.16	97.741	98.528	97.342	96.656	96.764	97.989	97.487	97.958	97.14	97.916	97.853	99.271	98.837	96.42	98.127	98.415	97.358	98.959	97.359	99.295	98.401	97.959	96.463	97.98	98.531	96.289	99.267	99.014	96.785	99.251	99.309	97.648	99.158	97.259	98.706	96.764	98.1	97.985	97.643
104.51	106.8	105.33	106.17	105.54	105.19	107.33	104.88	106.29	106.59	105.76	107.55	106.23	105.3	107.55	106.09	106	108.26	105.3	106.27	105.35	104.82	105.18	104.99	104.84	105.66	106.16	105.7	105	106.42	106.45	105.29	105.25	104.13	104.96	106.65	106.57	105.68	104.98	105.69	106.33	105.4	105.49	106.28	104.15	105.62	104.42	106.39	106.3	106.96
96.765	97.792	97.758	98.611	97.744	100.17	97.818	98.168	96.374	98.724	98.544	97.666	98.171	98.639	97.927	99.591	98.099	97.877	98.482	98.597	98.741	98.171	98	98.515	98.491	98.045	97.943	99.13	96.999	99.437	98.566	97.951	98.03	96.246	98.316	96.348	98.916	97.789	98.711	97.689	97.833	98.328	97.017	97.144	98.879	98.24	97.418	96.733	98.237	98.612
108	107.85	107.75	108.7	107.08	107.9	109.71	109.7	107.2	108.45	108.07	107.28	107.81	108.21	107.28	108.22	109.42	108.69	107.67	107.9	108.77	108.74	108.41	106.85	108.71	108.55	109.69	106.55	106.26	106.33	108.59	108.04	108.92	108.43	107.5	108.38	108.84	107.36	108.23	107.37	107.85	108.52	108.78	107.19	109.71	107.13	106.92	109.26	108.39	108.51
109.25	107.43	108.63	107.73	106.94	108.69	107.98	107.77	108.63	106.96	109.36	109.68	108.36	109.12	107.46	109.98	107.8	109.31	107.86	108.8	109.09	107.37	108.84	107.35	108.48	108.55	107.42	107.74	108.55	107.85	109.28	107.93	108.5	108.2	108.69	109.43	107.58	107.8	110.22	107.82	107.85	108.69	108.53	107.81	108.69	108.53	107.09	107.65	108.01	107.44
103.41	106.33	105.36	105.74	106.05	105.02	107.22	106.59	105.6	105.3	106.07	104.89	104.85	106.75	106.11	104.86	104.15	105.94	104.81	106.68	107.53	105.01	104.6	107.09	105.75	106.11	106.93	105.46	105.18	104.74	107.13	105.72	106.4	107.22	106.4	105.35	106.07	107.29	105.9	105.37	105.86	105.89	106.43	107.57	105.96	106.99	106.09	106.98	106.78	104.89
106.5	104.7	107.55	105.97	105.93	105.12	106.97	105.22	105.62	105.53	104.77	107.26	105.29	104.81	105.67	105.28	105.7	104.53	104.6	105.52	105.19	104.69	106.59	105.27	106.82	106.05	106.92	105.89	104.96	105.45	104.57	105.1	104.79	105.6	105.67	104.73	105.84	105.59	105.56	105.76	105.39	106.32	106.3	105.91	106.18	105.73	105.7	105.17	104.74	104.69
98.338	97.54	97.6	97.864	97.872	97.968	97.282	99.309	97.812	99.124	100.23	99.052	99.039	99.172	98.282	98.538	98.668	98.22	97.669	98.717	98.642	97.249	97.219	97.326	97.956	98.479	98.672	97.957	97.226	98.36	97.009	98.853	98.471	97.37	97.519	97.579	98.927	98.691	98.219	98.5	97.567	97.037	99.098	97.803	98.286	97.934	97.726	98.667	97.99	98.788
106.96	106.55	107.77	108.47	107.55	108.29	108.53	108.18	108.04	106.77	107.88	108.43	106.67	108.05	108.21	107.27	109.52	108.22	106.93	108.03	109.38	107.06	107.99	108.62	108.85	108.44	107.55	107.02	107.81	108.74	107.68	107.87	108.54	107.53	107.47	108.17	107.59	107.31	107.37	107.16	108.56	107.19	107.63	107.04	107.85	107.71	108.54	107.46	107.93	108.18
104.93	104.39	105.82	105.03	106.11	106.17	104.82	105.49	105.03	105.23	104.67	106.37	104.96	106.78	106.11	104.59	105.14	106.18	105.96	101.96	105.13	106.17	105.54	105.06	105.75	105.67	105.24	106.56	104.13	105.89	103.65	105.61	106.02	106.32	105.61	106.02	106.2	106.29	105.2	104.55	106.04	105.55	105.75	106.11	106.52	105.85	105.78	106.52	105.43	104.55
101.4	99.698	102.33	101.72	100.21	100.01	100.99	99.614	98.829	100.29	100.78	101.2	100.11	100.19	101.96	100.7	99.67	99.561	100.2	99.416	100.28	100.32	101.33	100.89	100.89	99.505	101.73	100.27	99.751	101.4	99.617	99.643	102.03	101.73	100.96	101.2	101.69	100.97	100.03	100.06	102.26	98.711	101.2	101.01	100.69	100.05	99.495	100.29	100.98	100.08
100.98	99.194	100.05	101.6	100.65	100.54	101.94	100.56	99.912	99.802	102.45	101.34	101.74	98.752	101.8	101.27	101	102.84	101.5	99.752	100.91	100.95	101.15	101.27	100.13	99.469	101.76	100.22	99.179	100.63	101.57	100.98	101.44	99.579	100.51	99.746	100	100.56	101.96	100.36	100.3	100.18	101.15	101.71	100.4	100.6	100.6	100.9	101.64	101.73
96.077	96.933	99.07	97.421	99.034	97.811	98.633	98.501	98.841	97.313	97.694	97.192	96.47	97.985	96.894	98.652	96.985	98.54	98.55	98.736	99.399	100.18	96.692	99.419	99.298	97.813	96.801	98.93	97.194	98.041	98.615	98.052	97.796	99.252	97.346	97.365	99.249	99.277	98.748	96.979	99.417	98.679	95.932	98.19	97.115	97.656	98.357	97.634	96.685	97.924
108.48	108.09	108.21	107.39	106.6	107.49	107.77	108.98	107.02	106.53	108.45	108.22	108.39	108.62	106.99	107.64	107.18	108.28	107.57	108.46	108	109.65	107.96	107.7	106	107.34	108.74	106.57	108.22	109.12	107.9	107.5	109.44	110.12	109.11	108.28	108.5	107.67	107.57	107.41	107.36	110.06	108.65	106.68	107.38	106.13	108.5	106.85	106.84	109.12
107.99	108.23	108.69	110.04	107.56	108.42	109.77	106.92	109.38	109.54	109.62	108.04	107.59	108.56	108.58	109.31	108.53	109.02	109.86	108.42	108.38	107.42	108.1	107.33	109.09	108.07	109.86	106.56	107.79	109.13	109.17	108.13	108.86	109.01	107.52	108.62	109.29	107.29	107.84	107.07	108.83	107.35	105.72	107.06	108.48	108.81	107.89	107.9	108.88	109.93
110.91	109.62	111.04	110.07	111.69	110.72	110.23	111.06	109.98	110.71	108.86	110.74	112.26	111.05	112.04	109.98	110.99	110.34	110.16	110.83	109.6	110.12	110.18	111.29	111.13	110.48	109.5	109.28	111.08	110.44	110.63	110.17	111.5	109.59	111.62	110.47	110.08	110.48	108.8	109.5	110.17	109.93	110.42	110.51	111.56	109.37	111.05	110.35	110.53	110.09
99.374	99.11	98.919	96.93	100.35	99.163	98.29	99.242	98.262	100.53	99.341	100.66	99.651	98.539	97.341	98.11	99.283	98.528	99.825	96.587	99.742	98.008	97.769	99.442	98.567	99.311	98.994	98.904	98.186	100.12	98.802	97.824	100.06	98.427	98.24	98.276	97.947	100.16	99.88	97.867	98.324	100.04	98.554	97.086	98.555	100.97	98.73	98.63	98.906	99.551
104.58	106.38	104.97	106.41	106.93	106.54	107.01	106.17	107.27	106.71	105.96	105.83	107.27	106.56	106.3	106.06	105.2	105.43	107.88	107.69	107.7	106.01	105.22	105.49	106.82	106.27	105.5	106.82	106.29	107.33	106.49	106.74	104.79	106.06	105.83	107.4	105.24	106.98	107.69	105.56	106.49	105.91	106.39	106.01	106.07	105.64	107.91	107.46	106.83	106.75
109.46	110.74	110.03	110.16	110.14	110.6	110.32	110.15	109.66	110.65	110.54	110.74	107.94	110.03	109.86	110.15	110.01	109.96	109.42	109.57	110.28	110.45	110.23	110.67	110.17	109.06	109.86	111.03	111.97	111.12	110.86	110.5	109.78	110.25	110.17	110.58	110.44	109.59	110.72	111.19	110.64	111.66	110.19	110.87	110.87	112.39	110.19	110.17	110.1	109.36
107.32	105.62	108.3	106.68	106.59	107.23	106.79	104.35	107.57	106.52	107.32	106.43	106.94	106.39	105.94	107.9	106.87	106.48	106.69	105.58	105.99	105.79	105.09	105.47	106.18	106.76	107.29	105.98	105.38	106.06	107.79	106.39	107.12	106.61	106.99	107.21	107.98	105.51	106.19	108.17	105.89	105.51	106.61	106.85	104.81	106.37	106.75	106.06	108.66	105.63
106.28	107.68	106.58	107.48	106.37	105.63	106.8	106.35	104.46	106.01	105.89	105.92	107.95	107.36	107.08	106.12	106.77	105.67	105.77	106.07	106.19	106.76	106.56	105.81	106.57	105.34	105.21	105.61	105.46	106.54	105.47	106.24	105.3	106.3	107.81	104.4	107.11	105.41	104.45	104.83	106.12	106.43	106.35	106.44	106.64	106.66	106.12	107.25	105.83	107.19
105.98	105.78	105.88	104.81	105.51	106.61	105.47	106.69	106.28	106.27	104.61	105.31	104.45	104.41	106.01	105.8	104.77	106.08	105.73	104.81	103.88	104.79	105.02	106.68	106.76	104.35	103.29	105.63	106.53	106.39	105.97	105.94	104.57	106.21	105.51	104.41	105.36	104.99	106.81	104.88	105.82	107.14	105.03	104.5	105.65	104.81	105.84	105.22	106.04	106.22
107.88	109.52	107.97	106.85	108.67	108.6	107.06	108.44	108.99	106.27	108.64	108.01	107.83	106.98	106.42	108.07	106.97	108.59	108.24	108.56	108.7	107.11	107.28	106.88	108.12	106.71	106.87	108.67	107.52	107.46	107.85	107.46	108.03	105.92	108.74	108.79	108.19	108.07	108.41	107.36	107.5	108.64	109.44	107.63	107.74	107.51	107.61	107.59	107	108.51
99.8	98.775	99.856	99.599	98.03	100.63	101.09	99.626	99.953	99.834	99.437	102.42	99.337	100.25	99.642	99.815	99.076	99.468	99.215	100.65	100.87	99.807	99.121	99.771	99.528	99.686	100.17	100.01	99.4	99.245	100.09	99.62	100.27	101.09	100.14	99.617	101.08	100.37	99.97	99.784	102.18	99.542	101	101.56	98.58	102.49	100.9	101.02	99.723	99.906
108.55	108.88	109.52	108.32	108.03	108.42	110.71	108.2	109.79	107.96	108.86	109.22	107.79	110.13	108.42	108.19	108.04	108.2	108.17	107.26	108.14	107.49	109.69	109.4	108.59	108.04	108.04	108.2	109.63	107.58	109.47	109.25	108.8	108.97	108.68	108.22	109.3	107.46	108.64	108.75	108.59	109.63	107.83	108.05	108.32	108.38	108.92	109.97	108.2	108.9
108.36	107.61	108.57	108.88	108.02	107.37	107.59	106.77	108.37	107.94	107.66	108.35	108.5	109.2	107.47	106.27	108.92	109.03	108.49	109.45	107.66	107.19	109.45	107.43	106.93	107.26	107.74	108.7	108.02	109.91	108.99	108.18	109.53	108.31	107.31	108.08	107.51	108.06	107.92	108.34	108.6	107.67	110.51	108.1	107.97	109.18	108.07	108.5	108.09	108.44
105.58	104.67	105.51	104.88	104.58	106.34	106.53	105.45	106.35	105.43	105.55	106.4	106.45	106.66	105.73	105.59	106.14	106.07	105.38	105.2	104.79	104.72	106.09	107.13	103.74	107.55	105.72	106.18	105.97	106.19	105.17	105.04	105.62	105.59	104.33	106.03	106	106.26	104.5	105.22	103.79	106.49	106.04	106.54	106.04	105.31	105.83	106.22	106.04	103.67
107.74	108.77	106.98	110.12	108.19	108.33	109.06	107.14	109.48	109.42	106.24	108.19	109.79	108.46	108.56	107.35	108.48	106.35	107.47	109.94	108.57	106.95	107.4	108.5	110.18	110.55	107.43	109.61	107.93	109.38	108.3	108.28	108.19	107.92	108.5	108.31	108.78	108.4	106.53	108.05	109.28	109.19	107.97	107.77	109.75	109.87	107.28	109.78	108.26	107.93
109.23	109.05	107.46	107.87	108.64	108.17	109.78	108.24	107.85	108.86	108.6	108.46	107.89	109.63	109.4	107.44	109.54	109.3	109.14	108.24	106.58	107.98	107.99	108.88	107.82	108.19	107.01	107.57	107.73	107.4	109.18	108	108.58	108.02	110.08	108.31	109.02	107.96	108.17	109.76	108	108.84	107.79	107.79	110.85	107.6	109	109.66	107.75	107.81
110.92	111.9	109.59	109.94	111.03	109.21	112.57	110.41	110.27	110.23	110.97	111.43	110.59	110.61	109.26	110.14	111.24	111.81	111.92	108.23	110.13	109.97	110.67	112.17	108.84	110.13	110.28	110.81	110.47	111.53	110.34	110.5	110.24	110.16	109.67	110.28	110.23	109.94	111.46	110.94	110.68	112.4	110.01	110.57	110.33	111	110.62	110.65	111.28	109.38
107.82	105.76	106.83	106.42	105.94	106.99	106.58	107.32	107.22	105.77	105.13	105.72	105.32	107.73	107.18	107.08	106.3	106.2	107.02	104.72	106.17	106.05	104.65	105.96	104.8	108	106	105.05	105.29	106.35	106.54	105.96	106.84	104.99	106.29	107.71	105.71	107.59	106.14	106.23	105.84	106.14	107.47	105.96	106.49	107.78	106.22	106.77	106.53	104.84
108.18	108.42	107.91	107.02	108.46	109.61	107.9	106.9	108.39	109.42	108.17	107.51	108.7	109.24	107.5	106.74	108.92	108.57	108.54	107.45	109.79	109.34	108.16	110.12	107.93	109.23	108.84	108.23	108.61	108.4	109.67	108.93	108.83	108.72	107	108.36	108.45	109.15	108.66	108.85	108.91	106.15	108.01	107.93	108.92	108.33	109.22	108.46	108.22	108.36
106.37	107.13	107.95	106.95	106.4	106.09	106.43	107.24	107.17	105.84	106.78	107.07	106.45	106.33	106.3	104.72	106.63	106.66	106.47	105.79	107.13	106.31	106.12	106.5	105.42	107.44	106.64	107.4	108.57	107.96	106.84	106.28	104.32	106.91	105.11	105.52	106.58	107.83	106.24	106.81	107.54	107.87	106.87	105.46	105.44	108.49	107.09	105.97	106.08	107.33
106.44	104.53	105.82	106.33	105.15	106.14	106.62	104.69	105.97	105.42	106.67	104.69	105.77	105.87	106.17	105.14	105.52	105.34	106.19	107.15	105.65	104.78	104.26	106.2	106.24	106.18	105.41	106.96	103.25	105.6	103.89	105.39	105.03	106.29	105.73	106.2	106.13	104.16	106.2	105.73	106.48	104.94	105.39	105.94	106.07	105.05	104.7	105.92	106.55	107.29
107.25	106.9	106.55	105.76	106.35	105.98	105.91	107.34	107.86	106.51	107.08	106.26	106.04	106.15	106.53	105.59	105.38	106.73	104.69	106.39	105.7	105.39	106.09	105.87	105.75	107.57	106.11	108.78	106.8	106.31	105.59	106.35	107.29	106.1	106.46	106.65	106.83	105.89	105.87	106.62	106.67	105.68	105.15	105.54	106.14	105.92	107.71	108.1	108.27	106.88
106.45	104.42	105.14	106.28	105.64	106.6	106.14	104.85	106.12	105.11	104.17	105.6	105.18	107.14	105.9	106.24	105.24	105.83	104.69	106.79	105.66	102.96	104.7	106.88	104.9	106.05	104.84	104.7	106.39	106.12	106.71	105.51	106.22	106.29	104.46	105.17	106.37	105.37	105.19	106.07	104.91	104.45	105.61	105.15	106.09	105.64	105.55	106.51	106.72	106.73
108.04	109.05	107.76	109.07	109.89	108.01	108.33	109.44	109.05	108.98	107.37	107.92	108.86	107.28	106.23	110.04	109.24	109.3	108.63	107.5	106.81	108.85	108.11	107.73	109.26	109.71	107.83	107.92	106.01	109.44	108.24	108.86	107.4	107.02	108.66	107.4	107.98	108.43	109.17	107.16	106.71	106.78	105.79	107.22	108.55	108.04	108.94	108.44	108.16	106.9
107.74	109.24	109.79	107.58	107.98	108.88	108.32	109.28	110.11	106.51	109.35	108.09	108.52	107.87	107.65	108.2	109.28	107.32	108.2	108.84	108.79	106.93	107.39	108.07	108.94	107.52	107.55	108.21	106.9	107.39	108.21	107.76	107.13	107.93	108.43	106.9	108.51	109.77	108.21	108.41	110.73	107.37	108.6	107.62	107.08	109.52	108.99	107.93	107.86	108.08
110.98	109.88	110.7	111.16	109.85	110.39	110.4	109.05	109.95	110.26	110.95	110.65	110.77	110.4	109.6	109.92	112.46	109.55	110.46	108.81	111.61	109.87	110.11	110.65	109.68	109.83	111.16	112.05	111.17	109.48	111.14	109.76	111.98	109.79	110.33	110.25	110.83	111.23	110.8	109.47	110.66	109.91	110.18	110.18	109.16	109.36	110.24	111.06	110.39	111.15
100.52	99.132	99.262	99.484	101.27	100.75	100	100.69	102.19	100.06	100.12	101.22	101.04	100.83	98.983	99.778	100.41	99.669	100.03	100.67	100.85	100.64	99.875	101.02	99.581	100.47	100.36	101.3	98.657	98.75	101.2	102.08	101.54	102.25	102.92	99.498	101.13	101.01	100.35	100.73	99.439	101.93	99.711	99.579	101.55	102.43	101.26	100.95	100.35	99.711
99.848	101.25	100.93	100.53	100.49	101.01	101.23	101.13	100.44	99.7	100.32	99.496	100.66	98.732	99.428	101.32	100.84	100.07	99.776	100.84	100.24	100.37	100.82	100.85	100.71	101.38	99.986	100.49	100.52	100.48	100.33	99.482	101.83	101.21	100.36	99.647	100.85	99.779	101.02	101.55	100.22	102.69	99.692	100.73	100.8	101.09	99.869	99.945	99.406	100.25
106.92	106.56	107.12	106.57	108.67	106.35	107.15	106.29	108.11	106.07	107.79	106.42	106.8	106.09	105.01	107.45	106.38	106.28	106.32	107.04	106.91	107.27	107.79	105.6	106.24	106.24	106.35	106.34	106.1	106.97	105.98	107.06	106.95	105.34	104.93	108.6	107.33	105.19	106.61	106.61	108.64	106.66	107.9	108.09	106.15	104.81	107.51	106.99	107.46	105.25
97.028	99.671	96.814	97.995	98.336	98.083	98.462	97.971	98.357	97.717	98.06	97.091	96.485	99.544	98.66	97.504	97.8	97.624	99.684	98.674	98.515	99.73	98.182	97.934	99.045	98.53	97.632	98.2	98.523	96.196	97.849	97.213	98.152	97.263	98.492	98.005	96.495	99.059	98.159	96.67	98.062	97.34	97.653	98.51	96.777	96.865	97.891	98.638	97.648	98.204
104.25	106.55	105.07	105.48	106.49	107.04	105.2	106.03	106.35	107.13	105.27	106.19	105.44	106.43	105.05	106.21	104.11	105.29	106.07	106.21	105.9	104.16	105.64	105.7	107.13	106.6	105.73	106.27	106.43	106.57	106.39	108.26	106.75	104.02	106.58	105.43	106.79	105.53	105.76	104.96	105.17	105.35	106.25	105.57	104.05	104.88	104.97	106.74	106.7	104.84
105.58	105.49	106.65	104.03	103.72	106.8	106.52	105.25	106.1	106.38	105.81	105.02	106.23	105.28	106.62	105.34	104.73	106.95	105.49	103.97	105.35	106.38	105.6	104.97	105.62	104.79	106.33	105.11	105.81	106.58	105.32	107.2	105.46	105.7	106.01	104.79	105.79	103.69	104.8	106.37	106.44	105.66	106.89	106.29	106.11	107.46	104.95	106.5	104.5	106.22
97.846	98.635	97.524	99.529	99.113	98.902	98.617	99.071	99.522	99.218	98.465	98.698	98.361	99.612	98.507	100.31	98.569	97.895	98.494	100.24	97.125	98.28	98.795	98.818	97.201	98.5	98.991	98.286	98.815	100.12	99.775	98.023	97.995	98.156	99.687	98.302	98.927	97.188	97.856	97.764	98.757	98.131	99.256	99.316	100.22	100.21	98.766	99.175	97.396	98.072
100.7	100.17	102.79	101.19	101.82	102.64	99.172	101.32	100.8	101.15	100.9	101.39	100.57	101.12	100.86	101.63	100.32	102.2	101.75	101.39	100.77	100.33	100.82	100.21	101.49	99.356	101.09	101.01	101.36	100.56	98.323	103.31	101.53	101.5	99.704	101.41	100.54	100.64	100.72	100.8	100.52	102.43	101.96	101.52	101.02	101.75	102.96	102.08	99.985	102.36
108.3	107.43	106.95	107.57	108.54	108	106.9	106.88	107.69	107.94	108.01	106.3	107.96	109.01	109.3	108.99	107.94	107.41	108.52	109.05	107.42	107.64	107.74	107.59	107.1	107.55	106.84	107.88	106.52	109.51	107.42	106.7	108.37	108.21	108.01	107.41	107.74	106.9	107.03	107.77	107.1	107.35	107.76	106.45	108.92	106.96	108.61	107.9	106.81	106.38
106.05	106.41	105.01	104.92	105.25	104.94	105.89	104.37	105.17	107.24	105.25	107.54	105.2	106.17	105.62	105.7	107.16	105.65	104.87	106.44	105.66	105.97	106.36	105.75	105.34	106.74	105.33	104.94	105.43	105.84	104.62	106.79	105.15	104.77	105.81	106	105.34	106.02	106.12	107.07	105.38	104.77	105.2	106.73	105.17	106.65	105.32	104.47	104.1	105.53
106.75	105.34	105.22	105.6	103.91	104.61	106.04	105.42	105.7	105.04	107.41	106	104.78	105.06	106.23	106.73	106.37	107.12	105.75	106.9	105.09	105.85	105.49	105.19	104.41	104.25	104.96	105.82	107.3	106.19	106.81	105.7	105.1	106.44	105.9	104.73	105.49	104.72	104.4	105.9	104.5	104.87	106.49	105.61	106.34	106.07	104.17	105.9	104.27	105.63
99.078	96.656	97.915	97.108	98.257	100.33	99.086	98.284	97.406	95.992	98.589	97.812	97.821	98.186	97.817	98.054	97.831	96.492	97.435	98.188	98.955	96.875	98.027	96.575	99.693	98.253	97.897	98.962	98.982	96.199	98.494	97.799	98.334	97.462	96.805	98.35	99.083	99.088	97.748	97.687	97.782	97.957	98.903	98.821	97.547	99.257	95.423	96.885	98.185	97.297
106.83	106.87	105.28	105.54	105.8	105.27	105.56	105.59	106.37	106.45	103.72	105.7	104.75	105.09	105.42	105.97	106.65	107.52	106.55	108.3	106.24	105.4	106.13	105.48	105.96	106.58	104.9	106.02	106.73	104.78	104.38	105.37	105.17	106.21	105.02	104.63	106.28	105.69	105.48	105.79	106.79	105.48	104.47	105.99	105.35	105.69	106.28	106.11	105.04	106.79
108.41	107.23	108.71	107.88	107.66	107.7	108.88	108.29	107.35	108.69	106.92	108.35	108.44	108.27	110.05	109.12	108.31	106.98	108.92	106.85	108.45	107.17	109	108.23	106.8	108.77	109.29	108.09	108.25	108.52	108.29	108.52	109.61	108.42	107.66	108.49	109.69	107.94	108.06	107.92	108.85	106.77	106.69	109.75	106.79	109.05	109.14	107.56	108.17	109.69
106.28	104.84	106.11	105.87	106.31	104.04	104.82	107.02	104.43	107.52	104.74	105.8	105.6	105.05	105.91	105.89	105.5	106.86	107.09	105.32	105.63	105.51	105.24	104.88	106.34	104.84	106.73	106.38	104.39	106.18	105.21	105.37	105.46	105.25	106.29	104.76	106.48	106.1	107.15	105.95	106.39	106.44	104.96	105.97	105.41	106.25	105.45	104.85	105.25	104.98
106.93	106.73	106.11	106.71	106.63	107.5	107.75	107.25	107.47	106.63	104.52	106.59	107.34	106.07	106.05	106.15	107.33	106.58	106.51	105.08	106.62	107.6	107.41	105.38	106.06	106.32	106.7	108.11	105.73	106.53	107.33	107.17	106.59	105.86	105.02	104.63	106.79	106.77	106.39	106	105.97	105.86	106.68	106.79	106.52	107.56	107.14	105.54	105.55	105.65
100.63	98.445	99.898	98.471	99.596	99.395	98.045	100.55	99.521	100.89	98.228	99.376	100.67	98.188	100.05	100.53	101.26	99.887	101.02	100.5	100.15	100.9	100.57	99.752	99.139	99.912	100.44	102.21	100.71	99.534	100.82	99.005	99.512	100.58	99.895	100.35	99.45	100.85	99.421	99.391	99.848	100.35	100.33	100.18	99.156	100	99.895	99.079	99.435	99.247
97.74	97.883	99.362	97.542	97.464	97.675	98.962	97.349	96.605	99.033	98.513	99.659	96.726	96.598	98.818	99.452	98.865	99.037	97.335	98.482	97.426	98.525	97.394	98.947	99.115	96.111	97.741	97.259	98.142	98.345	98.394	98.845	98.172	97.786	96.314	96.552	98.662	96.918	98.11	97.939	98.765	97.922	97.204	96.618	98.478	97.523	98.299	97.117	98.508	99.874
99.146	98.485	98.778	96.731	98.171	98.989	98.206	97.714	97.021	97.858	98.116	100.13	97.838	98.521	96.878	98.62	97.998	97.66	98.713	98.423	97.545	98.869	98.462	97.605	98.491	97.224	99.564	98.285	98.1	98.605	96.234	96.688	98.077	98.242	98.937	97.721	98.954	97.723	98.076	97.775	98.911	98.562	97.748	98.232	98.603	97.935	98.502	99.189	99.096	98.976
99.689	96.089	98.723	97.719	97.451	98.856	97.031	98.423	97.231	98.011	96.345	97.235	98.939	98.059	98.06	97.676	97.319	98.97	97.435	97.409	97.568	96.944	96.396	96.769	99.21	98.69	99.52	97.947	98.303	95.662	98.901	98.279	98.392	98.586	99.617	97.466	98.961	99.017	97.701	96.879	98.754	97.229	97.62	96.511	97.261	98.058	99.472	98.889	97.128	98.158
107.98	106.43	108.57	110.04	109.53	109.38	107.93	106.12	108.93	109.96	108.85	108.74	108.66	108.69	108.87	107.88	107.32	107.43	107.88	106.99	109.2	107.66	110.24	107.62	107.93	109.08	109.08	109.32	108.53	108.55	108.46	108.33	109.4	108.71	108.33	108.69	109.02	107.63	109.37	108.03	108.86	108.17	108.88	106.72	108.22	108.19	109.64	107.92	108.21	107.61
107.85	109.72	107.99	107.99	110.13	108.28	108.53	107.81	108.38	108.15	108.94	107.7	109.07	108.69	108.6	107.58	108.53	107.99	108.42	108.69	108.87	108.53	106.2	110.08	107.16	105.33	107.64	108.85	107.11	108.24	107.38	109.25	108.01	108.83	108.71	107.09	107.49	107.84	109.37	108.57	108.69	109.8	106.93	108.02	108.56	107.56	108.17	108.18	108.03	107.64
97.695	97.95	97.858	98.211	98.853	98.265	97.222	97.849	98.571	98.691	97.683	97.547	97.826	98.129	97.889	97.763	97.463	97.457	96.757	98.874	98.851	97.494	97.442	98.555	97.416	97.914	99.282	97.645	97.167	100.28	98.723	97.906	97.686	97.176	97.158	99.382	97.155	98.966	98.318	98.191	97.963	95.763	97.23	96.548	97.349	97.839	98.325	98.598	98.211	97.139
99.187	98.711	98.144	96.882	97.871	98.866	97.126	97.843	97.039	98.1	96.136	99.321	97.443	97.464	97.378	98.347	98.062	98.031	98.15	98.691	97.783	97.469	99.631	96.716	98.24	96.393	98.69	97.294	97.8	97.529	99.339	98.606	96.97	99.164	97.22	98.867	98.703	97.921	97.663	97.891	98.867	98.033	98.228	99.134	98.525	98.583	98.781	98.452	98.866	98.355
103.8	105.63	104.28	105.19	104.84	107.03	104.52	104.38	107.33	104.97	106.29	106.96	106.4	104.64	104.36	105.89	105.2	105.82	105.94	105.89	104.89	105.71	106.17	105.53	106.36	105.74	107.36	106.51	106.15	106.97	105.82	105.36	105.54	107.13	106.77	106.91	106.39	105.41	104.57	105.35	106.59	105.55	105.86	105.76	106.45	105.34	105.43	105.57	105.8	106.29
110.56	109.84	110.77	111.24	110.38	110.27	110.31	110.77	109.54	111.83	111.61	110.81	111.89	110.84	108.17	109.24	108.46	110.18	109.22	110.91	111.06	110.86	111.74	109.64	110.67	109.98	110.17	111.07	109.46	110.49	109.84	110.07	110.88	109.24	111.54	110.84	109.93	110.25	110.03	110.97	109.42	108.34	109.96	110.49	111.79	111.15	110.63	110.04	111.26	111.19
102.02	100.1	100.43	98.027	100.51	99.262	100.02	100.47	100.07	100.43	100.23	99.98	100.22	98.47	100.36	98.541	100.21	100.72	100.18	99.273	100.37	101.49	98.711	99.943	99.821	99.629	100.16	101.6	100.62	100.25	98.867	99.676	100.23	99.126	100.97	101.41	99.004	99.609	100.6	99.138	100.01	102.01	98.155	99.636	99.927	99.955	100.92	100.35	100.38	100.06
107.77	105.27	105.83	106.24	106.97	106.65	106.5	106.18	104.53	107.35	107.84	107.62	106.86	106.38	106.58	107.06	106.03	107.12	106.58	107.54	107.11	106.57	108.89	107.6	105.93	107.83	106.85	105.76	107.91	106.73	107	106.58	106.79	105.44	106.8	105.81	106.01	107.61	106.49	107.29	105.91	107.25	109	106.95	107.43	106.46	106.4	106.7	105.81	105.68
103.64	106.69	106.21	105.87	105.98	105.55	105.67	106.37	104.24	105.7	105.58	103.52	105.87	106.71	105.95	105.83	107.31	105.52	106.06	105.01	105.86	104.52	105.72	107.79	105.36	105.69	106.22	104.94	106.07	107.51	105.63	105.47	106.08	106.64	103.74	106.55	105.47	104.65	105.25	104.37	107.42	105.01	106.08	106	105.61	106.84	104.04	104.77	105.23	105.75
106.45	106.42	106.2	105.3	105.76	105.66	104.98	106.25	106.7	106.47	105.67	106.02	104.67	105.29	105.6	105.73	106.05	105.12	106.15	105.92	104.82	104.68	103.92	106.5	106.59	107.17	104.11	105.23	106.17	105.03	105.33	104.84	105.87	106.48	105.62	105.04	105.31	106.7	106.5	107.53	105.43	104.91	105.94	106.25	104.16	105.45	106.6	105.09	105.5	105.36
105.33	106.58	106.54	105.56	106.56	105.87	103.8	105.01	103.58	106.2	105.76	105.91	106.27	106	107.02	105.41	105.95	105.56	104.84	106.11	104.62	107.17	105.66	104.59	105.52	106.42	105.52	105.86	106.49	104.57	105.06	105.79	106.07	107.16	105.59	105.97	106.46	105.8	105.17	105.92	105.59	106.1	104.72	105.59	105.64	104.03	105.29	106.16	106.01	106.18
107.14	105.72	105.99	104.62	107.5	105.72	106.7	108.24	106.99	106.44	104.41	105.72	106.44	106.94	106.6	105.98	105.52	105.15	106.41	106.06	104.73	104.78	106.17	106.95	106.4	106	105.48	104.59	105.5	106.4	105.41	106.12	106.39	106.35	105.59	104.13	105.48	104.71	106.47	105.29	106.38	105.48	105.22	105.91	107.18	106.57	106.93	107.56	105.02	107.09
107.39	109.54	107.43	108.99	107.97	108.13	108.67	107.1	107.87	108.84	106.69	108.66	108.19	108.34	108.61	106.69	106.33	108.77	107.49	108.97	107.37	108.27	107.88	108.08	107.9	107.97	109.39	109.92	110.1	108.92	108.45	107.77	108.66	108.56	108	108.19	107.6	108.42	108.99	109.02	107.37	109.33	107.53	108.47	108.84	108.55	108.24	108.16	108.58	109.21
108.75	108.25	108.62	109.6	109.25	108.24	108.25	108.79	108.36	108.9	107.39	109.7	106.51	108.21	108.73	108.77	109.34	108.28	108.39	107.84	108.39	106.82	108.24	108.97	107.86	109.52	109.11	108.87	110.19	110	107.74	107.12	108.08	107.9	108.26	108.73	109.04	108.62	107.23	108.11	108.56	108.39	108.02	107.71	107.34	107.83	108.29	108.81	108.45	107
108.23	108.54	108.59	107.52	108.67	107.98	107.45	108.47	108.62	109.1	107.71	107.74	108.71	109.17	108.93	109.12	108.07	108.58	109.48	110.13	108.2	107.9	110.39	110.25	108.58	108.95	110.23	108.46	108.59	107.58	109.77	110.25	109.8	108.98	108.14	110.59	107.84	108.16	107.67	109.16	108.68	109.12	107.86	108.52	109.53	108.03	109.41	109.71	107.62	108.62
105.38	107.54	107.17	107.17	106.54	106.35	107.88	106.76	105.19	107.49	108.38	106.69	108.14	107.48	107.65	106.06	107.23	107.79	105.78	107.01	106.3	106.49	107.06	106.85	106.44	107.78	106.01	107.36	105.17	106.6	106.62	106.44	106.73	106.2	106.37	106.12	106.91	107.01	104.77	106.09	106.76	106.52	106.2	107.08	106.55	106.54	107.6	106.96	107.49	107.65
110.27	110.68	110.84	111.17	111	108.48	110.36	111.31	110.68	109.84	110.06	110.57	110.49	109.33	110.41	109.01	112.46	109.72	111.59	112.65	110.67	110.39	109.97	110.48	111.32	109.94	112	111.21	109.78	111.32	110.35	111.31	110.8	109.45	109.96	109.29	110.63	110.59	109.94	110.02	111.06	111.61	111.61	110.29	111.57	111.58	112.37	110.71	109.85	109.35
100.28	99.742	100.43	100.27	100.26	101.02	98.976	99.122	99.216	98.266	99.476	100.17	99.328	100.14	98.508	98.737	100.87	99.557	99.895	100.39	99.492	101.71	99.252	99.57	100.27	100.23	100.42	99.782	100.34	99.754	100.14	101.56	98.398	100.7	100.83	101.48	99.092	100.38	100.42	98.582	100.32	98.914	99.375	99.376	100.6	100.68	98.971	100.8	100.94	100.87
106.03	106.92	106.49	107.05	106.74	106.02	106.94	105.66	105.74	105.1	105.58	105.62	107.18	105.78	107.4	107.17	106.02	106.04	106.76	106.69	107.06	106.91	106.78	107.13	106.82	107.3	106.13	107.72	107.15	107.94	105.09	106.89	106.5	107.92	106.93	106.76	106.9	106.32	105.29	106.11	107.62	106.27	106.68	106.98	105.76	105.83	106.4	105.72	107.07	107.01
106.68	105.33	106.85	106.54	105.95	107.05	104.8	107.14	108.15	106.73	106.73	105.24	106.73	106.03	107.37	106.19	106.68	105.49	108.98	106.61	106.53	106.58	106.02	107.2	106.3	107.69	107.29	107.22	106.76	106.14	107.09	108.07	104.62	106.75	105.58	108.34	107.35	105.02	106.98	105.95	105.49	107.24	107.71	107.05	106.05	107.02	106.06	105.83	107.39	106.35
110.42	110.09	109.23	110.17	109.61	110.29	110.59	110.91	108.89	111.36	110.16	110.36	110.65	111.03	109.63	110.91	111.17	108.63	110.9	110.89	111.89	110.59	109.18	110.72	111.07	108.87	109.68	110.52	111.55	110.25	111.22	108.53	112.03	110.04	109.75	111.01	110.48	112.52	109.58	111.57	108.88	110.44	110.85	108.9	109.23	111.36	110	109.26	109.99	109.64
106.87	108.93	109.16	107.97	107.88	107.58	107.13	107.78	107.32	106.57	107.2	108.72	107.62	108.56	108.51	108.65	107.71	108.43	109.02	108.07	110.14	107.12	109.61	107.8	107.56	108.61	109.01	108.62	107.74	109.56	108.14	108.32	109.81	107.45	109.11	107.76	108.48	107.11	107.42	107.1	109.43	107.78	108.07	108.54	107.97	108.29	109.09	111.32	107.45	109
109.34	108.2	108.89	106.67	106.88	110.1	109.12	108.3	108.33	108.42	108.52	107.67	107.82	108.46	107.85	107.64	107.58	109.25	108.66	108.17	109.34	106.35	108.37	107.51	107.81	108.77	107.38	108.53	109.41	107.9	107.82	109.88	107.8	108.71	108.99	108.29	107.54	109.13	108.01	107.47	106.86	107.15	109.14	108.4	107.21	108.03	107.79	108.08	109.25	106.92
97.223	97.573	99.326	99.298	99.369	96.544	97.928	99.565	97.23	97.578	101.77	96.82	97.738	98.77	98.922	99.009	97.111	98.336	97.146	99.094	96.674	99.572	98.121	97.715	100.43	97.571	98.383	97.076	98.888	97.748	98.418	97.058	97.907	97.799	97.737	97.399	98.906	99.122	95.874	98.806	99.374	97.689	99.03	96.117	99.24	98.41	98.897	99.473	97.491	96.54
104.56	105.25	104.23	105.34	105.45	105.4	106.22	104.26	105.38	105.27	106.32	105.76	105.84	105.29	106.24	106.65	105.29	106.32	104.64	105.62	106.28	104.97	105.15	105.02	107.21	106.22	104.92	105.39	103.91	106.51	106.78	104.55	104.38	104.96	105.69	106.27	106.45	105.86	107.38	104.73	105.9	106.98	106.44	102.87	105.08	106.88	106.28	105.5	104.98	106.83
98.76	98.133	99.589	99.737	97.574	98.057	98.588	99.054	98.605	97.492	96.258	99.113	99.542	99.373	99.705	99.283	99.123	99.37	100.66	101.19	99.029	101.21	97.555	97.331	98.052	99.486	98.386	99.419	99.338	100.37	97.427	97.628	99.917	99.233	100.8	99.106	98.848	98.009	97.84	97.15	98.033	98.673	97.312	98.608	98.722	98.797	98.991	98.437	99.745	97.357
108.4	109.24	109.32	107.86	108.72	107.54	108.61	107.6	109.42	108.63	107.46	106.53	109.15	108.82	108.71	108.12	107.33	107.49	106.96	108.56	106.27	109.65	109.56	107.58	108.14	109.63	109.15	108.17	108.32	109.28	109.81	107.64	107.85	108.09	108.58	107.11	108.03	108.68	109.72	108.17	108.31	107.65	108.61	107.48	107.67	107.5	107.11	108.1	108.08	107.71
107.53	109.87	106.93	108.91	110.16	108.17	108.11	107.69	106.77	107.51	107.93	108.26	110.51	107.53	107.32	107.08	107.87	109.32	107.88	107.07	108.72	109.54	109.65	108.71	107.1	107.24	107.83	106.87	109.17	107.91	107.51	107.69	108.79	109.36	107.31	107.12	109.64	108.08	108.37	107.89	108.7	108.71	107.97	108.29	107.94	108.56	108.12	108.35	109.38	107.88
104.94	104.9	105.13	104.38	106.71	106.53	104.47	105.84	106.21	106.58	105.27	104.56	105.09	103.64	106.31	105.78	103.8	104.73	106.71	105.87	105.17	105.66	105.82	104.11	105.11	105.08	105.57	104.52	104.73	105.83	105.6	104.02	104.47	105.74	105.37	104.85	106.07	105.3	105.1	106.61	104.63	106.2	106.14	106.74	104.52	104.88	106.66	107.14	106.43	104.87
108.69	108.55	107.05	108.83	108.73	108.56	108.06	107.01	108.22	108.64	108.27	108.36	106.68	108.48	107.62	106.14	107.58	107.29	107.25	107.67	106.81	108.59	106.72	107.35	108.28	106.36	108.32	106.87	108.56	107.18	108.26	105.59	109.04	108.46	108.12	109.08	107.14	106.7	106.28	107.59	107.5	108.06	107.46	107.11	107.21	108.54	107.68	108.06	108.17	108.12
107.36	108.12	109.3	107.61	107.62	107.79	106.68	108.68	107.57	107.04	108.29	107.05	108.04	107.84	107.97	106.55	107.87	106.4	107.69	108.98	107.48	106.3	107.43	107.83	107.3	108.18	108.47	107.59	108.92	107.13	107.81	106.47	106.97	107.82	107.97	108.33	108.93	108.18	107.23	106.54	109.29	108.33	108.62	108.95	108.4	107.74	107.29	106.29	108.04	108.68
106.11	105.55	104.18	106.86	106.55	104.94	105.59	106.43	106.1	106.18	107.17	106.99	106.09	105.91	107.75	105.48	105.39	108.47	105.86	105.49	105.89	106.12	106.15	104.98	107.25	105.28	105.4	106.21	106.85	105.27	105.29	104.56	107.7	105.92	105.58	106.58	106.59	106.32	107.32	106.27	103.19	106.84	104.73	104.97	106.19	103.22	105.91	104.75	106.62	105.95
101.84	102.23	100.22	100.06	101.4	100.13	101.05	102.21	100.83	102.88	101.59	100.94	100.44	101.27	101.8	102.25	102.86	101.31	101.26	100.99	101.84	99.925	101.66	99.066	100.38	102.3	99.558	101.12	101.4	102.12	100.52	101.69	100.47	99.963	101.74	101.51	102.48	101.46	101.92	101.26	101.9	99.423	100.05	99.86	101.02	102.22	100.18	100.65	101.34	100.45
99.894	100.3	100.28	101.94	99.572	101.37	102.46	100.66	101.33	100.2	101.62	102.08	100.8	101.68	100.78	102	101.04	100.41	100.14	101.61	102.44	101.16	101.14	100.05	100.25	101.17	101.8	99.85	99.938	101.5	99.731	101.29	99.221	100.23	99.64	99.265	101.56	100.23	101.13	100.39	101.52	101.77	100.67	100.47	101.23	100.84	101.67	101.08	101.21	100.92
109.26	109.41	109.82	109.62	111.38	109.01	110.08	110.12	110.91	110.9	109.3	110.2	110.33	110.99	110.74	109.38	110.37	110.67	110.91	109.06	109.83	111.15	110.13	109.73	110.79	109.82	109.8	110.16	110.28	109.52	111.41	110.51	109.81	110.33	111.36	110.33	109.46	110.22	111.59	109.19	110.75	110.26	110.15	110.56	110.21	110.19	110.16	110.53	108.15	111.45
108.49	108.33	107.23	109.8	109.72	108.41	108.99	107.84	107.81	108.96	109.41	109.45	108.01	108.13	106.79	109.35	108.68	108.47	108.3	106.64	108.94	108.71	109.2	108.78	107.82	108.87	107.46	108.98	105.87	107.14	108.62	106.94	106.88	107.94	106.73	107.47	109.09	108.67	108.54	109.27	107.1	107.79	108.34	107.21	108.42	108.25	106.25	109.2	107.96	107.67
107.81	108.09	108.57	107.55	108.81	108.6	107.6	106.55	107.93	108.38	107.92	109.04	108.18	106.66	107.86	107.62	107.33	107.03	109.25	109.02	106.74	107.46	108.57	107.93	108.96	107.69	107.42	107.88	108.12	107.84	107.31	108.25	107.36	107.77	107.44	108.87	109.01	106.42	108.32	107.81	107.5	109	108.77	108.31	108.15	107.66	106.11	107.67	108.36	109.26
108.99	107.28	108.66	108.39	107.78	107.26	107.86	107.37	107.79	108.23	108.61	107.44	109.03	108.85	109.97	107.3	108.59	108.36	107.87	107.72	108.44	105.99	107.58	108.54	108.24	106.45	109.31	109.12	107.65	107.89	108.84	107.78	107.48	107.53	108.91	110.35	106.33	107.63	106.66	108.62	108.92	109.36	108.33	107.72	107.86	107.75	107.01	107.81	108.84	107.86
105.5	105.61	104.93	106.23	104.71	105.53	105.11	105.47	105.33	104.74	105.43	106.17	106.31	104.87	106.36	106.09	104.67	105.44	105.53	105.53	103.93	105.24	107.07	106.33	105.91	105.82	105.19	106.38	106.35	104.14	106.97	106.8	105.51	105.85	105.74	104.73	104.91	107.22	104.7	105.03	105.84	105.07	104.81	104.31	106.72	104.19	104.64	103.58	106.41	106.75
108.73	107.98	109.21	108.8	107.61	109.31	110.91	109.29	106.84	108.43	107.52	107.64	109.77	107.42	106.96	109.41	109.06	109.22	108.87	109.37	108.9	109.6	109.44	109.5	108.43	108.62	109.06	108.42	107.8	109.16	107.82	109	108.31	109.96	108.63	107.37	109.65	109.45	108.77	108.82	108.27	109.69	108.12	109.34	107.61	109.29	108.64	107.74	108.79	108.01
108.57	107.87	108.04	109.33	107.89	107.66	107.01	108.99	107.79	108.67	109	107.8	109.15	108.19	108.7	109.21	106.99	108.27	106.54	108.35	107.4	108.92	108	107.16	109.29	106.63	109.26	108.86	106.68	107.25	108.22	109.58	107.77	108.16	107.66	107.64	107.77	110.53	107.7	107.72	109.04	108.38	107.07	108.01	107.94	109.36	108.42	108.42	108.07	107.14
105.91	103.87	103.43	103.9	106.42	104.88	106.75	107.27	105.41	106.17	103.65	105.37	104.56	106.32	104.83	106.66	106.12	105.82	107.25	106.21	105.39	106.59	105.3	104.8	104.94	105.59	105.33	105.34	104.48	105.67	106.35	104.2	106.72	105.69	105.25	105.99	104.22	105.7	107.33	105.95	104.62	106.51	105.55	105.86	105.81	105.63	105.49	107.2	105.99	105.99
107.32	108.7	106.99	108.46	108.09	109.23	107.9	106.86	107.72	108.06	107.66	107.81	107.6	107.19	107.27	108.47	108.59	107.9	108.03	107.45	108.44	108.85	107.37	107.78	107.69	107.6	108.54	108.2	107.53	107.4	108.17	108.51	109.53	108.59	108.39	107.92	107.9	107.9	106.23	109.36	105.48	109.75	108.06	108.93	108.61	107.66	108.1	108.18	107.81	108.12
97.604	97.607	98.289	99.148	99.107	96.478	99.478	98.055	97.898	97.988	98.787	100.49	96.456	97.232	97.385	98.472	98.663	98.024	98.678	98.025	97.528	97.413	98.252	98.365	98.223	99.478	98.342	97.434	98.94	98.017	98.75	97.836	97.384	97.118	97.59	96.839	98.583	97.506	98.221	98.535	98.705	99.118	98.396	98.798	96.405	99.189	99.019	97.072	98.543	97.989
106.66	107.88	108.52	106.62	107.63	108.34	109.2	108.55	106.79	108.04	107.27	109.68	107.55	108.03	109.23	108.49	107.99	106.98	107.93	108.59	106.24	106.82	108.57	108.23	107.23	107.22	109.62	107.79	108.05	108.14	107.76	108.77	108.32	108.02	108.3	107.73	107.24	108.08	109.24	108.19	107.46	107.76	107.52	106.93	106.04	108.95	108.52	107.84	108.15	108.2
108.11	107.8	107.9	107.57	108.38	107.53	107.48	108.68	107.98	108.34	107.25	107.88	108.72	107.26	106.05	108.75	106.52	106.55	107.41	107.36	107.4	107.33	107.45	107.89	107.07	106.63	107.33	108.37	108.31	107.3	108.28	108.77	107.37	110.71	106.53	106.85	108.45	108.34	108.43	106.33	107.16	108.68	108.34	108.97	107.01	107.34	107.7	107.34	108.74	108.46
109.21	108.78	109.11	108.66	111.67	106.85	108.73	106.98	107.16	109.67	107.89	108.92	107.9	108.72	110.08	109.27	106.72	108.68	110.94	107.24	107.85	109.23	108.66	108.47	107.88	108.8	109.83	108.96	107.86	108.8	108.31	108.01	109.46	108.55	107.13	108.14	109.09	109.67	108	107.9	108.74	110.27	107.85	109.14	109.16	108.61	108.34	107.25	108.97	108.8
108.24	107.9	109.52	107.67	108.28	109.26	108.12	108.89	108.2	108.1	109.07	106.99	107.67	109.69	109.18	108.37	109.18	108.13	109.03	107.38	108.75	108.21	107.69	108.34	108.62	108.61	107.57	108.03	107.6	109.54	107.71	107.93	108.44	107.53	108.55	109.24	109.14	108.53	108.12	109.22	108.27	106.87	109.65	107.12	107.47	109.22	106.88	109.41	109.3	107.64
107.34	105.27	105.17	105.57	106.6	105.75	105.08	105.09	104.57	105.42	106.45	104.42	104.31	104.78	105.37	105.85	105.85	106.74	104.21	107.19	106.39	106.38	106.01	104.24	105.23	107.05	104.24	104.85	105.18	105.92	107.34	105.05	106.98	106.49	105.42	106.14	105.73	105.23	105.82	105.01	104.11	105.68	105.06	104.02	106.81	105.88	105.8	106.32	105.07	104.4
106.54	107.11	106.81	107.92	107.47	107.73	107.46	108.07	107.52	107.02	107.98	108.98	110.06	106.85	107.6	107.83	107.03	109.25	108.05	107.03	107.72	107.4	106.92	106.72	107.94	108.07	107.59	108.47	108.5	107.48	106.28	108.81	107.61	107.61	108.78	106.41	106.83	108.09	106.98	108.27	108.79	105.83	107.36	107.29	107.41	106.47	108.3	108.24	108.37	108.61
108.97	109.09	107.35	107.43	106.52	106.96	108.91	109.29	108.22	108.17	108.1	107.92	107.09	106.95	108.68	107.48	106.82	107.8	107.59	106.91	107.35	107.97	108.3	108.18	106.89	108.36	107.48	108.14	107.02	108.23	108.08	107.13	107.98	106.71	107.78	106.32	106.81	107.42	106.84	107.21	107.95	107.3	107.97	107.24	104.97	107.71	107.4	108.53	108.06	107.8
104.46	106.43	108.37	106.64	107.22	106.8	106.47	106.94	107.63	104.35	106.1	107	107.37	106.41	106.3	107.42	107.06	105.01	107.34	107.55	105.2	105.73	107.57	104.93	105.35	104.85	106.55	106.82	105.28	105.86	106	106.48	107.9	106.93	106.02	105.4	107.76	106.61	106.85	105.17	106.5	105.6	105.88	104.7	106.13	104.63	106.58	105.61	107.88	105.32
106.38	106.06	106.3	105.59	105.34	105.69	105.08	107.44	105.67	104.69	106.68	106.89	105.27	106.53	107.53	106.34	106.75	105.4	106.98	107.23	106.63	105.71	105.77	107.25	107.43	107.18	107.33	107.28	105.67	106.43	107.2	107.9	107.82	106.41	106.52	105.09	107.98	106.15	106.59	105.41	107.78	105.27	106.02	104.56	105.66	105.53	107.1	105.91	106.76	105.69
104.99	107.18	105.21	103.85	104.76	105.48	105.99	104.83	106.43	104.52	105.62	106.99	107	105.57	106.08	105.93	105.79	105.02	106.81	107.19	104.98	106.08	103.81	105.17	106.01	106.23	105.45	105.33	104.87	105.13	106.14	106.39	107.95	105.19	105.32	106.42	105.65	105.9	104.66	106.27	105.48	106.98	106.5	104.78	104.67	106.71	106.29	105.01	104.96	106.13
97.882	97.283	96.947	98.569	98.112	96.835	99.061	98.262	96.995	98.363	97.6	97.92	97.99	97.888	97.792	97.51	96.727	98.658	98.847	97.739	96.238	99.046	97.534	96.002	99.125	97.386	98.481	97.715	95.653	97.944	98.491	98.164	98.108	97.377	96.521	97.386	96.947	97.82	97.023	97.343	98.404	99.747	97.549	98.031	97.683	99.005	97.855	98.537	98.437	96.55
110.45	111.5	110.56	111.36	109.93	109.8	109.89	109.1	108.97	110.46	110.17	109.87	111.85	108.76	110.02	110.3	111.78	111.62	109.84	111.63	111.31	109.43	110.31	111.02	109.97	110.29	110.69	110.24	110.1	109.54	110.56	111.03	111.67	110.94	110.21	109.54	109.61	110.32	111.19	111.06	109.83	110.24	111.24	109.16	110.72	109.99	111.29	109.86	109.66	110.77
108.24	108.12	108.41	108.83	108.58	106.59	108.77	109	107.68	109.04	108.57	109.54	108.93	106.91	107.95	107.57	107.66	109.88	108.2	107.83	109.29	106.9	108.27	109.85	108.29	108.77	108.54	108.32	107.81	109.53	108.22	108.88	109.7	107.16	109.14	109.07	108.12	109.29	109.84	109.61	108.42	109.13	108.57	108.68	108.36	107.81	107.32	110.22	107.92	108.49
97.689	97.053	99.459	97.369	99.912	99.484	97.622	97.313	98.933	99.672	97.762	96.82	98.652	98.781	99.789	99.568	98.008	98.018	99.14	98.425	98.494	97.787	99.569	98.987	99.585	99.126	100.49	96.638	96.415	98.705	98.288	98.889	98.13	97.606	98.951	100.01	99.03	96.82	98.648	99.19	98.3	97.987	98.367	97.923	99.251	96.997	97.34	98.866	98	97.859
103.25	106.23	104.71	106.4	106.04	105.37	105.24	104.36	104.31	107.1	105.17	105.39	105.11	105.52	105.01	106.13	106.8	105.1	106	105.62	106.56	105.81	106.06	104.53	105.34	105.22	105.3	104.71	105.33	105.19	105.31	106.55	104.88	104.24	104.91	107.83	104.2	105.18	107.08	106.43	105.38	106.47	105.51	107.26	106.7	106.38	104.88	105.86	104.8	105.58
98.491	98.601	97.607	99.047	99.011	97.529	98.69	99.077	99.222	98.403	100.48	98.44	99.525	99.03	98.115	98.035	99.204	98.556	99.058	97.247	98.691	99.081	98.492	99.881	99.291	98.627	97.322	100	99.988	98.534	98.578	100.96	98.743	99.082	99.187	98.339	97.191	98.079	97.618	98.393	98.107	98.418	98.019	100.02	97.82	99.826	99.599	99.566	100.27	98.441
100.28	102.24	100.94	101.82	100.41	101.64	100.28	100.72	100.24	99.518	100.11	101.38	100.72	100.54	101.28	99.968	100.93	99.584	100.33	102.28	101.09	99.432	99.402	102.23	101.33	100.1	101.14	99.83	99.065	101.11	102.06	99.633	101.44	100.14	100.42	101.5	100.75	100.46	98.833	98.487	100.36	101.28	98.133	100.17	101.25	100.83	101.34	100.9	99.456	100.92
98.007	97.465	97.632	98.661	98.508	98.454	97.695	97.794	98.889	98.483	98.496	98.86	98.291	98.143	97.992	99.269	98.311	99.225	98.9	97.447	99.53	99.24	96.977	98.409	96.649	96.804	96.967	98.097	97.868	97.714	97.736	98.257	96.318	97.868	99.495	98.856	97.674	98.884	98.615	97.867	99.547	98.483	98.562	98.612	99.762	99.329	98.253	97.662	98.311	97.981
108.54	108.6	109.35	108.76	108.35	108.14	107.11	109.4	108.16	108.58	107.7	107.99	108.49	108.93	108.78	106.15	108.86	107.74	110.03	108.44	107.27	107.93	107.93	107.07	108.06	108.06	109.35	109.51	109.16	108.19	108.78	108.23	109	106.5	107.63	108.19	108.9	107.55	109.23	107.33	109.21	108.01	109.02	108.32	107.95	108.59	108.72	108.21	107.89	108.87
106.33	104.94	106.42	104.93	106.11	106.37	105.01	105.62	104.31	105.18	105.85	107.84	105.8	106.35	103.83	105.54	105.26	106.21	105.36	105.02	104.15	104.32	105.6	105.11	106.3	105.42	105.45	105.42	106.4	106.24	106.18	107.2	104.45	105.99	105.88	105.91	105.14	105.69	105.6	105.04	105.83	106.07	106.51	107.67	105.59	105.8	105.37	107.12	106.64	105.64
101.22	101.61	100.65	100.32	100.53	100.96	100.83	98.604	99.909	100.18	99.163	99.876	98.776	102.7	100.37	100.93	101.68	99.64	101.5	97.918	100.36	99.004	99.671	100.11	98.604	100.54	102.12	100.45	101.06	100.3	99.477	99.406	102	99.952	98.654	99.367	99.903	99.752	99.738	99.575	101.11	99.622	100.61	99.904	99.972	100.01	100.33	100.97	100.37	101.21
110.18	110.3	111.99	111	109.56	110.29	111.95	110.1	110.98	110.36	111.11	111.38	110.59	108.95	111.69	110.36	109.9	109.22	111.07	110.33	111.19	110.35	109.85	110.09	109.2	110.21	110.31	109.86	110.89	110.83	111.12	109.5	111.03	111.53	109.88	109.01	110.09	110.96	109.47	108.56	110.17	109	109.09	109.93	110.31	109.04	110.46	110	111.84	110.34
98.236	97.213	97.179	97.827	98.002	97.686	97.978	98.787	99.184	97.006	96.42	99.385	97.376	97.445	98.129	97.78	97.692	96.854	98.243	98.838	98.145	97.918	98.897	96.997	99.074	96.996	97.614	98.075	100.1	97.14	97.438	98.734	99.587	97.74	98.985	97.335	97.967	98.812	99.444	98.186	97.726	97.962	98.264	98.063	99.006	97.555	97.361	97.915	95.114	97.567
108.79	108.42	108.64	108.29	108.37	109.07	107.37	108.08	107.1	109.1	108.05	108.42	107.46	108.91	108.1	109.56	107.72	108.42	109.25	108.79	108.05	107.81	109.63	108.7	109.06	108.02	109.89	108.58	108.11	107.88	109.71	108.02	108.9	107.75	107.62	107.7	109.21	108.7	109.26	108.59	108.34	109.97	108.88	109.35	107.95	108.11	108.54	109.26	107.7	109.52
106.35	105.53	105.83	106.39	105.72	105.42	104.73	106.36	105.99	105.68	106.61	106.02	104.99	105.5	105.91	104.93	104.95	107.17	105.42	105.32	105.32	105.79	106.87	104.93	106.88	104.91	104.8	106.57	104.89	106.23	105.29	105.06	106.16	105.47	105.98	104.81	105.81	104.88	104.49	105.24	106.47	104.93	104.47	105.59	106.61	105.51	106.5	105.74	106.57	106.45
104.59	104.35	105.81	104.6	105.44	105.02	105.4	104.15	104.81	105.95	106.06	105.2	106.6	105.55	105.55	105.18	105.04	105.87	104.84	106.79	105.88	105.38	104.2	106.19	105.64	107.03	104.01	106.62	106.23	105.5	106.31	105.65	105.15	105.78	106.9	104.33	104.2	104.74	105.8	104.66	104.98	105.85	105.73	105.99	106.68	105.14	105.13	107.19	106.6	105.53
108.13	108.1	108.29	108.6	107.6	107.93	109.17	108.65	108.34	108.39	109.11	108.92	108.29	108.74	106.4	107	107.85	106.09	109.77	105.95	105.95	109.91	107.58	109.29	108.5	109.41	106.07	108.3	107.82	108.47	107.87	108.74	109.79	108.46	107.29	107.55	106.66	107.05	108.07	106.94	107.47	107.34	108.61	108.08	107.9	107.19	107.42	107.83	109.54	108.02
105.17	107.06	104.65	107.74	107.48	105.66	108.12	105.24	104.51	107.43	105.28	106.56	106.02	107.42	105.65	107.16	106.93	107.27	107.73	104.83	106.91	106.29	107.23	106.67	105.92	107.28	105.81	106.27	107	106.26	104.71	106	105.75	106.85	107.61	107.13	106.34	107.19	106.5	106.83	104.88	105.23	106.54	105.13	105.47	107.1	107.15	105.81	105.19	106.34
106.02	107.43	105.71	106.49	106.93	107.06	107.88	105.1	105.22	107.89	107.73	107.33	104.53	108.14	107.38	105.96	104.7	107.98	106.17	105.83	105.64	107.74	107.8	106.36	106.64	105.09	106.04	106.93	106.53	106.75	106.26	106.89	105.02	106.44	105.84	106.66	106.52	105.46	105.94	107.67	106.66	107.24	105.89	105.61	105.51	107.11	106.45	106.19	106.16	105.71
107.39	106.43	107.58	107.97	106.77	109.73	109.07	107.83	107.43	107.64	106.33	108.07	107.29	108.16	107.86	108.37	106.27	107.11	107.93	108.41	108.45	106.6	107.83	108.38	106.72	107.71	107.59	107.4	108.42	108.35	108.23	107.51	108.51	106.73	108.09	108.24	107.79	106.17	107.26	108.19	105.44	107.52	106.49	107.53	107.92	108.12	107.19	108.52	106.97	106.6
108.94	108.55	107.94	111.14	109.58	107.56	109.62	109.6	109	108.16	108.96	108.33	107.15	110.57	107.66	108.74	107.72	108.2	106.52	109.35	108.94	107.57	109.46	107.19	109.8	107.18	109.63	109.57	108.48	108.39	109.06	108.33	109.46	109.1	106.57	108.39	108.03	107.81	110.16	108.37	109.85	109.42	109.19	108.25	107.64	108.59	108.91	110.72	107.82	108.29
109.58	107.32	107.74	109.2	109.61	108.88	107.9	107.87	108.73	108.24	108.42	107.44	107.43	108.09	106.97	108.24	108.39	109.76	107.84	107.19	109.14	106.79	108.44	108.63	107.54	108.82	109.77	108.1	108.23	108.35	107.35	108.79	108.38	108.24	108.72	108.17	107.29	108.52	107.75	107.71	107.85	107.77	109.89	107.17	108.33	108.68	108.57	108.63	107.38	108.28
105.59	103.97	105.41	105.36	106.21	106.41	106.72	106.93	106.76	105.88	104.09	106.84	105.58	105.46	106.58	105.78	105.56	107.05	104.43	105.6	106.37	104.14	106.53	105.56	104.8	106.73	106	104.21	105.43	105.66	104.85	105.86	106.36	105.84	104.53	105.51	103.6	105.2	105.47	105.14	105.26	104.9	105.64	105.39	105.11	107.01	104.93	105.9	103.49	105.96
107.04	107.82	106.5	107.49	109.9	107.97	108.75	105.87	107.33	108.01	108.06	107.81	107.7	109.47	109.83	108.02	108.33	109.66	108.17	107.71	107.52	108.03	108.18	107.87	108.57	107.61	108.81	109.56	107.16	107.78	108.14	108.28	106.33	107.9	106.91	109.08	109.28	107.51	108.01	106.99	106.73	108.81	108.36	107.1	107.67	108.35	109.2	107.62	108.53	108.47
106.45	106.33	106.99	106.49	105.09	105.03	104.98	105.93	105.17	106.2	105.17	106.13	105.48	104.38	104.4	104.03	104.81	103.81	105.61	107.44	106.22	105.57	105.18	105.87	105.95	105.77	107.01	105.43	104.31	104.69	105.44	106.67	104.87	106.43	106.23	105.1	105.39	106.33	106.27	105.72	105.65	106.31	105.36	105.57	104.72	105	104.27	106.59	106.22	105.21
98.927	99.752	97.29	98.709	96.922	97.946	98.377	97.146	97.642	98.405	96.994	98.885	97.95	98.25	98.017	97.185	97.844	97.202	96.991	98.44	97.367	98.219	97.28	97.837	97.863	98.22	98.677	98.458	97.424	98.819	99.438	97.297	98.816	100.25	99.326	98.366	98.463	97.719	99.542	98.485	96.689	97.524	97.261	98.464	97.957	98.262	98.733	98.332	97.862	96.4
107.45	109.31	108.45	107.63	107.09	106.88	107.59	106.17	107.81	107.65	108.15	106.99	107.86	108.19	108.27	108.1	106.18	108.14	108.51	106.58	108.22	109.11	107.22	108.85	108.85	106.96	106.57	108.87	109.23	108.29	108.49	109.2	107.44	109.07	109.31	106.15	107.06	108.46	108.38	107.83	107	107.69	107.28	108.37	108.28	108.62	108.23	107.21	107.92	109.83
96.21	98.508	98.3	98.554	99.009	96.95	98.098	97.836	99.934	98.849	98.719	97.272	98.439	97.449	96.61	97.595	98.741	98.743	96.192	97.217	97.429	98.352	97.934	97.596	98.513	98.907	97	98.973	97.541	97.008	98.946	97.883	99.256	96.547	96.769	98.588	95.851	98.199	98.232	98.098	98.842	98.263	97.309	96.807	97.617	97.841	96.212	97.775	98.118	97.786
100.41	101.07	102.41	100.89	100.81	100.9	100.15	100.71	101.24	101.25	100.19	100.41	100.04	99.753	101.21	100.65	101.46	101.48	101.74	100.02	101.34	99.354	98.997	102.11	102.95	100.15	100.12	99.455	100.7	101.26	100.27	100.63	102.16	99.775	101.45	100.88	102.02	101.65	100.93	101.18	100.98	99.518	101.64	101.58	99.941	100.83	100.93	101.15	102.63	100.94
101.57	100.2	99.717	100.33	99.845	101.16	102.05	101.19	101.65	101	99.629	100.57	100.16	100.37	101.15	99.3	100.19	98.849	102.01	100.6	101.6	101.55	100.76	99.89	99.494	100.92	100.42	100.06	101.84	101.16	100.65	100.7	102.15	100.14	100	99.012	100.82	100.12	100.48	101.02	100.95	99.945	99.914	101.77	100.98	101.04	101.49	102.58	100.17	100.34
108.74	108.05	108.47	107.5	108.16	109.3	108.63	109.02	106.25	107.13	109.71	108.74	108.65	108.6	108.7	109.32	108.38	106.97	108.45	109.55	108.64	109.88	106.52	108.01	109.18	109.09	108.51	107.18	108.33	109.42	108.33	107.7	109.47	109.04	108.28	108.42	107.75	108.12	110.26	108.92	108.98	108.41	107.5	107.93	108.87	108.1	109.03	109.86	108.58	106.92
106.89	106.75	105.08	105.61	106.97	105.9	106.78	105.68	107.43	106.65	105.45	106.34	105.45	105.59	106.25	106.09	106.6	107.23	105.1	106.49	103.34	107.49	106.53	106.22	105.37	107.62	104.23	105.75	106.38	106.85	104.84	106.65	106.4	107.12	106.39	105.58	105.87	105.53	107.82	105.42	106.24	105.46	106.52	106.42	106.21	106.33	106.87	106.22	105.97	106.46
105.57	105.34	106.96	105.17	107.92	106.51	104.41	104.47	106.52	105.1	107.34	107.29	106.12	106.24	106.28	103.89	106.41	105.51	104.52	106.99	105.79	105.23	106.2	103.46	106.37	106.83	106.26	104.92	106.25	106.75	105.55	106.65	105.32	105.08	105.05	104.97	106.24	105.28	106.74	103.89	105.7	105.58	105.36	105.08	106.37	105.51	105.8	104.49	106.09	105.71
106.78	105.22	106.84	107.33	105.27	105.65	106.38	104.39	106.34	103.15	105.32	105.42	107.33	106.05	104.87	105.54	105.22	106.29	105.39	105.23	106.39	105.69	103.84	105.1	104.61	104.72	105.87	105.9	104.6	106.25	106.34	103.68	104.5	106.26	104.99	106.27	106.3	105.02	106.11	106.35	106.36	105.59	105.47	105.59	105.96	105.64	105.92	105.63	105.3	105.06
99.448	98.913	98.034	98.268	98.656	98.928	98.862	97.401	98.564	99.354	99.69	99.015	98.379	98.544	98.746	100.13	98.272	98.997	98.448	97.544	99.45	100.15	98.703	98.692	97.056	99.472	99.816	99.657	98.889	97.971	99.551	99.197	99.01	98.353	98.513	99.632	98.065	99.449	98.846	99.636	99.181	99.153	97.71	96.711	97.992	99.305	98.746	99.04	99.338	98.289
104.9	105.04	104.88	106.01	105.97	104.22	105.43	105.81	104.94	107.68	105.94	106.47	105.27	105.47	105.32	105.27	105.19	106.67	104.68	106.28	106.5	107.25	105.24	106.64	105.01	103.45	107	104.23	105.18	104.6	104.67	105.64	104.16	105.4	105.51	105.82	105.28	106.73	106.05	105.83	104.84	107.23	106.37	106.98	105.18	105.69	103.79	105.58	105.56	105.38
104.27	105.99	106.23	105.4	104.85	105.37	106.8	106.45	104.76	103.94	105.99	106.01	106.2	106.64	106.29	104.84	104.56	105.6	104.81	105.46	106.35	105.68	106.12	105.46	104.69	105	105.51	104.52	104.55	105.78	105.09	104.83	106.8	105.37	104.8	104.31	105.02	106.52	106.75	105.62	107.06	105.54	105.58	105.71	105.26	105.85	107.27	105.63	106.39	106.71
108.38	109.97	107.07	109.2	106.96	106.97	108.14	107.22	108.01	107.38	108.86	107.26	109.74	108.95	108.53	108.78	107.21	109.54	110.08	107.91	107.32	108.38	109.33	108.1	108.76	107.99	108.55	107.43	109.22	108.32	108.52	108.14	108.59	106.42	108.08	107.09	106.87	108.13	109.42	107.79	108.2	107.19	106.58	108.1	107.55	108.67	107.87	109.61	107.8	109.48
107.33	104.99	106.93	104.3	105.3	106.89	106.19	105.54	106.04	105.73	105.04	106.15	107.19	105.76	105.46	107.61	104.81	105.13	106.12	104.83	106.22	106.11	105.82	105.52	106.12	106.33	106.64	105.72	105.02	106.36	104.28	103.59	105.89	106.59	107.38	106.07	105.77	104.15	105.02	106.92	106.71	103.7	104.83	106.29	106.48	103.52	105.56	105.62	105.67	106.59
98.465	98.493	98.455	98.923	98.652	98.54	98.476	95.356	96.781	99.248	97.662	99.405	97.392	98.023	98.622	98.962	98.286	96.795	98.832	98.111	96.624	98.727	97.901	98.231	97.901	97.981	98.248	97.514	99.28	99.34	99.683	98.122	96.543	97.384	98.639	99.206	97.605	99.187	98.621	98.302	98.93	98.529	98.921	98.393	99.466	98.544	97.284	97.374	97.272	98.34
106.51	106.85	108.07	107.87	107.46	108.91	108.11	108.41	107.69	108.08	107.28	107	108.88	106.96	107.86	106.37	107.49	108.12	107.51	106.23	108.45	107.27	106.5	107.82	106.27	107.16	109.66	108.04	108.85	107.37	107.07	108.43	107.92	108.07	108.22	107.48	107.42	107.47	108.53	108.11	107.74	108.31	107.51	108.09	107.98	107.69	107.36	108.58	106.63	108.79
106.59	107.45	105.3	105.02	105.67	107	107.09	107.61	105.56	105.68	105.63	105.88	106.68	107.71	107.05	107.77	107.1	104.78	106.11	107.29	105.57	105.9	106.3	107.43	107.41	106.99	106.33	108.37	105.56	107.56	106.99	106.49	107.58	107.86	106.52	105.54	106.84	107.37	107.48	105.82	107.14	106.54	106.99	106.06	106.89	106.54	109.25	106.61	103.59	105.9
106.7	107.44	108.67	107.3	107.05	106.83	108	107.45	108.46	107.89	108.03	108.94	107.66	108.63	108.03	108.72	106.96	107.77	109.56	106.87	106.09	108.41	106.9	107.74	108.48	107.93	108.54	106.1	109.6	108.91	107.25	107.45	108.08	108.74	106.94	107.68	108.36	108.98	108.35	108.28	109.08	108	107.1	108.25	107.18	108.74	107.47	107.82	107.5	107.06
106.35	106.18	105.04	104.48	105.21	105.77	105.7	105.34	106.16	105.14	105.03	106.06	106.04	107.02	104.61	106.46	106.56	104.59	106.96	104.73	105.12	104.3	105.54	105.53	107.07	105.9	105.18	106.39	106.06	106.34	106.04	105.84	105.39	105.48	105.9	106.15	104.4	106.57	106.11	106.56	106.7	106.18	105.01	104.74	105.27	105.7	106.72	105.85	105.68	104.68
105.14	105.86	105.29	106.54	106.64	107.21	105.64	106.22	107.41	107.06	108.08	106.56	107.39	106.09	107.66	105.7	106.4	106.24	107.06	106.15	107.14	106.06	105.36	106.63	106.14	106.75	106.16	107.65	106.16	106.48	105.6	104.8	107.33	107.4	108.04	105.88	107.15	104.13	105.27	107.57	104.87	107.59	105.11	106.42	107	106.75	107.29	107.79	106.29	107.61
107.16	106.29	106.14	105.49	105.23	105.14	105.52	106.56	104.52	106.14	105.13	106.57	105.15	106.43	104.62	107	104.46	107.23	105.14	103.71	105.72	105.75	105.91	105.6	105.76	106.44	104.62	106.84	105.85	106.14	104.77	105.75	108.23	107.1	106.57	106.88	104.62	105.79	104.3	104.18	103.77	106.93	105.37	106.8	105.48	105.75	105.42	106.06	106.07	104.89
109.68	108.74	107.38	106.78	108.45	107.34	108.45	109.11	107.61	109.83	108.17	110.59	107.85	107.44	107.66	108.81	109.31	108.06	109.61	109.25	107.46	108.28	107.92	108.7	107.62	107.07	109.6	108.8	108.87	108.92	108.83	107.24	107.7	109.21	109.05	108.63	107.55	108.63	107.82	108.09	107.29	108.39	107.12	107.93	107.97	109.53	108.99	107.83	110.44	109.17
108.88	108.77	109.49	107.66	107.49	107.99	108.36	108.77	109.48	108.25	106.58	108.43	109.05	109.19	107.3	106.77	108.6	109.89	109.85	108.47	105.37	108.74	108.44	108.44	109.06	107.73	108.5	108.12	108.08	110.29	108.35	109.37	108.29	107.07	110.3	109.16	107.82	108.79	107.74	107.75	107.63	107.89	108.06	108.91	108.11	108.14	106.55	109.08	108.71	107.97
105.2	106.31	106.24	104.35	103.96	104.68	104.48	106.13	105.08	105.56	105.49	104.55	105.45	105.33	105.22	106.35	107.81	105.03	104.84	106.65	106.96	105.89	105.79	105.01	104.72	104.6	105.29	105.66	105.24	106.42	105.12	105.62	104.69	104.61	106.81	106.57	106.2	105.52	104.39	106.93	106.36	106.76	105.84	105.34	105	105.42	104.97	104.92	105.44	105.33
108.76	110.12	111.19	109.51	110.3	109.25	110.84	109.74	110.14	111.02	111.19	111.5	110.95	110.2	110.84	110.96	110.62	110.3	110.41	109.01	110.1	111.01	110.62	109.81	110.97	110.46	111.92	109.87	111.18	108.29	110.21	111.58	110.1	111.19	109.79	110.63	109.64	110.19	110.12	108.29	109.81	110.4	110.77	109.82	108.88	109.78	108.15	110.45	109.29	111.16
108.73	108.51	110.03	107.24	109.31	109.2	110.12	110.48	108.48	109.1	108.83	108.11	107.72	108.17	107.15	108.88	108.27	108.78	108.96	108.54	108.16	109.35	107.96	109.85	107.72	108.7	110.38	109.41	108.01	107.77	109.13	108.58	108.04	109.16	109.14	108.04	107.98	108.1	110.59	107	109.06	108.46	110.79	107.69	108.28	109.4	108.32	109.39	110.22	107.39
106.43	106.3	105.95	105.4	104.25	104.42	106.33	104.21	105.64	107.06	105.61	106.56	105.02	104.54	105.79	105.82	104.87	105.44	105.85	106.03	106.87	106.07	106.79	105.42	105.41	105.76	105.19	103.7	104.27	106.43	105.04	107.68	104.01	106.34	104.67	107.77	106.53	104.82	107.25	104.26	107.15	106.79	107.44	105.37	104.29	105.23	106.05	105.15	104.8	105.59
110.04	111.37	110.81	110.19	108.96	110.97	110.8	109.43	108.94	110.61	110.21	110.94	109.34	110.62	109.97	109.85	109.77	109.12	110.11	111.23	111.02	111.21	109.49	109.04	109.76	110.33	110.5	111.08	108.74	110.25	110.55	111.55	109.71	111.42	109.6	109.39	110.12	110.96	111.08	110.39	110.37	111.3	111.57	111.38	109.84	110.58	109.62	110.39	110.33	112.19
107.64	106.14	106.58	106.82	105.79	104.91	106.63	104.74	108.29	106.4	105.9	106.37	107.54	106.13	106.74	107.52	106.03	106.61	106.57	105.95	106.13	105.87	106.83	105.94	106.9	106.8	106.62	106.64	108.08	105.63	107.63	105.08	106.28	107.49	107.06	106.05	106.43	105.83	107.41	106.74	107.13	106.02	106.98	105.68	106.58	106.16	105.54	108.73	106.96	108.35
98.975	98.515	98.891	99.848	98.573	98.366	98.738	97.079	98.643	97.661	97.463	97.83	96.961	97.242	98.568	97.837	96.446	98.424	96.178	97.947	98.426	97.612	98.987	97.578	97.654	99.131	97.108	97.494	96.533	98.956	98.397	98.85	96.306	99.573	96.953	95.815	99.017	98.955	98.722	97.698	98.058	97.836	97.612	98.599	99.861	98.901	97.726	97.67	97.974	98.131
97.381	97.167	98.197	98.152	98.202	98.224	97.546	99.075	97.896	98.229	97.335	98.861	98.454	96.618	99.09	97.522	97.87	96.818	97.902	97.878	98.062	97.876	96.985	97.96	97.981	98.851	98.257	99.448	98.32	98.664	97.931	97.197	97.982	98.592	99.325	98.006	99.754	98.196	98.162	98.203	97.745	96.109	98.348	97.147	97.864	98.17	97.701	97.455	97.536	97.337
105.07	105.26	104.17	105.53	105.42	106.97	104.7	106.75	104.72	105.73	105.99	104.9	105.58	106.47	105.7	106.23	104.69	105.05	104.79	104.21	106.72	105.9	106.1	104.56	104.84	105.73	105.92	105.15	106.27	106.02	105.75	104.6	105.72	105.79	105.32	103.62	105.61	104.9	105.09	105.31	105.74	106.57	106.08	104.92	103.87	105.22	105.58	106.19	105.83	105.63
107.81	107.14	107.74	106.48	107.34	107.19	107.58	106.92	108.45	107.45	108.85	107.85	108.18	108.78	108.47	106.98	107.05	108.62	109.03	107.64	107.19	108.18	108.71	108.02	107.82	107.39	107.85	107.55	107.44	108.36	108.74	106.98	107.02	108.43	107.69	108.63	107.59	107.5	108.92	108	109.05	108.43	109.16	107.4	107.3	107.61	108.15	107.34	108.44	108.01
98.628	98.545	98.011	99.828	98.843	99.552	98.758	100.3	99.744	98.788	99.036	97.122	98.103	97.797	98.429	98.629	99.446	99.62	98.529	98.247	99.379	98.844	101.11	99.004	97.156	99.573	98.908	99.54	101.08	99.829	97.86	98.19	97.204	100.09	98.883	97.8	99.189	97.499	98.43	99.452	99.616	99.987	98.565	98.979	98.72	97.497	98.647	99.174	98.332	98.984
108.08	107.31	108.46	109.07	108.06	109.21	108.44	108.13	108.27	109.84	106.04	109.19	107.76	108.25	107	107.68	108.17	106.88	106.8	106.67	108.13	108.19	109.05	108.65	108.81	108.1	106.78	107.06	107.29	107.26	108.57	107.52	108.06	108.2	106.32	108.97	106.04	108.44	108.87	109.05	109.25	107.06	109.93	107.1	107.43	106.92	107.73	107.62	108.46	107.49
99.89	98.418	100.02	99.675	101.36	100.25	98.756	102.72	98.962	100.9	99.81	100.47	101	101.89	99.694	100.8	100.08	99.649	100.51	99.785	101.38	101.41	100.12	101.45	100.52	100.26	99.443	101.64	99.486	100.45	97.689	100.16	101.92	99.504	99.567	100.68	99.346	98.467	100.83	100.18	99.365	100.05	99.058	102.42	99.713	99.314	101.52	99.991	99.797	99.005
106.47	105.29	106.53	103.86	105.29	106.55	104.77	104.6	106.19	105.28	105.06	106.41	105.58	105.91	105.18	104.4	105.82	106.22	106.02	103.73	104.16	105.69	105.14	106.47	106.74	105.16	106.17	105.48	105.44	105.14	106.5	104.98	106.53	105.09	104.87	105.46	104.48	106.24	105.17	105.71	105.58	105.85	105.76	105.26	107.35	105.69	105.63	104.95	106.71	105.46
107.23	106.02	106.08	106.18	104.4	104.78	106.29	107.42	104.4	106.42	104.94	105.28	105.26	107.45	105.37	106.11	104.52	105.42	103.99	105.16	106	105.43	105.07	104.11	104.67	105.58	105.88	106.06	105.59	105.75	106.77	106.4	105.18	105.78	106.17	105.37	103.98	105.04	105.27	106.13	107.39	106.81	103.53	106.04	103.87	106.01	107.01	104.41	104.9	104.16
102.65	102.17	104.11	102.67	102.76	102.38	102.12	102.42	102.19	102.12	101.92	101.51	103.3	103.74	103.06	103.33	103.55	102.24	101.64	103.27	101.27	103.89	103.56	101.4	103.67	102.5	101.87	102.98	102.05	102.88	101.39	104.42	102.16	103.19	103.12	102.61	103.87	103.06	103.36	103	102.31	102.31	101.74	104.26	102.4	103.26	102.27	101.79	101.99	103.17
110.02	110.9	110.85	110.85	110.08	110.71	110.69	109.09	112.02	110.43	110.44	110.84	111.54	111.36	110.17	110.32	111.69	109.86	110.16	112.46	109.61	110.55	109.26	112.2	109.31	111.43	110.64	110.12	108.84	110.54	111.57	110.11	110.35	110.14	109.74	110.66	109.97	109.72	110.39	109.14	109.76	111.03	109.51	110.49	111.65	110.23	110.69	109.03	110.38	109.91
108.61	106.97	108.18	107.65	107.33	109	107.07	109.61	108.4	106.2	106.98	107.37	105.81	106.24	108.35	107.2	107.71	107.76	106.83	108.03	109.89	108.99	108.94	107.03	108.07	108.89	107.74	106.99	106.65	108.11	108.13	106.68	106.87	108.61	108.41	107.21	106.89	108.13	108.98	109.24	107.71	107.52	107.7	108.47	107.68	108.47	106.68	107.17	106.18	107
111.58	112.33	110.49	110.85	110.2	109.8	109.22	108.4	110.21	111.81	109.81	109.65	110.21	109.57	110.33	110.9	109.95	109.93	111.1	110.36	111.66	111.23	110.05	111.75	111.46	109.54	109.83	110.27	110.83	110.42	110.06	110.09	110.67	111.27	110.71	110.81	110.17	110.46	109.47	110.43	110.4	110.04	111.53	109.56	110.11	111.28	110.19	109.33	110.31	111
109.79	109.13	107.43	108.55	108.86	108.47	107.38	109.1	106.99	109.68	109.31	108.56	109.2	109.39	108.91	110.06	110.19	108.49	109.74	107.47	108.74	108.03	106.54	106.99	108.57	108.78	108.17	108.9	110.24	110.33	108.63	108.53	109.5	110.04	108.49	108.41	108.86	107.96	107.21	107.34	108.65	108.2	108.62	109.46	109	108.38	108.85	108.27	107.73	107.75
106.62	106.2	104.38	106.29	105.78	105.06	105.75	105.68	104.61	106.53	106.14	105.43	105.94	105.01	106.5	105.22	105.55	105.94	105.31	105.93	105.88	106.87	108.03	106.26	106.96	104.58	105.82	105.04	105.45	105.59	104.84	105.46	106.01	106.38	104.69	106.65	103.2	106.71	105.81	104.22	106.2	104.41	106.48	105.79	105.72	105.13	106.52	106.51	104.7	105.6
108.3	107.97	108.41	110.06	109.43	109.92	108.23	109.39	107.35	107.09	107.28	109.62	108.57	107.87	106.47	108.5	108.48	108.93	108.26	106.82	108.14	106.74	107.39	107.7	107.91	109.22	108.32	108.34	109.05	107.8	107.33	107.89	106.81	109.1	107.69	108.44	108.66	108.05	108.47	108.62	108.7	109.78	109.1	108.73	108.57	108.46	109.47	109.55	108.35	109.62
98.827	98.059	97.021	99.014	98.544	100.15	100.22	98.25	99.391	97.961	99.598	98.62	100.31	98.043	98.397	97.752	97.885	99.208	98.093	98.214	98.083	98.238	98.469	100.43	98.211	100.07	97.76	98.451	98.591	99.146	97.956	99.782	98.463	98.425	98.418	99	98.44	99.953	99.343	100.44	97.449	97.654	98.274	98.665	99.525	99.801	98.061	99.267	99.359	99.404
107.95	107.17	109.64	108.81	109.29	108.46	109.08	107.54	108.92	107.68	108.61	108.65	107.83	108.43	109.11	107.83	109.29	108.18	107.8	109.28	106.91	108.32	108.02	107.42	108.18	109.6	109.52	108.05	108.03	110.36	108.42	107.97	107.21	108.15	108.27	107.35	109.09	107.54	108.61	108.15	106.71	109.1	108.8	106.89	108.44	108.2	107.69	109.36	108.38	109.07
109.84	110.4	110.95	109.7	110.66	110.61	110.01	110.34	112.19	109.65	108.59	110.15	110.24	111.12	110.7	111.09	109.8	110.01	111.04	110.87	111.03	112.01	109.89	110.45	111.37	110.74	109.66	111.78	110.63	109.03	109.61	109.2	110.92	110.47	110.89	109.97	111.64	110.72	110.74	111.16	112.1	109.97	109.81	111.41	111.18	112.41	110.36	110.11	110.66	111.14
108.88	108.17	109.76	108.14	109.07	108.7	107.99	109.2	109.78	108.43	108.66	107.9	108.67	110.09	107.8	107.39	108.88	107.78	108.37	108.85	107.89	108.48	107.05	109.03	108.94	108.86	106.45	109.21	108.69	108.59	109.38	108.94	108.85	108.59	108.47	108.54	107.85	107.43	108.62	108.36	108.41	109.19	109.08	108.48	109.22	108.19	108.4	108.49	108.49	107.88
109.09	107.61	108.04	108.23	109.22	108.03	109.32	109.05	108.73	108.95	109.25	110.04	109.91	107.01	106.82	108.6	107.41	108.52	108.44	108.45	108.57	108.23	108.75	110.31	108.26	108.68	109.84	108.47	109.49	109.47	107.78	109.1	108.63	106.93	108.22	109.03	109.58	108.85	108.12	109.07	109.7	109.77	108.39	108.29	109.9	107.01	109.2	108.13	109.38	108.61
110.06	109.14	110.18	109.65	109.27	110.06	111.07	108.33	109.85	110.89	110.14	108.96	108.47	109.74	109.42	109.43	109.7	111.27	110.22	112.14	110.42	109.13	111.49	109.49	110.76	110.62	110.88	109.31	110.47	109.72	109.69	110.21	111.47	109.76	112.69	110.88	110.66	110.21	110.55	110.16	110.07	109	110.78	108.86	110.15	110.03	111.31	110.59	110.32	110.85
108.75	108.66	110.26	109.06	109.95	107.84	109.02	109.26	106.93	109.02	108.04	108.23	108.78	108.48	109.26	108.97	108.1	107.77	109.56	107.34	109.42	107.1	108.69	108.4	107.92	109.23	107.83	108.89	108.69	107.87	109.6	108.12	109.07	108.88	108.67	108.12	109.8	107.31	107.42	107.67	106.63	109.98	108.41	109.43	107.75	109.77	109.14	108.69	108.53	109
106.46	108.17	105.83	107.78	108.28	107.65	106.5	108.24	108.6	108.85	108.45	107.43	107.52	107.68	108.19	107.45	106.36	108.87	107.69	106.64	109.25	107.55	107.02	107.97	106.32	108.24	108.36	107.76	108	107.89	108.43	107.74	107.07	107.08	107.38	107.82	108.49	107.88	108.37	108.69	107.64	109.18	108.57	106.3	107.88	106.63	106.39	108.78	105.87	107.42
99.115	98.377	97.87	97.927	99.283	97.8	100.31	98.98	98.071	98.143	96.714	98.313	96.325	97.021	99.01	96.065	97.175	98.08	98.703	99.301	97.725	99.689	99.288	98.968	97.916	97.638	97.806	98.416	96.515	98.658	99.017	96.755	96.438	97.812	98.169	96.23	98.334	97.914	96.888	97.834	96.678	97.2	98.863	99.311	98.278	97.371	98.253	99.064	98.065	99.006
106.58	108.06	107.03	103.47	106.29	105.7	107.72	107.17	105.17	107.91	107.71	106.21	107.77	104.56	106.17	105.28	107.08	105.67	106.5	107.04	107.93	107.45	106.51	105.96	106.88	106.84	106.11	104.94	107.59	106.6	107.22	106.26	106.7	105.96	106.76	106.01	108.09	106.91	107.69	106.59	107.02	107.8	107.06	106.34	106.7	106.77	106.24	106.92	105.46	106.21
105.01	105.21	105.56	105.01	104.68	106.2	106.7	106.39	106.03	105.06	106.47	105.5	107.52	106.65	105.24	104.91	105.89	103.8	106.06	107.04	104.36	106.34	104.87	105.57	104.49	107.21	104.79	106.49	105.25	104.7	106.52	103.84	105.55	105.54	104.2	105.81	103.94	106.8	105.96	106.65	105.57	107	103.63	105.08	104.48	106.18	107.05	106.68	106.14	106.43
106.56	105.38	106.43	106.19	106.83	106.23	107.05	106.89	106.04	106.69	106.55	106.25	105.5	106.06	105.32	106.43	106.38	105.06	104.65	106.76	106.02	106.18	105.18	107.52	106.38	105.85	105.52	107.67	107.65	106.85	106.26	106.42	107.02	106.04	106.03	107.48	105.39	107.12	106.72	107.72	104.26	106.17	106.88	107.26	106.85	107.23	105.32	105.76	108.84	107.44
105.19	103.98	104.62	106.16	104.77	105.5	105.72	105.85	106.86	105.18	105.7	105.64	104.76	106.12	106.61	105.63	104.78	105.84	107.47	104.99	106.52	105.82	107.42	105.84	105	107	106.67	105.96	105.96	106.82	105.43	106.75	106.31	105.34	106.16	105.56	103.74	107.05	105.01	106.2	106.16	107.1	104.84	105.31	104.66	106.62	107.01	106.73	105.55	105.44
106.53	107.07	105.38	106.07	106.86	106.02	106.94	104.79	107.36	107.3	106.23	106.78	108.16	106.06	105.59	105.69	107.17	106.93	106.08	106.12	108.28	105.8	106.23	106.68	107.87	107.01	107.42	106.5	106	106.72	105.77	105.17	105.52	105.24	104.3	107.59	107.01	106.67	105.93	105.91	106.94	106.51	107.31	106.19	107.01	106.54	106.84	106.43	105.08	105.7
101.41	100.23	101.98	101.58	99.837	100.52	99.167	101.02	100.42	101.77	101.99	99.689	99.9	100.83	101.13	101.61	100.47	100.41	98.979	100.4	100.88	99.985	101.36	102.9	100.21	101.65	101.49	100.6	102.48	101.37	101	98.985	100.99	100.84	102.04	100.8	101.77	100.23	100.57	101	101.46	100.09	101.76	101.46	101.26	100.91	101.51	100.12	100.87	99.663
106.26	105.77	106.67	106.93	106.91	107.36	107.79	106.57	106.92	105.13	107.7	106.66	106.34	106.02	106.32	106.16	106.33	105.94	106.06	108.31	105.15	106.07	106.82	106.62	105.25	106.24	106.81	104.47	107.22	107.19	106.3	108.08	105.88	106.94	106.89	106.45	106.75	106.18	107.46	107.28	107.8	106.11	106.72	107.03	106.54	106.01	106.39	107.64	106.84	106.8
106.65	107.54	108.05	108.64	108.01	107.15	108.61	107.14	108.21	108.41	106.42	107.13	108.24	108.07	108.13	107.03	106.98	108.15	107.25	107.97	107.06	108.51	108.86	108.45	108.5	107.17	105.56	107.68	106.16	105.49	106.67	108.42	106.52	108.29	107.08	106.96	109.03	107.23	108.77	108.58	108.62	108.58	108.08	108.69	108.01	108.52	108.12	106.69	107.8	108.36
106.34	106.15	107.31	105.18	105.3	106.25	106.26	106.34	106.16	105.64	106.2	107.04	107.6	107.59	105.51	106.68	105.68	105.42	107.06	105.04	106.63	106.04	106.37	106.88	105.29	106.71	106.07	105.8	105.47	106.08	106.87	105.52	105.01	106.62	105.49	106.78	106.86	106.03	106	105.71	106.92	107.47	107.33	107.57	106.4	105.41	105.32	104.74	106.43	105.32
108.66	107.46	109.52	108.64	109.98	106.71	109.57	108.72	107.9	108.37	107.49	107.81	107.48	106.67	107.4	107.17	109.32	108.79	107.66	106.82	107.12	109.13	109.02	105.73	107.71	107.6	106.15	107.49	107.7	108.73	107.26	107.2	109.74	107.52	107.65	107.09	108.9	107.3	107.21	107.29	109.13	110.45	108.23	108.8	109.45	107.73	109.06	108.9	107.89	107.91
107.15	106.17	106.75	105	105.9	109.3	107.5	105.77	105.52	108.32	106.29	105.27	107.58	105.12	104.12	105.97	106.61	106.36	106.5	106.62	107.57	105.01	104.7	107.05	105.75	106.54	106.7	106.07	106.82	105.75	105.55	104.74	107.37	106.55	107.8	106.07	106.55	107.45	104.76	106.56	107.35	106.23	107.89	106.12	104.77	106.51	107.12	107.08	105.46	105.61
98.901	95.916	98.964	98.166	98.596	98.775	97.33	98.83	98.413	97.858	99.14	96.503	98.861	97.753	97.768	96.81	98.122	95.801	98.349	96.981	98.355	97.712	97.76	97.5	98.352	98.722	96.369	97.143	98.66	97.986	98.585	97.912	98.214	98.072	98.512	97.958	97.724	98.59	98.037	98.376	97.837	96.468	98.333	98.593	97.621	98.136	97.803	99.059	98.56	98.729
108.44	107.03	108.5	107.27	106.82	108.02	106.74	108.55	108.19	107.84	107.61	108.08	106.24	109.84	106.8	107.12	107.9	107.84	109.33	108.13	108.53	107.12	106.86	107.87	106.67	107.59	107.09	108.1	108.45	107.27	108.27	108.72	107.42	108.07	107.66	107.59	106.8	107.49	108.01	107.63	109.02	108.15	106.62	107.11	107.72	107.23	108.71	107.54	107.1	107.96
105.44	105.78	104.97	105.99	103.93	105.26	105.5	106.51	105.15	106.5	105.85	104.63	104.66	107.18	104.15	106.44	106.53	106.68	106.25	104.79	104.72	105.47	107.44	106.31	103.37	105.24	104.53	105.3	105.59	106.97	107.39	106.28	104.54	106.03	105.86	106.77	102.87	106.54	104.78	106.02	105.41	106.95	106.18	104.15	104.9	104.04	107.19	106.16	107.39	105.21
107.6	106.74	106.6	106.66	107.26	106.71	104.54	107.59	105.94	106.3	106.54	106.89	107.94	107.18	107.84	106.92	106.11	107.17	106.81	106.22	106.78	107.49	106.98	106.29	105.46	106.77	106.09	107.04	107.6	105.07	105.41	106.32	105.62	107.29	107.39	105.39	106.03	106.57	106.35	106.24	107.9	107.56	106.9	106.16	106.9	105.2	106.02	107.07	107.43	106.79
105.05	106.05	105.57	106.55	106.65	106.39	105.57	106.75	107.34	105.89	105.81	106.26	106.36	105.54	104.06	104.64	106.16	106.38	104.97	105.19	106.05	107.19	106.3	107.68	105.02	104.64	105.99	107.82	107.54	105.41	105.79	107.27	105.77	106.66	107.25	106.55	106.86	106.61	107.43	105.17	106.25	103.82	105.59	106.69	107.59	105.62	106.22	106.59	104.59	106.52
105.54	106.22	105.85	104.62	105.18	106.03	105.51	105.92	104.85	105.16	106.2	105.19	106.72	105.21	105.7	106.49	105.79	104.97	106.08	105.21	106.77	105.55	108.02	106.62	104.52	105.97	105.88	104.23	105.68	103.93	107.35	105.1	104.49	106.25	105.34	104.6	106.58	105.36	104.46	105.91	105.57	107.65	104.33	106.94	105.11	105.43	105.67	105.83	106.3	104.4
106.05	106.34	106.76	106.14	105.08	106.45	106.37	105.75	104.58	106.36	106.75	106.97	106.64	105.47	106.27	106.49	105.99	106.77	107.04	106.72	107.1	106.67	106.32	106.63	106.19	107.84	106.09	103.85	106.72	106.63	106.37	107.1	106.61	104.63	104.59	106.21	106.93	106.51	106.57	107.39	107.11	106.59	107.22	104.8	105.72	104.53	107.23	106.27	108.33	108.31
104.37	105.3	105.78	105	104.97	107.45	105.54	104.44	105.82	104.84	105.36	105.12	104.34	105.5	104.86	104.95	105.32	105.9	105.48	105.11	105.5	104.41	105.93	105.51	107.01	105.64	104.41	105.75	105.74	104.71	105.89	106.49	106.23	105.86	106.58	106.18	105.84	106.47	106.32	107.85	105.97	104.52	106.35	105.7	105.53	106.68	106.33	104.28	106.61	106.74
104.33	104.42	106.78	105.86	106.25	103.74	105.31	105.17	105.46	105.32	106.03	106.74	106.95	106.47	105.55	106.13	104.81	105.55	107.2	104.79	106.12	105.03	106.43	107.5	105.1	106.14	105.65	106.34	106.06	104.61	107.7	105.37	105.1	104.8	105.49	105.25	105.22	105.5	105.72	105.06	104.62	104.74	103.91	106.34	105.45	105.54	106.49	104.73	105.41	105.19
104.58	105.99	105.55	105.51	105.48	105.24	104.66	104.86	105.16	105.17	105.36	105.95	107.25	104.16	106.31	105.36	106.91	105.59	104.7	103.4	105.63	105.72	106.04	105.91	105.87	105.68	104.23	105.23	105.75	105.31	104.48	104.69	104.9	104.9	105.43	105.64	104.45	108.08	106.05	105.19	104.75	106.3	105.07	104.19	105.16	106.61	105.45	106.2	105.41	104.93
108.26	108.18	107.81	106.72	108.54	107.58	106.19	105.69	109.13	108.88	106.87	108.89	107.58	108.26	107.49	107.65	106.85	108.46	107.58	107.29	105.75	108.1	106.93	108.54	107.3	106.49	108.58	107.72	106.46	108.15	106.83	108.04	107.48	107.76	109.65	108.03	107.88	108.64	107.47	106.91	107.72	108.83	105.92	107.31	107.16	107.03	108.27	107.69	108.57	108.15
106.31	104.46	106.02	104.74	105.22	105.02	106.91	106.9	106.08	104.74	107.25	104.93	105.32	105.56	105.9	106.09	105.84	106.4	106.56	105.38	105.56	106.1	104.08	106.94	105.71	104.05	105.82	106.39	105.48	106.06	106.69	105.14	105.98	104.96	106.9	105.97	103.65	107.16	106.27	106.74	103.45	104.3	104.64	105.83	105.85	105	106.73	104.34	105.71	106.93
108.32	107.24	107.39	104.6	107.46	106.52	106.44	107.21	107.35	105.5	104.8	104.42	107.71	105.84	106.24	106.07	105.34	108.09	106.77	107.09	106.94	105.92	106.34	106.5	108.43	107.09	107.1	107.42	105.79	106.37	106.14	107.38	104.69	105.6	106.25	107.62	105.15	105.32	105.99	106.17	106.23	104.7	106.54	107.33	105.68	105.86	108.31	105.69	105.64	107.26
110.95	110.68	110.31	109.33	109.86	109.32	110.42	109.85	109.89	111.42	110.42	110.87	110.61	110.51	109.79	108.78	111.73	111.14	110.24	110.02	111.63	109.32	111.19	111.66	108.8	111.32	108.66	110.44	110.14	110.46	109.95	110.82	110.85	110.87	110.27	109.87	109.88	108.24	110.09	109.96	110.33	110.45	111.38	110.2	110.27	110.75	110.63	109.31	110.4	110.34
109.36	109.07	106.51	108.97	108.87	109.33	109.22	108.8	109.4	107.41	107.75	110.14	107.02	108.94	108.62	107.79	109.97	111.22	107.28	108.07	109.58	108.37	109.57	106.98	109.94	107.57	108.21	107.97	106.66	108.55	108.28	108.52	107.69	109.33	108.61	109.96	108.85	106.94	108.2	107.25	108.84	108.37	108.46	109.56	107.68	108.85	108.38	108.97	109.37	107.27
107.68	107.08	108.49	106.04	108.36	109.46	108.77	108.58	109.3	108.9	111.32	108.08	108.98	109.07	108.69	109.08	108.45	108.03	106.37	107.47	108.95	109.31	108.62	108.37	107.45	109.27	108.34	110.09	107.53	108.12	108.59	108.6	109	107.7	108.94	108.57	106.52	109.03	108.13	108.66	107.32	106.5	108.35	108.39	109.04	109.13	106.72	106.68	108.33	107.98
105.54	106.33	106.59	106.58	106.65	106.4	108.89	106.23	107.17	105.52	106.93	108.27	105.34	106.98	106.92	106.87	106.34	106.7	106.56	106.23	106.66	107.67	106.28	107.39	107.6	107.1	106.68	106.84	107.28	105.9	106.53	106.47	107.15	106.72	107.59	105.73	105.35	107.58	105.92	107.63	107.59	109.23	106.4	106.51	106.11	107.88	107.88	105.77	106.5	107.8
107.07	109.65	106.51	106.86	108.15	105.79	106.74	106.5	107.34	106.56	105.04	105.67	106.1	108.36	106.75	106.4	107.27	106.75	106.42	106.67	106.09	106.01	107.9	106.01	106.93	106.77	107.37	105.26	105.9	105.1	106.26	108.09	107.27	107.22	107.06	107.08	107.86	105.58	107.49	106.51	107.69	108.02	105.89	108.06	105.61	106.06	108.78	105.99	108.16	105.93
108.66	110.91	112.26	109.99	110.78	111.11	109.35	110.04	110.55	110.16	110.94	110.83	111.14	110.73	110.05	111.45	109.72	110.27	109.54	111.34	109.58	110.79	111.48	110.98	109.75	110.87	109.23	108.91	109.46	109.22	111.57	109.6	111.82	111.85	110.34	108.81	111.21	109.62	110.13	111.2	109.33	110.42	110.09	109.35	109.77	109.21	111.4	109.45	110.38	110.8
98.535	98.448	98.722	99.147	99.058	97.957	98.389	97.534	98.998	98.152	99.979	98.168	97.563	98.675	98.159	98.184	99.313	96.145	98.055	99.553	97.378	98.481	98.799	98.383	97.295	97.546	97.508	98.412	96.68	96.197	99.544	96.193	98.337	98.538	98.727	97.075	99.419	97.406	99.009	97.747	98.613	98.294	97.891	97.641	98.083	96.98	97.631	99.489	97.532	96.961
98.482	99.734	99.415	98.917	98.346	98.608	98.318	98.41	98.483	98.504	97.333	98.02	97.149	98.892	99.353	97.97	97.934	96.25	96.472	98.254	98.585	96.268	98.035	97.557	97.768	98.077	98.945	98.125	98.375	97.937	96.599	96.893	97.286	97.974	98.677	98.589	99.26	98.144	98.2	98.236	97.673	98.469	98.559	99.401	97.202	98.133	98.395	98.55	97.682	98.476
108.14	108.81	107.14	107.54	107.29	107.27	107.81	107.54	108.38	109.76	107.89	108.84	106.44	108.96	108.63	109.02	108.2	108.1	106.76	108.86	105.65	107.26	108.82	107.69	106.29	108.26	108.15	108.74	107.86	108.3	108.78	109.06	107.4	107	106.22	107.24	108.06	109.72	107.24	108.52	105.88	106.77	107.52	107.96	107.73	108.61	106.42	107.65	107.89	106.69
106.15	105.4	108.08	106.23	104.95	105.49	106	106.92	106.36	106.48	105.46	106.7	104.62	106.04	106.49	105.85	105.92	104.71	105.62	105.17	104.42	105.62	104.6	106.66	105.99	104.42	106.93	107.71	106.33	105.96	105.82	106.11	106	104.14	106.48	108.05	105.28	105.13	107.4	105.34	104.29	106.01	105.6	105.58	106.24	105.35	106.47	105.96	105.57	106.29
107.23	106.56	107.12	108.78	107.16	106.49	106.77	105.7	107.96	107.34	106.56	107.04	106.3	106.27	108.22	105.23	105.97	106.94	105.63	106.01	106.89	106.43	106.9	106.72	105.42	105.91	106.83	107.01	105.4	107.12	106.29	105.45	106.71	105.49	106.26	106.23	106.18	106.49	106.65	106.35	108.02	106.64	106.6	106.07	106.9	107.15	106.39	107.92	106.03	106.39
104.9	105.36	107.75	105.85	105.45	105.59	107.16	105.37	105.28	104.81	105	105.86	105.78	107.73	105.53	105.87	105.74	106.06	106.6	106.46	105.05	106.35	106.26	104.05	105.98	105.5	106.07	106.58	104.95	105.18	105.06	103.64	105.37	104.26	106.41	104.07	105.7	106.54	104.89	105.25	105.51	105.45	106.97	106.07	105.43	106.58	105.54	105.12	106.39	104.97
108.7	109.63	108.7	107.73	107.15	109.05	107.8	108.05	107.29	108.25	108.52	108.14	107.72	107.85	108.35	108.56	107.22	108.13	109.28	109.05	108.83	109.63	109.36	110.33	108.83	107.21	107.82	106.43	109.95	109.21	109.39	106.84	107.87	109.77	108.77	107.54	109.22	108.91	109.26	107.27	108.3	108.89	108.91	108.4	106.98	108.67	109.61	107.77	108.2	109.77
98.421	97.097	97.943	97.539	95.708	98.308	99.579	98.818	98.427	98.002	97.38	97.932	98.444	97.93	98.374	97.038	97.11	97.905	98.034	99.033	97.7	98.563	98.006	97.851	98.133	97.396	98.146	99.47	99.08	98.5	98.321	99.141	98.786	98.513	96.875	98.25	98.293	97.196	98.097	98.283	97.256	96.815	96.815	96.051	97.661	99.094	97.409	97.843	98.946	98.671
107.15	107	107.44	107.63	108.32	109.52	108.36	108.58	108.64	109.11	107.32	107.92	106.66	107.86	107.63	108.62	108.39	108.04	108.14	107.39	108.8	107.76	108.35	108.75	107.19	107.48	108.23	108.31	108.88	106.75	107.27	107.38	107.05	108.8	108.33	108.18	108.31	108.11	108.81	109.23	109.81	107.83	110.79	107.22	108.09	109.24	109.24	109.61	106.97	108.13
96.893	98.665	97.894	98.123	96.647	97.33	96.442	98.2	98.813	99.412	97.856	97.224	99.435	98.427	97.402	98.117	98.814	96.868	98.448	100.36	98.647	98.618	97.286	96.92	98.203	97.917	97.617	99.249	97.497	98.166	98.354	96.741	99.119	97.48	97.005	98.249	97.148	99.099	96.764	98.704	98.707	98.837	98.637	97.706	98.09	97.735	97.989	98.145	96.539	98.505
106.91	104.69	107.05	106.01	106.75	104.62	106.4	106	105.12	104.9	104.61	106.3	106.57	104.72	104.84	105.34	106.06	105.37	107.74	105.39	106.64	105.46	105.88	105.18	105.61	105	106.28	105.16	104.65	106.2	105.92	105.23	105.27	104.42	105.4	106.74	106.89	105.37	105.7	106.41	105.74	105.08	106.61	104.02	107.08	104.56	104.47	104.26	105.01	104.58
107.7	109.21	108.96	107.51	108.23	108.91	108.31	106.89	108.98	107.96	109.56	107.34	108.16	109.1	107.59	108.02	107.28	109.69	109.45	108.56	108.48	108.71	108.72	108.37	108.93	107.43	108.3	108.56	107.8	108.54	109.81	107.11	108.24	107.67	109.5	108.98	108.05	108.27	108.13	109.59	109.71	106.72	108.73	108.89	107.79	109.2	108.52	107.76	109	108.31
104.4	105.76	106.38	106.26	106.88	105.21	106.19	106.5	104.12	105.34	105.3	105.81	105.84	106.37	106.4	105.06	106.1	105.35	107.32	105.54	104.21	106.34	106.57	106.09	105.33	106.09	105.45	105.49	104.5	106.26	105.49	104.58	104.97	105.09	104.82	106.22	104.35	106.17	104.03	106.38	105.69	105.19	104.14	106.02	106.16	104.91	107.58	106.49	107.39	107.11
100.59	100.17	102.31	98.867	100.56	101.56	99.906	99.757	100.87	102.63	99.907	101.45	99.706	100.73	101.59	99.723	101.77	100.92	99.388	101.01	100.12	101.45	100.95	100.4	100.36	99.164	101.66	100.19	99.792	99.761	99.739	101.17	100.07	101.26	100.69	102.06	100.17	101.02	101.48	101.34	101.07	99.111	101.58	99.991	100.29	100.47	100.5	102.6	100.76	100.39
105.72	105.59	105.09	106.6	107.12	105.6	105.78	105.37	105.09	104.75	106.16	105.81	106.26	105.89	106.44	105.28	104.53	104.07	106.26	106.58	106.22	105.03	106.45	106.1	104.95	106.13	104.94	106.38	105.21	106.47	104.73	105.18	104.3	106.84	104.94	106.13	106.19	106.89	104.28	104.2	106	106.11	106.39	106.06	105.38	107.06	105.46	105.26	104.95	105.47
96.31	97.409	98.024	98.686	98.751	98.334	99.444	97.657	98.147	97.382	96.612	97.982	98.414	99.2	97.246	97.533	97.879	97.932	96.229	98.239	97.971	98.392	97.649	97.747	98.94	99.36	96.619	97.942	99.759	98.073	97.81	98.351	96.852	98.803	97.969	97.977	97.295	99.014	97.471	97.545	98.904	97.963	98.815	98.379	97.188	97.406	98.95	97.798	98.458	97.957
106.54	107.35	106.96	105.88	105.77	105.38	107.43	107.63	106.31	105.43	106.02	106.26	107.11	107.14	106.64	106.62	107.89	104.06	105.68	106.68	107.16	107.13	106.05	106.38	105.02	107.13	106.24	106.94	107.06	106.97	106.93	108.01	106.25	105.97	105.53	105.53	106.58	106.04	106.92	105.01	105.51	106.19	108.33	106.07	105.94	105.72	106.58	107.53	106.63	106.33
105.68	106.34	106.7	108.93	107.58	106.47	106.94	105.64	105.95	106.42	106.34	106.83	106.43	106.64	105.61	106.98	107.4	106.53	106.8	104.86	107.77	106.98	106.62	105.85	107.46	107.07	107.34	106.96	107.52	108.28	105.15	105.66	107.1	106.79	105.85	107.18	106.32	104.92	106.6	108.56	106.75	107.52	105.28	107.08	105.44	106.47	106.49	107.42	107.12	106.02
106	107.27	105.89	105.94	106.64	105.89	106.63	106.03	105.99	105.22	105.5	105.65	103.86	106.58	106.05	105.19	106.6	104.68	104.38	104.85	106	106.76	105.07	107.26	105.68	105.5	103.43	105.39	105.51	107.18	106.24	107.22	104.72	109.05	104.79	105.24	104.85	105.14	104.36	105.98	104.56	104.84	106.64	107.24	105.09	104.26	105.82	105.02	104.35	105.37
102.29	99.736	100.76	101.94	101.18	102.3	102.83	99.787	99.167	101.05	101.07	99.72	102.61	102.26	100.51	100.65	100.98	99.65	100.26	100.03	100.37	100.94	101.87	101.4	100.21	101.53	101.31	102.34	100.16	100.73	101.01	101.13	101.3	101.07	101.01	99.881	99.717	100.1	101.06	100.68	100.95	101.62	100.49	100.37	100.58	100.94	101.43	102.19	98.31	101.89
106.83	105.89	106.34	105.72	106.79	107.79	104.91	105.52	105.52	105.76	106.65	105.96	106.33	106.66	106.56	107.29	105.26	106.89	106.58	105.88	105.93	105.96	107.94	106.34	107.47	107.36	107.74	105.31	107.09	105.44	106.5	106.03	106.34	105.71	107.03	105.53	104.73	107.52	106.5	107.2	107.18	105.86	107.81	106.13	105.24	106.82	107.11	106.44	105.87	106
99.566	98.958	98.727	99.666	100.62	98.202	98.334	99.943	99.086	99.695	98.488	98.153	98.62	99.019	98.624	98.907	97.373	98.487	98.629	99.72	97.862	99.444	99.82	98.721	98.502	98.86	98.336	99.272	99.44	98.648	99.311	99.427	99.505	99.166	98.541	98.098	99.88	99.54	99.645	98.806	98.537	99.12	97.995	97.035	99.578	99.056	99.954	99.4	98.801	99.457
101.25	101.01	102.1	100.22	101.12	99.624	100.08	101.34	99.967	100.53	100.68	100.98	99.99	100.6	101.62	100.61	100.55	101.12	101.01	100.78	100.03	101.16	98.917	100.43	100.23	101.39	101.18	100.88	100.98	100.73	101.37	99.122	102.07	100.88	100.85	102.27	100.38	100.97	101.35	100.07	100.64	101.02	101.7	102.54	101.63	102.2	101.23	100.77	101.67	100.16
108.01	106.21	106.63	105.79	106.61	105.07	106.01	106.62	105.44	106.99	106.56	105.51	106.09	106.16	105.29	104.93	104.5	106.14	105.68	104.85	104.68	104.38	104.72	106.48	105.45	105.79	105.2	105.27	106.2	105.88	106.96	104.87	104.94	105.79	106.08	105.24	106.16	106.51	104.76	105.76	105.62	105.04	103.21	107.88	106.09	106.11	105.62	104.52	105.55	105.33
108.33	108.41	108.86	108.57	107	108.34	107.64	107.54	107.93	108.16	107.8	108.52	109.27	106.91	109.91	108.5	107.81	108.96	107.81	107.52	108.37	106.69	108.09	108.88	106.63	106.51	109.29	108.11	106.02	107.84	108.01	108.75	107.45	107.1	108.64	107.33	106.53	106.64	107.14	108.09	108.22	107.63	108.81	108.97	109.16	108.04	108.4	107.3	107.97	107.21
107.4	106.43	108.23	108.03	107.2	108.3	108.88	107.52	108.7	107.97	108.65	108.16	108.32	108.91	109.42	109.38	109.32	107.78	107.72	108.53	108.43	108.32	107.32	108.72	108.55	108.53	108.52	109.67	107.16	108.49	108.1	108.95	108.13	108.43	108.26	108.21	109.43	108.47	107.88	108.08	106.89	108.01	107.64	108.37	107.66	107.75	108.22	108.66	108.65	107.37
106.74	108.59	105.13	105.07	106.42	105.58	106.2	105.64	105.67	105.68	105.67	106.34	106.79	107.02	105.51	106.18	106.62	105.36	108.61	103.67	105.86	107.24	106.53	107.13	106.32	106.25	105.69	106.85	106.51	107.37	106.63	105.16	106.24	106.59	105.75	106.42	107.08	106.52	106.86	106	106.13	105.87	105.65	105.6	107.73	107.45	107.34	106.58	105.74	105.76
96.114	98.392	97.833	98.628	97.284	98.004	98.074	98.658	98.478	97.708	97.609	97.512	97.219	99.973	97.913	98.22	97.009	98.005	97.915	96.803	99.888	98.138	96.997	97.473	98.559	98.323	99.794	98.342	98.368	99.06	95.672	98.843	98.927	97.729	98.841	99.751	97.212	99.479	99.241	98.605	98.344	98.127	99.56	97.991	98.105	96.844	97.472	96.369	98.874	97.907
111.21	109.66	111.54	110.05	110.11	109.95	110.18	110.26	110.72	110.65	109.28	111.06	112.43	111.71	110.96	110.48	108.32	110.65	111.61	110.36	110.09	110.88	110.39	110.7	109.47	112.09	111.25	110.61	110.23	110.63	110.55	110.46	109.5	109.56	109.99	110.51	111.58	110.84	110.7	109.18	109.33	110.68	110.29	109.25	110.47	112.12	110.91	111.19	110.13	112.04
106.16	106.55	105.59	106.8	107.02	105.69	106	106.02	108.06	105.91	106.25	107.73	105.94	106.81	105.77	105.62	107.48	107.74	105.87	108.43	106.66	106.71	104.19	105.14	104.56	107.21	106.21	107.03	106.84	106.21	105.5	107.81	106.98	106.7	105.94	105.48	106.9	107.15	106.76	105.99	105.92	106.16	107.33	107.78	106.67	105.41	107.65	106.5	106.21	106.7
108.55	107.74	108.91	106.91	108.3	108.47	108.67	106.85	107.51	109.64	109.07	108.52	108.6	107.76	109.35	107.61	106.74	109.1	108.49	109.1	109.25	109.34	109.97	109.08	108.29	108.23	108.87	110.44	106.03	109.43	109.12	110.46	109.5	108.43	109.29	109.01	108.39	107.09	108.16	109.28	108.67	109.22	108.51	109.11	108.04	108.84	108.69	108.84	108.11	106.97
107.34	105.64	108.2	105.24	104.91	107.62	104.92	104.65	106.25	105.97	104.67	105.39	106.99	106.07	103.91	104.17	105.17	106.41	105.58	106.25	104.93	106.05	106.15	105.4	106.91	107.44	105.66	107.04	105.48	105.86	106.5	106.65	105.53	106.97	105.26	105.21	106.13	106.62	105.1	105.75	106.42	105.36	105.76	106.23	106.18	105.17	105.69	105.01	106.76	105.62
109.33	107.77	107.44	109.63	109.48	107.25	109.77	109.24	108.74	110.21	108.59	109.3	109.78	107.89	109.46	108.19	109.06	108.18	108.42	109.14	109.73	107.78	109.1	107.03	108.62	108.3	107.77	109.48	107.69	109.29	108.73	108.13	108.86	109.12	109.07	108.67	109.71	109.08	108.21	108.7	108.7	108.57	109.35	109.86	107.66	108.83	108.94	108.45	110.16	108.94
102.6	100.74	99.088	100.48	99.862	100.13	101.57	100.71	101.26	101.08	101.54	98.514	101.21	100.8	100.2	101.03	100.85	100.87	99.033	100.23	101.82	101.24	101.32	101.83	100.67	101.81	100.41	99.58	101.25	99.671	100.75	100.02	100.78	101.13	99.99	99.313	100.86	101.59	100.4	100.23	99.514	99.844	100.95	100.55	99.955	100.02	102.63	100.69	101.35	101.17
105.71	105.78	105.85	105.8	105.78	106.29	105.6	105.42	105.97	106.28	103.48	105.72	106.72	104.62	106.33	104.56	105.89	104.29	106.76	106.07	104.8	106.95	106.5	106.2	105.6	106.94	106.8	104.47	103.83	106.31	105.28	105.39	106.21	106.56	105.11	106.22	105.21	105.88	105.04	105.3	105.94	104.81	105.65	104.63	105.23	106.24	105.12	106.55	105.41	106.51
106.42	106.71	106.25	106.01	106.36	106.15	106.29	105.21	106.31	108.21	105.8	107.7	106.57	105.09	106.68	105.19	105.93	105.49	106.05	108.02	106.46	106.65	106.73	105.47	107.29	106.31	105.27	106.01	106.48	106.53	106.81	106.43	104.06	105.89	105.96	106.46	105.82	107.02	104.7	105.15	105.29	105.64	106.87	107.11	104.82	105.59	108.16	107.32	106.67	106.46
105.29	105.41	104.2	105.37	105.18	105.22	106.83	104.57	103.48	105.82	106.54	106.35	104.94	105.7	105.14	106.21	105.92	103.81	106.28	106	107.22	106.45	105.63	105.76	105.7	106.66	105.73	105.06	105.86	103.2	105.34	105.23	106.84	106.03	104.27	106	105.05	106.13	104.93	105.63	105.7	106.12	105.31	105.23	106.36	106.05	106.83	105	106.25	104.63
109.58	110.17	110.04	111.01	111.53	111.28	109.81	107.18	109.44	110.28	111.4	110.05	111.76	110.84	111.02	110.74	110.08	111.33	112.05	111.42	110.65	110.31	110.58	110.5	109.2	110.51	110.83	110.49	109.12	111.54	109.31	110.16	110.69	109.06	109.73	110.61	109.94	110.25	109.67	110.44	111.73	110.05	109.03	109.28	109.58	110.68	110.48	112.45	111.54	110.8
110.36	110.89	110.77	109.85	109.84	111.68	110.55	109.79	110.79	109.38	111.17	110.25	109.87	111.34	111.06	110.54	110.86	109.28	109.2	109.66	109.75	109.96	110.17	110.03	111.05	109.18	110	110.41	110.75	110.97	110.25	108.99	110.52	110.52	110.1	110.91	110.6	111.23	110.59	109.23	111.26	110.76	111.16	109.2	110.22	110.52	110.33	110.21	109.83	108.94
105.82	104.86	106.01	104.43	106.78	105.81	105.43	105.85	106.31	104.89	105.8	106.54	106.57	106.41	105.78	105.64	103.09	106.27	104.23	108.04	106.08	106.58	105.74	105.9	104.36	105.5	105.66	105.12	104.3	106.21	105.39	106.31	105.63	106.12	104.18	105.03	106.02	105.95	104.05	104.97	106.97	105.58	105.88	107.35	106.3	106.77	105.03	105.34	106.35	106.15
106.45	106.08	104.83	105.58	105.47	104.98	106.56	105.13	106.02	104.93	104.72	105.32	104.04	105.65	107	106.15	105.39	106.15	103.62	106.1	105.46	106.11	105.44	106.56	105.82	106.35	104.83	106.85	106.08	104.99	106.01	105.91	105.79	104.95	105.46	105.85	105.81	104.68	106.57	106.41	104.89	106.26	105.12	104.6	105.71	107.25	106.37	106.63	104.82	106.52
106.17	105.56	106.51	105.94	105.69	104.11	104.91	107.06	104.87	104.73	105.47	105.13	104.39	104.6	105.13	106.93	107.35	105.55	105.88	106.3	105.94	104.47	106.89	105.49	104.76	106.22	105.5	106.5	105.74	106.71	104.85	106.41	105.4	105.97	107.05	106.11	107.09	106.36	104.62	105.95	105.3	105.09	106.02	105.04	105.31	107.04	105.83	104.7	107.52	106.28
108.66	107.75	108.43	107.85	108.05	110.26	108.79	108.36	109.03	107.27	110.03	109.23	110.34	109.1	108.28	108.21	107.95	108.05	107.62	109.54	109.41	109	108.03	108.01	107.61	108	110.67	109.03	108.43	108.9	107.35	108.97	109.15	107.18	109.57	108.28	109.81	107.65	109.6	108.16	108.3	108.83	107.73	110.02	108.86	107.67	109.78	108.3	108.98	107.54
100.66	100.57	99.985	101.21	99.397	100.43	101.03	99.945	100.27	99.156	100.02	99.216	102.21	98.639	99.895	102.26	100.57	99.962	99.48	100.48	98.961	101.75	99.616	99.572	99.73	100.17	101.66	100.63	99.294	100.19	100.32	100.08	100.32	98.876	101.84	98.121	100.74	99.353	100.46	100.87	100.7	99.529	99.735	101.28	99.353	100.32	99.459	99.212	100.38	100.27
108.55	107.16	108.27	108.81	107.9	107.81	108.39	108.33	109.66	109.41	108.74	108.23	109.2	107.89	109.19	109.27	107.34	109.03	109.45	107.5	109.07	108.45	110.17	109.47	109.69	109.37	108.2	108.17	108.49	109.05	106.88	108.65	109.16	109.3	108.73	108.59	108.9	107.25	110.32	108.31	108.94	109.03	108.49	107.19	108.54	108.21	107.77	108.3	107.46	108.14
108.61	106.83	106.71	108.16	108.64	108.24	107.31	108.04	109.23	108.31	107.28	107.02	107.07	108.05	108.46	107.48	108.79	108.14	106.84	106.23	106.46	107.12	108.28	107.87	108.07	107.48	107.79	109.45	107.8	108.69	108.74	108.24	106.88	107.15	107.11	109.57	107.19	107.26	107.2	107.9	108.57	108.18	107.17	108.59	108.11	108.96	107.27	106.74	106.71	106.48
106.09	106.16	106.61	104.89	107.28	105.66	106.56	106.44	105.69	105.69	107.35	106.25	106.48	106.22	106.53	105.77	107.84	107.63	105.73	106.06	106.31	107.14	104	107.25	107.64	106.54	106.7	107.57	106.15	106.65	105.53	106.15	107.37	107.42	106.17	107.86	107.11	106.74	107.11	106.02	106.84	107.06	106.87	108.4	106.81	107.57	106.18	104.67	105.84	106.43
105.36	104.81	103.67	105.87	106.8	104.81	104.59	105.09	106.71	104.99	105.49	107	106.76	106.18	104.98	106.03	105.71	106.22	106.37	104.31	104.85	104.59	106.11	105.4	106.68	104.7	105.91	104.3	104.7	105.88	105.13	107.16	105.74	106.77	105.09	105.14	104.18	103.89	105.06	105.66	106.45	106.88	106.81	106.75	106.2	104.84	105.23	105.43	105.48	107.76
97.222	98.314	99.96	98.881	98.314	98.763	99.435	96.908	97.028	98.798	98.175	97.662	98.478	98.291	97.991	97.084	98.764	98.927	98.501	98.798	99.375	98.665	99.797	98.303	97.56	98.419	99.55	97.264	97.891	97.261	99.549	98.661	97.436	98.144	97.775	97.438	99.199	98.767	98.218	97.989	96.971	97.919	97.646	97.635	98.211	96.632	98.422	99.069	97.629	98.568
106.77	105.79	105.8	105.39	104.7	105.81	106.68	104.85	104.34	105.21	106.65	105.24	105.38	106.53	107.78	105.88	107.1	105.71	107.17	106.19	106.98	105.77	104.37	105.97	104.94	105.34	106.46	105.14	106.93	105.24	105.77	106.7	105.13	105.97	105.05	106.06	104.93	105.74	105.71	106.71	106.38	105.54	106.81	105.15	106.23	105.45	104.44	106.22	106.61	105.27
105.17	106.9	105.67	106.95	106.36	106.77	105.69	105.96	106.79	105.15	103.81	107.29	106.18	106.1	104.5	107.95	106.25	106.45	106.13	104.14	104.92	105.25	105.04	104.64	105.62	105.35	105.35	105.7	105.04	104.66	105.4	104.7	104.62	105.05	104.76	105.95	105.74	106.05	105.61	106.23	106.26	106.7	105.99	104.85	106.95	104.93	105.32	104.81	106.89	106.18
100.37	100.77	100.75	101.26	101.86	99.944	101.47	101.77	101.37	101.22	101.01	101.27	101.5	101.89	100.47	101.37	100.66	100.63	101.58	101.38	101.59	102.27	102.24	99.853	101.14	101.66	99.523	100.43	101.62	102.5	101.34	101.09	100.78	101.06	100.3	101.17	100.19	100.93	99.898	100.71	101.48	101.84	99.894	101.15	101.18	100.8	100.72	100.42	101.26	99.173
107	108.01	108.27	108.13	108.29	109.79	106.77	109.35	108.29	108.7	108.45	108.36	108.52	107.75	107.74	108.65	107.32	107.41	108.68	108.52	108.41	108.66	106.92	108.09	110.13	108.83	108.67	108.02	107.81	107.26	107.1	109.87	108.88	107.54	108.97	108.09	109.44	107.43	109.38	107.93	109.58	108.65	108.94	106.61	107.44	109.02	108.73	108.02	108.43	108.46
98.083	97.186	97.87	98.422	97.29	98.107	97.48	97.779	98.579	98.2	98.426	98.972	98.115	97.119	97.631	97.496	98.255	98.759	96.962	97.725	98.361	96.253	98.758	98.137	98.586	98.173	99.05	96.7	98.124	96.023	99.568	97.253	98.116	98.579	96.401	99.513	98.527	98.307	98.119	98.581	97.142	97.964	99.383	97.708	97.86	97.778	97.078	98.77	98.196	98.022
104.7	106.4	106.27	105.92	106.39	105.01	105.85	104.44	103.8	105.77	105.59	104.88	107.22	105.32	106.66	104.62	105.8	105.16	106.22	104.63	105.81	105.7	105.11	106.24	105.94	107.04	108.23	105.39	104.97	104.4	106.59	104.99	104.99	105.42	105.48	107.74	107.44	107.05	107.1	105.45	105.94	104.23	107.44	106.39	105.64	105.46	106.39	106.08	107.76	104.82
100.18	100.19	99.478	101.88	99.823	100.15	100.24	100.45	99.185	101.12	99.36	101.47	99.505	100.12	99.864	99.551	100.04	100.6	99.982	99.865	100.75	100.1	100.44	100.39	101.4	101.86	100.54	100.94	100.43	99.508	99.274	100.53	100.36	99.733	100.93	99.624	99.763	99.709	100.3	100.65	99.764	101.5	100.79	98.628	99.133	99.855	99.183	100.15	99.016	99.734
107.9	109.24	108.06	108.84	108.35	108.03	108.12	107.97	109	108.67	108.63	108.82	108.51	109.08	108.97	108.74	108.49	108.08	107.64	108.44	110.58	108.2	108.11	108.07	108.46	109.42	109.5	109.02	108.45	108.95	106.35	107.1	109.49	109.26	110.45	108.1	109.16	107.96	108.25	108.55	107.9	108.26	109.04	106.67	108.38	107.67	108.19	108.96	108.84	106.94
107.9	108.64	108.26	108.14	108.25	109.57	107.97	108.01	107.84	107.44	107.26	107.37	108.79	106.11	108.52	107.08	106.97	107.98	108.49	107.16	108.48	108.34	107.71	107.65	107.25	107.04	106.85	108.19	108.73	109.74	106.92	106.84	108.89	107.59	108.4	109.77	106.35	110.34	107.09	108.3	107.58	106.94	106.37	107.98	107.38	106.37	108.13	108.89	108.33	106.6
107.45	108.93	108.45	109.76	107.71	108.28	109.01	107.73	108.46	109.48	108.56	108.84	109.97	106.08	108.17	109.6	108.24	107.48	108.54	108.45	108.35	108.67	108.66	109.02	109.11	107.88	109.54	107.96	107.83	110.33	108.02	109.28	107.51	108.29	108.95	108.61	107.85	108.44	107.83	108.46	108.91	108.97	107.53	108.93	108.77	108.37	109.84	109.12	108.41	107.62
106.83	105.52	106.76	103.93	105.94	106.25	104.6	105.8	105.59	104.96	106.23	106.54	105.23	107.13	105.79	106.41	105.52	105.98	105.33	106.06	106.07	104.89	106.29	104.85	104.87	104.75	104.75	103.62	106.1	105.8	105.78	105.35	106.45	105.26	105.07	105.9	105.33	105.05	105.56	106.28	105.9	104.96	104.92	105.68	103.75	105.89	103.31	106.29	105.88	105.74
109.07	108.46	108.09	107.03	110.46	107.12	109.1	109.64	107.65	108.8	108.49	107.89	109.31	107.56	108.52	107.81	108.29	108.09	107.68	107.27	107.49	108.82	107.65	107.08	109.05	109.01	109.23	108.13	108.15	109.27	108.54	108.63	107.46	108.62	109.82	108.53	107.28	108.87	108.83	107.32	107.61	108.35	109.26	108.32	109.06	107.07	109.12	109.87	107.94	108.63
97.651	97.435	97.919	97.184	98.133	97.403	100.54	97.651	97.7	98.55	97.85	97.421	98.107	96.069	99.003	97.204	97.809	97.325	98.984	97.986	99.209	97.393	98.374	96.918	100.36	98.404	95.979	97.842	97.214	97.656	97.263	97.144	97.014	99.191	98.021	98.222	98.576	97.742	96.919	98.45	97.884	98.255	97.091	99.492	98.605	97.257	98.271	98.531	97.959	97.332
108.93	108.41	109.35	107.55	108.88	105.55	108.5	108.8	106.52	108.8	106.7	108.72	107.32	106.75	107.9	107.64	108.74	109.8	107.37	108.42	106.69	107.91	106.1	107.5	107.27	107.7	107.92	108.79	107.67	108.81	108.13	108.05	106.41	108.35	107.22	107.97	107.92	107.33	107.28	108.34	109.36	106.55	108.31	107.36	108.55	107.28	107.07	109.51	107.05	107.69
107.05	109.36	108.21	107.09	109.27	107.95	107.03	108.69	108.82	107.52	108.94	109.2	107.7	109.27	108.84	107.85	108.15	107.5	108.36	107.51	106.89	107.11	108.84	109.59	108.77	107.53	108.89	107.65	108.35	107.55	108.07	107.08	107.82	107.18	107.95	109.11	109.06	107.53	107.34	107.25	107.67	108.6	108.19	106.79	107.27	108.72	108.1	108.56	108.25	108.34
101.57	101.37	100.13	101.8	100.8	101.43	101.88	101.16	100.12	101.23	100.48	100.69	99.525	98.849	99.871	100.99	99.161	100.55	100.34	99.153	99.719	100.25	101.21	100.69	100.73	100.34	100.1	98.429	100.36	100.76	101.3	100.12	101.22	100.87	101.96	102.15	100.06	101.5	100.64	100.78	101.58	101.97	100.3	101.2	102.09	99.583	99.867	101.17	101.15	100.76
100.81	101.68	100.92	101.36	101.87	101.84	99.496	100.37	101	101.14	101.78	102.47	101.78	102.03	101.44	100.59	102.64	100.85	100.03	100.95	100.26	101.01	100.96	101.85	100.82	102.71	100.49	100.77	101.69	99.181	101.73	99.878	100.83	99.543	100.73	100.12	100.62	101.49	102.21	100.11	100.01	100.98	100.33	100.96	100.69	101.44	99.584	100.6	101.77	98
109.98	109.09	110.85	110.66	108.84	109.59	109.6	110.56	110.95	109.34	110.56	110.87	109.22	110.33	110.39	109.4	110.79	110.77	111.06	110.02	110.82	109.97	110.39	110.91	112.46	109.82	109.64	109.73	111.47	109.47	111.09	111.29	110.51	109.05	111.04	111.39	108.33	109.24	109.41	111.05	108.76	111.18	109.91	112.16	109.86	111.29	111.15	110.78	111.64	111.51
106.82	106.17	107.64	106.63	107.55	107.09	105.91	107.27	106.35	106.11	105.13	105.57	106.32	106.09	106.42	106.01	106.7	107.14	107.31	105.2	106.46	107.08	105.55	107.42	107.49	104.72	105.51	106.46	106.21	106.2	106.21	106.94	108.29	105.5	105.36	105.91	106.85	106.94	105.99	106.96	108.64	106.09	106.2	107.82	107.52	106.2	107.95	106.5	107.3	106.84
105.91	106.22	106.31	107.42	106.32	107.32	105.48	106.53	106.96	105.53	107.83	106.17	105.42	107.78	106.29	107.48	107.71	105.55	106.73	106.84	105.61	105.64	106.65	106.82	106.17	105.41	105.09	107.39	106.37	105.4	106.1	106.98	105.54	106.55	104.7	106.16	107.54	105.58	106.82	106.5	106.77	106.05	106.45	105.75	106.84	104.32	104.75	106.71	107.04	106.17
111.87	110.85	110.22	108.22	110.75	111.2	111.62	110.82	110.99	111.19	110.68	110.69	109.87	111.48	108.95	110.81	110.16	111.63	109.33	110.04	109.64	111.4	109.26	111.21	110.43	109.27	109.86	109.44	109.46	110.56	110	110.88	109.42	109.16	109.1	110.49	110.42	110.03	109.93	110.25	110.01	111.94	111.01	111.51	109.85	110.95	110.29	110.84	110.77	109.93
107.54	107.23	109.59	108.98	108.17	107.86	108.28	107.65	108.68	109.6	108.19	109.44	107.96	107.73	108.25	109.56	107.72	107.43	108.7	109.03	108.4	107.86	109.6	108.61	109.64	107.58	106.71	108.92	107.13	107.57	109.08	108.92	108.36	107.19	105.88	108.31	106.44	108.98	109.53	106.82	108.31	106.46	107.93	109.31	108.84	108.54	107.3	108.18	109.3	107.52
108.45	108.3	108.5	109.13	107.95	107.6	108.73	109.36	108.47	108.2	107.65	108.68	108.07	106.72	106.74	109.38	107.39	107.95	108.79	108.08	107.39	107.94	106.35	109.46	108.21	108.72	108.52	107.81	107.59	106.78	108.22	108.93	107.4	106.41	108.29	109.95	106.9	108.25	108.42	108.26	107.16	108.31	107.6	108.46	107.42	108.58	108.72	107.8	107.5	107.56
105.83	105.74	105.51	104.82	106.73	106.37	105.97	104.84	106.65	106.38	106.28	104.72	105.94	106.22	104.59	104.71	105.88	105.72	105.6	105.48	105.53	106.02	106.82	106.48	105.53	105.76	104.43	106.26	105.51	104.22	105.45	106.28	105.5	106.07	106.38	105.9	105.63	106.54	105.84	105.62	104.63	105.02	104.77	106.13	106.83	104.81	106.27	106.57	104.81	105.28
107.13	106.74	107.2	106.04	107.24	106.86	107.23	105.85	106.5	105.54	107.45	106.76	105.02	106.05	106.39	106.08	107.18	104.69	107.1	105.64	105.96	106.47	105.69	107.42	107.04	106.61	106.34	106.69	106.27	106.34	106.09	106.24	106.9	106.21	106.23	107.22	104.2	106.03	106.48	105.81	106.12	106.88	105.74	106.92	106.66	107.48	106.9	105.05	105.42	107.23
108.25	108.11	107.33	106.56	109.19	107.8	109.9	109.38	107.63	107.45	107.72	108.04	107.28	108.18	107.98	109.75	108.69	108.54	107.8	108.3	107.09	109.02	107.36	108.21	109.02	106.5	108.42	108.21	107.6	111.38	107.05	108.05	107.57	107.8	108.33	108.13	109	107.05	107.67	107.93	107.81	110.66	108.67	109.07	109.21	110.84	107.13	108.12	108.83	108.38
105.24	104.85	105.32	105.53	105.3	106.58	105.84	104.92	104.54	106.87	105.95	106.16	107.01	105.75	105.13	106.03	105.58	106.17	106.74	105.24	105.73	105.7	106.62	105.42	105.11	107.61	104.98	106.3	105.82	105.97	105.2	105.39	106.39	107.06	105.43	105.88	105.11	105.31	105.81	106.61	104.6	106.49	106.89	106.39	105.55	107.25	106.12	106.39	105.78	104.56
107.39	108.94	109.51	109.58	109.26	108.48	107.79	108.89	107.27	107.65	107.63	107.05	107.44	108.04	108.93	108.21	108.7	108.35	107.86	107.56	108.27	108.06	109.83	108.96	108.25	108.01	108.98	108.77	108.28	106.77	107.04	109.52	107.62	107.9	108.37	108.77	108.07	108.25	108.53	108.38	107.85	107.52	107.39	108.17	108.29	108.55	108.23	107.27	109.45	109.41
100.57	99.568	100.29	101.02	100.09	101.84	100.79	99.503	101.18	101.17	101.75	101.58	98.732	100.9	101.52	99.855	101.02	102.03	101.51	102.11	100.34	101.72	101.68	102.77	100.32	100.77	100.73	101.01	99.205	99.475	101.39	100.96	101.3	101.02	100.34	100.06	100.82	100.48	99.983	102.12	100.77	100.46	101.08	101.26	102.46	99.897	101.37	99.654	101.59	101.72
101.88	102.73	103.15	99.873	101.04	101.66	100.58	99.204	101.06	101.48	100.19	99.839	100.02	101.22	102.07	100.13	100.85	101.03	100.05	102.39	100.48	100.28	102.46	100.61	100.31	100.8	101.19	100.33	100.04	100.99	99.84	101.98	99.561	100.24	101.57	101.3	100.79	100.27	101.25	100.51	101.06	100.83	99.855	99.984	100.48	100.57	103.39	97.062	99.956	101.11
105.46	104.39	105.11	105.97	106.21	105.43	105.92	105.1	105.09	105.65	106.29	107.95	106.79	106.95	106.37	104.87	104.26	105.73	107.98	106.43	107.12	105.64	105.95	104.98	104.84	105.57	105.78	105.48	106.23	105.52	104.03	107.16	106.02	105.49	107.22	106.84	106.12	105.56	104.07	103.36	104.93	104.88	107.2	105.9	105.4	107.01	105.67	105.66	106.43	106.92
100.26	101.58	100.81	101.24	100.87	102.73	101.09	101.53	100.11	101.63	100.81	100.11	99.106	101.6	102.72	100.3	100.3	100.19	102.47	101.48	100.73	100.79	100.13	101.02	101.45	103.04	98.415	100.37	101.14	101.05	101.95	100.41	101.11	101.2	101.58	101.53	101.86	101.65	99.919	101.77	100.45	101.51	101.36	101.15	100.77	102.58	102.01	100.58	101.55	99.651
106.25	107.24	106.77	104.52	104.54	106.4	106.43	105.8	107.04	107.41	105.33	107.43	104.21	104.29	105.26	105.83	104.34	105.14	104.5	105.7	106.09	104.25	105.32	105.49	105.54	104.48	105.41	105.74	105.96	106.16	106.43	105.46	106.87	105.97	105.41	105.85	106.04	104.9	106.31	103.83	105.21	105.47	106.97	104.31	105.93	105.36	105.54	105.53	104.71	104.38
107.2	108.79	108.57	107.25	107.57	107.57	107.68	108.78	108.11	108.22	107.3	107.33	108.54	108.39	106.29	107.65	107.45	107.8	108.63	107.11	107.24	107.14	107.83	108.06	107.99	108.3	108.62	108.37	109.03	107.75	107.29	107.45	106.58	106.53	108.47	108.32	107.7	107.73	107.6	107.04	108.84	107.81	107.92	108.22	107.43	108.81	107.97	109.43	106.66	106.87
108.68	108.69	107.25	106.47	108.89	109.71	106.76	107.11	107.47	107.64	108.69	108.45	108.47	108.94	108.7	107.85	107.92	107.56	106.5	108.79	107.76	106.55	108.75	107.78	108.92	108.28	107.66	108.34	107.07	106.58	107.61	106.99	106.33	107.72	108.43	108.42	109.13	106.46	108.06	108.33	108.06	107.33	109.78	108.62	106.72	107.18	107.74	108.29	107.74	106.99
104.59	107.36	107.07	104.43	106.45	106.54	109.06	105.59	105.83	106.54	106.39	106.57	105.7	107.37	107.11	107.89	105.36	107.69	105.47	106.84	107.74	105.61	105.95	104.91	105.46	106.06	106.7	105.97	106.79	106.71	106.78	106.79	104.81	107.07	105.78	108.46	108.57	108.11	106.25	105.91	106.15	107.3	107.95	106.61	106.32	104.97	107.01	107.42	106.3	105.73
106.77	108.58	106.42	109.78	107.67	107.24	108.77	109.37	108.47	107.46	109.1	109.48	108.46	109.29	108.37	106.66	108.85	107.48	108.73	107.43	108.24	109.54	108.21	107.83	108.65	108.14	107.06	108.55	109.27	108.64	108.46	107.73	109.05	107.99	108.33	108.94	108.88	107.91	108.45	107.46	109.38	108.38	107.26	107.95	108.29	108.79	108.98	108.58	108.43	108.83
110.8	107.24	107.77	109.15	108.68	108.51	107.6	109.14	109.34	109.64	108.99	109.45	107.8	109.82	108.84	108.32	109.29	108.85	110.28	107.95	109.72	108.27	108.34	109.02	109.31	108.4	106.14	108.02	107.7	108.36	108.92	107.13	110.45	108.56	109.28	108.06	109.1	107.71	108.74	107.71	108.03	107	107.65	108.53	107.54	107.67	108.77	107.37	108.25	107.1
98.242	97.86	97.52	98.807	98.61	98.256	98.468	98.978	98.307	98.437	97.429	97.218	97.874	99.044	97.023	98.531	97.562	98.448	98.656	98.183	96.478	98.344	98.829	99.073	97.181	97.246	98.087	97.544	98.644	98.677	97.546	98.305	97.886	97.796	98.324	97.535	97.46	98.313	99.401	98.4	97.721	98.673	98.154	99.441	97.535	98.313	98.464	99.08	98.495	99.155
96.671	98.288	99.179	97.734	100.15	99.333	100.48	98.644	98.559	97.945	99.283	100.26	98.786	96.933	98.744	99.989	98.635	99.107	100.9	99.292	98.729	99.347	100.09	99.047	100.34	99.083	98.969	99.418	99.741	98.551	97.384	98.686	99.064	97.883	98.889	99.125	98.7	99.585	99.581	100.08	98.895	98.656	99.08	98.604	96.784	99.893	99.424	99.894	100.28	99.844
100.86	101.07	101.08	101.51	101.33	101.56	101.22	100.13	99.858	102.21	99.951	100.08	100.64	99.888	99.767	101.15	100.61	101.04	99.216	99.387	100.75	102.07	102.23	102.03	102.28	101.75	100.26	99.321	100.5	100.48	101.62	101.82	99.999	99.851	101.58	101.13	102.46	101.99	99.581	102.33	100.89	99.238	100.57	101.78	101.83	101.22	101.78	100.85	100.27	100.84
108.42	109.25	107.06	108.55	107.63	107.37	107.02	107.88	109.38	109.31	108.31	108.24	107.96	112.09	107.8	108.42	107.66	109.52	108.47	107.8	107.65	109.51	108.78	109.97	107.34	109.76	107.83	107.44	107.68	107.43	106.68	109.35	108.27	106.93	108.53	108.87	109.14	108.56	108.67	108.2	108.99	106.82	108.58	110.38	108.56	108.06	108.24	108.85	107.89	107.72
107.1	106.57	105.95	104.27	105.09	105.51	105.98	106.18	105.71	104.82	105.16	104.41	106.68	103.81	106.56	107.22	107.1	105.82	104.99	104.63	104.5	105.81	105.83	105.69	106.87	105.42	105.09	106	107.15	107.06	104.72	104.1	106.3	104.69	104.38	106.7	106.74	104.44	107	106.05	104.8	104.93	105.2	106.65	103.49	106.3	104.63	107.25	105.52	105.02
106.42	104.7	106.4	105.85	106.91	105.73	107.04	106.15	106.71	103.73	105.19	106.77	104.32	103.63	107.19	106.19	106.33	106.39	106.13	106.62	106.45	105.65	106.07	105.68	105.6	103.23	107.43	105.66	104.88	105.37	106.18	106.01	106.74	105.53	105.25	107.43	105.88	105.65	107.18	106.93	105.76	105.34	105.67	106.92	105.78	106.4	106.22	105.01	105.51	105.47
106.89	105.87	105.24	105.42	106.37	105.85	106.11	105.8	106.95	105.23	104.47	106.94	105.09	104.57	106.83	104.19	104.87	105.09	106.14	106.4	105.1	105.9	105.88	106.39	105.26	105.58	104.81	106.38	105.31	105.84	105.53	105.78	105.94	106.68	104.06	105.76	105.46	105.12	104.38	105.27	106.91	104.68	105.15	105.09	104.51	104.27	104.04	104.22	105.91	105.68
105.52	108.07	104.48	107.47	105.36	107.17	106.46	107.01	105.42	104.54	106.48	106.02	105.69	105.65	106.33	107.11	105.57	107.81	105.83	104.88	105.42	107.05	106.56	107.32	106.51	106.19	106.08	103.14	107.39	106.55	106.87	103.62	105.26	106.4	107.09	105.55	105.93	105.31	104.8	106.42	106.44	105.66	106.77	104.81	106.88	105.26	106.21	105.56	106.17	105.75
97.217	97.664	98.09	97.893	98.076	99.137	96.586	100.94	96.351	97.274	97.246	100.06	98.279	95.645	99.17	99.371	98.291	98.622	98.042	98.065	98.486	96.76	98.153	98.284	99.378	98.631	97.669	97.986	98.313	99.054	99.244	98.302	97.666	98.123	97.818	98.214	98.793	99.136	98.227	99.196	99.497	97.693	98.423	97.682	97.921	98.724	100.72	99.237	96.703	98.592
108.83	109.13	108.1	109.35	108.84	108.57	109.81	108.94	109.08	107.46	109.34	110.79	107.56	108.28	108.66	109.06	108.28	108.17	108	108.48	108.47	108.33	108.6	109.5	107.94	109.57	108.09	109.05	108.92	108.17	109.31	109.34	108.59	109.22	107.93	108.58	108.98	108.46	108.41	108.14	108.26	108.75	109.52	109.35	108.67	108.57	108.76	107.56	109.46	109.22
101.99	103.61	101.17	103.24	102.76	104.43	103.12	103.29	102.7	101.81	102.29	102.85	103.82	102.29	103.6	102.62	103.42	103.11	102.89	103.65	102.31	103.13	103.5	103.81	103.2	101.66	103.48	102.9	103.7	103.41	103.29	102.85	102.72	103.63	101.48	101.17	103.56	103.08	102.76	102.86	103.09	102.88	101.67	102.18	101.97	102.83	102.35	102.62	102.09	104.39
109.37	108.32	108.37	107.71	107.49	107.97	108.85	108.73	109.58	108.14	107.41	109.67	109.58	108.01	109.4	109.94	107.45	108.28	108.1	108.31	108.99	108.86	110	108.95	108.33	107.58	108.46	108.1	107.93	108.18	108.49	107.21	108.11	108.1	109.29	107.76	107.82	110.66	109.04	109.88	109.26	107.89	107.61	106.28	109.82	107.37	109.22	110.42	109.63	107.7
107.35	106.86	106.2	105.98	107.05	105.61	105.76	106.62	105.46	107.7	105.88	105.94	108.12	108.07	106.48	106.3	109.17	106.11	107.22	106.02	106.72	105.65	105.24	106.68	106.2	105.45	106.22	107.56	104.78	105.35	106.35	105.8	105.36	105.64	105.48	104.78	107.78	105.84	106.74	106.02	105.74	104.53	107.19	104.35	106.01	105.46	106.08	105.48	106.4	104.81
101.56	100.45	101.36	101.45	101.33	100.79	100.73	101.17	101.52	101.1	100.81	100.75	101.45	100.51	102.32	99.879	101.08	102.37	100.42	101.79	100.23	101.2	102.47	100.62	100.94	101.68	100.83	101.82	100.55	100.57	101.27	100.1	100.32	99.48	100.8	101.33	102.83	101.09	101.38	101.99	101.12	100.38	102.1	101.67	100.09	100.55	102.17	101.25	100.99	101.3
99.22	99.607	98.003	99.492	98.851	99.298	98.254	98.002	97.912	97.992	100.57	96.85	98.691	99.415	97.619	99.356	99.293	98.39	99.389	99.259	99.248	97.872	98.817	100.1	98.005	98.53	99.418	98.713	99.298	98.498	98.181	98.665	99.801	99.142	98.887	99.616	98.636	100.34	97.571	99.804	98.344	98.444	98.874	97.929	98.242	96.828	99.42	99.921	98.219	99.216
100.06	100.75	99.783	99.389	100.71	99.244	100.13	99.124	100.95	101.44	100.2	101.24	99.959	101.52	99.864	99.758	98.881	100.3	99.923	100.61	99.84	101.01	101.12	100.59	98.996	98.291	100.24	101.19	99.203	99.579	102.01	99.998	101.24	99.88	99.154	99.123	99.67	100.79	101.28	100.28	99.872	101.04	101.32	100.79	99.701	99.917	100.97	100.62	100.62	100.63
107.4	106.78	106.09	107.19	106	108.09	106.62	107.13	106.04	104.68	105.24	105.25	106.6	106.54	106.7	107.94	106.35	106.57	105.82	107.63	108.14	106.16	106.26	106.34	105.98	107.67	106.7	106	106.32	106.3	105.87	105.36	107.35	106.6	105.35	106.87	107.34	105.68	108.22	105.31	106.29	106.58	108.02	107.34	107.21	106.85	106.36	105.73	106.18	106.11
110.15	109.68	110.01	110.91	111.57	109.87	111.34	109.84	110.93	111.29	111.98	108.58	111.1	110.32	109.43	110.27	109.79	111	109.59	110.67	110.2	110.96	110.91	110.31	111.31	110.57	111.24	111.38	110.22	109.77	108.03	111.31	109.51	110.98	110.8	110.77	109.91	110.51	110.96	111.64	110.96	110.55	110.34	111.18	110.48	111.52	110.56	109.54	110.49	111.19
111.84	109.69	109.05	109.15	110.27	108.6	109.73	109.77	110.24	110.35	111.22	110.05	108.31	110.63	110.98	111.09	111.47	110.55	109.98	111.59	110.49	110.22	110.97	109.69	110.66	111.58	110.04	110.53	110.24	109.67	110.96	109.55	111.84	109.72	109.14	110.41	109.88	110.96	111.27	108.83	109.71	110.38	109.65	108.75	109.47	111.68	109.76	110.97	108.93	111.25
97.64	96.655	97.302	98.222	97.908	97.796	97.371	97.594	97.444	98.099	98.784	96.76	98.498	97.451	97.275	97.912	96.25	98.958	98.394	97.03	97.27	98.69	96.631	97.154	97.013	97.859	98.317	98.881	97.611	97.243	97.691	98.751	99.277	98.54	97.957	97.138	99.507	98.463	98.403	98.146	97.957	98.285	98.067	97.997	98.81	99.385	97.097	98.819	99.103	99.404
106.91	104.98	105.7	107.97	104.22	105.15	104.86	105.56	103.91	102.78	106.35	106.76	107.14	106.13	104.94	105.19	106.25	105.77	105.66	104.51	104.68	105.3	104.87	106.82	106.64	106.33	105.25	105.21	106.12	105.47	105.97	105.23	105.51	106.2	105.77	104.1	105.55	105.76	106.68	105.13	105.31	106.31	105.58	105.94	105.47	104.46	104.87	105.32	106.46	105.03
108.22	106.66	108.88	106.53	108.51	107.68	108.7	107.81	109.69	107.6	107.67	108.54	108	108.32	108.67	105.88	109.27	106.63	107.76	106.16	108.67	108.01	108.84	108.73	109.16	107.94	107.78	108.37	107.95	108.72	108.69	109.37	107.46	108.12	108.14	107.88	107.38	107.03	107.45	108.71	109.22	107.63	108.42	109.58	108.28	107.89	106.34	108.65	108.11	109.4
105.37	106.61	107.47	106.21	105.71	105.86	106.44	105.5	106.34	105.23	105.78	105.24	105.42	106.75	104.87	106.28	105.86	104.84	105.72	104.88	105.64	105.67	107.14	106.44	105.27	104.94	106.75	104.41	105.73	105.24	106.61	104.85	106.62	103.98	105	104.77	107.14	106.49	107.17	105.64	106.3	104.75	105.09	105.52	105.76	107.12	107.21	106.13	104.7	105.31
105.88	105.27	105.8	107.3	105.72	107.21	106.89	106.07	106.65	106.98	107.16	107.47	106.89	106.15	107.56	106.93	108.1	106.01	107.08	104.76	105.89	105.35	106.26	105.82	107.09	104.83	107.27	107.73	105.04	106.79	107.23	106.05	106.23	104.62	105.84	105.14	106.52	106.29	107.5	107.01	107.23	107.34	106.72	107.55	106.66	105.77	104.96	106.1	107.51	106.97
106.77	108.29	107	105.48	107.01	106.86	106.3	107.26	106.67	104.67	107.36	107.08	107.32	106.45	107.7	106.99	105.8	106.32	106.2	106.54	106.57	108.03	106.64	106.6	106.53	106.09	105.99	107.07	108	106.09	105.23	106.52	106.79	106.35	105.97	105.99	105.26	108.07	107.52	107.45	107.18	106.91	106.4	106.61	106.84	105.41	106.83	104.3	107.59	107.14
109.38	107.6	107.95	107.24	106.75	108.44	109.59	106.53	107.8	110.09	108.18	109.64	107.23	107.33	107.57	107.25	109.23	108.01	108.45	107.44	108.65	108.72	107.86	108.79	109.13	108.48	107.72	109.32	107.44	109.01	108.03	106.38	107.33	108.5	106.6	105.21	106.8	107.04	108.8	108.24	106.54	107.31	107.94	107.63	107.93	108.45	107.51	108.21	108.05	107.86
107.54	107.34	109.13	108.41	107.22	109.11	108.71	106.57	108.14	107.25	107.18	107.59	108.83	108.55	108.36	108.57	107.72	106.83	107.93	107.97	107.76	107.02	108.11	107.91	108.2	107.06	108.3	108.84	107.29	107.08	108.18	107.15	107	108.1	108.07	108.03	109.53	109.17	107.48	108.56	108.46	107.46	108.58	106.41	108.36	106.42	107.82	107.38	107.45	107.26
109.25	107.9	108.34	108.05	108.77	107.79	107.73	108.5	107.2	108.96	107.81	108.3	107.69	107.91	106.97	108.08	109.02	106.88	108.61	106.82	108.57	109.33	108.59	110.27	106.14	107.99	108.96	108.13	106.97	108.34	106.56	108.13	108.23	107.94	109.21	108.06	107.14	109.1	109.04	108.82	108.02	107.36	108.7	108.38	108.74	107.67	107.94	108.63	107.92	108.13
105.48	105.42	105.85	104.38	104.6	105.86	105.9	104.85	106.39	106.46	105.43	105.66	105.28	104.58	104.77	106.35	107.2	106.2	105.53	105.61	105.92	105.84	105.97	107.67	105.53	105	105.32	106.15	106.1	105.5	105.53	106.68	104.45	106.16	105.82	105.8	104.87	106.17	106.31	105.96	106.86	106.39	106.25	106.25	105.31	105.18	107.66	104.87	107.02	105.76
106.55	105.2	104.97	104.62	105.47	105.92	105.77	105.15	106.82	106.21	105.42	104.73	106.04	104.74	103.98	105.55	105.68	105.8	106.26	104.64	106.15	104.63	104.83	106.04	106.32	104.58	106.03	106.61	106.13	107.26	105.64	107.36	105.14	105.32	106.4	104.9	106.09	107.32	105.65	104.99	105.25	106.24	106.45	103.4	104.37	104.38	105.53	105.8	106.56	106.25
106.22	105.15	106.4	106.07	106.33	106.99	105.79	106.06	107.21	105.56	107.15	105.74	106.8	106.68	106.51	105.89	106.48	103.96	107.8	105.33	105.72	105.48	105.26	104.93	105.54	103.9	106.83	104.9	104.98	106.28	105.03	105.51	105.75	104.37	105.75	105.21	106.28	105.83	107.54	105.12	105.38	104.64	104.75	107.71	106.66	106.6	105.14	104.67	105.46	105.22
107.44	108.76	106.4	105.99	105.69	105.76	105.89	107	105.36	105.22	107.84	106.96	106.95	106.89	105.59	106.38	105.97	105.26	106.87	108.26	105.75	105.17	106.39	105.3	106.57	106.43	107.09	105.82	106.81	106.18	104.84	106.02	106.56	105.57	106.55	106.87	105.09	106.37	104.64	104.77	106.16	106.88	106.67	105.58	107.11	106.37	106.87	107.35	105.8	106.99
108.38	108.55	107.58	107.81	108.38	107.79	106.49	108.22	107.99	108.02	108.85	109.07	108.26	108.49	109.26	108.52	107.36	108.14	108.86	108.41	108.65	107.81	108.36	108.95	107.96	108.28	109.19	108.22	106.55	109.02	108.51	107.9	106.68	108.59	108.8	108.21	108	108.44	108.84	107.97	108.5	108.41	108.87	110.16	107.36	108.06	107.75	108.07	108.63	107.31
106.07	106.67	106.09	104.56	105.01	104.57	104.09	104.69	106.54	105.56	106.62	105.84	106.16	103.16	107.64	106.49	105.11	106.5	105.81	105.91	105.57	105.19	106.85	104.62	105.03	106.86	104.4	104.59	106.38	107.63	107.68	107.08	106.35	106.9	105.1	104.94	104.27	106.6	105.73	105.77	105.68	105	106.15	106.45	105.34	106.42	104.46	106.05	107.09	105.45
106.46	105.69	105.69	106.02	105.47	106.08	105.91	104.11	106.22	103.66	106.67	106.04	104.98	106.46	106.97	106.6	104.84	104.66	106.06	106.48	106.07	105.08	106.15	105.44	105.71	105.1	106.16	104.93	105.66	104.44	107.26	105.46	105.2	106.6	107.27	105.1	106.1	104.13	104.17	104.88	106.87	104.29	105.86	105.3	106.51	104.86	107.07	107.24	105.59	105.57
110.39	110.6	109.7	110.11	111	110.49	110.99	110.32	111.09	110.75	111.91	110.39	110.38	109.42	110.01	110.35	109.44	111.01	110.43	111.95	111.63	110.64	109.49	108.4	111.63	109.68	112.1	110.31	111.5	110.47	109.64	111.28	110.74	111.33	110.77	109.91	110.4	111.12	110.39	109.48	111.81	109.56	111.88	110.18	111.68	110.98	111.92	110.9	110.95	110.9
107.26	107.54	107.08	106.46	105.82	107.4	106.55	106.18	106.43	106.55	106.02	105.92	108.2	106.94	107.08	106.32	105.87	107.23	106.43	107.83	106.82	107.23	107.24	106.78	105.97	106.72	107.25	105.22	105.95	105.69	106.98	106.97	105.28	106.91	105.41	106.53	106.62	107.23	107.85	106.59	107.26	105.77	106.32	106.11	107.36	106.35	106.55	106.04	107	104.67
107.9	106.9	107.81	107.38	105.97	107.16	104.54	106.54	106.01	105.53	106.75	108	106.5	106.54	106.7	105.84	106.61	106.02	105.59	107.21	106.34	105.86	105.96	106.06	106.6	104.83	105.15	105.77	107.5	105.53	107.21	107.15	108.61	104.79	107.28	106.89	105.98	106.12	106.72	106.71	105.42	106.81	106.31	105.85	105.63	106.64	106.16	107.94	105.55	106.76
107.5	105.55	105.51	106.98	107.2	106.56	106.19	107.08	106.94	107.42	106.79	108.06	107.26	108.18	105.07	104.48	105.85	108	106.68	104.7	105.81	106.85	104.89	105.37	106.77	104.83	107.27	107.74	106.64	105.82	106.3	107.36	106.85	106.82	106.36	107.26	106.78	107.54	106.4	107.84	106.36	106.46	106.97	107.06	106.27	107.4	106.33	106.43	104.85	107.12
106	106.57	106.95	107.25	107.73	107.57	105.53	107.04	106.96	106.61	106	105.85	106.42	106.52	106.09	105.77	106.87	107.44	107.16	105.82	106.83	105.7	107.14	105.65	108.17	105.51	107.1	104.5	106.03	106.54	104.93	106.01	107.22	106.79	107.6	106.81	106.95	105.86	108.09	105.73	107.07	106.78	106.32	105.73	106.14	108.22	107	106.01	106.74	105.69
105.08	106.13	105.13	105.11	105.75	106.15	106.68	106.47	104.34	104.75	105.84	106.1	105.18	106.25	106.84	105.01	106.17	104.62	106.4	105.78	105.44	105.51	105.47	107.11	105.3	107.13	105.61	107.46	107.34	105.04	105.57	105.77	105.55	105.85	103.52	106.51	106.08	106.02	103.84	106.53	105.13	105.72	104.27	105.72	105.44	107.18	104.06	106.82	106.37	106.6
107.66	106.44	107.94	105.62	106.72	105.72	107.65	106.57	106.54	106.05	105.99	107.75	107.97	107.16	107.2	106.71	105.41	106.67	108.05	106.87	105.52	107.62	107.32	105.65	107.31	108.33	106.74	106.28	107.73	107.2	106.82	105.59	107.39	108.01	106.83	109.16	105.37	106.08	106.53	107.66	106.97	104.25	105.98	107.6	107.75	106.89	105.24	105.67	105.04	106.99
108.7	108.43	107.1	106.93	109.11	108.09	107.24	107.29	106.85	110.65	107.68	109.7	110.9	107.76	107.55	106.97	107.61	109.06	109.16	108.16	109.27	108.86	109.85	107.08	108.08	106.41	108.03	108.63	109.06	108.05	107.33	107.99	107.87	108.89	107.2	108.36	106.92	108.32	107.95	108.28	107.68	108.91	107.93	109.38	108.8	107.1	108.25	108.83	108.41	108.83
104.63	104.75	105.88	106.68	106.53	104.27	105.05	105.56	104.53	104.4	105.36	105.48	105.74	106.13	105.08	106.39	104.9	105.33	106.19	105.09	104.79	105.06	106.22	105.52	105.18	107.08	104.22	104.6	105.37	104.27	105.78	105.88	105.66	105.97	105.45	105.79	104.24	105.47	106.16	105.73	105.76	105.6	105.39	105.76	107.32	105.25	105.93	103.74	106.66	105.05
108.77	110.61	111.43	110.92	109.21	109.33	109.4	110.34	110.24	109.97	109.72	108.3	113.1	109.93	112.24	110.5	108.78	109.09	109.71	109.92	111.51	109.35	110.36	109.89	110.17	110.52	109.47	110.38	110.73	112.12	109.9	110.42	110.51	109.78	110.02	110.79	111.52	111.24	110.65	109.66	111.03	110.92	110.69	110.69	108.89	110.43	111.7	110.72	109.26	109.31
105.92	105.28	105.41	105.96	105.38	105.14	105.55	105.08	105	105.17	106.77	106.15	106.64	104.34	106.72	106.01	105.29	105.11	104.72	105.26	107.23	105.48	106.63	106.19	106.93	105.56	105.85	106.33	105.05	105.96	106.5	104.28	105.77	106.04	105.06	105.83	104.77	105.35	104.89	104.14	105.41	104.66	104.79	105.41	104.66	107.16	103.94	106.31	105.12	107.1
108.15	108.88	108.27	108.88	109.59	111	109.07	107.02	108.09	109.97	109.06	109	108.12	106.5	108.71	107.37	107.04	108	106.88	108.11	108.01	107.68	109.22	110.28	109.32	107.59	109.44	107.62	108.52	109.04	109.13	109.92	109.34	108.66	107.94	106.34	108.38	110.09	110.33	109.05	109.2	107.74	108.04	109.18	109.24	109.55	108.43	107.88	108.1	106.63
106.21	104.22	107.23	106.51	106.45	105.8	107.36	106.67	107.22	106.03	106.25	107.16	105.17	108.21	108.47	105.67	106.26	106.73	104.66	107.36	107.53	106.39	107.07	107.7	105.76	107.68	107.51	106.52	107.77	106.98	106.53	108.48	106.16	105.97	106.11	106.23	106.53	105.49	106.48	106.78	106.24	107.05	106.42	105.38	106.07	107.57	105.29	105.97	107.73	105.46
107.56	108.3	107.94	106.96	105.34	106.72	106.78	105.45	105.56	105.97	108.39	107.17	105.52	106.15	105.24	106.76	108.24	105.39	104.45	105.81	107.65	105.86	105.95	106.91	105.81	106.55	106.22	106.58	106.57	106.14	107.11	106.57	107.09	105.97	107.14	107.66	106.55	106.14	105.88	106.85	106.34	106.52	105.89	107.54	106.79	105.85	106.74	105.64	107.58	105.98
106.02	107.49	107.33	106.19	107.01	106.3	106.93	106.55	106.85	105.5	107.32	106.24	106.69	105.72	107.4	106.41	107.09	106.24	106.11	106.52	104.52	105.74	105.69	105.57	105.64	106.64	104.52	105.94	107.18	107.3	108.27	106.25	106.42	106.27	105.98	106.39	106.83	106.71	106.59	106.15	106.39	106.75	106.94	106.13	107.41	106.27	107.73	106.34	109.13	105.56
110.52	110.92	111.15	110.37	110.46	110.68	109.55	110.02	109.55	110.41	111.17	111.5	110.72	108.7	111.91	109.97	108.64	110.49	111.73	109.98	111.71	112.07	111.29	110.66	110.54	111.66	109.89	109.47	109.79	109.53	111.12	109.42	109.29	110.44	109.65	110.12	109.88	109.77	110.63	108.73	111.2	111.99	109.77	110.18	110.45	111.05	112.71	111.69	110.67	109.3
101.34	100.12	101.04	100.63	100.99	101.27	100.08	101.72	100.47	101.09	99.467	101.7	100.86	100.99	103.09	101.6	100.57	101.64	100.51	101.36	100.78	101.45	100.29	100.01	100.97	101.31	102.52	101.53	102.42	99.853	100.65	101.29	101.78	100.46	102.26	100.07	100.96	100.88	100.66	99.853	101.96	101.41	100.57	100.5	100.66	102.01	102.47	102.77	101.71	99.136
106	108.27	106.39	106.4	104.32	105.58	105.96	104.08	105.03	106.19	104.45	106.48	104.27	105.18	105.89	105.59	106.07	105.55	105.55	105.53	105.19	105.08	106.2	105.23	104.83	106.29	106.47	105.09	105.91	105.73	104.58	105.47	103.5	105.97	104.15	104.89	106.55	104.58	104.92	105.09	104.37	105.68	105.02	104.77	105.39	107.42	105.69	104.92	106.04	104.3
107.42	105.41	104.48	104.02	105.58	105.51	106.62	104.52	106.36	104.83	105.99	104.73	104.44	105.08	105.06	106.16	105.59	105.36	105.01	105.9	106.32	107.6	106.3	105.71	104.28	106.5	106.17	105.29	105.17	106.23	105.82	105.27	105.08	105.81	105.62	104.97	105.85	105.7	106.85	104.73	106.67	103.8	106.06	107.39	107.25	104.5	105.43	104.57	104.24	106.2
109.42	111.46	110.7	109.72	110.16	109.01	110.59	111.28	112.45	111.23	111.68	109.48	110.07	109.77	110.7	109.47	109.8	110.43	110.2	109.63	109.55	111.18	110.54	111.55	110.79	109.61	110.78	110.81	111.69	109.97	110.39	111.25	110.73	110.42	109.99	109.26	109.9	109.27	111.1	109.36	111.27	111.24	110.41	109.05	110.38	110.94	111.11	111.06	112.43	110.14
97.787	97.851	98.048	97.752	97.497	97.58	98.521	98.373	99.663	97.193	98.953	99.427	97.786	98.198	99.333	96.954	98.407	99.392	97.59	98.115	97.413	98.987	98.618	98.727	97.898	99.154	99.548	98.449	99.621	98.23	98.094	99.158	97.077	99.266	99.258	98.736	99.097	97.735	99.502	97.611	99.125	96.806	98.697	98.222	97.926	98.872	99.886	97.79	97.398	97.925
111.39	109.44	110.11	110.35	112.09	109.59	110.52	110.79	110.28	109.46	110.52	109.37	110.41	110.72	110.21	111.76	110.56	109.86	110.96	110.45	109.92	111.02	112	110.91	111.33	111.88	110.02	112.28	111.03	109.63	111.43	110.89	111.7	110.83	110.84	110.07	110.13	110.46	109.4	110.35	110.71	112.29	110.66	110.86	111.73	110.35	109.55	110.25	108.65	111.59
100.76	100.07	100.49	100.82	102.13	99.279	100.54	98.964	100.5	100.5	99.068	100.72	99.362	100.83	99.476	100.69	100.33	99.602	101.26	100.13	98.807	99.006	99.614	100.67	98.718	100.15	100.47	98.196	101.67	99.795	99.758	99.208	100.19	100.2	99.903	99.562	100.68	100.13	100.97	100.57	99.686	101	98.351	100.43	100.28	100.29	99.966	100.64	100.7	100.39
105.86	105.52	104.51	104.85	103.92	105.1	107.45	104.4	104.5	105.05	103.96	105.33	106.16	106	105.74	105.97	105.08	105.58	105	106.07	105.8	106.42	106.04	104.53	105.87	103.79	105.32	105.59	104.73	106.16	105.75	104.38	107.03	104.62	105.82	106.32	103.83	105.03	105.12	105.93	104.4	106.04	104.52	107.15	105.64	105.47	104.98	105.49	106.58	105.18
108.03	107.58	107.29	108.76	110.27	105.94	107.29	106.99	107.23	108.06	108.42	109.62	108.47	107.08	108.38	107.51	107.51	107.88	106.76	108.48	109.8	108.07	108.22	106.85	106.91	108.4	108.56	107.2	109.42	108.17	107.98	107.33	105.66	106.35	109.43	107.45	107.74	108.97	107.83	109.58	108.12	107.64	108.33	107.33	107.03	106.57	107.48	107.64	107.9	109.17
109.02	106.41	108.14	108.08	107.87	109.07	107.19	106.27	107.9	108.65	108.2	108.52	108.77	108.94	108.95	107.78	108.95	109.04	107.86	107.95	108.54	106.01	106.55	108.27	107.08	106.69	108.66	108.89	107.88	107.68	108.72	107	107.84	107.13	107.82	107.04	107.73	107.67	108.03	107.52	107.95	107.94	107.62	109.07	107.62	107.8	109.23	109.49	108.15	108.92
100.68	99.784	98.833	98.991	99.005	100.61	98.876	98.446	97.731	97.492	98.464	98.779	98.618	97.056	98.421	98.174	98.944	98.805	98.57	98.919	99.001	100.21	100.67	98.395	99.156	99.616	100.25	98.656	97.345	99.304	100.75	98.557	99.197	98.616	96.932	97.794	98.797	99.364	98.923	97.701	98.359	98.97	98.24	98.384	98.398	98.278	98.896	99.682	97.849	98.926
107.07	105.94	106.38	105.21	106.62	105.85	107.34	104.58	107.07	106.65	106.08	105.29	105.92	105.21	105.53	106.12	106.35	104.88	106.71	106.01	106.93	106.36	106.83	105.77	107.47	106.54	106.49	107.22	106.02	106.44	104.83	104.31	106.07	107.72	106.91	107.25	107.05	106.77	107.9	106.09	105.49	105.76	107.12	107.49	104.84	106.01	105.59	107.95	107.62	106.36
106.96	105.27	103.82	106.24	106.43	106.15	106.11	104.86	106.61	106.77	105.8	105.98	104.58	105.72	106.15	104.39	104.47	105.63	103.74	106.68	106.2	106.96	104.85	106.75	105.61	104.52	104.66	104.95	106.03	106.1	105.31	106.74	105.24	105.33	106.5	105.27	106.01	105.48	105.27	106.2	105.87	104.5	106.05	106.01	105.18	105.98	105.78	106.31	104.96	104.07
101.13	101.08	101.75	100.97	101.91	101.06	100.56	101.32	101.42	100.64	102.45	100.78	99.521	99.105	101.27	101.5	100.78	101.46	100.71	101.02	101.2	101.14	100.45	101.26	101.21	101.81	99.884	99.923	101.23	99.644	101.25	100.8	100.3	100.23	101.66	101.77	100.13	99.821	101.26	101.87	100.08	99.581	100.82	101.11	100.75	100.48	100.51	101.65	99.185	100
103.17	105.73	105.7	107.18	107.03	105.52	106.34	106.24	106.06	107.13	104.76	104.74	104.19	105.56	107.5	105.33	105.92	105.67	107.29	105.39	103.62	105.7	104.52	102.8	105.1	104.37	103.53	106.9	106.52	104.82	106.29	104.83	107.81	104.29	105.88	106.19	104.92	107.9	103.22	105.17	105.62	105.02	106.19	104.48	104.9	104.26	106.59	105.45	103.19	104.33
98.365	97.159	96.837	99.195	98.192	96.81	97.18	96.877	98.219	98.935	97.331	97.539	98.594	97.265	97.984	97.17	98.576	98.118	98.296	97.895	99.628	100.09	96.899	96.697	98.36	99.347	98.642	97.285	99.192	97.401	98.995	97.682	99.465	98.183	97.613	96.268	97.498	99.269	98.577	97.981	98.404	99.128	97.517	99.112	98.075	99.357	98.14	99.216	97.636	95.651
107.84	105.61	104.32	104.5	106.12	104.06	106.27	105.29	104.46	105.65	104.76	105.35	105.89	105.57	106.1	106.42	104.91	106.91	104.87	105.83	103.84	106.13	105.38	104.52	105.62	104.68	105.48	105.49	106.87	106.3	106.55	104.32	105.57	104.28	105.41	105.34	105.67	106.89	105.7	105.2	106.27	105.09	105.44	104.37	105.9	105.6	105.75	106.09	105.03	104.86
104.84	105.73	105.93	104.36	106.55	105.82	105.69	105.23	106.46	104.71	103.85	105.3	106.81	106.02	105.65	104.48	106.93	106.06	104.18	105.76	105.64	105.86	105.44	106.02	105.48	106.52	105.3	105.97	104.9	105.67	106.23	103.42	104.97	106.42	104.65	105.09	105.35	105.06	106.8	105.07	105.95	104.55	107.12	103.8	106.14	106.78	104.2	105.71	105.57	104.94
106.38	109.53	109.11	108.8	107.87	108.51	108.73	106.76	107.58	107.49	107.54	109.49	108.79	107.94	107.81	107.81	108.14	110.97	108.88	107.63	107.92	110.65	108.23	109.21	109	107.94	109.16	106.88	109.27	108.15	108.83	110.33	108.52	106.41	108.18	107.61	107.77	107.45	106.85	108.51	108.1	107.9	107.75	108.89	107.57	107.85	109.12	109.11	109.41	109.96
102.9	102.91	102.28	102.59	102.57	103.52	104.27	101.97	102.55	103.09	101.91	102.7	102.65	101.82	102.84	101.67	104.91	104.39	103.42	101.95	102.71	102.28	101.54	103.92	103.11	103.77	105.39	102.17	102.37	103.17	103.75	103.84	102.38	103.35	104.31	102.19	101.6	102.29	102.63	103.05	104.43	103.77	102.84	103.53	103.38	102.58	102.39	102.82	103.4	102.69
105.99	106.09	105.86	105.22	106.91	106.38	106.92	103.64	106.99	103.52	106.11	106.06	104.45	107.3	105.86	105.4	106.21	106.15	106.79	103.64	105.91	105.69	106.46	104.97	106.32	103.79	104.41	104.82	104.15	104.89	104.43	106.04	105.89	106.71	105.69	105.84	104.78	105.06	104.88	105.89	104.78	106.25	106.73	106.34	105.85	104.63	104.81	105.28	106.5	106.53
105.53	105.55	105.47	106.14	106.15	106.28	105.8	106.87	107.12	106.36	106.52	106.96	106.25	105.33	105.35	106.93	107.09	105.88	105.39	105.8	106.47	107.25	106.97	106.18	106.43	107.28	104.99	108.34	106.02	105.63	104.68	105.72	105.77	105.24	107.16	106.69	105.44	107.34	107.19	107.8	105.19	107.01	107.21	105.11	108.09	107.07	106.49	106.08	106.67	105.9
106.98	105.72	105.56	105.68	104.58	104.81	104.55	103.63	105.57	105.68	105.63	106.72	105.08	106.17	107.9	106.32	104.79	105.38	105.65	104.16	105.28	105.09	104.88	106.76	105.71	104.93	105.66	104.1	105.45	105.62	105.16	106.43	106.4	105.01	105.29	106.5	104.6	106.12	104.49	104.81	105.07	107.14	105.96	105.62	107.34	106.2	105.99	105.3	104.79	103.98
105.91	105.78	105.42	105.56	104.46	104.21	104.43	106.09	105.67	104.67	105.2	106.37	105.33	105.6	105	104.44	105.49	105.42	106.1	105.66	105.44	106.26	104.87	106.11	106.01	105.59	106.21	105.71	105.63	107.12	105.81	105.55	105.56	105.12	104.14	105.27	105.21	106.92	106.45	106.06	104.58	104.8	103.51	105.71	106.94	104.79	106.38	105.06	105.18	105.68
107.82	108.18	108.45	108.29	107.4	107.28	107.22	108.61	108.23	107.41	108.43	108.92	107.47	107.66	108.94	107.92	107.93	107.39	108.37	108.15	109.57	109.08	107.32	109.63	109.46	109.22	108.49	107.35	108.21	108.62	105.67	108.18	107.75	109.25	107.12	105.75	107.67	107.96	107.51	108.27	108.42	109.02	109.71	107.51	109.43	104.82	107.14	108.57	106.64	107.38
99.207	100.93	101.06	101.81	101.79	101.32	101.64	98.531	99.423	101.2	100.81	100.76	100.84	101.45	101.39	100.72	99.123	99.254	99.76	100	101.29	102	102.23	100	101.13	100.89	100.46	101.68	101.06	100.8	100.48	101.76	100.55	101.44	101.05	102.38	101.26	100.71	99.874	101.01	99.725	101.9	100.96	101.68	99.943	99.276	100.41	99.468	101.58	99.265
99.627	98.917	97.976	98.787	98.004	96.956	96.258	96.58	99.381	97.507	99.31	97.376	99.352	98.223	97.199	98.39	97.261	97.323	98.868	97.758	98.886	97.352	96.897	98.319	98.327	98.682	98.349	99.355	97.496	97.46	98.053	97.499	97.597	98.48	98.179	95.834	98.152	98.602	97.924	97.771	97.302	98.137	97.73	98.726	98.683	99.094	97.131	99.017	97.663	97.837
108.73	108.84	107.23	107.92	106.77	109.03	108.19	108	108.19	107.82	108.69	107.47	107.75	108.42	107.05	108.15	108.72	109	109.03	109.88	107.06	108.51	108.22	108.92	107.61	107.13	109.33	108.82	107.13	108.32	107.52	109.15	107.81	110.53	108.65	108.53	110.12	109.04	107.71	110.89	107.72	108.12	107.4	108.08	107.31	107.86	108.34	107.68	108.54	107.56
105.18	105.17	105.45	106.97	104.3	105.56	104.52	105.67	105.22	105.94	107.06	106.01	106.29	107.4	105.18	104.82	103.13	106.43	105.64	105.67	104.43	105.26	105.27	105.48	106.16	104.56	105.82	104.66	106.42	104.73	105.87	104.39	105.23	104.02	105.78	104.57	105.26	104.97	106.73	106.58	105.87	105.59	104.72	106.5	105.42	104.27	104.52	106.2	105.91	105.22
107.98	109.05	108.79	106.96	108.42	109.04	107.61	108.2	109.49	109.35	108.68	108.41	107	108.15	107.05	108.95	109.3	109.29	108.89	107.16	108.61	108.35	108.28	108.83	108.23	110.08	107.75	108.57	108	107.91	107.84	108.78	108.75	108.48	108.8	108.82	108.8	108.07	108.43	108.16	108.26	107.31	109.48	108.6	108.53	107.61	108.3	109.18	108.84	108.77
106.87	106.6	106.64	106.98	105.77	107.42	105.5	107.45	107.45	105.13	106.44	105.48	106.54	106.5	107.05	106.58	107.28	106.45	106.12	107.64	106.08	106.55	105.78	107.22	106.79	107.86	108.01	107.09	105.11	106.47	105.97	106.14	107.34	107.04	106.66	106.45	106.39	106.18	106.71	106.41	105.52	106.19	106.06	107.05	107.4	105.63	107.25	106.93	106.99	106.12
108.11	108.41	108.83	108.98	109.41	109.18	109.89	108.53	109.67	108.15	108.83	108.07	109.4	107.44	108.16	108.97	108.26	108.69	109.39	109.92	109.94	108.05	109.79	108.35	108.82	108.31	111.21	108.17	109.64	107.86	108.66	107.69	108.8	109.55	109.35	108.38	108.24	107.4	108.93	106.53	109.04	108.81	107.35	109.72	109.5	107.98	106.52	108.21	108.83	108.69
108.02	107.63	108.88	108.51	107.89	109.03	108	109.1	108.57	108.51	107.83	107.79	109.03	108.21	108.62	107.82	107.4	108.01	108.52	108.34	108.82	108.39	107.36	106.72	108.95	109.16	108.93	107.8	106.78	109.03	109.18	109.04	107.36	107.49	107.7	108.68	109.04	108.1	109.59	107.84	109.24	107.85	106.71	109.11	108.83	107.63	108.54	107.8	108.89	109.13
108.56	109.3	107.58	110.17	106.9	107.7	106.49	107.51	108.93	108.36	109.27	108.62	107.32	108.3	108.02	108.98	108.87	108.03	107.97	107.85	108.7	108.34	107.39	108.52	108.08	108.24	108.93	105.81	108.7	108.36	110.03	109.01	109.71	111.27	107.81	109.45	108.29	108.82	107.74	108.82	108.77	107.43	107.97	109.93	107.4	108.87	108.64	107	108.71	107.28
104.93	106.03	106.19	106.66	105.97	106.17	107.11	106.6	105.58	105.69	106.01	106.52	105.67	105.88	106.76	105.23	104.32	106.72	104.25	105.72	106.2	104.43	105.95	106.09	103.16	104.43	105.63	104.82	105.23	106.18	105.96	105.86	105.56	105.38	106.92	105.51	106.2	105.13	105.96	106.47	103.93	105.91	105.99	106.08	105.87	106.35	106.43	105.17	105.97	105.33
102.08	99.623	100.71	101.65	100.97	101.21	99.421	99.917	100.54	100.45	99.994	101.64	101.04	100.8	99.747	102.33	100.86	101.09	102.62	101.69	101.14	99.769	102.09	101.05	99.655	101.08	101.54	102.08	98.68	100.6	100.85	101.67	100.17	100.86	101.38	100.89	100.08	102.32	102.49	101.55	101.45	101.91	100.58	101.43	99.906	99.598	100.92	101.53	100.34	101.71
109.14	106.75	108.93	108.68	109.56	109.34	108.77	108.43	107.49	107.32	106.27	107.42	106.31	109.12	107.84	107.44	108.93	108.51	107.59	106.61	108.09	106.93	106.8	107.59	107.66	110.01	108.27	108.31	108.76	107.12	106.82	109.23	108.27	108.19	107.81	108.78	108.6	106.94	108.35	108.23	107.97	108.56	108.19	108.23	107.17	108.66	109.2	109.1	108.99	107.75
97.84	97.439	97.393	99.416	98.385	98.994	97.708	97.926	96.961	99.914	97.056	98.766	98.681	97.462	97.25	98.893	97.854	98.771	97.313	99.686	100.08	98.498	97.747	98.681	96.339	98.335	97.445	98.213	99.184	97.755	97.587	97.577	95.947	98.453	97.753	97.568	99.332	98.47	97.373	98.322	97.114	98.306	98.815	97.107	97.855	96.107	98.165	96.835	98.512	98.559
109.47	109	109.47	107.39	109.32	109.29	109.04	110.79	107.58	108.97	108.13	107.93	107.53	107.52	107.78	108.96	108.41	109.54	108.77	110.38	109.33	109.3	109.56	109.75	108.34	107.39	107.39	107.59	107.73	109.19	108.58	107.91	108.57	107.22	110.36	109.46	108.12	109.75	110.24	107.95	108.82	107.6	107.88	108.39	107.57	107.72	108.39	109.6	107.84	109
102.04	100.93	100.72	100.88	100.82	99.789	101.15	100.81	101.64	101.18	100.09	100.37	100.38	100.94	100.45	101.35	100.6	100.82	101.7	102.94	101.05	100.86	100.7	100.37	100.68	102.2	99.775	101.85	102.46	100.81	101.53	101.14	100.82	101.89	101.55	100.26	99.757	100.97	101.45	100.93	101.29	101.14	101.24	100.74	101.63	100.74	102.33	100.93	100.52	100.73
109.61	109.19	111.41	108.79	109.41	110.49	110.25	110.6	111.42	111.35	109.53	109.62	110.34	109.97	111.05	109.85	111.51	109.06	110.37	110.49	108.51	111.35	110.51	110.57	110.36	111.99	109.72	111.91	110.63	109.93	110.7	109.26	110.06	109.88	109.8	111.86	110.72	111.07	110.34	109.97	108.25	110.16	109.69	109.63	111.11	110.05	110.44	110.57	111.36	108.82
108.92	108.07	107.59	108.25	109.81	108.41	109.45	109.13	108.59	108.48	107.46	109.07	106.99	107.58	105.76	107.58	106.3	108.44	109.07	107.4	107.68	107	108.35	108.21	108.45	109.15	108.44	108.28	107.43	110.03	110.25	108.19	109.51	107.39	107.74	107.61	108.48	108.42	108.88	108.48	107.8	105.84	108.68	106.72	107.64	109.74	109.8	109.27	107.49	107.66
104.15	105.55	106.07	105.67	106.4	104.54	106.11	105.8	106.9	103.34	103.31	105.25	104.39	107.36	105.22	105.46	105.15	106.62	105.09	103.5	106.08	105.71	104.52	105.51	106.22	106.54	105.81	105.45	105.63	107.4	104.53	106.03	105.88	105.8	105.76	106.67	107.27	104.78	105.16	104.44	104.51	105.33	105.83	104.44	104.9	104.72	104.94	105.75	106.92	105.58
103.48	106.5	106.2	106.09	105.04	105.09	106.23	107.11	104.62	105.62	105.67	104.78	105.88	107.01	104.86	105.26	106.21	105.11	105.19	107.02	104.31	105.73	105.61	106.53	105.54	105.5	105.84	104.58	103.99	106.91	106.58	105.95	106.29	104.46	106.18	105.39	105.6	105.38	106.24	105.52	107.91	105.41	106.09	105.98	105.68	104.91	104.97	103.91	104.98	105.44
108.21	106.2	107.3	106.99	108.32	105.57	106.12	105.16	107.22	106.48	107.42	106.17	105.62	106.54	107.21	106.85	105.09	107.54	106.62	106.64	106.7	106.82	107.79	105.76	107.28	106.05	105.99	105.26	107.01	107.26	106.4	107.25	107.09	108.09	107.54	106.16	106.66	104.95	106.41	105.39	106.43	105.1	107.33	106.61	106.35	106.37	105.84	104.74	107.05	107.78
104.95	106.05	105.87	104.27	106.15	105.56	106.65	105.18	105.57	105.14	105.64	105.41	103.61	105.82	105.62	104.84	105.96	106.01	105.98	105.29	106.52	106.08	105.29	104.8	106.83	105.12	105.9	105.43	105.63	106.6	104	104.47	106.1	105.99	105.98	106.1	105.31	105.45	106.09	106.52	105.94	104.36	106.2	106.34	106.74	105.58	107.41	106.17	105.68	106.3
99.714	100.84	100.95	100.92	100.36	100.76	100.36	100.8	101.09	100.76	100.18	100.74	99.259	101.2	101.1	101.76	101.56	101.79	100.65	100.05	100.3	101.46	100.86	101.32	100.63	101.11	102.71	100.82	100.37	100.76	101.14	100.02	100.41	100.04	100.07	101.25	99.153	100.67	99.904	100.43	100.41	100.65	100.77	102.43	101.29	100.16	100.96	99.056	100.78	99.046
107.87	105.99	106.72	106.39	104.41	105.95	105.48	105.4	105.45	104	106.76	105.86	103.33	105.11	105.16	104.51	106.22	105.86	105.24	103.55	103.79	104.79	104.99	104.92	104.58	104.63	105.6	105.48	105.45	106.2	104.45	104.86	107.71	104.92	104.32	104.49	106.15	106	105.93	106.49	107.26	105.78	107.52	106.81	105.27	105.87	104.68	107.46	104.66	105.7
108.61	108.56	107.69	108.22	107.94	108.09	109.07	108.31	106.98	107.79	108.26	107.79	108.55	108.82	108.16	108.05	106.69	108.56	108.68	108.89	107.03	108.97	109.86	107.45	108.58	109.32	108.98	107.85	108.44	109.1	107.93	107.88	108.27	108.4	108.27	108.66	108.11	110.26	107.83	109.17	108.98	106.73	107.6	110.04	109.05	107.53	108.15	109.42	109.36	106.65
104.37	106.5	106.57	105.62	107.59	104.45	105.88	106.41	106.64	106.97	106.67	105.09	105.71	104.79	105.13	106.22	104.97	105.21	106.08	105.69	105.4	105.96	105.57	107.68	105.75	108.34	106.39	104.22	103.99	105.09	105.38	105.35	105.31	106.36	106.81	105.89	104.74	105.72	106.1	104.99	103.92	105.26	105.62	105.16	104.32	104.65	105.43	106.66	104.83	104.95
106.34	105.11	106.13	105.24	105.68	106.44	104.26	105.22	105.38	105.37	105.95	106.49	107.1	103.89	108.11	106.81	104.77	104.4	105.59	106.73	105.54	105.53	106.13	107.47	105.89	103.82	106.47	107.12	106.06	105.4	104.81	106.28	105.97	104.5	107.8	106.24	107.21	105.15	104.38	104.89	107.02	105.96	105.83	104.7	104.64	107.12	104.84	106.53	104.58	105.04
104.88	107.06	105.01	105.9	105.38	104.33	104.74	104.74	106.01	105.21	106.77	106.98	105.55	105.96	105.91	106.14	105.18	104.66	105.82	106.05	105.01	106.15	105.58	104.44	105.04	105.3	107.53	106.75	105.33	103.96	104.91	105.92	105.18	104.75	104.55	104.86	107.23	105.98	106.33	105.06	104.56	107.02	106.5	105.03	105.92	104.49	104.7	105.75	104.46	105.78
108.33	107.34	108.47	108.34	107.61	108.42	108.8	106.67	107.98	107.1	106.72	108.67	107.79	107.1	109.6	107.91	108.66	107.1	109.2	109.3	108.68	106.14	108.34	108.3	107.08	109.24	108.89	109.08	108.84	107.68	108.57	110.4	108.7	107.72	108.8	108.48	107.89	106.78	107.33	106.89	106.9	108.97	109.21	108.36	107.36	107.78	106.9	108.42	108.56	108.52
105.19	104.07	105.97	106.85	105.65	106.26	106.23	105.73	105.71	105.31	105.85	106.38	105.35	105.21	105.83	106.45	105.12	105.52	106.26	104.75	106.53	105.84	106.03	105.46	104.99	105.46	106.18	106.11	105.07	105.8	105.47	104.88	105.94	105.89	104.07	106.12	106.86	106.32	105.9	105.27	107.28	107.53	106.33	105.03	104.74	106.73	105.6	105.02	105.28	105.37
107.08	106.53	106.54	107.18	106.91	105.93	107	106.81	106.3	106.7	107.66	106.85	106.6	106.32	108.47	106.78	105.97	107.18	105.26	107.61	107.4	105.93	106.8	106.8	108.19	105.15	104.21	107.33	107.42	107.8	108.45	106.13	105.49	107.11	106.01	107.41	106.84	106.27	108.19	107.62	105.48	106.87	107.38	108.01	106.01	106.34	106.63	106.73	105.85	106.96
100.47	101.56	100.04	101.1	100.96	101.27	99.334	100.45	100.91	99.54	101.89	100.09	100.98	100.43	99.4	100.35	100.8	101.7	100.07	101.34	99.785	101.91	102.76	100.39	99.871	101.34	101.28	99.162	100.67	101.56	102.35	100.92	100.45	100.46	100.88	100.44	98.967	101.29	100.81	100.86	100.23	100.36	102.19	100.76	101.52	101.77	99.335	100.83	101.17	99.649
106.53	104.54	106.25	106.62	105.08	104.73	104.95	106.43	105.8	104.2	105.51	106.75	105.61	105.98	104.52	106.48	105.54	105.37	105.6	106.29	104.72	104.11	104.23	104.43	105.66	104.17	105.46	105.75	105.71	104.07	106.44	105.14	105.42	105.7	105.33	107.01	107.01	105.42	104.41	105.21	105.95	105	106.29	104.87	105.9	105.43	106.73	104.11	105.2	103.7
107.98	109.93	109.79	107.8	108.12	108.04	108.86	106.86	109.01	107.48	108.43	108.78	109.19	106.54	109.15	107.01	107.24	108.55	107.51	108.72	108.07	107.48	107.44	109.09	109.78	109.18	108.06	106.01	108.37	109.03	107.43	108.49	109.24	108.5	107.46	109.64	109.14	108.21	106.65	109.06	108.81	107.64	107.72	108.62	109.05	108.47	109.82	106.14	106.03	109.32
100.04	99.506	97.665	99.934	99.601	98.615	98.305	98.042	98.958	98.892	99.621	98.752	99.191	98.107	99.695	98.105	99.016	99.328	97.134	98.711	99.148	98.098	100.41	99.332	98.243	98.942	98.687	99.912	99.14	99.803	97.835	97.963	98.062	98.418	99.578	97.303	98.807	99.378	99.98	99.556	99.048	99.36	98.803	96.725	100.61	99.217	98.859	100.9	98.809	98.588
106.75	109.25	107.2	108.72	107.98	107.87	108.67	107.14	108.19	107.31	108.36	108.06	109.9	108.04	108.32	107.9	107.12	106.87	107.15	107.94	107.62	109.26	106.6	108.25	108.39	107.34	109.17	106.88	108.67	108.84	107.68	106.87	107.46	108.99	107.65	108.39	107.52	108.95	108.34	109.34	108.68	107.05	110.77	107.51	109.19	108.6	107.37	107.62	108.89	107.17
107.08	107.32	108.97	107.85	109.16	107.19	108.27	107.1	107.31	109.02	108.15	107.19	106.74	107.75	107.35	108.67	106.95	107.68	107.58	109.24	109.36	108.93	108.38	109.73	107.6	108.86	107.7	107.9	107.44	108.07	108.72	109.16	105.7	108.31	106.34	107.87	108.15	108.88	106.62	106.89	108.81	107.13	108.15	107.33	107.13	107.55	107.43	107.86	107.97	108.21
104.39	105.42	105.11	105.88	105.99	107.56	105.4	105.39	105.91	106.08	107.2	105.42	106.43	105.91	104.8	105.98	103.9	107.32	106.09	106.79	105.89	104.17	106.95	104.89	105.35	105.17	105.21	104.69	104.76	105.78	105.88	105.83	104.19	106.28	105.69	104.96	105.98	105.7	106.9	105.72	105.4	105.89	105.48	104.97	107.03	107.1	106.75	104.54	105.1	106.02
107.44	109.18	108.13	107.3	108.62	109.08	108.59	108.33	108.64	109.41	108.85	108.76	108.88	109.6	108.73	107.92	108.94	109.08	106.11	111.11	108.74	108.32	107.88	109.58	107.32	108.11	108.94	108.72	108.05	108.45	106.93	107.16	108.53	109.88	108.73	110.37	107.68	108.83	108.97	108.99	108.08	108.6	107.63	108.16	108.71	109.16	108.78	108.94	108.65	108.8
100.77	100.52	100.42	100.1	101.54	99.176	101.01	100.98	101.15	100.85	99.713	100.55	102.13	100.42	101.17	99.841	99.989	101.53	100.82	102.11	99.658	100.65	98.759	100.9	100.62	100.83	100.78	100.86	99.888	102.15	102.02	100.39	102.42	100.68	100.48	100.97	99.82	100.81	99.361	99.313	100.7	100.88	101.91	100.59	100.85	99.785	101.52	99.32	101.53	98.932
106.77	105.67	106.3	104.78	106.07	106.05	105.35	107.2	105.16	105.55	105.91	105.95	106.25	106.8	105	106.62	106.55	106.98	105.85	106.33	107.01	106.94	109.16	105.7	107.29	104.9	105.68	106.91	107.05	105	106.47	106.87	105.73	104.85	105.08	106.36	107.27	106.33	107.79	106.59	107.19	106.36	106.59	107.55	107.34	105.31	107.26	105.79	106.71	105.54
107.35	105.72	106.83	106.35	106.3	106.76	105.78	106.96	106.4	106.79	106.87	104.99	105.36	105.68	106.44	107.52	106.35	106.76	106.45	107.42	105.5	106.98	107.82	105.57	107.22	105.88	107.93	105.55	104.81	106.69	104.66	107.23	106.17	106.36	106.76	105.76	106.04	106.11	106.78	106.11	105.05	106.76	107.26	106.06	104.97	107.5	106.75	106.42	107.35	106.87
108.3	107.95	106.77	107.56	106.53	107.78	108.58	107.51	107.33	107.76	108.26	106.46	108.37	106.78	106.4	107.74	108.19	106.38	107.95	107.35	108.16	106.78	106.67	107.9	107.1	110.91	106.53	107.75	108.41	106.48	104.2	108.55	107.04	107.17	108.31	107.51	107.31	108.18	109.62	107.94	107.15	107.26	108.79	107.79	108.22	107.97	106.6	107.36	106.57	106.73
110.24	110.48	110.88	111.79	109.58	109.7	109.17	109.26	110.44	108.48	109.23	110	109.32	111.81	111.07	109.46	110.65	110.24	110.24	110.35	109.45	109.77	110.7	109.19	110.85	112.02	111.62	111.74	107.94	109.91	111.5	110.9	110.12	109.42	109.84	109.71	111.44	111.56	110.48	111.13	110.89	109.09	110.01	111.02	110.25	109.42	110.43	111.3	110.05	109.51
106.29	106.32	108.11	106.3	106.72	106.2	106.31	106.11	106.67	105.79	106.45	105.45	106.1	105.31	107.1	105.41	106.45	106.38	105.8	107.46	105.83	106.51	106.63	106.9	106.44	105.93	106.52	106.33	105.96	106.93	106.6	107.08	105.92	107.37	106.78	106.19	106.9	105.87	105.48	106.98	105.71	106.05	106.66	106.9	105.92	107.01	108.04	104.81	106.5	106.66
105.23	106.18	105.69	105.88	105.94	104.69	105.73	105.96	106.35	104.35	105.65	106	105.76	106	105.18	105.6	106.32	103.19	104.09	104.49	105.28	104.32	106.2	105.97	105.86	105.91	105.71	105.86	106.99	105.64	107.39	105.61	105.19	105.53	105.61	104.93	105.41	107.13	106.54	104.87	106.23	105.69	105.66	104.62	106.98	105.45	105.74	105.64	104.29	106.31
100.59	100.49	100.33	99.768	100.88	99.776	100.55	100.72	101.3	100.25	101.16	100.58	99.671	100.71	100.05	100.64	99.398	99.639	100.45	101.02	100.08	101.11	100.63	99.568	99.864	100.68	101.16	100.3	100.58	99.785	99.852	100.15	100.83	100.31	99.356	98.907	100.62	100.51	100.13	101.19	99.037	101.33	100.32	99.617	99.819	100.19	100.45	99.283	99.709	100.47
105.98	105.16	106.43	107.36	106.41	106.43	105.96	106.19	104.77	106.26	105.86	105.56	106.29	106.16	105.15	104.08	105.42	105.91	106.37	105.45	103.15	105.49	104.82	104.89	105.45	106.82	107.18	105.28	105.41	106.13	104.96	105.34	106.6	107.22	105.33	107.15	105.74	104.53	105.97	105.16	105.26	106.21	104.58	105.66	105.66	105.84	104.45	106.78	106.23	105.06
106.34	104.19	105.36	106.41	107.02	106.05	104.83	105.72	105.62	106.1	105.2	105.14	106.11	105.26	105.7	105.58	104.72	105.56	106.2	106.43	104.64	106.11	106.31	105.68	106	104.87	107.53	107.13	105.2	104.78	104.23	106.39	106.54	104.54	105.2	104.65	105.28	105.91	107.07	105.87	105.32	106.51	105.91	105.73	105.83	105.74	106.49	105.92	105.84	106.08
99.632	100.45	100.89	101.61	100.92	102.29	99.031	100.29	100.28	99.67	100.56	100.58	102.09	101.62	100.95	99.162	99.607	99.481	100.39	101.58	98.415	101	102.45	101.2	99.318	100.61	99.139	100.02	99.139	101.13	100.89	100.36	101.33	102.01	101.41	100.46	100.8	101.14	100.77	99.542	98.765	99.523	99.939	100.42	99.896	100.82	100.24	100.41	100.27	102.08
97.335	96.623	97.984	98.343	99.421	98.157	96.943	97.269	97.901	98.621	97.717	97.3	97.773	97.932	97.826	97.432	97.579	97.969	96.671	97.845	98.029	96.864	99.837	98.131	97.211	97.099	98.447	99.039	97.094	97.973	98.116	97.77	97.597	98.037	97.376	96.601	98.621	98.055	98.138	97.15	98.43	96.135	98.21	98.677	95.883	98.915	98.447	96.503	96.746	97.156
106.59	108.49	107.74	107.45	108.86	107.23	108.06	107.09	106.84	108.6	108.95	106.22	108.73	108.78	107.48	106.39	106.5	107.57	108.02	108.36	107.49	109.02	108.86	107.86	106.4	108.79	106.73	107.87	106.91	109.04	106.6	109.22	107.92	108.91	107.88	106.05	107.97	107.23	109.11	107.2	108.5	107.84	107.49	108.57	107.79	108.99	108.14	108.09	109.02	108.6
106.67	106.75	107.01	106.11	105.95	107.27	106.21	105.99	105.32	107.03	105.63	106.24	106.59	107.48	105.63	107.58	107.47	106.66	105.59	108.31	105.79	106.87	106.66	106.16	105.45	106.73	105.91	105.7	108.2	108.05	105.77	106.31	107.44	107.97	106.2	105.82	108.94	105.84	105.52	106.73	105.07	107.53	108.41	103.68	106.95	105.69	106.62	107.18	106.52	107.01
106.32	106.23	105.43	104.69	104.61	106.81	106.01	106.51	105.44	106.47	105.68	105.31	106.64	105.99	105.86	107.13	106.55	106.61	104.81	105.54	107.61	104.75	105.27	104.83	106.17	107.19	105.26	106.18	106.65	107.22	104.95	105.73	105.38	105.13	105.91	105.48	106.83	105.76	106.68	105.58	106.19	104.48	107.9	106.43	104.64	105.12	106.12	104.11	107.95	106.03
97.134	98.982	98.821	96.682	99.023	100.03	97.725	98.189	96.865	99.701	98.631	99.1	98.033	98.645	97.485	98.526	98.578	96.913	99.725	97.818	98.44	98.581	99.189	98.268	97.564	97.911	98.276	99.087	98.871	97.82	98.09	97.115	97.553	97.976	98.714	96.964	97.108	96.13	97.008	98.28	98.479	99.491	98.351	97.943	96.989	98.343	97.618	99.645	97.113	97.854
108.62	110.03	109	109.56	108.67	108.4	109.34	107.61	107.84	110.42	108.73	107	109.53	107.65	109.06	108.51	108.93	107.32	107.86	110	107.46	107.32	108.02	108.14	108.41	107.78	107.7	108.29	108.5	109.49	108.18	108.15	108.32	108.26	107.96	109.95	108.67	107.65	109.24	107.95	109.18	109.02	108.13	107.64	107.94	106.54	109.01	109.26	110.31	109.19
105.03	106.03	106.77	106.59	106.21	105.82	104.32	106.28	105.41	105.23	104.21	104.86	107.13	104.61	104.91	105.43	105.11	104.48	105.72	106.85	104.98	105.78	104.9	105.77	106.04	105.91	105.47	107.39	106.86	104.56	104.45	105.47	106.36	107.4	105.92	107.76	104.64	105.86	106.85	105.05	105.39	105.61	104.89	106.43	106.9	105.21	106.7	105	105.47	106.1
107.1	110.21	107.73	108.07	107.59	107.56	107.57	107.29	107.85	107.56	107.55	107.75	106.97	107.92	108.64	106.78	108.99	108.54	107.05	107.93	108.55	109.54	108.01	107.99	109.07	107.89	108.13	107.84	108.35	108.15	106.6	108.76	108.54	108.96	108.91	107.64	108.39	107.48	107	108.06	108.03	107.06	106.66	108.77	106.41	107.3	106.55	107.5	107.61	107.17
105.88	106.02	105.99	104.53	107.04	107.07	106.74	105.51	105.66	105.05	105.28	105.86	106.18	106.83	106.95	106.45	105.07	104.57	104.13	104.83	104.67	106.52	107.13	107.68	104.98	105.01	106.35	105.04	106.58	105.33	104.93	105.82	106.07	106.46	105.05	104.14	104.33	105.7	104.96	104.96	104.92	106.67	105.27	105.28	105.29	107.07	105.94	105.98	106.12	106.09
110.29	110.71	109.83	109.4	111.29	110.5	109.75	109.57	109.65	110.15	110.54	110.37	110.07	111.59	111.29	110.46	110.95	109.06	111.32	109.23	111.46	110.68	110.8	109.62	109.7	109.89	109.83	109.54	109.24	110.46	110.92	109.84	110.17	110.88	109.33	108.58	109.26	109.57	110.95	109.5	111.45	111.45	110.02	109.57	110.98	110.25	111.26	111.06	111.13	109.61
107.18	109.07	107.97	107.64	108.2	108.78	109.67	106.83	108.19	106.3	110.32	109.14	108.92	108.66	108.23	108.65	106.91	108.84	107.56	107.94	108.91	109.28	109.44	107.67	107.96	107.37	107.59	108.55	107.73	106.96	107.26	108.79	107.7	107.22	108.06	108.74	108.47	108.31	108.74	108.82	108.03	107.26	108.15	108.44	107.29	108.1	108.72	109.68	107.97	107.95
100.55	100.28	98.615	100.62	99.976	100.71	100.13	99.829	101.83	100.52	100.35	101.12	100.12	101.18	100.36	99.797	100.61	101.2	101.08	99.481	99.061	99.165	100.6	100.5	100.82	100.08	101.39	100.22	101.72	99.168	100.33	101.76	100.48	99.981	100.41	99.69	100.42	101.79	100.31	101.52	100.18	100.76	99.857	101.37	100.28	99.63	98.644	101.1	101.03	100.12
105.53	107.5	106.76	107.47	107.39	106.42	106.37	105.78	104.2	107.53	107.51	106.9	107.42	106.83	105.94	107.32	107.06	106.85	106.43	105.82	106.78	105.66	105.8	105.29	106.48	106.33	106.75	105.73	106.66	106.65	106.52	106.65	107.41	106.78	106.89	106.13	106.77	106.82	105.85	106.94	106.8	108	105.38	104.22	106.45	107.09	105.69	106.48	107.64	106.5
101.69	101.96	102.71	104.76	101.13	103.16	102.07	105.13	102.9	103.09	103.86	101.31	102.7	102.62	102.69	103.78	100.89	103.07	104.46	102.78	102.41	102.88	103.13	103.42	101.36	102.1	103.08	103.85	103.96	102.81	103.84	101.9	102.82	104.32	102.15	105.04	102.83	103.39	101.4	102.96	103.46	103.58	101.3	103.19	104.12	102.58	102.32	101.69	102.32	102.42
99.465	97.144	98.295	98.608	97.195	99.108	98.141	98.046	99.718	97.332	98.157	98.089	98.104	96.826	98.808	97.905	97.548	98.585	98.8	98.126	99.344	96.754	99.087	97.795	98.289	97.482	96.54	99.326	97.075	97.721	97.669	97.052	97.034	97.76	98.997	97.88	97.969	97.617	96.583	97.15	100.22	99.605	98.403	97.134	97.632	98.195	97.765	98.423	99.979	98.112
99.41	98.495	98.307	99.032	97.387	97.499	97.243	98.094	98.919	98.369	97.709	97.041	99.922	98.957	96.995	98.043	98.839	97.491	97.778	99.385	97.623	98.781	98.48	101.12	98.176	97.94	98.476	98.662	98.094	99.251	98.503	98.072	96.449	99.357	97.353	97.211	98.672	96.541	97.845	99.921	98.287	98.391	98.2	97.025	97.434	98.372	97.948	97.119	98.873	98.622
104.57	106.88	104.85	106.61	105.54	106.43	106.11	105.66	106.17	107.4	105.6	106.48	106.92	104.71	105.79	105.72	106.19	105.49	106.29	104.87	105.01	105.24	104.61	105.36	105.74	104.25	104.21	104.85	105.12	105.83	105.21	107.56	105.4	106.37	105.24	107.16	106.32	105.74	105.6	105.57	105.42	105.44	105.68	105.52	104.29	104.02	106.05	104.69	105.87	106.57
95.635	98.233	97.232	98.909	96.916	97.122	97.173	96.769	98.839	98.579	97.2	95.949	97.689	98.554	98.625	97.096	97.814	97.918	96.585	99.501	96.744	98.092	100.18	98.278	95.994	97.638	97.964	97.108	96.873	98.647	98.548	100.06	99.158	98.924	97.964	97.847	98.696	98.458	98.261	97.849	98.388	97.473	97.496	97.422	98.683	99.292	96.303	96.868	98.192	98.388
105.54	106.32	105.41	105.16	106.06	105.83	105.83	105.93	106.08	106.76	108.25	106.1	105.1	106.14	106.09	107	104.75	106.32	104.73	105.15	106.84	106.37	106.14	105.51	105.92	105.24	105.43	104.73	105.63	105.71	106.7	105.41	105.82	106.8	106.54	106.07	106.15	106.84	105.34	106.31	105.29	105.39	106.02	106.88	104.86	105.37	106.29	104.15	105.53	106.22
98.802	99.096	99.131	98.82	97.958	98.247	98.282	99.411	98.041	97.659	99.979	98.316	98.285	99.574	99.494	97.454	98.65	97.636	100.24	100.28	98.346	99.777	98.738	98.63	97.519	98.74	98.77	98.967	98.064	99.01	98.019	97.397	99.189	100.55	97.854	99.078	98.168	99.021	98.67	98.213	99.234	99.032	99.313	99.306	99.725	98.197	99.269	97.893	99.049	98.421
97.336	98.851	96.552	98.332	96.457	98.606	97.958	98.078	98.343	98.833	97.231	99.25	97.338	98.668	97.853	96.997	99.498	100.19	98.337	99.314	97.924	97.704	97.456	99.624	98.69	98.01	98.829	96.052	98.806	98.963	99.963	98.178	98.058	97.163	98.435	98.824	97.727	98.479	97.553	97.402	97.828	98.338	99.355	97.48	99.398	98.097	97.209	97.703	97.759	98.998
108.79	107.62	108.28	107.33	108.57	107.58	107.8	109.5	107.4	107.47	107.4	107.75	107.6	107.07	106.72	108.17	109.5	107.07	107.02	108.92	107.2	109.33	108.14	107.9	108.51	108.22	110.24	106.26	107.31	106.3	105.67	107.09	107.1	109.16	107.32	107.58	107.6	107.08	108	106.86	107.5	109.26	108.88	108.75	107	108.15	107.58	108.4	110.53	108.8
105.46	105.45	105.27	107.44	105.62	107.13	107.15	107.53	105.19	106.04	105.98	106.45	106.42	105.75	107.37	107.53	108.05	106.95	106.36	106.13	106.78	106.97	104.7	105.79	105.98	105.99	107.88	107.66	105.79	106.06	106.03	106.59	105.19	107.83	106.19	106.36	105.48	107.44	105.73	106.67	106.99	106.51	105.18	105.86	106.13	106.9	107.04	106.71	107.08	106.99
103.67	105.96	106.38	106.91	105.54	105.93	105.38	105.14	108.25	105.55	105.75	105.29	105.15	105.76	105.6	105.69	105.16	105.59	106.42	103.97	105.25	106.04	105.67	106.38	105.49	105.28	104.5	105.34	105.68	104.71	104.29	106.13	105.24	104.45	104.24	104.85	105.83	105.54	105.53	106.6	105.51	106.07	105.78	105.66	106.64	105.48	105.39	104.8	104.37	102.55
98.472	99.709	100.58	100.29	98.792	99.866	99.123	99.921	98.511	101.17	100.13	99.726	99.896	100.34	100.13	99.752	101.21	100.2	100.64	98.503	101.36	101.47	99.245	99.344	100.67	101.09	100.68	100.7	100.14	99.027	100.77	101.54	98.278	99.087	98.47	101.36	100.71	99.775	101.31	99.307	100.51	100.09	100.17	101.56	100.38	101.64	101.36	100.61	101.14	99.591
100.47	98.366	103.13	100.17	100.52	99.815	100.91	102.51	101.3	100.46	101.55	102.36	98.867	101.4	100.5	100.64	101.28	100.44	99.408	101.95	102.76	99.242	102.11	100.6	101.11	103.25	100.71	101.37	100.37	100.64	101.17	101.3	102.26	101.04	102.16	100.11	101.91	101.59	104.1	102.23	100.48	101.58	100.38	101.23	101.56	101.93	100.69	103.13	100.57	100.02
108.23	107.23	107.2	107.37	106.68	107.82	107.43	107.42	109.15	108.05	108.96	107.18	107.8	108.26	107.23	107.3	108.75	107.59	107.83	108.28	106.99	107.77	107.72	108.38	107.61	109	106.54	107.55	107.08	108.41	108.19	108.25	107.41	109.47	108.69	108.53	106.67	108.58	107.58	107.29	108.51	108.74	108.35	106.83	108.51	109.25	109.12	108.3	108.08	107.9
106.3	104.62	107.21	106.28	105.97	106.98	105.09	106.79	104.92	105.99	105.7	104.98	107.3	107.46	105.7	105.63	105.96	105.87	109.15	104.78	105.4	105.5	106.32	106.24	104.67	105.09	106.29	106.56	105.94	104.77	105.29	105.81	105.44	106.9	106.7	105.84	106.71	106.39	104.62	106.83	105.93	104.33	104.58	106.2	107.11	106.29	106.44	106.1	106.38	106.32
105.37	105.22	105.55	105.8	105.67	105.3	104.96	105.3	107.02	106.62	105.84	107.07	106.33	105.67	105.44	105.38	106.14	106.35	105.63	107.38	105.76	105.73	106.7	103.62	105.97	105.09	104.94	104.93	105.14	106.73	105.26	106.1	104.9	105.74	104.91	105.94	105.78	105.59	103.77	106.39	105.03	105.16	105.23	105.84	107.06	106.81	105.76	105.15	105.09	105.73
106.31	105.92	108.28	105.96	105.62	106.41	107.29	105.6	105.97	106.23	106.26	105.65	105.27	105.09	107.14	104.82	106.78	105.8	104.72	107.54	106.4	106.66	105.48	106.67	105.98	106.06	106.63	106.45	105.27	107.08	106.98	107.06	106.01	106.49	106.84	106.36	107.72	106.64	107.09	106.63	105.69	107.09	104.44	107.48	106.53	106.27	106.82	104.21	107	106.52
107.75	107.58	107.69	107.56	108.94	108.04	108.66	107.96	108.38	108.96	108.47	107.41	110.34	108.34	108.14	107.9	107.26	108.36	108.26	108.44	107.23	108.64	109.42	110.16	109.07	106.91	108.16	108.96	107.41	108.23	107.53	108.01	109.02	108.45	108.75	107.34	108.51	108.11	108.88	108.18	108.93	107.46	108.68	108.53	109.1	106.16	107.22	107.46	108.79	108
104.69	106.57	106.03	105.6	104.79	104.88	105.49	105.69	106.49	105.04	105.5	105.56	105.97	105.36	106.64	106.14	105.4	104.65	106.31	104.71	105.67	105.66	106.26	105.54	106.42	103.5	104.6	105.36	105.39	105.61	105.22	106.05	105.22	105.53	106.4	106.75	105.4	104.44	105.37	104.18	105.01	105	104.5	105.11	107.72	105.28	106.52	106.53	105.49	107.08
105.88	108.74	107.4	108.32	106.46	107.81	108.43	108.41	107.43	109.06	107.24	107.47	107.61	108.45	107.19	107.63	106.78	106.79	108.83	106.32	107.84	108.4	107.84	104.86	109	109.3	107.55	107.13	107.51	108.36	108.02	108.49	108.99	107.5	107.6	108.61	107.87	108.91	107.23	109.23	106.68	108.56	106.76	107.46	107.66	107.68	108.39	108.36	107.59	109.3
105.68	107.38	106.02	106.11	106.74	107.55	105.51	106.55	106.08	105.7	106.42	105.97	106.3	106.17	105.1	106.7	106.79	106.57	105.32	105.25	104.59	105.67	107	105.59	104.95	106.16	106.93	105.95	105.28	107.55	106.63	106.69	106.14	105.74	106.69	106.88	106.78	105.17	107.29	105.22	106.15	106.61	106.76	106.42	106.68	106.82	107.93	106.7	106.27	107.66
104.71	105.81	105.21	104.95	104.93	104.09	105.36	105.07	104.28	105.8	104.1	105.32	105.31	104.16	106.61	104.64	105.78	105.1	105.65	104.85	104.72	104.32	105.66	106.06	106.09	104.5	105.48	105.81	105.31	105.93	106.63	105.69	105.74	105.12	105.29	105.86	107.94	106.12	106.58	105.5	105.04	105.87	104.71	106.19	106.42	106.24	104.94	106.14	106.55	104.31
107.94	107.61	108.23	107.6	109.45	108.24	109.11	108.25	109.3	109.02	108.84	106.59	106.86	108.03	107.61	107.56	107.3	110.02	107.43	108.4	107.22	107.87	107.76	109.39	107.39	108.4	107.55	108.49	107.99	108.93	108.1	107.46	109.69	107.83	106.99	108.61	107.98	108.39	106.07	108.37	107.21	106.71	108.14	108.7	107.33	106.31	107.92	107.51	108.06	108.54
105.87	104.91	106.35	104.16	107.29	105.47	106.17	105.59	107.81	104.2	106.2	103.09	105.56	105.19	105.01	104	105.34	106.09	105.89	106.35	106.47	104.8	104.72	105.25	106.14	104.64	106.53	106.83	105.84	107.15	106.2	104.17	105.3	106.24	105.35	105.67	105.55	104.26	106.71	105.59	106.18	104.52	106.37	104.89	106.16	106.83	106.07	106.61	104.17	105.18
100.14	99.199	101.24	99.227	101	99.877	99.319	101.88	99.68	99.259	100.27	99.7	99.869	100.6	101.76	100.82	100.2	98.33	102.4	99.584	101.06	100.03	99.361	99.499	98.587	100.93	97.714	101.06	99.84	99.774	101.21	100.7	100.08	99.001	99.056	98.923	101.3	101.57	100.63	99.225	99.013	100.84	101.28	100.39	100.58	99.321	101.03	99.555	100.22	101.68
109.4	107.16	105.44	106.46	107.87	106.92	108.08	108.06	106.54	108.19	108.26	108.02	107.26	106.34	108.03	108.23	108.09	106.57	109.18	108.4	108.95	106.62	106.31	106.32	107.38	106.71	107.27	109.34	108.33	107.39	108.84	107.61	107.36	107.97	108.54	106.4	107.29	108.13	106.38	108.4	108.53	107.75	108.08	107.83	108.05	107.49	107.59	108.54	108.03	108.09
108.95	109.55	107.8	107.58	107.9	107.41	107.64	108.63	109.48	109.28	107.85	107.76	109.33	107.71	108.49	108.82	106.99	107.64	108.61	108.2	109.15	108.66	108.4	107.98	106.96	108.43	108.03	107.13	107.01	108.56	107.76	107.11	107.93	108.08	108.45	109.45	108.85	109.35	110.23	109	108.55	107.96	108.28	108.44	107.84	107.78	109.37	108.86	108.04	108.45
106.63	106.05	105.72	107.35	106.22	107.45	106.39	105.54	105.66	105.49	106.48	107.33	107.03	106.28	105.14	106.34	106.92	107.17	105.82	105.47	107.28	105.4	106.96	104.82	107.05	106.13	107.95	106.94	104.22	106.58	105.86	108.02	104.97	106.42	108.38	106.37	105.16	106.34	105.73	106.21	105.41	106.4	106.69	105.25	104.26	105.46	104.67	105.03	107.31	106.19
106.78	105.63	106.11	105.8	105.79	106.17	105.14	106.61	106.42	106.33	105.86	106.17	107.88	108.11	104.46	105.42	104.55	104.08	105.64	104.87	104.48	105.96	106.62	105.91	106.17	106.26	103.37	104.78	106.07	105.38	106	106.03	104.05	107.01	105.01	106.26	105.74	106.01	104.81	107.15	106.43	104.69	105.74	106.48	105.97	107.41	105.39	106.5	106.72	104.46
98.125	98.193	97.958	98.682	99.679	100.4	99.763	98.137	100.65	98.703	98.978	99.262	98.948	99.406	99.43	99.288	99.127	97.968	98.607	100.7	98.257	99.339	99.201	99.604	100.26	98.363	97.918	98.973	96.69	99.165	99.39	100.07	99.857	98.154	99.295	98.88	98.569	99.355	99.341	98.328	99.464	98.041	99.832	98.519	98.443	99.323	99.505	98.247	100.39	97.6
100.75	100.78	100.75	100.35	100.93	101.68	100.94	101.71	99.885	100.33	100.85	100.44	101.45	100.82	100.99	101.71	101.44	100.83	100.7	101.45	99.761	101.54	101.32	100.67	101.21	101.6	100.74	101.66	101.4	100.75	101.18	99.598	101.24	101.65	101.15	102	100.97	101.02	101.33	100.5	100.16	100.63	101.76	101.31	101.35	99.482	101.98	101.34	100.53	100.34
108.45	107.77	108.59	107	106.88	107.67	107.63	107.86	107.86	107.91	107.37	108.17	107.77	106.18	107.75	107.49	108.17	109.01	107.94	107.45	108.55	107.99	106.46	108.03	107.14	106.33	108.45	106.89	108.84	108.12	107.18	108.82	106.28	105.77	108.22	109.25	109	109.21	108.63	109.19	108.45	106.95	108.16	108.45	106.74	108.54	107.5	107.13	108.83	108.54
105.96	105.14	105.86	105.68	105.47	103.98	105.83	104.36	106.53	105.9	106.49	105.58	106.92	107.04	106.13	106.1	106.24	106.67	105.88	105.37	106.35	107.17	106.26	105.59	107.72	106.45	105.97	106.85	105.05	106.28	104.61	105.64	104.21	107.13	106.8	105.25	106.83	107.03	106.4	107.16	106.61	106.79	105.27	106.55	105.29	106.35	104.58	105.44	105.54	105.79
104.48	106.88	103.96	105.3	104.29	105.75	105.3	105.93	106.39	106.89	105.65	106.08	105.88	105.68	104.78	105.4	105.44	106.2	105.63	104.58	105.49	105.9	105.11	106.26	105.88	104.6	105.94	104.63	106.97	105.85	105.45	106.72	105.29	106.19	106.64	105.11	105.92	104.34	106.92	107	106.99	106.66	107.23	105.05	108.02	106.44	105.82	106.28	105.36	106.68
106.4	107.77	108.9	107.55	107.44	108.42	108.1	106.86	108.27	108.09	109.82	107.47	107.05	107.22	106.42	107.46	107.82	108.74	107.98	107.5	106.97	107.91	109.65	108.87	106.9	108.04	106.35	108.54	107.62	110.37	106.98	107.16	109.36	107.52	108.68	108.6	106.31	107.96	107.77	108.53	108.13	108.07	107.27	106.52	109.84	107.83	108.34	108.54	106.65	107.91
107.04	106.97	107.6	107.15	108.38	107.61	108.53	108.07	107.32	107.4	107.34	105.81	107.58	107.44	108.98	108.46	107.44	108.07	108.64	108.39	108.1	106.71	106.62	107.84	107.86	108.45	107.05	106.4	107.59	106.9	107.15	107.93	108.54	106.65	108.6	107.25	107.51	108.56	107.37	108.64	105.96	106.07	107.94	108.75	107.83	107.97	107.76	108.69	107.47	107.28
106.56	105.22	106.57	105.67	104.82	106.77	104.97	105.72	104.29	105.72	106.87	105.36	106.98	105.17	105.79	105.15	105.8	107.58	104.54	105.1	105.4	104.25	105.6	105.62	105.8	106.31	107.02	105.84	105.09	106.85	105.74	105.37	105.88	104.57	105.87	104.38	103.85	105.32	105.24	105.82	104.69	105.97	107.64	104.67	106.39	104.4	104.15	106.56	105.02	106.28
108.67	107.4	109.18	109.65	108.4	109.13	108.69	108.23	107.19	108.23	107.42	108.04	107.65	106.97	106.85	107.86	107.31	107.2	109.04	108.33	109.38	106.79	108.73	105.94	108.58	107.48	106.87	108.78	107.87	108.84	107.46	108.87	106.64	107.29	108.1	106.85	107.73	107.85	107.45	108.5	107.81	107.75	108.48	107.28	107.95	108.45	107.24	108.69	108.46	107.38
108.13	109.9	108.57	111.03	108.22	108.64	109.34	106.95	108.57	109.07	109.16	109.59	109.14	106.97	109.25	107.4	108.87	109.03	108.66	110.11	108.63	108.32	109.53	107.61	108.84	107.3	108.13	108.84	109.73	108.65	109.7	108.66	108.28	107.68	107.17	108.88	108.6	108.39	109.32	106.94	107.09	108.77	108.91	109.43	110.2	108.72	107.94	107.39	106.66	110.17
100.25	102.01	99.408	98.822	100.9	100.23	101.05	100.08	98.546	99.267	99.326	101.09	99.569	98.319	99.606	100.21	100.56	98.83	101.12	100.21	98.933	101.25	102.51	100.52	99.904	100.2	99.09	100.52	100.53	98.685	98.854	99.253	99.238	99.39	99.959	98.181	101.74	100.62	100.1	100.46	98.612	101.05	99.933	101.1	99.488	100.33	98.948	99.299	99.534	100.99
100.26	100.17	100.6	100.48	100.59	99.228	103.01	101.73	101.92	98.934	102.29	100.92	100	100.91	98.04	99.65	100.9	100.58	100.53	101.02	100.94	98.958	100.49	99.754	100.55	100.73	99.631	100.37	101.08	100.61	101.58	98.417	100.02	100.66	100.56	100.28	99.859	100.6	99.518	99.39	100.4	100.55	99.038	100.27	99.789	100.05	99.82	100.36	100.97	102.25
108.18	110.11	108.64	108.84	109.46	108.13	109.47	109.71	108.84	108.8	108.4	108.16	109.39	108.03	107.53	109.18	109.91	108.71	108.77	108.33	108.66	109.88	109.31	108.06	109.51	108.15	109.08	109.08	107.84	108.56	109.16	109.06	110.08	108.23	108.39	109.59	110.85	107.89	109.63	109.39	110.24	108.57	109.16	108.86	109.71	109.7	109.21	109.51	109.75	108.78
107.87	108.06	107.84	108.56	109.03	107.84	109.43	107.8	110.16	108.59	108.51	107.05	108.16	108.04	107.17	107.68	108.17	107.92	107.84	108.3	107.34	108.08	107.04	106.83	110.04	107.9	108.13	109.76	108.14	106.94	107.09	108.75	106.77	107.62	107.85	108.56	107.46	109.45	108.95	108.28	109.69	108.17	106.38	107.81	106.56	109.2	107.86	108.55	107.47	108.76
107.5	108.08	108.53	109.68	111.19	109.43	107.83	108.86	108.73	107.85	108.44	107.25	107.9	108.25	107.62	107.48	108.62	108.63	109.58	109.09	108.53	108.74	108.54	108.85	107.94	107.02	109.45	108.39	108.37	109.65	108.33	108.74	109.08	108.64	109.36	109.11	108.7	108.09	108.7	109.46	108.05	108.13	109.83	107.22	108.83	107.95	108.56	108.77	109.01	108.54
106.35	106.46	105.38	107.32	104.51	105.96	106.82	106.5	105.62	107.53	106.52	104.78	106.41	106.3	106.21	106.48	108.14	105.24	106.11	105.89	105.03	106	104.34	105.96	105.78	105.2	105.92	105.97	105.47	104.9	106.47	105.77	106.53	106.4	106.17	105.56	104.26	105.37	105.23	107.83	105.76	106.14	106.06	106.23	106.03	105.51	107	106.64	105.72	105.54
107.74	106.96	107.08	105.83	106.15	106.98	107.02	106.34	107.9	107.27	105.39	106.64	104.57	107.18	106.74	107.85	105.28	107.26	106.12	107.6	106	106.69	107.56	106.13	106.81	107.83	105.64	107.78	106.62	106.12	106.41	106.05	107.22	105.88	106.5	106.96	106.9	105.94	106.95	107.14	106.97	105.79	107.28	107.19	106.16	106.68	105.78	105.97	108.28	107.28
108.76	109.28	107.9	106.59	107.63	107.45	108.74	108.01	107.5	107.84	108.87	107.57	108.6	107.25	106.21	108.4	107.54	107.59	107.89	106.96	107.53	108.4	107.71	107.19	109.36	107.33	108.58	108.59	106.81	108.65	107.05	106.03	109.23	108.04	110.08	107.83	107.27	109.4	108.07	107.76	108.69	109.13	107.59	109.03	107.97	109.18	108.68	107.01	107.88	108.57
105.66	105.94	105.28	106.26	105.48	106.53	105.12	106.45	105.24	105.56	106.05	107.23	105.07	106.3	105.8	105.23	106.4	106.66	105.47	105.11	105.14	106.31	105.17	105.76	104	104.61	106.59	106.64	105.23	105.66	105.1	106.61	105.59	104.54	105.66	105.26	106.61	106.55	106.43	106.6	106.73	104.2	106.51	106.3	105.62	106.5	105.24	105.73	106.43	105.92
106.07	106.3	106.04	106.24	105.35	107.32	105.22	105.66	104.86	106.27	106	107.58	106.43	106.02	107.29	105.07	104.72	105.71	106.46	105.96	104.08	104.08	106.17	105.53	105.08	105.98	104.43	105.27	105.86	105.87	104.82	105.19	106.7	106.28	106.54	104.21	105.22	103.33	106.96	104.41	105.08	106.01	106.31	105.06	105.43	105.99	104.19	107.55	105.97	106
104.71	105.81	105.78	105.83	105.12	105.05	105.59	105.91	105.65	105.22	104.7	105.76	104.27	104.53	106.19	103.74	105.15	104.39	105.93	104.98	105.44	105.36	105.19	105.8	106.16	105.26	104.29	106.52	103.25	104.86	105.16	106.27	105.09	107.46	103.78	104.55	105.9	104.16	106.02	107.04	107.13	107.2	104.6	105.5	105.82	107.72	104.88	105.62	105.57	105.34
105.29	106.19	108.03	105.33	108.19	105.91	105.55	106.64	104.91	105.53	105.58	105.42	106.93	105.84	106.56	106.74	107.43	107.03	106.3	106.78	106.22	105.64	106.55	106.92	107.15	105.9	105.88	105.11	106.74	105.88	107.1	106.46	106.27	105.17	106.1	107.68	105.86	105.47	106.03	106.28	104.67	107.08	105.52	107.84	106.16	107.54	106.79	105.96	107.34	107.3
98.246	99.403	97.588	97.288	98.208	98.171	98.792	99.36	99.439	98.663	97.401	98.616	97.713	98.436	99.017	98.5	97.48	97.686	97.671	98.663	97.502	97.107	98.152	97.908	97.845	99.129	98.619	97.44	98.254	98.533	98.23	98.092	99.109	97.732	97.692	96.571	97.671	97.155	96.936	98.734	97.333	100.58	97.783	98.434	96.878	97.696	98.018	97.37	98.032	97.652
106.68	107.49	109.28	108.83	107.22	108.58	107.53	108.27	108.43	106.9	107.94	109.36	108.7	108.19	109.12	106.99	108.67	105.81	109.25	108.24	105.97	106.77	106.7	108.41	106.18	106.44	107.77	108.91	107.58	108.07	108.39	108.73	108.26	108.04	107.22	109.39	109.41	108.54	106.7	107.92	108.31	107.6	108.02	107.56	107.27	107.91	107.79	107.44	108.82	109.44
98.206	99.663	99.258	99.557	98.143	99.031	98.107	99.828	100.14	99.42	99.857	98.603	99.433	98.416	99.919	99.333	99.299	99.805	98.79	98.257	99.964	98.067	99.754	97.881	99.399	99.77	98.546	98.302	98.441	98.962	98.741	99.542	99.334	98.794	99.509	98.391	99.452	98.567	99.945	97.708	99.288	97.853	98.6	99.364	100.2	98.76	98.557	99.549	98.944	99.39
100.48	103.47	99.235	100.08	100.79	101.12	98.995	101.82	101.4	99.532	100.31	100.64	101.29	100.72	101.11	102.23	100.04	100.58	99.957	100.92	101.02	100.76	103.2	100.48	100.18	99.955	100.8	99.855	100.49	100.05	100.12	101.18	101.6	100.57	101.55	101.25	100.38	102	101.76	100.86	101.94	98.714	99.372	101.11	100.13	100.15	101.27	100.74	101.61	101.01
105.33	105.27	105.24	105.52	107.12	106.66	104.8	104.33	105.76	104.95	105.29	105.98	104.19	107.84	104.71	106.42	104.76	105.04	105.12	106.28	106.53	106.71	106.11	105.52	105.1	105.72	104.68	105.59	106.49	104.8	106.29	105.56	105.35	106.59	106.6	105.24	104.92	105.96	105.75	105.77	105.39	106.6	105.62	105.52	105.51	104.9	105.54	105.34	106.35	106.37
108.44	107.53	107.98	108.32	108.7	108.63	108.1	109.67	107.61	107.88	107.41	108.47	108.17	107.3	106.65	107.93	109.58	109.89	109	107.81	109.37	108.69	106.83	107.94	109.04	109.26	107.6	108.03	108.78	108.65	108.47	109.07	107.5	110.05	108.93	107.5	108.63	108.9	109.53	109.17	108.16	107.46	109.44	107.84	108.24	107.3	108.99	108.45	107.96	107.31
105.96	107.19	106.49	107.1	105.92	107.65	106.21	106.78	106.76	107.11	106.77	106.2	105.75	107.66	106.44	106.27	106.69	106.8	106.84	106.77	106.8	107.28	106.71	107.03	106.25	106.1	106.97	108.75	107.46	106.84	106.19	105.99	107.69	107.93	106.69	105.1	106.28	105.58	107.18	107.57	106.82	106.66	106.78	107.48	106.44	106.03	106.97	107.48	106.72	107.32
110.35	109.69	109.73	109.57	110.61	111.56	110.48	110.33	110.8	110.44	108.72	109.22	111.51	108.92	110.18	110.92	110.98	109.83	111.86	107.3	111.28	112.58	110.52	109.96	109.86	111.25	109.85	110.66	110.52	110.3	111.85	110.02	110.92	110.57	110.23	111.59	110.85	109.92	111.22	111.51	111.39	109.64	109.68	110.79	110.1	111.06	109.56	109.59	110.7	110.17
101.36	100.35	99.902	99.315	99.485	100.78	100.96	99.969	99.926	99.451	99.09	100.46	101.49	100.99	101.24	102.05	99.494	99.473	101.54	101.7	101.12	100.23	98.999	98.813	100.45	101.23	100.01	99.414	100.71	100.04	100.62	100.02	100.68	100.13	100.13	101.46	101.39	101.18	100.79	99.536	98.352	100.31	100.59	98.152	100.83	100.91	99.785	98.645	100.84	98.716
99.314	100.09	97.413	97.952	98.542	100.57	98.526	98.817	99.102	101.37	99.291	98.991	98.869	100.74	98.458	98.316	99.345	97.154	100.02	99.522	98.421	98.752	100.17	98.447	99.627	100.19	98.479	98.107	97.344	98.917	98.703	98.864	98.145	98.481	100.1	98.256	97.341	97.432	99.946	99.285	99.331	99.032	98.508	99.947	99.442	100.94	99.297	100.21	97.836	99.003
104.81	105.11	106.71	105.89	106.17	105.2	106.72	106.88	107.04	106.1	107.94	105.7	106.76	106.21	107.02	108.13	106.66	108.38	107.21	106.57	106.79	106.7	106.9	106.02	105.74	105.42	106.09	107.3	107.18	105.89	106.13	105.47	107.05	107.04	105.81	106.07	106.64	104.72	106.21	105.69	105.06	107.8	105.66	106.67	106.2	105.56	105.85	107.21	107.38	106.35
99.416	101.13	102.19	103.11	101.52	99.611	99.009	100.24	99.768	99.704	101.92	100.19	99.614	101.25	99.611	101.33	101.46	101.01	100.33	100.62	99.816	100.89	99.301	99.467	101.14	100.13	100.38	101.44	101.31	99.97	101.49	101.59	99.438	100.31	98.846	100.97	101.43	101.06	101.54	102.1	100.68	100.45	99.664	101.45	100.43	98.938	100.27	100.18	100.52	100.63
99.754	100.13	102.11	100.75	100.72	100.13	100.71	99.202	100.22	98.282	101.26	100.22	100	101.34	99.796	101.16	100.05	99.845	98.995	99.638	99.924	99.425	100	100.78	100.91	101.14	99.464	100.72	100.56	101.88	100.07	99.153	98.952	99.928	99.863	100.23	100.52	100.13	100.18	100.33	101.91	100.26	101.79	100.05	101.62	99.649	101.85	101.31	99.955	100.8
106.96	105.97	104.6	107	105.37	106.74	107.17	106.74	106.02	104.55	107.76	106.72	106.85	107.6	107.07	106.45	107.52	106.51	105.11	106.37	107.05	106.26	104.57	106.78	106.59	105.95	107.03	106	108.45	104.68	106.44	104.73	105.97	107.13	107.35	106.62	105.55	107.74	106.61	106.33	107.45	105.57	105.87	106.55	105.1	106.04	106.45	107.26	106.26	106.22
97.963	98.331	97.338	97.759	98.155	97.337	98.388	98.19	98.462	97.322	99.008	97.911	97.909	96.965	98.937	98.712	96.851	99.188	98.233	98.714	97.932	97.643	100.75	96.65	98.467	97.179	98.611	97.868	98.255	98.9	97.474	97.498	98.032	98.942	98.126	96.882	97.109	98.873	97.808	97.184	97.68	97.369	98.577	96.324	97.151	98.003	97.601	97.004	97.785	98.362
107.33	107.06	107.59	106.64	106.24	107.51	105.96	106.06	106.89	106.03	106.06	106.07	107.39	106.7	106.03	106.4	107.81	107.07	106.47	106.14	107.15	106.64	105.81	106.62	106.86	104.94	106.21	108.02	106.46	106.17	106.66	108.14	106.85	106.7	107.82	106.78	106.16	107.22	106.02	106.31	107.28	105.33	108.09	106.56	107	107.15	108.36	107.54	107.26	106.27
100.02	101.24	100.39	100	99.439	101.21	100.46	100.35	99.777	100.78	100.03	100.41	102.23	99.498	101.1	100.68	101.62	100.55	100.57	101.38	101.79	98.613	99.385	100.74	99.224	100.61	101.77	102.37	102.34	101.52	99.024	101.09	99.821	99.59	100.05	99.7	98.45	99.843	100.6	100.95	100.9	100.94	100.95	100.58	99.431	100.58	100.9	101.4	101.14	100.61
98.442	98.023	98.212	97.46	99.003	98.516	99.135	97.341	98.083	97.999	97.664	97.246	98.136	98.498	98.69	96.951	97.668	98.188	97.52	95.888	95.859	97.009	97.96	97.862	97.965	96.446	97.87	98.988	96.169	98.225	98.803	99.036	98.506	98.416	97.951	96.844	96.988	99.451	96.858	97.448	98.259	97.896	98.848	98.774	98.073	96.866	97.766	97.074	97.814	98.583
106.21	105.25	105.84	106.11	105.4	105.7	104.58	106.59	105.93	107.2	106.11	105.73	105.73	104.99	105.2	104.71	105.95	105.86	105.64	104.86	106.85	106.74	106.95	106.27	105.26	106.51	104.33	105.53	106.07	105.41	106.04	105.04	104.49	104.62	104.81	105.08	107.05	106.75	104.73	106.56	106.14	104.5	104.86	107.06	106.08	106.78	105.18	105.95	104.03	104.81
105.98	104.88	106.99	106.46	104.98	105.5	108.07	106.66	103.52	105.53	104.49	106.27	106.82	106.34	105.08	105.57	105.43	105.68	105.32	105.97	105.5	105.1	105.61	105.55	105.97	104.58	104.89	106.26	107.48	105.68	104.15	107.36	106.29	103.78	107.14	104.34	105.41	104.55	105.12	104.46	105.63	105.8	105.95	105.35	105.87	106.02	104.83	105.63	104.76	106.28
105.47	107.34	106.45	106.46	106.39	106.03	104.68	105.7	107.31	108.02	105.57	107.14	106.12	107.2	106.36	107.12	105.53	106.42	106.99	105.36	106.32	106.71	106.7	105.68	106.68	105.74	107.97	108.32	106.81	106.38	107.72	105.96	106.32	104.5	107.05	105.41	106.05	106.94	107.53	107.18	106.84	105.4	107.08	106.74	107	105.01	105.33	105.09	106.41	105.93
107.61	108	109.6	108.46	108.72	109.82	109.42	108.38	108.45	108.02	108.03	108.06	108.04	109.74	107.92	108.32	107.19	108.47	108.99	108.09	111.03	108.96	107.69	107.52	107.81	108.15	108.28	109.04	110.06	108.8	108.1	108.98	108.67	108.58	108.67	108.11	109.24	109.69	109.64	108.35	106.84	109.61	108.91	109.42	108.21	107.78	107.52	108.25	108.34	108.33
106.18	107.06	105.98	106.03	106.05	106.27	105.7	106.12	106.77	106.26	106.54	105.7	107.26	108.27	105.84	106.18	106.4	107.42	106.3	106.35	104.95	107.64	105.73	108.11	106.51	106.33	106.18	105.55	106.27	106.39	107.08	108.31	106.47	108.7	106.71	105.72	107.34	105.62	105.52	106.03	106.26	106.73	106.51	107.46	106.67	106.62	105.66	107	105.15	108.33
97.981	97.76	97.209	97.549	98.301	97.386	97.525	96.868	98.243	98.861	98.693	100.33	97.933	98.221	99.075	99.679	98.203	98.161	98.085	97.496	97.579	98.343	96.821	99.304	98.086	98.151	96.604	97.973	98.868	99.405	97.284	97.249	98.744	97.083	98.05	97.091	97.168	97.834	97.676	96.947	96.892	98.643	98.683	99.662	98.324	96.402	98.089	96.909	97.232	97.363
102.63	102.18	104.41	102.66	103.73	102.27	101.61	103.56	103.8	101.56	101.76	101.97	104.51	102.63	101.53	102.64	101.8	104.55	102.45	104.14	102.51	101.67	102.69	103.23	103.32	103.53	101.57	102.32	102	103.57	102.11	101.62	103.71	100.35	103.46	102.72	102.49	103.17	102.23	102.5	102.35	101.36	102.5	102.93	102.72	103.57	103.3	101.51	100.73	102.37
110.14	109.82	109.65	111.66	111.29	111.36	109.31	111.67	111.53	110.17	110.58	109.91	110.28	111.2	110.9	110.88	111.49	110.45	110.3	109.51	111.47	110.07	110.27	109.97	109.84	110.03	110.25	112.35	111.57	110.5	110.97	110.55	108.85	111.15	109.73	109.03	110.75	112.69	111.66	110.58	109.9	110.12	109.98	110.31	109.71	112.02	110.45	110.32	109.15	109.79
107.33	109.46	108.05	108.99	109.05	107.9	107.98	108.33	107.93	109.88	109.56	108.93	107.34	107.64	108.3	107.39	107.02	107.25	107.9	106.78	108.63	107.13	108.59	106.75	107.41	106.34	107.95	109.13	109.05	107.09	108.03	107.11	108.57	107.73	108.17	108.06	107.14	108.07	109.38	108.14	108.74	110.19	109.04	108.87	108.65	109.55	107.67	108.38	109.31	108.64
108.15	108.21	107.7	108.56	108.57	108.52	109.44	107.83	109.28	107.89	109.21	108.9	107.64	108.59	107.91	109.22	107.52	107.73	106.54	109.05	109.22	107.63	108.16	106.77	107.99	108.23	109.46	107.15	108.86	108.78	107.56	108.73	108.14	108.77	107.17	108.54	108.49	107.26	108.25	106.41	107.93	107.15	108.4	108.2	105.5	108.41	109.21	108	108.01	108.86
106.46	106.57	105.77	105.7	105.66	105.2	104.95	105.46	104.86	106.39	104.51	105.57	105.8	104.97	104.55	104.43	104.76	105.79	105.37	105.77	104.87	106.18	106.35	104.93	105.05	104.03	105.78	106.58	107.26	106.66	104.5	105.52	106.52	104.14	103.38	104.25	104.46	106.46	105.65	105.81	106.62	105.66	104.84	105.56	105.86	106.58	105.8	105.98	104.59	106.31
106.01	105.2	104.54	106.89	107.01	105.46	106.04	105.28	105.84	104.7	104.7	106.15	107.36	104.51	105	105.78	105.32	105.67	106.69	105.49	105.32	105.57	106.26	105.21	104.98	105.19	106.15	104.46	106.43	105.44	105.52	105.58	104.71	104.34	105.52	104.15	104.62	105.16	106.05	106.59	104.94	105.6	105.28	105.74	105.59	104.67	105.37	106.45	105.2	105.21
107.88	107.45	105.46	105.21	106.39	106.32	106.92	105.28	106.02	105.08	104.26	107.49	105.31	104.65	105.37	105.24	106.03	105.5	105.94	106.3	106.45	106.78	107.18	105.55	104.81	106.79	104.49	104.03	104.73	106.29	105.59	105.86	105.74	105.07	105.56	105.21	106.71	104.38	104.47	105.49	105.98	105.29	105.38	105.48	107.27	105.9	106.54	106.94	105.46	106.4
107.85	104.49	106.31	105.94	106.13	106.75	105.98	105.08	105.88	105.57	107.66	107.19	105.96	106.41	105	105.45	105.02	106.44	104.15	104.16	105.11	106.46	105.66	107.68	104.94	105.67	106.15	105.82	107.38	105.51	106.06	105.49	105.84	106.06	106.1	105.15	107.04	104.84	105.97	106.66	105.66	106.12	105.04	104.25	106.77	105.66	105.28	103.79	106.75	105.99
109.17	110.59	111.39	111.07	112.77	110.01	109.79	108.76	110.94	110.62	109.25	110.11	110.06	109.89	110.26	109.96	109.27	110.38	110.7	109.54	111.25	109.82	108.85	110.34	110.34	110.97	110.69	107.97	110.41	109.68	111.11	110.47	111.07	110.01	110.19	110.31	111.09	111.27	109.53	109.79	111.61	109.1	111.09	111.2	109.86	110.57	110.52	110.17	111.08	109.34
107.82	108.92	108.49	108.43	108	109.07	106.47	107.33	108.88	109.13	107.01	108.09	108.48	108.52	107.25	107.54	107.94	108.91	108.21	108.3	109.21	107.59	107.64	108.3	109.09	108.79	108.37	107.95	108.69	109.17	108.74	108.08	109.55	109.59	107.64	107.91	108.15	106.56	107.8	107.27	108.49	107.67	109.92	109.13	106.96	106.71	109.13	109.32	107.78	108.08
110.59	110.7	111.95	111.36	109.14	112.1	110.01	110.91	111.35	111.94	110.42	109.93	110.35	110.17	110.94	110.14	108.4	110	112	110.43	111.12	110.77	110.36	110.68	110.91	108.74	109.8	111.27	109.92	110.48	110.39	111.04	110.88	110.14	111.25	110.14	110.07	111.49	111.04	110.91	110.29	110.62	110.34	111.3	110.64	109.22	109.31	109.44	111.53	111.99
104.16	105.18	104.97	105.06	105.37	105.38	106.26	104.68	105.02	104.99	106.54	104.65	106.72	105.09	105.51	106.05	106.59	107.67	107.41	106.14	103.9	106.24	105.86	105.45	106.91	105.71	105.94	105.88	105.9	106.38	106.3	105.5	105.35	104.88	106	105.48	107.01	105.3	105.1	104.77	106.3	105.55	105.73	105	106.46	106.36	105.61	105.42	105.37	106.47
108.23	107.14	106.67	106.53	105.75	107.05	108.81	107.75	107.69	108.15	107.79	108.2	109.06	108.76	107.53	106.87	108.35	107.5	108.78	106.82	108.07	108.2	108.18	107.53	107.62	108.1	107.91	108.15	107.89	107.71	107.52	107.3	108.04	108.91	105.64	109.06	107.06	108.06	106.85	107.32	107	110.13	108.17	107.28	108.16	106.97	107.12	108.58	107.25	108.07
98.187	98.033	97.697	98.329	96.77	97.444	99.857	99.885	98.466	99.765	98.282	98.617	97.569	98.223	98.961	99.5	98.026	97.32	98.594	97.857	98.842	97.835	98.718	96.116	97.729	97.876	97.563	98.142	98.765	97.472	97.336	97.661	97.898	97.585	97.309	97.616	97.798	97.198	97.754	98.21	99.162	96.735	98.955	98.246	98.306	97.457	97.624	97.749	98.708	97.66
106.84	106.97	105.87	106.5	106.33	104.94	105.95	106.3	107.42	105.75	105.44	107.33	105.09	106.61	106.62	106.65	106.08	105.9	106.69	107.68	106.24	105.1	105.65	107.06	106.16	105.43	106.7	105.28	107.06	106.98	106.3	106.28	107.15	107.68	105.32	107.33	107.29	107.35	105.51	106.81	104.97	105.71	105.55	106.06	106.62	106.4	105.76	106.15	106.42	104.41
107.92	108.21	108.66	108.24	109.57	107.62	108.63	108.47	108.49	108.03	109.11	108.54	108.97	108.33	108.54	106.63	107.71	108.03	107.63	109.32	107.54	107.76	109.29	108.31	107.64	109.28	109.12	107.82	108.01	108.54	109.14	107.58	106.55	108.93	107.62	108.04	109.01	108.4	107.15	107.85	106.81	108.01	108.31	109.06	109.51	109.46	109.16	107.52	108.81	109.13
104.9	106.15	105.42	105.42	105.49	103.7	105.7	106.05	106.75	105.29	104.49	107.47	105.36	106.27	104.99	106.39	105.43	106.3	105.84	104.42	105.81	105.17	104.77	105.47	104.72	106.49	104.47	105.16	105.81	106.14	106.54	105.1	106.39	106.64	105.71	106.09	106.63	105.44	105.75	105.99	104.78	105.24	105.86	106.89	104.97	106.72	106.91	105.86	104.31	104.68
106.82	107.3	105.56	104.1	105.79	106.73	106.7	104.36	104.88	106.32	106.64	106.13	105.91	105.27	105.49	105.04	105.59	104.49	106.82	107.36	104.27	104.13	106.57	105.52	105.76	105.33	105.07	104.94	104.32	105.59	106.22	106.27	106.38	105.24	106.4	107.75	105.27	106.15	104.12	107.8	105.91	105.19	105.85	105.67	104.61	104.65	105.02	105.35	106.81	105.73
106.42	106.8	105.39	104.94	108.24	105.06	104.47	104.72	106.86	105.24	105.84	104.79	107.24	105.27	107.2	107.08	104.28	105.89	105.75	106	104.16	105.82	106.49	106.99	106.61	106.23	106.4	106.41	105.67	105.43	105.33	104.63	104.9	107.02	106.02	106.2	107.09	105.36	105.82	105.59	105.69	105.04	106.06	106.63	105.38	105.91	106.1	106.02	106.06	105.4
108.24	109.36	108.2	107.76	108.7	107.99	108.12	109.1	108.6	107.38	108.75	107.83	108.16	107.63	108.42	107.92	107.3	109.53	107.14	108.79	109.9	109.86	108.28	108.81	108.09	108.12	108.21	109.11	107.97	107.26	107.9	107.83	108.48	108.39	108.46	108.32	109.14	108	108.53	109.45	108.35	109.49	107.39	109.79	108.47	109.09	107.12	109.52	107.91	108.33
106.23	106.17	104.93	105.32	104.97	105.42	104.74	104.94	105.7	106.66	105.74	106.29	105.59	106.34	104.88	106.31	105.68	106.42	105.87	105.73	104.17	104.57	104.94	106.2	105.78	103.63	104.99	106.73	105.07	106.43	105.2	106.01	106.96	104.94	105.65	105.68	104.24	105.95	106.39	104.62	105.44	107.11	105.11	105.62	103.87	105.18	106.73	106.04	105.55	105.64
105.16	106.76	104.41	107.79	104.66	105.49	106.03	105.49	106.25	104.38	105.56	105.84	105.85	105.57	105.75	105.52	105.69	106.27	105.06	104.35	105.76	105.67	104.97	106.14	106.03	106.07	105.99	106.19	105.93	107.12	106.4	104.62	106.15	105.55	105.01	107.28	105	105.57	106.61	105.98	107.4	106.16	106.3	105.3	105.63	106.63	105.65	104.32	106.11	104.94
104.64	105.56	105.42	105.18	104.47	105.16	105.67	106.32	105.86	105.21	105.2	106.27	106.82	104.52	106.21	104.29	106.7	107.84	105.63	105.42	105.21	105.11	105.7	106.72	105.73	106.19	107	106.1	105.97	106.35	104.95	106.22	105.44	106.65	105.5	105.86	104.36	104.69	107.46	105.47	107.41	105.9	105.83	106.87	103.85	107.1	105.94	106.63	105.61	103.27
106.25	106.07	104.11	104.51	104.77	107.42	105.68	106.45	105.52	104.83	106.74	106.32	104.96	105.68	105.93	106.8	106.2	107.08	106.56	106.08	104.38	106.35	105.67	105.9	106.88	105.77	106.22	106.59	106.46	105.2	105.51	104.84	105.18	105.89	105.63	103.9	103.94	105.34	105.82	104.47	106.57	106.36	105.74	106.82	106.23	106.63	105.43	105.83	106.76	106.16
106.69	106.09	107.07	106.37	106.32	107.39	106.12	107.16	105.8	107.44	105.1	107.07	106.88	106.41	106.82	106.86	106.05	106.9	106.07	106.19	106.34	106.87	105.48	108.34	104.89	107.81	105.55	108.18	105.05	107.03	106.28	105.1	106.99	106.11	106.67	105.3	106.41	107.2	107.99	107.98	108.06	107.18	105.31	106.33	106.89	108.31	107.43	105.51	107.46	108.47
107.73	108.6	108.65	107.75	108.46	107.45	108.23	109.39	108.38	108.1	109.08	109.3	105.67	108.22	108.88	107.57	108.66	107.4	109.65	108.63	107.43	110.09	106.16	107.83	107.76	108.57	108.62	108.6	107.46	108.31	108.73	106.59	107.07	107.91	108.87	107.07	108.66	109.04	107.55	109	107.32	107.74	108.57	108.23	107.66	108.24	107.25	107.29	107.97	108.94
106.14	106.51	107.14	105.87	105.7	105.06	106.6	107.38	106	107.03	106.83	106.88	106.83	105.93	107.62	107.21	105.02	107.82	106.82	105.91	106.49	106.32	105.61	106.67	104.89	105.52	107.95	107.85	106.18	107.61	106.3	107.79	107.29	105.25	105.57	106.51	105.72	107.32	106.86	107.03	107.37	108.64	106.64	105.89	107.24	105.37	106.72	107.85	105.47	106.17
106.9	105.71	106.77	108	107.17	106.76	105.69	107.44	105.28	105.22	107.28	106.16	107.14	106.97	105.78	107.35	108.32	105.73	105.87	105.61	105.74	107.5	105.94	105.78	106.78	106.18	106.62	105.78	106.17	107.19	105.95	106.21	106.57	107.18	106.68	106.31	105.48	105.6	107.76	105.74	106.19	106.73	106.71	107.19	106.39	106.89	104.31	105.67	106.89	107.48
104.69	103.81	104.95	106.63	107.31	106.53	107.05	107.45	107.6	106.13	105.16	106.41	106.4	106.55	105.97	106.41	108.69	107.44	106.95	106.89	105.57	106.74	105.85	105.12	106.35	105.57	105.18	106.68	106.2	105.04	107.45	105.42	105.38	106.34	106.13	107.17	106.17	106.66	106.34	106.43	104.83	106.34	105.77	108.17	107	107.19	106.8	105.83	105.27	106.27
106	105.37	105.7	105	105.22	106.07	107.19	105.71	105.7	105.73	107.06	105	106.46	106.67	107.21	108.01	105.41	104.94	106	106.55	104.93	105.91	106.21	106.06	106.15	105.94	105.39	106.54	105.61	105.9	103.63	105.38	107.22	107.35	105.66	104.56	104.24	106.57	106	105.61	106.93	107.54	104.52	107	105.54	105.7	104.83	104.34	102.79	104.61
97.92	99.167	98.008	97.908	97.456	98.214	96.932	98.764	98.285	98.375	98.311	98.173	97.906	98.518	96.944	98.38	98.812	97.161	99.135	98.875	98.827	98.806	99.551	98.084	99.675	99.528	98.536	98.993	99.597	96.939	100.76	99.92	97.396	97.442	96.546	98.718	97.082	97.749	97.909	98.839	97.286	99.084	97.856	97.004	97.334	97.13	99.454	98.298	98.841	98.844
105.94	104.24	104.6	105.78	106.22	107.63	106.93	104.84	106.93	105.44	107.52	107.12	105.37	106.12	107.36	105.87	107	105.31	104.98	105.2	106.47	106.11	105.89	105.48	106.42	106.19	105.15	104.72	107.17	106.24	105.91	106.22	106.15	105.17	106.77	105.74	106.44	106.01	104.13	105.8	108.01	107.45	106.37	105.33	106.58	106.53	107.47	106.96	107.28	105.94
105.68	105.69	106.94	105.44	106.7	107.22	106.25	106.99	106.26	105.91	106.62	107.56	106.02	107.25	106.37	107.19	107.1	107.86	108.27	107.17	105.94	106.02	107.43	106.39	105.73	106.99	107.57	107.75	106.38	105.31	105.4	106.2	105.81	105.94	106.8	106.25	106.99	106.77	105.65	105.9	106.91	105.64	106.5	106.59	107.8	106.35	108.13	105.38	106.66	107.38
107.11	105.88	106.7	107.01	106.29	107.55	106.13	106.99	105.56	105.38	107.5	105.78	107.26	106.96	106.89	107.15	107.44	105.38	105.84	105	106.27	106.23	107.13	106.4	107.09	105.85	107.23	105.55	105.72	106.11	106.13	108	107.29	105.35	108.33	106.9	106.96	107.83	108.7	106.99	106.89	107.68	106.64	107.23	107.5	106.63	106.58	109.27	106.22	106.89
107.8	104.59	105.35	106	105.94	105.76	106.41	107.07	105.28	105.19	105.95	106	106.61	104.75	107.92	106.54	106.12	106.78	105.12	106.74	104.78	107.09	105.17	105.48	106.33	107.33	106.36	105.47	106.71	104.78	105.37	104.74	105.99	106.72	107.49	105.54	107	104.52	106.15	106.52	106.22	106.66	105.25	105.48	104.65	104.24	105.22	107.11	105.68	104.97
106.2	105.36	105.78	106.12	105.59	107.24	105.44	105.25	105.94	105.95	106.03	104.48	104.34	105.77	104.84	105.93	105.83	105.9	106.29	107.99	105.58	105.62	106.4	105.1	107.15	106.04	104.85	106.41	104.93	105.9	104.4	105.46	105.29	106.15	105.56	106.89	104.46	105.02	105.92	103.62	106.29	105.38	103.97	106.43	106.07	106.2	106.89	104.89	104.45	105.64
111.63	108.85	107.88	108.5	107.28	109.19	109.08	108.3	108.67	107.47	108.96	107.77	109.38	107.8	109.34	109.4	109.52	111.13	109.51	107.95	108.04	108.37	108.32	109.37	108	109.55	110.32	107.33	109.24	107.38	106.99	107.85	108.48	107.37	108.55	108.86	108.45	109.6	107.27	108.79	108.73	109.15	107.71	109.67	107.5	107.27	108.11	108.66	107.64	109.28
107.78	106.6	107.59	109.57	107.22	108.08	107.1	105.61	107.84	107.74	110.03	107.19	107.97	106.4	107.25	107.63	107.73	106.56	106.66	107.79	107.91	108.23	106.03	108.1	106.31	107.82	107.29	109.03	107.33	109.17	107.57	107.07	108.75	107.71	105.06	107.75	106.49	106.79	107.64	109.18	107.59	107.76	107.51	108.57	108.12	108.43	109.2	108.12	107.52	108.42
97.847	99.323	99.05	99.091	100.88	97.533	99.533	99.697	98.126	97.519	99.323	99.194	98.847	98.577	99.703	97.862	97.737	97.995	99.315	99.045	100.96	97.945	99.612	97.461	98.775	100.25	99.566	98.268	98.403	98.765	98.321	100.4	98.916	98.325	98.676	99.621	99.981	98.965	98.8	100.04	98.016	99.361	98.645	97.764	98.33	98.82	97.979	98.634	98.443	98.397
109.56	107.67	109.41	109.94	107.94	110.15	109.58	109.82	109.35	109.11	107.9	109.94	109	109.77	107.49	108.19	107.74	109.58	108.73	108.62	108.06	108.2	109.31	107.14	108.44	107.53	108.97	107.95	108.62	108.7	109.1	108.46	108.96	108.28	108.46	109.29	108.74	109.41	108.03	109.89	108.68	108.68	107.93	109.16	108.63	108.72	109.24	108.42	108.53	108.13
106.29	106.19	107.44	105.29	106.68	106.41	105.59	105.67	106.69	105.34	105.82	105.73	105.96	107.16	106.03	104.89	105.83	106.35	105.24	105.75	105.29	106.51	104.58	106.3	106.51	104.82	105.05	106.53	105.29	107.66	104.91	104.94	105.78	105.69	106.48	104.72	105.97	105.32	104.32	106.18	105.13	105.66	105.34	105.33	104.53	106.07	105.79	106.35	105.41	106.08
106.1	106.85	105.16	106.07	106.98	105.7	106.73	107.61	106.48	106.02	105.1	105.49	104.69	106.57	104.86	108	106.18	105.62	107.77	105.36	105.25	105.99	106.25	105.95	105.54	106.77	106.32	105.78	106.55	104.37	108.22	106.9	106.18	107.22	107.41	106.02	106.84	106.54	104.97	106.04	107.26	105.94	106.25	107.33	105.47	106.28	107.17	107.15	107.12	107.51
99.818	100.9	100.41	100.4	102.26	102.29	102.57	100.51	102	100.89	101.63	99.939	101.24	101.11	101.51	101.2	100.03	102.87	100.47	100.67	100.18	99.137	101.21	99.743	101.85	101.03	101.07	100.97	100.17	100.48	101.26	100.77	99.93	100.67	101.5	99.571	101.31	100.71	100.8	98.728	100.06	100.35	100.46	101.83	100.21	99.885	100.38	100.09	101.08	102.04
98.224	97.523	97.679	97.562	96.896	97.972	98.273	98.779	97.805	96.513	97.35	96.491	97.911	98.866	99.214	97.506	97.982	97.209	97.686	98.488	99.508	97.653	98.039	97.979	97.401	98.114	97.102	97.865	97.37	98.346	98.136	99.429	98.007	98.953	98.292	97.553	99.506	98.336	97.932	98.231	98.226	97.829	99.201	97.069	98.319	99.154	98.733	98.388	96.493	97.005
108.38	109.14	108.34	106.75	109.2	108.4	108.18	107.17	107.24	108.43	107.19	108.56	107.78	107.76	107.5	107.35	106.36	107.59	109.1	109.36	107.8	108.92	107.89	108.09	107.74	109	109.04	108.35	107.44	108.11	107.78	109.31	108.58	110.4	107.74	107.56	108.35	109.22	107.67	107.16	106.36	108.04	107.68	107.72	108.37	108.72	107.53	108.06	108.99	108.87
101.07	100.26	101.92	100.11	98.96	99.862	101.51	99.97	100.28	99.961	99.619	100.64	100.01	99.638	100.55	100.4	99.948	100.6	98.769	100.25	101.7	99.561	99.82	99.882	100.26	98.782	101.57	101.04	101.92	100.79	98.829	100.85	99.295	98.211	101.39	100.2	100.7	100.33	101.45	98.813	100.32	99.052	100.64	102.4	101.06	101.78	99.854	101.45	100.75	100.24
99.475	100.36	100.65	99.087	99.815	99.472	99.063	99.386	98.944	101.12	99.886	101.34	100.38	101.55	98.504	100.02	100.07	99.94	100.47	100.1	100.33	98.574	100.97	100.89	99.314	99.533	98.708	100.31	99.728	101.09	99.873	100.6	101.1	100.83	100.53	99.499	99.168	100.66	100.74	101.43	100.04	99.634	101.34	100.88	99.826	100.65	99.845	99.313	99.532	100.21
104.78	106.2	104.98	106.74	105.94	104.87	104.74	104.36	106.58	106.03	106.21	105.34	106.32	106.32	104.38	106.46	105.27	106.27	106.97	105.55	106.42	105.54	105.05	108.1	104.48	106.21	105.89	106.92	105.91	105.72	104.26	106.42	106.23	104.57	107.47	105.4	106.78	105.4	105.87	105.47	105.24	106.17	107.53	104.66	105.23	105.6	107.62	106.1	105.07	106.94
101.36	101.92	98.761	100.8	99.946	99.906	99.66	99.694	100.78	102.64	101.28	100.27	100.21	100.7	100.59	100.07	99.693	102.04	100.45	100.49	101.25	99.829	100.82	98.737	101.6	100.2	101.33	101.71	101.64	99.997	102.23	99.975	100.8	100.07	100.61	99.806	100.86	100.92	100.31	100.31	101.1	101.04	101.44	102	102.43	100.86	101.36	101.74	100.63	103.01
107.07	106.29	108.39	106.37	105.48	105.17	106.86	106.64	108.25	106.72	106.05	106.29	106	107.46	106.73	106.69	105.41	106.38	106.25	106.65	107.55	106.92	108.71	107.28	105.39	106.73	104.61	107.43	107.79	106.18	107.86	105.36	106.76	107.56	106	106.37	106.26	107.35	107.37	106.78	107.78	107.59	106.31	107.06	104.9	107.44	107.46	107.59	106.1	106.26
106.92	109.34	108.15	109.83	108.31	109.44	108.38	108.19	109.24	108.56	109.25	109.7	107.69	109.34	109.21	107.65	108.43	109.84	108.67	107.45	110.79	109.86	108.39	109.4	107.43	108.36	107.34	108.94	108.52	108.21	109.18	107.53	107.1	109.14	107.82	108.44	108.81	110.24	107.27	109.15	108.94	108.64	109.37	108.33	107.21	108.01	109.01	108.73	107.97	107.33
98.722	99.774	97.976	97.71	99.419	98.339	97.09	99.091	100.99	100.28	98.761	98.674	98.72	97.964	98.262	98.345	99.8	98.509	97.234	99.212	97.56	98.841	98.128	99.446	98.112	99.965	100.14	98.655	99.437	98.813	98.893	98.964	97.578	100.46	98.229	99.557	99.129	97.346	99.759	98.581	99.172	98.913	98.526	100.36	98.538	98.688	98.359	99.431	98.697	100.1
98.236	98.152	97.739	98.161	97.697	97.429	97.297	99.819	98.578	99.135	98.501	99.472	98.287	98.431	98.341	97.817	98.01	96.333	97.122	99.21	99.395	99.405	97.557	98.513	98.931	98.57	99.392	98.408	97.654	98.254	97.45	97.833	98.033	99.016	98.103	98.409	96.934	98.728	98.35	97.855	96.527	98.082	98.099	97.27	98.738	97.32	97.988	99.329	97.198	98.01
107.45	106.42	105.76	106.85	105.32	106.24	107.41	106.07	107.16	106.57	108.32	106.25	107.99	107.3	107.44	107.92	106.03	105.66	106.83	106.69	107.17	108.43	107.63	106.32	106.38	105	106.76	107.1	105.96	108.38	105.67	107.46	107.02	106.86	107.02	105.6	106.48	106.09	107.34	107.23	107.38	106.34	104.43	107.23	107.31	106.57	106.91	106.79	107.32	106.25
107.77	107.24	106.14	109.14	107.52	106.84	108.78	108.1	108.23	107.76	107.79	108.26	105.29	107.7	107.62	109.01	106.63	107.96	107.14	108.9	108.34	107.04	106.48	106.99	107.38	108.34	107.84	106.22	107.39	108.32	108.28	109.09	107.63	108.32	107.71	107.82	107.52	107.97	108.9	107.18	107.69	108.46	107.45	108.62	109.7	108.85	107.85	107.35	107.8	107.97
97.436	99.682	97.215	98.214	100.43	99.687	97.219	98.973	98.586	100.4	99.153	99.841	99.176	98.44	98.812	98.797	98.8	96.287	96.95	96.932	100.23	98.859	97.406	97.768	99.452	98.738	97.841	99.636	98.059	98.803	98.562	97.515	99.846	99.762	97.339	98.451	98.925	99.034	100.42	99.026	97.662	96.646	98.319	97.168	98.697	98.281	99.775	99.27	99.623	99.586
106.45	108.03	108.71	108.72	107.57	107.63	108.53	108.17	108.08	108.63	107.16	109.11	108.78	107.6	108.34	108.49	108.31	108.94	109.01	108.31	107.79	108.25	107.84	109.55	108.52	108.11	108.12	108.65	107.46	108.33	109.13	107.08	108.1	107.92	107.93	108.3	107.96	107.89	107.36	107.61	108.03	107.83	107.24	108.29	107.91	108.1	108.05	109.87	109.21	107.73
100.63	101.58	100.73	101.71	100.7	99.756	100.36	98.622	101.69	99.802	101.05	99.707	100.02	101.4	100.67	100.89	99.666	100.52	101.7	100.37	100.05	102.28	100.82	101.72	100.29	98.19	99.778	99.975	100.43	100.57	99.223	102.17	100.48	102.65	100.74	100.53	100.66	100.35	101.74	100.44	100.32	100.6	100.74	103.01	100.38	100.71	101.35	100.9	100.29	101.21
101.1	102.58	98.685	100.98	102.25	100.49	101.33	101.18	99.633	100.52	100.5	102	99.742	100.72	102.32	101.2	99.44	100.17	100.43	102.33	101.53	100.52	101.74	100.63	101.4	101.73	99.568	101.76	101.46	101.3	101.02	102.62	103.15	100.53	100.54	101.82	101.32	100.81	101.72	100.23	101.48	100.24	101.37	100.6	100.93	99.644	99.999	101.14	100.68	100.5
108.32	109.32	108.89	107.62	108.22	109.1	108.73	108.91	108.26	108.97	108.67	108.46	107.24	108.96	108.18	107.8	108.24	107.57	110.4	109.63	109.99	107.4	108.57	109	108.83	108.18	109.08	107.58	109.47	107.36	107.26	110.21	107.39	107.79	109.16	107.14	109.65	107.46	109.17	108.48	107.47	107.78	107.45	109.23	107.44	110.43	108.67	109.41	109.54	107.36
97.494	99.148	98.329	95.709	97.556	98.416	97.951	97.8	97.545	97.969	97.908	99.336	97.026	98.849	97.994	96.862	97.735	96.793	99.264	95.808	97.292	99.067	97.413	96.829	97.375	98.064	98.383	98.354	97.234	98.454	98.383	96.762	97.103	98.764	99.072	98.23	98.074	97.984	97.349	97.422	98.573	96.194	98.559	95.931	99.85	98.927	98.61	98.006	98.233	98.014
105.25	106.95	105.81	105.36	104.83	105.54	105.96	106.24	106.58	106.68	106.44	106.73	106.63	106.28	105.19	104.82	103.63	104.05	104.15	106.72	105.09	103.88	103.39	104.48	106.16	104.49	106.31	106.15	105.32	105.47	103.99	106.79	105.34	106.91	105.87	106.75	105.69	104.86	107.95	105.3	105.15	105.68	106.25	105.48	106.6	106.29	105.97	105.5	105.99	105.37
104.83	106.93	106.13	105.34	106.04	104.32	105.08	105.48	107.36	105.59	105.31	105	106.53	105.59	106.13	107.66	105.09	105.25	104.64	106.8	106.48	106.88	106.96	105.98	107.94	105.62	106.64	105.65	105.68	107.55	106.07	106.86	106.85	105.13	105.76	107.2	105.19	107.76	106.43	106.65	105.78	107.61	106.61	107.14	105.94	105.96	105.9	106.06	106.4	106.38
107.19	108.15	107.51	108.77	107.85	107.8	108.29	107.13	107.47	106.15	107.75	108.09	106.41	109.64	108.17	107.78	109.78	106.61	107.94	107.96	106.84	108.24	106.87	107.69	107.61	106.86	108.49	106.6	108.28	107.28	107.05	108.05	108.29	108.89	107.03	108.84	108.68	106.98	108.34	107.15	106.42	108.01	107.23	107.99	107.94	108.64	106.2	107.6	106.84	108.17
107.54	107.45	109.58	108.89	108.3	108.76	109.44	108.7	109.83	109.28	109.03	108.65	107.11	106.92	109.11	109.66	108.06	109.44	107.67	107.72	109.7	109.77	107.68	108.1	108.11	108.36	108.67	108.99	109.9	108.78	108.05	109.71	109.06	109.18	107.85	107.13	108.55	107.37	110.16	110.18	108.4	107.96	107.59	111.25	108.15	109.88	107.55	108.74	108.87	107.6
106.9	106.96	106.91	105.77	106.29	106.12	106.32	106.11	106.58	107.01	106.59	106.62	107.31	105.59	107.96	107.9	105.74	106.36	104.54	107.66	107.23	106.79	105.76	107.27	106.08	104.42	107.63	107.39	104.28	105.45	106.82	105.96	106.66	106.07	106.71	105.12	106.1	106.29	105.85	106.37	107.15	105.96	106.35	106.3	105.87	107.08	106.32	105.55	105.8	106.24
107.36	107.97	108.21	107.62	108.32	108.07	109.07	108.49	108.1	107.52	108.1	106.42	106.65	108.48	107.93	108.52	108.58	107.65	109.43	107.8	109.53	106.63	106.88	108.91	106.63	106.82	108.49	107.55	108.09	107.4	107.4	107.3	106.37	107.19	107.37	106.48	107.42	107.55	109.14	107.2	107.7	109.14	107.7	106.84	108.13	107.68	108.69	107.2	107.39	108.36
104.46	102.35	104.63	102.4	102.61	103.6	103.42	103.02	103.97	101.03	101.47	103.57	101.8	102.2	103.97	102.26	103.16	101.15	101.8	101.59	102.41	103.5	102.18	102.43	103.64	102.64	102.93	101.78	103.54	102.71	104.37	101.34	103.46	104.23	102.96	103.17	102.37	102.98	102.16	102.93	103.2	102.55	103.25	104.3	102.56	103.12	101.36	104.14	100.93	104.2
111.2	110.54	111.63	110.27	111.39	110.03	110.69	110.56	110.42	111.34	109.66	108.95	109.74	110.78	109.18	111.13	109.08	110.72	111.12	110.16	111.42	108.6	109.94	112.62	111.14	111.8	110.66	109.39	111.73	109.6	110.34	111.7	110.04	111.45	109.48	111.48	110.01	110.18	109.71	109.28	110.81	109.19	111.15	111.47	110.95	110.15	110.08	110.62	109.83	109.15
109.01	106.33	107.96	107.09	106.82	108.77	109.66	108.33	109.11	107.25	108.54	108.1	108.54	108.15	107.44	107.04	108.44	108.58	108.05	107.81	107.46	108.75	109.64	108.09	108.71	108.65	108.71	108.54	108.34	107.82	108.8	108.12	107.98	107.84	108.2	107.02	108.04	108.92	107.18	111.1	108.8	109.46	107.99	109.31	108.23	108.19	106.77	108.86	108.88	107.46
98.54	100.03	100.82	98.915	99.293	99.419	98.337	99.515	99.021	99.807	98.731	99.19	101.58	99.465	101.19	99.646	101.61	98.823	101.4	100.14	100.2	99.981	99.915	100.12	101.07	99.13	101.48	101.3	100.97	100.72	100.44	100.16	102.05	100.87	100.67	101.41	100.21	99.239	101.64	101.02	99.372	99.588	100.68	100.25	100.14	99.918	98.609	99.576	99.746	99.867
104.36	105.16	105.77	106.6	103.85	104.64	106.02	105.73	106.15	106.66	105.34	105.76	105.39	105.9	105.05	107.21	105.01	105.11	104.62	105.07	103.27	106.11	106.01	106.21	105.39	104.6	106.73	106.42	105.71	105.11	105.5	106.78	106.11	107.28	106.85	105.1	105.38	104.89	105.45	105.93	104.44	105.26	105.12	106.58	107.59	105.39	104.46	106.81	104.76	103.7
107.26	110.44	107.32	108.49	108.4	109.38	108.44	108.11	107.33	108.73	109.27	108.52	110.06	108.96	107.84	107.76	108.32	109.88	108.74	108.93	109.15	109.09	108.8	107.62	109.23	110.45	108.35	107.67	108.48	107.26	107.41	108.07	108.93	108.05	107.73	109.95	109.7	109.1	108.41	108.98	107.6	109.17	108.23	108.48	108.07	108.06	108.05	107.58	109.95	108.96
105.02	106.46	106.65	106.16	105.17	104.7	107.37	105.01	106.8	106.48	107.96	103.84	106.7	106.2	106.47	106.79	104.84	105.36	107.21	106	105.61	104.62	106.19	104.69	104.9	105.48	107.55	104.36	105.52	105.59	104.81	103.44	104.08	106.27	106.71	105.67	106.04	106.16	105.08	106.32	106.23	104.29	105.77	105.15	105	104.47	107.28	103.38	105.5	104.92
104.65	105.2	107.38	107.5	106.08	106.89	105.77	106.72	105.76	107.06	104.59	107.05	106.43	106.51	105.73	105.09	106.23	104.55	108.28	106.42	107.45	106.64	107.27	106.06	106.12	105.38	105.17	104.85	106.7	106.01	104.52	106.41	104.99	106.55	107.23	107.52	107.62	107.27	106.5	108.81	106.07	105.21	105.96	107.62	107.85	105.79	106.63	106.78	106.72	106.38
100.24	99.348	98.273	98.895	100.9	98.407	101.23	99.638	97.692	99.202	97.344	97.793	98.998	97.845	98.932	97.219	98.328	98.409	97.975	98.923	98.432	98.026	98.882	98.654	98.028	97.291	98.093	98.564	100.17	99.522	99.284	98.12	98.887	101.06	97.003	99.984	99.825	99.354	99.928	97.733	98.035	98.171	100.08	98.602	98.898	98.251	98.047	99.379	98.571	99.376
106.65	106.87	105.7	106.16	107.82	106.29	105.63	106.34	107.26	105.98	106.89	106.88	106.35	106.17	107.69	106.84	107.35	106.38	108.59	106.82	106.36	107.54	106.14	106.47	105.58	107.09	105.77	106.6	106.12	106.03	106.69	106.65	107.28	105.21	105.88	105.42	106.28	103.95	107.19	106.96	105.44	105.39	104.97	107.49	106.52	106.82	106.16	106.52	106.6	105.21
105.17	106.87	105.11	105.13	106.67	106.02	105.31	107.83	105.03	105.83	104.89	106.3	105.39	106.4	105.49	106.23	103.72	105.08	104.51	106.43	106.6	106.04	104.89	105.29	105.24	105.35	107.28	104.13	106	106.13	106.17	105.1	105.94	105.98	105.79	106.2	105.49	104.79	104.73	105.53	105.17	107.44	106.07	107.15	104.87	105.56	106.45	105.39	106.22	105.44
107.04	105.54	105.28	107.02	106.07	106.36	105.48	105.5	104.88	105.62	107.12	106.47	107.54	105.71	107.75	106.81	104.69	106.85	107.15	106.61	108.49	106.65	106.83	106.85	106.52	106.58	105.76	106.67	106.95	105.48	107.36	108.42	106.06	106.85	106.9	107.84	106.3	106.88	106.93	106.51	105.47	106.65	105.65	107.09	107.11	106.79	108.19	108.11	107.06	106.74
107.6	109.84	107.33	106.83	108.6	107.78	108.97	107.26	106.68	108.19	107.88	107.32	107.96	107.53	107.59	106.61	107.64	108.37	107.68	107.72	108.43	108.13	107.68	106.98	108.35	107.28	106.93	109.17	108.11	108.21	108.98	108.51	107.17	108.07	108.1	108.64	107.7	108.45	107.38	109.6	108.58	106.76	108.66	108.67	107.78	106.28	108.4	108.59	108.85	108.04
97.024	97.801	97.639	100.43	99.644	100.55	98.981	98.823	99.103	100.29	98.404	99.533	99.633	99.833	99.345	97.196	99.011	98.205	98.579	97.222	99.083	98.586	100.3	99.442	98.523	96.823	99.211	98.682	97.985	98.019	97.826	98.934	100.01	99.391	99.004	99.747	100	98.111	97.294	97.292	98.543	99.276	99.453	99.082	99.928	97.261	99.463	98.535	98.944	98.603
108.45	108.29	107.89	106.47	110.39	107.67	107.66	109.59	107.82	106.35	108.79	108.51	108.05	107.78	106.38	107.58	107.69	108.16	105.53	108.47	106.66	106.1	107.64	107.36	107.13	108.01	105.37	107.54	107.4	107.12	108.76	107.76	108.44	107.31	106.85	106.94	107.95	107.56	108.77	106.91	106.76	105.55	107.33	109.29	106.04	107.82	107.64	107.83	107.39	108.92
104.15	106.08	105.3	106.68	105.5	105.78	105.54	104.63	104.73	106.53	105.33	105.61	105.81	105.48	103.17	107.23	105.9	105.43	106.13	105.23	104.62	105.42	104.87	106.44	105.36	106.62	106.31	105.16	105.73	104.49	103.44	106.19	106.82	105.26	105.02	104.95	106.78	106.81	105.52	105.99	104.95	104.89	104.9	105.31	106.42	104.99	104.65	106.46	104.82	104.05
108	107.88	108.01	109.66	109.07	107.96	106.67	109.54	108.25	108.38	109.15	106.94	108.68	108	107.93	107.97	109.66	107.73	107.97	108.48	109.47	110.58	107.4	107.27	108.93	108.68	109.39	109.26	108.39	109.3	108.85	106.7	108.6	106.16	109.97	108.33	109.25	107.8	108.5	108.15	108.18	109.23	110.97	108.08	109.79	107.28	108.48	109.78	108.75	108.77
106.66	105.84	106.11	106.26	104.28	105.4	104.87	106.72	105.67	106.75	105.8	105.74	107.41	105.95	105.68	105.72	105.32	107.95	106.53	104.74	106.33	106.01	105.38	106.62	105.02	104.87	106.3	105.1	105.13	106.6	106.13	105.22	105.08	105.66	103.95	107.13	106.1	105.06	105.71	105.36	106.98	105.78	106.49	106.68	106.91	105.84	105.91	105.65	106.29	107.17
107.77	108.13	107.54	108.9	107.43	109.02	106.85	107.5	107.26	108.28	107.5	109.15	107.79	106.4	107.55	109.11	109.41	107.31	107.73	106.88	108.17	108.08	108.43	108.66	107.53	107.13	107.26	108.48	107.79	106.94	106.87	106.94	105.76	106.91	107.68	107.51	108.46	107.66	106.19	109.42	107.99	106.63	107.2	108.56	107.98	108.38	106.71	107.11	107.15	107.57
107.31	108.83	108.23	109.32	107.07	108.09	107.94	108.84	107.36	108.08	107.39	108.73	108.59	108.26	106.33	107.04	107.49	107.3	108.05	107.89	108.3	108.38	107.21	106.75	108.21	107.5	107.33	105.75	108.43	107.48	107.68	107.81	106.82	107.43	106.97	106.56	106.91	109.49	108.05	108.82	107.08	109.2	106.8	107.25	106.92	106.88	107.27	109.09	106.73	108.21
104.43	105.42	104.76	106.92	106.44	106.19	106.07	105.6	106.68	105.33	104.76	104.96	104.97	104.76	106.32	106.33	105.87	105.32	106.19	104.31	105.13	106.14	105.07	105	105.57	104.95	105.89	106.98	106.38	106.05	105.8	106.77	106.12	105.27	105.68	106.45	105.64	105.46	104.23	107.29	105.48	106.9	106.96	105.7	104.8	105.81	105.73	104.53	105.57	105.45
107.02	107.93	107.66	107.13	109.12	109.41	108.34	109.03	108.16	108.33	109.04	108.71	107.42	107.7	107.59	108.51	107.25	108.32	109.52	108.64	108.49	107.09	108.31	108.59	107.84	108.22	108.1	108.02	108.47	108.34	108.52	108.53	108.85	107.61	109.42	108.16	108.44	108.9	108.8	108.58	107.4	108.11	107.61	107.25	107.51	108.88	107.19	106.92	107.17	106.9
97.878	99.171	98.638	98.854	99.717	98.498	98.545	100.49	100.04	97.868	99.365	98.653	99.313	98.731	98.578	99.779	99.642	97.814	97.478	99.354	99.666	99.03	100.2	98.532	100.46	97.272	98.537	98.929	98.562	99.968	99.704	97.489	98.806	98.706	98.46	100.54	98.501	98.915	98.466	99.184	99.049	98.914	100.49	97.977	99.69	97.832	98.79	99.28	98.782	99.199
105.62	104.93	104.49	106.2	107.64	107.23	107.88	104.71	107.56	105.01	105.56	107.5	106.39	106.83	106.72	108.42	106.76	105.01	106.68	106.65	107.66	107.35	105.78	107.81	107.46	106.79	105.51	106.83	106.5	107.65	105.81	108.06	105.69	106.27	107.08	105.5	107.73	107.88	106.61	108.18	105.38	106.74	106.99	106.37	107.27	105.96	107.47	105.07	107.4	107.14
100.38	98.94	100.58	100.92	100.99	100.98	100.29	100.66	99.891	98.95	101.16	100.45	100.25	99.433	99.833	100.03	98.944	101.63	99.73	100.52	100.35	101.1	101.23	99.851	100.3	99.668	101.3	99.771	100.77	99.724	99.045	99.317	100.69	99.78	101.2	99.115	99.197	102.48	101.05	98.761	99.617	100.86	99.819	100.15	100.12	100.19	100.23	99.654	99.645	101.05
105.76	106.05	104.61	107.56	105.66	104.53	104.91	105.73	107.06	105.62	105.65	106.63	104.33	104.65	107.72	104.49	106.53	105.04	106.35	104.7	105.47	106.43	104.23	106.06	106.51	106.27	107.89	105.45	104.05	105.52	105.84	106.61	106.02	104.71	105.09	104.56	104.66	105.38	105.32	103.95	105.8	105.41	104.11	103.91	106.45	105.11	107.31	105.41	105.75	105.46
105.31	104.66	105.63	105.77	103.97	107.09	106.09	106.16	105.65	104.77	105.79	105.47	106.21	106.7	104.76	105.42	104.72	105.74	105.16	106.36	105.56	105.2	106.08	106.04	104.58	106.18	106.37	105.9	106.13	103.89	106.74	105.79	104.77	105.4	105.03	106.01	105.42	107.09	104.36	105.06	105.28	106.54	108.15	104.84	105.65	105.11	105.25	105.93	107.2	106.02
107.41	109.34	108.97	108.08	108.84	108.62	108.69	109.03	108.47	108.07	108.8	107.73	107.34	108.33	108.71	109.76	109.19	107.62	107.41	106.57	108.06	107.55	108.81	109.08	107.78	107.06	107.48	108.18	109.53	108.29	107.57	107.9	107.92	108.55	107.3	108.62	107.33	109.26	108.41	107.96	107.73	107.45	107.05	107.94	108.26	108.95	108.57	108.38	106.06	109.63
99.395	100.34	97.377	98.723	98.917	97.792	99.929	97.826	99.88	99.188	99.228	98.495	97.28	97.938	98.252	97.998	98.955	99.122	97.409	99.469	100.04	99.157	98.78	100.48	98.954	99.774	99.424	98.42	98.734	99.154	99.641	100.25	99.225	98.699	99.706	99.081	100.64	99.387	100.17	99.651	99.812	98.031	98.343	99.677	98.742	98.998	97.613	98.741	98.103	98.028
106.79	106.14	107.09	106.98	106.55	105.92	107.45	104.77	106.35	107.82	106.16	106.53	106.91	106.02	106.47	106.52	106.61	106.09	108.1	106.57	105.25	107.48	106.12	107.5	106.04	106.23	106.23	109.15	106.83	105.73	105.41	107.09	105.5	107.23	106.96	108.3	104.7	106.01	106.71	105.93	106.51	106.98	106.57	107.59	106.81	105.86	107.36	106.15	106.24	106.15
107.58	108.39	106.43	109.25	109.47	107.87	107.4	106.99	106	108.41	108.28	107.18	107	106.18	107.42	107.49	109.54	108.65	106.99	107.35	107.03	109.03	108.46	108.57	107.79	107.81	107	108.57	107.77	107.46	107.68	107.9	108.51	107.05	107.43	107.28	108.29	108.41	108.44	106.41	107	107.54	107.35	106.47	106.88	107.82	108.29	105.28	108.43	107.2
105.45	105.68	105.74	105.54	103.97	104.6	105.11	104.66	105.51	105.64	107.15	106.07	107.36	106.42	105.04	106.55	105.93	106.05	104.61	105.11	107.03	105.55	105.61	107.69	106.04	106.16	105.17	104.52	106.07	104.6	105.94	105.32	106.6	105.19	105.91	103.38	104.53	105.59	105.55	105.41	104.81	107.19	106.79	105.12	105.38	105.09	105.4	106.37	105.57	105.6
99.154	100.84	98.717	100.16	100	99.634	100.02	100.43	99.003	99.826	100.34	100.17	100.89	101.14	100.33	100.79	99.775	101.21	100.45	99.94	100.44	98.018	101.25	99.171	99.73	101.63	98.922	98.814	100.25	99.829	99.375	100.36	100	99.913	100.03	100.36	100.87	98.667	100.89	99.292	100.32	100.65	99.996	100.41	100.68	100.2	101.72	98.933	98.943	98.525
108.66	107.3	108.58	107.5	107.59	106.3	108.18	108.87	109.19	107.72	109.14	108.49	106.7	107.07	107.01	106.75	106.88	107.48	108.02	108.66	108.1	107.98	106.98	108.41	108.25	106.79	107.03	108.01	108.3	108.11	109.74	108.92	108.2	108.28	107.89	109.26	109.29	108.24	108.38	109.42	107.78	108.95	108.41	109.38	107.74	108.05	110.42	108.09	107.68	108.76
102.97	99.282	101.8	100.71	99.123	101.71	101.5	101.01	98.497	100.69	100.85	100.92	101.05	99.96	100.66	101	100.65	99.521	100.32	99.535	101.44	102.16	101.47	100.76	102.62	100.75	99.238	98.848	101.5	102.06	100.98	100.23	101.63	98.277	101.6	101.32	99.678	101.06	100.45	101.95	102.61	100.81	100.41	100.37	100.34	101.69	101.34	100.53	101.56	101.42
105.14	105.31	105.1	105.99	106.58	104.35	106	105.74	105.73	105.38	104.09	108.55	105.69	106.14	105.16	105.68	105.35	104.47	104.44	105.37	104.28	105.97	103.85	105.86	105.38	104.29	105.96	106.37	106.21	106.63	106.07	105.51	105.28	105.8	108	106.16	104.61	104.94	106.93	104.96	106.4	104.72	105.4	104.49	107.29	107.21	105.87	106.06	105.22	105.26
105.93	106.84	107.77	106.68	106.81	108.76	107.29	110.02	108.53	108.83	105.87	107.76	108.28	106.89	109.09	107.87	105.82	107.2	107.26	107.25	108.36	106.91	105.7	107.88	108.92	107.75	107.28	106.41	106.75	107.18	107.84	109.45	108.34	105.78	107.88	109.01	107.08	108.69	106.56	108.1	107.64	108.32	105.8	107.19	108.49	106.51	107.94	108.48	106.44	107.43
97.98	99.409	97.527	97.842	97.602	98.213	97.174	96.883	97.829	98.51	97.277	99.018	98.881	97.327	98.925	98.457	99.044	99.168	98.01	97.462	95.608	97.269	99.271	98.854	97.353	96.765	97.562	97.918	98.588	97.885	95.823	98.062	96.946	97.802	97.811	98.355	97.224	96.507	97.217	97.131	98.478	97.358	97.965	97.828	99.011	97.206	98.341	99.24	98.373	98.513
108.03	107.67	108	106.95	107.79	109.35	107.72	108.03	106.09	109.41	107.27	106.87	109.34	106.73	108.37	108.18	108.08	107.67	106.72	107.44	108.78	108.56	108.11	108.38	108.18	108.46	109.43	107.56	108.59	106.33	109.21	109.05	106.43	107.75	107.04	108.31	108.89	108.3	107.6	108.33	106.87	107.4	109.31	107.75	108.53	107.18	107.33	107.56	108.64	106.59
107.19	107.45	106.68	107.56	107.64	108.93	107.95	107.78	107.75	108.08	107.56	108.43	108.54	107.1	107.11	107.38	108.49	107.57	108.29	107.13	106.91	107.88	108.79	108.55	108.22	108.38	106.59	106.79	109.2	108.15	109.43	108.2	108.7	107.23	107.77	107.41	107.75	106.68	106.46	109.42	106.39	108.94	108.59	108.12	108.09	106.47	108.62	107.95	108.21	108.94
105.02	106.47	106.95	105.41	107.28	106.32	106.47	104.14	106.75	107.97	105.59	107.15	106.33	107.15	104.94	106.67	107.57	106.6	105.87	106.5	106.21	105.73	105.6	105.31	106.23	105.85	105.9	108.27	106.82	107.56	106.63	106.03	105.96	106.79	107.38	106.42	107.26	107.32	106.74	107.12	106.81	106.74	107.68	105.62	106.28	106.63	105.84	109.01	105.85	106.46
104.92	106.3	104.45	106.95	106.91	105.65	106.49	106.09	105.68	106.36	105.95	105.73	108.5	107.04	105.27	103.92	105.74	107.06	105.45	107.68	105.53	107.56	106.51	104.46	107.56	106.19	106.48	106.59	105.58	106.6	107.17	105.5	106.02	106.71	107.83	107.62	106.26	106.28	105.72	108.21	106.21	107.89	106.6	104.41	107.38	106.08	106.65	105.28	107.11	104.86
110.02	108.03	108.53	107.74	108.2	105.63	109.25	106.68	107.93	108.42	108.15	109.29	108.55	111.06	108.44	109.33	107.87	108.48	108.61	107.71	109.85	109.74	108.07	107.96	107.61	108.72	108.33	108.15	109.26	109.12	109.02	108.64	108.06	108.53	107.1	108.6	107.45	106.12	107.4	109.89	107.7	107.87	108.21	108.53	109.64	107.59	107.63	110.36	108.61	109.41
106.17	104.74	105.33	105.53	106.22	106.03	104.08	106.22	105.69	106.89	106.76	106.42	105.55	104.7	106.61	106.43	107.75	106.1	107.53	105.74	105.66	104.99	104.44	104.68	106.36	105.51	107.27	106.34	106.31	106.41	105.4	104.8	105.24	104.65	105.34	105.04	105.02	105.71	104.87	105.7	105.64	105.33	105.5	105.13	106.52	104.85	106.11	105.27	107.61	106.31
106.3	108.27	106.79	107.49	108.09	108.03	107.68	108.85	108.37	109.29	108.12	107.79	107.95	109.43	107.65	106.9	106.66	107.9	107.9	107.97	108.9	107.49	107.3	107.94	107.91	107.37	107.8	106.24	107.9	107.58	108.5	107.23	107.59	109.08	108.27	107.92	107.05	108.96	107.89	108.03	109.32	109.1	108.24	107.94	106.86	108.97	106.46	108.07	108.34	107.77
100.5	101.73	99.277	101.12	100.71	98.756	100.95	100.83	101.36	100.69	100.49	99.851	101.5	99.676	99.863	100.1	102.2	100.86	100.82	99.35	100.29	100.79	100.73	101.13	99.941	100.81	101.9	100.65	100.24	99.143	100.75	101.12	101.32	100.06	99.152	99.255	100.06	101.8	98.806	100.14	99.317	100.26	101.18	100.15	99.608	102.08	100.37	100.53	99.726	99.067
106.36	106.58	104.84	106.34	108.41	106.04	104.4	106.03	105.48	106.12	105.5	108.01	104.55	106.05	105.44	105.23	107.2	106.75	106.04	105.55	105.21	107.75	106.83	106.65	105.34	106.02	108.26	105.05	106.92	105.55	106.53	104.76	105.52	106.77	105.62	106.31	105.47	105.2	105.63	106.39	105.91	104.83	105.9	106.24	106.77	106.82	105.24	105.64	105.99	106.01
109.41	110.47	109.79	110.66	110.95	110.4	109.21	109.66	110.63	111.18	110.3	109.91	111.13	109.6	110.68	110.84	110.18	109.91	111.8	109.42	110.61	110.82	110.96	110.65	110.02	110.97	110.7	109.51	108.83	110.5	109.67	111.94	110.2	111.04	110.17	110.05	111.18	109.92	110.01	110.33	109.04	110.37	111.13	111.48	109.38	110.2	110.43	110.04	109.6	109.56
107.12	108.92	107.21	108.1	107.42	109.68	109.27	109.18	108.04	108.26	109.73	109.49	110.34	108.58	107.75	109.05	107.37	109.8	107.56	108.54	108.02	109.07	110.18	110.11	108.47	108.25	108.34	110.5	107.07	107.49	109.64	108.99	107.53	109.24	110.3	108.31	108.17	108.88	110.36	109.86	108.79	109.09	106.89	108.36	107.92	108.17	108.59	109.32	108.69	107.95
107.45	108.14	107.7	107.51	107.28	107.12	106.56	107.58	107.09	109.63	107.86	107.44	108.25	106.56	107.03	106.15	107.42	107.08	106.51	107.68	107.99	108.8	107.42	108.27	106.12	107.82	108.54	107.69	107.86	108.19	106.32	108.53	108.94	105.89	108.33	108.91	108.15	107.33	108.6	106.18	108.81	107.35	107.04	107.3	107.01	108.23	108.66	107.37	107.61	107.23
108.01	108.3	108.47	107.94	108.54	108.07	109.02	109.04	110.24	108.14	107.55	108.93	109.17	108.28	107.91	109.39	108.88	108.46	109.31	109.9	108.28	108.52	107.58	108.29	107.61	108.3	107.86	108.11	109.67	109.23	107.93	108.68	107.69	106.58	109.6	108.29	108.7	108.05	108.18	107.83	107.83	107.62	108.67	107.47	107.1	108.17	109.61	109.05	108.6	107.86
106.78	106.03	106.48	107.13	106.91	104.1	106.59	106.73	106.04	105.85	108.6	106.32	106.58	106.56	106.97	105.53	108.66	105.65	105.98	106.52	105.87	106.4	107.76	106.01	107.65	106.47	104.45	107.22	105.52	107.68	105.75	106.93	106.9	108.26	107.6	105.57	107.43	105.16	105.74	106.25	105.68	104.4	107.43	106.3	107.56	107.73	106.36	106.34	105.08	105.69
101.41	102.54	101.06	101.5	99.458	100.32	101.29	100.9	101.73	101.87	102.41	100.51	100.01	100.59	101.25	102.1	101.38	100.03	101.16	101.19	99.257	101.45	100.04	98.826	100.27	100.87	100.3	100.24	101.43	103.01	100.83	100.57	100.25	100.26	101.02	101.56	100.57	100.49	99.522	100.32	101.14	99.732	98.62	99.811	100.08	100.4	100.87	100.14	100.72	99.538
108.24	108.19	107.42	109.37	108.85	107.8	108.35	108.78	108	107.93	108.62	108.17	107.86	108.87	108.96	108.4	107.79	107.58	109.97	107.75	107.7	107.97	108.05	108.48	108.9	109.02	109.29	107.36	108.24	109.42	108.69	108.05	109.34	108.65	107.81	108.36	106.29	109.12	107.55	107.67	109.23	108.42	107.52	106.25	107.94	108	110.62	109.12	106.95	108.51
98.635	98.118	98.674	98.131	97.819	97.08	97.689	97.547	97.962	98.662	99.915	97.739	99.01	99.651	97.92	98.056	97.76	97.284	97.604	97.432	99.027	99.294	96.07	98.988	97.117	98.255	97.605	97.644	96.972	98.781	99.16	98.66	98.287	96.999	99.105	97.466	98.251	97.307	98.062	98.753	98.554	97.678	95.634	98.053	98.582	99.189	95.671	98.499	98.532	98.859
105.28	107.08	105.63	105.44	104.38	104.29	104.22	105.58	105.68	105.82	106.01	106.7	105.48	107.3	104.35	104.93	105.16	105.5	104.65	106.58	104.89	104.9	106.54	104.8	103.14	105.44	105.69	106.06	106	105.51	106.02	104.8	105.82	105.88	106.63	106.86	105.44	105.85	104.43	105.73	102.78	104.64	105.53	103.65	105.4	105.39	104.23	106.51	105.99	106.13
106.39	106.94	106.67	105.97	105.85	107.17	104.71	106.91	107.54	106.5	105.91	107.05	108.15	105.4	107.18	105.93	106.41	104.47	104.2	105.72	105.29	106.01	107.81	106.46	106.72	106.97	108	104.92	107.16	105.66	105.68	105.37	106.54	108.05	106.35	107.08	105.88	107.32	104.85	104.72	107.06	104.86	105.92	106.93	105.54	108.11	105.16	106.93	106.49	106.87
107.86	107.77	109.09	107.4	108.76	108.32	106.56	108.59	107.74	108.11	109.11	107.89	107.91	107.47	107.9	108.22	107.22	108.68	108.32	108.59	108.47	108.24	108.06	108.7	108.76	107.7	109.66	107.43	108.92	107.82	106.91	107.97	108.38	109.05	108.38	109.78	108.78	108.63	108.18	107.38	107.36	109.06	108.07	108.73	108.06	108.51	107.57	108.31	106.06	108.68
106.22	105.46	107.95	107.09	105.6	107.9	106.52	105.37	107.18	106.37	106.85	105.94	105.66	105.9	105.74	106.36	106.07	105.32	104.98	105.48	104.91	104.92	105.9	106.14	107.13	104.32	106.31	106.71	106.22	105.66	106.9	104.58	105.35	106.94	106.38	107.39	106.3	107.1	104.93	105.64	106.68	106.62	106.47	106.19	103.94	107.06	105.7	106.84	105.67	105.54
98.319	97.361	97.517	97.362	96.057	97.688	96.981	97.131	98.298	98.258	97.372	97.715	96.776	97.497	98.436	97.715	98.026	97.675	98.831	97.639	98.298	98.356	97.085	99.066	98.197	98.868	98.95	98.189	99.259	99.159	97.18	99.095	96.723	99.389	97.738	97.587	97.705	98.118	98.123	97.638	97.129	98.128	98.203	97.226	98.701	98.878	98.785	97.913	97.848	98.097
100.66	101.87	100.58	100.85	101.11	99.624	100.9	101.95	98.746	101.16	101.55	101.91	100.72	100.29	100.58	101.41	100.06	101.34	100.08	102.98	100.32	100.97	101.19	99.654	101.51	99.85	102.08	99.887	101.93	99.396	102.04	101.92	99.777	100.92	102	101.66	100.95	102.09	101.04	100.43	102.02	103.36	100.38	100.43	101.79	100.71	101	102.02	101.17	99.48
108.22	108.18	108.43	107.66	107.34	108.08	108.12	108.65	108.93	108.67	107.69	107.69	108.26	109.2	106.93	110.5	108.62	107.44	108.18	108.77	108.12	108	108.3	108.64	108.83	110.26	109.62	108.09	107.13	109.84	109.61	108.77	108.63	107.87	109.58	108.47	109.22	107.82	108.84	108.78	107.7	107.05	107.7	106.08	108.84	108.22	108.61	108.53	109.11	109.41
100.92	99.364	100.8	101.29	101.04	100.65	101.28	100.55	101	98.76	100.2	100.22	101.21	100.7	99.159	100.53	100.86	100.03	100.06	100.96	100.6	101.23	99.428	99.358	100.73	100.42	101.78	101.24	100.37	100.51	99.886	100.56	99.302	100.55	99.344	100.81	99.314	101.5	99.731	99.113	99.397	99.438	99.467	99.896	100.29	99.901	99.855	100.91	99.623	99.18
107.19	108.13	106.48	106.51	104.54	106.35	105.38	106.43	105.89	106.01	106.01	106.52	106.58	105.04	106.66	106.19	105.65	105.68	106.42	103.85	104.59	104.91	104.73	105.51	105.34	105.75	105.41	106.02	105.15	105.72	105.72	105.38	105.54	104.86	106.06	105.1	106.71	104.61	107.1	105.51	105.99	105.5	105.71	105.82	104.92	106.34	105	105.65	106.36	106.24
106.92	106.24	106.25	106.81	106.41	105.78	106.86	106.7	104.93	106.17	106.14	106.7	104.41	106.4	105.6	106.46	106.01	105.03	105.32	106.17	105.85	107.19	108.07	105.48	107.26	105.73	107.49	107.01	105.56	107.18	106.17	107.34	106.95	106.62	106.35	107.14	106.6	107.98	105.39	106.02	107.6	107.65	105.59	106.32	106.79	106.21	105.84	106.78	106.16	106.5
98.234	97.647	98.729	98.132	98.448	99.331	98.219	98.065	98.401	99.542	100.92	98.815	98.609	98.251	100.14	99.167	100.13	97.922	98.909	99.216	99.138	97.409	98.958	97.738	99.035	97.742	99.564	99.904	97.751	99.03	98.507	97.825	99.858	99.835	98.133	99.605	98.723	98.48	99.023	97.263	98.34	98.255	99.235	98.627	96.774	98.426	97.983	100.08	97.42	98.876
99.92	98.784	99.318	99.51	99.112	98.549	100.09	97.207	98.898	99.326	100.28	99.478	99.515	99.239	98.871	100.37	97.739	98.732	98.429	99.528	99.915	98.86	98.979	98.687	97.858	98.741	97.262	99.125	97.745	99.816	99.567	99.249	98.304	99.717	98.148	98.672	98.824	99.615	97.554	98.95	101.5	99.715	97.554	98.687	98.971	98.823	98.19	97.862	98.76	100.7
108.32	106.79	105.69	107.21	106.73	107.24	105.2	107.04	104.97	107.87	106.37	106.31	107.21	105.33	107.35	105.61	104.66	105.82	106.13	106.44	105.98	107.44	106.07	106.78	107.73	107.44	108.21	105.76	105.99	107.05	107.59	108.12	107.23	106.64	107.88	108.54	107.52	106.19	104.85	105.95	107.37	106.73	105.14	107.6	106.14	107.21	107.25	105.3	107.17	107.85
105.68	105.94	106.51	105.7	105.6	104.97	105.85	105.88	105.45	105.72	103.78	105.02	107.3	104.98	105.11	106.4	106.83	106.25	104.87	106.78	104.14	106.56	105.12	105.54	107.15	104.68	104.64	105.99	105.74	105.37	105.31	106.89	107.15	106.38	106.07	105.92	106.49	105.05	106.77	107.3	105.71	106.36	106.82	105.43	105.55	106.01	105.99	106.31	106.54	105.84
101.49	103.31	102.3	100.94	102.06	101.59	101.34	101.07	101.14	101.35	101.49	101.82	101.08	100.4	102.21	99.394	99.865	100.7	100.59	102.33	101.86	100.11	100.61	100.56	101.26	102.59	99.857	101.88	101.89	101.53	99.917	101.63	99.813	101.24	100.92	100.35	99.718	101.42	101.22	100.77	100.9	100.42	100.78	102.37	100.44	99.518	99.703	102.34	99.784	102.05
106.4	109.25	108.11	107.76	107.99	107.1	107.35	109.18	109	106.46	107.97	107.83	108.11	108.19	109.56	109.1	108.79	109.39	109.06	109.26	108.48	106.68	108.51	108.66	107.73	109.25	109.76	107.53	108.64	108.66	107.15	108.75	109.37	108.28	107.4	108.22	108.48	107.14	107.09	108.56	109.25	108.56	108.69	107.91	107.97	109.88	109.58	107.01	108.14	106.87
105.06	105.67	105.18	105.58	104.46	105.1	106.76	104.7	105.95	105.72	106.28	106.28	105.47	103.26	106.63	104.91	106.26	106.51	106.37	106.45	105.83	106.77	105.89	105.76	103.83	105.14	105.67	105.06	105.87	106.36	106.77	106.78	107	105.43	105.12	104.85	106.31	106.7	106.11	105.05	105.16	105.91	106.38	106.1	104.63	106.1	104.2	105.81	106.38	104.71
105.64	106.82	104.58	104.66	105.95	105.48	106.15	106.66	104.45	106.17	105.96	104.58	105.33	106.15	105.68	106.29	105.29	105.55	104.96	104.36	106.18	104.24	106.43	106.01	106.44	105.65	104.94	106.25	104.83	105.43	105.22	105.27	106.25	105.85	105.35	106.17	105.36	105.62	105.14	105.69	105.08	104.22	103.34	104.61	105.65	105.1	106.58	106.68	104.38	105.5
105.26	105.04	105.92	105.83	104.95	105.14	105.08	105.34	106.09	105.92	106.87	105.43	106.67	105.34	105.34	106.15	106.74	105.86	106.81	106.63	106.72	106.34	105.22	105.66	105.06	105.67	106.09	105.74	105.09	105.5	104.71	105.29	105.74	105.16	106.56	105.3	105.69	106.48	106.11	107.45	106.93	105.34	105.23	106.17	105.23	105.89	105.2	105.31	104.42	107.41
104.6	106.32	103.58	107.17	107.21	104.33	105.93	105.94	106.36	105.16	105.83	106.36	106	105.56	106.07	105.05	105.68	103.96	105.09	105.15	105.7	106.11	105.45	106.47	105.68	104.13	105.05	106.04	104.66	105.69	105.17	104.77	106.23	105.82	105.67	104.5	105.14	106.71	107.51	104.23	105.77	106	105.44	104.84	103.95	104.92	105.2	106.2	105.25	106.17
97.887	98.601	98.357	98.016	99.459	97.489	97.215	97.942	98.008	98.461	97.212	98.583	98.114	98.859	98.032	96.515	98.637	98.436	97.307	97.867	98.323	97.626	99.421	97.308	97.941	97.354	96.933	98.195	98.564	97.717	97.439	98.177	98.679	98.102	96.522	97.232	96.736	98.128	97.366	99.851	97.298	99.401	96.624	97.627	97.471	99.544	99.552	99.082	98.379	98.611
105.42	105.07	105.93	107.03	105.22	105.82	106.11	105.78	106.69	103.64	106.04	104.86	105.97	103.49	107.05	105.04	105.11	106.76	104.53	105.7	104.8	105.7	106.34	104.97	105.89	105.92	106.75	106.96	105.24	105.52	105.32	106.44	105.2	105.45	104.47	105.77	105.51	104.23	104.59	106.18	104.81	105.4	104.65	106.8	106.61	106.23	105.09	105.87	104.05	107.27
107.52	107.84	106.4	107.62	108.16	107.58	108.95	108.94	107.71	108.72	108.28	106.91	108.05	108.39	108.94	107.68	108.86	107.55	109.43	109.18	108.32	107.99	108.08	108.21	109.09	110.04	108.69	108.73	107.72	107.35	106.96	107.64	107.96	106.59	108.45	109.64	107.61	107.97	107.65	107.96	107.19	108.92	107.53	108.82	108.53	108.64	109.16	106.99	108.85	108.86
105.7	105.88	105.4	106.25	104.17	105.51	105.22	104.53	104.5	105.63	106.7	104.51	104.97	106.73	105.55	106.7	105.43	106.55	103.67	106.58	104.86	106.05	105.56	104.95	105.88	104.41	106.22	105.34	105.37	105.13	105.8	105.8	104.8	106.27	104.5	106.56	104.61	103.19	104.93	106.3	106.25	106.79	104.8	105.95	105.46	104.51	106.41	106.24	106.13	105.81
99.74	99.363	100.3	99.907	99.303	99.931	100.55	98.75	99.842	99.797	98.781	100.57	100.12	100.39	102.35	99.026	99.265	100.92	100.91	101.09	102.66	99.708	98.806	101.42	101.06	100.54	99.411	100.24	99.874	100.03	100.19	99.974	100.42	99.77	101.08	100.22	100.52	101.03	101.19	101.45	98.334	99.892	102.18	99.031	101.23	99.578	100.55	99.775	99.502	101.17
97.219	97.31	97.667	97.334	98.825	99.283	98.379	99.584	97.776	96.642	98.122	97.169	98.122	97.855	96.734	98.42	98.545	98.387	97.251	97.62	97.985	95.95	98.864	98.335	97.655	98.301	98.19	96.957	99.006	98.394	97.119	97.383	98.485	99.16	97.774	99.163	98.393	98	97.647	97.295	97.022	97.212	99.259	98.771	97.252	98.872	97.866	97.423	98.203	97.791
103.86	104.77	106.91	106.81	106.26	106.16	104.35	103.97	104.7	106.17	105.3	105.34	104.86	104.59	105.44	106.15	106.57	105.26	103.91	104.88	106.21	102.48	106.08	106.6	105.65	104.71	105.16	105.33	105.33	105.57	105.96	105.33	107.38	106.25	105.94	106.29	106.15	106.37	105.85	106.38	105.41	105.42	106.2	105.98	103.89	106.32	105.82	106.78	103.97	105.97
97.71	97.459	97.699	98.207	97.14	98.886	98.678	99.569	97.667	98.003	99.901	97.701	97.756	98.64	99.114	97.283	97.529	99.476	98.276	98.582	97.147	97.168	98.669	98.81	98.993	97.99	98.081	97.725	98.399	99.455	99.256	99.242	98.485	97.753	98.454	99.192	96.877	97.029	98.581	97.942	96.643	97.99	98.177	97.703	96.303	96.724	97.785	98.797	97.483	95.661
107.05	105.54	105.03	106.25	105.69	105.94	105.11	106.86	104.65	105.36	105.67	106.23	104.78	104.96	106.14	106.53	107.7	105.24	106.38	104.64	104.77	104.77	105.76	104.96	104.54	106.66	106.08	106.17	105.89	105.75	105.64	105.14	106.55	106.74	104.96	105.85	104.82	105.8	105.06	103.82	105.63	105.43	104.34	104.94	105	105.6	104.72	106.01	106.67	105.21
97.788	97.653	96.752	98.005	99.763	98.907	98.204	98.919	99.299	99.487	99.479	97.893	98.682	98.83	98.936	99.645	99.553	99.209	100.7	98.903	100.32	98.203	98.436	99.408	98.443	98.574	98.684	98.985	97.591	99.398	97.752	98.793	99.25	98.897	99.031	99.146	99.98	98.423	99.185	98.519	99.022	99.228	97.35	97.972	100.44	99.865	97.5	98.749	99.836	97.017
[truncated: 499 more rows]
[truncated: 150 more columns]
