# Supplementary material for: Genetic dissection of main and epistatic effects of QTL based on augmented triple test cross design
Source: PLoS One. 2017 Dec 14;12(12):e0189054. doi: 10.1371/journal.pone.0189054 (PMC5730204; doi:10.1371/journal.pone.0189054)
Supplement: S10 Supporting Information — (ZIP) [file pone.0189054.s010.zip › z6_1650_0.8_5.csv]

103.5	101.65	104.06	103.88	101.12	103.54	103.08	104.47	103.69	104.22	102.1	102.49	102.7	103.4	102.99	102.16	100.77	101.94	101.02	102.8	101.11	102.26	104.65	104.77	100.94	103.47	102.57	102.88	100.95	101.46	103.62	104.02	101.01	102.4	104.34	102.78	102.37	101.75	102.4	102.32	103.37	102.37	102.93	104.61	102.28	102.3	103.45	102.91	103.06	103.57
97.807	96.094	97.373	96.516	98.121	98.297	99.551	99.426	96.772	97.091	98.29	98.987	99.631	99.619	98.772	97.902	98.594	95.695	97.671	97.806	97.593	100.63	98.475	96.583	99.196	98.21	99.553	96.874	96.942	98.251	98.979	98.194	99.637	98.697	100.7	96.79	97.698	98.564	97.846	99.4	98.559	96.693	97.633	96.786	99.203	98.169	98.972	98.062	95.703	97.365
111.97	109.73	108.44	110.74	110.74	107.43	107.87	109.5	109.16	108.05	106.17	108.18	108.63	109.96	109.11	107.95	109.54	104.88	109.29	108.63	110.19	108.23	109.65	109.25	110.42	109.24	108.63	108.58	110.13	107.55	106.3	107.54	109.93	105.99	109.19	109.53	108.55	107.48	108.43	109.92	109.33	108.9	109.2	109.13	107.31	109.24	107.49	108.6	108.45	108.56
104.87	106.91	105.22	106.13	103.38	105.59	106.74	104.99	103.64	104.93	106.98	105.21	105.55	106.23	104.93	104.43	103.72	105.95	106.52	106.68	106.98	106.69	106.27	104.95	105.21	104.49	105.86	105.67	108.25	105.42	105.82	104.63	105.77	102.56	104.85	104.18	106.58	105.6	106.21	104.49	105.74	104.37	106.27	105.66	107.25	106.15	107.98	105.76	107.04	102.74
100.77	99.65	100.27	98.509	96.52	100.09	99.2	99.953	100.13	98.127	101.23	100.23	97.993	98.666	98.762	97.113	96.148	98.107	101.55	101.22	97.414	99.551	97.911	96.776	96.443	97.74	96.211	99.517	99.831	99.96	101.17	98.406	98.686	96.908	98.879	98.242	98.789	98.993	99.19	98.342	98.907	100.41	100.34	99.636	98.061	97.335	98.179	98.802	97.563	97.51
108.82	108.05	109.68	106.97	108.82	106.98	106.47	109.09	109.38	107.97	106.6	108.53	108.25	110.12	107.28	106.24	107.62	107.12	107.78	108.72	108.45	107.96	107.82	105.6	109.01	109.28	108.37	109.03	109.29	107.98	107.12	109.19	107.7	107.08	110.28	109.17	108.08	106.03	108.94	107.35	108.5	109.23	109.32	108.89	109.02	108.7	106.63	109.66	107.71	108.37
105.36	103.99	107.36	106.17	105.53	106.99	104.23	106.02	105.79	106.53	103.45	106.19	105.55	104.6	106.31	105.66	105.02	106.8	106.16	105.98	105.97	104.65	104.2	107.79	106.25	106.08	104.52	107.1	107.52	106.9	105.83	103.94	105.33	106.69	105.56	106.06	105.59	106.15	104.02	106.35	105.64	104.77	105.55	107.42	108.12	104.37	105.11	104.3	105.88	105.15
110.13	109.63	112.06	109.99	110.39	110.65	109.12	108.99	113.54	108.58	108.89	109.41	111.64	111.15	112.51	110.23	110.28	111.06	108.91	111.16	109.5	112.47	110.76	110.36	110.78	110.8	111.95	108.69	109.56	110.43	111.45	110.06	109.48	109.71	109.65	110.81	109.2	110.45	110.9	109.47	109.94	109.95	110.73	109.41	108.94	111.49	110.6	110.29	109.37	109.1
107.66	105.48	107.03	108.78	107.58	107.03	107.21	106.44	110.78	107.08	109.97	106.74	106.17	109.7	107.35	107.15	106.25	109.74	107.24	108.68	108.4	107.67	106.89	108.47	108.44	107.56	108.03	106.46	108.68	109	106.58	106.58	109.09	110.87	106.35	108.79	107.78	107.38	108.7	109.73	109.3	106.72	108.65	107.23	110.35	108.17	108.12	107.43	108.29	106.6
105.99	107.06	105.36	105.71	108.07	104.06	105.63	105.53	105.15	105.63	105.64	103.03	104.87	104.79	106.95	102.39	106.82	105.45	106.65	106.41	104.16	104.81	104.8	106.38	108.36	104.94	106.45	108.34	107.76	103.26	105.02	105.7	105.65	108.7	104.92	106.09	107.53	104.67	106.99	105.64	105.8	103.77	105.83	104.03	108.59	104.67	107.51	107.77	105.16	104.85
107.19	108.72	108.09	107.01	107.99	107.47	104.48	105.81	106.53	107.66	106.51	104.36	106.18	107.2	106.11	106.19	107.35	106.3	106.11	106.92	107.45	108.69	105.46	109.21	107.76	104.64	106.32	107.19	105.31	105.35	106.68	106.83	103.7	104.82	105.58	105.38	106.28	105.99	109.53	106.9	106.22	106.8	107.57	106.7	106.9	106	104.91	106.02	105.73	105.84
98.347	98.133	97.607	99.099	98.101	100.44	98.241	97.457	100.01	100.21	98.48	98.321	98.205	98.066	99.294	97.646	98.479	98.933	98.71	98.242	100.03	97.664	98.116	97.646	100.12	96.111	99.164	98.444	99.562	97.208	99.454	97.617	96.288	99.65	100.48	98.847	98.28	99.893	97.78	97.491	99.696	99.124	98.209	99.412	98.123	100	97.041	99.631	99.291	95.238
99.976	97.711	98.358	96.328	97.585	96.75	99.243	97.15	98.468	97.2	98.733	98.461	95.57	98.808	97.08	97.332	98.012	96.35	97.778	98.044	98.152	97.248	97.417	97.45	98.027	98.97	98.054	97.035	99.522	97.573	95.773	98.976	101.46	97.517	98.217	97.012	100.21	98.343	97.778	99.483	99.397	98.498	97.984	99.402	96.71	98.191	97.569	99.055	98.417	96.025
109.24	110.71	110.09	108.86	111.12	108.89	110.55	109.72	111.79	110.12	112.1	110.03	110.65	110	109.69	108.63	110.26	111.58	111.01	110.68	111.74	110.41	109.71	110.61	111.55	111.57	111.03	111.57	107.94	111.05	111.45	108.15	110.42	109.92	110.51	111.97	110.13	109.6	110.62	109.31	112.32	109.45	107.87	108.37	110.01	110.89	109.34	111.02	112.06	111.29
101.1	99.578	101.62	101.41	99.448	102.38	100.91	101.65	101.98	101.18	101.22	102.97	101.55	101.45	100.35	101.65	99.082	100.85	100.62	100.93	102.09	98.045	99.778	99.61	102.49	100.5	101.49	100.49	100.99	103.22	101.28	101.28	101.9	103.38	100.09	101.43	101.78	101.85	101.03	100.52	101.49	99.266	99.27	103.28	100.14	99.598	103.06	101.74	101.54	99.59
106.57	105.81	105.39	106.67	106.49	105.39	109.21	105.82	105.4	105.12	108.25	104.99	104.99	104.86	104.7	105.05	105.23	107.37	105.48	106.51	103.77	106.24	106.7	106.85	106.99	107.14	104.51	109.27	105.11	104.79	104.81	103.76	105.62	104.39	106.7	105.39	105.67	105.11	104.56	105.88	107.13	105.66	103.81	106.28	106.87	105.51	105.21	105.9	105.35	105.86
105.46	104.05	104.45	106.53	107.78	104.14	102.7	107.87	106.33	105.59	107.71	104.96	105.63	106.24	107.41	105.79	103.07	104.69	105.53	105.85	105.15	103.53	106.34	105.47	103.59	104.3	107.52	104.78	104.56	105.44	105.65	105.83	106.81	105.47	105.38	105.91	104.47	107.41	106.34	103.54	104.67	106.5	104.46	103.21	103.87	106.24	105.86	105.18	103.89	105.48
106.37	106.24	107.83	107.41	108.18	107.58	111.65	107.49	107.37	108.92	106.75	107.31	107.26	108.05	106.24	109.1	109.83	108.7	108.39	108.01	110.1	106.97	109.94	106.97	108.77	107.43	107.18	109.24	107.73	108.15	107.26	108.56	105.59	108.8	107.04	111.17	107.17	107.04	106.9	109.83	108.48	105.99	108.26	108.44	107.72	110.82	107.51	109.22	108.51	107.16
101.29	98.453	97.492	97.418	97.75	98.135	97.453	98.212	99.034	98.583	98.399	96.921	98.169	97.348	97.463	97.351	98.045	97.747	96.198	99.235	98.573	99.591	98.754	97.143	98.566	97.626	99.066	97.779	97.786	98.944	97.325	99.058	97.038	98.074	98.226	97.989	96.623	97.636	98.588	98.902	96.912	98.19	97.941	95.876	98.268	97.745	96.541	96.959	97.972	96.338
105.87	104.22	105.67	104.48	104.12	104.51	106.1	104.87	105.23	105.53	103.21	104.84	104.32	108.45	105.81	104.01	106.67	106.94	106.39	103.37	104.97	105.31	106.04	106.66	104.61	106.67	106.03	103.46	103.88	105.43	105.76	107.73	105.9	102.82	103.89	105.49	108.35	104.88	106.74	102.39	104.42	107.39	104.79	105.64	105.91	107.92	104.97	106.94	106.65	107.59
99.261	98.364	100.4	98.393	99.163	99.297	99.034	97.934	98.555	100.03	99.784	99.182	99.456	98.383	98.472	98.906	98.689	98.515	97.639	99.34	97.38	98.523	98.652	97.36	99.643	97.8	99.925	98.148	99.017	97.379	97.886	96.723	97.514	97.295	99.211	98.561	99.401	99.223	98.31	98.221	101.64	100.68	97.03	99.015	98.364	100.59	96.608	101.45	99.922	98.017
106.89	107.15	110.24	106.58	107.31	106.41	109.13	109.39	105.62	107.16	110.12	106.71	108.39	106.62	106.38	107.19	107.93	109.75	110.25	108.51	108.78	109.2	109.94	108.98	108.36	107.16	107.16	107.87	108.19	106.28	107.43	108.35	108.28	108.05	109.66	109.07	108.82	107.41	109.04	108.34	106.59	109.73	105.42	108.12	108.09	107.25	108.21	108.75	108.36	108.39
104.95	105.9	107.18	107.54	107.38	107.99	107.33	106.76	106.19	104.9	106.8	107.98	107.15	104.26	106.2	106.75	105.6	105.17	107.07	108.04	107.49	107.19	106.37	105.72	105.12	105.98	106.04	105.16	107.38	108.62	106.39	107.32	104.62	104.25	105.44	105.22	109.33	106.69	106.57	105.67	105.6	105.87	106.12	105.98	106.51	105.04	107.81	107.06	106.08	105.2
105.17	105.17	106.51	105.34	106.12	107.58	106.19	103.81	105.9	106.23	105.11	105.35	106.62	106.54	106.69	104.91	104.88	104.04	107.53	105	107.43	104	104.97	106.22	106.28	104.09	106.79	103.89	108.28	104.89	106.97	106.88	106.09	104.46	106.06	103.91	104.05	105.55	105.31	105.59	105.63	104.49	103.57	106.86	105.28	105.96	109.22	105.8	107.75	106.12
98.268	102.05	98.475	99.81	99.683	99.949	100.96	101.67	98.518	100.92	100.65	101.73	102.13	98.532	100.09	101.39	101.56	99.46	99.987	100.51	99.497	99.787	99.516	102.28	99.544	99.456	98.331	100.01	102.43	98.07	100.28	98.511	100.48	100.02	100.33	101.12	101.33	99.344	100.76	100.14	99.94	99.39	99.585	101.73	99.942	99.577	100.12	99.896	98.783	99.736
102.1	101.79	102.63	99.297	102.17	101.31	100.77	98.112	102.3	100.06	101	100.71	100.93	99.161	99.954	100.07	100.57	102.1	101.41	101.44	101.5	98.92	101.05	99.154	100.96	99.388	100.97	100.49	101.75	99.097	101.21	102.3	100.44	100.36	98.945	98.512	100.13	103.56	99.1	101.42	101.55	99.925	98.461	99.363	102.42	100.27	101.38	101.16	101.12	100.25
104.36	106.32	104.06	104.38	106.76	104.16	106.86	104.17	105.07	104.29	105.78	105.44	106.12	106.24	103.89	105.28	105.49	103.93	105.79	107.18	105.08	106.12	105.75	104.66	107.48	104.61	103.84	106.92	106.89	105.16	103.99	105.71	104.44	104.93	103.92	107.05	104.66	103.29	104.09	107.33	102.88	103.5	106.99	104.15	106.16	106.53	104.4	104.43	105.95	105.75
108.01	107.21	106.75	104.94	107.68	106.89	104.82	107.94	108.27	105.97	104.82	104.6	109.24	106.29	107.17	106.78	105.64	107.95	105.9	110.46	105.91	105.81	105.05	104.91	107.37	108.11	107.94	103.31	106.7	106.65	105.45	107.6	105.38	106.18	108.02	105.55	105.48	106.36	106.22	106.35	106.62	107.15	108.33	106.35	107.15	104.54	105.93	106.03	107.27	105.48
98.462	98.245	97.73	98.843	95.909	98.351	97.901	99.453	99.043	98.774	95.878	99.502	97.896	97.266	100.14	96.38	98.757	97.103	98.413	98.169	96.651	95.901	100.79	97.564	99.955	98.712	97.695	100.06	98.198	97.815	96.648	97.425	98.474	98.095	98.364	98.869	96.609	97.467	95.687	99.822	97.916	97.677	98.525	99.051	97.859	98.199	97.396	98.685	97.206	100.03
107.54	105.71	104.59	104.77	105.39	106.99	105.93	107.32	104.45	105.38	105.05	105.96	105.65	105.68	107.27	105.81	105.9	106.75	107.9	105.81	106.07	105.3	106.18	105.41	106.46	104.82	105.6	105.67	105.73	105.34	103.31	105.75	105.14	104.74	104.3	106.26	107.32	105.28	105.93	106.71	106.26	104.02	104.53	106.5	105.44	107.46	107.18	104.92	106.27	108.7
109.28	110.34	108.21	109.44	108.58	108.09	106.9	106.39	108.79	112.14	107.18	106.83	106.88	109.74	109.33	107.99	108.13	108.19	109.78	107.06	107.04	108.25	106.45	107.45	109.87	108.12	108.41	107.86	108.2	107.25	108.95	109.17	109.78	106.81	109.51	105.56	106.8	107.22	105.83	109.21	106.21	108.7	109.31	108.69	109.89	108.27	106.29	107.77	108.67	107.38
105.92	108.58	108.65	109.71	110.24	107.19	107.42	108.44	109.15	108.15	107.8	108.76	109.48	109.91	108.62	108.15	107.53	108.39	108.9	109.06	107.94	107.71	108.13	109.28	109.44	107.2	108.22	109.59	108.49	107.88	109.48	106.43	105.93	107.82	106.43	108.54	109.57	108.13	107.61	109.02	108.86	107.69	108.38	110.11	108.43	107.13	108.63	110.6	106.99	109.41
100.23	100.72	101.29	101.57	100.89	100.11	100.47	100.22	101.11	99.101	101.35	102.1	100.26	100.34	100.65	101.88	100.67	99.868	100.79	99.991	98.268	100.61	101.23	101.48	99.003	99.738	102.89	99.444	100.74	100.05	99.581	100.49	102.33	100.02	101.73	100.48	98.928	100.82	100.96	100.72	101.56	101.32	101.77	101.78	101.42	101.43	99.45	100.86	101.58	102.38
106.37	106.9	107.72	108.71	109.12	108.17	107.08	109.67	107.95	108.22	109.1	107.05	107.73	109.26	106.43	107.4	109.71	108.24	109.64	108.42	109.46	108	107.58	107.73	107.92	108.41	108.85	107.19	107.45	107.15	108.31	105.88	107.01	107.13	108.49	107.85	108.3	107.35	108.65	108.65	107.24	108.65	106.77	109.24	107.79	108.55	106.53	106.71	104.53	109.41
107.35	105.95	104.72	106.94	105.14	105.99	107.01	107.55	106.77	105.24	107.66	105.39	107.74	105.37	105.64	105.33	106.38	105.03	105.2	106.62	103.91	105.11	105.53	106.63	107.33	106.47	106.79	107.28	106.01	104.64	108.24	105.77	105.95	106.73	106.59	105.59	105.8	106.35	106.87	107.19	107.21	106.16	106.76	105.38	104.41	108.31	107.45	108.13	107.42	107.74
103.43	102.3	104.54	103.37	101.03	103.14	101.56	102.48	101.31	100.18	103.64	102.12	102.43	103.96	102.02	101.8	102.05	104.33	101.03	103.91	103.95	103.28	102.93	100.76	101.39	103.51	101.14	103.12	102.79	102.61	101.56	104.36	104.33	101.73	101.45	103.18	104.31	101.78	104.06	103.16	101.47	102	103.61	101.92	101.4	102.11	102.62	101.22	104.24	102.68
103.91	104.93	104.66	106.05	107.7	105.87	106.62	107.16	107.37	106.94	104.23	105.05	105.7	105.04	106.38	106.54	104.59	105.48	106.94	105.74	103.08	106.15	106.18	107.49	107.17	106.1	106.53	104.99	105.19	105.47	107.46	106.46	105.85	105.7	105.09	107.28	106.18	106.17	105.93	107	104.49	105.96	104.27	105.78	104.43	107.21	107	105.46	106.55	106.23
108.73	107.98	108.39	108.99	108	110.56	109.51	108.23	108.42	110.51	109.48	108.27	106.29	109.46	107.7	107.74	108.07	107.43	107.01	107.15	107.45	107.14	112.36	106.68	107.37	108.75	107.65	108.69	108.86	109.52	106.7	107.2	108.48	109.42	109.62	109.56	106.98	108.95	107.87	110.68	108.55	110.7	108.94	108.55	109.19	108.85	108.5	107.38	108.73	108.58
105.79	109.8	107.13	107.49	108.43	107.79	106.33	109.54	106.58	108.84	109.81	110.01	108.52	105.55	107.56	111	107.24	108.19	108	107.56	108.09	107.2	108.26	109.4	109.17	108.32	109.52	108.4	108.25	110.48	108.94	108.47	109.81	107.45	108.18	108.07	110.54	108.56	109.06	107.58	108.24	107.41	108.47	109.54	107.82	109.12	107.65	107.2	107.68	107.32
106.69	107.13	107.46	105.86	106.49	107.02	106.51	107.24	106.48	106.12	111.18	109.39	108.39	107.85	105.33	107.41	107.8	109.67	107.89	106.38	108.71	108.12	109.67	109.28	108.36	106.62	107.59	107.43	109.16	104.78	108.88	107.85	107.37	108.48	105.62	108.37	107.63	108.44	108.08	108.33	105.8	108.22	108.01	107.23	106.67	108.54	105.76	106.1	106.69	106.61
104.7	105.88	106.73	107.33	104.89	105.97	105.03	106.17	106.05	104.44	105.76	105.85	104.99	103.2	104.52	106.08	105.86	106.17	105.14	106.92	106.54	106.27	105.85	105.71	105.81	108.31	106.36	106.55	103.66	106.54	104.52	107.4	105.66	107.86	104.88	105.86	106.64	106.33	106.26	107.64	107.25	105.38	108.67	105.68	104.49	105.87	102.64	105.42	104.77	107.42
105.32	106.53	105.43	107.22	106.88	105.75	105.52	107	107.21	106.95	106.15	104.72	106.82	107.05	107.06	105.83	107.68	106.3	106.66	106.25	104.86	106.54	108.23	105.57	106.31	104.98	107.87	105.47	107.33	105.81	108.57	107.13	104.67	108.56	105.27	104.69	106.14	105.75	104.43	106.42	104.49	107.44	106.52	108.15	106.22	106.73	107.84	106.39	104.34	107.43
100.97	95.33	98.371	97.828	97.438	99.637	97.269	97.857	96.952	99.26	97.246	98.353	97.49	97.086	99.237	99.869	97.942	97.304	99.111	97.355	97.787	95.389	96.39	95.948	96.742	98.754	98.025	98.474	98.529	94.159	97.512	98.234	99.445	96.461	101.1	99.388	98.073	98.54	100.22	97.528	100.69	94.657	97.993	99.624	97.073	98.769	96.957	97.063	99.056	97.062
107.1	105.87	106	106.06	104.94	103.87	107.06	106.52	105.61	104.37	104.64	105.83	107.31	106.68	106.23	106.05	105.21	104.61	104.77	105.65	106.85	106.34	105.48	104.43	106.4	104.85	106.46	104.61	105.98	106.77	106.54	107.35	105.03	103.26	105.98	106.71	107.45	108.66	104.9	105.86	106.55	105.31	104.42	103.41	107.23	105.47	105.66	106.87	105.3	106.38
103.7	108.04	105.62	105.03	103.79	106.15	105.1	105.46	103.83	106.64	106.34	106.17	106.55	105.86	106.05	106.35	104.28	105.62	105.2	104.99	106.59	106.22	105.28	104.48	104.58	106.78	106.09	105.35	106.87	104.03	109.26	104.98	107.65	106.73	104.54	105.51	105.66	106.61	105.81	105.49	104.31	104.6	103.94	104.94	106.35	105.85	106.26	105.24	103.26	104.44
109.21	105.86	106.22	106.04	106.2	108.82	105.93	106.49	107.09	105.9	106.69	106.76	106.58	107.31	106.45	106.14	105.52	108.8	107.12	106.71	107.28	109.44	105.29	106.51	106.05	104.96	106.56	104.17	107.8	106.59	105.88	106.73	106.51	105.86	105.68	107.23	106.92	104.14	107.11	106.54	106.72	106.15	106.78	107.34	106.44	108.01	106.37	107.45	108.23	106.36
108.22	106.39	108.42	109.69	107.64	109.22	109.11	105.98	107.08	109.92	106.71	108.28	108.39	108.54	109	108.8	107.87	108.81	108.15	109.06	106.47	109.31	106.46	108.62	108.14	107.84	107.04	106.95	107.68	107.99	108.62	110.3	109.01	108.95	108.03	106.59	109.15	105.3	108.63	110.65	108.74	109.49	109.84	108.81	109.66	107.15	109.92	105.56	110.69	106.96
109.52	107.79	107.28	108.34	107.1	110.17	108.34	108.21	108.19	108.3	108.41	107.21	108.17	108.86	106.16	106.92	108.85	109.24	106.76	109.93	110.8	107.45	108.1	107.2	108.08	108.07	107.65	109.28	108.24	107.9	108.79	109.84	106.31	109	110.24	109.49	107.1	108.7	107.11	107.04	109	108.73	108.86	109.63	107.53	107.92	109.18	108.32	107.75	107.83
106.31	107.54	108.75	107.54	105.76	107.36	106.17	108.11	108.47	106.47	109.58	106.64	107.75	107.39	106.52	109.84	106.54	107.08	107.15	104.81	107	109.4	107.02	109.25	107.92	105.49	108.64	108.22	108.26	107.68	107.16	107.17	108.92	108.89	108.48	104.8	109.23	108.25	108.08	108.73	108.07	109.33	109	108.72	104.97	109.04	108.97	109.31	108.34	107.59
105.61	109.93	108.09	107.65	105.33	108.39	108.81	108.79	105.44	109.83	106.01	108.63	107.71	108.3	109.17	108.38	110.22	109.37	107.49	109.79	108.4	104.38	107.37	106.28	105.75	108.64	106.91	108.91	108.37	108.37	107.14	109.75	108.67	106.35	107.54	108.15	105.86	106.42	109.1	108.47	105.39	107.53	109.75	108.69	109.18	107.15	108.86	107.75	105.88	105.51
104.01	102.55	101.42	101.1	103.31	104.72	100.81	103.07	102.62	102.47	101.75	103.22	104.98	101.38	103.23	103.62	100.77	102.39	103.19	100.8	101.98	102.11	103.01	105.67	103.05	102.74	102.67	103.77	102	101.79	103.41	103.01	102.46	101.05	102.51	102.28	101.86	103.48	105.52	102.21	101.65	104.87	102.8	102.63	101.61	102.54	100.95	104.28	102.96	102.08
106.65	109.22	107.62	109.85	105.78	105.38	105.47	105.71	107.28	107.07	102.43	105.85	102.76	109.13	106.94	106.62	107.55	107.84	108.55	107.21	105.63	106.02	103.78	104.72	106.12	106.11	108.63	106.98	106.26	105.58	105.8	105.05	107.31	106.05	105.19	106.14	105.5	103.83	109.41	107.04	106.44	105.98	106.94	105.24	108.61	105.37	107.45	108.76	107.08	105.94
107.72	108.38	107.87	107.49	107.59	106.25	106.79	107.35	107.28	110.17	107.98	109.26	106.98	107.51	107.65	107.02	109.15	106.41	107.21	106.91	108.15	106.54	109.36	107.92	108.59	107.61	107.99	108.1	106.78	107.54	109.4	106.96	108.93	110.27	108.26	107.29	107.92	108.71	105.91	107.48	108.99	108.47	107.54	106.62	107.86	107.98	108.65	109.2	107.88	109.54
107.4	106.23	105.04	104.81	107.06	105	107.71	105.9	105.62	106.08	106.57	106.37	107.69	106.61	105.43	106.61	108.44	107.22	106.86	104.74	106.64	107.19	106.48	108.21	107.17	107.56	106.72	107.54	107.39	106.54	108.37	106.55	106.26	108.69	104.97	108.2	108.64	106.8	104.45	107.89	107.47	104.59	105.38	106.17	105.9	104.32	107.13	105.76	106.64	105.08
105.93	105.3	104.73	104.56	105	105.7	106.89	107.2	106.41	107.15	106.47	106.14	107.23	104.55	105.44	104.84	104.23	104.91	105.4	107.36	105.67	106.5	105.42	107	104.9	104.26	103.8	105.24	106.43	104.08	103.56	104.82	106.12	105.61	105.1	106.87	105.81	106.77	104.88	105.18	104.41	107.38	104.8	106.83	104.52	105.48	107.72	106.22	107.27	105.74
107.37	104.28	106.54	105.73	106.36	107.41	103.29	105.43	108.18	106.39	104.6	105.42	105.6	105.23	106.23	107.22	104.52	105.87	106.54	106.5	103.19	105.35	103.06	105.23	105.11	103.23	105.07	106.37	105.47	105.28	104.55	105.51	105.3	106.51	105.99	107.95	104.67	108.1	105.99	105.33	106.55	106.2	105.83	104.82	106.53	103.99	106.86	104.49	104.7	106.22
101.04	97.401	96.336	97.063	96.315	98.812	98.679	98.21	98.95	97.751	97.768	96.577	98.366	95.956	101.1	96.407	98.49	99.177	97.325	97.723	96.503	99.389	99.011	98.386	96.945	97.446	97.23	98.094	96.875	97.344	97.165	97.728	98.326	99.621	98.745	100.83	98.243	98.8	99.616	97.076	98.845	99.223	98.685	97.362	97.543	96.407	99.357	95.373	97.555	96.927
98.896	97.832	98.544	98.274	98.995	96.03	96.631	99.837	98.651	98.526	97.824	97.776	97.763	99.6	98.614	98.734	96.772	97.077	98.554	98.5	96.776	99.761	97.541	98.44	98.28	97.335	98.609	97.406	99.159	97.68	96.822	99.738	99.897	100.04	96.212	99.794	98.541	98.355	96.447	101.06	98.288	96.616	99.011	99.996	100.77	99.807	96.822	97.158	99.606	97.129
106.79	104.5	103.91	105.85	104.5	107.16	105.77	103.62	103.12	106.31	104.7	105.91	105.75	106.4	106.88	106.26	103.91	107.54	106.87	107.16	102.96	105.68	105.64	103.96	105.79	107.67	106.38	104.87	105.89	104.07	103.51	106.42	104	102.56	108.85	105.66	106.61	104.67	106.21	105.09	105.07	106.88	105.58	104.06	104.34	104.95	103	105.57	104.43	104.67
109.07	106.84	107.31	107.89	108.91	104.82	104.98	104.4	104.4	104.91	103.54	105.9	105.33	106.46	104.72	107.54	105.14	106.84	105.31	109.08	105.99	107.21	104.27	107.09	105.78	104.37	105.76	106.85	104.94	104.47	105.35	107.03	104.71	107.04	107.12	103.25	106.18	105.19	106.58	105.62	104.17	104.69	108.01	104.18	103.97	105.85	103.73	105.04	106.97	104.61
104.69	105.5	103.64	106.8	107.21	107.3	107.35	103.46	102.59	105.95	107.76	106.74	105.23	106.34	105.36	105.47	107.4	105.49	105.18	107.1	107.62	107.28	104.65	105.94	106.53	104.6	104.68	107.11	108.45	106.48	104.14	103.23	104.59	104.94	106.11	107.58	106.77	105.89	106.57	106.91	106.03	103.93	107.72	104.01	106.51	105.88	105.5	106.94	106.62	105.26
107.17	109.55	107.3	106.5	105.62	107.97	108.36	107.11	108.07	106.75	107.31	109.49	108.53	108.78	108.37	109.35	106.72	108.47	107.95	107.57	110.55	108.72	108.72	105.36	106.26	107.9	109.22	108.76	108.25	109.22	106.06	106.8	108.51	109.62	107.77	107.4	108.26	108.17	107.89	106.8	108.95	107.69	107.72	107.93	104.92	108.91	108.64	107.4	107.37	106.61
106.05	107.24	105.15	106.56	104.71	104.24	106.41	106.62	106.34	107.86	105.78	108.02	106.79	105.38	106.81	105.84	106.05	105.99	108.29	105.25	107.9	107.07	103.41	105.7	106.73	109.08	106.17	106.51	106.83	107.1	107.7	108.31	107.74	107.03	106.21	106.38	107.7	105.33	107.5	106.92	105.38	107	106.65	106.08	105.74	107	107.3	107.26	106.29	103.34
106.46	103.93	104.89	104.47	105.17	103.57	105.57	107.58	108.72	105.14	106.79	103.5	109.4	105.44	103.36	104.27	103.92	104.98	106.78	105.49	104.47	106.74	105.35	108.06	106.47	104.56	106.06	106.05	104.1	102.79	103.91	103.95	105.62	105.91	105.48	106.14	105.84	103.99	106.53	106.48	106.48	106.69	105.85	107.47	106.21	104.73	106.31	105.97	105.07	105.23
105.34	106.34	105.77	105.63	106.71	105.29	105.56	105.59	105.01	107.18	107	103.02	105.55	107.11	105.73	105.27	106.23	105.9	106.69	107.37	103.8	106.74	106.7	106.24	104.95	107.75	106.4	106.13	104.47	107.12	105.93	105.22	107.26	105.23	105.27	105.57	105.94	105.34	105.51	106.7	105.65	105.59	106.53	106.75	105.83	105.61	104.26	105.46	104.78	104.63
107.88	106.57	109.46	108.51	107.91	105.98	109.13	105.24	107.22	108.39	109.68	105.82	108.84	106.41	107.76	107.69	105.09	107.69	109.16	109.3	107.29	106.76	107	110.11	106.57	108.4	107.16	105.27	105.37	108.45	106.48	109.19	107.7	106.62	105.95	109.75	106.09	108.41	107.62	107.77	109.38	108.72	106.82	107.39	107.86	108.72	105.31	108.59	107.3	107.16
105.19	106.43	105.49	104.51	105.52	105.58	107.13	104.85	105.97	106.3	104.97	106.24	106.51	105.9	103.41	106.15	105.26	104.81	106.28	105.44	106.52	105.29	108.11	105.86	107.81	103.73	105.96	105.44	105.45	104.47	106.08	105.03	105	104.63	105.3	105.62	102.71	105.86	105.33	105	105.44	106.27	104.39	105.56	106.2	104.3	104.48	104.55	108.74	106.12
106.38	106.16	105.06	105.94	103.91	106.43	105.94	107.05	109.01	108.26	105.82	105.98	105.66	106.29	104.77	108.08	105.27	105.17	109.16	106.18	105.97	108.17	106.09	108.61	104.57	107.78	105.86	104.46	105.3	103.81	104.92	106.14	106.04	104.66	106.93	106.83	103.71	107	106.43	106.11	107.45	106.44	104.49	106.31	107.81	107.13	106.17	106.61	109.16	106.82
102.38	100.46	100.41	99.171	99.483	98.998	101.82	100.78	100.75	98.274	98.571	102.07	98.344	99.383	100.35	98.928	99.071	100.94	97.766	99.586	100.01	99.961	100.04	99.781	98.924	100.36	98.723	99.792	98.27	97.824	101.38	100.77	101.64	100.79	100.75	97.645	98.266	99.954	99.376	98.871	99.641	97.826	101.52	100.28	102.03	102.45	101.42	100.69	100.08	102.78
106.49	104.32	105.09	105.49	105.53	106.21	106.13	104.82	105.35	104.28	106.38	104.73	105.66	104.26	106.27	104.94	105.13	106.16	105.51	105.64	105.8	106.57	104.38	106.83	104.11	106.78	106.53	103.51	106.14	103.82	104.23	106.02	105.89	105.59	106.43	106.01	107.6	106.28	106.3	105.74	105.47	107.92	106.55	107.17	105.27	105.55	107.05	106.32	104.76	105.14
106.2	109.9	106.7	106.66	109.45	106.46	107.87	105.85	108.73	109.24	107.38	107.28	109.37	109.78	105.14	105.46	108.38	109.72	107	105.16	109.38	108.28	108.04	107.05	108.62	108.71	107.37	106.07	106.95	108.45	107.05	108.31	106.43	109.22	108.45	106.67	108.05	105.78	107.22	105.15	108.82	108.28	108.21	107.51	108.25	107.82	111.77	108.95	104.84	110.56
108.7	107.44	108.91	109.32	108.15	108.04	108.15	106.78	106.81	108.84	105.78	106.26	108.28	108.02	108.83	105.01	108.88	110.56	107.58	108.26	109.01	111.56	107.03	108.53	110.36	108.64	106.8	109.38	108.43	108.91	108.53	106.26	107.47	110.96	107.06	109.23	107.9	108.85	107.9	107.83	107.11	108.39	107.75	108.13	108.16	106.96	107.76	109.83	109.68	108.68
99.219	98.661	100.01	99.342	100.12	98.213	96.296	98.834	98.594	100.44	99.084	97.944	99.221	100.27	98.126	98.459	99.288	96.784	98.676	97.528	98.089	99.939	99.948	98.982	97.869	97.874	99.162	100.2	99.235	97.962	100.07	98.317	97.782	100.48	97.641	100.05	99.299	97.932	99.489	100.9	98.11	99.547	101.43	100.01	98.277	97.634	99.885	98.298	99.857	100.53
109.08	108.93	110.83	111.36	110.09	107.19	106.36	109.22	107.43	106.42	107.42	108.66	107.48	106.28	108.23	109.51	108.21	105.35	107.82	107.81	108.97	107.93	108.97	108.29	108.24	109.25	109.35	108.73	106.21	107.26	109.93	109.16	107.67	109.69	110.12	109.98	107.91	108.94	109.83	107.72	107	108.57	109.66	108.46	110.26	106.26	108.96	107.13	109.94	107.73
105.89	107.49	106.9	106.02	107.27	106.97	106.89	107.71	106.74	106.86	107.49	107.84	106.21	107.72	108.74	106.92	106.11	106.88	106.53	106.52	107.08	106.14	105.49	107.01	106.74	107.52	106.5	104.79	106.75	107.34	106.31	105.7	108.2	109.61	106.94	108.62	107.94	106.88	106.3	106.15	103.76	105.07	106.94	106.6	106.21	106.62	106.33	105.88	105.28	105.81
108.81	108.21	104.33	107.35	106.18	105.71	107.43	105.72	105.95	105.78	104.61	104.7	105.69	107.46	106.1	107.98	105.71	106.58	104.59	104.68	106.63	106.38	105.31	105.58	108.42	104.74	104.1	105.31	106.35	106.04	104.63	105.73	105.86	106.27	106.98	106.09	104.89	105.82	107.25	105.26	106.85	107.47	104.97	106.01	104.34	106.99	107.46	105.44	108.12	105.54
106.26	108.17	106.89	107.17	109.8	107.62	108.8	107.94	107.76	109.79	106.06	107.6	107.89	110.28	108.3	106.93	108.74	106.85	110	109.61	109.37	109.7	106.86	109.49	108.35	108.33	106.87	109.19	107.97	108.48	109.94	106.17	107.71	108.08	107.96	107.36	107.03	106.16	105.68	107.82	108.35	108.11	106.85	108.31	107.81	105.91	107.76	107.12	107.36	108.24
111.16	108.69	108.76	108.72	107.13	110.24	112.35	112.05	110.31	110.66	112.39	109.81	110.24	110.55	108.18	109.99	108.7	110.7	111.1	109.71	109.42	112.47	110.23	111.66	109.93	112.91	110.82	110.73	110.4	111.92	111.22	109.73	109.65	109.44	109.64	109.52	109.7	110.48	110.01	111.32	111.41	110.26	111.01	111.79	109.93	111.04	110.08	108.21	110.22	110.85
107.66	106.15	109.2	110.73	111.12	108.08	108.03	108.79	109.4	108.19	110.32	106.01	106.69	111.12	107.46	110.24	107.4	108.37	107.04	108.72	110.15	108.11	107.46	107.58	110.69	107.73	109.34	108.38	107.39	112.09	109.5	106.32	106.68	109.42	108.43	109.75	109.16	109.32	108.89	106.97	108.6	109.64	110.09	107.68	110.4	110.32	110.65	108.05	108.73	106.85
109.04	105.13	107.38	109.16	109.57	107.59	108.39	106.99	107.73	108.49	106.56	106.75	108.19	107.72	107.98	109.2	107.62	107.43	107.55	107.99	108.13	108.05	110.04	108.55	107.12	108.51	107.05	105.78	108.37	106.64	108	107.76	108.07	106.43	108.63	106.71	106.65	109.29	110.54	109.19	107.91	109.7	108.96	107.91	108.03	107.74	108.11	107.47	107.48	106.82
105.8	105.95	107.25	105.37	107.87	107.03	106.04	105.88	105.51	106.02	106.52	107.75	104.9	106.27	107.85	106.77	106.45	106.6	105.09	106.18	103.61	103.7	107.81	106.27	107.25	106.19	106.26	104.48	105.14	107.64	105.14	106.02	105.31	104.77	106.84	103.92	104.32	104.12	104.88	104.74	104.85	103.78	105.91	105.38	105.93	105.29	105.68	105.95	105.34	103.47
108.63	110.12	108.63	107.77	107.04	108.81	107.69	106.76	110.5	107.99	109.89	111.01	110.04	110.14	107.77	107.29	108.95	108.76	106.49	109.71	108.72	109.74	110.16	108.17	106.73	111.86	108.84	107.61	108.49	110.03	108.46	109.44	108.13	109.85	109.19	108.58	108.53	108.3	107.51	109.15	109.2	108.32	108.05	109.58	107.31	108.58	106.52	108.26	109.4	110.79
110.09	112.04	110.61	109.69	112.81	111	111.74	110.37	111.23	110.39	112	110.35	108.7	109.83	110.55	109.94	109.56	112.54	110.2	110.54	111.57	111.03	110.28	109.29	109.7	109.54	109.09	109.01	109.05	110.96	109.56	111.39	110.38	109.76	109.64	109.72	109.35	111.26	109.5	112.35	109.99	110.68	109.87	109.34	110.24	110.07	113.38	112.05	110.65	111.3
111.41	109.41	111.16	109.61	111.04	109.83	110.85	110.45	109.77	111.38	110.56	111.11	109.48	109.62	110.05	110.76	109.55	112.01	110.73	111.22	112.42	110.63	111.2	110.9	110.23	108.02	109.82	111.02	108.97	107.53	111.73	110.15	110.49	111.03	112.53	110.16	111.87	109.35	109.89	107.46	109.48	108.67	109.8	110.29	110.06	111.55	110.7	109.76	109.95	111.34
105.72	106.47	108.31	106.12	106.89	108.23	106.32	107.34	105.17	104.85	105.25	105.94	105.52	107.63	105.9	106.53	104.74	104.39	104.51	107.5	108.26	105.17	104.84	105.42	107.06	107.95	108.07	108.03	106.44	107.87	108.23	105.88	106.72	106	104.68	104.38	106.25	105.75	107.33	107.81	104.52	105.69	108.23	106.4	109.07	106.55	107.7	107.28	106.29	104.89
107.57	109.25	108.73	108.47	109.51	108.06	109.41	107.92	111.11	107.38	108.6	108.32	109.12	107.75	108.16	110.11	109.22	111.01	106.56	111.03	105.95	108.37	107.17	108.49	109.13	108.06	109.09	110.16	107.84	107.63	109.98	108.32	106.49	106.95	106.43	110.98	107.85	108.86	109.77	109.33	107.39	106.85	108.24	107.26	107.5	110.95	107.43	110.29	108.06	108.28
107.74	104.62	107.64	104.97	105.45	108.38	102.47	107.22	105.62	106.55	104.22	105.26	106.75	106.2	103.94	105.3	105.54	104.23	107.36	106.09	104.33	106.06	106.32	105.82	105.44	105.04	107.07	102.71	107.97	107.06	106.62	104.63	105.37	106.01	105.09	106.53	105.59	105.77	106.58	106.93	105.69	106.11	105.79	102.7	105.7	105.95	107.64	106.47	106.67	107.08
98.128	99.728	99.113	101.42	97.646	99.624	98.466	97.433	100.29	100.93	100.13	98.483	98.192	100.98	98.494	99.463	98.563	98.117	99.176	99.686	99.241	99.255	97.242	100.17	99.918	98.215	97.629	100.17	97.925	99.299	98.225	100.29	97.954	99.192	96.664	101.04	99.353	100.33	97.374	97.326	98.213	100.61	99.426	100.03	101.6	101.62	97.306	99.11	99.45	101.19
99.67	98.562	98.528	97.195	98.757	99.979	96.952	96.868	99.275	97.32	99.91	97.358	98.622	99.392	100.06	96.958	97.367	98.479	95.767	97.069	96.042	98.183	98.64	98.268	99.29	98.631	97.095	98.972	99.807	98.344	99.182	98.566	98.744	98.346	98.976	98.521	98.513	96.019	98.332	97.698	97.897	98.809	95.282	96.191	96.372	99.979	96.843	96.32	98.886	100.97
111.69	110.3	110.08	109.95	109.72	110.65	111.16	112.2	108.89	109.61	109.51	109.82	110.06	112.31	108.9	107.91	110.53	109.83	110	111.65	111.46	113.15	110.35	111.08	110.9	110.93	111.46	109.87	108.33	108.29	109.86	108.51	108.78	111.17	110.68	110.33	112.41	110.66	110.3	110.74	110.52	110.77	106.81	107.48	111.52	110.91	110.36	110.5	110.18	110.76
109.07	107.39	107.71	108.89	111.73	108.54	106.98	108.02	106.08	106.03	109.38	105.66	109.46	108.58	106.06	110.28	107.72	107.24	108.23	105.93	110.03	110.91	109.49	111.66	108.7	108.81	109.67	108.26	108.1	108.04	107.78	107.68	107.45	108.22	107.22	109.38	106.91	108.18	105.41	107.16	108.67	108.65	108.01	106.66	105.9	110.38	111.34	104.81	106.71	107.23
103.11	103.62	104.42	103.74	103.71	100.48	102.38	103.33	102.58	100.64	101.89	103.17	102.45	100.72	100.99	101.54	103.5	102.26	100.8	102.21	102.4	102.88	105.29	103.94	101.88	102.11	102.13	103.27	105.36	103.16	102.26	101.86	102.65	103.88	105.13	102.98	103.41	102.75	102.89	100.29	102.11	100.5	103.61	104.06	101.17	101.82	104.45	103.08	100.83	103.49
107.94	108.89	109.78	104.78	106.78	106.86	107.01	106.55	106.91	107.31	105.47	109.45	109.45	108.27	107.95	110.25	109.54	107.36	111.11	107.53	108.43	108.41	107.03	107.77	108.41	106.7	108.37	108.47	107.03	107.61	108.15	108.42	108.7	107.05	109.35	109.55	109.09	106.58	109.18	107.19	110.03	107.09	108.8	109.29	106.43	107.75	111.31	108.33	108.32	107.78
108.3	105.58	105.5	108.21	105.95	105.1	106.35	107.61	108.8	107.19	105.13	108.16	107.49	106.75	104.71	105.62	108.1	108.03	105.98	107.28	107.04	105.27	106.96	106.37	107.5	105.52	106.64	106.07	107.19	105.36	107.6	106.63	106.69	106.88	105.44	106.24	104.3	106.82	107.33	105.52	105.35	105.38	104.73	103.7	106.32	105.93	108.38	104.75	106.71	106.37
106.89	107.49	104.11	107.23	106.88	104.85	108	106.01	107.71	106.63	106.44	108.55	107.33	106.43	105.03	108.11	106.25	107.94	105.34	107.02	109.57	106.97	106.57	106.45	108.05	106.5	108.88	107	106.12	108.11	106.61	107.62	108.06	105.87	104.08	105.93	106.87	105.02	108.5	106.96	106.91	106.56	107.1	107.29	106.94	104.12	106.23	107.12	106.93	104.94
106.21	103.83	106.95	108.34	105.97	106.28	105.32	104.65	105.45	106.27	104.54	104.82	105.19	106.79	106.18	106.54	105.77	106.43	107.02	104.68	103.14	104.68	105.25	106.94	104.5	104.55	107.84	104.58	106.01	106.04	104.6	103.41	105.45	105.03	105.56	106.08	105.85	107.36	104.83	105.75	106.93	105.28	105.72	107.88	105.48	104.25	106.72	103.48	105.45	101.61
109.82	110.78	108.35	110.14	107.55	109.45	109.02	108.4	110.65	111.23	111.47	111.76	109.64	110.84	109.69	108.82	112.01	113.09	107.86	111.35	109.35	110.59	108.33	108.37	110.91	111.23	113.41	110.57	109.48	111.31	109.72	109.78	111.06	107.84	111.42	107.98	109.92	111.05	111.02	112.03	110.94	111.18	109.6	109.31	110.76	112.2	108.38	112.17	111.7	110.57
96.976	96.887	97.142	98.215	97.178	96.491	99.107	99.033	96.005	99.354	97.901	98.098	98.743	96.887	99.195	98.758	97.311	97.15	99.651	97.088	98.095	96.849	98.196	97.464	97.147	97.488	97.331	98.955	97.899	97.846	98.086	98.432	96.531	96.685	98.814	98.137	100.12	97.735	97.147	97.322	99.277	99.679	97.981	99.788	97.703	96.874	99.039	98.296	97.661	96.899
104.76	106.83	104.91	107.29	105.71	105.48	106.11	104.5	105.44	108.4	107.05	106.89	105.89	105.87	104.83	103.05	104.69	104.83	106.43	105.89	103.6	104.6	104.86	106.58	105.78	106.48	106.43	105.35	106.36	106.85	104.39	106.86	106.55	103.76	105.32	104.92	106.44	104.83	107.05	106.06	106.6	104.28	107.29	105.19	105.33	104.9	106.09	104.88	104.13	105.09
110.25	109.21	106.47	105.4	107.51	110.61	107.95	106.39	108.12	108.55	107.93	109.07	104.15	107.23	108.91	107.4	109.48	107.18	107.18	109.32	107.46	106.06	107.71	107.93	107.03	108.39	108.29	105.12	105.73	107.63	107.82	107.69	108.16	108.4	106.3	108.8	108.28	104.99	104.84	105.77	107.59	108.91	108.48	108.22	108.84	107.83	107.74	108.77	107.04	107.52
106.62	107.42	108.42	107.36	108.95	108.33	107.67	110.89	109.36	110.29	108.28	108.11	108.51	107.95	107.3	109	105.58	108.02	108.54	108.68	110.34	109.32	107.35	106.65	106.83	107.05	107.51	106.28	111.3	108.75	106.4	107.56	110.23	109.25	108.08	107.38	109.95	107.82	106.82	106.11	109.24	107.98	107.27	108.87	107.53	109.99	106.32	107.3	107.61	107.45
108.39	107.89	105.82	109.07	106.84	109.05	107.73	107.72	108.47	107.45	109.24	107.26	105.55	108.09	107.35	106.16	108.73	108.73	107.8	108.03	108.22	107.85	109.54	108.35	109.08	105.94	109.17	106.5	107.18	110.46	106.64	105.56	106.24	109.4	109.44	110.76	107.28	111.24	106.38	109.13	105.45	106.41	107.33	106.14	108	107.54	108.97	109.27	106.2	106.88
106.96	108.01	106.74	107.22	109.3	104.95	110.03	106.62	106.53	106.3	107.89	105.81	106.98	106.11	107.1	105.91	108.08	107.11	106	105.57	108.65	107.68	106.66	105.88	107.13	106.16	106.56	107.02	107.23	108.61	108.13	107.92	106.5	103.65	107.08	105.2	106.53	107.16	105.67	106.88	105.3	106.82	106.83	106.01	105.93	107.09	106.14	108.94	107.03	108.92
98.18	101.04	99.186	97.993	99.566	99.933	98.187	101.7	100.99	98.487	100.56	98.3	99.726	99.304	97.229	99.46	98.94	100.58	98.588	99.116	100.47	99.884	102	99.309	100.83	100.32	99.825	101.13	100.52	100.27	100.23	99.4	97.061	100.36	99.221	101.82	101.25	97.855	100.14	102.49	100.18	99.656	98.199	99.432	101.11	99.357	99.848	100.63	99.58	100.99
108.91	107.4	106.93	107.45	107.49	105.54	107.56	108.16	110.97	108.58	109.23	106.54	106.53	108.52	109.99	106.96	107.75	107.14	104.28	108.88	107.71	109.6	107.64	108.71	106.01	107.86	110.22	109.53	110.1	105.75	108.53	105.2	107.91	108.24	106.45	107.89	107.47	108.72	108.01	107.6	108.09	107.01	107.34	108.76	109.22	109.2	108.76	109.11	106.26	108.03
102.96	106.91	105.25	104.3	104.77	104.36	103.87	104.7	104.36	102.98	106.93	104.99	105.41	105.74	105.79	107.01	104.35	107.36	104.49	104.36	107.06	105.19	105.89	107.44	106.99	105.16	104.02	106.36	107.41	103.77	105.49	105.28	106.72	106.81	104.78	103.54	105.24	105.84	104.34	107.73	104.43	105.13	105.49	104.04	107.95	106.47	106.93	105.42	104.02	105.59
106.79	106.33	103.39	105.36	107.64	106.23	104.37	106.47	106.31	104.8	105.71	105.94	106.66	105.55	107.33	106.37	105.53	106.9	106.64	107.84	105.32	106.81	107.43	107.12	106.9	106.95	105.64	106.37	106.25	108.66	106.2	106.7	107.14	104.82	105.55	108.63	107.48	105.78	105.3	105.57	107.77	107.88	103.96	107.06	105.21	103.82	106.27	108.43	107.88	103.49
108.44	109.82	110.2	108.01	110.25	108.47	107.4	107.89	107.07	110.71	108.99	109.59	107.78	110.07	109.27	106.26	107.79	109.88	107.42	107.25	107.54	109.44	108.52	107.46	106.35	108.13	107.6	110.81	109.72	107.77	108.8	108.04	109.49	109.79	107	110.2	108.46	107.62	109.45	109.88	107.63	106.76	109.59	108.39	108.73	110.52	108.97	108.06	108.55	106.57
101.13	101.29	100.3	100.95	100.2	101.97	101.84	99.978	99.677	100.93	99.756	100.42	100.73	101.29	99.652	100.33	98.565	100.08	100.19	101.3	100.68	97.609	98.809	99.578	100.11	100.24	98.583	102.42	100.52	102.34	101.99	100.71	101.57	98.752	100.19	101.02	100.74	101.22	101.49	99.868	98.24	100.9	101.35	99.996	102.36	102.88	99.72	102.45	98.886	102.01
108.19	109.97	110.31	106.49	108.43	106.52	107.07	107.21	107.7	108.16	106.46	107.8	108.8	106.29	108.29	106.53	108.24	107.42	108.4	105.73	107.83	109.09	108.16	110.49	107.62	107.8	104.71	109.95	107.85	108.51	106.67	106.25	107.35	104.83	109.19	107.84	108.87	107.22	106.81	106.72	107.54	108.01	107.04	108.15	107.52	106.19	108.23	110.55	109.52	107.97
106.16	104.33	105.11	107.44	105.12	105.38	105.14	106.7	105.77	106.41	104.98	105.02	105.37	105.46	107.83	106.42	105.79	107.22	106.78	104.77	104.59	104.59	105.46	105.04	105.17	106.88	104.71	106.35	106.87	104.09	106.61	104.93	106.28	104.52	105.22	106.3	106.95	105.93	105.9	108.04	106.39	105.17	105.88	104.02	104.63	104.73	105.6	104.31	107.34	106.99
107.94	105.3	106.22	105.44	104.98	103.62	107.32	104.68	107.26	104.97	106.29	106.28	104.52	103.52	106.59	105.46	107.11	103.46	105.62	105.49	106.33	104.54	106.88	107.58	106.39	104.47	105.31	107.34	105.46	106.78	105.14	105.85	107.92	105.85	106.43	105.65	104.07	105	106.65	106.4	104.86	105.74	104.65	106.81	104.01	106.28	104.48	106.69	108.14	104.44
97.555	98.367	99.589	98.518	99.383	98.357	97.821	97.091	96.765	97.419	100.26	97.458	98.714	97.905	97.882	97.798	98.714	98.524	99.071	97.752	97.721	99.127	97.721	98.707	98.247	99.03	98.772	98.192	99.478	98.157	97.815	99.492	95.782	97.217	94.458	95.434	99.395	99.614	98.476	98.053	97.343	99.281	98.255	97.274	96.218	97.848	98.456	97.18	97.624	97.21
109.04	109.57	108.4	109.61	108.72	107.15	106.51	109.11	108.56	107.51	108.99	106.46	107.21	108.72	107.69	107.74	106.73	107.94	106.49	109.08	108.3	107.54	108.41	110.82	105.68	109.49	106.94	108.17	108.58	107.99	109.56	106.61	110.12	108.22	110.15	106.16	107.28	106.38	107.59	108.9	109.13	108.01	108.53	107.97	109.12	107.62	111.51	109.75	110.04	107.98
103.13	99.765	98.918	102.71	101.78	101.32	100.35	99.628	100.43	101.32	100.97	100.23	101.77	102.87	101.15	101.32	100.9	101.85	100.32	101.38	100.7	100.94	99.378	102.42	101.64	100.54	98.77	101.44	100.97	98.492	99.378	99.519	99.32	101.03	101.1	101.75	102.19	101.24	100.4	99.689	100.31	99.942	100.75	99.975	101.89	101.37	102.42	100.17	101.2	100.7
100.83	99.46	99.921	101.9	101.69	100.26	100.31	101.88	101.9	99.037	102.61	99.928	101.9	101.08	100.8	99.31	101.21	101.07	101.49	100.95	101.22	101.96	100.47	100.15	99.815	102.28	100.27	99.55	101.44	101.72	100.46	100.9	99.969	99.881	102.22	101.52	101.13	101.32	101.3	101.82	102.02	102.46	99.366	99.418	102.56	102.06	101.75	99.395	99.86	99.853
108.68	109.56	106.72	109.27	109.73	107.15	109.72	109.38	110.28	108.14	108.3	106.7	107.06	108.17	106.78	110.13	105.68	110.48	109.27	107.39	108.46	109.9	109.86	108.03	108.28	107.17	110.22	108.13	106.89	107.66	108.01	107.82	107.38	108.43	108.76	109.16	108.63	107.82	107.45	107.36	110.68	108.86	110.05	107.36	108.74	108.52	105.86	107.5	106.82	109.73
103.83	105.84	104.22	105.56	107.45	105.51	107.29	106.99	105.24	106.87	107.05	104.91	104.93	107.06	106.07	106.23	107.12	104.83	104.27	105.38	106.54	107.65	109.19	103.55	105.53	105.91	105.46	105.33	104.54	105.76	106.48	106.07	106.06	105.13	107.45	104.88	107.71	105.39	106.71	107.75	108.67	106.63	105.13	105.55	106.59	107.4	106.35	105.74	106.06	106.38
102.91	104.18	102.09	101.9	102.07	101.6	105.14	102.15	102.94	103.02	102.56	103.09	104.11	103.01	104.44	101.62	102.46	101.01	103.03	103.66	104.11	103.09	103.06	102.72	102	103.54	104.32	102.57	103.28	101.96	103.18	102.11	103.47	102.05	104.33	102.3	103.36	103.24	102.22	103.12	104.35	101.68	101.71	101.84	102.38	101.91	103.35	102.47	102.86	103.78
104.71	103.84	106.49	104.6	105.24	105.82	104.93	105.44	106.07	106.12	104.71	105.72	106.92	104.98	105.4	105.69	103.69	107.19	103.22	106.01	106.12	106.07	107.8	105.03	105.69	105.4	104.42	105.83	106.62	103.67	104.59	105.37	106.27	104.33	105.65	106.02	106.29	103.95	104.94	106.44	105.8	107.22	106.68	104.59	103.77	107.94	105.02	104.91	103.71	105.6
100.19	95.137	98.552	99.264	98.041	97.527	97.832	97.638	98.718	99.323	100.52	97.99	97.897	98.561	99.003	98.091	96.42	98.2	97.472	97.462	97.843	97.855	99.189	97.62	98.444	98.366	98.954	96.38	97.301	99.172	100.86	99.001	97.938	100.32	97.883	97.659	96.731	99.297	97.559	101.15	99.505	98.037	97.133	97.629	99.147	97.933	98.827	98.12	96.724	99.548
107.24	109.75	109.09	106.3	107.66	111.04	107.58	109.94	107.95	108.9	107.31	106.33	107.26	108.56	105.81	109.96	109.57	106.62	109.11	107.86	106.94	107.96	107.82	108.68	104.93	107.41	110.15	109.18	108.73	107.68	108.42	106.94	109.48	108.34	108.47	108.72	107.52	110.66	108.9	108.5	110.25	108.25	108.73	107.74	106.94	108.44	108.05	108.79	106.52	108.97
99.083	99.125	102.16	100.59	97.885	97.593	98.867	99.088	100.51	98.247	97.779	99.228	99.718	100.36	98.748	96.246	100.63	101.09	98.435	97.234	99.322	98.476	98.254	96.802	99.06	97.823	99.059	98.392	97.525	98.169	101.1	96.621	101.54	98.086	103.57	99.861	99.797	100.11	100.15	99.231	99.044	100.91	97.996	97.874	98.116	99.197	97.876	99.038	100.1	100.5
108.01	107.53	108.38	108.02	109.05	107.13	108	106.83	107.53	108.76	108.81	110.12	107.83	105.96	109.94	107.08	108.64	108.37	107.82	108.74	108.35	107.5	106.4	107.98	108.42	108.3	107.37	111.06	109.05	109.39	108.95	106.76	107.64	109.72	108.07	110.5	108.83	109.47	111.64	107.08	107.3	108.84	110.22	106.67	107.86	110.76	110.74	110.22	109.82	107.34
109.69	110.17	110.25	107.32	110.82	109.78	109.16	110.17	109.58	111.99	111.28	109.51	111.24	111.01	110.7	109.13	111.81	108.55	108.34	111.91	109.86	109.55	109.64	112.65	111.73	109.88	108.87	111.92	108.49	109.22	110.62	110.23	107.79	109.47	108.61	111.45	109.32	110.06	110.21	110.66	110.54	109.46	109.7	109.51	110.48	112.88	109.75	111.06	110.3	110.86
108.46	106.57	105.62	107.84	105.39	107.83	105.88	108.62	106.35	104.74	106.68	104.81	105.81	106.74	106.57	107.31	108.64	105.4	105.16	104.37	104.77	107.76	106.16	105.73	105.31	105.55	106.48	106.32	107.24	105.55	104	106.66	106.08	107.65	104.55	109.46	106.34	106.89	105.91	105.4	105.71	106.76	105.85	106.93	104.01	105.26	107.39	106.98	107.68	105.25
108.18	108.93	108.42	107.41	108.12	107.33	107.28	106.63	108.88	108.03	108.02	109.14	106.15	108.07	108.54	106.95	109.74	108.35	106.7	109.04	108.01	109.01	106.29	108.42	107.76	108.67	109.88	107.76	106.51	108.5	108	108.31	109	106.57	106.98	109.65	108.18	107.92	107.24	107.74	110.08	110	106.98	107.23	106.29	107.2	109.75	107.24	108.45	109.41
105.6	105.95	105.74	105.51	106.81	106.6	105.28	105.55	105.87	106.41	104.17	105.51	106.61	106.19	103.92	106.89	105.96	103.42	105.71	103.8	106.16	105.03	105.51	107	106.44	107.56	105.12	107.19	106.73	106.37	106.58	104.09	106.08	107.65	107.45	105.94	105.24	106.72	106	104.58	103.59	106.29	103.34	104.6	106.63	106.73	104.24	108.03	105.71	108.13
106.92	107.53	107.79	107.79	107.54	106.5	108.44	110.47	108.08	107.85	110.33	108.81	106.79	106.38	109.89	109.48	106.44	108.17	106.38	106.47	106.02	106.2	109.79	108.18	109.23	110.86	109.3	106.02	106.28	106.94	107.42	106.93	107.45	106.14	108.41	107.81	109.33	106.68	105.36	107.46	107.27	108.87	107.79	108.68	109.18	106.37	106.65	109.05	108.63	106.96
109.12	107.25	108.02	107.08	109.51	109.27	106.53	105.51	107.42	108.56	106.52	109.56	106.97	110.33	107.66	108.52	107.06	107.05	107.81	109.38	108.03	108.4	105.84	109.15	108.9	109.94	105.78	108.32	109.9	108.54	107.98	107.92	109.15	106.27	105.43	109.08	107.59	108.26	109.86	107.18	108.02	109.25	107.52	108.33	108.3	106.93	106.3	107.14	109.03	107.55
109.01	106.93	107.63	108.39	107.16	107.02	106.38	106.33	108.57	106.86	107.05	107.83	105.24	108.58	107.71	107.61	107.83	109.13	106.93	108.02	107.68	107.37	108.66	107.12	106.89	109.14	107.19	110.44	106.9	106.66	109.16	107.37	109.13	107.42	110.67	109.87	107.39	107.81	109.37	106.65	107.21	107.41	107.03	106.93	107.2	109.24	108.66	106.7	109.2	105.12
110.55	109.5	112.19	110.96	109.41	110.65	111.01	111.21	108.63	108.64	108.34	109.86	109.49	111.84	111.04	111.5	110.78	108.54	109.03	110.16	110.73	110.82	109.65	109.64	109.04	112.1	110.39	110.17	112.2	109.54	110.45	109.29	110.72	108.71	110.95	109.27	110.21	111.13	110.84	109.89	109.91	111.73	109.41	110.51	111.55	109.42	112.06	110.61	108.21	110.4
98.596	97.381	100.08	99.734	101.08	99.181	99.103	97.665	96.174	99.424	100.56	97.871	95.722	100.68	99.398	99.948	97.596	98.807	98.946	98.144	100.07	97.815	97.981	98.12	97.223	99.364	97.202	96.372	97.706	96.06	96.468	99.15	98.726	97.894	96.592	96.944	98.501	97.883	97.808	96.659	97.518	96.243	96.972	98.257	98.315	98.784	99.375	99.485	99.213	96.577
107.68	107.42	109.74	107.95	110.38	106.32	108.52	106	106.7	107.06	109.32	108.62	109.38	108.21	109.48	107.26	110.36	107.43	108.99	108.03	108.86	110.18	107.42	108.49	107.6	108.88	109.34	108.65	109.09	107.76	107.91	108.26	107.82	108.15	110.66	107.28	109.82	109.26	109.99	108.49	108.25	107.82	110.37	108.66	110.06	108.24	106.87	107.63	107.88	108.3
108.29	107.81	104.94	108.07	104.61	105.59	106.64	107.72	104.24	105.51	106.6	107.29	106.19	106.8	105.6	106.95	104.69	105.82	105.76	109.42	104.94	106.77	106.11	104.04	103.28	104.74	106.56	105.55	106.24	104.2	106.74	106.19	107.43	103.91	106.17	105.63	104.28	105.9	104.89	104.54	106.57	104.59	103.99	105.02	105.32	104.76	107.48	107.04	103.49	105.86
109.1	110.36	110.35	109.07	109.12	108.07	107.26	108.02	108.42	107.82	107.55	106.85	107.45	107.85	109.46	106.77	108.3	106.42	107.51	106.39	105.76	111.06	108.76	107.58	106.58	109.77	109.11	108.69	107.63	108.2	106.75	108.23	108.08	107.54	109.19	107.25	108.94	106.73	108.03	110.09	110.26	108.81	110.61	108.18	108.38	107.93	109.67	109.38	108.13	109.46
97.876	95.638	98.34	97.146	98.079	97.751	101.06	98.386	98.092	97.834	97.755	97.07	98.229	96.634	98.965	99.98	100.22	96.595	96.652	97.55	95.672	98.089	96.713	97.915	96.902	100.51	97.807	96.626	98.468	96.527	99.098	99.231	99.654	99.36	98.244	97.944	97.952	96.262	98.614	97.406	98.013	99.128	97.958	97.973	97.448	96.813	98.338	100.02	98.674	96.897
106.2	106.17	109.1	105.15	109.76	104.92	105.5	107.22	107.11	107.49	107.34	103.63	107.2	107.41	105.6	105.58	104.73	106.45	106.59	106.95	105.19	106.82	106.32	107.23	105.36	106.93	108.48	107.17	106.39	106.63	107.77	105.25	106.16	108.19	106.04	107.05	107.36	106.33	105.38	107.26	106.51	104.74	105.47	105.19	106.98	105.81	107.93	104.87	106.04	105.08
109.73	108.51	112.86	111.42	112.24	108.09	111.23	109.72	113.27	111.25	109.26	109.72	110.39	109.68	111.35	112.33	109.54	111.43	112.18	109.07	108.42	109.13	110.22	112.88	111.16	110.83	110.22	111.23	112.14	109.67	112.32	109.9	108.34	110.38	108.39	109.75	109.98	111.04	110.32	111.83	111.72	110.53	112.33	109.44	110.37	110.98	110.41	110.3	111.26	111.21
97.794	97.952	99.696	98.53	97.644	96.964	96.787	99.332	98.451	98.428	96.859	98.36	99	98.343	98.331	96.543	97.57	97.985	96.472	98.349	96.534	98.792	98.471	100.16	98.225	97.991	98.547	96.58	97.172	98.479	95.835	99.511	99.673	97.52	97.523	99.205	98.541	96.825	98.585	99.258	98.791	96.596	97.299	99.549	97.992	97.993	98.94	99.249	96.544	97.107
104.91	105.99	105.01	106.28	103.97	103.37	106.93	105.43	106.24	106.26	107.95	105.42	105.73	105.15	107.39	104.98	106.34	104.63	107.94	106.19	106.34	103.54	105.97	103.89	108.3	107.03	107.49	106.61	106.7	104.74	106.35	105.35	106.11	105.01	106.12	106.07	107.16	106.73	104.99	105.74	106.4	105.1	107.66	104.43	106.83	106.53	105.81	103.56	104.69	103.32
107.02	107.59	108.99	108.06	106.52	109.15	107.54	109.94	107.57	108.64	107.54	105.5	106.69	107.75	109.03	107.14	108.47	105.89	108.03	108.55	106.87	106.76	109.86	108.48	106.45	107.52	108.94	108.32	108.25	108.57	112.17	107.69	106.78	106.92	104.79	109.82	105.79	107.05	108.66	108.6	108.1	107.7	106.98	108.28	109.15	109.35	108.66	109.1	108.69	108.49
107.64	107.42	110.1	108.1	109.95	105.66	108.07	106.96	109.01	108.14	107.24	108.33	107.8	108.47	109.11	109.8	108.47	107.84	108.6	108.11	107.77	107.67	110.33	106.4	110.12	108.94	109.07	108.79	109.42	109.7	105.66	107.45	107.16	110.01	110.25	107.97	109	108.31	105.84	109.15	107.97	108.29	108.57	109.81	108.32	109.99	105.75	107.07	109.77	109.13
109.06	109.78	108.44	107.65	107.74	110.38	106.27	107.75	109.86	107.23	109.22	106.99	108.32	109.68	108.42	108.72	108.48	109.26	106.94	107.62	109.32	105.96	108.86	107.63	109.96	108.68	108.18	107.65	110.89	110.69	107.98	106.61	108.65	109.5	105.67	110	108.51	108.18	109.04	108.88	108.54	105.23	109.25	108.15	108.67	109.72	107.7	107.52	107.07	108.57
107.65	109.01	108.08	109.57	108.24	105.31	108.18	108.37	109.61	108.78	106.7	107.94	108.61	105.13	108.43	106.98	106.46	108.21	107.65	107.05	107	108.33	108.06	108.21	107.64	108.95	106.26	104.19	108.26	108.95	107.04	107.35	108.36	108.95	107.45	107.6	106.43	107.13	107.9	107.6	107.3	108.76	106.81	107.42	107.32	109.61	106.62	109.9	105.83	107.83
105.38	106.27	105.08	106.52	106.16	106.29	106.45	107.9	104.34	108.97	108.23	105.66	105.34	106.89	108.64	103.99	107.62	105.84	105.69	107.26	106.51	106.09	106.71	105.48	104.7	107.15	106.27	106.02	105.69	105.82	107.43	105.62	104.7	107.9	106.94	106.65	108.55	107.5	107.54	106.21	108.83	106.1	106.93	107.81	107.55	108.3	105.92	106.88	107.33	104.8
107.9	107.18	107.88	106.94	106.5	109.1	109.24	108.34	108.57	108	111.44	108.7	108.89	109.97	109.71	109.05	108.96	107.07	108.24	108.82	107.09	107.72	109.44	109.11	109.1	109.03	108.75	108.18	107.28	108.81	107.7	108.34	108.14	108.7	110.54	108.04	107.74	106.43	108.01	110.67	106.1	107.51	110.69	107.47	109.25	107.22	108.6	106.11	106.76	109.71
107.38	107.39	107.95	106.57	108.21	109.17	107.55	108.28	108.62	107.01	108.16	106.68	107.27	108.43	108.03	109	108.14	108.54	109.51	107.75	109.22	108.8	108.63	106.37	108.88	106.91	107.51	108.96	109.16	106.26	108.35	106.97	107.44	110.59	108.45	107.93	107.18	106.89	106.64	108.12	106.53	109.35	105.08	107.32	109.22	109.99	106.93	107.96	106.93	108.33
103.56	105.25	104.72	105.55	107.31	102.85	107	104.52	105.67	108.17	104.85	103.25	103.31	106.21	104.25	106	105.38	106.96	105.51	107.1	105	105.98	106.84	107.28	104.15	103.62	105.23	107.39	104.63	108.19	103.99	104.48	106.12	105.76	105.9	105.71	106.67	106.06	106.74	105.76	105.17	104.43	105.51	108.33	104.16	106.64	105.75	105.67	104.47	105.61
105.48	103.13	106.39	105.27	104.24	106.42	104.73	105.41	104.38	107.35	104.8	104.05	105.74	103.07	104.9	104.43	107.01	105.06	106.17	101.04	103.24	106.26	106.37	105.46	105.02	105.57	105.4	106.55	102.64	104.98	105.57	105.13	106.34	105.71	108.2	107.02	107.09	106.78	107.48	107.06	105.22	106.97	105.64	104.57	104.83	103.69	106.47	105.66	105.55	106.74
108.78	106.45	108.77	107.4	108.52	108.48	106.03	107.3	106.49	108.8	109.6	107.05	109.02	108.17	107	106.37	108.12	107.05	108.09	108.67	109.51	107	105.17	107.72	106.86	109.42	107.95	107.49	107.42	106.65	107.99	108.55	109.8	107.68	107.78	106.93	108.2	107.59	108.03	108.42	107.37	108.45	108.78	107.72	107.04	106.98	108.28	108.68	109.65	107.31
104.2	105.99	105.91	106.81	105.49	106.31	103.58	104.98	103.59	106.66	106.01	105.77	103.76	105.11	105.14	106.67	105.75	106.21	107.71	104.09	104.41	107.19	105.52	104.23	106.75	105.67	105.99	104.73	106.05	106.81	104.6	106.39	105.45	104.38	105.28	103.99	106.26	104.08	107.53	105.32	106.65	102.3	106.76	103.7	104.57	104.93	106.04	106.29	105.23	106.79
104.66	104.71	103.82	106.17	104.43	105.2	104.8	104.76	105.82	105.3	106.45	108.03	103.64	103.18	105.82	104.68	107.94	105.43	107.18	106.99	105.44	104.84	103.77	105.34	105.9	103.98	105.99	107.41	106.65	104.35	105.45	105.49	104.89	106.47	107.49	105.56	104.36	105.49	106.3	103.88	106.04	107.07	106.76	104.34	104.76	106.55	103.68	108.25	106.59	107.14
97.038	97.522	98.312	97.819	98.077	98.25	98.663	96.679	99.625	96.683	98.771	98.378	99.189	99.231	99.382	97.044	96.732	96.066	98.421	95.993	97.18	97.229	98.96	99.447	98.469	96.149	97.192	97.664	99.44	98.947	98.314	97.545	98.517	98.841	96.832	98.135	97.076	97.726	99.42	98.079	98.899	95.982	96.245	98.291	98.889	98.02	96.445	96.819	97.688	99.919
108.24	108.67	108.1	108.01	109.11	107.99	109.03	108.22	111.61	110.6	110.03	108.26	109.24	111.41	108.13	109.04	107.15	108.34	108.37	106.72	107.11	110.12	107.96	110.24	106.86	107.35	109.03	107.22	107.84	109.09	109.97	106.17	108.67	108.59	110.53	109.8	108.88	107.53	109.62	107.59	108.54	109.02	110.56	108.73	108.15	111.72	109.98	108.38	107.67	108
108.75	108.1	106.16	107.93	107.06	107.82	108.75	108.31	106.19	108.08	106.68	106.23	108.23	106.46	105.76	107.81	108.1	108.08	107.45	106.44	107.28	108.8	109.68	106.71	108.44	106.9	107.37	107	106.47	107.89	106.29	108.15	106.99	106.09	107	108.72	107.88	107.76	107.46	108.72	107.92	106.35	108.29	108.5	108.54	108.89	108.47	108.25	108.99	106.32
111.8	109.17	111.21	111.06	110.02	111.53	111.57	113.11	110.35	111.18	110.57	111.07	108.55	110.72	109.98	111.56	111.95	111.88	109.82	109.87	110.12	108.68	109.71	108.68	111.03	109.26	112.58	109.21	109.03	107.61	111.46	111.19	110.55	110.64	108.23	110.2	110.56	112.38	110.5	108.68	111.7	109.26	109.87	109.52	111.08	109.38	110.31	109.85	112.58	111.84
105.91	106.12	107.3	106.3	107.41	105.13	109.65	107.72	106.88	107.33	107.05	106.09	105.59	105.5	107.22	107.03	106.73	104.24	106.38	106.63	106.95	105.6	107.83	106.92	107.09	104.88	105.55	107.64	107.63	105.46	106.77	107.81	107.93	106.01	106.83	106.82	107.85	107.39	105.24	104.86	107.2	107.13	106.54	106.19	108.36	105.07	105.5	105.16	107.05	105.33
99.488	99.389	101.59	101.85	100.01	99.724	99.363	101.64	100.8	103.24	101.37	101.13	98.427	102.26	99.145	102.49	100.17	101.49	98.416	101.71	100.67	101.24	101.52	100.14	101.4	99.896	100.12	100.14	98.796	101.88	99.786	99.402	98.454	101.39	100.4	101.08	99.415	102.39	99.669	101.53	101.69	101.75	100.74	100.81	100.17	100.15	99.556	101.42	99.611	101.49
105.35	105.4	106.2	104.26	106.05	104.54	105.68	104.16	105.33	104.54	107.55	107.23	105.15	105.1	105.23	103.65	103.73	107.96	104.95	105.07	107.06	104.14	107.61	105.89	103.55	105.06	103.85	105.01	104.33	104.82	104.77	106.14	106.75	105.47	105.79	104.99	103.8	108.94	105.76	105.41	107.38	105.87	105.97	105.46	105.07	106.03	106.42	104.63	106.41	104.91
100.9	103.1	101.41	99.563	100.97	98.64	102.28	98.704	100.7	100.68	101.35	101.52	100.36	101.09	98.391	99.961	99.196	100.88	99.17	101.41	100.18	103.44	97.876	101.41	101.22	99.079	99.57	101.41	101.93	103.06	100.28	103.86	100.33	100.91	101.97	99.716	101.66	99.576	99.036	99.884	101.89	100	99.304	98.616	100.42	100.16	101.31	100.46	99.707	98.204
106.89	107.75	109.37	108.04	107.43	107.97	108.31	107.84	107.71	109.8	108.75	107.68	106.94	109.05	107.8	108.09	108.03	110.02	107.05	109.75	106.91	110.09	107.48	108	107.93	106.73	108.23	107.68	108.78	106.13	107.18	105.85	109.01	107.43	106.73	108.09	108.86	107.66	108.85	107.34	108.71	109.33	110.57	110.88	105.06	106.89	106.45	108.48	107.29	106.84
106.32	104.87	104.94	104.19	106.02	105.7	105.73	104.64	105.09	106.02	106.04	104.03	105.32	104.2	103.97	106.34	105.14	104.22	106.89	106.29	104.11	103.57	105.05	104.46	105.12	105.74	108.01	107.81	104.84	105.68	106.65	107.29	107.67	106.99	105.54	104.77	104.95	106.17	104.81	105.56	104.88	105.83	103.3	105.59	108.18	106.37	107.06	105.65	107.19	105.18
102.36	105.75	106.13	105.54	107.25	106.33	105.59	108.34	105.89	105.29	105.35	106.89	103.83	105.84	104.94	104.91	105.42	105.61	106.55	104.93	105.96	105.99	105.46	104.76	105.21	107.16	104.96	104.02	108.35	105.26	105.9	106.73	104.88	107.06	105.7	105.43	108.3	108.27	104.51	102.96	106.54	104.34	104.42	104.14	105.51	106.14	105.37	105.25	105.51	104.73
98.846	98.606	98.142	97.678	97.076	97.423	97.552	97.34	97.361	97.433	98.626	99.881	96.808	97.531	97.624	97.254	100.04	98.923	98.422	98.277	99.439	97.283	100	97.762	99.964	95.259	97.296	98.963	98.486	97.307	98.511	96.72	97.923	99.105	98.104	100.19	98.587	97.012	98.437	97.964	98.891	97.785	99.312	98.251	97.903	97.07	97.501	99.53	97.084	95.397
98.353	98.688	97.542	101.18	97.593	96.489	97.29	99.319	98.287	96.052	98.722	100.63	99.844	97.82	97.508	98.839	99.858	96.123	96.868	97.286	98.57	96.167	99.18	96.757	95.872	99.157	99.254	99.311	96.648	96.523	99.184	99.987	96.834	96.951	96.134	98.831	96.334	101.2	98.617	98.521	97.346	97.54	98.507	97.38	97.969	97.369	98.29	98.081	99.575	96.608
104.48	105.11	108.2	104.88	106.79	106.6	105.42	106.7	107.16	109.93	106.81	107.52	108.56	104.35	108.62	104.95	106.54	108.25	106.12	107.89	106.54	104.67	107.78	107	105.32	107.58	105.69	104.47	107.56	105.69	106.46	107.51	108.52	106.7	106.3	106.07	109.9	104.14	107.94	104.78	107.32	104.72	104.9	106.6	105.32	106.64	107.5	107.35	108.43	107.3
97.909	98.772	99.01	97.353	97.026	99.948	96.36	98.06	97.997	95.572	98.745	96.247	96.029	96.517	100.4	99.77	99.129	99.018	99.01	98.367	98.223	98.174	97.635	97.867	98.673	99.124	97.205	99.858	97.664	97.941	99.395	96.994	95.834	98.336	96.567	99.627	95.272	99.739	97.807	97.649	96.425	99.11	98.799	97.542	98.447	97.194	98.507	98.383	98.294	99
108.12	106.16	107.92	107.77	107.03	108.2	106.16	107.44	106.67	107.49	106.38	107.61	107.44	106.9	107.5	108.23	107.08	108.4	107.15	110.21	106.06	109.27	109.3	106.87	106.85	109.28	110.46	107.24	106.33	108.58	108.79	108.01	106.86	106.34	108.23	106.51	107.61	109.76	105.95	105.59	108.71	109.54	108.45	109.88	109.18	109.22	109.66	108.18	109.08	108.49
108.49	107.96	107.91	108.94	108	108.7	107.6	108.36	107.84	108.83	108.57	108.19	109.08	109.72	108.58	108.88	109.83	109.41	110.49	108.79	110.48	108.14	109.88	106.58	108.73	107.5	108.88	108.56	105.86	107.3	108.63	109.95	108.01	107.53	110.59	109.54	106.5	107.78	110.21	106.4	106.59	110.02	108.16	107.41	107.73	108.26	108.69	110.08	106.76	107.34
108.34	109.5	107.2	107.47	110.19	109.7	107.36	108.6	106.78	108.3	109.08	109.66	107.85	107.82	107.17	107.08	105.43	108.38	109.42	109.81	108.21	108.79	109.49	108.21	109.06	109.03	108.12	110.52	108.09	107.98	110.45	107.26	108.46	107.04	108.28	107.61	107.11	108.86	108.78	108.02	108.32	108.45	107.46	110.9	108.2	108.54	107.3	109.35	108.32	106.72
102.7	102.67	102.57	102.2	103.46	102.32	102.49	102.94	102.56	103.52	103.65	101.44	103.09	103.4	103.37	103.08	104.22	101.54	102.63	103.02	103.29	104.2	102.01	103.16	102.1	102.95	103.78	104.44	103.11	102.31	100.08	100.2	101.99	103.83	100.77	103.42	102.51	103.72	102.41	104.23	102.97	102.59	102.95	102.58	101.42	103.61	103.93	103.14	103.11	103.74
108.69	110.79	108.69	109.89	110.33	110.48	106.77	107.61	108.2	107.08	107.54	107.99	108.91	108.9	106.67	105.94	109.48	109.14	108.16	107.24	107.59	108.18	107.86	108.94	108.8	108.93	109.6	109.64	108.28	109.94	107.51	110.33	108.02	108.63	107.95	107.39	107.57	108.11	106.2	105.5	108.91	107.3	108.55	110.59	107.96	107.08	109.92	108.07	107.6	106.72
105.95	105.46	105.67	103.22	106.82	103.61	104.01	106.34	104.29	105.25	106.08	103.88	106.88	106	104.16	105.4	107.89	106.54	104.62	105.89	104.42	105.64	105.57	106.03	107.64	103.29	106.55	104.84	103.6	104.78	105.61	106.85	106.73	105.04	104.99	104.28	104.93	105.7	106.48	104.51	103.23	107.47	104.19	102.42	109.08	107.68	105.4	105.35	105.63	106.5
100.3	100.63	102.5	101.84	98.954	100.29	98.184	100.61	101.3	101.41	100.71	100.01	98.886	100.37	98.844	100.24	101.08	101.09	97.99	99.36	99.862	99.816	99.964	100.79	101.53	100.09	102.33	101.09	102.17	98.973	101.14	99.875	99.591	100.57	100.33	100.83	100.21	101.01	97.783	103.6	98.966	99.184	100.66	99.975	101.07	102.93	99.746	99.001	100.96	100.38
105.48	105.1	106.82	105.62	106.15	106.55	107.06	105.63	105.25	107.16	105.85	105.19	106.99	106.94	105.78	107.14	105.42	107.32	106.3	104.66	106.52	106.16	105.4	107.87	105.89	107.42	106.14	102.48	105.85	104.85	107.3	104.03	106.08	106.48	106.01	108.84	105.82	104.96	104.05	106.02	106.01	105.06	105.25	105.21	108	106	104.55	107.62	103.47	104.41
105.22	106.02	107.3	103.66	104.81	104.92	105.45	106.94	104.57	104.46	104.93	105.23	106.71	106.1	106.15	104.42	104.67	104.33	105.5	108.49	104.77	103.85	105.96	104.37	104.87	107.21	104.14	107.04	103.86	104.49	104.85	104.97	104.59	104.99	107.56	105.24	105.73	105.98	106.39	104.99	105.11	104.8	104.88	102.25	106.08	105.56	105.53	106.86	105.63	105.23
108.24	108.47	107.77	110.84	107.2	110.53	106.91	109.43	106.38	108.83	109.65	107.52	110.3	108.51	109.31	106.48	111.55	108.55	108.57	105.17	107.2	106.19	108.02	108.3	106.04	108.28	108.58	108.36	107.98	107.06	107.97	109.37	108.82	106.61	106.99	106.36	106.84	108.56	109.74	110.3	108.81	108.53	107.85	111.05	106.73	108.6	108.78	108.76	108.31	109.21
109.58	109.16	106.1	105.98	107.05	106.8	106.28	106.12	106.07	107.73	106.71	104.75	104.41	106.38	106.44	107.31	107.92	106.88	107.99	106.6	107.49	105.99	106.19	107.37	102.77	106.28	106.44	106.07	104.41	104.83	104.05	106.15	104.12	105.55	106.74	105.11	105.96	107.31	106.75	107.22	106.17	106.73	105.6	107.13	108.35	107.89	108.57	107.9	107.12	105.56
107.48	109.64	110.56	110.09	107.36	109.86	107.87	109.56	108.84	109.13	107.99	107.69	109.05	109.45	106.99	105.91	106.95	107.46	109.62	109.48	107.77	110.93	109.47	108.66	107.45	110.98	109.45	107.18	108.37	107.21	109.19	107.47	107.72	109.29	107.26	106.49	108.13	108.95	109.58	110.57	109.37	107.03	107.55	108.39	110.65	107.93	109.82	110.82	110.26	105.56
108.89	107.45	106.76	107.26	108.6	108.04	107.66	108.82	107.84	107.66	108.04	108.7	107.38	107.75	108.02	107.58	108.25	107.25	108.45	108.61	108.56	107.43	106.85	107.64	109.49	109.85	108.35	108.04	106.49	107.93	106.62	108.84	110.67	108.39	109.23	108.22	106.72	108.44	109.4	109.09	110.58	106.79	109.36	105.96	109.63	107.63	108.41	107.61	105.84	108.32
104.58	106.28	106.12	104.05	105.01	106.87	106.09	104.74	103.74	106.9	105.76	105.92	105.38	105.69	104.89	103.29	105.07	105.98	106.74	105	106.72	106.31	103.88	106.42	108.59	106.52	105.91	105.86	109.58	105.89	105.13	108.04	105.33	105.54	104.96	106.93	106.09	106.44	108.5	106.56	106.13	104.49	105.59	104.68	108.58	105.22	104.53	105.75	105.86	102.18
107.99	106.53	107.96	108.44	108	108.09	109.22	110.5	109.69	106.53	108.67	106.19	108.49	107.87	108.61	109.57	106.7	107.22	108.53	106.93	108.73	108.37	108.05	108.48	108.31	108.44	105.94	106.6	106.77	109.7	109.76	107.84	106.81	107.42	108.3	106.86	109.3	108.11	107.4	106.03	109.27	107.67	107.9	108.15	110.18	109.2	107.78	108.25	107.04	108.63
107.89	108.13	105.32	107.37	107.33	106.32	107.58	108.34	108.53	107.42	108.17	110.34	108.03	109.38	108.59	108.53	107.87	107.25	110.57	107.47	107.54	109.64	108.06	107.38	108.3	107.81	109.07	108.15	108.27	110.85	107.4	111	110.08	109.22	108.41	109.79	109.02	108.24	108.31	109.41	106.95	108.99	108.81	109.39	109.71	109.42	108.09	106.08	107.3	108.36
107.01	107.87	105.85	106.72	103.57	105.87	105.55	106.57	105.62	106.12	107.97	104.84	106.94	104.23	105.12	106.08	105.64	106.71	108.17	104.56	106.67	106.5	105.25	109.53	107.15	106.39	105.3	106.81	105.24	107.09	106.55	104.52	106.72	106.56	107.97	105.43	107.41	108.78	106.54	107.21	105.51	105.06	106.35	106.89	107.03	105.05	105.82	105.85	106.12	104.57
100.19	99.387	101.47	97.083	100.49	97.952	99.287	99.217	97.824	99.92	100.83	98.292	99.488	98.362	100.6	97.962	99.164	99.841	98.263	98.45	98.417	98.637	100.59	98.062	98.967	98.084	101.1	98.142	99.047	99.792	99.874	99.832	99.728	98.559	101.65	99.303	97.947	99.988	100.55	97.7	100.92	97.193	97.568	95.773	97.461	98.159	98.863	100.44	99.154	97.786
105.63	105.56	105.35	107.07	106.51	105.22	106.78	108.44	108.59	108.14	107.65	107.44	107.79	107.68	106.93	106.6	106.63	106.87	106.78	103.79	107.66	106.57	106.78	105.85	106.25	107.16	105.27	107.08	103.5	107.06	105.46	106.93	107.26	105.45	105.59	104.75	106.73	107.17	106.44	107.34	106.16	105.92	108.05	108.75	107.11	105.91	105.95	104.95	106.16	107.01
107.44	108.62	109.28	107.01	107.94	108.65	108.16	108.61	107.45	108.9	106.87	106.77	107.86	108.08	106.76	107.48	106.72	108.27	104.12	107.27	107.32	109.01	109.83	106.03	107.33	106.57	107.75	107.12	108.38	109.58	109.27	106.63	107.92	106	108.19	109.37	108.85	106.11	106.68	107.68	108.35	108.57	109.23	107.17	108.82	107.27	109.16	106.49	109.04	106.47
106.93	107.17	105.85	105.12	107.4	106.04	106.26	104.87	106.4	105.94	104.55	107.16	105.23	107.03	105.6	105.95	103.15	104.98	104.66	106.59	107.51	105.81	107.42	107.74	107.04	106.07	105.96	105.27	106.22	105.8	105.11	104.42	106.52	104.99	105.67	107.3	107.12	104.42	105.4	105.8	105.09	105.45	104.64	104.59	105.56	106.11	107.83	103.91	105.17	106.56
110.3	110.69	110.26	110.45	110.99	109.33	109.11	110.15	107.84	111.67	111.13	109.51	109.77	110.67	112.97	111.15	109.18	107.88	109.89	111.02	111.75	112.65	110.7	112.8	111.53	110.13	111.66	109.23	111.51	108.74	109.25	111.56	110.27	109.18	111.25	109.64	109.46	109.99	109.14	111.41	111.42	111.61	109.37	110.89	112.44	110.12	110.79	111.15	110.02	110.62
107.59	110.39	107.08	108.28	106.74	107.94	109.14	107.7	106.71	106.3	108.87	105.79	106.69	105.28	107.97	105.28	108.68	108.16	108.3	106.03	107.07	106.68	107.15	108.44	108.55	106.01	108.17	107.82	106.85	106.73	107.66	110.11	106.82	110.08	109.95	108.54	108.03	109.03	108.97	107.32	108.71	109.88	110.57	106.28	107.33	107.54	106.29	107.23	107.46	109.65
104.97	105.01	104.21	106.29	105.5	106.22	106.84	105.23	105.05	105.87	106.46	106.58	103.91	104.91	105.23	105.17	105.06	106.37	106.57	105.82	106.32	105.95	104.06	104.89	105.25	105.94	105.09	104.59	105.33	107.12	104.71	106.5	106.7	104.62	103.3	107.98	107.6	105.4	106.11	105.5	105.62	105.89	104.63	105.32	103.19	104.93	106.14	105.07	104.93	105.67
98.84	98.595	96.685	97.69	98.89	99.672	97.685	99.287	96.148	98.411	96.292	96.477	99.604	98.877	97.743	97.236	97.024	99.028	99.336	98.311	97.975	98.826	98.614	97.258	98.57	97.761	97.131	99.872	96.505	96.392	99.211	97.353	98.418	98.38	98.526	98.757	98.501	97.513	98.211	96.632	95.822	99.471	98.304	95.31	97.371	99.31	99.715	98.714	97.901	97.041
104.74	107.11	101.92	106.29	106.26	108.71	105.78	105.67	103.64	104.93	105.06	108.19	105.2	103.17	104.84	105.15	107.18	108.08	106.82	105.64	106.81	106.08	104.72	107.38	108.34	107.34	106.64	103.85	105.89	105.45	104.71	104.6	104.34	104.44	106.46	105.01	104.39	104.79	108.28	106.5	107.83	105.58	108.03	104.74	104.93	108.38	105.77	105.67	105.96	105.1
103.37	104.8	106.08	105.87	103	106.18	105.76	106.12	104.02	104.31	107.93	105.53	105.48	102.86	108.83	105.72	107.19	104.16	106.09	105.96	107.79	106.47	106.28	106.31	103.66	104.51	105.09	106.66	105.71	106.04	106.25	105.87	105.33	103.11	105.87	106.57	105.51	106.02	104.49	106.65	105.98	108.02	103.61	107.3	105.55	104.32	105.35	104.05	107.76	104.93
96.675	99.116	97.31	99.144	96.523	99.431	97.774	97.835	98.183	99.471	97.327	98.668	98.708	97.803	98.021	96.354	96.681	98.36	96.765	100.74	99.834	98.344	98.063	98.596	98.89	99.196	98.258	98.642	98.911	98.323	97.692	98.292	99.005	98.883	97.01	97.927	95.71	98.109	95.901	98.563	97.78	99.239	98	99.419	97.653	98.831	98.849	98.76	95.76	97.094
105.44	104.47	105.5	106.25	107.36	106.84	104.81	104.81	105.59	104.87	106.35	107.22	105.31	106.09	104.9	107.36	104.35	106.89	104.16	106.91	105.39	105.32	105.38	105.59	107.28	104.8	106.43	107.36	105.61	106.63	106.84	104.85	104.6	104.4	106.47	106.55	103.33	104.87	105.51	104.76	103.33	105.87	106.91	103.92	107	105.86	106.04	106.51	106.89	104.69
102.33	103.27	101.59	103.8	104.23	104.12	102.27	101.08	102.66	104.14	102.47	102.98	101.4	102.48	102.49	104.35	103.71	103.75	103.26	102.12	102.16	103.68	102.5	103.29	104.38	103.59	102.22	101.27	102.13	102.11	100.53	102.39	102.17	102.27	102.07	102.94	103.56	101.77	100.76	103.1	103.33	102.78	102.25	101.94	103.88	102.58	103	102.63	104.42	101.77
106.33	105.3	104.72	104.43	105.24	103.26	104.26	106.48	105.68	105.84	104.02	106.44	105.9	103.75	104.43	104.35	106.92	104.43	102.93	105.53	105.09	106.77	105.97	104.22	106.56	103.98	103.51	106.38	104.68	104.86	107.75	106.08	104.51	105.14	104.97	104.08	105.35	107.46	106.43	106.19	105.98	104.54	107.88	106.7	106.54	107.49	104.6	104.69	105.02	106.25
109.48	109.71	107.39	108.41	106.37	107.3	106.96	109.47	107.15	108.13	106.04	107.34	107.34	110.08	109.5	108.73	108.82	107.08	108.6	107.02	107.7	108.01	108.49	108.28	106.75	108.7	107.31	109.24	108.54	107.58	107.28	108.82	106.96	108.7	106.85	106.82	107.27	108.65	107.58	109.02	107.9	109.94	109.62	107.44	108.46	106.95	106.23	108.1	110.67	106.27
96.353	96.625	97.757	98.98	97.9	96.883	97.017	97.553	96.837	99.173	99.815	99.647	98.203	99.616	98.319	97.601	96.638	98.624	98.616	99.188	98.516	99.85	98.039	94.519	96.146	98.668	97.926	98.195	98.914	97.12	96.951	96.657	98.494	100.63	95.962	99.64	99.693	99.057	97.322	96.386	100.23	98.141	97.297	96.16	98.432	98.162	97.988	98.983	100.13	98.299
107.9	107.02	104.87	105.45	103.84	105.87	104.4	107.75	108.59	105.78	105.42	108.48	108.3	107.82	105.48	108.77	104.73	107.25	106.76	105.37	107.27	105.86	108.97	105.87	105.56	106.14	105.67	104.97	108.02	107.09	103.89	107.1	106.41	104.53	106.23	107.02	106.82	105.32	106.74	107.04	104.64	106.72	106.08	107.12	105.8	107.18	105.42	106.61	105	104.88
105.77	107.27	106.19	103.07	105.95	106.18	106.97	105.75	106.08	104.87	104.26	105.59	103.48	105.07	103.67	105.26	107.02	104.24	105.89	101.6	105.23	105.21	107.16	103.57	104.55	105.08	104.25	105.29	104.88	106.54	107	105.71	104.05	105.41	107.31	103.83	106.36	105.21	105.61	104.03	108.54	106.45	106.62	105.66	105.96	105.84	106.24	104.68	106.41	105.45
97.468	97.309	98.042	97.902	98.942	97.332	99.591	98.762	98.14	97.004	96.51	99.45	97.356	97.475	98.74	98.886	97.205	97.515	97.829	95.813	98.998	97.74	97.173	97.586	96.769	98.793	97.773	97.646	95.017	97.589	98.343	96.634	95.81	99.653	98.715	100.4	98.458	98.515	97.533	96.239	96.104	98.938	99.491	96.267	97.511	99.548	99.345	98.611	98.339	97.039
105.17	106.71	105.84	103.12	106.8	105.51	105.81	104.28	108.66	105.68	105.13	105.77	104.94	107.1	106.44	107.65	104.59	106.19	103.96	106.12	105.64	105.2	106.35	105.54	105.13	104.96	107.67	103.94	105.56	103.52	106.67	103.88	104.29	106.61	104.75	107.04	106.65	105.13	104.94	105.29	105.44	105.76	105.04	105.78	102.77	105.02	105.4	105.03	105.84	107.86
106.19	106.42	105.38	105.36	105.36	104.89	104.67	104.82	105.17	103.74	106.78	104.23	107.68	105.94	105.68	104.17	106.57	104.91	105.41	104.97	108.52	105.27	105.57	107.17	107.13	106.39	106.54	105.62	105.32	104.79	106.31	107.88	105.35	105.57	105.45	106.62	106.57	107.29	104.69	106.18	105.47	105.51	105.4	106.32	103.55	103.69	105.62	106.83	108.23	105.01
105.24	106.94	105.28	105.24	107.75	105.37	106.4	106.77	106.6	104.39	106.09	106.75	105.59	105.11	104.86	104.21	104.36	105.98	105.71	105.56	108.24	107.39	105.78	105.48	105.67	105.41	104.67	103.47	105.22	106.01	105.74	105.17	105.82	105.38	106.07	108.39	106.03	104.38	108.84	105.73	106.06	105.5	107.46	104.9	104.69	107.92	106.05	103.55	104.79	105.95
105.88	104.15	104.44	105.14	106.25	106.58	106.69	105.3	103.59	104.94	104.82	105.54	105.87	104.56	105.94	105.94	105.71	106.91	106.83	108.18	106.7	105.66	106.45	104.57	106.5	104.29	105.88	104.38	103.8	105.27	105.07	106.26	107.04	104.23	105.76	106.67	106.57	104.82	106.65	104.42	106.99	107.22	106.49	107.62	105.83	103.47	105.13	105.9	104.41	104.65
106.55	107.51	108.06	108.58	106.32	109.17	108.38	106.27	107.98	107.36	107.71	106.54	105.83	107.77	107.59	108.17	107.73	109.93	105.72	107.66	104.93	109.84	109.38	108.51	108.4	111.1	108.14	107.71	106.21	106.58	107.43	108.29	108.57	106.93	109.77	107.52	107.31	106.92	109.04	107.27	109.71	107.09	106.07	107.72	106.15	106.95	110.08	109.28	107.84	108.95
107.16	106.53	106.07	109.59	108.08	107.4	107.81	108.15	108.14	107.96	107.16	107.24	104.42	108.56	106.98	109.67	107.23	108.97	108.34	108.85	106.29	108.51	108.99	108.06	106.38	108.88	108.94	107.27	106.74	105.58	108.98	108.68	107.06	109.56	107.81	107.44	110.36	106.1	110.2	103.7	105.9	107.53	108.34	107.78	105.89	107.31	108.46	108.43	107.81	105.6
108.92	107.64	106.64	107.12	110	107.69	107.79	105.95	106.28	107.95	107.78	108.77	107.84	107.7	107.76	108.27	106.78	105.83	109.06	107.26	108.73	110.3	108.33	105.49	108.41	109.51	106.53	107.84	107.91	106.23	107.45	108.52	107.58	109.98	106.7	109.85	108.98	108.8	108.5	107.56	109.27	108.76	107.14	108.89	109.58	106.55	106.6	108.33	107.88	106.73
104.41	104.63	106.83	105.47	107.53	103.9	103.9	107.58	105.83	106.77	105.87	104.49	105.47	106.61	107.47	107.53	103.8	104.36	105.43	105.99	104.27	107.51	104.98	105.43	104.79	104.44	107.28	104.44	107.09	107.51	105.24	104.81	104.82	108.81	105.26	105.89	106.02	103.62	106.75	104.26	104.03	105.78	105.97	106.54	106.05	107.47	105.48	106.31	105.11	106.17
106.2	105.29	105.89	106.07	105.46	104.82	106.2	104.85	106.48	104.63	107.27	104.51	106.29	106.14	104.73	105.01	108.07	103.2	107.22	107.28	103.66	107.84	107.85	105.74	106.73	106.1	104.05	104.65	105.04	104.81	104.91	106.22	105.83	104.75	105.32	105.22	106.71	107.7	103.97	107.48	106.66	104.97	104.32	105.19	105.66	105.44	104.74	106.35	104.11	104.56
108.89	108.64	109.26	108.26	107.06	107.43	108.17	108.29	107.69	108.5	108.61	108.3	109.69	108.51	109.24	108.22	108.3	108.31	106.53	108.68	106.84	108.27	107.69	108.04	107.27	106.75	108.2	108.7	107.46	108.5	107.32	109.57	107.9	106.82	107.58	108.76	107.78	107.9	107.69	109.81	108.65	108.16	104.55	107.2	107.75	109.33	108.29	105.82	107.97	107.13
105.98	105.37	104.74	103.88	105.78	103.72	106.75	105.03	103.89	103.19	106.01	106.27	107.52	107.91	107.02	103.84	106.32	107.85	104.03	105.42	105.88	102.69	104.53	104.84	104.23	107.58	104.73	103.52	107.2	105.7	105.81	106.42	102.96	105.22	105.29	107.58	105.13	107.01	106.65	103.63	104.99	105.09	106.3	106.74	105.7	105.53	103.81	103.41	106.3	104.3
107.59	108.56	106.33	104.16	105.01	108.18	106.93	105.99	106.52	105.79	106.09	104.27	106.92	104.32	104.87	105.28	105.49	106.04	106.22	105.46	107.38	106.55	106.27	106.11	106.78	107.85	106.38	106.82	106.76	107.08	106.49	106.3	106.39	105.93	105.59	106.3	104.24	106.27	106.89	107.1	106.99	107.09	105.09	106	106.1	106.61	105.08	103.68	107.32	104.72
106.62	105.16	105.78	105.95	103.72	105.44	106.65	108.57	105.99	106.37	105.03	105.07	108.31	104.18	106.64	104.73	107.7	107.71	105.64	107.65	108.01	107.9	105.82	108.33	108.3	106.21	107.34	107.26	106.76	105.79	106.64	103.16	105.8	106.1	106.66	107.37	107.4	105.85	106.64	103.67	106.39	104.68	105.9	105.15	106.96	105.15	106.17	105.32	108	107
99.904	100.32	101.42	100.21	101.47	100.43	100.43	99.535	98.796	99.252	99.983	100.33	101.62	102.37	100.03	101.09	101.02	102.01	98.338	101.82	99.398	100.31	100.33	99.49	101.44	99.938	100.54	99.917	99.279	99.803	102.81	100.35	101.55	99.176	100.72	100.62	101.8	101.87	98.115	100.67	98.998	100.94	100.78	102.48	99.904	99.981	101.79	99.887	102.34	101.54
99.402	97.798	98.595	97.031	97.89	98.295	99.166	97.444	98.679	98.935	97.848	99.243	97.967	99.412	100.8	97.878	98.802	98.536	99.534	99.501	98.097	98.339	99.463	97.11	100.27	99.801	101.53	100.73	101.25	98.176	99.891	98.911	100.88	98.014	98.623	100.45	97.321	96.212	99.972	99.903	99.594	97.052	98.882	97.124	98.952	97.945	99.28	100.68	98.733	98.758
102.73	101.64	102.56	99.096	99.207	102.09	101.11	101.23	101.24	100.92	102.3	101.57	100.69	100.19	100.2	100.67	101.17	101.98	98.995	100.7	101.3	101.99	101.24	100.5	103	101.66	98.821	98.717	102.53	100.75	99.717	100.93	99.08	99.865	99.852	102.09	100.88	100.68	101.81	100.78	100.77	100.57	99.118	102.09	99.099	102.07	100.9	100.27	102.7	100.67
101.72	98.719	101.76	99.387	101.89	103.21	99.214	103.29	100.01	102.72	101.65	99.729	97.953	103.95	101.15	102.05	99.622	100.91	101.34	102.34	100.43	99.957	99.931	101.3	102.6	100.6	102.15	100.29	102.29	98.133	101.77	102.28	101.84	102.61	101.6	100.97	98.98	98.562	100.73	100.63	100.95	101.47	102.84	100.62	101.95	101.08	101.12	102.37	101.69	100.8
101.85	101.46	100.71	101.79	101.81	99.344	99.191	101.82	101.9	102.27	100.32	99.662	104.34	101.34	100.05	100.32	99.029	101	99.881	101.59	101	100.61	99.207	103.12	102.17	101.74	101.62	102.2	97.862	100.98	100.43	101.33	102.13	100.06	103.18	101.66	102	102.17	99.634	100.76	100.07	101.82	102.84	100.7	99.931	100.18	100.25	99.591	100.36	101.83
106.82	108.38	108.83	105.61	105.94	108.95	108.7	107.64	107.93	108.26	107.07	108.17	107.59	109.36	109.06	110.27	107.19	105.96	109.49	107.69	107.2	109.1	108.19	105.81	109.57	108.27	107.26	110.41	108.67	109.81	109.8	107.23	109.02	110.13	108.86	108.47	106.84	108.39	108.78	106.85	109.02	104.11	107.41	107.76	107.84	106.67	109.18	106.9	109.84	108.27
108.17	107.38	105.13	109.7	108.12	107.85	107.86	106.78	108.51	106.96	107.36	108.7	107.25	109.67	108.74	107.09	108.7	109.14	108.56	109.55	107.18	109	109.09	107.38	108.49	109.13	107.58	107.94	109.35	110.4	108.2	109.21	109	107.91	109.19	108.18	106.67	107.92	108.83	106.65	109.59	110.19	108.68	108.51	108.82	109.18	107.25	107.7	107.32	105.39
107.2	107.97	106.36	105.59	106.48	104.27	106.73	107.23	108.91	105.66	107.7	106.56	107.01	106.75	106.82	108.28	106.39	107.58	106.32	106.43	107.01	108.36	107.9	106.65	108.07	105.7	105.25	104.52	105.91	104.32	106.08	106.55	106.73	104.86	105.6	105.76	105.91	106.3	107.7	106.93	107.41	105.51	107.99	106.52	101.42	105.22	106.8	106.3	105.87	104.61
103.78	104.59	106.6	105.06	105.56	104.42	104.68	105.52	107.78	107.71	105.02	105.67	105.96	106.19	105.93	104.27	104.88	107.01	106.02	106.33	105.48	105.06	106.49	104.59	104.73	106.87	106.18	107.52	105.61	105.95	105.09	105.4	106.7	105.15	105.35	105.8	105.21	104.64	104.34	106.12	105.55	105.06	103.66	105.52	107.05	104.15	105.53	104.91	106.37	106.88
106.93	105.96	106.83	104.33	106.01	107.8	106.77	106.61	106.86	106.18	107.5	104.63	105.72	104.16	109.03	106.57	107.59	107.13	102.75	105.48	104.39	105.51	106.12	103.57	106.93	105.73	106.14	107.06	103.11	106.12	106.06	102.88	104.9	107.55	105.73	105.57	106.09	104.61	105.36	105.36	107.58	105.91	107.03	104.01	104.26	106.36	105.34	106.27	104.29	105.92
106.74	106.53	108.97	109.79	106.05	107.16	106.61	107.44	107.03	106.55	107.77	107.23	105.27	107.34	109.27	108.51	105.48	108.92	104.6	108.31	107.98	108.75	107.99	107.06	108.5	108.17	106.09	106.85	106.85	106.62	108.88	106.51	109.27	108.53	107.32	108.87	108.95	106.28	107.16	107.54	105.4	108.81	107.06	108.73	108.58	105.59	108.69	107.98	106.99	108.74
101.08	98.751	99.605	97.964	100.88	99.855	101.55	100.57	100.08	101.22	100.83	101.4	101.82	100.15	100.88	100.3	102.06	101.67	101.76	101.61	101.51	99.634	100.64	98.67	100.7	100.78	98.844	99.42	101.8	101.03	101.13	102	102.35	101.86	98.778	99.66	100.02	101.03	100.47	99	101.87	100.9	102.85	101.5	101.43	100.2	99.124	99.26	101.39	99.365
96.945	98.718	97.95	99.183	97.621	98.624	100.06	96.993	100.01	96.94	96.958	97.875	97.447	98.276	98.683	97.695	96.461	99.183	98.856	98.666	97.116	98.448	99.246	97.359	95.675	99.079	99.367	97.525	96.144	97.377	99.219	99.633	97.272	95.501	96.236	97.625	99.486	100.66	97.859	98.159	98.798	97.358	98.662	97.037	97.924	99.862	95.787	98.711	97.606	97.969
104.9	106.91	105.69	103.7	105.1	105.48	106.86	105.94	104.41	105.76	104.78	102.88	103.66	105.92	103.2	107.29	107.15	105.7	104.96	105.42	105.67	103.91	104.92	106.51	106.25	106.33	106.96	106.09	104.06	103.14	105.17	104.97	106.1	106.55	104.96	106.65	104.27	106.2	106.31	106.06	107.47	107.54	104.53	106.32	105.08	106.2	105.94	104.39	104.54	105.03
107.1	107.6	106.96	105.93	104.96	107.64	105.69	107.43	107.2	106.04	104.25	105.67	105.42	105.47	104.36	104.92	105.88	106.23	105.46	106.55	101.76	107.59	105.19	105.66	108.04	106.88	106.79	104.5	107.61	104.05	108.49	105.94	107.5	103.72	105.15	107	106.15	104.81	106.46	104.47	105.61	104.29	107.81	108.35	106.13	106.39	106.67	105.36	105.16	106.27
109.65	109.15	108.68	106.96	109.69	108.73	111.16	107.37	108.73	112.13	108.25	109.2	110.01	106.49	107.95	111.68	109.45	107.88	108.98	108.04	108.61	107.68	106.26	109.7	107.93	109.14	108.58	106.76	110.03	108.63	109.46	109.07	108.46	109.4	109.93	107.14	108.34	108.07	108.98	109.7	108.69	107.08	109.12	109.95	108.83	107.88	108.48	107.35	109.59	107.27
107.73	106.22	105.12	104.96	104.7	106.46	105.97	106.64	104.38	103.82	106.97	104.36	105.96	105.4	106.35	105.52	104.4	106.64	108.04	103.9	105.35	105.35	105.92	106.44	105.56	104.25	106.6	106.18	104.6	106.08	102.11	108.8	105.04	107.33	106.24	104.09	106.56	107.17	107.58	106.34	103.57	108.23	106.2	106.75	104.77	104.95	107.24	107.05	103.51	105.61
97.262	99.245	99.456	99.138	97.104	97.279	97.498	96.144	97.688	98.431	97.712	97.54	98.6	95.242	99.918	96.259	97.853	97.161	98.479	98.33	99.376	96.881	96.701	100.3	97.736	100.19	99.198	96.985	97.867	99.401	98.37	99.254	97.432	99.896	95.268	96.035	96.896	97.088	98.551	97.396	97.252	96.491	99.52	97.885	96.666	97.799	95.477	97.099	98.454	98.181
107.79	104.43	106.76	106.64	106.16	109.55	107.39	105.88	107.61	106.54	106.42	108	106.12	104.19	109.39	106.21	106.66	104.17	107.53	105.99	107.62	106.08	108.38	108.57	104.86	107.07	107.59	109.29	106.37	104.98	107.36	107.33	106.91	108.87	106.47	108.78	106.16	108.57	108.47	106.96	108.78	106.92	107.27	105.65	107.3	105.22	106.1	106.09	107.64	107.25
100.4	100.12	102.21	100.13	100.13	100.48	100.54	102.4	100.6	101.06	100.94	101.14	100.29	101.36	99.266	100.32	99.905	99.919	103.05	99.213	100.84	98.184	97.756	100.62	98.829	101.35	99.889	98.937	100.02	100.8	100.09	100.2	101.6	102.95	100.59	103.31	99.711	101.76	99.676	100.68	101.17	99.934	99.091	101.65	101.04	98.29	102.31	103.28	99.725	100.32
104.89	101.17	103.35	104	106.33	102.3	102.13	101.23	101.12	102.86	103.28	103.95	103.65	102.28	101.13	102.47	102.04	102.21	102.62	103.94	101.33	101.73	102.18	102.01	103.42	103.08	102.95	104	101.9	102.87	103.3	102.38	101.81	102.67	101.17	101.19	100.41	100.51	103.81	103.61	102.82	101.71	102.15	103.87	101.06	102.46	102.79	103.58	102.67	102.48
109.47	108.87	108.01	107.59	108.17	108.65	106.94	107.57	107.24	108.13	107.83	109.29	108.72	107.81	106.92	107.08	108.11	106.27	108.87	106.51	109.02	105.94	108.18	106.26	107.04	106.89	107.26	108.77	107.79	109.63	107.95	109.61	109.4	109.22	108.05	107.06	107.63	105.93	106.91	109.19	107.31	107.86	108.78	108.92	109.62	109.02	106.19	106.39	106.17	108.64
108.29	107.79	107.09	108.19	108.75	109.38	108	109.95	107.75	109.1	110.08	108.04	107.1	106.24	105.74	107.28	107.66	106.75	109.34	108.22	108.59	108.17	107.34	110.82	107.25	107.24	107.17	108.02	107.79	106.88	108.79	106.6	106.41	105.31	108.48	107.58	106.99	107.92	107.98	108.6	107.45	108.78	106.59	108.18	108.79	109.5	107.86	107.69	109.16	108.78
99.838	100.47	99.823	101.19	99.52	101.01	100.78	100.96	102.23	101.06	98.813	99.38	100.25	100.69	99.15	101.57	101.44	101.75	101.76	101.7	99.074	101.37	104.69	100.99	102.32	100.07	98.478	101.55	99.158	100.09	102.03	100.92	102.78	99.368	100.5	100.42	98.506	99.577	100.63	100.41	101.14	102.74	103.02	98.374	101.69	100.28	102.39	102.88	101.71	99.935
98.231	99.355	97.978	98.451	98.784	96.891	97.832	99.279	99.351	99.111	100.46	100.7	98.756	98.506	101.1	98.078	96.34	99.249	99.942	96.334	98.624	99.434	99.489	98.326	98.856	98.238	99.461	98.606	100.2	98.162	98.42	99.19	97.871	99.509	98.688	98.785	98.211	99.495	99.243	98.243	98.216	98.935	99.222	99.582	98.827	100.2	97.519	99.173	99.368	100.48
106.91	110.65	109.66	108.37	108.38	110.2	110.61	107.24	109.04	107.92	109.54	108.41	109.94	108.46	108.37	109.93	108.36	106.22	107.77	106.71	106.62	107.8	109.23	109.36	108.34	109.64	108.72	107.85	105.24	108.27	108.84	109	109.18	107.83	111.7	108.84	109.53	109.3	109.77	108.65	107.3	108.94	107.27	109.06	109.29	107.64	108.49	107.54	108.56	109.66
105.68	105.61	108.78	106.25	105.85	105.48	103.31	104.16	105.64	106.06	103.34	105.12	106.57	108.27	104.86	105.2	107.39	106.71	104.74	104.83	105.76	105.44	105.89	105.19	106.56	106.76	105.77	107.49	107.92	107.88	108.02	105.54	104.08	102.39	106.41	108.61	108.63	105.46	105.04	106.56	105.38	104.2	105.67	103.08	106.23	104.96	105.1	106.57	105.22	107.94
108.57	108.44	107.46	107.39	109.1	108.26	108.38	108.12	105.98	107.71	106.67	106.93	106.71	107.62	108.7	109.31	108.49	109.21	107.73	105.36	110.7	107.39	107.9	108.21	104.99	109.35	108.49	109.14	108.58	106.56	106.08	105.39	106.24	107.35	108.09	108.01	108.74	107.1	107.39	108.47	107.38	107.89	107.29	109.15	108.59	105.82	106.93	109.05	107.77	107.43
100.44	100.77	98.222	97.926	96.847	97.368	100.51	99.556	101.44	99.064	99.665	97.743	97.881	98.64	95.932	99.732	99.53	98.109	100.86	98.757	102.23	98.473	100.17	97.848	100.27	99.792	97.889	99.598	99.084	101.52	99.73	97.268	98.682	98.231	100.01	97.074	98.909	99.297	99.971	101.31	97.818	97.247	98.018	102.01	97.607	98.825	99.386	99.722	98.457	100.06
107.59	104.86	107.72	106.93	106.66	106.16	105.3	106.82	106.2	104.23	105.27	107.13	106.26	107.85	106.74	107.37	104.17	104.69	106.38	106.09	107.92	107.87	108.24	107.3	104.02	106.64	106.35	107.4	105.63	105.64	104.28	108.35	105.19	106.19	105.6	106.68	105.46	107.47	106.91	106.04	108.69	107.33	105.89	105.39	105.68	104.65	106.99	105.07	107.55	105.35
106.2	105.49	107.22	105.07	107.06	104.64	106.37	105.99	105.66	105.74	108.04	108.87	106.97	104.35	106.1	106.13	105.78	104.79	109.05	107.42	106.31	103.75	105.4	106.2	106.96	107.72	106.54	106.58	106.79	104.81	105.64	105.74	106.4	108.69	106.52	107.56	104.63	105.53	107.96	107.53	107.56	105.71	103.88	104.68	105.73	106.61	107.27	108.63	105.82	107.77
96.895	96.253	99.04	99.949	98.756	97.092	95.897	97.479	99.022	100.97	99.025	99.661	95.742	97.071	100.08	100.46	98.994	98.346	100.3	99.076	99.593	100.43	98.223	97.956	98.059	99.941	98.136	98.063	95.859	97.814	95.482	96.648	97.998	96.844	97.699	100.21	95.313	97.85	99.873	97.058	97.069	96.672	98.462	95.721	97.588	97.43	97.093	97.02	97.385	97.614
105.34	106.9	106.7	105.81	104.49	106.76	105.98	106.2	105.78	106.33	107.58	105.61	105.33	106.98	106.58	104.75	108.23	107.83	105.7	108.27	103.21	107.1	103.98	105.73	107.75	107	106.11	107.11	107.71	106.05	107.39	105.59	103.62	106.18	105.61	108.37	107.5	106.62	107.65	106.23	107.49	106.89	104.97	107.46	106.79	107.29	106.11	104.52	106.4	105.8
110.22	111.02	109.87	108.68	108.49	108.51	109.44	109.98	110.89	109.56	112.35	110.14	111.4	109.83	109.32	110.29	107.86	108.68	111.3	110.38	110.63	109.78	110.95	109.42	111.36	109.74	109.89	109.65	109.81	112.06	107.86	108.95	109.06	110.56	111.02	111.91	110.69	111.42	110.22	111.35	111.75	110.47	111.71	111.43	110.68	110.48	109.76	111.76	110.98	110.28
106.17	105.18	105.89	105.89	105.93	104.05	104.64	107.83	106.23	104.3	105.89	104.87	106.82	103.42	104.28	105.44	107.07	104.87	105.72	104	105.93	106	105.69	105.87	106.06	105.21	104.19	103.15	105.63	105.23	104.29	106.01	107.62	104.31	106.11	105.45	107.3	105.98	106.16	107.17	106.66	106.61	105.49	106.19	107.3	106.17	103.35	106.07	105.84	105.48
107.23	106.76	109.16	108.69	108.08	109.19	108.58	108.3	108.57	108.18	106.03	109.22	108.37	108.58	107.78	109.16	108.65	107.27	110.12	107.72	109.37	109.95	108.26	106.97	108.93	108.5	108.09	110.11	106.95	108.07	108	107.84	107.73	107.29	108.9	107.02	108.44	110.17	106.26	106.44	106.75	108.83	107.91	107.78	110.47	111.41	108.73	109.8	109.89	108.23
96.813	98.343	96.348	99.011	97.523	98.197	99.411	96.439	97.591	96.848	96.8	97.094	99.529	96.751	99.787	97.949	99.795	95.911	98.685	99.014	99.46	97.118	97.711	95.877	97.996	98.1	96.655	96.514	95.925	97.84	99.468	100.71	95.363	97.027	96.96	100.38	97.217	96.315	96.075	96.74	98.316	99.542	95.666	97.621	97.507	98.753	96.464	98.875	95.509	98.435
103.55	106.71	107.93	105.28	107.4	105.97	106.47	103.92	106.2	104.32	103.8	104.57	106.17	105.5	104.45	108.31	108.02	104.52	106.72	105.4	106.58	104.67	106.93	104.84	104.7	104.24	105.15	104.65	106.55	102.69	107.78	104.8	105.62	106.19	106.4	106.36	102.36	106.96	103.43	103.86	105.41	105.32	103.42	106.99	104.24	105.07	106.37	103.36	106.32	104.16
106.68	107.92	105.93	107.83	107.49	108.3	109.85	108.03	106.99	107.61	106.53	107.57	110.28	107.57	105.61	105.73	108.78	105.89	110.49	109.34	106.27	108.9	107.3	108	109.08	109.64	109.62	108.34	109.45	109.26	111.51	107.59	107.66	108.4	107.57	108.58	108	109	109.17	105.51	109.93	108.24	109.67	109.76	110.2	108.99	107.88	109.7	107.42	107.84
106.38	109.34	108.85	104.94	106.71	105.92	109.03	105.23	106.33	107.31	105.23	107.74	107.35	107.08	105	105.72	105.6	107.06	107.58	105.72	106.76	107.04	105.68	105.33	105.26	106	108.09	105.92	106.66	108.69	106.6	105.31	104.9	107.53	105.71	104.81	104.58	107.29	108.39	106.38	105.14	106.41	105.24	108.1	105.36	108.92	108.54	105.29	105.54	105.29
103.63	105.58	105.65	106.71	105.77	105.1	107.54	106.06	106.54	106.51	107.21	104.79	104.16	103.68	104.66	103.67	104.11	107.12	106.09	105.4	105.69	105.96	105.27	106.55	107.06	105.84	106.12	102.98	105.53	105.8	105.4	104.75	105.43	104.26	106.66	107.74	105.33	107.58	103.08	106.58	104.83	106.2	106.77	105.22	106.66	105.35	105.47	106.51	103.56	105.53
100.55	100.75	102.23	101.55	100.54	100.59	101.02	98.899	100.2	101.19	100.43	100.82	101.03	99.971	101.29	100	99.16	100.64	100.46	100.4	103.01	100.35	102.72	100.15	98.549	102.42	100.94	99.695	101.77	99.565	100.66	102.47	100.42	100.31	100.86	102.29	100.47	101.37	99.24	102.31	101.45	101.37	101.54	99.495	100.27	101.18	102.56	101.13	100.62	101.75
105.79	106.09	107.47	106.4	106.97	106.94	106.56	107.27	107.77	107.07	106.47	106.92	105.65	107.4	106.96	107.61	106.72	106.82	104.38	106.12	106.5	105.6	104.53	105.63	105.49	106.88	104.25	105.79	108.28	105.09	105.85	105.5	108.24	106	106.37	104.73	107.55	104.45	105.85	105.38	106.76	105.75	106.92	106.98	106.25	104.88	107.17	107.23	105.99	106.4
99.364	97.486	99.343	98.885	97.323	99.563	98.174	98.942	98.247	95.958	100.73	97.185	97.322	97.103	98.276	98.311	99.504	96.838	98.607	99.223	100.12	98.861	99.205	97.494	99.059	99.121	99.543	95.793	97.555	98.114	97.778	100.11	99.027	97.135	98.037	97.822	97.116	97.935	97.773	98.716	96.896	98.412	100.45	99.827	98.64	99.727	97.402	95.832	98.723	98.985
97.1	98.057	97.88	99.345	97.12	98.977	98.9	97.543	98.288	97.994	98.442	96.072	97.799	97.185	99.16	97.35	97.149	96.023	100.39	97.226	97.848	96.723	100.66	98.942	99.261	95.186	98.235	99.342	97.21	98.034	98.551	99.57	97.309	97.202	99.881	97.181	98.26	97.738	97.697	97.349	98.86	98.258	98.051	98.264	98.071	98.381	95.971	98.266	98.25	97.666
99.2	101.46	100.67	101.37	100.39	100.58	100.75	100.38	99.381	100.36	100.01	102.62	99.548	98.921	103.59	100.62	99.175	100.44	101.11	100.16	101.89	98.91	100.13	101.3	99.016	100.77	100.73	101.39	99.449	102.26	101.36	100.79	99.468	102.49	102.7	100.58	100.68	100.83	101.04	102.02	99.868	100.04	97.587	100.5	101.82	100.32	101.7	100.5	100.39	101.14
105.5	105.65	105.81	103.53	105.58	108.85	107.88	107.29	106.42	107.13	106.76	106.43	106.02	104.34	104.42	105.99	104.05	105.03	105.18	105.23	105.22	105.24	105.57	106.86	106.93	105.33	103.66	105.66	104.53	104.68	105.65	106.25	105.84	104.53	103.97	106.19	106.12	106.7	104.29	104.17	106.22	106.06	108.45	106.55	106.19	105.31	106.06	104.69	107.45	104.68
96.43	98.144	100.21	98.515	97.242	99.084	96.898	99.713	96.438	95.9	98.986	99.491	99.668	98.075	99.453	99.395	97.564	97.259	99.09	96.559	97.849	97.52	97.306	99.161	98.003	98.721	98.595	98.23	98.307	97.778	97.036	98.851	100.27	96.985	99.086	100.93	98.283	98.331	96.972	98.39	97.144	98.073	97.481	100.22	98.085	100.18	99	97.174	97.23	100.28
109.65	109.14	109.6	108.01	107.18	107.42	110.01	106.44	108.82	110.8	107.51	108.64	106.22	109.81	110.08	107.5	105.87	105.06	108.68	110.68	107.97	106.56	109.95	108.57	111.24	110.62	109.21	109.44	109.03	108.36	108.34	109.16	106.49	111.82	106.97	109.65	110.96	106.49	109.65	108.09	110.3	108.55	109.67	107.69	107.16	108.96	107.08	110.38	108.5	109.24
104.54	104.57	106.34	107.17	106.4	106.7	106.79	107.16	107	105.97	106.97	108.41	105.92	106.82	108.29	105.72	106.99	106.74	106.5	105.95	105.68	106.47	105.34	106.49	105.96	107.2	105.46	105.46	107.36	106.22	105.84	106.82	105.71	108.29	106.19	104.77	107.96	106.1	107.76	107.72	106.01	106.36	102.92	105.5	104.5	106.68	106.95	105.47	105.77	106.5
108.9	105.63	107.74	107.58	107.86	109.16	108.23	107.13	108.01	107.44	108.16	106.87	106.98	107.69	106.95	108.79	106.15	106.78	104.25	108.99	106.86	108.62	108.13	108.47	108.24	108.1	108.25	105.71	106.67	105.41	107.76	107.8	109.33	106.66	109.55	109.63	107.78	109.06	108.21	105.86	107.79	108.23	108.27	106.4	107.23	108.99	109.83	106.77	107.06	109.03
105.22	106.62	106.62	107.07	105.41	107.62	104.07	107.57	105.8	105.2	105.09	105.73	105.18	105.61	109.55	106.72	104.52	107.16	106.64	107.03	105.06	105.59	104.04	105.98	107.11	106.03	106.26	108.13	108.19	107.83	104.76	108.48	105.7	104.55	105.85	106.71	105.95	107.88	105.55	106.4	102.9	107.35	108.18	106.77	104.18	108.24	105.94	105.98	104.84	106.24
105.19	106.18	106.52	106.02	105.29	106.15	106.05	105.69	105.01	105.78	106.31	105.35	105.4	107.69	103.81	106.89	105.27	105.16	104.04	105.63	106.17	105.36	105.62	105.4	103.58	105.38	105.13	106.13	106.04	104.55	105.58	104.81	102.56	106.36	104.05	105.08	105.46	104.4	106	105.17	106.7	104.61	107.31	106.66	104.43	105.65	104.95	105.49	104.39	105.07
109.96	110.15	111.98	110.71	108.94	108.25	109.82	109.52	109.33	110.04	110.17	112.34	110.2	110.89	112.16	109.9	108.54	110.97	109.7	108.95	108.53	111.67	109.79	109.5	110.61	110.66	110.8	109.9	110.38	109.14	109.87	110.44	107.61	110.31	109.42	109.67	112.08	110.04	110.11	110.51	110.12	109.23	111.58	109.49	109.71	111.36	110.73	110.11	109.95	111.41
107.98	109.42	108.59	109.96	105.69	107.22	107.65	106.94	107.28	105.54	108.4	109.87	107.26	105.31	108.86	105.18	106.67	108.35	106.63	108.48	109.36	109.27	107.9	107.96	109.12	110.72	108.27	107.31	107.9	107.53	108.82	109.82	108.27	106.65	111.07	107.71	107.55	108.27	108.05	109.59	107.72	107.74	107.77	105.74	105.7	109.16	107.5	106.34	108.71	107.84
105.78	104.81	102.65	105.22	104.53	106.46	104.7	107.5	107.38	105.03	105.23	105.93	106.66	105.52	105.89	107.29	105.16	107.4	106.99	107.67	104.47	106.16	106.46	106.79	105.87	105.79	104.16	104.91	104.16	104.86	105.06	108.12	103.98	106.69	107.22	107.84	107.56	104.54	105.27	104.97	104.8	105.87	107.87	104.85	103.59	105.85	104.38	106.12	105.82	106.9
98.387	98.847	97.887	98.205	99.071	101.18	100.13	97.827	96.443	98.732	98.928	96.256	98.716	98.758	97.049	101.02	98.646	99.503	100.16	98.017	98.59	99.389	97.156	101.2	97.254	99.019	98.291	97.9	97.865	97.628	99.022	98.506	99.689	98.906	98.031	100.21	97.017	98.086	97.824	98.935	98.723	99.831	97.697	98.498	97.898	97.863	100.23	97.389	98.667	95.725
109.75	111.89	109.74	107.73	107.56	107.87	107.69	109.28	107.15	106.27	108.28	106.75	108.75	108.68	107.48	107.41	105.24	106.79	108.18	107.01	107.07	109.34	105.85	106.36	107.63	108.97	105.68	110.25	105.71	106.68	109.71	108.47	106.99	108.52	107.97	109.07	108.14	109.05	106.68	111.9	108.16	108.99	107.33	110.09	108.32	109.31	109.5	109.11	109.12	107.97
111.42	108.5	107.92	108.89	107.33	108.5	108.33	109.65	108.57	111.82	109.54	109.7	108.14	109.1	110.75	107.76	108.85	108.24	109.2	108.9	108.53	110.37	110.45	107.7	109.06	107.66	108.02	107.76	109.73	110.34	108.64	107.01	109.38	109.7	107.66	109.91	108.7	109.4	108.01	108.8	108.89	107.27	107.1	108.63	107.92	109.9	108.61	109.25	107.89	106.71
102.46	100.92	99.66	101.76	102.01	101.34	101.75	99.858	102.08	101.06	100.63	101.55	102.21	101.61	101.32	100.94	100.01	102.28	99.681	101.97	100.74	101.27	102.3	98.848	99.963	101.74	102.2	100.74	99.838	99.115	101.55	101.82	100.9	102.27	99.696	102.62	103.55	101.27	100.1	99.963	100.91	100.95	101.03	102.24	101.42	98.765	102.3	102.27	101.87	99.906
106.49	103.37	104.64	106.58	104.53	104.36	106.97	105.57	106.61	105.87	106.73	107.4	103.66	104.15	105.24	104.8	105.24	105.21	105.83	106.66	105.07	104.28	104.82	107.79	104.7	105.44	103.53	105.13	106.55	105.9	106.54	105.55	107.01	104.62	106.58	104.61	107.54	105.25	105.06	107.58	106.86	105.96	105.41	106.24	106.91	105.31	105.17	104.93	107.47	106.17
108.91	108.65	107.62	105.79	110.21	107.07	108.4	106.9	107.7	107.22	109.54	108.23	109.36	108.26	109.3	108.41	108.34	106.32	108.91	106.66	109.6	106.62	108.63	108.28	109.81	107.63	106.81	108.76	107.64	106.49	109.34	108.78	107.03	108.4	108.64	107.37	106.56	105.45	106.27	108.36	106.94	108.61	108.01	109.2	108.61	106.55	108.28	107.82	107.05	108.25
106.75	105.75	105.53	105.08	107.03	104.94	106.72	106.3	105.49	106.15	105.76	105.79	106.2	106.12	105.88	106.4	104.55	105.43	106.4	105.71	107.38	106.25	107.25	105.19	106.37	107.58	105.28	104.53	103.41	105.16	104.36	104.59	106.34	106.65	105.43	105.85	103.85	104.23	106.26	105.81	105.12	107.35	106.25	105.65	105.58	106.2	106.23	106.04	106.24	107.73
108.56	106.26	104.33	107.04	107.6	104.59	107.55	105.38	107.49	107.91	104.51	107.56	106.74	105.19	106.39	108.17	108.02	105.07	107.97	104.66	108.54	104.35	104.3	105.26	104.95	105.41	105.97	107.05	105.69	105.89	106.72	106.76	104.55	108.12	106.04	106.58	107.68	106.94	106.43	106.25	106.7	106.04	106.27	105.93	106.32	106.96	105.68	108.62	106.65	105.49
107.8	107.94	109.82	107.92	109.99	109.21	106.38	108.23	108.1	108.12	106.84	109.16	104.81	108.07	107.13	107.54	107.81	108.04	106.97	109.59	107.71	106.58	107.84	107.58	107.31	111.93	108.99	107.26	109.41	109.07	107.06	109.25	108.9	108.25	107.77	108.51	110.36	109.42	108.25	107.13	111.98	109.18	108.49	107.49	106.17	108.47	108.77	109.9	108.78	109.48
96.904	97.008	99.202	98.369	99.288	97.608	99.117	97.777	97.512	101.14	101.08	97.455	97.913	98.627	97.394	95.253	96.597	98.572	98.628	98.914	99.585	97.931	98.248	97.039	96.835	97.935	98.416	99.07	99.792	96.767	97.679	96.155	98.801	98.217	98.064	97.332	97.105	99.186	97.129	94.925	97.227	97.501	98.462	100.4	99.203	98.627	99.239	97.642	97.538	96.869
106.42	103.84	106.43	106.52	103.53	104.02	106.16	106.55	103.23	109.54	104.92	105.82	107.34	104.71	106.21	106.76	104	104.64	105.87	105.47	105.7	105.64	105.99	105.53	107.79	105.41	106.54	107.01	105.98	104.23	107.82	106.61	105.23	105.29	106.16	107.36	105.26	104.55	103.56	106.76	104.52	104.84	105.08	106.1	105.65	105.89	108.04	104.31	107.64	103.71
104.31	105.61	107.8	105.51	106.31	106.03	105.03	106.22	104.64	104.65	103.85	105.58	107.93	104.17	104.14	105.44	108.04	106.23	106.37	107.21	105.4	104.16	106.04	103.85	104.44	103.68	104.43	104.14	104.4	103.74	105.53	105.02	106.15	106.18	105.02	103.46	107.18	105.83	105.81	106.35	105.1	105.3	105.98	106.57	106.7	105.76	106.2	106.42	105.47	104.97
106.01	103.88	106.28	104.94	107.29	104.84	106.18	103.63	105.76	105.28	103.52	104.08	103.11	105.75	104.88	106.6	105.95	106.39	107.89	107.2	104.68	105.85	106.48	105.96	107.77	106.58	106.64	104.72	103.88	103.37	107.32	104.57	104.97	104.8	105.89	103.86	104.28	105.7	104.45	104.49	105.9	103.92	105.05	104.49	103.13	105.27	105.53	106.24	105.63	104.97
106.43	104.64	105.35	107.13	105.95	108.41	105.51	105.48	108.44	104.64	105.36	107.94	104.2	106.28	106.28	106.46	105.47	106.48	106.95	106.82	106.97	107.16	107.71	106.25	106.85	104.59	105.25	107.83	107.8	105.94	105.75	105.64	105.41	106.79	108.1	105.57	105.14	104.51	108.42	107.42	105.25	106.03	105.41	108.35	106.94	105.13	105.56	106.61	105.05	106.37
111.13	108.96	108.46	106.85	109.95	108.85	107.36	104.34	108.4	107.5	108.96	110.4	108.71	108.09	109.07	108.28	107.35	108.64	108.38	110.79	108.38	108.04	108.19	109.78	108.34	108.84	110.39	110.28	108.85	109.19	108.02	107.41	108.25	106.7	107.41	107.31	107.28	109.16	108.63	107.72	108.58	109.38	108.41	108.23	108.92	109.45	108.15	107.27	109.95	107.59
109.42	108.54	107.63	110.77	109.75	108.39	110.44	107.66	109.02	108.58	110.11	108.62	109.96	109.64	106.5	109.05	109.47	107.46	108.43	107.45	109.79	108.39	107.67	108.58	111.16	108.22	109	108.37	107.44	108.57	109.06	109.7	108.27	109.74	107.71	109.37	108.64	109.17	110.03	108.88	109.05	109.45	108.66	109.73	106.77	108.71	106.24	107.8	107.31	106.57
108.61	107.95	105.7	103.83	104.48	106.5	106.2	102.6	104.1	104.65	105.63	104.21	105.43	108.66	106.13	105.22	106.38	105.78	106.31	105.82	107.32	105.17	105.42	105.46	104.9	105.9	104.46	106.13	104.85	105.04	106.45	105.82	105.98	106.66	105.59	105.01	105.6	105.73	106.33	105.38	103.98	106.77	106.6	106.2	106.51	105.31	105.72	105.32	107.85	104.55
105.12	107.25	106.7	106	104.69	106.23	105.24	103.75	105.69	106.42	106.61	104.56	104.82	104.8	105.04	106.65	104.18	105.77	104.85	104.01	106.11	105.53	104.76	105.22	104.98	106.29	103.64	106.62	106.01	104.9	107.52	103.7	105.98	105.65	106.98	107.21	103.82	106.11	104.89	106.34	105.26	106.11	105.76	106.42	104.65	105.39	104.04	103.43	104.81	104.85
99.535	98.509	100.13	100.85	100.17	100.22	98.995	100.46	97.861	99.501	101.12	100.03	98.378	97.987	96.905	98.393	99.187	98.907	99.322	99.892	100.45	99.793	97.928	98.926	100.2	101.48	98.007	97.368	99.748	97.674	97.899	96.477	97.914	99.674	100.35	99.853	98.618	100.07	98.137	100.2	100.62	99.336	97.771	101.76	98.17	97.233	97.62	98.611	99.567	97.742
105.59	107.04	105.69	103.66	106.59	107.88	105	104.26	105.19	105.79	104.14	105.05	107.89	105.36	105.5	103.19	104.56	105.73	106.83	106.79	105.72	105.02	107.19	106.14	106.69	106.41	105.44	106.02	106.01	105.82	103.68	105.08	105.87	106.47	105.84	107.43	104.81	104.86	105.54	105.47	104.9	105.22	105.61	107.71	104.02	106.21	105.84	106.11	106.06	104.85
105.9	106.55	105.1	107.28	107.53	106.16	105.35	106.52	107.73	106.94	106.98	105.72	106.15	105.34	103.67	105.03	107.27	105.56	108.96	106.51	105.15	107.87	104.75	107.45	106.38	107.94	105.97	105.38	106.63	107.44	106.11	105.4	106.75	105.55	106.36	107.86	104.57	107.21	108.57	107.4	106.12	105.41	108.05	105.88	104.54	105.51	108.39	105.32	105.77	106.28
103.75	103.34	103.98	106.59	104.45	105.87	107.37	104.63	105.07	105.98	103.73	104.79	104.7	106.81	105.13	104.72	105.58	105.04	103.19	105.54	107.12	105.57	106.55	105.22	106.23	106.99	104.63	108.25	106.1	105.37	106.58	104.95	106.88	106.68	105.35	106.29	107.04	102.89	106.11	105.24	107.02	105.75	106.24	106.17	108.89	103.98	105.6	104.61	104.1	107.28
106.87	105	105.03	105.45	107.33	106.49	108.36	105.08	107.88	107.83	103.77	105.95	105.47	107.41	105.97	108.57	106.43	107.09	105.74	104.68	106.83	106.09	107.08	105.72	107.01	104.88	109.26	105.87	106.83	106.45	106.4	105.98	106.06	105.13	105.81	105.1	107.29	104.24	105.73	106.26	105.91	108.96	106.46	108.49	105.4	105.05	105.71	106.77	108.17	106.08
107.5	104.8	106.16	105.23	105.05	105.87	105.42	106.7	106.49	104.78	108.38	105.65	107.17	105.18	105.83	105.14	104.73	103.42	105.2	105.41	104.45	106.84	104.64	108.1	105.67	104.18	107.15	106.44	104.39	105.87	104.84	106.51	107.69	105.44	104.99	104.72	105.21	104.43	104.93	105.96	104.66	104.89	104.11	105.01	106.76	104.94	105.03	105.23	106.79	104.6
107.6	106.14	108.72	108.83	109.73	108.25	107.04	105.99	108.09	108.03	108.37	107.96	108.35	105.83	106.47	106.25	107.87	109.3	109.43	108.36	109.09	107.98	107.73	107.29	106.07	107.33	105.72	106.83	107.43	107.99	108.74	106.99	108.09	108.29	107.68	107.6	108.61	109.51	105.92	107.92	110.03	109.3	108.63	107.74	108.48	108.35	107.6	108.77	106.38	108.94
104.65	105.54	107.06	106.07	105.02	107.33	107.24	104.5	108.77	107.66	108.08	106.98	104.9	105.86	107.75	105.71	107.7	107.51	106.11	107.02	103.9	106.02	106.36	105.41	105.3	108.8	106.28	105.68	108.13	106.2	104.96	105.13	108.1	108.71	106.4	106.4	104.88	107.43	106.44	106.28	108.29	107.86	102.31	104.88	106.04	106.29	106.46	104.27	107.08	108.43
98.291	99.258	100.99	98.164	99.985	100.5	97.947	98.094	99.014	98.141	101.47	100.03	101.4	100.59	98.848	98.8	99.536	99.088	101.07	102.95	97.72	99.32	99.02	100.21	100.22	99.812	101.36	100.27	101.61	103.13	100.07	100.06	99.918	101.51	98.837	99.031	98.948	99.981	100.41	100.26	99.28	99.367	102.37	98.878	101.78	100.9	99.134	99.858	100.27	98.588
105.39	107.52	105.59	106.6	106.8	106.53	104.69	105.04	104.07	105.02	106.17	104.28	105.14	107.2	107.21	103.83	106.64	103.47	107.16	104.85	105.35	105.76	105.82	106.36	103.87	105.59	106.22	105.83	106.4	105.21	105.27	106.81	108.04	105.88	105.4	108.28	105.92	104.8	104.49	107.48	105.28	105.51	106.94	104.68	104.52	105.36	105.76	106.7	105.64	104.85
105.85	107.07	106.41	106.92	107.99	106.2	106.95	106.53	106.75	106.65	106.62	108.52	107.12	105.85	104.71	107.62	105.21	107.39	105.7	107.11	106.36	106.12	106.01	105.97	105.4	105.12	103.8	104.76	106.77	106.25	105.39	106.74	107.83	106.34	107.02	104.92	106.66	103.62	105.04	105.93	107.55	105.29	108.55	106.63	106.22	104.47	104.72	108.14	107.25	107.69
100.03	101.35	101.58	99.973	102.12	101.11	101.07	100.3	100.97	98.06	100.09	99.798	100.13	102.3	100.67	99.673	99.596	100.39	100.13	100.13	102.02	99.419	98.484	102.79	101	100.93	101.75	100.25	99.549	102.39	101.68	99.469	100.16	100.11	100.43	101.22	102.47	100.24	99.823	101.18	102.09	99.964	100.21	102.32	99.959	99.813	97.45	102.72	101.69	102.76
109.19	108.71	106.96	106.5	108.55	109.43	108.61	108.43	106.3	107.87	109.03	109.03	107.86	108.83	106.44	107.55	108.57	106.43	109.05	106.95	109.42	109.77	109.19	108.84	108.47	106.51	108.91	108.94	107.58	105.07	108.02	107.72	110.13	107.16	105.69	107.19	109.71	108.19	108.28	110.32	108.07	111	108.84	108.85	107.09	109.57	108.55	108.91	108	109.55
108.1	109.31	107.38	107.56	109.89	110.72	108.29	109.05	107.29	109.72	109.83	106.91	108.53	108.89	107.64	106.51	107.65	109.44	109.06	108.1	110.02	107.58	107.23	109.17	109.16	106.9	109.5	108.87	106.71	107.05	107.17	108.15	106.29	106.07	105.95	107.9	106.84	108.61	107.62	107.38	108.52	107.51	107.25	107.84	108.45	107.59	108.24	109.97	108.6	106.72
111.16	111.26	109.52	108.99	109.99	111.57	110.9	112.98	111.4	109.98	111.93	110.57	109.9	110.19	111.84	109.58	111.06	107.66	110.08	110.19	112.54	110.47	111.71	110.31	108.51	109.89	109.52	110.87	109.83	110.89	110.78	112.12	110.36	110.14	109.74	112.05	111.17	110.15	109.19	111.52	113.22	109.59	110.84	108.8	109.57	109.79	110.74	111.8	109.3	109.2
99.346	100.63	100.01	99.58	99.959	99.895	101.35	100.76	101.92	99.866	99.184	101.18	98.044	101.65	99.383	102.06	100.65	98.377	100.05	98.527	101.34	101.05	101.48	99.615	102.73	98.994	100.74	100.92	100.95	99.099	101.16	99.296	100.66	99.43	100.82	98.569	100.82	102.2	101.79	101.72	99.036	99.106	101.47	100.42	99.822	100.18	99.755	100.95	102.52	97.943
106.13	105.39	104.73	106.02	104.18	105.28	105.55	105.53	106.7	105.36	107.27	105.91	106.46	104.5	104.96	105.38	104.02	105.76	103.93	107.26	105.77	102.91	104.39	103.51	104.39	106	105.57	105.96	104.57	104.43	105.99	106.44	105.32	104.85	105.71	105.51	103.56	104.63	104.82	105.34	107.51	107.09	105.82	107.28	105.66	106.58	107.53	106.43	105.04	104.35
104.69	105.42	104.53	106.68	104.34	104.26	107.74	106.05	106.49	105.38	105.4	105.58	104.67	106	103.9	104.58	105.31	106.07	106.2	105.89	107.72	106.41	106.35	104.47	106.39	104.08	105.56	104.82	107.82	104.41	106.16	105.4	106.8	105.47	106.52	105.45	107.2	105.21	105.28	106.11	106.89	107.62	104.56	106.74	104.42	103.29	104.06	104.52	104.81	103.86
108.38	105.54	106.13	105.1	105.81	106.18	105.18	106.22	106.84	106.49	104.69	104.22	105.82	105.45	107.42	105.41	104.63	107.65	106.41	106.33	106.4	104.22	107.29	105.23	104.7	105.71	106.94	104.16	104.86	106.94	104.52	105.69	105.15	106.75	105.54	107.54	104.35	105.19	104.46	105.91	106.39	105.14	106.45	106.27	106.81	106.62	104.26	103.62	102.56	106.03
97.22	99.092	98.723	98.585	98.366	100.06	99.602	96.97	99.522	97.405	99.806	101.65	97.885	98.446	97.883	96.62	99.068	97.597	99.38	100.07	98.683	99.355	98.588	98.609	98.292	98.929	99.715	97.16	100.27	97.321	99.366	97.528	99.016	99.263	97.561	97.854	99.135	97.265	98.663	97.749	98.401	98.205	98.308	98.709	95.887	100.37	97.422	99.844	98.571	98.449
97.48	95.831	98.895	97.455	99.33	97.646	96.892	98.718	98.221	97.84	100.97	100.4	98.493	97.222	100.41	99.611	97.906	97.823	96.854	98.996	99.433	96.699	99.897	99.907	98.886	98.67	96.831	98.442	96.57	99.154	96.575	97.591	97.085	98.973	99.862	97.483	98.994	98.087	99.66	98.127	96.932	99.096	99.523	99.659	98.082	97.343	98.905	97.667	98.609	96.628
105.1	106.87	104.92	105.62	105.38	103.39	106.37	107.93	103.58	106.31	104.39	103.8	109.27	105.04	107.08	104.08	106.53	105.54	106.03	105.25	106.6	107.02	106.84	107.28	105.44	103.29	105.39	106.47	105.26	105.17	103.99	105.37	106.71	104.77	106.73	106.8	103.31	104.39	106	106.47	106.27	104.28	106.54	108.23	104.07	105.2	105.09	106.33	108.89	106.37
104.92	106.42	105.02	104.82	104.99	103.83	106.79	105.05	105.1	105.45	104.05	105.46	104.66	105.12	104.16	106.18	106.17	108.26	104.57	104.73	106.54	106.2	105.41	104.26	104.73	107.17	104.68	105.14	104.46	106.49	105.9	104.47	105.52	108	101.72	106.41	106.2	107.1	106.91	107.21	103.33	107.1	105.81	102.54	106.61	105.95	106.2	106.35	105.08	103.74
105.12	107.44	106.76	105.46	105.51	104.77	104.85	107.41	105.76	105.63	105.37	104.21	106.77	106.5	104.25	105.79	104.25	107.65	107.44	107.06	102.58	104.63	104.88	107.23	105.47	106	107.68	106.52	104.63	106.35	105.89	106.21	107.15	106.61	108.17	104.99	105.15	106.95	105.43	107.75	104.69	106.58	106.89	107.22	105.25	105.62	107.24	105.42	104.92	106.82
99.233	99.847	97.988	97.745	96.141	98.116	99.486	99.3	98.789	95.34	97.713	95.527	97.07	96.177	97.61	96.903	98.134	98.242	96.535	96.414	98.134	96.884	96.734	95.337	98.191	96.083	97.219	97.672	98.349	97.056	97.436	98.847	98.45	98.162	96.824	99.048	99.337	98.096	98.315	99.005	99.162	99.645	98.073	97.492	99.92	100.63	98.663	98.931	100.08	97.683
105.37	106.49	104.24	105.19	105.05	105.31	105.11	103.77	104.83	106.22	105.47	103.96	102.94	105.03	108.15	107.36	107.76	106.68	105.25	106.06	107.64	105.5	107.09	107.55	107.63	105.52	105.42	106.84	105.74	104.17	104.37	105.88	104.41	103.94	104.91	107.67	107.46	103.84	107.76	106.27	104.85	106.39	106.21	104.37	104.19	106.27	106.58	105.86	106.01	104.74
105.74	105.6	106.02	106.91	104.37	104.83	105.55	105.3	107.33	107.96	106.71	105.14	104.9	105.59	104.23	104.06	106.76	106.25	106.57	106.79	105.48	106.69	105.85	106.72	106.52	105.14	106.28	107.21	104.27	103.94	105.75	105.45	106.83	107.92	105.29	107.55	107.42	106.08	103.06	106.56	106.45	107.14	108.86	104.82	104.36	105.98	105.2	105.5	106.4	108.33
107.14	107.09	107.54	108.38	108.92	110.25	110.77	109.34	108.31	108.74	108.71	108.17	106.5	107.72	107.84	107.57	108.49	107.46	108.29	108.09	108.72	107.04	109.14	106.95	108.54	107.19	107	108.25	108.89	109.8	108.06	108.31	107.88	109.75	108.36	107.78	109.19	107.08	109.2	105.7	108.88	110.1	108.85	107.96	107.27	110.75	105.78	107.71	107.88	107.02
104.87	108.27	105.81	105.75	107.66	105.35	106.95	106.28	108.09	107.98	105.54	107.9	104.39	104.58	106.98	105.2	108.28	106.21	105.18	105.34	105.18	107.39	105.29	107.73	108.48	106.58	106.6	105.81	106.11	105.78	106.96	105.09	106.67	106.7	106.6	106.36	105.55	106.65	106.27	106.31	105.85	106.8	108.45	106.3	106.23	107.2	106.72	107.33	105.75	105.44
108.27	109.13	108.75	108.46	110.03	107.97	107.19	107.35	107.59	109.96	109.13	109.37	107.21	107.09	108.49	107.71	107.24	110.02	108.51	109.91	107.7	107.72	107.83	106.56	107.37	109.31	106.66	109.21	109.53	109.49	106.21	107.92	107.83	107.06	108.07	108.61	107.47	106.52	110.1	108.07	108.81	107.97	106.29	108.07	108.06	107.85	106.9	110.11	107.5	108.61
109.11	106.65	109.59	107.46	109.78	107.07	107.95	109.65	109.33	106.21	107.09	107.82	107.3	108.67	107.61	109.35	108.46	107.59	108.14	108.51	109.96	108.85	107.18	109.69	108.53	108.51	107.5	107.37	108.89	107.97	107.69	108.82	109.94	109.24	109.04	107.63	110.16	107.76	109.41	106.99	110.79	109.24	108.31	109.35	107.67	107.78	109.33	109.47	108.34	107.85
108.3	109.45	107.72	106.83	107.23	107.21	110.74	106.1	108.6	107.42	106.42	105.96	107.89	107.59	106.97	110.07	106.97	109.38	108.91	108.67	107.57	108.28	108.95	107.79	108.28	110.54	107.47	105.59	110.79	108.1	109.15	108.25	108.62	109.23	107.32	108.69	107.94	108.55	107.56	106.6	109.6	111.72	106.89	108.84	108.01	111.28	108.23	108.11	108.69	106.36
97.972	97.737	96.594	100.09	97.409	99.328	96.783	97.284	97.806	100.29	97.747	97.996	99.713	98.132	97.289	97.26	97.766	98.838	97.766	98.922	98.717	97.671	97.415	98.565	98.979	96.87	98.961	98.792	100.08	96.966	99.784	97.707	100.32	98.72	99.491	98.368	96.272	98.409	98.191	95.919	97.831	97.467	98.789	97.024	99.073	97.996	99.021	101.22	98.936	98.197
100.52	101.9	101.43	100.1	100.19	101	100.55	101.92	100.4	100.93	101.9	102.35	100.63	99.44	99.583	104.37	102.75	102.34	99.202	99.818	100.98	100.78	101.84	99.482	101.5	99.737	101.86	102.4	98.446	100.24	101.4	102.15	98.917	103.89	100.09	102.92	98.425	101.79	100.11	99.353	100.23	99.418	100.73	101.34	100.7	98.625	100.34	102.66	99.666	103.52
105.88	101.51	106.15	106.95	103.69	106.27	103.98	107.13	105.29	102.86	105.36	107.96	104.73	105.48	106.16	106.99	105.84	103.34	107.48	108.7	105.95	105.79	103.54	105.61	103.8	106.16	104.88	104.14	108.67	106.55	106.62	106.57	105.42	104.71	105.55	106	104.45	105.42	107.81	105.28	106.24	107.01	106.71	107.03	108.72	108.29	104.06	104.82	106.84	104.92
96.836	99.952	95.766	95.825	96.931	96.832	97.895	97.942	100.33	98.539	98.174	95.856	97.232	96.538	95.294	96.966	95.859	96.482	96.674	99.489	99.485	97.608	98.021	96.785	95.063	99.137	99.179	97.937	96.783	99.142	98.832	99.426	97.535	98.069	97.628	97.718	95.866	98.719	98.361	97.598	98.662	99.001	97.59	98.002	98.152	96.483	100.34	96.608	100.53	99.646
106.41	105.78	107.29	106.68	106.32	107.48	107	105.74	104.94	106.38	109.57	108.29	107.35	105.94	108.66	108.44	105.69	105.1	107.76	106.98	104.97	104.55	106.09	106.32	104.72	107.56	105.52	106.84	107.61	106.02	105.18	105.74	107.89	106.88	106.39	105.06	106.22	105.33	106.46	106.19	108.2	107.38	104.85	106.36	107.27	108.6	106.75	103.97	105.74	107.99
108.55	107.8	109.92	106.99	108.99	110.57	107.86	109.16	110.51	108.22	106.91	110.05	109.01	107.15	109.15	106.89	106.04	107.85	107.63	105.78	107.77	108.35	108.33	110.12	106.3	108.25	107.36	106.96	108.95	107.96	107.31	109.24	107.32	108.23	108.19	108.2	109.29	105.92	105.1	108.36	107.04	106.48	108.05	107.73	109.01	108.54	106.77	107.91	107.54	108.45
107.81	105.55	105.61	107.68	107.56	107.41	107.31	108.13	107.74	109.86	109.5	109.28	109.02	108.38	111.04	107.92	107.24	106.22	108.18	110.59	108.46	108.3	108.2	108.06	108.17	107.6	107.54	108.24	108.63	106.95	108.23	106.79	108.85	108.44	107.23	108.82	108.29	107.77	107.12	108.79	107.83	108.75	109.93	108.98	108.25	109.83	109.08	108.37	106.54	109.42
99.318	96.873	98.299	98.716	97.828	99.085	96.942	98.351	96.341	97.02	97.345	97.227	96.596	100.02	97.465	99.958	96.143	97.021	99.312	97.818	98.229	95.767	101.51	100.29	97.319	98.89	98.025	96.504	98.782	95.469	97.276	99.215	97.786	97.424	96.817	97.148	96.703	96.907	99.032	98.143	101.17	98.108	97.234	98.409	97.843	98.238	99.437	100.33	96.677	99.378
104.16	105.8	106.68	103.38	106.47	105.83	106.01	106.96	104.12	101.21	103.99	105.13	105.24	106	107.7	106.04	104.8	103.89	104.4	104.49	106.62	104.31	105.75	107.8	106.64	106.97	108.97	107.78	104.78	104.97	105.69	107.28	104.2	105.44	104.88	106.6	107.95	102.62	104.66	107.21	103.35	104.93	105.27	105.24	104.43	107.14	104.41	104.46	107.02	103.6
98.925	100.51	100.77	101.03	100.23	100.27	99.838	101.97	99.994	101.72	100.1	101.01	102.7	103.05	100.67	101.64	101.99	99.481	101.8	102.08	100.26	99.829	98.818	99.354	99.035	99.823	99.563	101.41	100.61	100.05	101.03	98.982	101.88	98.609	100.46	100.54	102.75	100.97	101.79	99.143	99.645	100.32	101.39	99.82	101.65	98.705	99.81	99.686	101.57	99.476
105.07	106.29	107.43	104.58	107.14	106.84	106.69	108.12	103.96	106.52	103.64	105.39	106.2	105.76	106.05	104.82	104.72	106.87	106.79	105.09	106.97	104.88	106.61	103.72	104.81	107.27	106.12	104.73	104.85	107.28	105.95	104.69	106.48	107.27	104.32	109.2	105.67	105.64	104.28	105.2	105.8	106.74	108.56	104.26	105.79	105.78	105.63	105.54	105.14	106.87
109.61	106.77	107.74	107.76	107.57	108.53	109.66	109.01	106.3	109.15	108.62	107.25	107.36	106.86	110.62	108.56	107.62	107.44	109.6	107.63	107.99	107.98	109.46	106.47	107.95	110.75	109.27	109.23	107.31	109.96	109.28	106.38	109.27	110.03	109.34	109.62	109.47	109.95	110.47	109.69	107.29	106.64	107.41	109.07	108.98	110.17	108.63	106.33	107.85	108.51
104.71	103.76	107.01	105.65	105.27	106.32	106.55	105.27	105.01	106.71	105.67	106.08	109.1	105.47	105.48	106.85	105.38	105.92	107.11	104.97	107.04	104.51	105.25	106.02	104.79	104.92	106.34	105.18	105.02	104.86	106.99	104.67	105.35	106.28	108.24	103.28	105.34	106.12	106.44	105.54	105.75	105.5	105.43	105.02	103.79	106.25	102.46	104.51	107.11	105.92
98.039	97.534	97.297	97.493	99.031	97.644	98.509	96.297	96.636	96.649	97.306	97.503	100.31	98.923	98.195	99.084	98.824	99.557	97.025	98.994	98.482	96.214	101.25	95.894	97.065	99.973	97.668	100.03	96.45	98.957	99.209	98.68	100.1	96.849	99.951	96.815	97.872	97.614	98.651	96.325	96.692	96.548	98.533	99.114	96.584	99.703	98.204	99.741	97.289	97.262
102.11	102.21	104.07	102.35	100.76	104.84	103.18	101.99	102.13	102.42	104.12	102.36	102.51	102.13	102.43	100.92	102.16	100.79	103.17	105.85	103.96	104.16	103.14	102.87	102.57	101.9	101.58	101.64	100.91	103.08	102.26	102.53	102.85	103.15	103.58	103.18	106.42	103.55	103.61	101.5	103.41	104.75	104.09	100.11	103.36	103.29	101.36	103.33	102.33	104.23
101.35	99.727	102.16	100.41	99.291	99.882	100.1	102.6	102.73	98.323	101.63	99.279	100.4	101.97	100.83	101.23	101.63	102.61	98.172	101.74	99.192	101.58	99.513	99.424	99.789	100.5	100.33	101.09	101.92	101.86	100.87	101.14	100.97	102.49	100.07	101.33	100.85	99.835	101.37	100.92	102.96	101.87	100.16	101.14	102.68	103.21	100	100.7	100.48	100.67
108.55	107.73	108.89	107.33	107.26	105.99	106.7	108.19	107.86	106.83	106.68	109	107.35	105.55	106.54	105.67	105.58	108.13	108.04	106.56	107.49	108.14	107.93	107.59	106.59	109.38	108.03	106.58	109.92	107.93	107.67	106.74	106.47	104.14	109.52	108.07	106.14	106.07	108.54	108.23	108.28	107.23	107.36	107.68	106.21	109.17	108.34	108.4	107.12	108.04
100.49	98.725	101.04	100.42	97.358	98.35	99.821	100.75	98.337	97.337	98.788	100.07	99.347	101.43	100.04	99.91	100.36	99.382	97.986	98.95	97.111	97.879	97.67	100.49	99.555	98.21	98.572	99.602	98.89	101.29	99.196	98.381	97.554	98.583	102.65	98.614	100.21	99.67	101.33	98.986	99.772	99.979	98.19	98.566	98.805	97.82	97.387	98.997	98.061	97.623
108.39	108.77	107.84	106.84	108.27	108.19	108.41	109.33	109.6	106.52	107.27	109.23	108.55	107.54	108.38	106.92	107.96	108.45	108.04	110.51	107.07	109.66	108.22	107.95	110.2	107.39	108.31	106.89	107.52	109.47	109.27	107.71	107.64	107.06	106.74	109.65	110.47	109.04	105.5	106.71	108.06	107.29	110.24	107.5	108.59	107.72	106.72	108.57	106.45	109.41
109.31	107.52	110.64	106.12	106.92	110.48	107.59	106.61	107.87	106.78	108.13	107.63	108.56	107.32	107.97	110.19	108.15	107.98	107.38	109.53	106.34	107.72	105.66	108.64	108.78	110.24	106.8	108.99	108.03	108.6	108.35	106.45	109.09	107.05	110.79	107.83	108.05	107.96	107.94	109.12	108.75	106.23	107.26	107.23	109.38	107.44	107.16	107.63	106.06	107.91
107.47	105.53	108.76	110.81	108.3	107.64	109.03	108.7	109.78	109.36	109.93	110.44	107.66	109.16	107.22	109.19	104.9	107.46	107.83	107.37	109.49	108.38	108.34	107.9	107.95	108.13	107.19	107.32	109.24	107.43	107.89	109.77	108.57	106.65	108.34	107.7	106.81	109.19	107.62	107.63	109.65	108.01	110.57	108.57	108.66	108.05	108.98	107.6	108.67	109.9
106.33	103.39	105.39	106.31	106.45	105.27	106.87	108.68	106.54	104.14	107.01	107.08	105.03	105.34	106.36	105.73	107.68	107.23	105.56	104.54	106.95	105.92	107.11	104.24	104.86	105.49	105.46	104.99	106.3	106.74	105.15	107.05	106.42	105.99	107.47	105.08	105.79	103.19	105.24	104.87	107.44	107.86	105.85	107.74	104.78	107.49	103.25	106.6	106.22	106.93
99.821	97.964	97.052	98.247	99.035	100.12	98.904	97.478	100.7	98.872	97.523	100.55	99.645	100.44	98.679	99.509	98.779	98.113	99.141	101.61	97.01	97.93	98.025	99.683	100.08	98.991	100.75	99.151	98.644	99.701	98.685	99.328	98.199	98.081	96.291	99.674	98.316	99.794	97.994	98.896	96.597	100.81	99.808	95.543	96.482	99.787	99.776	97.092	98.751	96.508
109.31	106.7	104.94	108.75	108.24	106.85	107.93	109.44	107.15	107.77	108.53	108.17	109.88	108.3	106.4	108.2	107.87	108.59	105.66	106.47	108.68	107.01	106.6	107.33	108.44	107.71	107.17	106.59	106.66	107.23	108.49	106.96	107.84	108.83	109.25	106.38	107.48	107.13	108.81	107.29	106.92	107.46	108.84	109.35	107.89	107.84	107.72	107.05	109.23	106.25
107.92	107.97	108.91	106.77	108.48	107.46	107.1	109.16	108.74	107.18	108.31	107.56	106.87	107.9	107.79	109.17	108.65	105.86	108.24	108.49	109.38	107.24	109.57	110.47	106.26	107.6	107.18	108.33	106.28	110.25	107.98	107.88	111.76	107.17	107.92	108.15	107.03	107.53	107.69	108.26	109.96	110.12	106.6	108.57	107.52	108.58	105.62	106.02	107.82	108.76
107.72	104.57	105.64	105.55	104.49	105.78	106.14	105.7	106.26	106.34	106.11	106.61	105.55	106.5	106.38	103.26	105.51	106.47	105.03	105.53	102.56	103.95	104.6	105.59	108.39	106.18	104.27	102.61	104.49	105.67	104.87	106.76	106.38	105.39	106.11	105.5	106.42	105.8	102.56	107.71	103.29	104.43	105.05	104.91	104.76	105.54	106.32	105.77	108.14	104.65
97.698	97.954	97.755	98.267	98.379	99.456	95.641	98.148	98.792	96.048	99.424	95.372	97.233	96.39	98.863	99.417	98.457	97.523	98.823	97.884	97.739	96.57	100.18	97.678	97.239	95.8	97.404	96.742	99.449	99.202	97.837	98.091	97.377	97.633	98.457	99.392	97.721	98.02	96.015	97.408	99.07	99.405	96.851	98.727	99.177	97.945	100.69	97.121	96.447	97.853
108.84	107.17	106.77	107.3	106.67	107.79	106.3	108.35	108.08	107.21	108.21	107.51	107.69	110.23	107.35	106.98	106.48	108.32	108.35	108.59	107.22	108.62	107.58	109	108.08	108.46	106.81	109.65	109.2	109.39	106.63	108.87	110.57	109.63	107.49	106.97	107.42	108.99	108.43	109.78	107.34	109.24	108.66	107.98	106.25	105.2	106.54	109.95	109.59	111.14
105.91	105.36	107.45	107.53	107.27	104.6	103.82	105.4	104.31	107.82	106.48	106.42	106.2	105.2	105.12	106.78	106.9	108.61	105.75	107.75	104.67	105.5	106.93	106.47	106.01	106.34	106.67	105.08	109.27	106.08	107.33	105.35	107.79	107.56	104.7	106.9	106.98	105.86	105.97	106.56	107.16	107.52	107.09	107.93	105.17	106.55	107.3	106.75	103.74	105.13
100.32	101.2	99.482	100.26	100.38	99.011	101.64	101.75	101.87	100.46	100.86	101.66	101.89	100.92	100.16	101.67	100.07	98.867	99.4	100.9	99.972	102.97	100.86	100.96	98.522	100.62	101.98	99.093	98.697	104.8	100.29	101.04	100.6	100.49	101.26	101.69	100.06	101.31	102.87	100.26	101.28	99.193	101.64	99.034	99.381	100.12	98.578	101.95	99.526	102.15
100.03	98.866	98.481	99.175	98.121	99.491	96.398	99.477	97.685	100.37	98.098	100.57	99.24	100.46	97.677	98.94	97.478	96.933	99.437	99.93	99.01	98.482	98.23	98.845	96.858	97.704	98.545	97.468	99.475	98.976	97.687	99.653	98.511	97.912	98.877	100.24	99.141	99.262	99.003	98.338	97.581	98.528	97.987	99.301	97.099	99.702	101.17	97.162	98.984	99.032
108.62	108.43	111.05	107.61	109.73	108.75	107.47	108.13	107.16	108.85	108.45	109.65	108.35	108.19	106.6	108.21	107.25	109.32	107.37	110.83	108.54	109.08	106.96	110.35	107.92	107.96	108.47	106.3	108.7	108.4	109.69	107.69	108.02	108.9	109.45	109.21	109.65	105.05	108.36	109.44	106.86	109.23	110.85	110.95	108.19	107.76	109.21	107.89	106.43	107.68
106.51	105.85	106.26	104.97	107.78	105.81	106.34	105.79	105.08	103.84	106.11	108.44	107.42	104.57	107.17	106.98	104.76	107.28	107.69	107.87	104.62	103.8	107.45	105.83	104.98	104.53	106.38	104.13	106.9	106.1	107.1	105.36	106.15	106.12	106.21	105.31	105.9	107.03	106.92	106.11	104.65	105.63	107.15	105.77	105.77	106.89	106.62	105.92	105.68	106.54
110.11	111.08	108	110.5	110.73	110.75	109.08	111.06	111.49	109.96	110.55	109.58	111.02	108.92	109.85	110.2	107.27	110.57	111.85	107.87	109.55	108.99	111.31	112.14	109.21	110.4	108.32	107.95	110.98	110.22	109.32	109.26	109.45	107.93	109.72	110.5	111.69	110.32	110.63	112.55	109.97	109.09	110.55	108.75	111.54	108.85	110.56	108.84	109.93	110.7
107.93	109.08	108.93	107.39	107.66	106.84	108.59	108.42	109.1	110.22	108.94	105.53	107.61	109.1	107.64	108.51	108.35	108.21	107.44	108.62	107.73	108.02	106.88	107.55	108.1	108.8	105.95	108.18	109.36	106.78	109	107.95	108.09	106.45	107.11	108.44	109.69	110.11	107.9	109.86	107.75	106.38	108.2	109.02	105.55	107.91	107.71	107.73	108.95	109.05
99.671	101.01	97.971	98.421	99.728	97.276	97.287	99.692	100.21	98.73	98.186	98.064	98.673	97.629	99.043	97.54	96.849	98.867	99.272	97.564	98.72	99.264	98.617	97.82	99.077	96.842	98.355	96.385	96.684	95.127	98.996	98.093	98.906	99.912	100.13	94.848	96.385	99.073	96.691	96.984	99.909	97.77	97.423	97.321	96.468	98.493	98.794	99.04	98.323	98.838
98.133	98.405	98.242	98.53	98.316	99.227	98.399	100.04	99.529	99.601	99.502	98.564	99.021	96.262	99.066	96.513	97.477	97.904	99.078	98.898	97.635	99.521	100.15	99.356	100.1	97.477	98.984	97.981	97.201	99.382	100.15	98.082	96.26	97.57	100.7	100.32	98.67	98.093	95.748	96.405	98.086	99.422	97.715	97.545	97.94	96.17	98.621	98.268	98.861	97.14
108.53	107.82	110.87	108.03	108.37	107.88	110.25	107.55	108.6	109.68	110.14	106.23	110	109.25	109.69	106.46	108.28	107.58	108.76	109.79	110.5	108.19	108.97	108.54	109.45	109.95	109.33	107.46	106.6	107.69	107.46	110	107.96	108.22	108.9	109.32	107.58	111.3	107.27	107.08	109.31	108.17	109.45	107.88	108.23	108.02	107.79	109.36	109.8	106.62
104.41	107.56	105.43	106.07	105.7	105.27	103.57	106.27	104.88	104.87	104.94	104.24	107.79	107.21	105.53	106.86	106.38	104.59	104.55	105.29	104.87	106.52	104.85	102.42	105.34	105.16	104.41	104.88	105.83	105.11	104.49	105.86	105.58	107	104.68	107.49	104.92	104.7	103.5	106.53	105.6	106.51	105.1	102.62	107.67	103.77	108.19	104.05	104.19	104.81
103.88	106.53	105.47	104.36	105.24	104.3	106.06	104.21	104.79	107.8	104.15	106.15	107.98	106.77	103.22	107.08	105.12	104.98	103.88	103.5	105.61	107.95	105.64	105.2	107.96	103.1	108.8	106.55	108.23	107.82	104.08	103.65	104.5	105.75	106.43	104.71	106.71	106.99	103.94	105.26	105.05	105.45	106.05	106.36	107.29	105.75	107.01	105.02	106.24	104.51
108.13	105.24	105.27	105.13	104.65	106.48	108.06	105.56	105.21	107.24	104.56	106.81	105.79	105.52	106.43	106.47	105.18	105.57	105.66	104.8	103.68	104.38	104.73	105.72	102.89	105.39	104.32	106.47	105.65	105.38	105.91	103.69	105.52	104.79	105.06	105.83	106.33	105.72	105.34	107.57	107.08	103.61	105.78	106.03	105.98	106.3	104.92	106.09	103.54	104.02
107.08	109.76	108.22	109.94	108.68	109.75	107.36	108.66	108.74	111.27	110.24	109.88	109.05	107.27	106.34	109.65	109.33	108.04	108	107.97	108.02	108.5	110.06	109.58	107.69	108.8	108.24	107.44	107.68	109.03	107.93	110.87	109.43	109.69	108.38	109.47	110.13	108.55	108.81	108.24	109.73	106.4	110.16	107.86	105.74	108.67	109.08	110.51	109.42	108.72
106.69	106.21	104.92	104.72	105.06	104.41	105.83	106.01	104.75	103.67	104.96	103.85	103.31	105.52	107.23	106.54	107.23	105.25	106.5	104.16	105.54	105.45	104.11	105.9	106.42	105.48	104.9	105.12	106.08	105.68	105.87	107.55	107.76	105.3	105.84	103.94	104.9	105.19	105.1	105.4	104.98	105.44	104.53	106.22	105.89	104.55	105.5	104.76	103.94	104.21
97.531	98.003	97.426	98.688	97.931	99.029	98.097	99.345	97.768	100.7	97.983	98.282	98.256	98.926	97.832	94.846	97.367	99.164	97.666	96.94	97.619	98.51	98.123	96.463	95.688	98.421	98.107	98.338	98.365	98.307	97.117	97.281	97.921	98.236	98.536	99.204	97.201	98.837	99.378	97.659	95.792	97.839	98.162	99.355	99.327	97.175	99.779	98.601	99.291	97.136
103.47	106.27	106.68	107.57	108.49	106.38	106.4	105.28	103.95	105.69	106.19	105.76	105.92	104.41	105.26	107.59	106.1	106.24	107.73	108.29	106.63	104.65	105.18	104.19	105.42	105.82	104.45	106.25	106.62	108.54	108.49	104.68	104.37	105.56	104.22	106.14	106.91	106.34	103.26	106.47	107.25	105.45	104.7	104.74	104.23	107.03	105.31	104.4	106.7	107.33
107.01	104.93	104.99	105.89	104.61	104.28	103.95	104.99	105.14	107.98	104.96	106.86	103.41	104.69	104.93	105.25	107.84	106.04	105.88	106.67	104.72	107.42	106.19	108.31	107.61	105.49	105.85	106.39	105.98	104.16	104.01	107.39	106.06	103.8	106.37	105.78	106.25	103.08	106.05	106.46	107.89	105.32	106.96	105.58	103.75	106.1	106	105.5	106.79	106.1
107.33	107.31	107.6	106.17	108.22	106.5	103.73	105.53	105.55	103.7	105.37	105.53	106.8	108.37	107.43	106.56	106.35	106.63	106.43	105.92	106.13	105.72	106.72	107.27	107.77	105.7	105.75	106.67	104.94	106.56	106.92	105.8	108.77	105.22	107.35	106.43	106.44	106.85	104.65	106.78	106.84	107.05	107.5	106.23	105.95	106.92	105.33	105.71	107.96	108.49
106.22	107.26	106.87	105.76	106.06	105.72	107.13	105.4	104.88	104.19	105.12	108.11	105.42	104.39	104.73	107.43	104.53	104.37	104	103.7	106.01	105.03	106.18	106.25	105.11	106.86	102.46	104.83	105.69	106.36	107.05	103.34	103.77	106.03	105.29	106.16	105.66	107.54	107.25	104.22	105.09	105.67	102.94	104.67	106.44	106.09	106.62	104.43	105.13	106.32
110.56	110.15	106.92	107.82	109.76	108.87	110.61	108.42	106.84	108.16	106.48	109.11	108.4	107.58	107.94	108.99	107.77	107.3	108.83	106.43	105.74	108.08	109.64	108.21	108.13	108.84	107.99	107.86	107.9	107.05	106.29	109.3	110.14	105.82	107.91	108.19	109.81	107.57	108.98	108.07	107.86	110.66	108.92	107.2	109.2	108.72	107.81	108.23	107.27	107.46
110.89	109.4	106.99	109.9	108.78	109.83	108.45	109.69	106.91	110.31	109	109.39	107.69	106.72	108.45	107.19	108.84	108.61	109.38	107.02	107.78	108.17	109.66	108.95	108.39	109.29	107.99	108.98	110.91	109.58	107.86	108.65	109.68	109.3	109.83	106.63	109.78	109.34	106.12	108.79	108.49	108.41	109.19	109.11	108.28	105.96	107.14	109.15	108.24	110.67
106.68	104.87	105.31	104.04	103.94	106.23	107.35	103.74	105.8	106.75	106.25	105.28	105.78	104.44	106.1	105.13	105.97	105.23	105.25	105.44	104.76	105.24	104.55	106.76	106.6	108.43	107.36	105.9	104.78	104.29	105.89	106.25	105.4	106.23	103.4	103.53	105.23	105.39	105.47	105.99	106.53	108.46	104.54	106.71	104.81	106.23	106.32	105.35	105.59	104.51
100.95	101.51	101.65	100.02	98.853	98.819	97.297	98.823	99.966	97.633	99.874	101.22	100.23	100.55	100.49	100.55	101.02	100.88	100.84	99.566	100.15	99.629	99.782	101.12	98.811	101.44	101.15	99.135	99.085	98.815	99.473	100.39	101.21	101.48	101.67	100.16	100.06	101.42	97.903	100.23	99.514	100.38	100.07	101.02	98.434	100.19	99.575	98.797	99.61	100
105.53	107.7	106.68	103.59	106.05	106.5	108.7	107.09	106.99	107.12	106.76	108.53	106.06	109.11	105.43	108.11	104.78	109.04	109.59	107.71	106.52	105.38	105.89	107.04	105.56	105.6	106.57	106.28	107.42	106.46	106.92	107.94	105.81	104.99	105.28	105.11	106.66	104.99	106.74	109.34	107.17	106.32	106.1	104.11	107.01	103.26	106.69	104.32	106.44	106.36
110.27	110.17	111.29	111.18	112.09	111.01	111.56	111.32	109.15	109.52	109.08	111.38	111.18	111.8	111.5	110.41	110.04	109.4	112.21	109.9	109.13	111.16	110.76	111.32	110.32	109.4	110.3	108.46	108.9	110.72	112	110.48	110.06	108.72	109.71	111.02	110.6	109.67	108.32	111.16	111.25	109.55	110	110.09	111.43	111.96	110.14	112.22	109.79	109.11
98.524	98.288	98.33	96.786	96.908	98.465	96.551	98.495	99.793	97.744	99.502	96.293	99.321	98.166	97.216	96.702	99.004	99.738	97.203	98.994	99.467	99.631	99.632	101.19	99.217	99.403	100.16	98.923	98.046	98.359	99.851	98.137	98.663	97.858	99.241	100.61	99.686	98.517	100.19	98.342	97.414	100.29	100.66	97.913	99.35	101.49	100.59	98.577	97.596	98.104
107.03	105.7	105.37	106.31	106.85	106.55	106.37	107.56	106.61	107.26	105.1	107.85	106.59	106.43	106.59	105.48	103.61	107.08	105.67	105.02	106.77	106.62	109.22	106.43	104.85	107.19	103.22	106.83	107.72	106.86	107.68	109.07	105.89	105.27	106.42	106.78	106.23	108.53	105.94	106.95	107	104.5	107.21	105.62	103.9	105.6	107.61	106.16	107.36	104.93
103.29	105.25	102.52	102.38	101.02	101.72	100.98	104.17	103.32	100.77	102.37	100.98	102.73	102.83	100.47	100.97	104.59	102.46	103.51	103.44	106.72	100.54	103.55	103.77	102.76	102.24	102.89	103.72	103.38	103.46	103.2	101.51	101.75	104.55	102.39	102.72	103.17	100.47	103.95	102.39	102.94	103.16	102.61	102.28	102.67	102.55	103.95	104.9	102.1	103.1
102.13	101.15	101.46	101.72	99.642	101.2	99.175	103.82	99.933	101.74	100.15	102.73	100.27	102.01	102.18	98.714	101.16	100.11	100.41	99.834	101.08	100.48	100.35	100.24	99.983	101.44	98.406	100.58	101.73	101.31	100.66	100.53	101.53	100.88	101.56	99.488	101.77	99.113	100.38	101.17	99.862	100.92	99.492	99.466	100.94	98.598	100.92	99.728	99.655	101.71
105.33	106.11	108.34	106.24	107.52	103.25	107.67	105.42	105.51	106.95	108.67	105.15	105.82	106.7	108.03	104.95	103.74	105.87	107.36	107.53	105.29	109.15	108.21	108.22	107.03	107.15	108.72	104.56	107.15	106.24	107.3	105.6	108.81	104.66	105.92	104.82	104.55	107.71	106.87	105.05	107.58	105.06	105.62	105.38	107.69	105.97	106.48	105.68	104.42	105.76
99.38	99.349	99.259	98.727	100.06	97.018	98.187	98.422	98.759	100.75	97.914	98.573	97.173	98.137	98.665	100.78	99.103	98.314	99.155	99.845	98.748	98.29	96.442	98.159	100.14	98.588	101.2	98.338	99.829	98.152	99.076	99.069	101.59	99.277	97.955	98.738	99.84	99.179	99.564	97.673	99.885	101.23	98.609	99.397	98.983	100.09	97.802	99.119	97.228	98.261
107.19	108.16	110.97	110.39	110.08	106.93	108.46	109.19	108.26	108.49	107.01	108.33	108.71	106.66	107.46	107.52	108.58	110.16	106.32	108.09	107.86	110.43	109.04	108.2	107.63	107.79	106.13	107.35	108.56	106.05	109.97	107.86	109.08	110.45	107.32	107.69	109.08	109.99	107.13	109.8	109.5	110.82	108.14	109.28	111.81	106.1	107.06	110.24	108.93	110.27
105.51	107.67	105.93	105.03	104.29	104.46	105.65	106.77	104.49	106.37	105.32	105.24	104.81	104.66	105.34	105.68	107.35	102.44	105.3	107.21	103.32	104.32	107.45	105.66	104.94	107.39	105.19	106.06	104.49	105.19	106.81	105.75	106.34	105.69	106.26	106.01	107.42	105.2	102.05	105.07	105.67	106.16	104.08	107.97	106.76	105.57	106.01	106.07	105.28	106.22
106.5	108.69	107.85	106.96	106.86	107.03	107.35	103.84	106.09	105.54	107.2	106.42	108.07	104.25	106.99	106.91	106.7	104.4	107.63	107.45	107.39	106.05	105.77	106.06	107.44	105.73	107.93	107.84	106.74	108.77	106.01	106.15	106.94	106.69	108.39	106.48	106.51	106.05	108.91	104.64	105.82	105.01	105.37	110.1	107.04	106.4	105.04	105.14	107.26	106.28
107.24	104.71	105.07	105.94	105.16	105.44	103.01	105.64	104.14	104.26	106.98	103.76	104.94	105.45	104.96	103.9	106.04	104.24	105.52	104.62	107.16	106.37	106.33	106.7	104.02	105.19	104.66	105.85	108.12	105.7	105.76	105.06	105.3	106.4	107.53	105.61	106.26	105.84	105.22	105.67	106.48	107.9	106.14	106.63	104.5	104.71	106.41	104.87	105.69	106.84
99.052	100.15	102.47	99.36	100.18	100.14	98.618	101.2	100.55	100.34	102.68	99.16	99.619	101.21	99.426	99.453	100.69	101.81	101.52	103.42	101.36	100.93	102.78	100.3	100.68	100.51	101.51	100.04	99.635	100.43	100.83	101.55	100.61	99.89	100.25	99.933	102.74	99.971	100.61	101.27	100.7	100.8	101.48	99.245	96.78	99.663	100.31	100.92	100.77	100.36
108.95	109.73	108.17	108.35	108.15	109.34	110.04	109.53	108.74	109.96	108.64	108.94	108.57	109.48	109.01	108.1	107.39	108.2	110.49	108.45	108.42	107.21	107.81	107.08	106.17	108.36	108.19	107.28	108.58	108.12	109.59	108.51	108.34	107.06	108.25	109.57	109.88	107.65	107.07	108.13	107.31	109.07	106.7	108.58	108.82	106.93	108.61	109.65	110.87	109.18
106.37	108.37	107.64	106.88	105.13	107.06	109.25	105.77	107.63	107.18	108.99	106.14	109.57	107.54	106.67	108.76	106.42	110.22	108.26	108.34	108.99	108.53	108.13	106.51	107.04	109.64	107.13	106.42	107.08	105.36	107.41	108.22	105.66	108.85	107.92	106	108.7	108.57	106.9	106.71	108.41	108.48	108.36	107.06	106.58	108.83	107.89	107.5	108.86	108.07
108.59	110.29	109.5	110.25	109.46	109.87	109.69	108.55	108.19	106.16	109.02	108.96	108.82	108.18	109.18	108.35	109.23	107.36	108.45	108.97	108.46	109.1	109.05	108.15	109.62	107.76	108.41	109.08	107.81	108.3	104.34	109.7	109.53	107.27	108.9	108	109.8	109.34	107.4	109.29	110.07	110.95	109.49	107.58	107.37	109.61	106.2	110.2	109.5	107.4
106.25	108.72	110.8	108.74	108.93	108.59	108.71	109.66	106.92	108.3	107.74	107.2	107.56	109.19	110.22	109.41	107.44	106.8	108.02	109.11	108.07	107.82	106.64	108.96	107.59	110.3	108.38	106.05	107.9	106.26	107.24	108.95	107.47	107.71	107.6	109.09	107.7	108.52	107.69	109.89	109.15	108.51	109.31	109.07	105.98	110.27	108.92	107.5	105.73	107.22
107.96	106.09	105.78	106.85	104.89	106.93	106.59	105.72	109.68	105.49	106.92	107.46	104.68	109.16	108.31	106.87	104.96	108.05	106.58	105.86	106.47	102.14	104.19	105.71	104.74	105.32	104.89	107.71	104.85	106.2	106.18	106.65	107.87	107.01	104.54	107.07	106.68	107.19	104.92	105.36	105.75	106.96	107.69	106.57	105.51	108.94	106.53	105.46	106.69	104.81
104.84	105.45	103.79	104.51	107.6	106.09	107.52	103.88	105.8	106.24	106.9	108.12	105.47	103.84	105.73	105.79	106.1	105.88	107.29	103.35	105.43	104.59	106.02	105.13	104.94	105.29	106.55	104.67	103.66	104.47	106.41	106.69	106.86	104.58	106.21	106.41	106.67	104.36	105.97	105.56	104.6	105.3	105.24	105.51	108.73	107.37	104.05	104.12	104.87	108.05
107.16	107.32	106.16	109.54	108.64	109.84	111.16	107.06	108.33	107.46	108.95	109.2	107.3	107.38	107.04	107.52	108.38	109.62	107.59	108.63	108.16	109.7	109.97	107.6	110.25	108.93	108.05	107.01	109.92	109.37	106.93	107.83	110.04	107.94	107.5	108.45	108.03	107.03	108.69	107.21	108.8	109.8	108.67	108	109.58	109.23	105.85	108.44	108.69	108.4
99.507	98.55	101.15	99.427	97.452	101.39	102.43	102.69	98.483	100.04	98.112	97.909	101.26	99.952	100.48	98.37	100.57	101.07	100.67	102.5	99.241	98.917	100.24	100.59	99.167	100.68	98.637	99.746	99.828	101.74	99.804	101.91	101.79	99.165	99.92	99.611	100.39	101.32	100.14	99.096	99.439	100.09	99.405	101.91	101.44	101.73	99.645	101.23	99.795	97.027
95.317	96.949	98.528	97.733	99.605	98.038	97.266	100.29	95.152	95.517	97.392	97.599	97.655	98.112	96.3	98.034	98.301	97.897	96.398	99.143	98.572	98	96.923	97.64	98.178	98.726	98.748	97.588	98.84	98.902	96.857	96.859	97.077	98.147	98.945	98.905	99.881	97.247	98.133	98.052	97.956	98.307	97.23	97.424	97.19	95.2	98.494	99.37	96.472	94.977
104.61	102.21	102.28	103.3	102.86	101.73	103.16	101.96	100.34	102.5	103.87	102.48	103.58	104.51	102.01	102.22	104.62	103.71	102.45	104.56	103.21	102.1	103.02	102.62	99.132	101.89	101.75	102.24	103.11	103	102.21	104.78	101.68	102.36	103.29	104.39	104.08	103.13	102.88	103.45	102.91	101.58	101.56	103.4	100.27	104.11	101.81	102.68	101.63	103.55
99.553	100.92	100.6	100.77	100.85	99.146	101.04	99.353	100.68	100.94	100.08	102.69	99.788	102.14	100.99	99.961	101.32	100.05	99.743	100.66	99.927	100.7	100.81	100.59	99.837	100.62	103.47	101.43	99.57	101.02	101.09	101.14	100.24	101.55	100.7	101.37	101.05	98.476	101.65	100.73	100.4	99.81	99.303	101.55	99.644	101.28	100.17	101.71	99.524	99.881
108.34	109.89	108.58	108.96	109.27	106.71	107.69	106.99	106.67	108.66	108.82	110.11	107.13	106.77	108.21	108.4	109.78	109.23	108.88	106.69	108.85	109.44	107.98	106.2	108.34	107.96	107.05	107.18	107.19	109.47	109.16	107.33	110.83	108.78	108.98	108.41	109.23	108.81	108.98	108.66	108.21	105.73	108.1	107.88	107.95	107.7	107.52	107.63	108.03	108.1
106.68	105.92	104.46	107.01	106.77	105.04	106.22	106.82	106.11	104.56	105.75	106.31	104.73	106.84	107.39	108.66	106.5	105.55	103.98	107.12	107.24	104.29	107.01	105.65	105.62	106.21	106.17	105.31	105.63	102.78	104.6	108.75	107.45	106.89	105.36	105.97	105.06	106.55	106.86	106.11	106.7	103.41	106.99	107.09	106.92	105.87	106.05	106.75	105.35	103.8
105.88	105.95	106.22	107.1	106.95	107.84	107.34	105.55	105.95	107.92	106.74	105.5	108.37	106.84	105.76	105.41	106.07	106.17	105.77	105	105.75	105.95	107.32	107.52	105.69	105.45	106.42	104.91	107.14	106.76	103.61	105.22	106.19	106.25	107.64	104.5	106.07	104.83	107.5	106.87	105.99	105.09	106.7	105.56	105.45	106.29	106.8	107.12	106.66	106.81
107.67	109.12	110.05	107.41	109.67	109.85	107.54	109.52	108.25	106.71	107.98	109.61	108.31	108.05	112.03	108.23	107.01	109.35	106.78	107.62	110.35	109.94	108.04	109.09	107.29	107.17	107.25	109.78	108.32	108.81	106.44	108.76	108.78	106.51	109.39	109.01	106.92	108.35	110.27	108.1	108.9	110.85	110.99	107.54	108.38	105.69	107.77	107.15	108.55	106.37
95.577	98.352	98.463	98.754	98.342	97.333	99.75	96.917	98.029	99.818	98.269	97.364	98.406	97.574	99.323	98.77	97.225	96.645	96.684	98.01	97.725	97.986	98.868	98.006	101.05	98.683	97.082	96.908	98.569	98.734	97.34	99.48	97.762	98.279	97.758	96.402	97.885	99.364	98.706	99.422	101.33	97.543	98.35	99.468	98.099	101.43	95.085	99.816	97.797	95.654
106.93	109.18	108.46	108.7	111.11	106.42	110.61	106.91	108.35	107.95	108.68	106.78	107.36	109.24	108.62	108.93	107.16	109.76	106.2	110.42	108.81	109.2	107.42	109.51	106.68	108.05	108.93	109.1	107.66	108.28	110.29	107.52	108.27	109.78	108.63	108	107.75	108.91	107.83	109.15	107.49	106.99	108.1	107.6	108.64	107.08	107.25	107.74	108.62	108.04
108.08	105.35	104.62	106.25	103.37	104.57	106.36	105.96	108	104.47	106.24	108.35	105.38	102.39	105	103.94	104.78	107.31	108.11	103.07	105.49	105.32	104.77	106.28	104.94	105.05	106.78	107.5	106.54	106.75	106.69	105.27	106.74	104.27	105.01	106.37	107.11	103.65	105.9	107.64	104.67	107.44	104.67	103.39	106.16	104.8	105.13	105.74	107.42	106.2
97.754	96.462	96.096	98.006	97.599	97.427	97.847	95.981	96.961	97.962	98.16	99.451	96.441	97.484	95.554	96.344	96.691	98.986	100.26	97.325	96.304	99.696	95.022	96.613	97.198	99.207	98.648	97.131	98.008	98.898	98.92	99.626	98.115	100.24	98.019	97.029	98.654	96.969	94.27	98.071	97.923	96.923	96.71	100.18	98.083	96.524	98.074	97.484	98.082	98.078
106.63	103.45	106.02	103.68	105.56	105.78	105.41	104.98	105	104.06	106.84	106.32	106.48	105.71	107.21	103.47	106.44	103.97	104.41	104.66	105.78	105.3	105.32	104.34	107.27	105.22	107.48	104.65	106.17	107.56	108.02	105.04	105.66	107.01	103.87	106.25	105.36	106.42	104.67	105.59	103.62	105.94	106.28	106.65	107.08	108.95	107.55	106.51	107.22	105.42
99.785	97.034	98.066	99.528	97.813	99.074	97.232	98.012	99.924	97.621	99.894	98.563	97.299	98.797	96.253	99.624	96.106	96.879	97.782	96.552	96.521	93.992	95.924	99.456	96.68	98.743	96.815	95.307	98.959	99.189	96.804	96.294	98.851	99.436	99.769	96.983	98.366	97.369	96.441	97.811	99.09	97.596	96.78	98.585	97.345	96.675	96.903	96.53	98.136	98.702
107.62	110.14	107.45	109.75	108	107.83	108.97	108.63	107.53	109.43	106.44	107.53	107.57	106.44	107.28	107.55	107.32	108	108.67	106.65	107.35	108.44	110.37	106.97	108.44	109.31	108.73	107.91	108.83	108.64	108.65	107.19	108.62	107.77	108.07	109.08	108.52	106.96	107.67	108.25	109.67	107.19	108.85	107.44	110.06	108.64	106.68	107.67	107.41	106.32
99.504	100.32	99.75	100.62	101.58	102.64	100.94	100.71	100.26	101.2	101.2	100.71	101.26	100.4	102.51	102.41	100.24	100.64	99.437	101.66	100.89	101.34	101.65	100.89	100.89	101.56	98.778	101.51	99.767	101.26	100.62	100.28	100.99	100.2	100.82	100.35	99.361	99.93	100.25	100.98	98.37	100.18	100.13	101.33	100.39	99.046	99.963	99.198	99.664	103.3
105.48	104.94	106.25	106.79	104.47	107.66	106.16	106.58	106.59	108.38	104.71	106.77	106.82	107.64	106.28	106.44	107.17	105.58	106.58	105.63	103.12	105.99	106.91	106.44	106.67	105.4	106.91	106.99	107.84	105.65	104.73	105.02	104.81	105.39	104.77	105.05	106.06	104.96	105.66	105.34	105.51	106.52	107.82	107.45	107.14	105.52	106.38	106.18	106.13	106.84
101	101.51	99.682	98.794	101.66	99.098	101.15	101.16	100.18	101.91	100.84	100.18	98.999	100.43	100.29	100.49	99.128	101.09	99.923	99.641	99.728	101.92	100.87	100.58	99.655	100.25	102.97	98.542	101.41	101.97	100.78	98.898	100.15	101.27	98.701	98.699	100.35	99.893	99.364	100.67	98.315	100.09	99.607	99.837	99.321	99.834	101.6	101.62	98.639	100.43
105.67	106.67	107.86	107.19	106.49	106	104.97	107.62	107.93	104.21	106.55	106.71	108.91	106.92	106.46	105.98	107.95	105.44	105.51	104.63	105.91	104.48	105.41	108.77	105.55	108.24	108.2	105.52	104.9	104.96	106.53	106.71	105.64	107.54	108.55	104.1	107.2	105.22	104.71	105.3	106.05	107.11	105.82	107.54	105.55	105.99	106.33	105.78	108.26	105.51
107.76	107.24	106.22	106.78	106.45	108.55	106.98	106.44	106.72	107.42	105.66	107.01	105.38	106.37	107.32	105.3	106.62	105.44	106.09	106.14	107.7	108.01	106.47	108.06	105.77	105.31	106	105.97	105.23	106.37	104.23	106.46	107.99	108.48	106.57	107.08	110.17	107	106.15	107.15	106.5	105.25	104.05	105.73	106.34	107.87	105.35	107.12	107.48	106.3
104.31	107.36	106.02	107.02	106.05	105.19	106.24	105.48	106.86	107.12	106.1	106.31	106.04	106.17	105.38	106.95	105.62	105.27	106.41	105.49	107.04	109.1	107.01	106.82	106.28	107	108.07	106.15	104.75	104.05	108.41	106.54	106.5	105.35	105.65	108.43	106.49	105.2	106.2	105.94	105.46	104.12	105.28	105.29	107.29	106.23	104.99	106.72	105.53	105.98
106.74	107.5	108.06	107.89	108.09	108.34	110.43	109.1	108.24	108.96	108.6	106.62	108.07	106.13	109.35	108.34	105.99	105.11	105.89	109.4	109.63	108.98	108.47	108.85	108.58	108.48	107.36	107.52	109.88	109.66	107.35	107.74	105.99	108.69	109.33	107.86	107.34	110.06	107.46	108.24	108.6	108.13	107.8	107.64	110.72	108.49	109.19	108.8	111.22	107.88
107.48	108.91	108.75	108.01	107.88	108.13	108.62	106.92	107.8	108.73	109.37	109.91	107.48	109.72	107.94	107.03	106.59	108.29	106.84	108.66	108.15	107.9	107.63	109.56	109.73	107.71	108.24	109.76	107.66	108.62	108.3	108.06	108.46	108.73	109.06	110.08	107.49	109.26	109.55	109.41	107.64	107.55	106.2	106.54	106.93	108.84	107.96	109.53	106.2	106.83
103.92	98.303	100.99	103.15	101.43	99.855	101.22	98.833	101.15	97.987	103.19	99.435	100.45	101.09	100.12	100.49	100.21	99.933	100	102.47	101.22	101.5	100.64	102.21	101.41	101.72	101.19	100.16	98.775	99.878	100.28	100.48	101.96	99.369	99.709	100.87	102.39	102.45	101.32	99.375	101.07	103.07	101.32	99.877	100.07	100.52	99.595	100.4	100.68	101.27
106.11	103.99	105.53	105.81	105.21	105.3	105.14	106.79	103.51	106.82	105.72	105.92	108.34	105.68	106.67	103.87	103.19	108.35	107.29	107.54	104.73	105.86	108.08	105.49	106.75	104.62	105.28	103.93	105.76	106.33	105.89	104.98	105.76	103.5	104.75	107.47	106.86	107.1	105.47	105.14	108.03	106.12	105.3	105.47	105.05	104	105.35	104.77	105.11	103.75
107.83	105.63	108.21	108.48	105.87	104.9	106.48	108.29	108.11	107.8	107.08	107.69	110.32	107.43	107.31	110.37	109.61	107.35	108.38	107.97	109.42	105.92	105.03	106.67	106.22	108.17	107.72	107.42	109.39	104.47	106.57	108.55	109.25	107.51	107.28	107.29	106.38	109.37	106.55	107.86	106.57	108.01	108.68	107.37	106.57	108.09	108.1	106.99	106.98	107.71
107.35	107.21	104.89	104.64	106.53	105.93	105.37	106.69	105.94	105.02	105.06	106.05	105.62	105.85	104.18	105.1	104.71	103.27	105.73	105.16	105.43	105.28	108.19	104.32	105.09	105.85	107.19	105.53	105.6	107.8	103.96	103.07	106.4	105.01	106.45	106.16	104.24	107.35	105.15	103.63	103.95	105.84	108.48	105.39	106.17	106.8	104.88	104.59	108.24	106.59
101.35	100.91	100.62	103.09	99.792	101.71	100.2	101.86	101.01	99.835	101.84	100.42	102.87	99.991	98.444	98.837	100.32	101.05	102.5	99.234	102.26	101.68	102.74	101.22	100.7	102.05	101.39	100.39	101.01	101.8	101	101.98	100.25	103.26	99.092	100.61	101.8	100.53	102.41	101.32	102.64	101.07	102.18	101.85	100.91	100.19	100.81	103.2	101.53	100.06
105.61	105.8	107.39	107.77	106.21	105.47	105.57	106.31	105.66	106.58	107.97	106.19	106.58	105.44	107.39	107.73	106.47	107.55	105.74	106.33	107.96	104.93	105.88	104.98	109.08	103.27	107.52	108.54	105.37	105.84	108.07	106.21	106.84	104.41	106.55	104.55	105.81	104.61	108.1	107.44	105.14	105.19	108.32	105.95	107.51	106.06	106.73	109.05	106.52	107.3
97.786	98.139	96.984	100.41	97.323	99.14	97.173	98.857	98.709	97.537	99.477	96.548	97.772	98.16	98.559	98.779	99.945	97.95	96.513	98.958	98.248	98.525	98.924	99.456	97.229	97.824	98.907	99.304	99.458	96.309	98.986	99.011	97.877	97.212	99.081	97.492	98.01	98.667	99.716	98.892	96.325	97.642	98.633	96.739	96.034	100.13	99.569	98.861	97.776	97.556
108.01	106.72	107.7	108.53	108.28	106.99	107.67	107.58	108.4	107.73	107.54	108.62	109.09	108.3	108.84	108.52	107.84	105.58	107.91	107.92	107.55	106.71	108.07	108.4	108.68	108.08	109.39	107.46	106.44	106.02	105.3	107.93	107.24	108.08	107.14	106.87	106.48	108.47	108.26	107.54	109.02	108.74	107.35	107.98	107.22	107.07	107.1	105.18	109.29	107.87
99.371	101.49	99.475	101.4	101.06	99.85	100.76	101.18	100.73	100.19	99.721	102.91	99.565	101.53	101.5	100.7	102.44	99.02	101.54	102.19	99.765	101.59	99.693	99.068	101.8	100.22	102.4	98.786	101.33	101.33	101.5	102.46	103.22	101.83	98.848	101.04	101.65	99.753	102.5	98.252	102.72	100.99	98.104	98.727	99.656	102.06	101.57	100.97	101.17	103
108.37	106.6	109.41	109.03	108.02	109.24	108.38	108.01	110.15	109.89	107.64	106.69	109.78	107.6	107.02	110.39	107.96	108.36	108.36	108.77	109.46	106.06	110.6	107.55	107.36	109.88	110.61	108.6	107.97	109.79	109.47	109.46	108.4	109.38	108.19	109.2	106.86	108.02	107.97	106.89	106.25	108.88	108.2	105.83	108.14	107.08	106.23	106.84	108.73	108.94
111.36	109.78	110.49	110.41	109.91	111.09	111.73	109.89	109.91	112.18	109.76	110.89	109.84	109.77	111.19	111.22	106.94	111.25	109.52	110.29	111.95	109.32	108.86	111.9	112.18	110.88	109.14	112.66	110.16	110.93	109.04	110.98	111.01	109.9	110.16	109.85	110.61	111.16	110.84	113.05	111.76	111.64	107.6	110.44	109.44	109.59	112.33	108.6	111.32	109.9
108.39	108.38	110.2	109.68	109.12	108.01	107.86	109.48	110.01	107.09	107.9	109.55	108.4	109.35	109.24	107.21	109.36	106.8	106.62	108.93	109.22	108.03	108.39	108.01	109.07	108.64	108.6	109.03	107.61	108.8	109.09	108.34	107.44	110.51	107.79	109.4	106.92	108.38	106.92	109.83	107.14	108.07	108.22	107.45	107.42	107.7	107.2	111.64	107.77	108.25
101.49	102.21	99.929	100.05	100.13	100.97	98.832	99.819	101.41	101	99.614	100.71	99.758	100.28	102.47	98.047	100.39	98.079	100.71	101.01	100.67	101.19	99.574	101.92	100.7	102.32	100.89	101.63	101.56	101.48	100.84	100.48	101.09	100.13	100.77	99.573	100.14	100.85	99.184	101.44	100.05	102.07	99.593	101.3	101.11	99.09	98.502	99.831	101.52	98.044
106.65	105.62	105.78	106.85	105.49	105.6	104.2	106.37	103.52	105.1	105.41	107.71	105.76	104.65	105.65	106.83	105.96	105	107.37	107.7	105.93	105.19	105.43	104.85	109.02	105.26	104.52	107.67	107.47	104.48	108.16	103.8	107.16	105.15	106.2	105.36	104.05	108.64	106.9	106.1	104.91	104.06	105.27	106.22	106.68	105.73	105.31	107	108.25	107
108.01	107.06	107.02	105.77	105.28	106.17	104.83	106.92	106.76	104.73	106.08	104.24	109.52	106.85	107.62	107.24	104.84	106.88	107.69	106.5	105.44	107.24	105.63	107.17	108.4	107.43	107.35	105.88	107.76	105.63	106.38	105.06	104.77	106.6	108.24	106.92	104.73	105.69	106.05	108.21	107.51	104.71	105.84	106.34	104.67	107.27	107.72	106.3	106.59	104.6
108.51	108.11	108.79	106.88	107.9	108	106.04	107.33	109.31	109.46	108.88	110.55	108.57	108.28	106.45	107.27	108.41	107.53	106.29	107.6	110.25	106.51	108.92	107.34	107.92	106.19	106.92	107.65	106.83	107.71	107.32	105.62	105.76	106.76	106.24	108.26	106.27	108.86	107.33	107.45	106.94	105.93	107.06	107.13	110.9	108.13	109.38	106.7	108.65	106.73
106.07	107.28	108.84	105.69	103.51	106.98	105.5	106.33	107.96	105.35	105.04	109.14	107.69	104.45	105.49	106.53	108.61	105.18	106.71	109.1	106.7	104.87	105.33	106.86	104.57	105.36	106.96	106.73	105.41	104.94	104.82	104.83	105.91	105.47	105.87	105.7	107.52	106.19	106.57	104.88	105.49	109.3	108.12	105.65	106.58	106.8	108.28	105.32	106.24	106.87
106.96	104.45	104.55	105.1	104.42	103.79	105.81	106.79	105.77	104.03	105.83	104.83	103.84	102.44	106.56	103.21	106.21	108.36	106.01	106.67	104.9	107.55	106.78	105.37	106.63	106.44	107.87	104.96	107.39	105.9	106.6	102.9	106.72	106.4	103.24	106.04	107.24	106.57	105.17	105.47	107.09	105.56	105.55	104.74	105.03	107.7	105.4	106.06	105.49	104.92
99.837	99.62	99.095	100.09	98.906	97.61	99.75	98.472	99.494	99.075	99.996	98.436	98.374	97.767	97.797	97.109	98.894	100.65	99.106	99.338	98.43	100.51	96.872	99.821	96.98	99.324	99.191	98.518	97.815	99.237	99.575	96.976	99.66	97.966	99.227	96.231	99.082	99.102	97.817	99.327	96.731	98.727	97.781	100.45	98.172	97.566	100.29	100.1	98.268	99.759
108.31	108.52	109.13	109.83	107.66	108.62	106.89	107.15	109.38	109.28	108.32	106.73	108.91	109.22	106.06	105.87	109.85	108.75	110.59	108.69	107.58	108.92	106.9	106.96	109.97	108.36	109.58	108.7	106.88	107.71	109.68	107.68	107.97	107.75	106.78	106.4	106.44	107.67	109.3	109.8	108.39	109.15	109.19	109.64	106.91	107.87	106.17	109.01	107.03	109.42
99.603	101.26	98.145	98.981	96.993	99.399	99.282	99.367	97.758	98.061	99.127	97.224	98.601	94.808	98.197	98.723	98.244	98.151	97.08	99.734	97.927	96.292	97.152	98.861	96.95	96.546	97.546	98.594	98.68	96.291	97.427	99.033	97.26	98.437	97.795	99.925	96.136	99.755	97.572	99.357	98.218	97.978	100.38	95.843	95.004	98.245	98.494	98.016	97.31	96.902
98.808	98.368	97.794	99.261	96.787	98.692	98.902	97.508	100.48	97.565	100.39	100.51	102.45	98.237	97.256	100.31	98.654	97.742	98.092	96.441	100.12	99.553	98.24	98.196	102	100.64	98.972	99.556	98.025	98.21	96.983	99.099	98.36	99.211	100.8	100.35	100.06	97.465	99.439	97.652	99.033	99.7	98.008	99.636	98.811	100.46	96.842	100.16	97.887	99.627
105.49	104.46	106.04	106.44	105.74	104.31	105.71	106.38	105.45	106.45	106.8	107.88	105.09	105.87	106.48	106.1	107.81	105.18	106.76	103.77	107.05	106.21	105.52	105.03	105.72	105.98	106.02	107.25	105.38	105.52	106.38	104.26	106.32	105.81	104.46	103.59	104.34	107.34	107.16	106.17	106.57	106.86	104.17	106.77	105.22	104.35	105.79	103.78	104.34	106.98
108.3	108.14	107.32	107.56	108.38	108.78	109.74	106.15	109.84	107.53	106.95	106.66	108.59	107.7	108.94	107.24	108.86	108.81	107.75	108.79	109.05	108.02	106.5	107.71	109.4	109.98	107.1	106.4	106.84	107.81	105.99	108.86	110.39	107.67	108.26	105.39	107.47	107.96	109.75	107.86	105.76	108.17	106.92	109.21	109.42	109.83	108.39	108.84	106.78	107.77
102.64	101.15	98.572	100.01	101.37	97.573	100.68	100.88	99.836	98.956	99.222	99.234	99.514	100.55	100.44	101.18	99.966	97.947	100.42	100.63	99.408	97.166	98.908	101.44	100.7	100.53	98.521	99.64	99.133	98.724	99.875	100.51	101.36	101.07	102.04	99.664	99.549	101.58	99.407	101.12	101.65	102.06	99.924	100.07	100.28	101.05	100.18	98.248	101.82	100.68
105.6	107.62	107.28	105.72	107.31	105.44	105.63	103.87	106.73	105.13	106.97	105.18	102.01	105.72	104.76	105.88	106.69	104.18	105.97	107.15	107.52	107.6	106.24	104.64	106.76	106.21	105.46	107.87	106.32	104.38	105.6	103.51	106.72	106.74	108.02	106.17	107.18	104.32	103.12	104.55	106.68	107.33	104.03	106.95	107.49	107.97	104.78	106.22	104.94	106.42
108.73	109.46	105.4	108.62	107.28	108.27	107.03	108.24	106.25	106.63	107.89	107.19	108.27	107.61	107.94	107.3	109.59	109.22	108.11	106.6	108.16	106.95	106.12	106.62	108.33	108.05	107.17	106.9	106.55	109.06	107.27	107.96	109.36	107.25	104.82	105.92	107.78	107.51	108.79	109.31	106.76	107.15	109.55	108.94	108.41	107.85	108.47	107.82	106.02	106.5
105.8	108.11	107.51	108.29	106.04	107.66	105.47	106.64	105.14	107.91	106.35	108.42	105.68	106.34	104.31	105.72	106.19	108.72	106.22	107.02	108.1	106.54	107.12	106.6	106.55	104.96	105.48	103.41	105.6	106.97	106.45	105.65	105.8	105.51	108.21	106.66	106.75	107.8	105.07	106.89	106.81	105.82	106.29	106.63	105.92	106.74	104.27	107.2	105.41	104.65
109.37	106.5	108.76	105.75	108.46	108.07	109.68	107.76	109.9	107.8	108.89	108.88	108.78	108.41	108.55	110.02	106.54	106.26	107.84	108.13	109.29	110.7	107.95	108.93	107.67	109.04	108.64	108.11	109.89	105.96	106.67	108.89	108.06	109.32	106.19	107.8	108.81	108.66	109.32	108.16	109.3	107.14	108.73	106.9	107.87	109.64	108.23	107.86	109.15	106.54
106.91	106.64	106.36	106.88	104.01	105.88	107.27	106.98	105.21	106.95	105.89	109.24	107.96	104.61	105.8	105.26	104.5	107.26	106.4	108.89	105.98	106.28	107.28	108.94	106.13	107.64	103.05	106.87	104.92	103.21	105.74	107.82	108.85	107.13	106.44	106.51	105.01	107.91	106.75	106.55	106.94	105.33	105.68	106.89	105.99	109.73	105.94	106.81	105.96	107.99
104.35	106.49	107.45	107.75	107.22	105.45	104.66	103.85	104.95	104.77	103.83	106.09	104.45	105.26	105.33	105.19	106.06	106.91	105.61	107.02	106.66	103.02	105.2	106.23	108.37	106.73	106.41	106.92	105.2	105.21	105.06	103.54	106.65	108.04	104.58	107.33	104.23	104.02	103.61	103.78	107.11	104.29	106.26	102.11	105.6	103.54	103.59	106.51	106.25	105.16
107.78	106.05	106.85	107.54	105.93	105.91	106.96	106.75	104.8	107.2	106.68	106.79	106.13	106.77	106.23	107.11	107.6	105.83	107.23	107.55	104.43	102.96	108.46	105.45	105.34	106.96	106.9	106.74	103.42	106.49	104.71	107.18	104.12	106.08	105.52	105.71	106.49	105.25	107.97	106.61	107.32	107.54	105.76	107.03	106.93	105.23	105.65	107.78	108.34	107.67
108.77	107.11	109.47	111.18	107.19	107.8	109.17	108.11	109.15	109.22	110.22	108.43	107.48	109.81	108.21	108	108.56	107.42	109.66	107.83	107.36	108.69	108.59	109.92	107.18	108.81	107.72	108.48	108.42	107.57	108.09	109.75	109.2	108.04	109.09	106.7	109.23	108.69	110.44	110.24	107.03	108.38	109.14	109.22	109.74	111.38	108.96	106.91	108.72	108.98
106.16	104.14	105.03	102.21	106.01	107.64	106.41	105.32	105.72	107.8	106.39	105.79	106.49	105.71	104.85	107.15	106.21	105.44	106.98	106.15	108.13	106.6	105.96	105.36	105.8	107.73	103.68	105.04	104.74	107.33	106.18	105.62	104.72	103.14	105.69	104.84	106	105	104.92	104.72	105.96	105.4	107.22	105.44	105.99	106.17	106.1	104.32	106.65	104.71
107.73	103.99	104.14	108.48	106.34	105.49	103.8	106.34	103.89	104.07	107.09	105.21	105.11	104.08	104.62	106.61	105.59	104.83	105.02	105.02	105.09	104.46	106.59	106.03	103.77	106.2	105.46	104.54	105.48	104.87	105.62	102.65	104.19	106.46	106.23	105.42	103.87	105.17	106.21	105.09	107.47	105.09	106.07	105.22	105.19	104.38	106.11	107.31	105.52	103.41
98.267	98.635	98.843	98.794	99.785	99.104	97.939	97.467	100.93	100.21	100.03	99.802	99.159	97.777	100.15	98.267	100.25	99.03	99.211	98.939	97.302	96.332	99.506	98.308	99.797	99.186	98.754	97.707	99.733	100.53	95.707	100.1	99.326	97.001	97.44	97.359	97.756	97.815	97.997	96.926	101.23	97.72	96.65	98.779	100.93	99.154	101	100.39	97.948	96.02
108.74	106.3	107.4	107.3	106.96	108.13	107.02	108.34	108.13	108.12	108.77	107.56	108.62	108.3	108	108.47	104.96	108.44	107.54	109.26	106.98	109.55	110.31	107.9	108.59	107.62	106.75	106.87	108.58	109.62	107.93	108.05	107.67	109.57	107.86	107.54	107.69	108.9	107.96	109.79	109.38	107.29	108.98	107.39	109.45	109.01	108.39	108.43	108.24	107.23
106.95	107.05	106.82	106.94	107.54	106.87	105.89	104.04	107.27	107.4	104.75	105.43	106.44	105.25	108.06	105.98	106.52	107.63	105.43	107.84	103.28	105.97	105.98	104.6	106.53	104.4	106.33	106.01	104.4	106.39	105.63	105.2	105.58	105.09	107.13	103.77	107.33	105.54	104.34	105.3	106.63	104.27	104.47	106.8	105.47	104.59	107.51	105.02	104.23	107.25
106.45	108	105.73	104.95	104.5	104.71	105.72	105.37	105.48	103.62	107.34	105.79	103.63	108.22	104.97	103.53	103.27	103.7	103.32	106.28	106.18	107.2	106.5	106.36	104.35	107.85	105.93	106.31	105.63	107.15	105.18	107.18	107.14	103.76	104.88	104.1	106.24	107.24	106.87	105.04	106.06	104.62	103.48	103.72	104.8	104.64	107.16	104.79	105.91	107.79
107.27	108.41	105.33	108.1	108.47	106.77	109.26	107.62	107.75	107.85	106.65	106.16	107.77	106.44	107.07	106.53	106.93	108.52	108.1	107.59	111.32	107.86	107.94	107.66	106.68	109.48	105.86	107.35	104.64	106.76	108.5	109.47	108.14	106.4	109.68	108.51	109.6	110.04	107.93	108.09	109.51	108.42	107.86	105.48	107.74	107.19	107.57	107.18	107.37	109.48
105.96	105.34	104.11	104.52	107.99	106.5	105.18	108.02	107.72	107.63	104.42	105.06	106.43	104.5	105.1	104.06	106.71	105.47	105.43	104.65	108.23	105.42	104.98	106.35	105.69	106.46	105.53	106.23	104.94	106.89	106.28	109.55	105.72	103.47	105.5	105.1	104.57	104.59	104.9	102.82	105.53	104.58	107.1	104.81	104.03	104.99	106.85	107.27	105.21	106.08
108.02	107.88	108.83	109.3	107.19	108.09	107.79	106.67	106.07	109.59	110.12	108.83	107.34	108.2	108.4	109.1	109.25	109.26	106.39	109.32	108.93	106.53	107.9	107.14	108.94	106.07	108.22	106.18	107.98	107.65	106.94	108.83	108.2	107.9	108.79	107.79	108.26	108.97	107.66	106.81	109.78	107.68	108.29	107.42	106.16	106.4	111.33	109.29	109.41	109.22
107.31	110.43	110.4	106.57	105.77	106.08	106.65	109.4	109.39	110.81	108.69	108.86	110.65	109.85	107.88	108.4	107.19	108.37	107.97	107.94	107.51	107.96	105.8	107.89	106.9	107.43	107.32	108.94	107	108.23	108.63	106.7	108.27	109.3	106.95	107.18	107.07	108.3	108.97	108.44	110.3	110.7	107.26	105.7	107.91	108.68	110.35	107.96	107.56	107.84
104.12	105.22	105.55	105.07	104.27	107.44	104.53	104.17	106.92	106.85	104.02	105.2	104.05	105.47	106.56	105.57	105.56	104.3	104.85	107.69	105.93	103.88	105.08	105.85	105.94	106.36	105.87	104.11	106.18	106.52	106.4	105.83	107.05	105.66	106.93	107.26	105.49	106.83	106.34	106.42	105.29	105.51	104.07	106.39	105.69	105.06	105.29	104.02	106.08	104.05
106.32	106.25	105.61	106.12	105.03	104.29	105.72	106.22	106.55	106.34	105.6	106.1	105.43	105.95	106.32	108.33	104.6	106.41	105.08	105.77	106.13	105.71	103.9	105.91	106.97	104.2	105.23	104.3	105.64	106.63	104.3	107.79	103.2	104.66	104.23	104.51	106.44	106.19	106.02	104.96	103.94	104.84	107.55	107.58	106.73	104.85	108.14	105.17	108	106.78
109.39	107.74	108.23	108.9	107.2	108.52	108.11	108.17	106.6	109.98	104.84	105.93	105.53	107.29	108.75	108.37	106.04	110.19	107.29	108.58	106.47	109.6	107.41	108.05	109.03	106.16	106.34	107.46	106.21	108.74	108.63	108.97	108.3	108.1	107.1	106.91	107.93	108.54	107.61	107.5	107.81	106.04	108.28	108.07	106.55	108.86	106.28	109.37	108.37	107.37
98.798	100.56	100.3	101.56	99.916	101.13	100.37	100.09	100.64	100.84	102.94	98.918	101.54	100.54	101.8	98.466	101.09	100.22	101.46	99.608	100.51	100.19	101.05	102.28	102.18	99.007	103.29	99.233	100.66	101.42	101.85	102.37	101.03	98.973	101.26	100.09	100.66	100.31	100.67	99.84	100.24	101.26	99.953	100.51	99.681	100.39	99.968	100.51	100.85	100.52
109.54	109.78	111.14	110.38	110.77	112.06	111.99	107.87	110.49	109.13	112.72	110.75	109.41	111.72	108.84	112.16	111.78	109.65	109.21	111.45	110.91	111.47	110.35	110.13	110.43	110.65	110.37	109.88	110.44	109.4	110.85	111.47	109	111.8	109.72	113.16	110.01	109.09	111.02	110.48	108.67	110.81	110.57	109.29	110.78	109.8	110.28	111.64	108.07	111
99.764	98.696	97.254	98.489	98.886	99.702	96.936	97.961	98.119	97.839	96.631	97.844	97.995	96.921	96.709	97.639	98.335	98.219	97.901	100.58	97.471	98.7	99.099	99.096	97.723	96.954	100.8	99.517	97.635	99.84	97.919	99.658	99.813	98.572	96.725	98.372	98.655	98.1	96.394	99.534	98.821	98.448	98.744	98.823	99.083	98.418	100.32	99.17	98.161	98.345
105.3	108.87	109.35	108.42	107.54	105.51	106.07	107.4	106.77	107.82	108.27	108.16	108.1	107.94	109.08	107.58	106.51	108.6	109.33	111.26	107.93	108.56	111.03	106.65	107.08	107.83	108.53	108.64	110.65	107.18	108.06	109.44	108.31	108.42	108.14	109.31	109.13	108.9	110.32	108.86	108.1	107.11	109.12	108.35	108.85	107.91	109.54	109.38	108.99	109.02
107.48	107.13	106.8	104.96	106.9	104.67	107.88	106.8	107.61	106.08	106.05	105.4	107.36	108.22	107.19	106.2	105.37	104.62	106.32	104.79	106.95	104.65	105.09	106.45	105.22	105.2	107.83	105.78	107.46	107.28	104.74	106.61	103.66	106.94	107.13	106.16	107.32	107.28	107.43	106.73	107.35	106.52	106.26	102.49	108.4	106.37	108.54	107.35	107.97	107.59
106.08	104.04	104.69	103.78	106.15	105.59	105.86	105.79	106.6	105.85	108.03	106	106.12	104.78	104.39	105.8	105.63	105.9	106.4	106.16	105.38	105.33	106.13	103.42	106.89	107.36	105.64	105.65	105.05	102.05	105.58	105.57	105.76	104.77	106.7	104.82	105.36	103.96	106.23	104.4	106.89	105.09	105.41	105.45	106.29	104.44	107.38	106.34	104.7	104.69
106.4	104.04	105.46	105.28	103.16	105.36	106.51	106.55	106.43	104.99	104.61	107.49	106.75	104.71	106.76	106.44	105.72	106.77	104.61	103.19	107.22	107.27	106.43	107.22	106.2	104.83	105.47	107.11	102.96	105.83	103.68	103.41	105.51	104.17	105.92	102.75	105.04	105.06	106.31	106.41	105.9	106.26	104.17	103.97	105.54	107.6	108.5	106.47	107.36	106.48
106.44	106.1	107.17	105.53	107.32	104.76	106.99	105.18	108.39	106.53	107.79	107.36	107.32	106.52	107.42	106.47	106.99	106.42	107.9	106.16	107.3	104.15	108.54	105.02	106.42	105.65	106.63	106.35	107.89	104.96	106.98	106.34	107.44	107.31	106.39	106.47	107.39	106.83	106	107.19	105.71	107.02	104.98	105.53	106.66	108.05	107.07	105.45	105.79	105.88
103.77	106.34	105.08	105.47	106.42	107.43	105.53	105.32	104.61	104.23	106.47	106.33	105.87	107.18	105.93	105.86	105.76	105.18	106.01	106.06	105.36	107.3	105.92	104.71	106.08	108.45	107.03	105.7	103.7	105.86	105.18	107.47	105.56	103.11	104.1	107.21	105.12	107.58	105.2	102.98	106.57	106.95	104.2	105.1	104.61	104.8	107.45	106.16	105.22	105.61
108.2	107.74	105.5	106.88	107.18	106.37	105.04	104.77	108.06	104.27	104.58	108.25	103.81	105.15	104.22	105.25	106.56	104.62	105.38	105.3	105.21	107.32	104.89	106.06	106.46	105.07	104.88	106.82	105.72	107.07	106.65	107.66	104.54	104.13	105.11	106.76	108.69	104.55	103.01	104.5	106.2	106.32	105.94	106.43	107.3	101.86	105.46	104.57	104.48	107.2
104.98	105.91	105.98	107.42	105.13	104.5	107.03	106.02	104.95	104.31	105.94	103.89	105.92	105.13	106.77	105.42	105.26	105.39	104.19	106.6	105.59	104.69	104.68	106.92	104.5	108.78	105.79	107.73	106.58	106.24	106.26	106.37	104.3	104.04	103.12	105.88	104.33	106.89	105.87	105.09	105.45	104.47	104.63	105.63	105.22	107.24	106.05	105.36	105.88	107.04
111.19	112.56	110.01	109.61	111.91	110.19	110.47	108.58	110.9	109.91	111.3	109.89	110.24	112.09	107.75	110.77	109.89	110.47	109.69	109.35	110.79	112.48	111.75	111.08	109.51	111.23	109.6	111.64	111.98	111.47	111.06	112.39	109.28	110.18	111.5	111.87	110.02	111.44	111.62	109.78	112.37	109.64	111.96	108.78	111.47	110.51	108.47	111.49	111.26	108.62
105.6	103.55	108.2	108.14	103.95	104.6	104.27	108.65	106.65	107.56	107.88	105.56	105.31	104.93	105.21	106.4	107	105.08	105.72	106.81	105.63	107.99	107.8	106.48	104.37	106.13	105.84	104.77	106.68	103.77	105.76	105.59	106.88	107.24	105.71	104.02	107.19	104.72	106.41	107.58	103.14	104.26	107.09	105.79	106.57	104.73	109.28	105.64	106.89	107.27
98.816	103.14	98.484	102.12	98.806	100.38	100.87	98.381	101.14	98.64	99.218	102.62	99.353	100.89	100.51	100.25	100.85	102.04	101.5	99.436	98.956	101.44	98.342	99.899	98.209	101.43	100.5	101.15	98.44	100.09	101.41	100.53	100.99	99.177	100.85	100.93	101.35	100.41	101.32	99.673	98.796	101.52	99.907	99.665	102.23	99.932	98.594	100.47	100.43	102.92
108.84	109.39	107.29	107.47	110.59	109.27	109.09	108.02	107.83	108.35	107.14	106.87	110.04	107.55	108.45	108.6	106.97	107.07	108.74	110.11	109.37	108.04	108.41	109.17	107.25	108.37	107.41	107.81	105.29	109.41	108.23	108.78	111.07	109.26	108.19	111.06	108.79	110.27	106.02	106.02	108.36	109.07	107.07	107.62	108.77	108.38	108.24	108.36	110.2	107.93
105.5	107.09	105.02	104.65	107.03	103.95	108.13	106.27	104.87	103.5	104.41	106.32	105.55	103.83	105.43	106.42	104.98	106.43	105.34	105.6	106.2	107.35	106.14	109.19	104.27	103.92	105.7	106.21	105.4	103.98	106.87	103.94	106.12	106.93	103.61	106.1	106.57	105.71	107.36	105.4	105.27	105.35	106.06	104.19	106.29	104.27	106.67	108.65	105.44	107.54
106.15	105.3	105.97	106.3	109.16	105.87	107.74	105.3	103.33	106.1	104.79	105.37	103.78	106.06	105.19	104	104.58	106.13	106.26	107.08	106.49	104.11	106.68	103.92	107.31	106.12	106.62	107.34	105.36	104.92	106.54	104.72	107.78	105.49	106.03	106.96	106.76	105.69	106.07	105.02	106.03	107.99	106.46	105.49	105.94	105.37	107.05	104.47	106.26	102.63
102.7	101.28	98.843	103.03	100.29	99.383	101.42	98.672	101.32	99.299	102.71	100.88	98.642	101.45	101.53	99.189	99.838	100.81	100.27	100.12	102.41	101.21	101.93	97.282	101.42	101.49	100.27	101.77	99.261	101.63	102.18	100.98	98.712	98.751	99.048	100.43	100.09	103.81	99.129	99.818	99.126	101.75	101.95	100.23	102.54	102.48	99.098	101.57	99.995	101.62
107.65	109.68	104.8	106.35	105.73	105.11	106.09	108.17	103.97	107.81	107.45	107.12	108.5	107.8	107.33	107.86	107.21	106.36	108.44	106.94	106.61	107.35	106.1	103.69	104.95	106.24	106.57	107.43	104.69	109.03	104.84	109.68	105.66	105.64	107.62	105.17	106.03	105.17	107.57	105.37	106.13	108.63	104.31	107.33	106.39	107.9	106.04	107.55	108.51	106.25
108.44	106.44	107.02	110.78	108.02	106.16	108.01	107.13	110.78	109.71	109.38	108.01	108.79	110.35	108.8	108.07	107.81	108.54	109.55	110.01	106.81	108.45	110.67	105.6	108.78	108.7	107.32	109.23	109.06	110.51	109.97	108.06	108.5	109.62	107.61	108.1	108.12	107.71	107.41	110.39	109.1	109.84	108.95	109.89	107.48	105.98	109.43	107.48	107.77	108.48
105.58	103.88	105.18	105.15	106.05	104.78	106.26	105.94	105.86	104.99	107.3	105.17	107.59	105.4	103.84	104.89	106.3	106.38	103.59	105.31	105.59	105.18	106.4	107.62	105.91	107	108.27	105.36	106.37	108.18	104.46	106.91	107.81	104.49	105.72	105.57	108.47	105.6	104.95	104.83	105.26	106.89	106.49	106.94	104.28	104.26	105.38	105.67	104.36	106.97
108.34	106.14	109.25	110.4	109.27	110.17	108.22	110.1	109.27	107.47	109	108.69	109.11	110.55	109.25	107.65	107.71	106.97	106.92	108.4	108.96	108.01	107.38	107.76	108.58	107.08	107.96	110.17	110.8	109.14	109.21	107.36	107.33	106.51	106.78	107.25	108.78	109.86	107.69	106.51	108.96	109.49	108.25	109.76	110.07	109.6	106.69	110.29	109.02	107.87
108.54	107.39	110.47	108.59	106.76	110.48	107.04	109.42	109.07	110	109.65	107.66	111.13	107.85	109.94	107.93	108.25	107.31	107.76	107.09	106.95	106.06	104.34	106.55	107.34	109.76	109.98	105.87	109.2	108.41	108.56	108.16	109.03	108.7	108.39	108.11	107.62	106.13	108.44	107.33	108.32	110.19	107.9	107.69	110.65	107.85	107.18	110.06	107.66	108.63
101.4	98.573	102.34	100.03	101.82	99.057	101.71	99.879	99.105	100.85	101.69	101.25	102.07	101.9	101.68	100.5	98.927	101.8	98.125	100.24	100.68	99.488	99.868	102.44	99.906	100.69	102.57	98.561	98.105	101.03	99.573	99.709	101.42	100.49	100.3	102.46	101.37	101.01	102.19	97.675	101.43	101.25	102.08	99.473	101.89	97.098	100.65	101.13	101.39	99.955
104.47	105.27	107.73	106.97	105.28	105.58	106.12	106.32	107.14	106.54	106.42	105.62	108.72	106.17	104.13	105.86	105.37	104.01	104.75	105.59	104.52	106.89	104.93	103.27	107.38	104.58	105.07	103.89	106.07	106.74	105.31	107.48	106.83	107.21	107.61	105.72	104.97	107.58	106.02	106.84	105.27	107.34	106.49	104.12	105.05	105.15	103.73	105.94	104.66	107.06
108.01	107.42	105.73	108.05	106.07	107.72	106.22	106.07	106.18	107.2	106.83	107.91	108.51	107.83	105.81	107.25	106.17	104.09	107.68	107.45	106.67	106.62	105.53	105.86	106.97	107.92	109.31	104.86	106.5	105.67	105.52	108.47	108.75	106.06	108.15	102.74	106.63	105.63	105.24	104.72	106.81	106.9	106.16	106.97	106.04	105.61	104.32	107.04	104.36	106.43
107.4	107.52	107.25	109.28	108.11	105.27	108.04	108.22	106.06	106.36	107.56	107.22	108.49	109.74	108.54	107.45	106.7	107.07	107.41	110.31	105.3	107.25	108.29	105.96	106.59	106.47	108.06	106.85	106.9	108.96	108.88	107.4	108.34	107.39	108.41	108.35	106.7	109	107.76	108.32	110.03	106.78	107.83	108.06	109.36	107.45	107.78	108.86	106.69	108.11
104.77	104.53	107.17	105.28	106.11	106.6	105.86	106.01	103.82	105.92	104.18	104.25	104.44	107.6	106.24	104.46	105.39	107.86	107.64	104.93	106.2	106.48	104.51	106.07	106.43	105.25	106.99	106.22	106.17	105.44	105.57	105.94	105.6	105.92	104.94	106.15	108.63	104.62	107.05	104.5	107.99	105.39	106.05	106.48	106.19	106.69	105.37	104.48	106.83	105.13
107.91	103.78	105.87	105.3	104.87	103.42	103.21	107.43	104.91	104.95	104.75	106.13	101.88	105.33	105.41	104.03	107.16	103.67	104.45	105.12	105.03	105.99	105.16	105.99	108.24	105.14	106.16	106.71	108	106.02	106.73	107.09	104.88	105.43	106.74	102.94	106.97	103.01	106.17	106.03	103.64	104.61	108.06	106.99	104.67	105.8	107.43	104.86	104.23	102.89
109.27	106.59	108.94	108.73	107.44	108.41	110.01	107.51	109.81	108.52	107.91	109.89	108.05	109.49	108.48	108.83	109.47	108.81	109.02	108.95	106.14	108.8	108.85	109.25	108.94	107.17	109.97	107.51	107.31	108.3	107.95	110.45	108.79	109.13	108.8	107.61	107.08	108.84	108.64	108.82	107.07	108.2	107.12	107.4	111.09	106.75	109.92	109.29	109.24	108.76
100.26	101.5	99.888	100.15	100.24	99.35	99.811	101.37	100.21	101.46	98.726	101.79	100.56	100.34	101.06	102.37	99.674	100.99	102.08	100.39	100.41	102.21	102.43	100.29	101.34	100.53	102.02	101.42	98.739	103.48	102.14	102.18	100.48	99.813	101.58	100.38	103.54	100.85	104.3	99.361	101.23	101.19	100.52	101.71	100.27	98.165	100.97	100.69	100.46	104.22
106.69	104.26	108.26	105.67	107	106.54	105.26	106.26	106.37	106.8	107.46	104.92	107.87	105.93	103.47	104.25	105.54	102.99	104.92	107.65	104.21	105.34	104.07	105.6	102.39	105.37	106.8	105.78	107.94	105.96	105.82	106.82	107.9	105.96	106.08	104.07	104.21	106.75	103.41	104.2	104.75	104.26	101.98	105	105.51	104.47	105.66	106.35	104.79	106.35
100.09	99.837	101.16	101.73	96.447	99.887	99.105	101.38	101.07	100.63	100.66	101.74	100.98	99.574	101.62	99.587	99.808	98.097	100.77	100.72	100.09	100.19	100.66	101.07	101.71	100.05	99.843	101.44	101.18	99.466	98.982	101.17	98.654	100.76	98.643	102.05	101	100.26	100.13	100.44	100.1	99.343	100.57	100.05	101.39	99.474	97.787	99.36	100.36	97.466
100.79	97.848	96.685	97.861	98.567	98.952	96.74	96.8	98.078	98.77	97.502	96.86	97.979	98.924	97.811	99.08	98.135	99.081	97.343	98.416	98.918	97.737	98.663	95.789	97.128	97.091	98.066	97.028	98.642	99.335	97.664	97.859	96.721	99.345	97.209	99.689	97.719	95.919	97.896	97.051	97.525	96.605	96.525	97.465	95.267	96.475	98.236	99.812	98.359	95.65
108.48	105.97	108.8	106.94	108.68	108.16	108.32	107.69	109.98	108.26	107.33	109.09	107.59	107.48	110.38	107.37	108.45	107.13	106.44	109.48	109.89	107.07	107.06	109.12	106.93	106.93	106.71	107.58	109.38	107.2	107.34	111.05	109.61	108.07	107.06	106.88	107.51	109.05	109.51	109.73	107.73	109.09	108.19	109.8	107.04	110.11	109.2	107.31	108.91	110.4
98.152	98.646	97.065	97.767	98.8	99.846	99.496	96.958	100.21	100.28	99.242	100.48	96.892	99.822	96.886	96.189	97.918	98.013	99.437	96.709	97.895	100.52	98.167	98.46	96.379	98.935	97.213	99.713	98.219	98.941	98.878	100.54	99.273	98.725	98.945	98.88	97.59	99.583	100.2	98.101	98.62	98.926	98.016	100.09	99.007	98.739	98.154	99.493	97.274	97.834
107.38	108.03	106.31	107.98	108.1	108.9	110.03	108.37	108.49	107.24	109.87	107.72	108.07	107.25	109.81	107.56	106.58	106.44	107.21	109.2	108.52	108.4	108.65	109.32	107.87	107.63	106.66	107.57	106.52	109.05	105.55	109.95	105.63	107.6	105.76	107.81	107.95	107.89	107.01	107	105.8	108.76	110.68	108.84	109.42	106.32	106.58	107.32	109.02	106.69
106.42	108.78	109.4	108.35	106.11	106.98	108.82	104.73	109.63	107.82	107.7	108.6	106.27	109.82	108.54	109.76	108.59	108.35	106.35	107.17	107.94	109.03	107.3	107.06	106.66	107.45	107.18	106.91	110.12	107.85	107.1	109.22	107.94	108.42	108.82	107.69	109.7	108.72	106.76	107.62	107.29	104	107.62	108.6	108.41	107.34	107.13	107.63	108.85	106.27
104.65	106.4	105.51	105.28	106.36	105.77	106.06	105.57	105.54	104.67	105.38	105.05	104.4	104.72	105.43	105.71	106.28	104.55	107.01	105.05	106.35	103.91	107.43	105.2	103.07	106.76	104.32	106.37	105.41	105.54	104.84	103.94	107.37	105.6	107.63	106.43	109.67	106.39	104.35	105.42	104.74	107.23	104.78	107.77	104.91	104.26	104.29	105.03	105.69	104.52
107.47	108.03	108.04	106.84	110.31	106.98	110.12	107.82	106.71	110.02	106.65	107.74	109.55	109.3	108.4	108.88	105.55	108.88	107.46	107.77	109.68	108.93	108.47	105.54	107.98	106.53	107.69	108.91	108.17	109.5	107.05	108.84	109.06	107.93	107.15	108.47	109.13	105.48	108.44	108.54	108.58	108.82	111.35	106.92	106.81	109.94	107.41	111.49	108.75	108.77
100.33	101.36	102.07	100.13	99.278	100.9	103.22	102.42	98.562	101.24	100.98	100.12	101.44	101.4	99.244	100.58	102.6	101.42	100.19	99.74	101.61	97.555	101.06	99.278	100.49	100.59	98.352	101.55	99.423	100.78	102.9	101.42	101.43	100.76	100.4	100.88	101.72	99.507	100.36	103.25	99.257	99.819	100.43	100.41	99.226	100.18	100.82	98.585	98.587	96.37
109.01	108.16	109.13	108.74	107.49	108.03	108.04	106.69	107.47	107.93	109.24	106.04	107.81	108.21	106.32	109.8	108.81	106.03	107.65	107.67	106.48	108.66	108.83	107.82	106.69	107.9	107.04	108.1	109.51	106.94	110.94	111.07	108.6	107.83	108.66	109.47	106.08	107.02	109.45	105.43	108.03	108.16	108.66	109.15	107.79	106.26	107	109.16	106.87	107.92
95.984	98.622	98.352	96.792	98.824	96.115	98.62	97.281	98.363	97.358	97.808	97.38	96.506	98.411	98.432	97.767	99.546	99.383	99.019	97.34	98.063	96.293	96.181	96.046	100.12	96.873	99.043	97.597	98.526	98.158	98.728	99.388	97.417	97.298	97.304	96.47	95.61	97.44	97.344	97.11	95.947	94.711	96.846	97.572	99.657	95.808	97.229	99.016	98.013	100.27
110.66	110.67	109.11	109.02	111.01	109.27	108.64	110.74	110.55	110.38	109.31	109.97	111.34	111.03	109.91	110.58	110.06	110.75	109.12	110.26	110.13	109.59	108.8	109.27	110.28	110.07	110.31	111.9	110.77	110.5	110.89	109.7	109.11	111.97	111.76	110.07	110.04	107.79	108.44	110.65	109.84	110.21	110.88	110.06	111.11	108.15	108.42	109.71	109.61	110.42
106.04	105.73	108.02	108.74	105.41	109.38	104.9	105.36	107.14	105.39	106.5	106.04	106.76	105.78	106.37	105.95	109.1	105.36	104.82	107.55	104.76	109.04	106.45	104.91	106.37	105.63	107.43	105.72	108.76	105.91	105.09	104.2	104.76	106.86	105.73	105.95	107.78	104.98	106.67	105.84	105.96	106.59	106.01	105.94	106.23	104.86	104.14	105.45	105.54	108.08
105.4	104.5	106.89	105.03	106.64	106.47	106.47	105.71	104.72	106.1	108.38	105.1	108.23	106.27	105.33	109.4	106.65	107.34	104.77	107.85	105.37	104.27	108.14	105.78	106.94	105.12	107.42	106.69	107.04	106.08	105.6	105.1	106.98	105.62	108.37	107.64	108.11	103.3	106.03	105.9	106.42	105.49	106.6	107.39	104.65	106.55	108.8	107.56	107.87	107.3
108.15	105.76	106.24	105.04	106.67	105.99	108.1	106.15	106.49	106.61	105.32	105.8	106.21	104.75	107.9	105.96	107.82	104.89	106.66	107.42	106.38	105.76	103.86	104.93	106.15	106.1	105.86	107.65	107.27	104.55	107.49	105.96	106.07	105.29	104.63	108.33	107.14	106.09	105.61	106.71	108.89	106.8	106.03	106.89	106.56	105.85	107.32	107.05	106.93	104.71
101.06	100.81	101.72	99.652	100.17	100.44	103.09	100.91	101.02	100.62	101.6	101.49	102.13	99.615	100.32	102.48	99.162	103.02	100.43	99.558	100.6	100.23	98.926	99.856	97.593	101.15	99.741	101.7	101.72	101.92	100.93	101.57	100.59	101.03	100.71	100.78	101.62	97.561	99.393	99.123	98.992	101.32	101.7	100.2	102.23	102.55	101.93	100.87	102.35	101.69
104.05	106.02	106.97	106.01	104.79	104.62	105.32	106	107.78	106.19	105.36	105.2	106.85	105.74	105.52	105	104.87	104.59	106.89	104.83	105.03	104.45	105.36	105.73	106	106.18	106.76	105.3	105.67	107.98	107.11	105.6	106.61	103.48	106.31	106.56	105.68	107.84	104.8	102.22	103.98	105.12	104.98	104.33	104.42	106.02	103.56	106.88	105.3	107.05
98.641	95.093	98.328	97.818	98.753	98.99	97.934	97.871	97.174	99.136	100.48	99.612	98.343	97.077	97.714	97.162	97.916	96.579	96.596	100.33	98.661	99.604	99.159	96.935	96.201	99.32	98.227	97.996	98.669	99.678	98.853	98.61	96.68	97.95	98.073	99.034	98.639	98.676	96.702	99.315	99.243	98.375	97.446	97.985	97.349	98.967	96.161	99.546	96.725	98.141
97.507	101.27	98.744	99.438	97.56	99.463	100.73	101.62	96.545	101.05	101.52	98.859	98.914	99.199	99.918	98.626	97.691	99.036	99.616	99.544	97.953	100.03	98.039	98.501	100.97	99.085	96.563	100.6	98.983	97.414	97.994	98.351	99.782	97.838	98.244	101.04	97.675	97.384	100.94	98.824	98.843	100.81	96.652	100.27	99.205	98.611	98.365	98.159	100.37	100.75
111.43	111.11	107.77	111.38	108.56	110.03	111.86	110.34	109.09	109.39	110.92	108.66	110.28	112.54	111.56	113.01	110.17	111.23	107.6	108.91	109.54	111.69	111.84	108.15	108.24	107.49	111.93	109.21	110.43	108.45	111.08	111.75	110.55	109.67	109.97	109.88	109.68	109.66	111.34	110.81	110.54	111.09	110.58	109.08	110.66	111.57	111.95	110.77	110.56	109.4
104.09	106.4	104.78	104.3	103.98	104.99	106.11	105.64	103.5	105.96	103.98	103.39	106.42	106.53	105.84	106.29	106.81	105.59	106.38	107.5	106.73	105.52	104.05	104.18	105.33	104.97	104.82	105.42	102.38	104.01	106.56	106.81	104.49	107.36	104.55	106.51	105.74	106.49	102.72	104.52	105.15	102.66	105.39	105.98	106.5	107.15	104.15	105.37	106.77	104.3
106.44	107.59	105.28	106.65	107.51	108.06	105.29	107.83	108.57	107.43	107.14	106.3	105.24	107.87	107.27	108.96	107.86	107.75	109.72	107.46	109.69	107.93	107.54	108.54	108.39	109.55	108.6	107.19	107.11	108.62	109.8	106.72	107.57	107.94	107.43	106.84	106.98	110.29	106.03	106.33	107.25	107.76	107.63	108.04	108.16	106.07	106.98	105.55	107.69	107.32
108.6	106.53	107.63	105.63	108.48	106.16	108.39	108.16	107.87	110.22	107.34	105.81	106.31	105.63	108.09	107.47	107.87	107.99	107.5	105.46	106.44	107.71	106.42	108.44	105.89	109.39	108.87	109.74	109.42	106.46	108.52	108.1	107.3	107.92	107.06	106.81	106.91	108.2	108.98	108.69	107.69	107.12	105.66	107.74	108.46	108.81	108.77	107.67	107.31	108.33
106.54	107.76	106.94	105.58	107.38	102.99	106.02	105.94	106.56	103.49	106.54	105.93	106.38	107.35	104.96	107.32	106.86	108.11	106.46	106.25	103.11	106.99	103.41	104.6	104.33	106.01	106.98	107.79	106.52	106.76	108.1	105.2	107.74	106.62	105.4	106.23	108.76	105.58	104.8	107.18	105.28	108.85	105.92	104.03	104.4	106.94	105.14	106.27	105.86	107.22
104.68	107.75	105.29	106.2	105.07	106.12	109.93	107.94	106.7	104.28	106.89	105.19	107.91	105.64	106.82	108.42	107.53	105.74	108.26	106.51	105.12	107.18	104.51	105.08	106.43	106.31	106.84	107.63	106.99	106.2	105.03	105.95	107.36	108.81	106.66	106.22	107.21	107.34	106.24	108.23	107.79	106.2	106.31	106.31	106.58	107.11	104.66	105.33	105.93	105.21
108.15	111.18	107.66	108.13	109.07	109.27	107.81	107.57	108.75	107.81	108.83	107.58	109.39	109.11	106.62	110.04	107.71	108.68	109.13	108.8	109.99	107.22	106.3	106.91	109.37	107.6	108.47	105.94	108.23	109.92	106.11	108.2	108.8	107.08	109.02	108.89	107.06	108.42	107.13	108.49	108.98	108.15	110.24	108.31	107.3	107.82	108.69	108.5	108.51	108.44
108.11	106.66	110.19	107.01	106.91	108.49	108.3	108.44	106.36	109.24	106.88	108.9	108.15	107.54	109.51	105.81	108.94	109.43	106.87	109.62	108.22	108.34	108.96	110.25	107.66	108.67	107.18	109.42	107.08	108.53	108.53	107.63	107.53	109.44	107.76	107.68	108	107.64	107.75	108.87	108	108.89	108.02	106.45	107.81	109.36	109.35	107.47	109.45	108.59
105.27	104.89	106.24	106.05	106.33	107.31	107.49	105.01	103.9	106.34	105.32	105.52	106.9	104.65	105.09	105.45	107.11	106.62	103.38	104.95	104.76	106.89	104.24	103.46	104.65	106.96	105.65	105.63	105.54	105.54	106.06	106.19	107.8	107.45	105.39	106.57	107.08	105.49	106.06	106.75	104.99	105.76	103.42	105.13	107.25	106.27	105.94	106.93	106.09	107.4
107.17	107.02	106.05	107.2	106.26	108.63	109.34	106.14	108.06	108.09	107.69	106.73	105.74	108.14	107.12	107.18	108.86	107.35	110.27	108.83	107.05	110.48	109.77	107.69	107.26	105.9	106.6	108.06	108.62	107	108.03	105.16	107.41	107.22	109.9	108.5	108.85	108.09	107.17	106.51	107.42	106.86	107.88	107.81	108.7	108.65	107.39	109.35	108.47	109.26
97.523	97.603	98.854	100.26	97.042	100.32	95.668	99.885	99.067	97.846	97.402	97.693	99.378	97.857	96.738	102.46	95.059	97.758	96.464	101.24	97.324	96.99	96.599	99.251	96.286	95.456	100.15	98.34	97.424	99.15	97.942	96.948	99.155	99.708	97.816	95.373	95.996	97.979	97.824	97.515	97.385	99.446	97.294	96.579	97.361	97.396	98.955	98.927	98.452	98.064
105.9	106.31	105.38	105.11	104.78	105.03	104.64	105.19	104.74	104.77	104.84	104.86	107.42	104.29	105.63	105.62	105.75	105.55	106.78	107.02	103.01	106.18	105.67	103.46	105.1	105.18	104.99	106.21	104.92	107.24	108.7	106.51	104.59	105.46	105.84	106.02	104.55	106.13	105.68	109.26	106.82	107.12	106.91	103.64	106.03	106.48	105.99	107.36	106.57	104.07
106.63	106.22	104.39	107.13	107.13	107.31	105.92	105.86	108.93	106.57	105.95	105.85	103.59	106.32	106.9	106.97	105.8	104.78	105.74	104.96	107.18	107.09	104.7	106.26	106.68	104.57	107.94	105.77	107.16	106.84	107.27	103.96	105.6	104.21	108.29	106.21	107.82	107.26	106.66	109.24	106.76	105.91	106.11	105.53	107.82	107.48	105.54	106.11	105.22	106.37
105.2	106.81	108.54	108.02	105.18	105.26	108.36	107.89	106.55	105.24	105.67	105.29	106.23	107.52	106.93	105.83	107.76	107.16	107.84	105.59	107.38	106.96	107.42	107.17	106.18	105.25	105.95	105.64	106.07	106.02	107.57	106.33	104.57	105.98	106.02	105.26	107.53	105.28	106.7	106.65	108.26	105.51	109.18	106.95	108.24	107.01	109.58	107.3	106.35	103.75
105.6	105.98	105.55	104.98	106.71	106.01	105.38	105.81	108.61	105.41	107.61	104.84	105.41	103.28	107.99	106.32	107.91	105.4	106	104.83	104.14	106.58	106.1	104.89	105.68	105.02	105.52	104.74	104.93	103.67	104.16	106.18	104.52	107.51	104.35	105.11	105.81	106.15	107.16	104.35	104.95	104.09	104.44	105.1	104.56	104.83	104.62	106.94	107.38	104.5
101.01	95.532	97.069	97.701	99.569	97.639	95.6	97.855	98.762	98.317	98.51	97.171	95.54	98.826	99.332	99.309	97.289	99.259	98.67	98.252	99.988	99.198	96.705	97.834	96.034	99.454	97.698	99.072	99.536	98.143	97.972	98.069	96.801	98.296	98.759	98.338	99.921	97.01	97.634	99.859	100.45	97.797	101.51	98.453	99.878	96.976	100.32	98.644	95.745	97.378
108.52	107.51	106.47	108.64	106.77	108.43	108.65	107.69	107.85	109.28	108.14	107.87	107.31	108.78	109.02	107.52	109.16	109.02	108.24	107.84	107.34	108.6	108.65	107.41	108.56	107.32	108.76	107.08	106.7	107.67	108.61	109.72	110.19	107.17	107.21	106.47	107.92	109.66	106.98	108.37	107.3	110.86	108.57	108.8	105.65	109.22	107.93	108.24	105.2	107.88
98.156	99.452	97.063	98.247	99.401	99.157	99.767	98.034	98.566	100.52	99.153	97.816	98.002	97.193	97.926	99.24	97.892	99.229	97.645	97.981	97.379	98.107	99.364	99.131	99.947	100.74	96.53	98.987	97.494	100.1	99.121	102.32	100.44	97.798	98.989	98.275	98.787	99.366	98.098	99.108	97.677	99.76	99.645	98.347	98.367	99.364	98.682	98.708	99.338	99.875
106.03	105.46	105.33	106.99	105.48	106.03	103.68	106.54	105.82	105.31	104.31	105.62	105.1	104.87	104.26	105.56	106.74	103.59	106.7	105.31	105.63	106.03	107.22	106.49	106.73	103.85	104.82	104.39	105.99	104.49	106.53	105.59	105.42	104.65	105.7	104.66	108.86	107.27	105.97	102.64	107.55	104.03	103.31	104.89	107.16	106.72	106.25	105.04	105.09	106.43
106.84	107.96	104.71	107.91	107.64	105.1	107.2	106.17	106.35	108.6	103.68	105.58	106.22	105.35	107.01	108.12	107.24	107.55	108.26	107.09	106.62	108.13	108.17	106.2	108.24	106.55	105.91	105.97	105.61	106.28	106.29	104.86	108.39	106.99	108.46	106.33	105.2	107.3	106.25	107.72	106.61	105.63	106.92	104.56	107.38	106.31	106.89	107.4	108.07	106.37
106.56	107.92	109.44	108.59	106.66	109.92	107.54	105.67	106.56	109.67	107.1	108.64	108.35	106.56	108.24	107.91	108.79	106.93	106.28	107.18	110.08	107.64	110.25	105.81	108.09	109.47	107.17	106.37	107.52	108.84	108.19	108.78	105.69	107.1	108.39	110.26	108.17	108.66	108.93	110.14	107.37	106.5	107.13	107.2	106.61	107.05	106.41	107.71	107.8	104.88
106.25	104.06	107.42	107.2	107.79	106.41	105.89	103.78	104.25	105.25	104.55	104.74	106.38	107.06	103.92	103.72	105.78	105.87	108.32	106.18	104.71	105.98	106.85	104.73	107.17	104.74	103.65	108.11	104.93	104.27	105.5	108.56	105.22	106.51	105.64	103.16	107.94	106.23	106.82	107.07	104.1	107.52	105.77	105.77	105.21	103.32	106.6	107.34	105.02	105.22
109.06	106.94	106.81	106.8	108.42	107.52	106.74	108.7	108.81	108.44	110.18	109.84	105.91	108.32	108.79	107.59	107.34	107.64	110.33	109.78	106.34	108.69	106.39	108.48	107.23	107.24	107.76	109.79	108.13	108.5	110.06	107.4	108.98	109.44	107.6	108.2	107.81	105.68	108.91	108.07	107.37	106.48	108.54	108.23	106.48	108.29	108.59	107.46	107.38	108.37
107.02	106.95	105.04	107.2	106.06	107.58	105.55	105.09	106.41	108.31	105.85	106.08	105.31	106.52	106.54	104.76	107.52	107.87	108.05	103.47	106.73	106.13	106.03	105.45	104.33	105.78	105.91	109.22	104.94	106.08	108.19	105.49	106.03	108.55	105.37	106.32	105.22	106.19	107.2	106.04	106.92	106.85	107.29	107.17	107.46	107.18	104.97	106.52	106.43	107.69
108.82	107.81	107.94	106.2	108.78	109.61	110.02	108.29	108.79	109.38	108.37	109.48	108	109.15	108.62	106.37	108.5	108.77	107.24	108.85	108.31	110.09	108.29	110.71	109.04	107.65	107.1	107.89	107.72	107.66	108.86	108.2	108.65	107.19	107.76	108.31	109.47	108.27	107.37	108.58	108.21	108.33	106.27	109.15	107.81	110.14	108.39	107.77	107.6	107.91
98.734	98.385	101.21	99.319	98.322	99.364	97.911	100.69	99.215	98.595	99.484	98.455	99.742	99.436	99.85	98.661	98.358	97.768	99.298	99.413	98.94	98.284	99.083	99.342	98.233	98.9	99.355	96.838	98.475	97.727	98.936	99.349	100.85	100.77	100	98.451	97.487	97.385	98.339	98.165	99.188	99.208	98.599	98.946	99.228	99.515	97.066	97.069	97.673	102.2
106.11	105.84	105.33	105.43	104.59	104.57	106.75	104.51	106.32	106.01	105.26	105.94	106.53	105.36	106.77	106.9	104.45	104.69	108	106.2	106.87	105.7	105.8	105.48	106.39	105.35	104.62	106.86	105.91	105.93	107.45	104.22	104.98	104.61	105.17	104.92	104.13	106.07	104.55	105.09	106.39	105.04	105.15	106.87	104.64	105.41	105.23	105.69	106.95	108.03
108.53	107.69	105.16	108.86	110.36	106.95	106.97	107.33	110.06	108	109.48	107.33	109.71	107.58	108.7	105.57	106.26	107.99	107.55	106.69	111.49	109	109.46	107.27	107.77	110.64	108.51	109.71	109.98	110.72	109.96	107.6	109.46	109.72	108.2	111.41	107.65	108.51	108.18	107.84	109.46	107.64	109.09	108.42	106.73	108.25	106.28	108.53	108.48	107.13
108.07	107.12	106.48	108.34	108.28	107.34	109.57	108.14	109.13	109.5	108.46	108.07	108.28	106.62	108.31	107.18	109.07	109.26	106.95	106.44	107.9	107.16	108.78	107.6	107.92	108.92	105.52	109.31	108.2	106.21	107.65	107.71	109.71	108.14	110.04	106.59	107.07	107.44	107.1	108.45	108.84	108.07	108.08	107.59	109.24	109.3	108.59	108.58	107.7	109.1
105.64	107	103.21	105.16	105.41	106.12	105.42	105.15	107.93	106.18	105.77	108.42	103.98	106.33	104.72	105.55	107.94	105.71	106.6	106.47	105.53	105.75	106.55	104.97	104.91	106.14	107.28	103.24	107.62	108.27	107.95	105.47	105.69	106.32	105.5	105.58	106.53	104.16	104.75	103.16	106.48	105.7	106.46	105.64	106.38	104.02	104.8	105.82	104.96	105.31
106.59	105.89	108.2	106.41	106.49	107.57	108.03	107.37	105.94	107.42	107.98	108.76	107.63	108.23	107.45	105.52	107.85	103.71	106.42	106.7	105.67	103.8	105.62	106.65	104.26	106.05	105.37	106.92	107.59	108.48	107.49	109.25	107.03	108.6	109.17	109.05	107.68	107.33	107.14	104.91	105.25	104.2	105.74	107.79	107.96	106.11	105.13	107.24	106.81	106.88
109.15	111.79	111.7	110.96	108.6	109.14	110.8	114.41	110.77	110.6	109.61	111.96	111.01	109.89	110.74	109.89	113.47	108.96	112.09	109.19	110.12	110.14	112.49	112.22	110.67	112.35	109.6	112.23	109.85	110.54	109.21	111.32	108.3	112.75	112.69	111.21	109.3	111.75	110.97	110.65	109.61	112	109.93	110.16	112.14	107.96	107.55	110.94	108.31	111.57
99.275	96.813	97.852	97.929	96.796	98.271	96.817	98.778	98.601	99.011	96.939	95.858	98.367	99.139	99.264	98.468	97.824	97.635	97.88	98.606	99.516	96.185	97.75	98.427	96.654	97.784	96.531	98.274	96.64	99.257	98.896	100.03	96.171	98.321	98.905	94.79	96.882	96.258	99.161	98.907	97.526	97.646	99.678	98.41	97.697	95.288	99.523	97.259	98.015	98.681
106.69	107.44	107.66	107.65	107.76	107.27	107.16	109.74	107.47	109.67	108.44	109.24	109.31	107.22	109.6	108.04	107.92	107.33	106.24	108.15	106.79	107.33	107.92	106.58	108.81	106.93	110.42	106.38	106.94	107.78	106.55	109.55	107.84	109.03	109.36	109.2	108.05	107.66	107.12	106.77	108.66	107.99	106.03	107.15	108.73	109.56	108.81	107.38	110.96	108.63
100.77	98.297	99.403	98.336	98.938	100.18	98.484	98.949	98.439	98.346	98.399	98.241	98.756	98.921	100.28	97.69	98.173	99.703	97.863	99.245	99.109	96.848	98.698	100.01	97.309	99.323	99.262	98.284	99.858	98.403	100.03	99.894	99.306	98.76	99.636	99.179	97.578	99.197	99.215	99.067	100.84	99.805	97.837	98.625	100.44	98.127	98.841	97.327	98.951	99.089
100.79	101.01	101.78	101.3	100.8	101.33	102.38	101.03	102.46	101.18	99.627	103.57	99.45	100.17	100.18	101.31	102.39	102.87	99.246	100.75	99.729	102.34	99.886	100.3	99.828	102.5	100.76	100.94	100.67	102.24	101.61	98.908	101.02	99.747	101.61	100.03	100.68	101.02	103	102.23	101.56	100.29	98.957	102.31	101.97	99.389	99.878	100.41	102.21	103.57
98.926	97.964	98.897	98.296	97.967	97.665	97.141	97.337	97.816	98.618	97.887	99.862	97.025	98.037	99.234	97.81	97.206	98.531	98.535	96.851	98.084	98.964	100.25	98.562	98.434	97.401	96.48	98.051	99.286	98.291	100.12	97.231	98.514	97.854	96.401	97.154	97.136	95.784	98.799	99.667	98.236	97.135	98.569	99.637	96.959	97.737	98.321	99.736	97.108	98.994
104.22	104.96	105.65	105.44	108.07	105.99	107.31	103.78	107.17	105.9	105.78	105.76	106.93	106.88	106.7	106.43	106.36	103.1	102.81	105.56	105.63	106.43	107.59	105.28	104.8	104.9	106.14	103.89	108.25	106.26	105.73	107.11	103.22	106.02	106.1	106.32	106.38	107.15	107.31	106.09	104.3	104.8	105.38	106.07	105.8	108.06	105.57	105.08	103.44	106.81
99.113	98.152	98.552	97.481	98.543	96.687	100.49	99.352	99.124	100.17	97.625	98.752	98.862	97.3	99.637	98.775	99.946	99.007	99.451	100.34	96.563	101.79	99.188	98.79	99.375	100.15	99.247	100.72	99.957	96.864	100	96.83	99.842	97.558	98.34	100.29	99.54	98.764	98.524	98.052	97.601	98.844	98.629	97.088	99.187	98.542	97.948	99.544	97.323	97.396
97.609	96.971	97.793	99.486	99.122	97.032	96.542	96.771	96.217	100.08	97.233	98.033	98.326	100.8	99.687	98.106	95.134	98.932	98.698	96.452	97.304	96.456	96.782	98.241	97.442	95.691	97.421	98.613	98.806	99.738	96.538	99.432	99.162	97.762	97.772	97.33	98.935	99.017	97.682	98.143	98.979	97.904	95.744	97.412	97.994	98.817	98.22	97.478	98.118	96.955
108.75	109.16	107.29	108.99	107.63	108.43	106.82	109.14	108.97	108.84	106.19	108.92	109.17	108.4	109.57	110.53	108.36	109.32	109.08	107.46	108.87	107.95	106.79	108.61	108.88	106.82	109.83	109.08	110.56	106.55	107.24	107.62	106.95	106.82	107.28	109.93	108.09	109.46	106.99	106.5	108.37	108.85	108.28	109.96	109.71	108.19	110.12	109.52	109.98	107.35
103.82	103.22	105.22	104.85	105	107.38	105.5	104.15	103.81	105.11	103.78	105.3	104.46	104.87	107.2	105.09	105.2	105.84	104.21	104.14	102.89	104.6	106.6	104.38	108.01	103.05	105.07	108.02	105.38	105.97	106.36	105.45	106.34	107.56	107.04	104.41	104.58	106.97	106.08	106.71	103.6	103.67	105.8	104.86	106	106.41	106.16	105.22	104.39	104.6
106.96	109.43	108.53	106.77	110.05	108	110.31	108.79	107.87	108.01	110.29	107.45	109.01	108.52	106.76	109.37	110.36	108.51	106.58	109.05	108.32	108.7	109.9	108.55	107.37	108.26	109.07	107.53	108.02	108.94	107.86	107.89	109.37	107.43	108.84	108.57	108.04	108.58	108.96	106.56	108.38	108.61	107.07	109.13	108.22	108.2	108.31	107.62	107.07	107.84
107.73	110.9	112.24	110.73	107.29	110.42	108.41	109.14	110.21	108.79	111.66	110.59	110.11	111.63	110.9	112.02	111.4	109.02	110.04	111.52	112.97	110.84	110.35	111.1	110.51	111.24	110.71	112.89	110.34	110.3	113.58	111.84	112.22	110.71	109.05	110.24	111.73	111.3	112.22	111.34	111.73	111.17	109.38	109.08	110.65	111.94	111.8	111.09	109.07	110.22
99.134	97.551	98.735	97.387	99.268	100.53	97.994	97.211	98.027	98.758	98.157	98.272	100.41	97.682	96.02	97.346	96.588	97.239	99.188	96.514	99.132	97.887	98.14	97.919	99.266	97.108	97.708	97.124	97.886	96.96	98.138	98.696	98.693	95.753	96.516	97.204	99.838	99.127	96.792	98.798	98.429	97.519	98.977	96.64	98.019	97.798	97.153	99.011	100.62	100.13
108.1	106.58	108.94	106.74	106.49	106.7	110.01	108.25	105.24	107.98	108.8	108.24	108.73	106.62	106.03	105.34	106.43	109.62	107.68	108.03	106.86	108.2	107.95	108.61	106.28	106.66	107.08	108.97	107.96	108.42	107.29	108.65	107.79	107.01	105.66	108.81	108.31	109.78	108.71	109.25	108.14	108.44	110.07	108.33	106.84	108.7	108.29	107.48	108.76	108.56
104.93	103.62	106.71	106.21	105.56	106.44	104.14	105.46	106.45	107.85	104.62	104.37	105.22	103.96	106.18	103.84	106.66	105.04	103.97	103.38	106.11	106.55	105.52	106.32	107.17	106.51	105.8	106.16	104.89	102.93	105.65	105.87	105.57	103.25	104.4	104.69	105.08	105.05	106.67	105.69	103.3	103.67	105.74	107.42	104.78	106.32	105.95	106.73	103.07	106.83
106.46	110.2	106.29	108.48	107.86	109.69	107.6	106.98	107.07	107.34	109.37	105.66	110.36	108.31	107.56	107.06	107.77	108.88	108.15	108.45	110.33	108.11	108.59	106.25	107.69	107.77	108.3	109.27	108.7	110.23	107.82	107.52	109.59	109.82	108.58	109.71	108.22	108.71	110.25	110.41	107.91	107.33	110.37	108.46	108.52	110.05	107.57	106.48	108.56	110.87
105.07	104.41	107.3	105.48	104.78	106.34	105.17	107.47	105.86	107.84	106.51	103.5	104.84	106.4	105.62	107.26	105.55	106.31	105.1	105.42	107.73	105.69	107.03	105.67	106.19	105.69	107.37	105.45	104.61	106.61	105.45	107.36	107.67	104.91	105.12	106.61	104.9	107.62	106.77	105.27	106.48	106.51	107.01	106.06	104.72	106.47	105.91	105.34	105.75	106.71
105.77	104.34	109.24	108.08	104.48	106.89	106.98	106.67	102.88	107.23	107.01	103.95	105.9	104.81	104.85	105.53	107.36	103.92	107.47	100.83	106.98	103.8	105.89	104.22	104.84	106.9	107.94	105.67	104.21	103.46	103.8	107.81	107.21	103.62	105.32	106.39	104.23	105.87	104.17	104.69	104.48	107.4	105.4	106.59	104.8	104.52	107.4	106.18	106.72	105.28
109.98	107.12	108.99	109.52	109.14	107.31	107.65	105.15	109.69	108.28	108.31	107.34	107.44	108.36	108.47	109.08	108.37	107.59	107.29	106.01	107.29	108.39	109.81	108.78	108.38	108.78	107.12	108.51	107.47	108.81	110.82	107.83	109.5	106.7	110.14	108.46	109.85	107.18	107.69	109.54	109.89	107.67	107.25	109.39	108.08	107.94	108.22	108.09	108.66	108.64
105.77	105.28	106.48	104.62	105.57	105.5	104.74	104.2	106.03	105.1	106.2	106.72	105.18	105.54	106.64	106.47	102.45	104.14	104.13	106.36	104.93	104.61	104.48	106.62	107.26	104.75	105.43	106.47	106.01	107.37	105.76	106.88	106.69	105.6	105.87	103.62	106.2	105.84	105.72	105.09	103.66	105.75	106.23	104.98	107.14	104.76	107.24	107.58	105.72	105.72
106.43	104.97	107.2	106.75	107.72	105.84	103.03	104.09	108.11	107.7	105.57	105.61	106.68	105.91	108.4	106.25	107.5	106.16	108.36	107.45	104.33	109.05	105.36	104.92	106.65	104.34	105.95	108.05	106.56	107.69	105.13	107.48	105.27	105.3	105.44	105.73	105.26	106.6	105.92	105.73	105.02	106.68	106.95	108.89	109.04	107.33	108.4	105.24	106.29	107.01
104.55	103.42	106.81	105.68	105.91	104.17	104.57	105.95	103.7	106.84	106.88	104.68	105.58	104.78	105.87	105.92	104.19	106.64	105.49	106.71	105.05	103.83	104.04	104.65	107.9	106.99	106.05	104.04	106.98	106.55	104.8	104.72	106.22	103.02	103.88	105.93	105.57	106.96	105.28	102.59	105.18	106.36	103.29	106.29	106.12	103.44	106.15	105.9	103.93	104.43
109.42	108.25	108.6	108.03	108.72	107.75	108.68	107.9	109.16	108.27	107.18	108.52	107.87	108.46	108.64	105.15	108.72	108.36	108.72	109.1	109.62	109.76	106.2	109.19	107.87	107.74	109.62	108.27	108.17	109.36	108.14	107.23	110.42	108.1	107.16	107.7	108.64	108.58	107.82	108.39	110.7	105.44	109.37	109.69	109.57	105.63	110.24	109.18	106.71	109.49
99.624	100.49	98.982	97.714	101.45	98.47	100.3	100.42	97.63	101.24	100.62	99.911	99.184	99.984	100.16	97.717	99.29	99.076	97.385	101.89	101.15	100.57	99.732	100.74	101.72	102.16	99.821	98.74	99.276	100.7	100.48	98.893	99.619	101.24	99.425	101.06	99.29	100.97	98.818	101.64	98.495	99.902	101.06	100.02	100.12	98.457	100.17	99.723	101.46	100.66
104.69	105.93	104.75	108.34	106.65	105.09	104.98	105.32	105.18	106.32	104.5	104.01	105.73	105.44	105.41	108.25	107.55	107.4	104.9	104.42	105.25	104.87	105.25	106.17	107.15	103.66	107	105.22	108.09	101.83	107.16	106.06	106.25	107.41	105.56	107.69	105.17	104.44	106.27	104.7	105.2	106.12	105.98	105.3	105.16	105.21	106.01	106.45	107.39	104.58
98.452	98.857	97.455	100.78	96.633	97.426	99.173	101.39	97.573	99.385	98.726	98.765	98.801	99.372	99.067	98.192	99.922	99.345	97.585	97.468	98.694	97.203	98.347	97.782	99.717	98.183	98.63	98.007	97.256	99.392	98.47	99.097	98.123	99.493	97.016	97.164	100.54	99.16	98.471	99.844	98.724	97.26	99.252	97.545	96.337	97.167	98.375	96.261	98.352	98.927
106.44	103.43	104.32	104.83	103.72	105.19	106.18	105.04	104.98	105.44	107.21	106.41	105.3	102.02	107.76	108.01	105.88	106.55	104.94	104.75	107.73	105.37	104.57	105.48	105.16	106.12	106.82	107.32	105.39	104.11	104.18	103.55	107.74	105.2	106.87	106.39	106.22	106.43	105.28	105.04	105.83	107.05	104.59	105.2	106.11	106.38	106.64	105.28	107.56	103.78
98.774	101.27	99.414	97.173	99.988	97.809	98.566	98.024	99.364	98.167	99.264	99.342	100.01	97.387	96.831	98.462	100.26	99.969	96.898	101.02	98.807	99.582	98.545	99.365	99.025	99.011	98.759	96.737	100.4	98.266	101.4	99.802	101.42	98.31	100.85	98.131	96.086	100.6	98.517	98.381	99.332	97.499	99.706	98.929	98.505	96.803	97.751	99.481	100.82	99.698
106.42	109.31	107.43	108.64	105.15	109.15	108.33	107.33	108.54	107.03	107.84	105.02	107.02	106.52	107.77	109.6	108.17	106.29	107.95	108.15	107.91	108.85	109.28	109.18	107.62	106.99	108.02	108.85	109.51	107.03	106.96	108.81	107.75	107.06	107.13	107.54	110.51	108.11	109.97	106.4	106.69	108.58	108.11	107.33	108.65	107.85	108.96	109.88	106.96	106.86
107.63	107.59	106.98	107.38	108.37	107.68	106.6	107.6	105.24	109.24	107.68	109.82	106.67	105.98	109.17	108.69	108.5	107.06	105.58	107.95	107.41	107.39	105.61	108.05	109.33	108.52	107.65	107.05	106.93	108.07	110.08	111.13	108	107.37	110	109.22	107.51	107.86	108.12	106.18	108.06	107.12	108.46	107.12	106.54	107.25	107.8	109.34	107.34	108.02
104.67	105.9	103.45	104.58	105.5	107.06	106.85	106.11	107.82	105.99	105	105.68	105.39	105.93	106.5	105.35	106.94	106.95	105.08	104.91	105.93	108.29	106.25	104.27	103.96	106.83	103.99	105.94	106.19	105.29	107.44	104.11	106.51	106.21	104.19	107.32	104.95	106.61	102.86	105.55	105.84	106.61	105.54	103.26	105.82	105.15	104.95	104.88	104.22	105.37
96.273	98.145	96.747	98.674	98.753	98.304	97.388	99.54	99.744	97.531	96.463	99.299	99.596	99.834	97.307	96.004	97.042	98.547	96.331	97.882	96.657	95.759	97.793	98.747	98.278	96.919	98.247	97.217	98.574	99.321	96.011	97.726	98.219	99.499	96.325	97.578	98.284	96.448	99.15	98.67	97.349	97.419	99.239	96.803	97.833	98.214	97.368	98.772	97.861	96.149
99.709	99.765	101.53	100.13	100.82	99.298	101.33	99.898	101.47	100.64	100.86	100.81	101.82	101.13	99.146	100.47	99.846	99.829	100.3	100.07	101.9	101.04	101.15	102.37	99.538	101.88	101.42	100.58	99.416	100.35	100.78	100.71	101.18	99.187	102.12	99.934	101.64	103.69	102.1	101.77	101.19	99.901	101.28	101.92	98.642	100.94	100	100.94	99.568	100.95
107.48	103.76	105.6	104.67	105	105.9	106.26	103.19	104.59	105.3	106.37	106.74	105.55	105.73	105.52	104.5	105.27	107.32	106.18	102.68	106.14	106.27	107.81	105.1	103.85	108.36	106.93	106.58	105	105.85	103.91	105.47	105.45	105.97	103.45	106.55	106.12	107.2	105.97	105.84	107.86	106.29	104.05	105.02	105.45	104.46	106.82	104.11	106.23	105.65
108.27	109.08	110	110.41	109.01	110.2	110.15	109.55	110.48	109.96	109.94	110.53	108.65	110.05	109.65	110.01	111.32	109.84	109.86	109.69	111.21	111.88	110.42	108.54	108.81	112.11	110.32	110.1	111.41	109.56	113.21	111.07	110.57	112.24	109.01	109.8	109.48	110.11	109.74	112.71	108.57	108.95	110.18	110.14	110.03	111.05	111.5	112.37	110.58	111.84
106.5	103.42	105.93	109.43	106.39	106.21	108.75	105.49	107.08	105.93	105.5	105.88	107.3	107.35	106.44	107.64	106.5	107.47	107.33	106.3	108.19	107.82	106.95	106.07	105.54	107.59	105.93	106.63	106.57	107.53	105.67	106.01	106.76	106.67	106.15	108.18	106.32	107.1	107.06	107.41	104.23	108.04	105.17	106.79	103.65	105.8	107.56	105.98	108.27	105.8
97.232	98.346	98.654	97.711	99.065	99.264	98.16	98.163	99.847	99.837	101.97	99.248	98.536	97.519	99.38	99.521	99.417	100.54	100.48	99.147	97.668	96.853	99.958	99.786	98.119	97.225	97.838	97.213	100.11	99.404	98.534	101.53	100.52	99.406	96.826	100.98	97.769	98.607	99.944	99.018	97.835	97.848	97.912	100.93	98.01	97.138	98.047	97.782	95.616	95.979
106.56	107.47	107.01	107.82	108.18	108.19	109.83	108	107.93	109.1	107.17	108.92	108.79	108.75	106.24	107.71	109.34	110.76	108.22	108.19	109.3	109.12	108.14	109.28	107.93	107.45	107.82	108.72	109.96	108.6	108.59	108.11	106.06	110.08	107.71	107.43	107.3	106.38	108.14	109.98	106.44	108.47	108.7	108.41	106.95	108.59	108.68	106.18	106.4	108.48
103.92	107.17	107.86	105.42	104.88	105.07	103.99	104.98	105.87	106.5	104.89	105.05	108.27	103.83	104.66	104.63	104.2	107.42	105.49	106.01	102.91	105.03	105.45	106.2	103.59	106.71	106.22	103.57	104.6	103.91	105.71	107.57	104.75	105.66	104.18	104.62	105.81	105.89	106.05	105.4	104.4	103.84	105.98	106.56	103.59	105.41	107.6	106.12	105.08	106.39
111.56	110.22	109.39	110.11	108.74	108.55	111.71	113.12	109.82	109.74	111.16	109.78	108.98	110.47	109.61	111.84	107.82	109.24	111.4	111.19	109.26	111.68	109.26	110.14	111.73	109.5	110.02	112.19	110.92	110.36	108.1	109.55	112.03	110.24	108.98	111.49	110.36	108.76	112.89	109.14	108.82	110.81	111.46	109.68	109.85	111.35	111.37	111.27	110.35	110.12
110.19	111.15	111.4	109.47	109.5	110.32	109.39	108.82	111.21	110.95	109.4	111.53	111.1	111.05	111.94	113.52	110.65	110.26	110.06	108.75	110.21	109.51	109	109.11	111.11	110.15	110.34	110.29	110.48	110.96	110.58	110.31	109.94	111.41	110.03	110.67	110.99	111.11	109.1	108.2	110.04	110.48	111.88	110.72	112.08	110.49	110.27	110.33	109.56	111.02
106.63	107.06	107.45	109.23	109.22	109.24	109.24	108.51	108.96	110.46	110.2	110.34	109.36	110.31	109.58	109.59	109.66	108.65	109.5	108.77	107.76	108.4	108.76	108.94	107.18	109.31	107.99	109.77	108.2	108.96	108.82	109.98	108.94	107.29	106.67	109.81	108.51	110.86	106.38	109.5	105.71	108.99	109.69	108.9	107.95	107.55	108.01	109.36	107.82	109.97
99.673	100.77	100.52	98.741	102.7	100.1	100.87	102.24	101.13	100.29	101.29	101.33	98.302	101.51	99.607	100.24	101.94	102.32	101.48	99.916	100.38	100.71	103.16	100.74	100.77	100.45	102.31	102.33	102.01	100.43	99.768	100.94	101.39	99.802	99.886	99.84	98.155	101.1	98.807	101.1	99.636	102.18	103.05	101.38	101.01	101.41	100.96	102.5	104.3	101.66
108.59	108.42	107.76	108.4	107.88	109.11	108.43	107.58	109.36	108.29	107.21	109.24	108.37	107.52	107.81	107.45	105.9	108.32	109.7	107.47	106.29	106.55	108.21	107.64	107.23	108.84	109.47	108.26	108.34	106.88	107.35	107.44	105.17	107.97	105.91	107.31	107.79	107.42	106.84	107.97	109.6	107.63	108.83	107.92	107.93	107.79	107.97	108.77	107.71	107.66
109.36	108.35	107.14	110.03	108.59	108.63	110.08	107.85	109.09	110.21	109.81	108.24	107.48	110.35	108.1	107.89	109.6	104.93	108.6	106.13	110.47	107.1	107.15	109.18	108.67	109.96	108.95	108.48	109.83	108.53	109.36	109.81	107.78	108.23	109.18	110.44	107.1	108.53	106.39	109.58	108.67	106.11	109.96	107.88	108.48	106.82	107.67	107.66	108.8	109.09
99.361	98.291	97.894	97.234	97.048	98.882	97.518	100.11	100.16	98.093	97.448	97.842	96.376	96.243	98.744	97.24	95.697	99.533	98.247	99.464	98.053	98.876	98.672	97.725	98.374	98.239	99.017	98.833	97.666	97.93	98.139	98.828	101.31	98.024	97.19	96.48	97.193	98.325	100.01	98.865	99.088	97.708	99.977	96.403	98.371	98.989	97.567	98.014	98.419	99.202
104.62	107.17	106.97	107.39	106.74	105.54	104.65	106.24	106.01	106.76	105.8	104.72	105.81	106.97	106.28	106.79	106.53	106.63	105.88	107.4	103.43	106.54	106.26	105.97	102.53	105.64	105.05	106.74	104.86	106.28	105.39	105.44	104.14	103.59	103.1	103.49	104.66	105.62	106.57	107.71	107.47	108.04	105.49	106.16	107.7	106.15	104.12	107.89	107.17	103.05
107.99	108.16	107.25	107.1	109.26	110.95	107.38	109.03	109.44	108.6	107.97	106.97	108.28	107.85	108.26	107.8	108.49	108.03	109.73	106.8	107.51	108.63	109.35	108.46	107.87	109.41	109.66	108.84	108.33	109.04	108.42	106.52	110.33	107.67	108.46	108.06	110.41	107.07	107.38	107.5	110.26	107.44	108.85	109	108.85	108.28	108.35	108.62	107.15	107.51
104.63	104.88	106.04	106.1	104.12	103.84	105.72	104.43	106.05	104.98	106.66	108.59	105.54	103.53	104.87	106.08	103.8	105.12	106.55	105.91	105.89	106.26	104.36	104.38	105.05	109.1	106.23	106.77	104.35	105.67	104.45	105.95	106.41	107.46	105.28	107.17	106.59	105.77	107.69	104.51	106.05	104.78	106.1	108.6	106.3	104.72	103.52	106.54	106.03	105.01
101.23	101.91	100.36	101.2	99.244	101.3	98.404	99.842	102.05	97.838	101.09	99.546	101.19	100.01	103.99	99.832	101.93	101.23	99.805	98.444	101.4	99.426	101.54	100.57	100.8	99.584	99.953	97.076	101.29	98.946	99.89	101.27	100.64	99.39	99.99	99.06	101.12	99.343	99.269	97.886	102.05	100.79	100.25	101.96	99.163	100.31	101.03	102.62	99.2	99.866
106.15	106.64	105.81	105.36	106.02	107.14	104.87	107.95	104.64	107.49	105.63	103.17	105.48	105.5	105.32	106.16	106.37	103.71	106.05	105.34	104.36	106.94	107.14	108.28	103.05	107.33	105.75	105.87	105.45	106.43	106.38	106.98	105.18	105.16	108.08	105.32	105.73	103.53	104.17	103.97	105.85	105.89	106.59	107.36	106.63	106.58	105.97	106.04	106.99	104.87
110.82	111.51	108.82	109.74	109.2	110.78	109.38	109.17	110.75	111.24	112.74	110.1	108.37	110.42	110.31	110.05	110.54	111.14	112.28	111.23	109.75	110.99	110.33	112.87	108.65	110.1	110.04	111.7	110.83	109.46	110.02	110.33	111.46	111.31	113.46	110.73	112.06	111.04	110.71	109.81	109.49	111.42	111.57	109.98	109.82	109.44	111.44	109.55	112.13	110.1
101.34	98.138	98.438	99.197	98.253	99.876	99.282	100.53	101.05	99.144	99.745	99.846	97.603	98.255	99.556	99.782	98.254	97.374	97.505	98.811	98.088	98.111	99.182	97.818	98.434	99.241	99.718	99.843	95.819	96.813	98.581	99.952	101.03	99.264	98.827	99.984	98.903	99.797	98.913	98.957	99.779	100.61	101.63	99.954	99.477	100.27	101.21	98.142	98.079	99.8
106.13	106.59	106.52	106.91	106.26	107.51	107.86	107.95	105.77	106	106.03	106.93	107.5	103.63	107.53	106.08	107.03	106.3	108.25	106.3	106.57	105.13	106.12	106.17	107.39	104.63	104.81	107.77	104.65	106.87	106.08	109.57	105.56	108.25	106.5	106.74	104.95	106.67	106.24	104.17	105.96	105.58	106.62	105.01	105.87	105.31	105.67	105.68	104.82	107.57
108.75	108.38	106.17	108.63	108.66	107.03	107.45	106.89	109.88	107.72	107.18	109.18	106.41	105.54	106.44	106.23	107.2	107.51	107.32	106.58	110.17	107.52	107.02	107.78	107.64	107.47	107.75	105.19	107.82	106.46	106.35	109.25	106.44	107.23	107.95	107.92	108.76	106.49	109.05	107.31	109.46	108.21	106.16	108.32	107.68	107.17	108.36	107.88	108.22	106.36
107.35	105.71	104.38	107.91	106.21	106.89	104.02	104.12	105.62	106.46	105.42	107.41	105.07	104.26	105.36	106.04	105.99	106.98	106.84	103.81	107.17	106.47	105.04	103.45	104.89	108.49	106.93	105.6	104.42	104.19	106.97	105.15	106.94	106.87	105.24	104.7	104.88	104.79	103.82	106.69	106.06	106.69	107.88	103.08	106.07	105.9	105.54	105.36	108.18	104.67
97.222	98.123	97.241	99.772	98.346	98.023	99.913	97.74	95.928	98.105	98.6	100.08	97.339	97.682	96.158	97.721	97.905	97.48	97.453	97.766	98.172	99.029	98.784	100.14	97.102	97.388	97.097	98.118	98.155	96.849	98.725	99.252	97.609	96.159	98.37	98.04	99.774	100.69	98.382	99.121	98.412	98.037	99.975	98.204	98.892	98.436	99.321	98.141	96.665	96.334
109.14	107.63	107.47	110.25	108.2	107.37	108.03	108.42	109.07	108.51	109.54	106.99	109.67	109.75	108.56	109.71	108.12	108.49	106.77	108.08	108.86	107.5	107.53	107.61	107.82	108.18	109.01	107.74	108.37	109.73	106.42	107.32	107.65	108.68	108.46	108.45	110.07	106.71	108.83	108.61	108.81	110.16	108.24	109.19	108.52	108.69	107.76	107.63	108.88	109.23
99.29	98.578	97.985	98.073	99.264	99.656	96.365	95.903	97.943	100.44	97.057	98.87	98.04	97.969	97.493	97.465	99.531	98.237	99.511	96.603	97.584	96.55	97.641	96.414	100.36	97.124	95.664	97	98.824	100.06	101.28	98.615	95.77	97.682	97.783	95.553	97.246	98.097	100.23	98.871	98.221	97.69	99.221	99.707	97.292	98.747	98.007	98.41	98.157	99.963
104.45	105.96	106.38	108.24	102.88	106.64	107.23	105.39	106.15	107.31	104.98	105.76	108	106.46	106.57	106.97	107.06	108.31	106.73	107.57	106.82	105.33	103.43	106.16	106.24	106.33	107.79	107.78	105.15	106.04	107.91	107.42	106.87	107.86	108.21	109.31	107.65	107.29	106.7	107	106.59	106.62	105.94	104.78	108.87	108.11	105.46	104.77	104.33	108.14
105.34	104.61	105.55	106.44	105.16	106.79	105.63	107.1	105.19	103.65	105.45	107.26	105.95	102.06	103.04	106.62	105.16	106.72	104.87	104.38	105.15	107.26	106.28	105.31	105.18	107.37	106.03	106.46	107.62	107.03	106.68	104.42	106.47	107.54	104.43	104.39	105.04	103.41	106.47	107.12	107.96	106.5	106.33	105.72	104.36	106.85	104.49	106.52	105.81	106.71
100.83	99.644	104.09	99.95	102.1	102.28	101.31	100.85	101.16	100.86	103.14	100.57	99.28	101.89	102.78	102.49	98.784	99.761	102.3	100.67	100.94	101.74	101.71	98.863	101.43	100.78	99.057	97.897	101.56	103.12	99.55	99.864	100.66	100.59	101.75	101.98	100.63	101.51	100.15	101.63	101.71	100.07	101.83	99.855	100.77	101.68	99.514	100.95	99.92	101.94
110.9	112.01	108.97	108.81	113.59	109.47	112.35	111.99	110.08	110.41	111.46	111.4	111.8	111.32	111.46	108.57	106.9	110.34	111.6	109.58	109.62	110.47	110.81	110.87	111.51	109.68	111.01	111.01	109.12	108.66	108.94	110.49	110.87	108.33	109.95	111.44	111.4	109.23	110.1	108.02	110.18	111.95	110.89	109.16	110.71	109.22	110.07	109.34	111.25	111.14
106.99	106.18	105.82	103.91	103.85	106.62	107.71	106.85	105.91	103.86	105.41	104.25	104.87	106.45	106.52	102.42	105.04	104.57	104.16	104.55	105.48	107.43	107.26	103.71	104.21	102.89	106.19	103.45	104.57	105.9	107	104.21	105.49	107.68	108.22	109.46	106.22	103.94	107.01	106.32	104.01	105.77	103.31	105.56	104.42	106.57	106.35	105.35	104.28	106.75
106.84	105.1	104.61	103.46	105.79	105.87	105.89	105.99	107.5	106.59	105.99	103.31	104.9	106.27	107.53	106.05	105.24	107.83	104.9	104.65	105.43	103.22	106.26	107.41	106.91	104.06	105.18	108.04	105.35	105.06	105.32	106.87	103.28	104.91	103.74	104.85	104.73	106.54	104.92	106.62	103.59	103.62	106.03	105.66	106.17	107.41	104.92	106.3	104.89	106.75
108.99	107.37	107.87	105.85	108.73	110.08	107.08	107.98	108.48	108.85	107.96	110.99	108.34	107.86	107.71	108.37	111.15	108.52	109.37	110.36	109.74	107.29	109.16	107.25	108.78	109.78	107.66	109.34	109.43	110.46	109.51	108.62	105.83	108.78	107.53	109.5	108.19	107.79	107.96	108.5	107.7	107.14	107.84	108.74	109.81	107.77	109.53	109.14	108.98	108.19
112.67	110.4	110.19	110.32	110.72	110.59	110.87	109.44	111.09	111.62	110.22	109.24	110.98	110.02	109.79	109.63	109.59	110.98	112.03	109.95	110.39	111.39	109.58	110.29	109.19	110.57	109.06	108.71	108.6	108.8	111.49	109.62	112.4	111.5	109.87	112.86	110.71	107.61	111.46	111.79	111.1	108.44	110.74	110.19	110.23	113.15	111.17	110.76	109.75	110.1
99.55	99.136	97.484	98.712	97.058	98.508	99.174	97.431	98.75	98.051	100.39	97.607	98.886	100.77	99.24	98.995	97.469	97.437	96.182	99.055	100.01	98.247	97.263	98.423	101.9	97.605	102.23	96.25	100.63	98.037	99.475	98.663	101.14	99.245	96.289	98.084	100.09	101.06	99.808	99.102	99.263	98.454	100.86	99.958	99.781	98.548	99.477	98.98	97.872	96.035
98.428	96.209	97.108	100.64	97.538	96.277	99.951	96.686	98.442	99.831	100.04	95.718	99.468	99.502	95.628	95.639	98.093	99.458	97.781	96.634	97.092	97.731	98.043	100.36	97.937	98.22	99.083	99.506	97.223	98.754	96.976	100.66	96.698	96.092	97.812	95.632	98.649	95.949	98.326	97.95	99.309	100.53	97.172	98.317	97.333	96.305	96.652	98.413	96.972	98.859
108.71	107.45	107.06	107.65	108.37	107.27	108.21	107.22	106.8	110.23	106.93	109.69	107.6	107.54	107.87	107.16	106.97	108.72	107.74	107.05	108.03	108.78	109.22	108.37	107.43	106.4	108.56	107.28	107.91	107.3	106.45	107.12	106.6	109.42	106.22	109.95	108.94	107.95	108.57	110.3	106.61	109.08	105.81	106.93	108.18	109.63	107	105.85	107.98	108.37
111.55	112.17	112.47	109.72	112.92	108.56	111.66	108.35	109.24	110.37	111.15	110.51	109.17	110.14	111.28	109.88	111.58	110.33	111.81	111.05	110.68	110.18	110.25	110.1	110.89	110.21	111.58	110.17	110.04	110.28	111.05	110.78	108.81	111.47	111.74	112.07	108.92	109.45	110.91	109.67	111.18	109.23	109.22	110.11	110.49	110.09	109.45	110.98	109.72	110.17
104.45	105.03	106.78	104.4	106.19	106.51	105.11	108.23	105.25	105.99	104.27	105.48	107.11	104.5	105.73	106.2	105.44	107.45	106.48	107.92	104.72	105.72	105.86	107.72	104.81	105.66	107.52	106.66	107.19	106.56	105.41	106.81	105.86	105.33	106.88	106.42	105.05	108.79	108.68	107.31	107.08	105.17	106.03	103.27	105.98	104.31	108.73	105.11	106.41	108.81
107.22	104.36	106.36	105.74	107.78	107.39	107.1	107.97	107.76	106.97	108.08	105.27	107.07	105.36	108.51	107.55	106.04	106.81	108.54	107.54	106.93	106.71	106.42	105.6	106.8	107.05	105.82	107.89	104.47	108.38	105.02	106.3	107.15	106.61	106.55	105.77	107.64	107.18	105.43	107.81	107.07	106.82	105.99	106.83	107.68	105.57	107.43	105.61	105.77	108.52
105.98	106.07	107.71	105.31	104.42	107.36	105.11	106.74	107.69	105.12	106.61	107.64	108.09	108.45	104.94	106.89	105.6	106.55	107.14	105.4	106.15	105.09	107.46	105.62	105.33	108.12	107.46	108.69	104.57	107.76	108.62	106.92	108.48	107.43	106.61	105.4	106.35	107.82	106.03	105.29	106.17	105.83	106.38	107.89	105.14	104.39	105.54	107.49	106.56	105.98
99.693	99.703	97.838	100.88	99.747	101.03	98.78	98.06	99.249	99.368	99.661	98.728	99.378	97.165	97.254	98.029	96.123	100.44	97.691	98.689	98.639	96.772	98.788	100.01	98.881	99.609	97.826	98.393	99.689	97.36	98.814	101.38	99.515	97.919	98.93	99.714	100.9	100.94	97.808	98.584	97.744	100.21	98.83	97.27	98.591	97.396	98.748	100.14	100.18	97.34
99.395	100.25	98.42	98.859	99.189	100.33	100.91	98.803	99.577	97.026	99.214	100.97	99.325	96.653	98.235	99.856	97.753	98.997	98.433	96.769	99.568	99.849	98.9	97.73	100.23	98.811	97.497	100.46	99.952	99.664	98.171	99.447	99.014	96.893	97.962	98.023	101.65	99.244	97.877	101.61	99.26	98.11	99.404	99.728	97.71	99.583	99.606	97.442	97.455	100.76
99.493	96.804	99.178	99.034	98.506	98.34	98.338	98.848	97.411	98.141	97.762	98.269	97.315	96.972	96.208	97.413	97.319	97.371	97.2	99.731	98.761	96.197	99.458	97.194	97.149	98.601	98.074	98.209	96.706	98.221	98.776	99.78	100.93	97.612	98.75	98.041	98.307	98.95	98.653	95.533	98.724	97.913	98.513	98.014	97.9	97.623	97.444	98.751	97.303	97.563
103.72	105.13	106.5	105.04	107.29	106.22	103.67	105.81	106.16	105.68	105.12	106.72	104.98	103.01	104.26	105.83	105.28	104.31	102.92	106.67	104.24	106.32	104.01	105.46	107.59	106.29	104.11	105.5	103.58	104.91	106.33	106.28	105.44	106.4	103.25	104.47	107.31	105.24	108.33	106.6	104.69	106.64	107.17	106.72	104.06	106.29	107	104.52	107.05	106.48
109.27	111.26	110.12	107.22	107.88	108.47	109.28	110.68	108.48	106.89	109.25	110.62	108.62	110.09	106.82	108.65	106.57	108.57	108.46	107.4	108.65	108.56	109.32	106.17	109.08	109.71	110.16	110.06	108.03	107.44	108.14	107.72	108.07	107.65	107.84	106.77	106.66	110.18	110.76	108.65	110.03	108.45	110.95	108.96	108.83	108.27	106.44	107.21	108.93	106.8
110.77	109.32	110.15	109.86	108.01	107.32	108.6	107.69	107.63	108.81	107.86	108.83	109.42	110.21	108.57	107.57	106.56	108.93	109.4	109.28	107.36	106.87	107.93	108.6	110.26	108.71	108.61	107.86	107.76	107.42	109.22	106.62	110.54	108.11	110.39	109.42	108.68	108.68	107.96	109.63	106.01	107.6	107.19	107.92	109.7	109.41	106.09	109.4	111.06	109.13
109.02	107.11	111.56	109.05	106.94	107.03	107.93	109.11	108.71	110.15	108.29	108.89	107.8	108.35	107.73	108.6	107.45	107.21	106.62	107.6	106.38	108.05	107.22	108.57	107.24	105.61	106.97	109.42	107.07	105.62	108.64	106.04	106.62	106.25	108.05	105.32	105.43	110.18	105.38	107.4	107.55	107.64	106.31	108.67	109.07	107.66	108.15	107.57	108.83	109.14
110.33	112.91	110.03	109.72	111.48	109.68	111.18	110	110.98	111.08	112.31	110.4	113.15	111.44	112	110.19	111.32	108.53	109.45	109.2	110.87	108.15	110.81	108.14	108.78	109.17	108.72	110.26	111.91	112.74	108.17	110.41	109.97	109.62	110.34	110.23	111.44	111.34	110.94	112.1	111.18	109.76	110.92	110.82	108	112.08	111.07	111.52	112.45	110.77
97.431	96.795	98.269	95.463	96.787	97.793	98.652	99.56	98.658	96.769	97.589	99.398	97.7	98.68	97.024	99.133	97.512	98.849	99.167	98.092	98.004	97.782	99.329	99.355	97.229	97.907	98.628	97.742	97.379	98.282	97.894	95.506	97.457	98.514	97.5	98.299	96.356	99.319	97.222	97.769	100.08	98.33	96.069	93.97	100.76	98.486	96.511	96.623	97.655	98.235
106.33	108	105.77	106.9	108.15	108.43	107.3	107.12	106.14	107.92	108.57	109.61	109.05	107.49	105.49	108.41	108.52	109.72	109.2	104.4	109.01	109.12	109.1	110.41	108.66	107.28	109.65	108.42	109.11	108.32	108.96	106.79	108.36	107.48	105.35	106.6	108.58	107.11	107.21	108.37	107.87	109.86	105.4	108.59	110.68	109.84	107.22	109.34	107.08	111.11
105.39	104.28	105.22	106.65	105.06	107.62	105.6	104.41	105.45	105.74	106.55	107.8	104.49	105.52	105.06	106.2	106.13	105.32	105.08	106.15	105.3	107.93	105.53	102.54	105.77	106.49	104.13	104.03	105.51	104.36	108.49	105.41	105.64	107.12	106.02	105.4	106.69	107.45	106.02	103.56	106.15	105.42	105.51	105.3	103.21	107.11	107.22	105.95	105.56	104.61
97.236	98.563	96.872	100.61	95.878	97.662	99.813	97.339	98.032	98.41	98.67	99.084	96.872	98.918	98.867	95.971	99.267	96.268	98.14	95.482	100.85	95.978	98.311	97.747	98.161	98.122	97.445	96.613	99.015	97.614	97.432	100.23	99.316	98.643	97.517	98.548	98.756	96.873	95.629	99.48	99.91	97.051	98.997	98.803	98.715	96.253	100.04	98.739	97.469	97.512
103.67	106.92	106.44	105.25	104.6	106.12	108.31	105.62	105.39	107.04	104.7	102.98	105.12	105.57	103.25	104.66	105.77	105.99	105.41	106.23	106.97	105.98	105.87	105.83	103.51	104.21	106.06	106.73	105.38	105.55	104	104.76	104.43	104.39	103.48	107.45	105.79	105.75	104.88	105.76	106.18	106.85	105.42	108.76	105.92	106.99	104.92	104.98	105.62	103.7
100.2	97.98	98.868	99.878	97.097	98.401	97.834	97.781	101.52	98.366	97.852	96.379	98.528	96.889	99.753	98.756	96.811	99.558	99.968	96.556	96.941	97.066	97.513	97.299	98.058	95.999	96.621	97.565	97.845	99.374	97.96	98.105	98.121	97.044	99.165	99.32	99.925	98.507	99.289	98.746	98.47	98.456	98.338	100.23	96.716	98.213	99.751	97.211	97.345	97.611
100.24	98.688	97.067	98.403	97.792	100.45	97.483	98.188	99.933	98.818	98.375	100.33	101.15	98.905	98.649	97.963	100.41	98.165	96.711	97.196	98.75	99.353	100.3	96.582	99.729	100.75	100.07	99.294	99.511	99.926	99.465	98.581	99.483	96.599	97.827	97.892	97.738	98.767	97.672	97.662	99.102	99.657	101.44	100.12	101.37	100.58	97.892	98.753	99.372	97.685
104.7	108.47	106.31	105.77	107.62	105.45	105.56	106.25	107.16	105.24	106.77	107.59	106.53	106.25	107.62	105.49	105.33	103.85	106.39	105.8	106.2	104.27	107.75	105.81	105.55	104.86	107.19	106.12	105.29	105.96	105.38	106.52	105.99	105.45	107.5	107.15	105.42	103.89	106.38	103.1	106.12	103.84	105.89	105.26	106.44	103.49	104.39	105.27	107.85	105.94
106.45	107.72	105.73	105.04	106.34	104.65	108.32	106.63	106.59	105.75	107.36	108.32	106.33	105.27	105.68	104.64	107.37	109.28	107.22	106.79	107.47	106.92	109.23	106.65	106.52	106.69	105.98	105.41	105.86	107.82	105.32	107.18	107.46	106.27	106.03	105.27	108.4	107.09	107.99	106.96	107.55	104.8	106.84	106.51	104.02	108.2	105.07	107.59	108.45	107.89
107.06	108.35	107.66	108.37	109.25	110.32	108.51	110.35	109.01	107.92	108.74	106.52	108.23	110.92	109.06	108.33	106.03	106.7	108.77	106.4	108.08	105.73	110.19	106.63	106.99	108.53	108.97	106.48	108.74	108.52	108.6	106.71	110.13	106.35	107.25	107.09	109.29	109.5	107.73	110.23	106.32	109.74	109.17	106.51	106.05	106.43	109.01	107.03	109.22	107.1
104.56	109.33	107.39	106.29	105.07	105.63	106.88	105.94	107.17	105.28	106.96	104.7	106.89	105.24	104.92	105.04	105.43	104.76	106.85	106.03	106.72	107.17	106.97	107.05	105.22	104.79	105.73	103.71	107.52	104.38	107.99	105.98	105.32	105.99	104.51	105.25	107.85	105.86	105.68	106.09	104.98	105.46	105.35	105.05	104.92	106.6	105.17	105.42	106.8	106.01
107.09	104.61	105.92	106.35	103.44	103.89	106.39	105.78	105.48	105.95	105.41	106.66	106.66	106.63	108.72	108	103.94	106.07	105.46	106.19	104.79	107.47	106.17	106.1	103.06	104.49	104.54	106.5	105.56	106.83	104.56	105.4	105	104.37	107.3	103.77	102.76	104.77	105.81	108.46	105.99	104.87	104.15	106.82	105.54	106.63	106.26	106.28	106.68	106
106.75	106.05	103.85	108.27	106.97	105.74	106.3	105.86	106.66	106.58	105.66	107.47	105.69	108	105.94	108.24	103.86	106.44	105.49	105.78	108.96	107.46	106.05	106.9	106.03	106.35	106.95	105.21	105.22	105.92	106.81	106.16	108.45	104.2	107.24	107.37	106.76	106.45	106.32	108.69	105.54	105.63	108.03	107.64	104.34	105.59	105.09	106.24	106.62	105.05
106.86	105.61	105.33	106.33	104.55	106.91	105.49	104.34	105.87	103.55	104.24	106.58	106.67	105.17	106.47	104.32	107.55	104.73	105.41	106.26	106.11	105.44	106.2	105.32	105.65	104.25	104.6	104.93	107.26	106.38	105.35	105.08	104.58	106.25	106.99	103.67	106.17	104.93	107.69	107.76	105.99	105.18	104.73	106.38	104.59	106.25	106.41	104.43	105.33	106.26
108.66	107.65	108.5	108.48	107.63	105.5	106.74	109.8	108.64	108.88	107.43	106.93	108.47	108.26	111.08	108.44	107.88	108.02	106.3	107.06	109.14	107.97	109.22	105.97	107.26	108.63	108.36	109.43	108.64	108.21	110.57	106.03	105.7	110.68	110.92	109.06	109.71	108.74	105.87	107.36	108.38	109.16	107.97	107.6	105.33	107.14	108.86	106.07	107.79	106.9
109.81	111.65	108.19	110.15	109.49	109.3	110.06	109.32	109.92	112.76	111.29	109.28	108.53	111.11	110.55	110.31	110.18	109.28	112.55	110.95	112.14	112.24	111.84	112.04	109.47	112.09	112.42	110.36	109.92	109.95	108.99	111.95	110.56	110.91	111.59	111.76	110.84	110	109.54	110.85	111.54	110.84	110.57	111.29	111.44	110	111.79	111.7	111.81	109.77
106.35	104.95	105.87	104.12	105.21	106.64	106.6	106.52	105.58	106.99	105.96	104.06	105.4	105.35	104.61	106.67	103.44	105.63	105.32	104.15	105.24	104.58	107.17	105.31	105.61	105.91	106	107.57	104.75	104.34	105.26	105.42	105.31	109.01	104.62	105.3	106.91	104.67	106.33	104.54	103.84	106.92	104.99	105.3	106.49	106.47	105.21	105.19	105.66	103.69
106.16	107.71	107.51	110.02	109.22	106.3	108.61	106.9	109.61	108.11	107.98	107.18	107.76	109.06	109.43	107.76	106.68	107.33	107.76	107.76	108.63	110.08	108.83	105.69	108.12	109.48	107.2	108.3	110.36	108.13	107.69	106.68	106.37	105.5	106.83	108	108.36	108.58	108.6	109.67	107.46	105.56	110	110.78	110.59	109.13	107.96	110.71	108.49	105.68
106.28	106.55	107	107.27	105.16	105.69	104	107.59	107.52	105.59	105.21	106.78	106.29	107.03	107.1	105.19	106.18	105.48	104.69	104.48	105.95	107.12	107.76	106.69	106.16	107.92	103.6	106.57	106.47	105.65	106.26	106.03	105.94	106.52	104.72	106.64	106.49	106.4	105.29	106.81	107.35	104.9	106.42	105.55	106.07	103.87	106.62	105.95	105.89	106.22
111.29	113.21	110.66	109.33	111.15	112.32	112.61	111.18	109.83	110.27	109.73	109.94	110.13	111.49	109.91	108.77	110.91	111.82	108.57	109.69	110.31	108.51	110.31	111.01	109.98	109.91	110.88	110.1	109	110.77	109.29	109.8	109.3	110.94	109.89	109.62	111.35	111.66	110.55	110.3	110.01	110.74	111.36	112.69	111.22	110.65	110.19	109.74	111.17	109.76
106.2	108.75	104.79	106.99	106.98	104.97	106.14	105.31	106.57	105.48	107.29	106.63	104.78	105.17	104.38	103.9	106.77	104.43	106.5	106.77	105.46	104.83	106.15	107.57	105.8	107.6	105.29	105.03	105.98	107.12	102.35	104.68	106.96	106.24	106.16	103.78	105.69	107.46	106.02	106.01	102.5	106.21	107.38	106.08	106.98	106.56	105.26	104.88	104.1	107.71
107.33	106.24	107.49	107.37	105.73	105.43	104.83	106.72	105.96	106.05	105.65	107.49	105.79	105.02	107.88	105.24	108.33	105.89	105.46	103.44	103.43	107.58	105.83	105.72	106.01	107.03	106.23	107.46	104.55	109.39	107.08	107.94	107.62	104.77	105.12	107.9	104.8	106.54	106.94	105.97	106.55	107.01	106.96	108.61	103.27	108.11	105.71	105.93	107.36	106.91
106.47	106.5	106.11	108.67	104.92	105.04	105.91	106.78	105.1	107.24	105.47	107.51	106.55	107.45	106.31	106.98	105.19	105.68	105.59	106.04	106.63	104.96	106.24	106.22	107.43	106.93	108.13	106.44	105.35	105.57	106.25	107.71	107.94	103.84	106.57	105.77	107.1	109.35	106.16	107.53	106.47	106.72	108.2	107.45	103.02	108.03	105.88	109.18	105.39	104.42
100.7	103.05	101.16	99.896	101.15	98.759	100.27	99.079	100.59	101.02	100.83	100.91	97.928	100.61	99.417	100.56	101.95	99.484	101.46	101.41	102.55	101.95	99.926	101.45	101.49	100.74	101.13	101.43	99.895	100.49	100.57	100.12	99.414	99.046	101.53	100.05	101.04	101.85	101.04	100.31	98.399	99.646	99.167	101.1	99.821	99.401	98.686	99.745	101.02	99.066
99.829	100.86	98.532	97.606	98.984	97.887	98.333	97.541	99.054	103.28	96.373	101.83	101.4	96.897	98.932	99.422	99.208	100.34	98.712	101.55	97.617	97.226	99.017	99.343	100.34	98.461	99.833	98.452	98.118	98.926	101.11	100.05	99.559	100.44	98.542	100.68	100.01	98.846	98.404	99.086	95.387	97.057	98.908	99.022	99.352	99.434	99.032	98.351	97.973	98.3
97.883	103.3	100.83	101.7	98.219	100.95	101	100.66	102.24	98.828	99.632	100.19	101.36	103.03	102.18	100.31	100.58	100.51	100.34	99.695	102.32	101.82	100.05	101.26	98.855	100.81	102.47	100.56	101.14	101.83	102.56	101.62	100.77	100.13	102.73	100.56	102.38	102.7	100.03	98.749	98.17	99.898	102.75	102.14	101.12	102.12	98.443	99.64	99.734	102.68
106.91	108.91	106.25	106.29	107.16	106.91	105.85	105.96	107.03	105.39	106.02	106.53	106.26	105.52	106.9	105.74	106.9	105.67	105.01	107.28	106.28	105.58	106.22	105.78	107.2	107.38	105.96	104.82	108.21	105.7	106.81	105.33	107.84	107.84	106.99	106.13	105.05	103.82	106.49	106.91	105.76	105.32	107.82	107.94	104.9	106.98	105.46	106.11	105.39	107.01
97.744	95.142	99.746	98.97	99.253	98.746	98.079	96.82	98.076	99.156	99.684	100.96	96.834	98.358	101.85	97.656	99.801	97.288	98.743	96.171	99.197	98.976	100.77	97.999	99.214	99.311	100.63	99.154	98.399	100.53	98.238	97.684	99.573	98.289	97.507	98.825	96.14	99.744	98.703	98.649	99.185	97.557	97.107	96.485	100.82	97.026	97.357	96.051	97.995	101.03
108.55	107.66	109.47	107.9	108.35	107.06	107.36	107.95	108	107.07	109.98	109.2	108.57	108.8	106.87	107.55	105.97	105.47	106.25	108.37	108.09	108.98	107.04	108.43	106.51	109.93	109.26	110.3	106.64	107.79	109.41	108.56	110.3	108.76	109.53	108.31	110.45	108.89	108.93	108.71	107.16	107.64	105.87	109.45	107.59	106.36	109.8	108.05	108.78	109.37
107.32	106.39	105.17	106.98	108.19	105.07	109.91	104.75	106.4	105.8	107.61	105.45	105.66	105.09	107.53	102.61	105.88	107.09	107.2	108.62	104.83	107.28	106.42	106.42	104.63	106.94	107.11	104.89	106.44	107.12	108.25	106.23	108.15	105.73	107.41	106.02	105.53	104.74	106.98	106.49	107.92	108.18	108.02	107.41	104.97	110.62	107.45	108.22	104.14	106.3
106.98	106.62	106.93	105.71	106.95	106.15	105.08	107.35	107.3	106.18	106.7	107.72	108.33	108.04	105.64	106.95	107.02	107.09	106.24	107.87	105.92	107.91	106.39	107.78	106.28	104.72	106.91	107.01	106.08	105.65	108.98	105.12	106.87	105.02	105.45	105.06	106.68	106.32	106.71	106.58	106.02	107.47	108.36	107.47	105.2	106.62	107.06	104.51	106.44	105.97
103.84	104.9	105.81	106.89	105.9	105.1	102.76	104.73	102.63	107.4	105.29	106.54	105.86	104.48	103.56	104.94	105.76	106.92	105.86	104.72	104.66	106.29	107.11	106.85	105.49	108.53	104.51	106.11	102.8	104.75	105.77	104.17	104.28	107.39	108.01	107.01	108.33	106.14	104.69	105.54	103.69	106.3	105.14	105.69	107.98	105.99	105.47	105.08	104.83	106.66
97.107	97.763	96.783	97.307	100.2	97.348	95.477	96.664	96.763	99.821	98.019	98.099	96.882	98.526	99.661	97.547	96.415	100.47	94.838	98.155	98.005	96.708	96.988	100.01	97.789	96.977	96.558	100.23	99.408	100.86	98.07	98.845	95.577	97.298	96.771	96.837	97.966	96.136	95.639	98.735	100.31	98.155	98.146	97.639	97.499	96.378	97.98	97.479	99.635	95.534
106.06	105.99	107.35	108.58	105.07	108.29	104.23	103.89	105.46	107.13	105.7	107.1	106.3	109.06	105.65	107.1	109.23	107.26	105.48	105.71	106.1	106.88	105.29	106.74	104.15	106.09	106.08	103.76	108.36	105.46	105.19	104.46	105.48	103.76	105.59	106.38	104.68	105.39	106.72	106.8	106.31	106.71	105.86	105.83	106.14	106.36	106.64	107.29	106.2	108.34
106.63	105.61	108.29	106.16	106.18	105.33	108.04	106.42	107.55	108.19	108.86	106.94	106.56	106.71	107.78	106.91	102.9	106.42	106.04	105.19	108.32	106.33	103.62	105.43	107.97	107.87	104.43	106.79	107.25	106.68	105.94	107.46	107.11	106.24	106.69	106.02	107.6	106.48	106.51	107.97	108.25	106.86	103.89	106.13	106.93	105.82	105.15	106.04	107.09	106.59
101.82	98.563	98.495	100.43	100.24	101.77	100.77	101.82	100.25	99.626	99.788	99.57	99.329	101.82	103.34	99.645	100.47	99.337	99.162	101.67	98.735	99.359	102.05	98.748	103.58	100.4	103.45	99.347	101.62	99.864	101.12	101.08	100.29	101.14	100.46	99.8	100.21	99.584	100.24	100.44	100.48	101.66	101.32	102.2	100.1	97.616	100.75	98.284	100.72	99.331
109.6	109.88	109.74	110.65	106.38	107.36	109.66	108.53	107.38	106.91	105.14	109.27	110.03	107.6	108.68	106.43	107.45	106.6	107.71	106.65	108.92	107.29	109.14	108.66	109.67	109.15	109.32	106.56	106.67	108.26	108.18	108.15	109.74	106.82	109.67	108.06	108.86	107.73	108.39	108.74	109.13	107.29	110.73	106.39	108.67	107.13	106.97	108.66	109.7	104.9
96.926	99.714	98.285	97.092	99.679	99.078	97.573	100.79	98.363	97.609	97.765	98.058	97.863	95.554	97.513	96.509	96.102	98.761	96.143	98.001	100.81	96.293	95.997	96.584	97.823	98.523	97.616	97.732	98.108	99.988	97.545	98.739	96.827	99.077	97.281	97.727	97.779	99.055	97.578	97.765	96.984	95.593	96.93	99.443	97.775	97.2	98.797	97.95	99.979	97.184
105.92	105.32	108.13	108.51	104.73	105.73	106.01	106.8	105.18	107.83	107.33	107.97	106.44	106.27	105.82	106.22	107.72	108.48	106.49	106.45	108.11	107.51	107.66	106.42	105.89	105.3	106.44	106.31	104.07	106.97	107.1	105.58	107.69	105.89	108.88	104.9	106.06	107.17	104.78	108.72	108.16	106.45	105.81	107.17	107.12	108.32	106.73	105.02	105.32	107.67
106.57	103.66	103.57	106.3	105.71	106.02	107.57	105.92	104.23	104.52	104.28	105.44	105.12	105	105.08	104.65	103.62	106.27	105.56	107.12	106.39	105.96	105.57	106.58	105.18	106.74	106.39	104.76	105.63	106.32	106.83	106.45	107.27	105.76	105.78	108.17	104.59	105.02	105.3	106.33	104.82	105.85	104.61	107.16	105.67	104.87	105.46	105.21	104.18	104.72
107.11	106.56	105.17	104.47	106.46	106.35	106.69	106.04	107.34	104.27	105.28	106.17	106.73	106.8	103.27	105.61	106.42	106.28	106.78	105.37	106.55	105.85	104.46	105.12	105.61	105.81	104.58	105.68	104.75	104.29	107.45	105.42	103.07	106.01	107.46	108.26	103.9	107.49	104.41	105.25	105.59	105.2	106.11	105.96	103.04	102.66	104.44	106.97	106.43	107.05
100.01	96.557	99.011	99.977	99.4	98.694	95.708	98.494	100.42	98.048	97.616	99.668	96.75	99.022	98.636	100.58	98.617	98.458	97.449	96.679	98.495	99.343	97.663	99.144	98.934	98.262	96.86	98.481	97.268	98.847	96.35	96.69	99.135	99.134	97.61	98.209	96.346	101.85	97.814	97.223	97.157	98.362	98.687	98.56	98.27	97.904	97.33	96.539	96.733	100.82
107.32	106.84	106.84	107.08	103.56	105.88	105.34	104.3	105.24	106.46	107.77	106.34	105.42	107.14	105.31	106.59	106.24	107.14	104.81	104.44	105.66	106.13	106.12	105.72	106.39	107.32	105.9	106.28	107.06	105.08	103.05	104.7	106.56	104.61	104.7	105.81	104.99	106.06	106.1	105.99	104.76	105.58	105.81	106.47	106.77	105.11	106.13	105.18	106.51	106.38
103.76	107.87	106.13	105.31	105.89	107.05	105.96	104.97	104.98	103.72	106.35	103.68	104.61	106.62	105.84	104.2	103.93	102.06	104.87	107.13	105.13	106.79	106.04	104.38	106.75	105.3	107.34	106.61	105.34	103.56	105.78	104.63	107.61	103.96	104.64	105.96	107.8	102.68	104.49	104.44	105.56	105.19	105.33	104.89	106.7	106.39	105.62	106.24	107.87	104.07
107.7	106.05	106.63	108.06	106.18	107.34	108.92	109.2	109.17	106.24	110.04	106.81	108.52	108.25	107.88	107.17	107.94	107.37	107.09	109.94	107.09	109.1	106.54	108.27	107.31	107.48	105.23	107.54	105.28	107.26	107.4	109.61	109.33	108.3	107.44	107.76	108.29	109.19	106.34	108.71	106.24	107.9	110.56	108.14	107.57	108.05	106.76	109.33	108.36	108.84
108.7	108.38	108.86	107.08	106.67	108.02	107.1	108.53	108.24	108.14	106.73	107.63	107.54	108.61	106.65	107.96	109.5	109.2	107.3	107.66	106.85	108.24	108.38	109.35	109.07	107.6	108.14	105.89	109.18	108.63	108.85	108.96	108.7	106.02	108.64	108.3	105.91	107.68	108.88	107.23	108.62	107.37	109.28	108.8	106.33	111.3	107.21	106.3	108.04	107.57
97.478	97.612	99.93	99.586	98.299	99.249	98.25	98.861	100.19	96.647	98.698	100.29	96.827	97.819	98.028	98.684	97.035	100.28	99.587	99.616	99.96	98.019	96.799	98.457	100.48	99.664	99.283	100.41	99.684	99.309	100.67	99.992	98.508	100.05	97.023	99.133	99.339	97.126	100.1	99.172	99.456	97.616	98.272	99.424	100.87	99.124	97.437	98.686	98.108	97.806
107.16	107.26	106	105.64	104.71	108.12	109.93	106.77	108.51	105.17	104.48	106.44	105.1	106.85	105.91	105.91	106.17	104.02	106.4	105.88	108.37	104.84	106.19	107.31	106.97	105.8	105.21	106.97	106.38	107.17	104.45	106.35	106.12	107.38	109.64	108.29	104.63	109.18	108.27	106.83	106.43	104.1	107.53	109.1	107.61	105.22	106.96	107.28	107.71	105.28
106.87	104.11	104.97	107.09	106.3	105.05	103.69	106.64	105.44	105.95	105.85	105.66	105.53	104.78	106.43	106.25	106.47	105.5	104.32	108.02	104.46	105.28	104.07	106.57	105.09	106.03	105.54	106.18	107.22	104.96	105.09	107.85	104.08	105.21	105.05	106.46	106.09	107.61	105.81	105.59	106.04	105.06	106.57	105.75	105.54	102.02	105.32	107.26	106.62	104.56
106.87	104.52	105.77	106.96	105.95	104.82	107.58	107.55	106.76	104.75	107.03	107	105.56	107.97	105.57	107.18	107.24	105.3	105.87	107	105.62	104	106.69	105.09	104.76	103.81	105.37	106.45	105.48	106.16	105.44	107.95	105.82	106.83	103.53	105.89	105.22	106.42	106.74	105.37	104.84	104.32	104.33	107.63	104.28	104.62	106.88	105.5	107.12	104.07
103.44	105.97	106.08	104.39	107.29	105.12	105.31	106.66	105.56	105.34	105.63	106.08	106.29	104.61	106.24	104.77	106.69	108.43	105.92	104.95	108.2	106.48	106.04	105.46	107.43	107.29	106.63	105.79	106.59	105.53	104.64	106.58	104.7	105.47	103.28	104.6	104.97	106.06	105.39	105.13	106.09	103.61	106.18	105.28	105.05	106.27	105.2	104.6	105.85	105.11
104.48	102.42	103.52	102.82	102.18	104.25	103.49	104.23	102.82	101.75	102.1	102.55	100.2	102.38	102.29	103.61	102.19	100.81	102.86	103.05	102.14	106.26	103.54	103.04	101.55	102.33	102	103.65	101.98	104.76	104.4	103.1	101.38	104.1	101.31	102.3	102.49	102.62	101.6	102.95	104.21	102.77	101.87	104.08	101.47	100.79	101.23	101.88	104.2	103.04
98.719	96.605	96.673	98.832	98.184	98.666	96.675	99.949	98.096	99.182	94.388	97.513	97.721	97.768	96.087	97.714	97.714	98.802	97.649	98.086	99.826	98.19	97.613	99.125	98.16	99.835	97.997	98.219	99.144	98.58	97.379	98.939	96.591	101.01	98.612	96.958	96.143	97.484	98.003	96.92	97.765	100.35	98.389	96.628	97.463	98.838	97.575	96.927	99.122	100.26
106.85	106.71	109.98	107.49	108.3	108.61	107.61	109.7	107.96	107.88	109.95	108.64	107	107.1	106.89	107.17	107.76	106.33	108.88	108.97	107.33	106.1	109.34	107.64	107.03	107.09	106.15	108.01	105.97	108.65	107.79	109.69	107.91	106.57	107.87	106.94	109.04	108	106.78	107.77	109.93	109.14	107.11	108.56	108.71	108.44	108.1	105.82	106.33	108.05
104.31	105.56	107.35	105.73	106.64	105.75	106.2	106.46	106.17	106.6	104.94	104.84	105.13	109.17	107.07	104.48	104.6	104.33	106.48	107.47	105.58	103.92	105.36	104.12	106.34	106.74	107.05	107.83	106.87	106.22	106.12	102.7	104.75	107.07	108.09	104.96	103.61	105.23	107.93	106.41	105.68	105.49	106.26	107.08	105.51	106.38	106.28	105.67	107.83	105.92
110.53	111.87	111.76	109.1	110.13	110.2	108.74	108.24	110.47	111.33	112.09	112.27	109.84	112.03	108.6	109.82	110.22	111.34	110.94	110.52	109.58	109.53	110.28	110	108.42	108.37	111.92	110.8	111.17	107.94	109.53	111.8	111.05	110.66	111.69	110.05	108.18	111.66	110.98	111.6	108.8	110.54	110.58	110.87	110.87	108.17	110.67	109.47	109.45	109.36
106.53	106.02	106.19	106.38	106.63	107.4	106.9	106.74	107.82	103.89	105.56	105.64	104.5	104.33	105.98	108.5	106.18	104.62	106.51	104.53	109.04	104.73	104.62	104.73	107.66	104.21	106.09	105.84	102.33	105.84	104.93	104.46	106.45	104.72	103.43	103.86	106.74	106.69	105.38	104.7	106.14	105.61	104.66	103.71	106.52	106.61	104.87	105.56	105.52	103.23
103.4	102.23	104.21	102	102.15	105.55	102.78	100.92	102.34	99.928	102.25	102.43	104.25	103.37	102.47	100.67	105.93	102.82	103.43	102.73	101.27	103.62	101.77	101.49	102.92	102.51	105.14	103.43	101.45	101.81	103.41	102.89	101.38	104.25	102.09	104.9	101.47	102.08	101.8	104.6	104.01	103.06	102.39	101.66	103.09	101.57	102.56	102.32	103.46	102.17
108.11	104.72	105.48	105.12	106.91	106.62	106.2	103.43	105.83	104.95	105.12	108.31	107.65	104.2	105.49	106.85	105.2	105.03	105.49	104.64	105.8	107.52	106.19	104.28	105.2	106.08	105.5	106.78	104.58	107.71	103.62	105.66	105.95	106.32	105.44	106.87	104.42	106.47	106.77	104.92	106.25	106.75	105.94	104.98	104.69	103.12	106	104.89	106.52	106.26
109.16	109.65	107.13	108.2	106.81	110.26	106.72	110.62	110.29	107.21	109.47	107.07	108	108.19	108.94	109.16	108.24	108.21	109.15	106.86	107.19	109	105.83	108.92	106.43	108.73	108.01	108.82	106.76	108.48	108	109.18	109.36	107.53	108.3	108.22	106.78	110.88	106.2	108.07	108.83	107.82	107.37	108.08	109.48	108.28	109.69	109.84	108.89	106.23
106.39	108.13	109.06	108.67	107.53	107.04	107.47	108.1	109.34	107.85	108.54	107.4	108.63	108.49	107.75	107.81	109.05	107.2	109.15	106.74	109.51	106.91	104.79	106.63	108.91	108.91	108.98	105.91	107.67	109.17	107.46	108.41	107.6	107.3	108.26	108.73	106.19	106.28	107.76	106.61	109.43	109.19	108.07	108.51	110.74	108.03	109.63	108.99	109.46	106.88
107.03	106.91	107.02	104.21	104.51	107.01	104.69	105.87	104.7	107.52	104.28	105.59	104.93	104.66	106.9	104.26	105.31	107.97	105.78	108.22	105.68	105.33	107.79	104.99	105.27	104.82	106.18	107.56	104.54	106.74	103.02	106.89	105.71	106.84	106.13	105.19	104.13	105.32	102.99	104.16	105.88	106.1	104.07	105.17	108.15	107.9	108.15	108.83	107.83	106.78
107.78	107.47	107.54	108.11	109.34	109.51	110.25	106.31	108.64	108.71	109.75	109.46	110.1	106.68	110.62	107.66	109.02	106.37	110.56	106.49	109.71	109.47	108.26	107.99	109.81	106.56	106.13	108.54	108.55	108.55	106.69	106.36	108.28	111.64	108.41	108.44	105.67	106.8	108.33	106.26	108.27	108.85	109.14	109.2	107.5	109.54	106.43	106.73	107.3	107.53
109.88	109.03	107.6	108.12	107.35	106.26	109.15	108.14	107.36	106.2	107.9	109.23	106.24	106.08	109.73	109.25	105.95	107.73	106.19	107.16	105.45	107.94	108.68	107.98	108.75	106.87	108.88	106.99	105.91	107.55	107.86	107.47	108.34	107.96	108.1	105.96	108.77	108.14	106.32	106.74	106.58	107.42	107.97	106.82	105.9	108.44	108.34	109.1	107.01	108.07
106.49	107.38	106.15	103.1	106.22	108.38	105.96	105.68	106.08	105.72	104.95	104.58	107.38	104.97	105.16	106.89	105.65	106.98	104.91	107.09	106.6	105.91	107.14	104.92	107.13	105.62	107.03	106.75	106.21	106.19	104.35	105.35	105.73	105.36	105.26	103.23	105.64	106.39	104.55	106.86	106.55	105.05	104.33	104.9	105.8	104.9	104.62	106.46	104.66	106.94
104.86	105.74	104.77	106.1	104.63	105.45	104.95	106.32	105.29	104.21	106.32	106.3	105.99	105.92	106.08	103.88	104.77	103.23	106.1	106.66	106.71	106.15	107	107.65	104.99	106.85	104.67	105.87	105.93	106.19	103.73	103.41	106.61	106.37	103.97	105.21	103.57	106.06	105.38	102.86	104.09	106.03	106.12	104.55	105.9	107.09	104.89	105.37	106.39	106.09
99.757	96.411	96.559	99.135	98.837	98.369	100.12	99.438	99.005	98.272	98.942	97.127	96.284	97.447	97.142	97.008	99.341	97.885	97.047	96.696	98.393	98.743	99.049	98.106	98.754	97.621	96.811	97.976	99.366	99.48	98.127	97.229	97.207	96.592	96.257	98.039	97.213	97.119	99.834	99.79	98.617	97.092	96.397	98.004	97.939	97.173	98.261	97.251	95.68	99.112
100.34	101.11	101.5	100.07	101.27	100.28	99.336	100.92	101.5	102	100.74	102.52	101.4	99.82	100.77	101.2	101.06	102.18	101.08	100.04	102.82	100.71	101.28	101.17	103.04	99.307	98.81	99.138	101.51	102.12	101.01	102.37	98.667	101.25	100.85	103.29	102.9	100.77	98.829	99.654	101.31	101.11	101.83	101.9	100.76	98.651	101.52	101.18	101.13	100.05
106.81	108.5	107	109.77	108.79	108.8	109.37	107.03	109.18	108.93	108.93	108.51	109.75	107.4	109.02	108.3	107.18	105.99	107.93	107.4	109.98	108.56	107.26	105.82	109.55	108.06	109.29	108.96	109.26	107.82	109.2	109.53	108.58	107.66	108.56	107.25	107.34	107.95	107.62	107.31	106.77	109.94	109.55	108.75	106.69	107.41	108.16	106.48	108.58	107.4
106.13	108.48	107.63	108.23	106.8	109.49	109.77	108.13	107.43	106.69	109.41	109.16	109.94	107.4	109.25	109.74	108.38	109.54	110.68	111.77	107	106.89	110.74	108.4	108.62	108.14	106	107.66	109.44	106.33	109.37	109.51	106.56	108.51	108.55	108.61	108.31	108.51	109.31	108.59	108.96	107.97	108.18	109.66	108.14	108.33	109.39	109.47	108.79	109.32
105.28	107.02	104.61	106.26	103.98	106.02	105.42	108.17	104.53	105.2	107.35	104.29	104.87	105.36	103.83	103.64	106.45	106.54	104.04	106.31	105.16	106.58	106.81	104.76	104.16	105.71	104.72	106	107.68	106.17	105	107.2	108.14	104.78	107.21	104.74	104.81	104.69	103.87	106.34	105.89	104.66	104.5	105.25	107.09	105.26	106.95	105.63	105.49	104.63
99.175	99.959	99.422	97.649	97.325	97.518	99.296	97.789	100.16	100.19	97.191	99.876	96.826	98.813	98.61	100.55	99.252	100.85	100.31	100.15	99.595	100.22	98.989	96.828	100.79	98.545	97.387	100.36	100.16	99.43	97.874	98.831	98.947	98.119	97.427	97.588	99.404	98.668	98.491	99.486	98.67	99.434	98.591	97.033	99.281	101.12	98.279	99.695	98.515	96.443
107.9	110.15	107.81	109.01	109.03	108.95	108.92	108.25	108.04	109.04	108.08	109.72	109.57	108.16	108.07	107.2	110.32	109.14	108.85	107.29	107.84	108.19	108.03	108.46	107.16	107.22	108.54	108.34	109.16	107.26	107.91	107.57	107.55	110.41	109.47	107.57	107.83	106.62	108.08	110.1	107.98	108.77	110.32	107.88	109.84	108.55	108.45	108.46	107.03	108.04
106.91	107.76	107.99	109.4	108.61	107.89	108.99	108.43	108.49	107.36	108.65	109.83	109.18	110.05	109.75	105.52	108.74	107.49	109.25	106.88	107.87	110.27	110.71	107.67	107.56	107.36	108.99	108.94	108.26	106.77	108.02	109.43	109.06	108.38	109.12	108.26	108.74	109.37	110.64	108.1	109.3	108.75	109.85	109.47	109.9	107.5	109.63	107.37	107.54	108.14
106.65	106.08	107.6	106.72	108.27	107.1	109.16	108.26	110.05	108.61	108.51	107.96	105.86	106.94	110.56	107.38	107.94	108.61	107.81	108.7	108.19	106.37	107.27	108.27	109	107.98	107.08	106.3	110.59	109.33	107.34	106.96	107.36	107.72	108.22	108.41	106.75	108.27	109.92	108.38	109.48	109.03	109.13	108.56	106.91	107.04	108.47	107.72	106.72	107.73
109.56	112.05	110.29	108.94	111.31	111.11	110.06	111.48	110.94	109.89	110.75	111.64	110.13	111.74	110.54	111.53	110.78	109.65	110.8	110.98	109.95	109.32	109.55	111.08	111.94	111.37	108.92	112.46	109.24	111.08	109.42	111.15	110.55	110.72	109.52	112.18	112.41	111.95	110.59	110.48	111.43	109.45	110.4	111.69	110.49	111.55	108.17	109.55	109.72	111.62
106.26	105.91	103.97	105.18	107.78	106.14	104.93	107.38	105.34	107.44	107.06	105.43	106.26	105.2	105.29	105.42	106.27	106.71	106.58	105.31	103.17	104.45	105.33	104.12	105.56	105.79	106.43	105.65	103.68	104.93	105.21	105.6	104.94	105.62	106.15	104.66	106.74	106.3	104.07	104.7	107.78	105.36	106.43	105.05	106.28	106.62	105.77	106.76	103.52	106.57
100.51	98.514	99.746	97.028	101	99.645	100.54	97.796	99.144	99.57	100.23	100.11	99.352	99.28	101.38	100.78	100.88	101.82	99.546	101.01	99.922	100.12	100.87	100.86	99.841	99.698	99.499	100.6	101.49	98.257	99.392	100.71	101.29	99.147	100.83	101.15	100.95	100.79	98.881	99.394	102.59	97.707	101.61	101.37	100.28	102.31	101	100.64	98.622	97.587
108.42	108.34	107.22	106.75	109.46	109.59	109.95	108.21	109.06	109.49	109.18	110.08	108.21	107.19	109.01	109.69	108.56	109.46	107.59	107.92	108.18	106.71	107.48	107.17	106.1	107.58	107.87	107.31	107.71	106.17	107.94	108.85	109.05	108.19	107.58	107.96	108.09	110.84	108.24	109.16	109.86	107.49	108.84	107.77	109.87	108.22	107.52	109.84	108.58	109.53
106.82	107.9	107.19	107.92	107.14	106.26	108.9	109.82	107.85	107.79	108.8	108.82	108.38	109.61	107	109.02	105.03	107.86	105.78	107.62	108.28	109.37	108.71	108.06	108.46	108.68	107.81	108.22	108.54	105.57	108.66	105.69	108.17	105.89	110.52	107.98	108.85	109.77	108.09	106.05	106.6	111.14	107.33	109.24	107.58	108.96	109.59	105.93	108.68	109.6
108.4	105.91	110.83	106.83	109.7	109.36	108.19	108.63	110.04	110.7	108.2	109.68	108.32	108.16	109.06	108.55	106.06	108.03	106.94	110.96	108.71	108.87	110.92	107.51	107.63	108.48	108.46	109.12	109.28	109.54	109.23	108.37	107.75	107.53	108.78	107.49	107.67	107.85	109.16	109.75	111.33	108.92	107.14	108.99	108.16	109.86	107.43	107.47	107.9	107.31
99.374	99.054	98.649	100.94	100.53	102.4	101.78	100.84	101.52	101.51	101.37	96.195	100.96	99.284	100.22	99.904	101.53	102.2	99.828	100.3	102.1	102.09	100.54	98.06	100.68	98.367	100.37	101.76	100.75	98.286	99.574	99.799	99.451	101.85	99.6	101.81	100.18	100.49	99.953	99.028	103.01	101.12	100.64	100.97	98.782	99.962	101.03	101.76	98.967	101.51
111.33	110	111.48	109.97	109.13	111.36	111.45	110.24	111.49	112.1	109.95	109.73	111.23	110.09	110.62	110.07	110.13	110.25	110.12	111	110.5	108.2	107.46	110.13	109.56	110.49	111.91	110.44	110.11	110.03	111.54	110.96	108.66	109.37	108.89	110.36	111.87	112.85	111.25	109.62	110.56	108.8	109.62	109.52	111.67	109.79	113.64	110.67	112.92	111.17
107.79	106.27	105.96	107.12	108.28	106.03	106.98	104.04	106.39	106.13	105.81	105.15	104.5	105.1	104.6	106.36	107.1	106.74	104.95	105.08	105.43	106.27	104.63	108.2	105.85	105.51	104.48	105.18	104.42	107.41	106.12	105.18	106.1	106.31	107.75	106.36	105.36	107.02	107.78	104.68	107.72	105.39	103.83	108.4	106.13	105.19	104.38	106.97	104.96	108.05
107.45	108.37	106.32	106.74	107.81	106.59	106.14	107.76	104.82	106.27	106.16	106.43	107.83	107.68	106.13	106.15	104.97	105.8	107.39	109.14	107.93	105.25	105.72	104.43	106.86	104.97	104.91	106.4	104.76	107.53	107.34	105.14	106.57	104.87	106.34	107.88	109.04	107.42	106.72	106.12	104.17	107.11	107.31	107.11	106.15	105.86	106.12	107.18	105.75	106.66
108.21	108.14	107.5	108.17	104.73	108.15	108.52	106.24	107.33	105.66	109.92	107.73	107.24	105.85	108.55	108.28	108.53	106.72	108.37	107.69	106.69	108.89	107.4	106.75	110.92	107.27	109.45	107.8	108.12	108.27	108.45	108.27	109.11	107.03	108.07	107.33	107.19	105.9	107.98	107.6	107.79	107.72	107.09	108.52	107.18	106.56	108.66	107.98	108.61	107.77
96.928	98.121	99.43	98.04	97.944	99.138	97.979	96.14	98.889	97.643	96.933	96.92	98.531	97.03	97.426	97.656	96.534	95.831	98.967	100.05	98.201	96.766	96.299	96.127	98.229	96.406	98.999	98.02	99.129	97.803	99.307	96.514	98.52	100.24	98.824	98.495	99.059	99.215	97.136	99.87	96.988	99.138	97.447	99.424	99.974	95.386	98.013	97.059	99.009	99.435
104.77	106.14	106.5	107.62	106.13	105.67	104.77	107.23	107.15	106.12	105.91	106.23	106.89	105.42	107.7	106.26	107.48	105.69	107.09	104.85	106.64	105.97	106.78	107.31	105.22	105.91	107.24	108.09	107.62	105.37	105.71	104.91	107.33	106.06	106.26	106.54	106.16	107.96	106.61	106.69	105.6	104.96	106.45	104.62	106.94	106.83	105.71	107.47	106.66	105.31
106.32	108.62	107.01	108.37	105.99	106.39	106.95	107.49	103.84	105.87	105.63	106.22	108.5	107.44	105.4	105.69	107.13	108.6	105.39	106.38	106.89	108.57	106.86	106.21	104.55	104.5	106.38	108.05	106.12	106.03	107.75	106.78	106.01	107.63	107.69	103	104.98	105.91	106.4	107.2	106.42	106.6	108.16	105.93	107.98	108.62	105.85	106.67	105.59	104.6
102.55	102.59	101.31	102.32	102.38	102.51	102.38	103.45	101.71	104.6	103.88	101.57	102.69	101.69	102.84	104.86	103.17	104.24	102.69	102.99	101.2	102.01	103.57	102.98	103.83	100.81	102.97	105.81	106.33	102.32	101.1	101.37	103.29	104.18	102.06	102.51	102.06	100.65	102.99	104.43	102.38	103	104.81	101.71	101.87	103.49	101.83	102.38	101.79	102.3
104.49	107.14	108.85	106.06	106.48	106.62	105.41	106.13	110.54	105.76	104.79	107.45	105.86	105.98	107.68	107.72	107.75	106.74	105.26	107.62	106.02	104.88	106.35	105.09	106.88	108.17	104.96	105.87	108.38	105.05	106.1	105.97	108.47	107.63	108.54	105.51	107.5	104.75	106.36	103.99	104.83	105.18	105.92	105.86	107.06	104.61	107.57	107.61	106.87	105.23
106.78	106.82	105.66	107.53	106.93	106.51	105.23	104.2	105.18	105.36	105.65	107.33	105.92	105.11	106.04	108.2	105.66	104.92	106.66	106.41	103.99	106.98	105.9	105.75	107.72	105.92	107.83	104.84	103.89	106.07	106.23	104.04	106.52	105.79	106.1	105.25	104.82	105.45	104.97	105.96	103.78	107.46	106.37	105.56	103.39	106.15	107.7	104.55	106.07	103.9
98.368	98.884	102.16	99.64	98.804	98.65	99.229	101.94	101.24	98.109	100.64	101.02	99.386	101.64	99.775	103.33	102.25	100.41	98.872	101.5	98.983	101.34	102.06	102.14	100.08	98.007	100.67	100.54	101.29	101.79	100.54	102.14	102.68	102.47	99.354	101.97	102.32	100.63	99.936	100.31	100.51	102.99	100.49	101.84	100.27	100.79	100.6	100.36	98.856	100.54
108.02	106.91	107.3	109.59	106.81	107.35	105.39	105.83	110.12	106.94	107.07	108.98	108.7	106.8	107.38	106.92	109.92	109.74	106.16	108.85	108.23	108.49	108.54	106.79	106.33	108.2	109.61	108.55	109.43	106.44	109.2	105.43	107.73	110.04	106.42	107.79	106.6	108.45	107.37	107.71	105.83	108.17	107.5	106.8	106.57	108.84	108.87	108.41	108.21	107.45
108.79	107.07	106.05	108.27	110.72	107.62	105.83	107.67	107.89	106.78	109.52	104.95	108.42	107.74	108.33	107.43	108.82	107.63	106.74	107.66	106.26	109.12	105.73	107.97	106.81	106.94	107.62	109.1	108.84	107.99	108.33	107.65	106.99	105.99	106.08	108.99	106.38	106.96	106.39	108.23	108.91	108.86	108.03	107.06	106.59	106.78	105.7	108.03	107.21	110.07
96.757	98.192	98.142	98.054	96.902	100.12	97.255	99.512	97.994	98.399	97.907	98.785	97.598	99.531	97.705	99.427	98.734	96.675	97.626	98.232	96.206	99.424	97.266	98.853	96.929	98.329	98.987	97.694	98.602	97.768	98.309	99.409	100.77	96.612	97.747	98.362	98.305	98.924	98.685	97.403	99.025	98.787	98.255	97.738	98.554	94.78	98.359	97.506	97.816	98.407
102.54	101.32	102.28	103.8	102.44	103.42	102.54	101.01	102.82	104.86	104.01	101.57	103.02	102.07	102.55	101.01	104.62	102.09	103.55	102.73	100.97	102.15	104.07	104.09	101.68	104.05	102.87	103.99	102.82	101.9	103.44	102.31	100.2	101.87	105.34	103.33	103.87	103.35	101.77	102.56	102.62	104.5	101.94	102.55	103.15	104.12	104.37	101.44	105.12	100.76
99.217	100.6	100.78	101.38	99.603	100.27	100.43	101.35	99.686	100.18	99.418	100.58	99.897	99.977	101.98	100.84	102.25	100.02	100.71	100.09	100.14	101.26	99.672	102.98	100.14	101.47	101.92	98.586	99.457	99.456	98.015	99.388	101.24	98.5	100.02	97.817	99.974	101.01	100.83	100.15	99.017	102.21	99.232	100.2	100.4	100.76	100.8	99.072	98.574	99.947
96.679	95.731	97.91	96.749	97.833	98.023	99.486	96.259	97.886	98.388	95.778	97.458	97.545	98.622	97.321	95.623	97.53	98.436	98.303	96.434	98.96	97.395	98.325	99.78	98.071	98.641	96.801	97.832	97.246	97.972	97.796	96.318	97.005	99.45	95.94	97.433	98.788	97.185	96.088	99.543	98.632	95.943	100.09	98.274	96.024	95.421	97.855	97.324	95.904	99.462
108.28	106.55	107.68	108.6	109.27	109.41	109.18	107.5	108.31	107.73	108.77	106.44	107.62	108.69	108.55	107.84	109.31	106.89	107.76	108.88	106.75	109.04	107.31	108.82	109.28	107.06	108.49	108.92	108.87	109.69	108.26	108.61	107.5	107.44	107.25	107.34	108.1	109.29	107.24	107.72	110.31	106.32	107.02	109.73	107.6	110.13	107.26	106.88	108.34	108.35
107.59	109.1	107.69	106.95	108.83	109.54	108.49	109.28	107.78	108.12	107.39	110.18	107.95	109.22	105.74	108.35	109.52	108.64	107.94	109.9	107.02	109.14	107.77	109.1	107.19	108.42	109.29	108.29	108.68	110.15	108	107.44	109.16	106.75	109.47	110.1	109.57	108.99	109.62	107.93	108.61	109.25	109.09	110.3	107.09	105.89	106.57	106.54	110.09	110.34
110.67	108.04	109.31	109.97	108.19	105.09	110.34	106.56	108.54	107.73	108.87	108.69	106.21	108.15	110.17	108.65	108.21	107.77	105.84	107.44	106.94	109.5	109.5	107.52	108.41	107.76	107.76	108.05	106.39	107.91	108.39	109.82	109.05	108.51	106.81	109.11	108.83	109.58	110.85	106.23	107.68	107.76	108.13	109.38	107.31	107.42	107.72	110.44	109.38	107.66
104.04	105.7	104.37	107.06	106.53	106.61	106.35	105.97	105.26	106.03	104.5	108.06	103.81	105.84	105.15	105.52	106.3	103.32	104.08	105.94	103.95	106.9	107.03	105	106.08	105.25	107.49	103.02	106.07	106.01	106.19	105.71	105.62	105.82	105.23	106.27	106.09	104.02	104.99	106.46	106.94	105.28	105.88	105.46	103.71	105.49	105.38	105.52	106.32	104.07
100.32	100.8	100.5	101.83	101.33	100.84	99.263	102.37	100.11	97.896	101.07	97.942	99.31	100.78	99.185	99.798	98.565	100.96	100.89	99.867	100.38	99.306	101.38	98.999	100.94	100.3	102.67	100.42	101.52	100.26	97.908	98.538	99.168	99.038	99.953	102.73	100.77	101.82	100.21	99.856	101.88	100.54	100.59	99.999	99.989	102.39	101.14	99.512	101.19	101.57
99.375	97.852	98.553	97.71	99.184	99.128	98.43	96.968	98.18	99.17	98.535	97.121	98.599	100.72	97.763	100.82	99.65	98.276	97.396	96.629	96.431	98.331	98.046	97.229	100.08	100.6	99.146	100.14	98.488	99.163	98.714	99.192	99.837	97.743	100.63	98.836	99.812	98.603	99.216	96.448	100.3	99.614	98.939	98.041	99.605	100.36	98.342	99.384	96.696	97.851
107.42	106.88	108.75	107.65	107.17	107.65	106.12	106.23	109.13	107.77	108.57	108.6	108.62	107.25	106.72	107.63	108.49	107.5	106.95	105.99	105.76	106.96	110.56	108.66	105.68	107.88	107.51	108.4	108.15	105.32	109.83	107.71	106.12	106.22	106.71	108.89	107.15	109.26	106.64	107.68	108.54	105.37	107.2	107.62	107.13	107.17	107.7	108.72	108.15	107.79
101.63	106.28	103.43	102.31	102.44	102.4	102.93	101.84	103.07	101.45	100.68	103.79	102.11	100.02	102.48	103.76	102.6	103	100.15	103.21	101.95	102.45	103.63	100.53	103.77	101.59	102.29	103.7	105.15	100.94	103.8	103.76	102.41	103.43	101.14	100.74	103.96	100.94	103.46	103.17	101.35	103.17	104.06	102.9	103.85	102.61	102.75	102.6	102.83	103.48
107.91	108.06	106.61	108.16	105.52	107.36	106.21	105.8	105.76	107.01	105.79	106.18	106.37	106.03	104.56	106.64	108.14	103.36	103.73	104.5	107.55	106.09	105.23	107.92	105.78	105.98	106.03	108.45	107.53	105.43	106.92	108.51	106.85	105.28	105.13	108.86	106.86	103.55	106.36	105.31	105.88	106.9	107.83	105.59	108.02	106.57	109.64	105.37	105.26	107
109.67	108.06	110.38	109.56	110.49	111.1	110.73	111.64	109.75	110.57	110.87	111.12	110.31	109.84	110.7	110.9	108.69	110.96	112.2	111.83	108.34	113.24	110.06	110.54	109.66	111.87	108.47	111.19	109.03	109.78	110.89	109.61	109.01	109.14	109.81	109.66	108.32	108.58	109.81	108.52	108.81	111.22	109.72	111.34	109.82	109.42	110.56	109.6	109.35	109.89
110.6	109.24	110.75	112.24	110.7	111.2	110.57	108.89	109.14	111.58	109.69	111.16	109.92	108.38	110.34	111.92	110.49	111.16	112.74	108.33	109.34	112	110.16	107.95	111.02	108.2	112.4	110.35	110.56	110.26	111.33	111.83	110.21	108.56	112.28	109.97	112.78	111.14	109.43	112.33	111.64	109.3	109.14	111.85	111.15	112.35	109.88	111.51	109.92	109.89
99.825	100.82	97.058	99.141	101.09	100.54	100	98.915	97.553	97.947	98.516	97.932	98.138	98.24	98.87	98.811	100.3	98.436	99.881	98.267	98.199	96.362	99.077	99.845	96.91	97.213	98.032	98.495	97.059	99.233	99.722	97.574	101.2	98.617	98.405	96.62	98.041	102.52	99.343	98.794	101.46	98.529	98.526	96.896	97.77	98.493	99.669	100.04	98.256	99.453
105.81	107.13	107.64	106.03	106.42	106.47	107.81	109.61	107.81	107.24	105.46	108.27	106.22	107.27	106.5	106.94	104.8	105.83	107.08	107.7	106.49	104.64	105.06	105.9	106.07	105.5	106.13	106.95	105.83	105.61	107.36	107.09	105.65	106.48	105.17	104.73	105.88	107.3	106.51	106.52	106.81	106.28	106.65	107.61	108.63	106.58	107.65	107.37	105.49	108.03
103.63	106.24	106.17	106.15	106.46	106.15	105.9	103.98	105.36	104.13	103.24	105.77	105.98	106.44	105.71	105.64	105.25	105.87	107.54	104.58	105.44	105.34	104.71	107.62	105.14	105.96	103.87	106.06	105.8	105.75	104.28	106.09	105.47	108.07	104.86	105.82	104.22	107.35	104.95	103.95	106.89	107.58	108.45	107.33	105.57	105.39	104.12	106.49	104.93	103.27
104.74	107.35	106.87	104.61	107.58	105.82	106.46	108.52	106.67	105.37	105.53	106.25	106.61	107.02	106.84	105.31	105.35	104.77	108.82	105.5	105.78	106.97	106.21	105.74	106.29	106.34	105.84	105.79	107.76	106.5	104.69	106.13	108.2	105.61	107.34	104.58	107.73	103.94	104.14	107.3	106.03	105.92	104.91	107.51	105.88	107.57	107.67	105.46	105.77	104.74
99.359	100.19	100.08	99.04	100.34	99.25	101.35	101.29	100.95	100.42	101.95	100.88	99.197	101.97	100.69	100.06	99.731	97.339	99.74	99.839	99.121	100.69	101.37	101.73	97.83	100.01	100.53	99.07	100.32	102.08	101.69	99.871	100.73	101.35	100.02	100.58	104.28	100.55	101.58	99.148	102.74	98.693	100.35	98.966	100.46	101.6	100.56	98.892	101.55	102.95
108.36	108.22	107.67	107.64	109.15	108.37	106.84	107.46	107.57	107.67	106.76	108.37	108.53	108.8	109.42	107.96	109.97	107.53	107.97	109.71	107.16	109.22	107.62	108.41	105.09	107.98	107.93	110.94	108.34	107.84	107.48	107.6	109.16	107.84	107.33	109.38	107.96	107.99	108.79	107.04	111.52	108.26	108.45	109.24	107.37	107.95	106.65	109.97	108.54	110.1
100.06	99.297	100.52	104.53	99.782	98.054	103.49	102.42	99.299	104.21	101.53	100.09	103.56	100.35	101.25	101.86	102.63	99.962	98.654	101.33	100.61	102.5	101.38	100.33	103.39	102.22	101.12	100.53	100.97	99.791	102.74	100.05	100.99	103.15	100.81	103.06	101.27	101.42	101.89	100.09	101.45	101.62	100.98	102.1	101.42	101.92	101.43	102.08	100.94	100.57
99.793	99.014	99.271	100.56	98.332	98.623	98.128	99.927	97.126	98.457	97.298	99.199	97.357	99.471	98.676	98.002	99.371	99.616	100.52	98.272	96.447	99.326	99.478	99.951	98.79	99.627	97.785	96.941	100.39	99.161	98.526	97.513	99.313	97.513	98.886	99.558	98.856	101.59	97.758	98.952	98.058	97.719	98.234	102.06	100.39	99.427	97.716	99.317	99.188	99.697
106.6	104.97	103.74	108.12	105.19	107.46	106.89	105.72	105.43	106.59	103.36	107.48	107.17	104.51	104.02	106.13	105.62	104.94	104.11	103.72	105.32	108.37	104.78	106.01	105.07	106.39	106.27	106.48	104.97	105.52	105.76	106.33	105.27	105.94	105.35	106.97	105.21	107.28	108.14	105.81	106.8	105.83	105.74	104.54	106.18	106.77	104.84	106.97	106.83	103.99
98.233	99.542	97.833	97.786	98.143	97.046	97.584	100.68	98.04	99.751	99.193	99.76	97.093	97.475	99.836	97.632	97.664	98.747	100.16	98.266	97.8	98.347	96.608	97.461	98.939	96.724	98.896	96.894	96.267	98.373	97.348	98.881	100.4	97.848	98.226	97.611	99.177	98.531	96.793	96.685	97.505	96.969	95.704	99.102	94.424	98.301	98.167	98.003	98.494	98.094
106.2	107	104.45	106.33	106.09	103.8	108.08	106.53	105.15	106.17	105.39	105.74	105.89	104.21	105.73	104.16	108.16	104.54	104.1	106.99	108.47	105.81	103.32	103.51	105.81	106.23	105.64	104.56	105.57	107.54	105.54	104.81	104.79	105.33	104.68	104.95	105.6	104.75	105.96	105.45	103.09	104.91	106.78	104.96	106.23	104.17	105.91	105.13	105.88	107.72
105.39	105.94	103.9	106.44	103.29	105.04	107.02	105.85	105.61	106.53	103.99	105.19	107.99	104.66	105.49	105.95	105.46	106.52	105.66	105.86	105.42	105.57	104.58	104.55	104.49	106.42	105.05	106.75	105.96	105.28	106.06	107.05	105.21	105.82	106.77	104.95	106.96	106.8	104.89	105.68	104.79	105.37	106.53	104.78	107.43	106.28	106.1	108.26	104.49	104.63
104.35	105.5	107.57	107.89	106.51	105.9	106.9	105.84	107.95	106.25	105.78	107.51	104.95	109.53	106.28	107.43	106.56	105.97	105.25	106	106.58	106.03	107.82	106.14	106.55	108.53	105.55	104.65	109.58	106.24	106.95	105.19	106.14	109.59	106.42	104	107.75	105.62	106.61	107.06	108.29	107.38	106.62	106.87	106.2	105.38	105.64	106.34	105.17	105.35
103.69	108.7	103.99	105.66	106.6	104.11	103.42	103.99	105.15	104.77	103.82	105.73	106.26	105.8	103.73	106.47	104.77	103.48	107.3	105.42	107.58	106.9	105.61	105.35	103.64	104.09	106.42	103.29	104.82	105.46	106.2	104.88	107.36	106.09	105.61	106.34	107.53	104.57	105.29	104.19	105.06	106.17	103.31	106.7	104.88	106.24	105.45	105.73	106.12	105.63
106.39	109.64	109.32	109.72	109	110.62	110.01	108.98	108.25	107.32	110.16	107.12	110.09	108.09	108.99	109.51	108.22	110.6	107.69	107.35	108.93	108.54	107.88	107	109.63	109.42	109.05	107.2	107.88	109.06	108.47	107.46	108.3	108.55	107.79	111.43	109.14	109.45	109.04	111.09	108.91	109.7	109.55	110.43	108.47	106.11	107.81	108.68	109.19	109.33
106.69	105.72	103.97	106.54	105.66	107.72	105.78	105.35	107.32	105.22	109	106.1	104.69	105.42	105.62	105.99	107.65	107.4	106.73	105.46	108.05	107.01	107.85	106.54	106.51	106.98	106.68	107.52	106.41	106.97	106.06	106.88	107.05	107.54	107.33	106.22	107.05	105.09	107.39	106.68	106.34	106.54	106.64	105.47	107.43	107.47	106.21	106.64	107.31	109.78
104.54	104.12	106.45	104.95	107.24	104.91	104.71	105.96	104.94	105.32	106.62	105.33	104.4	105.31	104.88	104.62	103.93	107.57	106.74	104.16	106.22	104.35	107.31	106.1	104.12	106.33	107.61	105.75	104.3	105.5	102.96	107.45	105.62	105.68	105.68	104.69	104.65	102.91	106.04	104.51	108.91	105.01	105.94	103.93	105.89	107.58	106.09	106.69	105.43	105.39
98.535	98.582	96.669	97.203	99.039	98.161	99.45	99.844	98.739	98.194	96.297	98.267	99.086	98.078	98.448	98.633	98.504	97.081	99.21	99.991	96.946	98.078	96.883	97.495	100.1	97.689	99.47	98.297	97.82	98.687	97.8	98.464	97.327	96.127	97.613	96.576	98.911	95.498	98.62	98.303	100.67	97.036	97.831	97.999	98.227	97.014	99.79	99.449	94.995	99.297
97.248	95.084	97.526	96.797	96.953	99.867	98.091	99.112	95.949	98.509	98.24	97.234	97.856	97.383	97.521	98.399	99.747	97.702	99.486	97.74	97.14	98.518	97.961	96.624	97.466	97.626	99.226	95.871	98.286	95.159	98.843	97.917	97.979	98.466	99.663	99.616	98.884	96.323	96.969	97.711	97.789	99.936	99.205	98.179	96.503	99.272	97.185	97.955	97.892	97.019
104.7	106.95	105.89	104.05	105.95	105.88	104.69	106.42	105.11	104.66	105.96	105.48	106.01	107.47	105	107.07	104.91	104.38	106.09	106.78	107.89	103.17	103.31	106.8	107.62	107.21	107.06	106.79	105.93	105.61	106.35	106.06	106.27	105.57	106.01	106.6	104.63	104.51	106.03	106.91	103.72	106.46	107.05	108.67	103.75	106.71	108.41	105.78	104.78	106.46
99.164	98.336	97.793	96.661	99.552	95.355	98.299	97.675	96.479	98.047	96.895	95.835	95.494	96.142	97.42	99.337	95.506	98.777	97.681	97.647	100.03	97.751	97.687	97.709	98.367	97.589	99.745	98.141	97.928	98.296	98.235	97.132	98.085	98.115	98.928	97.193	97.747	97.448	98.278	97.637	99.001	96.781	97.203	98.193	100.74	98.372	99.045	97.671	97.142	97.48
108.08	111.7	108.58	109.37	108.4	108.59	108.85	108.2	107.85	107.2	107.7	109.75	107.29	109.1	110.11	106.92	108.74	109.73	106.36	108.38	108.93	109.07	109.37	108.44	111.11	107.24	107.42	107.08	107.09	109.06	109.03	107.79	107.85	107.71	110.49	106.83	106.74	106.28	106.78	109.86	108.2	106.51	105.67	109.1	109.3	110.05	107.68	107.05	107.83	107.44
103.73	104.78	104.08	106.26	104.33	104.8	107.99	105.85	104.3	106.58	107.53	105.21	105.59	107.2	106.36	105.01	106.43	107.02	103.91	103.88	104.02	105.72	105.35	107.28	104.96	106.4	105.28	104.88	105.6	106.15	103.21	104.64	106.99	106.61	106.73	103.23	103.56	105.41	105.51	104.98	105.71	105.72	104.84	106.92	107.6	105.56	106.51	106.45	107.03	106.28
105.84	106.4	104.84	105.68	106.63	105.38	105.46	106.29	107.63	104.78	106.02	106.84	105.96	104	105.36	105.27	106.04	106.45	107.25	107.66	107.83	109.42	106.12	106.6	106.27	102.83	108.4	104.46	107.31	107.87	106.18	105.89	106.96	107.48	106.49	107.05	106.14	103.86	107.65	104.98	104.2	107.48	104.52	108.13	104.49	104.87	105.32	103.99	106.19	106.24
105.83	106.78	105.03	105.89	106.14	104.6	104.67	104.91	105.88	104.6	104.53	103.91	103.23	104.99	105.04	104.05	104.44	105.79	107.36	104.59	107.07	105.28	105.32	105.31	105.88	105.45	105.99	107.89	105.47	107.17	106.62	105.85	105.2	105.07	105.96	108.03	106.6	106.2	104.8	103.48	105.82	106.8	107.23	106.67	107.24	105.02	105.86	106.26	105.32	103.93
97.684	97.442	99.793	97.947	98.35	98.626	98.817	95.791	97.425	97.093	96.043	98.352	98.596	98.415	97.01	96.521	96.773	100.42	97.998	98.945	99.184	99.139	98.516	97.136	99.112	95.601	96.787	99.5	97.716	97.844	99.414	97.656	98.966	97.816	97.857	98.797	97.685	99.245	97.188	94.719	100.03	99.57	95.992	98.772	96.414	98.797	100.04	99.145	98.693	99.135
107.68	105.11	104.78	106.47	106.08	104	105.58	105.84	104.58	106.05	105.93	107.69	107.84	107.62	106.27	103.24	106.92	105.15	106.27	106.21	107.09	104.85	106.15	106.32	104.76	106.07	106.17	104.48	105.44	101.86	105.83	103.04	107.9	107.01	103.53	105.95	104.63	105.33	104.92	105.46	102.74	105.33	106.58	103.68	103.48	104.33	105.23	105.62	104.63	105.08
105.22	106.17	105.65	106.14	104.98	105.91	105.39	105.55	106.11	104.72	106.03	104.44	105.12	107.43	105.33	104.77	103.97	104.31	104.01	104.91	104.36	105.23	105.41	104.91	105.57	106.14	104.92	106.76	104.29	107.32	104.45	106.03	103.29	103.98	107.25	106.87	104.99	103.83	106.56	107.2	106.26	106.27	104.14	107.3	107.63	105.18	106.43	104.78	106.51	107.22
106.22	105.99	109.49	104.85	104.43	104.74	108.43	105.69	106.71	106.05	106.83	103.08	105.99	106.7	106.81	105.59	106.02	106.69	105.55	105.74	105.43	107.84	105.43	104.63	105.78	105.49	105.19	103.89	104.99	105.33	106.95	106.04	106.25	105.65	105.83	104.31	107.54	106.26	105.2	105.41	103.04	104.67	107.75	108.03	104.6	105.12	105.07	105.28	105.08	105.99
107.69	106.27	110.26	107.7	107.67	107.58	107.51	108.62	107.97	109.5	109.73	106	108.68	106.33	106.18	107.95	105.27	109.29	109.92	107.3	105.98	109.7	107.05	106.38	109.96	107.02	106.24	108.65	109.5	107.8	107.45	108.69	108.63	106.85	108.43	109.9	108.81	104.94	107.16	106.49	106.89	107.44	108.66	108.46	106.16	107.79	107.85	107.82	106.62	106.55
107.31	106.55	105.8	104.68	105.67	104.95	105.3	106.23	105.63	104.39	106.26	105.66	106.16	105.37	106.08	105.99	103.54	105.43	104.94	104.77	105.06	107.74	107.73	104.44	105.04	105.95	103.4	106.15	103.92	103.41	105.1	105.29	104.82	104.94	105.61	104.45	106.98	103.62	106.36	108.31	103.48	105.43	106.25	106.64	105.45	107.05	106.38	107.18	106.24	105.34
109.18	106.94	106.04	103.76	107.16	108.47	105.54	106.09	106.47	107.39	106.12	103.69	104.98	104.47	103.8	105.03	106.67	106.01	107.69	104.31	106.21	108.32	108.26	104.76	106.36	107.92	105.89	105.95	106.11	104.12	104.07	104.55	106.71	106.9	106.55	105.36	107.45	105.25	106.22	106.49	107.79	105.2	106.05	107.57	106.18	105.58	106.33	106.83	107.09	104.62
109.47	107.42	108.18	106.94	108.9	108.88	108.02	107.42	106.72	108.65	108.47	108.09	108.23	108.95	107.35	108.38	109	108.3	109.77	108.39	109.71	108.77	106.96	107.95	108.88	109.7	106.88	108.61	109.66	109.69	109.94	108.89	108.28	109.47	109.42	105.11	106.42	109.63	109.5	107.75	109.12	107.71	105.71	107.18	109.2	108.41	110.17	107.33	106	108.41
100.35	100.42	101.3	100.2	103.04	102.35	101.91	102.14	104.52	103.47	102.42	102.11	102.97	101.55	99.746	100.34	103.12	102.17	99.713	100.44	99.862	101.17	101.45	100.94	100.44	98.262	100.35	101.12	99.73	101.13	103.02	101.28	101.99	99.475	100.44	100.47	101.25	103.13	101.39	100.53	100.66	99.965	101.25	99.485	101.99	98.913	100.91	102.36	102.72	102.76
95.921	98.048	98.436	97.089	98.365	99.493	99.137	98.563	99.496	99.339	99.355	98.734	98.023	100.47	100.31	97.058	98.167	99.721	99.47	98.117	99.308	97.882	98.841	99.023	98.622	96.943	98.243	99.012	98.418	97.639	99.803	99.31	99.311	96.649	97.707	96.831	97.872	101.59	98.597	98.431	99.633	98.273	98.734	96.394	100.24	98.261	97.662	96.288	99.682	101.84
112.16	111.52	110.45	111.38	110.23	110.31	109.7	110.12	109.66	113.33	109.64	112.24	110.59	110.89	112	111.77	110.36	110.14	109.54	108.8	109.68	108.52	108.64	111.3	109.77	111.38	110.61	109.31	110.67	111.47	111.04	111.86	112.18	107.86	110.13	111.14	111.1	110.69	109.72	111.72	109.22	112.62	109.52	110.76	110.34	110.7	112.48	110.48	109.39	111.4
107.72	107.52	108.7	109.11	108.46	110.42	109.72	109.25	109.3	109.07	107.02	107.52	106.63	107.44	109.52	106.42	106.93	109.43	108.77	108.71	108.73	108.06	106	108.15	107.96	107.22	106.34	108.26	109	108.3	110.95	109.52	108.23	109.3	109.32	108.39	108.36	108.46	106.74	108.62	108.81	107.62	110.14	107.8	108.41	108.51	109.42	107.92	107.85	106.34
104.36	106.79	107.78	106.6	107.13	107.79	105.98	104.47	107.76	108.64	108.28	105.47	103.89	106.76	108.66	106.3	103.35	106.95	104.76	106.19	107.55	104.66	105.72	105.15	107.25	107.35	106.52	107.21	106.53	104.57	106.72	107.57	105.24	107.71	106.29	107.05	106.97	106.25	107.56	106.93	105.23	105.88	107.33	103.34	106.36	106.81	103.4	107.92	107.19	107.76
106.9	106.32	105.8	106.44	106.76	103.76	106.19	105.31	104.67	105.87	104.68	105.09	105.81	107.5	105.63	105.73	106.69	105.93	106.24	106.32	105.49	106.39	105.41	107.85	105.23	105.32	106.64	104.49	106.65	104.82	104.86	102.65	105.21	104.52	103.52	103.29	104.04	107.64	107.25	106.21	106.77	106.48	105.88	103.54	107.3	104.71	105.88	107.28	104.69	105.98
97.355	99.952	97.15	98.83	97.597	98.178	97.623	99.855	97.267	99.443	98.465	97.101	97.986	97.833	99.6	97.303	97.953	99.955	99.503	99.128	97.706	97.829	99.068	94.462	97.501	97.775	98.385	97.048	98.475	98.985	97.679	98.499	96.401	98.613	97.278	97.755	95.303	100.04	96.545	99.087	98.154	98.771	98.153	96.904	95.818	98.026	95.934	100.42	96.53	98.3
105.74	107.36	106.44	107.83	105.85	104.55	107.12	105.47	106.63	106.91	107.39	105.06	105.16	105.42	102.82	106.47	106.9	107.01	105.27	105.14	104.86	105.08	107.92	107.97	103.73	105.51	105.14	105.58	105.45	105.01	104.08	105.96	106.81	103.14	106.86	105.4	105.8	104.14	106.67	104.54	106.49	105.47	106.27	103.63	104.93	106.7	105.5	107.82	106.81	105.76
106.38	106.14	105.34	107.36	105.77	106.29	107.89	107.1	103.26	105.66	107.36	105.45	105.65	106.17	104.47	103.94	104.26	105.4	106.46	105.38	105.9	104.76	105.27	107.99	106.69	104.12	105.33	106.71	105.06	103.58	106.46	106.66	106.91	104.87	106.44	107.14	107.04	105.98	106.71	105.22	105.29	106.29	106.6	105.17	105.68	104.49	105.53	103.02	102.59	108.39
101.32	102.22	103.48	101.36	102.36	104.49	103.17	103.8	102.47	103.35	103.99	101.33	101.45	102.57	102.31	102.41	104.46	103.79	100.43	104.27	101.79	103.57	100.41	102.65	102.8	103.79	103.1	100.33	102.79	101.41	102.29	102.79	103.68	102.83	102.67	102.75	101.97	103.71	102.28	101.63	102.65	101.76	103.67	103.07	103.22	101.38	104.18	99.956	100.39	102.36
107.75	106.96	105.8	108.46	106.27	108.57	104.72	107.66	106.99	106.75	104.44	105.89	107.2	106.15	108.11	105.11	105.7	106.65	107.52	106.3	107.75	104.46	105.67	106.62	107.17	108.09	107.44	106.55	107.52	107.53	106.02	107.02	108.4	104.22	105.55	106.05	106.82	107.55	106.23	107.62	104.6	107.68	105.81	105.02	106.48	106.67	106.49	105.59	105.13	105.38
105.11	107.33	103.05	107.4	106.16	104.53	103.42	104.66	106.33	105.35	103.51	103.36	104.59	108.82	104.85	103.96	104.5	103.76	105.81	106.51	105.44	106.93	107.27	106.73	104.93	104.24	106.32	101.8	105.13	106.49	105.64	108.07	105.96	102.11	106.31	105.04	106.46	107.34	106.57	105.38	108.48	108.5	105.96	105.44	106.04	105.77	104.41	105.2	106.94	108.45
99.045	98.847	101.6	100.23	99.833	99.353	99.44	102.31	100.47	100.4	99.878	101.49	99.098	100.15	101.25	98.806	101.1	101.76	99.608	101.96	99.324	100.26	100.75	99.036	100.88	98.916	99.798	100.28	101.43	98.403	99.469	100.38	101.22	98.621	98.463	101.23	101.4	101.22	99.881	100.63	100.41	100.82	97.96	100.09	100.16	101.43	100.02	99.74	98.436	101.31
108.85	107.08	111.24	108.17	109.33	108.8	107.94	108.49	108.02	109.95	107.71	106.06	106.84	108.05	107.28	108.35	108.12	107.72	108.88	107.82	110.25	108.17	107.49	105.87	106.76	106.32	107.3	109.46	110.8	109.68	107.83	110.18	111.6	108.29	107.63	108.76	108.31	108.69	108.63	110.62	109.97	107.57	109.44	109.21	108.11	109.42	108.52	108.13	109.91	107.24
106.57	103.99	105.99	104.95	106.98	106.04	106.84	104.66	106.62	104.7	104.84	104.86	103.01	104.25	106.02	103.71	102.27	106.73	106.84	105.18	102.31	108.45	106.43	104.24	108.4	107.03	105.99	104.81	105.54	105.31	104.52	104.79	101.99	106.05	105.58	103.68	106.53	104.64	104.99	104.43	108.22	103.08	105.08	105.31	105.57	108.45	104.59	107	106.45	106.08
107.8	107.93	109.37	108.96	108.47	107.78	106.67	107.84	109.4	109.82	109.66	108.41	110.3	108.09	108.84	107.55	106.42	107.3	105.66	107.6	107.82	107.26	108.22	107.76	106.15	109.41	108.78	108.03	109.76	108.27	109.29	108.1	110.65	105.78	107.1	109.25	107.51	108.99	109.97	108.34	107.33	108.58	109.4	108.61	110.65	106.56	107.94	107.68	108.29	110.44
104.6	106.85	104.1	106.84	105.82	105.94	103.86	105.63	106.28	106.04	104.23	106.29	103.57	104.38	104.63	104.92	105.56	105.28	105.17	103.76	105.05	104.95	104.48	106.89	106.14	103.49	105.29	105.04	105.96	107.11	106.36	103.78	105.8	105.78	105.23	106.3	105.99	105.47	106.56	107.74	106.34	104.94	106.25	104.67	106.4	104.18	107.05	107.24	105.64	105.2
98.621	97.643	98.86	97.118	97.16	96.751	96.836	99.739	96.79	99.92	98.679	100.26	98.895	98.689	97.649	97.06	97.807	99.077	99.722	98.601	97.783	99.366	96.52	97.896	96.713	98.682	98.152	98.952	98.163	98.309	97.854	97.848	99.494	98.035	99.9	97.632	96.673	98.861	98.314	97.225	96.696	98.517	98.709	99.465	98.246	99.622	97.098	98.247	98.832	99.281
104.52	106.43	104.2	105.53	106.31	105.64	105.53	105.85	103.78	106.2	104.93	107.64	106.5	104.74	106.42	106.55	107.23	106.67	106.34	108.15	104.83	104.04	106.48	106.74	105.57	108.01	105.86	106.67	104.29	108.44	107.24	105.86	105.47	105.08	106.94	108.02	105.3	106.35	106.85	105.17	106.37	105.22	105	104.74	102.89	109.09	106.92	105.79	105.59	106.11
101.91	102.23	101.86	99.771	101.63	102.56	102.66	100.84	99.158	99.42	102.28	102.68	99.167	98.641	100.28	101.04	99.833	102.84	102.1	101.14	99.432	100.34	102.4	99.026	99.584	100.75	100.3	100.54	101.98	100.41	101.41	101.28	101.32	98.732	101.03	99.136	100.91	100.07	103.39	100.4	100.23	96.707	99.266	100	100.61	101.62	102.04	101.23	101.51	101.24
97.86	97.684	100.41	99.394	102.75	98.085	98.612	98.638	99.767	99.905	97.417	98.487	97.499	99.313	102.12	101.2	99.324	98.357	99.505	99.009	98.086	99.188	99.212	98.615	99.69	99.844	98.965	98.438	98.813	99.615	99.821	98.518	99.762	97.311	100.15	97.393	99.094	97.979	98.747	100.54	98.436	100.71	100.05	100.34	99.612	100.79	99.912	98.954	97.079	98.664
109.6	109.49	111.59	108.89	110.23	108.22	107.34	105.72	105.9	108.73	110.36	108.93	108.24	110.02	108.46	107.71	105.18	107.88	108.74	110.05	109.45	107.85	109.27	108.21	107.87	109.52	110.31	109.47	108.12	108.84	108.46	109.85	108.81	108.52	108.73	107.24	106.49	108.49	108.89	107.76	108.12	107.55	106.56	110.28	108.49	109.73	105.97	108.46	110.17	106.79
105.86	106.92	103.96	105.98	107.33	104.5	104.75	106.73	105.53	105.13	102.93	105.73	107.34	105.3	105.23	106.03	107.16	105.35	106.96	102.59	105.69	105.44	104.81	106.8	107.25	103.53	106.91	107.91	103.89	106.72	105.14	107.14	103.39	103.4	105.4	105.89	107.61	104.81	105.02	106.16	106.17	106.5	105.64	104.01	105.59	105.08	106.54	104.67	106.18	106.76
98.145	98.303	97.049	97.783	99.046	95.962	97.586	99.123	97.53	96.455	97.32	99.681	99.598	96.31	97.254	98.93	99.085	97.721	98.089	94.979	96.588	98.342	97.582	96.203	96.977	98.559	95.56	95.533	95.804	98.276	96.643	99.064	98.282	96.612	96.012	97.573	98.525	98.288	97.729	96.669	99.718	97.675	97.85	98.842	96.62	98.37	98.383	97.525	97.341	95.856
107.51	105.88	107.4	108.03	110.11	110.04	108.73	108.17	107.99	108.38	109.44	107.73	105.51	106.61	107.51	107.6	108.53	107.21	107.69	105.16	108.23	106.27	107.5	107.8	107.67	105.3	106.36	111.6	106.48	108.91	107.84	105.75	108.27	108.28	108.78	106.25	108.27	107.21	107.19	108.55	108.43	105.89	109.04	106.63	108.23	108.37	108.94	107.14	105.2	107.59
108.73	107.27	108.5	110.88	108.01	106.1	108.97	108.1	107.41	107.95	109.74	109.92	109.72	107.14	109.54	108.71	108.29	108.6	108.56	107.42	107.15	109.66	108.05	109.25	110.48	109.04	108.36	107.02	107.53	110.1	108.04	109.12	108.22	109.05	107.94	107.46	109.56	105.84	108.32	109.87	107.8	109.97	109.02	107.07	107.95	109.27	105.69	108.36	109.74	109.59
105.37	104.23	106.06	108.33	105.9	105.88	103.65	103.7	105.53	107.01	105.01	106.5	106.06	106.88	104.99	105.32	106.25	105.93	103.17	107.73	104.53	107.79	104.75	107.97	104.18	105.74	103.47	105.94	106.87	103.47	105.85	106.99	104.17	105.56	106.07	105.03	104.97	107.12	105.86	105.71	107.91	106.47	106	106.29	104.77	106.88	105.94	107.6	104.99	106.85
105.05	104.97	105.99	105.57	105.66	106.58	106.93	105.67	106.41	105.77	105.96	106.45	106.33	106.84	106.56	104.08	107.04	104.77	106.92	108.74	105.41	105.09	104.87	104.62	106.86	104.77	105.7	103.71	104.21	107.69	105.98	103.71	104.54	105.53	104.27	106.14	104.31	104.28	106.48	104.95	107.32	107.88	105.53	103.52	104.53	106.4	107.06	106.99	106.67	108.18
107.41	106.86	106.12	107.67	105.93	106.97	107.13	106.82	106.76	108.88	107.04	105.77	104.15	106.66	106.51	104.62	105.98	107.32	107.47	108.26	107.44	108.62	106.95	108.39	108.49	105.02	105.72	105.02	108.52	105.17	106.15	103.73	106.37	107.92	103.8	106.59	106.57	105.63	104.52	107.92	107.39	107.48	106.12	107.03	105.36	106.2	106.57	103.81	106.89	107.95
105.84	107.46	105.81	106.69	104.12	107.01	107.58	105.9	105.26	105.44	105.46	104.48	106.46	104.58	105.98	108.08	104.82	107.81	107.21	106.6	108.26	107.25	108	107.45	104.65	108.36	106.44	107.24	105.32	107.03	105.24	107.84	106.66	106.18	107.76	105.77	106.57	106.05	105.96	108.75	106.09	105.53	106.93	106.37	107.79	107.35	105.46	106.22	105.31	105.58
98.953	98.484	100.3	97.358	99.084	99.022	98.916	99.709	98.622	97.813	98.731	101	100.69	99.366	97.013	97.042	98.539	96.462	98.785	98.22	100.39	96.962	97.284	98.654	98.426	99.109	100.33	99.115	98.511	100.76	100.11	100.68	99.951	99.362	99	98.474	99.621	100.71	97.157	100.04	100.81	101.55	98.779	100.58	95.757	97.645	101.22	97.574	98.561	101.07
98.203	98.418	96.447	100.79	97.588	97.662	98.199	99.668	95.909	98.874	98.937	97.505	97.311	98.857	98.345	98.058	98.476	100.48	97.024	99.014	99.479	98.581	99.737	98.461	100.19	98.656	97.432	98.813	98.42	97.548	99.007	97.619	99.745	97.298	99.159	96.843	99.633	97.351	98.868	97.046	98.343	98.496	96.616	98.852	98.914	98.522	99.391	99.733	98.27	96.333
107.75	107.44	106.52	106.39	107.63	107.03	108.18	105.65	105.79	106.65	108.38	106.54	106.95	107.48	106.14	105.45	105.49	105.92	109.05	106.93	106.66	106.24	108.71	106.59	107.69	106.78	105.47	107.32	107.1	108.87	107.61	103.7	106.13	107.03	103.76	108.54	107.71	106.22	104.72	109.2	106.78	106.29	106.4	105.06	104.2	105.83	103.8	107.41	105.9	108.45
99.762	101.23	101.24	100.1	100.44	97.912	101.38	100.25	101.2	100.15	101.02	101.99	101.82	102.07	101.01	101.81	102.53	98.949	102.08	98.941	101.6	100.42	99.305	99.247	100.71	100.32	100.12	101.33	103.04	101.63	99.748	101.36	102.68	101.59	100.42	100.92	99.469	99.723	103.03	101.39	101.43	100.7	101.07	99.675	99.893	96.913	100.76	100.95	98.92	100.89
100.69	100.85	102.25	105.25	104.06	102.48	103.18	102.94	104.39	103.4	104.47	100.47	103.98	101.86	105.07	101.46	101.47	102.2	104.09	100.98	103.18	101.4	105.44	101.29	100.14	103.34	102.53	101.6	102.9	104.62	102.67	104.03	102.67	102.96	104.96	101.42	104.38	101.85	100.12	103.7	102.75	103.49	103.3	101.75	101.12	102.71	103.28	101.93	101.72	103.25
105.61	104.5	107.7	106.41	106.4	106.96	105.61	104.23	104.86	105.64	107.22	107.03	105.81	105.79	105.17	106.92	105.31	104.22	103.81	105.57	106.7	106.04	102.6	105.6	107.23	105.47	105.01	104.36	106.55	104.6	106.3	107.76	105.72	105.29	105.61	103.5	106.33	106.6	107.64	106.13	105.63	105.62	108.87	105.23	107.97	104.08	105.59	106.42	104.04	106.05
107.42	106.34	106.77	104.46	109	108.14	104.47	106.37	107.28	107.36	108.17	105.76	108.13	105.82	105.46	107.72	107.75	106.53	106.21	105.78	105.96	106.98	107.39	105.68	109.03	107.68	103.97	107.46	106.64	106.97	106.18	105.41	105.89	106.74	106.16	107.63	107.4	105.6	105.6	105.2	104.29	105.52	107.9	105.02	107.75	105.56	108.02	105.07	104.34	105.57
107.86	104.03	106.45	106.11	105.75	103.71	107.12	103.54	104.79	106.55	105.05	105.15	105.55	104.91	105.43	105.66	105.14	106.93	105.28	105.77	105.69	105.78	105.87	104.97	105.55	105.63	105.29	106.28	105.86	106.06	107.44	106.54	104.42	107.61	104.19	107.84	104.95	104.05	107.29	107.31	106.1	104.77	106.37	105.9	104.65	107.09	103.26	105.65	106.97	106.81
105.75	105.3	105.02	105.59	107.35	106.52	104.25	106.81	106.92	107.23	107.7	107.16	106.23	105.61	105.66	106.92	105.56	106.09	106.46	105.04	106.19	109.1	110.42	106.23	107.85	106.66	105.19	106.85	106.56	107.66	104.82	106.8	105.73	108.21	105.06	105.81	105.61	106.73	107.42	108.44	106.51	105.1	107.98	107.72	107.93	107.22	106.76	106.1	107.27	106.09
98.836	98.998	99.661	98.433	95.549	98.557	98.686	97.525	98.218	97.447	99.911	97.288	99.087	97.497	96.379	96.901	97.393	99.835	96.187	98.72	97.183	97.878	98.756	97.032	98.433	98.388	97.981	96.126	98.201	98.832	96.612	98.61	97.007	96.57	99.294	100.02	96.887	98.268	98.487	97.08	95.912	97.733	97.266	99.613	96.478	97.843	97.452	99.323	97.82	97.865
106.79	106.24	104.84	104.87	106.1	102.97	107.38	105.56	107.79	103.69	105.57	106.1	105.76	106.89	103.51	106.52	107.54	105.05	103.66	106.92	107.72	105.8	105.3	105.71	105.1	104.94	103.87	105.92	105.84	105.53	104.46	104.15	105.67	105.83	106.2	105.68	108.48	104.26	105.98	106.27	103.05	104.48	104.52	105.87	104.81	105.26	107.75	107.49	105.02	104.66
109.53	107.69	107.19	110.31	109.93	107.87	108.18	108.34	106.48	108.84	109.56	108.74	108.19	108.24	107.61	106.46	108.77	106.17	107.33	108.64	106.69	107.13	107.07	107.82	107.48	106.48	108.18	107.09	106.23	106.45	110.73	107.65	109.99	108.32	106.94	107.41	107.06	107.98	105.03	107.35	107.54	107.91	108.05	106.79	108.45	108.67	106.57	111	106.84	109.27
99.033	98.674	97.448	98.715	100.1	99.47	98.398	99.869	97.515	98.722	100.02	98.854	99.232	100.81	98.207	100.05	98.798	97.733	99.635	99.075	99.34	97.487	97.14	99.478	98.322	100.13	98.749	99.544	99.127	97.839	99.509	98.196	98.019	98.093	97.224	98.517	98.9	98.247	98.37	98.599	96.487	99.523	99.316	98.384	99.346	96.935	101.71	99.725	97.979	99.496
108.31	108.9	109.04	106.4	109.06	108.37	106.95	107	107.96	108.24	109.33	107.59	110.21	108.61	109.29	107.96	107.59	107.82	107.87	107.79	109.78	108.28	108.4	109.03	109.5	107.97	106.7	108.4	108.9	108.87	110.07	106.28	109.73	109.79	109.12	108.61	110.09	108.91	106.26	109.48	105.74	108.28	109.45	109.15	108.5	107.11	104.87	107.3	108.03	108.45
100.7	99.172	99.941	100.89	101.21	100.19	99.541	99.703	99.498	100.63	101.9	102.52	98.861	101.29	99.224	101.39	100.9	99.359	101.5	101.43	102.69	105.06	100.81	101.27	101.19	101.38	99.839	100.39	99.923	101.07	97.461	101.2	100.45	100.06	103.42	101.26	100.2	99.841	99.126	99.942	100.01	99.223	102.91	100.18	100.04	101.81	102.92	100.72	101.23	99.239
105.33	105.07	105.32	106.59	105.51	104.11	104.63	105.78	106.16	104.88	105.41	105.58	105.15	104.78	105.35	106.82	105.62	106.01	105.94	106.05	107.21	105.55	105.61	106.05	104.67	104.45	103.87	104.82	106.3	105.44	105.68	106.05	105.53	107.48	105.64	106.98	108.16	106.97	107.05	105.53	104.96	106.15	106	107.31	105.51	104.55	106.73	105.21	107.02	106.2
95.359	98.05	98.761	97.661	97.09	99.951	99.035	97.784	98.461	100.37	97.816	97.75	97.393	98.47	99.188	97.25	97.176	97.619	99.746	98.529	98.695	98.439	98.713	99.179	95.043	98.125	98.099	97.326	100.27	98.243	99.476	98.633	96.197	100.75	99.448	97.776	100.04	98.328	96.966	97.369	97.504	98.064	100.88	98.804	99.741	99.307	98.552	99.123	98.748	98.736
105.46	103.38	106.4	107.35	108.01	106.44	105.73	104.22	109.42	105.62	107.22	108.02	105.29	105.79	104.98	107.67	106.93	107.23	106.65	106.81	106.05	106.27	105.76	105.7	105.68	107.01	105.62	109.14	106.16	105.25	105.57	106.98	106.14	105.75	105.61	107.66	107.52	108.77	104.58	106.59	107.21	106.25	106.21	107.22	105.81	107.25	103.63	105.69	106.7	105.93
105.78	108.15	107.75	104.18	105.47	104.66	107.13	106.12	106.58	107.56	106.95	107.08	107.34	109.32	105.62	105.77	106.6	107	106.49	106.94	107.81	104.87	108.46	107.72	105.92	105.76	105.81	108.27	106.65	103.97	106.27	108.67	104.24	105.46	107.03	107.1	109.14	108.18	108.77	106.62	106.52	105.04	107.63	107.61	107.47	104.81	106.55	106.12	105.58	106.65
107.22	105.83	105.35	107.05	102.57	104.47	106.61	106.16	104.99	103.37	104.1	106.18	104.78	103.79	105.8	106.42	107.46	104.36	107.7	105.45	105.56	106.04	105.38	105.22	105.53	106.39	106.62	105.18	104.63	105.64	107.69	105.45	103.26	104.11	107.18	105.81	106.65	106.15	104.51	105.75	106.92	104.45	106.32	106.04	104.85	105.08	106.31	103.19	105.45	103.76
107.15	109.53	111.46	111.3	110.08	108.81	106.29	106.71	109.27	107.24	107.41	106.5	109.5	107.01	105.07	110.25	111.11	108.23	107.89	107.47	107.92	107.42	108.23	106.13	108.06	108.52	110.05	108.35	106.46	108.7	106.6	107.69	107.78	109.48	108.32	107.56	107.46	108.94	107.39	109.25	110.01	107.06	107.58	109.55	110.91	108.07	108.64	109.15	108.04	107.13
109.6	106.41	110.23	108.77	108.72	107.76	108.55	108.17	107.21	108.96	107.05	111.1	107.97	107.45	107.72	108.68	108.61	108.34	110.29	108.34	106.55	107.5	109.06	107.04	106.05	107.15	106.93	107.62	107.8	106.22	106.91	108.48	107.69	110.52	107.32	107	107.03	107.14	107.24	106.93	107.09	107.97	105.24	107.09	107.54	108.18	108.33	107.56	109.71	105.92
103.83	107.24	106.54	109.32	105.42	108.46	105.48	105.67	105.6	105.02	106.04	105.8	106.84	107.85	108.58	106.26	106.36	107.37	107.3	104.31	105.68	106.25	106.36	108.29	106.66	104.82	106.53	106.14	106.55	106.56	105.75	106.66	105.67	106	105.11	105.37	104.26	107.04	104.95	107.73	106.68	108.5	108.38	106.75	105.89	109.16	105.98	106.72	105.86	106.46
107.16	105.45	105.41	104.53	106.08	104.55	106.73	107.41	105.52	105.69	105.82	105.64	104.41	104.74	104.57	101.95	104.64	103.92	103.2	105.27	106	103.88	107.07	103.13	106.13	104.96	106.52	104.92	104.32	105.58	107.96	103.83	105	104.92	104.75	104.02	106.96	104.45	104.31	106.87	104.08	104.18	107.24	105.63	105.59	105.08	105.93	104.4	105.71	106.81
106.17	105.27	107.71	106.28	107.67	104.96	105.84	108.5	104.21	110.82	106.18	106.89	106.76	106.57	107.13	106.27	105.3	104.48	106.98	107.59	109.04	105.41	106.51	108.54	107.63	105.84	105.43	106.2	105.49	108.52	106.16	107.54	106.81	105.61	106.76	106.96	106.36	109.28	108.74	105.61	107.52	106.73	106.06	105.88	109.13	107.81	104.72	106.66	107.83	106.57
99.687	100.67	102.42	100.68	100.32	101.03	101.02	102.32	101.25	98.003	100.68	102.69	100.35	101.19	101.01	103.22	99.158	101.21	100	102.15	98.832	100.48	101.73	102.35	100.33	101.26	100.99	101.91	101.84	100.8	101.7	99.766	102.25	100.76	101.9	103.06	100.55	101.22	100.32	100.66	98.295	102.51	103.69	101.42	102.11	101.69	97.858	101.38	101.91	99.847
108.82	107.37	110.7	106.58	108.18	108.34	106.66	106.06	106.81	108.19	108.64	105.76	107.23	106.92	107.11	109.01	105.78	107.12	106.9	106.2	107.96	105.58	109.81	108.06	104.92	107.67	107.86	106.98	108.66	108.09	107.04	108.47	108.13	108.66	106.21	109.51	108.05	105.83	106.75	108.68	108.97	108.45	107.79	106.21	108.88	108.68	106.08	109.48	107.92	106.1
107.65	107.35	107.79	109.32	105.63	108.02	107.9	106.54	107.61	107.15	107.88	105.53	108.06	105.23	106.48	107.29	108.36	106.79	107.49	107.11	107.48	107.79	106.54	107.97	105.84	107.56	109.3	108.89	110.12	107.46	105.39	109.03	107.57	108.39	108.95	107.32	108.48	108.25	106.24	107.89	108.03	109.1	108.47	108.43	108.11	108.72	108.44	107.46	108.25	106.4
105.78	106.19	106.32	103.51	106.25	105.62	105.44	105.02	106.11	104.9	105.47	106.53	103.95	106.31	105.39	104.89	106.1	106.45	104.77	106.49	105.54	105.61	103.66	106.4	105.11	104.85	103.48	104.65	104.8	105.36	105.1	105.78	106.65	104.12	105.05	106.7	106.2	106.24	105.35	107.91	106.32	105.35	105.36	106.01	103.94	106.15	104.37	104.58	105.27	108.29
108.35	109.66	108.8	108.08	106.82	106.8	109.46	108.17	108.65	107.76	109.66	108.27	105.93	108.07	108.57	107.53	108.11	108.25	108.27	109.77	108.51	108.56	107.8	107.58	108.47	110.77	107.41	108.54	109.04	108.77	107.17	106.25	105.97	108.91	106.71	105.24	108.09	110.62	109.15	108.64	107.69	106.87	107.66	107.25	106.26	108.3	108.77	111.27	108.81	107.41
104.51	105.67	105.94	107.12	104.44	106.51	104.76	106.95	107.44	107.66	107.4	106.46	103.71	104.43	105.95	104.48	106.29	104.54	106.09	103.98	105.35	105.47	105.46	104.54	104.22	104.24	105.81	105.41	106.11	104.78	106.99	106.06	107.07	109.45	105.25	105.02	104.53	104.87	107.28	107.18	106.09	103.93	106.08	105.36	105.79	107.09	105.94	106.6	105.43	105.21
105.18	107.23	106.94	105.79	107.45	106.07	106.42	104.69	104.73	105.22	105.62	106.87	105.05	106.12	107.34	107.64	104.77	104.77	106.78	105.83	106.72	107.14	105.07	105.71	104.4	105.14	103.03	106.64	108.27	105.06	108.68	104.71	107.22	105.7	106.78	102.62	106.78	107.4	104.96	105.5	105.58	105.06	106.92	105.03	106.93	103.8	107.86	104.92	106.64	106.22
103.64	103.73	102.22	102.72	101.05	101.12	101.25	104.32	101	103.49	103.07	103.3	103.76	103.63	103.8	105	103.72	102.56	102.62	102.27	104.18	101.61	104.68	103.67	102.29	103.52	102.03	100.66	103.34	101.42	103.35	102.69	104.43	104.36	105.94	103.13	104.47	105.61	103.55	102.67	101.65	102.64	102.18	103.62	104.78	103.81	106.32	102.72	102.81	103.22
98.443	103.83	101.73	100.18	101.78	100.95	102.33	98.55	100.06	99.554	100.54	98.626	100.07	99.217	100.14	100.86	100.33	100.74	101.1	100.43	101.19	101.13	101.84	100.16	102.11	101.15	103.63	101.88	102.41	100.82	101.08	98.763	100.9	100.74	101.37	100.8	100.83	101.83	99.61	101.35	100.63	101.39	100.41	100.76	98.306	101.02	101.7	100.43	100.42	100.88
102.13	100.83	101.21	100.51	100.9	102.11	101.7	100.03	100.22	102.27	101.07	99.355	101.97	98.898	99.751	101.2	101.08	100.43	100.57	101.76	101.06	98.391	101.07	100.38	101.76	100.69	100.65	100.92	98.08	101.49	102.4	100.02	103.2	99.456	101.45	101.9	98.754	102.02	103.45	101.39	99.325	100.17	100.72	101.91	102.8	101.41	99.726	100.39	101.49	100.2
106.79	104.37	105.27	106.31	105.95	105.21	104.44	108.42	107.63	107.96	108.12	104.75	106.39	106.71	105.82	106.3	106.26	104.07	106.03	104.5	104.36	103.69	105.29	106.43	105.47	107.1	106.34	103.53	105.51	104.81	102.41	105.42	103.96	105.34	105.65	105.75	105.85	108.12	104.93	105.5	106.64	107.04	106.93	107.06	106.02	105.9	105.25	106.55	106.1	106.6
107.5	108.54	105.34	106.5	106.14	106	105.18	106.38	104.14	106.41	107.66	106.83	107.05	106.23	106.15	107.63	106.5	106.95	104.56	105.4	106.13	108.05	107.48	104.97	104.79	105.81	107	106.4	107.45	102.31	105.03	107.56	106.13	105.27	104.74	105.29	106.24	106.76	104.55	105.01	104.94	106.63	107.98	107.08	105.8	104.87	104.65	105.95	108.13	103.76
99.379	97.85	100.18	97.049	100.96	99.536	99.493	98.354	98.301	97.428	100.35	97.548	99.411	97.716	98.203	98.077	97.873	99.802	99.893	98.102	100.05	97.386	98.93	98.921	98.353	100.01	99.617	96.816	97.885	99.279	98.793	98.071	99.208	99.391	99.356	99.289	98.352	97.743	100.31	97.513	99.077	99.722	97.446	98.698	99.159	97.851	98.405	99.177	98.803	99.756
102.82	104.04	104.97	108.39	102.94	107.48	105.66	106	104.71	103.28	104.77	104.68	107.38	105.1	108.64	106.51	104.57	107.23	105.9	105.92	105.39	105.09	104.42	103.93	104.64	104.15	106.15	105.77	106.03	105.48	102.39	106.29	105.3	106.09	104.68	104.69	105.66	107.14	105.96	106.29	106.08	104.48	104.2	107.77	103.64	104.5	104.51	104.51	105.53	104.72
106.83	106.23	108.06	106.87	105.41	105.38	106.45	107.09	105.93	106.57	107.27	104.42	107.02	106.66	106.32	105.21	106.36	104.73	105.89	106.82	109.06	105.59	108.25	107.13	106.49	105.96	105.67	107.08	106.13	105.49	103.58	108.35	107.26	107.59	104.89	105.6	106.51	106.59	106.2	106.03	109.54	107.96	106	106.1	104.81	107.31	105.77	107.29	107.22	106.59
107.13	105.14	105.12	105.72	105.32	103.87	104.47	107.82	106.16	105.44	104.53	105.98	106.65	104.71	105.27	107.85	106.74	105.22	105.75	103.79	105.57	106.55	105.77	106.38	105.78	105.53	105.94	105.51	105.77	104.52	107.07	104.41	104.99	104.56	104.86	105.06	106.23	107.57	106.04	108.05	104.37	104.45	107.5	106.01	106.56	106	107.29	106.22	104.98	108.64
98.688	97.631	98.388	96.71	98.103	99.623	97.134	100.1	96.265	100.19	99.963	95.862	97.685	98.561	98.996	98.159	99.161	99.283	98.53	97.022	100.9	98.294	98.373	97.276	98.26	96.942	99.129	98.881	97.36	100.6	99.967	98.504	99.408	99.804	98.318	100.21	100.08	99.315	99.822	100.27	100.52	98.837	98.783	98.828	99	97.613	98.909	100.71	100.73	101.35
107.29	106.72	106.73	107.88	105.13	106.16	107	106.57	108.01	105.14	105.81	104.77	106.12	105.38	108.48	104.58	105.68	109.39	108.21	103.89	107.12	106.95	106.48	105.89	105.42	109.66	106.19	106.47	105.32	106.59	106.32	104.04	108.56	106.62	106.98	107.2	106.84	106.11	107.78	106.21	106.79	105.21	106.16	106.78	107.69	106.56	106.25	105.54	108.02	104.64
108.26	105.26	102.03	104.49	104.73	105.41	103.36	106.46	105.22	105.15	105.59	103.07	106.83	107.38	103.06	106.54	106.24	106.02	104.34	106.32	103.13	106.22	105.28	105.84	104.39	105.44	106.54	105.78	105.25	104.4	106.35	106.28	105.51	102.65	105.5	105.45	104.9	105	106.93	104.83	106.31	104.5	105.73	105.29	106.57	103.87	106.27	105.1	104.99	103.56
111.14	110.5	110.5	111.03	108.78	108.55	110.56	111.3	110.66	109.98	111.09	112.14	108.71	111.71	112.6	109.33	111.04	110.69	111.85	108.89	111.83	109.34	112.85	110.38	110.35	109.25	108.88	110.18	108.75	110.71	111.8	109.63	111.27	110.33	111.32	107.95	108.45	110.2	107.74	110.48	111.54	109.29	112.59	111.74	111.32	110.7	109.2	112.82	112.34	112.73
106.19	104.37	106.38	107.13	104.27	104.51	106.36	105.99	105.96	105.54	105.47	105.31	105.09	106.21	107.07	107.02	106.88	105.33	107.41	105.8	105.57	105.1	107.44	106.55	106.44	106.41	104.86	105.5	105.06	105.98	106.82	105.85	105.57	106.76	106.44	103.73	105.25	103.69	105.72	106.87	105.44	104.32	107.01	106.09	108.43	104.26	105.54	103.57	104.41	105.78
99.071	98.572	98.248	97.632	98.874	95.876	97.422	97.625	97.138	98.348	97.503	99.432	97.709	97.233	98.704	98.222	97.257	96.395	97.611	98.418	98.345	99.777	98.655	98.255	96.156	96.169	97.137	97.975	97.566	99.243	96.282	97.348	99.77	99.236	97.653	95.5	98.824	101.93	97.567	96.415	98.916	97.254	97.38	97.722	96.457	95.623	96.714	97.99	96.075	98.351
106.26	105.03	104.79	106.47	105.93	106.36	105.83	105.58	104.92	103.75	105.42	103.03	104.88	104.38	105.22	104.92	105.19	105.78	106.69	105.77	105.71	104.43	105.26	106.71	106.36	105.7	107.24	104.84	104.8	107.52	105.25	106.94	105.67	104.83	106.35	106.55	106.35	106.23	105.19	106.24	105.61	105.01	107.69	105.22	104.75	105.88	105.12	106.01	104.61	107.86
100.36	103.18	99.231	101.44	99.903	102.34	102.43	102.84	100.67	101.31	101.49	99.497	98.88	102.47	100.59	102.93	103.91	101.8	102.23	100.54	100.72	101.15	101.44	101.91	99.487	103.09	99.424	100.46	101.44	100.9	100.46	98.67	101.24	99.736	102.58	99.658	100.34	99.595	102.06	100.36	102.45	101.66	100.43	100.02	100.09	101.16	100.02	100.06	101.64	102.92
107.85	108.17	108.44	107.22	107.54	107.41	106.24	108.2	107.28	107.71	107.27	109.16	107.23	106.04	107.5	108.03	105.66	107.55	108.54	109.93	109.2	107.01	107.99	107.15	110.61	108.14	107.94	110.17	109.03	108.99	106.57	107.35	108.03	107.94	108.15	107.77	108.25	108.2	109.01	106.02	104.94	107.37	108.82	108.64	106.49	108.23	106.75	109.04	106.3	108.85
100.98	103.07	99.512	101.23	101.44	101.98	100.03	101.87	100.57	100.44	100.85	99.766	101.51	98.956	100.77	101.72	101.55	102.49	102.91	100.29	102.01	100.21	101.87	100.35	100.18	99.619	103.47	102.37	101.1	100.81	101.73	98.978	102.17	100.76	100.62	101.14	99.48	100.68	101.65	99.06	98.989	100.63	101.73	99.603	100.93	101.81	99	101.29	100.27	98.787
107.07	108.23	106.73	108.47	105.9	105.97	107.02	108.3	107.89	107.81	106.07	108.2	105.82	104.8	105.67	104.97	108.21	109.07	105.92	106.81	106.26	107.36	108.68	107.33	105.92	105.53	106.04	106.85	108.77	106.86	105.95	107.5	105.4	107	107.42	104.74	107.74	108.01	106.78	106.43	105.65	105.97	106.64	108.41	106.78	105.37	108.29	105.51	106.95	107.83
98.792	99.983	98.906	98.11	99.039	98.332	99.47	100.5	96.218	97.38	100.32	98.99	98.722	96.224	98.223	95.689	98.4	98.296	97.906	101.63	99.088	98.533	100.98	98.768	98.706	99.256	97.4	99.427	98.096	99.162	99.576	98.442	99.053	99.352	99.557	98.449	97.584	96.52	99.131	99.249	98.041	100.56	99.702	98.537	98.543	95.958	98.593	97.626	100.66	98.371
102.4	103.67	105.52	105.27	103.56	107.48	105.41	104.33	106.44	104.73	105.1	105.24	106.98	106.73	106.01	104.1	104.05	105.2	103.98	106.24	106.9	105.5	106.37	104.91	106.64	105.18	105.48	107.07	104.69	106.09	106.03	106.55	105.21	106.51	103.36	106.28	107.9	104.14	105.46	106.54	105.55	105.81	107.33	105.47	105.68	105.94	104.77	107.18	105.42	104.07
104.4	106.85	106.51	105.41	106.62	106.62	106.26	105.94	106.3	106.63	106.11	104.49	104.12	103.93	106.14	106.29	105.23	105.45	105.23	105.26	107.22	105.94	107.09	108.15	105.53	105.72	104.18	106.27	104.75	105.79	104.53	105.41	103.56	107.03	105.82	106.95	107.67	104.78	104.86	105.39	107.16	103.1	106.72	106.17	104.77	106.36	104.42	106.34	106.65	106.71
104.06	109.88	106.56	104.83	106.24	107.11	107.73	105.76	105.63	105.16	104.8	105.37	105.61	107.32	105.23	102.09	103.3	106.04	105.54	104.44	104.6	104.29	104.13	107.45	104.39	107.52	104.75	105.07	105.17	104.39	104.41	107.82	104.21	106.46	104.44	106.43	105.75	104.76	105.85	104.79	105.09	107.33	106.46	105.33	106.17	104.44	106.44	104.9	105.99	104.79
98.515	100.83	100.47	102.59	102.96	100.85	99.268	98.981	101.24	99.455	100.73	100.37	99.436	102.44	99.593	101.92	100.35	100.01	100.99	101.73	101.21	102.53	100.27	100.99	100.14	101.65	100.17	101.11	101.6	101.7	98.797	100.65	100.01	100.67	100.83	99.174	103.5	100.97	97.92	101.36	100.14	101.4	99.513	101	100.2	102.02	99.698	101.28	97.881	99.557
105.69	103.39	106.54	106.44	107.3	108.33	106.58	105.23	106.27	104.88	103.76	102.35	105.12	105.41	104.92	105.39	107.43	104.47	105.17	104.88	105.14	105.58	105.34	104.08	106.08	106.43	105.29	106.71	106.74	105.97	106.42	106.76	105.67	104.57	103.7	103.79	105.74	106.26	106.5	104.08	105.35	106.13	104.7	104.64	104.73	105.19	104.79	104.8	105.29	104.72
104.31	106.63	106.74	105.6	105.23	105.59	105.98	105.8	105.98	106.19	105.95	105.68	106.62	104.67	106.57	106.41	106.99	106.72	104.95	106.19	105.67	106.91	103.05	107.51	102.43	106.67	107.18	109.47	105.71	104.58	103.8	105.12	104.46	103.83	105.01	104.14	104.96	106.08	107.09	104.86	104.88	105.96	106.26	106.04	105.18	105.03	103.65	106.31	104.98	105.12
106.82	107.69	104.63	108.28	107.05	104.91	106.74	107.77	107.03	106.98	106.93	107.02	106.44	106.07	107.45	108.89	105.15	104.51	105.55	108.36	106.49	107.93	107.06	106.28	105.36	106.16	105.81	107.15	106.99	108.58	108.51	105.72	105.12	107.91	106.03	107.12	105.31	106.96	107.74	105.98	106.38	107.56	106.62	107.76	107.34	103.9	107.88	108.06	106.3	105.74
109.21	110.56	107.75	107.49	110.91	109.91	107.78	108.48	108.02	108.67	108.62	107.93	106.9	109.53	106.44	109.19	108.14	107.3	108.56	107.75	109.5	110.22	107.99	107.62	107.15	107.25	108.96	108.21	108.08	108.93	108.42	107.95	106.86	107.37	109.36	106.88	107.55	108.34	108.57	109.99	106.91	110.27	108.19	108.61	109.12	108.15	107.45	106.87	108.82	106.39
108.85	109.11	106.95	108.39	106.6	108.11	106.82	106.62	107.95	107.99	108.49	109.88	107.6	107.94	110.79	108.59	108.11	108.2	107.64	107.39	107.91	107.12	110.9	106.51	109.71	108.88	108.39	106.6	105.77	108.87	107.36	108.31	107.26	107.39	107.05	107.13	108.46	107.03	109.67	109.02	110.34	106.26	109.01	107.52	108.99	110.19	107.46	108.78	107.22	108.49
107.73	107.77	107.26	106.86	108.16	108.37	108.42	108.22	107.83	107.16	108.76	108.23	105	109.3	107.06	106.99	108.22	107.77	109.31	107.52	107.59	106.69	106.8	107.96	106.44	106.56	109.97	105.66	107.3	108.95	107.84	108.74	105.25	107.47	108.82	107.3	105.81	107.24	110.29	107.76	107.78	107.35	108	109.05	109.19	106.04	107.72	105.44	109.78	108.12
108.97	108.99	107.15	107.34	109.29	107.31	108.26	110.04	109.3	104.96	107.63	107.38	109.51	107.15	109.01	109.29	106.52	107.93	106.02	110.6	105.86	104.89	106.86	105.97	107.2	107.52	106.38	109.29	110.43	109	108.98	107.4	107.17	109.66	107.36	108.15	109.32	109.05	107.8	106.49	107.67	108.58	111.66	108.09	107.46	106.2	106.99	108.14	108.95	109.92
106.32	106.55	108	107.67	109.34	109.44	105.95	105.89	110.58	108.08	109.32	108.83	108.13	108.27	109.72	109.9	107.21	105.97	106.14	108.69	108.31	109.81	106.53	110.14	108.12	109.06	110.56	107.25	107.62	110.74	106.87	107.93	109.3	109.61	106.6	108.68	110.17	106.62	107.45	107.18	108.25	108.78	109.27	108.74	108.97	108.62	111.16	109.48	107.66	108.95
98.597	96.167	98.314	98.186	99.541	99.185	99.9	98.528	99.158	97.74	97.694	96.134	97.671	99.109	97.334	98.871	98.938	98.038	99.19	97.874	97.39	97.479	98.675	97.184	98.526	99.825	97.538	98.24	96.033	98.13	97.398	96.564	97.867	96.863	97.356	94.972	96.708	100.34	97.331	98.238	98.379	98.931	99.723	97.285	96.929	99.588	100.94	97.134	97.507	97.225
107.03	106.3	104.62	104.68	105.34	105.68	106.17	103.69	106.49	108.22	106.29	105.66	105.11	106.12	108.12	105.24	104.65	104.68	104.21	106.15	108.42	105.87	105.48	104.1	104.97	107.05	103.31	106.17	103.54	105.14	107.32	106.44	106.21	105.85	105.96	106.35	104.36	107.03	107.25	104.07	105.38	104.94	104.82	107.62	106.79	105.7	106.79	107.05	106.14	104.19
102.68	101.1	99.799	100.17	98.891	99.268	101.27	101.81	97.296	101.53	101.99	102.13	100.39	99.699	100.69	100.24	100.23	100.29	99.939	97.462	99.203	100.64	100.47	99.951	100.46	99.97	102.28	99.38	99.561	100.01	99.565	100.4	100.61	100.5	99.138	99.198	101.71	100.31	98.983	103.29	97.534	98.951	99.773	100.72	99.527	99.702	100.87	96.947	98.367	102.07
106.01	105.11	107.59	106.44	104.41	103.63	103.91	104.88	106.38	104.85	104.36	106.22	106.39	104.79	103.64	106.4	106.07	104.21	107.94	106.67	106.74	104.41	104.46	104.81	104.2	104.45	106.34	105.43	106.49	106.49	106.73	106.06	105.12	107.09	104.42	103.55	103.97	107.85	106.18	106.11	102.17	106.92	103.86	105.18	103.77	106.64	103.43	104.37	102.84	106.98
103.22	106.53	103.9	105.14	106.85	102.5	106.79	106.97	104.68	104.96	105.65	105.5	106.14	106.69	107	105.64	107.25	106.06	107.35	106.68	107.17	105.96	106.22	106.26	104.98	103.91	105.53	105.14	103.71	104.62	106.79	104.94	105.82	107.2	106.88	102.8	105.85	104.84	103.79	104.55	107.78	105.75	104.34	106.84	105	106.89	103.1	104.08	104.76	106.65
107.56	104.89	104.6	106.66	105.81	105.41	106.65	105.61	105.18	106.52	105.26	105.93	105.34	106.89	105.07	104.87	105.61	106.48	107.41	107.01	104.37	104.9	107.09	107.23	105.46	107.02	104.14	106.52	105.95	106.15	104.03	105.18	106.02	106.34	105.95	106.19	106.23	104.43	105.38	105.79	106.15	107.33	102.47	105.95	103.94	105.89	105.52	106.07	106.11	107.33
107.56	105.37	105.64	104.62	109.24	106.27	106.58	107.92	106.04	105.62	106.89	106.79	107.36	106.67	105.31	106.56	106.24	109.03	107.19	104.83	105.47	106.31	104.28	104.11	105.86	106.33	108.82	105.98	104.99	106.15	105.09	106.14	108.4	106.19	107	105.85	105.04	106.1	105.33	107.17	108.18	107.84	105.64	107.77	107	108.73	106.72	106.59	104.37	103.46
97.376	97.622	96.799	98.902	99.913	98.586	97.795	95.946	98.556	99.013	99.618	97.44	97.312	96.397	97.889	100.65	98.13	96.169	96.847	99.475	97.204	99.122	100.12	97.938	97.221	97.07	97.502	99.74	96.602	98.057	98.7	97.914	100.75	97.863	99.067	97.751	97.244	98.983	96.896	97.604	99.633	97.028	98.717	96.74	97.236	98.727	97.501	99.227	99.258	99.626
97.204	99.299	100.7	99.864	97.408	99.214	98.866	100.05	98.121	98.097	100.98	99.265	98.654	98.207	97.745	99.874	97.25	97.237	99.438	101.64	97.799	100.26	98.401	100.06	97.059	101.35	98.888	96.679	99.705	95.757	99.922	101.58	98.361	98.628	99.298	99.186	96.485	99.768	99.505	100.74	100.94	97.292	98.611	98.259	97.057	98.551	98.436	96.63	98.172	99.012
103.51	102.45	105.41	105.81	105.04	106.96	106.27	107.41	104.81	104.61	104.95	105.03	105.69	105.41	104.66	105.34	103.9	102.59	106.39	105.29	103.17	103.87	102.89	105.77	107.91	106.79	106.01	103.48	104.77	107.14	104.5	107.95	104.67	105.52	106.12	103.9	106.88	106.14	105.24	106.43	105.02	105.24	105.5	105.97	105.35	104.34	105.15	106.15	106.42	106.34
108.23	106.18	105.61	106.36	105.75	106.39	105.88	106.85	105.54	107.55	105.79	104.94	105.9	105.66	107.23	107.2	108.35	105.29	107.45	106.28	105.05	105.94	104.68	104.88	108.24	105.27	105.58	105.12	105.17	105.81	105.29	104	105.87	104.16	104.72	105.76	105.93	106.72	106.46	106.26	105.92	106.35	106.83	106.36	105.33	104.51	106.01	106.15	104.68	105
103.42	107.6	106.95	104.32	106.98	105.73	105.81	106.66	106.25	105.73	107.71	107.12	106.43	106.04	105.29	106.55	104.4	104.82	104.17	106.37	106.42	106.97	108.79	103.5	108.8	104.49	105.95	109.5	103.36	105.35	107.08	104.62	107.28	107.1	103.73	106.87	103.94	104.46	105.27	105.48	105.86	104.52	106.92	107.03	107.24	107.34	106.59	106.29	105.43	104.66
98.263	100.1	100.28	98.923	99.683	98.684	102.01	101.65	102.55	101.65	100.68	100.04	100.03	99.827	99.995	97.957	98.655	101.58	98.856	100.27	99.441	98.086	100.14	100.46	100.88	101.54	96.104	100.87	100.89	99.9	101.07	100.47	98.612	100.66	99.498	99.879	101.83	100.28	99.66	99.879	100.14	100.25	100.01	102.73	101.49	100.15	97.945	99.886	99.723	101.29
109.35	107.58	111.26	108.99	109.16	106.81	108.94	108.59	108.94	108.87	111.32	109.63	111.07	109.16	107.43	107.02	111.08	107.78	106.65	109.32	108.95	106.25	109.08	109.18	109.35	107.14	107.17	109.89	110.32	110.18	107.18	106.01	108.29	110.08	110.84	106.97	108.79	109.93	107.03	109.46	108.93	105.63	108.02	108.61	108.12	107.74	106.2	110.46	109.08	109.08
98.67	98.764	98.821	99.51	100.34	98.156	100.45	97.797	98.432	98.556	97.874	96.896	96.956	98.935	98.215	96.91	97.993	96.964	97.501	96.265	97.854	96.885	96.36	97.093	99.218	98.857	96.856	97.874	97.207	95.179	99.164	100.77	98.956	98.105	99.088	98.842	98.769	96.982	98.761	98.226	97.876	97.031	100.22	96.733	98.226	98.631	98.162	97.076	96.267	99.006
108.68	106.93	105.99	109.85	105.69	106.38	107.17	109.87	106.83	108.7	106.32	107.83	109.41	108.96	108.33	106.68	107	108.88	108.83	108.16	110.23	107.26	105.49	108.86	108.34	106.03	108.06	105.99	110.42	109.37	106.97	107.56	108.73	108.58	108.14	107.25	106.45	106.08	108.23	109.38	107.37	107.48	107.15	107.43	106.92	107.5	107.57	107.98	106.11	108.29
105.86	104.79	105.14	106.03	107	108.01	106.23	106.47	106.49	106.11	107.25	104.78	107.93	106.18	104.78	105.94	106.94	108.71	105.99	107.11	107.42	109.37	108.42	104.75	109.46	104.85	108.15	106.51	108.16	108.24	106.37	107.2	106.8	106.65	107.84	106.93	104.91	106.19	105.14	107.24	107.25	106.09	105.51	107.64	106.1	106.69	105.64	105.68	106.84	106.65
99.05	96.048	96.375	98.457	97.529	99.188	99.539	99.975	99.263	97.992	96.395	97.629	100.36	99.224	96.41	96.067	99.174	97.465	97.372	99.135	97.556	98.871	98.409	97.815	97.706	96.72	96.836	98.111	97.62	96.691	96.763	97.943	97.666	98.731	97.846	98.26	99.317	97.784	98.13	96.17	98.697	96.738	97.477	97.552	98.354	99.686	95.923	98.687	98.489	98.645
108.98	108.88	109.99	108.1	108.63	107.34	107.24	107.13	109.49	107.74	109.89	108.45	109.24	107.83	109.9	107.86	107.5	107.5	108.94	108.35	107.88	110.84	107.49	109.3	109.02	107.4	106.29	107.89	108.88	111.39	109.94	107.29	110.15	110.56	111.18	109.16	107.99	107.72	108.75	108.1	108.36	106.9	108.98	106.54	108.01	108.9	109.3	108.58	107.32	108.53
104.19	104.99	107.47	104.47	105.43	106.15	106.73	106.97	103.14	104.98	108.23	105.7	105.39	105.68	104.39	104.24	107.27	104.6	106.9	105.92	104.23	106.64	104.97	105.19	107.96	105.08	106.97	106.2	101.53	104.32	107.39	105.15	105.76	104.39	106.05	105.33	104.41	105.52	105.08	106.67	106.56	104.24	105.19	105.33	103.89	104.81	106.65	106.46	105.14	103.98
97.506	99.253	95.844	96.942	97.682	97.042	97.209	97.964	97.801	97.767	97.787	97.112	99.378	98.531	97.237	98.482	97.237	98.777	97.492	98.357	99.652	97.996	99.857	98.819	95.753	98.441	95.745	100.04	99.331	96.529	95.852	97.799	99.07	99.616	98.711	97.65	97.317	98.284	99.914	97.202	99.866	97.332	98.242	97.935	99.002	99.269	99.656	99.61	99.059	96.735
111.04	110.51	111.92	110.78	111.12	109.26	110.88	111.6	109.54	112.33	110.38	110.77	109.95	110.34	110.97	112.61	111.54	110.1	110.58	109.31	110.75	109.4	107.25	111.72	108.56	109.98	110.29	111.08	110.31	109.58	111.52	110.84	111	112.42	109.44	111.61	109.27	109.43	111.4	109.72	112.23	109.99	112.06	109.77	109.63	109.94	110.96	107.93	109.14	108.99
107.47	107.91	107.22	107.51	108.74	107.42	108.52	107.7	107.23	106.57	107.75	108.18	108.27	108.87	108	107.5	108.11	107.47	107.88	106.58	107.28	107.56	107.22	110.35	107.9	109.41	107.39	108.99	106.79	105.08	109.31	108.7	107.03	105.58	107.09	108.49	108.92	107.95	106.96	108.04	109.23	109.6	106.71	107.23	106.83	108.09	107.44	110.69	106.2	107.55
105.56	106.1	105.68	106.39	107.13	105.27	105.9	108.09	105.92	107.87	109.01	106.4	105.5	106.37	107.49	108.5	105.58	105.62	105.9	105.58	107.14	106.56	104.55	107.33	108.56	105.68	105.98	106.8	104.69	107.06	105.36	106.74	106.73	107.08	107.15	106.8	106.18	108.15	106.37	107.14	106.19	104.81	107.32	104.37	107.91	106.22	106.09	106.6	106.98	106.58
107.67	108.26	109.6	108.19	107.14	108.31	110.56	107.97	107.88	104.83	109.66	108.63	104.36	110.23	108.06	108.54	107.65	108.13	106.69	106.46	108	109.98	108.41	108.34	107.67	108.92	108.13	108.18	109.62	106.5	107.3	107.23	107.69	108.11	110.2	107.32	107.67	107.79	106.67	108.58	108.69	108.12	109.47	106.54	109.18	106.81	108.51	107.79	109.03	106.89
109.29	107.64	106.35	108.94	103.8	107.84	104.44	106.85	104.94	106.93	108.34	106.4	106.37	106.18	106.65	106.36	107.8	105.59	106.86	106.18	105.87	106.32	106.5	107.19	105.62	106.5	107.94	108.28	106.75	105.73	107.74	105.7	104.75	106.47	106.27	106.77	107.17	106.13	105.37	105.82	105.15	107.54	106.51	106.19	106.56	106.02	106.7	104.96	105.05	104.38
104.18	105.48	106.35	105.37	107.27	105.97	104.67	105.23	105.26	105.96	108.34	104.93	107.12	104.34	105.11	105.05	104.52	106.68	103.37	103.95	103.46	105.93	107.43	104.52	105.76	103.15	104.36	104.54	108.79	106.33	103.59	104.61	105.95	105.82	106.14	104.14	105.08	105.02	106.38	104.17	105.44	107.57	107.63	105.66	106.85	104.25	106.13	106.41	104.08	103.84
111.82	112.32	111.82	110.37	110.89	108.61	108.14	110.92	112.05	108.79	109.78	111.36	110.06	109.72	111.64	109.41	109.79	110.08	110.75	110.9	111.45	109.1	110.03	111.77	110.96	111.07	112.88	110.55	111.42	111.09	110.28	108.97	111.38	111.46	107.52	110.8	110.4	109.17	111.02	110.3	111.29	109.08	110.69	109.8	108.74	109	109.01	110.99	109.81	110.1
107.04	106.15	103.59	104.69	103.99	105.8	105.48	105.34	106.42	105.9	106.53	103.99	105.84	105.5	105.66	104.43	105.25	106.84	106.55	105.11	107.63	103.41	105.32	105.52	104.8	104.52	105.86	107.21	108.62	105.28	107.42	105.68	107.29	103.93	104.88	106	105.65	104.05	103.66	104.5	105.92	105.84	104.27	106.28	107.92	105.46	105.1	104.6	105.68	105.57
107.71	106.54	106	105.79	105.41	104.67	107.53	103.68	103.11	104.85	105.37	103.19	103.3	103.95	103.1	106.24	104.59	106.5	103.56	107.09	107.05	102.34	106.69	105.46	105.01	104.55	106.09	105.44	103.94	101.91	105.81	106.81	104.63	106.1	105.63	104.81	105.64	104.92	105.82	106.59	105.07	106.11	106.77	105.07	105.52	104.15	107.61	106.03	105.03	106.98
106.73	106.27	109.48	107.27	105.18	107.27	109.45	109.49	108.12	108.77	106.72	105.41	106.72	106.36	108.78	109.66	105.14	105.71	108.61	107.86	107.72	107.48	108	109.67	109.58	107.3	109.14	108.44	108.5	105.98	109.65	107	106.99	108.22	107.92	107.5	105.7	105.75	106.16	108.61	107.54	107.38	107.9	108.17	107.51	107.45	108.06	108.7	106.77	108.89
110.84	112.36	111.79	108.03	111.01	111.42	112.16	110.32	110.71	110.22	111.55	110.28	112.02	112.15	111.14	110.63	110.36	109.99	109.79	112.23	111.76	110.56	109.94	109.88	110.72	109.35	110.54	112.24	109.29	111.32	110.58	112.43	110.57	108.13	110.31	109.52	109.77	108.96	109.43	111.92	108.43	110.02	109.32	110.48	112.54	109.89	108.78	110.75	111.74	108.64
106.66	105.31	104.82	105.18	106.74	106.49	106.26	107.86	106.11	106.78	107.04	106.71	106.28	106.38	106.26	107.23	104.39	105.7	107.99	106.44	108.3	107.24	107.6	106.11	106.57	107.04	106.6	107.81	108.35	106.32	106.28	106.56	107.31	108.49	107.12	108.03	106.98	106.16	105.77	108.58	108.48	105.74	106.2	105.86	106.11	107.9	107.01	104.72	107.91	107.57
103.81	105.21	105.07	106.14	104.37	104.97	106.48	105.35	106.88	106.65	104.37	107.24	107.67	105.88	106.64	106.26	103.63	105.21	106.86	107.03	106.27	105.13	104.65	107.66	103.25	105.45	108.5	104.74	107.21	105.58	106.45	106.11	104.19	103.43	106.56	107.33	106.5	106.43	106.36	105.27	108.2	105.71	105.09	103.19	105.17	107.26	105.78	105.47	107.6	105.06
109.32	108.7	108.45	108.98	107.76	107.74	108.22	107.72	108.71	106.95	108.08	107.64	108.43	106.6	107.39	107.51	108.25	107.51	108.38	107.46	108.64	105.84	109.18	107.86	107.54	106.14	105.9	107.95	107.44	106.57	107.95	107.03	106.17	109.4	108.65	107.33	108.23	106.19	107.57	107.05	106.34	110.36	107.19	108.33	107.33	107.26	108.01	106.09	109.85	108.67
98.284	96.7	98.015	98.816	99.491	99.727	97.797	100.09	97.893	100.59	97.485	98.296	99.219	98.249	97.14	96.63	99.825	99.167	99.538	98.702	97.759	98.081	98.94	98.459	100.01	97.428	97.91	99.243	99.008	99.724	96.395	100.49	95.734	98.502	99.304	99.757	98.548	99.918	99.423	99.499	96.995	98.869	97.572	97.705	99.621	97.561	97.85	99.457	97.916	99.134
106.28	107.38	105.59	104.61	105.62	105.11	107.21	106.14	106.5	104.19	107.43	104.93	106	106.26	105.13	105.55	105.6	105.33	106.99	107.25	106.88	105.06	106.86	105.06	107.06	104.31	105.7	104.4	105.37	104.92	105.9	105.43	106.11	106.68	106.16	106.71	106.84	104.53	105.33	107.78	105.86	106.75	105.45	106.11	106	105.55	105.24	103.27	105.61	107.9
104.83	106.17	105.08	106.63	105.84	105.26	105.36	105.81	107.92	104.41	104.26	104.98	104.65	105.67	105.42	105.5	104.16	105.53	105.29	106.36	107.4	107.69	105.79	105.67	105.66	107.87	106.37	104.06	107.32	106.64	106.09	105.81	106.05	104.87	105.75	105.38	106.49	105.19	105.38	104.51	105.27	106.74	105.58	105.36	104.64	105.52	107.03	107.03	105.93	106.28
103.64	104.28	106.22	104.71	104.39	106.32	105.99	106.93	107.27	106.85	107.25	105.68	106.24	102.66	106.02	104.77	109.3	107.21	107.77	104.24	107.38	103.52	107.23	105.49	106.11	105.7	106.67	106.83	107.68	104.87	108.75	107.15	104.27	108.73	105.02	104.15	105.95	107.35	105.65	105.3	105.48	104.84	108	106.93	107.53	104.16	104.46	103.97	105.22	108.66
105.25	106.25	104.89	105.82	106.88	106.91	105.64	108.55	103.86	105.53	108.42	105.84	106.75	106.69	106.76	103.75	106.79	105.28	106.12	106.13	107.29	103.38	106	107.41	107.59	107.5	105.68	104.55	107	104.33	105.69	105.55	106.06	106.56	106.77	104.75	106.86	105.41	106.32	105.08	105.26	105.72	104.36	104.18	108.47	104.57	107.18	104.76	106.84	106.85
107.54	104.12	104.56	104.53	105.89	105.58	105.8	104.17	104.86	102.99	106.54	105.91	105.88	104.99	103.94	107.78	105.77	105.55	106.82	106.64	105.85	105.19	105.33	105.08	106.11	106.63	104.5	106.11	105.43	103.05	104.63	106.86	105.68	107.49	103.8	104.7	105.91	104.56	106.81	105.66	107.16	105.64	104.19	104.14	108.14	105.97	106.6	105.43	109.78	106.07
105.28	105.19	105.52	106.7	105.56	104.18	106.71	108.03	107.39	107.59	102.73	104.89	106.29	105.59	104.21	105.49	105.99	106.47	105.13	105.64	105.77	106.76	106.36	102.71	104.64	105.36	107.21	105.19	104.66	105.46	105.59	104.71	104.54	104.17	105.53	105.77	104.73	105.22	105.22	107.27	105.73	106.53	104.47	104.56	107.4	105.61	106.12	104.77	106.25	105.09
102.97	102.55	103.6	101.79	103.73	102.2	102.79	103.56	100.73	100.83	104.51	104.09	102.4	105.02	103.78	103.67	102.06	103.41	101.08	101.47	101.83	102.83	104.6	103.38	103.96	101.59	105.23	103.5	102.2	101.38	102.4	102.57	102.06	102.87	101.71	102.73	100.14	102.61	103.46	102.78	102.83	101.31	104.35	102.23	102.93	105.23	102.62	103.57	102.77	103.47
107.57	108.36	107.09	108.06	105.77	106.62	108.37	107.62	107.45	106.83	108.39	104.23	109.23	108.83	107.67	107.26	107.96	109.26	107.94	107.07	107.66	107.99	107.71	107.97	104.79	106.44	108.26	105.88	108.5	109.76	109.56	107.92	107.48	110.67	107.56	106.94	107.08	108.14	108.57	107.5	106.82	110.22	108.52	108.44	108.52	108.54	108.15	106.93	106.1	107.27
99.046	100.85	99.107	99.785	100.95	97.641	98.936	100.71	100.23	98.679	98.944	97.131	100.72	98.203	96.908	97.967	100.87	99.604	99.51	99.438	98.756	98.148	100.58	97.898	98.038	97.944	100.37	98.037	97.532	98.687	99.56	98.082	97.859	99.09	99.199	97.181	97.784	100.54	100.26	99.831	96.856	97.495	96.744	99.74	100.29	97.711	96.638	98.017	99.789	98.338
105.1	106.46	106.26	105.8	105.59	105.35	106.9	105.48	104.13	104.22	106.65	104.96	103.57	108.26	106.27	106.38	106.96	105.96	104.68	105.19	107.33	103.54	104.86	104.16	104.27	104.75	103.04	104.72	106.86	104.74	106.78	104.42	106.38	108.28	104.71	105.34	105.62	103.93	105.58	104.55	105.74	106.28	105.43	105.8	105.59	106.64	102.82	103.12	105.32	105.86
107.26	105.22	104.83	105.2	107.54	107.31	107.01	106.25	105.85	104.94	104.87	104.9	105.44	103.21	103.29	104.44	103.42	104.97	106.67	105.13	106.47	105.13	103.67	103.95	105.87	104.37	103.23	106.68	106.64	107.57	105.29	105.78	104.07	107.68	105.49	103.33	104.49	105.76	105.57	105.78	106.55	105.84	106.37	108.7	107.44	105.97	105.52	104.56	106.39	103.89
97.8	99.744	98.234	98.228	96.382	98.845	99.548	98.438	97.607	98.454	98.129	98.565	97.452	97.656	96.946	100.56	96.596	98.891	98.099	99.22	99.934	99.303	99.719	101.05	98.679	99.807	98.315	97.609	98.193	97.363	97.113	100.34	100.28	99.467	99.06	99.582	98.711	99.227	97.82	98.297	100.16	99.568	99.178	98.422	96.809	99.271	99.747	99.951	100.13	99.867
107.84	107.03	103.95	104.4	105.07	106.95	106.09	103.79	105.72	106.12	105.56	106.19	106.55	105.65	104.68	105.34	104.42	106.63	107.13	105.28	106.7	105.43	105.2	103.03	104.88	106.6	105.96	105.58	105.26	105.81	105.6	106.08	105.79	104.95	106.18	106.26	104.61	106.84	105.65	107.42	105.41	104.38	107.28	106.68	105.36	103.01	106.13	106.16	105.98	107.37
105.52	104.68	104.74	106.39	103.79	104.66	104.7	105.39	105.12	107.34	103.78	105.69	105.82	105.29	103.8	106.36	105.75	107.26	107.14	105.48	104.93	105.59	105.94	106.03	107.55	106.55	103.28	106.83	106.4	105.49	104.81	103.86	106.6	104.54	105.44	105.62	107.16	104.36	106.18	105.35	100.12	105.47	104.64	104.27	103.95	105.07	106.28	105.22	107.18	104.54
107.7	104.19	106.11	105.58	106.28	106.96	105.64	108.07	104.95	106.67	106.78	106.19	109.35	108.47	104.61	106.16	107.71	105.39	103.54	106.2	105.46	106.96	104.58	105.95	105.9	107.47	107.15	107	107.46	107.1	106.99	106.93	104.4	110.19	107.84	106.87	105.55	106.05	108.89	108.61	105.47	107.55	107.54	106.52	106.62	108.04	108.52	106.56	106.17	104.5
107.74	106.81	105.86	106.84	104.83	106.57	107.62	108.14	108.4	106.85	107.38	106.61	106.71	107.84	106.45	107.52	107.77	104.84	109.17	108.23	106.1	106.81	108.54	109.01	108.28	107.83	107.54	109.51	106.09	108.77	107.36	107.51	109.26	108.58	108.11	108.07	105.99	107.58	108.22	107.86	107.04	105.82	107.87	108.57	107.29	107.58	107.69	107.5	109.69	107.46
106.97	108.5	107.24	107.7	107.69	108.87	107.59	110.86	107.07	108.23	107.61	108.22	110.62	105.27	110.25	109.57	108.84	107.42	108.62	108.53	106.06	108.41	109.75	108.05	109.11	107.87	108.15	109.56	108.87	107.53	108.89	107.93	109.54	108.72	109.45	107.81	107.81	106.44	105.63	106.75	108.05	109.19	107.6	108.85	109.76	106.58	108.75	107.93	110.38	108.58
98.806	98.916	97.433	97.255	96.794	97.508	96.554	95.918	97.754	100.2	98.655	96.382	98.852	98.801	97.138	96.393	97.22	99.264	98.153	98.723	98.234	100.13	96.305	97.752	99.377	97.333	98.207	102.11	97.187	98.844	97.874	99.638	99.04	96.892	99.829	97.129	97.617	99.936	96.703	96.982	98.314	98.875	96.552	97.911	97.078	98.712	100.26	97.666	96.378	99.214
107.83	109.17	106.71	108.9	108.25	106.99	106.96	108.11	109.07	112.58	107.71	107.57	109.19	108.72	105.95	108.72	107.71	107.21	109.65	107.18	109.2	107.65	110.05	108.61	108.69	109.78	107.64	109.83	107.83	108.08	107.01	108.59	108.7	108.49	109.47	108.98	107.57	110.8	108.34	108.34	109.52	109.88	107.08	107.99	110.68	107.64	107.03	109.89	110.28	108.42
97.75	99.118	98.622	98.263	95.857	98.977	96.064	97.685	98.465	99.039	98.772	99.616	97.689	97.507	98.458	98.814	99.234	96.51	97.641	98.333	99.983	96.507	98.57	98.108	96.615	98.226	98.614	97.542	95.423	96.193	97.895	98.154	97.866	98.113	98.634	97.723	100.26	96.762	97.536	99.086	97.092	97.537	98.11	97.132	99.201	98.018	98.05	96.824	96.682	96.864
104.27	107.76	105.34	107.38	107.15	107.47	107	103.44	104.18	105.87	106.22	105.73	105.56	105.18	106.52	103.52	106.71	107.3	105.87	105	106.72	107.37	105.67	104.48	107.3	105.15	104.71	105.7	106.31	106.23	106.55	104.32	105.44	106.19	103.85	103.8	104.7	106.99	105.45	106.48	106.2	105.79	107.75	106.08	105.41	105	106.11	107.28	105.19	105.17
107.32	109.93	104.39	105.82	106.14	107.76	107	105.81	106.01	105.92	107.05	107.33	107.3	106.25	107.74	105.47	108.23	107.39	105.38	105.57	106.98	106.76	105.74	107.2	106.33	107.95	105.36	107.27	107.97	105.2	106.5	107.98	106.95	107.82	105.77	107.1	107.32	107.82	107.12	104.13	104.6	105.99	107.18	109	107.13	106.48	105.61	107.38	107.12	108.16
106.87	105.71	106.86	106.35	107.53	105.65	109.06	105.59	109.84	107.55	107.77	106.43	107.34	105.29	107.62	107.53	107.59	105.11	106.04	107.63	107.14	105.99	106.07	108.02	105.39	106.24	107.22	104.31	106.47	107.78	106.93	106.75	108.45	106.25	106.89	105.99	106.6	106.74	106.09	106.73	106.6	106.69	104.8	107.76	106.54	106.6	104.88	105.25	106.46	106.72
110.48	109.99	109.46	109.64	109.48	106.91	107.9	108.02	107.8	107.44	106.4	107.57	106.64	107.88	108.09	107.9	108.03	106.12	106.75	108.76	109.71	107.27	108.22	110.06	107.61	108.79	110.3	109.05	107.75	107.38	108.72	110.33	107.56	107.87	107.96	108.8	107.53	108.82	108.13	107.05	108.95	107.01	107.77	108.68	108.2	108.01	108.62	108.46	105.65	110.26
106.5	106.3	105.06	103.55	107.07	105.56	107.54	103.62	106.44	106.5	104.58	106.21	105.52	105.61	106.02	106.89	105.07	106.49	104.34	104.03	107.23	104.38	105.1	103.73	105.06	107.46	105.13	105.61	103.32	105.01	103.94	107.75	106.64	104.61	104.27	106.86	106.3	104.76	104.16	105.94	105.23	106.15	105.17	105.89	104.57	107.48	102.62	105.72	105.86	106.52
101.46	100.69	102.36	99.922	100.93	100.19	101.68	102.1	100.17	101.7	100.65	103.15	99.656	100.93	101.06	100.13	100.29	100.51	100.76	101.32	101.88	100.57	99.702	98.869	100.9	100.07	100.61	100.49	100.21	102.19	100.92	99.863	100.68	101.07	99.414	101.01	101.31	101.57	101.72	97.631	101.74	99.234	100.76	100.03	100.59	102.05	100.27	101.57	97.939	101.07
110.23	109.45	110.07	112.38	111.02	109.05	112.78	110.29	110.14	110.14	106.15	109.98	110	110.51	109.41	110.23	111.05	110.92	110.75	110.99	110.07	109.86	110.87	109.34	112.75	111.02	111.51	108.05	107.8	110.02	109.76	108.02	111.99	110.37	109.07	111.1	109.49	109.03	110.54	111.95	110.23	112.23	112.46	109.41	109.02	110.16	111.49	112.09	111.46	111.58
108.06	109.19	108.5	106.18	107.8	108.91	107.61	107.48	108.77	105.65	109.05	108.91	108.83	106.47	107.1	108.2	109.87	106.72	109.33	107.36	106.76	107.97	106.68	106.72	105.94	107.37	109.93	108.68	107.93	108.09	108.52	105.1	106.17	106.03	105.83	110.11	108.3	107.75	107.03	107.05	106.06	106.98	108.82	106.85	106.91	106.88	108.44	107.33	106.79	106.34
108.38	110.11	109.81	108.41	108.93	106.36	108.73	109.11	109.42	108.36	110.36	107.57	106.76	111.33	108.99	106.94	108.57	109.95	108.54	110.13	107.36	110.61	109.51	107.67	111.52	110.44	108.13	108.44	109.34	109.52	108.3	109.12	107.22	109.06	108.47	106.3	108.68	109.01	108.05	110.37	108.26	105.78	107.44	107.27	111.28	109.61	109.18	107.5	109.53	108.88
108.79	108.48	108.25	107.53	108.22	108.64	106.86	107.11	107.6	109.4	104.97	108.06	107.93	105.8	106.95	107.67	108.49	106.55	106.53	108.6	107.72	107.63	107.88	106.15	107.88	107.81	107.53	107.02	108.97	109.59	108.13	106.02	107.5	108.68	109.3	106.93	109.65	108.35	107.29	107.76	106.84	107.4	105.9	107.58	109.51	107.12	109.27	106.45	107.3	106.75
105.44	104.97	104.99	106.41	104.21	104.68	105.04	106.23	107.93	105.76	104.92	106.18	106.18	103.92	102.42	104.32	104.91	104	104.68	107.61	107.36	107.44	107.48	105.67	105.18	105.74	106.47	107.92	106.85	105.06	106.15	106.08	106.07	105.86	108.22	107.49	106.68	105.07	105.38	105.24	107.61	105.72	102.18	105.44	105.53	106.84	107.25	106.16	106.57	103.57
105.08	106.47	104.33	106.97	105.24	104.53	105.94	105.72	106.05	105.57	105.42	104.55	104.35	107.5	105.69	106.45	107.17	106.26	107.4	104.98	107.33	105.25	106.49	105.5	107.67	104.87	105.89	106.88	103.65	107.43	107.83	105.55	106.81	104.17	107.88	104.7	104.44	106.69	106.03	106.99	104.8	102.07	105.95	106.05	106.59	107.87	108.43	104.26	105.16	104.91
107.15	107.71	107.31	107.72	106.56	106.43	106.41	106.22	107.53	107.46	108.49	105.41	108.65	105.68	104.76	105.73	105.69	104.91	106.5	105.89	107.78	104.72	107.56	105.71	107.72	108.85	105.47	105.68	104.91	105.79	105.87	107.03	104.18	106.12	107.3	105.59	104.84	106.35	107.1	105.86	105.61	105.9	108.38	107.07	107.17	104.96	107.7	105.46	107.52	107.86
100.56	99.337	96.945	99.386	99.431	98.695	99.217	99.339	99.785	99.497	98.955	100.42	99.076	99.518	100.68	97.129	100.58	100.29	99.546	98.236	97.6	99.872	99.179	98.935	99.368	98.312	101.44	96.976	97.133	98.996	99.419	99.694	98.672	100.87	98.456	100.16	100.72	98.031	99.331	98.839	98.864	99.488	98.703	99.126	98.195	98.779	100.31	98.168	101.52	97.501
106.4	108.93	106.79	108.92	105.79	108.65	107.06	105.6	109.31	107.14	106.54	108.1	108.73	107.02	107.8	107.72	108.04	107	107.85	107.69	106.25	108.13	106.83	109.17	107.41	109.18	106.74	107.58	106.13	108.1	108.15	109.43	107.61	106.96	105.98	109.42	107.53	108.38	106.94	109.08	110.34	109.77	107.66	106.93	108.78	107.46	106.14	107.48	104.38	107.6
106.75	105.99	105.79	106.51	103.93	107.13	104.79	105.96	104	106.39	105.69	105.95	105.58	107.47	103.96	107.3	106.59	105.31	105.83	106.93	104.81	105.25	104.51	108.18	106.74	107.1	106.02	106.41	107.84	106.68	106.98	105.4	106.01	105.17	107.77	109.3	104.04	105.84	107.24	106.17	104.74	105.12	106.05	102.85	105.19	106.57	106.16	104.16	106.31	106.76
106.94	106.98	107.59	109.48	108.81	108.45	107.98	109.06	108.67	107.76	109.44	107.22	108.09	106.32	109	110.14	109.41	108.06	108.13	107.95	108.51	107.54	107.64	108.48	107.29	108.24	106.96	108.67	107.77	107.73	107.33	108	108.7	109.65	108.73	110.81	109.86	108.85	106.83	107.11	107.28	106.79	108.42	110.39	108.28	107.11	109.34	105.71	108.32	109.88
105.05	104.58	104.91	105.75	106.45	105.25	106.06	105.39	106.19	106.56	105.77	106	106.5	104.55	104.45	105.59	105.11	105.69	105.45	105.88	105.34	106.4	105.04	104.75	105.09	104.7	106.32	106.56	105.09	105.3	104.22	106.89	103.33	106.14	106.75	105.55	103.51	105.83	106.31	105.26	104.01	105.73	105.64	104.74	107.95	106.05	107.76	105.44	105.83	108.06
102.62	102.02	102.1	103.1	103.2	104.81	102.32	102.47	102.79	101.56	103.84	104.18	103.02	100.58	102.14	101.71	101.56	104.03	104.29	102.71	102.54	102.45	101.58	101.18	103.08	102.42	102.24	102.96	101.95	103.8	105.31	105.19	101.51	102.77	103.71	103.78	103.4	103.33	102.6	105.65	102.44	104.53	102.16	101.2	103.49	103.13	102.89	102.16	102.21	101.77
107.77	107.66	106.49	105.93	105.76	104.43	106.05	107.64	107.16	106.74	105.57	108.38	108.62	105.83	104.02	105.47	106.26	104.91	107.72	105.2	109.21	106.87	108.18	106.44	105.78	106.3	105.73	104.05	105.57	106.09	107.85	105.58	104.9	107.2	106.17	107.92	107.44	108.47	104.65	107.19	104.99	106.32	104.1	106.43	104.76	104.37	104.23	106.79	106.38	106.12
98.272	99.436	97.086	97.746	97.467	97.202	95.677	98.892	96.53	97.148	100.66	97.253	98.144	98.741	97.766	98.554	95.718	96.558	97.941	99.602	99.631	96.841	98.723	98.206	99.707	100.56	98.439	97.804	98.228	97.926	98.598	98.753	96.152	97.342	99.264	96.689	97.211	100.04	95.897	99.017	95.779	97.478	99.101	96.783	100.31	97.544	99.048	100.67	96.815	96.958
103.46	99.304	102.75	100.79	99.883	101.1	98.792	100.35	103.19	100.69	99.129	99.172	101.32	99.273	99.475	99.482	102.15	101.44	101.87	100.98	100.69	101.39	99.004	98.591	99.686	101.45	100.76	99.032	100.16	100.5	100.76	99.762	99.929	102.5	99.205	103.3	101.59	99.8	100.63	100.3	100.54	102.05	100.97	99.042	100.8	101.36	99.857	98.112	99.07	99.882
97.799	99.211	98.836	97.878	98.551	100.02	97.043	97.688	98.233	99.455	96.377	98.725	99.527	99.774	99.068	98.718	98.646	98.831	98.694	97.674	99.229	99.64	100.43	98.918	99.228	99.696	98.196	100.34	99.455	100.64	99.347	98.578	96.288	98.897	101.55	97.864	97.057	100.41	100.7	98.332	97.356	99.461	99.18	99.34	98.203	98.017	99.424	99.193	97.374	97.223
105.18	104.11	105.75	105.97	107.78	104.57	105.69	104.41	107.44	106.38	105.01	105.8	105.84	105.47	107.33	105.45	105.86	106.37	105.48	106.92	106.94	105.44	106.88	106.78	104.63	104.85	102.72	105.23	106.79	103.4	107.12	105.38	104.93	106.09	106.43	104.99	107.31	106.36	104.1	106.28	104.25	103.97	105.56	105.66	105.36	105.22	106.66	103.51	105.83	105
105.42	104.96	106.37	104.53	105.62	106.11	105.77	106.07	106.35	105.52	104.6	107.17	103.97	106.56	106.9	106.94	104.51	104.19	106.52	107.08	103.02	107.11	106.07	103.56	105.77	107.21	105.37	104.7	105.95	105.52	106.64	106.24	105.12	105.86	105.5	106.07	105.32	107.1	103.66	105.71	103.87	106.72	106.62	106.09	105.02	105.19	106.32	105.36	106.48	105.87
108.36	107.89	109.51	107.8	107.33	107.59	105.16	107.5	109.35	109.16	109.94	106.78	108.27	107.48	108.3	107.87	106.54	107.04	108.55	109.94	107.63	107.42	109.07	108.25	107.67	108.44	109.22	107.04	108.86	108.86	107.74	107.77	110.48	107.03	108.33	107.44	107.8	108.95	107.42	107.36	108.61	109.73	110.66	107.01	107.3	107.07	109.25	108.14	108.81	108.94
106.93	105.03	104.93	107.09	106.05	106.1	103.12	106.95	105.16	102.8	107.67	108.11	104.56	106.58	106.1	106.89	105.93	104.6	106.3	106.24	104.21	107.99	107.52	105.85	107.15	105.03	105.91	104.7	105.57	109.11	106.36	106.21	105.9	105.9	104.64	104.66	107.13	106.65	106.23	105.43	105.37	104.46	106.3	105.04	103.84	105.59	105.89	104.7	104.07	105.94
108.13	109.58	110.5	110.86	109.4	106.9	106.59	107.34	105.64	109.05	109.39	109.4	106.41	107.38	106.09	107.38	107.8	107.68	108.82	106.17	108.28	107.8	108.49	108.56	109.39	108.15	107.98	107.79	107.43	108.67	107.91	108.32	109.81	106.04	109.02	105.94	107.77	110.38	108.11	108.71	107.14	108.76	105.22	107.03	105.99	107.46	110.15	109.84	109.26	108.5
105.74	104.17	105.73	105.75	105.79	106.61	106.06	106.13	106.21	105.53	105.58	105.63	106.12	104.93	106.69	106.7	105.69	107.55	103.75	105.98	105.97	104.59	107.01	105.34	104.16	104.02	106.64	107.5	104.86	105.04	103.23	105.26	108.42	105.78	106.95	107.87	102.18	108.03	107.39	103.59	107.14	104.88	103.84	107.19	104.75	107.69	105.96	106.83	106.55	106.98
106.99	109.1	107.21	109.99	109.06	108.05	107.68	110.05	110.87	110.06	106.32	108.62	107.32	108.5	108.41	111.14	107.04	111.21	108.29	110.02	107.53	108.95	108.92	108.02	108.21	107.06	106.88	110.21	108.24	107.77	108.65	107.42	107.89	109.62	109.07	108.73	106.41	108.45	108.33	108.62	107.6	107.99	110.14	107.23	107.77	107.87	110.23	108.61	106.97	108.39
104.78	106.92	107.62	106.88	104.52	105.96	106.54	106.06	103.91	102.45	104.35	106.08	104.91	106.42	105.16	105.22	106.39	105.05	105.36	107.62	107.35	104.79	107.32	106.6	106.68	104.93	107.27	106.95	105.39	106.72	105.39	105.94	105.51	104.66	105.36	104.56	103.21	105.83	106.96	105.71	105.06	104.68	105.75	106.66	107.48	106.79	108.69	104.52	104.83	103.53
107.43	105.57	110.05	107.18	107.98	108.54	106.25	109.2	107.49	108.99	107.67	108.67	107.71	110.43	107.14	108.09	107.67	109.67	109.44	107.58	107.94	108.68	107.27	107.9	108.1	108.3	107.83	107.01	108.18	108.03	106.42	107.03	110.79	110.85	108.06	109.6	109.2	108.2	105.56	107.26	108.33	107.85	110.32	107.11	109.54	106.82	108.57	108.08	107.86	109.39
110	110.21	108.34	107.77	106.6	108.55	107.15	108.62	109.12	108.32	110.08	109.13	110.08	108.41	108.31	108.86	111.41	109.56	110.89	110.27	106.3	108.29	108.01	111.14	109.53	108.54	110.17	108.8	106.9	107.22	108.76	107.36	107.7	108.99	107.76	108.95	108.58	109.25	107.87	106.82	107.58	109.39	108.15	107.91	105.82	110.24	106.83	107.42	109.38	106.81
105.67	105.92	107.47	105.61	108.26	106.38	105.51	105.06	105.6	107.81	106.61	105.74	108.57	107.49	104.33	106.38	106.84	107.26	107.39	105.28	106.89	107.88	105.36	107.68	106.63	109.07	109.02	105.14	105.58	107.2	108.38	105.71	105.29	109.51	109.03	106.36	106.98	110.67	106.84	105.53	105.57	107.09	106.86	105.78	107.3	107.28	107.18	106.87	105.08	105.16
108.47	108.71	106.06	108.74	106.67	108.13	107.07	109.51	107.8	106.47	108.43	107.56	106.6	109.16	107.92	109.45	106.58	108.09	108.57	106.6	106.83	108.27	109.09	108.71	110.22	110.04	108.32	106.56	108.71	106.01	110.03	106.03	106.65	106.39	107.57	106.53	110.83	108.92	108.02	108.51	109.36	107.8	108.05	106.76	107.26	106.14	108.99	107.39	106.9	106.77
101.48	100.02	102.43	100.55	98.929	101.48	100.8	101.58	100.14	100.26	100.21	99.51	99.769	97.276	99.6	100.59	100.85	99.052	99.571	101.26	100.19	100.95	98.984	98.33	102.15	98.933	99.06	101.19	100.06	99.858	99.864	99.3	100.76	100.62	100.67	99.909	100.29	100.43	101.44	100.44	100.82	100.18	100.71	100.31	99.833	102.32	101.34	98.508	102.2	102.66
106.18	109.3	109.94	106.77	107.85	108.83	107.8	108.1	109.91	107.98	107.36	106.6	105.23	107.38	108.4	108.13	107.19	108.29	107.46	108.3	107.07	106.8	107.3	109.57	109.12	107.03	107.86	108.38	109.27	106.17	107.68	110.98	109.47	107.31	107.97	108.35	107.47	107.32	107.67	110.77	107.5	107.41	109.52	108.13	109.02	110.09	108.69	108.5	107.25	105.53
104.49	108.85	107.73	107.48	105.92	104.97	107.06	107.66	106.8	106.51	106.24	105.29	105.04	104.33	105.58	106.27	107.1	107.21	107.12	105.73	106.19	106.21	107.12	105.98	105.8	105.51	106.48	106.79	105.71	107.56	104.87	105.71	104.04	104.22	105.7	106.33	107.33	105.93	108.11	107.35	109.42	105.45	104.98	105.6	106.29	107.52	106.34	104.47	107.64	106.22
107.35	105.77	103.36	105.62	104.79	105.35	105.44	105.77	107.05	105.4	105.85	106.77	104.27	104.91	105.83	104.2	107.42	106.03	105.51	105.99	105.44	106	107.04	103.71	105.33	106.05	105.86	105.7	106.52	106.68	106.73	105.51	106.17	106.85	103.87	105.59	107.33	106.08	104.46	106.74	102.75	104.78	104.83	105.65	103.98	105.66	105.07	102.53	105.29	104.5
108.2	107.33	106.89	109.34	106.77	105.63	108.14	107.53	107.9	107.21	110.05	107.49	107.81	108.01	108.7	108.79	105.83	108.64	107.18	106.89	108.47	107.3	106.68	109.35	107.98	107.55	108.19	108.05	109.6	106.46	108.62	107.68	106.34	106.52	105.94	107.82	105.79	107	106.93	107.96	107.12	107.73	108.33	109.16	107.72	108.5	108.53	111.2	108.61	108.43
109.68	108.2	109.07	106.47	108.59	108.69	109.56	107.56	110.17	109.69	108.71	109.91	110.87	107.36	108.97	106.43	108.35	108.04	109.32	109.96	108.43	108.68	107.96	108.83	111.82	106.91	108.33	110.53	109.05	107.6	107.98	107.21	108.07	107.92	109.28	111.55	107.9	108.42	108.73	109.09	108.64	108.65	108.04	110.24	108.74	108.81	109.06	109.79	108.3	108
96.842	99.43	98.317	101.21	99.894	99.647	97.147	98.762	95.957	100.43	99.934	100.91	99.624	98.059	99.475	98.153	98.215	98.971	98.453	97.884	97.339	94.181	98.608	97.641	98.59	97.858	97.449	98.24	96.721	98.033	98.021	100.22	97.429	96.864	98.169	99.24	98.049	98.666	95.159	97.902	96.803	97.477	96.781	99.079	97.61	97.795	97.749	97.153	98.605	99.256
106.16	105.58	106.07	106.97	106.19	106.52	106.41	104.95	107.85	104.44	107.35	106.54	105.31	107.21	107.19	106.71	105.9	109.04	104.76	106.07	105.84	106.19	106.66	105.66	103.99	107.73	104.89	108.46	106.86	106.22	107.59	106	105.58	105.61	107.24	107.85	105.55	105.16	108.85	107.01	107.15	106.53	108.3	107.71	105.63	107.55	106.86	107.86	107.21	108.1
104.14	105.44	107.8	105.4	106.41	103.55	104.39	106.87	106.42	105.3	107.36	105.73	105.56	104.78	106.34	105.15	106.89	105.24	105.44	105.03	103.78	104.72	103.66	105.56	105.78	107.37	104.96	105.74	104.08	104.51	104.61	106.52	105.9	105.97	104.62	105.48	104.79	103.21	106.54	106.34	103.31	106.22	107.86	105.21	104.55	105.27	104.96	108.41	103.98	104.1
107.96	108.65	109.08	107.39	105.76	106.01	107.99	109.61	108.68	105.87	109.78	109.62	108.71	106.99	106.87	108.25	106.78	107.95	107.78	107.64	110.73	107.9	106.95	108.4	108.34	107.7	109.35	105.03	107.17	107.85	109.74	106.99	107.6	107.7	108.22	104.73	106.99	109.86	108.74	108.13	110.57	109.69	109.28	107.09	106.26	108.27	106.12	107.76	108.2	107.73
108.65	108.61	108.33	107.06	109.54	109.84	109.25	109.04	107.43	108.05	108.44	109.85	106.96	107.29	109.23	107.54	108.54	107.51	110.58	106.61	109.24	107.66	108.67	108.46	106.83	106.84	108.54	108.2	111.31	108.68	105.91	107.49	108.36	105.37	108.58	109.05	108.97	105.24	110.17	107.93	110.26	107.64	109.12	107.28	105.86	108.96	109.78	105.98	107.56	108.52
109.28	108.52	107.92	106.94	109.92	108.03	107.13	109.14	108.71	108.48	109.03	108	109.39	109.14	107.1	107.02	106.89	108.97	107.93	108.45	108.26	110.15	109.19	110.18	105.46	109.6	109.7	106.73	109.09	108.68	108.3	108.68	105.82	109.17	108.86	111.63	109.16	108.42	107.93	107.57	109.24	108.13	109.74	107.28	111.32	110.35	108.66	109.87	110.58	108.16
103.87	106.15	105.2	106.44	106.11	106.26	105.16	104.32	105.62	106.39	104.66	105.88	104.97	104.05	105.18	106.85	105.94	104.92	105.89	106.03	104.41	104.21	104.22	103.14	105.05	106.58	106.7	105.94	106.33	104.99	105.66	102.81	105.38	104.96	105.38	106.49	104.68	104.66	105.9	105.77	106.09	104.21	103.71	103.34	105.64	104.75	107.57	105.96	108.65	105.53
105.36	104.94	103.65	104.06	103.71	106.66	104.18	106.61	106.88	106.46	107.08	105.52	106.89	104.56	107.56	107.05	101.42	103	107.04	105.2	107.7	106.9	106.15	105.72	104.4	107.79	106.13	105.93	104.83	107.59	105.42	108.68	105.13	105.98	105.42	104.66	105.2	104.98	105.4	106.43	105.47	105.52	106.95	106.54	104.86	103.7	104.6	105.52	104.22	105.97
101.15	99.781	99.974	100.59	100.32	100.63	101.59	99.463	101.18	100.58	99.693	100.64	100.59	100.85	100.52	98.419	99.151	100.14	98.648	98.541	99.699	98.434	100.66	100.31	101.48	98.868	102.18	100.82	101.55	101.99	99.088	101.65	99.546	99.426	102.86	100.85	98.116	99.35	100.92	100.47	100.42	101.39	101.23	99.211	98.339	102.35	99.78	100.27	99.901	98.894
108.42	108.77	107.1	106.91	108.14	109.33	109.97	109.07	110.23	107.38	108.96	107.74	107.15	111.33	108.5	106.39	110.62	107.18	107.79	107.21	108.03	106.72	108.54	108.12	109.55	110.58	109.43	107.9	107.25	108.01	106.99	109.13	107.15	109.63	107.71	108.95	109.8	106.63	106.71	109.44	105.37	109.02	108.23	108.94	107.32	107.32	108.71	107.69	107.99	108.59
105.83	105.88	105.65	106.39	106.76	104.69	106.5	108.76	107.45	107.74	106.54	105.69	108.33	106.14	107.12	109.1	103.03	107.65	106.19	106.2	106.73	107.38	103.63	106.45	108.15	107.58	106.14	105.76	106.84	105.25	106.53	106.78	104.82	107.01	107.62	108.93	106.87	109.14	106.38	106.11	105.6	106.16	107.24	106.4	107.77	105.93	106.51	106.81	105.5	104.19
106.01	105.53	106.29	105.97	105.87	106.38	105.2	105	108.07	105.18	104.81	106.5	103.77	106.55	104.06	103.95	104.97	104.66	107.32	104.98	103.97	105.33	107.39	105.43	107.11	104.38	105.58	105.65	103.95	106.34	105.78	106.88	102.69	108.35	106.07	108.25	104.18	102.92	104.49	108.65	104.43	106.76	105.29	106.46	103.88	105.59	105.11	105.53	103.94	104.87
106.84	105.47	108.57	106.21	104.27	106.95	105.55	105.86	107.26	104.94	104.91	109.1	106.07	105.15	107.82	103.64	105.85	104.18	105.66	106.81	104.99	107.43	103.17	107.04	105.36	105.9	105.73	104.99	105.73	104.78	106.46	107.02	106.45	105.62	103.64	105.55	107.09	105.87	104.76	107.17	105.03	107.4	105.85	104.43	105.67	104.42	104.46	107.88	103.13	105.29
108.44	106.91	106.82	108.13	109.36	107.57	107.03	108.07	110.09	105.58	108.7	106.96	107.14	108.03	107.43	107.78	107.59	109.23	108.15	107.36	106.46	106.7	107.62	107.1	108.48	107.31	107.75	107.76	108.22	106.21	108.6	109.92	108.88	107.1	108.81	108.94	107.42	105.69	106.34	105.49	109.36	108.74	106.67	106.41	105.16	107.95	108.94	108.23	106.63	107.17
108.06	108.4	109.05	107.9	108.2	109.7	107.95	106.76	108.61	109.38	108.67	107.62	107.32	107.65	107.76	110.2	109.29	108.2	110.74	106.69	107.5	107.19	107.9	108.49	108.67	109.48	109.37	107.45	109.74	107.17	107.72	107.11	108.12	107.67	108.92	108.64	110.34	106.78	109.09	109.86	109.39	109.66	108.83	107.92	108.49	108.2	109.63	106.2	110.73	108.84
109.36	108.09	106.13	108.25	107.09	108.3	107.09	108.22	107.95	105.8	107.93	107.33	107.26	108.84	108.06	108.75	107.73	107.43	108.69	107.36	108.07	105.44	105.61	109.17	107.54	108.44	106.15	107.58	107.54	107.93	105.39	107.65	108.11	108.62	106.55	107.23	108.44	107.91	107.94	108.6	107.58	106.76	108.53	105.56	110.09	106.9	108.01	107.23	106.99	107.28
106.98	104.35	106.36	106.25	103.57	105.76	107.29	105.03	103.95	105.35	106.13	104.2	104.95	107.36	107.82	106.33	105.72	105.76	104.03	103.63	104.38	104.55	106.57	104.84	106.08	106.54	107.09	106.96	106.66	107.88	106.19	107.76	105.63	104.32	103.95	106.96	105.2	105	104.4	107.12	106.01	106.12	107.06	104.35	106.22	104.48	104.13	107.61	104.33	105.51
107.57	103.23	106.26	104.46	106.52	105.96	104.07	105.63	104.98	106.24	107.24	106.48	106.08	104.57	104.26	106.53	105.48	104.95	104.68	107.13	103.39	105.87	105.81	107.26	104.53	106.11	105.55	103.9	107.86	105.78	105.97	104.66	104.48	107	105.52	105.13	104.97	104.02	106.64	104.89	106.5	104.63	105.16	104.76	106.22	106.09	106.94	106.11	105.67	106.61
94.654	99.857	98.467	98.088	96.476	99.111	96.844	95.937	95.83	98.311	97.699	99.034	99.842	96.925	98.32	98.305	98.298	97.676	99.27	97.393	97.979	97.197	98.142	98.942	98.354	97.72	96.595	97.137	100.63	98.765	96.894	97.399	100.36	96.531	96.442	97.009	98.031	97.769	98.589	95.883	98.967	96.278	98.432	99.323	97.232	98.848	96.575	99.328	95.604	96.619
101.12	100.26	102.25	101.07	101.93	102.51	101.47	101.74	99.885	101.93	98.146	100.17	101.5	101.19	100.45	101.73	102.53	101.04	101.13	99.362	99.768	101.58	100.28	100.98	98.353	100.6	99.789	102.32	100.37	101.03	100.17	101.47	101.21	100.03	101.55	98.098	100.44	100.95	100.72	102.08	101.82	101.65	101.58	101.2	100.76	101.53	100.86	100.71	102.19	100.6
103.33	100.68	100.27	100.9	98.627	102.67	100.89	102.98	101.48	100.23	101.02	100.83	99.177	101.8	99.425	99.73	102.32	100.56	100.71	101.36	103	99.572	99.481	99.968	100.4	100.42	100.11	103.09	102.06	102.07	99.59	102	101.67	102.46	103.32	100.8	101.11	102.29	102.12	99.906	101.71	101.91	100.55	99.978	101.95	101.45	102.04	101.43	102.23	100.8
108.84	107.96	108.77	108.62	107.45	106.91	106.77	106.35	107.9	105.27	107.05	110.58	110.01	108.15	106.31	109.14	107.97	107.72	109.46	109.26	108.01	107.22	109.27	110.13	110.79	109.36	107.93	107.37	108.6	107.11	107.08	108.1	107.41	107.21	108.1	108.85	109.42	107.19	107.91	107.76	109.35	108.79	108.57	109.25	108.72	106.59	110.74	107.72	108.05	106.25
108.42	106.94	107.14	106.5	109.35	109.07	105.71	106.62	107.92	106.92	106.32	109.33	108.56	107.91	107.46	107.39	109.17	106.93	106.33	106.88	107.29	107.84	108.78	107.41	108.09	108.31	107.44	108.99	107.68	109.24	107.03	106.75	106.46	106.86	108.06	106.18	107.13	106.79	108.77	107.27	107.57	107.98	110.16	108.48	109.4	106.21	107.6	106.49	109.9	106.42
107.79	105.55	106.48	107.21	106.65	106.85	105.61	105.03	105.08	104.48	104.59	104.11	103.5	105.38	105.76	105.32	109.27	105.6	107.69	105.5	106.57	106.58	107.51	106.95	105.12	105.12	107.19	106.34	105.28	106.87	106.72	107.02	108.94	104.88	107.53	106.44	106.55	106.04	108.09	104.64	105	106.86	106.88	107.57	105.91	104.51	108.36	106.76	105.66	105.57
108.09	107.45	106.96	104.07	106.51	108.55	107.24	106.53	105.61	107.33	105.75	105.19	107.5	106.54	105.71	106.01	106.44	106.35	107.98	106.58	107.66	107.28	107.45	103.8	106.84	104.75	106.46	110.02	106.41	105.95	106.19	106.01	106.78	108.27	106.83	106.15	106.8	106.92	104.95	106.96	106.35	104.36	106.27	106.16	105.2	107.32	106.09	105.92	106.4	106.18
97.38	97.015	97.091	97.532	99.56	97.129	98.573	97.244	98.107	98.55	97.794	99.426	97.596	96.668	97.437	97.204	99.06	97.936	100.35	97.109	95.85	97.553	97.967	96.547	99.357	98.112	99.518	97.455	98.394	99.71	97.429	97.225	97.374	98.69	97.241	100.23	97.651	97.955	100.69	97.575	97.201	97.954	98.311	100.37	96.275	97.555	98.198	97.756	99.871	96.401
110.97	113.67	110.84	109.49	108.89	109.68	110.77	110.87	108.44	111	110.96	110.88	109.75	110	110.46	110.21	110.32	110.92	109.51	111.8	110.6	109.88	111.43	110.02	110.59	109.16	108.09	111.32	113.31	110.4	111.09	108.74	110.9	111.53	110.71	110.17	111.62	112.39	109.47	111.04	108.36	108.55	110.83	109.71	112.01	110.45	109.52	109.93	111.01	109.1
106.65	108.14	107.26	105.04	107.17	104.9	105.59	103.04	104.81	104.81	105.62	105.42	104.83	105.46	106.02	104.38	105.56	106.49	103.48	104.44	104.93	104.6	106.34	104.94	103.7	104.9	104.59	105.17	105.04	106.32	105.81	106.77	106.76	105.68	103.9	104.41	105.23	106.14	104.29	105.26	105.9	106.47	107.65	106.04	105.8	104.62	103.61	107.64	104.63	106.12
106.56	105.75	104.49	105.34	105.79	104.47	106.3	106.9	104.23	105.02	107.12	108.23	105.19	104.88	105.73	104.22	106.33	106.42	104.8	106.07	104.56	105.94	105	104.9	103.77	106.16	106.24	108.05	104.75	104.12	104.71	105.1	105.41	106.04	105.29	104.38	104.9	106.76	104.55	104.55	105.3	104.14	105.34	105.66	104.41	104.58	103.97	105.97	103.99	105.74
104.75	105.92	108.03	104.49	105.03	107	105.09	105.63	106.9	105.33	105.25	107.43	105.44	104.76	102.46	105.75	105.92	106.95	103.64	104.25	103.97	106.83	106.27	106.42	105.45	106.33	105.05	107.09	107.73	106.73	107.75	105.58	103.28	105.91	106.03	103.6	104.82	104.8	105.57	104.92	106.07	104.46	105.49	106.11	104.89	107.03	106.83	106.53	105.74	107.77
96.304	97.406	99.168	98.672	96.858	98.403	95.909	95.694	97.032	97.718	99.148	99.013	98.779	97.514	96.567	98.682	98.124	97.319	94.998	96.802	98.482	99.598	99.032	97.632	97.426	97.986	97.997	98.678	98.066	97.512	97.711	98.715	98.01	98.494	97.282	98.329	96.826	96.166	99.959	97.496	97.936	97.484	97.278	97.874	96.838	97.721	99.05	99.234	97.938	95.471
107.29	105.91	106.33	106.73	104.67	107.72	104.68	104.63	106.2	106.76	105.66	106.73	106.65	105.18	106.17	103.52	106.14	105.38	108.2	107.88	106.07	105.27	106.72	105.94	106.27	106.61	107.25	105.61	106.68	105.99	107.93	104.47	106.78	107.85	106.5	106.3	106	106.48	104.72	106.81	105.41	106.37	106.27	106.27	105.47	107.33	106.12	106.13	107.22	108.68
99.325	98.606	99.618	97.205	99.206	98.572	100.27	101.1	97.351	96.605	96.809	98.388	98.136	98.904	97.307	95.331	99.771	98.776	98.343	98.303	96.52	95.536	98.423	98.384	98.579	96.977	97.489	97.648	97.473	98.165	96.008	97.345	96.696	97.976	99.026	99.503	96.17	98.955	98.523	96.962	101.17	99.032	99.124	100.1	97.881	96.682	98.323	96.453	98.578	97.93
105.48	107.19	106.09	107.77	107.57	107.34	105.98	105.36	104.05	107	104.89	107.25	106.26	104.78	106.85	107.25	106.6	106.23	107.06	106.78	106.49	105.72	109.19	105.73	104.64	107.2	105.26	107.31	107.54	106.8	106.55	106.87	107.4	105.56	104.28	105.34	109.23	107.49	107.74	108.24	106.84	105.12	106.92	106.54	106.75	106.38	108.42	106.46	108.48	107.85
97.077	100.35	97.739	100.14	99.893	99.364	100.66	95.819	99.572	98.132	98.876	99.334	98.02	99.382	100.06	99.229	98.379	99.33	100.18	102.06	98.357	98.645	100.06	98.197	99.748	100.11	98.926	98.919	99.934	98.369	100.41	99.623	99.938	99.372	99.276	98.476	98.941	99.371	98.152	97.552	98.082	96.38	97.384	98.348	98.848	100.23	97.136	98.218	99.071	100.48
110.68	110.17	111.42	109.1	110.61	108.56	110.03	109.27	111.54	112.38	110.46	111.21	109.71	110.54	111.06	107.5	109.32	110.25	111.35	111	111.76	111.67	111.59	109.52	110.27	108.01	108.48	112.27	110.68	111.12	109.96	110.86	109.44	111.71	109.69	110.53	109.04	109.97	110.37	108.12	112.28	110.18	110.14	110.68	105.66	109.03	109.3	110.84	110.56	110.85
106.19	107.3	108.31	107.61	108.54	107.71	110.34	106.73	106.71	108.85	109.55	107.48	107.65	108.75	109.25	109.89	109.79	108.83	108.87	108.03	110.64	106.41	107.77	108.77	109.42	109.48	106.37	107.87	109.3	107.51	110.25	107.76	108.17	110.92	109.27	106.47	106.27	107.69	107.26	109.84	108.82	109.85	107.01	109.17	107.27	108.11	109.51	108.8	108.86	108.89
106.71	107.24	108.02	105	107.47	106.07	103.81	107.17	105.69	106.76	102.53	104.83	105.65	106.18	108.07	106.27	107.23	105.86	104.56	106.3	105.01	106.49	105.46	106.22	106.05	105.34	106.61	103.47	109.5	106.29	104.37	104.78	105.87	106	107.53	104.38	105.27	105.22	106.29	106.61	103.68	105.08	104.71	107.4	105.91	106.55	105.31	102.6	105.02	106.86
108.06	110.62	108.79	106.61	109.16	105.71	108.54	107.92	109.12	109.65	105.85	107.8	108.06	109.49	108.22	108.99	106.59	108.79	106.58	107.3	107.37	108.31	109.07	108.72	108.07	108.22	110.43	109.25	109.48	107.42	106.47	108.22	109.96	109.2	109.15	108.12	110.64	111.06	106.79	109.81	110.38	107.08	106.51	109.93	108.58	109.21	107.36	107.8	110.24	109.48
105.71	104.44	106.07	107.42	104.43	105.74	104.75	104.4	106.47	103.59	105.79	105.33	105.59	105.51	105.12	105.14	106.49	106.15	106.39	106.04	105.18	106.89	104.52	106.88	107.98	104.2	105.94	106.57	103.2	105.27	105.93	106.36	105.2	104.23	105.86	105.79	107.51	103.5	108.55	107.43	105.95	106.26	105.88	103.4	106.75	107.59	104.54	105.36	107.17	105.32
105.15	106.92	104.67	108.05	105.26	107.96	103.86	108.34	106.83	106.55	106.81	106.67	105.57	106.04	107.66	105.76	106.54	106.33	106.31	107.34	104.45	104.1	104.7	104.75	104.6	105.97	105.19	104.35	109.25	105.63	107.16	105.71	108.11	106.99	105.68	106.88	107.37	106.88	106.48	105.88	105.77	105.18	107.37	106.85	106.22	106.12	104.92	106.01	104.65	106.83
108.04	108.24	109.33	109.12	108.47	107.81	108.66	109.17	108.19	111.54	107.24	109.5	110.15	111.02	108.65	109.75	109.3	110.76	106.32	108.28	108.06	108.7	110.42	107.32	109.14	107.95	107.18	109.94	106.26	108.05	108.53	107.43	111.24	110.85	107.52	108.67	110.32	109.46	107.49	109.14	110.2	110.23	108.54	109.29	107.41	110.07	109.23	110.03	107.07	108.4
99.659	101.73	101.09	99.218	102.53	101.98	99.383	100.8	99.238	101.16	100.09	103.01	98.918	100.77	101.24	101.01	101.26	100.89	102.44	101.7	101.5	100.34	100.34	99.128	101.9	100.22	98.774	102.28	101.3	100.82	99.278	99.875	100.35	102.77	102.09	100.62	100.48	100.7	103.59	102.6	101.35	100.25	101.79	100.18	101.62	99.295	102	101.44	101.75	101.88
103.09	104.83	106.38	105.26	104.59	106.24	104.56	105.9	104.2	103.76	104.72	104.87	106.22	105.96	105.9	107.03	104.53	104.76	105.63	105.56	105.14	103.74	106.31	106.56	103.9	106.07	106.87	106.32	104.62	106.48	106.49	105.08	105.83	105.96	108.22	107.5	106.43	103.92	105.64	106.36	105.85	101.62	106.85	106.12	106.83	105.39	105.56	104.93	104.9	104.63
107.77	108.43	106.32	107.99	107.72	110.15	108.32	109.9	109.58	106.48	106.51	108.31	108.48	107.09	106.82	108.4	106.78	107.6	109.24	108.79	109.92	110.19	108.41	108.16	108.34	109.09	109.02	108.41	108.22	107.46	107.84	108.81	106.16	109.04	108.25	108.71	108.89	106.37	107.03	108.32	106.83	109.52	108.49	109.71	110.33	108.43	108.53	108.28	107.34	107.75
106.52	105.95	106.11	104.59	105.77	105.76	105.58	107.38	106.25	106.86	106.26	106.08	105.83	108.33	107.01	106.29	104.86	106.8	107.39	107.56	106.95	108.56	107.18	106.1	107.74	105.34	106.88	105.58	107.91	105.92	105.37	106.99	107.1	105.14	106.91	108.19	106.7	107.75	108.09	105.96	107.71	106.95	105.97	106.4	106.62	106.41	106.68	106.65	105.59	104.41
105.27	104.29	106.09	106.47	105.4	105.33	103.57	106.28	104.97	105.55	105.81	103.91	105.46	103.08	104.16	106.16	105.45	106.34	106.17	105.37	105.03	107.11	105.98	104.09	106.59	105.39	104.81	105.22	103.85	106.96	107.16	105.14	107.28	108.29	104.37	106.32	104.63	105.86	105.69	105.64	106.83	106.78	106.13	105.57	106.04	105.54	104.67	103.58	105.4	105.93
109.06	106.69	104.55	105.49	102.34	107.29	106.14	106.86	108.03	105.78	107.16	107.24	105.82	107.57	104.12	107.37	108.5	106.76	107.8	106.63	105.01	105.26	105.75	105.67	106.67	105.79	105.63	109.42	107.29	104.54	107.26	105.64	106.6	107.86	106.59	105.65	106.91	106.4	107.81	106.31	103.46	108.19	106.05	106.1	104.2	105.19	106.06	106.14	106.6	107.58
105.99	106.41	104.75	106.67	107.84	105.46	107.7	104.7	106.79	105.36	107.25	106.64	105.9	106.37	105.53	108.26	105.34	105.01	106.32	104.35	104.86	105.54	106.54	107.61	104.49	105.4	105.31	105.87	103.92	107.77	105.09	106.36	105.27	104.21	105.21	105.81	102.4	105.52	103.74	103.9	106.3	107.86	106.53	104.18	106.05	102.74	106.79	108.3	105.18	107.36
105.85	105.69	103.52	105.27	106.46	104.53	105.25	106.73	106.47	106.54	105.5	104.73	103.04	104.82	107.68	105.7	107.25	104.25	106.54	106.73	104.85	107.14	106.22	104.55	103.99	106.86	106.53	104.48	106.72	104.57	107.51	106.99	107.14	104.42	103.75	104.4	104.48	104.42	107.05	105.47	105.98	103.62	105.89	105.08	105.04	106.18	106.51	105.89	105.45	105.62
110.1	108.81	110.65	110.56	110.55	108.56	111.07	110.73	110.87	110.57	111.75	109.58	109.76	110.22	111.9	110.64	108.56	110.85	109.02	110.25	111.83	110.73	109.3	111.58	110.95	110.93	109.75	110.46	107.8	110.08	108.45	111.24	110.85	108.23	109.84	109.83	109.14	110.53	109.4	107.74	110.16	111.59	111.51	111.23	110.93	111.13	109.01	109.49	109.35	110.73
108.16	105.67	106.57	107.71	105.35	106.26	104.78	106.62	104.44	107.29	106.31	106.31	106.12	107.69	103.97	104.52	103.56	106.89	106.6	104.76	104.08	108.57	106.42	106.84	106.67	106.37	105.55	106.05	106.31	105.17	104.4	104.48	106.12	105.27	103.79	103.29	107.26	105.66	105.39	103.71	105.3	105.12	105.76	106	105.52	106.57	104.69	105.38	104.13	104.21
106.21	106.59	107.11	104.71	104.53	104.67	104.91	106.36	106.51	107.13	103.56	104.45	107.43	105.34	106.14	104.91	106.66	104.77	103.92	104.42	105.59	106.12	106.31	105.82	104.59	104.31	106.3	105.86	105.52	104.53	104.73	106.36	105.42	104.26	109.46	106.08	106.35	105.34	104.29	106.19	104.9	106.52	105.04	105.23	104.91	104.16	102.45	106.11	106.11	106.96
108.59	107.88	106.72	107.89	107.16	107.86	107.52	106.27	108.17	107	108.62	109.36	107.17	109.13	106.88	107.47	108.77	108.74	107.61	108.17	107.85	109.14	107.51	108.51	109.83	107.02	106.94	109.86	107.72	108.12	110.73	104.86	108.57	106.38	109.94	107.75	107.55	106.86	108.78	106.65	106.15	105.69	109.29	111.27	105.31	107.42	107.6	107.81	106.65	107.22
96.107	98.577	98.237	98.838	96.949	97.593	96.862	98.661	100.39	96.377	99.301	98.717	96.057	98.706	99.398	98.102	97.471	96.565	96.205	95.428	96.476	97.355	96.377	96.285	96.377	100.5	97.973	96.453	98.524	97.98	98.666	97.739	98.69	97.115	99.578	94.823	98.257	98.784	99.035	96.155	98.153	99.021	98.605	98.893	98.969	96.468	97.878	99.138	97.223	98.951
109.03	109.48	108.97	107.16	109.87	110.57	110.05	109.34	108.82	108	107.93	109.32	108.84	108	107.84	108.98	108.74	108.75	107.33	107.38	107.25	109.21	107.68	106.94	110.52	110.07	111.22	110.03	108.78	107.92	108.53	109.47	109.21	109.71	109.51	109.16	108.48	107.6	107.81	108.59	105.77	109.29	108.35	106.5	105.8	107.08	109.67	108.99	106.89	105.35
102.04	101.52	100.6	100.32	101.75	101.83	98.388	102.07	101.01	101.05	99.308	99.992	100.02	99.247	98.659	101.85	101.58	99.642	100.31	99.234	98.388	100.48	103.7	97.725	101.43	102.32	101.65	102.16	100.38	98.479	98.557	100.85	102.06	102.06	101	102.04	100.08	101	100.06	101.05	100.87	100.35	99.661	100.1	101.72	100.03	102.88	100.78	101.94	99.279
107.4	110	110.62	111.87	109.18	111.62	110.85	109.43	109.52	108.39	110.9	110.43	109.16	111.4	112.18	111.56	111.1	110.63	113.05	111.65	110.59	110.69	110.89	110.65	112.46	111.2	109.88	110.67	111.43	109.99	110.93	111.56	112.4	109.21	113.05	110.16	111.42	111.31	110.02	108.63	110.13	110.85	111.46	109.37	111.94	110.71	111.35	110.29	109.94	109.72
107.11	106.47	107.16	105.63	104.63	107.16	107.24	108.57	106.52	107.57	107.48	106.86	105.5	105.17	106.58	104.51	105.33	106.28	105.49	106.73	105.35	106.57	106.55	105.38	106.32	105.73	106.3	107.43	105.39	106.37	104.67	106.68	106.12	104.81	106.14	106.53	104.77	108.18	105.08	105.76	108.16	105.08	106.71	107.77	105.41	105.53	107.14	104.75	107.26	107.9
112.2	110.11	110.11	109.67	109.41	107.51	109.95	110.65	109.98	111.6	106.7	110.22	108.34	110.57	111.21	108.42	110.28	109.79	110.4	110.17	112.56	109.84	111.01	110.11	110.3	110.23	110.66	109.9	107.98	113.2	110.55	110.94	110.67	110.25	111.42	110.13	110.75	108.98	111.37	108.62	109.24	109.77	110.98	109.96	110.13	109.25	111.41	108.85	112.06	109.22
102.43	104.92	105.04	106.54	104.37	106.27	104.07	106.75	105.42	106.4	104.68	103.41	105.37	105.02	107.87	102.93	104.27	104.97	104.7	106.04	106.17	107.68	105.7	105.67	105.48	104.98	106.4	104.58	105.51	101.51	106.51	105.55	105.88	105.87	105.49	105.7	105.18	103.88	104.68	105.06	105.09	106.58	105.54	103.97	105.8	103.75	105.16	106.67	104.93	105.62
98.972	98.977	98.076	102.51	97.884	99.104	99.233	97.316	100.26	100.69	97.356	96.818	98.535	97.95	99.339	100.45	98.972	95.579	97.198	98.6	97.866	102.03	97.666	98.084	98.644	98.498	100.42	98.954	95.907	98.906	99.167	99.141	97.466	101.63	98.817	98.682	100.21	98.15	97.778	97.43	100.33	98.33	98.709	99.026	98.522	101.71	99.147	98.082	99.135	98.35
95.502	97.389	98.129	97.467	98.65	96.978	98.034	99.097	96.766	97.961	97.371	96.202	99.821	97.306	97.945	99.963	98.941	100.35	98.026	99.415	97.554	97.945	96.477	97.389	97.655	99.563	100.37	98.373	97.408	98.089	100.41	98.823	99.343	98.675	98.961	97.508	96.775	97.718	98.312	97.808	98.017	98.161	99.356	97.881	97.896	99.604	98.284	97.845	97.547	97.847
96.304	97.924	98.03	96.244	98.204	98.755	98.184	96.691	95.92	98.989	96.776	98.114	98.7	98.951	99.753	97.684	98.64	96.979	97.436	98.094	99.096	99.465	99.35	96.127	97.799	98.013	98.267	96.75	96.149	98.183	98.768	96.777	97.332	98.569	97.98	96.13	97.224	98.327	97.331	99.019	96.798	97.453	98.858	96.524	98.495	97.223	97.81	95.931	98.29	97.947
107.03	106.31	108.11	108.56	107.14	107.93	107.34	108.36	107.78	106.2	107.75	105.98	106.74	107.29	104.88	106.44	105.51	107.23	104.38	107.43	106.53	108.1	106.75	106.1	106.96	106.67	105.92	107.65	107.37	105.7	109.2	103.9	106.5	106.12	107.67	104.52	106.57	105.85	104.94	105.78	107.47	106.43	105.51	107.14	108.52	102.59	108.68	107.14	105.4	106.1
107.11	104.9	104.59	106.23	107.42	105.46	106.68	105.19	105.64	104.22	104.04	106.6	104.73	106.37	102.95	106.02	105.54	107.51	106.97	106.08	105.47	106.1	105.59	105	105.99	106.32	107.19	104.44	108.14	105.58	103.98	104.01	104.83	104.97	103.9	103.98	104.66	104.73	103.92	105.93	105.98	106.18	105.72	108.4	106.33	108.45	105.72	105.85	106.66	104.32
104.28	105.11	105.7	107.58	106.14	105.87	105.75	105.46	108.57	105.92	105.43	107.69	108.76	104.96	105.86	106.15	106.22	106.06	105.14	106.1	107.41	103.52	108.35	106.84	106.77	106.99	107.26	106.26	103.81	107.15	105.27	103.21	105.57	105.21	108.58	107.11	106.3	107.93	106.87	106.17	106.27	105.05	105.31	107.27	105.66	105.39	107.02	105.39	106.41	107.23
105.38	105.09	106.99	108.2	107.25	107.99	105.63	105.7	106.33	107.71	104.74	104.4	104.71	107.35	104.83	105.16	106.88	104.5	107.31	105.56	107.37	105.09	106.77	105.81	107.34	108.17	106.6	103.48	107.28	107.68	106.16	105.88	104.34	106.06	106.49	108.56	106.11	107.79	106.23	105.21	106.18	105.32	103.35	104.85	107	104.68	106.57	106.28	105.88	103.98
104.35	103.85	109.86	104.44	105.23	104.57	105.58	106.61	105.57	108.18	106.67	104.06	106.47	104.71	105.98	105.86	105.77	105.04	105.6	104.88	106.16	106.12	107.21	105.75	104.28	106.8	104.35	106.43	104.05	105.43	106.54	105.36	104.38	105.03	104.7	105.87	103.7	104.84	105.04	104.72	105.67	107.22	108.17	105.66	104.41	107.75	105.53	106.94	106.29	104.4
107.14	107.34	108.57	109.57	108.13	108.65	107.86	108.63	108.16	108.09	110.14	107.8	108.52	107.25	107.65	107.83	107.7	107.92	108.81	108.64	107.78	108.83	107.28	111.61	109.23	107.22	109.52	108.98	109.53	107.52	107.87	108.27	107.45	109.88	108.72	108.22	109.67	108.59	110.06	107.17	109.08	108.24	107.86	109.37	108.54	108.37	107.5	110.66	108.05	108.13
106.57	105.41	109.22	106.24	106.49	107.87	105.39	106.52	104.71	106.37	108.12	107.13	106.22	105.79	104.6	106.61	107.81	108.19	108.71	105.38	107.24	108.88	106.13	108.05	106.02	108.1	107.85	107.37	107.89	106.32	105.74	108.14	104.73	105.4	106.68	107.44	106.95	106.81	106.12	105.61	106.55	105.81	106.54	104.85	107.91	104.69	106.98	107.52	105.19	105.55
107.57	107.38	109.6	105.94	108.69	108.89	106.8	105.21	107.84	107.01	106.46	107.94	107.76	107.14	108.69	106.55	107.58	106.43	107.11	105.95	107.57	109.05	108.63	108.95	107.89	109.04	108.07	108.26	107.64	107.26	108.15	106.84	106.6	108.51	107.8	108.17	105.47	105.87	106.14	109.17	108.55	107.37	105.41	109.91	107.48	107.62	108.11	107.33	109.64	108.33
107.28	105.03	105.25	105.88	105.8	105.02	103.87	107.58	103.12	107.22	104	106.32	103.69	105.01	106.43	106.8	105.62	106.77	103.05	107.67	105.34	105.73	105.62	106.4	102.53	106.05	105.73	105.77	107.34	107.09	104.91	105.01	104.96	108.14	105.28	107.06	105.51	106.23	105.69	105.72	107.38	105.6	105.98	107.61	106.96	106.08	103.19	105.18	105.02	107.06
104.92	103.94	107.84	107.3	107.61	103.99	106.48	106.2	107.95	106.57	104.72	107.38	107.2	104.52	105.83	105.34	106.4	107.13	106.48	107.77	104.22	106.14	105.6	108.41	105.62	105.47	108.02	104.48	105.63	106.93	106.36	103.88	106.44	107.53	106.53	108.67	107.92	106.11	106.99	106.45	105.17	105.72	107.36	106.83	106.71	106.22	107.15	107.38	107.43	108.71
109.37	108.41	106.2	104.58	109.55	105.37	105	106.5	106.5	109.93	106.91	104.95	108.16	105.62	106.31	108.17	106.06	106.16	106.26	107.85	103.7	104.55	105.26	106.07	107.08	105.76	106.93	105.27	106.64	104.05	105.99	107.89	107.96	107.03	107.53	106.1	106.68	106.58	105.23	106.07	107.49	104.95	107.84	106.62	104.26	107.37	108.22	109.56	105.45	106.55
106.39	107.36	104	105.74	108.82	107.8	106.24	105.81	105.06	106.14	107.01	107.3	106.3	106.97	104.72	106.3	108.46	108.17	105.49	106.67	106.84	105	107.32	106.41	105.56	107.07	106.64	105.68	107	104.48	107.37	104.34	105.33	107.3	108.44	106.81	104.82	105.12	107.27	106.58	106.34	105.92	107.78	106.57	107.59	105.65	106.42	107.15	106.4	106.3
107.24	109.37	108.5	107.57	106.71	109.39	108.33	107.53	108.76	106.73	109.15	107.68	106.37	106.36	106.95	107.38	108.13	110.3	108.41	110.6	106.04	106.49	109.48	106.31	104.92	108.43	107.05	105.48	107.66	106.3	106.15	108.67	108.41	108.52	110.29	108.96	110.56	108.47	107.73	107.68	107.02	108.34	105.87	109.66	107.33	107.8	106.26	108.1	109.33	106.32
108.42	107.5	107.19	107.55	107.1	109.4	107.36	109.26	110.36	110.01	107.06	106.01	106.94	108.45	105.92	107.89	107.76	108.43	105.46	108.82	109.22	107.39	108.98	107.18	108.49	107.84	107.91	108.37	107.68	107.73	105.95	109.88	107.02	108.36	105.56	106.5	108.08	106.64	106.41	108.18	109	107.8	109.69	109.29	108.16	106.58	106.47	107.67	109.06	107.14
107.08	107.33	105.32	104.67	106.31	106.64	104.38	104.97	106.63	106.55	105.8	105.45	105.94	104	104.48	107.09	105.57	105.36	106.2	107.34	106.72	105.01	106.26	105.82	107.11	106.03	103.7	104.99	104.6	106.26	107.03	104.18	107.53	106.47	106.72	104.33	107.36	104.93	106.27	104.1	106.19	106.61	105.36	106.4	105.6	106.97	107.56	107.22	103.53	105.98
98.157	97.549	99.092	96.124	97.669	98.094	98.705	97.266	97.862	97.071	98.785	98.064	97.82	97.081	98.604	95.971	98.246	97.763	98.955	98.872	98.358	98.607	98.45	98.568	100.47	98.692	96.529	95.992	95.764	98.14	96.544	98.078	97.055	98.287	96.299	99.411	97.538	98.359	97.831	99.229	97.02	99.088	98.306	97.362	96.246	96.36	97.913	98.476	98.438	97.725
100.33	98.764	96.448	98.362	100.06	100.96	96.382	97.6	100.22	99.348	98.669	97.856	97.774	100.03	98.751	101	98.629	99.603	98.614	99.67	100.7	99.236	98.699	99.416	98.914	97.181	99.248	99.722	99.286	98.441	99.136	97.186	97.566	97.923	97.339	99.566	98.745	99.482	99.463	97.935	99.583	100.18	98.464	100.44	100.08	100.42	98.441	98.641	97.911	98.029
106.79	108.55	104.35	107.08	107.36	108.34	105.03	103.99	107.02	106.39	105.84	105.79	106.93	107.34	106.61	104.71	107.76	107.75	108.76	106.58	109.64	107.5	106.61	107.18	105.64	106.58	105.88	106.16	107.34	108.02	107.01	106.21	107.98	104.91	107.93	106.9	106.9	103.68	108.48	104.4	108.02	105.28	107.37	105.2	109.44	106.17	107.11	105.31	107.85	106.19
105.28	103.63	107.03	105.56	105.22	107.28	106.64	104.71	105.4	105.45	106.59	106.94	107.41	103.43	104.07	104.85	105.31	103.79	105.21	106.9	104.8	107.27	103.77	108.31	105.84	105.66	105.87	107.06	105.63	104.17	104.75	105.17	105.93	104.87	104.52	107.47	104.73	105.07	106.15	105.16	105.37	105.74	104.68	106.47	107.29	107.15	106.57	105.02	104.8	105.49
103	106.17	105.49	107.07	107.05	105.7	103.8	104.3	104.93	104.24	106.07	105.31	105.52	105.73	102.05	104.51	106.61	106.56	106.38	105.48	104.58	105.03	105.18	104.24	104.53	104.39	106.21	104.56	105.21	106.4	105.06	104.79	106.17	105.96	106.73	105.06	108.02	103.35	104.25	106.27	104.92	106.32	106.05	105.85	107.17	105	103.96	104.43	106.93	105.39
98.683	96.16	99.449	99.168	97.037	97.095	96.865	97.941	97.299	97.711	95.362	97.865	98.255	97.827	96.079	97.921	97.769	99.013	98.055	96.781	97.353	96.86	96.563	97.645	99.925	96.88	99.89	98.074	100.1	98.636	98.558	98.506	100.3	97.573	98.599	97.303	99.118	97.092	98.448	98.355	99.819	98.058	96.442	99.111	98.704	95.602	98.758	100.26	97.519	98.045
106.72	107.32	107.09	104.95	103.09	105.55	107.33	106.78	106.31	107.33	106.63	106.69	106.79	107.38	107.9	105.88	106.24	107.87	107.27	107.26	104.49	106.45	108.53	105.94	106.85	106.26	105.9	106.57	106.5	108.6	105.64	106.72	107.36	105.78	104.55	106.82	105.95	105.88	107.04	106.69	105.44	107.38	107.52	105.9	107.46	105.61	107.6	106.8	108.34	106.95
109.1	108.14	109.08	107.55	108.65	108.19	105.15	106.92	107.73	107.13	106.76	107.97	109.08	108.13	107.63	108.5	108.69	107.31	106.71	106.79	108.17	106.97	107.82	108.87	105.18	106.85	107.57	108.07	108.83	105.34	107.65	107.57	108.56	108.37	108.21	110.56	106.56	106.03	107.08	106.62	108.82	108.93	107.52	108.01	108.32	106.51	107.26	106.52	109.21	108.36
105.32	104.27	105.45	104.77	104.02	105.34	105.2	104.3	104.87	104.76	105.54	105.58	103.44	104.3	105.15	104.06	105.27	104.61	104.64	106.18	104.27	106.76	107.27	105.92	106.5	105.75	104.93	107.79	105.64	104.1	103.19	105.56	106.02	107.03	105.33	106.85	106.23	106.04	105.29	105.2	105.11	105.8	104.87	106.53	107.36	106.33	105.02	103.47	105.22	108.95
101.7	100.77	101.67	101.67	100.26	99.117	99.732	101.12	102.13	101.59	101.62	100.64	100.79	98.477	100.75	100.98	101.18	101.43	102.25	101.7	101.79	98.028	102.33	102.19	101.58	100.53	100.71	99.146	100.74	99.485	100.99	104.28	102.08	101.67	102.05	104.08	101.64	103	101.4	98.029	99.905	100.69	99.526	100.38	99.334	101.31	101.82	101.5	101.55	101.59
109.21	106.26	106.55	106	107.17	110.21	108.22	109.01	107.58	108.14	108.45	106.27	108.63	111.22	107.94	107.9	107.42	110.18	109.71	106.72	107.73	109.17	108.06	107.53	109.21	105.62	108.08	106.53	109.21	109.1	108.46	106.41	108.66	106.81	109.84	106.92	109.34	107.39	107.12	108.55	108.19	109.22	106.17	109.15	107.62	108.74	105.47	107.78	108.5	109.9
106.43	108.11	107.09	104.89	106.39	104.52	106.32	106.12	108.44	105.08	106.93	107.61	108.25	107.33	107.73	104.57	107.74	108.66	105.83	104.94	107.27	105.8	104.99	107.38	107.03	107.55	105.28	105.54	105.32	107.85	107.22	108.97	107.93	106.49	108.02	104.79	105.36	104.91	105.9	109.43	104.5	105.85	107.04	108.78	106.04	106.82	106.42	107.06	107.52	107.07
107.87	104.24	106.94	102.97	105.33	105.34	105.45	106.61	104.83	105.9	106.6	104.32	106.66	106.58	106.48	105.85	106.69	106.04	105.74	106.6	104.19	108.33	107.35	104.1	108.61	105.45	104.03	105.53	105.14	104.54	104.16	104.28	103.9	105.38	104.65	106.06	105.18	105.25	107.77	105.72	105.06	105.57	103.97	107.07	103.13	104.64	106.98	106.98	107.96	104.7
100.45	101.47	100.62	98.585	103.12	97.725	100.71	99.978	100.55	101.86	97.946	99.782	99.651	99.478	100.34	100.74	101.56	101.83	100.58	103.14	101.29	98.671	103.67	101.46	102.54	100.79	99.614	100.34	100.28	101.7	98.847	99.318	101.12	99.962	101.68	101.21	99.154	100.26	98.82	100.41	102.66	98.784	102.19	102.32	102	101.46	102.62	102.14	99.847	100.82
99.441	99.63	99.062	100.97	96.693	99.38	100.6	99.125	97.698	96.951	100.68	98.841	98.52	100.71	97.515	97.889	100.21	100.83	96.541	95.984	98.029	98.286	98.149	98.434	99.11	98.363	96.933	98.017	99.136	101.42	99.286	97.954	99.485	97.871	99.54	96.318	98.655	97.277	101.2	98.442	98.659	99.507	97.343	98.62	97.681	100.54	98.401	97.071	100.06	98.065
107.31	108.82	106.06	106.09	108.36	108.76	109.08	107.24	108.13	105.3	108.74	108.53	106.08	107.41	109.09	108.27	107.86	107.73	106.9	107.2	109.05	108.39	108.34	108.12	107.68	107.34	109	108.05	110.64	109.47	108.07	111.47	109.42	106.75	107.75	106.67	108.53	107.63	108.64	107.33	110.48	109.32	106.67	107.75	107.56	110.39	108.66	107.76	109.5	108.91
105.43	108.33	108.79	106.37	109.59	108.79	109.31	106.92	108.57	108.32	110.76	108.2	108.22	108.08	109.01	107.26	107.65	108.08	108.64	111.13	106.59	107.58	108.12	108.59	110.51	106.91	108.68	107.84	109.82	107.29	106.38	108.26	111.24	107.77	111.63	109.9	108.14	107.88	109.66	108.49	111.38	109.74	109.33	109.29	106.5	108.46	106.99	109.35	107.81	107.81
106.74	105.32	105.68	104.42	103.78	104.78	105.06	106.42	104.25	107.1	105.75	108.19	106.94	108.51	104.61	106.88	106.78	107.36	105.46	105.77	107.05	106.68	106.42	106.12	105.98	105.43	104.84	105.02	102.5	104.64	104.55	107.15	105.47	105.43	105.16	106.19	107.19	106.31	104.02	106.48	105.73	106.86	104.37	106.86	107.34	106.67	106.97	105.07	105.69	108.06
106.57	107.39	105.16	107.42	109.9	104.09	105.94	109.73	106.41	107.84	108.06	104.95	106.98	105.47	106.77	106.84	107.45	108.6	107.3	106.89	107.67	108.51	105.62	105.76	106.88	107.36	104.63	104.99	105.88	105.07	105.63	105.21	104.93	105.58	105.93	106.13	106.24	105.95	106.19	106.7	110.19	105.48	105.56	105.31	106.59	108.69	106.37	104.85	108.94	105.48
100.57	99.887	101.33	101.9	102.11	102.84	102.52	99.204	102.44	99.687	99.414	101.26	103.68	101.66	100.66	101.2	100.72	102.16	101.99	100.62	100.22	99.861	102.17	101.51	100	102.15	99.111	101.26	100.03	100.27	100.49	100.16	100.82	100.37	101.63	101.92	101.75	101.48	101.71	101.19	100.27	103.23	99.213	102.25	99.122	99.08	101.42	102.41	98.82	100.41
102.99	108.17	106.09	105.42	105.36	106.23	106.82	105.07	106.58	105.01	107.48	104.77	106.29	106.42	106.12	106.47	105.94	104.98	102.82	106.42	105.01	104.9	107.47	104.67	106.09	105.83	106.33	107.01	106.97	104.69	104.56	105.79	106.22	107.67	109.12	105.83	104.9	104.89	107.82	105.33	107.34	105.01	106.55	105.13	107.22	103.95	104.73	106.48	106.7	107.16
99.33	99.078	99.086	100.19	97.603	100.31	98.29	98.457	98.602	99.127	100.29	98.823	96.721	99.253	100.19	97.326	99.925	100.65	100.58	95.703	99.428	98.408	99.509	97.195	99.704	97.02	99.911	99.405	98.657	96.23	99.442	99.814	103.2	98.814	100.28	99.588	98.099	100.16	100.19	98.208	97.196	99.876	98.143	101.72	98.546	96.707	96.348	97.527	97.547	100.14
107.42	107.22	106.27	109.19	110.2	107.93	107.88	108.09	105.25	106.95	107.94	108.37	105.32	109.65	106.53	107.8	106.36	106.45	108.22	108.41	106.45	108.57	108.59	108.63	110.42	108.33	106.95	110.12	107.64	105.27	107.38	106.43	106.79	109.15	107.23	104.17	108.31	109.35	109.16	106.42	108.09	109.1	107.03	109.18	108.91	108.09	109.07	105.45	108.59	106.25
105.67	106.31	105.36	105.23	105.82	105.92	104.65	105.61	105.46	105.71	108.11	106.62	103.78	105.23	104.69	106.55	106.24	105.15	106.76	104.69	103.98	105.19	105.43	106.8	106.44	105.01	101.76	106.83	105.51	104.07	106.88	104.84	103.48	104.29	105.4	105.68	107.15	103.78	105.97	105.03	105.61	106.91	105.72	103.3	104.9	106.47	107.18	107.94	104.36	104.33
106.63	104.98	107.53	104.6	106.83	105.26	105.97	107.04	108.05	107.13	106.59	107.57	107.95	107.35	107.02	104.07	105.86	106.3	105.53	104.73	107.66	106.78	107.05	107.56	107.13	106.49	106.76	107.31	107.45	107.8	106	107.96	105.63	106.47	105.82	106.87	107.66	105.73	105.67	106.69	107.1	106.17	106.74	106.37	105.04	107.68	108.2	107.27	107.82	108.32
107.12	108.15	108.6	108	106.84	109.82	107.71	109.58	109.73	108.09	108.43	110.14	108.23	105.84	105.88	110.2	109.68	108.89	108.26	108.35	107.41	110.37	109.4	106.19	110.41	108.67	108.47	107.87	107.65	108.82	107.84	109.22	107.91	108.49	111.13	108.4	110	109.04	107.24	107.91	109.21	108.92	109.69	110.05	108.07	106.63	107.27	108.68	108.99	107.99
101.6	102.76	102.26	101.62	104.99	104.35	103.37	101.65	101.14	105.68	103.5	102.27	102.8	102.93	102.65	102.27	104.12	103.46	100.07	102.07	101.15	104.43	104.5	102.1	103.61	101.67	103.51	103.41	102.55	104.12	104.03	103.95	103.83	104.31	102.92	103.04	104.07	100.92	104.23	103.74	103.89	103.37	103.1	101.41	102.17	104.61	101.64	102.07	102.94	101.43
106.46	103.74	105.54	104.52	103.68	104.69	107.2	105.54	105.03	106.04	104.73	104.82	107.53	106.87	103.74	106.71	106.4	106.84	105.46	105.15	106.4	105.67	103.48	105.04	105.19	107.57	105.21	105.95	103.6	106.9	106.83	103.46	103.48	108.32	105.24	106.58	106.88	103.22	105.39	106.66	106.09	103.38	107	107.1	104.88	106.88	104.97	106.58	103.88	105.13
107.34	103.87	105.59	107.22	105.9	106.25	106.47	105.25	106.99	105.85	102.94	104.83	104.01	105.5	103.3	106.78	105.8	103.12	103.85	105.86	106.42	104.93	106.12	105.7	107.65	103.66	106.08	106.16	106.86	108.16	104.82	106.93	104.27	106.26	104.63	104.78	104.73	104.56	104.71	104.22	105.92	103.26	107.12	105.12	106.69	104.65	105.37	105.05	104.18	104.14
99.469	99.945	97.408	98.047	96.839	97.263	97.837	100.83	101.17	96.651	100.15	98.34	98.494	97.257	98.117	99.876	98.948	97.623	98.103	97.432	97.579	98.362	100.84	97.199	100.62	97.204	99.592	96.108	96.769	97.657	96.657	99.908	98.249	99.163	99.633	97.996	97.622	96.382	98.499	98.826	97.668	99.219	99.733	99.129	98.295	96.621	97.766	98.206	97.184	99.653
108.65	110.07	109.5	110.31	108.36	110.25	109.08	111.02	111.41	110.66	108.98	110.19	109.6	110.45	110.97	111.13	111.08	109.36	109.15	111.87	109.99	108.82	111.2	110.21	109.95	109.7	108.84	111.36	111.07	111.27	108.34	109.07	108.81	109.71	109.88	110.75	108.8	110.67	109.85	110.42	110.82	111.77	110.32	110.46	110.81	111.25	108.11	109.41	108.82	107.27
105.87	102.78	105.01	107.77	106.47	106.11	105.09	106.21	105.18	106.41	104.07	104.73	103.38	105.17	103.47	106.37	104.27	107.21	105.27	106.87	105.53	108.91	107.35	104.61	105.98	107.25	103.07	106.7	106.01	106.35	105.4	106.26	105.39	104.04	105.87	104.62	106.09	106.19	106.04	105.28	104.18	104.27	104.48	106.45	104.17	110.14	105.78	105.73	105.66	106.47
105.87	107.17	105.78	108.1	105.43	108.34	106.78	105.89	107.64	104.72	105.74	107.49	106.3	106.88	106.35	106.91	106.42	105.25	106.74	106.69	107.01	107.24	105.64	105.72	105.63	107.07	107.88	106.68	108.3	103.86	108.02	106.89	108.18	107.47	107.49	106.32	105.79	105.65	106.87	107.54	107.61	105.69	104.64	104.1	107.54	105.75	106.29	106.91	107.07	108.79
104.91	104.75	107.96	105.55	104.88	106.62	104.39	106.55	106.42	107.31	106.24	106.11	104.53	106.89	103.76	104.48	103.69	105.48	106.25	105.69	106.81	107.28	106.41	104.88	105.93	107.12	105.86	105.84	106.33	105.48	107.68	104.22	107.47	105.96	106.06	106.86	105.24	103.88	104.35	106.22	105.9	104.7	105.8	105.82	104.55	106.52	103.55	106.81	106.25	106.5
99.984	99.654	99.333	99.009	97.516	98.426	96.714	99.774	98.677	98.259	99.954	98.793	100.64	97.972	98.284	100.69	102.72	97.549	98.665	99.285	98.475	99.191	97.094	97.88	101.14	97.356	97.865	98.544	96.226	99.993	100.44	98.48	103.87	97.112	98.966	98.523	100.42	98.045	100.62	98.755	98.715	99.235	98.629	100.23	98.743	98.337	102.3	100.36	100.72	100.74
105.26	105.92	105.26	105.18	106.4	107.53	103	105.08	106.1	104.21	107.01	106.61	106.3	105.56	105.46	104.95	105.45	104.71	105.3	104.74	106.26	105.88	106.48	106.63	103.17	104.97	104.41	105.6	105.82	106.34	106.86	106.16	106.93	106.33	107.17	106.44	104.5	107.57	105.6	105.34	104.58	106.42	107.05	105.65	103.61	104.85	105.69	104.75	105.1	104.63
97.416	98.013	96.7	100.01	98.561	96.115	97.094	96.722	100.74	97.905	100.51	98.965	95.034	98.145	99.107	98.1	97.1	96.307	97.823	97.907	98.007	98.971	98.484	98.851	99.002	98.523	100.47	96.359	95.799	98.416	97.315	96.676	99.564	98.687	98.26	95.031	97.449	98.804	96.955	97.875	98.487	97.407	97.092	96.01	98.395	96.262	98.366	98.541	99.055	97.072
104.8	108.17	105.63	107.21	106.51	103.61	108.11	107.4	105.26	106.86	104.56	105.8	104.56	107.87	107.35	107.65	103.6	105.45	106.73	108.1	106.36	107.91	107.82	104.64	105.78	107.82	105.52	106.92	106.86	103.08	107.51	106.54	107.39	107.87	106.98	105.36	106.15	105.92	105.78	106.55	105.76	106.49	105.14	108.82	105.78	106.86	105.98	105.66	106.49	108.75
104.13	105.6	106.87	104.63	106.94	104.65	106.48	103.39	104.15	104.52	106.31	106.57	105.73	104.58	106.42	103.63	106.79	104.56	103.61	106.09	103.2	105.3	105.65	105.91	107.87	105.87	105.11	106.21	105.3	106.66	103.4	105.69	104.97	107.13	106.72	103.76	105.65	104.31	105.77	106.31	105.99	105.23	105.37	106.85	105.44	104.4	105.2	106.67	105.52	107.35
106.85	105.24	104.66	104.21	106.11	108.35	103.93	106.17	104.98	106.15	105.41	105.76	106.03	104.19	104.45	106.35	104.64	103.17	107.51	105.8	106.82	105.69	105.69	105.47	105.96	106.18	105.27	105.11	105.45	104.6	107.41	103.24	104.15	106.11	105.34	106.11	108.31	103.55	106.18	106.43	104.44	105.52	105.52	106.91	105	106.76	105.9	107.01	104.73	106
106.78	107.84	107.18	107.61	107.94	107.63	108.36	107.67	110.41	108.19	107.57	110.28	107.35	107.95	107.7	109.8	106.88	108.95	109.21	108.69	108.84	109.48	107.78	109.8	108.44	110.06	107.58	109.32	109.26	108.36	112.19	108.78	108.14	108.24	108.38	108.88	106.89	108.72	109.34	107.22	108.31	109.15	108.37	108.9	110.83	109.45	106.61	106.03	112.47	109.05
109.55	108.39	109.75	111.63	106.4	108.94	108.93	108.72	108.31	108.87	109.1	107.4	109.66	110.42	106.7	111.03	108.88	107.39	108.7	109.06	109.17	108.45	107.89	107.01	106.71	108.89	108.3	105.44	109.84	109.03	106.2	110.25	109.09	108.91	111.12	110.33	107.15	107.04	108.66	109.13	109.8	109.3	107.34	109.06	109.18	109.73	108.81	108.89	110.32	108.52
103.84	104.88	105.76	104.21	104.93	105.3	105.16	105.83	104.17	103.32	105.9	105.49	105.61	105.37	103.35	106.34	105.57	104.1	106.24	108.69	106.47	105.36	102.26	103.84	103.48	107.68	105.02	104.03	105.07	104.03	104.61	104.24	105.2	105.65	107	105.77	106.77	104.76	106.22	104.64	106.27	105.9	104.66	106.12	104.02	107.03	106.22	106.08	104.86	107.17
106.57	106.74	105.86	105.1	106.31	106.03	106	107.08	107.11	105.55	108.36	107.41	107.33	106.96	107.03	105.69	107.05	105.5	105.54	107	106.28	106.91	105.65	106.67	107.49	105.12	107.89	105.6	106.95	107.54	106.53	105.56	106.48	107.5	106.76	105.95	106.72	107.84	106.51	105.79	106.43	106.03	107.29	106.83	105.45	106.78	105.85	106.84	104.85	105.46
106.01	107.32	106.73	106.08	105.4	106.92	104.08	107.41	106.9	106.51	107.15	105.54	105.62	104.52	105.8	105.07	106.24	107.77	105.78	104.17	107.33	105.07	104.29	105.67	106.03	106.01	105.51	105.33	107.52	104.97	105.1	103.25	105.76	105.43	105.72	106.54	105.91	105.61	104.32	106.7	106.51	105.42	107.27	106.35	104.33	105.05	105.38	106.18	106.45	105
107.34	106.77	106.04	104.94	105.52	106.96	106.5	105.29	107.05	107.98	106.48	106.27	107.15	107.19	106.5	108.05	107.22	106.52	104.07	108.63	108.51	107.21	106.65	107.19	108.01	106.24	106.68	106.21	104.21	107.78	107.41	104.5	105.97	106.17	106.99	106.57	107.99	104.34	106.76	106.36	110.79	106.6	108.58	106.74	106.7	107.41	105.63	107.36	105.93	105.72
98.924	99.443	98.836	99.083	97.474	95.816	96.846	94.749	97.96	99.426	98.077	98.924	99.481	96.649	99.239	97.858	98.606	96.748	98.739	98.102	99.431	98.965	96.55	99.244	99.758	97.299	98.334	97.222	96.189	98.263	97.065	98.594	98.96	95.837	98.311	97.413	99.789	98.986	99.141	98.788	98.321	98.614	97.565	95.841	101.47	98.172	96.297	98.762	96.792	97.028
107.07	108.27	107.98	107.64	108.63	107.93	107.75	108.84	108.58	108.49	108.16	107.98	108.43	109.15	109.22	107.57	109.68	108.17	105.46	110.74	109.97	106.5	106.41	109.87	107.61	110.17	107.27	106.68	109.55	108.12	107.97	106.82	108.27	106.64	107.92	108.54	107.35	107.87	107.85	109.57	109.62	107.3	109.75	108.9	109.16	108.89	108.35	106.6	108.9	109.36
107.5	107.29	107.87	108.13	106.36	106.25	110.54	105.95	108.35	108.69	109.08	108.53	108.35	109.09	109.06	108.41	107.02	108.56	107.07	107.38	110.44	109.23	109.4	107.39	109.77	108.11	107.9	108.01	106.73	107.15	108.62	108.68	109.7	106.76	108.2	108.02	108.45	107.41	109.84	107.16	105.86	110.33	110.85	110.19	106.61	107.08	107.11	108.05	107.25	106.37
101.33	99.431	101.55	100.02	100.33	100.86	99.359	100.38	101.19	101.04	101.17	100.33	99.36	99.11	101.29	98.926	101.19	100.97	102.95	99.067	99.996	102.87	101.09	100.92	100.03	98.606	99.248	102.69	100.53	100.44	100.08	99.526	101.01	100.06	101.92	101.08	101.92	100.4	102.9	100.36	101.99	99.857	101.55	101.35	98.841	103.18	100.09	101.32	96.852	100.47
96.888	97.664	97.013	98.451	96.259	98.269	98.496	99.413	96.437	94.045	98.05	98.624	96.202	98.072	99.515	97.925	98.997	99.274	98.273	99.526	98.239	98.979	96.17	97.96	98.712	99.697	97.834	98.674	98.081	99.437	97.391	97.573	97.892	97.645	98.914	97.34	98.497	98.572	98.137	99.938	97.802	98.801	98	98.312	96.802	98.659	97.961	98.043	98.351	96.746
106.36	105.67	105.44	105.78	106.42	105.28	105.78	108.03	104.41	107.16	106.46	104.64	105.09	106.84	107.13	105.61	105.41	104.27	104.53	105.87	104.8	104.69	105.9	106.54	106.81	105.17	106.16	105.78	106.01	104.61	104.73	105.82	103.38	106.2	106.99	107.64	107.24	103.85	107.06	107.61	104.97	105.5	105.82	105.17	106.11	107.06	106.36	106.09	104.96	105.83
105.02	106.1	104.37	104.72	102.71	104.72	104.23	106.16	104.92	105.14	107.51	105.22	106.46	104.72	106.1	104.68	106.88	104.54	103.33	106.32	105.65	104.59	106.92	106.08	106.4	104.78	106.08	106.03	105.77	104.17	106.09	106.08	107.52	104.94	106.66	104.96	103.61	104.7	105.72	107.93	103.84	105.78	107.11	105.97	104.61	105.84	106.25	107.96	104.75	104.13
98.851	98.876	98.802	98.399	98.4	100.66	98.228	98.609	99.302	99.01	98.135	99.224	99.47	99.864	100.32	100.18	97.927	96.874	98.085	96.261	100.5	98.619	98.132	101.68	100.39	100.72	100.31	98.077	98.694	98.417	98.235	98.31	102.44	98.501	98.821	100.61	101.48	98.464	97.25	99.129	100.71	99.111	100.39	100.08	99.85	100.11	99.315	98.313	99.649	99.383
99.469	100.37	98.809	98.387	101.03	100.01	100.9	100.39	100.28	103.12	98.508	99.854	98.157	99.732	100.07	101.42	100.49	101.35	100.37	100.15	99.908	102.23	100.89	99.269	99.523	98.649	102.63	100.67	101.03	101.34	99.299	102.77	97.921	100.11	99.313	99.507	100.33	101.71	99.992	100.1	100.16	99.466	97.943	100.13	102.61	103.05	100.2	99.861	100.45	102.11
104.48	104.98	105.61	103.84	104.47	106.17	106.78	106.5	107.47	105.4	106.44	106.87	106.16	105.39	104.78	105.18	105.98	104.87	106.99	105.62	104.11	105.65	106.27	106.92	103.33	105.6	107.11	107.63	106.16	106.13	103.94	105.97	106.23	104.79	106.84	106.07	105.78	105.19	109.45	104.42	104.85	104.89	105.68	104.73	103.82	106.75	106.93	105.05	104.97	104.58
109.27	108.81	110.68	108.22	108.68	107.14	110.55	108.61	107.73	107.71	107.88	107.35	106.25	108.68	107.17	106.8	108.99	108.3	106.56	107.82	109.34	108.21	109.08	108.7	108.78	109.03	109.99	110.24	106.99	105.75	108.22	110.37	108.21	107.39	108.65	108.85	109.69	108.7	107.24	107.13	108.48	110.15	108.71	107.98	109.11	109.05	107.19	109.96	111.12	108.08
106	105.09	105.14	106.44	106.07	105.85	104.18	106.18	105.73	106.23	105.08	104.46	105.68	105.19	103.32	106.3	107.15	106.9	105.61	105.33	105.03	106.12	106.3	105.95	106.09	106.37	105.1	106.91	104.91	106.16	105.56	105.47	104.06	104.78	106.59	107.9	104.28	106.05	106.94	106.75	103.43	106.57	107.6	105.23	103.49	105.24	104.82	103.9	103.4	107.65
100.3	98.746	98.89	98.071	98.055	98.559	99.292	97.248	98.777	99.269	98.112	99.116	98.197	98.74	99.542	98.629	99.14	98.159	100.81	98.339	98.259	100.36	96.455	99.195	98.726	98.243	101.07	98.526	99.455	101.08	98.88	99.097	100.05	98.86	97.862	99.137	99.929	98.955	98.148	99.474	100.44	97.174	100.42	99.236	100.08	99.589	99.815	99.533	99.833	97.659
109.74	107.76	107.96	108.51	107.61	108.04	109.16	110.57	109.35	106.36	108.09	108.31	107.58	108.1	107.57	109.98	109.11	107.14	105.95	107.37	107.62	106.86	108.02	106.77	109.21	109.91	106.69	107.45	108.5	107.54	108.71	107.57	107.85	108.5	109.06	105.77	108.02	106.54	105.79	106.64	107.54	111.17	109.24	106.92	109.32	108.1	109.32	107.39	106.74	110.45
104.42	105.9	105.06	106.05	104.09	105.89	102.57	106.26	105.62	107.41	106.58	104.52	104.78	104.03	104.79	106.16	105.35	104.03	106.18	105.73	106.47	106.11	105.19	105.3	107.76	106	106.55	102.72	104.72	106.08	106.16	104.61	106.33	106.31	105.76	104.99	106.52	105.56	104.92	104.42	105.47	106.72	106.21	106.45	107.34	104.77	103.84	107.37	106.93	104.72
105.56	104.64	105.91	103.59	107.31	104.7	105.21	108.01	105.52	104.99	105.5	104.5	108.43	105.85	103.81	105.85	105.44	105.69	104.45	105.22	103.64	105.4	107	105.13	105.9	107.2	106.36	104.7	106.56	104.6	105.53	105.81	107.05	105.25	103.91	104.78	106.48	105.27	104.05	105.67	107.11	105.74	105.5	106.38	103.09	105.61	105.45	103.66	105.26	105.6
107.64	107.79	106.25	108.45	107.46	105.25	105.92	107.54	107.34	107.17	107.96	107.36	109	106.83	106.96	109.18	106.88	106.7	104.33	106.42	107.39	106.14	104.46	105.17	106.44	106.24	108.01	108.06	106.33	106.82	107.44	104.98	107.13	107.95	107.32	106.54	105.84	107.42	106.97	104.98	105.44	107.51	106.87	106.31	106.81	107.43	108.18	107.02	105.08	107.64
98.362	97.51	98.785	98.429	97.162	97.85	96.63	101.04	96.897	98.339	97.265	99.318	98.569	100.85	98.861	99.191	98.215	98.585	96.898	96.697	98.436	98.406	99.58	98.535	97.035	96.254	98.324	95.587	97.493	95.998	99.552	97.303	97.104	100.03	98.177	98.162	98.558	98.871	99.62	97.982	97.389	99.461	97.741	96.072	95.68	96.478	98.624	97.706	97.393	99.543
105.9	107.32	104.82	104.96	105.5	107.09	106.61	106.36	103.94	104.83	105.28	102.98	107.02	105.98	105.24	106.9	105.95	105.91	105.73	105.58	105.89	106.34	104.77	106.33	105.74	107.24	107.63	104.75	104.91	104.53	106.51	108.64	105.71	103.69	103.76	104.94	106.05	106.6	106.24	106.33	104.19	106.44	103.87	105.77	104.88	105.86	105.51	106.79	103.69	104.76
102.81	100.72	104.54	102.93	100.15	102.26	98.02	100.2	100.92	100.57	101.69	100.3	97.218	101.35	101.35	98.988	101.79	101.19	99.691	100.79	100.49	99.701	100.7	100.45	102.58	101.59	100.83	100.44	99.796	99.872	100.32	100.62	102.39	100.48	101	99.941	99.697	101.44	100.34	99.752	103.08	98.273	101.87	98.157	102.38	99.368	100.97	98.856	99.897	103.33
105.95	105.91	106.95	105.63	107.82	107.59	106.04	105.53	106.79	105.46	106.83	103.7	106.57	104.86	104.6	104.81	103.96	106.02	105.99	107.69	107.46	106.26	105.05	106.14	106.49	105.67	107.42	107.07	106.56	107.94	109.34	107.01	106.25	107.85	106.11	102.75	104.22	105.84	104.54	105.4	104.64	104.63	105.66	106.18	104.43	105.78	104.27	104.85	106.02	106.07
104.41	105.85	104.96	104.88	106.9	105.15	104.52	106.76	107.13	106.45	105.45	107.06	107.94	104.94	108.39	107.79	107.88	105.43	106.64	106.52	105.51	105.31	105.68	109.47	106.42	108.38	107.32	106.64	105.62	108.79	106.69	108.69	107.95	106.88	105.95	106.45	104.25	108.33	105.44	107.32	108.52	106.94	105.37	105.94	106.04	106.65	106.05	107.69	107.6	104.62
105.21	105.1	104.67	104.91	105.31	107.5	104.94	105.41	104.8	104.64	107.45	105.81	106.27	105.11	105.7	105.44	104.9	104.58	105.05	106.24	106.09	106.88	102.55	106.77	105.15	105.22	105.28	103.93	103.86	105.53	107.36	104.19	106.02	105.01	106.33	104.9	105.54	105.65	106.22	105.58	105.78	104.97	107.25	106.6	105.85	105.83	105.42	103.73	106.33	106.55
107.06	110.87	109.68	108.2	107.42	109.5	110.04	108.01	109.16	107.53	107.79	108.75	108.28	107.63	108.7	109.44	109.96	108.69	109.16	107.07	108.23	109.59	109.71	109.1	109.06	104.69	107.62	108.87	107.62	111.12	106.43	107.66	109.8	110.1	109.81	109.17	109.56	107.08	107.2	104.29	107.58	107.56	108.07	110.09	106.45	108.27	106.83	105.13	106.38	109.22
107.02	106.23	103.94	107.02	104.97	105.81	106.66	107.13	106.97	105.91	106.77	107.44	106.12	106.42	105.43	103.52	106.32	105.27	105.48	106.18	106.53	110.3	107.09	104.82	106	106.5	105.37	106.97	106.3	105.75	105.85	105.76	105.21	107.92	106.09	102.88	106.1	109.9	107.27	105.15	107.87	109.57	106.8	105.95	105.83	106.77	106.56	105.46	106.39	105.37
106.65	105.54	107.97	106.66	107.67	107.52	104.38	104.22	106.67	104.53	103.99	104.96	108.78	105.72	106.93	106.58	105.84	103.5	103.47	104.2	105.57	106.86	105.76	107.28	106.09	104.48	107.12	106.17	106.41	106.41	104.64	105.62	105.31	106.13	107.73	106.46	104.79	104.8	106.28	105.45	105.91	106.33	106.13	105.44	105.89	107.74	105.22	106.05	107.06	104.33
106.25	105.99	106.32	104.81	106.05	105.52	107.54	105.05	106.8	106.44	106	107.82	106.25	106.98	106.09	105.31	107.45	106.19	104.47	106.59	105.2	106.27	106.38	108.29	104.4	106.55	109.5	107.66	107.68	106.96	108.39	104.63	106.58	108.24	107.31	109.16	109.04	105.61	107.1	106.66	103.97	106.94	108.15	106.45	107.65	104.53	106.58	106.76	107.01	106.5
110.76	107.97	110.99	112.96	114.17	110.78	110.68	111.24	112.82	109.21	110.28	110.72	111.63	112.05	111.11	109.33	111.4	110.56	109.7	112.68	109.8	109.33	111.45	110.08	111.02	111.18	110.36	109.74	112.22	111.19	110.28	110.24	110.67	108.97	109.25	110.91	108.16	109.71	111.18	108	111.89	110.95	112.15	110.54	110.86	110.03	108	110.44	111.19	111.12
102.15	101.28	103.79	103.97	101.79	102.94	102.8	101.13	103.48	101.49	104.8	103.93	101.21	105.53	103.41	101.11	102.37	103.9	104.22	104.06	103.22	102.08	103.19	102.18	103.17	102.02	103.01	101.6	103.08	101.69	102.33	101.26	101.75	104.8	102.93	101.71	104.25	102.81	103.75	103.61	103.93	103.21	104.69	103.53	101.89	102.18	104.32	104.12	103.14	102.69
106.83	104.83	106.97	106.33	108.38	108.65	106.34	104.88	107.41	106.29	107.01	105.76	104.98	108.03	105.17	105.99	105.41	104.78	107.84	106.99	106.44	104.82	107.81	106.75	104.74	108.6	106.12	105.7	106.79	105.66	106.78	103.7	105.22	105.76	105.35	106.08	103.02	106.5	105.45	105.21	103.64	106.46	104.22	106.45	104.85	106.33	105.75	107.78	106.47	109.08
105.19	108.03	104.03	107.25	109.26	107.46	107.79	109.45	106.98	108.42	108.08	107.93	106.21	105.63	109.39	108.23	106.78	108.23	107.02	108.65	107.43	108.12	107.88	107.72	106.27	108.16	108.5	106.6	108.57	109.08	106.73	106.76	109.6	108.56	107.59	107.28	106.94	107.6	106.52	108.43	108.46	108.03	106.18	106.55	104.21	109.68	107.46	109.69	107.57	109.2
97.999	97.402	100.19	100.22	98.091	97.601	98.638	99.017	96.266	98.009	98.183	98.53	98.121	99.191	100.92	101.76	99.334	98.926	97.46	97.063	99.106	98.996	98.616	100.1	97.781	99.128	98.66	99.851	101.75	98.088	98.89	98.583	99.389	97.767	98.199	98.105	99.181	98.899	98.12	97.543	98.353	98.505	99.746	99.39	99.65	99.797	99.945	98.722	98.47	99.03
106.18	107.34	106.13	105.88	104.52	106.3	106.13	104.69	105.99	107.92	104.46	106.36	104.17	107.24	107	107.74	105.88	104.79	104.71	105.4	105.51	107.38	105.29	106.15	105.25	105.59	104.67	102.91	104.46	105.48	103.39	104.61	109.01	105.36	105.79	106.24	104.29	103.69	105.48	103.83	106.43	104.84	104.35	104.88	107.15	105.02	106.72	104.47	105.45	109.42
101.52	100.01	101.4	98.834	98.593	101.62	103.3	99.148	98.464	101.47	100.33	102.64	100.93	99.831	101.83	100.98	101.78	100.64	99.242	100.48	100.21	101.19	98.483	99.933	100.05	99.846	100.75	99.812	100.59	101.61	99.472	98.451	100.93	102.01	100.57	101.2	100.27	99.114	99.829	102.24	100.88	99.235	100.29	100.28	101.8	100.82	100.3	100.36	100.91	101.84
99.917	97.634	96.823	98.589	97.315	97.465	98.334	99.076	98.166	97.358	95.725	99.111	97.446	99.167	97.908	99.32	98.2	100.65	97.277	97.123	97.714	98.921	99.455	99.027	97.457	96.984	97.639	99.822	98.604	94.484	94.968	98.869	97.867	98.047	96.063	98.286	96.35	99.167	96.84	99.078	97.257	98.302	95.572	97.506	99.796	97.172	98.292	97.115	99.504	98.123
97.387	99.011	100.69	99.173	99.533	96.496	95.571	97.417	98.944	97.335	98.322	96.304	99.046	98.473	97.922	99.044	98.578	95.657	97.782	97.289	97.977	96.824	97.865	99.585	96.091	98.699	98.035	98.501	98.339	98.325	98.575	97.426	97.339	97.312	98.236	96.331	97.519	98.712	97.571	99.542	98.665	96.031	99.988	96.945	98.53	98.809	97.627	97.882	97.179	98.908
109.3	108.05	109.06	109.22	107.48	108.75	108.61	107.9	108.95	109.39	108.63	105.71	106.31	106.44	106.27	107.65	107.02	107.78	110.7	106.51	107.16	107.94	107.86	106.15	108.72	106.01	109.37	108.03	108.11	105.72	107.97	108.21	109.25	108.61	107.29	110.12	109.9	108.78	105.87	107.18	107.42	110.62	107.87	110.52	110.2	107.33	108.44	109.02	108.28	110.18
105.35	106.2	107.28	107.94	107.6	105.34	107.38	104.84	106.32	107.4	106.55	105.7	106.3	106.23	107.9	108.72	105.24	105.38	106.05	104.94	107.46	106.15	106.88	107.14	107.14	107.13	106.34	107.45	106.26	104.29	104.17	106.11	108.1	104.02	108.17	107.56	108.53	107.24	107.8	107.29	105.16	104.12	104.62	105.85	107	106.81	106.59	105.88	104.68	107.6
109.92	109.48	109.3	110.31	109.15	111.54	109.91	111.14	111.62	109.77	110.83	108.95	109.06	109.8	110.1	110.36	109.51	110.92	109.2	112.01	109.06	112	111.53	110.82	107.89	110.71	111.09	111.23	111.48	110.06	111.34	110.47	109.81	111.27	111.26	109.5	111.26	108.79	110.5	109.24	110.07	111.08	110.76	110.54	110.39	110.8	110.38	110.76	111.05	110.66
106.87	104.81	105.96	104.37	107.2	105.98	105.67	105.5	105.8	105.38	107.53	105.99	106.61	105.27	106.4	104.33	106.23	104.61	106.28	104.4	103.52	105.86	107.1	104.78	105.5	105.48	103.3	105.33	105.07	105.52	104.46	106.46	107.24	106.08	105.84	106.68	106.58	107.79	105.38	104.45	107.42	107.46	105.34	105.61	107.24	104.14	103.84	106.4	106.08	105.72
112.21	110.6	107.95	109.23	112.31	110.28	110.22	110.48	111.44	112.65	107.18	110.76	108.04	110.38	112.86	108.63	111.9	109.38	113.38	107.46	111.66	111.24	111.72	110.54	110.28	107.21	110.42	111.96	110.14	110.22	108.97	109.49	111.95	110.48	111.49	109.07	110.24	110.88	109.83	109.72	112.4	111.56	108.72	109.63	110.55	113.32	109.01	110.84	109.09	110.16
108.38	108.58	109.72	106.25	104.73	111.28	109.36	108.76	108.02	107.32	109.47	107.79	107.73	107.89	106.34	106.97	107.06	108.7	106.57	108.73	108.53	107.52	105.98	106.8	107	108.23	105.46	108.19	106.2	108.01	108.54	106.8	108.91	106.7	106.9	107	107.04	108.38	105.49	107.93	107.68	107.15	104.84	107.18	108.72	108.26	109.1	106.07	108.79	109.13
108.5	110.84	106.88	109.22	108.6	107.38	106.5	107.53	105.28	105.65	107.19	110.92	107.74	106.11	107.68	107.54	106.15	109.09	108.64	109.84	107.62	108.14	105.08	108.49	108.02	107.11	107.36	109.06	105.61	107.09	107.85	107.26	105.27	105.88	105.62	108.3	107.57	109.45	108.08	110.15	107.25	107.51	107.4	107.72	107.37	108.93	107.6	106.08	109.02	109.66
106.34	105.54	105.51	105.51	104.18	107.19	105.13	106.21	105.15	107.62	105.16	104.21	107.29	105.32	106.14	103.65	106.62	106.62	105.18	103.86	104.4	107.16	103.89	106.23	106.16	104.38	106.04	106.64	104.99	106.43	106.7	105.76	105.17	107.96	107.61	105.71	105.3	106.54	104.87	104.13	105.5	106.78	107.04	105.05	105.31	106.24	108.64	106.3	105.04	106.74
106.54	105.46	106.66	106.14	106.33	106.56	107.82	105.09	106.76	105.79	106.2	106.17	107.73	105.76	108.68	107.03	107.74	105.78	106.55	107.05	108.96	104.52	106.13	106.57	107.2	104.92	107.3	105.42	104.82	106.61	107.03	105.47	105.69	105.92	103	106.9	104.1	102.83	105.23	107.32	104.84	107.04	106.34	106.49	108.77	105.03	105.61	106.28	104.9	105.58
107.88	107.78	108.25	108.45	107.75	108.86	104.79	106.39	105.13	108.12	109.29	107.85	108.32	108.27	109.39	109.74	108.49	106.48	106.74	106.67	107.89	110.43	106.19	109.88	107.1	106.62	107.18	107.67	107.85	108.18	108.42	105.9	107.88	108.08	109.25	108.14	107.73	108.86	105.89	108.36	108.64	108.13	107.76	107.97	104.41	108.84	107.86	108.13	106.64	107.8
106.88	105.99	103.14	106.4	106.54	108.05	107.14	105.51	103.53	104.75	106.14	103.07	107.63	105.69	105.39	107.14	105.72	106.32	105.91	103.02	106.75	104.36	106.37	106.24	106.3	105.09	105.13	106.76	103.6	105.27	105.8	105.76	104.97	103.26	103.72	105.42	104.56	105.26	105.93	106.56	105.65	105.72	105.61	104.52	107.29	105.68	107.19	105	106.02	102.71
107.04	107.03	104.06	106.85	105.44	105.83	105.43	108.2	105.75	105.02	105.65	108.19	106.36	106.83	107.1	104.13	105.79	105.07	106.57	106.26	104.41	105.15	105.33	105.94	106.15	105.04	108.27	105.25	105.93	108.12	107.05	107.69	105.13	108.47	103.94	106	106.53	106.73	106.63	107.06	105.85	105.71	104.6	106.78	104.92	106.58	107.17	106.89	106.99	106.79
107.11	108.73	109.65	109.23	106.86	109.99	109.22	108.83	108.74	110.81	107.19	109.35	107.59	107.73	108.05	108.28	108.31	108.51	108.41	107.95	107.66	107.5	108.73	109.2	109.29	107.97	109.65	110.75	110.28	110.64	108.45	110.38	106.81	107.01	107.28	109.02	109.47	109.83	105.29	108.82	109.57	109.06	109.63	110.4	108.39	109.45	108.59	108.76	108.77	107.57
111.29	106.39	107.53	108.56	106.09	107.12	107.18	108.1	109.27	105.78	108.58	108.25	109.24	108.56	108.36	107.61	107.75	106.72	108.36	108.57	108.08	108.58	107.55	108.58	107.53	108.05	110.05	110.45	110.66	109.88	106.95	109.6	108.64	107.24	107.6	109.33	107.44	109.48	108.12	108.21	107.77	109.26	109.1	108.06	108.67	107.62	110.52	107.96	105.04	108.05
97.836	96.794	97.975	98.452	96.535	98.623	97.459	97.186	98.408	99.183	97.973	99.347	98.617	97.297	95.359	95.722	99.285	96.594	96.168	96.298	98.009	99.051	100.75	98.715	95.773	96.403	99.084	97.176	97.993	96.33	98.604	95.372	100.01	97.903	98.179	95.831	96.905	98.663	97.695	97.537	96.244	98.904	97.62	98.711	99.947	98.377	97.849	97.545	99.092	100.49
106.14	106.31	108.07	106.07	106.9	106.77	107.93	105.03	106.32	106.12	106.89	107.81	106.05	107.44	108.41	108.05	106.1	104.86	105.75	108	106.26	104.14	104.35	106.62	105.48	106.12	106.6	106.41	107.35	104.44	107.99	107.49	105.36	108.24	106.31	109.02	107.52	106.45	105.2	108.65	107.17	106.27	106.12	107.78	108.33	106.46	104.58	107.5	105.95	106.01
111.52	108.01	111.5	111.65	109.59	111.61	110.52	110.26	110.47	109.76	109.74	112.65	109.74	109.21	112	110.38	110.96	109.85	111.24	111.26	110.6	109.36	112.17	110.03	111.04	111.57	108.92	109.22	110.57	109.73	110.55	110.3	108.97	112.28	111.02	111.5	110.44	111.06	108.85	109.41	110.36	110.3	111.71	113.12	110.97	110.71	110.37	110.55	110.4	108.97
100.65	101.21	101.03	100.52	98.464	101.38	102.41	99.491	100.08	101.68	101.52	101.66	99.877	100.87	100.32	99.046	100.71	100.63	99.628	99.455	101.04	102.08	98.256	100.68	100.41	100.8	100.66	100.39	100.71	101.74	100.3	99.385	100.38	100.56	100.58	100.73	101.32	99.996	101.86	100.14	102.25	100.16	99.262	100.02	99.583	102.3	99.997	100.71	100.2	100.74
98.734	101.56	98.516	99.413	98.334	99.793	99.997	99.939	97.877	97.848	99.56	97.987	98.272	99.23	101.02	100.07	96.826	97.704	98.656	98.508	98.632	99.457	98.78	98.88	98.673	100.39	98.564	98.678	97.927	99.424	97.629	100.17	98.585	98.587	98.539	97.597	98.43	98.038	99.73	97.604	98.163	98.213	99.442	98.824	98.779	97.359	98.988	99.371	97.34	99.924
101.56	100.93	105.32	101.72	103.76	103.43	102.09	102.66	104.44	100.92	102.52	102.5	101.94	102.08	101.77	101.9	103.41	101.84	103.42	102.6	102.6	102.7	102.59	101.59	102.3	104.98	102.83	103.15	101.73	104.27	101.81	102.77	102.96	103.28	102.32	102.39	101.79	101.27	103.31	105.54	103.52	104.45	101.21	102.11	100.17	101.74	103.05	103.25	102.87	103.81
107.04	107.09	103.7	106.2	105.22	104.91	107.28	107.13	104.33	106.6	105.76	103.59	106.33	105.73	104.89	106.56	104.31	105.96	103.03	107.49	105.79	106.4	105.1	105.34	105.02	105.54	104.04	105.2	103.52	105.46	105.84	106.13	105.49	106.7	106.16	105.88	103.66	104.41	105.89	108.51	106.3	102.83	105.05	105.38	106.62	104.68	104.91	107.01	105.74	104.05
103.74	102.39	104.46	105.04	103.23	103.65	102.99	104.07	104.34	103.48	103.16	103.21	102.06	100.48	102.09	102.02	102.9	104.11	102.55	100.1	100.57	104.29	101.21	102.96	100.96	100.29	101.31	103.44	102.73	103.79	101.78	101.61	102.89	101.46	102.74	102.64	102.97	102.92	101.54	102.51	104.86	102.87	103.77	105	103.65	105.34	103.18	103.39	101.21	103.52
104.31	105.87	104.57	103.31	104.9	105.53	106.63	104.33	106.85	105.85	106.8	104.31	106.93	105.61	104.8	105.81	103.33	106.17	104.33	106.05	105.71	105.8	105.72	106.07	105.5	104.69	106.46	106.03	104.64	106.83	104.88	106.15	105.2	104.89	105.32	103.13	106.96	106.09	108.29	106.19	106.55	104.39	104.12	105.04	104.69	105.71	107.04	105.72	105.25	107.04
103.63	107.25	105.33	106.11	105.98	104.46	106	106.08	106.39	105.58	105.51	107.32	104.77	106.9	106.61	103.05	105.06	106.51	106.98	107.71	105.8	104.46	105.53	104.5	105.24	106.05	105.27	106.54	105.93	104.13	106.24	104.79	106.49	105.13	106.51	103.97	102.46	106.01	106.9	102.53	107.57	104.5	103.92	105.18	106.82	106.47	103.78	104.17	106.15	107.46
96.612	96.904	97.852	98.127	99.013	100.29	100.38	96.642	98.156	98.249	97.381	100.18	98.334	97.895	98.364	98.188	97.458	98.81	98.497	96.827	99.156	99.604	96.111	98.849	99.014	98.706	98.767	97.785	97.84	97.582	97.449	98.06	99.623	99.63	98.253	97.188	96.984	97.8	95.893	99.526	96.669	99.46	97.043	97.482	97.612	97.257	96.825	99.004	97.465	98.082
[truncated: 500 more rows]
[truncated: 150 more columns]
