# Supplementary material for: Genetic dissection of main and epistatic effects of QTL based on augmented triple test cross design
Source: PLoS One. 2017 Dec 14;12(12):e0189054. doi: 10.1371/journal.pone.0189054 (PMC5730204; doi:10.1371/journal.pone.0189054)
Supplement: S10 Supporting Information — (ZIP) [file pone.0189054.s010.zip › z6_1700_0.2_10.csv]

106.68	103.73	103.31	103.91	99.433	105.5	108.42	104.28	109.99	99.126	105.67	111.38	101.09	104.13	102.36	112.09	106.54	101.08	107.67	104.54	98.324	102.59	103.72	105.51	108.57	103.96	105.16	107.02	100.66	106.5	103.29	101.68	104.2	106.46	102.71	110.62	97.69	110.77	106.05	102.18	108.49	105.19	107.42	107.94	105.61	100.1	107.49	107.77	104.91	102.23
106.77	95.084	101.71	98.954	103.13	96.683	96.973	94.25	100.33	92.967	97.08	100.26	97.409	92.317	99.349	87.923	95.269	97.515	104.61	104.3	98.763	98.043	99.002	98.002	94.848	94.175	104.4	99.276	98.195	97.298	102.07	98.614	98.047	102.47	95.331	105.84	95.655	101.91	94.608	98.241	101.69	104.1	98.443	96.657	102.95	100.44	99.083	96.701	96.442	99.458
104.17	104.2	112.95	102.49	108.83	111.4	111.45	104.34	110.54	108.6	104.11	108.42	110.26	111.26	110.79	111.19	108.28	115.9	110.28	109.01	109.73	112.07	103.83	112.76	105.33	109.27	108.6	110.68	111.67	107.69	109.49	109.36	108.01	107.62	115.48	109.09	107.52	113.05	112.64	108	108.39	113.34	106.79	110.58	104.26	111.8	112.65	107.45	108.94	107.83
111.26	100.68	105.06	108.5	107	104.96	106.85	106.03	98.345	100.99	100.66	100.27	101.01	105.89	108.07	105.02	111.53	105.9	109	105.76	99.953	102.79	107.59	105.32	109.48	103.37	103.3	104.3	108.67	102.71	104.15	101.69	112.51	103.89	99.531	108.01	109.38	109.93	107.14	107.54	112.53	112.01	106.44	108.77	107.35	113.04	107.99	103.33	104.95	109.61
100.38	101.9	107.01	106.93	106.09	108.13	113.22	105.13	105.34	103.79	106.11	107.14	102.59	106.71	104.79	104.84	106.21	102.93	102.65	106.15	103.93	106.59	113.88	104.08	102.36	106.58	108.26	108.12	110.65	105.08	110.11	105.95	107.22	108.46	107.84	108.37	105.49	114.75	109.27	102.21	107.41	108.23	104.26	100.83	104.62	104.53	106.67	106.02	104.41	103.38
105.89	106.58	112.97	103.42	107.99	107.72	106.19	103.83	106.68	105.72	112.1	112.13	115.54	106.46	112.45	109.77	109.58	114.36	105.07	106.54	110.01	107.38	106.24	106.65	108.02	105.9	106.72	112.43	111.81	109.72	107.46	108.65	103.94	108.59	105.22	110.37	107.31	99.75	110.28	106.78	111.4	104.61	113.36	107.43	110.27	100.16	115.06	111.94	106.7	110.42
107.29	108.68	103.01	100.09	108.77	115.15	103.41	105.38	113.79	106.76	103.41	102.8	112.83	109.51	105.12	109.12	106.08	107.99	104.47	106.96	112.81	108.01	106.83	112.13	113.6	106.6	102.97	106.45	104.25	107.39	101.24	108.62	108.68	100.14	112.78	107.98	108.88	103.98	105.83	103.93	103.11	108.91	110.96	111.19	112.33	107.49	112.8	108.46	111.03	111.11
111.12	110.5	111.42	102.67	109.23	101.55	105.76	108.07	110.43	106.29	104.44	105.17	106.54	104.38	109.08	104.56	108.04	103.29	104.98	106.03	105.93	106.84	105.04	104.09	109.88	109.1	108.75	103.29	107.56	109.06	97.586	106.88	108.44	106.09	107.59	107.13	106.89	107.95	103.62	108.38	106.98	107.08	104.88	98.861	114.2	105.52	104.51	102.85	112.86	110.54
105.26	106.92	109.36	109.8	102.46	105.44	110.63	105.83	107	107.95	112.98	108.66	108.73	107.04	109.93	116.36	104.99	98.412	105.79	109.81	102.46	110.14	110.08	114.72	106.81	113.98	108.93	108.5	109.93	103.51	114.97	107.33	104.9	107.48	105.37	108.98	106.3	111.88	110.63	110.89	95.318	107.2	107.91	107.88	104.9	105.68	108.89	110.08	108.24	106.01
105.63	100.17	103.32	110.01	99.395	105.5	97.067	109.71	106.81	105.17	107.97	102.67	110.43	103.95	102.07	105.64	107.97	104.86	108.63	104.53	103.38	105.56	106.56	108.87	107.57	103.15	111.43	110.35	111.22	112	104.3	110.07	98.889	104.4	105.48	104.23	103.16	100.78	103.62	103.68	103.1	106.94	103.8	100.42	106.39	106.31	106.71	101.22	100.57	104.72
98.975	106.81	97.242	106.87	113.12	110.04	110.92	103.79	106.29	103.89	101.52	102.81	105.11	106.59	107.77	110.39	96.863	108.14	107.22	103.76	104.6	103.23	107.99	108.94	105.45	99.644	104.54	103.91	109.58	105.94	100.85	103.58	109.28	108.57	109.84	106.98	106.4	109.11	114	101.04	105.36	96.715	99.891	107.93	108.07	111.29	100.23	103.61	105.66	107.29
109.5	107.99	114.41	106.18	105.92	103	113.22	110.03	107.04	105.71	113.54	110.95	107.79	113.86	109.5	109.82	109.68	114.04	109.68	111.18	111.03	106.9	111.17	108.17	108.95	111.28	110.17	107.98	114.96	112.52	113.91	114.07	111.04	109.74	108.66	110.24	114.36	113.37	111.1	106.01	109.32	111.09	113.58	118	112.21	112.16	108.32	105.77	111.49	110.94
107.58	101.33	108.2	108.77	105.18	106.87	103.61	104.77	105.87	111.2	101.41	104.07	107.84	105.5	101.84	108.86	107.24	114.92	111.58	110.36	101.6	106.83	104.22	101.03	105.32	108.79	111.91	113.5	110.04	108.17	109.04	109.23	102.51	108.41	110.35	106.64	107.27	109.69	115.04	105.48	106.59	108.04	108.85	107.6	100.54	105.87	106.61	109.53	111.07	104.04
105.58	108.49	102.15	108.54	106.99	106.69	106.88	107.41	110.28	112.01	107.47	102.44	107.08	107.05	109.92	108.36	102.83	110.3	108.24	108.45	104.38	101.94	108.11	107.15	107.37	110.73	110.52	101.44	106.35	106.66	109.02	108.3	109.3	107.05	111.51	112.83	104.28	112.04	106.91	106.3	109.1	110.57	104.02	104	108.62	108.97	106.39	106.29	108.42	111.63
100.12	104.16	109.57	96.215	111.9	106.93	101.67	110.51	108.65	103.54	106.71	97.855	105.99	106.92	104.42	105.07	106.59	104.27	107.69	103.18	102.18	104.54	102.99	103.85	107.4	109.55	107.46	104.83	108.26	107.29	101.25	103.19	106.71	105.65	108.04	110.54	101.27	110.08	106.51	106.08	102.65	109.24	101.81	107.06	108.63	101.92	105.53	107.52	104.91	102.18
109.85	105.92	104.52	102.72	110.04	105.59	96.947	102.45	101.19	102.36	103.85	113.56	110.3	112.55	102.9	106.78	103.76	108.12	106.37	102.67	106.46	108.87	105.85	108.52	106.31	108.58	102.09	103.57	103.9	109.09	104.93	108.27	108.55	108.73	105.83	108.61	108.38	101.01	105.64	101.15	108.4	100.62	112.59	103.34	103.48	105.45	102.02	107.95	100.76	104.91
103.91	101.61	99.64	109.84	107.14	106.85	111.02	108.55	106.54	111.56	100.9	105.14	105.97	97.517	102.06	104.89	105.57	107.16	103.95	103.04	100.1	102.52	106.93	106.25	106.15	103.65	104.57	109.73	101.57	109.6	102.97	104.38	104.77	104	107.75	102.92	97.018	106.37	106.71	106.49	106.65	112.45	105.1	101.3	106	103.98	103.39	103.09	108.8	109.42
106.25	111.75	103.24	108.78	99.311	106.93	104.9	107.77	101.59	105.96	104.5	104.31	104.61	104.43	110.86	107.18	109.79	103.3	103.19	103.82	107.83	107.24	106.51	108.59	100.55	105.24	105.84	103.32	102.66	105.05	105.35	114.85	105.21	97.001	105.59	100.77	105.14	104.39	103.02	102.06	105.42	101.81	105.34	105.11	98.817	103.46	98.801	107.03	101.51	113.81
100.33	104.35	99.442	103.68	96.98	103.97	106.4	103.45	97.824	96.216	103.02	103.09	102.7	99.465	97.633	106.07	95.523	100.59	97.554	106.91	104.24	99.638	101.67	104.91	104.85	94.911	97.768	101.56	91.57	101.75	103.17	98.256	95.221	106.72	99.27	96.973	98.123	100.45	99.544	96.058	104.94	95.75	102.36	91.579	100.4	93.878	105.4	100.26	104.29	98.112
95.813	92.609	102.77	99.802	96.4	99.327	100.91	96.775	96.588	97.371	101.12	107.7	98.575	103.49	100.72	101.47	106.04	103.06	97.366	93.306	105.62	96.782	97.165	99.345	99.635	98.691	98.4	101.03	93.633	101.3	99.43	102.09	99.267	98.527	97.41	93.856	98.001	96.193	101.18	101.87	103.21	93.307	103.12	93.718	100.02	101.21	96.435	98.264	103.16	95.111
108.38	103.62	108.16	112.25	108.93	107.55	103.83	109.1	104.3	107.46	107.31	103.27	109.84	98.051	102.74	103.96	102.68	107.69	106.38	106.53	106.22	110.11	104.26	106.14	116.08	106.75	109.47	106.43	105.53	109.54	113.44	101.65	104.03	109.54	108.35	106.89	114.01	104.07	108.61	109.37	108.23	102.15	99.042	100.54	108.14	103.51	111.62	106.58	108.03	106.76
107.19	110.26	117.06	106.5	102.07	102.62	101.58	108.47	106.52	99.279	103.04	104.89	105	102.92	99.569	106.38	98.559	105.71	107.16	96.985	99.723	109.44	107.11	105.19	104.37	106	106.44	109.68	108.13	106.1	105.51	104.84	104.13	102.6	112.51	104.16	106.18	105.85	105.36	107.17	108.55	109.45	105.49	102.24	107.21	109.91	109.89	108.85	108.23	103.01
97.416	103.24	97.872	96.213	97.807	97.418	95.865	99.423	97.842	101.84	101.02	96.334	103	94.808	101.44	101.6	95.137	102.24	88.737	96.279	104.85	98.58	102.39	97.443	99.306	96.106	100.98	103.31	94.745	96.818	96.214	98.767	95.03	104.83	95.703	101.46	98.679	100.73	97.117	96.382	98.027	93.911	99.863	98.481	98.376	103.24	98.208	100.72	97.233	92.92
93.32	99.801	98.586	101.91	110.85	102.55	102.43	103.45	102.76	102.44	101.77	94.129	101.19	101.35	102.18	95.488	108.82	99.03	97.215	100.92	99.712	94.946	99.031	98.871	103.35	105.9	102.27	94.978	95.923	99.624	96.884	96.92	100.37	99.976	102.75	97.028	103.82	104.15	112.43	96.117	94.584	102.47	99.866	104.5	99.748	102.98	102.57	100.18	102.49	104.15
108.71	112.52	99.029	101.75	106.26	103.61	103.16	103.51	103.56	110.15	103.89	99.57	107.53	107.1	108.14	108.88	105.44	105.22	102.81	100.53	107.99	97.311	98.655	95.975	102.02	106.06	110.32	104.7	105.52	109.14	105.21	108.62	104.23	106.25	101.44	100.29	109.85	105.43	105.95	111.19	106	105.85	112.13	101.35	101.85	102.72	105.37	104.47	107.7	110
105.21	106.7	108.43	110.45	111.28	105.1	108.61	101.65	111.34	104.72	104.11	108.57	107.29	97.723	106.57	103.04	109.08	103.65	106.52	100.45	104.18	104.17	103.71	112.01	103.37	105.52	104.63	100.76	106.91	102.82	97.809	107.94	110.04	100.85	101.4	113.14	111.4	105.96	109.73	106.25	101.68	108.51	111.8	102.29	105.43	111.96	97.796	105.93	104.94	106.15
107.36	109.4	107.42	108.15	110.72	106.55	104.92	100.18	102.02	98.012	111.08	112.94	107.54	106.43	102.91	102.94	106.76	101.91	104.43	106.88	105.84	104.64	104.05	104.43	108.74	105.15	108.2	109.28	108.78	106.71	106.68	109.28	108.88	113.98	98.165	106.34	110.77	103.24	104.34	101.79	106.62	107.95	106.15	102.81	104.31	111.86	106.11	104.01	106.62	99.943
97.594	100.85	102.36	103.12	99.485	97.381	97.286	93.706	101.1	107.78	95.377	100.35	95.93	96.053	99.585	106.1	97.746	91.39	96.224	97.73	97.06	95.701	95.634	102.35	92.436	98.91	95.238	95.851	93.704	99.27	103.58	93.993	101.1	98.892	101.08	99.241	97.111	87.753	105.08	95.123	97.133	93.246	102.96	101.63	100.55	100.8	94.977	94.598	101.15	94.98
107.24	108.64	108.8	110.59	110.22	102.95	105.45	113.82	109.99	103.21	109.69	109.31	105.87	109	106.99	108.65	103.47	105.2	105.1	104.08	111.37	107.04	107.19	108.36	107.69	108.13	106.05	107.93	107.1	105.79	111.82	102.87	108.19	105.43	108.1	109.66	108.57	108.02	108.83	110.34	109.74	106.38	106.92	110.86	104.14	100.55	106.02	106.39	110.05	112.69
107.5	106.53	108.97	112.94	112.51	108.75	107.98	109.41	106.13	108.63	104.22	112.13	114.67	103.71	108.92	108.3	106.32	107.85	105.2	109.74	98.382	111.35	103.6	107.68	105.81	105.72	108.55	112.52	109.68	106.56	106.6	107.54	112.96	110.19	110.92	106.67	116.63	113.6	105.68	110.18	106.46	107.64	108.93	99.909	105.71	112.43	111.8	114.52	101.52	100.84
100.16	99.378	105.52	101.93	99.806	101.12	101.79	105.26	101.85	103.73	100.54	106.66	96.339	102.5	101.93	90.768	97.433	103.35	97.879	103.46	95.084	104.05	96.93	102.98	105.52	101.68	100.18	104.81	107.1	97.239	97.591	102.78	103.51	101.36	101.11	96.865	98.99	96.682	105.01	103.4	98.889	102.37	102.65	99.094	97.063	103.17	108.77	101.75	100.47	106.7
98.902	88.74	93.039	96.908	106.57	100.19	103.91	97.615	98.478	94.99	99.848	99.974	97.398	99.49	95.838	100.58	100.68	102.56	103.18	93.969	99.057	101.03	101.91	100.39	99.238	96.445	97.865	103.08	96.261	100.14	105.31	94.228	102.17	96.205	93.587	91.856	96.996	94.789	99.743	98.536	95.907	97.594	96.777	94.527	95.167	102.84	101.57	98.61	97.937	102.29
102.26	95.875	96.994	101.8	100.4	96.148	96.285	104.14	101.92	94.741	98.107	92.766	97.843	97.447	101.25	102.24	104.26	94.311	95.322	102.1	102.34	95.26	102.06	101.5	95.642	96.243	100.13	97.892	98.455	101.94	98.441	100.57	101.11	106.49	95.514	96.963	100.29	101.47	95.378	104.77	103.53	96.627	104.77	97.118	96.117	98.428	105.4	104.07	96.098	106.48
114.46	105.82	107.41	106.43	107.1	103.75	105.72	105.37	100.44	104.97	110.03	103.25	106.3	108.06	111.94	102.83	106.65	104.36	98.867	108.68	104.51	104.78	106.73	107.13	106.77	102.61	107.71	100.73	114.8	105.78	105.21	107.82	105.35	108.06	105.81	109.32	102.72	103.61	101.25	105.67	106.91	109.04	102.26	102.65	111.33	102.86	101.86	107.33	103.39	106.37
102.03	98.661	98.253	104.6	106.42	97.854	95.132	99.951	106.33	101.49	95.422	100.07	107.86	99.234	104.38	105.78	98.57	101.18	102.24	99.471	99.279	102.85	97.794	104.17	108.46	106.97	100.49	103.95	99.116	101.14	100.73	100.58	97.867	100.01	100.81	104.53	96.919	100.09	104.68	101.33	103.04	101.79	93.592	101.91	102.69	94.465	101.72	101.6	97.737	89.411
101	99.817	99.214	100.8	105.76	92.95	101.41	100.82	98.169	96.984	100.44	100.86	105.61	97.207	103.39	104.24	103.24	93.557	97.071	92.487	97.189	97.672	95.84	98.379	99.151	99.793	96.654	99.168	94.766	106.33	97.039	102.66	93.798	100.04	97.493	102.32	101.54	101.11	96.641	98.119	94.512	91.156	101.69	102.33	97.999	102.32	96.619	98.812	100.33	94.18
103.85	99.891	102.81	103.98	105.47	104.47	102.95	106.06	106.77	106.14	106.13	106.66	104.78	104.26	108.33	106.38	100.27	104.59	105.51	111.97	104.78	108.93	104.95	107.29	108.83	104.48	104.18	99.847	106.86	107.3	104.02	104.7	104.01	103.1	106.02	106.54	109.65	106.2	105.21	105.21	108.74	97.785	109.66	108.57	107.61	95.8	111.75	109.91	108.54	104.59
100.44	110.71	107.82	103.42	102.74	105.53	103.96	109.12	105.49	107.96	106.88	107.67	104.56	105.37	112.17	106	105.02	106.81	109.11	103.81	99.77	104.84	110.2	108.37	105.64	107.9	107.98	112.91	110.73	111.67	111.64	108.11	105.09	108.75	109.53	106.53	108.89	98.245	107.81	103.81	104.21	108.75	106.23	102.67	102.51	101.17	99.577	107.09	103.31	104.94
100.79	105.21	107.34	108.31	111.32	105.04	105.39	108.07	102.97	104.22	106.01	103.35	105.1	110.72	105.71	109.16	108.74	110.13	108.18	102.84	109.93	106.51	108.32	108.6	109.95	106.29	100.43	113.25	107.25	105.88	109.58	102.25	104.78	103.04	97.907	108.66	104.37	106.41	109.79	98.464	107.76	111.39	108.24	109.32	111.94	106.19	104	107.73	104.96	109.02
110.07	111.37	112.3	103.86	109.4	107.31	104.26	100.53	105.09	101.38	107.24	105.94	105.4	113.17	110.2	111.07	113.32	115.09	104.59	104.29	107.41	115.04	113.03	102.95	106.05	109.79	109.23	111.23	111.18	109.21	110.85	107.18	107.11	108.15	106.63	104.9	101.14	109.62	111.49	104.34	106.91	108.99	107.88	109.93	107.2	114.5	107.45	110.49	100.66	110.26
97.007	99.425	98.61	101.5	96.232	103.82	99.874	103.28	103.83	98.014	98.04	97.485	98.886	101.22	103.93	102.1	101.63	109.6	102.22	102.19	96.472	101.55	101.33	99.607	99.391	89.91	96.802	103.95	101.1	100.51	102.14	105.06	96.452	102.04	100.46	101.08	99.791	99.513	102.37	100.05	100.72	103.76	99.955	104.7	105.52	99.843	98.677	98.31	103.28	104.1
102.92	106.49	104.43	105.06	108.67	110.26	105.14	107.6	108.46	103.52	109.27	105.01	108.64	106.66	107.05	111.17	109.94	105.83	104.71	103.88	107.59	106.56	106.5	108	107.75	105.81	105.81	104.53	100.86	105.98	107.47	105.35	113.4	105.37	104.34	105.09	107.74	103.52	102.72	101.99	107.74	106.84	105.93	99.829	102.02	111.1	112.78	106.69	107.05	108.32
95.075	93.536	101.97	98.462	95.975	89.196	101.65	94.269	88.738	100.71	97.804	99.227	93.042	93.45	100.63	93.388	103.59	99.919	91.346	98.15	100.21	101.28	97.741	88.41	98.136	92.055	88.808	95.259	94.768	97.267	98.808	94.911	91.458	98.002	89.2	99.792	93.369	98.183	98.959	99.91	99.359	97.819	99.497	96.287	99.208	98.141	95.349	97.611	91.981	91.284
109.2	108.82	118.1	97.646	106.16	104.14	108.32	110.96	111.4	109.91	107.33	104.41	115.01	108.28	106.12	109.01	108.06	110.98	109.23	107.87	106.85	106.23	112.09	103.67	105.72	114.13	103.17	102.85	105.06	108.65	106.77	105.74	102.07	101.53	111.71	105.19	105.45	105.2	101.76	105.51	105.4	103.74	107.08	111.36	106.27	101.26	102.94	102.01	111.84	102.89
104.83	96.258	94.563	101.55	102.2	95.741	99.68	101.7	102.57	95.067	95.415	99.382	99.16	100.15	98.962	97.396	99.714	98.264	92.602	102.79	100.65	92.557	104.36	94.923	98.487	100.34	106.97	95.574	97.236	92.901	104.01	91.653	97.694	91.713	100.34	103.28	99.352	97.603	101.12	96.579	102.32	100.36	96.077	96.925	90.435	101.79	102.13	94.959	102.14	99.009
105.59	107.11	106.95	102.51	105.3	106.78	106.86	98.94	99.806	107.33	104.79	106.48	103.61	105.22	105.04	109.81	104.57	101.85	102.16	109.65	104.57	102.68	104.38	101.35	105.71	107.17	103.04	104.29	103.11	110.68	107.24	105.02	105.45	103.7	105.15	107.07	103.93	99.699	107.01	103.88	108.45	104.92	104.62	109.96	107.99	108.25	102.95	103.92	96.565	100.54
104.24	115.19	107.89	109.02	109.84	111.47	104.08	105.65	101.96	111.03	113.25	107.6	109.74	108.76	102.78	103.55	106.66	108.4	114.68	101.92	109.7	105.97	113.31	115.53	108.17	113	101.85	106.01	105.95	113.9	110.61	109.53	107.88	111.76	105.84	110.95	107.39	105.39	110.68	112.72	101.62	109.14	107.56	111.26	107.96	109.54	109.18	109.77	111.19	104.38
107.54	108.06	113.9	113.16	110.68	106.07	108.65	109.94	106.38	106.26	105.29	109.3	104.7	110.61	110.85	108.45	107.52	107.3	108.13	107.01	104.97	108.96	107.6	108.01	108.24	106.25	108.15	108.31	108.11	108.27	107.14	114.15	102.9	110.11	103.75	111.88	112.91	104	102.47	105.51	105.95	104.97	108.84	109.91	105.61	102.09	110.26	107.06	108.64	107.32
94.769	104.02	103.27	92.166	97.05	91.441	92.055	96.599	92.344	98.562	96.94	102.35	94.3	97.67	97.088	94.98	97.099	95.36	97.146	91.852	98.183	96.129	96.86	96.317	100.9	96.973	110.27	97.178	102.04	96.043	98.339	103.9	93.716	98.22	100.79	99.107	102.74	100.45	100.62	97.516	103.14	97.597	94.334	103.62	101.34	104.69	99.098	101.08	98.562	94.165
97.22	93.381	103.91	99.834	103.97	93.798	96.458	98.764	97.004	99.599	100.02	90.957	93.853	104.07	91.162	99.31	95.314	92.537	100.74	109.1	102.08	100.82	92.317	95.825	101.71	93.09	102.21	97.075	99.459	97.999	102.3	95.707	101.29	94.261	103.12	99.092	93.207	98.896	98.668	103.81	95.238	96.834	99.732	98.466	102.81	96.932	90.973	94.6	100.57	97.714
105	107.21	107.7	107.28	110.63	111.2	110.25	104.82	110.47	103.63	101.42	104.65	107.07	104.19	105.5	102.17	103.98	107.78	105.51	102.41	106.22	102.79	103.69	108.36	110.67	100.94	112.23	107.26	106.6	102.82	107.64	99.086	114.25	103.16	101.08	108.97	102.98	106.56	113.51	102.82	98.535	108.14	107.96	106.76	108.55	104.5	103.61	107.35	104.53	104.99
99.279	95.536	92.384	96.757	93.48	97.267	98.469	92.188	95.481	93.123	100.14	102.28	101.52	92.58	99.832	100.52	100.93	93.115	95.984	98.603	99.147	97.341	96.685	90.794	95.747	99.26	93.437	96.218	91.409	96.226	101.89	100.28	98.509	99.7	97.265	103.99	98.917	101.38	97.008	102.15	91.81	101.63	98.652	98.853	104.08	98.473	98.394	95.202	101.15	100.32
106.32	104.78	105.74	114.44	109.99	111.34	101.86	103.57	109.48	107.13	113.09	114.3	111.4	112.62	103.72	108.85	111.21	111.83	110.08	109.89	113.09	108.77	110.16	108.52	117.98	105.94	112.56	113.3	105.21	109.22	110.37	110.49	115.59	112.41	105.81	110.35	107.66	107.47	107.72	105.68	110.55	106.16	104.74	105.78	108.5	111.35	100.59	106.86	108.95	104
114.8	114.38	105.8	112.81	109.57	112.51	106.76	116.53	103.25	108.98	112.37	106.61	111.3	104.13	106.11	114.69	110.07	105.87	108.11	104.54	110.96	114.93	112.48	109.66	115.38	114.55	112.22	103.88	118.03	109.56	106.41	113.92	109.01	105.96	115.83	116.06	109.51	114.04	116.33	110.28	108.98	112.31	109.68	117.52	112.63	117.85	113.25	115.76	116.62	108.21
111.5	108.99	105.37	103.2	112.62	111.3	110.43	105.02	100.89	102.38	104.36	112.7	106.15	112.17	103.67	108.7	108.02	107.42	109.45	101.63	107.36	110.21	106.43	110.77	109.49	106	106.38	101.71	114.01	101.93	108.17	105.95	108.47	100.36	105.78	101.2	105.74	108.11	115.58	106.53	104.12	114.32	105.3	103.54	106.62	108.33	109.43	115.48	107.28	111.76
113.82	116.06	109.77	112.66	108.61	107.57	111.07	110.28	112.5	112.17	111.89	109.17	107.42	106.61	110.76	115.25	110.66	110.95	108.46	111.21	120.03	109.83	120.06	111.1	110.48	108.72	113.86	107.24	117.6	115.68	110.34	115.33	115.57	113.24	103.46	107.86	109.08	105.75	111.12	108.39	114.37	108.43	108.37	113.35	110.24	114.4	113.99	108.1	112.88	107.91
110.01	107.89	109.43	108.77	107.65	102.11	105.58	103.01	104.67	100.46	108.44	109.44	110.92	105.53	108.95	109.41	109.19	105.42	107.52	105.08	111.4	111.8	107.07	109.97	101.91	106.28	107.16	106.36	108.52	104.58	111.01	112.53	103.11	111.17	108.67	107.52	109.58	119.05	108.86	103.08	111.05	102.62	110.73	106.97	103.84	111.54	108.12	105.68	110.02	109.73
110.77	102.85	102.66	103.78	102.92	111.01	100.69	104.13	109.87	104.11	109.23	103.93	106.21	106.88	109.67	103.53	112.35	103.3	105	106.51	107.53	104.11	102.97	104.82	107.66	104.72	107.25	102.61	108.91	112.34	107.88	101.92	106.87	99.857	106.49	106.55	103.68	104.06	106	106.74	107.24	104.1	108.67	110.72	106.78	110.28	103.81	107.74	104.8	100.06
110.87	104.11	107.4	112.85	112.19	108.06	111.48	107.35	106.19	106.4	104.05	113.97	109.02	102.48	110.8	104.41	111.67	104.13	106.41	105.76	108.7	112.4	110.82	107.36	104.18	105.12	111.6	107.01	103.63	105.66	102.55	111.13	105.28	110.83	100.17	106.51	116.43	105.86	110.64	99.182	110.08	111.24	108.56	106.24	110.87	107.86	109.8	106.01	107.99	110.87
104.26	94.243	100.33	100.72	92.498	98.987	97.106	100.9	95.883	100.05	104.33	92.645	99.594	104.54	92.467	99.909	102.31	100.91	89.021	100.85	99.436	98.596	102.36	95.147	98.232	106.67	95.663	98.304	98.764	96.115	94.896	96.128	100.53	97.788	92.346	102.34	106.11	98.846	98.308	98.092	99.018	100.43	97.688	99.156	99.84	94.462	96.195	101.5	102.14	93.251
107.67	107.34	107.24	100.28	107.36	101.4	103.69	100.53	101.28	103.54	106.47	112.37	110.01	102.28	97.255	108.8	104.08	99.901	106.39	102.81	107.82	104.92	104.98	103.94	115.62	106.56	102.63	104.58	102.34	107.23	98.531	107.82	105.53	109.54	101.37	106.53	106.2	109.23	105.89	105.63	102.65	111.97	106.15	102.49	100.57	104.16	104.85	104.24	107.57	109.65
111.77	104.66	104.45	103.54	108.26	105.11	107.96	99.196	112.01	105.71	109.47	106.84	99.231	106.37	108.55	105.82	106.44	104.59	107.01	102.84	101.65	102.83	100.57	104.37	100.32	106.44	105.11	107.93	108.02	106.42	109.8	101.8	108.76	107.56	106.77	111.75	110.31	105.81	107.71	101.29	109.74	109.01	110.52	104.55	105.64	110.64	110.7	112.19	105.78	107.21
101.62	109.44	103.75	106.76	109.18	105.59	102.6	108.52	105.21	108.68	102.1	105.96	110.66	109.35	106.47	107.2	105.57	109.02	107.33	101.84	108.17	103.79	107.5	99.811	100.35	110.02	111.22	105.14	106.42	108.11	101.48	99.541	109.82	101.47	100.92	111.05	98.711	101.58	101.17	101.69	101.27	103.24	92.681	105.4	102.57	107.86	111.26	107.11	104.41	106.54
105.9	107.49	100.14	101.24	105.34	113.92	114.19	109.32	102.69	104.12	110.93	105	104.65	102.72	102.85	100.67	106.73	101.48	107.35	107.18	109.8	104.88	106.59	109.07	106.59	105.64	104.61	105.2	113.45	111.96	105.18	111.77	105.64	110.47	105.33	114.62	108.96	102.73	100.81	103.74	105.8	106.52	103.19	108.33	101.67	103.55	107.12	106.7	105.99	101.71
103.23	102.74	113.26	105.96	106.78	101.62	105.58	108.96	108.23	102.31	102.94	107.26	110.29	102.54	104.94	107.31	110.37	105.14	111.01	108.78	105.4	98.786	107.39	103.63	104.23	98.042	104.51	105.99	106.93	110.11	98.556	103.99	110.95	101.45	101.01	101.68	99.864	102.95	103.46	109.05	104.24	108	109.51	103.98	103.46	105.27	101.51	101.34	106.98	107.4
104.04	108.69	102.61	106.89	104.15	109.1	108	104.05	101.8	106.87	109.92	107.62	102.17	103.99	104.07	103.07	107.92	109.27	106.36	112.59	112.43	107.94	111.26	105.35	103.31	109.57	107.34	103.64	100.15	106.82	104.23	103.96	103.39	107.19	109.08	103.02	110.74	110.75	108.17	103.41	102.07	103.55	102.81	109.96	101.84	106.27	104.75	106.68	106.15	102.26
107.17	107.98	107.16	106.74	105.8	106.84	106.94	107.57	104.36	105.68	108.81	105.85	105.38	108.86	111.64	107.56	113.36	112.24	110.74	105.55	110.18	110.05	108.28	105.52	113.67	108.84	106.44	112.81	107.1	106.99	104.45	109.74	112.43	107.74	111.99	105.17	103.94	109.35	105.75	98.778	109.8	106.52	110.57	101.74	106.19	104.3	114.36	102.87	100.94	110
106.98	105.36	107.59	107.64	102.99	105.78	110.03	101.86	113.06	104.87	104.64	106.35	106.72	105.15	104.31	107.42	108.64	99.25	106.29	107.33	107.02	106.94	105.25	107.61	113.42	100.74	102.17	107.17	106.14	107.1	104.71	107.93	110.19	109.51	102.22	107.01	104.95	107.32	105	107.88	111.13	112.32	102.12	107.02	102.9	106.53	113.93	107.57	104.47	106.32
104.2	107.73	117.53	112.48	107.79	108.63	103.7	110.86	104.25	109.05	107.13	109.58	108.1	106.21	110.71	109.49	111.81	104.1	110.23	112.43	112.34	108.65	103.38	98.754	105.51	101.71	102.43	110.13	110.95	106.04	108.79	103.57	105.32	106.24	105.73	108.57	110.93	103.81	109.89	110.17	107.08	116.74	113.02	108.94	109.45	105.42	106.98	109.66	104.22	113.43
107.35	106.8	103.37	107.23	106.7	109.01	109.11	110.87	106.21	107.19	108.68	107.58	101.13	112.79	109.11	105.82	102.63	101.17	108.19	101.59	103.35	104.22	108.27	104.23	107.83	107.63	101.35	106.63	99.328	103.85	109.11	108.43	106.34	102.33	107.8	112.06	103.42	105.9	108.19	114.3	104.12	103.93	105.6	110.4	98.807	99.474	102.67	106.74	110.33	108.31
104.23	108.61	101.6	103.84	100.52	97.416	102.53	99.591	101.72	99.861	94.917	100.59	99.27	105.59	106.06	100.58	104.27	96.797	98.845	100.03	100.18	99.25	101.43	101.59	100.35	103.86	103.51	99.594	97.912	100.97	102.69	99.307	96.087	103.74	103.36	104.29	97.667	98.529	100.98	107.44	96.016	101.81	99.918	109.85	100.76	105.42	94.476	103.17	97.628	98.019
104.22	105.44	98.321	94.924	96.994	98.353	98.237	97.901	94.352	102.64	105.93	93.121	98.568	103.1	100.89	101.41	98.137	92.659	100.33	103.47	95.077	95.409	98.099	98.825	101.83	101.06	98.215	100.41	99.404	95.59	94.054	93.427	102.69	100.19	95.318	108.74	94.979	100.03	98.147	102.14	95.104	100.6	98.86	102.18	95.823	101.68	91.52	97.852	101.32	100.11
99.01	109.25	109.91	102.93	106.12	101.89	103.97	104.68	104.88	104.46	107.07	102.93	105.39	108.45	105.09	106.8	107.54	109.69	99.701	105.93	111.52	101.72	106.96	112.95	107.6	104.59	103.65	102.28	105.76	108.17	103.51	106.19	107.08	105.5	115.37	106.15	101.49	108.74	100.44	107.71	107.54	103.74	111.82	108.19	100.41	106.83	106.25	105.63	104.99	111.12
107.36	108.2	107.93	103.01	101.96	106.51	108.77	107.06	105.18	105.91	107.53	110.47	112.59	101.1	108.63	111.94	109.59	105.14	108.22	109.5	108.93	105.67	109.98	110.08	109.52	100.38	110.33	104.13	107.72	108.57	101.43	104.62	109.05	108.63	110.61	108.79	110.89	111.27	108.9	108.36	107.84	110.77	106.94	106.08	107.35	110.48	104.4	109.78	108.86	107.16
107.44	103.84	105.89	100.08	108.61	105.78	108.17	104.67	103.1	102.16	106.15	104.89	104.54	98.932	105.12	108.22	104.87	103.85	100.52	107.62	109.28	98.791	104.58	107.18	111.26	96.232	100.63	103.81	107.73	107.09	103.92	103.96	106.21	101.99	102.2	104.91	105	108	105.75	99.31	105.05	102.13	104.76	102.74	103.89	108.46	109.47	100.08	104.87	105.12
111.01	105.91	111.58	110.73	109.05	114.08	107.34	108.03	110.17	105.01	110.32	108.97	104.83	112.23	109.04	107.3	104.07	103.02	108.06	104.79	109.3	104.61	109.83	105.38	111.37	106.5	110.31	102.67	102.64	110.26	113.79	107.5	110.36	104.05	109.65	103.82	112.21	108.22	106.07	109.84	108.45	109.94	108.56	106.31	109.04	103.69	109.54	102.4	106.47	110.74
103.46	105.1	96.551	100.71	100.08	97.094	101.7	104.56	103.49	98.857	101.8	98.781	97.488	99.737	105.79	95.014	100.54	105.29	102.99	102.81	104.5	104.26	103.1	93.425	99.136	97.471	99.78	100.27	104.29	99.119	100.59	96.865	96.044	97.454	104.8	95.428	102.21	98.393	93.4	99.938	95.933	103.39	93.907	101.09	101.93	97.808	99.045	101.45	105.08	97.055
103.14	107.43	92.694	99.085	98.715	102.95	101.88	96.258	106.56	102.21	103.75	102.73	97.71	102.04	98.122	96.593	101.75	99.472	103.79	96.394	98.148	100.14	95.872	101.08	103.89	101.14	98.591	104.71	101.85	104.21	94.975	101.89	99.888	99.026	100.04	104.92	107.31	101.08	104.2	102.01	105.83	102.06	103.3	99.195	101.9	106.49	102.51	104.36	100.68	103.04
103.77	106.85	101.21	106.12	106.74	108.18	103.42	107	105.16	105.68	110.75	103.05	106.3	109.59	112	102.87	98.662	105.96	105.08	108.66	111.33	102.24	101.59	103.46	110.99	105.36	106.69	106.6	105.6	105.25	107.35	98.435	106.75	108.02	109.49	108.44	108.6	105.86	106.74	106.83	108.13	105.87	105.75	113.44	101.83	103.53	100.47	109.11	105.37	105.87
114.28	111.65	108.29	103.62	105.53	102.67	110.96	110.8	100.91	108.96	113.78	108.49	112.86	105.31	104.47	111.07	106.41	110.08	111.9	107.8	109.19	105.77	107.94	107.63	106.17	111.47	108.86	112.12	104.39	101.78	107.82	109.8	107.53	113.01	108.85	103.35	110.83	113.8	107.51	111.49	106.33	108.78	109.72	110.54	110.97	114.14	104.72	107.6	110.92	107.84
107.53	107.41	111.25	116.64	108.15	109.59	107.86	108.22	106.38	117.52	108.62	109.31	105.22	112.27	109.2	103.1	112.86	108.26	109.8	111.4	106.09	108.17	106.23	104.19	110.27	108.01	106.37	107.98	107.55	109.18	104.61	111.68	107.92	105.49	104.72	103.02	108.64	114.18	102.9	101.21	111.63	109.24	108.54	109.08	101.77	105.55	109.37	113.34	107.47	109.22
106.6	107.93	110.01	101.75	109.26	106.71	101	104.62	106.42	103.85	104.14	108.49	106.71	106.87	114.48	103.17	110.3	108.39	108.28	104.12	107.13	106.19	107.17	104.21	108.59	107.33	102.37	107.04	103.21	102.49	101.2	108.62	109.91	106.28	109.9	105.49	107.99	104.41	107.21	109.35	105.03	110.46	104.55	104.18	110.7	105.34	105.95	107.6	106.82	104.28
105.13	109.96	111.02	105.9	100.92	103.79	102.43	105.73	105.3	101.08	109.61	107.74	108.38	111.57	104.73	103.22	108.73	111.47	103.71	106.67	96.059	100.81	106.68	105.22	106.4	100.71	107.97	108.52	105.65	103.32	109.93	107.19	105.77	101.97	112.69	105.48	102.13	106.65	110	111.68	106.6	99.519	111.79	107.23	104.78	106.69	113.35	104.52	107.99	107.41
101.17	103.86	104.4	107.57	105.42	103.11	98.469	101.95	112.15	98.729	105.79	100.32	109.72	104.4	100.69	104.57	105.34	94.94	99.217	99.885	95.408	102.72	99.363	100.49	101.81	99.937	103.1	107.21	101.68	103.73	98.808	104.93	104.59	99.42	104.01	102.41	103.23	101.73	99.218	94.294	97.971	105.9	100.82	102.76	98.926	105	97.615	107.1	99.234	106.49
111.73	110.06	108.52	103.52	102.79	105.76	107.13	109.7	108.91	111.38	108.08	112.82	111.09	103.71	102.45	106.78	109.96	101.76	104.26	106.64	107.38	109.77	105.18	104.42	110.46	110.7	108.52	111.67	107.84	105.78	111.85	99.98	100.53	109.23	109.44	102.4	108.74	112.1	112.38	105.03	110.75	112.14	110.93	110.79	106.61	105.02	110.54	109.22	101.53	105.87
107.23	100.01	99.811	95.696	98.46	103.69	101.86	102.07	100.2	96.162	104.28	88.611	93.472	99.103	103.24	108.07	97.334	95.156	98.811	94.226	102.5	96.809	98.522	98.361	98.51	101.03	100.11	96.493	94.483	100.54	98.709	104.23	99.589	99.589	101.69	88.685	93.938	90.399	103.55	95.097	93.665	97.207	96.072	93.288	87.893	97.013	99.991	92.772	100.67	95.107
105.31	107.84	107.62	108.35	109.43	107.94	113.95	110.91	113.29	102.05	107.57	105.73	103.89	108.47	106.37	106.28	103.72	103.16	115.23	108.14	106.21	108.36	104.5	101.74	99.366	106.43	110.37	107.56	108.65	105.16	105.01	105.73	112.99	108.83	101.66	106.06	108.53	107.49	109.64	106.09	104	115.72	112.99	114.35	112.55	104.31	112.67	108.37	109.99	113.07
114.28	107.73	110.76	112.13	111.38	109.21	112.53	103.84	109.74	111.01	102.7	107.98	111.33	111.82	110.7	109.78	107.89	101.24	105.55	107.43	104.7	104.79	111.32	105.97	100.54	111.88	107.89	102.3	108.85	102.43	99.177	103.88	103.29	115.31	110.73	108.47	111.47	104.5	109.28	115.17	106.06	107.06	116.08	109.71	104.15	107.04	107.77	110.75	102.72	106.54
107.14	106.43	107.25	103.9	102.32	105.29	107.22	104.53	103.43	108.22	106.64	103.41	103.34	106.6	114.13	106.35	108.3	99.409	108.7	111.62	110.66	112.74	101.82	101.84	105.18	103.44	103.29	109.02	102.44	100.71	108.23	104.88	98.96	110.57	106.5	104.47	107.13	106.34	106.82	109.29	110.08	105.62	107.06	101.88	108.98	105.07	104.56	103.63	108.8	100.93
104.97	108.5	110.64	110.9	103.38	102.96	108.6	111.43	111.46	104.83	104.75	105.78	106.78	106.21	111.97	109.3	110.2	105.07	109.31	112.02	108.84	113.07	105.46	112.83	104.44	106.59	110.95	113.42	112.58	111.26	107.02	110.62	107.93	109.67	106.7	107.03	108.16	106.31	109.18	107.86	107.62	111.25	111.16	102.55	107.92	111.26	105.2	101.44	108.27	109.86
104.84	102.13	113.71	105.28	101.9	102.26	107.74	101.45	107.39	95.84	107.51	107.82	102.78	107.83	106.02	110.96	104.93	101.81	100.47	109.41	112.4	105.53	105.02	101.11	104.58	103.04	103.27	95.938	105.32	108.12	106.26	104.36	104.66	104.59	102.5	104.9	101.77	105.12	109.81	101.48	96.143	104.66	106.14	105.31	98.089	107.59	106.21	104.91	99.917	102.8
106.79	105.81	103.55	104.61	111.43	105.58	105.72	108.79	110.35	107.64	109.99	100.09	102.81	111.29	103.14	108.56	109.76	107.73	107.34	106.3	102.56	101.55	110.03	107.87	108.37	104.61	101.75	107.59	103.1	111.68	111.59	107.97	105.85	106.17	100.51	110.17	101.32	110.01	105.18	106.61	115.9	105.73	107.21	105.67	107.26	103.49	104.84	107.5	104.22	109.3
102.8	112.1	108	106.34	103.95	110.54	106.53	106.5	108.16	111.27	105.59	102.45	100.4	107.31	105.6	109.24	105.66	105.67	107.89	110.91	97.537	105.76	112.68	110.67	108.23	104.23	103.87	108.53	114.4	105.14	106.09	102.32	102	102.06	106.44	108.74	101.27	100.94	102.92	107.8	106.7	106.31	102.93	110.3	100.78	105.24	108.17	105.2	103.18	99.44
109.46	106.36	105.4	103.46	103.97	106.7	107.32	102.21	99.741	100.67	104.89	103.52	106.76	110.2	106.78	104.52	101.14	108.28	107.54	102.22	103.84	110.88	105.35	106.27	109.9	104.57	103.59	101.39	103.62	99.61	110.02	104.93	104.72	102.15	111.3	102.59	104.45	112.28	105.63	102.1	101.62	104.91	100.12	110.29	109.19	103.32	106.02	105.23	103.03	100.19
103.98	109.26	110.55	103.16	104.1	105.95	109.91	110.97	109.88	111.73	107.44	104.19	104.19	98.969	108.88	108.8	103.19	109.48	107.49	110.5	105.32	104.45	106.8	108.2	102.13	112.5	106.61	106.41	108.11	103.31	109.56	108.74	108.73	94.797	102.66	109.56	106.43	102.49	104.33	101.57	108.51	110.09	106.89	101.45	102.87	112.59	103.18	102.99	109.92	109.84
105.59	104.63	104.2	108.71	106.74	108.41	108.53	105.19	104.99	104.45	113.89	104.42	109.84	101.31	108.86	107.27	106.47	108.49	105.29	110.9	100.95	101.32	104.8	111.73	102.67	105.94	103.87	109.6	105.94	107.47	110.03	104.16	107.93	104.4	99.933	102.37	102.5	108.54	110.36	101.1	112.26	106.88	105.05	105.16	105.55	110.08	108.21	106.53	109.89	91.703
109.8	105.34	102.36	104.01	107.36	104.53	97.489	103.09	102.55	107.49	102.36	108.46	105.44	108.39	96.09	111.13	104.23	103	107.83	107.47	108.31	103.37	103.6	106.79	106.22	106.85	104.2	109.81	103.58	104.16	105.97	104.94	105.05	109.71	106.3	108.66	101.12	101.78	102.22	100.86	107.75	100.45	102.72	106.92	108.93	108.82	105.09	106.09	108.6	101.76
99.022	94.54	103.51	100.98	97.181	100.94	110.25	99.522	107.19	97.038	100.2	98.065	102.05	98.343	98.957	97.454	100.37	105.64	97.688	104.28	103.85	98.053	102.26	104.81	99.47	98.632	103.58	96.026	105.68	101.54	101.96	97.523	100.21	95.99	91.889	100.82	104.68	96.949	105.8	102.33	101.46	98.141	98.521	99.141	96.506	103.78	98.595	101.37	99.433	101.98
107.42	115.05	111.43	108.76	112.11	110.63	107.98	106.2	111.91	105.81	113.56	117.78	106.04	113.11	107.65	108.04	113.28	107.42	110.04	110.32	105.63	112.3	109.61	109.41	112.13	110.41	110.02	110.88	114.75	111.32	115.35	109.17	111.81	110.58	111.39	109.62	113.12	110.08	110.41	114.7	108.32	114.15	114.05	109.35	107.66	106.89	109.87	107.75	110.54	114.92
102.36	109.97	110.11	100.4	105.41	103.12	99.449	110.45	107.87	107.96	102.82	107.7	104.12	103.17	110.24	103.41	107.98	109.93	103.23	102.86	101.26	111.77	97.528	104.97	110.82	105.34	106.29	101.27	109.86	110.55	104.48	107.81	105.02	100.55	107.81	101.44	102.52	98.046	101.64	108.78	109.68	102.78	103.27	98.439	102.74	106.77	107.8	101.68	101.84	104.53
109.68	106.72	109.31	107.95	112.54	114.34	109.56	108.67	109.92	113.12	106.47	110.41	108.41	109.51	111.12	113.85	108.58	111.78	116.12	108.94	106.65	106.52	117.4	119.53	109.75	108.26	114.46	106.61	109.17	108.66	115.69	113.78	114.49	105.18	106.89	117.71	112.73	110.08	115.92	111.34	109.95	112.94	110.14	112.98	109.52	106.52	108.91	116.02	112.1	111.28
107.33	111.16	114.16	107.44	112.38	115.06	109.95	109.94	109.48	108.74	116.41	102.8	106.02	107.98	108.5	112.35	114.02	103.4	112.66	103.01	108.95	99.937	108.94	110.81	110.72	106.4	108.52	105.02	108.19	111.22	103.84	115.84	107.97	106.06	104.92	105.03	109.59	103.31	107.51	115.84	111.8	106.33	107.85	105.17	103.35	103.65	105.27	106.74	109.89	108.57
103.78	104.82	99.32	99.3	98.266	99.059	104.93	102.03	99.492	100.7	107.01	98.418	97.754	106.2	101.34	98.195	98.705	98.946	99.992	94.276	100.77	101.74	97.386	103.24	101.6	104.88	97.468	106.13	102.06	103.36	101.47	93.037	99.128	99.955	97.913	94.778	101.31	102.15	100.07	106.8	97.394	100.96	100.41	99.837	96.369	97.088	101.48	97.024	103	99.701
110.87	106	110.36	113.42	105.54	112.01	108.77	108.22	109.97	108.28	105.87	114.45	109.5	107.62	107.33	113.08	112.2	107.92	109.28	107.74	110.15	106.84	111.97	109.38	104.75	104.19	112.21	102.98	113.83	105.56	109.48	111.16	106.55	97.308	107.36	102.86	105.11	110.32	105.2	107.54	111.72	109.51	108.66	102.58	108.14	110.03	111.18	111.65	111.68	103.3
105.33	97.891	111.43	98.821	105.82	109.52	106.03	107.4	105.64	106.52	108.98	107.17	114.36	113.41	109.35	107.66	99.974	103.63	105.19	105.06	106.31	101.94	108.43	106.13	108.03	111.64	109.75	101.02	106.26	107.59	103.14	107.37	106.59	104.01	103.02	101.23	99.496	99.026	98.157	102.62	112.37	101.55	106.59	105.72	104.45	105.37	101.83	101.37	110.3	104.95
112.99	113.44	106.37	114.25	108.86	105.9	105.12	105.22	110	105.56	110.83	106.94	105.54	114.98	111.87	108.21	110.96	103.74	103.11	105.73	105.84	108.57	109.68	107.21	116.48	114.41	109.01	107.61	111.01	107.37	107.67	108.58	108.2	102.16	114.79	108.54	102.03	99.513	110.97	106.92	107.39	111.14	104.8	106.11	102.8	106.22	102.66	112.31	107.11	108.57
103.39	101.26	104.93	106.48	104.47	104.52	107.15	103.76	108.7	112.09	105.26	109.05	105.64	102.98	105.17	105.18	104.16	107.41	105.15	108.6	105.26	99.954	103.53	102.65	105.44	106.05	104.75	114.09	108.79	104.25	111.09	108.4	106.29	104.41	104.29	109.84	102.52	103.75	108.81	110.39	112.86	99.963	112.15	102.21	106	108.65	99.881	104.02	101.99	111.68
101.79	103.2	97.808	103.52	98.677	99.383	98	95.007	106.83	100.59	94.031	100.27	100.63	100.32	98.924	104.19	95.335	95.73	97.449	102.11	96.064	104.83	102.34	106.62	99.09	99.573	106.73	99.228	98.114	100.35	96.529	94.485	109.48	101.63	105.92	96.391	104.95	98.68	102.3	101.79	99.514	93.352	95.928	101.74	107.97	98.791	101.35	99.43	96.615	99.917
108.94	106.42	108.54	108.77	107.77	100.85	100.95	111.1	106.73	102.18	108.85	105.25	108.99	104.79	106.99	103.9	112.24	109.97	106.84	106.82	103.52	104.54	107.38	109.95	101.63	105.9	109.7	105.56	106.61	105.82	104.21	109.65	107.46	105.95	105.61	100.52	100.26	106.98	109.9	106.72	104.22	106.15	102.91	107.01	103.76	106.59	104.38	95.545	103.56	106.05
99.413	99.051	96.48	94.06	106.96	101.07	99.493	98.679	96.006	105.34	97.075	98.681	96.126	107.58	99.709	98.631	102.4	99.329	101.3	102.01	101.8	98.877	100.77	100.36	98.41	101.17	96.716	101.59	100.94	97.089	100.07	99.479	100.99	98.111	104.38	94.586	102.56	101.16	98.789	99.245	102.81	100.64	98.688	102.12	96.137	101.55	99.896	99.033	97.46	96.425
112.59	105.31	103.07	106.08	104.47	107.29	102.83	107.69	104.52	104.9	108.82	100.08	106.53	108.2	104.74	108.32	107.44	110.02	102.79	103.21	98.606	105.71	100.96	109.21	104.13	105.95	108.34	105.2	116.37	105.71	107.95	110.71	106.95	112.3	100.79	109.97	100.74	107.8	102.89	108.25	107.98	108.42	105.84	108.09	107.87	103.13	102.74	109.05	99.763	115.9
107.43	104.68	108.16	105.75	110.44	103.36	108.6	115.9	104.76	112.54	107.86	110.59	108.88	100.6	100.67	114.59	108.34	109.65	105.17	114.67	112.21	106.53	107.67	106.59	115.08	115.56	104.97	112.29	98.338	106.47	109	110.86	110.01	106.47	105.68	109.94	106.85	110.95	109.54	107.18	108.23	112.99	107.54	109	113.8	110.03	112.32	106.83	107.41	101.76
97.191	101.08	102.02	97.634	93.486	101.93	99.359	89.384	102.37	97.124	95.494	105.04	108.49	96.844	97.681	97.442	98.822	90.832	100.75	108.7	97.46	102.61	101.53	101.14	102.68	103.79	104.73	98.697	98.687	101.09	98.695	100.69	99.935	98.553	97.03	100.78	105.54	103.34	101.07	106.19	97.211	103.98	100.2	99.389	98.176	101.08	101.24	101.94	100.73	103.94
111.27	103.52	112.09	106.59	106.94	103.86	104.19	112.34	107.13	112.54	104.2	108.91	105.92	111.45	113.36	112.35	112.41	108.92	106.75	111.62	108.52	108.68	107.95	108.29	108.1	104.86	103.83	108.38	113.6	101.24	101.13	108.33	104.74	111.11	103.07	114.07	110.07	104.65	115.15	103.98	103.7	111.21	106.78	104.09	104.77	112.33	116.21	102.81	108.1	106.47
102.73	105.15	104.16	101.33	105.09	111.71	98.593	100.7	105.33	98.834	98.292	95.897	100.16	98.781	100.91	104.52	93.536	101.96	98.003	94.206	98.89	102.26	102.57	103.46	103.34	95.086	100.85	103.46	98.007	99.869	100.1	96.688	98.324	97.442	98.93	101.19	101.66	100.11	100.55	100.75	95.698	109.11	96.787	105.5	97.732	105.78	98.39	98.494	101.63	97.633
97.682	96.494	105.02	98.084	99.447	101.74	102.82	105.36	102.44	103.83	99.63	103.61	99.21	104.97	103.01	98.369	98.105	99.377	97.907	98.815	103.25	101.02	103.94	100.72	104.31	92.776	103.32	101.51	107.95	97.72	98.235	101.77	99.361	100.23	100.98	100.93	98.039	102.43	101.3	97.639	107.92	99.512	101.18	102.46	99.94	95.926	105.03	102.19	101.5	98.308
94.689	95.553	96.033	100.73	95.145	99.225	97.781	97.05	98.046	98.928	93.967	97.567	97.609	103.74	98.001	95.434	99.093	93.661	92.911	98.424	101.57	101.64	94.502	104.15	97.111	98.2	101.56	98.561	97.007	104.24	96.597	101.13	92.984	95.479	97.804	104.3	94.87	94.476	99.472	95.361	101.97	92.47	89.296	99.354	95.398	94.95	95.924	99.959	94.362	95.63
98.966	99.333	95.923	95.918	90.952	95.754	97.226	100.39	96.915	97.775	97.663	96.967	96.8	99.573	95.601	100.27	97.573	98.187	93.442	105.08	94.127	87.881	95.645	103.81	101.66	93.063	96.495	95.282	100.42	98.896	97.624	98.455	99.414	96.921	106.69	101.23	98.95	102.81	93.407	100.52	99.975	100.43	92.742	95.68	96.56	98.95	97.881	95.915	104.94	103.13
99.51	99.412	104.07	97.106	93.223	97.097	105.04	91.938	98.492	95.039	95.605	96.555	102.28	91.78	94.719	100.25	93.37	97.619	109.54	96.926	99.774	86.922	97.842	100.12	96.874	105.31	94.863	100.09	100.92	95.673	99.141	106.31	99.688	100.96	101.23	98.283	98.118	98.256	97.712	101.38	98.536	95.391	90.807	101.9	97.436	102.2	101.33	94.623	97.368	100.97
109.51	111.41	115.28	112.79	109.68	105.38	108.89	110.45	107.66	111.52	108.49	107.52	102.1	107.3	112.13	110.86	107.82	106.86	110.25	108.56	107.07	106.13	109.51	108.82	107.04	107.58	109.76	111.76	108.17	113.51	114.37	110.26	106.79	105.35	117.15	113.31	104.05	103.51	103.22	97.152	102.98	104.9	109	106.62	113.53	108.77	108.06	112.97	112.52	108.7
93.277	100.12	94.501	104.24	96.735	101.31	96.673	96.18	103.23	101.59	98.837	96.649	94.921	97.383	102.65	101.52	95.78	96.034	98.897	101.22	100.83	99.738	102.7	97.122	97.532	99.63	95.372	101.48	104.31	99.159	93.329	101.09	93.993	96.753	101.02	102.21	90.732	98.139	105.35	103.44	97.283	95.558	98.065	96.815	96.34	100.25	105.26	102.4	97.354	102.28
102.85	106.48	105.29	102.86	108.11	106.29	103.18	109.23	103.51	102.24	112.2	106.74	107.28	100.35	108.96	107.71	106.95	109.12	107.43	101.27	100.46	106.65	108.69	106.49	111.18	108.81	107.38	100.94	109.15	109.6	110.65	104.44	108.19	102.97	103.82	100.64	100.43	110.12	104.14	107.84	109.22	105.51	104.52	106.17	104.28	109.12	102.24	110.76	109.4	108.3
105.97	102.46	99.815	104.92	113.17	105.08	104.16	102.8	105.71	107.11	106.51	112.66	114.37	105.65	105.82	106.6	102.54	103.08	103.67	111.89	106.06	112.45	104.44	108.37	103.56	102.12	98.135	108.83	100.75	110.05	110.13	106.1	101.79	112.72	105.22	105.72	103.09	100.82	104.33	107.81	99.239	106.54	107.9	102.46	106	99.749	106.25	108.68	104.84	109.62
105.48	101.63	106.76	110.86	105.77	103.6	104.99	108.18	108.44	108.82	103.08	106.45	108.12	105.26	103.78	112.54	100.4	98.331	109.02	109.33	109.01	106.35	104.87	107.21	105.37	109.14	103.21	105.5	105.78	104.29	112.19	108.38	104.85	102.46	107.04	104.7	106.25	104.55	103.73	102.08	104.89	105.72	109.4	110.99	103.71	113.66	108.83	108.92	113.51	103.08
109.42	104.1	112.29	104.51	106.5	110.1	106.38	102.16	102.93	112.79	107.58	106.06	108.48	106.54	107.36	108.96	107.8	102.35	103.15	109.22	103.56	104.06	104.38	100.18	106.43	112.71	101.08	105.25	110.92	105.36	106.12	103.48	106.26	107.99	106.96	108.32	106.84	105.52	111.36	103.43	102.84	110.04	110.83	108.54	104.5	105.75	106.98	108.1	107.34	110.24
98.785	102.64	102.64	98.113	103.47	100.95	98.807	103.28	104.22	106.17	101.51	100.68	103.46	98.648	103.19	105.3	96.607	101.52	100.94	95.288	104.07	91.183	99.208	99.059	95.466	106.27	97.574	105.58	94.286	100.6	99.14	97.731	94.251	99.551	102.84	98.543	99.247	100.58	104.39	101.07	95.249	100.45	104.5	101.97	97.971	95.967	97.078	102.64	95.359	100.04
100.59	96.024	98.67	102.46	103.35	101.07	102.05	103.77	105.44	104.08	99.861	98.268	105.27	109.66	101.71	102.92	101.89	98.708	101.17	101.63	101.92	101.8	104.24	98.582	101.22	102.58	100.21	93.508	111.52	106.75	103.2	104.64	98.571	102.85	110.69	108.95	101.35	100.37	95.752	99.618	106.3	104.57	106.48	103.17	93.453	106.14	98.232	102.23	102.32	100.83
101.15	106.61	94.153	103.84	100.44	106.72	100.79	96.057	92.907	99.236	106.17	102.84	97.894	103.31	98.802	95.898	99.44	100.44	90.657	106.02	102.23	93.767	98.884	103.85	101.7	102.64	103.3	102	109.18	99.97	100.36	103.18	104.67	105.3	97.406	104.26	100.63	106.36	102.56	103.06	101.29	107.19	104.14	100.29	97.445	105.71	102.15	104.61	101.7	96.63
100.16	96.621	98.932	98.806	94.497	103.26	95.013	100.8	98.521	96.913	104.05	96.743	102.63	92.292	94.896	95.708	96.787	94.555	100.26	100.79	98.483	92.964	97.081	90.808	96.351	100.16	100.33	106.25	94.432	97.568	97.848	95.768	94.422	106	101.9	100.92	100.4	98.992	91.756	103.17	106.14	100.12	96.635	100.1	95.677	94.721	93.072	102.49	96.024	99.066
115.12	108.3	114.71	109.31	113.63	101.53	105.41	110.97	101.42	106.9	107.74	103.09	114.27	111.16	113.37	109.84	106.55	106.18	108.28	103.28	117.82	113.06	108.22	105.58	106.97	108.62	105.25	109.98	108.43	108.64	107.95	113.35	109.47	107.79	107.78	108.94	107.96	109.77	107.3	110.41	108.65	108.24	113.92	108.58	107.3	109.29	111	105.54	107.23	112.17
111.69	104.19	111.94	107.62	108.62	105.46	110.61	103.74	105.45	108.08	112.21	106.38	111.78	101.8	108.23	104.2	108.54	108.55	103.67	111.59	107.24	110.15	103.86	106.42	109.83	107.05	109.23	104.69	109.78	110.98	108.26	108.19	109.13	108.17	107.64	107.81	106.41	110.1	106.98	112.41	104.08	112.93	103.98	107.31	106.47	108.61	112.14	113.29	107.08	108.97
101.07	101.34	101.38	101.31	104.99	103.63	101.37	97.531	99.782	105.76	92.56	99.554	101.2	100.61	101.4	93.47	101.62	100.07	96.591	99.657	105.21	105.26	107.57	99.994	97.798	101.57	97.961	98.629	102.17	95.781	101.97	104.36	95.439	104.24	98.618	107.22	94.332	97.607	96.395	98.71	99.974	98.522	97.067	107.44	99.094	100.88	107.14	104.39	95.2	101.03
107.58	107.29	102.57	105.54	103.01	100.49	106.63	107.48	106.35	105.67	105.13	109.03	107.91	112.07	104.26	98.313	108.96	115.32	101.16	105.13	95.744	98.983	102.38	107.82	103.84	108.88	109.85	112.48	108.32	111.56	108.4	108.67	111.3	103.27	103.7	102.97	103.16	102.96	110.68	107.69	107.86	107.49	110.77	110.44	104.93	107.71	105.11	105.41	101.45	104.5
104.52	105.69	113.62	102.75	114.78	112.73	109.17	113.27	109.89	114.04	114.51	117.39	110.98	106.52	110.05	105.83	111.22	109.93	114.65	105.35	110.8	104.76	107.25	113.31	110.52	106.37	109.21	108.5	109.91	109.97	109.54	113.89	109.15	108.78	108.34	111.55	112.32	108.22	112.67	116.2	110.62	119.07	110.11	110.48	109.11	117.78	116.87	107.17	106.14	112.47
105.46	107.67	98.59	105.82	108.76	104.93	103.23	105.23	113.24	108.91	107.1	106.58	109.83	102.39	98.892	108.18	110.43	106.63	104.51	101.87	110.49	104.42	101.33	99.213	100.3	106.66	99.498	112.76	102.33	109.1	113.89	108.67	109.48	101.87	112.04	107.97	109.53	99.403	106.9	106.33	104.97	107.17	101.94	106.27	107.68	111.62	109.05	107.8	99.636	101.99
109.01	112.06	103.68	101.84	102.53	107.04	97.286	107.78	105.16	105.65	101.63	109.81	104.47	105.22	105.05	110.5	105.58	107.92	105.65	105.38	101.08	103.61	110.77	111.22	106.08	104.87	104.28	108.42	103.05	108.62	107.04	106.82	110.97	103.96	109.82	101.52	109.33	104.88	108.93	108.84	102.3	100.04	104.29	107.07	102.37	98.62	110.59	104.42	109.95	103.99
106.92	106.06	97.412	104.86	110.16	103.2	104.3	106.22	109.54	110.04	106.14	103.92	109.27	109.65	108.58	108.19	103.52	102.2	105.09	111.3	113.99	101.42	104.25	108.7	112.84	114.53	103.64	108.5	105.95	110.38	112.09	106.31	111.84	111.53	108.85	101.95	109.9	111.41	108.6	114.33	109.54	108.93	114.15	105.31	114.84	111.89	112.84	102.85	106.43	112.79
106.49	105.77	98.719	105.39	108.9	104.03	103.02	105.61	107.14	105.67	100.9	100.97	108.8	107.22	105.61	101.7	106.3	101.88	99.159	103.24	112.19	106.95	109.29	107.4	104.38	108.68	106.87	108.76	106.78	106.64	107.79	107.59	109.07	109.76	104.43	111.65	105.31	107.28	105.27	103.97	105.71	104.26	106.09	102.83	106.31	108.68	102.9	103.61	104.42	102.16
99.96	110.56	106.58	106.88	101.14	106.24	103.16	103.89	110.89	102.98	111.07	106.36	110.62	103.04	105.68	103.92	105.43	106.8	105.6	107.98	101.8	103.69	109.85	105.88	100.82	116	101.45	106.14	102.71	101.79	107.1	109.37	109.87	105.34	101.84	110.31	106.92	106.08	103.48	104.11	103.64	105.14	107.7	105.58	109.02	106.93	106.06	105.76	103.18	104.18
105.62	107.79	104.77	107.39	109.09	103.19	108.31	112.03	107.28	104.23	100.83	105.44	97.666	110.36	104.07	106.95	104.62	107.79	103.95	112.07	108.1	110.44	109.32	104.89	112.42	105.62	105.25	109.98	103.43	109.25	105.1	103.06	101.76	106.15	103.26	105.65	106.34	112.21	107.19	109.01	104.29	99.987	106.09	104.6	105.84	103.35	103.12	104.07	109.61	105.4
103.86	104.34	101.34	105.89	102.39	103	103	105.62	106.53	100.91	115.8	107.56	105.06	106.18	106.43	103.5	106.52	104.58	105.59	107.47	108.51	105.2	108.16	103.68	113.31	102.96	103.02	100.75	107.94	111.41	113.39	111.41	107.34	114.09	99.515	107.84	109.68	102.99	104.37	107.75	105.56	105.07	104.01	107.92	102.2	105.64	105.23	108.38	109.25	104.34
109.19	108.53	101.73	104.98	106.08	113.08	113.89	103.75	106.85	102.15	103.7	107.99	108.71	108.97	100.96	108.59	106.42	95.886	107.21	107.49	101.59	111.57	111.03	110.22	103.46	106.88	98.386	113.67	107.19	108.19	109.65	108.11	103.48	105.99	104.23	113.66	110.81	98.699	109.28	109.46	109.18	100.8	106.63	103.77	115.95	103.22	111.66	103.74	107.13	105.17
110.24	100.07	106.1	106.41	104.85	102.29	108.52	105.66	104.51	106.92	111.24	113.04	110.25	109.7	113.79	115.69	104.56	103.75	105.16	109.23	105.11	110.05	109.6	108.46	102.75	108.59	109.48	106.23	107.78	108.47	111.09	107.94	104.17	106.87	115.44	107.04	111.06	103.04	108.04	101.44	111	104.59	108.41	108.76	106.93	109.89	110.6	113.66	108.8	105.3
110.2	101.84	109.64	111.4	112.32	106.02	114.68	111.12	105.54	116.35	107.17	114.69	105.03	113.96	108.07	105.79	109.28	107.49	110.45	107.97	109.79	117.71	116.26	108.51	115.15	104.78	110.06	106.81	115.57	106.45	112.9	109.78	114.67	108.23	110.99	112.23	111.25	112.29	116.25	107.61	110.31	108.08	111.57	111.57	112.81	107.75	107.32	113.77	108.87	110.2
102.29	110.99	109.58	114.23	103.1	109.21	112.15	108.84	110.81	111.32	104.7	99.928	112.74	110.09	110.64	108.45	107.8	104.37	110.51	103.09	110.98	110.57	110.3	106.69	109.35	110.83	112.86	111.69	103.65	109.2	107.81	117.19	110.95	108.55	108.25	101.73	108.24	106.02	105.11	112.38	108.88	111.52	105.18	107.62	106.16	108.31	111.93	108.86	100.15	111.57
96.019	99.61	100.15	95.579	92.304	94.502	99.665	100.15	102.19	95.165	99.597	96.478	100.92	89.44	96.425	95.851	98.887	101.35	97.028	97.357	93.409	98.39	99.842	99.389	94.357	99.407	98.727	94.442	96.266	97.972	102.24	96	90.906	97.806	100.31	95.327	101.47	99.716	97.709	94.849	100.16	100.98	96.251	102.5	98.982	100.78	99.295	91.53	97.284	104.34
111.03	114.1	107.21	107.22	106.3	109.61	103.84	106.11	109.15	107.36	106.15	107.36	110.78	110.98	115.87	102.05	109.86	105.78	106.61	103.24	102.4	106.69	105.49	107.35	108.88	106.42	107.51	100.46	102.85	108.36	104.26	106.45	112.45	103.42	108.69	104.13	104.89	104.47	110.27	106.63	101.48	108.1	99.908	112.73	107.68	105.04	104.54	102.21	106.67	116.21
115.5	106.46	104.05	110.59	108.72	109.79	107.32	110.31	105.94	104.65	104.59	106.34	112.04	105.96	109.26	108.44	107.03	112.01	104.88	107.91	107.94	114.88	115.1	109.95	110.44	108.58	110.07	102.01	106.49	110.68	102.89	105.97	103.98	105.21	114.03	107.62	103.37	111.99	111.43	106.92	104.31	100.02	105.97	105.83	109.14	103.29	110.99	108.51	109.79	110.24
112.29	113.06	109.99	111.96	107.71	111.29	107.34	106.65	109.63	104.83	111.25	109.24	114.99	110.18	110.93	114.79	116.37	111.75	109.59	107.22	111.58	117.77	106.26	105.08	100.09	107.69	110.58	106.93	113.75	109.97	106.88	109.47	109.49	112.07	109.51	112.28	104.74	112.08	111.46	109.37	105.38	111.53	117.17	104.71	111.24	109.38	113.17	108.93	110	105.51
96.032	97.63	100.21	102.95	101.45	101.78	104.75	103.69	101.28	105.41	106.44	100.76	105.04	98.09	103.54	99.442	102.71	104.19	104.67	97.005	104.75	100.13	96.357	107.79	101.52	101.61	100.31	101.73	100.45	93.344	102.15	102.31	99.019	96.974	101.42	97.876	96.838	101.81	99.574	98.71	94.677	97.321	95.862	96.091	99.878	97.661	103.72	106.82	97.313	104.17
112.7	105.62	102.46	103.96	105.79	106.15	109	102.72	106.49	103.7	105.04	109.56	106.88	101.71	105.77	103.89	105.37	107.48	109.76	101.81	113.26	106.21	100.47	107.87	105.87	104.62	116.76	98.403	109.69	105.93	112.08	106.73	96.045	106.73	102.44	104.14	104.47	105.06	100.57	103.84	107.65	109.22	103.78	102.64	109.69	103.81	107.07	108.8	108.74	107.81
100.87	101.36	102.08	103.28	98.645	110.74	100.15	99.541	101.25	104.71	97.762	105.82	103.27	104.78	95.605	104.08	105.73	106.61	101.95	91.92	104.73	100.18	109.07	93.445	101.58	100.79	102.17	100.84	102.57	100.08	101.41	103.22	105.79	99.962	101.39	100.76	100.81	109.27	99.465	98.051	104.5	100.49	106.59	103.7	101.5	99.994	98.195	92.998	101.81	99.836
100.47	107.24	101.42	109	112.91	107.92	108.28	104.09	103.12	107.26	109.44	110.15	105.46	104.99	109.63	110.04	107.92	105.86	110.76	111.07	106.11	96.673	106.3	111.8	103.7	109.94	101.81	105.32	106.09	105.93	110.39	105.4	104.12	111.13	108.73	107.58	102.35	106.63	107.26	107.62	102.59	110.31	105.93	110.79	100.71	104.61	108.38	104.51	110.94	108.84
98.754	105.77	102.23	94.097	101.26	98.98	101.62	98.507	106.5	93.434	94.537	100.37	110.95	103.04	95.836	94.629	97.96	98.648	103.85	98.768	98.664	101.1	101.36	99.066	104.27	95.479	98.729	97.443	104.48	105.76	106.68	95.365	103.47	101.19	103.61	91.247	98.795	101.91	102.64	101.79	98.561	98.478	97.416	91.4	103.88	100.7	103.79	101.54	100.05	98.581
112.15	106.14	105.31	109.58	104.37	106.88	108.1	114.77	109.81	106.51	109.93	108.88	108.61	108.5	118.28	110.99	109.79	107.22	107.58	106.28	114.08	108.15	110.12	108.28	105.93	106.6	107.88	109.73	108.97	109.5	104.96	113.08	111.59	108.3	111.41	104.35	115.14	107.88	107.03	113.5	101.59	101.45	106.5	111.09	109.05	101.99	113.5	100.37	105.03	110.04
107.59	104.87	105.98	106.87	108.98	107.12	105.18	104.73	106.32	112	105.28	106.69	109.77	105.59	101.01	103.67	100.14	108.44	106.79	103.73	112.42	112.44	107.14	106.32	106.94	108.44	106.86	104.79	108.91	104.53	106.3	105.29	104.24	107.43	99.916	102.19	105.41	101.91	107.66	105.69	104.61	106.75	99.183	101.99	97.182	107.31	115.51	107.13	105.54	109.07
104.94	109.26	108.05	108.59	104.75	108.57	108.16	102.68	98.701	107.39	105.95	108.19	106.14	100.43	102.33	108.39	108.43	104.76	105.63	104.98	107.26	109.41	105.83	107.66	101.22	101.35	105.06	107.6	101.2	102.04	104.35	105.65	105.76	105.08	106.06	115.71	103.97	113.37	110.73	97.781	105.45	102.66	107.5	108.15	109.08	107.47	106.94	103.08	103.33	107.57
110.1	101.43	106.45	106.71	106.54	101.4	110.24	106.4	112.06	103.23	100.79	102.96	109.48	109.93	98.843	104.99	106.38	105.82	108.47	104.04	114.46	108.43	106.97	106.71	104.44	103.19	109.4	101.29	104.05	100.02	108.39	103.28	108.65	112.35	107.82	104.37	101.61	115.05	108.15	109.63	108.74	111.53	100.78	107.35	108.1	102.9	103.81	108.41	112.95	105.7
95.356	98.42	97.664	98.398	95.799	97.05	96.176	100.84	101.31	93.108	102.01	99.441	97.686	102.76	96.084	94.531	92.443	94.254	95.985	96.642	95.864	97.815	100.46	94.514	94.512	92.33	99.651	91.578	96.963	102.36	98.59	97.325	98.632	99.231	99.122	98.709	99.01	89.756	96.959	98.615	98.335	97.502	98.263	98.667	97.401	100.15	100.14	97.51	100.52	97.129
107.24	103.45	99.47	105.64	106.25	105.84	104.69	110.67	108.5	107.44	103.73	103.74	104.04	110.38	109.27	108.47	104.18	103.78	100.07	102.81	99.771	105.92	104.86	108	103.38	101.37	104.75	107.97	112.86	106.08	102.15	102.17	95.412	95.365	104.68	110.27	99.258	107.13	108.13	105.56	105.75	113.71	101.86	100.77	97.714	107.54	102.96	101.52	107.61	109.49
110.94	102.76	103.1	106.34	106.33	108.5	107.88	109.62	107.09	102.74	102.36	108.9	101.73	104.7	106.59	113.03	102.72	106.3	107.65	110.06	109.22	101.67	106.11	106.38	108.18	106.66	108.93	105.22	106.67	106.89	107.17	107.96	102.11	110.68	110.01	109.56	108.49	108.21	103.61	111.49	99.103	110.93	106.82	109.57	99.877	111.83	103.96	106.3	101.68	99.8
108.68	108.7	112.27	107.55	104.07	106.37	104.19	105.15	103.99	107.73	108.56	105.73	109.13	109.75	110.1	108.52	107.81	104.86	106.63	107.64	106.02	109.65	113.66	105.13	105.98	113.73	108.91	106.04	108.71	115.1	106.28	108.8	106.98	108.19	109.74	109.89	109.18	105.89	100.94	110.33	109.34	109.02	105.11	111.71	103.03	103.18	107.5	107.73	107.49	107.85
108.95	109.38	111.03	105.96	108.3	104.1	101.94	107.1	113.99	106.09	109.55	107.21	105.57	108.35	110.19	107.14	107.2	107.45	111.7	97.614	107.16	106.08	106.05	111.71	114.4	110.16	105.76	109.74	113.28	111.87	102.64	102.9	115.17	107.27	111.52	111.25	105.8	110.23	108.17	106.95	113.09	106.72	103.27	108.29	111.28	113.67	115.19	113.57	110.99	104.66
102.08	106.81	104.17	106.28	100.41	107.18	106.21	105.65	104.42	108.98	104.05	106.41	98.642	105.52	110.15	106.58	114.64	106.03	107.43	97.796	108.05	100.9	108.04	110.86	104.65	107.54	107.8	109.22	104.98	102.88	107.25	101.2	108.89	107.2	103.81	112.54	109.69	108.25	106.15	99.615	114.55	108.78	99.937	102.64	99.873	106.34	105.44	104.21	103.09	108.83
107.65	114.5	110.94	110.16	111.06	109.01	108.17	106.05	108.45	105.97	110.85	109.28	105.6	103.51	104.85	110.61	105.51	109.46	102.92	105.8	106.14	108.5	108.59	112.92	109.62	105.04	100.5	110.3	108.21	108.87	106.88	104.6	113.04	102.17	113.86	110.17	107.9	107.92	107.87	106.71	111.48	103.48	108.46	110.84	106.96	116.28	104.5	107.43	105.99	106.14
111.96	112.19	101.35	110.72	111.18	108.4	111.46	112.45	108.91	110.8	110.5	115.6	109.2	106.16	111.09	114.14	109.05	106.25	111.26	109.37	106.1	110.78	110.55	113.56	101.25	109.24	108.89	105.82	113.84	105.92	115.57	111.34	110.87	111.03	113.57	108.3	108.69	107.82	109.53	112.8	111.95	113.52	107.47	107.29	110.79	110.18	107.71	105.68	109.72	109.43
107.35	103.27	108.27	103.67	106.6	110.22	106.6	103.81	100.68	106.55	109.23	107.27	103.96	110.35	105	107.07	111.06	108.86	108.93	108.72	106.57	103.63	103.85	108.31	109.85	102.3	102.01	106.95	107.05	100.19	114.82	104.28	103.14	108.73	108.97	104.16	105.23	106.32	104.59	106.8	105.78	107.69	109.11	103.77	112.52	109.85	109.24	109.02	102.5	106.86
98.735	109.59	101.44	106.4	99.403	107.7	98.317	107.74	103.58	105.23	106.93	104.44	105.34	105.01	103.27	102.41	106.26	106.91	107.58	101.06	104.84	104.5	104.13	105.94	100.75	100.16	106.27	107.38	103.12	108.6	105.95	107.84	104.2	106.83	110.44	101.75	105.67	108.68	108.7	103.4	106.54	103.87	101.87	105.43	115.31	106.05	106.34	104.85	104.57	101.04
105.84	108.9	105.97	104.87	102.33	102.96	107.68	106.8	102.89	106.34	107.37	99.211	97.735	107.09	109.46	108.79	107.74	103.75	108.54	105.07	105.68	110.76	104.26	101.2	103.02	108.55	108.03	106.32	110.15	105.05	106.36	106.41	105.05	106.47	102.57	103.71	109.32	106.02	100.55	105.6	102.52	103.56	110.05	102.59	101.7	109.39	107.81	104.44	106.13	96.494
98.528	101.22	97.235	97.936	98.144	95.579	97.772	98.495	99.898	91.469	99.652	95.54	95.61	101.44	102.42	94.239	98.593	97.049	98.886	97.029	94.611	93.819	95.844	96.835	94.918	96.365	103.02	100.05	102.83	96.613	100.5	97.029	97.27	97.127	100.88	100.09	98.497	94.957	98.654	97.395	93.19	97.9	97.754	101.61	103.96	95.791	102.91	99.191	97.634	96.617
108	106.11	104.51	110.83	114.14	108.93	104.69	107.49	107.92	104.16	105.41	102.91	110.04	105.77	105	105.53	105.91	101.79	107.41	110.15	106.98	108.58	107.71	103.35	111.25	103.67	102.59	102.64	108.7	102.04	103.55	106.05	103.74	103.68	107.81	107.72	101.57	108.27	111.1	111.72	103.24	106.27	105.18	106.53	109.06	105.66	97.375	105.55	99.528	102.81
106.58	105.65	108.51	100.97	102.98	107.75	102.53	107.03	108.09	105.92	106.01	107.63	105.31	106.27	111.12	106.96	110.21	112.19	109.61	105.65	111.39	109.88	102.94	105.35	109.16	107.26	108.57	112.56	109.04	112.83	108.46	109.41	103.25	110.38	110.2	112.22	108.27	106.28	110.31	104.67	104.52	110.21	105.25	111.37	107.34	107.08	110.59	110.74	107.69	106.31
100.38	108.77	105.52	110.88	103.82	107.7	106.12	107.75	106.73	99.98	107.07	100.37	99.345	110.22	104.34	108.86	103.12	113.07	100.04	98.735	112.56	104.56	109.69	105.85	105.34	111.24	107.78	105.02	106.27	105.01	105.69	101.06	105.72	105.05	106.83	112.33	114.3	103	101.43	105.43	101.77	108.74	105.5	109.44	108.74	103.25	105.21	105.18	107.04	108.58
105.67	107.79	99.505	103.3	109.07	107.14	107.13	107.08	106.7	108.35	101.02	107.69	107.26	102.08	106.54	108.6	107.12	110.85	106.4	110.97	105.28	105.07	109.5	109.62	110.92	103.84	109.06	109.66	105.16	109.55	111	107.58	109.03	102.52	103.91	107.53	100.97	103.92	109.19	106.9	106.32	98.751	102.05	107.96	111.55	110.02	100.74	107.26	106.74	105.46
108.51	111.53	111.67	106.87	109.33	110.47	107.05	108.82	106.88	105.58	110.15	109.31	112.78	108.13	106.99	115	106.97	111.71	113.29	108.92	102.25	109.41	112.31	106.91	108.29	111.8	109.93	104.88	111.68	109.55	105.75	111.98	106.01	106.13	111.15	107.08	100.19	104.44	103.61	101.35	107.12	105.84	108.85	101.52	110.47	108.72	104.29	111.11	107.15	111.07
108.58	111.12	106.89	101.9	107.88	103.85	105.3	102.72	104.23	101.72	107	108.08	103.19	104.04	103.42	108.91	109.44	111.38	110.89	104.9	102.47	106.62	115.21	101.72	107.47	112.66	111.13	103.74	103.79	107	107.2	109.27	104.84	108.93	103.78	108.71	109.16	102.54	112.8	105.29	102.16	108.87	101.6	104.94	107.25	108.73	107.81	107.55	107.88	109.04
102.75	96.524	97.621	99.835	100.76	97.138	98.835	106.4	100.74	97.336	98.729	97.687	101.84	102.56	95.778	106.01	107.18	102.25	105.59	99.192	97.107	95.401	102.26	102.46	102.58	103.91	101.74	102.33	101.88	102.76	103.7	101.49	104.25	104.82	94.081	95.919	102.56	95.83	97.729	101.22	100.46	100.74	102.97	96.973	99.61	101	105.22	97.04	105.1	99.97
107.76	101.73	107.03	104.35	106.89	102.24	108.74	108.09	105	102.22	98.788	102.31	96.557	105.9	100	101.62	110.58	108.57	106.89	103.52	110.86	110.33	102.26	107.27	111.77	108.84	109.18	103.57	105.57	110	105.66	102.76	111.31	107.24	99.063	106.51	108.34	107.04	99.795	104.37	109.71	104.33	105.54	105.63	110.95	96.879	106.12	107.06	105.9	105.87
103.97	110.09	103.72	111.15	96.816	105.39	107.93	103.56	111.37	107.36	112.3	108.35	109.33	104.89	114.31	109.12	109.14	111.39	108.06	112.52	108.28	106.33	109.66	105.25	111.08	109.12	110.51	107.75	114.98	109.99	104.65	106.14	109.64	110.86	106.37	99.05	112.79	108.4	102.78	103.92	112.03	103.46	106.36	112.17	104.41	105.4	102.98	109.91	111.79	108.71
104.05	107.7	109.9	108.03	114	102.5	109.48	102.69	109.52	104.6	103.81	105.58	108.43	101.53	104.82	108.4	106.21	99.371	106.69	108.1	104.07	105.18	102.11	111.42	104.67	98.851	108.73	103.16	99.397	115.79	110.51	107.83	106.4	108.42	109.47	106.17	104.64	107.08	111.5	102.28	103.25	103.42	109.81	103.33	101.31	105.26	106.56	107.3	106.18	105.7
107.05	103.59	109.56	109.29	105.73	104.9	105.29	107.63	105.12	108.82	106.12	106.57	100.97	108.98	106.33	109.05	109.74	106.64	108.37	106.38	104.16	104.69	111.67	109.51	103.52	100.2	99.924	105.65	99.724	108.4	105.08	102.99	106.71	109.23	109.85	107.62	107.46	104.54	105.66	99.217	104.25	105.1	106.34	99.217	105.68	108.56	106.04	98.653	106.92	108.13
106.65	110.27	108.78	110.34	104.4	106.09	102.2	104.35	110	105.69	98.263	102.69	104.49	113.1	97.508	109.1	110.61	100.75	106.02	106.23	103.02	105.15	109.74	99.116	108.44	107.26	113.4	100.35	104.34	109.05	105	106.53	104.66	107.11	108.14	104.78	106.98	102.92	103.27	112.37	104.24	105.89	108.85	104.4	104.97	105.54	105.3	109.75	102.5	106.47
111.47	103.14	109.47	103.03	100.59	112.58	108.26	102.23	105.29	110.43	103.87	101.26	112.07	104.98	107.19	114.65	106.13	102.77	104.26	105.38	108.15	101.46	99.957	111.24	109.67	108.25	110.7	104.42	106.46	107.3	108.89	105.95	103.1	113.46	100.39	109.76	104.11	109.62	108.26	99.229	108.04	107.15	107.32	110.28	108.11	111.1	107.93	105.58	106.11	105.28
100.87	103.72	99.093	102.49	95.746	99.381	92.878	101.61	100.73	99.376	98.961	95.383	101.27	104.51	93.664	99.343	104.09	102.43	103.53	98.611	104.04	98.104	104.74	93.93	91.128	97.94	97.053	94.916	95.186	99.232	93.903	103.21	106.17	99.699	98.928	101.02	99.774	97.323	95.932	92.532	91.341	104.94	105.69	102.93	104.8	100.61	92.276	102.38	99.043	104.48
110.26	103.03	116.51	107.96	102.36	105.82	107.9	112.56	107.75	101.3	112.64	109.85	100.78	110.4	106.9	113.21	106.47	107.66	109.93	109.26	111.01	107.79	111.09	108.86	113.27	106.5	112.68	108.75	108.04	106.36	112.77	110.04	108.02	108.48	104.18	109.88	112.1	110.7	111.44	108.31	122.45	102.29	114.18	109.39	112.14	109.59	108.62	111.96	105.55	107.91
107.56	108.13	104.68	108.73	110.9	106.74	106.37	109.02	107.19	109.52	106.84	110.95	111.77	105.16	100.59	104.88	105.84	103.77	103.64	109.89	109.09	103.81	105.9	110.95	103.5	105.67	112.04	109.79	110.74	108.12	109.59	109.08	109.3	107.66	113.08	100.06	100.66	109.21	104.33	108.04	106.53	108.54	108.17	107.97	109.87	101.19	102.11	101.1	111.22	105.34
99.102	110.85	106.14	100.96	105.31	110.82	105.96	99.278	105.61	105.67	104.45	105.55	104.81	108.19	99.931	106	101.98	106.27	103.07	105.58	114.1	112.01	104.69	108.02	103.26	106.48	106.5	103.69	104.1	111.74	107.42	110.02	108.48	106.74	107.05	108.06	110.15	110.42	102.29	108.6	106.81	103.7	104.14	110.23	105.31	103.87	111.69	105.08	105.37	108.09
108.46	101.91	105.74	105.63	103.59	104.29	104.17	111.53	103.17	107.25	99.803	110.82	107.51	109.28	104.25	105.26	103.56	100.52	105.42	101.39	103.78	104.19	99.665	107.93	106.3	107.39	105.7	98.508	104.07	107.61	104.53	102.31	104.3	110.51	109.61	106.66	104.15	100.62	105.32	106.67	106.3	105.33	107.33	103.15	106.22	110.11	108.99	104.17	109.08	104.57
111.1	108.2	109.43	101.14	106.19	103.42	108.42	108.75	104.46	109.58	102.96	105.82	110.54	97.306	107.2	112.5	102.29	106.89	110.7	102.67	111.87	108.05	106.15	104.72	107.31	111.05	106.51	102.32	109.72	106.01	105.14	111.82	107.76	104.58	104.7	99.854	106.41	105.32	103.88	104.91	106.59	107.03	109.04	103	107.02	108.58	106.88	108.61	108.68	104.82
101.74	112.81	110.64	109.13	105.29	103.55	107.31	106.56	102.13	98.089	99.692	105.29	107.21	108.13	103.74	105.66	107.86	106.46	110.02	109.2	110.7	100.59	109.87	98.342	110.09	101.69	107.7	112.35	103.4	103.21	107.73	106.8	103.23	106.4	106.69	103.48	98.913	109.21	99.048	109.59	106.33	103.69	103.88	100.87	104.71	105.6	109.31	102.47	105.62	107.87
106.81	106.4	112.77	102.1	108.87	102.61	105.66	113.77	114.86	106.23	117.08	104.66	116.89	114.74	109.97	102.86	102.69	108.62	106.58	107.68	110.86	107.74	112.39	107.52	111.76	105.63	111.84	111.1	107.83	107.21	108.01	106.42	104.97	106.2	103.8	110.58	109.25	105.56	101.14	112.21	101.55	112.62	112.88	109.41	105.23	110.92	108.7	102.25	107.29	106.09
100.5	102.23	103.07	103.79	103.57	98.932	103.44	103.02	103.53	104.63	103.19	102.95	100.71	102.59	101.4	98.616	102.14	104.02	108.53	99.651	103.13	101.94	104.34	100.75	101.9	97.923	98.566	103.52	100.51	102.05	102.03	100.05	99.061	100.93	99.176	105.06	102.66	103.43	106.12	102.1	99.942	99.651	93.805	99.828	106.46	101.21	100.56	99.233	104.39	100.64
97.265	103.55	101.67	95.101	111.28	100.62	103.12	104.32	101.86	95.297	101.05	100.8	103.16	99.77	99.243	98.398	97.562	101.67	98.898	103.4	103.56	102	99.056	96.437	99.218	100.46	98.869	103.12	97.216	103.82	99.642	97.057	100.09	96.142	99.262	98.277	101.69	101.98	91.483	96.821	102.13	99.951	95.697	92.685	95.569	105.53	99.049	96.733	101.39	107
108.67	100.55	112.67	105.05	105.75	100.6	101.96	106.39	108.27	105.81	99.257	103.59	104.89	111.09	108.72	111.53	110.72	105.78	111.09	104.64	106.79	105.28	102.66	103.4	102.75	112.08	113.65	105.52	105.64	102.66	104.74	103.49	107.83	104.69	104.32	103.75	99.535	110.77	105.65	107.44	104.57	105.75	101.45	104.23	104.24	109.96	103.64	107.32	106.19	105.73
100	94.834	97.494	94.971	96.892	97.724	96.914	94.006	93.782	93.025	102.57	97.922	104.75	102.16	97.422	97.266	97.813	99.028	100.4	96.621	95.782	101.57	96.885	96.093	103.97	100.49	99.792	95.686	97.866	100.41	99.341	98.209	99.093	89.788	99.288	98.193	97.486	100.6	100.88	93.762	101.35	103.27	97.097	104.32	100.27	97.802	95.759	100.08	98.817	101.38
102.56	105.4	110.63	108.2	106.04	105.33	106.67	101.27	110.21	111.05	103.39	105.5	103.56	104.79	106.57	101.52	110.97	100.42	104.49	107.09	104.19	107.34	106.62	107.66	101.38	111.61	101.35	105.02	107.93	105.68	107.48	106.21	106.74	107.67	107.71	108.03	114.48	108.99	108.84	101.69	109.36	116.09	104.7	103.6	106.31	99.988	103.19	101.55	104.12	108.67
100.1	107.48	100.93	101.51	91.542	100.25	98.427	95.114	98.878	95.859	96.782	103.15	99.504	102.18	102.83	99.786	102.75	101.51	96.325	100.62	100.25	95.508	96.095	101.46	100.66	102.9	99.492	99.052	100.49	103.02	94.451	98.656	94.286	102.96	97.957	108.18	101.71	102.76	95.773	102.04	93.952	107.64	104.24	100.84	101.6	100.79	96.588	102.63	101.4	107.31
106.37	101.7	106.59	105.52	104.54	102.96	110.99	108.1	101.2	102.08	108.44	110.85	107.17	112.12	102.62	110.75	104.85	108.71	101.07	107.24	102.73	108.17	111.6	96.91	110.74	111.13	107.29	113.86	108.48	101.88	106.5	107.43	101.63	107.33	106.46	104.04	112.26	107.44	112.41	109.24	107.87	103.17	105.78	109.31	104.98	107.91	101.35	104.28	106.34	104.96
100.77	101.95	103.63	103.18	109.11	101.42	104.55	97.558	101.39	104.08	111.72	102.73	105.69	107.56	103.19	104.6	105	108.14	111.65	106.03	108.66	105.17	102.56	105.78	102.58	106.72	110.87	98.669	106.97	105.06	108.57	108.39	103.4	106.08	106.33	107.11	103.61	97.839	103.48	104.92	101.98	102.79	108.64	101.36	102.29	102.97	107.78	107.4	108.77	110.99
103.88	111.19	103.21	103.02	107.3	103.88	106.92	109.33	104.33	115.17	109.62	108.15	101.13	107.07	106	102.77	101.54	105.58	105.12	100.46	108.49	105.93	110.53	105.87	109.37	111.06	109.01	106.42	106.77	103.96	108.75	105.61	107.94	113.59	111	107.54	107.55	107.33	116.21	112.03	114.84	111.02	109.36	109.3	113.32	102.7	105.19	108.28	111.36	107.65
107.74	105.32	107.56	111.25	104.93	103.76	111.66	105.59	105.5	108.5	112.45	111.36	109.5	106.62	109.43	102.11	105.61	110.41	107.55	99.203	111.37	110.07	107.1	111.42	101.03	107.82	107.24	108.61	102.35	111.72	105.61	107.42	106.41	113.09	104.98	104.86	105.39	111.19	106.9	110.4	105.79	105.59	105.61	105.87	107.24	109.33	101.36	105.06	111.23	105.26
102.68	113.02	111.89	103.7	111.23	107.79	108.26	107.18	111.23	108.37	106.99	104.61	105.52	107.07	107.12	106.11	106.59	105.23	105.02	112.82	108.68	109.75	106.04	113.14	107.71	107.23	108.51	109.35	106.09	109.07	102.29	110.27	106.95	107.56	110.07	110.38	106.25	113.19	107.78	112.36	113.45	104.44	109.99	113.92	108.55	108.73	113.6	108.53	108.73	104.26
106.25	108.66	98.695	102.84	104.52	110.26	103	105.21	106.6	109.91	109.06	105.71	104.52	101.99	97.538	103.69	104.91	97.99	105.02	103.13	107.53	101.52	104.63	107.03	109.33	105.41	106.24	109.16	107.04	109.61	106.9	110.23	105.2	109.65	105.76	102.75	104.66	101.01	102.09	111.31	104.02	105.85	107.5	104	105.16	109.57	104.48	103.6	111.7	108.07
110.11	106.11	111.44	111.68	109.42	103.49	111.03	102.75	104.36	101.86	116.07	106.94	111.51	106.53	104.55	112.03	105.73	105.43	107.32	109.07	111.25	108.73	105.04	102.4	107.45	110.16	111.55	106	105.82	110.33	109.89	111.04	105.45	105.84	107.49	112.83	106.7	110.8	105.72	108.57	107.88	110.09	111.47	102.95	112.27	106.76	112.68	109.71	107.06	111.03
111.34	106.08	105.44	114.19	101.62	108.32	104.69	110.82	106.87	111.34	105.52	110.73	114.11	103.43	101.34	105.03	101.61	107.58	107.72	103.15	102.95	106.81	103.28	109.35	108.08	109.12	108.31	108.69	109	100.26	105.33	104.05	108.52	110.97	112.5	108.18	107.86	105.82	100.91	110.13	105.21	112.45	105.97	104.71	113.76	109.54	106.98	107.94	112.61	110.89
95.971	103.06	108.58	100.9	103.11	105.07	106.95	107.79	111.36	110.08	104.47	103.69	105.82	110.64	110.56	102.94	107.29	108.93	103.91	106.87	104.26	102	104.09	105.73	99.083	109.08	103.93	102.35	105.53	105.25	104.38	103.14	110.55	101.88	103.37	106.32	108.07	107.94	106.53	104.83	105.17	108.82	101.76	105	101.96	101.06	107.68	114.68	103.85	109.61
103.03	101.01	108.47	104.91	119.35	103.68	103.72	105.18	105.21	102.97	105.69	111.31	105	107.73	102.78	105.57	103.22	101.25	107.65	105.04	111.55	107.25	104.5	104.72	105.47	102.32	108.31	108.97	108.63	106.37	110.19	105.69	107.05	106.54	108.3	114.6	109.87	98.717	106.04	101.72	108.19	99.346	99.066	111.72	109.67	107.31	102.53	107.8	111.52	107.25
103.54	107.53	109.33	102.94	104.98	107.6	105.4	108.49	109.65	103.15	111.1	114.76	106.63	109.57	106.1	108.07	115.48	100.94	101.83	109.91	107.03	101.14	112.7	107.49	107.73	105.06	111.57	110.87	109.19	101.04	102.43	104.2	103.82	105.49	104.89	109.01	111.37	113.77	106.58	113.15	110.15	109.13	102.68	108.32	110.23	113.24	102.67	110.47	105.51	106.71
107.82	110.19	106.2	113.52	113.46	103.63	111.55	110.98	107.84	106.64	107.74	105.03	114.38	109.39	112.48	110.06	112.77	109.86	108.27	105.49	110.3	107.11	105.13	105.06	105.67	103.16	108.8	110.01	103.57	111.86	112.43	103.98	102.21	107.9	107.12	111.7	106.06	110.73	100.59	105.53	103.4	103.94	109.97	108.36	102.7	105.47	112.77	113.23	108.19	106.43
105.63	105.24	96.885	104.31	104.73	106.87	104.74	107.59	102.85	110.2	107.71	99.774	105	109.23	105.58	100.34	103.09	103.12	100.11	102.78	102.49	104.9	103.92	106.16	103.85	103.72	111.91	106.99	108.27	104.52	107.9	101.54	104.75	102.45	105.03	106.02	101.75	98.589	101.87	100.4	106.71	114.11	102.38	106.82	106.97	109.35	105.28	111.11	104.46	100.78
108.46	104.5	108.12	100.53	105.27	100.94	105.42	113.26	103.35	105.26	106.57	108.93	102.76	100.12	106.85	106.11	106.99	105.88	101.75	107.22	105.38	108.02	108.66	102.06	105.39	95.293	104.9	107.72	104.16	108.43	109.69	104.15	105.43	101.7	103	109.59	103.45	101.85	108.38	104.86	107.99	102.1	107.44	103.84	108.21	95.942	109.01	103.05	107.29	109.88
100.96	101.97	104.41	101.4	93.976	96.897	92.808	96.67	99.82	100.95	98.525	96.912	98.803	98.247	97.296	98.352	104.66	98.039	98.118	96.901	96.552	99.48	95.686	98.089	93.782	97.035	103.02	91.585	99.853	98.852	99.441	102.79	97.989	95.602	96.197	97.916	96.602	98.648	91.71	99.209	95.306	104.26	93.301	98.371	98.006	92.803	92.463	99.838	98.803	105.02
108.58	109.48	102	110.71	102.16	105.75	108.22	110.61	107.25	108.71	109.96	113.14	105.71	112.58	109.33	106.38	106.98	109.71	109.06	112.88	104.93	103.66	113.56	112.92	111.68	112.18	112.41	111.98	108.11	108.69	110.44	106.66	102.24	110.38	108.51	112.81	104.93	99.763	115.29	107.5	108.15	107.53	108.74	104.46	106.76	106.11	114.84	111.59	106.9	111.87
109.65	115.51	108.59	111.4	105.66	105.19	105.62	102.54	107.58	111.82	104.78	111.21	109.37	110.12	110.51	110.72	101.58	104.9	112.18	109.64	114.06	108.56	107.78	105.4	109.9	105.51	106.07	107.77	101.86	104.3	110.37	103.83	108.75	104.79	104.42	107.68	104.32	108.26	114.95	111.25	106.46	108.1	111.32	111.7	110.49	105.7	113.62	106.93	108.99	104.27
104	106.58	110.8	104.13	108.43	108.31	105.18	100.25	100.85	108.29	106.72	105.95	104.75	110.1	107.73	110.51	103.55	105.22	104.95	104.34	109.07	106.38	110.76	108.71	107.51	103.03	104.98	102.18	101.87	111.38	101.97	103.66	103.93	102.61	104.79	106.24	102.15	110.61	104.14	103.38	107.52	106.63	108.15	107.68	108.49	102.95	102.07	105.25	105.82	104.7
99.171	105.55	93.046	94.925	101	99.567	90.258	100.01	98.153	96.378	100.95	99.79	103.54	95.832	93.535	99.136	96.967	95.218	96.096	99.55	102.31	93.798	96.433	101.39	99.653	102.64	103.42	101.16	99.269	99.709	99.904	92.878	93.657	94.798	100.77	96.231	93.145	101.04	98.394	95.62	104.56	100.16	97.881	93.142	91.607	99.511	99.575	93.566	99.464	98.198
108.34	107.27	111.71	103.28	115.5	102.14	106.75	105.12	98.786	107.95	98.846	105.95	102.98	105.81	99.5	107.65	104.99	101.8	109.38	105.71	99.265	113.57	103.7	111.83	103.4	105.82	104.12	102.04	106.54	103.58	106.18	110.44	103.66	107.18	104.65	108.19	99.297	103.72	110.55	99.751	107.39	107.89	105.88	105.37	102.61	108.14	102.19	100.92	109.49	104.2
104.86	94.835	99.213	97.015	100.11	110.12	97.442	94.21	101.72	99.636	103.09	96.817	104.46	99.792	101.09	99.924	93.226	95.998	100.88	102.36	96.712	102.57	100.49	99.826	92.482	105.51	94.58	104.38	102.47	98.02	106.28	101.49	100.56	97.264	93.677	94.442	94.367	104.91	103.99	98.613	99.688	101.11	101.64	95.413	101.13	103.15	104.56	97.973	102.24	100.03
105.68	106.98	108.15	98.207	105.17	107.89	106.59	102.75	105.18	106.49	105.37	104.84	110.14	107.09	104.8	103.28	108.28	107.86	100.34	107.66	109.25	104.25	101.16	111.84	107.31	100.87	103.79	110.76	103.21	103.94	99.681	108.92	107.51	105.61	108.16	106.46	102.77	107.91	106.38	103.9	106.54	104.49	104.19	106.46	104.32	102.39	105.07	104.88	109.61	110.37
106.81	112.5	100.55	110.65	106.51	106.8	108.14	108.17	104.55	108.76	106.7	107.14	107.3	105.83	105.6	104.85	112.87	109.8	108.73	107.97	106.64	106.64	107.35	110.57	106.74	104.57	105.15	107.87	110.88	110.15	105.11	112.19	111.2	110.72	112.09	105.94	103.4	112.62	108.1	108.2	103.15	101.44	111.53	108.32	105.03	110.05	104.35	101.86	107.41	106.02
111.24	110.07	98.813	104.5	105.99	111.56	102.71	106.05	103.9	105.24	102.65	105.46	106.3	104.44	107.72	107.85	100.81	104.43	101.9	101.41	106.01	100.26	105.22	110.19	104.62	106.25	108.69	107.24	110.97	102.56	103.9	106.73	102.87	108.95	108.63	100.97	106.54	99.964	108.28	104.83	103.18	111.94	99.483	105.25	106.06	107.01	103.37	114.25	104.27	101.98
103.49	107.91	105.62	101.72	106.33	109.3	107.49	109.13	108.79	104.89	110.22	106.42	103.38	111.28	106.49	108.96	110.77	95.698	102.42	104.8	104.74	103.22	100.45	106.46	102.9	105.35	100.97	106.02	98.677	108.6	106.62	106.52	109.73	106.25	105.84	109.98	104.22	107.44	105.89	105.2	103.09	110.35	110.72	103.66	108.18	105.3	105.27	99.551	111.17	103.5
97.294	92.806	95.493	100.23	95.862	97.989	98.171	100.47	97.465	103.93	98.333	101.27	101.42	96.455	102.81	97.314	100.84	102.91	95.393	97.249	99.035	101.36	102.58	91.355	92.94	99.68	91.761	104.35	92.882	99.308	104.56	93.961	99.242	96.578	96.659	105.51	100.85	99.18	94.371	99.035	100.62	91.08	93.434	95.583	99.87	89.263	103.9	101.85	94.957	105.95
107.97	106.21	101.37	105.88	102.05	118.29	104.58	103.72	110.82	103	96.616	106.34	105.11	101.23	104.73	104.93	104.99	108.79	103.3	95.149	108.11	101.79	111.2	105.86	106.79	110.77	105.36	109.03	106.92	106.17	109.39	104.73	105.35	110.05	106.25	103.15	103.94	109.66	106.01	106.4	110.4	110.28	108.23	107.37	108.71	104.81	106.81	103.64	110.54	108.38
105.41	105.4	104.61	108.06	106.44	103.43	102.36	109.61	102.18	105.34	102.53	104.72	102.92	103.18	106.67	107.14	107.83	97.92	103.97	108.72	105.78	109.9	100.83	104.56	110.51	102.06	103.87	103.74	105.83	106.15	108.96	100.66	104.62	105.15	104.82	99.296	103.44	104.23	101.89	104.56	102.61	106.89	114.07	109.8	108.95	106.23	101.81	99.996	109.97	112.2
100.03	103.54	107.71	108.54	109.21	107.04	104.08	101.79	102.53	102.97	110.79	101.47	109.3	106.19	108.01	107.62	106.4	104.83	106.83	104.59	113.75	113.34	107.42	106.67	104.09	107	103.18	100.31	101.68	108	106.45	104.26	109.59	102.94	102.1	100.83	109.69	106.49	104.59	106.3	107.68	109.51	99.909	102.61	107.89	106.43	113.96	102.89	99.862	104.83
104.15	113.77	112.63	110.53	104.87	108.18	114.15	114.7	112.5	109.82	104.91	108.62	115.9	111.12	102.55	104.36	104.11	107.93	107.44	108.91	111.85	108.53	106.29	115.01	102.92	103.93	107.85	112.56	111.55	105.13	107.86	110.45	106.96	110.18	103.87	104.78	110.23	109.03	111.06	107.96	117.06	114.04	106.57	107.36	111.61	104.13	109.72	107.15	106.79	105.91
96.551	97.865	102.18	101.78	100.56	102.15	92.704	104.44	102.32	103.2	101.24	101.28	101.48	101.16	91.869	101.68	102.84	101.91	97.396	102.79	97.394	99.513	97.794	108.29	101.98	100.99	104.46	95.072	92.633	101.93	101.04	103.03	98.869	105.05	100.19	104.64	96.163	101.85	102.94	100.95	97.77	100.49	99.458	96.316	99.813	94.164	103.53	97.705	106.27	98.039
98.103	95.233	96.238	96.774	99.541	90.253	92.926	107.06	98.811	97.719	98.737	94.088	98.862	95.836	97.009	100.76	92.759	102.46	101.8	98.176	97.103	95.701	100.36	94.001	99.53	96.478	98.21	96.912	91.878	97.746	99.161	98.578	96.954	93.813	98.576	105.2	102.21	97.797	93.616	96.351	90.681	95.52	95.765	95.072	96.826	97.373	99.732	96.12	96.243	101.97
113.2	107.24	100.29	114.96	106.61	110.54	110.02	103.54	107.5	110.92	101.23	110.74	107.31	111.42	107.2	110.17	104.37	109.45	108.79	102.09	106.57	100.65	105.15	105.8	101.79	103.65	101.93	110.42	108.89	103.93	104.65	108.64	100.08	114.04	102.98	99.054	104.81	104.32	108.46	103.29	112.92	102.95	102.97	103.29	103.02	107.63	98.614	112.45	106.36	104.9
106.03	100.1	97.923	105.11	100.8	105.4	108.6	109.89	104.26	98.352	106.8	102.63	104.91	104.69	103.48	107.84	107.63	103.53	101.75	103.67	106.62	108.41	103.78	108.19	104.49	106.55	102.38	102.97	110.88	110.19	107.49	99.749	110.46	109.5	107.14	105.1	108.76	108.58	100.39	103.04	104.51	102.89	104.41	111.24	103.96	104.84	107.81	106.62	103.73	106.4
107.19	101.65	106.19	108.93	107.07	111.51	103.04	108.23	109.02	111.99	105.32	107.41	107.57	104.04	108.41	109.25	105.27	108.68	102.71	107.12	104.89	108.8	102	107.73	99.683	108.31	102.95	106.43	112.82	106.4	111.58	109.47	104.05	109.9	111.24	107	104.51	99.493	104.84	106.52	106.72	108.25	108.14	109.62	110.4	109.81	105.89	109.91	103.34	111.67
114.8	99.879	115.93	115.47	108.23	112.43	109.87	104.07	110.59	106.7	103.56	102.13	108.36	111.27	108.11	109.78	104.43	116.33	105.38	109.68	103.82	111.53	109.69	108.91	115.71	110.55	110.15	112.81	110.83	111.98	114.86	112.92	101.43	112.65	107.03	113.06	109.7	111.53	105.11	109.32	109.53	108.99	105.81	111.27	105.88	106.75	108	105.41	111.63	110.27
104.72	104.69	107.74	104.17	106.49	113.32	105.49	104.99	104.82	108.1	104.77	103.12	106.71	105.34	107.87	105.29	98.626	100.41	108.41	105.56	107.38	101.62	107.18	104.44	105.63	106.98	104.28	99.572	108.96	99.726	107.55	106.14	111.46	104.09	108.81	114.27	109.96	102.07	108.87	112.19	97.144	107.64	109.19	102.4	99.075	108.25	100.41	99.199	107.11	115.83
104.82	106.85	109.6	111.75	104.09	105.12	107.49	102.98	107.85	109.05	110.67	104.47	111.84	103.8	110.64	110.61	107.71	108.79	114.44	103.12	111.2	106.72	110.41	113.71	106.21	106.61	105.53	104.3	103.5	110.3	108.58	106.37	109.4	106.92	104.87	106.88	106.45	112.99	110.62	107.61	112.35	113.72	108.51	109.38	111.07	108.53	100.68	109.71	113.92	108.52
99.123	101.57	97.616	97.471	96.561	95.464	100.01	97.249	95.88	98.384	99.106	90.335	102.19	101.46	92.983	91.617	101.49	104.44	96.583	98.213	99.449	98.647	99.979	102.5	95.074	100.55	96.812	98.969	98.443	99.307	92.174	99.026	92.828	94.709	97.836	97.523	99.221	91.274	102.32	100.96	99.682	95.361	100.09	103.33	101.41	100.51	97.385	105.04	103.16	91.989
114.59	102.43	105.09	101.01	103.86	109.85	102.62	102.87	107.13	113.11	109.36	97.275	106.15	105.53	102.47	105.01	104.48	106.51	106.24	107.87	101.01	105.03	107.39	106.42	99.363	112.52	104	100.36	105.72	105.54	108.4	103.69	109.22	102.17	100.89	111.45	110.34	111.33	102.29	106.3	107.56	110.48	102.54	106.9	105.12	105.2	109.68	103.59	112.43	103.56
107.66	104.96	104.01	108.33	105.42	98.925	103.61	103.6	109.63	108.53	104.51	112.64	109.31	107.99	100.36	109.38	108.2	107.64	112.1	104.24	102.72	104.47	103.63	103.04	109.04	106.36	112.02	108.68	106.48	109.57	110.48	108.33	99.945	103.22	109.3	107.16	104.58	106.85	107.15	110.54	107.56	103.52	104.32	106.23	104.26	101.97	105.08	107.57	103.25	104.92
107.47	101.13	105.99	106.1	100.57	101.79	110.69	104.56	111.48	106.32	107.31	108.93	100.97	102.46	98.822	107.6	105.65	108.82	104.28	104.49	105.83	104.16	105.44	105.02	102.93	102.33	107.47	104	102.08	101.26	106.43	107.24	101.65	106.25	103.85	101.07	103.5	105.22	106.74	107.78	98.08	102.87	104.11	107.74	104.75	102.16	108.76	109.65	109.6	101.1
106.08	111.73	111.35	101.54	103.5	104.12	106.07	100.79	110.07	104.85	103.37	104.05	110.41	100.75	107.74	100.07	96.686	96.033	108.6	110.41	102.9	103.08	97.67	106.42	105.36	103.12	97.495	108.22	102.78	104.79	103.52	108.86	104.8	110.34	105.42	103.06	110.8	104.51	104.62	98.502	102.54	101.89	104.07	105.81	105.25	111.25	109.78	107.32	106.17	101.78
100.32	96.694	107.45	102.28	98.16	94.185	99.641	102	106.57	103.71	96.903	96.011	100.05	100.25	103.13	97.218	98.532	104.58	104.02	99.018	101.75	97.928	100.23	106.9	104.61	103.21	99.932	104.91	100.03	100.52	106.01	104.7	103.92	99.81	101.63	102.46	102.59	106.66	102.13	97.14	108.37	100.24	104.23	100.58	100.94	97.743	95.337	101.22	97.334	100.28
108.46	109.09	106.91	97.755	106.93	104.19	105.19	101.73	104.82	101.87	109.21	109.9	105.93	105.73	109.29	102.69	99.014	101.3	105.88	103.62	100.38	107.22	102.84	104.88	103.99	107.57	104.91	104.25	100.16	110.96	102.24	107.22	109.29	98.67	110.62	97.639	106.07	101.93	107.5	101.5	102.29	108.66	107.75	114.9	99.18	111.26	102.86	105.19	108.55	104.31
104.86	109.4	107.22	102.41	107.1	110.16	98.91	104.82	106.84	106.78	108.26	102.26	101.99	106.12	100.86	110.06	108.44	106.89	106.15	109.2	106.44	112.6	106.03	112.81	101.77	108.86	114.52	110.06	107.86	104.48	110.18	111.13	110.51	110.05	105.55	107.89	109.26	108.12	105.99	108.24	107.54	104.4	105.15	108.23	106.66	111.68	111.7	103.6	110.39	113.62
99.975	107.47	109.45	108.78	107.31	115.98	110	111.46	110.02	106.82	102.47	113.87	112.31	106.79	104.81	105.09	110.09	103.86	108.31	111.21	100.49	106.9	111.12	105.88	112.08	111.89	111.5	107.29	107.19	108.62	107.41	108.68	109.31	104.66	104.52	102.44	103.24	107.53	111.36	113.77	108.71	108.16	111	105.21	116.08	106.47	107.94	111.01	116.56	106.37
106.58	106.12	106.22	104.96	108.1	103	109.37	103.54	102.41	106.04	112.34	112.29	107.18	109.04	100.13	107.99	106.88	104.1	107.7	108.93	106.29	110.9	111.27	110.66	106.84	104.06	111.03	112.71	108.49	107.96	107.06	104.42	109.9	106.57	105.83	107.51	109.79	112.46	102.97	102.03	106.07	106.34	101.69	108.63	112.06	109.6	110.46	109.54	108.4	110.24
99.417	92.894	100.44	107.52	103.86	105.58	99.169	102.65	102.33	102.4	100.87	106.5	105.5	102.14	108.4	106.06	103.32	103.09	97.493	98.308	111.58	106.42	101.11	103.78	104.86	97.536	99.609	105.56	107.11	102.91	101.77	99.267	104.55	95.627	113.01	103.21	102.66	108.6	100.91	107.69	104.4	102.95	102.33	96.742	102.29	104.76	104.65	102.28	98.794	108.74
106.61	108.78	112.83	108.34	106.71	105.2	105.52	110.31	105.71	105.19	112.26	111.63	102.75	107.38	107.34	108.67	101.58	107.92	106.71	110.57	105.64	108.67	105.47	116.87	109.71	110.79	105.95	114.5	106.19	112.15	101.72	106.37	109.01	109.65	110.07	109.16	103.39	106.34	106.52	107.46	107.87	110.97	101.22	103.87	107.37	109.26	108.66	106.03	107.21	108.7
105.14	104.64	106.67	103.87	103.81	109.34	103.98	101.62	105.75	107.28	106.33	98.086	105.83	112.89	113.29	106.09	97.496	99.737	106.97	105.11	104.57	101.43	109.47	102.79	101.05	105.97	106.85	105.42	110.27	107.07	100.65	100.82	107.94	103.8	108.29	111.05	102.42	105.41	104.06	106.99	112.09	106.54	106.13	100.14	108.4	102.33	100.19	109.96	105.52	111.9
105.68	92.921	103.38	103.61	95.731	93.512	101.5	99.96	91.924	92.108	104.23	106.72	97.107	96.573	93.727	96.432	98.7	102.66	98.109	93.845	102.19	94.895	100.64	97.548	100.2	93.826	96.523	99.7	95.518	98.741	100.3	95.455	98.599	101.71	96.689	94.197	92.505	99.493	94.427	95.678	96.579	98.681	102.57	90.227	97.146	99.883	103.06	95.857	98.842	100.93
99.662	103.63	95.455	96.18	96.285	97.622	106.95	93.998	102.16	92.518	100.08	96.942	101.01	98.315	97.322	101.15	101.18	100.33	102.49	91.59	99.2	100.8	98.447	98.054	98.803	95.823	102.52	97.459	96.421	100.64	106.37	100.79	102.42	94.738	98.517	98.647	100.57	104.97	99.968	97.61	87.833	102.19	98.145	99.412	105.29	103.46	102.5	95.927	96.647	102.69
108.55	103.93	102.49	101.76	104.87	101.15	105.32	106.8	106.75	106.77	104.99	103.85	104.19	110.37	104.9	104.78	102.76	107.87	105.25	105.94	105.17	102.88	102.04	106.07	101.79	101.13	104.82	103.03	108.42	102	97.012	103.96	110.56	109.1	106.1	105.27	108.11	109.23	105.87	110.11	106.35	95.787	106.51	107.29	102.9	112.31	109.11	99.488	107.21	103.1
112.37	106.42	109.55	108.91	101.54	105.85	97.526	109.64	100.43	96.25	107.44	111.79	98.822	102.54	107.33	102.83	103.89	103.48	102.26	106.48	109.94	104.45	105.78	108.63	99.644	106.13	102.33	109.73	105.52	103.24	108.58	110.18	102.36	106.11	108.45	108.99	104.4	106.46	101.94	103.81	107.84	102.4	95.072	108.29	103.66	104.88	111.43	106.88	101.27	105.61
104.96	107.26	103.21	103.14	105.49	108.8	103.09	103.41	107.21	109.85	109.14	112.1	104.36	107.33	99.113	111.27	102.06	103.11	106.3	106.36	101.53	112.15	107.21	103.42	105.14	105.73	106.18	106.03	104.92	110.98	97.068	95.846	103.13	106.84	102.67	98.136	100.07	103.7	112.42	103.74	109.86	109.7	106.4	104.33	106.31	100.74	108.24	111.17	103.5	110.03
99.561	108.72	108.08	108	112.47	105.83	106.25	108.52	106.18	105.22	98.484	103.84	99.546	101.59	105.29	103.43	99.744	114.39	106.23	104.06	108.49	109.44	109.87	106	105.11	105.32	108.22	106.78	110.64	103.61	103.41	101.41	100.34	102.67	111.7	97.577	104.92	109.98	111.48	107.49	101.58	103.22	110.61	95.086	108.65	103.65	109.14	104.85	114.8	109.91
110.83	103.99	110.97	106.82	110.59	112.11	102.16	103.96	110.27	112.22	105.37	107.76	105.9	106.41	115.75	106.18	109.69	104.89	113.97	112.9	112.42	113.65	102.79	108.07	109.42	110.84	114.3	109.88	97.971	104.7	101.87	108.14	111.85	101.26	108.22	100.87	109	114.86	111.87	107.03	109.6	109.18	112.03	105.86	105.6	105.7	105.74	103.29	111.54	110.81
101.48	107.09	110.19	112.19	100.58	111.71	104.35	102.5	111.62	111.74	112.31	106.07	109.48	103.68	113.31	110.65	102.54	110.13	107.21	109.26	110.49	107.81	113.25	111.36	105.25	110.82	110.71	106.26	110.64	106.53	105.5	115.32	112	110.83	106.69	112.54	107.52	105.75	104.54	107.43	113.63	104.17	105.65	106.49	103.59	112.06	104.06	110.75	109.43	109.76
105.66	102.25	111.69	109.42	107.37	106.47	103.05	109.58	105.01	106.41	110.53	111.76	106.33	110.36	109.03	106.15	108.37	109.72	108.65	103.72	100.08	106.95	104.19	103.91	105.38	99.11	104.38	109.53	101.13	103.22	104.73	105.55	104.05	108.62	103.17	103.76	114.64	107.75	112.15	106.02	106.65	105.56	105.96	100.29	111.25	104.96	106.37	111.04	107.86	102.36
103.74	102.03	104.1	106.86	106.73	111.68	100.51	114.88	105.06	105.64	105.25	101.53	106.49	109.91	107.98	105.31	110.76	100.11	101.53	107.28	107.01	104.07	106.01	112.73	106.37	108.86	116.63	105.3	108.13	99.862	103.91	110.86	106.14	101.54	109.83	116.16	109.85	110.9	109.44	110.67	104.23	105.02	105.07	99.733	106.51	105.69	107.16	106.24	109.92	110.72
94.892	98.95	103.02	100.11	95.222	97.291	97.683	94.199	102.75	102.69	91.591	101.08	98.821	98.325	101.18	96.565	96.832	98.402	98.977	101.53	102.17	92.233	96.165	95.824	96.951	95.763	100.46	102.33	95.827	94.313	90.697	95.51	101.26	95.785	89.645	99.612	96.798	102.66	98.688	91.423	94.109	105.08	104.43	97.004	95.053	97.56	93.609	100.22	95.8	97.609
102.42	91.362	100.97	96.106	93.933	98.922	100.53	98.294	103.55	100.58	101.29	89.433	91.609	88.565	101.63	96.316	97.849	96.476	100.36	98.173	102.17	95.729	97.142	98.517	96.609	101.22	99.997	94.187	99.328	99.166	98.225	92.704	93.238	98.721	96.231	101.1	98.911	93.253	97.43	102.24	99.446	92.218	90.572	98.921	96.972	94.785	99.761	97.908	104.38	99.193
107.89	106.08	102.21	101	102.66	105.16	112.5	108.15	113.49	112.78	102.07	106.2	109.47	105.26	105.12	110.8	103.47	99.289	105.54	108.1	105.14	105.76	105.48	105.63	102.43	104.78	108.14	105.76	105.71	111.68	97.086	108.87	105.89	108.62	109.95	102.97	113.06	100.06	112.47	104.9	105.96	108.22	108.9	108.48	102.93	106.31	108.29	105.38	105.09	105.64
105.18	110.75	114.29	108.23	115.08	109.36	105.01	108.36	110.14	107.63	108.47	108.09	107.98	112.99	102.16	107.13	106.29	114.32	114.26	108.93	112.8	104.66	105.53	110.84	110.41	108.08	108.67	108.42	107.66	103.8	101.76	106.19	103.54	111.54	102.8	114.38	104.96	109.81	105.88	109.58	101.13	107.54	113.22	108.52	112.45	105.84	110.72	115.18	108.84	107.74
106	100.55	107.32	99.857	105.81	107.62	110.63	110.04	104.65	106.66	102.87	108.24	104.2	104.04	103.28	97.228	109.23	104.94	98.455	102.88	107.33	105.64	105.43	105.5	102.66	104.59	106.59	107.09	107.5	104.54	99.851	104.14	105.13	103.18	109.67	99.608	109.34	98.769	108.84	107.44	110.99	105.83	107.19	100.58	102.15	105.78	108.73	105.07	108.03	105.61
102.86	105.22	107.42	106.28	107.94	106.23	107.54	100.65	107.61	111.06	107.14	105.59	109.57	110.26	108.97	109.5	108.22	107.52	110.63	106.39	110.09	101.26	110.96	106.67	105.34	106.31	110.38	102.66	105.7	108.45	105.85	108.25	112.9	104	105.81	108.87	106.56	114.26	103.37	110.23	111.52	108.06	107.67	110.62	114.94	107.27	105.54	107.67	104.94	112.15
104.71	101.74	101.96	100.27	103.33	98.804	101.26	101.88	98.234	100.31	97.251	102.32	98.956	107.28	97.868	103.75	99.736	99.178	101.74	98.172	96.993	100.34	103.44	97.923	102.88	106.54	105.71	103.6	98.569	97.012	101	97.2	100.21	96.926	99.946	103.05	96.056	106.01	96.99	103.7	93.83	98.07	102.64	105.06	95.629	102.32	99.332	99.857	100.54	99.81
109.08	109.33	110.48	105.86	117.5	114.6	105.33	103.48	111.73	102.81	105.17	105.17	111.28	107.66	100.74	110.87	109.38	109.79	110.97	107.45	106.93	111.46	106.11	109.88	109.74	109.68	110.52	106.88	109.76	112.42	112	108.32	112.44	104.98	108.38	106.38	109.48	102.12	108.73	110.45	107.98	101.59	108.22	104.16	108.62	111.13	109.39	110.28	114.09	102.78
98.42	106.33	99.15	97.362	88.095	100.64	103.9	98.739	94.211	98.918	96.446	95.704	100.33	103.11	97.168	99.022	98.82	96.737	96.991	94.374	100.21	100.95	101.22	98.747	97.481	93.127	97.951	104	105.23	99.052	98.78	105.62	100.67	95.259	94.787	98.426	101.41	96.058	99.1	91.35	91.501	96.214	91.954	97.148	93.842	95.923	97.649	95.872	95.074	96.967
103.01	100.32	89.294	97.176	101.51	96.637	87.999	97.697	99.198	93.536	97.55	94.738	101.9	92.393	102.48	99.433	102.93	101.81	95.234	90.57	95.989	99.123	96.462	99.16	98.26	104.72	95.159	99.326	91.659	97.116	95.443	94.455	96.981	95.961	96.077	95.476	97.631	102.83	101.29	103.55	97.792	98.621	103.55	101.73	95.556	102.03	93.544	95.103	95.659	93.056
107.39	103.38	106.62	104.4	112.44	105.85	108.49	102.61	105.35	104.71	112.27	109.88	98.891	108.64	106.64	106.83	105.46	109.83	102.09	103.35	108.06	103.88	103.9	110.34	103.06	105.44	104.62	104.91	111.58	105.4	103.14	99.338	101.22	109.59	105.13	107.31	108.92	106.04	100.88	106.76	103.54	105.96	98.267	103.33	109.3	103.13	106.82	109.45	106.57	104.74
102.56	101.88	103.71	101.7	98.582	102.54	103.9	96.943	103.51	101.27	103.07	100.7	103.61	101.58	98.825	97.021	103.93	103.87	105.41	100.22	101.41	98.604	99.516	92.58	103.59	102.9	99.579	102.63	97.38	102.29	98.472	102.52	105.04	98.032	103.67	103.1	100.95	98.252	100.73	102.17	97.188	100.93	98.553	96.628	99.371	100.74	96.707	96.556	99.106	103.7
107.19	110.46	104.97	107.44	106.54	106.93	104.45	104.05	104.56	107.26	104.83	102.8	102.68	102.94	102.97	107.11	103.8	103.72	101.99	104.08	104.27	108.61	104.97	110.02	106.44	107.21	104.41	111.23	98.524	99.203	104.17	105.2	105.3	103.37	106.94	107.55	104.7	114	110.93	110.34	106.34	107.25	113.44	106.54	111.32	104.55	98.736	106.61	108.63	101.49
107.28	102.77	102.67	101.83	106.06	111.47	105.1	106.43	111.39	100.8	112.9	106.53	102.39	107.61	109.43	111.8	107.67	104.83	108.87	105.93	109.93	104.92	108.11	109.58	110.98	98.636	105.31	103.36	101.98	104.49	104.02	106.55	106.49	100.93	107.03	108.76	107.56	100.98	104.39	114.66	108.55	109.46	110.15	107.07	106.1	99.064	104.5	112.16	105.56	111.5
105.28	103.67	102.84	109.22	101.12	104.55	103.74	103.22	108.22	104.89	105.13	109.44	99.307	106.72	109.67	109.25	100.54	101.15	107.27	101.08	104.26	104.99	108.49	103.18	103.89	101.19	108.83	109.25	106.8	103.76	108.58	103.3	107.12	103.59	104.2	111.91	104.67	100.15	98.306	102.81	104.26	109.63	106.37	105.75	106.8	104.72	103.18	107.08	105.98	100.61
95.961	98.929	98.872	102.63	93.369	99.766	98.852	93.731	100.35	98.248	93.277	95.227	94.612	102.56	99.135	98.143	89.51	92.53	99.392	101.24	97.551	96.212	98.542	96.223	97.676	94.127	95.371	99.307	102.19	106.95	97.479	94.658	94.898	98.24	90.774	92.258	97.682	103.89	95.522	104.4	92.34	89.807	94.926	100.31	97.578	102.47	98.242	97.296	98.669	96.026
111.93	106.47	115.25	108.45	104.52	106.29	112.14	103.98	109.24	103.96	110.52	103.65	102.22	110.19	107.93	109.73	108.31	108.34	106.67	110.57	108.35	102.43	110.52	107.89	106.11	115.55	100.53	112.24	107.91	109.92	110.71	111.69	104.45	115.46	110.89	109.22	104.1	111.06	107.08	105.85	108.33	112.78	106.86	104.2	104.3	102.46	101.31	104.55	104.47	110.79
105.29	109.74	103.83	111.71	106.82	102.47	108.03	108.59	106.24	108.55	108.33	107.39	114.16	110.66	108.71	104.28	105.49	105.41	107.88	108.13	112.35	106.31	105.87	114.04	109.06	108.37	106.57	115.82	108.21	113.4	109.41	113.84	110.2	105.45	109.61	113.08	108.38	109.18	103.4	104.24	110.21	112.1	114.8	115.84	108.3	105.91	107.2	106.97	109.88	107.29
94.058	99.482	99.577	95.381	104.94	95.264	97.368	96.524	92.97	99.645	97.079	98.063	94.151	99	98.732	97.342	98.154	97.928	97.997	102.05	103.49	96.178	99.113	96.451	98.239	95.728	99.551	101.24	99.314	96.122	103.22	101.79	101.9	96.339	94.53	98.201	99.251	100.19	98.379	98.156	100.69	104.52	96.615	98.594	101.49	93.487	99.954	92.197	96.146	99.147
98.906	99.496	100.72	103.93	99.014	97.248	105.09	94.336	97.932	92.732	96.633	96.118	95.576	96.623	101.49	100.05	103.73	99.606	100.53	99.649	96.204	98.698	100.31	97.69	106.48	101.31	93.635	101.91	98.32	100.95	98.806	96.809	99.082	93.727	97.075	98.522	98.555	101.43	99.945	98.16	101.28	103.7	95.704	99.839	102.67	101.97	97.5	96.952	97.772	104.26
105.73	109.94	111.9	109.94	105.04	114.21	105.15	102.15	108.04	108.6	105.08	109.49	113.06	108.97	112.06	103.73	110.31	106.1	108.98	112.39	111.5	104	107.63	107.92	108.64	107.74	105.11	108.56	108.04	110.6	113.5	107.03	110.65	106.86	106.28	108.67	105.06	108.83	106.44	109.03	105.24	107.45	109.76	116.59	106.95	106.99	116.49	106.32	108.92	111.91
107.04	97.187	101.55	99.519	110.46	99.941	102.94	96.821	101.62	100.55	103.02	102	100.46	99.983	102.16	102.59	101.28	101.51	104.7	100.92	98.219	96.899	95.411	98.781	99.972	100.59	101.62	100.28	98.646	102.33	103.02	102.87	102.49	99.723	105.55	94.716	99.642	103.82	100.97	101.95	96.345	100.14	102.96	102.59	100.18	102.71	96.558	102.84	101.29	97.487
95.841	99.358	96.776	96.591	102.09	94.726	98.619	95.014	102.71	99.888	93.864	99.086	92.561	88.735	100.94	97.174	98.312	103.65	97.478	99.468	93.018	101.35	94.979	99.879	103.09	95.711	102.17	94.186	98.321	92.998	95.384	96.288	98.825	103.23	94.126	97.783	95.979	100.1	95.764	100.06	92.21	101.59	97.59	95.905	97.754	97.585	99.448	105.08	94.79	92.861
107.04	110.14	111.3	107.21	105.84	104.89	111.02	102.22	109.69	103.01	109.02	109.27	110.53	110.67	105.47	110.5	115.6	108.11	106.31	105.83	108.76	111.58	105	110.25	109.37	112.21	107.81	109.05	110.69	111.68	103.83	114.8	106.74	111.25	109.67	106.63	114.67	108.99	109.02	100.38	112.62	106.35	110.11	110.68	104.82	103.39	107.51	103.9	103.3	106.65
97.558	101.43	92.585	99.254	100.03	103.25	94.894	100.65	96.856	97.444	98.288	93.147	91.881	97.833	100.09	96.852	99.176	103.4	99.853	96.79	101.07	102.53	93.257	100.8	96.372	98.85	92.765	103.79	94.536	93.211	92.204	99.758	98.665	102.65	99.073	93.253	104.02	91.744	102.3	100.5	101.95	98.661	103.09	100	105.27	98.206	89.666	95.196	98.803	92.496
100.81	113.17	105.96	108.1	105.52	110.85	105.99	102.31	102.29	100.69	101.01	107.05	107.97	109.86	107.92	109.65	97.877	108.02	97.737	106.09	104.67	109.92	109.19	108.1	112.38	104.81	105.87	106.08	102.41	102.36	105.84	102.76	109.1	103.97	108.9	105.85	106.59	110.04	108.7	103.91	104.08	101.67	100.88	107.52	106.31	102.23	110.35	106.05	108.35	106.92
105.96	101.49	111.14	109.4	104.25	107.38	102.47	102.35	103.4	107.19	110.89	99.754	101.46	104.88	112.67	103.55	103.77	105.64	104.96	105.2	104.92	100.49	106.22	112.83	113.07	108.62	101.02	107.62	106.69	106.13	103.97	105.62	105.05	100.9	101.76	103.7	104.17	102.85	106.22	102.5	104.35	103.8	97.987	107.37	107.49	110.01	113.29	106.89	103.52	102.94
108.83	106.88	106.78	106.13	106.14	100.82	102.49	106.86	108.92	107.38	103.12	101.65	110.03	105.06	104.88	105.94	107.44	110.52	97.793	107.03	106.06	106.23	102.21	109.78	108.81	99.635	103.67	103.51	106.19	101.68	103.94	107.11	101.66	102.75	106.71	107.01	109.63	104.91	106.26	107.43	104.24	106.51	104.92	106.55	109.66	110.26	107	108.21	106.65	109.17
99.669	101.98	97.138	106.1	96.359	94.166	96.565	100.89	101.62	107.14	107.44	100.4	95.626	104.37	105	106.62	99.674	99.976	93.078	106.58	93.132	96.495	101.26	90.259	101.55	98.615	99.679	97.847	98.768	102.67	104.62	97.782	101	92.89	103.01	102.14	104.81	105.36	99.186	102.48	98.325	101.95	97.574	98.47	99.51	98.758	97.969	100.99	102.85	97.262
107.4	111.38	105.34	113.8	111.02	110.39	105.78	117.86	118.5	114.68	110.44	109.14	107.53	111.47	105.92	104.53	110.36	111.89	112.19	106.07	112.06	102.95	106.45	104.36	103.81	107.89	110.29	103.76	102.77	114.22	112.52	111.38	110.44	102.23	111.13	111.49	108.14	110.34	114.93	101.01	103.05	104.92	107.56	111.64	112.97	106.17	114.17	110.27	109.17	109.47
103.77	102.68	105.46	110.41	105.89	100.73	102.46	98.801	105.02	101.18	105.39	105.3	106.38	104.56	109.49	104.46	100.95	107.86	104.73	106.64	103.57	109.46	107.17	104.41	106.89	107.42	103.98	104.66	108.35	109.83	100.98	113.17	100.18	103.85	106.4	102.46	105.16	104.31	105.17	113.18	107.61	104.91	95.15	108.38	104.15	104.05	104.43	105.2	108.66	112.44
98.516	101.61	99.388	101.54	92.464	101.97	95.245	98.964	99.371	92.734	102.22	98.469	100.47	100.31	98.616	98.243	97.715	94.173	94.64	101.28	97.837	94.891	100.47	95.375	94.088	106.01	98.638	99.433	94.113	94.246	99.898	99.694	99.029	97.055	95.862	96.506	101.9	100.55	98.782	93.641	103.04	93.137	95.802	97.871	93.384	100.65	98.657	92.544	95.623	97.966
98.751	100.29	94.823	100.25	93.297	106.4	93.215	106.02	102.34	101.85	99.357	96.017	96.734	99.466	99.411	99.806	101.86	101.27	96.576	96.702	103.29	93.486	101.4	103.29	95.002	92.288	102.47	99.807	102.87	98.004	103.19	95.756	97.469	97.92	102.32	100.74	101.88	98.791	102.42	102.69	95.691	92.997	92.403	101.02	99.346	98.927	96.317	98.743	102.49	106.91
101.14	103.35	108.53	110.41	109.59	108.93	106.43	109.9	105.11	107.28	98.287	103.6	107.15	105.76	107.46	104.4	107.26	105.85	107.78	104.9	104.89	110.05	110.32	107.55	105.3	104.84	106.05	103.33	108.39	102.91	104.31	98.124	104.03	98.124	104.78	108.27	102.04	102.96	104.66	101.4	109.47	107.33	109.96	103.52	104.18	102.35	108.17	103.25	100.66	103.96
100.97	94.079	107.95	99.255	99.471	105.64	98.664	100.84	104.43	106.7	101.43	103.47	104.82	102.4	101.62	102.94	104.03	97.669	95.04	93.215	94.132	106.74	101.76	100.6	104.09	100.86	103.68	99.529	100.3	98.865	103.96	106.16	93.527	102.02	102.86	100.69	105.64	101.9	103.51	111.42	101.93	104	104.17	90.69	100.8	94.106	105.55	101.63	102	101.91
103.92	109.17	109.06	106.48	104.03	105.25	108.45	102.64	105.27	109.47	104.94	112.65	111.93	104.53	103.6	112.01	111.1	102.43	111.8	106.47	104.85	107.94	106.21	103.71	107.4	103.8	108.94	108.19	108.08	106.52	109.43	108.16	105.65	102.83	103.63	107.99	105.47	101.15	101.89	107.96	104.21	103.4	99.789	102.85	106.24	102.5	114.84	102.54	104.52	108.72
104.87	118.16	108.24	109.23	108.69	111.15	104.59	106.43	105.24	102.14	108.97	107.15	103.9	108.95	107.54	110.44	110.2	108.96	110.1	102.64	103.33	110.08	107.09	106.72	105.12	108.01	104.46	103.2	108.16	110.01	108.85	110.56	103.11	107.08	108.87	108.31	109.42	110.79	111.17	109.07	106.05	109.25	107.43	113.26	110.36	109.66	108.2	108.33	106.44	111.86
102.1	105.45	100.88	101.89	105.39	110.71	107.7	101.04	106.48	108.78	107.34	105.78	108.73	106.54	106.17	109.21	111.64	114.62	107.02	109.02	111.5	107.51	106.21	105.47	109.67	102.96	111.18	110.85	103.77	102.05	105.72	101.88	105.64	105.15	111.59	109.24	101.43	107.1	110.36	106.43	105.67	107.35	101.01	102.39	105.21	105.05	105.16	115.8	110.66	102.49
108.83	109.59	111.28	109.04	113.21	111.44	107.75	114.71	114.14	107.92	116.91	109.4	108.8	115.56	108.36	113.03	109.46	107.93	112.15	112.54	108.89	108.87	110.11	105.72	111.92	114.12	110.07	110.32	114.74	112.39	113.15	112.06	118.11	119.26	110.51	112.3	113.2	114.11	106.08	108.77	111.6	114.46	105.61	107.95	111.66	108.37	114.21	111.75	111.12	112.61
102.93	97.359	100.27	101.23	95.442	103.86	97.067	98.151	102.93	99.711	101.89	100.77	99.693	98.052	101.3	96.52	96.646	101.34	91.195	99.384	100.3	93.221	98.932	92.197	94.551	97.905	100.02	101.05	103.65	100.94	96.765	106.27	105.5	98.311	93.997	98.352	97.523	102.43	97.897	97.751	97.511	96.174	100.58	101.82	102.63	99.6	98.011	102.18	96.805	101.44
107.76	110.98	105.21	107.61	107.29	110.06	106.3	107.84	107.02	107.62	105.02	104.75	105.17	107.27	102.37	110.26	104.54	113.5	107.89	104.49	109.82	101.32	103.92	106.64	110.36	104.3	113.13	100.36	113.57	106.89	107.86	112.77	106.9	104.38	106.48	104.36	109.63	109.57	111.36	106.43	104.26	110.65	111.59	112.93	111.85	111.92	104.58	107.42	102.81	107.62
106.07	108.51	110.36	109.68	105.46	111.68	108.61	107.52	104.9	110	111.12	114.81	108.89	111.49	112.04	103.85	113.38	108.13	113.03	106.95	109.86	107.64	114.09	112.13	107.26	108.16	107.12	108.88	107.46	110.57	106.34	100.39	105.47	107.22	105.22	107.42	109.34	109.14	111.21	116.08	112.14	108.65	109.62	112.9	112.37	112.72	106.89	109.11	111.81	105.1
104.02	109.03	106.17	107.6	103.49	102.51	109.43	101.47	110.38	107.34	111.69	108.45	106.82	107.02	108.84	106.18	103.77	103.66	110.93	110.04	105.19	106.52	108.85	105.04	104.21	108.96	104.91	111.95	108.75	105.57	102.63	102.13	107.23	104.95	104.91	103.79	106.88	107.74	111.11	103.58	107.5	108.62	108.35	107.21	107.26	112.13	104.71	112.39	109.08	105.71
108.35	105.32	103.28	106.48	108.96	107	106.29	97.872	108.58	101.96	104.54	98.175	108.54	108.04	105.44	108.61	100.6	109.73	103.95	102.26	108.2	101.06	113.04	104.85	108.95	106.14	106.51	106.34	105.19	105.14	102.99	105.7	104.13	97.258	110.31	103.1	107.74	105.32	104.78	107.44	106.41	107.54	101.19	110.29	98.76	108.19	101.07	104.84	101.44	102.08
117.89	110.56	106.44	109.19	104.72	118.48	110.57	108.22	106.72	111.77	98.772	109.65	112.34	110.03	105.29	107.54	107.51	107.58	106.4	111.59	99.022	108.6	100.44	103.49	108.09	108.3	116.23	104.78	107.34	104.3	108.97	112.65	110.96	107.08	102.25	108.43	107.63	104.8	106.85	111.53	112.35	111.64	109.46	105.49	111.22	111.91	109.44	112.02	109.03	107.7
110.07	110.13	111.68	106.48	109.37	115.99	103.46	113.17	111.4	109.92	112.15	110.13	109.5	109.95	109.18	110.68	108.19	106.37	111	115.37	114.34	108.41	111.45	104.09	114.28	107.92	107.22	113.42	110.37	110.7	108.18	111.36	114.55	109.71	107.6	105.53	111.58	106.33	116.34	110.47	111.7	111.96	109.83	108.34	110.53	111.3	112.56	108.85	110.35	104.09
111.42	108.31	106.32	101.63	111.93	111.88	109.28	108.39	107.86	110.89	109.94	110.5	106.09	111.19	107.54	108.63	110.63	104.22	114.59	112.43	110.01	106.64	110.33	111.74	107.08	107.41	106.08	105.3	111.11	108.01	108.59	109.75	112.43	101.6	100.72	105.98	114.47	107.93	116.73	104.55	107.78	107.22	110.33	107.25	110.79	108	106.28	111.55	109.06	108.85
102.18	110.49	112.42	108.93	105.04	106.54	105.13	101.39	109.97	108.89	112.5	104.54	102.4	102.92	107.36	107.21	111.87	106.78	110.17	108.06	103.23	104.66	105.07	110.03	110.8	105.38	104.68	103.83	111.06	110.11	107	102.1	105.55	106.53	109.07	113.54	110.69	106.48	103.62	103.87	109.08	106.85	112.74	100.28	109.96	103.17	106.83	107.29	106.13	102.76
107.73	105.34	104.51	103.71	107.85	111.7	111.94	113.74	112.55	112.93	103.35	106.82	115.15	111.45	107.51	109.87	104.81	112.45	114.1	110.31	116.26	104.17	109.51	110.22	107.25	109.16	110.62	103.3	109.79	110.34	103.86	102.96	111.59	111.01	100.58	111.6	108.92	107.21	111.12	108.03	108.07	106.56	109.87	107.09	108.53	109.19	107.9	107.5	107.67	107.85
103.39	103.38	100.24	109.82	111.27	108.76	107.49	102.87	108.67	107.9	108.1	108.28	103.97	105.33	103.84	106.8	106.45	107.76	106.41	105.32	104.98	111.95	108.53	106.31	105.97	107.06	110.92	115.7	102.78	109.24	102.62	107.28	106.61	106.27	106.74	111.33	105.45	107.14	106.5	103.74	106.36	113.99	113.61	103.9	109.2	105.82	103.34	107.73	102.29	110.89
105.34	111.36	110.64	99.08	103.58	99.645	103.86	101.29	105.82	107.09	105.67	104.03	105.19	111.23	106.27	107.48	108.89	104.56	109.42	108.56	102	111.07	103.84	105.51	105.74	108.53	107.6	99.027	106.04	106.84	105.1	109.68	107.41	104.5	104.07	104.15	105.78	100.42	112.1	107.81	110.27	108.24	103.99	110.36	101.8	108.61	107.45	111.47	110.84	110.82
112.29	104.23	110.78	114.36	105.1	103.11	109.79	110.4	108.38	115.27	110.52	111.76	107.23	109.33	102.82	115.39	112.22	104.58	109.41	102.03	111.27	104.47	100.2	110.38	102.7	104.51	103.56	105.25	114.94	102.98	107.99	108.86	111.37	112.97	101.15	111.78	104.08	107.18	102.36	98.368	110.43	106.84	108.9	106.65	109.69	111.78	107.28	110.92	101.41	105.81
99.805	98.525	101.36	96.73	95.688	104.25	102.25	101.14	98.801	100.65	95.623	98.766	92.635	98.621	96.547	99.07	100.07	99.392	102.49	97.471	97.263	94.648	97.974	101.87	101.89	100.78	101.91	98.317	96.66	95.831	97.972	92.675	99.77	103.3	101.93	100.46	96.277	96.651	101.27	100.41	94.16	101.98	96.987	102.76	97.147	97.103	92.962	96.252	96.892	101.49
97.626	93.863	102.58	95.392	103.24	97.132	96.41	97.573	95.665	96.972	102.42	98.127	98.045	94.299	98.049	91.185	97.494	101.76	96.152	95.006	98.801	97.133	98.974	100.31	100.16	95.726	97.03	98.648	99.623	100.6	99.491	94.09	95.819	103.51	100.81	103.07	96.939	94.882	94.64	103.11	100.47	99.412	101.55	96.363	89.882	102.57	100.09	93.813	101.27	92.092
108.43	113.95	112.93	107.58	118.97	114.25	107.89	106.6	115.08	110.12	109.01	114.65	108.8	108.34	113.87	107.83	115.8	109.09	117.48	115.15	110.39	108.37	110.5	107.17	114.51	110.04	111.55	113.93	110.42	105.69	111.09	101.51	101.1	106.17	109.35	101.67	119.64	107.63	107.86	108.83	108.17	108.42	113.2	114.08	103.09	116.1	112.23	113.11	117.65	109.53
99.575	96.014	93.334	95.477	100.64	100.75	104.87	102.38	100.24	98.196	105.79	100.46	100.5	100.91	88.911	95.666	94.95	95.635	102.38	94.787	100.04	97.796	98.482	97.361	93.726	102.09	88.985	102.01	95.647	98.685	97.484	97.462	93.28	99.587	96.509	98.028	98.601	107.35	103.19	95.364	96.351	100.61	94.076	94.851	103.59	96.679	101.98	98.75	96.312	100.32
105.22	99.6	96.874	99.137	103.06	94.837	105.98	97.189	99.768	101.93	96.666	97.697	108.11	100.45	101.67	105.61	104.79	96.883	103.28	103.65	107.53	106.77	95.148	97.072	104.02	95.675	98.392	100.85	102.52	102.36	101.77	98.815	100.58	102.98	102.83	103.13	100.43	106.07	98.94	96.93	99	100.6	94.291	100.06	103.62	105.8	101.54	102.7	103.62	96.388
108.04	110.14	109.12	107.17	109.18	107.93	114.83	107	111.26	104	105.33	110.37	102.27	110.84	114.5	110.94	106.85	108.03	113.88	107.51	109.5	106.76	111.01	106.98	107.42	107.61	111.82	108.79	101.2	108.82	106.87	110.16	113.55	112.31	108.16	98.769	107.32	100.79	103.16	104.37	105.78	103.43	115.65	112.99	107.31	116.11	107.77	105.66	108.91	103.11
114.85	108.19	110.37	110.67	104.62	105.74	109.51	103.26	113.02	113.42	107.07	110.22	108.2	105.98	112.14	109.41	104.93	111.4	117.36	110.09	109.86	107.56	111.48	112.08	106.28	104.86	111.93	98.953	101.52	107.24	106.46	106.65	111.08	108.25	111.81	114.19	107.46	110.41	107.82	111.15	113.34	105.22	101.69	107.42	100.86	111.85	112.85	113.54	113.05	105.87
109.39	103.76	105.89	108.17	109.31	105.29	109.18	105.78	103.91	105.61	96.5	102.91	108.05	110.1	104.01	106.47	105.12	104.73	110.07	107.07	105.37	113.97	103.68	103.6	107.22	99.024	105.04	103.98	111.86	108.66	104.71	106.39	106.52	102.93	108.56	98.667	101.77	105.41	102.01	112.72	109.17	103.64	108.25	107.59	108.67	105.35	103.11	106.27	107.85	96.987
105	102.93	108.81	112.53	102.35	108.39	106.32	107.6	104.92	108.97	106.19	108.26	107.48	107.26	99.908	104	101.59	105.92	103.28	102.4	107.03	105.32	107.74	104.93	102.37	103.62	101.88	106.77	109.56	104.52	102.5	112.39	105.15	106.32	105.72	102.87	104.76	109.69	102.91	108.6	104.54	106.1	109.01	103.84	106.78	106.62	108.24	111.54	100.95	104.28
105.13	107.2	109.62	102.55	108.61	104.04	109.32	111.13	105.67	108.01	109.64	104.24	101.51	106.41	101.56	113.91	107.07	109.3	107.29	107.07	102.42	111.74	105.53	107.87	112.62	109.77	109.66	105.25	107.17	110	103.96	110.84	113.53	107.54	111.09	106.72	104.81	106.78	112.01	110.36	101.4	106.49	104.57	112.32	115	110.31	112.71	112.77	105.29	114.98
96.761	101.3	105.38	93.336	101.6	104.36	105.36	98.175	100.25	103.8	106.66	98.88	102.14	107.47	99.632	102.62	102.4	104.2	100.64	104.63	101.62	101.93	102.98	101.59	98.854	104.14	97.618	96.495	105.56	96.195	101.94	104.73	95.093	99.041	101.93	99.773	104.26	105.9	101.5	96.328	99.931	95.093	96.099	96.989	97.983	105.17	104.33	100.69	102.87	102.11
105.19	106.86	102.87	106.88	109.97	107.32	109.07	105.45	106.27	102.16	110.79	106.81	102.77	103.11	100.72	101.07	106.23	101.48	101.98	104.88	102.16	103.34	106.54	111.37	106.59	113.34	109.08	103.49	107.39	110.23	106.91	113.85	101.42	108.26	102.5	105.52	102.25	110.26	105.81	107.85	106.7	104.78	103.67	100.25	107.29	106.48	101.7	111.6	97.393	105.8
108.06	107.97	108.56	110	106.28	106.1	107.1	105.45	111.23	104.39	109.41	104.42	111.16	108.64	108.88	112.48	104.56	105.4	107.11	103.11	106.66	109.11	114.77	114.81	110.8	108.07	108.58	112.15	112.11	107.52	108.61	102.51	106.13	109.79	113.3	106.44	107.89	108.72	98.642	109.42	107.84	101.79	114.75	107.38	105.94	101.53	105.36	117.31	104.17	105.02
116.34	119.18	118.39	110.73	106.96	106.16	107.17	106.4	105.55	108.67	106.63	115.69	117.34	107.16	114.32	109.11	113.87	110.16	114.41	113.79	110.67	110.18	105.76	114.02	105.14	111.54	109.75	118.65	113.03	106.52	106.55	106.31	106.2	106.36	110.93	107.91	106.71	113.77	113.84	115.8	110.99	114.54	106.32	110.74	107.63	115.29	113.17	102.02	104.43	107.89
108.86	111.65	113.4	108.17	109.15	105.73	111.73	110.39	105.46	106.56	101.96	112.91	115.64	100.19	105.23	108.6	108.04	103.74	106.48	110.35	111.9	108.75	107.52	103	106.33	102.12	108.84	113.52	110.57	105.99	104.1	106.4	111.87	108.48	114.78	113.54	106.19	105.71	108.73	102.2	107.26	106.77	113.6	104.04	108.75	106.01	114.24	99.091	110.12	108.6
97.888	100.7	102.57	99.092	100.17	99.071	99.045	99.839	103.74	100.27	108.85	95.887	100.66	106.13	97.52	102.41	91.198	105.44	98.604	100.74	100.26	98.351	94.434	92.733	97.553	102.83	99.355	104.21	99.187	105.21	104.57	96.964	105	98.834	102.69	104.84	97.306	94.569	105.39	101.22	99.691	96.179	101.94	102.53	97.038	103.16	91.306	99.857	109.11	103.75
96.085	95.122	96.246	99.749	100.91	99.873	95.421	102.83	95.721	103.77	100.45	97.009	95.302	95.982	98.585	98.626	101.64	100.38	104.42	98.744	99.292	102.41	98.419	102.24	89.391	98.894	100.57	100.86	100.24	99.309	97.368	100.83	99.094	104.13	99.539	101.94	100.6	92.434	96.566	98.133	99.85	97.232	103.02	100.86	97.143	94.83	102.25	99.701	100.79	97.83
96.335	105.26	94.987	98.884	95.482	104.79	96.983	101.9	98.704	98.731	99.358	99.476	96.234	100.25	97.681	97.505	98.37	102.19	90.314	96.357	102.98	97.827	98.892	99.619	97.197	95.602	91.764	96.522	101.92	98.608	96.505	103.88	105.83	99.858	101.01	105.84	99.228	98.515	99.111	92.425	95.439	100.56	101.81	93.728	98.426	99.791	99.801	96.828	102	95.738
99.636	101.06	102.57	102.5	95.695	103.77	106	104.57	98.293	100.07	99.877	95.387	102.58	104.03	99.718	102.43	101.2	104.55	103.39	106.99	100.98	100.39	105.16	106.55	100.8	103.36	100.4	100.66	96.908	106.88	107.31	100.09	100.99	102.22	101.7	101.54	98.595	111.84	101.86	102.88	109.45	101.89	99.073	104.16	98.555	97.257	105.48	98.993	105.2	105.26
108.47	104.86	112.1	108.59	106.27	113.1	101.93	103.42	111.1	104.77	111.37	109.88	104.99	106.91	105.07	110.31	106.46	103.15	99.468	99.173	109.03	103.46	108.28	107.3	113.53	109.52	103.95	105.98	103.42	111.58	109.74	108.6	106.42	107.16	110.41	104.51	109.22	110.34	110.03	106.1	100.78	106.92	107.14	109.99	108.13	112.4	104.03	110.61	108.81	112.05
107.93	101.44	102.5	109.52	106.29	100.21	111.48	103.7	106.99	108.74	102.47	106.58	105.1	109.42	104.01	107.64	104.69	105.83	107	107.53	103.84	108.1	101.98	103.37	100.55	113.89	111.5	109.72	107.25	103.18	105.85	104.3	103.51	106.66	107.27	102.54	101.57	104.89	99.534	104.99	103.31	106.26	107.26	101.39	100.73	108.61	105.13	107.19	108.65	106.01
112.01	95.593	109.38	110.28	103.44	102.01	101.56	102.28	108.94	110.33	112.1	107.46	102.61	108.92	105.98	108.09	104.92	104.74	101.84	110.2	105.28	106.6	110.05	106.91	102.79	113.79	108.57	109.82	111.06	102.98	105.33	106.68	105.63	106.55	104.48	103.61	109.02	112.28	104.85	110.79	108.55	107.77	107.31	98.68	109.61	107.21	105.37	107.19	110.13	100.41
99.314	98.41	101.64	99.859	94.071	101.55	99.237	101.3	95.121	101.78	98.42	103.07	102.02	102.57	99.04	108	97.964	98.26	97.512	104.39	96.758	102.68	102.66	104.21	100.51	103.72	100.78	109	99.313	98.527	104.38	107.21	97.733	100.28	98.941	99.464	103.33	103.53	106.33	101.1	101.24	99.576	98.037	97.389	102.17	102.45	107	104.45	99.987	98.317
93.71	96.698	98.922	98.544	97.694	95.606	94.099	100.35	97.29	100.12	103.77	103.33	95.129	95.523	100.73	94.501	100.07	94.71	100.24	100.82	99.136	94.27	102.57	102.39	98.423	94.786	99.215	102.65	91.283	93.057	97.386	99.517	93.903	97.842	97.691	94.54	96.443	94.253	101.23	90.734	94.373	93.644	97.196	103.63	95.094	108.37	95.557	99.274	99.718	94.78
106.9	110.01	108.98	106.44	107.04	106.09	107.65	105.33	107.74	106.14	105.75	106.75	102.13	104.7	112.39	101.61	105.59	106.32	100.38	104.09	108.33	109.38	105.88	105.42	111.4	105.56	107.05	100.55	109	111.5	112.56	107.8	112.08	109.65	107.06	106	107.52	106.11	105.27	103.77	109.07	106.91	109.52	108.77	106.78	106.15	111.09	105.35	108.13	107.53
109.5	113.3	114.31	104.1	107.87	115.23	108.85	108.44	107.42	105.21	108	112.41	111.23	106.86	108.47	109.54	110.55	115.05	111.09	103.95	108.72	106.48	113.99	107.46	105.21	106.92	103.05	109.11	110.04	110.04	102.95	111.01	108.2	108.74	107.49	108.45	109.43	106.19	108.32	113.48	111.05	106.4	116.78	110.4	102.4	103.71	110.46	105.14	111.72	107.17
104.7	108.93	105.57	104.12	110	100.75	101.66	105.02	101.33	110.23	100.03	102.05	100.46	94.819	109.27	103.84	104.92	109.37	107.35	103.83	112.53	106.24	112.62	103.12	106.36	105.72	103.41	111.23	100.23	103.08	104.41	102.38	106.8	102.03	102.23	100.54	104.94	103.76	105.12	107.79	110.13	98.269	106.68	105.52	108.44	105.4	103.1	106.35	109.76	107.13
92.465	102.46	91.389	96.201	100.48	97.827	95.966	99.224	96.97	92.181	94.474	95.602	99.484	91.674	91.384	99.051	97.5	92.202	104.35	99.813	96.338	98.678	100.97	98.887	98.482	98.884	94.495	97.475	103.46	102.58	94.273	99.878	96.997	99.028	94.387	97.311	100.25	103.82	100.4	99.458	96.751	105.39	104.73	98.275	94.127	103.75	94.887	90.349	96.781	93.799
97.624	96.512	100.48	95.53	95.323	92.668	97.244	95.037	95.647	99.402	95.689	101.24	96.736	101.32	99.161	99.141	97.348	102.13	99.371	98.569	101.97	101.33	100.01	97.984	98.948	100.52	100.69	99.62	101.63	96.559	95.723	99.943	95.477	97.484	91.577	95.723	101.36	95.736	90.764	96.668	98.259	99.691	99.853	101.54	105.11	95.546	97.489	103.68	95.345	100.44
98.361	100.08	99.941	100.13	99.892	102.93	97.38	96.531	106.61	96.905	104.95	98.716	95.653	100.59	91.366	89.066	98.8	95.957	98.546	101.58	99.662	90.208	103.83	101.82	94.69	98.672	98.935	98.257	104.42	98.043	94.94	105.89	93.902	92.686	94.05	100.8	96.921	99.138	94.127	102.4	100.44	100.39	103.09	102.79	93.384	96.271	98.842	95.931	96.589	101.97
107.87	107.13	105.9	111.48	109.24	105.69	101.63	104.05	105.82	107.49	113.49	108.99	108.4	109.98	106.54	104.37	104.24	109.12	111.58	109.85	112.17	108.8	100.42	105.07	107.92	109.23	112.6	111.75	106.5	105.05	109.92	111.52	105.05	105.44	109.28	110.8	104.13	115.05	115.33	106.28	110.23	106.32	110.26	110.64	106.56	114.45	110.33	109.48	113.77	103.17
99.565	97.968	100.01	95.648	102.23	101.09	98.027	97.088	99.897	99.175	98.769	98.145	92.603	100.17	101.48	100.37	95.934	95.828	99.54	95.946	98.018	96.962	97.221	101.81	98.386	94.7	106.39	103.62	100.8	105.23	105.32	101.85	97.343	94.326	105.91	100.19	96.007	89.56	99.317	94.45	103.91	92.739	94.326	104.91	103.52	90.785	97.969	102.65	94.65	92.41
107.69	102.53	108.01	106.11	107.58	96.63	105.91	108.72	111.69	109.68	108.63	103.58	107.78	107.34	113.57	104.49	115.92	108.41	105.75	97.02	109.95	105.44	106.36	107.34	113.24	102.51	106.6	112.62	110.07	103.67	103.1	102.69	105.82	111.07	103.51	103.98	103.23	109.34	114.78	107.7	113.86	110.89	110.9	114.74	113.07	105.5	110.2	107.31	110.07	109.16
109.48	111.88	112.54	109.69	103.4	105.58	105.65	104.84	106.31	102.29	106.25	101.34	107.55	108.44	104.17	110.33	109.93	108.68	106.91	109.09	104.45	104.73	111.97	100.07	103.33	98.547	107.63	108.16	103.06	112.56	107.52	107.06	109.56	103.66	109.89	105.21	105.28	104.46	107.69	103.96	108.03	111.03	104.7	111.95	108.09	109.23	102.97	104.43	106.07	106.77
110.46	102.52	100.1	102.89	109.07	117.07	104.98	99.001	103.72	109.59	107.1	108.07	98.886	101.49	105.5	105.17	98.837	103.98	110.15	107.05	108.47	105.73	102.45	101.77	102.7	103.24	110.64	105.47	109.3	107.66	112.33	114.37	102.56	103.78	108.18	108.04	103.22	107.36	104.72	103.56	112.21	111.47	102.11	98.792	111.99	106.49	108.58	102.56	102.49	106.88
107.15	106.69	110.58	107.94	114.18	102.82	111.77	107.31	111.68	109.02	107.8	114.5	105.93	114.48	109.35	111.25	118.42	110.9	103.37	113.04	106.28	108.48	115.7	102.13	106.78	106.18	110.24	106.18	110.73	102.01	103.26	101.46	106.75	106.08	110.91	103.64	107.59	108.56	103.85	113.62	110.83	109.21	110.13	105.59	106.22	107.78	104.74	104.66	110.55	102.46
105.09	107.62	111.05	112.18	109.15	108.09	107.98	102.74	104.46	107.95	112.55	112.66	113.6	106.49	106.39	103.53	106.55	109.15	107.14	107.07	110.51	109.21	109.68	108.78	107.36	110.84	107.76	109.26	106.33	107.61	112.07	108.15	110.64	105.23	108.75	111.67	101.19	107.53	106.52	105.14	110.35	114.16	100.74	108.08	98.784	110.51	107.4	104.03	110	114.59
108.39	101.76	104.74	109.04	101.41	105.49	105.98	110.9	105.01	114.57	110.27	98.851	107.63	110.16	110.51	108.92	108.89	111.98	109.51	104.92	117.32	104.84	105.19	111.35	107.75	112.58	109.32	109.06	102.4	112.49	111.78	107.01	110.87	108.16	106.48	110.49	106.63	99.16	100.75	106.53	109.5	104.06	105.86	109.43	103.97	110.49	108.53	106.85	106.21	103.77
101.24	103.36	101.77	110.88	104.05	106.45	104.9	105.13	104.11	101.91	111.13	111.43	105.08	103.47	105.85	100.68	107.69	101.12	100.18	99.381	107.9	103.93	112.7	115.48	107.96	106.59	104.26	102.68	103.4	111.48	107.18	106.67	105.18	103.99	104.96	104.57	102.44	102.82	107.69	102.96	108.28	102.18	104.45	107.87	106.99	104.77	110.3	105.36	109.67	106.4
109.6	110.01	105.92	103.31	99.735	109.58	103.36	111.92	111.33	111.19	107.62	112.42	112.33	105.01	109.23	105.95	107.42	112.51	109.62	108.44	104.15	106.65	110.19	101.68	107.18	109	103.31	110.28	108.68	112.2	106.69	106.71	106.13	104.86	101.26	112.42	110.7	107.7	111.63	110.47	102.78	107.4	107.13	111.85	110.14	107.23	107.25	106.59	110.7	106.63
103.06	103.27	99.949	112.61	104.3	108.79	103.88	110.06	110.98	102.9	106.09	108.91	104.17	116.89	105.64	105.63	110.28	105.12	106.61	111.98	106.34	104.34	113.94	110.21	106.58	107.04	105.17	111.9	100.65	107.04	105.09	105.62	106.45	105.66	102.18	106.03	104.14	103.23	103.64	109.76	101.27	109	104.25	107.81	104.78	106.38	101.19	110.44	106.91	108.87
99.464	100.3	101.25	96.175	97.245	100.62	96.626	98.734	94.547	101.92	104.13	97.866	99.652	91.741	98.162	96.6	107.93	99.846	96.812	99.664	102.61	94.439	94.295	107.77	100.43	97.557	104.2	98.703	101.27	99.14	97.323	97.482	95.856	100.39	98.801	89.437	97.903	96.155	91.31	99.567	102.52	100.79	102.84	101.24	95.93	101.04	91.319	92.452	103.08	99.243
109.75	107.18	104.61	111.28	101.19	104.74	104.9	101.79	105.32	106.51	109.59	106.24	102.35	102.62	107.13	103.69	109	101.25	110.37	109.69	106.94	112.56	100.88	94.652	103.26	103.42	106.99	103.9	105.96	109.11	104.61	106.61	108.55	103.3	105.21	109.72	102.74	109	103.43	109.8	103.09	105.5	108.21	108.07	103.61	110.61	101.61	106.11	112.7	101.87
108.21	100.11	104.73	114.17	101.96	107.52	101.31	109.94	101.93	99.743	104.46	109.5	104.43	103.84	106.54	104.81	111.18	101.04	108.22	106.96	107.02	107.14	105.2	106.85	105.65	105.03	104.11	102.47	105	107.92	108.97	103.11	104.47	102.43	98.874	108.01	107.59	106.91	110.35	103.53	103.34	101.03	104.02	105.29	105.16	101.06	112.02	102.82	103.19	107.02
92.47	100.04	98.092	93.108	93.106	104.59	98.118	90.773	96.85	98.186	105.86	93.642	100.56	97.948	100.64	102.84	95.742	99.594	100.85	95.238	92.308	98.441	101.78	99.806	94.734	98.843	90.112	96.886	98.923	97.012	97.582	98.877	103.27	98.33	100.33	99.882	96.439	99.295	97.059	101.5	95.228	99.856	93.082	100.23	94.146	93.562	102.16	95.218	104.4	94.922
106.74	107.04	111.09	108.24	106.85	108.18	109.17	107.46	104.68	105.08	109.55	107.42	105.38	103.04	113.9	101.18	115.35	108.46	109.16	111.43	102.67	104.92	105.04	110.34	106.62	111.55	112.1	105.94	103.13	107.64	106.39	110.02	108.86	101.22	104.47	102.57	109.66	111.07	108.04	107.17	110.1	107.16	109.53	106.97	109.96	103.96	105.12	110.27	109.54	111.54
106.33	103.43	107.23	106.15	106.74	109.52	106.21	105.44	106.53	110.3	104.83	115.67	103.92	102.13	105.89	104.18	101.43	107.62	100.09	108.91	97.753	102.88	108.1	103.91	107.08	109.32	101.08	110.44	106.86	106.93	108.25	103.34	104.6	106.24	109.87	105.55	101.94	105.38	109.73	111.83	109.72	97.758	112.02	104.91	111.53	101.67	110.85	104.16	106.12	109.88
105.66	105.84	102.86	99.45	105.84	106.02	102.27	103.33	106.95	110.32	101.29	103.34	109.99	105.95	102	107.57	106.3	103.85	101.15	104.33	106.48	102.52	110.92	107.2	99.982	105.75	104.95	110.43	107.41	107.16	105.95	103.72	107.57	111.53	101.13	105.68	109.51	100.64	107.34	104.95	109.64	104.69	109.36	101.52	105.39	105.96	109.92	105.59	107.24	98.402
104.19	99.029	93.129	98.261	97.599	105.83	89.703	101.19	90.658	100.16	91.273	99.267	97.304	93.795	98.974	97.769	95.249	100.84	100.11	99.857	102.54	105.89	97.421	101.45	91.552	102.7	102.34	93.405	91.692	101.81	90.929	103.77	105.25	101.89	96.599	96.605	101.6	96.606	109.1	101.07	99.378	100.17	100.85	100.29	102.15	102.43	99.681	95.804	98.622	106.39
108.65	104.21	113.16	106.81	102.41	105.64	106.29	119.14	111.39	112.02	110.23	114.04	114.02	103.41	110.03	107.84	111.51	110.55	107.72	103.25	109.5	112.84	110.43	112.62	103.51	102.33	111.38	108.74	106.85	111.21	106.07	98.578	113.39	110.47	104.33	108.34	109.32	105.66	109.21	106.15	107.84	104.65	109.39	108.94	108.21	104.32	109.39	106.45	103.73	100.43
104.85	109.58	105.64	113.24	112	112.68	98.751	104.6	103.1	110.52	103.09	109.32	113.69	115.86	111.04	108.36	107.05	108.75	107.98	110.56	110.05	107.86	108.78	108.35	106.88	109.32	109.05	107.55	110.53	105.33	108.93	104.07	107.56	110.7	109.79	107.85	107.09	109.19	109.13	106.4	100.18	105.43	109.59	110.43	111.76	109.6	106.1	111.47	110.66	107.03
108.37	104.8	106.25	108.03	107.77	110.22	107.05	107.39	100.04	106.58	102.1	113.69	109.53	108.76	110.9	109.83	105.84	106.76	101.69	103.47	107.3	113.11	109.94	103.86	106.79	104.58	112.46	109.49	115.39	108.63	108.06	112.83	117.2	100.24	104.15	103.2	104.76	112.08	108.66	105.51	109.13	111.95	100.4	111.56	113.05	104.61	107.12	107.39	111.11	111.12
112.54	109.94	116.63	102.01	105.89	115.07	107.74	105.34	110.68	111.99	102.97	108.15	109.87	100.6	100.79	112.82	111.98	112.81	113.77	103.56	108.95	105.21	115.22	112.11	110.51	104.61	105.87	107.55	112.12	113.14	107.21	109.43	107.52	110.72	103.35	109.85	115.86	109.24	105.12	112.27	104.67	107.06	112.9	112.21	112.01	108.32	103.85	110.17	114.9	111.11
114.82	108.58	107.08	106.38	109.38	107.01	113.07	110.69	106.11	108.45	109.56	105.43	106.16	105.76	106.75	109.49	107.01	109.56	106.79	107.01	106.22	104.78	110.24	110.08	109.07	115.2	108.9	100.51	105.49	114.4	106.32	105.71	108.41	114.65	102.54	113.6	107.73	111.06	101.82	103.52	106.85	108.23	108.35	112.32	108.11	104.44	113.81	108.97	106.12	105.62
107.57	110.14	98.128	100.71	111.06	106.01	105.94	101.19	109.34	105.03	104.29	106.1	109.46	100.64	102.86	104.73	106.45	111.13	104.27	103.1	99.336	102.22	107.97	105.92	104.29	106.03	105.56	104.33	108.14	112.9	108.26	104.47	105.21	105.79	107.76	103.43	105.27	99.342	112.83	111.35	110.75	103.74	102.54	104.14	100.71	106.61	106.69	108.31	112.2	106.88
109.91	110.19	107.27	106.87	110.37	107.43	101.85	106.34	98.008	105.43	102.85	105.6	107.46	104.26	107.96	99.56	110.03	108.62	98.993	105.41	107.05	109.28	105.16	111.99	106.29	99.554	101.49	109.29	106.29	113.69	110.9	106.03	108.77	109.96	102.51	103.7	105.69	109.46	104.32	104.59	103.29	103.75	107.02	103.98	95.995	111.92	110.1	103.55	101.65	109.1
107.97	106.29	112.91	106.3	110.45	108.33	103.15	101.5	104.53	105.5	103.68	104.88	102.18	102.53	105.44	111.3	110.16	108.8	107.45	106.47	107.88	103.97	112.4	107.58	104.46	111.43	105.98	99.968	106.46	102.08	111.19	104.45	108.61	104.95	100.64	109.89	101.27	104.66	111.47	104.61	98.535	109.52	102.39	104.41	112.62	105.2	99.167	113.11	104.49	104.61
106.05	103.63	108.97	103.25	109.3	107.24	104.73	113.6	104.95	106.29	110.67	111.47	104.16	109.39	109.19	109.05	107.09	109.41	106.37	106.42	103.39	116.34	106.67	103.83	114.67	109.13	108.19	109.78	104.77	111.4	109.02	109.9	108.5	107.65	114.66	104.43	102.85	106.85	107.54	103	103.1	102.74	109.33	103.06	103.98	104.67	110.66	111.28	112.71	107.67
103.54	103.49	99.808	101.2	101.07	101.34	106.51	101.95	101.66	102.5	96.536	100.03	101.63	101.03	97.568	101.58	101.27	106.09	98.574	103.77	102.39	93.19	100.37	99.779	106.67	103.34	97.796	100.33	98.239	101.77	99.293	96.247	100.77	94.942	102.98	99.231	100.18	103.69	101.58	104	101.4	97.428	103.2	95.096	97.369	102.88	103.71	105.03	105.83	105.43
117.87	117.54	114.8	120.33	110.01	114.64	113.12	107.1	108.48	111.86	112.39	115.25	108.96	118.64	108.58	110.42	112.11	108.75	111.14	114.91	109.74	108.18	114.49	114.82	106.49	109.63	110.06	107.84	118.44	112.87	107.22	113.34	106.63	111	108.19	105.64	110.54	102.58	105.57	107.71	111.21	106.8	110.09	112.17	107.33	108.9	103.1	109.95	110.69	108.92
108.39	102.15	106.65	108.02	109.51	104.19	104.03	103.59	103.65	109.18	109.27	103.84	106.06	110.59	101.99	106.85	110.72	101.68	112.52	103.85	107.88	106.06	110.82	105.79	108.7	105.99	106.6	105.09	110.54	112.59	100.34	106.92	108.35	111.58	113.5	108.93	105.85	110.45	106.63	106.89	101.63	106.67	111.62	106.73	109.38	107.97	109.44	108.81	109.44	105.24
101.1	98.065	100.19	97.329	100.78	96.184	98.969	95.46	100.52	93.467	100.43	91.718	102.48	98.35	99.004	94.57	97.696	98.023	104.51	101.29	95.994	92.828	101.15	90.427	98.267	102.15	99.394	94.135	90.768	94.765	100.09	101.16	99.026	100.27	99.472	98.082	97.323	93.965	96.128	98.016	94.95	91.119	98.678	97.835	100.02	99.279	93.628	91.477	96.498	99.908
102.24	106.93	103.55	100.7	102.04	108.95	109.16	106.34	107.94	106.48	99.433	106.18	103.53	106.18	104.3	106.14	104.87	104.85	107.53	106.02	104.15	107.19	100.24	107.08	97.193	101.86	103.16	108.04	108.78	105.47	103.91	100.36	109.47	107.08	99.078	105.04	107.44	103.75	104.89	103.18	107.32	111.61	110.65	99.744	106.88	111.01	103.14	105.05	109.06	104.31
104.57	108.6	104.85	99.321	105.55	106.85	111.33	105.54	108.31	107.59	111.97	100.92	106.34	102.69	111.58	95.863	105.26	103.41	111.48	106.73	103.41	108.45	102.51	105.12	110.42	100.19	109.19	110.01	105.08	106.52	103.47	99.893	101.12	104.5	107.84	104.72	109.54	103.91	102.1	102.48	103.88	99.293	108.59	106.08	103.12	101.46	98.1	97.221	101.06	105.15
107.54	108.11	109.91	109.89	100.77	107.18	98.131	110.28	102.56	104.8	101.01	109.63	104.99	103.18	98.353	111.87	103.33	108.97	106.5	106.41	107.42	109.43	103.84	104.18	104.35	106.49	105.69	95.653	110.83	103.23	110.59	104.56	102.13	101.83	107.35	106.96	105.04	106.84	108.32	103.75	100.05	106.28	105.54	97.997	108.12	106.78	109.18	104.41	111.29	111.55
107.73	104.4	103.93	102.67	99.782	103.75	105.34	101.63	103.1	111.21	99.709	108.02	103.07	102.42	102.91	103.7	106.94	98.25	102.8	102.99	103.64	105.99	108.66	102.05	100.7	103.82	103.86	107.26	103.88	104.94	105.3	102.36	112.96	108.39	108.41	107.1	102.7	106.82	102.3	108.57	105.74	105.58	108.18	105.11	107.6	106.21	106.02	102.17	101.65	108.89
105.69	107.36	107.47	103.19	105.74	108.22	99.764	111.51	105.8	107.13	104.81	105.24	110.81	110.01	110.71	111.19	102.9	110.32	108.13	110.44	107.47	112.16	109.09	102.92	112.8	120.19	104.22	103.42	107.52	106.67	107.47	107.52	102.6	106.38	110.1	115.48	108.77	107.35	106.51	109.93	105.54	103.79	102.59	105.72	105.66	112.94	111	110.58	108.56	106.51
107.33	102.53	114.24	106.42	108.19	107.98	106.43	108.92	104.74	107.09	102.44	111.4	102.15	106.64	96.512	111.2	114.14	110.96	107.7	113.86	112.25	108.08	110.1	103.62	108.98	103.23	112.5	107	113.09	111.36	102.92	106.89	108.22	105.09	106.96	100.89	106.92	112.92	111.48	112.71	113.24	112.19	109.05	109	113.95	108.33	104.85	111.77	107.31	107.09
103.1	103.67	102.98	104.21	108.26	103.39	107.84	104.89	106.21	107.57	107.63	106.44	104.59	108.92	109.45	107.53	106.82	108.9	104.68	105.88	109.83	104.64	99.098	110.87	100.28	109.28	109.72	109.1	110.34	112.69	105.26	105.22	103.49	106.56	110.9	110.82	109.49	110.56	107.75	108.43	104.9	109.69	101.44	105.46	105.8	106.1	106.77	100.35	108.38	108.83
110.41	109.53	104.74	104.89	110.91	108.78	107.94	106.77	107.33	111.46	113.89	102.96	105.5	111.49	107.24	104.52	101.36	110.9	111.59	106.05	112.59	111.81	107.35	102.1	111.99	109.66	108.14	103.23	110.27	107.16	111.85	113.42	103.61	108.85	106.86	111.36	103.83	110.79	104.03	114.12	112.92	103.9	109.79	108.88	102.67	108.39	108.67	110.92	103.29	107.88
102.08	107.39	111.9	105.13	109.45	107.25	109.37	105.9	109.48	105.07	106.9	104.57	99.298	99.004	105.82	103.9	102.56	100.03	111.46	105.7	105.6	106.11	106.15	105.48	104.92	104.53	101.4	107.7	108.31	108.67	106.25	107.45	105.44	106.68	104.34	110.03	107.18	103.77	109.67	104.21	105.41	104.98	109.87	107.57	108.53	105.12	106.93	102.17	104.43	103.17
106.1	104.84	106.48	103.49	105.47	105.82	105.95	107.6	109.2	110.23	108.65	108.78	110.33	108.31	107.6	110.55	104.74	109.14	109.92	110.47	105.79	104.11	111.66	98.017	104.24	105.78	105.52	108.22	102.9	104.29	104.47	108.41	105.87	102.37	113.55	113.44	106.62	106.35	103.78	103.63	102.2	107.1	100.37	101.96	103.72	109.83	105.66	105.17	106.83	106.96
107.57	100.37	101.97	102.51	111.11	103.72	101.95	112.97	110.14	109.47	107.48	108.72	100.25	104.56	102.39	101.66	108.82	106.91	107.31	112.02	104.86	106.16	102.02	101.67	102.7	98.682	103.28	107.25	110	107.38	106.66	104.09	104.73	108.31	106.02	106.9	108.3	104.75	101.73	103.16	106.56	106.99	107.5	108.12	105.48	108.99	105.75	103.83	108.14	107.39
105.9	107.33	103.69	103.13	110.78	104.35	109.29	108.96	108.82	110.72	105.73	106.34	107.78	106.61	110.52	111.8	103.96	105.53	113.46	115.33	102.47	105.21	110.34	105.84	103.6	108.87	104.55	106.89	109.02	111.64	103	106.09	106.66	109.76	105.81	104.66	109.66	104.52	108.4	107.08	107.97	112.81	107.89	111.36	112.51	104.64	106.2	107.26	105.44	108.21
100.6	101.64	103.27	99.819	108.78	106.52	100.54	101.58	106.31	104.79	97.974	104.7	103.54	104.03	102.85	106.6	100.34	105.96	105.44	106.66	106.92	104.61	99.122	100.98	107.5	104.11	104.02	105.43	114.58	109.31	106.51	108.38	103.23	105.22	102.16	102.77	108.22	107.86	110.03	105.41	102.32	103.41	103.89	105.42	106.65	100.65	101.87	100.35	102.03	106.53
102.09	102.19	102.3	103.83	101.79	108.36	105.91	107.34	103.49	103.56	105.97	100.95	102.72	104.48	108.53	103.24	105.7	108.54	108.71	109.56	107.23	106.94	103.94	107.11	106.37	100.92	108.21	107.49	105.18	104.96	106.58	100.08	102.57	109.61	106.57	108.44	102.94	101.96	101.18	114.03	111.24	104.28	108.41	107.37	110.24	104.4	107.23	106.13	110.22	101.69
104.71	109.35	101.14	99.599	106.71	108.27	105.79	110.05	110	100.09	105.43	103.67	104	110.09	103.15	102.87	103.87	105.6	105.71	104.75	103	104.86	106.29	106.89	106.34	108.8	101.59	107.18	105.22	107.74	102.13	108.07	108.53	113.03	102.74	104.65	114.16	103.59	106.37	105.71	99.775	106.52	108.08	104.1	101.86	109.68	104.19	109.41	106.42	103.21
111.25	107.01	108.26	110.95	105.65	104.73	105.8	106.09	106.42	108.88	111.44	104.82	112.2	109.34	108.4	106.64	110.8	103.64	112.18	113.06	107.7	110.37	104.62	106.88	112.67	108.03	109.73	110.76	106.3	115.27	110.86	108.06	107.84	109.74	108.29	107.76	111.08	108.97	106.45	109.13	112.05	115.4	105.72	110.02	102.98	110.88	110.53	111.71	108.04	102.79
106.48	110.32	104.18	104.72	102.11	109.56	107.62	108.87	103.76	102.86	104.47	103.02	107.33	105.71	101.73	99.991	104.97	110.44	104.76	101.16	107.61	99.968	108.7	104.61	105.31	108.14	105.92	105.25	103.3	105.71	100.75	108.57	102.43	103.32	110.48	101.93	106.04	106.33	106.19	103.32	99.344	108.96	107.19	109.35	100.52	104	102.17	99.759	102.42	106.43
112.82	110.73	110.98	105.78	108.77	108.16	108.43	101.2	105.47	105.55	104.67	108.33	103.62	95.65	106.68	105.93	107.88	105.86	112.09	102.52	116.12	110.09	111.85	111.27	106.09	107.09	104.83	106.32	108.12	105.23	109.97	106.56	102.95	107.55	109.8	108.31	108.84	104.9	104.3	104.78	101.58	104.2	106.92	109.69	106.64	106.77	103.86	111.48	109.4	107.24
100.9	104.03	105.09	105.4	101.01	105.82	106.04	106.23	110.09	103.85	107.51	106.31	111.79	115.01	105.33	101.14	104.87	109.73	103.75	106.27	106.92	106.53	105.74	104.7	103.71	97.73	107	110.37	103.98	100.47	105.7	106.64	105.68	100.18	103.67	103.08	105.27	108.92	102.4	106.64	101.74	109.17	107.19	94.625	107.22	100.71	105.02	109.19	108.32	102.54
105.33	109.42	105.06	111.11	103.27	109.32	107.19	105.69	102.81	106.25	112.06	108.83	101.81	111.7	103.12	110.13	109	110.17	103.96	109	112.72	104.54	103.34	110.66	109.54	105.07	103.33	102.83	105.09	103.57	98.854	104.87	107.79	105.83	100.92	108.57	99.653	101.18	104.74	107.92	104.99	105.21	102.98	100.2	110.02	104.67	99.765	107.99	101.8	101.4
109.75	108.76	111.43	109.09	108.92	106.18	107.23	107.09	107.71	107.55	108.38	112.82	113.49	107.63	110.69	105.82	105.35	106.87	106.98	103.58	110.68	107.74	114.19	112.07	108.16	109.07	103.42	112.58	111.65	111.28	109.68	104.19	108.45	107.96	97.653	111.74	113.62	110.85	110.38	109.16	111.87	104.78	112.79	113.21	113.34	104.56	100.91	107.62	101.12	108.62
104.97	102.41	107.15	105.9	101.72	107.9	106.07	104.57	103.31	102.8	105.07	105.94	107.89	102.5	101.94	105.45	112.28	105.34	106.81	106.76	103.96	108.11	106.65	108.85	108.73	103.5	103.48	98.596	109.39	109.09	108.69	101.75	101.14	110.18	110.28	108.13	108.92	112.56	106.17	107.09	108	113.32	108.1	103.92	104.49	106.83	103.63	98.679	104.7	104.58
108.69	112.22	101.79	101.37	107.25	115.35	109.55	105.77	107.57	104.06	108.2	105.3	104.99	107.12	108.99	106.08	104.14	110.8	101.56	105.08	103.13	106.15	107.27	110.26	101.53	108.85	105.96	105.25	102.2	113.65	108.58	106.9	102.46	107.77	107.54	104.22	115.64	106.1	104.45	97.759	109.55	101.14	107.22	107.64	108.94	106.27	105.52	109.74	107.49	114.75
106.64	111.03	101.62	108.47	112.51	109.01	109.52	108.85	115.54	116.82	105.57	112.11	112.04	103.64	103.35	107.11	110.52	105.15	108.34	109.64	118.5	108.29	113.95	108.52	106.33	113.16	105.87	104.58	103.65	112.57	115.77	100.15	109.96	111.72	110.91	110.21	107.34	112.28	106.1	108.54	105.49	103.29	109.02	107.17	106.26	110.74	106.32	112.62	100.39	109.2
101.02	109.61	107.9	113.32	101.45	107.32	106.36	100.69	103.34	105.9	109.28	104.64	107.6	108.41	103.85	109.58	108.81	104.12	105.7	107.6	106.74	105.44	107.09	112.67	111.52	103.93	108.09	100.16	107.66	102.7	106.91	107.14	112.98	104.59	107.36	109.91	104.58	104.12	108.79	105.05	108.13	110.78	103.1	109.9	109.04	108.74	102.36	112.63	111.66	113.22
111.72	107.9	104.58	98.476	104.69	107.53	102.99	107.73	102.87	105.8	99.58	107.33	99.925	101.7	106.33	108.77	103.95	104.83	100.2	112.18	106.82	98.812	101.48	100.8	107.16	103.38	101.79	105.5	103.15	108.58	107.44	111.18	106.46	101.76	98.99	103.91	110.44	103.06	101.8	103.56	99.836	105.74	105.8	104.34	103.17	101.47	109.56	100.89	102.54	107.78
103.58	115.44	105.76	109.5	104.79	106.29	111.09	110.87	109.09	113.98	104.29	103.28	114.46	104.49	111.02	108.97	108.66	112.47	99.993	108.62	101.55	103.2	99.839	112.45	106.1	102.53	109.95	104.89	114.35	105.66	115.23	108.38	113.35	103.24	109.19	104.59	106.95	112.31	101.8	113.82	109.34	107	106.57	105.46	103.92	106.62	105.5	106.68	106.82	105.24
101.17	102.07	102.41	102.37	105.2	107.41	107.07	97.803	102.4	100.42	104.25	105.3	108.12	103.71	101.18	106.31	107.08	103.33	104.34	107.53	104.99	105.94	109.07	108.78	103.56	102.75	109.93	105.31	101.16	103.4	104.4	110.58	109.63	106.32	106.9	107.15	106.97	107.57	109.19	103.77	103.19	105.72	113.78	109.09	108.23	100.18	113.4	106.71	112.22	109.74
97.195	99.012	97.142	95.673	97.75	100.74	97.745	101.38	99.779	104.02	99.017	100.08	97.043	91.054	105.01	104.46	99.782	96.95	101.69	98.002	101.97	95.364	106.7	96.279	95.513	93.85	95.643	99.957	93.564	94.826	105.11	102.17	94.528	105.11	94.623	106.79	97.485	103.32	102.83	91.45	101.9	92.847	97.709	96.21	97.671	94.637	102.27	97.926	94.261	104.5
107.18	112.49	112.67	113.23	106.08	111.66	120.36	111.91	113.56	113.12	102.58	108.93	114.38	105.96	107.11	108.91	115.36	109.01	110.77	111.74	115.93	109.12	108.56	113.12	115.3	115.22	106.81	112.07	108.12	113.65	113.49	109.17	117.99	107.96	108.11	106.67	111.82	111.35	109.21	114.28	116.42	104.35	111.17	115.03	106.7	110.53	118.38	105.73	112.59	112.1
111.78	107.56	108.94	106.08	107.46	107.98	111.34	111.31	106.65	107.63	109.24	102.89	109.01	105.67	110.97	105.34	107.46	107.63	112.83	113.85	106.13	111.57	108.93	106.73	104.79	103.07	104.85	104.82	100.14	107.71	101.13	110.52	111.8	104.13	102.99	101.46	104.63	105.79	108.19	108.9	110.82	110.46	104.73	108.22	103.38	103.23	112.33	102.09	105.97	109.65
104.73	111.24	110.1	108.9	109.29	98.589	107.6	105.76	106.41	102.8	105.15	110.5	109.56	110.42	108.1	108.29	105.05	100.66	107.22	104.79	107.22	104.67	109.07	110.06	105.07	108.06	102.2	104.51	109.08	105.85	103.72	103.2	107.98	106.87	110.12	107.06	110.63	102.74	113.66	105.22	107.38	108.42	110.09	105.7	106.42	107.6	104.67	104.95	104.01	109.52
106.07	100.39	106.61	107.87	105.43	105.31	109.51	104.22	101.45	106.5	99.449	105.86	102.97	101.68	98.406	101.53	104.16	98.058	106.81	109.8	109.37	108.18	101.94	113.76	105.42	101.35	108.98	105.7	107.34	100.79	113.27	101.06	102.16	104.25	105.11	106.74	103.36	106.77	102.8	107.29	106.07	102.26	99.968	102.08	105.08	107.23	103.49	96.927	106.14	110.16
112	105.96	108.25	109.52	110.26	111.95	108.76	106.09	110.79	107.85	110.64	111.7	99.673	109.15	106.66	110.94	108.38	109.4	107.64	105.56	112.73	110.5	109.26	114.48	112.58	109.83	105.22	110.97	108.32	109.69	115.01	111.65	112.21	114.51	113.05	109.52	103.44	106.43	107.35	107.14	112.92	103.03	108.08	106.26	106.15	106.05	108.93	106.48	112.48	107.89
98.652	101.47	104.07	92.992	95.713	99.332	94.933	96.07	99.782	101.54	102.9	98.603	104.43	97.934	100.68	102.46	103.77	90.426	93.724	99.497	96.923	97.626	100.06	98.983	98.158	106.73	102.9	105.07	98.847	92.645	100.88	101.73	103.65	98.679	105.73	100.75	102.86	101.65	103.35	99.61	98.482	100.34	99.807	100.78	99.238	103.5	105.91	99.402	103.33	98.323
96.136	98.571	97.323	94.987	99.881	104.46	91.774	101.02	96.156	96.108	101.25	100.59	98.061	98.134	98.758	97.408	96.111	100.43	101.96	93.013	96.543	99.078	97.476	100.49	95.531	96.061	100.55	95.608	101.71	97.932	98.313	90.324	94.269	95.894	100.24	99.916	98.673	98.969	100.72	94.987	102.96	99.187	103.05	97.233	98.989	97.211	107.46	95.575	104.1	96.99
104.97	107.73	107.56	110.59	108.77	105.2	105.37	106.86	110.01	106.03	112.39	112.2	104.75	100.62	110.26	106.19	106.21	104.57	109.13	114.22	112.52	105.15	106.77	98.779	103.02	111.62	115.74	107.67	115.65	112.27	110.85	108.15	109.4	107.8	114.48	103.21	105.42	106.7	104.05	108.09	111.46	112.42	105.4	108.21	108.89	101.23	106.82	104.36	99.945	104.88
112.78	110.3	107.2	110.14	108.02	112.53	106.76	110.12	112.53	110.49	109.85	116.93	109.98	107.66	107.82	110	109.58	112.28	106.16	116.09	112.34	108.93	106.09	114.06	111.44	112.06	115.83	101.63	107.83	107.44	109.33	116.4	112.94	117.9	113.1	112.69	107.29	107.53	108.84	111.38	105.6	107.43	109.49	106.05	110.09	106.94	107.35	108.49	111.35	117.6
101.18	100.33	105.65	107.05	103.17	110.65	111.87	100.05	109.78	108.62	103.1	107.4	106.52	105.69	110.27	106.22	112.41	105.46	109.49	110.59	107.35	99.974	105.15	106.54	104.11	102.17	102.02	105.5	113.19	107.82	106.86	103.2	98.622	106.55	97.69	108.87	103.91	106.43	106.58	104.87	104.31	108.34	107.28	108.71	107.19	103.08	106.84	105.99	105.37	105.56
104.51	105.63	106.16	112.34	105.21	101.13	111.51	113.79	101.24	110.2	106.98	110.22	104.32	101.69	105.04	105.3	106.72	111.63	110.14	108.35	110.31	111.03	111.54	106.17	106.38	106.09	110.42	110.99	111.84	102.55	108.83	106.56	112.74	111.42	105.97	103.73	100.99	108.52	107.28	115.13	108.95	109.85	104.08	109.86	107.46	107.41	110.85	107.73	101.12	107.02
105.54	102.86	106.49	102.9	105.54	112.33	103.89	103.97	102.94	106.72	111.3	108.43	108.78	111.76	106.14	100.04	109.93	107.91	104.87	101.4	106.12	109.95	104.61	110.06	102.85	101.51	107.12	100.33	107.75	105.35	107.94	105.73	106.72	108.43	101.33	112.65	103.76	103.64	108.81	104.29	109.64	99.769	107.55	106.27	107.77	103.34	108.95	104.96	106.2	108.19
109.12	108.09	102.56	107.81	103.98	108.76	103.39	104.69	98.68	103.57	108.54	106.42	100.15	109.5	105.5	107.86	103.41	110.31	104.73	108.3	97.338	105.51	109.03	107.41	104.47	105.98	105.58	105.38	112.15	108.29	99.284	106.17	106.04	106.8	106.49	104.91	101.54	101.55	105.61	105.32	106.25	108.47	108.71	102.34	106.73	109.18	109.32	107.69	110.62	104.15
108.35	111.57	109.69	106.1	110.76	106.53	109.67	109.55	107.65	108.53	111.78	108.04	110.23	108.85	108.29	111.24	111.08	105.77	106.48	104.84	108.34	109.26	109.06	108.73	106.48	104	113.42	101.98	112.36	108.12	98.685	110.93	109.97	110.45	100.82	109.37	107.93	109.11	106.96	106.34	100.67	109.26	104.44	108.12	107.22	107.13	114.75	107.02	110.88	107.69
104.79	98.311	100.46	100.94	97.657	95.968	92.945	101.76	105.13	99.992	97.234	96.89	92.556	95.26	96.155	96.982	98.765	95.703	103.1	97.636	99.543	95.964	103.1	100.23	97.953	96.649	100.3	97.661	99.058	97.578	88.768	95.768	100.43	99.08	92.536	96.802	97.428	90.636	97.916	95.961	99.57	96.034	103.1	99.645	95.586	99.254	98.206	92.608	93.678	102.47
104.18	102.98	107.4	111.63	107.43	107.94	99.834	99.486	113.14	106.83	106.73	103.91	109.69	105.92	111.44	104.13	108.12	109.87	102.41	109.75	103.2	104.71	100.63	109.55	99.277	104.68	110.73	108.53	105.9	100.4	103.28	103.64	103.14	110.1	106.33	103.28	101.66	105.33	103.66	109.65	102.25	112.01	102.61	108.93	114.44	107.77	110.19	103.36	105.01	101.65
106.65	101.65	106.94	102.1	101.77	101.4	109.6	100.41	100.71	98.629	102.54	98.767	98.179	99.338	107.1	101.45	99.558	107.83	98.19	103.8	102.04	105.12	100.61	99.886	107.59	101.6	104.75	98.511	107.69	102.46	96.784	103.92	102.35	96.375	104.69	105.12	101.11	106.96	102.33	99.31	103.2	99.42	102.01	97.202	100.21	96.059	97.766	107.54	96.455	100.29
108.18	100.37	108.13	108.48	114.03	105.91	107.23	109.16	113.33	110.29	106.37	108.44	109.6	107.57	105.9	106.28	107.72	107.44	107.7	105.26	103.66	102.96	111.3	102.17	107.98	104.78	103.82	107.28	103.73	109.72	101.66	104.65	110.02	104.55	105.3	104.73	109.21	106.83	110.54	103.29	101.73	106.82	97.704	114.25	105.09	112.76	111.67	102.08	106.68	106.96
99.26	99.628	96.43	100.78	98.354	97.207	100.1	94.603	97.052	94.996	99.07	106.9	99.119	101.66	100.62	104.79	95.39	93.708	95.816	92.89	92.99	98.306	99.298	105.73	104.45	100.61	92.264	102.79	94.132	95.49	100.91	101.07	95.759	98.25	99.27	102.54	100.56	96.445	104.34	101.54	102.02	95.573	99.413	96.091	97.714	98.214	101.04	96.185	97.636	100.16
105.08	105.45	109.96	106.89	103.42	96.961	105.62	107.71	109.17	105.96	107.9	101.34	100.09	104.17	98.845	103.52	98.083	96.605	104.88	104.17	105.71	101.54	100.28	99.821	102.7	96.349	99.926	101.19	101.27	103.86	104.1	106.13	106.62	100.05	106.21	99.479	98.498	96.664	111.18	105.05	103.79	103.72	109.82	99.619	100.73	102.36	105.75	110.26	100.02	104.24
107.31	108.52	112.84	100.28	111.81	108.51	106.24	105.05	109.79	108.64	112.83	104.26	106.31	104.25	107.76	105.35	105.89	111.29	107.6	108.97	110.83	98.464	106.73	111.91	105.59	113.76	111.06	104.54	123.36	112.45	105.45	109.12	106.61	111.47	104.84	109.4	112.32	116.94	101.63	102.4	94.681	107.39	105.46	103.07	114.87	108.32	108.1	108.15	108.47	109.94
115.73	109.38	107.96	106.33	104.95	109.27	108.27	107.06	101.17	108.18	111.45	114.7	113.77	109	102.77	110.63	111.95	112.5	111.86	105.5	108.24	106.48	109.14	109.52	109.22	106.32	109.3	105.12	102.27	109.63	106.76	110.11	104.84	105.52	106.63	107.05	110.79	111.88	109.08	110.57	108.89	100.16	110.32	108.05	104.36	106.53	100.74	114.53	108.31	108.47
109.55	106.56	105.38	103.42	108.82	109.52	110.03	111.79	106.16	107.02	103.68	103.27	104.8	106.92	101.55	107.41	99.009	114.11	103.8	107.81	108.35	105.14	105.14	107.1	109.97	106.71	108.52	105.87	105.06	101.12	112.22	105.68	109	104.07	109.54	109.51	108.91	108.25	104.85	108.97	100.99	109.93	105.63	105.11	101.29	106.75	103.67	104.18	107.59	110.24
106.26	105.04	108.65	109.32	108.87	107.14	111.91	101.75	106.54	107.13	108.55	106.87	103.54	105.75	115.43	110.39	105.53	107.14	107.35	110.21	111.89	111.35	105.85	102.77	100.12	105.31	106.48	103.73	104.23	102.2	103.08	103.05	115.79	109.09	103.59	103.56	105.08	104.26	110.55	107.74	111.13	98.919	105.85	98.421	106.24	114.41	112.08	103.34	105.97	102.96
109.69	114.13	110.03	102.53	107.77	110.5	110.73	103.76	106.88	105.84	112.19	100.99	102.56	104.07	109.16	109.31	109.35	107.99	106.41	106.37	106.04	100.55	107.35	102.37	102.88	107.81	104.39	106.03	108.79	107.57	104.71	105.14	104.83	102.65	111.87	102.52	100.95	107.63	103.64	101.9	107.38	106.68	108.99	109.85	108.49	100.02	103.24	103.87	99.814	110.92
103.47	104.63	102.57	105.05	107.32	102.84	104.33	103.71	107.23	104.62	110.36	107.9	111.73	117.29	103.84	107.62	107.06	104.52	104.2	108.53	106.59	108.16	106.85	104.48	105.96	107.7	109.3	98.908	107.14	104.79	101.76	101.88	100.42	109.33	103.17	108.14	105.83	110.24	106.16	104.9	109.13	110.94	106.18	104.35	109.66	106.53	108.33	103.21	108.39	110.72
107.97	106.11	101.67	102.88	105.58	103.55	104.67	108.3	104.26	102.36	103.15	104.98	110.13	105.33	112.41	106.7	106.12	104.44	105.69	107.7	112.15	106.33	111.03	99.917	108.15	106.14	106.47	101	100.4	109.19	101.1	108.04	107.57	105.27	105.91	107.43	105.31	113.85	109.05	107.94	104.08	105.16	96.944	106.35	107.86	111.62	103.4	105.65	110.67	101.73
106.41	109.96	104.75	105.1	109.54	108.15	109.7	115.06	107.24	105.19	107.81	107.06	106.67	100.77	109.79	102.85	114.15	111.63	111.43	106.74	103.63	107.33	106.62	106.71	106.21	118.92	109.35	108.18	108.8	110.09	111.14	111.18	107.08	109.81	109.89	111.28	110.92	106.73	106.5	109.13	115.23	110.52	106.49	115.74	112.4	112.45	110.63	108.34	104.64	102.63
112.04	105.72	102.79	108.93	108.82	102.52	107.41	109.71	110.5	109.28	111.48	105.84	114.03	108.93	102.25	106.65	108.66	103.88	110.99	105.32	111.76	106.65	110.42	108.69	106.97	107.12	115.94	109.98	102.89	102.6	105.83	109.75	99.361	108.09	114.1	105.9	104.02	104.29	106.06	99.53	107.49	108.02	104.48	103.38	111.18	113.2	106.95	105.88	109.29	109.86
112.4	110.04	100.9	113.4	102.72	103.87	109.5	107.6	114.18	105.42	115.38	106.64	103.65	107.5	101.88	104.9	111.13	109.42	106.33	113.06	114.35	111.49	106.5	108.07	108.92	113.91	108.56	110.25	109.23	111.52	105.9	105.36	106.22	111.32	104.45	104.49	105.04	107.91	104.05	111.2	104.17	109.83	110.6	113.08	109.69	105.33	104.95	102.43	108.78	107.76
104.41	107.79	110.52	106.25	108.79	113.84	108.01	111.07	110.64	109.05	111.92	102.26	109.32	116.45	107.38	112.49	106.12	108.47	102.54	110.44	114.03	110.75	111.08	103.36	112.36	105.27	111.87	106.47	108.26	106.96	104.54	108.22	103.91	108.28	110.85	107.21	109.84	108.15	107.93	101.17	105.31	105.92	108.01	106.66	99.518	106.05	106.6	106.76	105.13	107.13
111.07	110.75	112.74	115.05	110.01	105.63	113.12	106.63	102.63	109.75	113.87	113.16	110.12	111.6	106.87	109.57	110.07	116.07	107.35	102.61	114.65	109.59	103.16	107.56	111.45	107.43	109.16	111.63	108.99	112.05	113.61	109.26	107.64	112.31	106.35	113.56	111.13	108.14	112.21	111.69	108.95	117.61	107.94	111.51	111.56	118.72	117.55	106.63	107.95	107.89
103.01	101.66	104.92	100.19	102.72	100.33	104.28	102.64	104.35	106.05	103.98	97.538	103.04	97.145	105.75	98.66	103.99	105.34	106.84	100.1	94.464	101.44	101.63	101.77	103.91	101.8	103.89	97.956	106.01	100.93	100.73	101.47	112.57	102.01	103.15	98.702	105.7	96.339	101.62	101.23	101.49	103.42	105.56	103.99	101.7	100.42	98.505	103.59	99.594	107.32
106.63	99.229	106.69	107.02	95.529	106.37	109	100.6	108.09	104.27	108.35	112.24	107.38	109.89	107	101.06	101.73	102.88	105.13	108.77	104.25	100.37	109.17	102.63	105.01	99.576	108.21	101.48	100.75	107.38	97.868	106.59	107.21	112.22	106.74	99.973	100.59	105.25	102.61	107.48	106.84	105.61	112.13	101.25	109.78	110.64	104.2	107.18	109.02	108.91
95.043	98.1	96.344	96.963	103.5	97.057	97.714	98.409	102.69	97.053	94.957	93.435	97.759	100.97	104.7	92.497	100.76	99.115	91.644	102.36	98.651	97.819	99.331	100.54	97.447	95.76	92.478	93.1	99.598	100.69	100.63	101.86	100.88	98.92	100.53	94.389	97.048	99.903	100.51	99.235	96.783	99.656	94.682	91.421	98.927	94.938	99.093	90.017	105.69	98.564
107.91	108.28	104.21	108.01	107.24	106.27	105.65	105.95	103.65	108.44	107.85	99.52	109.45	108.69	107.83	101.94	103.32	101.79	101.81	110.89	103.51	100.71	107.61	111.24	103.51	105.42	107	111.69	100.11	107.45	101.25	109.37	100.97	110.09	108.91	100.64	103.99	107.47	103.61	95.037	110.04	109.22	101.93	104.03	106.21	106.99	115.37	105.14	109.6	109.53
105.7	108.52	106.08	108.14	102.03	114.33	105.6	106.84	107.1	109.65	109.03	102.47	105.79	108.16	111.75	109.15	108.63	107.14	102.33	106.37	108.74	106.57	108.3	106.44	107.38	106.11	95.412	106.09	102.48	101.38	102.52	108.7	111.53	103.95	104.76	103.4	102.96	105.59	104.01	106.47	108.24	106.13	106.61	102.07	101.25	110.8	101.81	109.33	105.88	100.4
103.09	100.35	107.21	105.75	108.56	114.78	112.58	105.34	111.5	107.3	106.48	104.5	107.14	104.76	104.44	104.95	101.91	101.47	105.42	106.39	110.38	104.96	108.87	108.81	110.17	103.31	106.64	115.62	108.65	100.65	105.07	109.68	110.2	101.44	101.45	106.76	103.39	108.66	113.55	106.43	108.12	103.75	107.42	105.07	106.4	105.46	110.72	106.47	111.16	105.13
97.559	99.429	102.47	101.84	106.32	95.065	99.104	98.905	99.07	100.57	106.08	101.96	98.23	100.48	94.579	105.01	102.05	98.33	102.49	101.09	101.25	107.29	96.181	98.692	102.8	105.47	104.55	105.06	98.609	101.59	101.67	97.222	105.71	98.813	95.579	96.842	103.32	107.09	98.176	96.718	92.982	103.58	99.691	101.03	103.34	97.442	97.481	94.879	101.28	101.27
105.33	108.37	103.53	104.21	103.84	98.7	105.56	101.71	103.67	108.59	105.67	108.66	96.37	98.117	102.35	104.99	106.66	110.38	113.24	99.77	100.07	103.09	101.6	105.68	104.93	99.417	108.76	103.22	99.526	111.75	103.96	107.56	105.85	109.26	100.62	108.18	100.62	108.49	102.98	105.54	102.49	104.48	108.77	107.11	106.86	106.86	103.3	103.81	102.13	104.46
111.8	107.19	107.15	102.68	111.33	106.55	108.03	108.4	112.27	109.33	103.7	108.76	108.48	107.7	107.32	115.67	110.46	100.23	108.31	109.28	114.15	110.15	107.76	112.89	110.57	107.67	107.65	104.23	105.88	108.11	109.67	110.33	112.38	113.42	108.49	109.19	103.43	111.72	113.45	111.41	109.17	106.91	109.29	111.43	102.34	108.03	106.81	114.81	112.23	105.01
101.43	109.75	106.5	105.87	99.854	103.45	107.98	105.47	106.02	113.66	103.03	102.75	109.6	110.08	109.91	104.64	103.97	106.17	104.79	108.6	107.84	106.47	107.54	103.97	102.67	105.43	100.97	102.76	104.45	102.3	106.86	106.26	106.97	105.77	111.85	102.3	110.21	105.24	97.228	108.77	107.68	98.995	106.54	105.65	111.06	109.57	103.32	107.71	105.02	101.83
109.43	111.31	107.09	109.09	105.9	101.95	101.19	107.2	102.09	107.54	102.41	107.9	104.8	110.47	105.64	102.97	105.87	105.53	104.02	107.15	111.05	103.8	108.65	111.55	111.2	114.05	114.56	108.73	104.99	109.24	113.3	109.56	102.43	107.8	105.78	107.2	104.87	108.82	107.64	112.97	107.4	108.25	104.84	106.08	108.23	105.02	112.64	104.82	106.32	104.44
105.82	107.49	103.6	105.66	100.72	108.78	105.63	101.61	107.8	108.66	109.96	105.37	100.63	101.93	103.47	109.51	101.48	100.74	111.8	102.77	103.87	106.91	107.93	106.48	109.92	104.99	108	107.17	99.627	100.16	114.11	103.69	106.4	105.66	104.64	105.66	106.61	101.64	106.36	108.9	105.94	102.76	107.86	103.91	103.51	101.43	107.75	103.49	98.168	98.923
108.45	108.17	114.71	108.83	111.93	114.84	102.75	105.33	108.72	105.35	106.63	111.24	114.79	105.75	108.17	111.08	103.47	107.83	110.11	101.92	109.24	109.21	110.93	107.73	107.96	110.02	106.64	108.9	107.59	110.78	103.35	105.37	107.9	103.67	107.87	107.48	110.32	106.58	103.38	109.52	107.24	110.84	110.98	104.81	106.56	114.26	108.93	102.82	110.1	105.68
96.099	103.33	103.46	106.79	93.541	98.123	95.783	99.282	96.638	96.201	99.938	97.692	96.829	97.116	99.58	97.677	100.35	98.317	101.37	101.54	99.542	102.26	94.7	91.014	96.213	91.369	97.59	104.18	99.746	95.78	102.44	101.61	98.835	97.064	102.38	93.024	102.36	99.126	99.652	96.948	98.784	92.636	96.302	102.59	95.077	95.784	96.043	97.726	94.021	95.611
110.38	110.18	102.71	110.31	104.37	107.6	107.95	105.86	106.56	111.35	104.02	104.92	108.66	111.94	104.46	106.55	103.93	107.09	107.25	111.34	111.66	101.25	100.18	105.01	104.43	112.15	99.736	105.34	107.38	109.38	106.41	112.14	104.07	106.06	109.98	105.32	107.11	106.84	108.74	108.4	109.56	107.26	115.26	107.71	108.26	106.82	108.92	108.88	108.49	105.81
100.44	97.44	101.02	103.64	95.762	97.526	107.89	93.927	100.58	103.01	103.08	98.008	94.668	103.88	102.08	95.495	101.26	97.708	100.73	95.219	94.458	101.98	101.04	96.396	95.553	107.32	96.668	95.008	98.483	97.44	98.841	99.238	104.41	94.061	98.542	98.132	101.54	102.64	99.006	101.8	103.99	98.398	96.36	92.288	104.57	95.7	95.202	90.375	102.71	98.122
102.28	107	106.09	103.72	104.68	108.45	103.8	108.13	105.86	106.09	110.27	105.88	104.5	110.09	100.22	102.52	103.53	111.72	99.924	105.2	108.28	105.99	108.9	100.6	106.64	110.5	105.59	100.96	104.13	105.95	110.99	103.74	105.67	108.97	107.34	106.73	107.66	110.84	109.86	101.88	100.93	103.69	112.46	109.5	103.94	104.14	106.11	102.88	108.48	101.38
103.96	102.75	113.7	109.86	106.7	105.03	102.37	108.05	109.03	110.79	105	109.88	102.92	110.47	111.37	104.89	103.59	110.94	103.45	106.28	116.05	109.16	105.51	103.35	105.7	109.05	107.42	109.62	113.14	109.19	109	110.12	110.2	104.09	109.99	109.5	107.55	110.71	110.57	112.72	110.56	112.29	110.59	106.7	108.55	112.83	106.21	110.34	104.73	104.83
104.36	106.89	104.13	96.093	105.94	105.77	105.76	103.98	103.86	107.23	103.29	106.61	102.39	110.27	107.82	104.61	106.95	106.37	105.47	103.48	104.83	102.94	107.01	105.39	106.02	106.58	105.66	104.23	109.73	102.57	108.81	110.49	105.74	111.67	105.87	109.25	106.92	106.87	102.84	99.785	103.94	113.82	104.6	112.07	112.27	107.35	105.3	104.15	110	103.98
107.63	110.53	107.68	106.01	103.33	107.08	110.13	109.86	111.67	104.96	106.63	105.34	110.38	109.71	110.27	108.21	107.8	109.81	104.17	110.1	107.84	113.21	106.91	107.35	107.93	107.7	111.82	109.83	108.84	109.15	109.93	107.67	111.08	108.77	106.71	108.17	105.77	117.27	111.67	108.74	111.35	108.14	104.41	112.86	111.28	109.47	114.02	103.44	107.37	109.41
102.43	103.41	102.38	103.57	92.552	98.46	109.44	102.35	111.45	91.28	98.197	106.3	108.3	97.77	93.818	98.474	98.88	100.8	101.76	93.772	102.9	109.36	101.88	101.33	105.89	94.754	106.54	99.438	103.86	98.424	100.98	97.843	100.53	102.33	101.17	95.919	102.32	102.87	102.8	97.22	104.78	112.87	98.744	100.4	107.3	102.54	98.726	102.27	97.091	99.789
97.803	99.592	104.48	113.41	108.22	104.25	103.41	101.94	99.855	101.07	95.411	101.68	103.12	96.041	101.91	105.57	105.31	101.77	92.619	103.24	101.46	96.56	107.05	102.23	100.43	103.79	97.036	106.06	99.378	104.66	104.17	100.02	97.75	105.06	103.31	101.42	100.21	96.279	105.55	96.623	101.42	102.22	102.74	102.69	105.64	107.89	91.712	99.874	99.945	96.89
106.89	111.62	105.06	106.3	108.81	106.03	109.59	107.26	112.7	111.33	106.85	103.37	108.4	102.67	103.24	113.96	110.21	108.95	117.56	109.06	110.82	110.99	112.77	110.21	108.96	105.91	104.55	112.14	104.87	104.94	106.63	107.22	110.62	109.09	110.79	102.03	109.02	116.47	107.91	107.72	107.75	104.19	110.72	107.08	106.82	107.78	104.15	106.87	113.46	111.93
112.5	104.83	100.99	105.19	100.83	106.68	103.9	109.24	106.42	106.16	106.45	106.5	108.08	116.16	104.88	106.59	110.17	104.49	106.02	108.19	104.26	107.47	108.55	109.18	107.02	110.62	104.57	106.41	106.15	104.98	106.95	104.11	108.01	106.81	101.07	104.58	110.64	108.78	102.2	113.14	103.85	107.03	103	110.42	109.94	104.33	104.22	107.74	103.86	109.54
109.36	112.44	109.92	104.32	105.24	109.12	111.17	108.34	106.5	107.35	103.91	111.9	102.41	104.73	107.66	109.97	106.87	108.17	102.8	107.41	107.02	109.53	108.84	110.67	107.24	105.28	109.3	112.46	102.92	111.17	111.27	105.98	109.94	109.42	110.95	104.05	104.58	114.82	103.82	114.06	111.3	109.23	110.81	110.82	108.04	102.67	112.83	104.75	110.87	113.36
111.26	107.02	111.83	105.5	109.03	112.94	106.01	116.46	108.62	108.71	107.19	110.03	105.24	104.91	100.29	107.87	103.12	102.9	106.17	105.24	105.24	109.9	112.71	102.98	109.95	111.29	109.06	102.6	109.71	101.82	105.48	109.99	104.07	105.33	110.41	111.73	105.31	109.35	108.02	106.38	107.55	106.98	108.08	109.72	113.71	112.83	106.67	111.53	108.13	103.97
98.476	101.72	96.037	97.107	102.03	98.041	93.156	102.02	101.29	97.584	93.135	98.462	97.494	100.04	94.105	94.13	105.74	96.741	104.21	98.206	98.585	94.14	97.546	100.58	97.708	95.782	96.692	96.052	102.28	97.47	94.067	99.068	102.36	95.575	90.035	94.362	93.361	96.194	97.097	96.715	94.602	101.26	102.75	93.787	96.878	93.576	92.662	94.374	101.37	93.629
104.38	103.27	101.54	109.81	102.67	102.01	105.55	101.64	106.9	104.45	102.09	100.62	102.32	107.18	113.11	103.89	101.52	104.82	109.63	108.09	109.36	103.01	101.4	103.19	109.04	102.38	104.05	104.94	111.28	103.71	107.76	100.05	106.6	107.04	101.96	107.76	107.09	105.43	106.33	105.4	109.93	112.15	103.26	111.68	100.14	106.78	103.57	106.43	104.09	107.16
108.79	99.373	116.31	110.91	107.5	105.8	112.56	107.27	105.61	115.26	104.71	106.17	106.58	109.4	115.62	112.59	111.17	110.47	103.23	108.67	113.42	105.77	109.04	103.08	100.02	110.17	109.44	111.03	102.88	101.98	110.51	102.5	106.99	108.95	107.62	106.61	110.52	105.78	109.95	105.46	102.37	111.84	102.97	111.65	107.51	106.89	109.48	103.65	109.24	108.31
102.8	106.31	113.58	103.18	104.54	99.97	106.35	100.19	104.9	107.06	106.21	101.62	109.24	111.44	107.8	99.45	109.8	108.15	106.61	110.98	99.889	104.78	108.56	107.85	105.02	108.68	105.61	103.78	106.3	102.07	98.666	110.67	103.56	103.81	97.049	105.76	100.89	100.44	101.19	107.84	106.78	105.7	102.93	106.31	102.29	101.44	102.71	100.21	103.22	107.14
110.39	108.62	106.89	110.92	111.24	104.84	112.72	117.69	108.52	106.34	114.24	111.75	115.05	108.14	107.25	113.02	111.74	109.85	113.76	107.61	106.38	111.39	111.45	102.67	113.92	110	111.71	116.12	113.55	109.61	106.13	109.87	107.47	106.66	114.07	107	100.79	109.35	114.99	110.66	113.39	106.04	115.97	113.28	111.55	113.66	111.06	111.71	108.99	106.64
109.89	113.6	113.63	113.33	111.9	107.6	110.94	113.69	117.02	111.17	108.15	107.01	108.88	111.24	109.67	113.02	109.64	104.81	107.01	111.08	107.96	109.89	108.52	114.43	108.97	110.93	114.46	113.28	117.19	112.77	110.06	103.88	109.51	110.43	108.22	110.09	109.19	107.8	113.32	114.52	112.03	110.61	109.75	110.58	109.31	115.4	107.24	110.04	112.48	113.88
103.65	103.35	102.8	106.46	104.57	102.65	101.48	104	98.73	106.35	108.31	103.85	104.73	107.38	105.99	106.01	98.857	103.54	109.9	105.56	104.5	108	106.61	106.51	111.95	109.3	100.71	104.65	107.21	107.24	109.05	109.83	104.48	104.36	107	102.5	106.16	112.78	108.66	104.29	106.42	111.7	102.98	107.4	110.99	104.85	108.84	105.7	106.54	107.83
108.78	103.48	111.75	110.45	114.77	113.53	109.92	104.23	103.17	107.45	110.73	110.17	112.21	112.34	112.69	109.89	110.53	107.31	108.5	101.41	108.55	115.56	102.76	104.12	104.4	100.1	112.03	106.38	106.44	111.25	104.44	106.94	108.69	107.59	106.74	110.88	105.22	102.89	111.17	103.16	105.3	111.33	105.36	108.68	108.18	102.49	109.4	108.12	107.17	103.33
108.82	107.42	100.91	110.28	106.24	101.14	100.4	104	110.62	104.55	102.5	102.44	104.19	107.72	110.07	105.95	102.97	102.96	101.98	103.51	109.8	108.26	111	98.88	110.77	105.65	105.61	102.97	105.11	107.17	100.7	100.44	105.06	111.01	101.51	103.83	105.82	101.75	102.38	109.57	105.47	108.89	100.96	103.43	107.18	107.34	111.55	103.57	100.81	101.92
112.32	108.1	106.68	107.38	108.78	100.03	108.44	113.67	110.02	105.03	105.9	103.17	108.37	103.94	104.58	100.42	110.88	109.78	103.25	112.77	103.56	107.56	106.85	106.81	109.83	106.32	110.63	100.26	107.28	112.98	105.82	110.34	100.86	105.5	105.85	107.32	117.65	111.11	109.72	103.69	118	110.83	103.2	105.49	114.44	105.65	105.19	100.38	111.31	112.98
96.75	102.57	100.52	105.42	108.34	102.04	102.39	104.49	109.35	106.28	107.99	106.98	103.17	104.62	107.86	104.75	106.62	108.2	100.18	108.51	103.45	109.04	103.63	110.79	102.22	99.963	107.34	104.98	106.88	103.39	110.09	108.74	111.42	106.02	111.79	108.54	103.68	108.57	105.17	107.85	104.14	105.77	98.042	105.99	103.44	107.54	99.124	102.87	106.6	113.48
104.39	110.4	102.46	107.93	109.67	108.83	110.07	110.41	109.88	107.08	110.92	107.48	99.26	110.23	108.7	110.09	104.03	113.11	107.76	109.19	101.74	108.33	107.63	107.92	109.25	106.89	107.1	104.43	107.17	110.05	108.92	109.22	106.84	106.26	111.26	108.36	106.94	107.38	109.54	111.16	111.6	101.52	103.5	108.62	106.33	109.32	104.17	113.2	105.12	110.18
106.67	112.31	111.61	107.86	108.27	111.24	105.51	104.69	105.25	106.52	104.8	111.6	114.2	104.53	105.51	109.01	104.88	103.21	101.46	109.75	107.65	115.67	105.29	110.26	111.85	108.14	106.1	109.56	103.73	111.83	107.11	111.92	99.176	108.75	108.47	105.26	105.63	106.79	110.08	108.98	114.59	113.39	105.86	110.9	103.93	108.17	102.57	108.5	105.3	107.46
100.86	99.708	99.95	105.13	105.92	101.22	101.45	99.289	100.31	94.999	90.801	105.1	95.024	101.24	97.797	97.289	100.89	96.532	98.887	103.51	94.838	94.239	97.159	95.37	97.185	92.83	103.29	93.909	101.71	102.72	98.302	101.87	96.043	97.529	100.11	106.87	96.489	100.55	100.43	94.561	94.848	97.261	93.741	99.119	98.882	101.68	95.364	103.7	98.166	94.534
104.4	107.01	102.46	103.58	108.31	108.07	104.31	103.72	113.14	104.73	106.84	104.77	104.77	103.9	104.12	106.98	110.85	106.34	108.77	107.14	105.64	108.62	106.16	106.38	106.92	105.75	104.44	103.7	106.43	104.79	106.72	109.75	106.44	105.59	105.77	108.81	102.77	103.47	106.78	108	107.32	99.299	107.88	103.52	102.81	105.26	110.21	108.75	101.76	112.38
94.52	102.01	105.17	104.4	100.13	103.43	98.727	97.768	98.115	100.66	99.881	97.335	93.079	102.53	97.334	91.042	107.92	95.343	96.329	102.1	96.614	93.592	97.283	103.12	97.431	93.814	89.267	96.93	97.237	96.539	99.888	100.12	97.046	98.56	90.714	99.913	96.104	94.987	92.613	98.834	94.355	97.392	91.335	100.78	94.585	103.14	99.564	96.975	95.372	94.701
103.58	105.24	105.72	109.07	113.83	103.03	108.08	111.38	106.17	107.31	111.98	104.55	103.05	110.73	104.36	105.56	112.19	112.36	109.69	108.5	111.96	108.4	107.58	104.62	106.06	110.17	108.65	115.96	105.76	109.69	113.77	110.49	106.17	111.63	107.71	118.42	101.62	111.4	112.57	107.18	105.69	102.69	102.51	104.62	116.75	107.39	106.98	102.12	105.37	110.93
100.4	95.379	102.63	95.828	95.625	97.776	96.599	93.785	98.082	97.761	101.57	94.814	97.243	104.33	100.56	95.423	95.5	105.28	91.501	107.25	103.92	102.86	99.432	97.349	102.86	99.667	93.547	96.552	101.23	101.49	101.23	101.33	96.76	104.14	103.73	103.53	93.626	107.06	107.09	102.1	103.85	101.9	97.556	110.45	98.903	97.366	103.95	105.97	105.12	99.78
108.16	100.86	107.55	110.45	110.45	112.42	112.36	108.28	109.4	99.982	109.86	103.42	113.48	113.84	113.87	106.14	114.45	104.05	104.66	108.1	112.84	109.92	107.03	107.63	109.2	110.86	104.49	111.09	109.37	116.43	106.99	107.73	110.04	106.8	109.36	104.83	108.46	104.55	107.52	103.7	107.69	111.08	104.77	103.6	113.38	110.67	107.74	107.38	110.07	109.92
111.26	111.07	107.38	97.623	101.66	113.43	105.93	110.82	106.51	109.05	108.71	105.51	110.19	98.377	103.36	106.7	106.5	108.22	111.85	108.83	104.77	110.17	107.83	109.73	103.17	106.5	99.038	108.95	113.83	110.03	105.86	106.62	106.62	107.02	114.04	103.93	104.1	110.71	103.86	103.48	108.64	108.43	105.17	108.97	102.51	103.85	105.1	103.65	109.36	99.762
104.34	98.453	96.133	98.254	93.773	100.74	102.81	97.339	98.858	96.14	94.869	95.792	96.536	98.737	96.827	97.289	101.64	99.549	98.069	99.839	95.367	99.432	92.963	101.64	98.097	99.149	98.702	101.93	98.681	95.679	96.837	96.933	99.028	102.58	104.11	99.498	97.795	98.868	95.272	100.2	99.431	96.351	98.805	91.311	100.07	99.247	99.034	95.676	104.22	99.962
104.87	106.68	111.01	111.08	112.87	108.97	109	108.09	110.04	107.5	109.82	109.56	111.68	111.8	106.36	107.81	105.1	110.63	109.61	113.67	108.77	117.09	105.5	102.46	108.1	100.48	110.36	111.43	114.89	108.75	104.18	114.38	105.12	103.91	106.77	105.35	108.46	111.83	105.96	109.94	114.29	106.1	103.96	101.34	110.5	105.71	107.81	104.28	115.67	110.81
112.56	107.08	104.16	108.2	108.08	105.75	105.6	101.75	115.26	106.97	107.34	107.15	106.62	101.93	112.99	110.32	111.56	105.03	111.53	108.62	106.1	107.7	106.76	107.96	113.15	108.91	106.82	105.66	107.77	110.6	109.17	107.69	106.03	110.42	108.85	111.66	114.01	106.33	113.08	108.98	102.71	111.17	108.97	107.54	104.47	111.58	113.77	111.74	109.11	109.94
94.789	93.881	104.18	101.12	103.96	106.5	102.51	104.36	98.072	101.88	105.55	98.089	104.51	102.16	101.27	98.755	97.645	99.334	97.569	99.675	104.14	100.56	101.79	104.04	100.99	102.54	97.13	111.27	95.092	97.646	100.92	106.65	100.96	96.234	103.17	104.25	97.774	92.899	99.93	94.014	97.564	99.976	100.68	101.34	100.64	99.164	107.97	96.015	100.04	104.16
92.247	101.12	97.831	104.83	95.996	103.31	96.371	98.251	101.64	100.89	100.82	98.053	102.12	103.39	98.359	97.91	105.3	99.594	103.59	104.11	96.989	94.965	104.31	104.64	99.077	99.555	99.855	96.759	95.005	101.02	97.009	97.246	97.411	98.986	100.16	99.52	100.2	103.87	98.813	102.51	105.73	97.816	103.85	91.888	98.034	100.46	103.4	99.955	108.13	95.656
105.98	105.35	106.17	99.375	106.65	105.93	103.74	104.16	110.44	109.56	103.08	101.84	106.66	104.93	99.248	108.23	100.28	102.81	101.04	106.87	105.12	104.52	108.85	100.32	103.99	113.14	105.75	103.26	110.99	103.72	108.71	108.14	102.55	104.02	105.07	103.48	102.59	104.31	104.14	107.98	106.23	102.19	104.43	95.43	107.89	106.06	102.65	107.94	101.63	101.51
107.38	111.32	112.03	113.53	105.41	104.14	110.79	105.23	106.94	113.34	106.45	112.53	103.5	109.2	104	106.17	100.76	106.74	104.99	105.65	110.45	101.3	111.82	103.51	111.3	102.88	111.93	107.07	105.07	104.26	104.28	112.13	109.78	111.37	109.48	102.53	106.8	110.81	106.92	106.97	107.5	106.65	101.66	109.22	109.05	110.67	107.97	99.272	105.51	108.6
102.72	101.35	101.8	99.162	106.47	98.55	95.195	96.765	101.98	97.498	101.45	99.627	101.41	98.113	101.47	103.09	97.117	99.495	103.53	102.47	103.19	98.905	98.834	101.64	101.72	100.66	93.621	93.505	102.09	97.552	97.76	96.355	96.884	93.023	103.35	100.66	102.12	97.711	103.06	98.733	93.174	100.78	101.02	100.19	98.465	95.128	102.64	102.78	96.477	101.29
99.117	105.73	99.939	95.111	104.82	98.572	104.14	98.023	101.62	102.32	104.63	101.31	101.9	95.132	99.314	100.35	96.779	97.52	101.67	104.51	97.619	100.96	100.15	95.976	97.914	98.146	99.573	105.23	99.888	104.69	102.06	103.07	103.29	97.171	99.858	96.435	107.15	101.7	97.199	97.363	95.651	95.234	102.18	95.893	99.766	100.33	104.97	104.27	102.98	101.16
96.181	105.52	100.27	93.214	100.38	90.789	97.329	94.194	94	99.325	91.921	106.32	97.733	98.784	98.496	96.793	99.377	100.88	99.258	94.903	102.37	108.56	103.66	99.505	99.261	95.029	98.967	96.415	95.776	95.399	91.709	95.665	97.826	97.97	99.157	97.768	98.374	103.5	101.11	93.53	92.657	102.84	91.09	95.923	96.475	97.137	105.29	93.046	89.631	97.641
106.56	112.16	106.32	104.87	106.99	110.43	113.63	108.06	106.28	103.22	107.83	105.89	102.34	110.89	109.67	103.4	104.39	109.63	108.18	106.51	104.24	102.31	112.81	103.64	113.26	112.06	102.31	115.93	106.43	108.38	110.65	108.64	108.72	109.91	107.02	105.74	111.89	102.38	116.16	108.56	107.57	115.4	110.87	110.17	109.51	115.53	106.46	108.11	109.73	111.31
108.42	108.4	105.58	107.8	108.33	107.44	102.6	111.28	106.21	109.5	106.91	102.8	112.95	105.91	109.75	104.64	105.14	102.18	99.892	103.53	107.91	103.47	107.96	106.55	109.08	110.41	109.01	99.975	105.48	101.64	99.644	101.29	102.97	106.71	102.45	105.21	101.47	106.78	102.57	103.35	107.56	104.86	105.08	106.04	102.03	102.57	110.04	106.54	112.12	104.97
108.42	103.62	103.72	107.02	109.99	101.92	107.15	98.249	103.63	109.19	108.47	107.98	109.48	108.19	97.851	106.58	111.55	109.55	108.25	102.31	100.48	108.95	102.95	104.42	108.07	100.01	106.18	100.9	105.04	109.44	108.39	104.02	104.21	99.687	101.6	100.56	101.62	107.58	109.71	106.63	103.4	109.61	98.983	109.43	105.87	106.41	104.98	102.03	109.16	103.18
110	108.43	114.34	102.41	108.31	103.06	109.74	106.87	107	105.76	111.46	112.53	109.07	109.81	109.87	103.77	105.93	103.85	107.31	102.81	106.84	112.83	107.76	107.05	112.98	104.56	109.23	110.99	106.32	103.46	107.71	109.36	112.71	112.76	107.44	111.97	112.35	110.26	102.59	104.07	106.69	99.189	110.75	110.03	101.32	107.76	102.6	111.33	106.09	109.74
104.91	109.73	110.35	109.4	109.66	104.18	106.21	106.64	115.87	107.86	109.96	107.8	108.79	109.19	108.44	109.79	102.25	113.49	115.15	108.74	110.63	112.17	112.44	101.84	102.22	106.42	104.94	103.94	110.8	109.3	107.01	113.47	113	110.39	111.38	109.13	105.17	106.1	107.55	118.06	107.41	108.88	113.08	106.3	102.84	107.33	113.9	103.11	106.68	109.09
106.23	113.37	102.09	104.36	100.39	104.34	106.6	109.51	110.94	107.01	100.93	115.5	106.65	110.7	107.43	106.46	102.91	110.99	108.4	103.55	108.05	102.09	106.52	105.85	109.78	108.8	108.82	108.38	102.38	108.27	107.38	111.25	112.4	106.82	109.61	113.04	111.72	107.06	99.219	108.41	106.72	111.74	111.11	104.21	108.85	114.22	107.66	112.02	108.32	107.42
105.37	99.6	103.96	110.42	102.36	111.66	102.61	109.74	113.94	106.46	104.19	108.84	106.44	104.44	104.58	106.27	108.04	106.7	102.26	106.8	104.31	99.766	102.45	103.38	108.79	103.83	102.97	108.27	105.32	107.16	102.63	98.986	107.89	106.46	105.52	98.711	100.78	101.29	101.61	109.33	106.17	106.32	102.44	107.1	106.57	102.78	107.36	107.65	104.42	109.19
112.87	101.53	115.68	104.26	114.83	104.05	110.15	109.29	106.8	107.6	100.4	112.65	110.28	109.7	106.65	104.59	111.34	110.3	106.3	108.29	112.62	109.7	106.08	108.46	105.42	112.88	106.65	106.66	104.07	110.08	107.31	112.34	111.07	102.24	108.94	105.99	107.37	105.22	108.68	110.14	103.09	106.37	109.09	111.35	110.56	108.54	108.31	107.51	109.93	108.05
105.05	99.401	109.41	102.95	106.55	104.05	100.95	105.88	108.64	112.25	105.44	117.3	111.16	106.04	101.21	101.26	106.98	104.43	107.99	108.56	107.25	105.17	103.5	110.34	103.12	105.12	104.09	107.95	114.21	109.06	110.99	104.89	106.74	108.96	103.57	105.87	109.09	107.01	103.85	104.69	106.8	114.35	104.55	113.2	106.48	103.6	106.33	109.02	115.98	110.34
117.71	112.38	107.45	108.12	107.51	100.24	111.07	103.21	101.32	112.46	110.42	110.86	114.77	110.86	106.41	105.42	108.04	111.5	107.17	113.37	104.95	105.04	107.19	104.66	104.6	103.51	110.59	103.57	102.05	102.83	105.62	105.59	113.09	113.5	106.57	103.74	107.27	106.17	108.79	105.35	107.55	113.36	103.82	108.67	101.52	110.1	101.12	108.55	113.32	108.38
113.89	111.93	102.28	108.93	109.54	111.76	111.73	106.34	106.25	109.87	113.04	110.88	112.22	108.27	105.77	103.8	107.71	108.95	105.72	109.59	105.35	109.16	112.58	105.7	103.38	113.38	109.35	109.05	110.91	106.11	111.65	105.54	110.88	104.66	104.53	111.31	118.07	109.75	109.02	110.36	106.38	114.7	110.15	107.78	107.28	109.84	105.87	114.86	105.04	112.26
110.44	107.81	107.53	102.68	102.91	101.57	114.83	103.69	108.6	106.64	105.49	103.31	106.82	112.59	105.84	107.82	112.02	110.5	106.58	110.6	104.6	106.36	108.01	106.94	109.24	105.7	112.03	103.46	109.57	102.32	103.56	109.65	110.6	104.38	115.49	109.9	113.55	112.64	104.12	110.67	112.63	103.77	109.17	111.44	99.345	106.43	110.36	108.1	105.74	102.53
101.27	104.92	109.36	103.52	105.78	106.94	106.93	109.09	112.29	107.51	113.3	102.19	113.57	109.19	107.45	108.34	107.38	108.77	106.27	109.36	115.19	105.04	106.97	104.41	114.73	106.44	107.69	107.99	106.9	101.09	104.92	107.24	110.52	109.76	100.07	111.55	119.06	109.03	105.64	108.73	106.6	109.96	105.51	107.14	111.63	101.24	114.5	109.37	106.99	110.49
101.29	106.83	110.1	112.36	106.77	101.34	107.15	110.52	115.4	101.33	106.24	108.97	104.52	101.12	102.18	105.76	105.89	103.98	109.18	102.94	106.97	106.74	109.47	99.343	101.8	112.85	107.8	105.69	104.62	103.62	105.83	108.4	102.86	105.33	112.91	101.39	103.52	105.75	100.5	107.21	108.36	106.15	112.64	105.71	103.41	104.25	104.57	105.97	104.59	111.44
110.11	100.72	103.56	104.75	103.07	111.98	105.28	99.755	105.41	99.864	107.06	105.61	108.73	108.54	104.07	103.11	103.98	104.11	108	104.64	108.51	116.89	107.78	107.64	104.29	105.77	103.76	108.52	108.27	104.19	101.97	104.55	102.72	111.95	105.37	108.94	104.77	102.3	107.69	107.85	101.45	112.64	108.73	103.69	103.23	106.16	110.83	102.99	115.37	108.63
101.99	110.61	100.89	101.9	105.06	103.75	100.97	104.76	107.83	103.34	107.22	103.66	104.2	109.67	102.86	111.3	101.93	106.33	105.46	106.42	104.92	106.33	105.76	111.17	102.4	106.16	104.62	105.49	105.67	102.31	104	100.72	102.31	100.73	105	101.2	105.29	107.16	106.39	104.93	103.23	110.99	109.54	106.1	107.81	100.77	103.49	106.96	110.09	106.58
107.7	102.33	105.61	108.7	108.1	113.56	110.57	106.9	106.52	107.11	104.83	108.46	107.12	105.38	104.55	105.4	101.93	95.084	105.29	102.28	105.54	107.16	110.6	104.2	106.12	106.03	105.3	105.59	108.54	108.7	104.72	107.92	96.226	102.07	106.13	108.76	100.96	111.97	108.69	109.36	106.08	102.49	105.45	101.44	107.53	103.23	105.72	100.36	105.07	100.74
109.15	109.49	102.65	97.048	100.37	105.27	107.22	107.18	107.11	104.78	105.17	108.36	105.41	110.13	101.7	107.9	109.93	110.84	102.78	102.44	99.578	106.93	106.09	104.32	103.44	102.84	109.03	99.771	104.6	103.31	105	110.17	113.22	104.43	105.49	101.11	102.36	106.73	104.72	105.86	105.04	107.97	113.24	108.67	104.31	103.91	101.79	106.75	100.7	101.47
103.81	105.88	106.68	111.11	110.19	106.43	106.02	110.74	110.76	106.04	107.11	107.93	113.18	113.6	113.21	113.96	107.2	110.34	111.69	103.32	106.95	113.64	115.07	103.95	102.82	107.46	101.09	103.53	105.01	104.76	112.25	107.17	110.29	106.84	108.19	105.78	113.37	107.71	113.13	108.32	112.05	104.73	103.28	106.98	111.98	107.83	107.24	104.94	108.67	103.53
107.38	102.94	112.2	109.43	106.39	104.3	105.28	109.42	109.91	105.36	104.53	105.31	102.7	100.46	111.49	102.65	108.21	110.57	111.67	104.08	100.89	102.21	103.74	106.69	105.53	106.52	106.99	99.082	104.98	107.35	102.07	101.83	97.103	101.73	107.25	103.59	103.52	107.48	107.09	102.27	107.75	106.3	105.39	108.51	110.8	106.24	108.51	107.95	106.6	104.24
98.568	103.72	105.81	104.17	103.63	108.53	100.33	105.27	104.02	101.85	102.69	105.43	106.44	102.02	108.12	111.64	102.27	107.16	108.92	106.05	110.14	104.25	106.16	111.61	102.19	100.79	103.97	101.42	108.97	101.77	108.05	102.91	104.85	107.07	104.79	110.41	103.01	102.22	106.76	112.02	102.11	110.24	94.878	104.55	105.57	105.55	106.73	112.03	101.83	101.13
105.35	102.81	107.34	104.43	107.94	102.08	108.61	115.28	101.49	112.26	107.73	107.27	104.53	110.01	105.15	105.36	105.85	94.059	106.19	106.64	104.83	109.48	102.41	112.88	108.52	108.93	114.38	106.87	107.47	104.49	105.85	105.25	108.71	111.45	107.67	111.31	107.08	109.63	113.37	103.24	112.74	110.37	106.26	110.81	109.01	106.97	110.43	104.87	104.31	101.63
106.19	106.15	108.28	106.23	103.14	105.13	106.17	105.87	103.72	100.55	102.98	101.82	107.92	112	105.38	106.01	102.44	107.06	103.84	104.62	99.787	104.32	111.73	107.45	104.27	111.14	101.43	110.74	104.58	107.43	111.85	109.52	99.5	102.28	103	104.74	102.57	110.46	107	103.75	104.78	104.96	102.82	98.509	103.2	101.34	107.85	100.46	111.28	108.59
103	95.139	95.287	106.2	102.32	99.158	101.62	92.779	99.453	107.33	100.69	96.764	102.26	102.72	91.512	99.359	94.365	97.65	100.34	107.82	100.1	104.31	100.65	104.5	97.275	97.784	107.82	101	103	98.901	104.97	99.848	98.365	106.82	102.32	95.979	97.921	96.381	103.7	93.703	101	101.17	104.92	104.94	106.79	96.155	99.047	96.359	100.33	99.906
106.22	103.36	104.67	103.4	107.64	109.47	110.87	102.98	106.67	109.47	105.04	110.96	106.26	102.63	110.71	105.86	107.81	107.39	109.36	101.11	103.03	107.14	106.56	111.35	107.37	109.01	105.5	102.84	106.17	101.98	102.58	101.15	106.07	102.77	103.42	100.26	101.93	106.4	112.28	105.74	108.96	108.64	106.86	98.498	112.62	104.72	106.03	102.46	103.86	106.08
107.9	115.88	112.36	106.03	105.7	107.57	110.74	105.85	108.68	110.71	115.84	110.34	110.31	119.76	112.44	109.6	109.11	106.51	109.1	113.17	115.05	117.64	112.42	105.92	109.83	111.99	108.21	100.92	100.48	112.53	112.41	109.99	106.22	106.5	112.66	115.92	107.06	103.07	117.92	113.87	112.89	112.33	108.1	111.82	111.45	103.34	107.55	112.67	110.29	104.02
105.69	109.54	104.41	101.6	113.29	107.65	105.56	107.57	108.84	100.94	98.126	107.28	110.33	106.45	106.71	101.77	103.93	107.92	108.93	108.58	105.57	100.46	104.55	104.8	103.14	108.2	99.954	106.86	105.2	108.67	106.04	106.75	100.48	96.511	105.8	107.07	102.4	98.367	109.73	104.99	104.84	106.39	99.579	113.44	107.12	96.823	98.594	108.58	104.66	104.06
110.49	111.62	104.39	108.31	105.86	109.49	109.73	107.54	106.11	108.47	114.22	106.88	106.62	105.04	109.03	108.37	102.34	115.09	103.54	112.95	106.84	107.59	107.89	106	106.99	111.17	109.74	108.55	110.51	103.95	105.62	104.87	109.93	109.97	110.28	107.56	106.81	116.47	105.48	111.18	107.2	110.07	106.61	99.134	107.19	104.15	109.93	107.71	110.11	107.26
94.319	90.88	101.63	102.3	102.16	103.46	104.97	99.966	93.272	99.173	94.891	95.384	99.723	94.947	97.213	96.223	100.73	98.998	96.96	94.115	93.709	96.658	93.976	98.199	94.306	97.731	97.349	98.146	99.077	95.661	101.81	96.143	100.08	97.55	98.795	94.755	98.359	93.588	103.83	94.599	97.244	97.36	97.793	94.619	97.37	101.96	95.758	103.88	100.99	96.705
105.11	113.77	97.584	103.01	107.44	103.82	102.65	102.37	104.56	106.09	105.99	107.48	106.29	103.5	102.51	103.49	98.489	106.5	108.11	109.27	102.98	103.35	99.927	102.7	100.58	108.57	106.33	111.1	107.45	101.02	108.93	106.45	105.16	105.35	108.81	103.55	107.19	104	104.19	101.94	102.58	107.88	99.856	104	103.26	107.89	109.33	109.59	106.33	103.98
110.02	103.29	115.47	106.18	99.758	105.39	107.3	106.03	105.11	104.73	108.84	105.73	104.36	107.07	107.94	104.09	103.51	105.93	107.31	105.43	99.233	103.19	106.47	110.14	105.75	106.63	105.47	104.22	104.79	105.17	102.16	105.76	109.99	105.45	110.98	104.81	109.24	105.19	104.86	107.25	105.11	104.96	109.82	101.69	113.49	106.57	106.72	105.41	107.92	107.19
107.35	113.83	109.05	102.88	107.18	105.84	108.37	104.73	111.44	101.22	110.77	109.17	106.58	101.46	102.06	108.05	110.08	110.4	110.59	107.42	106.83	105.11	109.12	104.61	105.95	102.98	108.32	107.89	108.67	99.809	103.07	106.45	106.68	108.19	111.09	107.91	103.66	107.07	103.28	104.97	108.01	109.65	99.211	111.59	104.71	105.22	104.05	107.03	100.23	102.47
99.937	103.63	103.31	107.47	105.18	101.09	108.4	107.99	107.66	110.26	107.49	111.18	104.4	102.09	100.71	107.22	106.75	96.925	112.03	103.91	106.51	107.03	109.72	111.6	104.99	110.95	110.63	101.22	106.06	108.12	109.54	110.61	114.44	112.51	106.47	111	105.82	108	99.892	113.96	105.11	105.78	109.84	110.03	107.51	111.74	104.3	107.16	106.14	108.66
98.421	103.27	94.596	104.23	107.84	108.03	104.52	101.87	105.71	104.03	109.85	102.4	104.69	103.93	105.22	103.14	105.85	105.28	105.55	110.27	108.6	106.84	107.49	106.44	114.05	105.73	101.95	110.47	104.65	105.38	111.9	104.07	109.54	101.46	106.87	102.7	109.01	107.19	110.39	107.42	102.65	111.02	106	105.17	106.4	96.406	102	109.24	110.27	103.73
102.6	96.711	102.74	100.29	97.234	98.632	101.79	94.865	98.551	105.86	97.94	97.902	101.66	94.39	102.7	102.11	101.06	91.714	99.91	105.28	101.89	101.18	97.275	99.123	98.04	98.283	93.078	93.575	102.71	99.331	94.086	96.648	98.459	91.834	102.29	100.9	91.544	105.48	100.13	99.501	96.444	99.018	101.54	96.894	97.029	97.29	98.445	103.02	102.21	93.208
110.56	112.2	105.25	107.79	108.64	114.42	103.31	102.85	110.37	103.26	106.94	111.03	107.19	110.02	106.56	111.39	108.01	105.41	111.34	111.06	107.97	101.28	110.62	107.15	111.34	104.79	108.23	114.03	104.74	102.45	102.48	110.03	109.22	105.59	104.54	102.12	104.32	112.37	115.05	104.95	111.07	112.07	109.94	106.56	109.64	111.75	103.53	107.78	113.19	103.24
109.1	105.67	106.79	103.8	102.17	108	101.17	107.18	103.44	106.96	109.32	107.26	106.39	108.84	108.54	101.56	108.7	103.37	104.43	100.84	110.31	102.73	104.71	111.68	108.13	98.095	102.16	106.8	104.31	110.32	107.94	106.54	109.58	100.96	107.33	103.27	104.11	103.79	109.99	104.58	100.06	107	103.9	111	110.57	113.52	105.48	104.36	107.51	104.93
105.31	110.15	109.45	96.637	101.9	105.67	104.63	113.75	108.58	105.63	113.64	98.62	107.38	104.14	114.51	108.89	103.89	103.1	108.38	104.71	108.61	106.59	105.13	107.71	111.07	111.39	111.71	106.03	104.33	106.37	111.81	107.04	103.28	106.63	104.32	115.04	101.42	106.11	106.14	108.53	105.71	103.67	111.76	107.02	101.79	102.95	102.97	109.24	109.62	108.8
102.84	108.56	109.81	107.08	103.44	106.8	109.34	104.09	109.84	110.44	103.39	102.35	101.86	109.98	100.67	109.31	105.84	105.08	97.84	105.57	106.67	111.49	108.68	107.78	108.41	97.34	108.23	110.33	107.39	99.827	101.12	108.47	109.51	107.19	102.43	109.45	105.22	106.75	107.59	105.2	101.12	108.07	98.813	108.1	109.2	108.53	103.37	105.98	99.915	105.67
98.114	102.3	102.87	96.419	101.04	102.46	103.24	101.63	101.08	104.03	97.913	96.486	104.58	103.63	98.063	94.568	99.944	96.344	99.606	95.548	99.646	100.58	98.587	105.27	103.51	97.032	101.36	101.99	106.24	97.52	98.792	102.55	93.894	96.101	101.89	97.712	101.92	105.02	99.675	97.119	102.48	94.503	97.409	96.297	100.64	103.79	105.86	98.095	98.393	99.21
105.26	104.04	101.57	106.19	106.32	106.72	105.72	102.23	108.19	105.77	106.8	108.74	105.47	101.29	107.38	110.26	102.31	101.42	105.82	108.54	105.99	108.68	100.75	103	107.73	98.682	109.42	106.56	107.44	109.05	99.064	101.46	110.72	109.51	104.34	104.64	105.66	103.83	111.6	110.03	108.28	106.21	113.14	103.01	110.32	107.88	102.71	106.47	106.76	110.71
104.03	106.53	95.408	98.743	98.556	95.877	98.964	100.94	92.771	97.571	103.25	99.662	102.54	101.21	98.001	105.56	105.4	101.28	96.426	98.82	104.61	99.341	100.36	100.77	99.268	96.884	97.545	99.606	97.03	99.571	102.22	104.08	102.29	103.98	96.293	103.09	95.677	97.95	91.601	102.68	100.11	99.846	100.92	98.609	98.353	103.97	99.687	98.432	100.65	98.933
113.34	113.17	105.29	104.89	101.43	106.53	108.44	107.41	108.76	102.64	108.81	102.05	109.55	109.55	115.17	102.28	105.9	107.45	112.68	111.55	108.01	107.15	108.78	107.66	109.44	105.6	111.31	113.17	102.76	108.48	109.64	106.2	108.11	109.63	109.56	101.63	111.42	111.34	111	111.44	105.03	107.49	107.83	108.96	104.3	103.4	109.45	112.63	106.89	107.16
97.317	94.379	99.641	92.189	94.256	104.44	95.029	99.589	98.186	97.833	101.93	92.642	96.17	96.63	97.291	97.161	99.397	98.777	96.943	97.336	103.85	96.502	96.052	93.284	97.08	103.44	99.728	90.168	96.721	95.06	102.45	92.909	102.96	97.165	96.224	104.73	95.406	98.696	102.48	103.31	98.529	104.46	90.222	94.75	100.33	96.64	101.95	98.572	95.35	100.71
109.59	109.53	110.16	110.83	109.99	109.38	112.98	106.94	109.67	104.17	110.4	111.51	112.41	112.14	111.88	105.86	104.76	109.89	111.07	101.67	113.43	107.93	107.83	106.94	109.92	111.17	108.95	109.97	110	113.11	115.69	106.58	107.02	107.5	99.294	109.23	101.68	112.32	108.49	109.57	114.84	107.41	105.27	110.47	103.63	111.88	110.56	110.47	108.29	110.55
101.83	102.57	97.836	99.007	104.59	105.28	97.514	101.94	107.33	95.121	104.07	97.339	103.53	95.175	99.907	95.58	100.57	100.12	101.81	98.487	99.232	97.49	108.79	92.082	102.04	105.19	96.181	94.197	102.89	98.637	105.79	95.342	100.07	96.195	102.36	98.139	99.402	97.015	101.21	98.836	98.664	104.44	98.509	101.92	101.56	94.073	105.32	98.716	98.548	96.97
103.6	105.84	112.95	104.14	108.11	102.87	108.07	106.54	106.05	99.944	105.16	107.37	104.05	110.92	115.51	108.43	107.97	112.2	104.66	113.5	107.66	108.28	116.53	110.85	108.06	111	106.98	108.27	104.57	109.66	108.02	117.88	111.74	112.74	108.72	107.66	115.78	112.9	108.84	112	103.91	110.79	111.05	103.86	104.6	107.95	114.01	107.62	104.26	112.33
108.99	109.25	106.25	107.04	107.36	111.15	102.4	108.97	103.66	105.31	107.5	104.76	102.48	105.11	109.46	103.73	105.74	112.16	102.91	97.595	105.7	99.358	109.47	112.38	105.13	103.73	105.17	106.32	108.93	112.88	103.75	106.6	103.33	100.13	101.04	99.182	109.84	102.05	101.4	109.05	110.29	107.22	108.99	103.2	103.74	111.42	110.4	109.28	109.14	106.73
106.58	107.97	104.91	106.89	108.43	104.74	104.28	107.7	105.06	106	102.92	104.82	102.06	105.52	101.31	103.77	99.867	101.09	105.47	109.87	103.28	109.3	102.27	108.18	104.79	106.43	111.63	104.94	105.33	103.67	107.54	98.993	103.64	104.49	102.84	108.37	110.67	106.17	111.54	102.62	106.46	101.19	104.6	105.65	107.37	109.02	103.15	106.8	104.12	104.36
99.752	104.49	96.881	98.552	101.88	101.96	100.42	101.45	107.14	102.32	96.023	96.594	96.833	91.443	96.972	103.38	97.267	100.76	100.17	98.061	99.25	99.25	95.311	102.19	97.868	102.35	100.5	100.35	98.766	91.715	102	91.492	91.891	93.781	93.025	104.54	99.927	97.474	97.481	106.2	98.011	102.93	98.718	101.22	97.986	96.526	104.19	93.45	95.437	102.2
105.69	109.67	101.18	108.53	101.72	106.43	100.75	113.55	110.18	109.16	109.78	111.74	107.82	105.86	106.02	107.62	108.13	107.29	102.65	104.28	108.39	108.45	110.25	104.08	102.55	105.5	105.94	104.95	105.26	101.79	100.92	108.57	105.94	107.85	109.05	105.88	102.99	103.44	104.56	101.59	114.39	109.03	105.07	108.84	108.81	105	102.69	107.1	102.2	108.89
105.75	109.82	111.2	112.58	109.95	111.42	110.18	111.77	108.1	111.38	112.44	104.56	111.74	107.09	108.68	113.64	105.72	104.61	110.64	112.09	111.64	108.6	110.2	103.31	107.17	109.04	105.23	112.67	108.56	103.59	110	105.1	101.9	101.55	107.45	104.72	108.1	105.49	110.59	110.58	106.19	109.15	110.56	109.21	105	105.59	108.53	112.96	111.76	110.03
104.99	108.62	102.56	105.04	107.3	105.4	109.03	106.54	103.22	105.76	110.48	105.21	104.85	105.6	104.38	104.78	113.26	108.32	100.7	108.02	106.1	104.62	104.07	101.3	99.726	106.45	106.34	108.44	111.63	106.67	106.3	103.89	105.44	113.53	102.59	105.13	110.9	101.16	110	112.42	106.4	103.91	105.2	103.26	103.01	104.14	107.76	103.48	108.73	106.53
108.87	108.74	110.58	110.16	109.95	114.31	112.27	106.41	106.75	106.99	107.37	105.88	103.9	111.68	110.17	102.9	108.25	113.58	112.25	112.7	105.46	108.41	107.46	105.97	102.72	108.07	108.15	108.17	108.46	110.07	105.63	110.39	111.05	109.78	112.19	105.09	105.47	108.63	108.06	108.24	108.91	111.84	103.4	112.5	107.2	105.11	102.54	108.32	110.21	109.42
106.66	113.13	108.55	114.9	100.92	108.31	104.47	108.61	106.05	108.55	105.32	107.12	110.62	111.48	107.64	104.78	112.82	113.33	104.23	109.61	110.11	105.16	110.39	108.26	110.86	112.1	100.61	102.86	102.26	110.02	105.96	101.72	109.8	111.94	108.6	104.85	110.09	104.98	108.21	110.72	110.78	105.27	101.31	111.82	104.98	105.41	117.05	110.37	103.67	104.24
105.1	105.43	106.6	108.43	99.423	106.73	104.52	102.85	102.36	102.5	107.62	109.24	105.54	102.43	109.93	104.45	104.63	98.348	113.56	103.99	102.84	99.588	104.87	100.59	112.59	108.75	107.13	99.997	105.17	110.17	104.65	102.31	107.54	110.87	103.87	104.62	109.12	103.34	108.99	103.06	110.64	112.3	104.26	100.2	103.01	107.42	105.21	111.1	105.79	109.03
110.33	107.54	109.72	110.19	98.977	103.44	100.35	103.16	107.4	109.52	107.18	113.2	106.83	105.02	107.09	101.98	105.91	106.72	108.01	100.36	106.74	110.09	103.37	96.534	103.89	101.91	105.31	108.34	109.25	105.35	108.82	107.86	108.13	111.13	111.63	104.05	108.35	106.15	98.76	112.18	109.04	108.34	105.7	103.69	104.8	106.18	111.05	97.644	112.19	101.21
108.88	101.87	112.32	105.06	102.45	114.36	103.79	107.9	106.42	115.29	110.41	107.41	108.38	109.33	101.3	103.98	112.29	112.16	107.25	109.43	102.17	111.74	110.2	107.03	110.62	106.54	114.74	112.39	107.8	110.29	102.75	107.93	107.12	112.4	111.23	108.15	111.25	107.83	107.53	102.47	104.98	102.24	107.5	104.11	105.96	106.09	110.53	110.45	109.19	104.28
106.5	93.898	96.844	103.24	97.309	104.2	103.65	99.907	100.01	100.4	104.45	105.51	101.87	104.39	99.872	100.21	102.52	98.513	106.99	99.221	96.124	104.48	98.282	98.739	105.52	103.59	99.048	101.67	99.457	95.871	97.567	102.99	99.966	102.48	99.462	95.83	97.911	110.49	101.89	101.9	99.074	97.386	106.96	100.84	95.15	98.61	97.424	100.79	100.26	101.66
106.93	103.89	105.34	112.3	105.99	104.03	100.79	103.16	105.93	107.96	110.26	107.67	110.44	111.22	104.23	114.15	108.78	108.5	108.09	107.56	109.17	109.87	112.86	107.38	108.22	105.97	104.36	111.9	105.82	105.95	109.74	106.61	103.9	112.31	108.8	101.3	107.86	104.5	106.26	103.55	113.75	103.57	100.93	101.8	103.41	107.27	103.33	109.97	114.3	105.1
105.54	94.351	101.06	100.84	100.41	105.83	104.77	106	102.45	94.98	104.12	98.507	102.38	95.549	99.778	104.62	103.59	98.915	101.58	105.94	100.95	104.03	101.26	101.07	103.5	99.729	99.5	103.24	97.428	107.01	102.84	101.54	98.419	107.86	97.247	95.712	98.951	101.89	94.317	99.398	100.63	109.99	97.958	100.78	99.32	101.84	97.942	101.69	101.26	94.401
97.848	107.27	104.87	106.82	103.09	109.21	109.73	105.11	107.19	112.76	102.9	105.06	107	102.58	102.52	100.49	106.74	104.31	96.122	108.08	109.19	107.27	102.3	107.87	101.89	101.21	99.931	101.05	99.776	106.16	97.941	101.17	113.1	107.02	98.938	107.67	108.61	107.37	105.01	103.11	100.06	106.38	106.08	103.52	107.39	105.39	105.98	108.12	101.42	106.65
108.32	109.3	111.35	109.52	106.87	104.58	107.13	114.48	113.34	109.51	109.64	106.01	109.18	102.87	100.03	107.61	112.44	103.15	108.69	104.61	110.82	103.34	105.74	110.52	109.58	110.29	111.77	111	103.73	101.21	104.29	109.87	110.43	102.37	109.19	111.38	107.19	108.52	106.08	109.12	110.48	107.78	111.68	102.8	106.89	107.94	105.99	108.15	108.6	102.06
107.38	110.22	105.93	115.78	111.58	106.91	108.94	115.18	107.47	110.82	107.92	112.28	108.39	105.71	99.757	105.34	107.8	107.08	102.23	96.865	107.5	104.58	107.92	104.69	111.03	106.6	113.21	113.51	108.59	114.42	103.91	101.14	104.56	101.43	107.97	108.49	103.4	106.06	110.47	106.18	100.14	106.39	103.48	103.91	105.35	102.6	111.1	107.78	99.432	104.82
114.21	105.61	107.86	110.38	110.28	103.09	113.79	104.97	100.64	111.3	111.12	107.22	111.92	105.76	114.64	107.86	104.25	102	111.04	111.19	107.25	106.59	116.89	102.86	112.41	103.88	114.58	106.65	107.16	103.73	103.99	112.44	103.78	111.85	104.36	111.77	113.65	101.02	101.98	109.2	112.01	105.13	106.67	105.3	113.13	115.4	108.19	106.95	109.21	110.69
112.8	105.37	110.74	101.34	105.7	110.84	112.29	107.6	98.056	105.77	108.94	106.01	107.35	107.07	101.1	103.11	108.2	111.97	101.59	106.58	109.9	105	104.12	109.52	106.64	101.29	113.05	106.25	106.9	102.49	107.22	108.33	105.48	105.07	104.46	102.92	108.06	101.91	109.35	106.41	99.533	106.7	100.59	106.69	98.68	106.97	107.98	103.45	108.85	107.17
105.65	99.464	104.43	105.79	94.394	103.29	99.307	102.98	99.577	99.042	105.17	107.77	100.58	100.7	98.144	101.55	102.49	94.556	100.39	96.435	102.21	103.53	102.06	95.097	99.438	97.841	96.36	103.82	103.52	98.355	97.988	105.68	103.05	104.02	95.256	102.82	104.68	99.142	101.75	103.84	98.6	101.62	99.754	102.4	98.996	101.21	96.627	98.491	96.087	97.119
93.989	93.895	99.826	94.313	95.208	99.372	97.425	99.503	94.55	100.77	97.403	98.234	99.308	99.976	95.3	98.091	98.862	100.26	104.04	100.46	96.491	102.54	96.808	96.356	94.799	101.79	98.138	110.41	98.472	101.93	98.865	96.099	94.756	100.06	97.892	101.03	100.59	96.305	98.462	98.562	99.258	96.704	93.224	99.423	101.2	97.552	95.882	96.295	102.59	100.6
101.31	106.83	100.5	107.86	112.56	109	104.3	102.8	108.02	110.4	104.05	108.1	102.4	105.37	103.87	107.91	108.44	107.08	105.34	99.033	103.7	111.32	107.65	101.76	108.78	104.08	111.56	112.79	107.39	105.78	110.37	107.72	108.48	98.793	111.48	99.589	108.75	103.82	105.24	104.76	108.73	98.849	100.54	105.69	106.72	106.4	107.94	104.54	107.48	102.64
102.36	101.6	106	107.14	108.05	108.87	108.54	110.16	97.535	110.59	105.17	100.33	102.44	102.91	101.5	107.75	104.38	101.24	108.28	103.72	107.53	106.41	104.95	108.79	108.32	103.65	104.9	114.09	112.51	106.58	106.02	104.11	106.23	102.46	111.7	111.88	107.09	103.83	103.49	102.14	106.22	109.6	104.06	106.75	103.14	105.87	111.4	106.71	106.39	109.71
105.97	109.31	105.85	105.58	105.01	107.58	103.28	104.22	105.92	108.22	110.76	104.41	104.58	102.94	104.63	98.131	108.32	105.16	108.54	109.3	105.47	114.71	108.03	108.89	105.78	107.83	107.91	102.06	110.74	105.94	109.47	107.29	103.53	102.07	109.32	110.22	108.8	106.82	105.42	103.99	111.05	105.19	109.75	108.92	102.04	108.54	104.75	104.71	109.66	105.74
98.53	108.5	108.02	101.51	113.04	110.56	107.58	106.77	101.09	103.33	106.71	111.14	106.4	107.51	108.25	101.97	106.21	104.11	105.59	101.69	107.51	108.98	105.17	111.44	103.26	110.05	107.47	109.64	108.9	100.94	109.14	115.28	108.2	99.182	104.86	108.02	97.254	111.21	106.67	107.62	106.64	101.65	104.57	106.6	102.72	108.85	108.83	110.65	111.35	104.22
110.54	106.4	107.48	104.7	109.7	103.6	111.8	107.93	110	108.29	106.67	111.22	109.11	110.9	107.79	104.96	112.71	107.94	108.93	106.1	107.18	108.49	104.52	110.36	105.72	106.77	108.58	108.56	106.06	105.4	108.18	110.1	105.58	110.18	114.84	110.13	109.86	111.43	114.11	107.76	100.3	109.89	107.27	106	109.29	104.38	112.58	105.61	108.89	113.73
105	102.83	109.5	109.25	112.06	107.87	105.96	108.61	107.41	109.1	107.99	101.02	107.41	108.24	106.37	106.07	108.57	107.69	109.26	105.09	108.74	110.33	107.76	109.55	103.47	109.95	108.2	108.25	105.74	102.71	106.96	109.63	110.93	105.96	105.91	110.11	104.76	104.47	104.42	107.55	108.87	106.21	109.19	109.7	108.64	110.24	110.27	111.74	105.84	104.21
112.99	115.4	112	109.9	109.76	110.69	106.02	107.84	108.69	109.54	109.79	110.28	113.21	113.37	112.66	114.36	110.5	113.66	110.54	106.02	108.14	112.74	104.78	106.81	112.24	110.19	106.06	110.46	110.6	110.09	114.57	111.35	103.54	113.03	111.52	110.73	111.38	111.84	112.46	106.9	112.61	104.83	109.27	113.99	113.31	110.08	109.34	107.4	110.95	116.14
112.5	103.74	105.71	106.78	107.34	103.86	111.32	107.78	107.98	107.97	110.68	108.61	108.34	106.66	100.6	108.63	106.28	111.71	107.27	110.17	98.856	109.28	104.59	118.18	103.02	104.59	98.125	100.45	114.3	107.4	112.09	107.92	113.85	103.04	105.41	109.81	109.59	106.27	105.88	102.24	105.61	108.23	107.01	106.88	101.08	107.65	106.59	104.76	102.22	111.35
102.55	96.841	96.625	101.04	101.31	103.24	104.32	95.468	96.608	97.456	97.983	103.13	101.78	105.89	94.933	103.89	103.08	99.511	104.02	104.18	98.383	102.74	107.67	99.073	95.881	95.176	102.24	107.92	99.316	100.44	95.625	102.55	98.044	94.791	96.609	102.61	101.24	100.09	92.252	102.87	98.585	97.876	99.265	90.775	100.78	99.409	99.402	103.7	97.015	100.75
102.39	95.522	96.711	99.182	100.3	97.591	97.216	92.281	99.6	94.601	96.426	94.995	98.273	93.843	96.793	102.33	96.962	97.034	99.32	97.507	94.858	102.35	102.15	100.82	92.74	99.357	99.679	96.623	99.038	92.267	97.027	95.245	102.3	96.801	96.902	100.46	97.109	105.74	92.809	97.727	93.338	97.674	97.455	89.873	91.896	96.625	97.111	103.39	94.284	103.27
106.55	105.23	107.54	103.84	106.27	106.73	105.91	111.59	110.33	102.96	109.59	112.89	102.91	107.14	104.17	99.051	110.4	108.21	105.28	106.49	104.13	106.7	105.39	107.34	105.15	103.43	107.41	110.05	99.882	105.57	107.69	108.13	111.5	112.03	106.29	107.45	99.805	107.33	102.86	102.99	108.12	103.41	104.57	104.25	103.41	105.13	104.08	98.979	101.93	101.86
110.12	107.46	104.31	104.66	105.5	106.49	103.66	104.72	99.392	111.66	106.98	103.16	105.81	106.29	102.99	109.64	103.09	106.42	106.54	109.59	101.75	107.57	100.39	111.56	105.22	108.77	110.21	101.12	102.73	102.2	103.23	102.74	102.34	104.06	100.82	99.399	103.28	103.94	105.87	108.23	103.01	109.8	102.89	107.46	105.7	105.22	106.4	107	107.58	109.77
97.588	96.313	98.784	97.735	92.6	98.828	101.43	96.617	98.778	98.817	95.991	95.76	97.6	100.72	95.908	101.25	97.089	101.32	96.448	100.99	99.711	93.626	102.86	95.546	96.958	103.41	102.15	94.617	97.436	97.813	104.74	100.47	102.26	93.888	98.398	95.973	100.82	96.107	100.44	101.14	93.28	100.26	94.563	104.65	101.55	99.311	95.524	95.039	101.39	97.7
102.15	109.36	100.42	111.64	100.25	103.08	100.35	102.7	107.77	100.13	102.01	105.8	103.64	100.47	104.49	103.56	99.568	105.74	98.485	101.86	110.32	103.45	103.01	103.48	107.3	102.83	105.06	103.94	110.76	103.07	106.72	96.412	99.847	109.24	111.46	100.18	101.12	102.51	100.98	109.3	111.55	98.679	99.572	107.8	107.32	100.48	103.67	101.71	95.758	102.9
100.03	97.778	98.247	93.938	103.14	101.3	101.14	94.814	100.55	95.6	100.33	99.275	102.1	95.2	98.365	102.14	98.362	100.6	95.165	94.618	102.4	96.787	98.723	93.359	100.47	100.17	103.29	96.244	98.943	100.38	101.88	94.53	92.994	96.642	101.19	97.253	101.99	100.71	100.63	97.686	96.748	101.35	102.44	93.75	101	95.816	101.03	102.43	102.12	98.521
103.55	103.66	106.7	104.9	103.88	98.857	95.8	107.42	102.78	106.43	108.06	100.82	101.28	109.07	112.85	108.2	106.47	116.82	108.92	106.7	107.86	105.72	111.38	105.65	109.05	106.84	106.73	105.69	111.32	111.11	106.07	100.65	107.05	98.399	112.42	104.15	106.27	102	107.84	105.23	102.25	102.15	103.07	104.65	107.82	107.93	104.81	104.84	106.89	105.46
98.861	98.406	102.74	103.6	101.95	100.96	103.28	105.43	103.78	105.36	101.73	107.46	99.517	103.66	98.589	97.372	107.07	99.424	100.23	106.34	97.429	96.118	101.81	99.208	103.98	106.22	101.88	101.91	99.402	106.33	98.93	105.09	103.63	104.83	100.34	110.98	104.41	105.44	105.34	98.29	103.66	100.97	98.887	103.04	104.73	96.063	108.39	95.666	100.71	94.871
107.13	115.24	108.76	112.17	112.43	109.19	114.25	105.6	114.84	114.71	110.57	110.71	113.91	110.69	105.96	113.19	108.07	108.66	112.34	112.39	109.99	109.08	105.8	107.58	106.62	110.44	109.09	114.5	113.38	110.5	110.19	106.56	109.74	111.37	104.48	115.02	109.52	113.03	113.31	108.95	104.51	109.01	105.15	112.59	108.8	111.63	115.92	110.88	113.22	105.22
107.12	107.55	102.4	104.94	111.57	112.46	110.2	106.52	103.22	107.04	102.52	109.92	101.38	106.22	104.5	110.57	106.27	103.4	105.16	108.55	111.53	104.13	102.2	104.44	101.16	109.55	109.8	103.44	112.06	107.49	111.12	99.872	102.52	105.05	105.67	108.75	108.01	103.76	106.89	103.37	109.15	107.81	111.95	105.42	104.27	101.05	105.95	104.44	109.3	106.38
107.02	104.35	104.25	105.77	107.34	111.13	108.15	108.63	105.61	109.26	103.91	106.52	103.17	112.6	115.21	108.38	107.81	110.42	106.95	107.88	107.63	106.91	102.79	108.95	107.26	104.96	109.27	111.65	104.87	109.58	109.67	111.9	104.23	112.52	110.28	109.55	109	107.54	103.36	109.06	110.22	113.18	110.86	106.23	112.22	114.34	108.72	102.91	109.94	109.96
101.13	93.277	91.791	103.05	102.61	100.73	94.123	96.556	99.331	101.11	99.504	96.927	99.327	99.03	104.83	100.85	99.865	104.26	105.29	98.188	95.375	100.28	100.9	96.853	95.355	98.664	91.117	99.801	101.3	100.77	95.415	98.279	98.086	95.679	94.234	97.784	101.32	107.9	96.683	97.659	94.336	96.469	99.666	98.609	102.2	101.08	104.36	94.536	99.716	101.63
112.35	108.7	105.76	107.44	103.46	103.28	105.54	102.67	101.96	112.21	99.653	110.37	104.54	101.76	100.83	103.06	98.788	104.87	108.84	108.19	107.04	105.97	111.14	101.38	102.26	105.7	105.28	109.64	110.9	106.28	104.85	108.62	108.09	103.93	106.51	110.19	108.91	107.62	111.3	95.472	99.689	107.09	104.82	109.3	114.59	104.23	102.79	104.55	104.9	111.41
105.72	104.92	104.79	101.94	105.99	97.574	111.39	101.68	115.99	108.4	101.07	106.63	104.53	103.72	103.14	108.24	107.9	105.67	109.29	108.2	110.43	97.081	111.46	115.38	105.25	103.79	108.24	102.06	106.16	108.52	109.55	104.98	106.09	108.47	101.93	105.24	106.61	102.53	107.61	108.48	102.49	108.52	107.97	106.03	106.05	109.46	108	100.42	105.21	108.18
104.7	110.69	108.44	106.06	102.58	105.15	101.21	113.22	103.42	97.806	105.46	106.92	106.08	107.05	109.13	97.976	107.63	103.24	103.12	102.61	102.56	97.995	103.19	104.97	107.62	103.98	108.96	105.17	97.535	97.764	103.93	97.665	108.4	101.28	100.77	105.16	103.79	107.54	107.86	106.81	104.85	104.03	101.94	104.17	103.2	106.74	109.34	108.27	108.53	100.97
109.44	108.24	107.59	109.03	106.47	102.51	106.59	104.24	108.19	104.57	105.4	104.87	103.39	103.42	103.1	109.81	103.69	104.89	104.51	102.54	106.68	106.11	107.51	107.17	109.13	102.87	102.56	113.06	107.59	103.66	104.25	107.39	103.08	110.57	102.57	104.89	106.27	100.7	102.8	111.32	108.21	99.462	102.13	107.66	100.86	100.51	104.16	108.46	106.69	103.82
111.7	106.38	107.8	110.49	102.51	102.22	107.9	114.5	112.9	106.4	109.45	102.66	103.4	114.23	112.73	109.31	109.43	106.86	108.33	110.21	109.31	110.14	109.1	111.81	108.84	107.37	112.17	110.31	106.23	106.87	107.92	103.99	113.23	108.8	109.53	113.11	111.27	110.18	111.73	115.87	115.32	112.94	105.62	111.4	110.47	104.79	110.05	101.76	108.9	109.52
103.09	101.96	92.417	98.065	106.23	107.81	98.094	98.492	95.029	98.761	102.07	96.896	103.76	101.59	94.703	97.262	105.7	102.66	101.7	99.473	103.11	103.97	99.064	91.598	104.31	108.37	101.04	99.422	100.67	97.316	102.45	97.658	102.99	99.831	100.19	102.96	97.572	97.584	99.717	100.63	101.29	102.42	99.174	98.281	97.816	103.14	103.92	97.822	98.692	97.816
103.15	103.85	113.26	106.27	109.8	102.99	102.88	99.652	104.31	103.44	107.1	111.33	106.13	101.27	103.97	105.83	98.769	107.02	108.42	106.05	107.87	109.71	101.54	112.54	105.5	110.44	106.24	105.89	101.35	106.6	105.24	105.79	104.72	103.57	112.83	102.04	103.06	108.19	100.45	105.02	110.64	109.01	105.48	112.29	106.74	112.04	106.82	101.78	107.38	107.81
97.936	93.02	98.947	96.203	108.46	98.096	101.36	95.968	99.752	102.69	99.049	104.94	102.11	96.785	98.932	104.66	104.47	98.614	101.27	93.866	99.38	106.7	93.329	101.06	105.3	99.548	99.405	98.935	104.23	97.999	97.478	98.24	97.513	97.7	100.22	99.632	100.27	97.062	104.99	102.43	103.69	96.1	99.281	100.12	103.74	102.5	99.535	102.7	98.399	99.926
103.84	111.28	112.58	110.58	115.41	106.21	107.23	112.68	115.15	101.68	109.83	101.98	107.53	104.66	111.51	110.19	105.55	113.56	107.42	106.23	105.51	106.9	107.94	110.06	109.49	105.81	109.15	116.34	110.69	109.8	107.94	109.89	107.8	109.12	113.81	102.62	104.53	112.18	107.46	106.2	102.29	108.52	111.3	110.34	104.26	113.58	111.37	112.82	109.02	109.16
109.28	104.92	108.23	108.13	104.75	109.46	113.29	109.36	105.83	105.96	110.96	106.83	113.58	107.99	104.75	106.2	110.2	106.72	102.24	101.5	111.97	110.9	105.16	108.62	110.11	105.36	111.66	108.99	109.24	105.2	108.83	109.11	106.45	108.82	109.45	105.84	109.75	106.5	107.89	112.16	109.82	105.07	110.39	106.25	109.68	104.41	112.52	109.4	108.72	105.55
107.49	109.35	103.09	110.65	106.04	105.08	107.39	109.99	110.66	104.93	112.57	111.98	116.86	112.84	106.04	109.08	108.78	108.23	111.35	104.88	114.4	110.3	105.8	102.9	112.81	111.43	106.37	107.83	110.87	114.43	104.77	109.15	105.73	107.57	111.42	109.45	111.78	102.93	114.18	108.89	106.55	104.67	109.61	107.32	103.94	108.31	105.57	104.74	107.58	106.43
104.49	104.97	106.65	111.81	107.74	112.6	108.86	103.89	113.57	104.82	100.82	105.94	107.08	102.49	106.76	108.84	102.41	104.09	108.3	106.24	106.4	105.61	108.72	102.57	105.37	103.64	103.22	109.22	97.63	102.46	101.24	102.84	105.49	108.98	110.29	104.16	106.04	106.36	107.26	107.94	101.68	106.18	107.55	103.23	112.86	109.64	106.16	110.6	103.4	108.38
106.09	106.75	103.68	104.45	103.62	101.14	104.13	104.15	111.01	103.72	100.36	101.77	110.94	105.23	99.505	102.33	108.5	109.26	108.48	106.3	106.57	105.3	107.1	105.25	106.67	104.97	104.6	102.59	106.18	104.79	103.14	106.29	100.12	108.14	101.9	103.63	108.21	101.93	107.64	109.07	105.84	105.92	107.88	102.08	104.4	103.55	110.37	113.75	105.15	101.44
108.87	112.52	106	107.19	105.84	114.74	108.1	104.4	115.3	108.94	109.8	110.74	108.5	103.89	109.4	107.16	106.91	103.85	107.83	111.75	112.43	113.73	107.41	108.93	112.83	105.87	114.46	111.14	108.73	103.74	105.87	105.43	113.78	106.37	111.6	108.77	106.04	104.03	109.17	113.67	106.39	101.51	115.48	107.61	106.65	103.78	103.97	109.76	105.33	109.18
108.03	108.67	105.08	112.96	114.35	106.47	112.09	112.34	106.6	110.29	108.41	112.51	106.44	116.2	110.56	109.55	112.62	106.24	110.56	108.72	110.98	110.46	113.51	107.72	116.12	108.31	114.24	111.38	113.27	109.75	109.08	109.64	104.32	112.91	111.66	106.87	112.35	105.48	109	108.24	109.31	110.62	116.51	119.61	110.28	116.53	109.05	116.67	112.58	107.05
106.84	102.17	105.52	101.68	99.804	99.366	101.69	103.42	100.27	99.664	97.246	97.477	97.601	98.243	97.866	101.74	96.862	99.514	101.64	96.414	99.315	101.96	101.24	103.59	93.403	103.62	99.646	101.14	101.15	92.907	101.81	102.18	100.6	100.07	107.08	99.906	98.259	98.879	95.271	99.994	98.736	103.34	99.916	97.052	102.38	94.036	100.31	102.85	100.75	99.32
104.09	106.22	105.08	104.78	107.88	105.64	104.93	105.43	105.34	108.15	108.52	111.36	110.14	110.7	110.46	105.29	106.84	100.74	106.95	101.36	112.51	101.45	108.07	107.5	114.59	110.82	104.3	102.36	106.21	105.05	109.84	105.24	103.66	106.48	105.04	106.79	107.5	107.48	102.89	105.38	104.86	105.34	108.45	105.54	108.51	103.66	111.5	104.1	106.1	108.86
113.96	112.26	114.3	115.21	116.42	108.95	110.61	117.53	111.76	112.29	108.17	108.5	111.55	105.54	116.74	112.27	116.53	106.59	111.35	109.43	116.03	108.68	119.63	115.87	110.77	114.06	109.58	108.88	116.63	107.75	109.71	110.75	107.74	108.58	108.71	114.51	109.82	106.91	112.1	111.77	105.92	107.22	104.06	109.85	108.08	114.05	106.34	115.05	109.58	115.51
113.1	107.49	105.23	106.97	107.37	107.23	111.9	101.87	111.5	113.09	111.26	103.11	107.7	108.69	112.32	114.42	108.03	108.66	108.81	111.7	109.07	102.92	109.99	107.33	109.99	113.22	106.82	107.39	100.13	109.12	109.5	106.91	109.65	110.47	103.6	108.44	110.22	115.6	104.44	111.44	109.82	109.56	109.97	112.33	104.27	106.63	109.81	111.17	109.09	113.74
100.65	96.761	91.07	101.83	97.46	99.399	94.37	96.551	101.46	102.98	97.157	101.46	98.887	97.89	95.553	99.8	99.963	102.6	95.519	95.056	90.715	93.137	93.841	96.811	100.39	98.668	93.164	95.181	92.252	101.33	99	98.021	102.37	92.991	96.963	102.17	101.78	104.44	102.21	96.364	104.87	99.425	91.485	99.152	95.275	93.313	98.265	97.823	99.61	98.497
108.67	109.18	112.72	112.29	110.17	104.98	100.48	116.73	107.57	105.98	112.56	107.85	115.91	107.59	110.54	112.38	112.76	110.28	107.39	109.75	110.87	106.41	105.71	107.07	118.66	105.59	102.9	100.82	113.26	109.9	104.73	105.6	108.89	105.87	107.17	109.12	108.78	108	106.62	101.49	111.17	113.48	103.81	112.7	111.79	107.39	109.97	110.47	113.43	108.92
104.61	98.454	102.57	101.34	104.78	109.71	106.44	98.284	110.72	101.48	98.095	107.3	107.98	109.44	105.59	114.73	109.95	105.71	105.18	101.86	101.11	103.29	109.14	98.753	104.36	106.45	103.04	107.01	110.06	107.07	106.69	100.09	107.73	101.27	113.1	102.76	103.65	102.53	112.75	105.45	105.16	103.3	105.79	113.22	102.75	110.1	101.97	101.44	107.87	105.68
97.232	102.56	99.004	99.297	101.34	101.34	98.425	97.913	96.305	102.2	99.064	101.16	102.03	98.992	106.05	97.767	95.459	96.207	102.35	102.07	99.924	99.176	97.302	98.058	94.863	101.56	102.19	103.31	99.485	98.358	99.899	98.132	101.66	100.94	104.12	95.716	107.1	97.412	104.79	98.976	105.54	97.881	97.368	102.41	100.84	94.035	96.935	105.61	100.23	97.925
110.64	108.64	109.37	103.32	104.08	111.75	109.55	107.02	109.87	111.95	100.56	115.49	109.03	107.96	108.72	106.28	107.82	103.87	115.27	107.45	104.19	109.99	106.03	101.67	114.24	108.61	109.81	107.09	113.41	106.5	102.98	114.4	106.04	112.11	111.89	103.54	108.35	104.54	106.17	109.49	106.97	109.92	106.27	102.48	112.74	103.83	108.12	118.84	106.14	114.09
113.85	104.79	110.82	109.05	110.68	109.53	107.55	109.12	110.39	109.5	103.22	108.83	106.75	113.34	112.24	110.85	107.23	110.61	106.36	109.33	114.72	105.62	112.51	104.66	105.75	103.67	107.64	102.61	104.82	112.69	112.19	105.87	107.26	103.9	108.33	111.01	107.74	113.55	104.38	111.06	108.28	104.62	108.88	112.2	110.24	106.04	111.2	101.76	104.55	109.3
103.89	108.71	111.42	109.04	105.86	108.21	108.04	108.58	108.23	115.94	112.34	110.28	110.77	103.46	105.6	111.8	110.22	105.31	108.65	111.32	109.17	107.47	106.76	111.01	108.84	107.91	109.79	110.01	106.32	107.39	107.56	107.31	118.87	105.34	113.73	109.8	100.77	115.9	110.37	104.75	106.02	110.22	106.23	113.21	108.4	112.65	110.45	110.3	109.03	112.21
106.08	103.32	108.8	108.35	106.47	106.09	115.68	110.16	104.77	107.97	105.67	107.73	110.92	104.98	109.12	109.09	102.86	104.37	109.08	101.03	114.07	108.41	114.91	110.22	111.3	112.33	109.75	106.78	111.05	106.85	109.24	103.95	106.69	108.84	101.37	111.95	108.35	108.99	108.25	103.84	101.06	103.8	109.02	106.68	108.59	104.07	109	107.11	108.35	105.15
109.27	105.2	100.19	106.09	112.22	103.79	114.48	106.19	112.47	108.26	107.62	111.88	107.87	109.28	106.97	112.22	99.632	109.63	104.37	103.35	101.14	107.39	111.62	110.98	112.37	106.6	105.64	112.18	102.55	99.935	101.59	107.41	110.91	104.82	108.87	108.15	110.8	107.79	103.67	109.11	101.28	108.11	106.96	109.86	109.24	104.19	108.89	105.77	107.24	107.8
107.9	105.69	107.51	103.84	102.18	103.13	110.73	111.92	113.07	109.75	107.03	103.84	108.71	104.24	108.92	114.67	103.32	104.3	111.12	109.22	104.17	102.39	113.23	104.04	107.35	112.69	112.43	112.39	110.51	114.76	93.043	109.63	108.38	115.85	109.2	112.36	115.89	106.67	108.12	109.08	106.16	106.69	102.87	111.35	112.71	101.93	111.21	101.69	113.02	106.05
104.81	106.2	101.72	108.44	97.787	110.36	115.65	110.79	105.4	105.24	107.74	106.71	101.69	103.49	104.49	107.91	106.03	103.66	103.68	105.98	98.496	107.19	105.63	105.29	105.63	116.04	104.11	102.7	106.84	97.803	107.58	101.42	105.33	105.28	106.22	106.15	103.77	101.12	111.85	111.86	103.38	109.49	103.96	102.32	107.12	96.034	107.16	98.641	105.54	108.96
104.77	105.1	107.8	105.02	109.43	108.91	108.06	97.746	105.03	106.51	108.18	107.74	104.85	105.04	108.87	106.14	105.08	112.52	106.18	110.18	106	108.84	103.72	107.62	106.93	109.31	108.95	103.67	107.61	107.84	105.93	107.88	104.66	105.04	103.72	101.45	105.28	107.22	106.57	108.35	100.22	103.37	109.34	111.58	105.45	102.57	103.76	111.49	101.75	104.53
108.95	113.01	113.15	107.92	104.6	109.29	102.42	116.33	105.54	109.7	112.99	105.07	111.57	103.95	107.62	112.51	108.74	115.25	110.4	108.09	106.83	103.98	105.5	102.55	110.58	106.22	102.25	112.52	102.65	110.64	109.54	106.01	106.11	108.67	107.09	107.03	111.2	112.48	105.58	106.88	108.32	102.14	104.76	111.93	110.12	114.18	108.62	102.63	100.85	109.18
96.871	102.05	107.14	97.187	105.12	99.555	105.38	95.771	102.53	102.88	103.54	95.414	99.436	104.15	102.25	104.63	98.438	98.905	99.16	96.794	108.47	96.689	97.309	96.064	99.449	101.23	99.761	99.768	103.81	105.66	98.801	97.495	103.85	101.6	111.37	102.61	100.47	98.455	96.783	98.599	99.808	102.53	100.74	96.15	99.111	101.76	101.54	102.4	104.59	97.012
103.22	112.25	103.67	109.56	101.44	102.37	106.64	100.53	106.65	103.16	104.37	105.67	107.1	110.11	104.8	111.15	116.75	103.47	100.71	113.68	107.28	107.9	105.56	108.63	103.71	102.49	102.27	104.04	108.63	104.74	106.49	107.11	102.43	107.6	107.85	109.72	108.85	100.78	106.78	112.22	106.53	99.632	107.03	113.16	104.32	107.14	106.81	103.72	110.86	105.39
109.62	106.09	103.9	107.77	107.3	110.59	108.06	103.06	101.84	107.25	115.1	108.47	110.05	100.09	109.27	110.98	103.38	110.66	102.29	110.02	109.95	105.41	108.47	100.3	107.44	113.25	110.21	116.78	108.53	102.48	102.97	104.23	111.54	108.2	109.07	108.72	108.37	109.04	114.42	108.41	103.96	104.62	101.87	102.37	104.94	112.36	106.25	108.73	105.23	106.49
97.08	97.554	96.292	98.158	98.572	98.565	94.13	101.89	99.008	99.49	92.846	105.48	99.032	95.064	99.075	100.62	100.68	103.78	99.579	98.277	97.828	100.18	95.883	98.139	95.771	101.21	95.715	100.64	102.52	95.774	94.943	99.743	99.083	100.41	95.777	98.924	93.501	99.444	104	98.91	90.58	100.39	101.91	95.175	95.487	97.305	96.875	98.168	96.177	99.929
108	108.29	105.34	107.63	111.81	110.92	110.68	110.79	109.85	106.95	109.4	103.66	108.86	110.09	106.82	110.36	102.57	106.64	109.3	108.26	105.11	107.16	112.61	112.91	111.19	103.49	105.5	106.88	108.49	112.9	106.84	110.79	110.55	106.83	103.51	109.47	113.82	110.02	108.97	105.04	102.37	106.99	107.41	111.54	112.67	105.97	109.42	101.73	110.61	108.32
95.373	100.33	100.33	104.86	101.59	99.244	100.49	108.32	104.01	101.82	102.53	98.465	101.38	97.951	103.51	102.28	95.537	97.954	107.1	103.33	98.801	101.8	96.33	99.015	101.81	100.82	100.44	100.85	97.118	99.885	97.878	98.592	98.454	103.2	100.67	104.17	101.75	99.716	102.04	96.745	102.53	101.09	104.43	93.221	100.21	99.53	98.181	104.08	94.017	100.39
104.23	102.73	103.66	105.85	101.15	102.77	108.34	110.24	106.65	98.599	108.68	105.14	101.83	104.17	108.83	103.64	107.04	100.63	101.78	107.29	107.46	104.13	104.49	113.8	102.7	102.28	103.96	103.06	112.04	106.03	104.1	105.3	107.22	107.29	112.32	99.606	102.25	107.23	101.78	108.86	102.61	107.74	101.69	103.99	106.61	105.91	109.6	98.644	103.68	106.78
102.55	102.63	95.77	97.737	102.14	100.04	104.33	99.904	95.108	100.41	96.582	99.908	98.906	97.211	105.59	98.736	103.99	100.62	99.795	98.925	108.04	107.51	102.33	100.89	102.55	101.72	103.67	99.297	104.8	98.274	98.203	98.996	104.21	91.298	102.82	102.22	101.65	100.41	95.8	99.378	97.96	101.49	108	102.44	105.78	101.41	98.959	97.592	94.633	104.82
104.08	103.19	106.72	112.02	106.72	109.58	103.02	108.96	112.57	108.1	99.672	107.95	101.01	104.71	109.7	100.24	113.35	106.21	101.69	111.94	110.02	111.77	112.34	104.56	104.69	106.21	110.43	102.03	106.4	110.65	101.1	103	103.82	105.89	102.49	107.85	106.07	100.78	98.782	106.87	112.23	109.59	104.12	116.74	106.01	105.73	104.38	108.9	106.47	105.71
104.03	105.88	111.04	106.21	98.462	100.65	107.6	115.1	115.19	109.92	107.77	100.42	110.6	107.98	101.72	104.14	103.24	104.49	108.08	110.13	105.47	107.13	105.43	104.37	100.13	101.05	102.1	109.21	107.4	107.5	109.09	106.88	107.29	100.88	105.59	105.17	109.16	111.73	110.39	100.79	95.957	108.74	102.63	107.46	108.57	101.16	103.56	103.91	101.46	100.95
102.43	107.23	109.44	107.91	111.42	103.88	111.6	105.01	105.73	103.77	107.13	109	105.95	107.46	98.919	102.71	103.01	103.51	102.1	100.22	106.74	109.07	103.27	109.52	105.42	105.72	104.9	111.65	98.3	102.73	106.52	107.02	98.93	106.92	111.65	100.88	103.09	98.61	102.19	104.17	106.34	113.44	108.81	108.76	96.286	105.26	107.57	112.18	107.87	99.066
102.28	105.19	93.106	98.612	97.944	106.36	102.37	103.02	105.19	98.048	98.156	95.992	97.011	100.17	100.04	101.91	100.22	101.53	105.3	102.25	103.79	104.26	100.22	97.383	101.81	101.73	104.4	103.9	103.55	103.2	95.359	100.38	101.04	105.09	103.98	104.96	100.27	102.85	97.94	101.72	99.763	96.36	98.189	95.443	99.183	94.925	104.23	107.98	101.39	96.118
98.668	100.93	96.498	102.1	102	105.1	98.489	101.11	99.811	98.259	101.62	94.6	97.577	98.689	95.869	101.39	95.369	102.45	101.14	100.06	103.89	106.44	99.759	98.254	98.958	106.73	101.54	101.34	101.55	95.881	103.12	107.8	105.59	100.45	103.93	105.14	97.226	102.42	96.583	98.044	100.24	106.9	97.629	103.55	103.9	101.1	99.484	101.49	98.75	98.782
111.21	103.1	108.07	107.07	105.21	106.77	106.17	112.72	94.929	106.73	107.51	105.86	105.06	110.02	102.45	106.52	103.8	113.58	105.93	111.21	100.84	109.23	108.76	107.9	106.24	108.15	107.61	105.74	102.3	107.45	105.04	108.95	107.62	107.83	108.9	111.94	108.01	110.2	102.9	116.2	105.39	113.37	107.48	102.13	107.49	104.26	104.27	103.35	105.28	100.65
109.47	104.12	113.13	107.51	110.63	109.59	112.63	109.81	109.12	104.71	112.47	110.31	111.63	106.95	110.67	104.96	116.27	107.68	107.77	106.11	107.67	104.39	111.91	101.59	101.52	106.67	106.75	110.84	104.05	102.01	108.47	107.44	106.63	108	107.66	109.51	104.08	110.07	115.18	107.32	101.39	112.54	107.5	113.64	108.7	112.13	107.04	109.65	105.62	110.97
113.26	99.544	105.93	102.29	101.45	104.82	108.46	100.26	102.68	100.9	105.03	102.21	114.79	111.12	103.2	104.9	101.71	108.11	104.95	106.18	104.17	107.89	106.94	105.66	101.33	103.63	106.58	109.58	111.14	108.38	107.77	102.02	104.81	105.78	103.07	112.09	107.92	106	101.71	102.81	109.87	110.72	108.03	109.32	107.44	105.7	107.29	107.98	104.95	106.22
97.983	100.53	106.45	106.48	103.85	102.51	106.23	103.98	105.41	99.081	104.43	104.27	103.46	95.569	103.47	102.34	100.04	104.57	100.92	104.43	103.01	106.44	101.08	101.08	101.4	100.58	105.28	103.47	104.85	107.31	95.637	104.63	105.09	103.56	112.33	102.95	103.54	101.36	101.44	99.607	104.06	107.67	102.44	102.59	99.933	104.48	105.28	103.77	103.92	104.68
106.79	101.56	106.27	108.65	109.19	102.32	102.84	104.57	110.01	110.12	110.18	100.72	109.08	109.97	105.26	109.26	106.16	97.382	105.33	102.97	104.88	111.43	103.37	105.12	106.13	102.58	105.93	100.42	106.62	110.41	105.29	112.12	106.13	103.82	108.53	110.55	104.4	105.79	101.13	106.26	102.13	104.5	107.9	99.548	107.67	103.75	110.09	111.74	101.46	109.24
106.79	107.51	109.85	115.75	107.64	102.79	106.28	115.41	110.49	109.57	105.11	104.45	107.09	113.69	109.58	105.15	116.38	111.15	111.95	111.28	109.09	103.14	103.02	104.99	106.85	107.02	104.78	109.11	108.79	103.8	107.08	105.84	100.47	108.62	107.58	104.26	113.96	108.52	107.22	106.77	109.49	108.06	102.74	104.57	111.24	111.97	108.92	108.76	111.05	103.85
107.4	107.72	112.17	112.35	104.54	107.9	103.52	107.28	106.95	105.52	107.03	106.93	108.34	108.41	104.58	103.98	112.99	116.07	114	108.66	108.41	108.72	106.13	105.95	112.93	114.33	108.51	109.34	109.82	107.51	107.72	107.55	108.9	102.09	106.53	110.18	104.7	105.96	107.38	107.68	113.88	110.55	108.44	105.26	105.87	101.59	108.88	104.57	106.93	107.31
101.44	100.15	109.42	99.622	110.09	102.86	102.48	100.64	110.69	104.88	104.19	107.25	105.21	105.33	100.96	105.83	108.46	101.8	106.71	106.64	105.07	105.86	107.23	103.87	108.93	105.7	114.94	103.93	105.66	107.5	108.05	105.55	110.32	102.59	111.27	102.7	102.64	108.11	110.1	107.77	103.87	96.435	101.47	107.1	102.71	103.18	109.86	112	105.79	106.43
104.14	105.76	106.94	108.03	100.23	113.77	110.05	110.13	101.73	110.92	104.51	105.87	103.24	105.56	111.69	105.23	103.12	107.33	106.2	109.07	109.55	107.59	107.87	110.2	109.29	112.48	106.03	103.19	105.27	108.59	100.95	108.77	109.55	105.66	104.21	107.93	104.75	108.09	118.17	105.5	107.03	117.2	109.73	108.73	102.96	96.274	105.33	108.69	102.47	104.56
108.97	104.19	113.75	111.94	108.97	98.695	104.46	102.43	105.73	103.58	110.47	108.66	107.67	98.006	104.7	106.6	106.43	108.41	104.15	105.71	102.86	100.45	107.2	103.12	112.64	106.04	97.607	106.57	104.88	103.3	106.38	105.74	106.83	97.229	101.88	103.65	108.27	99.968	103.2	102.82	104.79	105.16	103.48	102.39	108.63	109.51	98.331	100.71	107.39	102.76
107.97	103.71	105.76	103.8	110.64	98.231	100.95	103.45	105.63	97.538	103.47	97.192	102.47	101.11	102.7	101.68	98.959	106.18	98.093	105.47	102.65	104.39	104.03	106.18	102.98	99.946	102.78	104.45	103.51	105.39	110.27	101.29	101.24	101.72	101.28	103.71	100.08	103.62	101.34	102.54	102.26	103.6	96.483	96.888	109.98	102.82	104.52	104.25	104.69	100.43
110.02	106.5	106.29	110.02	101.91	105.04	107.8	97.867	106.74	104.64	107.65	106.76	106.21	108.67	107.02	106.81	105.02	111	111.02	111.78	106.67	109.69	110.83	108.07	104.38	105.95	110.42	111.4	103.26	107.59	110.95	102.67	104.04	112.37	102.48	103.14	107.54	102.46	110.82	110.18	104.63	107.22	110.06	107.12	106.09	108.62	112.83	109.94	111.74	112.9
101.01	95.905	96.793	101.28	102.13	102.28	97.605	100.75	94.007	102.43	95.993	97.035	100.1	102.01	108.13	97.047	97.315	100.45	97.856	101.99	92.034	95.857	101.22	106.26	102.39	101.11	102.92	102.96	98.658	97.839	105.87	99.805	100.72	99.436	101.32	101.02	102.2	99.014	101.46	99.336	100.13	94.483	98.355	100.8	95.214	100.49	101.62	100.86	101.56	101.67
103.67	106.43	101.44	103.82	104.85	107.18	101.43	106.61	101.51	107.66	113.87	105	105.4	101.01	103.8	101.01	108.78	109.85	106.06	106.36	99.261	105.27	100.02	103.33	108.38	101.48	105.59	105.26	105.85	103.91	111.01	105.79	109.6	107.1	109.07	107.9	100.42	103.85	104.18	106.25	103.07	98.749	111.67	102.06	107.37	104.65	101.54	108.88	101.19	107.94
106.24	103.15	107.47	112.31	110.74	105.95	107.41	107.69	107.76	102.66	106.56	102.99	104.87	105.57	111.27	110.94	106.96	107.16	104.48	104.44	114.69	111.93	111.45	108.14	104.44	104.19	104.85	110.69	108.08	108.65	104.78	107.33	106.88	105.89	101.62	112.56	108.7	111.07	109.57	114.88	98.78	113.2	110.52	104.87	110.16	113.48	110.36	102.31	111.57	106.26
100.18	94.569	97.181	99.66	101.44	101.26	103.22	98.567	93.355	97.806	95.737	94.854	93.997	96.451	101.86	99.867	95.14	96.571	96.141	104.51	105.14	104.65	102.6	97.801	100.91	102.07	95.982	99.781	98.038	98.411	100.51	98.661	100.31	97.5	92.743	104.4	101.34	98.013	97.144	100.11	98.426	102.35	100.74	102.95	92.872	98.604	97.534	92.058	99.242	92.916
98.905	98.979	102.57	95.506	97.009	98.703	96.99	100.12	97.181	100.76	102.17	98.141	94.69	91.507	95.624	97.718	96.081	102.75	101.17	102.94	106.03	102.01	97.729	97.443	104.62	98.17	94.598	96.361	97.822	92.446	101.38	97.185	96.426	99.363	100.46	102.46	96.475	98.587	97.588	100.49	97.843	98.559	100.66	103.29	100.81	102	98.084	101.82	106.56	96.853
111.29	109.19	108.87	111.42	118.18	116.09	109.14	115.39	113.63	102.01	111.32	115.24	109.56	112.68	113.84	114.21	110.42	107.08	107.02	109.8	111.48	108.11	109.95	113.24	108.55	110.24	111.02	104.46	109.66	111.29	105.32	101.7	116.63	108.41	112.01	106.78	110.03	109.32	111.82	106.94	106.76	105.41	113.76	110.85	106.91	109.86	110.45	114.37	108.81	108.49
110.77	107.72	107.48	106.45	104.59	111.89	112	113.43	105.04	109.81	111.92	102.6	114.42	116.65	100.43	105.68	102.18	111.59	107.82	106.53	112.12	106.94	106.73	105.6	106.2	117.22	104.56	106.43	112.44	109.32	102.74	106.78	110.31	106.66	111.82	108.33	105.87	107.07	107.95	103.49	106.62	106.04	107.8	111.93	118.2	110.16	106.16	111.83	107.86	108.35
103.81	103.28	111.38	98.205	105.98	111.93	104.25	103.74	111.1	114.48	109.7	108.48	106.54	106.08	106.98	111.55	102.99	106.35	107.99	106.39	96.782	109.64	101.25	101.25	111.77	109.54	110.16	107.19	105.46	107.01	103.04	102.4	104.29	103.84	108.64	104.8	106.75	104.83	116.49	108.4	101.59	104.62	105.77	101.35	112.46	105.99	105.13	107.14	99.17	104.25
108.34	102.74	103.72	107.34	106.69	101.16	101.23	107.89	107.73	101.86	104.79	107.77	104.58	102.96	101.12	107.84	111.27	109.67	107.14	112.51	110.97	106.95	105.76	102.35	109.84	108.55	105.2	105.23	105.43	108.02	100.03	107.94	106.84	108.02	107.38	101.27	109.6	102.08	107.91	108	105.37	101.73	107.61	109.43	105.33	99.707	106.5	102	105.5	106.68
100.85	102.15	104.44	104.61	104.07	106.84	106.45	106.77	104.21	113.2	111.03	108.42	105.16	108.09	104.36	107.51	105.47	110.91	106.67	104.79	106.43	103.48	107.14	112.2	106.11	110.52	110.41	109.4	108.59	110.67	102.16	106.84	111.77	103.69	102.82	105.25	107.32	108.34	113.44	110.89	113.32	110.52	105.72	106.29	109.77	107.87	109.43	108.19	106.62	103.75
104.86	106.86	102.1	114.49	103.61	113.35	104.49	109.44	108.64	105.4	111.99	104.65	103.81	105.39	102.63	109.99	108.02	108.15	104.6	109.34	106.43	103.65	102.96	102.93	99.513	97.417	103.69	108.47	107.27	109.1	103.45	103.28	107.73	102.88	102.91	107.16	103.11	106.32	109.85	107.91	105.61	110.03	102.88	109.81	104.93	110.78	104.29	107.19	102.84	103.86
93.119	101.13	99.622	96.521	101.95	99.219	90.922	98.993	98.594	97.854	102.94	97.4	95.164	97.625	98.793	98.999	97.718	98.957	95.539	102.21	96.347	101.37	95.463	99.573	102.27	94.045	101.14	97.744	100.02	99.827	93.141	100.28	101.6	100.04	95.885	100.53	99.341	100.62	97.109	93.299	95.802	102.05	102.4	91.918	99.285	99.64	97.015	94.287	99.244	97.373
94.353	97.047	98.338	105.83	99.094	99.017	105.54	102.38	100.91	103.42	103.24	104.94	96.994	101.15	97.921	96.795	102.98	95.636	95.705	103.55	105.6	100.83	97.869	98.624	103.06	103.54	101.97	101.78	97.942	97.117	98.217	98.902	100.46	101.65	104.43	107.6	104.44	103.29	97.193	91.39	97.851	98.64	101.22	97.778	92.291	97.907	100.99	93.847	100.48	94.755
102.58	101.2	94.645	98.438	100.56	96.199	99.532	99.437	91.92	99.287	96.491	100.91	99.186	96.126	97.81	97.586	104.14	99.119	99.26	99.067	97.482	97.196	98.988	93.238	99.861	95.04	99.254	99.177	97.62	99.5	100.73	99.984	96.848	90.652	96.939	97.996	96.434	96.951	93.753	95.488	99.214	97.89	97.788	93.293	92.922	92.833	96.59	98.509	96.884	96.373
102.68	100.48	107.49	108.75	100.11	103.33	109.31	99.094	103.68	103.64	103.34	110.39	100.86	103.03	103.68	101.3	102.63	108.26	102.25	107.11	98.879	109.4	106.41	106.84	103.92	108.67	106.45	104.79	98.227	107.39	109.02	108.34	105.57	109.99	100.69	104.49	105.57	104.9	106.41	115.03	108.29	108.51	106.2	105.58	106.86	107.73	106.93	104.94	111.19	111.26
97.483	99.602	100.07	101.38	104.61	98.558	95.832	89.113	100.82	100.01	95.799	100.52	100.17	94.731	94.798	99.548	101.02	94.722	92.004	97.572	99.94	94.974	102.9	93.998	98.833	99.562	88.843	98.635	99.276	94.003	97.275	94.61	99.074	101.11	101.35	93.714	96.811	99.201	94.92	100.67	97.793	97.937	98.663	98.792	100.25	95.217	102.97	97.296	102.33	104.77
97.446	99.957	95.725	95.655	99.033	94.986	101.55	99.247	93.238	101.55	102.38	99.266	103.3	99.164	98.829	100.46	98.123	98.624	98.409	91.557	99.629	94.696	97.935	102.74	100.98	98.245	98.528	97.456	102.28	96.475	101.15	104.85	98.917	92.884	97.011	98.426	101.16	96.363	98.146	95.271	101.45	98.311	98.091	101.91	98.903	95.71	93.389	104.26	103.73	100.38
99.201	98.753	98.856	94.877	95.068	105.04	100.91	106.06	100.21	101.21	96.756	102.05	93.744	96.239	102.58	98.421	94.349	99.683	99.809	106.04	100.92	103.97	99.393	103.67	103.67	91.433	96.453	101.6	98.28	97.325	99.604	105.55	95.724	102.19	105.01	102.06	100.23	100.53	95.045	102.63	93.712	99.591	100.05	97.281	100.36	100.76	95.699	103.69	98.813	97.851
102.75	102.86	101.22	104.59	106.33	107.77	105.06	108.34	103.03	108.49	105.8	104.83	109.25	110.64	106.9	107.71	103.98	107.09	103.77	103.02	105.32	107.4	108.86	100.34	106.21	107.31	100.13	107.81	104.2	116.47	106.84	106.28	106.67	110.32	108.76	105.02	106.55	113.02	111.03	104.54	101.95	100.96	111.96	103.26	110.6	106.56	103.33	104.46	101.88	106.08
112.19	109.64	107.61	108.2	107.29	105.05	113.27	116.39	115.89	106.9	110.18	111.63	100.94	109.56	107.19	114.17	105.17	102.53	110.15	109.17	105.35	106.91	111.69	102.19	106.7	109.73	106.95	104.52	107.7	106.15	108.43	110.5	113.21	111.25	110.67	107	109.42	110.45	105.87	109.38	110.08	110.06	109.22	113.6	109.32	110.28	100.41	107.58	107.69	111.37
100.41	97.462	101.24	101.51	98.89	92.258	100.79	92.274	94.576	97.012	95.999	97.645	100.36	97.421	105.06	104.38	95.92	94.502	96.152	102.33	99.64	98.312	100.44	99.106	98.598	92.168	94.661	94.862	97.943	105.05	103.61	102.97	97.203	98.969	96.887	95.501	106.99	100.47	99.003	101.76	100.93	102.35	99.823	98.802	103.13	97.37	95.547	96.716	102.36	100.04
103.44	105.58	106.26	107.24	102.2	101.88	105.43	107.34	105.98	107.02	110.71	113.13	106.34	107.38	107.22	102.71	104.54	103.26	107.01	101.02	99.109	107.34	102.97	107.12	106.35	99.114	104.39	106.6	111.19	106.85	99.17	104.65	109.68	104.24	105.1	104.2	104.96	108.95	101.03	102.35	105.01	107.06	103.42	111.34	101.11	103.85	101.84	109.02	107.23	105.89
114	107.93	105.25	113.86	104.9	106.58	102.98	105.72	105.9	111.51	113.41	106.97	112.12	112.63	111.37	108.69	119.37	103.05	99.655	107.39	104.17	109.41	106.7	109.94	111.77	105.46	109.31	107.61	110.63	106.62	112.16	104.68	104.56	108.49	111.75	108.51	110.83	112.97	107.47	108.99	110.57	106.17	109.25	110.32	110.82	108.2	106.79	104.35	114.09	103.99
107.34	98.554	103.37	106.18	99.869	102.34	100.98	103.09	101.72	100.83	106.12	99.673	102.76	101.71	105.37	104.47	101.02	102.19	104.44	106.07	99.23	98.637	106.65	102.62	101.1	102.76	95.266	103.08	98.658	97.912	98.152	98.6	97.786	102.17	97.076	93.111	111.67	94.541	98.601	105.79	95.913	99.281	96.704	106.24	95.398	100.49	107.31	96.992	101.37	98.707
105.59	107.34	111.14	106.69	105.19	102.07	102.2	109.01	110.53	105.48	105.21	103.09	106.92	110.57	111.02	98.7	106.99	108.87	100.29	103.26	96.88	104.67	105.54	108.32	107	105.32	108.74	108.2	105.62	109.04	104.68	106.93	97.811	104.73	110.67	103.88	101.68	107.12	104.24	100.19	105.47	104.62	105.76	107.93	104.38	109.63	107.57	101.38	112.1	107.36
111.15	112.48	110.81	115.65	111.41	107	107.83	103.5	117.7	106.67	108.96	111.2	104.67	112.13	108.79	107.87	111.76	116.41	112.71	107.35	119.9	103.03	108.14	104.12	112.17	114.07	102.59	111.94	108.07	109.57	112.85	109.47	110.2	115.65	109.97	107.22	112.63	109.66	110.32	113.6	114.54	107.08	112.24	112.96	106.75	110.62	109.96	106.68	109.75	114.63
107.63	112.53	106.2	103.11	99.298	107.27	101.91	103.66	113.22	109.77	108.51	110.24	106.5	103.93	107.3	105.84	107.5	111.78	104.68	107.47	101.22	107.52	108.71	107.77	105.9	107.46	104.18	110.02	110.04	112.44	107.31	108.83	110.37	105.36	107.54	103.45	109.65	105.93	103.37	111.64	109.64	104.15	111.98	107.17	108.99	102.43	107.93	106.38	112.43	105.25
96.903	106.45	108.33	110.28	106.97	100.07	104.34	109.78	105.67	107.32	104	109.37	108.34	101.3	107.64	107.87	103.31	110.75	102.31	103.01	106.98	108.67	108.46	107.77	108.34	105.93	104.12	116.29	102.07	105.32	106.47	106.48	103.31	115.16	101.96	108.13	102.17	112.13	106.44	105.84	105.26	104.05	112.08	110.8	106.23	106.95	106.31	97.824	113.09	103.78
105.2	102.44	111.29	101.26	110.28	104.53	106.28	109.62	102.47	102.15	108.22	100.99	105.11	108.96	109.13	105.08	104.33	109.27	114.64	102.91	108.03	106.74	103.86	105.9	106.79	101.93	104.85	104.63	108.26	105.99	110.87	108.45	111.16	108.56	101.97	102.73	103.5	111.3	100.91	105.11	108.85	103.62	113.52	110.78	113.85	106.57	104.18	99.825	113.13	107.09
112.11	101.03	108.44	106.38	104.55	97.889	101.97	111.82	104.88	103.85	107.21	107.22	104.04	104.47	113.29	101.76	101.28	106.14	107.71	111.53	114.4	104.73	106.37	109.97	107.18	105.64	111.53	107.86	102.51	107.6	103.71	106.63	105.44	106.23	108.07	110.35	102.84	111.85	103.5	107.46	102.65	103.66	103.79	105.79	101.15	111.09	103.8	114.57	107.67	104.36
96.268	100.44	97.057	96.747	99.8	99.194	99.955	97.019	99.619	96.395	106.94	113.29	103.33	100.72	100.04	101.46	97.781	106.7	94.478	100.58	99.33	103.18	98.158	96.837	96.881	97.146	101.52	98.981	98.173	103.28	100.27	90.945	98.224	94.219	100.59	101.96	94.962	97.595	95.905	97.633	101.42	92.779	107.8	106.05	105.11	102.13	98.489	96.441	97.484	94.548
110.38	110.11	110.48	107.94	112.07	111.97	112.19	109.66	106.39	110.15	112.74	111.98	111.62	108.85	109.35	113.92	104.25	107.95	106.49	107.39	110.52	112.7	100.62	115.18	108.77	108.67	103.99	105.28	104.06	112.88	107.24	106.97	107.36	110.79	111.6	104.79	111.08	110.36	104.6	109.7	105.67	101.37	103.34	113.53	108.54	106.27	111.82	110.7	108.88	109.21
105.94	105.49	101.69	108.4	106.01	103.05	103.88	107.38	112.86	112.08	102.1	113.09	110.33	103.24	107.75	107.54	111.15	113.34	105.15	107.75	110.26	105.34	107.63	111.5	107.66	112.93	115.56	106.34	108.24	109.07	110.16	104.87	104.98	106.86	106.5	111.04	109.58	101.79	112.26	106.58	109.81	111.04	108.6	105.76	104.95	117.11	109.42	103.96	111.23	110.8
103.82	106.91	100.67	107.14	107.36	112.24	103.26	106.28	104.03	110.61	103.67	108.36	96.899	109.35	104.56	102.39	107.27	100.63	102.67	108.52	103.16	105.83	109.83	103.35	105.74	105.96	111.66	99.764	108.26	104.3	102.1	104.51	105.53	101.34	111.42	105.33	103.31	107.38	106.07	110.52	102.25	107.62	104.99	103.35	105.22	108.32	109.33	113.52	110.53	108.18
101.83	112.28	105.81	106.82	106.3	108.95	105	108.84	111.09	107.28	112.17	105.73	97.082	106.62	107.39	102.39	105.09	109.44	112.49	104.82	107.23	114.74	112.53	104.51	106.07	112.08	105.6	103.71	109.37	102.78	102.82	106.01	106.26	106.09	106.98	104.33	100.89	101.68	108.35	103.95	108.53	108.53	106.99	104.68	111.36	98.057	112.59	108.88	103.62	108.84
94.847	105.84	102.62	98.83	99.525	94.799	92.052	101.65	98.607	98.37	95.358	96.98	103.89	99.217	97.765	101.38	102.62	106.81	96.375	98.456	97.485	101.73	102.18	95.363	105.82	101.36	97.981	94.405	97.822	95.689	92.822	100.34	98.985	98.867	99.661	103.64	100.53	103.28	94.621	106.18	98.93	99.271	105.19	97.563	96.573	97.697	94.021	102.73	97.023	101.59
103.44	105.95	108.8	106.67	102.84	101.52	109.26	109.49	109.62	108.51	102.61	108.12	102.12	107.13	101.67	109.02	106.64	105.17	109.56	110.68	100.28	104.48	107.51	106.62	105.89	106.8	106.44	100.58	101.93	108.71	105.49	104.65	103.09	108.22	103.65	101.11	110.79	108.18	104.31	106.87	104.3	104.77	104.21	109.83	107.5	114.17	112.41	108.01	109.39	105.11
111.33	105.04	102.69	107.61	113.98	102.96	111.23	104.65	110.83	106.82	106.91	103.53	109.22	107.8	105.58	105.16	96.924	107.27	102.44	101.58	102.99	100.45	106.72	98.472	101.33	105.55	109.27	107.9	107.51	99.108	105.58	107.18	108.33	108.07	108.2	109.02	104.59	104.92	111.86	105.15	108.73	100.23	105.1	112.09	99.186	104.91	112.81	104.06	107.18	106.72
111.69	103.09	108.83	105.75	102.94	108.7	104.72	103.13	105.85	110.71	107.65	100.49	108.97	105.27	104.83	111.19	111.89	102.49	114.78	106.34	107.18	106.62	108.54	108.64	114.34	103.41	107.6	104.28	105.51	103.57	105.89	106.8	110.29	101.59	107.27	108.97	105.96	106.11	106.3	100.58	104.51	105.55	99.789	105.14	109.05	111.5	104.13	107.34	104.17	108.06
103.95	113.81	103.01	101.3	105.56	104.74	101.82	112.23	111.08	101.41	109.86	103.22	111.29	110.15	106.27	101.55	103.3	105.12	112.43	103.21	105.02	101.65	105.9	105.24	103.28	108.27	104.8	110.66	108.47	100.32	109.53	97.758	102.62	104.76	104.08	108.87	107.68	110.76	106.63	101.49	107.6	106.01	104.08	108.4	111.09	106.82	102.91	109.38	104.9	102.96
108.21	115.3	105.41	101.66	105.97	110.92	106.66	107.27	108.37	109.51	112.8	103.14	111.77	105.43	109.66	107.85	109.24	101.67	114.43	105.31	110.16	101.69	108.94	107.01	110.16	100.86	108.67	102.73	108.81	106.33	104.01	105.34	109.12	110.3	105.5	102.96	105.08	107.59	107.16	105.91	106.88	109.7	109.6	112.47	113.43	106.17	112.38	112.55	105.44	105.05
102.88	105.81	104.63	103.94	102.31	109.51	107.98	108.33	108.01	112.96	110.58	107.27	106.48	105.33	106.2	102.87	109.3	104.71	104.83	111.85	100.66	114.17	110.95	105.91	111.43	108.83	102.26	104.6	106.07	105.32	100.43	106.13	100.59	111.82	102.94	106.7	103.78	108.09	106.5	98.975	102.52	109.55	104.08	105.01	97.021	108.91	107.06	111.13	109.47	102.45
103.01	104.32	104.49	109.14	103.96	105.66	104.83	102.79	102.21	109.85	102.42	109.11	109.24	110.85	106.45	103.7	101.99	106.37	111.39	106.95	106.86	100.97	100.92	99.039	100.93	105.99	107.13	106.82	100.26	105.49	104.54	106.65	110.14	108.45	108.43	106.43	106.43	106.37	107.24	108.34	110.29	104.77	106.81	107.61	100.32	105.64	101.07	101.34	105.07	108.68
104.98	109.91	111.12	110.91	105.56	107.78	104.56	101.76	104.36	101.82	100.52	107.08	99.735	111.63	106.32	108.19	113.36	108.29	109.04	106.46	106.5	111.74	106.4	111.06	107.43	103.67	105.47	109.72	104.31	107.44	105.84	101.68	109.58	112.71	103.25	109.47	105.27	107.59	103.51	106.31	106.19	108.85	101.68	104.44	102.92	110.92	104.68	109.33	102.42	106.89
101.2	103.02	106	104.05	110.47	103.81	104.6	110.33	108.65	107.8	105.04	104.04	106.63	104.22	109.23	104.72	102.57	107.26	108.14	108.33	102.23	104.96	106.74	107.45	110.92	99.581	112.27	109.37	111.82	104.7	105.75	99.936	103.92	107.62	106.2	105.14	103.99	106.41	108.47	105.75	104.63	109.38	110.21	105.93	108.85	103.17	105.68	104.86	107.22	101.08
108.03	109.09	111	107.61	106.37	109.74	105.48	112.19	103.18	101.98	111.26	115.42	108.79	109.31	108.57	109.58	107.57	112.65	106.12	103.79	116	110.55	107.53	100.98	101.02	105.25	109.72	109.06	111.97	99.99	108.22	112.49	112.42	112.85	109.37	109.12	109.69	102.86	111.25	109.54	106.65	102.32	106.51	110	111.96	113.73	111.1	105.95	102.65	105.46
106.36	108.39	105.94	107.1	106.71	107.65	109.82	110.45	108.93	112.79	108.37	108.1	105.92	111.51	107.27	111.22	107.62	111.51	106.94	101.09	102.63	101.47	108.5	102.67	111.27	108.06	110.53	109.5	104.18	108.35	113.06	110.65	110.49	107.53	112.04	107.01	105.62	110.51	109.37	105.67	108.03	109.66	104.47	110.35	104.62	99.466	99.767	113.65	105.77	110.69
103.37	106.52	96.996	106.88	105.1	102.78	108.27	109.44	105.4	106.95	104.6	106.63	106.13	108.73	109.86	106.56	106.88	109.26	106.2	111.63	111.84	110.23	107.01	109.78	105.58	101.81	107.48	100.55	101.92	110.34	101.97	109.1	104.43	110.36	108.66	99.379	110.95	106.44	103.07	103.86	109.96	111.85	109.53	106.34	109.09	101.31	103.65	102.32	108.28	106.77
104.68	108.62	98.921	103.39	108.78	109.8	103.29	104.44	102.69	106.41	112.3	105.71	108.85	105.12	106.08	108.46	95.773	97.622	104.23	107.81	105.17	108.91	104.15	110.48	109.46	106.44	107.39	109.47	111.83	104.84	108.28	101.98	104.06	109.43	106.48	106.24	105.71	112.17	104.36	107.36	107.21	108.67	109.34	105.01	112.1	104.21	112.34	111.8	103.42	102.93
109.87	108.02	106.82	110.29	107.44	107.94	108.46	107.82	99.509	114.27	111.65	106.01	110.76	107.76	110.16	107.65	109.32	110.95	107.32	109.77	110.35	106.92	104.56	100.79	115.31	104.81	106.7	102.15	102.89	103.44	107.36	105.9	109.93	109.43	112.46	108.79	106.26	106.53	103.88	105.92	111.09	105.38	104.86	108.27	106.72	107.98	111.2	106.52	106.81	107.04
101.92	96.803	92.852	97.436	99.774	96.518	100.76	95.572	98.391	96.797	94.358	96.181	105.13	99.897	100.91	97.713	98.795	100.01	95.705	100.74	100.83	96.728	100.85	101.64	101.8	103.34	100.24	104.99	97.023	94.944	97.734	98.115	101.1	100.45	94.307	95.741	97.582	98.207	96.737	98.191	102.53	97.712	102.54	96.151	96.302	98.831	99.792	94.282	92.903	105.28
102.29	97.457	108.98	101.82	105.54	108.19	108.13	104.81	111.59	108.24	104.79	105.49	103.3	106.68	105.47	109.44	105.97	102.35	98.622	102.57	109.9	106.85	104.94	108.95	101.15	110.75	98.432	106.19	103.16	102.42	106.35	110.08	104.14	107.27	101.22	105.15	105.72	110.69	104.35	113.32	98.818	108.2	105	102.51	103.11	100.86	99.378	107.81	108.22	109.84
106.91	106.05	106.96	105.95	107.91	114.29	101.44	109.89	102.64	107.4	106.28	103.86	110.2	108.18	104.92	110.74	107.1	104.49	108	105.65	111.25	105.09	108.18	109.32	104.63	113.33	113.1	106.89	101.69	106.34	103.08	107.34	105.75	108	110.9	107.72	105.1	105.71	109.25	110.65	109.09	113.22	102.86	114.69	108.12	105.4	110.72	114.59	109.31	107.15
99.039	98.203	96.728	98.05	99.497	92.021	95.866	96.687	91.552	101.02	105.51	102.71	95.219	92.884	100.48	102.87	90.749	93.723	103.28	97.964	99.277	100.41	103.76	91.883	102.35	99.919	92.035	102.28	97.803	101.94	99.608	100.34	106.38	91.695	100.31	102.23	101.22	100.36	99.413	98.029	103.33	95.354	99.552	104.12	101.98	98.409	96.753	94.157	98.347	99.471
101.77	111.24	110.22	106.71	109.5	102.1	114.65	108.25	105.39	107.38	109.54	108.37	103.77	102.64	107.67	104.13	106.73	109.51	106.87	104.82	104.77	108.94	108.13	105.97	105.55	110.29	115.01	107.58	116.05	108.1	106.25	109.69	108.26	102.92	103.37	109.68	102.26	106.7	112.72	102.91	106.59	101.47	112.27	110.54	106.65	107.24	108.56	104.6	107.61	105.3
109.52	109.58	108.01	110.95	98.56	109.87	107.61	100.58	108.45	109.17	106.91	105.52	106.26	108.5	110.7	104.82	109.38	109.58	106.37	109.7	101.88	107.24	105.81	103.92	104.44	108.29	109.92	108.55	107.62	108.87	110.06	107.72	106.63	98.933	111.49	102.6	108.72	104.07	109.16	110.46	106.66	108.66	110.41	104.27	103.25	108.53	107.62	109.34	105.1	109.57
101.43	107.48	110.3	105.49	101.95	102.42	101.64	102.76	104.75	107.43	103.44	111.5	111.38	103.53	106.56	105.79	102.53	102.75	106.51	109.05	104.59	104.59	100.29	112.44	106.89	110.01	109.15	98.267	105.6	102.64	101.75	101.63	104.03	110.82	103.48	101.2	104.83	106.7	105.77	105.4	106.2	100.25	103.19	107.34	105.72	108.38	108.4	97.704	103.11	103.11
103.11	117.39	107.22	111.85	108.45	112.76	109.33	105.03	110.7	106.49	110.33	107.15	110.84	108.6	107.05	114.08	109.28	100.2	107.14	109.86	108.93	107.42	99.608	109.69	109.91	109.52	106.84	106.95	108.35	107.35	110.05	108.65	109.72	111.07	103.43	104.97	103.05	109.59	106.68	108.27	111.93	108.58	108.81	105.82	104.15	102.68	106.53	110.59	110.73	109.65
99.224	94.229	98.005	95.455	95.247	100.63	98.574	95.996	103.52	94.738	96.36	100.69	102.56	104.49	95.584	96.143	99.888	95.41	98.351	99.47	89.547	96.624	97.126	101.29	101.38	94.867	98.286	96.079	101.59	98.156	98.314	98.09	102.25	96.948	91.233	96.815	97.68	99.686	89.824	95.902	97.891	96.805	95.836	100.83	97.786	99.249	96.825	93.127	103	103.76
98.921	98.433	103.98	104.75	102.12	101.47	103.91	102.92	100.35	99.751	99.797	102.44	100.2	101.04	106.16	104.43	101.01	106.77	99.379	101.19	93.905	104.08	106.14	99.287	101.34	96.977	100.27	94.806	97.251	93.738	101.5	101.07	94.606	101.81	100.26	104.53	97.036	99.512	101.06	102.35	95.957	95.156	100.31	102.42	99.923	102.01	107.44	100.77	97.183	101.86
106.42	102.43	106.09	105	110.76	105.2	104.92	108.05	108.62	105.41	110.45	108.21	105.7	110.11	110.61	105.3	103.02	102.67	106.69	113.96	109.48	110.09	107.46	107.34	110.45	108.86	91.172	109.33	108.39	106.16	106.2	107.41	106.23	108.91	105.62	107.38	110.88	112.95	110.32	108.76	108.79	101.52	105.45	109.84	100.71	107.52	109.72	104.91	107.72	108.94
106.74	108.61	108.34	114.43	108.44	113.06	107.47	109.4	112.35	106.55	110.3	111.19	110.23	108.11	110.65	101.34	110.56	105.56	109.55	110.89	103.79	112.65	109.81	107.18	109.36	112.77	105.73	113.65	108.85	108.31	105.79	110.63	114.33	112.65	110.76	110.52	112.78	107.31	111.1	108.26	109.74	108.59	108.83	107.88	102.79	105.08	113.41	108.44	107.27	103.15
103.13	106.8	112.06	104.66	110	104.61	109.78	106.29	105.25	105.59	103.31	114.77	107.73	114.9	113	110.5	103.93	106.14	108.86	103	113.7	108.2	105.76	116.14	112.39	107.14	113.68	110.62	106.26	97.185	106.46	102.5	110.27	108.99	112.22	104.05	102.41	105.63	109.49	108.77	104.09	101.63	104.34	107.51	111.43	108.99	102.82	109.44	110.67	103.58
103.4	109.58	113.4	105.8	108.71	111.26	106.23	107.4	104.12	108.01	106.37	105.07	103.45	108.55	115.96	107.91	117.81	112.25	109.53	115.31	107.19	115.81	108.15	112.72	100.51	109.59	105.44	106.94	108.75	105.01	111.91	105.16	111.34	112	105.98	105.28	107.91	107.79	109.51	111.15	115.7	105.25	105.73	106.62	108.98	113.72	110.96	104.35	107.37	105.22
99.692	101.32	107.78	101.88	102.37	101.07	98.068	99.174	98.934	101.42	99.85	102.4	104.78	99.041	102.39	100.57	100.06	108.96	105.27	103.55	104.61	104.79	97.628	99.258	107.76	103.88	101.4	100.61	100.26	99.108	100.67	96.608	105.43	103.27	105.21	104.77	106.66	96.156	106.79	105.93	103.27	103.47	102.12	108.11	96.092	103.04	99.71	99.963	101.46	104.15
111.79	106.19	107.75	108.79	106.28	107	106.25	107.42	103.37	109.13	112.58	111.81	101.26	110.66	106.27	105.59	104.6	107.75	104.07	106.45	103.46	106.29	110	104.31	106.71	108.88	105.81	104.66	102.77	107.91	110.96	105.54	108.06	109.12	105.99	105.5	104.9	109.94	106.35	108.79	102.18	102.12	104.5	104.73	106.02	108.35	110.1	109.12	105.8	109.76
104	103.86	111.77	105.5	110.78	103.51	104.82	108.9	109.57	105.85	108.63	112.97	103.28	99.916	106	104.51	111.14	106.56	109.14	105.11	110.35	111.44	100.8	103.76	112.44	101.72	109.19	102.92	106.34	109.06	103.48	104.41	105.63	105.36	100.25	103.79	105.86	102.97	105.9	99.201	107.41	106.87	105.74	103.67	101.69	106.56	100.76	111.51	103.79	109.49
95.256	99.495	96.045	100.37	97.582	102.19	95.939	98.54	100.08	100.65	98.7	95.026	98.389	94.959	99.142	96.062	93.739	97.375	97.027	101.83	95.406	100.71	93.613	96.743	98.394	103.39	99.865	98.426	93.67	96.672	95.041	102.01	96.206	99.837	95.298	99.834	101.97	98.998	97.925	99.067	95.226	98.335	88.714	98.68	100.04	98.212	101.8	106.11	94.779	98.59
110.22	106.52	108.73	113.35	109.92	105.53	109.58	104.6	111.32	109.8	111.68	108.97	107.95	110.67	119.27	105.5	115.17	103.51	114.25	106.66	105.15	112.59	110.55	104.23	103.39	111.28	103.66	107.14	108.94	110.96	111.79	107.93	107.13	107.66	104.88	112.32	109.05	112.3	107.97	105.86	101.18	110.49	105.56	105.78	104.92	112.99	108.93	111.76	105	112.48
114.62	102.49	106.73	111.01	104.87	103.15	101.53	104.8	104.69	106.97	107.6	106.92	104.47	105.9	100.32	107.05	104.95	107.99	101.88	106.46	100	105	105.98	105.49	103.68	107.37	108.11	106.06	104.12	106	101.1	110.46	111.68	109.12	105.11	101.9	111.58	107.54	104.1	108.66	105.72	102.94	111.97	101.24	109.33	100.85	107.37	105.33	109.27	109.58
95.962	99.152	97.209	93.686	95.121	98.338	93.556	99.197	92.428	100.24	100.82	100.07	94.903	96.997	100.07	92.582	96.795	95.484	91.729	97.226	97.099	97.85	95.346	97.273	99.739	100.63	93.843	95.071	98.665	90.885	99.554	100.25	102.4	103.14	95.86	101.14	90.989	95.056	96.788	96.876	100.46	98.302	91.751	101.03	100.76	92.453	95.627	100.01	97.278	102.95
111.43	106.24	114.28	108.43	112.2	106.41	105.36	106.34	110.88	110.41	104.05	102.58	111.61	110.16	111.43	115.89	104.91	104.38	105.27	107.56	111.7	115.04	114.78	105.02	109.38	111.73	104.36	107.09	106.71	102.68	108.23	111.65	112.7	107.06	109.6	109.93	110.06	115.03	114.07	101.91	105.67	108.05	102.45	113.73	110.39	108.39	107.95	107.39	106.2	107.79
109.53	104.7	103.4	106.65	109.68	103.44	105.44	104.44	101.52	106.23	107.94	108	109.6	100.22	104.28	100.22	105.27	109.25	104.9	107.78	109.63	108.46	102.59	101.34	108.24	100.87	110.11	106.27	101.42	105.47	102.79	108.07	110.32	108.23	104.13	109.86	103.93	97.483	106.32	106.71	103.83	111.81	98.88	104.15	105.52	106.99	108.7	101.03	105.1	106.52
105.53	103.52	105.43	101.72	102.13	104.17	107.93	104.66	103.47	108.3	106.22	107.38	106.57	98.595	99.749	101.76	107.05	102.1	109.33	107.44	102.47	107.23	111.25	110.9	105.69	96.792	104.47	107.29	105.25	104.43	100.18	107.56	105.89	103.69	109.95	104.5	107.73	106.26	100.46	105.55	104.76	105.63	107.46	106.2	106.65	108.59	102.63	104.86	102.32	107.13
106.94	102.12	111.1	110.36	112.49	102.31	101.93	105.03	111.96	101.59	103.44	99.171	106.52	111.37	98.746	106.31	100.42	110.76	103.3	111.28	108.03	104.61	97.863	102.1	110.91	97.391	111.73	104.73	116.06	104.42	112.55	109.38	105.48	100.39	103.99	105.3	110.66	104.12	104.24	106.49	104.91	104.67	112.17	107.31	107.49	104.31	105.18	96.104	107.21	100.21
107.24	107.46	103.59	108.28	104.77	108.1	104.42	114	103.03	107.43	109.52	103.01	105.75	109.86	104.02	109.86	108.42	106.64	108.06	105.65	110.4	104.18	106.66	99.438	101.57	105.76	108.48	111.15	102.84	110.67	104.39	102.09	99.532	108.27	107.54	105.44	105.56	107.79	104	104.94	102.71	101.27	102.52	102.68	104.55	107.22	109.88	108.34	110.54	109.8
107.2	108.45	109.46	107.72	103.82	101.65	108.58	108.13	113.23	108.17	105.26	113.64	107.23	112.73	105.17	110.73	109.8	112.46	107.29	109.82	112.07	113.62	105.4	112.72	106.34	116.74	113.48	106.35	105.17	106.81	111.32	113.01	107.67	115.02	107.12	113.7	105.25	113.79	112.06	106.83	107.76	107.07	110.6	106.65	110.99	108.16	110.79	107.01	107.02	112.07
100.62	106.16	106.55	109.32	104.55	111.97	102.6	98.554	110.31	108.37	105.47	109.96	107.28	114.62	108.78	103.81	106.78	111.92	102.7	106.57	104.4	108.55	99.379	104.71	105.15	102.56	102.74	102.73	106.41	105.83	101.76	101.41	101.26	106.29	107.62	110.98	104.8	109.52	106.44	108.4	110.37	109.46	108.48	105.48	106.01	110.38	105.72	104.67	103.58	112.1
112.68	102.3	102.09	104.9	108.26	106.92	103.4	101.61	107.72	104.12	108.89	100.66	96.023	103.32	106.63	110.66	109.46	109.79	100.28	107.76	103.87	108.52	97.967	103.89	101.83	100.71	112.66	103.44	101.54	109.63	107.29	104.37	102.34	105.78	109.59	105.32	92.348	103.93	102.57	107.95	106.73	107.02	102	101.27	104.13	104.47	109.39	102.1	103.06	108.19
99.162	98.792	97.529	102.52	100.57	98.314	96.162	101.98	100.51	97.408	99.854	106.69	95.155	93.043	104.49	96.037	98.918	95.088	105.34	100.08	100.36	101.8	97.685	99.192	100.24	91.926	102.96	97.743	99.695	94.521	98.054	97.708	98.879	91.862	95.25	99.941	95.175	98.943	104.76	96.706	99.105	92.448	100.02	99.569	99.922	95.788	97.589	99.844	103.05	92.243
105.14	107.06	108.03	107	106.19	105.23	107.87	109.71	109.45	102.09	105.91	102.52	106.16	101.41	104.29	108	99.175	109.58	107.32	104.67	108.03	106.55	106.3	106.05	105.26	99.053	107.72	99.2	105.21	103.11	106.47	107.9	104.04	102.82	102.02	106.8	106.38	106.4	106.22	99.949	105.26	109.88	107.57	103.68	101.73	107.51	107.75	105.14	103.85	110.43
100.91	101.28	102.32	92.199	103.64	95.662	100.97	102.1	105.21	106.09	95.998	100.83	106.48	92.365	97.938	97.014	104.95	96.431	98.462	105.45	103.25	96.641	105.04	103.96	103.85	99.184	102.89	96.233	106.41	99.404	99.695	99.758	103.95	101.93	97.652	100.07	104.99	99.77	100.97	98.373	103.51	106.94	95.465	97.661	100.19	106.67	100.45	104.77	104.41	98.131
97.752	95.699	98.718	98.371	100.61	99.862	102.07	96.79	101.5	99.413	97.186	99.548	99.583	98.686	95.755	102.96	101.12	98.528	106.16	94.915	99.244	100.06	93.931	98.574	104.46	94.92	98.307	97.154	95.621	103.27	99.322	103.94	96.97	100.72	96.632	92.681	99.005	97.691	98.52	98.199	97.364	102.02	102.07	105.25	104.16	103.61	94.26	100.8	101.28	104.52
88.937	100.53	94.798	98.364	97.876	97.752	94.356	95.312	98.491	105.85	98.857	102.37	99.399	97.897	95.675	103.28	95.811	97.069	99.785	100.72	98.59	98.719	99.572	100.48	94.022	96.856	94.907	97.401	94.502	99.006	96.756	101.07	96.826	96.24	101.43	100.26	100.94	97.303	97.04	102.24	88.609	99.025	95.866	98.517	98.565	90.062	94.886	99.893	99.059	94.295
104.55	107.12	105.67	98.783	108.02	104.26	101.45	109.23	105.58	105.67	115.94	110.34	106.87	108.98	110.75	99.167	109.5	108.26	111.88	109.53	110.04	108.19	108.16	103.39	110.05	109.32	108.88	107.2	106.23	106.35	102.44	105.36	110.5	108.87	108.18	106.16	107.28	100.25	108.1	110.23	109.8	101.07	103.14	105.84	103.93	102.17	107.94	99.884	111.49	105.17
114.97	106.5	107.1	109.36	110.13	103.56	108.11	106.48	105.42	107.58	107.93	113.92	109.67	108.75	110	108.39	111.99	109.18	116.93	110.65	107.86	115.25	113.65	110.08	104.14	107.75	107.12	112.33	105.36	107.95	113.2	105.34	109.12	107.48	105.84	103.94	105.73	106.16	106.31	107.01	107.04	106.11	104.18	101.93	105.55	109.18	108.06	106.01	101.7	109.46
115.31	104.85	106.25	111.93	111.56	113.59	105.67	118.37	118.47	109.33	112.18	108.71	115.92	113.69	110.72	108.87	112.51	121.25	110.79	111.58	113.24	113.75	113.58	103.72	108.3	108.48	111.15	111.71	108.24	109.88	116.33	113.39	114.83	105.46	109.73	109.09	110.78	113.33	110.99	106.58	116.71	106.46	114.13	111.97	115.64	108.4	108.51	117.22	110.06	111.33
104.47	97.496	104.23	106.14	108.1	99.977	106.18	103.44	104	101.7	112.69	105.86	103.22	108.22	109.88	104.26	101.92	102.66	96.801	104.32	102.59	105	103.39	104.54	104.42	106.43	110.03	112.01	103.31	101.48	109.9	113.72	103.95	106.52	106.21	106.74	108.39	110.07	107.48	105.07	109.79	105.83	105.55	104.14	105.89	107.51	103.81	108.67	105.38	109.56
100.68	97.034	101.11	105.97	102.9	96.53	99.589	101.6	97.197	100.02	102.95	95.884	98.211	103.57	97.838	106.46	97.072	97.302	102.6	97.612	104.32	101.62	98.623	98.068	98.708	100.69	94.28	98.316	104.65	100.24	98.401	98.005	102.69	101.57	101.9	96.13	99.53	95.905	99.427	97.11	95.61	103.65	100.68	100.13	105.92	103.37	99.531	99.839	104.78	98.56
91.207	105.38	102.62	96.898	104.85	96.464	99.244	102.93	101.42	91.722	106.85	97.495	96.323	99.831	97.182	98.933	100.11	97.472	98.975	93.629	97.882	99.702	96.43	94.26	103.34	93.881	98.817	98.559	104.96	99.188	97.256	101.78	99.979	98.02	100.01	103.5	92.686	103.75	98.923	103.13	102.11	101.53	91.762	99.416	100.9	99.148	98.814	91.62	98.668	95.547
104.56	108.98	109.53	109.45	114.46	105.01	104.58	104.63	102.03	102.09	112.2	110.72	112.66	109.06	108.85	108.19	107.83	107.78	105.67	107.01	110.81	104.73	103.76	106.97	108.29	106.7	98.957	111.92	110.48	108.28	109.65	105.55	107.5	107.87	106.84	102.93	106.95	103.52	112.53	110.31	112.82	109.45	104.53	108.87	110.28	107.21	111.12	101.26	103.56	102.3
94.333	95.522	105.81	102.94	103.41	95.826	98.988	96.601	101.25	102.35	97.888	102.4	103.32	97.325	95.317	103.1	99.03	108.71	98.05	97.253	95.091	94.89	99.757	101.11	99.998	106.15	96.582	98.837	100.11	105.05	104.69	97.745	102.63	96.908	97.585	102.27	102.42	98.029	99.082	99.017	98.906	97.273	103.22	100.35	97.567	98.858	104.05	101.55	102.61	103.43
103.41	108.37	107.71	107.27	109.62	105.02	100.06	105.41	104.95	101.99	101.93	106.11	103.65	107.61	106.89	105.1	103.44	110.37	108.94	104.08	106.68	114.26	104.37	105.29	112.9	104.39	108.62	107.98	102.05	105.2	99.9	111.49	105.98	107.34	106.15	104.06	102.57	111.43	106.36	103.71	109.99	106.72	107.88	107.26	108.94	108.19	100.11	107.85	110.33	102.99
104.91	111.16	111.63	111.74	111.72	106.99	104.89	111.33	108.33	96.137	111.1	111.63	110.35	111.16	105.8	105.68	108	106.75	104.74	103.78	110.69	111.71	107.45	108.46	110.52	102.4	111.6	104.75	110.02	105.87	106.04	101.61	106.99	110.2	108.05	110.51	106.45	109.01	102.86	104.98	102.99	103.56	104.95	102.87	106.66	104.35	112.91	107.11	111.12	110.65
97.143	101.05	103.02	104.49	95.724	99.416	103.11	100.65	95.285	101.3	90.577	99.41	98.25	95.253	103.34	97.303	104.21	101.45	102.65	98.918	101.3	101.77	98.396	95.656	98.182	102.74	94.69	94.702	99.003	93.018	100.9	101.81	96.909	96.356	100.1	100.54	100.79	96.496	102.25	102.98	96.527	100.23	99.172	101.64	98.09	94.711	97.848	100.55	101.42	102.29
111.78	116.58	111.13	105.3	108.07	110.61	113.22	107.34	113.24	108.94	111.87	109.16	112.15	105.64	114.62	107.23	108.35	105.04	109.4	111.31	107.8	109.17	108.74	110.6	105.73	107.27	107.5	101.98	106.93	107.02	95.797	106.77	105.44	102.17	107.93	111.72	108.72	110.55	108.5	107.65	113.31	108.19	106.4	105.96	113.45	106.85	107.97	109.98	108.3	106.81
103.81	108.87	108.8	111.83	110.66	105.42	103.77	109.3	109.21	101.81	111.88	105.66	107.69	108.58	108.36	112.34	109.78	103.77	109.07	107.07	102.68	102.17	109.3	108.73	114.26	118.13	110.64	111.39	105.16	104.31	106.4	106.4	116.01	107.93	107.04	108.19	109.96	105.57	106.94	106.82	107.12	115.28	108.69	107.91	115.91	109.07	108.07	108.57	107.75	110.95
96.358	100.01	96.413	98.283	96.957	98.485	96.667	95.251	91.884	96.696	97.721	97.167	100.66	97.679	102.53	97.433	102.73	99.152	98.172	100.22	99.076	98.614	102.81	97.097	98.227	95.113	94.51	99.581	100.49	93.195	100.19	95.816	92.256	102.45	99.729	99.432	92.606	93.404	98.898	98.719	98.905	102.12	98.008	98.334	101.1	93.831	102.77	100.73	100.71	99.067
105.31	115.26	106.8	111.06	108.63	107.74	109.9	106.69	103.51	104.68	108.1	108.11	105.05	111.75	108.71	104.29	112.87	113.07	109.45	112.53	111.51	102.82	103.35	109.88	106.46	108.56	107.1	107.77	107	109.29	108.77	109.65	114.61	108.63	106.46	114.12	111.73	115.04	105.61	101.83	105.14	101.17	107.08	116.82	104.85	110.78	100.21	108.6	99.117	109.83
108.33	109.68	114.4	108.16	105.06	100.44	105.93	105.75	102.99	97.868	107.1	109.49	104.18	102.65	104.66	105.71	104.88	108.35	102.02	101.92	100.98	106.86	109.89	104.61	102.67	103.22	99.509	109.01	100.75	103.78	107.3	104.47	103.22	105.77	105.92	108.03	109.24	108.2	111.73	110.61	106.97	111.57	107.1	106.9	107.91	105.64	108.8	96.364	105.55	106.17
101.64	104.94	104.78	110.07	105.5	112.14	103.36	114.61	105.39	105.71	110.74	105.06	104.59	106.15	106.14	106.58	106.88	114.57	106.53	108.62	110.35	109.43	103.36	108.1	108.21	100.47	104.07	110.17	108.52	108.27	105.69	102.41	114.09	106.65	113.79	106.41	111.51	100.51	106.4	105.7	100.29	108.53	107.86	106.36	110.84	101.85	102.18	107.26	105.82	104.69
107.79	102.65	105.76	110.06	103.79	107.14	108.28	103.9	108.64	96.667	100.56	106.69	109.99	99.587	108.52	103.17	100.59	107.51	110.39	108.3	104.25	99.325	115.92	104.27	108.24	102	101.05	105.56	97.289	102.72	99.065	107.95	104.22	100.79	104.27	95.78	111.33	113.27	107.29	103.6	109.29	104.62	106.42	103.52	101.24	104.12	100.15	108.11	101.29	107.06
117.09	106.07	111.7	102.98	106.54	109.66	105.82	103.91	109.89	110.12	106.69	106.45	109.84	112.2	106.4	106.76	103.58	108.14	107.82	107.63	114.15	101.13	107.32	108.99	110.47	110.54	105.56	105.96	108.13	104.9	110.27	98.226	111.83	109.39	111.36	105.58	106.09	104.06	106.92	105.81	109.23	109.98	100.96	107.22	107.04	111.49	111.63	105.66	103.14	108.03
103.93	98.537	108.1	100.16	105.67	107.49	100.16	110.85	108.51	100.52	104.36	106.65	112.15	103.96	101.49	100.59	106.36	107.09	108.11	104.21	101.11	102.41	109.38	102.96	106.36	97.816	104.83	104.2	97.425	105.75	108.96	106.55	107.36	98.347	107.64	104.34	99.588	104.17	105.56	104.92	106.35	107.42	106.79	107.14	106.61	108.52	110.06	105.27	99.432	102.72
101.09	103.81	98.057	106.91	102.33	104.94	97.581	109.48	102.69	106.31	110.63	110.49	107.5	100.41	103.09	112.59	105.64	101.45	103.87	105.76	101.02	109.52	106.1	107.98	106.47	102.46	100.47	102	106.35	105.18	109.67	103.63	106.01	107.96	108.74	108.21	105.13	108.91	105.25	102.18	106.99	105.74	105.1	111.69	104.31	112.2	112.17	106.69	115.98	106.31
96.673	95.242	97.364	103.27	102.16	98.769	97.671	95.349	99.271	100.45	101.15	101.91	100.58	95.982	97.962	95.608	99.758	101.41	99.494	96.905	99.794	98.951	98.994	96.077	96.139	98.051	94.73	100.98	88.953	90.677	95.546	104.56	102	103.03	102.23	100.08	100.06	93.098	100.55	97.331	102.64	101.35	94.764	105.04	100.31	102.9	98.644	99.023	101.84	96.398
102.03	109.97	103.86	109.21	101.29	104.12	108.42	104.21	111.24	110.67	107.32	105.28	103.43	105.88	107.05	106.41	108.04	109.24	104.87	104.01	111.17	102.39	102.91	103.43	108.84	109.45	101.27	104.58	105.23	111.74	102.94	102.23	106.71	108.76	106.89	102.55	106.72	104.2	108.05	108.15	109.84	106.07	105.52	107.68	108.03	106.14	113.65	105.01	103.53	108.09
92.382	96.415	99.8	101.8	107.5	101.39	98.323	97.721	103.38	107.82	94.727	92.831	102.28	98.997	92.071	99.074	96.28	99.909	101.42	99.35	95.171	104.27	97.624	102.77	99.136	97.139	96.889	97.151	93.354	103.43	101.05	99.937	99.515	103.9	97.257	98.955	96.457	93.184	95.68	99.039	97.271	100.92	102.85	95.684	93.785	100.02	98.881	96.808	98.147	95.997
108.78	108.16	105.23	109.77	102.69	110.23	100.65	107.64	108.09	107.03	109.97	107.58	107.47	110.07	115.11	109.46	105.61	99.335	103.58	106.21	107.29	107.94	104.5	107.56	109.65	113.08	101.14	105.7	108.61	104.92	107.24	111.21	113.1	105.28	98.766	107.92	109.23	111.54	111.05	113.64	112.11	110.15	110.55	114.21	111.65	104.72	108.09	111.78	109.93	101.08
99.836	107.37	108.17	107.96	109.84	110.72	99.628	105.51	107.54	104.63	110.22	111.8	109.55	106.67	110.03	111.24	106.98	113.28	105.34	111.31	108.32	108.6	109.72	108.58	109.93	103	104.43	110.3	103.98	114.78	105.84	111.7	109.68	108.04	101.49	108.97	112.72	110.46	105.25	102.35	109.1	111.76	102.81	106.34	113.28	107.42	110.52	113.36	99.516	106.02
112.74	99.686	106.95	112.9	110.26	107.14	101.31	107.89	105.05	108.64	108.99	110.08	111.92	98.567	108.24	113.81	105.46	111.9	113.97	104.56	103.94	116.55	106.18	112.97	106.73	107.14	110.62	111.03	114.52	108.35	110.53	109.35	110.61	105.65	106.94	108.45	105.54	107.35	104.17	106.87	106.49	101.46	103.19	106.69	114.45	104.09	107.02	112.38	103.56	108.52
107.27	112.39	110.43	105.26	106.14	103.54	101.08	111.25	108.34	101.77	113.45	105.8	104.67	106.68	106.05	107.01	114.04	106.1	108.05	109.92	108.35	108.57	106.45	104.43	107.81	107.25	103.1	115.17	107.26	106.65	112.44	104.19	104.62	109.68	105.15	108.71	106.82	114.53	99.786	111.63	108.52	108.12	107.97	109.76	109.12	104.45	110.46	109.38	101.13	112.06
111.74	102.84	103.78	115.9	101.97	105.24	109.16	108.86	115.54	109.55	109.46	110.28	109.67	102.77	111.97	103.53	102.9	105.56	105.15	112.23	108.86	109.53	112.36	106.79	105.33	103.09	109	106.6	104.11	104.49	99.772	106.7	103.49	105.48	113.38	104.61	105.86	115.12	110.52	110.64	110.93	108.41	108.55	105.61	108.13	101.67	107.89	107.34	115	107.24
99.629	101.01	101.66	92.824	100.89	93.842	101.45	99.495	96.1	105.28	95.84	97.991	98.653	98.525	93.824	100.82	108.29	96.342	104.09	101.49	101	101.24	102.45	100.31	102.23	101.09	98.452	101.33	91.271	93.396	102.6	101.85	102.64	110.12	101.49	105.11	102.43	101.61	101.14	104.81	103.07	99.024	100.89	96.669	100.75	99.174	105.23	105.06	93.22	99.465
110.54	101.31	109.85	106.1	111.07	102.23	107.73	109.5	106.33	106.98	108.17	104.49	106.11	110.33	104.63	110.41	102.6	111.04	113.52	108.76	111.74	106.13	104.88	105.2	110.12	105.58	115.11	103.07	107.24	107.49	111.26	103.76	106.09	107.45	99.06	106.91	105.27	105.56	110.75	107.3	108.4	110.07	106.23	103.97	103.29	112.22	106.41	105.91	107.16	103.78
107.69	101.75	106.37	110.73	107.05	103.84	105.56	107.06	101.3	108.33	112.9	109.27	109.15	102.06	103.3	106.38	117.26	102.03	105.58	109.39	108.59	101.78	108.11	108.78	107.74	107.29	104.8	107.69	107.66	109.02	106.42	111.29	112.06	108.97	111.55	109.11	109.81	110.95	110.86	104.91	107.97	106.66	103.49	109.22	113.53	107.39	109.1	106.8	108.17	104
106.7	110.21	105.7	111.7	104.55	105.66	113.15	102.94	106.96	108.73	102.3	102.4	108.74	112.43	108	105.67	104.93	110.42	103.22	102.11	107.6	109.56	105.19	105.92	104.11	105.56	108.7	112.21	111.31	107.2	107.71	108.13	105.59	106.27	108.5	103.99	98.235	101.29	105.41	113.43	107.52	113.36	107.4	105.87	101.87	102.92	105.91	113.58	110.56	107.2
101.32	110.57	102.56	108.56	106.53	102.43	112.25	104.51	105.15	106.31	101.89	106.08	110.8	108.35	114.71	107.89	105.9	106.41	107.58	108.36	109.71	107.16	106.87	104.96	108.54	101.38	115.12	104.46	107.62	104.48	108.61	106.85	102.86	106.11	105.91	97.881	105.61	101.46	105.62	99.916	106.41	110.08	108.79	108.23	105.51	103.85	107.74	110.09	113.64	110.44
97.015	96.642	99.526	97.743	100.36	95.308	95.627	100.43	103.17	92.416	105.47	95.09	100.43	101.05	101.55	102.76	96.707	93.706	103.67	96.809	93.677	96.95	95.748	98.907	97.394	97.137	108.56	98.985	97.951	105.4	97.072	101.97	100.68	99.39	91.702	98.085	100.46	109.47	98.906	103.82	99.373	103.76	99.479	101.23	100.51	100.42	99.62	103.16	96.256	102.98
102.95	106.8	110.13	101.44	103.51	106.7	106.32	102.21	105.04	104.58	103.99	108.01	101.69	106.5	103.93	104.77	103.81	106.59	105.74	105.25	105.51	100.56	101.71	107.51	105.53	110.83	106.45	108.14	105.79	105.82	95.574	107.34	107.17	109.91	105.91	112.1	103.15	101.28	101.92	117.72	110.46	106.28	104.77	103.8	105.74	105.5	99.455	112	105.29	109.2
103.28	107.12	114.86	111.18	105.22	113.27	114.49	109.96	106.48	108.13	107.81	105.79	106.9	108.92	107.35	112.66	115.48	108.89	105.24	110.27	107.58	107.98	106.99	106.11	111.22	110.79	105.86	106.07	105.52	114.24	109.44	110.18	109.86	115.26	110.67	113.35	105.86	105.07	118.16	109.51	111.32	104.24	104.38	104.61	114.73	106.84	104.59	103.53	106.94	108.57
105.05	107.84	103.17	110.63	102.91	112.79	113.78	103.44	110.44	100.31	105.67	110.02	107.3	107.5	116.06	112.52	108.36	105.26	107.63	110.98	107.61	103.89	104.86	107.04	112.1	107.32	104.27	105.67	101.54	105.71	105.42	107.98	102.09	111.53	109.02	105.66	114.09	107.78	108.72	106.65	101.01	107.41	109.2	99.597	112.27	106.41	115.76	109.95	103.34	105.41
108.15	112.3	111.17	109.92	112.19	112.65	108.35	113.04	106.01	109.17	113.4	109.98	113.2	109.02	112.2	113.29	107.92	107.27	109.45	110.7	112.98	105.61	113.61	115.13	114.56	111.09	110.69	111.41	112.28	106.49	108.83	111.5	112.58	108.44	105.74	115.72	113.07	112.5	110.29	112.43	107.55	114.23	109.05	117.32	111.95	102.27	116.1	110.77	108.96	106.32
97.149	98.455	99.195	104.89	105.86	100.99	103.4	103.03	95.704	103.22	100.09	101.6	106.31	93.542	102.59	99.188	103.08	104.86	97.813	95.43	107.26	110.68	97.785	99.702	104.54	97.428	101.16	104.9	102.05	101.46	102.39	101.08	104.47	99.739	100.74	103.74	95.814	95.652	103.33	93.948	93.612	104.87	103.12	96.655	97.399	103.1	102.22	103.07	102.47	104.53
100.74	109.34	104.06	106.1	105.94	105.74	101.52	109.49	107.12	110.06	109.54	108.18	102.77	106.28	106.02	105.39	106.48	106.23	102.44	106.02	103.43	107.91	110.16	105.85	100.08	99.94	107.42	102.01	108.83	110.58	105.32	108.71	111.04	103.19	103.74	102.67	106.86	106.48	101.56	104.4	100.25	110.98	102.91	100.56	106.34	104.52	102.12	99.73	114.1	103.73
109.97	117.06	111.43	109.93	106.61	108.58	107.79	105.2	109.73	109.22	105.78	105.73	112.63	110.28	108.7	106.05	106.56	104.84	107.32	112.71	108	110.9	108.09	112.7	104.51	113.77	103.08	101.91	107.58	99.223	110.8	110.71	104.11	109.99	109.91	110.9	105.33	110.31	105.49	111.12	111.37	107.8	111.07	106.65	112.95	103.02	111.22	114.93	107.94	105.12
112.83	108.45	108.65	107.49	105.27	108.25	111.89	109.97	110.29	105.35	102.8	108.83	111.37	103.56	104.68	107.67	114	107.01	111.2	103.52	106.19	107.2	105.46	102.49	109.05	105.13	109.3	107.55	112.66	106.74	108.84	105.7	109.86	107.46	110.41	102.03	105.56	106.73	113.35	104.35	110.71	111.68	104.25	114.55	111.36	111.02	106.94	110.92	106.2	110.44
110.03	106.06	111.45	101.5	107.01	116.08	107.17	112.77	107.83	108.41	105.02	105.79	105.18	111.59	108.81	108.4	114.27	112.2	108.66	103.64	113.63	109.86	112.3	111.05	106.97	107.44	110.3	107.75	101.17	105.66	107.38	106.69	108.53	107.7	104.83	106.94	102.32	112.09	109.46	106.15	106.35	109.66	105.34	109.13	111.44	103.15	114.6	101.14	111.71	111.45
108.68	109.99	106.68	107.61	108.18	112.97	108.56	109.68	107.52	107.07	108.3	106.23	107.75	109.67	109.02	115.79	105.68	106.71	115.89	104.93	106.31	106.2	106.92	108.6	107.23	113.93	107.14	104.71	113.49	106.43	108.57	111.65	100.27	110.77	102.63	116.23	117.85	105.77	111.62	112.4	108.17	109.54	107.61	109.63	110.14	107.53	107.6	109.49	111.47	107.17
101.42	114.26	104.4	110.5	112.43	102.22	95.351	105.72	108.87	102.75	105.35	102.53	105.93	104.72	108.05	103.26	112.13	106.28	102.74	110.45	108.92	98.462	102.35	102.71	106.62	107.31	105.55	109.04	98.758	97.234	100.83	106.86	104.17	108.93	107.87	107.02	106.48	103.65	101.79	107.32	105.97	108.39	109.91	104.1	103.07	104.2	107.19	107.36	108.28	109.72
97.246	97.885	102.31	106.09	97.695	103.96	96.653	100.68	97.153	92.97	97.799	96.195	101.74	99.96	96.791	94.044	99.417	97.033	99.101	92.477	98.461	98.954	101.09	96.356	96.894	97.24	102.95	94.114	99.48	96.152	97.191	106.18	98.829	99.738	103.62	96.655	98.882	95.004	94.049	91.372	97.738	101.7	92.404	100.4	102.91	94.05	99.988	97.531	98.57	102.75
110.69	99.489	110.21	101.69	109.11	103.8	105.73	106.79	109.35	103.13	104.5	103.41	108.99	105.76	99.18	106.79	108.33	106.63	96.118	106.76	106.24	112.69	104.36	106.43	106.97	107.9	105.55	109.38	109.87	110.88	107.84	111.81	106.23	101.77	109.81	105.76	107.21	104.89	100.42	106.17	102.55	104.36	108.66	105.05	106.79	109.45	111.24	106.91	106.81	106.88
116.25	111.81	108.41	110.3	115.32	109.4	112.33	109.96	106.96	111.99	111.87	111.83	107.56	109.83	108.87	111.01	107.6	111.33	108.65	116.28	110.18	107.68	106.51	117.8	111.14	109.12	109.83	106.93	110.25	100.75	112.13	114.45	108.99	110.69	115.02	108.27	109.92	113.51	103.96	107.07	111.27	110.12	112.86	110.72	114.52	109.89	106.79	113.44	111.39	110.34
106.01	108.63	109.46	105.6	115.01	108.79	109.09	111.52	103.86	109.38	111.02	105.14	103.57	109.67	109.57	115.53	112.36	104.48	112.93	106.68	111.03	107.83	112.43	112.59	111.65	105.78	116.47	109.05	106.19	107.36	109.23	113.25	108.17	109.72	106.8	105.82	110.18	111.2	110.99	109.56	108.51	109.39	110.19	115.85	104.52	113.88	110.21	109.57	110.75	112.84
98.747	98.894	108.32	94.962	104.59	101.77	99.405	104.39	99.504	105.21	101.43	103.26	103.54	95.538	103.19	100.21	100.4	104.49	105.88	102.7	105.19	101.06	98.198	97.538	103.27	97.778	99.102	97.515	99.801	103.47	101.3	102.8	107.24	98.541	99.992	101.33	104.37	105.88	108.22	97.88	104	98.435	95.379	96.863	91.246	95.852	98.63	97.723	98.995	99.016
114.16	114.11	104.22	114.06	112.34	111.17	107.35	108.71	113.56	110.72	110.27	106.58	112.36	104.81	104.76	111.67	117.15	110.59	104.54	115.3	113.01	109.34	117.99	111.08	110.42	105.36	112.32	110.06	107.04	112.43	110.92	104.88	111.78	113.29	107.09	108.32	109.7	114.48	106.2	110.72	112.46	117.63	110.57	111.6	107.32	109.35	110.44	102.47	112.25	107.57
114.17	105.71	109.77	105.48	108.87	111.58	108.19	108.8	109.33	101.61	110.47	108.95	110.35	113.22	109.19	107.77	109.36	107.36	104.47	110.16	101.36	105.09	108.1	114.65	105.11	108.21	99.312	108.05	113.71	106.03	108.63	98.175	110.56	103.64	103.52	111.41	107.81	105.29	111.29	108.75	108.91	109.4	102.4	109.2	106.58	113.03	102.32	106.12	111.23	104.22
104.61	105.59	110.56	115.12	105.24	108.96	110.63	106.17	108.47	102.03	97.937	103.7	108.33	98.42	104.85	109.04	102.46	104.5	112.4	104.22	103.76	110.39	108.81	106.19	112.98	112.33	109.83	108.77	105.64	115.63	110.3	109.66	100.05	104.5	106.7	105.96	110.91	104.23	105.29	110.44	105.38	107.29	104.72	107.84	113.16	105.62	108.3	109.79	110.28	106.2
107.14	103.25	99.97	104.53	105.94	106.67	97.892	106.89	102.61	105.46	110.88	102.8	102.28	102.47	103.46	105.82	105.88	108.48	111.07	107.63	100.89	109.93	104.9	106.73	109.2	102.75	108.41	103.01	102.3	104.57	104.62	107.23	101.19	105.99	105.84	99.709	108.46	104.82	108.69	104.06	99.692	102.07	102.22	99.6	108.35	107.77	102.04	110.65	107.72	100.84
108.22	111.4	109.85	102.12	109.35	108.57	105.39	106.54	104.85	107.14	103.23	110.85	109.57	106.62	107.11	112.05	109.78	106.79	101.42	102.18	107.82	113.22	106.88	103.95	109.37	111.47	104.9	114.93	108.31	113.94	104.33	111.82	110.91	107.49	113.04	113.09	103.64	109.6	110.36	107.98	113.59	104.77	112.25	104.98	113.24	108.31	114.54	106.31	102.35	103.05
102.02	96.987	99.916	92.008	95.232	102.51	100.18	96.74	98.4	98.528	94.809	102	102.46	105.32	97.845	111.86	97.613	91.833	104.23	99.601	100.37	97.822	99.748	96.666	105.38	104.3	101.44	97.739	102.73	97.622	107.24	103.44	101.92	99.073	103.74	98.657	108.36	102.54	101.56	98.267	107.52	102.93	101.73	103.59	98.527	101.08	94.419	100.63	93.362	93.38
109.25	106.59	107.9	111.88	108.54	108.94	104.75	104.91	107.69	104.16	111.55	105.49	113.92	107.37	104.96	111.01	111.11	107.77	107.19	107.68	107.59	104.83	108.31	109.48	103.31	101.05	109.97	111.64	102.73	111.16	105.63	113.22	111.33	109.08	106.04	105.63	111.89	108.58	106.68	113.43	116.09	109.92	109.31	107.56	109.86	102.8	108.3	110.17	105.12	106.95
112.58	109.34	110.13	108.32	107.04	106.75	109.28	102.31	109.02	103.99	109.15	102.14	110.81	109.31	100.79	106.69	109.4	105.04	115.92	115.25	102.46	111.36	107.67	101.99	111.06	105.2	113.19	107.76	100.26	106.8	111.62	103.34	109.51	107.85	112.81	104.92	110.29	113.74	108.44	104.45	111.24	104.71	110.45	105.08	108.52	101	105.33	108.46	104.3	111.29
101.39	105.57	108.87	103.67	105.77	99.883	106.65	106.3	104.32	102.9	103.59	106.67	104.97	109.88	101.51	100.37	105.69	107.07	106.77	108.23	105.08	105.59	96.396	109.93	105.93	107.41	108.8	102.85	104.74	107.48	107.08	100.02	106.33	102.69	107.16	105.6	99.98	104.97	109.86	106.7	113.88	105.36	103.79	113.81	104.44	110.1	107.15	106.57	107.93	106.54
110.17	110.35	117.04	108.97	108.42	110.61	113.22	112.08	105.92	107.29	107.71	106.76	112.45	106.68	102.55	104.67	108.39	112.9	106.83	105.96	109.64	108.48	115.74	109.25	100.93	108.53	109.45	109.48	110.14	104.92	104.77	107.8	108.91	106.42	110.89	106.55	102.23	106.51	108.03	111.67	108.85	106.08	104.79	109.58	108.81	117.92	109.72	108.15	104.24	105.4
108.78	110.49	104.14	109.42	101.74	109.29	102.19	104.19	101.84	107.48	108.73	111.28	109.42	105.8	102.64	106.16	108.37	104.64	103.74	108.13	108.08	103.74	111.44	105.89	106.97	107.05	103.19	110.27	107.99	110.3	105.69	104.54	100.7	100.41	105.32	108.42	106.85	104.5	106.24	99.475	104.14	104.59	101.63	107.68	113.67	108.51	97.488	105.77	108.58	112.97
110.95	105.92	112.13	110.54	101.14	108.46	100.84	105.85	107.65	107.56	109.21	107.43	103.83	105.59	109.34	107.37	107.41	109.09	108.8	107.43	109.47	103.7	109.99	111.51	111.86	112.17	107.69	107.21	103.51	105.63	110.82	108.67	108.61	111.63	109.62	113.13	109.12	109.41	109.23	105.24	110.31	106.41	108.36	111.27	108.53	106.71	107.43	107.59	109.1	108.68
106.36	117.18	106.89	104.16	107.21	109.76	104.61	101.82	108.83	104.95	104.51	103.19	108.81	110.81	108.84	106.65	111.61	105.87	104.64	108.96	103.21	107.83	108.79	107.07	112.14	100	113.18	108.25	105.12	105.78	110.02	111.73	107.68	111.2	106.46	111.96	110.04	107.02	114.51	110.76	113.35	109.8	107.87	110.33	110.43	112.66	106.01	106.23	104.82	110.54
114.31	106.07	109.99	109.72	106.94	113.78	111.34	105.47	109.55	107.68	109.73	102.19	109.42	110.23	108.52	111.78	110.6	106.33	109.53	102.56	103.46	110.16	108.24	104.35	107.37	105.45	110.48	100.91	106.56	109.55	111.03	113.93	109.14	107.11	108.27	109.5	103.29	109.05	108.81	108.72	107.86	110.94	105.75	107.03	105.93	114.7	114.97	113.1	106.31	108.22
95.3	97.043	101.74	97.369	93.301	98.833	101.9	96.435	92.342	95.656	103.28	97.395	98.865	101.36	96.509	103.58	102.7	90.835	97.812	96.801	98.628	99.011	97.993	97.189	103.34	95.732	97.716	103.21	95.301	101.5	96.244	103.24	100.03	95.981	97.954	100.59	97.162	98.696	97.993	99.933	100.66	90.374	95.482	97.754	101.28	98.583	97.288	94.828	96.191	93.065
109.06	107.67	107.17	109.79	103.81	100.28	106.32	107.72	100.29	101.31	111	106.95	104.11	111.08	106.64	112.73	107.71	106.78	107.6	103.85	110.87	104.23	108.57	99.796	110.03	100.5	105.55	109.65	105.96	113.21	106.1	108.67	108.93	110.11	107.9	110.3	109.43	110.35	108.59	104.36	107.28	106.28	109.07	109.53	107.34	106.81	111.95	111.05	108.42	104.77
111.22	103.54	99.836	111.43	104	106.96	115.08	105.5	108.29	103.18	106.95	108.62	107.92	107.75	110.44	108.44	114.87	107.16	109.9	107.66	111.34	107.89	111.02	109.03	103.22	107.17	112.74	107.87	107.19	104.35	115.75	109.54	104.62	106.97	110.07	108.12	110.76	107.72	102.98	103.97	104.61	110.02	108.84	109.83	107.75	105.79	107.24	108.72	108.89	105.85
108.8	103.12	109.31	106.04	109.75	108.96	104.43	110.46	113.95	107.64	106.06	110.1	104.89	105.59	102.4	112.02	107.7	106.33	110.83	111.95	105.22	107.05	113.94	107.99	109.17	107.52	104.63	108.53	105.97	104.38	108.76	107.67	112.3	110.55	102.93	109.59	110.4	111.1	108.81	104.95	106.51	96.513	109.84	103.83	110.44	106.45	101.88	111.1	103.68	107.65
105.28	100.54	102.62	107.43	112.52	109.42	102.81	107.07	107.8	107.52	104.42	102.75	107.62	104.71	107.2	103.08	103.72	100.61	106.74	100.57	109.92	99.467	106.43	108.04	114.61	105.19	102.82	108.59	114.11	102.47	101.43	109.1	105.39	105.6	100.33	109.38	111.51	105.67	107.37	113.22	105.29	104.16	103.66	104.8	102.47	103.39	101.84	106.11	109.78	106.77
111.3	104.87	104.38	110.81	107.84	109.08	110.37	105.19	105.19	98.632	107.44	110.32	107.67	101.66	104.12	106.27	108.16	112.99	99.4	103.84	109.89	106.18	107.66	105.82	100.76	104.79	109.38	108.23	101.88	101.51	112.91	112.3	102.16	103.91	107.6	103.53	108.44	104.37	109.5	108.91	111.84	99.526	106.5	103.7	109.48	102.76	111.18	107.75	111.73	104.42
104.64	105.05	113.11	108.79	101.44	99.983	103.13	107.79	109.17	106.22	111.59	105.25	106.19	113.1	105.92	103.58	110.64	108.48	108.41	107.74	110.94	109.24	111.39	105	103.96	101.74	109.89	101.53	107.16	106.34	112.84	109.52	107.2	106.07	110.31	111.18	103.46	108.83	107.68	101.51	106.93	108.53	103.99	111.06	106.87	101.99	104.36	103.24	104.87	108.08
105.63	109.79	107.53	103.18	102.57	106.2	108.28	112.5	104.73	100.38	109.05	110.25	112.07	106.34	107.25	104.98	108.57	110.14	102.87	107.72	104.76	105.96	108.56	110.46	104.21	109.53	102.75	104.25	106.85	101.85	111.08	104.66	113.56	111.24	108.47	108.06	107.02	104.64	104.66	102.34	103.69	107.86	115.1	100.42	107.33	101.27	105	109.56	104.09	106.43
108.07	111.4	106.01	105.55	109.22	114.89	99.61	108.8	103.98	110.37	117.18	107.85	104.12	108.83	110.96	105.01	110.86	103.36	110.09	101.61	111.8	110.09	105.74	103.42	110.12	102.82	106.78	104.59	105.53	113.33	103.58	109.31	110.78	106.67	109.08	104.13	109.91	107.2	111.69	110.57	110.31	104.05	108.35	105.32	105.38	108.44	108.28	107.03	106.97	107.75
112.84	109.09	111.49	108.15	110.84	110.85	101.54	110.49	106.79	106.45	101.98	108.51	109.19	107.37	101.89	106.55	105.41	105.6	110.09	102.54	112.8	116.85	108	109.31	100.32	107.83	107.2	110.69	109.11	108.03	105.1	108.72	107.77	106.29	105.3	105.66	108.67	103.45	114.12	111.73	109.33	107.26	109.48	110.8	108.38	116.18	110.37	118.12	106.15	111.1
101.82	99.198	101.46	99.45	100.24	101.05	100.33	97.368	99.139	93.694	97.932	96.613	93.278	100.23	97.62	87.483	99.53	96.306	93.418	95.525	97.93	90.308	100.24	102.94	101.74	94.776	92.277	95.063	94.648	98.285	96.537	101.42	102.29	95.542	99.767	96.88	105.51	99.809	95.401	97.747	99.199	95.111	90.248	100.06	93.264	94.345	106.9	96.287	95.823	90.316
99.783	106.41	103.29	104	111.07	107.58	116.1	107.65	102.77	113.81	108.85	106.83	112.31	107.96	103.67	105.52	112.19	106.25	104.69	106.89	104.8	107.23	110.45	109.96	103.75	105.01	108.62	111.68	114.82	110.28	104.23	106.48	109.11	110.3	106.69	113.4	106.66	109.2	109.46	108.97	107.06	106.32	106.84	117.56	115.95	114.29	109.73	109.34	105.09	106.43
108.71	106.35	106.86	106.49	101.38	102.68	102.26	107.91	104.78	105.15	109.99	106.5	109.18	108.05	110.93	107.07	105.26	111.42	105.19	101.33	107.33	112.74	104.58	106.1	106.31	102.44	105.39	108.01	103.73	108.14	110.39	108.75	106.58	103.52	101.06	107.08	108.68	113.29	111.15	102.45	102.76	108.81	105.17	109.3	104.02	104.41	105.18	108.19	110.8	106.34
106.27	114.52	109.42	113.85	109.98	107.72	110.16	106.67	106.52	109.1	110.97	105.38	103.77	111.55	108.57	118.27	108.32	110.01	107.77	107.83	112.78	106.04	115.89	115.88	104.42	108.3	103.56	104.94	104.78	112.25	108.44	109.39	111.8	106.4	108.08	107.81	106.68	105.27	102.63	106.84	104.8	110.85	112.83	109.97	106.17	110.8	102.79	112.45	110.55	112.47
105.52	99.334	109.58	106.96	104.51	97.511	101.71	104.02	100.04	105.95	110.46	113.62	102.19	103.34	109.6	108.87	109.63	107.78	103.23	107.66	104.31	109.1	110.69	103.21	106.19	107.51	109.24	105.38	109.99	102.74	110.84	110.56	104.2	109.72	103.6	110.25	105.16	108.17	102.93	107.61	104.61	105.74	103.07	107.9	104.45	106.31	111.11	102.56	102.11	104.48
112.13	105.81	109.93	109.35	107.8	102.54	100.07	108.26	109.45	112.68	108.1	110.68	114.41	109.6	103.36	109.69	109.23	106.16	110.52	103.38	107.83	107.32	105.84	108.75	107.45	111.92	106.92	107.13	105.03	109.93	111.3	107.7	107.31	105.97	110.33	108.98	106.86	106.89	105.33	110.56	99.728	110.25	110.92	114.04	109.29	111.87	110.18	105.9	110.43	112.29
112.12	108.32	103.54	110.85	100.58	102.69	108.8	105.36	103.09	99.827	103.04	109.37	101.45	109.45	100.58	112.22	102.29	97.199	111.96	106.41	107.69	99.568	95.965	101.23	101.11	110.32	107.57	108.64	112.5	102.92	106.41	105.39	106.52	104.66	106.71	104.14	106.33	102.98	107.32	104.47	101.79	107.48	107.54	114.76	104.45	104.01	108.22	101.45	106.31	105.97
106.83	109.83	112.17	108.21	106	109.99	114.88	98.519	108.35	109.75	104.38	108.01	113.39	110.99	105.11	108.55	115.6	114.49	105.34	101.92	107.91	110.02	112.04	107.31	111.27	108.48	111.16	111.33	105.28	107.84	109.8	109.57	109.72	108.97	107.73	110.72	103.02	104.78	107	104.29	109.76	113.56	103.18	109.23	108.57	109.26	108.25	101.72	112.38	108.59
101.89	113.57	104.97	107.48	103.57	103.99	101.52	104.54	108.02	103.84	105.62	104.38	106.08	103.65	104.8	102.85	105.38	105.13	104.15	103.64	106.39	102.59	103.82	108.7	105.98	108.76	109.17	103.88	105.81	113.94	106.34	105.52	111.82	103.71	108.35	109.48	106.83	105.87	100.96	105.01	110.23	106.41	104.26	103.44	104.03	107.14	102.87	105.6	103.94	97.933
106.73	106.91	108.58	108.32	106.91	105.02	103.58	105.52	104.54	104.39	107.47	107.65	109.78	108.14	112.9	107.69	110.17	109.84	107.72	109.6	112.4	114.24	106.06	106.17	100.94	106.48	110.94	107.05	107.27	115.02	105.37	113.95	107.9	115.07	112.94	110.03	108.75	108.84	109.77	109.38	104.22	111.84	104.1	108.28	111	109.3	118.99	105.88	113.57	108.62
98.261	91.723	99.707	100.66	102.65	96.959	91.97	94.473	95.845	100.27	98.978	95.832	106.71	93.481	98.256	97.043	96.964	101.13	102.37	102.3	102.04	96.12	103.83	95.108	93.801	107.81	100.74	97.993	103.33	97.771	102.39	95.473	104.77	98.294	99.278	94.587	97.823	95.2	92.499	97.152	102.12	95.954	100.38	94.384	97.019	103.78	99.917	92.1	98.799	100.88
106.06	108.33	107.4	103.2	101.76	103.8	105.56	105.47	109.12	108.01	103.47	103.43	104.01	110.62	103.02	100.25	109.42	110.91	101.29	111.63	111.76	100.48	108.92	103.84	100.89	108.91	107.88	106.17	98.385	107.94	106.83	101.08	105.4	107.07	109.43	99.877	109.2	109.63	104.72	109.72	101.27	107.06	105.04	109.39	107.04	105.41	110.04	108.57	103.56	100.89
111.34	104.99	102.12	105.54	109.23	108.7	107.76	105.77	110.54	104.01	106.66	105.53	110.95	114.79	104.7	107.39	105.73	104.72	106.89	103.76	112.34	113.4	115.77	106.34	107.31	107.02	104.4	115	109.93	106.09	110.89	107.13	107.17	105.69	111.37	106.16	110.74	108.86	109.01	112.48	98.957	108.67	111.74	108.53	108.85	110.35	110.12	107.74	110.59	110.07
105.79	109.53	103.76	101.79	108.87	108.07	105.46	108.7	103.95	102.36	103.21	112.43	104.46	110.35	103.78	103.85	102.59	108.97	106.85	109.54	100.06	114.77	104.5	104.2	103.39	98.991	107.17	105.03	97.486	112.85	107.33	101.98	110.35	109.38	108.4	102.26	108.59	105.76	107.67	106.1	104.27	103.39	103.07	102.35	101.4	108.36	105.61	107.05	98.79	101.92
101.44	98.069	98.105	106.27	106.29	97.048	104.81	96.008	97.912	96.097	103.27	104.99	103	97.238	100.55	102.22	97.371	96.434	103.45	99.67	99.931	97.878	106.85	104.04	102.26	107.23	101.3	98.408	99.578	98.721	105.55	99.784	96.362	99.206	98.401	105.43	99.452	103.92	98.877	101.77	102.38	97.682	97.394	96.787	102.22	97.038	97.152	103.08	99.098	99.431
114.58	115.1	107.76	111.86	105.11	109.97	118.33	108.89	114.87	109.13	113.5	110.07	116.29	112.45	113.38	110.94	114.25	109.29	112.08	105.5	109.15	111.19	116.3	112.19	113.46	117.27	111.31	110.28	110.79	116.43	109.62	108.2	106.98	108.67	104.42	102.47	112.43	110.68	114.33	111.9	108.89	111.19	109.56	111.84	110.4	111.68	112.64	111.39	105.27	112.17
106.94	109.75	103.6	104.39	105.81	104.82	107.3	103.91	108.47	105.58	107.96	104.99	111.18	108.59	105.51	99.376	103.22	108.3	108.85	103.04	107.84	111.03	106.1	105.52	104.89	107.02	106.9	105.2	108.43	109.29	106.2	108.89	103.39	98.656	101.5	107.82	104.96	111.24	108.93	104.48	102.06	106.75	106.67	112.62	100.01	109.48	106.67	102.8	112.42	105.83
105.75	112.67	109.22	101.4	115.02	106.88	104.12	105.77	107.83	107.66	111.84	105.92	112.39	112.33	105.87	115.46	112.15	104.5	105.83	113.51	114.08	106.61	107.57	110.52	107.5	109.98	112.76	103.98	106.55	104.78	106.18	107.49	109.87	111.79	108.81	105.86	111.99	106.56	104.81	106.35	106.37	108.95	109.43	113.82	109.25	110.24	111.93	107.07	103.03	112.9
107.53	109.13	99.6	115.81	106.76	107.41	112.5	109.82	115.29	111.9	101.72	109.16	107.38	100.69	109.74	100.82	107.53	107.23	106.61	111.92	112.32	105.24	110.57	113.24	108.18	111.46	113.21	104.49	109.88	107.81	111.54	108.27	106.97	106.86	111.04	107.37	112.93	111.78	110.94	108.92	107.3	112.23	106.32	112.85	108.24	109.97	100.69	107.15	115.42	109.68
99.333	95.465	98.997	99.716	99.93	99.442	95.683	99.958	99.337	92.713	97.706	93.705	99.996	98.321	95.618	99.492	102.32	96.509	98.501	105.27	101.97	99.591	92.116	97.727	94.841	96.058	102.21	95.293	98.779	102.08	99.895	100.97	97.95	106.08	100.95	95.881	98.208	92.98	98.265	96.147	102.14	97.39	96.543	101.12	92.932	87.733	97.872	95.581	105.54	98.728
102.07	107.77	107.09	106.49	107.32	104.27	102.16	110.12	101.8	106.32	104.24	102.77	107.63	104.38	101.12	102.81	106.33	108.82	105.86	106.5	110.06	106.03	110.7	109.63	107.48	102.73	104.49	101.06	106.37	105.74	103.69	108.66	108.45	101.13	110.97	101.3	108.16	106.76	107.02	110.14	107.67	105.27	110.09	106.65	104.01	101.06	107.97	104.96	112.79	104.33
105.33	99.114	102.7	98.35	95.541	99.261	99.991	95.269	101.59	96.48	97.549	100.51	102.38	97.925	104.77	104.59	99.666	105.02	103.66	101.63	104.44	100.39	98.077	93.747	100.24	102.57	94.769	99.628	107.23	104.82	96.469	103.61	99.437	98.07	104.95	90.867	102.67	99.516	105.81	94.687	95.991	97.69	100.12	105.61	100.66	104.2	100.07	104.12	97.332	101.8
105.73	106.22	114.76	109.06	115.99	106.89	112.16	102.45	108.3	107.36	107.46	107.91	112.55	106.85	102.64	107.25	110.23	102.34	107.33	116.29	107.08	107.48	105.43	105.63	106.64	114.93	106.9	98.977	113.29	109.98	109.49	110.08	108.12	101.25	106.01	111.45	106.42	105.59	107.01	107.64	111.75	108.41	107.44	111.65	103.33	109.8	108.95	110.84	100.15	108.83
108.84	111.57	103.78	105.77	104.72	104.31	100.97	105.18	105.83	115.08	107.3	105.05	108.3	99.757	107.6	104.81	113.9	105.45	105.57	101.36	109.85	106.58	108.06	106.04	101.01	107.98	107.34	108.44	110.7	111.51	104.53	112.44	108.46	109.13	106.68	117.08	109.96	106.25	105.19	105.65	109.93	108.08	111.76	107.48	112.55	109.52	105.86	107.97	104.9	112.8
107.93	109.06	104.93	105.27	102.55	103.58	104.17	112.36	112.35	105.22	108.58	104.77	104.84	110.05	111.12	106.46	103.88	106.94	105.13	101.93	104.22	102	106.44	111.71	105.46	105.61	108.04	102.13	108.16	101.12	104.17	102.58	107.22	106.07	106.04	107.05	99.818	109.54	111.26	101.35	110.04	101.33	110.55	104.7	96.735	110.78	100.94	106.07	103.29	108.62
102.6	107.23	107.6	106.13	106.1	104.31	109.85	109.13	99.954	108.02	106.4	100.12	105.6	111.86	106.37	95.311	101.34	99.049	105.87	108.65	113.32	105.22	108.21	101.8	106.35	98.256	102.24	102.5	109.48	105.03	110.18	107.04	104.98	106.56	101.49	109.51	103.5	110.03	106.36	103.77	106.87	105.17	105.77	109.14	108.25	105.88	107.6	106.41	111.15	107.9
101.7	99.402	101.12	101.67	104.56	96.248	101.31	94.671	102.64	100.66	100.41	109.33	92.663	98.575	98.028	99.708	99.669	94.435	105.65	102.72	93.192	102.38	106.34	103.28	102.45	106.97	99.899	99.862	104.24	94.471	97.554	94.053	103.41	103.5	98.743	94.633	96.113	103.48	101.97	98.132	104.73	102.31	100.64	108.15	94.231	100.43	97.79	101.4	98.32	109.26
114.06	106.48	110.6	111.12	100.95	106.9	112.51	104.34	111.27	112.34	104.22	111.42	111.51	111.07	120.82	113.71	115.31	114.58	106.5	116.25	109.08	109.08	109.25	114.99	116.48	110.69	110.7	107.24	116	107.46	115.38	113.02	114.51	107.68	105.48	111.29	114.43	114.69	111.15	104.76	113.26	109.29	111.49	109.38	108.47	111.92	112.02	115.84	107.44	117.71
112.93	109.95	112.73	100.9	105.4	109.5	111.11	106.93	106.74	110.54	112.42	109.93	104.25	107.47	106.55	108.71	111.18	109.84	107.06	105.64	104.33	114.31	108.85	104.26	106.07	112.29	100.81	102.11	110.2	105.82	106.22	102.98	106.62	105.22	103.65	106.89	106.11	107.08	108.08	107.69	109.1	114.28	105.04	110.9	100.54	108.79	108.32	113.38	110.34	107.78
99.457	96.658	103.8	105.64	107.91	106.9	105.8	106.78	103.32	109.8	105.51	101.78	107.53	101.07	103.56	106.34	104.09	108.14	102.97	106.88	101.88	99.944	104.78	111.29	107.65	105.06	109.13	111.64	104.83	103.29	110.61	101.84	104.48	102.75	107.69	106.61	107.77	102.71	105.54	105.69	111.56	103.23	108.92	104.05	102.4	108.11	100.62	112.13	97.442	108.62
114.81	109.58	101.28	105.9	103.79	106.54	103.48	114.79	109.51	108.42	106.76	103.41	112.72	105.75	107.59	107.94	111.11	113.05	105.26	108.45	94.362	106	106.51	110.7	104.36	103.64	103.58	105.06	107.28	108.4	107.49	107.52	107.52	106.04	99.91	103.9	107.58	110.98	112.07	105.61	103.97	107.02	107.95	100.8	102.25	101	102.89	102.66	106.72	111.65
109.5	110.78	106.05	104.83	104.61	109.1	101.62	105.55	103.73	106.55	106.08	109.96	107.17	105.01	107.98	112.06	108.32	108.43	109.92	105	105.71	100.83	107.53	107.24	106.36	111.2	102.4	112.04	104.46	105.22	109.06	108.97	112.34	108.83	101.55	109.75	99.754	107.54	105.35	103.93	103.21	110.24	105.99	112.27	111.1	109.85	101.72	103.86	113.57	107.96
104.04	105.93	107.18	111.27	108.81	103.56	106.88	112.4	105.69	107.98	107.75	106.3	110.07	101.66	105.86	115.08	108.33	106.5	102.05	104.73	104.2	104.22	105.76	103.29	109.85	107.02	103.39	105.04	103.43	114.92	103.94	109.49	110.26	109.27	107.23	107.81	110.87	110.84	106.2	102.72	107.23	105.93	111.38	102.24	102.12	109.73	111.54	108.92	101.56	108.04
99.068	100.05	103.9	99.351	107.71	98.025	102.59	100.75	95.756	96.862	97.025	98.639	98.296	98.348	102.55	99.615	101.15	97.984	92.558	93.361	99.801	101.16	100.42	102.45	98.197	92.668	93.378	97.632	105.35	100.98	92.87	103.1	94.571	100.19	94.166	101.28	89.163	100.21	93.696	103.28	89.999	100.89	101.49	95.403	100.89	102.6	102.07	100.9	101.97	97.117
107.33	111.53	104.89	106.44	111.6	109.5	105.64	108.79	100.66	106.9	107.72	109.03	115.87	113.61	113.22	109.93	107.76	99.621	115.21	106.85	110.87	113.62	113.61	110.76	103.59	113.57	101.64	111.42	109.07	110.09	109.99	107.86	109.75	103.7	107.92	102.35	111.79	111.83	108.63	108.53	107.4	109.18	107.76	110.85	110.31	107.39	110.49	106.89	105.93	108.97
111.99	110.12	115.53	112.57	113.27	109.42	114.35	108.65	116.8	112.06	113.46	108.25	114.98	110.26	107.97	108.81	112.89	110.91	107.98	115.49	108.5	110.71	114.41	111.4	111.4	117.06	111.9	109	106.23	107.92	108.99	114.6	111.16	112.01	103.52	112.14	104.36	113.83	109.82	112.03	104.09	105.69	112.67	110.12	110.32	108.16	112.77	110.55	115.94	111.7
112.19	114.04	111.17	105.33	113.68	111.38	109.91	105.41	108.01	106.75	103.48	100.23	107.5	112.94	108.12	113.11	100.99	109.12	108.24	110.5	112.05	109.56	112.17	107.78	107.41	106.18	108.04	108.22	108.01	107.58	113.45	109.97	111.74	106.68	106.68	105.86	114.24	109.52	107.44	105.91	110.91	105.64	107.22	115.01	111.09	111.36	111.98	110.33	109.27	105.79
104.6	98.786	97.626	98.913	95.972	98.472	97.792	106.53	100.83	98.175	101.88	101.85	96.619	102.72	102.66	102.61	102.72	99.453	100.95	99.915	99.819	93.201	101.43	98.004	101.49	99.744	97.696	92.281	102.87	104.8	104	104.99	96.209	102.67	102.21	99.165	98.419	103.47	98.392	101.94	97.293	101.23	105.29	103.26	104.01	95.586	95.855	95.662	97.769	102.01
113.94	110.83	110.57	113.76	114.41	111.07	117.39	111.37	116.12	101.35	107.98	112.31	108.99	105.98	112.1	115.25	108.4	100.94	114.24	110.46	111.78	113.33	116.29	109.49	119.39	111.36	110.13	112.57	108.9	113.05	112.23	108.14	106.65	108.81	116.03	109.61	110.04	106.91	108.04	110.12	104.17	116.39	109.87	109.32	108.15	104.73	108.81	115.35	112.21	108.85
108.4	108.92	102.91	106.05	108.92	109.08	108.29	113.47	109.38	107.93	111.27	116.99	103.63	109.54	108.72	106.97	110.46	110.71	103.41	110.15	105.03	105.77	111.8	107.51	111.42	113.94	103.42	103.19	108.59	106.55	109.3	109.04	106.22	110.28	105.09	111.41	106.21	104.11	104.84	106.74	108.11	109.46	100.94	109.01	104.42	113.47	108.95	108.78	108.56	107.82
107.45	107.49	111.46	113.66	119.29	110.35	120.4	111.32	113.19	109.75	109	114.35	111.55	108.55	120.12	109.68	107.79	118.29	113.78	116.2	109.38	104.9	106.27	112.85	106.61	110.09	106.83	110.29	114.11	108.89	109.76	108.59	110.4	114.59	111.14	104.88	115.21	106.47	112.96	108.74	112.86	110.94	115.67	115.89	108.59	113.31	114.44	107.3	111.36	112.13
102.78	102.23	100.44	107.44	100.21	99.895	97.19	99.729	102.79	98.685	99.484	102.04	101.9	101.29	98.837	96.065	101.65	96.482	100.26	101.8	99.708	101.51	95.522	101.42	103.12	99.464	106.13	100.46	98.779	97.507	112.12	105.64	99.389	99.592	102.78	99.018	99.13	108.23	100.95	103.18	101.04	106.17	95.704	97.072	99.391	97.477	101.47	103.58	101.97	107.9
112.39	104.06	109.47	107.61	107.07	108.77	109.48	105.45	114.85	114.41	109.3	105.78	111.16	113.03	113.32	102.7	111.85	110.52	107.56	102.39	104.53	107.56	105.32	106.28	108.48	116.04	111.91	104.51	114.68	102.68	107.9	106.05	111.63	105.37	106.95	108.69	114.31	112.11	111.65	110.6	106.98	103.43	105.59	110.22	111.24	111.76	106	103.27	110.71	110.39
101.24	104.32	102.83	99.713	93.467	102.33	100.23	100.63	100.59	100.43	106.74	94.074	104.54	100.54	98.456	99	103.4	97.598	104	100.64	102.28	100.21	104.35	96.063	97.844	89.969	105.71	96.976	101.14	105.98	98.768	96.482	99.115	100.91	103.24	97.074	97.757	102.29	98.146	99.747	99.505	100.6	104.11	97.6	99.93	95.709	98.58	98.019	95.879	104.09
102.66	105.97	109.97	101.8	109.3	108.52	110.99	101.46	102.21	104.62	105.2	106.88	104.09	104.69	106.06	104.08	106.62	100.72	105.81	101.2	108.04	101.2	106.54	106.42	108.17	103.28	104.7	107.13	111.62	109.14	97.516	104.76	101.88	104.88	96.481	105.16	98.309	106.78	105.24	96.094	109.26	109.4	109.69	99.102	112.16	107.94	100.33	112.29	103.54	105.12
103.09	106.58	106.95	104.19	110.71	105.2	102.62	111.23	103.08	111.35	106.57	107.93	104.93	106.71	110.3	101.37	106.52	107.49	107.91	107.66	106.46	102.99	101.82	104.15	101.86	103.48	105.1	92.997	102.85	105.44	101.78	104.32	103.3	106.52	111.49	101.9	112.39	106.26	108.46	103.47	103.21	106	104.44	102.64	105.92	112.67	102.33	103.63	104.26	103.74
103.04	104.13	102.5	109.58	104.01	106.93	101.99	105.98	106.89	105.53	103.91	105.62	110.43	101.81	103.73	104.86	107.13	108.89	108.52	104.04	105.8	103.56	105.88	99.615	105.27	115.76	101.26	103.18	98.099	104.75	99.371	105.88	106.73	107.84	102.9	109.65	113.38	101.23	101.98	100.86	104.49	111.04	105.79	101.55	108.06	102.35	108.63	110.16	112.03	108
105.74	98.895	99.826	111.06	108.4	111.72	101.26	96.902	105.32	104.24	105.06	110.91	108.58	102.39	107.64	108.3	101.38	109.26	105.55	103.03	107.74	105.36	101.34	110.5	107.61	110.11	108.57	104.46	111.13	104.37	105.05	106.29	109.8	103.78	105.42	105.29	111.05	99.682	104.52	106.56	103.12	100.92	103.91	109.03	108.79	106.25	108.87	111.55	104.21	105.26
102.87	103.15	103.43	109.22	107	110.86	104.87	106.11	101.91	105.86	104.08	101.99	112.59	103.63	103.73	105.49	108.73	112.94	106.34	105.83	103.43	102.72	105.51	107.49	99.071	103.01	106.47	104.5	101.53	104.41	103.77	102.78	105.59	103.94	107.16	109.29	105.15	104.05	107.14	109.33	106.31	104.02	109.7	103.58	99.748	107.79	109.79	106.51	104.92	106.43
111.13	109.36	111.2	111.39	111.35	111.89	110.88	110.67	109.64	111.39	107.91	113.29	109.58	105.88	105.08	111.24	113.71	108.59	107.38	112.41	112.7	108.22	103.76	107.53	115.21	108.15	109.15	111.75	110.08	110.78	106.12	107.26	105.87	101.84	109.27	109.42	110.02	112.18	108.64	106.67	108.92	109.2	106.26	106.13	108.92	111.06	106.03	109.18	107.24	108.9
110.02	109.24	104.43	98.619	106.89	97.219	108.71	102.39	109.03	106.31	101.92	100.58	110.13	110.23	107.46	105.29	104.63	109.65	107.5	104.06	111.67	101.72	107.32	101.92	102.76	103.42	103.89	105.4	106.62	105.58	106.01	102.31	107.73	104.69	105.96	104.02	108.33	106.82	103.48	104.14	104.12	111.14	107.48	100.53	110.31	111.39	106.48	113	109.7	105.96
103.33	109.57	105.24	111.23	101.84	106.32	105.92	106.42	105.08	102.29	109.11	103.58	105.31	110.49	105.08	104.69	108.77	109.77	104.63	104.63	107.36	105.02	101.57	110.23	107.53	105.01	108.24	110.01	109.18	99.57	104.91	105.25	107.78	104.42	108.45	97.714	103.8	107.86	114.04	109.11	107.74	105.72	113.65	104.94	112.21	103.38	109.18	106.04	104.41	109.13
101.69	95.68	100.12	98.202	93.34	93.391	100.19	98.316	100.57	103.62	95.928	105.27	102.35	93.488	99.835	99.183	100.41	98.268	98.714	102.51	100.33	104.87	96.773	98.958	93.163	100.24	94.62	99.844	96.406	97.049	111.01	104.02	104.57	102.87	100.7	99.227	101.5	104.4	92.92	98.863	103.92	101.48	100.06	102.01	101.58	99.972	99.656	102.47	105.03	102.08
101.56	114.74	112.97	101.98	110.47	107.84	109.84	111.95	112.98	112.21	105.93	110.35	107.77	107.11	103.32	104.85	110.74	102.29	103.24	109.3	106.97	109.96	106.85	101.51	107.75	107.05	113.57	106.86	102.15	103.81	103.45	107.34	110.67	105.32	103.86	101.14	106.32	109.28	103.55	106.33	105.04	109.9	108.84	107.18	112.02	108.22	113.53	111.18	102.37	106.29
110.83	112.63	103.5	106.78	104.06	105.26	107.15	105.68	103.48	99.196	103.34	106.35	108.23	107.21	110.5	103.31	107.13	106.23	108.08	105.1	102.57	111.88	110.48	106.21	106.18	106.82	105.23	105.24	100.29	104.46	101.1	107.02	109.74	105.67	105.93	104.93	105.78	101.42	107.96	108.87	106.35	97.431	101.44	109.69	102.4	105.19	100.81	106.86	106.81	111.19
103.12	113.98	107.08	105.5	107.34	101.94	105.04	116.96	103.3	100.08	106.67	103.7	102.89	103.04	107.59	105.66	104.76	109.34	108.83	102.09	108.26	111.27	104.39	105.58	111.64	106.62	110.81	107.14	99.812	103.75	102.2	104.97	106.65	104.04	106.38	102.04	98.947	108.1	97.833	108.62	99.994	102.57	105.2	106.23	107.76	104.48	103.8	102.49	103.4	105.29
102.76	96.463	99.751	103.66	98.154	96.392	98.482	96.928	96.62	98.631	103.92	98.471	95.2	93.566	100.24	99.41	100.52	97.62	96.509	95.21	97.687	96.211	100.81	101.79	101.92	99.765	99.831	98.975	101.51	99.918	103.65	98.724	102.48	103.06	98.115	99.586	101.87	98.689	100.61	96.683	100.64	103.9	95.503	99.671	102.5	100.29	99.496	97.662	100.01	99.235
104.5	95.511	97.487	97.834	101.61	100.52	101.25	98.165	105.31	104.22	106.74	98.878	97.876	103.91	96.997	100.23	93.614	97.471	93.951	101.68	105.45	100.32	97.198	94.327	98.631	98.082	104.69	104.71	101.76	102.44	92.689	103.86	100.65	103.18	98.576	98.411	101.66	100.78	102.28	95.196	103.45	103.13	99.746	98.512	99.044	100.51	95.064	109.07	101.9	101.92
107.68	103.79	101.55	105.34	105.72	104.67	105.01	107.58	105.98	110.27	111.57	106.91	103.31	102.16	103.06	113.67	100.93	107.25	106.26	101.6	103.79	109.78	105.34	109.57	106.72	100.65	109.3	106.83	105.57	109.28	106.19	107.03	104.27	100.25	104.45	104.26	110.05	112.97	105.86	109.03	102.81	104.95	103.99	107.08	108.94	102.56	106.46	96.043	109.81	104.19
103.45	107.23	110.38	100.74	99.223	102.91	104.35	111.63	105.59	103.62	111.78	103.95	100.09	104.93	105.45	101.74	104.59	112.17	101.43	102.67	95.872	104.12	106.73	105.56	111.17	104.05	104.84	109.01	108.14	105.15	109.87	101.13	104.46	99.737	108.89	109.31	107.89	105.82	103.33	101.6	97.724	108.05	103.09	107.7	107.9	107.93	105.72	101.67	101.74	104.66
112.49	111.36	102.64	116.88	101.72	108.19	111.23	103.77	103.5	111.54	114.26	105.75	103.44	101.88	114.31	103.83	108.52	102.2	105.31	111.38	113.11	106.46	115.94	104.43	105.94	102.85	104.42	110.1	107.21	105.7	108.24	108.51	110.08	106.12	111.29	107.41	110.15	109.67	113.8	109.68	112.5	104.81	105.45	108.13	104.47	105.6	103.51	105.27	111.19	106.48
109.11	103.62	108.3	111.65	106.05	104.28	103.46	105.25	104.44	106.19	102.41	108.52	106.71	105.43	111.84	107.56	101.11	107.47	106.67	106.92	104.68	107.09	97.85	105.71	95.952	102.45	110.43	104.51	107.98	105.13	101.93	107.78	99.075	102.6	102.88	104.2	104.6	102.36	112.94	101.98	99.49	108.43	103.67	98.356	107.11	114.41	104.69	108.3	98.226	109.66
97.585	97.681	100.9	102.43	100.09	104.36	101.2	97.387	102.17	104.55	103.09	100.55	95.86	103.23	97.865	100.06	97.174	92.781	100.06	93.49	105.08	103.73	101.61	95.623	100.74	97.956	101.84	104.97	99.411	97.434	95.706	96.791	99.276	99.195	105.09	102.68	97.952	98.569	99.271	94.647	101.02	103.78	109.78	99.922	99.984	105.89	102.72	101.38	105.65	102.29
106.36	109.73	114.56	112.29	108.29	110.19	111.46	114.87	108	112.33	116.35	112.23	108.43	113.96	108.51	107.57	113.75	110.26	103.08	107.67	110.09	116.36	113.49	111.95	107.43	105.53	108.72	113.25	110.12	109.2	112.82	107.56	114.12	107.85	112.19	112.35	111.57	109.24	107.84	116.47	110.86	110.97	109.23	110.94	108.53	114.72	105.16	113.02	112.27	111.91
100.19	107.73	101.73	103.52	112.43	107.62	104.89	104.07	110.88	101.58	113.58	113.74	109.26	114.61	109.5	107.4	108.11	102.33	106.19	110.23	114.18	108.32	100.93	103.26	103.23	112.5	104.16	111.98	109.48	115.42	101.11	110.59	104.94	106.77	107.8	106.76	111.1	111.04	103.4	110.24	107.56	104.11	104.46	108.65	104.98	111.23	111.37	104.99	104.72	109.92
109.49	107.02	108.8	104.63	101.37	99.063	108.2	104.07	104.73	107.87	112.3	102.54	104.4	109.91	104.53	107.61	100.7	103.57	102.22	107.59	106.01	102.93	103.3	104.02	106.43	110.95	105.18	104.88	107.21	104.31	105.99	104.84	108.2	111.37	101.96	107.76	104.12	102.36	98.304	105.21	110.56	103.44	104.41	103.16	107.13	105.02	107.14	106.79	113.66	108.64
109.64	108.53	105.1	106.14	107.38	106.93	105.7	111	111.09	107.14	100.89	102.89	104.95	107.27	114.25	106.75	112.98	107.52	105.95	105.98	109.21	105.47	102.74	107.08	105.13	107.66	108.75	105.65	104.25	105.09	110.05	106.9	110.39	107.41	109.61	112.93	114.11	108.32	111.3	108.42	107.18	108.66	105.41	104.74	109.68	109.91	114.05	104.98	107.5	108.48
107.4	106.65	109.21	104.99	103.15	110.17	107.59	106.28	109.93	107.43	110.41	101.77	106.98	106.67	106.94	108.81	114.16	105.81	106.4	112.14	107.74	112.83	106.99	110.33	101.29	109.44	111.48	103.49	104.55	105.13	103.84	109.36	108.74	110.58	107.34	106.01	109.2	104.19	111.03	109.03	112.38	109.2	108.2	107.48	110.84	109.71	106.16	109.48	105.06	112.25
105.22	110.99	106.72	106.57	101.89	103.32	107.83	103.63	103.52	110.37	110.84	111.93	101.48	108.49	104.01	105.88	108.32	105.15	109.53	106.3	107.39	105.17	107.76	108.54	100.87	109.85	108.8	102.92	109.44	107.21	102.36	106.72	104.89	99.675	96.467	106.69	107.07	106.5	109.73	104.35	108.16	111.58	107.49	102.86	110.03	108.04	112.25	106.91	106.65	98.551
109.97	109.18	106.17	110.09	107.85	109.33	101.16	108.71	107.14	109.18	106.05	98.566	108.01	108.29	109.05	110.94	106.45	109.06	101.17	103.06	106.83	111.45	103.41	112.86	106.38	108.17	105.56	107.86	108.36	109.15	105.72	109.06	113.69	113.82	106.28	107.17	105.6	111.41	106.95	112.37	102.96	111.51	107.68	107.47	109.7	108.04	106.18	101.85	107.28	116.41
108.59	113.12	110.17	112.03	108.98	110.09	113.23	106.72	111.31	107.02	108.78	107.3	110.79	105.83	110.5	110.87	107.46	112.93	113.14	112.48	109.06	112.99	112.06	116.2	110.54	113.7	109.21	107.33	108.77	113.97	112.07	113.38	111.85	105.66	117.3	105.25	110.84	106.83	110.97	112.13	111.1	114.54	112.73	109.4	113.49	118.36	110.24	109.28	106.84	116.62
105.39	110.66	106.17	109.18	109.03	102.04	103.85	103.06	102.6	103.79	112.61	112.68	105.05	101.86	105.27	104.51	104.15	103.34	107.6	107.29	113.23	110.99	108.23	101.27	103.44	101.91	107.11	104.84	105.94	105.89	108.42	108.78	107.69	104.47	108.69	102.77	109.79	112.41	103.35	105.44	106.8	99.565	106.26	105.03	105.36	108.47	112.98	106.53	111.57	103.45
101.79	110.03	102.13	105.78	102.24	107.2	102.11	104.86	105.21	106.7	106.89	101.83	107.89	106.01	101.89	105.82	108.59	106.93	106.62	103.26	105.37	110.69	112.4	102.66	112.62	108.63	103.13	109.76	107	105.44	107.78	104.01	105.12	104.61	103.02	106.59	99.537	109.05	104.47	110.05	110.22	100.89	107.95	104.43	105.3	107.58	105.16	108.78	108.06	106.97
105.79	113.53	112.99	108.89	106.92	107.28	105.88	113.47	107.91	106.44	109	110.57	109.31	107.02	109.23	107.33	103.85	102.36	109.26	107.73	104.34	107.43	108.02	108.81	106.84	107.02	106.84	107.14	105.09	101.9	110.1	101.87	104.06	106.29	102.83	100.64	106.48	105.24	108.48	109.49	100.63	104.87	100.57	107.16	104.39	103	113.54	102.36	102.73	102.33
104.34	106.52	103.15	99.139	101.13	101.7	99.452	101.42	99.839	101.56	100.63	97.016	103.99	94.995	102.72	99.734	100.92	104.29	100.27	102.93	104.28	101.77	100.67	101.58	97.12	100.51	103.16	96.522	104.52	109.04	101.09	101.24	104.22	96.163	98.372	99.542	101.77	100.31	102.6	99.733	98.916	98.992	106.4	96.958	100.28	94.445	93.652	100.28	97.982	104.26
103.91	108.27	108.01	103.37	114.95	106.81	105.57	106.52	105.19	111.21	110.56	105.64	112.97	105.94	102.85	109.58	112.3	106.68	108.36	104.53	110.97	106.58	112.06	106.21	108.68	109.31	111.92	102.46	105.53	107.05	105.88	104.05	111.14	107.58	106.82	111.84	102.8	103.18	107.59	106.76	108.61	102.76	112.16	109.12	105.72	104.22	109.12	107.7	108.76	107.63
107.96	105.63	105.71	109.44	115.28	113.76	105.56	102.96	103.3	108.67	106.21	102.67	109.76	107.75	107.14	104.76	110.73	110.29	107.81	116.6	106.61	111.5	102.78	103.75	106.77	98.201	103	112.59	106.93	107.19	103.79	107.93	109.03	113.17	111.05	105.31	111.72	110.53	106.82	110.74	106.95	107.43	108.37	110.38	103.88	112	109.59	105.48	113.42	112.16
101.64	104.16	109.18	109.36	106.24	107.01	108.29	102.74	108.95	111.27	106.68	108.35	107.67	110.67	115.19	108.52	105.7	106.1	117.36	107.89	113.27	109.04	111.27	107.66	107.03	103.59	100.45	107.87	115.61	105.6	110.2	106.06	106.75	111.08	107.66	108.34	109.25	105.44	111.23	112.4	106.71	113.93	111.43	105.32	110.48	110.13	114.22	105.97	106.83	110.27
104.14	110.27	109.2	116.43	109.3	103.83	108.34	107.04	111.2	108.29	110.94	106.33	109.99	115.06	107.29	108.39	112.66	104.58	115.69	103.66	108.47	108.87	111.27	104.45	111.06	107.71	109.52	109.08	107.13	110.18	105.08	112.4	104.83	110.55	105.22	115.25	113.73	108.52	111.58	110.35	105.55	114.7	105.49	105.51	103.27	111.46	111.68	109.83	113.93	116.32
96.174	94.368	96.883	103.01	99.493	99.903	106.21	100.34	98.848	99.863	97.916	106.28	101.3	102.94	101	99	102.9	101.24	101.51	100.82	102.54	100.65	103.57	103.64	109.34	99.536	101.92	103.08	100.31	101.69	98.636	106.33	101.04	103.13	93.957	96.627	99.455	95.68	102.9	107.87	101.09	103.09	98.599	101.08	100.55	101.43	103.72	104.7	95.418	100.97
106.73	105.59	110.78	110.32	104.01	106.05	101.62	107.4	105.04	108.52	102.36	106.46	106.98	110.11	104.4	104.84	107.38	101.97	105.73	107.47	102.05	101.41	114.97	109.92	107.71	108.84	104.46	108.46	108.22	105.46	103.01	108.34	106.11	108.42	103.98	99.467	106.53	107.64	110.9	101.92	106.81	103.57	106.13	103.23	101.44	102.85	103.78	105.72	108.12	104.44
97.557	93.563	100.53	109.69	94.198	98.201	96.155	97.226	103.27	99.844	104.99	97.242	97.844	94.123	98.096	103.54	95.952	95.969	95.424	94.295	98.287	95.722	98.637	102.33	96.754	96.948	103	98.487	102.42	97.489	101.65	94.523	96.608	95.635	93.902	96.72	95.436	96.217	97.406	95.852	87.459	93.829	96.724	96.922	92.811	95.153	98.927	95.224	98.616	101.5
97.963	98.34	103.11	92.08	99.652	95.668	96.868	103.19	88.998	102.36	95.654	96.323	102.3	98.694	97.894	94.739	103.75	95.658	97.864	96.88	103.7	101.65	94.546	97.347	98.087	94.581	95.693	96.091	99.342	101.71	100.24	103.21	92.826	95.424	96.628	99.184	96.059	97.85	95.081	100	96.748	95.093	98.319	97.46	94.495	97.439	95.757	94.273	99.811	93.912
100.86	97.093	100.81	93.411	97.731	91.164	102.3	91.695	98.096	95.102	102.51	94.256	90.474	96.598	91.534	100.05	91.769	101.06	97.394	102.97	96.823	101.35	95.316	98.463	99.445	96.22	92.024	98.735	98.356	97.952	97.161	99.471	98.375	96.287	103.32	96.791	92.396	99.203	101.63	100	100.17	89.847	92.191	103.04	99.113	97.788	94.315	98.311	96.832	99.789
113.35	112.56	108.22	111.8	107.45	110.43	110.43	107.38	108.02	107.59	108.51	109.06	110.68	109.96	111.3	108.78	110.53	106.4	107.37	104.35	103.94	103.72	105.54	117.62	105.49	109.24	106.5	106.54	105.74	112.51	110.3	115.81	115.64	111.25	105.97	111.47	110.24	102.6	110.69	113.43	115.27	104.43	109.41	107.42	112.3	106.44	105.97	111.82	106.92	107.16
91.988	98.427	101.32	99.777	102.3	97.309	94.198	95.635	102.73	99.753	99.778	96.874	100.76	96.821	96.131	101.12	101.2	89.153	98.433	95.827	100.11	95.389	97.634	91.917	101.31	103.61	96.578	95.742	105	105.65	105.9	98.496	90.968	93.447	87.26	99.23	97.044	93.515	103.17	101.9	102.92	95.696	103.76	94.674	104.54	104.02	97.914	99.538	97.983	97.092
107.34	108.31	99.37	111.19	101.57	109.01	110.87	104.34	111.15	106.54	111.17	104.96	113.41	104.25	107.17	105.64	111.2	104.81	105.95	105.45	107.38	105.11	106.76	103.91	108.54	104.18	107.41	101.21	110.41	105.99	107.11	107.86	109.82	101.91	98.479	105.1	99.963	99.652	107.48	111.74	114.62	99.21	107.25	111.74	99.301	101.77	110.09	94.063	101.18	107.15
100.54	87.695	92.586	105.97	98.572	99.897	101.4	95.709	95.802	97.81	101.78	99.272	102.2	105.35	95.076	94.449	97.053	96.22	91.9	94.208	97.971	100.89	95.71	104.9	95.918	93.506	100.84	97.974	97.491	101.59	99.61	99.903	98.839	93.958	98.754	95.081	97.437	96.588	96.894	96.371	96.783	96.992	90.457	95.458	99.74	96.318	97.366	91.992	96.252	108.21
105.79	113.1	99.001	102.51	116.4	103.65	115.17	104.77	102.51	102.69	106.93	112.8	109.22	106.83	106.76	103.72	109.13	108.26	110.73	107.93	108.35	108.39	106.23	108.12	109.62	113.75	114.03	101.99	110.15	106.29	109.46	109.48	105.91	109.74	104.94	108.74	108.41	107.66	109.71	112.13	106.54	112.85	108.72	119.53	107.41	106.22	106.53	106.03	102.14	108.67
106.28	107.42	103.15	104.37	101.23	106.48	106.16	106.71	106.51	100.42	110.17	107.25	105.19	105.38	106.3	111.96	106.52	112.01	103.69	107.36	106.96	104.42	112.54	105.79	102.98	102.32	99.174	102.44	102.68	117.29	105.75	106.96	107.64	102.69	107.96	106.26	98.356	103.84	105.87	107.52	107.86	107.76	106.24	112.99	109.01	100.96	102.74	104.03	102.37	104.05
104.02	102.08	99.084	100.06	104.07	101.46	95.689	103.65	102.14	99.76	100.24	100.48	98.259	99.805	92.442	95.155	96.681	101.33	102.93	96.798	97.771	96.508	98.041	94.636	104.01	103.68	98.136	105.08	105.72	100.18	102.41	102.95	109.3	97.652	94.481	101.19	102.59	100.35	98.298	95.394	104.93	107.75	95.297	103.7	99.56	95.709	99.064	100.11	105	97.65
107.73	111.28	102.52	108.5	105.44	103.86	101.05	109.79	109.04	105.61	113.81	108.06	104.13	100.89	106.85	110.49	104.15	106.39	104.02	105.64	106.57	106.2	106.66	105.38	106.93	107	104.82	105.75	107.91	106.57	106.45	106.63	103.2	101.52	107.93	107.27	103.44	105.36	109.85	109.28	111.06	108.08	103.96	106.56	111.97	109.44	107.26	106.16	102.11	107.62
108.21	104.08	109.19	107.63	97.126	106.57	103.39	104.6	106.92	98.999	103.26	108.99	111.1	108.56	105.44	103.27	106.25	104.95	99.849	112.26	108.7	104.38	107.88	101.82	102.2	101.75	98.687	98.063	101.9	104.45	101.88	109.99	96.59	103.38	104.41	116.17	107.91	105.01	105.91	106.51	103.43	103.63	108.89	109.64	99.377	105.78	107.67	105.52	100.07	109.57
108.76	107.9	103.46	109.47	114.29	110.13	105.9	111.4	102.26	110.55	106.03	112.06	106.27	112.83	102.97	112.64	104.66	112.46	110.35	107.2	107.19	107.77	107.5	112.43	107.08	104.54	107.94	112.44	112.51	106.6	101.44	107.14	107.86	109.16	108.17	106.38	109.54	108.67	104.36	105.87	112.62	103.66	110.38	105.47	110.35	110.01	108.73	102.36	104.51	105.67
116.34	109.55	109.03	114.22	106.76	106.96	103.06	113.33	108.04	102.71	112.33	110.42	113.51	107.41	103.54	108.66	110.58	116.92	111.63	107.18	105.3	106.87	112.03	109.09	104.98	107	109.17	111.55	114.41	109.66	101.46	105.74	110.14	108.51	105.31	107.51	111.54	109.54	112.14	108.57	107.21	112.37	107.76	112.07	108.99	117.85	111.35	116.7	105.61	105.92
105.56	109.2	103.18	105.83	105.33	111.65	109.7	112.08	110.01	105.21	107.33	102.97	108.22	108.21	112.84	106.55	103.6	100.51	103.16	109.96	108.9	106.84	105.14	102.87	104.04	106.12	109.16	104.63	108.47	105.33	107.31	111.85	111.93	113.61	114.57	99.162	115.12	106.34	108.08	108.29	101.37	103.49	111.33	108.42	108.51	110.77	107.04	106.24	107.57	108
106.18	112.96	108.85	114.55	106.56	110.32	111.39	102.36	106.65	110.42	101.74	107.44	109.3	111.56	112.05	107.07	105.49	106.93	113.34	106.63	112.8	108.74	101.7	106.54	110	109.13	103.8	109.39	103.38	107.39	108.75	107.45	109.87	109.19	110.42	107.62	101.9	109.23	111.01	107.39	108	105.46	108.66	101.56	108.67	108.24	116.15	107.84	107.88	106.68
104.96	105.39	103.85	101.95	104.07	109.98	111.48	100.52	106.56	101.26	100.48	105.24	111.73	106.5	106.05	109.05	102.1	106.86	106.27	104.23	104.95	113.19	109.38	105.66	104.67	102.89	114.7	105.01	107.54	106.98	101.83	102.92	100.71	114.64	100.81	102.48	108.86	94.785	106.47	114.41	102.74	105.15	104.91	114.59	106.47	107.01	105.74	106.14	108.97	114.07
108.59	105.35	106.44	103.18	101.82	104.4	105.84	104.64	106.67	106.08	105.81	96.307	113.7	108.04	107.52	99.82	108.02	105.44	103.21	105.81	104.55	105.4	103.13	104.76	106.48	100.77	109.78	96.511	108.48	101.66	105.88	105.82	102.28	102.56	101.77	107.59	107.51	106.84	105.26	105.01	108.7	105.73	108.81	105.48	103.35	106.49	109.52	109.93	100.95	107.33
102.41	108.33	108.56	104.46	112.64	112.82	102.43	104.06	111.07	110.21	105.04	106.27	107.61	113.17	108.55	110.84	110.52	108.65	109.75	115.5	111.26	110.8	116.43	109.56	108.06	111.22	108.23	110.42	112.38	116.3	108.93	107.58	109.82	107.53	106.44	111.22	109.37	110.51	110.15	109.83	111.55	108.64	112.78	108.17	107.29	109.74	113.28	107.96	104.54	108.62
105.16	109.46	103.96	110.9	105.76	104.4	104.45	110.31	104.75	109.3	112.67	111.5	104.67	110.77	99.037	104.72	103.05	99.566	103.21	110	103.99	105.79	102.95	107.07	106.67	110.49	108.29	106.63	105.6	103.77	106.05	109.4	101.36	106.33	104.61	105.95	106.59	104.08	109.11	105.11	110.19	107.03	113.74	101.66	108.97	112.62	109.08	106.05	104.26	106.99
98.248	99.717	105.03	106.01	115.99	102.04	102.18	106.43	100.92	103.29	99.623	101.86	107.41	103.03	109.02	109.29	107.37	104.66	107.83	107.5	104.26	103.93	104.85	105.39	104.15	106.85	102.78	108.3	106.09	100.41	111.82	104.03	104.06	105.68	106.67	115.86	108.67	106.93	99.823	101.85	105.27	107.59	99.555	105.53	100.18	106.91	109.75	108.19	99.516	106.72
103.17	100.64	110.39	104.47	105.89	111.63	105.66	107.95	102.63	104.32	105.43	101.67	108.49	105.49	112.34	107.9	108.7	106.85	104.78	108.45	106.55	106.58	111.51	100.31	106.88	104.78	103.39	104.65	107.98	105.96	106.24	107.92	111.75	107.12	107.95	107.09	108.65	106.44	114.19	106.88	109.14	106.08	110.25	105.11	102.05	106.18	106.13	106.64	107.01	107.45
105.88	110.38	112.67	108.84	98.872	107.61	105.49	106.61	106.36	106.41	107.68	107.19	105.67	110.35	106.16	107.01	108.29	105.52	104.7	105.49	106.89	96.477	105.5	109.42	106.98	109.67	106.73	109.71	105.62	108.2	106.12	102.71	107.81	105.09	106.79	106.28	101.57	112.45	101.23	102.71	107.54	104.08	109.91	105.75	110.93	109.88	104.43	106.98	107.31	100.26
105.63	100.04	110.23	109.47	110.94	107.91	107.46	108.05	109.32	106.51	105.47	110.94	107.02	108.47	107.97	116.95	106.42	114.03	108.25	104.31	103.09	103.1	101.63	108.86	110.01	106.73	106.77	106.23	107.68	106.64	115.49	102.94	109.41	107.09	111.59	109.48	108.18	111.71	104.78	108.87	102.54	105.02	105.09	103.66	108.08	111.62	107.12	109.62	100.05	108.28
108.8	106.12	108.77	103.79	106.4	111.7	112.98	109.36	101.85	105.33	99.279	109.08	104.56	110.03	115.09	108.11	107.17	105.84	107.64	107.63	110.13	103.51	107.99	107.68	106.34	110.65	101.96	107.69	102.76	116.44	111.94	108.35	102.55	102.18	102.87	109.85	101.37	106.21	107.2	102.63	107.21	102.38	112.53	103.68	104.61	102.56	104.16	103.05	108.24	104.74
112.34	106.1	112.95	104.52	106.75	111.02	98.015	102.38	110.7	108.8	108.64	107.93	102.53	103.96	110.45	111.51	111.17	108.35	108.08	110.53	111.37	109.41	105.84	105.12	111.58	107.51	110.56	106.29	99.303	104.52	105.67	103.28	104.73	112.33	107.22	106.26	108.14	104.47	111.89	112.89	104.94	104.1	103.21	103.99	108.41	111.77	104.02	103.96	105.76	110.71
106.8	100.23	109.53	107.56	102.3	102.43	111.4	100.66	110.38	108.38	108.89	109.59	103.44	111.6	103.8	107.86	103.45	105.7	107.7	106.01	108.29	108.11	104.15	113.24	101.62	100.65	110.85	105.14	108.07	102.87	107	105.56	100.97	107.55	105.92	107.68	103.88	109.02	106.75	106.02	106.18	104	107.78	103.16	103.28	101.63	107.27	102.69	109.77	107.39
105.29	112.53	109.06	107.81	107.01	111.46	108.14	107.34	109.82	106.82	113.12	103.6	107.23	106.23	99.876	108.04	110.76	109.45	102.89	106.38	113.01	103.53	110.7	107.67	108.45	104.63	115.32	104.39	105.77	102.35	112.28	108.51	110.99	109.09	111.09	108.63	105.08	109.28	104.23	110.99	107.82	109.27	109.85	109.86	111.45	110.36	111.32	105.15	103.1	103.49
106.36	105.11	109.97	102.9	106.73	104.68	112.41	103.52	104.84	103.93	111.35	105.33	109.04	106.03	106.6	102.08	109.06	105.32	110.9	108.27	108.76	110.06	102.38	107.84	104.65	104.89	107.79	107.98	110.65	101.97	106.29	99.681	104.9	102.36	99.866	106.66	102.64	109.55	108.62	108.71	107.73	104.66	105.6	108.87	106.99	105.22	102.91	105.13	103.6	107.5
111.9	105.98	113.25	107.78	103.51	116.81	103.17	102.46	111.38	107.26	102.34	105.23	115.77	110.46	107.76	109.21	103.33	111.97	112.77	104.16	111.25	105.89	104.59	113.39	110.52	113.59	110.27	108.24	119.79	111.27	111.86	103.95	108.18	110.5	107.6	110.84	105.74	104.68	105.59	113.02	110.07	111.55	106.61	111.69	103.34	108.95	111.59	109.07	108.04	110.82
108.11	107.36	104.2	103.15	97.999	110.77	109.32	104.66	107.25	102.99	106.71	103.51	106.93	104.56	112.43	111.74	104.43	112.23	101.25	109.13	109.19	112.29	109.31	102.66	106.86	110.11	108.43	108.8	107.7	101.96	101.89	106.56	103.59	99.958	93.587	110.82	106.1	102.64	109.98	107.69	105.67	106.34	103.99	106.09	112.23	102.75	106.72	101.72	109.16	105.37
99.476	104.04	93.245	103.2	105.92	102.65	100.6	103.35	101.25	101.07	99.967	100.34	101.44	100.43	97.32	101.39	95.764	100.35	102.52	100.87	103.47	96.659	100.94	105.72	100.59	95.285	107.58	100.54	101.96	104.67	91.539	105.65	97.597	92.878	98.8	100.52	102.14	101.9	95.4	102.96	97.761	103.1	102.97	98.311	99.477	104.77	100.44	103.72	103.88	99.736
109.93	110.35	112.8	104.61	110.57	114.22	108.86	104.38	102.98	105.58	106.13	109.38	110.64	111.73	109.1	106.4	108.87	110.72	101.1	104.91	105.94	102.16	109.75	106.42	107.59	103.45	107.65	107.44	108.5	106.21	107.33	109.48	106.28	113.13	102.59	106.11	102.52	108.23	110.65	109.07	109.01	107.53	114.12	101.78	110.6	107.52	110.4	108.14	106.62	116.97
110.88	110.56	110.75	101.36	106.73	107.14	103.77	108.37	104.12	110.37	103.69	112.24	108.96	110.12	105.27	105.83	101.24	103.97	107.98	101.57	102.74	101.52	107.09	115.23	110.3	109.64	104.27	104.58	106.03	112.34	110.27	103.6	105.18	108.51	111.3	98.138	105.73	114.85	110.95	108.83	110.09	100.83	105.29	111.55	106.13	101.2	108.74	111.12	104.8	106.93
104.87	104.12	112.15	111.75	106.94	105.18	112.74	106.36	110.56	107.35	110.79	112.18	116.75	116.1	105.66	109.1	102.93	106.25	111.44	109.87	111.79	107.19	101.14	103.82	109.82	106.77	113.48	100.21	106.94	109.19	106.14	108.77	108.88	104.48	111.31	104.57	109.14	107.56	108.6	106.47	102.27	104.39	103.88	111.72	104.7	106.66	110.32	110.25	107.22	109.15
107.26	103.15	107.08	103.34	108.09	109.58	107.33	109.2	115.02	107.9	110.08	106.71	105.6	106.5	109.26	108.96	111.66	111.85	103.87	111.95	112.83	106.24	112.16	110.47	104.67	105.8	106.44	108.13	110.86	110.03	105.9	112.35	109.1	108.34	114.05	103.73	104.64	105.49	100.58	110.14	107.71	102.37	109.71	109.07	103.83	115.99	108.27	101.83	106.85	111.28
92.148	101.27	102.49	96.373	97.805	93.818	94.178	95.942	97.405	100.16	102.87	91.592	99.462	98.221	102.15	94.982	101.58	95.929	91.447	102.07	101.78	96.851	98.345	102.16	102.6	99.227	97.117	96.627	89.738	101.24	94.468	107.88	105.66	98.607	100.88	101.16	98.328	97.161	91.165	97.197	99.381	93.772	92.699	97.047	97.556	100.12	98.615	94.739	99.419	104.08
98.055	95.612	90.439	101.51	96.492	96.071	98.9	104.2	98.341	98.224	99.118	99.797	101.64	98.202	104.11	99.623	95.76	99.032	101.64	98.085	100.85	97.233	99.226	95.538	102.42	100.76	97.881	94.382	104.35	100.2	93.467	93.035	105.85	94.276	101.43	107.61	96.159	92.766	96.862	96.066	95.094	96.772	96.074	93.387	94.454	97.628	100.12	96.869	94.946	97.105
112.75	108.06	106.75	112.82	106.32	109.95	100.29	110.78	107.19	113.18	111.63	107.3	107.13	111.71	106.24	108.45	104.63	102.87	112.76	110.29	110.18	105.17	106.18	112.96	112.79	113.18	105.58	101.17	107.93	111.46	108.93	107.22	107.79	113.22	105.49	112.83	109.6	110.73	101.36	112.02	105	116.63	105.85	108.04	109.8	110.97	112.21	107.79	112.15	107.03
101.07	102.99	104.04	106.21	108.47	110.39	109.27	107.68	106.81	103.59	107.43	105.59	104.65	106.91	111.84	107.16	109.06	100.87	106.98	108.99	107.03	101.57	102.4	102.29	111.56	102.31	105.46	102.26	101.55	102.58	108.6	104.76	105.46	104.39	107.73	106.28	106.16	106.04	107.01	102.55	103.78	110.21	106.2	105.63	102.2	105.63	110.38	108	106.25	107.29
108.8	102.76	112.84	104.4	101.52	99.888	106.85	107.66	105.29	106.64	106.7	107.05	108.42	104.07	104.58	104.64	106.39	110.83	100.47	108.15	103.03	108.99	103.54	105.06	103.76	107.46	103.13	104.71	105.99	106.57	107.51	109.68	100.5	107.59	101.62	102.37	100.61	113.79	102.74	116.15	102.2	101.83	101.96	109.9	106.32	114.29	107.64	105.89	105.39	103.37
103.6	108.32	106.48	104.56	111.45	108.28	100.47	112.57	101.59	107.79	105.6	102.54	102.88	112.69	104.9	101.8	103.9	99.891	102.72	111.12	104.64	103.35	107.24	105.44	99.622	105.47	103.62	106.54	102.31	106.36	111.45	106.35	102.69	104.81	105.14	97.334	100.46	101.1	108.2	103.63	112.64	99.946	110.76	101.49	101.41	104.29	109.58	107.29	102.56	101.04
104.43	107.93	109.2	102.43	108.66	108.43	106.32	102.36	105.84	107.36	108.18	104.51	107.37	106.66	101.78	110.56	103.47	106.65	101.58	102.12	101.9	107.91	100.16	107.44	101.86	108.66	105.87	112.14	103.07	107.84	108.7	107.13	103.37	107.45	103.52	105.12	109.71	113.14	108.85	111.99	107.67	108.42	107.65	111.69	106.31	108.34	111.28	105.58	102.37	106.33
107.69	108.44	108.8	114.95	108.87	107.19	109.62	109.53	108.3	107.94	106.31	110.65	106.14	108.67	111.64	105.96	112.74	107.89	105.14	104.27	103.88	104.88	100.11	110.56	100.68	103.76	109.46	106.8	106.95	99.901	104.15	112.27	106.42	101.07	107.04	108.5	109.87	108.89	108.79	104.24	106.91	111.58	111.36	107.47	112.94	104.18	106.13	105.42	104.7	111
93.91	101.25	97.993	103.94	98.226	95.37	102.5	97.487	100.09	91.891	90.724	97.401	95.199	96.554	97.479	102.95	99.772	101.23	100.67	91.806	97.382	100.26	104.05	100.28	99.15	100.32	97.782	90.69	95.651	103.47	96.544	95.194	101.92	97.427	99.164	99.374	96.881	104.81	101.78	91.425	98.666	94.341	100.32	103.34	95.97	97.493	98.187	102.21	96.106	98.727
110.67	110.49	109.42	110.34	109.71	107.69	104.33	112.17	107.14	110.32	108.98	118.93	113.61	111.94	111.22	107.77	111.84	108.31	105.39	105.81	113.8	110.73	108.76	106.82	113.07	110.27	112.68	111.83	113.88	111.08	111.42	105.11	115.88	113.37	113.07	110.68	108.14	113.86	109.82	113.89	114.08	112.25	110.69	115.59	105.43	107.78	111.3	107.31	108.4	106.4
107.17	112.55	104.08	104.75	108.54	107.65	108.56	106.91	107.12	107.49	107.41	108.6	105.55	113.56	110.05	107.89	107.34	106.51	105.69	109.5	107.41	113.05	109.96	101.71	107.56	111.07	113.83	107.33	106.88	109.95	110.46	100.83	106.67	108.77	112.64	115.7	107.8	108.93	112.55	107.99	99.853	108.53	111.59	103.96	101.58	106.74	110.12	103.39	112.58	110.77
107.56	100.17	110.49	109.72	105.78	109.64	106.3	108.18	104.77	111.67	100.81	107.29	104.45	106.9	103.68	102.3	113.77	110.82	112.79	109.55	110.42	103.92	107.58	108.17	110.91	110.45	112.78	103.79	109.2	107.03	102.02	111.09	105.24	103.48	109.31	107.79	115.79	107.34	107.11	101.96	109.43	106.34	106.46	102.59	100.5	113.09	108.16	107.42	100.45	104.28
106.7	105.69	102.98	106.8	100.68	110.18	102.4	102.09	105.14	107.65	96.509	109.93	97.723	109.85	101.73	110.93	98.866	102.49	101.1	109.91	104.34	106.79	107.04	111.47	105.91	109.98	99.163	107.74	102.88	112.06	103.68	104.89	104.32	103.92	108.71	105.52	100.88	101.33	100.67	102.47	106.73	103.63	104.92	105.28	108.86	106.33	105.36	101.77	107.68	103.8
97.805	105.87	103.71	105.1	103.76	100.27	96.065	101.6	97.429	104.51	103.67	97.935	104.08	97.148	105.61	100.34	100.26	99.718	101.61	101.54	96.242	92.943	99.445	97.541	97.801	104.33	98.606	101.51	92.878	98.626	97.593	99.719	107.75	96.833	105.03	96.998	101.09	95.413	100.53	96.29	101.58	98.303	98.679	96.386	100.59	96.894	103.93	96.93	90.233	106.56
99.339	98.407	101.22	97.481	104.13	96.789	101.87	98.111	93.499	103.67	96.943	97.409	101.06	103.81	103.86	103.5	91.929	98.783	96.01	96.918	98.452	94.521	92.37	95.304	98.301	95.584	98.748	97.695	94.693	94.622	101.46	95.558	98.157	95.069	98.902	98.822	98.237	98.846	100.16	95.5	99.904	94.992	105.37	98.729	102.02	104.08	106.12	97.26	105.31	104.97
105.33	104.35	107.39	101.77	103.62	97.971	100.17	103.56	102.88	106.53	100.71	98.77	102.7	98.77	96.389	101.35	101.24	98.28	98.976	101.67	109.53	102.02	99.241	102.37	99.067	96.006	97.106	101.23	97.625	100.59	103.23	98.35	105.19	93.968	95.063	102.08	103.01	101.72	102.12	103.27	101.7	101.2	98.267	99.376	101.2	104.86	95.328	107.89	97.853	102.36
97.249	105.86	103.47	103.21	102.22	99.869	103.02	108.23	102.63	95.035	99.236	103.64	103.13	101.76	106.44	99.471	106.08	101.19	102.02	101.52	105.32	111.64	101.32	97.458	94.408	101.64	99.106	102.26	100.4	102.52	99.778	108.15	97.293	100.2	106.14	106.41	105.81	103.77	102.64	98.971	102.64	102.29	102.64	111.23	99.351	108.26	100.49	100.69	106.41	101.11
108.76	98.224	104.57	109.64	107.88	100.88	109.28	102.93	105.88	105.46	100.68	104.19	100.85	103.61	103.56	104.23	106.82	100.98	103.69	102.56	109.98	104.52	107.76	101.74	97.977	103.24	104.96	108.75	110.22	107.62	102.09	108.54	104.57	106.1	101.63	101.33	107.13	99.562	112.06	108.46	108.2	105.36	109.08	107.42	109.46	109	104.76	110.02	106.17	103.49
101.58	103.41	106.29	108.19	116.92	107.72	112.54	105.37	111.54	105.88	106.41	109.03	107.57	107.17	105.28	107.45	98.066	108.49	107.46	106.62	97.415	103.26	108.37	106.3	105.31	102.07	104.05	103.64	103.97	107.79	101.82	102.46	98.968	108.14	106.67	101.35	102.47	105.63	105.11	109.01	103.31	109.21	101.93	116.42	101.87	99.423	109.43	107.48	104.94	102.95
106.91	106.51	103.16	106.12	104.65	105.8	107.8	114.26	113.37	103.34	100.16	105.89	104	107.08	106.05	105.1	108.55	105.21	105.24	104.7	107.22	113.29	107.64	106.27	106.76	106.26	111.74	104.88	105.44	113.04	104.75	108.04	102.35	109.49	103.58	105.85	99.862	104.06	109.85	103.66	109	106.16	106.47	109.66	108.46	114	106.7	106.14	107.64	112.24
101.95	97.044	96.531	100.38	100.29	98.168	97.768	102.63	104.27	94.188	102.71	96.385	107.68	102.42	91.308	103.19	101.81	100.03	107.87	99.247	99.889	95.915	96.905	104.48	92.427	95.4	98.843	104.38	97.368	97.634	100.31	107.67	102.59	94.788	98.081	104.65	102.42	108.18	105.99	94.492	101.92	100.7	94.68	100.76	96.827	109.75	102.85	100.6	93.035	96.569
107.14	104.52	111.87	103.66	106.49	101.12	105.02	107.38	106.61	100.49	106.69	103.58	102.55	110.41	105.2	103.25	105.81	99.681	108.98	106.81	109.6	106.26	110.39	108.68	101.14	103.91	103.54	100.47	105.87	101.18	110.75	104.48	102.36	103.09	110.99	107.19	108.84	109.22	106.5	103.78	111.87	106.82	103.73	110.7	107.53	106.7	98.675	105.28	108.52	106.39
112.21	108.11	108.23	105.73	105.39	111.03	106.43	105.63	110.63	110.29	109.53	108.76	106.72	107.98	103.98	105.16	105.26	107.01	110.13	104.2	107.85	111.36	113.23	105.44	109.63	110.45	110.13	109.22	111.13	109.44	108.05	108.8	105.89	100.34	109.72	99.022	106.44	106.08	106	109.1	109.41	108.49	106.72	105.43	108.34	103.81	105.86	109.88	107.95	113.66
104.34	101.22	101.26	96.791	101.05	102.82	100.05	100.41	106.02	95.328	98.261	97.916	107.92	106.57	103.26	96.934	100.48	94.032	102.67	93.897	99.983	100.6	105.28	97.158	107.01	95.661	101.16	96.317	105.19	95.112	105.42	101.71	98.717	98.585	104.08	99.154	98.153	99.031	96.998	103.98	96.499	97.783	100.51	96.214	108.35	104.06	108.61	105.61	106.14	103.28
105.13	97.569	101.8	105.92	97.099	103.43	100.85	103.78	104.23	94.71	101.33	99.586	100.63	103.73	100.88	102.83	103.01	100.44	94.215	101.52	103.65	100.41	99.772	103.51	103.06	105.48	100.59	104.03	100.16	102.77	96.635	102.85	101.99	105.73	99.765	102.35	104.56	102.8	110.36	99.113	100.41	95.391	99.723	99.515	97.038	99.662	103.99	105.58	102.49	102.9
106.51	110.21	106.51	109.9	107.4	111.48	106.96	107.55	112.34	106.26	109.62	108.64	111.81	109.05	110.71	109.4	107.93	109.66	101.75	107.42	111.74	112.46	102.89	107.02	108.05	117.14	110.38	110.4	106.61	109.63	103.25	107.28	105.39	104.55	103.64	105.06	110.48	106.3	108.47	106.3	108.01	110.68	114.89	109.25	112.51	101.56	105.99	110.26	102.35	103.82
104.7	108.75	102.91	108.27	108.88	102.04	111.49	107.53	107.37	105.42	96.845	101.69	103.92	105.92	98.928	104.29	103.57	102.96	111.23	99.646	105.11	104.42	105.63	102.51	104.58	105.25	109.14	104.32	103.5	107.07	107.77	109.25	107.43	109.73	115.36	105.08	109.02	106.82	105.56	106.87	103.24	105.87	107.65	104.12	106.48	100.73	105.76	105.41	102.76	107.69
110.25	107.87	109.46	109	107.43	109.09	113.08	114.16	108.94	108.69	104.81	108.59	107.21	104.7	104.41	103.63	106.33	110.48	112.46	109.32	115.64	105.41	108.83	109.69	108.87	106.16	115.25	106.42	111.66	104.11	106.5	110.36	110.97	110.11	112.18	104.84	106.33	110.81	100.44	106.13	112.19	108.42	112.15	108.64	111.37	111.38	109.72	108.85	111.58	109.86
103.41	97.222	102.57	106.33	103.94	96.635	101.13	101.46	111.49	101.58	99.029	99.685	102.23	99.645	99.203	104.8	98.558	98.311	98.453	106.05	105.3	106.08	106.93	105.09	93.472	108.99	100.21	99.41	97.617	100.82	102.33	100.72	108.1	101	103.86	107.73	99.406	97.42	99.288	100.25	102.58	101	101.03	98.061	101.24	97.702	101.59	99.655	103.39	100.21
104.59	105.65	110.35	107.31	107.09	102.48	103.71	101.6	107.82	108.74	110.84	103.64	111.35	106.44	101.18	102.56	110.59	101.46	105.99	109.99	99.598	107.85	110.83	109.18	98.209	105.26	104.33	102.63	105.9	109.7	108.42	103.01	107.78	107.36	107.36	103.49	97.733	102.15	103.73	100.34	101.91	106.04	106.27	102.49	104.04	104.04	110.39	100.59	105.1	107.57
100.2	103.68	95.065	101.9	102.8	97.213	99.946	100.79	97.851	94.09	99.664	99.659	100.76	99.043	106.07	99.871	99.338	100.26	101.02	101.63	102.92	99.894	107.18	100.28	99.708	104.99	101.01	97.536	103.67	101.84	94.878	100.79	100.46	94.183	99.706	106	95.791	100.56	99.141	97.48	97.346	102.49	107.48	98.639	99.846	102.06	104.9	101.87	108.14	101.28
107.37	98.787	106.68	103.76	107.19	107.89	106.7	107.7	106.97	110.63	111.34	112.49	108.78	108.39	105.46	102.39	109.65	104.12	108.81	107.82	109.07	106.39	109.87	112.78	110.28	110.67	106.37	107.65	102.87	104.65	103.15	106.5	109.64	110.04	106.05	106.54	113.43	104.22	106.97	107.84	116.34	111.75	107.05	112.99	97.367	104.21	104.93	105.29	104.69	108.46
107.83	113.92	109.15	110.9	113.14	113.74	110.33	113.92	118.24	107.84	112.87	108.76	113.66	105.15	110.84	109.26	114.32	110.45	107.88	113.18	104.17	112.04	111.72	109.26	110.39	112.88	111.17	111.71	107.47	112.65	111.56	108.4	113.47	106.63	117.12	110.75	109.06	112.47	112.02	108.04	114.64	117.99	115.65	117.09	114.13	110.01	116.99	112.65	109.39	110.91
114.99	115.87	112.31	111.65	112.51	112.29	107.14	107.53	111.46	104	117.89	106.51	104.76	119.07	108.06	112.49	105.53	109.16	109.96	107.44	106.81	106	120.57	102.14	107.19	109.46	105.45	103.5	105.99	109.6	114.31	112.03	107.3	114.54	111.02	105.04	113.24	106.02	110.84	107.16	106.8	109.56	104.93	107.32	109.87	106.5	101.95	112.02	109.52	108.19
96.531	105.44	95.471	104.14	102.65	97.377	99.227	98.346	99.683	96.077	95.963	99.796	98.533	96.53	104.1	93.473	98.752	101.16	95.561	98.63	97.881	100.34	99.996	101.95	97.992	97.315	107.2	98.766	89.678	94.64	93.741	98.879	95.808	93.589	103.75	99.346	98.362	102.19	98.029	101.58	97.447	96.721	102.69	103.54	97.565	102.5	98.957	98.473	105.69	98.004
107.51	104.68	107.91	105.27	103.51	109.27	105.66	106.2	105.67	103.09	105.07	105.5	105.84	104.33	107.14	109.6	106.8	101.18	110.6	107.24	108.91	107.33	105.92	101.76	105.55	104.43	107.28	102.86	104.74	108.6	110.16	109.82	111.04	99.512	102.19	112.71	109.52	106.5	101	104.37	107.35	106.83	104.02	102.61	102.36	105.68	107.5	106.21	108.01	104.84
106.67	114	104.87	107.21	102.93	104.1	114.26	102.35	100	105.83	107.79	106.6	109.59	105.32	101	100.4	107.26	107.69	101.33	111.31	104.15	102.02	101.81	110.67	104.72	99.796	103.36	108.51	101	106.8	107.98	105.13	102.95	106.94	103.5	104.22	108.16	106.25	99.663	106.34	106.77	104.72	98.827	111.48	104.26	110.62	104.97	104.14	106.38	108.1
107.64	105.88	109.34	105.83	101.78	110.72	106.51	110.72	105.27	102.18	108.79	107.11	109.37	108.54	103.53	103.92	105.09	109.83	107.27	104.08	108.18	110.87	110.41	103.58	102.69	109.15	110.76	101.94	99.159	106.95	103.64	109.76	106.59	108.69	113.3	104.36	101.74	101.84	104.91	103.36	109.14	106.51	103.93	99.553	104.66	105.24	107.49	110.09	107.87	107.45
100.83	104.92	109.65	109.19	105.55	102.59	103.92	109.57	106.92	102.04	104.08	108.07	107.1	104.55	102.72	112.35	116.06	106.86	106.53	107.03	103.95	110.94	108.25	106.39	107.78	101.38	109.51	104.18	99.643	117.16	99.227	106.6	105.76	104.53	107.49	105.11	107.8	104.24	109.61	102.88	108.37	109.54	102.74	111.23	108.53	99.476	104.5	100.25	103.32	105.39
114.13	108.4	108.72	108.82	109.5	113.33	104.97	108.98	109.29	106.14	105.16	109.61	106.59	108.33	120.32	105.54	115.59	104.96	108.29	104.81	109.3	111.39	109.1	101.12	105.86	117.48	111.02	103.13	109.25	111.64	101.64	111.72	106.73	106.03	107.93	105.84	112.42	108.48	107.23	110.87	110.92	112.67	106.49	109.84	113.25	105.59	102.67	116.2	99.8	105.33
109.37	102.35	98.841	108.18	96.255	110.47	111.47	107.87	108.45	111.97	106.49	108.59	108	106.72	105.77	105.27	103.83	109.4	100.96	105.23	107.83	101.43	109.36	105.94	107.48	104.22	106.73	108.99	106.75	105.37	106.43	104.57	114.01	106.18	105.86	101.51	105.82	106.77	101.91	103.49	110.24	100.63	108.3	109.35	110.44	111.51	107.47	114.59	110.08	102.38
109.04	106.27	103.78	102.91	114.11	104.37	104.97	113.75	111.22	110.53	111.53	111.78	109.24	105.74	111.35	110.2	107.01	110.18	103.26	106.11	107.61	101.14	115.42	113.93	105.94	109.97	107.05	101.36	109.66	108.46	108.88	108.87	100.85	105.61	109.14	112.94	110.27	106.63	104.43	106.64	112.5	109.73	105.04	107.62	108.95	106.41	105.7	112.17	108.1	110.25
106.91	103.02	109.61	105.15	107.08	109.19	108.98	113.44	101.18	103.06	116.55	101.1	111.37	105.33	109.53	109.65	111.34	103	110.99	107.25	109.89	110.45	105.02	106.62	105.11	105.78	108.82	104.58	109.41	106.62	104.62	108.57	110.22	106.26	102.72	109.03	104.97	104.46	114.46	112.68	115	105.97	108.19	109.81	106.65	110.07	105.48	107.07	103.15	108.6
100.4	108.71	95.158	110.88	105.83	103.7	107.14	104.8	105.94	104.1	102.19	107.95	101.54	111.39	110.07	111.29	104.83	104.86	108.68	106.25	111.09	110.28	103.99	103.66	105.55	109.26	102.36	106.76	99.947	110.18	113.92	106.33	106	107.76	109.72	109.91	103.82	99.275	104.03	108.81	108.29	105.05	109.18	107.74	102.21	108.99	105.52	102	108.27	111.22
95.465	111.61	101.39	96.594	101.11	100.44	101.72	99.443	107.5	101.49	98.201	99.412	97.089	106.27	102.59	98.688	103.07	105.13	102.45	99.824	98.982	103.31	96.795	104.09	94.981	97.18	102.5	104.38	103.09	106.51	104.52	100.34	104.02	101.69	104.73	100.93	98.415	99.27	93.145	103.88	101.84	104.4	98.34	106.95	100.71	99.276	94.116	94.774	103.13	103.22
106.14	106.07	106.17	110.62	108.7	109.38	106.96	100.55	107.8	108.04	107.77	104.43	111.76	105.47	106.38	105.58	111.31	102.84	104.69	108.74	106.31	102.65	100.58	107.29	103.9	108.58	111.09	105.25	110.34	105.19	104.83	104.81	109.57	107.67	111.14	103.2	106.99	110.81	111.73	104.08	102.75	110.94	106.19	105.35	99.631	106.29	104.47	99	96.749	104.15
99.698	106.37	105.4	103.11	105.21	104.28	110.03	101.28	111.57	106.14	105.09	105.36	108.63	106.12	109.28	105.67	102.99	106.81	104.7	100.71	108.72	109.6	109.89	109.28	100.23	108.44	110.17	106.54	101.33	104.79	99.158	107.01	105.33	98.97	100.52	105.2	104.3	101.37	109.05	106.44	103.94	102.07	102.21	101.64	102.67	103.54	112.52	101.91	108.41	108.25
106.7	108.35	114.08	105.16	107.8	105.42	108.97	108.4	100.98	102.07	106.05	102.35	104.37	103.44	107.77	100.67	104.75	108.18	101.46	101.57	103.6	106.07	103.59	105.83	107.15	103.58	107.33	107.65	106.69	107.19	103.71	113.82	105.46	101.74	103.91	99.03	105.47	106.83	113.7	102.21	102.18	98.812	107.8	98.779	104.73	110.83	106.46	102.57	103.69	115.65
106.18	101.64	103.13	102.51	98.64	105.35	108.32	106.18	106.57	113.54	107.42	106.83	110.46	108.8	107.62	103.4	104.55	111.68	103.92	101.26	111.01	104.92	114.72	103.43	111.21	112.54	107.04	108.84	109	106.27	111.75	106.27	108.18	102.94	108.56	105.66	105.51	107.24	104.73	105.91	109.88	110.85	107.15	104.98	106.36	105.82	109.03	111.44	106.45	113.66
97.735	95.325	106.47	100.16	99.456	94.607	100.91	96.08	102.11	96.613	100.19	93.888	99.147	98.761	94.215	100.59	98.044	94.745	92.965	93.59	101.61	102.37	92.666	95.158	104.08	95.504	99.815	101.98	94.983	98.616	104.42	91.861	101.91	96.014	99.048	102.21	100.52	97.677	97.22	101.66	92.635	101.88	91.743	94.451	105.33	91.791	94.035	95.22	100.22	94.757
98.23	99.306	96.36	102.02	101.16	98.308	95.091	100.76	100.75	97.514	98.412	103.36	97.98	96.582	100.66	97.068	96.677	101.9	95.635	100.12	96.676	97.144	102.35	96.142	92.769	98.851	100.1	96.388	100.9	96.325	101.1	99.063	96.456	92.925	100.89	97.76	98.012	96.537	99.959	97.844	93.624	97.922	99.943	98.642	92.928	95.031	98.2	95.298	98.456	98.111
112.64	106.81	107.56	111.56	108.49	97.052	109.69	104.31	113.53	107.43	106.3	112.32	111.08	104.68	117	105.61	106.32	106.9	107.84	106.54	108.25	104.37	111.19	104.91	109.06	109.16	106.91	109.15	110.96	108.58	106.87	116.09	115.45	106.71	110.23	104.02	112.01	115.23	111.19	116.14	111.41	104.06	106.28	103.15	111.4	105.96	108.15	110.6	108.47	112.9
103.64	106.51	112.6	106.8	106.78	106.29	109.46	106.34	105.51	106.14	108.16	109.96	111.52	106.18	103.17	108.45	109.35	112.37	108.04	107.62	112.58	109.51	114.69	108.46	114.57	106.3	109.61	113.18	108.63	102.45	109.14	110.53	110.44	111.11	107.42	111.32	106.02	109.74	106.13	106.08	113.27	100.71	105.98	111.43	104.21	109.63	103.41	111.36	106.32	107.55
91.329	98.996	97.535	101.24	99.53	94.264	100.95	93.187	96.024	99.604	100.67	93.965	99.815	95.874	101	103.05	97.706	100.15	93.669	101.89	100.67	104.97	97.079	96.999	93.652	100.43	100.6	97.409	96.075	100.1	100.57	97.567	98.776	103.31	105.17	100.51	93.41	101.2	101.63	104.85	100.92	102.07	97.353	104.56	100.31	94.406	101.94	102.02	107.02	98.728
99.945	99.808	107.63	99.445	99.901	95.445	98.666	94.94	99.974	92.476	97.654	98.165	103.39	92.325	99.897	93.655	100.13	99.261	94.306	94.893	100.99	100.2	92.301	99.806	96.727	104.56	100.57	99.362	99.213	100.95	105.44	97.726	97.868	95.014	96.109	99.144	99.419	100.72	95.162	97.079	94.16	102.13	101.45	103.36	99.984	97.469	99.123	102.61	104.45	98.831
106.41	100.3	104.97	112.62	105.58	101.26	106.84	114.2	100.93	103.21	106.05	104.51	103.27	111.74	106.21	106	104.66	104.44	104.17	100.84	99.659	101.56	110.74	107.68	106.84	104.46	102.12	107	102.95	104.33	105.9	102.9	99.124	107.6	105.32	111.69	106.09	107.39	109.54	108.12	104.07	107.97	109.98	99.891	105.46	107.1	100.99	109.31	100.57	104.7
100.92	108.63	96.954	103.81	107.98	110.91	102.54	103.63	105.28	113.01	110.25	104.71	101.23	102.03	111.69	100.83	105.87	107.4	105.68	106.03	108.04	105.69	104.76	100.57	104.96	106.24	103.06	105.63	103.92	102	104.85	101.18	105.79	112.36	99.821	100.98	111.81	104.84	104.78	105.08	103.75	108.81	103.74	114.72	103.35	115.43	109.97	105.29	104.51	104.76
100.22	98.412	103.3	105.87	98.07	101.13	105.54	98.133	104.05	105.18	95.688	102.27	96.539	102.78	104.68	103.25	101.85	92.185	103.41	105.37	102.81	103.35	104.73	98.855	104.53	97.775	96.272	103.76	103.71	104.03	94.24	106.21	98.045	97.403	102.36	101.87	103.92	106.65	103.08	99.727	98.93	97.507	101.52	96.808	95.24	94.794	101.72	104.86	102.56	100.42
99.593	104.02	102.51	105.32	105.57	97.114	94.941	95.847	100.27	90.213	101.99	101.75	97.257	101.32	107.21	95.002	101.61	100.24	98.049	101.08	98.736	98.623	103.14	97.518	102.96	99.454	95.464	101.72	98.2	97.657	102.44	94.718	92.826	104.23	95.997	102.67	105.16	96.625	97.459	99.038	97.999	91.927	97.568	101.95	102.09	101.28	93.769	92.957	107.08	101.5
109.96	103.66	110.05	110.29	104.83	110.23	112.62	107.88	105.56	104.74	106.96	108.05	108.49	110.22	100.02	98.957	112.25	113.87	110.02	110.43	102.58	111.7	108.74	104.2	100.74	105.1	108.31	115.41	107.19	112.95	104.01	108.21	110.1	110.45	105.27	106.54	110.64	111.47	106.7	107.03	107.6	109.53	104.23	108.22	100.5	106.01	101.16	107.98	108.83	106.49
104.9	101.95	107.73	106.02	104.3	110.09	105.2	109.08	104.82	111.94	112.96	109.11	108.93	110.85	106.71	113.52	109.17	113.72	108.45	104.51	108.7	116.1	102.21	106.33	106.24	109.6	113.03	110.51	103.56	109.36	110.74	110.73	108.5	105.54	101.58	111.62	106.73	114.83	109.05	115.23	110.74	103.48	104.69	112.6	109.47	108.9	106.48	111.68	113.51	109.16
111.91	114.02	103.82	112.89	102.34	106.29	113.84	111.75	104.12	110.57	101.37	107.01	107.41	104.92	104.7	110.66	115.54	103.89	106.02	110.95	108.31	102.29	105.9	108.56	107.76	111.31	112.07	102.11	106.61	109.19	112.42	103.95	104.94	113.53	106.99	114.61	117.13	106.71	111.47	107.5	105.91	107.21	113.7	107.6	110.41	104.16	112.51	109.35	105.09	110.6
102.26	98.141	97.113	101.02	97.775	96.506	99.46	102.22	101.55	101.2	103.79	101.13	97.99	100.1	104.49	95.593	104.94	101.48	98.941	100.93	98.129	101.56	98.383	95.29	102.23	98.629	102	103.43	96.058	107.67	97.368	102.01	100.78	98.357	99.668	96.972	93.492	104.3	100.27	98.763	98.053	93.794	102.08	108.65	104.43	102.78	94.169	100.37	104.33	99.183
107.03	106.49	103.8	110.87	109.1	108.12	105.62	105.44	108.67	105.22	103.74	104.39	103.95	101.02	108.14	103.96	107.63	107.62	99.558	104.89	100.34	109.54	98.659	102.92	110.99	101.22	100.79	101.89	104.23	107.38	105.45	105.97	97.161	96.498	106.26	105.64	100.21	104.58	112.59	104.64	106.48	104.88	105.04	109.08	102.67	109.34	106.39	99.633	110.38	107.14
105.13	107.57	107.54	102.54	111.92	108.6	101.22	111.1	110.03	107.75	111.59	108.28	113.92	110.4	105.78	108.05	106.89	105.2	105.23	106.81	103.98	104.83	106.35	101.66	107.16	106.24	104.9	105.06	107.82	117.09	108.34	102.83	110.02	107.95	109.4	108.47	109.65	104.71	110.26	109.97	100.6	104.12	110.62	107.55	104.34	106.12	102.78	103.08	109.04	105.41
101.75	102.95	106	104.56	109.11	105.23	101.05	107.08	102.64	105.04	105.58	101.17	102.78	104.62	104.01	109.79	97.314	107.94	104.7	109.33	103.14	102.52	100.86	110.26	105.8	109.18	104.94	105.62	106.15	108.69	108.64	108.2	107.74	102.95	98.217	106.86	103.21	102.5	99.884	103.23	102.87	103.99	103.09	106.63	106.04	104.38	102.46	112.08	104.39	101.88
93.876	99.963	97.706	101.26	100.26	96.913	96.347	96.695	95.419	101.42	101.61	97.919	96.683	93.665	93.609	98.027	97.529	100.57	92.714	101.16	95.122	99.857	95.755	100.51	98.18	98.998	101.08	97.136	94.342	96.362	96.578	101.69	103.47	96.086	104.44	99.34	97.485	100.93	97.888	100.31	95.515	100.24	98.366	92.336	96.039	96.171	92.797	98.145	98.855	100.27
103.17	104.91	103.26	111.17	101.86	103.93	102	105.64	103.15	106.33	108.48	102.56	106.63	103.35	106.38	105.08	109.51	98.084	105.63	111.76	102.47	104.31	109.17	106.63	106.27	101.49	109.72	107.11	99.92	112.06	104.01	107.79	104.03	111.59	105.38	102.16	102.83	106.66	109.11	103.37	105.92	103.63	103.21	106.37	101.23	102.54	101.69	106.75	102.18	104.83
111.86	103.53	109.15	115.1	115.05	110.31	109.02	113.93	105.93	118.09	106.86	105.24	105.34	101.85	107.27	102.92	104.83	107.35	107.4	109.05	105.65	110.28	108.76	102.94	108.38	105.18	118.57	112.69	107.31	103.18	106.77	106.55	103.12	106.11	114.21	113.69	103.99	106.55	116.61	102.34	112.89	109.29	113.21	106.17	102.59	107.35	100.11	107.6	113.48	107.48
107.53	108.47	108.48	109	108.04	101.81	98.509	107.28	109.23	104.82	102.21	106.27	99.402	103.72	107.21	104.25	108.2	104.66	103.82	112.42	107.78	111.53	97.013	107.79	104.04	102.94	107.09	105.55	110.18	109.4	103.51	105.24	104.4	100.92	105.81	101.17	110.16	104.91	102.8	104.44	102.47	105.15	106.39	103.55	110.13	100.49	104.34	103.56	104.2	107.95
105.08	107.16	105.85	114.07	110.97	108.7	108.31	105.56	112.18	111.6	108.21	109.24	108.43	114.05	109.79	112.75	102.78	107.99	108.96	109.59	110.59	102.74	105.75	107.19	106.82	104.34	104.36	111.7	108.88	111.1	107.07	106.82	108.08	105.66	104.3	107.99	109.59	103.59	109.02	108.11	105.76	107.66	111.74	103.77	108.23	108.95	109.55	111.55	110.83	112.9
97.562	95.769	98.292	97.389	99.607	94.276	93.133	89.65	103.47	101.08	95.734	96.576	98.657	89.918	93.245	97.13	89.729	91.654	95.719	103.79	105.56	101.46	97.532	99.068	98.596	101.87	94.623	101.64	98.711	97.522	99.399	95.586	97.469	97.617	94.262	96.726	98.232	94.283	97.982	95.525	103.7	96.53	95.671	99.146	99.173	98.142	96.714	100.05	98.617	96.279
97.181	95.403	99.143	95.87	102.92	96.611	93.356	98.398	96.233	91.19	95.362	98.293	95.96	95.911	102.27	96.814	92.553	97.181	94.678	97.804	91.747	103.19	92.896	99.626	95.595	98.93	98.915	100.13	89.869	97.663	91.57	96.684	102.63	98.836	102	95.987	96.005	96.205	104.65	103.84	101.23	92.801	98.165	94.808	102.68	99.583	98.446	94.972	101.18	97.409
111.31	111.93	109.24	105.9	105.7	97.467	107.61	108.39	110.74	112.49	101.01	109.99	106.14	109.59	101.53	108.42	107.57	112.96	106.22	105.88	109.16	106.67	107.22	106.79	106.91	108.07	109.77	107.52	110.12	106.8	114.92	107.78	117.23	110.06	107.08	111.53	104.86	110.51	109.69	108.46	113.2	108.48	111.24	111.43	112.33	108.74	107.2	111.28	103.26	109.29
110.86	109.91	107.88	111.85	108	103.92	109.98	109.69	112	115.16	106.37	106.89	106.72	103.87	107.73	111.53	109.08	104.14	107.03	103.77	106	107.59	107.37	114.58	109.8	106.62	105.94	107.23	106.66	103.76	101.27	106.46	106.98	112.61	107.45	108.06	101.87	103.42	106.59	103.69	110.22	108.84	106.51	102.69	104.73	107.87	114.91	105.02	112.9	102.64
108.06	106.41	107.54	108.39	109.7	107.85	110.6	112.01	112.55	107.59	108.04	107.94	110.43	110.46	108.44	108.55	113.24	106.03	107.98	109.8	112.92	115.84	111.02	107.4	106.15	109.97	108.61	111.61	109.48	113.85	111.9	111.38	110.65	113.54	110.62	107.83	114.33	111.87	111.04	112.33	115.11	114.39	106.81	109.03	110.2	117.64	106.43	116.9	116.71	106.87
98.014	96.991	103.9	94.828	100.27	101.27	94.044	98.16	97.064	99.909	102.05	96.756	94.85	95.06	93.428	104.07	101.22	96.101	96.914	91.001	97.877	94.035	96.118	98.102	96.857	100.05	94.247	93.421	94.441	99.45	101.49	100.49	93.44	100.29	98.546	97.886	100.64	96.538	102.07	95.695	102.38	98.67	99.606	96.249	93.595	101.06	98.992	95.781	101.14	100.75
96.28	103.97	95.576	96.174	99.679	103.31	95.694	99.474	94.933	98.937	94.108	101.33	98.956	98.932	98.157	99.168	95.294	100.13	103.52	100.51	101.27	98.516	103.79	93.71	96.692	94.836	98.398	99.073	97.281	91.489	98.98	91.371	103.28	103.43	101.88	94.882	93.354	90.175	98.579	95.364	101.26	97.608	86.421	98.502	103.19	98.64	93.342	92.377	91.329	98.455
105.26	107.34	107.19	109.28	105.17	102.6	105.47	106.3	110.1	111.81	105.26	106.98	104.5	107.34	105.26	104.44	103.88	103.67	112.39	106	109.04	99.277	104.35	104.03	105.26	113.66	108.87	105.07	105.56	106.26	109.69	102.87	107.73	108.19	105.59	102.99	109.62	108.84	99.155	100.22	105.72	108.17	104.85	107.8	109.42	103.55	108.42	105.57	108.31	104.35
101.94	112.29	101.76	101.75	107.51	108.06	107.95	105.02	103.48	108.45	108.26	108.73	106.97	104.66	104.76	105.9	100.26	99.973	103.27	103.85	107.46	103.44	107.32	101.74	112.48	101.41	104.25	104.33	104.51	107.5	105.62	108.09	112.25	108.38	109.68	111.42	105.48	102.16	105.76	108.6	106.67	113.61	113.17	104.52	114.17	108.95	104.97	104.59	110.8	107.75
107.71	102.08	104.74	109.56	105.29	107.23	102.28	105.97	103.86	107.81	104.54	106.19	107.14	104.41	104.36	107.04	104.47	109.98	109.45	99.849	101.33	98.088	96.102	108.46	103.31	107.5	100.42	106.55	103.04	105.57	101.1	107.3	101.28	106.27	104.4	106.43	111.03	103.03	109.43	103.81	99.275	99.383	100.7	109.3	103.82	109.3	104.29	101.45	106.05	108.13
106.7	100.34	106.6	104.52	110.35	111.86	106.79	111.53	104.66	107.67	105.59	105.69	105.41	101.52	111.43	106.6	104.15	102.74	107.07	113.83	109.16	104.02	106.7	98.084	109.74	100.51	105.12	108.98	105.66	105.59	101.83	105.95	106.15	102.49	111.27	106.54	104.78	103.35	101.62	104.65	103.91	108.19	107.85	108.54	112.32	104.16	106.8	105.36	101.7	99.854
109.99	108.97	110.42	108.04	108.49	103.12	109.2	107.78	106.8	102.8	106.36	109.75	110.14	106.04	107.18	104.41	105.32	108.42	112.02	107.89	106.04	107.85	111.37	104.96	112.31	106.28	110.45	110.87	101.99	109.02	96.72	104.64	109.1	107.24	110.53	114.54	106.69	104.51	113.6	115.11	106.74	110.23	104.16	105.33	106.63	106.76	111.04	104.56	106.67	104.48
108.45	105.92	111.42	104.6	104.01	111.46	102.86	108.97	106.18	107.75	110.35	111.34	110.92	107.08	109.69	112.18	114.61	100.77	105.56	109.69	112.35	113.29	106.05	111.81	111.07	112.45	110.33	112.93	107.75	102.94	101.59	107.41	106.32	113.77	112.33	108.86	107.11	108.78	113.09	103.89	109.78	107.27	104.94	109.01	107.33	112.48	110.58	103.94	110.06	110.39
105.42	111.21	103.6	104.3	108.2	97.2	107.04	104.55	105.17	111.55	106.6	106.42	102.8	108.45	102.97	104.83	104.71	105.01	104.09	104.91	100.85	106.81	105	105.16	112.49	104.31	109.2	109.48	103.2	108.07	99.795	107.15	102.97	101.08	102.75	102.16	106.36	104.67	106.83	111.11	107.32	99.758	105.68	113.91	103.48	105	100.03	104.57	107.76	110.09
114.18	106.19	106.41	109.73	108.37	105.86	107.52	104.44	108.66	108.33	104.69	106.99	114.34	109.86	109.47	109.3	105.07	114.27	108.72	104.88	108.37	111.09	106.6	116.27	109.4	110.78	106.74	112.35	111.13	108.22	104.08	104.41	114.51	108.41	103.43	106.16	104.02	109.38	104.37	100.02	107.78	108.49	115.54	115.26	112.09	108.25	106.93	102.46	102.35	109.4
107.02	106.21	104.41	106.63	102.22	106.74	110.88	100.6	105.98	102.38	107.44	102.04	107.84	103.33	101.46	113.5	103.37	109.03	102.96	103.11	100.88	105.45	108.36	105.21	102.02	108.26	103.16	108.22	108.49	103.47	111.11	105.83	106.21	100.41	106.02	100.68	111.87	100.26	101.12	105.62	106.48	111.37	106.79	104.58	105.26	103.14	104.5	106.66	108.08	99.859
104.99	101.55	108.87	112.89	104.66	107.88	107.82	112.53	110.53	109.65	109.99	113.08	110.7	99.344	111.25	111.15	105.03	103.17	113.06	114.76	104.38	105	112.55	111.12	112.02	107.31	109.55	111.45	112.76	106.19	102.35	106.24	103.24	112.12	110.27	110.77	108.81	111.14	103.93	107.88	109.23	113.1	108.32	111.26	105.38	112.25	108.98	102.25	106.01	109.13
104.47	102.04	106.86	107.9	106.6	104.72	109	109.75	113.06	103.59	104.09	107.41	105.3	113.74	99.898	109.6	107.38	105.45	99.714	109.04	108.25	107.59	109.84	104.36	106.6	100.38	108.57	113.06	107.44	103.02	109.44	110.6	103.73	102.18	106.23	104.87	102.95	104.18	108.97	104.3	116.07	107.77	106.04	107.46	110.03	111.46	108.4	104.07	103.07	105.16
104.08	103.67	104.02	104.32	105.31	104.89	106.23	107.87	114.28	104.91	106.14	104.71	107.78	109.36	104.91	107.06	107.4	114.11	104.56	104.28	102.92	110.58	105.29	104.82	104.66	105.99	98.398	107.13	106.21	109.59	108.2	105.41	105.21	107	105.23	106.24	105.33	104.42	103.61	104	96.738	106.91	105.12	104.24	102.87	104.92	104.89	107.01	109.18	108.88
104.66	103.15	103.1	101.67	97.347	103.44	104.15	106.1	107.14	102.54	105.18	103.19	101.64	99.274	106.28	107.15	103.33	100.49	101.78	99.927	98.184	101.17	101.66	102.13	104.35	114.47	100.12	102.97	104.91	100.4	100.33	106.41	108.93	101.48	102.94	108.52	102.12	101.23	102.86	105.26	97.601	97.17	100.97	99.304	102.35	108.75	100.14	96.489	100.95	98.485
105.87	100.53	99.439	100.13	105.06	94.946	105.07	102.4	106.82	107.1	91.234	97.542	106.51	107.95	99.109	97.138	108.03	92.952	104.86	101.86	98.825	106.15	95.042	96.634	102.81	97.738	103.33	108	98.283	107.21	104.85	95.112	97.549	94.011	107.45	100.11	100.81	103.2	97.767	101.21	94.314	102.48	97.202	104.11	99.544	98.038	104.45	96.302	100.59	100.97
105.91	104.19	105.52	101.85	103.17	103.62	99.376	103.46	101.55	97.787	105.1	100.22	101.68	107.83	105.25	105.76	99.24	113.41	105.91	107.31	102.01	109.82	111.74	106.2	101.68	108.63	110.54	104.93	95.29	105.89	105.4	106.69	100.7	108.22	101.07	108.62	97.539	105.45	96.803	100.53	103.66	111.66	105.64	107.12	104.89	107.34	103.12	105.75	107.34	108.05
110.11	105.62	108.86	108.08	103.17	101.44	103.34	109.03	111.85	101.45	113.13	105.85	114.86	109.59	103.94	105.25	110.11	109.05	105.87	110.02	109.79	102.81	104.59	111.37	103.11	98.345	108.73	105.76	109.31	107.37	108.85	112.73	108.03	106.61	112.47	105.93	103.83	111.68	105.75	101.82	112.85	105.54	115.06	108.56	105.22	106.82	108.08	109.43	108.26	99.791
105.22	108.39	109.63	106.22	102.72	109.61	99.934	98.647	109.7	112.47	108.74	104.25	108.61	113.83	106.92	109.7	111.18	108.93	107.65	113.69	112.06	107.84	98.221	109.62	109.74	110.66	109.84	109.7	106.95	111.66	108.03	111.78	110.21	113.02	106.79	109.34	105.1	107.4	105.72	107.78	106.39	109.31	111.08	110.3	99.383	108.8	111.89	109.22	103.3	107.43
98.898	102.04	99.907	100.9	99.686	102.38	106	95.45	94.456	97.705	101.53	100.49	101.96	100.56	105.23	102.26	100.11	102.53	99.914	98.062	103.81	105.17	103.67	101.81	101.51	102.96	100.7	103.61	99.752	103.88	96.764	94.745	100.42	98.672	101.95	96.153	101.2	104.47	92.946	93.436	97.246	103.03	100.99	102.48	96.557	103.26	101.04	96.28	105.63	103.31
109.18	108.1	103.63	105.74	101.85	103.61	102.44	104.83	100.67	105.94	106.65	107.1	102.83	106.05	106.1	108.86	104.08	111.59	106.08	108.67	105.46	104.99	107.52	110.36	107.42	104.16	107.72	103.37	105.44	107.69	108.06	108.61	109.13	106.86	113.67	104.04	105.4	100.68	111.56	110.8	105.72	107.12	107.31	110.62	102.89	112.2	105.72	104	108.87	103.39
106.36	108.91	108.68	104.93	108.29	109.59	108.08	104.88	117.06	104.22	106.85	105.07	107.04	104.77	114.24	100.71	105.97	106.44	107	108.69	112.36	110.23	115.36	107.32	115.96	110.15	107.66	107.64	105.13	112.8	106.14	106.67	106.08	109.47	109.16	108.27	108.25	118.79	104.54	111.08	106.53	108.12	108.96	112.42	106.35	108.35	109.75	103.55	111.25	103.94
109.31	107.8	107.14	103.3	104.37	107.35	102.18	103.84	102.02	104.93	109.28	101.56	113.74	102.71	107.35	102.26	104.95	102.53	106.63	107.39	101.49	100.46	99.943	104.03	107.94	106.54	105.31	100.68	108.19	106.68	103.48	106.79	100.75	105.83	105.46	108.72	101.52	105.83	109.77	107.38	107.06	110.95	107.68	105.71	107.81	103.9	108.61	102.27	99.022	103.72
111.48	111.39	110.69	103.59	108.18	110.08	107.37	108.03	107.82	115.8	114.14	107.6	104.77	102.78	108.43	104.34	112.29	114.02	103.74	104.9	109.88	108.34	103.77	109.62	108.6	118.16	103.58	108.55	107.02	107.34	110.72	106.23	114.84	113.46	104.02	109.1	102.38	108.27	109.56	113.89	107.73	110.53	112.4	109.73	109.55	104.12	112.02	105.39	102.44	103.11
103.02	104.61	104.78	108.5	104.24	110.99	102.45	108.67	113.34	104.07	104.44	113.18	110.5	102.45	105.6	112.03	103.64	108.76	110.35	108.2	100.5	107.41	110.26	109.36	107.54	105.22	102.98	99.675	101.51	108.34	111.45	104.67	105.53	103.77	107.13	103.33	100.36	108.84	110.69	106.92	98.428	111.36	102.13	108.88	107.63	110.12	107.89	109.15	109.92	106.95
103.2	112.48	109.86	109.49	113.58	105.28	113.4	115.26	116.94	107.04	112.25	111.26	116.18	109.19	110.86	111.57	113.79	109.83	103.84	112.83	109.25	113.46	108.89	111.33	116.64	109.46	113.53	110.76	105.67	110.49	111.07	110.46	104.84	112.18	104.02	113.52	104.91	104.8	108.59	110.64	110.74	110.19	115.57	112.21	111.36	112.78	110.3	113.68	112.81	110.22
97.554	97.536	98.523	102.12	98.85	97.594	95.414	93.948	95.553	96.641	101.71	99.445	95.055	99.231	97.848	95.286	95.265	103.45	101.82	100.49	103.32	99.024	95.11	94.624	95.099	98.335	103.17	98.421	96.427	91.618	96.732	95.974	96.855	94.625	94.596	98.298	94.612	102.5	93.954	95.646	98.2	90.982	98.92	94.952	91.871	98.196	95.026	94.722	99.539	97.923
110.68	102.66	111.63	106.75	105.92	108.76	107.22	116.21	110.34	108.78	112.77	111.65	105.65	107.55	100.07	109.67	111.07	106.24	103.71	112.33	113.19	114.69	112.46	109.43	112.83	110.55	110.36	107.32	110.77	105.11	113.93	106.24	107.94	113.79	105.65	107.38	102.37	103.77	106.77	105.81	108.47	105.66	102.99	108.49	101.21	109.41	107.4	107.44	102.18	110.83
112.03	99.345	103.73	114.49	110.56	107.35	101.95	103.61	106.82	106.69	111.19	103.09	109.45	110.28	104.43	103.75	110.47	111.68	108.16	112.77	100.3	99.956	107.95	100.38	106.75	105.46	102.53	103.3	104.83	110.58	109.2	103.84	102.79	106.29	106.43	102.68	102.68	105.72	105.55	101.33	107.73	108.79	103.16	108.98	101.26	100.59	106.94	106.74	103.37	103.04
99.564	97.47	99.526	104.24	100.23	103.63	102.26	95.14	99.893	98.819	96.938	100.24	100.82	100.15	97.543	96.164	94.716	98.175	100.37	102.7	94.596	97.634	102.3	94.914	102.31	98.872	97.9	102.85	98.597	96.912	96.369	100.9	101.48	98.673	101.17	95.889	96.78	96.448	100.02	94.601	92.035	102.13	92.586	95.364	104.18	98.669	99.337	99.652	93.507	104.44
104.79	106.86	103.63	110.75	106.2	106.91	109.38	108.24	106.07	106.98	112.72	108.11	103.44	107.56	106.96	103.36	102.96	104.77	109.18	100.67	108.04	100.41	106.02	104.68	108.35	101.31	102.99	100.97	116.78	104.09	109.38	107.01	98.152	104.42	102.99	104.22	109.21	107.3	104.57	105.73	101.88	107.56	110.01	110.52	108.91	103.9	107.24	106.79	104.4	103.12
104.1	105.39	101.5	99.415	108.07	112.16	104.43	109.72	105.63	105.71	104.57	112.34	98.973	110.19	99.314	106.57	111.86	113.1	103.57	106.61	101.75	102.44	104.51	106.09	101.41	104.67	110.07	103.64	107.22	106.59	103.54	111.9	103.9	103.83	102.92	105.79	109.66	104.98	107.6	103.66	103.7	107.5	99.662	105.86	111.52	103.85	104.88	110.52	103.29	107.54
99.192	96.178	91.044	97.323	100.69	99.484	97.682	95.819	100.3	98.294	99.356	96.023	97.665	98.749	96.318	96.837	97.331	94.251	106.9	99.483	94.742	99.858	98.045	94.76	98.758	99.234	96.816	95.759	95.303	96.837	102.23	100.15	98.612	97.576	95.713	101.47	94.171	100.42	94.091	96.07	102.35	98.878	96.726	103.81	97.936	98.487	99.496	99.071	95.3	95.954
116.3	111.35	101.24	109.71	105.22	114.93	111.29	99.894	107.3	113.64	111.86	110.52	108.46	105.12	110.1	116.13	108.06	111.24	101.46	112.41	108.89	105.32	112.23	110.3	108.32	109.73	106.94	110.13	108.37	105.81	108.76	107.69	108.51	103.04	111.12	111.51	115.53	104.77	105.87	113.96	108.59	105.74	104.57	108.99	107.2	108.93	113.43	111.21	111.39	103.55
108.52	104.27	104.06	102.96	107.6	108.98	102.17	108.97	104.67	103.86	109.28	103.84	101.32	97.631	104.75	101.37	100.8	108.84	111.03	106.45	99.853	109.44	109.38	107.77	112.37	102.9	104.11	105.75	105.8	104.92	103.28	106.06	98.218	105.69	106.79	105.38	107.34	109.67	106.78	106.68	103.76	99.451	99.287	105.29	103.16	106.31	102.26	107.77	104.23	109.13
100.91	103.91	100.05	100.14	93.083	98.726	103.42	101.04	100.78	101.81	107.96	103.93	99.794	99.068	110.13	106.33	103.7	103.34	105.55	94.741	99.32	98.816	95.199	107.02	102.72	95.226	101.09	98.506	111.03	99.265	98.122	96.26	98.342	105.25	99.887	103.91	94.756	96.965	101.5	102.73	95.505	95.627	97.287	104.18	106.93	106.41	102.48	98.047	98.683	94.843
110.4	113.78	100.05	101.92	107.13	108.71	107.53	108.51	109.81	105.83	108.26	106.59	113.29	108.36	105.14	104.89	101.91	112.66	106.9	113.15	102.43	105.91	112.18	112.01	110.09	104.36	104.6	107.89	109.82	106.31	101.29	107.2	109.88	103.75	109.07	109.96	107.32	111.03	108.74	106.75	106.53	107.28	115.14	97.743	105.69	109.12	109.04	108.63	107.25	109.79
106.84	102.64	105.86	99.917	102.79	107.08	109.21	104.28	108.8	107.76	113.11	106.67	102.76	103.02	103.99	104.55	108.33	102.63	105.77	106.45	106.5	107.01	106.01	109.07	104.7	106.01	109.41	101.53	104.9	108.88	106.53	108.11	100.32	104.17	102.54	110.47	108.22	98.688	106.31	110.49	109.96	109.47	103.82	102.98	108.53	102.13	103.5	111.03	111.94	103.65
104.19	104.82	113.15	104.39	110.56	109.25	109.88	111.6	104.57	112.45	105.92	109.9	109.32	109.25	104.39	109.18	109.64	104.16	105.55	105.17	114.89	109	110.23	102.84	109.46	108.67	108.55	109.86	102.1	109.28	112.96	110.07	104.78	110.53	110.52	110.73	111.83	111.7	106.58	108.83	113.24	114.21	108.23	108.94	102.89	108.33	108.01	112.31	110.83	111.63
111.25	105.57	104.13	106.82	100.5	102.33	106.44	103.78	113.22	108.43	107.57	102.5	111.51	109.74	106.19	101.6	103.83	109.51	106.09	104.89	107.76	109.09	108.13	107.12	105.76	105.07	103.3	99.063	107.53	100.1	108.56	108.03	107.78	109.06	101.73	99.957	110.37	104.42	108.11	106.59	103.74	106.21	104.81	102.19	113.2	102.7	106.05	106.04	103.03	105.53
108.48	107.98	102.33	108.13	109.02	104.69	109.18	101.79	102.99	108.6	100.14	108.18	111.69	103.57	104.08	107.81	108.44	102.87	104.33	106.53	107.93	108.48	112.95	103.28	103.16	107.58	105.46	103.2	103.09	100.89	104.13	106.16	103.43	100.11	105.22	105.85	107.35	106.73	104.69	110.4	106.09	107.38	104.83	106.1	109.31	106.05	107.3	106.67	107.51	107.66
106.45	107.01	107.47	111.24	106.26	106.88	99.056	105.08	104.83	108.31	110.21	114.13	109.5	102.9	108.77	109.94	114.82	105.59	109.05	102.89	108.35	107.68	111.64	106.5	113.04	109.4	105.77	113.08	102.48	105.45	106.24	106.24	107.89	105.32	107.29	106.54	102.92	108.01	106.23	108.12	110.88	106.84	106.72	110.27	108.56	103.72	113.68	109.18	106.7	107.38
105.24	106.58	102.48	94.986	101.07	106.68	104.77	101.93	102.62	107.15	100.16	109.79	105.54	102.03	106.08	102.4	105.35	103.64	107.4	106.63	103.54	104.03	112.95	99.721	108.61	103.14	102.77	107.86	105.4	103.84	101.64	103.39	104.42	103.56	108.98	107.78	108.48	106.07	107.28	101.35	102.07	101.35	107.91	105.4	109.9	105.88	105.48	101.42	111.83	102.31
105.17	94.259	92.77	98.759	102.01	94.549	96.537	97.816	97.959	97.548	99.604	102.15	101.23	102.94	97.634	102.86	93.764	100.53	103.22	95.518	102.08	92.601	99.737	98.486	96.211	103.2	99.535	96.188	94.383	99.292	99.136	102.39	93.708	98.918	95.022	93.738	98.369	96.952	95.565	93.797	96.762	99.354	92.644	92.282	104.48	97.047	99.055	92.685	94.887	106.48
101.51	101	106.25	112.82	105.73	106.6	108.28	106.63	110.58	104.25	111.04	110.64	106.82	108.23	103.53	106.68	104.05	106.11	105.51	108.72	103.49	103.23	105.3	105.96	100.83	111.62	103.05	108.29	115.15	105.68	102	96.831	109.67	106.54	104.97	102.12	108.61	102.64	109.21	109.94	108.41	109.16	104.9	108.69	104.61	101.99	111.25	106.69	110.01	104.49
106.3	106.48	104.38	105.94	108.74	106.31	113.76	105.34	100.44	99.25	101.64	104.26	102.84	103.1	101.85	109.78	102.76	102.24	112.72	99.624	109.76	103.52	102.47	104.51	104.31	101.78	102.71	105.93	106.57	110.1	98.975	100.29	105.41	105.34	110.23	106.61	108.86	102.45	110.3	105.46	107.11	105.4	107.41	110.74	105.9	101.29	106.43	106.46	101.31	105.44
104.78	105.31	101.18	104.36	106.64	105.18	110.15	104.42	111.58	102.16	106.73	110.07	111.35	105.47	103.67	106.77	104.62	103.79	107.27	110.42	107.86	103.08	102.89	105.55	105.15	105.08	105.07	100.35	107.22	102.12	101.26	107.67	106.22	109.5	101.51	105.75	105.46	103.81	102.83	105.98	111.25	109.55	100.67	108.24	108.18	101.13	103.84	100.81	112.42	104.76
108.88	108.89	105.62	106.36	109.6	105.6	108.46	109.04	109.19	103.69	109.26	108.73	110.32	105.21	106.41	106.54	111.43	107.21	108.43	105.26	103.18	106.26	104.96	106.37	103.69	106.19	105.8	104.58	107.67	109.02	103.12	103.82	112.99	106.31	106.47	104.54	117.41	110.54	105.62	105.58	108.48	100.22	108.4	103.58	109.48	109.1	103.78	103.03	109.19	108.83
103.97	101.68	104.19	101.75	111.53	101.12	103.14	108.46	104.09	102.12	101.24	105.7	103.8	108.4	109.26	108.41	107.54	106.72	105.11	106.8	103.69	110.5	103.4	100.95	107.51	107.64	107.92	103.4	105.9	107.78	106.64	112.2	104.99	114.38	105.69	110.95	102.79	107.79	100.25	105.29	105.66	111.07	107.59	108.88	106.62	109.46	110.23	103.8	105.65	104.75
103.48	103.11	106.06	105.41	105.98	104.72	108.14	106.83	106.15	106.87	105.52	104.88	102.13	105.68	104.95	108.01	108.46	104.77	100.56	99.57	103.43	104.41	105.57	111.24	102.69	104.17	107.87	103.92	102.68	107.06	104.35	106.43	100.68	103.64	110.49	111.03	109.81	105.25	99.571	103.91	109.19	103.11	104.29	114.12	105.35	106.63	96.258	101.39	103.29	98.243
92.735	103.53	98.233	99.632	98.918	97.524	99.791	99.911	96.707	99.454	92.707	100.05	101.78	94.714	103.9	93.514	103.66	100.8	106.53	98.487	105.82	97.649	101.93	101.92	99.939	96.443	95.874	99.862	95.238	99.155	100.04	96.843	104.76	100.39	106.33	97.722	95.671	92.841	91.989	97.423	100.27	96.684	102.94	93.864	90.824	91.347	98.977	95.214	97.521	99.607
109.39	112.09	106.55	109.58	105.3	105.28	104.15	106.05	101.61	109.07	103.66	109.3	105.89	100.99	102.12	109.49	108.25	103.33	103.93	108.44	104.51	106.98	109.37	104.02	102.85	113.62	106.08	105.89	103.01	105.37	102.06	104.22	103.55	113.79	112.52	104.97	111.15	106.83	115.53	105.55	101.7	107.26	101.22	104.74	107.43	105.86	110.92	112.05	107.71	106.02
105.4	110.52	108.34	109.43	112.44	104.68	105.88	113.2	110.05	107.44	108.44	106	100.29	105.93	107.35	110.74	103.1	110.62	107.57	107.76	108.55	104.91	104.98	106.41	105.72	106.01	105.87	109.64	112.26	107.22	110.03	108.61	103.56	108.56	106.74	106.01	110.06	110.4	102.35	104.86	105.7	104.21	108.35	109.68	105.98	98.322	100.49	107.96	106.3	100.14
100.33	98.627	95.23	101.72	109.76	99.903	98.495	107.4	102.61	103.91	104.37	98.094	102.09	97.901	101.36	102.46	100.99	106.31	103.04	103.73	97.442	100.73	98.271	101.63	101.59	100.13	102.37	100.64	103.61	101.03	98.016	99.766	97.167	97.002	105.9	100.26	94.983	102.4	105.03	100.55	96.66	105.34	96.808	103.55	100.4	103.28	97.343	106.71	96.231	100.52
105.49	105.28	109.17	112.51	103.96	105.5	109.66	108.62	103.91	111.3	107.21	108.32	105.6	115.56	102.46	109.91	111.68	114.61	108.73	104.79	111.12	102.71	109.65	111.51	110.18	107.04	112.94	109.39	105.8	106.08	106.7	110.05	104.92	107.26	102.89	110.39	105.15	103.43	99.883	99.369	102.4	104.43	112.62	110.54	107.94	108.72	114.75	109.38	103.34	105.37
107.36	106.52	109.29	112.03	105.2	110.61	112.37	103.28	108.1	112.89	109.4	108.82	109.4	110.87	103.42	112.69	110.79	104.4	107.22	110.6	100.78	112.17	110.81	109.98	106.37	106.29	108.09	110.93	110.51	106.01	111.34	103.87	105.8	101.98	112.41	114.62	103.52	103.71	106.18	104.75	110.24	105.89	106.74	102.42	110.58	114.13	111.51	111.51	105.81	103.64
102.37	104.67	106.02	105.33	105.44	107.53	105.49	106.43	112.47	108.12	108.44	107.32	110.62	108.99	110.78	107.72	107.68	109.7	110.92	103.54	112.4	110.5	105.28	111.09	109.95	101.52	108.34	106.76	107.02	108.87	106.52	106.1	103.25	108.01	103.86	104.83	105.63	106.85	107.98	108.45	106.55	98.657	111.77	110.54	104.32	109.42	108.1	109.99	105.37	110.72
98.984	101.94	107.35	100.1	99.1	106.79	103.27	103.61	95.27	108.65	101.38	103.35	102.37	104.16	108.48	111.47	110.35	100.78	108.06	104.23	106.77	108.9	110.67	105.69	105.81	109.9	106.56	103.6	102.21	107.48	107.02	106.02	104.76	106.39	101.11	107.94	106.07	102.76	104.39	105.06	107.19	101.89	106.72	106.84	109.31	106.25	105.86	101.02	106.34	105.42
107.79	110.2	105.32	109.56	107.55	107.56	110.85	110.56	111.6	109.28	111.07	101.81	103.72	104.45	116.36	109.78	113.1	106.63	111.65	112.25	113.13	105.7	109.42	106.13	109.22	110.02	113.57	108.71	105.45	106.88	104.97	109.99	105.18	100.39	104.78	106.8	110.35	106.08	107.84	107.71	107.94	110.21	109.31	108.86	107.47	109.08	107.77	110.91	105.27	109.98
107.38	105.38	102.2	112.22	102.85	109.54	106.74	111.29	105.77	110.88	110.8	107.14	109.27	113.54	99.199	108.79	109.92	104.96	107.09	108.76	110.01	102.44	105.84	105.76	105.88	108.6	106.81	104.69	102.46	108.63	104.62	104.47	104.85	103.2	104.83	104.29	109.65	108.08	104.07	102.6	104.65	108.52	104.51	100.86	107.55	108.25	106.83	107.87	104.29	104.01
99.525	100.8	109.71	97.838	105.42	111.62	99.676	103.19	107.58	105.61	107.1	107.75	108.04	105.31	105.27	105.18	101.95	104.07	101.08	105.31	106.6	108.1	109.18	104.27	107.29	104.54	113.12	103.98	108.38	117.51	109.31	105.92	106.9	104.08	105.25	103.62	108.92	108.43	109.82	105.61	102.85	102.4	108.1	110.74	105.55	106.04	107.51	105.95	97.832	110.71
100.57	91.989	97.485	103.32	96.449	96.396	97.316	98.03	105.56	96.823	97.016	105.51	98.735	100.44	94.473	96.062	103.54	98.114	91.48	99.304	98.016	89.936	96.798	102.12	98.905	103.64	99.863	99.094	101.43	98.984	99.62	94.3	94.262	101.44	101.15	103.06	106.68	99.391	95.993	96.828	97.752	98.83	93.479	96.397	94.747	108.27	95.571	100.08	95.901	99.605
108.11	104.06	104.66	108.06	105.48	108.73	110.74	109.71	105.11	103.93	105.53	113.02	109.81	108.08	107.53	115.58	105.31	103.04	101.41	107.37	110.41	107.22	111.85	106.65	109.75	109.13	106.24	111.56	110.31	101.76	103.25	105.34	108.03	106.77	105.84	107.52	106.72	104.67	100.76	105.11	109.53	104.74	105.22	106.7	111.31	109.26	110.71	109.17	107.51	105.89
102.74	100.92	98.667	102.52	104.72	97.071	93.763	100.47	95.859	92.874	95.593	94.306	99.309	101.26	99.037	95.602	97.978	99.739	97.515	98.416	95.656	97.289	99.183	103.84	98.438	102.37	97.887	104.07	99.248	94.27	93.916	93.817	94.678	96.468	100.84	106.8	95.866	96.903	103.08	95.762	105.91	102.38	95.062	96.498	101	96.263	91.528	98.99	102.17	95.298
106.37	108.22	107.62	107.42	107.97	108.51	105.28	105.97	104.27	111.09	110.49	107.32	110.57	103.03	107.48	109.48	107.31	111.52	110.07	115.79	102.76	104.04	107.34	103.77	112.71	114.23	110.21	114.37	107.27	107.04	116	107.32	105.37	108.39	101.05	105.95	103.56	106.43	100.92	112.12	106.6	109.22	109.83	113.63	114.52	108.49	104.88	112.37	110.76	109.26
111.81	105.99	107.56	104.49	108.91	106.46	110.59	104.63	109.81	110.22	107.68	107.29	103.65	107.92	109	103.47	108.79	110.14	106.04	110.37	102.72	103.59	108.9	103.36	101.49	103.41	100.62	107.86	108.22	108.29	106.55	102.51	105.24	110.16	104.67	106.83	103.7	105.26	104.72	102.52	107.88	107.59	105.05	108	110.45	103.36	108.15	101.67	104.14	104.93
105.55	108.86	107.57	103.39	106.8	110.76	106.11	110.86	113.74	114.61	107.55	108.77	109.72	118.7	107.5	114.03	105.96	111.5	103.82	108.22	110.43	107.73	110.5	108.58	108.14	105.6	108.48	108.25	112.03	108.31	103.15	109.18	110.01	108.37	109.16	98.779	106.42	108.23	105.29	104.2	112.08	102.79	100.63	108.3	109.8	108.64	108.35	106.15	110.13	108.3
111.43	101.2	108.03	108.03	106.55	105.2	107.21	111.42	105.46	110.3	104	111.71	104.13	109.73	108.45	112.72	102.81	108.44	108.88	111.2	101.62	112.96	104.24	100.71	106.89	106.45	109.39	108.42	111.81	109.42	113.53	102.35	103.52	103.39	104.3	105.88	106.93	105.17	106.66	100.43	105.12	113.42	114.55	111.75	103.26	110.45	101.28	112.07	108.31	104.85
111.61	106.03	105.66	110.35	112.53	109.58	107.27	105.6	109.47	106.93	110.18	107.34	112.22	103.18	100.64	104.03	105.81	106.01	109.15	109.58	108.68	114.07	104.15	102.51	107.03	106.61	106.82	108.54	108.4	108.55	110	108.12	108.73	107	108.42	108.91	111.21	112.41	108.96	109.2	110.23	104.72	111.16	109.62	107.69	111.6	108.88	104.95	107.64	101.46
106.37	108.56	112.02	111.02	104.94	112.49	105.43	109.4	110.68	110.34	110.24	108.51	104.66	111.35	106.29	103.55	104.98	109.12	107.08	105.14	105.49	105.19	111.19	108.79	108.83	112.98	109.07	109.55	112.37	108.44	108.32	113.97	101.51	113.03	109.54	112.38	103.52	109.64	107.13	111	106.72	113.14	107.53	108.47	114.03	112	108.78	108.86	113.18	107.77
100.76	94.737	99.5	97.098	99.804	96.577	101.14	105.1	101.9	95.885	93.307	100.49	95.545	96.642	99.821	93.391	100.35	96.661	98.44	101.38	97.154	99.73	99.574	93.567	97.462	102.05	99.39	98.31	96.053	93.466	98.032	100.12	97.679	91.498	102.28	100.41	97.624	99.894	101.25	98.749	99.511	98.442	106.68	98.812	92.285	102.28	101.95	101.08	102.55	99.028
107.84	102.28	104.8	108.91	101.41	105.35	107.19	100.98	107.82	105.09	108.12	105.66	104.65	106.61	104.46	111.26	102.13	103.99	103.68	105.17	110.24	98.643	107.79	113.01	105.23	106.39	106.69	108.8	104.77	108.08	102.07	102.31	104.89	104.95	94.493	106.02	105.32	104.25	100.45	109.73	112.23	104.99	111.81	109.79	107.57	108.07	102.81	110.55	103.93	99.483
108.18	110.62	110.78	111.3	113.27	110.8	104.28	110.58	109.06	103.5	107.56	117.51	107.83	107.89	106.03	111.24	111.27	108.61	105.67	106.58	115.18	105.94	111.22	114.34	110.1	110.74	106.72	106.26	109.27	108.4	103.65	102.49	103.42	107.09	103.9	106.43	105.65	106.41	107.56	108.25	107.5	110.25	109.15	110.48	111.53	111.75	115.03	109.92	113.74	107.71
101.34	96.534	103.06	96.415	96.882	97.491	104.09	96.776	100.34	101.64	98.529	103.25	98.722	98.963	101.21	106.25	97.906	99.044	93.572	95.353	98.02	94.153	99.557	98.21	99.229	101.75	105.88	99.933	98.223	99.975	100.83	100.74	95.583	100.75	96.867	97.937	97.968	97.339	95.183	109.57	96.721	102.18	100.13	95.91	100.86	99.061	100.01	100.33	97.806	102.52
104.68	111.72	95.974	106.96	101.39	107.03	110.25	108	105.39	108.69	106.37	106.93	109.82	109.63	104.51	114.37	107.61	104.93	108.96	107.35	108.22	99.811	102.15	109.54	99.2	101.53	105.5	105.97	113.73	105.91	109.09	101.18	109.87	103.55	105.17	112.19	110.51	104.75	103.96	101.67	100.42	104.38	106.05	104.26	107.08	108.03	107.01	109	108.38	113.59
102.18	107.86	105.98	107.34	106.51	102.89	100.87	107.26	111.35	108.98	109.99	100.9	102.78	107.67	107.16	104.82	108.33	105.32	105.98	108.9	108.5	100.03	106.18	110.09	105.22	107.67	106.34	109.9	111.98	105.28	106.93	103.13	103.03	111	104.37	105.54	104.48	113.21	106.05	105.45	97.249	109.2	103.69	104.71	107.4	101.11	103.49	106.59	104.22	103.23
105.64	104.6	106.62	107.86	100.24	105.62	106.32	111.11	110.39	115.03	111.18	103.87	111.11	106.73	101.99	106.05	109.13	111.31	105.98	100.8	110.61	106.79	105.83	111.92	106.15	100.55	106.02	109.46	104.61	109.04	102.68	107.98	100.56	109.37	106.36	105.96	107.56	101.41	106.3	102.06	111.53	106.13	104.69	109.1	106.13	104.67	103.38	103.83	109.94	111.46
106.61	104.19	106.64	100.88	108.93	104.01	108.16	105.3	113.17	106.08	107.36	105.81	109.1	109.53	103.59	101.55	103.74	106.2	109	104.68	105.78	105.79	105.2	110.52	107.43	105.81	101.48	104.37	109.29	104.64	104.99	111.48	101.27	100.42	99.909	98.434	106.23	110.6	106.38	107.23	103.41	105.72	110.69	112.75	111.75	100.27	107.66	102.25	109.48	109.82
98.974	109.91	105.68	107.66	105.04	104.78	99.91	101.87	109.24	100.23	111.01	104.58	99.746	106.3	109.28	109.72	107.32	101.31	104.99	111.4	108.24	104.82	102.89	104.93	106.24	104.44	104.64	101.22	105.62	105.32	102.5	101.48	103.86	108.38	104.53	107.76	99.628	111.66	99.103	109.05	102.57	102.07	105.51	102.12	106.72	110.36	106.7	109.7	99.349	108.84
111.1	105.36	113.48	114.85	106.93	102.49	111.17	101.01	106.06	105.15	109.44	114.64	104.87	105.64	100.47	106.78	99.826	107.62	105.14	104.45	103.62	101.35	113.43	107.93	111.78	103.16	114.07	109.26	109.24	107.98	106.41	105.93	103.18	106.33	111.78	109.48	102.11	105.81	104.23	108.78	102.07	111.51	103.22	105.76	112.38	104.38	99.694	108.48	102.93	102.67
105.58	105.24	103.38	105.29	104.15	114.26	110.59	99.694	108.2	112.12	110.97	105.93	108.13	100.92	103.57	105.3	110.14	105.47	110.09	106.81	102.4	111.66	108.45	111.84	104.24	107.53	108.64	106.62	112.08	102.68	105.4	110.31	103.62	100.86	108.2	99.632	109.09	107.07	102.69	106.07	109.52	103.49	109.34	111.53	113.13	105.02	108.58	99.832	107.43	105.74
98.311	97.329	94.008	95.361	98.57	95.611	97.648	92.784	99.412	96.536	97.527	94.917	98.209	94.846	93.283	94.852	91.106	96.588	93.556	98.696	104.45	96.351	93.077	100.54	97.427	98.272	102.65	97.906	96.367	97.123	99.09	96.156	102.3	97.396	99.37	101.84	95.137	99.892	99.139	96.211	95.932	96.422	97.974	99.537	98.277	98.863	99.084	103	98.257	98.063
112.6	109.66	112.01	103.29	98.877	108.56	105.88	108.71	106.73	112.55	107.34	107.24	110.38	108.14	109	108.22	105.83	112.18	113.57	114.59	105.88	113.04	110.65	104.47	104.7	114.56	112.25	104.31	109.08	110.55	109.98	106.07	103.42	107.48	109.91	109.18	111.41	104.11	108.1	112.27	108.98	109.44	108.56	109.22	105.16	110.11	100.87	108.19	101.65	113.02
110.42	110.64	104.63	106	110.33	111.61	110.85	108.35	107.82	113.11	110.78	108.94	111.47	106.02	106.39	113.81	108.29	111.82	116.34	106.94	111.52	106.1	107.04	103.55	110.29	112.62	106.9	112.11	103.96	113.67	105.95	115.64	108.08	108.57	107.91	108.66	109.14	109.29	118.05	109.4	108.99	117.74	105.03	107.41	107.46	109.71	114.24	106.63	110.64	109.89
99.495	102.31	97.547	102.4	107.46	101.71	104.85	103.63	97.123	105.67	101.02	92.702	94.374	100.48	99.089	102.62	101.17	97.016	103.02	101.43	103.88	99.277	103.53	99.891	97.161	102.32	103.38	96.992	98.003	96.726	100.27	99.195	99.795	96.41	97.76	100.9	103.75	103.79	100.84	100.18	98.99	99.083	104.83	102.16	98.589	102.08	101.3	101.36	97.917	101.55
105.35	108.9	108.57	101.78	109.32	105.96	102.33	103.68	106.19	109.5	107.96	103.83	107.75	107.12	106.19	105.73	108.12	111.15	109.3	101.72	107.6	104.31	105.54	108.76	96.661	105.87	106.88	103.05	103.52	100	107.72	106.12	108.5	107.75	101.05	97.707	104.63	104.3	105.22	103.29	101.52	111.8	107.17	107.69	104.8	112.89	106.65	101.52	96.679	102.56
108.15	109.49	109.65	105.64	106.32	111.03	104.21	105.05	106.44	107.52	105.62	107.72	110.02	109.83	105.35	102.43	100.14	105.81	105.8	99.87	102.94	103.75	108.25	110.06	107.1	101.35	103.43	111.56	105.85	101.45	103.29	105.39	103.71	105.35	104.97	110.09	101.72	109.03	107.29	109.84	103.12	105.92	101.33	103.15	101.4	112.29	100.74	108.81	103.09	100.93
113.45	109.25	109.41	109.65	107	104.79	108.93	105.47	103.77	107.36	114.73	112.26	108.1	108.91	109.43	104.65	112.51	107.76	108.41	112.93	109.07	108.36	116.57	111.49	100.73	110.89	103.94	105.76	107.05	110.81	107.2	108.24	109.67	107.16	109.89	114.64	107.49	111.52	107.58	106.67	101.39	109.05	98.974	103.28	110.41	106.99	113.82	104.86	110.15	109.52
101.21	109.73	103.76	104.69	104.26	111.96	110.18	105.43	114.55	107.41	108.68	103.95	101.93	112.08	101.61	106.88	107.9	111.92	107.34	111.79	111.9	103.13	117.27	104.22	108.47	107.44	106.81	105.16	107.22	109.76	110.6	109.25	107.19	105.5	113.05	107.11	106.37	113.37	103.28	106.79	101.75	110.18	109.68	104.1	106.17	105.94	108.81	104.59	103.31	104.85
109.21	106.64	107.5	104.99	106.84	107.64	107.09	108.44	101.8	106.38	105	100.44	112.19	103.05	105.42	107.88	104.74	106.01	102.63	109.06	102.62	106.55	108.08	99.775	107.78	101.11	101.23	103.11	107.14	106.94	103.71	107.35	102.65	102.06	108.01	101.87	105.57	103.61	109.9	100.34	103.57	103.94	104.06	100.93	105.95	108.86	103.46	106.24	107.88	104.59
107.41	105.97	113.66	108.04	104.18	104.31	107.85	105.1	109.55	107.26	104.47	108.29	100.96	103.3	102.61	112.77	106.05	111.53	109.23	100.22	111.47	105.48	104.62	105.3	108.24	108.35	107.99	109.35	113.2	112.92	104.94	106.27	106.72	104.58	100.6	109.89	113.92	101.94	109.1	113.24	108.18	105.6	103.58	104.6	102.9	105.55	104.74	110.27	102.88	105.13
110.42	111.78	118.53	106.83	107.15	113.69	112.55	101.05	111.71	113.91	106.02	101.92	108.32	106.7	105.26	107.99	107.68	105.52	101.93	113.8	103.81	109.65	105.75	106.08	107.02	108.18	108.98	111.25	105.64	102.23	109.88	110.98	108.31	109.94	112.79	109.9	104.31	111.47	104.82	107.46	113.8	113.01	113	106.43	111.11	108.61	104.07	112.78	109.55	106.03
111.7	109.3	106.5	109.73	107.91	111.41	105.56	109.79	105.62	107.7	105.59	113.53	109.03	108.73	108.89	106.48	107.87	107.67	109.11	108.55	110.09	111.79	109.49	110.43	108.19	109.24	108.14	110.18	103.11	106.79	110.33	121.1	111.65	113.01	106.4	109.79	103.39	110.21	112.49	110.59	115.54	112.92	110.63	106.76	112.3	103.65	108.21	103.78	105.3	106.77
96.03	102.42	102.76	100.26	100.73	107.19	101.18	102.49	103.92	104.59	93.308	102.6	105.86	96.303	105.3	103.76	100.74	100.88	96.205	104.24	98.537	95.02	101.57	104.56	99.062	101.04	103.64	106.6	98.191	104.84	105.51	101.71	102.49	104.35	102.11	102.82	101.29	112.84	111.18	101.74	98.813	106.46	105.58	104.5	104.23	100.31	107.2	104.68	106.03	112.1
97.652	101.69	94.714	100.46	96.651	107.39	98.611	102.75	99.687	96.902	101.44	109.34	104.59	103.46	95.156	108.46	100.46	99.296	99.679	101.73	98.639	101.47	107.62	99.526	96.029	102.96	95.559	102.99	94.121	100.6	101.15	101.03	103.8	98.174	106.58	104.76	101.47	101.3	104.83	106.7	103.64	97.787	104.97	99.211	96.156	97.209	99.743	99.639	101.46	99.747
106.02	105.83	102.87	104.81	106.41	102.63	109.57	106.77	106.94	100.99	103.07	104.97	104.1	105.97	101.08	102.84	111.56	112.57	104.39	104.69	108.44	99.367	107.06	112.17	104.33	103.6	104	102.64	102.21	103.84	103.23	99.144	97.895	109.78	105.6	104.99	101.51	98.611	103.91	102.41	110.06	107.89	110.74	108.78	103.85	107.12	105.22	108.73	104.27	103.1
110.28	105.04	109.19	102.87	103.6	107.17	104.89	103.92	104.58	107.11	110.67	103.23	104.19	109.59	106.6	100.8	105.06	112.45	108.56	107.6	104	101.69	106.58	103.3	110.14	109.74	103.82	105.69	107.26	106.57	103.38	110.18	107.63	103.43	105.41	105.56	106.36	109	114.2	95.878	104.49	106.5	105.14	100.74	109.88	105.46	104.98	104.54	101.58	109.7
109.44	105.37	116.66	114.82	103.58	105.14	109.29	111.28	108.19	105.36	111.39	108.23	112.12	108.77	106.36	109.27	111.14	111.29	107.06	104.69	111.97	109.17	104.65	106.95	107.9	102.2	112.67	100.57	112.41	108.23	107.93	112.04	115.15	104.64	111.59	106.86	111.95	117.83	104.52	99.518	115.22	103.35	112.6	108.58	108.57	103.01	103.09	103.17	111.44	103.83
110.28	108.41	104.78	108.84	114.38	107.63	113.7	106.74	105.32	112.25	108.94	106.21	105.45	109.82	117.11	108.08	106.97	111.82	106.93	110.35	103.23	116.97	107.08	105.84	110.55	106.5	112.44	108.87	109.36	103.22	108.29	101.92	109.49	101.94	109.27	107.21	108.38	104.7	106.73	107.59	106.49	114.33	109.72	109.71	108.17	109.06	107.4	109.6	103.79	111.09
104.76	105.29	105.64	106.97	102.89	106.96	105.27	107.2	104.96	109.24	107.91	103.68	110.17	104.69	108.66	107.88	101.6	106.59	100.89	106.06	104.61	105.82	109.26	108.85	103.26	106.38	101.16	113.21	111.71	102.14	104.89	102.21	107.3	110.54	102.21	110.95	97.391	104.14	108.6	108.72	103.34	104.3	104.49	105.3	103.09	110.68	103.43	114.3	97.414	103.53
98.537	101.04	98.34	94.088	102.15	95.068	97.491	96.745	96.938	95.057	100.24	98.166	99.116	95.238	100.06	105.75	100.46	94.233	91.907	92.301	100.66	97.865	98.397	93.491	97.755	98.022	98.126	104.75	96.62	98.483	100.2	100.69	93.083	100.67	100.75	93.326	101.25	97.711	98.442	94.105	98.93	98.877	90.889	92.833	102.16	101.09	103	92.48	90.968	89.542
105.64	105.06	108.13	109.77	105.58	108.92	100.05	108.39	110.16	104.74	110.99	111.8	103.44	108.09	104.76	100.7	105.87	105.71	108.71	107.17	103.8	106.95	114.16	107.86	105.16	104.42	105.65	105.31	109.98	106.82	106.38	108.16	110.05	101.91	109.89	100.79	104.04	103.65	112.19	109.56	105.39	112.18	102.94	109.56	105.78	102.94	105.57	101.87	108.16	105.82
102.71	104.29	108.8	107.45	106.18	114.17	108.86	107.09	107.36	107.69	106.31	108.17	106.08	105.74	106.19	99.387	104.07	97.704	107.9	98.975	110.96	107	100.22	114.96	108.4	101.49	102.89	105.82	109.88	107.37	106.3	104.07	109.86	109.53	103.8	107.48	105.83	104.91	107.16	103.94	101.91	108.21	107.98	104.19	101.91	99.896	108.88	105.67	103.11	104.37
103.32	104.89	106.64	107.85	104.95	115.51	106.55	99.861	104.74	109.58	116.55	106.56	109.23	109.54	104.75	104.09	108.8	102.38	106.11	111.2	110.93	103.73	116.46	109.58	106.72	106.13	108.84	114.03	105.05	106.22	110.18	101.84	113.44	106.15	110.73	105.5	109.16	106.66	109.27	108.07	107.36	109.62	104.14	107.12	107.45	107.86	106.16	102.65	107.67	109.04
106.65	108.22	101.98	108.34	108.12	113.14	106.76	102.31	106.13	111.13	108.19	102.3	103.08	106.69	105.34	102.27	112.5	100.36	109.57	107.02	105.13	105.24	106.99	108.01	103.58	104.59	109.8	105.08	103.39	109.75	112.26	103.89	106.56	105.35	100.65	110.48	99.541	110.13	107.51	102.25	100.22	106.51	104.65	109.86	102.39	107.99	105.93	106.66	106.81	98.424
115.24	105.9	114.28	116.16	113.57	111.76	108.27	109.91	105.11	111.32	110.79	110.84	107.24	102.17	110.04	110.44	114.16	111.84	107.69	104.89	110.2	109.72	114.66	111.04	113.59	107.08	112.62	109.54	109.86	110.11	105.26	112.39	111.45	110.98	113.13	114.35	115.78	111.63	111.04	113.81	108.45	107.57	109.53	110.78	103.89	108.56	112.78	106.46	117.3	114.36
102.5	107.14	109.26	105.44	97.704	105.28	103.35	105.31	115.35	104.42	109.75	107.78	98.39	105.22	108.21	104.06	101.66	111.56	105.58	111.98	111.93	107.77	106.54	108.61	114.2	103.1	107.79	105.35	114.85	105.16	112.8	107.75	100.75	113.31	102.49	112.03	107.85	109.2	113.56	111.09	106.67	109.27	112.14	111.33	101.65	98.803	106.2	106.59	101.93	108.59
101.1	103.52	103.99	102.97	101.55	106.23	111.25	100.83	104.29	100.24	105.49	106.33	104.07	100.95	100.89	104.07	100.68	106.29	103.84	115.61	105.76	106.01	98.537	103.81	108.65	110.54	106.63	103.6	104.85	100.09	102.93	103.06	105.26	111.66	108.39	105.47	101.88	110.77	107.01	98.68	105.31	105.17	104.52	99.952	106.11	110.57	105	105.82	104.44	102.55
103.98	103.25	108	104.96	107.14	111.68	107.94	107.52	106.88	104.2	109.37	111.66	111.77	105.93	108.66	107.9	111.59	113.65	110.26	115.66	102.11	109.28	106.76	108.92	106.07	110.26	114.66	107.05	108.16	109.85	105.33	107.31	114.64	115.22	99.835	104.79	105.85	104.15	105.48	106.82	106.8	108.19	102.86	105.23	103.91	112.61	118.25	114.9	111.18	109.11
103.03	105.09	100.03	102.31	101.94	100.86	97.833	101.57	97.559	98.153	102.53	99.327	102.36	100.01	95.914	93.598	96.333	96.229	106.83	101.44	101.17	97.351	105.59	103.03	100.79	91.099	103.33	102.55	97.565	96.909	100.1	101.39	96.188	100.5	95.981	102.26	96.283	98.082	97.203	102.68	99.444	97.905	96.942	101.93	98.352	104.27	104.57	95.987	100.12	96.573
101.28	109.65	113.59	113.06	108.98	108.75	111.82	107.5	109.01	109.09	114.49	109.7	112.27	104.52	114.07	111.3	113.67	111.83	113.84	112.89	109.77	105.84	108.61	115.53	109.28	116.27	113.08	108.32	102.73	102.22	104.79	107.1	105.63	105.09	111.59	106.07	111.54	106.07	108.39	113.45	111.54	117.37	112.01	108.01	114.22	108.73	109.27	112.29	108.65	103
108.26	107.58	101.29	103.04	106.44	111.83	102.53	105.23	107.59	104.44	104.25	103.43	108.74	114.97	111.66	106.19	107.09	111.7	104.4	105.77	102.01	104.32	106.18	99.21	111.04	102.43	106	110.31	105.88	106.76	100.38	105.7	105.34	105.17	101.89	110.66	101.55	103.09	104.03	100.81	103.36	109.29	106.56	105.79	108.42	107.2	107.1	106.65	112.79	102.24
102.28	106	113.3	113.46	113.54	112.92	111.91	108.05	99.482	110.81	108.68	115.85	110.83	111.41	106.99	103.29	106.91	118.01	109.68	104.57	106.19	113.14	107.59	108.49	111.85	109.36	112.04	108.7	109.77	107.94	105.81	107.21	109.37	106.03	109.18	105.72	110.72	104.82	107.99	105.09	111.46	110.4	111.76	102.72	102.66	112.38	120.25	106.31	103	105.34
97.98	102.26	97.227	103.25	98.041	97.993	97.637	108.37	104.23	93.469	105.33	90.066	101.24	98.178	100.68	100.71	102.45	97.023	98.175	96.459	106.83	103.01	102.15	96.581	106.86	105.16	103.81	100.59	96.047	101.56	96.652	98.663	95.656	101.09	99.317	102.28	97.065	104.6	102.53	91.66	101.66	102.26	98.144	100.18	96.718	98.546	101.21	107.58	99.296	103.33
104.28	100.04	107.23	105.5	110.26	104.6	104.34	105.64	103.06	107.15	112.46	107.8	105.64	106.1	101.54	106.17	110.5	107.31	106.41	101.81	107.13	104.79	109.2	111.33	109.87	106.17	109.08	106.4	105.38	112.93	102.29	108.94	105.61	110.86	105.65	109.71	107.1	113.96	107.84	105.87	101.61	112.2	105.06	110.69	108.78	105.95	112.78	108.3	109.89	108.56
102.6	100.25	96.295	102.31	107.06	99.739	98.523	101.66	94.767	99.252	97.966	102.01	98.007	102.2	98.959	102.52	100.34	101.45	102.34	102.91	96.177	99.156	99.997	101.68	104.99	92.39	97.963	99.033	91.927	102.55	97.883	93.521	100.03	107.7	101.55	96.311	99.936	102.17	97.058	101.6	99.73	97.889	100.64	101.69	98.551	101.56	107.06	98.753	94.486	99.616
97.549	93.331	91.345	95.436	103.73	94.45	98.092	102.93	99.855	94.287	97.767	102.74	97.257	102.5	101.95	103.72	96.775	101.79	96.097	103.28	96.505	101.27	96.357	99.811	97.817	98.496	96.948	101.09	98.758	100.21	97.029	99.749	100.62	102.33	98.825	102.4	94.506	99.132	99.038	99.529	95.14	99.405	96.505	98.752	103.22	98.063	97.3	100.14	95.457	99.758
105.58	107.33	104.49	111.33	105.33	101.33	107.35	103.17	111.52	106.73	104.16	107.74	106.23	103.09	104.97	110.41	107.15	104.23	99.317	105.36	104.74	109.83	102.44	112.17	114.93	108.52	108.49	105.69	106.79	104.45	106.01	103.82	106.23	103.74	109.88	108.42	107.59	106.08	104.06	102.66	105.82	115.17	104.81	108.46	103.02	111.25	101.55	104.23	103.14	94.298
104.2	102.57	110.06	107.08	103.66	102.88	107.79	101.14	106.37	110.62	104.75	109.27	110.94	108.06	101.28	99.455	98.849	108.37	103.21	105.7	97.477	110.14	104.44	102.69	109.63	107.71	104.8	107.51	101.3	105.01	107.75	107.73	104.47	103.98	107.54	104.51	102.76	103.26	101.2	105.78	103.37	106.6	109.46	108.02	103.93	104.14	104.23	112.8	108.05	108.2
106.64	105.43	108.32	110.54	106.68	104.41	103.11	109.39	103.67	108.1	107.62	110.89	105.81	105.31	102.9	106.51	104.64	102.51	113.22	112.26	104.94	102.22	100.48	107.96	110.23	104.28	108.04	108.75	106.74	108	110.28	104.94	108.98	107.87	99.147	108.86	107.3	106.99	104.03	109.44	101.55	103.87	102.74	104.47	109.46	107.57	100.44	101.41	105.74	101.65
103.8	104.66	109.58	101.91	111.61	108.2	106.92	102.26	103.22	107.07	100.83	101.69	107.08	107.68	107.22	110.54	104.07	114.79	104.1	109.29	100.77	109.09	103.85	102.2	100.37	106.91	105.55	104.19	103.23	105.16	102.54	101.19	108.94	108.44	106.83	112.58	107.03	104.59	108.63	105.62	105.46	108.74	111.37	107.99	98.471	108.07	107.79	99.987	108.42	104.4
109.6	108.11	104.44	105.81	115.4	103.51	104.19	107.41	106.73	105.75	107.72	109.42	112.08	104.34	98.228	108.85	98.442	108.99	109.27	100.61	106.73	105.06	102.41	104.07	105.65	106.95	112.8	105.52	110.06	107.08	108.96	107.13	106.17	104.8	105.45	105.11	101.3	108.39	109.51	101.62	104.93	106.44	103.46	102	104.34	110.45	108.95	109.27	105.91	104.56
100.82	104.12	107.23	109.45	106.22	106.56	110.78	109.07	105.23	105.27	101.98	99.481	110.96	105.79	106.3	110.8	106.92	99.79	105.29	104.25	108.96	97.854	104.33	112.42	100.31	107.08	103.67	101.6	104	102.01	107.57	104.09	107.06	102.99	113.04	115.73	109.56	109.21	101.32	112.81	107.27	104.24	107.06	107.2	100.91	106.44	100.85	103.66	102.87	105.24
104.63	109.56	111.35	111.28	112.57	108.26	108.94	105.59	106.26	108.39	111.36	108.04	106.82	111.9	112.95	115.02	112.73	107.21	112.74	114.56	110.16	113.07	111.76	114.55	112.64	110.58	106.26	115.26	107.84	112.84	107.08	107.12	113.54	109.03	110.71	107.51	115.65	109.86	109.72	103.13	117.16	114.99	114.08	109.57	111.92	112.82	114.55	106.84	109.01	115.84
108.37	103.86	105.35	104.75	107.82	107.65	105.68	101.86	104.77	100.46	105.27	96.232	98.978	99.155	102.66	106.4	103.35	106.17	105.65	102.23	103.17	101.85	96.566	102.37	97.855	100.74	107.59	102.95	100.21	101.61	105.9	104.55	102.16	104.13	103.48	98.29	96.709	100.78	91.944	101.15	99.607	99.896	101.85	97.618	105.49	107.47	101.8	93.197	99.266	95.484
106.12	104.68	101.14	102.72	105.65	110.33	105.78	102.58	108.96	104.15	101.86	101.37	104.45	103.18	105.66	106.17	105.21	110.86	108.28	103.85	106.93	103.64	108.18	110.29	106.72	107.58	103.6	102.08	105.05	105.95	100.26	104.87	103.74	104.73	108.26	105.44	101.3	112.08	107.6	108.06	106.26	104.53	103.63	105.7	105.12	100.96	105	103.2	102.55	106.04
108.1	109.56	109.55	103.89	113.29	105.56	105.96	103.84	112.76	108.76	111.52	106.1	108.71	102.58	106.5	103.84	115.49	107.11	106.94	91.205	103.87	108.74	101.58	99.534	104.78	110.21	96.725	106.26	106.78	110.72	103.89	104.13	109.69	106.88	105.05	113.59	105.79	106.92	109.22	107.14	107.14	102.52	105.61	104.51	109.1	114.29	108.32	104.96	106.05	106.94
99.689	106.14	110.04	104.06	100.8	104.76	105.94	99.388	105.23	106.36	103.05	109.29	106.88	99.844	108.51	105.35	108.37	102.42	108.82	105.64	108.37	109.42	101	110.16	106.39	112.87	104.48	110.68	105.19	111.2	110.25	110.75	102.26	97.768	106.15	112.34	107.4	110.59	105.49	102.57	105.93	111.3	109.83	105.57	106.56	104.63	100.7	104.13	110.26	102.04
97.377	96.602	95.6	99.744	97.219	96.908	98.181	95.083	99.406	99.693	100.02	91.866	106.11	101.09	101.04	97.287	100.86	90.697	97.491	102.34	98.816	94.917	93.604	103.72	97.256	98.813	93.649	93.086	102.22	98.121	98.746	106.95	101.77	101.07	99.854	94.249	101.7	101.92	102.77	96.868	98.328	97.661	98.721	100.31	94.651	101.27	95.453	100.06	99.585	103.53
99.177	99.493	101.28	95.075	103.67	97.711	100.76	105.47	99.947	97.101	100.87	103.48	95.761	105.59	95.826	105.74	104.06	103.59	94.433	99.786	100.83	98.051	103.65	102	100.74	101.55	105.27	103.62	94.168	100.07	102.38	99.791	96.526	102.5	97.056	96.5	99.413	100.23	98.745	105.5	105.37	98.872	99.971	101.28	101.72	98.422	101.31	101.01	99.9	102.04
101.84	115.43	106.09	108.12	108.39	112.94	101.95	109.26	104.26	105.76	100.25	112.19	105.46	102.23	108.13	107.96	113.99	100.97	108.3	104.04	104.31	99.592	99.4	96.627	100.8	104.53	109.62	104.77	104.11	101.03	109.05	109.8	104.95	98.377	104.04	107.64	115.42	109.05	100.57	102.45	107.6	101.66	103.61	106.58	107.65	110.8	105.08	99.323	99.001	104.88
106.8	113.29	107.48	102.4	112.38	105.85	108.68	105.44	107.07	109.59	103.75	110.39	113.17	112.08	107.58	98.15	106.92	108.97	108.11	103.22	106.52	109.33	105.66	114.09	105.22	113.1	103.99	108.79	105.57	104.19	115.57	107.68	104.49	112.5	101.81	107.06	114.77	107.92	109.6	105.46	109.69	105.47	112.71	102.67	101.66	110.22	103.24	106.59	106.97	108.06
105.57	110.23	114.23	108.05	108.42	105.48	103.34	107.35	109.79	102.14	109.96	104.65	98.128	110.62	107.61	100.81	112.43	107.45	115.58	113.36	100.62	115.58	110.97	104.24	106.15	105.78	112.71	107.49	106.47	111.16	107.76	113.04	108.5	107.87	108.51	104.62	113.03	106.54	111.17	116.58	108.03	111.11	105.66	107.12	111.16	113.82	109.37	105.33	110.03	109.23
109	107.96	107.78	105.55	104.44	107.8	106.26	109.95	110.73	108.57	109.17	109.09	109.1	106.32	112.82	108.78	106.47	108.97	106.35	102.95	102.19	108.77	106.98	108.91	105.29	103.75	108.06	113.28	106.47	103.99	103.64	104.91	108.35	104.42	104.07	108.32	108.63	103.46	107.37	113.79	110.33	108.84	106.09	115.15	110.16	105.76	108.94	112.3	113.63	104.82
106.48	110.22	99.958	106.16	106.55	104.31	111.25	109.15	114.25	106.64	109.8	103.49	103.07	106.61	106.31	104.23	108.58	104.7	103.48	102.7	103.24	107.57	101.18	105.06	108.94	116.49	105.62	106.29	103.86	102.36	103.31	105.27	95.665	106.62	101.12	104.35	105.11	103	105.43	107.06	103.29	104.25	106.11	111.01	105.2	105.89	108	107.06	106.89	105.2
106.11	103.87	114.57	107.03	108.58	104.97	103.79	111.81	107.57	103.19	110.6	109.39	105.97	111.73	104.89	106.98	110.52	104.85	104.77	111.52	106.67	105.48	111.77	112.78	105.29	112.78	104.73	112.9	109	115.22	109.96	105.39	103.9	104.32	113.42	107.79	110.66	109.28	104.16	107.81	109.22	111.49	108.8	104.08	118.46	112.03	108.47	107.25	108.19	110.51
100.78	103.09	107.99	105.95	109.12	110.33	103.81	103.77	108.46	101.76	107.99	106.7	104.94	106.05	108.4	103.94	100.36	103.38	105.35	105.77	109.1	108.23	113.55	108.5	105.84	105.94	108.42	104.58	105.65	96.659	104.25	106.69	108.66	104.74	105.1	100.9	101.63	106.38	100.32	106.94	106.32	105.08	101.98	105.27	103.88	106.39	100.95	106.63	114.58	109.44
103.41	102.29	105.78	104.17	107.53	106.53	105.7	113.8	108.05	101.62	106.75	104.69	109.68	121.03	104.15	104.61	105.36	106.43	107.42	98.534	100.81	104.47	108.37	110.56	104.03	103.34	104.16	105.28	104.85	112.5	110.62	110.61	107.15	103.4	103.65	102.1	113.17	109.58	105.16	98.149	103.59	105.24	102.93	98.347	99.316	105.99	101.04	113.76	107.16	107.62
108.7	114.04	112.96	109.56	113.63	110.23	108.5	110.69	117.5	105.38	107.01	108.52	114.03	113.3	103.95	104.63	110.95	108.62	112.74	107.37	105.95	109.39	109.21	112.08	106.28	110.54	111.14	116.39	106.23	111.17	113.34	107.11	115.64	106.13	112.63	110.79	109.31	107.69	114.07	106.87	108.5	105.74	111.52	108.52	115.09	114.17	111.19	108.13	113.36	109.95
107.51	107.22	105.08	108.43	110.18	103.88	105.82	110.36	102.33	107.5	102.43	107.7	111.24	109.98	109.93	110.71	105.78	105.23	108.77	105.91	108.6	112.2	108.91	105.96	106.24	102.71	109.67	106.79	104	107.76	105.15	113.81	106.09	105.28	107.74	113.42	112.84	101.7	101.82	100.92	105.97	102.79	108.27	112.68	109.95	109.51	104.34	108.21	112.96	106.3
105.33	108.61	104.49	109.75	105.26	104.62	112.35	113.84	108.03	113.63	101.32	103.95	109.76	104.97	101.15	107.46	107.81	105.86	106.63	107.85	107.4	104.83	105.26	109.67	103.15	107.74	106.75	104.87	103.67	109.61	108.06	109.18	108.58	102.22	101.83	98.452	99.067	104.42	100.13	111.06	106.3	103.89	107.86	104.51	103.38	114.02	111.49	110.83	99.592	106.21
110.15	108.4	110.22	110.32	103.04	112.61	103.81	108.35	106.49	105.53	102.81	108.49	102.83	102.23	107.39	107.33	107.76	102.82	103.65	104.67	104.85	101.59	102.88	106.55	109.66	107.76	111.76	115.7	111.68	110.35	111.55	103	108.03	109.66	103.82	106.43	102.09	105.98	104.25	116.27	104.71	108.32	114.09	104.62	107.5	113.6	108.13	109.26	108.37	100.27
102.5	107.3	107.84	102.14	105.98	104.09	101.83	105.44	107.54	104.67	107.81	101.45	99.845	105.4	104.68	96.583	99.004	106.66	108.38	101.67	110.87	105.14	108.6	111.48	108.76	108.51	102.37	98.938	101.64	104.32	105.9	104.65	105.53	103.53	102.01	106.02	108.53	105.39	102.06	108.38	103.43	100.38	101.47	103.97	105.57	105.96	100.35	104.17	105.85	106.77
106.3	105.41	109.66	111.75	105.19	113.14	105.85	109.6	108.41	112.83	104.14	105.15	105.26	114.16	108.92	103.57	110.45	105.39	107.36	106.61	105.71	110.67	110.02	104.15	106.18	111.61	112.38	103.59	109.67	108.8	104.6	106.88	111.02	114.3	110.64	103.38	106.78	102.46	104.64	106.97	105.54	108.92	106.75	107.65	107.88	101.08	106.76	110.91	109.13	109.95
103.17	113.57	108.18	103.44	110.61	112.65	105.67	109.11	117.62	111.54	103.79	109.74	110.45	105.44	109.33	109.01	107.24	104.22	106.21	110.93	106.93	103.72	100.54	105.96	108.01	106.9	107.66	108.21	106.52	104.11	106.9	109.53	109.34	112.26	105.59	106.35	110.3	107.82	108.86	112.29	108.38	108.48	110.07	115.15	110.35	102.24	109.12	106.98	111.66	106.49
104.16	103.13	107.77	104.88	104.9	104.75	103.64	108.36	112.26	98.813	107.89	103.43	110.99	103.53	99.766	105.89	112.61	91.698	100.36	99.893	108.96	101.82	114.17	105.63	103.78	108.29	103.12	106.29	103.6	105.97	106.49	103.75	105.1	103.87	110.4	108.5	107.64	112.64	110.92	106.64	103.46	104.71	105.76	103.42	107.06	109.72	103.73	104.28	104.17	108
102.99	100.61	104.22	100.01	98.796	100.46	102.43	103.66	105.02	101.65	103.57	105.58	102.29	100.07	105.7	100.01	96.402	103.41	102.13	98.172	107.6	102.31	99.654	93.052	96.872	101.34	99.725	99.926	103.62	100.35	100.36	103.43	106.54	93.961	100.52	95.234	101.19	100.83	94.571	98.048	101.96	101.45	95.945	101.53	98.098	107.41	106.38	107.77	99.316	103.53
97.935	99.738	91.432	97.724	102.24	105.9	97.038	100.4	99.02	99.039	94.76	105.74	95.352	98.438	107.12	104.56	97.106	98.121	97.011	102.95	95.811	99.346	98.996	98.307	100.35	97.42	96.721	106.34	105.25	97.124	103.21	94.257	102.25	94.1	100.46	97.704	102.96	102.81	97.368	102.45	96.291	96.401	95.305	91.428	90.262	102.81	104.76	102.32	102.27	90.587
113.03	110.56	110.2	107.88	113.71	111.58	107.71	110.24	112.55	100.24	106.44	106.25	112.31	110.67	104.23	112.48	112.15	106.54	105.1	111.91	108.46	119.01	110.39	107.61	109.06	110.73	111.01	106.49	111.22	110.11	108.65	109.62	110.44	113.24	104.18	99.699	108.66	107.27	108.63	108.93	105.81	107.99	105.95	111.25	111.24	102.19	112.1	108.74	112	104.23
111.3	115.68	107.27	110.96	110.81	103.39	117.46	113.83	106.4	106.23	113.12	111.12	103.77	107.82	110.86	110.59	112.14	110.7	107.87	114.68	111.14	109.06	99.51	106.75	105.37	112.75	109.6	105.87	106.1	112.4	116.19	112.15	108.88	111.69	107.48	115.69	107.11	107.93	116.01	111.88	111.26	106.93	105.12	109.55	112.73	109.33	106.55	108.52	103.72	116.79
99.749	95.645	100.11	94.494	101.44	96.101	100.86	96.674	93.181	101.08	96.688	98.249	98.67	103.98	99.779	94.925	95.788	99	100.81	97.369	94.725	102.84	96.752	94.736	100.08	98.52	110.47	93.96	101.13	98.267	100.34	94.198	100.58	99.972	95.303	101.79	97.494	96.177	95.525	93.178	100.54	98.458	93.398	100.97	97.547	97.422	97.965	99.375	97.439	99.73
99.841	102.16	103.41	100.92	95.523	95.42	100.86	103.28	101.99	93.484	100.03	99.837	99.16	102.77	102.49	98.05	98.71	99.301	100.38	102	102.03	103.61	105.82	103.99	96.763	96.957	104.61	103.95	103.53	103.03	93.408	95.422	99.085	102.9	99.006	96.925	103.22	96.67	98.268	96.839	99.975	96.881	100.21	93.267	105.11	102.42	91.721	103.47	100.2	93.744
93.426	91.805	98.838	98.251	97.379	100.13	97.428	100.72	100.4	97.492	99.064	100.91	100.08	96.293	93.918	92.234	92.826	104.08	94.273	94.501	93.14	96.506	102.67	103.71	94.468	103.02	102.05	96.608	100.6	96.94	95.717	99.366	97.526	104.59	100.8	95.038	94.917	98.217	96.074	99.426	99.92	101.1	99.652	97.206	103.14	100.76	100.1	103.92	97.662	97.556
108.7	109.37	110.33	109.6	107.37	109.75	103.04	109.31	109.44	113.08	107.05	107.06	108.89	116.12	109.6	110.48	113.22	106.21	111.93	111.24	105.29	111.6	105.32	104.91	107.48	117.9	107.68	104.93	109.52	106.44	111.23	107.34	108.02	110.1	112.42	108.87	110.44	108.66	110.61	111.24	109.61	109.88	104.89	108.1	107.14	108.44	113.85	105.73	113.2	111.78
100.34	110.08	112.47	101.81	105.9	105.89	102.8	109.78	107.47	98.521	109.14	109.29	104.62	100.04	101.13	104.84	103.3	104.02	108.05	104.55	106.63	112.7	101.93	109.19	106.49	103.04	111.21	110.74	103.43	105.29	109.46	105.77	107.76	100.27	111.05	108.59	104.1	109.03	108.55	103.31	108.68	107.67	102.9	102.88	103.39	108.28	109.41	112.46	105.17	107.17
104.49	104.98	104.72	103.34	110.65	108.58	106.74	103.03	107.98	106.12	100.34	109.65	96.751	107.46	104.58	103.33	103.44	102.62	109.83	107.01	110.15	110.03	108.18	105.87	105.67	101.68	115.48	106.49	109.1	107.15	109.8	107.77	106.9	103.42	98.739	110.97	107.06	103.93	100.16	107	104.95	105.8	100.68	107.01	103.75	114.75	107.98	107.49	98.224	103.19
111.28	103.77	104.15	111.82	108.18	103.84	109.26	110.43	102.37	108.86	110	111.05	104.67	111.89	108.89	110.84	106.7	102.99	104.41	110.23	107.84	104.9	103.45	109.46	107.9	109.34	108.73	101.98	102.86	107.24	104.42	111.64	109.1	111.25	107.86	107.5	101.75	107.74	101.43	105.49	105.9	111.35	104.27	104.37	106.58	107.26	102.15	107.6	110.26	106.68
97.177	98.69	98.86	96.066	97.172	99.032	95.947	101.77	98.225	98.185	103.44	100.9	95.484	102.72	93.133	105.75	104.43	94.684	100.98	102.36	100.39	95.862	104.56	100.39	96.895	101.74	97.89	96.968	98.88	99.974	100.93	98.685	100.72	101.56	100.58	103.45	96.313	104.32	107.12	99.656	100.54	103.65	98.104	99.423	105.47	100.35	100.18	109.12	97.585	98.336
109.28	110.19	113.43	107.21	112.81	112.28	107.15	109.4	116.14	116.9	109.53	114.57	111.51	106.72	117	117.86	111.42	115.61	111.27	110.49	110.43	110.04	106.14	116.47	118.91	111.73	109.91	114.31	112.21	106.64	112	114.61	110.36	116.48	112.37	111.29	111.73	108.51	109.05	118.61	109.67	107.01	116.62	110.26	110.46	109.2	108.12	107.08	114.11	108.18
101.31	107.34	102.62	98.775	102.24	103.48	105.19	100.68	103.71	101.5	98.008	100.92	102.61	101.81	98.993	97.668	101.98	102.2	93.3	98.164	102.04	99.449	101.87	101.18	100.82	108.77	100.61	100.95	100.35	102.4	98.979	96.453	106.08	101.74	98.763	100.24	105.98	100.07	105.77	101.35	98.375	107.16	104.55	102.14	103.38	100.7	97.789	92.555	103.79	102.71
105.33	104.32	107.34	104.18	109.53	100.75	101.83	101.03	104.82	107.27	110.74	97.825	105.45	100.62	105.42	108.69	106.61	105.66	104.07	105.05	107.37	104.59	109.3	107.11	111.78	102.29	96.21	107.49	102.98	105.41	109.7	96.887	102.75	112.7	101.63	101.48	111.65	106.35	113.1	102.61	104.23	104	103.66	108.89	103.55	105.62	100.92	102.02	104.2	107.4
94.223	98.901	92.919	98.759	102.06	99.866	97.525	90.69	96.875	94.445	98.515	96.799	95.639	100.91	100.04	99.036	93.376	95.377	94.237	97.469	96.68	101.88	99.719	90.044	92.372	95.153	97.412	99.531	104.09	94.625	94.515	97.025	88.418	95.583	105.54	92.83	100.07	95.491	102.6	101.58	96.669	101.51	92.67	96.447	91.404	98.976	92.685	97.443	94.644	94.506
102.36	100.96	99.518	101.11	98.033	100.85	102.32	102.92	104.9	97.679	101.92	110.05	103.12	107.15	103.73	101.28	101.99	98.009	101.49	102.63	97.001	99.646	99.884	102.4	102.44	105.18	108.07	104.32	100.76	101.47	104.52	100.63	103.52	104.27	111.9	106.77	99.928	110.12	102.2	103.51	107.01	102.29	107.04	105.99	99.365	109.7	105.33	102.98	105.92	101.55
[truncated: 550 more rows]
[truncated: 150 more columns]
