# Supplementary material for: Genetic dissection of main and epistatic effects of QTL based on augmented triple test cross design
Source: PLoS One. 2017 Dec 14;12(12):e0189054. doi: 10.1371/journal.pone.0189054 (PMC5730204; doi:10.1371/journal.pone.0189054)
Supplement: S10 Supporting Information — (ZIP) [file pone.0189054.s010.zip › z6_1700_0.2_5.csv]

100.78	103.5	102.99	92.007	95.797	102.2	100.15	93.131	97.695	102.8	86.748	97.299	106.7	96.601	93.623	107.89	101.69	94.456	104.03	98.532	104.85	99.059	102.68	100.61	100.42	106.33	93.799	113.34	101.08	97.217	100.28	106.46	98.825	104.44	95.109	97.194	99.819	99.299	101.95	106.75	107.43	95.727	107.19	95.887	90.388	100.08	107.78	101.52	103.66	88.399
110.67	106.04	102.98	108.5	107.98	100.06	119.79	104.55	112.47	110.79	116.3	111.52	110.37	105.31	106	109.58	105.02	103.75	119.76	104.03	112.01	108.08	109.65	109.73	102.36	102.59	103.05	103.07	116	103.57	107.77	104.07	104.52	114.83	108.25	104.67	110.21	103.56	111.29	104.65	111.97	113.25	102.73	109.23	105.57	107.44	113.34	112.92	119.95	112.64
103.83	106.67	101.98	107.39	106.14	108.55	109.39	105.8	101.04	110.28	115.21	113.45	103.54	108.95	103.94	110.23	100.61	99.66	106.13	102.42	106.54	109.19	106.31	105.35	111.9	105.68	108.79	109.47	110.91	105.16	101.21	102.38	106.75	106.41	99.029	110.32	109.69	103.61	111.87	104.21	103.43	101.64	98.384	104.33	101.17	107.32	106.59	101.73	102.24	107.43
93.29	98.216	94.617	96.634	105.87	93.34	90.219	103.59	95.279	101.45	94.734	106.9	100.22	103.21	94.932	97.993	97.45	106.88	99.654	97.905	95.171	94.401	99.121	95.961	100.01	100.77	100.47	101.98	104.09	105.44	106.64	92.328	98.258	109.59	98.34	98.827	112.47	95.822	89.769	96.179	90.241	101.23	103.78	99.397	102.99	92.94	105.14	103.91	98.093	101.57
102.54	104.21	105.5	105.31	101.98	103.79	112.05	107.67	104.87	102.48	98.566	103.06	105.09	105.32	98.289	96.785	103.9	102	101.57	103.69	115.05	98.677	105.47	110	101.81	111.17	107.98	107.34	104.18	107.88	101.27	106.74	111.32	108.41	103.11	105.6	100	107.57	103.43	108.19	104.22	98.727	106.58	106.53	116.34	110.48	103.59	100.65	102.43	106.22
102.92	100.65	109.73	115.39	114.39	112.4	112.85	107.65	110.54	109.96	115.26	109.16	106.77	109.44	106.76	113.97	103.11	99.994	114.43	106	102.18	107.92	102.05	109.83	106.87	111.65	106.65	103.64	116.03	98.329	110.76	112.31	110.83	106.6	113.46	106.49	114.13	120.6	116.55	107.79	107.49	106.99	110.08	107.25	104.58	111.07	106.9	106.71	112.37	110.97
113.5	113.25	114.97	110.95	115.76	108.79	111.39	116.43	115.32	102.21	113.16	120.52	118.39	105.63	109.57	113.67	109.57	120.58	113.63	106.37	112.24	108.16	115.8	111	109.38	101.89	105.07	108.67	106.58	103.25	107.03	114.43	111.95	110.14	110.42	108.07	104.82	108.94	109.26	104.25	110.38	110.61	109.45	106.31	108.54	111.16	106.99	108.13	111.34	109.56
108.36	106.8	104.81	106.37	104.34	109.44	96.118	104.25	98.391	97.698	102.44	102.85	98.719	101.57	106.79	109.77	108.46	107.57	120.13	110.93	104.06	105.93	114.66	108.05	102.01	103.54	108.22	98.546	106.98	98.724	106.96	104.82	110.16	104.92	104.47	112.47	100.76	101.32	104.26	103.28	101.91	99.104	103.22	109.87	94.722	106.74	105.75	104.15	111.73	103.91
107.09	107.15	102.4	103.17	98.237	106.62	111.6	108.31	106.84	97.887	107.23	109.04	111.36	102.49	107.36	108.39	103.71	99.172	98.55	100.78	102.22	107.61	96.83	108.53	105.65	100.65	109.8	114.22	112.9	102.35	107.72	103.59	104.06	111.69	108.27	110.62	109.81	109.22	104.44	105.42	114	105.05	108.78	101.92	108.79	97.46	110.98	102.8	101.74	107.51
104.76	117.68	112.82	107.47	102.25	123.12	110.51	112.03	111.52	105.35	113.21	107.43	113.96	110.61	105.32	109.99	105.72	106.62	97.558	109.31	102.67	110.83	105.9	108.11	113.57	100.91	110.37	112.28	110.82	114.92	112.36	114.34	100.38	116.76	109.03	102.73	100.28	110.41	102.92	106.18	106.02	111.22	109.28	100.27	104.71	106.93	113.49	103.84	105.63	104.43
98.504	101.61	101.13	101.78	93.728	91.354	97.308	89.54	97.086	103.71	102.38	101.11	93.864	98.068	96.447	98.647	94.741	93.232	98.323	103.37	104.05	96.583	92.433	97.965	91.557	95.064	96.98	99.771	93.805	93.334	87.571	101.94	105.83	92.409	98.975	99.898	108.55	102.7	103.65	99.822	96.47	91.865	100.75	99.021	100.07	91.539	94.434	101.75	94.849	87.638
109.14	108.85	112.32	108.25	105.06	104.86	108.82	108.67	107.1	109.55	106.51	111.84	104.79	105.8	105.55	105.34	109.14	104.83	108.8	99.374	107.21	106.93	103.64	111.12	104.03	110.96	109.3	105.62	110.33	105.55	100.27	108.94	112.16	102.9	109.13	106.36	106.82	106.97	106.75	120.32	109.17	106.53	104.28	107.88	112.08	105.74	116.84	116.71	111.48	103.41
104.64	114.23	112.86	112.7	99.706	99.143	108.66	108.42	99.993	111.46	102.94	111.03	105.64	102.73	105.81	99.073	110.5	109.56	102.46	104.59	106.46	120.32	107.61	96.82	102.82	106.43	105.73	98.922	107.13	107.51	100.52	105.94	99.681	108.93	103.1	108.85	106.99	107.85	105.89	110.15	101.92	103.93	106.89	110.84	108.54	112.55	101.05	101.33	109.65	103.76
97.018	91.134	105.04	102.99	101.33	101.67	100.63	93.047	104.56	103.12	98.856	99.698	93.962	102.52	99.339	98.955	101.25	104.29	103.39	96.695	103.79	104.7	103.26	96.535	106.3	105.89	105.62	99.175	97.084	91.975	91.13	92.314	111.77	103.42	96.414	94.925	105.42	90.284	96.121	105.98	94.858	105.9	105	99.765	99.281	104.17	100.16	99.298	102.49	104.28
102.32	109.72	103.87	112.91	103.85	103.45	104.02	101.67	108.36	97.035	110.48	103.75	113.19	111.54	103.85	112.71	102.51	116.72	105.75	100.91	107.36	101.69	106.7	110.34	109.73	100.27	109.28	102.23	111.32	100.31	110.25	114.68	110.41	108.03	101.23	108.69	107.28	100.83	106.83	104.03	98.363	106.9	100.69	102.79	100.54	98.614	101.71	100.91	104.97	105.38
102.65	100.42	107.92	104.32	109.29	102.26	100.11	97.162	104.46	110.96	105.62	111.42	115.87	109.15	106.64	102.9	114.52	116.47	116.49	103.19	104.68	110.4	107.57	106.84	109.25	113.69	114.51	108.71	112.67	108.5	111.73	103.06	107.08	108.25	110.12	110.18	110.18	108.72	109.34	112.63	118.34	115.47	109.05	109.21	109.57	99.987	112.48	105.59	110.94	104.57
104.54	97.232	101.09	98.374	91.348	94.005	100.86	101.67	93.578	99.173	99.644	95.853	96.681	93.441	86.248	99.128	100.54	102.35	103.87	95.351	97.981	102.51	99.104	96.229	93.708	94.891	95.078	101.61	101.78	102.1	98.023	98.81	100.27	97.099	105.61	91.994	102.3	95.767	100.65	97.865	97.532	94.807	96.132	103.02	90.588	91.76	97.63	101.38	100.33	95.011
120.49	106.27	108.86	105.04	113.17	97.513	112.3	102.67	108.73	104.31	105.18	104.45	115.47	106.59	112.54	99.831	118.8	111.61	112.94	102.43	119.45	103.93	110.51	111.3	111.52	107.48	114.61	112.61	104.54	106.86	101.88	114.95	115.55	108.11	105.99	100.03	111.16	113.65	108.98	107.53	112.13	100.81	104.86	107.69	108	108.29	104.24	109.77	113.88	102.79
98.413	100.21	106.16	104.31	104.36	114.61	99.97	111.63	105.45	107.08	110.33	112.49	97.898	101.39	108.09	111.39	101.41	107.57	106.1	94.338	106.77	103.22	111.44	108.59	107.04	95.831	114.06	108.49	99.397	111.62	103.1	97.042	105.01	105.65	107.13	102.87	103.32	104.24	110.08	103.17	97.561	106.69	101.88	106.49	109.84	101.99	105.45	106.06	104.62	104.48
110.32	98.577	120.49	99.916	109.15	103.68	104.08	106.88	104.31	108.5	114.69	105.21	104.25	102.51	108.76	102.05	113.15	109.84	106.96	101.03	104.08	100.71	107.38	106.28	111.58	100.98	102.62	105.73	106.06	105.72	107.09	106.77	96.436	103.29	96.647	108.91	107.14	94.058	106.32	107.75	102.88	110.49	103.56	110.43	111.19	107.55	107.8	100.9	105.47	112.65
94.025	98.562	98.079	99.522	94.969	98.027	100.31	89.22	101.56	101.4	97.526	98.014	93.506	94.975	97.056	95.803	96.748	101.41	103.77	87.339	91.518	99.344	97.433	91.045	94.106	101.97	93.159	86.274	95.724	92.794	93.123	98.44	91.842	94.768	105.81	100.43	81.574	103.82	95.666	98.453	97.153	101.02	92.019	95.086	98.341	96.668	93.124	101.69	95.688	100.73
108.75	113.95	112.92	103.95	111.79	113.28	105.99	106.4	104.89	108.84	114.22	98.011	102.44	109.2	98.152	112.08	107.34	112.16	102.54	114.56	115.46	106.79	117.35	110.52	106.11	126.22	105.44	106.78	108.84	109.24	109.54	106.42	105.14	105.66	100.55	109.03	101.36	102.87	105.66	107.89	107.64	108.44	107.58	104.05	113.89	113.31	109.4	105.11	106.44	99.895
110.87	100.47	109.88	113.26	103.02	105.87	107.49	101.26	109.87	113.62	113.67	113.97	109.3	101.77	105.32	105.32	111.36	108.14	109.9	114.16	102.2	107.86	117.73	107.6	105.97	114.73	109.18	104.12	108.76	113.1	106.54	114.51	102.38	107.46	104.09	100.61	111.62	103.48	110	107.76	110.24	115.72	111.63	114.46	115.14	98.812	108.45	104.78	102.98	104.42
113.94	111.55	113.41	111.2	116.06	115.16	113.94	114.57	119.66	112.94	110.7	113.89	112.43	109.09	123.52	109.49	107.12	107.26	107.3	111.57	107.51	118.97	117.09	105.72	109.89	109.76	114.58	110.3	99.737	107.13	110.5	112.78	113.47	115.26	109.46	111.28	108.55	112.08	110.68	110.81	104.57	117.39	108.65	112.92	104.83	104.12	109.31	107.1	120.48	113.47
112.33	110.03	109.33	103.37	113.56	102.83	120.39	109.56	116.04	107.39	111.41	109.16	116.82	112.37	108.17	112.42	112.91	103.19	110.63	113.6	110.52	106.77	112.49	112.52	118.08	114	104.96	106.7	102.7	110.13	110.43	115.14	116.04	114.24	104.24	114.34	116.53	111.87	114	104.44	108.21	109.26	106.11	108.78	120.01	103.14	106.48	107.62	116.69	111.07
104.35	107.54	107.35	105.85	101.49	105.25	109.56	105.63	112.61	102.63	110.21	103.02	107.12	94.276	102.45	102.47	96.047	105.51	98.487	107.84	107.62	101.61	108.93	112.04	103.95	116.88	109.25	109.91	97.69	99.717	105.28	101.39	107.34	103.24	104.98	100.25	100.49	109.42	104.27	99.425	114.52	94.953	107.05	107.12	112.37	106.54	103.67	107.18	104.03	98.74
102.16	108.59	109	100.12	103.9	101.1	110.3	105.01	106.98	105.71	106.27	96.455	101.53	104.85	110.39	114.47	107.97	109.17	104.74	113.28	103.84	113.12	113.28	106.28	112.38	115.47	105.21	104.47	104.65	105.83	110.22	100.34	105.3	103.33	101.94	104.32	105.02	112.57	109.96	104.63	108.58	106.79	110.43	102.25	109.88	112.24	104.89	104.15	100.4	105.52
93.231	105.53	108.38	101.89	111.59	109.22	111.02	109.99	108.44	108.92	107.4	110.16	101.12	106.5	100.31	105.28	112.61	102.11	108.26	102.2	102.35	105.05	107.15	105.83	109.15	114.22	111.74	101.45	111.84	106.94	104.31	113.69	109.35	98.199	107.26	109.52	104.12	106.26	103.44	107.6	112.03	106.65	103.83	104.88	104.55	99.906	104.27	112.55	106.1	103.34
102.61	105.32	105.22	112.47	106.26	110.51	106.56	110.39	108.39	100.5	108.06	102.47	110.73	96.69	97.659	108.24	95.658	93.616	103.77	111.37	108.41	107.73	93.438	95.622	106.6	106.95	115.07	104.11	113.56	106.4	112.07	112.18	108.95	114.74	105.22	107.34	103.71	107.16	106.65	111.53	99.083	102.21	106.6	102.25	111.57	110.06	106.69	111.17	110.15	106.98
108.56	97.454	103.71	112.85	99.453	106.62	99.026	110.8	109.35	112.47	107.35	110	99.974	107.13	114.32	103.37	99.956	102.36	106.99	103.76	101.57	104.75	110.53	101.44	113.48	108.49	112.11	108.01	109.06	118.21	97.287	113.04	103.76	106.88	106.17	115.62	109.74	100.59	108.42	102.18	112.46	110.65	89.27	109.92	110.48	108.77	100.11	110.45	105.84	113.15
112.4	105.16	107.79	107.94	99.658	114.18	112.39	104.1	114.75	103.79	115.97	103.22	96.608	91.046	101.06	106.81	106.05	97.804	106.5	105.48	110.6	110.05	99.875	114.05	113.16	111.4	108.06	105.91	91.85	100.63	109.53	104.49	107.06	112	101.84	107.53	109.77	98.086	101.44	101.22	97.164	111.3	106.15	107.06	101.7	111.4	104.86	105.17	105.05	111.27
114.57	107.21	103.49	111.65	109.38	110.19	107.24	106.78	111.9	108.26	101.5	103.22	103.61	105.53	100.96	102.3	113.48	107.27	112.63	98.74	104.98	104.08	106.79	110	109.51	108.39	97.591	104.75	100.52	112.5	108.34	105.29	103.62	105.96	112.52	104.46	103.52	103.74	101.72	101.92	101.51	104.5	107.72	106.02	104.88	105.28	99.673	103.89	103.77	110.72
99.869	107.76	102.83	106.38	101.83	112.32	105.35	108.77	107.88	106.63	98.08	102.42	104.38	101.46	111.03	109.46	102.89	105.28	117.17	106.76	108.62	100.77	112.75	101.74	106.14	101.03	99.306	108.1	112.93	105.28	95.972	99.486	111.54	103.83	105.56	105.5	111.2	103.99	96.597	107.27	104.23	101.74	111.03	105.88	103.9	100.17	115.46	117.22	99.238	110.03
110.84	99.773	108.33	113.64	101.71	105.11	103.02	108.59	106.53	101.5	105.41	102.36	103.22	111.98	117.05	110.02	109.43	109.44	112.32	109.59	111.86	109.57	108.59	108.24	100.62	101.77	97.935	114.68	104.07	97.42	121.56	105.55	120.24	110.86	112.46	106.75	113.06	111.19	108.64	102.78	107.84	104.45	108.95	100.9	107.32	106.8	112.51	110.37	109.37	110.18
99.003	104.53	107.97	101.72	99.391	100.02	102.99	101.99	102.78	118.98	98.42	106.71	101.98	105.94	107.95	101.29	111.32	103.7	110.97	105.44	104.36	108.8	102.53	110.52	117.05	106.04	111.23	110.09	102	109.93	115.83	106.58	100.5	97.709	100.11	113.59	101.75	100.82	108.44	107.15	99.691	104.8	101.18	110.78	99.455	104.42	116.37	102.45	115.48	102.57
100.03	116.88	102.36	108.79	111.31	99.298	104.12	101.01	102.07	98.948	111.64	105.67	114.14	109.49	111.4	109.15	107.37	99.722	102.66	109.13	109.19	102.57	95.976	102.74	102.55	112.98	112.11	105.74	110.89	104.63	104.83	101.2	102.64	105.04	106.02	103.13	111.02	107.53	100.22	106.85	105.04	119.41	108.84	118.28	107.26	106.44	109.66	100.03	101.82	108.75
106.47	103.78	104.38	106.15	98.712	100.79	102.47	96.663	97.267	103.18	103.18	97.978	99.521	94.247	104.64	106.09	110.15	110.97	103.07	110.84	98.641	96.695	96.846	96.647	102.09	115.55	104.53	98.09	98.404	102.59	92.525	90.815	104.32	90.792	95.759	101.7	95.977	99.183	106.24	99.067	108.26	102.79	99.518	103.91	101.98	96.928	97.586	95.424	100.64	101.32
105.24	114.04	100.25	100.67	107.6	113.29	102.27	97.783	107.27	101.19	107.22	103.57	114.08	101.11	105.95	110.09	104.79	103.92	114.38	110.23	111.73	102.53	106.21	105.26	103.89	111.03	101.28	99.635	106.14	107.11	101.58	99.624	107.85	114.64	102.63	109.85	101.09	110.25	111.91	101.38	106.68	106.38	111.53	100.8	98.844	103.74	103.56	99.12	108.52	102.49
105.13	99.668	98.894	104.9	93.272	96.946	101.54	92.239	98.669	94.837	99.497	100.88	93.003	98.051	96.294	100.52	102.93	96.703	104.51	104.31	90.625	98.572	101.2	95.859	92.971	99.493	101.84	102.76	100.26	94.717	103.67	103.11	97.594	101.9	100.71	99.97	105.71	91.447	103.99	102.65	98.217	102.05	93.068	98.143	104.03	95.348	99.217	103.14	100.54	106.43
103.32	97.93	107.98	99.776	103.64	104.93	105.02	112.7	102.94	102.34	103	109.73	92.915	111.23	98.351	102.88	103.45	112.96	109.78	108.26	113.56	106.51	113.31	107.36	107.87	99.278	96.164	108.08	104.66	104.86	99.88	101.47	108.75	106.83	98.19	112.91	107.26	102.5	117.53	108.81	109.18	107.02	101.58	103.35	106.65	108.78	98.746	106.58	106.31	108.75
109.48	105.68	109.15	103.94	112.24	107.77	107.79	104.96	99.34	107.32	104.19	104.31	106.09	107.38	107.22	102.78	107.55	102.38	116	109.34	125.36	110.09	104.82	103.6	104.19	111.85	101.93	106.67	98.085	100.09	114.47	109.53	105.99	108.56	115.02	110.92	105.74	110.28	105.57	115.58	113.6	111.52	115.95	108.37	110.56	110.08	112.18	109.99	103.66	109.83
103.9	114.21	113.53	111.96	106.8	110.33	102.53	102.71	105.38	114.3	118.25	97.291	101.19	102.6	103.04	109.61	116.67	107.4	113.52	106.01	105.4	105.75	107.33	109.63	114.42	107.03	101.42	106.35	115.53	102.01	100.69	117.55	115.79	104.79	100.41	105.14	115.68	99.652	110.71	112.51	107.4	109.31	111.57	103.84	106.43	109.92	106.89	112.86	110.87	108.04
98.168	98.602	101.58	96.508	90.768	103.33	102.29	99.491	93.732	90.321	102.95	94.653	84.849	103.31	90.96	103.42	91.977	99.668	104.8	100.34	98.19	102.12	101.5	104.95	96.126	96.134	107.76	108.99	94.911	96.288	99.004	94.056	88.946	98.537	101.22	102.28	101.48	95.338	105.89	95.874	99.57	110.29	99.903	98.412	96.916	103.55	100.81	98.137	102.58	108.66
106.69	103.54	103.6	111.94	96.789	110.09	109.02	105.32	109.04	107.22	102.79	111.96	102.98	105.46	127.59	110.91	106.88	99.917	101.85	113.24	116.02	99.837	110.68	100.69	110.11	110.33	102.05	99.604	109.47	106.14	114.33	106.32	102.29	98.469	105.27	106.01	106.76	96.263	107.8	107.72	112.56	107.33	110.09	102.86	102.21	104.13	107.35	103.32	104.74	108.58
104.76	102.52	106.03	110.53	107.28	110.66	102.4	110.13	115.84	104.23	108.5	111.64	111.07	103.76	109.32	108.63	105.06	109.41	108.73	109.6	102.86	103.34	113.55	109.76	100.95	101.94	106.74	114.3	106.68	105.07	110.25	111.83	110.77	107.76	105.29	100.16	111.88	113.83	96.892	112.81	104.91	109.79	101.74	104.29	117.06	106.6	116.46	105.54	109.7	112.44
103.64	109.5	104.74	99.747	94.663	109.35	100.45	95.76	103.63	102.12	97.742	97.836	97.346	98.922	95.66	91.844	97.283	97.586	110.24	95.582	91	104.21	107.07	92.097	98.487	103.6	101.62	98.368	105.12	98.45	102.68	101.69	97.659	112.05	97.273	94.585	109.27	89.337	93.631	101.47	101.61	106.53	102.38	98.325	96.029	107	99.738	91.284	100.66	96.147
103.28	109.6	106.59	110.88	103.7	99.154	104.85	112.83	99.124	107.83	110.23	109.63	106.13	102.25	106.01	106.03	111.65	112.55	108.67	114.94	102.33	105.49	105.39	113.2	105.45	101.74	112.45	101.93	106.62	107.75	108.54	113.08	108.22	111.65	104.38	106.36	105.06	111.07	105.91	108.06	104.89	105.24	101.43	115.83	110.35	109.18	100.14	107.52	112.13	103.22
93.748	106.37	97.828	99.322	98.673	106.91	98.771	106.12	117.08	112.06	98.918	113.36	115.71	114.44	107.88	99.44	104.01	112.43	102.44	99.733	104.54	104.39	99.27	100.41	109.17	111.51	105.21	103.91	108.3	108.82	105.33	109.43	106.2	104.76	103.23	111.86	102.22	117.19	102.21	107.95	103.15	110.1	102.82	113.5	104.29	98.756	100.32	101.72	110.4	111.52
98.496	109.21	106.15	113.3	106.06	105.17	112.15	110.36	102.86	114.81	100.82	103.08	105.63	108.81	111.66	97.549	97.94	107.06	104.24	104.4	102.33	105.32	108.1	101.67	110.71	103.21	111.66	109.32	97.073	107.64	106.08	107.81	104.26	110.16	101.94	114.43	110.32	103.62	111.56	104.19	104.55	101.59	97.815	108.8	101.57	106.23	114.36	110.28	112.68	101.9
99.868	102.29	109.01	100.4	104.39	101.21	108	102.79	101.15	110.62	100.03	98.048	99.389	95.894	101.82	100.85	97.044	96.44	98.208	95.829	101.5	96.246	98.906	105.23	98.64	98.223	94.916	103.43	97.348	103.72	99.161	91.853	88.904	97.534	103.27	103.59	105.69	99.961	94.595	102.7	98.647	99.932	91.461	104.11	95.353	100.04	100.11	101.53	96.486	100.2
104.31	110.18	112.7	113.41	116.5	108.04	118.28	114.22	107.39	110.69	112.24	110.98	111.38	110.93	116.99	111.24	110.95	109.63	116.05	110.94	110.55	110.53	113.76	110.85	103.9	111.77	105.84	107.46	109.94	111.47	102.61	103.39	115.18	108.13	107.22	109.27	117.21	113.26	112.85	123.99	107.83	110.54	113.88	117.7	113.79	111.1	111.26	112.83	104.1	105.4
107.87	109.16	106.27	108.52	103.99	99.581	98.939	104.59	104.04	101.63	102.64	107.41	90.076	103.86	109.06	104.43	98.207	111.45	108.08	105.63	108.42	97.015	99.6	92.226	99.82	100.4	111.67	104.75	106.33	101.69	105.67	101.24	111.54	114.19	99.465	108.57	102.42	107.7	104.94	109.33	104.91	104.12	104.2	105.18	97.904	103.92	101.57	107.99	100.24	104.27
112.03	101.65	108.38	105.26	111.77	110.97	108.24	108.32	114.86	105.54	114.83	103.45	119.07	111.17	107.09	113.18	108.79	110.3	115.48	110.71	108.76	112.9	104.08	107.78	111.55	108.02	116.04	113.57	108.99	98.665	118.29	99.745	113.42	115.78	104.73	113.08	110.8	100.84	110.14	117.33	113.06	110.29	110.4	111.44	99.968	121.57	109.06	115.74	117.44	118.97
106.05	92.02	101.43	92.084	92.088	90.037	112.9	95.166	106.18	94.31	106.05	104.37	94.711	92.258	99.965	100.31	96.37	98.383	98.642	103.16	102.69	99.696	95.953	107.1	101.15	103.6	87.998	99.864	100.17	100.34	100.66	100.31	96.593	103.06	93.948	92.051	92.417	104.57	100.69	100.63	102.19	83.107	97.435	96.593	98.777	104.92	95.884	96.436	97.144	105.2
108.2	109.4	110.59	104.23	102.12	108.68	107.74	109.43	108.54	106.16	101.28	107.34	109.4	103.48	108.12	101.2	113.53	105.52	104.93	107.02	102.09	100.66	105.25	100.82	97.221	100.65	103.22	106.94	105.62	111.07	112.57	107.31	111.11	107.1	108.69	101.29	111.9	108.65	103.84	103.45	106.75	108.61	101.33	100.27	115.95	100.98	108.5	96.464	101.42	102.65
114.81	115.16	106.81	104.04	100.23	104.1	102.84	105.57	107.06	105.3	100.65	112.27	101.24	102.31	100.85	108.58	109.71	114.89	114.38	109.58	103.56	99.778	101.23	115.71	108.35	112.76	118.13	102.79	106.8	109.76	112.1	100.62	111.51	104.46	103.31	109.81	112.18	107.34	113.22	104.64	102.38	108.9	110.53	114.07	102.33	101	106.08	103.3	108.64	112.41
108.77	111.73	109.88	103.31	104.05	98.324	112.24	106.88	106.09	112.52	102.83	109.58	110.49	105.42	97.491	107.77	108.37	112.93	99.943	109.53	106.27	104.29	105.2	95.853	107.09	99.288	116.12	110.46	102.62	112.18	111.47	110.18	101.54	105.12	108.94	101.63	91.946	105.14	106.1	107.13	112.94	110.98	105.51	108.78	101.27	107.32	117.69	97.785	99.326	106.9
105.08	106.65	116.4	108.83	101.7	101.06	107.3	111.85	102.18	101.55	98.432	106.79	101.44	110.82	110.68	111.2	111.36	100.28	114.14	94.257	98.449	115.42	104.01	110.77	106.66	101.05	107.69	97.965	105.68	102.75	102.87	108.82	106.49	98.185	104.05	97.44	111.92	108.11	108.3	102.39	105.77	104.25	107.24	106.04	112.92	107.89	104.54	105.13	108.14	100.44
103.54	99.541	91.477	88.928	99.149	90.527	103.5	99.074	90.457	100.29	95.389	101.25	105.77	87.369	104.33	99.863	100.97	100.64	101.64	97.283	96.723	96.846	101.81	100.4	91.9	102.77	104.95	100.36	109.45	96.672	99.328	97.481	97.108	104.32	98.071	98.043	90.009	93.258	98.576	105.66	96.541	104.22	97.063	97.7	101.82	92.533	102.86	106.33	95.333	105.71
110.16	108.77	101.01	109.47	102.79	98.484	100.11	108.81	97.813	103.29	109.62	107.58	105.61	110.97	106.58	101.94	101.54	106.76	104.61	104.71	107.37	113.44	111.75	97.948	112.98	107.21	105.99	107.29	109.83	105.1	109.06	104.19	102.38	101.44	117.2	102.2	101.21	97.394	103.01	101.54	105.88	108.59	105.96	99.506	116.44	104.1	101.06	104.96	104.25	98.809
88.443	92.748	104.06	92.381	97.829	90.881	106.08	94.165	97.434	94.132	90.007	101.07	95.278	103.07	102.2	98.743	92.253	100.18	94.568	106.93	98.074	87.454	89.798	91.422	92.555	104.59	99.38	94.091	88.998	97.726	96.624	95.034	101.64	95.926	98.538	104.84	103.01	93.903	88.983	101.2	101.16	88.79	99.065	90.876	103.23	98.379	96.896	98.157	95.548	94.434
109.64	117.41	106.92	106.17	111.92	106.44	111.38	115.44	109.01	108.89	108.49	116.61	115.67	105.88	107.62	109.15	120.38	119.72	101.97	115.2	112.92	122	108.1	117.93	98.86	112.15	108.57	108.42	113.77	102.06	109.29	116.19	116.11	117.32	107.77	112.5	106.91	105.45	105.71	111.92	109.65	101.7	108.7	113.15	104.44	105.56	103.99	112.13	113.58	112.79
106.66	106.25	100.73	108.84	110.5	108.15	114.1	108.75	111.2	108.18	100.76	102.85	116.61	104.34	118.99	113.92	110.64	104.39	111.8	109.16	108.94	104.22	109.09	110.99	109.2	114.3	111.61	104.27	106.62	107.05	113.93	98.283	107.96	109.53	97.929	108.48	115.86	96.471	113.75	102.51	109.32	118.3	112.16	116.29	112.05	106.97	101.43	109.96	107.02	99.648
110.52	103.79	119.48	112.73	108.71	112	102.28	111.95	115.49	109.59	109.41	96.398	110.55	109.17	102.13	102.39	109.89	107.57	105.82	110.69	105.54	102.91	115.66	102.54	116.47	115.03	112.62	98.925	104.68	96.359	107.71	109.02	112.1	115.66	109.7	106.95	110.38	106.14	110.11	110.28	110.08	110.69	109.24	103.91	104.27	118.13	114.07	103.41	104.67	107.36
94.443	96.213	96.725	99.503	94.924	101.07	98.675	93.266	86.47	102.02	103.86	92.643	90.349	104.25	93.396	95.412	89.832	101.28	85.289	86.497	101.33	98.007	100.95	89.841	98.804	98.041	103.19	103.66	98.77	103.5	93.235	100.09	98.502	95.72	100.79	97.061	107.7	88.097	97.808	93.176	97.884	94.528	94.453	105.11	99.206	98.02	101.67	104.61	104.54	95.132
103.33	110.47	101.55	99.699	101.26	104.37	115.31	103.95	108.93	101.96	109.11	109.47	105.69	105.37	96.668	101.92	104.46	101.08	104.84	98.614	108.05	101.85	106.89	109.91	108.46	108.87	113.53	110.54	107.97	105.41	99.308	105.94	112.14	102.9	101.08	101.8	107.7	103.58	100.9	100.21	100.28	99.104	112.39	109.97	108.55	109.02	101.94	102.99	104.94	107.61
104.84	92.923	93.427	103.37	102.97	87.546	92.492	99.221	100.21	103.26	97.224	101.8	102.88	95.1	98.958	99.755	101.49	93.453	92.848	96.548	93.877	90.843	97.487	100.87	103.64	88.419	106.5	100.43	95.389	95.006	95.903	100.4	91.174	105.83	98.068	97.908	93.472	97.958	102.38	92.602	102.61	101.3	103.09	92.612	90.106	97.121	89.491	102.53	91.492	98.624
107.34	95.032	100.11	106.34	95.93	105.11	92.102	94.839	100.43	105.99	107.61	102.06	98.596	100.72	97.946	101.63	96.831	109.6	97.749	99.658	103.55	94.657	94.323	106.1	103.23	98.805	98.338	96.869	97.692	96.399	94.564	99.253	93.966	93.607	94.586	89.717	94.834	93.37	102.11	96.144	95.916	108.43	88.974	95.91	86.357	94.021	103.17	103.73	98.304	91.656
99.345	105.98	107.89	96.49	100.42	92.356	97.48	100.34	96.153	107.61	99.539	94.605	91.227	101.36	90.464	91.068	97.621	99.86	95.648	99.554	102.87	95.661	100.83	96.336	104.08	102.04	95.894	96.828	101.9	103.78	100.59	98.976	101.58	96.547	105.42	104.65	99.755	107.18	97.842	104.43	108.49	98.808	92.914	100.5	96.485	103.06	96.443	105.99	100.64	100.76
114.97	101.71	103.78	108.33	107.7	113.66	104.97	111.74	106.73	104.36	97.877	106.12	114.85	99.496	107.91	105.72	109.5	110.18	104.37	101.82	107.59	104.54	104.96	109.89	108.03	108.65	99.186	104.51	107.38	103.06	105.71	106.46	102.39	115.87	108.7	112.26	108.66	107.35	106.5	97.485	108.37	105.05	113.24	107.5	111.47	110.85	104.11	106.35	104.17	111.4
107.73	103.59	105.42	104.45	102.32	102.87	105.8	109.3	112.65	103.76	105.68	98.724	108.37	111.66	103.12	98.169	105.49	110.16	99.716	103.49	96.323	100.94	101.78	108.28	117.39	102.09	99.226	118.21	105.74	111.83	110.45	114.59	105.25	114.47	107.54	108.6	105.53	106.47	96.044	108.66	114.32	108.51	98.173	111	101.28	101.28	108	103.29	111.88	102.16
105.11	108.26	101.03	110.92	97.922	114.05	102.55	107	109.74	105.47	107.34	103.58	108.98	105.36	105.98	106.37	109.9	109.43	109.47	115.49	95.582	103.04	104.96	94.113	107.58	103.17	105.68	102.97	115.11	107.99	111.35	107.74	106.6	107.47	108.19	104.43	108.94	101.79	105.5	106.49	111.62	103.79	108.68	103.8	108.17	106.32	112.48	107.59	111.03	99.117
100.39	97.361	107.12	103.37	114.81	105.63	106.28	104.03	106.65	102.15	93.398	98.37	111.77	100.6	98.989	104.8	108.77	106.1	114.33	106.54	108.39	105.81	104.34	99.252	105.45	100.91	107.85	105.19	101.21	99.432	110.18	103.73	112.78	96.996	100.96	104.67	106.26	112.38	103.84	104.96	91.708	108.16	103.47	101.26	111.31	105.24	99.189	106.39	103.31	103.58
109.33	102.13	105.21	102.5	107.64	101.19	100.63	109.72	100.37	105.56	105.99	106.19	96.125	106.84	106.53	105.45	108.1	102.2	101.94	113.97	105.51	112.24	106.71	104.5	110.46	101.59	102.36	102.98	99.764	110.33	106.2	103.32	116.54	107.91	107.85	106.3	102.85	108.92	106.88	104.3	98.137	107.75	101.82	107.42	105.41	100.75	102.97	106.95	101.44	103.1
109.72	109.64	108.99	109.64	109.52	108.3	95.593	103.01	110.31	106.99	110.1	102.47	101.85	113.75	105.14	101.71	105	111.97	102.59	94.445	97.064	101.7	98.696	99.472	105.38	106.4	108.53	106.4	105.15	108.28	110.87	107.14	96.658	110.96	105.86	105.15	116.24	104.41	97.255	107.05	99.879	101.29	105.56	108.02	106.33	100.11	111.09	111.61	103.55	102.89
106.01	96.195	101.98	93.923	99.99	98.579	91.275	99.335	85.235	106.72	101.13	102.14	96.332	101.15	98.832	105.22	97.336	94.261	108.32	100.49	107.4	95.266	93.063	92.617	98.602	108.2	98.118	107.88	93.572	94.202	102.27	96.43	102.03	105.39	96.165	84.137	94.531	109.45	100.92	101.88	98.195	101.06	101.08	102.57	101.54	103.58	96.349	106.92	107.56	97.481
95.563	97.511	88.849	96.99	101.77	103.49	103.2	100.65	97.573	96.342	102.19	100.05	99.932	98.521	102.63	96.274	106.41	101.92	95.631	89.527	95.609	94.616	89.926	101.44	101.39	95.151	101.33	98.58	99.961	101.21	106.52	94.681	101.87	96.371	101.03	100.53	100.68	98.151	104.18	105.07	100.18	99.804	106.73	104.79	95.91	104.25	95.592	99.535	99.72	97.488
111.29	98.841	107.38	101.67	100.15	97.853	107.47	106.66	103.1	109.08	107.66	107.63	108.18	109.58	101.68	105.97	103.75	97.257	103.86	109.91	97.869	104.65	103.96	101.82	110.42	111.06	104.96	112.45	104.33	104.01	107.51	106.02	97.014	106.55	98.225	116.5	104.81	105.31	103.37	107.5	109.88	102.85	101.35	102.85	108.45	102.94	108.39	105.4	105.19	95.089
102.83	111.54	108.89	106.77	102.04	108.49	106.26	108.76	107.57	100.7	100.75	101.64	110.02	105.93	98.504	112.64	107.96	102.45	105.89	111.07	107.49	104.29	115.31	104.87	110.17	111.37	108.74	105.37	105.84	102.96	103.98	106.08	114.29	108	115.96	109.4	105.93	108.46	110.98	102.28	101.16	111.45	101.01	104.33	110.41	114.86	105.78	108.44	99.777	104.72
95.686	98.082	98.412	101	92.619	97.021	106.19	98.798	97.916	93.314	95.274	97.409	100.09	77.787	97.097	94.121	92.133	101.51	95.896	96.452	101.36	101.02	91.023	102.28	93.673	105.66	94.84	91.457	95.237	96.031	94.577	96.065	106.44	97.879	95.935	98.481	98.958	98.494	95.082	93.737	100.32	94.832	109.04	95.45	95.47	97.052	90.901	98.528	96.222	93.968
101.07	113.56	110.44	101.62	116.98	108.49	109.51	110.06	105.7	110.17	95.969	119.14	108.38	107.11	105.23	104.44	101.77	102.89	110.79	105.19	107.35	107.87	111.35	103.8	106.75	102.55	105.45	101.81	104.36	102.56	109.57	107.54	105.84	104.96	103.47	109.56	106.53	109.55	101.16	100.13	108.16	103.46	112.26	107.02	105.94	102.24	102.4	106.22	105.97	108.1
105.15	100.25	99.218	102.64	111.82	98.792	101.18	112.35	102.52	103.46	95.319	105.47	106.68	113.06	106.4	104.01	99.741	105.94	108.72	112.41	109.83	111.09	103.32	107.58	107.72	111.2	112.04	111.72	104.61	101.76	98.155	102.04	103.09	113.87	108.15	105.28	105.19	103.16	110.56	108.15	103.24	102.55	112.03	106.06	98.344	110.87	115.1	111.12	98.535	105.76
108.53	101.29	110.43	109.7	99.108	108.75	105.29	106.36	104.17	105.51	99.703	107.35	96.587	96.877	99.698	108.12	106.63	102.67	107.82	114.4	101.35	106.33	110.08	105.74	99.985	112.8	101.59	101.67	97.187	111.4	103.7	109.34	110.05	106.92	115.2	105.25	99.676	103.53	111.78	103.77	111.94	103.4	113.25	113.83	112.23	106.72	108.2	103.66	109.38	111.97
110.83	110.15	111.68	107.39	104.55	110.09	100.76	104.72	106.76	103.26	113.65	107.19	107.87	107.34	107.63	110.59	106.27	101.53	105.33	110.5	117.53	109.23	106.2	122.24	113.44	118.19	112.57	117.23	110.5	107.59	111.15	104.55	106.63	110.1	110.61	120.03	104.62	105.3	111.14	106.65	112.28	101.64	107.98	101.42	106.31	117.67	110.1	105.42	103.34	96.943
101.36	105.13	98.096	104.43	102.32	110.66	106.2	106.02	108.69	108.18	111.97	106.15	108.38	106.72	96.917	114.04	103.67	106.12	104.86	105.42	102.4	104.91	105.29	107.88	106.92	106.77	104.17	100.8	106.25	107.42	109.73	112.42	108.13	105.6	116.34	107.92	109.18	103.41	115.43	110.43	106.87	109.21	109.9	103.67	109.4	108.66	107.72	103.28	108.65	98.973
104.51	111.18	102.04	112.53	105.41	105.25	101.75	110.05	110.51	104.3	104.6	110.73	103.99	108.77	97.151	105.08	105.86	103.29	103.15	110.03	103.89	106.02	111.33	100.53	107.92	112.69	109.81	107.96	110.95	103.82	109.38	102.61	103.97	113.23	102.14	103.24	108.25	104.38	106.86	100.24	105.93	103.18	101.92	104.71	104.36	102.38	108.85	108.74	103.44	103.21
108.45	107.35	117.72	101.75	111.95	103.45	106.25	109.95	122.18	107.36	119.36	101.62	112.2	108.54	105.86	111.31	103.43	111.12	97.689	98.049	110.75	109.26	106.54	107	106.88	99.964	108.09	104.65	113.47	108.52	108.57	104.09	98.571	99.337	109.42	106.84	102.33	109.92	109.78	104.56	107.76	103.94	104.9	111.93	104.59	101.98	109.8	105.83	106.66	107.48
97.64	94.435	106.32	103.61	101.05	107.01	110.14	120.92	106.62	102.98	105.5	103.32	102.01	98.663	109.74	97.899	113.49	100.11	112.28	114.4	102.74	109.08	103.8	99.408	106.21	101.92	104.32	91.535	111.13	103.98	102.79	103.1	102.67	113.33	94.589	107.18	103.23	105.62	111.24	113.3	118.25	97.085	105.84	100.03	103.6	100.44	108.42	105.49	114.92	99.431
115.3	111.02	107.59	104.27	107.94	110.57	111.98	108.18	96.673	111.97	105.04	102.8	111.06	111.24	99.598	118.94	109.15	114.67	104.76	103.78	110.09	107.31	112.76	106.56	105.98	108.64	109.72	102.43	109.02	104.69	110.53	113.21	103.42	107.69	110.11	100.63	109.38	112.73	109.54	108.81	110.77	103.3	110.08	103.59	112.45	100.38	104.34	105.5	102.12	117.94
105.56	104.56	111.51	109.9	106.62	106.74	110.98	105.24	105.65	110.93	100.35	105.22	103.55	99.197	104.67	105.17	107.05	106.84	107.28	114.07	109.24	101.86	106.22	104.22	98.621	99.831	98.713	108.16	115.51	104.33	104.34	107.82	92.458	108.01	101.98	102.84	109.39	104.81	109.01	107.09	113	103.15	109.46	107.38	104.72	110.54	116.17	109.66	97.331	95.031
109.87	107.24	108.85	111.96	104.76	106.2	107.37	102.67	107.36	105.88	116.85	110.05	115.33	106.69	107.36	114.19	101.09	105.37	105.95	102.96	108.59	103.91	114.56	107.11	104.04	101.53	106.13	110.8	107.94	104.38	100.29	115.8	107.2	105.99	105.35	100.66	101.41	110.38	112.37	99.647	107.42	111.53	102.78	113.13	105.93	112.06	101.27	110.88	108.67	99.73
116.73	103.14	101.09	101.17	107.37	104.15	112.53	105.65	98.746	109.83	100.64	110.13	110.53	105.5	102.91	101.5	104.93	98.044	100.98	98.312	111.55	110.04	103.19	106.18	104.1	102.49	104.35	96.084	94.118	97.039	114.96	100.75	109.56	106.26	104.83	110.78	105.91	114.28	105.53	109.89	107.83	102.21	105.97	105.41	109.41	103.19	109.83	108.07	103.94	98.963
95.729	93.946	99.47	103.48	110.49	108.77	100.2	100.51	99.107	99.244	101.24	82.906	87.728	95.105	94.835	93.731	99.003	92.167	102.49	99.151	101.06	87.346	95.016	105.33	92.572	96.381	94.187	96.725	99.454	102.75	98.462	101.63	96.245	92.127	103.88	100.78	103.8	98.103	100.99	101.67	103.25	100.57	98.533	101.18	91.957	96.72	103.67	99.491	99.599	103.96
106.97	110.53	115.95	115.33	113.3	104.25	109.41	106.55	111.23	103.53	112.44	112.84	113.96	110.8	103.26	108.55	106.15	103.61	113.43	103.38	111.2	104.2	107.93	106.85	108.58	113.32	107.21	100.01	108.08	110.73	107.33	112.71	107.35	109.85	103.14	103.36	110.24	122.88	104.71	104.44	108.66	107.45	107.21	109.86	105.07	104.76	103.22	113.79	103.97	106.31
108.74	102.19	106.6	107.32	107.04	114.96	111.43	97.544	105.99	107.42	107.16	105.46	100.09	111.52	110.06	105.65	108.35	100.44	104.36	103.13	109.21	103.17	98.423	110.07	107.14	108.89	97.309	109.41	103.74	101.56	102.99	106.11	111.39	102.1	105.5	109.2	100.39	102.12	104.14	101.12	110.67	107.75	108.3	102	108.93	107.48	117.91	110.73	111.97	104.15
114.33	108.44	107.22	108.5	116.93	116.93	113.27	112.56	110.41	108.32	115.29	109.32	115.29	115.44	111.38	118.82	100.83	111.57	114.89	115.14	102.9	112.25	123.24	105.89	109.12	111.86	108.67	113.23	113.26	109.18	105.67	97.442	103.81	109.2	105.41	113.61	116.59	114.72	121.15	112.14	117.59	114.63	110.52	103.94	115.96	106.29	107.83	113.67	109.46	108.64
106.94	111.56	112.76	111.02	110.41	110.19	110.79	103.02	116.47	99.271	109.69	108.56	112.52	104.81	105.92	101.91	105.34	98.331	108.71	104.13	113.23	106.49	103.38	106.25	111.19	108.9	110.07	102.36	114.49	117.35	108.68	109.52	104.8	109.5	100.79	104.68	105.56	110.49	103.94	108.59	109.23	107.11	112.83	114.37	104.26	104.13	109.45	117.88	103.15	103.86
106.89	103	105.4	117.06	101.54	98.91	114.79	104.46	91.813	108.19	99.32	108.56	111.84	102.36	105.07	108.37	100.69	104.33	104.74	101.07	110.91	106.64	101.66	98.44	95.122	116.77	107.83	95.65	102.98	107.01	112.22	101.32	107.79	111.49	108.42	108.18	109.66	104.96	101.82	102.05	113.85	108.43	110.92	102.14	99.001	100.81	110.31	107.12	113.77	106.01
103.23	104.23	95.407	106.79	96.735	108.19	98.518	105.38	101.63	116.02	107.89	100.58	105.12	99.499	101.48	99.785	115.61	101.96	108.96	103.72	107.74	94.905	107.76	114.21	97.715	97.039	112.54	101.01	100.44	110.94	110.54	112.75	107.8	115.87	105.98	114.2	109.55	106.89	103.41	101.88	114.08	106.08	106.14	102.4	105.37	103.6	112.99	105.58	118.13	99.641
111.04	107.15	105.81	106.46	100.3	105.16	106.67	103.24	102.28	101	106.4	110.87	103.16	114.58	105.34	105.51	105.59	100.97	104.86	100.94	109.19	105.11	104.04	96.977	108.68	101.47	98.547	96.983	101.08	103	105.95	103.07	104.66	109.05	104.71	102.28	105.68	102.4	102.7	105.13	103.76	106.85	104.1	106.56	105.3	103.19	107.23	108.81	107.27	113.49
108.44	103.74	106.84	113.51	108.49	109.71	99.57	102.66	110.91	109.74	109.61	109.12	107.01	104.17	104.8	108.75	99.396	103.5	107.29	107.92	99.514	109.1	107.42	115.67	103.76	109.85	107.4	105.73	107.41	112.07	111.67	104.02	105.84	108.71	104.14	106.31	110.16	105.45	103.69	107.85	105.48	113.7	104.9	104.06	106.54	97.909	99.528	104.52	103.3	106.3
109.9	97.93	112.18	108.23	106.21	95.788	99.208	109.07	101.66	105.65	109.9	111.56	111.34	108.1	104	109.48	109.03	100.09	97.059	110.87	113.32	107.68	109.6	104.77	104.22	103.56	98.475	108.83	109.75	109.5	109.58	108.46	110.55	98.494	96.493	108.87	105.67	115.33	109.28	113.49	107.96	109.83	107.99	110.69	103.62	101.28	97.803	104.24	104.2	102.99
107.43	113.4	97.247	113.64	102.06	110.8	103.3	96.574	102.9	102.37	113.24	102.89	106.57	106.23	114.17	108.01	109.8	106.43	106.78	111.74	115.57	101.31	92.389	105.86	108.44	106.12	108.85	102.24	104.48	106.46	99.243	103	101.56	101.34	105.48	100.35	109.31	108.71	107.57	102	112.78	100.27	108.01	109.23	101.27	102.42	105.1	102.06	97.43	115.43
107.99	108.21	107.95	99.479	102.68	111.69	101.21	104.82	100.32	99.496	106.17	105.3	109.9	100.82	114.41	106.15	108.86	112.8	102.79	101.02	106.39	108.7	104.41	100.13	92.679	97.794	101.82	115.97	99.672	106.6	106.1	104.07	105.18	108	103.89	99.626	114.48	112.6	113.29	104.73	104.74	113.16	104.56	101.02	109.79	105.18	102.36	109.02	102.4	110.86
92.55	105.41	103.01	112.99	108.66	103.99	99.494	107.07	110.74	112.24	100.64	100.72	114.24	103.47	106	102.95	99.036	110.99	96.472	102.32	109.83	106.52	108.02	107.73	109.78	112.4	96.988	108.21	107.69	103.85	120.09	103.65	101.27	110.03	104.89	105.28	114.99	110.47	101.46	111.68	102.67	106.4	117.76	101.74	102.72	104.17	117.6	103.43	104.69	97.087
102.26	103.56	105.38	110.53	107.51	103.54	111.03	98.928	105.02	93.523	107.51	108.93	103.75	106.8	93.627	103.33	108.16	103.32	113.25	103.82	112.34	105.59	95.404	103.82	96.603	107.59	106.47	99.998	99.778	111.93	107.16	108.08	101.72	109.35	101.01	109.79	102.59	109.76	108.28	112.47	105.01	109.54	103.92	99.494	102.97	104.67	104.15	99.018	106.32	114.56
98.094	108.68	108.56	104.82	111.12	105.25	106.6	104.01	99.479	105.43	111.37	115.48	99.69	115.57	105.25	117.02	102.78	112.55	101.32	104.14	100.7	115.76	109.83	108.11	103.46	111.72	106.05	110.64	103.75	108.95	107.17	118.29	102.33	110.16	99.675	112.02	109.52	106.93	112.83	101.55	110.59	107.5	108.9	116.17	105.27	109.58	111.45	111.05	110.17	104.71
107.85	114.15	115.51	102.68	105.65	111.95	109.86	105.68	114.16	106.91	92.742	102.62	105.08	109.64	108.02	110.35	102.08	103.33	114.77	106.74	109.78	96.574	97.99	105.94	109.31	106.75	100.38	99.428	112.56	103.08	112.36	107.34	105.1	107.53	113.09	103.58	111.68	106.47	96.59	105.29	111.89	103.11	106.9	106.47	93.17	102.91	110.45	112.25	105.69	112.45
92.883	93.877	92.168	102.47	94.355	90.853	103.57	96.095	100.02	101.42	101	100.41	101.76	93.124	101.16	95.282	93.982	95.315	98.636	90.315	100.86	88.161	100.08	98.201	95.844	103.06	97.832	94.303	96.778	101.31	86.838	92.429	93.855	107.29	101.2	92.54	98.512	100.12	92.625	108.12	96.913	98.681	93.63	104.55	101.08	108.07	96.389	96.021	95.564	96.827
108.82	104.29	101.54	111.63	114.87	99.969	112.48	106.97	100.8	104.61	105.81	100.82	110.84	112.93	101.69	104.8	111.72	100.78	106.43	107.1	108.86	108.07	109.64	107.47	108.14	111.22	104.75	99.121	111.02	100.93	109.21	97.857	102.75	114.76	106.97	109.58	103.5	107.72	109.89	97.999	112.11	106.21	112.86	101.12	94.345	109.94	119.6	101.63	110.82	100.75
99.198	105.3	112.49	116.58	112.29	94.688	108.15	107.42	104.92	105.1	107.13	97.554	110.44	94.405	99.963	107.9	100.9	105.31	118.18	108.54	105.16	104.65	105.7	103.09	107.67	103.58	111.85	99.597	113.02	102.33	96.953	101.62	109.68	101.65	104.32	98.512	100.83	109.36	106.78	99.527	112.09	113.58	99.637	104.62	106.96	113.31	101.59	112.69	107.75	120.4
100.48	101.78	113.51	107.17	107.44	109.4	99.488	113.11	104.76	107.4	108.78	104.27	105.29	111.47	98.214	108.44	106.52	105.83	107.82	102.74	102.92	112.4	102.01	105.05	105.59	105.67	108.9	109.49	100.27	105	100.4	111.65	106.48	111.44	110.91	117.12	105.56	110.92	102.83	112.01	114.78	96.074	114.77	112.48	109.24	95.455	108.06	110.08	113.62	105.92
111.58	112.57	113.06	106.74	103.81	111.12	109.94	112.78	109.21	110.61	104.94	113.87	102.68	101.34	105.04	106.21	115.97	105	116.92	113.8	110.83	107.56	114.66	111.28	105.88	122.46	108.5	104.64	108.14	110.83	111.49	110.05	115.87	110.96	104.38	109	96.659	107.67	103.38	102.19	115.76	112.44	108.72	103.41	112.19	109.79	99.409	104.48	106.41	116.68
108.89	106.16	104.86	110.47	94.548	105.29	109.55	112.77	104.45	110.3	114.66	103.08	108.8	105.82	106.12	114.09	108.59	115.04	102.45	110.62	110.62	109.28	104.18	100.19	103.83	105.44	106.21	107.23	119.55	107.27	112.41	104.52	109.8	98.74	106.33	113.51	102.7	110.15	111.39	99.514	113.6	106.86	112.67	107.95	109.61	102.72	108.72	109.77	110.26	97.574
98.508	94.035	91.11	98.202	94.159	102.3	101.31	92.707	96.618	94.361	91.209	99.406	100.7	91.988	99.508	98.277	104.11	101.96	88.375	100.2	94.897	103.42	99.884	92.22	99.17	100.21	97.4	105.37	100.34	102.14	99.045	101.59	94.464	98.987	102.69	100.06	99.681	88.885	96.834	93.184	93.745	95.548	99.368	98.035	101.38	94.287	93.974	95.223	101.56	90.463
103.62	113.72	108	111.71	106.75	107.41	99.133	105.36	107.14	101.5	109.56	110.14	104.86	104.6	105.96	100.49	107.87	109.37	112.33	103.43	112.51	91.579	105.77	109.11	112.1	105.44	105.94	112.96	111.59	112.79	113.53	107.78	114.55	100.52	117.56	99.817	111.55	100.65	108.01	108.41	108.14	106.48	96.939	111.19	113.07	101.7	111.92	109.45	105.95	108.4
107.91	111.42	115.01	113.54	119.06	109.12	109.81	100.48	114.72	112.03	107.76	104.74	111.81	104.38	108.04	110.43	121.36	118.13	114.1	112.6	110.69	112.62	108.09	117.15	106.27	108.34	110.99	108.97	115.88	105.7	113.15	112.86	114.28	110.8	106.22	111.38	112.52	105.18	108.64	107.83	108.27	110.58	115.89	111.66	109.38	113.51	109.74	111.66	117.88	108.06
104.23	102.87	109.05	114.71	101.48	101.23	107.16	109.02	109	113.62	100.04	109.17	102.03	105.6	112.1	117.24	113.55	111.97	112.49	103.93	112.37	99.146	108.76	105.56	107.49	100.56	109.31	105	110.95	113.82	103.84	103.37	106.42	113.4	103.65	107.39	105.94	103.24	108.37	118.18	109.36	103.59	101.96	103.89	106.7	106.28	104.36	113.7	104.5	110.16
109.51	97.363	101.12	95.529	103.69	104.96	97.147	96.11	108.18	92.897	100.5	98.057	94.454	102.69	98.019	114.46	93.383	87.798	94.636	94.171	98.749	103.43	98.748	94.462	94.877	97.604	93.181	100.07	96.388	95.529	95.436	98.222	96.162	103.67	96.992	100.8	108	101.18	106.07	99.264	98.702	95.72	93.589	94.457	101.45	104.1	100.65	96.577	102.86	96.896
99.364	104.94	109.71	102.22	100.41	108.98	107.93	108.5	109.77	110.89	109.07	106.22	99.013	106.32	98.529	103.88	98.419	106.19	106.12	100.07	104.99	99.341	103.82	115.47	110.33	104.38	105.85	105.98	101.7	115.76	106.56	106.04	108.08	111.5	110.98	109.49	109.59	105.6	111.11	105.48	98.582	107.16	109.76	108.15	102.89	109.84	101.68	107.83	115.68	104.99
110.76	104.39	98.592	113.72	110.35	103.25	94.622	107.43	111.42	122.05	109.61	111.01	100.33	115.28	104.84	114.76	106.96	102.45	108.04	103	109.66	105.64	108.59	112.6	106.48	113.42	113.45	116.83	108.86	105.61	112.68	113.05	119.06	110.31	123.57	113.75	107.73	111.94	98.664	109.53	108.5	108.39	109.08	118.5	114.54	108.18	100.81	117.82	105.95	111.75
113.15	107.85	113.17	100.3	104.22	114.4	104.38	103.48	111.08	98.065	107.58	101.93	101.97	101.41	116.39	103.12	123.4	106.54	98.953	110.36	109.61	111.27	101.77	105.76	110.47	110.42	101.87	96.936	103.54	111.93	105.57	114.02	112.91	103.38	103.97	103.21	111.07	104.68	113.87	109.58	121.4	96.708	102.17	115.91	102.89	105.61	106.89	118.53	107.93	107.55
112.08	103.14	111.89	110.86	106.2	109.94	100.41	107.16	101.83	106.7	108.15	111.08	104.56	112.5	107.11	109.71	107.27	102.51	98.697	107.8	101.85	101.07	97.137	103.91	100.38	116.47	103.91	110.43	109.67	118.07	109.77	97.559	107.86	114.72	106.93	102.97	104.79	103.29	98.799	109.65	109.82	107.68	102.92	103.7	101.05	105.37	104.66	108.28	100.36	109.6
103.22	112.6	96.869	108	114.68	107.91	112.47	106.81	98.828	102.67	105.8	109.43	112.83	102.78	104.12	110.5	117.02	106.94	106.53	107.27	105.19	108.29	112.53	107.59	100.76	107.47	109.59	104.58	107.3	105.36	106.06	101.65	106.23	102.3	115.33	99.195	104.68	99.712	111.28	110.3	106.86	103.31	110.87	112.93	109.34	103.27	104.43	111.82	103.76	109.14
106.29	103.29	105.94	106.47	107.54	111.04	103.01	104.85	114.22	106.3	110.42	105.47	108.84	102.61	102.05	114.62	112.08	110.47	100.86	108.73	101.56	106.48	108.98	103.95	105.27	109.68	113.9	110.11	114.69	97.854	105.02	105.55	107.51	99.875	103.23	106.85	108.07	107.07	115.45	104.34	104.05	113.1	108.43	108.16	102.36	106.58	92.306	110.32	104.8	109
103.47	93.079	109	109.32	114.07	102.85	108.39	109.41	100.42	108.8	92.239	100.4	103.77	97.557	103.55	102.75	108.64	114.6	106.29	110.46	111.33	98.832	114.17	108.22	107.09	97.459	111.08	96.132	107.33	99.373	108.79	104.34	106.98	112.19	104.48	103.81	107.95	107.33	107.15	105.67	103.34	107.43	105.82	102.53	107.75	105.44	110.75	108.87	97.585	105.44
101.42	107.21	105.4	105.63	120.98	110.2	104.08	109.5	119.67	108.93	113.21	104.28	103.41	111.29	108.22	109.87	100.67	112.31	103.86	111.05	111.47	104.53	103.44	108.96	104.47	100.77	101.81	119.19	108.58	107.61	109.22	111.76	117.88	103.21	113.36	107.7	107.38	102.22	103.21	116.8	109.02	106.73	102.94	99.325	107.39	109.34	109.44	108.32	110.75	107.82
105.89	102	107.77	109.31	108.43	103.14	112.26	105.03	106.89	105.06	111.64	110.18	109.68	109.47	110.01	114.13	117.12	100.99	100.28	105.07	102.22	112.03	100.41	112.94	111.35	111.28	104.07	106.54	110.7	103.66	95.54	96.37	110.83	97.543	102.35	106.29	100.22	108.34	108.6	108.13	99.711	109.11	108.56	98.766	108.09	109.39	104.12	95.534	96.263	112.06
99.427	113.36	106.27	111.06	106.13	107.17	108.68	107.43	104.18	108.59	104.53	113.3	105.14	111.98	100.28	114.96	111.18	108.9	105	107.71	112.69	102.38	110.2	113.31	103.66	109.31	105.62	106.42	114.01	107.11	113.39	107.54	108.71	114.34	103.54	114.21	116.42	105.5	119.96	110.99	103.41	111.86	107.18	117.77	102.41	102.78	101.04	104.44	116.07	107.46
98.471	96.459	97.794	99.034	97.768	96.805	100.95	95.915	96.442	94.759	93.127	93.48	94.792	97.338	97.866	98.207	94.244	96.234	99.051	102.12	98.056	93.953	93.035	93.67	98.834	97.187	96.99	99.933	96.756	97.616	98.011	89.69	103.82	99.752	90.82	98.34	97.05	97.238	101.61	108.94	87.256	98.164	98.94	107.67	94.129	100.36	94.821	111.07	90.971	89.422
110.82	115.61	110.53	109.9	103.77	117.2	106.76	102.18	110.77	109.98	106.79	105.62	102.17	106.53	92.699	103.06	99.879	116.58	113.66	107.01	106.66	104.04	99.889	107.85	118.68	112.69	108.37	107.99	109.34	99.086	114.28	118.04	110.09	108.51	110.06	103.28	98.457	108.79	109.45	107.64	109.29	111.85	110.88	92.954	106.24	115.69	109.06	108.66	105.52	99.917
106.77	101.92	100.81	102.59	94.203	89.087	97.963	89.376	99.784	97.721	106.1	96.154	98.915	99.148	103.64	96.488	92.885	98.56	100.56	97.598	99.902	96.092	96.49	106.41	111.39	105.72	97.531	101.97	98.147	105.84	93.021	96.397	98.462	93.757	103.2	94.953	92.123	92.016	100.6	99.291	104.3	94.527	100.72	105.95	97.307	99.775	98.148	97.164	99.144	96.918
111.73	102.25	105.06	105.87	107.14	102.39	102.17	111.45	106.38	109.12	115.68	99.024	113.62	102.27	109.27	100.99	106.36	106.49	104.87	104.9	108.74	99.991	102.24	107.99	104.87	108.4	97.026	102.29	109.91	114.11	106.75	108.73	114.38	105.83	113.59	108.71	95.805	104.55	105.61	102.07	110.14	116.17	107.47	106.63	109.86	109.04	111.71	104.77	104.55	114.15
98.869	105.56	106.01	104.76	109.71	104.08	101.81	106.79	106.36	104.95	104.11	105.32	105.92	96.46	102.3	102.65	102.71	114.09	109	105.35	106.41	99.36	108.28	101.06	110.77	110.23	108.67	106.98	102.36	104.03	108.18	111.54	113.4	99.746	106.52	103.42	100.92	99.86	102.3	108.53	105.65	109.8	105.82	104.39	117.88	105.53	116.29	110.94	108.91	109.17
109.26	107.01	109.22	104.22	104.18	111.33	113.62	112.11	107.15	103.06	110.53	102.41	103.79	108.88	105.89	94.144	100.85	108.19	107.15	105.85	105.71	104.5	101.99	99.216	111.95	105.19	107.07	113.64	103.19	114.46	118.81	118.3	107.45	117.41	111.13	110.06	107.5	109.03	100.56	112.99	104.82	105.86	108.32	102.57	109.8	106.78	106.75	108.07	111.56	97.095
97.04	98.678	102.72	103.42	93.695	95.238	97.905	98.321	97.18	100.77	95.752	98.527	95.427	100.19	102.29	99.493	97.314	94.466	95.584	107.29	103.33	96.926	99.119	101.3	103.95	99.79	97.423	114.37	86.052	94.864	95.774	102.43	97.901	100.04	104.15	98.153	105.65	105.21	97.321	92.383	106.55	91.138	94.435	96.33	100.04	94.609	88.334	93.526	93.32	101.6
107.39	109.02	109.06	107.66	108.82	104.91	110.69	108.37	110.49	107.24	104.69	113.8	104.89	111.22	109.09	113.71	106.45	105.47	105.26	110.86	103.85	106.49	105.25	105.44	108.42	101.13	105.55	105.69	104.22	101.87	104.21	116.44	112.76	110.39	115.16	106.85	104.29	107.65	104.72	110.67	102.02	113.06	105.21	110.4	105.58	114.4	107.57	102.16	107.24	97.416
94.743	97.494	100.61	100.77	102.18	96.633	97.674	98.343	89.242	101.11	105.11	98.972	104.98	104.01	100.83	93.764	102.94	101.35	94.595	105.89	96.245	102.32	97.218	91.83	98.162	93.788	96.43	95.584	96.905	101.38	96.614	95.027	99.26	108.47	83.17	97.436	91.674	102.34	103.22	105.28	95.415	105.04	90.31	99.237	103.53	99.423	96.591	97.367	97.208	99.372
106.78	106.85	102.16	109.7	103.59	106.78	108.43	104.52	112.29	104.63	108.14	106.49	107.04	105.41	109.61	106.15	100.98	112.04	98.619	102.85	110.85	104.38	98.499	102.37	109.32	99.87	113.57	102.47	104.75	100.36	112.13	103.52	106.71	110.88	107.11	106.12	105.38	103.9	104.39	108.19	114.41	113.2	106.26	106.87	113.13	115.03	110.26	103.41	100.2	105.16
113.03	109.21	109.63	94.611	101.76	111.24	100.07	100.52	105.75	105.12	107.75	113.11	106.56	102.61	112.95	103.67	111.07	114.62	107.6	109.06	104.53	105.02	100.49	105.8	102.24	110.9	110.01	108.24	109.74	100.69	107.84	111.22	103.59	111.23	105.8	105.85	107.68	104.16	107.62	114.76	99.468	115.51	111.41	109.3	109.58	107.87	106.07	108.29	96.789	109.66
105.67	105.17	109.68	108.44	102.28	114.93	110.99	105.61	110.2	101.4	113.98	111.04	111.61	109.56	109.58	108.63	117.95	114.6	107.47	105.43	113.64	112.19	110.39	112.42	117.42	112.22	107.08	116.85	106.34	116.55	114.12	107.22	110.34	114.86	102.08	104.84	108.09	107.08	107.05	105.69	110.29	114.87	110.17	107.77	114.17	105.45	119.59	107.5	112.34	102.7
115.44	114.12	111	113.14	109.54	109.01	109.46	106.12	111.07	102.75	102.62	102.79	108.74	113.25	112.86	109.35	102.4	113.67	112.41	108.59	113.76	110.71	106.75	106.31	112	110.75	102.39	111.62	109.36	96.841	103.97	115.25	106.38	113.59	114.87	105.29	114.94	105.17	106.48	105.36	120.49	114.22	107.9	111.67	100.65	113.04	113.62	104.27	118.04	114.42
113.77	107.36	102.66	109.26	104.51	108.69	104.39	102.59	106.88	98.696	107.45	114.47	101.61	104.63	111.7	112.29	106.7	114.33	111.59	103.92	111.43	106.77	106.5	103.88	114.51	109.56	105.7	103.82	106.85	108.58	102.86	111.46	111.64	106.54	109.6	103.94	109.42	111.03	112.94	117.03	107.74	112.8	104.37	103.68	114.5	102.24	105.22	112.02	99.512	104.83
100.18	98.014	90.571	95.916	97.457	97.995	99.86	96.81	95.4	97.149	93.975	106.63	100.16	101.05	98.756	91.992	100.19	91.031	91.964	90.947	94.269	103.2	95.572	100.35	99.066	102.1	102.52	108.29	98.105	98.433	98.923	95.889	94.334	98.556	100.6	99.716	110.07	94.637	109.18	96.624	101.95	94.511	93.319	98.584	107.15	92.629	98.394	99.763	99.701	106.76
108.2	106.1	120.9	108.68	113.02	97.269	111.95	106.63	110.9	102.31	114.3	101.74	120.28	113.04	104.1	93.975	110.29	107.29	104.43	108.63	104.51	96.404	101.51	108.17	113.44	107.35	110.27	105.8	104.83	113.32	106.41	112.78	108.42	107.67	98.703	109.38	97.102	106.7	113.13	116.36	98.998	101.41	106.81	104.94	102.39	102.57	99.832	107.78	107.68	105.26
107.86	99.141	109.97	118.94	108.14	107.6	107.12	118.01	110.19	104.98	106.85	109.89	103.11	108.91	98.354	112.83	108.35	111.08	111.11	107.72	116.32	108.87	108.2	115.06	105.87	108.79	101.31	101.05	108.21	103.62	102.17	121.02	107.05	106.07	106.98	112.48	110.65	116.94	116.31	108.06	113.45	96.4	115.24	100.98	99.512	109.86	108.67	103.84	112.48	115.32
99.675	101	107.05	112.35	110.03	104.15	106.04	105.59	111.88	111.43	106.3	112.27	111.51	107.41	116.58	104.03	103.06	106.15	113.89	100.93	101.06	100.38	105.81	102.78	104.6	107.79	108.46	104.14	109.84	106.65	102.84	110.6	102.54	103.64	108.48	104.9	111.15	109.05	106.44	95.725	104.61	106.66	105.28	107.39	98.363	109.82	107.17	110.46	110.11	100.87
109.97	120.52	108.47	106.55	108.33	107.49	110.47	112.06	104.27	116.89	112.64	116.68	113.45	107.85	106.94	110.6	106.67	106.53	114.04	110.32	117.18	104.96	120.47	108.36	117.5	112.65	103.01	109.16	109.05	114.64	112.86	103.63	120.37	101	112.44	110.86	114.22	110.17	116.16	104.96	110.31	114.83	114.01	113.71	118.05	116.2	114.82	110.32	110.43	113.46
112.13	106.2	105.64	108.33	109.89	107.39	108.03	96.708	114.3	103.75	115.42	110.57	104.97	103.43	110.6	99.439	102.25	102.73	105.92	116.94	107.18	112.51	101.45	101.82	109.54	103.8	108.52	106.63	106.36	116.33	110.56	105.38	111.94	108.95	104.12	106.4	113.63	105.41	116.3	110.4	107.15	105.88	110.29	106.56	115.99	112.17	108.62	106.17	110.25	114.89
111.22	108.58	110.16	107.5	104.6	108.84	103.26	105.75	104.83	111.67	107.39	108.9	116.63	100.12	115.54	113.8	109.21	109.15	114.99	107.58	111.7	101.1	107.98	110.75	112.37	103.47	112.75	114.82	108.36	106.29	104.62	107.33	101.58	106.44	103.73	107.58	110.86	112.06	114.96	104.77	106.95	106.8	104.68	103.64	108.7	109.96	110.61	103.61	109.23	107.69
101.05	113.4	116.5	108.52	110.28	107.74	111.01	105.38	112.07	100.9	109.02	99.452	101.74	111.01	100.08	111.2	102.26	107.18	109.64	109.93	106.11	116.39	102.16	108.64	102.74	117.01	113.14	101.53	97.569	109.1	101.06	112.34	104.04	102.32	104.98	102.78	100.54	101.47	115.27	109.32	104.01	105.05	109.77	115.27	116.46	113.06	106.14	106.8	109.11	104.82
101.76	113.42	104.9	112.75	107.67	110.02	114.78	113.63	105.46	107.25	103.48	108.29	99.55	106.57	107.61	102.17	115.64	102.41	108.81	106.67	108.11	109.63	104.91	101.33	107.3	98.38	110.61	110.7	102.99	109.99	105.68	102.97	107.56	96.957	102.59	106.66	113.48	105.24	105.2	106.53	110.1	100.63	103.2	99.195	96.485	103.77	112.59	105.33	94.714	112.59
103.54	99.576	107.14	96.727	98.468	94.678	95.556	99.511	108.18	104.55	99.981	89.18	104.07	98.596	95.999	100.71	111.89	101.11	101.55	99.847	94.576	90.518	100.53	102.89	99.578	96.494	96.219	101.74	98.596	98.378	99.362	100.88	98.593	94.123	100.86	93.386	101.49	102.89	103.73	96.824	97.384	98.245	89.533	102.46	106.58	92.217	96.012	100.93	98.25	96.817
113.41	106.19	113.43	109.09	108.21	102.19	102.97	105.15	93.505	107.65	99.323	106.62	100.53	102.26	111.01	106.12	103.2	105.29	102.67	101.91	103.69	113.08	106.3	98.756	113.19	95.894	97.097	110.75	107.76	102.45	103.31	112.99	105.47	109.63	103.95	100.55	106.48	103.29	115.66	102.08	106.43	109.47	103.68	104.68	108.27	105.68	103.71	113.73	99.52	107.14
106.65	100.52	110.41	103.98	105.12	108.49	105.86	116.66	105.84	111.17	109.7	104.41	102.6	99.146	109.87	99.97	106.54	112.98	113.5	111.28	112.12	112.57	110.53	107.16	117.77	114.53	118.37	111.7	102.14	109.66	110.96	104.48	102.84	107.02	112.84	105.56	109.8	111.68	108.6	110	104.41	113.64	116.44	113.17	111	101.77	105.09	117.38	106.2	108.52
102.58	100.74	105.83	107.84	101.54	113.65	111.12	98.739	100.89	112.27	109.78	107.85	103.64	100.98	107.8	105.76	99.992	112.24	111.41	107.93	105.77	106.01	106.95	107.16	106.31	108.63	112.45	106.53	106.99	96.044	109.32	110.34	112.05	103.81	107.76	113.15	105.21	107.75	105.44	103.95	109.01	115.63	109.72	104.35	104.36	97.806	107.83	105.11	110.57	110.43
119.86	104.06	104.57	108.14	109.71	104.06	109.84	107.95	104.62	108.08	108.74	110.77	116.51	110.78	107.06	104.98	116.7	105.33	102.19	107.9	112.54	113.4	116.58	116.49	115.56	107.15	100.13	111.04	115.86	108.31	107.08	100.74	98.87	111.83	111.06	115.58	112.23	102.74	111.4	108.72	109.89	110.03	107.49	111.62	115.36	106.04	115.53	113.38	105.52	109.99
113.6	105.02	110.54	109.79	101.37	113.09	106.11	106.36	107.08	110.97	112.8	106.73	111.03	107.45	114.47	107.07	111.19	104.14	104.2	113.97	110.78	97.762	110.57	108.33	99.474	105.59	107.59	110.42	109.76	111.05	108.3	104.04	113.32	110.72	115.21	105.36	108.59	103.94	104.18	107.18	112	107.05	107.75	110.1	104.79	113.13	104.1	108.08	114.89	114.69
106.53	105.73	102.91	107.29	110.51	107.05	105.81	106.61	110.55	111.8	106.05	115.18	110.75	106.12	106.79	99.878	112.1	119.05	103.69	112.17	109.13	104.75	108.1	107.87	110.51	107.06	117.01	105.71	106.84	105.92	116.13	111.86	107.45	104.71	112.71	110.61	106.53	119.12	112.65	112.52	112.78	106.98	104.88	110.47	117.41	116.52	113.5	101.98	108.78	119.5
106.69	111.76	112.79	111.46	105.61	110.04	110.57	112.8	109.43	111.54	104.82	103.78	112.87	108.68	109.71	115.01	102.46	106.73	102.8	107.97	110.1	102.7	110.83	111.78	102.15	117.02	100.85	108.36	103.82	108.64	100.37	102.9	100.2	95.806	100.86	109.08	102.64	114.18	97.125	113.23	104.13	101.95	109.62	110.08	111.77	105.5	100.18	108.85	103.41	102.06
94.836	96.12	99.972	88.845	95.607	99.038	96.257	101.96	107.26	94.757	100.95	95.089	90.027	101.32	87.754	100.59	95.03	104.78	91.33	99.548	95.118	94.383	100.07	99.838	97.502	94.456	87.54	98.599	99.571	96.906	98.676	100.46	92.234	88.829	103.44	96.795	96.784	92.546	101.3	93.881	101.76	100.72	99.395	95.917	85.639	101.62	105.51	95.28	96.608	88.287
98.362	101.82	100.25	97.941	96.023	102.34	101.17	99.257	99.461	94.511	104.35	102.34	100.04	105.65	90.241	100.35	114.35	88.59	103.49	91.94	95.604	105.48	96.057	108.52	92.445	110.59	105.05	107.09	91.465	104.51	94.428	97.559	105.44	98.334	104.92	96.557	97.194	99.627	100.24	102.95	97.268	83.208	103.38	96.781	98.418	104.47	106.03	103.11	95.426	98.362
109.1	111.63	101.45	114.97	112.11	107.87	109.16	110.98	111.29	107.28	105.4	112.25	107.95	111.98	110.45	113.47	112.2	111.37	115.75	110.94	105.02	105.8	114.04	120.31	103.83	109.2	108.29	112.17	109.27	105.19	111.89	124.41	116.4	106.09	101.46	118.57	107.66	114.64	109.33	107.38	111.11	111.84	116.15	109.2	115.74	105.15	109.46	115.22	120.52	108.61
99.654	89.657	86.187	95.874	98.178	97.15	108.17	103.22	95.235	97.694	93.593	99.099	90.992	96.157	98.162	106.19	89.439	100.64	92.231	91.857	104.54	101.13	105.42	98.18	101.65	96.394	97.55	98.2	97.644	97.197	101.01	107.82	98.208	98.716	97.934	100.97	103.18	96.818	104.29	92.236	101.67	107.31	105.08	91.914	98.169	101.59	97.748	99.957	105.35	92.434
96.993	95.539	89.281	94.341	98.153	110.99	95.317	93.087	113.72	91.891	85.298	102.21	99.107	100.59	100.82	101.32	93.901	86.341	94.711	99.663	96.122	94.421	94.645	96.226	86.638	108.74	97.783	96.345	97.069	96.236	98.248	104.06	90.428	87.007	98.905	97.439	104.04	97.88	99.762	98.197	93.755	93.753	98.328	97.195	100.1	97.116	100.04	104.26	92.71	99.605
103.98	97.176	103.58	109.9	111.48	102.9	106.06	108.66	106.11	100.05	109.42	107.74	109.89	100.63	108.78	97.03	106.51	103.19	104.82	105.15	103.67	101.42	106.08	102.89	102.22	109.47	108.33	109.22	109.21	105.81	108.46	95.165	106.87	107.57	104.7	99.624	108.2	115.42	101.96	108.18	117.13	104.29	107.96	105.11	98.992	109.65	99.998	111.58	113.7	103
100.45	103.14	96.321	109.24	99.033	113.1	103.13	108.82	108.88	101.5	101.93	108.69	100.08	106.72	106.64	97.062	107.27	101.21	104.23	107.01	107.21	101.54	103.39	103.9	108	102.12	110.12	108.83	106.56	101.57	101.02	102.2	106.46	101.97	114.13	108.29	107.78	99.956	103.64	112.99	103.81	103.48	114.23	105.29	104.2	109.97	100.52	105.13	103.73	105.76
111.33	103.95	105.48	106.3	104.44	113.91	114.76	106.6	102.08	103.32	109.48	107.57	107.65	116.07	109.91	106.16	107.21	104.05	108.63	112.78	105.92	114.83	106.89	108.87	105.52	96.463	106.31	114.63	110.29	106.27	101.99	109.69	115.26	106.01	107.26	109.18	111.87	100.16	102.84	97.764	101.42	98.62	106.97	111	109.81	114.49	97.394	101.44	105.29	109.12
107.08	111.12	107.84	105.84	108.78	107.84	101.34	117.21	113.13	105.73	97.896	113.27	105.04	107.77	115.44	111.89	104.98	107.61	113.97	110.88	109.68	104.28	114.21	106.93	108.42	107.92	104.16	105.46	110.48	109.4	107.25	106.57	104.51	109.93	109.22	107.83	113.79	103.69	104.26	107.68	107.22	107.17	109.53	107.03	107.83	117.89	104.81	104.37	111.81	113.21
105.96	101.3	106.43	112.42	106.19	115.61	114.95	109.42	105.73	101.57	102.43	106.21	107.76	105.31	103.95	108.37	100.53	107.03	103.91	112.8	103.47	109.58	100.38	108.69	103.1	106.36	111.22	108.21	114.27	97.061	95.676	108.44	104.9	110.07	106.04	103.97	100.33	111.48	111.16	100.09	105.92	109.21	105.26	99.286	103.26	110.56	114.58	103.4	104.31	100.25
104.47	106.54	107.54	114.49	113.3	101.78	112.1	108.72	107.13	102.98	109.25	111.6	108.35	107.05	107.01	105.12	106.88	113.32	102.41	95.455	107.97	115.95	107.25	113.9	109.7	110.01	108.09	109.47	107.03	108.78	106.53	105.86	107.65	107.44	106.82	110.36	97.102	112.54	113.65	110.33	108.9	114.92	113.94	106.91	105.18	108.53	107.03	112.31	111.43	107.89
96.777	106.3	104.86	94.534	113.69	111.31	107.98	105.44	98.559	100.47	110.51	110.49	108.07	100.93	103.29	106.81	101.94	107.43	111.54	104.18	106.81	119.52	96.317	101.96	100.51	100.41	108.26	103.38	110.67	112.62	96.888	106.25	101.64	111.38	98.353	106.45	102.9	97.939	107.09	102.39	113.99	101.57	107.05	109.63	102.91	104.51	107.85	111.64	98.484	102.7
106.25	103.03	110.12	104.71	111.69	104.28	111.47	109.66	103.51	107.72	105.82	103.43	114.26	114.86	106.95	95.397	110.61	111.47	106.59	113.16	109.05	99.974	100.47	107.07	107.58	105.93	100.32	108.42	101.42	107.19	100.68	107.68	103.26	107.96	111.63	106.76	102.58	118.2	97.943	92.254	111.94	101.9	109.16	103.62	109.33	107.83	106.76	102.03	100.98	116.91
115.01	106.01	107.08	107.48	113.45	105.42	110.59	109.27	108.29	105.38	108.62	106.91	109.22	106.79	110.97	121.62	105.36	108.2	109.47	107.49	110.35	113.76	106.36	115.67	108.8	103.59	98.354	100.68	103.43	103.31	104.37	111.34	108.4	109.47	100.14	104.36	110.71	108.15	113.53	106.6	112.88	113.22	104.85	111.6	101.14	112.44	111.01	110.07	102	108.65
115.85	112.91	112.43	105.02	112.12	106.82	114.66	109.04	114.87	105.75	110.78	109.23	109.44	110.25	103.34	102.65	102.85	108.27	111.23	108.06	105.61	103.19	107.57	111.44	115.92	113.79	104.29	111.23	108.45	116.4	111.15	105.92	110.48	109.8	110.09	112.25	108.24	115.35	107.78	107.72	114.91	106.08	102.97	110	109.05	105.43	113.95	111.68	113.64	111.94
113.94	102.66	101.05	111.88	106.39	109.45	110.11	107.71	107.98	107.24	109.76	101.33	108.89	107.41	104.81	108.85	105.5	108.06	99.49	101.38	111.4	103.15	108.42	103.45	112.2	103.43	111.28	101.47	102.19	109.95	98.636	104.91	104.92	100.91	110.2	105.33	106.81	106.27	108.44	112.75	100.07	109.21	103.41	101.44	112.81	95.908	106.94	112.45	99.024	112.5
110.83	96.36	101.78	103.03	106.12	105.76	105.88	100.94	105.29	108	113.77	116.18	107.73	103.03	97.429	107.88	108.18	110.69	112.45	100.13	112.05	108.63	112.75	101.72	116.91	112.4	105.24	117.53	107.82	107.54	102.07	100.17	103.77	108.55	103.43	106.17	108.09	105.98	102.84	98.03	102.12	115.32	102.1	106.07	113.43	104.16	108.67	107.84	117.99	103.27
111.02	104.76	110.66	112.65	111.24	108.66	100.58	105.36	109.13	98.094	108.14	102.42	112.41	103.69	100.47	109.2	102.02	105.81	102.14	103.27	96.903	105.83	99.023	106.1	104.74	105.13	108.61	99.651	107.55	105.1	97.981	110.29	110.26	110.87	101.41	106.37	105.35	95.724	105.92	106.18	96.676	99.226	115	109.73	106.67	105.49	112.63	109.95	98.288	111.39
109.89	107.86	99.732	98.314	105.61	101.27	119.82	102.94	104.33	107.67	98.676	105.58	115.2	104.83	108.34	106.62	113.03	101.73	102.12	106.55	110.36	105.26	108.73	108.69	112.07	99.257	114.03	103.28	99.545	109.04	108.14	100.26	103.41	98.784	104.18	100.22	107.08	103.64	100.31	117.78	102.2	104.48	102.35	104.36	106.54	110.35	105.92	110.14	107.02	105.81
103.69	99.32	102.66	105.63	103.83	100.93	99.307	103.85	115.46	108.55	105.86	114.65	103.99	94.494	106.66	103.36	113.23	108.01	107.86	110.22	113.05	103.89	108.76	109.98	106.07	109.82	107.1	107.05	104.76	101.51	108	98.264	97.594	99.193	94.962	102.63	109.41	107.08	105.18	106.02	100	111.36	99.155	102.05	109.34	107.35	108.89	103.96	101.74	107.17
96.197	114.32	108.56	115.37	115.98	112.92	108.95	105.97	109.16	110.02	107.88	116.14	103.52	107.37	107.73	114.91	114.37	102.78	113.83	110.64	105.93	112.74	114.1	106.7	104.03	109.43	113.72	109.96	109.12	111.4	104	112.38	109.56	115.38	111.86	116.41	108.24	112.29	106.74	113.25	111.36	105.77	110.91	110.51	109.93	100.58	110.28	108.57	95.413	109.02
98.695	103.64	108.81	112.54	99.509	102.28	107.09	92.729	105.54	102.59	101.81	98.195	104.03	96.891	103.5	113.06	104.63	108.54	93.291	111.56	103.04	107.41	110.12	108	99.517	103.71	100.04	107.48	108.19	99.991	109.81	108.29	111.26	109.53	107.82	101.3	113.03	107.63	97.755	103.17	104.2	109.31	106.53	103.01	103.88	108.23	106.61	102.35	101.93	97.706
102.99	103.94	119.09	102.93	109	109.11	109.43	106.59	103.43	108.08	106.35	110.36	104.1	101.07	106.49	100.07	104.81	110.49	109.06	105.5	108.15	111.83	99.57	105.18	101.19	118.89	107.61	110.39	108.73	102.68	101.5	106.65	109.54	106.28	105.1	116.11	111.63	109.12	112.29	115.12	106.01	109.69	103.72	103.06	107.19	100.67	105.12	106.8	112.97	108.01
103.84	106.58	107.11	102.13	102.55	104.1	102.25	105.31	107.25	107.14	114.01	106.31	105.83	103.62	98.681	101.34	113.07	103.36	101.17	109.39	116.45	101.43	113.05	115.63	96.63	107.53	103.86	103.06	104.15	104.29	104.09	105.3	94.002	107.55	108.29	107.95	101.15	107.42	100.34	102.89	98.669	105.62	104.11	101.46	104.15	103.23	106.42	102.99	100.34	105.71
94.693	103.25	94.779	105.52	98.028	110.08	98.055	95.965	91.269	96.074	99.237	95.616	100.53	102.13	94.549	96.665	99.46	99.508	92.555	94.808	102.43	100.8	91.112	94.638	104.19	96.333	92.575	92.134	102.73	97.108	92.928	101.12	104.65	95.745	102.75	119.06	98.922	106.76	99.682	99.719	92.901	98.544	96.91	103.85	103.32	102.26	103.04	92.63	97.6	115.91
110.58	101.38	114.44	110.29	102.27	115.1	112.17	105.79	98.462	104.12	109.42	106.11	105.45	110.88	103.46	107.2	104.93	108.84	113.54	112	115.33	120.26	107.26	115.94	104.18	110.1	106.6	111.33	112.71	125.3	106.02	103.47	112.87	102.17	102.91	111.21	118.21	105.1	119.62	101.78	100.28	99.479	109.43	107.04	108.65	118.31	112.12	113.13	111.19	109.63
102.11	102.25	114.33	95.764	114.64	97.914	102.27	105.81	105.75	107.19	98.011	105.36	94.784	101.8	102.12	99.248	105.23	99.651	101.3	100.83	107.19	113.64	93.953	108.02	109.47	105.03	94.219	95.576	92.947	102.12	101.8	98.141	108.92	106.5	101.72	111.21	107.16	97.794	101.88	99.833	103.5	100.78	101.48	105.69	98.557	101.2	108.17	102.68	100.4	115.48
98.914	105.4	104.36	112.76	112.4	98.309	108.82	110.15	109.39	104.62	106.31	106.34	115.81	110.58	108.84	104.18	107.01	111.14	103.84	109.03	108.38	111.35	107.92	110.64	103.35	109.41	105.7	105.59	113.22	107.28	115.28	111.37	111.93	104.64	107.26	110.83	102.84	110.12	110.09	105.78	112.54	108.43	109.24	110.85	109.98	107.71	107.39	102.39	107.88	114.36
101.25	109.59	106.64	112.22	95.242	109.01	124.39	100.05	106.8	100.98	109.3	109.36	111.03	110.17	102.42	105.96	100.29	101.47	115.07	109.49	114.5	120.64	112.82	100.64	107.43	109.08	114.99	106.9	113.99	107.26	104.65	109.13	108.4	104.97	112.71	115.39	101.95	98.075	108.35	97.923	108.26	103.91	110.45	101.07	104.11	103.8	111.72	100.78	99.735	108.22
99.595	104.28	103.33	98.298	106.07	101.63	105.78	104.96	110.3	102.66	109.3	109.42	102.34	113.01	98.886	109.97	99.34	112.94	111.39	108.16	103.68	101.83	106.37	104.53	102.01	107.93	93.483	110.75	108.46	108.51	100.08	109.24	106.34	106	101.67	106.61	107.74	105.28	107.09	101.82	104.74	110.24	103.12	102.43	107.14	109.96	98.441	108.81	106.84	100.6
111.96	100.54	105.7	104.67	103.68	109.06	108.32	111.66	111	104.02	115.95	109.56	110.29	106.4	107.23	110.38	106.74	105.86	110.28	117.75	109.84	107.15	102.97	96.924	106.4	108.26	105.23	103.19	116.29	110.6	102.74	108.05	110.41	107.14	104.6	104.78	111.35	105.42	115.92	111.13	109.96	108.29	100.97	111.03	101.91	102.38	106.13	106.4	111.82	113.39
109	101.06	103.21	99.526	103.71	112.69	106.33	102.65	102.11	109.92	116.88	105.96	100.43	104.63	102.81	96.518	108.21	104.9	104.74	103.24	108.58	104.69	110.53	105.22	106.14	98.431	107.02	107.14	114.07	106.9	104.98	112.47	116.26	105.31	104.02	118.65	108.81	107.52	95.11	108.22	100.48	113.14	107.72	109.25	106.39	108.78	106.87	110.03	103.82	104.03
103.08	108.84	113.71	109.23	108.87	117.51	109.07	112.35	104.69	104.09	102.83	103.47	104.18	106.28	103.39	107.52	106.5	105.96	100.76	108.73	101.48	116.46	105.94	101.86	105.65	111.1	101.98	118.86	107.47	113.89	111.93	93.801	103.91	95.793	109.76	112.96	103.03	102.36	103.52	113.68	105.24	100.53	105.42	109.46	106.78	110.57	103.89	102.1	103.6	105.62
106.79	111.41	104.83	112.76	108.33	110.13	110.24	111	108.65	105.06	112.77	110.76	106.4	103.93	109.21	110.39	109.04	111.36	113.92	107.49	119.5	110.84	107.2	110.88	113.6	105.96	105.96	112.43	102.71	107.95	111.02	107.85	113.98	106.07	99.054	99.479	108.53	107.82	115.37	107.49	104.4	109.2	108.62	109.2	112.53	112.82	117.77	107.7	110.53	116.24
108.64	111.4	108.8	109.7	102.98	116.47	109.63	102.26	114.93	112.26	113.56	113.56	105.64	111.79	104.86	107.27	109.76	105.63	110	110.63	106.9	101.86	105.89	101.55	101.07	104.94	112.16	106.21	114.09	108.03	103.73	105.42	105.98	116.23	108.36	100.65	107.79	100.65	111.1	111.64	106.7	103.72	107.33	104.12	108.08	106.4	100.23	109.96	107.92	108.2
109.42	109.85	108.1	115.29	107.4	116.94	100.45	105.04	98.305	106.2	111.72	108.34	105.05	107.62	106.09	107.64	103.15	109.21	107.95	109.99	110.51	108.79	108.5	108.21	110.62	105.58	105.43	110.15	112.56	101.51	103.98	108.25	95.596	112.34	116.01	109.13	104.55	104.18	106.92	109.53	107.11	115.67	110.78	101.22	111.41	110.29	102.38	104.85	102.89	96.98
94.66	93.495	99.19	106.31	100.2	97.557	92.191	93.153	95.795	95.595	106.53	101.65	107.77	105.01	95.574	98.312	103.52	94.908	95.822	94.759	93.412	98.693	93.946	101.35	93.878	91.174	100.29	102.18	103.5	98.566	98.19	96.009	87.894	94.979	105.28	99.742	96.745	104.5	103.69	100.29	98.676	89.563	98.32	98.854	100.34	104.49	103.6	97.182	92.781	104.65
103.95	100.23	110.78	98.816	104.51	103.33	107.28	86.517	103.01	99.502	99.577	105.95	97.112	102.69	95.245	101.32	102.11	106.29	104.01	103.99	96.74	97.457	111.93	93.791	101.91	99.704	90.356	95.069	94.117	110.47	108.28	109.04	103.31	103.35	111.37	107.28	103.21	99.193	100.53	97.447	106.07	93.169	99.672	92.552	111.35	104.05	98.986	102.76	100.79	103.32
112.87	102.01	97.804	108.8	106.35	106.65	106.74	111.54	104.3	104.57	106.15	106.17	103.38	106.31	96.173	111.12	106.07	103.1	106.97	104.36	107.65	103.59	113.82	116.29	107.6	105.41	109.46	98.024	108.36	101.99	116.03	105.54	108.79	107.58	108.17	103.46	107.22	111.6	114.6	116.19	101.84	108.31	102.88	100.26	109.86	111.54	110.86	110	112.48	111.08
94.029	95.208	101.59	96.569	101.49	99.422	100.9	98.517	98.626	98.991	96.434	98.669	99.35	94.452	105.57	102.21	93.7	92.105	100.21	95.743	100.24	96.905	97.636	95.43	94.719	99.286	100.51	94.041	98.8	93.897	98.126	108.49	92.913	96.424	109.19	109.16	99.926	97.709	92.321	92.771	97.481	99.674	96.682	100.79	91.801	92.021	90.679	99.515	95.323	92.398
113.52	98.62	111.56	107.87	98.699	109.61	107.01	106.81	110.27	109.9	108.62	107.6	110.98	106.56	109.33	114.91	107.65	107.21	103.78	97.76	110.64	110.19	109.29	96.749	117.95	108.24	110.14	106.94	104.17	106.27	102.94	112.94	105.98	103.05	107.42	110.7	100.26	118.1	110.84	114.81	101.28	110.92	115.11	120.26	107.97	101.65	113.88	120.77	120.26	109.24
99.08	103.88	108.74	106.86	111.89	113.09	105.92	110.15	107.67	110.79	107.82	114.82	94.167	110.2	106.98	111.54	95.847	104.93	115.7	107.12	110.27	103.07	110.7	105.16	102.35	109.29	108.06	111.32	107.77	108.47	102.27	105.46	99.549	106.2	98.893	110.16	108.67	108.42	107.92	102.85	103.44	107.58	103.83	101.85	106.26	106.56	106.97	102.21	109.32	108.85
99.246	102.71	92.038	96.543	93.087	93.453	93.477	103.64	99.61	111.11	87.57	95.877	101.13	102.58	113.02	106.74	104.31	105.93	109.46	97.793	100.35	98.772	101.99	91.141	97.18	92.584	97.819	106.42	97.768	90.14	101.84	98.425	112.44	104.44	106.98	96.771	104.08	94.065	95.864	95.168	100.95	104.84	112.51	101.88	88.518	89.132	99.43	107.26	102.96	95.301
108.5	101.16	107.91	108.52	104.84	110.59	110.96	107.89	102.36	107.8	109.67	112.6	105.59	106.66	105.06	112.47	98.683	109.68	111.94	110.52	105.17	110.27	111.95	110.36	119.86	103.1	103.64	97.66	112.57	91.208	101.7	103.89	119.12	102.77	106.79	113.44	101.33	102.18	108.3	109.29	108.54	110.99	107.27	115.75	110.84	117.21	102.13	102.33	105.57	102.86
113.52	99.491	113.43	114.24	119.36	105.5	110.58	104.2	110.64	110.25	110.79	121.53	104.24	105.18	105.4	107.91	112.3	111.84	108.82	109.44	109	113.55	114.67	118.91	105.95	116.23	113.98	108.94	111.64	107.63	114.25	114.03	99.456	100.29	112.88	105.79	104.56	100.25	101.27	109.83	117.6	114.68	107.8	104.27	107.72	104.41	100.04	109.19	117.18	105.01
109.64	105.1	98.589	106.58	103.55	109.67	94.12	115.22	106.1	108.44	107.67	108.82	110.16	109.18	107.09	106.04	101.55	105.19	115.97	116.16	100.09	109.99	105.33	110.36	109.77	120.93	112.33	108.15	105.88	102.6	103.55	116.4	101.42	109.8	107.59	108.88	106.11	102.75	101.58	118.37	115.66	110.85	114.19	109.43	111.43	109.41	114.61	103.46	106.83	102.84
104.91	111.64	110.41	115.69	115.44	109.86	103.93	110.61	110.67	103.04	102.68	106.55	108.11	102.38	108.47	114.81	108.81	103.05	109.8	114.82	114.6	106.25	99.971	108.1	104.5	108.04	116.45	111.85	107.14	114.15	113.58	115.39	104.29	108.58	104.85	107.45	105.86	112.2	106.04	103.23	109.82	115.47	110.59	108.21	101.55	105.46	111.36	95.819	104.58	102.12
100.6	105.89	98.206	100.87	99.808	113.18	92.909	94.437	101.38	104.79	106.23	100.01	98.234	105.71	102.63	100.22	91.28	105.77	107.19	99.831	99.643	90.414	93.185	87.653	97.566	106.7	92.846	94.739	90.962	100.08	98.698	88.476	95.753	98.893	98.407	95.611	103.39	94.689	97.142	101.22	88.586	100.66	108.01	104.35	103.21	108.21	98.93	103.38	78.393	95.679
108.21	101	113.5	113.94	101.96	117.64	107.41	107.19	105.75	103.9	106.54	118.26	104.29	102.92	97.349	109.27	107.72	103.09	100.09	102.79	108.53	108.55	109.98	104.73	105.85	102.9	109.73	113.38	112.02	109.66	97.455	107.14	108.88	104.11	110.64	104.02	104.84	101.38	99.876	98.747	104.48	103.17	102.12	104.82	107.51	98.782	105.76	114.88	103.66	109.82
105.73	101.66	102.97	94.073	95.8	103.6	110.05	104.45	104.61	99.324	96.591	106.43	99.112	103.3	101.26	98.194	98.661	102.55	98.901	96.875	94.187	100.92	104.53	102.58	102.77	108.65	97.684	101.69	105.31	95.581	99.816	105.27	92.361	101.59	106.43	102.38	98.109	106.25	101.71	99.868	95	90.861	98.255	99.859	96.07	101.93	101.56	103.17	103.2	91.608
103.09	103.87	102.47	95.899	110.96	100.66	99.012	111.95	113.06	121.08	111.53	101.33	94.47	106.11	95.233	101.8	108.21	94.073	106.46	101.5	105.12	106.73	101.28	105.53	104.89	110.23	109.2	101.6	108.32	111.67	101.75	112.48	107.34	103.65	106.33	99.055	105.9	106.47	108.07	105.37	105.31	100.19	109.25	100.19	102.38	109.7	108.19	114.43	106.14	104.85
117.16	107.18	100.28	110.45	107.13	102.9	97.784	104.55	103.96	115.63	98.301	98.336	109.81	96.446	108.57	109.97	106.56	102.25	103.99	110.96	106.39	109	100.8	105.15	97.653	104.57	97.513	110.08	103.61	109.95	103.83	105.57	110.64	102.64	97.79	109.48	107.59	107.14	102.98	104.01	111.29	104.5	102.51	102.64	95.44	114.22	101.19	101.24	107.86	109.22
108.34	101.95	102.51	109.47	101.25	103.86	114.12	105.75	101.73	106.19	111.11	114.82	107.5	102.45	102.85	103.32	106.51	114.39	100.58	103.81	115.96	113.2	92.929	107.35	107.83	103.87	109.97	106.96	111.29	112.08	113.82	104.91	119.95	105.62	114.39	99.178	99.117	106.2	114.12	109.44	106.08	112.4	106.26	107.39	108.39	106.2	104.57	103.4	103.77	103.52
105.26	100.17	111.61	109.14	110.71	109.41	107.65	101.31	103	106.63	102.98	108.46	99.321	96.407	108.28	109.32	114.59	106.29	102.82	110.33	107.55	99.463	106.69	111.87	106.96	102.59	108.8	105.59	101.71	94.572	103.4	106.97	102.93	105.93	113.81	98.506	111.5	101.3	103.41	101.41	102.15	91.879	114.73	102	112.62	104.14	112.06	107.32	108.96	102.51
107.67	109.8	109.05	102.86	99.554	101.39	102.47	109.06	101.55	109.15	99.412	106.92	103.97	105.03	104.03	111.46	104.44	110.56	105.68	99.553	95.917	109.37	105.75	100.61	107.8	114.57	98.417	107.46	104.15	103.29	105.82	105.61	104.47	109.61	110.73	102.9	109.07	106.53	115.19	103.05	108.2	103.77	109.43	113.93	102.32	103.88	103.18	110.47	100.31	100.56
100.97	102.5	95.132	107.71	103	104.07	101.89	96.918	107.51	102.4	101.06	106.94	112.27	96.451	100.11	106.08	107.76	105.45	101.14	103.56	102.73	95.87	106.3	101.42	104.04	109.64	92.593	104.71	102.52	103.17	96.705	108.27	108.88	98.5	116.92	98.788	105.07	107.24	98.412	106.2	97.534	107.83	110.64	96.367	104.24	107	104.98	105.31	104.11	101.76
108.24	103.53	110.31	113.34	102.67	110.15	109.04	111.42	103.31	99.584	113.44	111.25	105.25	108.85	107.6	111.2	103.19	117.5	116.44	114.08	105.07	101.28	111.1	112.11	111.84	102.13	108.59	107.93	112.32	108.45	103.01	124.37	105.65	107.77	112.81	100.01	112.53	104.22	105.67	118.52	106.53	106.97	108.15	124.21	107.42	111.64	106.28	112.75	106.43	108.4
104.78	102.21	101.31	104.87	98.294	101.47	107.63	105	101.04	106.88	103.71	96.774	102.33	104.48	102.6	101.39	102.7	97.682	101.96	110.15	102.01	98.179	102.91	107.42	105.85	99.666	94.613	100.73	102.96	107.77	103.75	105.74	100.71	110.97	105.22	105.32	99.026	101.31	103.14	99.472	110.34	102.29	105.92	88.602	104.34	107.39	106.05	106.47	96.102	101.1
102.33	116.35	104.21	104.97	105.07	108.78	109.77	109.72	103.07	111.6	109.42	98.374	102.29	105.71	100.36	110.92	104.83	111.36	104.93	115.64	98.132	110.11	106.54	106.41	107.74	113.02	103.42	108.76	107.48	117	118.24	106.76	118.59	113.57	110.71	103.15	102.78	103.27	114.71	106.06	113.65	100.37	108.08	109.56	101.6	113.26	97.617	113.34	112.72	109.59
108.51	100.73	111.61	110.41	114.29	113.89	105.54	107.09	101.78	118.7	104.38	97.372	105.98	109.16	111.94	113.04	112.83	112.27	101.37	106.15	112.73	116.24	102.93	110.41	107.27	109.2	99.806	107.16	111.95	106.61	109.83	113.2	107.97	104.27	102.18	106.16	108.86	103.15	115.08	105.85	112.56	104.91	107.47	102.02	113.08	109.84	109.95	108.47	112.48	104.59
105.6	109	103.61	108.38	106.62	108.6	112.58	113.25	105.32	115.45	112.44	111.37	107.72	110.44	108.22	108.9	112.05	108.06	103.44	111.49	115.54	114.2	101.53	106.72	103.28	113.92	105.81	103.28	113.44	114.38	104.94	105.57	105.28	106.19	103.36	114.09	105.98	108.24	100.01	105.51	120.33	108.95	108.36	111.5	110.1	106.93	103.34	103.99	107.09	100.11
105.4	103.09	108.72	100.6	98.528	106.67	103.97	109.4	114.13	101.75	109.72	97.391	100.21	112.6	101.35	109.81	108.4	113.39	111.09	108.63	100.47	102.15	95.378	105.88	106.6	101.78	112.16	116.3	102.68	111.62	103.87	99.53	109.38	106.51	109.4	109.61	105.67	102.06	102.42	113.02	107.09	106.95	94.647	109.59	106.5	102.38	107.05	107.17	104.68	107.61
99.83	97.953	98.439	101.61	109.27	110.98	112.49	104.38	97.924	107.58	111.03	106.77	100.21	109.62	103.82	98.883	109.12	108.56	114.72	98.082	103.93	99.105	109.22	107.95	107.57	103.02	106.96	93.91	100.06	104.26	107.82	104.61	104.46	100.8	104.14	101.73	108.55	104.99	99.673	104	105.34	109.01	117.43	105.06	97.768	99.351	106.85	101.33	110.23	106.34
101.17	112.83	102.95	98.382	109.75	105.08	102.19	101.13	99.492	108.7	104.05	113.71	103.66	109.51	106.93	106.01	112	104	102.99	108.89	108.52	103.26	105.62	110.99	105.66	114	108.61	101.57	102.72	104.67	107.99	108.84	110.72	108.72	110.84	97.226	103.74	110.29	98.884	110.88	107.07	113.91	100.82	96.427	107.17	97.595	106.13	104.51	110.88	108.32
104.84	102.19	107.44	112.31	104	105.73	109.08	105	106.51	98.164	104.35	117.55	107.68	109.32	110.58	108.02	105.75	110.45	107.47	107.11	105.24	104.1	108.06	113.73	108.63	100.56	109.25	113.67	99.365	103	108.49	108.39	110.6	116.9	109.24	115.8	104.43	109	109.5	111.43	104.88	112.35	105.26	112.37	105.27	112.35	101.08	107.5	102.7	106.29
106.37	103.2	109.7	109.92	107.02	109.17	121.79	114.18	111.55	109.89	108.93	109.17	99.113	115.66	106.51	113.35	103.47	105.33	117.54	106.67	109.21	104.89	114.76	104.58	113.62	104.85	112.75	108.93	105.48	109.63	107.6	119.49	108.76	107.78	110.2	109.65	109.61	112.58	105.4	103.62	119.54	111.91	106.69	109.09	113.45	114.71	116.12	116.43	111.63	104.83
112.83	110.5	110.46	106.03	103.27	109.19	108.83	108.07	110.08	109.83	106.5	104.03	108.38	112.17	104.71	111.39	97.033	103.08	108.27	111.16	103.71	107.77	110.28	104.09	117.92	105.33	107.75	106.55	108.52	104.88	110.46	124.35	106.13	108.86	103.77	106.28	119.72	105.13	102.49	99.925	116.32	104.95	115.57	110.14	116.18	104.59	118.07	112.36	112.33	107.95
116.46	109.67	104.92	116.55	108.91	112.74	112.52	104.39	109.43	115.49	105.6	109.78	118.17	104.9	109.98	99.603	107.41	104.9	112.52	109.79	105.71	108.99	105.38	112.13	102.69	111.34	113.08	107.62	99.459	110.36	113.74	95.78	113.7	118.34	106.08	118.28	104.9	105.7	112.07	105.79	102.3	110.63	106.56	103.19	102.86	117.82	104.12	112.54	114.82	100.9
109.28	111.56	108.38	106.82	113.18	109.11	108.49	106.62	117.64	112.39	101.71	119.43	114.1	108.26	104.72	111.61	109.45	114.79	107.75	116.18	108.08	109.72	104.7	106.26	103.11	106.43	106.07	102.89	111.86	109.66	105.43	113.64	114.1	105.22	104.11	112.57	110.21	110.61	108.94	107.15	109.37	117.42	103.46	102.86	106.89	117.63	105.97	109.4	111.89	100.83
99.133	95.503	90.116	96.684	106.41	86.499	100.66	100.75	102.39	113.27	101.55	100.74	97.575	104.67	94.082	93.551	101.01	98.374	99.761	101.47	99.964	108.85	96.982	102.75	102.33	95.477	94.482	89.328	100.11	102.56	104.25	93.88	98.959	95.52	106.8	100.32	93.178	101.19	99.842	100.23	96.851	93.702	108.89	108.29	89.614	92.874	90.691	102.92	94.016	87.215
108.44	100.36	108.55	101.94	105.37	105.07	103.25	107.89	102.39	100.38	109.03	106.99	100.34	101.91	108.51	108.42	101.48	105.3	107.24	103.66	104.63	106.77	101.21	115.34	101.93	113.28	113.25	109.1	109.55	104.76	104.11	101.68	113.42	98.633	102.11	109.03	103.35	108.82	112.38	101.83	105.79	114.05	101.79	99.81	99.689	102.22	104.07	115.77	107.39	105.04
108.87	107.48	104.44	106.77	104.55	108.22	107.23	103.19	99.406	102.47	109.94	99.187	101.42	110.8	105.58	117.42	102.85	102.13	103.71	114.34	111.45	104.63	99.66	104.43	92.646	104.99	98.814	104.99	106.8	102.64	108.51	103.11	111.81	107.62	112.35	107.51	105.5	110.48	109.01	116.26	105.53	99.348	108.03	110.89	98.355	108.67	111.6	106.7	105.13	103.73
105.84	106.83	106.83	107.38	112.9	101.78	103.46	106.66	104.01	108.5	107.08	103.4	102.86	102.73	102.71	114.38	101.26	109.82	105.1	105.89	94.495	107.3	103.99	110.7	105	104.76	100.14	99.141	103.22	113.86	101.77	112.89	104.15	110.67	105.47	110.38	105.72	107.41	105.89	105.07	102.74	100.43	99.617	98.453	109.52	108.4	110.66	102.78	99.963	103.92
107.38	106.02	107.83	105.2	107.44	106.86	113.66	107.32	105.25	107.82	111.01	107.23	103.2	106.58	107.39	102.58	105.68	115.27	110.61	100.56	110.89	106.05	104.89	108.65	103.46	108.55	104.8	107.58	114.59	103.38	108.55	101.7	108.9	105.46	101.13	111.01	103.97	107.58	117.9	104.42	102.39	103.54	106.22	106.32	102	109.84	108.5	111.47	105.13	101.87
94.242	104.57	100.63	99.104	97.058	105.16	96.654	89.796	104.69	98.343	92.295	98.125	100.52	98.335	106.91	103.01	105.23	107	101.02	96.29	93.258	100.66	95.329	104.32	103.41	95.401	100.91	99.662	97.607	95.099	103.66	97.897	93.662	102.99	98.41	96.817	99.48	100.63	92.95	105.1	100.27	96.752	103.32	99.004	104.09	98.403	106.51	97.712	93.652	101.14
109.39	110.43	105.58	95.276	106.42	109.48	119.3	104.8	116.24	109.83	110.6	104.8	107.46	116.22	117.91	110.3	108.86	114.96	111.57	103.19	100.73	115.4	112.81	110.99	111.3	123.37	112.37	106.86	116.46	107.09	110.4	111.42	110.48	103.4	107.56	111.45	104.59	103.68	111.05	112.55	108.12	114.01	112.64	106.42	108.95	107.43	105.69	112.82	110.12	115.73
115.81	107.89	112.73	107.47	112.32	107.14	115.18	100.75	107.47	110.18	105.51	116.29	112.99	110.5	111.55	110.65	113.18	105.57	113.22	103.27	110.46	103.08	113.64	98.472	114.51	96.852	108.91	119.86	112.44	104.2	108.77	104.31	109.71	110.38	109.93	111.2	116.72	108.43	117.46	109.64	109.23	105.47	107.55	118.75	102.4	112.55	108.73	104.3	110.04	115.54
92.087	98.316	98.649	94.539	97.155	98.645	98.969	106.82	100.62	103.23	92.186	100.75	96.6	95.179	96.805	95.511	97.275	93.989	98.43	86.455	101	95.902	98.065	101.12	87.057	91.098	96.277	102.45	87.885	100.11	101.2	98.355	102	99.958	95.844	98.3	92.428	98.487	97.379	91.68	96.185	87.859	99.658	92.491	92.647	99.162	94.546	99.13	90.772	97.815
94.434	102.1	103.62	96.325	103.36	103.18	97.226	99.85	99.021	103.36	100.59	96.205	99.312	98.606	106.14	100.82	101.37	109.93	100.28	92.602	102.29	101.82	106.61	100.41	110.01	97.312	101.44	101.12	96.507	101.31	93.204	99.292	96.84	97.742	101.84	102.89	99.155	92.638	105.66	99.929	98.595	105.14	101.31	91.184	102.26	98.397	104.65	107.48	99.674	99.909
93.568	96.969	97.311	94.498	97.69	93.538	94.348	87.777	103.11	102.47	102.88	92.572	102.47	91.965	92.686	92.928	104.44	106.39	92.678	98.209	95.862	97.574	101.08	97.907	99.851	97.507	96.83	98.627	96.435	101.96	101.36	103.08	98.469	106.24	93.397	100.62	101.31	96.142	94.566	103.46	102.19	98.475	101.54	92.477	95.095	97.06	100.4	106.85	97.644	93.565
109.88	108.14	110.39	103.61	100.47	114.84	99.918	103.41	103.62	97.868	102.07	111.72	93.818	108.82	101.73	111.7	96.863	113.11	107.83	101.3	101.9	118.26	98.501	108.66	108.66	102.25	103.87	112.17	109.86	101.52	104.22	110.52	109.03	99.949	106.25	108.52	107.58	103.95	102.88	108.19	102.79	107.53	104.91	107.35	101.94	109.11	105.4	104.85	108.99	105.24
100.91	104.83	105.5	98.269	97.41	106.1	103.22	97.988	106.66	103.26	109.9	103.81	105.24	117.2	110.58	103.31	107.64	101.03	111.78	107.91	105.14	96.09	104.39	102.34	101.83	109.35	112.89	107.46	108.97	106.83	112.14	109.82	110	105.24	106.1	111.38	103.51	112.09	106.78	109.08	101.65	99.596	99.082	103.42	105.32	103.86	109.84	117.85	113.62	112.68
100.59	111.28	98.635	112.76	110.68	108.32	118.47	109.55	111.19	104.1	106.25	114.52	98.786	104.14	107.18	94.06	105.67	117.69	108.33	107.83	107.9	114.98	99.616	115.53	106.55	105.67	115.21	102.9	103.57	105.68	102.88	109.53	118.42	114.93	108.78	112.16	110.97	103.85	106.02	104.04	110.9	117.54	103.5	107.82	106.34	106.43	103.85	106.08	100.1	106.03
92.31	102.38	94.464	98.381	103.89	96.277	97.65	94.241	100.07	99.435	104.6	101.71	91.317	102.22	87.286	100.83	96.968	99.761	104.28	98.456	98.803	99.236	96.032	101.86	99.261	107.58	93.258	99.443	98.693	92.608	97.367	100.62	90.644	95.005	109.49	98.181	98.153	103.33	104.66	99.237	92.967	104.63	93.328	94.773	97.942	99.813	93.815	99.019	111.03	97.75
107.74	110.85	105.95	104.37	109.8	105.82	107.28	114.41	108.16	107.94	108.33	112.83	101.38	102.37	110.67	105.02	107.74	115.58	96.134	109.54	109.93	107.54	109.75	110.53	110.57	105.41	102.75	106.06	111.39	105.76	107.37	103.61	110.84	110.93	110.75	113.51	104.33	111.66	113.52	102.4	110.56	102.96	103.87	113.31	112.25	106.57	107.22	102.14	111.6	107.51
109.08	101.9	110.13	99.664	108.54	112.74	105.4	108.09	111.24	109.94	107.49	108.52	107.43	110.58	108.69	106.42	107.35	116.05	109.51	105.47	110.66	105.98	110.63	105.99	109.84	109.29	109.86	107.64	109.34	108.34	110.17	113.48	101.86	104.97	114.04	104.17	111.67	100.29	109.19	113.7	105.54	106.39	100.66	108.43	112.44	112.81	115.15	108.02	106.42	103.9
113.03	110.27	107.68	101.99	101.3	106.44	103.69	110.61	111.97	94.673	102.79	110.45	105.01	111.43	98.961	110	110.29	112.23	101.69	107.59	104.58	106.79	105.42	103.86	110.1	103.98	109.01	105.98	109.66	100.82	103.33	99.977	104.44	105.66	108.73	101.45	103.92	108.2	109.21	105.56	105.25	113.65	107.45	101.76	99.166	109.61	111.3	104.87	106.7	104.69
112.33	110.93	107.71	111.55	114.01	101.04	110.67	110.26	102.6	109.72	101.29	107.74	106.1	103.33	106.97	107.34	110.83	100.14	106.5	93.556	110.38	103.24	109.14	107.18	102.97	99.782	107.21	102.26	110.83	102.2	114.45	115.34	103.43	108.28	101.44	110.31	102.58	113.91	110.48	102.17	98.498	95.974	120.55	106.41	104.49	102.44	108.73	102.5	96.986	104.17
96.704	96.621	99.681	96.478	86.658	99.249	102.23	102.12	100.58	98.267	100.3	102.35	95.996	99.427	92.391	90.24	96.906	94.572	101.6	96.22	101.36	104.13	105.07	89.749	97.804	94.472	92.536	105.36	99.508	98.574	99.607	103.13	103.43	99.586	99.786	102	101.18	104.51	94.768	99.295	94.29	102.61	101	109.33	102.4	94.877	100.36	95.952	102.43	105.5
110.9	99.499	105.31	111.58	110.47	102.52	107.52	109.09	99.053	102.87	102.16	111.69	102.22	105.62	102.86	97.315	101.32	101.54	102.41	106.23	108.64	108.32	104.75	107.2	116.39	103.92	112.02	107.63	91.848	106.71	108.4	109.29	110.4	98.213	114.35	100.01	105.16	102.36	111.02	103.17	108.9	106.25	101.11	99.904	118.36	109.16	98.681	106.69	106.4	110.42
94.874	92.833	105.12	93.191	96.538	91.248	99.982	99.714	102.32	98.127	97.787	95.483	95.749	98.008	100.43	105.8	102.56	94.702	92.061	105.75	97.989	97.264	102.03	98.819	88.054	88.185	104.24	94.671	102.17	95.783	94.854	101.97	101.35	93.898	98.643	100.3	99.084	96.471	88.373	102.31	101.53	91.646	94.92	91.107	95.465	107.73	92.495	91.505	92.12	96.751
94.199	103.68	101.11	97.381	99.702	98.071	107.98	100.16	92.665	95.04	98.898	92.211	98.775	99.461	99.504	104.56	106.38	104.44	110.96	97.55	100.26	98.557	102.82	89.756	104.1	99.152	101.16	104	108.1	101.93	94.558	103.85	97.988	109.2	92.685	104.52	98.904	100.92	100.51	110.13	100.88	104.59	99.203	99.535	105.69	92.626	101.77	98.759	105.46	96.866
104.66	107.8	113.72	102.24	102.96	98.588	107.56	104.42	110.38	103.96	99.196	105.54	107.83	103.46	102.2	107.32	107.72	96.529	103.45	107.79	106.14	102.26	108.71	99.082	102.86	104.43	106.8	107.91	109.02	114.62	103.5	104.43	108.84	99.65	103.49	104.34	93.766	108.79	104.8	105.41	108.31	99.308	108.94	103.86	106.72	102.8	103.73	103.7	105.94	108.87
104.22	95.322	97.406	104.86	99.394	106.03	104.76	106.09	92.892	102.79	99.132	103.12	94.05	101.79	102.44	97.292	98.013	96.537	96.124	108.58	101.43	98.328	100.15	99.334	104.95	100.06	88.935	95.377	112.97	90.831	93.105	104.71	108.54	105.68	104.15	93.713	101.56	106.15	102.71	98.581	97.776	100.58	96.717	90.538	95.368	94.332	104.37	101.99	96.512	111.6
104.25	107.26	104.62	98.625	109.71	112.33	110.58	109.93	105.25	105.99	109.8	106.59	101.29	109.76	113.11	102.76	106.15	104.33	106.39	112.78	104.34	112.75	113.04	102.1	107.76	108.92	104.88	105.34	102.55	113.27	110.18	106.23	100.46	102.84	110.95	101.36	105.02	107.26	108.22	107.36	100.61	109.17	106.32	109.44	109.29	101.86	101.28	101.52	97.669	93.378
102.76	102.25	97.545	104.94	98.229	101.94	105.79	106.75	94.684	96.138	110.27	102.2	103.99	98.615	103.1	94.968	103.31	104.45	98.624	90.631	101.69	88.848	105.89	103.52	99.621	101.83	101.24	110.29	95.83	95.166	105.66	97.984	103.81	109.22	93.716	101.21	103.89	101.71	97.252	102.83	99.822	100.88	98.493	93.3	107.97	98.441	92.17	102.37	103.29	104.31
98.17	108.84	107.63	106.75	105.77	108.2	105.71	106.19	106.32	101.09	106.07	99.988	110.14	105.78	107.19	102.69	107	110.47	106.47	100.12	106.59	95.415	101.71	113.06	105.75	108.1	96.962	109.59	105.44	105.15	107.07	105.33	108.35	108.08	105.15	103.9	108.93	96.596	105.15	100.25	108.71	97.526	101.81	107.65	109.01	115.24	103.32	101.76	107.71	107.32
113.34	106.79	104.3	108.57	102.9	104.54	108.58	108.02	121.97	107.58	101.57	108.41	116.64	109.62	103.98	115.91	111.7	104.09	116.72	107.17	103.65	107.67	99.301	112.11	103.78	115.36	113.14	105.34	110.86	104.19	105.93	103.43	106.85	104.93	120.13	106.27	108.65	106.97	108.46	109.57	105.61	102.84	109.69	102.1	108.93	113.56	104.82	109.65	111.19	112.64
111.15	107.55	105.96	104.18	108.09	113.55	97.311	106.65	106.93	96.77	103.02	109.37	101.21	111.14	114.89	109.85	103.47	99.263	105.59	107.1	107.47	102.27	107.08	112.42	104.79	109.75	104.49	103.58	110.46	101.31	100.81	107.24	106.04	105.31	104.68	108.25	103.31	107.8	109.67	112.15	92.249	108.45	103.78	110.16	103.47	108.77	99.526	100.48	106.55	93.566
105.93	105.68	109.44	98.935	111.81	111.68	106.32	111.28	105.35	103.07	104.54	105.19	106.63	95.062	101.76	103.73	115.66	101.09	106.49	98.501	108.81	106.14	98.784	104.03	115.45	100.12	108.04	110.28	107.29	109.76	103.19	102.81	104.24	106.79	108.68	102.97	102.01	110.08	108.02	110.31	103.04	94.678	108.71	103.7	106.3	101.25	102.85	102.59	100.83	109.53
101.22	103.45	104.9	110.63	112.35	101.73	109.65	98.867	104.66	104.94	105.65	112.55	109.67	106.57	110.51	110.39	99.367	97.739	103.3	92.723	105.11	111.03	106.44	106.59	121.74	105.65	104.54	109.42	103.06	97.854	115.71	99.454	102.49	108.43	97.368	112.53	104.06	112.01	107.94	102.47	102.83	111.7	100.94	112.17	112.06	107.47	111.38	116.63	102.58	107.25
98.722	113.12	109.12	115.77	101.73	110.29	105.32	105.11	112.33	110.18	104.57	105.94	109.71	92.108	104.67	99.446	101.34	103.67	108.38	101.92	111.13	102.79	106.1	104.46	95.252	103.29	106.08	107.09	99.637	109.09	102.63	113	95.927	106.03	99.964	92.89	111.52	108.47	104.66	109.3	108.59	104.34	103.52	109.02	103.3	107.59	105.09	106.2	114.01	107.17
109.3	105.92	94.793	108.17	107.67	103.73	105.01	100.59	98.936	109.2	99.608	106.19	103.32	102.79	106.58	113.44	108.44	106.45	105.82	105.21	100.46	101.6	105.87	112.14	106.91	113.08	115.74	105.49	102.99	105.27	110.05	111.72	103.89	101.95	107.02	104.85	102.45	113.4	114.24	105.42	102.78	107.68	102.92	110.39	107.37	112.63	104.38	109.7	105.91	110.86
102.39	106.28	107.46	107.51	95.518	104.95	102.54	102.38	106.04	108.08	107.43	106.98	107.28	106.86	110.1	103.24	107.89	105.32	104.6	106.22	107.18	106.63	99.333	101.87	105.76	110.34	114.18	108.96	103.91	106.96	100.93	104.1	103.28	104.37	104.96	100.01	107.85	101.82	113.31	101.27	111.31	107.14	106.79	100.96	103.93	113.78	106.72	107.21	99.026	111.04
109.87	112.07	105.15	114.21	111.54	100.37	115.68	106.42	102.75	107.48	100.45	112.64	113.1	102.27	113.28	103.37	104.84	108.86	111.13	112.51	115.26	106.55	110.57	107.7	109.15	107.78	108.71	103.08	113.54	106.85	111.87	106.31	104.35	113.63	108.39	107.21	103.8	114	104.86	103.37	103.28	98.685	105.91	106.99	112.68	98.889	98.075	108.06	117.28	116.79
113.99	101.47	111.83	98.513	107.26	113.97	111.47	109.15	120.74	105.65	102.81	108.19	113.83	110.63	112.58	110.99	107.88	106.26	118.72	108.96	90.752	112.76	111.9	104.73	104.5	102.49	96.203	113.92	105.88	99.737	105.47	104.33	107.12	101.41	107.21	99.166	103.85	108.33	98.183	99.66	106.15	104.64	105.04	109.34	101.3	102.16	107.58	96.002	107.3	108.78
107.09	114.82	111.51	114.02	101.52	109.51	103.63	112.04	116.33	103.48	109.25	104.04	108.52	98.38	108.77	105.08	115.29	110.99	110.63	106.48	105.6	99.765	109.87	104.96	110.98	105.02	100.03	107.19	106.29	106.48	106.22	111.38	109.12	99.084	98.91	106.78	108.4	106.65	106.44	109	97.946	99.213	108	109.21	102.67	113.23	110.72	103.21	104.46	109.07
98.053	94.393	96.896	98.653	101.63	102.82	102.7	98.476	101.32	100.3	108.74	96.047	110.83	92.809	104.61	101.67	98.516	104.33	92.97	106.78	101.36	98.516	98.318	96.979	96.845	97.143	104.52	93.116	86.658	98.534	94.2	101.12	101.62	99.626	103.07	103.98	99.956	104.06	108.81	107.21	107.24	102.67	94.338	106.57	87.097	99.81	107.26	97.925	102.22	94.719
93.722	110.35	97.427	103.41	91.401	98.985	99.976	98.934	109.63	98.956	89.52	95.576	100.89	94.459	108.57	101.9	97.303	99.977	99.565	95.742	93.977	102.1	102.34	96.376	100.74	102.55	102.29	95.432	102.86	103.03	100.44	98.817	101.32	89.779	97.815	97.787	96.578	92.562	92.586	106.11	99.41	97.729	87.795	91.897	100.2	95.848	98.176	96.874	99.88	98.601
108.33	105.2	101.9	109.28	109.31	101.33	94.316	110.9	108.48	104.54	106.03	114.01	111.86	105.62	113.24	112.66	113.49	106.33	106.04	107.92	103.2	105.72	99.956	111.88	106.06	103.08	119.38	111.27	101.61	106.21	105.82	110.6	105.13	115.6	111.44	105.47	108.49	107.24	112.39	100.27	112.89	110.35	97.368	105.43	107.86	106.67	107.16	115.2	119.92	99.728
100.91	98.289	98.675	95.68	97.394	93.18	96.912	101.34	102.98	104.72	97.585	99.677	106.02	110.56	100.33	99.731	92.787	106.38	101.69	107.76	100.09	103.97	97.278	112.99	101.26	99.18	106.04	102.56	101.41	103.78	93.908	100.01	92.042	97.75	103.2	95.847	101.24	106.82	98.14	97.121	97.853	100.17	108.01	95.684	98.948	102.91	97.125	104.39	97.859	90.187
104.45	114.89	113.15	107.85	109.41	110.75	108.82	111.36	118.81	116.79	108.2	98.94	113.72	107.46	106.13	95.499	106.73	114.16	103.15	105.07	108.05	110.27	106.52	111.02	110.2	101.14	103.96	108.24	110.26	107.01	108.05	112.34	109.24	114.02	103.89	105.51	106.35	111.6	111.44	117.6	116.3	102.17	116.13	114.23	110.33	103.48	106.81	108.89	106.3	108.18
103.36	109.25	103.18	102.46	100.56	106.39	107.86	111.21	104.87	111.68	100.66	110.33	106.56	101.81	106.7	106.4	110.44	107.41	101.71	104.35	101.99	103.56	104.06	108.43	107	104.12	111.07	110.07	108.71	105.81	99.128	106.48	113.46	106.62	110.75	108.81	105.96	110.55	105.73	97.987	106.53	111.82	104.04	105.6	120.19	105.54	102.59	102.85	109.32	111.23
109.79	102.82	102.78	113.45	95.293	107.02	108.24	122.45	105.66	108.48	112.06	103.54	110.6	106.91	106.68	111.82	99.535	112.23	105.29	105.74	110.28	106.99	98.781	101.49	107.04	101.62	103.58	97.942	104.04	108.19	111.82	108.62	108.33	100.26	107.72	109.9	107.49	106.6	104.62	107.71	99.53	107.55	110.05	112.25	109.7	102.54	110.3	110.67	116.32	113.19
105.27	97.865	113.31	116.93	109.73	98.194	109.32	101.35	105.12	110.6	101.69	108.29	108.95	109.99	109.91	112.56	109.74	111.91	112.45	110.42	110.37	105.82	107.96	110.86	110.1	103.29	99.348	97.906	109.04	107.9	104.47	105.16	108.47	99.78	110.33	107.98	107.32	98.227	114.41	102.86	105.04	106.2	112.65	106.13	110.41	102.04	101.56	112.18	111.41	108.62
99.851	110.39	104.18	106.46	100.01	105.11	104.11	108.33	106.16	108.67	96.738	108.91	101.49	106.74	99.552	99.662	101.22	106.21	104.07	102.86	102.2	104.78	98.286	107.91	104.54	108.92	101.5	97.396	104.56	108.82	102.74	112.28	102.81	110.14	103.13	108.56	109.81	104.83	104.15	111.6	102.93	109.54	97.014	110.4	98.66	106.51	107.54	110.41	100.61	109.43
114.74	111.98	96.886	108.34	111.32	106.34	110.27	107.49	107.7	101.93	107.83	100.57	97.943	108.75	104.83	106.05	102.05	103.06	102.9	104.42	104.18	103.29	106.25	105.53	100.58	104.11	105.2	94.958	107.8	104.75	108.61	104.12	101.11	107.17	109.03	103.96	103.91	110.61	105.12	112.44	106.44	101.88	106.34	112.82	104.91	105.82	104.49	116.08	102.21	103.57
109.28	99.094	110.11	101.49	106.55	105.68	95.165	111.34	101.59	111.7	117.26	97.869	104.96	104.77	103.03	104.03	104.07	105.26	107.38	108.06	114.96	111.57	102.35	110.3	111.07	108.1	102.86	109.79	107.95	101.12	104.1	111.62	109.38	111.33	110.61	109.76	104.92	108.47	108.48	99.236	95.965	108.9	111.08	102.67	106.5	109.16	103.38	113.67	107.3	110.03
105.62	110.58	108.86	107.53	104.35	106.1	110.24	95.949	109.87	101.61	115.64	104	109.81	104.69	104.83	106.52	103.84	104.98	113.73	105.38	111.66	113.69	110.4	110.21	104.98	96.687	109.57	103.97	108.55	104.19	97.367	112.36	111.25	100.08	107.67	109.14	108.48	106.55	95.636	105.21	107.99	113.35	107.11	112.38	115.21	110.2	113.62	109.82	109.63	115.97
102.13	94.952	105.1	105.36	104.66	106.97	108.54	100.9	95.179	100.27	104.13	106.47	97.769	97.096	108.5	102.75	108.17	101.11	110.57	106.74	94.547	105.27	102.42	106.89	112.75	100.93	100.21	107.09	106.6	102.59	110.64	99.334	108.47	103.68	107.58	94.354	99.474	101.69	107.32	103.04	104.01	99.672	95.816	109.19	107.33	110.91	102.86	105.99	101.27	97.766
92.383	102.2	97.628	94.08	101.08	97.907	103.65	93.884	98.28	92.965	93.761	98.564	90.025	87.212	95.756	101.76	92.552	100.54	95.448	91.76	94.377	99.193	99.495	102.01	95.56	91.294	99.023	103.66	98.402	100.07	107.21	95.749	91.267	98.188	105.73	95.005	103.7	89.845	108.26	88.345	100.36	91.716	96.198	107.68	96.264	99.109	102.32	96.906	98.025	91.928
101.14	101.99	111.52	107.48	104.34	102.04	101.03	103.38	112.08	107.38	116.36	103.45	103.39	97.807	111.28	109.26	106.83	102.99	104.01	109.04	102.92	100.69	107.12	111.08	109.19	107.11	105.17	101.34	105.34	102.49	107.09	107.84	115.94	105.23	113.08	103.65	113.41	113.93	100.87	108.45	107.46	106.7	113.3	114.56	112.73	107.84	104.6	112.08	108.63	94.739
110.99	101.53	104.89	102.99	98.833	100.41	103.19	94.915	104.21	103.3	104.11	100	99.091	105.08	98.847	101.19	103.32	99.428	102.22	107.1	103.21	100.39	103.51	103.97	106.83	96.051	96.787	106.77	87.236	102.24	106.14	94.7	96.436	104.11	103.46	89.37	96.721	95.581	100.37	104.27	97.147	101.49	99.686	103.35	106.8	102.74	101.96	98.429	104.67	100.79
113.35	109.62	105.88	107.82	99.073	106.24	113.34	101.85	115.42	110.08	107.54	115.66	105.57	110.97	110.89	116.44	102.41	104.96	109.6	107.25	99.26	108.07	108.26	105.02	112.02	116.11	110.1	109.17	106.61	103.01	109.1	106.97	101.78	108.6	111.23	105.14	111.93	113.9	112.21	111.69	110.77	114.11	114.78	103.41	111.84	106.1	112.02	104.6	103.6	107.46
101.41	101.7	100.99	106.02	102.28	97.584	100.05	93.453	116.1	107.06	101.47	102.31	110.64	105.02	105.06	109.54	106	112.11	106.82	106.48	105.23	99.5	113.8	99.276	97.428	103.75	108.8	100.95	98.592	110.05	106.36	111.61	111.54	109.82	107.09	107.97	108.53	96.808	105.18	103.62	109.35	105.11	105.36	105.46	109.54	105.6	107.1	104.48	108.69	106.82
99.988	110.21	109.2	102.95	105.58	106.11	104.59	104.93	109.97	103.79	112.14	109.95	112.27	101.49	116.24	103.68	108.35	105.04	108.88	110.61	109.05	110.52	117.31	110.26	111.49	112.47	103.29	112.65	112.74	105.4	108.15	114.69	109.62	110.17	113.19	106.33	114.86	102.59	111	112.07	115	110.3	110.22	98.569	111.35	103.3	110.46	111.58	102.16	107.94
105.98	105.27	102.29	102.68	107.19	106.31	108.01	107.81	105.02	106.65	98.687	99.608	108	106.11	105.18	106.15	98.145	108.74	104.25	105.25	108.49	108.64	108.59	108.23	106.63	109.1	102.99	107.54	104.81	102.73	103.28	106.39	109.13	106.61	111.25	107.42	99.525	109.81	108.09	102.13	108.62	106.15	116.65	107.88	107.81	105.6	102.22	103.38	114.87	117.9
98.788	107.71	121.53	112.78	108.44	100.03	112.39	101.19	109	101.24	102.25	102.08	100.92	104.75	112.07	104.34	101.55	108.33	112.55	111.29	103.19	103.62	110.27	105.56	103.1	98.798	102.27	104.31	95.244	105.02	108.22	105.69	108.7	101.33	97.48	107.57	106.22	104.18	104.94	113.23	100.6	115.76	105.08	103.27	110.71	113.37	111.01	105.57	107.02	111.66
104.19	97.932	107.33	106.57	109.19	101.96	118.17	101.29	112.79	104.79	114.01	101.81	103.84	107.5	100.53	110.1	112	104.55	109.85	109.24	99.375	116.01	109.41	102.62	104.52	107.33	105.22	102.08	107.09	104.02	107.08	110.67	101.52	106.75	104.65	99.616	104.82	110.08	110.28	115.37	97.895	106.33	110.78	99.753	104.84	110.35	109.06	107.5	108.44	106.54
104.8	110.5	115.41	94.709	108.04	117.84	112.55	102.13	117.37	110.29	109.18	113.66	105.26	106.6	110.55	102.12	101.92	106.11	121.48	108.26	119.26	121.54	109.47	114.41	111.11	109.35	107.66	109.76	109.97	101.86	114.85	102.99	110.66	101.76	103.01	99.438	106.93	110.05	108.1	113.83	100.58	115.82	120.18	110.86	104.54	107.73	109.53	104.3	100	113.5
112.47	111.82	103.66	108.02	113.97	106.54	103.23	103.44	107.02	108.87	104.52	110.88	113.01	103.58	105.86	106.79	103.56	110.99	103.71	111.3	103.55	101.68	106.34	106.9	118.87	109.09	97.785	97.915	114.68	112.64	107.83	101	106.86	103.21	113.66	106.96	103.36	99.33	107.35	109.9	108.56	105.57	110.84	114.21	110.08	104.05	108.5	103.58	117	106.49
118.11	106.63	104.51	103.64	106.83	102.92	106.01	106.24	107.21	106.57	110.99	108.49	100.71	116.94	102.69	101.09	104.8	110.92	101.77	111.79	113.03	100.63	102.28	113.83	103.64	98.718	113.77	99.619	101.53	102.24	112.22	101.22	108.34	107.59	102.67	106.6	101.63	105.57	103.39	101.8	115.1	109.56	106.25	113.49	106.38	109.11	109.92	112.58	105.66	114.87
104.18	104.54	106.42	97.122	112.14	103.71	97.978	106.22	97.888	113.9	102.8	102.93	104	100.11	113.43	104.64	99.015	109.08	93.275	107.99	96.071	105.68	94.337	101.26	113.88	106.43	105.65	113.59	100.74	105	111.43	102.97	107.07	108.54	114.11	109.01	104.57	105.57	109.68	101.33	100.44	112.68	101.19	106.19	105.62	107.73	109.76	102.31	111.65	106.58
101.37	106.11	101.14	112.55	101.61	105.1	104.68	114.19	107.73	109.29	105.14	97.526	107.54	101.01	116.56	99.852	107.27	99.86	105.29	102.01	102.65	103.13	100.99	104.36	109.22	104.66	108.93	101.55	100.23	104.22	99.872	111.3	100.03	112	99.037	100.46	99.915	107.56	99.621	109.65	112.49	98.303	110.82	104.13	107.49	104.66	102.45	106.54	107.97	104.8
102.27	100.39	94.213	98.969	94.66	102.52	105.82	102.07	94.521	109.51	99.522	102.93	108.12	92.293	104.63	99.852	93.343	104.86	92.571	108.38	102.71	97.524	100.71	103.2	100.4	98.672	104.65	98.775	107.52	100.85	100.21	90.937	107.86	94.947	94.141	102.38	102.75	105.95	104.9	101.72	100.76	105.85	104.03	99.544	103.13	98.656	90.539	96.146	92.284	102.04
107.1	103.41	97.02	109.34	111.29	107.04	98.591	102.01	106.97	109.65	103.62	113.62	109.8	106.91	106.01	109.38	101.68	109.53	109.47	98.233	110.07	113.35	107.82	94.698	109.15	109.05	102.18	108.89	102.62	107.15	96.845	99.354	99.752	101.84	110.85	103.78	106.8	110.3	109.72	112.64	107.56	96.51	103.54	108.51	110.5	108.26	109.43	105.54	101.41	110.19
110.01	110.03	109.49	109.5	109.52	110.94	105.6	118.83	112.71	109.29	114.72	110.75	106.74	99.727	108.25	103.52	116.95	115.91	110.86	114.29	108.23	118.28	92.074	108.38	104.84	112.82	116.37	107.11	112.98	106.31	106.43	112.49	106.62	110.84	114.59	108.39	109.94	108.4	107.9	110.52	104.74	110.03	109.32	108.18	107.29	109.39	115.18	112.05	108.37	111.02
99.699	110.46	99.2	107.16	103.26	97.575	107.3	105.38	101.75	102.23	107.33	101.87	113.82	116.48	104.21	104.22	110.7	105.04	108.38	97.595	97.131	106.99	106.4	103.96	114.05	97.965	112.29	97.29	108.52	109.52	105.13	111.92	118	104.85	116.93	110.57	103.01	108.99	104.87	101.78	102.62	111.2	103.07	101.67	107.48	106.76	109.19	109.46	100.86	104.49
99.247	98.829	90.748	94.455	108.11	99.607	98.858	104.5	98.237	101.37	91.047	97.984	98.914	97.096	94.434	97.961	106.4	102.68	91.957	95.741	101.13	97.526	94	102.97	105.27	95.189	99.01	103.76	91.801	101.95	93.507	98.693	107.68	106.94	99.356	95.992	97.33	94.507	96.328	111.87	88.492	100.16	103.88	102.12	96.333	92.086	98.901	101.29	86.58	97.511
104.81	102.96	109.96	109.34	107.52	103.84	111.56	105.44	112.2	116.13	102.06	110.45	107.71	119.07	107.62	98.732	110.25	117.63	107.03	109.66	102.02	106.22	107.78	97.208	112.31	107.49	107.82	107.91	105.97	116.13	98.612	113.67	113.15	107.3	109.97	107.98	102.79	106.75	111.53	97.252	113.53	104.91	116.7	107.54	111.15	99.731	109.37	102.47	111.11	109.01
106.61	107.09	115.74	106.79	120.86	111	103.43	100.7	116.68	110.99	112.4	103.55	97.66	107.65	106.83	119.16	107.65	110.61	108.12	111.35	106.91	103.94	110.84	104.91	111.6	115.06	102.42	115.72	110.56	111.37	100.39	112.41	104.31	97.996	110.11	104.15	110.54	105.67	104.42	113.09	115.01	111.41	112.72	110.72	112	103.04	106	104.55	100.79	110.52
106.58	106.65	105.07	114.83	103.65	97.744	111.73	101.9	106.33	101.86	109.72	103.01	107.45	105.01	104.54	103.96	104.27	110.13	105.24	105.4	103.12	107.51	104.48	98.534	107.45	100.58	107.37	110	104.48	104	110.53	105.06	110.19	105.97	103.07	106.2	103.65	98.015	105.71	104.59	103.03	101.45	114.31	106.78	100.28	105.86	107.04	103.79	110.56	100.34
101.95	108.66	103.26	103.18	106.98	103.63	101.78	110.43	102.61	101.52	98.483	106.4	110.82	108.01	101.37	106.21	100.23	105.76	101.01	109.76	104.64	99.593	100.94	108.02	103.58	103.5	110.33	110.27	104.9	102.54	96.902	107.34	101.41	110.34	112.63	106.45	104.7	109.35	108.1	103.49	101.94	106.05	103.85	106.33	107.9	102.74	110.11	105.39	103.03	114.08
106.75	104.37	107.93	106.46	102.97	104.88	105.76	102.15	112.01	103.73	109.8	107.56	102.31	104.31	116.45	108.18	96.851	107.7	112.49	105.4	105.68	101.95	107.96	98.723	107.18	110.97	103.4	110.21	106.6	101.89	100.51	104.08	107.62	106.58	107.48	103.87	105.28	111.85	98.215	106.33	100.96	107.33	107.57	105.23	112.24	103.56	108.31	106.85	110.1	102.53
100.24	105.11	108.2	105.83	100.76	103.75	104.43	99.965	104.52	111.78	108.86	109.42	101.86	101.06	106.5	113.25	97.984	109.96	100.61	105.53	110.7	104.81	114.82	93.019	98.416	101.43	113.24	104.17	104.74	111.66	95.149	99.915	102.11	100.55	107.12	111.35	101.81	105.85	104.46	103.31	106.88	102.14	109.77	107.28	99.701	110.16	111.96	105.45	106.63	94.879
100.49	107.32	98.987	110.45	108.34	102.78	112.71	101.82	101.09	105.83	106.47	106.7	98.45	108.68	106.29	109.25	109.05	103.94	108.45	106.33	111.34	107.2	115.65	107.55	112.98	108.1	114.19	111.12	111.98	105.89	102.16	106.75	111.78	109.01	108.51	106.41	106.87	110.33	109.13	108.06	113	100.2	107.65	94.624	105.28	105.87	118.07	106.38	106.76	109.41
115.81	114.83	109.23	119.85	112.02	110.09	116.71	103.92	106.95	109.3	112.96	111.04	103.06	117.98	118.49	106.94	106.18	112.6	107.41	115.09	115.49	111.65	106.33	112.81	109.08	112.63	110.28	108.27	109.3	108.66	106.79	110.13	108.21	114.55	110.94	106.25	113.56	106.63	110.32	106.95	112.08	104.68	114.65	106.67	105.68	107.12	120.99	111.57	104.26	113.96
106	101.44	111.42	106.16	103.6	107.1	113.16	105.27	105.46	98.516	115.81	102.23	104.36	101.84	99.6	109.52	109.6	105.93	106.97	95.864	111.85	106.45	107.75	106.73	107.51	107.84	104.75	106.16	105.44	102.44	107.42	106.08	113.13	99.198	94.345	102.2	112.2	108	96.805	106.06	103.26	111.86	105.62	102	102.32	105.93	108.15	106.61	105.17	111.05
108.62	109.21	103.94	109.89	110.47	107.09	117.52	110.12	115.2	106.39	114	104.36	107.9	102.65	116.91	118.58	108.28	109.08	117.53	119.76	107.34	116.25	111.38	115.28	108.08	117.27	99.428	118.18	108.28	112.68	114.45	121.32	108.67	106.66	105.69	116.63	107.82	108.47	109.98	105.81	105.16	111.35	110.44	105.73	114.65	114.45	112.43	111.15	111.12	115.99
99.54	105.85	105.96	105.47	105.18	110.68	101.39	104.45	101.26	101.9	102.24	103.76	95.873	105.45	102.64	99.754	100.55	108.06	107.9	98.865	106.72	101.4	102.11	105.03	103.2	101.29	110.01	106.02	106.64	107.26	105.2	116.51	114.63	113.63	100.01	108.98	109.62	108.14	98.931	103.48	99.753	96.845	108.3	104.67	105.48	104.07	108.06	113.58	102.12	97.059
96.469	99.335	98.297	95.493	97.765	104.34	89.646	99.269	87.795	107.18	102.38	98.57	89.702	94.218	97.392	105.19	97.464	101.86	98.942	101.45	96.763	100.37	94.729	103.69	88.196	102.58	104.7	91.878	90.331	88.218	100.41	94.368	99.434	98.704	108.35	107.15	100.03	94.47	95.487	102.6	103.14	91.67	102.85	99.447	111.47	95.477	94.015	101.58	99.589	97.196
99.664	95.692	104.13	98.258	100.42	96.912	99.779	99.134	101.46	100.62	97.923	102.04	99.839	95.859	97.759	99.857	102.79	99.197	97.004	101.31	100.59	99.981	96.996	101.01	101.25	100.51	90.535	101.37	100.13	108.67	107.37	98.512	109.23	95.782	102.47	108.78	94.425	99.922	103.34	104	98.032	110.11	98.045	99.603	95.969	96.078	104.27	102.51	99.444	99.141
102.99	102.34	103.75	97.022	98.356	89.118	97.271	103.82	102.07	96.617	99.136	102.51	91.075	104.54	93.118	97.133	96.87	94.238	97.476	94.867	101.99	93.859	96.161	101.58	96.527	95.672	87.508	95.557	98.202	97.947	95.972	95.527	102.6	103.46	91.294	104.9	108.21	97.015	84.4	92.124	98.983	97.292	98.465	100.36	104.72	102.3	98.224	89.728	104.53	94.87
98.501	105.4	110.1	112.89	103.11	114.6	111.56	99.417	103.13	101.8	99.306	103.97	107.73	101.35	104.2	109.24	109.43	109.59	103.67	108.2	105.16	105.44	105.84	103.83	106.82	95.583	103.89	94.85	111.45	103.2	102.61	104.45	112.38	111.35	105.11	107.47	108.08	107.47	105.92	95.62	104.27	107.04	106.89	109.14	95.848	98.49	103.93	103.5	111.25	114.39
101.78	96.573	110.78	104.86	97.275	112.8	108.13	97.185	99.275	99.459	110.23	110.07	98.601	101.71	105.22	111.1	111.32	109.13	102.41	107.26	110.42	108.81	112.02	96.193	109.31	104.76	110.98	109.38	108.37	108.46	100.66	106.5	102	104.01	104.56	113.01	112.58	92.749	110.16	98.787	112.84	106.61	100.53	101.03	102.89	108.66	107.41	102.08	108.41	104.23
100.31	100.06	99.62	103.52	108.54	101.66	102.24	96.57	105.67	105.51	105.29	102.41	102.75	109.29	104.51	109.42	104.58	104.51	101.05	104.57	99.624	96.964	105.36	104.57	108.04	117.14	97.104	111.02	101.1	108.59	98.629	118.54	105.48	108.29	105.56	111.79	105.67	111.06	98.265	108.8	103.5	103.89	105.52	102.29	106.78	105.76	100.77	113.57	117.58	104.82
102.55	99.721	100.15	106.94	112.85	100.47	101.15	103.06	106.91	109.71	115.03	102.15	100.36	106.74	108.98	106.27	101.37	103.16	101.85	106.87	107.79	107.05	109.85	104.28	108.47	100.05	107.15	104.53	107.44	104.3	109.07	99.628	103.07	108.35	104.97	103.18	104.39	118.09	106.89	106.28	103.06	108.08	110.18	99.513	103.97	108.74	112.32	122.22	105.94	104.59
110.48	97.175	109.8	98.478	100.75	99.283	96.694	103.27	98.166	102.86	94.881	109.21	102.73	100.02	98.843	94.364	93.532	96.216	103.73	107.33	98.637	98.039	106.9	106.37	100.49	105.88	106.52	104.39	97.922	101.51	100.03	106.59	108.58	109.6	100.25	98.602	99.815	102.52	112.42	96.534	104.12	106.59	100.79	94.343	96.747	102.73	100.89	92.145	101.89	99.266
97.192	91.395	101.15	107.06	109.73	97.088	99.453	100.82	98.395	100.37	90.036	97.953	104.98	105.17	105.81	111.11	97.966	100.12	102.1	98.99	100.72	103.65	96.695	97.206	105.6	94.056	101.09	104.97	105.02	102.03	99.401	87.92	96.777	97.205	103.25	102.18	95.442	101.34	96.188	100.25	95.67	91.148	103.04	106.27	99.833	96.915	99.969	112.63	107.37	103.94
95.677	95.365	102.5	101.78	102.93	99.059	94.52	102.77	100.43	89.476	94.342	95.953	97.918	99.191	95.8	94.561	97.374	101.14	97.668	100.99	99.588	89.39	96.851	95.475	106.54	102.93	97.569	93.197	89.578	96.889	101.99	99.265	92.026	94.095	95.98	99.942	89.319	97.264	98.275	96.401	94.62	94.38	91.919	101.98	100.22	104.29	97.043	95.962	94.086	89.87
107.61	113.01	102.24	106.12	99.632	104.54	108.87	100.56	112.15	109.01	103.83	106.68	111.28	106.83	103.18	100.71	102.19	100.09	115.91	106.55	96.666	108.39	105.38	101.56	103.29	105.62	105.9	102.73	107.53	104.92	104.87	103.22	102.82	106.1	106.02	110.57	103.16	103.11	101.63	102.89	104.78	115.69	110.62	102.82	112.01	114.52	101.53	112.68	103.98	110.9
113.16	107.72	111.92	98.331	102.82	103.1	101.8	108.39	105.84	113.48	112.45	113.29	100.51	99.521	115.66	104.46	101.23	111.11	108.39	104.6	100.88	110.19	105.81	108.07	104.5	107.66	111.59	101.6	102.84	97.242	103.32	106.16	98.965	112.09	101.35	107.19	106.16	109.04	106.55	99.234	101.88	107.64	102.38	98.389	109.49	104.64	112.29	108.38	104.04	106.37
101.28	103.9	116	111.79	105.6	112.21	104.28	107.95	106.11	112.96	107	107.29	106.73	121.92	101.93	115.78	110.07	112.06	109.23	107.94	104.05	109.95	104.56	102.5	113.99	113.34	107.31	114.76	107.37	116.83	112.18	112.37	112.4	99.089	104.19	106.46	111.19	116.81	105.54	110.71	103.51	109.23	107.51	105.62	108.61	108.64	108.01	111.68	107.28	105.86
102.7	95.861	105.33	108.55	108	97.461	91.587	98.55	95.739	95.825	96.89	103.85	94.593	103.17	105.02	100.78	93.461	95.111	89.869	89.071	90.589	88.571	98.051	98.413	102.01	102.34	100.39	97.04	98.414	94.985	98.591	92.993	99.266	98.172	94.481	97.557	86.499	101.28	98.895	96.751	94.701	92.225	96.396	98.75	100.11	101.63	94.001	97.223	95.506	96.831
100.44	110.35	110.84	111.57	104.28	115.12	106.7	103.42	105.8	119.17	108.14	110.14	106.65	103.92	104.31	107.12	98.505	110.22	99.393	104.37	111.86	97.112	112.93	99.756	107.16	106.97	102.49	106.49	103.6	107.11	108	103.95	115.55	110.54	100.47	100.9	100.99	103.95	100.29	111.4	97.324	98.032	104.78	102.04	105.17	101.28	102.15	104.98	104.91	96.629
97.88	96.346	99.267	106.43	98.298	105.3	99.153	103.27	96.313	101.02	110.59	98.046	101.56	96.253	103.07	106.15	101.46	101.2	104.18	107.47	110.07	108.87	108.71	105.6	108.04	105.72	103.3	103.5	101.27	101.93	103.73	90.895	96.025	104.81	101.53	99.588	96.435	99.261	96.316	95.839	100.81	98.922	105.32	103.15	90.606	101.48	98.368	96.225	105.52	109.4
103.29	107.76	101.96	102.64	108.48	115.37	107.11	105.49	97.273	108.82	101.08	99.906	102.98	104.51	99.236	106.49	104.29	106.86	102.21	106.17	107.91	104.41	111.05	94.226	105.22	103.42	108.16	106.33	110.34	113.55	104.66	110.94	104.96	103.24	102.54	108.86	108.1	104.2	112.08	109.93	100.59	109.03	106.78	110.01	109.16	110.15	100.63	106.6	112.37	105.72
108.95	109.79	105.62	104.24	101.75	104.31	111.18	113.98	102.09	103.85	114.56	105.15	109.34	112.27	111.09	105.6	104.52	101.34	112.86	101.9	108.96	117.79	111.64	102.21	107.18	114.28	108.59	109.4	116.38	105.41	104.58	103.7	102.21	111.31	110.97	109.77	112.66	106.59	109.59	103.31	114.95	103.09	109.19	100.79	103.3	106.19	106.69	104.19	107.49	106.68
106.01	102.14	110.9	107.1	102.82	119.3	104.47	105.85	105.14	98.742	104.92	100.54	110.12	110.18	104.66	109.88	102.65	114.66	102.86	106.93	104.71	98.577	95.004	100.6	104.28	101.42	104.71	100.77	109.44	111.44	108.82	108.72	104.34	105.57	106.58	107.47	109.43	105.7	104.88	112.63	100.49	109.21	102.45	102.08	107.57	106.42	99.096	104.8	100.2	104.09
107.25	108.43	102.12	108	104.22	99.399	107.61	104.67	105.92	102.58	107.58	105.65	114.19	105.16	109.33	109.98	108.61	103.63	124.39	97.978	107.92	110.53	105.84	100.33	102.9	100.44	102.81	104.25	107.92	107.08	101.06	108.76	108.84	110.05	106.38	103.15	100.1	107.2	102.1	101.84	110.3	99.853	109.69	112.27	116.61	112.5	106.65	115.4	105.23	104.6
90.669	98.926	98.954	107.88	99.533	101.67	99.572	100.79	101.26	100.15	100.88	101.54	106.67	105	104.01	91.41	104.7	99.453	94.944	97.494	98.023	110.61	100.51	105.19	95.716	98.375	91.769	98.783	99.758	98.498	99.124	95.484	95.132	102.18	103.44	96.666	104.34	104.26	96.567	109.24	107.59	99.58	100.54	97.975	103.18	103.35	98.328	106.68	102.72	104.7
109.13	106.1	114	113.25	108.81	107.69	103.7	115.44	110.89	109.86	107.59	109.94	117.59	101.46	104.05	107.02	102.95	101.29	101.92	107.72	119.69	105.87	108.38	111.07	117.07	112.78	113.36	116.25	105.16	115.72	105.6	104.06	111.95	109.47	105.54	107.31	106.86	109.92	107.97	103.32	110.06	103.6	102.53	106.8	98.842	107.75	99.94	107.05	109.54	106.57
105.06	105.43	114.46	107.16	99.037	112	106.13	112.8	102.67	111.84	103.09	100.65	97.466	114.96	106.97	103.56	108.48	105.76	103.5	114.14	109.5	115.28	100.87	108.3	99.634	111.72	108.82	110.39	105.97	113.88	109.1	102.73	101.52	107.62	113.88	117.41	109.29	106.31	100.15	110.66	118.58	107.32	107.38	108.7	112.03	107.52	108.92	102.98	107.19	124.43
103.52	106.71	97.19	105.87	110.17	106.48	111.42	108.83	112.37	101.15	101.44	108.34	112.14	101.04	102.05	106.63	111.12	110	112.16	109.06	112.03	102.84	107.89	116.75	102.9	104.13	112.96	111.26	105.41	110.38	108.63	114.46	104.91	101.14	106.98	110.83	105.36	106.84	108.03	111.01	103.13	119.84	104.89	106.72	105.79	106.57	106.37	113.49	111.93	97.474
104.12	102.05	96.053	101.65	98.987	99.003	98.44	99.429	101.29	96.513	89.245	101.15	100.67	95.595	92.717	95.9	103.66	103.18	101.46	91.775	91.256	95.719	89.256	96.586	91.707	100.65	98.751	105.07	99.371	100.6	95.493	100.95	97.607	91.018	95.446	96.568	100.27	101.4	100.15	94.637	101.85	94.136	95.202	112.72	100.83	91.47	105.33	99.645	95.14	99.839
115.04	109.92	104.63	106.68	105.52	101.14	103.1	112.45	108.19	106.42	105.66	107.57	102.84	100.35	107.75	104.14	98.536	112.44	104.38	104.24	111.71	104.76	102.87	97.542	98.219	96.433	101.5	96.977	102.59	106.07	107.3	107.8	99.241	104.73	102.74	112.07	108.23	113.01	104.83	111.93	110.16	96.969	103.15	105.65	104.85	99.581	99.876	101.29	109.13	99.292
100.78	96.273	97.889	96.904	88.526	105.91	91.103	99.487	92.383	100.17	89.438	102.56	105.63	93.976	94.38	103.7	93.832	93.379	92.446	93.824	96.272	97.275	105.55	91.61	98.438	104.09	95.597	90.067	98.436	98.446	96.158	100.97	100.82	105.97	99.12	95.268	102.89	103.45	98.541	100.71	94.5	91.27	100.25	98.53	98.012	97.264	97.268	95.662	99.024	99.37
97.258	100.99	109.63	99.115	96.796	103.42	94.031	90.839	96.589	101.11	90.71	101.18	100.63	88.864	106.73	95.548	91.713	97.273	101.07	103.02	105.77	105.18	95.659	96.805	95.006	94.956	95.444	97.788	98.334	100.48	98.677	100.17	88.51	100.92	99.214	96.311	90.695	98.623	103.81	94.815	101.07	101.64	97.266	96.018	103.2	105.46	96.925	102.67	93.529	102.13
101.84	100.06	101.85	102.3	102.31	101.43	108.02	112.22	114.62	109.77	108.33	103.02	103.85	107.38	107.99	108.86	100.54	109.92	102.76	110.06	94.968	98.208	103.07	92.162	106.36	96.599	103.43	104.19	109.76	108.13	105.08	108.28	106.77	109.59	111.16	106.78	99.269	97.171	104.44	107.2	105.38	103.02	108.72	108.03	100.92	107.47	105.9	100.84	100.81	101.73
103.01	103.49	97.932	104.56	106.72	113.57	103.75	101.06	101.38	106.28	109.23	99.109	96.08	99.621	94.261	103	104.89	107.68	99.529	94.49	100.66	97.749	95.072	108.33	105.85	102.54	101.46	100.79	95.499	99.146	98.261	87.923	97.518	106.18	101.44	101.85	102.4	101.09	98.074	95.82	105.06	104.61	101.03	94.824	110.82	100.77	102.1	104.53	98.465	98.936
102.02	101.54	108.31	100.46	103.98	111.23	96.26	102.4	101.78	105.48	107.85	107.01	105.29	105.6	100.85	108.17	110.94	109.42	107.24	101.66	103.36	101.12	107.71	102.32	102.79	106.58	112.76	112.02	104.77	110.05	108.81	112.57	103.71	97.221	99.88	99.116	106.46	109.27	95.228	104.48	110.11	106	104.14	110.99	106.44	97.631	108.12	104.02	103.31	111.32
107.33	101.25	100.02	104.55	105.52	113.11	108.06	101.61	104.08	102.09	111.14	107.04	98.869	113.99	114.13	106.24	106.48	114.46	105.1	112.55	97.09	97.948	106.23	105.05	104.67	101.13	101.97	107.81	105.76	109.19	102.49	105.18	103.14	103.98	102.26	112.57	96.042	103.93	111.84	109.48	110.4	103.73	103.01	112.86	101.19	99.608	94.751	111.45	106.54	105.55
114.87	105.97	104.44	103.01	107.99	100.17	109.01	102.62	122.62	91.07	108.98	97.595	112.58	107.4	98.675	96.422	106.26	107.25	106.23	108.38	116.97	97.892	110.56	119.74	110.28	106.35	100.51	113.05	106.31	100.14	101.38	106.34	103.12	104.16	100.71	106.22	112.81	108.41	101.73	109.34	106.62	101.45	102.01	108.71	104.94	108.36	106.16	116.03	110.08	101.55
98.945	104.97	101.71	99.509	103.61	106.52	91.883	85.641	100.94	96.836	103.52	96.585	97.643	100.21	92.956	97.964	100.42	97.754	95.435	98.234	103.16	100.24	95.538	105.74	84.36	97.456	88.047	93.953	96.037	97.539	96.709	93.485	86.888	95.601	98.017	107.67	104.01	102.81	94.514	103.37	97.958	105.78	98.173	103.24	96.235	90.951	101.36	91.775	104.41	99.883
107.81	109.15	106.16	103	97.748	97.873	109.67	106.08	116.53	107.11	100.26	105.58	113.77	106.87	97.641	99.362	105.41	100.04	102.45	103.77	103.9	105.34	104.92	102.65	110.56	106.05	105.19	97.512	94.65	104.49	111.19	104.45	110.01	105.77	108.06	104.92	112.94	106.42	104.01	109.87	103.16	100.11	115.18	108.77	98.493	98.339	100.11	98.063	97.882	104.55
93.883	89.538	103.48	100.86	97.544	99.289	104.03	101.26	94.62	93.294	91.79	103.98	96.321	100.34	97.126	107.12	90.725	94.455	90.492	104.29	94.263	98.501	96.239	98.452	96.476	101.98	88.655	101.25	99.863	86.937	95.966	99.973	105.98	97.889	95.708	97.999	102.27	103.06	95.223	92.439	98.784	104.7	94.156	103.26	101.28	102.88	104.85	96.013	91.504	93.666
112.15	110.79	115.46	106.08	105.81	98.019	101	100.06	107.07	115.65	111.8	107.18	110.8	109.76	111.42	106.69	109.12	98.611	112.16	107.81	101.47	104.41	116.2	102.48	108.39	104.26	108.76	99.477	104.69	114.48	103.74	108.69	100.1	110.53	105.32	106.33	115.83	114.14	114.76	100.89	100.89	104.41	112.91	112.24	106.98	100.89	114.9	113.4	99.308	103.47
104.98	104.65	100.52	104.97	107.73	97.539	104.56	103.54	103.47	109.48	100.9	109.04	113.03	103.95	102.63	106.38	109.02	107.79	106.33	105.25	111.07	103.39	102.47	109.14	101	109.09	106.38	100.23	104.77	105.73	109.4	98.855	105.48	111.56	111.47	100.86	109	109.73	102.93	115.9	111.16	107.9	108.19	104.28	109.05	105.97	109.56	110.98	107.65	105.21
107.16	107.37	114.83	102.24	109.96	107.86	107.07	100.7	108.03	107.68	106.34	104.79	105.88	110.81	97.2	112.78	104	108.39	104.81	104.49	107.87	112.51	109.33	110.67	101.74	104.12	108.19	103.93	103.13	108.72	107.51	113.19	113.01	110.54	100.75	98.188	106.98	111.73	103.17	116.87	99.683	105.77	97.69	107.58	108.46	105.12	100.92	111.27	103.36	104.99
108.21	98.682	101.61	102.78	100.19	97.632	105.87	107.11	96.719	98.99	102.04	103.8	103.77	103.15	105.77	106.37	104.86	92.669	99.675	109.31	100.83	106.11	104.43	114.14	111.22	97.272	102.89	110.6	101.21	106.68	107.32	99.746	101.38	101.9	108.49	107.55	103.46	102.91	102.42	103.51	110.94	109.91	106.39	110.06	108.95	102.7	106.81	106.88	113.78	104.3
115.07	103.9	105.95	110.64	109.48	104.64	100.53	106.65	103.49	104.72	104.7	110.63	103.1	105.16	102.06	108.11	113.72	94.267	111.01	100.51	111.94	104.28	97.006	107.86	101.31	116.92	110.82	107.12	98.962	111.61	106.83	105.44	109.94	114.05	99.34	108.41	101.15	106.72	104.6	106.46	96.308	111.96	101.77	105.22	108.23	108.61	106.28	101.84	103.59	111.81
112.21	102.88	116.73	107.19	111.86	114.07	103.76	117.99	112.7	102.26	106.96	111.27	101.46	110.6	104.93	107.71	111.52	111.35	107.98	104.82	103.65	108.03	114.02	112.74	108.63	106.74	102.43	105.1	100.38	104.19	107.23	118.6	99.556	103.96	112.39	112.11	103.6	116.63	93.378	103.51	112.69	99.649	105.71	119.7	104.37	103.78	106.56	110.57	106.72	101.99
107.92	106.14	96.787	91.242	111.75	96.754	93.916	101.12	102.23	92.333	102.11	100.71	102.26	103.68	104.12	100.42	104.74	98.938	103.47	107.6	109.31	99.324	92.891	104.64	101.56	101.4	98.329	109.91	87.707	96.32	90.766	107.66	107.09	99.925	102.26	100.08	98.629	104.64	99.783	93.855	89.971	93.884	100.79	103.14	104.96	97.227	98.754	100.33	101.38	101.52
117.4	114.68	111.99	115.29	109.01	103.73	107.82	108.6	111.39	108.28	105.71	109.17	99.22	116.54	107.39	113.39	106.21	110.41	106.58	99.088	115.11	102.76	113.68	103.92	102.65	110.02	120.33	112.04	108.42	111.69	110.76	101.64	111.18	114.63	105.98	102.11	102.85	112.98	107.47	114.37	109.46	102.4	108.82	105.91	109.5	108.03	100.43	102.44	102.13	107.02
102.24	102.46	97.172	100.51	94.432	97.484	100.38	97.048	97.998	101.53	105.55	98.531	90.014	87.297	85.345	98.144	95.174	96.392	91.34	101.45	95.691	95.404	98.206	96.209	96.03	93.803	100.08	92.293	104.61	100.5	91.997	93.02	92.449	96.015	97.363	99.355	96.651	97.598	101.41	100.82	104.77	87.516	97.886	92.054	89.931	100.68	102.82	94.412	100.44	93.435
111.78	99.988	105.63	106.86	104.66	107.37	113.49	117.27	108.93	109.93	115.31	104.66	105.85	105.32	117.74	112.94	107.32	110.4	108.05	107.2	114.58	106.25	111.83	118.11	98.911	100.63	104.86	106.43	108.01	99.812	112.27	115.09	108.83	100.94	107.96	103.79	98.615	108.67	100.76	107.73	105.79	107.19	107.01	111.44	112.45	113.21	118.43	113	107.12	106.97
113.23	105.89	104.13	101.2	97.601	109	102.16	107.36	107.68	101.83	110.96	109.14	106.46	98.463	104.71	101.14	104.77	103.37	104.87	104.57	105.01	102.72	96.593	105.22	112.32	104.37	103.74	103.05	99.955	101.3	102.49	104.95	103.77	112.2	107.89	110.51	107.89	102.08	104.91	101.56	108.09	89.364	116.7	104.49	106.81	101.19	100.3	110.8	107.63	113.46
110.81	114.33	110.92	104.06	113.8	110.34	111.02	104.76	113.45	104.03	106.82	105.29	109.51	111.73	114.28	110.39	100.03	102.91	109.69	103.11	104.6	101.1	102.05	120.23	107.54	107.05	107.5	110.18	96.185	112.38	109.87	108.37	108.58	106.97	110.36	104.55	112.2	106.96	106.71	109.34	106.27	111.73	102.07	109.27	102.59	112.56	110.31	103.53	105.57	105.52
102.45	98.078	101.61	95.201	104.79	96.355	90.814	92.623	94.33	105.87	99.399	105.71	102.91	100.35	109.11	93.277	97.144	103.04	93.876	99.322	96.766	94.543	103.43	98.018	95.021	97.535	94.631	103.25	96.159	102.98	101.05	106.29	98.366	98.295	93.661	101.89	104.28	106.57	99.853	102.02	92.937	95.776	103.7	106.89	105.67	99.834	109.07	97.87	96.779	104.05
113.77	106.89	107.73	107.39	109.01	97.233	105.74	108.81	109.08	111.28	105.05	116.33	106.33	100.73	107.24	105.32	107.86	107.41	103.48	118.32	107.64	112.61	108.06	108.69	106.04	111.1	106.5	109.91	105.21	106.33	108.77	110.46	119.36	110.97	104.38	109.77	112.33	109.76	107.94	106.1	101.42	113.52	112.03	111.51	104.07	112.93	108.93	108.36	113.57	100.81
98.648	96.783	96.281	100.83	103.18	93.424	107.19	97.439	101.38	100.44	99.298	98.692	98.652	95.472	105.83	83.503	98.497	91.976	105.83	93.182	101.44	103.47	100.34	94.6	100.15	96.596	101.43	95.111	94.688	99.497	100.24	100.77	90.708	99.879	98.997	93.742	95.55	101.57	93.014	97.526	95.152	96.954	97.914	102.46	95.781	95.586	101.83	93.794	101.11	98.734
107.59	111.3	112.39	115	106.05	98.934	100.09	96.706	99.273	110.82	108.88	113.03	107.59	103	96.821	102.15	105.87	111.53	101.54	110.77	105.68	100.98	102.55	107.9	117.84	108.82	108.85	101.48	101.81	110.24	114.25	111.22	111.2	109.83	101.08	111.47	101.14	105.77	96.575	103.75	104.32	107.1	105.74	110.53	103.81	104.2	107.51	110.07	103.47	105.72
99.5	110.98	106.18	111.14	111.66	109.02	101.04	113.73	108.38	98.563	111.31	106.99	100.98	108.89	108.92	108.08	109.87	105.24	111.81	113.24	107.15	105.52	104.51	94.79	111.89	110.86	102.38	106.93	99.138	105.57	101.58	109.22	106.92	102.67	107.59	104.61	106.36	109.53	107.76	103.36	110.88	104.86	108.94	113.08	105.24	105.04	106.7	107.06	105.42	111.34
109.46	109.49	110.63	108.68	112.41	111.97	101.79	109.74	105.4	100.76	108.28	109.4	105.62	110.33	101.45	102.28	102.41	115.41	115.18	106.34	106.12	107.78	97.735	108.49	103.74	105.14	111.06	99.001	103.88	106.78	99.986	107.73	108.55	106.73	98.428	102.15	104.76	106.82	110.36	100.54	101.8	110.65	111.24	106.84	113.26	101.98	105.58	103.75	102.93	97.884
99.788	111.2	99.712	109.08	100.38	113.15	109.61	113.38	119.1	104.01	112.23	105.14	107.23	101.27	102.52	110.9	112.55	107.13	106.22	103.94	107.7	107.37	107.76	99.839	105.36	101.46	112.81	101	100.44	108.49	108.29	93.085	103.79	103.94	104.19	98.717	100.86	110.58	114.53	115.31	101.46	116.65	105.21	105.43	108.26	102.89	101.96	99.373	105.37	100.35
99.287	102.47	115.04	105.95	109.4	103.75	106.16	106.14	114.37	112.94	110.74	105.63	105.05	103.38	112.98	110.91	113.33	102.8	115.82	103.79	109.29	114.08	112.73	104.66	115.15	105.42	108.76	108.74	110.85	103.85	114.07	106.11	116.04	112.96	110.43	112.21	113.49	108.66	101.12	107.77	98.653	106.47	102.09	115.59	107.35	114.12	110.59	111.87	112.05	102.87
113.84	108.79	98.791	109.86	108	111.94	106.16	109.08	113.21	111.09	101.11	109.46	108.67	114.83	105.26	107.45	104.07	111.01	107.43	112.41	105.12	110.14	108.78	105.64	105.59	105.43	113.61	97.319	113.88	105.25	109.34	104.52	102.32	113.38	109.25	105.67	109.59	105.03	110.11	107.05	110.35	106.53	110.11	107.57	104.85	111.15	107.7	107.29	109.07	107.66
103.61	104.08	109.87	102.87	105.7	101.35	111.45	111.82	108.17	112.97	99.756	107.6	102.2	104.32	100.1	105.77	114	111.44	109.86	108.91	102.41	105.7	108.72	111.91	112.31	107.51	105.17	100.21	108.75	106.1	108.53	106.84	104.39	108.01	105.13	103.46	97.773	107.21	102.37	109.83	107.59	104.37	104.45	116.92	113.24	110.93	101.76	103.87	110.32	99.295
96.928	105.24	101.87	101.37	106.57	99.864	93.594	105.49	98.253	104.43	93.23	98.466	106.38	99.116	105.27	103	94.93	95.163	102.26	95.715	111.31	93.094	94.814	109.73	96.462	97.805	95.646	100.18	93.19	91.855	90.697	102.42	98.046	103.47	93.543	98.113	106.5	99.934	104.94	90.891	104.17	98.707	96.177	102.46	96.001	102.21	98.761	92.464	99.86	101.87
112.07	116.63	107.18	109.39	108.59	102.23	106.62	101.31	106.94	108.24	107.37	116.5	111.87	108.2	112.44	98.996	106.88	107.86	107.07	105.02	107.71	109.16	106.27	111.16	119.1	108.23	109.65	105.55	113.14	110.39	108.45	109.41	109.13	105.46	108.72	117.97	111.74	109.55	114.25	113.32	110.53	107.94	106.6	107.16	103.56	103.74	108.23	105.5	116.82	111.01
100.28	109.78	104.33	113.53	109.23	116.75	100.94	106.82	106.02	109.8	100.62	109.34	110.12	103.52	106.27	95.871	101.32	105.03	112.54	106.78	103.45	98.276	97.779	108.54	104.83	109.52	106.77	116.92	100.98	98.286	102.36	102.69	105.74	105.14	93.723	108.32	117.13	104.61	103.32	101.06	113.7	96.185	103.33	110.36	106.47	102.43	112.4	108.58	95.241	106.46
111.14	108.61	103.33	106.02	95.538	103.92	107.65	105.47	103.95	98.644	114.64	103.89	105.66	106.85	110.21	106.03	106.37	111.17	102.34	113.63	106.04	100.74	112.19	108.28	101.76	96.65	104.16	114.85	112.54	103.65	97.338	103.86	102.15	105.25	110.01	105.98	101.78	110.02	97.056	107.33	107.14	108.05	103.23	114.62	97.28	102.21	108.02	97.757	112.36	104.95
107.32	102.79	111.44	103.28	106.83	103.79	100.79	101.48	108.13	110.37	99.478	104.59	104.62	100.58	103.63	100.17	106.45	99.754	109.59	106.56	97.974	110.14	105.11	106.85	101.54	104.81	107.47	107.54	105.53	98.345	97.419	109.03	96.539	107.48	105.21	102.61	109.86	108.14	113.23	98.62	108.92	97.276	101.73	104.48	110.09	108.54	107.16	108.02	97.448	112
93.959	99.963	98.01	99.143	103.06	103.76	91.659	89.073	99.115	96.064	102.23	97.901	95.746	92.551	94.011	95.184	92.776	104.46	97.294	99.701	92.926	104.74	92.52	92.664	101.84	97.718	102.59	100.55	107.24	101.81	96.809	96.365	93.924	100.05	86.737	95.872	96.945	97.565	94.997	103.17	94.632	105.34	99.155	100.96	102.9	98.451	104.64	99.85	88.639	102.56
101.36	107.29	107.84	102.06	112.11	104.33	98.684	113.28	101.94	105.72	111.33	105.21	105.03	108.17	105.58	108.9	102.12	100.03	104.74	103.51	100.32	113.57	106.58	113.77	106.77	105.2	100.22	106.59	111.64	113.77	104.91	103.23	105.85	102.65	108.9	104.69	103.22	108.75	104.82	107.07	109.39	109.36	105.88	106.41	109.13	105.69	107.1	106.06	101.13	106.44
104.69	103.53	105.13	100.35	111.37	108.49	107.33	99.574	107.05	103.55	100.4	115.2	108.9	104.11	117.44	100.93	102.52	100.76	106.64	103.49	112.15	101.91	101.23	104.47	106.02	105.6	104.62	106.35	103.51	108.77	107.8	109.04	115.94	106.07	107.74	110.21	103.97	105.85	109.81	110.47	102.96	109.93	100.33	113.57	103.28	98.877	103.95	110.77	113.52	101.99
104.62	109.53	101.5	111.19	111.02	117.17	101.46	101.85	110.08	109.25	112.84	103.56	107.95	108.07	102.28	107.87	114.45	99.076	102.17	112.07	108.32	105.5	112.39	109.99	108.93	108.65	105.03	106.61	107.56	106.35	97.598	105.57	106.25	113.56	106.8	107.38	104.24	104.04	111.81	101.52	109.3	98.635	111.01	100.58	107.47	101.64	112.45	105.07	109.54	103.16
106.75	115.34	109.53	113.79	110.87	111.73	100.15	109.31	114.61	106.6	108.63	110.68	92.456	109.11	110.64	108.1	107.62	107.01	103.4	111.91	118.15	116.94	116.11	111.92	105.79	111.38	108.86	99.785	111.55	111.66	108.88	102.34	101.15	106.01	104.48	109.6	103.24	101.83	104.07	112.16	99.89	105.7	111.55	110.74	110.65	103.9	107.5	116.45	98.542	108.3
115.9	112.47	107.51	111.2	110.83	111.74	116.99	99.428	118.56	112.58	111.62	111.36	112.88	116.11	109.5	110.13	111.65	115.01	112.61	107.54	109.79	112.64	111.39	117.27	109.3	107.98	121.26	117.16	102.13	108.21	104.75	105.82	112.41	114.37	115.71	101.72	111.1	105.24	114.22	110.04	108.95	104.92	105.66	112.03	114.13	114.6	104.92	110.21	116.26	103.65
112.85	100.07	111.31	112.12	105.48	109.03	112.51	104.58	110.94	102.48	109.54	110.87	106.44	105.2	114.31	107.52	104.28	109.4	109.49	113.27	111.66	103.9	104.5	111.76	100.49	106.26	103.92	108.93	109.38	106.34	109.92	111.95	104.02	105.77	110.27	102.54	106.91	109.5	106.38	111.37	109.5	105.58	107.91	104.57	103.84	104.12	111.82	112.8	99.652	113.97
93.733	92.814	96.796	105.33	93.673	104.81	94.237	108.15	101.98	94.025	115.64	94.726	103.72	103.22	97.474	97.556	96.529	101.27	100.1	93.748	92.999	97.096	101.79	103.09	97.233	96.891	101.5	105.09	106.97	94.598	100.38	103.27	96.392	97.657	95.013	106.07	101.34	96.036	100.55	94.894	104.04	101.86	90.818	104.23	94.779	110.25	104.88	97.764	95.251	108.04
104.46	112.78	115.09	109.44	114.25	105.27	107.42	100.45	111.54	112.78	104.16	105.17	108.76	100.55	104.52	112.23	104.32	114.6	105.26	109.87	106.88	98.87	110.95	107.37	111.16	98.196	104.85	99.208	106.37	106.91	112.92	104.87	110.52	103.49	111.96	117.24	97.567	103.81	118.06	112.38	102.3	105.3	105.71	110.84	104.28	106.83	108.26	109.11	103.6	116.67
108.87	109.09	107.67	100.84	108.35	101.81	107.14	98.063	104.71	96.255	101.76	111.76	96.086	98.264	106.08	97.333	105.11	104.73	101.03	101.94	97.939	108.08	111.61	106.01	99.067	96.398	103.04	100.51	101.46	100.87	99.89	97.209	98.303	106.32	105.72	107.34	99.709	103.5	103.42	106.02	101.56	105.78	98.257	94.568	112.37	104.16	92.651	116.16	97.404	98.931
107	99.062	109.46	111.75	98.7	111.69	103.62	102.55	100.07	106.92	110.27	108.2	99.925	107.96	107.82	103.99	103.31	108.75	106.75	116.01	103.13	112.08	117.07	96.83	105.82	108.36	105.9	103.4	104.75	109.35	99.875	105.08	115.16	109.04	106.23	99.796	104.24	103.45	102.54	108.07	107.23	109.11	104.86	101.86	107.91	112.53	110.57	112.41	106.46	94.552
109.46	117.99	108.69	110.08	110.51	103.63	106.11	101.4	113.17	108.44	106.17	108.99	101.58	108.68	106.6	102.8	108.09	106.26	112.05	109.17	119.02	101.58	105.19	106.6	114.63	100.41	115.67	106.96	111.1	111.92	105.97	103.5	115.43	98.912	106.68	113.77	110.57	108.2	106.59	106.2	111.68	109.02	106.01	102.36	94.959	109.9	105.2	110.4	103.41	111.03
106.15	108.26	100.92	112.74	108.43	106.45	106.69	111.83	102.6	116.52	114.52	105.66	102.4	110.18	103.64	105.06	106.51	105.15	99.591	99.795	103.64	106.3	99.886	104.81	105.91	102.48	107.41	104.26	109.64	106.06	109.06	108.03	107.04	101.22	98.696	111.93	103.99	103.25	105.92	105.66	108.35	98.823	103.42	103.44	104.89	106.14	106.15	105.27	110.39	112.82
110.37	109.79	105.65	107.53	94.451	109.8	105.41	104.84	109.35	102.81	107.77	107.68	109.57	112.35	106.32	105.16	110.95	106.24	105.6	101.91	109.29	107.44	100.33	109.28	104.68	96.297	98.38	98.264	116.47	110.27	97.742	112.86	108.45	110.33	110.6	119.46	103.45	100.71	104.42	111.3	104.16	105.8	107.34	113.39	98.94	108.28	103.02	112.16	107.25	96.616
107.45	98.083	99.72	103.38	103.33	109.88	88.001	103.86	102.26	103.45	106.88	101.15	105.61	116.43	105.57	103.27	102.54	102.89	98.721	103.23	107.33	107.27	97.715	97.695	100.73	97.142	103.77	99.571	98.266	97.473	108.41	102.65	101.41	98.964	103.38	98.012	110.54	98.026	101	101.06	94.999	109.2	98.217	104.28	105.97	103.53	103.95	101.84	106.26	114.02
115.56	107.1	107.33	113.6	110.03	114.37	111.76	110.49	102.82	97.817	105.73	105.43	101.69	112.29	112.97	116.34	101.33	107.01	109.37	107.99	110	109.31	105.4	109.5	112.63	109.72	107.49	103.46	110.24	100.8	108.78	100.09	102.15	113.71	113.91	110.68	114.76	107.22	112.89	103.84	108.11	113.31	102.75	109.2	113.94	108.41	109	112.34	109.31	112.49
99.879	97.242	96.769	97.871	95.384	99.917	100.41	101.01	107.81	99.308	100.62	91.904	100.97	98.574	99.743	95.531	94.202	97.79	102.54	100.29	104.63	104.68	99.012	95.355	103.19	92.448	92.304	89.923	98.61	96.253	98.31	93.773	101.56	101.34	93.129	94.349	102.37	102.78	107.78	104.42	94.465	99.672	102.48	104.5	95.746	94.228	93.164	97.285	93.895	101.43
100.36	95.315	105.64	103.45	112.91	98.42	106.07	108.54	105.77	101.57	103.78	106.98	104.18	107.36	101.23	108.82	108.75	101.51	110.42	105.91	93.463	103.72	115.65	108.34	108.12	109.43	112.4	108.83	103.6	102.38	96.317	104.1	103.22	100.37	111.19	105.7	100.13	106.13	100.42	101.35	114.15	110.45	104.16	104.8	115.58	106.12	105.66	112.45	105.93	109.51
96.836	103.06	108.43	107.93	102.36	99.815	103.61	113.65	106.65	102.69	104.07	108.59	113.5	111.28	104.89	107.95	99.177	102.46	105.23	106.82	112.62	110.07	102.5	111.35	106.51	100.17	114.76	111.9	103.66	109.01	111.14	99.2	110.81	108.3	107.89	106.9	105.12	98.377	103.39	108.48	110.15	102.71	98.584	103.47	109.17	106.36	105.46	104.12	107.67	100.99
108.17	106.42	100.35	101.56	105.03	115.51	109.91	107.31	107.59	103.67	108.25	111.9	112.04	108.48	115.29	102.97	105.6	112.89	102.89	98.671	103.22	112.08	114.75	104.17	109.56	116.49	107.98	113.7	114.23	107.23	112.53	109.44	114.06	113.68	99.034	107.44	106.09	113.51	102.19	109.6	119.31	105.26	111.99	109.8	106.12	106.2	102.27	112.37	94.433	98.802
109.47	112.87	111.55	111.7	105.86	113.79	107.9	117.84	113.82	103.9	110.54	113.82	112.76	114.63	113.67	105.39	101.35	113.31	109.51	108.45	112.45	109.32	100.8	116.2	109.82	102.26	113.04	102.81	120.39	106.5	107.08	103.17	101.88	110.47	102.98	111.46	107.28	110.78	111.14	106.83	118.03	105.42	96.71	100.28	115.83	105.49	111.46	114.57	107.16	116.41
107.02	101.67	106.08	115.71	106.71	107.33	112.54	101.71	110.35	107.24	114.59	108.49	103.74	109.82	107.48	112.16	109.65	107.8	110.73	102.51	105.52	112.03	112.11	109.12	101.54	106	104.75	106.23	105.73	112.82	108.59	110.37	103.76	104.37	111.37	106.28	104.53	108.31	102.79	102.58	103.89	102.91	103.81	107.96	104.94	93.918	104.74	103.15	113.05	109.24
99.996	94.257	96.502	103.05	87.753	94.697	98.182	98.37	99.574	102.65	93.51	102.06	95.181	100.68	108.21	105.36	95.187	101.6	97.456	106.46	99.679	105.47	101.91	101.47	101.61	97.443	100.61	92.042	102.95	104.38	101.58	95.7	99.271	104.44	95.92	101.21	93.297	103.95	107.38	93.683	94.364	99.75	103.31	92.626	104.97	107.63	94.792	95.702	93.479	105.02
103.98	102.37	113.33	110.33	103.32	107.37	113.31	109.75	107.31	110.08	111.14	109.39	105.4	107.24	113.76	104.52	113.2	109.45	102.62	111.52	109.75	101.12	114.67	110.15	108.38	111.39	113.1	107.08	110.84	107.27	112.91	103.96	110.96	105.33	109.21	109.92	111.73	101.36	103.86	111.23	107.81	113.63	110.85	108.56	104.06	115.95	110.91	102.57	108.34	108.28
108.86	106.81	102.32	105.64	109.36	112.67	109.6	112.71	109.76	113.13	108.78	115.18	115.32	105.68	110.52	106.48	104.16	112.76	102.82	104.37	106.13	106.83	111.72	109.54	114.16	108.39	117.37	108.1	112.55	110.41	109.39	106.74	108	105.74	102.14	99.797	106.57	114.97	105.36	107.37	105.98	105.48	110.02	114.07	110.72	108.88	114.38	106.69	103.65	108.94
108.7	105.37	105.87	107.36	104.89	116.81	104.7	103.5	114.73	106.04	110.36	103.64	106.72	104.85	109.38	106.01	115.42	117.01	112	108.75	102.93	110.29	120.56	108.68	117.03	101.35	99.559	109.48	116.37	107.54	106.5	113.51	109.63	98.494	122.12	113.17	108.25	103.7	113.93	115.53	109.84	105.53	105.82	111.63	115.24	102.76	107.13	106.81	111.15	110.42
113.01	114.53	110.34	112.48	100.32	105.52	105.71	101.02	108.32	101.85	110.22	117.55	104	114.07	112.4	111.94	110.86	118.38	107.85	108.11	111.64	103.42	105.57	108.52	103.33	111.1	104.29	114.98	108.64	106.88	108.08	112.71	102.48	105.87	116.17	97.711	103.1	106.96	101.91	110.3	102.65	110.71	110.05	114.17	111.59	96.326	102.88	111.35	108.77	100.24
101.6	98.564	103.83	108.62	97.609	102.62	101.13	105.02	108.24	107.3	98.67	107.4	96.905	93.385	99.205	102	104.89	108.14	99.942	101.24	102.12	97.252	99.489	100.87	108.13	107.49	108.32	98.511	100.75	101.17	99.389	108.8	105.52	108.09	99.228	102.42	108.04	103.06	110.84	104.49	104.01	113.13	110.36	101.69	100.09	103.35	99.625	104.89	101.11	102.86
110.03	111.13	105.3	100.31	112.15	106.93	113.3	101.31	105.81	103.44	109.47	110.3	107.48	101.93	106.01	100.25	102.18	112.21	110.13	101.37	110.53	110.82	110.29	100.26	105.88	109.72	113.27	113.92	105.08	104.12	115.04	110.52	104.69	108.15	107.31	108.05	96.724	104.61	105.59	100.99	115.29	99.731	104.85	107.53	116.64	107.24	115.93	100.68	112.31	109.07
100.76	96.131	102.04	101.96	109.86	106.83	101.26	94.171	94.917	101.52	98.153	104.02	102.31	97.705	94.177	86.554	93.934	99.507	95.603	98.312	109.61	99.335	99.085	96.41	99.455	94.257	99.388	104.08	99.078	97.369	100.16	104.64	104.54	92.709	94.44	101.41	95.308	91.207	96.458	92.876	96.849	96.631	96.476	100.53	101.26	93.185	95.798	91.953	100.14	94.199
104.31	86.584	95.135	104.07	90.294	96.306	99.974	94.15	104.72	97.295	106.2	95.424	88.773	101.96	100.93	96.364	98.408	91.387	96.15	99.15	94.418	90.992	99.441	94.612	95.748	102.9	96.286	99.515	104.09	98.326	96.545	98.153	96.528	94.729	90.663	101.28	106.95	103.22	98.758	97.069	110.9	95.139	97.728	100.05	92.911	101.94	101.58	100.35	101.44	101.46
102.03	111.33	102.85	110.49	114.85	104.07	100.86	113.28	104.03	112.35	104.63	106.02	113.09	102.52	99.247	111.77	111.67	100.64	109.5	100.47	105.64	97.303	97.328	102.97	105.22	104.59	105.36	110.5	109.77	107.29	108.08	107.46	92.441	108.48	108.73	106.66	112.23	101.88	105.19	113.59	109.03	106.97	100.63	108.57	108.03	106.75	109.19	105.71	103.62	109.38
106.83	99.975	106.12	101.19	103.74	104.33	110.7	107.41	99.874	106.17	106.16	109.79	105.01	110.3	110.7	112.94	113.82	118.12	100.59	107.85	110.08	108	114.78	103.65	102.71	106.88	104.19	106.68	105.69	103.85	100.65	108.5	95.975	103.66	102.76	94.47	98.065	102.1	114.66	109.13	101.8	96.895	106.31	105.07	103.24	120.79	103.05	113.9	115.11	100.86
89.306	94.985	93.277	103.09	92.424	96.12	98.96	88.923	108.83	99.356	96.72	106.13	98.536	88.329	90.345	101.64	92.64	93.164	98.061	98.182	106.7	94.154	97.631	102.57	107.92	103.73	93.645	94.705	96.879	101.22	99.504	103.81	98.67	96.566	96.108	99.933	102.84	107.4	98.926	101.3	98.155	93.864	93.913	96.13	89.824	100.7	93.464	100.4	95.251	94.07
95.816	96.688	99.893	98.219	96.176	115.64	99.55	86.5	104.86	101.58	104.7	102.32	105.31	104.5	97.31	109.67	105.77	95.46	99.012	104.33	98.185	105.26	102.15	101.67	90.466	103.3	96.246	99.277	104.2	105.69	97.035	104.41	101.11	100.46	105.56	93.846	95.963	101.61	113.14	99.845	102.97	95.189	92.835	107.43	93.801	101	92.951	100.02	100.99	105.56
117.05	107.61	111.15	106.72	111.26	105.48	109.79	108.25	106	112.67	113.71	107.18	106.91	108.35	113.48	115.58	107.74	117.59	100.16	115.02	102.55	110.4	116.1	98.056	99.05	112.03	108.4	109.57	105.37	99.526	109.26	105.95	107.33	112.58	108.13	112.75	108.45	106.74	110.45	107.91	111.51	115.21	106.66	100.24	105.6	110.88	103.18	110.19	110.06	113.21
107.44	105.26	93.838	103.43	97.607	97.156	102.35	89.287	97.231	104.64	92.784	103.65	95.492	102.47	106.19	96.325	106.48	100.56	99.355	99.526	97.305	99.562	101.24	98.55	96.717	108.03	105.57	97.491	103.26	87.148	106.48	100.06	100.75	98.302	103.45	101.1	99.514	101.59	95.921	100.09	101.55	105.15	104.88	109.94	101.07	107.09	102.65	103.32	108.23	112.29
102.35	94.389	104.61	103.61	107.21	95.946	91.936	111.88	99.252	108.26	109.45	100.7	105.98	101.14	100.3	93.618	109.17	106.05	97.95	102.58	100.33	92.442	101.92	103.01	93.006	109.74	100.53	102.21	93.175	108.34	114.13	97.564	99.714	101.49	100.81	96.862	103.53	107.31	101.37	98.169	97.497	109.47	107.82	106	100.17	103.5	99.41	96.926	104.29	87.718
100.99	105.47	107.87	100.26	98.753	97.711	96.388	96.92	106	96.723	95.397	95.67	104.29	96.683	95.154	94.119	99.04	94.85	100.69	95.649	98.071	96.256	103.21	93.31	97.147	89.596	96.779	88.069	102.8	98.511	94.926	98.2	98.837	97.388	89.126	96.171	93.046	95.694	101.05	96.186	102.19	90.627	96.596	90.684	91.635	106.69	96.604	101.32	98.111	90.794
103.75	106.03	103.3	109.93	114.12	109.95	109.35	114.76	110.09	106.99	110	107.33	103.8	113.81	112.25	111.36	109.25	114.74	110.79	111.05	103.53	111.64	104.81	105.81	112.63	100.96	107.17	101.87	110.21	104.27	106.81	111.33	110.35	112.28	110.12	118.65	107.04	108.61	100.03	113.63	109.27	110.33	105.17	104.54	117.08	108.88	99.236	103.51	118.19	113.51
114.94	99.156	105.96	104.48	96.807	121.46	109.47	101.15	112.31	97.033	101.35	110.68	110.27	108.92	113.68	102.89	101.46	107.24	103.38	108.37	115.4	108.7	103.17	110.07	107.54	101.15	107.36	103.5	101.19	109.46	106.92	105.36	110.62	110.44	109.36	112.21	100.67	99.865	105.23	108.99	105.23	108.62	114.89	106.4	110.14	105.71	102.84	113.04	98.742	103.71
110.7	109.11	107.22	106.79	112.14	107.81	114.09	101.86	107.49	103.38	112.71	108.25	109.57	101.52	116.74	107.62	102.92	117.05	103.16	116.08	101	106.06	114.01	106.85	106.84	106.83	111.94	108.84	103.61	112.25	111.81	104.18	113.29	109.07	100.53	106.43	115.97	111.87	108.68	107.89	109.25	110.82	108.45	114.05	100.93	112.44	118.12	100.05	112.25	102.06
97.052	108.77	110.03	99.104	99.662	106.25	102.25	98.897	113.5	108.06	101.75	110.99	104.09	108.42	107.35	104.86	91.241	103.08	95.145	107.08	102.02	105.91	107.06	98.043	105.58	111.66	100.32	104.88	106.61	102.24	110.97	108.18	107.47	106.22	104.61	104.64	109.9	98.499	93.073	95.129	96.959	111.92	107.99	108.14	108.63	107.35	105.37	111.76	103.14	105.63
118.45	104.02	109.82	99.556	107.62	108.87	99.878	109.47	112.69	109.89	106.01	102.88	107.17	101.79	118.23	97.241	105.33	99.149	106.31	104.45	101.77	113.89	106.27	114.34	99.667	102.98	110.89	104.75	115.44	108.97	108.64	98.193	108.7	116.93	99.35	110.26	105.8	108.11	106.42	108.74	107.24	102.28	96.06	102.16	110.99	105.7	107.43	99.469	110.69	110.26
104.51	111.81	102.93	111.49	105.74	110.13	113.55	106	97.743	107.93	106.99	108.99	106.13	100.96	115.38	116.73	107.98	113.85	111.44	102.2	107.95	111.48	110.32	117.99	110.78	112.84	119.35	106.62	106.21	103.66	112.34	109.31	106.2	114.95	110.18	111.05	107.21	110.23	106.27	98.897	109.48	113.26	110.36	104.96	112.51	104.04	109.93	104.92	99.871	108.94
105.08	100.86	105.97	105	108.77	107.28	113.32	105.83	106.8	103.08	102.57	111.8	109.37	112.53	109.67	114.26	102.07	109.28	104.36	108.78	105.6	102.53	106.22	107.29	106.79	114.72	108.99	114.06	105.28	105.1	107.17	103.74	106.63	104.22	99.278	106.6	117.25	106.54	114.48	106.51	108.48	106.68	98.584	107.15	110.27	103.13	110.14	110.54	99.758	103.38
113.22	102.99	106.41	104.48	106.69	99.551	96.517	106.53	106.85	101.63	104.09	111.51	104.66	108.02	98.937	107.3	108.64	107.76	104.45	104.61	110.22	104.82	101.43	98.912	110.51	106.7	110.82	105.25	101.79	107.18	107.39	106.13	105.22	110.64	104.67	105.9	104.18	100.97	105.54	104.01	105.01	108.88	113.87	101.84	91.126	108.42	108.32	108.02	94.56	101.25
110.01	109.49	99.063	111.3	109.3	100.58	103.85	110.9	112.73	109.83	96.149	105.78	115.51	111.75	110.98	112.48	109.7	111.3	108.56	113.83	107.92	108.92	110.75	110.25	105.26	109.01	105.31	105.58	103.57	111.23	107.36	109.65	110.32	108.52	117.69	110.68	108.44	103.64	110.14	112.16	104.48	115.35	111.41	110.57	112.21	111.19	113.88	112.84	114.56	117.03
109.4	110.56	108.59	107.61	106.29	99.322	104.16	108.36	102.34	102.11	104.42	96.548	106.16	107.99	101.69	102.94	107.5	104.94	95.79	103.49	101.81	96.762	106.96	109.35	107.11	105.61	102.42	110.66	104.78	110.64	104.92	103.16	99.214	112.09	107.38	103.18	105.76	106.88	110.46	106.04	112.76	109.58	99.988	102.5	100.87	116.8	109.66	106.81	101.84	95.796
113.28	104.29	115.57	111.23	110.44	106.48	95.256	104.84	110.03	109.29	114.93	108.04	110.36	98.978	110.22	101.03	107.74	117.99	105.52	104.47	112.62	102.87	102.78	103.38	101.56	106.75	111.42	99.867	101.25	108.84	105.52	100.34	115.31	117.65	105.54	112.64	107.28	104.64	114.87	109.07	108.87	108.9	107.97	120.32	100.3	101.87	107.18	107.68	103.37	113.98
104.54	106.34	108.47	103.37	110.49	109.14	111.38	113.09	107.31	108.42	107.96	102.19	106.74	112.68	115.63	114	115.65	106.95	102.49	118.05	114.87	112.38	112.98	107.55	109.68	106.91	108.87	111.9	108.81	107.35	116.73	108.7	112.64	115.76	110.71	101.81	111.96	105.86	98.815	110.03	115.64	105.33	116.71	111.77	115.12	107.17	99.919	104.64	112.41	110.5
110.98	110.93	107.71	110.32	109.88	111.02	112.82	108.22	108	108.83	111.9	101.62	109.38	114.46	103.21	104.63	113.04	108.36	103.2	110.51	115.8	103.31	111.17	113.19	109.71	112.8	109.12	111.06	112.68	105.44	111.86	104.37	105.8	103.51	107.83	110.45	114.6	105.85	106.86	112.79	111.88	113.42	112.18	107.22	109.4	104.12	113.97	113.13	113.36	108.49
102.52	107.52	104.43	108.09	116.75	111.74	106.96	108.39	103.85	110.19	108.58	108.18	117.67	104.81	123.39	108.85	104.74	107.98	102.79	104.58	108.56	103.03	113.76	100.74	115.13	111.46	102.98	103.34	113.71	107.55	115.2	108.91	112.78	103.03	107.67	107.52	113.22	103.03	106.73	98.768	104.33	114.33	111.94	110.71	113.68	97.91	113.96	104.82	107.2	122.13
117.02	113.73	107.18	114.84	114.01	108.17	104.85	104.85	109.04	103.81	114.91	114.57	105.51	108.26	110.63	105.16	112.34	110.97	105.43	112.84	109.77	103.98	100.53	112.79	109.98	111.93	112.64	107.87	107.37	113.46	98.042	107.44	102.79	110.8	110.91	112.27	114.14	111.75	109.81	107.96	110.06	103.24	109.28	104.53	102.94	105.5	109.11	111.66	105.49	108.37
105.47	108.07	98.724	99.806	91.202	101.83	110.02	107.2	97.99	108.39	90.753	117.62	112.35	101.53	110.02	114.24	100.67	104.35	107.95	102.57	106.4	112.2	112.36	101.25	117.12	105.89	102.94	101.27	109.54	106.87	100.2	115.62	104.61	111.64	107.23	100.78	111.41	104.41	108.04	103.39	107.09	107.74	104.43	105.95	104.13	106.6	99.847	112.03	100.84	101.47
109.66	100.98	107	105.6	107.19	108.18	103.51	110.49	103.09	99.347	110.92	97.325	105.44	106.01	110.44	113.65	107.03	104.89	102.01	105.7	102.05	102.56	97.564	105.71	102.34	110.34	99.297	108.03	114.71	108.7	101.66	101.95	109.57	105.84	114.15	104.6	99.872	108.29	106.95	99.046	102.21	110.3	106.29	107.39	106.14	105.83	101	103.15	109.72	100.39
105.58	99.856	102.93	100.83	105.28	106.11	104.5	106.78	109.74	105.7	105.3	100.44	114.15	111.01	100.56	101.12	95.761	100.91	104.65	106.03	109.12	100.95	108.67	101.75	107.49	97.952	105.65	103.17	106.28	115.99	113.44	115.94	104.75	106.74	110.27	106.9	107.63	115.18	106.36	103.86	99.108	105.93	105.4	94.718	99.05	107.01	102.16	104.96	105.24	106.99
96.065	98.418	99.323	94.425	96.628	94.931	98.517	96.199	101.94	90.148	101.61	107.12	101.88	106.11	93.494	98.193	103.27	100.14	92.343	88.306	102.97	95.119	100.68	94.962	94.234	90.451	99.264	104.45	99.905	98.949	95.578	96.956	93.802	99.285	97.727	98.241	93.964	103.22	104.18	102.73	97.811	97.956	97.458	95.887	100.15	92.425	95.294	99.232	98.67	102.11
112.36	98.278	110.51	112.56	102.22	111.27	109.37	104.24	98.326	111.78	106.17	116.22	107	105.83	109.13	105.64	108.13	111.57	106.17	105.84	104.44	112.81	108.99	116.7	114.73	100.96	107.87	104.14	107.62	110.54	110.45	105.18	103.44	106.58	104.65	114.41	100.52	108.64	112.58	99.914	111	106.79	103.26	107.04	106.58	100.16	101.17	99.857	106.07	114.2
103.51	103.79	109.57	100.8	107.49	108.89	111.09	108.09	118.15	108.15	111.06	107.9	104.29	110.52	97.118	110.97	102.64	106.47	102.43	106.24	105.04	106.13	111.14	105.42	110.06	112.69	112.68	108.74	105.04	113.12	102.87	102.34	108.27	101.03	105.88	109.32	96.924	110.57	107.22	99.372	111.52	107.87	106.09	109.4	103.88	107.74	100.62	113.52	108.21	108.06
110.4	111.38	110.58	105.37	105.47	100.57	108.03	107.39	104.58	107.09	105.22	106.19	105.04	104.39	112.29	111.18	117.69	106.41	115.67	100.12	102.21	107.27	114.95	107.5	102.86	116.84	102.33	109.04	105.54	106.18	111.25	115.1	109.24	98.22	107.59	109.29	110.86	111.45	111.7	115.29	117.83	107.68	109.86	107.08	120.54	120.39	96.8	108.58	116.33	110.92
101.24	102.38	90.963	92.743	94.56	102.18	99.358	96.15	94.603	91.249	103.59	91.679	96.569	90.62	101.07	99.52	109.85	93.064	102.14	90.832	105.36	97.682	103.13	92.096	94.285	106.33	97.711	95.494	91.857	100.22	97.442	93.49	103.17	93.624	94.733	96.368	103.53	92.992	101.73	98.312	102.31	102.38	103.11	96.855	102.52	98.615	95.768	95.698	98.415	101.96
104.91	109.16	113.04	115.42	114.84	112.27	111.15	106.23	101.47	111.3	113.38	104.01	102.69	115.82	104.54	108.96	108.01	108.16	106.54	110.22	102.42	106.89	102.79	113.75	107.4	92.07	113.26	108.61	105.94	105.14	101.24	118.57	105.9	100.46	111.78	116.94	110.41	104.17	115.32	107.16	105.44	118.39	106.89	114.29	112.68	104.75	99.359	105.88	108.89	111.02
103.83	98.864	107.38	107.49	114.76	95.365	107.41	105.95	102.52	112.11	106.75	105.09	94.691	96.35	114.49	111.38	108.37	99.752	108.62	107.11	106.46	104.23	108.29	106.91	107.33	109.97	106.97	105.76	100.7	102.66	104.03	102.22	103.55	108.98	105.67	107.39	103.12	108.87	101.65	106.78	104.33	109.95	107.93	111.26	100.34	100.95	110.39	111.85	99.9	99.6
114.38	107.15	100.64	107.03	113.94	112.31	111.77	114.94	103.35	101.3	120.55	97.933	110.5	107.81	112.92	116.32	115.17	112.76	109.47	105.72	107.61	111.27	112.21	101.01	116.69	105.53	102.14	105.88	107.41	102.85	109.86	106.11	109.04	109.6	110.33	108.08	113.01	111.47	119.17	100.28	107.5	105.42	108.95	109.57	115.22	106.65	112.06	109.52	107.32	111.8
103.49	100.39	105.91	107.84	104.93	107.53	108.69	101.93	106.52	105.33	112.23	103.63	106.52	112.15	115.58	114.78	104.54	113.9	110.59	102.1	109.79	98.762	108.41	113.13	109.09	107.92	101.48	108.32	99.364	114.8	107	96.175	112.36	104.39	106.33	110.5	107.51	103.16	112.29	102.7	106.54	97.833	104.44	104.92	103.46	108.47	109.62	106.23	108.64	104.44
106.48	107.74	115.65	108.32	110.05	105.01	107.95	107.16	111.04	100.56	100.4	107.72	109.93	103.78	103	112.17	115.38	106.27	112.91	110.08	117.37	111.73	98.167	112.2	111.31	101.53	113.12	110.08	106.21	126.4	108.05	104.88	108.28	114.83	110.44	107.32	106.28	103.95	101.78	101.82	107.28	101.55	108.86	117.27	104.36	107.6	111.99	106.39	109.44	104.98
101.1	103.8	99.48	102.51	98.116	106.48	106.45	115.3	97.785	91.815	105.04	90.864	105.51	95.856	96.975	104.47	99.14	108.21	105.65	90.407	95.678	101.11	108	99.211	100.05	96.271	100.32	107.44	96.072	98.463	102.65	102.61	96.934	96.847	100.81	100.25	94.889	103.91	103.96	94.047	92.705	103.05	105.01	102.03	99.431	110.46	93.532	103.97	103.08	93.896
94.632	98.426	101.74	100.08	92.882	95.532	95.503	99.185	101.15	91.877	92.218	105.55	92.877	110.81	98.41	99.557	102	94.536	101.23	99.276	98.902	93.933	94.645	90.638	102.12	96.939	102.46	98.237	102.58	99.746	109.68	95.408	99.172	99.259	99.93	102.84	92.938	104.49	99.104	96.893	100.92	101.74	93.932	101.2	102.43	100.23	99.128	102.64	101.58	91.246
91.971	99.694	101.37	102.43	101.11	90.248	94.658	97.23	102.43	98.898	99.277	102.62	92.156	101.67	99.821	103.22	106.77	98.049	88.417	94.904	97.497	101.08	98.158	102.38	100.89	98.986	101.43	89.16	97.062	109.83	96.952	98.664	93.674	100.66	94.128	98.376	102.7	89.152	103.17	98.212	99.764	98.341	97.288	94.808	88.957	92.68	109.18	95.703	99.758	102
99.514	114.61	99.07	104.19	112.04	119.28	107.48	107.84	116.64	104.38	113.66	101.32	107.85	109.56	111.17	106.94	110.02	103.92	109.86	112.05	108.22	103.07	101.81	101.51	109.13	120.92	110.14	114.76	107.1	117.21	108.42	111.15	117.33	107.8	104.49	111.41	102.32	118.06	102.56	106.58	106.21	106.07	106.52	110.91	107.92	110.11	97.056	108.31	107.72	103.33
105.35	109.5	108.61	94.029	105.61	101.48	108.33	108.2	113.26	104.49	104.77	106.29	105.43	98.632	104.9	106.42	106.75	113.33	102.34	106.21	101.5	101.22	107.38	112.42	105.66	111.98	103.3	107.07	99.713	102.31	107.08	109.56	101.69	100.62	106.13	108.12	101.18	103.65	111.16	102.22	106.13	101.56	106.79	105.59	114.2	104.33	108.18	108.49	112.44	112.39
110	103.42	107.46	109.28	105.55	111.81	105.71	99.681	108.42	103.92	108.29	104.36	104.9	106.07	113.11	108.32	102.98	101.96	105.37	99.893	104.37	106.62	105.39	106.77	109.12	104.21	107.91	106.14	115.79	107.7	109.11	110.13	109.52	118.69	106.68	105.55	107.28	102.65	105.5	109.43	95.501	109.84	109.78	107.56	103.38	111.17	99.263	105.67	107.57	98.128
104.95	110.91	106.5	107.29	112.97	109.4	111.12	117.74	108.05	104.43	121.34	111.45	118.54	112.23	109.12	98.088	105.8	113.72	118.22	115.29	104.98	119.27	111.85	104.63	107	113.55	104.03	117.04	109.44	117.04	109.62	110.54	107.06	115.2	98.941	111.98	110.64	101.73	108.84	109.3	109.41	108.11	111.94	108.75	106.22	101.7	109.91	103.59	118.63	108.35
107.24	106.27	106.63	114.41	111.38	116.98	104	107.94	118.88	110.23	109.83	117.96	110.13	109.52	109.99	117.7	107.37	107.7	109.37	114.36	112.19	107.8	111.87	111.65	99.546	112.11	117.9	110.39	112.24	105.53	116.38	112.37	99.914	116.61	103.59	110.35	111.56	109.35	107.69	106.83	109.71	111.36	111.23	103.82	110.94	103.6	117.87	107.04	113.44	104.71
114.48	111.36	115.25	113.31	108.21	108.82	110.73	108.2	102.5	96.792	106.55	102.95	113.98	106.54	110.22	110.77	114.47	103.31	110.46	111.81	100.17	102.08	103.12	94.12	110.08	108.84	112.97	100.31	105.15	103.53	103.89	108.53	103.59	108.06	105.24	104.96	100.19	103.79	118.64	96.986	106.71	113.66	106.43	99.384	104.58	109.25	103.74	109.51	113.13	106.67
96.376	90.105	98.341	96.496	103.76	98.594	108.15	100.94	101.03	98.075	95.176	95.577	98.551	99.533	101.22	101.83	102.56	107.81	102.12	94.184	95.559	97.833	101.98	103.91	103.3	103.39	102.4	113.01	105.64	93.22	94.347	100.07	100.35	102.8	103.28	104.63	93.769	104.43	97.52	104.23	107.24	101.1	94.893	99.456	98.962	94.306	102.82	100.59	109.6	100.9
112.69	118.14	102.31	104.64	111.97	110.17	107.91	98.037	107.11	107.81	114.09	102.1	116.41	112.93	97.049	104.55	111.56	107.76	115.58	100.35	114	106.24	117.24	109.06	104.38	107.6	106.95	108.73	102.9	109.29	106.72	107.67	104.05	107.03	103.48	106.82	110.35	112.3	101.85	116.72	106.09	104.26	108.56	107.21	107.29	109.9	113.68	102.59	107.12	111.45
103.45	102.51	105.31	103.14	108.72	109.08	107.39	96.907	109.08	105.59	100.54	109.68	101.93	103.61	106.96	111.39	109.83	114.25	113.55	107.17	102.66	110.61	97.327	109.35	96.338	115.79	110.94	107	100.91	103.52	97.625	107.05	98.607	116.41	95.333	112.66	103.54	110.14	116.37	102.57	107.02	113.12	103.92	102.24	108.14	97.468	103.05	99.319	112.7	100.83
106.98	104.84	108.6	103.91	115.3	103.8	111.62	108.95	102.88	106.32	109.87	106.92	109.32	113.39	108.11	111.97	106.07	109.93	112.91	109.46	108.32	113.39	101.56	107.67	114.62	97.771	106.94	110.4	96.522	106.03	104.07	109.83	108.87	106.31	106.24	106.7	108.65	108.04	107.12	105.92	111.6	106.41	109.43	103.74	110	109.71	101.34	101.42	116.33	111.22
102.31	115.2	109.18	104.93	108.88	107.72	107.62	109.83	110.34	111.66	115.05	109.89	112.53	112.81	113.61	107.5	102.83	115.21	108.43	99.895	106.78	109.69	111.47	105	106.85	103.19	105.55	103.52	107.71	110.48	109.68	112.78	102.92	113.67	107.6	113.47	107.31	105.56	114.14	110.51	106.23	107.64	107.39	106.34	108.2	105.41	109.79	108.4	114.85	107.35
99.043	109.6	98.347	102.27	108.4	109.08	96.868	104.31	103.66	100.31	102.44	101.57	96.391	99.544	104.6	105.76	100.96	105.07	100.39	105.66	98.344	101.25	90.568	103.38	104.42	105.09	106.46	106.18	96.359	106.6	92.355	99.177	104.81	105.19	97.092	104.28	118.11	92.838	102.58	103.37	96.772	109.92	102.76	91.038	94.511	101.26	102.44	98.549	96.201	103.72
112.04	112.44	112.96	106.8	106.38	109.4	106.75	115.01	110.47	108.54	103.71	106.07	112.76	110.81	107.65	108.01	104.12	109.51	100.65	105.6	105.64	109.29	106.5	110.78	110.41	108.32	117.81	116.92	108.41	109.5	109.43	110.42	107.64	110.77	110	102.47	109.67	108.63	113.08	110	110.87	110.16	108.74	108.27	106.61	112.36	105.04	105.46	104.13	103.03
109.89	108.23	107.97	111.14	96.437	107.02	116	109.07	97.388	106.73	106.76	102.45	104.93	109.37	109.5	104	108.3	96.996	112.92	105.5	108.47	108.52	111.46	100.05	102.61	110.83	94.298	105.98	104.98	109.47	105.63	98.81	105.09	103.58	115.29	94.725	100.58	111.46	102.38	101.18	107.86	99.616	102.91	103.2	112.32	102.86	102.38	103.89	102.36	101.62
92.588	93.086	99.038	90.709	98.534	90.182	100.12	92.79	105.31	93.501	88.932	93.857	105.46	102.44	104.38	91.128	97.17	93.512	100.05	102.83	95.538	101.62	93.328	87.446	98.156	96.206	96.822	99.907	93.035	103.37	103.83	101.95	96.471	93.944	94.007	99.661	105.33	110.75	88.159	97.89	97.822	99.27	98.575	85.821	89.648	98.174	92.289	93.698	93.825	97.177
110.12	112.23	99.69	110.37	108.79	110.07	101	94.09	107.44	104.05	98.596	105.49	108.02	105.78	108.34	114.92	112.12	104.59	98.513	102.25	107.44	108.32	100.42	109.7	107.11	101.16	112.88	102.43	110.11	112.89	108.18	111.72	105.63	105.89	110.85	108.19	109.08	106.28	106.09	104.13	101.7	102.63	107.94	106.99	110.96	108.99	98.158	112.7	111.47	106.61
102.54	102.37	87.649	98.655	104.16	96.255	90.432	95.351	93.613	92.294	97.279	96.823	91.155	94.281	87.576	101.05	101.73	94.926	102.92	96.066	107.16	104	95.011	99.178	105	103.01	91.128	99.854	94.227	97.684	95.956	94.067	98.167	101.55	108.67	100.68	99.315	106.52	98.5	101.57	98.849	94.728	92.139	97.382	101.32	108	94.805	100.14	96.726	96.593
113.06	110.69	110.4	113.21	107.86	114.95	111.51	113.01	112.1	113.25	110.44	110.88	111.49	111.19	111.14	110.55	107.12	110.34	108.73	106.55	108.95	105.28	117.27	106.39	114.86	110.08	109.61	108.99	104.22	112.49	116.99	108.78	113.02	108.81	103.99	115.81	95.67	112.06	115.47	104.75	106.22	110.01	108.94	110.24	110.59	106.29	118.51	113.96	116.24	100.12
117.18	109.91	112.67	108.52	107.62	113.21	104.62	107.01	100.02	100.44	101.71	101.17	100.6	108.91	115.63	104.46	106.76	110.89	104.2	101.3	104.23	106.37	110.18	102.27	110.09	98.425	103.18	102.07	101.26	105.52	104.27	105.7	110.67	106.37	104.87	103.02	108.6	102.55	111.95	118.65	100.07	95.359	107.08	105.12	99.672	111.81	110.13	104.2	108.9	103.47
102.51	108.35	109.28	105.81	104.15	102.58	110.77	107.99	104.8	108.87	119.08	99.863	109.49	99.334	103.44	108.46	103.29	102.64	105.79	97.871	110.59	103.31	108.85	109.33	108.46	102.91	116.62	110.8	113.43	103.02	106.88	102.13	109.14	114.13	107.13	112.38	102.95	113.4	101.55	104.87	106.3	107.95	106.56	108.44	110.64	109.58	102.69	107.63	99.934	100.47
112.86	115	108.56	104.82	106.87	100.64	107.13	107.48	110.09	109.93	101.65	102.36	107.42	99.187	100.16	103.54	102.34	110.87	102.56	99.103	101.83	104.22	111.61	101.26	105.13	106.38	112.95	104.02	108.5	100.74	112.04	104.7	107.5	98.198	104.81	99.629	107.97	104.95	102	103.85	114.54	99.522	102.07	110.55	102.93	114.14	97.709	102.33	97.665	111.01
109.5	107.98	107.78	97.322	109.06	99.382	108.78	108.43	105.93	113.05	104.79	110.8	110.83	101.51	98	121.84	100.46	107.35	104.89	113.1	99.066	109.6	100.7	109.65	114.92	102.21	100.9	102.23	102.72	97.635	108.13	112.97	105.08	109.66	97.23	103.37	113.45	105.65	106.23	111.21	114.57	108.95	108.82	106.64	108.27	102.27	100.54	102.23	105.06	108.05
103.35	102.93	101.41	110.77	111.08	108.59	103.71	111.57	99.466	107.64	106.41	110.34	100.34	111.18	106.51	109.19	105.7	107.06	105.06	106.1	102.93	92.744	103	101.39	110.86	111.56	108.42	105.26	109.07	110.45	106.32	105.98	103.11	109.52	106.93	103.63	110.46	103.11	104.37	96.224	99.786	111.94	103.4	94.827	102.21	108.93	111.44	111.88	109.42	104.49
104.85	114.45	107.34	103.42	106.84	117.4	109.78	111.15	105.72	111.12	102.35	109.12	114.6	104.18	101.41	110.64	105.21	99.77	116.31	111.06	107.26	116.79	116.06	118.11	108.19	117.95	111.86	110.2	110.28	107.7	105.5	105.52	126.9	109.57	108.36	114.62	108.99	111.7	118.29	104.5	114.3	114.3	108.73	118.2	111.97	107.59	112.25	112.17	111.99	107.3
100.15	102.97	111.88	108.07	106.73	104.8	106.17	111.65	106.8	111.52	101.49	106.8	108.41	99.319	108.08	113.25	109.72	100.82	96.159	113.08	113.78	102.93	103.96	106.03	108.66	108.42	102.45	105.61	102.43	100.7	110.74	104.03	94.937	109.3	105.88	111.14	109.34	106.76	99.368	102	110.92	103.27	104.29	105.05	96.901	98.237	108.71	102.54	101.39	110.25
103.53	108.7	103.86	107.08	100.48	109.39	109.58	104.09	105.55	100.51	104.69	107.85	107.37	108.66	104.33	103.01	101.49	115.22	120.38	105.4	112.56	111.61	103.55	102.84	104.97	104.14	103.62	110.39	108.05	103.43	110.24	113.5	106.25	106.49	108.2	105.94	103.6	108.94	102.55	110.25	107.78	105.22	106.5	112.68	101.52	112.22	101.19	106.26	100.5	97.251
105.05	105.11	109.66	104.98	116.76	97.929	113.68	108.1	116.29	100.97	109.43	115.36	110.31	106.21	102.94	97.923	88.523	101.58	102.91	106.43	94.306	106.66	101.28	110.75	103.12	106.3	101.48	105.29	110.51	97.028	105.78	100.35	103.41	111.15	97.187	107.48	109.68	108	108.59	105.55	111.87	108.46	103.09	105.65	100.09	104.86	110.95	110.72	104.37	109.2
103.15	92.628	97.942	101.61	106.77	92.745	87.913	96.186	104.8	103.37	106.29	95.616	102.83	89.845	96.053	99.626	98.801	96.35	94.444	95.92	100.34	91.735	104.25	94.235	93.596	89.091	93.646	108.63	102.29	99.006	101.52	98.651	97.046	103.63	100.67	97.123	103.98	108.97	101.25	98.878	98.241	101.9	94.65	98.112	96.223	98.765	101.81	93.802	100.58	96.94
91.058	91.318	94.923	95.432	105.91	95.572	102.28	94.98	99.334	107.46	98.806	100.52	101.33	99.023	97.446	101.16	98.63	97.495	100.61	100.13	99.567	99.283	98.23	93.461	100.57	101.21	99.765	95.845	93.888	97.263	95.578	99.437	90.611	95.431	90.993	103.54	97.432	96.192	91.436	99.216	107.46	94.011	97.836	104.33	94.576	96.895	106.27	96.757	96.036	100.07
94.457	95.032	96.933	105.65	105.15	93.348	99.235	98.952	105.64	92.999	101.53	98.743	98.9	105.82	94.662	105.26	97.458	95.955	99.044	95.297	101.04	102.9	93.182	101.48	99.427	93.184	97.075	99.627	105.48	100.9	95.986	97.053	92.073	101.45	101.95	100.41	110.41	104	94.881	97.668	96.762	93.167	100.24	98.156	97.024	102.37	96.057	98.314	109.82	101.62
108.36	101.36	106.96	106.42	108.58	117.07	103.71	110.45	109.63	113.67	105.43	101.31	113.67	111.03	114.32	102.22	103.85	111.35	101.59	106.7	108.2	104.57	111.43	110.48	111.41	105.07	98.213	103.02	108.81	119.28	113.26	101.72	100.92	110.28	111.59	113.41	112.79	105.31	110.22	113.61	106.56	114.43	105.42	107.97	102.56	105.85	108.29	107.96	106.42	106.56
109.34	112.34	111.12	107.63	106.75	117.03	109.49	109.86	107.67	104.41	110.6	105.71	111.41	116.17	106.32	108.7	113.57	113.85	109.21	105.85	116.4	119.63	109.98	110.18	113.3	113.68	112.89	102.82	121.87	113.4	111.8	118.75	107.23	105.97	106.27	111.75	111.58	112.96	108.38	115.05	107.75	107.14	112.56	112.88	115.52	110.64	118.69	115.43	116.68	123.75
102.29	103.6	105.62	107.12	105	100.74	103.88	104.82	103.1	105.82	104.04	105.69	100.73	107.41	106.75	106.03	105.71	94.497	98.296	109.95	110.21	102.53	109.03	102.51	115.26	116.24	105.97	106.41	109.3	103.57	109.89	108.04	101.31	109.56	104.34	99.795	99.536	110.99	108.96	98.993	102.2	111.52	96.21	102.4	99.678	109.16	102.98	99.324	105.68	107.8
104.16	107.85	112.04	109.61	108.32	105.89	101.66	102.36	99.39	110.44	110.46	101.17	108.01	101.02	102.73	102.03	103.35	107.17	108.94	103.44	99.882	99.603	105.03	115.93	120.01	111.7	110.53	100.69	108.04	98.646	109.75	109.08	107.34	102.96	107.1	98.344	106.58	110.79	107.59	106.73	101.09	106.22	111.17	101.18	108.64	106.83	104.73	109.36	113.88	111.35
94.108	97.729	88.295	94.317	103.29	97.179	101.19	101.19	94.96	104.34	99.46	101.53	92.458	93.373	97.721	88.419	105.91	107.02	104.95	93.043	89.189	104.74	100.52	104.41	94.367	94.427	106.21	99.516	91.949	103.35	88.63	101.01	98.04	93.948	104.04	103.79	101.45	95.89	94.379	104.71	92.788	97.879	97.448	94.564	86.713	101.77	101.23	94.921	102.03	93.123
99.424	109.99	105.56	111.75	99.978	103.32	99.802	94.18	114.14	99.248	98.202	102.13	107.71	103.54	106.78	104.18	108.97	112.38	97.573	108.62	100.12	102.4	97.99	99.382	103.07	96.119	101.32	96.964	103.73	97.989	102.45	91.508	104.06	108.48	100.75	104.49	104.68	106.6	103.37	102.87	107.18	98.994	109.25	106.1	98.376	102.25	100.06	106.63	110.1	97.773
102.58	100.3	106.82	107.28	117.8	103.36	104.68	106.64	106.21	109.62	106.38	106.65	114.75	102.75	105.89	98.155	113.24	108.44	99.814	109.21	104.33	108.13	108.97	107.69	120.31	107.32	109.28	108.07	106.17	111.04	112.06	99.998	116.56	111.04	105.1	100.57	109	101.62	110.34	106.4	108.32	110.17	101.92	99.009	106.33	110.94	108.15	115.78	103.5	110.72
97.597	103.39	99.886	110.9	110.68	108.63	104.87	114.58	108.15	103.19	107.63	110.07	109.5	112.89	113.9	109.33	110.37	104.29	107.72	103.16	98.398	104.72	108.73	100.75	110.29	106.83	104.69	107.82	108.74	105.84	103.47	113.36	107.22	110.3	102.52	103.23	111.96	97.486	97.953	110.24	100.59	112.87	100.9	107.01	100.64	98.767	106.05	98.406	108.01	98.234
109.99	108.92	105.12	112.84	108.22	116.39	99.432	103.16	100.94	116.33	101.86	114.66	99.86	102.86	106.38	104.09	121.5	112.51	109.97	105.55	106.9	101.12	102.79	105.53	99.307	111.15	109.04	109.55	107.96	117.37	102.22	101.17	104.91	102.12	109.69	98.357	108.71	107.54	113.86	106.48	106.36	108.52	106.73	102.12	115.99	109.14	104.32	101.98	109.91	106.28
106.55	103.56	114.4	104.68	104.33	114.46	106.75	107.09	109.64	100.18	99.624	114.26	117.23	114.68	109.98	111.27	107.2	104.98	105.78	100.2	101.49	108.28	108.72	109.57	111.95	117.47	108.02	112.68	108.16	106.72	114.18	110.21	111.57	103.86	109.25	109.93	107.1	112.37	103.83	108.04	114.46	109.43	109.25	111.92	114.09	109	116.79	113.23	105.09	106.6
103.72	104.99	115.51	98.573	107.88	107.19	106.29	109.8	97.805	102.53	102.52	109.78	108.62	107.72	101.45	105.81	110.7	115.84	111.12	104.69	108.42	108.35	103.66	92.838	102.29	96.748	107.18	105.87	110.1	107.5	115.01	106.79	106.32	108.4	107.77	96.646	112.15	103.42	107.98	98.35	109.53	108.37	107.04	104.19	91.814	100.74	100.24	106.51	105.44	105.74
98.602	99.972	120.33	107.86	107.17	103.56	107.13	104.41	109.03	108.04	99.123	105.03	120.48	99.578	108.66	107.1	114.02	104.36	114.11	107.03	110.93	104.16	106.09	103.22	107.99	105.15	98.533	99.039	109.31	100.95	111.68	109.27	115.85	107.72	101.35	108.62	114	108.54	112.77	120.34	98.36	113.83	103.82	111.83	104.54	109.35	110.63	111.39	108.69	101.88
103.04	103.82	101.39	102.9	105.17	110.31	99.222	106.95	104.42	104.36	107.66	95.57	108.18	107.57	108.24	103.48	104.48	106.51	100.94	113	99.401	107.83	113.13	107.12	103.67	106.44	113.23	109.52	103.34	93.265	102.01	106.69	101.21	96.828	102.79	109.44	109.18	105.6	114.41	106.28	96.636	112.35	103.28	104.64	106.2	103.04	103.32	110.37	103.05	105.87
101.41	109.64	105.94	109.44	98.815	112.63	111.2	101.89	104.02	109.72	99.11	107.4	108.54	100.75	103.25	109.74	111.58	114.16	107.91	95.526	112.56	101.8	112.7	105.26	100.42	111.09	108.59	111.22	102.77	111.02	106.04	112.23	108.25	102.89	108.47	98.747	111.04	104.37	111.53	108.06	103.98	109.18	93.864	108.76	106.5	103.42	110.12	111.14	107.64	116.55
96.727	91.14	98.798	95.643	103.78	96.809	91.754	94.295	102.61	99.631	89.143	96.487	108.95	105.34	91.994	106.94	99.99	104.65	93.776	99.178	104.65	97.661	94.475	98.092	97.228	106.15	90.237	96.603	102.85	109.71	96.565	98.487	102.98	99.552	96.054	96.828	100.13	100.97	95.512	103.3	96.451	99.628	104.74	102.63	105.69	97.023	100.99	89.097	98.437	99.781
109.07	108.68	106.06	109.42	99.271	99.381	108.61	107.74	97.15	104.8	103.72	107.4	106.03	107.01	110.73	108.29	112.17	112.49	107.81	102.12	106.89	102.55	105.32	96.918	108.24	108.97	103.81	103.64	100.87	107.73	100.74	106.68	99.441	111.21	100.31	113.9	109.31	99.381	101.88	103.79	102.49	104.89	104.35	111.73	104.83	114.1	107.14	115.36	102.3	106.17
105.68	94.488	105.22	101.31	98.534	96.927	99.56	102	92.868	102.65	102.59	103.86	101.58	105.24	100.8	99.923	95.69	102.01	103.88	100.04	94.857	106.46	106.99	99.992	104.28	99.647	101.57	105.19	95.258	96.371	104.05	98.19	105.39	104.49	98.247	99.767	98.28	105.52	96.283	102.46	98.864	105.73	108.82	97.761	94.636	97.994	109.27	98.034	100.96	98.588
100.44	109.77	102.09	106.39	107.96	106.66	111.68	101.12	107.27	103.54	107.28	108.43	104	99.352	107.58	106.2	100.56	100.92	107.47	98.056	111.57	106.6	105.13	94.649	102.99	116.1	111.6	102.63	100.26	102.83	102.07	106.27	108.35	105.73	108.14	100.21	105.25	110.3	111	99.875	112.94	106.39	109.41	97.886	118.07	104.85	107.76	104.94	104.28	104.42
107.24	93.722	97.629	103.63	99.247	105.19	92.25	97.135	96.138	93.437	102.8	100.95	99.385	93.343	96.171	89.636	99.418	104.07	98.504	96.859	99.871	91.33	99.223	109.96	96.785	89.889	109.47	105.94	92.868	99.062	96.225	98.131	96.352	97.246	106.75	93.807	100.28	94.075	95.276	91.921	95.529	98.051	100.9	95.383	97.142	99.903	97.632	95.949	90.119	96.12
113.12	101.67	103.39	108.42	109.11	103.11	104.31	112.42	108.03	113.24	112.47	99.333	105.95	108.34	113.67	107.8	108.44	111.47	119.23	112.87	112.63	109.13	108.44	102.03	106.51	107.44	104.55	103.59	108.99	109.86	111.9	106.22	110.69	109.86	109.07	122.18	108.74	106.29	106.18	106.21	106.72	105.94	92.978	104.49	111.34	112.18	108.27	108.96	111.34	103.83
100.3	106.8	106.81	113.12	102.53	107.2	104.22	111.56	112.81	110.16	110.64	98.836	111.75	109.81	105.73	110.64	105.28	105.73	111	107.67	109.14	103.66	110.33	113.74	108.28	108.43	114.14	104.33	103.76	112.48	106	99.641	105.38	99.441	108.77	116.78	111.48	97.823	108.55	110.34	105.83	105.97	106.68	98.098	114.86	111.88	106.84	102.36	106.05	96.822
94.909	104.83	100.04	101.05	103.29	98.026	103.07	103.73	105.76	107.3	100.16	104.59	101.29	98.426	103.94	106.56	107.53	101.65	99.83	103.37	103.22	103.57	102.13	107.04	101.64	102.64	98.631	97.173	103.77	104.13	93.103	101.49	105.29	95.779	103.42	103	99.091	96.329	94.753	104.05	101.49	104.91	107.02	91.625	93.298	101.86	101.86	94.193	104.8	93.643
97.953	95.105	102.4	102.16	107.65	100.24	94.241	97.882	97.194	99.295	101.33	93.295	100.17	102.83	95.372	96.182	105.34	92.939	97.052	100.29	100.75	102.75	102.14	92.976	96.35	101.88	99.518	99.441	97.269	101.13	95.021	100.01	94.535	94.146	99.041	97.118	100.55	104.81	99.361	105.93	97.578	98.938	97.097	106.47	100.36	107.65	107.83	99.617	94.43	91.191
109.59	105.49	113.29	101.61	112.8	109.88	92.707	105.17	106.03	106.49	109.58	107.38	112.23	110.06	104.1	100.81	113.98	111.83	116.25	107.62	106.79	108.62	106.61	93.963	110.21	110.04	109.62	114.14	111.53	102.52	114.07	101.35	103.43	112.23	110.95	102.31	102.45	104.44	104.9	111.71	110.03	112.78	111.86	105.28	112.63	109.24	99.603	100.11	114.59	108.69
99.961	94.055	104.29	101.39	98.699	96.161	95.354	82.618	96.615	96.414	105.12	99.46	95.35	102.19	101.73	93.579	90.446	100.88	98.423	104.74	99.008	108.29	99.454	110.84	100.55	100.29	92.587	101.38	96.842	97.683	102.65	99.671	91.716	96.31	100.19	93.586	98.463	82.418	91.287	94.273	91.673	94.679	96.064	93.033	104.86	99.57	94.207	102.51	91.093	98.316
96.903	103.27	97.362	101.01	94.495	106.84	101.8	98.705	111.16	103.09	95.804	93.733	99.383	96.509	98.347	99.719	91.236	97.88	108.17	101.83	108.91	108.99	102.61	102.06	103.8	110.96	98.837	103.05	90.487	96.199	92.649	102.12	99.954	101.84	101.74	99.264	98.624	101.72	99.425	98.332	103.27	99.993	93.737	104.41	109.37	95.631	103.7	95.596	109.23	98.689
108.32	118.32	106.73	109.93	112.2	103.64	103.57	113.71	117.06	112.79	108.33	109.57	118.53	109.9	107.69	104.88	115.94	106.85	106.6	109.13	104.62	102.56	115.51	109.89	100.67	108.78	114.93	106.22	115.9	112.21	100.36	108.62	117.31	105.97	103.99	107.56	101.33	108.7	121.66	110.14	110.54	109.68	110.86	102.63	108.29	108.2	104.23	106.71	100.58	107.2
106.16	115.38	109.35	109.71	106.82	113.99	97.403	109.85	102.65	104.6	105	115.94	106.93	113.51	115.92	113.43	106.87	105.65	106.69	109.48	118.05	104.2	120.1	104.96	113.87	107.78	106.18	105.07	110.65	106.91	108.22	107.93	107.93	109.62	116.36	109.11	110.49	107.89	103.49	108.97	109.81	107.56	111.55	110.33	111.6	98.461	109.62	111.19	106.17	104.18
102.17	99.063	98.175	100.97	96.15	109.33	97.47	91.707	101.55	99.149	93.117	102.6	84.201	92.247	99.404	97.072	101.06	101.03	99.735	104.88	94.308	99.702	87.177	100.92	100.92	96.054	101.12	97.597	100.91	95.228	92.609	100.5	108.79	97.095	96.012	93.849	104.08	96.471	98.963	99.01	91.136	97.696	96.824	94.919	87.13	92.613	95.642	95.256	96.647	102.32
102.09	98.609	104.29	102.18	108.82	105.7	114.63	105.07	109.89	101.81	112.85	106.07	100.64	103.76	105.88	107.64	107.05	113.05	103.86	103.66	99.061	112.47	107.93	101.61	99.81	99.726	102.71	104.47	108.63	108.71	100.33	103.27	109.84	107.22	108.2	111.5	108.86	102	105.14	102.17	109.63	103.49	104.76	110.53	107.74	99.721	104.37	101.53	113.4	109.12
100.61	105.12	102.96	94.512	102.04	100.32	97.428	93.767	90.193	101.13	96.344	88.625	93.919	100.83	96.884	91.136	96.56	85.876	94.851	100.87	103.27	99.014	89.303	97.751	92.774	95.243	95.43	103.34	100.41	96.462	99.992	88.711	92.149	97.969	100.65	95.441	93.014	104.32	104.04	91.38	95.4	107.26	98.803	98.252	84.492	101.41	98.559	98.047	102.86	99.313
107.25	101.83	113.85	102.57	98.58	104.45	99.034	105.14	100.08	104.3	96.625	105.34	96.071	99.471	89.723	99.662	107.15	97.528	95.79	104.68	100.36	100.58	103.36	98.78	103.77	101.7	100.85	100.22	94.598	106.81	99.931	101.38	100.87	100.14	99.443	99.818	103.47	108.17	98.295	100.33	94.317	101.95	100.58	95.877	106.9	100.24	97.282	101.04	97.757	108.48
102.42	108.92	95.46	113.33	111.04	100.43	100.52	104.62	103.05	105.98	104.92	101.18	103.07	112.36	105.88	105.98	92.258	101.66	108.42	101.67	111.03	105.79	109.04	99.234	99.294	105.3	103.83	108.31	111.3	106.3	109.39	104.61	105.26	109.58	109.15	102.41	108.14	103.38	107.85	106.13	113.62	107.45	97.463	101.61	107.2	106.18	104.78	115.48	101.83	109.16
105.5	102.25	107.26	110.3	103.81	112.68	102.56	102.9	111.32	107.55	107.3	112.56	118.45	108.25	105.47	111.48	106.77	101.69	114.41	98.461	99.243	112.69	106.9	113.08	111.24	105.67	103.1	98.523	107.84	109.42	96.645	109.38	109.32	111.53	107.23	103.41	107.24	103.84	105.83	103.9	103.53	111.11	113.26	106.16	108.83	107.05	105.62	102.58	104.36	102.51
108.78	114.19	101.2	102.66	111.24	107.61	107.07	106	109.8	107.08	107	104.72	117.03	117.84	108.39	112.48	114.33	117.1	113.18	99.134	102.94	110.54	112.89	111.3	107.08	107.82	105.96	112.52	113.29	108.94	106.39	98.801	103.72	106.68	109.52	112.59	103.47	106.9	105.58	107.14	106.02	103.54	105.62	107.51	109.57	110.78	105.13	110.92	111.64	116.65
102.54	106.1	98.703	100.24	106.06	100.58	98.655	106.36	109.05	115.52	99.277	106.67	107.83	107.6	117.58	113.22	101.15	99.833	105.99	109.13	108.35	106.29	102.8	114.91	99.37	110.06	114.72	113.26	106.26	106.47	101.35	103.01	110.1	108.25	109.14	108.97	115.19	108.88	106.75	110.34	111.44	105.01	108.55	106.15	107.59	103.11	108.38	110.97	108.47	109.39
108.93	100.85	97.558	98.971	98.444	98.7	105.84	102.72	103.6	101.8	105.43	104.32	102.52	94.923	104.4	100.88	108.74	91.336	91.359	95.204	103.7	93.065	101.99	99.83	102.96	93.362	102.1	97.47	110.48	101.48	94.937	93.338	100.23	95.83	97.624	98.969	99.218	96.851	105.83	100.94	104.68	94.302	96.905	104.34	102.78	97.348	103.78	103.41	90.681	96.922
94.666	95.998	103.62	93.435	102.63	90.71	99.174	102.89	93.046	107.8	102.75	96.267	102.52	97.534	95.76	106.36	99.981	95.137	92.61	107.58	98.465	96.736	102.11	98.942	98.247	103.04	98.862	90.94	92.218	100.4	98.562	98.642	98.914	99.921	104.63	102.81	103.32	105.35	101.09	95.662	92.455	101.62	92.14	99.674	105.27	102.05	96.912	103.16	94.793	92.8
112.27	110.38	107.64	110.95	108.86	104.94	99.949	104.27	111.66	99.098	110.19	105.83	104.88	106.85	109.7	111.14	101.01	104.25	111.71	94.873	105.43	109.86	111.47	107.56	110.43	105.56	100.34	106.31	109.83	110.17	103.18	100.62	105.7	116.82	105.97	101.17	110.09	108.02	105.23	99.999	111.61	105.47	107.19	101.01	105.28	109.86	104.91	103.12	104.01	105.01
102.77	115.46	106.77	109.31	100.44	112.88	104.42	101.84	104.44	104.73	112.44	111.79	107.99	104.36	114.31	110.52	105.64	106	112.17	110.66	109.97	99.617	95.836	102.3	103.62	111.46	110.73	104.85	103.25	105.55	102.98	105.34	106.77	104.64	99.896	109.94	97.226	103.11	118.06	109.95	94.454	106.75	106.07	102.03	105.38	114.51	110.62	103.54	104.36	113.77
107.94	109.42	102.53	111.35	113.18	104.82	107.93	106.58	108.14	116.97	105.73	112.23	102.96	103.11	100.99	113.95	106.01	113.46	107.35	102.97	112.51	105.07	109.76	110.68	103.72	103.93	112.5	108	107.4	109.03	115.75	105.3	115.01	112.92	99.609	111.01	109.96	102.32	108.91	107.5	107.35	99.264	111.57	110.29	110.24	114.43	108.38	100.29	108.14	115.1
107.21	110.32	106.5	109.39	113.16	116.46	108.19	107.04	108.91	111.6	112.64	111.04	107.95	110.4	105.65	117.94	109.36	116.55	114.32	106.98	116.32	108.91	101.57	103.02	100.09	111.64	112.93	114.59	108.88	113.21	114.95	103.78	115.11	109.14	107.4	110.04	106.6	112.82	101.42	108.23	108.17	114.96	108.02	104.95	117.1	113.11	102.29	98.107	103.7	102.53
112.29	97.941	106.06	109.51	115.74	104.89	99.386	114.99	110.66	111.75	113.75	99.938	101.81	105.98	110.21	105.47	106.45	107.91	107.39	105	98.584	105.34	113.82	107.95	95.291	108.22	103.86	99.096	102.68	109.57	104.41	106.73	110	107.29	110.86	101.07	107.57	119.87	103.79	107.66	90.6	111.42	102.49	100.96	99.793	103.48	113.15	105.58	117.94	106.34
117.07	105.24	106.2	108.87	106.85	114.15	113.23	106.75	97.37	96.583	109.66	119.21	110.2	103.88	112.49	108.18	100.33	110.26	108.57	108.54	103.52	112.99	102.13	113.72	111.88	107.27	106.95	116.49	102.39	107.35	113.3	107.64	109.19	111.02	113.77	107.42	108.31	114.36	111.93	114.76	101	107.59	109.74	109.85	107.93	109.67	110.34	107.88	107.22	103.04
107.09	106.3	106.79	101.69	108.47	110.58	100.34	108.17	105.6	105.3	102.29	109.53	112.96	110.43	95.601	107.2	102.85	108.52	105.94	106.96	106.28	106.16	110.96	111.6	103.5	99.839	108.51	104.48	92.134	109.28	97.843	105.48	111.04	111.93	109.21	100.84	105.04	103.59	102.79	104.94	105.78	102.46	101.62	109.6	112.86	104.96	107.24	109.94	112.8	104.68
106.76	106.32	104.31	97.015	107.39	109.53	106.75	113.32	110.3	109.56	104.51	106.68	102.14	107.09	110.43	106.01	105.59	105.89	104.75	106.97	104.38	106.12	108.46	105.01	106.17	106.13	108.05	101.64	107.05	107.73	96.872	106.89	109.63	108.19	108.54	104.66	106.25	102.95	104.77	98.636	106.79	106.24	109.9	104.3	106.33	105.18	103.03	106.26	108.57	104.9
103.23	111.8	114.65	110.66	109.85	111	112.07	102.23	112.81	105.45	101.37	112.38	109.2	104.64	106.66	113.58	116.36	101.24	103.93	112.57	110.34	99.349	104.79	104.6	101.93	106.03	100.68	106.52	106.89	104.39	111	107.45	110.59	114.09	110.09	115.82	102.67	111.34	115.63	107.73	106.49	114.44	101.19	96.394	109.7	103.94	99.643	103.37	111.92	105.01
111.06	106.36	106.34	111.73	103.82	111.68	104.32	103.84	100.46	102.62	102.26	112.41	118.26	112.05	100.68	109.68	109.37	113.85	109.49	108.37	107.07	107.12	108.52	105.01	107.69	96.489	102.26	104.56	97.35	108.63	116.23	115.23	111.63	100.1	108.34	112.14	110.68	111.93	109.55	104.92	112.33	105.82	107.4	104.87	109.03	93.975	112.81	107.46	110.53	102.75
94.999	104.74	107.44	105.79	97.94	106.71	97.458	105.09	109.77	115.76	105.53	100.76	110.2	105.88	108.71	109.96	104.64	111.07	105.32	109.05	105.17	109.72	110.59	105.34	101.62	113.71	95.097	112.99	107.61	106.03	105.37	104.12	116.73	103.06	105.67	104.29	104.9	114.59	101.99	108.98	109.19	97.134	104.31	104.14	112.56	103.35	97.68	105.23	105.82	100.31
97.301	93.479	97.431	109.17	96.097	94.799	105.33	107.23	88.426	99.653	107.82	101.68	100.36	101.69	106.2	109.12	101.18	107.78	104.76	107.04	101.29	97.48	102.28	98.813	103.13	104.09	97.816	96.529	98.239	95.546	99.633	97.094	97.463	93.083	95.553	94.267	100.33	103.6	97.807	95.361	102.27	94.86	103.91	97.753	106.6	93.854	108.07	99.003	98.39	96.265
111.64	104.14	114.51	97.513	99.113	106.75	109.2	102.48	104.83	107.31	102.05	112.56	109.89	106.31	108.56	107.4	102.6	108.01	116.28	103.71	101.25	107.35	93.742	105.56	100.42	96.021	104.1	92.778	107.14	110.35	110.48	102.45	115.37	105.74	98.243	106.66	103.32	98.255	108.23	102.67	107.63	107.77	114.18	101.94	99.472	106.85	99.546	116.2	105.53	110.26
93.991	99.141	109.79	98.292	100.15	97.635	103.35	87.646	101.24	101.79	97.869	104.69	93.818	92.125	93.726	99.891	102.91	94.254	90.54	92.941	96.035	95.932	104.29	102.42	91.198	94.8	95.995	94.968	104.13	97.812	87.174	100.12	104.17	99.065	107.21	95.771	95.44	101.91	96.553	101.74	94.985	96.293	94.766	95.14	102.39	95.073	96.429	95.269	92.864	99.168
114.05	106.61	101.52	109.66	106.41	116.44	104.76	105.94	104.7	108.74	112.75	100.68	108.74	109.23	103.13	110.64	101.33	106.01	105.62	109.4	95.38	116.58	103.39	101.28	101.1	104.63	95.221	105.99	102.32	114.6	111.1	109.2	102.94	105	113.6	113.14	109.37	111.76	104.24	105.66	110.2	110.62	106.09	117.7	102.21	100.73	112.48	95.82	99.092	107.29
103.09	104.36	108.04	103.14	107.82	107.21	94.778	99.353	89.105	95.708	112.28	108.94	105.11	105.29	106.37	101.95	111.82	110.53	108.71	104.82	93.873	116.02	106.49	108.13	112.71	105.6	102.49	105.78	100.6	110.12	106.64	104.42	96.851	100.87	101.12	106.13	107.26	100.87	115.49	107.39	110.7	105.45	104.52	103.91	111.73	109.61	110.55	95.544	99.332	98.76
113.37	117.24	112.11	106.56	103.29	103.77	112.89	100.77	111.89	105.55	105.68	110	105.13	106.34	111.98	109.48	101.07	111.16	106.59	108.98	100.91	115.92	104.84	108.51	104.5	96.236	110.95	110.91	106.33	101.19	109.13	102.33	104.5	106.27	113.33	99.624	110.68	115.23	110.85	101.94	109.25	107.34	115.81	110.28	103.52	105.32	111.39	112.71	118.24	105.51
96.512	100.35	105.23	98.053	93.476	92.661	99.29	101.04	98.158	98.815	101.87	95.166	97.533	92.999	98.851	100.9	96.509	107.43	95.292	99.853	101.88	101.99	98.03	104.94	108.32	103.41	92.585	93.285	92.629	107.62	100.64	100.85	110.26	98.197	96.446	101.65	96.955	96.233	97.911	104.34	96.805	100.43	105.54	98.831	89.732	101.18	93.755	99.529	95.081	95.625
108.41	104.92	111.36	111.33	105.72	107.96	110.75	105.22	112.25	104.69	97.926	111.21	102.86	102.79	114.35	117.39	104.33	110.32	106.47	98.223	106.19	108.8	107.9	110.45	103.76	107.31	106.72	103.21	105.65	115.52	93.376	102.29	108.01	106.55	102.75	106.32	108.58	102.03	113.65	106.64	97.384	99.039	105.13	105.23	110.11	107.5	108.81	113.1	107.74	116.57
93.314	99.07	100.18	99.08	105.91	101.68	103.02	94.231	101.54	102.6	96.603	97.016	103.28	102.25	92.489	102.14	104.15	94.436	90.745	87.728	95.329	102.7	95.026	97.688	107.11	96.83	92.746	96.818	96.289	101.11	103.14	98.697	95.81	101.27	101.86	93	102.68	98.999	94.564	95.675	101.5	97.931	86.773	101.41	107.22	96.264	100.14	102	97.622	98.664
108.36	102.47	106.27	108.93	106.71	100.48	108.83	106.61	103.76	104.11	99.448	102.02	109.5	109.65	115.35	111.89	109.33	107.51	105.59	109.94	103.9	108.03	98.878	107.1	100.8	110.94	110.16	102	108.54	100.21	107.41	104.93	104.24	109.98	103.83	107.73	100.75	108.19	106.91	107.81	106.22	111.14	102.36	102.8	101.28	110.13	110.39	113.42	105.61	109.47
109.58	102.16	111.38	109.53	103.55	112.28	105.55	102.22	108.69	114.04	97.259	107.69	104.64	107.52	105.73	104.44	103.14	106.91	102.27	108.28	112.22	109.02	95.09	105.29	113.97	109.84	108.89	107.49	106	110.35	112.84	103.4	108.87	109.28	102.86	102.95	105.03	107.56	108.97	111.16	107.93	99.058	107.06	101.3	104.6	106.11	101.61	95.54	116.66	109.39
103.68	96.936	99.419	97.25	96.385	101.94	96.273	100.43	100.47	98.492	97.858	92.221	94.68	105	104.08	100.17	108.84	99.46	97.204	95.317	95.433	98.737	97.565	102.06	95.332	103.91	89.701	103.44	90.191	101.01	89.56	99.95	99.592	98.166	97.309	99.393	95.387	97.898	101.7	98.696	91.547	101.31	96.788	96.13	102.89	97.686	102.79	87.906	96.817	98.564
105.96	109.91	110.08	107.68	111.61	101.22	115.96	102.66	106.6	111.93	100.33	101.18	108.17	102.29	109.22	105.1	104.26	103.53	99.991	105.23	120.81	111.61	105.47	112.68	106.86	107.26	105.88	102.92	102.02	108.61	109.87	105.27	103.34	104.4	104	101.71	104.9	99.364	103.32	102.55	92.455	104.49	104.17	106.74	107.35	111.25	98.729	108.95	107.47	109.4
110.85	115.08	99.728	96.201	108.11	99.645	113.33	108.99	104.28	99.93	107.86	102.88	94.076	103.95	104.95	92.567	109.69	101.26	101.03	115.6	105.06	100.66	112.15	93.051	104.8	97.587	105.69	104.43	106.5	97.185	114.23	105.99	102.56	94.778	104.03	109.63	98.541	104.69	103.91	93.902	106.04	104.45	106.45	105.27	92.196	103.38	104.11	98.855	104.78	106.25
97.478	96.838	99.022	104.29	101.75	97.749	86.136	110.04	102.55	84.664	104.16	102.38	96.933	100.94	98.245	102.25	106	106.65	102.83	108.34	101.28	98.118	100.73	97.005	98.273	96.048	99.383	90.286	103.99	103.2	106.78	103.48	105.86	97.708	103.41	107.64	102.2	99.216	98.853	102.82	105.9	103.31	99.876	100.58	99.372	107.25	97.575	103.57	103.54	107.06
98.954	102.11	101.57	101.12	113.38	104.93	106.15	108.85	108.88	109.4	99.852	100.64	101.32	99.53	112.27	106.19	97.15	108.37	103.71	95.499	97.756	101	98.161	104.11	108.44	109.46	105.78	100.02	96.972	104.46	111.95	95.49	102.73	100.28	101.38	103.67	104.36	102.24	100.12	103.91	114.12	110.58	106.02	109.16	106.04	101.69	109.94	109.08	96.202	108.67
104.45	101.57	96.755	107.11	104.38	103.33	90.002	90.409	104.44	95.964	99.104	95.695	93.871	88.311	87.424	96.334	101.69	98.852	96.708	98.654	103.33	101.73	100.73	93.58	97.994	90.065	92.29	94.314	95.546	95.74	109.32	102.16	102.01	95.072	98.183	88.18	98.469	106	87.022	97.016	104.76	94.704	96.103	91.296	96.903	89.797	103.44	91.799	92.565	91.456
93.786	94.78	101.18	100.8	97.112	107.77	103.56	109.58	97.162	97.843	103.19	105.72	103.07	101.2	97.867	101.73	95.449	105.15	98.685	107.88	112.34	100.06	100.37	96.699	101.91	101.4	98.108	104.73	99.164	100.47	98.737	104.07	101.7	96.537	97.398	103.09	102.58	100.1	105.4	99.008	101.8	104.89	94.667	96.856	97.381	101.99	110.49	115.99	101.55	95.495
109.24	113.23	108.87	112.74	109.55	104.18	110.87	121.15	114.2	114.44	109.57	103.81	110.48	117.63	108.3	112.5	113.06	114.78	105.56	107.6	112.55	101.66	110.2	100.92	120.77	115	106.45	115.26	112.77	114.17	96.813	112.41	111.98	109.64	110	112.92	107.05	111.77	109.03	109.6	105.38	114.26	109.47	107.68	114.87	118.23	113.79	116.32	112.32	108.77
106.02	109.88	108.05	108.28	109.98	111.24	106.83	108.38	106.2	110.12	110.93	108.83	109.18	94.583	113.14	99.88	109.94	101.47	105.03	106.95	102.76	119.04	105.06	104.75	106.07	112.61	101.08	108.97	98.944	111.38	110.82	109.03	100.79	107.17	103.38	102.51	109.8	97.502	112.83	109.6	108.5	101.26	109.01	96.939	111.03	111.5	101.83	110.11	103.87	99.116
108.62	106.91	109.39	108.34	101.37	103.72	101.83	110.91	117.59	106.4	105.71	109.77	116.9	103.82	98.717	104.49	104.88	109.39	99.503	112.54	94.753	109.48	102.74	104.99	96.639	106.47	112.06	100.69	106.75	113.07	107.84	101.4	106.22	97.421	103.96	100.35	111.54	99.308	104.52	103.73	108.06	115	101.61	102.98	107.33	107.66	101.46	103.29	100.65	101.6
97.245	89.583	95.94	96.328	93.121	100.47	97.452	102.12	104.47	101.23	88.6	107.93	93.437	102.14	98.654	97.374	90.524	99.333	93.041	98.4	98.191	96.066	96.839	102.05	106.1	96.542	92.352	95.536	93.881	105.24	90.343	101.72	95.582	94.089	97.59	92.336	102.46	97.214	95.096	107.02	103.04	106.66	97.219	93.211	103.5	95.886	100.28	100.8	95.941	96.712
107.23	103.78	96.803	105.6	110.68	106.69	113.16	103.18	101.95	97.683	109.6	113.23	104.09	105.73	107.63	110.1	111.89	107.37	106.13	109.57	111.87	111.79	108.79	110.82	105.33	118.81	114.32	109.49	115.38	105.89	110.24	110.22	107.61	105.04	114.79	110.46	113.71	95.511	109.5	113.04	106.65	106.29	101.09	110.51	112.89	109.5	107.8	109.74	112.54	105.91
99.931	101.8	99.43	103.11	96.234	99.467	90.482	95.18	98.431	92.762	105.87	106.75	91.857	96.732	97.024	99.169	101.05	96.682	102.22	96.048	94.927	98.08	101.28	97.059	99.269	97.089	111.46	102.4	96.79	98.563	96.582	96.514	96.762	98.687	101.69	102.35	98.042	102.9	96.197	98.744	99.655	102.77	102.41	96.555	91.404	102.17	98.074	106.74	86.872	94.092
103.59	97.341	110.09	110.8	116.15	109.68	120.36	105.23	105.99	108.54	113.03	109.82	112.26	102.18	113.14	103.44	104.67	109.46	112.28	109.54	107.44	105.14	99.685	100.24	104.89	112.8	102.79	113.82	104.79	101.87	107.03	105.78	108.87	108.29	107.66	113.56	101.58	104.14	109.85	105.95	101.98	104.85	102.35	106.07	103.71	102.93	109.81	102.59	107.64	106.08
106.06	111.63	97.377	108.9	104.43	102.87	113.09	101.42	95.591	108.65	109.65	105.28	105.05	104.7	100.33	107.14	103.41	104.85	106.83	108.29	97.524	98.835	107.82	112.17	113.71	99.537	104.51	112.68	105.84	105.62	106.97	99.643	106.22	109.17	105.62	107.03	109.05	111.38	114.55	104.51	106.54	106.07	109.01	105.86	109.29	107.01	102.86	108.93	102.34	100.26
121.1	109.29	99.635	106.54	97.831	103.07	108.13	106.2	107.4	111.62	101.73	103.9	101.43	100.98	106.9	105.33	101.14	97.366	100.06	114.17	108.66	103.35	108.55	103.66	101.28	101.91	110.33	107.08	110.94	107.05	103.47	103.96	100.97	115.32	116.32	103.61	107.34	104.96	116.08	110.67	103.51	108.06	112.77	108.91	102.6	120.46	106.78	108.41	115.2	100.97
111.11	114.77	114.04	106.58	119.61	109.55	105.25	101.57	99.766	102.56	108.1	108.15	108.59	107.07	106.21	100.92	105.12	110.44	111.67	108.78	109.77	112.1	114.42	106.32	110.3	101.21	103.63	102.5	99.85	110.11	114.93	104.01	106.01	107.85	115.23	111.61	106.9	120.06	103.86	108.8	99.688	107.54	110.49	109.44	112.64	103.86	102.05	107.87	101.63	104.7
97.148	101.69	104.92	98.793	96.052	109.34	97.569	101.45	102.13	110.91	101.44	98.517	106.53	99.092	93.321	95.058	99.235	91.849	96.122	95.758	98.296	94.951	97.015	101.02	97.634	104.41	104.21	107.37	92.169	98.472	95.322	99.405	91.8	96.298	96.691	98.26	95.894	100.59	90.945	97.575	101.44	100.27	95.381	98.92	103.83	99.39	98.855	100.62	101.98	87.883
106.68	109.08	98.571	104.07	95.899	100.12	93.991	105.48	98.853	97.113	103.6	89.896	109.16	91.982	93.054	102.56	84.013	95.832	104.06	101.77	93.88	94.184	92.507	96.632	102.1	97.437	98.719	100.71	100.62	94.045	100.19	97.839	95.098	100.06	96.934	101.78	96.877	96.825	92.475	97.896	95.825	96.927	102.71	109.86	101.12	90.956	98.542	99.364	102.02	98.049
105.88	100.3	104.33	110.87	104.3	107.79	115.22	102.75	99.143	103.69	109.45	102.94	98.438	113.71	110.08	107.52	105.48	106.53	101.4	110.64	112.23	103.52	112.02	105.58	98.788	108.63	110.4	109.54	101.11	104.36	107.72	103.87	105.12	107.12	105.12	101.28	100.91	101.12	112.01	96.734	99.211	113.05	108.68	102.9	103.44	106.15	98.495	109.82	105.05	104.29
112.77	101.8	110.5	115.16	104.09	115.15	103.49	106.15	114.99	109.61	105.95	107.59	109.75	111.27	107.65	107.76	105.72	107.03	103.96	107.8	108.69	115.59	117.06	113.15	116.03	115.45	109.71	106.66	120.65	110.96	113.47	112.27	105.94	112.87	109.89	113.63	109.97	111.68	106.31	115.11	111.44	95.604	109.98	112.52	110	116.5	109.79	108.22	109.53	114.97
106.16	110.83	111.64	107.38	105.03	101.08	106.77	112.97	119.95	112.22	115.56	108.07	111.74	105.79	115.62	116.55	109.24	108.08	107.29	112.5	100.27	104.43	112.82	111.03	114.02	110.15	109.28	109.93	112.05	115.38	105.8	109.84	117.18	105.01	118.31	107.94	106.85	121.16	116.18	113.25	116.6	115.42	106.83	122.95	98.827	120.61	105.92	108.85	106.16	112.07
94.453	96.947	104.04	96.574	102.83	91.915	109.82	96.514	98.85	105.94	102.62	101.15	99.761	94.098	102.15	99.04	92.686	105.22	96.703	102.55	97.505	99.372	95.344	101.46	97.468	106.91	93.289	101.36	96.724	102.63	89.311	99.426	106.03	98.837	94.847	105.64	99.081	97.583	100.59	103.34	91.516	95.225	99.751	106.9	94.203	101.19	107.17	96.027	105.44	96.108
100.18	94.983	109.37	105.56	96.58	100.52	93.267	100.85	94.242	99.371	100.2	89.54	105.6	98.379	99.637	95.666	100.21	92.262	96.242	99.61	101.34	95.523	100.97	96.98	93.917	90.377	89.009	101.74	92.738	105.63	97.342	101.57	100.08	105.22	90.966	90.883	96.969	97.741	97.534	97.354	92.965	92.596	99.931	96.055	100.29	106.38	102.52	105.99	104.1	91.909
107.11	111.77	97.699	106.41	109.66	110.93	99.659	114.27	107.58	110.31	101.43	102.13	112.06	110.84	108.43	101.15	109.26	109.4	101.72	122.93	105.97	110.86	101.29	107.31	110.39	107.15	106.88	112.21	106.66	101.04	114.99	105.58	98.598	109.34	106.96	108.66	107.76	107.08	105.86	108.48	111.69	109.44	104.21	107.12	110.4	103.76	105.12	108.06	103.45	105.54
111.41	106.2	96.843	108.98	106.56	97.213	108.64	100.45	96.65	100.19	100.52	107.05	102.04	105.11	104.6	102.48	107.4	105.58	108.69	101.04	106.8	98.601	105.06	104.74	111.06	117.35	108.02	94.707	106.53	108.32	107.67	111.21	105.98	99.675	95.701	105.23	108.93	109.76	107.05	113.12	111.81	108.19	102.48	96.315	115.18	105.56	105.5	110.98	107.38	110.7
108.82	105.09	108.78	105.74	105.39	104.65	98.082	107.25	99.282	104.68	102.8	109.81	108.7	110.23	109.29	112.61	109.9	102.34	104.54	115.61	113.56	112	114.9	103.47	103.18	109.7	112.8	116.8	101.55	105.11	111.01	122.87	114.02	101.05	108.86	113.51	111.69	104.57	107.77	112.15	107.66	111.41	109.74	108.13	113.68	107.84	117.5	103.25	105.76	112.53
102.8	106.52	111.02	109.27	110.82	108.22	105.16	111.7	100.98	115	105.77	110.72	106.49	111.29	109.53	109.93	111.6	107.1	109.93	113.71	107.09	110.95	98.241	106.26	104.52	104.17	107.21	106.53	105.28	108.77	107.12	111.07	105.6	99.697	108.52	102.1	104.91	107.95	97.945	106.68	100.71	103.75	102.45	100.83	100.03	110.03	103.62	107.67	96.065	106.56
95.004	101.01	101.1	91.059	99.028	105	90.113	95.999	99.075	88.35	96.543	105.09	95.744	97.29	91.84	96.422	96.894	91.14	92.713	92.259	91.769	99.364	95.824	100.39	103.21	103.18	98.931	109.06	103.15	88.566	98.485	98.28	99.433	102.45	96.707	93.071	102.87	93.714	102.09	99.592	98.634	96.466	96.04	97.642	98.181	97.626	89.134	104.26	98.751	86.008
97.085	116.17	108.66	116.13	114.51	105.37	106.95	112.32	113.55	106.9	111.22	110.29	108.56	110.26	109.05	106.11	119.24	99.007	109.64	104.63	110.01	104.04	104.77	108.47	111.51	105.93	105.94	110.86	104.79	108.03	107.89	107.91	103.58	101.19	97.653	112.38	112.74	107.13	104.36	98.237	112.27	106.18	114.26	108.73	108.33	102.04	103.55	102.76	111.83	104.89
112.63	113.09	105.07	106.68	109.77	111.97	113.8	103.45	119.32	122.14	106.35	111.07	109.9	107.91	114.75	111.81	108.12	112.35	109.35	112.3	106.13	110.02	113.38	102.5	106.03	115.53	118.61	107.2	105.69	117.52	110.02	111.6	105.75	119.26	104.39	109.81	108.82	116.02	112.56	120.93	105.32	102.85	114.13	112.88	115.36	115.85	114.69	113.01	105.84	111.71
111.72	106.98	102.32	105.26	105.19	105.85	108.48	101.83	108.54	105.13	109	109.79	101.83	104.88	104.43	106.03	105.16	113.09	105.29	104.16	109.71	101.82	103.92	97.685	106.54	103.65	106.81	107.13	92.087	110.49	113.35	108.77	110.12	101.57	103.68	114.32	105.8	105.54	110.13	101.86	95.811	107.81	99.745	105.08	108.47	104.94	112.94	110.82	104.81	106.79
107.25	103.76	108.83	100.82	104.54	108.26	107.15	112.51	102.87	113.47	111.87	106.94	103.35	112.29	105.44	96.717	104.61	112.23	102.63	95.949	103.24	109.57	105.11	108.66	106.32	109.32	103.22	103.57	107.36	99.216	100.79	101.44	102.73	109.92	106.63	108.29	113.59	103.39	108.87	103.28	106.34	109.3	111.16	104.61	104.49	109.65	115.9	105.17	100.75	108.43
101.48	107.82	109.03	99.345	101.05	109.35	102.17	103.78	109.73	106.7	107.15	97.502	112.9	102.15	106.21	108.39	103.46	106.23	106.42	104.46	107.89	105.67	105.85	99.949	111.11	109.87	106.88	105.01	100.86	103.14	105.54	100.38	107.09	100.22	104.24	115.45	105.7	99.497	100.15	108.13	102.35	116.17	102.61	114.38	103.22	109.26	105.89	108.67	113.25	110.03
104.55	114.9	106.05	97.054	107.67	119.04	103.09	111.46	105.13	111.06	107.17	104.77	109.87	96.82	107.28	111.45	114.13	103.64	111.64	106.82	101.52	103.37	109.16	111.75	110.01	108.8	100.68	109.14	108.49	103.15	97.216	107.83	101.38	105.21	105.6	107.42	107	108.17	106.78	110.16	109.17	101.51	111.42	110.13	109.36	99.525	96.384	102.68	110.33	103.93
98.464	94.206	97.261	100.98	98.932	104.81	97.901	97.822	98.084	103.15	95.482	95.153	100.06	99.776	103.79	96.826	95.348	91.098	96.25	97.119	99.065	97.369	98.041	97.474	99.37	97.967	99.845	94.097	86.48	95.55	100.2	92.354	95.243	99.391	98.798	98.021	97.813	94.657	96.992	99.626	103.9	99.536	97.828	94.727	99.456	100.23	90.004	97.812	96.117	97.16
99.719	98.991	110.75	109.08	113.82	112.11	107.73	109.85	111.74	106.49	104.51	113.51	113	105.87	111.22	118.02	106.56	101.94	111.52	108.46	107.45	119.84	113.46	106.62	97.287	104.95	104.34	105.08	110.81	107	101.54	102.69	106.46	95.649	119.35	106.41	102.54	107.83	97.369	103.96	111.12	105.89	112.89	109.98	108.56	90.957	109.67	99.802	108.51	105.97
115.71	102.05	100.79	108.16	110.96	101.54	110.01	114.09	96.995	110.01	101.21	115.72	100.04	109.03	103.42	109.5	114.86	102.8	107.7	109.72	114.41	102.71	110.23	98.594	107.23	107.02	112.24	104.33	105.23	110.61	106.58	115.92	98.842	114.07	106.55	103.39	104.15	102.92	104.14	114.52	104.05	108.16	104.4	117.36	103.34	106.99	106.9	107.38	101.79	106.84
111.33	98.037	104.58	104.28	101.79	103.45	105.94	110.66	111.29	102.58	94.083	102.64	104.7	104.9	104.04	95.794	106.73	113.41	103.2	112.69	110.47	113.32	112.21	99.923	107.62	102.99	100.41	112.65	114.26	112.25	104.44	93.227	108.2	111.78	115.79	115.05	108.46	107.91	102.87	104.31	102.44	112.09	98.397	106.18	105.4	105.36	109.03	112.21	99.657	106.93
110.18	106.04	103.8	107.2	104.49	104.25	101.54	101.17	105.33	104.96	110.02	105.68	111.52	98.27	109.71	118.21	104.42	106.34	108.33	101.36	105.87	110.34	104.94	109.53	93.977	102.95	99.471	106.27	106.55	102.06	113.39	113.39	103.02	114.61	103.16	109.12	100.78	109.3	106.71	108	100.66	106.53	112.48	106.16	115.87	103.6	107.96	106.22	111.91	107.2
101.01	109.33	102.06	105.27	98.96	95.375	111.22	102.56	108.07	106.24	107.71	103.01	106.77	101.57	104.72	108.41	110.67	111.45	110.5	109	105.6	111.4	104.24	109.13	109.51	110.9	99.878	102.7	111.22	104.44	108.53	105.59	113.92	114.07	101.45	104.25	103.39	109.18	106.34	108.28	107.79	104.78	102.34	109.94	105.06	101.61	102.7	101.43	107.13	108.06
97.288	107.13	103.17	107.73	110.13	110.24	109.16	108.41	109.58	103.76	106.38	110.44	112.72	95.568	102.34	97.187	109.54	105.9	106.19	113.67	106.38	109.79	112.49	106.68	108.19	105.57	102.71	116.3	103.19	107.24	107.24	107.72	98.038	103.69	101.23	113.89	103.7	109.57	107.56	106.13	105.97	101.63	115.81	107.59	100.91	98.176	104.78	107.42	103.02	95.904
99.189	103.29	105.28	108.34	99.394	111.91	104.16	106.47	108.94	104.96	112.56	109.08	96.294	120.52	108.81	102.13	106.31	105.94	109.31	110.01	105.32	100.08	107.8	116.36	113.62	105.02	108.4	111.65	106.71	111.46	94.755	115.59	106.4	102.56	106.49	99.59	105.08	100.69	96.504	96.349	107.22	104.46	103.92	102.51	113.77	106.09	104.26	97.848	104.26	110.5
102.58	104.72	89.303	103.46	95.618	96.21	100.26	96.833	95.545	102.96	92.624	100.91	95.756	101.33	101.04	103.24	91.243	94.551	91.424	101.08	99.529	95.487	95.936	96.043	108.26	104.86	93.31	99.626	105.62	95.386	105.09	100.92	93.139	99.194	88.122	98.702	100.33	100.77	94.146	96.586	90.646	97.523	98.039	93.905	102.11	96.251	101.25	95.422	96.09	97.405
100.89	111.8	108.11	112.64	97.182	104.85	103.15	96.344	106.55	103.42	104.04	105.15	109.79	115.46	106.54	104.21	112.99	115.67	103.54	111.53	104.67	101.51	102.38	101.69	106.79	104.48	105.06	104.78	108.95	101.34	105.97	105.21	109.29	97.624	108.92	103.94	103.9	103.55	106.23	110.61	104.89	97.41	107.58	103.42	103.81	101.01	103.81	112.06	103.49	101.26
110.16	111.52	112.03	104.99	104.8	106.43	105.67	103.84	97.203	109.91	96.182	108.18	105.17	111.6	104.12	106.25	111.27	108.33	108.78	104.84	102.2	96.195	109.01	102.16	112.22	109.61	107.21	112.63	99.537	110.67	114.73	106.73	102.1	98.871	105.76	106.75	109.68	114.05	108.46	101.17	103.1	101.21	103	96.047	108.9	105.29	111.54	103.8	110.61	105.84
104.91	105.01	119.9	101.94	107.53	108.87	103.03	105.47	105.86	112.91	106.61	106.61	105.04	104.23	104.97	105.03	92.949	105.4	105.79	105.96	109.67	106.27	111.12	98.78	105.82	99.781	105.32	102.19	99.636	115.67	100.43	105.46	103.26	103.41	110.58	103.14	102.56	112.83	110.96	110.83	117.18	110.63	105.52	98.651	97.917	102.43	98.053	108.13	116.39	108.97
99.439	107.25	111.61	98.758	105.47	107.35	105.01	107.17	106.12	108.74	103.69	112.98	107.5	109.59	109.14	104.31	103.62	102.94	104.12	109.33	110.96	115.22	110.05	114.68	109.52	105.23	116.69	110.01	102.57	107.3	109.56	111.22	104.59	110.82	110.48	101.93	107.5	102.01	98.668	99.616	110.46	101.56	106.82	109.78	104.06	113.09	108.37	107.96	113.1	110.66
115.29	107.03	100.32	107.2	95.954	103.81	107.55	104.96	116.3	97.701	98.878	106.61	106.48	96.091	104.11	109.07	109.87	103.05	112.01	107.48	107.36	105.7	105.93	101.93	95.823	112.3	106.59	113.24	102.72	95.205	107.47	100.8	110.66	107.72	98.683	117.8	109.24	107.94	110.34	110.49	111.58	108.04	111.56	109.94	111.89	103.07	100.69	102.97	105.99	101.29
103.3	104.77	106.72	109.94	99.066	100.67	108.38	99.493	107.58	112.34	106.5	106.32	98.755	108.09	108.87	107.46	104.88	111.16	109.9	98.192	98.305	106.3	106.3	111.82	104.14	99.313	109.13	108.84	108.38	102.47	108.71	104.86	101.04	104.67	103.41	104.44	109.17	107.67	103.33	110.98	99.635	110.54	113.57	108.95	108.39	101.51	113.11	102.45	107.96	108.84
107.61	110.65	96.413	111.12	103.8	103.14	107.79	107.66	114.8	106.17	101.27	106.98	114.51	100.97	99.994	103.49	111.99	103.74	101.56	96.141	107.52	100.72	116.7	109.59	97.874	98.698	106.14	98.542	100.52	110.37	102.63	113.69	103.29	103.77	104.67	106.9	105.23	105.3	105.57	108.09	106.55	104.28	106.62	109.58	106.32	105.01	103.77	101.41	101.3	108.8
106.97	106.58	97.788	105.81	102.68	102.49	101.94	110.42	105.78	106.5	107.98	108.63	109.03	120.55	101.13	106.75	113.03	104.81	109.14	109.52	99.149	106.19	108.17	108.94	109.65	106.65	104.8	107.86	109.44	114.11	105.45	108.34	107.28	105.48	105.8	102.78	98.055	98.412	105.49	108.28	115.83	108.23	106.96	102.08	96.891	106.28	99.559	107.48	99.306	111.01
92.208	98.364	96.187	99.327	88.148	102.95	103.13	103.92	94.993	104.52	97.172	105.63	101.89	90.209	96.763	96.537	90.01	97.906	91.404	97.633	104.74	94.525	100.42	93.256	88.146	93.486	96.475	97.112	101.91	102.93	102.74	98.514	98.274	95.328	97.992	96.151	96.567	101.08	97.342	98.135	98	95.367	108.34	94.863	98.862	100.27	100.79	95.535	98.907	91.14
108.96	111.11	102.69	101.76	98.449	102.39	108.14	104.53	110.08	106.78	108.11	104.87	106.23	99.613	106.34	107.22	110.9	113.21	105.93	103.13	108.07	106.44	103.96	102.12	105.31	106.36	100.25	100.93	108.76	106.84	112.57	107.92	105.28	106.22	95.826	106.57	106.12	102.72	101.4	102.96	104.18	100.78	104.2	98.02	108.66	101.96	108.89	111.74	108.07	99.565
121.64	112.82	106.66	120.74	99.928	119.75	109.45	109.95	108.61	106.76	112.35	106.08	111.13	108.81	117.25	104.69	106.35	116.2	110.36	110.66	125.01	105.53	112.8	115.99	108.71	107.32	107.25	110	113.16	105.04	110.27	111.68	107.94	110.37	104.65	109.91	110.52	101.89	103.6	105.77	106.37	111.45	110.18	111.89	104.79	108.35	111.62	102.83	116.47	112.83
101.36	96.1	97.686	107.73	100.65	93.324	101.97	94.899	98.882	92.191	105.51	97.317	96.942	103.17	115.77	106.57	103.09	92.196	102.03	98.319	102.29	106.84	98.477	96.291	97.971	93.197	102.68	101.65	101.04	91.928	97.339	88.155	88.561	98.954	101.77	96.224	110.47	100.21	101.46	99.43	103.84	103.46	98.502	104.04	99.04	92.495	93.253	101.13	96.975	99.224
100.36	101.44	94.953	97.952	105.34	105.04	91.834	104.99	100.06	97.621	100.21	103.53	102.71	98.339	97.201	92.11	92.242	108.86	101.85	97.228	87.102	102.33	96.721	97.549	100.22	102.83	96.629	99.054	96.768	102.43	91.775	101.08	102.18	103.21	103.06	102.38	97.003	99.279	103.39	111.05	102.17	108.74	97.628	101.41	98.099	99.593	102.89	99.211	95.377	96.835
109.7	103.72	109.95	100.6	106.31	109.79	114.19	99.134	109.88	99.096	114.47	99.673	105.34	105.55	110.04	104.79	98.73	104.18	108.73	106.36	104.68	105.51	104.97	95.792	104.29	104.98	109.17	101.15	104.29	106.97	113.16	112.49	106.18	102.2	104.32	104.85	102.44	102.61	107.41	105.31	110.59	115.17	107.52	94.606	107.33	104.88	112.67	107.94	109.71	100.08
96.489	91.902	93.16	104.77	85.545	98.879	93.55	95.536	99.873	98.975	101.2	99.313	103.59	97.776	95.353	90.99	97.963	92.676	102.21	107.57	98.086	95.692	100.79	97.923	96.471	91.659	101.29	103.18	99.017	101.2	101.16	96.508	91.301	96.9	105.61	103.5	105.18	99.191	91.461	106	92.611	112.25	98.962	99.138	99.009	94.84	103.4	89.506	93.957	97.547
111.34	110.7	99.872	106.55	107.22	104.69	105.61	109.88	103.47	98.04	105.27	101.57	109.32	106.46	107.35	102.14	107.2	106.75	116.5	107.96	97.499	104.97	108.65	110.28	100.82	96.566	107.62	103.41	102.4	107.82	108.14	109.69	106.03	96.635	113.71	95.024	105.98	106.89	104.24	105.08	111.04	109.97	98.254	102.13	109.52	103.77	105.7	107.54	99.884	114.77
108.33	102.86	98.58	109.04	107.4	103.05	108.42	101.67	102.18	100.84	99.548	112.71	104.35	94.392	112.19	108.99	112.97	104.44	113.53	102.12	105.94	106.56	109.56	106.45	102.64	97.102	104.91	102.22	114.03	103.37	113.14	104.37	114.1	111.36	105.23	103.32	108.47	103.06	105.89	98.153	106.8	94.845	114.31	102.87	105.78	99.914	111.6	102.99	105.24	110.72
111.05	101.48	100.43	101.22	102.31	100.65	110.46	109.83	106.81	116.06	105.15	110.7	110.54	96.838	105.04	103.78	98.391	105.08	106.98	107.63	97.279	106.49	107.33	103.08	109.22	106.19	116.53	108.3	110.28	98.327	116.17	110.92	108.75	108.65	102.53	95.082	111.11	108.47	91.862	109.57	102.01	107.5	109.84	104.36	105.84	100.16	106.68	112.21	101.97	106.76
112.27	106.29	111.44	109.79	100.39	113.66	104.4	107.27	114.91	107.03	111.17	106.63	110.48	103.51	110.32	108.18	109.28	106.07	103.74	106.61	106.58	110.52	106.57	111.53	107.03	107.42	113.22	106.02	114.08	111.6	99.294	107.49	118.03	103.17	108.61	112.08	106.32	108.66	117.4	103.06	114.11	108.34	108.56	108.7	104.3	102	107.59	107.33	110.82	107.23
100.09	98.947	106.99	97.527	107.09	101.67	111.42	114.16	101.76	100.72	96.456	107.91	111.7	112.51	107.1	108.94	113.84	104.72	102.86	103.99	106.53	103.3	104.95	106.82	103.53	100.96	110.96	107.85	105.59	106.35	108.05	115.29	104.37	108.47	101.43	109.29	112.85	106.63	96.059	90.828	104.86	111.26	104.36	111.34	108.63	105.77	109.85	107.58	106.4	96.578
108.99	107.63	106.48	109.48	111.96	106.35	107.35	105.25	105.4	102.67	102.81	108.92	101.82	115.76	103.05	105.74	106.58	107.9	102.78	109.27	101.71	102.69	109.53	105.15	119.05	108.26	111.13	111.01	105.75	110.08	99.019	98.936	106.39	104.53	88.722	107.05	103.77	109.02	108.86	103.79	106.61	109.16	102.73	112.53	109.86	110.31	101.98	107.68	106.19	104.15
96.22	109.06	110.79	109.03	98.419	98.275	106.5	105.37	109	101.86	105.65	97.475	103.44	101.86	106.12	105.25	108.31	99.251	112.54	109.21	104.12	107.73	106.5	104.05	105.11	105.39	104.02	110.72	108.32	97.148	108.25	102.32	100.96	105.35	106.16	112.37	102.22	105.1	105.9	109.09	111.15	103.07	116.07	93.67	101.41	113.77	104.8	100.68	103.84	104.51
108.83	105.69	119	109.02	105.73	111.54	109.45	107.74	103.18	110.47	115.07	103.55	111.75	111.83	103.78	108.72	100.68	107.4	108.56	99.99	107.35	106.94	110.05	116.88	105.41	110.75	105.2	102	113.7	109.61	112.41	110.46	98.596	111	113.5	112.16	107.2	100.68	109.69	110.56	113.75	111.16	122.51	115.22	111.91	118.6	105.6	108.13	108.02	109.54
102.01	103.56	106.53	105.26	112.98	102.22	105.06	109.39	98.484	100.3	106.07	105.99	109.37	113.41	102.33	101.61	109.08	110.36	103.37	102.55	106.89	102.63	108.74	97.035	103.9	106.82	114.73	105.27	103.63	109.66	107.37	103.82	106.31	106.13	102.97	115.97	106.39	108.91	112.32	104.34	113.9	102.91	108.28	104.67	100.08	114.26	101.03	95.967	104.02	98.852
112.5	104.13	104.96	102.93	99.551	103.56	109.68	102.2	103.77	96.893	108.74	103.72	100.55	99.425	105.26	96.121	104.05	105.99	107.53	111.25	112.67	107.39	109.6	103.56	103.36	101.25	108.17	103.56	104.48	99.359	103.82	99.357	103.8	106.8	111.12	105.07	111.31	104.52	105.44	106.43	103.64	102.02	109.56	112.28	107.17	104.27	108.66	111.45	106.66	105.71
113.21	112.95	106.19	106.02	109.04	106.11	99.707	114.12	105.04	116.81	109.01	107.07	103.15	104.09	105.73	104.38	108.07	103.02	112.54	101.22	111.81	111.76	102.54	102.56	97.612	94.059	101.9	107.89	109.21	107.05	101.56	109.77	103.88	97.719	111.47	106.66	104.21	108.37	95.995	94.084	108.67	99.953	103.86	100.03	102.36	110.25	96.622	100.54	101.87	105.61
107.52	106.73	99.465	107.94	102.42	107.69	108.27	113.37	97.016	100.09	105.03	94.838	106.59	112.36	103.37	113.11	100.24	107	112.41	103.2	109.99	101.69	103.7	108.49	101.77	102.53	108.01	101.75	108	107.6	100.32	92.009	95.543	108.16	107.75	104.89	106.87	106.77	103.83	111.84	99.821	106.03	104.29	104.84	100.53	106.11	99.536	102.19	106.93	115.79
109.41	113.37	113.17	107.9	111.02	101.34	108.18	100.55	101.46	99.352	110.44	111.19	108.03	118.17	115.56	112.31	109.16	115	111.06	109.15	104.38	107.14	108.01	109.74	104.84	103.9	113.94	111.7	115.95	107.01	103.66	109.59	104.95	104.21	114.4	103.08	104.35	113.19	106.03	101.92	103.22	108.24	116.13	108.19	105.37	109.1	103.28	106.53	102.66	103.96
111.81	106.73	107.99	106.86	102.54	108.8	103.61	111.16	107.27	97.358	104.84	97.618	105.41	104.8	106.02	106.66	115.32	102.26	96.998	106.09	108.78	100.88	113.75	108.68	107.15	102.08	106.63	108.58	109.98	105.82	96.895	103.24	114.65	101.78	102.15	99.072	103.15	102.42	109.43	105.8	105.48	106.75	107.84	105.99	107.64	103.38	99.543	105.81	103.18	107.77
120.75	109.11	103.97	106.5	106.74	108.19	104.17	105.36	106.31	102.57	102.53	96.177	109.8	112.01	110.5	108.33	105.42	113.87	102.7	108.02	99.832	106.33	108.16	103.9	106.46	113.97	108.6	103.04	104.1	116.17	112.53	108.46	105.83	101.6	105.09	110.77	110.71	103.9	103.99	110.37	105.6	102.94	108.58	100.35	108.03	110.77	105.88	99.275	107.78	104.01
99.067	91.738	86.674	96.411	104.85	99.545	96.974	92.192	94.707	96.314	92.38	106.09	101.69	105.25	100.53	97.122	97.014	100.2	106.01	92.506	105.26	94.145	99.759	96.192	91.642	101.48	93.293	101.65	96.344	108.05	100.81	99.923	97.19	99.243	97.67	99.124	95.633	97.464	98.901	102.68	100.2	94.138	100.46	102.9	99.08	101.08	93.718	103.03	95.624	97.282
113.92	103.01	109.67	107.12	103.73	105.52	106.96	106.01	109.61	110.5	112.59	113.24	111.57	112.17	99.698	103.49	105.61	111.88	97.17	114.43	112.73	108.57	104.7	106.92	109.53	111.24	112.41	107.3	107.93	121.92	111.58	108.51	104.96	114.69	114.02	102.79	104.78	108.99	107.79	104.34	108.61	103.99	112.85	108.18	103.42	112.47	108.43	110.56	106.96	102.83
99.966	111.81	101.57	112.67	104.85	107.55	103.83	104.28	108.22	107.84	108.99	110.8	105.07	106.65	105.55	105.19	102.85	101.39	107.32	103.33	107.11	103.66	103.75	105.24	100.2	98.249	106.15	110.25	104.7	114.06	121.49	104.17	99.352	104.65	109.15	104.77	105.03	105.55	111.51	108.91	114.74	108.72	108.7	105.93	115.34	112.53	111.56	105.69	103.75	102.78
95.814	94.995	94.549	103.2	100.94	96.656	107.52	93.328	99.245	102.43	100.13	89.276	105.42	95.063	108.11	100.47	93.806	92.096	98.629	95.394	97.44	101.84	94.261	94.413	107.07	102.32	107.44	103.94	93.449	103.02	94.338	96.446	97.655	99.304	87.69	96.445	89.309	96.753	100.72	99.481	97.904	86.322	93.8	101.29	99.304	100.76	87.379	105	102.46	103.39
96.472	101.04	100.21	106.59	101.79	112.22	109.92	100.08	100.92	112.11	104.34	102.44	104	96.816	100.15	104.81	99.719	106.28	102.6	104.44	105.52	109.49	114.73	106.38	103.35	118.06	107.71	95.135	108.21	99.933	103.07	99.801	109.41	109.63	100.2	111.5	107.55	110.58	107.62	108.49	106.49	103.36	107.32	106.08	109.88	120.97	105.44	101.5	108.64	108.4
91.44	103.29	97.627	98.256	88.551	94.425	99.316	100.61	95.265	89.975	102.21	101.2	99.591	108.71	98.749	100.02	100.73	92.69	97.698	102.17	96.98	93.938	94.009	93.725	96.088	100.16	94.576	103.3	103.73	94.793	94.626	104.08	97.652	103.48	96.537	90.975	97.618	107.55	102.35	91.349	104.65	96.165	112.32	98.648	99.14	92.028	94.633	95.31	101.4	87.222
106.05	106.46	109.6	106.99	106.9	110.61	114.22	110.65	107.06	108.37	113.38	110.96	116.7	103.31	109.34	105.91	103.05	109.27	101.44	106.63	114.74	101.42	106.7	108.84	109.29	111.13	97.754	115.07	107.69	108.7	118.63	102.66	105.58	109.08	113.52	111.85	110.39	117.42	108.62	114.81	109.83	105.81	108.01	111.53	93.29	113.64	111.03	102.15	108.85	105.82
93.252	106.04	89.767	107.11	93.159	97.831	95.974	102.56	103.55	97.866	93.279	91.696	85.535	107.12	100.7	98.695	97.858	101.58	99.161	90.911	99	98.327	102.71	99.675	95.087	98.544	102.29	86.503	91.375	100.69	96.531	100.57	96.42	113.12	104.35	107.98	96.303	99.063	96.925	94.433	95.449	96.779	101.72	91.093	94.402	108.69	97.152	96.131	98.672	104.41
107.93	101.62	113.99	109.12	99.45	101.59	99.066	104.65	105.52	111.42	105.51	107.96	102.62	111.37	115.89	101.72	115.25	105.44	105.05	114.74	109.91	109.12	105.56	115.81	101.7	101.94	117.32	112.51	108.27	104.57	103.28	101.72	99.882	112.98	104.21	108.16	109.29	105.48	97.215	102.36	100.67	104.32	103.64	101.83	113.34	113.04	99.616	106.19	98.943	105.74
109.36	102.18	106.89	96.92	103.94	105.5	102.95	108.73	112.51	107.1	107.98	105.14	105.74	112.65	108.7	111.92	110.54	104.01	112.52	103.7	114.98	107.18	103.89	110.05	105.67	112.18	109.12	95.44	109.87	107.05	100.28	106.16	101.55	109.6	99.787	100.73	101.38	112.9	104.52	107.28	106.15	108.72	99.753	111.63	109.59	103.01	97.818	108.85	95.548	100.68
105.02	110.35	106.94	100.46	100.58	90.171	107.89	107.5	103.12	114.52	110.61	107.05	110.22	108.83	102.31	104.17	108.97	104.06	114.42	101.84	101.72	108.72	108.14	111.87	110.71	104.01	107.11	101.11	105.08	107.32	104.42	102.73	99.006	100.97	106.33	108.45	103.9	106.23	104.15	114.7	111.75	104.99	99.834	101.27	109.19	117.35	100.13	100.93	103.39	100.07
109.45	101.96	99.877	105.18	105.29	93.823	104.35	89.233	99.602	92.416	97.55	101.28	96.773	93.346	107.13	103.78	103.09	103.56	99.977	102.27	105.52	96.665	89.817	98.475	104.58	95.527	100.89	93.096	97.789	101.54	100.78	107.5	94.624	96.72	93.85	89.812	98.547	99.368	100.93	97.294	99.374	106.63	98.579	103.32	93.265	108.1	95.922	99.85	95.893	103.57
109.64	102.4	108.71	110.99	106.91	103.71	114.56	108.04	95.317	111.08	99.805	112.42	101.94	105.47	102.33	107.14	103.72	106.01	111.59	103.15	98.052	108.69	105.03	105.89	110.28	103.38	108.75	107.18	113.28	102.47	109.3	105.21	97.45	110.03	108.87	108.72	105.02	107.21	112.06	104.29	102.16	107.85	104.8	104.51	103.85	105.88	115.14	111.1	112.69	101.93
112.44	104.47	106.2	108.96	99.839	105.19	108.78	113.11	104.35	111.26	110.67	109.99	102.68	105.08	110.59	100.57	102.99	107.9	112.21	103.21	107.98	111.13	106.06	100.65	104.11	102.63	111.39	105.55	109.48	105.12	108.6	109.82	101.79	106.67	101.77	107.7	113.42	100.92	107.91	110.01	104.32	110.2	105.13	103.44	97.38	112.97	106.49	104.86	108.77	107.4
110.12	105.55	112.97	100.21	101.08	95.917	110.36	105.36	103.17	102.77	110.26	101.79	103.02	107.99	110.79	105.69	108.73	104.34	110.58	107.18	106.44	109.71	108.55	105.29	99.752	106.37	109.65	104.26	102.48	106.48	108.02	115.59	104.9	113.2	118.62	107.51	112.25	107.06	110.54	109.27	115.83	113.2	110.06	113.46	117.94	106.76	111.78	107.24	120.46	111.67
118.18	112.38	112.6	106.65	100.36	108.66	110.57	104.89	107.41	108.36	111.75	115.47	115.59	115.1	100.51	113.49	110.12	114.97	112.7	105.47	107.74	105.97	103.57	108.99	108.87	112.21	111.33	109.78	105.71	100.15	112.1	106.08	111.92	102.52	111.66	107.78	112.16	112.79	100.77	117.2	103.07	111.53	104.65	110.67	104.51	121.19	111.24	110.12	104.32	114.16
118.94	108.84	97.85	103.6	109.05	105	114.56	108.37	108.28	101.92	108.05	106.39	105.47	99.605	114.79	113.82	111.92	111.77	114.97	109.09	107.39	102.14	109.5	113.7	106.29	112.33	105.79	117.5	105.39	111.4	102.88	102.03	110.18	111.3	110.65	108.47	106.32	110.63	104.37	106.18	107.35	110.51	107.41	109.58	97.235	102.64	110.63	101.6	105.19	107.58
107.43	109.38	99.619	104.15	107.63	106.71	98.393	101.92	105.43	102.05	92.997	104.62	110.78	107.93	108.99	103.42	103.71	104.8	102.81	104.53	106.67	118.01	101.14	105.66	113.71	107.66	100.19	102.91	104.99	105.85	121.41	104.73	109.83	102.45	105.94	110.83	103.35	107.23	107.04	106.72	107.46	103.65	107.78	110.62	110.35	110.53	106.45	107.81	108.2	104.44
91.226	94.956	101.95	105.33	93.213	94.258	106.05	108.18	99.678	92.089	96.797	107.63	96.994	97.351	90.285	104.09	101.42	99.73	102.8	99.109	94.741	96.315	102.78	95.705	100.01	105.1	98.327	101.88	102	98.063	94.215	100.4	96.027	100.67	98.093	104.96	86.989	96.029	98.53	93.86	95.484	97.685	91.264	95.526	94.367	103.24	98.801	93.963	97.091	104.5
104.6	116.38	108.7	117.03	104.19	110.9	113.04	106.18	94.204	109.88	105.44	107.56	107.31	115.28	107.04	110.08	105.87	105.13	109.57	105.72	101.37	110.08	105.61	103.97	111.13	110.84	105.39	118.83	118.56	109.31	105.92	108.85	105.33	102.25	111.65	107.09	109.35	107.54	107.84	103.73	111.03	105.27	97.85	117.09	112.57	117.05	112.5	110.09	109.34	108.32
109.74	111.27	110.57	108.19	105.99	110.22	105.08	102.85	108.27	107.17	116.22	106.8	100.28	110.37	108.97	104.49	104.51	114.41	100.93	98.162	111.54	107.62	113.46	109.16	99.881	114.15	108.68	108.55	108.44	111.37	105.43	110.75	110.53	104.98	111.04	99.828	108.25	110.53	104.83	109.95	104.05	109.17	104.16	110.66	108.24	108.34	105.37	108.24	105.77	102.13
108.71	99.319	105.98	109.37	103.6	104.22	107.3	110.92	105.5	107.81	109.86	110.13	109.03	98.241	105.34	114.45	104.4	107.6	104.25	114.42	104.39	101.9	103.02	102.9	100.06	98.466	103.78	105.61	108.32	112.36	103.61	111.85	102.38	107.65	109.37	97.929	109.34	101.24	105.54	103.8	106.61	106.33	100.14	112.51	103.25	106.18	108.65	108.68	100.65	105.85
110.19	97.368	101.04	91.964	101.59	103.26	98.213	96.789	95.383	104.79	113.73	99.403	96.98	99.837	103.63	102.6	98.782	93.454	93.615	105.71	101.99	94.393	100.1	101.04	102.41	109.35	104.98	91.071	93.019	99.773	104.99	92.691	100.28	101.37	100.04	110	82.72	99.749	98.957	109.64	103.91	103.93	100.29	93.57	96.614	107.35	100.17	96.545	102.12	100.86
111.33	106.88	103.52	104.48	97.514	104.92	108.23	110.02	99.787	114.91	110.01	96.471	107.7	109.37	105.54	107.89	100.43	100.1	101.99	103.6	103.49	107.27	106.34	108.55	107.38	110.68	98.307	115.56	108.33	109.51	103.73	97.862	113.96	117.49	101.92	110.07	111.39	102.4	99.883	102.64	106.62	105.36	99.274	118.93	101.82	105.91	107.15	109.78	100.67	109.07
104.91	107.22	99.999	106.36	104.67	113.66	108.39	109.32	113.53	106.03	112.26	109.29	112.37	95.608	109.84	111.07	108.88	103.3	117.61	102.72	111.63	116.59	102.52	115.82	96.084	108.01	107.95	102.43	104.12	110.57	117.98	108.14	98.501	100.76	102.31	106.45	108.75	114.16	99.399	113.9	110.54	105.9	104.61	106.44	109.1	109.98	102.58	100.69	108.97	110.2
108.11	105.77	101.75	97.354	107.39	107.53	109.29	109.51	108.81	103.2	108.78	108.38	108.39	109.71	100.31	103.97	100.96	108.9	100.93	105	106.75	100.3	100.32	110.72	108.29	107.78	100.99	100.55	99.316	105.49	104.49	101.08	110.49	108.78	97.503	99.482	99.408	110.55	106.32	107.13	110.98	106.69	107	103.91	105.98	112.55	94.869	117.51	107.71	103.15
93.993	110.4	95.536	106.97	103.91	107.91	98.133	102.87	96.479	97.051	98.311	99.816	107.78	93.799	104.17	97.486	99.011	105.86	92.246	102.68	110.82	99.67	111.33	108.88	103.38	105.41	102.57	94.478	95.659	99.914	95.169	104.53	97.161	102.72	96.024	104.6	105.12	101.44	88.466	105.05	102.87	103.45	97.663	86.49	105.18	104.6	93.614	108.03	101.95	102.51
107.78	113.93	104.68	111.52	106.12	105.31	105.76	112.14	111.25	117.19	106.27	117.93	98	119.61	106.6	100.56	112.57	104.61	102.25	104.08	100.24	107.06	105.61	116.05	114.21	102.78	111.48	111.42	97.48	108.14	109.07	104.69	109.11	111.54	111.98	110.27	101.11	107.55	109.78	112.08	96.267	97.139	106.68	115.52	114.04	98.57	111.37	115.91	108.71	105.34
109.8	118	109.09	108.37	115.67	112.07	102.02	111.36	110.37	111.33	116.89	113.66	112.64	102.89	108.46	108.41	106.96	122.71	107.25	108.97	110.21	108.53	103.3	113.67	116.52	108.78	111.58	113.95	109	110.95	115.06	112.99	113.04	121.38	112.06	107.51	110.45	111.8	111	118.47	111.6	101.35	111.85	107.5	109.46	111.85	115.27	116.91	104.27	101.17
109.16	115.44	98.903	114.05	103.05	102.95	104.13	114.66	105.7	109.26	96.813	109.29	112.82	104.97	110.08	105.68	109.09	106.73	104.5	116.77	109.9	115.55	113.15	104.34	107.72	116.33	106	101.01	104.66	103.37	109.52	117.62	104.1	104.07	116.83	109.56	114.06	104.34	105.38	98.285	104.67	105.44	109.23	106.63	115.05	108.96	106.13	105.07	102.47	109.63
107.35	112.15	106.8	116.08	105.48	112	106.49	105.55	107.45	98.637	103.41	106.56	107.79	105.8	104.19	102.85	104.65	108.87	103.55	107.95	100.91	103.5	105.82	101.08	113.96	111.08	105.4	101.13	114.57	100.82	104.62	114.44	107.54	107.21	103.61	105.1	108.32	108.26	104.85	98.423	106.31	107.41	99.885	109.6	109.79	111.64	102.6	108.84	117.53	102.68
106.85	106.13	113.07	103.26	109.25	102.27	100.96	102.22	122.49	102.9	107.38	108.08	106.59	106.31	108.58	108.63	110.14	106.13	108.44	108.69	109.46	102.95	111.27	113.73	97.951	115.8	106.91	105.73	105.9	113.7	106.89	108.11	110.8	112.59	100.08	109.68	106.48	115.1	100.54	113.87	109.34	108.2	105.36	107.55	104.4	115.5	106.78	113.92	107.79	101.95
97.037	110.17	105.61	110.6	105.67	99.909	107.6	104.85	102.76	102.11	108.17	105.14	105.64	107.59	112.28	102.97	100.62	107.75	106.43	101.01	102.53	103.17	109.49	112.79	104.46	110.38	102.92	106.29	106.28	108.61	104.08	104.22	100.57	104.08	97.076	109.79	107.9	108.79	107.09	105.07	110.24	111.27	108.19	107.99	106.54	104.41	99.484	105.95	104.78	100.47
105.08	110.09	106	102.17	101.76	95.741	106.04	97.862	108.68	101.14	99.584	107.48	101.22	108.98	109.84	111.19	113.75	103.86	106.67	109.62	103.83	110.08	99.689	113	103.12	126.24	105.12	108.53	109.25	114.16	104.34	102.99	116.81	107.94	100.97	105.52	104.54	104	99.417	114.42	108.89	106.18	108.53	115.33	117.28	103.97	98.859	104.03	109.8	99.361
104.27	100.41	103.31	108.23	109.55	107.31	102.73	101.42	106.95	105.07	103.21	105.37	105.22	103.54	104.6	112.58	96.898	102.21	105.11	101.6	99.504	111.37	100.43	96.729	100.76	106.44	112.66	109.47	103.29	103.92	103	106.47	109.08	108.95	110.64	93.867	99.847	108.02	104.9	103.04	103.71	109.19	115.49	103.3	105.5	111.58	108.83	104.66	89.761	106.5
97.992	107.56	105.93	99.231	102.32	100.86	100.37	106.35	110.64	100.61	103.9	112.49	104.91	104.17	103.55	102.5	107.72	112.6	105.09	106.34	108.26	111.84	107.96	106.11	103.35	93.569	93.137	104.75	103.76	102.43	103.64	107.42	118.64	107.2	106.1	102.94	96.528	97.009	92.948	108.41	102.45	106.41	109.75	104.58	98.754	101.54	105.12	103.17	106.04	103.33
103.87	104.34	113.25	109.07	97.435	107.8	110.76	108.84	107.44	114.14	106.71	110	102.81	101.75	112.9	112.7	110.13	113.29	104.52	107.23	107.84	110.97	111.99	99.728	112.84	104.85	105.68	107.8	109.23	101.33	106.12	108.33	116.08	104.74	100.16	104.59	103.81	113.13	111.43	106.21	109.01	110.32	97.55	114.29	105.26	108.76	100.77	111.61	107.06	108.39
103.12	106.78	104.11	103.81	106.56	116.34	108.02	100.17	109.38	107.75	103.18	103.9	103.32	102.42	107.16	94.955	106.51	93.187	106.07	102.83	107.46	108.36	106.64	102.24	103.87	96.313	102.33	110.36	109.31	102.91	111.23	109.82	109.37	103.58	98.465	104.95	97.09	105.62	105.02	112.36	102.17	106.75	100.73	102.55	104.83	102.03	103.4	110.02	106.64	100.74
115.67	115.74	107.89	100.93	103.34	118.67	105.94	105.77	109.72	112.4	109.51	108.96	107.16	111.57	106.51	108.71	109.6	103.46	100.3	107.85	104.09	108.71	108.29	105.45	113.28	116.1	113.45	110.69	116.22	111.96	102.15	110.69	112.9	113.67	111.76	106.87	110	109.88	114.68	103.39	106.82	100.13	109.87	114.23	99.841	111.25	107.35	105.81	110.82	102.73
109.99	112.06	99.948	116.21	109.22	112.52	114.93	101.79	113.63	105.92	101.48	104.44	114.51	108.65	106.73	97.947	102.07	104.14	117.26	107.75	109.75	106	106.39	100.21	107.62	102.76	107.57	107.54	108.37	108.84	111.3	108.1	109.33	107.38	105.75	114.09	110.65	95.634	101.98	104.29	111.37	107.01	108.42	100.35	104.65	112.96	110.87	107.55	115.71	115.77
113.2	108.65	105.35	109.97	110.12	105.25	98.175	102.09	104.23	112.89	105.36	107.3	99.632	104.61	110.91	112.9	106.92	104.04	103.95	102.75	106.77	104.81	111.86	101.94	104.85	103.46	114.57	105.54	104.2	95.118	111.75	110.09	102.03	104.34	100.15	105.2	97.753	110.39	112.88	116.78	109.8	111.35	105.78	105.02	106.98	109.23	102.09	100.46	108.91	107.85
98.005	104.16	110.05	98.454	98.528	106.06	107.59	110.47	108.56	110	101.44	112.5	97.233	96.412	101.49	106.72	100.46	110.65	100.74	110.27	107.62	108.6	101.01	104.7	102.54	104.04	112.54	110.55	108.37	100.45	103.46	104.52	108.3	109.69	111.31	104.26	113.8	113.98	95.936	117.1	106.68	108.88	94.985	104.03	104.54	110.95	99.165	105.09	108.47	105.17
107.53	99.831	99.058	102.7	106.61	98.021	102.98	104.65	104.53	100.45	109.24	100.8	102.32	100.92	98.434	105.79	106.64	105.87	100.51	95.192	97.632	102.26	105.08	100.93	98.002	103.26	100.27	104.71	99.374	106.36	103.03	105.99	108.29	107.47	104.13	103.57	99.642	98.126	103.83	100.81	98.956	101.02	113.46	107.19	109.24	105.91	95.028	108.92	90.316	104.92
107.16	102.39	106.35	107.75	111.24	102.9	100.16	110.87	101.55	107.8	108.73	96.2	106.59	102.81	109.88	107.03	97.796	96.672	109.19	103.08	104.3	101	110.69	102.48	105.43	109.42	106.16	100.18	104.79	105.91	109.28	105.47	113.82	100.56	112.99	101.79	100.46	113.96	105.38	106.49	105.6	100.4	109.82	107.29	108.16	101.68	103.61	106.23	113.5	107.41
107.1	105.19	106.49	120	111.69	112.36	99.832	99.804	103.13	111.1	106.83	103.71	106.08	110.47	95.182	109.58	100.04	99.257	102.59	115.96	108.43	102.74	107.36	110.38	103.38	106.62	109.96	93.337	108.97	101.58	106.19	101.92	104.13	108.94	106.22	107.53	110.58	107.01	108.2	104.53	107.17	106.02	103.2	98.239	111.26	104.72	113.02	100.4	104.22	101.54
102.98	103.43	107.75	108.78	109.45	103.95	107.54	113.27	103.7	109.72	115.61	111.26	113.8	105.03	104.94	105.09	107.48	107.08	113.95	97.547	100.62	100.66	114.44	109.83	114.48	115.09	108.68	107.76	103.59	118.2	115.85	103.08	106.05	112	112.34	102.78	97.664	116.23	105.92	114.15	115.43	107.85	105.28	110.48	113.2	116.63	104.9	111.98	110.92	109.56
109.25	112.22	115.3	103.85	113	103.34	99.468	106.77	112.55	112.29	107.75	105.57	115.28	117.5	115.25	111.5	110.55	100.61	107.58	115.34	107.47	113.77	110.04	112.86	112.8	109.96	102.47	105.87	119.21	111.14	110.4	104.03	113.91	113.63	104.52	118.47	106.39	117.62	111.49	106	108.84	108.94	123.09	114.72	109.38	114.94	107.78	115.94	113.94	103.02
97.684	107.93	96.398	106.88	103.4	103.95	112.04	110.59	109.29	103.61	110.54	105.98	108.31	102.98	107.47	95.172	104.39	109.4	114.95	100.99	104.69	108.31	107.67	95.568	102.34	108.05	104.78	109.54	105.26	103.09	103.42	105.95	108.68	106.49	106.05	110.98	105.12	109.38	110.29	105.57	105.58	108.39	113.07	97.299	108.63	101.69	110.02	103.11	106.82	109.31
105.64	110.75	104.12	106.79	107.19	100.34	110.51	105.91	110.51	114.09	99.104	98.029	97.067	96.745	105.05	111.8	108.31	109.81	109.03	103.98	103	104.24	105.21	97.869	107.38	106.76	101.4	105.79	117.77	105.76	107.05	109.21	109.16	102.24	102.93	97.052	112.87	111.97	103.29	103.96	102.91	103.88	112	107.08	97.58	102.24	104.43	102.48	105.1	119.78
100.23	106.85	97.001	104.89	99.349	103.81	100.23	102.02	101.52	99.776	97.117	111.5	99.773	105.04	98.043	110.73	98.117	106.62	97.396	89.083	105.75	105.95	98.063	108.46	103.87	103.46	102.99	106.86	101.15	107.5	103.64	105.07	103.89	104.09	98.712	105.24	102.01	101.46	93.143	95.747	101.06	104.76	97.027	94.418	92.58	107.19	101.57	99.262	100.29	100.36
102.81	103.71	115.21	106.01	105.83	108.56	109.28	98.506	102.56	103.97	107.1	110.65	104.99	112.13	102.61	102.97	99.299	105.8	116.49	107.38	105.32	101.83	106.34	105.66	105.5	106.45	99.19	107.73	108.99	107.71	106.72	97.599	110.4	106.88	107.15	99.302	109.84	103.65	107.32	112.38	104.62	105.36	111.71	114.1	109.35	105.53	106.17	102.06	106.72	110.29
107.33	106.12	106.21	88.886	103.59	106.92	110.35	94.129	108.24	119.27	106.53	108.68	99.563	105.05	116.62	99.734	116.71	113.65	110	111.07	97.769	111.43	115.99	101.56	102.39	102.78	115.1	106.13	107.31	112.05	101.93	110.85	98.535	101.56	108.72	104.68	100.95	95.204	103.82	107.79	110	107.16	110.19	105.17	103.57	109.28	113.22	94.19	112.16	109.51
98.361	99.571	96.009	96.437	88.596	95.228	95.926	98.293	95.773	94.262	94.581	90.849	96.495	94.848	100.32	109.17	105.04	92.121	96.835	96.823	103.35	101.74	102.28	106.09	104.9	92.82	92.799	97.002	96.783	88.285	98.765	98.597	96.593	94.853	92.698	101.12	95.643	103.45	96.339	101.08	100.08	100.34	98.819	99.624	91.035	91.74	91.926	102.53	102.12	104.9
103.36	103.66	107.86	103.31	110.14	109.13	102.71	116.5	101.4	108.41	107.35	97.53	105	104.15	115.19	114.53	97.049	102.37	104.8	114.94	111.34	103.46	103.81	104.67	104.98	104.73	107.42	97.051	104.62	103.92	109.15	109.93	104.71	105.49	110.2	111.98	104	105.32	107.36	109.73	102.52	99.672	107.6	103.23	106.64	106.74	109.75	112.33	104.2	111.83
106.11	108.09	97.606	111.24	94.578	91.629	102.57	107.69	94.616	94.293	95.251	97.662	101.74	90.505	101.83	102.37	92.962	104.75	103.75	95.637	93.801	103.69	96.149	103.2	105.11	101.63	89.38	94.603	92.594	101.75	104.6	103.15	103.13	103.33	91.623	101.41	100.45	105.78	98.401	102.24	96.618	104.64	100.8	105.49	95.09	99.132	105.79	94.713	118.83	105.36
95.523	103.14	96.192	99.341	97.991	97.737	93.137	102.13	97.462	95.405	94.2	100.51	100.64	95.632	96.93	93.297	90.585	101.25	97.741	100.22	98.737	95.682	99.435	96.543	92.816	99.395	96.856	98.786	96.208	91.218	97.083	95.799	97.466	102.49	102.04	100.99	101.29	96.467	87.777	91.917	90.962	99.354	98.496	92.549	92.367	98.689	97.786	101.22	105.45	97.279
105.03	112.57	97.888	109.77	109	110.02	109.35	107.41	101.5	104.19	107.95	114.01	101.78	109.7	106.4	108.57	110.47	103.78	105.91	106.12	105.66	105.45	104.96	110.88	110.21	110.49	113.41	108.8	113.21	116.3	114.09	114.28	95.863	115.82	108.09	107.79	108.99	107.91	103.81	108.96	103.89	114.59	110.83	98.239	108.27	105.69	107.61	109.17	112.5	107.57
105.4	108.54	103.24	104.32	114.56	103.7	95.364	103.6	102.42	104.62	106.79	102.97	104.92	110.85	101.91	117.4	110.68	107.26	99.518	109.66	105.47	104.89	108.94	103.84	110.23	97.51	105.49	104.37	119.69	105.47	105	104.86	104.61	107.55	104.24	98.118	107.99	108.46	106.26	112.59	112.83	109.32	109.29	104.5	105.64	108.85	106.66	97.146	102.81	113.89
113.29	112	103.91	114.75	97.855	104.59	108.27	114.93	109.19	108.87	112.39	109.87	110.17	105.3	113.22	111.81	105	103.68	113.94	112.81	95.44	112.04	105.83	109.9	111.37	113.36	110.54	114.83	105.56	104.42	109.34	96.496	103.19	109.15	101.01	120.41	109.88	113.16	103.71	109.07	105.45	100.88	108.87	115.11	98.98	104.46	111.09	100.18	105.65	113.33
98.283	104.48	115.75	108.97	104.99	107.49	105.67	107.37	108.89	110.12	103.49	107.1	114.31	102.21	107.27	108.04	99.176	105.42	97.864	101.65	103.73	111.51	95.992	104.3	107.87	108.09	100.16	105.69	104.4	97.679	103.62	105.83	112.17	101.44	95.368	101.96	100.81	104.55	105.72	108.21	114.04	104.55	100.33	101.53	106.88	104.03	105.66	103.28	105.31	106.56
95.188	97.734	92.41	98.861	104.5	92.367	101.34	106.15	105.51	101.15	99.272	93.371	100.28	103.35	98.906	98.14	100.43	98.362	90.508	108.74	95.926	94.104	99.202	103.02	97.297	97.739	91.328	100.43	99.023	109.92	108.79	105.15	92.468	100.22	98.692	95.73	92.631	103.12	99.052	97.815	99.542	99.54	106.68	94.036	100.15	96.869	102.25	94.477	101.29	107.38
99.674	104.39	97.088	96.43	97.372	106.6	94.063	89.587	103.09	94.917	102.48	96.369	96.922	98.514	91.904	97.673	93.85	107.47	93.999	98.586	100.62	105.98	92.351	110	100.27	100.03	96.174	94.966	99.406	105.5	98.196	97.564	96.477	97.994	89.474	91.382	99.782	94.108	104.33	99.047	100.59	103.87	95.449	92.401	102.33	94.477	98.506	102	93.015	103.61
103.16	102.95	104.03	102.41	102.74	111.73	119.05	101.79	116.38	106.15	111.71	108.04	103.21	108.38	113.16	105.35	107.03	114.45	113.1	101.64	112.97	108.98	104.28	104.85	107.86	118.01	101.95	100.88	105.83	104.93	102.7	113.04	109.82	107.78	107.94	103.57	111.08	106.2	119.53	107.23	105.7	110.42	105.55	107.19	111.65	100.82	99.577	104.01	110.39	103.32
99.408	111.33	108.15	102.07	105.17	105.19	107.05	116.36	106.88	100.6	106.59	102.83	112.86	108.09	101.03	106.35	112.32	103.88	111.94	110.28	107.49	99.008	115.5	98.627	107.71	105.58	115.33	98.574	99.858	101.26	106.02	101.04	99.227	102.39	103.57	101.72	110.53	108.34	104.73	99.825	106.66	101.5	100.45	107.61	104.66	114.12	108.08	97.154	105.46	100.5
101.14	112.58	110.09	108.34	108.88	98.415	108.01	108.8	106.73	102.32	109.41	110.71	102.22	115.28	105.98	117.97	112.1	110.14	108.7	113.52	107.47	117.22	112.59	106.83	117.48	104.11	109.47	110.68	109.05	111.75	102.31	110.31	110.11	107.4	116.58	107.52	104.12	115.77	97.929	103.48	107.39	107.76	105.73	117.39	111.33	113.88	111.65	102.18	100.86	112.31
110.69	105.97	103.36	107.99	110.08	107.82	111.8	122.66	107.52	105.36	113.57	107.16	113.04	99.842	99.171	109.08	100.33	100.77	98.186	107.36	110.09	107.59	114.07	108.54	113.72	112.82	112.35	115.06	110.66	101.9	110.9	112.66	114.73	101.46	101.92	105.29	107.3	109.48	106.99	111.69	108.96	108.33	106.51	108.08	111.52	106.15	102.42	108.4	110.66	109.6
99.436	113.74	100.04	102.19	103.54	103.79	95.439	100.58	96.557	105.09	104.74	107.13	108.46	105.13	113.8	109.86	101.55	104.29	98.235	107.76	101.47	108.25	102.08	107.34	106.19	104.63	95.182	109.47	108.69	104.44	107.02	113.8	98.38	105.07	98.888	101.49	103.18	112.99	106.6	106.45	107.33	104.02	106.59	104.33	114.33	98.24	95.468	106.76	103.63	108.78
104.75	102.35	116.74	103.55	113.77	102.87	110.38	105.82	110.95	97.617	105.9	110.38	101.6	101.38	108.5	106.54	105.33	109.66	111.15	101.36	101.43	97.42	113.01	107.88	104.62	105.23	98.041	98.442	103.45	104.49	108.68	106.6	106.57	101.32	105.25	109.76	108.96	106.25	105.24	103.69	107.01	103.87	114.5	104.98	101.02	111.63	99.152	111.77	105.06	108.63
103.84	108.86	97.18	108.99	100.59	108.39	106.61	110.86	112.6	113.99	109.3	105.26	107.08	101.09	106.59	103.08	111.25	100.34	103.73	102.77	107.26	102.23	104.71	104.44	108.14	103.89	107.44	109.63	109.83	100.16	110.04	106.56	115.96	108.52	104.05	107.86	100.88	104.03	113.29	99.361	107.67	113.92	106.23	114.47	100.04	101.89	102.44	110.05	103.63	102.02
101.8	100.4	102.58	91.953	104.37	99.403	92.992	98.166	101.6	96.614	105.25	103.27	104.91	105.23	98.101	89.205	96.679	104.06	91.118	103.37	97.212	99.262	96.682	87.62	96.837	95.641	104.54	105.22	101.7	100.72	99.075	98.336	100.13	98.765	100.52	94.587	97.222	103.72	104.95	104.05	103.37	98.621	102.67	97.661	90.604	102.66	101.75	106.32	103.9	94.262
107.41	99.521	108.56	107.66	101.83	107.24	106.34	109.61	101.35	115.72	100.59	96.604	101.13	108.35	104.69	111.31	113.66	107.84	105.64	110.46	99.644	99.977	105.74	113.41	100.54	112.68	115.76	108.23	112.13	106.26	101.5	105.43	114.29	107.85	108.06	113.72	106.24	107.65	104.77	104.55	102.74	96.904	108.51	99.193	108.96	103.15	101.01	96.534	114.96	104.73
104.57	106.64	108.09	102.84	111.37	104.25	108.04	97.198	110.11	114.4	112.62	107.57	108.04	106.14	110.67	110.08	107.33	109.06	102.34	102.77	102.52	114.17	108.31	114.79	110.17	104.74	108.46	104.7	113.75	106.94	113.99	110.85	114.7	112.66	105.62	109.77	108.98	108.88	110.69	112.42	110.75	103.93	107.86	110.58	112.86	106.32	108.52	111.27	104.06	105.36
98.163	111.29	95.251	100.75	97.257	118	101.35	110.41	94.579	98.064	98.417	107.44	106.37	103.03	107.33	104.51	109.18	102.06	110.92	99.388	110.54	102.48	101.35	109.67	109.14	103.14	109.84	110.23	109.86	104.43	104.84	107.82	108.89	103.83	104.66	102.75	103.26	102.71	104.93	107.46	116.01	111.37	106.21	106.37	109.23	102	112.41	100.27	108.31	106.71
99.455	107.35	103.08	108.2	102.63	98.103	108.45	110.1	105.52	113.89	101	104.12	107.43	107.81	96.865	104.36	100.44	108.73	94.513	102.68	113.12	103.07	112.23	114.11	101.26	109.31	113.76	114.86	108.13	103.3	103.3	108.88	98.709	101.46	107.55	106.46	103.63	110.36	101.77	104.69	112.47	116.08	103.51	99.281	112.04	103.5	103.61	109.62	97.334	100.26
107.31	106.46	106.43	104.18	108.42	113.05	108.53	100.11	109.22	113.35	107.22	109.07	113.75	103.95	112.89	100.93	109.82	104.48	103.25	116.84	104.8	103.74	114.42	112.13	116.92	108.11	112.08	106.53	105.54	113.43	108.65	105.58	106.28	112.51	111.24	114.58	111.8	111.27	114.43	107.36	106.75	102.17	103.91	111.04	110.93	105.95	109.88	110.78	106.58	105.82
95.189	93.375	94.933	104.46	95.796	98.694	91.12	101.2	104.99	88.226	100.62	100.63	101.13	102.02	92.693	105.31	95.555	104.75	99.445	103.4	102.32	97.498	99.003	88.679	107.17	106.84	94.993	99.036	95.615	94.888	101.96	99.602	97.515	95.735	100.7	89.65	91.793	91.489	95.754	102.26	99.98	97.479	103.04	100.1	103.36	94.677	101.24	93.943	97.066	98.091
112.2	115.87	108.67	120.09	99.693	107.45	100.74	112.84	109.96	106.42	107.3	107.96	98.984	110.98	112.29	112.92	110.04	107.69	103.24	109.01	115.28	114.48	111.57	114.95	107.87	108.73	107.78	97.843	107.16	105.63	105.76	108.88	110.79	102.1	102.6	104.87	111.36	103.61	117.29	109.24	106.29	109.31	108.19	115.34	107.88	108.24	117.7	109.27	108.86	113.84
100.62	110.71	111.98	100.71	110.85	114.18	107.03	107.41	104.07	112.9	105.03	106.96	110.87	115	106.88	106.02	102.41	104.44	102.52	107.43	110.32	98.947	99.077	111.85	109.84	105.91	108.63	104.64	118.98	113.96	111.54	109.47	110.92	115.8	100.64	104.44	107.19	103.74	102.15	112.79	105.2	111.4	105.81	107.96	107.28	101.63	106.38	107.33	106.57	103.64
109.26	108.79	113.97	107.89	109.99	105.92	113.47	113.72	108.98	112.27	106.03	103.43	107.45	109.11	107.57	96.816	114.04	106.93	98.9	106.65	113.16	109.58	109.67	111.7	105.48	114.38	113.89	109.99	104.41	112.3	106.11	102.62	105.1	107.49	107.4	117.27	105.78	110.4	108.98	102.8	114.56	106.55	107.42	108.76	110.31	97.617	105.03	101.11	108.53	113.22
104.26	101.81	107.39	117.21	113.09	108.26	112.01	108.33	104.77	101.79	110.54	109.5	112.69	109.47	106.14	107.12	112.16	109.09	109.16	113.47	106.18	113.77	107.67	104	107.8	104.03	108.41	106	103.66	98.705	107.99	97.92	106.23	106.32	112.48	100.14	97.637	107.95	113.57	109.04	106.51	103.5	108.4	107.88	111.54	105.2	109.75	108.25	117.83	108.67
104.17	108.82	106	111.1	102.74	100.53	108.53	102.17	110.87	107.53	113.27	111.5	105.98	107.13	111.78	109.02	104.61	103.04	102.4	110.89	105.16	111.37	106.98	107.12	111.31	107.11	107.95	109.62	102.91	104.23	97.816	109.92	112.78	104.53	122.24	105.04	102.7	111.7	103.47	104.81	105.31	104.33	104.76	108.48	98.415	110.23	105.3	103.55	98.8	107.34
110.8	101.63	103.66	101.65	107.92	103.38	102.23	112.08	114.53	105.19	100.38	105.47	107.71	115.59	119.81	100.74	105.16	104.18	112.59	107.17	95.828	103.27	115.86	104.01	102.89	103.38	101.55	107.52	103.56	111.69	113.53	101.37	93.903	106.26	109.66	113.96	101.34	106.78	98.993	101.91	103.25	103.5	98.679	115.95	107.58	100.67	110.87	104.54	104.96	109.53
103.32	109.41	104.25	112.15	101.46	107.92	100.17	103.83	102.32	103.56	96.87	105.29	113.23	112.99	105.93	106.31	106.1	103.06	105.92	113.21	108.96	107.49	103.9	107.53	108.48	104.64	100.11	107.69	113.12	114.08	110.85	101.22	104.8	107.71	109.27	104.53	98.363	104.12	106.63	99.942	106.8	101.3	96.603	99.025	100.26	106.09	98.448	103.5	106.76	104.05
106.15	110.43	111.69	107.07	108.26	101.25	103.37	110.5	101.05	105.83	116.34	113.15	106.91	106.04	109.9	108.17	108.54	110.48	110.8	112.84	105.42	105.87	99.01	105.57	106.5	108.39	108.87	99.267	104.01	105.45	106.1	112.03	109.1	109.32	109.04	101.08	110.74	108.3	109.88	107.6	101.43	105	111.05	109.79	106.08	103.39	104.71	116.63	95.852	104.51
95.984	104.75	95.627	104.98	98.081	95.966	96.117	91.278	100.63	101.51	96.479	100.01	102.27	93.839	98.23	100.4	92.267	96.939	98.298	101.5	95.527	101.18	92.427	105.11	91.557	95.168	96.047	99.074	105.84	94.273	100.54	95.565	96.473	100.21	99.269	100.36	105.85	104.02	100.4	103.97	105.56	97.239	94.526	100.55	96.8	103.72	99.253	95.792	100.02	93.521
102.09	107.53	101.01	104.72	96.938	106.62	102.72	102.06	107.05	104.38	97.302	94.816	102.38	99.379	89.769	91.518	97.619	101.04	98.701	93.032	92.232	94.126	102.75	94.964	87.111	101.27	99.037	96.618	107.48	96.055	106.15	112.94	94.884	103.09	108.3	99.072	101.48	104.67	101.72	103.87	100.33	105.36	95.922	105.15	96.415	102.2	95.323	102.73	97.036	94.308
106.07	102.21	105.95	106.14	109.38	113	114.95	109.91	105.87	106.6	101.12	108.94	116.56	104.85	105.79	103.19	107.46	107.06	113.4	111.94	115.83	107.86	109.85	107.28	106.39	106.97	103.73	103.67	105.87	102	105.62	111.91	110.61	110.44	100.1	110.95	110.16	107.11	104.02	108.84	108.77	108.24	114.04	102.7	108.65	109.89	115.86	107.34	102.6	104.87
102.23	105.68	101.47	114.45	110.43	120.17	96.285	110.25	100.9	97.174	109.79	103.55	109.9	105.14	108.17	108.03	109.68	111.16	102.44	97.423	108.8	112.23	103.27	103.26	116.39	111.63	104.25	111.08	110.29	106.92	104.12	93.566	98.936	98.393	90.293	104.8	97.916	97.775	105.24	102.61	108.69	96.307	108.24	101.14	101.01	110.27	103.03	107.28	103.91	111.08
106.69	110.38	99.19	98.539	108.17	101.47	108.37	102.8	110.91	95.527	104.54	102.4	103.12	107.91	111.44	110.1	98.731	109.01	104.07	109.25	113.79	102.12	97.618	102.15	97.136	106.72	107.16	98.694	105.75	101.42	109.41	106.28	109.38	96.212	110.82	106.09	109.58	104.14	110.03	99.209	106.04	111.89	105.83	99.144	107.31	111.13	104.02	104.15	99.512	111.32
106.3	106.04	103.9	113.56	108.3	117.04	112.47	108.98	108.14	112.86	104.38	112.91	114.25	105.84	106.91	101.76	109.43	98.722	108.93	110.62	106	111.4	101.03	101.2	109.98	111.94	107.59	109.21	107.55	98.455	107.52	107.85	107.31	108.33	102.03	109.32	110.81	108.27	104.37	116.44	107.08	118.03	108.2	109.04	109.18	103.52	102.37	116.72	116.27	104.73
103.76	94.478	95.247	103.11	103.02	93.54	101.75	92.127	93.185	104.21	106.26	103.47	99.362	92.007	99.339	103.39	105.73	92.436	93.443	94.691	101.4	103.57	97.075	97.823	100.01	91.48	101.87	91.778	100.75	100.12	96.422	95.551	94.513	100.25	103.31	109.91	102.77	107.06	98.643	95.256	90.967	103.27	93.697	93.987	106.64	85.29	100.22	102.72	95.52	94.426
108.82	108.34	98.039	110.45	97.807	108.9	107.98	105.64	104.95	105.76	111.75	119.06	101.77	107.79	113.61	104.54	104.08	110.05	109.23	110.7	111.62	107.16	104.96	97.989	113.84	110.83	106.06	114.51	115.28	98.583	92.06	109.6	109.64	105.4	109.01	107.55	98.457	109.49	114.11	109.95	101.23	101.83	107.11	104.99	112.1	111.09	102.37	104.18	101.79	110.21
110.49	110.87	107.73	104.18	102.72	98.817	105.26	110	107.39	110.83	102.43	96.494	105.96	111.33	97.513	108.65	102.6	108.82	100.25	108.64	105.78	106.87	105.96	114.27	110.26	101.11	103.74	109.31	105.45	105.19	102.79	111.83	108.24	104.21	113.23	106.43	111.39	96.39	107.93	107.12	107.26	109.51	111.98	113.67	114.34	105.79	100.8	108.61	107.34	101.45
109.42	102.67	110.15	104.92	107.28	109.35	99.115	101.56	99.97	103.12	103.35	114.15	106.7	108.47	107.33	96.627	100.53	111.24	103.75	106.84	103.04	92.976	99.332	114.47	106.63	107.61	103.86	107.66	107.03	109.41	110.09	115.09	109.25	97.497	104.47	102.64	95.452	111.57	102.84	105.9	102.33	108.01	108.03	98.727	110.73	107.4	101.09	100.1	102.66	101.63
114.65	105.07	106.21	106.03	113.09	107.4	117.62	108.03	100.89	99.448	102.04	103.58	104.64	105.79	109.92	108.24	108.5	107.91	111.12	110.65	93.32	109.56	106.74	111.02	111.27	107.81	108.88	96.69	106.38	105.3	107.53	105.93	111.78	116.18	103.49	107.73	115.19	98.77	112.59	106.47	106.75	112.14	104.16	104.54	103.27	100.65	105.15	106.85	102.29	122.76
105.76	101.03	117.77	103.22	104.15	111.18	104.67	98.721	100.79	111.94	115.47	112.5	103.23	113.94	91.85	100.05	111.46	116.43	117.22	103.99	99.902	107.51	111.98	102.59	107.33	106.97	120.01	117.28	108.08	101.54	103.64	107.32	108.2	102.22	99.72	107.1	95.868	103.66	112.1	102.16	114.41	112.81	111.07	105.44	102.56	106.22	99.122	112.36	115.68	121.43
107.96	108.29	110.52	101.07	99.564	114.21	104.45	106.57	106.97	111.75	108.29	109.87	108.27	107.41	107.48	100.15	107.86	108.97	114.31	108.22	109.49	111.8	108.28	106.27	106.65	103.8	103.99	104.74	95.96	108.61	105.25	107.57	102.08	104.38	115.23	106.18	103.66	110.74	109.44	105.44	101.78	104.38	98.48	108.69	109.74	106.76	97.212	103.03	107.38	103.06
101.73	100.36	98.016	107.98	113.57	101.87	114.98	107.62	103.15	112.38	109.91	93.247	111.67	104.8	110.64	103.88	102.64	102.99	111.33	103.44	98.448	112.09	103.1	117.88	114.66	98.642	106.65	111.11	106.84	96.255	100.38	110.58	101.65	109.89	106.04	102.67	111.18	104.91	103.69	105.65	104.42	110.03	96.01	112.64	104.39	110.45	109.63	105.59	109.51	103.46
111.79	99.528	104.38	109.31	103.26	98.521	106.62	101.14	110.47	99.978	105.07	100.69	103.46	97.144	105.96	100.62	104.57	100.8	100.49	99.399	104.91	117.14	104.97	111.17	114.54	104.73	101.1	109.44	107.22	108.19	105.73	97.975	104.84	105.17	109.72	106.27	104.21	109.77	105.42	102.68	109.19	102.47	102.78	106.76	104.64	111.3	113.03	108.09	106.14	102.97
103.21	103.03	94.162	91.305	99.981	101.92	98.33	91.799	105.99	110.86	105.21	102.44	102.62	99.303	107.3	102.94	98.011	110	101.57	99.756	109.08	100.48	104.62	95.996	96.556	114.18	98.098	106.46	98.89	101.21	104.32	99.64	101.82	102.22	105.78	93.135	96.817	101.6	106.47	94.501	97.639	100.2	96.944	103.66	104.48	108.4	98.927	111.96	107.32	100.97
101.4	101.18	114.52	105.93	111.17	107.84	108.36	99.583	108.83	100.17	108.06	105.09	114.9	113.21	107.23	102.33	102.33	109.16	106.7	102.2	101.68	103.2	109.73	109.96	107.65	106.25	101.94	102.98	108.54	110.17	108.77	105.42	109.09	102.36	100.69	110.56	107.03	97.637	109.74	103.58	114.67	110.75	113.89	109.45	105.23	107.39	100.88	103.9	115.92	112.4
102.99	103.06	107.89	108.03	104.05	106.25	90.724	98.715	107.94	106.35	104.99	106.74	107.64	106.48	105.96	109.7	104.15	113.01	107.46	98.501	97.24	100.36	106.59	102.54	104.3	96.922	104.7	99.306	110.39	100.35	103.9	107.51	109.76	106.13	103.86	99.894	108.34	106.54	96.761	101.77	103.83	102.3	110.22	100.32	109.61	109.07	103.23	105.25	105.08	104.95
104.22	120.15	105.87	119.14	108.41	118.57	106.24	112.41	111.34	113.13	108.27	109	106.78	120.42	113.22	122.5	116.47	107.6	113.78	114.12	104.49	104.58	122.03	111.87	106.99	99.942	111.67	113.35	111.99	104.37	118.02	100.71	108.15	124.3	116.2	108.79	114.95	117.43	107.41	113.48	109.57	116.35	110.89	125.05	113.2	110.61	104.49	115.88	116.13	109.53
107.52	106.26	99.445	109.45	102.47	104.22	116.7	105.72	105.13	104.16	100.59	99.908	112.48	120.15	111.31	107.64	105.57	106	107.67	108.17	101.99	102.91	112.4	102.37	102.51	115.54	108.54	102.68	98.832	117.24	100.02	101.23	99.116	111.11	99.851	101.63	107.03	104.39	103.62	101.43	103.49	99.926	101.51	96.714	110.37	111.24	114.97	116.58	106.67	101.41
102.34	98.434	97.904	99.938	101.28	100.12	95.045	111.02	88.12	103.49	89.105	94.753	85.979	102.19	104.94	102.35	94.214	91.373	103.05	96.431	109.75	99.005	104.11	103.7	102.06	104.22	97.614	95.142	96.786	98.987	103.66	92.762	98.723	97.401	98.549	100.28	103.12	101	105.45	96.957	104.94	107.67	96.897	97.636	99.408	94.673	93.023	106.74	104.34	96.667
107.83	109.16	114.05	114.55	105.91	99.811	102.36	115.08	107.69	111.87	106.25	102.22	112.49	111.17	97.285	103.62	108.93	105.82	107.16	108.4	113.3	113.08	104.41	114.77	109.13	110.64	101.73	113.79	103.07	117.75	108.57	112.78	108.8	105.01	105.59	98.807	109.23	104.41	111.78	111.24	108.42	106.9	98.157	104.1	102.8	102.93	109.89	110.73	107.68	103.57
99.421	99.106	106.56	94.855	105.41	90.291	88.786	104.13	104.59	98.564	98.883	105.95	104.15	98.614	100.91	106.57	99.083	95.906	100.29	94.734	96.891	101.2	108.17	99.055	100.97	104.99	101.84	99.72	106.49	88.932	99.037	105.8	96.934	102.34	100.56	98.897	101.72	100.71	102.7	97.834	102.03	95.697	99.897	103.64	103.58	98.534	96.432	94.45	88.727	101.21
103.6	113.81	103.95	112.78	103.8	112.13	106.15	114.85	105.92	111.96	107.7	106.61	110.78	112.35	104.46	115.23	102.27	114.91	109.93	107.85	105.34	100.62	114.07	113.47	108.21	114.82	120.38	112.48	117.52	110.94	107.04	105.16	107.8	117.96	106.03	108.2	104.7	112.57	108.91	106.32	108.18	104.64	100.96	111.67	109.06	108.79	94.855	95.281	108.45	106.05
116.04	95.121	97.022	104.47	94.074	93.347	94.319	106.76	101.08	96.664	98.278	98.096	100.51	97.705	97.982	95.019	93.44	98.952	109.15	100.52	95.583	106.4	94.789	88.945	97.565	98.284	100.72	101.79	95.774	97.708	100.81	97.23	104.67	97.6	95.464	99.254	98.69	94.089	99.924	105.39	100.29	104.15	99.519	95.251	86.906	100.95	90.014	102.08	100.16	96.311
108.47	108.22	107.64	99.346	102.92	105.26	98.259	109.08	102.67	108.89	102.28	107.52	103.61	107.55	106.59	109.08	106.64	102.35	107.56	104.35	99.632	103.69	91.648	106.73	112.03	102.41	108.79	110.36	105.85	108.19	101.02	101.36	103.89	108.55	117.65	102.07	103.56	102.41	115.74	104.56	104.05	103.36	109.97	99.932	105.95	112.68	110.98	105.75	103.44	101.85
104.38	98.668	108.53	104.05	107.43	114.41	115.3	101.13	114.6	107.55	98.644	103.28	100.78	108.51	104.84	110.13	103.64	108.29	107.46	109.03	106.31	112.67	102.75	106.48	115.17	102.72	107.22	104.18	104.3	109.54	97.402	105.2	105.6	108.39	105.7	100.6	109	104.5	99.494	97.435	106.93	103.31	107.77	101.1	101.9	103.65	110.29	103.71	109.38	109.48
96.105	98.345	97.986	97.784	98.086	96.549	103.54	107.61	104.73	92.815	96.273	106.11	100.37	103.89	101.13	100.52	99.529	102.28	96.226	106.12	98.39	92.758	110.38	103.43	99.252	97.688	101.23	100.23	106.13	97.962	98.941	108.09	98.242	96.709	95.013	104.01	114.61	91.934	94.76	99.373	103.42	105.77	105.36	108.92	96.059	99.246	97.518	101.23	102.69	103.3
105.4	108.51	102.7	101.36	113.37	99.496	103.29	105.3	109.27	95.783	110.34	111.84	111.57	109.14	106.12	107.7	102.12	108.1	104.08	106.21	110.84	100.42	105.82	107.64	103.26	97.661	109.49	106.62	108.93	112.59	106.31	96.351	111	107.93	111.05	102.86	103.09	102.16	109.74	109.5	108.02	109.21	102.18	99.659	104.52	109.38	104.82	102.48	108.69	106.52
98.886	91.345	103.58	100.16	93.086	90.192	99.881	100.71	100.75	95.129	99.461	99.785	91.541	95.731	100.92	98.808	85.589	104.43	101.65	95.861	97.304	106.89	97.539	92.295	92.022	92.444	93.734	94.997	97.594	94.731	93.807	104.68	101.32	102.62	94.706	96.98	97.064	107.84	100.09	92.21	93.061	99.075	101.61	90.612	93.926	99.965	98.086	103.24	105.63	96.646
100.09	113.4	110.87	112.37	92.856	109.82	107.5	108.35	106.89	105.15	102.59	100.85	109.39	105.47	104.77	108.22	108.34	102.77	109.07	114.65	110.09	109.19	103.42	111.86	101.87	109.91	106.66	104.44	107.54	110.02	107.94	105.38	110.52	100.66	116.36	98.73	108.79	103.96	114.37	106.31	109.83	97.059	106.9	97.333	117.42	103.7	105.68	103.46	102.71	104.87
98.168	96.632	102.33	91.488	93.939	105.04	102.62	89.767	100.37	101.78	98.053	105.38	96.382	97.636	98.294	92.706	106.66	95.115	99.371	99.556	92.462	98.668	97.171	101.28	99.271	102.29	102.93	102.67	106.48	96.34	88.256	102.48	107.9	92.338	96.371	98.459	101.64	105.22	93.31	98.79	99.99	96.062	94.103	98.477	93.202	97.939	93.844	84.842	102.47	99.521
109.22	105.83	104.98	107.84	116.68	108.85	101.33	104.57	110.94	99.76	100.26	98.121	113.36	101.94	110.6	100.86	100.08	113.39	114.16	118.7	106.42	109.11	105.47	105.32	110.15	105.74	105.21	98.574	109.7	112.71	105.64	110.9	102.85	104.15	109.5	116.36	106.12	109.78	96.285	108.43	101	107.57	113.17	113.53	114.78	113.5	109.64	111.74	109.31	107.33
99.139	99.17	95.116	98.753	103.03	97.678	95.329	96.126	97.202	85.853	98.964	101.82	99.962	95.443	93.207	100.24	106.8	102.22	97.893	103.28	104.87	93.048	105.69	99.213	105.83	98.956	92.346	92.898	94.343	95.537	102.78	95.578	99.389	97.63	95.272	94.686	101.11	107.04	96.547	95.752	101.03	93.532	98.216	95.004	94.529	99.886	94.862	107.31	99.165	96.633
99.449	107.05	103.87	104.42	104.8	111	107.51	103.47	106.02	104.44	103.03	99.691	106.61	101.31	105.54	110.18	107.32	111.68	109.84	107.61	101.51	102.19	102.44	101.43	105.15	108.26	108.27	102.33	96.985	103.11	102.93	111.18	108.5	103.69	106.22	104.62	108.71	107.8	104.83	106.48	100.39	104.44	105.08	106.37	118.69	106.34	99.09	107.53	104.58	114.8
105.64	98.493	102.83	98.847	100.12	106.95	102.72	112.46	109.19	106.79	108.67	104.98	102.92	113.26	102.87	106.57	106.92	112.19	103.26	113.69	111.38	95.89	104.01	111.01	103.23	105.22	107.01	106.61	108.76	109.58	105.98	116.1	108.54	108.23	97.384	109.83	106.58	112	106.79	107.32	109.77	104.66	103.19	107.4	103.93	107.53	108.05	103.72	108.07	100.92
103.37	109.73	104.71	103.06	100.61	111.72	101.47	111.02	113.13	99.842	101.12	107.93	97.32	105.14	111.28	102.92	109.51	107.72	93.893	110.32	110.57	103.87	106.44	105.87	111.71	102.16	103.95	97.511	110.19	109.9	109.06	104.72	104.03	105.46	108.35	103.43	108.98	103.45	93.06	105.95	107.67	109.03	105.46	100.72	93.929	99.828	114.69	100.38	102.13	112.99
104.63	102.4	100.34	107.47	112.6	109.18	99.864	103.01	106.09	106.85	112.04	103.91	111.49	99.855	106.1	113.86	104.09	114.71	101.65	106.94	106.05	103.65	103.2	105.76	112.31	104.42	110.2	111.06	105.15	108.68	113.05	102.78	112.61	117.32	104.76	108.58	102.65	107.27	102.98	108.74	109.61	112	111.98	99.681	109.03	99.052	104.73	104.8	103.05	107.93
112.32	96.181	97.104	106.19	105.74	102.61	106.43	111.97	110.56	103.68	116.32	103.78	105.89	106.27	97.643	108.16	103.2	107.33	102.47	104.87	114.73	110.65	113.03	113.12	111.47	102.16	105.15	111.03	111.62	107.28	113.79	105.52	110.53	109.08	103.87	105.92	108.5	108.61	103.66	102.39	107.29	108.36	110.51	116.16	109.63	111.73	110.51	109.94	113.76	109.07
113.22	101.34	106.54	107.74	101.14	98.182	109.46	106.41	102.18	112.12	102.67	107.19	97.807	102.76	105.99	98.545	112.96	103.94	106.1	108.65	107.56	107.69	106.41	110.54	110.26	102.08	96.63	106.07	105.03	101.08	105.9	113.91	112.95	102.61	112.27	105.03	111.33	98.533	111.58	103.36	101.49	104.98	104.25	101.06	111.51	112.42	111.2	97.889	114.1	105.76
104.31	110.37	116.08	99.653	102.61	106.52	108.48	110.87	112.81	99.627	101.53	101.5	110.01	109.33	111.56	108.15	98.962	108.41	104.87	105.99	102.17	99.37	103.51	107.64	104.1	108	103.03	107.18	112.28	99.553	104.16	103.68	109.59	102.68	108.66	101.94	110.67	106.14	103.4	108.04	109.15	104.18	106.62	99.626	108.9	101.03	108.29	104.67	104.63	111.08
101.42	98.934	99.325	101.51	109.37	111.63	113.27	108.51	105	106.35	94.881	107.26	107.64	112.33	99.769	100.28	93.519	102.19	103.88	102.6	104.85	102.05	107.99	110.48	101.92	110.09	102.55	102.93	95.114	112.2	101.54	110.98	97.809	109.41	107.74	102.5	103.62	100.29	107.75	109.07	115.74	105.86	113.1	105.85	120.28	104.33	102.21	107.22	104.99	110.73
117.87	110.53	104.05	110.78	114.48	103.51	102.25	100.95	112.94	109.57	100.52	120.4	97.33	105.21	110.18	106.98	105.37	104.42	108.73	104.58	117.68	100.37	111.35	109.38	114.36	102.52	100.2	108.32	108.37	114.93	104.44	111.92	104.31	119.76	110.91	102.88	106.69	106.11	112.37	112.03	104.42	107.46	104.14	107.18	112.03	111.16	116.39	117.26	97.72	105.49
106.69	103.6	98.006	97.101	97.578	94.63	99.975	102.03	101.15	105.83	98.455	101.05	94.955	94.783	94.076	98.77	99.083	94.083	101.97	93.391	99.703	83.996	101.33	98.091	104.05	100.24	94.223	97.064	103.35	98.878	87.806	105.57	96.892	91.252	94.867	99.09	91.326	89.846	99.863	97.211	104.91	101.94	100.3	94.728	86.531	95.471	98.901	99.999	97.791	98.762
104.39	110.04	101.92	94.701	111.09	110.86	101.59	102.39	106.94	103.76	106.91	105.5	106.14	103.46	95.005	104.43	107.03	99.304	95.486	107.95	104.39	108.34	99.192	104.11	101.49	109.68	98.913	103.27	107.14	98.856	110.8	105.46	113.75	106.94	101.77	113.37	100.8	100.4	110.8	104.92	102.89	112.69	106.66	102.49	110.77	101.11	114.17	101.92	101.93	102.49
107.96	104.04	112.48	110.83	99.137	102.59	105.59	111.41	108.91	106.67	104.36	100.19	109.97	104.35	110.37	104.9	110.26	106.59	106.66	108.1	106.88	109.08	103.34	104.05	101.49	93.957	98.569	113.26	101.1	99.952	111.22	107.95	106.04	108.73	109.88	110.74	109	105.81	112.49	105.74	98.14	110.05	107.39	104.87	101.99	104.11	98.518	106.08	100.75	107.56
113.29	106.36	113.42	104.23	109.12	114.85	110.5	97.718	105.04	114.94	103.57	96.005	102	103.32	105.61	106.75	112.78	112.86	104.91	99.114	108.89	111.79	96.606	103.04	102.66	97.082	99.19	101.39	106.17	111.23	108.73	101.74	104.62	112.96	108.78	111.67	110.08	102.97	115.25	105.55	98.106	101.2	108.11	105.05	97.523	100.92	99.265	109.82	117.45	104.26
107.16	104.42	105.18	108.54	100.98	112.57	108.25	104.19	106.45	106.08	108.08	101.86	107.38	109.73	98.174	106.48	105.5	116.32	110.44	106.62	112.18	99.487	100.89	112.04	112.08	112.3	104.17	107.29	109.2	102.97	103.11	110.53	106.49	100.19	103.53	107.21	96.527	93.791	108.55	109.16	113.23	104.96	98.65	109.71	100.76	99.177	99.232	102.32	111	103.15
101.88	100.21	95.52	95.789	108.23	111.18	109.19	95.25	102.09	93.813	100.92	109.42	100.66	103.56	100.68	101.93	100.18	102.4	95.873	100.06	95.054	98.131	108.19	98.643	98.386	88.868	111.7	94.979	97.714	101.44	91.383	99.502	109.01	97.16	95.566	102.14	102.74	95.698	99.359	97.443	98.884	94.155	108.1	107.9	110.58	106.85	101.81	93.762	101.82	101.67
104.21	90.254	96.887	98.531	98.371	107.85	105.11	92.513	99.923	97.903	102.11	103.84	105.08	105	98.32	93.811	103.85	101.47	105.67	90.777	93.827	96.34	106	97.21	104.7	90.294	96.611	105.33	96.018	101.28	93.249	102.99	92.871	93.897	95.262	99.262	101.57	106.71	95.016	98.857	99.319	108.13	99.863	102.24	96.231	97.643	104.67	96.761	94.583	105.85
115.83	100.59	113.47	107.66	110.14	105.05	108.27	105.4	113.41	115.96	116.17	117.09	111.73	105.9	112.98	110.83	110.9	108.42	101.75	107.1	105.39	112	110.33	110.83	106.13	113.16	109.5	116.64	113	105.38	115.84	120.98	109.42	111.99	114.17	114.47	106.51	115.04	113.5	113.1	109.8	108.63	109.65	110.4	110.06	103.06	107.89	112.58	115.18	106.88
110.23	90.325	97.078	113.3	96.878	102.08	104.94	104.46	103.39	100.78	98.578	111.35	105.46	99.006	89.977	94.095	104.75	96.743	101.44	97.726	111.32	99.823	103.64	104.64	115.62	104.13	97.849	94.604	102.4	103.08	98.686	104.62	99.247	103.19	108.02	101.26	94.013	104.48	102.08	101.94	93.308	105.95	101.53	100.09	91.079	97.446	94.002	104.31	104.45	102.94
98.484	92.946	97.536	95.634	105.37	101.52	105.85	97.373	99.867	101.53	93.247	98.232	102.08	109.93	102.18	98.434	100.28	101.11	97.843	99.341	93.061	99.328	101.63	92.625	100.02	102.61	102.81	96.777	102.5	103.59	106.08	91.271	90.843	98.913	96.145	102.43	99.698	96.712	101.32	97.52	107.02	103.24	97.528	100.77	100.84	93.948	105.24	106.47	100.69	102.23
101.58	98.424	92.287	102.59	98.082	107.56	102.6	101.36	98.961	95.191	102.62	95.587	98.062	97.346	98.251	104.81	96.667	102.92	102.86	110.76	101.55	103.12	100.48	104.84	95.352	100.96	97.056	102.81	102.79	99.482	100.24	113.56	102.09	98.634	102.16	97.689	102.93	100.26	93.266	109.16	98.742	98.759	97.759	103.87	100.14	103.33	103.54	108.43	102.79	95.779
108.1	103.78	111.64	105.9	108.19	105.55	112.31	108.56	105.85	109.92	108.13	109.74	105.71	102.1	105.82	105.87	108.28	114.65	107.58	102.84	100.89	110.98	103.34	107.8	113.39	97.707	108.52	103.6	103.32	110.75	105	112.95	109.63	106.84	108.67	98.637	112.58	104.9	111.13	103.51	108.26	115.76	107.22	98.347	108.92	111.4	100.89	111.08	104.86	112.22
116.7	102.6	102.92	97.031	100.09	105.93	111.59	113.67	113.59	108.33	104.32	107.24	99.365	105.87	108	113.04	101.77	111.29	107.31	100.09	107.46	115.51	111.96	110.36	108.19	102.55	105.42	99.876	104.6	114.65	108	103.78	107.5	104.19	111.87	104.64	106.38	103.78	105.23	114.78	105.3	105.5	111.36	102.15	102.08	101.69	97.671	101.53	95.286	108.31
106.02	106.64	104.87	104.53	106.99	113.26	106.49	100.92	106.83	112.36	104.26	114.99	104.56	118.99	107.48	110.25	93.834	109.62	108.45	106.54	94.59	111.21	107.47	110.17	106.76	104.91	106.22	108.55	101.88	103.8	111.11	107.18	115.35	104.7	105.56	104.87	103.56	109.66	102.16	104.29	107.34	110.01	105.75	109.61	98.011	113.2	114.2	104.04	102.52	97.532
101.29	116.92	107.21	112.64	109.34	106.97	106.32	116.03	117.72	109.3	107.33	116.64	110.81	106.09	110.26	110.28	111.53	108.94	105.11	98.649	115.43	108.32	105.21	118.18	110.55	106.48	109.26	101.24	100.65	113.39	103.44	109.37	111.33	108.34	109.41	104.33	101.29	103.65	113.18	107.67	109.78	112.31	113.18	101.46	110.4	115.28	117.77	113.66	101.53	106.46
105.91	104.9	95.592	106.35	108.61	91.174	102.19	94.647	95.216	95.85	98.687	103.05	102.42	97.653	95.853	96.192	99.573	107.4	99.658	99.051	98.341	102.71	102.89	95.275	98.014	103.63	107.84	101.04	98.16	96.478	102.86	107.28	100.04	101.04	103.15	100.66	96.722	96.502	94.409	101.17	89.304	96.442	102.77	96.978	96.359	104.93	105.56	103.09	103.85	102.29
111.12	107.28	106.9	108.26	112.27	105.78	110.98	112.96	99.476	112.94	100.13	110.87	111.29	104.02	92.521	108.61	102.35	114.44	104.9	109.27	100.04	102.61	102.61	107.93	113.18	101.72	104.24	103.98	102.28	104.81	109.78	116.57	109.06	96.135	116.75	109.66	113.03	105.6	105.73	99.092	101.4	105.01	102.71	112.01	110.3	104.08	113.1	107.93	107.29	114.96
112.84	106.61	109.05	107.6	99.903	105.65	112.88	109.44	105.18	119.54	101.31	102.33	104.81	113.73	117.13	95.418	109.75	106.34	110.23	106.12	106.78	105.29	117.44	104.36	106.18	106.94	103.94	115.01	120.7	107.65	110.27	116.96	105.55	104.99	104.67	98.172	109.19	119.47	116.14	105.27	105.65	110.71	105.07	111.6	109.66	109.22	114.94	100.74	108.37	109.74
107.63	108.17	110.67	105.28	106.45	113.25	98.957	110.13	102.09	113.06	103.11	108.17	103.35	108.79	110.05	112.81	106.03	103.24	102.98	106.76	103.54	104.49	105.98	104.52	111.91	99.912	104.52	108.97	101.96	102.13	109.57	97.621	106.6	98.617	101.78	108.71	116.1	111.3	99.895	110.54	108.06	103.88	106.96	108.73	105.6	108.23	115.26	105.5	108.73	107.16
101.25	103.46	104.35	104.8	100.35	101.19	91.178	95.099	105.34	99.383	96.666	99.491	100.26	100.03	103.4	109.47	100.12	98.53	92.26	100.89	100.24	99.29	108.36	103.45	97.965	105.52	94.725	106.67	99.308	97.487	113.27	104.61	99.805	99.362	106	99.634	92.007	93.085	98.092	104.4	96.547	99.763	97.146	105.19	100.58	97.192	100.28	104.38	104.77	102.73
100.87	106.13	101.65	102.74	101.33	102.98	107.19	109.02	108.41	106.27	112.77	107	102.84	103.99	107.89	115.13	105.04	106.42	98.931	106.94	100.46	101.35	110.96	101.32	100.73	98.897	106.49	108.85	101.12	113.66	108.02	103.89	106.58	111.04	101.72	111.9	109.05	103.43	106.48	107.85	102.52	99.794	103.77	102.49	115.56	94.533	108.41	108.22	109.59	94.991
111.37	110.16	109.68	109.2	102.21	114.52	115.58	107.42	110.08	102.76	96.575	107.1	106.51	107.64	102.2	110.15	107.55	107.86	106.82	109.41	113.78	106.77	111.11	108.33	104.21	112.43	107.39	114.25	104.22	104.58	103.62	106.51	100.5	102.35	102.33	107.47	109.36	109.07	99.337	109.92	104.8	102.49	106.55	107.34	100.48	103.63	108.48	109.81	103.75	107.47
103.9	104.56	95.931	104.95	102	102.46	101.99	108.42	102.84	102.18	101.02	107.81	109.43	107.3	102.19	109.97	102.89	106.77	103.62	111.18	106.91	107.36	109.67	108.24	110.53	117.86	104.89	102.36	108.25	106.32	100.67	96.636	104.74	94.172	111.52	109.73	100.72	110.34	111.51	103.98	106	110.54	102.34	100.6	110.61	104.96	108.12	106.87	109.68	115.22
103.74	108.1	107.8	104.44	100.66	109.65	96.699	104.68	103.12	110.74	100.11	110.01	108.49	102.25	97.669	105.9	113.92	109.55	108.89	105.51	118.87	109.82	104.5	103.64	117.42	103.59	112.39	106.52	108.36	107.91	103.09	103.21	118.72	98.336	104.91	106	111.23	100.97	98.118	106.04	114.03	109.38	105.76	108.16	113.49	107.34	113.91	103.52	103.68	108.33
105.13	104.09	115.41	109.04	107.79	113.29	100.05	113.44	105.46	109.89	103.84	101.78	100.89	99.7	99.669	103.45	110.56	105.49	105.7	101.92	109.88	111.79	105.75	105.89	102.61	103.11	106.27	100.3	106.8	116.92	104.55	114.02	101.58	98.676	108.19	104.38	108.59	98.725	106.3	107.38	102.78	109.51	105.09	102.58	101.06	105.37	101.66	112.34	109.67	113.86
109.25	114.54	108.71	107.32	113.4	104.08	118.62	112.68	107.85	105.28	104.51	116.75	116.99	108.9	100.42	117.66	108.64	106.95	104.81	99.591	106.43	111.78	113.02	111.74	123.44	98.183	100.04	105.21	106.25	112.09	110.21	110.71	108.43	110.95	118.08	106.42	114.92	101.27	107.51	104.98	107.77	113.19	103.19	116.23	113.94	114.77	112.68	107.2	106.03	113.26
101.24	109.75	113.83	104.72	104.88	93.125	106.18	107.99	101.03	109.98	98.781	97.286	111.67	108.09	101.24	102.79	105.53	107.14	112.69	98.414	104.66	100.07	108.28	112.05	112.69	102.48	103.37	105.69	96.241	99.23	102.96	101.14	108.73	104.79	103.99	103.16	100.99	104.44	111.28	109.02	110.15	104.42	113.11	110.69	109.92	104.45	104.73	107.06	110.99	109.7
100.56	100.11	102.28	103.27	92.095	100.27	95.365	98.181	94.732	93.115	97.831	94.703	103.72	101.13	106.79	102.02	100.96	99.922	109.52	105.04	101.47	98.577	103.88	92.839	92.795	94.621	97.365	97.912	101.19	93.828	97.321	95.164	96.723	99.425	91.282	95.224	92.178	99.097	100.24	93.157	107.54	100.59	102.85	98.111	100.89	95.352	109.56	100.43	101.94	108.46
103.73	110.65	105.4	108.04	100.16	104.53	105.11	111.14	104.77	116.79	105.08	105.84	98.901	104.73	100.55	106.45	109.69	110.54	112.6	103.47	109.5	106.15	105.52	100.98	111.06	116.95	114.46	102.33	102.97	102.74	109.49	103.23	108.93	95.827	108.73	105.91	95.911	105.62	113.46	99.122	105.02	101.87	101.87	101.44	113.05	105.78	107.34	103.44	106.7	107.03
113.42	110.95	103.91	111.07	103.54	110.01	109.28	113.06	109.91	119.74	127.86	106.69	114.56	107.79	108.94	113.09	111.13	109.32	109.1	115.39	117.1	112.92	110.64	115.57	109.83	120.52	106.62	118.31	108.04	114.45	108.73	113.84	105.81	115.84	103.08	105.11	122.47	114.99	111.99	112.08	110.79	110.64	106.48	110.89	104.98	115.03	105.35	113.25	106.29	106.16
109.14	103.28	98.306	112.55	99.404	103.4	105.2	115.23	114.67	112.37	99.682	103.93	116.96	115.8	113.19	106.11	110.85	102.54	109.36	101.33	107.57	107.46	102.73	102.05	95.728	109.88	96.864	105.54	107	100.54	106.16	110.27	97.505	102.96	110.29	111	117.06	112.04	104.54	113.73	113.76	104.33	105.93	106.16	106.38	106.79	111.17	106.29	104.47	111.49
104.46	106.02	100.74	106.63	102.26	102.9	106.74	103.55	105.28	105.85	107.89	114.78	96.162	102.83	109.65	104.5	110.09	102.58	102.87	108.9	95.942	101.57	100.45	110.09	100.11	109.18	105.87	110.05	108.08	108.15	107.41	107.17	116.81	111.6	104.66	98.715	110.94	95.581	99.992	116.08	104.17	115.8	97.793	116.41	104.09	104.8	102.26	105.81	105.64	91.511
92.201	97.59	105.78	101.14	97.103	96.442	100.16	98.815	95.903	106.98	95.472	97.685	101.61	90.282	93.959	96.585	106.43	96.57	92.119	100.95	102.8	102.71	95.605	100.04	95.585	94.228	90.843	92.341	99.551	102.77	98.217	98.461	97.155	91.959	92.939	97.26	99.846	98.442	87.158	97.729	88.599	94.348	101.39	101.99	103.08	102.16	102.81	100.83	97.713	95.823
105.2	105.1	94.064	98.14	106.22	102.12	108.08	106.71	110.59	100.22	94.374	104.74	95.916	107.26	106.22	89.947	97.301	99.059	110.26	101.26	96.247	93.736	116.31	116.52	106.59	106.12	104.45	105.73	108.69	107.72	111.3	117.78	106.24	103.25	97.041	108.33	111.27	104.23	105.38	106.89	102.32	111.42	112.66	105.17	97.803	101.01	100.84	107.39	104.28	103.69
104.19	101.84	106.76	104.54	102.98	104.16	100.87	98.869	107.53	106.67	105.7	100.41	97.037	97.531	107.11	104.09	99.69	102.4	103.92	105.68	102.26	107.56	98.06	108.46	102.93	91.136	96.819	98.197	99.575	97.593	102.18	105.02	96.495	110.36	100.53	100.35	106.03	102.92	103.57	109.73	99.882	109.54	105.7	106.71	105.15	108.68	105.77	106.09	103.68	103.64
110.12	101.7	96.832	96.974	107.9	111.53	109.98	104.23	113.91	110.44	107.58	108.41	99.433	111.05	103.82	109.7	101.98	107.01	100.01	117.77	115.59	118.58	111.73	107.31	105.68	108.42	110.63	96.648	103.32	106.34	107.85	102.1	102.28	107.16	104.52	111.86	112.66	109.83	109.07	113.38	105.66	100.54	104.19	103.39	105.07	109.62	104.52	104.3	109.55	111.71
109.83	111.29	107.06	115.09	110.58	106.27	105.66	104.99	107.9	101.44	109.53	108.74	102.85	107.54	112.1	102.93	106.74	121.62	109.65	103.33	105.52	108.92	107.48	104.23	116.92	108.01	102.22	104.25	101.56	106.89	109.02	107.72	102.74	112.22	113.67	105.12	110.24	105.14	112.23	94.825	108.03	110.32	108.07	109.03	112.38	112.56	105.65	104.55	99.791	108.77
108.47	107.81	106.85	104.29	112.61	106.02	112.19	107	110.48	107.19	105.94	108.68	114.54	116.03	108.48	107.86	109.97	100.25	106.99	108.73	108.19	103.02	100.5	104.67	112.48	108.19	108.93	99.887	104.34	101.89	104.41	112.17	103.69	107.74	103.83	107.07	102.3	108.27	107.07	114.94	110.88	102.93	106.38	116.18	105.41	118.36	104.98	111.76	107.17	109.55
101.58	88.483	99.525	108.67	95.854	94.036	93.675	94.5	92.844	95.341	99.525	92.228	89.319	92.909	88.828	102.14	97.478	101.16	98.082	102.2	93.487	93.66	97.625	99.9	100.74	100.28	87.422	90.916	95.732	100.18	102.83	92.681	107.34	94.513	103.11	96.382	102.83	94.988	108.17	102.98	99.478	95.559	92.938	89.306	98.102	91.283	103.49	101.55	92.974	91.995
108.36	108.4	107.28	103.41	96.43	103.57	103.01	102.04	106.19	107.74	107.78	102.38	109.74	102.24	101.78	106.58	104.13	107.38	110.28	100.37	99.513	99.773	106.42	102.75	113.17	115.79	106.35	104.1	108.77	108.84	113.23	101.76	115.63	104.91	112.86	108	101.77	110.95	105.92	103.46	103.23	100.65	107.09	97.805	102.29	113.13	99.436	111.27	96.38	99.012
104.77	98.524	101.85	108.13	104.8	110.14	109.49	100.66	103.57	100.35	105.02	113.79	104.6	112.29	103.08	104.16	101.18	106.34	111.8	102.21	113.05	107.52	104.56	119.9	110.57	109.86	105.51	108.17	112.98	101.94	108.5	105.8	102.64	109.99	104.52	105.38	105.31	104.57	106.86	100.45	110.46	98.805	106.49	101.08	97.749	105.26	103.7	107.03	104.21	106.62
104.41	96.886	96.464	97.259	91.186	91.401	96.833	100.83	88.922	94.942	102.75	88.69	100.97	97.509	97.12	98.739	96.738	100.8	104.59	90.603	98.084	87.806	93.092	94.177	96.654	98.562	101.77	97.132	105.98	99.616	95.909	108.58	95.203	95.414	96.972	100.46	96.357	101.15	102.22	99.515	96.526	93.436	98.393	100.35	103.7	105.18	95.272	90.257	89.361	100.99
99.193	101.3	101.5	102.81	111.19	105.53	104.64	106.54	107.81	104.88	106.71	104.68	101.68	100.29	111.15	100.05	107.95	92.422	107.41	96.486	115.89	112.31	100.67	103.24	107.66	105.04	123.84	104.6	104.79	108.22	107.98	108.58	106	108.61	108.75	111.02	109.02	103.99	108.67	107.64	101.34	112.43	104.81	112.08	110.68	108.76	109.57	108.41	110.77	103.86
96.36	107.51	103.84	101.91	92.278	98.518	95.038	101.39	101.46	109.13	99.805	109.51	101.92	99.146	104.28	106.42	93.904	103.59	98.66	104.83	101.01	101.04	105.9	105.16	99.266	115.44	93.249	106.82	110.56	102.35	101.77	101.27	93.081	103.02	99.413	98.587	95.832	98.299	99.772	102.06	98.491	105.38	107.71	100.91	102.8	93.724	95.65	102.78	100.7	99.817
102.12	107.96	113.5	105.43	110.16	110	118.66	106.19	117.3	102.69	111.8	103.99	107.24	106.96	103.19	105.19	111.97	111.56	109.36	108.34	110.86	108.24	101.62	104	107.87	110.69	106.5	110.04	117.32	103.09	113.82	104.67	106.63	106.68	108.77	118.5	103.34	113.3	103.78	114.08	108.41	112.19	104.99	101.31	106.01	99.034	115.29	106.22	109.22	108.52
106.49	113.01	101.23	110.85	100.68	107.18	110.08	118.87	108.14	109.31	112.21	114	102.84	104.44	105.86	114.5	96.787	102.63	111.17	107.09	106.06	105.6	104.2	100.52	102.58	104.1	106.81	107.96	109.34	108.37	114.24	113.5	111.29	109.42	106.08	115.35	107.6	114.04	114.16	109.52	106.39	108	103.79	115.23	111.2	117.44	109.19	110.19	98.988	107.58
100.58	110.92	107.64	112.36	110.88	109.18	98.155	106.32	106.01	98.319	103.22	105.26	98.659	108.76	111.03	109.41	111.16	108.07	109.13	105.15	105.69	106.85	115.98	110.52	115.42	107.86	117.74	102.45	118.64	112.71	112.28	116.98	111.36	111.58	102.43	100.77	102.19	106.12	109.82	100.52	109.87	113.51	112.22	103.98	115.88	105.99	100.85	108.92	107.73	100.65
109.35	99.744	105.23	110.59	96.849	104.04	115.56	109.12	107.12	101.54	111.35	101.14	104.52	103.56	106.56	105.05	103.14	108.69	97.32	103.57	102.42	105.6	101.82	111.52	97.507	104.48	102.21	107.45	110.87	104.56	105.13	96.386	105.43	104.59	108.78	105.15	103.28	105.89	110.08	111.14	104.61	106.77	103.14	98.072	100.41	103.57	113.08	97.445	105.47	106.91
110.16	105.07	110.72	107.68	106.47	106.72	103.97	106.78	112.7	111.69	107.53	104.44	106.85	100.88	101.05	113.35	110.04	111.75	103.36	100.28	103.09	107.62	104.39	104.08	103.36	108.02	109.36	105.18	113.77	101.14	94.187	102.48	106.04	108.7	104.99	104.57	108.56	108.95	101.51	110.6	107.79	114.18	104.18	111.11	104.73	97.484	117.37	115.61	105.33	108.28
104.36	98.526	113.72	105.46	97.24	107.7	107.32	105.75	111.11	108.64	106.89	109.22	111.46	112.39	105.29	111.47	99.735	112.42	105.45	108.71	105	103.96	110.69	105.46	101.64	105.44	112.55	114.52	111.96	104.2	103.86	106.39	107.54	103.84	100.56	110.15	111.74	107.08	105.2	110.83	110.24	107.77	107.22	107.94	107.09	98.557	113.78	111.97	111.01	104.67
110.73	108.96	110.13	100.49	108.86	101.68	108.73	109.93	104.87	106.44	100.11	108.42	100.91	110.19	109.15	105.38	109.91	104.6	104.18	109.77	109.23	108.11	107.52	104.59	111.31	110.36	116.2	109.85	100.64	110.4	105.2	103.55	112.49	103.36	114.27	105.12	104.99	105.41	103.22	108.43	100.32	113.56	107.06	104.64	110.92	107.87	112.51	110.57	111.58	112.37
103.47	101.5	111.98	103.3	103.82	103.41	112.4	117.45	101	105.34	110.3	98.028	102.52	112.38	110.36	110.93	106.74	101.78	108.69	112.38	103.2	102.02	109.01	113.35	110.12	107.79	104.45	115.04	94.179	107.43	103.8	110	115.19	106.09	113.82	107.06	113.27	117.65	115.41	109.77	102.05	107.66	97.217	105.39	111.58	115.51	101.2	113.42	101.49	108.02
102.35	104.15	98.876	103.14	105.14	109.88	112.66	105.3	107.91	101.16	99.837	103.18	111.58	108.01	99.636	106.2	104.78	107.94	108.77	103.54	102.55	100.87	113.6	115.56	110.12	103.7	98.809	107.54	116.73	98.178	108.27	109.38	103	109.2	99.343	106.66	106.4	111.21	94.494	112.34	98.052	106.74	104.53	105.81	101.73	99.467	102.32	105.38	99.135	107.08
101.31	111.5	108.6	105.37	95.553	106.82	109.21	107.32	104.96	107.65	106.83	104.49	112.51	107.86	105.15	104.45	104.39	116.98	99.593	101	114.44	106.92	92.799	108.61	105.06	106.12	106.47	106.36	108.78	113.07	115.95	108.71	99.844	111.6	108.72	107.24	117.01	97.907	107.78	109.14	109.38	109.22	109.55	100.32	101.81	109.27	109.16	100.72	115.61	110.52
104.34	97.758	102.05	100.01	105.08	99.593	105.31	108.07	101.45	99.163	90.714	99.983	101.62	92.457	99.639	96.045	100.13	105.45	105.53	97.278	103.47	103.11	107.72	101.01	96.671	101.26	99.557	87.996	102.25	100.24	98.082	94.621	110.58	100.02	91.545	103.63	102.42	108.2	99.672	106.1	103.85	105.65	105.84	104.88	103.24	106.94	103.58	103.12	103.34	100.46
95.472	110.76	110.53	105.53	95.946	98.912	103.12	98.931	102.02	102.92	101.77	95.849	101.53	108.66	105.07	110.31	105.93	100.31	94.285	99.667	111.81	100.36	101.87	98.452	92.576	96.84	107.07	95.875	96.179	111.86	108.92	91.966	90.666	91.776	115.9	105.96	97.425	97.123	106.4	95.239	101.59	104.89	89.331	101.94	100.33	102.54	104.55	94.59	100.83	99.252
93.642	88.374	98.512	102.01	98.996	91.851	97.132	104.57	95.991	99.333	103.36	97.441	102.89	86.819	102.66	98.375	95.816	92.939	95.373	100.16	96.129	91.187	97.826	95.032	98.794	102.37	99.745	103.88	92.277	98.808	102.41	98.988	82.561	95.506	101.42	101.6	96.716	94.438	100.22	94.63	103.97	101.25	103.05	92.679	100.57	90.051	95.761	104.43	96.541	98.643
106.1	114.35	98.895	104.15	111.07	107.46	106.63	108.17	113.06	110.71	110.94	96.864	106.03	105.22	106.74	111.7	113.73	99.466	109.93	103.69	94.121	111.54	105.71	112.49	104.53	98.194	108.49	107.18	93.089	116.41	110.56	106.05	112.05	111.23	101.22	111.39	95.783	104.13	106.79	108.6	106.71	103.9	102.7	101.6	103.02	100.25	95.956	98.438	103.93	101.02
108.07	117.59	109.4	112.43	104.79	114.99	111	108.64	107.66	111.22	106.25	103.56	107.59	111.31	105.68	113.72	113.53	104.35	102.48	108.36	103.3	106.46	102.69	103.55	109.46	108.48	105.72	110.82	104.93	111.83	110.27	112.43	100.51	105.04	106.45	112.07	99.16	107.99	110.9	109.39	103.49	104.16	106.34	105.93	111.01	101.85	107.93	103.79	109.08	109.75
109.62	108.17	99.994	109.28	108.91	103.5	102.19	110.58	112.35	106.68	106.49	108.98	113.74	108.65	106.07	107.39	110.29	100.08	104.19	97.586	102.94	111.41	104.33	100.65	98.94	101.45	94.747	114.16	99.657	102.27	96.351	107.25	104.79	107	121.72	112.06	100.71	101.74	108.3	95.179	109.08	104.75	106.06	109.9	93.532	101.54	109.8	106.83	107.24	107.44
104.22	106.92	101.68	107.01	114.23	113.69	109.89	114.03	113.11	103.63	107.8	106.83	113.03	108.79	114.09	106.37	114.72	112.64	108.58	110.26	112.08	112.01	103.86	109.87	103.56	114.59	102.24	111.67	112.08	102.68	105.4	108.19	111.02	111.4	109.3	114.18	112.46	110.09	106.96	109.14	109.38	102.45	107.71	112.31	99.671	102.15	109.05	104.62	112.07	110.16
94.68	110.65	109.22	109.98	106.18	103.62	105.25	105.84	103.5	109.33	101.92	107.84	102.57	102.56	104.71	106.96	100.55	102.58	106.7	107.01	103.46	113.29	108.23	110.51	104.23	105.91	114.66	108.08	103.7	106.1	109.06	103.24	102.59	108.97	102.28	105.57	104.18	103.46	97.482	97.413	105.21	115.15	100.19	111.02	100.38	101.46	110.33	109.81	101.34	106.98
94.306	94.323	97.046	101.1	106.05	93.682	90.967	101.34	93.662	103.62	102.54	94.158	97.875	94.073	98.615	90.932	91.347	99.27	90.448	100.34	92.123	92.377	94.446	94.345	93.921	103.12	97.364	99.539	95.09	101.15	102.03	96.19	93.97	95.668	102.46	93.849	95.266	102.41	94.876	109.27	93.282	98.348	96.3	101.11	91.661	98.242	99.865	99.681	95.136	103.02
100.37	97.521	97.386	105.99	95.814	86.307	98.741	100.58	98.647	109.98	100.95	104.46	99.911	94.359	98.282	94.939	93.894	93.102	95.697	93.493	101.44	95.729	100.91	91.713	94.246	96.112	97.392	96.724	112.4	99.481	99.626	98.879	102.63	100.14	96.508	98.449	104.56	91.176	100.4	102.78	105.95	99.576	96.539	101.19	101.75	91.826	97.911	87.625	100.93	94.568
103.88	106.81	111.37	109.09	107.95	106.94	112.98	108.13	106.27	100.95	112.98	108.15	114.17	102.73	107.83	111.66	108.85	107.39	113.05	106.51	108.55	113.44	108.64	114.17	106.24	103.82	111.27	103.59	114.38	110.82	115.14	113.68	114.31	112.75	109.64	101.51	107.59	113.91	108.09	112.77	107.22	102.69	109.87	101.79	111.78	102.21	110.77	113	103.7	119.01
104.11	102.24	97.705	97.585	90.053	104.25	98.503	99.53	93.716	95.791	96.811	95.681	94.722	94.278	100.43	93.848	92.42	102.36	103.82	97.947	108.68	93.468	99.217	97.865	107.54	95.987	97.745	109.38	92.73	99.52	98.389	98.492	101.73	99.322	98.914	94.432	104.7	96.877	102.04	105.8	98.976	113.72	96.825	97.828	101.24	95.863	92.508	93.801	96.231	105.47
109.99	111.34	105.98	101.54	97.978	107.08	108.57	109.54	107.65	104.85	103.67	104.39	100.81	110.07	111.78	102.5	106.28	106.96	100.77	100.51	102.86	102.72	110.41	103.61	98.23	107.89	107.78	108.68	106.66	112.42	108.45	107.91	105.77	116.33	105.87	112.53	114.54	111.23	100.45	110.64	98.739	113.27	109.13	106.62	107.37	109.07	114.65	107.1	106.04	111.4
104.85	96.312	103.85	114.67	105.5	109.11	101.78	111.48	106.56	101.29	106.14	106.9	102.99	101.64	104	109.4	104.86	104.19	105.21	98.698	97.578	104.28	110.18	97.449	109.68	106.26	101.69	105.85	105.64	95.48	99.067	101.04	101.95	98.755	99.977	109.2	105.44	111.39	103.12	105.26	114.66	107.07	107.11	111.66	108.06	96.973	105.75	106.2	105.36	115.45
100.81	106.53	102.51	104.03	110.16	96.554	106.92	100.43	102.15	97.41	102.1	114.05	109.5	107.89	104.5	111.34	105.51	112.02	103.12	103.6	100.6	114.46	100.17	112.32	104.87	103.9	115.51	114.16	104.5	109.76	108.53	108.72	105.69	103.95	99.435	109.9	106.44	111.27	98.61	105.64	116.23	109.54	94.884	105.91	92.676	102.8	104.25	108.97	108.21	107.7
90.87	108.06	108.58	98.367	104.38	96.329	100.65	105.62	102.89	103.37	103.29	97.662	108	106.27	106.12	114.25	108.17	103.12	100.99	96.687	109.69	101.24	108.55	103.97	98.715	101.48	98.107	102.65	93.4	104.69	92.047	114.48	107.12	100.11	108.87	107.36	105.35	105.57	102.44	104.49	103.21	99.291	98.856	109.41	100.92	104.73	104.44	104.88	106.59	106.89
98.2	110.1	103.05	105.58	110.3	106.19	109.3	106.07	108.24	103.41	108.37	108.25	111.34	115.64	101.34	103.16	98.79	99.727	107.26	103	109.36	107.86	95.49	104.34	104.53	108.1	110.99	98.155	96.252	111.62	107.08	106.97	102.88	97.438	107.61	109.59	104.98	105.27	107.1	106.34	108.05	113.38	102.89	108.65	109.77	112.66	106.18	103.86	110.06	100.86
106.26	108.21	103.81	107.71	106.56	107.95	95.088	95.383	100.24	108.15	100.36	104.78	96.755	101.54	109.64	104.95	100.28	102.46	98.292	92.894	100.93	103.4	95.042	101.71	105.1	105.08	92.98	101.06	93.021	99.228	98.941	97.991	104.21	94.802	102.79	106.28	107	100.35	103.38	109.09	105.26	103.85	100.48	98.295	101.8	99.804	98.525	102.27	100.86	105.16
97.572	97.638	97.658	94.694	108.74	103.01	94.888	92.337	79.708	98.011	106.87	97.882	101.52	104.88	100.39	91.538	99.765	107.53	90.63	94.745	91.796	100.71	109.76	100.5	99.139	94.102	103.46	97.732	100.49	91.012	101.45	95.63	94.554	98.727	94.914	90.052	88.085	97.285	89.718	100.01	105.86	97.72	101.39	90.189	93.217	96.034	96.104	95.037	98.556	93.854
111.57	108.68	114.58	111.76	108.77	99.808	115.3	112.9	114.26	109.54	116.81	106.19	119.51	107.33	108.11	113.92	109.43	107.49	111.47	112.96	111.21	113.69	106.1	117.56	117.52	109.87	111.85	113.89	118.47	119.49	115.65	110.81	109.25	111.56	114.66	112.37	112.77	116.27	110.38	111.11	108.99	110.04	103.56	108.23	114.47	105.07	113.28	108.85	106.86	118.39
92.449	100.03	92.735	92.466	99.12	107.55	92.645	104.44	103.07	106.02	109.51	101.92	107.5	96.577	98.604	94.14	89.576	95.738	96.924	91.215	102.34	106.55	99.311	96.026	90.326	94.795	95.975	98.071	89.378	94.834	104.17	94.235	95.281	94.305	92.013	98.1	101.46	95.102	97.842	98.846	95.422	95.601	103.98	96.937	102.22	101.3	96.417	95.765	101.45	95.53
116.37	104.34	97.769	101.23	105.68	106.89	103.75	105.38	107.16	104.3	101.98	107.41	109.69	109.88	95.305	102.77	107.33	107.03	106.32	100	106.07	103.37	104.03	96.238	106.74	113.38	111.69	101.36	107.92	103.08	106.64	113.44	97.138	105.8	93.437	113.97	101.99	104.8	105.15	112.14	99.724	108.74	103.12	97.667	111.56	99.468	97.877	101.49	103.9	104.46
117.92	106.72	116.46	90.833	105.33	105.62	106.66	98.17	102.1	101.63	100.28	108.6	104.52	107.37	108.86	104.71	104.65	120.47	102.27	105.76	107.53	106.23	114.68	114.7	112.69	101.77	104.03	107.52	107.58	101.49	101.64	113.13	111.45	101.1	100.91	111.22	111.83	100.92	108.83	107.99	110.42	103.42	110.07	100.02	106.23	105.13	109.77	113.09	107.41	107.29
105.51	109.36	108.57	111.15	109.5	102.62	103.54	104.45	108.11	108.7	108.85	104.47	103.09	102.14	106.01	111.17	112.87	113.22	100.9	103.57	105.36	101.97	106.38	107.7	111	106.44	102.43	110.91	110.88	123.93	116.36	111.06	107.85	113.05	111.55	106.86	106.67	110.88	107.81	115.19	119.24	113.18	108.97	106.83	111.47	109.29	107.8	112.62	108.92	106.78
106.5	109.22	112.27	110.01	101.15	108.26	106.96	111.06	103.28	109.83	104.1	108.73	103.57	100.11	103.74	105.12	98.562	111.43	109.09	98.037	105.84	98.603	103.64	102.52	114.42	108.96	99.788	102.12	109.59	101.1	103.33	107.85	100.27	103.72	107.15	102.63	110.8	102.48	105.57	114.21	103.98	112.51	106.69	112.18	103.67	107.09	100.83	108.33	101.98	109.32
101.86	110.6	108.64	110.01	105.56	102.89	105.01	107.87	100.72	99.601	105.37	104.86	111.29	101.29	98.517	111.54	108.63	98.112	104.86	100.88	108.04	109.95	104.81	109.01	99.819	101.68	112.1	107.8	104.8	100.75	114.07	105.79	103.78	109.65	102.15	115.1	106.98	100.55	100.1	111.03	108.85	94.852	105.01	115.08	102.21	100.49	116.21	106.74	115.82	103.6
112.64	106.92	102.9	108.47	108.85	99.299	100.21	97.287	102.92	107.79	101.32	108.78	103.87	109.19	103.68	106.29	99.112	102.06	108	103.5	109.22	102.89	110	102.75	100.56	110.07	109.48	100.16	107.65	100.51	107.6	104.32	108.29	109.11	109.43	100.27	104.69	99.666	99.517	106.03	101.82	107.82	105.67	107.16	104.46	107.81	110.85	103.46	114.82	103.02
116.48	111.16	97.42	103.48	101.18	108.03	110.22	103.18	105.36	106.15	114.7	110.63	104.55	104.02	107.32	109.51	97.358	110.52	103.89	102.74	106.98	106.89	106.43	98.266	107.64	108.18	114.79	106.33	107.89	97.13	110.84	106.95	107.55	106	98.709	104.8	103.19	98.72	108.57	107.68	94.589	101.62	103.14	110.21	96.566	102.76	99.06	98.521	100.02	100.13
99.887	106.08	98.627	98.617	98.546	100.84	99.188	103.84	100.96	96.846	99.082	90.543	99.873	108.16	91.412	97.683	95.657	102.55	103.52	94.728	99.866	95.387	97.659	100.82	93.946	101.94	99.116	92.738	103.6	94.385	106.68	100.96	97.563	94.941	97.926	94.367	102.12	100.78	90.297	94.99	95.13	102.56	100.07	93.63	100.37	100.6	105.08	100.26	96.304	96.715
112.09	112.93	105.14	114.43	100.96	107.39	110.94	108.73	114.91	107.38	109.06	110.22	118.15	112.25	107.39	107.92	99.824	99.334	98.414	106.66	106.37	113.44	97.078	111.84	111.56	112.16	105.37	102.68	99.157	112.02	105.61	110.65	105.93	99.317	115.71	100.52	101.76	100.34	111.97	109.45	98.809	108.68	110.28	101.49	112.2	103.16	105.72	101.27	115.55	106.69
115.85	108.71	111.52	103.2	100.14	110.52	104.46	107.03	114.68	105.11	111.95	102.83	100.32	109.61	108.83	117.87	102.57	107.02	101.38	105.88	116.52	116.46	104.61	115.22	108.74	112.16	110.35	111.4	110.78	94.138	100.6	103.81	111.41	108.37	99.567	110.19	108.47	114.11	113.57	108.97	105.5	108.57	110.9	100.83	103.38	107.71	101.71	101.44	114.09	108.82
109.32	108.97	107.83	108.7	109.95	111.61	111.07	106.75	109.76	112.99	101.67	103.32	116.34	106.83	104.9	110.43	112.15	105.81	105.15	110.43	104.06	111.02	106.16	101.17	109.21	98.953	111.73	112.11	105.57	105.73	110	101.8	105.61	109.54	100.53	108.21	100.84	121.1	111.77	105.75	103.77	109.51	101.92	107.73	106.67	102.51	107.89	106.66	105.03	106.05
100.17	90.819	93.793	107.86	97.879	93.525	105.53	101.41	98.513	99.79	94.513	95.129	96.629	93.541	107.87	97.259	96.609	99.043	100.96	94.81	93.518	97.056	103.37	104.49	106.88	98.637	90.843	102.71	100.58	94.812	95.91	96.009	105.32	99.649	99.001	96.763	98.423	93.78	110.87	96.109	107.21	100.55	94.273	110.29	102.62	92.416	97.416	106.18	98.11	100.03
115.48	105.32	108.74	108.99	109.64	116.89	107.86	103.82	101.38	106.45	110.73	111.9	113.44	108.44	110.55	114.5	106.97	110.44	111.6	107.33	106.77	106.56	97.587	103.46	106.65	110.68	103.77	115.3	107.23	107.05	106.3	112.92	114.18	104.14	112.23	112.61	102.84	109.46	102.63	112.92	111.02	99.601	115.73	109.89	107.99	112.24	108.54	108.72	102.56	109.27
103.31	101.81	103.91	103.18	104.24	103.62	100.43	111.36	101.87	105.29	108.06	108.32	111.39	108.7	112.28	109.12	105.49	103.73	101.76	94.309	104.43	108.83	104.74	108.04	118.57	109.02	103.28	104.55	107.22	97.681	113.32	103.4	113.89	97.734	104.05	102.27	112.69	112.35	98.611	102.66	108.28	103.63	103.51	111.55	108.16	109.38	104.54	111.1	103.3	111.42
105.31	105.56	106.99	97.753	97.193	107.56	110.54	115.01	105.7	97.917	111.75	106.11	103.93	105.26	101.98	108.94	111.62	106.52	109.11	109.51	105.17	110.74	118.77	110.01	103.6	110.24	105.85	98.236	95.607	107.72	108.27	105.47	111.54	103.42	102.8	107.06	104.87	106.1	104.66	114.72	97.14	108.23	106.06	103.23	108.62	111.23	105.75	108.05	100.12	105.92
103.42	89.304	108.43	102.02	105.77	108.86	95.92	91.425	101.66	103.52	106.15	99.132	102.2	94.873	96.092	98.767	98.58	99.3	98.729	98.695	105.15	96.595	92.528	101.02	106.74	103.09	101.5	98.494	93.354	100.32	94.018	92.985	97.613	104.34	97.35	100.62	95.906	94.504	97.37	96.31	99.812	94.678	102.28	81.75	95.189	98.454	105.51	96.915	96.679	95.666
113.14	109.61	103.81	111.95	106.51	106.29	106.64	99.821	108.52	102.97	103.12	104.6	105.34	105.66	109.4	102.91	105.02	97.921	108.37	102.08	109.58	101.9	109.64	103.99	104.04	109.34	95.761	106.74	118.32	104.43	104.97	100.2	106.3	102.36	106.37	104.49	110.33	108.05	112.39	108.56	111.76	108.25	100.21	111.29	103.59	111.23	102.54	108.68	103.59	100.04
102.21	104.08	113.6	112.34	111.89	108.05	107.54	105.15	110.87	101.98	104.99	104.23	106.52	116.3	106.91	102.56	106.57	107.95	100.81	104.4	110.6	108.03	97.8	111.88	101.69	107.61	112.57	106.45	110.64	104.12	116.31	116.15	111.6	116.3	102.27	111.95	114.89	105.28	96.601	113.81	113.59	101.78	110.94	110.68	112.12	102.65	118.86	108.6	108.05	115.07
108.26	98.601	116.56	107.96	109.76	103.82	106.51	103.62	107.13	115.97	107	104.31	105.6	104.23	112.58	108.56	101.29	108.41	110.7	102.58	105.18	111.58	106.19	107.43	104.07	104.07	104.13	112.85	112.55	108.79	113.4	101.84	101.55	108.91	107.9	102.24	106.28	102.39	107.64	105.52	96.045	114.86	107.76	105.39	108.15	101.68	110.53	107.24	107.57	113.01
109.44	111.37	102.24	103.76	106.15	108.39	104.19	105.74	101.03	107.83	109.02	111.69	107.53	110.07	108.67	111.26	100.88	119.59	105.66	101.57	105.74	101.87	101.88	103.49	97.211	106.95	98.693	109.87	113.62	105.66	105.71	106.84	98.351	93.807	104.12	106.34	108.22	104.28	105.19	112.77	104.93	105.97	105.9	115.66	96.004	109.2	103.64	112.93	112.85	106.05
89.597	101.02	97.035	97.313	94.39	103.38	95.381	100.37	99.141	101.41	98.16	101.36	102.27	102.07	100.1	99.846	100.22	98.847	103.49	95.696	105.22	93.342	105.85	97.331	101.47	91.724	87.14	93.047	92.258	90.098	98.111	97.68	99.115	100.56	103.23	95.59	99.215	102.68	94.588	100.67	94.724	102.77	98.024	99.774	92.058	98.788	104.06	99.659	103.2	99.504
100.8	94.855	101.68	88.181	97.4	98.453	100.1	101.56	98.092	91.701	106.04	112.97	104.07	87.891	100.07	97.555	100.93	100.91	99.769	95.121	97.877	104.25	99.13	96.718	99.147	100.85	95.587	98.064	101.51	101.43	96.638	97.753	99.546	101.04	88.917	102.17	103.71	97.784	105.93	94.505	104.04	100.36	90.352	95.594	104.6	98.256	91.244	90.97	100.72	98.421
106.09	102.16	114.11	111.38	107.98	100.87	109.17	101.97	104.43	114.11	103.62	108.1	111.37	103.31	96.088	117.56	109.4	111.53	111.49	100.21	103.33	101.96	109.79	96.387	104.77	105.43	103.86	112.63	115.5	106.46	109.35	104.64	103.92	100.27	114.38	100.17	100.93	106.55	103.26	111.63	114	101.58	109.35	103.04	103.99	106.05	103.88	109.9	107.74	117.91
113.47	109.34	117.31	105.15	103.62	113.55	117.46	106.82	112.04	102.42	103.28	114.51	114.8	106.09	104.23	104.53	108.96	109.43	110.89	109.03	116.46	109.16	111.04	108.35	113.14	111.18	115.13	108.77	111.07	108.36	111.51	101.1	105.73	112.3	106.46	99.521	119.93	101.29	103.89	99.323	109.95	106.72	116.33	113.89	112.85	106.17	109.22	105.47	107.75	106.2
91.786	104.47	98.476	86.896	93.685	96.285	96.056	106.7	107.3	98.561	98.362	91.944	103.49	102.65	99.997	99.741	84.798	108.67	100.48	104.72	98.79	97.121	94.339	95.985	97.601	94.245	100.43	103.33	100.98	91.125	98.868	92.129	101.52	99.195	92.237	106.06	97.078	91.972	105.26	107.87	97.574	101.72	98.027	97.322	105.78	90.318	94.925	97.093	96.581	98.278
100.74	95.274	103.43	100.09	114.57	98.688	97.478	100.39	100.18	98.473	105.51	102.41	97.616	94.59	101.94	97.792	96.286	94.298	91.503	100.98	102.86	96.15	99.253	96.696	104.61	96.438	98.62	103.33	105.63	97.075	103.54	103.95	106.23	102.01	101.01	105.47	101.91	108.17	97.46	102.87	97.449	106.05	84.4	102.9	95.186	107.19	101.05	94.031	99.383	96.795
107.87	95.491	108.17	103.44	101.19	100.99	97.297	99.003	95.511	95.911	107.93	105.35	97.355	107.83	106.1	102.26	104.15	96.31	102.27	95.838	100.96	103.82	97.969	99.311	103.95	97.337	96.002	96.809	99.156	102.14	103.05	97.983	99.91	94.446	95.283	101.1	102.8	97.244	97.142	98.185	104.49	102.52	102.41	100.07	105.84	95.646	93.461	100.88	98.822	94.286
103.22	108.73	104.6	105.56	106.45	106.79	99.434	111.45	107.6	112.17	105.3	104.45	104.93	107.74	105.23	109.88	110.22	110.63	105.44	113.34	101.44	104.1	106.73	107.37	110.56	110.77	107.87	102.04	104.34	111.9	102.31	104.17	103.52	105.23	107.59	98.284	108.79	104.82	102	102.33	112.94	103.67	109.56	100.92	105.11	109.61	111.04	99.85	100.85	98.73
94.42	106.17	100.78	98.056	101.54	97.601	98.427	96.132	99.112	100.54	89.554	99.241	94.91	98.454	106.66	99.998	96.105	95.223	98.925	102.02	91.524	97.121	103.02	100.46	100.21	101.12	96.508	96.855	104.93	89.304	97.695	95.516	93.469	102.53	94.143	93.072	99.271	104.21	102.89	99.454	99.155	98.808	92.896	92.79	100.65	99.157	102.83	90.208	95.556	95.642
95.734	107.01	116.36	106.62	114.81	110.78	102.08	119.38	106.12	112.61	105.53	106.48	111.46	107.28	107.28	104.06	103.82	108.78	109.66	115.02	111.88	116.03	111.79	119.18	109.48	109.13	104.99	112.93	107.49	116.12	107.49	115.03	100.27	111.2	109.7	106.53	117.41	108.13	106.9	110.65	107.92	113.03	106.47	113.69	106.93	109.87	111.73	105.38	106.97	111.87
102.55	114.82	112.6	108.09	108.63	105.48	104.03	108.94	100.45	108.99	101.01	105.17	107.05	105.58	105.94	106.56	89.66	108.18	100.45	106.09	105.75	107.36	110.63	110.75	108.1	107.64	105.14	105.71	107.09	106.29	112.38	101.72	105.2	109.51	97.506	100.68	101.74	103.25	110.36	110.41	101.8	96.823	106.28	99.422	107.99	100.45	110.67	99.077	110.61	104.97
97.295	102.11	104.3	97.63	108.06	97.373	103.62	104.88	102.08	96.023	106.96	98.898	90.409	105.75	101.96	103.29	103.32	105.31	103.36	96.19	100.65	106.54	99.339	91.286	105.72	101.69	99.124	96.433	102.11	99.436	104.18	102.56	97.944	102.91	100.73	102.29	94.823	101.85	103.8	99.946	100.67	99.892	102.11	108.78	105.52	105.33	92.349	94.223	105.66	96.473
96.146	109.18	98.686	105.95	101.54	98.274	89.955	99.182	97.786	86.818	96.467	99.328	93.265	105	95.642	94.918	101.71	99.094	97.744	103.84	102.72	97.635	93.784	96.624	99.782	96.194	90.713	100.06	96.21	106.84	95.545	97.127	98.852	93.929	93.091	97.508	91.61	102.79	104.23	98.837	102.74	103.89	100.98	97.429	94.751	105.4	88.58	94.907	94.88	98.35
96.444	108.32	98.619	106.77	103.03	105.06	86.851	102.27	101.37	98.939	105.54	95.773	107.54	107.16	94.68	97.554	100.43	94.754	107.12	97.785	94.059	98.657	93.365	91.123	100.11	97.487	103.88	96.653	100.16	106.61	100.62	97.635	103.13	99.02	103.78	96.909	100.23	104.58	99.229	90.677	98.161	98.085	104.55	94.746	107.35	95.81	100	95.049	99.303	106.86
99.799	101.21	104.96	104.1	92.224	104.54	99.438	97.997	106.5	106.66	97.918	103.51	96.528	103.63	107.6	99.649	102.61	94.6	98.718	104.12	97.033	112.42	94.391	89.534	97.375	91.841	105.92	112.92	119.01	107.95	93.772	102.03	102.02	104.37	100.56	96.912	106.75	103.53	102.75	113.15	100.42	94.996	104.81	105.97	104.18	98.338	97.898	109.05	101.08	97.428
110.32	118.49	107.61	108.17	106.6	109.16	107.27	102.7	109.1	117.31	102.71	110.53	114.21	102.29	107.96	114.95	102.88	107.78	102.81	105.82	100.46	111.75	104.87	109.32	104.11	98.961	104.02	109.45	109.31	105.25	110.35	109.13	102.58	108.79	108.75	111.47	115.93	117.02	107.41	109.93	105.86	104.6	112.12	99.562	110.06	110.63	104.29	112.25	106.33	111.1
94.027	94.526	101.36	93.228	95.124	99.766	93.965	97.27	98.039	96.323	96.314	88.766	99.65	102.92	97.002	87.697	94.089	93.075	98.088	87.016	100.54	100.67	107.45	100.99	101.08	100.62	94.775	97.623	97.39	91.092	95.91	93.275	100.06	92.913	98.218	100.85	103.46	99.83	101.03	103.4	105.08	93.472	92.68	98.729	97.149	95.657	95.719	84.484	89.324	90.501
100.24	103.25	103.7	114.02	105.12	105.75	106.44	106.06	106.69	101.83	104.65	105.95	113.25	103.23	110.21	104.45	116.59	105.31	107.46	109.46	115.44	105.89	96.8	100.74	108.02	113.12	107.36	110.48	106.3	104.43	109.25	115.83	112.56	109.9	107.57	107.33	112.93	104.66	105.36	109.63	112.91	109.76	102.22	107.35	112.79	107.65	111.79	97.451	116.1	106.55
105.72	96.989	105.29	104.54	108.91	108.14	108.73	109.9	104.6	94.777	103.61	108.37	104.04	92.997	102.3	97.337	104.91	103.19	97.51	104.12	94.782	103.62	103.01	100.76	104.27	97.019	112.23	101.33	96.452	108.81	102.53	105	103.24	107.21	105.66	102.64	93.003	93.524	97.48	110.06	107.85	102.05	104.61	96.7	97.925	100.43	108.87	102.07	104.92	112.19
101.17	108.96	115.41	101.45	109.68	108.51	105.66	104.91	111.66	110.46	111.75	97.338	105.98	97.651	106.71	113.74	115.76	104.49	107.3	100.57	108.95	111.06	106.92	113.22	110.85	107.63	108.25	109.9	110.69	109.8	106.23	102.66	114.83	103.96	115.34	106.78	111.8	112.63	99.719	102.07	110.63	109.5	103.24	108.35	101.67	103.43	108.25	105.9	117.1	107.59
116.92	96.852	117.08	110.28	102.42	104.42	109.58	111.36	103.2	98.84	112.58	106.61	106.95	104.21	105.7	108.06	107.57	110.27	99.505	112.07	112.27	113.24	112.73	105.83	102.83	98.543	108.06	100.47	98.982	112.83	112.68	108.8	101.93	114.1	108.28	113.05	100.8	99.901	104.01	113.28	93.956	104.3	107.44	98.021	102.04	106.5	112.39	100.31	102.86	101.69
102.64	102.52	109.42	103.11	113.76	117.29	102.92	118.43	105.81	104.39	103.38	115.15	110.14	109.48	115.04	117.13	111.79	103.26	104.82	108.98	109.26	110.17	100.15	112.02	113.11	101.58	108.16	113.26	99.605	113.1	100.49	100.53	108.9	107.49	98.289	110.29	107.22	108.76	113.5	107.39	111.95	108.88	113.37	110.01	115.07	103.45	105.55	109.75	101.31	111.88
107.72	106.28	100.98	101.27	106.44	103.26	101.43	106.53	102.37	104.34	112.96	104.04	105.02	107.68	107.33	103.71	103.41	107.87	117.54	105.19	100.75	113.65	107.51	105.9	105.45	98.412	103.33	109.88	106.91	115.81	106.35	106.22	96.625	109.12	103.77	103.16	99.201	111.48	100.31	103.34	108.53	107.15	111.88	101.61	99.265	99.864	101.74	100.08	105.82	102.77
98.564	109.71	103.56	107.29	106.44	109.48	115.33	103.59	102.89	108.65	106.83	110.9	97.223	99.707	104.05	92.544	100.71	101.37	102.39	108.63	103.39	108.81	104.24	102.13	102.43	96.188	104.31	112.08	99.888	102.05	108.5	109.57	109.69	109.84	104.99	103.47	104.46	104.52	99.38	106.74	100.84	100.46	104.55	117.05	94.872	106.84	99.485	108.84	107.64	103.9
113.45	93.92	109.44	104.06	107.59	106.83	95.911	101.09	108.2	106.04	102.03	110.78	103.26	108.61	108.59	100.87	110.76	108.98	110.06	102.84	105.91	104.29	98.549	112.6	106.86	99.364	101.65	100.37	107.99	95.252	111.93	109.09	103.52	111.87	111.78	104.75	101.83	103.92	104.13	109.7	104.7	103.23	104.24	100.93	100.35	97.313	109.51	114.87	111.28	106.41
104.59	104.26	105.07	86.46	100.6	97.198	98.433	91.823	98.181	99.798	99.017	93.159	98.737	98.035	96.433	98.638	103.49	95.2	95.952	97.358	97.801	99.946	90.15	101.58	99.314	92.442	98.996	108.3	88.221	86.734	106.12	97.005	96.852	96.95	96.806	98.559	99.161	98.195	101.13	100.41	96.562	102.76	97.486	95.886	91.717	89.963	108.39	91.713	98.255	104.49
118.36	105.12	111.39	106.38	102.84	114.85	113.18	107.76	106.56	103.12	101.48	107.98	105.77	105.33	103.39	108.02	108.4	102.41	101	102.11	105.87	99.94	101.83	103.37	115.77	113.13	110.6	94.97	102.23	112.34	114.42	109.13	107.41	102.03	104.52	105.03	96.41	110.7	125.16	115.3	118.87	108.61	106.72	104.73	110.68	103.74	113.35	107.66	105.12	106.8
101.81	107.6	103.22	104.02	107.91	96.421	97.62	113.34	103.49	98.003	111.75	111.53	103.83	102.5	101.76	100.48	106.3	106.64	114.89	111.81	107.31	110.79	104.21	105.71	108.07	105.96	98.272	106.32	103.38	102.75	107.49	103.3	102.35	106.16	99.58	112.29	102.37	99.036	104.88	104	100.78	100.16	99.022	105.83	112.59	114.28	104.53	112.99	108.73	114.56
111.22	116.8	112.79	105.62	110.49	109.42	103.77	100.94	106.81	101.02	112.89	104.04	101.06	108.97	111.77	103.56	113.62	100.98	102.8	112.4	112.27	109.03	99.646	108.88	118.31	111.04	97.59	104.78	105.73	108.37	107.31	110.7	106.24	109.21	112.06	113.68	110.19	106.75	103.73	108.1	110.53	105.7	114.53	116.31	100.25	98.424	109.98	108.88	116.4	110.86
102.26	102.35	104.92	105.41	108.93	104.49	102.31	103.2	108.47	103.04	105.84	103.29	102.09	108.44	114.2	105.16	102.49	100.65	110.71	110.68	96.421	101.07	103.17	101.26	104.03	100.84	101.52	103.3	99.293	113.77	95.265	111.8	105.77	107.43	91.583	104.46	108.36	104.15	103	113.73	106.93	106.89	100.9	107.42	106.92	101.6	113.45	115.67	100.16	105.26
102.37	102.41	109.61	100.23	107.24	100.9	107.94	104.77	104.92	109.77	109.29	100.17	97.276	107.27	108.16	106.38	111.46	109.44	104.65	97.495	101.75	101.24	106.81	104.51	105.1	108.82	106.35	105.99	108.42	103.48	113.44	108.43	106.82	110.03	103.77	100.92	108.9	103.52	105.11	108.48	114.75	107.63	96.536	109.67	101.27	111.08	112.66	104.32	108.72	107.42
109.7	101.27	102.5	111.18	101.55	106.65	103.63	109.25	94.02	99.439	103.72	113.36	98.372	101.12	109.79	103.63	101.96	98.956	106.57	113.12	108.29	106.02	105.05	103.52	105.97	114.94	106.84	101.18	106.8	100.62	106.94	101.87	100.63	106.45	110.95	108.19	107.33	102.42	104.6	104.61	112.17	113.25	102.76	107.98	102.65	110.74	109.35	104.7	108.64	98.84
116.08	118.94	102.36	101.09	117.26	105.59	115.19	112.13	110.51	115.37	114.53	112.26	112.71	110.32	110.68	104.4	102.61	110.44	111.34	115.29	105.49	113.88	116.1	103.91	117.87	108.24	105.62	109.95	108.05	106.5	100.33	95.811	106.3	113.08	101.29	109.58	106.33	110.45	101.86	106.94	117.26	102.9	115.5	107.63	115.63	108.47	106.6	111.23	109.77	107.78
109.83	101.62	95.723	105.01	110.07	101.25	100.33	104.58	114.63	104.77	110.93	103.31	98.094	101.5	105.54	112	102.36	105.63	102.46	106.85	104.64	102.01	107.97	111.14	101.15	110.08	88.508	104.32	103.63	102.11	110.12	113.4	106.48	103.68	106.42	106.28	105.62	103.36	107.13	113.71	103.18	112.79	103.69	103.71	111.91	108.42	103.93	99.467	103.74	99.082
100.55	98.977	102.3	106.52	103.65	107.43	92.801	101.39	103.1	100.01	103.27	98.992	109.78	101.56	109.78	104.62	94.543	112.77	107.87	109.28	97.646	106.46	105.17	102.41	101.32	113.46	105.53	106.85	102.45	106.53	103.73	102.3	105.91	109.98	94.808	102.53	107.35	100.88	102.07	103.4	100.1	100.24	105.23	102.53	105.16	111.06	101.55	103.74	104.65	103.83
109.45	105.98	109.05	99.389	107.74	110.99	112.21	109.28	96.286	100.01	110.25	112.41	102.87	104.33	104.28	111.03	101.79	96.554	108.44	99.911	114.28	113.01	103.16	110.04	103.48	103.83	103.71	112.48	107.97	101.05	108.6	100.85	105.87	117.54	105.67	101.71	113.63	97.677	107.37	107.56	107.98	102.74	99.612	110.94	105.98	102.39	104.51	102.11	111.08	108.59
104.21	103.23	102.9	101.83	96.22	110.79	107.82	110.04	109.37	97.563	86.685	105.77	100.71	91.493	110.71	97.733	107.29	107.46	106.95	94.533	107.04	109.82	106.46	110.82	102.71	100.98	104.8	106.71	104.19	106.76	106.14	104.96	105.17	102.23	112.91	87.179	108.46	103.1	104.88	93.415	95.529	110.43	98.985	103.57	99.816	104.14	111.53	101.64	100.46	108.12
109.58	108.05	103.02	109.11	108.48	101.18	107.35	101.55	117.23	109.28	100.25	110.06	115.06	104.47	107.14	106.39	106.3	102.11	111.52	100.89	106.18	102.22	106.08	109.38	100.06	102.96	103.81	101.92	107.41	108.72	96.245	103.39	97.53	105.4	100.5	99.627	103.23	114.3	102.88	117.83	103.83	103.18	103.08	99.414	98.356	107.87	112.98	105.13	107.84	104.71
104.46	115.79	104.83	109.28	112.61	104.78	105.39	112.74	109.07	98.077	108.36	94.838	98.85	102.75	113.71	108.26	103.95	106.52	102.29	110.61	104.47	106.53	115.36	101.46	102.15	100.73	104.69	110.72	107.11	116.23	103.15	108.04	108.11	107.47	106.28	110.75	105.81	106.6	106.62	104	109.16	100.89	103.92	108.32	109.71	115.89	111.15	103.52	104.27	112.25
102.1	94.47	100.88	88.623	94.065	101.25	88.098	98.651	89.499	94.852	98.721	97.294	101.45	94.559	109.64	95.031	100.27	96.154	102.05	98.102	94.869	101.49	102.21	99.852	94.35	100.19	93.921	99.881	100.24	94.942	101.64	95.075	99.153	95.377	94.822	98.977	107.14	108.06	93.552	102.62	91.931	102.09	95.853	85.047	103.58	101.12	102.27	102.69	90.803	104.09
104.72	101.61	115.56	114	116.15	97.217	101.53	107.97	102.87	111.18	114.78	106.89	98.831	106.78	102.22	101.01	107.29	103.91	112.25	109.83	102.17	108.2	102	109.58	96.643	101.57	106.8	104.76	105.77	99.859	102.24	99.135	111.49	110.6	111.81	101.78	99.343	109.54	105.5	102.11	111.37	104.84	110.78	109.91	105.47	105.12	106.53	112.3	105.3	97.693
90.616	100.36	94.342	95.498	96.059	105.45	103.93	98.744	96.518	97.292	103.99	96.476	96.969	96.853	98.5	96.647	95.498	102.37	93.987	96.658	101.36	96.982	94.832	101.71	97.32	103.28	99.48	101.73	98.867	102.46	96.736	90.689	98.185	93.145	92.023	100.26	97.508	99.757	102.38	97.234	101.6	92.757	96.152	98.21	99.258	101.36	104.58	93.259	99.363	105.01
107.47	100.92	98.336	99.422	113.11	114.14	108.74	109.72	106.19	112.15	102.4	108.25	100.79	101.02	110.88	105.08	102.71	107.01	100.49	104.74	103.32	99.143	107.5	95.436	107.57	108.17	102.61	106.66	98.446	103.43	107.52	109.88	99.998	106.13	108.78	102.59	110.46	114.95	101.49	110.51	98.588	109.11	110.44	101.86	111.96	105.82	104.56	107.93	108.76	104.53
115.17	113.18	102.63	102.05	104.65	99.496	107.13	111.01	102.72	102.93	120.27	105.78	101.54	102.58	103.67	100.54	110.2	113.66	114.88	104.59	107.28	104.72	106.64	101.53	107.56	103.53	104.83	123.26	94.388	103.41	106.24	107.9	106.8	111.95	111.2	109.81	110.3	111.99	113.16	108.42	101.25	104.55	105.92	111.76	103.93	99.617	102.79	112.02	105.73	108.19
95.776	104.71	100.1	102.58	111.45	102.01	95.192	107.49	110.35	104.77	98.97	101.35	103.41	105.22	111.63	110.14	100.48	98.413	103.2	103.63	102.4	107.51	104.58	94.832	111.97	107.4	102.84	110.78	109.26	114.96	108.61	110.86	110.63	102.87	101.15	105.51	106.85	105.89	105.65	102.26	102.16	112.99	108.48	111.19	101.16	102.77	97.284	114.2	107.31	107.65
105.15	102.98	113.13	102.84	114.91	105.12	106.2	104.95	102.02	101.44	106.37	113.78	104.49	104.45	109.66	106.19	108.12	107.93	101.62	113.17	113.14	104.47	115.48	101.4	110.07	104.72	99.865	105.36	112.63	108.81	103.9	111.35	104.65	102.67	105.2	103.72	110.69	103.52	104.08	107.71	109.95	112.46	104.7	107.48	102.96	108.81	103.32	99.02	105.68	110.61
92.573	97.438	87.124	102.38	102.66	97.359	92.661	90.348	104.84	100.78	92.508	93.868	96.498	98.111	103.25	93.681	101.49	93.979	105.95	101.89	87.43	96.935	97.315	90.039	96.139	89.235	94.159	96.741	101.13	100.77	106.03	95.444	103.06	91.158	95.152	102.21	96.207	97.31	105.65	98.502	101.31	100.89	98.172	96.977	93.826	96.52	97.281	100.86	100.78	93.9
98.104	105.17	105.28	103.32	105.39	104.07	106.81	103.69	99.084	102.86	106.62	90.647	104.54	94.833	98.997	91.125	101.56	106.84	110.92	102.4	95.407	107.87	110.71	96.471	103.41	101.55	99.591	113.49	104.33	95.289	105.89	102.51	95.09	96.295	94.138	102.66	95.474	108.45	98.528	95.192	93.79	100.67	93.95	103.67	102.64	106.48	108.41	103.72	101.92	99.798
101.16	105.97	117.76	100.48	111.8	104.23	102.02	115.91	107.35	113.79	108.33	113.53	98.989	110.41	103.98	109.66	110.04	98.02	104.18	109.69	105.09	102.92	112.07	108.24	114.78	108.94	114.6	104.14	109.88	108.77	107.91	109.2	105.64	107.73	107.01	111.89	110.89	107.93	103.72	113.88	110.99	115.24	111.45	106.51	111.76	107.08	110.13	98.843	105.85	114.48
115.18	110.19	101.69	108.16	102.79	108.82	105.99	110.13	100.45	104.02	112.25	98.429	102.94	104.22	104.63	115.34	108.12	109.9	109.45	101.61	101.98	110	108.67	97.295	104.48	118.6	108.49	106.06	106.76	102.51	103.55	96.593	115.03	105.8	104.48	109.37	112.39	109.47	100.77	111.7	109.98	105.79	108.61	98.612	103.03	104.73	111.77	104.16	111.83	104
113.89	109.86	108.9	103.88	105.7	100.29	107.1	115.8	102.97	114.64	110.16	104.59	97.759	111.19	103.54	111.72	115.38	108.27	113.89	109.93	107.23	118.88	106.94	110.15	115.75	113.06	103.36	110.87	103.33	106.22	104.24	104.54	115.23	114.07	111.65	110.89	104	117.42	109.85	106.83	107.43	108.2	110.48	108.85	113.99	109.35	103.48	112.1	105.28	106.59
106.69	101.41	112.72	102.38	108.71	113.08	108.56	112.69	106.7	112.58	107.63	111.03	102.94	100.73	108.1	103.99	105.72	112.57	110.34	106.7	107.58	112.99	111.45	105.94	113.27	109.14	104.7	102.56	112.41	110.71	93.333	106.19	114.32	107.65	99.193	111.57	106.09	113	103.33	104.72	106.84	110.32	109.31	110.55	100.96	108.68	114.2	105.62	117.92	104.84
103.87	117.98	116.39	110.3	110.42	112.29	104.16	110.47	110.54	117.83	109.13	111.38	113.1	104.94	105.87	110.97	110.85	111.94	110.61	111.79	105.33	117.6	101.48	111.87	110.44	117.21	108.01	116.21	113.02	109.23	114.13	114.45	117.09	105.7	111.08	109.15	112.63	100.84	117.92	110.84	108.24	107.58	110.69	107.98	106	107.76	105.7	110.97	105.68	114.34
99.849	97.148	93.6	101.78	95.713	97.503	100.15	101.77	91.209	94.415	100.77	104.82	89.134	97.432	98.41	101.91	99.81	100.53	94.447	94.836	95.387	89.733	98.115	101.01	94.388	99.083	90.969	100.87	104.79	99.715	103.98	99.938	90.412	97.088	95.768	101.97	101.62	97.624	98.777	101.05	91.988	98.891	101.89	97.87	88.774	100.05	109.99	105.91	97.467	91.262
106.03	101.54	100.76	102.28	100.89	108.72	106.6	102.59	115.85	107.12	109.21	106.45	105.23	106.61	96.745	110.55	114.17	102.04	110.84	106.29	104.92	108.27	104.81	107.8	117.31	96.934	109.57	106.32	108.26	105.65	116.09	101.87	108.83	99.507	107.64	94.762	107.66	105.02	104.88	104.98	106.31	104.12	109.55	102.21	107.99	102.49	105.05	110.87	106.01	105.79
102.89	105.9	100.05	106.16	106.11	102.97	103.92	98.044	107.92	107.54	102.97	103.5	97.978	98.266	95.882	101.12	109.44	105.38	112.89	107.12	110.01	96.268	101.51	109.24	108.42	109.55	111.72	112.26	102.09	105.44	104.59	118.61	108.17	99.842	99.941	102.92	106.02	108.99	103.05	98.554	106.29	108.59	109.77	97.496	103.76	103.38	102.22	103.25	105.34	101.57
113.87	107.55	100.83	103.78	114.25	99.95	115.12	103.37	109.06	104.62	105.39	107.64	108.93	97.612	107.47	114.29	109.85	109.53	106.17	109.79	110.55	101.4	104.2	113.89	108.72	112.8	108.75	107.89	99.567	113.35	115.41	110.49	107.47	107.66	110.46	107.6	108.07	103.77	111.38	105.11	109.39	112.39	109.26	102.08	103.91	101.54	104.14	111.43	111.44	109.44
115.1	105.71	105.02	112.72	99.683	93.452	109.95	108.54	100.24	106.72	111.04	100.93	107.55	109.91	100.07	109.36	111.51	100.48	108.21	111.34	102.81	108.06	109.36	100.28	106.73	99.269	106.03	103.33	107.18	92.517	110.23	110.3	108.48	106.23	103.92	101.84	109.59	107.39	110.89	112.8	111.21	103.94	108.22	101.06	102.92	98.269	107.15	108.52	108.87	108.43
111.33	105.54	113.85	101.87	102.39	102.87	108.46	113.92	107.89	100.33	102.31	105.98	107.95	113.08	104.51	107.66	106.03	105.6	106.18	100.89	105.1	108.16	101.81	111.26	101.27	113.16	100.99	96.716	95.745	105.97	104.74	105.16	104.63	105.24	113.21	107.23	106.28	105.08	98.414	102.15	102.67	99.949	105.92	104.3	103.4	109.55	109.52	101.57	109.76	106.28
97.453	94.373	93.896	102.59	98.162	94.705	94.735	101.38	91.743	99.073	104.25	98.428	99.089	102.72	100.18	100.95	99.824	94.271	89.396	96.503	92.263	91.974	94.623	99.531	100.43	99.357	94.714	97.36	106.62	96.621	102.67	105.86	95.269	95.122	96.665	93.474	101.86	94.313	105.19	92.357	102	102.23	99.533	96.331	94.259	100.49	103.04	92.224	104.77	95.307
108.17	100.31	103.47	108.99	109.24	103.2	110.1	104.2	105.58	106.41	113.03	113.98	107.2	97.991	96.819	106.42	108.2	109.33	111.23	98.329	100.85	101.5	101.32	105.03	103.69	107.61	107.63	106.13	98.829	101.21	106.85	102.32	109.59	100.78	109.35	98.499	108.16	104.26	112.06	109.56	112.05	97.705	106.68	100.6	111.27	113.44	97.179	109.92	106.77	93.021
106.71	105.77	105.89	108.17	106.33	107.72	106.73	106.21	107.1	104.27	111.01	112.38	107.75	112.11	109.63	109.92	105.19	105	102.8	115.79	107.33	109.51	108.77	110.69	102.27	105.49	102.91	115.12	111.19	108.82	107.45	107.25	111.6	109.57	103.07	107.01	103.81	104.82	109.64	108.18	116.46	102.18	116.54	105.73	106.14	114.77	106.43	112.53	111.48	108.15
105.55	104.13	113.55	105.45	113.5	107.69	114.06	101.81	105.32	104.24	106.27	102.58	111.2	113.15	106.94	105.31	104.89	104.89	110.22	106.26	108.91	117.4	111.4	105.84	101.48	110.88	103.42	108.28	105.96	112.89	110.74	112.72	120.49	106.05	104.29	109.62	102.82	111.11	105.95	108.03	114.96	106.15	99.649	117.4	109.61	106.44	102.41	101.93	106.26	107.36
100.85	98.052	105.25	96.996	103.01	101.71	101.12	95.536	98.918	96.921	99.79	103.2	96.979	101.18	101.09	96.182	104.1	89.945	105.99	97.265	91.57	99.688	99.864	94.244	106.99	103.62	97.665	100.49	99.442	96.038	94.988	95.808	102.48	94.906	95.899	106.16	96.874	100.78	102.54	95.471	100.63	89.591	94.662	98.077	100.79	96.678	103.4	103.25	93.661	96.367
114.46	109.09	100.45	104.29	105.94	109.75	95.08	102.89	105.82	106.26	103.2	105.28	108.97	111.63	114.13	108.51	107.54	106.94	109.34	112.07	99.329	107.22	108.29	111.91	107.61	109.16	105.98	110.99	114.91	105.14	104.01	109.74	105	106.77	104.37	118.07	115.33	104.52	102.73	108.97	100.53	100.37	109.44	100.13	102.67	114.04	114.03	103.65	105.51	108.9
111.12	90.343	103.56	100.83	106.17	93.496	101.16	102.35	107.66	104.97	105.3	100.77	104.6	102.9	106.83	98.772	100.65	95.853	110.53	103.36	101.41	106.29	98.692	93.421	105.5	109.11	101.65	105.34	106.35	101.5	101.6	98.925	108.42	96.546	100.25	101.66	100.92	96.14	109.54	102.55	93.162	104.66	104.91	100.76	111.55	101.95	100.66	104.45	99.515	103.04
95.721	102.25	93.018	95.233	93.663	98.922	96.629	101.52	100.61	104.84	97.075	99.355	98.503	98.944	97.251	98.423	95.328	92.843	102.2	99.64	98.114	94.818	105.37	103.99	99.065	100.18	103.63	95.701	93.983	91.321	95.028	98.583	100.28	95.212	97.406	95.955	104.58	102.82	102.38	95.556	101.85	102.85	90.533	99.371	101.59	91.105	99.846	98.666	106.42	101.58
94.753	95.698	104.57	95.195	100.04	101.32	92.83	101.53	98.861	93.529	105.32	95.716	96.862	93.057	95.44	100.89	101.4	98.09	103.01	96.637	99.064	92.479	88.74	88.942	96.374	103.27	93.842	96.212	99.071	92.893	106.18	102.41	103.51	94.185	108.74	96.926	99.001	108.96	104.19	102.03	95.362	98.573	97.078	100.01	98.431	101.42	96.237	92.499	100.31	97.439
104.7	105.93	107.3	113.18	113.95	103.72	107.02	104.97	107.33	109.17	110.74	105.82	113.33	100.09	106.61	112.58	113.87	112.29	111.07	106.99	111.9	106.21	110.75	113.87	114	102.96	105.68	102.17	106.4	107.47	111.79	111.42	103.48	114.18	107.73	102.69	110.27	119.21	111.33	110.15	110.01	104.83	103.18	101.73	115.28	105.72	106.77	112.43	106.68	99.652
112.12	109.08	106.11	101.42	106.53	110.61	106.95	101.74	101.23	111.15	99.106	111.97	113.65	111.46	110.17	95.914	105.69	107.05	108.98	108.69	110.73	102.11	116.36	103.32	105.32	107.61	112.49	112.29	113.58	111.24	101.42	103.51	103.35	106.4	99.956	102.31	102.53	103.82	110.32	111.72	113.32	109.14	105.64	111.41	117.02	111.02	109.46	101.55	108.42	104.16
105.2	108.39	107.84	108.61	107.73	107.91	103.48	97.398	106.74	114.47	110.24	107.16	111	118.01	108.33	100.1	106.36	111.88	108.8	110.92	107.04	109.53	112.28	107.43	112.97	106.34	105.07	105.16	110.62	99.741	110.27	107.58	117.78	110.94	105.08	102.23	109.18	106.27	116.2	99.683	109.04	110.23	101.36	106.12	119.48	116.69	108.12	109.27	111.75	116.88
106.99	100.92	103.23	102.04	113.17	106.5	107.48	104.96	102.91	102.49	115	109.27	108.41	108.12	109	99.945	104.26	112.77	108.85	111.64	104.6	105.84	111.62	108.11	110.18	106.54	110.5	103.91	112.48	106.83	105.66	100.99	113.18	103.06	113.09	103.34	105.24	96.767	104.44	109.84	109.88	113.03	96.256	111.79	104.83	111.58	98.422	101.71	98.671	118.7
102.47	104.43	101.55	106.15	110.21	107.05	103.68	108.05	106.88	109.8	110.8	102.93	104.07	108.19	122.71	113.74	105.12	109.19	106.4	109.41	111.75	117.9	108.13	102.68	105.49	112.47	105.64	111	109.8	106.07	106.74	110.96	110.23	112.21	102.06	110.73	106.09	107.26	109.88	105.94	112.6	107.73	107.13	104.76	107.68	109.46	108.49	115.45	97.805	114.07
109.49	99.345	108.77	114.11	112	103.42	118.05	113.32	105.96	110.16	107.5	106.18	104.44	109.44	101.47	111.85	107.42	106.7	101.86	108.73	109.32	99.638	111.12	113.7	108.65	106.93	118.55	113.98	104.73	105.86	115.28	107.63	102.52	106.7	104.8	113.79	100.5	105.59	116.68	108.72	100.98	109.27	105.56	100.27	109.08	112.55	105.87	100.82	104.06	111.57
107.37	115.37	111.64	108.52	107.78	112.64	113.2	112.66	112.36	110.99	118.66	106.53	114.89	112.12	116.61	113.68	116.15	105.68	111.47	112.86	111.65	111.74	112.58	108.78	106.4	112.8	104.94	110.06	105.43	114.09	109.54	115.99	110.25	108	107.28	106.36	106.74	107.74	104.28	104.29	117.71	104.49	110.13	109.9	114.06	113.9	108.93	114.79	122.83	110.81
94.471	93.946	100.75	102.11	98.495	94.168	98.899	99.11	96.694	93.861	97.643	104.15	93.862	100.07	104.64	94.744	91.699	85.933	95.916	88.648	97.612	90.804	107.03	107.29	104.09	101.06	90.451	98.737	86.591	97.214	92.647	103.21	97.444	94.169	95.539	99.645	96.911	98.674	102.43	99.395	99.523	101.86	99.078	92.979	99.045	95.325	97.23	87.052	101.65	95.041
100.99	102.61	97.502	105.77	89.15	105.48	112.21	101.74	102.17	107.33	102.31	107.15	106.6	105.85	104.99	103.1	108.53	108.48	108.29	104.37	103.17	95.684	102.44	111	106.21	104.26	99.057	109.56	100.59	104.69	109.81	108.17	112.02	101.62	102.2	109.23	98.741	106.47	108.21	113.17	102.77	100.84	104.37	108.44	109.85	103.41	110.12	108.83	107.58	101.57
109.95	101.12	97.835	95.355	94.282	101.24	114.27	96.427	102.36	109.2	109.28	98.712	103.57	98.322	92.556	104.32	105.75	105.63	105.06	99.539	102.24	99.653	97.093	104.45	97.544	97.643	97.853	104.85	104.08	94.34	107.67	101.21	99.731	102.81	103.41	102.46	105.06	100.64	104.59	94.959	98.825	97.191	101.72	104.08	97.985	109.62	103.72	102.19	89.784	95.566
103.45	101.15	103.02	102.13	114.35	103.47	105.2	104.39	99.206	107.12	110.56	100.23	113.6	109.32	101.71	111.2	102.1	107.8	103.98	103.38	110.37	107.61	105.39	112.88	109.53	102.58	110.48	106.12	108.37	110.02	114.04	103.13	108.27	106.69	113.27	104.24	107.19	100.53	102.52	102.36	96.451	101.75	109.8	105.04	103.21	107.2	104.83	103.26	107.26	105.24
105.5	110.69	108.67	96.269	105.46	103.7	100.96	103.17	103.06	103.95	109.06	103.2	101.27	105.68	107.31	101.34	105.06	106.18	100.39	107.78	102.48	106.06	103.62	101.85	105.54	101.51	104.5	114.6	104.83	102.19	108.49	100.3	110.52	103.84	108.12	99.72	103.19	108.93	103.8	101.24	110.02	111.6	105.26	105.8	98.799	102.46	109.88	101.43	96.868	96.534
107.75	103.31	105.18	106.86	102.99	112.98	106.46	98.831	110.65	111.2	108.6	118.95	111.12	111.27	113.05	107.14	108.26	112.76	111.42	110.62	104.43	106.26	112.53	109.6	112.76	107.13	112.52	108.72	107.18	115.05	114.3	107.88	108.18	111.55	106.89	117.9	101.19	111.72	119.57	106.31	110.45	118.17	111.19	109.55	99.522	110.42	108.16	111.22	106.6	100.25
105.39	99.157	110.18	98.937	108.97	106.89	104.14	104.2	102.8	108.18	102.33	101.39	96.958	103.36	106.35	115.87	113.97	109.6	103.58	112.51	114.96	108.41	103.38	95.72	107.5	105.48	102.32	107.77	104.79	102.46	115.21	109.11	105.43	110.57	117.86	104.66	106.41	107.63	112.51	104.68	104.01	114.26	108.86	109.91	104.56	110.85	108.98	109.7	107.24	114.06
102.36	103.42	112.97	109.5	108.45	106.58	103.57	107.07	105.86	97.043	107.17	116.02	106.68	108.92	107.14	114.15	116.58	105.2	106.18	121.19	112.47	105.91	105.85	113.19	105.58	108.88	103.03	104.6	100.95	112.76	113.08	109.17	111.2	111.06	112.39	110.4	105.59	102.82	109.21	107.43	107.89	99.2	105.43	115.65	103.79	115.88	109.91	110.89	105.59	105.63
105.73	104.54	113.15	107.29	105.13	103.34	106.65	109.26	105.95	105.23	107.23	105.65	106.31	103.65	102.71	112.41	107.17	107.56	102.97	112.37	106.72	112.62	105.58	106.85	105.22	105.35	109.46	107.46	96.571	109.11	100.54	114.72	107.21	103.66	113.8	107.64	104.55	108.52	98.804	110.9	107.78	112.63	105.12	112.18	111.84	97.248	106.39	107.16	111.17	116.02
105.67	93.271	98.409	109.78	97.789	101.37	100.03	101.96	103.29	103.84	99.674	99.025	101.74	104.49	99.843	96.94	97.412	98.096	96.737	97.453	99.948	91.14	101.04	97.338	92.662	101.84	103.77	93.037	91.646	99.947	100.14	88.824	101.54	93.173	102.08	104.63	105.59	99.571	98.375	102.03	104.87	97.594	102.46	107.59	101.61	94.672	105.32	107.53	106.86	101.08
112.16	98.165	107.44	112.58	109.88	108.21	105.14	109.05	114.66	108.28	104.72	101.4	107.48	106.76	103.49	99.178	103.94	109.72	107.73	107.23	101.64	106.29	106.41	112.38	106.64	96.881	108.82	109.55	104.85	99.712	101.39	109.41	108.98	107.72	108.05	103.56	99.419	95.684	92.326	101.07	111.2	106.31	104.94	104.2	100.88	108.13	101.86	100.56	108.02	106.96
110.59	111.34	105.6	111.51	104.61	103.12	97.689	110.34	97.255	103.77	102.12	103.68	101.21	103.57	98.577	94.026	101.46	105.8	106.58	107.53	106.57	104.1	109.24	106.44	112.04	109.88	109.57	106.74	101.9	103.61	112.06	111.91	99.387	119.52	107.74	108.34	101.1	102.79	101.25	108.85	106.8	108.62	111.33	105.07	113.03	109.73	105.66	108.3	108.03	99.934
109.05	118.4	94.511	114.03	111.35	101.01	110.88	118.4	114.59	119.25	105.86	111.56	114.78	109.64	110.75	104.85	115.03	105.57	118.51	114.26	103.24	113.52	99.684	105.24	111.05	110.97	105.96	113.29	112.85	106.57	118.8	109.28	114.93	108.14	104.35	110.11	110.83	106.79	106.55	118.39	106.35	112.53	105.01	106.91	100.9	110.59	109.55	104.04	109.62	111.61
115.41	111.71	109.4	103.84	108.71	103.49	109.35	108.08	104.16	104.97	112.71	100.55	112.27	109.59	107.84	116.54	105.05	101.33	107.02	106.96	104.68	103.97	107.8	110.36	113.11	101.99	109.92	103.73	108.11	103.34	103.9	104.82	107	105.91	104.25	111.99	95.372	111.33	104.88	106.01	101.59	97.542	111.6	103.8	105.35	101.88	116.42	106.95	104.22	105.16
105.72	114.16	107.79	95.935	116.67	109.69	107.94	102.9	106.64	108.91	107.08	112.04	115.44	107.31	102.13	112.06	101.34	108.53	100.1	99.589	102.14	107.14	108.39	104.89	111.76	108.29	94.543	104.85	102.98	109.16	104.68	109.68	116.49	101.41	106.73	107.46	103.79	108.56	110.95	100.3	109.67	100.58	102.91	106.4	109.87	103.7	103.53	106.37	109.18	101.65
107.37	111.36	109.23	109.44	106.03	109.29	102.85	107.78	113.67	104.64	102.62	114.87	107.64	110.69	108.29	105.3	113.58	103.97	106.39	105.06	100.75	109.22	109.58	103.77	105.75	100.87	106.76	101.98	102.43	110.13	103.53	107.72	116.08	110.24	106.3	98.22	98.217	107.2	101.55	110.06	106.79	100.47	112.74	112.17	99.444	110.57	97.494	101.24	107.14	99.538
121.89	108.81	106.71	103.28	101.49	104.07	106.36	113.19	99.068	106.11	105.45	112.19	102.23	106.11	107.54	106.7	101.33	105.85	114.82	115.78	115.16	112.89	111.03	109.01	109.63	112.13	105.54	106.58	115.73	110.57	100.99	99.399	102.18	109.5	108.81	110.73	107.84	107.32	109.61	104.55	114.47	114.74	113.28	107.14	110.84	103.48	107.76	108.9	108.44	108.21
96.459	103.72	100.29	93.041	96.456	101.65	91.158	87.407	95.667	102.57	100.57	93.844	91.978	92.207	102.91	101.12	93.65	90.048	86.706	106.31	93.839	92.118	98.882	102.23	98.319	96.759	99.635	98.844	94.272	97.77	103.45	97.922	97.935	96.547	96.295	103.98	93.352	103.36	94.33	96.799	103.02	102.8	98.019	101.66	84.54	95.244	95.954	100.57	103.27	97.382
105.65	104.6	104.04	106.84	112.08	111.55	109.38	109.57	109.1	115.41	115.55	108.56	116.76	111.03	112.13	100.61	111.76	104.42	109.78	111.18	113.79	106.4	110.71	115.02	104.22	111.31	106.93	107.13	106.36	109.7	106.82	107.85	106.01	114.78	115.7	105.22	109.6	106.77	99.529	112.4	109.74	118.41	107.39	102.59	104.63	102.11	116.11	108.06	115.83	106.26
103.3	99.676	102.39	110.48	105	106.16	107.29	103.77	100.97	103.87	106.81	107.38	103.53	113.93	98.152	106.28	112.4	103.53	110.03	103.93	99.617	102.34	98.399	107.81	105.92	99.576	97.967	107.99	103.93	102.57	98.706	104.34	110.27	101.18	105.07	104.39	103.87	107.47	109.58	103.76	96.487	110.47	107.43	104.57	99.754	107.64	106.43	101.39	100.45	106.01
95.246	100.29	99.359	99.525	101.62	105.07	95.57	95.209	91.534	100.25	100.83	101.55	104.99	101.98	94.593	95.314	92.902	97.81	101.71	96.309	104.52	97.267	109.41	106.77	86.017	96.142	103	95.132	90.75	96.153	89.374	104.25	101.98	95.995	89.234	101.45	103.72	105.1	104.08	102.17	100.4	96.111	95.672	101.25	103.82	100.02	105.2	92.227	102.43	97.83
108.73	104.23	106.17	103.86	113.16	98.08	100.91	110.1	115.66	108.36	103.53	113.71	106.93	104.11	97.364	108.27	99.988	109.21	101.87	110.44	109.82	103.91	107.27	103.24	103.01	113.35	108.84	98.504	104.3	103.43	99.375	98.805	109.24	114.83	106.17	102.19	102.27	106.41	102.61	104	110.86	106.71	107.53	107.76	103.87	106.06	109.53	114.07	111.24	102.91
104.02	88.462	106.55	103.94	107.03	112.32	101.19	102.55	99.926	104.62	97.389	93.852	100.11	101.54	103.14	101.09	98.38	100.48	97.991	91.479	115.57	101.68	106.73	110.06	104.5	100.74	98.892	108.07	102.64	96.974	110.08	88.381	97.377	100.78	103.15	100.87	106.43	97.585	93.325	100.69	104.54	102.93	100.63	98.847	101.51	104.92	100.02	94.94	99.398	101.04
103.58	101.52	113.65	103.33	107.85	105.23	110.94	114.66	103.62	107.93	100.92	106.47	108.81	105.11	101.38	105.9	99.239	106.61	111.39	112.07	106.72	107.55	102.01	108.9	101.61	104.12	106.42	106.61	101.05	110.47	107.44	107.2	105.78	109.87	103.13	95.235	108.77	98.641	114.93	104.81	105.27	110.24	109.5	104.21	99.501	111.28	114.68	101.19	100.84	106.89
120.68	101.43	106.71	105.33	107.8	118.83	112.38	106.64	96.547	111.51	101.94	118.99	114.06	115.51	111.98	105.03	105.2	112.61	108.52	111.73	108.86	102.26	108.99	113.23	111.2	108.54	98.901	107.52	108.3	118.58	107.54	116.8	105.72	111.58	111.01	114.94	100.47	103.97	109.9	106.54	117.12	108.05	101.07	105.26	108.09	102.43	116.28	107.88	108.15	112.55
108.35	113.96	110.89	104.8	113.06	114.5	103.6	108.84	106.82	103.9	113.13	109.44	106.1	115.02	107.19	113.47	111.89	110.5	104.68	107.62	103.38	108.94	103.4	118.63	112.15	102	106.66	112.23	107.16	102.91	105.28	99.932	119.25	104.91	103.66	106.47	109.38	109.38	107.47	108.25	107.08	107.84	105.45	99.95	103.55	95.311	114.8	108	107.68	113.02
109.53	101.7	106.07	105.04	109.98	104.24	108.15	102.05	108.32	109.64	113.85	101.32	113.57	106.18	108.44	112.41	102.68	108.63	108.35	106.23	108.58	113.13	113.46	109.42	111.26	110.48	108.57	104.97	109.94	106.92	113.29	112.59	105.35	103.75	104.66	109.38	107.25	110.92	116.05	109.91	102.02	111.51	100.21	102.92	101.5	114.21	112.2	103.5	117.63	112.97
115.61	105.07	104.63	110.93	109.18	110.86	115.9	111.14	97.657	102.53	111.2	111.02	102.13	110.58	109.72	114.93	104.58	110.19	110.61	108.42	107.35	105.05	105.78	111.48	116.1	102.69	106.86	108.64	103.79	109.83	112.31	107.46	110.89	110.63	103.47	110.29	98.168	107.11	114.84	108.3	104.36	106.01	107.79	107.2	109.85	113.78	109.92	106.44	110.58	105.64
107.72	100.73	102.07	106.4	109.05	101	96.72	107.33	99.912	113.73	97.448	108.88	99.416	96.646	104.45	108.17	110.41	106.5	105.12	105.14	104.71	104.68	104.3	104.4	101.5	103.77	112.8	108.98	107.06	105.71	102.83	104.22	97.166	99.316	107.33	94.848	108.58	97.791	106.89	102.79	102.11	98.553	93.471	98.502	106.4	103.97	101.72	103.1	106.4	106.87
112.43	101.29	104.18	120.41	106.17	107.9	105.08	114.66	112.3	110.49	102.4	105.53	106.83	104.25	110.6	104.75	107.47	112.15	99.5	116.45	109.05	101.16	101.69	98.057	106.69	105.25	111.24	104.49	100.69	103.69	106.17	106.61	98.706	108.74	107.58	112.28	106.78	109.18	109.55	101.79	95.372	103.76	107.51	104.26	102.27	103.3	103.45	108.39	114.07	95.144
98.906	101.69	96.003	92.354	101.84	102.88	96.644	94.931	93.831	103.73	104.94	100.4	96.124	91.175	106.56	95.968	108.41	96.261	88.653	100.44	98.215	92.342	99.922	93.502	100.92	100.2	98.866	91.049	103.59	91.231	100.63	98.042	104.53	92.596	90.346	97.499	99.196	99.876	96.064	97.631	96.662	95.546	93.66	93.237	99.872	87.495	91.94	91.532	99.591	103.32
107.87	88.079	106.98	101.62	102.49	97.474	103.61	101.4	97.699	105.23	104.28	98.058	100.72	101.43	98.611	101.48	102.7	98.27	103.26	107.48	104.46	91.985	97.934	107.08	107.96	91.111	94.275	103.52	100.56	99.141	93.52	106.89	98.523	103	97.191	108.33	107.3	104.58	95.482	110.73	94.494	96.607	101.58	97.037	101.98	94.884	96.527	97.382	96.18	100.22
107.15	101.26	100.23	109.91	102.14	102.1	104.83	95.27	111.77	106.44	108.2	100.07	108.13	107.58	110.11	109.83	102.55	107.4	106.31	111.31	110.99	112.71	109.14	107.48	103.1	105.85	108.24	104.67	112.1	101.46	105.42	110.62	109.94	101.77	103.78	104.08	104.97	101.44	108.51	100.65	100.96	109.15	114.92	101.7	99.901	103.64	111.11	104.33	110.09	105.36
110.29	109.5	116.99	105.83	111.9	119.57	105.48	113.4	105.52	94.646	112.5	110.51	123.26	115.59	103.01	95.384	107.31	104.93	102.2	108.79	98.735	113.5	110.15	113.73	107.28	111.71	104.4	105.25	99.129	103.46	106.81	105.35	110.84	112.93	97.933	101.69	108.08	111.72	107.03	111.26	106.46	114.9	101.06	104.88	113.26	108.75	103.47	111.79	101.95	109.16
104.15	111.29	108.42	97.292	114.86	108.34	110.54	111.73	109.94	107.87	106.89	106.6	107.88	107.11	101.09	110.71	108.78	106.85	104.71	109.14	104.67	110.22	111.27	95.773	109.4	112.84	107.24	112.43	110.31	113.1	109.42	106.32	108.62	100.89	113.91	115.7	116.01	103	107.92	111.14	103.23	97.685	110.66	102.91	109.82	110.81	111.97	109.64	99.648	117.8
103.26	101.42	93.394	100.77	99.41	101.02	106.78	106.58	106.11	103.49	110.92	99.577	106.37	104.09	104.53	105.82	100.08	110.72	98.161	100.46	110.89	101.93	114.31	103.05	101.39	105.75	107.27	103.37	114.49	101.29	99.644	96.463	98.402	101.06	106.66	109.63	102.87	102.53	110.69	97.023	102.7	107.36	118.55	109.9	104.3	113.3	111.28	107.64	109.13	112.65
101.34	109.67	98.109	109.32	99.2	105.88	109.46	113.35	102.06	100.03	108.99	116.37	109.96	103.95	101.92	106.52	109.43	115.88	115.91	117.05	102.66	110.52	112.96	105.22	120.45	112.76	109.51	111.78	109.16	105.78	105.4	111.44	104.26	104.57	107.99	113.28	109.49	112.42	109.67	111.85	108.27	99.498	118	112.79	109.67	105.24	111.95	106.98	104.02	117.31
103.59	90.767	97.357	103.98	101.72	108.59	98.593	95.921	91.654	96.042	105.6	101.77	97.199	97.924	103.04	101.45	105.7	95.355	106.38	97.705	108.22	96.653	91.566	95.813	107.59	101.25	93.124	88.874	95.231	96.853	96.175	96.389	89.717	102.58	95.044	103.05	92.796	94.006	103.51	104.67	97.615	104.98	107.22	100.14	94.1	99.088	102.07	94.017	101.57	94.996
105.02	116.56	113.77	104.57	106.69	99.705	95.457	104.65	106.32	116.87	100.26	102.3	101.13	108.45	105.11	102.95	114.2	95.663	104.19	112.68	107.24	109.57	101.13	104.38	100.85	105.35	108.47	107.27	100.63	110.11	103.8	108.34	104.18	120.46	108.38	103.32	102.25	102.23	106.31	105.01	109.32	105.96	107.22	99.619	111.5	100.14	113.47	101.75	108.46	104.53
97.307	108.14	110.71	111.86	102.29	102.48	110.75	103.5	101.68	102.89	103.3	107.54	98.649	97.778	107.36	104.6	94.669	99.402	97.725	100.94	95.924	102.66	96.406	98.829	97.236	99.161	107.76	109.01	97.864	105.66	101.96	104.08	101.92	96.92	108.91	109.23	95.475	96.27	94.923	102.18	94.754	101.17	109.04	97.95	90.281	108.44	104.62	96.787	99.545	102.03
106.42	111.25	104.48	106.46	103.56	105.64	119.23	106.93	106.87	104.45	104.94	108.33	109.9	105.58	104.64	114.42	101.39	117.89	109.82	114.61	111.58	110.1	111.8	106.52	101.68	111.13	113.13	118.64	118.86	110.15	119.84	110.8	117.61	110.96	106.28	109.91	116.53	101.7	104.81	103.13	101.44	106.1	108.03	108.41	111.99	109.17	107.45	109.2	109.47	113.24
118.45	111.61	108.16	107.18	114.8	104.21	108.64	101.05	108.77	111.69	116.48	102.84	112.33	117.75	109.26	107.87	108.36	116.08	105.05	118.67	104.99	98.99	111.94	111.26	111.16	112.44	100.24	107.03	108.32	111.68	104.24	106.23	104.07	101.48	109.17	105.82	109.06	116.47	111.01	107.78	109.6	115.15	111.98	108.62	110.17	110.51	116.96	113.29	114.31	109.12
95.986	111.98	107.84	108.31	97.723	117.53	116.21	113.66	100.61	107.73	111.65	111.03	111.04	109.87	112.56	102.96	116.61	103.67	98.232	110.93	103.18	107.74	107.9	109.47	101.27	105.47	103.66	111.27	109.65	105.56	105.88	105.75	103.24	106.05	101.8	101.19	108.69	117.38	104.46	109.58	113.71	102.34	104.56	102.62	103.18	102.58	107.44	112.7	109.23	100.15
97.082	97.16	95.183	98.226	99.562	97.859	109.74	101.2	101.75	99.175	101.1	100.11	98.187	94.692	100.84	102.88	95.856	98.63	99.293	104.72	104.79	104.51	94.799	104.78	105.28	106.02	99.38	99.841	97.1	95.071	93.217	96.326	101.26	106.68	102.46	93.195	101.63	100.19	101.47	95.131	89.855	97.891	108.85	100.41	98.738	109.15	102.02	91.874	104.02	93.673
109.08	102.28	90.381	99.137	94.064	101.17	96.162	96.819	85.417	99.03	108.25	101.75	100.45	99.42	102.96	97.664	94.602	97.107	98.406	98.68	98.588	105.27	93.827	91.048	97.305	102.25	104.56	96.185	94.909	95.124	103.8	104.34	96.64	98.651	91.469	102.61	91.126	108.92	101.81	97.268	97.774	91.977	98.166	94.03	108.91	97.991	99.815	98.433	96.65	94.202
107.63	105.81	105.77	110.27	100.72	104.57	107.27	108.58	106.61	113.06	102.31	101.63	109.73	106.27	98.054	108.21	107.53	100.76	109.26	114.64	106.45	109.12	99.489	107.7	107.94	104.94	109.04	107.19	105.19	99.379	101.76	104.55	105.07	109.3	107.77	102.55	116	112.77	107.75	117.96	106.62	110.66	110.77	109.87	104.9	108.6	108.14	113.76	106.69	112.21
107.41	109.38	97.862	102.4	102	109.57	113.81	98.664	106.73	110.74	92.846	104.67	113.24	98.307	98.275	107.83	97.097	103.71	109.7	114.69	112.31	113.16	109.84	101.82	115.27	109.16	97.018	104.71	98.355	115.91	109	118.92	101.65	103.09	106.65	115.47	116.05	111.23	107.41	110.42	105.08	108.69	111.65	109.87	104.17	99.282	113.98	105.08	101.54	107.76
107.52	99.135	97.143	107.7	109.85	106.89	110.62	110.69	103.82	111.74	106.78	103.85	103.27	106.8	106.11	111.45	109.94	109.13	100.9	97.633	104.27	112.43	110.98	103.92	104.65	110.6	107.54	105.46	113.59	105.55	103.27	101.11	107.23	105.73	99.076	110.29	112.12	107.59	92.086	100.96	99.988	94.474	110.8	102.21	112.86	99.939	103.66	108.59	113.28	102.87
110.97	106.61	104.4	102.07	101.19	100.25	104.3	112.96	110.71	110.69	112.22	106.75	107.09	106.15	115.31	113.01	112.81	110.3	118.18	113.2	118.46	101.37	108.05	108.5	113.79	120.82	103.35	114.09	101.43	105.71	112.14	111.45	105.68	109.89	104.93	104.19	104.75	110.26	114.37	100.5	111.05	109.05	112.66	98.333	105.96	113.75	106.43	105.48	116.76	102.11
109.39	111.47	106.82	118.56	109.88	110.66	113.16	110.96	113.66	114.34	112.04	104.45	109.43	113.22	114.51	105.71	100.13	114.63	106.13	107.39	116.11	108.98	107.64	114.39	114.45	106.42	114.73	110.55	112.74	109.38	107.28	111.03	110.02	108.72	109.05	116.13	115.11	107.5	104.59	110.33	102.94	116.99	96.457	106.23	105.7	105.7	110.55	112.7	111.33	116.09
103.13	106.49	105.28	104.82	108.79	104.74	104.82	109.05	107.83	107.52	108.42	108.28	103.08	95.675	107.78	100.74	104.35	98.722	106.94	103.04	103.3	107.9	97.409	98.732	101.88	99.245	102.02	106.5	101.97	108.69	102.11	106.19	101.36	98.558	100.36	100.68	104.16	99.41	105.42	106	104.66	104.79	101.22	99.032	106.82	95.585	102.95	94.177	111.55	100.1
114.09	106.19	99.55	122.03	102.76	106.83	108.23	104.46	103.85	108.99	111.83	113.97	104.39	109.17	97.472	103.27	110.78	105.16	112.01	103.65	110.01	113.73	109.1	100.35	103.43	110.89	112.65	99.934	107.95	102.14	101.75	95.294	105.07	108.99	113.32	101.67	110.07	111.81	105.02	105.88	111.39	109.25	101.13	103.2	108.27	99.721	96.922	108.82	100.8	99.901
107.31	107.42	115.28	99.558	106.94	102.79	98.312	108.83	103.37	112.47	106.67	101.88	109.81	110.23	108.69	109.03	97.619	106.72	94.695	104.98	109.74	109.31	106.91	105.7	111.06	103.03	103.49	112.87	107.64	97.839	116.01	112.37	109.03	101.71	114.14	108.9	110.05	107.19	110.6	114.14	108.6	109.16	104.88	108.8	102.1	106.74	108.61	104.25	102.31	98.464
101.89	115.23	114.94	109.35	107.67	109.6	107.78	112.67	108.86	110.62	114.48	114.11	105.32	102.65	100.65	108.46	106.69	111.39	100.84	107.19	106.49	116.73	107.67	108.44	111.89	110.93	100.8	99.547	106.57	103.78	113.95	107.27	102.16	107.67	109.71	111.03	99.376	109.77	110.85	105.41	111.2	111.78	101.89	106.6	112.62	105.14	107.17	105.88	108.29	101.23
119.94	111.9	108.61	102.91	118.17	107.15	107.87	114.51	108.98	111.38	102.14	95.682	108.81	110.99	108.23	114.91	110.48	112.53	100.41	107.46	119.96	107.64	106.19	114.05	110.41	105.51	108.21	120.74	104.27	113.53	109.99	108.05	110.37	112.79	114.97	115.02	112.31	114.45	107.08	103.86	115.29	107.32	112.37	102.86	119.67	106.29	110.41	106.11	110.98	105.95
107.17	98.809	105.52	107.9	106.77	113.01	102.64	107.97	109.43	105.39	108.6	98.693	112.42	106.01	102.58	104.01	108.64	108.52	108.79	107.57	103.96	107.52	112.84	109.72	118.42	104.47	104.66	105.87	115.5	106.08	112.91	114.83	105	104.48	116.44	108.47	114.05	109.6	108.89	107.6	103.78	107.34	108.34	107.53	110.49	109.75	108.95	98.862	109.06	116.77
116.92	109.68	108.79	107.31	111.91	114.73	100.29	111.14	113.35	112.73	116.69	112.53	114.85	110.82	110.54	103.08	111.03	98.197	115.19	121.96	109.71	112.11	115.41	108.71	112.9	111.8	101.98	99.915	107.79	112.08	111.09	105.1	106.18	117.9	104.1	109.31	109.43	111.89	117.71	113.09	109.83	114.39	102.43	109.68	109.68	115.51	106.12	110.81	107.21	111.61
112.59	104.81	112.03	107.19	109.23	119.65	113.64	119.22	99.593	108.43	107.5	105.87	108.42	111.73	106.31	104.68	103.12	99.907	102.91	108.41	106.39	109.47	110.53	101.16	111.04	107.95	114.23	108.75	99.034	103.59	106.53	99.458	106.58	100.44	109.61	110.57	111.22	106.59	100.52	113.82	98.388	112.87	117.27	98.666	107.45	104.57	112.89	102.96	109.85	107.17
102.46	102.9	104.43	99.962	102.93	110.22	107.3	106.78	104.3	99.861	116.39	106.08	103.23	109.73	109.82	94.119	102.17	102.86	94.664	101.15	102.15	106.05	100.88	111.39	102.54	106.51	96.791	97.663	105.54	101.36	111.63	107.97	102.46	99.617	103.89	107.94	107.07	99.189	96.751	107.62	102.64	104.19	110.16	107.8	105.99	105.61	102.12	105.78	109.7	114.05
93.306	99.782	107.86	110.69	99.643	103.11	101.78	91.247	103.73	106.9	109.89	107.18	107.04	97.81	97.953	99.612	100.98	97.822	103.27	94.474	105.48	104.54	103.23	102.72	102.99	92.141	91.625	100.77	97.075	96.81	106.44	102.87	110.04	95.888	97.874	105.41	95.308	97.683	100.91	99.092	94.466	102.01	98.178	101.53	95.719	99.209	107.83	102.18	91.852	93.834
113.41	103.54	111.28	105.74	108.5	104.63	103.24	100.62	105.3	103.42	100.19	100.08	99.009	110.64	108.8	108.06	101.26	100.46	99.762	111.23	104.03	112.54	99.745	105.23	104.72	105.73	104.82	112.03	104.91	101.62	109.44	100.14	105.1	104.57	104.5	106.57	98.223	103.69	101.32	107.27	107.31	111.28	102.66	105.21	100.54	104.49	110.9	99.16	106.9	103.64
114.24	117.89	105.62	114.86	108.88	108.2	93.74	103.44	104.69	109.37	114.5	113.51	108.19	102.97	110.94	105.12	113.98	100.74	106.77	105.41	105.31	102.36	109.95	105.6	102.83	98.864	105.26	108.66	110.34	105.15	116.48	113.51	111.47	102.63	106.73	111.68	113.53	97.235	105.78	109.74	105.58	112.79	110.17	102.55	107.82	106.61	109.71	111.88	102.08	115.81
108.45	112.58	114.34	111.57	110.43	105.85	114.74	108.38	109.57	107.19	104.38	107.53	107.12	112.12	110.03	111.88	99.053	100.12	110.49	102.82	114.38	100.56	109.06	111.31	107.57	105.99	103.96	112.45	108.77	94.356	102.14	111.41	105.82	106.66	108.15	96.272	110.21	96.736	113.58	111.9	106.4	118.92	109.6	109.72	106.21	110.65	114.77	106.68	107.81	110.55
113.46	110.86	106.36	101.12	105.7	97.334	105.25	106.8	115.84	106.28	108.6	105.02	106.69	118.27	107.8	103.45	107.64	102.6	100.53	109.47	105.5	108.5	103.03	115.08	106.01	99.714	104.87	93.345	110.48	111.92	110.79	102.22	108.33	99.147	105.58	107.29	102.63	97.998	102.2	107.04	107.6	94.819	108.55	106.19	113.72	99.422	107.87	114.55	106.34	110.84
100.85	100.69	102.13	97.799	87.376	108.59	95.389	99.031	107.27	98.909	102.39	107.98	95.767	99.542	94.971	94.167	95.094	111.08	101.97	96.269	95.977	103.3	102.44	103.16	104.5	100.61	99.263	107.11	95.154	97.748	103.1	93.164	96.976	97.048	108.37	100.41	105.6	102.12	105.79	99.707	101.2	101.09	100.14	98.397	105.42	104.21	104.54	98.797	98.697	100.32
105.08	104.94	108.41	103.01	101.62	111.39	116.45	108.1	105.38	100.5	105.53	107.54	114.84	103.3	103.88	113.74	117.13	106.1	103.01	104.54	109.02	109.86	107.99	111.4	104.95	106.04	100.65	102.31	107.95	112.67	109.3	110.09	101.58	105.85	109.2	108.81	99.177	106.39	103.91	108	106.08	109.39	114.9	115.12	104.29	105.16	109.93	112.38	101.59	102.67
117.44	106.43	108.44	105.68	107.44	104.88	106.9	115.3	117.48	114.41	103.24	112.59	103.19	102.92	110.36	109.2	108.44	112.04	100.34	96.69	111.37	106.51	116.18	108.64	106.12	113.44	111.53	109.07	106.45	112.47	115.14	111.65	104.97	105.95	116.32	104.53	102.9	110.58	125.14	109.12	105.69	110.94	112.78	104.77	108.78	109.73	109.4	96.459	110.73	115.31
112.35	98.395	101.85	106.32	104.65	110.49	99.903	106.64	114.94	109.24	107.27	105.11	112.4	103.88	100.07	102.1	110.07	104.3	117.94	107.2	105.7	102.68	102.6	113.09	105.97	100.9	98.105	107.81	102.4	109.33	102.86	111.41	108.11	95.515	109.43	113.68	109.62	104.81	98.095	104.63	103.27	104.34	105.21	105.75	102.95	107.28	106.55	107.1	104.24	97.525
108.26	113.73	105.2	111.33	94.161	105.93	110.43	102.86	109.27	102.68	104.98	111.12	110.64	100.34	111.08	104.23	109.73	103.58	102.66	107.79	102	105.59	111.63	109.34	97.784	107.77	96.626	109.98	99.671	101.94	115.25	102.47	108.96	96.981	110.99	101.52	106.24	109.27	102.61	98.233	106.97	104.45	102.49	99.48	97.496	108.97	103.88	94.247	107.33	111.59
112.11	98.448	112.38	109.12	115.87	117.17	102.83	97.297	106.85	104.72	104.3	112.13	103.52	113.38	116.31	102.83	111.69	107.31	100.17	112.26	104.92	111.94	104.83	115.75	107.51	111.99	103.89	113.36	99.539	109.73	105.11	108.24	107.36	104.85	101.69	108.62	108.46	110.64	109.14	103.56	105.1	107.1	112.05	113.42	109.95	105.72	101.28	105.32	107.87	108.19
102.57	100.36	94.19	108.6	102.51	90.356	105.77	105.89	103.75	92.256	112.88	102.78	103	92.648	102.91	97.406	93.372	92.774	100.99	95.162	93.992	96.15	95.925	105.31	90.087	96.007	100.85	95.218	100.59	95.51	91.807	101.89	89.989	103.59	93.042	99.26	104.3	92.049	93.446	104.45	98.582	100.84	95.227	98.501	103.42	102.84	101.45	100.28	97.616	95.764
108.83	108.6	101.26	111.12	111.48	116.31	109.69	110.3	104.66	102.48	107.89	107.06	105.41	112.19	109.07	105.75	110.75	101.1	102.83	111.15	100.95	101.41	100.59	112.29	112.43	100.54	109.74	102.25	109.57	119.4	110.97	113.31	108.64	107.68	110.13	119.45	105.67	116.66	111.32	115.81	104.4	109.92	106.4	108.31	111.21	115.3	108.72	112.47	112.81	108.61
110.78	101.71	106.9	105.85	105.56	101.76	110.24	109.44	103.65	106.18	103.99	110.15	104.33	104.35	100.37	104.67	101.26	108.15	100.69	110.61	108.66	113.79	115.26	109.74	105.16	108.58	99.667	105.23	107.39	105.74	103.31	105.41	107.61	100.85	109.36	101.92	116.34	102.25	104.22	105.89	107.12	112.51	117.14	109.83	102.98	100.73	100.15	112.29	110.71	113.79
100.24	102.12	107.56	107.95	107.75	102	112.78	104.26	106.19	109.23	103.58	107.5	124.12	108.1	113.11	103.94	107.84	111.78	104.02	110.34	108.42	111.15	105.29	106.55	105.26	107.46	108.38	101.68	115.27	102.07	109.85	108.26	108.13	115.83	110.23	105.44	103.37	101.76	114.14	96.742	114.99	105.38	109.93	110.83	100.11	104.7	118.48	122.08	113.41	108.11
107.03	110.39	104.54	108.02	109.09	111.35	117.19	104.29	107.02	105.5	112.69	111.04	102.6	111.4	116.51	108.8	105.66	108.55	119.4	110.82	106.13	113.61	101.32	99.679	110.16	100.24	108.76	106.19	106.94	108.94	97.498	116.35	105.6	104.33	108.21	108.81	97.606	115.36	108.64	106.55	104.24	111.19	108.74	116.03	109.2	101.19	112.91	104.72	111.62	103.16
97.984	102.77	106.98	100.09	102.02	99.68	84.33	98.569	97.261	96.488	103.28	99.352	96.081	103.55	98.505	97.386	108.53	96.954	100.85	97.664	93.627	107.27	108.66	105.2	97.589	99.247	95.75	99.681	96.903	85.862	97.175	100.24	92.518	99.472	96.849	102.87	95.649	99.609	94.963	104.66	97.52	106.25	101.48	100.87	96.108	93.587	101.34	102.62	90.974	96.629
113.4	112.8	113.5	113.18	119.76	108.64	106.73	111.88	107.67	109.33	111.51	112.32	115.96	114.29	107.84	106.22	113.6	109.11	104.7	109.93	104.67	114.37	108.75	113.1	109.05	115.82	105.3	108	112.3	108.44	114.9	111.65	112.82	108.96	106.51	112.73	104.48	117.05	103.65	117.48	116.39	104.95	109.84	109.71	115.62	105.8	102.28	111.23	110.58	113.81
102.14	101.91	105.45	98.906	108.38	110.11	106.04	110.63	105.3	108.49	106.77	104.75	119.03	106.91	109.79	96.928	107.08	106.46	111.17	109.16	116.39	100.33	108.75	110.43	106.58	99.439	114.77	101.09	108.92	109.46	98.689	106.76	112.42	105.01	100.76	106.38	100.68	107.98	105.34	108.05	105.83	104.53	110.38	106.59	103.22	109.95	95.175	106.48	104.16	106.47
105.14	112.04	101.76	109.43	101.5	100.82	107.73	104.46	109.62	105.42	104.32	105.29	99.235	104.85	102.55	110.87	107.53	104.41	97.994	102.27	108.92	110.5	99.461	113.15	103.94	107.52	115.92	101.59	108.47	110.55	110.42	101.23	107.22	111.84	102.52	108.87	97.683	113.74	113.66	111.42	116.16	107.54	89.579	102.81	107.23	103.93	100.22	102.54	101.45	97.579
109.87	101.59	105.41	97.607	96.063	99.194	101.86	98.011	100.89	101	101.52	99.014	95.695	94.002	91.622	102.92	97.472	102.77	97.857	94.845	103.76	97.976	108.08	94.752	103.64	91.736	103.56	103.71	94.808	104.58	89.477	106.77	105.59	103.18	102.52	98.356	99.55	101.71	94.694	96.939	94.426	98.269	104.7	94.69	99.38	93.953	104.28	99.227	100.29	94.922
108.72	105.73	100.72	102.07	112.1	105.68	101.8	104.55	109.98	112.4	114.62	107.75	108.87	101.17	110.82	107.02	109.14	103.34	106.04	115.6	105	112.49	109.34	107.71	107.13	105.77	97.955	113.78	114.28	102.89	106.98	106.15	111.96	105.94	121.3	103.73	109.48	98.693	117.27	103.68	100.24	104.59	113.79	99.858	111	110.79	104.9	108.05	107.91	112.12
110.46	115.61	102.03	113.88	108.09	121.72	93.617	107.62	105.35	112.31	96.473	107.58	106.08	109.48	106.22	110.58	100.79	97.628	104.56	112.92	106.38	112.2	109.98	103.83	117.46	111.49	102.76	107.7	107.14	107.82	107.09	108.09	112.1	112.08	100.87	109.96	110.43	103.8	103.26	100.61	111.78	99.178	99.95	109.5	104.05	114.11	94.62	102.73	108.9	111.75
101.75	98.99	109.8	103.53	105.3	104.23	110.22	103.08	105.63	112.69	108.6	105.74	101.91	101.39	103.32	106.22	104.3	93.49	102.78	105.79	105.26	98.615	115.62	108.71	101.05	107.55	109.1	104.05	98.674	103.22	100.48	100.44	105.36	106.43	93.904	108.94	114.64	106.2	108.58	111.72	105.36	111.32	108.84	99.075	104.34	103.81	110.71	107.11	113.52	104.56
94.44	106.4	106.38	99.14	104.27	99.605	98.038	89.357	95.86	102.89	95.517	100.8	96.03	90.225	95.738	100	90.387	103.63	102.45	99.043	97.47	96.691	98.703	102.69	98.988	90.8	97.392	104.4	95.951	107.35	102.85	102.91	88.78	106.5	101.08	99.4	94.456	104.31	97.955	94.774	97.792	102.79	94.731	95.118	103.53	96.125	98.952	102.43	95.409	98.275
104.35	110.24	109.32	109.89	111.68	110.47	107.26	106.5	103.04	100.19	104.15	96.685	101.04	110.86	109.68	106.76	102.82	108.14	107.91	108.45	120.2	109.25	103.35	115.42	107.86	108.3	105.73	108.72	117.7	109.81	105.19	98.037	110.14	111.23	106.98	106.79	116.15	112	110.78	111.21	112.08	101.64	103.24	106.96	106.27	107.49	111.18	96.311	105.33	104.94
112.6	115.96	107.01	112.5	95.776	113.83	97.748	102.99	94.594	107.61	101.46	111.15	113.66	109.75	113.11	121.58	103.34	107.61	101.04	102.83	112	108.52	105.25	110.93	119.81	108.34	107.44	101.53	104.87	113.37	100.02	113.57	107.04	114.03	104.26	113.55	100.99	108.51	107.99	101.38	105.26	104.11	104.17	100.62	110.64	102.59	110.9	113.02	99.516	103
107.55	104.43	106.03	119.2	109.74	111.21	101.7	114.44	110.27	102.31	98.918	106.93	111.01	108.46	105.03	106.38	104.9	97.882	110.76	109.58	107.18	103.05	103.77	105.42	105.77	107.17	116.43	107.1	108.44	103.08	113.83	107.92	107.59	111.99	100.76	108.35	111.45	105.45	108.76	108.61	114.74	106.47	112.61	96.575	113.19	106.21	107.98	103.12	118.38	113.94
94.057	100.82	95.97	97.149	96.033	106.09	99.755	101.44	94.341	92.917	98.546	101.58	102.7	93.145	96.827	106.77	96.605	96.195	97.264	104.69	94.75	108.06	101.98	93.599	100.04	96.962	95.126	97.209	97.734	104.52	104.99	97.492	96.734	98.531	99.02	96.033	94.163	98.431	97.437	107.04	100.18	94.36	100.54	104.84	97.369	92.887	95.453	104.56	101.43	94.118
93.097	105.95	103.46	108.99	102.2	106.01	108.06	106.63	99.131	116.09	101.95	107.75	108.26	110.03	105.44	112.17	104.24	108.53	101.33	98.46	111.64	116.83	111.34	107.25	114.03	112.85	108.68	96.996	110.08	110.93	107.8	110.89	109.83	104.91	109.82	108.94	102.71	99.539	106.7	107.15	104.26	107.93	113.87	100.5	115.69	103.55	106.97	106.39	102.81	103.87
105.16	108.31	108.1	107.23	109.16	106.49	102.96	112.04	106.51	105.82	102.21	104.22	107.22	106.49	104.44	115.21	105.31	108.97	106.55	109.61	104.74	100.72	100.49	105.53	107.34	101.8	106.18	100.83	98.907	104.51	105.62	111.48	105.55	107.6	110.17	104.81	106.26	101.42	110.91	103	94.53	105.75	101.75	103.09	99.331	106.35	101.82	107.71	110.72	106.94
103.59	115.41	107.06	107.12	107.2	105.8	111.19	105.82	109.13	103.98	101.32	112.93	99.346	107.58	106.34	114.36	111.74	107.98	119.97	104.58	105.18	109.13	100.42	112.72	118.76	104.65	99.581	113.23	107.78	117.75	105.89	109.74	114.87	112.41	106.32	106.57	108.59	108.92	107.87	104.65	104.43	107.86	112.64	112.09	118.68	106.9	108.08	114.18	105.63	102.53
112.17	108.69	105.55	110.58	111.33	100.84	112.08	104.56	112.41	112.57	107.85	118.18	102.56	107.58	111.92	107.83	107.88	105.92	105.14	110.01	111.81	110.25	116.66	105.43	102.95	106.9	109.52	113.52	109.22	103.15	108.86	113.5	107.69	100.73	102.49	107.79	113.54	96.387	105.92	97.208	113.66	105.91	113.05	110.12	109.35	107.82	106.68	101.08	110.19	105.59
108.04	102	111.39	106.19	104.2	113.03	107.61	113.47	112.99	108.63	108.39	111.28	116.7	112.61	111.24	108.45	105.89	108.58	100.16	110.34	110.79	108.56	100.93	102.22	95.921	108.34	109.19	102.81	99.514	109.15	109.27	101.04	114.32	104.94	113.32	104.78	98.812	116.69	110	103.46	111.17	111.75	112.13	119.87	97.018	103.95	102.13	102.61	100.95	105.92
98.324	108.02	94.558	106.63	103.24	95.93	97.372	95.711	103.96	97.7	105.65	101.41	99.475	107.83	98.039	102.77	107.16	98.715	105.3	107.7	107.09	92.641	99.431	108.76	107.34	98.717	101.82	98.38	101.04	100.28	93.753	111.14	102.69	101.72	103.96	103.19	96.008	104.77	101	98.545	98.572	101.93	103.6	99.189	104.93	105.7	99.859	93.994	101.03	105.46
107.25	112.83	111.6	109.61	106.84	103.5	101.84	101.6	113.14	108.6	103.43	107.4	107.47	110.18	116.41	105.83	115.94	114.24	103.43	100.82	111.2	110.09	116.94	103.12	106.51	105.79	118.11	111.97	117.73	105.58	102.56	103.39	106.1	113.69	108.39	107.86	129.1	100.83	100.4	109.92	103.66	113.5	104.42	110.25	98.936	113.5	101.39	108.49	98.683	103.14
103.58	101.45	117.82	93.791	92.104	102.42	104.34	112.83	105.05	103.89	104.24	106.9	106.2	101.11	105.94	108.66	110.34	116.24	105.3	104.34	106.28	103.1	103.19	105.26	115.13	101.63	97.491	112.82	102.79	98.344	107.34	103.66	116.97	98.096	103.95	102.8	103.85	112.1	95.784	96.896	105.22	102.6	104.91	105.92	108.64	101	108.3	108.62	106.65	109.19
102.65	103.82	94.888	94.742	103.45	96.399	104.83	96.613	88.325	104.99	98.459	105.28	99.006	97.97	101.04	102.25	106.15	99.56	97.164	98.526	102.81	98.544	85.858	100.78	102.65	104.34	101.25	110.11	100.68	108.99	98.163	98.446	99.195	94.958	90.391	103.6	100.93	99.867	99.596	106.08	102.24	99.621	98.003	102.03	104.83	109.42	100.47	107.09	102.95	93.794
97.302	98.019	92.93	91.377	97.743	87.697	98.207	96.814	99.128	92.075	103.41	99.111	104.8	99.303	99.117	98.21	97.044	92.185	106.1	92.702	88.657	95.382	106.85	93.381	88.893	94.967	102.51	98.683	86.143	101.6	98.048	99.163	99.021	94.983	104.4	95.602	99.067	100.46	104.06	101.32	96.337	97.824	90.987	103.92	99.828	105.2	85.6	105.49	102.11	100.83
100.95	114.32	105.14	107.4	110.82	107.69	108.12	107.04	103.8	110.45	99.359	112.96	105.81	111	113.62	111.84	120.92	106.11	108.93	110.85	113.6	115.32	92.634	118.48	103.99	100.96	111.04	112.79	116.45	104.84	108.49	106.49	110.65	109.91	106.34	102.87	104.27	110.16	112.76	109.13	111.52	107.08	112.01	115.01	110.52	108.08	110.48	116.53	104.93	102.99
94.799	102.19	93.551	94.725	98.907	107.44	107.3	102.13	98.802	103.01	111.15	97.17	94.413	104.35	89.642	107.13	98.984	91.943	95.038	89.278	97.238	104.86	103.01	94.019	97.642	105.66	103.51	100.16	90.031	104.43	92.011	95.841	96.502	94.445	97.986	101.22	102.54	105.76	102.86	99.672	104.49	96.025	95.204	111.62	106.37	102.34	99.736	95.532	103.75	101.91
110.66	107.87	105.39	103.6	122.85	101.15	103.74	115.71	104.52	102.45	110.8	111.13	108.57	115.74	108.79	110.68	105.83	106.75	106.08	96.111	115.54	104.96	110.1	113.1	97.326	107.88	118.33	110.78	105.43	103.45	104.61	104.25	104.38	110.49	106.17	111.5	103.47	115.83	108.57	98.705	105.02	118.46	108.65	112.65	104.71	104.48	107.89	106.62	110.65	113.86
109.61	107.54	111.54	104.92	105.94	108.88	107.12	101.93	109.94	105.94	103.66	113.61	113.42	109.92	101.11	108.66	107.22	111.09	106.41	105.53	115.86	113.58	110.39	103.52	112.69	112.01	110.86	114.13	104.59	116.53	110.67	103.48	113.4	110.39	104.11	109.97	114.03	112.91	97.481	112.91	108.48	108.74	105.39	110.88	101.34	115.14	108.14	107.29	101.17	114.54
105.07	110.85	98.212	107.59	109.88	105.47	108.55	103.96	101.01	110.75	103.6	104.32	105.5	105.86	110.16	105.67	107.26	110.47	110.86	101.4	102.06	111.43	118.89	111.34	102.42	108.96	106.73	110.58	105.08	106.05	100.89	111.99	108.42	107.23	110.62	99.883	112.51	115.83	101.79	100.96	109.11	115.98	108.95	99.594	102.73	110.32	112.7	100.24	104.23	116.07
103.3	95.115	93.389	103.57	101.08	103.16	90.076	104.5	96.282	95.044	102.4	93.661	98.075	98.755	99.537	99.061	110.52	99.747	100.66	100.31	99.229	94.041	99.412	108.23	103.92	97.164	107.43	104.81	95.139	97.322	105.76	103.87	92.127	103.78	98.664	102.55	99.621	92.355	91.522	99.846	99.827	105.85	90.247	104.52	94.46	99.768	106.91	103.44	96.476	102.98
99.302	94.037	107.83	110.97	95.802	95.748	96.55	106.25	104.11	102.36	103.23	106.92	106.84	107.76	106.33	91.158	105.24	101.17	102	104.35	102.53	102.9	103.5	94.79	96.843	100.44	102.87	100.91	99.719	97.484	98.5	96.014	102.62	94.652	103.57	102.84	99.047	99.183	100.05	102.92	107.49	106.21	114.59	102.5	106.48	107.23	98.427	100.96	106.16	103.01
111.01	106.42	102.91	97.722	106.91	111.53	98.962	104.21	105.01	103.93	104.61	104.96	97.703	108.82	105.57	97.382	103.36	103.19	110.58	100.34	102.58	112.6	106.66	92.937	104.4	106.33	98.336	101.74	100.26	116.38	108.86	115.41	106.82	112.38	98.199	109.77	103.01	110.15	111.82	104.14	103.42	106.65	101.08	107.73	110.35	101.26	107.89	103.45	116.89	101.96
107.37	111.36	99.996	107.68	105.4	107.42	96.136	106.2	106.27	106.56	105.76	100.54	112.97	104.24	108.14	111.21	115.13	104.56	110.42	110.54	108.84	108.24	109.72	108.37	106.57	101.95	100.4	108.06	111.03	100.43	106.31	107.82	105.88	114.81	105.36	116.29	109.2	107.87	104.51	97.545	112.27	103.81	106.72	106.1	107.53	100.31	109.81	103.11	103.17	113.79
108.95	114.6	107.94	109.93	110.61	113.98	110.45	101.92	106.75	106.98	106.8	105.25	106.61	111.06	113.44	114.49	109.25	112.76	103.68	106.51	105.87	117.43	110.85	115.82	107.13	105.22	106.04	105.49	115.68	111.14	109.7	111.76	95.404	102.62	101.29	107.33	103.3	107.75	99.892	108.25	105.79	105.99	106.96	104.22	113.31	118.04	114.09	113.42	102.13	114.81
113.35	103.1	101.39	111.07	109.63	102.54	104.45	111.93	110.71	102.4	105.7	101.14	111.77	112.79	99.542	109.92	100.87	103.33	109.31	108.79	108.64	105.74	106.24	100.52	110.2	116.75	102.23	106.55	105.05	108.35	112.25	102.93	102.17	96.301	114.59	106.3	110.25	102.82	102.49	104.73	104.87	100.97	99.83	105.28	111.63	105.16	108.86	109.11	100.65	116.27
103.9	104.22	109.9	103.4	102.58	113.13	95.068	103.3	104.27	107.66	104.95	105.89	107.37	113.59	104.61	114.23	106.5	107.61	100.02	107.53	109.65	109.86	107.43	108.42	104.44	100.42	114.32	107.6	112.13	104.66	108.85	111.86	108.75	109.05	111.86	113.17	102.61	118.54	112.15	111.12	107.76	112.91	105.21	107.86	105.18	104.68	107.03	108.54	112.23	106.27
105.4	105.68	110.55	114.11	113.35	107.84	109.63	111.01	103.39	102.98	111.66	106.62	105.78	98.997	103.61	108.8	100.17	104.77	109.18	106.36	105	110.09	111.07	103.36	110.98	102.38	107.6	106.13	102.88	100.79	111.95	102.17	107.01	110.84	108.55	101.96	119.71	106.34	103.12	103.99	100.67	117.31	110.96	111.08	103.18	108.05	107.86	111.71	104.54	110.66
99.682	89.986	93.43	108.04	102.65	99.979	99.16	96.524	98.689	95.462	101.18	99.759	98.972	105.73	98.582	100.5	103.05	90.076	95.844	95.248	98.255	99.521	97.81	101.78	102.44	107.39	103.52	105.7	98.573	95.403	98.449	91.107	98.857	102.59	99.725	108.64	92.058	105.28	99.824	98.633	103.75	102.53	80.196	99.042	91.157	93.84	94.589	103.63	94.023	90.663
99.461	107.62	106.73	102.78	110.72	107.27	108.21	103.47	104.93	102.76	112.25	114.43	111.87	107.76	112.08	109.83	103.4	104.81	112.25	104.46	115.1	108.53	114.36	105.69	100.76	104.69	104.18	98.283	109.8	111.59	104.11	104.87	102.82	103.88	114.28	100.88	109.05	107.64	106.52	101.21	104.42	109.8	108.4	104.62	108.11	108.1	102.36	100.45	113.1	105.41
101.77	88.948	99.9	108.39	108.1	97.756	101.1	92.172	90.108	93.002	99.336	99.707	88.747	94.024	94.017	96.285	110.08	94.267	92.573	101.13	105.99	92.859	105.71	101.08	102.18	98.935	92.697	92.797	101.76	93.104	101.68	92.509	96.54	96.878	103.51	102.34	105.98	98.184	82.435	101.52	99.773	95.594	103.65	89.494	93.113	94.532	95.858	99.277	98.28	93.178
97.598	101.43	100.43	102.5	84.752	103.94	101.21	95.358	96.69	98.764	89.405	102.68	98.342	93.515	97.855	92.684	103.44	101.96	103.26	104.84	108.7	99.275	95.784	99.19	97.871	100.38	100.2	93.401	103.23	96.85	101.45	100.4	102.85	98.919	99.055	98.723	107.06	103.85	99.028	98.672	95.456	100.3	97.197	101.2	90.579	103.94	103.68	105.48	97.301	98.556
108.59	106.65	109.67	94.532	109	113.14	104.81	97.776	104.62	101.6	109.01	109.57	106.66	104.85	112.11	101.71	103.46	109.34	102.62	112.61	104.79	109.19	107.92	111.51	110.67	110.43	116.68	105.03	101.93	100.34	106.2	110.47	112.14	113.72	99.717	108.47	108.44	106.55	100.83	105.14	110.56	102.48	102.83	106.22	99.705	112.09	99.079	105.13	111.6	107.33
102.51	107.58	106.27	111.85	115.08	117.67	108.32	109.24	109.96	105.88	101	110.93	105.01	113.96	99.749	109.28	109.99	101.91	97.929	96.095	103.05	108.98	97.907	101.55	100.71	104.26	105.69	99.048	116.44	100.14	110.39	109.33	111.62	107.3	98.21	104.27	103.59	101.65	101.13	105.95	105.27	114.82	105.08	96.937	107.81	103.16	102.25	107.6	108.53	101.62
102.1	107.99	105.44	112.63	105.77	107.98	100.96	108.12	109.08	111.87	96.366	109.51	103.96	115.66	110.63	108.05	101.8	107.56	110.78	107.76	108.49	101.24	109.58	100.97	116.03	115.91	111.06	107.38	100.45	103.99	105.92	110.25	109.65	108.42	108.3	112.08	109.05	106.79	106.44	112	111.58	108.38	106.17	91.669	110.32	104.75	112.55	115.74	111.98	111.55
101.24	109.39	101.38	104.76	109.35	105.36	105.7	106.66	107.2	107.84	101.02	109.7	107.47	98.21	100.25	102.44	106.85	108.49	107.21	103.04	101.17	96.884	116.01	97.736	103.77	111.64	106.44	109.27	111.65	101.24	107.54	105.99	105.9	104.82	111.16	106.94	108.71	98.27	101.87	95.692	109.8	112.26	106.8	109.65	102.49	107.03	104.28	104.96	111.13	110.54
101.84	96.334	93.096	102.96	95.215	98.848	97.178	94.033	102.75	97.893	96.268	94.048	94.921	99.565	99.252	104.88	94.9	92.145	94.201	99.07	96.548	98.4	95.923	104.35	102.12	89.232	97.765	90.264	92.517	99.108	95.597	99.629	107.1	99.77	85.505	111.62	97.664	102.41	92.513	96.64	100.65	104.29	102.9	99.313	92.635	99.112	95.068	97.463	91.463	88.138
98.111	106.22	108.22	110.91	111.24	109.59	99.682	108.3	111.04	107.03	105.49	102.7	96.215	102.86	103	102.07	113.56	104.6	108.38	109.41	106.25	103.32	99.235	102.18	100.14	108.91	113.86	115.01	102.1	109.71	104.69	109.64	107.81	104.49	95.745	110.21	99.962	116.32	105.76	102.14	107.23	102.29	105.77	106.85	107.4	101.49	104.05	110.8	107.69	110.78
101.01	109.8	104.06	100.77	103.28	95.635	105.14	111.53	103.86	112.25	118.69	97.562	100.1	110.67	95.534	102.73	107.3	109.6	109.29	105.66	100.41	105.76	101.75	106.3	110.86	113.48	115.04	97.732	108.64	103.87	106.43	107.02	101.91	109.69	109.17	98.27	100.49	97.438	102.8	108.21	103	102.95	107.23	97.95	112.24	110.19	108.25	111.3	113.13	103.28
115.08	111.28	103.53	107.13	114.31	111.89	107.17	101.71	109.84	107.31	111.14	100.47	106.58	105.56	111	101.15	101.18	104.28	105.19	110.74	105	101.31	112.23	107.13	111.24	110.27	106.13	102.3	104.09	97.885	103.11	105.11	103.84	104.3	104.53	108.62	99.351	107.6	101.76	106.76	109.67	112.33	102.13	102.08	113.47	105.65	107.52	107.4	99.991	106.02
99.968	96.606	91.244	102.48	99.128	96.527	96.281	100.66	95.665	99.885	93.505	88.219	96.209	96.146	83.324	97.358	96.577	97.931	99.774	100.72	92.655	98.742	97.629	98.225	96.711	99.242	102.02	99.9	106.28	95.418	92.17	97.241	100.46	89.175	97.469	98.666	99.22	104.95	101.53	92.501	110.43	94.27	91.726	102.45	99.463	96.125	96.553	96.021	98.681	97.788
100.01	106.68	100.61	110.58	111.85	113.64	115.81	109.41	100.07	105.26	112.43	109.23	107.03	106.76	108.72	105.66	107.41	107.33	105.29	106.12	111.05	99.836	109.97	95.776	108.77	111.51	99.769	105.71	108.69	109.31	110.1	103.33	107.46	113.5	109.41	107.75	100.29	99.98	115.81	104.29	101.39	100.73	107.52	111.27	109.93	107.5	104.46	104.46	108.85	111.77
99.902	106.97	99.444	93.539	93.995	94.736	101.64	93.74	100.95	106.65	101.62	99.416	92.889	101.7	92.113	105.49	106.27	97.221	97.601	103.37	96.504	97.532	90.963	102.7	98.152	104.18	106.46	99.794	101.17	92.714	90.593	94.842	96.377	100.77	91.287	97.891	107.29	94.843	91.831	93.245	97.132	94.448	96.733	103.21	100.52	110.59	99.474	91.439	101.25	95.681
112.92	104.82	105.99	104.51	102.24	103.5	100.46	106.23	106.35	107.15	110.06	105.3	103.95	109.34	113.05	103.5	106.43	99.021	102.11	101.73	108.01	110.3	102.44	103.61	107.49	102.29	105.72	110.87	108.83	101.92	97.044	109.06	100.43	113.35	111.6	103.79	105.63	107.38	108.24	99.845	102.17	101.71	102.11	110.36	96.754	105.8	107.47	104.57	111.09	113.42
104.54	99.104	99.583	92.842	96.416	101.93	88.038	98.976	98.28	101.14	96.737	103.1	101.68	99.532	100.31	95.598	97.499	98.913	89.682	101.34	102.48	100.49	98.363	97.862	100.29	105.8	96.763	90.841	100.21	106.71	99.609	96.432	99.654	103.34	102.6	102	97.747	94.679	102.33	98.477	106.54	98.348	95.167	109.44	92.931	97.777	97.022	100.39	97.787	94.843
96.184	103	96.311	105.06	104.31	92.676	95.647	93.189	99.714	99.349	103.39	103.59	102.82	99.034	101.77	103.51	100.88	93.605	95.148	99.723	101.77	94.636	102.62	97.326	90.442	99.428	91.618	98.323	97.091	91.489	98.083	93.104	99.351	97.601	97.365	100.19	100.61	92.823	92.879	93.91	106.08	95.476	88.661	98.355	95.359	95.017	101.63	101.87	96.229	94.95
107.36	101.56	96.927	106.36	105.5	99.895	104.57	103.14	104.37	95.614	113.5	109.31	97.718	99.462	103.44	99.507	104.98	101.67	102.34	101.98	106.14	102.37	109.77	103.55	111.52	102.43	106.32	105.5	107.74	102.1	109.52	110.29	106.62	106.28	102.24	108.61	97.357	105.62	101.78	101.15	112.24	103.27	106.4	102.48	105.42	110.86	103.24	109.85	109.29	110.4
96.475	104.39	98.178	96.505	106.92	106.97	105.07	96.177	94.976	103.61	95.221	94.685	101.2	97.22	105.29	102.79	91.578	101.23	102.16	98.483	103.02	97.846	98.988	98.644	105.67	104.31	105.28	107.2	109.63	105.38	109.83	103.43	100.85	99.641	98.901	102.94	92.716	103.39	108	102.07	96.288	98.447	96.538	102.63	100.75	102.14	94.584	96.052	102.39	98.27
105.84	118.12	106.71	102.07	120.13	109.92	96.941	110.63	114.76	108.69	104	108.66	99.189	108.72	96.689	96.851	98.366	99.134	107.39	104.85	101.11	101.97	106.24	106.84	99.017	112.37	110.17	105.4	102.94	114.68	105	101.01	108.48	103.88	109.7	94.782	103.86	109.21	109.56	105.06	101.84	106.56	112.33	105.66	98.818	108.78	107.5	99.925	105.03	99.099
100.37	95.75	103.4	95.171	105.97	88.767	91.48	102.29	103.35	102.93	95.506	101.79	102.2	106.98	104.86	98.155	101.43	102.69	98.383	102.33	102.06	101.64	102.15	106.51	100.8	104.35	95.541	95.899	105.52	109.19	99.771	105.9	96	99.182	92.71	97.002	99.963	104.22	98.783	99.413	97.263	97.917	98.268	95.967	97.958	93.243	101.72	94.323	103.52	89.647
99.826	102.69	110.28	105.45	108.25	102.36	106.46	104.15	103.03	113.4	99.597	104.53	105.46	102.96	100.09	104.15	105.26	108.81	110.83	114.88	116.45	116.37	112.39	103.37	113.31	99.028	103.62	99.907	107.79	96.309	109.53	107.62	104.83	111.91	106.7	108.91	104.28	110.91	98.541	106.28	113.56	107.59	109.43	102.02	110.09	108.18	108	103.81	100.68	104.3
109.74	112.27	103.31	99.889	104.55	113.04	107.04	110.22	106.29	107.47	107.6	106.34	109.25	105.96	116.42	111.29	109.16	119.73	103.72	108.15	104.6	103.8	105.56	107.7	113.95	105.07	117.85	105.07	110.5	105	109.53	104.13	104.34	105.64	103.56	103.18	103.24	112.44	99.323	110.11	104.47	99.726	109.72	112.2	101.04	95.769	103.15	104.32	105.87	114.48
103.3	99.564	98.224	102.12	100.23	96.038	101.5	98.868	102.03	105.17	104.35	107.45	101.22	103.12	101.96	95.567	106.03	111.45	104.7	102.89	104.49	111.39	109.48	104.65	96.536	103.42	106.83	101.39	109.76	92.722	96.776	101.33	99.446	101.73	105.23	100.5	108.28	97.479	103	107.46	108.98	101.78	94.304	106.38	102.89	95.301	92.385	98.905	102.27	107.86
113.39	108.69	104.99	104.79	114.27	105.17	111.76	110	103.94	102.89	110.95	109.16	113.13	107.72	103.02	103.36	112.3	115.87	107.8	107.25	108.6	110.89	118.98	112.19	116.15	100.47	96.491	109.83	104.05	116.06	112.57	121.02	116.27	104.13	110.01	107.49	109.21	107.2	119.15	106.76	109.92	110.97	103.4	114.6	110.75	112.09	104.69	110.2	109.25	112.68
102.69	113.04	110.77	114.37	110.16	108.52	103.99	112.56	103.49	105.88	105.85	107.66	103.18	106.09	111.98	99.468	103.92	109.6	107.74	100.35	110.78	111.1	115.46	104.95	98.139	107.9	102.11	98.908	102.71	108.73	112.2	116.23	111.2	111.7	109.98	109.07	107.6	115.08	114.34	109.24	111.59	106.68	107.05	108.41	106.88	98.365	103.08	103.46	108.92	106.23
115.96	116.06	105.91	107.22	105.12	103.5	103.91	108.43	106.2	94.72	103.42	114.87	105.86	111.98	111.13	106.96	117.09	104.51	101.86	113.28	105.15	113.08	99.353	104.3	105.79	111.34	98.663	111.72	113.8	105.96	108.3	109.83	107.54	113.98	114.43	102.53	107.44	104.69	108.19	107.1	109.53	106.45	101.08	107.74	111.22	110.2	110.13	104.06	102.2	109.2
91.72	110.8	107.21	101.51	100.87	99.815	113.39	100.03	101.53	105.28	111.59	96.765	111.8	97.407	99.858	104.76	101.94	105.02	106.9	105.47	102.82	108.31	103.1	113.79	104.25	98.465	110.98	105	110.08	100.81	106.42	90.815	106.34	104.63	104.89	107.65	108.21	109.66	105.16	107.16	105.51	96.898	104.74	102.87	97.216	113.1	111.64	106.34	108.48	107.63
94.395	95.233	101.15	89.599	104.58	100.15	96.21	92.477	93.708	102.47	89.532	103.94	101.37	101.62	97.55	88.565	106.71	107.49	92.803	95.926	95.791	105.03	101.59	98.888	91.436	93.82	99.4	98.773	93.894	99.732	101.47	91.554	99.231	103.61	99.577	91.218	96.391	102.17	96.32	87.74	106.24	105.7	100.68	102.39	98.06	93.063	96.345	91.918	100.76	97.726
104.56	110.45	108.97	99.895	105.97	104.12	119.59	110.33	109.29	105.72	109.76	107.26	109.66	107.36	108.67	99.704	103.54	108.82	98.674	116.43	110.89	112.07	106.74	104.51	99.24	112.73	108.55	90.885	105.26	107.54	105.36	94.231	113.02	106.88	105.26	111.68	119.4	95.875	115.45	106.94	117.61	105.25	99.251	105.14	116.31	115.56	106.99	101.1	111.16	105.1
113.61	88.388	98.344	99.036	109.93	102.14	106.01	100.05	105.39	107.93	99.135	106.41	102.43	100.6	104.36	107.68	99.482	96.894	102.87	105.53	100.54	99.987	104.53	104.53	97.602	103.68	98.804	106.21	99.374	97.794	98.661	111.34	106.41	102.88	97.62	100.54	104.26	99.328	94.388	108.66	92.017	95.47	96.177	95.117	107.07	99.572	99.804	87.316	92.53	101.77
99.77	102.5	108.66	110.95	103.04	105.12	101.21	107.11	104.45	109.76	101.14	109.07	106.85	103.1	98.02	102.91	100.64	103.21	106.13	103.57	106.18	98.145	107.31	108.25	109.89	112.14	115.22	104.73	107.88	110.92	107.91	104.69	102.22	105.12	100.7	106.75	109.73	102.42	96.904	107.55	107.25	103.09	114.82	106.42	99.046	101.05	111.5	101.66	103.22	106.55
104.04	93.721	106.55	111.85	100.73	116.66	103.6	107.02	103.22	109.84	108.06	101.39	103.32	105.96	111.79	107.46	101.13	106.07	110.87	104.49	108.98	101.55	100.53	102.58	112.09	101.59	98.231	108.35	107.42	108.81	109.23	109.91	103.76	110.32	99.728	103.21	105.32	111.5	108.91	107.17	112.07	112.85	107.08	113.62	104.43	110.24	111.95	110.66	106.01	106.56
106.55	108.78	96.84	97.089	96.368	99.029	101.8	107.28	99.732	94.743	97.625	97.808	97.197	93.157	97.883	94.12	97.373	100.25	95.771	94.389	92.045	90.484	96.647	102.5	100.96	93.598	87.205	103.83	96.895	99.968	100.37	88.838	104.92	101.92	94.336	95.537	97.796	101.45	98.796	97.733	93.917	102.49	100.43	100.41	100.31	101.8	103.39	99.835	95.114	99.301
101.1	106.77	111.9	104.24	109.57	106.02	105.52	114.73	100.48	101	113.39	110.41	111.99	102.53	113.93	105.23	109.6	117.69	100.48	103.65	113.84	110.68	107.36	108.82	108.44	108.64	103.48	107.09	108.61	105.73	103.23	104.72	106.19	110.74	112.17	106.87	102.26	109.55	97.448	103.92	119.97	120.08	106.89	100.4	103.26	109.65	109.12	112.06	110.17	111.64
89.763	103.5	98.852	88.634	96.934	107.33	95.268	96.915	89.564	95.102	103.31	92.535	94.192	99.345	96.97	103.73	97.989	100.71	95.911	102.08	97.908	97.825	94.619	96.113	95.741	94.432	94.859	95.791	91.912	100.37	99.045	91.969	95.85	105.33	106.7	101.4	98.065	101.06	106.28	103.21	92.513	94.838	93.509	97.455	96.235	98.359	99.463	100.95	96.505	94.586
96.833	105.59	95.754	98.261	102.64	104.82	99.219	96.872	93.176	108.89	107.15	99.36	85.783	91.844	94.97	97.499	95.695	100.87	91.15	96.446	98.209	95.374	100.94	101.94	105.21	97.239	99.726	98.092	103.48	95.835	99.518	103.24	105.23	107.78	101.61	93.818	92.585	97.391	97.529	101.59	102.62	91.916	95.158	88.106	100.38	95.925	93.281	105.31	98.729	91.744
112.02	107.26	101.39	100.7	100.66	106	110.91	107.67	94.345	107.71	99.216	103.27	103.13	105.73	107.44	115.37	104.59	105.83	97.016	117.06	97.302	110.66	110.13	112.22	111.99	102.58	92.671	104.76	99.037	100.68	104.55	106.96	104.5	101.26	107.92	103.31	114.15	108.96	105.92	102.43	111.82	110.89	104.9	121.08	109.36	111.43	111.81	101.52	100.32	103.58
110.07	105.95	111.63	103.85	105.56	100.5	108.23	102.51	106.4	114.24	109.21	108.84	112.35	104.82	105.24	97.227	112.12	107.18	116.9	102.11	107.57	106.54	106.58	105.76	98.155	102.63	110.88	108.35	99.218	104.19	102.81	93.4	101.86	103.37	112.89	111.96	105.39	98.719	105.2	99.188	98.288	101.31	103.12	94.605	105.19	113.53	106.97	103.25	103.52	110.8
107.74	92.724	106.49	102.65	100.6	101.41	105.1	105.6	98.158	104.33	103.44	102.27	103.33	100.43	97.1	99.431	96.974	103.7	100.86	94.591	105.08	103.84	87.08	103.66	99.197	92.838	94.919	97.516	95.627	106.01	101.1	103.23	96.659	96.713	106.89	102.59	96.242	102.85	99.956	100.55	110.15	105.28	107.81	102.14	96.621	99.049	98.486	106.05	98.116	100.03
109	109.91	103.27	112.52	108.85	108.28	112.81	110.29	110.47	123	113.8	114.6	113.26	102.31	115.2	107.46	112.21	105.56	105.7	115.53	102.62	108.07	107.13	114.21	108.89	104.48	107.22	111.12	108.55	110.96	117.09	119.18	102.71	118.8	113.99	107.86	110.43	116.05	111.46	108.19	102.31	107.35	106.12	107.41	103.44	109.07	111.48	105.02	114.44	111.36
110.56	107.9	112.99	102.78	115.95	104.35	104.52	117.08	101.1	108.94	99.542	106.96	114.55	112.17	107.94	119.91	111.26	112.85	112.39	112.48	112.28	113.81	117.8	101.42	116.79	106.74	109.22	99.561	107.8	117.31	114.44	110.85	118.03	109.99	122.3	104.89	106.97	98.632	111.02	109.86	107.38	108.86	115.69	106.29	112.82	111.39	112.21	103.99	123.38	105.62
109.34	101.2	107.56	102.13	102.81	106.84	93.175	107.29	105.16	104.65	98.723	113.5	109.42	105.73	91.601	106.79	105.64	106.86	100.18	102.81	107.6	96.516	122.15	95.466	104.46	106.16	99.933	102.67	102.51	107.78	108.58	109.67	100.98	101.14	102.33	114.23	111.52	98.381	109.26	114.24	108.33	104.68	104.92	114.22	107.32	107.75	99.587	102.76	111.36	102.6
113.53	122.78	105.29	99.805	102.66	100.77	111.54	112.59	105.55	113.58	109.19	109.85	101.97	112.95	102.76	107.18	111.1	106.14	109.13	111	101.63	100.59	103.81	111.97	114.97	109.68	116.34	108.43	102	104.69	112.63	111.09	119.16	103.97	108.57	114.34	109.28	104.56	110.05	104.63	102.59	106.2	95.065	108.97	104.64	110.21	110.32	111.68	110.32	106.13
98.724	97.34	109.85	101.44	95.563	109.15	101.21	108.19	110.13	107.07	97.147	103.11	107.05	102.4	106.4	94.72	110.95	111.24	108.67	109.41	103.64	102.91	108.63	101.35	104.58	108.78	105.74	103.62	102.66	108.95	115.52	105.99	106.44	101.19	108.54	112.8	105.95	107.14	113.47	108.29	110.37	106.76	106.72	100.81	111.37	102.16	109.33	102.34	109.01	104.17
99.702	103.4	98.306	107.82	111.82	103.25	115.41	100.96	104.8	103.68	115.65	102.82	103.86	105.63	104.46	110.91	102.51	113.55	108.86	108.68	112.32	107.51	90.81	110.54	95.949	104.61	110.12	105.42	111.72	113.46	99.445	97.202	111.5	118.52	103.39	102.57	102.05	104.99	108.6	115.7	110.66	102.01	110.76	108.39	109.78	109.47	100.9	102.35	111.14	103.83
101.15	112.23	104.58	101.87	97.499	102.42	108.88	104.26	104.13	108.68	101.43	105.8	103.57	109.32	100.56	98.096	101.28	111.38	101.54	98.643	103.04	114.47	99.245	103.93	109.31	105.88	109.41	108	104.88	113.78	101.88	98.864	110.81	99.71	105.66	105.2	107.28	108.26	102.03	97.293	107.77	104.5	111.94	100.74	97.812	101.96	104.22	100.11	98.995	110.55
108.65	109.36	109.45	110.52	101.61	103.73	109.34	107.12	107.09	105.71	104.49	106.24	104.4	105.85	107.72	99.347	118.32	111.22	106.27	117.42	104.61	103.16	109.33	100.15	103.45	108.66	104.17	95.001	102.51	99.478	105.44	107.92	108.28	106.69	105.58	102.75	101.47	105.57	109.2	110.69	104.77	105.48	103.04	110.94	101.62	108.65	104.29	106.08	104.15	103.14
109.95	110.6	106.97	109.17	110.76	106.31	106.81	105.59	107.36	110.85	111.85	115.91	108.33	103.61	110.63	115.63	120.37	107.81	112.65	111.2	113.24	109.81	109.24	104.6	104.92	108.99	105.53	96.723	113.99	102.7	103.73	110.28	102.55	119.62	101	110.02	106.94	107.9	109.37	110.83	110.68	118.23	110.65	109.25	112.13	105.83	107.64	110.21	111.12	107.35
105.13	106.08	107.75	103.53	111.86	107.24	114.81	112.06	117.48	101.56	112.38	119.79	103.68	105.24	105.39	111.8	108.42	107.44	112.93	104.86	103.23	105.3	97.513	107.9	108.87	105.98	112.47	102.54	106.67	111.17	107.47	113.07	106.91	104	108.84	103.74	115.3	104.7	108.45	103.8	112.59	112.45	112.29	108.64	103.32	101.11	106.38	106.51	112.24	108.8
96.59	106.85	106.26	95.1	103.81	105.55	104.36	95.76	95.314	108.85	102.21	97.941	95.555	113.78	92.152	97.762	102.63	95.71	103.84	95.672	99.465	100.69	105.61	101.04	102.41	100.87	115.43	94.712	103.05	108.77	108.43	100.35	97.192	100.39	101.44	99.356	97.406	101.52	95.694	100.46	96.995	107.53	98.43	97.925	100.13	103.88	100.26	96.198	91.091	99.55
105.41	101.35	113.8	104.83	119.49	104.91	109.4	107.18	112.38	113.84	108.25	97.307	113.73	111.69	101.61	110.59	102.41	114.22	113.57	90.517	115.02	102.57	102.82	105.66	95.859	99.939	102.07	108.87	119.02	113.82	105.05	98.624	113.78	96.354	102.16	115.49	101.93	109.4	105.65	109.52	104.51	112.13	104.97	107.09	109.78	100.37	106	116.92	111.79	104.5
105.93	103.04	106.55	102.21	103.2	104.46	104.66	104.38	92.776	105.44	103.44	105.02	95.211	108.74	102.33	102.6	103.05	108.27	104.5	102.24	108.65	105.59	110.94	102.33	100.63	107.59	108.06	98.978	112.52	105.32	110.41	101.73	107.63	97.223	107.25	105.24	110.78	105.86	103.22	108.84	110.12	115.13	102.73	119.56	115.55	97.037	110.91	111.23	107.07	102.72
117.13	105.03	103.5	102.29	106.01	107.08	102.95	102.53	98.669	109.64	112.53	119.27	99.686	111.98	103	102.56	112.08	99.788	108.09	105.23	113.42	110.26	106.4	103.69	99.902	101.79	102.67	102.89	103.8	110.13	97.536	107.91	104.27	100.82	105.98	103.31	110.34	108.73	100.92	107.23	102.43	104.15	103.13	106.67	99.256	116.19	104.77	110.26	101.91	107.92
103.03	103.69	112.04	102.66	106.78	98.842	106.68	105.73	100.28	115.56	109.45	102.21	101.8	112.72	99.286	109.44	104.64	99.296	104.66	102.6	112.71	102.11	103.5	118.84	111.88	99.214	106.19	108.91	115.48	102.34	109	104.51	109.53	105.22	93.084	96.115	104.89	117.23	107.76	107.71	108.64	107.47	111.07	102.55	105.85	104.72	111.54	108.86	101.36	113.02
103.76	109.58	103.53	104.66	115.86	109.81	99.353	112.85	102.78	104.59	105.93	115.66	110.19	109.81	112.48	113.57	120.14	115.6	109.87	110.1	110.24	102.26	111.76	107.57	100.27	110.47	105.77	115.95	106.01	111.48	108.61	107.03	119.93	106.72	113.58	108.11	108.27	109.64	106.71	103.17	102.82	102.41	110.4	112.3	111.94	104.54	105.41	114.33	105.64	107.69
103.46	104.52	101.09	111.72	107.58	108.73	111.66	107.72	121.83	104.06	110.88	106.54	101.23	112.16	109.68	112.85	111.5	111.26	106.44	100.34	103.39	101.58	111.3	108.33	101.4	106.31	105.24	103.1	100.52	109.33	108.84	104.31	109.18	113.37	95.7	100.93	117.82	106.88	117.22	110.94	106.42	99.863	109.52	106.13	103.45	101.17	107.8	109.09	118.01	109.1
103.52	99.609	105.44	111.48	120.32	114.86	108.59	98.913	108.95	113.66	107.52	113.3	112.43	106.32	111.52	104.35	112.31	105.52	105.83	109.44	112	113.46	103.28	102.19	109.02	110.41	108.03	115.5	110.98	110.35	111.26	113.55	113.45	112.09	109.98	118.04	100.67	106.54	116.71	118.31	113.94	106.04	110.52	107.71	103.32	118.44	110.22	106.32	98.613	104.12
111.86	98.077	109.46	107.8	104.41	100.85	106.93	109.55	105.94	109.94	101.9	99.544	100.81	101.93	102.72	105.05	109.28	106.62	101.89	106.21	110.16	105.81	104.22	110.89	108.08	100.84	105.99	113.07	112.52	106.24	108.42	99.791	106.63	108.86	105.48	101.97	104.15	103.6	107.87	111	108.76	106.8	98.955	106.28	103.73	109.55	103.48	110.36	102.34	110.54
114.72	108.59	101.32	106.61	109.7	104.37	104.28	110.02	109.78	103.43	100.72	106.16	106.69	117.52	106.67	110.9	112.26	104.66	117.6	112.35	107.69	108.22	96.809	105.19	111.35	107.37	98.507	108.05	103.69	102.92	106.36	104.82	111.58	118.43	103	114.56	104.06	105.91	106.76	101.94	101.73	112.32	105.79	103.45	101.14	109.96	105.21	100.37	105.84	103.65
115.62	103.43	111.38	96.085	100.98	93.909	106.25	102.81	114.68	115.79	101.24	98.654	97.533	114.26	97.171	109.77	104.3	98.061	101.56	99.398	103.42	107.94	106.32	107.51	100	104.55	97.104	102.8	101.96	98.57	109.61	111.73	106.13	102.64	108.09	109.59	104.36	105.59	109.15	99.864	103.94	105.27	111.38	105.59	107.11	105.74	108.32	111.53	104.59	94.197
102.97	105.83	114.54	105.75	110.9	105.15	109.46	110.62	96.247	103	106.01	111.01	111.15	102.44	104.98	106.36	103.18	102.7	94.635	118.37	108.86	101.47	98.204	105.69	107.9	98.693	103.9	102.11	109.95	99.322	109.97	105.89	103.29	113.68	108.04	97.616	109.13	102.91	107.18	100.54	102.12	105.67	115.31	108.99	103.85	109.82	105.69	98.94	103.1	106.91
110.82	105.69	106.75	108.05	104.36	109.16	110.85	106.79	114.82	110.28	114.88	105.34	109.38	104.94	110.62	108.13	112.23	105.63	104.25	105.28	103.39	103.15	111.72	101.35	108.17	114.03	105.2	100.9	105.92	107.74	109.94	107.19	111.6	112.18	106.49	108.69	114.48	103.6	116.42	105.27	102.43	118.96	110.57	107.69	107.75	102.22	101.19	117.77	106.59	113.99
93.107	110.1	111.46	113.65	115.92	111.67	107.9	104.87	102.77	107.25	109.25	102.32	107.77	115.48	111.63	107.86	111.07	105.87	105.8	107.34	109.89	107.55	106.38	102.77	107.02	104.53	108.73	109.38	108.86	118.96	112.81	93.443	108.33	107.07	97.849	109.69	112.08	107.31	110.23	107.72	104.11	110.91	108.12	101.99	99.448	109.76	108.66	104.37	100.19	110.83
93.386	106.27	106.93	110.1	100.59	103.81	106.65	107.75	106.55	101.68	107.94	105.08	108.75	105.93	110.43	109.32	109.15	100.04	101.92	105.12	105.33	105.42	108.24	105.53	105.17	99.883	106.28	94.421	110.03	103.14	104.17	99.193	109.36	109.29	105.47	112.02	106.8	101.15	102.88	105.9	100.96	106.76	110.05	100.62	108.97	99.584	102.47	106.93	104.17	110.17
108.07	105.26	110.89	112.04	107.39	111.38	109.59	109.87	108.79	106.84	108.62	108	114.34	110.26	112.43	112.79	109.88	109.95	116.2	115.42	112.96	110.21	107.5	114.87	110.04	103.08	109.02	97.003	113.73	114.23	107.11	110.88	116.14	114.64	114.86	120.8	103.76	104.66	111.64	107.44	119.21	104.54	113.33	108.98	111.26	108.52	113.23	107.95	107.17	107.27
97.562	103.2	97.782	99.556	97.691	102.57	99.938	99.389	101.29	111.76	109.22	99.97	95.323	100.55	92.788	90.985	98.945	101.84	92.267	96.338	100.07	107.44	97.999	95.986	93.778	99.408	108.92	104.13	98.741	102.37	102.61	101.39	96.925	98.482	98.71	96.811	102.59	110.58	98.147	96.439	96.614	94.39	107.06	100.53	103.92	104.09	95.057	101.87	97.036	95.79
99.408	95.757	96.466	95.077	101.44	102.76	95.577	96.343	93.729	95.517	93.614	93.299	88.101	95.447	104.26	98.314	111.47	105.32	89.902	97.027	101.52	99.45	95.369	91.616	102.93	92.318	100.96	105.69	104.12	103.53	91.589	97.487	111.28	98.548	93.078	97.941	89.803	97.08	92.319	96.185	85.721	98.727	100.57	96.266	95.492	92.368	94.662	98.894	96.488	94.977
105.38	104.71	104.59	107.68	111.21	113.47	103.8	103.77	95.414	111.23	103.83	113.02	110.63	100.95	109.29	99.033	105.24	109.77	117.66	106.71	108.88	109.53	104.67	103.32	103.78	102.52	104.34	105	120.54	108.17	114.96	108.36	103.64	111.81	111.37	111.17	98.225	104.11	110.1	102.79	104.97	104.96	112.1	100.21	104.8	108.31	108.13	101.34	95.338	108.71
112.72	108	116.92	106.62	106.86	112.06	107.42	110.16	107.25	113.95	107.5	113.9	104.58	107.95	103.85	106.25	115.31	111.55	107.23	108.1	95.179	107.94	105.44	114.58	107.23	104.57	103.04	108.55	102.52	104	105.13	107.94	114.57	107	107.65	109.89	117.55	109.57	109.03	106.53	114.7	94.872	116.44	113.17	108.73	99.752	111.99	109.33	107.77	108.2
107.21	114.14	116.75	107.27	105.11	113.26	102.69	106.11	115.43	104.32	114.87	92.158	108.63	98.786	107.55	104.42	108.43	105.87	110.48	107.68	113.72	108.1	111.45	106.95	114.92	109.16	104.13	113.96	111	105.71	112.32	111.9	108.85	109.53	111.52	106.57	105.38	99.418	104.14	111.41	103.15	108.61	105.93	114.07	103.08	102.14	103.96	109.94	110.77	117.01
109.33	100.26	102.5	115.94	111.51	94.643	101.45	111.82	101.84	102.3	109.2	101.19	98.73	105.37	104.57	103.55	102.34	107.81	104.68	110.83	111.67	111.64	110	106.07	102.29	110.1	100.92	106.99	110.05	109.3	105.71	101.93	108.98	108.49	105.11	98.07	106.07	112.8	110.89	98.946	107.82	105.01	106.68	114.71	111.75	108.93	104.57	103.01	106.35	105.93
104.78	97.626	101.97	105.71	104.75	102.5	115.51	105.2	98.924	111.95	106.31	103.89	116.65	108.61	104.61	105.54	100.56	109.08	112.7	110.09	104.42	102.73	102.9	105.09	99.437	108.54	113.4	104.99	106.2	101.4	98.849	102.67	107.2	111.35	96.227	107.21	101.72	114.88	104.51	108.05	110.13	100.81	103.49	109.44	103	113.02	105.89	100.12	111.78	102.06
95.7	110.3	104.25	101.92	101.38	103.08	107.85	102.97	111	110.07	105.77	98.092	101.6	103.51	113.61	105.24	104.23	100.8	110.74	114.2	102.53	107.73	105.71	115.13	114.83	103.65	103.39	99.463	109.48	103.12	98.208	103.32	96.721	102.19	107.13	101.19	103.87	111.26	114.85	101.75	101.69	103.8	114.73	105.29	106.13	108.56	109.01	105.27	99.137	101.86
99.739	104.89	97.569	101.64	94.779	95.445	100.35	100.52	92.5	92.577	100.87	95.301	99.037	100.73	102.14	101.69	101.29	97.386	96.051	100.79	99.562	90.665	97.043	109.04	98.006	97.246	102.37	98.863	95.52	93.258	93.694	98.193	95.729	104.74	96.912	100.11	97.766	99.017	97.221	98.357	100.46	97.821	100.55	97.337	95.512	105.82	103.29	96.909	96.19	95.875
109.14	112.73	109.86	112.2	108.69	107.78	104.77	100.46	108.59	104.98	101.53	109.12	98.684	104.19	108.11	108.18	107.65	113.51	109.49	106.44	102.25	106.15	102.5	110.76	111.88	111.35	112.11	106.18	100.17	95.466	103.1	106.59	103.47	109.23	115.74	106.39	102.66	106.14	113.03	109.68	102.9	106.42	99.757	100.7	109.98	105.63	108.63	102.23	107.21	95.55
100.76	106.83	109.27	96.273	91.87	106.32	103.19	105.64	98.947	107.06	112.89	99.34	103.65	99.954	104.69	111.31	114.73	109.46	108.98	100	104.78	102.23	107.43	104.39	100.26	107.51	105.98	110.41	102.27	110.95	106.49	100.97	103.99	107.69	105.27	101.87	110.73	100.15	115.79	107.05	110.49	110.77	108.27	96.887	97.528	113.27	102.99	107.33	111.51	108.1
101.55	117.9	109.5	110.31	106.45	110.46	112.84	116.64	111.42	113.97	103.19	109.82	108.03	109.07	121.68	109.33	113.67	114.91	106.82	110.92	113.22	107.92	111.21	115.92	108.09	105.57	107.93	107.14	116.21	110.36	123.23	112.43	106.64	108.07	111.84	109.41	105.26	111.02	108.39	111.27	113.82	110.62	103.31	111.23	107.74	108.45	112.06	108.68	110.32	114.91
112.08	113.61	102.62	105.26	105.07	104.7	112.51	107.54	117.31	94.651	104.26	114.57	105.57	103.64	107.52	108.85	104.81	114.57	112.3	106.46	109.02	105.84	108.57	104.3	105.73	107.19	101.78	106.02	119.28	105.08	104.96	113.98	111.43	106.66	112.87	104.14	118.94	115.45	107.04	109.73	109.82	108.44	115.8	107.14	104.98	107.91	105.32	105.11	107.38	112.55
107.07	98.31	103.39	114.42	100.95	104.76	107.95	110.51	110.82	112.94	112.17	106.62	109.86	108.6	107.77	109.14	108.78	110.33	106.47	106.66	102.11	105.42	102.39	108.01	111.9	104.28	106.44	113.38	111.68	103.57	112.31	108.87	106.26	106.28	114.03	105.46	113.2	103.8	108.31	101.59	106.44	113.08	106.41	109.68	104.55	95.992	110.64	105.34	107.07	105.39
94.769	93.77	102.69	105.46	97.027	104.3	97.126	97.441	98.843	90.731	94.807	107.22	99.193	102.45	102.27	93.601	103.41	98.766	98.75	91.951	101.59	95.812	100.85	97.05	98.871	97.087	89.428	103.45	99.918	102.2	109.63	99.633	96.749	95.307	85.785	94.53	90.258	101	96.102	99.491	100.63	93.018	98.901	92.576	104.26	100.09	99.571	104.24	93.218	94.711
109.72	109.38	112.04	106.39	114.62	111.27	111.29	104.95	104.04	113.77	104.65	111.15	98	104.04	104.97	109.42	111.21	103.26	108.43	107.42	104.73	105.91	105.17	108.08	109.35	106.89	107.54	109.08	114.82	114.22	112.31	108.59	113.68	113.21	116	116.74	105.81	108.75	103.2	101.92	104.9	110.86	106.39	102.75	113.23	115.23	106.03	100.17	105.59	115.54
104.9	100.05	95.846	93.041	100.6	105.14	99.736	92.614	101.96	100.2	94.353	99.032	101.67	104.23	96.797	107.62	95.894	92.759	96.764	93.369	96.874	92.801	95.753	99.105	101.04	100.06	100.41	99.551	101.19	86.831	94.21	96.051	91.841	104.48	96.562	98.684	96.617	86.841	97.802	96.497	98.481	99.198	99.646	100.95	85.925	106.84	87.7	103.34	89.336	102.95
110.58	104.51	102.41	112.6	102.95	114.07	106.94	109.71	106.39	106.31	110.73	102.65	111.26	100.64	109.99	105.46	107.46	104.93	107.23	104.5	113.82	99.824	99.889	104.34	103.24	109.43	114.57	103.47	100.47	103.18	105.81	100.41	112.97	109.72	108.8	108.37	105.58	106.06	107.44	114.37	105.92	109.74	104.73	107.43	105.91	111	111.45	102.95	108.45	111.4
101.69	106.38	106.17	99.141	106.25	101.7	98.922	108.64	100.66	102.94	101.43	107.77	107.91	97.123	103.43	113.68	89.313	96.104	103.13	115.17	107.96	97.785	105.58	106.96	104.19	100.05	109.65	106.31	103.52	99.576	98.635	104.57	102.92	97.103	93.306	102.5	101.81	106.85	113.02	104.84	102.35	109.31	102.09	94.616	99.016	95.999	102.18	104.04	114.02	101.02
110.81	104.47	101.72	111.3	107.62	109.37	108.57	111.76	110.99	102.74	116.73	108.04	101.24	109.72	109.93	107.48	105.04	115.81	104.02	106.64	104.96	112.8	108.26	100.85	113.25	111.08	117.74	114.62	119.19	107.51	121.45	107.73	107.83	106.45	99.724	109.79	103.66	114.77	115.38	102.93	106.15	110.65	110.51	107.7	110.31	103.44	109.47	104.35	102.28	111.05
99.829	94.082	103.08	105.46	98.4	107.7	103.56	111.56	98.8	104.21	101.04	104.98	99.932	100.17	102.16	90.175	94.582	101.61	99.209	102.95	105.78	106.79	102.45	96.24	92.094	100.11	93.89	106.5	106.33	98.622	98.754	96.733	95.654	101.27	100.38	101.99	98.391	96.61	106.53	89.147	103.68	102.49	97.707	92.16	101.76	93.522	100.79	107	102.75	97.405
97.734	100.38	108.16	107.09	107.79	105.33	105.58	111.01	106.02	98.053	115.17	105.4	105.36	109.93	111.43	105.67	102.71	106.31	108.63	117.94	107.62	111.59	110.23	112.67	110.49	103.82	109.48	112.69	106.27	108.71	112.09	102.64	100.73	106.95	107.35	114.05	104.33	111.56	109.14	108.84	104.97	99.081	102.55	110.17	106.95	113.35	110.51	102.74	108.2	107.61
111.35	107.86	105.08	107.88	106.43	124.97	110.11	111.35	102.96	119.11	105.3	111.67	116.46	105.88	112.78	106.19	119.27	115.71	106.19	105.87	112.54	107.44	110.71	112.06	110.89	109.82	111.58	117.74	104.56	115.62	102.9	102.9	110.41	108.55	106.86	109.55	106.77	112.99	117.96	112.49	95.739	110.85	120.58	108.16	113.15	113.26	114.75	110.97	116.46	116.37
98.197	102.37	109.59	92.105	101.42	93.909	104.05	101.42	99.554	100.18	102.08	107.06	97.3	103.4	97.888	92.106	97.717	108.04	104.4	103.38	104.83	98.185	93.927	98.033	98.486	89.47	98.373	99.394	99.463	93.261	107.23	100.62	101.79	94.56	89.422	102.4	94.498	99.754	100.12	100.22	105.22	100.17	97.668	102.44	108.15	101.44	99.72	100.74	100.35	96.12
107.02	103.1	95.327	99.096	88.361	96.969	100.18	99.218	98.754	97.168	101.6	94.752	97.276	103.21	93.493	99.902	99.931	95.569	107.56	91.265	96.564	97.722	108.4	94.837	105.94	95.419	102.06	101.38	106.86	99.264	100.87	99.337	102.02	97.378	93.497	92.389	95.461	98.436	100.98	99.86	93.945	101.89	97.898	94.842	100.16	96.741	97.727	102.04	90.238	92.727
99.854	104.31	107.42	106.36	110.35	91.703	108.14	105.92	104.22	111.02	116.71	106.78	106.69	108.58	109.51	104.3	103.24	101.87	95.5	103.58	102.62	109.51	106.07	103.99	103.09	101.61	99.251	104.78	115.09	104.43	102.45	101.7	109.3	104.04	107.51	110.69	112.81	106.61	92.229	99.212	106	105.01	109.56	97.274	112.05	107.68	103.9	101.96	104.28	107.31
109.95	101.05	102.52	95.181	107.2	104.28	111.99	101.04	108.24	106.88	102.82	109.14	110.46	109.97	107.88	107.96	100.12	105.5	112.51	109.74	102.94	108.47	107.8	100.76	102.36	108.45	99.461	106.59	91.538	106.84	107.53	119.69	101.28	113.36	106.55	109.77	115.57	103.16	110.5	108.94	105.38	98.928	107.22	111.09	103.09	99.022	110.79	103.47	104.71	112.32
113.02	105.16	101.5	107.87	111.36	104.18	103.55	109.13	118.22	113.51	104.5	104.23	111.34	102.57	110.74	115.25	108.17	110.59	112.82	102.89	113.9	109.68	106.63	105.41	109.84	99.385	109.55	101.34	116.06	113.75	114.27	102.84	109.3	111.65	113.48	113.73	117.06	105.9	111.8	116.22	109.22	109.51	117.01	102.46	105.6	112.25	110.7	110.93	109.38	114.91
110.17	108.77	101.85	107.17	93.944	113.38	101.54	111.86	101.91	108.97	107.16	105.95	104.22	108.7	109.42	104.77	107.49	106.18	114.19	108.05	104.26	102.61	98.764	94.892	103.73	101.48	106.48	103.43	104.4	108.81	100.8	114.96	101.88	103.7	113.74	111.61	102.33	113.08	110.03	109.64	106.15	100.35	95.95	105.19	109.51	103.93	114.89	104.05	99.093	107.48
110.64	104.45	92.733	90.859	98.219	96.38	99.946	95.445	93.908	99.412	93.09	92.402	98.521	98.389	98.918	98.187	98.983	100.42	102.08	101.46	96.917	103.02	97.75	97.875	87.64	99.208	99.739	98.234	103.31	95.899	98.06	106.49	99.087	94.174	98.808	97.429	102.72	107.83	98.407	101.95	95.634	95.632	95.319	91.241	96.158	99.022	99.521	92.284	92.724	92.63
110.63	108.73	103.26	108.51	97.821	104.67	106.52	111.94	118.11	108.75	103.38	100.52	111.83	99.047	107.14	110.92	113.61	104.24	105.97	95.493	106.8	112.52	111.09	102.34	97.651	102.5	112.34	106.5	101.42	100.94	112.74	98.828	110.46	108.47	109.04	110.82	103.72	107.88	109.75	94.12	105.5	109.14	97.537	104.12	108.86	106.52	102.19	104.67	101.49	106.01
111.54	111.44	115.83	110.07	96.229	108.16	108.07	95.09	105.84	98.296	112.38	106.74	105.05	107.7	99.826	107.24	103.14	108.38	102.35	105.41	103.14	112.97	104.49	107.28	107.7	110.98	105.7	115.97	110.06	111.33	103.69	101.57	92.672	108.35	103.47	102.46	101.67	109.94	103.67	108.31	103.84	110.62	103.07	98.121	106.19	105.04	102.99	107.59	109.77	110.71
97.868	109.21	114	109.5	107.71	107.08	114.79	107.22	111.34	108.27	106.19	94.551	113.52	104.89	108.5	124.23	116.57	105.26	113.46	106.33	107.68	110.57	110.56	100.65	115.98	107.81	104.92	110.02	113.68	105.42	108.8	111.04	112.64	106.95	103.64	106.31	105.25	108.77	109.77	100.52	112.34	106.94	100.41	112.88	98.673	105.6	117	109.14	103.61	102.25
108.65	101.13	112.65	102.62	103.18	100.48	106.87	105.75	105.35	107.41	102.78	111.98	107.45	109.89	98.167	103.86	107.98	101.58	110.28	111.59	119.4	103.66	109.22	105.56	106.46	99.155	103.3	110.4	105.64	107.26	102.52	99.555	101.24	115.67	105.69	104.14	106.25	104.94	111	115.1	109.1	109.25	104.77	108.84	103.16	106.52	107.44	107.1	112	105.28
105.96	102.14	106.88	105.53	108.08	105.7	111.6	103.56	100.13	108.68	108.99	106.45	115.57	103.69	111.12	105.29	110.11	103.28	109.82	118.69	102.09	114.66	108.34	100.92	104.37	105.46	104.6	104.55	111.75	107.33	103.79	113.38	115.04	115.6	108.37	112.73	103.36	106.85	109.71	116.1	105.6	109.68	102.79	114.1	109.37	104.87	104.44	104.12	105.8	107.13
115.51	108.66	99.774	109.97	113.8	114.08	107.6	106.97	107.14	99.979	103.92	111.36	110.46	115.29	106.49	107.11	107.22	104.11	108.05	102.82	116.37	113.42	107.28	111.13	111.41	107.29	104.16	109	108.86	103.61	102.9	113.33	116.84	108.27	106.19	98.77	109.19	108.71	110.78	103.97	103	103.48	113.69	106.81	101	107.13	104.78	104.09	114.91	104.93
105.03	102.08	114.07	102.03	107.97	107.63	107.89	103.77	108.21	103.54	106.7	106.75	110.75	112.9	113.69	109.79	113.93	117.74	104.09	110.38	101.12	110.32	114.07	106.02	110.03	106.94	110.4	105.98	106.39	96.833	108.76	108.78	107.75	109.32	118.94	103.4	97.732	108.33	109.42	116.63	110.3	109.82	105.41	116.34	106.25	98.921	111.11	104.73	102.68	108.42
108.62	106.68	101.46	99.741	108.84	98.669	112.88	114.74	104.39	101.88	100.7	103.25	104.82	110.36	107.1	106.92	108.73	102.34	100.65	100.47	101.43	102.41	107.63	109.28	105.44	103.7	107.32	108.33	103.4	102.34	99.008	101.21	107.63	107.63	95.568	92.955	110.02	111.28	98.097	108.53	102.12	102.47	110.74	94.025	102.5	103.27	105.12	109.77	98.227	98.923
111.17	115.16	107.51	103.02	103.27	113.74	107.86	108.67	110.11	120.11	103.04	116.55	111.4	111.08	99.542	104.13	101.33	108.63	112.17	111.32	114.41	109.55	118.2	119.33	109.47	112.97	109.82	112.55	111.49	108.95	118.86	112.16	108.37	106.75	108.12	114.87	113.51	106.69	108.98	102.9	104.75	119.95	114.35	112.51	113.23	103.36	108.58	108.48	108.91	107.03
103.2	108.43	107.49	107.4	112.53	103.2	106.07	108.14	105.94	104.17	96.965	99.757	96.447	105.98	96.867	105.7	99.525	105.28	98.057	106.93	100.26	105.77	107.29	110.69	97.982	104.24	103.12	109.97	104.86	103.8	103.62	110.92	103.72	103.88	106.77	101.92	104.32	104.84	99.784	105.95	95.714	106.46	96.975	102.64	105.79	101.73	104.16	109.1	113.33	108.26
98.741	101.81	112.23	98.774	105.86	101.55	101.24	104.7	97.244	110.43	105.27	105.65	103.91	111.66	105.75	102.88	103.26	97.8	109.5	102.18	117.03	113.49	101.32	96.07	101.74	104.58	96.68	106.04	97.938	113.13	105.64	107.29	108.72	108.97	99.885	108.69	107.23	98.727	107.23	114.98	113.65	105.95	103.58	105.08	107.51	106.57	108.67	94.656	108.49	107.19
105.27	113.64	101.48	107.76	105.1	110.37	110.72	102.98	108.04	100.51	110.83	107.87	109.18	113.2	108.82	110.87	114.33	112.07	112.4	104.34	108.79	107.47	109.38	104.36	108.07	101.6	104.59	109.86	111.67	115.49	109.45	107.08	102.62	102.39	108.71	97.103	111.47	106.08	110.06	113.21	113.13	99.153	109.08	102.16	102.62	118.01	103.28	101.72	102.43	111.03
103.01	109.2	97.665	103.55	105.28	93.207	102.55	102.71	106.25	105.61	105.15	105.91	110.61	103.02	104.79	103.1	107.15	106.99	92.088	100.01	115.22	103.49	106.44	106.4	104.81	103.95	99.033	101.68	108.66	105.07	100.86	101.45	105.89	104.73	110.42	101.02	105.67	105.85	93.064	108.3	103.69	106.19	108.08	107.05	108.55	109.92	104.06	107.94	103.98	106.47
117.02	105.82	111.07	108.44	114.33	106.35	105.85	108.01	104.59	116.53	106.45	112.2	112.77	109.56	110.29	106.73	102.85	108.58	108.47	99.751	105.55	110.36	102.76	105.28	112.09	111.68	117.95	114	114.21	113.81	111.16	110.46	103.55	111.44	99.229	104.69	99.672	110.69	104.94	113.32	103.75	104.5	104.48	106.67	119.87	107.53	109.29	114.87	107.8	109.36
117.75	113.15	104.99	103.91	107.95	107.87	112.43	100.82	104.64	110.06	110.01	98.667	104.06	109.32	108.6	109.38	109.54	105.93	98.36	107.49	107.41	112.56	101.82	108.27	99.942	107.4	108.21	106.22	99.051	102.12	108.78	100.25	102.19	103.76	104.7	101.65	107.64	107.91	112.41	106.9	111.88	116.91	106.51	110.12	107.64	113.73	106.97	106.49	100.53	113.75
112.07	97.611	102.09	110.56	104.47	104.31	92.449	97.644	99.644	94.702	94.312	100.41	101.03	100.81	103.62	104.87	102.87	95.782	107.53	102.25	104.79	98.914	104.25	106.41	102.98	102.88	107.17	95.806	100.49	102.84	103.38	99.471	97.967	104.83	97.043	96.984	103.84	94.474	96.441	103.54	107.93	98.832	91.869	98.705	102.24	100.22	98.357	94.665	102.92	99.507
108.63	102.04	114.11	98.931	120.28	103.05	102.34	99.028	100.13	107.67	102.7	103.48	93.84	111.36	100.81	107.73	105.46	109.03	101.37	107.09	100.64	112.48	108.57	102.15	110.72	107.79	112.71	111.73	106.66	105.62	102.68	108.99	108.26	108.67	109.23	104.41	112.59	108.3	112.55	107.96	106.22	107.63	112.74	101.07	111.06	111.65	113.67	108.39	103.69	109.76
96.82	99.808	109.4	100.29	97.697	95.403	95.318	98.565	103	102.21	109.55	101.9	101.14	101.62	98.588	112.89	99.639	99.902	99.18	100.62	103.6	94.869	98.705	105.65	109.94	104.32	98.819	107.19	103.5	95.363	102.52	99.704	103.98	107.78	102.56	103.96	106.59	99.073	97.914	107.37	100.25	106.41	107.06	101.84	96.22	106.11	104.64	98.516	99.34	94.065
111.65	100.44	115.59	117.82	110.83	109.39	100.71	112.16	97.495	121.08	103.43	106.5	105.06	106.6	109.08	106.95	99.494	111.52	99.866	118.46	106.82	110.59	117.01	111.88	103.38	121.69	104.78	101.25	113.59	110.45	101.5	113.79	100.87	117.05	110.32	110.01	115.55	108.26	108.59	106.92	109.8	113.54	111.18	113.28	97.95	109.49	100.66	112.83	111.04	100.23
105.51	102.59	106.6	103	100.36	110.51	105.5	113.31	110.33	105.46	110.32	100.79	101.14	108.9	110.62	99.751	101.11	102.84	105.01	100.24	105.17	102.59	114.72	101.29	112.9	108.15	112.17	96.028	109.39	105.04	106.82	104.72	97.498	102.78	104.56	106	113.99	101.19	108.98	103.94	103.76	110.8	101.95	107.67	105.61	110.27	118.42	106.27	102.33	106.89
106.41	93.996	101.54	104.49	96.256	105.25	110.32	107.78	101.63	110.64	107.06	112.23	105.42	108.96	104.3	95.767	108.64	103.65	104.39	111.3	110.03	98.007	99.751	106.58	114.68	109.6	110.7	102.89	112.9	104.5	99.198	105.33	107.71	110.66	107.01	103.06	111.78	101.17	108.92	103.04	102.54	116.9	110.26	104.74	104.38	104.47	110.67	109.81	114.01	106.09
105.44	110.2	103.47	104.37	108.25	111.93	107.53	102.33	113.27	108.56	99.487	113.02	101.59	117.33	108.42	108.46	100.53	106.78	104.2	104.96	108.08	109.73	102.32	109.84	110.59	107.84	99.91	113.35	108.21	101.2	106.2	107.75	102.86	100.45	103.87	101.83	108.8	109.53	106.47	106.07	103.39	92.223	105.57	104.22	100.73	101.36	113.34	106.05	100.89	113.77
106.6	110.36	114.11	108.39	117.4	112.19	117.36	107.01	107.19	102.85	106.62	108.82	111.22	107.44	106.88	115.1	114.83	110.49	109.22	108.12	108.91	110.04	115.48	106.49	104.79	105.19	106.72	113.29	118.3	108.15	108.75	106.73	108.32	107.5	105.85	103.5	110.41	102.14	112.13	114.21	107.72	102.66	105.45	107.6	115.98	101.88	106.38	109.32	107.49	109.43
99.677	112.44	103.39	104.07	105.45	110.92	107.04	112.93	115.11	110.46	108.23	99.784	105.81	103.56	111.15	102.53	116.23	107.38	112.43	107.72	115.45	106.5	117.25	109	104.14	109.68	110.25	110.56	108.59	113.94	105.43	105.2	111.15	113.62	110.95	109.92	102.07	103.34	110.76	103.94	99.399	109.54	106.25	101.26	104.28	111.89	109.67	104.45	115.12	109.57
93.383	94.744	100.63	98.681	89.574	101.58	97.812	108.84	96.726	95.986	102.33	99.705	104.84	102.56	106.74	95.228	102.38	90.777	91.545	101.4	96.228	100.1	99.239	96.647	92.094	96.17	98.152	100.99	102.65	95.019	91.705	94.267	103.7	103.95	96.607	95.549	96.143	102.21	98.943	94.863	99.088	96.487	92.272	96.771	93.862	93.247	106.35	100.68	102.58	92.833
103.49	114.55	106.67	101.54	101.19	113.31	104.1	104.7	108.02	105.7	107.1	107.27	106.69	108.31	109.29	110.19	108.07	102.43	109	111.76	107.94	113.92	111.57	108.42	117.42	104.56	114.65	103.47	108.9	100.59	105.42	121.44	105.76	100.39	106.69	112.54	104.23	108.34	103.88	102.68	102.28	103.91	105.31	108.81	102.26	104.69	98.262	113.07	102.09	115.3
96.054	90.926	104.47	94.613	98.144	91.41	102.89	98.67	101.31	91.667	96.03	92.253	94.037	94.84	100.91	97.951	102.11	99.485	94.577	88.2	103.74	98.162	102.71	91.269	96.385	100.11	98.372	105.94	97.399	103.32	94.702	89.776	95.746	105.45	96.767	100.54	92.743	107.34	95.862	90.441	98.147	103.67	106.51	100.53	102.89	99.331	101.71	95.819	93.984	95.45
110.59	108.13	114.2	114.9	109.62	106.96	119.4	98.431	107.71	117.24	108.18	113.47	109.1	120.24	104.65	110.51	119.31	101.31	99.709	111.7	103.62	105.88	112.54	103	105.96	110.78	117.29	110.16	109.49	111.73	104.93	111.23	110.99	112.21	110.96	115.53	109.41	100.57	112.65	112.03	111.42	104.89	111.85	110.33	118.58	105.44	110	105.69	112.17	115.16
99.177	100.73	95.566	102.79	94.728	101.05	100.45	95.129	95.594	98.656	99.27	94.123	94.321	107.85	96.265	104.6	101.94	93.066	94.606	102.94	101.66	105.29	94.682	97.595	98.842	95.453	95.443	89.233	98.369	104.05	90.844	98.704	111.26	101.99	96.537	104.81	97.867	94.502	99.011	94.112	94.816	106.56	88.111	86.052	90.214	100.83	96.741	95.149	103.01	93.261
107.39	106.98	106.77	109.91	103.37	111.4	107.01	112.45	101.46	109.48	105.44	102.2	114.72	107.26	112.14	112.03	98.965	108.74	107.17	113.45	116.67	105.53	105.46	108.91	112.61	107.55	98.894	115.59	110.4	115.69	116.28	107.65	106.34	101.56	115.07	105.84	101.08	106.07	115.53	111.87	100.79	93.412	105.87	117.9	105	107.77	102.91	107.5	114.84	112.26
111.19	105.28	103.87	106.86	109.41	104.13	96.792	103.19	108.16	111.93	110.42	103.28	104.88	112.01	98.079	103.08	103.95	102.74	99.453	96.297	101.54	103.64	113.52	109.57	100.37	104.64	101.51	108.77	112.66	107.93	103.91	107.87	101.59	109.36	101.9	112.54	101.89	103.7	104.07	109.88	106.73	107.91	100.73	100.12	101.49	94.831	115.51	101.79	108.3	106.55
109.95	108.65	104.32	107.78	101.55	99.711	91.492	99.827	96.414	98.627	102.87	96.509	101.42	96.291	105.8	101.23	101.47	99.601	98.311	101.19	105.32	96.938	104.18	102.61	95.752	110.94	101.04	110.34	104.57	99.383	105.46	96.807	95.711	96.442	111.41	97.494	105.45	97.172	98.798	100.49	102.08	94.556	101.57	94.255	96.656	99.616	96.481	99.64	102.51	92.932
102.23	114.12	101.58	105.83	102.07	103.91	104.54	112.01	110.11	103.2	110.84	97.681	108.06	104	103.48	106.46	101.93	99.895	106.18	111.07	102.03	110.34	103.77	104.4	109.52	99.388	116.12	100.7	97.928	112.65	103.3	108.51	105.37	106.36	108.6	106.74	106.75	107.92	97.414	108.33	111.6	111.27	109.22	106.02	105.28	109.5	108.96	102.56	97.915	109.25
115.49	116.48	105.15	108.33	117.52	106.68	108.76	106.83	109.6	108.2	111.71	103.3	112.66	108.96	105.49	115.43	104.07	107.7	104.05	105.5	112.84	114.2	103.8	100.42	106	109.76	106.47	104.47	105.36	110.68	106.32	105.19	118.39	116.26	113.56	115.45	117.45	111.33	110.92	105.54	109.81	113.68	111.36	100.24	103.8	108.17	112.46	114.04	113.32	102.14
109.57	102.93	100.57	105.71	103.17	97.922	112.2	97.73	104.15	108.89	92.076	109.46	101.25	111.49	104.02	106.53	107.9	105.8	103.18	109.19	110.8	102.13	100.32	103.44	107.05	100.44	95.022	105.21	104.6	96.969	100.03	107.8	114.89	123.31	104.83	116.99	111.5	106.86	99.256	100.41	105.93	102.91	103.54	110.28	109.11	107.36	111.2	112.42	106.86	121.22
107.95	107.89	100.05	100.97	108.15	102.7	101.55	101.99	96.128	99.895	98.818	92.937	94.217	98.192	101.68	107.29	94.033	96.646	100.67	94.736	104.01	106.04	99.731	103.22	103.12	97.955	95.883	94.531	95.605	108.04	94.158	107.51	101.79	112.88	95.445	97.967	98.501	91.02	96.357	97.011	110.56	99.375	101.13	106.5	88.458	111.38	99.956	98.317	101.95	107.21
93.059	99.282	101.24	93.7	97.868	105.39	101.24	95.436	91.938	105.64	98.811	94.06	100.86	95.147	101.41	96.482	99.401	96.464	99.491	102.54	104.15	98.102	106.51	102.24	100.78	104.02	104.07	99.249	90.478	102	108.23	107.09	103.91	97.842	102.15	101.28	95.871	92.02	101.17	106.17	103.1	99.077	110.17	99.307	98.399	106.3	92.031	94.687	105.07	102.64
110.03	98.26	101.96	112	109.28	111.32	99.253	109.92	104.14	100.67	110.75	104.73	113.2	112.51	114.6	110.57	104.59	111.12	111.04	121.59	108.29	101.97	112.09	116.73	107.46	114.82	101	109.84	109.67	113.78	111.91	103.58	105.91	109.54	112.7	112.34	103.72	103.07	111.1	103.66	100.24	114.01	114.66	106.82	112.17	114.35	104.99	107.72	97.45	106.68
105.6	114.33	118.81	103.5	114.01	111.18	114.17	112.22	109.81	103.86	107.56	106.98	113.11	103.58	109.84	105.74	111.51	99.842	103.71	109.9	109.67	103.87	111.4	104.54	103.89	109.08	109.55	110.77	98.898	108.27	107.88	106.77	103.99	113.37	112.33	113.75	117.73	106.14	111.52	111.55	106.4	106.64	110.38	109.58	107.54	112.78	111.04	114.32	112.8	103.95
[truncated: 549 more rows]
[truncated: 150 more columns]
