# Supplementary material for: Genetic dissection of main and epistatic effects of QTL based on augmented triple test cross design
Source: PLoS One. 2017 Dec 14;12(12):e0189054. doi: 10.1371/journal.pone.0189054 (PMC5730204; doi:10.1371/journal.pone.0189054)
Supplement: S10 Supporting Information — (ZIP) [file pone.0189054.s010.zip › z6_1700_0.5_10.csv]

106.92	108.44	106.63	107.15	107.58	105.85	109.89	106.81	106.14	109.98	108.55	106.07	107.09	108.18	107.7	107.38	106.01	109.97	106.35	107.87	106.16	103.37	109.13	108.11	108.25	112.6	105.57	103.55	108.84	108.47	108.27	104.57	107.1	107.75	109.81	108.91	108.41	107.72	107.55	105.91	106.03	107.22	109.36	108.92	106.33	109.94	106.43	106.76	108.31	107.97
97.451	99.006	99.634	97.37	97.028	98.858	95.806	93.996	97.509	99.559	96.356	99.668	98.458	95.163	97.664	96.886	97.31	98.045	100.59	98.408	95.984	96.539	96.321	97.366	99.72	97.714	99.065	96.027	99.731	97.951	96.207	95.946	100.23	98.749	96.751	95.893	95.766	100.31	98.302	97.794	98.434	99.491	96.416	99.537	100.58	97.95	99.795	98.227	98.566	96.557
105.93	106.13	110	109.68	104.91	108.81	109.26	104.59	110.3	110.17	105.19	107.76	106.06	110.55	106.63	107.71	106.43	107.88	109.13	107.42	110.17	111.21	110.55	108.75	105.87	106.8	109.34	109.95	109.69	108.63	109.6	108.93	108.41	109.71	111.07	110.41	109.37	105.72	108.61	111.5	107.84	106.96	107.34	107.52	108.81	108.42	109.99	110.02	107.49	107.64
109.09	104.46	107.77	109.46	109.43	111.07	112.21	107.89	107	107.44	109.95	107.29	106.98	109.57	107.72	108.36	108.04	109.43	109.02	110.51	110.85	109	104.75	106.78	110.43	109.92	107.97	110.26	108.8	111.09	110.97	108.41	108.65	109.41	107.67	107.53	106.85	108.79	107.29	106.32	109.54	107.73	107.41	109.96	111.06	111.61	105.39	111.71	110.34	108.69
105.43	106.74	107.9	107.61	106.29	107.95	106.04	107.56	107.02	105.9	109.38	104.49	107.88	108.25	106.78	105.31	105.08	107.91	108.48	108.2	108.06	107.1	109.62	106.01	105.77	107.49	107.26	106.39	107.25	108.27	107.79	109.84	105.78	107.95	109.36	110	105.15	109.13	110.2	107.14	106.32	105.89	105.67	108.97	108.93	107.34	105.93	108.63	107.86	108.54
103.19	108.77	109.1	110.04	107.7	106.02	105.2	104.31	105.94	100.03	104.58	105.3	105.89	105.85	107.41	107.05	101.91	105.04	106.01	104.34	102.43	106.31	107.29	107.45	108.07	107.24	106.67	107.42	111.64	107.19	106.26	107.2	106.3	105.16	105.88	106.79	106.37	107.75	104.75	108.39	107.59	104.51	106.2	106.38	107.12	106.78	105.66	103.07	105.4	107.99
103.44	104.31	106.06	108.27	100.51	106.14	105.52	103.94	102.89	105.07	104.86	107.98	105.34	106.19	102.86	108.4	106.6	104.56	109.41	104.84	104.61	103.63	104.43	101.43	102.28	105.82	105.31	104.85	106.68	102.26	105.52	104.87	107.07	104.95	106.69	108	106.35	103.81	105.86	104.75	104.26	105.6	106.18	103.55	108.85	103.68	103.28	104.9	104.91	102.67
105.27	110.3	106.87	107.91	106.06	105.77	106.07	106.72	104.66	103.17	107.25	108.86	106.24	106.79	104.01	108.03	106.06	106.19	107.31	107.63	103.36	106.1	107.42	108.17	104.96	107.04	105.59	103.69	105.62	108.85	104.38	103.22	102.54	106.42	106	105.12	108.06	108.14	104.66	105.83	107.28	109.28	106.89	107.67	105.78	106.69	106.79	104.72	104.13	106.96
108.22	106.75	104.6	106.06	106.64	106.01	108.16	102.54	108.87	106.55	105.76	105.4	103.61	106.19	106.6	104.59	107.04	104.72	105.12	104.56	103.49	104.09	102.63	105.76	106.59	104.57	105.27	107.48	108.51	104.29	105.57	103.91	105.7	105.69	105.12	104.7	101.3	105.31	106.23	102.63	102.93	104.64	106.76	106.62	108.69	105.21	107.43	106.91	102.89	105.37
99.057	98.536	99.085	99.949	98.983	99.86	99.274	102.13	99.291	102.23	101.42	95.26	99.573	99.077	101.65	99.315	100.4	101.83	98.465	101.97	99.955	100.44	100.62	99.708	100.95	100.54	97.825	96.935	102.47	99.957	102.08	98.505	99.605	99.07	100.88	99.827	101.28	100.64	100.5	102.08	98.547	98.698	100.1	99.985	99.934	98.092	98.735	98.24	98.311	97.189
105.09	107.74	109.21	108.21	108.25	109.56	107.84	108.02	108.27	106.7	110.44	108.45	107.33	103.9	107.94	107.95	107.95	110.2	109.7	110.47	109.99	107.65	108.33	108.26	105.23	110.12	106.37	109.73	105.89	108.39	107.24	106.6	108.99	106.75	107.9	108.36	111.43	104.74	109.47	108.16	108.07	106.92	106.25	109.57	108.76	105.78	107.33	106.89	109.35	109.2
104.07	105.45	106.51	107.16	107.97	103.86	103.64	106.93	101.92	103.1	106.12	104.39	103.09	101.97	104.05	106.66	103.31	107.99	108.52	105.01	108.27	109.12	103.16	107.65	105.16	104.48	105.61	106.43	107.26	107.17	105.93	105.37	105.39	105.14	105.33	106.6	107.89	107.3	106.03	103.53	107.86	101.54	104.76	106.49	106.82	106.77	106.65	102.71	104.18	106.48
103.03	101.82	108.25	107.12	107.04	109.6	107.67	104.73	105.23	107.19	104.13	104.2	104.6	108.34	106.76	106.66	106.93	107.48	110.99	105.54	106.86	108.51	109.92	104.91	102.38	107.18	102.65	103.98	105.39	104.61	105.71	107.61	107.92	107.17	108.34	106.35	111.07	105.47	108.02	108.69	106.34	107.86	105.27	105.65	106.47	106.89	106.43	109.66	108.67	107.27
102.05	105.55	108.52	105.87	108.66	104.62	106.23	108.03	105.09	106.77	107.23	108.6	107.93	109.33	104.44	105.24	106.36	103.91	105.68	107.84	107.75	105.88	107.87	104.79	108	107.45	104.96	103.47	108.22	107.09	105.95	107.47	106.04	111.6	105.81	104.11	106.16	106.12	104.92	104.16	107.01	104.39	110.64	108.28	103.65	107.67	105.16	109.75	108.93	104.68
106.58	110.51	107.37	107.29	110.56	111.32	106.3	108.73	108.72	107.28	107.22	111.01	108.9	110.45	106.4	106.28	110.73	106.43	108.69	105.27	106.44	108.64	107.21	110.37	107.38	109.57	105.28	106.95	109.71	106.21	109.6	105.15	108.43	109.29	109.07	107.98	109.6	110.44	109.42	110.61	111.5	109.24	105.78	109.46	108.56	109.57	108.9	109.69	110.53	107.06
105.53	104.56	104.42	102.85	105.73	107.17	101.74	105.89	107.7	104.53	107.62	101.96	108.28	105.35	106.25	106.02	103.99	106.15	105.94	102.71	105.19	105.58	104.46	106.3	102.5	105.84	106.26	103.89	105.18	104.52	105.13	106.83	106	105.96	106.3	108.39	104.75	106.26	106.38	102.93	107.02	106.33	105.38	104.29	103.55	107.08	109.01	105.28	104.67	105.32
105.56	109.74	103.47	106.83	110.04	108.78	109.24	109.54	103.3	106.96	105.53	105.26	106.34	105.32	109.13	108.36	106.63	107.76	106.61	105.35	105.35	106.19	105.69	110.43	104.43	108.58	105.1	105.42	105.88	107.83	107.68	107.51	106.52	105.88	105.96	107.35	105.92	104.84	107.49	105.36	107.43	105.16	108.21	105.75	105.64	108.07	102.59	107.51	106.36	107.55
110.5	108.21	105.9	107.25	107.24	107	109.57	107.26	110.33	106.38	111.91	107.83	107.41	106.39	107.95	108.14	107.42	108.33	108.63	106.03	107.75	111.94	107.8	107.63	107.45	106.53	107.95	111.32	107.29	110.81	108.57	107.7	104.79	107.18	107.48	109.21	109.34	106.41	107.6	108.98	109.32	108.07	108.49	107.54	104.44	108.11	106.38	108.23	107.58	107.89
100.53	98.087	98.059	96.021	100.25	97.522	98.18	99.402	97.472	99.42	95.273	98.492	102.33	96.615	98.218	98.484	98.153	99.002	97.858	95.808	98.159	99.804	99.454	99.559	98.142	99.213	96.825	97.777	100.73	98.336	98.52	99.479	96.401	99.046	99.287	98.84	99.082	95.635	100.63	100.3	96.345	99.455	95.662	99.27	96.248	98.915	97.962	98.27	100.16	99.749
102.53	102.86	107.57	104.17	105.81	106.8	106.31	106.02	106.23	103.08	102.87	107.07	108.82	106.78	104.55	103.29	102.28	104.69	101.98	105.53	103.24	106.2	106.88	104.97	103.97	103.93	107.48	107.04	105.25	103.7	104.98	104.86	106.86	104.15	106.45	102.97	103.62	104.29	105.45	105.69	107.81	107.31	102.49	104.02	105.84	108.26	104.66	104.69	106.8	103.44
98.776	100.49	96.771	99.508	101.14	97.203	104.34	101.14	101.67	101.38	102.25	101.34	99.247	99.071	102.26	103	101.07	98.492	101.06	102.15	99.927	99.843	101.37	102.58	103.05	103.69	100.44	100.57	101.93	101.91	100.27	99.738	103.59	101.38	102.73	100.97	99.936	100.8	100.05	103.77	99.222	99.73	102.53	100.36	103.03	101.89	100.97	100.89	97.866	99.031
107.18	103.87	105.91	105.79	105.51	106.99	105.3	106.88	107.06	108.68	103.36	105.74	102.8	107.86	106.55	106.99	105.71	104.86	103.47	106.1	106.65	105.76	104.47	108.36	105.77	107.09	105.61	104	104.87	103.18	105.12	106.57	105.45	104.6	106.58	108.37	106.27	105.55	106.28	105.69	105.18	107.88	104.87	101.78	103.55	106.1	107.49	104.4	105.3	109.64
99.275	99.849	100.63	97.077	99.846	98.076	94.974	99.231	97.304	99.399	100.82	98.212	100.42	99.674	97.265	101.76	100.29	97.125	101.07	98.536	99.271	98.988	98.498	100.33	97.582	100.62	100.64	100.28	98.275	97.754	96.851	98.675	100.59	97.945	98.236	95.358	98.728	98.554	97.245	100.67	99.903	97.682	100.04	99.499	97.054	98.118	95.888	102.14	97.013	94.066
108.65	107.08	105.58	104.81	103.32	106.2	103.79	107.39	103.93	104.44	105.83	106.72	104.28	104.07	105.53	105.06	106.8	107.95	104.59	103.36	109.97	104.64	105.67	105.74	106.59	105.82	107.05	104.96	105.72	103.64	107.15	105.75	103.79	101.07	104.75	102.47	107.42	106.36	104.58	106.94	107.31	105.61	108.75	109.26	105	103.38	107.06	109.17	103.57	105.51
105.88	104.52	107.85	106.02	106.13	106.85	105.31	107.43	106.52	103.86	104.4	104.45	104.25	104.12	104.46	106.36	106.38	106.13	105.95	106.57	106	105.45	105.18	106.75	103.92	105.73	106.46	106.16	107.25	106.7	106.08	105.33	105.9	106.03	104.87	105.9	103.13	102.54	107.02	108.44	104.66	107.33	105.34	104.79	103.9	104.05	106.67	106.66	105.95	105.4
109.26	111.14	107.79	109.69	109.56	109.71	107.86	108.87	107.97	110.08	108.37	112.16	109.25	107.46	108.96	106.23	107.5	107.44	106.92	108.32	110.17	105.87	109.39	109.01	110.56	103.97	108.54	106.61	107.28	105.53	105.99	110.35	111.88	110.67	108.89	105.63	107.15	105.11	108.28	108.85	110.98	108.04	108.97	108.68	106.37	104.57	110.27	107.05	110.05	111.78
103.02	105.15	104.26	108.36	103.05	107.59	105.12	105.45	105.21	104.88	107.62	108.81	105.53	105.73	104.96	104.88	104.49	108.2	106.57	106.01	106.77	105.34	105.15	106.8	106.98	106.04	104.65	106.93	105.74	103.56	105.9	107.17	105.33	106.12	104.83	106.85	106.71	107.34	106.06	107.85	107.38	103.59	105.83	105.34	104.16	106.19	104.76	106.09	107.3	106.58
108.63	107.36	106.85	111.11	109.28	109.24	108.68	107.83	110.21	108.21	107.96	109.39	109.42	105.42	107.18	106.72	107.02	106.5	107.91	108.71	106.94	107.98	108.66	109.62	106.74	106.57	106.79	107.8	110.42	110.01	105.91	110.19	107.4	109.17	108.07	108.02	109.35	109.04	107.22	106.53	107.05	106.61	112.71	111.3	107.41	107.33	110.37	107.62	109.64	111.34
111.63	109.08	110.6	111.37	109.9	109.33	113.32	112.06	110.93	109.6	111.24	108.46	110.57	109.93	110.65	113.5	111.29	110.05	113.02	112.96	113.82	111.98	110.58	110.56	111.2	109.68	107.17	110.38	109.92	113.01	108.92	111.62	111.25	109.31	109.55	114.19	109.1	110.63	108.72	110.07	111.34	109.91	109.31	109.39	111.26	113.37	112.05	109.76	109.32	115.7
105.79	107.96	107.43	104.61	102.57	104.5	106.42	105.64	106.82	105.63	105.94	106.67	107.03	102.81	104.58	103.21	102.94	103.21	106.44	103.28	104.19	106.27	103	107	105.89	103.99	105.18	105.05	105.91	107.94	106.77	105.4	105.86	107.53	102.72	104.88	104.32	105.35	106.01	107.13	106.88	105.31	107.42	105.37	106.79	104.5	107.12	103.3	109.16	103.18
105.9	104.6	103.07	107.92	105.31	105.77	104.41	106.25	104.73	104.17	104.79	100.78	107.58	105.67	105.65	105.59	109.21	106.66	105.38	106.87	107.26	105.37	104.92	107.5	108.53	104.91	104.95	101.28	104.66	103.43	105.34	103.85	104.99	105.99	103.19	104.69	104.81	109.44	108.64	103.69	108.55	103.54	108.84	108.02	110.69	104.47	106.52	108.97	103.91	107.4
110.6	106.67	112.13	108.31	109.96	110.22	111.32	112.36	108.59	111.72	111.03	109.44	110.88	111.96	110.35	108.03	110.74	110.83	109.34	109.82	108.88	110.53	112.26	109.39	116.25	108.14	109.97	110.68	112.52	109.99	110.02	108.87	110.66	110.35	110.53	111.58	110.57	110.79	112.05	108.91	111.11	109.08	106.27	109.13	108.9	107.76	108.39	111.01	110.61	112.2
105.24	103.04	98.014	102.31	103.59	103.36	99.654	103.7	102.62	103.3	103.18	100.73	103.83	102.8	102.89	104.96	102.48	102.38	101.13	102.34	103.99	102.34	102.31	103.2	102.73	100.56	100.07	102.99	102.27	101	100.6	100.85	103.06	103.33	102.15	102.01	99.931	105.86	104.07	105.13	100.37	103.3	97.268	99.135	100.94	100.87	104.23	103.89	102.3	101.23
108.62	107.13	104.78	106.63	102.23	108.35	105.72	104.93	105.82	105.98	108.36	102.54	106.82	106.55	104.4	105.02	103.88	108.95	104.51	106.58	103.17	106.99	104.86	105.7	103.09	106.23	107.38	105.6	103.37	102.6	104.34	107.14	106.85	107.43	104.58	106.49	109.51	104.34	104.45	109.54	106.49	101.52	106.1	105.73	105.75	107.01	106.85	104.42	108.51	102.97
105.5	107.23	107.81	108.19	106.62	103.35	104.67	103.3	107.16	104.68	106.23	105.57	105.22	109.58	105.24	105.65	105.79	108.9	106.41	104.43	108.11	107.22	102.61	106.53	107.92	106.13	106.45	105.47	106.65	104.61	105.86	106.8	102.38	104.51	106.52	104.31	107.06	105.19	109.27	104.89	102.86	106.62	107.09	104.08	103.38	108.05	103.68	104.47	108.59	106.61
106.67	105.89	105.82	102.86	103.35	104.19	106.2	110.39	105.48	109	106.54	106.65	104.26	107.21	102.87	102.85	108.28	108.13	104.11	102.71	106.84	107.29	107.29	105.66	106.39	111.84	106.47	103.44	103.96	103.47	105.57	105.65	106.08	103.51	105.56	106.16	106.89	109.9	106.67	108.3	102.55	107.05	108.07	105.71	108.08	106.53	103.16	102.24	103.31	105.81
110.66	107	105.31	105.82	106.63	105.11	108.05	107.99	105.71	104.66	105.81	105.52	103.51	106.98	107.17	104.71	107.88	107.4	107.26	107.71	107.03	108.83	107.01	103.93	105.43	106.81	103.76	105.81	106.93	107.36	106.59	106.95	106.25	106.66	106.58	107.07	106.58	107.62	105.8	105.33	103.54	106.91	105.78	102.23	106.6	102.29	107.03	107.03	105.91	105.78
105.81	107.58	107.24	107.83	107.43	107.2	105.29	109.02	108.83	105.01	110.02	110.28	105.64	108.31	106.37	105.65	106.66	105.48	106.12	109.34	111.52	106.45	109.94	105.68	106.92	108.06	106.5	105.43	108.24	105.62	110.58	106.95	105.93	110.62	108.74	105.75	108.28	103	108.85	109.22	106.19	108.89	107.15	106.8	104.17	107.56	106.76	106.88	106.41	105.75
100.35	100.14	95.14	99.959	99.412	99.635	100.03	100.66	100.32	99.834	99.353	99.385	100.63	98.251	101.53	103.01	103.58	101.09	99.972	99.109	102.55	101.09	99.761	100.44	99.171	95.977	101.5	98.659	97.34	101.15	102.39	102.75	100.85	101.37	100.36	98.699	103.55	100.27	99.682	99.932	101.67	98.579	99.606	101.93	98.79	96.639	100.08	102.17	101.08	101.81
104.29	109.08	107.22	107.8	107.34	107.71	106.32	105.68	109.03	105.96	108.07	110.21	105.63	107.05	109.27	106.19	104.47	108.53	106.35	107.4	104.97	108.75	103.98	104.24	108.43	109.64	106.25	107.07	108.67	108.99	108.72	110.99	108.52	108.7	109.14	110.4	106.13	105.61	108.29	106.83	107.44	107.32	107.58	106.04	106.61	102.8	108.51	112.2	108.83	109.35
105.43	103.7	108.67	107.24	103.48	105.15	103.65	108.47	105.28	104.48	106.07	106.02	105.28	109.37	106.35	105.51	102.95	103.75	103.31	103.68	106.56	105.32	105.55	104.11	106.4	105.84	103.42	102.71	105.13	104.25	107.79	105.52	105.61	103.44	105.6	104.72	105.94	103.65	108.15	104.82	105.75	108.51	104.39	105.11	104.29	105.06	105.68	107.06	104.61	104.69
107.83	108.67	109.93	105.08	107.62	108.59	107.98	108.17	107.76	109.25	106.49	106.4	108.58	106.36	108.2	107.78	104.43	109.2	108.32	112.06	107.83	105.13	108.66	108.66	109.68	107.21	109.65	107.11	108.11	107.98	106.18	107.28	110.71	111.24	110.59	108.95	108.75	108.27	106.43	106.46	109.22	108.83	106.76	107.06	106.57	107.72	105.26	109.21	106.31	107.48
102.23	98.617	100.75	101.2	102.62	100.37	96.115	99.025	101.51	102.66	103.3	99.413	103.31	99.865	99.859	100.29	101.61	102.29	97.896	100.08	101.18	102.97	102.6	98.551	100.81	100	100.7	102.66	100.31	103.35	101.58	100.56	100.38	102.6	99.38	99.777	100.25	101.48	102.09	101.31	101.36	102.37	101.05	100.37	101.78	100.5	102.65	101.18	100.5	100.42
94.955	99.51	95.453	98.627	97.11	98.789	99.049	99.604	99.486	95.37	97.131	96.088	96.669	96.406	97.881	99.254	99.802	95.667	96.25	94.779	100.92	102.2	96.741	96.976	98.501	96.811	98.555	98.742	97.354	98.113	98.649	99.647	99.378	101.41	96.693	97.488	96.266	100.56	101.5	95.256	97.496	100.63	97.221	101.48	98.563	96.558	98.075	101.2	99.677	99.096
100.41	98.83	96.255	99.536	97.84	100.69	98.388	94.827	98.944	101.11	101.1	99.225	99.351	96.621	100.75	98.482	99.915	99.66	97.137	98.723	98.56	99.287	99.713	97.957	98.378	99.476	96.438	97.992	99.19	103.64	98.133	98.296	100.3	100.86	98.768	100.01	99.713	99.473	98.264	98.353	98.104	97.674	99.474	98.915	97.808	102.12	98.466	96.874	97.411	99.934
106.39	102.77	108.02	107.21	108.47	107.12	106.65	107.6	104.69	104.6	103.26	107.05	105.31	108.11	109.38	104.38	105.97	107.99	108.41	108.44	107.08	104.27	106.2	106.45	108.64	106.36	107.68	108.92	106.75	107.73	109.35	107.76	109.54	109.24	106.82	107.19	108.77	106.49	105.73	108.09	108.98	108.28	102.99	110.55	108.44	109.56	109.56	105.03	113.13	108.72
106.55	104.89	109.12	107.44	105.1	105.81	107.5	102.8	106.79	106.9	108.14	107.86	109.62	105.69	104.65	107.59	104.58	107.21	104.61	104.8	104.97	105.23	106.54	106.04	105.26	105.99	106.13	104.28	106.54	107.12	106.71	103.71	106.41	106.83	106.66	106.92	104.87	105.14	105.31	105.06	106.86	106.02	105.37	106.92	104.48	106.55	106.01	104.31	108.49	106.52
102.76	104.72	105.6	105.84	106.01	104.79	102.39	103.25	105.94	107.86	105.77	106.51	103.11	108.86	106.94	103.24	107.64	103.9	103.98	103.32	107.02	102.03	103.71	104.09	104.09	104.11	106.22	105.96	106.24	106.06	104.16	103.89	108.58	104.99	105.06	106.63	105.63	103.52	106.22	102.91	103.11	106.44	105.93	106.78	103.3	105.79	103.51	106.1	102.99	104.3
100.38	102.04	98.882	99.062	97.036	98.014	97.155	100.42	97.305	98.101	98.106	100.39	95.254	100.28	98.026	95.91	96.406	97.011	99.12	97.436	98.709	98.329	99.174	98.079	99.111	97.175	96.79	96.561	98.459	94.622	100.73	96.791	99.296	96.076	96.059	98.822	97.204	98.564	98.694	98.669	97.719	96.703	99.096	98.646	96.745	97.81	98.81	97.5	97.942	95.908
104.05	106.9	107.35	107.27	106.64	105.75	107.47	106.71	107.34	104.58	106.57	103.68	108.35	106.56	104.8	106.19	104.55	107.42	106.53	106.97	105.09	104.51	107.54	106.08	103.5	103.03	105.66	107.18	104.88	102.88	103.33	108.83	104.78	106.57	105.47	106.87	105.57	107.78	101.56	104.24	105.12	104.11	108.4	104.48	108.7	104.76	106.99	104.65	107.72	105.23
104.77	106.81	108.71	107.18	108.47	108.55	106.11	109.33	107.42	108.07	106.26	106.19	107.66	108.94	107.89	107.28	109.4	109.07	104.7	110.21	110.01	110.46	110.4	107.35	105.91	106.73	109.83	110.19	107.66	105.55	108.68	107.73	109.34	108.23	110.06	105.35	107.1	106.76	105.09	109.52	111.11	104.11	105.53	107.07	105.91	104.4	105.87	106.28	105.27	107.84
107.65	105.59	107.16	107.83	105.2	108.88	103.7	104.63	103.57	103.32	103.82	103.42	105.57	104.83	104.84	104.77	108	104.92	107.22	105.74	105.09	103.82	106.39	105.14	104.67	104.48	102.23	102.77	107.25	107.72	103.67	108.6	105.53	103.72	106.04	108.56	104.52	102.97	105.16	105.28	108.19	105.26	104.4	104.75	103.76	103.58	104.33	108.15	106.66	104.38
97.791	98.159	97.875	93.681	97.29	98.809	98.242	99.367	95.97	100.63	95.329	95.83	100.32	99.173	96.873	99.209	97.451	96.786	98.691	101.24	99.088	94.707	95.242	98.871	95.677	98.788	97.413	101	99.999	100.44	99.482	97.893	99.842	92.608	96.905	100.29	95.958	100.17	96.403	97.918	97.223	98.485	96.496	98.604	100.86	96.611	97.817	97.572	98.912	98.51
108.97	110.29	110.83	110.74	114.41	111.34	108.76	108.61	109.36	112.26	109.39	111.73	111.98	107.41	107.2	107.18	106.96	110.09	109.18	108.22	109.18	110.69	108.42	112.35	112.79	109.67	108.13	110.86	107.44	112.35	108.92	110.91	111.61	112.75	107.18	111.85	113.33	114.42	111.76	107.86	111.56	112.81	108.62	108.56	114.51	113.51	108.43	108.33	108.95	106.81
107.95	104.91	109.03	106.67	108.68	106.27	111.26	108.69	103.42	110.08	106.1	104.57	110.06	109.41	108.42	111.19	107.24	106.79	109.32	108.23	107.28	109.98	110.36	110.85	109.13	107.66	110.58	105	107.83	111.21	106.63	108.08	110.21	107	107.79	106.53	110.1	108.4	106.71	107.5	105.37	107.82	109.55	109.66	107.42	106.78	108.83	111.16	106.59	110.57
107.76	111.43	108.73	104.47	109.21	109.98	110.33	110.15	110.16	109.34	107.38	103.99	109.09	109.38	108.21	107.51	107.33	110.24	108.45	106.87	109.07	104.99	104.02	107.36	111.83	107.24	108.63	104.9	103.03	107.92	106.07	106.4	109.58	107.36	107.34	107.4	105.36	111.86	107.43	106.41	110.26	105.42	108.7	112.74	109.33	110.76	110.33	107.1	107.59	108.22
101.44	98.328	102.2	104.03	98.577	100.52	100.24	98.99	98.476	97.753	97.646	103.06	101.27	102.05	99.605	98.332	101.49	98.918	96.42	98.824	102.65	95.361	101.93	102.74	97.979	100.19	101.08	98.99	96.611	101.23	100.98	101.28	99.801	104.24	100.49	101.94	99.4	101.15	100.31	101.16	101.96	98.63	100.63	101.64	103.06	104.74	100.14	101.9	99.416	102.25
104.21	105.53	105.96	108.9	106.5	104.85	109.42	104.63	106.63	105.65	107.02	106.35	103.84	106.81	103.8	105.6	105.94	106.26	104.24	104.1	108.18	105.59	104.22	109.02	105.06	104.85	102.1	107.24	105.53	103.12	106.69	105.49	106.59	109.3	106.3	107.06	109.02	106.48	107.6	105.54	104.28	104.24	105.69	106.31	104.72	106.01	105.55	103.86	107.45	105.65
95.441	94.624	97.652	97.052	96.306	98.606	101.36	100.78	94.285	98.472	98.561	94.158	102.36	97.33	95.573	95.52	97.835	98.095	98.262	97.456	96.988	96.425	98.626	96.968	98.918	98.063	97.664	100.32	95.118	98.954	97.458	99.534	95.761	97.044	98.115	100.23	95.45	98.248	97.213	97.546	98.257	97.968	97.691	98.264	96.194	99.482	95.152	93.949	103.61	100.43
109.04	109.15	110.66	107.99	108.77	110.62	109.07	107.02	106.99	105.67	109.85	104.79	108.85	108.6	103.49	107.69	109.79	110.4	110.08	108.84	111.06	110.52	109.09	107.82	107.47	108.18	107.12	112.44	108.97	110.44	106.48	108.58	108.31	108.01	107.78	104.84	109.58	111	106.65	109.41	107.34	105.68	109.9	106.33	108.72	107.81	107.36	103.96	107.78	108.35
101.32	100.62	102.56	99.079	102.23	99.857	99.166	98.731	101.2	100.35	103.18	99.87	96.967	99.613	102.45	100.17	97.917	97.956	103.51	97.379	101.31	101.05	102.61	103.65	105.5	100.98	100.52	103.01	98.897	94.971	101.24	100.67	101.58	100.12	99.694	99.2	96.587	100.43	97.422	100.55	99.556	100.71	99.421	100.94	101.69	99.529	102.28	98.126	102.92	101
106.11	103.77	107.22	107.68	104.22	109.3	105.82	104.88	104.3	105.57	106.9	109.05	106.62	103.19	104.02	107.79	105.97	106.06	105.36	106.38	104.21	105.06	106.49	106.21	107.61	108.83	104.83	106.7	105.62	104.76	104.28	109.42	107.29	107.78	107.87	103.64	108.16	106.48	103.9	103.84	105.91	107.12	107.16	108.48	107.09	110.16	105.55	108.79	107.2	104.84
101.17	99.584	102.71	100.17	103.76	100.37	98.276	102.66	101.53	100.34	99.138	99.701	103.62	100.65	102.79	100.25	100.43	99.705	99.265	102.56	99.896	98.788	102.77	99.358	101.79	104.1	101.82	101.61	103.14	99.76	104.29	101.96	101.72	99.404	102.88	102.75	101.25	100.53	100.66	100.1	100.05	97.103	101.82	105	104.98	102.1	98.473	101.55	98.221	100.27
110.72	106.95	106.79	105.72	105.62	105.95	108.54	108.72	107.67	107	108.08	107.37	107.44	107.62	106.29	107.33	106.9	108.82	106.79	107.29	108.69	103.39	105.65	105.74	104.61	105.45	106.92	107.62	108.28	105.5	108.04	104.52	102.21	107.89	104.61	108.19	106.24	107.16	105.09	103.41	107.15	107.64	103.49	107.37	110.31	106.97	106.33	109.09	111.71	106.41
107.16	109.87	110.72	110.1	109.03	110.11	109.37	110.06	108.63	110.44	109.21	111.39	108.51	110.46	112.78	108.14	108.22	110.91	107.55	107.42	109.16	106.94	110.12	105.15	106.8	107.86	107.66	110.06	108.7	107.98	112.63	107.24	103.74	108.51	107.2	110.59	105.95	109.42	109.47	111.92	109.59	106.78	109.88	109.53	110.24	111.18	109.85	110.18	110.93	111.63
109.67	103.04	109.68	105.44	108.86	107.77	104.56	104.27	106.87	105.88	104.78	107.79	106.41	105.27	108.98	110.81	106.68	107.04	107.13	105.94	103.07	106.27	105.64	106.76	104.45	105.1	102.5	106.01	109.51	106.27	106.79	108.06	106.28	106.8	106.12	102.55	104.52	106.53	105.58	105.38	105.51	105.88	106.42	110.95	104.42	106.89	102.5	108.53	107.77	105.24
108.74	109.43	106.94	111.26	110.77	110.3	107.22	109.68	105.07	106.63	107.93	106.99	105.5	108.04	107.77	109.02	107.39	111.09	109.28	106.03	108.85	107.99	109.07	107.94	106.93	108.34	105.75	109.61	110.34	110.78	105.01	107.75	109.87	107.2	110.07	107.06	105.78	107.03	107.89	107.04	105.89	108.35	107.27	105.78	106.07	107.08	105.9	107.05	105.01	107.81
99.644	96.096	101.9	94.51	100.06	97.851	100.29	97.296	100.83	96.498	99.887	97.56	98.065	100.46	99.294	95.728	96.436	95.923	99.147	96.147	96.089	92.56	96.419	95.818	98.877	101.83	99.38	94.953	98.001	98.613	99.86	97.496	96.113	97.37	96.563	99.57	99.506	99.816	100.56	95.358	99.288	99.699	96.635	96.664	97.544	94.74	100.03	95.288	99.847	101.91
105.38	105.31	110.31	104.67	107.49	107.53	102.46	102.93	104.44	103.88	103.58	106	104.97	106.98	106.3	104.88	105.32	105.54	108.08	106.96	105.01	107.02	105.64	104.86	107.06	107.07	105.47	108.21	105.59	104.44	105.96	105.36	107.59	102.49	105.3	105.05	105.82	105.33	105.37	106.73	103.43	106.36	106.72	107.6	106.5	103.52	106.36	102.42	104.48	108.21
102.59	98.488	98.48	99.749	97.813	97.646	100.61	100.51	97.233	98.917	97.528	95.55	99.637	95.898	101.68	98.293	98.673	98.99	99.361	100.24	100.57	100.27	96.331	96.559	99.587	100.11	99.05	95.633	96.539	97.911	99.222	95.898	100.85	101.55	100.81	102.96	93.472	102.4	101.37	96.534	98.705	98.717	98.619	99.319	95.781	98.57	99.505	97.314	98.506	92.409
108.32	110.12	107.99	108.65	107.39	106.91	107.22	107.79	112.53	107	107.22	108.6	112.47	106.86	104.85	106.73	111.11	109.88	106.58	110.2	109.22	106.97	107.21	111.56	109.76	106.62	109.85	107.88	108.26	109.48	105.62	110.48	109.93	108.25	107.74	107.68	106.11	108.45	108.18	105.32	110.09	104.22	109.5	106.35	109.94	108.48	108.5	104.92	108.25	107.28
107.58	106.52	106.33	107.32	107.32	108.28	109.79	107.23	107.53	106.51	112.02	109.21	109.39	109.69	108.64	109.97	105.32	108.41	108.82	109.55	109.15	110.4	108.26	108.35	108.85	106.84	111.36	109.04	108.02	110.09	107.65	111.21	108.16	105.35	110.1	105.64	108.09	107.03	105.14	106.2	108.06	107.76	106.45	110.21	107.74	106.61	109.12	110.33	105.96	109.36
108.2	108.3	107.87	102.75	104.52	106.94	109.14	103.51	108.02	109.08	105.81	106.48	107.21	108.53	106.03	107.7	106.69	105.39	109.4	109.47	105.58	106.65	106.25	108.63	107.53	102.62	107.72	110.33	108.43	106.66	104.8	107.83	106.5	108.72	108.27	104.98	105.18	106.46	110.63	104.38	103.83	110.48	105.68	106.22	110.56	105.65	106.5	105.63	106.37	105.54
102.31	105.04	106.72	106.54	105.82	107.8	106.15	109.22	109.17	106.04	110.16	105.43	105.65	107.93	102.58	106.18	105.86	105.53	107.56	105.99	105.54	104.93	108.43	104.49	108.84	105.07	107.6	104.83	105.16	106.04	105.93	105.15	102.11	105.96	103.3	107.71	105.41	104.31	105.4	105.19	108.73	104.59	108.29	106.5	103.28	102.59	106.12	108.08	108.95	103.41
97.398	99.395	97.186	98.671	96.388	98.316	98.579	98.491	98.87	98.596	98.931	94.97	99.494	97.071	93.233	97.926	98.135	103.64	95.279	98.547	96.413	96.187	102.62	101.04	100.94	101.06	100.15	97.637	99.996	98.541	99.856	98.828	101.31	96.464	100.21	95.84	100.05	93.348	96.495	98.88	104.31	99.325	94.028	98.107	100.31	100.35	96.229	97.142	98.855	97.741
105.96	106.14	108.47	105.61	106.63	107.11	105.15	105.99	104.94	104.83	105.6	106.78	106.07	107.87	103.48	107.55	105.79	107.03	106	101.09	101.78	106.61	104.6	106.69	104.53	107.45	106.86	102.75	105.94	101.42	108.42	108.21	106.5	105.91	102.99	104.16	105.9	105.6	108.55	104.75	106.07	105.91	106.49	107.29	108.21	108.05	105.28	104.33	105.56	103.71
110.03	105.57	103.63	103.34	106.51	107.86	109.33	107.57	107.69	104.17	105.89	107.97	105.61	104.88	104.02	107.98	106.68	104.51	107.11	106.73	108.13	108.78	103.86	106.75	103.98	104.21	105.19	107.15	106.17	106.91	105.04	106.3	104.82	104.22	109.33	104.82	107.3	106.1	104.43	103.89	103.79	107.74	104.69	104.53	105.2	109.24	108.12	105.18	107.46	107.77
108.27	105.39	106.58	108.92	105.05	106.38	109.36	109.65	109.3	103.98	106.55	106.07	105.81	104.99	106.97	106.75	110.98	108.74	106	109.44	109	108.45	106.98	105.96	109.42	107.34	103.5	104.46	108.01	107.63	107.95	107.64	110	106.33	103.88	106.29	107.86	107.47	108	108.2	109.38	110.35	105.74	111.06	108.82	108.1	107.03	107.48	107.82	104.12
109.17	111.54	107.53	105.24	105.59	110.63	107.03	108.92	106.75	109.66	106.96	108.97	108.41	107.63	107.74	106.95	110.19	107.73	108.64	110.69	107.23	110.76	112.39	108.07	107.37	108.16	108.72	105.79	109.34	109.07	106.58	107.13	107.81	109.55	107.74	108.52	108.19	107.01	110.21	107.57	110.22	108.92	107.5	107.96	104.24	106.55	107.58	107.63	106.79	109.61
108.94	107.32	108.38	107.52	106.48	106.68	106.9	105.67	103.66	107.11	106.1	104.34	104.56	106.3	105.52	109.21	107.82	104.26	105.42	105.04	106.84	108.31	105.3	105.07	107.08	107.26	104.95	106.29	107.39	106.83	104.34	105.07	106.69	108.25	105.86	108.52	105.03	107.34	105.18	105.32	106.64	106.37	107.67	107.36	106.9	108.08	103.92	103.19	105.13	103.97
111.67	107.19	109.65	111.77	110.48	109.15	108.11	105.85	109.73	108.58	107.92	110.96	107.5	107.82	110.04	106.98	107.06	110.02	106.9	109.18	105.62	110.06	106.57	107.18	108.08	107.33	109.39	106.27	110.14	108.24	106.01	106.91	108.8	106.51	106.77	107.29	109.84	105.5	109.22	109.07	107.89	108.44	107.69	110.98	105.08	107.55	106.51	108.04	111.61	111.95
97.454	96.838	100.92	98.702	100.35	95.619	98.748	100.09	97.406	95.242	96.652	101.99	98.509	99.149	99.446	95.87	101.01	104.22	95.878	93.638	97.959	101	99.575	97.887	100.15	100.29	98.061	98.94	97.574	99.994	101.28	99.176	95.358	96.132	98.287	101.64	98.58	99.121	98.906	97.384	96.411	96.413	97.898	100.25	97.501	97.119	99.162	98.377	96.268	98.694
100.8	100.91	102.23	102.19	99.005	99.153	103.27	100.78	103.24	101.63	100.85	98.927	102.44	98.305	99.46	104.95	103.73	104.59	103.7	100.19	105.17	102.53	103.66	99.391	101.7	101.3	102.11	101.84	99.392	100.12	101.59	100.26	105.11	100.94	100.85	100.56	99.944	102.3	100.81	102.36	99.083	98.049	103.34	101.85	102.95	105.38	101.35	100.24	102.32	101.85
105.81	101.74	102.53	108.14	107.87	107.69	104.03	102.53	105.56	104.45	106.31	104.97	106.6	105.79	107.2	110.06	104.44	105.73	104.98	103.53	102.77	104.94	105.7	107.5	107.19	103.07	103.97	105.29	107.04	105.27	105.03	106.34	107.85	104.47	107.28	106.86	106.26	104.7	107.87	104.36	104.49	108.16	104.28	106.94	105.85	106.13	102.65	105.61	104.36	104.08
100.5	102.78	101	96.95	100.01	101.89	98.919	99.123	99.792	103.49	99.795	100.66	101.7	102.33	100.88	102.2	99.127	100.72	101.12	99.942	101.71	102.45	101.87	101.29	102.08	99.57	98.791	100.94	99.883	100.13	100.35	103.05	101.57	100.89	99.447	102.53	98.933	102.85	100.18	102.57	100.89	101.78	101.29	100.92	101.18	99.059	102.56	104.09	98.94	99.362
104.67	105.57	103.57	104.66	105.57	109.22	106.98	107.48	106.9	107.96	104.02	103.61	103.37	107.41	108.33	104.43	106.93	104.09	107.42	104.11	106.85	104.55	105.97	103.59	108.3	106.35	102.4	102.38	105.82	105.11	106.56	101.57	105.61	102.87	104.44	109.66	105.61	106.94	105.42	103.11	103.15	107.48	103.28	103.39	105.73	103.01	109.37	106.39	105.41	106.72
107.27	106.42	108.31	107.03	102.92	108.38	103.48	106.02	105.87	106.34	105.21	103.96	106.91	108.32	103.22	107.45	106.55	107.98	106.86	106.02	103.93	104.52	107.45	103.45	106.17	108.34	105.21	104.56	103.01	107.69	104.92	103.08	105.5	104.94	105.9	105.19	104.1	107.56	105.89	107.52	105.72	106.28	105.89	104.09	104.3	106.44	103.73	102.91	106.12	103.55
99.113	99.202	98.009	99.942	95.798	100.66	96.472	101.79	99.256	98.747	102.3	98.551	98.439	100.56	99.826	97.163	101.84	96.389	99.728	99.037	96.466	99.758	100.02	98.269	97.625	98.37	98.33	99.182	99.322	95.611	100.01	97.184	99.59	101.8	99.968	100.46	98.055	99.748	99.565	96.813	97.363	98.416	99.347	99.892	100.89	101.15	98.118	98.447	100.06	100.85
109.61	111.41	105.18	105.58	107.62	107.08	104.8	108.54	105.67	111.71	107.75	107.76	107.47	107.93	107.46	107.48	105.06	107.86	107.11	107.38	107.1	109.34	111.26	109.66	105.84	108.15	105.75	107.03	109.74	109.53	104.96	105.82	108.97	109.61	108.28	104.71	105.3	107.25	110.44	107.97	108.15	109.29	108.94	107.19	106.8	108.3	104.97	111.48	107.09	108.54
108.74	106.24	107.46	106.02	107.03	104.89	106.44	110.55	106.56	105.3	109.03	105.53	104.5	104.19	106.93	103.2	107.33	105.3	104.53	105.59	106.16	104.04	105.09	104.93	106.74	107.97	104.23	104.46	107.37	108.49	106.7	105.13	106.87	105.63	106.71	108.96	107.36	105.78	104.74	104.34	106.23	106.3	107.01	110.28	104.09	106.9	108.49	104.04	106.85	104.29
102.67	103.56	105.12	103.72	103.38	107.47	108.18	103.83	106.7	108.92	104.08	103.65	109.76	103.66	105.81	106.9	107.59	105.18	109.42	105.31	106.21	102.37	104	103.14	107.04	107.5	105.01	103.32	105.91	105.93	103.15	106.46	107.05	102.03	106.09	103.29	102.86	105.12	107.81	107.11	104.19	109.25	104.37	105.76	108.16	107.07	105.14	106.83	107.37	105.77
110.38	104.66	106.08	105.5	108.41	105.59	106.54	105.93	105.92	106.97	105.09	105.4	104.76	103.35	108.87	107.7	106.56	108.55	107.07	106.95	105.8	103.49	108.53	108.87	109.32	106.33	106.61	106.25	105.5	104.8	103.49	105.75	105.99	105.7	107.05	109.44	108.4	105.43	107.07	107.67	106.49	103.18	107.9	107.22	106.61	104.91	106.15	106.62	107.53	108.09
107	106.55	104.46	108.63	105.15	106.36	104.6	106.64	105.57	105.16	107	108.23	104.73	106.54	104.37	105.75	107.75	105.48	107.49	106.26	106.9	107.54	104.57	107.74	105.89	105.33	103.88	108.96	107.69	107.09	106.25	103.64	108.28	107.05	106.93	108.08	106.26	102.75	107.14	108.74	105.15	106.19	105.09	105.93	107.73	107.79	111.07	105.75	107.42	109.24
112.79	108.81	111.32	109.84	110.3	111.55	109.44	111.63	110.44	109.72	109.49	110.81	109.54	109.16	109.35	111.37	112.05	111.42	108.4	111.04	110	110.64	112.02	108.01	111.05	111.86	109.44	112.15	109.54	111.63	110.16	111.04	109.4	109.14	109.72	109.58	107.1	108.66	111.15	109.08	108.91	109.96	109.46	109.29	111.14	109.4	110.25	109.89	110.8	111.67
108	106.67	107.59	105.39	108.05	108.28	107.24	104.66	107.56	108.32	107.46	107.39	107.79	107.82	104.45	105.45	108.18	113.22	106.08	105.15	105.35	108.78	106.55	107.01	107.1	106.32	105.59	107.68	106.51	106.6	108.32	107.12	111.18	109.03	107.65	107.55	108.8	110.12	109.74	105.35	106.85	110.96	111.58	107.88	109.3	104.12	108.1	108.23	107.84	108.79
105.49	106.01	101.96	106.4	106.79	105.38	102.12	104.2	105.96	107.44	104.08	104.24	105.82	104.55	106.46	106	105.35	101.74	107.18	105.54	104.82	108.26	108.01	103.75	105.05	105.41	105.16	102.56	106.35	106.92	105.01	102.61	106.65	103.59	103.38	107.85	103.74	104.04	105.84	107.33	104.17	108.24	105.14	106.65	108.31	105.88	104.57	103.81	106.16	104.71
108.65	105.97	104.55	104.77	107.72	105.45	107.91	105.99	109	106.49	108.92	106.79	107.53	106.64	108.49	108.95	107.95	109.14	107.64	108.59	108.09	110.29	109.53	110.43	104.92	108.56	105.32	109.49	108.64	107.79	107.68	107.95	108.04	110.89	110.43	109.55	108.09	107.02	108.95	109.04	107.56	107.82	109.76	108.69	106.69	105.45	108.59	111.57	106.39	108.94
101.59	99.586	102.51	98.572	98.363	99.421	102.56	101.27	101.26	98.11	100.97	99.142	101.14	102.72	97.946	98.735	101.31	103.63	100.81	99.962	99.799	102.84	101.42	97.23	104.07	101.5	101.66	99.528	103.02	101.94	96.731	106.23	98.175	102.54	99.547	100.94	100.47	99.053	100.42	100.1	102.21	99.66	100.2	99.421	100.17	100.49	103.71	101.21	99.269	99.074
107.71	104.83	106.49	106.59	109.53	107.08	106.64	105.74	104.9	106.53	107.9	103.69	103.83	108.35	102.71	107.4	103.42	104.45	105.75	105.08	104.41	103.67	101.36	107.56	106.1	107.1	106.67	107.82	106.14	108.21	108.19	107.01	109.25	104.98	108.87	104.57	105.02	105.42	104.95	105.58	103.29	109.58	104.43	105.59	103.94	104.73	104.92	107.89	105.73	107.03
108.42	106.91	107.35	108.63	107.73	106.78	106.07	103.97	103.35	103.56	104.77	104.03	105.17	106.98	107.17	105.79	107.06	105.51	103.35	104.64	106.63	103.77	106.07	106	103.53	106.26	107.53	104.56	104.08	107	104.24	106.34	103.5	102.06	104.5	104.21	106.83	103.24	103.44	105.08	104.22	101.74	106.48	104.75	107.59	106.21	104.99	106.81	105.52	102.31
103.86	108.39	104.85	106.59	108.46	107.13	102.61	104.92	108.24	103.42	103.96	104.31	104.48	105.73	106.43	104.76	104.28	106.48	105.14	106.25	106.11	107.29	108.54	106.9	105.5	103.25	105.1	106.36	105.23	107.11	105.08	109.38	108.51	109.68	106.11	104.63	106.13	104.98	103.37	106.2	103.93	106.81	108.31	105.61	104.63	104.54	104.06	107.31	105.62	106.17
107.71	114.79	110.55	112.66	109.1	106.28	110.11	109.13	109.65	111.12	110.66	112.3	110.07	110.43	109.33	110.61	108.06	108.45	112.51	114.38	108.83	112.35	110.44	108.72	110.8	111.27	108.57	107.48	112.37	107.79	111.01	109.38	115.34	110.81	110.82	108.48	110.25	109.88	109.98	107.94	109.36	111.27	111.51	109.86	109.25	112.89	108.64	110.5	111	106.77
104.86	108.61	108	105.57	104.19	103.78	105.8	106.18	107.66	107	107.8	105.71	107.05	107.71	108.18	105.64	106.82	103.51	103.65	107.04	105.65	106.89	105.44	108.44	105.21	107.7	107.59	107.18	106.69	105.81	104.65	104.78	108.23	105.42	107.84	108.09	105.35	108.53	105.95	107.26	104.6	107.18	105.55	104.35	107.51	105.59	109.42	104	106.81	109.15
99.531	98.399	96.278	97.252	101.16	98.678	99.891	99.778	100.35	99.83	95.045	100.01	99.771	97.932	98.713	96.728	97.569	95.164	98.216	96.923	97.125	100.99	97.822	98.482	99.651	97.201	97.391	98.582	98.292	100.5	98.688	98.503	101.97	99.283	97.526	97.134	98.644	97.805	98.151	98.204	95.746	96.317	97.96	100.4	98.34	96.658	98.418	96.875	99.73	95.614
104.89	103.71	106.88	106.37	105.16	104.74	104.66	105.31	102.72	107.07	105.78	107.41	104.77	109.07	109.87	105.84	107.58	102.59	109.65	106.07	109.1	103.92	106.63	107.05	103.77	106.57	106.97	102.6	105.98	105.38	104.97	107	103.85	105.25	104.82	105.52	106.42	103.43	104.37	106.05	104.08	107.71	104.99	107	107.3	107.11	105.55	103.26	106.12	105.54
96.595	101.11	97.459	98.636	97.712	96.542	97.485	99.777	97.718	96.95	99.16	100.78	96.909	96.843	97.09	95.502	97.041	98.514	98.081	97.175	98.08	97.377	101.1	96.386	98.779	98.542	96.955	99.019	98.48	100.86	101.46	96.041	100.86	95.13	98.04	97.605	98.417	100.09	99.846	98.915	98.387	97.073	99.039	97.878	99.212	98.462	96.364	99.763	99.747	99.374
105.17	104.8	110.17	104.63	103.7	102.65	104.62	106.46	108.18	104.3	105.72	107	105.96	104.46	106.09	107.37	104.03	105.69	104.02	106.36	101.33	106.8	106.47	107.73	106.84	106.28	104.4	106.96	107.33	104.25	107.74	105.86	104.53	105.74	104.28	108.73	103.14	106.14	104.88	105.32	109.14	104.52	103.51	107.34	105.35	105.07	107.33	104.58	104.75	105.35
96.063	101.04	96.517	97.256	96.993	99.236	100.56	97.607	99.956	100.33	100.58	98.92	99.253	94.838	101.21	100.11	99.383	97.926	95.17	98.426	98.3	100.61	96.242	95.346	96.676	99.839	98.167	99.194	96.575	95.274	98.476	99.65	101.57	99.153	97.371	101.57	99.512	97.983	98.155	99.069	100.2	97.345	98.938	100.9	97.798	101.03	99.583	98.494	97.521	99.375
106.98	107.79	106	107.97	106.77	108.8	107.03	106.31	107.62	107.48	106.88	105.1	108.16	105.46	107.43	109.58	109.09	108.37	105.34	109.18	106.23	107.42	105.14	106.02	107.64	102.95	105.6	105.07	106.49	104.16	108.58	106.83	106.95	104.51	105.85	107.69	106.66	106.22	108.5	107.75	106.26	108.61	106.72	108.99	106.31	106.41	108.74	111.1	109.28	111.43
109.8	109.28	109.57	109.3	110.1	110.04	109.83	107.29	107.67	110.43	110.01	108.19	108.45	107.09	109.19	108.14	110.02	109.41	106.85	106.47	111.65	107.12	109.1	106.48	105.84	106.74	106.22	109.34	108.25	108.77	107.89	104.94	106.54	106.1	107.24	109.24	106.52	106.85	106.83	109.85	110.81	105.18	109.13	107.08	108	109.68	109.71	105.12	114.33	103.94
101.85	101.55	102.53	101.51	98.817	98.923	99.794	100.82	99.638	98.945	101.56	100.36	101.5	99.288	100.6	96.938	102.63	102.79	101.07	99.322	99.475	101.7	99.893	98.012	100.29	102.77	96.058	101.85	100.97	101.18	100.33	99.153	101.42	100.37	101.17	98.565	102.5	102.88	99.204	99.742	99.535	102.97	98.812	100.5	101.31	100.3	101.37	99.723	99.957	99.894
96.432	100.36	97.034	97.019	96.243	99.967	100.03	98.31	97.891	100.87	98.114	97.447	98.385	96.772	97.63	100.33	100.13	98.202	97.27	101.44	97.96	98.344	98.229	97.461	100.53	97.908	96.982	97.579	103.27	99.852	98.021	98.525	96.916	100.01	99.1	99.777	98.141	98.809	98.249	93.048	98.204	96.497	97.423	99.599	98.328	100.51	99.842	98.695	96.204	100.07
99.561	98.154	97.222	99.47	96.963	94.091	93.921	97.583	100.05	97.036	98.336	100.62	95.406	98.286	95.919	95.247	96.86	97.332	98.316	97.186	99.122	99.357	95.803	94.48	98.476	101.41	98.381	97.623	97.366	96.417	97.944	101.24	96.31	100.5	100.7	101.6	98.042	99.237	100.51	96.255	95.636	98.246	95.929	96.693	94.763	98.628	97.305	96.966	98.535	99.476
108.85	110.9	110.19	109.32	108.13	108.35	105.37	108.65	109.5	108.92	106.94	112.78	111.77	108.45	106.81	107.02	110.8	109.2	108.83	111.09	106.77	108.11	110.67	109.71	106.79	109.22	108.65	108.57	108.12	110.37	107.79	108.48	108.19	105.96	108.85	106.12	108.2	105.65	109.1	108.1	107.91	109.08	107.85	107.85	108.11	106.7	108.96	111.37	105.51	111.85
99.287	98.708	100.08	98.863	98.138	102	100.49	99.059	98.571	98.85	100.49	102.49	97.809	98.54	101.13	97.204	96.653	100.6	100.51	100.46	102.09	99.538	100.35	98.617	101.12	99.921	98.895	100.47	101.75	98.688	99.757	99.127	99.913	102.04	103.08	99.28	100.46	100.37	102.56	100.74	100.15	101.48	102.6	97.347	101.13	98.627	101.09	98.921	97.828	100.75
101.73	99.998	101.42	100.13	99.388	102.54	99.679	99.228	102.66	98.882	98.373	102.68	99.586	99.44	97.503	102.69	102.1	99.916	101.22	100.56	99.912	100.33	99.635	100.02	101.34	97.992	99.768	96.28	99.003	101.16	97.993	101.07	100.26	102.92	98.063	100.25	102.32	102.58	99.045	103.91	100.17	99.221	101.67	103.78	99.269	98.194	100.32	97.656	101.61	101.29
103.23	108.1	106.6	107.45	103.87	104.76	106.38	107.23	107.03	105.47	105.63	108.86	104.57	105.66	101.48	105.69	103.47	104.73	103.69	108.53	102.01	106.26	104.53	105.69	105.87	108.18	107.56	103.44	104	102.57	107.67	103.28	107.12	108.25	107.18	106.31	105.48	108.92	104.87	104.92	105.66	105.28	105.79	102.27	108.71	104.94	107.06	105.19	108.01	104.8
106.14	107.96	107.3	108.95	106.21	106.98	108.88	104.43	109.83	108.1	107.17	108.43	111.53	108.28	108.51	107.69	106.35	108	107.29	105.82	108.07	109.01	108.49	109.65	109.76	107.87	106.64	108.09	107.59	105.24	109.1	109.3	108.86	107.83	107.64	110.14	108.11	106.28	107.59	107.55	108.03	109.68	109.72	107.39	107.03	106.87	106.13	106.71	107.46	107.99
99.588	99.562	99.096	100.78	100.86	101.09	101.04	100.17	99.005	98.236	101.83	100.6	98.48	99.683	97.586	98.596	100.33	101.91	100.21	99.457	100.29	100.49	98.703	99.912	104.48	99.693	101.85	99.675	98.051	100.65	99.999	102.5	99.364	98.621	98.34	101.45	102.23	103.4	102.82	102.22	99.706	100.98	99.13	104.65	99.325	99.59	99.431	99.663	101.11	97.86
110.29	110.65	110.87	109.87	112.01	108.12	109.26	108.16	111.46	111.54	110.67	110.48	112.4	108.75	110.68	107.92	108.98	112.72	108.04	112.36	112.21	108.87	111.18	110.59	110	109.82	114.4	111.62	108.7	110.87	107.64	112.85	111.3	112.06	112.51	113.93	108.43	111.44	107.87	110.19	107.98	113.47	109.53	112.9	107.46	106.84	113.04	108.99	110.9	108.3
107.19	106.91	107.38	107.81	107.93	104.14	105.94	112.61	106.52	109.06	102.84	108.5	110.54	109.02	107.23	107.61	108.67	107.86	104.84	106.82	108.65	109.86	107.72	108.05	110.19	105.64	103.6	107.87	106.67	108.6	109.69	107.2	106.32	107.55	110.24	107.93	105.69	108.36	106.25	106.91	108.61	107.83	106.76	108.14	110.84	108.17	106.31	104.69	108.37	106.33
96.84	99.962	100.82	100.01	99.229	100.5	99.753	96.523	101.54	99.472	103.05	96.715	97.822	101.43	99.62	99.517	99.924	99.671	100.56	96.846	100.3	98.986	96.852	98.409	101.1	102.61	100.67	101.31	98.647	100.17	100.86	98.428	100.64	101.88	98.771	98.09	100.66	99.726	100.91	102.11	99.511	101.87	100.91	99.771	96.953	101.39	98.602	102.39	102.15	101.22
104.54	105.61	105.13	105.4	104.62	105.36	105.34	106.03	108.18	105.69	106.39	107.16	104.78	102.47	106	101.91	108.03	104.19	105.13	103.89	106.71	106.38	109.16	105.7	106.43	105.62	107.94	107.19	106.14	105.07	103.6	106.16	105.51	106.81	105.31	105.76	110.7	103.94	106.38	105.35	106.91	106.88	106.64	106.31	102.15	105.5	109.04	107	104.24	103.2
108.19	109.67	110.09	109.06	108.67	108.05	107.92	108.78	106.35	109.96	110.51	109.21	107.55	109.09	107.3	101.89	104.6	107.03	110.23	109.44	107.94	109.02	112.29	108.42	108.34	107.1	109.91	109.64	109.19	108.73	110.35	106.24	107.79	109.33	111.09	108.49	109.44	107.43	111.47	106.8	108.11	104.79	107.89	108.27	107.82	110.05	110.6	109.17	106.26	110.29
106.89	112.04	108.53	107.64	109.25	107.64	107.28	110.72	111.41	107.04	110.06	107.97	112.59	110.1	108.41	108.33	109.98	106.55	111.14	104.87	111.04	107.53	107.41	111.19	108.3	108.51	106.71	110.49	108.79	109.5	106.18	110.93	107.1	109	109.37	108.96	108.18	110.16	107.97	110.77	109.87	107.88	110.61	109.55	110.24	107.81	106.56	107.31	107.47	110.15
105.25	105.51	106.21	105.16	104.38	104.33	106.02	103.88	104.86	100.44	104.29	105.04	106	106.82	107.3	106.14	104.11	108.02	105.27	106.36	105.63	106.56	103.79	104.47	108.24	104.8	101.83	105.93	104.62	105.49	106.38	104.33	105.47	102.75	105.92	104.04	103.46	104.38	107.51	105.36	106.46	108.18	107.55	109.14	107.32	105.68	104.75	106.67	106.45	106.23
100.68	102.66	101.66	103.2	99.394	103.15	99.436	104.59	103.51	103.08	101.42	100.71	100.99	98.723	101.19	97.25	101.15	101.14	95.969	101.57	101.36	101.61	101.28	98.625	101.62	103.11	98.389	100.03	101.67	101.94	100.33	97.168	103.52	102.43	98.647	100.42	100.58	100.32	99.816	101.19	101.07	101.6	103.31	100.32	102.94	103.93	103.69	100.63	103.6	104.71
105.71	105.26	105.11	104.29	107.6	106.86	107.4	105.03	105.06	107.23	102.27	106.34	103.6	101.88	103.53	106.26	105.73	104.74	104.04	103.68	106.27	105.98	103.14	101.3	105.01	104.32	101.86	106.34	108.25	105.78	104.42	105.58	108.67	107.39	106.11	106.64	105.42	103.9	105.02	103.82	102.91	105.85	102.2	104.75	105.72	103.57	104.12	104.8	105.37	107.48
107.08	109.62	107.69	110.09	103.99	108.84	107.53	108.34	109.51	106.44	110.04	109.46	108.35	109.1	107.41	109.66	110.07	109.19	105.41	107.07	105.65	107.7	109.39	108.16	108.31	107.04	110.26	110.87	108.37	109.31	109.54	108.76	109.85	109.07	105.6	106.63	107.64	107.54	110.57	110.47	108.93	108.39	109.22	107.67	108.24	108.01	109.21	109.93	112.4	108.09
101.03	101.86	102.78	99.453	103.16	101.41	98.933	97.962	99.962	99.587	103.73	101.39	101.67	100.24	102.25	102.78	99.911	102.89	100.19	100.79	98.897	99.232	101.39	101.01	99.631	101.38	99.969	103.24	98.11	97.997	97.488	101.1	102.72	100.09	101.33	100.14	100.05	99.847	100.71	97.731	99.515	100.3	99.26	101.47	98.679	98.571	98.195	100.4	97.039	100.83
106.36	106.18	106.89	104.43	106.64	102.86	101.65	107.67	109.74	102.75	106.87	106.31	105.61	104.88	105.69	105.59	107.18	103.74	105.94	105.82	108.08	103.76	108.46	105.98	105.78	103.76	102.74	104.7	106.92	104.79	103.58	105.99	106.04	104.74	105.02	103.14	103.39	103.17	105.11	105.91	108.6	103	105.48	103.32	101.97	104.59	107.52	106.58	105.08	105.05
106.25	105.54	104.99	105.75	103.91	105.61	105.85	104.87	107.88	103.67	107.98	105.78	102.12	107.28	103.59	102.67	106.71	107.62	105.73	105.96	105.16	105.18	104.91	105.58	101.92	107.01	106.61	103.7	108.06	108.39	107.82	105.18	102.76	107.51	106.67	104.76	104.66	104.17	109.24	107.18	107.44	104.16	102.65	107.68	104.86	106.5	105.75	101.61	103.24	105.02
97.67	96.666	100.34	97.195	95.127	97.408	98.691	96.289	99.724	98.662	98.126	96.197	98.724	102.96	99.758	96.853	99.085	97.715	97.771	99.728	96.581	99.388	101.95	95.889	98.862	96.776	97.62	96.021	99.296	97.296	97.558	97.693	95.585	95.926	100.81	98.347	97.077	95.982	99.309	97.222	100.42	95.376	98.755	98.56	96.254	95.243	98.674	95.527	99.821	99.453
96.747	101.91	97.038	100.27	100.64	97.491	95.668	96.964	98.599	97.793	102.93	98.25	96.9	99.817	98.154	98.629	98.348	93.426	98.064	97.59	102.94	94.028	96.157	97.203	99.05	97.083	97.894	96.447	99.83	96.982	98.723	99.29	99.688	95.376	97.051	100.08	95.853	98.596	100.79	97.15	95.588	99.837	99.471	99.858	96.818	99.415	97.766	97.091	100.6	98.03
109.15	109.15	106.6	105.89	105.32	105.9	108.7	106.16	106.46	111.26	106.91	107.34	106.71	106.66	110.64	107.06	105.23	108.88	107.3	105.27	105.96	108.67	104.76	108.44	107.03	107.65	106.79	109.55	109.61	107.29	110.07	108.75	106.66	106.46	107.08	107.78	110.3	108.49	110.37	107.36	105.76	107.85	106.32	108.12	104.83	106.06	107.73	107.81	107.53	106.42
108.39	105.91	107.83	106.43	104.46	104.58	107.99	104.13	101.44	107.32	108.27	103.84	107.16	104.57	105.61	104.35	107.93	106.28	104.99	108.91	106.45	107.29	103.76	106.13	105.75	105.95	105.49	104.98	106.26	106.17	106.56	105.76	110.18	105.03	106.29	110.98	107.09	106.44	106.97	103.43	104.04	103.47	105.62	104.22	107.5	103.91	102.09	103.76	107.88	104.89
104.79	106	103.58	105.18	104.57	103.66	105.91	101.66	105.65	107.99	106.55	102.84	102.14	106.31	108.24	104.87	108.86	107.17	106.04	107.12	106.19	103.13	108.06	103.69	106.95	107.07	104.92	105.61	106.52	104.16	108.78	108.37	105.51	106.78	104.26	105.91	103.47	103.61	109.18	106.84	106.38	102.95	105.47	103.87	107.09	107.53	103.62	107.65	105.44	106.56
106.75	104.92	103.15	106.35	107.69	104.12	106.78	106.89	104.75	104.15	104.81	106.95	105.72	107.28	107.94	106.05	106.4	103.82	105.33	101.93	105.68	106.53	104.49	107.95	104.56	105.84	105.49	104.2	106.96	103.07	107.39	108.64	106.01	102.8	102.31	106.99	106.41	109.11	107.01	107.41	105.77	105.42	106.09	106.13	106.92	105.03	107.04	107.94	103.87	105.08
104.73	106.72	104.92	109.1	105.26	106.31	104.05	105.96	109.59	104.62	104.13	103.93	105.2	108.83	104.45	103.13	108.02	106.55	107.92	108.71	107.74	104.92	107.58	106.6	105.88	107.24	106.1	105.85	107.78	105.8	107.76	101.13	107.48	107.82	108.27	103.57	105.74	106.88	108.61	108.21	103.93	104.16	106.95	105.2	104.39	106.8	107.24	107.33	108.66	106.04
109.48	110.73	109.16	104.81	105.87	106.46	108.9	109.89	109.28	108.44	109.42	109.19	108.91	107.13	107.14	111.33	110	109.74	111.32	106.48	108.52	110.33	108.89	106.61	108.27	108.27	108.26	104.65	107.81	107.56	107.32	109.04	105.93	107.49	109.54	107.61	108.74	108.66	110.2	107.2	107.34	108.16	108.87	108.42	108.14	106.66	112.49	108.78	108.49	111.75
105.15	105.6	104.17	105.49	105.93	105.55	99.992	104.82	108.22	107.84	103.7	105.62	107.94	105.47	106.52	103.47	106.42	106.93	107.42	104.85	106.11	105.39	105.67	107.94	107.08	105.7	104.94	104.94	105.18	107.28	103.52	104.89	104.86	109.97	104.58	106	105.25	103.98	104.76	106.7	106.49	108.91	105.7	107.93	106.29	104.28	102.05	106.6	106.88	104.18
99.215	99.412	99.814	98.519	101.31	96.501	97.798	97.555	99.812	97.832	97.007	101.31	96.938	100.59	98.708	99.526	100.28	96.428	97.925	100.38	99.533	98.727	97.042	98.003	97.372	102.43	101.15	97.305	101.58	93.754	100.5	99.926	98.236	99.125	97.39	100.42	99.36	100.82	97.446	100.5	97.577	97.374	97.599	98.061	97.559	97.03	97.018	98.049	100.13	100.83
109.57	107.21	104.02	109	106.57	104.87	105.75	105.92	108.59	106.66	106.19	103.26	107.66	103.7	105.4	107.57	109.25	106.03	102.37	108.44	105.54	106.11	106.98	108.06	104.77	107.2	106.03	109.43	105.95	104.57	108.09	108.5	104.25	105.47	110.59	106.41	103.86	107.64	104.84	102.94	107.43	107.33	109.21	104.87	106.82	106.25	104.36	103.96	103.91	106.21
101.13	98.931	95.246	101.35	97.933	101.83	100.38	102.61	105.36	100.26	101.58	102.13	100.1	101.09	104.89	99.984	101.24	106.27	98.313	101.4	97.274	103.86	101.38	103.51	101.41	101.07	100.02	97.168	99.995	99.094	100.9	104.36	100.28	104.92	101.94	102.93	99.481	101.21	101.62	102.32	100.5	99.972	99.571	101.37	99.225	98.548	100.34	99.457	100.32	99.507
107.73	107.19	104.56	108.13	105.79	106.52	105.9	107.61	103.84	108.66	104.55	106.41	105.95	107.58	106.82	108.56	107.51	105.55	104.62	105.6	106.09	105.74	106.26	104.7	108.73	106.28	103.56	106.99	106.8	105.78	106.86	107.08	109.59	103.7	103.37	105.43	107.43	108.21	106.23	106.4	106.55	107.73	105.55	104.82	104.94	106.07	110.83	106.46	104.71	105.11
108.64	110.55	108.08	107.75	109.83	107.37	110.6	111.13	108.23	107.85	108.1	107.33	107.39	112.01	107.29	105.99	110.4	105.08	109.49	107.13	107.03	106.68	111.13	107.13	109.38	107.58	110.42	107.12	110.56	111.66	107.52	109.46	107.82	109.05	107.93	108.54	108.05	110.07	105.08	108.39	112.21	110.91	107.38	110.27	107.12	109.88	106.37	107.63	109.42	109.33
104.68	102.48	104.75	103.4	103.98	103.31	104.26	101.82	101.22	104.16	104.07	102.23	104.17	103.19	101.21	101.72	103.4	102.31	103.48	103.64	104.02	101.03	100.75	102.55	103.54	102.73	104.84	101.83	102.33	103.77	101.45	106.33	101.49	101.23	100.81	104.38	100.77	102.41	100.87	105.79	100.36	105.84	102.3	106.17	101.98	102.36	103.67	104.64	101.9	103.47
104.97	107.14	104.08	105.24	106.91	104.09	106.14	106.36	105.73	105.98	105.86	103.69	104.85	104.63	106.51	104.61	105.06	104.83	104.51	103.04	104.25	107.25	103.01	106.95	101.94	105.6	105.15	106.63	106.61	103.56	107.03	110.45	104.58	101.82	106.12	105.09	107.85	105.98	105.61	106.21	100.25	106.87	107.6	108.56	107.7	105.42	102.54	105.75	103.15	106.83
96.794	101.1	99.352	100.44	100.68	100.96	98.205	98.774	98.407	100.16	98.763	100.76	97.624	100.48	100.15	98.849	96.815	100.54	99.563	98.805	99.041	100.34	100.26	100.3	101.29	100.25	98.622	100.57	98.071	100.54	100.3	98.628	93.772	96.33	100.78	99.181	99.089	100.93	98.161	102.21	102.12	99.209	97.206	102.73	97.047	96.431	99.154	104.33	98.915	97.545
104.27	104.13	107.24	109.49	101.5	106.28	103.62	107.16	103.5	105.93	104.54	106.07	106.19	104.95	103.06	106.95	105.45	107.7	106.33	105.19	104.53	106.14	102.98	106.12	102.74	106.73	104.53	105.48	105.39	105.98	105.84	108.04	104.59	106.52	107.56	106.02	108.22	105.9	104.7	106.06	107.92	106.14	104.46	105.67	102.69	106.06	104.64	108.1	106.7	105.42
98.489	98.967	99.751	100.89	99.789	96.357	98.658	98.762	96.853	98.559	99.113	100	98.385	97.426	103.7	97.833	99.536	99.158	96.984	96.592	96.096	99.436	96.389	98.399	96.999	95.271	97.765	97.848	98.668	100.27	100.8	95.986	100.22	97.981	100.78	98.671	99.372	99.669	99.248	97.88	96.428	98.954	99.143	99.956	93.59	100.67	98.574	100.78	96.416	100.47
110.98	111.04	109.6	108.01	111.19	110.9	112.2	107.85	107.38	110.8	107.6	112.42	109.99	108.82	112.24	110.24	111.22	105.92	109.14	110.45	109.05	109	108.81	111.98	111.34	110.82	106.86	109.72	111.04	108.73	109.03	110.78	111.8	111.88	107.97	107.33	109.04	108.42	110.12	108.05	110.98	109.92	109.84	110.68	109.7	110.19	110.28	108.92	109.5	110.25
96.27	97.239	99.376	97.95	99.408	100.91	97.156	99.961	98.365	95.603	99.906	97.068	101.83	101.11	97.452	99.799	97.816	96.283	99.739	99.023	97.526	100.45	96.501	98.815	99.012	95.608	98.525	98.663	99.323	101.63	97.166	98.313	98.735	102.9	100.72	100.44	97.291	97.273	99.323	96.952	97.41	100.05	100.98	99.318	97.196	97.799	100.41	101.21	100.05	102.66
110.94	109.09	109.3	110.92	106.49	107.94	109.71	106.91	109.33	109.07	104.85	107.56	108.2	104.52	106.84	105.55	106.84	105.75	104.87	106.44	106.83	107.53	110.75	107.53	108.52	105.28	107.45	111.13	109.16	109.64	106.14	105.82	106.79	107.46	106.55	109.74	108.83	111	108.26	107.41	111.52	111.31	107.8	106.81	110.16	110.71	107.35	107.92	109.14	107.12
107.09	106.69	101.84	103.88	105.18	102.85	104.94	108.02	103.2	105.56	105.07	105.33	105.44	104.8	103.96	106.84	107.55	104.45	105.27	108.93	105.31	103.29	102.18	102.58	106.08	105.71	106.48	108.1	105.71	105.79	109.91	102.41	105.93	105.55	104.91	106.92	105.47	106.46	103.09	107.81	104.49	104.94	105.82	106.9	103.85	105.37	107.28	102.32	104.34	106.73
108.08	107.85	103.93	107.37	107.56	105.98	103.25	107.47	106.24	107.54	108.1	102.72	106.87	106.14	104.59	105.98	105.64	107.82	106.12	104.78	103.94	103.76	105.67	104.34	107.91	104.68	108.51	108.88	106.7	105.59	104.58	106.27	104.25	106.7	104.13	107.48	106.2	104.01	107.62	106.04	103.8	106.29	105.69	103.63	106.82	106.51	109.7	107.42	106.89	104.39
106.12	106.63	106.38	105.39	106.06	106.95	103.93	109.1	102.25	104.56	105.57	108.79	105.49	105.09	103.28	106.26	103.96	105	108.39	107.27	103.32	105.71	106.09	102.67	103.96	107.12	106.09	106.78	106.42	103.36	107.32	108.76	105.67	105.81	106.03	107.79	105.09	104.19	105.02	104.88	105.33	106.4	106.56	103.21	108.24	107.54	106.6	105.43	105.18	106.44
98.313	95.244	98.184	95.701	99.69	98.094	95.619	103.86	100.06	98.205	96.434	96.864	96.552	98.829	98.81	97.654	97.94	104.23	98.047	97.373	99.923	94.16	97.911	96.798	96.842	98.198	95.998	97.508	97.045	99.316	97.07	96.15	98.064	100.67	97.149	96.178	98.006	95.903	98.402	95.786	98.955	98.305	101.06	99.278	95.517	96.973	97.319	100.21	97.582	98.58
108.18	108.7	109.35	110.81	107.34	115.3	110.24	110.48	112.63	109.26	112.1	111.36	105.73	111.75	110.75	109.01	108.49	110.88	112.99	109.5	113.14	111.69	109.32	109.83	113.82	112.53	107.45	110.96	113.57	110.56	110.4	113.7	108.85	108	108.81	110.82	109.2	108.33	113.22	109.18	112.11	110.39	113.68	110.08	111.93	110.9	108.42	112.89	109.86	109.89
107.52	109.57	106.95	107.09	109.28	105.34	107.84	108.09	110.65	109.39	108.67	108.65	105.52	106.48	107.95	109.49	109.25	109.37	109.34	104.76	108.4	108.16	109.37	110.51	107.3	107.93	109.41	106.5	105.21	110.11	108.96	108.29	107.56	109.99	109.38	108.96	111.47	108.86	106.62	109.96	110.05	107.35	109.87	109.15	110.05	110.1	107.98	108.97	107.5	110.69
105.53	109.56	106.52	106.9	106.47	107.98	107.97	107	103.41	106.22	103.51	104.83	107.4	104.81	101.29	105.08	104.38	105.47	106.72	105.22	106.74	106.93	108.18	111.69	103.01	103.67	104.26	104.56	105.57	102.85	106.93	103.06	105.45	103.6	104.72	106.64	106.61	106.81	103.38	105.85	108.17	105.03	103.16	106.4	107.37	105.03	103.91	102.94	107.08	106.19
109.14	109.3	109.5	111.01	108.22	109.17	109.22	111.62	107.23	106.53	107.5	106.36	108.67	107.98	109.35	109.6	110.58	106.75	109.56	107.5	109.73	108.23	105.67	109.63	106.46	108.63	110.72	108.29	108.2	105.87	108.16	106.21	107.88	107.73	106.05	105.38	106.6	106.51	108.7	110.63	109.25	110.41	109.85	109.33	107	109.42	109.37	108.12	108.18	109.07
106.64	107.65	106.23	105.15	107.53	104.79	104	109.97	107.26	106.93	103.76	107.5	105.16	108.08	104.67	104.31	107.23	110.33	108.24	105.22	108.43	105.02	104.53	107.28	108.02	108.56	104.74	110.75	108.06	107.07	110.41	107.99	106.03	101.63	106.46	103.88	109.45	104.74	105.49	108.24	109.62	103.91	107.44	106.61	103.62	107.52	108.03	106.01	107.9	104.89
108.78	112.11	108.15	106.3	112.5	104.83	109.09	108.91	109.1	108.11	110.22	109.16	110.26	104.63	106.52	108.64	110.83	108.78	106.83	105.89	109.8	110.88	110.11	108.03	110.59	107.14	109.27	105.59	106.87	107.8	105.19	109.03	107.72	106.05	109.46	108.67	105.98	108.89	108.82	106.43	107.35	108.35	110.05	106.44	106.8	105.95	108.49	109.22	108.48	108.41
104.87	105.96	107.04	105.03	103.16	106.95	107.81	111.36	104.12	105.15	107.02	106.24	107.07	109.99	107.38	105.87	103.77	108.73	105.14	108.45	108.89	106.22	106.29	103.24	106.57	107.6	106.43	107.9	107.68	104.17	104.67	106.95	106.18	107.07	101.48	105.88	106.07	104.66	108.48	105.77	104.81	108.86	104.24	108.24	107.28	105.11	109.59	113.25	106.47	104.42
100.01	97.827	98.982	95.81	100.49	99.936	97.11	96.001	101.82	100.18	97.479	101.43	99.7	98.38	100.45	96.369	98.783	96.936	100.85	101.26	98.954	96.363	97.08	95.325	100.51	99.464	101.02	99.285	100.58	98.457	98.969	94.77	97.371	98.865	102.05	102.95	100.1	96.226	98.872	98.114	101.17	95.394	100.27	98.567	100.23	99.896	98.948	98.958	99.629	98.972
108.12	111.04	111.97	109.72	107.65	105.63	106.32	109.16	106.84	109.82	105.48	106.61	106.15	106.63	107.02	111.95	108.59	110.53	106.75	106.67	106.76	108.25	106.52	106.75	107.19	107.02	108.63	106.04	106.27	109.88	111.53	104.7	108.37	107.2	108.49	109.44	106.45	107.93	108.68	111.65	105.36	110.08	107.76	108.3	103.67	106.26	108.78	110.17	109.12	110.26
109.89	107.76	108.75	111.21	108.11	108.78	111.07	108.42	108.63	104.05	111.79	107.41	104.68	110.75	111.11	109.51	108.34	109.82	108.96	109.21	105.15	108.86	105.19	108.73	110.16	108.75	109.48	109.19	108.05	107.87	107.24	108.62	111.84	107.81	103.6	111.21	107.64	108.22	110.75	112.13	108.28	111.74	102.82	108.3	108.11	109.69	109.61	106.98	106.7	109.31
107.79	107.73	106.1	106.98	103.7	108.24	108.71	106.92	108.12	106.8	106.63	105.56	107.21	105.78	108.57	106.23	105.02	107.41	103.03	107.86	106.7	106.88	103.28	106.2	104.6	105.68	110.77	104.83	104.91	104.21	107.69	108.28	111.97	104.75	109.18	108.94	108.12	106.22	108.78	106.26	107.16	105.79	107.73	104.62	103.65	108.01	103.97	105.67	102.95	106.84
99.356	100.12	97.518	99.07	96.801	100.21	100.42	100.26	98.424	97.507	100.03	97.304	97.765	101.97	98.235	102.53	98.244	100.89	97.503	103.05	97.982	97.111	97.223	96.599	99.867	99.987	99.767	97.921	100.85	102.65	101.07	98.559	101.46	96.413	100.89	99.908	97.27	98.138	95.548	101.74	97.638	99.214	96.683	94.69	98.589	99.762	100.91	99.04	98.337	98.96
103.97	105.88	105.94	103.04	106.33	107.43	101.79	104	105.24	106.56	106.28	105.46	105.78	105.06	105.88	104	105.13	108.1	104.96	103.73	103.58	106.58	106.83	106.05	106.83	107.6	104.83	105.93	103.83	105.86	105.58	105.26	105.88	104.19	106.67	106.72	106.77	104.88	106.09	104.99	103.9	105.58	103.48	105.74	104.41	106.85	106.19	106.01	102.91	107.54
108.26	108.36	104.65	102.63	105.67	106.16	108.44	105.7	105.85	107	105.33	106.88	107.39	107.45	107.56	103.59	104.95	103.71	108.86	108.32	108.44	105.83	108.15	108.33	106.76	106.77	111.43	108.71	105.35	106.92	108.51	104.79	104.71	105.09	105.22	105.51	108.93	106.43	106.83	107.61	107.24	107.63	105.52	105.58	107.18	106.79	107.57	105.22	107.34	106.28
109.66	111.64	110.23	107.62	108.41	110.82	110.37	109.59	112.09	111.23	108.88	111.24	108.38	110.3	111.46	109.11	112.4	108.26	108.64	109.44	112.1	111.49	111.98	110.23	109.75	110.55	110.83	109.77	111.41	111.29	106.98	110.77	110.09	110.9	108.03	114.99	108.78	107.28	110.83	110.2	112.16	113.64	111.8	110.25	109.94	109.84	109.03	112.53	108.11	111.64
106.78	109.56	108.92	105.63	105.84	106.54	106.67	104.23	104.8	107.7	105.88	107.82	106.37	104.82	105.13	109.23	107.43	103.84	103.49	108.17	104.39	106.06	107.1	107.23	106.19	105.81	105.97	106.2	105.91	107.03	105.64	107.85	102.7	106.06	108.94	105.31	107.91	107.24	105.45	104.62	107.7	107.94	110	107.13	107.98	106.52	104.46	107.62	106.3	107.12
106.73	112.09	110.75	112.39	109.58	109.94	109.85	109.68	110.08	109.14	112.55	108.84	115.14	110.28	110.13	110.58	111.52	109.09	107.98	111.69	109.1	111.59	110.26	112.35	111.46	111.01	107.81	114.52	108.38	108.09	108.58	110	108.87	112.63	113.08	112.07	109.39	112.12	110.81	109.99	111.12	108.28	107.29	110.23	105.24	112.31	110.62	115.17	108.81	112.13
98.849	99.581	96.643	96.944	97.897	96.698	98.335	96.497	97.16	96.857	100.12	97.829	99.245	96.416	97.96	96.042	95.549	98.269	96.13	98.039	92.752	99.648	96.87	95.421	99.598	99.972	97.205	99.898	97.481	98.798	97.614	95.706	97.775	99.306	96.797	96.026	101.04	96.164	96.407	96.514	100.13	98.658	99.899	96.4	97.588	97.902	97.744	99.422	98.635	100.34
108.77	106.25	107.09	103.14	110.76	103.55	103.62	102.79	107.89	102.89	106.81	103.43	106.69	106.54	105.68	106.18	105.37	104.57	107.54	103.27	107.34	107.21	106.94	103.35	107.08	105.76	102.48	102.94	108.21	107.31	104.57	106.46	105.47	103.94	107.02	105.05	103.36	106.16	106.27	105.93	106.17	105.31	104.79	103.38	105.26	103.94	103.99	107.41	104.46	104.75
108.41	105.93	104.53	107.57	110	106.77	108.55	108.66	104.75	103.59	106.23	107.18	109.12	108.52	107.73	109.29	108.88	106.44	108.11	106.86	110.66	105.52	104.77	108.07	109.15	107.09	106.83	108.27	109.91	104.11	106.79	106.96	107.65	106.75	109.18	109	106.6	107.81	108.76	105.67	108	107.99	107.64	106.87	104.68	108.25	106.56	106.03	107.33	105.08
106.56	106.36	105.65	106.53	104.46	106.19	105.32	105.35	103.34	104.89	103.72	107.23	103.84	106.43	106.42	104.32	104.12	105.08	106.07	103.93	105.99	104.88	107.43	105.73	106.22	105.14	102.26	105.43	102.64	105.34	103.78	104.28	106.2	104.54	107.05	105.71	106.77	104.05	106.58	105.56	106.07	103.76	102.47	106	105.96	106.92	106.56	104.48	106.73	102.78
105.56	107.45	107.43	106.89	105.15	107.63	106.41	103.49	108.37	107.19	104.87	107.69	106.43	107.66	107.21	104.81	104.69	105.76	106.76	108.17	106.09	106.35	107.18	108.41	109.32	111.95	106.61	107.98	109.52	104.77	107.69	108.45	107.2	109.81	105.84	106.35	105.15	107.09	108.02	106.36	109.64	108.71	108.04	108.46	107.55	108.34	105.07	107.32	109.68	108.42
100.72	95.758	99.624	96.734	97.263	99.607	94.008	98.064	99.363	97.326	98.534	99.484	96.841	98.593	97.699	101.22	99.227	95.188	97.472	97.703	96.814	98.877	100.38	97.424	95.274	99.303	96.891	98.32	99.581	97.632	96.531	96.66	96.594	98.402	99.597	99.082	97.704	99.42	99.114	97.711	98.196	98.618	93.035	97.336	97.622	97.539	97.804	96.411	98.524	97.101
108.79	107.88	108.16	107.46	106.32	106.18	106.34	103.92	108.45	105.41	106.46	105.99	108.06	104.05	107.46	108.52	107.2	111.37	109.99	106.62	112.68	108.15	104.09	110.08	109.17	108.32	108.89	110.86	106.66	109.48	107.05	109.44	108.87	106.06	106.57	108.51	105.77	107.58	105.75	107.13	111.22	104.65	108.15	109	106.04	108.38	105.77	108.34	112.06	108.83
105.11	107.28	109.24	105.5	105.52	106.76	105.05	109.48	106.82	109.25	109	108.1	104.42	105.8	106.58	106.75	106.83	103.48	105.7	108.08	106.86	106.77	106.91	106.28	109.38	108.1	110.26	107.74	111.38	106.92	106.97	110.77	108.03	107.57	108.37	105.82	104.32	108.05	108.99	105.15	108.99	110.2	108.91	110.98	109.15	105.41	108.18	109.75	108.8	107.12
112.01	107.59	106.25	111.56	108.51	113.67	109.38	111.22	113.72	111.48	109.48	108.9	109.79	112.78	110.36	110.75	110.68	112.68	109.32	109.8	109.65	108.23	110.8	113.07	111.31	114.17	111.54	115.06	111.7	112.6	112.42	110.1	111.7	110.66	108.8	111.98	107.91	111.2	111.91	107.75	109.3	111.13	108.4	105.67	108.95	110.69	109.39	110.82	108.33	110.26
109.03	109.13	104.48	106.32	106.6	105.59	106.79	105.27	105.63	107.37	107.46	106.8	106.78	107.54	104.27	104.73	104.04	103.79	106.3	106.14	104.52	107.67	103.89	108.82	107.05	107.93	105.11	106.7	104.93	104.45	107.5	106.29	104.32	104.72	105.97	107.86	109.1	104.2	103.71	108.91	107.76	106.14	105.57	107.81	105.63	107.54	107.03	109.58	108.2	103.82
106.26	105.84	108.93	103.27	106.11	106.58	104.71	107.06	104.33	100.93	106.28	108.68	104	104.56	104.23	107.76	106.96	107.39	104.82	107.7	106.58	107.82	106.35	106.84	105.58	108.54	105.44	105.23	106.84	107.11	106.4	104.87	105.62	104.75	104.55	107.35	107.77	109.61	110.94	106.62	105.75	106.49	105.15	104	107.53	103.3	105.39	105.39	109.77	107.89
94.716	97.825	96.738	97.164	100.21	96.472	100.31	100.26	99.05	94.948	100.95	98.154	96.955	93.806	95.6	97.018	96.468	100.24	97	99.71	95.21	99.266	99.648	101.95	97.614	99.462	97.421	97.205	99.203	96.377	100.54	100.65	98.65	98.395	96.787	101.52	102.2	98.576	102.99	101.62	98.335	96.13	97.112	96.411	97.24	102.42	98.622	96.361	99.009	100.39
109.93	111.72	110.64	113.13	109.87	110.22	109.04	111.17	107.53	107.63	108.06	108.6	110.14	111.84	108.48	110.99	109.59	108.66	109.13	108.94	109.81	110.71	108.53	111.2	110.96	111.76	107.46	112.72	110.92	113.13	112.48	108.88	110.5	106.03	111.98	108.77	110.77	107.8	109.88	110.4	107.27	109.37	111.06	109.13	109.41	111.23	106.88	112.28	112.4	112.73
111.39	109.54	106.46	108.03	109.15	107.23	108.57	107.06	107.2	111.91	111.27	107.64	109.07	108.35	106.32	102.37	108.56	105.92	106.88	109.38	107.98	110.5	107.26	107.77	110.26	109.98	109.35	111.01	107.92	106.15	107.9	107.25	107.78	108.01	108.93	105.6	109.13	110.33	106.54	109.19	107.74	105.16	111.2	108.24	105.53	107.35	110.79	108.03	108.03	108.95
103.14	101.39	103.13	102.68	102.49	98.622	101.83	102.43	104.86	96.108	100.36	100.09	102.42	104.76	99.074	101.54	100.54	101.3	101.37	99.538	100.27	100.8	100.68	101.39	98.178	97.798	102.99	100.35	102.47	102.57	103.58	101.23	100.88	99.766	103.12	99.99	101.78	101.47	99.338	100.04	99.988	101.13	98.091	100.63	104.56	101.98	102.38	102.57	101.25	99.956
108.55	109.44	108.72	110.71	108.19	112.46	110.87	111.28	109.89	111.79	109.84	113.62	108.22	106.76	111.52	110.15	114.11	108.76	109.21	109.37	110.27	112.11	107.96	108.96	110.57	111.99	107.19	114.04	111.93	110.34	110.61	108.69	109.4	106.16	107.05	109.16	109.88	109.92	110.13	106.77	113.46	111.19	112.64	110.64	110.06	109.52	113.44	109.85	114.11	110.66
104.44	107.2	106.61	106.15	107.02	106.69	103.28	109.74	104.63	105.96	105.68	106.78	104.28	101.88	106.61	104.13	104.69	105.02	107.13	103.16	103	103.59	102.72	109.11	102.58	107.4	107	106.72	104.9	109.12	107.72	106.74	108.67	102.51	106.72	105.68	106.85	104.53	105.93	104.38	106.47	107.34	103.6	106	105.57	106.12	105.77	106.31	105.44	105.48
108	104.61	106.97	111.57	104.14	105.24	105.2	106.79	103.99	107.76	104.74	106.86	103.43	105.62	108.87	106.28	107.57	104.27	108.65	107.55	106.27	105.22	104.28	105.32	105.58	106.61	106.93	106	105.3	106.41	106.54	107.22	108.47	108.84	106.73	109.74	106.81	105.17	108.3	106.18	107.9	106.54	106.42	107.53	104.74	107.41	106.39	102.69	104.08	106.38
105.18	105.9	109.41	107.18	107.16	108.4	107.95	105.53	105.32	106.6	103.66	106.5	104.65	105.97	105.26	106.88	107.17	105.61	106.63	105.94	106.65	109.16	106.75	110.62	107.68	106.81	109.83	107.13	104.58	106.14	106.48	105.9	105.06	105.81	106.68	106.36	105.57	108.21	106.19	104.47	107.32	108.14	102.93	107.15	105.64	105.1	103.92	107	104.89	104.91
110.38	111.12	109.88	110.96	106.93	108.07	109.42	106.76	107.59	106.4	108.35	108.43	111.14	111.66	110.81	106.36	110.33	112.62	110.19	107.01	107.74	107.86	109.61	110.71	105.32	110.45	111.29	106.97	105.85	106.21	111.68	109.8	108.15	109.33	105.24	109.65	108.84	108.26	108.81	110.25	112.71	110.36	108.8	106.6	108.95	109.67	107.21	109.21	109.06	110.81
105.58	110.31	106.89	107.61	110.81	107.28	106.1	109.77	106.85	105.75	111.43	103.89	109.68	104.8	108.96	109.98	104.35	108.83	109.03	104.7	106.68	108.68	109.55	107.24	110.77	106.88	107.4	108.57	106.94	109.11	108.12	111.57	109.24	105.14	105.07	107.01	106.66	108.07	105.55	107.74	106.56	107.9	105.55	108.01	106.87	108.7	108.62	108.71	105.31	108.07
105.18	106.22	106.26	107.93	107.48	106.88	107.43	107.89	105.82	104.17	108.14	108.71	109.43	109.19	106.31	107.24	103.92	105.41	108.66	105.26	104.25	110.89	107.4	104.65	103.79	104.89	105.59	107.42	106.94	107.2	108.56	105.58	108.36	105.29	105.28	105.11	102.88	105.78	106.07	109.63	106.5	106.88	109.41	103.86	108.92	104.49	107.31	105.09	104.66	106.28
108.54	104.17	107.52	107.29	108.97	107.49	108.56	108	106.31	106.81	108.8	105.84	109.8	103.88	106.99	109.16	105.83	109.12	106.69	107.97	108.23	105.61	105.32	107.28	109.3	106.13	105.19	107.69	106.22	106.84	107.23	106.34	108.71	111.85	106.27	110.82	107.72	107.89	109.03	107.08	111.26	107.47	105.44	110.36	106.11	108.16	106.14	104.36	109.72	108.65
107.82	107.84	106.79	108.73	108.27	109.22	108.79	109.22	108.97	107.97	105.08	104.56	106.98	110.32	108.69	109.64	108.96	108.63	106.69	108.1	107.24	106.71	107.53	109.44	109.95	107.36	108.95	109.29	110.11	106.52	108.81	103.05	105.41	107.46	109.74	110.27	107.04	104.54	110.31	105.3	110.3	110.03	104.56	107.16	107.27	107.49	108.79	108.75	107.52	107.24
109.19	109.44	111.38	110.9	107.92	107.41	108.7	104.91	108.67	108.68	108.38	107.39	108.16	107.42	110.1	105.54	110.22	108.42	109.22	107.92	106.14	109.36	105.74	109.24	109.4	108.13	107.21	105.75	104.94	107.36	108.53	110.35	108.17	106.7	103.63	108.11	107.64	109.65	109.15	103.93	108.55	104.76	108.02	105.81	109.11	109.62	107.84	109.31	108.95	107.05
97.233	98.39	98.068	97.24	95.896	99.871	96.312	101.76	96.374	98.898	98.463	97.091	98.829	100.26	97.744	97.692	100.83	99.216	100.32	96.949	98.985	100.89	94.238	94.997	94.009	98.583	98.55	95.717	95.87	100.59	97.272	94.551	97.492	98.927	98.742	97.429	97.489	97.991	100.47	99.24	97.137	95.461	97.994	96.834	99.51	96.338	100.09	96.456	98.783	97.018
104.48	103.66	106.61	103.51	107.09	104.94	103.54	106.72	108.4	108.08	107.42	105.21	107.66	102.38	103.62	105.84	106.51	105.78	105.3	105.32	106.23	105.46	103.87	105.04	105	108.08	104.88	105.27	107.26	106.93	105.12	102.69	105.07	108.01	104.04	104.68	104.58	103.67	107.29	105.3	109.42	103.46	105.22	104.28	106.18	107.6	102.87	104.15	105.3	106.86
107.25	101.8	102.5	107.1	105.61	105.4	104.63	106.27	104.12	107.23	106.11	108.68	105.97	104.29	102.91	104.7	106.67	105.91	104.53	108.85	102.05	106.86	106.6	102.54	103.14	107.34	104.79	106.39	102.54	106.82	105.16	104.47	106.98	107.66	103.35	103.58	100.57	105.13	105.57	108.29	105.52	107.15	106.11	105.56	105.32	102.25	104.46	106.8	103.7	106.52
107.75	109.09	107.27	109.79	107.39	106.85	110.32	109.43	107.35	109.3	107.35	108.94	108.47	109.9	109.47	108.6	108.19	107.5	106.27	103.38	106.65	108.02	107.35	106.85	108.52	106.96	110.14	108.27	106.58	108.11	108.99	106.69	110.84	110.2	105.48	106.46	107	107.83	108.26	108.6	106.45	107.38	109.1	105.36	108.96	109.25	108.62	108.58	109.24	107.87
106.89	105.41	105.22	103.39	105.95	106.91	106.4	105.97	110.19	102.87	108.07	104.16	104.47	108.11	104.62	106.92	106.84	105.68	104.11	105.09	103.86	108.36	105.16	106.45	104.09	105.06	106.7	105.08	106.77	105.69	104.33	100.61	108.16	107.68	105.25	106	104.76	108.29	105.78	106.95	107.14	106.7	105.48	105.01	106.5	108.23	106.29	102.83	105.66	104.28
100.32	102.41	102.48	102.21	98.736	101.86	103.58	102.79	101.09	99.216	100.67	100.47	102.44	99.764	99.531	102.38	99.136	102.14	100.79	99.811	100.66	102.19	100.37	101.62	96.907	97.57	100.83	99.375	101.08	99.72	99.714	96.814	101.89	102.17	102.31	101.77	101.42	101.15	101.09	102.74	102.7	98.68	98.594	102.6	100.19	100.66	96.986	98.332	97.379	101.56
98.287	99.514	98.466	97.306	94.887	96.559	100.72	94.989	95.743	96.638	94.17	98.57	100.27	98.847	97.899	97.397	99.959	96.753	98.65	96.662	96.334	98.761	101.98	94.033	95.76	96.417	98.217	98.828	99.574	97.212	99.781	97.789	99.238	96.905	98.317	96.762	98.65	97.315	94.467	96.437	99.073	97.165	97.659	98.264	101.5	100.43	98.17	96.06	100.23	95.553
97.037	98.626	99.618	98.459	96.666	96.956	97.28	97.498	98.345	97.483	96.319	100.42	96.266	96.219	97.888	98.087	97.28	101.36	95.96	97.175	95.627	96.068	98.041	98.861	101.7	97.225	98.181	97.086	99.079	102.31	99.021	94.662	98.563	99.015	98.291	99.252	97.835	96.732	99.973	98.718	100.2	98.791	95.755	96.415	97.979	98.39	96.84	99.738	99.229	101.22
97.226	99.936	96.358	98.883	97.735	97.421	96.622	96.473	99.418	95.517	95.251	96.46	98.375	97.938	99.281	98.043	99.096	99.185	101.1	99.051	96.585	96.745	94.887	98.952	96.16	98.771	97.747	97.422	97.658	99.824	99.537	96.803	98.674	95.51	100.58	98.81	97.105	98.761	95.105	98.357	98.185	100.85	96.802	95.411	99.574	99.797	103.04	96.928	97.595	99.321
103.55	108.81	108.51	107.59	107.43	106.94	111.14	107.91	107.08	110.53	108.73	107.16	106.88	107.79	107.32	108.13	107.99	106.99	111.99	108.92	108.86	107.24	110.89	105.52	106.64	106.54	105.07	106.44	108.88	107.21	107.56	106.98	106.63	109.51	106.57	107.42	109.21	104.36	109.71	107.78	106.38	108.3	108.6	109.24	106.83	108.9	107.25	106.32	107.28	109.94
109.72	112.45	108.06	108.85	106.66	107.33	107.1	108.74	109.5	108.51	107.63	108.73	109.14	106.53	108.14	110.75	105.61	108.01	105.06	106.78	107.63	106.26	111	110.55	108.87	110.54	107.14	108.64	107.3	109.19	108.32	106.91	106.75	104.5	104.88	109.19	112.94	106.83	110.8	106.71	106.64	106.3	106.26	108.85	106.99	108.72	106.88	111.17	109.57	110.43
104.47	108.29	105.24	104.58	108.35	108.49	109.39	106.03	105.59	111.28	108.47	107.51	106.41	107.77	107.34	106.18	110.12	110.08	107.66	108.71	106.49	106.95	106.45	110.28	108.25	109.13	110.19	108.15	107.61	104.96	109.53	107.81	112.02	107.61	106.71	110.07	112.39	108.77	106.13	106.36	109.08	110.22	108.49	107.29	109.53	108.31	104.79	106.2	107.48	108.27
105.28	104.7	107.36	101.6	105.64	107.37	108.44	108.96	104.4	106.28	107.04	108.11	104.9	104.87	105.57	110.61	105.31	103.66	105.82	106.58	102.31	106.81	110.24	103.73	106.15	105.98	106.19	107.23	109.02	106.51	107.82	109.66	109.56	111.01	106.39	103.88	100.37	107.28	104.43	105.11	107.73	105.07	106.8	102.3	102.76	104.04	106.09	109.98	103.22	108.57
108.25	109.79	105.69	105.79	106.64	109.98	108.77	107.81	105.3	108.33	107.96	104.11	110.02	108.09	112.1	109.6	107.06	110.28	108.44	111.41	110.28	108.16	107.95	107.63	107.95	107.04	107.67	108.51	110.6	111	104.52	108.1	110.52	108.93	105.89	111.45	108.82	108.54	109.67	109.57	108.14	107.77	108	112.19	104.58	109.55	107.84	109.53	105.72	105.23
99.677	100.67	100.94	103.03	100.62	99.731	99.697	100.68	98.179	99.995	101.85	101.8	101.78	100.7	100.46	101.33	101.39	102.81	101.85	102.59	99.759	100.72	102.16	102.01	102.27	100.63	98.841	102.92	100.25	102.37	99.501	101.32	102.42	102.12	102.67	100.61	101.94	100.83	99.28	98.759	102.26	99.841	100.17	100.68	102.6	98.291	101.43	101.69	98.296	99.545
106.83	109.01	107.93	107.47	110.46	108.61	107.77	106.37	111.37	110.02	108.78	111.7	109.08	107.85	109.71	109.57	107.1	108.85	111.36	108.05	110.26	108.52	108.24	109.46	109.34	106.51	108.85	108.15	111.01	108.47	111.91	110.24	106.86	108.44	108.24	110.87	107	108.94	110.45	110.67	107.25	111.07	108.81	111.41	109.46	108.41	107.18	106.42	107.26	105.61
107.97	109.24	106.19	106.45	105.05	107.94	106.37	106.38	107.5	110.57	103.91	106.98	107.22	108.64	107.65	107.25	107.95	106.12	105.6	106.47	109.32	106.46	109.95	106.37	105.87	105.92	105.63	109.75	106.24	112.35	105.59	107.91	106.44	107.47	108.19	108.38	106.88	108.87	110.1	103.93	108.48	107.89	109.47	111.45	108.32	105.75	108.92	108.63	108.19	110.7
106.68	110.82	104.72	109.27	108.41	104.79	108.97	107.2	107.83	106.08	109.74	106.23	112.53	106.28	111.04	107.78	109.26	107.79	107.79	105.07	107.86	106.22	107.79	107.42	109.55	106.04	108.65	106.69	106.42	104.69	108.82	107.44	108.84	109.14	108.46	105.44	107.54	109.45	104.66	106.88	107.12	107.09	108.39	106.75	110.29	108.95	107.34	108.88	109.67	109.5
111.32	111.13	111.29	109.08	111.14	108.1	109.77	111.79	111.53	109.78	109.84	112.51	112.37	110.86	108.58	105.75	110.17	110.25	111.49	109.64	109.68	112.22	111.09	108.94	109.89	107.07	111.14	107.84	114.17	110.7	111.8	107.89	111.17	107.23	110.97	109.27	109.13	104.73	111.54	113.57	113.01	109.3	108.05	110.55	107.1	108.43	109.02	109.33	112.79	111.56
103.7	104.7	104.74	107.39	107.4	101.98	102.48	101.6	104.24	106.36	107.69	101.6	106.56	104.36	103	108.45	104.34	105.15	107.96	111.03	108.41	106.48	109.29	107.06	107.32	104.31	107.97	107.78	104.95	107.59	106.21	106.32	105.93	103.21	103.88	106.66	104.43	105.96	105.35	108.74	106.27	107.53	103.09	107.72	108.81	104.52	102.12	106.82	104.57	104.72
105.57	107.62	110.81	107.06	105.79	106.88	109.69	109.49	103.88	108.77	106.57	102.81	106.89	111.37	111.16	108.91	110.28	105.62	108.86	106.75	109.09	109.25	106.73	106.77	111.34	110.85	108.63	109.93	108.27	107.34	107.42	109.61	106.97	108.23	107.99	106.21	107.36	109.75	109.45	109.11	107.35	108.36	105.98	106.97	106.09	106.03	106.28	109.17	109.3	109.44
108.57	109.23	105.72	105.49	108.49	105.81	109.46	108.37	105.33	109.65	109.92	105.73	106.24	107.04	108.31	108.63	105.47	108.78	108.23	106.05	106.02	107.31	109.74	105.82	107.47	111.29	110.33	104.21	110.53	109.35	107.8	110.91	108.94	107.23	106.42	110.09	105.03	106.05	110.11	104.5	105.93	110.11	106.02	108.83	107.11	105.13	107.61	105.41	106.17	111.42
106.57	107.68	108.13	110.38	106.07	105.96	106.54	106.97	107.5	105.33	107.73	109.01	105.61	108.38	104.36	105.95	103.96	106.69	109.71	105.55	106.38	109	107.96	106.86	103.51	108.62	108.59	104.28	107.74	105.84	109.56	105.78	104.3	107.23	106	103.51	106.25	106.21	107.27	105.53	103.83	108.07	104.49	105	102.27	102.21	105.95	109.25	106.03	105.85
107.07	103.59	104.59	105.25	103.53	106.96	105.3	109.18	104.8	105.2	108.54	105.47	104.87	102.42	108.13	109.47	102.95	106.09	104.52	108.05	107.83	103.87	105.93	107.39	105.5	103.46	104.61	108.66	106.26	107.39	106.38	103.22	104.23	104.68	106	105.88	103.79	105.64	105.34	106.43	105.99	105.55	103.94	105.07	108.21	105.26	103.72	103.6	103.25	106.14
105.44	105.51	105.52	106.04	109.22	108.93	107.22	102.88	108.26	105.86	103.72	108.2	106.12	109.21	108.22	106.53	107.39	104.14	106.72	108.3	104.51	103.7	106.37	106.22	105.37	105.86	105.56	106.01	107.65	104.73	108.71	105.8	106.29	102.72	106.95	106.11	107.34	109.27	105.87	107.95	105.01	105.45	111.49	103.08	106.36	103.25	106.69	108.84	103.7	102.78
106	104.91	104.72	105.03	106.43	104.57	105.11	105.04	107.43	105.07	104.1	104.04	107.19	107.01	106.4	104.45	105.36	104.35	105.54	106.05	107.06	103.97	102.89	103.73	106.08	105.15	105.7	107.19	105.03	106.07	105.14	105.48	107.95	107.86	106.48	108.62	106.2	105.94	108.12	107.32	107.61	105.31	106.76	105.14	104.47	105.64	107.93	105.72	101.33	104.61
98.86	100.46	100.25	101.3	105.16	101.29	101.96	101.24	101.54	99.606	102.67	100.53	100.24	101.67	103.61	105.24	101.14	102.84	100.54	102.67	100.24	101.97	97.89	105.58	101.68	100.13	104.05	99.998	101.16	101.78	100.73	101.66	101.03	103.37	99.585	99.208	102.34	100.68	102.68	103.03	102.5	100.76	100.78	100.15	99.126	102.13	101.2	99.364	102.01	99.013
100.28	105.83	110.19	105.57	106.73	105.91	104.05	105.71	110.09	104.17	103.64	106.82	104.62	107.7	105.07	104.95	105.13	108.86	105.53	108.39	105.01	107.11	103.76	106.38	107.38	108.97	104.27	105.49	105.5	105.05	108.74	102.05	104.47	102.06	104.29	106.63	102.89	104.53	107.26	104.89	105.05	104.84	105.52	106.3	103.92	107.73	107.89	107.97	106.93	101.93
105.93	105.18	108.27	106.24	106.67	105.9	105.06	106.87	107.44	108.36	102.84	106.47	106.43	106.13	105.08	104.88	105.14	105.36	105	105.99	107.81	105.15	106.97	104.7	104.62	104.2	102.46	107.64	108.23	104.6	105.87	108.35	105.92	106.28	109.23	106.13	106.63	105.38	104.81	102.48	106.93	106.57	108.49	103.77	110.41	103.95	106.91	105.64	108.86	104.3
105	110.62	105.09	111.53	110.12	107.71	108.08	108.27	108.08	109.17	109.3	109	109.3	108.37	107.53	108.27	106.67	108.46	108.84	106.97	113.67	108.32	108.15	106.71	105.41	109.22	106.02	107.83	107.55	108.23	109.74	110.34	107.79	105.66	110.21	106.88	107.54	106.35	106.86	110.39	108.71	106.96	107.08	107.84	110.3	107.87	107.82	108.34	108.98	109.58
106.37	111.19	108.6	113.16	102.27	107.93	105.98	109.49	111.61	108.19	104.67	105.91	107.33	104.93	109.22	108.24	108.12	112.33	106.61	109.85	107.69	109.78	108.14	109.07	107.43	108.39	105.27	107.96	108.72	106.74	109.67	106.14	107.45	107.44	109.45	106.15	106.56	107.73	106.25	107.98	109.06	108.71	107.09	108.32	107.78	107.63	110.37	107.83	107.2	106.79
110.22	106.61	112.49	108.69	107.52	109.4	109.1	104.25	106.17	108.01	105.11	105.66	103.36	108.79	109.9	107.67	108.25	108.93	108.44	107.87	107.21	105.9	105.46	110.43	106.14	107.34	107.67	108.32	110.53	109.26	110.9	106.58	107.24	105.58	107.08	108.51	108.59	110.15	109.65	109.83	110.34	108.18	106.77	108.8	107.47	107.45	108.96	107.81	108.16	106.97
107.2	105.13	109.51	108.49	109.84	104.73	107.62	107.42	107.98	107.22	108.4	105.32	107.31	103.17	106.99	109.94	111.05	108.03	106.71	108.58	107.21	108.65	109.86	109.68	109.41	108.87	104.81	109.23	107.59	109.2	109.91	109.06	107.54	108.95	109.71	107.1	111.19	103.98	109.21	108.57	108.48	105.52	107.81	108.21	107.65	108.69	107.04	107.96	104.62	110.03
99.273	102.7	98.456	99.13	97.507	98.387	98.817	101.84	102.29	101.28	100.72	101.02	99.143	100.56	99.354	100.77	100.43	101.85	101.83	102.51	100.93	100.67	98.077	97.057	97.522	101.87	101.35	102.31	101.88	100.61	98.223	102.18	99.761	99.632	101.03	99.45	98.73	99.477	101.61	100.78	102.62	101.21	98.524	99.72	104.19	101.73	97.397	101.29	100.75	98.956
96.068	96.604	98.729	99.712	98.619	101.03	99.676	97.053	97.66	99.874	99.075	97.444	96.303	98.45	98.792	99.31	97.882	95.835	98.903	98.559	96.061	100.04	102.16	97.617	95.72	97.058	99.87	96.817	98.3	97.875	97.173	96.805	101.05	101.41	96.286	98.331	97.23	96.142	99.62	99.394	99.247	98.472	93.77	99.131	96.361	98.326	97.386	97.5	99.082	98.29
104.84	103.19	104.82	108.74	107.04	106.96	108.53	105.21	107.36	106.1	107.15	104.83	108.78	106.04	106.75	104.33	103.21	106.44	105.35	107.09	107.07	103.37	104.56	105.84	107.29	104.04	104.06	105.32	106.97	104.79	107.47	104.34	106.84	103.13	103.7	105.5	105.37	104.7	105.61	105.74	105.11	104.97	107.78	103.93	100.13	108.29	105.6	107.04	108.42	106.9
106.19	111.03	105.81	109.48	106.47	107.61	108.12	107.61	107.7	108.19	110.86	104.02	108.29	105.97	106.58	107.94	109.66	108.72	107.87	106.31	109.68	111.19	108.72	110.57	107.97	111.49	108.47	109.22	108.13	105.77	107.2	107.16	109.32	109.56	106.74	105.37	107.9	107.11	109.79	108.57	108.37	108.6	108.95	105.71	108.42	106.82	108.39	106.07	109.71	108.07
106.64	108.37	109.17	108.84	110.44	108.5	109.23	109.47	109.72	106.03	108.49	109.27	109.55	107.11	107.18	109.67	108.24	110.65	108.85	109.37	106.01	108.84	108.1	107.58	108.85	109.56	107.52	111.12	108.49	106.64	105.91	108.42	109.71	108.79	109.12	106.68	109.91	109.12	111.54	105.72	109.42	108.36	107.29	109.3	107.99	108.34	109.1	107.14	110.17	110.1
101.65	100.46	104.17	105.72	96.441	98.497	100.56	100.75	101.31	97.805	101.82	100.82	101.26	100.98	101.18	101.01	100.31	101.25	103.63	100.96	98.175	100.38	100.69	102.05	100.67	103.98	98.12	102.57	102.33	101.5	99.685	102.07	99.152	98.253	100.93	103.35	100.97	97.258	100.23	97.453	99.071	99.849	99.7	103.24	100.88	101.29	100.8	101.99	102.28	101.42
106.83	110.81	105.02	107.67	107.94	105.24	107.37	104.13	108.87	105.59	107.03	106.53	103.61	105.14	109.05	107.57	108.27	107.29	107.96	109.77	106.36	106.98	107.05	108.6	109.8	108.1	107.24	108.19	106.81	105.08	103.84	108.04	104.41	106.36	103.73	105.53	105.84	109.54	104.4	105.82	105.37	106.18	103.16	105.64	105.45	107.79	106.54	102.75	106.81	106.34
106.91	106.1	106.94	104.02	108.24	107.93	107.48	105.61	105.91	106.53	103.17	105.81	106.25	105.87	105.72	107.95	103.91	106.26	105.01	106.13	108.03	107.87	107.72	103.75	105.94	102.76	104.32	107.55	104.67	106.97	107.61	104.75	105.4	106.55	108.16	104	104.67	106.88	102.76	105.46	105.66	106.05	106.21	103.26	108.05	105.8	105.11	107.97	109.48	106.55
103.75	105.49	104.11	105.86	102.74	105.97	104.46	105.86	106.88	106.64	107.95	105.91	105.93	106.14	104.97	102.3	106.64	104.17	104.91	104.7	105.4	104.37	106.07	108.95	108.31	106.96	105.67	104.11	105.09	103.58	105.4	105.31	109.41	104.63	104.7	104.92	105.88	106.93	104.18	104.67	103.66	106.76	106.14	103.57	107.29	105.58	107.65	104.7	106.21	106.73
112.28	110.9	114.4	111.51	112.54	110.16	111.18	111.34	108.64	111.57	109.78	109.19	111.54	110.23	111.39	109.29	107.72	110.64	112.32	111.09	108.35	113.72	108.13	111.95	110.41	110.33	111.12	110.35	111.29	107.81	108.87	111.6	111.32	108.5	110.56	107.13	108.62	111.77	108.8	109.89	110.23	107.95	108.84	107.07	111.14	108.83	110.93	110.9	111.84	111.01
103.41	106.17	103.74	105.06	105.22	108.57	106.4	103.57	107.09	106	105.41	106.7	102.94	104.7	102.91	103.42	106.77	102.4	107.85	106.97	106.25	105.34	104.56	105.47	104.74	106.72	106.15	105.19	107.98	107.38	108.19	106.52	107.49	105.14	103.26	103.42	103.47	106.08	102.1	104.44	106.1	107.76	106.06	107.62	107.43	107.59	107.07	105.66	104.55	105.3
107.79	106.69	110.29	109.43	109.51	111.02	110.15	107.73	113.34	108.78	106.9	107.04	109.29	111.46	107.63	107	110.25	109.83	110.59	104.53	110.67	110.16	106.68	107.74	110.09	107.57	107.83	107.9	111.39	106.96	108.81	106.81	107.97	108.5	110.73	105.57	106.92	109.39	108.07	110.89	108.93	110.03	108.65	105.43	108.46	109.42	110.29	105.94	109.9	109.09
96.926	99.203	95.288	97.836	98.764	98.16	98.088	99.343	98.314	97.47	98.682	101.19	96.697	100.83	97.9	96.636	95.262	98.534	94.606	96.351	96.317	99.178	95.695	99.094	98.102	96.833	97.971	98.449	97.106	97.49	95.728	101.46	97.182	98.295	99.618	97.438	95.234	99.247	99.963	100.42	97.947	100.24	99.011	100.56	98.689	97.851	99.728	98.426	96.837	97.807
108.42	110.65	108.25	107.77	107.43	106.51	107.43	107.58	106.32	108.8	107.91	105.77	106.39	107.6	107.2	107.2	104.28	105.8	107.05	107.45	110.86	107.27	106.96	103.97	107.57	107.12	107.6	105.84	108.02	107.19	107.28	109.23	106.84	106.07	108.61	105.87	108.96	108.4	108.17	109.66	107.81	105.73	109.26	105.56	107.45	109.76	106.02	107.93	106.86	107.34
112.3	111.59	110.65	112.37	109.96	112.29	113.66	113.39	110.69	111.34	108.04	108.96	113.21	111.35	107.84	110.39	109.46	111.85	110.69	110.74	110.76	111.04	111.1	107.56	110.53	109.42	111.23	113.36	110.08	110.01	108.84	107.32	110.52	110.46	111.6	111.77	110.64	110.59	114.08	107.77	109.05	111.46	110.58	112.29	109.95	111.15	112.1	115.39	108.83	109.5
98.559	101.76	102.53	102.36	98.627	100.14	98.439	100.51	98.909	99.025	98.987	98.893	99.814	101.87	101.37	96.858	100.36	101.02	102.59	103.39	100.17	99.134	99.619	98.382	97.539	100.22	102.66	99.42	100.95	101.84	98.086	98.582	97.574	102.4	104.55	102.06	101.39	100.51	101.23	99.003	104.73	100.32	104.96	101.15	100.63	100.21	102.53	102.49	101.52	101.99
105.63	104.22	104.86	106.79	107.06	103.56	103.6	109.1	103.35	103.53	103.13	106.26	106.89	101.91	106.97	104.01	103.55	111.12	103.7	102.23	105.71	103.03	104.55	109.52	107.81	104.23	107.32	108.95	104.8	108.28	107.34	105.47	104.64	105.91	104.92	105.36	105.81	104.05	107.66	104.79	104.21	105.28	103.21	103.51	107.12	105.29	105.22	105.5	104.25	106.52
104.83	106.1	106.94	103.93	106.17	107.86	105.86	106.73	104.4	102.67	108.12	106.89	105.64	106.23	103.25	105.08	106.4	107.61	108.04	107.21	106.13	106.56	106.26	104.22	104.82	106.04	104.77	105.57	106.04	109.07	103.73	104.13	106.53	104.6	106.44	105.87	107.99	104.07	102.59	105.78	107.08	105.49	107.7	106.07	106.35	105.87	106.13	104.32	104.96	107.11
104.22	107.81	109.16	104.46	106.5	109.25	109.47	108.64	106.02	104.38	107.13	107.56	108.11	106.24	107.46	108.15	109.17	104.56	107.57	109.4	110.61	110.37	106.62	109.28	108.85	107.4	109.28	109.95	111.1	110.9	107.25	106.21	107.39	107.05	106.49	105.17	107.78	111	107.3	107.48	108.18	107.46	106.34	107.16	105.59	110.42	107.94	109.97	108.36	106.45
107.92	109.82	107.93	106.14	107.86	106.85	108.01	109.89	106.15	110.27	106.39	105.1	106.1	106.33	106.57	106.93	105.75	107.55	106.84	109.07	106.98	106.88	109.05	107.61	110.52	110.85	106.88	106.1	107.37	106.57	111.25	110.08	108.58	107.81	108.66	109.15	107.57	108.06	110.09	106.56	110.81	105.7	108.19	108.07	106.94	108.96	108.34	106.76	107.16	108.99
105.73	109.63	107.2	105.33	107.86	106.11	106.98	105.17	105.18	107.21	107.84	107.09	105.53	105.4	106.62	108.13	106.01	109.28	105.58	105.31	106.15	105.07	108.17	105.77	107.79	108.12	108.32	105.35	104.8	107.2	106.39	105.58	105.29	105.49	104.91	105.68	106.5	102.84	111.09	107.81	104.42	107.53	106.76	108.45	103.98	105.21	105.89	108.43	108.48	107.88
107.01	102.45	105.17	103.86	104.89	107.74	106.43	104.61	103.94	107.71	104.49	104.35	105.61	105.29	104.52	103.55	105.65	104.89	104.46	102.75	106.21	108.22	104.44	106.19	106.41	103.05	105.13	106.48	107.74	108.73	105.64	107.18	106.86	102.96	103.96	105.33	107.75	106.54	104.14	105.03	105.34	108.58	103.9	103.38	106.48	104.59	105.29	107	105.93	104.77
97.91	100.01	99.362	99.577	94.558	98.113	97.213	98.972	97.951	98.452	95.979	102.22	98.102	96.648	97.163	97.86	100.36	98.21	100.39	97.126	96.747	93.991	98.272	99.217	99.547	97.203	100.55	99.312	95.887	98.867	95.991	98.86	96.699	97.896	98.17	98.138	97.771	98.847	99.138	96.725	97.599	97.481	99.509	96.549	96.16	100.38	99.961	100.49	100.78	96.348
97.098	97.221	97.135	99.255	97.666	96.15	97.558	99.937	97.974	98.042	98.129	99.125	99.075	96.275	97.004	102.21	98.02	100.22	99.263	96.878	98.668	93.62	97.829	96.906	94.801	98.833	100.61	95.824	98.66	95.514	101.01	97.003	98.453	98.704	98.564	99.009	99.134	96.701	100.06	93.261	100.35	99.008	95.644	94.764	99.393	99.398	95.697	99.461	98.974	98.346
110.33	110.19	107.5	111.79	109.52	112.81	109.54	105.73	109.54	111.79	107.79	109.91	108.88	108.25	111.87	107.44	111.58	110.46	109.79	107.09	110.04	112.67	107.41	109.11	107.43	107.69	108.83	108.69	108.48	110.75	106.91	106.05	106.99	110.51	110.43	106.37	108.26	105.83	109.41	108.06	108.95	107.69	105.95	104.98	106.51	107.48	111.66	108.73	109.15	108.54
104.3	106.42	107.91	106.02	106.98	103.1	104.75	105.95	103.65	102.54	106.93	104.67	104.91	103.89	103.01	103.03	107.39	105.92	105.03	105.77	109.37	104.93	107.91	105.37	105.56	104.52	103.6	104.76	105.83	104.84	104.65	105.67	106.5	104.59	103.24	101.32	106.23	106.35	103.7	105.54	102.76	105.57	105.22	103.01	108.09	108.79	106.56	103.02	106.41	108.63
106.49	104.08	105.28	107.59	107.34	105.75	109.54	105.27	109.32	102.48	105.11	106.7	108.24	104.1	107.01	103.96	104.05	108.09	107.56	103.64	101.82	107.61	106.35	105.72	107.34	107.81	105.54	105.95	103.02	106.94	103.49	106.81	107.03	104.41	106.98	104.7	104.14	105.7	101.49	102.41	104.32	108.2	103.57	106.39	105.28	101.15	106.76	105.72	105.15	108.99
104.82	107.53	104.7	105.49	106.65	109.74	108.77	108.98	105.67	102.76	105.46	105.13	108.22	105.67	109.02	108.83	108.81	104.81	108.09	104.84	102.97	104.19	103.88	108.5	106.59	107.87	107.81	106.96	107.35	108.76	109.4	105.17	106.9	102.37	109.51	105.76	106.68	107.73	107.57	105.42	104.4	109.39	106.45	106.71	106.82	107.55	106.8	109.67	105.78	109.93
110.28	109.91	111.4	110.49	107.29	109.43	110.15	110.03	110.62	110.74	107.52	110.67	110.73	113.23	107.36	109.79	111.77	113.29	112.42	109.8	112.17	110.81	112.16	107.21	110.21	112.19	111	110.25	110.93	109.84	107.21	108.38	112.87	112.07	112.28	110.84	112.08	109.79	111.48	112.84	113.86	109.98	104.89	110.26	111.01	108.69	109.95	113.86	110.23	113.75
98.9	95.45	100.96	100.14	97.435	99.194	100.22	98.711	94.373	97.267	95.874	98.795	98.071	100.48	95.668	96.999	96.582	99.264	100.14	96.983	98.026	97.242	99.4	97.649	95.535	97.238	100.16	99.259	98.182	99.409	94.89	99.5	97.262	98.407	95.837	96.117	96.983	96.66	101.48	98.081	97.266	96.975	95.812	95.727	93.957	96.888	95.412	97.025	97.488	99.365
107.63	105.29	107.11	109.63	106.83	107.83	108.06	108.14	107.06	109.96	107.84	108.4	108.26	108.8	105.2	102.58	106.16	107.42	106.43	108.17	105.94	108.56	106.03	106.36	111.41	109.91	104.82	109.89	108.49	107.34	109.47	106.9	103.81	107.85	107.56	107.59	108.53	106.99	106.56	107.25	106.68	111.19	107.76	106.18	108.11	104.36	108.99	109.93	104.97	107.36
104.26	107.15	107.47	106.39	106.92	103.51	105.21	103.31	104.55	103.88	103.73	104.67	104.81	105.59	103.91	104.24	106.34	104.27	107.66	105.75	106.99	107.96	104.05	106.94	105.5	104.54	105.08	107.41	106.4	106.71	102.5	104.34	109.14	105.68	104.65	104.8	106.54	105.77	105.12	103.63	105.07	106.23	106.06	104.41	106.5	105.17	106.81	107.11	103.14	103.69
101.43	101.92	100.46	103.03	101.35	101.67	101.33	101.93	100.21	100.14	99.688	100.79	98.335	99.269	98.421	100.81	102.19	102.39	96.253	102.76	100.04	100.06	101.67	100.95	99.761	100.5	99.759	99.376	98.496	100.56	102.42	100.66	100.07	100.84	101.71	99.743	99.343	99.547	101.64	100.21	103.09	102.13	104.57	99.198	103.66	101.89	100.65	98.867	97.497	101.67
105.29	106.03	107.09	106.35	103.54	108.44	104.34	104.67	105.73	107.85	106.76	107.88	110.81	106.14	107.83	105.4	109.97	105.7	105.34	104.82	106.55	106.36	107.19	105.47	105.04	106.17	110.97	104.68	104.24	108.6	107.5	106.06	107.58	102.27	108.86	105.04	105.14	110.41	106.9	105.51	107.63	106.45	105.58	104.22	107.95	106.69	108.03	106.34	106.91	106.61
104.92	108.94	106.79	107.36	102.3	105	107.58	102.94	107.88	106.11	105.49	104.67	106.48	105.69	107.53	107.34	102.91	107.13	105.93	107.41	104.33	106.39	108.54	106.06	108.05	104.51	105.87	105.3	105.23	103.96	108.53	104.86	107.06	107.1	104.26	103.39	108.09	110.38	105.41	104.92	103.34	104.93	105.28	105.63	107.46	106.04	101.33	104.28	108.08	107.44
101.27	100.68	101.59	99.733	101.08	100.95	101.21	100.26	99.859	101.72	100	98.992	94.448	99.181	100.09	100.62	102.62	100.43	98.815	99.535	96.266	102.08	98.98	101.07	98.209	100.4	97.518	97.53	99.64	100.44	101.83	99.635	99.82	98.647	98.021	99.554	98.261	99.54	102.58	98.77	103.37	100.21	97.694	100.54	98.55	101.77	102.27	101.98	99.493	99.872
100.31	97.614	96.921	97.179	98.93	98.351	98.617	101.08	100.23	101.9	99.581	101.31	96.13	99.234	100.61	96.325	98.86	99.987	98.478	97.968	101.11	95.803	97.702	98.807	99.549	99.969	98.032	101.21	99.387	100.65	99.187	99.458	99.635	99.171	99.375	98.333	97.588	97.302	95.707	98.703	98.595	99.253	97.011	96.126	95.189	99.969	100.35	98.673	98.823	99.229
101.24	101.77	102.66	101.46	99.333	100.31	100.26	97.262	101.61	97.904	100.03	101.45	98.409	99.168	100.63	101.76	99.596	99.794	98.59	98.376	100.91	100.1	97.576	99.33	100.04	101	102.2	99.692	105.16	100.23	100.75	101.5	98.583	100.15	99.438	100.04	99.628	102.2	104.73	98.572	102.75	104.7	100.85	100.42	102.12	102.6	101.05	101.28	102.47	98.174
106.82	108.21	108.87	107.22	106.98	106.8	108.89	105.64	105.54	104.91	109.49	106.47	107.73	107.15	107.31	106.61	108.48	104.49	107.28	105.88	106	105.97	102.93	104.73	111.25	108.3	109.05	106.37	107.71	106.17	108.86	105.9	107.06	106.82	108.26	106.01	106.7	104.86	105.82	102.01	106.16	106.08	105.35	105.52	107.1	104.05	105.98	106.94	109.79	104.54
102.19	107.22	104.64	104.46	109.96	108.63	104.73	102.46	107.63	104.97	106.89	104.44	105.25	105.72	105.08	107.92	108.05	103.2	104.3	108.07	108.1	102.1	106.77	107.4	105.36	107.83	106.55	107.34	105.96	107.07	105.99	106.59	105.47	104.05	105.06	106.7	105.87	107.34	108.62	105.16	106.49	104.7	105.16	104.84	105.51	104.53	110.94	107.64	110.55	107.33
98.401	93.887	96.583	96.514	98.602	98.853	95.131	96.599	96.763	100.83	97.663	99.583	99.557	100.18	100.05	94.957	97.492	99.294	99.092	97.503	99.517	98.142	101.54	98.398	98.603	97.067	98.44	100.15	94.437	99.848	98.764	99.263	98.899	98.869	97.935	97.055	97.503	97.424	100.59	97.715	99.021	98.794	95.968	97.289	99.173	98.911	96.968	96.928	95.578	97.483
102.55	98.239	100.66	101.39	100.7	103.77	103.74	100.41	98.582	99.391	98.702	99.781	102.6	101.34	99.653	98.481	99.863	99.932	100.51	98.733	98.672	99.238	99.105	103.04	101.13	101.28	98.176	101.54	99.882	102.57	100.04	100.53	100.92	99.617	103.25	100.78	99.227	100.79	100.86	97.677	102.58	100.69	96.125	99.467	100.31	101.07	103.71	101.22	100.25	99.916
102.56	104.03	106.05	104.55	102.64	105.46	108.45	104.68	107.69	104.06	107.43	103.68	105.82	106.6	103.84	107.13	110.13	103.56	106.05	104.71	106.9	104.99	105.42	105.28	110.05	103.36	106.37	106.54	107.79	101.52	106.2	103.99	107.63	105.02	104.98	107.46	107.03	104.27	107.36	106.18	107.18	107.06	105.42	103.23	104.36	105.09	105.94	110.55	108.19	103.16
100.14	101.89	103.5	104.36	106.75	101.93	103.52	101.47	105.44	102.61	102.88	101.73	102.09	103.45	102.99	103.45	101.17	106.12	102.03	104.08	102.71	103.25	102.69	102.29	103.72	103.2	104.58	104.7	103.32	103.63	102.3	102.1	104.03	107.74	102.74	104.21	103.18	101.41	101.93	103.72	102.19	106.23	101.97	104.66	103.83	105.82	99.439	102.41	105.12	101.77
100.05	97.065	100.92	95.069	96.728	97.534	95.661	98.018	97.282	97.745	95.972	100.28	99.708	100.87	95.144	94.941	97.145	98.997	96.554	100.61	97.118	99.821	96.937	100.72	95.957	98.303	97.682	95.994	99.661	99.982	99.265	97.493	97.721	97.787	97.488	97.763	98.933	95.532	98.448	93.259	97.989	98.677	99.046	98.618	97.951	100.94	99.217	94.597	99.739	100.66
104.79	106.02	106.14	104.03	101.32	106.31	103.81	107.15	107.25	102.59	102.29	108.68	107.79	107.15	105.17	104.97	107.16	105.46	107.57	107.06	104.21	107.23	107.93	106.89	104.52	105.44	107.96	110.4	107.72	110.07	104.73	103.02	104.65	104.64	101.91	107.65	103.25	105.34	107.36	104.34	103.66	104.71	105.41	105.48	106.4	104.73	103.8	108.12	104.68	104.11
109.78	106.93	106.21	107.03	107.97	106.84	107.08	107.73	109.56	108.86	107.38	105.8	106.66	106.23	108.02	109.29	107.43	108.02	106.92	108.75	107.8	108.76	107.62	108.25	108.93	108.77	108.42	109.98	110.75	106.59	108.94	105.33	107.53	106.48	107.98	109.53	111.45	108	108.35	109.36	106.71	108.79	108.3	108.49	110.9	111.46	109.51	109.25	106.38	105.84
103.57	104.93	104.85	104.49	103.62	107.23	104.68	104.45	103.69	103.94	105.66	105.14	106.92	104.83	103.73	106	108.25	105.02	103.66	103.21	105.4	103.34	105.94	105.33	105.18	105.45	101.13	108.02	105.88	104.17	105.12	101.44	108.26	105.65	104.83	107.66	105.79	105	104.56	104.38	106.3	107.68	105.08	107.08	107.76	105.79	106.37	107.31	104.63	106.21
102.64	106.1	104.82	108.89	103.11	104.23	104.2	105.63	103.34	106.24	109.8	105.8	105.14	104.92	105.29	107.49	106.22	103.38	108.91	105.22	106.18	106.06	101.82	106.78	108.39	108.5	105.74	103.46	102.02	105.93	106.85	108.76	107.02	102.32	105.68	105.27	102.21	107.64	107.82	106.34	104.45	103.62	108.29	104.47	105.36	103.47	107.37	105.28	109.55	106.17
105.09	104.65	105.66	105.93	105.74	106.07	107.02	105.42	107.79	104.29	104.25	107.61	104.75	105.51	105.05	106.16	107.34	105.89	104.79	105.19	106.15	104.69	107.5	103.93	104.95	102.69	103.93	104.31	106.43	107.74	104.72	104.26	103.59	106.23	102.93	107	106.87	106.45	108.23	107.35	106.23	109.89	111.06	106.66	105.66	107.99	104.45	104.88	104.99	104.96
102.7	102.15	102.97	105.82	104.41	108.97	106.4	103.51	107.75	106.47	105.18	109.06	104.83	101.49	105.74	103.66	105.94	104.65	107.45	108.16	103.82	106.4	102.58	103.62	105.11	105.47	105.87	102.07	105.51	106.19	106.37	103.24	106.76	107.39	105.09	103.51	105.87	105.62	106.7	103.42	102.09	107.51	106.79	106.78	108.33	105.73	101.45	104.51	106.84	102.78
105.42	102.44	103.72	103.98	106.18	104.21	105.83	106.2	103.43	107.71	105.45	106.92	104.97	107.11	105.66	105.43	103.78	106.8	105.31	103.77	106.63	102.03	105.59	105.56	101.77	107.25	107.97	105.1	106.25	103.5	105.07	108.25	103.04	103.57	104.47	108.7	104.22	107.01	105.85	106.44	102.36	107.85	104.54	106.65	105.29	106.14	105.18	104.42	106.56	108.65
105.03	105.87	104.94	104.25	102.5	104.21	107.26	105.57	103.18	106.11	104.91	108.79	106.8	106.37	106.12	107.02	105.87	105.26	106.43	106.87	103.78	106.17	108.2	108.77	105.77	107.38	105.86	108.53	108.01	104.4	103.34	105.58	104.37	107.26	106.59	106.1	104.65	106.37	107.67	105.75	103.04	103.95	106.98	107.88	107.53	101.57	106.3	105.55	106.4	104.7
108.87	110.08	110.33	109.28	111.19	108.84	111.5	111.94	109.24	112.95	109.52	107.69	113.36	111.26	111.49	110.25	110.99	111.74	108.42	110.56	108.98	112.5	112.44	107.24	112.16	109.33	112.67	109.69	110.91	110.13	109.38	110.65	110.78	112.29	111.9	108.09	111.99	113.1	109.72	113.94	109.88	109.3	111.94	108.37	110.4	114.04	111.75	109.37	110.71	112.33
109.29	104.87	109.78	109.43	108.38	108.83	111.17	109.44	109.58	106.57	107.7	110.77	107.56	108.1	107.83	108.33	109.26	106.81	110.41	109.23	109.41	106.6	108.53	109.3	107.98	106.71	108.94	106.53	108.04	107.32	106.03	110.43	108.58	107.91	105.56	108.27	108.22	107.55	106.89	109.87	108	107.56	104.77	107.82	108.19	108.82	109.45	111.69	108.63	107.71
105.89	106.46	104.34	105.83	106.31	106.04	105.28	109.83	103.78	107.68	105.48	103.75	107.5	101.86	104.12	104.92	107.53	105.84	104.99	106.2	105.42	107.01	107.56	103.01	104.25	106.27	108.1	104.95	104.62	105.65	105.95	106.1	106.36	102.65	104.49	106.74	106	105.11	108.63	107.55	106.41	110.42	106.4	104.32	104.16	105.09	105.95	104.35	100.89	104.28
99.659	105.84	99.932	99.502	101.92	101.13	97.126	102.93	102.33	101.19	99.377	100.69	101.99	103.55	102.88	103.89	98.753	101.04	101.18	103.28	101.04	101.53	99.82	102.89	100.15	100.9	101.85	98.056	100.22	100.4	100.73	104	100.88	98.352	104.65	101.74	99.094	100.46	101.86	100.11	99.965	101.12	99.326	100.55	102.61	100.34	98.981	102.11	100.91	99.391
106.89	109.94	109.15	107.41	109.8	105.51	106.87	107.84	105.77	110.2	110.42	106.96	108.05	104.93	106.09	112.01	107.93	108.56	110.03	108.59	109.14	107.8	108.99	108.61	108.41	105.61	106.93	109.66	106.07	111.67	108.18	107.94	104.73	107.74	110.56	106.87	110.22	109.21	109.97	111.02	109.91	105.88	104.5	107.38	108.54	107.95	106.38	107.29	108.49	108.11
110.43	108.66	106.7	108.32	109.25	109.77	110.43	110.39	106.19	106.61	108.88	107.06	106.14	107.49	106.85	109.12	108.37	108.62	109.54	107.41	105.24	103.87	109.02	110.63	109.22	108.98	111.25	109.21	108.57	106.83	106.81	108.33	109.43	107.21	111.74	109.75	110.4	106.42	106.33	107.58	112.12	107.01	109.01	109.67	109.73	106.09	106.41	107.27	110.7	106.63
97.884	100.53	101.7	96.81	97.112	98.053	98.445	96.272	98.923	98.268	97.619	98.355	100.27	98.313	99.382	97.326	95.561	98.386	99.092	98.345	98.981	98.618	99.951	99.034	96.462	98.981	95.992	98.622	97.217	98.95	96.505	98.165	97.293	96.573	97.462	100.11	97.948	98.551	100.32	96.909	96.03	100.28	97.506	97.992	97.209	99.158	97.028	96.159	96.787	97.837
108.08	105.94	110.98	106.66	108.26	111.47	109.96	106.97	108.65	108.04	106.03	107.38	109.8	109.59	107.09	107.67	106.7	111.27	106.93	106.22	108	106.25	107.22	107.09	108.07	108.93	106.92	108.69	107.6	106.19	105.39	109.91	108.97	107.04	108.91	108.2	106.96	106.3	108.3	109.13	106.32	107.41	107.05	107	108.31	106.85	106.79	108.57	109.67	107.73
99.9	99.668	101.03	101.44	98.945	100.21	101.74	100.45	100.62	100.83	99.897	100.2	103.67	98.949	101.61	99.768	100.2	97.532	100.48	103.67	98.849	102.63	105.55	103.38	100.05	100.89	101.19	101.5	100.19	98.582	100.15	99.812	103.19	99.284	101.41	100.75	99.158	101.28	104.09	97.93	95.58	98.726	98.249	102.97	104.49	102.15	101.16	103.5	98.928	100.99
102.43	100.17	99.705	99.67	100.88	102.63	102.68	101.75	98.005	99.637	98.544	98.505	100.57	99.896	103.35	100.11	97.867	101.07	98.522	103.83	99.356	100.64	101.52	99.878	99.44	100.89	102.67	99.7	100.95	101.62	100.4	97.482	100.49	101.32	103.72	100.63	101.85	98.704	102.46	97.259	99.326	96.277	98.914	101.74	103.91	100.89	102.07	99.492	100.14	98.84
98.236	99.172	97.766	99.296	100.46	98.78	98.41	99.543	103.82	100.17	99.677	97.315	97.879	103.05	99.425	102.46	99.888	98.816	102.62	98.891	98.99	103.25	100.51	100.63	103.08	99.334	97.327	97.875	101.55	98.832	100.04	102.07	98.851	95.98	103.22	101.45	99.95	99.944	101.09	100.45	101.82	97.548	99.681	99.317	97.744	98.812	100.4	102.72	103.1	100.72
108.19	105.9	107.41	104.83	105.81	106.28	105.74	107.52	107.25	107.91	103.65	106.76	105.65	106.61	102.45	106.05	103.79	104.97	103.35	105.48	106.76	102.97	102.39	103.97	106.71	103.99	107.49	106.68	105.87	106.68	104.42	105.58	105.24	105.62	106.24	106.13	106.16	102.77	108.26	107.59	105.18	106.4	103.83	103.84	106.06	106.08	105.1	107.27	105.89	104.53
107.63	108.15	112.59	110.34	110.23	108.72	107.67	109.22	108.62	107.9	107.91	111.58	110.5	104.55	109.86	106.46	107.11	108.65	111.08	110	107.28	109.38	107.8	108.37	110.2	106.32	110.26	108.03	106.76	108.01	105.06	107.95	108.24	108.07	112	108.59	108.29	109.47	111.65	108.08	107.92	107.6	106.91	110.06	104.71	107.88	103.71	111.32	105.97	107.71
102.04	101	97.759	100.85	102.47	101.36	100.69	101.43	99.67	99.683	103.94	100.71	100.41	101.03	101.33	99.675	101.71	102.3	101.09	99.331	98.776	100.52	105.56	100.55	103.02	101.1	103.46	99.304	103.3	100.11	100.76	100.31	98.962	98.026	103.18	99.765	99.464	101.24	99.174	100.26	100.22	101.65	98.642	101.07	103	101	101.21	104.23	102.13	99.944
98.942	97.179	100.1	98.654	99.491	100.72	98.961	99.771	98.641	101.98	99.292	102.38	105.32	101.58	100.12	103.72	99.325	98.037	99.795	101.33	100.19	101.58	98.166	98.124	103.11	101.7	97.334	99.214	98.997	101.14	98.111	98.829	101.87	98.944	100.7	100.89	100.64	100.74	100.55	97.788	101.52	104.3	99.867	102.51	100.39	99.35	101.03	101.07	97.275	100.47
108.99	106.48	109.96	110.44	109.33	109.33	110.64	107.95	114.1	112.64	109.22	112.55	107.26	110.77	110.44	110.64	112.31	107.8	109.82	107.71	112.7	111.02	109.51	111	111.12	111.15	110.29	109.95	107.33	111.35	112.68	108.71	111.15	111.66	108.92	113.72	112.37	109.48	110.8	109.67	111.1	109.95	112.11	112.68	110.89	107.36	112.7	111.04	112.77	111.85
110.84	108.09	111.57	108.06	110.22	112.04	113.25	109.35	112.09	108.1	109.24	109.58	110.97	111.4	108.69	108.93	111.53	110.64	107.69	112.08	109.24	110.97	108.68	108.75	112.93	111.83	108.15	109.14	107.85	111.23	105.74	113.7	113.61	112.01	111.14	113.58	106.75	110.59	111.26	111.18	108.43	110.26	110.42	112.34	113.64	110.23	110.63	112.15	109.69	109.39
105.24	102.76	106.96	105.86	104.3	106.19	103.95	105.15	104.89	106.28	105.51	108.19	104.1	103.98	102.1	104.87	107.96	109.5	108.36	105.13	104.04	107.26	106.95	104.24	107.88	104.62	107.02	105.33	106.07	104.86	102.04	103.51	104.35	103.92	108.36	106.42	104.11	102.66	105.24	104.38	106.01	106.17	107.98	103.57	103.24	107.26	104.41	105	106.62	105.02
106.16	105.5	103.44	104.59	103.36	104.63	105.23	104.48	104.48	105.88	105.41	104.39	106.61	104.92	108.41	107.17	108.68	105.05	105.55	100.19	105.6	105.14	104.09	104.74	105.3	107.22	106.06	106.3	105.12	103.15	109.18	106.17	105.02	108.34	103.71	110.66	103.95	109.24	108.53	104.7	105.04	105	105.87	106.39	104.71	107.22	104.38	105.54	110.99	105.72
107.4	105.7	107.14	106.84	107.84	110.08	109.66	106.28	106.82	108.9	107.1	111.43	112.61	108.08	110.85	109.09	109.13	107.12	109.31	108.11	108.39	107.67	108.9	105.63	109.31	112.61	105.95	106.53	106.76	108.35	107.04	106.96	107.72	105.74	109.36	106.55	106.37	107.1	107.69	108.65	108.86	109.22	106.51	107.19	107.29	109.98	105.54	106.77	109.83	109.04
105.54	104.87	106.78	107.61	108.65	105.82	104.68	104.72	104.17	105.39	103.4	105.5	105.16	108.41	102.13	104.32	107.54	107.01	108.84	105.82	111.3	107.84	104.84	106.71	104.12	106.61	105.37	104.9	106.24	109.04	105.47	105.77	107.83	106.11	107.95	104.94	106.61	107.77	103.44	106.74	109.17	108.71	105.93	107.28	107.42	107.09	106.52	109.71	106.61	106.24
105.75	107.41	105.51	105.6	105.7	103.53	104.22	108.51	105.76	105.88	106.85	106.73	102.82	105.4	103.98	106.89	103.12	108.33	108.04	106.57	105.61	103.63	106.81	107.59	109.03	104.18	106.2	105.99	107.92	105.29	106.42	106.56	106.56	106.42	104.34	107.88	104.6	105.74	106.35	107.34	104.35	108.49	106.57	106.35	105.35	107.34	107.63	104.36	106	105.51
105.84	107.09	104.51	107.37	106.21	109.8	105.21	105.24	105.41	107.68	105.86	109.42	106.96	105.54	106.18	109.9	107.37	107.35	107.05	108.87	105.07	106.07	105.86	104.58	104.65	108.67	107.93	106.58	107.41	107.99	105.41	105.99	106.67	105.55	108.62	109.33	109.71	105.72	105.9	107.76	107.88	107.01	108	103.9	107.41	107.02	104.72	109.22	105.14	107.39
105.05	103.79	107.23	103.84	105.55	104.05	108	107.56	102.59	106.61	108.61	105.61	102.64	109.12	108.25	103.93	103.93	104.29	107.5	105.22	103.66	106.05	105.21	107.02	104.74	106.25	108.02	105.86	107.55	105.61	107.01	105.28	106.66	106.62	103.12	107.63	107.02	107.84	107.07	104.15	106.63	107.12	106.86	108.04	106.91	107.14	105.26	105.88	106.1	106.8
108.55	103.84	107.62	107.47	106.32	108.8	108.81	107.86	108.75	104.65	111.02	107.95	107.87	105.71	109.13	108.5	110.03	109.76	108.16	108.86	108.97	106.97	108.94	109.51	108.32	106.87	108.47	107.58	108.84	110.01	109.88	110.02	108.03	106.81	108.84	107.88	107.66	110.27	105.89	108.02	108.58	102.76	106.77	110.1	107.45	108.34	107.55	107.99	105.97	107.01
104.05	106.03	105.37	104.49	106.03	105.47	104.67	106.61	107.1	105.64	106.96	102.63	104.16	107.77	108.21	107.75	102.73	107.36	103.61	104.82	108.44	104.5	106.92	104.71	100.46	107.14	104.26	106.01	107.23	106.35	104.43	107.83	107.78	106.82	105.84	103.9	102.53	104.08	103.34	104.28	100.11	106.07	105.13	104.39	106.73	106.38	104.24	105.77	103.53	104.04
100.24	99.997	100.6	102.75	98.487	102.45	100.44	99.949	101.46	98.857	102.49	100.35	99.065	101.43	100.63	99.798	100.53	99.686	101.55	100.69	102.66	97.989	100.12	102.05	101.55	101.28	100.69	99.04	99.333	100.54	98.682	103.58	99.877	98.763	98.954	99.587	101.3	102.72	100.08	101.51	100.77	99.519	97.691	99.987	103.52	97.531	100.66	101.38	100.82	102.38
107	110.21	110.2	108.54	107.98	104.92	105.92	106.74	106.72	108.87	107.02	107.84	106.73	108.64	112.52	107.38	108.71	107.18	106.46	110.14	109.5	108.84	109.81	108.15	105.87	108.28	106.26	106.81	105.13	107.84	108.41	108.99	105.76	111.11	106.89	105.83	105.57	106.98	108.54	108.52	109.22	107	109.8	108.01	111.64	107.8	108.49	109.04	106.4	108.68
108.32	106.22	108.52	107.36	109.16	105.26	105.13	108.01	107.31	107.32	107.45	104.61	105.44	107.98	103.69	104.29	106.01	105.14	106.93	107.44	106.68	108.29	107.44	105.28	105.98	105.48	105.03	106.23	110.16	104.6	103.07	110.46	105.77	107.95	107.18	105.38	105.22	101.88	106.61	107.39	110.21	107.79	107.63	107.18	105.15	108.9	105.66	108.88	106.97	104.47
108.54	108.66	105.48	105.97	106.53	104.66	104.31	107.51	106.01	108.27	105.77	107.79	105.6	106.44	105.8	105.7	108.21	104.99	106.48	105.8	105.97	106.47	109.07	105.38	109.07	108.84	104.09	104.91	105.79	106.07	106.05	107.19	107.97	107.58	106.09	107.73	103.3	105.08	107.12	107.19	105.15	103.52	106.85	104.94	108.36	108.4	103.11	106.25	107.45	104.82
106.94	106.22	106.87	105.55	107.27	104.5	106.42	105.15	106.29	105.6	103.4	102.58	106.75	104.12	105.97	108.01	103.72	109.12	104.86	105.28	104.46	104.4	107.05	105.95	106.34	107.85	103.44	103.21	102.39	109.23	106.72	103.35	107.18	105.98	106.99	109.48	107.07	103.51	104.76	108.17	104.42	105.15	104.72	108.25	104.2	108.99	106.3	109.16	108.07	104.91
96.366	98.192	97.327	98.111	96.813	100.03	98.744	97.864	95.283	99.048	96.781	102.68	97.956	100.27	102.27	96.474	99.167	97.771	101.84	100.59	98.527	98.556	96.789	96.059	100.76	96.488	97.105	99.337	100.49	97.449	97.978	99.064	100	97.93	100.11	97.724	103.18	97.243	99.806	96.675	97.074	99.212	96.235	98.789	97.501	100.24	100.88	96.248	97.71	100.2
106.42	107.08	105.35	104.32	100.9	105.96	103.21	105.17	107.87	106.31	107.68	104.88	107.4	104.66	106.19	105.46	107.14	110.58	107.86	105.09	105.37	105.73	104.05	107.7	108.46	106.94	106.28	105.95	104.91	106.55	105.91	105.22	108.34	103.82	103.74	106.06	106.95	104.34	106.95	105.24	107.85	108.4	105.05	105.18	103.76	101.4	107.1	104.46	105.73	108.34
106.37	106.5	107.14	108.05	105.19	105.75	106.23	108.69	104.39	104.52	105.41	102.24	105.92	105.67	104.51	106.63	106.29	105.53	106.7	105.41	105.28	105.53	106.88	105.49	104.5	106.84	105.29	102.91	105.29	106.07	111.71	107.24	104.3	105.39	106.1	104.23	106.47	107.53	102.93	101.41	109.11	106.03	104.52	106.94	106.81	107.91	108.84	107.42	103.63	105.65
99.801	99.07	99.333	98.169	102.48	102.2	99.18	100.88	102.52	99.959	102.53	99.578	100.99	95.699	102.19	101.45	98.367	100.71	103.01	99.334	98.701	99.059	103.08	100.27	101.26	102.6	102.17	99.756	100.77	100.98	102.79	97.866	102.31	101.6	100.91	102.42	101.52	103.17	104.64	103.01	102.25	99.15	99.402	97.636	100.8	104.22	103.87	103.7	102.86	101.6
102.72	103.39	109.14	108.51	107.09	105.45	107.75	107.14	102.05	107.04	104.67	103.28	103.8	104.69	102.85	109.77	106.23	104.2	103.44	103.78	105.96	106.52	105.54	106.26	101.89	108.36	108.63	105.65	106.5	103.43	105.16	104.93	104.74	103.22	101.84	108.04	106.92	108.59	106.64	103.94	106.32	108.85	106.92	103.97	107.38	105.2	106.36	104.98	105.91	105.01
99.03	100.58	101.93	102.49	100.61	99.676	97.788	100.34	101.18	101.76	103.03	100.51	101.88	102.65	98.907	100.62	99.008	103.75	100.18	100.67	99.835	97.991	103.14	102.42	102.41	101.32	101.45	100.26	99.928	101.96	100.4	100.43	103.14	104	102.96	101.58	100.48	101.98	101.73	98.826	99.48	102.19	99.71	100.33	99.831	101.03	100.54	98.946	104.3	98.047
107.64	107.4	109.57	106.35	107.98	109.24	106.29	109.51	105.86	105.43	106.04	105.15	108.8	106.19	107.78	103.79	108.34	106.63	104.66	108.11	106.63	105.43	104.35	107.66	108.59	106.67	105.77	106.86	105.79	108.43	105.82	109.48	104.77	106.94	108.56	105.23	107.3	107.96	106.46	107.75	102.79	107.57	106.99	105.43	103.65	103.26	105.63	104.18	107.93	106.39
109.21	110.19	110.64	106.82	110.47	105.47	109.75	108.6	109.02	108.37	107.98	108.5	107.95	109.26	109.28	108.53	110.12	105.88	109.39	111.49	107.76	107.45	107.54	108.94	108.93	108.44	108.82	109.14	110.33	110.12	108.3	106.85	107.85	109.03	110.25	109.38	107.38	109.66	109.3	111.55	105.58	108.71	109.71	106.42	110.3	110.38	107.33	111.25	106.17	110.33
106.7	104.62	108.55	105.27	105.64	106.62	105.11	104.78	105.55	103.81	102.31	106.09	106.07	104.69	106.23	103.87	103.39	105.59	109.06	105.96	105.61	103.84	107.87	102.77	109.03	106.41	103.78	106.09	102.64	104.99	103.63	107.59	105.96	104.45	107.47	105.44	104.39	105.23	107.42	103.14	106.38	106.45	106.66	105.29	104.4	105.1	105.82	106.5	102.81	106.96
104.6	103.79	106.82	106.48	107.7	107.27	107.14	105.47	105.57	103.4	105.34	106.11	107.3	108.78	104.56	107.37	105	102.8	104.45	101.51	106.99	107.03	103.84	101.6	105.83	104.69	102.24	107.43	105.09	104.38	103.41	104.4	107.45	103.47	106.11	108.09	106.15	104.72	104.22	105.3	107.62	105.97	108.32	104.53	103.03	105.8	105.42	103.86	105.91	105.99
105.78	107.73	106.62	104.8	104.97	109.58	105.31	103.24	103.54	104.44	104.18	106.39	105.03	109.16	101.97	103.66	104.08	105.19	106.35	105.82	106.16	107.21	101.46	105.61	107.02	106.5	105.28	105.32	106.14	105.59	103.95	101.69	104.87	105.96	106.13	105.13	105.77	104.71	105.51	105.61	106.48	105.79	106.14	105.48	107.71	101.71	105.67	103.74	109.12	108.22
104.02	105.62	107.72	105.16	107.1	105.53	106.97	107.7	104.98	107.19	105.29	104.09	104.29	102.53	105.65	106.84	102.93	102.99	104.98	104.94	107.19	107.36	107.33	108.85	107.37	104.55	104.87	105.86	105.98	105.69	106.98	102.66	105.42	106.44	104.59	106.69	105.24	106.78	105.89	105.11	105.71	108.58	105.91	107.33	104.26	104.88	103.57	104.83	106.18	105.8
107.74	105.05	104.54	105.36	106.5	104.49	105.79	103.51	105.07	105.36	101.94	110.41	105.25	106.11	103.79	102.51	108.11	104.34	106.06	102.25	108.72	106.51	106.07	103.16	105.38	106.07	107.15	109.43	110.66	105.77	105.74	106.91	108.66	107.36	104.75	105.16	103.37	108.79	105.77	104.76	107.32	102.08	103.77	107.53	108.41	106.61	107.17	105.62	104.14	106.59
101.81	100.59	96.589	100.26	99.395	100.21	101.99	101.82	100.99	99.538	99.069	100.23	103	99.598	102.57	99.628	98.297	100.44	101.26	101.44	99.205	98.539	100.71	101.88	97.111	101.26	101.85	101.65	101.15	100.81	97.708	100.87	103.59	98.64	102.53	98.766	99.375	98.602	102.2	97.647	100.37	99.743	99.535	100.9	99.561	100.4	100.23	100.73	102.34	101.19
105.43	106.88	107.51	109.55	109.97	106.87	108.01	108.38	108.48	104.68	107.08	107.16	107.91	107.84	107.8	108.85	105.69	105.7	107.74	105.91	109.35	107.78	108.39	108.22	108.89	108.64	109.33	108.08	106.61	107.28	108.12	109.16	108.41	108.31	106.55	109.91	108.58	109.92	105.36	109.21	107.71	109.97	107.61	107.07	106.97	104.82	109.18	106.78	107.99	108.4
100.96	103.3	101.75	99.7	100.31	98.988	97.864	98.853	99.524	99.577	102.54	102.49	102	103.11	103.83	102.42	101.95	99.231	99.613	105.3	100.45	103.23	99.728	103.1	103.13	103.17	101.13	101.2	102.81	105.44	99.262	98.238	101.99	98.848	100.58	102.07	100.35	101.94	102.36	101.99	100.06	100.74	100.12	100.22	100.82	101.66	102.03	101.59	100.51	101.96
111.06	110.37	110.11	110.06	111.99	112.43	111.69	107.74	107.96	108.61	111.15	108.4	105.63	110.42	108.28	110.28	112.51	111.47	107.19	112.34	108.2	111.16	108.74	111.9	108.29	109.9	111.58	113.03	110.54	114.91	108.83	108.83	111.68	107.87	108.3	108.12	109.17	111.45	108.24	110.25	108.24	110.96	110.5	109.51	109.36	113.33	108.23	108.28	110.3	110.48
105.43	107.83	104.79	108.22	109.7	102.32	106.9	110.84	109.9	108.12	108.03	106.59	110.85	107.28	111.73	106.5	110.41	107.8	106.83	106.71	106.73	105.32	107.46	109.07	105.07	108.23	106.49	107.96	106.51	109.44	108.33	109.25	109.1	110.1	109.37	106.46	107.4	108.49	105.5	108.09	109.05	108.04	105.58	110.04	107.79	109.04	108.06	106.47	109.46	110.05
107.67	106.6	104.51	103.39	106.51	105.42	108.64	109	104.88	106.08	106.24	106.25	105.14	105.46	103.91	103.47	106.31	107.9	103.9	106.08	107.04	105.91	104.19	106.05	107.23	108.84	103.76	107.96	106.49	106.66	108.64	108.28	103.91	101.01	105.89	103.59	105.37	106.68	106.17	106.63	106.58	108.63	104.08	107.76	103.88	108.55	103.51	105.63	105.65	103.72
104.22	103.97	108.44	108.61	108.86	104.73	103.74	103.13	105.63	104.1	102.8	104.29	104.52	104.53	108.01	106.44	107.69	107.43	107.17	105.5	108.41	102.61	109.45	103.09	108.17	106.72	104.28	103.38	105.99	104.54	106.8	103.52	102.96	103.5	103.97	106.18	104.75	102.5	102.81	107.02	108.16	107.45	107.04	106.89	107.09	105.65	106.62	106.27	106.99	106.18
108.01	106.68	105.08	106.29	108.43	107.43	106.35	105.01	103.32	107.84	109.62	107.77	109.14	106.55	105.39	107.14	110.09	105.72	110.29	105.95	107.42	104.91	104.59	109.67	106.23	104.63	103.75	105.32	106.27	103.6	104.32	105.73	105.42	106.02	106.93	103.12	108.72	108.84	105.8	108.31	106.62	107.08	107.78	105.61	106.77	104.82	109.16	106.64	107.84	108.56
105.95	108.78	109.02	107.14	107.1	104.46	109.39	108.48	104.03	105.84	105.21	105.46	111.23	109.78	107.71	108.1	108.86	108.08	107.37	106.63	109.29	107.53	108.86	110.12	106.81	110.54	108.83	109.86	108.72	107.15	106.04	111.67	108.66	111.46	109.51	107.67	108.8	108.63	108.31	107.24	108.81	109.15	106.51	103.84	106.97	108.14	108.16	106.12	106.97	107.43
105	102.75	105.66	109.49	106.42	107.03	103.98	104.15	104.62	107.9	106.37	108	104.54	104.96	104.63	102.76	106.91	104.06	104.75	108.23	108.56	107.31	108.72	104.68	106.61	105.15	104.71	103.77	107.35	107.55	106.91	109.41	104.05	113.16	109.91	106.85	106.26	107.05	102.61	103.1	104.16	106.25	108.2	104.32	103.56	107.6	105.16	106.18	105.51	109.42
106.63	107.05	106.71	107.18	107.98	109.54	110.28	109.02	109.34	107.5	108.74	106.66	105.92	109.38	106.89	106.91	106.99	108.9	108.5	107.35	106.59	108.29	108.16	108.13	108.19	107.72	107.28	105.16	108.3	108.58	108.54	108.54	109.66	109.85	105.43	107.25	108.44	107.42	109.41	108.35	109.48	105.44	106.49	105.74	108.2	106.13	107.84	107.43	110.33	109.22
108.42	108.93	113.4	107.28	105.87	105.66	108.42	105.99	105.92	105.57	108.41	107.69	112.94	108.16	110.46	109.32	110.16	109.39	107.01	109.53	106.79	109.26	108.03	109.09	107.38	106.26	108.82	108.98	106.26	107.61	107.94	110.8	110.36	107.7	107.14	107.87	109.71	110.24	111.18	105.64	111.43	108.76	107.24	111.29	107.19	106.24	107.97	108.19	108.97	105.17
106.94	105.37	104.98	106.76	108.07	103.11	102.69	106.41	102.19	105.53	105.58	102.03	105.09	107.53	104.4	105.44	106.86	106.42	106.81	106.9	107.92	107.64	105.88	106.18	107.73	106.84	105.76	107.74	105.96	103.94	107.85	104.93	105.8	109.45	103.87	109.05	105.76	105.11	105.98	104.77	102.54	106.45	102.61	102.65	108.01	109.15	106.38	106.71	106.95	107.14
104.65	104.77	106.5	103.3	103.43	108.91	105.43	107.24	105.36	108.86	107.44	108.1	106.24	106.88	101.22	105.51	106.56	107.46	106	104	104.29	105.1	106.32	106.55	107.97	106.08	106.46	104.76	106.93	104.94	106.78	106.79	102.37	103.97	108.78	107.54	105.41	107.45	109.32	104.19	106.95	106.72	107.83	107.34	102.69	102.75	109.65	104.93	106.54	105.17
113.18	111.31	109.7	110.82	111.67	113.1	111.29	114.27	110.95	111.62	110.22	108.27	110.09	113.47	109.98	112.46	111.48	109.75	109.83	106.56	111.82	111.86	111.32	109.97	114.12	110.96	112.35	108.39	110.16	109.37	110.45	110.81	111.76	108.67	110.4	108.61	107.72	108.07	108.37	109.34	111.33	109.71	112.04	109.8	108.64	108.45	111.57	110.11	108.65	107.66
108.27	106.42	107.04	107.97	107.22	110.11	105.53	107.75	108.24	106.27	104.99	104.11	107.96	110.77	108.2	108.67	105.92	103.93	108.61	105.07	106.84	107.12	110.39	108.78	107.42	106.49	108.68	106.52	108.82	106.93	109.34	106.02	104.63	108.97	108.71	106.25	107.13	104.02	106.05	106.06	106.3	111.14	109.14	109.83	107.23	110.08	106.43	109.04	108.24	107.2
106.41	106.42	104.05	105.91	107.59	110.67	106.22	103.13	106.52	105.81	106.9	107.55	105.05	106.64	106.68	104.05	101.19	106.03	107.63	103.71	106.87	106.17	107.14	106.1	104.3	103.27	105.15	105.81	104.44	104.88	105.99	105.76	106.29	104.61	108.36	105.62	105.17	106.8	104.59	104.96	104.1	105.81	108.63	105.3	103.42	104.53	107.93	106.85	108.06	106.49
104.92	107.76	110.02	107.85	106.71	109.06	106.18	106.35	108.5	106.71	108.27	107.2	107.04	108.17	109.89	109.79	104.6	109.21	108.48	108.71	108.8	107.19	108.18	107.05	109.25	111.43	106.91	106.24	107.53	106.74	109.97	110.54	107.43	108.42	109.99	105.59	106.55	107.55	110.28	108.81	109.75	105.66	107.81	108.29	108.64	108.46	106.42	109.69	107.42	110.56
103.95	107.59	104.36	105.34	104.54	108.39	102.06	105.9	107.99	107.62	106.71	107.01	103.48	105.08	103.94	108.81	105.08	103.39	107.32	106.58	106.34	104.7	103.84	105.76	107.95	106.34	104.95	102.48	103.95	106.57	106.4	107.69	106.99	102.72	106.5	104.76	108.51	105.54	107.27	104.45	104.29	105.82	104.9	105.63	103.14	104.01	103.95	104.32	105.41	107.96
110.32	110.56	111.68	113.72	112.08	109.57	108.33	108.89	109.96	108.34	110.24	111.73	110.51	115.52	111.93	109.51	112.75	110.97	108.44	111.85	108.89	110.03	111.66	111.7	111.83	112.48	113.98	112.2	110.26	109.71	112.05	112.1	110.02	111.57	112.43	111.41	111.11	110.36	110.1	109.75	109.21	108.98	109.96	108.9	111.73	109.49	107.8	109.6	111.32	110.29
102.85	107.8	104.48	108.51	106.51	106.47	106.23	103.83	107.1	106.64	104.84	106.22	104.6	102.67	105.72	106.69	104.08	105.97	105.77	107.76	104.6	107.31	105.94	104.64	108.77	106.05	107.75	105.75	104.69	105.21	105.61	106.23	104.13	105.91	108.45	105.38	108.53	108.88	106.76	103.87	105.71	104.93	105.69	107.75	106.5	106.95	108.16	103.89	104.39	104.31
105.03	105.86	107.85	103.37	107.47	107.91	104.45	106.88	104.76	106.05	104.11	106.09	103.8	106.84	104.97	105.71	105.69	104.4	108.72	104.59	107.58	106.36	109.02	105.13	107.78	106.27	108.24	105.73	109.43	105.79	102.13	104.83	104.96	107.24	107.72	103.14	106.92	105.25	103.89	110.79	107.78	104.18	103.19	105.14	103.9	104.84	106.7	103.88	108.71	104.32
101.07	97.681	97.932	97.523	99.48	96.396	97.598	99.484	94.854	98.768	99.949	95.506	98.752	100.39	99.383	95.714	98.42	96.293	96.673	97.54	93.34	99.961	100.94	99.379	95.165	98.011	94.435	97.347	98.394	95.34	98.581	99.637	98.848	96.729	101.03	101.08	101.69	98.119	97.932	98.41	97.416	97.592	96.934	97.85	97.748	101	96.953	98.793	101.92	99.496
98.621	101.51	99.005	97.004	96.836	97.808	99.175	98.647	98.991	100.2	100.72	97.43	100.97	100.34	100.31	100	101.12	96.445	97.042	99.442	99.631	98.008	96.436	100.61	98.203	98.2	99.314	97.102	99.486	100.26	100.3	99.556	100.62	98.475	99.499	95.56	101.3	99.284	101.24	99.184	98.334	98.861	98.733	97.49	102.79	96.735	101.2	100.48	96.16	98.424
97.695	101.43	100.44	98.551	96.124	98.552	100.39	99.736	96.285	99.49	96.937	99.522	100.99	97.494	98.721	100.88	100.48	95.968	100.51	98.09	100.63	95.044	97.687	96.945	100.94	97.456	99.739	101.18	102.63	96.518	99.808	99.383	100.48	96.641	102.94	100.87	97.021	98.69	97.969	101.64	99.068	99.311	101.09	100.64	99.448	100.05	100.94	97.375	97.85	100.66
97.555	96.673	95.426	98.007	98.623	95.282	96.113	98.566	99.753	97.093	99.202	97.579	99.527	96.697	95.893	96.25	97.645	97.185	98.64	102.35	97.415	98.172	97.442	98.558	93.716	98.886	96.415	98.957	98.806	96.308	95.424	100.7	98.236	100.41	97.482	97.285	98.949	96.622	98.808	96.144	97.195	95.316	97.167	99.073	99.657	98.963	99.278	96.906	99.271	99.602
106.5	108.87	108.42	103.08	105.44	103.59	105.48	105.06	106.16	106.92	105.37	105	105.69	104.69	106.92	105.9	104.79	105.36	106.33	102.67	106.8	107.15	109.3	106.26	108.71	104.75	108.23	104.07	107.09	106.36	106.89	105.91	104.21	104.54	106.76	108.48	105.13	104.6	103.74	104.98	104.22	104.8	107.14	105.92	106.06	106.73	104.1	104.72	104.68	105.15
99.951	103.6	101.08	100.46	103.3	102.18	99.287	103.63	100.17	97.8	99.399	101.38	101.25	102.02	101.38	102.25	100.67	99.923	100.96	102.29	101.67	100.98	101.64	101.93	101.94	101.97	100.43	103.59	99.581	97.344	101.33	98.548	100.47	101.64	101.63	98.572	99.593	97.736	101.69	102.28	101.62	98.743	100.13	97.538	102.8	103.29	101.11	101.57	100.43	100.01
105.22	109.94	106.24	111.8	107.18	108.97	107.63	107.03	109.18	106.94	109.8	108.4	110.19	106.83	109.1	105.8	106.62	107.66	110.06	108.4	110.39	106.08	107.59	110.28	105.75	108.11	109.54	109.78	106.64	110.82	106.33	104.85	109.52	108.87	110.36	107.7	108.18	106.42	108.95	107.87	109.82	109.46	110.23	109.91	108.87	109.42	109.37	110.68	109.28	107.04
102.75	101.35	100.5	98.357	102.48	99.327	101.9	101.11	96.414	97.603	101.23	99.197	100.78	99.095	98.7	99.468	101.14	100.69	102.91	101.74	101.15	99.113	96.455	99.768	101.1	97.922	99.984	97.853	101.55	99.846	98.54	98.777	100.5	102.63	101.68	100.09	100.46	102.7	100.85	101.21	101.07	98.726	97.637	103.33	101.74	102.17	101.04	102.33	102.06	102.75
98.91	98.181	100.52	101.16	98.482	97.97	100.12	98.313	99.128	99.559	97.505	100.97	97.119	98.613	96.632	99.912	101.53	100.11	97.176	98.414	98.451	96.056	100.59	97.673	100.43	101.26	98.968	96.436	98.672	101.08	100.76	98.974	100.81	99.609	98.356	100.64	95.409	98.907	95.402	100.83	98.714	95.446	97.662	99.242	96.857	97.642	101	96.8	96.773	97.837
109.41	106.49	106.73	105.83	105.33	108.18	105.37	102.67	103.93	109.13	106.2	103.51	103.64	105.3	103.17	105.92	106.51	107.09	106.35	105.56	108.64	107.37	103.89	104.56	106.98	106.34	106.46	107	107.12	105.72	104.67	106.18	106.16	106.49	104.97	107.42	106.88	106.27	107.15	105.81	105.15	103.94	105.26	107.66	105.46	104.98	107.41	108.5	105.74	104.76
100.22	94.497	97.992	95.012	99.309	100.95	96.432	96.821	99.551	96.978	98.524	99.729	100.4	94.867	96.086	97.821	98.575	97.453	98.546	96.621	98.937	97.182	95.519	96.618	97.972	98.3	99.208	96.413	94.914	95.589	97.65	99.102	98.12	97.585	99.682	98.188	99.998	94.232	97.829	102.3	98.099	97.481	96.909	98.02	96.153	100.15	93.807	100.88	100.97	97.457
102.95	105.1	104.38	107.27	106.78	105.87	103.72	103.55	105.71	108.73	107.23	105.68	104.9	106.43	109.21	106.25	102.12	103.94	105.68	105.78	108.43	104.98	104.78	103.55	103.8	102.76	104.78	105.29	108.14	106.12	106.83	105.41	107.82	105.92	107.24	106.94	104.44	106.35	104.79	106.48	105.31	106.38	104.2	104.74	107.04	107.82	103.36	102.67	106.38	104.17
103.15	108.06	103.71	108.83	107.07	105.38	105.74	106.15	108.4	106.42	105.93	103.76	104.61	103.51	109.83	105.51	105.97	106.93	106.48	102.91	105.21	106.68	105.01	107.59	106.4	105.28	104.75	105.65	106.12	105.97	105.94	103.02	110.51	107.94	103.93	103.36	104.83	104.55	106.01	105.64	107.51	105.32	107.31	105.82	105.88	104.64	107.01	104.87	107.96	106.62
104.59	109.75	109.66	108.18	105.96	108.38	108.99	108.39	105.95	109.11	110.5	110	110.07	108.59	106.08	110.23	109.95	109.47	109.36	109.29	106.62	109.4	104.98	104.4	103.93	104.24	107.99	108.61	108.58	109.79	107.87	107.9	107.74	111.04	105.16	108.64	108.47	109.17	110.92	107.83	108.9	104.41	107.96	106.01	109.07	108.08	109.02	109.23	110.02	109.59
110.43	111.57	113.3	106.99	108.51	106.95	110.2	108.07	112.69	108.87	106.08	107.14	109.52	106.39	108	106.67	106.93	106.72	111.49	108.29	108.75	108.09	108.33	109.12	106.76	109.99	108.5	106.21	109.67	110.82	108.42	107.56	109.51	106.04	110.44	109.71	109.56	108.19	109.86	108.84	111	106.16	110.07	108.08	109.52	105.11	109.31	108.8	108.6	110.03
106.34	107.12	109.2	105.94	109.78	110.93	105.96	105.89	106.77	107.45	110.78	107.69	105.31	108.51	107.47	109.12	107.4	108.69	109.29	106.37	106.98	105.38	107	109.24	103.17	109.08	107.56	106.05	108.19	105.7	107.75	107.49	109.46	105.67	109.75	107.61	108.46	108.19	110.34	106.53	106.87	107.67	106.34	107.31	108.75	110.82	107.43	109.4	106.14	106.03
108.74	108.53	107.39	109.35	106.33	105.56	107.24	107.7	108.81	108.32	110.32	107.01	108.66	109.34	105.64	107.83	106.97	108.51	107.92	108.79	109.21	105.84	107.16	107.55	111.75	109.81	108.4	107.86	108.63	108.28	106.51	109.08	106.66	108.36	104.29	107.43	107.31	107.23	106.3	107.92	110.36	109.08	109.48	109.55	107.53	107.3	109.09	109.79	107.79	109.75
99.448	101.16	101.96	103.24	100.13	103.76	101.09	103.04	101.09	101.04	101.79	102.96	101.56	97.117	100.92	104.51	99.169	100.85	99.097	99.472	102.9	100.75	98.171	101.41	101.93	104.62	100.22	99.864	102.2	100.84	104.05	103.24	104.76	100.83	102.31	103.61	102.53	100.32	100.3	97.851	101.54	100.87	101.34	101.68	99.64	101.78	100.09	102.34	99.937	102.55
107.82	106.28	105.56	104.63	108.74	104.9	105.1	106.12	110.14	106.29	108.07	107.61	107.8	105.93	105.79	105.4	106.46	110.21	107.06	105.38	108.51	107.53	107.29	108.06	106.94	104.55	104.14	107.76	107.36	109.09	103.58	107.06	103.77	108.58	106.47	106.84	106.08	107.89	106.97	103.51	107.84	107.68	110.57	106.83	106.97	107.13	104.92	104.37	108.22	106.35
105.16	105.2	105.57	103.57	106.1	109.96	105.79	104.28	105.45	107.79	107.04	104.52	104.34	108.9	105.93	103.05	105.79	106.29	107.83	104.55	105.65	102.72	107.45	106.87	105.78	105.22	105.28	106.59	103.27	106.12	101.89	105.88	106.41	104.47	106.51	106.34	104.05	103.92	104.93	107.36	103.79	103.97	105.36	106.23	104.87	107.22	104.49	104.64	105.81	107.88
109.63	106.7	110.24	108.17	107.96	106.91	106.5	109.27	108.05	109.43	111.67	106.74	108.21	108.26	109.17	110.2	107.77	108.93	107.58	109.33	108.08	109.96	105.62	107.48	106.65	108.89	109.02	108.38	108.77	106.58	108.34	107.79	106.1	109.17	107.38	108.11	107.22	110.04	109.84	106.3	106.87	109.14	108.93	109.34	106.81	107.61	109.81	107.82	106.31	108.3
107.32	107.63	106.74	106	104.08	108.36	109.11	106.03	108.93	106.99	105.03	106.38	106.67	107.29	106.01	108.09	106.03	104.58	109.42	106.11	104.46	108.05	107.66	105.75	108.07	106.55	106.44	106.23	109.46	107.27	105.63	105.18	105.98	106.07	106.96	104.71	107.37	111.16	104.81	105.38	105.94	107.44	105.03	106.62	107.19	108.27	104.69	104.91	105.68	104.91
104.06	105.29	105.97	103.07	107.56	105.9	108.24	104.76	105.63	106.35	105.37	109.13	106.17	107.79	106.53	106.99	104.58	108.51	104.6	104.83	104.76	104.48	107.07	108.51	105.47	103.77	103.96	106.19	104.02	105.16	107.67	101.45	105.38	103.39	103.74	102.6	107.76	108.64	107.44	105.75	104.79	105.28	106.28	105.83	110.76	105.88	103.28	105.82	104.12	109.42
99.319	101.11	100.41	102.7	99.263	101.74	99.24	99.938	98.977	101.98	100.21	100.53	99.846	100.51	100.85	100.95	100.82	100.39	99.62	100.79	100.79	101.08	101.97	100.32	102.76	99.307	101.63	98.71	97.89	100.77	103.61	104.22	100.43	99.272	100.34	98.941	100.3	97.732	100.44	101.06	100.03	97.87	100.28	98.523	99.938	98.008	99.301	102.6	96.061	97.747
107.87	105.92	105.16	109.9	108.14	108.41	105.19	108.77	104.16	105.93	108.64	107.6	108.03	107.82	108.05	105.38	109.6	105.52	108.59	105.74	103.95	106.47	107.59	104.01	103.09	104.33	105.99	109.18	105.62	110.19	108.15	106.87	106.03	103.75	106.54	105.51	109.06	109.23	103.54	108.83	106.38	108.84	103.63	106.61	105.51	105.47	106.19	104.43	106	109.52
104.3	110.07	108.38	105.41	108.72	106.54	105.64	106.84	110.14	107.63	108.62	109.42	107.37	107.74	110.98	109.75	109.54	108.55	109.3	107.51	107.93	105.99	109.34	108.32	109.35	107.27	109.1	109.89	105.33	106.95	105.47	110.7	108.52	108.77	108.68	108.95	104.67	107.65	107.32	107.48	104.33	106.28	106.36	106.45	107.95	108.01	106.66	108.37	107.59	107.47
106.68	109.21	108.8	104.48	101.7	102.82	106.59	107.3	106.74	103.46	105.56	106.08	105.74	106.84	107.24	106.76	108.89	104.4	108.17	106.41	107.1	103.93	106.53	104.1	107.85	108.11	103.53	106.55	106.71	107.31	107.22	103.46	107.55	107.1	105.47	104.13	103.36	106.2	103.56	104.17	109.81	107.49	106.61	106.11	104.04	106.07	104.4	107.28	108.08	107.67
107.13	109.44	106.77	107	107.41	111.7	107.6	104.94	110.26	107	105.78	107.21	106.63	107.06	111.23	107.68	107.86	107.09	108.41	108.45	108.45	107	106.28	105.4	107.92	109.35	109.58	103.04	109.93	107.78	111.07	111.29	105.04	108.19	108.45	110.87	108.14	107.63	108.43	108.4	109.83	107.81	105.92	108.87	109	108.83	109.09	106.94	107.94	109.24
97.391	101.22	103.08	99.063	97.699	101.28	104.81	100.18	98.923	100.08	99.182	98.957	100.96	100.58	100.07	103.57	98.944	99.349	100.87	102.16	100.19	103.85	98.752	100.46	101.05	101.98	98.705	101.47	98.708	98.511	103.03	101.82	100.62	100.69	99.427	101.04	99.985	99.971	100.21	100.93	101.91	99.98	103.51	101.23	100.56	101.54	99.131	99.653	101.99	100.95
112.78	109.52	110.13	108.77	110.04	111.35	110.03	111.22	111.7	108.92	110	110.48	111.48	115.4	109.85	107.22	111.64	112.65	111.22	111.61	112.32	111.65	109.8	109	110.37	110.83	107.72	106.18	111.32	107.52	111.53	109.67	111.1	109.76	111.37	109.08	110.59	110.85	109.25	109.27	111.69	108.86	111.5	114.11	108.81	113.41	107.57	114.18	111.94	110.68
110.83	112.26	107.54	110.23	109.01	111.41	114.6	109.91	109.84	111.1	108.48	113.36	109.56	110.73	112.16	111.49	108.15	111.06	111.88	108.97	109.12	112.61	108.17	109.3	108.46	109.53	110.71	113.51	110.92	111.43	109.31	112.96	113.01	111.77	110.56	111.69	113.27	111.38	112.76	107.96	111.95	111.82	110.18	110.72	108.95	113.02	108.25	112.77	106.99	108.23
105.09	103.41	106.05	103.3	106.12	106.12	107.82	108.29	105.02	106.15	104.38	107.47	106.69	105.91	103.89	106.78	106.18	106.85	105.27	105.76	106.63	105.23	106.33	105.27	102.32	103.72	105.4	104.68	104.78	107.82	104.81	103.34	108.18	106.05	109.95	106.82	103.78	102.38	103.72	106.29	104.68	103.55	106.57	109.6	105.96	104.99	104.71	106.06	103.24	104.73
106.74	107.93	108.81	106.05	106.3	108.17	106.99	104.4	104.86	107.62	107.25	107.18	104.64	104.52	108.2	106.4	110.64	106.27	103.93	106.5	105.68	105.48	103.03	105.61	107.57	106.09	104.57	107.33	107.03	106.83	108.05	106.59	104.68	104.41	109.76	105.27	108.72	104.99	106.72	104.82	108.9	106.26	105.87	106.19	104.76	105.27	110.95	105.34	107.49	108.66
104.43	105.11	106.19	107.24	103.37	106.51	106.76	105.97	103.65	105.76	104.22	105.92	103.43	108.94	103.05	105.95	107.61	106.2	112.49	106.46	107.42	101.56	107.75	106.88	104.78	108.09	105.37	105.6	106.46	105.11	104.58	105.34	106.82	104.02	105.21	104.39	105.66	106.04	107.52	103.21	103.26	106.72	108.19	102.05	105.91	105.09	106.69	106.27	105.09	102.73
103.2	100.57	101.16	101.17	99.032	95.464	98.266	101.36	100.74	101.02	102.66	100.05	99.661	102.61	99.654	102.04	100.88	103.23	97.978	100.7	103.26	102.38	101.04	99.153	100.27	100.04	100.6	102.23	101.22	98.146	102.94	100.83	97.462	101.05	100.19	101.64	103.26	102.97	98.42	103	102.48	101.34	101.01	99.99	99.614	101.73	100.55	98.569	99.996	99.789
105.83	108.63	105.33	104.73	106.28	104.51	104.54	107	103.28	109.37	104.88	109.91	106.41	105.52	104.4	106.21	105.66	104.91	105.54	104.33	103.62	107.91	106.95	102.81	102.67	107.78	104.58	107.37	104.07	106.49	109.37	103.97	108.6	105.44	105.55	104.9	106.75	108.26	106.86	106.13	103.44	108.32	108.45	105.44	106.92	104.35	107.33	106.5	108.57	104.76
106.88	105.31	107.96	104.27	104.47	106.64	103.22	104.87	105.71	106.79	103.94	102.06	105.53	105.86	103.49	106.23	102.63	104.81	100.9	103.09	106.13	104.09	105.29	105.4	107.45	107.32	109.9	104.69	106.45	110.62	104.85	105.54	106.92	104.97	104.96	106.26	103.69	105.34	107.91	104.92	104.84	105.16	107.12	105.09	106.56	105.27	107.39	104.99	106.72	105.62
99.405	95.206	95.88	98.827	96.64	95.966	101.38	94.875	96.446	97.881	97.386	98.36	96.556	98.297	97.337	100.88	96.267	100.72	98.394	95.741	101.5	97.203	95.7	98.02	96.33	94.666	98.911	95.614	99.3	96.893	99.574	99.746	98.976	99.569	98.706	98.266	99.499	96.841	98.442	98.325	98.733	95.296	95.679	95.945	97.504	98.555	98.273	94.647	98.016	98.717
98.241	96.673	99.4	98.015	99.251	100.74	98.844	97.375	96.514	100.6	100.58	98.19	99.042	97.205	100.1	98.623	94.108	96.897	97.768	100.06	98.953	97.184	102.62	96.715	98.916	100.3	102.6	98.397	97.656	95.841	101.45	98.951	96.751	98.884	100.26	98.896	94.898	97.865	98.564	99.247	95.572	96.816	98.124	98.416	99.824	98.24	99.806	98.157	99.221	98.433
105.49	106.01	107.45	104.79	106.4	107.99	109.47	106.69	103.71	108	105.16	107.65	105.77	108.23	108.18	107.88	107.02	106.4	109.34	107.58	108.44	107.03	103.59	103.79	106.99	109.05	105.84	107.73	106.77	104.13	105.26	107.73	107.36	108.81	105.56	106.18	105.34	106.84	103.5	104.2	105.67	106.98	105.42	110.44	107.31	107.4	108.06	108.61	104.18	106.51
108.22	108.31	113.41	110.56	109.2	107.21	108.04	108.88	107.35	109.36	110.44	107.72	110.58	108.8	106.55	112.69	108.47	108.19	109.71	110.3	111.39	110.8	110.14	108.31	110.09	110.08	110.01	109.77	113.67	108.89	112.27	112.42	108.75	113.45	110.71	106.37	110.22	111.75	112.15	109.2	110.84	111.78	111.02	109.05	111.69	108.95	108.08	109.33	111.72	110.18
106.75	107.49	108.35	105.99	106.55	111.14	107.54	109.81	107.18	109.31	108.55	107.94	110.06	108.39	110.95	108.82	108.25	109.81	108.93	108.57	109.08	106.52	110.26	105.28	110.13	109.71	106.86	105.37	107.7	109.44	103.49	107.82	108.11	106.36	107.37	109.93	108.7	111.13	104.9	105.99	106.74	107.29	109.17	103.78	109.42	109.34	109.04	110.54	108.07	107.44
108.23	108.49	108.98	105.71	106.89	105.41	108.82	107.26	112.35	108.66	106.74	108.85	107.5	109.21	108.55	108.29	111.03	110.14	108.5	105.24	107.33	103.65	109.51	106.5	106.5	106.59	103.84	107.07	107.8	109.28	108.76	107.48	105.93	109.17	109.59	106.19	107.11	109.01	106.29	108.6	110.36	107.83	108.14	108.19	106.95	109.25	106.58	105.05	107.4	107.22
113.32	110.22	110.99	112.33	110.66	109.86	112.39	110.6	116.66	108.86	110.27	110.57	108.64	111.96	107.88	110.31	109.82	112.16	112.78	109.09	109.91	104.94	110.3	109.59	108.91	109.59	109.19	111.03	110.81	111.73	110.83	108.58	111.61	111.51	111.88	109.9	109.94	111.22	109.84	110.84	108.68	109.03	111.91	109.51	111.77	110.8	112.35	113.1	109.12	110.21
99.355	98.201	99.754	98.366	97.021	95.708	101.36	100.57	98.359	98.755	101.44	99.962	94.434	98.397	96.873	97.336	100.65	96.862	97.507	97.886	97.136	93.995	98.758	101.45	100.98	100.28	96.537	100.65	99.471	97.693	98.751	96.443	100.42	99.055	99.253	98.411	96.442	98.141	97.774	99.58	99.443	97.802	99.109	97.569	99.068	98.735	101.42	99.694	98.236	99.425
98.701	98.014	99.448	98.178	99.225	100.82	99.782	101.48	100.69	100.34	104.03	99.532	98.492	100.34	100	100.91	99.867	101.81	101.17	101.91	101.29	97.349	98.192	98.346	102.29	99.94	99.368	99.445	102.47	99.912	99.879	101.2	100.28	99.865	99.083	100.55	99.699	99.806	101.93	102.44	99.886	98.702	100.18	99.368	102.32	98.754	99.531	97.924	100.99	101.17
96.661	99.258	98.916	96.658	97.812	96.756	97.228	101.53	100.79	97.025	101.57	101.32	100.66	99.314	99.295	100.18	95.544	98.116	100	103.18	101.88	99.874	99.28	99.225	97.244	98.774	98.828	97.72	100.06	97.256	98.228	97.392	97.473	99.05	102.67	99.858	95.331	98.671	97.249	100.22	99.577	97.408	98.423	93.98	98.395	97.715	98.06	99.908	98.195	100.07
107.54	106.34	105.74	108.38	104.38	103.81	107.59	108.23	104.89	107.9	106.52	107.22	108.11	106.56	105.74	105.81	108.42	109.06	103.27	106.97	105.01	109.39	107.37	105.14	106.55	109.86	107.76	107.71	106.65	105.48	106.92	108.47	103.52	109.13	105.56	105.87	107.97	104.86	105.24	106.8	106.29	106.83	105.67	108.29	105.97	106.01	106.99	106.32	105.97	104.14
94.139	98.454	99.43	100.15	95.498	100.35	97.154	97.515	96.921	97.833	95.292	95.145	96.104	97.088	101.47	98.814	98.1	99.095	100	96.949	98.016	97.255	101.28	98.028	99.001	99.469	97.407	94.712	97.892	99.015	98.432	100.9	97.981	97.464	96.616	97.921	96.681	98.825	99.433	97.984	99.975	98.176	97.507	98.193	98.132	98.93	98.25	97.261	98.503	97.847
110.11	104.83	109.31	106.8	111.48	104.99	113.33	109.14	111.1	107.93	108.4	109.64	111.88	107.36	109.46	108.11	107.06	108.18	110.15	108.29	112.01	105.18	106.91	107.52	107.13	109.7	108.54	108.04	109.98	107.76	106.31	107.13	108.8	106.28	104.28	107.32	105.59	109.17	106.99	108.71	107.26	108.47	111.01	110.18	109.42	108.27	109.33	110.15	108.13	109.21
101.33	97.908	98.838	100.14	100.16	101.23	102.71	100.76	95.825	100.56	97.42	103.74	101.05	100.04	98.583	102.72	98.354	96.831	103.31	98.838	100.12	99.934	100.2	102.67	97.653	97.481	97.937	99.98	97.241	97.308	100.92	98.894	96.028	100.93	99.865	95.912	97.687	98.065	99.785	98.341	98.326	98.496	98.857	98.922	101.63	99.689	102.14	101.43	103.26	102.54
106.6	107.16	105.78	108.8	104.41	106.3	106.36	105.97	106.25	105.86	104.6	105.45	107.03	105.94	105.42	105.85	106.34	103.75	105.29	105.28	107.35	104.15	105.23	105.59	106.72	103.93	106.04	107.31	104.65	104.47	109.51	107.6	107.06	105.33	108.57	109.97	108.28	109.56	107.39	103.48	104.66	105.44	104.66	106.61	103.28	102.68	108.45	107.83	103.69	107.02
98.833	97.353	96.747	98.538	99.615	100.12	98.068	102.29	99.904	99.703	96.411	96.305	98.68	96.444	99.948	97.854	98.045	97.807	98.578	99.9	97.88	98.84	97.195	100.43	98.447	96.921	101.07	101.58	98.606	101.2	101.75	97.273	98.03	98.902	99.185	97.1	100.19	101.96	101.53	102.28	97.422	100.87	100.89	99.688	100.65	96.492	100.72	94.641	99.64	96.657
109.26	106.48	103.91	105.97	105.74	107.94	106.94	106.72	106.14	105.48	105.47	102.61	105.05	105.37	106.7	105.29	105.58	109.38	103.9	105.62	106.07	107.16	104.41	105.05	107.81	103.21	105.98	102.8	104.18	103.96	105.35	108.08	106.02	104.41	107.84	106.04	106.26	103.77	107.05	103.57	108.62	103.83	107.08	107.5	107.35	106.61	109.45	105.54	105.91	108.89
107.43	110.41	107.95	108.73	107.79	108.32	107.97	112.85	107.36	109.07	105.47	108.59	107.52	110.4	108.29	106.91	106.77	107.84	109.61	107.49	108.75	108.19	108.48	106.54	110.48	108.14	107.59	108.06	108.44	107.07	107.76	109.72	108.04	105.59	108	110.5	107.18	109.78	106.69	109.4	106.13	106.95	107.53	107.26	109.12	107.08	107.42	108.18	109.17	110.02
101.34	100.18	101.8	100.48	100.61	97.979	97.357	100.63	101.51	99.576	100.06	98.417	97.755	103.06	100.61	102.95	101.33	98.102	101.95	95.929	100.16	99.9	99.51	100.51	98.809	102.05	100.74	100.93	101.22	100.97	99.769	98.086	100.93	103.24	100.58	100.42	99.336	101.86	100.18	98.333	97.578	98.597	100.31	99.911	102.38	102.63	103.23	101.79	102.75	99.222
105.95	106.52	106.6	105.79	104.14	104.01	105.18	106.31	104.76	106.63	106.34	105.63	104.88	105.5	104.82	104.67	103.39	109.71	105.1	105.21	106.1	103.56	104.57	106.93	102.9	105.36	106.36	107.23	105.01	110.35	106.64	106.3	107.7	103.8	107.86	107.88	106.63	104.04	105.68	106.42	105.03	103.16	105.48	103.95	103.05	106.18	105.92	104.67	107.3	105.68
112.48	109.01	111.12	110.98	113.18	113.09	112.53	110.56	111.02	111.06	112.68	111.77	109.15	113.45	111.91	114.97	111.1	109.38	112.49	112.72	109.63	109.52	112.58	110.06	109.5	110.37	106.48	109.3	109.35	109.28	111.57	109.97	113.34	109.68	109.8	112.99	111.04	112.78	111.64	112.16	111.64	110.96	111.4	110.3	109.96	110.39	110.89	112.48	112.18	111.96
110.34	107.51	103.98	105.67	103.02	105.96	105.17	108.79	103.38	106.64	108.49	108.13	104.13	107.75	104.58	107.07	109.03	107.19	108.04	105.87	108.11	107.9	105.23	106.89	109.08	105.2	105.38	104.64	108.97	107.32	106.22	106	106.31	102.93	106.95	106.48	105.35	108.88	107.02	103.35	106.55	107.35	103.04	103.69	105	108.33	106.94	106.44	105.15	106.85
106.6	104.37	107.57	106.5	102.8	105.91	106.29	108.51	105.25	107.37	106.69	107.07	108.96	105.11	106.23	107.72	108.28	108.47	108.31	106.56	108.49	104.35	104.78	108.64	110.52	108.52	108.64	106.05	107.45	103.24	105.11	105.05	106.95	104.42	107.65	107.14	107.3	107.28	106.87	107.7	107.14	107.14	109.07	105.53	106.5	107.33	106.85	106.95	107.21	106.58
106.87	107.7	105.72	106.32	104.62	105.04	105.69	106.81	109.63	105.29	107.11	105.17	106.1	104.1	104.53	106.49	105.99	103.87	106.26	107.11	109.21	106.01	105.69	105.85	106.11	102.41	105.39	105.22	102.2	102.17	104.84	105.02	105.39	105.26	104.95	107.94	105.64	106.52	105.3	107.37	104.45	105.24	102.23	104.75	104.81	107.39	104.68	105.69	102.22	102
100.89	102.99	103.4	101.85	100.94	97.73	101.57	101.88	99.743	103.03	100.67	103.75	103	102.51	99.9	99.406	102.49	98.246	100.3	98.579	101.06	100.03	99.39	102.61	100.05	99.552	98.398	100.1	100.45	101.62	101.4	99.645	101.7	99.692	102.52	104.99	101.32	103.75	104.42	101	101.83	100.19	100.84	102.84	100.97	99.723	103.33	100.79	102.7	100.31
102.92	104.97	108.85	107.03	104.71	104.65	106.08	107.6	108.27	103.39	106.26	104.94	103.98	107.07	103.87	101.88	105.91	105.53	109.02	104.33	106.82	106.57	103.41	105.28	104.64	108.14	107.41	102.84	106.76	104.17	106.63	105.84	108.35	103.33	106.42	107.88	102.95	107.07	104.99	104.2	102.82	105.97	109.55	103.88	105.93	103.13	106.53	104.01	107.74	106.37
111.17	110.69	111.53	107.48	108.35	105.35	104.16	110.06	108.49	106.3	107.72	108.75	109.76	109.27	109.32	108.24	107.37	109.47	106.77	109.96	109.35	108.1	109.36	108.69	110.13	105.43	109.73	106.81	111.3	107.42	107.9	109.91	110.13	110.52	110.71	106.81	107.5	108.84	106.57	110.77	109.78	111.33	107.44	110.39	109.96	108.43	112.56	109.28	108.97	105.83
109.89	105.59	105.43	107.19	104.57	105.42	108.18	105.56	103.16	109.5	104.95	107.74	101.57	105.86	105.79	105.44	108.28	105.94	107.74	107.88	106.51	108.7	106.55	106.49	107.62	105.31	106.21	106.41	108.82	108.4	107.25	106.18	103.27	110.9	107.95	108.81	108.99	107.13	108.6	109.83	105.83	105.15	111.96	109.72	104.83	105.78	104.81	104	108.95	108.2
109.15	107.42	107.92	107.62	110.6	107	106.42	108.4	106.58	102.83	108.6	108.44	106.16	104.02	105.38	109.83	110.78	107.75	104.4	104.91	107.22	108.29	109.08	112.74	112.63	110.08	108.58	106.5	111.29	107.47	105.26	105.61	108.03	107.84	109.7	107.74	105.02	106.08	108.03	106.37	110.8	106.25	106.61	106.89	106.66	107.57	108.04	104.76	108.98	106.09
109.06	106.45	109.11	103.82	108.26	108.35	107.95	106.24	102.73	107.82	106.41	108.53	110.63	110.87	108.78	110	108.9	109.32	107.77	111.56	105.57	103.78	107.67	109.72	111.17	110.92	104.9	107.63	105.31	107.68	107.05	107.67	108.09	109.03	107.65	106.4	108.46	108.45	108.08	106.37	108.25	111.01	105.84	107.89	110.32	110.08	106.78	107.82	107.71	108.23
105.1	104.7	105.85	105.87	103.22	103.8	106.85	104.98	105.36	105.9	102.56	105.41	107.1	107.54	105.05	105.57	106.16	105.25	105.09	104.36	107.69	106.42	103.73	103.81	104.76	106.02	105.99	105.29	107.94	106.89	108.78	107.59	105.2	107.48	103.95	105.67	106.69	106.12	106.38	107.7	106.57	105.25	106.05	106.16	105.62	104.74	106.53	108.16	101.35	103.17
107.84	105.8	105.28	107.07	108.08	103.79	103.97	106.26	108.15	106.02	110.84	105.6	101.12	105.1	103.5	103.19	106.77	105.41	110.28	110.59	104.2	106.59	102.59	107.21	104.74	106.06	103.54	105.59	106.15	108.09	106.78	105.95	104.57	104.29	106.4	106.21	102.82	103.96	106.97	105.61	104.98	102.82	104.99	101.03	107.53	106.55	99.674	108.68	105.99	106.8
100.13	98.295	95.32	96.82	99.724	99.424	99.675	97.506	97.727	97.861	97.876	95.019	98.065	95.728	98.326	99.473	100.05	101.05	99.197	95.996	97.522	97.977	96.894	93.427	98.205	97.982	96.598	100.16	96.643	100.49	100.71	98.548	96.177	97.854	97.35	98.75	98.28	98.155	97.435	96.068	97.895	98.625	99.096	95.875	99.671	93.819	96.467	96.269	97.524	95.638
99.708	99.298	98.1	100.53	97.781	97.6	97.652	96.8	98.061	98.265	99.289	95.867	99.228	96.268	98.597	99.867	98.944	100.15	97.699	99.739	95.83	99.832	99.718	97.963	96.821	101.21	101.09	99.525	100.85	99.705	96.888	102.1	98.029	97.225	96.489	98.865	98.658	98.537	99.418	98.392	97.84	100.32	101.78	100.94	101.38	96.522	97.792	100.31	99.911	95.531
101.06	102.13	99.643	103	100.14	104.72	104	96.969	101.65	100.59	99.324	102.03	101.13	98.544	98.733	102.72	103.73	100.73	97.086	98.623	101.95	101.08	100.55	99.791	101.27	99.459	102.01	101.52	103.95	102.2	99.366	100.7	98.868	100.61	100.47	98.511	100.74	101.11	100.02	101.82	102.13	99.893	104.88	98.35	99.119	100.16	97.835	100.98	101.39	100.18
111	107.73	110.61	110.49	110.1	109.77	112.06	109.48	112.47	108.86	110.17	108.67	112.75	108.4	114.54	106.54	108.91	108.1	112	110.08	109.75	110.11	110.48	115.11	109.64	107.5	110.35	110.39	110.88	111.17	109.48	112.12	110.47	109.86	110.12	108.76	109.41	111.8	107.37	111.75	111.56	112.34	110.85	108.41	112.81	109.61	109.68	110.66	110.19	110.2
106.81	106.97	108.62	108.74	104.27	109.25	107.31	105.13	110.54	109.98	110.5	108.91	108.73	105.7	106.75	107.97	111.25	107.03	108.58	108.34	107.85	105.71	108.48	106.62	106.48	108.88	105.73	106.67	110.44	110.12	109.58	107.84	110.03	109.43	109.44	105.01	107.3	109.24	108.51	110.84	108.33	110	109.21	104.39	106.93	107.44	108.87	108.93	106.64	107.45
107.27	101.85	102.18	106.39	104.17	107.36	105.35	106.82	103.09	105.06	103.58	107.45	106.05	105.91	105.14	104.96	106.47	105.55	103.78	106.47	110.19	101.69	105.77	106.06	107.01	106.34	105.18	105.61	101.38	105.94	105.33	106.59	107.66	102.76	103.67	105.42	104.26	102.96	105.76	107.18	105.85	107.44	107.04	106.08	107.85	103.68	107.35	106.47	104.21	106.65
107.58	108.02	109	106.65	107.78	106.18	104.38	107.12	108.81	106.88	109.41	106.97	111.63	112.96	106.31	105.59	106.6	111.59	106.64	108.16	109.73	107.72	105.75	108.62	108.02	110.58	106.28	106.46	107.62	110.38	101.88	108.7	107.27	108.97	106.56	105.89	108.06	107.88	107.38	107.28	109.9	106.09	109.43	110.85	109.76	108.35	108	108.31	109.57	107.31
106.41	108.09	107.22	109.51	106.85	106.83	107.67	109.31	112.76	107.53	106.39	106.99	107.33	108.49	108.05	107.5	107.37	108.06	109.75	110.07	107.69	105.23	109.04	110.55	107.22	109.14	106.83	107.84	107.42	107.92	107.67	105.55	107.5	108.24	109.8	107.04	108.66	107.77	109.55	107.51	109.4	112.22	111.77	105.36	105.02	107.95	111.13	107.33	107.38	108.37
107.23	107.67	104.9	107.41	106.85	109.46	106.74	107.33	105.91	109.45	106.01	104.51	109.23	109.06	109.92	107.29	106.48	108.18	108.18	111.93	108.53	110.38	109.48	111.75	107.92	105.74	105.72	107.06	109.04	109.37	106.1	106.85	108.9	108.08	108.48	109.68	107.57	110.33	107.26	105.39	107.78	108.65	106.9	106.28	108.1	107.3	107.96	105.58	109.66	107.26
107.3	102.31	105.69	108.42	105.53	108.97	108.04	104.89	108.04	106.6	103.2	101.52	105.15	105.31	106.31	105.51	105.88	107.93	103.26	104.88	107.21	106.97	106.22	106.1	108.29	106.12	105.84	103.41	103.46	105.61	110.73	105.8	107.39	105.17	107.92	106.11	109.39	105.66	104.75	105.65	110.09	108.11	105.96	103.17	106.96	106.54	108.22	105.47	102.85	107.44
98.103	95.451	96.884	98.37	97.317	102	99.329	98.778	101.28	97.904	96.711	101.23	96.889	99.889	102.24	93.578	99.093	98.759	102.94	98.658	98.367	96.284	95.906	98.711	96.662	100.25	98.676	97.015	99.196	96.942	94.207	96.77	99.406	95.108	99.347	98.933	98.372	99.647	100.06	100.07	95.117	94.378	101.75	97.821	96.302	97.239	98.349	94.572	95.659	98.823
100.99	100.09	99.191	101.73	100.86	97.706	99.591	101.26	102.26	102.27	100.34	100.52	99.464	100.82	100.92	101.92	101.79	97.053	102.03	96.127	98.621	101.33	102.5	98.494	99.703	102.62	103.06	103.23	102.16	101.5	102.43	102.26	100.87	99.181	97.913	102.28	99.617	102.67	98.063	100.76	100.62	101.27	101.38	101.55	98.422	100.53	97.807	101.4	104.3	97.43
107.28	108.01	101.66	104.98	104.84	103.98	107.79	107.16	107.33	106.49	107.33	104.41	106.77	106.67	107.82	106.35	107.15	107.26	107.43	106.83	106.83	107.62	104.48	107.41	107.18	107.8	103.21	105.17	107.46	105.97	103.74	109.13	108.78	106.99	105.89	102.52	106.62	100.86	104.96	104.57	105.6	105.71	103.36	105.52	105.84	106.03	105.04	106.4	109.03	101.94
101.5	100.95	98.924	100.41	102.45	100.06	99.973	100.78	99.971	100.4	98.193	100.37	100.13	102.11	100.18	100.31	103.68	97.419	98.611	99.042	100.25	99.487	102.58	101.48	100.47	102.18	103.21	100.6	101.16	99.66	101.4	99.708	102.4	101.32	101.02	103.41	100.23	100.94	102.96	101.51	97.839	102.96	101.85	98.169	99.012	97.362	101.94	100.37	101.41	99.53
106.86	104.24	103.66	100.58	104.02	106.78	103.74	102.21	106.31	102.88	106.38	105.19	102.27	103.51	105.25	105.51	107.93	104.94	107.18	106.61	107.25	106.91	103.53	101.88	103.98	106.83	106.62	104.18	103.71	105.26	105.9	105.12	104.94	107.83	104.71	107.56	104	103.1	109.1	106.87	102.85	106.2	105.59	107.85	106.61	103.8	102.41	105.37	106.1	105.26
107.83	107.22	109.79	103.2	104.98	108.86	106.87	108.37	106.86	107.91	107.46	105.74	106.4	108.9	108.57	106.37	108.64	104.89	106.93	104.84	108.08	106.94	110.11	108.73	106.14	107.91	107.28	108.34	106.97	109.54	105.1	102.57	108.65	106.45	106.35	108.8	101.42	104.77	101.73	107.02	107.01	105.92	107.97	105.84	108.83	107.06	104.44	105.11	108.4	102.86
104.71	107.46	104.98	104.54	105.18	105.78	107.17	104.27	106.31	107.44	106.55	106.44	105.68	107.93	105.43	107.02	107.67	105.54	103.8	108.22	101.5	105.48	106.22	105.26	106.12	107.39	108.28	106.93	105.96	104.24	105.32	105.51	107.65	103.63	105.41	107.94	104.58	104.54	105.09	105.37	104.41	101.36	107.22	102.89	107.69	107.25	106.6	104.64	103.7	107.02
103.51	105.06	105.84	106.09	104.61	106.79	105.33	105.13	105.31	105.2	104.57	109.12	107.11	103.66	106.69	106.63	106.37	106.46	106.77	104.36	104.98	108.24	103.97	105.87	103.93	107.89	105.1	106.51	107.86	105.9	106.57	105.73	108.21	100.79	103.97	103.82	103.41	105.97	102.61	106.8	110.79	106.62	105.78	107.42	104.92	105.48	103.36	105.58	105.1	102.66
105.89	106.31	105.15	106.89	107.07	108.49	109.57	102.98	105.03	106.45	103.45	106.28	104.47	105.94	104.72	104.08	107.53	104.57	105.11	105.21	103.91	105.01	105.37	106.22	108.81	105.78	106.1	105.4	106.7	106.9	105.37	104.7	108.17	108.61	105.63	105.8	106.69	105.34	103.22	108.32	106.53	105.51	107.42	103.66	106.99	106.04	106.37	106.23	106.34	105.17
104.54	106.55	107.66	104.02	104.56	105.84	105.33	106.01	104.2	104.72	104.68	104.32	102.45	106.02	106.48	106.54	105.98	107.24	106.51	105.71	108.85	105.81	106.51	109.08	104.3	108.66	104.91	102.96	104.81	106.09	106.37	106.2	107.26	105.23	105.58	103.12	106.78	106.23	105.55	106.92	105.76	104.99	104.89	103.49	103.9	105.74	105.35	104.9	104.5	106.55
107.7	106.86	104.09	106.76	105.1	107.26	105.9	107.39	105.15	105.81	107.88	105.99	104.07	105.24	103.47	105.11	104.94	105.11	106.31	103.67	104.44	104.09	105.62	103.55	107	105.36	103.34	107.41	105.95	104.48	105.3	106.33	105.7	108.08	107.16	105.91	108.43	106.5	105.3	109.06	106.51	104.01	104.71	100.4	105.78	104.68	104.55	107.18	106.08	104
107.22	106.37	107.77	105.88	107.41	105.19	111.41	108.34	107.12	107.51	108	107.07	109.41	107.11	106.11	107.98	111.19	106.79	104.69	106.87	105.53	110.32	110.32	105.86	108.45	106.66	107.74	108.77	110.1	108.41	108.74	106.99	107.54	106.97	108.05	107.64	111.13	107.85	108.47	109.54	109.27	105.99	108.47	109.17	111.53	106.78	105.27	109.41	107.22	108.43
104.86	105.22	106.4	108.63	104.9	105.52	105.5	105.59	104.29	105.55	104.2	104.73	105.37	105.22	106.81	106.8	108.68	103.91	108.28	106.56	106.93	104.65	110.91	103.38	109.06	102.17	104.6	106.77	105.78	109.48	103.91	106.86	104.78	106.05	108.07	107.16	106.66	107.91	104.58	105.16	107.21	106.62	105.35	108.07	105.55	111.68	108.06	105	109.27	105.51
97.908	97.851	102.25	99.258	96.843	96.644	101.41	100.7	98.019	99.645	100.16	100.3	96.011	100.58	97.671	96.675	99.632	96.505	97.261	96.83	98.217	99.626	96.112	98.238	103.28	95.054	95.732	96.819	97.573	96.583	98.052	98.65	98.189	99.267	97.475	98.954	98.368	97.262	99.042	97.969	98.521	97.01	96.661	96.636	100.8	97.917	96.993	99.015	95.35	98.523
108.55	113.01	107.04	110.32	108.28	108.54	106.25	107.75	104.58	106.7	107.25	108.5	106.14	111.56	106.68	108.8	105.8	108.12	107.63	107.63	111.52	106.12	109.81	108.6	111.78	110.75	107.75	106.59	110.2	108.89	109.04	109.77	105.59	110.63	108.07	107.21	106.93	107.52	105.31	106.94	108.83	108.36	106.62	110.07	110.28	108.62	110.12	110	107.95	105.24
107.67	109.44	108.28	109.1	109.45	110.14	107.18	108.59	107.21	106.11	109.71	106.2	108.93	109.15	106.54	108.91	106.28	111.89	108.55	107.73	110.75	110.76	108.87	107.99	109.82	107.43	110.96	104.6	103.77	108.92	106.82	108.42	108.78	106.63	113.08	109.42	114.73	108.05	107.49	107.76	108.35	108.23	106.22	109.32	108.96	111.86	108.62	107.95	109.83	110.08
107.47	108.94	107.66	108.94	107.25	108.49	110.51	111.76	106.61	110.8	111.47	109.15	108.75	108.36	108.08	105.4	109.3	111.6	105.99	108.83	107.7	111.31	109.78	108.55	110.27	106.43	110.39	108.96	106.72	108.96	106.2	109.84	107.49	111.78	107.66	109.42	107.31	105.61	109.16	106.25	110.52	108.95	108.07	109.5	108.7	108.2	111.54	108.62	107.93	111.21
99.881	98.058	100.23	98.683	100.82	102.1	98.999	99.742	103.32	101.48	99.115	101.69	102.47	99.585	106.38	99.686	99.829	100.75	101.58	103.51	101.25	101.64	98.058	101.14	100.59	101.24	101.63	100.19	98.321	101.3	102.07	98.547	101.02	104.07	105.44	102.57	101.45	101.15	99.913	100.16	100.22	102.21	98.055	101.53	100.39	100.14	104.37	102.73	100.53	99.18
95.685	97.655	93.8	98.815	98.129	98.076	97.066	97.723	97.928	97.005	97.429	97.459	98.68	95.828	97.279	96.655	97.038	96.973	96.029	96.134	98.792	98.786	97.661	96.342	94.69	96.768	95.501	96.248	99.994	98.245	92.767	99.834	96.491	98.454	97.336	97.448	95.689	99.104	97.609	99.032	96.949	97.429	98.376	99.967	98.132	99.818	97.972	96.771	96.089	98.778
109.92	107.04	106.91	108.78	104.94	104.53	106.02	109.53	108.33	106.1	106.58	106.82	106.5	107.28	109.05	107.91	106.19	108.64	106.46	108.8	110.39	107.12	108.63	107.94	109.03	109.18	107.29	106.25	110.7	109.32	110.56	107.63	107.7	109.5	106.78	108.45	109.92	108.07	108.11	108.59	106.06	107.69	109.43	108.09	106.56	109.8	108.68	107.53	106.36	112.62
108.57	108.1	108.35	107.5	108.97	103.77	105.77	110.29	108.22	107.73	109.87	105.13	109.34	106.6	106.56	106.69	108.68	108.65	108.6	109.59	107.61	109.07	110.5	106.91	104.88	103.72	110	107.9	107.57	107.13	105.17	106.56	109.03	104.86	106.84	107.22	104.72	110.75	108.65	106.46	108.39	106.3	106.58	107.62	107.32	108.62	105.75	108.63	109.18	108.29
109.33	107.13	104	111.27	105.79	108.12	107.66	104.91	111.79	110.66	107.33	107.19	109.31	104.57	105	103.3	106.74	107.65	106.31	109.79	107.43	107.69	107.71	108.58	107.95	108.61	109.59	110.65	108	108.91	108.43	108.85	109.94	109.04	107.57	111.65	109.84	106.71	108.47	107.47	106.79	109.8	108.25	108.16	110.78	108.12	109.68	108.05	109.14	107.47
103.46	106.39	103.81	102.77	102.74	99.855	103.81	104.07	104.64	103.89	105.53	104.02	105.29	102.76	104.13	103.8	105.56	105.53	102.97	102.56	100.96	105.03	102.68	102.28	101.8	102.43	102.14	102.57	104.7	104.55	103.41	102.54	102.94	100.74	101.48	101.39	103.78	102.53	100.81	103.55	104.4	101.09	106.54	103.5	101.14	103.56	100.41	97.645	102.33	104.12
96.447	99.686	96.549	98.154	99.47	99.147	98.458	99.597	96.098	95.894	100.64	96.255	98.152	99.57	97.963	95.763	101.93	100.71	99.398	97.76	98.847	96.578	98.418	98.988	100.94	96.8	98.995	100.15	99.8	101.08	97.438	96.176	100.1	96.855	97.694	97.957	99.161	99.304	98.023	102.3	96.497	97.404	101.22	97.114	97.455	98.029	98.468	96.846	100.78	99.262
106.03	104.11	105.6	108.89	106.26	107.77	107.81	104.75	106.33	108.62	109.29	106.12	105.35	104.28	106.83	108.69	107.69	106.78	103.62	105.23	106.46	103.69	108.63	109.8	106.76	105.58	104.09	105.98	110.26	108.8	107.71	103.81	102.29	108.67	106.83	108.1	105.5	105.01	107.83	108.78	104.81	105.34	106.91	104.58	108.43	107.14	105.18	106.22	106.28	105.84
113.21	112.17	113.47	111.55	108.55	112.17	110.26	111.5	111.32	112.37	107.88	109.88	110.35	106.55	106.75	109.53	111.63	111.36	110.33	111.53	110.8	107.71	114	110.71	109.7	110.26	112.9	110.42	109.39	110.01	113.1	110.63	105.95	111.14	106.89	109.87	112.6	109.44	110.21	110.75	111.09	108.05	110.56	108.69	112.17	108.67	110.1	110.67	110.78	110.27
105.68	103.13	105.71	106.13	104.17	108.29	102.35	103.49	105.26	103.8	105.59	106.4	106.72	105.93	105.47	107.13	106.65	102.6	101.33	107.72	104.29	107.59	105.99	104.32	104.96	103.69	103.03	107.13	107.62	103.72	107.92	103.39	104.91	108.16	106.12	106.5	104.76	102.06	105.85	105.67	103.14	106.02	105.06	105.62	103.25	105.1	108.61	105.43	108.93	108.49
107.46	106.89	109.26	109.73	107.08	107.68	109.6	107.74	106.46	110.45	110.08	110.16	106.85	109.44	109.28	106.08	108.26	110.24	111.78	109.53	106.23	108.07	109.78	106.08	106.65	108.68	108.43	107.2	107.96	108.14	108.34	107.85	106.48	110.04	106.59	108.2	108.93	110.35	109.93	112.25	107.95	108.87	109.77	105.87	107.28	106.72	106.81	108.14	105.56	108.69
107.67	106.22	105.07	104.96	107.09	105.65	107.38	103.85	104.7	105.31	103.04	109.47	100.7	107.05	107.38	105.17	104.81	106.27	109.13	107.86	107.92	106.2	106.62	105.31	106.09	107.92	106.99	108.02	102.94	108.5	108.8	106.81	107.37	106.58	106.7	106.7	103.99	106.21	107.06	105.56	105.28	108.17	108.8	107.44	103.29	108.62	108.6	103.44	108.33	105.6
106.27	106.92	106	104.52	107.03	109.12	107.4	105.26	108.62	107.38	104.27	105.29	108.77	107.04	108.19	108.59	105.96	104.9	105.82	109	103.65	109.74	107.02	109.14	105.35	105.55	107.33	105.7	103.18	105.27	105.91	108.54	105.53	108.17	109.47	107.12	105.91	108.54	106.84	106.19	108.77	105.84	102.21	106.62	106.44	104.65	107.31	104.03	108.8	106.17
104.55	107.31	105.99	107.53	108.75	105.18	101.45	105.24	106.02	106.49	106.52	105.05	107.69	105.88	102.68	107.4	102.75	107.7	105.35	106.69	107.84	106.92	107.36	107.82	105.93	106.29	106.44	106.91	107.42	105.87	108.18	106.41	106.21	108.64	107.3	106.79	108.18	104.94	105.64	105.26	106.9	106.22	108.77	107.45	105.75	105.34	106.52	106.22	109.41	106.21
105.68	109.57	107	106.19	103.98	106.15	106.5	105.26	106.56	105.32	105.03	104.72	105.02	105.93	110.68	106.8	104.56	106.92	105.88	104.29	106.54	106.18	108.78	106.53	104	102.42	108.91	105.96	107.22	107.92	106.99	103.59	106.46	107.51	103.73	109.07	108.57	105.71	108.91	106.04	105.03	105.28	104.55	105.67	105.78	103.73	106.5	104.9	102.46	105.25
109.52	109.63	109.49	106.95	107.45	105.61	106.52	105.94	106.79	109.79	106.92	110	108.35	109.26	107.93	108.92	107.02	110.86	109.9	111.39	108.53	108.56	107.11	109.54	109.68	107.57	107.15	108.51	110	109.66	106.42	107.69	108.67	107.28	109.18	109.98	103.55	105.44	110.25	113.45	106.11	108.63	107.47	106.45	107.54	109.14	106.8	111.92	108.6	108.29
113.59	113.73	111.8	110.2	110.67	109.57	107.79	110.43	110.83	110.22	109.56	109.4	112.14	108.28	113.18	112.25	111.63	109.16	112.46	111.37	110.9	111.18	109.68	109.26	109.38	113.46	109.75	107.49	108.29	113.45	111.91	110.02	110.05	109.21	110.62	108.36	109.76	112.05	109.82	106.58	109.62	110.18	109.55	111.25	113.8	109.81	109.69	110.17	109.06	109.89
98.532	100.85	96.876	99.609	99.38	98.254	100.35	101.72	96.667	99.211	97.364	98.729	99.243	98.796	99.453	102.32	97.178	96.228	97.157	97.867	100.33	98.825	98.661	99.515	101.11	98.881	97.323	98.053	99.492	96.365	96.023	97.972	99.671	101.69	101.27	95.001	99.119	96.178	98.966	97.684	100.96	100.96	97.1	97.531	96.276	99.534	98.9	98.158	97.294	98.253
109.44	108.92	111.6	109.7	107.78	109.04	106.13	110.41	107.53	109.23	109.27	108.27	110.21	107.56	108.79	108.96	108.47	109.43	108.46	107.2	107.51	110.31	110.61	106.29	107.28	107.07	106.8	107.74	107.01	108.8	108.25	110.36	109.83	109.22	106.96	108.51	106.41	107.12	112.99	111.69	110.53	109	108.93	107.6	110.37	107.19	110.41	108.53	108.07	107.92
103.82	104.69	104.53	106.64	104.04	104.28	104.59	107.25	105.57	109.36	107.83	101.93	106.67	104.03	109.79	104.6	104.99	105.51	106.42	105.39	105.14	108.41	108.51	102.58	106.39	108.47	104.36	107.2	104.15	104.67	106.51	106.31	103.71	108.97	106.02	106.47	104.76	104.79	108.21	104.25	107.49	104.67	107.39	104.15	106.42	104.37	104.13	104.79	104.8	102.71
108.5	112.39	111.91	112.36	108.56	109.21	113.5	108.5	108.94	109.68	113.74	109.52	112.27	107.77	109.57	109.18	112.45	111.36	108.68	109.9	109.8	108.56	111.81	108.77	108.44	108.82	113.33	110.37	110.38	112.27	110.18	113.2	111.15	109.92	109.44	111.93	110.46	108.88	110.14	110.32	112.11	109.56	114.13	111.41	110.87	110.89	111.83	113.37	110.17	110.03
110.01	108.69	106.21	105.05	108.17	106.22	106.58	110.5	106.21	106.23	104.66	106.33	106.93	106.02	106.61	107.36	105.6	108.46	106.73	104.8	106.5	107.71	103.52	106.23	108.43	103.46	107.69	102.11	106.52	106.59	104.78	107.52	104.84	105.09	105.86	106.58	107.66	108.4	106.75	108.79	107.97	111.48	107.47	107.36	102.06	106.4	107.47	106.51	102.48	105.65
94.947	100.62	98.79	98.719	94.215	99.699	99.262	99.006	97.363	100.9	97.622	96.847	98.672	98.029	97.131	99.288	97.391	98.45	99.444	97.655	98.221	95.309	98.014	96.242	98.761	99.568	99.067	95.358	94.54	97.3	98.78	97.161	96.613	97.871	95.519	99.208	98.24	98.49	98.228	95.601	98.294	95.819	96.224	99.073	97.045	97.561	99.477	96.789	96.493	98.623
105.98	102.59	106.66	105.7	105.83	105.18	103.59	106.06	104.18	105.26	107.63	106.79	106.62	105.28	103.91	105.15	103.69	105.79	103.76	106.71	107.07	104.92	107.83	105.74	107.78	105.75	106.29	107.39	106.32	107.26	107.05	105.93	103.94	108.31	105.02	108.4	105.69	103.33	104.42	102.85	105.28	105.19	106.97	108.23	106.41	102.68	107.4	105.55	108.24	103.14
102.49	101.42	103.05	101.53	102.5	102.86	100.06	96.564	99.753	101.13	100.07	102.38	98.519	102.64	101.35	100.79	100.3	102.36	102.61	100.94	102.39	97.347	100.4	101.21	99.036	103.97	99.122	101.75	101.5	99.71	100.51	100.66	102.11	99.234	100.58	101.6	99.24	98.898	99.191	98.277	104.27	97.824	100.92	100.57	97.613	100.76	101.21	101.13	99.349	102.46
107.52	109.99	109.06	110.03	106.95	109.57	110.48	108.05	108.01	109.82	107.15	107.86	111.13	104.8	109.67	108.26	109.08	108.3	106.29	110.28	108.15	106.91	108.57	108.07	111.63	108.73	106.3	107.65	108.99	108.56	108.88	105.31	108.09	108.01	107.12	111.52	107.98	107.55	107.12	110.26	108.42	107.99	110.18	108.76	106.37	106.01	109.35	108.52	110.49	109.99
98.281	99.786	100.83	97.705	96.969	100.17	100.64	99.869	100.7	101.29	98.902	99.562	99.759	98.755	100.11	101.35	99.272	101.79	101.27	100.41	98.945	100.98	95.121	97.607	102.13	100.62	99.745	99.236	104.25	99.284	102.43	100.68	99.13	97.786	100.46	101.12	103.39	102.34	99.772	99.293	100.61	99.939	103.61	96.704	100.25	100.32	101.89	97.652	99.051	101.54
101.86	102.38	99.21	99.925	102.35	99.562	102.19	97.808	97.504	96.621	100.68	102.73	102.14	103.14	100.99	101.22	102.21	98.692	101.91	102.14	102.59	99.362	103.38	102.05	100.4	100.82	103.32	101.22	101.25	100.27	102.57	99.93	103.2	102.26	100.36	103.03	99.629	101.14	99.879	100.46	98.466	100.15	102.72	103.39	102.3	102.4	100.58	102.82	101.93	102.02
97.734	100.6	98.039	95.214	97.548	98.608	98.427	96.143	102.75	98.535	99.919	99.16	97.613	95.367	98.236	96.925	97.767	101.66	99.289	98.505	98.255	97.41	96.231	99.164	100.91	98.758	98.252	98.045	97.765	98.471	99.235	97.005	94.979	97.64	97.386	98.867	100.52	96.641	98.084	98.151	96.116	101.16	96.131	97.071	99.703	95.418	100.93	98.193	98.054	99.224
111.54	106.52	107.74	107.28	108.45	111.63	108.42	108.11	105.92	107.84	103.77	109.4	110.18	107.82	106.82	108.55	109.83	113.69	106.85	108.51	109.93	106.82	107.89	107.42	109.29	108.26	106.28	107.8	109.22	108.08	107.3	105.32	109.57	108.13	108.05	109.2	108.47	106.09	107.59	107.8	106.73	105.75	107.09	108.6	110.06	108.48	109.48	107.21	111.37	109.45
108.03	103.84	108.4	107.51	105.17	106.09	105.94	107.13	109.31	111.32	108.3	106.26	110.37	107.81	108.56	106.89	108.84	111.49	109.58	109.43	108.68	104.81	108.95	109.9	106.53	104.5	108.51	107.71	106.84	106.18	106.2	108.84	108.9	110.19	109.05	108.03	106.91	106.53	107.68	105.05	107.79	106.64	109.56	107.98	107.07	107.6	107.73	106.89	108.49	106.1
100.54	101.83	102.21	101.67	100.52	100.15	97.572	101.27	99.725	98.348	101.37	99.655	100.81	101.61	99.792	100.96	98.196	103.38	101.2	99.625	101.1	101.1	100.42	100.22	100.6	97.17	99.535	100.84	100.66	97.453	103.63	99.152	100.65	99.035	101.05	102.83	99.772	99.536	100.25	101.83	98.825	100.97	101.54	98.156	100.77	97.336	98.738	102.22	100.44	101.16
109.07	111.82	110.55	112.65	112.54	114.01	109.45	112.55	113.1	107.72	110.71	112.67	112.06	110.13	113.85	108.47	111.61	109.29	109.67	112.25	107.62	107.38	111.25	111.44	111.17	110.27	110.21	110.37	111.22	110.88	111.67	108.43	110.66	112.78	113.13	110.81	109.34	110.03	109.99	111.93	110.19	113.33	112.04	110.87	111.29	109.49	111.36	110.88	109.43	112.43
106.85	112.93	109.85	107.58	105.35	108.51	107.99	104.73	105.75	108.88	106.6	108.36	106.03	110.84	106.47	107.13	110.26	105.69	106.82	104.58	106.22	109.53	108.02	105.65	109.51	104.25	107.32	107.55	105.22	108.25	104.86	111.31	105.55	109.25	107.17	108.06	108.04	105.78	108.83	105.4	109.5	110.85	106.2	108.43	109.03	112.18	108.29	107.26	107.49	108.09
107.97	109.56	108.93	105.79	108.24	110.02	110.3	108.36	110.89	108.72	106.95	108.3	108.64	112.26	105.21	105.62	107.29	110.24	108.17	108.32	108.64	109.09	108.58	105.65	107.24	109.49	107.96	109.17	112.31	107.7	108.48	106.55	108.14	107.48	108.16	111.37	106.03	109.91	108.84	111.21	108.73	107.15	110.51	109.38	110.37	109.68	109.3	111.44	110.61	109
98.508	98.548	96.999	99.417	100.52	99.627	95.048	100.49	97.492	98.093	97.115	99.025	96.343	98.395	96.359	95.473	95.396	95.226	99.259	97.975	97.431	99.453	97.487	99.084	101.06	100.46	97.378	97.929	102.68	98.072	97.691	98.72	94.869	99.737	98.428	98.45	99.154	98.262	97.38	98.719	98.617	98.3	99.343	98.611	98.328	97.47	100.06	97.1	97.751	97.254
106.73	108.42	108.58	107.59	109.56	108.33	105.4	106.6	110.73	107.49	105.04	110.03	108.18	107.02	106.86	109.86	108.98	111.91	109.32	104.97	109.05	108.83	106.55	107.91	112.8	109.13	107.46	109.26	109.55	109.82	107.64	107.76	107.62	109.3	104.58	110.07	109.24	108.19	107.48	108.93	109.26	106.18	109.93	107.13	106.89	110.2	109.69	106.68	106.92	105.98
108.96	107.83	111.95	110.67	110.42	112.24	107.62	111.25	109.14	112.69	108.82	111.72	109.87	109.92	109.14	112.1	110.52	110.81	106.31	113.87	112.21	107.39	108.39	109.74	111.41	112.05	108.53	112.8	111.69	108.05	113.03	109.26	110.66	111.75	108.22	112.16	110.63	111.54	109.56	110.26	110.66	111.96	110.16	109.28	107.59	109.38	108.25	109.05	111.9	114.8
107.88	109.78	106.02	106.11	107.59	108.39	109.7	106.47	110.56	110.7	107.15	109.45	108.15	107.54	105.19	108.36	106.68	107.34	108.3	112.05	104.82	106.11	107.53	106.37	108.43	110.19	108.29	107.51	107.55	107.98	110.39	107.99	112.18	105.34	108.09	106.82	108.11	110.35	108.03	108.4	106.94	107.22	105.19	106.77	110.11	108.75	106.78	110.57	109.08	106.7
104.16	108.52	103.84	103.34	105.45	103.6	105.95	105.73	104.75	103.6	106.12	105.13	108.26	106.08	107.4	104.82	106.18	109.21	109.8	108	103.08	105.05	107.38	105.44	107.5	106.49	110.81	106.19	106.57	106.32	107.4	108.13	106.4	106.86	105.52	106.22	104.02	104.35	103.46	106.25	104.39	106.33	103.6	105.91	104.84	108.52	106.18	102.95	106.57	104.1
102.97	105.73	103.7	98.888	103.05	103.86	101.6	101.08	102.4	102.99	101.34	103.89	104.5	102.01	102.15	98.928	97.967	103.48	102.2	105.06	106.39	102.56	104.34	105.18	103.1	103.84	104.35	105.72	101.72	104.9	103.19	103.15	105.05	101.97	102.57	102.61	104.42	106.22	99.078	99.696	102.79	104.94	100.83	101.05	104.71	100.84	100.27	101.05	100.9	107.05
109.27	106.93	111.4	109.3	108.64	107.07	105.97	107.97	108.53	106.94	108.19	106.06	107.63	111.08	110.02	107.96	112.16	108.47	108.17	108.01	106.35	107.98	108.49	108.18	109.11	108.73	108.47	109.1	113.26	109.75	108.82	107.28	111.34	105.59	106.55	108.64	108.25	107.48	106.29	107.85	108.45	108.35	107.03	108.74	108.52	110.53	107.45	108.61	108.71	110.85
105.41	105.83	104.91	103.97	105.34	104.89	106.48	103.37	106.61	105.23	108.36	107.66	104.23	103.39	106.76	104.66	108.16	104.27	105.64	106.18	105.59	107.52	103.42	107.04	106.5	109.2	103.73	105.99	105.61	105.61	104.85	105.28	105.83	107.79	104.34	107.3	105.08	105.67	103.23	106.95	102.97	105.86	106.35	109.5	104.12	104.28	104.56	107.75	104.85	108.33
102.68	106.5	106.24	107.19	106.11	108.67	104.89	107.37	106.63	103.64	105.56	107.8	106.71	109.49	106.53	106.92	106.01	106.18	104.42	105.21	108.93	108.26	104.24	108.17	106	108.28	104.45	107.51	106.18	106.36	105.13	103.72	107.06	105.19	104.95	106.48	106.6	106.81	108.34	107.47	105.06	104.75	106.94	105.09	105.04	105.12	107.99	106.94	107.75	105.13
100.51	98.562	101.21	99.616	103.66	102.06	99.484	99.351	96.528	103.69	97.814	100.72	99.992	98.162	97.69	99.376	97.96	100.03	98.198	98.433	97.888	99.313	99.171	98.99	100.09	98.174	99.725	102.32	104.61	100.24	101.21	98.793	103.14	101.94	102.25	100.69	100.25	97.742	102.37	99.288	101.03	100.49	101.08	99.202	96.268	99.793	98.888	99.883	98.125	103.91
99.708	97.979	97.992	98.572	101.22	99.434	98.087	96.709	95.852	98.406	96.105	100.57	97.464	98.174	98.572	98.95	97.981	96.936	101.22	99.756	99.21	95.684	97.791	98.828	94.415	96.008	99.169	98.629	98.973	99.909	98.584	102.35	98.891	99.821	97.774	95.045	95.947	98.028	96.533	99.567	99.364	96.479	97.917	96.16	98.692	99.468	97.543	99.827	94.909	96.162
104.82	106.63	105.04	105.94	102.68	102.07	104.96	107.71	106.08	104.8	105.89	105.23	106.92	104.13	108.31	105.44	102.05	106.77	105.56	104.94	106.17	106.57	106.23	108.53	104.74	107.29	106.65	108.07	108.26	109.13	104.49	104.81	104	105.12	104.95	105.25	107.17	102.27	105.41	108.61	105.29	109.61	102.93	105.75	101.41	106.7	103.29	107.11	105.74	106.85
101.18	102.52	102.64	105.95	105.59	105.91	105	107.12	106.62	103.7	102.02	103.66	102.67	108.04	104.92	104.35	102.23	104.59	103.98	106.96	106.58	104.35	105.08	105.29	102.47	106.57	106.44	106.07	108.49	102.41	105.1	104.65	107.21	104.88	104.8	106.19	105.24	106.22	106.29	107.51	102.38	105.42	107.05	105.21	105.47	105.71	103.9	106.86	101.26	106.21
107.72	108.43	113.97	104.49	108.89	110.59	106.68	106.76	107.77	105.97	105.92	108.91	112.42	105.83	106.48	105.48	109.36	107.97	109.41	108.24	113.39	108.65	106.52	108.01	107.29	108.26	109.29	108.47	107.8	110.74	108.33	108.5	106.89	109.82	109.01	107.05	108.63	107.87	109.03	107.29	110.21	110.27	108.93	111.76	106.36	106.95	109.37	107.32	107.34	109.28
108.44	108.38	108.09	108.46	108.6	107.17	108.33	106.71	106.98	105.64	108.99	106.7	107.28	107.62	105.28	109.28	108.51	107.19	109.79	107.23	107.99	105.76	108.39	108.07	107.67	111.02	106.7	107.78	106.7	105.65	107.26	106.13	107.62	107.63	108.25	106.95	104.23	108.94	106.48	107.37	105.17	107.29	106.52	107.63	106.51	108.75	111.59	108.48	107.79	109.63
103.63	104.62	104.93	107.44	104.68	103.5	107.02	101.93	104.8	104.25	108.17	107.09	104.91	105.48	107.67	103.53	105.1	106.82	105.15	103.9	107.07	105.65	102.78	102.73	102.37	106.29	104.37	106.88	107.35	103.81	106.8	103.59	106.12	104.77	105.85	106.52	104.43	104.54	106.24	104.07	104.05	108.16	105.47	107.15	107.42	102.91	103.62	105.97	104.31	102.56
102.73	109.81	105.83	105.47	105.5	104.54	106.69	108.45	105.77	104.98	107.17	103.72	107.2	106.27	106.26	103.34	107.43	106.05	105.43	106.15	104.62	105.5	107.49	107.65	110.37	108.4	108.88	106.32	105.94	107.5	105.57	108.17	104.85	105.54	106.77	107.77	106.96	107.44	108.18	104.28	105.6	103.49	106.06	104.37	106.92	105.69	106.44	106.29	106.02	105.49
105.24	108.64	106.67	106.24	110.26	108.7	108.91	106.58	105.1	104.76	109.9	109.93	107.61	102.9	106.41	106.13	104.61	108.42	105.76	107.39	106.39	107.86	103.67	104.36	106.21	105.91	109.08	104.78	105.03	106.62	104.46	105.17	105.58	106.63	107.05	101.32	108.91	107.71	107.23	105.59	106.46	103.86	106.61	103.83	104.15	108.09	106.31	106.93	106.27	110.84
107.25	107.87	106.33	107.04	109.72	107.19	113.46	108.03	107.68	108.51	108.42	107.96	107.56	107.34	106.01	110.99	106.15	106.84	109.1	108.52	110.51	112.55	107.49	110.23	108.83	110.36	107.33	107.12	109.35	109.84	108.43	108.1	108.52	110.85	105.09	107.67	110.13	106.28	106.78	111.54	106.58	109.69	107.16	108.38	109.29	109.6	110.76	107.79	110.06	110.95
107.23	105.43	104.38	108.49	103.3	104.87	103.99	105.43	106.07	103.68	104.3	103.69	104.06	103.43	104.09	103.02	104	104.91	109.45	105.17	105.32	110.03	106.14	105.17	102.68	103.68	104.55	106.16	105.13	105.41	104.4	110.19	104.98	105.07	106.2	105.13	103.88	103.86	106.4	106.55	106.51	103.87	105.23	108.32	107.24	103.95	108.93	104.75	103.18	103.99
105.7	107.35	106.09	106.17	108.08	107.92	104.99	104.92	107.8	105.29	105.2	102.89	108.43	104.61	104.88	103.12	105.76	105.58	106.45	108.06	104.14	106.77	105.2	105.42	106.38	106.8	107.76	105.05	110.07	106.21	110.81	104.8	108.32	103.36	103.1	106.17	103.98	106.27	104.37	104.43	107.76	104.94	105.51	107.78	106.75	105.4	105.27	105.05	104.35	104.38
106.37	108.27	107.52	107.95	108.9	108.57	109.15	105.86	107.38	107.59	109.08	107.85	109	108.81	108.08	109.79	108.09	108.54	107.09	108.58	109.2	106.05	109.66	107.28	108.65	106.55	108.5	107.61	110.56	108.55	107.91	109.53	107.3	110.17	106.8	108.65	109.81	107.21	106.49	108.96	106.15	109.13	106.17	109.53	110.63	109.54	111.32	112.52	108.72	108.23
105.38	104.79	106.89	111.19	104.11	106.87	106.02	108.4	108.77	105.68	107.97	108.38	108.87	105.37	106.77	106.52	110.06	110.47	108.1	109.37	109.13	107.32	105.97	106.8	110.26	106.54	107.26	107.33	107.77	109.04	107.46	107.79	109.67	108.15	108.22	108.13	107.68	104.43	109.01	105.07	109.52	104.82	110.22	106.74	109.1	106.24	108.56	104.7	105.87	106.24
106.74	108.06	107.17	107.53	106.28	104.97	108.34	106.15	108.43	106.99	106.46	107.64	103.9	105.42	108.87	107.11	109.61	103.94	109.84	103.59	106.95	107.22	107.88	104.21	103.46	104.51	106.99	107.58	108.87	105.24	108.39	107.85	110.05	105.98	105.2	105.08	106.57	104.1	106.82	105.11	104.36	108.95	105.2	106.72	105.36	105.14	107.17	108.49	106.79	105.82
109.35	108.4	108.49	111.66	104.69	110.03	104.97	108.39	108.71	108.61	109.89	106.88	108.74	107.23	110.61	109.65	108.52	109.96	107.11	111.64	110.54	107.37	108.89	109.07	107.28	109.41	110.42	106.79	107.4	107.06	108.01	109.31	111.13	106.9	105.16	110.66	108.84	110.42	107.43	109.67	108.03	109.01	109.84	109.62	112.12	108.55	109.32	108.79	107.76	106.6
110.46	109.46	107.57	108.52	112.34	109.36	108.96	112.21	107.04	110.43	112.76	110.21	111.85	114.58	109.22	110.04	111.92	110.68	110.7	109.7	110.3	110.16	110.46	111.45	114.13	109.68	109.97	107.27	111.45	109.58	109.66	112.33	110.94	111.6	108.36	110.97	111.55	113.18	110.92	111.33	110.46	111.72	110.08	112.17	113	111.39	109.3	111.07	111.76	112.05
110.67	111.18	110.03	107.64	110.75	108.68	106.01	109.35	107.93	112.3	112.02	106.97	109.42	110.49	108.88	106.81	110.2	110	107.08	108.86	107.96	107.6	106.72	109.87	105.22	106.8	108.17	106.34	108.19	108.94	107.03	109.27	107.49	109.03	108.71	107.34	107.83	110.59	110.16	110.58	107.77	108.1	108.06	108.08	108.73	106.33	110.78	109.56	109.58	103.74
105.09	108.5	103.96	105.85	108.91	106.15	106.87	109.92	105.76	106.72	104.05	106.83	105.76	107.99	107.55	111.18	107.4	107.48	103.51	103.62	102.95	105.7	106.41	108.97	105.63	107.07	102.84	107.36	106.81	105.11	104.76	104.81	107.6	107.51	106.49	109.72	107.11	108.22	110.34	106.56	107.44	104.53	104.75	108.28	107.65	106.51	105.03	105.11	108.41	106.05
101.71	93.907	99.099	98.157	95.527	100.25	98.112	97.769	98.574	100.42	100.73	96.007	96.93	96.648	98.885	100.96	95.675	97.546	101.57	97.581	100.25	95.553	96.309	100.07	98.827	97.855	93.859	97.063	100.12	98.438	99.008	97.263	97.452	97.86	97.476	99.829	99.223	98.009	99.802	99.895	98.597	100.95	99.216	98.125	99.139	97.798	97.906	100.82	99.897	99.197
108.98	107.56	106.44	101.73	104.92	105.55	109.79	106.46	107.96	105.42	107.2	106.72	105.43	106.83	109.64	106.97	106.26	107.13	105.29	106.4	107.15	104.33	107.75	109.26	108.04	105.9	106.47	107.3	108.25	107.68	106.47	105.95	107.25	106.11	108.65	108.19	104.69	106.01	108.4	106.82	104.39	106.7	110.23	106.49	106.74	109.28	107.26	104.63	106.69	107.46
107.73	111.06	112.79	113.51	110.84	109.72	108.7	111.89	111.98	109.12	108.77	110.73	107.79	110.81	109.39	105.65	108.15	110.95	108.36	110.91	112.07	110.25	110.23	110.46	112.21	110.47	109.49	110.7	110.12	109.27	108.29	110.74	110.02	107.58	112.3	110.69	108.16	107.8	108.75	109.1	111.33	110.52	110.09	107.84	110	112.16	112.61	109.87	111.39	112.7
98.041	99.326	94.194	96.588	99.074	103.14	101.17	101.76	97.25	100.58	99.737	99.825	100.24	99.381	100.56	102.84	99.245	101.37	100.27	102.51	99.499	99.3	99.984	102.91	100.21	100.52	98.552	103.9	102.3	100.35	101.32	99.186	97.253	98.758	100.65	98.696	99.641	97.73	100.05	99.58	100.59	100.47	101.2	97.508	100.82	101.13	101.26	98.915	97.386	99.209
109.76	109.42	109.88	112.03	105.67	109.02	108.03	111.15	107.77	109.53	105.53	107.42	107.06	104.75	105.24	107.97	107.8	106.73	107.28	109.33	109.65	109.94	108.71	110.22	107.98	107.61	109.96	105.56	107.81	111.43	107.68	107.96	110.29	109.36	109.48	105.95	107.76	106.44	108.14	104.48	109.14	108.37	110.13	106.25	107.61	108.43	108.84	107.61	109.49	106.8
107.85	111.45	110.57	109.69	111.8	112.03	110.76	110.24	111.3	108.16	110.37	110.58	111.78	109.36	109.71	112.26	111.1	112.46	111.09	108.65	111.91	111.64	111.27	109.66	113.63	111.34	111.66	111.2	108.94	112.27	108	109.66	111.78	109.32	109.8	110.34	109.86	112.24	108.09	107.1	111.92	106.51	111.43	110.76	109.13	108.71	110.18	112.6	109.23	109.58
106.45	107.99	108.6	107.01	107.54	106.95	107.62	109.06	110.82	104.64	110.07	106.03	109.08	109.17	106.55	110.6	109.98	106.97	108.57	107.26	107.68	106.62	106.81	106.44	108.41	109.1	106.84	109.7	108.87	110.16	109.62	109.27	107.12	106.46	109.79	109.06	107.15	108.5	110.3	107.83	111.43	107.93	105.43	108	109	106.29	107.99	107.62	108.94	108.72
106.35	107.46	107.75	106.87	106.83	105.98	107.38	107.78	108.52	108.38	107.24	107.97	107.45	110.29	107.96	105.35	106.75	109.26	107.68	110	108.44	109.36	109.46	110.11	106.75	104.29	109.11	107.48	110.39	108.15	107.52	108.45	107.1	111.65	106.27	110.3	108.71	106.23	110	107.88	110.57	108.42	110.75	108.44	108.71	108.8	107.18	107.68	104.02	106.31
109.84	108.97	106.87	107.81	110.01	108.65	108.03	108.48	111.17	104.93	107.96	109.38	111.02	107.54	107.26	108.91	107.55	106.77	107.96	106.76	108.11	106.91	109.54	106.74	108.22	107.97	106.47	110.81	106.73	107.09	107.09	106.55	108.17	111.43	107.96	106.35	109.44	107.74	106.47	106.07	108.63	108.82	106.79	109.22	109.81	107.48	110.24	106.04	107.21	108.05
111	108.54	109	108.56	111.42	107.82	110.28	110.36	113.5	109.49	108.39	108.16	109.72	113.06	110.85	108.72	107.43	112.86	109.51	111.86	111.24	109.19	112.26	113.6	109.71	106.61	111.39	111.01	110.17	110.73	111.67	107.47	110.82	107.64	106.92	111.48	106.99	112.37	109.47	110.59	113.08	109.68	110.34	109.77	109.05	110.48	114.65	111.58	109.94	113.85
101.24	103.49	102.63	103.36	103.63	99.986	99.394	100.42	101.59	101.42	100.81	100.94	101.63	101.5	101.17	103.09	100.48	98.873	103.39	101.08	103.49	98.813	98.794	99.309	101.85	102.11	104.82	98.751	100.56	100.21	102.27	99.99	100.99	102.71	99.396	103.67	98.637	99.042	100.97	101.81	99.233	102.24	103.06	99.997	101.19	102.64	103.08	104.07	99.85	98.844
108.97	108.82	110.4	107.69	108.86	109.13	107.2	109.72	107.87	111.37	108.06	106.39	107.33	108.98	108.66	107.47	108.99	112.29	107.97	108.6	108.53	106.36	107.73	110.44	109.11	108.99	109.78	111.37	109.68	109.48	107.94	109.25	104.07	107.46	105.98	108.34	109.42	107.92	107.93	114.55	111.41	106.97	108.13	108.19	110.39	106.9	108.3	107.79	110.32	109.87
104.98	107.31	106.98	104.02	108.35	105.82	104	107.47	107.2	104.8	104.48	105.67	104.31	104.15	108.26	107.6	103.37	105.47	103.53	104.17	105.98	106.48	104.21	104.4	102.95	108.62	104.97	104.85	106.84	106.19	105.37	107.97	105.43	107.08	106.1	109.77	104.76	103.59	106.76	103.95	105.58	103.99	107.1	106.25	104.68	107.57	107.01	108.35	106.98	108.16
110.2	112.5	113.32	109.24	108.41	111.28	109.86	107.98	113.43	105.7	107.36	108.95	110.62	109.96	112.21	109.25	113.56	111.92	109.83	110.77	111.83	111.68	111.19	112.39	110.48	110.61	110	110.37	109.04	109.37	111.94	110.55	112.55	111.97	107.83	111.49	110.32	109.31	112.89	109.64	112.03	109.42	110.18	109.34	110.7	109.79	109.84	110.26	111.65	108.95
104.12	107.98	105.27	103.93	102.8	107.34	105.37	108.42	104.36	102.32	105.39	102.2	103.99	106.92	104.49	104.37	104.94	106.31	106.28	104.77	105.02	110.04	106.04	105.43	106.22	105.36	106.58	107.96	108.15	107.19	104.22	107.57	105.79	104.66	105.89	107.38	105.89	103.95	104	107.25	105.03	105.98	104.23	105.97	99.824	106.35	105.62	107.68	108.67	105.93
102.84	105.76	108.05	104.81	106.61	104.17	106.42	106.42	104.16	104.35	106.29	104.45	109.26	103.24	103.28	105.95	107.1	107.49	104.13	107.4	106.38	106.39	104.69	104.76	105.97	106.84	109.34	107.59	106.65	107.16	103.71	106.63	106.36	105.1	105.59	106.62	108.37	108.38	106.72	109.67	106.4	105.91	105.3	103.24	105.45	101.66	106.15	105.58	109.4	106.81
99.926	96.279	94.47	98.839	96.941	95.82	100.58	98.772	96.89	97.235	98.276	96.633	96.522	96.678	94.976	99.041	99.089	98.501	94.107	99.77	98.471	98.545	97.304	100.38	98.75	98.239	97.702	97.857	98.845	95.4	99.407	97.678	99.978	96.581	100.41	97.637	100.19	96.924	98.728	97.857	96.118	98.829	96.787	98.635	97.365	97.599	98.071	97.896	96.403	96.942
107.85	112.91	110.52	110.54	106.8	109.2	111.22	108.76	108.68	108.64	106.47	105.15	107.93	110.36	109.83	106.69	108.57	110.38	106.72	107.71	107.81	108.54	108.46	105.92	107.56	109.41	110.45	108.54	106.89	111.14	107.24	109.74	105.45	105.08	107.15	107.08	108.18	105.23	108.51	105.19	110.42	106.4	107.96	107.7	109.13	106.18	109.02	108.11	108.63	107.78
99.958	98.846	102.32	103	98.677	99.926	100.74	100.95	101.25	99.648	103.24	100.32	102.36	98.067	99.231	102.6	98.083	97.061	102.55	99.378	102.31	99.398	99.412	100.59	99.475	98.382	97.803	100.47	95.61	102.81	97.194	101.62	102.68	98.324	99.941	98.561	101.57	100.39	100.41	101.63	98.876	101.38	100.07	100.78	100.85	101.98	101.23	100.99	101.69	102.6
107.35	106.88	110.36	108.02	106.93	108.68	107.04	109.14	109.51	108.19	109.85	108.75	106.82	108.76	107.45	110.5	110.67	107.15	107.58	105.86	106.36	106.3	111.67	108.84	110.73	107.11	104.29	110.54	106.24	106.13	108.18	107.91	106.47	108.95	110.44	106.78	107.92	106.92	107.5	104.47	110.53	106.41	108.84	108.13	110.76	108.39	108.12	106.31	107.36	111.54
107.33	106.71	106.01	104.46	104.49	107.27	102.78	102.21	105.33	106.5	106.27	103.76	105.01	104.1	104.68	103.27	105.8	102.88	104.99	105.38	106.51	108.13	108.12	104.69	107.49	105.37	103.9	105.74	104.78	103.17	105.99	104.17	107.15	104.98	108.27	105.01	104.56	108.58	104.88	104.09	103.38	105.13	103.9	106.22	101.74	107.41	111.04	108.73	104.98	107.09
109.55	110.54	107.36	110.8	106.13	109.13	107.52	107.77	103.33	107.85	109.76	110.26	106.21	108.81	108.24	108.55	105.69	106.29	108.04	105.24	105.41	108.58	108.78	106.45	108.86	105.96	108.44	108.37	106.45	111.79	107.24	107.5	108.92	107.69	105.84	106.79	107.92	110.48	109.17	107.53	108.45	108.9	107.45	109.43	110.43	105.64	108.78	110.72	107.29	109.14
109.23	103.97	104.09	105.24	104.97	108.81	104.56	105.72	106.76	106.63	105.9	105.61	104.06	103.93	106.41	105.77	103.09	104.96	102.21	102.41	106.54	101.53	108.03	107.81	105.87	107.02	104.28	105.42	105.83	105.21	107.5	108.63	109.53	103.57	107.41	102.33	107.03	103.24	104.94	106.18	106.81	103.29	103.7	105.78	104.86	105.5	105.34	105.8	104.91	106.9
107.25	106.7	107.35	104.1	105.69	109.36	104.29	104.03	108.9	107.2	104.45	105.12	107.88	110.1	106.87	107.62	107.51	107.46	105.29	106.73	104.6	105.91	105.73	105.74	105.18	102.18	107.06	102.47	101.69	105.81	104.73	103.34	103	106.56	104.93	106.93	103.64	103.55	107.35	104.65	101.35	106.21	108.9	105.76	106.12	106.77	106.43	104.86	105.04	102.75
109.42	109.04	108.84	108.63	102.98	103.89	109.35	105.09	107.74	109.2	108.29	105.56	107.48	108.01	110.56	107.82	108.71	109.18	108.66	110.23	109.33	106.67	107.75	109.42	109.34	105.64	109.14	108.72	107.88	108.17	109.82	111.41	111.56	109.95	109.49	104.86	109.31	107.68	114.18	105.74	107	109.15	108.96	108.77	110.63	108.06	106.59	108.94	106.05	110.97
100.45	102.42	102.74	103.46	101.42	103.78	103.22	103.05	104.22	103.58	101.33	103.55	103.48	105.14	103.01	104.42	101.52	102.64	102.12	103.36	102.69	103.14	105.5	102.33	104.63	102.69	102.02	101.8	100.97	100.48	103.07	104.82	100.46	104.9	102.28	102.9	100.57	100.88	102.85	103.84	105.14	104.91	99.803	103.64	100.57	104.91	104.5	108.5	104.14	102.27
110.21	111.97	108.17	104.64	108.5	109.75	106.92	108.73	105.06	110.33	110.28	109.36	107.43	107.11	107.28	111.02	109.28	110.77	109.21	106.89	110.07	108.44	107.94	105.41	106.09	105.47	107.75	106.3	108.56	109.59	108.03	105.94	106.78	110.93	105.64	112.06	108.69	107.68	107.92	108.88	111.8	107.79	110.13	107.33	108.02	105.58	108.7	108.14	105.85	106.76
109.04	106.43	107.44	108.33	106.49	106.94	107.31	106.3	107.94	106.71	108.22	106.99	108.49	110.2	107.6	109.56	106.82	110.63	107.29	108.02	106.73	107.93	108.13	108.52	108.55	106.31	108.56	107.58	106.42	108.78	109.35	105.94	109.94	109.08	107.98	111.72	109.54	109.86	107.96	106.14	106.87	110.08	110.99	108.34	111.4	106.86	107.1	106.87	107.48	107.91
97.329	95.457	101.21	97.93	102.5	100.01	99.226	99.369	97.391	99.409	99.083	98.793	97.946	97.867	98.101	99.463	95.342	99.788	100.94	102.73	97.836	97.333	99.165	98.535	98.26	99.701	96.645	99.4	97.565	97.524	102.01	103.28	98.062	100.44	102.11	97.934	94.638	98.585	100.6	94.486	100.02	95.666	99.414	101.72	99.019	98.816	100.3	96.3	95.589	98.858
109.96	110.78	109.46	106.33	107.41	109.42	108.79	106.38	107.9	107.33	108.56	110.85	108.5	106.48	108.14	109	107.08	108.93	107.07	109.9	107.58	107.85	109.21	108.42	108.57	108.04	108.48	104.16	106.13	105.63	108.93	108.57	106.77	106.09	107.92	110.37	107.31	110.25	104.03	106.14	108.01	108.23	111.08	106.81	104.85	107.89	106.63	108.92	107.81	105.84
106.16	104.99	104.71	104.31	107.84	105.13	107.02	104.28	102.07	105.02	108.11	106.99	106.88	107.13	109.23	105.25	103.22	108.31	103.39	108.87	104.77	107.55	107.82	105.61	106.08	105.82	105.65	107.2	104.93	108.69	107.75	108.91	104.44	103.93	104.15	108.27	104.73	108.77	105.97	104.93	107.16	107.67	103.32	104.39	108.07	108.38	108.77	106.71	106.4	106.66
105.73	106.21	106.13	104.44	107.26	107.29	106.03	103.28	102.03	106.24	106.64	103.89	103.29	109.13	104.9	104.06	109.59	105.2	105.73	106.99	106.45	106.38	102.81	105.66	107.04	105.99	103.86	105.71	108.12	104.98	104.79	103.07	108.53	109.09	106.35	104.3	108.05	101.91	106.22	105.79	105.37	103.49	106.54	104.16	104.83	106	103.19	102.86	104.79	105.67
106.9	106.69	107.4	108.23	107.69	106.61	106.76	108.21	103.82	111.79	109.58	107.37	108.93	109.04	105.64	108.5	107.43	106.14	108.84	108.62	107.23	108.95	109.76	107.22	109.51	109.07	105.47	108.06	107.03	106.82	113.06	108.42	111.27	109.79	107.87	106.05	107.16	107.81	107.29	109.02	110.57	104.67	107.44	110.48	110.63	109.18	110.03	108.45	109.73	109.83
112.36	111.08	109.77	109.72	109.08	110.59	111.83	112.56	113.79	110.3	113.06	110.99	110.5	107.9	110.71	106.46	109.16	109.8	110.63	111.78	111.09	107.57	112.88	112.96	108.32	109.84	110.92	110.15	112.28	111.47	112.55	107.81	111.01	108.99	107.5	111.94	110.58	112.62	109.21	106.83	113.33	110.34	111.43	111.09	110.23	111.48	107.66	108.99	109.31	111.46
101.4	103.65	106.6	102.63	99.319	104.78	102.06	104.76	102.04	103.04	101.47	105.09	102.07	99.689	103.13	102.2	100.69	102.36	103.51	101.8	101.44	104.28	103.81	100.98	100.85	103.22	104.87	104.09	102.06	104.86	102.02	105.55	100.6	102.78	102.35	98.784	104.31	104.96	102.04	101.48	104.06	102.51	101.32	101.07	102.44	101.89	102.11	102.38	105.2	101.73
96.75	96.617	98.696	99.913	96.507	100.37	98.578	99.659	97.088	95.885	97.027	99.704	97.231	95.183	96.643	96.248	99.147	98.296	97.59	97.325	96.426	94.274	99.729	96.597	100.88	97.804	99.697	99.42	99.428	97.217	96.154	96.335	96.865	99.303	97.748	100.13	99.79	98.822	98.515	97.659	97.471	97.396	96.821	97.777	99.744	102.02	100.86	101.26	100.09	100.97
97.891	98.92	98.251	95.607	96.673	97.699	98.857	97.007	98.806	98.809	101.87	102.27	98.988	98.476	96.907	98.842	96.593	100.12	99.27	96.566	97.238	95.509	98.963	98.616	97.349	98.249	99.524	98.499	97.038	97.868	94.547	97.562	97.969	94.503	95.576	98.174	94.976	95.328	98.094	98.455	98.488	98.354	99.025	98.977	99.8	99.723	93.848	96.894	101.99	97.987
98.818	99.946	98.155	100.02	99.107	96.177	99.352	99.562	94.924	98.303	99.38	98.423	98.248	96.623	95.965	97.767	100.08	102.38	98.133	99.589	98.719	99.124	102	98.385	100.66	96.43	97.691	98.325	99.306	97.527	98.868	97.682	96.928	98.82	99.733	99.906	98.629	92.633	100.78	96.371	97.582	99.599	96.554	99.626	98.234	99.321	95.645	99.922	100.26	101.11
97	98.547	97.908	99.725	99.71	101.46	96.848	98.127	100.08	101.57	101.07	98.882	99.397	97.651	99.007	96.988	99.454	99.301	99.671	95.893	101.2	97.468	98.002	97.722	99.815	99.218	98.493	98.373	97.403	99.695	98.198	99.647	104.89	95.977	99.406	99.865	100.82	99.066	100.28	100.32	99.096	99.404	99.156	97.821	98.01	97.331	97.232	97.256	103.19	101.89
104.43	111.22	110.9	107.14	108.45	108.46	109.51	109.25	112.19	104.49	110.49	107.22	108.89	105.55	108.55	108.02	110.27	109.02	107.32	106.09	105.2	107.71	107.85	107.94	108.24	109.88	107.74	107.49	104.14	107.21	108.37	108.16	105.46	111.44	106.73	108.61	107.58	105.78	109.68	109.5	107.08	107.96	110.04	107.44	106.21	104.99	105.84	108.46	107.56	109.21
102.25	99.799	98.986	100.71	102.06	99.666	98.305	104.36	100.86	101.06	100.94	100.67	98.759	101.87	100.7	100.1	103.37	103.38	100.19	100.4	100.97	100.4	101.74	98.154	99.548	95.81	99.277	100.69	100.5	101.01	101.03	99.888	100.92	102.76	99.407	98.324	100.67	100.14	102.44	99.677	98.008	102.65	98.147	99.801	101.9	100.96	101.35	102.11	101.79	100.02
105.25	105.04	104.19	107.54	105.59	103.91	110.07	106.16	104.86	105.66	103.89	107.25	104.07	105.03	107.17	105.05	104.21	106.75	106.07	105.91	104.64	107.65	106.71	105.97	106.31	105.32	105.06	104.5	104.42	103.21	104.67	101.44	102.13	105.72	106.69	104.01	107.04	105.54	105.54	107.14	108.37	103.16	104.66	105.38	103.4	102.26	105.14	108.31	105.97	105.81
106.94	108.44	110.81	108.36	107.93	107.55	106.08	106.88	108.78	106.1	108.57	106.66	110.35	108.94	104.65	111.67	107.82	111.99	106.93	107.19	107.81	106.67	106.23	107.44	108.37	110.76	108.25	109.81	109.12	107.84	105.84	109.37	105.68	109.18	109.59	108.3	110.12	106.92	107.96	107.34	112.28	107.76	109.49	108.14	105.12	107.22	107.35	111.6	109.16	108.36
108.51	107.35	107.14	107.95	106.28	106.89	108.98	105.99	111.9	106.54	110.58	105.94	111.71	109.01	107.48	110.85	107.41	111.37	106.94	109.96	107.92	108.14	109.57	105.12	110.45	111.37	107.83	106.96	111.63	108.01	108.71	106	107.63	110.61	104.93	104.25	108.53	107.8	107.66	108.4	108.01	107.05	108.12	110.36	108.61	103.53	108.72	110.11	112.11	107.85
110.65	112.59	111.16	109.09	110.71	110.89	107.2	110.34	113.46	110.42	106.49	110.41	110.78	110.04	110.44	108.87	106.41	109.28	110.48	111.29	111.43	111.42	109.81	106.88	109.62	110.13	111.68	112.04	107.57	109.02	111.37	110.95	108.08	112.7	110.14	111.27	109.38	112.3	111.67	109.29	113.28	110.48	111.53	110.89	113.81	112.07	109.42	110.93	109.2	110.25
107.11	107.51	104.23	104.99	104.86	106.15	103.22	103.85	104.59	106.79	105.07	104.97	106	106.07	106.95	104.86	105.67	109.85	105.47	103.74	105.1	107.15	104.54	105.32	105.91	105.04	106.6	104.18	107.31	106.84	104.5	106.61	105.17	107.87	105.19	105.47	108.38	106.42	105.73	106.99	105.78	103.67	105.66	105.55	104.71	106.71	107.73	104.18	106.49	106.04
105.36	108.61	106.65	108.8	106.96	110.16	108.3	109.78	109.04	108.37	110.95	107.05	108.86	104.12	107.26	108.63	108.09	107.04	108.66	107.52	105.69	109.38	107.96	107.67	108.23	108.89	109.24	107.91	104.28	107.36	107.69	106.07	110.14	109.24	108.5	105.58	107.56	110.01	105.33	109.64	112	108.86	106.43	107.77	108.08	106.41	106.64	105.92	103.62	110.73
111.34	107.46	106.34	109.46	105.88	108.34	105.9	106.77	107.27	104.55	104.23	107.95	107	109.03	109.79	109.05	106.12	105.44	108.2	110.82	107.63	110.54	110.28	108	107.76	109.46	109.55	106.13	109.27	108.3	108.36	106.24	108.36	105.98	107.57	109.17	107.96	107.59	108.92	109.07	107.13	107.94	107.16	105.21	104.34	104.87	105.63	106.92	105.35	109.93
111.59	107.64	109.11	106.33	104.97	108.21	108.45	111.37	108.88	104.15	106.26	111.8	109.93	108.93	108.28	107.26	106.79	107.33	106.89	108.25	107.09	107.18	108.23	106.15	106.02	107.8	110.54	106.91	110.29	108.47	106.63	108.86	110	107.63	109.81	108.33	106.72	108.38	109.2	108.53	106.96	109.69	109.32	108.17	105.12	104.22	110.1	106.03	108.58	107.21
113.61	110.45	108.34	107.48	113.13	112.02	109.42	105.61	110.48	107.59	109.59	109.7	112.15	108.85	109.7	111.93	109.75	109.95	109.89	113.22	112.66	110.03	108.57	109.88	111.96	111.25	109.12	109.86	110.76	111.78	108.9	110.18	110.49	107.42	112.08	112.15	109.49	108.53	111.98	108.03	108.06	109.86	110.98	111.02	110.2	109.9	112.62	108.58	108.21	111.1
109.3	104.37	108.79	110.87	107.43	105.57	109.37	108.02	105.84	108.28	109.49	109.04	109.39	112.03	108.28	109.33	106.76	107.01	109.19	108.01	108.62	112.53	107.16	108.87	112.35	109.22	108.41	107.24	106.94	105.39	107.23	107.34	107.78	107.88	110.13	109.56	107.1	107.18	107.17	108.68	108.32	109.09	110.07	106.65	108.95	110.56	107.54	109.13	110.29	105.84
105.28	105.66	105.84	107.41	106.29	104.72	104.66	106.81	106.13	104.66	108.72	102.65	107.66	105.69	105.57	105.36	108.53	109.1	104.95	106.92	106.44	105.26	102.16	104.82	107.07	103.2	108.99	106.97	107.32	102.95	104.89	104.45	108.24	105.96	104.74	105.26	105.32	107.05	105.92	107.73	101.44	105.81	104.99	105.59	105.58	104.97	106.24	105.61	105.4	104.62
99.469	100.28	98.515	100.25	99.039	103.34	98.754	102.82	102.37	100.57	101.53	100.38	99.511	97.791	99.951	100.7	100.94	98.708	100.33	97.957	99.541	101.89	102.83	101.71	102.07	101.3	101.34	102.49	103.92	101.63	101.5	99.791	98.273	100.65	100.68	99.255	99.559	98.476	102.83	101.64	99.473	100.84	98.779	98.323	100.19	102.69	102.6	99.895	104.29	101.04
108.54	113.69	110.55	111.66	111.38	111.63	111.29	108.44	113.52	111.04	108.53	110.42	109.12	105.52	113.58	108.05	111.03	111.42	109.37	112.69	110.58	112.57	110.69	107.96	113.33	110.77	108.76	109.76	110.9	111.81	109.64	111.79	109.7	110.99	113.37	108	107.9	111.42	108.39	110.12	107.74	109	109.07	110.26	109.68	109.38	110.95	113.71	111.4	108.96
103.14	104.52	106.49	105.68	105.4	106.88	106.57	104.36	107.21	105.43	102.23	106.38	108.51	103.99	107.66	105.5	104.71	108.68	104.43	107.37	108.17	103.97	106.06	107.24	103.93	106.47	106.32	102.06	104.74	104.84	106.03	103.53	106.32	108.62	108.05	102.67	105.42	105.16	104.39	103.32	107.76	104.14	106.04	106.78	107.41	107.09	104.44	104.35	105.24	103.73
105.05	105.66	103.13	107.25	109.26	106.55	105.98	105.08	103.97	104.49	109.35	105.83	104.36	106.12	108.67	107.63	106.52	107.71	106.53	104.03	105.91	104.49	104.05	106.25	107.6	104.52	104.26	106.05	105.72	109.49	107.85	106.54	106.17	103.95	104.55	106.07	105.32	102.3	101.92	107.16	104.58	104.75	105.99	105.2	101.55	104.48	105.15	106.38	106.65	105.76
108.1	109.61	109.89	106.85	108.15	108.75	110.03	108.88	106.62	107.71	109.47	109.37	105.35	107.71	109.8	108.61	108.29	109.79	109.21	108.17	108.81	105.71	109.6	111.19	110.26	108.27	108	109.62	106.61	108.11	109.38	108.34	107.5	106.3	109.12	110.42	110.2	108.04	111.02	105.98	108.08	109.9	108.17	108.42	109.88	112.3	108.07	106.69	109.77	108.83
106.56	109.63	108.51	106.21	102.82	108.19	108.17	104.2	106.51	103.65	104.52	107.17	105.26	105.25	106.38	104.51	105.4	109.68	109.14	102.92	109.21	103.92	108.2	107.24	106.59	102.54	103.7	106.32	104.44	103.65	110.44	104.19	105.99	109.13	105.95	106.28	105.52	109.62	103.17	105.29	106.18	107.67	108.51	107.57	107.57	107.3	108.21	109.79	105.65	103.48
106.93	108	105.31	103.36	104.3	106.52	106.22	100.66	105.45	105.85	108.25	106.38	108.42	106.2	106.45	108.97	104.11	110.67	105.15	106.39	105.89	104.76	105.56	105.27	108.97	103.86	106.4	109.49	103.86	108.54	109.43	107.47	108.17	107.04	106.51	103.52	106.91	105.62	108.54	105.27	107.49	105.96	107.72	105.92	106.14	108.28	104.68	109.76	104.51	105.64
105.75	107.98	108.99	107.49	106.83	110.17	108.8	112.01	108.19	106.72	111.49	108.45	111.13	108.89	108.36	108.65	108.6	110.24	106.14	108.37	109.15	110.51	108.27	108.83	109.06	106.14	107.46	105.22	107.04	106.67	108.66	108.09	107.39	111.67	107.96	106.5	109.65	110.58	106.15	107.87	106.21	106.79	107.3	110.39	109.43	106.6	105.72	107.2	107.47	111.3
109.85	112.04	110.78	109.64	109.11	108.12	108.59	109.01	111.84	110.42	107.96	110.49	111.75	108.53	110.52	111.19	109.49	113.23	108.77	113.29	106.99	109.02	109.27	110.05	111.47	108.51	109.87	110.92	111.86	111.2	110.67	109.85	112.21	110.24	113.72	108.74	110.66	110.39	111.99	112.18	109.32	113.04	111.57	110.85	110.97	109.84	110.71	109.64	111.58	112.11
109.21	109.01	105.31	110.18	110.43	107.62	104.98	108.62	106.47	108.59	110.61	108.39	110.19	107.53	104.97	109.01	107.05	107.14	108.31	108.73	105.49	105.96	106.13	105.25	109.52	106.96	108.01	106.72	110.6	106.86	105	106.45	107.79	106.53	109.44	107.45	106.47	105.47	108.32	108.68	109.32	108.46	108.43	108.03	106.06	109.55	109.62	108.67	107.43	110.42
109.62	110.68	108.79	109.58	111.12	109.99	109.95	108.63	113.07	112.12	111.09	110.26	106.26	110.73	107.03	111.25	109.55	109.41	110.55	109.41	105.79	111	108.95	110.2	110.85	108.56	108.83	111.34	111.24	108.72	110.97	111.09	112.58	109.39	112.12	110.66	110.38	110.34	109.52	107.89	113.21	108.81	110.3	111.56	110.73	109.26	108.25	109.73	108.65	111.48
106.52	107.33	106.24	104.81	109.39	105.17	107.4	107.77	103.27	105.25	109.26	105.22	105.52	108.56	106.88	104.03	104.87	107.14	104.56	106.88	103.46	106.31	105.18	104.97	102.54	103.18	106.78	108.08	108.31	105.04	104.87	108.39	104.32	104.86	103.31	104.7	105.68	105.47	102.42	107.65	107.17	105.4	104.28	104.97	105.89	106.84	105.26	104.07	105.86	104.09
107.48	104.5	105.62	104.46	103.84	103.36	106.17	109.37	105.02	103.97	106.58	103.74	104.64	108.06	106.65	108.37	105.63	106.27	102.24	106.1	107.69	102.06	107.17	105.22	107.7	106.31	104.43	105.81	105.64	104.25	105.88	104.06	105.24	106.8	104.49	107.71	105.45	104.55	102.89	106.45	103.33	107.7	101.6	103.36	105.62	105.99	104.49	104.13	104.06	107.89
95.581	97.188	102.55	96.007	100.25	99.486	101.36	100.1	98.175	99.409	98.366	100.05	97.867	95.269	98.954	98.772	98.641	97.51	95.731	100.11	94.379	98.373	98.699	99.95	101.51	96.323	100.35	95.621	100.25	99.007	97.826	95.99	97.098	96.304	96.873	96.233	98.842	96.07	99.031	96.971	95.381	97.569	98.223	96.339	102.13	99.74	98.95	98.007	98.156	94.824
100.81	100.93	99.737	100.03	102.16	105.52	100.12	100.48	99.568	100.86	96.392	99.708	99.69	102.73	103.15	101.13	98.892	96.628	100.15	101.58	101.71	101.65	100.84	102.63	102.88	104.02	100.05	101.87	100.84	99.655	100.77	101.34	102.42	103.67	100.79	99.716	101.08	100.93	101.35	99.696	102.45	98.279	99.837	103.53	99.565	100.26	98.827	101.55	101.46	103.33
104.35	107.48	106.42	109.54	110.29	105.68	104.77	105.15	106	108.83	106.19	108.53	108.92	105.8	107.26	108.73	106.15	106.73	105.63	109.99	104.8	109.17	108.23	108.16	106.98	110.73	107.3	106.87	108.8	108.48	108.28	107.84	108.64	107.19	106.13	105.06	106.67	109.1	111.39	108.06	107.57	108.41	107.56	107.61	105.11	105.51	107.92	107.33	107.01	108.68
108.4	110	106.36	110.68	109.76	107.91	106.89	106.15	107.76	108.66	112.93	107.98	108.47	109.47	106.1	108.1	109.77	105.91	108.67	104.91	107.09	107.61	109.01	106.43	110.09	108.78	108.36	109.72	104.63	108.56	106.49	106.86	110.52	112.26	108.24	109.52	106.3	106.9	107.16	107.42	108.48	107.03	107.13	110.18	108.51	108.83	110.43	106	108.3	106.98
97.351	102.16	96.477	100.58	99.075	97.544	99.321	99.755	96.957	94.984	100.07	97.821	98.672	102.35	100.13	96.558	100.47	97.239	98.555	97.826	98.896	94.412	97.992	97.44	95.166	96.889	97.631	99.397	100.13	100.21	97.359	99.97	97.843	98.931	96.214	100.66	96.292	99.534	95.722	98.463	96.156	94.005	96.882	100.45	100.08	96.669	100.81	98.423	97.601	95.717
104.35	103.65	105.91	109.11	104.15	107.62	105.59	106.86	108.41	106.98	108.18	104.83	104.9	102.68	104.91	107.24	104.1	109.12	105.02	108.87	107.3	105.4	100.46	104.13	108.43	104.91	105.41	102.25	104.47	109.46	107.65	106.12	103.82	105.1	104.86	107.34	102.7	103.6	106.45	108.17	105.31	103.1	102.7	106.7	108.08	106.67	108.68	104.14	108.42	105.53
98.863	98.159	97.767	98.764	100.17	98.866	99.498	98.607	98.34	98.708	97.82	97.005	100.45	98.41	96.914	100.03	97.873	98	98.91	99.155	97.455	98.578	98.85	97.406	97.552	100.76	100.77	99.678	97.304	98.308	100.55	98.561	99.613	95.95	99.475	100.26	95.322	93.149	99.01	99.003	101.34	97.485	97.879	99.67	97.752	99.422	97.643	94.517	96.237	100.59
106.32	107.85	105.16	107.79	107.64	110.26	105.91	110.4	107.34	104.54	107.27	107.78	106.97	108.69	110.69	106.2	107.94	106.3	111.41	106.29	107.55	105.75	108.88	107.69	107.29	107.29	106.58	107.19	109.48	105.38	107.49	110.19	107.19	107.02	107.04	106.99	109.73	105.54	109.04	106.93	107.69	108.64	105.16	109.93	106.36	111.87	109.57	106.76	108.32	109.51
108.43	106.71	104.83	107.07	104.49	107.94	106.07	102.16	105.44	104.97	107.99	104.87	107.11	105.56	105.85	102.98	104.26	105.89	105.77	106.48	102.95	105.45	104.68	102.79	105.87	108.73	102.98	104.22	106.96	105.18	105.02	103.06	104.76	106.44	106.11	100.75	105.69	103.49	109.08	106.31	105.41	105.46	103.1	103.59	105.85	103.86	104.77	103.95	106.01	106.19
107.58	105.34	108.34	109.13	106.33	108.83	106.35	105.62	108.89	108.28	109.34	107.25	109.06	108.79	108.19	106.28	106.94	105.85	109.58	106.58	110.69	108.28	108.57	111.84	110.25	110.82	106.34	107.26	110.59	107.13	109.41	112.27	108	108.43	109.7	107.6	108.18	106.78	109.16	111.78	111.22	109.84	108.33	106.69	108.18	108.44	109.64	111.13	108.56	110.05
98.536	96.63	98.098	96.015	100.37	97.958	97.379	95.566	95.463	96.589	99.741	98.55	96.117	99.372	97.079	98.756	99.314	96.306	100.11	100.32	94.902	99.62	99.327	96.855	99.512	97.117	95.861	100.58	96.057	95.965	96.656	97.228	99.578	98.652	95.376	98.035	98.771	99.31	96.08	100.28	94.741	93.836	99.449	97.833	96.289	96.027	98.63	94.064	97.576	98.01
107.39	105.92	107.15	107.43	107.31	105.84	109.49	109.73	108.52	107.45	107.92	107.66	109.49	109.89	107.5	107.17	111.68	110.15	113.29	109.61	109.48	107.33	109.41	107.25	105.89	108.57	107.22	107.2	108.29	108.79	109.88	108.65	106.49	105.95	103.6	104.53	108.75	106.38	109.15	109.88	108.87	107.27	107.79	109.13	109.06	108.91	106.34	108.33	111.02	109.36
106.59	106.36	104.68	102.67	105.73	104.99	108.54	108.49	103.78	105.02	104.49	104.22	103.94	103.69	101.75	108.5	104.79	104.49	101.97	104.55	109.53	105.25	103.03	104.21	106.95	107.38	103.04	107.84	106.6	108.27	105.08	105.25	103.88	104.53	102.24	105.98	109.26	106	102.65	107.47	104.82	108.12	104.98	103.86	106	104.42	106.8	104.1	107.65	103.46
104.22	106.95	107.35	106.5	104.85	104.56	104.14	106.07	104.15	108.32	102.97	109.2	104.84	108.37	106.97	104.51	105.08	104.68	106	104.39	104.9	107.54	106.08	104.61	105.36	103.61	106.42	106.08	105.61	104.64	104.83	104.9	104.84	105.44	105.73	104.06	107.79	104.87	101.81	104.84	107.13	109.2	105.41	102.99	104.02	106.76	107.66	104.78	106.76	108.46
105.54	103.91	107.19	107.87	107.37	105.4	108.04	105.78	108.91	104.68	107.01	105.74	107.85	104.41	109.25	104.74	107.56	107.59	105.87	108.36	104.71	104.92	107.02	106.67	105.33	108.68	105.79	108.19	103.26	107.08	107.62	109.68	106.73	104.99	107.44	107.06	110.64	109.18	104.92	106.49	104.42	105.14	105.83	107.09	107.27	105.44	105.5	109.34	106.45	105.69
109.7	110.66	107.76	110.66	111.31	110.94	111.18	112.76	111.22	111.62	107.03	111.64	112.71	107.62	110.89	111.49	112.61	110.31	112.2	109.84	110.55	106.87	107.44	108.04	112.06	109.6	114.58	113.7	111.82	109.65	111.11	110.49	109	110.28	110.13	109.51	110.38	110.09	110.95	111.31	111.4	111.9	113.29	109.55	109.3	107.67	108.79	113.11	110.12	110.44
108.16	106.12	105.4	106.68	103.99	106.3	103.46	107.3	105.19	106.06	102.44	104.98	104.93	109.88	103.01	106.52	105.33	104.59	104.34	103.97	107.75	107	103.67	104.8	104.8	102.61	103.68	106.04	102.94	105.43	104.6	108.89	108.66	108.22	102.37	105.78	104.67	106.5	108.61	107.81	104.48	111.5	106.22	104.74	104.9	104.67	107.64	108	107.15	106.9
104.35	108.13	104.22	105.72	105.99	104.8	101.81	105.9	104.82	104.57	104.28	102.99	108.06	105.49	102.64	104.2	106.55	106.92	104.85	105.47	103.48	107.96	106.39	106.91	103.88	104.82	107.09	107.18	106.92	103.39	103.91	102.56	109.77	104.75	106.12	104.76	107.62	107.45	103.84	105.03	104.35	102.51	105.86	106.5	104.26	104.51	107.54	102.71	105.17	107.82
102.33	97.439	100.45	95.378	100.47	99.774	96.325	101.06	99.512	96.781	100.56	98.484	99.056	99.945	98.683	97.576	102.14	103.86	99.555	99.684	99.98	98.394	101.28	101.2	97.649	96.374	97.817	99.809	99.608	98.989	97.177	99.064	99.32	97.711	98.505	98.513	99.42	99.621	97.222	100.29	100.8	97.169	99.654	99.096	101.99	96.573	101.22	96.427	99.894	100.49
103.64	105.75	112.55	107.16	110.38	106.57	104.53	106.18	105.91	106.09	106.16	103.88	105.32	106	105.4	107.61	111.84	108.54	108.46	104.63	106.79	106.63	105.69	106.92	110.06	108.05	106.46	108.83	105.29	103.58	107.83	107.25	104.94	108.5	105.43	105.6	104.67	108.93	105.82	106.05	107.36	103.89	105.69	104.82	107.13	106.76	108.93	108.51	104.62	110.29
106.68	107.2	107.67	104.06	103.06	108.71	103.04	106.46	111.08	107.64	108.39	108.14	104.65	106.99	104.66	104.06	104.93	107.25	107.7	103.41	106.8	106.67	103.02	109.24	105.79	107.56	106.7	105.24	105.58	105.04	106.73	106.24	109.06	107.87	106.39	111.1	104.75	107.36	106.93	106.91	106.53	104.93	104.81	105.53	106.39	109.16	108.99	104.78	107.03	105
97.167	97.924	96.017	97.719	95.758	99.069	99.871	97.705	95.482	93.62	96.966	99.051	95.814	97.889	98.567	97.769	98.457	98.482	102.1	98.973	98.148	97.9	95.93	98.762	98.463	99.326	98.703	97.455	100.81	95.239	97.769	97.197	98.423	98.816	99.152	98.073	94.69	95.109	97.953	95.561	99.253	99.365	96.878	98.264	96.832	99.014	100.52	100.19	99.297	98.783
106.92	104.65	110.73	108.25	109.94	106.25	110.21	107.16	109.06	107.16	105	111.98	109.98	109.42	108.67	108.71	108.99	105.26	109.92	107.55	106.4	106.68	108.1	107.66	108.69	107.71	108.28	108.9	111.34	110.39	108.25	111.11	109.67	109.05	106.66	109.59	105.86	108.09	107	110.44	106.04	110.91	107.12	106.94	107.25	110.77	109.75	108.91	111.06	109.04
109.54	105.42	107.34	104.55	106.17	105.9	105.85	107.74	106.59	106.64	102.63	107.96	105.92	100.58	105.71	106.76	103.67	106.07	106.02	104.13	105.23	107.16	103.37	104.9	107.16	105.15	105.72	103.36	106.45	105.27	104.88	106.25	104.63	107.53	109.94	104.84	102.99	102.68	106.86	104.42	103.93	105.19	106.29	106.34	107.6	104.18	106.27	106.68	106.51	103.75
104.42	107.45	108.62	106.21	106.13	102.15	106.61	107.31	105.71	109.68	106.83	105.57	106.1	111.77	105.73	107.5	105.28	110.59	106.15	105.35	106.75	109.26	107.78	108.55	104.99	104.86	108.05	108.09	106.3	106.29	104.42	106.46	106.49	105.46	106.77	104.15	104.39	105.79	104.41	106.49	106.48	106.08	106.9	105.81	105.66	106.69	107.89	108.05	105.84	104.21
98.787	98.784	98.389	99.642	97.377	98.37	99.261	98.582	96.289	98.411	99.428	96.531	98.24	97.028	96.55	94.578	97.977	96.888	97.52	99.201	101.65	99.437	95.876	98.228	97.477	100.94	97.859	98.423	98.18	101.83	99.315	100.68	95.054	99.176	98.361	95.196	102.16	98.744	97.739	97.826	99.07	99.568	101.68	96.48	99.945	98.078	96.447	97.961	97.191	98.411
99.428	99.969	100.97	100.13	100.23	100.89	100.64	99.175	98.279	101.24	99.163	100.87	102.41	99.629	99.577	98.278	102.64	100.87	101.41	101.63	99.901	98.702	101	99.101	98.682	96.808	100.07	99.758	99.374	97.357	103.12	101.89	99.523	100.56	101.02	102.59	98.924	99.356	98.11	97.283	101.47	102.87	97.612	104.6	100.68	102.62	99.738	100.26	99.594	99.033
108.01	105.92	105.62	108.35	107.44	105.3	105.79	105.74	106.62	103.83	109.28	105.64	107.01	106.97	105.77	105.06	105.88	105.11	105	105.37	107.71	109.28	104.72	103.41	106.21	103.72	108.57	105.76	108.33	108.08	107.01	107.59	107.25	110.05	104.37	105.74	105.38	110.2	105.71	104.79	103.9	108.1	106.96	109.88	101.07	105.63	104.86	108.02	109.44	103.62
107.27	101.93	105.28	103.79	107.49	107.61	108	105.38	107.05	106.48	107.16	106.13	105.84	106.96	106.32	108.15	105.08	106.02	106.71	107.88	103.48	104.39	103.57	104.61	103.84	103.18	104.75	105.91	106.32	102.34	105.85	102.08	105.2	105.93	107.05	108.21	105.88	104.18	104.8	104.75	106.7	104.66	104.87	106.52	103.9	105.25	106.62	104.88	105.34	106.24
101.01	97.685	101.08	101.42	99.026	102.01	100.74	103.46	102.64	98.721	94.751	101.82	98.668	98.14	99.788	99.705	100.47	104.21	100.14	99.038	103.64	100.3	101.07	98.872	99.544	99.196	97.025	99.595	95.544	102.1	100.42	100.63	100.12	100.48	105.25	99.689	103.35	98.629	102.22	102.24	99.047	99.239	102.32	97.859	98.004	100.91	98.453	102.35	101.46	100.95
102.95	101.62	103.66	102.1	103.48	102.39	98.891	101.4	101.69	105.31	99.729	104.21	105.59	103.64	104.58	102.14	102.85	103.27	103.39	101.97	102.84	104.07	103.4	104.62	100.18	101.75	104.76	102.88	102.53	100.09	101.96	99.554	101.12	103.3	104.46	99.836	104.06	104.92	101.12	101.18	102.01	104.16	100.28	100.15	105.21	100.06	101.61	102.98	102.47	101.39
109.78	102.8	104.61	106.45	106.48	109.59	108.66	104.07	104.87	105.47	107.48	105.45	108.59	109.26	109.5	109.57	107.49	106.81	102.31	106.94	105.4	104.68	104.17	109.69	109.76	109.22	105.79	105.19	105.23	101.15	109.39	105.27	108.01	106.05	107.35	107.46	105.57	104.8	110.02	107.18	105.27	107.75	103.6	106	105.51	103.35	106.93	105.16	106.45	106.57
108.57	107.45	111.59	103.89	108.55	108.44	107.99	108.62	108.74	107.03	106.33	109.16	109.47	106.04	110.81	109.06	104.67	108.05	110.18	105.3	104.43	106.93	107.5	106.11	107.92	108.62	108.91	106.64	110.9	106.87	106.5	106.38	108.21	108.96	107.78	108.75	109.27	113	107.75	106.4	109.94	106.97	111.58	107.71	109.06	107.58	108.94	110.57	107.8	107.33
97.636	99.062	99.488	99.888	96.91	105.07	101.39	98.978	100.9	99.511	96.81	97.549	96.506	98.048	96.561	101.22	99.626	97.283	98.881	98.699	96.112	100	100.01	98.36	100.89	97.8	98.619	100.64	98.891	98.417	99.814	101.02	100.11	100.21	99.056	99.652	103.17	98.569	98.272	100.79	100.64	99.853	95.765	98.388	101.61	95.116	98.974	97.878	99.153	100.24
99.901	99.316	98.915	99.431	98.635	99.151	99.548	97.665	105	97.507	102.6	100.3	102.3	103.1	99.321	101.84	96.301	101.06	97.263	99.94	100.83	98.651	99.807	99.314	96.299	98.062	97.973	96.126	101.7	98.998	99.126	97.925	100.94	99.91	100.95	100.87	102.66	98.578	101.6	98.364	99.323	102.62	101.4	104.7	99.725	100.35	100.17	103.69	99.739	99.934
105.61	104.46	106.94	107.39	104.69	105.36	108.65	107.11	107.28	103.84	105.7	107.15	105.81	105.57	105.53	102.84	107.89	103.15	105.61	106.87	107.97	106.43	107.81	108.28	104.28	103.95	105.8	105.43	105.72	105.44	107.66	104.61	105.07	105.67	105.38	105.89	104.39	105.33	104.53	105.59	105.13	103.21	105.79	105.25	105.92	107.9	108.44	106.98	102.86	105.42
107.36	106.5	106.78	103.76	106.2	108.23	108.41	104.98	103.77	107.34	107.1	109.82	107.42	108.06	105.75	105.76	104.81	106.07	106.39	103.62	104.46	103.75	106.01	108.11	107.13	104.41	108.03	103.27	104.21	106.59	108.91	106.38	107.53	106.75	107.6	110.38	104.98	105.7	108.68	102.82	105.62	108.26	106.42	107.07	108.42	106.35	107.54	103.19	101.35	103.91
110.65	108.43	112.9	109.7	112.72	113.36	110.19	108.92	109.58	113.32	110.74	108.29	111.55	111.81	113.59	111.34	111.66	109.71	113.55	112.12	111.76	110.15	110.18	108.86	109.85	108.18	110.53	109.55	115.08	110.43	109.06	109.86	111.35	108.79	110.87	109.77	106.49	110.58	111.62	113.02	112.21	108.95	109.95	109.32	110.79	111.61	108.63	108.98	107.66	111.63
105.5	101.08	106	105.11	106.97	108.91	106.21	105.9	104.04	105.56	102.32	105.3	104.5	105.13	105.65	107.71	105.47	106.49	106.89	105.11	107.31	106.07	106.63	104.74	108	102.47	110.32	102.72	108.2	106.91	106.56	104.82	105.32	102.8	108.96	105.91	101	107.42	108.61	104.93	106.21	103.05	107.61	106.58	107.43	107.32	107.05	109.91	107.42	107.73
104.29	106.09	103.91	105.11	105.79	105.21	104.26	103.73	109.25	106.63	102.13	107.15	106.2	106.49	105.29	105.67	105.75	107.15	105.99	104.63	105.83	103.51	108.94	105.99	106.25	105.47	105.12	106.06	106.25	105.29	105.79	105.9	105.23	107.53	107.65	107.9	106.82	106.42	109.36	105.9	108.02	102.73	104.91	107.04	106.28	106.19	107.09	107.27	107.27	103.92
105.08	108.64	102.17	104.53	104.65	105.39	103.72	103	106.03	104.48	104.71	104.87	104.02	104.85	106.8	106.09	105.74	105.95	105.3	105.92	106.65	105.37	105.03	101.51	104.3	107.97	107.45	105.36	106.97	107.68	106.85	108.02	105.39	106.5	106.81	107.19	103.87	108.2	105.98	107.15	103.28	105.66	105.29	107.85	107.81	105.15	107.4	106.99	105.82	108.48
103.24	102.62	104.8	106.68	106.73	105.32	109.51	104.77	104.6	102.47	104.99	103.95	104.96	103.96	105.63	103.11	107.23	104.62	105.17	104.41	106.07	105.61	104.51	106.78	105.38	106.75	107.87	104.59	106.54	106.23	105.39	103.3	107.79	104.21	107.06	105.03	108.93	108.5	106.01	106.64	104.6	108.59	106.42	104.91	102.75	106.12	105.95	105.9	107.48	104.74
95.454	94.883	97.197	99.372	98.068	98.779	100.09	98.68	97.737	98.732	100.37	98.887	97.753	99.433	99.336	99.295	101.48	98.35	98.382	95.136	101.08	98.1	101.1	95.637	98.696	101.83	96.931	96.815	100.12	98.665	99.4	100.81	98.298	100.59	98.714	100.64	97.345	98.903	100.75	95.054	97.89	95.84	98.19	98.663	100.09	101.07	99.945	98.906	96.053	100.34
99.428	99.365	100.01	99.311	100.01	101.33	98.915	100.85	100.04	98.702	99.608	105.06	99.851	101.5	101.43	101.54	99.332	102.91	99.79	101.14	102.33	99.683	99.67	100.49	102.66	97.015	104.34	101.87	103.28	101.06	100.67	100.67	100.96	101.67	101.83	99.063	99.618	98.9	102.53	101.18	97.248	100.58	101.17	98.697	98.146	101.72	99.331	102.6	104.42	99.541
104.68	108.02	108.7	110.17	104.85	104.14	103.37	105.97	103.1	106.13	103.29	106.41	109.5	105.99	103.62	103.16	106.46	106.45	105.1	105.65	107.8	105.04	105.25	105.86	105.73	103.19	108.18	104.02	104.6	103.15	104.01	105.28	103.18	108.5	104.51	106.27	107.32	103.59	103.19	108.16	106.61	107.54	103.26	102.44	106.13	107.58	106.41	104.31	102.87	107.57
106.34	104.84	103.67	106.49	105.03	104.95	103.91	104.49	106.71	104.33	107.47	104.48	104.75	107.58	104.6	105.99	106.66	107.24	105.23	108.48	106.25	107.18	103.57	103.15	105.36	106.59	103.86	104	108.32	107.98	104.77	107.91	107.89	107.09	106.01	102.34	106.94	107.51	106.91	107.77	107.05	108.36	107.13	106.84	102.78	104.93	106.22	108.38	103.64	107.2
106.66	107.43	105.75	106.43	105.89	108.19	109.64	105.2	106.8	103.55	105.79	106.77	104.7	104.46	108.99	106.02	108.59	107.67	104.39	106.56	107.54	105.95	106.18	107.22	105.1	106.59	108.45	107.9	104.55	104.57	106.13	104.33	105.96	106.27	106.78	104.44	105.5	106.06	105.08	105.83	107.72	107.94	107.38	105.3	106.52	106.13	110.38	103.95	107.63	110.8
100.53	98.848	103.04	104.32	101.91	100.53	100.52	101.29	97.475	100.52	97.737	99.953	100.61	102.53	100.62	102.62	100.04	99.579	100.11	99.98	99.972	101.32	101.21	99.718	102.67	101.67	100.08	100.62	96.925	104.16	99.196	99.645	99.18	101.49	99.157	102.3	101.5	97.169	104.09	97.75	98.844	101.47	100.64	99.332	100.45	101.2	103.7	99.804	100.28	100.36
105.69	109.22	109.78	109.18	106.96	107.09	109.49	107.63	108.16	108.67	109.12	110.23	109.04	105.26	108.54	109.28	106.36	105.68	108.34	106.18	109.34	112.38	110.56	107.44	107.89	110.82	106.17	109.54	111.23	106.8	109.86	108.18	109.09	107.98	110.68	110.7	108.13	107.38	104.69	108.86	110.53	112.07	112.47	110.13	106.24	107.64	110.01	108.68	108.94	108.42
107.17	108.19	108.08	108.96	111.32	106.14	107.08	109.07	108.5	110.1	106.87	111.33	107.52	110.34	109.13	104.62	106.22	107.94	110.28	107.51	106.14	111.98	112.17	106.27	109.32	107.87	110.72	107.7	112.24	104.49	109.18	107.6	109.84	107.76	107	107.24	113.23	110.44	106.93	106.5	110.05	109.78	112.4	109.08	106.51	104.73	107.1	107.17	109.34	108.94
105.15	106.26	106.12	105.61	105.32	105.22	103.13	108.19	109.46	105.62	109.33	107.81	105.77	106.39	106.8	107.24	106.12	106.93	105.15	104.49	107.08	106.11	104.75	107.5	106.76	104.5	107.16	110.21	105.19	103.86	105.94	109	106.06	106.46	102.89	110.66	104.19	106.72	110.72	104.46	104.29	104.91	104.1	105.59	106.68	110.36	108.6	106.05	106.36	106.18
107.08	105.81	106.13	107.29	107.76	108.52	102.97	106.02	106.75	105.33	105.99	102.91	106.26	102.98	106.51	108.56	105.56	103.84	106.28	106.6	107.53	108.69	101.36	106.34	106.34	105.93	101.99	106.34	106.72	105.18	104.99	105.51	107.12	103.79	105.86	107.55	107.58	106.88	104.79	105.23	107.72	107.19	105	106	106.6	106.98	106.48	107.24	103.96	102.92
103.34	101.99	100.49	104.94	100.78	105.46	102.12	102.9	100.76	106.08	103.74	108.32	102.17	105.97	101.53	100.21	101.13	102.96	103.15	103.03	101.83	101.61	104.86	106.33	106.19	102.8	104.43	105.98	103.5	103.82	99.893	103.25	104.39	103.12	100.27	99.784	102.58	102.65	105.4	103.13	102.33	102.83	103.61	100.06	101.75	101.43	100.36	103.05	105.54	102.02
104.9	108.04	104.09	105.64	107.34	108.58	106.57	104.4	105.68	105.21	109.78	107.17	105.72	104.98	106.6	105.24	108.82	106.41	104.16	104.57	107.08	106.71	107.32	105.14	108.06	101.88	108.14	105.41	108.66	106.26	107.69	108.27	105.74	105.57	105.21	104.91	109.62	105.59	103.73	107.28	108.87	106.7	104.52	102.15	107.8	102.78	106.1	107.04	103.34	104.51
103.34	106.17	104.76	107.4	104.96	107.03	104.21	106.77	107.53	105.04	104	106.23	104.54	105.47	103.3	104.9	104.97	104.32	106.74	104.25	103.92	109.08	104.33	103.64	102.05	106.47	105.1	104.54	106.99	105.42	105.18	105.88	105.15	103.45	106.54	108.1	105.98	105.5	106.67	104.51	103.87	106.63	108.33	104.7	108.14	105.62	103.91	108.16	107.02	104.2
98.666	102.26	96.993	96.279	96.29	96.952	98.587	98.525	97.564	98.631	101.01	99.838	101.35	96.92	98.745	100.28	95.529	100.3	98.716	97.695	98.27	98.239	102.68	97.065	95.852	98.577	99.484	99.474	99.053	97.553	99.958	96.292	99.078	97.494	96.472	99.764	97.349	95.749	95.496	99.531	93.294	98.879	96.935	94.718	97.769	96.743	97.462	99.925	99.435	98.297
110.42	109.37	108.25	109.11	106.28	107.65	108.02	106.86	109.03	105.28	107.32	106.51	108.12	108.11	109.63	108.83	110.23	107.94	106.45	108.08	112.67	108.47	106.26	110.19	108.73	108.17	109.35	107.33	112.63	110.24	108.56	108.07	110.37	109.51	108.7	105.2	108.05	109.18	110.02	108.44	110.63	106.21	105.44	107.47	110.14	109.54	108.85	108.25	109.07	105.77
99.284	101.21	102.45	102.75	99.092	99.065	101.56	105.35	99.372	100.03	100.76	99.407	104.95	101.43	98.466	99.605	101.68	99.167	100.02	99.772	99.299	102.4	100.89	101.45	101.42	101.11	100.46	101.78	101.33	99.368	102.8	99.118	100.1	100.09	100.36	97.6	104.6	101.05	99.018	99.081	99.604	101.2	102.35	100.58	101.6	101.93	100.7	103.37	103.7	100.68
106.11	102.59	106.62	108.42	108.34	106.09	104.56	106.84	104.8	103.49	106.33	107.15	106.79	104.89	105.65	107.91	104.12	104.73	109.93	104.64	105.08	104.18	108.92	105.57	107.39	104.35	105.66	106.06	103.88	106.47	104.7	104.19	104.04	108.21	103.79	108.61	108.28	108.85	107.78	106.72	106.89	107.72	105.36	107.5	104.85	107.25	109.23	106.13	104.68	108.66
106.36	106.76	102.98	107.23	108.38	104.83	108.65	107.08	104.31	106.46	107.71	108.21	104.24	106.64	109.36	106.22	103.04	107.88	106.69	107.75	104.51	110.14	107.7	107.61	104.5	107.26	106.38	110.96	105	106.27	106.49	110.52	107.13	103.49	105.46	107	107.47	108.21	106.39	106.3	106.94	105.94	105.66	104.33	106.61	107.34	106.94	102.79	105.71	106.73
98.631	99.196	95.361	101.19	99.253	97.84	99.282	96.423	98.221	96.974	97.299	96.446	100.92	99.949	97.766	103.08	99.269	95.082	99.33	98.962	99.06	102.45	99.688	99.896	99.322	99.932	100.08	97.067	98.76	95.538	99.438	100.83	100.08	100.35	96.649	97.505	97.489	97.957	99.399	101.09	101.59	99.566	97.47	100.67	97.33	99.311	100.4	98.065	98.401	101.15
104.44	106.09	108.08	107	108.15	104.19	106.2	107.52	108.99	105.88	105.85	108.43	105.23	106.83	106.06	105.1	107.43	107.76	105.97	105.26	106.34	107.82	106.64	105.49	105.94	105.94	106.35	107.59	106.38	105.9	103.05	110.39	105.58	106.05	106.54	106.21	106.31	107.85	106.41	104.72	108.41	107.53	105.2	108.58	105.03	106.67	106.21	104.6	109.17	108.18
106.99	107.01	106.37	105.35	106.74	107.7	103.97	106.66	104.04	104.89	107.69	104.69	107.03	103.53	103.37	107.99	103.54	104.82	105.46	103.6	106.26	106.36	106.44	107.65	105.55	109.07	107.09	105.92	102.18	105.75	105.97	105.14	107.84	105.72	107.48	104.1	104.6	108.66	106.96	106.93	104.2	105.14	105.14	105.73	103.15	106.16	106.6	107.31	104.96	104.22
97.667	96.745	98.087	97.751	98.411	100.14	97.917	100.02	97.862	97.59	99.696	99.719	97.027	101.23	100	96.988	97.84	97.986	98.983	103.02	98.153	97.058	99.148	99.427	97.779	94.686	97.918	97.572	98.999	97.3	98.999	99.457	101.16	98.621	98.144	99.104	98.819	98.986	99.567	98.258	99.002	99.598	101.12	97.76	98.389	100.73	102	97.511	96.287	98.762
105.87	105.21	107.12	106.88	103.3	104.17	104.49	105.35	106.19	107.23	106.52	104.89	105.88	105.41	104.43	105.27	105.45	106.94	106.9	108.29	107.73	105.01	108.35	107.83	104.32	107.32	106.23	106.37	106.47	104.94	103.7	104.98	104.88	102.11	102.64	105.33	107.22	105.93	104.27	106.33	105.77	104.26	106.53	106.92	105.26	107.3	106.56	107.4	104.94	104.47
98.675	100.27	98.938	100.72	101.83	100.71	100.94	98.999	104.42	99.698	98.766	99.793	101.52	101.6	103.03	99.712	101.07	100.37	97.657	99.694	98.352	101.5	100.73	101.91	99.153	100.33	101.82	100.74	100.69	100.71	100.06	99.794	99.363	100.94	97.062	100.2	99.339	100.49	101.45	101.17	101.69	101.89	99.973	100.05	102.42	99.412	100.36	102.65	98.555	101.46
107.86	111.51	109.78	107.34	109.15	108.11	110.04	109.61	107.13	105.38	109.4	109.26	108.31	107.51	110.3	109.56	108.22	106.06	110.44	106.52	106.62	105.72	112.01	111.19	105.51	109.18	108.28	109.41	109.79	108.64	108.98	108.36	106.32	107.04	108.66	109.71	109.1	110.04	106.21	110.39	107.3	110.3	106.95	106.83	105.83	107.54	106.93	108.74	106.39	109.25
104.47	108.11	105.74	106.2	106.7	105.25	106.46	105.2	107.88	108.14	104.2	105.09	105.86	106.58	106.67	106.01	107.67	106.44	106.28	107.62	104.28	103.94	108.89	106.86	103.39	108.33	107.2	104.47	106.17	104.46	107.27	107.43	106.36	107.86	105.62	107.25	105.46	110.25	107.79	105.97	106.98	105.68	108.67	106.98	108.2	104.99	107.34	104.95	107.35	106.32
105.14	107.43	104.42	107.06	110.16	105.91	109.34	107.03	105.8	111.33	112.17	111.51	106.36	107.05	108.78	110.23	110.95	107.02	108.69	108.66	112.25	107.11	106.52	104.28	107.36	108.92	108.04	106.23	107.88	111.08	109.11	107.27	105.44	108.33	105.68	109.39	110.22	109.9	105.33	107.07	107.03	107.98	108.16	107.35	107.08	110.76	110.78	107.55	106.58	108.13
105	104.4	105.79	106.31	100.82	104.89	104.14	104.67	105.27	106.94	105.97	103.77	105.35	105	107.5	106.22	108.86	105.44	106.35	109.68	103.6	106.34	106.08	105.33	103.53	105.36	107.94	108.73	108.53	107.54	104.25	104.63	104.48	103.39	108.06	104.09	107.87	108.25	103.44	103.34	103.21	104	107.03	106.53	108.54	104.53	104.33	105.94	101.26	107.25
95.955	100.94	101.27	100.77	99.268	103.27	100.58	101.91	100.63	102.61	99.972	99.81	102.41	101.72	103.06	100.66	101.87	101.18	102.96	98.817	104.17	98.222	99.247	101.39	98.651	98.222	100.65	103.9	100.55	99.692	99.801	102.02	98.25	100.01	99.915	102.8	100.23	98.129	101.18	101.4	102.28	96.813	100.66	100.85	101.09	102.02	102.07	101.62	100.54	102.2
103.84	106.28	104.92	104.54	105.03	103.3	104.86	103.61	108.59	104.34	104.39	105.11	105.25	112.31	106.33	105.1	103.32	106.67	104.26	107.34	105.86	107.13	102.34	105.74	103.7	106.07	104.53	107.85	104.36	107.54	107.48	107.02	103.33	107.7	105.89	106.84	105.56	108.29	108.92	102.03	103.06	103.81	104.67	106.02	104.74	105.11	104.93	107.37	104.02	107.22
106.14	105.59	102.56	107.09	103.84	105.61	106.69	107.13	107.6	104.27	107.03	104.46	105.71	105.38	105.69	106.26	104.96	107.19	104.06	105.42	103.99	106.84	104.57	108.27	106.13	104.15	105.39	105.68	103.8	105.11	105.83	104.85	106.92	103.57	108.3	106.11	104.83	108.18	106.8	106.06	105.26	105.04	106.28	106.12	106.36	104.8	107.16	107.4	105.34	104.76
106.29	104.04	103	107.56	104.2	105.64	106.22	104.96	102.24	106.9	101.78	103.82	105.86	110.62	107.84	103.69	108.05	105.86	107.91	108.41	105.48	107.03	103.84	104.88	104.29	104.6	105.96	104.89	103.58	107.3	107.26	104.08	104.36	104.08	106.38	106.84	103.89	104.16	108.35	104.95	104.09	107.86	108.69	108.14	107.48	107.12	106.74	106.37	106.64	108.06
109.76	106.43	102.85	106.77	108.65	106.52	108.7	108.26	106.74	105.62	108.54	104.8	110.65	108.72	110.72	107.59	107.26	107.35	106.26	106.03	107.99	107.93	108.44	106.34	106.82	107.69	109.15	110.38	107.61	107.02	105.31	109.91	106.97	110	108.99	104.9	106.48	111.18	108.12	107.77	107.75	109.56	102.45	106.99	109.68	106.53	105.53	106.65	106.84	109.86
103.23	101.38	104.73	98.421	100.18	102.34	99.207	101.65	97.791	101.24	100.81	101.54	103.59	101.9	100.8	100.29	102.51	101.97	100.35	101.18	100.74	100.2	102.45	102.51	100.06	97.884	99.804	99.757	99.945	101.14	98.729	101.57	102.58	98.112	99.776	103.13	100.28	102.51	101.4	101.54	101.51	104.24	100.14	103.5	101.19	102.93	101.85	98.138	98.641	94.609
104.64	105.96	109.11	109.57	108.51	107.51	108.08	107.9	105.91	104.75	106.5	107.33	106.11	108.28	109.52	107.11	109.95	106.87	109.92	109.67	109.65	106.75	107.54	110.25	109.54	111.55	107.16	107.53	109.73	109.32	107.18	108.57	108.07	108.44	108.93	108.88	108.06	109.76	110.03	105.25	105.53	109.5	106.53	109.71	107.9	104.91	108.32	106.98	106.23	106.43
104.9	107.82	105.21	106.52	105.37	105.4	106.92	105.99	103.57	104.79	103.2	107.03	105.02	111.84	106.86	104.37	108.32	106.42	106.81	106.88	107.5	107.34	108.43	107.6	107.9	106.74	107.99	108.48	108.54	107.69	107.28	105.22	105.84	104.52	107.6	106.55	107.09	106.47	107.32	106.94	108.16	109.56	106.53	108.27	105.84	106.17	105.08	105.27	104.35	106.04
106	103.93	104.4	106.29	107.59	107.22	108.4	105.39	104.92	105.88	106.08	109.88	106.12	106.5	102.68	107.53	103.93	106.89	105.58	103.54	104.64	104.55	103.97	103.76	104.66	105.17	104.77	105.12	108.13	106.13	103.59	105.57	103.27	106.57	105.85	105.83	105.2	108.54	109.01	105.56	104.77	106.42	104.66	103.63	104.7	105.84	103.24	105.55	105.94	104.63
110.31	107.34	111.72	111.29	109.29	107.9	108.69	111.29	110.59	110.45	109.11	112.35	108.77	107.51	113.84	109.63	109.82	111.49	108.76	112.11	108.81	111.38	110.55	113.86	113.89	111.6	110.86	109.93	106.88	111.83	110.72	108.59	112.4	110.99	107.71	109.17	111.52	112.28	108.82	111.63	109.72	112.09	109.08	112.72	108.54	107.87	108.28	109.1	111.97	109.46
98.76	96.197	99.832	97.306	100.29	98.963	96.771	103.33	101.79	98.147	99.493	98.832	98.401	96.609	96.28	97.455	99.984	101.73	98.956	99.057	101.04	101.41	97.202	103.35	99.357	97.293	102.71	101.01	97.57	99.441	97.997	99.184	96.854	99.871	98.079	99.545	98.415	95.94	99.206	98.025	95.217	99.153	100.94	97.726	100.81	98.294	96.482	102.21	96.328	101.07
102.89	100.73	102.35	102.93	102.28	100.51	96.651	100.9	102.45	100.36	99.145	102.82	100.03	97.812	99.31	99.492	98.662	99.381	98.849	102.8	102.41	105.37	101.04	102.35	104.19	102.3	103.51	97.897	100.13	102.94	103.42	101.03	102.23	100.33	101.51	99.595	99.705	104.33	98.212	98.817	100.37	99.899	99.862	102.33	101.55	102.46	102.65	103.34	102.83	101.31
96.491	96.416	99.345	101.58	100.67	99.162	97.435	98.978	98.36	98.37	98.244	100.36	98.14	98.344	93.505	98.964	99.789	96.559	98.983	98.501	97.441	98.892	97.021	96.739	98.779	95.686	95.997	101.42	97.376	97.132	95.988	101.12	99.313	97.855	99.007	98.065	97.667	99.649	99.625	96.008	98.433	98.484	98.024	97.558	97.518	98.496	99.988	99.454	99.908	99.114
110.57	109.56	108.3	107.86	104.57	108.73	109.66	109.44	111.94	106.5	105.44	110.06	108.9	107.26	107.78	108.21	108.83	107.8	110.24	108.44	107.51	108.87	106.13	106.24	110.03	107.44	109.08	109.38	107.65	112.27	107.27	107.98	105.51	109.83	108.42	111.08	110.22	110.96	111.24	106.52	111.53	109.08	105.32	106.95	107.47	111.91	110.36	109.85	108.98	106.25
97.804	95.059	97.583	96.523	101.47	99.67	97.103	96.295	98.422	98.353	100.4	97.886	97.352	95.201	99.996	97.402	99.227	98.272	95.25	101.04	100.25	98.78	102.33	98.011	100.96	98.311	96.823	97.906	98.911	97.487	97.074	94.077	99.661	99.815	95.36	98.765	98.629	100.37	97.034	97.949	97.475	99.949	96.088	96.837	96.971	98.834	99.48	99.871	98.407	99.016
107.17	106.05	102.8	101.79	107.08	102.3	105.23	106.4	106.82	106.23	104.17	104.76	107.3	106.13	107.76	105.43	105.68	105.34	104.31	106.05	107.74	109.55	105.07	103.97	106.79	105.1	108.16	105.53	106.18	107.6	104.77	104.2	108.12	107.73	106.87	103.23	103.69	105.14	104.55	105.25	104.98	101.98	102.77	104.31	109.22	103.35	104.31	105.27	106.68	107.86
109.23	108.64	108.36	105.74	105.28	106.99	109.65	107.37	108.73	108.98	105.01	107.83	105.37	106.53	108.53	110.72	106.41	111.49	108.98	109.81	107.85	104.49	110.45	109.71	108.57	107	108.84	109.3	108.63	108.34	107.92	108.11	108.93	106.12	108.47	108.78	107.23	108.46	110.32	109.89	107.35	106.56	110.68	106.8	108.7	107.52	108.85	110.87	109.21	111.3
112.33	112.44	111.18	109.13	112	109.83	112.47	110.21	112.63	107.48	111.81	111.66	110.65	108.89	108.54	110.89	107.98	111.32	111.19	112.49	109.42	109.15	111.15	107.96	110.56	109.32	111.98	112.34	111.27	106.35	110.9	109.26	108.25	108.26	111.28	108.46	111.24	109.96	114.66	107.53	107.07	113.07	110.97	109.66	109.23	114.01	112.15	111.4	111.31	110.46
106.21	109.35	108.3	108.33	104.35	102.61	105.06	107.11	105.12	105.29	104.22	104.22	105.64	102.73	105.52	103.97	105.9	105.11	105.85	106.8	104.84	106.07	102.05	106.67	106.5	110.55	106.12	105.9	110.1	105.33	109.47	104.28	104.74	106.48	108.28	103.97	105.03	104.83	105.08	107.85	102.72	107.27	102.65	106.54	106.87	105.66	103.6	105.14	105.77	105.91
111.83	107.89	109.08	107.08	109.39	107.23	109.8	110.69	108.68	109.37	107.71	107.36	106.95	106.92	106.97	111.5	105.96	108.38	112.18	107.26	111.36	108.18	107.56	109.72	108.64	107.59	106.1	111.36	107.77	109.72	106.51	109.91	106.71	107.91	107.91	109.45	107.11	108.28	107.41	109.55	110.97	109.31	104.07	112.32	110.68	106.6	109.22	109.81	108.63	107.72
113.09	113.31	110.5	110.98	110.27	110.39	112.57	108.3	108.62	110.27	109.83	110.9	109.96	110.65	110.7	109.28	107.12	111.5	111.33	108.46	107.02	109.6	111.65	110.85	108.35	111.72	108.43	112.17	109.91	109.64	113.51	110.74	112.2	112.43	109.61	111.35	108.77	111.84	107.84	107.11	112.49	111.63	112.56	109.23	111.11	108.97	112.58	112.8	109.87	112.49
103.61	106.4	103.58	103.88	102.35	104.68	105.26	101.39	109.51	104.57	105.67	103.61	102.65	104.97	104.38	104.02	105.96	105.62	102.86	107.37	107.6	103.26	104.38	104.86	105.23	102.86	105.17	102.27	105.84	108.28	107.25	105.96	103.5	107.43	103.55	104.79	104.58	108.46	105.45	107.18	104.8	106.46	105.82	107.08	104.5	102.36	105.68	103.01	106.2	104.67
104.74	103.83	103.68	105.48	107.69	104.51	106.26	106.24	109.41	106.81	106.94	105.9	104.54	106.89	106.82	106.02	106.24	103.99	108.63	105.8	107.35	104.47	107.23	103.35	107.33	104.83	105.13	104.74	103.35	104.74	104.94	105.88	106.77	107.23	105.3	103.73	104.47	104.37	105.99	104.88	108.71	104.7	102.83	107.33	110	103.93	105.06	103.7	108.83	106.51
109.26	106.04	109.73	110.9	109	108.76	108.2	106.97	104.43	107.94	106.45	107.28	105.83	108.69	107.97	109.92	106.75	104.81	112.67	110.72	111.02	103.58	110.83	107.82	104.88	105.73	107.67	110.15	111.42	107.75	109.11	110.09	107.3	105.43	107.58	108.14	108.33	106.02	106.69	108.87	108.17	107.23	103.52	106.83	111.43	110.84	111.17	109.84	108.36	109.02
104.23	97.043	97.114	102.99	100.06	99.888	98.655	100.26	100.38	100.38	101.56	101.74	103.67	97.673	102.28	99.373	101.73	98.532	98.637	96.416	100.36	97.71	99.382	99.975	99.189	101.3	100.21	99.478	98.234	101.14	98.25	98.517	97.933	101.74	101.31	99.165	102.46	100.63	101.43	101.91	98.816	98.09	100.23	99.079	103.56	99.215	99.238	101.27	99.851	101.06
99.903	97.626	97.901	99.203	98.505	99.047	95.673	99.062	96.183	97.825	96.691	99.021	96.694	97.231	97.419	100.03	97.448	98.55	100.77	97.566	99.249	97.454	98.325	96.021	99.029	95.893	98.42	98.711	96.318	98.377	96.619	100.63	99.487	100.22	101.23	97.957	97.877	97.481	98.382	97.347	101.25	98.563	98.11	96.726	100.74	96.194	96.831	94.38	97.797	97.055
102.1	104.98	105.99	107.15	103.62	106.85	104.44	106.37	107.11	104.51	102.8	104.17	104.9	105.64	103.16	103.86	107.56	107.61	105.52	103.8	104.22	101.68	105.77	105.85	105.7	106.71	108.78	105.12	107.36	104.09	106.57	105.91	108.56	108.33	104.47	104.61	107.18	105.19	106.13	104.79	105.62	104.68	105.15	103.9	104.22	107.43	107.85	103.09	104.39	104.3
109.88	109.43	108.33	110.28	106.73	105.53	108.6	107.73	106.98	110.96	107.08	111.02	106.83	106.83	111.44	107.78	109.61	107.82	109.49	104.14	108.11	108.02	110.4	107.95	107.71	108.95	109.48	107.86	107.64	108.2	109.8	104.69	105.31	107.31	108.14	108.82	108.62	111.62	107.44	109.01	108.54	111.52	109.23	108.32	107.24	109.89	112.23	105.9	104.11	109.88
106.69	107.91	105	105.09	105.76	105.87	107.34	107.34	104.56	105.99	108.01	106.56	106.04	108.79	105.65	107.17	104.82	104.77	105.51	108.9	107.63	107.26	104.84	106.57	109.35	105.13	106.97	105.61	104.3	109.07	105.6	106.01	107.51	109.45	106.05	109.18	105.39	104.99	104.61	104.8	108.88	106.04	108.03	106.34	104.79	108.52	106.74	104.53	106.28	106.7
108.54	105.37	107.48	103.94	105	104.45	104.57	107.88	104.58	104.88	105.91	105.81	103.65	106.3	105.63	103.99	105.79	106.28	108.13	107.31	108.83	105.08	104.92	105.85	106.12	106.57	104.8	107.69	107.57	104.16	107.52	106.21	107.2	106.65	106.01	107.12	104.05	108.68	107.09	105.62	106.21	105.59	105.14	104.46	108.44	105.97	104.73	104.66	107.21	107.78
106.32	110.99	108.61	106.15	105.38	107.11	106.45	107.43	108.49	106.7	104.16	105.95	104.84	107.18	106.01	104.66	106.67	106.61	109.42	104.21	105.51	106.89	109.44	108.11	105.33	106.28	104.49	105.92	106.02	105.37	107.56	108.54	105.63	104.86	103.93	103.52	107.94	107.77	102.93	106.96	104.45	104.28	106.3	106.23	107.12	104.65	105.72	104.64	107.08	103.41
97.459	97.469	99.078	96.419	96.766	96.052	97.136	99.967	96.859	98.715	96.769	100.02	96.481	100.03	97.461	99.131	95.659	99.128	98.145	96.46	99.089	99.041	95.865	97.875	97.329	94.827	96.252	98.685	96.853	98.811	98.566	96.635	98.409	96.44	97.416	99.545	97.22	97.201	97.482	94.268	96.063	95.669	97.504	95.699	95.218	97.735	95.611	98.98	97.133	95.891
109.87	107.55	105.35	103.79	105.92	107.48	108.3	103.2	104.07	105.39	108.78	107.08	105.95	107.41	106.22	107.13	106.16	104.47	105.95	105.76	108.95	102.51	105.37	107.85	105.45	105.77	105.1	106.09	104.16	105.07	107.79	107.77	104.2	103.07	106.76	105.92	103.84	104.24	106.86	107.23	108.3	106.73	104.17	106.46	106.74	106.9	103.25	107.43	104.6	105.53
107.8	105.27	105.35	103.7	107.41	104.83	106.48	108.96	100.94	105.25	104.93	107.12	105.88	103.93	102.83	104.85	105.25	105.67	106.93	104.79	105.17	105.42	100.98	105.61	104.15	105.54	105.1	105.12	106.75	106.19	103.77	110.9	107.08	106.34	106.45	103.02	105.88	101.82	104.51	103.8	107.24	106.44	103.6	102.09	105.48	104.9	104.68	104.81	108.3	105.02
107.84	105.35	108.67	108.13	107	110.56	108.73	109.38	108.47	106.23	109.09	109.13	106.64	105.76	107.73	107.42	108.71	109.13	108.05	107.79	107.27	109.48	110.83	108.39	109.48	105.21	111.44	108.23	111.45	110.87	108.54	106.09	107.96	108.85	108.39	110.73	108.85	106.56	109.67	108.35	110.79	104.6	109	108.65	109.04	109.41	108.99	109.5	107.31	108.1
109.66	112.88	110.74	111.17	109.82	112.45	112.97	112.74	111.02	109.89	111.26	110.58	109.71	109.7	108.41	113.12	109.05	109.65	109.75	109.52	110.68	109.77	112.44	109.15	110.3	110.27	111.07	112.86	111.28	110.16	110.39	109.24	110.78	111.83	108.05	108.88	111.03	113.69	110.22	112.01	109.31	112.87	109.54	110.68	110.48	108.09	111.17	110.1	109.51	112.25
101.33	99.173	101.69	103.43	97.996	99.287	100.96	99.754	101.84	102.3	97.819	101.56	97.692	99.571	100.06	105.43	97.884	99.856	99.87	98.548	98.2	100.86	101.7	100.62	98.954	103.55	102.02	100.24	100.84	101.04	101.98	99.082	100.46	101.94	98.521	98.766	99.81	99.651	98.812	100.39	98.09	98.101	99.402	101.21	100.98	101.41	100.64	98.043	98.899	97.082
106.56	105.11	103.92	104.82	108.11	106.3	108.47	106.48	104.82	109.23	106.47	101.19	105.36	106.29	107	105.81	104.44	106.44	102.11	101.92	105.93	106.14	105.61	106.96	105.5	106.03	105.39	103.45	108.52	105.17	104.69	103.89	105	105.35	104.03	102.75	107.5	105.86	103.53	106.04	103.83	106.22	106.14	108.63	104.27	103.83	104.98	105.17	107.78	102.92
110.52	109.61	109.72	110.74	112.2	110.47	111.5	110.19	110.26	109.88	112.08	109.21	110.68	109.25	109.21	108.81	108.9	111.48	112.29	110.71	109.4	109.52	108.72	112.95	110.22	109.4	108.31	111.71	108.94	112.65	108.31	108.47	111.86	110.98	109.16	110.99	109.87	113.2	113.08	108.35	108.02	109.1	111.63	111.12	112.17	109.48	108.28	107.78	113.75	114.58
96.825	98.316	98.993	99.205	101.29	99.549	99.266	98.356	97.233	98.582	99.033	97.977	100.13	99.422	99.393	97.398	99.281	99.825	98.411	98.836	99.277	97.919	100.81	100.89	102.37	100.76	102.41	98.111	98.122	99.234	100.46	98.532	97.986	98.43	101.68	99.232	99.157	97.163	99.01	98.476	98.792	97.948	101.07	97.421	96.36	100.14	100.36	97.096	97.726	98.819
105.24	102.5	102.01	103.5	102.64	101.73	101.14	103.64	102.19	103.6	101.56	101.07	104.36	102.47	103.18	102.26	100.97	104.52	98.587	104.86	104.04	101.88	103	103.28	102.59	102.71	103.51	104.49	101.49	102.84	104.04	102.85	100.02	105.67	99.821	103.47	103.31	100.16	98.592	104.11	102.54	103.28	103.12	103.32	103.73	101.06	101.79	102.25	102.04	103.77
108.9	108.51	109.65	108.93	109.06	107.87	108.65	110.95	106.6	108.64	112.94	109.09	106.39	106.84	109.86	108.71	107.56	107.43	107.11	110.51	106.6	105.7	108.92	110.18	107.11	109.1	110.78	109.39	108.54	107.5	109.09	109.7	109.83	111.83	107.22	110.53	108.97	110.21	109.56	108.64	108.6	107.6	110.85	111.24	111.61	109.1	109.38	101.99	110.63	111.43
108.21	104.75	106.81	105.89	109.24	109.51	105.14	110.28	108.15	109.32	108.85	107.83	105.97	105.77	108.36	108.04	109.66	106.23	110.58	104.01	109.22	108.68	107.71	105.72	105.04	109.98	103.52	107.48	106.02	111.27	109.28	106.22	106.03	106.69	107.89	107.88	102.57	109.42	106.21	104.46	110.33	107.93	106.39	109.89	105.01	108.79	109.56	107.98	108.92	108.83
107.96	106.19	104.77	105.82	107.12	109.56	107.63	108.64	107.33	103.08	105.94	103.82	107.76	107.13	107.2	106.42	106.22	107.03	106.74	108.5	110.57	106.72	105.63	109.21	107.62	109.68	108.75	107.53	106.32	111.99	111.54	107.8	109.4	109.15	107.18	109.56	108.84	109.26	113.1	110.59	109.45	109.98	109.21	106.97	109.55	110.1	107.45	107.27	108.87	108.23
106.9	107.56	106.47	107.67	108.23	107.82	108.21	107.27	106.22	107.22	107.07	106.39	106.26	107.74	107.7	107.1	107.41	104.59	106.49	102.96	108.38	107.4	105.62	107.64	106.7	107.69	106.6	106.23	108.19	105.5	104.84	108	107.65	107.3	110.12	108.29	107.4	107.02	106.44	108.34	105.11	106.67	111.33	106.86	108.68	105.52	107.6	107.48	106.92	109.15
108.2	111.13	107.54	108.1	110.34	106.52	106.96	108.18	108.04	106.71	109.24	109.64	106.62	107.81	105.44	109.37	109.94	106.42	107.84	110.99	108.95	108.15	107.41	111.29	106.79	107.41	109.52	104.06	108.63	108.45	107.03	110.71	109.03	111.06	109.94	106.38	108.57	111.84	109.65	104	108.37	111.7	105.25	104.56	110.01	108.79	110.83	108.54	105.79	106.1
106.48	104.97	103.11	107.51	108.02	106.08	105.99	107.2	107.15	104.71	102.82	104.38	106.07	105.92	105.73	104.34	105.09	107.41	107.26	104.11	105.8	105.46	105.94	105.66	107.97	103.72	106.69	105.88	107.22	104.79	107.26	106.39	105.9	105.2	105.71	103.25	105.13	105.45	105.91	106.81	104.06	101.89	103.11	107.77	105.08	104.5	109.6	105.49	104.95	106.34
106.51	106.06	107.03	105.35	104.05	106.07	102.5	106.12	109.02	103.51	106.75	108.7	106.22	104.87	105.9	105.86	104.76	103.9	107.15	103.4	105.82	106.17	102.8	107.08	108.95	108.92	107.93	105.75	105.02	106.43	105.89	108.25	105.23	110.33	104.23	108.33	105.17	103.41	106.13	106.3	105.03	105.04	106.8	105.06	103.71	105.66	104.54	110.33	103.26	106.56
97.02	99.591	99.804	98.679	98.232	95.982	96.743	95.073	99.613	97.548	101.5	97.972	95.203	96.808	99.321	98.686	98.378	94.713	97.901	101.08	98.055	98.245	95.531	95.465	99.023	98.883	99.442	100.57	99.922	101.38	96.353	98.222	96.924	97.996	97.887	97.061	98.728	94.722	95.013	93.656	97.333	103.34	96.919	97.999	97.927	97.58	96.73	95.958	97.336	96.492
108.3	107.54	108.09	108.97	107.03	104.83	106.84	107.62	107.36	110.32	106.13	105.68	105.07	104.13	106.32	105.11	104.46	104.89	106.83	108.2	105.75	104.3	103.48	107.34	105.11	108.95	104.42	105.36	106.05	109.5	105.98	105.68	107.09	106.23	105.35	105.21	108.4	104.07	107.47	103.43	105.35	104.26	104.14	105.45	111.35	109.49	104.43	108.25	107.17	107.08
109.91	108.24	109.53	108.09	104.35	108.9	108.6	109.28	104.25	108.57	109.2	107.82	103.63	107.66	106.82	110.26	108.26	106.11	107.4	106.3	109.5	109.01	106.25	109.43	107.21	111.55	107.33	106.7	109.75	107.5	109.13	110	108.52	108.84	106.53	106.46	109.2	105.29	106.65	105.97	106.98	107.93	109.6	108.29	107.51	109.87	108.84	106.32	107.99	104.91
106.89	107.92	105.71	103.86	106.4	104.37	105.39	105.13	103.13	108.3	105.42	105.9	105.91	102.15	106.57	104.77	106.31	104.65	103.81	105.38	107.18	108.23	103.85	103.79	105.95	106.62	106.25	102.78	107.63	105.69	107.42	103.32	108.44	104.37	107.37	105.1	103.93	107.3	102.7	103.31	104.48	104.55	109.05	106.23	104.83	100.52	104.79	104.8	106.53	105.36
104.96	105.85	106.71	107.78	107.88	104.77	107.05	105.7	103.53	107.13	107.68	107.29	104.63	105.85	106.48	103.79	103.04	104.72	103.58	107.53	108.89	105.65	105.29	107.39	106.33	104.42	106.77	107	103.67	104.94	106.29	103.83	107.43	102.84	105.56	105.23	110.04	108.14	106.99	104.44	108.77	105.16	103.23	106.49	105.41	100.54	104.56	105.97	107.66	105.96
103.27	103.72	103.95	107.93	104.5	104.03	104.1	103.3	105.53	108.21	101.54	103.92	106.09	106.08	104.37	104.32	105.06	105.17	105.81	106.96	106.39	104.77	107.64	104.32	104.72	105.02	102.64	107.13	105.31	106.53	104.38	104.14	104.73	105.4	108.34	102.64	103.68	104.29	102.95	105.65	104.84	103.28	107.86	107.12	103.26	107.35	105.84	107.35	107.75	107
105.98	105.27	106.64	105.71	106.68	106.74	103.95	107.18	105.03	109.28	108.19	103.98	103.21	106.77	110.26	104.96	102.58	107.31	106.39	106.06	105.58	104.97	108.94	103.88	108.98	105.74	108.25	105.21	103.76	102.25	107.27	105.48	102.11	105.61	106.62	105.22	106.38	104.77	105.07	107.75	106.09	103.03	105.48	102.8	106.62	107.27	105.62	105.68	106.76	107.12
101.17	96.409	98.843	100.43	100.23	101.39	102.19	100.17	99.699	98.181	97.518	101.38	96.769	99.351	103.64	101.74	99.708	101.48	97.947	99.879	100.04	100.3	98.241	99.972	100.94	99.653	98.401	99.618	100.69	99.727	101.61	98.873	102.8	100.27	100.39	101.34	100.23	99.567	98.282	99.481	100.02	99.206	98.277	97.794	101.12	99.073	101.13	101.26	102.77	97.984
107.98	108.52	108.87	108.14	108.8	103.9	105.5	109.05	107.99	107.63	108.19	111.12	110.07	111.49	107.57	106.33	109.31	108.99	113.36	105.34	108.24	107.2	106.08	107.4	106.34	111.03	109.6	109.14	110.2	108.47	112.54	110.11	109.94	109.03	107.5	107.15	105.39	106.68	108.24	109.4	109.75	106.4	110.35	107.02	108.36	107.46	104.67	109.89	108.63	108.05
102.69	104.78	104.18	105.15	105.71	105.07	105.15	103.59	106.33	105.87	109.26	106.65	105.12	106.5	109.65	106.03	106.09	107.55	105.66	104.77	105.52	106.16	109.58	102.92	105.98	105.25	108.01	105.69	107.3	103.72	104.59	105.6	106.59	105.7	104.04	105.93	106.59	103.54	105.57	104.57	107.09	100.7	106.14	107.18	105.44	106.81	108.29	106.85	104.39	104.35
108.76	106.66	109.34	104.2	107.92	107.5	106.05	107.52	106.23	106.13	105.81	107.1	108.24	104.65	107.57	104.54	106.44	104.34	107.27	105.04	106.91	105.63	106.48	106.7	106.02	107.65	108.6	109.45	106.84	105.88	106.37	109.77	105.28	109.8	106.43	104.43	107.2	106.88	108.79	103.17	103.57	108.2	106.84	108.72	106.22	109.07	106.65	107.24	106.83	105.4
98.652	99.521	99.409	100.24	99.736	97.729	100.67	101.75	101.98	99.238	101.1	101.97	100.67	99.743	102.08	99.121	103.19	94.485	98.277	97.171	98.726	99.666	99.992	99.284	99.404	99.164	99.595	99.372	103.39	98.427	100.83	100.65	101.46	99.917	103.25	99.674	96.946	99.968	101.98	100.95	98.614	97.13	97.811	101.28	102.58	102.59	102.52	99.056	97.105	99.198
109.36	105.76	108.52	106.33	109.78	108.02	109.51	109.64	106.62	108.09	105.73	106.54	105.99	109.17	106.12	108.32	107.68	108.66	110.67	109.65	106.35	110.89	107.99	104.9	110.67	108.94	110.02	105.55	109.3	108.42	107.48	110.99	111.31	110.16	107.43	109.02	106.82	108.23	111.96	110.04	102.17	107.76	106.12	112.97	109.67	107.21	106.11	110.94	106.88	107.5
98.557	102.25	99.373	97.268	99.894	97.734	99.585	96.059	97.199	98.55	98.127	95.401	97.515	96.984	97.553	97.93	95.478	95.089	98.463	97.283	99.553	94.749	96.762	98.927	96.709	99.024	95.147	97.66	101.4	98.18	98.17	98.513	98.897	96.611	101.85	99.024	96.978	98.27	97.858	96.319	91.886	97.434	97.697	99.207	98.022	99.024	99.33	92.891	99.692	97.937
106.74	104.4	105.78	104.47	102.91	108.75	106.31	103.39	106.66	108.29	106.28	108.38	111.68	107.43	110.2	103.91	109.17	106.75	105.1	104.36	109.05	105.7	108.86	106	106.66	105.08	108.38	107.83	109.18	108.08	105.84	108.11	107.14	108.97	107.86	106.71	107.55	106.8	105.9	106.33	107.31	102.76	107.92	109.67	106.48	104.1	111.5	108.6	110.1	108.07
111.05	109.74	109.49	110.04	109.16	114.34	107.74	109.96	112.39	112.5	108.6	107.07	108.74	107.82	110.47	108.14	109.61	109.26	107.13	109.69	109.26	109.28	112.64	109.51	110.69	110.78	114.35	110.07	111.52	115.31	109.75	108.58	111.54	110.36	112.24	111.01	110.78	109.83	108.89	108.17	113.55	111.82	108.54	111.71	111.56	107.03	108.77	111.16	109.23	108.38
99.269	98.69	99.834	97.972	97.315	96.167	98.002	100.61	96.49	99.726	94.492	101.12	97.68	98.451	101.37	99.732	98.128	99.988	97.479	100.51	99.418	98.238	98.289	99.57	99.398	99.025	98.107	97.894	98.237	99.86	97.906	96.633	98.793	101.23	97.798	98.802	98.781	96.267	99.191	100.34	97.956	98.458	97.741	101.05	99.142	94.318	98.872	98.384	99.072	98.801
105.33	102.76	104.87	106.88	102.44	106.07	105.57	105.88	105.46	106.39	104.16	105.14	104	105.4	105.63	104.56	105.97	106.87	105.26	105.62	104.89	108.27	107.72	104.13	107.15	105.75	105.46	103.63	105.91	108.29	103.36	104.5	108.43	108.42	106.34	103.84	105.86	104.33	104.23	107.01	104.86	103.37	107.59	104.32	105.2	107.11	109.38	101.98	107.26	106.64
107.2	110.71	107.84	110.01	108.95	109.52	106.39	109.98	105.74	109.36	110.81	108.46	107.96	108.25	113.12	108.26	112.14	108.78	106.49	105.9	107.59	108.49	107.74	108.31	109.46	111.22	110.01	104.17	107.86	108.67	110	110.42	106.91	109.61	108.59	109.32	108.52	108.85	106.84	107.17	106.73	109.63	107.12	105.63	110.33	107.42	112.41	109.22	108.93	107.97
104.82	106.15	104.24	102.77	105.47	104.51	105.73	108.17	103.1	103.89	102.62	106.11	106.01	104	109.49	107.24	103.7	104.42	107.1	102.89	103.86	104.67	107.1	103.28	105.09	104.63	107.32	104.93	107.42	108.32	107.14	105.28	105.01	104.87	104.55	104.37	105.43	102.4	105.67	104.36	106.14	105.27	106.2	105.84	105.05	104.03	107.82	105.45	105.2	107.39
105.61	106.26	106.08	106.37	106.96	103.86	105.42	108.96	106.41	107.27	104.31	108.29	105.99	106.7	106.98	104.31	109.12	105.06	103.18	105.63	104.08	103.62	105.51	105.93	105.92	110.18	103.71	107.41	108.08	103.97	106.53	107.74	108.08	107.57	107.61	107.07	108.17	105.93	102.74	102.94	107.22	107.04	107.5	107.61	104.94	105.58	109.07	108.9	105.98	103.29
107.98	103.09	107	104.76	105.02	105.59	108.68	106.07	102.99	103.95	107.1	105.58	105.86	104.41	104.88	106.92	107.02	104.28	106.75	104.48	106.84	106.42	107.26	102.95	106.56	107.76	104.7	104.96	106.41	107.03	104.46	107.08	107.75	106.52	105.33	105.47	103.23	108.08	104.87	105.26	106.55	107.03	106.6	107.53	103.13	106.81	106.98	107.14	102.23	108.48
106.59	103.25	103.24	104.07	106.91	108.06	103.33	108.89	105.75	107.74	107.62	103.76	106.2	106.51	107.42	104.14	105.05	107.27	108.65	109.87	104.58	105.69	105.69	107.46	106.69	108.02	106.82	106.05	106.04	107.29	104.34	106.9	105.34	105.71	107.04	106.57	109.75	107.86	107.85	107.51	108.68	103.55	105.3	106.57	103.47	108.53	109.79	108.93	107.38	109.33
112.37	113.91	110.3	111.1	111.94	111.76	110.77	109.28	109.2	109.52	109.84	110.88	110.84	108.23	111.02	106.23	113.41	109.49	110.92	112.09	110.26	108.48	106.98	109.32	110.76	109.96	112.86	109.13	115.14	110.25	110.69	111.21	113	109.88	111.15	112.08	109.03	114.14	114.6	108	107.19	110.11	109.43	114.2	110.04	109.56	106.06	114.51	109.72	110.9
106.6	110.26	110.14	113.07	111.13	111.72	114.08	109.44	111.75	109.33	111.79	106.55	110.46	108.99	107.65	111.52	108.42	110.72	114.59	113.06	109.41	111.3	111.92	109.49	109.7	112.72	108.84	107.79	109.64	112.8	110.53	112.3	111.4	111.34	107.95	109.81	108.11	110.08	110.33	107.63	111.87	109.39	109.2	111.52	110.69	110.4	109.55	110.48	109.93	110.22
99.841	100.7	101.74	100.72	100.63	104.42	99.802	99.723	100.42	106.48	105.49	101.29	98.464	103.62	103.11	100.55	97.542	98.826	101.73	100.48	101.1	98.008	101.3	102.98	102.94	99.28	104.2	104.34	98.31	101.21	103.69	101.5	99.465	104.19	100.05	100.89	99.603	103.14	101.32	101.02	97.295	103.01	101.74	102.34	97.845	102.29	103.96	102.24	102.48	101.03
104.69	106.32	107.27	105.29	105.87	107.73	106.97	105.47	105.66	109.08	106.4	104.04	106.02	107.35	106.93	107.01	106.94	104.23	109.52	105.61	108.17	107.16	107.28	107.01	104.77	105.48	104.73	106.57	107.34	108.7	104.62	105.4	106.63	103.39	105.13	108.65	106.36	106.95	105.43	105.24	105.48	107.06	106.96	106.49	108.6	108.8	108.69	107.84	106.33	104.76
109.16	109.05	105.2	105.44	106.55	105.11	104.29	106.2	106.15	103.45	106.35	103.81	106.58	106.09	107.35	103.73	105.11	105.94	106.03	105.14	105.34	107.12	108.48	104.82	106.07	106.28	106.2	105.16	101.57	105.16	104.56	106.48	107.05	107.1	105.14	108.23	106.85	102	103.47	106.76	103.92	107.03	109.3	102.95	105.18	104.84	105.49	107.56	104.96	106.04
105.88	109.12	105.38	107.25	109.33	105.76	109.05	106.7	110.42	106.34	108.15	105.59	110.22	106.26	110.14	105.21	109.27	107.01	109.55	110.96	109.25	108.47	107.76	105.9	107.9	107.12	106.25	108.05	109.44	108.29	110.15	108.8	108.79	109.53	105.81	107.13	108.11	109.2	108.65	106.85	107.1	106.67	109.86	107.18	107.38	107.88	109.69	108.3	108.43	111.47
105.74	106	107.27	108.84	110.14	106.74	107.1	105.95	108.87	105.11	108.6	106.21	106.05	106.48	109.69	108.81	108.42	106.16	108.74	105.58	106.18	108.77	108.67	109.02	105.95	106.93	108.3	107.96	109.63	105	109.34	104.66	107.37	106.31	105.71	109.28	109.32	109.17	109.8	106.78	107.78	111.27	106.2	106.38	107.35	106.74	105.54	109.62	106.65	107.92
101.08	98.276	100.24	100.71	100.11	100.15	98.02	101.48	99.963	104.39	101.41	103.68	101.29	103.17	101.73	100.89	100.63	102.04	99.983	99.498	97.944	99.26	99.204	100.53	98.823	101.03	98.915	97.796	101.03	100.26	101.34	99.701	100.43	100.53	100.77	99.275	98.483	102.75	100.07	101.57	100.28	99.651	101.42	102.43	101.89	100.83	99.07	100.17	99.077	96.91
97.132	96.654	101.42	97.941	96.532	96.688	98.253	93.271	97.13	96.302	99.145	97.849	97.421	98.02	99.735	95.528	98.747	99.311	96.682	97.112	97.969	97.413	97.312	100.26	97.609	98.846	97.756	97.214	97.531	100.21	96.56	97.663	95.811	98.25	96.579	97.246	98.793	98.573	95.345	95.228	97.23	96.691	97.578	102.34	98.974	98.367	97.564	99.594	96.902	96.578
109.71	104.69	105.39	109.2	105.19	106.37	109.84	106.15	107.65	107.61	105.71	103.73	110.84	105.68	103.96	104.37	109.73	105.68	105.92	105.79	109.62	109.7	104.56	108.99	105.6	105.07	106.66	108.51	105.21	109.07	109.09	105.69	107.45	107.67	106.56	104.56	103.45	105.85	106.91	108.17	103.7	104.97	106.33	108.75	107.44	109.3	107.01	104.52	106.54	109.27
107.32	110.07	106.31	104.85	109.25	107.92	109.34	111.2	108.81	111.36	108.78	112.3	108.37	104.34	107.92	109.19	106.91	109.3	111.75	108.63	103.88	104.81	109.01	107	107.38	107.49	107.47	108.27	108.32	107.67	106.58	107.84	109.7	106.68	109.33	109.75	111.45	110.12	108.42	108.52	107.51	108.58	107.76	109.13	111.26	109.4	106.99	110.56	109.14	109.4
105.53	108.99	109.27	105.88	110.25	109.32	107.09	109.85	107.62	105.04	107.33	109.48	110.12	111.84	111.51	105.36	109.09	111.93	108.4	106.92	109.87	111.24	110.31	105.97	108.5	106.25	107.98	108.25	109.01	110.75	105.15	103.58	108.87	108.05	107.46	109.17	109.71	109.64	108.95	108.15	107.59	105.61	109.01	104.8	107.6	108.03	108.8	107.07	105.84	108.38
102.73	103.73	105.52	104.74	104.92	106.97	105.82	106.22	105.7	105.44	104.32	104.4	103.31	104.88	105.98	108.07	105.99	106.48	107.25	106.03	105.83	103.45	102.33	102.66	106.77	105.57	105.44	105.35	105.48	101.99	106.69	107.45	105.35	103.87	107.47	106.33	104.94	107.12	105.9	104.07	105.6	108.5	107.39	102.59	106.55	106.58	104.13	104.19	108.92	106.17
99.321	98.258	98.158	102.45	97.452	98.459	99.724	99.125	97.062	96.574	100.81	96.685	99.068	99.256	101	96.864	98.887	100.51	97.147	99.017	97.014	100.4	96.019	100.23	97.09	97.773	98.317	101.64	98.197	97.084	97.823	101.46	100.63	100.87	99.009	97.265	98.618	98.191	96.382	98.282	99.791	101.45	98.872	97.771	96.833	99.583	98.796	100.46	99.681	98.095
108.87	105.26	99.507	102.35	102.55	104.74	106.1	106.33	105.37	104.3	104.91	106.52	108.03	105.95	109.95	102.12	104.1	104.49	105.68	105.86	105.23	106.9	104.5	104.92	106.96	107.13	105.77	106.57	104.44	108.72	104.68	107.72	106.74	107.61	110.82	104.15	104.59	105.76	104.07	109.57	107.14	105.75	106.63	107.8	108.23	104.3	107.21	105.13	103.94	104.98
100.43	99.431	98.659	100.55	98.407	97.516	99.373	98.995	100.15	98.861	101.17	100.62	101.27	101.71	101.47	99.168	102.26	101.61	99.422	100.16	98.654	98.772	100.17	98.561	103.36	99.399	96.875	97.647	96.252	101.09	99.126	101.03	100.59	99.7	99.497	101.91	103.55	100.4	100.08	101.83	102	102.76	98.705	102	100.1	100.15	99.691	100.43	99.974	99.944
105.03	106.22	105.71	106.83	103.05	107.01	105.07	105.47	104.11	105.5	106.22	104.96	104.43	105.16	104.34	107.41	105.07	105.24	106.3	106.44	110.48	106.39	103.8	104.54	102.95	106.16	103.45	101.37	104.67	100.86	107.6	104.59	103.51	107.33	105.62	104.91	108.04	102.99	102.8	105.98	106.98	105.31	103.51	105.96	107.99	105.64	105.78	105.83	104.64	105.57
106.31	106.07	106.59	108.87	105.78	106.52	109.34	110.13	104.27	110.12	105.35	108.7	107.18	111.63	107.74	109.82	109.28	106.86	110.12	109.13	107.54	108.3	107.42	107.92	107.44	107.71	109.54	107.99	110.37	106.24	107.6	106.7	109.59	107.29	106.89	109.04	107.4	107.95	109.22	105.88	108.42	109.02	107.65	107.14	109.21	109	106.61	111.02	110.47	108.63
106.19	107.89	103.74	106.05	107.75	106.77	104.37	104.39	107.82	107.16	103.98	107.39	103.63	104.65	108.65	104.97	104.36	104.93	108.24	104.39	107.17	105.8	104.98	107.06	106.57	104.23	106.27	107.37	107.42	105.16	106.17	108.06	108.74	107.08	104.78	108.98	111.69	105.01	106.49	105.81	106.89	104.66	107.34	104.64	106.65	105.66	107.09	104.69	107.31	105.41
101.95	102.51	95.039	102.68	102.59	100.75	100.86	103.33	100.49	101.05	101.07	98.52	101.05	100.72	100.91	99.068	97.687	101.4	98.153	101.45	96.298	101.79	103.62	100.47	100.98	101.7	101.54	98.506	96.633	103.11	105.92	98.68	101.45	99.978	102.69	101.14	102.37	100.59	102.42	98.829	101.34	100.7	101.65	102.15	100.64	99.493	103.03	103.3	99.797	100.51
108.78	107.95	107.16	105.72	106.97	106.92	109.56	107.96	109.58	105.59	108.56	110.53	111.73	108.9	108.93	104.17	108.67	107.41	109.55	106.48	108.55	108.18	106.96	108.23	106.5	108.39	107.87	109.1	105.26	106.52	106.17	109.08	108.82	106.03	104.85	110.01	109.96	108.35	107.47	109.2	109.63	106.45	106.54	107.61	107.4	108.65	106.16	108.27	107.78	107.8
97.936	99.335	99.16	100.85	100.9	97.818	98.029	101.62	97.821	102.6	99.574	100.97	97.691	100.49	97.777	99.88	97.477	97.367	99.262	95.661	97.312	96.599	97.639	96.827	95.945	98.151	98.79	98.128	98.41	100.19	101.04	96.894	99.149	97.185	100.9	96.378	101.26	99.524	98.321	96.979	99.299	101.27	97.314	98.066	96.899	98.59	97.326	103.22	95.484	98.377
103.63	96.75	98.075	98.473	98.7	99.13	100.11	96.557	95.823	93.803	99.766	96.73	98.087	97.442	99.813	97.659	102.48	98.618	96.965	99.657	99.139	98.915	96.536	93.92	98.171	100.37	99.323	98.698	98.34	97.598	101.57	97.181	97.158	100.24	98.442	94.426	99.635	97.274	96.959	96.066	96.279	101.95	100.78	99.141	99.54	101.34	97.718	95.765	99.922	99.464
109.86	106.1	110.27	104.3	108.08	108.73	107.92	109.19	109.62	111.05	106.73	106.56	106.88	111.05	108.76	107.33	108.03	109.27	109.38	109.69	109.56	108.44	107.66	107.49	109.63	106.65	107.9	108.57	106.3	110.83	110.48	109.67	107.99	109.14	106.04	107.55	108.63	107.22	111.53	111.47	107.69	112.62	107.15	110.02	107.99	107.09	106.98	107.37	109.25	109.5
96.641	100.31	98.296	97.446	99.344	95.397	100.5	97.298	97.2	98.244	97.832	98.231	99.373	98.444	97.007	97.104	101.6	97.45	95.949	99.899	98.609	99.145	100.47	95.209	100.55	99.472	96.682	96.325	96.342	98.037	98.141	96.793	97.955	96.701	98.309	97.951	100.18	98.907	99.111	96.487	94.301	100.56	96.217	98.801	99.086	94.935	99.33	98.033	98.004	100.43
105.46	106.84	105.16	107.08	106.19	107.47	106.43	106.71	105.23	105.15	105.78	105.98	103.92	106.92	105.78	110.26	110.22	107.71	110.34	107.07	110.09	107.81	112.9	107.35	111.11	107.74	106.18	107.01	109.76	107.86	104.35	109.78	109.5	104.42	106.67	105.22	106.75	108.85	110.24	108.03	106.57	107.99	109.41	109.4	107.78	104.85	107.32	108.16	109.1	105.14
108.71	109.77	106.46	104.54	107.46	110.2	108.4	106.06	108.49	112.97	108.71	114.48	106.27	112.18	106.86	103.98	109.3	108.7	107.82	108.01	108.89	109.83	110.63	110.02	109	107.39	107.34	106.32	109.88	110.29	107.15	108.3	106.76	105.17	107.69	106.79	109.36	107.79	108.48	108.87	109.05	106.69	108.76	109.34	105.96	103.58	110.37	109.7	108.27	108.86
96.62	96.786	97.537	97.631	98.721	99.788	101.15	100.25	97.777	98.401	96.548	98.853	97.38	99.729	99.864	94.221	97.832	95.257	97.023	96.478	99.416	96.311	99.505	97.587	99.325	97.537	99.877	101.4	95.532	99.858	95.805	98.814	100.76	100.52	97.708	97.251	99.451	95.865	102.78	97.482	97.788	95.609	100.87	100.87	100.34	100.28	97.843	100.52	97.579	96.845
105.61	104.86	104.74	108.29	106.06	109.56	105.2	106.19	106.61	105.61	106.69	108.68	104.32	106.67	108.17	105.8	106.06	110.7	105.54	105.44	109.69	105.77	108.26	103.64	110.49	105.46	108.92	106.56	107.2	106.76	108.2	107.3	105.4	107.09	105.92	106.27	107.59	105.87	109.95	105.99	104.35	107.2	105.71	105.11	107.4	102.82	105.22	107.67	108.97	107.73
109.34	108.83	109.12	109.94	111.4	112.97	111.73	109.91	112.45	108.78	108.64	109.59	110.22	109.54	112.1	108.47	112.86	108.44	111.29	110.95	109.71	111.25	112.89	111.1	111.6	108.43	108.67	111.87	112.75	113.38	107.36	110.48	110.36	107.53	112.1	108.34	108.67	111.93	111.6	110.74	109.91	110.64	112.09	108.21	111.12	111.77	108.93	108.66	111.3	110.18
108.71	108.92	105.47	107.32	106.25	107.78	107.02	105.07	105.45	107.71	107.06	107.64	110.36	108.41	105.82	105.48	105.97	109.53	106.16	107.15	105.32	108.58	104.35	106.2	103.95	105.52	105.64	104.1	106.35	103.52	108.29	105.65	108.27	105.93	106.56	105.53	105.61	105.57	107.68	106.26	104.68	106.05	108.56	110.15	106.76	107.5	107.1	108.47	105.45	107.86
109.5	107.5	106.92	111.9	106.65	110.29	113.71	109.99	108.32	111.61	109.43	108.93	109.55	108.55	110.08	110.68	108.32	114.14	110.54	112.16	111.9	110.45	111.57	108.6	109.74	111.37	112.56	110.36	108.53	108.91	111.82	115.5	113.88	110.34	107.51	108.54	110.98	110.02	112.07	109.98	110.41	110.46	110.46	109.55	110.21	111.73	109.42	108.46	111.92	112.22
98.315	95.037	99.011	98.494	98.464	98.515	99.244	100.17	98.557	97.386	97.892	100.65	100.18	98.826	102.35	99.116	96.581	98.944	99.701	99.267	96.996	100.02	98.438	99.197	98.577	99.058	101.71	97.881	98.683	98.872	100.2	98.865	97.413	98.806	96.301	98.844	99.099	99.408	101.86	97.951	96.918	100.14	97.175	97.238	100.06	100.16	96.708	98.275	96.925	98.386
100	100.96	98.526	97.754	101.13	97.122	97.912	97.338	98.744	100.35	94.548	97.658	100.64	99.304	99.81	96.138	98.498	99.358	97.73	96.562	99.331	100.08	100.73	100.77	100.9	98.975	100.16	96.904	99.484	101.85	96.775	99.448	98.976	100.16	99.047	98.507	97.844	100.86	99.022	95.28	99.09	96.549	98.001	100.22	97.941	98.659	101.95	98.602	99.432	98.89
101.2	99.814	102.66	101.86	102.25	98.457	102.76	100.51	98.501	100.69	102.95	98.449	100.11	101.17	97.586	99.113	102.13	101.94	95.95	99.741	97.956	99.329	99.009	99.298	100.87	97.941	100.28	98.956	101.26	101.52	100.54	100.79	97.499	98.182	99.314	98.6	100.63	100.44	101.68	97.305	101.2	99.436	98.924	100.22	99.951	99.647	99.521	98.303	100.19	100.73
109.27	107.75	107.55	106.77	109.5	105.32	110.98	104.48	109.92	108.41	108.82	107.39	108.37	109.42	108.55	108.59	107.29	107.33	108.73	107.7	108.95	106.67	106.48	109.38	108.72	104.87	105.91	107.79	107.23	108.33	107.1	104.56	104.98	107.59	108.63	107.71	105.92	107.8	107.16	108.54	112.2	108.38	109.12	106.62	111.52	107.8	107.63	105.74	108	107.51
108.06	107.79	106.79	105.95	110.59	110.03	108.29	108.33	110.39	108.06	108.61	108.66	112.26	110.66	109.41	111.79	108.61	109.75	107.94	109.76	107.84	107.38	107.05	108.73	109.21	107.86	110.91	108.71	109.88	110.73	107.41	110.54	108.4	104.66	107.36	107.68	109.33	106.47	108.41	107.68	109.63	110.42	108.06	111.01	109.28	108.64	105.94	107.44	105.89	105.69
109.75	110.16	111.36	109.04	111.3	108.91	109.09	110.96	109.48	108	108.16	109.13	108.8	108.47	112.86	111.18	106.83	112.02	110.38	108.1	111.61	112.3	107.67	113.05	112.57	112.39	109.63	112.08	113.23	110.94	107.17	110.05	109.7	109.51	109.08	111.62	111.28	112.23	108.89	109.13	109.18	112.14	108.8	113.54	111.54	108.15	108.22	110.74	110.97	112.96
108.66	112.28	108.5	111.07	107.37	108.29	109.69	111.04	105.88	111.74	108.43	105.79	110.53	108.48	108.42	109.46	109.5	108.6	105.46	106.66	110.61	111.34	107.38	111.97	110.03	110.42	107.82	108.73	110.46	109.79	106.37	108.57	106.12	107.31	110.83	108.01	106.19	109.4	105.16	109.81	105.89	105.59	106.94	106.13	106.79	106.13	105.16	109.01	107.99	103.69
96.956	99.134	101.31	98.802	99.848	99.807	102.69	101.5	101.3	100.07	101.61	101.01	101.71	101.5	101.66	101.54	102.65	101.08	99.132	95.126	101.03	101.56	97.85	102.32	98.18	100.67	100.65	99.173	102.25	101.08	101.13	100.74	100.9	98.002	103.6	99.075	99.088	99.524	101.93	103.96	101.66	102.39	100.56	100.84	96.013	98.85	99.114	97.608	101.73	98.732
101.49	104.67	107.66	106.3	104.01	105.02	106.88	105.46	101.95	104.62	104.12	106.08	103.99	106.21	105.39	106.16	104.55	106.64	104.54	106.77	103.57	107.43	102.22	103.38	106.04	105.49	109.58	108	107.07	105.83	102.91	101.8	104.5	107.68	106.86	107.14	105.17	107.34	106.7	107.67	104.25	103.94	101.98	105.77	103.43	105.85	105.07	103.99	106.66	104.15
102.63	104.06	106.32	104.27	106.31	107.09	104.43	107.06	104.77	105.26	104.1	103.18	105.78	106.57	108.28	103.95	105.59	105.85	106.42	106.62	108.75	104.38	105.15	105.66	105.86	108.35	106.09	103.71	109.62	100.8	104.39	103.15	106.73	105.59	106.59	107.15	102.57	106.85	105.75	105.81	107.76	105.4	103.94	103.73	105.4	104.4	107.34	107.57	105.15	104.58
105.72	105.67	107.54	103.65	105.15	105.91	102.21	102.18	107.91	104.29	103.46	106.28	106.11	108.75	106.29	105.32	102.31	106.58	105.87	107.7	107.61	102.69	103.78	105.41	108.27	108.18	104.08	105.11	102.75	105.75	104.6	106.54	104.4	106.53	106.8	105.42	108.97	106.88	104.01	105.59	103.53	107.18	105.01	106.47	105.85	103.56	105.33	106.38	104.97	106.67
108.77	109.35	106.38	108.51	106.05	108.92	109.62	110.21	108.62	108.03	109.05	108.37	106.73	110.68	108.89	108.26	110.06	106.96	108.09	109.65	108.21	111.52	109.57	108.69	109.36	106.08	110.99	112.43	108.47	108.45	106.14	108.11	107.88	110.67	107.97	109.07	109	104.4	108.79	106.34	108.94	105.15	107.84	109.34	105.94	106.93	110.21	110.07	112	110.06
109.33	106.77	109.5	108.29	104.41	111.82	104.97	111.36	107.26	105.94	108.5	110.99	109.13	106.42	109	110.4	110.73	109.1	106.41	108.89	108.44	108.56	105.03	108.52	107.1	109.17	104.1	106.72	109.91	106.7	105.84	107.06	109.54	107.72	108.97	107.38	108.69	108.97	110.28	109.45	108.65	109.71	106.11	109.85	108.08	110.03	107.03	108.14	108.93	109.53
99.126	97.62	97.551	98.73	100.25	98.325	100.08	98.282	101.4	97.528	96.707	97.24	100.36	98.264	98.456	95.484	101.73	100.66	101.02	97.212	99.839	97.125	97.966	97.978	101.04	101.28	100.8	97.727	98.821	98.508	99.676	96.863	99.047	99.009	98.312	98.821	100.26	103.26	99.685	98.007	97.253	97.712	97.457	99.612	98.508	99.824	97.266	99.426	101.09	97.859
106.32	105.34	105.4	107.2	106.15	105.77	107.06	106.04	105.6	104.78	104.69	104.46	105.78	104.03	107.47	104.13	105.5	107.31	103.91	107.58	105.87	104.89	106.78	104.4	103.47	106.89	101.45	107.23	106.95	103	107.34	108.31	107.29	109.55	107.71	101.95	103.34	105.31	109.65	107.42	103.38	106.22	103.04	103.03	105.17	104.89	107.39	106.51	106.5	108.35
99.429	100.44	101.99	100.19	100.62	100.51	99.777	99.942	99.951	101.25	98.286	102.28	97.538	102.76	101.72	102.23	100.14	99.08	100.43	98.114	101.04	98.224	103.33	100.16	100.01	101.46	101.73	103.09	98.24	101.55	103.94	102.43	96.455	100.33	100.86	100.57	103.99	103	100.63	102.01	98.307	98.631	99.212	101.14	99.903	103.94	99.873	101.94	101.36	102.07
100.45	99.547	98.679	101.58	101.15	100.12	102.86	101.18	101.39	104.17	99.118	98.559	98.179	99.068	103.25	101.07	100.32	101.97	100.98	99.02	102.46	101.43	100.49	100.92	97.977	98.362	101.81	101.56	102.32	100.62	98.945	100.99	103.59	102.6	101.68	99.002	97.921	100.06	98.394	100.99	99.317	104	100.52	99.299	98.952	100.94	100.41	98.618	101.82	101.7
98.403	101.3	100.59	99.155	98.798	100.17	100.52	97.76	102.3	99.276	97.093	99.687	103.9	103.68	101.27	99.502	101.21	100.01	100.83	101.2	98.736	98.921	99.232	102.23	101.46	100	100.79	99.528	99.674	98.474	101.31	97.306	100.99	100.96	101.39	100.99	102.2	97.573	99.964	99.4	101.24	101.09	99.172	100.78	100.18	102.16	100.07	102.06	102.36	102.35
109.13	107.03	110.1	107.15	107.34	105.98	107.11	106.59	104.67	107.56	109.8	107.62	107.17	105.01	103.6	105.61	107.23	104.34	105.33	106.28	101.84	103.28	105.16	105.81	106.91	110.17	107.78	107.67	104.45	103.07	105.19	103.29	102	108.49	106.26	106.77	107.68	109.52	106.62	106.39	105.22	106.98	108.53	106.29	106.95	104.41	103.43	105.2	102.13	105.87
108.16	102	106.24	104.58	103.21	103.73	107.04	101.76	102.62	108.68	105.75	103.64	104.06	106.2	106.69	106.02	106.9	104.85	104.65	104.43	106.5	105.27	105.26	108.88	106.21	105.89	105.8	105.95	105.73	105.02	104.93	107.33	103.94	104.67	109.65	105.04	108.3	103.6	108.09	105.41	105.97	106.1	106.32	106.78	109.32	105.53	106.6	105.16	105.13	102.27
98.729	97.379	98.952	96.078	100.4	97.307	92.776	98.155	98.161	98.506	101.82	98.445	94.001	97.36	99.001	95.785	94.676	98.028	99.291	95.561	97.638	98.451	97.821	100.28	97.178	98.003	100.88	97.118	98.684	96.136	99.937	98.658	98.434	97.553	98.316	98.002	97.291	97.649	100.69	96.347	96.55	99.121	95.839	94.463	93.932	94.895	100.28	99.879	99.882	98.753
94.491	99.435	99.24	97.742	98.327	97.502	102.1	99.271	97.975	98.16	97.541	98.804	98.541	100.41	96.893	96.489	97.966	97.988	96.387	96.101	99.265	100.94	95.805	99.34	98.276	97.778	98.471	100.05	100.37	95.736	100.68	102.3	98.191	98.189	98.819	100.15	96.997	99.357	98.745	95.704	100.77	99.315	98.517	98.002	94.99	100.88	98.841	100.58	101.9	99.698
99.228	97.895	98.124	99.746	98.085	98.456	98.022	97.048	100.06	93.122	96.921	99.083	97.597	97.004	99.124	96.394	98.824	98.536	99.194	98.079	99.609	97.172	99.69	95.156	95.293	96.359	100.03	96.795	97.188	94.48	96.457	102.99	97.21	96.458	101	99.543	97.574	96.532	95.031	97.79	98.505	99.148	98.854	99.626	97.333	98.382	98.701	99.026	98.379	99.978
106.81	108.88	108.14	110.51	110.09	108.85	107.24	108.43	109.07	107.31	109.92	112.94	109	108.68	107.17	109.14	111.79	105.27	106.38	109.68	110.34	107.07	108.63	107.84	107.18	110.19	108.16	110.8	108.88	107.46	111.54	109.72	108.11	109.22	111.98	107.99	107.97	106.62	107.61	106.76	104.16	108.6	107.07	107.59	109.75	107.58	108.43	108.35	109.08	108.27
104.11	108.01	107.48	106.74	106.84	105.42	105.56	106.47	102.93	103.17	105.75	104.15	107.67	106.61	107.34	105.78	104.57	104.52	106.95	106.9	109.17	108.27	107.97	104.06	109.66	105.08	106.85	105.45	103.95	106.29	105.79	104.26	107.59	103.75	106.79	107.51	105.88	106.01	103.61	105.42	103.18	108.15	103.68	106.18	105.97	103.97	104.29	105.66	105.57	106.07
103.54	104.32	102.66	106.62	103.71	107.35	104.91	108.47	105.83	107.58	106.55	107.61	107.46	109.4	107.35	104.23	108.65	106.88	105.76	102.74	104.95	105.15	104.51	104.17	106.19	107.67	103.77	107.5	105.49	105.18	108.02	107.04	106.27	106.45	107.36	106.74	108.79	104.88	105.98	105.42	103.5	105.22	106.4	107.01	104.54	105.8	106.95	106.86	102.47	105.98
105.97	104.25	105.43	103.93	106.6	105.65	104.54	103.68	105.96	104.74	105.4	106.83	105.44	108.57	106.84	108.08	106.83	103.51	106.48	103.42	104.17	106.27	102.4	104.11	106.13	105.81	105	106.35	104.52	108.57	107.35	102.91	105.34	106.86	109.57	106.59	103.55	105.59	105.47	105.65	105.5	102.19	108.86	105.51	107.01	105.93	104.91	107.17	107.46	105.53
105.29	107.04	107.25	107.81	103.75	108.44	111.84	106.53	107.8	108.65	108.6	108.53	110.01	105.97	106.6	108.83	105.48	104.91	109.95	107.09	109.74	106.69	109.01	107.2	108.16	109.42	107.15	106.87	109.74	107.36	108.95	106.17	108.55	105.81	107.46	108.07	108.1	109.86	108.49	109.12	106.35	107.78	108.62	108.71	106.52	106.35	106.49	108.44	106.68	108.06
110.43	110.2	110.06	109.46	109.81	110.79	110.62	109.57	107.73	109.13	108.56	107.08	109.79	107.35	107.44	109.93	106.71	108.13	110.59	110.85	107.58	104.93	109.95	109.51	106.92	106.57	110.31	109.21	112.24	110.55	107.79	109.25	109.12	113.55	107.75	107.69	105.38	109.27	106.72	108.65	105.99	108.46	110.71	109.57	107.82	109.12	111.34	108.15	109.7	109.79
105.08	104.19	104.33	108.9	103.09	106.66	103.68	104.68	103.65	105.56	105.56	104.13	105.12	105.07	103.95	103.74	101.63	105.23	101.64	107.28	105.61	102.09	104.5	105.56	106.57	107.06	105.57	108.22	104.93	105.26	106.58	106.92	106.33	105.5	105.06	109.16	103.56	104.87	108.92	105.72	105.28	104.22	110.28	104.34	107.7	105.85	107.57	104.58	107.82	107.94
95.299	100.57	98.215	100.09	98.115	98.184	99.761	97.962	97.332	100.84	98.362	99.02	96.582	97.725	96.808	100.32	100.18	96.646	97.117	96.836	97.074	98.699	97.203	98.267	99.453	96.106	100.1	99.057	97.425	98.394	98.813	100.08	100.6	99.197	101.25	100.96	101.59	97.88	99.121	100.51	97.346	101.15	97.531	97.507	98.657	97.85	101.93	100.1	100.26	94.404
107.76	113.18	109.6	110.26	108.16	112.25	109.7	111.52	110.35	112.02	109.15	108.71	110.98	110.24	110.18	110.09	108.69	111.6	112.82	107.95	111.1	109.33	113.91	113.83	110.55	110.96	111.82	109.33	110.74	109.34	112.54	111.98	108.18	109.32	109.73	112.06	107.21	109.87	111.38	112.47	110.34	110.9	112.37	108.54	108.57	109.66	108.48	111.05	107.77	107.65
111.74	110.84	109.63	110.11	111.69	113.15	112.57	109.51	109	109.09	107.73	112.2	112.45	110.93	109.84	112.13	109.11	111.59	109.55	113.01	109.91	109.72	111.88	109.59	108.49	106.53	108.62	112.97	112.85	112.31	110.85	109.1	109.36	109.4	112.19	112.56	110.78	108.98	112.89	113.26	110.28	111.82	111.32	110.42	107.77	110.05	110.72	110.16	109.1	111.07
107.67	106.71	109.97	111.03	111.15	106.71	108.4	107.08	107.18	107.73	111.04	107.42	104.82	107.25	106	106.37	106.81	105.83	111.26	107.38	111.06	106.53	109.33	112.58	106.26	108.55	105.02	105.75	109.22	108.52	109.06	107.56	111.67	112.89	108.73	107.01	107.07	107.87	106.24	106.72	107.75	107.8	108.3	106.39	109.5	110.55	108.04	107.13	109.6	109.35
108.04	110.9	106.85	108.35	107.56	105.82	106.79	106.57	107.05	110.27	112.78	108.74	108.66	107.33	109.06	108.74	108.18	108.45	111.35	112.44	108.42	109.96	106.9	110.59	108.52	104.99	106.26	106.85	107.83	110.64	104.84	105.36	108.21	111.19	111.22	108.39	107.76	109.23	109.68	108.6	106.68	106.62	106.46	108.13	109.34	109.06	106.91	108.47	108.21	108.55
104.48	106.24	106.15	102.4	104.27	105.91	105.56	104.72	104.25	105.01	108.07	105.47	107.25	105.89	101.22	104.85	107.21	104.58	105.97	106.17	104.5	106.22	106.85	105.88	108.42	105.67	104.11	105.74	104.77	102.22	105.09	106.42	103.95	104.78	108.82	108.26	106.68	105.51	102.74	107.3	105.51	107.21	105.82	106.72	106.77	105.02	104	104.65	105.39	107.67
108.79	104.54	109.14	105.33	109.98	109.13	108.18	109.4	109.32	110.76	106.25	106.1	109.69	105.56	108.51	105.86	107.78	110.95	107.11	109.16	110.89	109.23	108.86	109.41	110.47	109.14	106.98	107.2	108.29	109.69	110.19	107.75	108.77	106.83	110.44	111.54	106.79	106.05	106.02	105.89	106.02	112.35	105.48	108.2	110.35	109.5	109	106.87	106.79	111.97
103.36	105.95	106.6	106.6	107.76	107.47	107.42	105.82	109.45	103.81	104.71	105.31	106.68	105.86	105.91	105.97	105.79	107.47	107.62	109.73	104.88	107.07	104.62	106.88	106.99	104.59	106.43	109.84	108.05	105.25	109.15	106.34	102.9	105.66	105.66	106.2	107.12	107.46	106.72	102.29	107.91	105.72	110.82	107.56	106.91	104.99	106.05	106.76	107.05	108.76
106.33	103.62	105.64	105.56	106.71	106.04	105.64	106.26	106.18	108.7	106.45	108.79	110.02	107.85	107.68	105.45	104.48	106.5	102.86	106.85	107.15	102.59	105.73	104.93	104.56	108.45	106.09	106.21	106.34	105.9	105.92	106.04	104.64	102.74	102.56	105.36	107.09	107.86	106.95	104.7	105.1	102.32	104.4	102.5	105.78	105.23	102.51	107.48	104.3	107.91
96.931	100.38	96.549	98.024	99.937	98.65	97.88	96.2	100.44	100.46	97.195	97.404	101.06	96.605	99.911	97.791	95.998	97.763	96.549	102.4	101.19	97.643	98.269	99.067	97.484	98.806	96.795	101.24	96.531	99.496	95.871	97.483	97.655	96.696	97.58	96.372	98.41	97.116	102.71	97.398	98.488	97.142	99.699	99.458	100.28	100.01	100.33	96.707	98.902	99.365
100.75	101.87	97.362	99.794	97.691	100.9	98.517	96.404	98.272	98.402	100.38	96.816	100.22	97.786	99.88	96.16	100.33	93.644	95.708	98.165	98.835	97.979	98.302	98.883	96.173	98.941	102.4	98.698	98.117	98.827	99.097	98.618	95.941	96.84	98.312	99.871	96.67	102.45	97.592	102.87	98.983	101.39	100.07	97.32	98.746	95.472	102.89	97.689	99.707	100.73
108.41	105.08	109.57	105.12	107.64	107.18	109.23	106.73	107.78	107.56	106.11	107.09	107.25	106.82	110.92	108.24	109.22	109.17	106.81	108.86	107.29	106.29	106.12	107.6	107.84	110.21	105.16	105.14	109.9	107.7	105.11	108.07	107.21	106.94	108.17	106.24	107.1	108.1	107.1	109.58	106.19	110.85	106.85	105.17	105.72	107.59	106.84	105.96	111.36	110.31
110.08	107.44	107.83	108.99	106.27	108.12	105.92	107.63	107.33	108.57	106.71	108.31	112.06	110.78	108.21	110.03	106.76	106.81	108.11	105.71	106.13	106.91	108.4	105.69	106.64	110.54	106.77	106.83	106.93	105.98	106.73	106.71	105.66	105.74	107.07	109.06	109.57	105.63	111	108.04	108.67	106.5	105.99	107.35	107.09	108.19	107.35	106.87	107.44	109.53
107.52	107.97	109.55	109.92	109.74	109.3	109.02	108.69	106.73	105.46	106.52	105.41	111.54	107.44	110.51	107.56	111.29	108.7	107.67	108.88	107.76	107.4	107.93	107.44	109.12	106.52	109.8	110.65	109.57	108.92	108.67	107.95	108.14	108.05	107.39	106.72	107.22	107.3	107.53	109.95	109.49	107.57	109.18	108.65	108.13	109.35	108.44	108.07	110.27	111.21
105.97	104.73	106.03	107.37	104.38	107.52	104.61	102.05	105.97	104.98	103.09	102.68	105.84	106.25	106.54	103.84	106.21	104.58	101.43	105.11	106.54	107.26	109.96	106.47	103.75	103.82	104.33	105.52	103.91	109.43	105.9	106.37	104.96	106.35	105.58	107.38	105.66	107.84	106.7	105.25	106.93	106.22	107.1	108.88	103.25	108.1	103.63	105.77	103.84	105.8
108.61	106.3	107.54	105.9	110.61	106.88	107.17	109.4	105.64	108.05	108.62	107.57	106.52	108.32	109.68	108.32	106.97	108.07	108.83	105.52	106.41	111.2	106.25	106.52	106.18	108.99	106.4	106.93	103.26	107.08	109.05	107.34	107.88	107.62	110.19	106.02	107.06	112.11	107.12	110.76	107.8	108.64	103.64	110.05	108.72	107.03	108.09	109.33	107.36	106
107.1	105.5	106.44	104.77	105.68	107.63	107.8	108.24	108.77	104.21	103.62	106.39	107.29	107.31	109.66	106.92	107.76	103.31	104.72	107.49	104.58	105.13	104.99	107.23	104.2	105.22	105.67	106.74	106.78	109.71	107.84	106.27	105.01	106.63	104.72	105.39	106.36	109.12	106.2	106.64	106.53	108.34	104.3	107.87	108.03	107.82	106.15	108.98	104.91	107.35
99	101.46	103.16	101.13	100.31	100.11	103.28	99.9	104.66	102.07	100.73	102.4	101.21	100.5	102.32	98.834	97.715	99.281	100.76	98.667	101.94	100.52	101.1	99.247	99.572	101.04	102.11	97.911	100.4	100.85	99.255	99.464	97.421	101.12	99.709	100.87	99.088	99.681	103.34	101.46	101.25	101.24	101.56	97.456	101.9	98.253	100.42	97.042	99.387	102.66
97.078	98.675	98.624	98.942	98.758	95.76	95.502	97.74	100.88	99.89	94.976	98.879	96.323	99.631	96.586	96.924	98.778	95.807	100.25	99.011	100.75	95.489	97.332	96.636	100.53	96.718	99.312	102.67	100.75	98.903	97.884	96.687	97.112	98.912	101.48	99.865	98.389	95.57	100.28	96.961	96.207	97.336	99.423	96.064	97.922	100.29	98.5	96.812	99.285	98.119
109.15	111.73	110.35	111.27	112.42	112.63	111.2	111.24	110.92	110.35	110.27	106.73	107.57	109.51	108.55	110.64	108.27	111.55	110.65	112.56	111.07	111.81	108.52	111.62	109.8	111.67	109.41	110.88	110.94	111.55	110.84	110.05	110.76	109.9	111.18	114.58	112.86	108.53	110.3	111.62	113.13	111.34	110.64	108.84	112.93	109.75	109.78	108.37	109.75	108.68
107.19	106.71	106.72	112.22	106.52	109.46	106.66	108.19	108.46	109.76	109.71	105.51	109.81	106.9	107.16	111.97	107.48	111.14	107.89	106.17	108.16	109.54	107.45	110.17	106.17	109.57	108.31	108.02	105.85	111.44	107.83	107.65	109.21	109.72	110	109.09	108.42	106.97	106.77	110.08	106.75	107.61	107.85	112.55	104.94	107.73	107	109.38	109.15	108.64
98.431	96.895	96.975	99.119	98.423	97.354	96.563	96.188	97.639	96.173	96.976	96.669	97.997	100.62	100.18	99.215	98.001	97.759	96.096	95.166	98.879	97.684	99.321	101.17	97.706	98.295	97.768	96.387	98.554	98.999	97.224	96.637	99.186	98.79	96.807	100.53	95.521	99.367	98.32	96.396	96.987	96.96	96.268	99.802	97.954	98.234	98.51	101.52	98.849	101.15
108.53	106.05	113.42	106.01	110.23	108.04	109.45	108.54	107.16	109.47	106.98	102.84	107.69	110.05	107.27	109.73	109.63	106.44	107.03	107.63	107.68	109.06	108.93	104.23	110.99	106.42	106.19	108.6	107.32	108.99	105.43	107.01	112.15	108.15	108.93	108.25	108.44	106.59	109.5	108.32	110.53	111.4	104.92	108.79	107.11	107.43	107.58	111.21	109.87	105.81
110.38	110.97	109.19	113.04	109.52	114	112.4	109.5	109.95	110.04	110.48	109.77	110.97	112.6	107.54	109.85	110.78	111.39	111.98	111.57	111.21	109.57	110.55	110.17	109.11	109.04	110.74	111.13	110.82	110	108.87	108.15	111.54	112.23	110.35	112.61	111.44	107.08	109.46	109.32	108.48	110.82	111.06	109.23	110.45	108.56	110.9	112.27	109.36	111.47
104.38	106.95	106.03	108.18	105.44	104.14	101.11	108.81	107.7	103.8	104.6	103.32	106.51	104.88	104.56	102.02	106.65	107.56	105.68	103.74	108.16	104.96	105.41	105.76	104.3	103.15	106.99	107.22	105.04	103.02	107.7	104.18	107.64	107.58	105.57	100.84	105.21	105.64	102.07	104.91	105.43	105.98	107.08	103.94	108.25	108.55	105.33	105.63	105.58	106.58
105.24	104.82	106.14	107.43	106.29	107.24	103.86	107.98	105.06	103.08	104.74	108.33	104.7	109.42	104.61	105.19	100.86	107.06	105.3	104.41	103.72	103.81	106.69	104.15	104.23	103.18	103.66	106.73	105.1	102.55	104.63	107.31	107.57	105.63	105.01	106.32	104.67	105.59	101.98	105.37	106.51	107.49	106.13	105.2	106.94	106.29	107.34	105.5	102.49	106
105.67	106.19	106.16	101.12	103.78	107.94	104.63	106.32	108.83	104.23	102.56	103.65	107.53	104.38	102.15	104.68	105.79	102.16	104.89	103.93	103.36	103.11	105.07	103.51	106.41	106.74	104.83	103.16	104.1	106.49	107.23	105.69	103.96	107.04	106.13	108.15	107.93	105.9	103.51	108.35	106.85	104.04	106.95	104.54	108.77	106.48	105.38	104.43	103.61	102.93
106.85	110.91	109.6	109.36	108.31	107.64	109.48	107.15	106.35	108.73	109.03	108.5	108.42	111.18	110.03	108.53	108.58	110.58	107.75	107.4	107.35	109.06	108.16	110.85	106.62	109.15	109.43	113.06	106.22	110.86	108.4	107.74	110.5	108.55	108.99	108.74	107.79	109.19	107.3	111.23	109.21	108.67	110.19	109.26	110.71	108.36	106.64	107.42	107.83	108.33
102.55	101.26	101.98	98.686	100.14	103.18	100.01	99.688	101.04	97.185	101.47	101.48	100.05	102.49	101.65	100.25	98.725	99.505	99.006	105.98	100.46	100.14	102.77	97.988	100.78	98.358	98.459	102.74	100.42	98.282	100.32	100.92	100.1	98.27	97.926	102.9	103.24	102.73	102.16	101.78	97.853	101.66	99.962	102.04	101.38	100	98.682	100.33	102.48	98.594
96.768	97.347	96.723	97.736	94.799	95.6	97.076	96.177	95.324	97.828	96.095	97.142	98.269	98.599	97.603	95.61	98.759	99.646	97.744	94.932	100.61	96.855	97.527	98.142	99.017	98.849	96.125	98.982	94.425	95.979	97.398	98.071	95.615	98.664	98.97	98.612	98.847	97.512	99.207	98.592	97.662	98.827	99.191	96.256	100.09	97.829	98.355	97.716	95.286	96.863
105.13	113.24	108.61	107.72	107.43	110.38	109.9	107.53	108.36	109.15	107.95	107.94	108.39	109.79	106.31	108.73	109.97	106.17	110.18	109.02	106.63	107.78	109.84	104.91	109.1	110.65	107.48	109.73	108.61	105.85	109.21	110.7	106.92	108.53	109.22	108.04	108.88	107.37	107.56	109.52	109.47	107.6	108.2	107.29	105.21	108.27	108.7	109.44	108.06	107.96
109.14	111.25	109.46	109.7	110.57	104.4	106.81	108.97	109.12	108.72	108.49	107.62	104.24	108.61	110.57	104.9	109.23	106.86	108.78	109.36	108.81	108.25	109.7	107.33	111.83	108.77	106.2	109.52	106.61	111.15	106.17	109.1	106.72	109.31	110.4	106.27	109.21	107.04	107.44	106.52	110.07	110.47	107.54	107.46	108.61	109.69	105.91	107.06	106.28	108.65
105.11	107.79	110.56	112.65	106.93	108.46	107.77	108.35	107.54	108.81	108.91	107.13	109.83	105.7	109.44	108.61	110.68	109.01	108.64	107.43	108.35	108.05	109.83	109.5	106.61	110.47	106.13	108.33	107.45	105.9	107.6	106.18	110.54	106.5	105.2	109.42	106.84	108.33	106.57	109.21	105.13	107.23	105.36	106.89	107.82	106.29	107.95	108.21	108.98	110.29
105.91	108.88	109.84	108.31	107.92	106.4	104.91	103.65	108.19	106.97	106.29	103.8	106.74	107.82	103.34	110.27	108.09	105.6	106.16	108.75	104.93	106.1	103.45	106.3	105.26	105.28	107.85	104.14	107.82	106.12	104.92	104.55	101.1	107.22	108.44	107.73	105.58	102.89	107.35	106.86	108.49	106.35	102.73	105.29	102.61	103.24	102.53	103.87	107.42	104.64
100.9	100.12	100.29	99.907	102.01	99.622	99.844	102.11	98.343	102.79	98.281	100.51	97.079	99.886	100.89	103.02	101.35	98.514	99.973	102.11	98.994	99.799	96.665	98.697	101.18	96.767	101.83	99.801	99.304	98.612	100.24	99.751	102.66	102.7	99.195	97.684	99.578	103.23	100.25	102.82	100.9	102.57	100.95	102.17	101.5	103.24	102.05	99.371	100.54	101.03
104.61	105.28	103.08	101.68	108.35	105.41	106.77	108.99	107.39	104.72	107.19	105.62	105.99	103.44	106.3	105.46	106.66	106.06	109.31	106.77	103.75	105.02	104.39	103.46	104.17	109.11	104.37	103.99	104.49	106.62	105.23	108.64	104.09	106.58	107.5	105.74	105.79	106.42	107.36	104.81	108.27	104.73	105.72	105.9	102.48	105.48	104.42	105.53	105.37	102.7
99.884	94.967	100.66	98.273	97.232	98.211	99.053	97.415	99.511	97.975	96.804	97.846	99.054	98.913	96.243	99.769	99.191	94.82	98.685	99.49	101.32	98.12	96.531	100.46	100.18	98.314	100.2	99.179	100.13	96.024	99.244	96.821	94.877	100.54	100.6	98.896	100.78	96.752	98.74	100.92	99.95	97.817	96.605	100.44	99.515	96.057	98.607	96.138	99.592	100.03
96.374	100.39	96.146	98.641	99.487	100.73	98.341	96.383	94.746	96.467	97.529	100.73	95.792	97.925	98.277	100.77	99.33	101.14	97.592	96.483	99.69	98.918	100.91	98.168	97.996	99.212	99.445	99.961	98.375	98.222	99.787	96.599	97.854	101.97	96.794	97.225	99.082	98.419	98.273	100.44	93.988	94.395	99.648	99.834	99.452	97.956	99.196	97.798	96.439	95.522
101.28	98.205	98.22	101.36	101.28	100.54	102.02	105.13	103.56	97.15	103.07	100.37	100.6	100.52	104.58	100.21	100.15	100.69	100.4	101.98	103.13	102.55	102.35	101.88	101.04	101.99	101.85	102.52	101.69	99.92	99.977	102.22	102.53	102.93	99.359	101.56	100.83	99.325	101.69	99.226	100.89	100.82	100.61	103.15	100.53	103.27	98.01	103.2	100.4	101.74
110.12	108.93	112.45	113.02	111.22	113.26	111	106.85	110.71	109.81	114.12	110.85	108.04	110.08	112.16	111.55	114.02	111.58	109.34	111.75	108.72	112.4	108.54	111.38	114.15	111.28	108.21	109.76	107.51	111.43	112.83	111.68	110.71	109.71	112.25	109.05	108.86	108.94	114.28	108.99	109.32	109.18	110.99	110.85	110.47	107.13	108.72	107.07	110.28	112.19
95.311	97.938	104.58	101.74	100.38	98.115	99.665	98.527	98.557	97.125	96.508	97.871	97.249	97.154	101.41	98.47	98.783	95.25	101.93	98.024	96.67	97.8	95.253	101.54	97.496	97.278	99.703	97.234	98.648	100.92	98.571	100.37	98.929	97.708	97.373	99.021	97.795	100.97	92.722	98.568	101.71	100.5	96.412	97.392	94.864	99.307	96.966	102.65	100.43	99.1
109.15	107.38	111.01	104.63	106.1	107.74	108.26	109.01	107.78	105.7	109.17	111.04	105.26	105.35	108.66	103.03	106.47	111.8	108.53	110.71	111.61	104.77	108.67	109.73	109.46	106.78	105.01	109.74	106.99	109.95	101.96	102.59	108.23	105.14	106.32	112.11	108.19	109.07	105.52	109.04	109.15	109.13	106.47	105.51	107.27	107.6	107.64	107.2	106.76	107.49
106.3	107.83	104.29	107.13	103.29	105.59	110.15	107.19	106.32	103	103.19	108.08	105.73	109.86	107.12	104.11	105.98	107.12	107.81	106.59	106.31	106.83	104.87	107.17	103.74	104.91	106.52	103.79	104.91	107.38	104.98	105.28	103.89	104.14	105.15	104.61	106.45	104.74	104.32	108.24	107.23	104.17	108.86	106.23	105.52	104.86	103.78	108.54	103.26	102.2
100.04	98.702	97.747	98.212	100.47	100.72	99.378	102.34	96.94	99.24	100.07	98.999	95.768	97.882	101.67	99.563	98.808	99.62	100.07	99.118	98.98	101.34	100.76	96.258	97.696	100.36	95.326	98.962	100.19	98.227	98.904	97.111	100.33	101.23	98.739	99.976	93.356	101.64	99.338	98.016	97.823	97.077	96.06	100.36	98.116	98.934	103.02	98.781	98.751	95.53
99.483	101.07	99.712	99.223	100.72	100.45	100.92	98.064	100.64	103.64	97.739	99.489	101.58	98.835	96.699	99.536	99.437	98.65	101.82	102.5	98.143	99.95	101.32	101.14	98.128	102	99.981	100.17	98.841	100.33	101.05	103.09	100.02	101.36	100.29	102.37	98.749	101.48	101.45	99.653	101.13	101.06	98.753	98.92	98.252	100.71	100.18	101.54	100	99.982
107.9	104.84	107.68	104.46	107.23	104.14	106.84	107.67	106	108.42	105.46	105.09	102.88	106.58	105.99	103.86	105.6	104.75	104.56	106.65	104.78	103.64	105.52	107	103.66	104.6	105.76	103.77	106.01	106	105.57	106.31	104.9	106.87	104.11	108.1	102.51	105.04	108.19	103.54	103.03	103.41	102.81	105.26	106.01	106.27	106.06	107.1	104.61	104.5
110.47	107.62	107.36	110.21	107.82	108.08	106.52	107.54	107.76	107.26	110.06	108.07	106.47	107.97	109.78	111.21	108.54	109.63	109.36	106.56	107.48	106.83	110.81	110.44	107.14	108.39	111.07	106.23	107.95	108.01	105.94	106.22	107.29	112.31	107.68	105.96	110.07	107.31	105.05	105.82	107.92	109.77	108.95	108.76	109.63	109.04	108.29	109.63	109.28	107.66
103.02	103.53	104.74	102.47	104.13	103.68	104.65	103.04	102.26	104.79	101.14	101.94	105.38	103.57	102.4	102.33	100.47	103.81	102.69	107.71	100.81	101.78	103.78	106.19	103.97	102.85	102.91	103.12	105.82	101.18	101.75	103.86	101.81	103.07	106.66	100.01	102.15	103.28	103.18	105.45	106.53	100.89	104.42	101.96	102.69	104.31	102.48	101.63	103.37	102.07
99.625	98.694	99.033	97.97	95.224	97.833	99.101	95.626	98.734	98.319	94.833	97.325	97.51	102.09	94.995	97.828	96.188	99.647	94.692	98.57	100.02	97.983	97.158	97.82	100.46	97.461	96.214	97.032	97.102	102.11	98.089	95.509	96.592	97.409	98.973	95.873	96.775	99.324	97.887	98.089	95.996	97.921	101.52	98.214	98.722	97.441	97.068	100.42	98.016	97.59
103.84	106.05	104.39	105.47	107	103.9	109.03	106.76	104.43	103.66	104.16	103.38	104.11	106.96	104.81	106.82	105.46	109.37	104.17	109.57	104.48	107.45	108	101.2	104.35	105.48	103.38	103.96	108.98	106.76	104.38	102.5	109.92	105.89	104	103.23	105.6	107.84	105.16	104.02	109.16	105.03	103.83	106.72	105.61	108.65	103.82	103.86	102.96	103.05
99.561	98.857	98.085	99.782	98.737	101.11	94.564	98.581	97.772	95.24	96.285	95.816	96.747	97.129	99.237	98.335	96.622	93.41	98.513	97.867	98.337	93.176	96.65	100.16	97.391	97.266	100.23	96.735	99.024	98.31	96.614	99.081	98.961	97.746	95.354	97.233	97.309	97.425	97.11	95.711	99.282	97.822	97.758	97.667	98.254	97.266	95.398	97.155	97.671	99.313
103.28	103.62	108.2	106.56	105.31	108.88	104.61	106.93	106.55	106.2	105.54	105.5	105.89	103.1	108.25	109.55	106.29	103.61	104.05	104.97	107.3	106.67	104.51	106.9	106.44	107.59	103.17	107.94	105.71	105.03	107.14	101.67	104.49	108.42	103.92	106.23	103.15	105.25	105.5	103.29	106.92	104.46	107.28	105.43	104.96	104.49	107.03	106	104.9	104.73
107.57	107.27	105.61	104.16	102.09	104.27	104.41	105.07	107.8	105.16	103.26	107.8	105.1	103	105.49	106.11	107.39	106.35	107.55	102.58	105.7	107.74	106.79	105.79	105.66	106.9	102.76	105.12	106.76	105.25	103.85	105.71	104.39	104.24	105.08	104.86	107.07	106.71	109.11	105.14	105.56	104.85	105.12	105.3	106.67	108.44	106.94	104.04	107.58	105.63
107.54	107.22	107.8	108.76	108.42	109.56	111.18	112.68	110.85	109.2	111	110.44	112.82	109.96	111.14	111.77	107.69	111.11	112.54	106.58	111.7	112.84	111.58	110.35	111.49	108.82	109.11	110.08	111.36	111.31	108.22	110.17	114.06	111.78	111.43	113.64	110.91	110.74	110.16	110.76	112.14	114.25	109.68	109.95	113.04	109.92	110.73	108.49	109.72	108.89
103.63	105.14	105.4	101.51	104.29	106.41	104.3	104.97	104.4	103.67	107.3	104.53	108.37	103.43	105.04	103.28	105.47	103.5	107.89	104.28	104.78	106.82	108.19	107.54	104.21	107.26	104.65	103.61	104.64	106.27	106.47	107.89	107.34	105.26	107.71	105.06	104.81	103.39	102.11	107.09	105.78	104.34	108.02	106.48	104.74	104.88	106.25	103.49	105.29	106.81
97.02	97.671	99.118	97.382	96.646	97.563	95.837	98.394	98.745	95.367	93.986	95.518	99.181	97.89	101.87	97.961	97.861	98.304	97.988	97.435	96.663	97.489	100.09	97.976	97.751	99.566	95.427	101.61	99.688	97.218	98.111	96.33	97.07	97.745	97.876	99.409	98.761	99.23	93.784	102.54	98.139	97.913	99.167	97.125	100.61	99.226	98.829	101.59	99.688	97.01
96.114	100.89	96.364	98.143	97.132	98.973	100.15	98.196	98.772	101.94	99.691	96.4	102.08	97.723	102.29	98.977	95.005	98.653	97.07	97.834	97.734	99.304	97.08	96.959	100.08	100.65	99.715	101.57	99.952	100.79	97.07	100.01	99.694	101.96	99.768	98.419	97.723	97.03	98.276	98.014	100.54	96.897	100.99	103.01	99.761	99.132	96.769	99.997	98.643	99.37
96.026	95.652	96.612	99.097	98.913	99.186	99.27	99.505	96.552	97.351	97.161	97.304	98.945	99.502	100.12	100.29	98.927	98.947	98.184	98.114	97.911	98.685	101.15	102.39	94.239	97.282	101.21	96.138	97.374	99.097	97.897	97.066	95.108	96.957	97.297	97.165	97.573	98.499	97.745	98.816	96.365	98.698	96.905	97.245	98.23	98.611	99.905	101.5	97.356	98.037
107.75	107.03	109.56	107.11	109.32	105.14	108.46	107.32	105.25	110.68	106.47	110.04	108.16	108.19	109.53	105.68	109.75	104.15	112.48	110.33	107.8	106.59	109.3	107.96	109.05	105.58	107.59	106.17	108.22	110.51	109.04	107.6	104.19	111.56	110.58	106.39	109.43	110.21	107.12	108	107.39	106.96	110.29	106.03	109.61	108.37	109.68	107.65	107.76	109.34
105.95	107.73	107.87	107.83	107.38	110.83	109.37	106.71	106.88	107.07	108.32	106.17	108.23	111.49	110	107.99	109.49	107.27	104.94	107.03	107.63	108.69	105.86	110.15	106.85	108.61	109.4	107.93	107.89	110.18	111.06	106.52	106.89	108.75	107.9	110.99	111.62	104.32	108.47	108.4	110.68	107.07	108.33	109.21	108.84	112.51	108.09	108.23	108.04	110.95
106.79	109.94	111.46	108.2	110.43	106.75	108.64	109.54	111	108.94	107	107.88	107.35	110.29	110.34	108.22	106.5	106.19	110.59	111.1	108.8	108.24	103.71	111.86	110.02	109.86	107.8	108.36	108.52	105.52	106.23	109.42	107.38	106.36	108.24	109.75	105.64	105.7	108.83	109.09	104.2	108.89	107.52	105.57	107.14	109.56	110.06	106.15	108.09	106.94
105.42	105.72	106.63	108.16	103.39	111.96	105.79	104.94	107.3	109.44	106.47	103.69	108.51	103.98	105.63	105.66	109.37	103.44	105.28	107.43	107.63	105.84	106.65	107.8	104.58	104.98	104.25	106.57	108.08	105.55	105.85	106.47	105.55	109.79	108.41	108.02	108.31	103.99	105.32	106.72	107.1	106.98	105.49	104.01	105.85	106.26	107.78	103.3	109.03	109.2
105.27	111.04	106.96	106.56	107.39	105.29	104.87	106.79	105.19	104.05	103.94	106.44	107.37	105.38	107.61	108.01	106.25	104.89	103.87	107.11	106.95	104.04	109.18	105.64	101.43	108.07	105.63	107.01	101.77	107.88	102.65	104.27	106.82	106.23	106.66	105.27	104.4	104.7	104.48	104.54	104.27	102.63	101.35	104.44	103.32	103.28	104.9	104.98	103.89	105.28
106.41	103.86	106.02	105.86	106.39	107.44	106.62	106.03	106.61	109.21	102.3	105.59	104.09	106.56	110.23	102.98	104.29	104.1	105.65	102.64	106.07	106.25	105.09	106.18	104.89	107.08	105.94	105.44	108.51	107.06	106.16	106.45	107.65	108.01	107.67	109.29	103.85	104.6	107.68	105.41	104.78	106.53	103.36	105.63	104.31	104.88	104.63	104.55	105.66	103.75
105.52	109.84	106.72	105	104.39	103.73	102.42	103.86	105.64	105.72	108.75	102.8	104.84	105.15	104.72	104.57	105.67	105.85	106.02	104.81	107.44	106.82	104.1	104.66	106.47	105.61	105.94	104.69	103.51	108.33	106.2	105.79	106.49	106.26	105.65	108.34	107.28	108.21	104.2	107.62	104.55	108.31	106.72	102.08	104.02	103.92	107.52	105.46	101.96	102.91
106.8	103.7	104.19	107.7	106.2	105.43	103.66	104.42	106.09	102.65	107	105.99	104.82	105.01	105.4	105.88	104.66	107.02	103.74	107.75	105.63	105.73	105.61	106.49	104.84	103.55	102.86	105.65	108.08	105.45	108.49	106.58	103.71	104.52	104.01	107.97	103.34	104.8	106.26	103.44	106.28	106.8	105.95	106.65	104.48	104.43	105.7	105.22	110.31	104.34
103.93	104.89	107.26	104.15	103.53	109.2	104.74	106.41	108.44	106.87	102.51	103.13	104.89	106.37	107.24	106.29	105.8	106.32	106.63	107.53	104.24	107.06	107.87	103.58	106.28	105.22	109.74	106.99	103.49	105.93	107.1	106.44	104.36	103.28	108.5	104.38	107.17	105.03	104.89	102.48	103.52	107.77	105.58	104.93	106.37	105.12	103.34	103.4	104.51	105.64
104.17	110.16	103.87	106.45	104.14	105.02	103.2	101.34	106.07	104.95	105.42	104.71	104.54	104.96	105.1	106.33	105.27	109.11	107.08	103.63	105.92	103.09	103.56	106.26	104.32	107.12	104.86	102.28	101.44	106.2	104.57	105.08	106.96	103.58	108.31	106.6	102.49	104.38	104.67	109.37	101.37	103.82	104.91	105.34	106.5	105.08	104.76	104.41	104.07	106.92
103.31	101.96	106.29	102.13	102.94	106.46	105.18	106.68	103.58	108.23	105.97	108.14	105.03	107.32	107.26	106.4	103.51	107.92	104.79	108.21	107.06	105.33	106.23	108.49	107.24	104.1	106.37	103.57	106.8	106.92	106.22	103.44	107.07	102.37	107.01	105.59	106.62	106.17	105.87	105.16	103.81	106.64	106.21	105.38	106.47	106.84	105.96	106.84	108.87	103.77
105.14	105.49	104.49	108.1	106.04	107.07	107.16	106.4	105.27	105.81	109.33	107.81	108.12	101.89	108.06	106.15	104.26	105.31	106.58	106.6	102.81	107.29	107.96	109.72	105.98	106.57	108.14	107.34	106.49	108.79	103.19	108.69	105.35	105.62	105.81	108.32	108.75	104.3	106.77	106.4	106.51	103.53	104.44	107.49	107.88	104.6	104.84	106.83	106.51	108.62
104.51	106.29	108.07	104.38	107.65	107.28	108.39	109.43	105.08	106.33	104.38	110.31	107.2	107.34	107.02	103.48	107.44	107.11	107.99	110.05	104.46	106.16	106.56	105.38	104.58	102.92	101.19	107.19	105.83	107.76	104.18	108.72	107.33	107.62	106.26	106.15	105.32	107.7	106.73	106.26	106.24	103.81	106.6	108	103.89	105.78	108.87	108.03	106.41	105.3
108.09	104.94	107.29	106.72	106.73	108.43	107.12	106.86	103.4	107.58	105.35	108.96	111.9	109.06	105.81	105.35	106.38	109.25	108.91	106.11	107.88	107.75	107.42	104.97	107.04	107.71	111.78	105.52	106.73	109.24	104.09	103.46	104.74	103.29	108.72	109.34	107.08	106.54	107.62	108.35	108.37	103.72	105.73	105.27	105.99	108.95	105.39	105.32	107.23	104.42
106.18	105.77	106.84	106.18	104.9	109.83	107.31	106.86	106.45	105.82	105	108.79	104.82	107.97	106.08	107.84	106.6	105.04	107.73	106.03	106.78	108.13	106.04	104.86	106.31	106.78	106.69	108.66	103.8	105.51	105.81	108.98	105.57	106.34	107.49	106.15	108.51	102.53	104.53	103.12	104.06	106.35	107.61	106.35	105.64	103.49	106.97	106.08	107.13	105.34
104.35	107.92	107.77	104.3	107.17	105.62	106.16	109.32	106.6	107.59	103.18	105.61	106.47	106.95	107.46	105.6	106.47	108.62	106.3	105.82	107.85	105.36	106.58	105.13	108.03	103.47	103.84	106.64	106.74	106.23	105.54	104.86	106.11	105.89	107.64	105.11	105.35	108.43	106.38	107.41	109.55	107.55	105.44	107.96	104.22	104.58	105.59	104.02	106.49	103.58
107.25	104.56	108.25	106.58	105.1	105.75	102.26	103.83	102.79	104.32	108.51	107.24	103.8	107.34	107.72	107.77	106.24	107.59	107.45	107.34	107.07	108.98	106.18	107.05	107.11	104.98	102.66	106.36	103.58	106.29	102.91	104.65	108.3	104.98	108.93	105.53	106.82	105.68	106.19	104.55	104.7	108.65	106.54	104.38	104.79	105.8	103.48	103.13	100.92	108.45
102.53	106.72	107.04	104.33	103.7	105.26	107.52	106.72	105.15	104.34	104.79	103.87	105.33	106.68	105.96	108.75	105.71	107.57	105.92	102.44	105.78	105.4	104.13	106	104.62	104.41	105.38	106.56	104.54	104.22	107.12	107.88	105.56	103.13	103.41	106.81	105.76	108.56	106.91	106.16	106.98	107.51	102.94	109.01	105.51	106.58	106.84	106.02	106.77	105.13
110.05	109.37	111.02	108.54	111.33	113.63	107.11	111.52	108.43	107.28	106.44	110.72	106.17	107.29	110.59	109.35	108.04	108.69	110.15	109.21	106.51	108.68	109.12	108.24	108.64	107.84	105.19	108.18	103.4	107.84	108.1	107.47	108.48	108.25	106.9	109.56	108.04	107.99	110.01	109.67	107.47	110.29	108.44	107.47	111.01	107.95	110.28	109.97	110.41	109.85
110.27	111.13	112.18	109.57	112.29	110.77	108.96	108.44	105.25	110.22	109.71	108.16	109.86	112.88	111.16	110.71	109.43	109.48	107.59	111.79	109.98	108.72	110.03	110.71	110.99	109.67	110.34	111.87	109.44	111.68	110.75	107.59	111.2	109.98	110.66	109.48	109.05	111.97	113.07	109.86	110.83	112.73	111.88	108.33	110.19	108.44	106.89	108.13	110.18	109.13
107.64	107.43	104.33	111.13	107.13	108.74	109.41	104.2	108.26	110.59	108.14	107.26	111.26	107.84	108.99	108.89	108.04	107.7	105.33	112.45	108.45	107.39	106.53	108.37	106.03	106.13	107.59	106.6	110.58	108.82	110.5	106.41	102.66	108.06	107.62	108.05	107.94	105.8	105.91	106.48	108.24	107.3	108.77	107.44	108.38	106.21	108.15	107.96	105.12	108.76
108.39	109.88	107.56	112.58	106.85	109.08	107.94	110.13	108.81	107.26	108.92	111.31	106.8	108.47	107.14	109.04	105.99	109.58	109.48	110.34	107.97	108.09	104.45	106.18	107.04	110.19	108.16	109.89	108.08	110.65	106.23	110.18	106.25	107.84	109.47	107.45	110.24	108.15	107.99	108.41	105.34	106.78	108.67	108.76	111.14	106.58	109.27	108.53	108.42	106.35
107.07	107.23	107.1	104.09	105.61	106.01	105.95	110.37	107.24	103.84	109.44	109.38	104.17	106.58	106.71	104.11	105.35	104.41	106.06	106.94	107.21	107.05	105.85	107.56	103.9	105.97	105.86	106.5	105.67	107.23	104.55	105.83	104.06	108.72	108.14	107.48	105.87	105.42	106.87	101.15	106.4	106.76	109.51	105.06	108.34	105.38	107.08	104.8	106.41	106.25
109.71	109.13	106.45	109.39	105.77	107.67	107.13	108.76	108.38	108.19	109.62	105.97	106.73	108.69	109.91	107.55	109.08	108.13	108.29	108.88	107.55	103.2	110.48	106.13	107.86	107.51	104.38	107.61	109.16	110.38	107.99	105.53	107.3	108.82	108.85	111.27	106.98	111.22	107.57	110.35	106.29	110.24	109.78	110.6	105.86	112.73	107.12	105.62	107.92	107.88
110.01	105.87	110.17	104.37	108.42	107.02	106.06	106.58	108.15	109.45	109.04	109.87	106.07	109	104.68	110.8	105.57	108.26	109.08	108.59	109.33	109.43	108.41	105.91	112.07	106.35	107.24	108.58	110.93	107.92	108.52	109.44	104.66	105.99	108.22	107.64	107.81	106.33	107.76	105.27	106.26	109.49	108.75	108.37	107.32	110.22	108.27	110.42	107.71	105.09
99.47	99.559	99.766	96.588	97.475	97.299	98.744	96.551	98.695	100.38	101.71	101.81	97.894	97.645	101.56	100.8	99.264	101.51	100.03	97.946	98.488	98.65	102.1	99.21	96.61	97.79	98.831	96.44	98.123	99.531	101.8	97.484	100.17	96.956	96.849	100.2	97.486	100.76	99.105	98.663	94.51	98.664	99.378	100.7	103.36	98.75	100.17	96.651	100.94	96.071
107.51	104.98	103.6	106.53	103.54	103.37	106.16	105.7	105.09	106.79	105.76	104.44	107.19	105.46	108.9	106.75	110.4	105.16	105.29	106.59	108.1	103.7	106.27	105.94	103.97	104.73	102.91	105.48	105.93	104.24	103.01	105.33	103.44	107.02	105.38	104.74	107.25	108.57	108.65	107.98	104.28	104.37	107.38	105.21	107.47	104.46	105.24	105.29	106.9	103.72
106.29	106.05	108.46	109.22	107.35	106.14	105.57	108.79	107.42	108.23	106.61	106.87	107.46	110.46	110.41	107.41	106.88	109.8	105.09	108.96	109.04	105.69	108.24	111.81	107.41	106.96	107.41	108.02	109.74	107.71	112.59	108.73	109.12	105.51	108.27	108.02	107.53	107.59	106.95	109.3	105.14	104.86	106.31	106.37	109.05	106.38	106.68	109.99	109.45	109.44
113.48	110.85	111.6	111.18	112.49	110.41	112.24	111.37	106.36	106.04	111.31	113.95	108.45	109.08	112.96	113.18	109.81	109.49	113.9	110.07	110.61	112.51	110.72	113.36	111.61	110.97	108.19	109.79	107.06	111.65	110.52	110.61	110.05	111.41	110.51	109.75	107.64	109.53	113.39	112.03	110.01	109.75	107.6	110.42	110.35	110.28	110.18	106.62	108.96	108.03
102.02	106.49	107.42	104.64	105.06	106	102.63	105.38	108.82	104.93	106.05	104.57	103.61	106.02	106.47	105.59	108.36	108.66	105.18	106.49	103.93	103.34	106.76	107.58	105.59	102.85	106.72	105.04	105.97	106.14	106.22	103.05	105.51	107.66	106.47	106.98	106.63	105.86	104.67	101.74	106.91	107.43	107.26	108.81	102.76	109.07	103.09	104.92	102.18	107.72
107.3	108.5	108.7	103.92	109.58	107.62	108.32	109.11	108.84	108.79	110.55	106.22	108.39	107.71	110.28	107.92	104.43	104.97	107.77	107.57	109.54	109.83	105.06	108.05	111.68	107.67	106.1	107.25	106.67	109.24	108.28	108.98	107.28	107.85	109.36	105.63	106.2	108.11	108.17	109.57	107.13	110.05	109.53	107.99	106.77	108.78	109.75	111.8	107.99	108.03
107.1	105.77	104.71	103.21	105.35	105.55	105.17	107.41	106.74	108.5	104.55	107.07	105.76	101.37	105.07	107.21	104.26	106.02	104.55	104.13	104.54	106.21	103.21	104.91	106.88	107.27	106.7	106.96	106.16	109.66	107.43	106.07	107.75	106.28	105.54	104.88	106.21	106.41	101.95	103.32	105.43	104.51	103.45	104.38	103.47	105.48	107.02	104.26	108.25	107.54
110.08	107.87	107.41	109.2	107.95	108.7	108.06	107.47	107.86	106.54	109.41	106.75	108	107.01	108.08	108.02	108.8	112.12	107.19	110.64	107.78	107.98	110.63	108.23	108.85	106.19	106.91	107.76	109.75	109.7	109.61	107.4	109.28	107.23	111.12	105.41	106.61	109.19	111.34	108.67	107.83	109.73	110.25	109.75	108.49	107.27	110.41	110	104.61	110
104.16	107.51	109.33	109.51	108.71	107.23	109.16	106.69	108.98	107.73	109.71	105.27	107.16	108.84	106.43	104.74	104.71	105.24	106.78	108.86	111.11	106.51	108.02	110.26	108.74	106.41	107.47	108.01	107.13	110.4	105.57	109.72	109.78	106.51	110.64	108.98	106.85	107.8	107.08	110.39	106.42	106.87	107.24	111.74	108.8	109.4	106.73	107.43	105.53	108.71
105.97	105.4	104.6	105.31	107.23	105.61	105.72	108.96	107.39	107.3	103.45	104.7	103.24	103.27	105.83	105.89	106.82	105.05	105.85	106.41	103.74	107.31	103.38	106.84	107.25	106.54	106.7	100.56	106.61	109.6	107.84	105.62	106.56	108.95	105.34	105.78	107.77	104.59	105.96	104.74	100.97	106.65	107.24	107.16	105.87	105.27	103.1	105.18	107.93	102.66
104.68	105.7	103.69	105.89	106.82	107.05	106.67	105.18	107.21	109.25	109.14	106.14	106.41	106.22	107.07	102.51	106.43	105.58	106.65	103.23	102.62	108.18	106.46	110.2	109.13	105.75	107.3	107.24	107.41	105.68	106.12	106.24	109.26	107.19	108.39	111.28	105.38	106.91	106.08	102.74	104.64	106.28	104.89	104.3	107.48	104.9	109.59	107.21	108.47	108.3
107.46	108.59	107.05	107.37	103.25	106.51	104.15	106.81	108.95	102.41	105.43	107.13	107.26	104.55	106.62	104.99	105.54	104.87	109.1	108.62	105.5	108.15	104.96	105.84	107.04	104.3	106.89	103.6	103.4	105.47	105.38	105.66	103.88	106.51	105.01	105.97	105.41	103.71	104.75	107.96	104	106.42	105.72	106.93	108.42	103.34	103.86	103.09	106.66	106.22
105.21	105.11	106.42	105.24	103.08	105.91	105.41	103.46	104.81	105.34	108.22	104.21	105.67	102.28	106.21	106.41	108.05	105.42	104.63	105.98	106.46	104.51	108.52	106.3	104.45	102.87	106.31	106.12	104.9	105.87	105.57	103.24	104.34	104.71	104.61	107.44	105.3	108.97	106.64	104.38	107.15	105.66	105.83	104	106.8	104.6	107.46	106.29	106.94	106.52
98.926	98.751	97.206	94.064	98.332	98.458	98.751	99.264	99.855	98.875	98.777	99.88	97.204	94.95	95.529	102.04	98.251	97.326	96.398	99.658	97.14	93.75	97.559	98.296	98.651	97.247	96.466	98.495	95.464	99.598	99.142	96.084	97.114	98.388	99.474	99.222	99.138	98.834	95.035	98.842	99.596	96.421	99.243	97.022	98.311	98.416	99.322	100.43	98.168	100.4
103.31	106.2	105.11	106.41	105.96	105.96	103.83	101.81	108.06	102.33	108.89	103.72	105.14	107.06	101.58	106.2	105.06	106.16	103.26	104.62	105.69	109.38	106.87	106.25	104.29	105.44	107.29	104.38	107.01	104.63	104.69	106.28	106.73	109.53	103.97	108.53	108.75	105.05	106.6	106.02	107.76	104.26	106.62	109.04	105.14	104.5	104.82	105.12	105.14	106.49
108.01	105.29	109.31	109.12	106.4	108.42	107.68	105.08	108.38	106.87	107.37	109.28	108.5	106.54	104.92	109.19	108.67	108.2	104.56	109.97	105.32	107.34	106.03	107.24	109.04	110.91	106.26	105.83	107.55	107.55	107.13	105.25	111.87	107.89	107.45	104.73	109.08	105.78	107.68	110.91	111.16	109.95	107.66	106.37	106.1	108.51	109.37	105.51	109.32	106.65
100.7	98.035	98.428	96.073	100.14	99.03	97.091	98.601	97.431	98.045	101.06	100.73	102.8	99.099	98.188	98.222	98.586	101.1	97.325	96.424	102.21	98.928	96.672	96.246	96.424	98.201	98.781	99.106	98.045	100.3	97.692	96.896	101.28	98.168	96.814	99.18	99.063	99.42	100.88	98.973	102.75	102.31	98.265	94.143	95.005	99.533	97.159	98.915	100.74	97.311
108.3	108.06	108.64	108.84	109.15	109.39	110.8	111.63	109.8	110.89	110.83	108.02	104.31	107.89	107.34	106.45	107.58	106.72	106.65	108.93	107.96	106.28	106.15	108.58	108.89	108.43	108.1	107.49	110.47	109.57	108.83	108.03	105.3	107.58	107.65	104.4	106.41	109.74	108.17	109.6	107.04	107.06	108.16	108.94	105.41	106.58	108.42	111.16	108.75	109.13
105.9	107.73	104.43	106.87	108.11	108.49	104.04	106.11	106.37	103.61	104.92	106.51	106.87	106.53	108.48	103.26	108.64	108.81	106.93	104.72	106.08	104.99	104.2	108.96	108.88	107.78	105.56	105.52	109.11	106.17	105.81	103.97	105.53	107.23	105.44	107.29	108.13	108.07	108.14	105.42	107.09	107.1	106.32	108.85	109.16	107.37	105.74	105.72	107.38	107.94
103.54	100.54	103.23	99.738	101.84	103.92	99.523	101.09	98.051	99.586	99.198	101.07	99.249	98.467	100.83	101.71	100.79	97.604	103.3	102.4	99.21	102.56	102.97	98.998	99.486	103.1	99.176	98.771	102.51	101.44	99.306	99.984	102.19	99.971	103.86	101.36	102.55	102.87	100.87	100.6	100.63	101.56	101.33	101.04	101.33	101.71	99.224	101.5	102.15	102.56
98.106	96.659	97.569	97.492	100.43	100.47	99.293	97.759	102.28	97.246	99.019	97.722	97.596	99.487	99.616	99.817	99.433	96.646	98.9	97.899	98.326	99.524	101.24	103.38	97.157	99.976	96.835	97.703	99.656	98.605	100.01	97.516	101.98	101.48	98.355	101.22	100.34	102.89	100.25	99.332	99.888	98.329	100.89	100.57	101.08	98.756	95.266	100.36	98.193	101.98
102.75	103.82	102.13	103.95	101.83	103.47	101.79	102.22	104.75	106.59	104.63	102.69	104.89	103.77	103.35	101.54	104.13	104.73	99.962	105.36	102.72	100.84	100.65	101.59	105.68	103.19	102.78	102.02	105.73	98.654	105.77	101.94	104.84	104.32	101.17	101.73	102.8	104.12	101.39	100.06	99.939	104.88	104.25	106.7	102.75	103.6	105.97	100.56	102.01	101.87
95.898	98.123	97.667	96.942	97.992	101.99	96.951	99.462	95.5	96.535	99.093	98.912	99.873	97.571	99.354	95.934	99.781	96.911	97.825	96.731	100.8	100.23	99.97	95.317	97.204	94.476	96.18	96.398	98.02	100.44	95.955	99.151	98.203	95.728	98.887	99.667	94.612	94.42	96.568	95.967	98.139	98.292	101.35	95.246	98.495	98.853	96.385	98.683	98.03	97.695
105.19	104.13	105.36	106.86	107.37	107.64	105.67	108.88	103.19	102.76	105	107.07	109.47	106.86	104.62	104.8	105.96	106.43	104.31	107.71	105.62	103.69	107.09	108.59	105.01	103.33	107.78	104.69	104.76	102.3	104.31	105.35	106.44	106.74	102.9	104.73	108.22	103.35	105.38	106.11	108.04	105.89	102.99	106.6	104.37	104.49	104.79	104.29	105.92	106.92
106.13	105.35	107.39	105.61	107.91	105.76	106.92	107.22	107.91	105.23	105.09	107.51	108.14	103.32	103.79	104.79	104.37	104.49	101.1	108.05	106.63	105.63	107.11	105.33	106.86	107.37	106.61	107.13	106.01	103.12	106.33	106.6	106.7	105.01	106.45	109.81	104.65	104.88	104	108.54	106.8	106.28	104.28	106.08	105.72	104.69	107.19	104.88	104.98	103.63
106.86	104.15	108.46	106.06	107.25	107.08	106.19	105.79	106.51	106.49	110.04	106.37	108.37	106.01	110.57	106.8	106.79	108.21	107.61	105.65	106.08	109.16	106.18	106.52	106.69	107.84	107.32	104.92	105.8	105.04	108.76	107.06	107.66	107.24	103.29	105.64	106.48	105.48	107.04	106.19	107.31	104.94	105.43	108.38	107.02	107.26	111.72	104.58	106.03	109.44
104.06	106.6	106.21	107.85	104.02	102.67	105.94	104.94	105.25	106.12	109.85	107.19	105.03	107.2	106.67	105.34	103.8	104.55	104.89	105.44	105.72	109.03	108.63	105.25	105.3	106.6	104.88	102.07	105.95	102.84	107.49	110.2	104.84	108.55	106.33	103.15	105.54	106.31	108.1	103.34	108.56	103.91	104.05	107.31	104.59	103.11	106.44	107.62	101.43	104.76
96.567	98.667	97.125	97.315	97.54	97.984	98.674	97.183	99.052	95.911	98.846	99.94	96.751	94.734	98.513	97.369	96.554	96.181	100.86	96.792	97.135	99.812	99.242	100.1	97.163	97.71	99.777	99.409	97.386	96.461	99.372	100.42	95.72	101.23	94.868	97.111	94.371	101.14	98.496	97.947	96.184	97.741	98.245	95.495	95.254	99.751	96.833	95.992	98.615	99.999
105.36	106.35	104.09	104.51	106.32	109.78	107.59	105.32	105.93	100.48	105.9	107.11	108.43	107.34	104.4	106.74	106.76	105.36	106.19	104.66	105.64	107.17	105.1	105.15	109.72	107.69	105.17	105.78	109.69	106.38	104.32	101.46	106.8	104.37	104.41	107.87	101.72	106.57	103.23	105.39	105.26	102.87	106.57	103.73	109.3	108.36	109.17	107.07	108.87	107.81
108.67	106.05	108.69	107.34	105.58	105.3	108.57	106.46	107.59	103.97	103.37	105.1	107.48	103.22	105	104.28	107.34	108.84	109.05	106.52	106.4	103.56	107.19	108.88	106.11	105.35	107.47	104.3	108.57	107.14	105.96	104.56	107.74	106.19	108.36	108.6	109.63	107.2	107.44	110.67	105.4	105.6	106.02	105.93	103.61	105.3	104.26	105.64	107.54	107.07
105.58	106.51	104.13	103.22	107.36	108.3	105.84	106.83	107.82	105.96	106.39	104.93	102.78	108.21	105.93	102.35	106.93	104.06	108.05	108.55	105.8	106.88	109.29	105.49	108.23	104.21	107.04	107.19	106.38	107.08	106	107.88	106.24	104.98	109.72	108.33	107.69	106.16	104.78	109.47	109.5	105.45	105.46	107.18	108.8	107.53	105.01	103.4	104.4	106.35
98.728	97.843	97.297	97.754	98.836	99.216	98.944	95.874	95.803	97.819	99.403	98.154	98.346	97.723	97.848	96.283	98.082	99.048	99.03	99.186	96.773	99.328	98.266	97.265	100.33	97.612	95.658	96.783	96.209	99.474	99.924	99.33	95.783	97.736	98.45	96.395	96.073	97.903	96.507	98.99	94.612	97.305	96.849	99.947	100.56	99.797	95.041	95.707	97.236	96.755
107.2	105.93	106.72	105.02	103.95	105.26	104.15	106.02	104.58	105.99	107.05	105.35	104.01	104.12	106.34	103.24	105.81	102.86	105.04	106.42	105.88	104.84	103.53	105.3	106.27	107.42	105.04	106.27	102.67	104.3	106.19	106.49	107.86	104.92	105.57	103.58	106.2	104.29	106.8	104.94	104.56	105.9	105.61	105.93	107.75	103.96	105.63	102.42	109.38	105.87
104.85	104.96	107.41	105.8	105.66	104.87	105.05	106.35	104.46	106.57	104.89	105.44	109.63	103.33	105.06	106.55	103.82	105.24	109.36	107.52	106.13	105.42	109.34	103.09	107.87	106.31	106.46	106.55	105.73	103.99	107.04	108.64	107.11	106.11	104.86	105.11	103.88	103.56	105.4	105.42	107.17	107.6	103.32	106.21	105.28	107.06	107.69	107.77	106.23	104.94
104.38	102.31	103.23	106.23	105.93	107.67	104.05	103.45	106.37	103.22	104.6	102.38	105.4	105.35	106.11	106.05	107.39	104.69	105.13	106.29	106.89	104.89	106.11	107.06	104.31	105.97	104.96	102.51	107.46	106.17	108.27	104.03	105.12	109.29	102.19	104.14	108.41	107.59	103.42	106.16	102	105.57	102.99	106	103.56	103.88	104.94	104.36	104.08	106.67
108.84	105.6	108.4	106.57	107.2	107.57	105.02	105.91	106.76	107.63	105.53	107.37	105.99	104.99	103.92	105.34	104.07	105.02	106.44	108.63	107.63	105.89	102.17	104.52	103.12	107.33	103.78	105.82	103.3	109.78	105.18	107.44	107.19	108.28	104.16	105.38	102.93	107.16	105.85	108.78	108.43	103.28	107.12	104.3	102.98	103.26	101.84	106.92	103.1	107.14
106.36	104.81	106.9	105.33	104.37	105.51	106.84	104.77	104.61	103.98	103.95	104.71	109.2	109.28	103.26	105.78	108.49	108.39	104.99	104.41	108.64	105.25	106.43	105.66	106.84	106.62	103.04	106.26	105.91	105.76	106.15	106.08	105.86	108.35	106.42	110.11	107.76	105.49	106.89	107.14	105.12	104.32	107.6	105.27	108.21	104.54	104.89	107.77	105.14	107.16
109.86	108.84	108.81	110.72	109.01	110.95	108.32	111.28	109.62	107.96	112.85	111.13	108.23	110.52	111.78	112.61	113.97	109.59	109.9	111.44	111.49	105.7	112.81	109.89	110.73	114.57	107.21	111.39	109.91	110.41	109.31	110.04	112.44	112.5	109.35	110.04	110.86	112.31	111.54	113.65	111.11	112.63	110.32	110.95	109.25	111.56	114.82	109.38	108.53	111.32
97.414	100.35	95.439	95.492	102.16	99.112	99.917	96.468	97.28	98.021	98.067	99.304	100.71	98.365	97.552	99.382	98.675	98.821	96.126	99.563	98.906	97.698	97.182	97.533	96.834	97.776	98.449	98.686	98.256	95.883	96.833	98.198	99.179	101.72	96.028	98.85	98.409	97.008	98.443	98.1	100.87	95.328	97.764	99.637	99.404	100.69	100.32	100.9	98.058	99.598
101.02	98.065	96.233	98.087	100.12	97.728	100.29	100.61	101.5	96.752	99.359	94.967	98.56	100.24	98.46	101.02	97.318	98.499	100.48	98.606	97.771	100.78	97.629	97.263	99.518	96.314	97.958	99.047	96.376	98.057	99.127	100.04	101.67	100.55	102.68	96.358	97.928	100.73	96.473	95.112	97.653	100.61	96.595	99.019	101.83	99.487	98.146	98.854	102.84	97.697
103.37	108.63	105.07	105.78	105.31	104.26	106.37	107.26	104.89	105.45	105.18	108.06	106.5	105.79	104.54	102.62	105.33	103.8	108.2	107.47	107.23	105.2	100.99	107.56	109.5	104.41	103.78	103.62	104.86	108.18	105.64	107.78	104.07	105.79	104.79	102.24	101.36	105.79	105.17	106.64	105.97	104.65	105.69	105.42	106.11	105.84	103.12	105.36	103.81	106.57
99.246	100.66	104.95	104.37	103.32	104.22	104.95	103.54	103.21	103.96	104.67	104.91	102.17	101.68	102.84	104.13	104.69	103.23	102.44	103.23	102.02	103.49	104.92	101.8	101.21	102.96	101.32	101.44	103.82	103.97	102.48	101.65	104.45	102.12	104.02	104.24	104.26	103.46	103.55	106	105.19	104.02	104.16	99.141	102.86	106.07	100.82	103.31	103.06	102.54
97.246	94.717	98.35	99.793	97.592	97.425	99.393	101.55	97.955	100.71	97.708	96.337	97.942	99.349	97.038	95.809	100.35	97.563	99.732	98.371	98.287	98.874	95.413	98.11	98.111	99.704	95.438	99.166	96.344	96.115	100.44	97.17	98.555	95.53	96.445	100.48	98.216	102.62	101.34	97.127	98.637	94.998	97.844	96.975	97.172	97.462	99.452	98.796	99.5	96.731
107.35	108.29	108.51	108.04	104.46	108.62	108.42	109.43	107.61	105.67	110.32	107.28	107.98	107.91	104.82	108.46	108.53	111.21	106.93	108.62	108.26	108.34	104.11	107.67	113.17	106.48	109.67	106.55	105.38	108.57	109.52	109.05	106.14	111.54	106.14	109.01	109.54	108.38	110.08	109.16	109.06	105.68	108.38	107.33	108.31	109.25	111.28	109.02	108.99	107.4
108.17	106.31	108.3	108.91	110.05	109.51	105.26	108.01	107.31	106.9	108.27	108.15	104.37	108.51	108.41	108.64	103.64	107.85	109.28	106.24	109.43	106.59	105.96	108.6	108.39	107.8	111.05	107.51	108.63	108.02	108.64	106.82	104.61	105.82	109.78	105.22	107.44	107.03	103.82	105.29	103.51	103.4	108.45	106.05	107.63	109.52	108.76	105.25	107.81	111.67
106.47	106.18	108.52	104.21	108.66	107.39	107.39	106.89	105.44	102.48	104.42	107.54	104.2	107.35	107.04	105.48	106.85	107.72	105.69	106.22	109.54	106.09	105.64	109.61	112.17	107.23	108.92	106.97	110	107.37	106.28	106.71	109.03	106.52	105.75	105.23	106.5	105.81	104.75	109.06	107.01	106.89	102.61	106.04	110.29	108.14	106.58	104.75	107.07	108.48
107.1	107.92	108.66	106.11	105.99	106.69	107.24	104.73	105.1	103.3	105.65	106.03	108.12	107.52	106	104.68	105.91	108.35	105.66	106.92	105.19	105.32	103.99	106.19	104.05	108.17	105.98	106.44	107	104.99	106.33	101.79	103.57	105.5	102.73	107.28	104.3	104.79	104.7	105.25	109.62	106.93	106.7	106.57	104.8	101.84	107.76	107.84	102.53	108.99
108.31	109.9	104.77	104.53	103.78	108.84	106.59	104.01	104.01	109.48	105.22	107.23	106.25	105.83	105.36	106.83	107.16	106.07	104.13	106.34	110.02	106.89	104.34	106.02	104.98	105.99	110.28	108.45	107.59	108.36	106.98	105.8	103.89	105.07	106.18	105.56	103.01	106.55	106.24	107.99	106.07	106.14	106.16	105.93	109.23	102.82	107.01	105.1	107.13	104.31
107.69	107.99	104.84	105.96	108.13	105.58	108.22	107.13	104.34	103.88	102.93	108.51	106.11	105.31	104.78	106.22	106.13	104.76	104.79	107.33	105.24	103.92	108.17	106.26	106.6	107.1	110.42	107.29	103.8	105.59	105.12	107.77	107.06	105.29	106.81	104.74	105.19	105.73	107.26	105.45	107.63	106.57	105.87	106.74	105.75	104.33	105.81	107.99	107.71	107
108.91	105.8	103.51	106.67	106.28	105.76	107.33	110.24	106.94	109.25	107.55	107.45	108.33	110.99	106.7	108.17	105.64	106.22	106.24	107.43	106.87	105.67	106.19	106.28	110.32	110.54	110.01	110.83	107.68	106.34	107.02	109.71	107.48	106.61	109.69	106.61	106.84	108.5	106	106.45	109.11	110.28	105.53	105.39	107.52	107.88	109.1	111.07	109.51	107.39
96.542	98.851	99.22	97.539	97.38	98.305	97.6	97.723	98.36	99.686	97.406	96.251	99.408	93.108	99.268	98.678	98.809	98.55	99.139	97.56	93.909	99.469	98.364	97.498	93.926	97.696	97.706	97.311	100.48	95.386	99.949	95.066	98.276	98.787	101.79	96.761	101.86	97.296	96.458	99.254	98.557	99.292	97.408	96.987	94.437	98.297	94.592	99.015	97.096	99.848
103.59	106.37	108.5	109.08	107.36	100.17	105.64	108.12	107.76	107.41	112.01	103.35	104.87	107.45	104.1	107.75	107.92	106.63	104.88	104.91	107.04	108.97	105.48	105.97	109.98	103.27	106.36	104.2	104.39	106.26	108.46	106.43	109.65	108.31	106.69	106.27	104.88	106.92	104.94	105.9	104.92	106.2	105.76	106.28	107.17	106.7	106.17	106.96	104.89	106.65
103.08	97.861	100.93	99.14	97.732	101.37	99.208	100.24	103.6	100.14	103.87	100.16	100.81	100.77	101.05	104.88	99.229	100.85	101.07	105.95	98.599	104.73	103.73	100.84	99.607	102.4	103.07	101.13	98.789	102.66	100.85	99.623	99.341	102.02	102.4	100.47	101.96	98.389	102.73	99.753	106.25	102.16	103.36	98.047	99.803	96.644	101.45	101.23	101.02	99.545
104.84	102.75	103.31	105.59	110.03	104.02	102.52	103.25	107.04	106.27	104.16	107.03	105.61	109.66	105.76	105.59	107.38	108.1	105.25	109	106.65	106.59	106.24	107.19	106.42	104.17	105.22	105.82	108.21	104.38	104.45	104.61	103.43	107.4	103.87	103.63	104.47	105.45	104.33	107.22	106.05	106.15	104.33	104.35	105.22	104.81	104.16	106.86	107.88	105.69
105.8	104.29	103.86	109.46	107.05	106.25	105.76	108.16	108.42	104.38	105.08	105.78	108.21	106.89	103.6	107.98	105.41	107.68	106.18	104.2	108.4	106.95	107.91	105.86	105.46	107.27	107.94	107.44	103.59	106.91	108.15	109.01	106.47	108.12	106.81	105.93	106.34	104.14	106.51	106.9	107.7	105.23	106.17	110.04	104.34	106.08	105.79	106.26	107.15	108.68
96.542	96.509	101.39	96.485	98.638	97.832	95.831	97.796	98.272	95.254	98.866	95.884	98.586	96.114	99.032	98.797	96.237	95.43	97.535	95.596	98.814	96.389	95.793	98.638	99.232	95.926	98.459	99.655	94.933	97.85	97.474	100.25	98.114	93.334	99.075	97.45	95.706	99.22	97.505	97.454	98.212	96.021	96.893	98.616	96.656	97.605	98.25	96.444	97.189	98.277
98.934	99.668	99.116	99.191	103.46	102.41	102.27	101.09	103.1	102.19	101.26	99.845	99.705	99.489	99.833	100.3	99.081	101.63	98.929	100.16	102.99	100.49	99.705	98.836	97.227	100.65	99.06	101.03	100.41	99.681	100.13	100.95	99.975	99.281	104.17	101.33	102.55	102.82	98.777	99.438	100.3	101.2	101	100.88	98.583	99.335	99.032	102.4	101.45	99.495
106.07	105.15	106.86	106.67	105.78	107.77	105.53	101.87	108.21	105.46	105.53	104.21	103.01	105.78	103.47	107.99	107.92	109.65	106.8	103.42	105.43	105.21	104.37	101.78	105.73	105.12	105.76	105.07	104.72	106.29	107.16	105.02	107.3	104.72	103.3	107.99	106.71	109.5	105.33	104.41	106.43	105.5	104.95	107.82	106.94	108.52	104.55	106.9	105.37	103.68
107.04	104.89	105.79	104.72	108.97	104.45	104.38	108.58	102.8	103.59	103.31	105.71	105.04	104.57	108.62	102.02	107.15	106.48	102.44	103.55	102.74	106.59	103.86	104.54	106.14	105.92	106.74	104.87	107.31	106.55	106.53	105.69	105.56	103.85	104.05	105.07	106.65	106.05	103.95	104.46	103.31	105.32	106.07	104.94	107.66	103.78	105.89	105.23	103.95	106.48
108.08	106.62	110.03	105.46	108.67	108.7	106.29	105.74	106.09	107.29	108.09	106.46	106.34	108.48	105.48	106.32	107.83	110.95	108.51	110.79	103.83	110.14	107.24	111.18	108.07	108.34	109.89	111.23	108.05	105.34	107.46	107.27	112.53	106.49	108.02	110.94	107.3	111.02	108.24	105.64	107.45	107.33	108.98	106.55	105.33	106.71	106.9	106.54	108.33	107.57
105.7	105.55	106.28	106.57	106.08	106.16	108.34	105.63	111.34	105.37	107.1	107.25	105.19	105.68	104.37	104.4	107.73	104.43	104.92	106.24	107.91	105.45	107.79	107.23	107.35	105.19	108.39	105.06	108.34	108.55	105.69	104.84	110.21	105.85	107.49	102.81	108.14	105.41	104.65	105.53	107.22	105.54	109.12	105.02	106.56	106.3	104.68	106.22	108.67	102.86
106.82	104.06	108.78	107.24	108.36	105.03	109.33	107.65	107.96	108.89	105.71	104.51	107.32	106.61	107.34	104.9	110.79	107.77	105.93	108.17	109.31	107.99	108.91	107.95	108.54	107.43	106.81	110.36	108.09	107.72	103.46	110.28	105.06	107.59	108.36	107.43	109.39	110.88	109.85	105.7	107.19	111.73	108.73	107.8	106.92	108.96	107.33	105.58	110.73	107.14
101.87	108.85	104.37	109.91	102.68	104.62	103.55	106.79	103.31	105.59	105.27	106.21	105.13	106.51	105.89	104.05	105.19	107.47	105.67	107.2	106.25	106.14	105.32	104.36	103.14	100.44	107.21	104.99	102.58	106.4	107.73	103.54	107.84	106.46	107.93	106.89	104.24	107.4	105.17	101.61	104.9	103.14	106.13	105.85	102.13	107.75	103.48	103.77	104.24	104.7
105.88	105.16	106.31	108.86	107.04	105.29	105.3	105.28	102.45	104.31	105.36	109.21	104.31	104.88	106.11	106.77	105.22	104.7	105.5	105.43	107.41	105.34	108.02	104.53	105.58	105.1	107.54	107.64	105.57	105.58	107.25	104.72	107.05	103.08	106.43	104.55	106.1	104.42	107.67	108.17	105.26	108.23	106.12	105.88	106.32	104.84	105.96	106.13	103.34	103.22
107.28	106.91	108	107.26	105.25	108.32	109.07	107.72	109.97	107.36	106.57	109.15	107.43	104.25	104.91	107.64	108.73	109.16	105.26	107.62	105.32	109.09	105.27	105.65	106.71	104.04	106.63	106.77	106.73	106.95	104.89	106.85	104.87	107.54	107.25	105.35	109.42	106.4	110.28	108.43	105.02	104.22	105.18	106.33	105.88	106.63	105.96	106.78	104.37	106.35
108.62	106.07	106.27	105.39	107.54	109.58	106.05	105.17	106.75	107.65	107.8	106.89	108.13	107.68	103.33	103.7	105.95	105.35	106.15	107.95	104.89	104.94	106.19	105.28	106.69	102.64	105.71	106.13	104.37	105.05	107.11	108.16	108.51	106.95	106.11	108.51	106.83	108.38	105.55	106.46	106.66	109.54	107.83	105.17	105.76	109.31	106.49	105.4	104.1	107.78
104.98	106.74	104.65	105.95	108.11	104.56	107.24	107.04	108.17	104.53	105.09	101.91	104.32	105.01	106.52	107.54	108.1	107.91	105.05	108.34	105.26	106.57	104.61	105.64	107.93	106.1	108.6	107.27	108.27	104.76	106.97	104.74	104.78	103.64	105.79	105.65	103.26	104.37	106.42	107.36	102.14	105.5	106.83	105.33	107.38	108.77	108.05	104.86	104.07	106.66
106.48	106.01	105.59	105.77	106.73	106.13	103.86	105.75	106.34	102.82	106.92	105.79	103.31	104	105.36	104.05	108.33	105.28	107.29	104.95	103.7	103.72	104.07	104.34	106.5	104.32	109.3	107.69	105.39	106.24	103.21	105.94	105.85	106.53	104.57	106.03	102.97	105.85	108.8	106.05	102.7	105.11	107.73	104.2	108.38	103.47	106.33	105.98	106.24	107.08
108.07	105.44	108.15	110	107.17	108.12	111.54	106.31	107.78	108.61	107.24	108.84	108.38	110.35	106.7	106.87	107.96	108.92	108.22	107.65	107.78	111.18	111.29	108.34	107.83	108.6	110.27	106.3	106.82	107.48	109.58	105.46	108.85	105.2	106.49	105.52	107.93	105.05	109.52	105.99	108.36	109.8	107.73	109.65	106.94	105.72	107.09	107.19	107.06	108.24
98.037	98.2	100.36	99.105	99.381	97.362	93.254	99.891	97.939	96.776	99.082	97.844	99.16	99.471	100.08	97.148	97.061	95.863	97.939	100.87	97.999	100.21	98.319	96.512	100.76	98.727	100.31	99.979	98.468	98.249	95.749	98.27	100.04	99.308	99.002	98.081	98.296	97.028	97.759	101.73	97.301	96.46	99.598	96.347	99.084	96.035	97.436	97.629	98.774	97.025
107.22	104.06	106.88	103.89	109.87	104.31	107.49	107.47	106.91	106.38	108.68	107.46	107.86	106.99	106.49	106.95	114.21	109.75	106.89	109.06	105.34	109.43	106.52	110.13	113.56	109.03	108.99	109.38	106.93	108.98	110.43	107.32	108.17	106.13	106.32	107.89	109.21	110	109.46	106.11	107.58	104.6	109.39	104.94	110.51	107.12	107.47	108.73	105.3	104.06
103.84	107.43	107.69	105.12	106.47	110.21	107.02	111.75	109.31	108.86	107.12	107.22	110.19	108.98	110.8	105.08	109.33	107.6	107.59	106.95	106.84	105.57	108.78	108.27	109.34	110.14	108.17	109.73	110.52	107.16	107.64	109.08	106.1	108.45	105.79	107.72	111.39	108.2	106.48	108.3	106.17	108.62	106.17	109.93	106.25	109.21	107.16	106.67	103.97	110.16
108.4	107.95	109.19	109.7	107.1	108.58	110.62	108.12	109.71	109.1	106.84	105.09	109.84	108.73	107.47	107.61	106.34	105.77	108.76	106.76	105.84	107.28	107.27	106.47	109.36	107.57	108.77	107.87	111.57	110.37	108.4	107.82	107	107.99	107.49	109.22	111.6	107.34	104.72	106.36	108.72	108.38	107.16	106.37	106.3	106.51	110.83	104.36	107.41	109.96
106.23	107.91	112.64	114.11	110.59	108.87	109.29	108.03	108.22	109.33	111.86	112.21	110.16	110.24	112.87	113.1	112.78	111.25	113.1	111.96	112.63	114.12	110.11	110.96	109	107.96	113.73	111.98	109.44	109.94	110.29	113.62	111.13	112.23	110.24	111.5	113.63	113.13	112.23	111.87	110.78	111.97	109.84	110.61	111.54	110.44	111.69	108.99	108.06	113.04
98.463	102.22	99.848	98.978	102.18	98.55	103.4	99.744	100.15	102.14	100.94	99.85	101.79	98.554	102.91	99.368	98.299	98.384	101.63	98.832	99.592	99.901	100.56	99.328	98.299	99.749	101.66	101.46	101.95	100.19	98.503	98.679	98.32	98.41	101.05	97.754	98.145	98.026	101.28	104.09	100.57	101.42	100.82	100.84	96.436	101.16	99.909	97.553	102.67	100.7
105.66	106.25	105.52	105.28	106.73	106.81	103.45	104.55	105.98	105.98	105.59	105.83	104.8	104.41	108.58	102.06	105.09	106.47	108.04	106.39	106.4	106.4	102.62	105.79	106.75	104.61	105.62	104.95	106.66	103.7	106.43	107.19	109.37	102.65	105.67	104.05	104.48	106.68	106.77	104.46	104.08	102.92	106.18	105.45	103.47	104.02	103.83	105.2	103.95	108.16
98.214	99.246	100.14	96.159	97.613	97.302	97.98	95.219	96.142	97.759	98.072	98.413	97.308	97.964	96.14	93.613	100.05	99.784	101.14	101.89	96.639	98.837	97.821	95.406	96.798	99.518	99.688	100.01	96.842	99.871	97.87	96.025	98.791	96.892	98.029	95.718	99.549	98.663	98.349	95.207	98.299	97.212	99.249	99.036	97.886	97.866	99.052	98.688	100.33	99.02
102.92	101.32	98.491	99.735	100.17	104.54	101.3	102.44	99.777	101.4	101.31	98.995	100.48	100.7	103.3	100.5	102.02	101.56	101.01	100.43	100.4	100.37	101.09	101.6	98.706	104.14	102.62	102.46	103.66	103.12	99.178	98.925	99.014	100.48	102.31	98.818	101.89	101.3	100.04	101.26	99.06	99.326	101.37	101.13	103.65	98.628	103.69	100.78	95.244	97.525
103.4	107.71	105.67	107.43	105.34	102.94	104.82	104.11	107.07	104.75	103.67	105.19	103.69	108.66	105.63	108.11	107.04	107.13	102.79	106.74	105	105.01	107.46	107.82	105.6	105.15	107.95	108.07	105.11	104.36	107.22	105.77	107.69	104.95	106.51	105.23	105.92	106.99	106	105.83	105.5	103.73	105.05	105.96	104.3	106.22	109.64	105.9	105.11	107.11
109.69	109.42	110.19	105.28	108	105	105.98	112.21	105.49	108.08	106.42	107.39	106.47	104.95	108.17	106.67	110.03	107.63	111.61	105.35	109.58	107.66	108.35	108.6	108.93	107.44	109.8	104.6	106.15	107.47	106.02	109.21	108.2	105.63	110.03	110.19	106.41	105.98	106.46	106.29	106.75	107.42	110.22	109.21	107.84	108.21	106.52	107.36	109.64	107.73
107.38	104.7	108.86	105.76	106.98	107.73	106.27	104.28	104.73	105.88	104.33	105.48	107.96	106.79	107.19	106.97	104.05	106.96	104.09	105.43	104	106.85	107.41	104.11	105.81	105.58	102.71	105.71	107.28	106.08	106.91	104.6	105.86	105.3	105.61	105.16	107.95	108.95	104.18	103.86	103.39	105.58	104.09	105.92	102.13	104.81	106.22	104.36	105.04	107.8
108.31	106.01	106.27	105.47	105.17	107.78	108.55	105.59	107.46	104.35	107.01	107.13	104.1	103.29	104.86	105.56	106.35	106.56	107.48	107.16	109.72	106.19	106.58	107.06	110.2	107.81	107.2	108.63	106.98	107.89	104.16	105.92	104.57	104.37	106.61	104.99	103.52	103.83	108.48	105.02	104.57	105.59	106.62	107.37	107.48	106.22	106.09	103.93	105	107.69
109.65	106.57	107.16	109.69	108.83	110.44	108.24	109.71	107.25	105.18	109.44	107.62	108.29	108.1	109.68	107.98	106.19	107.32	110.98	108.27	108.91	105.06	106.16	106.38	110.6	109.67	106.59	109.77	106.75	109.61	106.32	105.66	107.84	108.46	106.57	109.99	108.21	106.91	109.7	109.3	110.05	107.89	105.48	107.76	108.64	106.28	112.65	108.94	110.3	109.09
107.25	104.73	107.26	104.72	107.76	105.53	105.49	105.56	104.55	107.65	107.66	107.71	105.59	105.81	105.73	109.09	107.62	102.4	104.66	104.2	105.61	103.44	106.29	105.65	104.31	106.25	105.23	104.16	105.87	107.16	101.31	106.29	104.45	108	105.11	104.58	106.05	106.23	105.03	103.8	103.8	105.79	105.17	106.31	108.65	106.64	103.44	104.49	105.67	105.64
99.952	96.753	100.3	97.003	100.27	100.3	100.98	99.072	100.31	102.01	102.92	98.447	99.607	99.729	104.18	100.98	98.426	98.915	101.84	100.71	102.43	102.9	99.985	99.996	98.27	102.79	100.64	98.816	99.224	98.558	103.21	101.59	103.49	97.585	98.679	98.519	98.586	98.546	98.58	100.42	102.49	103.02	101.12	99.753	101.04	99.746	99.326	100.44	102.59	100.94
107.82	108.76	105.68	108	106.67	107.1	107.56	106.68	112.24	108.96	104.74	109.89	109.67	110.68	108.31	111.37	106.57	109.97	108.43	109.08	107.05	109.79	106.19	108.69	109.63	111.95	105.61	105.77	107.41	107.24	108.43	109.47	106.56	107.66	111.24	110.69	109.36	107.19	106.51	111.25	105.99	109.47	108.67	107.8	107.38	107.13	109.53	108.63	109.4	109.85
100.29	98.609	101.12	99.746	102.6	104.86	102.04	98.958	101.65	98.85	99.85	99.562	99.862	100.4	100.56	101.62	98.857	100.7	99.83	99.751	99.748	100.23	100.03	100.31	99.388	105.72	102.86	99.8	101.32	100.67	99.414	103.51	99.468	102.05	101.57	97.697	101.15	101.78	101.02	99.966	103.51	97.988	99.94	100.09	98.17	100.66	105.16	102.51	101.6	102.78
102.85	106.3	104.71	105.8	103.91	105.08	108.06	106.53	107.63	106.91	103.65	106.68	109.88	105.47	106.61	105.48	105.69	104.5	103.51	103.82	107.55	105.59	100.77	107.36	104.72	103.53	103.14	108.4	105.75	106.52	104.43	104.19	105.23	106.43	106.7	103.73	104.29	104.46	105.43	106.49	103.67	109.16	109.42	105.03	105.21	107.27	103.38	109.21	102.57	106.89
97.129	95.831	97.134	96.054	99.807	97.688	97.935	98.701	97.643	95.634	95.543	96.917	95.173	99.68	96.679	95.919	97.87	98.945	99.01	99.388	100.05	94.662	95.768	99.865	101.34	97.074	100.19	95.659	95.019	97.95	95.614	100.09	98.509	97.496	98.669	100.83	98.275	97.537	97.763	97.887	98.039	100.37	96.434	98.644	100.89	100.23	98.162	97.274	95.582	96.931
108.21	109.01	106.8	110.41	106.79	110.61	108.25	105.26	107.55	108.53	106.32	107	106.13	109.32	109.27	110.17	106.6	104.31	107.4	108.22	107.88	108.18	107.21	109.43	106.79	105.08	106.65	112.67	106.99	109.43	108.43	111.32	108.19	110.41	108.63	106.19	106.82	110.74	107.06	108.72	111.45	110.73	107.15	106.89	105.68	105.8	106.26	108.69	111.87	110.68
109.92	108.54	106.5	110.63	107.79	109.05	110.02	112.42	110.32	108.31	105.27	109.36	109.06	110.66	111.31	108.37	104.54	108.2	106.14	106.75	103.9	106.13	105.63	110.62	110.11	108.44	109.24	108.77	107.06	111.89	108.02	109.54	110.13	111.78	106.63	109.2	109.24	106.91	105.33	109.18	109.68	106.27	105.56	109.61	108.57	108.31	106.23	107.83	106.43	110.49
107.32	107.19	106.12	110.17	110.12	105.3	106.88	108.28	109.75	111.23	108.45	109.95	109.32	110.52	109.13	107.51	109.02	111.07	113.07	110.6	110.31	110.49	107.08	107.55	107.59	110.95	108.67	105.64	108.94	107.22	109.06	107.59	106.38	111.33	109.25	110.28	107.23	109.4	111.04	110.03	108.42	111.09	108.84	108.39	106.87	109.98	112.78	108.69	105.22	106.5
95.92	99.785	95.624	96.207	97.708	98.003	100.63	95.736	97.03	95.996	100.23	99.432	98.039	97.481	95.097	99.779	98.712	99.118	100.05	95.483	99.652	98.347	93.7	98.729	98.134	99.293	98.401	100.16	96.216	100.42	99.444	98.159	99.767	98.356	99.195	96.509	100.4	101.73	95.758	99.246	98.153	97.55	94.365	98.265	94.742	99.839	99.418	96.439	102.51	98.101
108.42	105.15	107.81	109.27	107.87	109.63	108.97	105.27	107.12	109.48	109.05	109.44	110.03	104.82	107.84	108.11	105.96	108.58	107.39	106.98	104.68	107.88	109.68	108.11	106.44	109.83	109.79	108.59	110.94	105.98	109.21	108.85	105.99	103.67	111.14	107.92	107.8	108.53	105.77	108.51	106.89	108.45	105.11	110.56	107.29	108.25	108.16	106.46	106.67	109.2
106.03	104.2	104.17	104.98	106.51	105.25	104.33	107.74	106.11	106.87	106.6	106.05	105.54	108.6	104.19	103.83	107.32	105.38	104.55	106.64	107.01	106.49	106.23	105.38	105.32	104.67	107.04	107.02	106.62	107.09	106.56	108.07	105.09	106.67	107.11	108.84	102.37	104.51	107.15	108.26	107.09	103.56	104.76	106.57	106.98	105.36	102.1	107.11	106.25	104.53
103.46	106.57	108	106.68	105.73	107.54	101.52	108.86	104.41	104.27	108.42	106.77	106.25	107.4	106.25	105.96	105.25	105.74	108.07	103.86	103.45	103.72	107.24	105.04	105.7	108.71	101.24	102.73	106.12	105.92	102.95	107.58	106.44	103.3	106.11	104.15	105.73	106.89	106.96	108.2	106.51	102.57	106.25	105.76	106.43	104.45	107.34	107.15	107.38	107.08
107.21	104.84	104.25	108.09	106.68	102.58	105.47	103.17	107.48	107.19	103.19	107.84	107.68	103.81	105.19	105.69	109.04	104.85	107.34	104.52	107.15	104	106.37	104.22	106.36	104.4	106.27	104.8	105.1	104.31	102.7	109.53	103.64	104.78	103.06	103.02	102.35	105.31	104.27	107.64	108.21	106.35	102.99	103.74	104.98	106.77	103.84	103.93	107.55	104.29
110.19	106.4	109.43	107.26	106.03	107.74	107.91	108.44	107.38	104.25	106.65	106.59	103.71	107.61	108.5	108.24	107.28	108.59	105.96	107.61	108.25	108.88	105.75	106.86	107.97	110.58	110.24	110.61	107.96	107.72	109.89	105.05	107	108.99	108.88	108.07	107.95	108.92	108.73	105.26	106.37	109.63	102.45	108.26	107.84	106.65	108.14	105.63	104.58	104.99
105.9	107.09	103.42	103.6	104.61	106.28	107.79	106.29	102.62	108.49	104.78	107.87	108.2	105.1	103.87	107.07	108.89	104.3	103.57	105.48	107.64	104.22	103.89	103.71	105.81	104.68	104.13	103.35	104.21	105.07	106.77	103.11	106.47	104.35	103.78	103.7	104.19	105.72	106.39	106.15	104.01	106.34	107.57	107.37	107.54	103.89	106.12	104.61	103.49	105.36
107.29	111.95	109.43	108.96	106.42	107.91	106.7	106.65	105.77	107.75	106.35	110.63	108.01	106.39	108.19	107	106.26	106.78	104.45	106.77	108.11	109.62	106.02	106.61	105.36	107.33	105.35	104.89	109.19	107.29	108.31	104.81	107.43	108.49	111.54	107.71	109.15	111.66	104.28	107.51	107.68	106.3	107.69	108.29	108.47	106.76	109.8	107.11	113.03	109.57
98.531	95.832	100.46	95.985	98.116	96.043	94.102	96.894	97.366	99.985	99.766	101.4	96.643	98.48	99.127	97.848	97.92	98.631	97	95.046	99.926	96.031	98.858	97.623	95.969	99.164	96.217	96.492	101.25	98.31	101.42	99.989	100.32	95.641	100.6	100.67	99.864	99.693	97.844	98.402	102.04	100.15	97.987	101.37	101.1	98.6	99.137	102.83	95.884	98.583
103.41	105.02	106.89	105.84	104.66	103.28	105.13	107.59	105.46	106.55	109.56	105.27	106.8	105.08	109.34	104.68	108.7	108.9	104.62	105.54	104.58	105.34	107.64	106.51	105.81	106.16	105.01	107.61	100.79	101.27	106.71	107.61	104.51	106.41	107.45	108.38	106.53	104.6	109.5	105.59	107.52	108.45	105.69	106.93	105.7	104.27	105.23	107.7	105.33	108.53
101.02	106.05	101.26	104.06	103.77	103.81	102.95	102.46	102.96	102.69	103.36	106.01	101.76	101.05	101.73	103.24	98.387	102.57	104.76	99.305	104.35	101.93	104.19	102.28	103.68	106.1	104.77	103.26	102.29	102.45	101.24	103.85	103.47	99.537	99.844	102.86	101.65	101.71	101.88	103.03	100.54	101.93	104.72	103.33	102.97	105.45	104.48	105.06	99.317	105.8
109.98	110.95	111.61	110.72	112.44	109.44	109.58	109.44	112.74	114.34	113.78	107.12	108.46	109.29	109.65	110.79	110.12	109.44	109.21	109.06	110.04	109.83	107.72	109.22	110.56	105.54	107.38	109.55	109.12	108.94	112.12	107.11	110.82	112.48	108.89	111.94	109.77	110.92	111.62	113.51	108.48	108.28	110.27	111.73	110.24	109.97	109.5	109.93	112.21	112.97
104.32	104.23	106.05	105.49	108.34	105.29	105.53	105.05	106.9	104.15	106.12	104.88	105.11	103.98	106.55	108.7	106.07	105.19	106.72	106.66	107.68	106.16	107.76	105.88	105.52	106.25	106.01	108.47	106.16	108.37	106.49	103.01	107.11	107.44	105.74	106.03	109.34	110.4	105.1	106.25	110.7	107.44	106.82	103.3	107.25	107.61	104.42	105.2	103.04	105.71
107.55	104.54	105.08	104.15	104.55	106.91	105.28	105.76	105.44	105	107.86	103.61	106.63	106.28	102.56	107.14	106.74	109.27	104.62	106.94	104.67	102.77	106.72	106.27	105.42	106.91	106.53	109.04	106.45	105.69	110.28	106.36	106.89	105.16	108.91	103.37	104.78	104.78	107.71	103.73	106.19	106.6	106.54	108.76	105	110.66	108.57	105.42	104.76	110.64
107.86	108.72	110.24	107.09	111.01	109.21	111.26	107.81	111.32	106.44	104.06	107.54	108.48	106.53	108.21	106.14	109	104.62	110.14	105.53	108.55	109.68	105.77	107.03	107.23	107.56	104.06	109.27	107.95	107.85	104.56	106.77	109.21	105.14	106.88	106.71	105.78	108.95	106.86	110.99	109.52	105.72	105.41	109.86	107.36	108.44	109.71	108.69	107.58	105.27
98.532	99.175	98.631	99.078	98.392	97.927	99.272	99.418	96.935	99.107	99.194	99.365	97.105	99.438	99.711	100.77	99.15	101.1	97.864	100.16	94.805	100.11	98.716	98.54	95.618	100.81	100.05	98.68	98.809	99.97	100.72	96.849	96.863	96.896	100.83	100.87	100.4	98.909	95.709	98.325	100.28	98.71	100.73	98.219	98.794	98.656	99.704	98.476	100.93	97.678
103.22	105.68	103.93	102.3	104.06	105.62	108.61	104.49	107.27	104.91	107.23	105.89	104.08	108.23	106.31	104.32	105.12	104.96	103.01	105.92	108.47	107.54	106.3	107.85	104.81	108.03	103.16	103.19	108.49	105.78	107.62	103.94	104.86	103.59	105.26	104.58	108.25	107.7	101.27	105.08	107.09	108.36	107.41	102.15	106.51	105.91	106.48	105.82	107.89	106.58
104.06	105.81	103.56	106.85	103.39	105	103.89	104.16	106.2	101.66	104.17	104.24	104.16	104.01	105.87	105.04	106.08	107.6	104.83	110	108.73	103.2	103.29	106.83	106.17	110.65	106.03	110.31	105.93	101.68	108.47	106.59	103.43	104.44	105.45	105.08	103.7	106	102.92	104.5	109.5	108.55	104.03	107.35	109.26	106.95	105.86	107.04	108.02	107.35
95.222	99.5	96.741	99.725	96.463	100.67	97.768	93.184	96.818	94.848	98.122	96.898	94.894	97.386	96.408	96.218	98.532	97.173	96.477	95.051	96.161	100.33	99.01	97.816	97.322	96.048	99.767	99.056	95.978	97.01	95.065	96.394	99.514	98.604	95.536	95.555	97.673	96.981	98.645	99.908	99.059	96.576	101.14	96.217	99.689	99.872	98.7	98.194	97.328	96.24
105.63	106.83	104.95	106.78	108.45	108.15	106.17	105.53	101.29	106.49	106.65	108.47	106.37	108.23	104.12	104.85	108.08	108.87	110.09	104.15	107.91	106.97	107.44	108.56	108.25	105.37	107.74	103.62	105.66	106.84	103.47	104.74	102.44	102.1	106.25	104.74	106.05	104.83	106.67	104.93	105.97	105.09	104.84	106.07	104.17	106.41	103.5	106.9	107.15	109.12
106.46	106.17	108.24	103.38	105.22	101.36	105.57	105.51	103.87	104.38	103.6	105.58	108.75	105.2	106.12	104.55	103.38	108.76	106.65	104.09	103.46	105.19	104.16	107.46	104.87	108.37	104.33	105.86	105.09	104.95	108.14	107.19	106.18	106.41	107.84	106.29	104.47	103.81	104.26	106.36	103.45	105.96	105.14	102.95	106.53	105.01	106.06	106.5	104.73	105.31
103.03	105.97	105.75	105.3	107.39	107.44	101.91	106.14	103.52	105.91	107.07	107.31	107.29	109.02	103.43	105.55	103.29	103.87	103.1	108.05	100.8	106.24	105.69	106.09	105.44	107.44	105.29	107.86	107	106.49	104.18	110.01	104.37	106.8	107.74	104.8	104.86	106.65	106.32	107.36	104.53	102.27	106.92	104.27	107.02	108.65	103.78	104.42	108.3	105.09
104.82	106.01	104.56	108.57	103.39	105.29	103.98	106.62	105.25	103.68	106.7	110.76	106.17	107.04	107.83	106.31	106.4	103.65	107.39	105.32	105.53	103.81	102.91	107.71	106.35	106.18	106.99	100.99	107.67	104.7	105.21	106.83	105.18	107.12	106.66	105.26	106.52	103.64	107.42	107.68	105.66	108.76	106.55	106.23	107.35	104.87	105.97	105.22	104.84	106.25
105.04	108.33	108.5	106.28	110.65	109.3	107.04	107.6	111.28	108.61	107.06	111.35	108.41	110.2	109.1	109.93	109.02	107.16	103.87	108.93	108.58	107.6	105.51	107.51	109.69	112.08	107.55	108.08	106.67	108.35	110.17	112.09	106.65	107.87	111.52	107.56	106.59	109.21	106.96	109.73	109.43	104.56	109.68	109.35	108.35	106.56	108.07	103.85	108.43	108.99
107.92	109.47	104.46	106.91	103.03	106.04	105.03	106.37	103.59	105.26	106.98	105.27	104.87	105.98	107.89	106.42	105.99	109.23	105.22	108.81	106.4	108.7	104.46	105.62	106.76	107.87	107.91	106.82	104.76	106.18	108.03	108.97	106.47	107.73	108.35	104.49	106.95	108.63	108.57	107.18	103.76	107.91	103.95	106.27	103.35	107.31	105.78	106.26	106.82	103.32
105.82	103.11	105.17	106.63	104.71	103.98	109.27	105.82	102.27	107.55	104.5	106.52	105.8	105.96	106.57	104.69	103.17	106.74	107.03	104.03	100.55	105.05	100.45	105.5	105.56	104.1	105.66	103.75	105.11	105.17	106.41	106.79	105.88	107.16	104.03	108.09	104.08	107.27	105.71	104.79	105.49	104.87	107.48	107.07	104.46	104.53	106.02	102.34	107.33	104.77
106.79	108.22	104.55	104.28	104.75	107.13	107.51	106.83	108.81	104.73	101.94	101.82	104.95	104.07	105.73	104.61	104.2	103.05	104.51	107.16	105.71	104.07	106.45	105.06	105.74	106.13	106.94	105.95	103.74	103.62	103.53	103.49	103.77	104.43	106.62	108.35	104.53	105.25	101.01	107.5	108.84	104.81	103.4	106.4	105.91	106.53	104.16	105.5	104.61	104.03
93.317	94.716	99.629	99.712	99.735	100.64	100.73	97.487	99.174	100.51	99.246	99.19	97.307	99.437	99.009	99.168	97.886	98.206	101.43	95.614	99.141	93.786	100.11	98.907	96.523	96.669	99.665	97.216	99.854	95.24	94.491	100.05	97.539	102.63	96.799	100.33	100.63	96.732	97.354	101.47	96.363	94.741	96.286	96.811	99.542	95.992	98.743	97.698	99.971	99.368
97.603	96.534	94.611	98.774	97.989	95.333	98.706	100.12	95.954	96.825	96.113	100.24	96.382	93.741	101.02	100.89	94.953	97.338	98.609	97.784	96.886	97.373	96.786	97.132	97.681	95.822	99.461	100.74	96.427	99.878	99.139	98.864	96.73	99.508	95.184	98.174	98.085	96.692	99.145	96.319	95.452	98.154	96.214	98.167	97.633	97.616	95.75	98.145	95.967	97.001
107.6	109.76	107.55	105.91	106.26	106.69	110.64	106.47	106.65	107.95	104.55	107.91	108.32	108.15	103.97	106.72	108.21	106.61	101.66	107.42	107.95	105.9	104.85	104.84	106.3	102.89	104.04	103.88	105.34	104.05	105.34	105.14	107.4	106.54	107.09	106.12	109.99	104.69	105.82	106.96	106.37	105.57	106.01	107.92	105.55	103.4	103.51	106.65	107.94	104.86
105.5	105.13	106.48	106.64	107.19	105.7	104.22	104.55	106.03	104.74	106.48	107.22	107.37	107.63	104.04	106.17	104.78	103.61	103.7	107.19	105.57	109.14	107.59	106.69	104.5	105.36	104.21	106.5	105.1	106.78	106.39	104.54	103.81	104.84	105.85	106.86	107.01	103.16	104.69	105.47	104.4	106.48	105.91	104.53	104.35	105.64	107.76	103.59	103.89	107.25
101.36	99.628	101.16	100.09	100.26	99.549	101.23	102.16	100.21	96.764	102.17	100.03	98.996	103.34	100.68	102.49	101.58	100.16	103.14	102.54	102.69	101.24	104.1	102.49	102.68	100.08	100.22	99.195	99.071	98.13	98.023	98.2	97.849	100.4	100.71	99.33	102.13	98.958	102.34	100.72	99.585	97.72	100.08	101	102.79	99.131	101.46	101.65	102.13	99.347
103.2	105.99	106.84	106.39	105.1	104.08	107.34	105.96	106.83	104.9	104.52	105.71	104.24	104.05	106.38	102.01	107.25	107.24	104.93	106.34	106.21	106.01	105.28	108.43	105.5	108.35	103.06	105.9	104.49	104.14	100.15	101.37	108.16	106.37	103.83	105.82	106.24	106.47	107.34	108.01	107.69	106.37	101.92	105.74	104.6	103.31	106.39	105.67	101.58	109.21
108.4	105.72	107.33	107.12	105.78	105.78	109.13	105.92	105.22	107.21	105.28	104.01	106.7	108.09	105.09	108.22	106.82	104.59	109.13	108.8	107.63	109.28	105.86	107.66	105.75	107.58	106.53	104.43	106.3	106.09	106.04	104.61	107.69	103.98	105.55	104.95	108.47	110.09	109.02	105.66	105.98	104.15	105.78	107.66	105.7	107.45	105.65	108.29	103.26	108.25
97.603	99.761	103.81	98.24	96.854	96.426	97.504	96.995	96.665	97.957	97.413	100.35	99.207	96.866	100.39	98.706	102.06	98.078	96.575	99.614	99.527	101.02	95.18	102.6	98.447	95.094	97.064	100.12	99.201	100.06	97.086	97.607	96.757	98.267	94.772	100.93	98.124	99.874	97.847	97.607	97.447	101.68	99.835	96.612	97.746	97.46	97.91	99.872	97.508	96.503
104.9	103.29	105.03	106.96	104.58	105.26	107.26	105.62	107.32	104.58	103.99	104.66	103.27	102.93	108.46	105.13	109.04	108.4	103.5	107.18	104.03	106.58	106.39	106.52	105.42	103.98	107.69	105.5	104.46	105.78	100.46	105.05	105.96	106.5	107.51	105.99	106.77	105.36	106.18	104.68	104.32	104.21	104.73	105.86	105.7	102.85	104.61	104.39	104.3	104.75
96.56	96.481	96.521	95.704	97.261	99.442	99	97.892	95.945	96.509	99.484	99.291	99.42	95.442	101.67	99.569	97.804	99.702	99.204	100.2	101.22	96.582	99.302	98.425	100.35	99.442	99.309	98.778	98.497	96.248	98.332	97.494	95.894	98.892	98.111	96.761	99.19	99.751	98.605	99.96	99.327	101.21	102.18	95.915	95.235	97.779	98.966	97.609	99.042	98.516
105.95	104.84	105.93	104.43	103.06	105.84	105.53	106.3	103.65	104.02	105.17	107.19	104.93	105.83	108.91	104.26	103.8	105.88	107.67	106.72	103.16	106.14	107.61	107.75	104.67	104.03	104.97	104.13	101.09	104.53	105.73	110.05	103.68	104.64	108.58	103.1	102.92	102.06	109.31	108.62	106.09	105.96	104.08	103.66	105.24	105.72	107.58	101.58	106.7	104.98
108.1	107.19	107.28	105.07	106.23	106.44	106.32	107.73	104.74	107.5	107.44	103.83	106.56	107.49	108.29	106.27	106.2	105.21	104	105.69	102.59	107.79	107.31	105.56	107.65	104.26	104.74	105.69	107.93	102.5	105.56	105.07	106.4	105.78	107.68	108.58	105.23	103.62	106.68	105.01	106.31	105.65	105.84	102.83	106.44	106.68	105.18	105.85	105.92	103.75
99.882	94.005	100.76	97.755	95.264	97.096	98.686	94.975	99.767	95.663	98.715	95.855	100.09	99.443	97.345	98.905	98.023	96.503	97.621	96.981	96.841	97.898	96.427	99.555	95.435	97.837	102.13	97.745	96.711	99.456	97.488	99.974	97.797	97.734	94.627	96.577	98.728	99.978	97.18	100.46	98.936	96.59	100.06	99.367	99.152	98.54	95.737	101.4	97.671	97.633
100.7	100.65	98.244	101.02	102.68	102.83	99.619	100.14	98.967	100.84	102.66	101.47	99.388	102.28	102.78	105.32	102.23	99.41	99.506	102.49	102.69	101.72	99.248	100.26	97.85	100.87	101.6	103.84	100.67	98.322	100.43	101.77	102.18	101.71	101.33	103.47	99.818	103.14	103.21	101.66	99.462	102.3	104.14	102.1	102.14	100.68	102.92	99.595	100.08	99.25
106.8	109.28	107.18	110.64	110.1	108.42	111.1	109.1	107.44	108.96	107.59	105.75	107.36	108.48	110.71	108.28	108.27	109.27	108.99	107.52	107.18	107.37	110.98	108.72	107.06	107.26	107.47	107.05	109.9	109.34	107.28	107.74	110.96	108.53	109.29	108.93	108.34	107.13	106.08	107.23	110.84	111.71	110.97	103.91	109.77	108.51	106.7	108.12	107.7	109.15
107.14	107.52	107.77	104.89	108.68	109.51	104.57	106.19	107.5	106.43	107.45	105.82	106.15	105.14	107.63	106.1	110.9	105.11	107.33	107.82	108.25	104.46	107.18	103.14	107.26	106.48	103.96	104.57	107.2	105.98	107.32	106.12	106.73	106.29	110.18	108.01	107.44	104.97	105.6	105.89	105.26	106.36	105.1	103.59	107.97	104.34	106.37	107.29	105.22	105.14
104.08	105.92	103.46	104.78	106.94	103.71	106.57	106.59	105.9	105.01	107.71	104.57	104.03	105.1	105.36	105.67	107.74	106.18	107.49	106.49	106.26	106.32	104.28	108.03	103.91	102.12	105.21	104.87	106.74	104.77	104.12	105.53	102.45	103.27	103.87	103.02	106.97	106.41	105.85	105.5	108.01	106.59	105.77	104.31	104.94	109.02	110.78	108.81	106.58	109.5
104.09	106.44	108.57	108.44	108.67	107.73	105.23	106.97	107.15	106.1	108.22	109.85	108.88	104.19	103.6	109.34	105.92	106.51	107.14	108.11	107.15	108.55	106.66	103.66	105.16	107.72	108.1	105.56	106.9	106.38	102.86	105.28	108.83	106.86	106.22	109.62	103.71	104.34	107.1	108.84	106.43	107.6	108.02	108.04	101.86	103.39	107.66	106.23	105.18	104.44
105.54	106.55	110.28	106.69	105.82	106.24	106.72	108.17	102.06	107.97	108.19	107.33	110.16	108.58	105.43	105.06	107.83	108.7	106.78	107.15	107.27	104.26	104.68	104.89	107.95	107.68	104.96	106.95	106.58	103.46	107.28	105.97	107.79	108.66	106.77	106.8	105.19	106.2	105.63	106.51	105.82	103.66	106.46	104.96	108.92	102.66	105.13	105.45	106.01	109.15
105.52	104.3	106.09	106.71	105.99	106.21	106.58	105.93	106.87	104.02	105.19	109.3	105.15	107.73	106.84	106.61	104.1	99.39	99.969	106.77	104.57	106.21	104.96	104.47	104.07	106.31	107	108.01	104.53	106.14	108.3	104.97	108.94	102.57	106.55	104.99	107.67	103.84	105.71	107.04	105.41	103.31	103.78	103.05	106	105.31	103.85	105.26	104.1	105.66
100.6	102.96	97.631	100.22	96.583	100.69	99.867	100.72	99.997	97.757	98.657	101.97	98.961	99.096	102.09	96.885	100.94	101.98	98.86	103.68	102.04	100.89	99.674	98.748	101.22	102.23	98.724	98.731	100.54	100	101.46	101.94	97.622	101.13	99.436	99.541	100.65	103.74	102.22	103.02	99.059	99.831	101.3	101.09	98.941	103.23	100.89	103.48	99.689	102.76
109.39	105.75	106.81	108.64	110.61	109.94	106.78	105.75	109.9	111.59	109.67	109.78	108.66	107.98	107.47	108.17	107.48	110.17	110.28	108.47	105.87	110.55	108.95	106.66	109.22	111.55	109.32	106.38	107.95	107.16	108.3	109.77	109.14	108.54	107.32	104.59	108.86	106.56	106.81	106.7	104.73	109.21	105.49	108.08	106.74	108.04	105.53	111.55	107.29	109.39
95.707	96.699	96.968	97.444	101.2	98.476	97.898	100.2	98.977	97.911	98.088	96.628	98.461	98.75	94.829	96.797	95.412	100.55	100.37	97.717	97.919	96.456	99.146	97.742	98.968	96.398	98.535	97.644	94.388	97.326	95.489	95.276	99.162	99.255	97.929	95.747	98.147	97.216	98.088	100.42	97.616	96.77	98.475	100.23	101.38	98.664	99.937	96.731	97.76	96.851
106.05	107.35	108.79	106.06	104.41	106.35	106.04	105.51	105.68	103.34	104.52	104.14	105.62	104.68	102.78	103.38	105.76	104.01	106.63	105.9	108.71	105.34	105.62	101.77	106.38	104.47	107.37	104.05	103.51	106.75	105.87	106.25	103.73	105.11	104.32	103.87	106.72	104.97	106.95	106.81	103.69	104.11	106.54	106.85	111.67	108.02	104.29	103.38	107.91	103.32
107.85	108.02	108.47	108.87	106.84	107.45	108.62	108.81	102.34	105.31	110.05	109.77	109.03	107.8	106.58	107.86	104.84	109.76	104.18	108.89	106.88	105.48	106.42	108.22	110.58	105.31	109.32	110.13	105.49	107.63	110.67	109.5	107.12	107.49	107.52	109.16	107.99	108.2	108.31	107.08	109.67	108.76	107.77	107.98	108.47	108.57	107.23	109.43	111.87	108.19
104.55	104.79	106.7	103.44	107.88	104.75	106.2	103.16	107	105.34	104.54	100.71	105.8	107.13	105.66	107.58	107.22	104.76	106.55	107.34	105.85	104.42	104.28	107.4	105.41	102.8	106.92	107.41	105.22	103.85	106.81	102.98	108	105.15	106.1	102.67	105.69	107.95	103.72	108.54	106.26	108.41	105.94	108.9	106.32	104.93	106.35	104.55	107.24	101.43
95.834	100.06	96.041	96.72	97.891	100.77	97.813	99.703	98.862	98.367	96.532	99.486	97.46	97.764	99.915	96.749	98.958	95.916	96.753	97.242	99.914	99.496	102.14	99.319	99.525	98.864	99.941	99.395	96.511	100.11	96.497	98.218	97.768	96.558	101.03	96.684	97.02	99.269	98.902	97.616	95.803	95.769	97.348	98.069	95.984	99.63	94.435	96.902	96.691	95.082
106.45	102.35	105.56	107.69	104.22	106.34	102.47	106.08	103.27	105.68	106.61	107.21	103.09	105.4	102.47	104.69	106.21	107.09	105.96	106.31	104.13	108.71	107.2	107.68	104.65	106.25	104.01	104.64	105.81	106.5	107.5	107.29	105.45	103.01	106.01	104.14	103.22	106.48	105	107.32	104.08	104.5	108.64	104.54	105.02	108.24	106.63	108.1	105.96	107.37
111.07	106.63	106.35	104.96	107.96	105.72	108.9	104.17	108.54	108.97	107.49	108.43	108.93	110.05	104.4	108.01	106.34	111.18	108.32	105.93	103.36	111.47	106.5	107.7	108.4	108.73	105.84	108.1	110.06	104.6	105.54	106.47	107.76	108.96	110.43	108.78	105.15	104.37	111.84	104.16	106.79	108.6	108.2	107.04	109.59	109.82	106.45	106.75	103.72	107.82
95.868	100.68	100.95	96.372	99.104	96.226	95.445	97.92	97.8	98.403	99.221	98.126	96.917	98.982	99.598	96.908	100.21	96.802	100.44	96.267	97.327	95.817	98.431	96.569	95.395	99.123	97.229	94.435	98.76	98.355	96.284	97.118	95.994	93.253	99.109	100.2	99.364	95.14	97.253	102.13	96.436	97.617	101	96.403	97.549	98.208	99.258	97.773	97.669	98.377
112.53	111.06	110.49	110.26	109.37	110.54	111.49	111.36	113.28	109.82	108.43	111.03	111.85	106.93	109.88	112.37	107.65	108.17	110.35	112.84	111.58	108.08	110.76	110.7	111.26	111.01	110.89	111.93	113.49	109.25	110.65	111.6	108.24	107.07	107.69	114.15	111.23	113.16	110.31	109.64	111.5	112.51	109.19	111.64	111.65	112.35	112.1	109.87	111.32	113.7
113.25	111.25	107.61	110.15	107.71	111.14	110.4	110.09	109.94	108.18	112.07	112.83	111.98	106.86	111.18	111.22	108.93	110.68	109.43	111.15	111.41	109.16	111.6	108.26	109.09	112.79	109.77	111.53	110.21	113.68	109.24	110.84	110.68	109.13	108.68	110.92	110.99	110.9	109.12	110.25	109.24	112.39	111.89	110.24	114.05	112.27	111.62	110.11	110.87	110.38
104.43	104.31	105.35	106.26	104.34	105.52	105.75	105.53	106.48	104.93	102.69	106.47	103.67	104.18	104.96	105.07	103.76	102.78	106.99	105.38	105.33	104.54	106.76	102.97	106.39	104.76	102.43	103.19	102.28	106.2	104.56	106.19	107.54	106.24	107.04	104.73	102.02	105.57	105.2	106.73	106.72	106.39	107.26	105.9	102.76	105.67	106.51	105.63	105.75	102.87
107.65	107.77	108.58	109.55	108.2	105.38	107.45	107.35	109.16	108.94	107.2	109.63	106.22	105.54	105.66	107.4	108.74	105.83	110.17	106.97	109.05	109.06	109.66	108.48	108.14	106.69	108.08	109.67	109.84	106.38	108.68	107.9	106.06	108.5	106.67	104.55	107.59	106.83	107.81	106.47	109.7	109.72	108.31	106.6	111.03	107.05	107.23	108.4	105.78	111.56
99.182	98.897	99.609	97.385	99.773	100.09	98.723	98.261	99.163	98.57	98.496	98.98	98.476	96.951	98.969	95.256	97.852	97.108	94.499	97.232	96.092	98.293	96.657	95.501	97.806	99.124	99.32	97.961	102.44	95.391	97.776	97.851	100.96	97.387	100.76	98.664	99.178	95.676	97.149	96.293	95.776	96.79	99.2	98.923	99.004	99.746	99.626	96.716	95.573	96.735
106.5	103.13	104.24	107.48	103.3	105.02	106.22	107.75	106.96	102.85	106.37	105.44	106.54	103.91	108.84	105.09	107.46	107.38	106.42	107.19	108.05	107.2	106.45	106.58	107.6	106	106.55	107.41	107.25	108.83	106.46	101.34	105.86	105.85	102.76	106.26	103.75	107.32	107.61	111.08	107.63	109.55	106.64	105.04	108.06	106.16	105.52	103.55	102.77	104.55
107.99	106.88	106.11	105.22	107.2	107.81	104.96	104.76	103.6	106.15	108.7	104.82	107.37	104.79	108.14	105.18	106.14	107.21	107.07	106	106.54	105.16	105.12	103.76	105.41	108.25	104.19	103.47	104.84	106.19	106.02	105.52	109.49	102.99	105.08	108.27	107.41	107.48	105.07	106.29	107.12	105.2	100.77	105.74	107.75	105.25	102.21	104.23	110.31	102.97
99.802	100.45	100.04	97.978	97.844	101.68	96.043	98.688	98.851	98.244	94.776	96.694	97.604	97.998	97.129	98.208	97.756	99.269	98.936	97.559	97.794	98.752	97.735	98.098	98.569	98.616	100.16	96.381	96.609	96.686	96.644	98.177	96.213	99.826	96.789	100.75	97.628	99.562	96.674	98.886	99.744	96.997	95.268	97.928	97.484	99.69	99.946	98.926	98.361	96.763
100.34	98.068	101.51	97.876	97.555	98.273	96.479	96.004	92.761	96.639	97.321	98.006	99.705	96.127	100.36	101.66	96.989	99.71	97.676	98.497	97.11	95.325	98.417	101.19	97.888	96.782	97.268	94.207	99.657	100.39	99.471	97.375	99.029	98.42	101.77	99.124	96.997	97.74	98.299	97.06	100.31	97.983	96.711	100.05	98.099	96.59	98.102	100.65	97.55	98.251
101.1	101.92	97.753	101.01	97.884	100.01	99.037	101.26	103.43	100.61	100.15	101.99	97.903	103.14	101.26	101.39	103.02	97.228	101.67	101.25	99.601	99.551	95.395	101.66	100.24	100.84	98.501	104.01	98.306	97.004	102.22	98.968	102.47	98.496	100.09	97.707	100.93	100.45	100.48	100.65	102.26	102.1	101.27	99.599	101.86	103.35	99.712	100.28	99.235	96.45
106.56	107.21	109.46	106.26	105.6	106.82	106.71	108.08	109.1	111.88	107.67	109.16	107.08	106.87	106.95	111.47	107.23	108.58	112.21	110.11	107.52	110.63	108.67	107.74	106.13	105.75	110.55	108.74	108.89	106.84	107.33	108.07	108.43	108.99	109.05	105.67	106.77	105.27	109.49	108.41	111.11	105.63	107.8	108.45	111.05	107.55	107.84	108.63	109.68	108.56
107.58	106.49	108.14	105.77	108.16	108.72	106.44	103.44	104.58	102.76	107.6	105.71	106.97	104.49	107.28	104.67	103.68	104.34	106.06	107.73	105.94	106.53	103.77	103.41	107.18	105.19	105.06	104.37	104.94	103.37	105.94	104.97	104.22	107.75	105.8	106.16	105.09	104.11	105.8	105.61	104.39	104.47	104.85	106.22	103.75	106.77	106.09	109.26	104.74	103.55
97.692	99.515	102.63	100.59	98.2	95.363	97.423	99.377	99.612	100.9	97.98	102.66	99.956	99.347	97.943	97.711	97.418	102.53	98.878	96.669	100.21	97.159	100.12	103.15	99.009	99.319	99.826	99.059	99.996	96.376	99.562	97.645	101.57	102.06	97.831	96.191	101.55	98.602	96.916	102.29	95.906	98.642	98.613	98.529	100.24	95.172	97.9	101.13	96.932	97.911
101.11	103.45	99.746	95.296	101.55	99.393	103.66	103.55	100.34	102.66	99.376	100	99.654	103.18	101.09	98.753	102.14	99.459	98.171	99.461	103.39	99.065	102.38	100.91	99.149	98.01	102.72	101.93	100.84	103.23	102.73	102.17	103.45	101.76	100.96	101.9	100.75	99.654	98.491	102.77	104.12	102.32	103	100.81	102.33	106.41	101.83	101.41	102.03	99.982
95.687	101.04	96.337	97.768	95.799	98.094	96.463	96.906	99.245	99.2	98.321	98.918	96.134	95.262	100.16	100.67	99.608	96.269	97.652	98.904	98.194	99.478	96.081	98.655	100.52	101.52	95.881	99.308	97.702	99.169	101.54	96.087	98.882	98.062	98.81	97.967	97.368	99.108	100.5	99.681	101.74	99.011	98.028	102.38	101.21	98.959	99.083	98.017	102.26	97.164
106.24	106.83	105.51	108.51	109.32	106.29	105.76	102.43	105.14	106	105.6	106.23	104.12	106.92	110.32	108.69	106.63	107.61	107.44	109.3	107.66	108.06	104.23	103.95	105.96	103.55	104.87	105.96	105.91	107.66	107.77	107.41	106.72	106.88	106.95	105.93	106.92	106	106.03	109.61	104.08	105.46	107.59	107.99	102.16	105.46	107.89	105.17	108.84	108.89
103.68	107.06	107.9	103.71	109.27	108.14	104.87	107.07	103.71	104.27	104.58	104.78	105	103.66	105.59	106.17	104.78	103.64	109.54	106.1	105.02	104.82	106.29	106.07	110.17	106.07	105.37	107.01	103.65	106.89	105.6	104.28	110.01	106.64	107.85	106.49	107.1	105.23	108.8	104.6	106.56	106.89	106.28	106.3	107.79	104.85	107.11	105.42	105.84	106.49
106.61	100.22	102.1	105.73	106.28	106.45	107.21	104.78	104.96	105.96	105.63	105.17	105.68	107.64	106.13	104.85	104.4	104.83	105.69	103.91	107.84	104.62	105.9	104.72	106.46	106.75	104.23	108.28	106.58	104.14	106.41	107.82	103.34	108.03	106.88	107.78	107.32	105.39	103.99	104.57	103.91	108.11	105.67	104.12	107.6	106.31	105.04	107.08	104.34	106.36
99.345	98.449	102.02	98.125	102.7	100.37	102.37	100.68	100.44	101.38	101.38	100.69	99.683	99.946	99.119	100.51	99.166	102.76	99.633	98.55	102.23	100.97	103.51	98.014	99.582	98.949	98.918	100.66	102.9	98.162	98.846	102.67	102.67	99.93	98.117	100.37	98.6	100.25	104.19	97.792	101.63	99.37	102.21	101.66	102.13	99.951	101.81	102.72	98.921	102.37
107.6	103	106.84	106.99	106.56	102.5	106.67	106.86	108.6	109.28	108.62	104.41	104.51	105.49	106.94	108.58	106.19	103.16	107.6	106.48	109.23	105.42	106.05	107.15	104.82	103.33	105.84	107.22	101.84	104.61	105.58	106.71	103.25	106.64	107.22	104.15	106.22	106.56	106.28	106.08	103.04	104.94	105.59	104.88	106.34	104.93	107.73	107.41	105.41	105
106.02	108.88	107.51	106.16	109.17	108.02	110.77	109.45	108.71	106.77	108.85	105.12	103.99	110.01	107.8	106.01	106.54	105.45	107.33	107.28	108.29	108.03	107.46	109.71	110.85	109.73	109.42	108.33	110.14	107.77	104.56	108.79	108.16	109.21	109	106.39	109.9	110.28	108.82	109.03	107.96	106.3	106.97	105.7	108.59	107.11	105.67	107.55	108.89	110.78
106.23	106.8	104.17	102.94	105.29	104.91	106.08	103.36	105.82	105.95	101.24	104.2	109.5	102.94	108.85	102.86	108.1	103.13	103.84	106.69	104.33	103.66	105	106.16	109.3	107.18	105.81	109.36	107.16	103.06	104.52	107.46	104.12	105.65	105.8	103.95	106.67	104.81	102.67	105.66	105.95	106.24	106.68	108.88	104.85	104.53	106.31	107.37	107.15	105.97
103.66	103.93	108.03	106.37	107.86	104.78	104.13	104.94	104.82	107.36	105.72	103.94	103.77	107.83	103.95	107.15	102.35	109.01	104.67	104.8	104.38	106.02	107.37	104.03	106.29	103.86	103.38	105.35	106.08	104.72	103.76	103.18	105.36	107.21	107.07	104.86	106.78	104.87	106.35	105.84	103.83	104.25	106.83	103.7	108.31	106.98	102.64	102.64	104.55	108.1
104.45	104.65	106.34	106.17	106.86	105.3	106.35	106.02	108.01	106.06	107.92	105.53	106.92	103.61	105.64	105.07	105.16	104.57	106.89	108.19	104.55	108.7	102.39	106.94	108.09	105.24	103.39	102.74	108.31	105.66	108.25	108.08	106.48	105.21	106.96	107.28	107.27	103.26	106.75	105.36	109.91	104.01	107.73	106.02	105.35	107.82	108.55	107.67	105.62	104.72
100.23	100.84	99.149	99.948	100.42	99.829	100.97	98.571	99.145	99.568	101.25	101.31	99.587	103.42	100.76	101.1	101.48	99.241	100.02	100.03	99.625	101.55	101.01	100.72	99.712	101.28	99.835	101.19	102.6	100.83	102.51	100.23	102.68	102.09	100.62	99.507	99.289	101.4	98.652	101.07	98.228	99.407	103.31	101.68	97.218	97.296	101.31	101.99	104.67	99.323
104.51	110.17	106.23	106.09	107.79	107.63	105.33	107	108.38	104.03	109.83	106.92	107.21	105.85	106.77	105.73	106.22	103.82	102.05	106.14	105.05	108.06	106.94	107.66	104.28	107.44	104.8	104.09	101.79	103.88	103.55	108.79	105.18	106.4	107.11	105.48	109.5	104.8	105.29	104.8	106.76	108.84	103.65	105.27	105.79	105.18	107.23	104.15	106.32	104.11
95.433	95.176	100.61	95.577	95.851	98.615	97.034	98.472	97.294	98.175	100.76	97.61	99.522	100.24	97.793	96.511	98.013	97.357	96.673	98.004	96.387	100.16	93.568	98.404	97.837	96.903	97.817	100.4	100.02	96.127	101.56	103.39	98.272	99.457	98.951	100.4	99.49	102.54	100.3	99.418	98.95	97.01	100.68	99.556	95.241	101.51	98.164	102.12	100.2	96.292
103.08	106.91	109.43	106.96	105.3	106.64	104.18	103.3	108.13	106.62	106.97	106.38	107.52	105.8	106.32	105.24	107.62	108.06	104.48	105.7	106.11	105.69	109.22	105.99	107.95	106.19	109.27	111.16	105.58	104.42	109.02	107.61	105.7	104.34	104.2	103.72	108.79	106.83	106.91	105.47	104.73	107.5	106.57	107.03	106.15	106.54	105.79	105.69	105.46	108.15
104.14	103.46	105.96	112.67	106.44	106.18	107.01	106.12	106.39	106.23	106.53	104.92	104.92	107.79	106.27	102.31	110.28	107.61	104.89	105.26	110.05	105.75	107.92	104.08	104.45	104.3	106.16	105.26	109.75	104.77	106.85	105.7	105.89	106.38	106.16	107.7	105.09	103.05	106.83	104.91	107.43	107.88	108.9	105.56	106.09	107.81	108.81	107.42	105.24	106.06
110.11	107.44	111.19	110.05	107.88	106.86	109.2	110.39	109.51	109.73	109.24	107.2	108.48	108.83	111.04	106.58	108.32	104.83	107.17	108.51	106.3	110.55	111.06	109.03	112.03	106.52	107.06	107.37	109.1	109.16	108.72	112.22	108.31	106.81	108.41	106.77	111.11	110.33	112.3	107.82	110.32	109.1	107.6	108.58	108.36	108.78	109.46	106.9	113.04	106.61
106.32	106	106.57	109.62	107.02	106.5	107.55	107.1	108.47	106.58	110.03	107.98	107.32	108.63	105.04	111.3	109.02	111.46	108.64	109.42	108.49	110.28	106.63	108.82	108.54	103.07	105.52	106.64	107.54	108.53	110.05	104.88	111.24	109.92	106.79	111.08	107.31	110.38	108.47	104.22	110.92	109.91	106.33	106.08	109.98	106.11	105.18	105.68	107.3	108.71
106.99	107.41	107.73	106.39	107.13	106.71	105.43	105.43	104.48	107.52	108.04	108.71	106.01	105.68	105.62	107.54	108.04	109.25	104.71	108.68	103.64	103.66	107.45	103.17	105.05	106.6	103.84	106.4	106.3	104.69	103.81	104.74	105.23	104.91	107.18	105.26	105.47	107.23	108.43	105.1	105.9	104.07	104.35	107	105.66	107.72	107.19	108.72	106.3	104.27
102.3	96.295	98.12	97.045	98.167	98.659	101.36	98.718	100.35	100.86	97.397	99.746	97.986	99.178	96.527	100.32	96.435	96.672	100.95	97.199	99.745	99.076	99.014	96.608	98.326	100.99	98.885	98.101	97.448	98.449	99.917	97.724	97.449	100.42	98.995	97.623	96.282	98.112	99.258	94.147	97.505	95.594	98.362	99.234	98.019	98.563	101.87	99.563	98.475	98.121
105	105.66	106.2	108.39	107.09	106.1	105.91	109.89	108.87	107.67	106.31	105.86	109.03	106.7	107.43	107.23	107.49	106.96	105.83	106.83	106.77	109.54	111.42	106.6	106.88	106.61	110.44	108.11	103.16	105.24	109.63	105.57	107.67	108.48	106.79	107.9	106.99	107.53	108.45	109.19	110.42	107.49	106.99	107.65	108.14	106.9	111.82	110.85	108.03	105.47
98.321	96.03	97.477	99.008	98.058	95.933	97.143	98.649	96.283	96.309	97.063	102.52	99.013	95.356	100.28	97.232	97.594	96.744	97.665	99.244	98.007	99.28	97.406	97.733	99.724	99.642	97.174	98.973	97.535	96.846	99.499	97.83	99.55	99.371	97.956	98.001	99.558	98.198	96.36	98.42	98.537	99.294	97.574	98.639	99.823	97.46	99.816	96.488	94.591	101.8
98.033	98.117	95.372	100.86	100.83	99.135	104.12	101.11	101.11	100.08	99.225	100.89	98.475	101.64	100.47	102.39	100.5	98.919	96.985	100.19	98.837	101.53	101.26	98.762	101.38	98.979	102.67	99.358	102.65	101.47	103.04	101.21	100.94	102.77	100.54	101.58	99.997	103.23	98.361	98.935	101.25	99.888	100.84	103.18	100.72	101.64	98.91	100.92	100.29	101.34
108.27	106.67	105.7	108.41	110.2	109.05	110.48	105.96	108.55	108.24	108	107.48	106.46	107.59	104.51	106.27	110.68	108.3	105.82	109.36	108.6	108.43	107.57	106.05	109.12	110.94	107.5	106.57	107.42	109.04	110.51	109.74	110.33	110.08	105.48	110.9	105.59	111.25	107.98	107.33	106.58	105.98	107.75	110.48	107.21	105.54	107.47	108.41	110.47	108.21
105.48	105.98	103.55	102.69	106.85	106.68	104.89	104.18	105.19	102.19	106.08	105.93	105.27	104.18	104.95	107.93	105.3	103.44	105.43	104.11	101.89	105.96	108.36	105.66	107.97	106.15	108.55	105.52	102.64	106.48	106.88	108.62	108	104.66	105.05	106.91	107.17	109.22	103.47	105.23	101.36	104.27	105.63	105.15	106.89	104.52	104.44	106	102.73	106.65
107.94	109.59	105.32	109.18	108.6	109.75	107.27	106.03	109.94	110.61	106.88	106.67	107.84	109.78	108.54	109.1	107.89	110.12	107.3	111.38	110.21	108.39	109.06	109.02	107.31	107.6	107.84	109.03	107.08	108.99	111.64	109.65	108.47	106.77	112.08	108.06	106.66	111.4	109.63	106.06	108.51	104.58	107.3	108.35	110.42	109.24	107.26	108.37	111.44	107.84
102.94	99.786	100.64	99.792	101.36	103.2	98.643	101.63	97.933	100.91	104.43	100.56	99.331	102.09	100.22	104.07	100.4	103.6	98.715	99.581	101.5	101.68	99.23	102.77	100.56	100.97	99.354	101.71	99.996	100.7	98.883	101.06	100.22	101.61	101.26	98.268	100.13	101.81	98.408	102.24	101.56	102.71	100.79	101.5	100.98	101.33	101.48	101.64	97.103	101.43
106.32	107.53	106.94	106.54	104.29	103.5	107.58	110.19	109.38	107.85	105.82	107.73	109.22	108.19	109.53	109.59	110.81	106.56	105.81	109.63	110.5	108.37	105.74	108.06	105.79	107.56	106.03	107.4	107.71	111.16	108.05	111.11	106.34	107.34	108.92	108.04	110.04	108.73	108.45	108.81	108.17	109.3	105.66	108.68	108.94	109.81	105.82	108.42	106.02	109.81
105.6	109.45	111	104.75	107.58	110.47	108.4	107.58	110.38	107.94	107.29	108.21	107.05	110.28	107.88	109.03	108.79	107.37	108.13	108.53	106.83	105.44	109.84	107.84	113.11	109.13	107.44	108.08	108.45	110.45	107.51	110.15	106.63	108.98	109.54	109.48	107.56	106.33	107.6	108.15	106.6	107.07	107	105.99	106.46	108.92	105.61	105.85	106.83	112.53
99.592	97.963	98.559	96.96	97.405	97.808	100.08	97.928	97.812	95.905	99.038	98.695	98.184	98.741	97.076	98.27	97.236	97.069	97.489	97.77	98.812	97.172	100.93	96.271	95.621	98.965	97.287	94.958	99.88	100.52	97.084	98.347	97.738	97.649	97.733	98.456	98.131	98.145	99.008	97.662	98.883	98.254	97.832	102.88	97.981	98.073	99.066	95.924	98.327	95.505
96.312	99.705	97.119	100.75	96.209	98.93	98.451	96.533	96.145	97.41	96.511	101.34	98.744	96.487	97.285	94.372	98.087	100.9	99.631	99.323	98.068	97.842	101.35	99.29	97.801	97.726	99.167	96.847	99.186	99.344	99.152	98.319	98.516	100.51	100.72	100.99	99.409	99.232	98.895	100.56	98.377	96.61	95.688	98.798	99.704	97.973	99.003	101.89	95.2	95.989
109.73	109.64	106.97	108.72	109.06	106.23	109.9	108.04	106.09	107.77	111.82	109.32	108.6	108.48	111.87	107.77	105.76	108.82	104.93	107.33	108.27	110.98	107.04	107.17	104.44	107.87	110.03	108.81	106.01	105.85	109.29	107.61	110.7	108.9	107.11	106.08	110.37	106.73	108.54	108.92	106.56	110	107.24	109.25	108.01	109.99	109.55	105.41	109.44	110.14
110.57	109.58	108.04	109.05	107.98	106.44	105.36	110.29	109.24	105.57	107.87	105.6	109.22	107.79	108.41	108.1	108.27	107.46	108.46	110.54	107.77	106.39	107.25	110.11	105.33	109.28	108.13	107.19	106.58	108.67	107.71	102.43	105.01	106.54	107.69	109.7	104.3	108.86	109.51	108.17	109.23	108.27	107.48	108.52	107.27	105.93	110.51	105.18	108.32	105.8
110.29	108.25	106.48	110.31	108.46	110.87	108.74	109.16	106.84	109.3	111.37	107.85	109.01	109.9	110.05	112.07	109.7	108.62	108.29	109.73	108.56	107.97	109.28	108.74	109.79	106.71	108.94	109.03	107.83	107.01	107.02	107.09	106.43	104.74	108.62	110.15	111.23	106.3	109.4	109.9	106.99	110.95	107.46	108.15	110.32	108.82	108.68	106.73	108.89	108.51
104.73	107.08	105.29	105.79	104.46	107.37	108.9	107.77	104.79	105.79	107.23	107.7	104.7	107.53	105.54	109.44	108.74	106.32	106.28	108.24	106.32	107.6	109.27	107.04	106.28	109.21	106.27	107.94	102.1	102.83	107.63	106.9	105.44	105.33	106.13	107.75	106.52	107.62	104.74	105.82	106.53	106.42	106.17	107.17	106.67	106.3	107.19	106.17	104.22	107.76
106.36	104.06	107.24	107.09	104	106.75	101.7	103.06	106.7	105.4	107.08	108.59	106.54	103.9	106.63	105.59	103.34	108.44	105.38	106.58	105.4	107.8	106.34	104.65	106.24	107.12	106.36	102.91	108.31	107.24	106.45	104.24	101.87	107.78	104.9	104.69	105.9	106.64	106.1	106.28	108.1	106.8	105.28	105.57	106.98	103.53	105.69	105.59	108.35	108.72
102.8	100.73	100.12	101.1	100.26	99.538	99.336	101.55	102.97	101.2	102.07	100.61	99.346	96.867	102.26	101.1	98.609	100.11	101.48	102.65	100.28	101.27	101.58	101.16	99.1	96.372	101.74	104.3	104.97	102.34	102.25	100.25	98.827	100.64	103.47	100.16	99.329	103.93	102.08	100.94	101.71	100.54	99.557	105.27	103.79	101.63	103.44	104.82	100.6	98.632
104.96	104.81	111.52	104.26	109.52	103.48	106.84	103.72	102.28	106.41	106.7	108.53	107.27	105.54	104.99	107.56	110	104.89	107.14	109.1	108.38	108.72	105.88	105.91	108.21	107.61	108.97	108.78	108.29	106.36	107.2	108.53	107.35	106.59	106.82	102.86	107.11	109.95	103.77	106.36	109.96	104.64	107.77	104.78	106.16	102.24	106.66	106.14	106.78	106.2
105.84	105.36	105.28	108.34	101.54	104.95	106.77	108.62	106.46	107.71	103.79	101.51	106.26	104.38	103.6	103.39	108.26	106.95	103.2	107.31	106.76	105.89	105.07	104.48	103.64	104.67	109	107.21	101.91	105.78	106.6	104.48	108.44	104.83	106.01	104.97	106.97	106.99	103.94	106.51	107.88	104.78	105.43	104.85	105.93	106.36	105.6	106.76	106.5	105.95
110.2	110.26	112.23	108.21	104.61	108.28	107.23	106.6	110.31	109.63	108.51	108.06	110.01	109.32	106.51	107.19	110.53	107.2	108.61	107.26	110.04	108.49	107.49	110.59	110.48	107.51	109.03	109.7	105.51	108.36	108.62	109.52	105.51	107.28	107.9	105.45	108.04	107.97	104.41	107.11	110	108.14	110.65	108.2	107.58	110.54	106.7	111.61	106.28	110.55
109.88	110.15	107.58	109.59	111.46	108.49	107.17	109.71	109	108.44	109.22	106.54	107.29	109.74	111.84	110.25	106.25	109.14	108.42	105.52	109.75	106.62	109.98	104.56	107.71	109.31	106.72	111.13	113.33	109.82	107.47	109.59	107.94	108.87	109.86	110.13	106.69	109.07	104.34	107.46	104.35	108.47	108.06	106.31	110.22	109.12	106.59	111.49	107.8	107.63
104.79	104.92	104.66	103.69	106.88	106.92	105.43	107.28	105.42	104.45	105.4	106.03	105.09	105.51	108.12	109.7	102.21	104.66	104.59	105.81	109.17	104.07	105.11	108.78	107.94	105.59	106.94	107.4	104.28	105.4	108.9	105.79	103.9	105.23	108.94	102.42	108.12	106.03	106.71	109.57	106.1	106.61	105.92	105.56	103.46	109.11	108.48	106.33	103.26	108.62
106.1	104.94	103.76	106.03	104.28	104.17	104.43	107.76	106.34	105.85	105.58	106.27	104.79	105.03	105.58	102.68	105.96	105.15	103.73	104.72	106.89	104.64	106.68	103.6	108.44	106.22	107.29	108.07	105.37	105.35	104.05	103.45	105.09	106.55	102.47	106.08	103.18	105.67	107.64	106.21	105.2	107.14	106.73	105.09	105.22	106.96	103.99	107.06	102.8	107.16
107.23	106.7	107.07	110.49	108.41	108.29	110.9	110.35	108.07	107.91	109.58	110.54	106.39	107.21	109.74	109.54	109.25	104.56	106.97	109.94	109.51	109.17	109.75	106.71	107.56	107.11	109.84	107.7	106.92	106.54	108.94	107.59	109.37	108.65	112.17	106.07	107.36	108.58	108.91	108.21	109.29	109.93	109.24	107.64	110.34	112.55	106.34	112.21	107.48	107.98
98.626	96.142	97.095	96.087	99.156	96.984	94.772	99.094	98.676	98.837	96.154	98.87	96.018	97.043	99.778	98.776	98.113	100.27	99.597	99.189	98.971	99.17	99.853	99.523	97.968	98.571	99.279	98.002	95.952	98.224	99.935	96.485	96.955	97.963	100.44	98.296	98.705	100.35	99.409	98.447	96.345	98.657	97.328	101.47	98.045	96.906	97.539	97.304	94.731	96.497
105.99	106.44	105.66	102.93	108.52	107.17	104.77	105.28	105.33	103.36	103.76	103.41	105.76	106.07	104.12	107.48	103.99	104.09	104.75	105.72	105.47	106.59	104.5	105.54	105.92	107.62	105.15	105.23	104.08	103.81	106.44	105.63	105.11	105.86	102.97	104.2	107.11	106.14	105.93	104.47	109.03	106.85	104.31	103.86	104.18	103.32	105.07	105.79	105.57	105.96
108.65	102.09	107.96	103.42	107.91	108.48	106.89	108.17	107.85	107.27	109.11	106.72	106.26	109.52	107.47	110.26	107.15	109.6	110.45	107.28	107.47	108.71	109.12	106.99	109.97	109.96	112.78	108.57	105.36	109.05	107.48	108.43	107.41	106.8	109.27	109.26	109.04	108.08	107.94	109.87	107.98	109.39	108.95	107.75	107.48	105.99	108.22	106.77	107.42	107.88
104.71	104.22	106.36	104.04	107.55	104.94	104.86	106.72	106.67	106.23	106.33	108.03	106.73	105.74	106.66	106.13	104.32	104.65	104.65	104.77	102.98	105.78	109.48	107.23	102.78	106.16	101.78	108.15	106.49	105.41	107.48	104.28	105.2	105.39	106.11	107.54	103.12	109.61	105.07	106.41	103.26	104.82	108.84	104.23	102.93	106.34	104.82	106.3	105.54	105.49
107.41	106.58	104.23	105.29	105.9	105.32	107.36	106.62	107.57	104.37	107.19	103.81	106.49	104.04	104.81	105.33	108.95	105.52	106.72	104.96	107.11	106.34	105.42	107.13	104.66	109.66	108.8	106.51	108.11	107.54	104.64	106.58	104.81	106.35	107.01	106.43	107.28	108.65	105.42	105.02	105.77	106.54	105.8	106.89	105.16	105.51	109.42	105.83	106.81	105.3
97.883	101.49	100.45	102.97	101.23	101.88	99.54	96.27	99.209	100.66	103.68	100.46	101.11	101.96	100.79	98.229	102.36	101.6	99.709	96.801	98.624	97.382	99.264	102.62	100.64	102.53	103.04	101.93	102.59	98.275	100.91	100.44	99.306	99.865	98.196	101.98	100.11	100.54	101.24	100.28	96.811	102.85	97.912	98.712	101.6	101.89	99.43	101.56	101.04	99.262
108.34	105.59	107.2	107.96	102.71	102.11	104.02	107.62	106.62	104.29	104.13	109	104.96	102	106.19	102.57	107.78	107.36	104.21	105.53	106.52	103.81	101.39	107.75	106.96	106.01	109.73	106.79	102.51	106.28	105.31	106.25	106.91	103.41	107.61	104.02	104.78	104.1	106.79	109.17	101.39	107.83	107.89	108.01	103.96	106.61	106.64	107	105.9	106.37
98.893	100.84	99.415	96.325	97.431	96.57	95.803	99.322	97.795	98.729	100.03	98.824	97.661	97.838	99.081	98.286	98.53	98.067	97.371	97.851	98.52	97.517	94.909	101.55	96.605	97.716	98.575	96.945	96.933	100.7	97.82	97.5	97.054	95.557	97.761	98.617	99.091	96.889	99.036	96.431	97.223	95.342	98.712	98.026	98.04	97.629	98.725	97.142	98.47	97.18
103.37	108.7	108.73	103.3	108.11	105.81	106.98	105.05	103.52	106.61	103.16	109.38	107.12	104.54	108.08	105.59	107.07	106.84	106.21	105.86	103.32	106.28	104.39	107.7	106.28	105.12	105.06	106.18	106.72	107.76	106.35	107.22	106.97	107.4	107.5	106.68	104.17	106.33	107.81	107.86	108.23	104.97	107.78	106.88	103.69	107.87	105.46	105.94	107.77	105.41
98.679	97.95	99.528	103.55	98.279	100.66	100.04	101.5	96.544	100.69	101.01	100.96	99.79	101.5	100.88	98.703	97.77	100.44	97.242	99.876	98.551	102.89	102.59	100.15	100.08	101.39	97.888	100.64	97.614	98.339	98.61	101.95	102.08	99.389	101.02	101.54	101.06	100.46	96.888	98.299	102.32	101.52	99.358	99.872	100.52	99.822	97.4	99.877	102.6	99.5
101.33	99.648	103.91	100.84	103.07	99.548	101.02	98.22	99.987	100.57	100.46	100.83	99.477	101.78	102.61	98.005	100.69	98.619	102.11	99.032	101.48	101.48	99.71	98.981	99.677	99.081	97.933	100.02	98.121	99.311	101.06	101.5	100.61	97.995	99.801	101.29	98.754	98.33	103.47	100.43	99.811	99.598	99.737	101.71	99.686	98.385	99.269	102.8	99.975	102.54
107.9	106.71	107.17	112.12	108.78	108.57	108.17	107.18	108.13	106.88	111.04	107.64	107.32	108.48	107.39	109.46	108.44	107.21	109.87	107.05	108.37	110.46	106.51	110.94	105.67	107.11	107.89	108.22	105.06	106.36	105.84	110.09	108.33	108.38	110.05	106.23	108.14	107.1	111.38	108.65	106.85	108.95	109.38	108.49	106.59	107.82	106.89	109.85	111.53	112.84
99.662	96.794	99.812	95.641	97.078	96.162	98.436	99.714	94.985	99.784	95.655	97.883	97.363	94.95	94.05	99.116	98.057	97.558	100.83	98.726	94.746	100	99.244	98.344	100.45	101.54	97.736	97.389	95.829	97.787	98.732	93.483	98.148	98.464	95.423	95.488	95.791	96.46	96.324	96.724	95.475	101.13	97.707	97.82	98.443	94.948	97.974	100.69	97.892	98.104
97.177	94.865	97.241	97.192	99.023	94.357	95.814	96.919	103.4	97.453	97.267	96.181	100.58	98.15	98.924	96.063	97.437	98.614	98.804	98.506	99.816	95.795	100.96	97.434	100.66	98.885	97.663	98.776	100.36	98.152	97.662	100.24	99.489	96.91	97.365	100.1	100.59	100.34	101.4	97.997	96.654	98.002	95.343	96.863	95.409	96.095	96.134	98.353	97.182	97.357
110.52	108.13	109.11	109.93	111.01	110.56	108.77	110.25	109.41	111.13	110.19	107.56	111.65	112.55	113.27	108.69	108.87	109.85	110.61	107.41	109.34	106.58	109.73	110.31	106.94	108.43	109.95	113.06	111.63	107.54	111.25	111.03	108.87	111.75	110.13	113.19	112.24	112.52	105.7	110.45	111.43	111.99	106.93	106.54	108.31	109.81	110.6	110.95	111.06	112.16
99.06	101.59	96.065	96.654	101.47	98.067	99.658	99.043	97.456	96.935	97.97	95.84	96.448	99.271	100.05	96.761	98.734	98.8	100.66	100.87	98.526	96.968	96.8	98.046	102.22	96.421	96.972	98.038	98.818	97.941	98.086	100.27	101.89	98.311	95.252	97.841	99.55	99.662	97.604	100.94	98.358	99.708	96.396	97.933	100.89	97.866	97.702	97.938	100.82	99.456
108.96	106.52	108.85	106.7	106.97	109.43	106.99	110	106.7	107.46	109.7	103.87	109.98	109.71	110.1	107.6	106.81	110.98	105.95	110.48	110.14	108.12	103.57	108.83	108.61	108.42	109.48	108.36	109.48	108.43	106.31	105.98	111.09	106.92	108.15	110.65	108.28	105.61	108.45	107.91	108.67	109.94	107.97	108.4	103.92	110.03	106.14	108.06	104.62	107.03
102.24	100.29	101.62	99.656	99.409	101.13	98.518	101.15	101.2	98.012	99.049	100.39	100.31	102.42	100.23	100.06	102.03	102.82	100.39	101.01	103.32	101.12	101.67	102.52	101.19	96.306	100.48	101.78	100.44	100.94	101.47	99.262	99.104	101.34	97.612	102.65	102.61	99.052	99.216	97.973	100.38	101.89	100.62	99.114	99.566	99.357	100.37	99.654	101.47	100.13
107.6	104.49	111.06	108.44	107.08	106.24	108.63	105.63	102.76	106.92	107.91	105.73	107.78	106	106.34	108.08	108.89	110.45	106.31	107.77	107.68	110.47	107.53	108.19	107.28	105.54	108.63	109.75	110.59	105.5	107.98	109.29	105.84	107.14	107.4	109.97	108.3	111.34	108.92	107.97	108.23	104.95	106.04	110.03	108.94	107.84	108.13	107.88	106.93	107.17
107.86	108.49	108.17	107.48	108.83	109.99	109.08	106.79	107.72	107.79	109.45	106.91	107.79	105.65	108.34	107.68	106.78	106.43	108.83	109.55	106.04	109.53	106.01	107.39	104.98	109.27	107.35	110.12	109.21	108.85	109.04	106.22	108.97	105.95	110.61	107.85	111.87	105.35	103.83	106.46	109.27	107.83	109.01	106.55	109.26	108.74	108.77	106.92	108.44	107.14
110.81	111.72	108.69	108.29	109.34	107.99	107.99	108.6	110.85	106.98	105.09	108.18	107.33	107.71	109.21	108.44	109.36	105.7	108.16	107.87	107.56	111.05	108.81	105.61	109.6	106.03	106.92	108.05	109.06	108.54	104.71	108	107.96	108.82	106.75	108.27	108.28	108.94	106.35	110	108.14	107.97	109.77	110.59	106.79	108.52	109.53	108.57	106.15	109.39
107.2	105.36	107.25	106.96	107.82	104.19	106.06	107.44	103.71	105.28	104.4	101.57	107.83	107.71	105.3	107.39	108.76	104.38	104.76	103.14	105.03	106.72	106.4	107.92	104.7	108.73	106.22	105.77	103.64	106.34	104.98	108.85	102.77	104.11	109.54	106.4	107.33	107.72	103.29	103.41	104.48	105.96	101.5	103.45	107.44	106.57	106.91	105.27	107.69	105.75
103.56	106.14	104.83	106.45	109.12	105.34	106.72	106.78	105.32	102.39	104.99	105.58	105.99	106.31	104.55	104.96	103.16	105.44	107.37	104.82	106.57	105.29	105.59	104.7	103.92	106.47	106.04	105.6	105.27	104.62	108.4	104.69	106.04	106.09	108.42	102.36	101.53	106.32	105.31	101.64	107.42	108.81	108.62	107.85	107.11	107.45	105.45	103.18	104.21	107.86
106.57	105.21	102.29	106.75	107.54	105.25	104.38	105.85	102.58	108.56	106.4	105.13	106.93	106.76	106.23	106.5	106.1	105.7	105.94	106.63	106.51	106.6	107.83	108.73	106.66	103.87	107.05	106.44	104.42	107.82	108.22	105.28	103.55	103.41	105.98	106.11	107.8	104.99	109.45	106.31	105	107.25	105.28	102.97	105.68	108.49	108.02	105.72	105.47	107.7
104.02	104.64	104.11	108.63	103.34	104.69	105.34	110.04	104.04	105.8	106.9	109.19	107.01	106.36	101.7	105.2	106.68	104.25	105.35	107.09	101.45	106.4	105.6	105.01	105.86	104.43	105.45	103.17	105.42	104.93	105.98	111.23	106.85	106.91	104.17	105.57	103.81	102.61	108.44	104.95	107.9	106.53	104.18	102.73	104.77	107.38	107.21	105.1	105.08	105.94
101.68	101.62	96.016	100.45	102.39	101.77	100.78	99.934	97.653	103.02	99.473	102.49	98.541	101.27	101.1	101.46	99.221	98.502	100.21	99.948	99.301	102.71	99.122	101.16	99.037	98.67	100.38	97.735	99.649	102.36	101.25	98.082	100.32	99.362	98.463	99.393	103.17	100.46	98.524	100.27	100.96	101.6	100.6	98.681	100.62	98.949	101.92	101.5	100.13	99.62
106.31	108.25	106.71	110.16	108.7	108.2	108.77	107.09	105.89	107.96	105.5	105.76	107.64	108.15	109.14	108.17	109.46	106.67	108.33	108.83	106.79	102.45	106.92	109.58	106.42	106.99	106.7	106.78	108.02	107.25	104.28	107.14	105.61	108.35	106.46	107.18	109.98	107.36	107.21	105.86	109.35	107.83	108.74	106.24	106.18	107.78	106.56	107.79	108.5	108.51
109.41	108.94	104.81	106.6	102.92	105.21	106.62	106.98	104.86	105.59	106.51	104.17	106.88	106.77	109.37	106.92	108.3	105.49	107.11	103.64	107.72	102.33	108.71	106.73	103.44	108.45	106.95	104.64	107.37	107.72	107.48	104.32	104.63	105.43	104.46	106.16	105.67	105.85	104.12	107.49	105.19	107.09	105.77	107.62	106.93	106.15	108.82	104.66	106.23	102.74
104.75	104.69	105.63	105.81	106.37	105.28	103.56	105.35	108.46	106.44	106.16	104.95	106.82	106.49	104.83	105.93	109.31	105.04	109.49	101.71	103.7	106.74	109.02	103.33	105.28	107.95	106.58	105.93	106.68	107	105.64	105.02	105.73	107.29	103.78	105.88	107.95	104.54	106.47	101.45	105.22	104.65	106.4	105.54	102.1	107.3	102.88	107.16	107.72	104.92
97.066	97.647	99.576	97.401	99.457	96.957	97.597	99.334	96.031	98.077	101.85	101.2	98.608	96.822	99.145	96.547	97.402	98.158	98.499	92.339	96.41	98.998	94.841	103.37	99.679	97.247	97.543	98.772	99.134	97.476	98.764	97.803	94.616	97.898	97.97	100.95	95.455	96.013	97.618	95.927	99.89	96.94	98	96.305	99.772	94.875	98.076	99.595	98.834	96.553
108.16	108.48	104.79	104.61	108.42	108.53	106.1	110.14	107.09	108.64	109.79	107.09	103.91	107.75	107.27	108.6	110.65	108.35	106.69	105.12	106.18	109.13	108.07	108.33	105.63	108.11	105.19	110.38	105.25	105.64	104.58	109.52	109.82	109.13	106.61	109.61	107.34	108.55	108.25	108.35	107.84	109.3	109.19	106.42	104.65	107.93	108.35	106.93	104.37	104.73
105.48	106.57	106.01	103.23	105.41	107.75	105.83	109.09	106.64	105.16	107.65	105.08	105.83	108.1	105.62	106.44	108.19	105.79	104.97	106.34	107.14	105.78	104.99	104.48	107.72	106.95	107.73	106.97	109.58	106.68	104.24	106.57	106.51	105.08	106.77	107.11	107.61	103.41	106.88	109.2	108.03	105.66	106.04	105.78	105.57	109.11	107.79	105.04	106.94	104.29
104.13	105.46	106.49	104.19	105.31	102.51	106.1	105.62	101.68	106.05	105.68	105.05	105.75	107.5	105.06	108.33	109.12	108.12	106.19	106.02	103.81	104.33	103.82	106.1	104.77	107.72	107.79	106.96	107.69	105.65	106.12	105.79	105.69	108.47	104.04	106.74	105.53	107.28	104.78	105.08	108.8	102.81	106.06	105.69	104.64	103.27	104.57	104.14	108.49	104.56
108.99	105.87	112.62	110.66	109.22	108.64	107.49	110.16	108.12	110.03	109.78	108.85	108.41	107.05	106.65	106.36	109.9	108.37	106.78	106.14	106.12	109.27	108.84	105.96	109.89	109.17	111.28	105.51	109.4	106.68	108.16	107.77	110.26	106	110.34	109.73	107.8	109.77	111.05	107.58	107.53	106.29	109.4	110.54	108.13	104.59	110.05	109.97	112.33	110.21
107.17	105.9	104.94	105.26	104.48	107.31	105.9	104.31	104.24	104.23	105.46	102.98	102.67	107.86	106.76	105.45	106.9	102.85	104.06	107.1	104.24	108.71	105.04	104.42	107.9	104.95	107.05	109.28	104.5	107.36	108.37	105.28	102.29	104.46	104.71	107.64	105.16	104.75	103.41	107.37	107.73	106.36	106.91	105.03	108.85	104.09	105.86	104.94	108.18	108.7
105.17	103.82	105.69	106.42	108.8	103.83	103.23	101.63	104.34	104.3	106.2	104.7	106.9	106.42	104.57	106.28	103.98	103.55	105.13	104.61	103.94	102.6	104.43	107.89	104.25	103.64	108.39	106.42	107.6	104.63	108.9	103.94	104.73	107.79	102.01	108.21	106.49	104.94	104.34	106.44	104.21	105.91	105.82	106.27	102.97	106.04	103.08	104.13	105.25	108.78
105.48	107.26	104.41	105.62	106.93	107.15	106.88	107.3	102.74	104.58	108.64	104.64	105.01	103.25	107.32	106.11	106.49	106.14	104.64	105.5	107.66	106.88	104.84	102.03	106.57	104.73	105.92	106.77	108.4	105.11	107.78	106.88	108.04	104.28	107.82	102.84	107.28	105.12	105.44	109.44	103.65	107.41	106.07	105.88	108.95	105.48	106.74	104.31	103.35	106.03
98.916	99.938	102.61	102.07	99.114	100.5	99.699	102.36	98.738	100.52	99.477	99.879	99.96	100.75	96.174	102.44	99.634	97.661	100.75	98.947	100.22	101.23	101.02	100.36	102.54	98.75	102.19	99.598	101.07	100.56	96.733	100.52	100.85	98.204	100.45	98.63	101.94	102.67	98.374	99.428	99.748	98.263	100.03	100.99	103.81	100.48	100.7	100.47	99.373	100.77
100.65	102.57	100.27	103.53	101.8	101.3	105.86	101.75	104.13	102.18	104.27	103.75	101.86	105.6	102.58	102.16	102.55	101.19	104.28	100.91	105.4	102.59	103.44	103.53	101.55	102.54	102.64	105.76	106.46	102.24	100.88	100.41	100.02	101.19	102.97	103.32	103.94	103.08	105.75	102.25	103.63	103.87	103.31	103.23	103.72	105.97	105.55	101.49	105.28	103.6
107.35	109.78	105.06	108.64	104.75	106.47	105.74	105.73	106.96	112.41	106.5	108.39	108.23	107.79	106.36	109.65	107.11	108.23	104.44	108.84	106.12	109.37	108.96	108.12	106.56	105.07	107.93	108.84	109.86	108	106.21	104.33	109.82	109.28	110.71	110.94	108.89	107.99	106.75	108.44	110.32	109.58	109.17	109.2	108.8	105.87	105.08	103.53	109.3	108.31
104.85	106.98	108.91	106.06	107.56	107	105.12	107.86	103.45	103.62	106.39	106.68	104.88	105.15	105.81	108.43	106.15	104.5	107.24	108.92	106.13	105.7	105.12	104.8	108.91	107.6	104.14	104.82	106.46	104.77	104.18	107.18	104.6	105.97	107.47	108.17	104.19	105.51	106.33	108.43	105.07	108.06	104.97	107.61	107.66	105.8	103.59	104.97	105.83	105.02
106.53	108.87	108.47	108.53	109.38	109.32	105.7	108.79	107.8	107.96	106.9	108.27	105.39	109.04	107.99	109.02	107.49	109.19	109.94	106.81	106.09	109.46	109.95	110.47	107.45	105.58	106.8	106.14	107.01	110.7	105.28	106.4	109.26	110.91	104.06	108.5	106.67	104.73	106.89	110.35	109.82	108.03	106.77	106.11	106.14	109.52	109.82	107.43	112.18	106.02
106.3	105.87	110.4	105	104	104.48	106.24	105.62	106.09	103.94	106.81	104.64	103.27	105.28	104.21	107.63	105.76	106.93	106.37	105.72	107.08	107.1	105.49	108.16	105.81	104.97	104.35	105.01	105.09	104.48	106.39	105.72	106.89	105.83	105.38	108.23	103.52	104.56	104.08	104.86	103.05	106.05	107.66	108.25	105.81	105	107.7	105.99	106.97	103.94
102.18	100.41	98.777	97.977	99.985	98.881	103.77	101.32	100.98	100.05	103.51	106.68	105.49	101.5	101.46	98.425	101.34	100.76	103.48	101.79	99.458	100.33	99.799	100.26	98.013	100.43	100.6	100.2	100.45	101.68	100.12	101.52	100.73	101.55	100.1	98.48	100.82	103.47	102.5	100.15	97.035	99.083	100.83	100.51	99.777	99.943	101.37	100.17	100.82	100.7
108.1	106.94	101.21	105.13	106.54	104.53	108.51	105.62	104.46	106.24	106.27	102.91	104.03	103.94	105.23	105.38	107.08	104.67	106	107.95	106.16	106.23	107.04	106.47	103.12	104.8	105.36	105.43	106.48	105.34	106.09	104.65	107.12	104.43	104.93	105.59	105.5	108.24	104.47	104.6	104.92	104.35	107.23	105.11	106.59	106.36	105.72	106.53	108.62	106.72
109.23	110.5	110.61	108.44	110.15	111.04	109.63	110.48	109.4	110.43	110.4	110.74	110.38	110.19	110.35	111.95	108.84	109.62	110.31	112.1	111.36	111.67	110.39	110.76	112.62	110.39	112.87	110.74	109.28	109.34	109.02	109.51	110.11	110.48	111.96	108.25	111.43	113.72	108.24	110.69	107.22	106.85	111.42	111.41	109.64	112.04	109.3	109.13	108.37	107.83
109.53	108.9	107.6	108.69	110.86	111.95	106.26	107.91	106.86	106.54	111.89	107.8	108.91	107.83	109.79	108.28	109.52	108.04	111.39	107.72	107.53	108.21	109.68	111.83	109.97	110.16	107.33	105.51	109.41	106.86	108.75	109.79	108.33	110.36	111.85	109.39	111.34	109.89	108.14	108.55	108.97	107.55	108.64	107.2	108.42	108.8	106.96	109.13	109.58	106.5
105.58	104.53	104.75	104.65	107.39	105.55	105.78	106.77	105.06	105.62	108.23	107.28	107.88	109.51	106.67	105.19	105.81	109.71	105.57	106.5	104.71	107	104.36	102.07	104.72	108.57	102.64	108.36	107.58	103.27	104.33	104.33	104.74	104.69	107.1	104.01	105.4	103.84	105.6	104.6	106.6	103.62	108.83	105.3	105.39	105.91	106.68	105.24	104.05	106.91
108.09	109.17	110.71	110.89	108.94	108.45	109.39	106.77	110.85	106.79	106.88	107.93	111.6	109.56	107.85	105.36	107.14	107.97	109.81	107.26	112.06	111.63	106.75	106.24	108.85	109.08	109.37	109.16	111.13	109.47	109.84	108.14	110.07	108.38	106.36	108.42	109.55	109.22	109.32	106.8	108.45	113.04	109.54	104.43	109.61	109.2	106.47	106.87	106.19	108.11
108.23	110.52	107.13	112.47	108.95	110.06	111.88	110.97	111.86	110.6	108.49	111.06	111.08	109.52	109.93	113.47	109.88	111.8	109.57	111.18	106.76	106.92	114.16	112.08	108.61	108.7	114.5	111.29	112.27	108.07	110.9	110.87	113	109.29	108.89	110.67	109.19	110.79	106.56	111.47	109.66	109.21	107.06	109.78	112.77	110.05	110.2	109.74	113.93	110.91
107.58	105.55	106.92	103.21	104.6	103.57	103.05	104.28	103.2	105.15	103.04	106.04	103.94	104.75	107.1	104.49	105.5	104.32	107.84	105.24	107.15	107.2	107.11	107.37	105.27	104.64	103.03	105.91	107.16	105.84	103.37	105.71	102.24	105.17	106.89	107.14	106.37	103.61	105.72	109.12	105.81	107.29	106.85	106.11	106.03	103.21	106.14	107.9	103.27	107.57
107.43	105.77	102.54	105.54	104.51	106.04	104.63	103.67	108.31	104.46	102.87	107.64	104.72	104.71	108.89	104.01	106.73	108.54	105.41	105.9	103.6	105.81	102.53	104.41	104.18	107.81	104.27	104.66	103.24	103.66	105.04	105.14	102.44	103.69	105.13	103.07	106.01	103.86	106.27	105.94	107.78	104.78	105.44	105.83	107.06	104.26	103.36	104.6	105.21	104.85
102.89	104.45	104.64	103.26	104.24	104.08	103.86	104.05	105.46	106.46	102.92	105.36	104.51	107.9	103.34	103.27	105.1	106.78	107.46	107.73	107.46	108.13	105.22	102.88	107.61	107.93	105.01	107.16	107.8	106.21	106.49	108.08	106.57	107.21	106.75	104.31	102.56	102.06	106.98	106.3	102.28	107.54	103.24	105.75	103.43	104.01	105.1	104.75	105.52	101.91
109.06	110.91	108.02	111.45	110.56	108.15	108.56	109.09	110.6	109.95	112.1	109.22	110.25	108.09	112.39	110.21	111.62	109.78	110.05	112.12	108.88	109.95	112.34	111.99	106.54	109.65	109.93	108.88	111.34	107.54	107.39	109.65	111.35	112.3	108.58	109.49	115.25	109.13	106.87	110.24	111.55	107.86	109.81	108.26	115.35	110.17	111.14	109.82	109.54	111.57
108.95	110.31	108.39	110.27	105.94	109.18	109.36	105.02	107.61	108.13	109.22	110.3	109.65	109.73	105	109.95	107.08	106.72	105.87	111.57	103.29	108.81	108.29	106.4	106.51	106.55	110.03	110.47	106.48	107.37	111.23	107.27	107.69	104.85	111.11	107.59	106.86	106.38	109.68	111.76	104.88	112.31	107.99	111.26	110.03	110.5	109.23	109.91	109.29	108.87
107.17	106.54	110.6	107.87	107.45	106.41	106.7	107.51	104.08	104.98	108.83	109.23	105.5	103.39	108.15	109.01	108.7	106.27	107.17	107.47	108.38	108.65	110.17	108.86	106.65	107.26	107.04	107.75	112.5	112.24	106.1	109.1	103.54	110.5	105.77	108.93	108.32	108.93	106.25	110.46	104.73	107.03	105.87	107.25	108.89	109.42	108.52	107.05	108.39	107.16
111.51	105.19	108.77	109.03	109.91	109.24	107.06	107.65	109.76	109.71	110.83	109.24	108.92	112.61	111.13	110.69	111.61	108.09	108.59	109.89	111.89	109.7	108.72	111.43	111.58	108.25	112.79	109.27	110.34	114.01	110.83	112.43	114.97	112.2	108.2	111.31	108.78	110.12	106.73	108.66	109.7	108.76	111.73	113.12	111.19	112.11	112.86	111.24	111.5	108.91
97.83	97.126	97.986	94.502	99.686	98.86	98.935	99.231	97.463	99.807	97.956	99.554	98.515	101.26	97.278	98.694	96.134	97.675	99.294	96.342	98.502	97.256	101.09	95.842	98.827	97.575	98.615	98.416	98.735	97.134	101.21	96.059	97.211	98.861	98.03	95.052	96.155	98.265	98.861	97.056	97.011	100.6	98.01	99.156	100.75	100.61	97.808	97.96	95.498	100.47
108.51	108.01	105.55	106.46	113.35	105.17	108.41	107.99	110.59	107.22	104.22	108.68	109.55	105.91	107.01	109.06	106.33	107	107.37	105.05	107.62	110.85	108.82	107.92	108.04	107.39	107.14	109.97	106.84	103.88	109.87	106.61	109.44	107.79	107.23	107.03	106.69	109.96	102.16	106.66	106.35	108.54	106.76	106.43	106.64	109.63	105.57	107.45	104.97	105.59
97.856	95.788	95.564	99.049	95.381	96.558	95.692	96.257	99.101	98.052	96.172	99.09	95.467	101.06	99.101	98.549	96.457	96.502	97.491	101.72	101.76	100.41	96.22	98.888	96.514	96.204	102.33	99.038	95.802	98.21	97.294	96.822	93.042	97.893	96.817	96.271	98.307	99.86	96.055	97.666	97.52	96.114	94.273	99.181	100.63	99.636	99.508	97.491	98.077	97.64
106.69	103.71	105.49	105.28	108.15	103.66	104.86	108.93	107.14	105.43	106.74	106	102.57	102.14	108.15	106.75	103.75	102.31	107.65	106.39	106.16	106.04	107.62	104.93	103.54	107.62	106.55	108.36	105.94	107.34	104.4	107.55	104.52	107.7	106.37	108.34	103.79	106.21	107.95	106.12	105.26	99.91	107.03	104.89	103.64	105.48	104.35	105.43	102.42	104.56
106.62	107.06	105.17	107.25	110.75	106.69	109.33	106.87	109.81	107.24	106.77	110.62	107.31	107.78	109.32	109.45	105.11	109.95	105.02	110.16	109.18	107.93	107.88	105.39	110.54	105.72	106.99	110.11	107.13	107.64	108.88	108.17	107.51	107.85	110.19	106.63	107.68	109.7	109.66	106.68	106.94	109.62	110.25	108.07	108.37	108.85	108.51	105.64	108.39	109.16
109.58	104.48	107.98	106.09	108.83	103.72	104.35	106.85	107.91	104.6	106	106.37	104.98	107.49	106.67	104.67	108.04	104.13	107.84	104.54	104.33	102.73	106.64	104.94	107.34	107.04	103.34	106.59	105.41	105.46	103.67	106.63	103.21	102.68	108.64	105.6	104.61	106.53	104.59	104.51	107	105.23	102.28	104.46	106.24	105.14	104.71	105.75	104.41	103.71
105.87	106.73	105.34	104.58	108.57	110.01	106.16	105.21	109.65	106.51	106.9	107.18	106.45	109.59	107.92	106.38	110.36	105.31	106.83	108.1	105.99	107.28	108.96	109.49	108.39	108.9	108.69	104.32	108.34	105.26	107.08	106.39	106.17	105.69	105.49	107.33	107.76	106.13	105.83	105.94	105.55	108.82	107.2	108.42	106.44	104.08	107.52	109	106.74	109.03
114.21	113.06	109.78	109.38	112.95	110.94	113.26	109.5	110.33	109.9	113.68	109	110.05	108.06	113.02	114.05	111.68	109.08	111.88	110.42	109.17	111.98	111.01	111.77	112.33	110.22	114.87	113.23	107.53	110.12	109.67	109.73	110.68	107.14	108.74	110.02	112.71	109.16	112.78	111.4	111.23	106.6	110.46	112.76	111.63	111.18	111.07	112.71	109.62	107.19
101.82	102.2	104.91	103.65	104.71	100.88	99.356	98.72	103.56	104.42	101.59	103.51	100.96	102.76	99.544	99.384	100.99	102.58	102.27	102.14	99.949	102.91	104.34	104.28	104.18	106.56	104.36	102.39	103.11	102.02	104.21	102.74	105.35	106.19	102.55	104.11	103.68	101.51	100.27	104.73	102.1	105.27	101.26	101.04	103.28	100.45	103.82	102.66	97.96	102.92
103.72	107.22	107.89	101.61	105.2	106.56	104.37	106.12	104.88	107.89	109.28	108.08	106.04	106.01	105.34	107.02	107.12	103.76	104.77	106.74	107.23	103.34	104.6	108.36	103.55	105.57	106.44	104.75	104.44	109.52	108.54	107.76	105.49	107.56	109.51	105.48	105.89	105	103.59	106.63	108.45	109.68	106.91	105.5	103.59	106.59	108.29	104.25	108.9	106.27
104.58	106.73	106.48	107.68	110.06	109.93	107.04	106.16	108.52	105.39	108.64	104.31	106.3	103.93	108.71	103.34	108.17	109.27	103.45	108.28	110.25	104.13	105.01	107.12	107.87	107.44	104.42	106.32	106.14	106.76	107.67	105.52	108.93	107.75	102.69	106.81	107.48	104.96	107.91	103.66	104.22	103.47	108.4	104.15	107.05	107.86	104.82	103.85	106.39	105.44
107.07	105.74	104.95	106.63	106.24	105.91	107.42	108.52	106.8	103.94	105.09	108.5	105.01	109.07	106.24	104.01	109.79	109.16	105.52	106.77	106.75	106.16	108.93	106.8	106.09	109.33	107.24	106.44	105.43	103.19	108.6	104.5	104.73	105.28	111.9	106.91	109.04	106.28	110.42	110.46	107.34	107.14	109.57	105.17	105.49	108.37	104.65	104.78	107.79	108.03
98.875	96.657	99.036	98.031	100.22	99.16	99.004	99.564	99.534	100.18	100.63	101.44	101.07	96.512	98.758	101.9	101.84	97.784	98.185	100.07	96.069	99.789	100.91	97.823	96.361	98.149	98.418	99.706	101.83	95.9	99.546	96.622	100.54	97.515	98.054	100.23	100.62	99.575	96.282	101.12	98.25	100.71	98.165	95.78	102.72	95.79	99.795	96.749	99.814	98.634
95.685	99.109	98.976	95.864	100.73	98.657	97.971	98.163	97.885	99.568	98.899	99.394	98.766	96.833	98.127	99.324	96.593	97.474	96.18	95.393	97.454	100.07	95.184	96.206	98.614	98.241	95.989	99.318	101.73	98.393	96.64	94.813	96.69	94.445	97.557	96.547	98.106	97.743	101.16	97.616	95.606	98.25	97.636	97.556	99.46	95.358	98.78	95.198	96.161	101.07
107.16	107.78	106.02	108.45	108.8	108.77	108.45	106.1	107.62	107.3	108.67	112.19	109.86	112.41	106.5	107.09	105.69	110.41	110.23	109.97	108.22	107.8	106.3	110.54	108.35	109.45	109.21	111.42	107.32	108.99	109.04	110.64	106.32	108.4	109.23	108.1	109.27	110.73	109.37	106.64	105.64	109.09	107.34	109.88	110.46	107.54	109.32	110.09	106.91	107.79
107.14	111.35	109.17	106.7	108.44	106.59	106.71	108.61	107.88	107.41	109.01	109.85	109.38	111.13	106.31	107.9	108.63	105.36	108.91	109.41	110.47	106.72	110.88	110.76	109.19	102.38	107.44	111.89	106.44	106.17	107.14	106.89	107.96	106.3	107.42	104.73	107.97	107.7	110.79	112.48	104.47	107.25	107	108.14	105.9	107.88	109.89	108.81	105.1	104.47
108.69	107.95	111.47	107.31	108.49	104.72	110.49	106.6	109.4	109.02	111.36	109.41	108.39	108.94	113.5	109.28	111.06	106.63	106.64	107.47	105.19	108.02	110.73	108.77	103.5	110.28	108.43	109.64	107.05	105.69	109.5	108.29	107.59	111.17	105.09	106.7	106.18	108.06	110.99	107.61	109.27	107.25	105.5	109.07	110.66	106.74	106.29	105.5	110.83	108.84
107.32	104.29	105.31	103.67	105.74	102.38	102.4	103.02	106.63	106.32	107.42	107.95	108.9	106.42	104.77	104.3	105.65	107.25	104.15	106.05	105.5	105.47	105.46	103.86	106.48	106.51	105.15	107.41	104.6	104.5	103.23	104.14	102.94	106.41	109.87	106.74	105.12	106.9	107.91	105.2	105.3	103.75	107.04	105.7	106.43	103.16	103.4	104.41	104.14	106.07
110.98	105.86	109.57	103.02	107.04	106.85	101.98	107.72	105.15	105.75	108.8	107.03	104.1	104.74	106.58	107.73	105.26	107.8	106.51	103.17	106.47	106.87	107.01	105.11	104.47	108.53	106.53	106.46	103.66	105.01	106.61	107.48	104.8	103.54	107.09	108.24	109.55	105.4	106.68	111.67	106.9	101.05	105.03	106.27	105.29	106.02	106.51	106.12	105.15	105.58
105.06	109.89	108.01	104.93	110.18	109.13	103.17	104.78	104.81	104.12	104.07	107.27	107.82	106.15	107.17	107.9	108.61	109.29	105.18	107.47	106.25	107.18	105.34	108.36	105.09	105.32	106.62	107.18	105.43	106.99	107.61	106.8	107.69	109.34	107.76	104.45	106.39	107.13	105.63	105.73	105.3	103.95	104.27	110.35	107.76	105.77	101.93	105.35	107.56	107.57
105	105.38	103.02	104.45	104.19	104.23	106.98	104.7	106.47	105.04	106.13	103.21	107.52	105.47	107.24	105.42	104.72	106.72	108.37	105.14	106.18	105.93	105.63	104.44	106.8	105.39	100.78	104.05	104.9	105.32	106.4	107.89	104.22	106.11	104.4	101.16	105.11	104.44	103.99	104.32	106.23	106.3	104.67	105.73	103.42	105.38	104.83	106.94	103.65	107.78
103.54	105.94	106.62	104.01	103.28	104.94	105.14	106.23	105.11	103.08	104.52	106.01	105.58	103.45	105.98	105.22	106.24	105.39	104.54	105.97	107.81	106.74	104.36	105.06	105.11	104.83	106.06	101.17	103.19	108.21	106.51	106.91	102.87	106.65	100.73	106.62	106.58	107.18	104.15	105.96	104.92	104.34	106.61	104.68	104.95	102.42	106.2	106.32	105.64	104.29
108.41	108.09	105.81	108.83	105.8	105.2	105.12	107.78	105.64	107.56	108.57	108.47	106.92	105.26	105.92	105.01	102.84	103.99	105.7	105.09	104.34	104.41	103.74	106.17	103.22	109.84	104.63	107.55	107.12	104.99	106.53	108.5	106.85	107.51	106.34	105.11	108	106.92	108.83	105.69	106.3	104.31	106.4	104.7	105.5	106.16	106.11	103.94	107.35	107.43
105.45	107.51	107.46	107.63	105.65	104.38	108.24	105.77	106.28	105.48	106.64	107.04	105.89	105.56	105.85	105.47	104.5	104.67	103.04	104.94	103.83	105.31	107.52	108.05	105.49	106.79	108.37	106.42	106.22	106.86	108.96	108.48	109	105.95	106.86	109.01	105.47	104.17	108.85	104.01	104.8	106.85	108.4	107.57	109.09	103.83	109.19	106.91	106.21	106.89
100.74	95.187	100.87	99.447	96.723	96.308	95.939	98.387	100.64	98.209	98.936	100.48	97.388	98.764	98.948	98.813	100.78	97.922	96.048	95.397	100.36	98.074	97.623	97.329	97.03	98.038	98.623	100.28	95.438	98.734	98.54	98.735	97.517	98.485	97.574	96.987	96.734	98.098	99.614	100	96.505	97.129	99.445	96.529	96.549	98.196	97.426	97.339	96.527	97.524
[truncated: 550 more rows]
[truncated: 150 more columns]
