# Supplementary material for: Genetic dissection of main and epistatic effects of QTL based on augmented triple test cross design
Source: PLoS One. 2017 Dec 14;12(12):e0189054. doi: 10.1371/journal.pone.0189054 (PMC5730204; doi:10.1371/journal.pone.0189054)
Supplement: S10 Supporting Information — (ZIP) [file pone.0189054.s010.zip › z6_1700_0.5_5.csv]

100.92	104.58	109.64	101.99	108.2	105.85	108.22	106.16	107.05	103.83	107.98	107.72	104.99	105.7	109.35	107.13	104.51	106.29	105.75	113.16	111.12	103.58	108.32	105.55	108.87	106.51	106.53	107.33	104.41	108.84	109.26	103.33	106.61	109.11	108.42	109.38	102.57	104.7	107.48	108.47	109.25	107.09	99.369	104.88	104.95	104.72	101.21	106.79	106.43	102.9
100.4	98.047	102.47	101.15	100.66	96.74	99.28	97.872	99.69	102.13	98.887	98.389	98.126	99.054	98.804	101.96	99.715	100	97.81	102.97	97.528	99.582	97.316	101.8	100.46	100.99	98.705	96.95	100.28	98.507	102.58	101.23	97.699	98.631	101.8	100.55	99.833	100.55	96.8	95.967	97.345	98.718	97.134	101.28	100.07	97.031	100.38	99.573	98.753	99.443
99.052	101.28	97.656	100.04	99.818	104.24	98.859	98.218	98.747	101	99.641	101.34	99.013	104.95	104.31	102.89	98.398	102.19	98.477	99.131	103.39	99.937	99.125	103.16	97.414	101.5	98.323	101.13	95.735	103.7	101.42	103.38	103.93	97.286	95.417	98.024	101.24	100.83	101.15	104.24	102.16	100.09	100.47	103.9	101.57	103.71	99.003	99.517	100.37	100.95
110.88	112.82	105.2	106.77	112.36	106.3	109.13	107.98	107.92	112.86	110.11	107.16	108.77	107.62	110.36	107.4	110.64	108.23	108.16	110.73	109.04	109.49	103.37	108.82	112.42	110.44	110.37	103.11	105.47	109.7	107.14	108.88	103.9	107.47	111.78	105.07	106.28	110.14	106.87	109.02	106.16	106.04	104.52	107.83	111.66	106.93	110.14	108.67	109.74	109.83
107.13	109.58	108.49	106.32	104.96	107.16	107.41	107.3	108.11	109.43	106.2	107.4	107.43	107.65	108.39	108.24	112.29	112.37	109.44	104.42	106.88	110.88	107.98	105.84	112.6	104.84	105.7	104.27	104.33	108.43	108.4	108.29	104.48	107.23	105.64	107.39	104.09	107.24	107.09	108.83	108.51	107.49	104.07	107.2	105.61	102.42	106.8	109.83	108	105.38
109.76	109.58	108.57	106.89	108.55	108.32	107.05	108.05	105.68	107.43	101.37	106.09	101.36	109.63	106.6	110.88	108.94	108.79	109.17	108.69	104.36	109.9	103.86	103.71	103.19	110.15	106.3	103.64	103.36	107.01	107.28	108.31	105.2	105.6	106.22	107.72	105.87	112.4	112.56	106.3	104.75	104.71	108.1	103.47	104.02	110.18	104.76	111.23	107.7	108.17
103.79	104.94	104.89	111.91	103.79	105.84	100.62	105.78	104.57	106.36	101.41	103.35	103.11	104.19	106.24	104.71	108.4	109.93	107.37	105.96	104.05	112.15	108.34	105.31	101.59	101.38	104.13	105.6	109.5	105.86	106.14	100.6	103.45	105.67	106.07	106.12	101.43	107.74	108.76	104.85	107.28	106.56	101.44	108.02	103.32	108.27	103.84	105.59	102.98	106.74
106.18	107.51	104.81	108.65	106.41	108.33	108.3	109.48	106.09	104.14	105.82	107.58	100.93	105.95	105.84	109.03	106.08	108.12	107.22	106.85	109.72	107.62	106.81	107.86	107.82	106.51	106.05	109.24	107.49	103.66	104.68	105	106.87	108.66	104.38	108.23	107.07	100.65	107.23	111.02	105.07	105.11	109.49	104.04	105.24	108.75	106.01	105.71	106.28	105.01
107.4	105.83	103.65	100.76	107.59	111.26	103.09	109.15	110.92	104.1	107.01	106.71	108.78	107.43	108.07	104.98	105.98	107.08	105.74	104.63	103.61	102.11	107.96	103.19	106.48	103.29	111.39	104.66	106.63	102.63	108.91	107.12	105.54	109.94	109.46	104.36	108.2	105.42	107.73	110.21	106.07	104.09	108.45	105.72	108.54	102.8	105.5	109.4	103.62	110.58
104.62	103.95	105.96	106.44	105.29	107.61	103.32	101.73	109.32	102.6	105.65	102.28	103.36	99.796	105.56	101.38	105.72	104.05	106	107.1	110.78	108.42	109.26	103.55	106.08	105.66	107.18	101.11	103.2	111.35	107.32	102.58	108.92	105.22	104.06	105.52	103.8	108.01	106.8	105.77	105.55	101.51	101.09	105.18	108.81	105.11	108.51	105.19	105.15	98.903
94.851	97.232	101.39	98.874	96.633	100.08	101.1	94.958	98.291	99.057	95.363	96.561	97.545	98.615	96.761	100.51	101.25	98.312	103.43	96.878	99.67	98.625	97.419	98.326	96.43	101.94	99.503	99.664	96.475	98.911	99.479	95.925	97.914	99.347	100.79	103.1	101.35	95.942	99.175	95.461	100.16	97.529	100.32	97.282	95.811	97.907	100.6	103.29	99.971	96.916
104.48	107.57	102.58	107.58	105.57	107.75	105.15	106.15	109.77	108.92	102.57	103.23	108.7	106.02	105.24	104.34	106.47	105.63	104.56	105.43	108.65	104.41	107.36	104.27	103.61	104.93	103.13	103.57	106.85	104.95	107.57	105.14	108.71	105.34	103.21	102.7	106.51	105.88	100.59	110.21	107.99	105.79	104.29	106.11	102.21	105.85	102.89	108.86	106.59	107.01
108.47	107.4	103.28	110.7	104.58	104.02	103.28	103.08	106.64	113	110.56	111.61	105.29	107.77	110.18	108.19	106.63	109.11	108.38	109.12	110.24	107.31	108.65	111.76	108.1	111.32	111.39	103.91	106.77	103.38	106.47	103.9	105.79	108.99	109.1	107.23	105.29	111.02	106.7	108.41	110.83	104.72	109.9	106.48	105.74	107.09	104.81	110.39	109.18	111.13
110.08	107.55	104	104.36	103.57	108.55	104.86	106.59	107.12	104.98	103.75	107.13	105.43	103.65	102.59	104.67	104.73	103.77	102.1	106.11	103.71	100.13	106.52	106.32	104.65	107.53	106.14	108.34	110.3	106.59	104.77	104.42	102.27	105.99	109.17	104.68	103.74	107.71	101.97	107.7	104.27	107.38	104.17	103.8	106.42	106.93	103.2	110.65	103.38	105.9
108.75	111.15	104.86	107.68	108.39	104.09	110.3	107.42	103.8	107.63	103.92	106.82	111.69	105.4	103.83	104.89	107.08	107.83	105.93	108.21	102.39	106.4	105.12	107.81	105.67	108.67	110.4	106.37	107.86	106.36	110.3	106.02	107.56	105.96	104.8	109.2	109.89	105.21	106.67	109.45	108	100.63	108.74	106.34	107.38	104.82	105.5	105.26	106.03	108.83
104.39	106.18	103.58	113.33	106.94	106.86	106.01	102.52	101.96	107.19	107.19	106.64	104.23	104.59	104.95	103.4	110.05	103.7	105.27	102.07	106.95	107.46	107.6	105.63	109.08	107.69	106.6	103.3	105.53	104.72	106.02	107.81	105.08	111.23	107.48	103.26	107.28	101.69	101.95	105.88	107.84	108.06	105.01	105.92	109.67	107.82	108.52	104.17	102.79	107.44
105.78	102.08	104.18	103.56	106.95	105.72	103.31	108.5	106.38	102.61	106	103.54	105.66	104.61	106.37	105.96	103.5	111.2	104.46	102.83	100.48	106.11	103.24	109.42	106.02	107.2	108.1	105.41	103.82	108.69	107.61	103.1	105.36	107.78	107.11	107.13	107.85	108.71	107.98	106.38	107.07	106.8	109.56	106.04	108.44	102.37	104.76	104.47	102.27	105.86
109.85	112.54	106.14	103.7	107.31	106.69	108.13	107.12	105.14	103.99	107.92	108.41	104.33	106.12	104.14	109.22	105.04	105.86	103.64	107.52	104.76	106.88	108.8	106.17	107.8	105.57	104.46	106.64	109.4	105.84	107.68	106.31	102.26	106.45	103.53	106.77	103.45	107.22	103.88	105.13	106.34	104.61	106.64	101.2	103.97	109.76	106.05	104.07	102.1	108
107.48	107.77	110.61	105.99	108.53	108.47	106.9	104.24	108.65	104.82	106.86	108.11	104.6	106.9	105.44	102.6	105.82	108.66	104.97	104.84	108.03	103.9	107.05	105.33	105.65	110.64	105.94	109.02	110.16	106.99	106.56	106.71	106.83	108.25	109.55	109.56	106.89	103.55	110.78	107.28	104.49	111.5	110.68	109.41	110.76	108.93	110.57	109.72	112.43	105.62
107.89	106.38	110.04	106.5	108.83	104.76	109.46	105.8	108.15	108.69	99.887	107.01	107.02	109.33	105.81	107.85	109.32	104.5	107.78	105.54	105.91	108.08	111.43	108.75	106.89	108.37	111.45	104.21	101.79	111.9	110.04	106.73	109.18	109.31	109.47	106.62	108.75	110.95	104.43	114.15	112.11	104.78	108.74	107.07	109.77	108.99	106.93	104.54	108.81	108.51
110.21	104.62	106.64	107.79	110.55	105.74	109.61	106.34	106.64	106.88	110.29	106.77	104	107.37	111.97	107.07	111.99	107.29	109.97	103.72	112.37	110.77	112.36	102.13	109.46	109.1	105.18	104.48	106.24	111.08	105.66	111.91	106.65	106.28	111.58	105.53	108.81	104.15	105.93	109.66	108.65	109.62	107.07	107.07	108.69	106.88	108.24	106.45	107.61	110.64
105.11	109.88	110.97	105.04	107.18	105.19	109.25	107.31	106.35	108.65	113.61	108.71	106.21	111.63	108.91	106.53	104.27	108.07	110.54	108.59	106.47	105.29	103.05	105.97	107.14	107.86	108.52	106.26	110.25	109.38	109.31	105.29	108.09	105.09	107.65	109.99	109.63	108.68	109.88	105.46	110.48	108.11	109.23	106.63	108.18	112.45	105.17	111.25	104.35	107.69
110.38	110.49	108.34	108.75	106.93	103.19	108.22	108.81	106.74	106.53	109.45	110.22	106.54	110.9	109.47	114.03	110.45	107.81	112.51	108.97	110.34	107.25	106.15	109.47	107.03	105.61	110.39	108.11	108.77	108.05	104.95	107.14	105.64	106.82	107.83	105.21	106.45	111.65	113.25	112.82	108.81	113.17	108.27	109.39	113.53	111.19	104.91	109.05	107.61	102.97
106.46	103.57	105.48	110.33	106.11	105.38	106.4	107.85	101.97	108.82	106.08	107.94	102.76	103.49	102.18	105.49	108.41	107.83	110.76	110.2	104.41	103	108.35	108.74	111.47	107.24	107.55	104.84	104.41	107.62	107.47	103.82	107.59	102.64	109.36	107.4	109.62	106.79	112.55	102.95	101.5	104.77	107.96	104	107.28	107	110.26	103.77	107.05	109.69
109.35	106.94	105.45	107.71	108.52	110.28	105.22	112.29	104.07	110.44	108.05	110.17	108.04	102.87	107.18	109	107.3	108.44	107.18	104.82	104.77	108.85	104.96	108.09	107.12	111.04	106.66	108.74	112.24	107.47	103.37	108.61	109.84	107.76	106.83	112.9	110.91	112.26	105.83	107.4	111.26	106.27	103.63	109.24	105.82	111.56	110.18	109.98	111.4	105.34
110.11	104.28	103.17	106.25	103.64	108.08	105.53	103.37	107.04	107.57	108.34	104.98	101.88	107.9	109.97	103.19	105.06	102.05	100.84	104.07	107.62	105.69	103.28	100.46	105.17	103.51	103.04	100.63	109.78	103.87	103.9	100.93	105.68	107.09	106.82	111.13	107.45	104.88	109.8	106.25	106.26	101.53	106.21	105.66	106.96	104.89	101.23	105.51	100.11	103.87
99.743	102.71	102.41	98.431	103.57	100.81	103.4	104.44	98.843	99.522	104.11	101.28	97.496	100.59	103.86	103.55	107.2	102.35	98.077	104.53	102.03	100.78	98.166	99.906	95.884	103.23	96.575	96.402	98.639	97.958	101.22	101.95	98.976	98.516	99.594	100.74	97.954	97.931	100.7	104.36	102.59	102.78	101.67	99.388	101.78	102.06	98.652	99.819	97.981	102.47
101.53	99.406	101.73	99.428	102.45	101.28	102.13	102.02	97.39	98.407	101.97	98.443	103.84	101.59	100.45	102.73	102.79	98.427	105.39	97.514	97.579	100.42	100.22	100.04	97.224	101.16	102	101.76	101.26	99.182	101.08	97.051	102.49	103.81	96.539	100.02	99.535	102.14	99.023	102.01	99.474	104.65	99.847	100.1	101.85	103.09	101.83	100.87	102.83	101.19
96.306	100	95.223	99.992	99.426	99.873	102.19	99.091	101.79	97.128	100.49	99.785	100.2	101.63	97.259	96.354	95.124	100.47	92.383	94.474	95.614	100.3	98.367	98.05	102.08	99.723	99.533	97.459	101.63	99.709	99.056	99.784	92.35	97.398	100.93	97.646	93.59	100.29	99.07	98	96.544	97.166	99.124	101.78	97.42	92.778	99.114	100.26	100.85	99.638
114.96	110.18	107.72	112.13	109.64	113.82	109.27	107.32	111.07	109.29	106.27	108.16	107.7	110.07	107.32	115.36	107.05	107.74	106.6	104.45	106.55	107.07	103.68	104.3	107.88	113.76	109.38	108.3	106.23	105.5	107.4	110.23	111.39	108.22	108.98	108.9	112.62	112.69	113.48	110.02	104.54	107.66	111.4	111.08	112.04	110.02	103.93	106.61	110.16	105.27
109.8	106.08	105.23	109.59	101.9	109.43	108.12	104.87	106.72	107.21	109.65	109.13	106.98	104.06	109.57	109.04	110.16	108.19	110.98	110.77	104.61	105.09	106.07	110.48	108.73	110.06	109.88	108.36	107.45	111.2	106.81	110.03	107.76	104.09	104.46	111.84	110.6	109.07	107.83	110.48	108.75	110.71	106.47	105.07	108.86	108.34	111.02	106.81	104.58	105.12
99.161	95.946	98.594	98.551	94.723	93.655	97.104	97.485	98.035	100.76	101.63	97.583	101.11	98.773	101.47	98.572	106.48	98.809	96.983	100.24	96.723	99.182	94.089	94.897	98.549	98.936	96.3	100.73	101.79	96.303	101.52	98.942	100.88	98.125	98.777	101.29	97.4	99.645	101.01	96.369	100.02	101.85	95.382	94.044	97.906	96.572	102.91	100.63	98.73	99.101
98.354	97.993	97.965	97.463	99.292	101.12	101.21	92.488	99.629	98.891	97.772	99.608	99.138	100.04	101.66	97.893	95.837	97.103	98.701	96.242	99.212	99.393	99.695	98.941	97.143	97.275	98.487	97.661	99.381	98.333	101.39	97.117	95.175	99.519	97.768	96.797	95.872	93.261	96.762	95.769	93.642	96.898	96.271	97.824	99.786	96.138	94.266	99.034	96.452	96.983
111.75	110.54	112.24	111.53	113.29	108.79	111.34	109.94	109.9	109.15	112.68	107	109.61	106.42	110.31	110.64	113.11	111.1	111.17	108.77	112.93	107.27	110.67	108.87	113.78	105.9	111.95	110.27	109.03	108.29	108.69	106.33	112.3	113.34	109.71	105.1	109.81	110.41	110.02	107.7	114.36	112.49	107.63	108.82	108.86	110.91	113.92	109.06	114.2	112.18
103.79	101.16	103.71	106.23	110.17	104.6	110.26	106.63	103.33	108.87	112.56	104.19	106.98	109.38	107.46	104.74	104.66	103.08	105.56	105.66	105.68	109.31	108.92	107.16	105.46	103.63	103.92	103.45	101.93	106.22	106.37	102.02	107.47	102.24	105.31	106.76	106.08	101.14	106.99	112.48	103.87	105.7	106.06	104.16	103.8	103.45	103.24	107.72	104.19	105.93
111.87	104.43	102.74	103.36	103.35	104.42	107.68	108.64	107.7	101.29	103.19	106.67	108.57	109.43	106.76	105.57	104.01	109.52	103.75	102.78	103.95	106.57	105.01	106.03	112.92	104.9	107.94	106.84	104.34	105.48	108.42	108.21	101.39	103.4	107.44	105.75	107.58	106.31	103.07	109.26	104.73	103.27	103.37	105.47	109.49	107.34	103.12	104.67	104.51	109.97
102.5	95.926	103.78	97.51	97.077	99.21	100.46	101.46	102.44	104.26	99.345	100.97	101.61	107.26	102	95.941	101.12	104.37	102.18	98.97	96.086	98.678	99.529	101.56	104.67	98.236	99.128	100.52	106	102.06	94.886	97.925	99.726	99.936	97.504	99.806	97.234	101.4	99.869	98.432	98.173	99.582	101.09	100.92	100.03	101.52	102.84	103.32	100.73	99.988
105.68	105.74	107.6	105.84	100.28	106.52	109.86	105.62	101.06	105.92	105.13	102.71	104.47	104.78	101.21	102.94	108.8	106.43	107.56	101.8	105.29	105.01	106.06	107.99	109.41	105.21	103.83	107.19	107.71	104.99	109.29	100.06	105.79	108.53	109.82	108.58	109.43	113.37	103.35	107.33	103.66	108.11	105.03	108.5	104.57	107.37	105.02	106.74	104.2	107.56
102.02	106.43	105.57	106.32	100.85	107.06	107.45	104.25	107.19	105.58	104.79	107.42	103.15	107.21	110.89	103.01	105.23	103.4	107.05	106.85	107.76	106.26	104.45	110.54	107.02	103.91	104.76	99.974	106.54	107.48	106.06	103.8	105.47	103.18	102.36	106.7	105.24	99.293	108.11	99.938	105.86	106.2	107.92	108.79	107.21	108.89	101.59	105.19	108.08	107.25
100.66	95.834	100.71	98.242	100.63	98.276	96.024	103.49	100.6	98.866	100.31	97.936	94.49	98.644	102.08	97.109	94.759	97.53	101.33	96.321	100.49	97.517	98.209	97.758	101.6	98.529	100.93	99.285	95.273	100.61	100.46	97.132	99.854	98.8	98.241	105.86	100.31	99.458	100.35	96.775	97.534	100.56	99.061	96.896	99.178	99.75	97.892	98.85	96.158	94.887
110.36	106.31	107.11	114.21	107.25	107.2	109.92	112.26	108.66	109.28	108.16	102.86	105.84	115.12	105.3	110.94	110.34	105.04	107.57	108.95	108.79	107.28	107.74	105.87	105.37	105.62	110.65	108.97	108.45	108.57	106.85	108.2	108.2	108.7	109.38	106.32	107.49	110.6	104.99	109.13	110.19	103.84	106.65	109.75	109.59	105.71	106.1	107.27	111.39	108.57
105.17	110.15	103.47	108.34	110.14	104.87	113.26	109.33	106.06	113.14	107.72	108.54	104.83	109.77	106.93	106.35	108.65	110.7	108.53	109.84	109.11	107.07	106.88	105.56	107.27	108.92	107.59	108.44	109.21	110.37	108.19	108.25	107.12	108.08	107.51	104.6	110.1	108.09	107.89	106.04	107.89	106.33	106.77	104.57	103.64	106.67	112.63	109.09	111.73	106.85
102.73	104.6	104	105.81	106.9	104.69	107.58	107.31	104.16	106.62	105.57	106.69	102.61	107.94	110.21	100.87	103.08	109.35	103.81	105.68	103.28	101.51	106.7	104.45	106.22	103.09	110.49	102.9	105.09	110.57	100.83	106.49	110.88	103.6	102.02	104.49	101.11	103.94	102.85	106.04	105.93	105.49	107.57	105.73	106.07	104.38	108	109.72	106.4	109.03
102.88	106.38	99.435	106.46	107.57	106.51	103.8	108.02	103.61	107.3	104.07	103.79	106.9	106.88	107.15	107.71	106.94	108.01	106.01	107.01	103.52	109.85	102.35	106.47	107.41	104.92	111.49	105.14	105.72	108.07	104.9	106.88	105.24	105.5	106.92	105.97	102.73	105.22	106.92	105	109.52	104.22	104.81	104.96	108.53	103.81	105.84	104.03	105.21	105.75
104.68	107.73	107.39	105.53	107.66	112.5	104.89	110.28	110.12	106.08	102.32	104.42	107.59	107.06	104.18	102.65	104.3	105.48	107.97	107.53	106.02	104.37	101.24	105.56	103.98	103.31	104.17	104.75	102.74	108.53	104.55	107.95	104.16	103.72	103.2	110.68	99.052	103.21	104.44	107.3	103.2	107.31	102.73	105.17	104.93	106.26	101.57	108.26	104.4	107.62
110.09	107.75	106.25	105.33	107.65	111.06	112.28	108.02	107.24	104.1	105.61	111.63	109.76	107.63	110.82	109.56	104.38	104.97	103.86	106.91	111.69	107.13	106.6	105.73	108.12	108.33	105.87	110.17	108.89	108.63	106.58	108.62	104.52	109.76	110.63	109.77	108.29	107.54	106.75	104.57	112.24	110.81	110.05	112.05	110.89	105.75	108.1	107.12	109.46	108.55
101.31	98.709	100.42	97.783	101.76	103.45	100.16	99.704	100.52	100.62	101.54	100.58	102.35	104.59	98.053	103.89	101.45	102.98	103.98	101.25	101.26	95.198	100.03	102.89	100.77	100.97	100.94	104.43	104.09	98.682	101.89	96.857	97.287	96.753	97.944	99.832	102.43	101.06	98.683	98.596	100.21	98.414	97.934	98.393	100.01	100.27	100.58	99.576	98.791	100.62
104.13	107.88	109.62	110.01	107.57	110.89	109.74	109.54	109.23	108.27	109.83	103.21	106.1	108.65	112.5	106.17	109.63	109.06	105.23	109.42	109.22	110.13	106.38	107.19	105.93	109.57	107.64	109.37	112.45	109.32	109.26	104.58	105.39	107.81	108.32	109.87	108.34	107.69	109.41	109.25	106.84	106.84	107.28	108.1	107.58	110.4	108.76	103.87	107.85	109.61
107.76	110.78	105.9	104.18	105.43	109.67	109.3	101.19	105.92	107.92	109.07	107.42	105.57	105.03	104.21	104.25	103.35	108.9	109.4	101.47	103.26	102.87	109.48	105.08	106.32	104.23	105.15	106.65	107.79	105.2	104.82	104.03	105.36	111.12	104.54	104.68	104.49	111.81	108.67	104.38	105.48	109.92	107.39	101.59	105.71	105.49	104.66	105.22	106.63	105.59
108.77	106.36	105.48	108.91	104.86	104.08	104.95	103.55	105.52	105.47	104.52	107.26	102.56	103.87	105.17	105	103.05	104.95	106.82	105.73	105.26	104.85	100.39	109.68	106.34	111.52	102.37	105.6	103.96	102.06	107.09	106.23	105.45	105.01	109.68	103.53	108.1	105.54	104.11	108.9	103.67	99.798	105.11	102.8	109.78	103.88	106.54	108.48	102.53	106.18
106.66	107.78	110.27	102.64	106.5	106.19	103.16	113.11	106.75	105.34	103.01	105.21	106.74	105.99	105.59	107.31	104.41	101.45	106.73	107.5	105.38	107.46	101.13	104.53	104.95	108	102.75	108.48	105.78	106.02	103.72	105.07	103.92	108.81	110.55	107.94	106.24	106.38	107.39	110.83	106.2	108.17	104.52	103.65	102.43	107.61	109.99	108.64	107.62	103.44
110.02	101.24	106.22	108.62	107.29	105.69	107.31	108.38	107.64	108.95	110.12	112.59	107.78	107.63	106.29	107.1	108.13	105.99	110.03	111.85	106.59	105.57	106.93	111.35	106.6	109.63	106.01	104.27	107.04	110.52	108.56	108.21	106.98	107.08	107.88	109.5	106.94	106.91	104.63	108.93	107.54	108.49	108.34	106.29	106.87	106.48	113.17	103.85	110.38	108.08
113.22	109.16	111.85	102.93	109.55	109.12	108.74	110.23	112.39	108.26	107.3	108.25	109.02	111.85	108.63	108.88	106.48	111.68	104.32	107.7	107.32	109.05	108.58	108.3	106.39	108.47	107.85	106.43	114.51	110.44	105.62	107.35	110.51	107.05	108.2	109.39	110.95	111.37	107.88	109.41	112.27	111.74	110.1	110.71	113.31	111.1	111.65	109.61	110.29	110.46
109.14	104.39	104.36	104.74	106.04	106.32	103.81	105.69	104.72	100.83	101.52	106.68	101.04	102.57	110.64	108.03	100.62	105.2	108.73	105.69	107.7	109.2	109.78	105.86	105.9	101.99	106.45	104.23	107.17	103.74	107.39	105.22	103.35	106.13	101.97	104.89	106.89	106.53	105.99	109.39	107.77	105.17	109.3	100.8	102.67	102.61	106.11	107	103.53	106.53
104.21	100.18	102.51	102.99	100	101.31	100.05	101.16	101.94	104.13	101.09	99.849	98.895	105.62	101.32	103.07	99.596	103.36	100.11	100.64	99.648	97.387	104.16	100.17	103.09	98.198	102.2	104.41	101.38	94.87	99.784	99.361	100.49	99.243	101.61	99.314	104.03	99.583	96.761	103.7	100.58	101.52	99	99.735	98.63	97.434	106.78	102.52	100.68	95.279
110.86	111.59	102.84	112.94	105.88	103.84	106.44	105.53	108.04	105.62	109.71	108.58	108.88	104.9	106.36	105.38	109.47	107.92	107.49	107.53	105.83	107.93	103.18	107	105.23	103.27	109.13	109.45	105.38	108.96	106.34	108.71	106.8	109.67	105.44	104.11	107.39	104.1	109.02	108.32	109.38	106.21	105.54	109.6	112.2	106.51	107.48	109.63	111.89	105.73
108.75	107.32	106.19	104.46	103.16	108.97	109.49	105.34	104.17	109.95	104.71	112.13	109.78	106.65	107.82	114.02	105.28	105.96	110.14	102.44	108.15	106.91	107.11	107.82	104.3	105.88	107.75	105.11	110.41	107.72	105.03	109.77	105.84	104.96	109.28	104.64	104.17	106.09	102.09	102.39	105.37	106.32	102.45	105.08	108.55	103.24	103.8	106.59	110.19	104.93
101.31	105.69	104.94	103.52	99.347	104.47	104.29	103.34	104.65	102.71	98.586	105.9	105.59	101.8	101.78	101.11	103.62	99.324	100.56	105.67	99.083	104.72	99.271	101.97	101.65	99.398	105.09	100.45	100.29	102.63	104.66	103.07	100.27	101.01	99.725	107.59	102.08	99.103	100.59	101.07	107.27	103.4	106.78	101.66	102.48	101.94	105.68	104.68	106.31	100.43
107.31	105.93	108.24	109.02	107.54	109.84	102.51	101.37	102.67	112.21	108.04	104.07	105.03	107.28	104.78	109.72	110.7	108.15	109.17	110.02	106.04	103.91	103.76	102.84	109.51	105.87	106.71	113.02	103.79	108.14	108.42	107.29	109.98	108.88	100.18	107.63	106.37	105.41	106.05	107.21	105.51	105.51	106.66	111.11	106.47	102.7	103.28	106.71	106.49	104.88
107.45	112.58	107.84	115.53	111.48	113.52	109.4	108.61	112.6	113.27	108.33	114.45	108.25	109.06	112.97	108.31	110.65	111.66	111.51	113.56	109.96	108.04	109.06	112.42	108.11	113.39	111.86	107.96	112.56	109.32	108.9	110.84	111.03	113.26	107.36	110.45	107.39	109.39	110.41	112.34	110.61	109.92	108.41	108.49	109.87	109.86	110.11	110.99	108.85	108.5
106.33	108.19	111.28	113.62	107.03	104.7	101.74	109.32	103.86	109.49	104.41	105.96	107.16	107.54	110.06	105.98	105.98	105.56	108.66	103.04	105	108.53	102.66	106.43	106.98	107.99	106.61	107.28	106.61	107.47	102.61	106.1	105.28	108.69	103.78	103.1	107.5	103.02	105.37	101.76	102.82	105.58	105.42	109.1	105.42	105.97	104.38	107.74	105.69	106.86
96.853	93.363	97.768	97.763	96.606	94.251	96.936	96.313	95.9	98.824	96.074	97.721	96.307	93.917	97.5	103.5	97.588	96.243	98.554	99.342	100.44	101.29	100.34	98.363	99.569	97.225	100.88	97.731	93.988	94.534	95.435	98.478	94.737	96.82	98.552	94.346	95.813	103.83	100.19	100.01	97.877	96.041	96.229	97.827	100.65	100.7	101.27	97.522	99.545	99.543
106.63	103.72	104.55	105.6	100.94	102.77	104.56	101.65	106.39	107.82	101.76	103.4	101.2	107.19	104.07	105.54	106.62	103.37	106.35	105.44	104.1	104.95	109.67	103.38	106.25	108.47	108.92	108.6	108.24	101.71	103.72	105.1	105.79	104.05	106.18	105.36	103.75	106.15	104.92	104.35	104.99	104.52	109.53	102.93	104.94	108.01	107.11	102.82	105.18	104.03
111.03	104.27	106.44	105.91	107.55	107.23	106.71	107.44	107.17	104.42	108.71	111.32	98.816	109.86	106.3	112.1	103.96	107.11	110.7	105.43	106.35	106.3	106.04	101.04	110.76	109.24	108.69	106.54	109.58	115.84	104.11	106.38	103.08	110.94	109.55	107.96	102.16	104.43	106.8	105.13	106.59	104.91	109.01	101.59	105.91	108.36	108.47	109.2	103.24	108.16
105.82	103.24	109.51	103.36	107.29	106.93	108.86	108.55	105.52	103.13	111.11	106.38	105.59	108.08	108.49	104.46	106.7	104.2	108.36	107.92	106.99	109.19	107.6	103.07	108.45	106.11	106.35	107.64	105.78	102	107.28	109.69	101.35	107.99	108.84	109.69	107.9	103.46	104.64	108.62	106.61	103.81	108.91	109.6	107.02	104.49	109.34	105.55	108.1	106.48
103.28	102.84	103.87	106.94	104.34	102.82	107.94	108.23	101.97	104.86	103.27	103.75	105.88	104.34	109.38	103.72	104.14	107.07	104.16	103.37	105.33	103.33	106.39	109.52	104.75	108.64	104.67	106.68	104.72	109.64	105.91	106.77	108.06	105.61	103.17	103.71	105.56	103.11	108.38	108.16	107.38	105.59	104.13	106.99	109.3	108.57	106.48	105.02	106.94	105.64
107.01	112.82	104.86	108.59	107.8	108.81	108.79	99.416	107.76	106.31	109.21	105.7	105.89	108.82	103.93	105.22	108.81	110.63	106.7	109.97	109.49	109.62	104.67	105.26	106.99	108.15	107.61	109.67	107.58	106.1	101.21	107.67	103.58	108.44	104.59	104.93	109.2	110.14	104.77	107.1	108.5	105.05	109.05	103.54	104.81	107.5	106.09	100.92	104.03	103.33
95.286	96.37	97.923	102.65	96.79	99.166	97.776	96.257	101.82	97.249	103.84	101.09	98.946	104.19	95.047	98.718	98.786	96.031	98.476	98.147	101.56	98.896	100.54	98.759	98.907	102.98	101.52	99.64	96.956	99.686	98.462	102.75	101.89	94.078	100.07	96.93	99.636	99.091	97.182	98.702	100.66	101.25	97.355	94.254	97.308	101.65	98.683	99.058	102.84	96.916
114.25	105.45	106.18	106.58	109.13	109.65	106.01	106.79	105.39	107.88	110.45	107.38	110.41	106.76	108.61	110.12	105.04	107.99	110.13	106.89	108.41	105.05	107.84	107.09	108.76	110.44	108.6	103.94	108.25	109.99	109.29	106.57	111.21	108.19	110.79	107.22	105.44	107.33	108.69	111.31	110.82	112.03	105.33	104.89	106.54	110.02	106.42	108.15	106.45	110.77
111.4	108.15	110.37	112.47	109.73	106.45	107.67	110.05	109.99	106.78	113	103.19	104.38	106.96	107.98	107.82	110.66	104.66	106.44	106.79	107	103.7	107.41	107.31	103.82	109.61	110.19	107.84	111.41	110.83	108.06	106.28	109.09	105.24	108.85	103.63	105.06	107.17	107.3	110.25	107.78	109.45	108.42	109.76	107.84	108.67	107.68	108.09	107.84	108.33
106.23	105.45	103.34	109.67	111.21	106.37	102.18	110.36	101.73	107.52	102.75	105.03	105.56	110.56	102.32	104.39	106.2	108.7	108.58	111	106.94	104.82	103.72	105.35	103.78	104.95	111.22	107.72	102.58	104.63	104.26	105.42	105.84	104.88	111.39	103.36	110.12	103.71	107.88	107.61	107.31	107.63	104.08	102.53	102.82	108.04	109.99	103.33	110.05	108.25
110.37	112.38	112.47	105.39	110.87	110.21	109.04	106.56	104.78	108.28	107.3	108.57	110.01	110.42	109.98	111.91	113.06	106.12	101.27	108.92	110.22	109.06	104.76	107.61	104.83	107.94	110.32	109.67	105.86	111.21	108.35	107.59	107.82	110.99	110.84	107.06	106.65	108.66	110.86	110.28	105.16	109.2	111.83	103.64	107.03	107.88	108.53	111.22	109.68	104.86
111.47	112.93	107.16	107.91	103.03	110.22	112.18	108.58	106.45	103.54	107.37	110.85	109.97	104.7	106.51	106.9	105.48	107.37	109.39	110.07	108.37	109.05	106.37	110.8	110.71	110.8	109.76	110.39	110.04	110.7	107.34	106.92	113.11	106.58	106.7	109.11	109.78	108.06	109.51	108.44	110.1	107	105.11	111.49	106.36	108.29	105.32	108.59	105.53	109.11
107.74	111.52	108	105.53	111.97	103.18	108.63	105.72	106.6	113.24	111.34	107.27	109.1	105.93	108.95	105.47	106.68	108.88	107.59	107.73	110.1	105.04	104.74	105.9	108.4	110.41	108.53	108.48	107.72	113.16	111.03	111	105.87	107.53	105.21	108.02	108.71	107.99	107.08	110.58	104.57	108.07	102.97	105.54	107.41	111.02	105.83	107.95	107.74	109.35
108.54	106.33	105.52	105.16	109.61	108.42	112.14	106.9	108.58	104.75	104.86	106.67	107.3	109.75	110.39	105.47	110.83	110.44	112.34	107.33	109.76	111.31	109.16	105.63	104.61	107.15	102.79	106.09	113.24	109.11	112.45	110.68	102.38	106.22	106.99	110.92	107.07	112.92	112.73	109.55	106.03	107.77	106.24	107.8	107.13	109	109.52	109.82	106.61	107.04
104.01	106.79	108.34	102.22	105.01	104.23	106.44	106.56	103.11	102.9	104.13	104.93	103.86	109.8	104.45	110.22	107.75	104.61	104.04	107.39	103.23	102.14	101.89	104.19	104.02	104.95	106.75	105.63	109.47	104.13	105.82	104.54	102.8	110.09	108.43	107.79	103.47	108.57	108.49	104.85	105.54	102.09	105.97	105.06	104.52	105.67	112.24	105.26	107.62	109.62
98.592	97.02	95.356	98.52	97.468	98.669	102.48	99.953	100.79	99.942	94.026	97.058	97.437	98.659	99.64	97.341	102.48	99.992	101.21	98.292	92.988	97.582	96.817	98.626	97.634	98.043	98.869	98.27	94.91	97.024	102.4	96.401	95.851	98.588	93.548	100.17	98.829	99.39	94.73	98.683	98.121	102.87	99.123	99.196	99.819	97.154	96.238	100.23	98.653	95.684
109.34	110.76	112.09	109.51	109.65	106.17	106.98	106.37	108.88	106.11	104.93	107.28	108.51	108.44	109.55	108.32	105.29	108.41	106.4	106.8	109.42	108.41	114.97	109.19	106.92	105.79	113	103.93	109.23	104.36	109.71	109.41	107.3	107.08	104.1	107.43	105.15	105.16	108.72	109.72	111.73	106.33	107.79	109.76	111.56	108.48	109.58	106.11	108.67	108.28
109.98	111.79	109.41	103.79	110.1	113.63	104.68	108.42	107.88	107.31	112.59	107.36	106.87	114.41	112.43	107.24	110.98	107.48	110.84	109.96	109.04	108.92	108.68	115.35	110.47	111.31	108.15	109.42	111.46	109.92	107.77	110.32	110.23	112.55	113.25	114.36	110.98	107.76	111.73	108.88	109.31	114.19	112.74	112.93	107.44	112.63	117.48	113.27	106.09	109.71
99.715	95.104	96.602	98.815	98.679	96.046	98.113	97.452	95.77	100.88	99.615	98.475	96.688	95.965	103.29	100.09	102.93	99.156	96.985	95.241	94.369	97.526	99.133	98.212	95.845	95.11	99.174	94.694	105.32	101.07	99.566	97.664	99.014	98.544	101.78	95.064	98.029	95.829	98.109	96.913	98.563	96.839	100.03	96.688	98.719	98.76	97.081	95.708	94.168	94.966
112.28	107.56	109.21	103.91	109.81	106.64	108.01	112.52	110.89	108.21	105.97	112.55	108.91	110.25	105.84	108.12	106.7	110.72	103.94	103.88	107.32	105.89	105.13	110.14	106.63	103.52	105.21	111.37	107.33	109.36	109.45	104.67	106.43	105.97	106.99	107.2	106.72	106.03	106.49	110.27	104.84	107.44	110.43	108.12	106.46	109.15	106.6	104.27	108.56	106.54
105.82	105.98	105.43	103.86	103.01	102.22	101.01	101.57	109.52	105.13	106.81	108.24	104.66	103.6	102.3	103.67	101.44	108.01	110.13	103.34	107.98	101.64	107.16	108.89	104.92	106.07	106.93	105.95	109.61	101.78	108.12	108.44	105.75	105.94	108.31	104.76	104.99	105.46	102.44	106.9	105.7	113.15	106.72	106.99	105.55	104.58	105.03	107.43	105.69	105.77
105.51	104.29	109.31	103.81	106.86	108.73	105.86	105.94	106.89	110.57	106.25	104.21	110.22	105.58	110.79	106.22	106.4	107.68	108.1	107.55	109.44	104.61	105.32	102.73	102.58	110.93	107.97	108.58	108.51	108.5	108.89	107.38	106.5	109.65	111.75	105.57	102.09	105.3	107.76	109.04	105.91	106.58	104.81	107.96	106.38	109.72	105.57	105.54	106.31	108.03
106.92	108.76	106.94	108.37	104.73	109	113.61	109.95	106.8	108.97	109.71	109.9	105.3	100.54	110.61	103.22	103.22	108.4	109.54	104.24	107.16	107.67	112.24	106.7	109.22	105.85	109.1	108.91	108.32	108.38	105.31	105.55	110.35	108.43	105.74	109.68	105.79	109.19	106.58	106.94	103.19	107.7	110.57	110.73	104.68	105.9	109.94	102.36	111.94	109.65
98.353	103.01	100.78	97.735	98.808	97.695	100.42	101.99	102.09	98.331	96.728	103.82	103.06	101.78	103.7	100.05	99.631	98.384	101.97	99.186	97.366	102.59	100.38	95.893	103.72	99.405	99.75	99.866	103.41	99.151	98.423	98.631	98.11	105.39	104.56	99.698	101.14	97.513	105.82	99.212	96.182	103.63	99.941	96.427	100.36	100.89	107.44	103.8	97.019	102.69
104.49	112.86	104.99	110.8	109.29	107.82	108.32	109.37	107.66	107.42	109.69	107.32	109.92	107.38	109.64	104.47	109.19	105.77	104.84	110.92	109.01	106.42	109.34	108.35	107.06	106.9	105.79	106.07	107.85	107.19	105.34	110.03	109.52	109.61	107.79	113.06	105.55	110.79	109.14	105.83	109.63	106.35	106.83	106	110.82	109.71	107.07	109.11	110.35	113.51
97.924	99.967	98.752	100.36	99.41	99.384	99.313	98.223	100.87	98.154	97.819	95	100.06	100.33	95.221	99.234	99.567	100.91	97.595	98.649	100.13	91.213	101.3	99.631	97.987	96.87	99.014	96.819	96.465	96.39	100.53	96.511	97.053	98.854	94.848	97.46	98.899	99.115	102.44	98.183	98.199	96.872	101.72	101	99.99	97.026	96.498	95.152	95.392	97.313
111.23	109.06	112.77	111.12	109.99	111.15	105.8	110.57	110.24	110.08	105.18	109.24	109.29	110.27	108.46	107.25	107.31	105.15	114.45	104.27	109.53	109.33	111.01	110.6	114.69	109.37	109.48	108.4	104.18	106.24	109.88	107.09	112.83	109.03	110.01	115.47	108.57	109.23	109.91	111.11	103.66	110.16	111.17	107.7	108.38	108.77	106.75	109.72	111.46	107.51
106.13	103.91	109	100.14	106.53	103.15	106.46	102.3	107.7	103.28	105.4	105.14	106.6	101.12	105.6	103.1	105.46	106.63	108.05	106.18	105.9	106.4	103.9	109.13	102.43	104.58	102.97	109.4	109.83	102.34	110.46	106.31	106.38	105.17	111.91	104.16	105.77	101.46	106.81	104.35	103.94	104.8	103.42	103.09	106.5	108.1	106.83	105.43	103.39	103.24
106.74	107.43	108.5	109.89	107.03	108.48	106.71	105.04	107.9	105.68	109.32	106.29	107.36	106.78	103.32	109.17	107.64	103.91	106.28	109.04	102.29	104.93	106.82	106.23	101.13	106.6	106.15	103.89	106.9	102.45	102.46	104.51	104.01	104.91	107.59	110.81	108.33	106.85	104.92	106.64	102.06	104.56	102.88	108.46	106.91	104.63	105.37	103.51	101.94	104.53
110.07	108.69	102.97	108.9	104.5	110.17	107.17	110.24	115.21	107.3	109.69	107.93	108.43	107.69	107.33	113.38	109.72	110.97	108.56	104.44	106.9	107.07	106.7	110.38	104.81	105.37	108.64	107.04	113.74	103.48	109.17	112.98	107.45	108.61	101.36	106.84	109.74	112.19	106.51	112.37	110.68	104.76	109.23	107.95	107.37	106.96	105.04	108.05	109.87	108.27
103.83	101.88	100.61	101.47	103.45	102.56	102.2	100.38	98.856	105.5	100.71	108.17	98.061	100.14	101.31	99.183	98.961	100.96	100.62	103.15	101.43	103.19	99.734	104.2	102.71	98.656	100.86	97.365	97.499	100.22	98.653	97.503	98.598	98.581	98.796	101.66	98.664	100.71	104.19	105.18	101.21	98.501	100.15	101.76	98.947	102.18	106.11	103.44	99.062	104.08
98.943	101.77	104.57	101.29	103.3	104.54	104.74	101.68	104.45	106.92	103.76	103.69	101.73	105.45	99.116	102.94	103.74	109.74	103.28	98.48	104.13	103.33	103.08	101.79	103.85	106.5	106.3	100.39	100.99	102.9	103.7	104.92	106.9	106.74	106.21	99.63	99.804	99.706	102.91	105.04	106.31	104.37	103.53	103.41	100.92	99.449	106.97	100.56	100.37	107.21
109.81	109.6	109.03	102.79	105.67	109.42	106.24	111.93	104.44	104.66	100.83	105.06	103.15	104.33	109.56	107.12	107.89	111.76	105.73	104.4	102.56	105.57	109.65	104.6	106.66	106.44	106.46	107.15	103.2	106.03	105.51	102.79	103.7	110.4	103.58	108.36	110.93	104.23	104.73	107.98	108.48	109.39	106.63	108.39	109.18	103.24	107.4	101.52	107.92	109.25
105.84	107	110.17	106.72	107.26	109.12	104.72	110.16	107.41	109.13	105.8	107.78	106.75	106.94	107.71	107.56	112.42	107.71	111.81	112.21	105.89	107.3	108.7	109.37	104.86	105.58	106.71	108.69	106.28	106.82	111.2	106.9	108.6	111.08	106.83	108.37	107.85	106.92	108.42	107.03	109.57	108.09	105.19	108.51	106.81	109.33	107.67	105.37	110.25	108.4
108.74	109.01	105.83	106.41	106.08	106.78	111.89	107.4	108.52	108.02	106.98	109.54	110.93	110.1	108.71	112.35	104.43	107.57	112.59	107.87	110.04	110.94	106.23	103.97	108.29	107.03	109.73	107.55	109.69	107.92	107.45	104.62	106.2	108.01	109.47	107.98	104.38	106.71	106.09	105.56	108.41	110.95	109.85	106.12	114.78	105.7	106.75	108.54	108.93	108.85
110.9	112.46	104.01	107.32	111.41	108.64	105.68	109.25	103.95	107.29	110.6	108.29	108.74	107.25	110.59	108.13	108.61	113	110.98	104.35	106.76	107.79	107.92	110.59	108.38	107.92	111.68	105.53	107.57	105.66	110.28	111.77	106.7	107.37	110.72	111.6	107.14	107.42	109.74	106.37	110.27	106.22	103.07	104.19	107.2	106.06	106.42	108.14	109.04	109.55
101.61	103.99	98.563	99.052	99.933	99.474	99.515	97.555	100.12	98.697	104.25	103.14	95.28	100.08	101.07	100.51	102.3	97.035	98.348	98.806	102.21	99.733	100.84	102.75	98.11	100.14	98.94	99.718	102.48	98.704	100.9	97.08	98.283	99.536	99.877	105.96	102.68	103.32	97.372	100.23	97.996	101.14	101.17	105.62	104.45	105.79	106.01	101.13	98.342	104.16
104.92	110	107.09	105.25	107.99	101.79	108.2	105.32	107.42	105.05	111.44	104.3	104.58	106.18	109.87	109.14	106.31	106.67	107.36	104.66	107.88	107.24	107.27	105.76	104.12	105.23	102.36	104.49	103.24	105.19	107.19	103.09	107.32	105.05	105.46	107.25	104.56	108.37	104.58	105.65	108.77	106.69	103.92	109.72	102.12	103.01	105.44	103.98	108.34	104.2
110.24	105.01	104.93	104.23	105.46	108.57	106.17	109.09	104.18	111.22	105.06	103.46	102.35	104.59	108.1	107.33	104.31	102.21	108.4	102.72	107.07	104.53	102.57	105.89	103.7	109.19	109.32	99.694	104.51	105.09	100.05	102.94	105.62	103.42	102.78	108.28	104.41	107.63	102.58	104.44	106.39	105.66	103.44	104.93	106.37	106.16	111.75	102.52	103.53	109.99
105.24	107.02	106.41	104.15	106.77	108.08	107.09	100.15	103.87	106.76	107.63	104.13	109.43	109.5	105.88	103.03	106.45	111.11	103.23	101.09	104.65	108.58	106.84	107.93	104.69	103.07	111.97	107.42	103.2	104.31	113.71	108.19	105.39	111.29	108.37	105.23	107.96	107.57	105.33	104.92	106.02	110.03	109.29	104.88	111.01	106.63	105.99	102.31	103.52	108.57
104.52	110.67	108.44	106.92	105.59	106.71	107.24	108.67	109.56	107.53	105.87	103.09	106.85	105.66	106.45	105.37	106.35	102.5	105.42	102.12	104.93	105.47	107.52	103.97	105.4	103.2	101.98	99.943	104.75	104.9	102.5	103.26	107.93	103.89	104.64	106.12	106.67	106.04	101.76	104.38	103.64	104.34	104.71	103.96	106.13	109.95	105.87	105.77	110.47	105.46
112.47	113.89	105.94	110.19	105.6	109.71	108.99	109.71	111.86	106.86	108.21	106.12	109.66	111.83	107.33	107.06	108.68	107.29	109.59	107.1	107.61	105.01	105.99	105.54	107.94	104.44	108.92	106.84	109.01	108.25	110.38	104.66	104.62	104.86	107.24	106.98	102.68	102.68	108.01	107.24	104.2	109.97	112.59	107.79	109.08	105.67	107.46	106.39	110.07	106.62
109.08	107.4	106.59	110.33	108.25	107.58	108.67	106.16	110.78	114.78	110.63	107.67	113.27	109.25	108.63	109.88	111.78	111.07	110.66	109.04	107.89	103.72	109.04	106.54	106.77	112.29	104.52	109.03	108.64	110.98	109.17	108.77	110.09	113.51	108.86	106.73	107.96	106.1	110.28	110.91	106.41	105.63	107.63	106.87	108.7	113.66	108.8	105.87	107.15	107.15
112.57	108.31	106.8	109.23	109.14	110.15	107.29	107.16	109.6	108.98	107.71	105.08	106.13	107.78	108.46	114.98	107.71	108.94	105.85	109.15	110.17	106.26	108.24	109.85	109.29	111.01	110.11	104.97	109.1	106.36	106.86	107.16	108.09	107.05	107.85	109.2	106.95	107.24	105.84	110.73	104.4	109.34	108.74	105.2	102.13	105.86	109.68	111.01	106.26	109.41
106.71	104.39	102.83	108.92	106.38	104.79	107.72	106.93	103.52	106.57	105.42	108.91	105.53	103.33	107.67	103.94	105.97	105.9	105.43	106.11	106.26	108.08	111.13	106.1	104.55	105.94	103.29	108.17	107.27	108.44	106.12	107.64	107.75	108.42	103.75	107.97	108.32	108.44	104.68	104.17	105.84	106.59	105.81	104.79	103.2	107.38	104.49	105.79	107.51	106.11
106.93	106.32	105.21	104.14	104.46	108.55	107.93	105.09	107.55	101.81	108.66	105.94	105.2	109.28	109.94	104.35	100.24	110.03	107.06	103.88	107.1	106.86	103.06	104.52	106.16	104.47	108.13	105.8	106.05	105.88	100.87	103.77	103.47	102.78	107.59	107.09	109.04	105.17	104.46	107.16	106.5	106.7	110.25	105.21	104.56	101.91	99.914	103.31	109.4	108.71
109.61	109.17	102.94	108.15	99.751	105.23	106.55	104.04	107.63	105.9	105.42	107.3	104.13	104.68	105.19	100.96	105.14	102.24	103.99	107.77	103.83	102.33	105.74	106.74	99.891	105.41	109.44	106.35	97.907	107.24	105.47	106.89	104.35	104.29	108.71	99.157	107.08	106.7	102.8	104.84	107.67	105.49	105.28	106.6	112.6	105.11	107	104.08	109.41	104.59
98.187	94.94	96.901	96.695	99.098	95.25	94.843	98.037	95.046	99.386	89.51	98.227	97.87	101.06	98.547	97.514	96.417	100.24	99.523	97.816	91.547	94.072	100.2	98.133	97.627	97.634	96.261	99.536	95.809	96.738	95.481	95.509	97.256	97.416	103.51	96.36	98.422	100.83	100.5	98.784	94.95	99.584	95.964	100.42	98.616	100.19	94.969	94.066	96.263	100.6
98.998	99.242	97.474	101.05	96.741	97.5	102.27	101.84	97.968	99.572	105.83	98.524	102.84	97.099	97.401	94.796	102.2	100.72	98.539	101.95	102.46	102.57	101.73	100.97	103.29	102.03	97.466	100.51	99.752	96.34	97.819	104.81	96.928	100.59	101.66	102.11	96.741	99.861	101.83	104.7	96.721	100.9	100.9	102.18	97.791	99.874	98.957	105.17	97.644	99.084
105.03	99.215	101.15	102.23	97.702	99.605	97.443	96.266	98.001	101.03	98.541	101.14	101.07	100.09	103.13	100.97	97.896	103.36	102.87	100.39	101.76	102.48	99.058	100.5	103.45	102.16	99.761	98.567	100.91	99.588	99.912	99.247	104.05	103.87	94.642	100.19	101.41	100.15	100.96	100.23	99.806	98.385	97.492	103.15	102.13	95.144	99.801	93.181	102	102.52
100.18	105.51	105.49	107.77	105.74	106.03	111.01	106.42	106.51	107.96	106.33	106.04	107.74	109.94	108.48	109.46	107.23	101.53	105.44	101.43	103.39	103.59	108.04	104.44	105.25	106.3	105.52	107.52	105.32	104.63	106.39	105.98	105.73	108.71	106.39	106.58	105.57	108.03	102.37	107.62	102.37	107.17	106.65	102.43	109.64	105.09	104.19	105.52	108.16	101.81
103.4	100.68	94.721	106.07	98.196	101.9	102.84	97.089	101.46	97.837	97.879	98.972	100.62	99.502	99.76	102.06	105.91	103.63	106.28	98.987	101.72	104.36	99.812	101.75	98.577	102.39	105.35	103.17	99.53	100.12	98.905	103.32	106.69	101.49	101.36	99.638	101.02	102.03	102.53	101.78	100.17	101.36	102.69	101.06	104.45	100.16	98.357	99.678	98.03	105.52
109.67	103.36	106.87	110.47	111.53	110.92	105.76	107.98	107.67	111.67	106.56	104.77	112.69	111.88	110.92	107.16	109.51	108.89	112.22	105.07	109.21	104.32	108.42	111.11	108.06	107.81	106.28	112.13	107.14	108.33	107.77	106.17	107.22	106.7	107.14	112.12	111.48	111.89	109.39	112.98	106.52	108.98	106.27	110.03	106.13	110.62	110.26	101.8	105.45	111.07
109.31	114.08	112.09	114.74	112.51	110.8	109.24	115.19	110.29	110.05	110.15	104.75	111.09	112.58	112.57	107.82	114.34	110.67	112.04	109.13	113.96	114.13	108.35	109.1	110.58	111.14	109.85	108.56	110.37	114	108.94	107.03	110.71	112.59	112.17	113.49	113.23	108.42	110.78	113.33	110.16	112.35	111.65	106.66	113.74	108.63	106.05	108.25	110.78	106.32
104.26	106.82	108.07	113.14	108.28	106.55	103.94	109.93	106.59	112.12	109.27	112.75	107.21	108.54	105.18	105.38	108.47	108.48	109.87	109.11	110.46	111.16	110.15	106.1	110.14	108.48	107.45	105.35	103.1	104.57	109.21	108.47	109.56	109.74	108.96	107.61	107.11	107.27	108.16	108.8	111.44	105.88	109.34	112.15	110.99	110.54	110.95	106.44	106.37	108.47
108.69	104.93	108.34	110.22	106.41	105.77	103.1	108.64	109.07	108.61	110.8	106.53	111.89	109.11	108.58	108.86	108.9	106.78	104.9	106.37	106.83	103.48	105.42	104.15	104.93	110.72	105.83	106.8	106.25	107.11	108.93	106.31	111.73	103.22	106.81	109.14	106.11	105.67	108.77	110.22	106.2	109.73	112.73	108.21	106.62	105.56	109.05	108.68	109.41	106.27
110.93	103.54	109.29	105.92	109.21	105.24	107.03	112.57	108.08	108.55	108.41	108.92	110.65	107.03	113.26	108.7	110.93	109.29	113.59	110.17	112.59	111.76	111.51	111.24	107.46	108.95	106.06	102.46	109.35	102.73	106.03	106.46	106.7	112.72	110.52	106.57	107.95	111.1	110.78	105.01	112.29	109.32	110.62	105.5	108.81	110.68	109.82	109.71	108.47	112.31
108.56	109.94	105.63	110.56	107.28	106.43	108.12	104.88	104.54	107.6	107.92	115.69	106.17	108.03	105.44	107.07	107.22	111.9	110.3	106.4	105.13	105.33	108.94	103.78	107.3	109.55	110.03	109.44	109.81	112.02	107.68	112.87	110.49	109.44	105.89	110.06	106.36	110.29	109.58	108.21	106.02	106.22	107.34	106.81	110.66	110.29	111.65	106.8	112.04	110.36
112.77	103.87	110.19	108.34	106.45	114.18	108.64	105.53	109.45	105.96	109.37	108.17	109.53	106.15	109.9	105.93	109.64	112.69	108.47	108.93	111.4	106.69	109.1	107.87	114.16	112.2	113.05	109.46	108.8	109.9	112.48	113.01	109.88	109.33	106.9	110.11	106.51	108.53	110.05	108.03	108.61	108.71	110.24	110.92	111.35	104.87	105.38	107.45	108.6	104.93
100.46	97.47	97.562	94.975	97.504	102.15	98.443	99.99	98.954	98.461	100.77	100.5	102.95	99.692	97.476	99.645	99.989	95.03	93.753	94.437	98.746	98.993	97.533	98.498	98.281	97.692	98.746	98.172	98.371	96.765	100.06	94.244	94.848	96.27	95.1	98.701	98.946	94.699	94.089	95.745	94.424	97.94	101.09	101.56	98.095	100.18	95.441	96.183	95.87	98.349
107.33	108.11	105.9	109.64	110.31	107.31	112.04	106.1	109.98	109.49	106.69	110.52	110.81	108.5	107.69	110.98	112.42	107.78	108.35	108.95	106.1	108.89	111.1	108.01	108.59	110.95	106.94	106.33	103.46	110.29	108.38	105.78	107.19	106.08	111.22	108.95	106.7	106.89	104.8	108.64	108.11	108.69	110.71	110.41	105.18	109.33	108.34	110.57	107.98	111.48
108.72	111.97	109.09	104.85	105.57	110.5	103.94	105.25	102.95	102.55	97.412	101.53	106.89	102.17	108.12	103.52	105.03	102.68	110.42	104.83	105.52	106.94	105.33	104.81	107.42	112.17	110.73	106.89	106.9	105.2	106.02	109.4	108.67	109.19	110.47	107.29	106.78	109.98	113.02	108.91	111.57	102.41	106.17	103.67	107.15	110.58	109.54	103.69	106.67	113.54
106.9	109.05	106.08	110.5	111.06	109.72	106.36	108.66	107.52	104.29	107.42	106.68	110.53	103.28	108.96	104.99	108.49	103.52	108.53	105.86	111.02	109.27	107.44	109.89	108.68	103.77	108.35	112.7	107.72	110.74	103.24	112.12	105.82	109.44	105.39	106.21	109.52	105.4	103.91	107.84	107.01	108.49	102.73	110.2	109.04	105.21	109.8	110.8	103.97	109.71
106.2	106.5	108.09	108.87	110.28	110.47	104.41	108.3	106.59	109.89	106.14	106.61	111.44	105.87	110.14	110.41	109.45	112.23	108.48	107.35	108.51	110.25	103.89	113.21	113.31	106.44	105.92	109.05	106.63	110.3	107.71	108.18	106.32	106.32	103.19	109.82	111.11	112.69	109.8	109.34	110.69	108.79	108.96	107.61	109.38	108.75	105.31	113.77	106.63	109.94
104.94	109.5	103.69	104.54	105.84	104.55	105.05	109.37	105.22	109.31	109	108.78	109.23	103.64	104.5	105.53	106.39	109.02	110.48	108.39	105.21	107.09	110.02	107.36	104.25	105.81	104.87	105.49	108.12	105.92	109.57	103.41	99.404	106.23	106.97	110.56	108.44	108.14	107.57	104.1	102.86	108.61	108.52	105.4	106.55	104.75	102.67	102.84	99.975	105.98
106.07	104.98	105.74	108.14	105.14	102.94	103.15	104.83	105.96	103.97	103.28	110.93	100.84	107.06	106.27	102.75	105.09	101.77	105.61	107.74	99.509	105.93	104.07	104.64	106.79	108.68	108.92	100.43	105.86	106.76	106.76	104.75	102.66	104.71	110.25	102.98	105.95	105.6	104	102.31	109.98	102.54	106.2	103.04	101.12	106.54	106.25	103.45	103.33	105.54
107.47	107.38	105.8	102.63	105.86	103.97	109.02	108.52	106.83	104.91	108.26	106.35	110.73	102.08	109.22	104.65	105.42	109.55	108.08	106.63	113.9	107.96	108.13	109.64	110.46	106.02	105.86	105.5	107.33	105.69	109.03	109.66	106.55	108.88	102.04	105.99	109.95	108.75	106.77	109.27	105.55	108.59	110.08	104.75	107.38	110.38	106.9	104.31	105.79	105.1
105.74	103.92	108.83	109.13	109.09	104.73	112.18	106.46	109.56	102.68	104.43	101	109.92	106.88	105.69	103.01	107.62	107.71	108.3	103.33	108.35	105.81	108.69	107.15	103.94	104.12	106.98	105.8	103.1	104.26	107.36	107.2	111.5	107.68	105.47	106.55	104	105.48	104.41	104.5	110.33	100.53	105.26	107.17	104.42	104.02	108.37	106.99	110.16	103.08
99.097	96.317	98.708	101.26	98.04	101.22	96.789	97.51	99.539	102.6	94.178	100.34	96.874	97.458	98.898	93.859	101.2	96.204	95.239	98.573	95.616	90.146	100.64	96.012	94.572	98.919	96.607	98.064	97.441	97.183	99.706	90.745	98.272	99.807	95.457	97.645	102.99	99.618	98.763	100.29	94.931	99.875	98.34	97.322	98.186	100.75	98.105	102.75	101.71	97.162
104.52	103.97	103.33	107.44	109.6	104.5	107.51	103.33	106.92	105.11	108.01	108.25	102.44	106.13	104.38	104.16	107.89	110.13	107.82	103.32	107.15	105.14	104.29	103.7	109.54	103.27	107.86	107.55	106.38	107.8	106.5	104.25	107.24	107.7	107.7	106.86	107.68	105.05	105.56	101.87	102.42	106.29	104.67	107.42	102.78	104.95	103.37	105.04	105.05	102.81
105.99	106.74	112.22	109.77	103.5	109.23	110.28	106	107.55	111.83	109.29	111.76	106.71	109.15	110.66	110.81	104.84	112.62	106.51	109.52	108.95	108.63	110.05	108.36	107.19	110.08	107.72	105.14	106.47	111.47	109.48	105.09	107.01	108.62	109.14	111.41	106.77	106.8	105.96	112.06	107.31	108.57	106.11	100.62	109.52	104.73	105.68	109.13	108.81	110.06
98.186	96.858	99.868	100.15	99.112	100.9	100.73	99.428	98.472	101.88	99.916	99.079	101.94	101.51	105.39	101.54	96.817	100.79	98.661	103.31	101.68	96.912	101.78	100.15	102.82	98.761	102.26	100.99	95.675	97.873	100.55	102.34	100.99	104.66	104.8	103.06	103.78	102.01	102.68	104.17	100.57	100.57	103.76	102.93	100.63	97.425	101.3	99.726	98.712	102.5
103.27	109.85	107.42	111.37	108.68	106.19	110.08	105.18	110.2	109.44	110.68	106.6	109.64	110.12	106.46	111.45	107.6	110.5	106.71	105.08	110	105.82	110.57	104.13	105.71	109.93	108.24	108.65	105.96	107.52	106.77	108.29	110.89	109.23	106.51	109.13	109.25	106.5	111.12	111.53	110.87	106.44	114.12	111.57	113.36	107.3	106.9	108.23	106.52	110.23
105.16	107.56	108.8	106.88	106.39	105.63	106.6	107.92	107.77	109.09	108.53	102.77	101.91	105.44	106.47	112.4	108.13	108.15	108.49	104.38	107.35	110.96	106.79	103.86	108.62	109.16	107.22	110.12	104.5	103.85	104.24	102.6	100.98	101.29	107.53	104.48	104.25	106.06	108.34	108.32	106.5	105.36	111.12	103.11	106.84	103.58	104.97	109.22	109.02	102.99
108.81	105.34	111.19	110.75	107.16	108.19	113.07	107.93	110.33	112.84	108.29	108.11	109.33	107	106.53	105.46	105.74	107.38	107	106.42	106.2	107.25	103.07	107.09	108.77	108.13	105.69	106.75	107.96	109.9	106.84	102.03	109.42	106.43	106.9	109.32	106.61	106.31	108.47	104.68	103.42	108.81	108.27	108.73	107.54	108.46	106.43	106.43	107.68	108.68
101.75	98.433	102.16	96.151	98.106	101.56	101.87	100.4	99.897	96.919	97.207	98.552	100.7	101.71	102.09	102.28	97.094	101.65	101.09	96.068	104.01	98.918	97.223	99.025	100.68	98.348	102.62	102.3	97.695	100.05	104.77	100.81	100.76	94.972	103.75	102.15	103.85	100.68	102.6	98.828	103.38	95.957	101.52	103.94	96.931	101.03	102.92	101.39	99.343	97.761
109.01	110.09	105.48	110.08	107.97	109.56	108.26	110.46	108.45	109.63	110.03	106.73	102.95	106.92	108.03	105.61	106.53	111.13	109.48	101.96	106.54	105.23	101.19	107.7	109.91	110.8	112.44	108.24	108.49	114.28	110.06	106.14	109.64	110.77	109.31	103.9	111.19	104.47	107.48	108.7	108.27	108.63	111.44	110.83	111.7	108.37	103.78	104.49	110.98	110.47
112.91	110.06	106.63	110.05	108.26	110.79	107.68	114.87	111.6	106.74	110.95	109.75	110.23	105.09	111.85	108.75	110.4	108.49	106.64	108.97	106.31	109.3	109.05	106.09	111.95	111.69	107.27	108.51	106.77	108.85	113.79	107.4	106.89	109.77	109.69	112.09	106.34	109.41	109.55	109.94	109.5	106.63	109.27	107.21	113.2	110.8	109.35	108.58	107.54	108.91
98.048	98.763	97.802	98.256	97.426	99.524	99.681	99.719	101.64	96.594	98.382	95.912	97.507	99.669	96.471	103.96	100.01	100.83	100.18	98.081	96.329	101.64	100.48	96.68	100.38	101.68	99.211	99.666	99.038	102.37	99.553	100.56	101.27	99.016	97.223	96.772	98.955	96.039	95.607	99.964	99.914	99.243	101.35	102.09	99.162	98.434	101.59	100.05	97.555	98.637
101.74	105.47	107.93	108.7	105.64	103.91	106.71	104.03	105.41	106.51	104.29	105.36	105.14	108.55	100.62	112.5	107.33	107.8	105.94	102.37	108.07	104.82	111.85	105.41	105.56	104.68	103.72	107.78	107.5	105.44	107.19	104.69	105.45	104.32	108.94	104.59	104.47	108.12	103.2	105.95	103.45	106.47	109.52	111.17	103.56	107.64	103.35	102.47	109.05	103.9
96.88	100.76	97.436	96.345	98.189	97.431	100.06	101.48	97.76	99.364	97.968	98.716	97.296	100.03	102.14	99.599	97.894	93.024	94.797	100.79	99.525	99.981	103.76	98.544	98.839	99.961	96.909	97.11	102.17	96.35	99.455	97.657	96.997	98.2	101.56	97.89	100.66	97.777	97.345	100.68	98.257	98.78	99.294	99.629	99.438	100.58	98.286	104.78	100.9	98.69
104.59	106.38	103.01	104.59	101.68	103.1	107.6	106.21	106.87	102.43	107.86	109.12	103.95	104.09	105.12	105.96	101.88	106.98	104.84	106.22	107.08	105.96	105.96	108.29	105.58	106.36	107.07	104.86	108.32	106.41	110.74	102.9	106.42	106.18	103.9	108.66	109.24	108.51	105.65	106.26	108.57	102.35	108.86	108.74	106.32	108.69	105.05	102	106.73	106.92
97.412	101.31	99.743	99.558	104.66	101.4	101.38	100.12	101.91	101.06	101.31	98.897	100.85	105.51	100.71	107.44	105.27	102.16	98.11	99.692	101.36	102.52	101.56	97.629	102.36	99.219	100.22	99.906	100.71	100.24	97.421	103.33	101.32	100.34	99.256	100.12	99.189	97.987	101.63	103	102.33	102.94	98.134	101.99	95.988	98.258	109.02	104.29	101.41	98.486
106.7	107.62	108.86	107.48	107.06	104.98	106.16	102.94	108.5	105.34	105.71	107.94	110.41	107.32	105.6	107.11	106.68	112.77	107.32	105.24	109.34	104.57	106.55	106.35	105.29	107.31	105.58	105.44	107.45	105.7	106.7	107.16	110.84	103.16	111.26	110.61	107.71	109.8	108.16	105.95	105.44	110.33	103.73	111.05	108.48	108.04	106.65	106.06	107.13	105.85
106.42	109.6	104.45	107.39	109.61	104.38	109.85	110.45	107.42	110.03	106.98	110.29	107.52	111.5	110.02	106.17	108.79	106.15	105.9	104.59	111.91	109.81	105.95	108.85	104.73	108.34	105.58	107.05	108.6	109.17	106.54	106.59	104.52	107.45	107.08	111.29	111.1	110.48	109.04	105.58	110.65	110.87	105.79	105.07	110.07	103.53	108.02	108.01	110.58	106.93
106.1	104.82	101.9	105.16	103.48	109.1	107.71	106.33	107.18	104.44	102.42	103.93	103.4	101.63	107.32	103.18	105.55	104.13	104.43	103.13	101.76	104.23	107.04	104.69	105.27	106.04	105.06	105.93	104.22	106.57	104.92	105.76	108.01	102.77	104.94	107.61	104.94	103.59	103.78	104.18	106.13	109.46	107.89	97.812	104.73	105.95	104.63	105.78	106.49	104.88
102.21	100.85	101.27	102.04	100.14	103.78	102.53	102.85	104.16	98.599	98.77	102.83	101.8	96.34	102.24	99.894	103.09	102.85	101.14	98.913	100.39	101.36	102.63	99.75	103.87	99.467	102.58	97.403	98.837	98.723	102.33	102.27	105.17	101.28	100.79	103	100.69	98.867	102.6	100.45	101.66	101.35	99.494	100.64	101.59	97.883	102.26	102.11	100.36	100.54
110.29	107.92	108.6	106.52	110.04	108.93	109.56	106.23	107.2	111.38	113.44	109.16	116.5	104.49	108.53	102.07	114.33	112.47	107.82	106.67	108.12	108.7	106.54	108.86	107.83	108.34	109.23	108.87	103.1	107.69	107.12	109.18	110.63	107.93	105.06	110.11	106.11	108.91	110.17	106.52	111.03	111.66	111.01	104.66	106.33	109.94	104.37	107.5	105.49	107.57
107.77	106.71	107.92	102.28	106.04	106.4	109.45	103.89	103.4	105.26	108.97	106.57	108.15	103.92	102.74	103.55	111.03	106.52	106.03	104.94	107.47	104.96	104.86	107.77	104.91	105.22	108.32	107.7	104.7	107.6	107.63	104.37	105.87	104.69	106.6	108	106.27	105.31	106.25	105.31	105.64	106.77	107.12	105.4	102.99	105.77	106.82	106.19	109.67	110.14
106.8	105.32	105.86	107.41	106.61	108.94	105.26	104.34	107.28	103.9	104.72	105.82	102.16	103.45	106.86	108.5	102.47	106.76	108.43	107.64	108.23	103.2	108.94	106.24	101.97	103.79	105.69	103.22	104.57	110.07	102.97	102.52	104.23	104.89	109.47	105.65	101.23	106.38	101.17	105.07	102.27	107	101.55	104.78	106.83	104.8	106.54	105.65	106.86	109.23
105.39	107.49	103.07	102.8	109.33	100.11	103.79	103.08	105.58	102.51	102.41	100.74	110.6	104.88	109.87	106.57	104.15	104.97	105.29	106.46	107.37	103.04	110.13	104.38	104.8	106.76	110.12	105.71	101.57	104.83	106.34	106.89	106.55	104.65	106.51	101.58	105.01	108.71	105.03	106.13	106.06	105.29	105.89	105.79	105.62	105.13	105.94	105.09	107.29	100.75
107.98	107.98	106.1	111.09	106.62	109.98	107.15	104.6	108.93	110.08	104.1	109.84	111.98	112.23	108.91	108.18	106.56	106.96	109.03	109.89	105.72	109.88	109.22	105.71	109.44	107.33	106.06	108.36	108.76	108.61	106.51	106.64	108.92	106.62	107.31	105.83	106.93	108.89	109.04	105.8	105.39	106.38	107.34	110.12	108.34	111.45	109.48	108.87	108.94	110.37
99	94.487	96.156	96.355	101.29	102.44	101.66	102.43	98.816	98.233	100.98	105.63	98.078	98.343	94.79	97.322	97.67	101.22	98.82	100.71	99.866	98.47	96.34	101.19	97.864	94.954	100.95	104.41	95.727	101.2	100.87	99.495	99.848	98.643	97.951	100.28	101.32	103.55	98.23	100.63	97.948	92.511	98.429	98.989	99.442	99.834	100.12	99.358	98.227	99.33
102.29	104.92	104.01	104.57	105.51	103.8	105.92	104.11	104.23	104.36	106.51	107.09	99.618	104.81	109.7	105.32	108.6	105.38	108.96	111.41	101.53	105.75	107.24	104.45	108.61	104.84	106.37	109.59	103.32	105.86	100.44	109.16	102.78	104.78	106.62	106.96	102.14	107.9	108.37	106.13	106.73	106.56	106.36	108	105.46	108.55	104.2	104.48	99.845	104.84
104.79	103.95	109.72	108.91	105.08	98.832	105.44	108.46	104.67	105.41	110.44	103.14	100.46	104.37	105.25	103.36	105.92	105.36	105.09	106.62	107.76	103.4	108	106.39	107.28	105.21	109.44	104.46	103.76	105.82	100.3	107.93	105.42	104.71	104.78	103.65	105.76	107.71	103.36	102.06	102.96	100.98	106.21	104.43	103.71	104.24	111.37	106.09	106.81	108.48
106.04	104.97	111.92	105.83	107.41	104.42	106.41	102.51	102.46	106.59	106.67	107.63	108.6	106.07	101.96	107.68	106.11	105.16	105.73	107.25	106.03	106.07	103.75	104.37	106.6	103.69	110.88	104.88	106.66	107.04	101.3	100.86	101.52	106.43	102.28	106.11	104.3	109.49	106.71	103.68	105.89	102.96	105.39	105.77	107.41	106.8	105.36	107.17	104.98	106.41
111.05	108.17	106.19	105.76	109.83	111.29	112.94	105.76	108.01	107.62	111.02	104.81	106.29	113.91	106.89	105.04	104.99	108.9	105.62	104.27	112.5	103.48	109.01	111.61	109.6	106.97	109.35	110.78	108.76	108.94	104.14	110.86	107.2	110.61	107.31	104.8	109.13	105.86	107.22	109.02	107.94	111.49	104.8	104.92	109.71	109.89	105	107.65	107.53	106.38
106.38	107.06	107.33	111.14	108.86	108.96	114.57	106.61	110	110.91	111.9	110.49	108.96	104.34	105.75	112.93	109.9	109.4	105.88	109.24	112.72	108.32	106.96	106.6	109.37	105.13	108.94	111.65	108.57	105.89	107.27	109.85	104.94	106.61	110.17	109.31	112.44	111.05	106.17	112.85	102.79	107.47	105.6	109.42	108.33	108.77	106.09	109.08	103.14	107.26
99.413	99.562	100.54	102.45	103.66	100.55	99.852	98.627	101.83	96.456	98.194	100.21	93.937	96.901	98.883	95.616	104.49	103.48	102.49	95.653	102.38	101.42	101.38	96.903	99.245	99.874	98.871	105.23	100.41	96.876	99.602	102.02	97.648	100.29	101.61	95.358	98.222	100.64	97.994	100.87	100.83	100.29	97.708	99.463	104.17	101.26	100.24	96.886	96.508	98.999
107.32	105.22	110.27	110	107.14	104.72	107.13	108.23	107.74	109.2	109.66	112.75	108.15	108.55	110.13	108.83	109.76	109.21	109.01	110.3	108.76	106.88	109.24	105.44	105.28	110.7	110.24	106.64	110.18	108.68	106.93	110.14	106.17	110.88	106.66	105.22	103.74	110.19	112.95	106.06	105.66	107.55	106.35	107.78	108.16	111.02	111.81	108.88	108.25	105.8
111.06	100.08	101.86	107.67	102.53	107.43	106.85	105.47	104.74	106.84	106.24	108.66	107.94	105.45	106.46	105.72	109.31	102.59	102.77	106.35	107.82	109.16	108.05	104.67	106.51	107.15	103.38	107.13	105.44	107.22	102.63	101.06	105.9	104.54	106.96	108.94	105.96	106.94	107.19	106.22	103.74	105.01	105.07	109.11	105.3	100.93	105.52	106.6	102.22	108.93
107.15	108.47	110.98	105.85	109.44	105.98	108.59	105.52	104.82	109.16	110.99	108.05	106.57	109.46	107.93	107.89	111.43	111.5	110.58	110.99	107.66	106.63	110.79	106.93	107.9	112.11	108.24	106.06	103.9	104.75	105.85	107.92	111.78	105.28	107.42	106.63	111.44	110.85	105.87	112.31	109.94	107.34	105.95	105.77	113.51	110.53	108.16	103.62	110.48	110.02
103.71	118.95	110.63	110.53	105.44	107.54	107.48	105.01	109.44	107.85	105.2	110.18	106.07	109.46	109.09	108.61	107.77	111.62	108.84	111.19	111.75	107.32	107.23	105.97	107.14	109.49	109.53	107.47	107.83	108.4	104.95	105.34	113.76	106.78	108.45	106.84	106.41	110.29	107.42	107.08	106.35	107.36	107.72	106.47	108.77	105.21	104.36	111.19	109.71	110.19
100.43	101.94	97.763	103.72	101.63	98.522	97.329	99.718	100.82	101.17	101.46	100.27	104.04	102.72	99.693	101.67	97.659	103.27	101.62	100.38	102.3	103.92	101.37	99.352	106.22	97.928	94.886	96.443	98.633	99.313	101.63	100.6	101.48	102.68	101.06	102.76	99.695	100.48	105.19	98.192	99.15	97.883	103.52	92.252	102.92	103.43	102.78	96.26	103	101.84
101.58	97.124	95.499	94.422	96.333	96.985	100.55	96.762	97.881	99.155	95.806	97.489	97.463	99.579	98.459	99.397	96.579	100.42	96.851	99.292	99.28	98.374	99.745	100.21	100.35	102.98	97.088	99.693	99.556	100.4	102.11	95.69	99.698	97.597	97.758	100.51	99.58	97.105	99.565	100.71	96.406	99.805	96.85	98.41	99.283	99.256	100.37	97.59	100.43	96.523
106.47	106.26	103.54	105.16	105.37	109.49	107.26	107.51	103.43	110.31	108.25	108.78	107.51	107.47	103.54	107.62	108.02	109.43	104.39	109.81	111.08	104.74	108.64	109	111.9	108	109.5	106.5	105.31	106.04	111.31	112.13	106.34	112.8	109.89	108.97	108.35	111	109.1	106.72	106.95	109.03	109.71	110.25	107.61	109.7	110.45	104.73	108.83	108.28
98.777	98.749	97.586	100.99	99.041	100.96	99.242	96.783	100.38	102.71	99.136	102.17	99.161	96.755	95.067	99.41	93.47	96.405	100.07	95.621	99.988	95.326	99.192	99.922	100.17	98.849	98.309	93.198	96.707	97.377	98.867	98.666	99.707	103.02	96.999	100.6	102.85	100.06	99.218	96.573	100.63	99.198	100.51	98.599	94.712	98.408	101.7	96.479	97.544	100.89
96.597	93.224	101.17	98.098	98.413	99.201	97.087	99.853	96.405	102.21	101.65	98.041	94.228	95.478	96.208	94.902	101.22	95.661	92.698	97.797	100.73	102.28	95.647	96.337	96.353	97.028	97.966	100.6	102	96.067	97.299	100.15	99.518	97.072	102.19	100.62	95.173	94.85	95.542	102.92	97.065	101.13	96.689	95.239	97.462	96.791	96.94	99.919	96.657	94.398
111.31	112.54	108.48	102.05	112.65	112.69	106.1	103.24	107.54	112.17	108.21	111.05	106.99	110.21	109.89	107.18	102.86	105.49	108.27	108.76	105.29	110.13	109.2	106.89	108.1	110.48	110.54	108.99	111.46	108	106.43	110.44	104.71	106.72	105.89	106.93	107.75	110.95	103.22	106.12	109.74	107.48	108.08	110.31	113.98	111.9	108.86	108.84	104.92	108.55
113.38	105.56	112.44	110.93	107.38	106.02	105.12	111.25	110.78	107.16	106.67	108.29	106.39	109.53	112.5	109.64	102.59	107.94	106.05	102.05	107.95	108.48	109.32	107.23	110.03	107.62	110.02	114.52	108.84	106.15	106.75	109.28	110.01	106.56	106.75	110	106.46	111.61	109.39	102.99	110.16	105.72	107.53	106.19	103.51	109.55	105.98	105.28	107.15	106.44
104.95	108.25	104.27	101.46	107.62	107.01	108.43	105.95	107.8	105.88	108.18	105.06	105.77	106.89	101.26	108.95	106.42	107.13	104.67	106.05	108.07	104.94	112.56	107.85	105.04	105.97	108.4	110.71	106.3	108.69	108.23	103.11	104.66	105.63	102.36	104.55	103.94	106.8	108.73	105.79	107.38	106.2	105.12	104.89	102.98	110.63	104.95	110.88	109.51	108.93
104.02	110.68	101.41	107.65	104.3	105.07	104.17	109.65	108.35	104.51	100.76	104.92	104.73	104.79	106.44	104.47	109.42	106.11	101.75	107.36	108.13	104.55	108.52	112.22	106.32	107.06	106.26	105.08	104.92	107.68	110.91	106.64	103.05	106.29	102.21	104.83	105.51	102.87	103.05	107.68	108.13	107.69	105.5	105.91	105.27	102.92	105.73	104.68	102.52	106.07
97.883	100.71	99.985	96.875	100.33	100.7	97.71	99.063	95.612	98.742	100.56	97.553	94.788	100.79	101.92	98.743	100.58	96.29	92.766	99.93	101.33	99.572	97.068	97.579	96.695	97.877	95.175	95.479	96.846	105.47	95.077	94.237	101.58	95.598	99.345	96.422	97.189	94.677	98.502	99.285	97.738	92.194	102.92	98.977	93.782	94.794	95.662	98.379	100.2	97.444
102.48	114.68	107.35	109.95	108.1	110.98	106.83	106.53	106.96	110.91	110	107.85	109.23	107.46	108.05	108.53	107.5	109.51	107.35	105.9	109.66	105.84	103.88	105.94	109.65	111.33	112.19	106.42	108.85	107.4	107.45	109.09	108.77	108.35	110.49	107.37	108.13	105.66	109.71	106.3	110.44	106.45	109.13	108.98	109.91	114.96	106.7	105.07	104.63	107.72
105.46	106.63	108.14	104.18	103.43	104.62	106.37	99.593	108.36	106.77	104.6	106.97	103.74	105.2	109.52	104.83	100.99	108.16	105.42	105.68	105.14	105.53	103.79	106.25	104.56	104.74	104.56	104.26	106.2	105.18	107.27	110.47	99.62	108	106.53	106.58	105.48	107.61	105.38	106.63	105.24	107.59	102.55	104.52	104.01	100.43	102.54	108.18	104.51	99.919
100.67	96.7	99.765	97.38	95.265	95.998	97.163	101.74	97.53	96.471	96.463	94.104	100.27	97.944	97.001	93.851	102.91	98.832	96.654	99.445	97.868	99.98	96.298	99.215	97.7	95.381	99.355	97.962	95.807	96.862	96.142	99.184	96.11	98.85	96.834	98.817	99.079	98.552	97.571	102.11	98.223	97.839	93.889	98.549	97.319	101.07	98.315	97.955	96.635	98.45
97.286	98.696	100.99	103.29	98.134	102.94	100.28	98.24	100.12	94.212	98.393	102.61	101.29	100.03	96.056	101.02	99.898	103.79	101.7	99.374	99.341	100.92	100.28	99.213	98.987	96.134	96.552	97.785	99.31	102.36	103.19	93.967	103.08	100.55	100.14	101.09	99.083	103.2	97.273	102.59	99.626	99.503	98.849	99.847	103.48	101.23	101.16	97.827	99.758	98.858
105.79	106.91	101.25	105.86	108.15	105.4	100.64	107.42	103.9	100.24	105.08	108.03	103.2	104.87	107.67	109.17	104.68	107.38	104.94	103.77	100.22	104.58	105.5	108.01	108.52	104.98	104.87	106.88	104.92	103.23	105.19	104.64	107.59	108.67	105.92	102.77	107.75	103.31	109.97	107.2	106.1	103	105.78	108.22	111.03	103.76	108.93	108.55	106.83	103.71
105.65	108.31	109.95	107.84	108.84	109.1	112.63	111.18	107.13	107	106.13	105.14	107.88	107.66	107.85	110.09	106.62	107.65	106.36	109.6	105.6	109.25	110.61	103.38	109.01	105.9	107.9	111.23	113.11	111.71	103.95	106.34	105.7	107.85	112.1	110.12	105.97	105.91	105.85	109.06	107.72	109.09	109.27	109.97	109.91	108.46	110.23	109.8	108.8	109.02
101.57	102.62	103.35	102.78	99.158	100.83	99.095	103.15	98.62	94.054	103.79	105.43	101.36	100.51	101.92	100.54	98.741	100.92	101.67	101.2	96.453	104.46	100.39	99.481	101.9	96.13	104.89	102.58	100.95	99.097	102.29	100.05	100.65	99.35	95.034	100.79	100.3	95.651	101.26	99.143	97.065	103.34	101.66	99.738	96.764	103.3	97.253	101.74	102.29	101.7
104.75	104.61	107.59	103.31	103.24	106.56	102.32	104.19	104.3	106.3	107.27	107.46	102.73	105.09	103.81	105.55	105.14	107.23	105.16	104.02	106.61	106.06	107.62	104.8	105.66	106.9	109.34	109.53	104.71	105.76	103.89	98.428	107.51	104.64	108.17	110.28	109.2	103.81	101.76	106.78	112.11	105.59	107.16	104.97	109.68	104.74	102.89	106.73	108.87	107.17
104.36	109.29	108.94	108.1	104.34	112.07	110.96	107.1	108.33	110.75	107.75	105.6	109.51	108.61	111.47	107.83	106.45	109.65	106.17	107.72	110.89	104.49	110.8	106.47	106.05	109.38	108.7	108.78	108.1	108.25	105.98	112.82	105.02	108.2	107.68	110.2	113.32	110.56	109.48	105.53	108.48	103.7	108.2	107.95	109.41	114.56	106.23	111.84	108.83	108.99
101.01	100.24	98.702	98.914	101.89	100.17	98.772	101.23	93.673	103.17	105.02	98.615	105.27	100.74	100.7	104.34	95.812	97.164	101.58	98.834	100.67	101.48	95.015	100.76	104.99	98.789	100.01	103.93	102.17	105.96	101.16	101.76	99.11	101.71	101.26	97.956	100.02	99.541	97.308	103.62	98.534	99.469	105.81	99.154	98.515	104.71	98.393	100.8	100.29	93.849
107	109.45	105.05	109.02	108.44	107.12	107.27	106.94	107.58	103.1	106.42	107.73	109.85	105.53	108.35	104.54	106.22	110.13	106.39	108.73	102.44	106.41	105.5	104.7	109.26	104.52	112.18	109.88	108.6	104.47	107.85	111.63	111.43	111.44	110.45	109.28	103	113.98	112.86	110.01	107.21	108.25	107.77	108.99	105.04	107.67	110.06	109.32	107.49	109.9
96.968	93.33	99.909	98.894	99.263	101.68	99.62	96.507	96.359	98.611	103.81	92.629	98.128	99.905	100.17	99.213	100.09	92.987	96.1	98.34	98.357	95.312	101.11	98.142	99.576	97.525	99.387	96.751	96.068	94.782	94.905	92.954	93.857	94.173	99.824	99.141	98.601	97.548	96.966	94.402	97.527	99.012	94.013	96.951	95.974	98.815	99.54	100.38	94.532	93.566
113.54	103.58	102.19	103.32	101.07	104.48	103.9	104.07	107.93	106.04	106.37	103.75	102.58	105.63	107.98	109.98	105.29	105.37	106.95	106.84	108.53	105.39	107.88	105.71	106.09	103.6	101.19	107.71	105.02	105.82	99.894	106.22	106.46	108.34	104.48	107.03	107.75	102.55	108.09	109.88	100.18	105.11	109.18	103.2	107.18	105.66	102.34	105.42	107.99	108.43
106.05	107.09	103.49	111.15	105.69	108.45	104.37	103.24	109.22	109.94	112.34	108.18	110.54	109.42	111.04	107.64	110.44	109.66	108.06	107.19	108.37	110.09	110.85	105.73	108.31	109.28	113.6	104.09	112.39	112.94	113.2	109.09	109.82	105.06	106.53	107.96	108.55	107.62	112.1	109.69	107.71	105.91	113.87	107.94	110.27	108.25	105.37	108.25	107.74	107.75
106.04	104.96	105.1	107.55	106.6	110.54	108.2	109.93	108.39	108.79	105.27	106.07	109.68	113.92	108.47	108.09	109.75	107.09	106.78	107.42	109.06	109.63	108.42	107.35	106.76	105.73	102.93	108.43	107.41	108.21	105.58	110.64	106.4	106.56	112.34	109.21	102.68	111.67	106.97	106.46	107.02	109.89	107.69	108.35	109.73	107.86	106.8	108.22	106.17	106.84
107.73	106.82	110.79	107.67	102.88	106.97	105.53	106.49	108.89	107.25	106.41	106.41	106.38	103.07	103.69	107.13	105.28	107.4	106.56	103.32	107.56	102.71	103.86	107.99	101.99	111.56	103.94	106.58	110.41	103.03	105.52	105.94	106.63	104.38	104.53	110.98	108.49	106.25	104.37	104.81	110.4	104.83	105.16	104.3	105.29	103.18	105.51	106.87	108.12	103.63
112.03	109.5	110.43	115.03	111.15	108.17	110.17	108.46	108.28	110.66	113.19	108.36	114.31	115.81	112.29	112.45	113.92	109.27	110.35	110.47	110.39	110.84	109.44	114.22	108.55	113.22	110.6	112.95	112.78	110.75	110.76	110.16	108.19	112.05	109.14	112.56	111.96	112.1	108.24	111.88	113.27	108.96	115.37	114.51	112.49	110.02	109.63	110.44	108.45	110.1
109.21	107.31	108.39	104.53	105.97	107.13	107.46	105.59	101.45	105.41	108.88	106.37	105.55	110.65	108.13	106.71	107.49	100.91	105.7	104.42	101.97	102.59	108.88	103.89	110.09	102.84	106.06	103.89	107.49	107.81	109.04	106.26	106.28	107.01	102.64	106.75	109.27	103.29	105.33	109.03	106.09	108.46	103.3	111.93	108.14	105.12	106.99	108.79	103.99	101.27
111.68	107.36	108.82	108.69	111.89	109.32	106.43	110.96	109.25	106.55	105.94	106.57	112.86	106.44	107.07	111.18	106.05	105.37	111.2	108.78	104.64	107.75	107.37	104.45	111.24	107.93	110.6	106.53	109.37	108.18	107.06	109.97	106.22	111.56	107.59	108.96	113.46	108.5	108.6	113.29	115.12	104.49	107.58	110.64	111.23	110.96	107.31	108.27	114.07	110.23
110.81	111.44	115.33	116.17	111.1	107.89	111.35	111.74	116.81	108.83	108.1	110	108.47	111.74	110.66	110.89	109.6	111.1	107.45	111.35	106.77	105.11	111.39	112.2	110.55	106.63	108.52	109.33	110.14	111.09	110.95	113.45	113	105.95	109.42	107.7	111.33	111.61	109.65	111.79	111.82	113.68	104.41	113.94	113.4	110.9	108.82	110.33	107.08	112.66
104.68	108.68	108.03	105.88	111.4	107.89	106.47	105.41	105	107.86	106.77	112.46	101.17	109.83	112.92	108.2	105.73	108.69	109.07	109.78	109.35	107.21	106.28	108.63	112.96	107.16	109.54	107.13	110.35	108.37	107.2	108.53	109.65	111.19	105.83	106.33	114.91	110.01	109.74	110.26	110.31	109.16	104.92	108.61	103.19	106.73	108.9	108.35	103.72	110.01
94.804	103.6	97.608	97.165	97.676	100.24	99.107	93.903	92.749	95.17	99.359	100.51	96.15	99.326	97.89	96.89	98.73	94.708	98.304	99.053	98.341	95.033	99.66	98.086	92.618	99.658	96.32	99.491	95.848	99.019	99.342	96.632	96.626	98.271	96.703	98.343	97.611	98.812	99.265	98.355	100.93	98.121	98.89	100.76	98.298	97.161	101.91	100.5	94.276	101.51
109.14	106.81	105.4	108.78	106.24	111.02	108.84	108.47	112.38	107.75	107.3	109.28	103.11	108.38	106.34	109.82	106.34	108.69	111.42	109.42	105.47	109.39	109.72	110.53	108.26	103.91	109.09	102.76	109.94	107.58	105.43	106.61	109.99	107.57	114.68	105.6	105.99	105.39	102.92	110.2	109.64	110.92	110.52	110.99	106.55	107.54	108.84	106.11	108.67	103.89
110.88	108.95	111.85	106.39	104.71	107.66	110.37	105.17	105.59	105.62	99.118	107.52	107.94	107.17	106.35	109.76	105.89	104.25	106.16	100.46	111.75	106.25	108.56	102.36	104.43	106.36	107.28	107.17	103.3	104.68	108	108.35	103.23	107.45	108.43	108.6	106.47	108.98	100.67	107.8	104.85	105.46	105.73	103.8	109.53	106.92	110.53	106.12	107.74	105.21
97.489	96.835	93.436	97.671	94.317	99.877	100.25	98.866	101.43	96.755	98.966	97.169	100.39	98.297	96.688	97.63	97.165	97.019	96.533	103.01	95.754	100.81	101.1	94.976	102.27	99.293	98.178	101.31	101.48	100.39	100.85	97.265	98.844	95.913	98.039	94.705	98.735	96.065	95.888	97.008	98.22	93.435	97.882	96.561	95.225	103.05	100.12	99.789	98.25	102.17
113.51	110.26	106.9	107.34	103.69	105.39	108.87	107.29	104.01	105.25	104.96	110.85	109.59	107.79	105.44	111.29	109.36	109.18	106.74	110.47	109.99	106.91	110.6	104.06	108	110.04	107.3	103.83	107.12	109.94	107.09	107.35	108.38	110.71	105.81	110.36	104.47	106.99	111.7	109.23	107.28	107.43	106.73	102.84	111.16	108.69	110.45	111.26	113.42	106.19
104.27	107.84	115	108.24	109.39	108.37	107.71	107.89	108.48	105.15	104.93	107.43	110.08	109.15	107.89	105.11	112.79	109.52	105.79	107.17	109.91	107.36	106.94	108.79	108.14	103.9	106.81	108	104.41	108.58	107.01	105.94	104.9	106.57	105.51	111.56	104.47	110.01	107.39	109.62	107.77	107.1	108.93	106.76	107.87	109.64	107.43	108.37	107.96	105.58
107.42	112.13	110.8	112.04	109.83	110.04	107.31	108.33	111.81	108.79	110.55	105.13	112.48	109.43	114.57	112.2	110.47	108.5	105.49	107.42	110.05	112.12	109.93	106.37	114.63	107.9	109.76	111.08	110.05	112.87	110.9	106.13	115.38	106.66	113.95	110.4	105.74	111.31	109.9	113.06	109.81	111.06	112.94	110.78	109.26	108.4	115.43	106.36	110.43	109.7
93.808	101.83	99.779	99.214	96.454	95.848	100.47	99.58	96.978	97.09	99.132	97.562	98.45	96.314	95.238	97.129	97.809	93.643	96.521	99.803	97.322	95.904	98.524	97.805	97.264	100.55	99.489	94.093	96.071	97.585	99.235	99.165	97.439	99.365	100.35	101.31	98.268	99.506	94.376	100.49	100.53	98.581	95.011	102.12	99.361	99.379	98.774	98.443	98.804	99.565
108.53	107	110.59	107.84	111.16	107.51	112.56	104.17	109.67	107.77	108.63	103.63	105.02	101.47	110.93	109.66	108.16	108.99	108.14	108.53	106.48	108.15	106.71	109.94	104.32	105	107.62	110.34	107.94	111.5	109.71	111.25	106.82	103.57	107	110.19	109.74	107.36	112.1	111.69	110.7	107.13	107.82	111.74	108.03	113.72	105.42	111.24	109.83	108.57
106.64	110.09	108.99	109.95	104.69	106.63	105.73	109.48	108.69	106.47	105.52	110.51	107.21	106.4	107.97	113.72	114.43	110.47	102.92	110.33	108.46	111.15	108.41	109.18	114.46	107.4	109.15	106.53	106.15	105.8	105.61	107.61	112.49	109.09	106.95	107.21	105.79	105.13	105.46	110.07	110.23	105.78	106.88	106.33	108.72	109.61	106.22	107.31	107.14	108.67
103.89	101.73	100.46	95.796	99.667	98.152	101.13	103.59	98.397	99.758	101.92	97.604	98.818	95.167	96.248	98.84	101.05	95.737	106.44	104.35	103.43	101.4	103.25	104.44	101.51	102.03	103.64	99.927	99.444	99.271	102.76	95.471	99.002	105.23	98.375	99.392	98.802	100.29	102.7	98.611	99.935	101.75	101.45	94.657	99.92	101.92	98.034	96.837	99.287	103.9
104.89	108.05	104.32	102.52	104.58	104.54	105.18	101.17	107.01	104.31	108.62	106.9	106.59	103.41	103.32	102.19	109.39	108.46	104.98	107.91	109.27	103.43	108.55	104.95	103.65	104.27	103.02	107.21	108.42	105.36	106.62	109.91	105.68	106.36	105.45	109.42	102.98	105.83	106.86	103.28	105.46	106.77	105.59	107	107.34	108.04	105.7	109.17	101.69	103.22
105.38	101.8	101.51	99.611	97.599	97.543	99.626	100.79	97.937	99.934	99.486	102.77	102.64	104.01	101.55	100.8	101.36	100.57	99.296	106.73	102.19	101.37	98.155	101.41	96.713	100.88	98.692	97.874	99.67	98.852	98.013	100.21	102.21	98.801	98.455	101.83	97.653	98.799	103.85	98.82	97.435	103.81	103.8	103.07	104.13	97.198	100.81	103.13	102.44	98.374
106	105.76	108.84	109.69	112.79	111.37	110.1	113.08	107.33	106.62	109.91	106.31	108.11	106.49	109.6	107.76	104.95	109.01	110.35	105.76	112.13	105.39	109.49	107.74	104.65	110.39	105.49	107.44	109.15	109.22	107.72	110.06	111.21	110.9	106.74	106.07	110.58	107	107.29	105.21	110.94	107.45	112.2	107.18	107.49	108.36	105.32	107.55	107.53	110.3
113.46	104.85	107.41	114.99	111.99	115.86	111.87	112.32	112.74	113.18	113.62	111.93	112.55	109.03	110.32	107.61	112.37	107.08	108.63	108.65	112.75	113.15	107.89	112.56	110.55	109.04	106.21	110.91	113.01	108.51	111.34	108.19	107.23	109.17	107.27	111.56	112.41	114.62	109.01	109.42	112.85	108.71	107.62	109.6	113.78	110.79	108.72	109.06	110.53	107.91
110.91	107.58	110.77	105.38	107.5	108.75	107.58	104.79	111.68	112.69	112.4	108.73	110.71	109.99	107.65	110.14	105.95	103.07	101.36	106.75	110.22	105.59	105.83	115.63	108.94	108.45	110.51	107.7	107.88	109.45	110.13	105.78	107.31	105.23	110.34	107.73	104.32	105.38	112.81	109.75	111.16	105.35	111.63	110.53	107.15	108.17	108.02	105.97	112.76	110.9
105.81	106.52	109.17	106.61	108.52	108.76	107.48	105.41	113.93	105.86	110.44	111.04	107.98	103.09	102.84	106.26	108.58	109.31	105.25	105.02	108.46	107.54	108.8	108.18	108.68	108.54	106.98	112.91	110.45	109.37	110.07	107.76	106.4	107.46	112.71	108.66	106.28	106.66	109.87	107.94	109.22	106.43	103	106.61	112.28	103.89	107.14	110.28	103.94	111.09
106.32	108.37	105.83	105.99	104.28	106.04	107.92	107.02	100.64	105.68	102.86	101.38	102.63	107.55	110.31	100.62	105.15	109.45	107.39	110.79	106	105.78	105.9	105.31	101.91	101.22	101.57	104.93	101.65	106.13	109.35	102.01	105.68	109.89	105.13	106.87	107	106.6	105.42	107.21	107.99	104.77	105.99	103.98	103.32	106.19	105.53	104.15	105.48	103.63
108.03	109.8	109.05	110.77	107.39	107.86	110.24	106.07	112.82	110.13	105.63	108.5	107.28	109.43	112.23	110.25	106.65	106.66	111.17	107.13	108.39	107.84	109.41	110.24	116.46	108.82	103.17	107.83	105.63	107.66	109.14	113.51	106.9	115.95	109.66	109.98	108.84	108.8	106.98	107.43	107.11	104.2	105.67	106.77	107.06	106.35	105.58	108.24	109.49	108.8
97.86	99.481	102.43	98.634	96.698	98.823	100.44	102.69	103.45	100.85	100.35	98.964	101.91	99.85	99.859	99.101	103.43	100.63	99.377	97.606	100.49	98.911	104.52	103.6	102.52	101.73	98.068	97.885	101.61	97.537	97.436	99.678	97.257	96.282	100.2	101.26	102.25	96.818	104.15	101.9	97.996	96.03	100.4	99.139	102.13	102.9	99.074	107.32	102.24	102.9
105.51	104.08	106.83	107.57	104.86	104.68	111.53	101.62	106.55	105.86	104.75	102.82	110.54	108.61	106.42	100.1	104.88	105.37	105.83	104.45	109.01	103.44	102.21	106.43	105.5	101.8	105.5	109.58	106.85	106.55	107.25	109.9	107.57	110.25	106.32	104.24	108.13	108.04	106.23	106.67	107.99	105.4	103.56	106.26	103.56	104.27	105.34	105.74	106.19	102.62
102.97	103.61	107.64	105.04	103.38	109.04	105.15	109.64	107.87	105.55	107.56	109.32	107.37	110.19	105.67	107.26	103.88	107.04	107.39	102.66	103.68	105.1	104.05	105.94	107.5	108.68	108.27	105.63	106.29	106.31	108.96	101.74	108.3	105.82	106.92	105.99	101.55	109.76	104.44	106.33	106.16	102.29	101.25	106.34	105.08	105.29	106.4	106.76	105.84	104.26
106.22	108.31	103.09	102.35	104.22	108.02	111	102.5	105.97	102.99	104.87	107.82	109.1	108.16	104.08	105.09	102.44	104.52	102.35	108.38	103.5	105.75	104.51	106.59	106.21	107.46	100.19	109.16	104.81	106.76	106.1	110.52	103.17	107.25	105.95	107.66	103.98	103.81	108.48	103.02	104.05	104.82	108.59	106.58	105.71	109.34	106.35	107.84	104.06	112.16
107.96	108.17	107.5	110.34	105.79	109.65	108.1	108.71	108.98	107.35	107.69	106.01	113.5	110.24	104.93	108.82	105.11	106.8	103.38	108.35	111.78	111.12	109.58	108.98	106.39	109.65	106.95	107.08	109.22	106.72	104.76	108.12	106.89	110.84	104.58	107.28	104.4	110.75	107.58	108.06	109.39	104.83	108.07	108.14	105.36	104.84	100.43	113.12	106.51	110.15
107.78	105.5	101.61	104.49	106.83	104.06	102.91	105.43	106.4	104.09	107.5	102.37	104.18	104.83	108.01	105.72	104.25	101.55	105.23	105.03	107.5	106.46	106.57	101.6	106.59	106.63	107.89	109.82	104.09	101.01	106.82	105.78	106.41	108.41	104.88	107.84	106.32	107.16	107.8	109.25	105.24	109.88	103.44	107.18	106.77	108.42	109.67	109.98	111.82	106.44
106.98	103.81	104.86	106.18	109.53	104.72	112.03	109.48	108.66	105.69	100.69	110.78	109.17	106.72	105.13	108.63	106.99	105.3	106.72	106.24	104.99	104.34	105.98	106.42	103.99	107.96	107.14	99.819	107.4	103.77	106.49	104.8	108.89	108.1	105.03	103.9	105.68	109.49	108.6	105.4	109.34	109.81	108.31	107.66	105.15	107.54	110.51	107.35	107.2	108.84
97.169	103.18	98.126	99.469	97.443	104.33	99.693	100.71	99.506	102.17	95.715	99.952	105.49	99.854	103	104.49	101.06	95.85	100.83	100.03	103.95	100.33	92.902	101.13	100.22	102.39	100.88	97.975	98.98	100.68	102.59	101.59	100.2	101.17	99.383	98.462	106.39	101.61	104.81	101.57	104.84	101.11	99.854	102.53	98.356	100.95	102.1	105.04	101.68	99.943
106.5	106.92	104.98	108.11	108.46	108.58	106.27	106.81	109.47	109.69	104.78	109.92	109.03	108.3	109.22	106.9	107.65	107.81	106.71	109.35	108.1	107.51	111.5	106.28	109.19	111.97	110.48	108.51	109.19	111	110.31	107.07	106.59	104.64	106.83	107.46	109.17	110.22	105.8	112.85	112.03	106.32	111	110.8	109.1	106.81	113.09	109.64	105.88	109.75
106.9	108.78	105.46	109.66	105.37	105.78	106	105.1	103.14	102.66	107.33	107.87	105.65	109.57	102.39	106.54	107.87	109.98	109.15	110.11	107.81	101.6	108.12	110.34	102.64	104.9	106.11	109.66	102.48	107.93	104.89	105.58	103.28	106.56	101.82	106.2	103.88	104.28	106.18	108.34	99.925	98.347	102.31	104.61	106.95	103.22	106.1	109.46	107.98	107.66
105.47	106.16	108.22	105.71	107.72	110.54	109.4	107.67	108.02	108.53	106.23	113.53	104.06	108.06	108.88	110.64	110.77	109.99	103.64	106.47	107.81	102.86	106.46	109.38	104.96	107.07	112.22	110.1	107.5	105.42	112.49	104.66	108.18	112.68	109.2	106.71	110.78	105.87	104.38	104.45	102.67	103.42	104.58	108.82	107.9	106.89	105.36	110.22	104.21	104.23
107.02	111.79	109.71	108.83	108.98	108.03	108.44	107.73	109.31	111.64	111.92	109.45	112.17	108.13	112.1	111.08	108.47	111.74	111.44	112.95	109.17	111.55	112.28	108.37	110.46	111.07	109.83	111.82	111.26	108.97	115.78	108.6	115.64	112.03	113.03	115.02	109.41	112	114.13	110.17	112.21	109.38	115.88	110.48	111.61	111.35	107.27	112.35	110.07	111.7
106.9	105.68	109.65	103.17	109.13	100.7	106.69	110.92	110.48	103.4	109.55	105.41	103.08	108.09	105.17	110.5	104.99	108.03	107.25	105.94	108.74	106.47	107.68	105.22	108.7	106.74	109.39	108.48	105.42	105.65	108.65	109.69	106.42	107.75	106.34	106.33	102.2	106.51	109.71	104.57	109.91	109.82	106.21	105.92	110	106.37	104.66	107.01	109.45	106.47
101.6	106.28	105.6	104.67	98.624	97.891	102.87	104.28	105.56	99.398	102.46	102.59	97.678	106.82	100.83	99.442	100.04	97.19	97.27	102.05	101.2	102.96	100.22	101.56	101.18	102.82	99.946	103.12	103.5	100.16	97.561	101.17	100.83	100.5	99.253	107.05	99.204	100.48	100.31	106.09	96.46	99.443	96.233	96.989	101.27	106.88	99.545	99.803	100.55	99.954
109.9	110.34	106.44	111.24	105.43	110.51	105.31	109.79	112.75	112.29	110.06	111.43	111	113.15	112.07	114.36	111.15	106.79	110.6	115.64	111.57	109.8	109.97	107.76	110.63	106.16	107.52	111.12	109.22	110.04	110.45	110.52	108.4	110.16	109.38	110.34	111.16	105.71	109.76	108.57	108.25	106.12	115.16	107.09	109.24	108.25	107.7	107.98	109.19	106.59
99.871	95.837	100.26	99.572	94.552	96.656	100.09	99.721	97.209	97.201	101.06	98.464	99.677	99.022	95.183	99.77	94.252	94.848	95.78	100.4	96.641	96.745	99.948	98.761	99.926	98.943	99.73	97.05	100.74	98.11	98.682	93.887	96.429	97.487	96.155	94.933	95.509	96.117	99.343	100.93	103.97	98.084	95.948	93.336	98.449	95.686	96.525	95.893	98.242	95.795
103.03	110.51	106.52	108	106.61	104.71	107.45	105.82	107.3	105.84	104.72	107.4	106.64	105.26	110.36	109.99	107.53	104.43	106.41	107.65	103.88	108.49	104.56	101.72	108.18	105.61	103.28	104.36	110.07	102.38	101.83	103.42	109.7	109.11	106.98	109.88	109.64	108.92	105.05	108.46	105.79	103.87	105.5	106.03	101.45	105.99	107.79	103.57	105.51	103.91
99.132	100.94	97.882	100.98	101.65	100.81	103.14	102.6	99.559	101.16	99.818	102.47	101.18	99.444	101.22	99.577	103.29	99.191	101.74	99.533	99.846	98.25	100.67	101.3	100.19	99.842	100.63	105.62	98.596	97.426	97.665	99.824	102.2	101.13	100.66	98.991	99.417	98.987	100.11	97.336	100.73	98.182	99.794	98.316	104.33	103.54	101.97	100.22	98.836	98.597
105.67	106.94	109.35	101.01	103.82	104.5	106.56	108.8	102.31	108.14	106.44	106.09	106.8	102.84	103.64	104.63	108.19	106.26	104.95	105.53	110.08	106.36	104.6	106.01	106.1	101.92	107.74	104.63	105.42	106.24	107.33	107.9	103.27	100.86	107.13	103.88	103.49	107.68	102.34	106.5	105.19	103.03	104.46	104.94	103.25	106.66	103.09	108.44	104.8	105.67
107.04	109.39	102.77	104.93	103.83	106.14	110.11	108.19	107.19	109.99	106.74	107.1	100.46	108.28	107.45	105.87	106.62	106.85	110.01	103.49	100.88	101.47	105.33	105.63	105.71	104.19	109.29	107.33	105.01	109.82	106.16	105.36	102.46	106.99	107.96	108.96	105.07	104.78	104.79	107.4	107.41	106.94	108.61	104.1	104.92	100.83	103.12	109.22	107.41	106.96
107.06	100.83	106.1	106.93	105.68	107.07	103.34	106.09	108.86	100.5	104.94	107.59	104.72	104.85	104.22	104	100.58	103.94	106.36	105.35	106.95	105.54	111.18	107.04	105.54	104.16	105.19	103.52	103.53	106.31	101.15	105.42	109.85	104.82	102.73	106.28	105.52	109.34	105.84	106.44	103.06	106.27	103.2	107.78	104.19	106.97	110.62	103.85	107.61	107.71
106.61	107.08	108.87	106.06	107.92	107.92	105.59	104.7	110.34	108.66	104.44	105.36	105.23	112.28	109.91	111.92	107.49	109.48	110.49	110.2	109.04	105.82	110.6	111.81	103.58	106.92	108.8	108.12	106.49	111.2	106.36	106.11	105.39	106.63	108.88	107.79	102.9	102.92	106.23	106.14	107.28	106.4	108.33	112.31	103.83	108.92	112.5	110.17	106.52	106.58
107.29	110.25	112.46	112.29	111.46	108.18	109.84	111.83	106.38	112.09	108.33	105.76	116.55	111.87	108.62	110.98	112.91	106.75	111.54	105.76	113.27	111.1	106.47	111.39	107.85	108.43	110.36	113.4	109.28	109.63	111.44	105.75	111.89	111.19	107.65	108.84	113.71	110.5	110.49	111.04	114.05	114.04	113.22	110.51	110.63	107.39	111.62	107.31	111.88	109.66
105.55	108.27	104.42	101.22	105.14	110.45	107.81	103.75	101.31	106.07	104.68	110.85	106.94	105.38	105.69	104.1	102.85	108.33	105.06	102.46	103.38	99.358	107.5	105.75	103.69	108.42	106.65	105.14	104.63	104.62	107.93	107.57	110.9	103.36	104.28	102.71	105.07	106.81	97.552	102.56	107.33	108.84	104.76	106.46	105.39	104.33	105.6	105.89	104.62	108.26
102.29	100.98	102.79	104.38	100.53	104.19	100.08	101.07	103.88	100.02	99.651	96.364	105.05	101.85	100.47	100.62	100.98	107.47	97.99	106.57	105.23	101.15	103.84	102.25	101.58	104.62	101.31	103.64	103.23	99.349	106.91	105.58	102.73	101.24	99.444	101.11	103.36	103.34	102.61	102.91	102.71	103.8	105.4	106.15	104.52	101.29	101.98	101.38	100.23	100.79
101.12	101.12	103.09	101.79	104.08	100.14	99.065	101.25	106.47	103.36	104.64	101.34	101.21	100.11	104.2	104.94	97.9	106.11	102	98.948	107.49	103.7	104.27	104.14	107.63	101	101.45	102	109.1	97.582	106.97	102.48	103.68	101.82	98.182	102.35	103.56	103.02	98.2	100.7	99.518	101.14	104.4	104.13	104.16	101	102.41	103.39	98.979	103.29
105.84	106.71	104.99	104.67	107.42	104.4	105.09	101.89	105.77	103.29	106.74	106.72	111.66	106.48	108	101.86	106.61	112.34	106.9	106.97	104.71	101.45	107.54	107.87	104.02	103.54	103.4	102.77	102.79	103.07	105.27	103.2	107.15	108.22	106.29	105.65	106.29	109.6	103.22	103.23	103.36	102.45	107.68	108.38	105.54	105.27	105.77	106.56	110.91	106.13
98.912	100.79	98.848	101.26	97.495	101.23	97.99	98.911	100.53	98.229	99.078	100.15	96.357	96.036	105.6	98.239	97.198	94.72	95.006	97.746	95.492	99.178	95.548	99.893	102.74	98.675	95.346	93.319	96.147	100.84	96.482	98.2	99.75	98.586	98.051	98.171	97.36	96.233	99.534	99.958	101.02	97.407	96.921	97.701	101.96	99.916	98.644	98.197	102.95	92.454
106.87	102.25	110.77	107.89	107.35	107.41	106.8	105.92	108.38	108.27	103.29	106.74	107.69	105.95	103.27	106.02	102.96	106.23	107.51	107.54	106.32	108.01	107.84	108.63	105.15	103.72	111.45	105.78	107.93	110.3	108.82	106.59	105.94	107.2	104.65	102.21	107.1	112.14	106.38	105.33	107.1	105.92	108.86	110.36	109.09	104.93	107.61	106.02	108.42	107.16
107.28	111.26	109.14	109.05	108.35	108.54	109.06	108.43	109.74	103.7	104.24	110.04	109.86	107.33	111.28	110.34	104.14	107.74	107.97	111.53	107.14	106.55	112.85	105.14	100.27	107.77	109.95	107.58	108.57	109.82	107	107.14	105.69	109.36	109.79	105.46	106.89	106.44	107.85	108.66	109.81	110.88	108.42	109.75	107.56	110.23	101.65	104.97	109.31	108.68
106.13	104.94	105.63	102.92	108.65	109.8	104.6	100.71	103.89	105.39	107.76	103.23	107.02	109.31	109.25	101.92	111.02	105.74	106.56	104.96	109.49	101.74	107.44	110.71	108.14	100.56	106.65	104.78	102.66	112.35	108.11	107.42	110.27	110.4	108.42	107.81	105.61	103.49	106.38	104.68	105.12	107.08	109.4	108.12	110.42	102.63	104.09	105.58	106.48	107.67
105.88	104.45	106.95	109.34	106.52	104.39	107.83	111.16	111.76	110.99	107.92	106.91	106.7	106.61	111.3	111.71	109.41	109.87	107.62	107.75	106.31	111.58	110.07	107.62	109.28	107.2	103.84	106.5	106.71	109.24	106.4	109.06	107.02	104.55	111.29	108.82	103.79	106.74	108.62	108.91	108.67	107.31	108.78	108.6	108.6	110.9	110.32	106.37	110.06	103.79
106.56	107.52	105.65	105.45	108.41	105.48	106.2	104.43	105.08	105.71	104.79	106.36	105.9	104.63	104.93	105.19	108.2	104.29	101.51	107.31	103.45	103.75	105.17	108.03	102.47	103.17	103.73	104.16	108.72	107.26	103.81	104.04	105.21	109.24	107.73	101.34	103.18	105.63	107.08	104.75	107.92	99.703	105.35	106.28	104.72	100.8	105.05	106.3	105.01	102.73
96.358	99.112	93.246	99.894	102.5	105.57	97.43	96.568	98.723	96.611	95.227	96.815	101.83	99.146	100.6	98.368	99.75	93.854	98.495	95.129	95.007	98.061	99.488	92.158	97.43	98.457	94.608	97.216	98.727	100.15	98.407	93.732	97.494	100.2	99.139	99.194	94.249	103.31	97.507	97.145	95.095	97.44	99.243	99.029	98.414	101.67	98.395	94.102	92.796	100.93
100.77	97.836	101.92	99.401	98.789	99.231	99.236	96.271	96.225	100.77	95.831	95.282	99.069	100.53	92.944	100.62	95.841	99.043	98.746	98.339	94.464	92.77	102.75	96.465	96.895	97.115	97.536	102.77	98.095	95.741	97.869	100.7	99.924	97.622	97.222	96.833	97.008	100.93	95.729	98.453	97.945	95.715	98.552	96.454	97.663	101.34	97.732	103.57	99.643	97.808
109.95	112.79	108.92	108.67	112.12	107.71	112.62	110.79	108.64	108.24	109.05	110.17	109.89	106.94	105.31	106.84	108.64	109.68	112.56	110.62	109.47	111.94	111.19	110.51	107.81	108.88	114.06	109.14	112.07	107.11	109.7	111.51	111.46	109.19	106.48	112.11	114.12	108.68	107.95	109.52	110.47	109.88	111.79	111.51	106.96	111.17	114.97	109.19	111.48	107.77
113.48	109.81	111.6	112.12	108.87	107.89	109.89	108.64	107.12	106.12	108.75	108.95	110.47	105.12	107.99	107.66	111.39	107.51	106.71	103.88	112.97	106.8	105.44	110.05	110.11	109.85	108.43	106.16	105.95	108.32	109.21	107.81	109.89	105.66	108.69	109.3	109.55	107.29	108.06	107.12	107.6	109.81	106.02	109.76	109.98	105.19	108.11	109.52	110.34	106.1
98.123	98	100.09	94.882	103.9	99.261	99.163	95.826	101.28	98.292	97.115	98.837	94.989	98.784	94.786	97.425	99.329	99.939	99.63	97.774	99.784	99.01	97.807	96.923	97.205	98.857	98.042	96.642	91.162	100.16	100.42	94.634	96.01	99.138	102.93	102.92	101.19	100.34	99.531	96.825	100.11	99.297	97.199	101.19	100.68	94.508	102.35	96.434	96.565	96.718
99.731	94.779	97.388	97.974	96.663	100.08	100.59	97.511	96.597	95.024	97.555	97.442	100.74	98.101	99.827	95.961	98.707	97.734	97.52	99.064	96.865	103.69	96.38	96.979	100.02	96.269	96.738	98.757	100.76	99.306	95.847	96.463	98.482	101.1	94.189	96.252	95.196	100.81	97.904	97.551	100.09	97.24	98.685	96.059	102.04	96.456	96.213	97.436	99.176	102.16
109.31	105.46	104.8	107.96	104.43	101.21	109.85	105.22	106.99	103.65	101.42	107.6	102.57	107.77	106.89	101.36	104.54	104.66	104.8	108.66	105.73	104.59	101.09	109.2	105.46	103.07	105.36	103.04	102.97	107.02	107.86	99.55	103.62	106.45	107.44	107.2	105.23	107.39	103.32	103.79	104.2	111.35	103.87	101.5	105.16	105.06	103.97	104.83	108.52	106.54
107.75	115.62	107.37	109.59	109.98	106.29	107.48	108.5	106.96	110.64	109.21	105.11	111.11	109.61	106.42	108.58	111.76	104.51	108.28	108.26	106.76	110.26	114.59	105.88	109.76	103.56	106.23	109.2	110.01	105.55	107.41	109.85	110.48	107.49	112.56	105.11	102.2	111.9	107.24	111.29	111.12	107.02	109.95	108.52	103.9	106.88	104.56	109.5	108.55	108.96
109.6	108.45	109.42	109.8	109.1	110.6	109.19	109.65	105.81	109.68	108.83	111.69	109.49	110.93	112.37	110.6	106.8	110.65	111.46	108.59	109.57	111.31	111.54	111.47	111.41	113.67	114.1	109.83	111.81	110.71	108.37	108.5	106.73	105.74	110.33	111.25	106.93	105	104.92	108.7	108.54	110.92	112.83	112.97	111.85	108.46	111.86	111.69	109.42	108.75
99.178	99.576	102.89	100.95	98.849	97.233	99.021	98.818	100.92	94.91	97.474	101.48	98.65	97.2	98.487	95.271	95.011	102.67	99.926	99.65	99.281	98.214	100.55	100.86	96.086	102.6	96.283	99.855	95.587	100.58	95.077	102.68	94.718	101.83	102.06	101.69	97.161	93.945	99.543	98.449	95.303	99.778	97.119	97.517	98.887	94.928	93.023	98.751	95.793	97.221
101.42	100.89	97.887	102.92	104.32	101.03	98.357	105.21	98.6	101.17	97.685	99.538	99.618	102.33	102.4	97.232	104.75	103.04	98.62	101.04	99.807	104.16	103.89	105.74	99.879	102.17	100.49	102.44	101.55	102.12	96.837	106.77	98.969	100.98	102.14	102.26	99.589	101.99	100.17	101.56	98.519	101.57	99.163	104.59	98.951	101.13	104.49	101.47	103.31	97.06
102.55	105.69	114.07	108.62	104.63	105.85	108.2	106.72	102.68	109.46	109.77	104.68	112.97	111.86	111.89	108.85	109.49	108.41	107.82	104.19	109.71	108.8	110.21	110.06	107.09	107	104.36	110.76	98.951	110.44	110.57	106.14	108.15	108.67	106.49	110.52	109.38	105.26	110.23	110.24	106.76	109.67	106.9	105.06	111.09	105.31	105.23	110.36	108.88	108.39
102.46	106.79	105.17	106.58	105.97	101.87	107.82	107.28	103.2	109.1	104.04	100.26	106.56	105.23	103.7	103.94	105.71	106.31	103.95	107.13	105.39	109.46	105.63	103.84	103.74	106.48	108.53	110.18	102.18	106.31	109.4	102.5	107.46	105.6	110.67	109.26	106.61	104.46	108.98	107.49	105.08	107.8	103.09	104.63	104.67	105.83	104.76	107.84	106.25	105.13
107.73	103.52	104.04	109.32	109.78	109.93	107.18	112.71	108.23	104.62	111.05	109.13	108.85	104.55	107.05	108.67	109.93	107.97	111.27	108.94	116.5	107.8	111.16	105.59	112.35	107	108.73	105.75	110.66	106.99	108.05	109.7	107.34	106.47	108.83	108.67	108.16	110.58	109.05	107.19	113.03	109.31	109.9	104.65	110.64	104.54	112.02	108.38	102.42	107.35
107.55	103.92	105.77	109.06	108.24	102.82	103.27	107.72	105.23	109.85	103.32	104.83	107.14	104.98	102.41	106.81	103.79	108.11	106.6	106.62	99.945	107.09	105.29	102.57	105.05	106.67	111.18	104.98	107.47	103.87	104.37	101.78	108.29	106.83	106.06	105.14	100.94	106.94	104.89	105.95	108.5	106.25	106.81	105.09	106.38	103.08	105.89	106.18	106.18	105.98
105.7	108.83	106.56	109.31	102.65	106.18	98.731	100.79	104.72	105.93	107.63	108.35	104.33	105.54	105.29	109.91	106.59	104.98	110.15	104.58	105.9	106.15	109.96	108	104.46	106.35	111.38	105.64	103.28	102.54	104.12	106	106.94	109.86	108.63	106.69	104.83	101.55	107.05	104.27	105.43	103.5	105.48	102.19	104.78	100.92	106.37	102.92	106.37	107.57
100.92	99.281	95.156	97.215	102.07	96.506	100.49	97.082	97.128	92.915	98.786	98.062	101.46	95.579	91.668	96.509	100.41	94.192	98.36	98.844	98.436	100.44	102.19	97.41	99.65	106.5	100.15	97.193	99.297	96.18	96.388	99.503	98.619	97.588	98.979	101.11	95.117	100.45	103.16	103.55	95.464	100.18	97.035	98.394	97.601	97.293	96.798	96.162	98.976	99.392
102.64	105.83	100.35	104.71	107.43	103.6	107.99	106.43	104.08	111.25	107.11	104.61	106.62	105.55	103.53	104.52	106.64	109.49	106.25	106.25	105.75	105.15	103.95	102.99	101.8	106.68	106.62	106.62	104.08	107.2	104.21	104.65	108.54	107.43	108.79	106.01	105.55	107.48	109.06	107.37	101.15	110.02	104.06	104.74	102.78	106.32	103.28	103.52	104.36	106.78
109.81	108.54	104.43	109.4	103.71	99.838	106.19	106.8	105.32	106.01	106.77	105.27	106.85	104.14	103.84	106.34	106.68	107.53	103.65	107.77	105.52	107.93	103.12	105.07	107.28	100.55	101.75	106.4	104.6	104.52	107.3	104.93	104.07	106.05	105.53	104.07	108.89	104.79	107.8	104.24	104.11	107.96	108.17	109.01	106.54	107.59	107.38	103.64	105.11	107.34
101.86	97.037	98.371	99.452	98.028	102.1	99.592	103.99	101.05	101.52	101.76	102.87	103.67	102.68	105.59	104.44	98.477	100.18	105.07	106.36	99.431	103.45	99.332	100.47	100.01	104.66	102.64	99.024	100.2	103.21	103.81	103.23	104.24	95.845	104.35	98.579	101.76	97.828	102.54	100.13	99.43	100.69	99.123	102.23	99.288	102.65	99.709	99.619	102.88	99.715
98.237	95.036	101.13	103.13	101.25	103.34	98.567	97.844	102.28	100.41	100.13	97.375	103.51	104.23	102.69	101.38	97.919	100.49	102.33	98.716	99.217	98.562	102.51	102.04	105.39	101.65	98.416	99.007	104.2	100.57	100.02	99.401	96.252	96.524	100.85	101.69	102.85	98.252	96.142	100.38	100.54	97.744	96.695	97.898	98.453	102.35	97.792	104.81	104.83	101
99.686	99.498	100.1	100.25	99.748	95.415	98.605	99.286	92.316	98.445	95.943	98.985	101.76	94.264	93.57	98.033	100.43	98.351	99.845	97.366	98.075	103.03	94.74	99.722	104.68	100.1	102.7	93.139	94.08	94.209	102.98	97.208	97.923	94.509	97.78	102.03	93.503	98.884	100.99	98.077	100.59	100.23	98.788	98.835	98.384	97.685	101.32	97.545	94.239	98.911
106.92	109.72	105.58	103.4	105.18	111.02	106.06	106.11	107.36	105.91	104.08	106.04	105.06	109.19	106.5	107.67	104.8	109.37	107	106.48	106.72	103.88	109.58	99.307	105.64	104.16	108.42	108.44	103.3	107.23	109.29	108.75	108.05	106.19	109.02	103.21	107.92	104.97	107.55	104.62	104.01	105.92	109.39	108.94	108.13	105.51	105.05	106.02	107.8	104.5
100.1	103.08	100.48	100.21	103.27	99.201	97.907	101.45	99.083	100.82	101.39	103.76	98.719	99.012	102.91	100.37	96.077	102.63	99.269	101.05	100.58	102.29	99.583	102.16	103.43	101.38	96.587	102.09	102.25	103.56	102.38	103.28	98.924	100.01	101.15	101.17	102.12	101	98.867	102.31	101.75	98.804	104.43	98.166	100.46	100	96.794	98.862	100.29	99.381
99.159	102.23	105.36	102.54	103.26	100.61	105.03	102.93	106.51	103.08	101.82	104.14	106.01	104.52	103.01	104.89	97.055	102.15	99.944	101.48	101.08	106.15	102.48	106.42	102.4	98.018	102.67	103.7	105.43	102.18	104.13	106.97	104.06	104.18	102.71	102.86	101.99	104.37	107.04	105.72	106.03	101.71	103.31	103.92	103.9	102.4	103.46	102.04	99.028	105.22
102.97	111.86	112.07	107.19	108.55	114.56	109.94	101.52	110.79	112.57	104.88	109.02	105.37	108.53	113.46	106.13	105.78	109.91	108.28	106.18	108.86	109.85	108	105.67	108.01	110.36	106.23	107.69	108.88	106.89	108.59	114.78	105.6	110.49	106.09	108.31	107.37	108.63	107.51	106.7	109.08	105.49	105.99	109.88	105.98	108.47	104.68	109.71	107.49	104.22
108.88	109.66	106.22	107.95	111.68	108.56	106.68	104.05	101.56	110.58	104.68	111.06	107.33	103.93	109.31	108.75	106.21	111.48	106.85	110.94	106.48	113.46	108.95	109.32	106.64	106.96	107.66	107.63	107.84	109.97	103.18	107.92	101.71	107.41	109.07	108.08	106.44	112.09	102.53	110.41	107.44	104.49	108.08	109.01	105.47	107.18	104.26	104.97	106.65	109.2
95.207	98.804	100.06	96.815	96.835	99.874	95.495	105.06	98.695	100.79	99.794	99.635	97.337	98.22	101.03	97.276	97.868	102.09	101.5	101.1	99.91	94.638	101.74	99.723	100.61	102.67	95.963	102.81	102.56	94.611	102.9	97.736	97.982	97.884	95.841	101.8	102.4	101.27	98.696	97.558	94.437	98.926	99.395	101.26	98.02	95.708	98.495	97.607	95.518	98.646
106.62	103.24	102.58	110.83	107.87	107.77	106.27	104.35	111.12	105.6	104.56	106.75	108.59	104.83	104.57	102.72	105.64	107.43	105.55	102.13	105.22	106.57	109.54	104.46	105.64	102.18	104.12	105.64	106.6	102.03	105.91	111.38	105.31	105.1	104.85	105.81	105.34	108.7	108.87	109.81	106.01	101.94	106.2	105.03	107.02	103.36	103.17	105.4	104.63	106.17
95.474	97.82	98.945	97.14	100.28	98.829	98.397	102.95	102.83	99.961	102.92	102.31	101.08	95.552	102.29	98.024	101.06	101.55	102.89	105.23	95.715	102.68	103.92	96.35	100.91	100.31	105.18	102.91	98.662	98.029	102.93	106.79	105.81	100.1	99.984	98.708	96.921	99.868	102.77	104.61	100.78	97.7	101.46	102.85	103.01	98.276	96.164	97.683	100.39	104.73
101.52	104.41	100.64	102.19	101.89	105.32	102.39	102.99	103.89	100.26	104.69	101.42	102.74	103.33	101.41	101.07	105.86	104.46	100.46	104.02	100.16	97.907	104.86	101.44	100.62	101.68	105.2	102.93	104.42	101.91	101.43	100.31	101.45	102.54	103.26	103.83	101.31	101.6	103.69	103.63	105.42	101	103.85	102.64	105.42	106.03	99.853	103.77	106.31	102.23
93.322	98.487	98.031	96.86	96.87	98.32	96.085	98.398	98.391	98.39	99.567	94.774	100.56	96.896	101.34	98.174	100.72	97.358	99.149	100.07	94.558	100.4	100.99	100.07	93.594	95.781	99.549	95.471	97.63	98.73	99.996	96.193	94.518	99.588	101.62	95.858	100.41	99.175	98.073	98.733	99.407	100.89	97.817	100.3	100.31	97.619	99.611	96.065	96.137	102.09
93.543	98.167	96.438	95.063	94.907	98.459	99.99	97.255	98.652	97.603	95.011	98.863	95.992	99.534	98.087	94.207	102	98.284	99.461	97.613	98.18	99.833	99.671	98.141	95.846	99.017	96.238	98.391	103.15	99.265	101.03	94.348	94.395	98.376	98.935	101.17	99.179	94.946	98.291	97.479	99.614	97.86	95.935	96.485	96.683	97.507	100.91	99.691	101.15	99.531
106.37	109.85	102.68	104.25	104.5	108.07	105.51	106.09	109.22	105.86	103.93	104.95	104.46	107.59	104.87	108.34	102.45	104.15	105.68	109.08	102.45	102.16	109.45	102.07	102.61	107.81	106.22	104.73	106.2	104.02	106.15	102.2	103.05	104.56	107.39	102.58	106.71	104.7	105.32	104.8	103.79	106.77	100.74	106.33	104.56	102.3	112.31	110.73	105.89	102.93
108.46	107.74	105.85	106.96	107.01	103.07	108.21	107.17	103.02	108.36	109.17	103.46	105.83	109.26	106.57	105.36	106.92	103.41	105.16	107.28	106.29	102.92	105.98	107.37	109.45	105.63	104.02	108.97	106.84	108.53	108.88	104.8	108.18	105.45	103.72	103.86	106.71	104.82	104.21	103.64	106.62	111.86	103.5	102.71	108.88	110.59	104.72	104.51	101.94	107.86
111.4	108.76	105.99	106.55	104.59	105.68	106.98	107.25	108.74	111.33	102.44	110.64	102.72	104.93	104.8	107.95	103.47	102.76	104.8	105.31	104.76	104	106.4	109.85	107.23	111.01	106.91	103.76	106.99	104.68	107.09	104.75	105.63	104.92	109.52	104.91	108.85	110.7	107.54	103.98	110.2	108.24	108.65	106.22	108.36	103.98	108.19	104.03	101.06	106.58
103.8	110.51	107.18	105.54	105.71	111.03	110.22	113.46	108.87	104.15	107.04	109.09	106.84	106.37	108.57	105.64	108.15	103.66	107.73	106.6	111.97	110.28	108.46	113.09	104.33	106.97	105.24	110.62	103.78	110.49	110.18	110.6	108.91	104.45	107.19	111.96	107.37	107.48	105.02	104.79	108.68	101.77	112.66	106.87	104.95	106.96	109.81	108.6	108.72	107.57
107.36	111.67	99.955	106.66	102.78	105.37	105.17	104.86	106.39	107.36	105.3	106.84	108.58	109.39	107.45	108.26	109.2	107.89	105.6	109.92	109.74	104.4	108.21	109.43	108.1	106.69	106.54	104.98	105.73	106.65	107.26	107.19	110.47	106	107.36	110.02	109.21	110.87	99.32	105.49	106.86	107.46	105.36	103.07	107.88	106.86	110.4	107.52	108.55	104.06
106.51	105.53	104.49	105.63	105.69	102.97	109.64	106.25	100.95	104.96	107.29	108.33	101.87	101.69	110.82	105.66	106.97	108.34	107.63	107.48	109.08	104.9	104.57	106.11	101.42	108.11	105.84	101.88	105.78	102.27	107.21	105.31	106.43	107.74	110.91	105.07	107.83	107.68	107.71	104.11	104.29	103.29	105.69	106.74	104.24	104.23	106.11	107.21	103.07	107.32
101.99	100.83	99.722	97.46	101.26	96.579	100.18	100.58	100.75	100.48	101.73	98.514	99.227	97.533	103.9	93.807	98.58	104.27	99.714	97.771	97.389	96.809	99.758	103.88	101.38	98.424	98.628	100.67	99.407	102.55	99.855	102.14	99.279	101.67	100.14	105.35	102.05	98.167	103.37	100.91	104.01	102.89	101.46	101.61	95.194	100.42	101.18	99.245	100.29	101.51
108.47	107.61	107.97	112.95	106.12	109.04	105.55	103.41	106.24	109.31	112.19	110.24	108.06	107.78	108.38	104.74	108.54	104.83	110.53	112.01	110.4	111.02	111.35	105.24	109.71	105.18	108.13	107.86	110.49	105.95	108.26	102.8	109.23	110.81	107.28	110.61	109.38	110.34	109.97	111.6	106.61	110.71	104.17	104.61	109.61	112.22	104.81	104.95	107.81	106.47
106.67	105.31	108.06	107.59	108.89	105.35	105.09	111.84	102.98	102.41	104.53	105.47	109.97	109.48	104.5	104.41	104.97	103.64	106.13	106.04	105.44	107.76	106.8	107.02	106.07	104.36	109.53	107.21	105.18	106.31	110.03	108.15	102.51	102.61	104	107.15	106.01	104.13	107.23	103.76	106.73	102.32	106.95	109.45	110.51	107.8	106.6	103.44	108.24	106.03
108.57	108.18	103.48	104.3	109.07	109.76	112.97	104.99	109.79	106.42	104.23	104.24	106.06	109.78	106.01	108.44	112.42	106.71	106.25	103.81	103.74	111.69	110.06	106.21	111.47	111.25	105.89	107.37	108.05	106.81	110.17	104.81	108.89	110.84	107.25	106.94	106.9	105.2	112.43	107.78	108.76	112.45	107.83	109.65	109.14	106.71	106.51	107.18	106.03	110.23
109.16	107.22	110	110.88	105.94	105.87	107	104.89	110.2	108.69	107.37	103.77	107.67	105.91	109.21	108.8	109.96	108.13	110.43	111.21	104.81	108.1	105.83	107.81	106.58	110.76	111	107.76	111.3	107.46	111.83	110.23	106.41	107.04	106.8	106.94	113.31	109.77	108.96	105.07	107.49	110.33	103.61	107.04	110.02	107.11	105.93	114.48	105.77	107.21
111.4	108.27	108.01	109.5	104.89	108.08	107.71	107.06	106.73	108.97	109.07	105.95	106.45	107.31	109.7	112.14	107.91	108.04	109.37	107.4	108.15	110.84	107.7	109.2	111.3	105.66	105.86	110.09	111.92	110.63	108.64	108.45	108.58	108.35	106.09	105.47	105.28	105.46	107.04	106.96	108.91	111.44	110.96	108.64	107.75	108.19	109.87	108.96	105	107.1
106.21	105.32	105.13	108.3	106.65	104.84	105.89	104.64	105.04	104.28	108.91	106.89	105.56	106.76	106.07	111.71	103.45	105.47	105.32	108.4	104	105.03	104.45	108.31	104.59	107.07	103.41	101.62	101.65	105.94	103.02	104.86	105.64	107.79	105.91	105.2	109.74	105.29	102.23	106.23	106.28	107.7	105.45	107.66	105.07	105.69	103.49	104.87	104.65	100.42
101.23	104.34	103.45	99.054	100.58	100.42	96.563	100.37	101.04	99.259	102.59	104.36	99.639	99.525	105.58	98.815	99.081	98.494	97.001	98.631	102.48	98.09	101.51	100.87	100.25	101.5	101.48	100.52	101.58	105.3	103.85	103.09	103.4	102.18	101.69	98.382	98.127	104.8	102.46	101.27	102.67	97.949	101.09	99.345	99.361	101.68	99.614	97.71	103.31	97.111
104.53	107.25	104.71	104.37	110.7	109.16	110.65	108.64	104.76	107.41	103.06	110.36	103.01	108.18	103.93	105.39	110.27	109.81	106.78	106.68	109.66	110.32	103.82	109.14	106.87	112.32	109.02	109.25	106.14	112.48	107.27	107.57	110.41	108.48	114.05	111.32	110.7	106.02	109.91	105.98	108.85	110.37	104.69	109.5	106.27	106.7	108.5	110.14	106.99	109.52
109	107.79	109.45	113.32	113.72	112.16	109.53	109.34	107.01	109.62	109.94	113.5	104.78	107.93	109.37	106.69	108.47	107.32	107.44	106.06	110.63	106.43	102.8	110.67	104.25	111.27	108.5	107.96	111.91	104.92	109.68	105.02	111.18	109.28	104.49	107.84	108.8	104.97	110.66	109.17	107.99	105.11	111.23	107.93	110.15	107.26	105.11	107.49	108.29	104.17
105.46	108.75	105.45	108.76	101.32	104.66	105.05	107.48	103.64	112.97	105.42	104.96	104.02	106.23	103.92	103.74	106.62	102.72	105.61	106.54	106.28	107.9	105.23	108.46	108.2	104.06	106.81	103.33	107.42	106.76	107.01	107.98	106.84	111.67	108.23	105.63	107.2	105.21	100.03	106.74	101.63	104.73	106.22	108.92	105.16	105.56	103.46	108.31	109.65	106.71
105.02	108.42	105.82	106.25	105.69	104.14	106.95	106.46	105.49	106.24	105.32	110.67	101.17	105.13	105.03	102.37	108.25	101.52	101.53	104.19	105.03	105.47	104.29	108.94	103.9	106.69	105.61	106.24	107.12	106.77	105.89	104.47	102.25	105.8	102.15	105.59	104.68	106.36	108.44	103.64	104.46	106.12	100.49	104.96	102.83	108.98	101.94	105.91	106.12	105.86
99.562	101.46	101.08	103.67	99.274	101.66	103.42	101.64	97.443	99.142	98.554	98.944	98.682	101.83	100.09	96.977	99.768	101.38	99.368	98.662	99.839	104.26	98.44	99.426	97.648	103.85	102.02	101.11	100.76	98.578	99.048	99.842	102.46	98.084	99.394	100.39	97.72	97.641	96.185	100.32	101.01	103.16	100.67	99.559	97.182	103.05	99.446	100.93	105.41	102.47
105.52	104.32	106.32	108.18	106.24	109.69	110.61	114.8	110.26	112.15	105	105.41	107.59	106.92	109.99	102.99	111.63	109.66	111.75	111.45	107.29	106.04	105.43	111.84	104.65	109.97	105.23	110.07	108.65	108.36	103.08	108.59	106.33	108.65	103.78	104.95	105.86	113.58	108.52	108.51	104.94	106.58	106.28	112.99	106.12	106.89	105.32	109.2	106.18	110.06
98.792	101.34	103.46	98.838	103.13	100.18	96.333	98.034	97.047	97.086	93.501	96.907	98.279	98.757	97.122	99.873	96.769	101.07	96.803	94.695	98.953	100.43	97.877	98.731	99.474	94.509	97.834	98.983	98.261	98.8	98.657	100.47	96.291	100.73	97.04	97.095	99.194	94.628	96.556	102.41	96.712	98.261	97.382	100.18	100.36	96.656	101.55	97.24	97.724	95.892
113.61	108.71	107.97	106.97	108.99	104.36	106.92	105.64	105.27	111.16	106.86	108.75	109.87	105.81	109.56	109.65	106.23	109.53	108.49	110.68	107.6	105.41	110.65	106.99	108.4	104.38	107.72	109.72	107	107.92	109.77	105.75	109.71	108.8	104.41	105.16	107.59	108.05	102.83	108.06	106.1	108.91	110.06	106.8	110.88	107.49	106.76	108.01	107.99	104.92
113.55	112.5	104.8	112.57	105.76	108.7	110.17	104.48	106.15	108.74	109.24	110.19	102.97	110.46	108.94	109.95	110.42	108.4	107.91	108.33	109.99	111.43	106.73	105.06	108.04	108.61	107.72	107.42	106.05	107.16	106.01	110.26	109.23	105.68	110.36	108.51	109.25	106.39	110.62	109.62	110.87	106.89	110.56	105.8	113.06	109.03	104.89	109.79	106.76	107.07
104.51	108.69	102	105.23	107.27	105.4	108.45	106.9	107.75	101.12	106.05	105.27	105.11	107.91	107.41	107.37	103.68	106.12	105.73	104.68	109.19	102.98	105.29	106.98	105.96	106.7	105.76	106.13	103.04	108.81	104.75	101.61	101.69	106.1	105.84	109.68	105.25	106.91	103.52	107.24	109.35	105.6	108.24	105.86	101.32	107.37	105.7	103.77	103.88	102.31
104.98	107.21	107.93	106.64	105.24	103.65	106.57	109.05	105.86	105.51	108.4	110.29	105.62	108.26	105.39	106.55	103.85	105.68	106.25	103.86	106.01	103.5	108.91	108.12	109.79	107.17	110.91	107.6	104.27	107.87	108.8	108.8	107.48	113.15	106.87	109.13	108.21	109.78	110.85	106.85	109.68	108.39	106.5	111.28	108.96	108	110.04	111.8	107.73	103.86
107.5	108.64	105.95	108.8	107.74	103.78	107.49	108.25	108.44	111.57	105.99	107.75	108.08	106.59	105.79	110.77	109.95	108.78	105.94	107.75	108.47	106.84	107.98	106.87	106.9	106.34	112.71	109.3	106.96	108.86	109.18	106.38	104.24	107.42	109.38	104.58	106.69	107.36	109.37	108.16	105.62	111.09	109.12	107.55	108.35	113.16	108.04	108.35	107.86	107.7
110.8	109.91	112.58	108.05	107.76	107.53	107.83	108.91	105.87	110.29	109.11	109.5	109.5	104.1	105.69	110.28	108.71	108.94	107.44	109.73	107.55	108.69	106.58	110.27	112.19	112.33	107.64	109.51	112.03	106.88	106	106.69	108.31	108.77	110.68	108.73	106.94	108.24	106.23	109.06	102.19	110.68	108.56	107.98	108.45	114.46	105.35	108.27	103.71	111.57
106.9	107.93	109.01	104.87	106.57	108.85	104.92	109.88	106.78	107.45	105.47	103.39	108.26	110.67	108.22	104.66	108.3	103.95	105.95	105.77	106.88	108.71	107.7	104.38	105.67	108.36	106	107.98	110.6	105.61	104.02	110.2	107.51	108.6	104.75	108.44	103.7	109.96	107.22	102.88	108.36	110.49	109.28	109.73	102.99	104.48	108.27	105.32	108.9	107.85
112.67	112.8	109.36	107.36	109.04	112.13	108.88	108.7	110.9	107.55	110.99	108.34	109.77	106.91	109.34	110.74	110.98	108.66	111.41	108.78	112.77	112.57	113.32	107.48	107.33	111.75	109.5	113.23	111.02	109.75	108.08	106.96	106.31	106.73	105.75	115.02	108.23	115.11	112.15	111.09	108.67	110.72	116.94	110.32	113.45	109.86	109.79	109.77	110.11	110.35
106.35	114.71	111.37	110.22	104.72	113.99	110.75	107.31	109.93	102.62	106.03	110.59	108.14	104.8	110.2	108.8	102.53	109.05	107.73	107.6	106.23	108.47	104.58	111.76	110.57	105.04	111.25	107.56	105.63	109.93	108.13	109.4	109.3	106.74	106.79	108.12	108.66	109.32	104.97	109.21	108.89	109.34	109.01	109.56	104.66	108.78	107.65	110.27	106.43	107
102.25	104.35	102.77	103.03	103.35	105.16	107.83	103.51	108.03	108.59	104.18	108.94	107.09	104.39	105.31	106.44	106.35	110.62	108.65	108.26	111.15	107.61	105.09	104.54	105.33	106.73	102.33	107.73	109.03	108.12	111.08	104.62	106.83	108.42	104.68	107.04	102.66	103.71	113.25	104.65	106.48	107.1	107.34	108.4	103.2	100.11	105.64	108.33	102.57	105.99
108.44	109.01	107.89	105.42	103.76	106.41	103.75	106.87	106.55	108.7	110.6	111.12	104.97	104.84	102.44	108.95	103.25	106.25	103.68	110.66	104.92	103.47	106.63	108.53	108.92	107.32	103.3	108.19	109.7	107.2	105.39	105.9	106.67	106.51	107.97	105.67	108.9	106.4	108.54	106.56	109.83	104.18	107.19	106.78	104.8	106.58	109.03	106.83	107.92	106.36
98.318	99.419	100.35	98.604	100.75	94.986	100.8	99.386	94.635	94.617	99.861	100.1	96.568	99.403	99.109	97.695	96.762	101.09	102	93.52	96.368	98.242	100.08	98.514	98.914	95.698	95.467	99.852	101.42	99.317	100.56	92.409	98.914	94.679	98.22	97.033	99.21	97.724	103.3	99.478	95.639	93.158	99.462	96.134	97.853	96.903	96.953	96.328	96.281	97.057
105.56	105.28	102.35	98.401	105.19	104.48	105.37	104.05	105.34	102.58	107.27	107.91	104.85	100.89	103.7	109.68	104.78	104.06	109.33	106.06	101.38	101.42	104.01	104.3	110.52	107.57	106.25	104.17	105.25	104.16	102.54	103	105.8	104.95	107.18	107.3	104.08	107.66	106.17	106.82	104.03	101.18	104.41	108.83	106.03	107.88	106.56	104.2	112.23	107.23
105.89	107.68	106.78	102.64	107.18	106.23	105.47	104.1	108	105.92	106.14	103.68	105.56	108.42	109.83	104.94	108.44	104.88	107.83	106.38	105.99	100.64	105.24	107.92	106.15	106.37	105.47	110.36	107.41	105.7	104.67	110.01	105.53	108.76	107.38	104.86	105.2	107.22	106.53	107.06	112.2	106.65	106.28	105.34	109.5	106.36	105.74	103.21	108.97	107.69
102.9	103.86	105.9	102.41	102.42	103.69	106.35	107.84	105.85	105.88	108.98	105.6	105.21	109.48	103.44	106.14	102.25	104.38	105.36	108.69	106.04	105.29	103.54	107.48	103.92	103.56	105.37	105.71	104.87	108.74	105.87	104.77	103.08	107.11	103.94	105.32	112.39	106.01	104.64	108.15	106.41	104.78	105.04	102.83	102.13	104.7	107.8	107.37	104.4	112.2
102.64	104.61	108.4	108.94	109.63	108.16	105.95	104.75	104.67	104.67	108.92	109.6	107.51	105.37	104.27	105.75	109.01	104.26	105.92	108.17	104.85	104.15	107.32	107.25	106.48	110.59	109.73	112.76	108.85	107.77	109.55	105.37	109.7	106.33	110.46	108.18	111.04	106.42	108.61	110.91	109.24	105.56	105.84	106.43	108.1	112.87	108.28	107.32	107.32	109.14
107.29	109.2	106.04	107.89	108.49	110.46	104.57	110.53	111.17	109.15	109.25	104.32	111.33	109.03	110.26	105.97	106.37	108.72	106.1	107.76	107.96	107	105.78	107.77	104.82	106.32	109.62	105.21	112.76	108.31	107.84	108.01	108.92	107.53	109.64	104.27	106.78	109.23	106.52	106.73	108.04	108.44	107.96	112.76	111.59	106.37	104.44	110.42	109.64	112.01
97.356	94.822	97.078	100.67	97.724	99.892	102.15	98.4	100.74	97.287	97.666	99.252	98.586	102.65	98.62	99.448	99.706	100.29	96.793	100.35	96.079	93.718	93.729	99.213	100.59	97.301	97.289	97.74	96.141	94.984	97.003	102.41	96.131	96.817	99.894	97.36	99.138	99.468	96.815	97.477	98.038	99.586	101.91	98.996	100.61	98.57	95.818	95.751	97.638	100.4
104.59	104.9	106.68	110.18	105.64	103.93	107.74	103.47	108.3	106.35	108.61	103.19	107.25	107	106.81	105.81	112	107.14	105.73	113.99	107.79	106.31	103.75	106.35	110.58	104.56	106.08	107.98	107.45	107.82	105.34	109.18	105.81	110.54	107.07	108.9	107.74	110.62	106.31	107.47	107.62	102.22	107.54	108.03	106.62	106.06	107.16	104.86	105.13	108.27
109.72	106.94	106.68	104.86	102.97	101.3	106.88	103.91	108.17	112.08	104.07	106.54	102.36	106.97	102.83	102.82	103.54	100.01	99.856	107.64	105.24	102.98	107.16	103.48	108.06	103.56	107.48	104.54	102.41	102.76	104.26	106.57	102.43	108.07	105.63	105.12	107.87	105.95	102.74	102.59	106.75	107.45	107.48	103.4	105.19	109.43	104.7	102.76	109.2	113.2
109.67	108.9	109.16	113.02	109.27	107.36	106.22	109.47	109.02	105.48	104.05	110.01	109.27	110.92	111.85	112.06	108.26	107.62	109.9	110.12	109.84	106.13	110.34	108.31	103.9	107.49	108.77	111	109.88	110.08	108.81	107.09	104.15	109.83	110	108.43	107.72	108.44	110.33	107.73	107.15	107.85	111.34	108.39	106.3	108.31	112.55	105.05	115.96	112.53
99.85	97.9	100.18	99.971	98.948	97.548	103.7	100.33	100.39	96.756	98.713	104.16	98.669	99.356	99.02	100.33	106.76	100.64	105.16	97.858	96.372	102.02	100.23	98.928	99.73	99.22	98.746	97.5	99.374	100.37	100.92	99.165	104.63	100.39	101.76	100.4	100.32	104.42	100.45	103.35	101.26	94.044	101.7	100.39	98.042	102.67	95.532	99.174	98.748	100.67
94.082	99.425	102.2	100.82	101.96	98.966	97.701	94.232	97.198	99.54	99.576	101.19	99.455	94.491	95.83	98.62	97.759	100.41	99.184	97.749	93.056	97.614	97.96	95.856	96.666	95.398	98.059	99.958	99.996	97.696	97.452	92.834	100.37	101.69	99.339	100.81	94.087	99.942	98.532	96.809	98.494	97.259	100.33	96.568	100.96	99.543	99.188	97.956	101.51	98.472
103.72	111.74	108.02	104.88	103.47	108.38	110.87	110.22	106.38	104.89	105.65	109.5	108.54	105.23	108.37	107.75	111.34	106.12	107.85	106.13	110.18	107.23	109.64	111.84	106.7	110.56	111.16	109.15	109.34	108.68	104.71	107.42	110.93	114.79	108.06	106.58	109.56	105.67	103.18	110.29	107.63	111.11	113.68	109.19	106.9	109.3	107.87	108.13	110.91	108.84
109	110.47	103.95	108.32	105.16	107.75	108.46	103.63	109.19	112.07	105.01	106.57	105.83	107.02	106.63	103.68	101.46	107.54	106.27	105.13	109.28	106.51	106.09	105.95	103.02	110.13	109.52	104.8	101.24	104.45	105.35	107.78	103.22	104.83	107.52	106.64	101.55	105.73	109.08	105.63	109.78	108.84	105.01	106.6	108.44	105.58	107.31	103.75	106.41	102.75
98.867	100.18	95.324	94.14	97.446	97.553	100.55	98.462	99.254	101.98	98.727	102.44	103.03	97.84	101.85	97.425	97.65	97.667	101.15	99.008	96.603	94.846	98.003	98.535	99.27	102.1	99.683	101.15	97.094	100.94	98.152	97.919	101.07	101.84	97.148	98.484	97.982	96.863	99.824	95.371	97.654	98.84	102.62	99.496	101.19	96.549	99.351	97.792	102.01	94.151
108.62	106.73	106.89	102.1	104.77	107.32	106.77	108.74	106.46	108.28	107.22	108.42	107.04	108.57	106.56	108.59	108.74	106.22	106.38	104.09	103.94	108.44	108.34	107.74	108.93	105	107.27	103.01	110.82	107.64	107.35	106.81	107.02	107.39	105.62	106.5	102.71	108.24	104.68	103.51	103.69	109.63	110.03	106.78	101.83	107.47	107.65	107.14	104.51	106.85
106.03	103.53	108.3	107.72	103.79	104.02	101.04	104.77	99.714	107.27	105.15	107.66	103.28	109	104.07	107.61	107.53	100.81	105.16	104.19	106.77	109.55	106.26	103.78	106.89	105.23	105.04	107.27	105.37	106.66	102.9	106.18	104.34	107.39	107.27	104.34	107.03	103.25	104.26	100.97	111.34	106.48	107.84	101.09	103.65	108.17	106.58	104.01	108.96	103.39
112.43	110.3	113.56	111.85	103.87	110.42	107.26	109.77	112.04	108.77	105.69	110.43	109.33	111.03	107.58	112.64	102.65	113.62	106.93	108.6	105.84	108.93	108.52	108.75	109.53	108.47	109.97	107.7	110.75	109.18	109.43	104.74	110.86	114.42	108.8	107.95	105.48	108.65	109.34	106.86	111.13	106.28	106.89	106.03	107.95	111.93	107.73	106.44	108.69	111.08
107.31	114.27	107.26	105.83	110.15	114.26	102.4	112.1	106.07	109.81	110.03	109.71	108.46	103.58	108.18	110.62	109.13	105.96	104.3	107.11	107.78	110.45	110.84	108.11	109.15	107.83	110.23	106.05	109.04	108.33	105.97	107.98	107	110.11	111.88	111.12	107.17	110.8	107.91	107.81	112.04	105.9	107.95	111.24	106.68	106.46	110.27	109.06	103.31	107.02
107.31	108.36	108.69	109.04	103.53	107.65	104.49	111.57	110.22	105.93	111.34	109.02	108.31	106.36	111.45	108.64	109.55	107.89	110.66	107.16	110.69	107.02	108.31	104.37	110.24	108.89	111.28	108.23	111.49	109.12	107.43	103.22	110.31	105.69	109.03	109.3	110.99	104.93	111.24	112.79	105.71	111.59	108.5	106.83	108.84	108.68	107.19	109.02	106.27	111.84
104.16	105.48	108.18	102.86	108.75	107.31	103.33	106.43	106.7	101.37	104.19	104.81	107.59	103.69	106.8	104.63	104.1	107.54	103.8	108.97	110.42	105.87	104.9	106.37	104.28	107.18	107.62	102.16	104.2	109.69	105.49	100.84	107.99	102.7	104.29	103.95	103.99	105.25	102.68	106.98	101.57	107.67	101.93	104.72	104.87	111.49	107.66	104.9	104.72	105.19
95.388	98.94	99.539	101.75	97.388	97.401	97.435	94.97	95.927	93.107	93.457	97.887	97.677	93.617	95.673	91.651	98.452	98.834	99.83	96.302	98.91	97.597	99.484	98.291	97.923	95.617	102.69	91.834	99.507	93.566	98.445	94.774	98.243	96.981	100.89	98.949	100.3	93.577	99.057	98.163	98.489	103.63	98.606	100.85	99.336	98.069	94.983	96.18	99.545	96.437
105.24	104.33	107.28	111.12	110.57	108.23	109.65	103.76	103.48	105.59	103.12	102.32	112.62	101.12	103.27	110.52	106.8	107.67	103.32	104.29	101.44	102.04	107.66	106.52	107.46	103.75	108.57	102.5	109.91	105.63	103.4	106.37	108.22	108.39	107.52	106.93	106.63	106.05	103.99	105.69	106.06	112.45	107.05	103.39	107.26	107	107.96	109.76	102.85	104.6
108.43	98.166	106.15	100.82	101.96	103.1	103.35	102.82	104.19	97.587	103.28	105.31	102.85	106.32	103.52	102.86	100.74	102.53	100.12	102.35	105.72	103.42	103.93	105.43	104.5	98.329	102.93	99.796	102.1	102.64	106.87	104.97	103.01	101.75	101.55	103.66	97.854	101.05	100.74	100.88	102.9	101.93	102.88	102.11	104.31	104.99	106.94	101.72	98.947	102.87
111.89	108.11	103.2	105.11	102.31	106.18	106.33	107.58	106.83	110.16	110.3	106.73	104.28	103.22	104.98	105.86	102.2	106.05	102.75	105.43	101.35	107.51	106.13	102.4	104.85	106.55	108.72	105.75	105.22	107.64	104.28	110.71	100.4	104.01	107.11	103.98	106.21	103.09	107.58	101.97	103.02	105.74	107.49	106.04	104.52	109.38	105.58	102.82	106.16	104.09
99.689	100.11	102.46	99.026	96.74	97.216	102.16	95.371	99.346	98.118	102.19	96.128	98.818	99.302	97.169	100.7	99.601	97.385	100.35	102.97	99.087	99.099	97.243	99.218	101.88	100.26	99.263	98.553	101.73	93.919	96.169	99.061	94.417	97.525	97.213	95.881	98.889	99.464	95.752	103.46	100.32	102.4	97.664	100.63	95.429	98.607	96.821	97.64	99.865	100.12
102.01	95.314	100.09	102.11	97.344	100.38	99.447	95.231	98.547	96.962	95.66	97.046	97.343	98.145	103.04	95.974	97.848	95.97	98.62	96.836	95.568	103.75	98.536	97.484	99.708	98.254	99	99.954	101.62	98.045	103.42	95.744	91.565	95.305	98.021	94.945	99.787	97.969	98.863	97.852	100.76	100.65	94.465	101.78	100.22	96.641	96.139	96.673	98.842	98.424
109.29	108.86	108.38	108.34	106.98	103.7	107.03	103.16	102.26	106.08	107.6	104.72	104.49	109.2	107.94	106.82	104.81	104.12	106.34	107.27	104.65	109.5	108.13	107.73	106.44	104.73	100.61	105.01	106.35	106.54	105.57	105.96	105.35	105.74	103.39	104.52	104.57	106.95	101.59	106.56	102.35	101.32	107.66	103.2	105.06	107.43	108.68	104.78	105.71	106.86
106.24	109.36	103.91	102.48	106.85	106.19	108.83	106.56	102.72	106.64	101.48	106.84	102.23	106.48	110.18	106.48	102.62	100.98	106.8	105.32	103.03	108.71	105.19	104.61	104.82	106.36	105.39	106.86	104.17	107.48	105.88	104.79	104.88	105.27	106.85	105.92	105.78	110.94	106.07	107.42	105.66	103.83	109.52	103.07	99.641	108.43	104	105.29	109.01	104.48
110.59	104.42	110.38	105.12	108.73	104.98	102.88	101.44	107.02	105.58	107.46	108.64	107.73	101.17	109.23	106.12	108.26	111.56	107.64	107.97	112.88	107.57	100.93	106.67	107.26	109.19	105.28	104.14	108.49	108.36	107.84	105.17	107.5	111.45	110.13	109.24	111.73	112.54	112.03	107.56	106.09	108.48	108.15	106.89	105.99	109.81	103.69	109.04	104.26	111.31
110.8	107.62	111.39	109.78	110.6	108.21	110.24	105.36	109.68	108.17	106.15	108.22	109.95	106.72	107.13	106.78	106.13	106.86	105.49	111.24	105.03	107.52	106.68	111.71	111.03	105.07	111.23	110.49	108.17	108.52	110.77	110.86	107.68	110.01	109.92	107.78	105.78	101.93	109.58	104.3	104.41	107.69	105.94	110.04	106.77	108.2	108.01	106.98	110.87	109.36
109.5	107.56	106.59	108.07	110.01	106.78	109.02	104.29	107.55	111.01	108.5	106.17	109.97	104.6	109.28	111.24	109.45	101.36	109.11	107.69	107.33	108.12	108.12	107.07	104.69	113.49	110	112.27	108.64	107.57	103.47	109.78	105.76	110.93	107.45	109.13	107.9	112.32	108.08	109.03	108.22	112.76	109.25	106.58	111.85	104.56	108.12	109.02	109.37	108.69
106.96	106.69	107.19	108.13	103.31	106.77	110.04	107.45	109.28	105.78	103.87	104.73	106.81	105.34	104.9	102.84	102.14	109.39	103.51	103.77	104.69	109.07	103.53	108.93	108.39	104.46	102.01	104.4	107.36	102.84	107.23	105.18	105.92	106.72	103.05	108.35	103.9	101.38	104.01	103.83	107.23	105.63	105.87	104.31	105.99	106.01	107.25	107.16	108.71	105.16
100.92	100.19	100.91	101.93	97.927	98.021	101.66	101.7	97.379	99.729	101.29	101.09	101.17	98.395	97.956	99.447	99.749	100.4	100.88	103.09	101.7	102.17	99.258	96.558	101.61	99.912	96.597	100.53	96.742	102.1	99.658	102.26	100.42	98.793	99.599	98.959	99.174	101.84	104.37	103.1	100.16	100.74	100.02	98.246	100.52	99.7	93.99	101.23	102.99	99.553
100.56	102.14	100.55	102.33	98.18	102.22	101.27	95.247	99.47	104.11	98.532	100.55	103.26	100.83	102.13	101.5	102.47	99.08	104.88	98.044	101.83	101.25	101.06	100.7	99.758	99.995	100.21	105.19	101.76	102.06	98.766	97.514	97.933	101.2	98.709	101.87	100.07	100.04	100.68	97.621	99.487	98.895	101.74	99.79	102.06	103.69	95.4	99.317	103.61	99.587
108.86	108.52	109.55	107.09	111.58	110.73	107.67	106.47	107.74	106.93	112.04	108.28	106.66	106.7	109.2	111.56	109.6	108.54	103.6	103.09	109.22	109.71	106.02	105.96	105.11	109.37	110.14	106.67	106.14	110.26	108.13	104.25	110.52	112.34	103.36	106.91	107.86	108.14	105.55	105.64	110.71	105.4	110.09	107.64	109.54	109.68	107.4	108.22	104.56	107.37
102.2	104.99	108.25	104.13	106.52	103.76	104.82	105.99	107.4	106.85	100.95	106.5	111.37	103.8	106.47	106.24	105.03	106.65	103.72	102.54	105.36	107.44	104.81	107.35	109.51	106.72	107.76	104.6	108.96	104.11	104.79	105.2	105.61	106	103.24	107.35	106.87	105.86	103.18	102.18	103.15	104.18	107.47	106.57	107.26	105.39	105.78	107.02	108.13	104.22
108.74	107.07	107.58	102.27	103.97	107.15	105.19	108.17	103.9	107.17	106.82	106.79	105.37	106.13	101.53	102.68	105.61	106.46	106.44	103.09	104.86	109.62	105.7	108.39	102.72	108.87	104.74	108.8	103.12	109.99	100.66	103.51	103.24	101.7	102.9	107.65	104.91	106.48	105.53	107.15	108.71	106.53	104.88	106.09	110.13	104.1	102.36	109.51	106.64	105.58
110.22	109.52	104.86	106.72	114.92	107.84	109.81	112.12	105.09	114.63	106.67	111.36	106.11	110.82	111.64	107.6	113.33	114.23	111.86	109.19	111.37	112.98	114.88	108.88	107.5	109.83	105.88	108.47	108.98	111.45	109.77	108.08	116.8	114.46	105.92	110.52	112.78	106.84	109.56	117	112.86	112.76	111.51	110.6	108.97	110.4	111.44	109.96	114.99	110.75
113.26	105.96	109.75	107.9	110.42	108.33	105.7	109.51	107.54	108.27	109.4	111.12	108.92	107.19	108.15	112.39	108.54	103.17	110.56	107.81	109.93	110.13	108.49	107.38	102.83	111.84	106.78	109.43	107.17	109.63	107.38	106.98	107.37	111.02	109.42	107.94	109.71	103.96	107.39	107.59	113.08	107.32	107.33	108.77	101.51	114.54	109.49	106.57	105.37	107.81
106.24	104.86	110.4	112.58	106.13	114.65	103.32	105.73	109.82	109.82	102.78	107.21	106.87	107.03	110.28	106.6	111.19	110.17	105.19	106.14	107.54	107.45	107.34	107.83	107.88	104.45	106.62	107.69	109.55	104.44	102.21	109.78	102.43	107.07	108.02	105.78	109.69	105.87	103.25	107.4	107.83	104.39	105.2	100.57	110.13	102.75	104.8	104.87	99.261	112.29
107.86	106.09	106.18	102.95	110.22	107.16	107.88	106.03	106.36	107.44	113.47	108.18	108.22	106.95	106.83	114.4	106.59	106.18	109.75	106.36	106.71	106.57	109.78	106.41	105.28	110.61	108.08	106.33	106.15	106.95	110.59	107.3	109.61	109.39	109.66	106.26	105.66	108.67	113.18	105.26	104.94	115.12	109.13	108.7	110.22	110.19	106.56	105.77	109.8	107.76
106.39	107.92	105.67	103.41	105.24	107.72	102.93	105.39	103.44	104.44	101.66	111.91	101.53	105.51	107.09	103.08	104.39	106.06	102.08	104.85	106.04	106.53	105.86	106.47	105.93	108.92	107.43	109.23	105.29	110.23	107.68	105.66	108.35	105.36	102.14	101.75	110.36	104.54	103.31	106.17	102.69	98.867	103.31	101.95	104.55	112.15	106.11	102.28	105.41	108.1
106.95	100.58	104.93	102.46	102.04	102.15	103.69	96.331	106.34	103.93	100.77	104.45	99.076	105.44	96.056	102.34	104.58	103.52	97.827	106.25	100.7	101.66	103.05	104.33	105.85	103.14	100.89	99.798	106.93	101.42	102.98	103.31	99.147	104.5	101.52	108.49	103.47	101.32	102.45	102.7	102.63	101.34	102.62	106.27	100.58	102.96	108.48	101.99	100.72	103.94
98.907	99.441	99.184	99.685	103.72	96.466	96.614	102.08	96.529	101.09	99.431	98.72	99.967	97.234	100.23	98.626	103.44	100.69	99.104	100.33	98.552	96.812	97.387	97.405	98.851	103.63	101.39	100.57	100.59	98.16	98.067	98.015	102.48	97.693	98.333	97.756	103.32	100.62	98.856	99.316	100.69	98.495	99.159	97.699	97.895	99.401	96.625	102.4	97.499	99.21
101.6	103.38	115.91	110.89	105.44	109.51	108.44	106.04	106.92	112.37	109.02	109.72	109.47	106.64	107.77	111.7	109.09	107.28	107.42	112.64	106.54	105.78	105.13	107.91	110.2	111.42	106.1	106.72	109.39	104.72	112.5	104.83	108.49	108.96	107.41	109.26	109.07	109.68	109.87	105.77	106.4	105.89	110.87	107.18	109.61	107.39	108.16	106.35	106.39	111.49
106.03	106.62	107.08	99.467	104.85	110	110.86	104.33	103.53	105.29	102	108.7	107.96	111.43	100.39	104.24	103.77	105.68	105.65	106.01	108.04	108.27	107.72	101.53	104.04	108.12	104.89	105.25	106.03	107.9	107.43	100.68	106.21	105.47	104.2	105.66	107.57	100.06	108.49	105.84	109.75	106.51	105.55	104.74	105.78	106.72	101.15	102.13	104.11	106.9
106.23	109.49	110.22	106.42	100.8	106.07	102.37	103.93	106.09	106.29	106.82	105.96	109.26	108.98	109.87	110.42	105.99	106.01	105.97	100.84	106.7	108.24	110.49	107.09	110.13	106.24	110.83	105.79	110.82	105.83	103.89	107.97	109.26	108.34	108.5	104.84	105.22	105.58	110.06	108.8	105.58	109.13	108.53	109.42	107.57	105.48	104.87	106.64	105.43	103.75
104.54	105.4	103.21	109.72	110.33	104.99	109.22	111.66	110.33	106.2	108.44	113.17	111.81	114.14	112.01	107.09	106.86	110.54	112.85	106.82	109.62	107.14	106.79	103.27	106.14	113.43	106.89	107.72	109.4	108.55	106.3	105.83	107.1	108.8	109.89	107.93	110.38	102.66	111.4	106.27	105.27	106.63	111.06	111.18	108.35	109.16	106.67	106.99	107.45	109.38
101.15	103.37	107.69	104.3	103.1	108.4	105.26	104.8	109.16	108.48	108.34	104.63	108.36	110.46	102.55	104.17	105.93	104.33	105.95	108.28	104.26	103.44	107.11	104.89	107.19	106.81	105.65	103.77	105.9	107.68	106.9	107.41	111.05	107.33	105.23	103.42	109.43	108.1	102.64	106.23	104.1	107.71	107.75	105.23	102.17	103.42	105.1	110.99	106.07	105.49
112.27	108.1	105.81	105.88	103.8	104.17	107.1	108.09	107.35	108.12	107.88	109.89	106.49	108.67	109.39	105.66	110.74	110.96	103.48	106.75	110.14	112.28	108.61	105.66	109.13	106.87	109.98	105.15	107.28	110.21	108.63	107.2	108.46	109.35	110.19	108.79	110.89	110.56	106.07	109.21	109.03	111.93	109.78	107.67	106.29	107.52	111.75	109.69	106.57	108.37
97.962	101.04	100.3	99.223	98.06	95.866	101.05	100.47	94.983	101.11	95.263	102.95	98.522	97.098	103.26	96.493	97.741	100.9	98.499	100.97	103.47	98.867	98.882	102.5	102.42	98.578	98.323	99.575	98.981	94.752	100.22	100.07	97.715	103.16	95.98	97.094	100.77	100.23	98.647	97.657	101.94	97.565	97.672	98.587	97.601	100.87	101.71	101.42	96.649	101.28
103.15	106.27	102.52	107.48	109.78	100.69	111.38	106.05	99.558	106.66	103.28	103.89	106.57	104.74	107.87	108.92	108.94	105.48	105.75	107.11	107.19	101.58	104.52	106.1	104.08	108.68	103.74	106.49	105.81	111.59	105.91	103.37	104.93	102.19	109.07	102.86	105.55	105.77	105.5	105.92	104.82	106.96	102.8	104.51	103.43	104.12	109.8	105.29	106.92	108.98
108.2	108.71	111.87	109.31	114.49	110.05	108.1	108.81	110.3	105.38	107.12	111.15	110.29	110.32	105.01	112.22	108.16	109.76	106.43	109.67	109.52	110.42	109.62	108.66	106.9	111.29	106.35	107.61	107.41	108.93	107.21	111.88	108.52	108.6	108.81	106.91	104.86	108.71	111.38	113.67	107.61	109.14	106.16	107.65	109.73	106.29	109.09	111.38	105.81	107
95.926	99.149	97.283	97.573	97.534	101.1	96.442	100.92	99.95	100.55	103.18	95.287	96.106	101.13	100.54	102.18	98.038	96.781	96.252	95.966	104.75	96.15	99.138	100.27	98.606	97.14	97.35	101.13	99.291	97.822	94.636	99.83	99.914	101.29	96.309	100.46	93.396	97.78	97.338	97.485	93.958	99.803	96.407	94.53	102.59	95.099	98.392	98.68	98.709	96.159
103.48	105.31	105.62	103.16	107.31	105.76	104.14	106.86	106.1	102.53	106.46	105.34	101.5	105.34	103.49	107.79	105.15	101.05	105.26	107.56	102.48	105.84	107.28	106.71	103.19	111.24	101.71	103.68	104.51	104.85	104.18	101.72	103.58	100.82	103.9	105.91	105.11	104.84	101.82	105.95	109.28	105.31	104.53	104.38	107.61	107.22	110.13	104.82	108.8	107.25
108.94	113.01	109.95	112.13	117.92	112.89	107.99	112.01	107.2	108.05	110.62	111.67	111.84	112.1	110.15	109.64	111.17	111.62	112.19	109.55	108.27	118.84	108.55	107.64	114.4	112.81	106.5	113.92	111.88	110.11	115.05	112.35	112.5	109.66	108.16	112.12	107.09	112.4	112.56	108.62	107.08	111.09	111.55	110.8	109.76	111.22	109.15	109.81	108.64	106.29
103	99.366	98.096	99.118	99.368	106.38	99.919	99.676	104.3	101.84	96.579	102.25	98.831	102.91	96.725	100.98	103.67	98.669	100.54	99.602	102.43	97.074	99.122	98.654	98.072	98.736	97.33	98.4	102.11	102.08	99.132	100.03	103.24	100.13	100.99	102.1	100.1	98.024	104.15	97.314	102.18	103.21	97.271	101.58	99.977	102.93	103.12	99.117	100.83	100.04
105.8	104.68	109.61	106.6	107.5	105.9	110.82	109.16	106.14	111.87	106.66	106.19	105.77	111.99	107.62	109.55	103.95	107.06	106.97	103.86	106.06	110.7	108.11	112.58	109.1	111.57	109.87	109.93	106.98	108.15	104.57	108	107.46	107.83	113.21	104.49	108.24	106.53	104.52	110.72	108.59	103.87	104.81	106.26	108.98	108.63	109.38	113.43	105.57	107.91
110.15	103.91	101.01	108.43	108.51	107.36	108.88	105.86	104.75	104.9	107.22	107.26	108.11	106.51	104.66	108.19	104.27	106.04	107.44	102.31	106.29	108.41	104.1	102.92	106.06	100.33	105.73	104.01	102.87	106.85	106.66	106.72	102.6	107.18	103.92	107.12	102.51	104.55	105.83	104.44	109.71	104.69	107.53	105.6	106.77	103.68	102.19	102.85	108.21	104.19
102.11	99.876	104.63	104.36	103.3	109.36	106.22	104.59	104.44	105.27	103.12	104.27	107.56	106.78	101.9	104.56	107.9	104.8	107.05	107.95	106.53	105.33	108.02	104.09	105.33	104.74	107.84	104.91	104.54	107.53	101.24	102.98	103.8	100.65	101.26	105.27	109.88	105.54	104.46	107.09	107.49	101.93	105.2	106.36	102.44	105.16	103.65	105.87	107.65	106.47
108.37	103.89	108.04	110.54	111.55	108.66	111.7	108.09	107.56	109.16	110.5	113.32	110.39	108.24	111.83	107.34	106.36	109.21	101.7	108.05	109.26	103.85	109.79	113.32	111.05	111.04	106.98	104.36	109.37	110.81	105.46	107.67	108.33	112.41	110.95	110.33	105.9	107.18	103	109.9	109.04	101.63	108.6	111.11	107.93	103.61	108.52	105.91	107.48	108.42
98.186	100.23	97.466	99.605	96.243	104.16	92.767	96.928	99.52	100.61	98.264	99.386	98.107	99.121	96.13	99.648	99.037	96.945	97.077	95.249	99.784	98.805	101.98	96.732	96.093	97.19	90.64	100.76	99.677	99.176	101.08	94.72	97.2	98.196	101.2	96.994	96.02	101.73	96.957	96.153	97.466	98.366	95.174	95.168	98.968	97.452	93.674	98.062	99.602	102.87
100.75	96.466	97.183	94.255	99.918	98.874	98.651	98.332	97.91	96.587	102.25	103.69	97.82	96.381	93.592	96.19	98.553	102.97	99.494	94.501	94.684	98.463	99.381	100.12	95.804	97.622	97.416	102.61	96.624	99.12	97.68	97.602	97.143	96.517	98.513	98.836	96.902	98.887	100.75	97.666	94.563	98.589	94.617	94.555	99.688	99.331	95.481	97.119	101.11	96.906
101.63	102.43	96.765	99.069	97.559	96.141	104.72	98.167	102.17	99.43	99.898	99.775	92.122	98.777	96.942	102.32	99.786	101.64	100.69	97.199	100.23	99.332	99.737	100.75	103.41	98.572	99.569	104.66	100.28	103.2	98.087	104.03	99.532	97.237	99.309	99.238	99.219	104.26	100.05	99.294	97.637	97.57	100.47	99.586	95.844	99.79	97.547	100.84	96.802	98.787
104.88	107.44	103.51	102.96	105.57	104.54	103.41	104.75	104.43	107.28	103.93	108.45	107.23	103.04	103.84	104.16	108.86	103.43	105.08	107.04	105.37	103.72	106.51	102.47	107.04	107.49	107.27	106.86	105.83	104.63	105.66	103.15	111.87	104.94	103.3	108.82	103.86	103.86	109.4	100.26	105.8	104.44	107.25	109.9	105.1	102.46	108.52	104.99	108.89	106.95
109.05	109.22	115.04	114.77	111.23	110.43	112.71	110.16	111.06	110.73	112.49	108.85	113.74	110.21	112.24	108.22	112.47	107.91	106.79	108.57	108.22	114.47	113.35	110.37	109.08	105.63	111.9	113.11	107.19	109.85	111.32	108.4	111.44	109.96	114.26	109.21	111.68	108.58	111.23	110.08	111.09	112.09	112.23	109.22	111.45	113.91	110.01	105.79	109.89	110.62
110.95	105.13	102.69	104.18	107.18	108.28	105.59	110.62	108.02	104.21	102.66	103.82	104.34	105.5	104.4	106.73	106.04	110.88	101.96	104.59	102.23	104.06	102.78	106.33	105.26	102.84	105.2	102.56	107.09	108.75	105.95	109.01	101.99	103.99	107.72	104.79	107.75	105.82	105.88	108.31	103.23	106.9	102.9	108.79	104.35	108	103.19	105.02	104.91	105.78
94.872	98.776	96.907	98.102	99.067	96.543	99.298	96.15	98.092	97.352	98.467	97.734	94.21	94.758	99.539	99.434	99.375	99.89	97.283	96.579	95.304	97.11	101.68	97.302	97.328	99.421	97.369	97.054	97.783	103.83	99.822	95.288	94.45	96.346	99.415	94.325	97.832	99.413	100.31	99.236	100.45	100.81	100.15	96.339	101.66	100.93	94.128	99.558	96.803	97.123
104.76	105.89	98.914	103.18	105.21	103.03	103.01	107.78	106.34	109.57	106.78	109.73	102.85	108.01	106.56	104.81	103.07	104.15	105.5	107.05	110.23	104.54	104.76	107.56	106.43	106.7	105.43	103.81	108.5	105.92	104.91	110.63	110.32	108.59	104.53	104.74	106.22	103.11	106.08	109.44	102.93	105.84	106.16	105.99	110.67	106.81	105.36	105.03	105.26	108.17
105.72	104.95	108.06	111.5	109.16	111.42	107.87	110.43	104.5	108.99	112.13	105.92	107.25	107.29	106.68	105.49	107.99	110.89	110.71	110.53	109.84	108.16	108.61	108.14	104.89	112.83	109.67	111.7	108.9	107.77	107.57	110.65	110.1	113.06	108.89	111.39	105.2	106.68	103.66	105.12	103.3	108.02	107.32	108.74	108.93	107.53	108.26	106.39	105.14	108.67
97.228	95.076	99.11	96.051	102.35	101.75	97.295	101.69	98.39	97.001	100.45	100.8	96.316	100.72	102.14	97.479	99.895	106.24	100.46	101.9	98.259	100.45	101.75	97.504	97.86	105.4	98.694	99.527	99.307	100.73	100.66	102.22	104.46	102.17	99.703	100.43	102.63	105.89	102.38	101.29	101.47	104.95	96.914	97.948	102.1	101.47	100	101.05	98.949	100.92
98.704	93.191	99.965	95.002	95.186	100.06	93.555	98.783	99.802	97.955	101.15	97.804	97.594	100.09	97.964	98.36	97.065	98.891	99.171	97.359	98.555	97.789	96.207	100.54	97.108	99.871	95.679	96.257	93.709	99.508	97.645	95.068	102.08	97.934	105.27	94.925	99.111	97.358	95.806	99.073	98.496	99.082	94.987	98.893	97.053	99.732	99.544	97.198	103.08	101.03
103.55	101.98	102.09	99.217	100.65	102.84	104.48	102.19	100.25	100.53	101.6	100.29	102.87	98.7	98.834	103.25	101.72	96.9	99.79	98.29	100.29	102.01	102.44	99.617	100.69	99.819	100.23	100.4	100.49	97.374	99.983	102.33	101.35	98.106	103.22	101.49	102.56	96.863	95.589	101.68	104.5	96.984	99.963	98.101	97.125	101.28	99.808	100.48	100.05	96.968
105.64	109.6	108.5	107.76	108.49	110.17	119.08	108.47	111.75	107.96	111.13	112.23	111.27	115.06	106	111.72	113.37	108.98	110.48	108	112.2	109.64	106.69	105.34	110.44	112.28	109.57	108.81	108.39	108.38	108	106.45	108.57	114.09	111.92	111.3	108.45	111.18	109.22	110.66	108.66	109.47	112.04	108.21	101.43	108.8	114.08	111.69	109.32	111.47
105.92	107.92	108.25	105.04	106.58	104.7	109.87	105.3	106.76	106.25	110.17	104.45	99.782	105.21	105.76	105.98	108.79	105.23	105.7	105.96	108.52	105.49	106.86	105.06	106.5	103.69	105.74	113.67	105.83	104.81	109.71	103.51	102.78	105.86	103.75	101.3	109.25	105.05	108	107.41	100.45	107.97	103.85	108.12	108.4	106.98	105.78	100.85	104.11	105.57
97.956	94.397	102.93	99.26	100.91	103.05	96.795	98.572	97.554	94.756	97.836	94.186	96.821	99.233	94.86	102.25	98.139	97.796	99.519	103.67	95.309	99.38	100.9	94.569	97.106	95.946	98.749	95.942	105.88	96.822	95.374	100.1	97.869	97.017	98.311	95.196	99.302	99.466	94.708	95.52	95.979	102.11	95.373	97.726	98.455	95.561	100.25	97.625	99.684	96.176
95.519	99.79	102.32	104.07	93.145	101.24	100.42	100.56	98.258	96.288	96.187	99.903	102.21	100.24	100.17	101.83	99.984	100.5	103.47	100.19	103.29	99.395	105.97	101.24	98.83	100.08	100.22	99.418	100.72	95.355	101.61	102.62	99.312	100.94	102.46	101.34	96.444	100.51	99.94	96.18	100.49	100.17	102.04	99.822	101.79	103.78	106.68	100.23	99.206	98.873
105.29	105.73	107.62	105.49	105.18	104.95	108.13	106.73	108.55	103.33	102.65	101.74	106.7	103.61	103.87	102.37	105.38	103.37	107.78	106.05	101.88	105.72	103.69	107.45	108.54	106.63	106.14	102.66	105.3	105.57	107.63	104.71	106.62	107.42	107.93	103.82	105.36	108.97	101.96	106.6	106.4	104.8	106.57	105.71	101.32	102.89	100.82	110.03	105.75	110.79
102.16	100.75	100.93	100.26	98.144	101.94	97.753	103.17	104.11	102.35	98.781	103.48	105.65	100.38	102.81	104.67	99.473	96.794	102.59	101.21	97.185	102.25	103.85	98.435	104.17	97.635	99.072	99.883	100.23	102.07	97.362	99.935	99.264	104.37	100.37	95.793	99.918	95.405	101.38	102.14	99.708	100.57	101.35	99.262	102.23	102.06	98.649	97.469	99.519	97.951
106.64	109.09	107.93	112.58	112.76	110.92	109.91	105.95	110.4	107.9	113.58	109.87	105.89	108.28	107.28	108.45	111.03	107.07	110.38	110.04	106.96	107.46	105.84	107.62	105.2	105.09	104.73	103.55	113.16	112.26	107.16	109.3	103.53	106.76	107.65	106.2	109.6	107.92	107.39	106.72	110.84	107.99	112.45	106.87	106.29	106.99	102.47	113.5	106.94	108.39
106.2	101.22	104.58	105.56	102.13	105	106.32	112.53	110.39	106.33	108.4	110.15	109.27	110.82	107.6	105.31	109.37	108.2	105.45	105.65	105.95	107.12	105.76	104.55	103.25	108.55	105.57	106.7	103.66	104.72	109.65	106.87	109.3	108.81	101.8	105.14	109.02	103.31	111.71	106.92	109.44	107.08	102.31	109.19	106.9	107.05	104.18	111.66	106.98	100.49
106.43	107.64	105.91	105.75	106.92	108.4	106.12	104.11	108.54	109.35	103.45	105.39	98.879	104.82	108.68	106.67	105.12	100.83	110.5	108.09	103.17	107.69	102.59	110.26	106.35	109.99	102.6	107.62	106.19	105.14	106.71	107.08	107	104.94	105.36	107.04	106.59	104.46	105.44	100.45	106.62	102.1	104.99	103.87	104.21	104.57	107.01	102.98	106.16	107.2
103.33	108.68	104.35	105.25	106.74	104.41	107.49	107.46	102.19	105.42	109.51	106.91	105.89	109.01	104.09	105.91	105.81	108.12	104.16	103.27	107.08	107.3	104.29	106.25	104.09	106.91	108.71	107.45	105.76	103.68	103.62	107	103.71	107.76	104.14	108.17	109.95	106.15	105.68	103.56	105.67	104.59	107.68	107.3	107.97	105.58	102.7	107.95	106.21	109.05
108.44	105.51	110.01	109.78	111.26	107.93	105.42	105.38	105.16	109.16	111.73	109.68	105.72	105.18	113.21	109.96	108.88	111.24	108.88	105.02	107.36	111.61	105.73	106.33	106.32	108.92	105.96	108.41	103.69	109.72	106.73	112.42	108.03	106.97	107.28	111.6	111.22	102.48	104.55	106.74	106.04	108.44	110.43	108.53	107.12	109.85	106.17	108.59	106.77	110.3
105.55	104.54	101.24	109.28	103.61	105.18	108.34	109.05	107.21	108.54	107.2	104.15	109.43	105.26	110.88	106.01	107.81	106.2	106.86	105.1	110.78	108.51	109.97	105.96	101.99	111.76	107.37	110.1	104.03	107.04	108.2	103.83	108.78	106.2	106.01	107.05	106.76	106.98	109.11	104.57	102.82	106.09	104.89	104.2	106.79	104.99	107.52	107.23	104.49	108.08
98.043	102.41	98.197	101.34	102.07	98.305	101.51	97.907	101.97	101.11	95.787	97.213	98.626	101.08	100.73	100.21	105.77	100.59	102.12	100.39	97.996	100.58	102.4	99.419	97.388	102.24	101.17	98.318	102.57	102.11	98.83	101.38	100.17	101.57	102.83	96.828	104.47	96.681	99.72	96.188	98.308	102.3	102.07	99.767	98.815	99.443	98.901	97.266	102.64	99.568
96.986	101.05	102.24	99.377	101.54	99.936	99.48	99.663	102.4	96.488	103.28	99.7	102.67	96.836	96.195	96.209	100.39	100.7	103.47	101.18	100.01	101.33	102.61	104.47	99.351	98.866	103.77	100.65	100.27	99.052	101.5	101.23	98.449	102.79	100.46	98.851	100.5	100.48	97.635	101.58	102.96	102.38	101.31	101.5	98.884	105.38	98.943	102.53	99.858	100.25
100.53	96.645	95.538	100.37	97.529	94.051	99.698	102.69	97.56	92.937	98.679	100.9	94.198	101.98	96.457	98.192	98.34	100.17	100.32	99.631	97.25	98.434	98.347	97.096	101.57	98.942	96.933	101.39	95.065	99.856	100.26	100.2	94.966	98.02	96.579	99.824	96.454	97.242	96.88	98.215	97.429	98.471	101.37	99.917	102.1	97.515	98.977	98.943	101.19	98.673
107.47	105.45	108.92	103.46	106.13	106.78	111.1	106.44	107.36	108	109.83	106.33	110.09	107.21	105.06	107.33	107.41	111.49	109.03	108.76	109.64	110.29	107.1	106.11	107.56	102.56	103.66	105.31	107.54	107.71	108.4	107.58	110.88	111.02	111.33	103.81	111.93	108.28	107.37	107.92	109.28	109	108.98	108.5	104.63	109.23	108.3	112.12	110.4	109.67
104.47	103.58	104.99	100.71	102.58	98.759	100.85	101.13	104.71	104.88	100.4	100.25	106.03	105.73	106.66	104.13	105.61	104.26	102.37	101.55	100.49	104.74	102.48	102.19	105.61	104.93	101.9	106.42	103.02	102.74	104.16	100.93	100.49	100.02	103.4	99.853	100.95	98.247	104.08	102.15	107.15	104.33	99.623	102.25	103.06	104.15	98.738	106.67	106.26	105.4
108.32	109.11	104.84	104.31	106.69	103.78	108.05	109.3	104.2	108.78	106.34	103.68	107.11	108.35	108.1	110.05	105.99	106.51	108.17	110.98	110.24	104.83	100.91	106.39	110.47	105.75	106.73	106.71	105.63	106.05	104.54	109.98	104.05	101.02	108.71	104.44	106.3	106.17	105.74	104.7	101.47	105.03	102.83	105.06	110	106.12	112.42	105.98	103.92	109.39
107	104.88	101.37	111.05	105.21	100.81	102.35	108.42	104.93	105.72	106.63	106.55	107.29	107.79	108.3	101.26	109.55	103.61	103.43	107.99	105.5	103.46	105.49	107.57	106.07	104.96	104.18	106.12	102.71	104.88	101.31	106.4	104.59	104.35	105.52	102.76	106.35	106.93	105.22	107.9	106.57	104.95	107.51	105.21	104.93	100.75	107.01	103.62	104.21	109.56
96.078	94.645	97.128	99.057	95.478	100.63	100.11	98.901	101.82	97.214	101.02	96.474	98.931	96.796	97.127	96.33	98.478	97.203	101.21	96.815	99.442	96.717	95.327	97.208	98.124	95.371	98.151	95.139	102.27	101.34	97.119	97.966	91.963	94.598	99.962	104.58	100.18	101.23	99.997	97.545	96.873	95.426	100.43	99.463	101.95	100.74	100.82	98.503	102.75	97.386
108.97	107.16	110.54	107.26	109.04	107.58	106.14	112.68	109.49	104.5	108.44	111.79	108.59	108.79	110.28	105.81	110.25	114.01	110.11	109.64	111.2	107.18	111.8	106.43	105.32	106.45	110.53	108.11	112.36	109.53	111.41	109.53	104.91	112.76	104.58	105.95	110.12	110.02	106.75	108.5	108.8	106.97	108.77	108.45	105.39	106.86	108.92	108.92	108.96	104.77
102.69	107.28	109.32	104.54	105.06	107.42	103.39	103.03	105.62	104.59	107.85	104.42	104.17	105.57	104.12	104.52	107.35	106.04	102.28	106.97	105.85	104.21	101.75	101.17	108.29	107.35	105.02	106.73	105.54	104.67	107.06	105.23	104.93	103.09	104	106.56	106.67	101.42	103.85	101.43	108.34	109.96	106.63	105.58	106.64	106.02	107.58	102.87	107.4	108.72
99.349	104.43	99.721	98.713	101.32	100.1	96.687	100.7	102.42	102.31	100.53	100.04	102.17	96.803	99.527	102.22	106.27	100.03	99.189	100.39	99.6	98.44	101.08	102.37	94.788	100.58	100.78	98.053	100.85	101.46	98.635	103.74	99.503	100.87	96.723	100.78	101.99	96.81	102.72	101.33	104.68	104.33	101.08	99.391	102.09	96.86	100.06	103.36	100.25	101.69
106.46	104.06	108.51	104.31	104.44	105.79	101.94	107.12	102.63	107.4	108.49	107.09	108.41	106.46	108.33	107.09	109.86	111.83	109	109.42	107.91	101.37	106.32	103.44	109.2	105.52	106.67	107.47	107.44	105.7	109.73	105.95	104.89	108.03	106.16	104.9	105.74	107.05	104.67	102.79	106.99	107.94	105.83	103.68	108.26	107.47	107.66	105.05	105.02	104.14
113.88	113.52	109.46	112.26	108.81	108.7	112.96	105.7	103.49	110.21	103.96	109.41	108.26	108.74	107.45	106.64	108.82	111.32	108.83	111.17	111.09	103.97	106.96	108.4	104.42	105.25	104.52	106.83	109.87	107.3	108.78	108.9	108.61	108.41	109.14	111.28	101.84	110.05	109.09	107.42	104.88	107.83	107.08	105.92	111.12	107.91	106.26	112.08	108.11	109.84
112.17	112.57	110.63	108.47	112.4	111.25	111.06	112.17	110.98	114.72	109.37	105.76	109.43	111.1	114.7	107.03	107.44	104.63	107.96	109.78	109.27	109.09	112.25	109.65	111.43	108.82	110.78	111.77	107.13	112.1	111.37	113.4	109.58	111.05	111.76	112.04	111.7	110.52	111.79	111.52	110.52	112.79	110.85	110.22	107.33	114.18	107.11	113.42	107.91	114.84
103.26	108.37	109.09	103.83	106.47	105.61	103.59	102.81	107.35	105.7	106.4	106.34	103.92	108.46	108.27	107	107.23	104.97	103.81	109.45	104.55	107.69	107.22	106.37	109.52	105.01	104.57	102.87	102.61	106.54	104.32	108.01	106.15	106.69	106.24	105.93	106.18	108.02	109.98	108.81	107.53	107.87	107.08	103.61	107.2	108.02	107.26	104.92	111.11	104.66
104.32	105.25	106.29	104.8	107.31	97.752	109.05	108.04	105.82	102	104.18	105.65	106.28	103.72	100.93	100.34	105.73	110.52	107.64	106.94	105.37	101.91	107.52	103.83	104.29	105.29	102.69	105.49	103.27	104.15	106.59	105.42	103.38	103.23	108.32	105.06	106.21	103.82	105.63	108.61	106.09	101.91	105.86	103.87	100.55	104.11	105.58	104.63	105.53	105.72
109.04	110.86	104.75	107.74	107.47	105.07	105.46	99.81	107.78	110.54	110.66	103.52	105.81	109.11	104.63	107.61	109.54	107.83	105.3	104.34	109.45	106.15	107.38	108.64	109.33	109.99	110.12	113.32	107.16	104.63	107.89	102.38	110.87	106.31	106.52	104.85	103.53	108.44	109.28	109.69	106.38	107.99	108.99	106.91	107.37	107.48	108.2	110.41	106.45	106.6
105.39	105.21	109.3	103.79	106.35	101.57	109.34	106.59	108.5	109.43	107.42	109.77	109.32	101.48	106.89	106.44	102.83	108.09	110.18	105.34	106.86	104.13	106.67	101.45	105.64	109.02	107.73	109.18	104.53	103.04	106.15	106.81	106.26	106.02	105.57	107.06	107.51	106.9	108.77	109.41	106.26	104.86	103.16	103.83	105.69	108.68	102.63	105.77	105.6	105.49
99.425	95.77	97.462	95.136	103.26	99.73	91.831	100.37	96.756	99.147	97.487	99.538	99.787	99.758	98.307	101.26	96.506	103.25	93.788	96.822	100.29	103.17	101.54	98.521	98.616	103.11	98.245	99.26	101.81	98.051	103.29	100.64	97.057	98.999	99.144	101.55	96.701	97.998	95.124	100.35	100.61	96.925	96.816	101.49	102.08	98.21	101.34	102.26	96.732	98.348
109.66	106.79	106.4	102.33	101.02	105.59	104.62	108.19	107.75	105.48	102.14	104.74	102.9	104.6	107.25	107.02	106.24	108.14	110.05	105.94	106.84	104.68	104.75	107.17	104.06	104.62	100.55	105.71	107.16	106.33	107.33	106.77	104.71	104.72	107.67	105.54	110.34	104.49	103.56	105.66	102.54	103.18	109.19	105.22	106.2	110.01	105.21	103.9	109.43	103.29
102.86	103.65	108.87	105.7	104.49	108.46	110.09	107.89	109.75	107.76	105.17	109.62	108.32	106.83	112.12	107.16	112.98	113.77	106.52	108.59	107.96	109.13	108.64	112	106.93	110.2	112.08	102.77	107.43	112.04	105.88	106.55	109.58	107.57	109.63	107.58	103.55	108.86	107.38	107.62	109.32	104.76	109.73	103.68	106.2	108.64	110.63	110.98	110.21	111.21
108.18	105.15	104.5	105.41	109.32	103.89	103.69	99.679	106.23	110.26	105.62	106.6	105.76	103.5	104.2	109.89	101.03	102.08	106.52	104.45	105.92	103.22	105.8	104.24	107.79	104.06	105.92	102.43	107.37	111.83	104.35	107.16	106.24	106.02	106.14	105.86	102.38	104.64	106.95	102.15	104.69	106.24	106.48	102.85	105.96	108.93	103.11	107.34	103.51	98.663
98.823	99.604	98.584	98.327	98.014	95.56	99.857	96.511	100.88	94.274	101.63	97.35	98.677	101.34	99.977	95.197	99.677	98.997	99.668	96.961	101.88	100.46	96.273	99.748	99.307	95.639	98.55	99.521	99.585	95.655	101.2	101.26	95.236	94.943	98.727	98.123	99.156	101.18	98.292	96.334	102.13	100.09	102.01	96.917	96.078	94.061	100.18	100.65	98.397	99.846
105.52	105.51	102.58	104.75	106.36	101.18	106.34	105.91	107.83	108.55	101.19	106.1	107.22	109.33	101.39	104.79	102.49	106.93	108.78	104.73	105.1	108.74	101.95	106.06	108.73	108.86	105.42	104.13	105.32	106.81	106.91	106.76	108.79	108.52	103.39	106.1	108.39	102.56	103.8	105.02	108.44	102.55	107.05	105.96	102.01	109.09	109.16	104.58	104.4	100.31
93.143	96.385	100.1	95.963	97.804	98.338	94.829	102.04	98.155	94.541	95.776	95.811	93.905	99.179	96.916	100.53	95.054	104.97	98.168	92.299	99.407	93.012	95.042	96.851	99.127	98.716	98.176	97.891	99.296	95.703	96.39	96.94	89.711	99.032	94.234	95.659	95.506	99.409	95.561	95.856	93.07	97.454	98.756	98.745	96.317	99.303	96.862	95.943	92.894	95.249
104.64	108.33	105.85	104.36	108.61	108.77	105.86	105.86	104.49	99.803	103.25	108	106.21	103.94	103.68	101.46	101.55	104.95	104.16	108.59	106.71	102.6	111.81	107.38	106.24	108.65	103.99	107.58	103.86	103.84	105.78	101.54	102.57	105.31	103.42	105.91	102.75	102.99	106.46	108.47	104.33	106.59	107.39	105.81	107.64	103.11	106.69	104.11	106.6	104.55
95.026	100.24	94.26	95.872	96.165	91.38	100.82	99.74	99.429	94.879	95.254	97.89	93.06	97.879	99.015	100.5	99.188	93.417	97.367	100.76	97.654	95.534	98.794	99.928	103.18	100.97	95.663	97.118	98.855	101.78	96.879	94.093	100.39	96.264	97.828	98.438	97.475	96.819	100.91	98.019	98.832	101.04	101.97	97.998	96.394	98.059	101.58	97.175	93.896	97.61
106.36	109.17	109.8	104.77	106.16	105.91	113.85	106.61	110.93	107.5	104.57	108.49	106.12	107.93	109.38	104.81	103.89	108.39	110.38	102.58	107.23	100.23	112.28	106.49	107.24	106.55	110.3	106.96	107.64	109.25	106.69	106.28	104.21	109.53	110.08	111.98	110.32	109.19	107.79	105.55	110.33	107.6	106.9	106.33	106.51	106.31	109.51	109.59	105.33	105.25
108.78	109.49	110.7	114.05	108	111.88	110.39	111.04	109.04	109.55	109.25	102.95	109.66	106.05	107.97	107.17	107.42	106.28	110.53	111.91	110.04	107.08	107.11	104.01	110.28	107.39	112.01	109.75	107.44	110.14	107.73	109.44	111.26	110.57	111.43	108	108.97	108.73	107.96	107.19	105.23	107.42	106.77	107.62	105.19	107.05	104.63	109.55	104.61	104.95
109.52	108.56	110.86	112.26	108.62	114.05	108.7	113.75	109.93	112.47	112.81	112.31	108.74	111.8	106	108.95	111.98	112.47	108.2	110	108.88	112.43	110.93	105.27	111.2	112.36	111.37	111.21	106.98	108.1	108.93	116.3	107	111.07	110.38	107.8	109.33	110.48	109.32	111.32	112.28	109.62	106.49	109.01	110.99	114.05	107.55	107.68	111.91	112.29
111.07	107.24	104.84	105.76	104.37	104.26	103.8	101.53	105	107.04	106.75	109.38	105.53	111.03	102.69	107.85	103.21	105.29	100.62	107.15	107.79	105.73	109.87	105.2	105.77	105.9	106.91	106.2	106.1	106.34	107.24	110.35	106.36	109.17	105.64	106.31	109.21	105.67	109.76	110.09	105.34	107.04	104.85	106.03	102.07	108.66	101	106.74	104.68	108.66
107.12	104.19	109.1	106.72	105.15	102.48	107.83	102.2	107.95	106.16	103.78	106.79	108.44	101.11	107.08	105.44	107.32	103.95	110.17	109.91	107.65	102.09	108.21	103.36	110.59	106.5	105.9	110.41	108.92	105.79	107.28	104.24	105.82	107.63	103.72	106.26	107.99	104.12	107.18	104.56	108.11	108.93	107.06	112.44	105.84	109.99	108.7	104.9	106.49	106.93
108.92	108.19	104.58	108.96	113.99	109.47	106.97	108.95	109.68	110.15	106.42	109.02	107.75	105.77	110.07	112.15	107.42	108.84	102.33	109.98	105.93	112.58	110.92	105.92	106.71	104.19	107.39	109.8	106.99	110.02	109.73	106.47	112.43	107.96	105.79	108.83	108.01	105.47	109.74	115.79	106.79	105.97	106.41	106.12	105.91	107.75	107.47	104.14	111.12	111.22
114.05	113.22	113.68	104.43	106.86	110.67	109.42	111.67	111.86	111.9	110.05	108.82	111.93	110.47	109.04	109.41	111.48	108.85	111.74	106.54	107.44	107.9	114.88	114.62	110.67	111.5	106.59	106.64	110.09	107.48	109.5	109.57	107.35	110.13	110.91	112.2	109.27	111.71	110.84	114.34	109.39	110.9	110.33	109.9	114.96	111.41	105.96	111.02	114.51	106.16
104.87	102.89	106.62	104.99	105.76	106.97	102.49	104.02	108.84	108.14	106.97	106.75	102.5	102.65	110.67	103.69	105.12	105.2	104.24	104.83	103.67	105.7	108.17	103.27	103.35	106.71	104.87	103.44	102.96	101.23	109.78	104.71	104.65	103.83	101.06	105.99	104.66	105.13	107.74	106.02	109.35	106.31	104.09	106.64	106.64	108.24	105.71	106.9	104.41	108.86
100.46	101.63	99.605	99.106	99.513	99.496	100.93	97.205	102.43	101.33	100.76	102.94	101.1	100.53	99.282	99.464	101.13	97.029	98.888	100.06	97.527	98.801	98.141	99.018	100.13	98.886	96.196	95.759	94.067	100.39	100.71	99.929	99.703	100.66	100.44	95.223	98.18	101.32	98.697	102.06	100.41	99.242	101.2	100.97	97.444	98.725	98.999	101.13	100.92	99.725
101.38	107.81	105.49	102.53	102.91	108.17	105.87	103.08	106.17	107.4	105.29	106.77	106.49	108.51	108.38	104.24	107.7	105.15	104.44	103.63	106.64	105.13	106.55	105.4	102.94	107.4	105.32	102.56	106.63	105.13	106.16	104.17	105.07	106.87	102.5	107.25	109.15	108.61	104.19	106.37	109.03	107.86	105.1	104.41	105.31	106.87	109.96	105.1	101.42	107.53
103.56	103.7	104.59	104.8	107.25	105.98	103.63	108.36	104.39	103.11	103.13	101.17	102.57	106.36	105.05	110	103.62	105.97	105.01	107.59	107.26	109.15	101.54	99.736	107.25	105.47	106.04	109.24	104.12	106.02	105.75	106.23	105	104.55	106.93	108.44	106.35	104.25	107.12	108.16	105.43	107.07	105.87	108.91	102.7	104.99	107.21	106.17	103	104.3
107.13	103.02	105.41	104.25	106.41	103.25	107.36	108.18	103.87	109.55	109.06	107.74	105.69	105.97	107.36	109.78	109.61	110.75	104.95	104.76	103.9	108.59	108.91	101.23	103.44	103.84	102.16	107.52	105.9	105.28	103.64	106.17	106.98	103.3	103.74	110.56	110.03	101.98	105.81	103.78	100.52	104.41	106.24	107.35	104.09	108.19	109.13	107.49	103.15	109.46
109.31	108.44	108.2	105.72	105.76	103.2	102.56	102.06	105.19	106.22	102.89	101.63	107.86	104.94	106.79	105.37	108.29	106.78	103.48	106.31	110.64	106.99	102.16	108.16	106.36	102.98	101.94	102.89	106.15	104.08	103.03	101.27	105.24	102.13	108.48	107.47	103.17	107.98	104.37	103.97	104.76	106.09	109.34	106.71	102.59	102.61	106.83	106.63	107.73	105.67
104.27	107.69	108	102.82	105.86	107.65	107.55	105.51	106.18	102.36	105.29	108.61	107.56	108.57	106.72	110.24	108.17	109.08	108.8	104.93	103.12	105.75	106.93	108.4	110.2	107.25	107.37	105.68	109.17	102.1	104.16	106.35	110.13	107.6	105.47	110.37	108.56	108.72	105.75	102.03	108.27	108.81	107.51	108.57	110.2	111.08	107.9	108.87	106.75	104.04
99.228	101.45	102.49	102.53	98.93	99.105	101.99	101.92	101.53	101.46	100.19	98.871	102.93	96.85	102.3	103.89	97.546	98.688	98.67	103.43	100.35	100.73	103.93	102.92	98.917	106.73	103.7	103.28	100.1	98.809	103.32	98.003	100.52	98.866	101.88	100.89	104.15	101.04	100.7	101.83	99.847	100.98	96.148	103.89	98.649	99.082	101.65	103.65	102.45	99.098
110.21	101.95	106.06	105.29	105.69	104.85	102.4	109.73	107.83	105.36	104.93	107.2	104.07	103.52	108.56	105.21	101.32	106.69	106.44	106.26	103.79	108.72	106.56	102.76	104.55	104.54	99.424	104.58	102.6	103.8	105.43	109.16	105.73	105.12	104.26	105.9	108.5	110.72	112.22	108.16	108.19	103.87	106.98	109.26	103.32	106.6	106.09	103.71	107.86	104.37
101.23	103.61	98.454	99.19	101.71	101.52	100.15	96.789	98.604	101.96	98.99	103.42	98.121	98.119	97.601	98.75	99.881	103.86	102.74	100.28	98.385	99.501	98.538	97.829	98.256	98.2	96.216	105.59	108.22	99.927	96.521	99.553	101.91	102.83	97.17	103.82	99.09	101.18	101.29	100.42	101.47	99.106	101.83	102.61	100.94	100.16	99.213	103.9	97.578	100.02
105.47	106.33	110.44	103.33	105.62	105.2	105.96	106.76	110.56	104.96	104.89	106.99	106.33	104.97	105.91	104.65	105.19	105.28	110.99	106.26	103.93	101.82	106.04	104.67	104.36	106.56	106.25	107.06	108.38	105.35	103.27	104.11	105.55	105.49	100.48	106.07	104.62	105.63	107.73	106.29	106.57	104.86	108.06	101.05	105.27	109.01	107.48	107.95	105.04	103.2
109.26	104.39	109.05	104.22	106.53	102.83	106.72	108.93	107.32	104.65	105.25	103.22	107.5	102.55	105.52	105.6	108.94	108.59	105.95	101.92	101.81	109.45	104.46	104.92	102.99	101.33	104.52	102.3	107.91	108.08	108.91	106.87	110.61	104.88	105.54	106.01	108.81	104.21	103.56	105.38	107.03	107.71	103.78	106.35	105.84	103.58	106.14	105.59	103.83	100.8
107.39	107.19	109.21	110.44	107.43	103.91	108.44	107.02	109.63	110.31	108.09	105.56	107.01	111.82	104.29	108.19	107.34	109.77	112.35	104.49	111.57	109.11	107.8	106.89	108.28	109.79	108.51	110.36	109.19	104.88	107.64	104.67	109.15	109.45	106.56	108.99	107.8	109.42	113.58	109.37	109.14	107.52	108.07	109.06	105.39	109.13	106.77	112.13	108.36	110.26
101.07	100.44	95.354	100.22	100.54	98.661	97.574	102	95.226	96.945	100.72	98.46	100.62	97.389	100.74	96.48	97.679	96.798	99.364	99.981	98.464	99.446	94.63	97.443	99.594	96.415	98.298	98.352	100.86	95.753	98.364	97.321	95.827	99.653	94.299	100.93	95.934	104.54	96.348	102.35	101	98.777	96.934	98.421	98.028	96.587	102.29	96.945	100.9	98.943
105.51	107.85	113.84	108.06	111.73	108.26	109.43	109.97	105.9	103.97	104.07	106.47	108.09	109.62	106.7	104.44	111.65	108.09	110.09	106.99	110.65	105.6	104.5	110.58	104.99	106.87	108.04	112.33	110	105.11	110.28	108.24	105.9	104.78	109.82	103.44	108.12	105.6	107.86	107.99	108.1	108.26	107.67	107.36	110.78	109.57	111.32	108.88	107.15	110.17
99.554	98.261	100.61	95.836	99.427	101.18	102.71	96.578	100.44	97.794	96.61	97.114	97.374	102.68	98.977	99.65	96.327	95.556	98.92	101.45	99.382	97.775	101.54	97.874	101.48	96.331	99.739	96.68	99.1	99.86	97.769	98.818	102.42	96.504	96.001	95.572	100.52	101.02	101.39	95.502	98.062	94.226	96.408	101.87	92.686	97.961	96.032	95.751	98.139	103.2
104.95	103.6	105.6	105.38	105.49	106.78	102.94	107.34	104.54	109.38	107.78	107.5	107.82	104.34	105.95	105.07	108.03	111.17	105.37	109.24	106.11	107.42	101.66	104.28	103.89	108.6	103.4	110.55	105.74	106.19	104.22	108.29	107.91	105.7	105.22	101.08	104.8	106.05	103.28	108.36	101.87	106.66	106.85	103.01	112.25	108.86	107.13	108.23	110.17	105.67
101.32	101.63	99.073	97.402	101.42	101.53	100.59	101.4	99.258	98.074	99.305	97.276	100.46	98.173	98.445	101.19	103.07	99.898	101.27	98.637	95.907	98.663	97.486	93.498	98.482	94.41	96.69	98.202	100.24	99.405	97.799	100.49	97.771	97.718	97.434	96.328	102.16	97.713	99.291	99.463	102.72	100.13	96.436	100.1	96.898	100.97	97.094	99.786	100.2	97.812
106.74	106.97	106.38	102.5	109.19	108.4	105.01	106.91	106.93	105.88	105.53	106.08	104.8	104.19	104.73	103.22	104.06	107.29	105.06	109.94	107.99	105.97	107.7	103.24	109	104.49	103.45	106.75	101.58	104.45	103.34	104.33	103.33	104.46	103.39	104.84	103.19	106.71	102.67	107.39	106	106.94	106.47	103.72	103.89	100.78	106.42	109.39	107.33	106.95
102.25	108.1	104.64	106.35	104.02	105.69	105.73	106.2	108.08	110.5	108.46	103.89	104.08	104.89	102.96	106.75	99.485	101.98	106.3	104.84	106.81	108.64	105.99	106.32	108.85	103.63	105.95	106.35	106.36	108.21	106.74	103.97	107.03	105.88	108.58	102.74	107.69	105.59	105.76	106.61	104.09	105.15	108.93	105.82	107.79	108.06	105.25	106.05	111.62	104.04
107.84	107.03	109.63	105.88	103.36	102.23	106.52	100.52	107.45	105.06	104.81	101.65	103.38	103.35	108.46	103.79	106.65	107.93	104.58	103.97	108.72	103.62	103	105.07	109.75	106.1	102.07	102.97	106.39	107.83	101.6	107.46	105.54	107.91	108.07	107.1	102.94	106.91	103.63	105.33	102.99	102.44	102.64	110.93	106.28	107.18	104.85	106.52	108.04	106.09
102.33	105.49	107.31	107.06	102.47	109.64	103.71	103.83	102.6	105.1	109	108.53	107.57	105.84	103.94	105.73	109.22	106.58	104.1	106.8	103.75	107.7	104	103.79	104.21	106.79	105.81	110.16	106.19	101.83	106.71	102.64	100.64	104.73	108.2	102.95	105.44	102.87	102.68	105.35	104.06	105.38	104	106.54	107.63	105.56	105.29	107.61	104.95	106.93
105.71	106.7	106.53	106.89	107.93	108.14	107.2	101.48	107.25	109.44	108.27	106.96	107.56	105.4	106.36	109.27	105.36	107.36	104.46	107.3	104.67	102.45	102.23	105.84	107.04	107.18	105.38	106.41	107.06	107.27	101.52	104.96	108.1	104.45	106.1	105.53	107.4	108.63	110.76	107.94	108.16	109.44	108.34	103.72	103.18	109.76	107.52	102.48	100.86	103.46
105.84	108.36	108.11	106.1	112.27	109.56	107.75	106.35	106.27	108.19	107.75	105.75	106.5	109.58	104.65	110.62	107.59	109.56	110.65	108.06	109.02	108.85	109.45	108.71	104.65	111.87	105.51	105.78	108.01	108.16	113.81	107.21	109.79	106.71	109.5	108.12	110.7	110.95	112.39	107.05	111.85	109.71	113.26	113.96	110.43	107.09	106.73	109.79	106.26	102.89
108.54	107.13	106.04	111.37	107.48	107.9	109.89	109.76	109.41	109.92	106.77	106.91	112.84	107.65	108.96	108.49	103.57	112.71	109.8	112.99	108.61	108.12	105.39	105.42	106.84	109.57	110.38	110.44	110.16	109.67	104.85	109.11	107.09	109.84	106.5	103.85	105.1	107.69	107.07	103.56	109.29	109.31	109.66	109.09	110.25	105.58	109.38	107.41	107.75	114.11
106.56	100.74	104.4	105.35	101.77	108.62	107.27	107.83	107.55	109.1	106.44	107.55	108.14	103.45	102.53	108.59	102.57	104.48	108.72	109.23	108.1	108.71	105.45	107.82	104.8	100.81	107.72	104.39	110.71	105.41	101.99	107.26	104.72	105.75	102.33	104.12	104.97	106.3	105.49	109.09	108.41	111.01	107.24	108.71	110.55	106.51	106.72	101.68	111.18	107.71
98.32	102.63	102.88	100.46	98.001	101.17	103.8	94.225	100.6	93.726	103.42	98.551	101.28	105.16	96.478	99.315	94.869	96.537	98.541	97.817	101.07	98.569	100.38	98.873	97.559	96.236	97.022	98.413	96.469	96.364	98.375	99.424	92.613	99.66	100.6	101.36	100.13	100.37	93.812	104.57	101.24	99.053	98.268	98.456	95.969	101.82	100.12	102.6	99.751	98.615
109.41	104.37	107.79	106.92	108.23	104.55	104.9	103.55	104.89	108.07	106.92	106.11	112.57	109.58	110.16	105.52	111.37	106.03	109.34	106.8	107.55	109.29	107.46	108.06	107.62	111.18	110.32	105.3	102.97	106.94	107.67	109.27	108.9	105.81	109.63	108.71	109.03	108.58	108.03	109.55	107.73	109.24	110.36	108.57	112.11	110.64	111.02	110.22	105.48	101.6
103.96	107.38	108.13	104.69	102.95	108.46	102.91	103.33	107.03	104.27	106.56	102.79	105.63	106.63	104.98	107.87	101.95	108.8	108.49	110.21	107.29	105.66	107.05	105.02	106.58	106.31	106.45	106.91	107.02	102.17	109.85	103.86	107.6	107.97	109.53	104.7	106.66	107.57	102.2	107.48	104.94	106.28	104.6	104.16	107.56	103.15	102.04	102.87	105.16	107.51
100.87	100.93	102.85	99.513	104.18	101.98	95.867	102.32	100.9	102.03	97.625	101.83	100.4	101.32	100.54	101.51	95.788	102.23	101.35	102.66	98.391	101.2	104.79	100.24	100.48	98.566	100.67	96.347	96.908	100.59	97.464	100.73	94.972	103.61	100.43	100.12	101.63	100.91	98.789	103.39	100.23	101.61	97.068	101.65	99.671	103.1	99.087	95.55	97.707	97.872
95.889	101.16	103.37	102.21	96.562	100.14	102.59	100.9	104.69	101.55	103.26	100.91	100.54	100.91	102.81	103.7	100.52	98.691	101.98	100.52	101.75	102.27	100.71	101.61	102.95	100.53	101.83	100.67	98.472	103.36	104.95	104.5	97.784	102.48	98.313	100.45	98.963	97.842	99.891	98.02	102.12	100.48	100.45	99.644	103.19	100.75	100.48	99.769	98.685	101.06
108.24	107.28	110.94	106.62	109.32	103.72	104.66	110.27	104.89	107.27	104.34	105.44	105.98	107.24	107.48	105.92	107.79	105.9	109.07	103.27	106.44	105.51	106.73	106.58	104.55	104.99	103.39	104.77	102.29	103.4	104.51	106.88	106.69	100.81	103.6	104.74	106.82	107.82	104.64	102.99	105.15	107.46	105.23	106.15	109.07	106.87	103.14	107.09	109.06	102.94
106.4	114.02	112.33	107.65	103.77	112.15	104.56	103.98	105.54	109.23	108.01	110.52	103.87	107.8	109.49	106.4	108.92	107.18	108.81	107.61	108.99	107.3	110.6	106.94	111.78	108.77	107.87	110.8	106.51	112.4	109.28	109.12	106.58	107.32	106.62	109.5	107.22	109.14	104.35	104.97	108.08	107.28	109.08	110.1	106.81	104.13	109.76	104.96	107.21	109.81
97.352	100.96	97.823	101.27	101.8	99.974	102.45	98.69	99.647	99.517	101.22	98.704	97.039	98.095	97.963	99.509	95.881	98.647	97.377	101.3	99.616	99.791	99.023	104.17	98.221	95.492	100.23	101.2	99.245	101.65	100.37	100.24	103.35	96.622	96.55	100.51	97.578	100.24	96.344	100.62	98.539	98.897	100.9	96.184	100.75	101.41	98.164	103.71	99.977	99.107
108.47	103.62	109.29	108.7	102.82	106.61	105.94	100.72	108.23	104.6	108.07	107.97	104.37	109.73	105.74	102.88	102.04	108.67	100.93	103.66	102.78	105.5	102.72	102.89	103.64	110.28	103.86	103.67	104.7	105.08	101.06	102.24	102.15	103.96	107.01	100.99	104.13	100.43	105.94	107.02	103.9	103.87	104.12	102.2	103.52	105.11	106.36	105.97	107.18	109.92
106.27	101.75	105.78	104.29	108.5	107.95	106.64	107.24	106.34	104.68	110.88	102.52	103.9	100.7	107.51	104.08	107.12	106.9	107.06	104.24	102.84	103.06	105.49	110.38	107.14	102.61	108.27	108.36	108.51	109.67	107.45	106.8	106.28	109.44	107.47	104.36	106.31	100.94	106.2	106.01	103.39	108.94	102.96	102.02	108.07	106.09	108.61	103.22	105.18	103.71
94.736	97.812	99.666	101.13	95.848	94.336	98.023	99.326	94.422	96.275	97.047	93.294	92.709	98.338	97.6	97.705	100.56	95.443	100.98	99.701	94.961	97.87	98.032	93.621	94.015	97.81	99.031	100.82	97.913	96.428	96.036	98.828	97.859	96.933	100.61	100.1	94.713	97.302	94.852	94.954	99.558	96.583	100.7	100.57	96.189	101.97	94.835	93.932	94.431	97.493
107.47	105.41	106.8	104.22	103.74	103.17	106.31	105.07	104.71	103.15	107.52	102.57	103.74	104.3	106.79	105.59	106.93	102.47	102.54	109.97	104.75	104.38	105.3	102.58	107.51	110.03	104.09	108.71	103.22	105.87	104.14	103.92	109.21	107.1	109.22	103.36	107.19	105.93	102.65	107.6	107.88	104.85	104.89	107.38	104.53	108.52	106.26	106.23	102.92	100.86
107.61	106.35	106.9	112.14	107.24	106.54	106.37	108.35	106.8	105.28	103.99	104.13	105.83	108.89	110.01	105.88	109.79	109.15	113.15	104.83	110.73	109.31	105.66	109.05	105.08	106.46	106.65	104.03	106.87	105.79	105.88	107.89	108.54	105.53	104.73	107.74	109.5	104.72	105.56	108.39	102.49	108.88	106.33	108.38	105.59	107.17	107.23	109.69	101.92	108.41
99.876	101.26	100.88	96.068	102.09	100.98	101.88	99.126	101.94	99.204	103.04	101.04	100.78	101.03	103.31	103.68	94.575	99.867	100.11	101.96	104.65	105.37	99.976	99.679	99.813	100.05	98.695	98.141	98.67	101.09	99.541	99.675	100.97	100.38	105.59	101.48	106.56	103.29	98.513	101.88	106.94	99.121	98.711	101.66	99.509	100.67	97.201	105.34	103.56	107.39
108.74	109.4	113.35	108.63	103.84	103.81	112.3	109.11	106.35	108.16	107.15	106.92	106.45	108.17	109.65	106.75	109.13	110.77	108.01	110.81	108.58	107.9	108.23	107.34	107.54	111.97	105.77	105.89	106.44	105.95	106.11	106.24	101.39	108.6	106.49	110	109.5	113.61	106.38	105.69	107.46	111.04	110.09	107.43	108.56	109.64	107.11	110.62	107.93	105.27
106.78	106.34	109.58	105.57	110.92	109.65	111.9	106.18	105.64	106.55	113.33	108.46	107.03	106.7	106.77	112.66	111.97	108.89	112.59	108.41	111.44	111.25	107.99	107.42	109.37	112.31	111.31	105.58	107.17	105.8	109.79	107.08	107.17	108.97	109.46	108.45	108.18	107.04	106.59	104.29	107.5	110.56	108.27	106.76	110.78	108.43	109.12	111.56	110.39	105.78
107.72	105.4	109.77	107.5	107.96	103.24	107.03	111.35	109.5	109.44	98.458	106.28	106.11	107.97	106.34	110.06	108.72	110.12	108.84	109.61	110.15	106.28	105.73	110.69	102.42	109.3	107.65	107.48	107.13	105.76	107.86	111.04	108.49	109.39	102.74	103.87	106.07	103.11	105.31	106.8	108.6	102.56	106.74	106.21	108.67	105.29	107.53	104.74	104.16	104.72
107.89	104.36	104.2	111.47	110.45	107.13	106.93	110.56	109.83	110.52	106.43	106.63	112.46	107	102.51	113.02	111.46	104.05	108.02	112.65	105.68	111.24	109.22	106.23	105.51	104.66	109.77	112.73	109.8	104.53	107.04	106.87	106.69	106.12	108.86	107.31	107.83	106.58	107.75	107.58	107.39	108.43	106.2	108.48	106.94	107.92	112.49	106.41	105.41	106.74
103.35	106.81	104.09	104.61	106.05	103.56	109.53	108.49	105.57	110.54	106.75	101.79	104.76	104.33	105.77	102.35	105.24	105.88	101.87	110.95	108.95	107.79	105.6	108.44	102.76	106.56	107.65	101.2	106.89	104.19	107.44	101.76	109.56	105.16	107.46	108.64	102.13	107.36	101	107.29	107.99	105.26	104.87	105.6	108.98	106.67	100.22	107.15	106.98	108.48
106.41	106.82	110.03	106.41	103.97	105.69	109.16	108.11	107.65	108.31	106.04	107.63	105.93	107.74	108.95	106.27	105.32	113.39	106.81	107.22	109.56	107.9	108.07	109.33	106.32	108.37	101.4	103.54	109	103.66	108.64	110.22	108.47	107.41	107.22	105.76	104.93	108.3	114.35	109	110.48	106.79	111.24	111.94	110.75	106.82	108.09	108.36	108.99	113.18
100.69	104.37	105.39	106.65	105	104.84	105.56	109.04	105.13	109.1	102.99	101.21	104.63	105.55	105.83	109.94	107.36	102.22	106.62	103.4	102.56	106.11	104.87	109.48	102.75	107.19	107.5	106.25	105.12	107.33	103.74	104.54	106.45	103.06	108.18	106.61	106.87	104.5	99.676	106.11	106.67	102.99	109.24	107.7	104.61	104.34	109.98	101.75	105.5	108.58
110.03	107.4	104.84	108.01	103.03	106.88	107.72	106.55	107.79	107.61	103.19	106.81	108.52	108.05	109.23	108.66	103.32	106.95	108.01	104.56	105.2	107.78	107.02	102.72	109.31	105.15	105.68	102	105.48	110.1	105.54	109.94	105.54	105.9	109.89	106.46	108.36	106.47	105.64	107.74	107.93	106.67	107.43	110.33	107.75	109.23	108.72	106.21	105.63	107.77
103.85	106.9	102.02	105.15	102.89	103.35	104.61	107.89	105.4	105.82	105.49	107.65	103.75	107.14	106.29	106.52	103.83	104.75	104.94	105.54	107.33	102.14	108.81	108.17	106.54	105.23	102.73	107.04	108.67	104.28	106.26	101.5	103.61	104.87	106.18	107.83	106.73	106.8	104.72	108.92	107.57	105.42	100.78	102.01	101.05	105.07	101.29	109.21	105.08	103.97
106.4	107.97	107.72	112.98	103.14	109.59	107.24	108.45	104.64	109.18	107.03	113.57	109.5	106.58	108.64	104.99	107.7	107.72	107.02	109.24	109.91	103.27	104.24	109.39	109	109.6	107.93	103.48	108.12	102.1	107.08	107.48	110.12	104.57	109.02	109.09	106.72	105.08	100.77	108.45	106.42	108.6	107.75	108.95	103.98	101.9	106.7	107.8	111.11	109.42
105.53	102.81	109.08	105.7	102.37	107.2	104.91	107.55	109.67	106.83	110.16	109.51	104.35	111.14	106.51	109.12	106.82	107.5	108.6	108.06	103.05	108.88	106.2	108.29	109.15	110.24	107.1	105.7	107.73	107.39	103.31	105.92	110.59	107.92	108.23	107.44	105.78	109.01	104.19	107.57	108.02	105.49	107.95	107	109.79	102.15	106.61	100.94	107.41	106.59
102.97	106.56	102.12	107.97	103.31	104.38	107.61	101.32	105.53	101.63	107.29	109.16	107.64	107.62	108.63	103.29	105.87	105.15	102.92	107.03	109.13	105.81	102.13	105.43	104.76	104.27	102.22	105.64	106.88	101.97	105.52	106.53	104.79	108.47	107.6	107.63	106.64	104.41	105.87	106.56	104.62	104.93	105.79	103.91	107.89	103.96	105.24	104.07	110.59	100.77
109.46	107.16	104.46	111.65	109.63	102.62	109.07	103.95	105.53	110.34	108.61	107.52	110.06	107.73	107.93	109.05	106.16	108.98	107.2	107.87	107.45	107.05	100.92	109.46	105.7	109.21	109.29	108.47	103.84	109.54	106.72	105.82	109.84	106.58	111.83	110.72	105.23	114.84	106.54	106.78	109.89	107.26	110.27	109.97	106.87	105.48	110.75	104.68	110.36	105.74
99.642	102.66	101.78	100.54	104.69	102.35	95.891	101.34	96.725	99.397	101.38	99.064	98.98	99.366	102.33	103.23	103.96	100.15	100.26	102.5	103.61	98.618	100.28	100.89	95.678	99.222	100.72	99.244	98.956	98.896	96.913	97.085	98.831	99.622	94.429	99.794	97.454	99.845	101.22	102.7	98.839	100.98	99.585	104.25	95.284	98.921	104.39	102.48	102.74	98.808
102.68	108.57	107.4	108.67	106.48	109.1	106.27	108.43	105.3	107.68	109.58	105.29	105.34	105.61	105.68	109.58	105.85	106.17	102.59	114.67	103.84	107.71	107.86	104.94	109.74	105.57	108.95	110.62	109.06	104.7	103.57	105.59	103.32	105.45	110.61	100.72	106.86	105.38	106.98	105.09	110.94	102.76	110.62	103.71	103.5	106.01	106.51	108.29	107.86	103.88
107.27	102.86	103.85	102.41	101.98	106.87	107.77	105.13	103.95	105.53	108.84	104.78	103.81	104.03	104.18	109.1	108.13	101.19	106.41	106.75	106.08	109.13	106.79	105.39	104.49	106.42	108.39	106.47	106.7	103.33	104.72	107.29	102.19	106.44	104.42	111.07	105.12	106.86	104.98	105.37	103.21	99.746	107.34	106.06	106.17	106.49	101.26	104.62	105.18	103.44
100.41	98.288	97.536	102.09	96.743	96.006	98.008	97.513	96.696	98.676	97.492	99.092	103.37	99.857	95.808	99.026	97.706	97.55	99.113	100.79	96.112	101.19	98.818	102.25	100.1	103.68	100.36	99.038	102.26	103.56	99.159	101.33	99.197	100.97	97.442	98.885	100.3	95.965	101	96.001	96.493	98.249	98.779	101.86	93.687	96.978	99.049	103.47	98.259	96.763
95.156	99.604	97.356	104.25	99.249	97.793	96.971	100.26	98.291	98.793	98.471	97.951	100.1	97.943	98.581	95.699	94.491	95.354	99.582	99.695	95.585	97.558	100.51	101.86	94.768	97.887	98.672	98.303	98.161	96.132	95.293	96.81	100.8	99.281	100.22	99.337	101.14	101.17	99.353	103.47	96.047	99.644	97.774	97.494	98.411	100.47	96.945	95.522	96.428	99.239
109.22	108.15	106.37	108.34	107.1	104.98	105.56	108.2	107.84	107.44	107.61	110.51	103.36	106.36	108.12	104.77	106.89	106.87	110.18	110.5	107.84	112.42	107.64	109.19	110.62	114.47	113.4	107.31	108.67	106.93	111.04	108.93	110.3	107.91	108.73	106.94	103.87	109.62	106.5	108.1	103.39	107.21	111.42	106.87	110.08	109.06	106.26	106.84	109.27	109.91
108.42	100.86	107.88	105.29	103.72	103.48	107.8	101.44	105.08	104.42	104.09	107.62	108.73	107.26	105.4	108.39	102.16	102.01	102.07	107.92	107.83	104.95	104.9	105.82	101.25	108.47	104.46	102.41	110.95	106.7	105.84	109.11	105.06	105.45	108.44	103.1	105.92	106.14	105.35	105.86	104.23	106.19	104.22	106.02	103.48	104.37	103.27	106.72	106.9	101.92
109.38	103.35	100.94	109.05	106.87	105.76	106.07	106.8	102.25	103.19	110.17	109.81	105.31	109.39	101.36	105.44	104.97	102.13	108.14	107.01	104.28	106.94	107.11	106.71	105.42	101.87	102.84	105.23	105.38	104.37	109.99	105.48	104.29	108.67	101.04	110.92	106.67	106.37	109.81	105.68	104.58	103.84	101.15	109.81	105.15	109.29	108.36	104.39	104.76	109.17
104.37	107.51	103	107.9	105.96	106.91	108.77	105.7	106.84	114.38	105.86	109.96	102.92	105.98	105.62	106.64	102.92	109.83	105.31	105.31	108.17	108.5	105.91	107.2	110.41	106.57	107.23	105.05	108.84	103.94	109.24	106.77	101.35	103.8	103.01	106.81	105.81	102.6	110.8	107.72	105.07	104.54	105.21	110.35	108.36	105.06	102.86	101.6	103.58	105.76
98.519	99.476	95.129	98.922	98.021	98.774	97.642	98.903	98.24	97.57	101.49	96.433	95.579	99.662	101.27	96.593	99.577	104.18	98.342	91.555	95.821	97.687	93.096	99.589	100.55	99.795	98.654	102.36	100.37	96.713	97.682	98.623	98.448	98.372	101.1	97.679	95.134	98.332	98.899	100.29	98.822	97.273	97.679	97.989	98.392	95.653	97.874	97.454	96.56	100.97
110.09	104.29	103.78	107.99	108.86	109.74	102.41	103.77	105.98	107.57	106.13	103.98	103.38	104.81	107.65	103.14	106.63	105.12	106.55	102.84	108.33	108.62	108.57	103.18	106.25	104.35	107.59	107.9	102.9	105.72	103.45	103.29	105.05	104.39	104.38	108.02	102.16	103.8	107.98	105.71	107.3	107.14	110.09	103.6	104.89	102.93	104.06	102.44	99.215	101.34
106.34	104.61	111.38	105.38	104.92	109.28	112.84	108.5	105.61	110.85	110.2	108.32	104.13	106.82	103.55	112.15	106.38	105.84	110.09	108.5	109.97	107.97	106.28	109.34	108.24	105.88	109.34	107.87	105.57	103.33	110.32	108.25	110.63	105.92	108.83	109.37	107.74	106.4	109.25	103.54	102.91	107.24	111.25	105.88	107.87	106.07	108.01	105.84	108.47	108.48
99.873	97.83	97.877	100.29	100.76	97.593	97.065	95.9	99.067	98.717	99.811	98.506	96.304	102.57	96.357	97.278	98.819	98.609	97.867	100.5	100.29	98.059	96.744	96.527	97.581	99.87	98.38	97.027	101.12	96.622	98.151	99.718	100.26	95.86	99.116	98.516	95.793	96.127	96.473	96.134	97.232	99.565	97.448	94.395	95.703	98.139	97.806	102.85	98.894	99.29
104.47	107.79	106.76	106.94	110.98	105.65	105.02	104.85	107.5	105.41	108.43	102.47	108.65	103.14	103.08	109.17	107.92	104.81	104.77	108.61	103.82	108.94	109.54	103.22	104.66	109.36	106.58	108.22	108.92	103.92	110.71	108.82	109.3	102.39	108.67	107.14	104.28	107.33	105.83	104.41	103.44	109.06	109.12	107.95	106.67	113.28	105.52	106.09	106.6	108.72
107.96	107.95	104.99	108.26	111.02	110.76	111.1	108.7	107.99	110.97	109.12	107.3	107.7	106.99	109.19	109	111.51	108.18	106.85	107.44	110.8	109.38	107.19	109.66	108.09	113.19	110.09	109.6	108.33	110.37	109.11	108.88	104.37	108.9	109.49	110.82	107.98	102.51	107.94	110.4	109.02	112.01	109.83	108.24	107.54	107.73	107.24	105.5	104.94	107.53
107.69	102.79	104.91	104.23	105.64	101.35	100.96	106.89	104.77	104.2	104.81	107.21	101.28	105.52	105.31	105.22	101.58	106.31	103.77	109.3	103.6	109.69	109.12	106.07	106.74	101.25	107.87	99.078	109.29	107.18	112.05	106.64	103.8	104.91	102.55	104.95	106.37	106.2	106.28	104.73	105.77	107	102.95	107.32	102.4	104.81	103.07	103.3	105.15	104.02
113.48	106.83	111.4	106.53	109.62	104.61	106.86	107.33	108.27	107.03	105.5	109.39	106.1	106.32	108.2	109.75	107.96	106.28	107.36	105.88	110.17	107.03	111.69	105.18	111.79	109.28	110.09	106.15	107.11	106.14	111.1	111.19	112.66	107.66	106.03	112.28	106.49	103.24	105.26	107.63	110.29	107.26	112.91	109.97	107.54	109.06	106.63	109.1	109.42	103.81
101.9	99.501	97.772	96.895	100.25	100.18	95.23	99.921	95.591	99.115	100.27	97.751	96.729	100.65	97.466	95.816	99.333	100.85	96.028	99.514	101.22	98.63	93.371	100.47	101.15	101.16	99.129	101.83	99.436	102.5	99.255	97.74	97.107	102.29	98.014	100.28	99.055	96.493	97.044	98.988	97.697	102.67	101.23	100.45	98.347	100.27	96.947	96.669	101.09	96.017
108.49	105.87	106.93	107.49	106.46	106.54	109.47	109.12	111.51	107.79	108.92	108.38	108.62	108.54	106.77	110.19	107.42	107	108.77	106.3	110.51	108.09	110.32	110.9	109.48	105.16	105.54	108.85	109.36	108.04	110.04	108.39	108.22	102.73	107.95	109.39	107.76	113.39	112.03	109.63	104.78	108.23	105.28	105.23	108.41	109.66	110.95	108.01	107.99	111.53
101.6	96.282	102.08	95.269	103.22	96.549	101.95	96.641	96.317	101.34	96.405	98.34	99.903	99.871	96.397	98.19	97.625	97.012	100.55	98.762	104.22	100.47	99.509	100.58	102.45	98.451	98.439	96.828	95.706	95.334	102.03	99.208	98.178	101.37	97.52	94.42	99.845	100.91	97.803	101.16	95.369	96.074	92.19	101.46	96.697	96.785	97.432	95.164	106.78	100.45
103.29	100.46	105.23	107.56	104.06	106.73	105.19	103.41	101.51	106.2	105.57	102.19	106.47	99.936	106.7	107.91	101.79	109.24	105.06	104.01	105.45	110.7	102	109.29	105.2	106.53	105.49	101.7	106.29	106.32	105.64	106.64	102.77	103.07	108.12	104.19	106.27	106.31	104.34	101.99	105.67	108.97	101.84	105.89	104.51	107.59	104.85	104.74	102.67	104.32
97.361	95.991	92.966	98.729	99.756	102.14	97.443	101.91	100.21	96.819	96.642	95.358	98.595	95.901	93.224	101.31	97.832	97.23	90.984	95.687	99.241	102.32	100.05	94.513	94.075	96.261	96.568	96.601	98.565	101.74	97.116	98.261	96.571	97.073	97.299	100.98	101.41	96.212	100.13	100.21	97.111	97.997	96.456	95.564	94.309	98.981	100.2	98.993	100.54	104.27
107.38	108.28	112.39	106.3	106.68	109.31	108.01	111.87	110.08	109.37	110.02	104.49	107.9	107.18	105.11	106.19	104.13	110.99	108.35	108.35	106.56	106.48	112	108.07	110.04	106.02	108.43	106.43	112.11	104.17	109.04	107.59	111.05	106.97	109.58	111.07	111.83	113.21	108.73	110.61	106.98	108.51	108.24	106.25	105.04	110.21	105.3	109.15	107.24	111.49
107.81	106.67	112.9	109.42	110.17	111.26	107.01	110.31	106.31	105.84	110.15	108.49	106.25	108.69	107.08	107.63	108.91	102.81	108.33	112.7	112.02	108.74	107.57	108.71	106.78	107.98	103.48	105.9	114.51	109.35	105.77	108.62	108.81	111.37	106.94	111.51	107.49	106.89	103.12	106.52	109.35	110.82	109.16	106.63	111.07	106.24	106.82	108.96	110.87	105
97.87	97.307	100.73	102.54	99.082	102.26	101.44	97.322	98.539	104.8	103.45	101.01	102.16	100.46	99.27	101.24	96.586	97.292	99.814	100.74	99.141	103.54	98.684	97.442	101.63	100.17	97.736	101.18	102.51	101.03	101.86	101.36	101.63	97.309	104.59	99.006	101.25	99.765	99.334	102.97	99.979	99.314	103.08	98.255	104.21	99.482	102.48	95.733	99.324	101.3
106.91	106.67	104.77	105.03	108.14	110.67	106.84	105.67	110.07	110.62	105.88	109.13	109.02	110.45	110.63	109.66	109.61	104.51	110.63	110.78	106.91	108.19	113.93	104.35	113.5	106.87	106.77	110.06	108.23	112.92	110.15	110.01	110.47	109.45	110.1	107.88	107.68	111.88	104.09	105.77	106.46	105.25	109.48	110.15	109.8	109	106.93	111.25	108.25	107.49
102.41	98.873	95.353	99.145	101.11	98.561	95.674	99.011	104.46	102.02	97.537	101.66	97.352	100.39	101.9	93.753	100.15	99.048	95.018	101.83	96.025	101.04	95.69	98.869	96.784	96.832	96.296	101.14	102.15	96.336	104.39	102.18	102.85	97.075	101.53	101.8	96.825	97.57	100.95	98.964	97.905	102.37	97.172	95.231	100.11	96.109	101.53	96.884	99.232	98.092
109.34	103.69	105.36	104.84	111.77	103.75	104.7	105.05	105.09	103.94	107.99	106.9	100.5	106.85	104.87	102.64	102.36	101.48	107.82	103.91	102.53	108.1	104.14	105.25	105.47	102.6	105.48	105.79	106.95	106.33	103.62	107.26	106.19	103.09	106.8	105.26	102.16	106.8	109.77	111.25	104.39	109.05	103.15	107.42	102.28	106.56	107.88	105.4	106.39	99.738
108.37	105.48	106.62	108.41	108.91	107.33	106.13	105.57	104.2	106.21	109.48	103.71	105.21	105.63	105.3	107.13	107.35	103.91	99.311	105.05	110.05	106.04	106.89	106.52	107.16	101.73	107.25	106.4	103.77	105.28	107.87	106.86	104.45	106.68	110.57	102.31	104.87	106.79	107.99	105.67	104.82	105.99	103.03	103.6	107.05	107.93	110.18	111.27	102.72	104.93
106.24	106.37	101.89	106.7	103.69	104.83	108.61	107.61	107.29	108.19	102.69	102.86	100.82	104.46	106.03	104.71	105.93	105	103.83	109.05	106.09	107.23	104.38	106.14	104.99	103.99	105.84	105.75	103.08	105.16	108.99	104.33	106.4	103.55	105.39	106.19	101.18	108.6	103.36	109.08	107.3	105.89	101.44	104.35	103.26	105.56	105.86	109.45	108.07	99.421
106.82	105.95	105.11	110.1	104.06	110.97	106.58	111.66	109.4	108.16	103.59	103.41	106.18	108.69	107.09	109.55	110.67	106.09	112.45	107.19	104.87	108.52	107.14	108.02	110.41	110.19	108.3	115.74	109.2	110.17	108.23	106.11	105.31	109.15	111.79	107.24	109.76	106.29	107.53	109.77	108.12	115.04	105.77	116.47	106.24	107.82	106.62	111.52	100.53	110.27
103.46	106.86	108.79	110.07	111.31	105.69	107.77	109.6	105	110.34	108.17	108.91	109.78	110.62	105.47	106.77	108.28	107.93	106.28	108.04	110.06	109.81	109.62	108.34	105.05	109.42	107.65	109.5	108.62	106.55	104.4	107.82	105.67	107.35	106.14	106.54	107.34	108.28	108.55	106.61	111.86	107.3	108.85	115.48	104.97	107.65	109.8	108.2	108.95	109.16
111.5	111.1	110.06	103.48	108.21	108.01	111.93	106.86	107.1	105.78	112.47	109.36	107.64	106.67	112.85	108.17	107.01	106.16	105.5	108.72	106.99	106.07	108.25	109.69	106.2	107.58	108.66	110.44	109.9	111.82	108.87	108.76	107.47	110.23	107.49	108.36	108.76	107.17	106.17	109.31	112.3	107.38	107.27	110.29	110.57	107.3	109.27	106.87	108.07	107.27
105.12	109.27	113.47	108.65	109.81	106.72	111.18	107.4	109.79	108.9	108.81	105.28	107.93	110.45	107.73	106.28	106.64	106.77	107.99	110.05	106.41	104.77	109.38	107.06	106.2	108.25	105.2	109.48	111.25	111.85	107.89	110.34	109.07	109.46	110.32	109.2	109.38	105.32	104.77	110.57	105.35	105.05	111.14	106.04	108.29	108.64	106.22	109.66	109.17	107.95
109.08	104.86	111.54	108.88	108.03	105.12	104.94	102.6	108	106.87	110.24	105.23	107.37	109.63	107.76	106.15	103.64	106.9	107.37	108.2	106.51	102.37	108.2	106.46	104.51	106.02	102.33	103.99	106.52	105.67	108.36	107.53	104.4	108.7	106.97	102.24	103.85	106.79	105.39	106.07	108.73	103.66	108.11	104.93	108.27	105.11	103.82	105.88	105.54	105.63
109.04	103.86	104.65	105.93	105.31	104.58	106.34	106.89	106.47	107.44	110.2	105.11	112.91	103.62	109.89	106.27	106.62	104.52	108.43	104.89	104.1	104.59	102.81	108.13	110.68	101.94	106.63	104.34	107.4	105.53	103.96	102.24	107.84	109.28	112.34	108.36	108.64	103.74	108.56	106.86	107.79	108.28	105.73	104.3	109.4	109.51	104.75	105.27	106.71	106.04
108.81	111.54	110.42	113.66	106.07	109.2	103.49	105.96	104.24	105.18	106.42	106.61	110.4	109.66	110.46	106.03	105.21	107.14	104.3	108.66	103.78	108.68	108.2	111.52	111.38	106.09	106.84	110.18	104.1	108.08	108.26	108	113.6	110.24	108.76	105.94	110.85	106.1	108.71	106.99	105.46	108.31	107.27	108.96	106.81	111.87	106.06	109.33	109.66	110.77
109.45	111.26	106.39	112.88	109.04	109.23	103.98	109.98	108.43	108.34	108.22	106.16	107.62	111.09	110.11	105.06	107.95	108.1	105.04	105.47	109.33	109.55	110	109.54	108.9	110.26	104.08	109.22	110.16	109	107.93	105.67	113.48	104.73	112.71	114.94	108.21	111.88	108.78	108.29	110.47	107.53	112.52	103.43	108.99	109.18	112.75	108.97	111.27	109.32
105.91	105.32	105.14	104.05	107.16	101.43	108.94	105.63	105.16	104.76	106.2	102.82	105.6	107.35	106.66	102.01	106.75	104.72	103.56	105.03	102.63	107.66	103.64	109.95	110.28	102.59	105.56	105.62	104.94	109.37	105.94	103.86	106.36	104.24	105.09	107.67	102.9	107.53	106.64	104.19	104.96	108.92	105.02	105.01	101.61	100.06	103.74	105.63	110.19	102.08
107.08	107.82	103.26	101.51	109.74	108.09	106.62	104.65	105.36	105	108.78	104.22	109.96	107.1	105.24	105.93	106.76	107.9	102.84	104.64	104.54	105.56	105.79	103.16	108.05	107.68	105.62	105.01	107.99	103.89	102.62	103.76	103.73	106.18	106.14	104.81	105.55	102.98	101.41	111.69	107.07	109.32	105.67	104.35	110.39	105.03	105.96	107.8	104.26	107.71
109.15	110.07	108.62	105.2	111.3	111.99	107.06	111.47	105.91	108.41	110.13	113.85	110.88	113.62	108.71	105.76	110.18	110.36	109.45	109.74	106.94	109.81	108.07	106.37	108.25	106.47	106.24	106.73	109	108.34	112.17	104.69	109.7	111.14	109.6	108.71	111.81	106.2	108.15	107.35	109.88	110.98	104.55	107.27	106.95	109.17	110.34	108.54	101.68	102.73
102.83	110.76	109.09	104.48	107.5	107.29	105.07	100.9	104.02	104.7	105.31	106.02	109.56	103.95	107.92	107.04	106.48	108.09	106.12	105.81	111.38	109.94	107.47	110.77	106.97	109.16	109.19	103.03	109.52	105.97	108.09	104.43	109.93	108.61	107.65	107.48	103.12	105.88	104.1	108.43	108.29	105.78	104.2	105.43	109.36	108.08	111.65	108.36	106.6	106.75
105.53	108.1	108.36	107.41	111.67	108.33	104.86	107.43	105.66	112.39	108.23	109.34	105.74	108.42	109.35	110.94	108.26	111.04	109.62	108.47	107.74	109.23	109.03	109.21	112.94	108.83	112.38	105.5	107.21	109.99	106.27	104.29	113.76	99.255	108.12	109.81	107.47	115.43	109.52	103.67	107.22	107.02	107.57	109.47	103.04	110.67	109.78	109.76	105.63	108.46
108.66	105.22	109.44	104.81	107.13	104.96	104.61	101.2	106.68	103.89	108.18	109.06	105.7	109.39	105.71	109.08	99.516	108.62	104.93	103.28	111.03	107.96	108.08	109.81	102.98	109.14	105.63	106.64	105.31	105.39	105.91	107.61	107.45	110.42	104.6	107.96	106.3	102.35	107.89	103.31	112.57	111.07	106.46	105.77	109	108.89	104.72	107.92	108.89	108.16
100.72	103.15	106.69	107.11	105.04	105.34	108.98	103.85	108.73	109.04	102.38	109.34	106.35	107.8	108.66	107.48	104.56	107.05	106.27	104.29	108.03	108.04	109.53	106.62	107.19	105.52	108.63	109.04	103.88	104.31	105.12	109.14	106.14	110.94	105.34	103.28	101.45	107.45	109.33	108.24	105.47	106.13	107.78	105.98	101.95	104.31	106.82	104.98	104.67	101.75
96.899	97.021	96.456	101.87	97.855	101.6	98.987	101.08	97.404	95.017	99.976	98.687	104.41	97.997	97.248	96.258	98.363	99.158	94.976	97.549	99.44	98.066	96.277	101.8	97.376	97.128	101.61	100.27	96.127	102.51	95.485	95.755	97.582	96.994	99.315	101.22	95.385	98.656	100.78	99.487	99.401	99.372	100.65	99.184	98.671	98.229	96.939	96.368	101.66	97.549
100.96	99.585	97.654	97.395	97.491	103.17	99.312	97.05	103.24	99.965	102.33	95.466	98.956	93.797	95.251	96.857	95.629	98.42	97.388	96.221	96.951	94.226	96.035	97.79	98.01	96.718	94.485	100.87	100.51	96.47	99.685	98.235	99.475	102.47	95.398	100.29	101.45	99.585	98.16	95.052	92.847	98.276	97.719	98.585	99.362	99.247	101.23	100.15	105.31	104.86
108.1	109.12	107.86	106.88	109.93	111.03	105.57	108.72	108.37	105.19	107.49	105.13	104.77	110.2	105.95	109.78	107.94	110.54	107.74	105.33	106.1	106.92	106.08	107.74	108.06	105.91	110.68	107.63	110.2	106.71	107	105.62	108.1	110.62	107.76	106.63	108.85	106.82	109.17	106.22	110.95	106.45	104.63	111.12	104.52	111.34	104.41	105.92	108.93	111.1
103.81	110.48	111.66	109.42	112.46	109.99	112.42	115.17	106.95	104.17	109.38	108.65	108.16	109.77	106.19	102.84	106.48	109.09	106.94	108.42	107.46	110.73	109.17	111.38	111.26	111.2	108.77	109.06	106.62	111.24	110.46	111.31	113.24	111.57	109.74	107.44	110.75	104.74	108.4	108.57	112.03	106.63	112.34	108.35	110.44	107.2	105.94	109.93	110.65	106.4
109.92	106.49	110.38	106.44	106.79	104.73	106.53	108.44	110.8	107.42	108.97	109.76	113.33	109.64	109.71	109.24	109.57	109.67	111.46	109.64	110.95	106.98	104.05	107.52	101.67	105.45	108.42	109.94	107.18	109.15	108.27	108.17	107.32	106.07	108.92	108.37	109.73	111.05	109.02	108.76	108.96	111.59	111.57	106.41	104.27	107.94	106.64	109.38	109.23	107.2
104.66	105.17	107.07	105.51	107.55	105.9	106.59	102.63	106.33	107.05	109.27	104.92	104.85	104.92	104.87	105.78	104.37	111.21	108.91	107.88	107.32	105.09	107.12	106.18	109.4	103.85	108.56	110.55	106.84	104.31	108.33	103.42	102.14	105.32	112.03	106.44	109.84	105.45	100.9	105.26	107.87	108.6	107.56	109.25	109.46	113.11	101.52	106.55	109.79	101.45
103.46	103.28	103.44	101.89	102.11	106.98	103.73	106.47	105.62	106.14	101.83	106.62	105.74	107.43	108.31	105.01	104.22	106.67	105.29	104.25	103.01	108.81	104.6	108.63	101.3	107.16	104.37	107.49	103.67	108.32	105.06	102.09	105.68	105.01	105.49	104.88	104.26	106.05	107.92	109.19	104.14	103.93	108.74	104.44	107.86	109.32	103.98	104.11	103.3	107.75
98.796	98.213	97.535	98.932	93.622	99.156	98.879	98.939	98.878	98.411	94.588	101	94.558	94.504	96.937	100.61	98.992	100.36	98.483	99.264	98.801	97.29	97.873	99.728	95.148	97.716	97.888	93.113	95.027	95.956	100.64	99.382	99.079	101.1	99.864	93.328	101.17	98.481	97.853	96.534	102.42	100.11	101.3	99.503	98.236	97.197	98.36	99.712	99.586	97.413
92.203	100.03	97.139	100.79	98.237	97.378	99.876	99.354	94.519	100.01	102.12	100.48	101.28	98.942	98.002	98.394	98.096	99.826	105.14	96.005	102.79	94.301	100.31	102.92	103.41	97.955	99.892	99.649	98.9	100.43	101.16	100.14	98.066	94.725	95.423	101.86	102.9	100.03	98.826	94.996	97.349	97.474	102.37	94.571	101.77	101.43	98.576	98.433	100.89	100.46
100.44	102.82	102.21	101.6	100.31	103.07	100.58	100.87	99.782	102.26	100.57	100.5	99.589	103.54	104.71	98.316	100.27	107.95	102.87	98.616	101.22	101.88	104.38	103.51	102.8	101.99	101.19	100.5	100.97	106.51	101.19	99.682	104.67	103.79	101.84	103.6	101.97	101.07	99.76	101.63	101.48	103.35	104.37	100.17	103.2	99.845	98.947	104.27	98.107	102.04
108.49	109.79	107.69	113.49	105.28	110.63	112.06	108.87	111.87	108.8	111.24	107.09	110.11	110.9	109.56	104.87	106.98	107.7	112.64	109.65	109.94	111.02	106.2	104.38	110.6	108.68	103.71	108.07	111.37	107.35	111.13	107.15	110.12	105.08	113.21	109.11	107.02	103.54	109.21	109.17	109.89	107.32	104.81	107.91	110.84	105.54	107.47	108.65	106.19	112.51
107.25	102.83	104.37	109.02	106.38	103.55	108.36	105.93	103.12	109.65	102.88	103.52	106.72	103.58	109.51	103.91	105.98	104.15	107.47	102.72	104.84	108.7	102.3	106.79	107.2	108.32	103.36	105.74	102.73	104.76	107.22	109.34	106.48	106.72	106.63	105.78	108.2	101.83	104.55	105.42	105.81	106.9	111.81	104.97	106.35	105.83	106.9	104.45	103.3	104.85
110.11	108.2	110.33	111.95	106.09	110.43	108.16	108.99	108.83	111.25	108.71	112.3	109.67	104.62	107.64	106.05	107.85	107.37	105.7	106.03	107.08	107.31	106.98	105.24	113.09	108.14	115.43	106.71	108.67	106.55	111.3	113.31	107.25	111.27	110.02	109.91	107.93	112.91	113.28	106.75	111.67	107.34	107.5	108.32	110.53	108.89	109.92	110.12	107.89	107.86
108.39	108.13	110.01	111.26	107.61	107.55	106.05	108.03	109.23	109.11	112.76	104.75	110.68	108.38	109.89	108.97	109.14	107.56	105.05	107.61	108.18	104.11	105.81	107.07	109.21	105.9	103.92	104.86	108.74	104.71	110.44	112.54	109.9	107.44	110.44	105.06	104.91	111.8	112.28	111.96	105.33	114.15	109.44	107.48	107.85	106.89	102.35	107.55	108.57	108.04
108.9	107.48	107.15	108.67	105.56	114.31	105.88	110.33	105.97	107.03	106.12	108.31	109.4	109.11	108.5	106.72	108.99	110.98	104.36	103.21	107.53	106.52	109.41	112.28	110.27	108.82	109.73	111.85	108.81	107.51	109.16	108.94	109.86	108.75	107.38	107.64	109.27	111.88	109.28	104.27	108.03	108.82	106.2	108.6	109.14	109.49	107.84	105.68	108.78	109.65
103.19	103.78	105.38	107	105.17	101.61	110.22	108.67	109.34	108.45	101.18	109.57	106.4	105.81	105.03	105.21	105.31	106.95	107.84	105.47	101.17	103.28	105.07	102.68	104.25	104.41	104.03	111.29	108.04	107.62	104.42	106.06	106.7	105.91	104.4	108.22	106.29	104.28	105.02	103.59	106.14	101.82	107.1	102.9	104.01	103.45	104.43	108.23	102.35	102.92
106.03	102.9	110	112.51	104.15	107.64	110.14	111.9	105.28	105.18	107.68	112.03	108.25	104.62	103.21	108.98	111.23	112.25	109.11	107.89	108.36	104.42	108.42	112.15	111.37	109.99	108.1	106.33	105.23	106.89	107.96	107.31	108.06	108	105.34	109	106.86	110.27	105.46	112.61	106.71	108.3	110.89	107.18	108.5	104.94	111.57	109.21	105.99	108.73
115.19	108.28	103.7	106.24	105.14	105.8	107.41	105.98	109.02	108.28	109.55	108.65	111.71	105.71	109.11	112.81	109.88	109.81	104.85	111.01	105.59	106.71	107.08	105.99	104.6	107.97	108.05	104.57	106.28	109.29	107.41	109.06	107.85	108.64	109.05	108.99	111.35	107.92	110.31	111.36	108.1	103.65	109.52	110.94	108.72	105.94	106.32	110.84	109.09	108.48
105.01	101.41	104.36	104.45	105.87	106.39	106.27	109.13	108	104.6	105.11	103.22	110.1	102.87	103.15	106.5	102.11	104.7	101.91	108.12	107.54	107.39	107.41	105.35	105.43	106.66	103.32	107.19	106.02	106.59	111.34	106.99	107.26	109.23	105.64	103.5	106.77	104.33	100.77	105.86	105.88	105.11	106.67	104.1	100.93	108.8	106.11	103.11	105.74	104.64
108.78	107.92	105.07	108.63	106.88	107.93	109.5	107.09	109.47	102.2	104.67	107.32	107.78	106.97	103.77	102.86	106.69	106.14	106.02	107.88	104.47	99.196	102.01	108.19	109.85	110.69	110.25	107.93	109.78	105.49	101.41	104.52	105.46	105.72	110.02	103.16	107.76	102.59	107.76	108.6	104.06	106.38	107.84	104.27	111.46	106.33	104.59	105.14	107.3	107.35
101.98	104.07	104.88	99.182	97.339	95.502	100.7	102.29	101.84	99.261	100.92	98.657	100.74	99.846	101.94	99.357	95.27	98.775	93.875	98.261	102.89	100.93	104.17	104.17	102.7	98.706	100.89	101.77	100.65	97.599	100.91	104.26	103.61	104.47	100.52	96.632	103.47	103.69	101.89	94.85	103.1	103.11	103.45	99.546	101.05	103.55	99.973	103.17	104.61	96.499
110.21	112.27	109.34	106.62	109.75	109.61	108.03	107.2	105.13	108.54	108.91	108.02	105.67	108.6	108.18	108.73	106.71	108.45	105.72	108.29	108.2	105.55	107.47	106.57	106.74	105.83	101.54	106.04	108.68	106.13	109.13	101.9	107.21	105.3	105.63	103.77	103.4	107.53	105.75	106.72	106.2	106.18	109.41	105.01	106.98	107.77	107.01	108.07	106.1	107.28
108.55	109.12	106.87	110.03	102.35	107.61	108.08	108.31	110.58	110.26	106.16	107.73	110.3	107.54	109.29	110.51	105.24	107.74	112.25	105.54	110.33	106.82	109.59	107.52	109.97	109.43	106.43	108.12	107.53	109.05	106.73	108.89	111.78	107.76	103.45	107.87	108.83	105.7	105.93	107.78	106.47	112.81	110.59	104.62	106.31	107.33	110.46	109.64	109.92	109.77
105.46	109.26	111.81	109.95	106.99	106.69	113.96	107.78	111.78	108.83	110.34	104.87	111.96	105.58	108.66	109.27	105.65	106.98	110.77	108.97	106.61	109.76	111.95	103.86	104.33	108.78	110.7	108.59	105.34	110.39	110.51	106.17	108.98	108.51	110.71	109.78	105.89	104.99	113.33	106.96	109.72	107.71	107.15	106.89	110.78	108.52	106.76	107.62	108.48	108.96
106.06	103.27	106.19	106.71	105.73	106.77	104.69	104.27	108.4	106.19	107.19	107.4	106.92	109.74	104.4	108.98	100.73	104.33	103.43	106.31	105.05	109.98	105.3	102.72	102.52	103.6	106.28	103.01	107.45	105.04	108.12	103.56	105.46	99.98	106.38	101.94	106.03	105.23	104.09	105.19	106.82	101.53	108.98	103.99	106.94	107.14	105.3	103.16	102.91	108.32
108.88	105.33	112.07	110.23	107.28	108.45	106.49	110.22	106.25	104.32	108.95	107.05	108.37	109.3	107.19	106.65	104.5	111.29	110.62	107.27	105.07	108.4	112.17	106.5	110	107.83	109.89	108.34	111.35	104.82	102.03	108.55	109.75	108.27	110.66	104.34	108.65	106.79	103.76	110.97	105.58	110.8	107.97	108.21	110.65	110.5	106.77	104.59	105.88	113.03
101.71	108.28	105.55	106.41	107.86	104.79	100.09	104.75	104.17	106.83	104.07	105.65	101.87	108.04	107.14	105.43	104.51	103.35	107.94	106.31	102.23	104.27	108.43	108.92	110.98	102.96	103.91	103.72	104.55	104.81	106.34	105.69	104.69	107.13	105.52	105.24	105.84	109.27	102.9	101.71	106.69	101.53	102.88	104.17	109.44	105.02	105.65	102.06	107.66	109.49
107.06	109.09	110.29	108.22	107.69	107.8	104.66	109.69	105	110.11	107.21	105.38	106.6	105.43	107.01	103.58	103.65	102.55	107.26	107.48	104.9	103.27	109.03	106.87	108.22	110.23	106.4	107.38	104.45	105.8	105.08	108.96	105.23	108.22	104.28	104.47	105.07	106.31	104.19	108.45	106.23	108.11	105.83	108.23	107.61	108.48	102.02	106.92	104.02	111.78
100	101.54	103.95	102.62	104.13	103.2	104.75	105.99	106.06	108.48	103.11	103.63	103.64	105.13	109.76	104.49	104.67	106.22	105.86	104.35	101.94	105.53	108.18	107.85	103.95	107	105.71	106.6	103.66	107.1	109.62	108.28	106.9	103.7	105.5	103.02	99.595	103.63	105.97	99.557	105.74	104.69	105.18	103.01	104.87	109.42	104.7	103.04	108.65	107.16
101.82	101.17	105.06	100.38	106.8	102.37	100.11	103.73	101.55	103.82	105.14	103.04	102.98	101.56	102.58	103.65	105.27	103.87	104.26	99.231	103.9	104.66	99.296	106.57	101.29	101.1	97.191	108.46	108.69	105.11	106.13	103.78	103.63	100.34	102.54	101.15	101.25	102.48	104.79	106.08	103.86	101.82	105.75	102.42	104.56	105.48	100.88	105.66	106.2	102.64
111.97	107.53	109.47	105.86	105.13	109.87	108.83	105.71	108.24	108.98	108.33	108.05	109.51	108.67	110.87	106.47	112.44	114.7	105.57	111.19	107.73	109.47	107.4	107.28	113.66	112.97	113.35	110.34	110.78	112.59	111.36	113.92	112.3	108.19	111.8	111.15	106.71	110.45	111.16	112.45	109.28	104.39	108.7	109.01	111.68	111.03	113.11	109.2	110.35	112.05
107.55	105.94	105.46	109.97	107.74	109.04	106.33	105.95	107.25	110.77	103.9	107.94	109.65	106.05	104.58	109.25	106.21	108.59	108.17	105.7	110.29	107.18	109.22	108.01	106.86	106.71	104.46	106.1	104.59	104.85	106.4	103.75	103.15	105.31	110.52	107.95	104.76	105.87	106.62	102.65	105.93	107.92	106.59	104.77	110.44	105.03	106.32	108.43	107.08	104.44
106.93	106.67	107.35	110.92	101.95	110.55	105.27	107.18	106.19	107.2	104.14	106.12	110.92	105.21	103.28	104.84	101.16	108.64	105.59	105.84	103.17	100.16	103.45	109.63	102.39	108.44	105.18	107.34	110.09	107.5	106.48	102.48	106.12	107.29	106.19	108.21	104.39	108.32	104.5	105.9	108.88	102.94	109.66	107.12	105.9	104.86	107.59	107.8	107.09	103.43
104.4	105.98	107.49	106.97	106.18	104.7	105.83	103.7	106.19	106.66	107.96	102.69	107.66	106.3	105.79	110.76	104.04	108.99	105.36	107.81	108.84	105.65	105.72	102.55	106.24	109.03	103.85	110.58	108.04	107.36	108.26	107.87	105.11	104.26	106	106.12	105.05	105.58	104.57	104.31	101.7	103.69	106.42	105.47	102.69	108.62	100.65	105.05	104.03	104.93
94.93	98.185	101.34	98.119	94.377	97.461	96.703	99.814	98.356	96.985	96.808	99.093	98.405	97.717	101.43	99.77	100.06	90.869	97.733	102.49	95.271	100.88	98.201	103	99.386	96.165	95.185	95.337	95.215	94.744	97.073	96.5	96.676	96.037	96.329	97.74	95.475	97.692	100.11	96.193	98.578	100.41	101.47	95.816	99.659	99.638	102.54	97.161	100.76	97.209
102.48	105.32	106.19	109.09	103.66	108.46	106.75	104.55	108.96	113.09	105	106.92	104.7	105.24	103.46	107.29	106.68	105.88	104.49	105.49	107.75	104.59	106.44	107.22	105.69	108.61	102.34	105.27	106.54	107.9	109.78	107.53	107.99	105.61	103.51	106.33	103.8	103.53	103.62	107.08	104.65	103.26	106.39	106.14	104.98	107.2	105.19	107.66	107.65	110.63
105.64	111.31	109.76	111.16	107.79	107.93	106	109.61	110.32	108.02	104.77	110.74	104.77	107.02	107.23	109.53	111.72	108.13	110.31	110.51	108.71	106.56	106.12	106.79	112.86	106.47	108.51	107.5	103.95	109.17	102.48	105.66	107.87	101.54	105.71	108.34	104.68	103.36	109.28	105.16	107.22	105.78	106.81	109.4	108.58	106.87	109.47	107.93	107.94	109.21
106.84	111.59	109.17	107.55	109.52	104.65	104.29	106.2	102.67	104.95	107.93	103.99	104.26	106.05	109.25	108.02	108	105.95	105.53	111.79	107.26	102.76	106.9	104.16	105.88	106.5	107.64	106.44	104.14	106.85	108.8	105.72	104.81	98.813	105.16	108.67	107.9	103.68	107.13	108.27	107.48	106.51	106.94	106.6	112.3	113.02	105.03	106.96	109.51	107.32
101.95	108.64	109.36	110.7	104.07	108.97	105.51	102.63	103.74	107.38	105.29	103.89	103.79	106.08	101.99	107.75	105.53	109.58	111.95	110.58	110.63	108.79	104.24	108.17	109.96	104.32	101.2	107.09	109.54	111.1	105.15	102.8	112.33	106.79	110.34	101.1	107.24	106.05	106.99	106.88	108.68	110.19	104.49	110.58	107.87	104.51	108.98	107.91	103.76	103.83
97.429	95.991	100.19	99.396	100.34	101.94	96.724	96.404	101.89	103.49	95.841	98.588	96.3	98.361	95.609	96.122	96.847	97.581	97.74	97.176	96.587	97.536	93.743	99.434	95.38	95.997	99.819	97.466	96.785	98.831	92.495	96.347	98.371	99.354	98.553	99.934	102.09	100.32	97.619	102.56	99.046	100.48	96.258	100.77	98.308	96.898	101.49	95.444	97.617	96.533
108.66	107.01	107.57	108.94	108.2	109.45	111.76	109.95	107.61	111.02	108.82	105.85	108.43	106.22	114.43	111.48	113.25	111.01	109.21	112.44	104.47	104.74	105.24	107.05	108.81	105.54	111.66	111.59	108	108.41	108.69	112.74	114.15	107.04	112.39	111.7	103.92	109.32	108.47	109.52	113.05	108.32	106.96	110.58	107.2	106.35	108.91	107.55	109.52	110.57
106.12	106.58	105.5	110.27	100.23	104.52	106.4	101.03	107.53	110.63	107.39	107.77	106.01	105.29	107.2	102.33	106.46	103.22	108.07	107.06	104.53	107.85	104.24	108.18	112.05	108.35	107.45	107.31	107.4	105.45	108.36	103.83	106.44	106.15	107.16	106.9	102.66	107.62	109.21	107.35	103.51	106.52	107.67	99.261	101.43	109.2	104.16	108.74	105.97	107.18
104.48	105.69	106.65	104.29	97.053	107.92	108.49	104.02	105.23	106.51	103.08	104.97	103.16	111.16	107.5	110.66	104.45	107.4	104.63	108.64	110	106.49	100.46	104.95	104.17	109.41	104.38	103.44	106.03	102.79	104.1	109.67	106.59	104.48	105.81	105.22	108.93	104.47	105.79	104.39	106.08	103.85	101.22	108.22	101.37	104.35	105.55	104.65	106.11	104.51
107.56	104.03	102.75	107.97	112.11	107.75	104.7	112.62	107.5	105.62	101.16	104.32	105.53	106.63	109.7	105.06	109.07	106.87	108.33	107.06	111.22	102.82	104.99	108.1	103.14	111.45	108.02	105.01	107.5	107.12	104.2	109.9	106.61	105.2	104.56	105.88	108.91	105.89	104.34	108.77	106.26	108.33	108.67	108.49	104.74	106.16	107.42	103	106.79	105.34
106.71	106.06	103.26	106.6	106.46	109.59	104.34	102.69	105.38	101.62	101.72	105.56	104.89	104.31	106.99	104.59	103.88	99.027	99.927	103.57	104.22	98.611	103.44	99.596	104.41	103.47	104.69	100.02	101.87	103.04	100.64	103.5	103.09	103.88	105.68	101.67	99.568	104	102.41	102.49	98.628	107.24	101.79	102.39	101.09	105.84	102.01	99.366	100.97	102.72
105.85	107.05	104.23	105.19	105.33	104.84	102	107.64	108.18	106.29	106.41	103.55	105.96	105.44	107.2	107.56	103.98	103.31	105.99	109.54	106.02	107.09	102.7	100.87	107.94	105.85	107.13	106.35	103.73	105.37	101.53	107.6	106.99	108.33	103.98	105.56	104.95	109.44	105.82	106.77	105.66	103.2	104.57	103.13	107.02	104.82	106.93	106.24	104.6	106.6
111.54	112.07	110.34	107.65	109.74	108.46	108.11	107.37	107.62	111.12	107.21	111.99	105.44	110.2	106.72	111.84	111.2	112.84	106.42	109.02	106.82	105.25	108	105.14	110.84	110.63	105.66	107.76	105.22	105.32	111.23	111.23	114.09	108.92	109.43	112.99	111.89	108.36	105.22	102.71	107.32	110.05	109.87	108.23	107.55	111.48	110.77	106.24	109.33	106.3
107.05	103.22	107.58	105.93	107.81	107.41	105.11	108.4	104.24	110.69	105.01	98.479	103.48	105.81	106.22	105.74	107.76	102.57	104.19	104.25	106.34	102.55	103.48	108.15	102.17	108.01	107.11	105.47	105.96	107.13	108.61	100.9	108.68	108.23	107.56	105.01	108.2	105.9	106.37	109.37	107.63	109.53	106.75	103.69	106.39	106.83	100.32	108.63	105	103.87
104.45	106.13	109.59	103.99	111.35	104.08	109.18	105.38	103.88	105.05	106.03	103.31	107.26	103.91	100.63	97.825	103.32	102.65	103.16	107.01	105.75	105.11	103.49	104.12	103.53	108.48	106.15	104.16	104.08	105.95	105.55	105.95	107.8	102.27	105.99	102.37	107.3	103.11	101.36	107.54	106.8	107.08	103.66	101.64	101.42	102.43	106.63	103.52	105.63	102.64
106.64	103.38	102.92	109.26	107.35	106.01	104.52	111.73	103.4	105.41	104.34	104.97	108.57	107.72	107.12	106.07	107.12	107.75	104.53	104.6	107.73	103.27	106.24	106.61	105.4	107.09	106.92	105.01	104.12	102.69	102.85	107.38	106.2	105.55	107.58	103.16	108.02	105.09	104.89	105.58	109.73	106.37	103.89	101.31	104.34	101.72	106.53	107.34	104.56	104.65
107.44	105.24	106.63	110.05	108.64	110.39	106.96	106.38	107.88	111.03	106.19	111.5	107.97	111.89	105.25	108.84	111.37	107.88	105.36	107.8	111.27	105.5	107.9	107.8	107.17	106.41	105.38	106.5	105.9	106.96	106.29	108	112.09	104.8	105.63	107.61	108.99	106	109.35	107.04	108.88	107.89	101	108.6	108.61	108.27	105.86	106.16	107.82	104.29
96.276	98.432	91.534	100.75	96.437	98.859	97.05	102.76	100.56	98.289	99.247	101.67	101.42	96.63	99.115	101.42	100.41	97.755	95.688	99.48	101.96	99.609	99.439	102.26	95.396	97.721	99.285	99.246	99.762	99.58	99.918	97.744	99.458	99.208	98.954	101.42	95.53	94.604	97.928	97.701	97.505	99.616	98.36	99.987	98.352	97.235	99.772	99.618	103.49	96.621
107.77	107.09	106.9	103.79	105.55	106.81	105.91	105.91	100.17	105.78	106.42	110.45	104.6	105.44	105.95	102.73	104.56	105.16	107.69	106.68	106.8	103.98	104.22	105.48	103.63	104.29	109.35	107	102.46	104.4	101.03	106.76	102.07	103.55	108.54	103.5	109.93	107.04	106.37	106.93	104.16	105.2	103.75	108.23	107.3	107.5	106.58	104.2	102.29	106.29
102.7	106.83	102.61	107.13	107.24	101.12	105.5	108.39	108.89	104.96	103.81	106.02	102.55	106.2	103.14	106.08	105.7	102.84	105.75	105.78	105.77	103.89	106.36	103.73	102.69	101.91	107.36	108.8	105.09	103.36	106.84	102.78	102.65	102.65	103.88	101.75	101.77	103.27	105.39	107.6	108.45	105.01	104.94	104.94	105.25	106.2	105.72	101.72	105.75	103
101.86	100.51	95.777	100.7	99.254	96.481	98.886	99.624	94.728	97.294	96.732	102.7	102.45	102.95	98.894	93.382	96.247	100.68	97.33	98.969	97.749	101.76	99.194	100.94	100.89	101.59	97.574	100.11	98.605	97.051	100.23	102.34	102.56	96.786	97.752	99.814	97.51	100.1	95.628	96.915	97.939	99.944	102.46	97.796	96.169	96.976	98.382	101.08	100.66	100.01
106.1	104.31	101.34	99.682	99.148	102.83	99.758	97.563	102.7	100.85	96.504	103.23	103.81	100.99	99.773	104.57	98.338	98.746	104.14	97.425	100.19	97.606	102.84	99.867	102.38	96.645	102.24	101.05	98.758	101.58	99.401	99.304	97.518	103.38	97.966	98.181	99.303	104.28	102.35	100.14	99.772	98.956	102.35	95.056	98.955	100.29	98.397	97.996	101.54	97.696
96.771	100.78	93.816	96.372	98.287	98.828	101.65	95.693	94.031	98.635	101.06	98.116	95.859	96.388	100.72	98.727	99.116	99.115	95.438	94.195	102.77	96.333	97.575	99.51	104.07	95.086	96.979	102.13	94.523	95.142	98.333	101.05	93.754	97.766	96.195	94.651	98.593	97.438	98.039	101.82	98.572	104.27	97.978	99.241	95.497	99.489	96.964	103.97	97.893	95.447
107.66	105.03	105.61	105.04	110.01	108.71	104.74	109.27	109.2	110.11	106.4	110.01	111.49	108.36	112.36	107.34	105.51	111.78	105.67	103.72	105.24	110.55	111.28	107.08	108.25	107.85	108.03	110.03	103.13	107.03	107.33	105.57	108.78	108.65	109.82	108.19	111.54	112.05	109.57	111.77	111.02	106.93	108.19	108.48	105.88	105.11	112.09	108.01	106.08	106.42
110.13	104.27	109.46	112.22	109.64	108.16	107.46	105.79	103.9	107.59	110.41	108.35	106.19	112.01	106.45	105.37	108.23	105.86	107.84	107.93	109.65	111.31	113.2	108.97	110.46	108.74	103.68	110.19	109.6	109.8	108.1	110.62	112.51	107.37	108.41	109.89	111.81	110.6	106.46	105.79	109.69	104.84	107.51	111.8	108.81	111.04	113.03	103.37	111.73	105.59
110.03	104.71	105.87	104.7	101.87	103.49	110.64	105.65	107.61	108.99	105.95	104.05	105.84	98.53	105.99	105.1	106.3	99.389	102.69	104.5	102.82	105.32	103.29	105.12	107.8	104.43	100.94	105.01	108.69	103.59	105.88	101.43	105.05	106.16	101.88	103.28	104.75	102.79	105.21	107.14	104.85	105.8	104.67	106.41	102.45	108.82	106.44	102.36	102.54	105.08
107.84	112.03	113.67	105.73	110.93	110.31	113.2	110.1	110.36	113.21	108.54	112.18	109.74	111.35	112.5	111.8	108.16	113.15	109.3	112.81	110.84	113.83	110.91	112.56	109.77	110.54	109.43	109.64	110.47	109.54	106.54	107.27	110.79	110.7	110.08	107.46	108.96	114.02	108.35	107.85	112.15	111.63	109.52	113.27	108.5	108.81	111.14	108.19	107.54	110.85
103.42	105.26	104.39	106.42	107.96	108.6	102.74	107.74	101.63	106.67	99.84	104.25	102.96	103.41	105.54	104.8	105.59	107.56	104.02	102.66	107.27	108.53	105.92	107.49	103.85	107.65	110.36	101.12	106.46	104.36	106.35	106.38	105.22	105.24	106.23	106.05	102.49	108.04	104.83	104.35	106.62	107.34	107.1	106.52	107.86	105.79	106.22	103.35	101.57	105.59
103.64	108.34	103.66	109.13	107.88	107.5	103.1	107.22	106.52	106.54	106.72	107.23	102.78	104.98	107.4	104.12	110.92	103.84	110.54	105.95	106.91	108.96	106.8	105.94	102.66	104.37	105.15	105.31	107.17	104.32	107.42	106.74	102.72	108.23	100.84	111.28	104.18	106.54	106.98	105.06	107.86	104.71	106.54	103.41	109.39	102.76	111.08	109.16	103.83	97.269
104.98	100.07	107.64	107.29	102.92	104.55	105.61	102.26	104.04	106.93	106.94	106.42	104.38	105.28	107.84	101.15	107.12	105.94	100.9	105.41	107.49	108.69	103.46	102.57	104.94	109.65	107.07	106.36	107	106.93	108.39	106.01	104.14	104.42	102.76	102.53	104.37	106.21	105.25	111.07	106.12	105.81	104.73	107.66	101.72	100.49	105.21	106.68	104.28	103.74
107.96	106.85	104.75	109.74	107.71	109.68	101.73	106.69	108.77	109.42	109.18	107.73	104.21	106.43	109.18	109.46	108.67	108.37	109.37	109.94	108.58	113.78	108.65	109.33	107.7	107.05	106.46	105.14	105.94	107.25	104.99	109.02	109.27	107.2	108.92	105.64	111.98	106.24	105.08	105.19	105.87	111.05	107.5	104.78	109.47	102.9	108.9	105.78	112.42	110.28
105.68	109	106.46	107.81	109.59	102.51	105.96	109.88	108.51	101.52	108.86	108.55	111.11	110.34	109.71	108.27	105.39	109.56	106.97	103.3	110.87	108.24	106.2	108.41	110.96	104.63	108.6	109.28	109.3	106.3	110.83	107.85	107.56	111.31	108.68	108.38	107.44	107.31	107.75	106.43	104.37	109.82	112.42	108.5	109.01	106.44	104.35	106.15	109.05	109.96
106.9	109.28	104.72	104.32	108.31	107.51	109.12	107.77	106.77	111.33	112.26	106.71	112.09	108.9	108.91	110.01	107.36	107.4	109.5	111.51	108.9	106.76	110.2	105.9	102.96	106.21	105.46	106.83	107.35	110.34	113.12	106.77	105.16	108.57	114.58	106.63	109.65	110.88	108.64	110.34	109.03	110.33	109.1	108.19	108.58	110.72	107.41	104.57	113.43	108.64
108.92	111.63	107.32	106.77	107.48	105.44	103.76	102.31	104.55	107.25	107.07	106.11	99.403	102.08	107	108.3	107.71	105.93	107.48	108.44	105.51	109.78	105.31	103.33	108.53	109.53	104.86	108.08	98.743	104.05	105.56	104.84	106.66	101.23	111.22	104.9	103.98	103.25	108.59	103.09	103.52	105.5	106.83	105.78	103.29	104.9	107.79	105.61	108.01	105.62
103.09	106.4	108.07	103.56	101.06	103.62	105.34	106.95	106.63	105.33	106.33	106.56	110.1	108.15	104.43	103.63	110.68	102.7	106.72	101.47	108.8	106.15	106.52	103.53	108.04	109.8	105.08	103.7	108.74	102.83	105.95	104.11	103.38	104.59	104.53	105.27	104.13	106.01	109.32	107.77	105.12	103.48	101.35	104.49	102.45	109.21	103.62	106.46	112.13	106.09
101.93	106.94	110.84	106.64	105.41	107.72	104.27	107.64	106.97	105.19	106.73	102.26	107.3	102.38	106.87	107.27	107.16	105.63	107.68	109.08	106.13	105.99	106.49	106.28	111.39	106.16	103.58	103.89	104.89	108	107.09	106.39	105.36	106.01	104.25	103.99	108.41	106.8	104.83	107.22	108.18	109.26	107.04	102.05	105.53	100.49	106	107.08	103.04	107.8
96.139	94.418	101.11	99.678	97.39	96.661	95.985	96.885	93.294	99.073	99.257	99.06	98.976	100.55	99.459	98.032	98.144	94.746	100.02	95.023	100.35	100.84	96.232	97.017	96.315	98.64	95.222	96.302	100.72	97.722	99.116	99.026	97.532	96.079	95.213	95.638	94.9	99.019	93.703	95.653	97.795	99.977	102.76	96.004	93.44	100.03	98.275	96.171	100.33	103.01
108.65	104.76	107.84	108.36	109.29	109.21	108.19	106.26	106	108.13	101.87	110.08	109.97	103.35	107.57	107.57	104.72	100.73	107.41	106.38	102.63	104.86	107.68	105.18	102.85	105.36	107.37	104.98	108.35	105.1	106.95	104.88	110.83	109.15	108.99	106.79	102.8	104.35	105.9	104.28	105.42	106.09	106.74	105.13	112.61	107.57	107.33	109.71	106.25	111.91
107.33	102.96	106.24	105	104.69	103.39	105.19	106.63	104.76	105.77	102.75	105.36	99.885	107.68	107.95	101.89	105.17	105.09	107.91	103.85	105.7	107.3	101.49	108.23	107.64	104.99	105.18	108.64	107.27	106.39	103.64	101.98	104.11	105.89	109.15	105.25	107.35	105.05	108.09	105.16	108.83	108.05	110.67	104.52	108.07	106.79	107.99	106.34	105.57	108.97
111.28	105.05	107.69	108.15	107.57	107.56	103.26	107.78	104.16	107.61	106.75	108.35	103.95	105.8	104.26	104.21	105.62	101.15	102.7	105.43	103.88	105.19	105.32	102.17	107.68	104.39	108.38	101.49	105.05	109.54	107.79	106.22	100.86	105.61	100.76	104.11	105.07	107.55	107.57	103.22	107.17	104.55	105.68	104.02	105.94	106.55	104.16	107.4	102.52	108.62
102.72	105.22	100.56	104.9	108.76	107.63	105.65	100.9	105.04	107.44	101.29	107.5	100.37	108.43	102.94	104.54	103.65	107.34	106.2	103.36	107.64	106.3	107.74	101.75	108.54	104.07	106.7	107.24	106.08	106.22	109.56	103.3	105.99	104.22	108.42	102.69	102.53	104.17	103.1	106.15	107.51	102.57	105.79	108.08	99.162	107.64	103.6	102.66	104.47	101.81
103	107.77	109.37	104.01	107.61	111.32	105.52	106.51	110.06	107.44	107.76	111.67	111.11	111.75	106.55	106.61	106.52	106.3	106.33	106.11	106.08	107.65	110.31	108.94	109.41	104.75	111.59	111.15	107.2	109.01	109.32	107.51	105.6	105.6	105.5	112.8	106.8	106.46	106.72	109.3	104.74	104.19	107.3	108.8	108.55	108.28	103.3	108.06	106.98	104.67
107.28	106.77	110.16	106.19	104.03	110.33	105	105.94	106.79	105.09	106.47	105.22	105.84	107.47	105.48	104.37	107.62	107.66	107.25	103.01	105.07	110	111.07	107.86	110.3	102.43	105.69	101.61	105.7	109.01	107.15	104.62	103.19	107.24	109.33	105.16	104.96	104.59	105.88	104.51	105.76	109.5	109.54	105.64	104.07	107.44	104.26	103.67	104.11	105.27
110.07	108.59	105.94	115.43	110.26	108.42	113.69	111.96	107.94	105.16	109.84	109.01	111.27	112.68	108.32	111.54	108.14	108.21	114.54	109.61	107.55	110.18	111.62	112.3	104.23	109.45	111.02	109.31	112.39	110.98	109.18	109.52	109.15	108.61	108.58	110.78	107.37	112.77	110.06	115.4	107.72	109.46	108.07	112.84	112.11	112.23	109	110.44	106.05	110.63
108	109.07	103.69	108.58	104.62	107.32	105.29	107.02	104.2	107.84	107.71	108.03	108.79	107	105.78	112.32	107.77	104.62	106.92	107.03	106.78	111.91	105.73	107.3	108.93	110.85	108.98	109.53	105.03	110.95	104.77	104.65	106.62	108.75	111.58	109.69	106.93	108.63	105.43	105.44	103.89	109.65	111.56	105.23	111.37	104.78	107.06	105.64	109.4	109.97
111.59	105.12	104.05	108.43	110.57	103.98	108.73	107.66	109.65	109.57	109	104.86	105.82	108.38	109.64	107	107.16	109.16	108.47	106.77	109.24	108.58	106.36	109.03	111.62	110.3	107.27	108.67	107.67	112.99	106.66	109.36	108.43	104.42	107.23	104.62	105.98	112.57	107.67	105.05	103.43	108.37	105.21	108.65	111.48	106.37	109.07	110.1	107.14	104.66
104.87	104.39	104.86	103.02	107.69	107.26	105.32	106.2	105.9	106.17	105	106.26	102.53	109.2	104.69	106.7	103.77	107.06	103.98	101.17	104.91	105.66	103.57	105.05	106.93	110.29	106.55	105.86	106.39	103.86	109.82	107.81	106.85	107.98	105.44	100.65	105.1	105.32	101.24	103.85	103.78	104.29	108.14	104.58	107.17	103.89	105.11	109.46	107.03	108.96
107.7	107.71	106.63	115.71	107.32	107.42	111.59	106.99	106.91	109.11	108.8	108.57	111.48	108.99	108.11	106.38	110.17	108.11	106.98	104.93	105.17	112.82	108.2	109.28	108.99	107.87	105.27	110.01	105.1	109.86	102.8	105.3	109.8	109.52	108.44	109.67	105.92	108.34	106.25	112.77	111.57	109.09	110.88	109.86	107.15	112.75	106.2	109.53	106.55	109.21
107.58	106.89	109.14	108.2	109.34	105.65	109.37	110.88	107.56	104.36	102.64	106.91	110.2	110.33	111.3	104.47	105.59	107.1	105.8	106.76	105.43	107.47	109.17	106.35	104.62	106.79	108.73	104.06	108.14	112.22	106.8	105.97	107.28	104.44	108.96	106.09	112.92	106.14	105.15	108.85	107.37	105.88	110.32	107.96	104.75	110.09	106.77	107.68	106.59	106.24
108	111.02	105.33	107.95	102.65	107.44	108.55	105.91	106.66	106.56	101.97	106.8	105.18	103.79	108.87	107.24	105.11	106.82	108.61	109.87	103.18	105.15	104.83	105	111.96	102.7	104.03	105.99	109.95	99.895	105.76	105.16	106.56	106.2	109.95	104.29	106.28	108.29	105.18	103	104.37	106.72	109.3	104.78	106.91	105.25	105.78	108.68	109.2	103.96
104.74	110.34	109.91	101.59	107.85	110.01	105.39	110.21	108.29	107.26	108.77	104.03	108.47	108.04	106.79	107.68	110.19	111.99	108.02	109.66	107.7	110.01	108.45	107.48	106.82	109.83	109.79	106.4	109.61	107.38	105.22	113.97	106.18	102.5	109.23	103.4	106.49	107.3	106.58	108.52	108.17	109.05	109.29	105.04	107.94	105.07	109.43	105.3	110.91	107.6
104.39	108.67	109.5	109.95	108.84	112.67	112.21	110.32	111.67	111.72	107.5	108.13	112.34	111.24	112.68	116.09	105.76	108.9	103.03	113.33	111.25	108.03	105.61	111.13	109.59	107.93	108.14	111.66	112.43	105.83	109.19	112.68	109.82	109.51	113.06	112.4	112.02	109.79	109.3	112.41	111.3	106.79	115.82	112.49	104.74	109.21	107.74	111.32	106.31	113.23
109.05	104.2	108.46	108.72	104.85	106.22	110.23	109.93	107.12	106.25	104.91	106.83	109.23	107.55	111.43	105.37	104.79	109.58	112.24	109.46	107	104.93	107.67	107.16	106.16	107.78	107.18	108.25	101.52	105.68	106.05	109.55	104.88	106.15	111.19	109.14	106.21	110.77	101.08	107.95	109.32	106.71	113.09	104.31	104.82	106.75	106.94	110.97	111.81	109.83
105.08	100.57	105.53	110.18	103.97	105.59	106.85	105.77	105.62	108.02	107.1	105.64	110.43	106.38	107.27	112.87	111.5	106.82	106.82	107.31	104.49	103.98	104.03	101.9	108.16	104.45	105.25	101.01	101.18	105.65	103.92	106.68	107.24	103.26	104.13	105.44	104.49	107.24	105.44	108	107.07	100.95	106.17	107.49	104.56	102.2	108.27	107.94	104.37	106.88
94.844	101.11	95.33	98.188	96.251	97.869	99.626	99.972	96.003	98.503	97.341	95.75	101.84	102.19	99.455	94.135	97.988	99.109	97.541	98.911	97.953	99.403	95.774	96.135	99.278	98.938	96.404	99.536	98.007	94.518	97.886	98.584	99.162	95.536	98.144	97.985	93.147	97.003	96.849	95.498	99.073	103.28	100.34	101.19	94.892	95.288	95.88	95.246	103.37	97.984
100.86	95.514	100.99	105.7	99.752	102.3	99.754	103.21	95.593	97.523	97.436	101.23	100.74	101.52	100.89	100.63	100.84	105.54	102.1	100.36	98.992	98.945	105.62	97.733	102.24	95.719	100.25	103.51	103.55	100.46	99.42	98.189	97.494	97.37	106.46	98.455	99.552	102.34	101.42	102.02	102.8	99.53	96.897	98.869	101.73	104.48	100.26	103.8	100.43	104.82
104.33	103.9	104.26	102.94	109.91	104.52	104.55	105.97	107.67	108	102.81	104.56	108.39	104.28	105.99	101.45	104.99	107.89	103.21	108.32	105.82	106.87	106.15	102.85	103.98	107.45	108.51	104.56	106.98	102.86	108.38	105.68	103.68	104.78	101.4	104.77	102.27	102.77	105.31	104.22	101.24	100.27	103.89	105.06	108.47	106.13	106.56	106.51	102.43	106.5
106.44	105.96	111.19	106.53	107.63	105.54	106.97	103.89	107.83	107.65	101.97	104.73	106.49	109.85	107.02	106.81	103.32	104.39	108.12	106.88	103.17	107.22	103.07	106.26	105.16	109.26	107.91	107.34	103.87	106.57	106.33	105.78	106.19	102.67	104.61	110.56	106.25	108.69	104.45	107.11	110.07	105.37	106.7	102.73	105.02	104.12	104.67	107.46	107.62	107.53
106.87	104.47	108.36	106.61	105.28	105.42	104.61	103.17	108.33	108.62	103.57	104.96	108.29	106.08	100.71	104.79	105.04	101.66	109.21	107.6	104.19	103.66	105.54	107.79	103.43	107.05	106.27	103.3	104.96	105.23	105.4	104.71	105.78	108.48	106.96	102.32	106.6	105.64	104.99	106.87	105.41	103.5	108.98	103.42	105.84	104.64	105.28	104.31	107.85	107.24
103.62	106.67	103.73	107.1	106.35	105.54	103.44	107.03	104.33	104.91	109.3	103.99	103.04	105.16	102.58	105.77	105.08	106.02	108.75	104.32	108.73	106	105.79	112.33	108.95	104.74	105.6	104.92	105.55	105.78	105.35	105.43	102.03	104.28	106.37	105.42	113.2	106.19	101.87	103.1	108.85	103.33	107.62	106.35	109.51	104.18	107.9	106.55	107.29	103.34
103.05	104.73	104.89	105.81	108.38	104.7	107.64	106.14	104.24	107.62	102.58	106.86	104.47	106.72	104.21	103.18	107.44	105.3	105.93	108.71	105.19	103.84	106.9	107.14	102.95	107.24	105.38	107.31	103.25	102.35	102.67	109.81	102.7	106.29	103.83	106.89	109.34	108.6	108.11	107.4	104.38	108.54	108.77	104.71	105.46	107.68	101.53	101.65	104.2	104.55
108.3	109.94	112.66	109.9	113.65	112.11	106.06	105.77	105	107.54	108.14	105.81	109.17	108.95	102.94	110.15	106.36	110.13	107.31	101.89	107.82	112.12	108.3	109.71	108.9	111.25	108.03	108.39	107.99	105.51	107.19	105.47	111.11	107.89	109.39	111.96	109.36	108.21	104.7	111.32	108.78	104.27	107.61	111.45	106.52	108.87	107	104.43	111.55	104.67
97.468	97.922	96.646	96.323	103.73	103.45	99.984	96.697	103.81	100.19	104.91	99.005	100.49	100.15	105.16	100.55	100.4	99.867	102.62	101.77	98.821	102.14	101.78	97.741	100.75	103.64	98.139	102.69	101.01	106.29	100.71	100.56	106.1	101.4	95.999	100.44	100.07	96.142	100.09	101.82	102.6	98.25	103.75	97.998	97.811	99.522	102.46	100.83	101.84	105.88
106.93	107.85	107.34	106.8	107.15	105.97	108.41	104.31	109.75	105.64	109.59	107.23	102.54	105.89	104.17	110.56	104.11	106.22	102.01	106.53	104.3	105.42	104.11	106.46	110.67	102.89	105.92	108.08	102.31	106.37	106.89	107.6	104.01	103.39	105.51	104.72	106.45	105.85	103.7	107.37	102.75	104.87	102.89	104.44	108.08	104.75	108.17	107.98	106.44	105.06
107.63	108.43	106.91	106.94	106.04	109.06	110.28	105.55	104.65	111.66	108.32	106.22	104.23	107.34	108.57	108.2	109.42	106.05	113.8	111.68	111.18	106.8	108.63	109	107.52	105.79	105.78	107.8	107.62	108.48	106.16	104.26	109.32	110.36	105.1	107.44	107.59	107.28	112.47	110.56	111.19	102.64	108.78	105.62	107.77	108.55	103.2	108.51	110.75	105.68
106.83	112.09	110.31	110.65	109.56	106.12	113.31	108.32	107.54	108.39	111.58	107.66	106.45	109.2	110.27	111.11	106.48	109.29	109	110.9	103.99	109.73	108.17	110.69	108.99	109.93	111.47	109.36	109.48	109.04	107.88	110.02	109.51	106.68	110.27	102.39	102.67	106.51	105.76	110.55	106.53	114.65	106.6	106.44	109.52	108.41	108.26	111.35	105.46	105.96
98.181	98.442	97.062	96.105	97.13	97.808	99.122	97.44	95.801	99.345	100.53	98.848	94.689	97.049	95.259	97.949	100.2	101.55	96.775	101.03	96.805	97.022	94.876	99.401	98.514	97.893	104.16	95.297	94.227	97.81	96.612	99.557	93.863	96.859	98.141	92.432	96.188	90.984	99.4	101.73	94.529	98.592	98.277	105.8	95.987	93.846	99.297	96.521	98.502	100.14
95.341	98.853	93.769	100.05	99.347	96.875	101.37	102.31	100.28	99.794	102.45	100.14	96.089	99.448	99.236	95.828	102.32	95.717	96.065	100.23	96.105	98.908	99.794	98.991	95.311	99.888	94.092	98.848	99.804	96.011	95.908	88.519	98.6	95.809	98.387	101.58	98.692	96.491	98.854	96.664	101.31	101.53	102.91	100.04	98.479	99.704	101.97	100	97.981	96.962
106.7	104.97	104.79	101.68	103.18	105.54	105.77	103.2	108.17	104.51	105.04	113.15	105.3	102.27	106.84	107.81	103.57	104.55	106.36	103.32	107.87	104.71	104.66	106.34	105.3	103.49	108.41	110.72	106.21	106.49	109.1	108.42	110.71	103.67	108.57	105.56	105.44	102.57	107.86	102.74	105.97	114.09	108.5	107.91	106.47	106.55	106.21	105.14	109.33	106.27
103.32	106.46	103.9	105.09	106.81	107.8	107.06	110.52	107.82	109.54	111.59	110.43	107.16	109.05	106.28	108.47	108.47	107.56	108.49	106.97	111.85	109.12	108.94	111.36	107.46	104.31	108.59	107.57	108.88	107.65	105.96	111.2	106.64	105.77	107.22	114.23	109.51	103.92	105.3	105.8	115.08	106.69	104.23	107.46	107.86	105.15	107.91	108.97	108.25	108
105.87	104.27	104.48	102.07	107.45	111.96	100.81	101.5	103.13	101.75	105.33	103.52	108.65	103.45	108.14	102.65	107.44	106.05	106.65	105.22	105.14	102.33	106.83	104.2	106.08	104.22	103.9	105.14	105.36	103.82	105.48	109.06	102.75	106.91	104.62	105.35	112.06	107.32	108.73	107.31	106.6	104.24	105.89	103.71	108.99	104.61	105.86	106.84	98.62	103.83
109.75	103.25	111.62	110.88	110.73	111.35	110.19	108.06	108.55	112.06	108.76	109.5	107.33	104.65	113.22	109.04	111.21	109.99	107.32	104.04	107.96	107.76	110.4	106.36	103.09	110.44	114.47	109.98	110.89	108.13	103.31	114.83	111.52	108.36	112.19	108.44	110.44	110.12	107.89	107.35	107.91	110.61	106.36	108.67	109.5	104.53	106.81	110.15	109.27	107.82
102.57	100.69	97.675	101.9	105.7	101.66	96.407	100.56	101.8	97.719	99.41	105.73	100.12	97.987	102.21	101.38	106.04	97.745	102.37	99.642	99.383	102.42	100.65	99.669	99.98	98.481	100.46	102.8	102.46	98.036	96.479	100.21	99.364	99.975	101.89	100.77	99.834	97.897	103.04	99.981	100	102.2	104.14	103.03	97.195	98.717	99.761	104.99	95.632	101.01
106.84	107.85	109.68	105.19	109.65	107.97	108.49	113.53	105.45	109.31	107.99	106.35	109.69	107.06	106.11	106.91	112.37	108.31	107.43	104.91	108.25	111.86	108.63	108.88	107.59	104.24	106.56	111.85	109.31	109.61	108.2	106.09	107.31	107.15	111.19	104.26	108.96	109.03	106.82	109.03	111.05	109.91	108.4	108.92	105.25	103.92	108.11	110.08	108.74	110.43
108.05	106	106.89	107.8	104.54	108.98	103.37	105.41	112.01	105.97	104.75	110.14	106.83	108.89	110.47	109.48	108.62	108.44	109.7	112.73	110.88	107.91	106.37	110.52	106.58	109.24	105.53	108.3	110.66	109.18	108.49	105.65	108.4	103.26	109.88	110.15	106.5	109.83	106.93	110.78	108.65	103.68	107.81	110.33	106.87	110.26	106.33	107.55	104.51	111.24
96.98	99.082	103.33	97.911	95.615	96.487	98.742	99.825	94.918	93.573	100.59	103.06	100.76	98.984	96.999	99.449	96.533	99.158	98.082	97.814	96.613	100.38	99.358	97.005	101.31	100.67	97.11	100.84	93.874	100.71	100.9	97.426	99.469	96.662	97.672	99.507	98.882	104.19	93.67	99.649	97.747	99.507	96.871	103.59	101.96	96.488	99.618	99.756	94.276	96.292
107.95	107.79	112.89	105.24	104.86	109.01	107.74	105	107.33	107.7	106.33	108.49	110.18	108.73	107.53	107.8	107.06	111.17	109.3	104.81	105.99	106.15	109.32	107.76	106.38	107.61	111.6	110.85	105.44	106.73	106.23	109.69	106.56	102.84	108.27	112.02	109.66	107.4	108.99	109.89	107.19	107.39	108.4	109.38	110.72	107.93	111.3	106.75	110.14	110.44
103.96	105.57	107.77	103.99	106.11	104.23	105.35	104.52	108.12	101.33	100.17	105.84	107.33	97.815	105.89	106.8	106.64	106.42	107.59	108.61	103.61	105.57	109.97	104.42	102.7	106.96	108.09	104.72	108.25	104.88	103.33	101.42	110.52	101.65	104.35	103.95	103.22	108.97	104.68	101.43	103.29	107.3	106.21	104.74	103.36	105.83	108.01	104.33	102.22	106.41
104.7	105.63	106.45	106.24	108.44	102.53	104.8	105.49	109.84	108.2	107.99	105.62	102.65	110.19	102.33	106.1	108.19	106.03	109.03	105.77	109.99	101.59	108.13	105	106.8	106.21	106.3	107.28	109	101.97	105.13	102.78	106.8	101.57	107.82	108.54	107.98	102.18	106.86	106.04	106.18	102.2	109.24	103.46	106.83	105.96	106.05	108.36	104.83	107.8
99.805	102.11	103.54	99.391	98.417	98.527	98.807	100.91	94.985	98.567	102.23	101.15	101.53	98.441	99.003	103.91	99.774	99.691	100.22	100.9	103.05	103.33	103.67	96.166	97.802	101.89	100.04	100.12	100.73	103.06	100.67	99.459	99.309	98.295	103.82	99.006	101.63	97.849	100.02	101.19	103.17	100.84	100	96.893	104.83	99.703	98.223	98.055	101.1	97.882
98.079	99.224	96.775	95.251	102.34	98.851	100.83	97.907	100.05	99.238	98.535	97.835	98.376	98.559	96.036	96.71	102.45	101.7	97.673	102.73	96.021	102.06	100.15	94.267	101.44	99.188	100.65	102.51	96.156	97.547	99.302	101.24	101.7	103.88	98.738	96.952	95.346	99.981	102.02	97.687	99.313	96.354	95.946	99.037	98.089	97.78	98.849	94.913	102.18	101.1
104.82	107.27	103.54	104.92	107.13	108.44	108.05	107.12	108.33	106.77	106.5	102.64	105.96	102.93	104.03	106.74	105.23	106.72	107.9	109.72	109.77	107.04	109	103.44	106.64	105.52	112.14	106.5	107.55	106.69	105.42	108.84	104.54	105.77	104.13	106.19	108.64	107.76	109.42	102.82	102.63	102.18	104.19	98.958	110.14	109.79	98.871	101.54	106.54	105.71
98.542	95.188	96.455	100.33	93.281	96.184	95.596	96.424	98.978	97.19	101.64	98.257	96.378	97.774	97.193	101.46	95.036	97.833	96.903	98.337	94.411	99.804	98.41	97.108	98.513	98.793	96.271	98.018	98.47	100.35	98.132	98.709	94.192	97.798	97.89	97.423	96.269	100.41	94.597	95.888	97.198	101.07	95.41	100.19	100.49	100.79	96.433	98.657	98.244	99.311
106.9	102.6	105.4	106.55	102.34	106.1	102.93	110.86	102.03	104.25	102.17	109.36	109.17	107.72	103.51	102	104.62	108.33	106.94	101.02	103.03	104.67	107.23	100.86	107.79	110.4	108.28	101.09	108.33	106.99	106.38	100.93	103.54	105.56	104.12	104.06	108.22	105.36	109.14	105.42	101.18	108.98	107.71	101.4	106.05	105.08	105.02	107.26	106.33	103.11
98.419	99.809	100.6	100.47	100.67	104.52	104.1	104.63	100.31	102.31	98.52	98.619	99.485	104.56	105.39	98.079	99.55	104	103.38	102.15	102.59	103.29	99.819	100.14	97.913	101.01	97.373	98.732	103.72	96.765	98.012	99.511	99.97	102.8	98.392	99.391	99.856	103.27	97.75	99.866	101.7	99.004	101.05	101.95	102.01	99.911	98.582	102.38	96.88	99.52
96.312	95.113	105.15	98.924	96.789	100.13	92.35	102.16	96.275	97.377	99.508	97.194	96.7	102.53	100.23	99.701	95.827	98.238	100.45	98.45	98.923	97.343	99.955	100.09	97.291	99.638	101.26	102.57	97.108	97.232	95.824	98.894	99.758	102.26	95.906	97.994	97.585	93.668	95.564	98.116	98.885	96.249	102.4	102.26	95.176	100.05	97.357	95.424	97.771	98.163
113.13	107.77	107.45	110.45	108.84	107.08	109.13	107.68	107	110.54	108.88	109.64	104.38	111.12	107.36	110.05	110.09	109.47	111.4	109.09	114.52	110.4	107.71	109.46	106.38	108.57	111.88	108.55	109.1	105.14	109.54	112.14	107.85	107.08	106.26	110.21	106.32	109.79	107.85	103.95	112.34	107.25	111.5	114.91	113.21	109.11	108.34	106.76	108.03	103.71
105.74	105.77	106.36	109.66	106.54	107.52	107.04	111.02	107.11	106.06	106.04	107.06	109.42	106.54	100.4	110.93	107.64	106.85	108.75	110.05	108.15	105.12	106.2	104.22	110.13	109.71	107.93	107.67	107.54	108.62	107.41	106.66	110.96	109.58	109.98	107.97	110.81	108.38	107.42	109.88	105.93	105.65	109.76	107.86	105.25	109.78	105.15	106.31	108.32	114.57
105.37	107.21	105.68	105.79	107.25	109.19	108.18	109.12	105.07	108.86	109.12	105.33	108.56	107.47	110.64	107.67	104.19	111.91	106.47	103.9	106.89	104.97	108.36	106.03	107.23	108.96	107.16	108.05	113.8	106.65	104.96	109.52	108.76	108.51	107.51	107.94	109.44	104.48	110.85	105.31	107.47	107.8	109.73	104.17	110.39	103.5	105.19	104.96	106.16	105.03
107.16	105.39	107.57	106.83	103.74	105.01	101.73	108.42	104.93	113.82	109.67	108.07	103.66	106.07	105.84	103.61	109.14	107.91	107.24	105.47	107.5	108.31	104.6	104.28	107.47	109.57	104.39	102.04	109	104.49	104.83	107.72	106.91	106.84	107.36	106.67	107.19	103.08	104.67	107.82	107.62	104.45	109.01	105.86	107.57	105.28	104.7	107.52	102.84	109.23
109.07	111	109	109.9	108.85	102.28	110.6	106.79	109.29	107.62	108.41	104.47	105.86	107.29	109.32	104.2	106.62	110.13	106.43	111.64	109.75	112.82	109.14	111.71	106.38	108.9	104.7	111.39	108.29	109.52	108.84	109	107	108.64	108.09	110.14	106.94	107.98	105.38	107.14	114.95	108.65	109.23	108.6	107.39	108.44	107.6	107.78	105.49	107.3
99.147	104.06	105.92	103.6	102.75	104.89	104.87	101.77	104.32	102.86	105.38	99.921	101.76	101.83	101.87	109.05	103.11	101.31	103.27	102.26	101.26	102.21	107.29	107.56	102.04	103.94	100.34	104.21	101.66	103.26	104.61	101.34	99.92	105.63	104.27	102.95	98.831	100.87	102.2	104.01	95.862	105.58	103.79	102.62	105.07	103.73	104.71	103.13	106.21	103.88
107.4	106.08	109.57	108.91	109.96	104.59	109	111.03	111.49	107.44	111.55	106.03	106.47	108.89	106.29	110.73	108.41	108.5	108.85	108.06	109.88	109.49	105	113.01	105.1	106.29	110.25	109.57	113.25	106.25	105.03	113.98	104.44	106.04	106.91	104.36	112.32	106.3	106.62	109.54	111.52	110.8	103.98	107.02	106.44	108.18	109.36	111.16	110.04	104.85
97.616	100.43	97.907	100.18	101.69	104.17	95.931	97.485	101.73	95.649	100.42	101.49	98.292	97.955	100.41	96.247	99.858	98.629	99.564	100.07	100.25	107.68	100.47	97.916	98.334	97.925	102.63	102.31	98.228	100.52	99.837	100.16	96.011	99.869	100.95	96.71	100.48	104.06	102.33	99.377	100.35	98.702	100.12	96.428	100.36	103.52	97.975	101.34	98.51	96.115
95.691	99.236	99.48	98.402	97.561	100.55	95.224	99.787	98.835	99.173	93.28	98.92	100.43	98.132	96.319	97.478	96.55	99.677	98.804	96.821	95.854	95.82	99.928	101.42	100.61	98.404	99.083	97.297	97.277	102.06	99.168	93.128	96.018	98.826	95.954	100.28	95.228	100.3	100	94.877	98.332	96.87	101.6	99.759	97.328	99.341	105.71	99.832	100.52	96.776
111.55	107.39	108.82	112.7	108.79	111.8	111.54	108.57	106.98	109.01	107.47	114.48	110.29	112.3	107.79	109.73	111.33	110	114.92	106.5	109.18	108	109.21	110.26	109.84	107.89	109.63	112.3	107.92	107.02	106.69	111.73	109.55	114.56	107.55	105.5	111.25	109.18	107.82	110.64	111.57	109.05	109.56	111.69	109.15	110.32	110.78	112.59	111.15	111.38
106.49	107.69	105.81	111.51	109.59	112.32	107.81	110.43	106.61	106.38	109.58	104.94	104.35	109.76	106.67	109.99	103.77	105.25	110.43	114.23	109.87	109.13	109.62	110.62	107.36	108.06	107.36	109.82	113.61	104.99	108.55	106.2	106.52	111.31	106.63	111.15	104.19	105.01	106.53	108.83	108.41	108.16	106.41	103.42	103.51	106.17	109.24	105.32	106.64	102.21
111.42	111.27	110.12	108.47	105.72	107.92	110.18	108.17	108.67	110.19	109.91	111.74	106.32	106.67	113.39	110.97	110.24	110.31	110.9	106.05	110.86	106.31	101.52	109.8	109.43	111.46	105.85	107.68	107.95	111.52	108.98	113.19	108.57	106.89	105.87	108.82	109.7	107.94	108.17	112.39	109.35	106.09	105	106.67	107.51	105.52	110.27	108.96	107.8	108.52
102.21	94.478	100.11	102.34	99.507	97.106	102.27	98.658	105.67	99.986	101.66	98.354	104.27	99.593	102.97	105.51	102.86	99.493	102.51	99.057	100.3	101.21	101.19	101.77	98.709	101.55	103.36	100.37	98.161	99.221	103.05	100.52	97.328	102.96	101.1	100.32	102.66	97.15	97.744	101.89	98.95	102.25	103.47	105.27	99.614	99.737	98.875	99.173	103.12	104.79
102.39	106.78	106.06	101.41	107.91	107.03	106.08	101.1	109.96	102.95	106.96	105.06	106.81	109.24	109.74	104.34	105.59	103.24	106.59	105.33	106.32	106.58	104.45	105.26	105.26	103.02	103.47	109.3	105.49	105.38	107.71	110.03	105.04	109.17	102.4	106.84	103.85	108.96	106.86	107.21	104.13	104.38	106.24	107.72	106.29	106.02	106.91	104.72	106.25	111.57
108.44	111.9	110.93	110.76	108.79	111.35	110	112.55	111.48	112.09	112.46	114.37	111.36	110.82	110.56	106.54	107.36	108.19	109.1	107.18	111.56	110.52	111.96	109.37	111.64	112.5	111.43	107.1	110.87	107.82	107.97	111.14	106.38	109.81	111.56	110.54	111.48	112.74	114.36	112.4	111.93	115.53	110.36	111.44	112.81	111.71	112.38	115.25	113.51	110.61
103.02	102.95	107.52	104.18	106.61	108.45	107.09	103.12	104.06	107.37	101.93	104.31	104.62	106.18	106.11	105.93	106.79	102	107.01	107.54	104.37	103.49	107.15	104.95	102.46	103.18	107.26	103.03	104.16	103.61	104.7	108.79	105.06	109.98	106.22	102.67	104.93	106.86	105.76	102.49	107.64	106.63	106.74	104.42	106.52	105.01	103.51	108.69	103.36	101.82
103.82	105.77	102.86	107.63	107.53	108.39	105.79	107.14	106.23	99.958	108.38	106.04	103.25	105.12	108.54	108.62	104.31	104.84	109.47	104.3	104.22	102.45	105.32	106.34	102.93	109.65	106.13	105.93	101.65	104.97	99.888	108.54	104.71	107.44	102.49	106.43	105.32	110.11	105.01	108.28	106.82	107.18	108	104.17	106.68	104.8	104.15	105.93	109.11	106.16
99.959	105.5	108.57	102.24	108.44	104.14	106.05	102.81	106.42	106.15	105.69	104.69	108.86	105	108.84	102.57	105.24	108.49	106.47	109.06	104.82	105.09	105.97	102.9	103.68	108.99	104.41	106.01	107.24	104.57	104.62	100.93	100.23	103.34	104.59	107.7	109.8	100.86	106.59	100.83	102.21	104.83	107.21	103.28	106.95	108.14	105.88	105.08	106.3	108.94
105.86	103.42	103.56	103.06	104.18	101.8	103.26	106.6	101.21	104.83	111.3	112.86	104.08	103.73	102.27	103.56	108.41	105.41	100.37	107.11	104.59	101.72	106.77	107.72	107.06	100.72	105.49	101.64	106.28	105.26	105.4	107.96	105.14	107.42	106.77	103.54	106.14	107.16	106.46	104.11	104.12	103.16	105.18	107.05	105.44	108.6	104.95	104.88	103.15	106.48
109.44	112.87	108.09	106.1	106.69	105.54	108.04	107.11	106.46	108.15	114.27	109.3	110.52	110.16	109.61	109.7	108	110.74	109.55	104.63	107.46	104.3	105.93	109.09	113.44	109.81	106.16	108.9	105.59	108.37	110.5	110.22	107.85	102.91	110.62	113.66	110.46	104.3	113.24	106.45	107.22	107.7	105.67	108.46	103.97	105.63	109.47	107.95	103.06	108.9
109.76	109.88	109.09	107.43	106.98	105.56	109.1	107.38	108.98	109.96	109.73	109.42	103.33	107.8	108.48	107.8	106.11	106.36	109.16	110.25	104.48	105.93	108.22	107.45	111.13	106.4	106.51	111.4	108.06	106.66	105.85	105.84	106.76	107.01	107.84	105.69	106.43	107.91	104.92	110.9	111.46	108.96	110	107.83	103.92	103.84	109.29	108.03	105.59	107.92
108.51	107.2	107.63	109.79	109.42	108.74	113.16	115.42	113.14	109.51	109.87	106.91	108.61	108.48	111.02	107.09	111.2	108.55	104.08	109.79	106.9	113.48	109.43	108.9	109.35	113.98	110.05	108.22	110.75	104.68	107.54	106.72	104.57	105.03	107.36	109.24	108.56	106.38	107.16	110.89	106.44	109.35	108.96	108.58	109.62	109.2	111.55	106.33	110.3	111.7
100.73	107.19	105.37	107.54	107.89	110.16	109.16	103.88	105.8	106.09	108.14	107.86	108.42	104.45	107.68	102.69	112.52	106.34	107.29	105.45	106.29	107.45	108.13	109.71	106.65	105.56	102.48	106.4	105.76	104.49	103.4	105.34	108.26	108.02	106.02	106.38	102	104.73	110.81	105.39	106.2	105.33	111.3	104.19	103.5	104.73	104.91	104.55	104.13	108.58
106.94	105.58	104.76	104.81	108.45	105.11	107.1	104.83	105.73	102.43	103.58	109.32	106.86	102.76	107.31	106.39	104.85	109.6	110.12	107.56	107.66	102.78	103.53	106.52	105.54	104.65	102.65	106.92	103.46	109.55	104.59	102.33	103.64	107.75	103.01	102.94	104.85	107.91	106	105.03	102.49	103.89	103.05	104.35	106.82	99.496	100.22	108.12	106.29	104.02
106.54	112.09	109.12	111.95	106.33	105.74	107.88	111.31	108.93	108.82	105.31	109.18	108.36	109.6	108.72	109.02	109.82	108.91	106.25	111.15	110.72	110.07	110.03	107.41	110.23	109.64	108.3	106.95	106.84	112.69	108.17	107.55	108.68	105.14	103.12	110.27	107.99	111.18	107.83	107.75	107.71	108.91	108.98	110.73	105.97	108.73	107.4	104.73	112.54	109.46
107.39	105.68	105.3	107.72	103.99	107.48	107.9	102.71	110.89	104.31	110.62	104.9	106.01	103.88	102.27	103.42	107.49	100.94	105.49	102.79	103.36	103.66	111.87	104.91	106.37	105.53	108.79	105.31	105.79	104.47	104.22	105.92	102.57	103.93	104.06	101.38	106.79	104.96	103.37	104.87	99.722	103.34	103.54	105.27	105.88	106.2	112.5	101.35	107.02	106.08
111.58	107.29	109.44	108.55	109.89	107.1	107.71	108.06	111.51	112.67	110.04	105.44	107.78	109.01	106.13	107.57	108.22	108.07	110.37	106.65	110.08	106.4	110.68	113.08	107.51	108.92	105.55	110.67	110.42	110.35	108.46	108.72	103.75	106.35	104.39	107.48	106.42	109.31	109.21	106.19	106.56	110.51	106.98	105.95	110.67	106.77	104.68	107.74	107.78	112.66
102.82	106.24	106.97	101.3	109.32	101.96	103.66	107.75	104.59	102.12	108.49	103.9	106.38	102.08	106.75	105.44	102.74	109.63	103.89	105	109.72	103.95	106.74	106.71	106.77	107.21	110.34	105.95	107.93	111.59	103.12	103.11	109.52	107.96	104.98	106.75	103.91	105.48	101.31	108.35	105.98	107.52	102.83	101.43	106.22	101.18	107.11	104.15	102.72	103.67
105.2	105.24	105.68	105.03	103.3	101.06	102.54	105.9	103.24	106.06	110.04	101.07	107.46	106.84	106.36	104.94	107.64	108.27	105.97	107.45	103.18	108.11	109.56	105.23	106.06	106.6	101.29	104.48	104.31	106.84	113.68	105.25	105.76	106.29	108.91	109.25	105.87	105.32	102.36	105.58	106.71	106.97	106.11	103.89	104.33	108.17	108.41	97.383	106.38	102.61
106	105.94	106.16	104.53	105.3	105.72	105.8	104.97	102.83	104.46	101.84	107.57	102.48	105.95	106.67	110.04	105.02	105.61	103.88	101.38	103.91	113.7	102.01	105.26	107.67	109.5	103.39	108.38	110.22	103.01	104.43	109.49	108.25	106.35	105.44	110.51	106.58	105.6	105.11	101.47	101.74	104.41	104.84	106.3	105.75	106.21	108.19	105.27	107.92	107.38
101.86	101.24	103.07	100.66	99.223	103.2	101.27	106.72	102.62	101.3	101.09	102.4	101.31	105.15	103.43	102.58	101.68	98.418	105.25	98.329	100.7	99.921	102.68	102.47	97.969	98.274	99.76	107.51	97.452	98.264	102.8	101.34	99.677	103.97	101.77	101.06	103.09	105.72	100.96	100.03	98.205	97.227	99.561	99.479	99.94	104.27	102.7	97.658	99.655	100.43
104.44	106.63	106.95	106.74	104.64	105.46	106.4	103.37	106.51	98.941	104.99	107.3	101.15	107.16	105.01	105.52	103.54	106.52	103.6	102.03	98.518	104.62	104.03	108.5	103.47	105.92	109.15	106.07	105.3	109.36	104.05	104.27	109.57	105.69	104.86	104.51	101.99	101.47	107.73	102.7	110.12	105.55	107.76	107.1	104	103.17	103.31	105.5	105.74	104.32
108.71	109.57	109.33	109.41	111.2	112.61	110.65	112.96	108.35	108.94	104.75	108.24	106.54	108.22	107.95	105.78	110.38	108.26	111.13	112.73	109.85	111.42	109.05	111.88	108.29	109.72	107.49	111.52	107.59	110.4	110.86	115.17	110.18	106.34	114.63	113.43	108.05	110.27	113.86	112.73	113.03	108.2	109.06	112.05	110.72	109.3	110.49	106.91	112.36	111.04
111.12	110.46	108.19	109.92	109.49	111.67	109.57	108.75	107.33	110.63	111.2	107.52	108.47	113.1	115.24	112.74	107.13	112.04	111.8	109.82	113.2	107.14	112.78	110.75	110.49	112.12	107.32	111.17	103.59	112.96	107.35	112.14	107.72	112.41	114.59	111.69	111.35	106.37	111.9	109.95	110.18	113.6	112.37	108.61	109.66	113.03	114.43	111.98	112.27	107.58
102.46	107.21	102.71	107.79	104.8	108.98	108.46	110.12	111.14	101.62	105.18	105.6	105.17	104.01	105.86	102.93	104.77	103.91	110.44	104.9	101.49	107.8	109.58	104.23	104.4	106.52	108.52	105.79	107	104.63	107.45	106.72	101.88	107.07	107.24	106.95	105.3	106.63	107.66	105.54	100.93	104.79	105.34	107.37	106.15	104.32	105.59	101.51	110.93	106.39
113.35	108.14	112.49	111.26	105.62	111.97	108.38	106.85	107.41	111.48	108.64	107.52	108.01	111.6	109.78	106.98	108.8	113.73	107.31	103.84	104.25	108.29	110.8	111.5	108.09	109.24	106.83	113.68	109.89	106.31	107.19	108.09	109.26	109.61	106.54	105.92	106.92	108.05	106.02	108.82	108.55	108.25	109.3	107.87	109.87	109.99	104.97	110.95	104.44	102.9
101.99	97.168	100.93	96.622	98.131	102.07	100.12	99.742	103.76	100.3	103.74	99.93	100.12	101.21	101.43	98.445	98.695	98.472	103.14	102.02	95.837	102.33	102.11	103.73	99.636	102.51	100.27	100.59	100.18	98.907	101.42	101.81	102.1	102.86	105.05	102.66	102.67	103.2	100.04	101.22	101.96	101.07	97.088	101.43	100.15	97.573	104.51	99.796	104.36	97.572
104.1	107.57	102.88	107.44	109.46	106.03	105.98	107.41	109.29	109.1	108.09	103.87	104.89	107.64	106.44	107.11	109.98	108.59	105.79	105.19	104.63	107.03	105.8	105.7	104.76	110.85	107.1	103.01	106.94	110.82	106.43	106.91	110.08	105.78	104.37	109.79	103.81	105.41	108.82	106.49	106.41	106.03	107.7	105.27	104.73	107.31	100.6	106.07	108.82	107.54
106.45	107	108.7	111.66	107.78	107.16	106.3	105.88	106.21	111.52	106.21	112.11	109.98	112.48	109.82	107.57	107.28	106.18	102.75	109.71	106.08	110.58	107.81	109.2	106.25	106.96	109.22	107.68	109.6	113.93	106.34	107.46	109.53	110.66	110.16	109	110.3	107.29	105.76	106.91	109.19	106.42	104.84	111.73	106.97	110.52	104.55	112.38	105.58	105.99
111.06	112.54	111.34	112.08	107.1	109.8	106.37	112.29	112.12	105.44	104.85	110.56	107.5	109.65	112.12	106.71	109.96	107.4	110.24	105.52	107.51	105.93	108.06	113.31	107.29	107.23	108.56	105.92	110.55	106.75	108.78	109.01	103.9	105.1	107.22	113.22	106.38	111.7	108.57	108.2	107	109.87	105.33	104.67	108.69	111.02	110.85	108.2	110.41	108.11
105.56	101.77	105.81	104.97	105.31	103.56	105.57	107.76	109.18	105.73	104.37	108.33	107.76	103.38	102.17	104.52	104.54	103.98	106.86	108.29	105.05	107.47	104.35	103.44	104.13	103.62	104.06	108.73	106	108.86	106.01	108.98	107.75	107.77	105.02	106.95	108.74	104.39	104.75	103.97	102.51	109.07	104.53	103.1	105.76	101.06	104.64	106.59	105.66	104.64
108.62	104.67	105.83	106.25	104.6	106.83	104.19	99.986	104.4	107.76	109.09	104.29	111.62	108.59	106	106.23	105	107.98	109.5	107.68	105.72	109.82	107.51	109.39	107.08	110.14	108.06	104.99	107.65	102.23	105.95	106.48	106.03	108.42	108.67	104.16	106.69	107.62	108.96	101.52	109.94	109.63	104.12	104.9	105.9	105.71	109.39	107.15	106.44	105.15
102.78	106.75	102.37	109.97	103.98	104.94	105.1	106.38	106.52	102.04	107.95	105.72	106.1	108.29	106.54	107.13	105.47	103.34	104.53	105.28	104.48	107.17	104.92	107.85	106.25	107.67	105.78	104.38	102.27	105.79	98.788	108.99	105.55	103.49	104.7	107.99	104.16	110.62	102.88	102.81	103.34	105.02	105.86	105.22	102.36	109.3	101.59	106.21	102.92	104.4
109.04	109.91	110.95	110.37	107.78	109.36	107.26	106.9	103.52	107.57	110.57	105.55	107.46	104.48	109.32	107.8	108.36	105.36	106.05	109.58	107.13	109.6	105.57	104.69	106.15	108.94	107.05	107.83	106.02	112.77	108.7	109.38	108.76	110.22	105.82	109.1	109.75	106.32	108.06	112.24	113.34	108.72	106.46	107.48	111.53	105.34	105.08	107.9	110.03	106.69
106.73	104.64	107.4	104.8	107.75	105.25	105.37	106.45	102.79	106.61	104.29	110.8	110.51	103.4	105.23	108.07	106.07	105.18	107.41	105.18	103.2	108.64	106.69	104.02	106.02	107.73	107.89	106.46	107.76	105.11	105.41	105.53	110.67	105.92	106.08	108.8	105.34	104.51	103.93	105.18	108.39	102.68	99.107	106.22	105.41	105.63	106.02	101.65	104.33	100.39
108.99	108.39	110.94	102.64	110.48	109.38	109.51	106.25	106.9	111.76	103.95	110.31	107.11	108.59	108.06	111.53	103.35	109.36	108.96	108.24	104.38	110.66	107.26	106.57	109.53	112.44	104.92	110.18	109.54	111.68	107.34	108.8	107.31	106.13	105.97	106.85	104.55	111.36	110.98	112.45	106.67	109.76	105.98	108.81	107.06	107.76	110.48	110.02	105.49	107.32
101.65	96.866	95.169	98.908	100.36	101.01	98.725	93.377	100.56	102.05	100.57	101.11	98.839	99.606	99.921	96.948	99.2	98.575	96.697	98.544	103.63	94.287	99.515	97.994	97.269	97.83	97.603	96.152	96.466	100.44	100.23	97.214	100.89	97.542	101.1	89.323	99.25	96.52	103.04	96.665	103.65	98.147	99.111	94.593	99.914	101.5	95.169	99.928	103.12	99.644
109.49	107.21	104.63	103.37	109.25	108.25	106.38	106.53	102.63	109.03	104.79	108.8	106.5	106.99	103.85	103.1	109.97	111.07	105.56	107.14	106.48	105.53	105.19	103.87	105.47	107.37	104.97	104.36	107.56	107.66	107.56	105.86	108.95	107.47	104.41	108.37	104.58	108.32	103.87	108.61	105.96	108.62	104.93	106.81	106.26	108.62	105.36	109.46	106.71	110.28
100.09	100.03	99.986	100.13	100.25	102.98	95.84	97.939	97.064	103.46	95.182	101.15	95.792	103	95.679	102.27	94.761	98.53	99.651	99.136	99.151	96.255	94.207	98.531	97.744	99.973	98.394	99.304	99.831	97.572	97.258	99.764	101.02	96.884	100.17	96.504	100.24	101.03	95.93	102.2	98.997	98.622	98.267	101.33	102.78	97.524	100.7	100.85	98.325	99.479
109.79	113.12	109.96	112.05	109.07	105.98	109.27	106.54	112.86	110.4	101.83	111.62	107.1	111.71	109	111.47	107.37	111.6	113.02	110	107.95	108.38	106.12	108.84	106.98	106.8	108.28	111.84	108.88	108.65	111.29	106.83	107.63	110.49	113.93	110.36	107.28	108.31	111.75	108.56	107.71	108.95	105.48	110.67	109.21	112.42	105.97	106.79	108.39	110.31
95.833	100.42	98.17	95.115	100.47	96.579	98.07	93.062	100.68	97.594	94.723	100.6	94.439	99.981	97.196	95.876	97.23	96.945	94.222	100.93	100.28	100.38	98.636	97.85	96.413	100.59	99.463	96.908	97.857	96.976	96.726	100.24	102.17	100.26	101.32	97.647	98.039	100.68	100.89	102.09	96.337	98.524	97.12	98.775	97.415	98.872	98.039	97.525	99.236	101.31
104.38	109.99	109.37	108.91	106.59	103.08	103.11	108.33	104.41	107.88	112.7	109.8	107.7	113.05	108.99	105.01	108.88	104.98	108.23	111.65	107.66	108.01	107.49	106.9	107.37	110.12	107.86	109.43	107.11	109.09	111.5	111.55	111.24	109.54	108.68	104.3	107.2	110.18	108.14	109.64	110.24	111.11	111.47	107.62	104.53	107.12	107.67	110.82	108.52	105.46
112.75	110.02	110.28	111.07	114.53	112.33	109.88	112.5	106.83	109.95	110.29	110.97	111.51	113.53	111.53	115.48	111.09	109.82	105.9	111.42	112.85	111.48	110.95	108.96	107.02	114.43	109.11	110.96	110.41	108.52	113.2	108.52	113.48	110.05	115.16	111.36	109.02	110.21	105.18	112.65	112.32	110.73	109.06	109.05	115.26	109.57	107.76	110.17	109.16	106.96
108.43	111.66	114.92	116.16	115.1	107.36	109.83	114.53	108.96	110.78	107.92	111.95	106.06	115.31	107.66	110.9	111.83	110.78	109.57	112.17	112.4	111.55	107.55	113.21	107.61	105.62	110.83	108.7	116.05	107.43	105.08	112.9	108.85	110.54	115.98	111.93	106.06	113.11	114.84	114.2	112.96	109.95	108.09	107.89	114.12	108.78	107.55	106.06	111.78	107.01
109.04	111.11	111.04	107.69	104.06	109.8	107.8	108.67	106.83	108.3	110.58	105.25	109.32	107.5	111.22	109.92	108.12	112.86	109.81	108.86	106.21	110.03	106.8	109.88	107.17	110.72	114.44	110.2	102.4	105.68	109.14	105.96	110.4	106.37	106.56	108.81	113.23	109.09	108.89	112.4	113.07	106.79	110.13	108.38	110.7	109.6	106.6	106.6	109.14	112.35
96.762	101.51	99.894	99.823	99.071	98.443	99.906	99.716	100.26	101.33	100.15	102.29	101.29	100.01	96.759	98.83	100.49	100.78	99.488	100.97	101.16	102.3	108.36	100.98	100.77	103.89	105.04	98.818	97.397	102.87	102.11	101.77	101.9	99.113	98.308	97.334	105.16	102.7	103.91	98.9	102.39	104.01	97.398	97.82	99.69	100.97	97.706	101.6	96.796	101.85
99.667	101.09	100.52	99.976	99.923	99.692	103.32	96.124	105.97	99.87	97.237	100.58	100.4	97.895	99.683	100.07	101.39	98.602	98.882	99.335	101.69	101.03	101.39	103.34	105.58	99.847	98.706	101.41	98.633	98.625	97.875	100.58	105.18	104.71	100.47	99.51	100.6	100.42	101.67	99.821	102.53	96.246	99.109	98.23	102.73	101.17	100.88	98.259	98.556	101.28
101.14	98.047	101.23	102.92	99.289	102.52	98.81	95.992	99.274	104.14	101.36	96.752	98.953	99.765	97.845	104.73	97.819	98.384	98.734	95.073	96.256	99.517	97.834	100.06	99.01	99.994	100.71	105.52	95.765	103.42	102.84	103.16	102.06	98.21	98.497	101.8	101.42	103.38	102.81	97.536	100.82	101.62	98.143	101.45	101.32	102.68	99.951	98.045	101.36	101.25
106.31	108.81	110.22	103.73	106.56	105	104.48	104.73	103.21	105.11	101.84	104.23	105.16	104.06	104.75	105.39	107.45	105.89	106.4	106.72	103.61	103.81	105.4	104.49	105.09	105.79	105.37	106.09	104.76	104.8	106.39	103.55	102.17	107.26	104.75	106.07	101.93	103.1	99.616	104.75	110.11	103.4	106.15	107.74	106.88	107.52	109.35	105.68	106.34	106.34
106.34	106.34	104.14	101.52	104.21	103.34	103.75	107.35	105.42	109.76	105.55	104.31	105.36	101.45	100.68	108.34	102.21	108.1	102.66	110.25	108.28	106.51	105.23	109.97	103.99	108.09	101.83	103.04	106.61	103.3	104.31	105.32	101.37	107.89	109.56	107.77	105.72	104.67	100.35	103.64	106.24	107.36	106.29	105.56	106.37	105.84	106.36	112.48	109.94	101.48
98.293	99.263	97.879	97.79	98.173	95.025	100.73	98.913	97.516	94.185	100.65	96.704	96.144	97.719	91.739	94.64	94.732	95.379	94.376	99.901	98.434	93.455	100.02	97.132	100.84	99.76	97.715	96.005	97.883	96.172	96.587	101.1	92.788	96.903	95.999	100.7	99.392	95.591	98.076	102.69	98.759	93.746	99.526	98.829	93.947	97.047	99.901	101.86	99.153	96.307
104.16	109.53	102.84	108.39	101.85	109.21	101.92	104.73	108.09	104.38	107.14	102.42	108.17	107.94	108.02	111.55	106.25	108.93	107.16	111.29	104.34	105.72	108.29	105.9	105.15	105.73	104.71	103.87	102.56	107.61	103.61	111.03	106.38	107.03	108.2	103.16	109.38	105.41	108.58	106.19	106.55	107.66	107.51	104.45	104.86	103.9	107.84	113.08	107.91	101.42
99.943	95.782	100.68	92.636	95.396	93.725	94.364	98.946	97.878	98.63	96.594	98.515	98.812	97.269	97.753	98.387	100.15	97.965	96.786	99.95	97.588	94.751	98.824	97.468	100.67	98.619	94.586	99.411	96.094	99.857	102.16	92.834	103.11	99.959	96.493	100.19	99.611	100.29	97.611	102.35	99.124	96.437	94.446	100.1	97.732	94.018	97.913	96.585	99.847	97.262
104.16	101.26	109.43	103.64	104.95	106.29	109.99	107.92	107.27	109.34	103.58	103.67	109.18	105.91	104.35	104.77	106.49	105.27	101.09	107.96	102.35	106.06	107.52	107.12	109.01	102.03	103.15	104.39	107.53	103.65	104.32	106.5	102.07	107.06	105.27	108.72	104.92	106.5	106.58	107.32	106.76	106.02	104.84	107.72	104.48	104.33	106.43	103.27	102.38	107.55
98.176	99.45	103.06	101.88	99.19	99.986	99.664	104.67	99.446	101.03	96.828	103.5	102.81	101.36	98.667	99.149	101.02	101.26	101.82	102.05	105.7	99.656	103.44	97.4	100.93	102.63	101.95	103.37	100.08	105.75	102.58	102.57	98.111	99.627	101.04	105.85	103.86	100.8	101.11	104.44	106.78	99.551	103.25	101.18	100.73	91.87	101.33	95.513	99.284	99.198
106.84	107.04	107.41	110.43	104.28	104.29	110.48	105.02	106.36	103.82	105.27	104.15	104.41	110.07	110.76	107.59	106.87	107.87	106.07	102.31	106.22	112.27	107.69	106.67	103.43	105.4	101.43	108.96	103.27	103.62	104.01	105.14	105.71	107.82	101.67	107.66	104.89	106.97	108.67	106.74	107.92	108.75	107.55	109.01	104.74	108.23	102.46	107.84	105.92	107.78
101.01	102.48	100.05	99.586	99.526	98.926	100.97	102.17	104.94	104.33	103.41	97.654	99.449	101.81	101.95	96.493	98.803	102.51	104.15	99.107	95.289	105.7	101.55	105.77	97.524	97.696	103.3	101.76	101.78	104.34	101.6	100.16	99.124	97.926	101.09	101.53	98.829	103.76	104.84	100.08	99.435	102.29	101.51	103.64	98.36	100.82	102.6	99.372	97.353	101.91
113.24	101.4	104.91	106.42	103.25	104.66	104.39	107.91	105.64	106.23	104.69	104.3	104.63	102.62	106.3	102.23	110.57	106.47	105.71	106.69	108.87	103.8	107.18	105.27	102.74	104.83	106.66	106.58	108.61	106.31	106.82	106.18	105.49	106.13	105.54	106.4	101.14	109.29	104.45	109.85	100.98	103.98	100.51	110.96	105	107.5	105.64	105.29	103.39	103.39
106.37	110	109.13	108.74	106.88	104.07	110.17	106.65	109.26	110.78	108.9	111.53	109.72	107.72	111.24	111.03	107.96	107.06	111.81	107.59	111.12	109.78	109.88	107.63	108.81	105.22	110.04	105.34	108.99	106.88	108.49	102.13	106.4	107.05	109.53	104.41	109.3	109.18	106.86	105.23	106.46	109.17	106.47	105.92	108.14	107.05	111.33	106	105.83	109.32
100.11	107.98	101.58	105.27	106.39	104.04	104.62	108.63	108.65	103.75	105.45	109.15	105.31	104.43	100.9	110.21	105.17	99.718	107.79	105.23	106.24	102.69	106.72	103.34	105.8	106.99	105.32	103.61	105.32	106.83	105.39	108.05	103.76	107.77	107.71	107.22	106.36	109.85	105.67	104.7	103.16	105.77	105.62	101.28	109.87	105.76	99.567	107.5	105.99	109.17
106.96	108.38	108.51	100	101.37	97.503	100.23	100.04	102.73	103.76	100.49	97.991	100.24	104.82	103.17	101.97	99.537	99.648	105.72	104.8	103.79	103.38	99.605	102.49	102.08	102.95	103.69	101.53	104.6	103.53	103.67	107.03	104.12	103.39	107.32	101.52	101.52	103.3	101.31	100.07	102.22	103.88	102.91	101.79	105.55	101.24	103.29	107.13	103.97	105.54
108.11	108.08	111.48	109.55	111.78	110.44	110.73	111.97	116.19	112.88	113.02	113.93	107.8	112.27	113.61	109.54	110.89	107.66	115.45	110.35	112.37	108.58	107.61	107.59	110.35	111.27	109.83	108.92	109.8	106.85	109.63	107.2	114.69	111.81	111.82	109.91	104.7	108.67	110.12	111.81	116.06	111.29	108.76	108.68	110.18	106.17	108.93	110.66	110.84	112.06
102.18	104.24	103.7	105.76	107.4	100.79	106.87	106.38	108.25	112.87	104.62	104.19	102.3	107.69	105.77	104.48	104.77	106.7	110.69	104.74	103.72	107.82	104.02	102.71	98.442	106.97	107.85	104.77	105.53	109.14	102.77	103.11	105.56	105.62	104.97	106.29	108.31	101.9	105.8	108.25	108.74	107.01	103.06	108.69	104.81	106.03	109.77	104.36	100.65	105.64
111.52	105.99	107.47	110.2	105.99	109.81	113.02	112.55	110.91	106.25	106.65	110.19	108.37	111.76	106.75	111.53	106.55	107.86	110.19	106.81	105.16	110.5	106.01	108.54	103.92	108.44	107.8	105.67	108.84	109.91	108.79	110.33	108.49	112.68	110.15	108.77	112.17	107.33	111.71	105.4	105.45	108.34	107.77	107.67	105.23	109.39	110.61	106.54	104.92	109.56
113.01	106.61	104.33	108.09	108.36	112.83	105.96	105.95	106.3	114.9	111.08	108.58	107.2	108.13	107.7	106.89	107.14	107.19	106.44	109.98	109.77	109.54	107.63	107.16	113.91	107.31	107.66	110.64	106.71	108.56	104.57	108.51	108.61	109.26	109	104	105.16	102.93	104.77	108.53	109.14	109.8	112.42	109.71	110.21	107.81	110.09	107.55	111.82	111.24
98.824	100.15	99.982	95.16	94.99	97.01	99.258	98.884	102.32	97.517	96.854	98.71	95.869	102.44	97.277	97.343	97.702	95.768	96.408	101.37	95.006	95.473	92.211	100.28	98.949	97.606	98.207	96.064	101.29	99.47	100.08	97.632	99.414	96.569	100.69	93.916	94.948	94.623	93.166	100.96	96.421	98.144	101	98.331	101.79	97.776	102.43	98.494	98.252	96.655
96.497	95.462	100.49	99.786	93.746	95.507	97.476	98.083	98.627	99.044	98.85	97.712	98.949	96.295	97.06	96.712	94.192	99.407	96.768	96.169	93.522	99.783	95.842	100.49	95.793	97.59	93.143	101.58	97.608	98.94	98.864	101.53	98.045	97.782	99.572	94.846	96.894	96.686	103.16	95.611	98.82	99.476	95.25	96.625	96.861	99.446	102.18	97.607	97.317	94.648
108.34	108.1	107.61	106.71	105.93	104.76	110.3	110.75	106.53	106.89	108.52	99.233	105.68	108.66	103.65	102.99	109.35	112.44	109.66	107.7	110.41	110.4	106.58	107.49	109.57	106.81	113.41	106.38	110.53	105.77	104.67	108.97	108.66	109.39	109.62	107.98	105.62	104.69	108.47	104.78	110.92	110.39	105.57	103.35	109.94	106.6	107.03	105.07	106.97	108.37
106.79	111.83	108.3	106.37	105.19	110.87	105.31	105.91	112.74	110.07	108.54	109.17	104.66	110.96	106.13	110.88	108.42	108.41	105.93	110.1	107.79	106.84	107.04	106.95	108.62	107.92	105.22	107.9	106.63	107.61	108.85	109.5	111.59	106.1	112.26	109.27	110.1	108.91	108.28	106.65	106.68	109.28	107.12	107.85	110.28	105.55	108.35	109.02	107.11	103.05
110.82	107.25	101.73	106.62	107.35	104.31	111.32	100.26	105.86	108.77	105.62	105.4	103.68	106.09	102.6	104.68	107.99	101.65	101.95	103.35	107.96	104.48	107.8	105.09	105.76	103.25	105.38	107.45	109.16	105.86	109.21	105.44	106.32	101.31	108.1	107.31	106.43	110.62	109.62	105.2	105.24	103.92	108.32	103.03	108.58	108.07	105.58	105.36	111.09	105.15
99.569	100.93	100.42	100.53	102.36	96.955	97.673	102.36	99.113	100.75	100.79	98.414	103.44	98.324	99.106	95.377	98.552	99.698	98.267	99.968	96.87	101.92	99.937	97.414	103.03	100.47	98.763	100.8	100.71	98.843	99.957	103.04	94.526	97.873	95.81	99.487	99.383	101.21	104.95	98.507	101.19	99.633	97.66	98.581	99.729	92.666	100.74	100.02	99.261	102.72
108.84	110.21	104.26	104.92	103.73	107.83	107.1	103.08	104.88	106.18	107.21	110.57	111.3	106.67	105.61	107.55	109.41	105.68	106.83	102.85	109.37	105.02	103.1	105.39	106.79	107.23	112.13	105.35	105.27	108.66	106.07	107.38	109.06	106.54	103.88	106.56	107.59	106.21	108.62	108.26	108.58	112.29	100.9	110.46	108.48	104.06	110.03	103.8	109.5	108.95
106.95	110.9	109.96	108.93	109.51	106.08	105.49	107.65	106.78	105.57	108.1	108.26	108.74	107.72	105.14	111.47	107.33	107.43	103.63	106.86	108.66	109.62	104.74	107.89	107.05	107.69	107.61	104.71	107.37	112.08	106.42	111.36	106.94	109.07	106.09	110.67	107.69	107.81	109.34	107.5	108.2	102.18	108.18	111.71	103.88	109.9	106.95	104.91	107.79	107.15
112.11	108.7	110.94	109.61	109.84	112.17	103.87	105.5	104.95	110.62	106.09	108.88	114.89	109.24	106.35	106.52	109.57	111.56	105.33	109.38	105.62	107.63	105.9	111.67	109.48	104.63	104.26	104.33	108.63	105.09	110.77	110.88	108.38	105.8	110.2	107.4	109.16	110.88	113.03	109.8	108.32	110.02	106.35	104.43	104.91	111.97	108.28	111.08	112.11	110.78
99.883	100.5	100.46	103.46	101.92	99.172	100.91	100.93	99.927	99.435	99.074	99.137	96.004	100.7	100.88	99.708	97.968	102.68	101.21	96.214	102.06	100.65	102.08	100.48	100.15	97.845	97.428	101.23	93.551	102.06	95.975	99.492	104.69	98.245	105.07	100.05	98.798	103.85	101.29	102.13	98.794	98.907	102.97	105.05	100.41	103.55	100.26	100.94	103.71	98.632
105	105.77	109.35	107.89	108.73	112.96	107.07	106.25	105.03	107.28	109.08	109.15	107.73	108.75	108.72	110.69	112.89	108.85	109.19	105.61	113.31	109.22	107.83	105.68	112.1	106.26	107.72	110.29	109.86	109.04	104.73	107.75	105.08	107.24	108.03	111.05	106.42	108.29	110.96	110.24	110.6	109.94	106.55	109.16	105.52	109.28	109.3	108.07	108.64	107.82
106.68	101.72	106.3	102.72	104.67	108.53	108.49	104.37	104.12	105.64	106.43	105.37	109.51	105.22	110.51	106.72	103.63	105.63	105.61	102.41	105.78	107.68	106.48	104.88	105.78	105.08	104.22	109.2	102.33	109.7	107.53	101.89	105.85	105.69	104.49	103.01	109.25	107.94	104.5	104.73	109.13	105.58	111.62	101.32	103.6	104.73	106.75	105.17	107.56	106.29
101.38	105.49	103.4	105.17	104.59	102	107.07	103.25	110.05	109.2	104.01	109.72	107.54	101.46	107.34	104.21	109.3	101.26	105.98	105.53	103.78	109.42	103.74	101.06	107.32	108.49	100.23	104.89	105.21	106.84	107.48	108.1	102.5	99.659	103.56	102.5	110.79	107.9	105.8	104.59	104.33	105.62	107.72	105.46	105.28	100.25	106.13	109.04	107.72	106.39
106.98	107.81	101.81	105.74	110.92	102.08	101.5	100.91	104.06	108.87	104.3	102.37	103.73	102.02	108.15	109.78	105.27	105.65	104.01	108.69	106.31	104.06	102.17	107.1	104.28	105.94	107.13	110.8	107.1	108.67	106.62	107.36	102.13	104.49	101.32	106.28	106.73	106.12	100.59	107.22	110.54	103.31	108.82	101.22	107.47	105.12	108.54	104.48	105.76	104.66
101.51	109.52	106.58	109.22	109.96	103.55	105.37	110.81	106.59	105.53	109.18	107.88	110.8	113.78	105.9	107.08	108.76	110.87	108.47	107.69	107.63	109.65	109.82	108.2	108.91	105.79	104.89	111.11	112.09	104.98	102.71	108.12	106.8	108.63	107.8	104.37	105.28	105.3	103.03	109.32	109.72	107.5	106.42	103.94	109.44	109.14	106.09	109.84	108.4	105.22
108.78	103.38	111.7	104.44	105.62	105.85	102.83	103.38	105.61	106.28	103.12	108.75	105.32	103.15	108.09	105.22	105.39	104.15	105.81	110.16	108.55	107.99	108.93	105.54	105.95	106.41	104.55	103.75	110.13	103.98	107.14	107.8	103.76	108.47	107.71	101.89	109.75	106.89	108.67	105.2	106.62	106.78	102.13	104.95	107.28	107.36	108.92	110.77	108.38	105.56
107.67	111.43	106.45	109.14	105.85	105.89	105.6	104.17	110.18	107.29	109.55	106.05	106.12	110.57	109.77	110.3	106.07	109.82	111.01	108.34	107.2	108.88	112.07	107.63	105.08	110.39	108.57	105.83	106.77	109.05	110.64	108.74	109.58	109.7	109.09	112.83	113.45	107.08	106.91	105.75	109.83	107.89	109.47	109.23	111.7	107.69	109.57	108.39	108.24	107.49
104.75	107.8	107.18	106.44	103.49	104.71	106.82	103.9	107.59	103.58	107.66	104.39	108.29	105.87	102.49	109.28	105.56	105.61	103.46	103.5	107.11	106.03	105.65	107.36	107.05	104.4	108.35	108.17	104.82	106.37	102.55	109.04	108.05	104.21	104.26	109.45	101.1	109.14	106.76	105.75	105.22	106.46	105	101.56	107.32	106.66	109.27	107.06	108.27	104.86
104.73	107.88	106.32	108.81	106.97	104.52	106.94	107.59	111.05	106.18	105.74	109.96	104.5	108.08	101.9	107.17	105.66	113.42	106	104.4	104.65	104.1	106.48	104.69	106.62	107.21	106.07	110.09	107.26	103.56	108.32	106.58	110.18	107.79	104.48	107.45	104.31	104.16	103.91	103.97	106.09	108.36	107.01	107.26	101.74	106.86	108.45	106.86	103.93	105.13
110.18	109.14	107.5	108.91	111.13	107.71	111.68	111.09	104.92	104.83	107.21	107.73	104.78	114.31	107.3	105.32	107.34	108.54	108.22	110.68	112.07	108.44	111.26	110.41	108.57	104.07	109.87	107.28	105.24	104.85	104.01	105.67	112.63	102.23	109.65	108	109.77	107.82	109.12	106.36	109.04	110.78	110.5	109.01	110.36	106.24	107.8	112.27	109.74	109.5
103.73	102.88	103.55	101.24	101.26	107.56	101.73	101.8	105.5	100.17	101.09	103.83	104.58	101.71	101.98	103.02	99.593	99.95	104.82	101.22	104.94	104.46	102.65	98.083	102.98	108.22	101.33	101.08	103.61	98.483	100.07	103.89	100.38	106.53	100.99	108.2	98.582	101.83	96.032	102.38	100.09	101.17	105.56	102.1	102.01	104.16	106.53	103.87	105.35	101.04
107.88	106.74	104.3	109.81	102.58	107.22	108.13	108.08	100.68	106.71	106.4	105.47	104.39	106.5	106.61	106.76	109.36	109.74	109.78	106.9	106.03	108.93	110.45	105.97	107.02	107.76	103.81	105.67	111.14	102.49	102.81	103.47	101.98	102.41	106.96	105.09	104.52	107.54	104.7	104.06	106.79	103.82	105.98	101.42	105.51	106.83	105.33	103.68	105.86	106.47
112.66	107.47	107.82	106.21	105.85	109.06	103.12	110.5	105.94	106.99	106.31	109.84	105.31	109.02	109.25	112.12	105.54	106.9	105.6	108.3	104.33	109.75	106.47	109	106.69	104.58	108.93	106.85	106.43	109.2	107.66	109.41	103.5	104.67	106.29	103.78	105.43	110.46	107.32	110.63	108.79	107.31	105.14	104.33	107.35	106.95	106.83	106.86	105.66	107
100.93	97.17	98.031	97.049	96.959	97.395	102.93	97.747	97.395	97.439	95.296	102.96	99.604	93.962	99.205	96.468	99.208	96.335	94.107	98.255	93.964	99.989	99.601	99.942	97.677	100.32	94.249	98.414	91.358	98.081	99.22	98.777	98.584	101.56	97.729	97.581	98.201	100.4	96.243	96.543	96.03	95.482	96.462	101.33	98.224	97.894	103.05	100.93	100.7	94.824
103.4	107.86	103.52	106.63	105.76	105.62	109.43	106.43	104.42	107.68	101.94	104.5	109.47	105.05	104.88	106.34	106.48	108.29	107.55	107.22	103.42	105.88	109.1	100.87	106.13	106.05	105.07	102.96	106.06	109.76	100.62	106.26	107.99	107.55	106.4	106.15	107.59	103.86	102.87	105.96	105.07	109.09	110.77	108.04	107.04	108.44	105.01	107.35	103.41	103.9
106.98	101.91	106.18	106.53	104.04	103.93	105.32	105.77	104.71	108.39	106.72	101.19	107.09	103.94	104.85	102.35	106.66	102.35	108.09	108.04	106.02	105.49	101.86	104.99	106.73	108.33	106.97	102.98	106.12	104.22	109.01	104.25	108.92	105.1	106.82	105.01	102.92	106.21	106.75	104.31	105.58	99.755	105.49	105.57	106.64	105.19	107.07	107.37	108.14	108.27
103.83	108.53	99.62	98.157	108.21	99.141	109.07	104.57	111.44	102.08	105.26	106.51	104.25	104.19	107.38	106.06	104.93	106.52	99.936	104.43	108.72	102.95	103.63	104.01	106.56	108.13	107.07	105.01	106.05	105.09	112.42	108.95	107.43	105	104.74	105.44	104.8	104.7	109.97	112.26	106.96	108.97	104.31	106.77	104.41	105.21	104.55	104.22	103.51	107.9
106.43	110.96	102.75	106.13	103.33	107.2	105.39	105.18	104.77	106.77	106.36	111.14	105.95	105.45	111.29	106.06	108.53	112.77	110.4	109.53	104.94	108.58	105.56	107.55	109.26	108.11	107.27	105.6	110.91	110.11	108.38	106.9	101.98	104.28	104.35	107.31	101.88	106.29	106.19	107.43	104.28	105.96	107.35	104.58	111.68	105.74	103.17	105.68	107.18	105.69
105.62	107.56	108.13	104.63	102.96	104.66	102.78	103.65	104.96	101.81	104.86	107.39	106.85	106.21	104.19	105.33	105.83	107.59	104.7	106.09	105.96	103.53	104.9	106.8	107.96	104.46	104.88	106.15	101.72	110.83	104.96	101.84	105.45	108.92	104.85	106.33	108.71	106.07	109.95	104.16	102.99	106.96	102.39	107.21	110.5	103.67	107.89	104.78	102.05	104.26
109.36	104.81	107.42	106.09	107.35	106.82	106.73	108.32	108.06	105.81	107.69	105.99	106.92	103.98	106.63	103.15	108.47	105.73	107.07	99.004	105.34	109.48	107.63	105.35	104.75	105.11	105.1	103.18	106.47	107.84	107.96	107.89	102	104.89	106.07	108.12	104.1	104.06	104.22	103.33	106.61	109.04	106.02	109.87	109.98	109.95	102.71	107.68	101.43	108.55
104.78	105.02	109.58	108.09	107.35	104.97	107.52	104.54	103.38	104.7	107.19	108.05	104.71	108.47	103.8	106.71	102.28	101.28	106.36	106.87	98.728	102.73	103.2	108.39	104.02	108.38	108.05	107.01	103.2	104.49	108.33	107.72	106.21	104.55	105.55	106.79	104.1	105.28	104.54	102.93	101.81	101.6	106.53	104.42	103.67	104.84	102.87	106.11	105	103.84
105.81	107.22	112.24	106.15	103.5	108.63	98.59	105.92	103.62	105.77	106.92	103.64	105.29	105.78	104.36	105.48	107.89	102.43	109.53	107.47	103.19	104.9	106.76	109.27	104.5	106.56	107.68	103.59	106.4	106.06	103.67	107.88	107.86	105.94	106.33	107.81	106.36	106.57	104.42	101.3	101.72	101.46	103.85	109.52	106.2	109.25	104.82	103.47	103.02	107.81
109.56	107.89	105.36	111.99	108.78	113.33	105.26	105.81	107.64	108.17	111.5	108.22	106.03	105.83	106.02	107.78	110.77	110.96	102.36	109.81	103.54	105.03	105.52	106.22	107.24	108.31	112.22	107.51	105.87	110.36	109.22	108.96	105.36	110.82	102.5	108.6	103.14	106.28	107.31	108.83	106.4	108.28	106.85	104.21	108.17	111.01	110.86	109.26	103.72	110.6
107.48	113.65	105.86	107.19	103.61	108.34	102.25	103.09	104.9	104.48	110.76	106.81	108.97	106.87	108.19	111.46	106.97	106.46	111.91	101.37	107.68	108.83	108.17	112.3	103.8	106.35	106.69	105.73	107.86	108.58	108.04	103.73	106.16	109.09	109.47	106.34	105.61	110.31	108.38	108.06	106.4	107.04	106.75	109.14	107.45	102.99	108.4	105.73	109.75	107.83
106.63	107.8	109.77	105.12	105.86	107.4	106.79	111.35	103.1	103.39	102.3	109.32	108.24	106.64	108.84	107.85	105.03	104.82	105.67	106.98	107.53	104.41	104.77	109.77	105.29	108.06	107.84	106.47	104.3	105.6	102.6	104.73	107.86	107.28	107.23	105.63	104.33	104.55	102.15	104.92	107.63	102.81	105.9	105.83	105.89	109.28	102.58	101.72	108.36	108.51
105.93	108.39	105.34	108.22	107.45	106.06	110.56	109.47	105.36	104.62	102.44	108.69	108.77	106.89	104.36	108.13	103.51	106.91	110.92	107.85	106.92	104.11	105.31	105.2	106.03	111.01	107.31	109.81	109.47	109.12	105.75	104.41	108.01	103.28	106.89	105.87	103.4	108.33	105.76	105.42	107.54	106.95	108.28	106.55	104.5	104.79	106.07	105.43	109.59	106.23
109.17	111.79	109.54	102.21	105.75	107.58	104.67	109.12	108.93	107.97	105.64	106.47	109.86	108.08	108.65	109.51	102.34	107.25	109.84	110.46	104.13	103.28	106.88	106.2	107.95	106.93	112.59	104.4	109.08	109.32	106.07	109.18	106.39	104.34	109.3	108.16	107.89	111.9	110.71	104.93	109.39	107.19	108.47	112.29	107.73	107.53	110.26	108.27	105.88	107.9
105.4	102.96	106.16	108.79	107.48	106.17	106.27	103.58	102.24	107.01	110.42	107.9	107.71	104.84	104.71	107.55	107.07	108.63	110.1	103.12	105.67	110.47	105.15	105.92	106.8	108.67	103.31	108.04	103.36	105.3	107.79	106.85	107.94	112.75	107.57	105.51	106.07	106.16	107.06	105.82	105.55	105.11	103.77	106.36	106.34	100.49	107.22	108.79	109.75	106.54
104.86	107	107.16	106.94	104.3	106.48	103.86	108.63	109.31	108.87	106.57	107.52	105.92	105.55	108.29	106.75	102.13	104.74	108.57	107.1	104.97	108.66	109.21	100.11	105.97	105.62	107.27	104.32	106.59	107.72	103.62	105.59	104.76	106.28	105.48	100.84	106.73	103.48	108.02	102.41	108.98	105.58	103.42	104.98	108.38	106.51	106.51	103.63	106.33	102.32
98.405	96.913	98.333	96.902	95.511	98.227	99.734	99.647	95.77	96.578	99.378	95.086	96.931	94.315	95.489	94.962	98.497	97.195	96.261	102.43	105.04	98.794	96.981	101.27	98.341	99.315	100.57	104.63	95.774	96.614	98.622	97.011	98.639	99.317	96.403	97.358	97.943	96.061	96.63	96.119	98.012	99.39	96.193	98.402	95.726	96.865	95.936	96.014	95.745	103.2
110.61	103.64	107	100.77	104.32	105.24	104.09	105.82	113.33	107.87	110.81	107.83	106.02	105.54	107.01	103.52	103.75	107.98	105.75	106.72	108.43	102.89	101.84	105.37	103.28	106.88	105.79	102.38	105.61	107.29	107.85	106.34	102.36	105.29	110.83	110.21	104.22	104.58	109.11	108.94	105.25	108.16	107.08	109.72	109.4	105.04	107.72	103.62	106.55	107.26
107.09	105.77	108.38	106.32	105.95	106.97	109.37	106.91	107.51	106.09	106.88	104.36	106.92	108.36	107.95	107.25	109.43	103.97	109.13	107.2	107.6	101.66	106.63	105.98	113.35	108.77	107.26	110.53	108.96	104.54	107.91	106.85	107.19	104.98	106.88	107.64	106.87	110.17	104.83	107.25	105.26	104.16	106.98	108.16	102.86	107.34	105.64	109.39	106.9	103.22
103.28	101.87	105.75	103.53	106.87	106.25	111.01	108.67	106.88	101.55	109.66	100.98	109.8	104.35	103	106.32	102.04	106.88	102.6	104.01	106.68	103.58	107.5	102.89	104.15	103.03	106.58	103.95	105.6	102.54	103.85	104.43	103.67	104.62	106.76	112.7	106.33	102.36	104.29	104.93	107.45	107.78	109.09	105.15	107.19	104.59	100.52	104.73	106.51	100.95
109.56	108.66	104.78	107.88	105.75	108.22	110.24	105.16	110	107.59	109.24	108.1	110.16	109.6	106.52	110.79	111.07	109.26	104.03	104.08	111.27	111.25	108.33	109.33	105.23	105.81	105.07	107.57	103.91	109.98	107.64	109.5	108.45	105.68	104.17	109.21	108.42	109.7	109.62	109.35	115.86	110.01	105.89	104.32	105.54	111.89	107.46	108.29	107.99	104.59
106.08	110.76	109.57	109.03	105.04	104.68	105.45	106.82	108.16	107.75	112.25	110.57	108.76	108.09	109.23	111.26	107.43	109.96	110.77	107.63	108.35	105.43	110.54	106.64	105.98	110.79	105.75	111.77	108.65	107.85	110.14	105.69	106.06	109.06	105.93	110.95	106.94	106.9	108.89	105.3	110.82	107.48	107.13	104.79	107.33	106.91	107.68	109.23	102.14	104.92
98.966	98.939	101.45	103.59	104.25	103.07	101.93	100.61	101.18	102.73	98.156	99.811	101.22	98.441	102.68	109.33	97.626	105.06	97.592	102.97	103.7	98.797	97.161	100.99	100.61	102.14	101.71	101.21	102.53	100.42	103.81	101.8	103.24	97.751	96.407	102.01	101.21	102.15	102.55	100.35	98.909	99.927	102.41	99.92	101.47	98.622	97.008	98.449	102.12	100.58
105.04	105.22	104.87	104.03	107.94	105.45	106.3	101.81	107.24	102.55	103.28	106.59	102.41	101.39	102.88	102.07	105.11	106.66	107.01	105.84	106.16	107.88	102.28	104.1	106.08	104.18	103.14	105.44	107.09	106.28	104.46	105.72	108.14	103.91	104.88	110.68	105.42	104.89	106.35	103.72	103.07	109.26	104.95	104.4	109.32	106.92	105.54	103.23	107.98	108.29
108.33	106.2	108.05	107.98	110.38	110.66	105.4	108.76	110.78	110.17	104.59	107.49	109.16	107.39	105.97	106.08	112.1	108.33	111.24	111.98	105.98	107.97	108.94	103.88	112.52	105.77	107.44	102.83	108.44	107.62	111.47	111.2	112.77	104.44	107.38	110.45	106.85	112.61	104.54	107.84	109.66	107.15	109.54	106.29	110.54	106.97	104.81	110.79	106.73	108.07
106.19	108.14	106.63	108.43	103.04	101.12	109.42	105.57	104.4	105.19	106.85	104.92	106.75	109.18	104.84	107.74	108.24	108.02	105.4	105.88	106.59	103.35	108.8	105.85	109.38	105.17	105.06	103.14	107.24	107.19	103.66	104.97	105.54	103.4	102.24	106.67	106.33	105.63	104.44	101.91	107.52	106.5	103.25	102.61	102.95	104.63	105.04	105.43	103.17	105.93
103.64	108.6	103.87	108.29	101.6	110.04	105.44	105.51	105.07	106.45	103.09	105	103.76	105.52	105.09	109.4	102.75	104.59	103.19	104.31	104.22	105.79	103.71	101.87	104.28	106.91	107.78	105.48	104.76	106.86	109.49	106.98	106.87	108.31	102.46	106.39	103.09	101.56	107.23	107	108.24	101.46	106.26	105.12	106.42	110.05	104.44	106.78	104.99	110.21
102.11	105.47	108.51	109.32	106.84	104.7	106.82	108.74	108.51	109.36	107.86	105.54	103.41	107.95	107.81	104.62	108.99	103.97	107.66	103.99	105.21	103.9	104.73	106.56	104.08	108.79	108.38	107.89	108.07	105.06	107.88	104.13	106.79	104.78	106.56	106.63	107.81	105.23	102.44	104.74	99.343	103.95	106.21	103.57	103.42	106.37	107.4	103.96	104.44	106.48
107.73	108.55	109.69	104.36	112.38	109.27	107.84	108.27	108.81	110.58	108.32	108.86	111.67	106.94	110.56	107.06	108.59	107.28	112.93	108.52	111.21	113.16	111.68	101.63	106.37	108.12	107.85	103.92	107.75	109.5	112.54	107.53	105.59	111.25	108.99	106.53	108.76	109.6	105.13	107.87	107.73	110.04	108.2	111.59	108.98	108.49	106.72	109.57	112.15	108.47
104.84	101.68	112.44	106.43	105.16	106.02	106.69	105.35	108.21	109.66	103.42	104.94	110.18	109.53	109.09	110.06	105.28	100.25	106.83	102.48	106.31	103.92	105.5	104.42	105.11	105.77	106.65	106.32	106.7	112.55	104.62	105.14	108.25	106.35	102.41	108.72	103.24	105.67	106.69	104.37	102.3	106.02	103.4	105.86	107.65	104.49	107.26	105.34	105.24	107.07
106.26	105.99	105.3	109.29	110.29	109.99	111.47	107.37	106.29	108.12	108.43	113.64	107.12	109.07	109.62	104.94	108.95	107.93	103.03	106.93	109.6	109.34	107.17	113.01	102.59	105.57	112.33	105.75	106.9	106.74	109.48	104.43	107.04	109.2	104.49	110.1	110.7	107.5	108.52	106.69	106.71	105.9	106.03	104.5	107.71	107.31	108.57	105.59	108.94	113.07
105.76	101.28	103.28	104.46	107.37	108.8	106.21	103.94	111.15	107.04	104.53	109.02	107.86	107.94	105.05	107.48	104.86	107.19	111.31	105.52	104.72	104.46	105.47	108.21	106.95	104.79	111.34	106.49	104.02	106.81	103.87	105.24	104.06	107.67	112.38	111.74	105.08	104.64	104.61	109.99	103.43	107.62	107.62	105.64	108.34	107.97	106.42	107.58	104.69	104.66
104.63	104.05	105.95	104.83	110.62	104.41	101.85	101.32	106.58	105.69	106.22	108.81	107.38	104.74	106.01	106.75	106.34	103.79	106.6	107.16	106.37	105.77	107.95	105.68	107.03	101.52	110.67	106.49	107.48	102.48	106.02	110.87	107.46	103.98	107.64	102.52	105.5	104.78	107.79	106.16	102.55	108.57	104.82	105.58	103.06	102.55	106.93	105.85	107.74	107.67
110.2	112.74	111.89	106.69	108.66	105.61	108.52	107.6	108.11	107.4	108.3	108.62	108.74	109.45	106.9	105.8	108.61	103.85	111.24	102.32	107.6	107.25	104.61	108.04	110.03	105.21	109.18	112.8	104.46	109.07	104.61	108.29	109.34	104.81	109.02	110.33	113.7	104.62	107.97	108.27	109.17	110.34	106.53	102.12	110.85	111.47	109.06	108.07	111.75	111.26
108.28	111.97	106.17	110.78	105.44	102.82	104.76	106.48	105.57	106.87	105.24	107.08	106.02	102.86	103.91	104.54	108.96	105.43	104.1	108.01	108.16	106.32	108.38	106.23	105.08	107.91	102.9	105.22	105.96	106.2	105.61	107.73	105.08	106.17	104.43	110.73	111.41	106.15	109.21	107.04	113.36	107.47	108.9	104.64	105.25	101.28	103.43	105.69	109.06	100.11
107.68	104.82	106.97	104.46	110.76	103.41	105.17	107.23	106.35	106.09	109.13	107.56	103.58	106.24	105.31	105.04	104.18	105.81	109.28	107.53	105.31	108.2	107.68	104.82	105.88	104.32	106.48	105.45	109.49	105.91	107.34	112.8	106.37	111.12	107.78	106.76	104.45	110.88	104.29	108.39	104.57	108.03	108.4	109.01	105.33	107.76	106.66	103.28	110.01	105.29
102	107.88	108.84	105.89	105.52	106.08	107.81	108.54	109.78	104.14	108.75	109.83	106.92	105.61	107.11	105.69	105.33	104.77	104.74	103.66	102.95	104.41	108.41	105.87	105.32	107.22	106.45	106.57	104.15	104.93	105.47	106.14	103.53	100.92	105.98	106.48	109.39	105.53	105.8	104.17	106.44	108.51	106.72	112.82	110.54	104.54	106.94	109.16	104.77	105.75
112.7	113.09	107.61	108.65	107.67	108.47	105.59	109.34	113.4	105.86	107.29	109.88	105.95	107.81	111.31	105.73	111.93	112.24	106.92	110.71	107.47	113.55	105.82	106.07	109.78	104.05	101.03	105.12	106.5	108.68	107.98	111.74	114.02	111.39	108.22	105.17	110.76	104.41	107.83	107.59	107.75	104.56	108.67	112.18	107.08	107.96	110.66	106.4	107.48	113.14
111.57	107.39	107.31	104.53	106.13	106.56	107.47	111.41	106.66	106.2	108.16	104.75	105.85	112.15	107.5	108.19	106.61	111.37	107.46	108.21	108.3	110.32	108.65	108.19	107.12	110.47	105.72	108.87	109.97	106.83	106.5	109.05	108.11	108.52	108.32	104.85	113.5	108.1	108.74	112.9	107.83	112.58	107.18	107.33	107.09	106.95	110.26	108.07	108.24	112.45
97.789	99.2	99.777	96.071	95.41	101.39	98.192	97.311	95.726	100.04	95.428	104.25	93.953	98.498	99.263	94.342	94.841	97.778	96.397	100.16	98.042	96.761	96.523	96.842	95.831	98.358	98.837	100.02	97.264	101.71	100.11	101	97.272	97.317	96.843	97.617	96.864	102.3	100.28	99.752	97.799	102.95	96.751	103.39	100.02	97.897	95.537	99.681	99.655	95.089
105.27	109.33	105.65	103.35	107.04	102.59	103.38	105.4	107.19	103.38	105.75	106.39	104.88	106.27	106.81	106.52	104.86	107.24	107.91	104.86	107.29	104.54	106.69	105.43	106.07	105.76	105.74	104.92	105.18	105.69	107.38	104.97	103.43	103.33	103.26	107.36	103.07	108.87	105.39	108.85	103.18	106.9	109.24	107.68	105.06	104.63	105.09	106.59	104.91	105.78
102.46	102.43	103.9	106.36	106.52	107.56	102.72	101.72	101.78	106.96	104.41	105.24	109.2	101.65	108.16	102.65	105.6	103.21	105.29	105.64	102.31	105.27	109.01	105.69	113.45	104.87	105.77	104.5	107.62	103.89	105.15	110.36	108.34	107.38	104.84	105.71	104.63	108.26	104.09	102.2	108.06	105.15	107.92	102.67	108.3	102.05	103.23	104.96	107	107.35
108.91	112.63	110.99	107.7	110.23	106.01	112.62	107.63	107.07	108.95	104.48	105.06	109.05	108.43	110.35	107.31	110.6	108.51	106.63	103.87	108.44	109.53	107.89	108.01	107.99	110.94	110.02	111.11	110.06	110.21	107.71	104.71	109.53	107.66	110.27	104.24	106	108.6	108.18	106.72	110.59	109.11	107.37	108.94	109.72	104.68	105.99	106.31	106.29	104.52
104.77	108.54	105.66	104.93	104.7	106.95	104.98	104.64	102.78	105.38	105.57	104.43	105.82	102.31	102.57	109.06	109.54	107.85	106.26	107.18	105.65	106.64	107.32	102.59	102.34	108.07	105.61	102.4	105.68	107.5	105.9	104.89	104.3	108.3	106.94	104.96	99.114	105	108.28	102.88	106.77	104.51	109.59	106.21	105.59	106.19	107.01	107.84	99.901	108.56
108.41	110.71	108.22	108.03	108.9	104.83	106.35	108.5	111.07	107.35	106.4	107.83	108.75	110.05	109.54	106.46	109.32	107.89	108.39	112.7	109	107.3	108.56	112.12	107.28	107.61	108.7	108.19	107.64	111.12	105.79	105.38	111.09	105.43	111.15	111.57	107.27	107.73	108.07	114.82	112.46	109.85	108.68	105.66	105.82	106.42	108.32	107.08	106	105.49
103.25	108.11	108.59	102.6	107.14	107.84	105.75	104.89	110.6	110.05	105.12	105.79	102.22	105.4	110.66	103.35	104.09	104.86	106.91	107.29	104.48	109.13	104.45	103.89	106	105.4	100.48	106.93	106.05	104.01	103.32	106.32	101.88	105.31	104.55	107.67	105.09	109.9	102.21	105.19	108.64	103.22	105.09	103.32	105.83	107.91	104.65	104.45	109.97	106.36
106.23	103.84	104.77	110.44	108.19	105.84	103.77	103.43	109.18	107.53	104.55	103.18	107.34	102.1	105.31	107.83	105.79	114.04	101.24	110.1	106.43	102.91	105.99	106.01	106.26	103.91	101.28	104.57	104.51	109.23	109.26	104.69	107.73	109.63	106.28	110.65	107.86	103.96	105.04	103.48	107.35	107.23	105.85	104.08	101.55	106.4	107.9	104.79	107.33	105.57
103.01	107.12	106.68	107.21	111.16	105.71	110.1	106.26	107.48	107.99	107.81	104.65	103.42	107.3	104.63	106.46	110.45	105.6	102.83	107.14	106.6	108.02	108.85	103.72	105.85	105.33	112.23	105.33	104.04	111.29	102.77	103.69	108.32	104.29	100.88	108.63	104.46	103.91	108.05	101.4	107.07	103.25	106.71	103.85	101.96	106.39	105.63	103.06	104.75	106.3
98.014	97.326	98.114	100.64	96.403	95.253	99.695	97.823	96.611	98.602	100.7	98.846	98.809	97.203	99.631	97.876	97.06	95.56	97.455	102.55	91.11	101.27	96.418	98.385	91.868	97.556	97.626	102.14	97.925	96.263	96.643	100.01	97.616	97.235	98.206	95.986	94.075	101.04	98.369	93.476	95.27	99.418	98.904	96.99	93.773	98.154	95.571	97.336	99.797	97.32
109.98	104.7	106.12	103.55	106.08	102.96	106.08	104.08	105.37	102.89	102.01	103.83	104	104.61	106.84	107.99	106.32	104.82	101.8	104.98	108.75	110.06	104.99	105.12	103.11	105.6	106.09	111.09	112.35	104.97	106.76	101.82	105.92	106.35	103.23	105.22	105.32	112.21	104.69	107.87	106.46	103.59	107	108.24	101.79	103.84	106.16	106.76	102.55	108.69
101.78	100.56	99.238	99.23	99.677	100.68	97.481	98.007	100.86	95.726	99.264	102.48	103.17	99.103	103.65	102.32	101.77	99.09	101.04	103.49	97.813	105.03	103.04	99.295	97.729	102.21	102.13	100.56	104.27	105.44	103.91	94.376	101.98	100.55	100.18	104.57	104.4	102.8	101.16	104.38	103.65	100.58	104.42	108.36	100.15	104.08	101.57	98.19	102.32	100.38
104.93	107.68	109.59	112.27	102.61	111.03	107.3	112.6	107.35	109.84	109.04	107.28	102.9	106.11	109.45	106.43	112.51	105.41	108.91	109.23	108.41	109.36	107.44	105.98	104.84	110.16	108.11	103.26	110.92	106.01	108.63	109.66	105.09	103.34	108.75	109.48	108.54	101.3	107.4	110.23	105.85	112.09	105.14	104.09	107.11	110.36	109.12	106.5	111.72	104.06
99.882	94.984	98.65	102.03	103.67	104.16	99.433	99.41	99.899	100.61	103.59	100.89	102.29	102.25	100.07	104.03	107.95	104.67	99.564	103.15	102	98.164	93.879	94.793	98.789	101.5	98.631	101.08	100.48	102.35	100.13	102.36	100.31	100.18	101.02	100.97	98.131	98.545	102.19	98.918	103.9	101.19	103.48	100.72	100.96	100.39	104.78	103.17	98.617	99.475
96.494	98.353	96.298	97.245	100.52	97.436	98.335	99.455	95.028	95.695	98.044	97	97.981	96.601	101.36	101.42	101.03	96.647	94.685	98.353	97.551	99.124	99.713	95.961	102.21	96.551	101.14	101.62	98.509	99.523	96.662	103.15	100.46	94.093	98.221	96.644	98.393	96.774	100.81	104.06	96.509	101.49	93.701	95.607	100.89	101.35	101.01	95.14	96.748	99.067
108.36	107.76	112.41	111.11	108.87	109.27	108.83	106.97	109.68	109.57	110.99	109.01	108.56	104.27	109.39	110.93	109.58	107.33	106.79	112.3	108.36	111.82	106.27	106.8	109.24	108.95	113.18	106.23	108.25	111.42	109.26	113.62	110.24	108.82	107.52	106.22	109.29	107.56	105.67	108.14	105.96	111.21	107.17	108.49	108.33	104.15	110.14	109.73	109.76	109.29
108.82	108.73	106.28	105.48	110.95	108.83	110.35	108.28	108.13	111.79	107.32	108.06	108.09	107.19	107.94	112.58	108.27	107.19	113.52	108.81	110.59	109.14	106.47	106.8	110.66	107.34	105.28	104.53	107.52	106.18	104.7	113.81	110.03	108.94	102	105.54	106.9	106.1	110.52	112.66	105.17	106.19	106.81	104.7	105.53	109.88	107.07	109.86	107.34	107.02
108.67	110.74	103.52	106.57	107.18	107.93	106.01	109.54	104.61	109.49	107.63	104.11	103.06	104.86	103.77	110.48	109.55	107.63	103.5	109.29	110.86	106.86	107.81	107.55	106.21	107.84	101.64	111.84	105.56	107.47	101.07	105.79	105.5	107.46	104.87	108.19	106.36	110.62	105.79	108.62	108.08	107.36	108.74	109.79	107.31	108.28	103.71	101.8	105.5	103.22
104.19	103.8	103.21	101.58	105.46	99.662	103.35	102.99	101.54	106.45	105.15	101.27	101.71	101.8	101.66	102.46	101.11	101.24	103.74	104	100.46	98.593	104.85	104.13	105.1	102.88	102.79	101.62	98.302	100.76	105.54	101.39	104.55	105.44	102.57	102.24	107.07	97.061	102.31	106.15	99.697	104.9	106.32	102.05	98.142	106.25	104.76	103.11	103.31	103.1
97.067	94.704	102.67	96.532	95.533	97.462	96.698	96.006	96.957	102.95	98.628	98.975	96.829	95.436	94.252	100	98.265	98.316	102.47	96.036	96.189	100.24	99.287	98.717	99.837	99.457	93.068	98.232	98.561	100.12	95.026	98.264	98.118	92.86	99.251	96.293	95.779	95.399	101.49	100.36	96.332	99.399	100.23	99.41	94.036	101.18	96.292	96.41	100.56	97.959
103.96	110.83	105.82	105.54	102.47	112.14	109.65	106.41	107.2	107.15	104.31	103.62	103.18	104.8	107.05	108.18	110.71	110.52	106.31	110.49	107.38	108.47	104.21	108.1	110.09	106.24	105.4	103.71	100.76	110.06	103.78	106.17	106.25	107.07	105.99	107.74	101	107.01	105.44	108.61	105.33	106.26	107.09	109.24	101.98	104.51	104.66	108.26	105.23	107.96
105.33	110.02	103.32	100.88	102.02	105.57	114.44	110.16	108.81	110.11	113.96	109.55	102.71	110.88	108.04	106.75	108.48	110.03	103.07	110.55	107.57	112.39	110.54	110.87	112.06	111.71	107.73	105.98	112.9	112.62	105.34	107.98	110.43	101.78	109.01	102.98	109.98	107.89	110.89	109.4	106.29	107.17	110.12	106.58	107.82	107.65	108.17	110.36	105.64	109.32
109.75	107.98	110.77	109.17	107.9	107.37	108.3	109.54	107.18	107.76	105.61	106.8	108.56	108.98	109.76	108.2	107.51	111.93	106.99	107.78	111.24	103.63	108.45	110.4	111.06	108.56	106.89	108.81	108.75	109.96	108.93	107.76	108.41	108.6	106.16	107.82	109	107.58	104.89	104.68	108.23	103.7	107.98	108.36	107.88	108.96	110.28	108.73	108.93	113.44
98.914	108.1	108.64	108.17	103.93	110.72	109.71	109.43	107.55	107.39	106.96	106.74	108.52	103.57	109.62	105.29	107	110.17	102.7	107.34	102.05	102.2	106.85	102.05	105.95	106.62	105.62	106.99	108.58	106.2	108.97	108.48	109.89	104.06	110.4	104.86	105.04	103.23	103.75	104.46	106.07	103.2	105.55	108.4	113.35	108.27	109.09	108.76	103.29	110.27
109.09	106.67	101.74	108.14	104.98	104.99	102.98	103.42	108.16	109.68	103.1	106.15	106.36	110.24	107.05	104.8	103.97	103.82	101.85	102.06	108.34	106.86	103.85	105.93	102.96	107.98	108.21	102.75	106.73	101.08	105.93	104.32	104.3	105.33	100.82	106.22	104.65	105.44	104.61	104.7	103.43	103.75	102.29	107.04	104.91	107.19	102.57	106.35	106.27	107.16
100.78	98.764	96.798	101.68	97.955	101.34	97.378	102.37	96.498	103.52	98.435	95.823	95.863	95.905	102.2	98.242	100.28	97.909	95.664	98.659	102.73	96.883	98.249	98.247	92.657	99.058	98.689	103.56	100.4	97.777	97.741	97.278	96.043	100.36	92.043	96.192	99.106	95.053	93.982	102.14	100.07	99.767	98.621	99.668	101.43	97.488	97.689	98.008	98.593	96.181
113.1	107.26	109.72	108.4	109.23	110.37	110.09	113.35	113.25	109	106.74	104.68	108.22	109.78	111.74	107.45	108.2	109.05	107.63	105.99	107.13	110.88	102.76	105.92	110.48	107.78	105.73	109.15	107.11	109.89	107.07	109.59	109.19	106.82	110.32	104.86	107.76	107.13	105.79	103.84	112.24	108.08	110.19	107.76	107.86	105.37	109.71	104.19	101.6	109.4
105.57	107.7	109.4	110.01	111.02	106.85	109.37	113.18	108.72	109.36	106.13	108.27	108.77	103.75	108.1	107.21	109.86	108.87	105.73	108.18	110.12	102.04	107.55	104.91	110.09	103.69	106.14	104.89	108.99	106.98	110.38	111.25	110.48	104.25	104.92	108.99	104.82	102.58	111.57	109.31	109.09	108.97	106.28	109.8	108.96	109.92	107.92	107.12	105.8	108.13
108.65	104.59	106.21	107.63	106.93	105.42	104.67	105.5	103.7	103.41	104.44	105.77	102.65	105.77	107.3	105.58	108.56	105.84	104.81	107.51	109.27	104.76	106.02	108.04	108.61	109.28	108.47	102.92	107.51	105.05	103.16	108.35	106.66	105.96	106.91	103.76	107.46	108.2	103.46	106.91	110.31	108.49	107.17	106.26	101.48	107.02	108.12	110.36	110.17	107.88
110.37	105.95	105.76	109.24	106.94	107.05	105.78	107.95	108.25	103.9	108.28	108.47	105.55	105.23	110.24	110.21	109.2	110.68	108.85	106.86	111.87	105.73	106.94	103.55	111.1	108.94	106.05	111.47	108.35	105.4	109.8	106.27	104.89	108.94	108.61	106.07	107.12	106.34	109.7	108.13	109.2	109.22	111.15	107.84	110.07	105.78	108.12	103.78	113.21	105.5
96.647	101.49	97.88	104.12	99.658	100.5	94.54	103.52	101.05	95.888	102.9	102.23	104.32	99.624	96.781	101.79	102.89	99.112	104.66	100.06	100.51	101.94	99.073	101.35	100.51	99.843	95.535	100.96	104.2	101.96	100.63	101.67	96.804	103.68	101.14	97.039	101.06	101.16	101.24	99.786	98.406	102.35	102.73	101.96	102.08	104.71	97.507	99.705	98.786	103.74
106.95	106.1	103.45	105.18	107.77	105.88	106	105.56	108.27	103.13	106.15	102.03	106.43	105.22	101.65	107.44	102.98	103.39	107.3	102.93	103.8	99.652	104.89	103.68	109.92	104.29	105.06	105.3	107	101.27	105.68	104.24	107.95	105.32	103.51	110.12	104.33	105.23	111.84	108.76	109.89	103.53	106.5	101.29	106.46	104.55	103.42	103.8	104.46	106.94
108.21	110.56	107.86	108.12	104.7	106.79	108.78	106.84	108.48	107.45	107.99	110.62	103.9	109.47	112.15	105.97	108.5	106.47	108.19	115.02	106.09	105.25	105.79	108.91	110.08	107.2	111.04	109.12	105.7	107.69	108.82	107.24	108.37	105.53	109.42	107.57	109.45	109.75	106.8	107.95	110.38	108.91	108.32	107.43	109.13	110.56	108.89	108.2	107.57	107.07
104.1	105.4	106.77	101.84	105.6	107.63	103.84	107.25	105.64	108.37	105.79	107.86	105.1	107.81	104.48	104.56	103.64	114.13	107.28	109.8	102.36	105.9	110.53	107.92	102.44	105.29	105.86	105.88	105.92	107.36	107.34	105.8	104.77	105.39	108.39	104.58	101.34	103.18	103.63	103.99	105.29	109.35	106.74	102.84	103.97	104.36	106.7	108.74	103.96	105.41
107.39	107.19	105.86	105.12	103.47	104.2	108.79	104.88	105.84	103.06	104.21	108.91	103.15	101.71	107.31	101.54	102.39	108.58	103.71	108.74	109.88	102.71	105.58	104.46	104.54	100.12	105.27	104.76	105.95	100.42	103.99	106.94	105.64	101.71	104.5	103.84	102.03	106.75	104.74	106.53	105.08	103.74	106.8	107.74	108.81	104.29	107.05	101.45	109.8	106.9
106.83	107.26	108.85	105.37	106.7	107.94	104	109.76	108.41	111.16	109.67	104.52	108.02	107.51	104.21	106.9	107.83	109.22	104.12	106.09	111.15	103.53	105.56	106.02	107.76	107.9	106.13	108.61	109.27	104.43	101.66	111.05	106.03	100.5	106.69	107.51	103.53	100.6	107.44	107.9	108.79	106.38	105.98	103.72	102.67	105.49	99.656	102.62	107.27	108.13
98.857	102.01	99.11	100.6	99.499	100.96	96.264	101.47	99.071	101.71	101.67	103.88	102.61	99.15	101.95	98.238	99.276	100.43	100.07	104.02	99.365	99.427	98.457	100.61	101.83	100.02	102.21	98.075	101.36	101.94	98.246	98.511	100.48	104.57	101.83	102.51	105.05	98.456	95.026	102.93	100.67	100.27	99.922	96.551	101.35	99.997	102.16	98.148	100.78	99.86
100.47	97.518	95.21	99.885	95.332	99.354	97.181	94.946	96.511	96.582	103.19	98.912	96.418	96.91	98.386	96.051	96.668	101.76	95.958	97.616	96.688	100.44	100.71	102.2	95.658	97.56	97.151	97.309	96.33	94.015	91.534	98.259	98.414	96.196	100.03	96.873	100.41	99.848	99.129	98.911	95.228	98.156	96.273	102.5	97.44	92.685	101.4	102.77	98.358	99.516
98.15	97.356	98.452	99.142	97.851	104.57	95.284	99.695	99.563	97.336	101.89	93.152	98.306	98.696	97.16	99.353	93.583	99.849	97.9	100.64	94.83	96.166	100.89	97.31	97.095	98.571	91.898	99.858	98.882	97.583	95.575	98.565	96.879	95.437	95.79	98.439	103.7	99.182	100.31	96.831	98.07	96.903	98.395	96.222	95.672	97.426	97.221	94.216	99.541	96.817
106.21	104.86	109.59	110.42	110.98	112.52	107.99	111.48	109.22	110.06	110.59	106.73	107.89	109.15	109.78	107.1	110.32	108.67	109.6	107.48	109.34	107.9	111.46	107.42	111.28	109.98	103	107.84	105.21	108.17	106.95	110.64	108.23	109.6	113.09	106.63	107.96	105.72	109.87	111.4	109.81	111.68	106.75	106.94	110.06	108.85	108.58	111.42	107.32	112.15
103.25	104.23	109.53	107.31	108.51	107.41	109.9	106.59	108.34	106.29	107.29	104.57	103.48	109.78	107.23	100.26	105.24	107.45	108.29	111.05	103.89	104.19	109.14	108.16	104.15	105.24	104.37	107.11	102.01	103.46	101.32	105.16	109.93	105.88	102.67	102.76	101.07	108.3	109.57	105.19	104.33	104.37	104.5	102.45	101.04	108.09	106.43	104.21	102.48	102.05
101.17	98.412	102.9	95.726	100.53	101.83	95.963	100.9	99.651	104.11	99.366	98.879	101.13	99.451	100.05	102.2	98.684	99.303	100.15	102.85	92.16	97.582	99.601	103.46	102.63	97.957	94.256	104.5	98.757	100.15	98.864	100.42	97.025	96.181	98.136	101.5	100.02	100.61	98.857	95.031	98.396	100.71	95.115	98.318	99.548	98.874	95.62	98.243	101.37	99.416
101.81	103.81	108.5	108.21	101.22	107.52	112.16	98.335	101.47	107.2	104.57	103.62	107.34	106.31	107.22	107.58	104.94	104.86	108.15	107.34	103.55	104.3	105.42	103.24	106.91	108.69	104.67	104.7	108.52	108.35	106.31	104.05	105.71	109.89	101.79	110.22	105.42	110.95	110.89	106.15	101.53	102.09	105.33	106.81	109.5	106.3	103.49	103.34	108.9	105.14
112.78	104.98	103.28	104.56	109.9	107.24	102.65	101.96	101.7	102.5	102.91	104.4	105.88	106.07	106.28	109.11	105.95	104.35	106.4	105.12	106.14	105.65	104.95	103.27	108.43	108.3	103.29	106.17	106.77	104.62	104.98	106.52	104.78	105.47	106.91	106.44	108.13	102.25	101.07	108.76	103.08	105.65	107.62	106.68	104.47	106.57	105.65	107.53	107.67	106.23
108.69	113.47	110.13	110.27	113.03	107.58	111.51	108.79	108.02	115.63	113.81	108.54	106	109.2	114.67	111.91	109.35	111.68	106.64	110.05	108.39	105.71	110.76	109.06	105.19	105.19	111.03	111.86	113.55	107.27	110.28	110.5	112.37	108.05	115.9	113.64	105.84	109.2	109.2	110.82	110.33	114.17	109.01	108.65	109.24	109.16	107.57	108.38	113.36	106.58
106.11	104.2	103.59	105.92	107.2	112.11	106.51	106.24	103.9	106.85	103.18	111.46	106.71	106.2	109.05	106.16	106.87	105.66	102.85	104.93	103.66	107.96	107.94	107.1	109.72	109.89	102.79	106.61	108.19	106.78	107.1	105.06	108.28	105.9	104.69	105.94	106.78	107.7	101.15	107.52	107.45	104.24	108.72	105.88	104.34	104.91	104.95	105.04	103.75	105.97
99.583	98.752	98.332	99.845	98.215	102.74	97.736	98.819	95.402	96.69	101.3	103.1	101.04	102.86	103.31	98.965	102.92	100.44	99.687	99.498	100.08	95.138	102.11	96.911	99.609	101.01	107.31	103.24	101.6	96.745	102.76	97.755	100.74	101.53	96.101	99.502	98.333	99.558	95.763	102.87	96.621	97.03	101.18	101.77	101.62	101.52	97.987	99.786	100.41	99.915
106.85	103.98	106.01	108.9	109.69	102.48	108.7	106.52	105.2	105.58	104.75	104.57	106.59	105.47	104.03	105.75	103.29	108.44	108.03	103.6	105.85	104.99	102.27	105.96	105.38	105.68	106.06	103.21	109.22	108.07	106.43	103.49	106.45	107.14	106.94	106.02	103.03	107.3	106.1	108.59	107.01	106.79	109.58	105.89	103.97	109.07	110.53	105.2	104.02	101.23
107.08	106.37	108.45	104.85	105.57	108.54	106.76	102.59	107.76	107.31	108.79	107	106.91	105.94	104.49	108.43	105.41	108.83	105.19	107.35	102.98	107.51	110	106.34	106.5	109.3	106.04	108.27	108.04	108.69	104.96	107.1	107.25	109.33	108.66	109.47	107.27	108.5	108.58	109.12	107.21	106.18	103.82	105.99	105.73	110.2	103.67	105.02	107.88	109.8
105.1	105.16	103.11	106.74	108.2	103.36	107.07	106.41	105.47	104.48	109.54	105.66	104.53	103.46	106.05	104.49	104.55	105.28	106.25	107.22	100.64	104.23	109.4	108.19	106	111.33	105.88	104.55	103.78	99.585	105.96	105.18	104.36	101.67	110.44	108.7	107.1	107.67	102.68	108.59	100.56	108.13	104.35	107.11	98.481	110.17	109.32	105.76	103.5	106.5
99.916	106.97	95.648	99.377	98.67	96.749	97.975	100.03	102.21	97.517	100.16	99.236	98.097	99.476	95.875	95.853	101.74	97.274	100.27	99.38	96.12	98.785	97.09	97.193	101.14	98.449	98.71	99.445	99.794	100.15	89.299	97.256	99.342	97.504	98.318	98.98	97.083	100.44	100.48	100.92	93.411	97.738	94.996	97.336	99.981	96.626	96.692	98.152	96.448	98.543
104.58	104.65	108.33	106.45	107.06	104.31	107.88	107.45	104.73	107.95	104.36	109.24	103.72	104.04	109.04	104.54	106.6	106.14	106.19	108.46	104.73	101.79	101.96	104.57	106.48	104.83	107.41	107.23	105.79	107.29	103.83	105.93	107.62	105.08	108.21	106.1	107.39	104.44	107.63	102.59	102.41	105.06	108.66	107.32	110.17	108.19	105.1	108.98	101.17	106.01
109.87	112.31	112.68	105.43	109.77	112.53	112.05	109.21	112.78	106.4	106.11	108.71	108.81	104.14	109.79	106.44	111.56	111.39	108.28	106.93	107.69	109.66	106.16	109.44	111.27	108.78	107.1	109.42	107.86	104.41	107.76	106.35	112.74	105.93	105.58	110.72	111.13	110.78	110.65	112.03	107.91	107.6	105.29	105.88	111.47	112.99	109.58	107.68	108.71	109.31
106.3	108.53	107.64	113.54	108.35	106.86	106.59	107.81	107.7	109.11	110.1	111.63	107.65	109.43	110.16	110.69	109.37	112.69	110.24	108.24	113.4	109.09	111.83	111.14	109.67	107.55	107.37	110.33	110.11	110.74	107.21	109.23	108.31	111.58	111.93	109.26	107.1	108.58	105.66	105.19	103.98	108.79	107.56	113.27	108.19	109.59	106.22	112.21	107.55	105.72
109.96	106.11	106.07	110.14	108.26	111.73	105.92	111.61	106.78	111.67	111.63	107.72	107.18	107.54	110.14	105.54	106.31	109.15	107.44	107.33	106.68	105.55	101.62	109.22	113.42	109.49	107.04	108.43	110.43	110.45	110.06	107.4	106.76	105.12	104.79	110.95	107.83	106.84	104.7	111.01	107.55	110.66	105.83	106.46	109.24	104.4	109.11	106.93	107.38	107.07
113.57	110.42	104.84	107.31	107.04	106.8	109.5	111.85	107.21	103.13	108.84	103.59	105.78	108.01	105.47	107.65	105.98	103.67	108.18	109.18	106.43	106.41	108.96	104.33	106.25	107.85	107.86	106.12	105.21	105.58	104.04	106	110.24	108.82	109.11	107.63	105.84	108.75	106.93	104.84	101.4	105.29	106.14	106.57	108.16	105.71	107.09	107.21	102.71	102.34
98.485	101.97	94.804	100.04	100.02	100.4	97.426	95.187	98.606	99.411	90.076	97.51	97.019	92.266	96.941	99.089	94.015	98.126	97.236	99.812	97.756	97.544	100.66	96.81	100.07	95.882	100.5	98.103	99.14	97.027	99.464	97.526	96.631	103.15	99.149	96.799	96.998	101.09	94.308	100.72	101.23	96.011	93.006	102.15	98.079	96.456	99.333	97.836	95.216	98.363
103.56	104.22	105.89	108.83	106.4	104.58	105.69	102.03	103.41	110.17	106.52	102.52	105.08	104.05	101.11	106.77	102.01	108.02	104.55	106.11	109.53	106.19	103.98	96.013	103.98	106.33	102.88	106.33	107.12	110.6	105.08	106.44	106.13	103.91	104.92	104.6	108.07	106.81	105.78	106.41	104.07	102.13	109.89	103.41	103.75	107.21	103.63	104.2	106.98	104.8
97.723	98.152	97.929	98.364	96.091	97.266	94.518	97.496	100.55	94.645	97.41	101.21	99.36	95.346	101.05	93.668	100.98	91.966	99.851	100.61	97.216	97.725	97.767	97.211	96.619	97.608	97.432	92.898	98.744	100.73	98.284	100.21	94.809	99.006	99.48	98.493	101.03	94.435	96.013	98.805	97.895	98.199	101.95	95.199	99.543	98.346	103.26	96.177	100.72	99.021
111.2	106.9	103.14	104.59	104.01	104.38	112.19	107.12	103.11	106.72	108.11	110.36	108.85	105.56	107.41	105.33	109.07	107.35	108.21	107.4	104.6	106.71	108.69	108.15	103.13	105.4	101.97	109.02	104.77	104.15	107.38	107.02	107.19	106.27	105.96	105.86	104.66	108.36	102.78	102.92	107.28	105.65	103.18	108.5	103.27	103.56	108.83	104.87	107.59	108.53
109.39	108.3	107.08	109.16	106.95	103.96	109.76	103.2	103.14	101.99	103.98	104.19	105.62	103.88	105.23	109.82	107.79	107.88	105.3	107.44	105.02	108.24	107.62	107.68	108.36	105.83	102.4	109.43	107.02	111.73	104.24	105.16	104.42	105.23	105.6	105.08	104.37	104.89	103.3	108.51	105.32	109.19	113.35	106.67	104.31	104.64	106.93	109.1	101.89	108.16
100.47	97.794	96.145	99.434	96.097	97.043	98.86	96.871	101.21	99.7	96.617	100.61	93.993	94.113	97.181	97.54	94.099	101.58	98.153	99.328	100.56	96.684	101.41	96.453	97.358	97.633	99.522	97.997	97.533	100.02	102.59	101.55	101.16	97.924	102.57	96.045	95.831	92.922	95.224	98.186	100.68	95.987	102.28	96.054	97.636	96.875	97.434	98.093	98.474	101.13
110	108.28	105.42	109.07	109.92	104.94	107	108.74	107.99	106.35	107.91	112.19	108.04	107.45	111.64	108.9	107.12	106.54	107.33	105.69	108.59	109.28	107.73	102.77	106.85	107.71	109.91	106.83	106.92	104.11	105.37	108.53	106.47	104.41	107.9	107.81	104.97	106.72	108.66	106.02	108.48	105.96	103.81	110.09	106.49	107.19	108.57	105.02	108.17	109.46
105.37	111.42	107.45	108.46	108.41	105.5	102.66	108.44	106.3	105.9	107.75	107.59	105.48	105.58	106.95	105.74	104.03	104.66	103.67	109.11	103.3	105.53	108.5	99.946	104.11	110.63	108.3	105.59	105.05	103.48	105.19	107.68	103.46	106.58	107.85	107.12	104.3	107.43	103.6	107.37	107.47	104.99	103.2	107.44	107.35	107.77	104.67	105.17	104.24	106.48
97.269	97.688	99.682	105.68	97.656	102.7	101.86	99.609	95.62	97.737	100.63	97.154	97.713	99.663	101.63	99.103	97.253	100.12	97.169	103.03	96.312	101.53	105.6	102.68	100.36	102.08	100.26	98.276	102.4	100.25	98.684	99.702	100.71	101.69	103.03	101.82	104.35	101.87	100.9	103.64	99.072	101.44	101.07	101.25	101.24	101.47	97.856	100.97	102.05	103.51
105.58	105.49	106.7	107.66	107.44	105.76	105.81	106.13	104.26	105.17	107.58	109.45	107.33	102.9	105.48	108.75	108.54	102.61	106.24	101.88	105.61	109.44	103.63	105.16	105.38	105.9	103.49	105.33	105.28	107.05	108.65	104.29	107.12	106.46	105.66	108.74	102.9	102.11	104.9	102.45	102.87	108.47	101.34	103.76	104.38	106.57	103.41	102.28	107.28	99.953
96.558	95.55	96.399	99.595	99.231	99.877	96.889	97.963	99.922	103.15	100.4	99.51	95.409	100.61	96.578	99.445	100.84	100.74	99.734	93.621	98.191	101.28	96.827	97.19	96.066	99.047	100.1	101.46	99.894	97.701	98.542	96.988	99.372	97.772	99.133	95.937	99.512	98.885	101.52	95.669	96.891	97.996	98.119	99.219	105.03	96.771	95.725	96.002	94.797	105.3
105.91	102.38	103.41	104.71	105.49	106.86	102.92	106.3	103.73	104.3	104.29	105.4	102.18	103.88	104.34	106.64	102.35	106.17	107.69	102.31	106.91	105.88	103.91	106.68	107.01	105.77	105.82	103.52	101.5	108.02	110.83	103.44	108.4	105.16	106.58	104.64	105.3	104.03	106.09	105.49	106.04	103.33	109.14	104.26	103.21	108.42	109.22	104.98	107.7	104.23
107.96	110.59	113.07	106.41	112.79	109.93	108.26	113.21	105.63	111.36	107.16	111.44	110	114.63	111.63	109.48	111.54	114.79	108.69	115.57	110.12	110.16	113.18	108.77	105.35	107.09	109.46	113.8	108.67	109.53	112.85	112.96	107.78	106.74	111.07	112.2	115.23	110.45	112.75	112.49	105.32	111.49	110.87	110.75	108.69	109.49	108.35	114.67	104.92	109.86
97.626	100.36	96.153	102.7	93.781	96.311	98.061	99.721	100.72	102.73	101.67	96.763	101.76	97.186	98.879	94.566	98.87	101.17	102.21	103.68	100.4	96.676	98.084	98.699	100.11	98.088	99.831	96.918	97.42	94.263	96.386	98.306	99.271	100.26	95.396	94.649	96.07	95.684	96.818	97.106	97.754	99.384	95.536	97.876	102.66	101.31	98.103	98.986	95.646	99.836
101.22	98.719	95.303	94.826	96.833	94.223	97.522	102.31	98.861	93.736	100.47	97.399	101.3	99.72	101.69	95.57	101.32	96.187	98.506	103.2	100.89	98.571	94.154	95.891	94.99	95.765	100.73	94.95	96.106	95.224	99.852	101.49	96.108	103.2	99.225	94.777	99.044	96.828	97.848	93.576	99.659	95.61	95.797	98.553	98.181	98.529	98.165	101.32	96.227	97.371
102.06	105.85	106.55	103.61	106.22	106.4	106.28	104.79	107	108.25	107.24	105.76	102.88	105.36	101.24	108.82	107.85	109.12	110.55	104.59	100.06	103.38	105.43	109.22	104.91	104.85	107.25	108.67	104.64	106.44	105.59	108.84	105.2	104.68	108.81	109	106.92	101.94	103.41	105.05	102.36	107.38	105.96	103.96	103.74	108.47	104.52	107.13	108.57	104.24
103.52	107.55	103.63	105.97	106.16	103.46	105.74	109.39	106.97	109.09	108.33	106.97	106.01	108.18	101.86	101.99	105.35	103.9	107.75	102.19	105.15	103.86	104.47	102.62	107.28	106.04	107.85	100.83	101.78	103.81	103.06	101.15	102.9	103.8	106.52	103.02	103.21	101.92	102.4	102.2	103.18	101.34	103.57	106.63	105.26	105.63	108.15	104.62	106.89	103.64
95.721	99.869	100.02	96.8	98.275	97.185	97.631	99.184	103.35	100.66	94.194	95.512	94.806	99.586	98.739	96.513	96.327	96.472	99.328	100.49	98.617	96.688	93.897	99.57	99.629	99.42	96.409	96.141	96.22	98.461	98.426	96.499	97.031	98.696	93.881	98.764	100.21	96.796	97.253	102.11	98.186	99.592	97.994	102.11	95.675	95.722	98.405	101.21	98.271	99.833
109.1	109.3	108.67	109.88	109.27	106.23	107.86	102.44	114.24	109.21	116.42	108.75	106.81	109.4	104.59	107.49	106	107.67	106.6	107.71	106.36	107.2	111.04	102.66	107.28	107.62	106.96	103.38	104.71	107.23	109.28	107.11	102.69	111.09	111.23	107.58	109.07	110.57	109.96	110.44	109.49	106.13	106.22	109.1	109.14	108.4	103.21	104.2	103.96	107.01
98.952	99.333	98.239	101.1	96.653	98.015	99.985	95.726	98.152	100.08	94.644	92.671	95.304	97.208	103.1	96.043	102.16	96.768	98.572	94.809	94.325	94.475	97.523	92.751	95.535	93.698	100.88	96.798	96.785	98.69	99.353	97.508	97.321	94.546	96.687	99.246	100.61	96.972	96.97	96.916	95.863	95.226	101.24	98.349	98.268	96.587	96.102	93.264	98.068	96.829
105	107.12	104.57	109.26	105.75	104.98	109.56	105.03	107.11	105.06	104.88	107.6	102.6	101.24	108.46	104.95	101.19	106.98	102.57	104.13	105.22	102.81	107.72	104.08	108.67	105.69	108.26	104.77	107	108.68	106.62	104.27	104.81	107.65	103.23	104.78	110.24	104.45	105.47	104.26	103.8	106.75	106.43	104.37	106.76	108.13	101.21	109.33	104.19	103.38
106.68	103.22	106.23	106.99	106.86	106.51	99.58	105.78	106.58	106.65	103.84	108.22	107.97	104.43	106.91	102.35	106.91	108.28	106.44	106.2	103.52	103.32	106.01	107.88	107.97	106.46	103.42	105.08	108.24	106.35	106.22	110.32	103.6	108.17	108.71	108.18	107.66	103.55	106.73	109.18	108.36	109.52	106.06	107.27	107.28	109.04	105.19	108.29	102.92	108.02
103.67	109.73	105.85	109.99	109.95	107.51	107.11	111.13	107.22	110.94	104.38	104.77	104.99	105.38	108.66	108.32	113.46	110.7	110.7	100.14	109.73	112.45	106.47	105.83	106.87	111.01	107.01	106.96	106.39	105.88	105.53	111.8	105.4	109.68	114.22	105.93	107.34	114.9	105.93	108.15	110.55	108.88	107.62	111.32	109.18	105.56	105.54	112.7	109.59	106.85
101.17	99.093	101.05	95.91	100.41	96.205	97.466	95.992	99.359	97.557	101.99	100.47	99.012	94.488	97.595	103.29	98.395	93.046	98.064	102.37	100.68	98.604	98.034	103.15	103.04	104.67	99.637	100.86	98.539	98.754	95.439	96.598	96.452	97.691	98.515	103.84	97.69	101.21	102.44	97.028	99.722	102.03	101.09	99.868	96.29	97.782	99.246	97.863	95.851	102.31
105.72	103.66	109.23	106.23	108.27	105.95	104.47	107.02	106.2	99.609	105.94	108.78	107.11	109.63	109.23	101.05	106.05	110.02	101.55	109.56	105.73	104.57	107.16	106.85	111.33	105.29	108.74	107.06	109.4	104.33	106.34	107.64	106.45	102.01	105.08	102.04	101.84	110.09	99.716	107.23	104.79	109.73	109.36	106.22	104.36	112.32	105.03	107.78	107.81	103.33
102.43	104.68	108.87	104.9	107.12	109.3	102.7	105.6	107.53	105.31	106.52	104.06	106.33	106.44	103.64	106.56	105.34	106.3	105.1	102.77	106.63	103.05	103.47	108.85	106.47	106.68	103.77	111.92	101.6	106.05	105.07	104.67	104.34	105.9	104.38	102.4	106.57	105.74	107.96	109.02	105.3	102.53	107.89	102.94	104.57	107.3	106.38	107.58	106.6	108.13
102.42	104.25	104.54	106.36	101.15	104.5	104.43	106.87	100.38	103.43	104.15	103.17	106.72	106.15	104.78	107	111.1	105.06	103.7	104.29	104.3	103.94	106.88	105.58	102.25	104.19	108.64	105.28	109.28	101.41	110.86	103.95	110.52	108.86	107.42	105.14	103.91	103.7	106.24	106.47	110.47	103.9	108.96	106.34	103.09	101.81	105.2	106.05	104.23	108.6
113.5	107.09	110.79	107.83	109.18	113.64	106.82	105.32	109.54	108.57	108.62	106.89	111.61	107.99	106.12	113	107.87	109.71	102.97	107.75	106.55	109.39	110.94	106.12	104.45	106.77	108.91	107.18	106.02	108.94	108.74	105.51	108.33	109.79	112.34	107.39	107.98	107.81	108.43	104.89	105.55	110.31	104.42	109.09	107.16	109.02	110.6	105.79	108.68	109.16
97.205	95.26	98.713	100.94	101.62	96.769	96.374	100.96	96.588	96.607	99.288	95.437	96.909	94.937	93.209	98.386	102.04	98.074	99.1	96.465	99.925	97.826	100.52	100.09	95.869	97.223	101	93.565	101.3	102.39	103.05	97.878	92.613	94.811	102.91	95.997	99.99	96.294	95.255	99.059	97.353	98.763	97.084	98.583	94.697	95.897	98.364	97.732	95.738	96.587
96.664	96.659	101.6	97.589	95.143	103.15	97.092	95.288	99.106	100.19	100.15	93.762	90.93	97.813	99.513	98.988	98.993	102.55	96.261	100.16	93.601	98.796	98.639	93.882	98.024	98.925	94.078	97.557	98.183	101.36	96.426	100.57	96.842	98.735	99.064	96.421	97.144	97.22	101.58	94.29	98.749	97.639	98.896	97.086	95.613	103.59	98.409	101.37	94.048	97.918
102.49	105.83	108.65	102.02	106.5	108.03	102.39	104.48	105.93	104.05	102.84	106.86	101.68	106.83	106.44	103.6	107.19	110.36	106.86	106.02	105.58	105.88	104.6	104.41	106.36	109.01	103.56	106.3	105.1	103.6	102.62	102.73	103.75	104.32	107.52	105.77	106.69	103.52	103.44	109.99	106.73	105.21	107.72	104.59	104.62	102.99	106.45	106.39	104.74	109.03
102.82	101.25	99.805	101.47	105.02	103.74	100.99	102.66	104.04	102.2	100.31	100.43	100.03	102.49	99.252	96.208	102.54	97.687	98.848	99.159	104.31	104.18	93.778	103.54	97.969	102.13	103.47	99.216	105.01	100.93	98.865	95.75	99.993	103.15	103.11	99.704	98.682	102.16	102.87	102.23	101.75	98.311	101.09	98.876	101.92	103.31	101.6	98.795	101.74	101.06
108.94	108.41	107.88	106.35	108.17	104.31	107.94	103.6	107.26	105.29	103.84	102.6	104.24	108.02	104.27	105.65	110.79	104.34	102.8	110.15	105.71	106.28	106.26	105.7	105.78	104.19	101.8	108.35	105.85	106.03	104.34	107.63	103.8	108	106.86	105.58	103.94	110.51	104.81	104.2	103.91	106.23	108.02	105.59	105.71	103.93	107.49	105.27	101.93	104.59
105.5	106.34	110.52	103.93	106.23	108.9	106.23	105.22	106.84	103.03	103.27	108.65	99.363	104.21	107.79	108.53	105.12	103.34	106.08	103.03	109.46	106.02	104.55	102.46	106.56	106.56	106.7	105.42	103.86	103.19	108.08	105.22	105.44	104.64	105.89	103.96	104.57	110.04	108.52	105.3	103.11	103.86	100.87	105.77	106.07	105.11	107.18	102.44	105.41	108.94
107.86	106.96	105.53	106.19	101.72	108.04	107.3	105.56	101.01	105.27	110.56	109.54	110.18	104.48	106.3	103.65	104.11	104.39	105.64	111	101.63	110.15	105.65	104.38	103.17	105.81	105.93	105.1	103.43	103.88	105.6	107.15	105.48	105.41	108.51	104.5	105.72	109.66	103.25	101.3	102.35	107.91	107.06	106.5	107.43	103.03	105.65	105.95	103.44	103.94
108.48	105.79	104.06	105.52	103.41	108.58	104.28	105.31	108.2	105.83	103.56	108.75	100.47	108.37	108.72	106.49	106.62	107.94	106.45	109.76	108.03	105.17	107.22	105.62	103.37	108.8	108.07	106.32	105.04	108.16	107.57	104	107.16	108.75	105.28	103.72	105.78	106	110.11	110.08	105.8	104.7	105.28	106.04	102.24	102.33	106.7	111.03	106.09	107.02
105.09	105.41	104.84	108.35	108.54	104.58	105.58	104.34	107.12	105.55	102.8	106.05	106.62	105.34	101.08	104.86	104.07	111.31	101.56	105.8	106.42	106.61	104.03	105.26	102.56	105.66	106.17	101.6	106.89	107.44	108.56	105.07	103.72	107.16	108.63	105.29	109.21	109.49	106.16	102.07	103.73	109.34	107.53	104.55	104.58	102.52	107.53	102.01	105.4	105.35
106.59	104.63	102.3	107.25	108.49	105.8	105.08	105.89	106.78	105.49	101.77	106.81	106.96	108.19	103.63	101.1	105.06	105.81	107.57	99.833	106.48	106.1	105.08	106.47	107.53	102.07	107.14	103.17	103.86	107.68	108.42	104.57	110.36	106.21	101.98	104.26	109.48	107.07	105.85	103.57	107.49	103.53	104.67	106.88	106.82	107.53	106.98	106.37	105.86	105.35
111.79	105.38	104.96	109.38	109.41	111.2	114.28	108.35	110.96	111.01	111.77	105.44	106.25	105.53	108.87	108.13	110.14	109.78	112.49	108.89	111.68	110.57	106.76	109.76	107.11	108.02	105.45	109.69	109.81	107.41	107.82	111.68	108.74	108.89	106.7	111.51	106.35	109.22	107.39	109.11	105.14	111.15	108.32	105.75	107.21	107.31	109.37	104.51	110.8	109.56
105.72	106.18	107.95	110.42	107.75	106.97	107.87	105.31	102.82	100.92	108.79	107.85	104.64	103.05	107.78	104.09	109.02	108.99	107.15	104.49	104.45	107.5	103.63	109.26	104.7	107.82	107	105.87	103.17	107.86	106.57	105.93	108	106.5	109.65	107.88	106.81	106.94	108.62	105.29	107.92	102.59	107.13	106.26	106.3	105.7	108.17	101.94	106.61	106.53
102.39	98.507	97.971	105.03	99.737	99.705	96.158	99.119	101.32	92.039	99.781	98.925	92.456	95.765	95.531	97.094	99.272	99.245	99.628	99.442	99.237	100.99	97.914	97.452	99.647	97.764	103.98	99.943	98.188	98.273	99.18	97.602	98.596	96.894	92.13	99.713	97.222	96.959	99.964	96.726	96.738	94.621	94.906	100.26	95.911	99.069	99.458	94.995	98.865	97.794
104.36	104.35	102.45	100.79	103.24	97.88	99.283	100.94	103.72	102.9	101.45	103.45	102.86	99.84	99.291	99.333	98.913	99.233	100.44	97.087	103.93	99.994	98.541	98.352	96.53	103.35	101.26	99.629	99.53	103.71	98.858	104.33	97.991	99.685	102.1	100.57	96.941	98.163	96.509	99.867	100.12	100.83	98.108	101.71	99.045	102.68	102.9	106.28	101.28	100.72
108.44	109.53	105.81	106.01	106.66	104.93	111.47	104.14	107.98	103.12	106.73	105.87	106.02	104.62	111.29	109.16	107.08	110.6	106.68	106.64	109.69	111.62	108.08	109.76	110.05	108.4	110.69	108.5	110.18	103.36	107.92	111.91	109.45	109	109.23	108.92	111.63	107.52	110.16	111.29	105.1	111.1	109	111.47	112.11	106.21	110.2	112.03	109.41	107.06
106.36	106.64	104.44	107.48	106.55	105.84	103.98	105.57	105.94	104.5	103.58	105.68	108.92	105.65	106.59	104.41	106.46	104.95	102.93	108.59	103.09	111.22	104.23	107.37	107.47	107.69	103.15	108.28	104.91	106.12	105.5	101.67	100.25	108.44	108.66	103.95	102.62	105.42	102.56	102.19	102.49	104.64	109.67	105.34	104.84	106.59	104.29	105.04	110.51	103.07
102.78	96.874	101.03	94.17	102.09	102.05	100.23	98.609	97.926	103.45	100.54	101.78	99.089	100.37	99.284	99.14	96.452	100.29	97.909	95.75	101.67	95.425	98.322	94.994	98.119	99.997	97.874	98.326	96.912	94.091	98.71	94.16	97	97.363	96.932	99.896	101.77	99.903	98.141	102.75	99.68	95.892	100.52	94.552	94.725	97.003	98.094	100.09	94.516	98.199
100.22	99.319	98.809	99.574	102	103.65	100.49	97.962	98.014	101.21	99.689	102.23	100.48	97.191	103.96	97.045	102.28	98.656	102.05	99.702	99.459	103.17	101.69	100.83	103.43	96.74	103.54	100.47	99.512	103.97	102.77	100.77	103.52	102.95	102.51	102.6	103.29	101.23	101.03	100.45	101.61	99.906	100.63	103.04	101.11	101.08	100.72	104.13	95.358	103.46
104.99	105.33	104.23	106.08	105.74	104.63	107.67	104.57	107.76	104.84	107.24	108.11	107.33	106.43	106.17	107.9	107.32	107.12	102.15	105.98	102.31	106.83	104.97	103.93	107.85	108.63	109.94	104.84	105.59	103.65	105.01	103.57	108.03	104.74	100.9	105.44	105.02	108.79	106.08	103.94	106.39	104.81	107.19	103.44	104.47	104.06	102.94	107.36	104.26	104.09
108.36	109.62	113.31	110.63	111.63	113.03	106.63	110.61	110.68	110.07	112.13	106.6	112.58	114.84	110.24	111.48	113.7	111.05	112.42	110.74	111.83	112.19	113.31	107.46	109.45	108.55	107.48	110.91	107.08	112.94	109.39	109.49	111.82	114.6	106	110.61	112.82	109.51	107.32	113.41	108.39	108.9	111.5	109.46	113.9	103	106.63	108.31	107.45	108.76
107.48	112.51	105.58	108.42	109.82	108.78	108.63	110.67	110.19	113.48	107.33	111.25	107.88	113.32	106.07	111.85	104.81	106.07	111.13	109.8	104.13	112.06	108.09	110.5	108.03	111.14	112.49	104.97	109.4	104.78	109.58	114.03	106.88	105.87	107.67	107.43	106.08	108.04	111.02	108.4	107.05	104.58	107.62	110.93	107.82	110.83	104.87	111.53	107.34	108.75
101.79	104.92	109.18	106.73	107.03	104.32	104.51	108.34	108.42	105.05	104.51	106.91	103.35	109.41	108.07	104.28	106.62	110.3	106.25	105.41	100.98	105.26	109.88	107.63	108.21	111.4	105.04	107.21	107.57	104.24	107.16	108.18	106.62	105.91	108.91	105.3	104.99	107.73	102.66	107.32	104.46	109.09	103.96	104.45	105.19	104.75	113.08	104.07	105.48	106.89
103.43	104.18	103.8	108.46	104.94	107.12	106.78	107.6	104.76	109.21	105.06	103.13	99.542	105.8	102.62	104.48	105.49	103.5	108.21	106.14	104.16	113.26	105.36	104.07	107.56	104.62	104.3	107.59	103.9	107.59	107.79	105.63	102.71	107.83	107.08	106.52	109.45	106.01	105.52	105.97	108.04	101.68	103.62	103.06	103.88	106.17	106.41	102.82	109.46	106.59
104.32	105.92	103.89	110.17	106.77	103.11	107.16	110.27	107.7	113.2	108.65	108.58	105.42	105.58	106.47	107.95	105.95	108.97	105.3	103.94	109.27	105.49	104.49	99.613	108.16	104.9	108.69	104.6	106.07	106.05	103.88	108.59	110.03	107.72	107.24	103.84	109.69	109.18	102.58	103.31	106.8	111.25	105.03	112.65	108.54	107.61	111.65	113.59	110.15	103.02
92.614	99.046	100.79	100.44	94.309	98.551	101.24	100.25	100.24	98.631	97.928	100.69	99.251	96.01	98.148	97.196	95.813	101.59	98.554	102.01	100.83	97.484	94.452	98.902	94.99	100.12	98.699	97.645	99.848	98.681	98.648	96.139	101.28	99.433	100.04	98.627	99.529	97.105	92.742	96.052	97.116	97.23	97.82	99.73	104.91	100.2	101.67	98.787	99.139	99.531
109.69	106.96	107.22	108.79	104.44	107.74	108.6	105.08	106.85	108.06	103.04	110.58	103.44	107.85	102.73	105.09	106.75	105.05	108.7	113.07	104.94	108.32	107.27	104.59	107.93	109.39	100.85	105.87	108.42	108.29	109.74	108.42	112.68	103.54	107.12	102.18	105.4	106.33	106.53	106.4	106.77	105.17	100.31	110.33	103.05	105.41	105.67	102.91	103.37	107.79
109.42	110.91	114.38	110.8	109.98	108.15	107.02	110.26	109.74	107.5	115.5	111.68	111.1	106.07	113.41	111.03	110.59	109.29	108.76	113.12	109.82	109.69	114.96	106.25	114.9	110.14	112.76	112.07	112.07	111.89	110.76	107.63	113.66	108.19	107.67	111.29	112.15	106.73	107.45	114.22	109.04	110.83	108.54	110.78	113.69	111.61	109.49	108.64	107.12	111.58
103.44	104.83	107.74	108.79	108.56	108.88	102.17	107.38	103.55	104.59	106.56	106.63	104.81	105.45	109.61	106.69	107.29	105.14	108.48	104.87	108.25	108.35	106.93	104.96	104.66	102.95	104.51	106.2	104.45	109.47	107.35	107.07	106.81	104.23	107.57	105.45	106.99	109.03	105.36	103.69	107.65	107.58	108.43	104.85	106.57	106.94	106.33	107.5	106.33	111.48
104.32	105.78	107.79	106.95	105.85	106.95	106.21	107.03	107.52	112.57	110.48	108.6	108.79	104.18	107.69	106.41	110.39	108.45	107.3	108.31	106.68	105.76	106.89	108.81	106.61	105.86	107.52	111.79	108.7	112.06	108.22	107.45	105.76	109.88	103.46	107.18	111.23	106.96	105.81	106.88	105.73	110.22	110.7	111.29	106.09	108.25	115.63	111.61	105.46	108.24
98.258	99.912	99.38	100.12	96.403	99.022	101.58	101.81	101.22	103.1	99.307	100.32	102.24	95.448	99.829	95.68	102.3	99.64	106.24	98.54	98.203	105.02	98.493	100.94	101.31	97.55	105.12	97.512	99.372	104.08	100.48	100.49	100.5	99.276	100.89	97.459	99.605	100.53	100.34	97.755	105.84	96.581	102.51	100.07	100.06	99.22	100.85	98.827	98.369	102.92
99.314	103.47	98.397	96.559	101.9	99.193	106.02	101.38	98.841	102.04	100.81	96.425	97.682	100.07	100.1	102.81	101.24	102.56	96.065	99.327	102.47	99.873	100.64	99.027	100.34	96.997	97.648	104.87	100.84	98.966	100.17	101.94	98.835	100.86	99.162	98.288	102.57	103.93	101.67	103.17	101.15	100.4	102.37	104.37	102.22	101.72	98.914	97.911	101.44	100.07
97.946	100.7	100.56	98.379	98.995	96.618	99.848	98.245	102.83	98.174	91.157	97.329	96.088	96.771	96.637	97.907	101.08	97.093	93.356	98.424	101.13	96.646	99.133	98.509	96.913	99.111	101.06	95.937	101.31	96.412	97.901	96.274	98.354	99.116	99.89	101.19	97.567	96.527	99.302	98.459	95.514	102.3	98.354	98.462	94.984	92.3	100.64	96.466	98.121	99.709
109.65	106.34	110.81	111.44	108.63	110.18	106.01	110.56	103.82	107.54	104.13	109.91	104.52	109.34	114.56	113.14	104.72	107.71	108.72	110.44	109.12	108.94	108.69	108.72	110.65	107.83	108.48	109.55	105.31	103.72	108.07	104.66	108.17	104.35	111.38	108	103.26	108.83	109.62	111.04	104.69	112	105.03	107.43	111.41	108.05	106.57	104.69	105.13	105.65
109.09	106.92	102.7	111.77	104.64	107.58	104.58	104.29	107.67	108.57	106.64	103.83	103.26	106.8	106.92	108.7	105.96	104.48	101.09	102.17	103.78	104.81	100.89	104.29	104.99	106.65	104.85	105.81	105.51	104.89	106.28	104.91	107.91	105.43	108.35	106.53	105.22	110.09	106.28	106.04	108.55	105.36	105.79	104.6	106.41	107.39	108.49	106.95	106.54	107.67
107.39	105.17	104.92	105.81	114.13	109.08	105.08	105.25	108.07	106.35	103.55	104.43	104.54	106.01	103.83	107.15	101.84	106.25	112.59	108.1	106.53	106.63	107.89	107.64	103.77	106.85	101.92	106.8	110.09	108.06	109.75	106.89	106.83	109.73	104.88	105.21	104.5	111.79	106.26	109.46	103.15	113.34	106.23	104.99	104.95	108.08	104.05	105.23	109.67	110
105.77	107.85	102.08	107.28	107.41	107.66	100.9	106.98	101.97	103.66	103.25	106.97	106.91	103.79	105.93	103.41	105.44	102.92	106.34	102.85	107.67	102.73	105.41	104.31	101.6	106.69	107.38	104.68	106.06	110.39	104.93	104.83	108.12	104.92	110.74	104.49	107.12	102.51	103.72	104.67	103.89	106.62	104.16	107.35	107.14	106.9	103.72	103.19	103.18	100.78
110.72	113.29	111.23	111.03	109.66	109.66	107.09	110.53	104.24	109.61	112	105.58	101.51	104.9	111.74	107.5	110.92	109.55	108.19	106.7	113.73	108.75	106.79	109.94	106.26	112.81	104.4	107.28	109.59	106.56	111.7	109.68	109.36	108.85	108.01	112.54	107.65	110.37	101.79	106.5	104.65	110.72	106.6	107.87	107.87	107.3	107.54	112.81	115.7	106.23
105.7	110.41	106.68	103.88	109.85	107.36	105.91	102.61	110.67	101.68	102.01	109.16	105.55	106.59	101.44	106.76	103.2	111.13	108.51	104.55	104.6	107.18	106.58	107.95	107.69	104.37	106.76	102.64	102.74	101.2	109.54	107.16	105.04	104.51	104.54	108.61	105.2	104.24	102.46	102.88	103.82	105.06	104.43	109.47	108.38	107.96	108.72	105.65	106.24	107.95
107.06	106.32	107.08	104.5	104.55	106.36	104.66	107.71	103.2	106.66	104.95	106.69	104.18	104.2	109.25	103.58	105.33	105.79	102.73	105.95	108.83	102.74	108.2	103.21	99.775	99.131	107.57	104.97	107	102.69	107.23	106.85	103.2	104.58	104.93	106.25	102.68	107.13	105.18	107.06	104.5	107.19	107.45	104.29	109	106.71	102.64	103.4	105.75	104.89
105.98	100.58	100.63	102.22	103.3	104.74	104.95	98.415	98.122	100.86	99.683	101.73	102.17	102.88	101.4	97.873	101.74	100.97	103.56	98.084	102.66	102.78	100.34	101.95	102.14	103.21	101.37	101.4	98.201	102.02	99.66	100.91	102.38	101.98	98.079	96.412	98.404	101.81	98.801	96.148	100.89	104.59	97.209	103.31	103.7	98.552	103.1	98.457	106.24	101.89
101.97	111.5	104.95	104.73	107.28	104.29	109.09	106.2	106.93	106.89	103.25	104.74	103.96	103.72	108.45	105.68	111.06	105.79	104.24	103.66	102.69	108.68	103.89	107.99	108.26	107.15	107.3	110.26	105.94	105.99	107.88	108.02	100.85	105.56	109.69	104.36	105.15	103.52	102.67	104.66	106.89	104.03	106.09	103.35	110.2	104.69	108.33	106.06	106.31	104.02
111.4	105.32	101.91	106.66	102.91	107.54	104.76	112.26	102.26	103.89	105.82	103.74	100.83	104.83	100.41	101.5	113.23	106.93	103.59	109.61	106.41	105.58	106.25	107.89	107.08	105.65	105.45	107.48	107.09	101.8	102.04	103.24	104.85	109.22	109.21	109.11	105.01	106.92	105.08	105.12	103.16	107.36	104.63	105.41	101.48	104.88	106.95	102.37	108.12	108.54
106.46	104.95	106.55	103.28	106.06	111.33	101.06	107.12	102.16	105.31	101.67	104.63	106.11	109.55	106.33	103.05	106.69	105.12	108.04	108.03	100.3	106.08	99.744	108.69	105.88	106.78	107.01	105.31	104.77	107.86	106.93	108.21	107.51	104.51	101.23	106.25	109.12	105	104.39	106.87	108.47	105.84	107.72	104.69	103.83	104.28	102.53	105.68	105.94	101.43
104.57	107.58	107.75	109.63	105.36	107.74	106.28	107.5	108.82	106.68	109.45	107.36	106.97	106.76	106.9	104.11	108.2	107.79	108.61	107.74	109.29	106.48	109.78	107.07	112.92	111.49	106.23	108.66	109.3	108.36	110.22	108.16	111.2	105.12	111.24	106.29	105.8	106.65	109.26	105.29	113.59	107.98	107.8	105.26	105.59	109.72	106.77	110.15	111.7	106.52
108.46	114.79	108.1	110.56	112.74	111.69	110.57	112.11	108.47	110.15	110.35	107.27	109.05	109.54	111.94	111.34	105.91	112.01	112.33	109.32	114.63	106.1	110.18	111.4	109.86	110.14	113.1	107.08	109.75	110.79	110.87	110.8	110.91	115.56	111.25	114.43	108.3	108.54	110	110.46	116.58	112.62	113.53	110.33	116.16	106.06	114.89	112.84	109.65	109.58
104.58	105.78	106.39	101.6	107.69	111.93	105.32	100.14	103.07	102.95	107.58	102.68	105.45	106.15	104.18	100.31	103.82	102.69	111.1	107.43	101.47	107.37	105.02	104.44	107.58	108.05	106.77	109.52	105.32	106.07	104.05	104.52	108.15	107.92	108.61	104.83	102.86	105.97	103.22	107.92	107.53	106.83	109.54	104.06	107.03	108.59	103.12	101.46	104.87	105.55
106.87	104	105.01	100.79	105.74	106.22	108.06	101.93	102.55	105.62	109.75	104.69	105.58	106.86	105.02	104.8	105.42	104.75	105.13	106.06	109.76	104.77	99.362	104.86	106.82	109.23	101.88	107.8	106.38	107.23	105.88	107.06	104.9	107.56	107.94	106.99	101.64	107.09	105.49	105.9	105.83	106.15	106.65	107.07	105.98	105.34	103.5	104.48	107.29	106.39
100.22	105.26	98.418	100.72	98.943	101.99	100.85	99.759	98.623	102.15	97.693	103.31	102.96	97.952	100.47	97.631	95.173	99.365	102.27	96.888	96.741	99.597	101.39	100.86	99.26	99.346	95.442	99.524	102.44	102.69	96.559	102.6	100.79	104.33	94.767	100.94	102.16	101.58	101.3	100.99	100.39	101.64	104.02	97.838	98.099	99.638	101.13	100.94	101.15	101.46
98.154	99.162	101.47	95.968	99.046	97.636	102.11	97.383	95.621	95.884	101.04	96.926	97.612	100.05	99.849	99.398	101.62	100.04	96.017	94.558	100.99	97.448	97.061	96.891	98.543	97.573	98.399	100.24	102.3	97.245	100.2	98.682	93.534	96.856	101.98	94.885	98.273	102.23	96.016	97.759	96.471	99.286	96.751	96.264	98.032	95.834	102.19	97.696	101.7	94.39
112.05	106.17	109.57	109.84	112.41	107.78	109.75	109.73	111.95	109.21	113.09	113.15	112.59	112.64	108.67	111.65	111.13	107.6	111.93	112.89	112.15	112.09	112.19	110.26	113.09	111.73	110.72	110.92	111.41	110.28	109.27	109.3	109.54	108.67	112.53	108.3	108.65	107.09	113.9	111.89	106.21	109.5	112.35	112.51	109.66	106.43	111.06	110.08	113.63	105.08
106.41	106.92	110.11	107.23	112.76	106.16	107.25	106.96	109.3	106.98	110.28	106.61	109.04	108.69	107.3	106.61	109.14	106.15	106.01	108.49	107.48	110.96	108.87	107.53	108.91	109.79	105.34	110.79	106.54	108.81	110.84	107.13	108.52	109.38	109.31	108.07	109.93	102.23	111.62	107.47	107.73	105.34	106.55	107.01	112.43	106.27	108.55	107.82	110.78	107.04
97.117	97.197	99.578	98.083	97.037	101	95.358	98.722	98.702	101.99	97.49	97.852	102.69	97.786	96.347	104.25	98.201	97.558	96.991	98.667	95.425	97.74	94.669	99.297	95.891	102.28	94.978	94.217	92.823	100.69	99.107	96.617	98.077	97.411	101.76	97.528	96.599	100.67	101.06	98.126	95.524	102.89	99.745	94.863	99.565	96.093	105.02	98.196	100.11	95.121
110.96	112.35	110.45	113.96	108.58	108.64	108.68	109.26	108.83	111.56	112.8	111.22	108.67	105.15	114.36	114.88	104.64	111.95	113.91	111.65	110.64	107.56	110.47	117.11	108.78	111.72	110.41	105.55	110.53	110.76	113.71	110.34	105.28	112.55	109.4	108.13	110.28	112.26	112.67	116.57	114.77	110.92	110.68	106.25	110.87	106.42	110.68	110.3	111.47	115.58
97.031	99.853	97.173	97.852	101.04	97.273	103.81	106.13	98.384	99.687	103.06	95.472	100.44	103.49	101.34	102.53	105.07	103.78	99.117	100.94	98.393	102.35	101.25	99.073	103.52	105.86	104.72	101.17	101.8	102.47	105.93	102.52	101.97	103.95	101.76	97.208	106.93	96.771	99.307	99.192	99.671	94.817	101.88	103.04	100.99	104.65	100.61	95.187	95.643	103.41
109.47	109.51	109.4	107.07	110.36	106.22	106.28	109.68	110.39	109.17	105.86	110.6	110.78	109.37	108.6	108.11	108.79	106.33	104.91	105.09	110.58	106.64	104.88	108.61	106.18	109.5	108.81	105.88	109.91	108.27	106.76	110.23	110.03	107.07	109.44	106.6	109.61	106.65	111.7	103.93	112.14	106.42	101.62	113.06	106.29	107.55	107.92	112.98	106.92	111.16
105.14	103.34	104.19	111.53	107.37	102.41	107.3	107.69	103.3	107.66	104.98	103.89	106.15	105.74	108.94	104.79	104.71	107.35	110.32	111.48	108.15	107.23	107.26	102.21	107.53	104.57	104.58	106.4	106.52	103.61	106.3	105.37	105.18	100.45	103.65	106.68	107.23	108.01	109.2	102.76	107.83	103.31	103.76	103.37	108.21	111.75	104.79	105.58	111.71	106.82
97.596	99.045	102.52	100.68	101.49	108.18	99.435	103.63	102.12	101.48	101.71	108	99.036	105.36	100.24	99.214	99.394	99.435	104.11	102.67	101.91	98.787	98.36	106.99	103.78	102.91	103	101.3	101.26	98.686	99.1	101.5	103.6	99.078	104.96	99.599	103.09	100.18	100.18	99.093	101.43	98.637	99.705	99.344	97.957	101.94	103.58	101.17	96.783	101.22
96.46	99.923	101.5	100.63	99.75	101.32	96.492	98.469	101.48	101.62	103.98	100.97	103.25	96.405	99.809	102.18	100.77	100.5	104.94	102.77	101.23	101.22	98.749	101.81	96.77	99.436	99.775	102.02	98.971	101.59	100.41	101.1	99.813	98.661	100.23	100.18	107.01	102.49	98.201	97.662	104.6	98.318	99.786	103.49	101.79	101.11	100.65	100.55	100.58	100.56
111.64	108.67	105.04	104.89	102.56	103.97	107.18	107.48	105.02	104.05	106	107.75	103.92	106.08	106.85	105.51	108.68	104.53	108.78	101.64	107.78	107.5	105.7	107.25	101.95	106.47	108.7	105.14	102	103.13	108.45	108.63	110.28	106.44	102.24	105.38	109.43	106.3	107.24	110.66	102.26	109.94	106.13	108.02	109.14	107.08	108.08	107.85	108.35	105.74
104.75	104.9	109.59	102.78	111.12	107.19	108.37	105.51	107.32	106.9	104.33	107.27	107.08	105.72	107.51	104.14	108.33	104.01	108.11	111.33	108.03	105.92	108.24	105.62	104.59	107.92	108.03	103.94	109.05	104.94	106.78	106.42	101.62	105.1	106.21	101.22	108.13	103.81	108.63	111.77	102.78	106	104.88	104.95	104.7	104.09	106.02	108.49	106.48	106.62
104.38	107.65	106.04	104.16	105.39	107.66	105.32	101.47	106.04	107.01	105.18	105.41	105.2	104.31	110.63	109.3	103.68	109.4	110.75	107.94	102.98	111.32	108.2	105.44	105.19	102.33	108.66	105.58	104.36	103.95	106.59	107.41	104.82	108.3	103.33	104.64	108.5	109.54	108.92	110.59	103.74	106.94	112.44	112.84	106.64	103.84	109.95	104.83	107.54	107.37
102.95	105.8	103.52	110.42	106.57	105.25	101.78	107.81	105.18	104.49	105.44	102.44	105.22	106.07	103.91	103.38	104.78	110.5	108.37	108.38	103.92	108.27	104.76	106.57	108.45	104.99	106.59	106.82	103.82	107.03	108.62	107.82	108.66	104.26	105.75	105.49	106.88	106.01	104.64	101.85	101.19	104.3	101.34	105.68	106.83	101.94	108.43	107.79	100.41	104.06
103.56	109.96	110.94	105.08	104.48	105.86	105.84	108.76	106.38	106.76	106.87	103.05	102.66	106.88	109.15	108.46	107.88	109.22	104.29	104.38	108.22	103.43	108.82	104.37	105.52	104.35	107.82	107.04	107.27	108.21	107.06	104.93	107.87	109.87	104.03	102.8	108.09	105.67	106.15	108.03	106.72	98.913	104.15	106.12	103.08	108.28	102.85	105.87	108.24	103.14
107.9	106.88	105.87	107.34	104.34	110.71	103.65	107.46	106.14	106.42	106.05	109.23	103.98	108.36	104.69	108.83	107.75	104.58	104.22	105.79	102.77	109.06	104.07	107.89	107.05	106.94	104.81	103.59	103.2	106.52	104.89	103.53	107.64	103.78	104.26	108.61	106.04	110.44	107.19	105.55	110.69	107.99	105.66	106.25	106.57	109.81	109.27	110.13	105.64	106.7
111	104.09	109.19	108.17	109.75	110.52	108.82	113.6	106.07	105.78	107.47	108.29	108.49	107.24	112.47	108.8	107.07	108.88	109.46	106.88	104.38	106.4	107.14	108.63	106.45	107.05	105.45	110.25	108.4	112.88	109.01	107.81	109.71	104.23	109.24	106.59	105.85	108.83	106.52	104.56	108.37	108.82	110.01	110.33	108.64	108.33	112.56	108.92	109.39	109.23
109.59	107.51	108.56	106.69	111.27	108.5	107.71	114.45	107.83	110.5	111.96	111.41	112.23	110.46	108.39	110.45	114.28	104.23	110.16	112.11	111.93	110.28	107.67	111.06	107.59	107.93	109.89	112.03	107.67	110.37	106.9	109.04	110.23	111.35	107.62	112.21	109.67	109.54	108.77	111.7	111.93	113.59	110.5	106.69	112.03	107.83	112.56	109.08	109.3	114.98
106.78	109.65	106.99	105.57	106.64	106.58	108.52	109.84	107.73	107.05	108.6	109.28	110.03	107.97	113.14	108.99	108.75	108.15	106.6	107.14	113.21	106.09	108.62	109.63	109.64	108.36	108.77	109.55	108.74	115.6	107.61	108.48	106.84	108.37	107.7	106.14	108.71	106.58	103.13	104.26	109.04	107.56	108.5	105.34	109.54	107.86	108.89	105.1	109.02	104.43
102.51	102.33	104.78	103.51	101.82	104.03	101.89	107.37	103.39	105.61	103.36	104.04	103.18	98.246	100.84	98.627	99.097	104.06	99.837	100.8	102.71	104.57	103.05	100.85	100.16	101.46	99.954	108.36	105.69	103.07	103.93	102.21	102.07	103.38	100.46	102.98	101.43	98.988	106.24	106.81	104.23	101.21	99.771	98.464	103.37	106.83	103.35	108.57	103.59	102.1
98.38	100.69	98.271	97.111	99.502	96.879	98.651	102.08	96.365	96.221	96.328	97.726	95.949	102.4	97.929	98.847	96.213	97.961	96.653	102.18	99.742	99.594	95.229	97.415	99.548	101.37	99.464	98.583	100.82	100.38	93.371	102.68	95.722	99.598	96.878	97.105	100.64	91.932	96.973	97.973	99.476	94.643	99.649	96.549	98.01	96.049	98.147	94.529	100.62	97.576
98.224	99.386	102.54	100.22	96.966	98.597	101.91	99.429	95.567	99.46	101.4	103.34	101.65	99.831	99.618	99.847	105.28	103.5	98.395	96.791	99.118	100.09	91.13	99.867	99.19	100.71	104.33	96.569	99.897	99.433	97.414	102.19	100.16	99.832	94.799	101.64	98.524	98.357	97.546	103.88	101.87	101.95	103.56	99.535	98.616	101.83	103.04	102.42	100.2	102.16
106.52	107.15	105.5	110.77	106.77	108.38	112.71	105.52	111.03	110.03	105.49	108.68	107.29	111.54	107.97	105.8	104.36	107.99	110.36	107.27	104.65	109.45	107.19	108.28	107.31	108.32	113.93	108	102.65	109.01	109.32	109.62	112.15	107.56	110.27	107.7	112.48	106.86	110.57	107.36	106.12	109.04	109.91	106.69	105.44	107.03	108.87	110.32	110.65	112.33
106.98	110.81	107.64	109.22	107.12	108.38	104.7	107.27	107.23	104.04	106.25	108.48	108.44	109.68	107.38	108.55	107.05	106.9	106.8	108.08	110.96	109.86	108.05	107.03	107.21	110.56	109.37	110.85	109	107.47	111.93	102.26	103.97	112.79	107.59	106.99	107.99	110.19	108.01	104.63	105.43	109.27	106.83	111.03	107.2	108.68	108.87	108.93	103.42	110.41
107.88	108.02	106.4	104.98	109.61	106.67	108.05	108.11	106.64	105.87	108.76	105.73	111.85	105.73	110.04	105.54	109.46	109.29	109.42	108.51	109.19	108.82	107.3	109.59	113.18	112.79	110.42	110.12	107.24	108.91	111.94	108.35	106.21	106.02	110.18	107.48	111.8	107.54	112.93	113.54	109.3	102.94	104.85	106.68	106.99	111.48	110.54	109.01	110.15	112
96.373	98.635	101.25	100.42	102.41	99.485	98.54	98.358	97.936	99.571	103.61	102.57	101.29	99.756	99.847	98.644	101.13	98.54	100.16	96.954	99.037	100.01	97.469	100.59	94.006	101.17	99.433	95.077	95.124	97.387	95.606	104.78	101.57	99.457	100.79	100.09	100.21	98.576	99.719	100.22	99.986	98.936	95.453	98.077	100	95.974	96.014	93.127	97.807	96.926
112.05	106.96	106.55	110.74	111.3	106.94	108.08	111.17	110.44	109.48	106.2	109.96	106.49	111.7	106.83	105.53	109.72	108.85	109.91	108.05	110.43	111.8	108.47	108.34	110.29	108.88	106.74	108.56	108.67	109.02	110.94	110.52	110.13	108.71	104.97	113.76	105.73	108.16	106.17	107.39	109.57	109.4	110.83	108.85	111.75	110.21	115.14	108.19	105.82	112.3
105.98	110.88	107.87	108.43	107.59	107.83	110.22	106.49	107.62	109.2	112.31	103.62	107.18	112.82	109.46	108.83	108.65	108.21	109.6	111.98	108.46	112.07	111.58	108.76	106.82	107.69	109.76	110.24	106.48	111.16	110.1	111.09	105.11	109.12	111.39	104.48	106.04	105.56	107.22	109.52	109.65	109.1	106.14	108.09	110.07	110.26	109.41	108.06	105.99	104.51
111.53	103.87	110.11	111.92	106.06	107.96	106.18	106.97	109.24	109.37	105.23	104.52	109.44	105.23	112.02	103.66	106.38	107.42	106.92	105.14	105.88	107.96	104.88	106.31	109.41	109.13	105.06	112.63	107.26	112.98	104.45	104.41	105.46	105.41	107.67	110.31	111.94	108.21	108.6	106.82	109.61	110.53	107.45	112.55	107.25	107.79	107.27	112.63	106.99	104.16
109.39	106.13	108.86	107.98	111.65	111.24	108.49	109.21	108.1	106.52	104.57	107.08	106.1	110.17	105.8	110.87	109.7	108.34	109.74	108.03	111.46	110.24	112.11	106.67	109.01	108.32	109.35	108.35	105.7	106.93	106.75	106.49	108.98	109.74	107.22	109.68	106.14	110.73	110	109.54	107.42	105.48	107.6	105.74	109.95	109.63	111.23	107.64	105.65	107.27
97.916	104	103.01	98.812	99.037	101.13	97.428	96.124	101.17	100.6	98.667	95.299	100.33	96.258	96.769	99.306	99.65	93.427	98.164	98.352	95.237	96.464	103.15	105.33	97.176	96.694	95.963	99.41	98.695	100.34	99.402	97.181	100.15	96.421	96.109	98.922	95.572	96.666	97.396	101.74	98.492	101.4	100.3	97.834	94.64	99.816	94.422	99.982	97.972	97.87
104.87	106.54	111.86	104.63	108.71	108.95	104.67	108.61	110.65	108.42	108.72	107.84	106.48	108.96	110.97	103.37	106.2	110.17	108.02	106.65	110.42	114.3	112.01	109.26	108.68	105.41	105.23	110.28	106.04	111.2	107.91	112.23	109.88	111.09	107.29	104.82	105.89	107.41	110.57	107.59	108.63	110.44	108.23	106.58	107.84	104.87	110.06	110.62	104.57	107.13
101.95	99.188	100.73	95.11	100.46	99.451	97.082	99.932	96.849	98.217	101.27	101.04	98.41	96.896	99.653	99.192	96.921	96.389	95.303	100.74	98.025	99.543	98.681	100.64	97.29	98.576	96.934	100.12	94.56	98.39	98.622	97.36	99.554	97.154	96.279	97.881	98.222	104.54	93.225	94.76	95.097	101.6	98.162	95.471	95.782	99.716	96.89	95.281	96.702	102.31
103.85	108.99	103.85	102.9	104.33	106.67	109.03	105.14	109.58	104.77	106.15	104.19	106.45	112.14	105.58	101.19	104.52	108.4	103.27	104.94	104.91	102.95	104.57	103.66	105.84	106.69	104.85	106.44	105.87	109.36	106.76	109.1	106.82	104.33	107.37	107.31	106.1	107.09	101.63	105.26	106.2	107.7	103.02	111.88	102.01	106.27	103.92	107.3	109.89	108.32
105.72	105.3	106.37	102.58	110.17	107.26	102.37	108.62	104.85	107.03	106.45	102.5	105.41	105.53	103.74	102.64	105.02	111.89	108.24	103.46	108.15	103.86	105.92	104.48	104.3	104.1	106.04	104.76	110.88	104.46	104.45	107.51	100.82	105.6	110.49	105.64	102.78	108.76	100.98	109.28	109.04	106.97	108.61	102.97	108.35	108.34	109.72	107.01	108.44	104.56
109.27	108.22	113.17	106.72	109.01	106.74	106.3	108.76	108.98	110.66	105.97	110.7	109.01	105.41	107.43	105.77	113.24	109.68	112.09	102.6	107.58	110.93	105.41	107.55	106.44	111.46	109.9	110.32	109.96	110.51	111.08	100.52	107.53	102.27	110.13	108.34	109.25	106.05	108.6	109.78	105.14	108.12	110.26	110.91	105.61	109.82	110.11	105.21	110.18	109.62
98.118	101.98	104.63	100.06	102.42	99.657	105.3	100.12	104.16	103.87	101.11	102.82	99.24	104.91	101.03	101.24	101.63	102.23	97.903	102.18	98.488	102.29	102.15	103.23	102.77	100.97	101.84	98.723	96.77	101.81	105.36	100.23	100.51	101.71	103.91	99.112	98.099	96.2	102.1	99.639	101.07	100.43	104.92	101.27	97.498	97.149	102.1	99.978	101.54	100.22
109.48	106.33	106.05	106.73	111.24	108.85	107.29	107.23	107.85	105.56	104.5	111.65	101.54	104.93	110.46	107.88	104.66	106.68	111.09	103.49	107.24	111.81	108.43	103.72	111.96	106.69	107.01	107.38	111.86	111.18	110.28	108.48	107.94	104.82	105.32	111.82	108.48	108.62	109.4	106.35	108.91	103.69	111.6	105.27	107.55	107.26	104.32	107.21	108.78	105.96
107.14	108.37	106.08	108.59	106.67	106.01	106.03	107.01	105.31	102.34	105.58	105.02	106.13	108.66	108.56	111.28	108.59	106.59	107.7	106.06	105.23	109.68	107.13	103.38	108.6	109.25	109.11	106.28	106.73	105.76	103.99	106.94	109.39	105.42	110.93	108.19	106.68	107.02	108.46	107.2	108.76	107.96	110.8	104.22	109.79	113.13	108.99	110.19	105.25	104.74
97.045	102.72	99.036	99.565	100.75	99.736	100.42	97.636	97.814	103.4	98.365	101.98	104.09	97.661	100.21	100.19	98.453	99.339	100.46	98.825	103.18	97.517	104.07	100.92	103.54	103.33	99.468	97.615	99.568	96.766	96.389	94.553	99.638	100.76	98.606	101.77	99.303	97.153	101.8	96.165	97.753	100.42	103.38	102.89	103.14	99.818	101.5	98.514	100.87	103.85
97.67	97.072	94.92	101.8	97.04	97.814	97.486	100.6	98.827	99.141	96.235	96.845	97.665	95.26	94.781	98.379	100.13	98.778	99.542	95.507	100.87	90.351	100.89	96.868	98.9	97.886	101.89	95.658	94.81	97.452	99.871	96.434	100.37	97.718	96.254	100.44	94.926	97.582	100.73	97.869	102.35	98.34	94.815	94.206	98.007	98.811	91.179	103.02	96.184	96.727
92.717	100.72	101.4	95.446	101.82	92.018	94.358	98.455	97.454	98.331	101.62	102.67	98.148	97.4	97.818	99.407	95.662	100.89	98.578	93.099	95.719	100.19	96.797	94.933	100.73	94.697	95.417	96.754	99.954	101.94	101.64	98.858	99.775	98.445	96.541	100.42	93.914	101.85	96.266	98.876	98.212	99.956	101.62	96.936	96.192	96.732	97.769	99.434	99.965	93.984
99.322	98.782	97.672	97.165	94.208	97.853	100.36	101.22	97.318	97.062	100.02	94.28	96.458	99.946	99.186	99.505	99.903	102.31	98.918	96.679	99.646	97.774	96.056	96.991	100.52	97.889	98.1	98.421	97.424	101.85	100.12	97.695	97.786	101.28	93.568	97.831	103.46	97.271	96.552	95.392	100.24	99.175	99.07	94.84	100.46	99.507	102.08	97.349	95.613	95.916
107.4	105.53	97.824	106.65	106.25	102.41	106.95	112.67	111.67	108.64	107.48	108.09	104.32	106.06	105.68	107.55	109.3	103.92	109.99	110.44	108.66	109.07	102.98	103.99	107.96	106.34	106.21	101.69	106.76	106.94	103.85	107.52	106.39	103.64	109.42	108.92	107.8	103.63	105.49	108.75	106.68	107.56	109.27	108.05	102.61	103.44	101.57	103.56	102.72	105.37
108.69	106.55	112.72	105.71	106.43	105.36	111.74	111.57	111.68	108.56	103.45	106.85	107.04	106.42	106.88	111.39	105.22	106.49	106.8	110.03	106.68	106.54	111.47	108.54	109.8	106.25	107.62	111.92	112.59	110.76	106.93	104.87	106.61	108.84	106.16	107.37	108.57	109.9	109.38	111.41	106.99	109.58	103.9	110.56	110.12	105.88	107.74	107.1	105.6	107.91
103.09	107.37	105.55	102.88	105	106.17	105.22	105.6	108.82	103.52	105.81	106.47	109.74	105.58	100.01	107.89	108.36	101.77	102.13	103.99	103.58	106.59	110.75	101.84	101.34	106.98	106.61	106.48	101.41	104.92	108.77	103.71	107.82	106.41	106.2	101.33	102.66	103.34	107.9	103.4	109.69	107.6	104.94	101.96	103.93	106.15	104.72	107.57	106.49	106.87
106.3	105.19	107.42	108.56	108.37	106.95	105.59	105.91	108.11	108.8	105.91	110.13	106.11	107.16	106.91	106.57	107.02	112.37	103.95	113.45	114.95	102.09	106.11	106.5	104.87	109.43	108.1	106.88	108.84	109.22	108.88	111.02	110.41	110.17	108.15	106.96	105.9	108.14	107.44	109.11	109.76	106.51	108.42	105.54	103.35	108.32	110.82	105.52	106.91	108.54
107	109.57	107.94	102.79	105.73	106.95	106.87	104.15	102.99	106.82	102.88	107.41	104.79	107.59	106.86	106.44	106.77	108.24	108.37	102.32	104.23	108.64	104.8	106.13	105.75	105.18	104	110.52	103.62	103.57	99.678	107.07	103.74	109.65	107.81	105.79	105.54	102.57	106.2	107.3	105.41	99.864	105.88	106.54	107.16	97.816	106.71	106.87	104.09	103.63
96.765	98.944	99.93	95.423	96.921	96.177	98.335	100.37	97.036	97.904	98.111	95.19	99.089	100.06	98.206	100.71	98.884	102.84	94.656	101.81	101.21	97.47	99.093	94.969	101.28	94.798	96.331	90.574	95.245	98.467	98.157	96.276	95.846	97.959	95.563	98.166	100.01	99.759	101.96	98.476	97.204	96.831	95.082	98.33	101.58	98.623	95.58	94.817	98.715	94.956
112.09	110.55	108.95	103.25	112.66	110.17	111.36	112.18	110.71	109.19	108.32	110.77	111.39	111.81	108.17	108.66	109.12	110.55	107.68	115.14	104.62	106.78	108.96	112.26	111.53	114.16	108.97	111.69	110.06	114.13	106.58	111.9	113.81	109.66	107	109.53	113.47	109.96	108.87	112.81	108.43	111.27	108.39	113.65	110.02	107.71	111.76	109.82	109.98	109.7
107.23	98.718	106.13	103.3	108.44	104.73	105.99	102.65	106.27	100.14	109.22	103.67	103.94	105.11	109.45	107.74	104.21	103.72	107.14	107.91	104.87	109.18	103.48	102.66	105.51	104.13	108.02	105.02	108.44	107.36	107.96	110.51	104.04	107.09	105.51	110.72	108.03	108.84	105.34	106.89	109.33	107.27	103.41	104.39	103.85	107.5	106.21	108.45	109.34	103
109.94	102.8	105.84	107.95	108.08	104.89	106.61	103.28	105.41	103.02	107.06	103.79	103.98	106.1	101.38	103.96	105.49	106.56	104.8	107.7	102.72	106.39	107.19	113.46	104.26	105.7	103.41	110.88	105.9	106.46	109.48	102.92	102.18	111.98	103.97	108.66	109.74	104.61	104.51	102.53	103.96	101.4	106.95	107.02	106.03	103.8	107.35	106.93	110.09	104.51
103.11	106.55	105.78	102.71	107.99	109.78	107.54	102.36	107.27	107.71	104.53	109.23	102.88	104.98	108.02	107.22	108.09	104.68	112.49	102.85	106.08	98.301	108.24	106.6	101.66	105.32	108.44	105.25	101.53	104.06	104.81	103.39	108.09	107.53	101.4	106.78	107.89	106.1	106.3	104.39	101.97	106.66	106.26	103.74	105.86	106.7	102.59	107	102.5	106.27
111.46	106.54	112.76	108.22	107.16	109.31	108.91	106.95	110.26	114.14	109.49	110.49	111.44	112.88	107.77	110.55	111.74	107.42	107.55	108.4	110.96	106.93	113.18	107.92	110.99	111.6	108.53	110.13	110.63	111.65	110.56	112.94	111.74	110.24	111.23	110.9	107.94	109.73	115.37	109.72	105.77	112.25	114.46	113.97	108.84	111.95	109.1	108.88	115.19	108.38
108.02	105.14	105.94	107.87	104.23	107.97	109.51	104.54	109.12	105.09	105.23	107.73	104.58	105.67	105.67	107.97	108.68	105.38	104.55	107.97	106.71	106.33	107.52	110.29	110.79	111.61	104.57	111.18	104.49	103.63	109	104.92	106.09	104.84	106.25	110.7	103.3	104.48	107.62	102.35	104.42	109.9	108.73	103.02	108.5	103.28	105.55	103.49	109.93	102.71
99.121	99.283	98.706	98.301	97.75	97.637	97.765	97.05	96.494	98.338	102.74	99.073	97.295	98.38	96.208	96.474	101.21	102	99.244	97.13	95.481	99.425	99.851	102	98.037	96.468	96.544	98.532	94.251	95.65	98.511	100.54	98.927	101.08	97.326	98.726	98.94	95.136	97.939	93.234	98.912	99.927	99.789	103.14	101.41	97.108	104.51	102.11	100.37	98.422
108.73	107.79	108.53	107.49	110.25	112.95	110.29	107.68	109.15	105.11	112.5	104.44	104.13	107.77	107.4	105.64	107.04	105.92	107.36	108.52	112.47	108.22	107.72	106.23	109.86	108.61	106.72	107.25	112.77	110.27	106.35	105.68	107.11	108.94	106.03	110.68	102.73	110.84	109.17	111.41	106.24	103.89	110.4	106.26	113.26	108.53	108.35	100.43	109	109.95
103.83	107.39	106.22	109.32	109.8	101.48	107.8	106.02	106.58	106.67	103.34	109.98	106.11	102.96	104.57	106.55	104.39	107.09	108.27	110.91	105.62	102.81	101.21	106.17	108.64	106.67	104.58	106.82	104.63	101.74	102.46	106.86	101.69	101.67	109.25	101.89	102.9	103.09	109.09	108.38	106.06	104.49	103.78	102.76	106.5	107.3	105.32	109.75	106.47	107.93
107.92	106.56	109.03	102.55	106.69	103.51	106.42	106.66	103.9	105.55	105.68	104.77	109.01	104.57	102.86	105.87	107.05	108.65	105.95	102.02	104.39	109.53	103.36	105.37	107.27	108.87	106.89	108.76	104.35	105.4	106.26	101.33	105.62	107.3	103.68	105.79	107.94	105.83	104.32	104.19	105.82	106.6	112.05	106.91	107.32	107.49	104.76	106.61	108.01	103.94
108.08	112.9	108.97	107.67	105.33	112.96	104.62	109.03	108.83	107.47	107.34	106.14	112.41	110.96	110.49	109.71	109.53	107.79	112.25	105.66	102.98	107.83	111.93	108.51	105.92	108.77	107.44	109.97	107.23	109.11	109.3	106.1	110.01	107.21	109.46	109.66	105.89	106.54	107.01	106.28	103.8	107.73	109.34	107.98	110.78	107.84	106.87	104.38	108.38	106.08
106.02	106.77	108.86	106.66	107.09	106.24	106.31	103.42	105.76	103.32	104.63	104.82	108.13	109.42	110.17	105.6	106.92	108.69	105.68	99.73	108.03	100.95	104.15	110.05	105.31	104.99	105.43	102.24	106.53	108.6	104.49	107.58	109.92	108.13	100.48	104.38	101.8	107.15	103.04	108.51	110.09	104.74	108.5	101.16	106.91	102.51	107.13	108.76	105.8	107.03
103.88	107.89	108.57	110.81	103.8	107.34	108.72	112.91	106.81	108.69	106.51	107.46	107.2	108.93	104.02	106.71	106.59	104.65	110.78	111.37	105.49	106.69	107.99	108.97	106.92	106.3	109.8	109.18	107.9	112.05	108.57	108.32	111.35	109.55	111.48	107.96	107.48	104.96	105.13	107.34	109.99	107.93	111.72	111.2	106.98	108.61	112.74	108.1	106.11	103.89
106.11	104.1	105.37	98.83	107.98	103.85	108.6	103.79	103.63	108.85	105.73	108.55	105.64	105.34	109.33	107.21	106.8	100.98	109.94	103.58	104.33	104.57	106.59	105.25	108.15	102.75	105.71	106.42	104.41	102.16	105.52	103.86	105.34	105.09	107.59	106.17	105.25	107.73	104.04	106.8	106.02	104.61	105.32	105.1	105.72	107.54	106.72	101.09	103.89	106.08
97.26	98.245	104.13	100.15	103.68	99.031	96.686	103.8	100.14	104.96	102.54	99.793	102.03	102.13	97.359	105.67	95.662	100.15	104.51	99.565	102.45	98.945	99.137	99.759	103.94	94.86	101.31	105.14	104.24	102.56	100.09	98.303	103.43	102.1	103.56	102.4	99.687	101.8	102.13	97.861	100.76	101.7	103.01	102.5	104.44	96.71	101.94	98.806	105.45	101.94
105.36	104.75	104.5	108.68	108.19	105.86	109.32	104.95	107.27	103.11	111.21	109.1	108.45	102.78	107.21	106.08	106.91	107.43	107.04	103.44	107.92	104.86	106.83	107.12	104.2	99.351	101.34	106.63	108.13	110.59	108.34	105.16	103.03	106.16	109.09	104.7	108.94	104.06	110.22	108.52	107.44	108.69	105.78	102.56	103.54	107.55	109.42	102.25	110.29	104.88
104.74	110.77	105.53	104.62	103.91	107.49	106.51	100.85	107.12	102.47	111.3	107.21	106.93	107.44	102.25	107.05	104.73	106.92	103.42	108.83	104.54	105.18	104.95	106.44	105.82	109.02	104.31	107.1	104.05	102.69	107.16	106.31	109.44	105.4	106.42	107.82	107.05	102.42	103.04	106.93	106.88	105.56	105.39	104.45	108.66	103.08	106.76	106.72	105.05	103.63
108.06	105.82	105.68	102.99	105.79	107.4	101.05	103.81	106.61	110.62	106.83	105.82	109.01	104.28	106.39	102.41	106.82	110.69	105.98	103.82	106.28	101.68	109.59	102.16	107.41	104.89	103.4	103.65	103.16	104.03	98.695	108.8	104.99	105.63	100.98	106.84	105.31	101.89	107.36	103.19	104.56	106.57	108.16	108.29	102.51	111.27	105.79	101.69	101.42	106.78
103.32	107.42	105.15	102.57	105.35	107.52	106.72	104.54	104.95	107.77	102.41	105.62	106.19	103.86	104.02	102.2	104.92	108.95	105.69	97.697	107.61	104.65	106.34	105.15	105.57	103.11	108.71	105.75	102.44	103.7	109.66	110.81	104.55	104.65	108.68	107.19	106.29	105.24	105.86	104.99	105.54	107.09	109.32	107.02	107.03	108.32	106.52	103.68	99.603	103.85
108.19	105.53	107.72	108.95	110.1	108.13	106.54	112.6	102.48	113.14	110.55	109.53	108.74	112.18	104.64	108.21	106.54	107.65	108.79	106.64	110.6	107.29	109.06	112.05	112.29	109.32	107.67	111.07	114.56	106.43	108.84	108.54	110.35	112.05	112.84	103.06	107.88	109.95	107.35	111.09	108.53	108.51	108.3	100.8	107.03	111.29	108.69	110.49	108.74	110.93
107.27	107.45	104.77	107.27	108.11	106.96	113.95	108.7	107.51	103.79	107.71	105.39	106.36	105.08	107.68	107.68	103.13	104.63	107.88	107	107.08	101.94	106.16	103.41	108.15	106.93	109.02	103.28	110.16	108.23	102.55	108.15	105.36	106.73	106.58	105.45	105.6	109.54	107.59	105.29	104.47	108.97	106.67	109.8	107.75	108.88	107.47	107.2	102.49	111.13
107.04	108.6	109.2	105.99	110.42	111.61	108.52	109.43	109.15	105.55	106.7	110.6	102.03	103.2	107.96	107.4	105.75	106.72	109.18	105.25	108.52	106.75	107.07	104.85	106.71	109.54	108.56	107.9	110.74	108.67	103.83	106.42	107.77	108.36	109.42	107.68	105.65	108.22	107.63	109.78	109.71	104.5	104.85	112.64	106.92	107.34	108.27	108.7	107	108.15
107.86	108.54	109.85	108.53	112.43	108.69	104.04	108.29	108.92	108.41	112.87	107.45	109.16	104.8	105.87	106.73	104.39	106.41	107.73	108.84	107.44	106.44	107.29	105.29	105.42	109.63	106.68	107.09	109.25	110.15	104.85	106.46	104.24	107.23	106.58	108.88	105.66	103.41	105	107.69	106.82	109.89	109.86	110.2	105.17	107.5	110.71	112.86	110.27	108.82
98.087	95.291	102.7	102.07	100.33	97.902	102.95	100.02	91.594	99.56	99.163	99.084	101.12	96.379	99.557	101.73	98.387	99.3	98.186	102.2	98.776	99.758	98.952	98.87	98.187	100.71	95.066	96.799	100.99	101.2	101.21	99.435	98.687	98.958	93.714	99.365	102.45	100.32	93.679	98.74	100.66	100.69	99.106	97.09	97.039	96.257	97.645	96.898	101.74	100.55
105.76	107.35	111.12	102.75	106.12	109.61	107.69	107.04	103.27	104.48	110.17	108.29	107.22	103.52	103.94	106.59	103.8	108.61	109.04	109.11	107.35	103.34	104.97	105.53	104.36	104.16	100.22	109.38	111.66	101.3	104.65	104.52	108.26	101.46	105.39	102.62	106.28	103.96	102.47	111.29	108.34	106.61	104.08	105.96	108.8	105.99	105.09	107.77	104.18	105.95
105.16	106.89	107.83	104.17	104.71	106.54	107.44	106.17	106.84	107.52	108.61	103.71	105.65	104.22	105.56	103.2	105.9	107.02	105.01	104.06	107	106.68	108.07	103.03	104.37	102.92	106.81	104.23	105.53	104.83	106.32	102.58	102.69	105.59	105.72	105.67	104.89	104.09	102.64	108.3	108.61	104.46	108.82	105.48	107.8	106.75	107.69	108.08	109.2	108.48
105.64	102.42	101.37	98.455	99.352	103.68	96.32	98.839	100.06	100.05	95.35	97.183	101.22	103.02	97.438	100.48	97.963	100.43	103.76	99.868	101.63	103.99	100.28	103.17	99.523	96.699	100.32	101.25	99.923	99.286	99.068	103.88	98.47	100.78	98.128	97.926	99.868	102.2	102.4	104.78	104.36	98.248	100.98	102.59	101.45	100.65	100.09	103.57	102.4	103.84
98.594	98.921	92.21	98.358	97.472	101.15	94.709	98.113	98.19	93.887	97.359	103.4	95.711	99.189	97.707	100.2	94.364	98.059	99.151	98.657	96.469	95.804	101.78	100.54	99.207	97.589	98.27	99.572	100.54	97.112	101.97	97.664	94.632	101.31	95.698	99.522	98.211	98.294	97.933	99.574	94.907	94.49	96.955	95.35	97.633	96.207	96.139	98.323	97.54	98.639
103.22	103.05	100.67	102.8	97.578	100.23	104.93	98.413	99.775	100.49	98.16	101.13	100.63	99.522	103.84	103.96	100.5	100.98	102.35	100.7	97.415	102.81	102.3	104.39	101.27	101.78	101.18	104.09	98.248	96.683	101.78	98.542	100.27	98.783	99.83	97.736	100.64	96.333	100.16	102.74	99.574	103.64	105.65	101.35	98.397	102.21	104.09	99.675	97.277	101.67
106.45	112.35	111.4	111.58	102.14	110.63	108.2	109.18	107.58	102.62	110.91	110.93	112.12	106.89	110.24	109.52	106.61	110.16	107.24	106.13	108.22	103.54	112.65	104.5	108.07	108.82	109.12	104.71	108.22	113.54	108.66	107.07	107.96	107.75	105.7	107.97	109.79	104.32	104.81	106.19	109.02	106.67	106.9	105.61	104.2	109.86	110.95	109.29	108.67	105.53
107.02	107.76	104.88	104.41	107.8	105.98	106.76	105.19	108.04	106.96	110.05	107.21	106.5	106.11	110.86	107.18	105.89	106.38	105.18	106.01	103.46	108.62	106.96	107.94	104.7	104.08	109.75	103.62	104.85	103.67	104.66	107.92	106.6	108.44	112.53	107.33	102.93	108.03	109.16	107.84	106.45	105.3	110.06	104.38	104.9	108.05	109.2	106.16	107.1	103.65
101.01	96.363	95.314	101.81	95.467	96.152	97.852	96.692	99.136	100.11	96.517	99.643	99.469	97.444	101.4	100.31	100.12	97.954	95.614	98.366	97.823	99.126	93.631	99.87	95.547	94.051	98.412	100.75	98.149	101.36	95.594	99.554	97.863	98.839	97.436	95.638	96.512	98.535	101.08	94.551	96.316	98.176	99.204	94.514	101.48	99.39	97.932	99.689	98.268	99.957
105.28	108.08	106.16	108.7	105.75	105.85	104.53	104.32	106.46	104.41	107.74	105.67	103	104.85	109.23	104.62	103.34	106.35	101.53	110.44	108.06	105.85	102.46	107.2	106.13	107.75	104.67	106.84	104.35	112.67	100.19	106.77	105.76	107.35	104.12	109.55	109.56	103.5	105.35	107.14	102.08	104.5	101.76	106.17	104.8	102.79	104.58	107.46	105.53	107.42
107.65	110.13	104.42	108.99	111.64	110.86	110.38	113.07	101.49	108.1	108.59	107.06	107.07	110.62	106.93	109.39	106.17	108	107.1	105.88	111.7	109.51	111.96	108.96	103.87	106.57	105.98	106.31	107.43	105.04	103.27	108.1	106.48	103.46	108.3	109.26	108.76	107.13	106.38	111.15	108.36	108.88	108.58	111.93	109.01	102.05	105.09	106.73	108.2	108.73
102.85	107.86	109.54	105.89	109.18	111.48	107.5	106.87	109.89	107.36	104.86	110.4	104.89	109.61	104.33	110.52	104.21	109.93	107.99	109.74	108.66	107.8	112.42	112.37	107.5	113.66	108.38	110.95	105.53	111.87	106.52	105.36	108.6	105.94	106.18	113.75	104.8	107.35	105.07	107.39	108.94	105.2	107.82	107.23	109.59	106.12	111.06	109.19	102.14	111.84
104.96	101.36	99.373	101.55	100.08	103.34	102.64	104.77	104.23	103.65	102.64	104.72	102.88	103.45	105.12	100.59	100.51	98.17	104.41	104.75	103.57	99.312	100.86	100.77	106.17	101.78	99.595	105.18	102.36	98.605	108.57	102.73	101.32	102.77	103.02	101.74	104.15	102.75	108.29	104.65	106.19	100.94	108.21	99.561	99.823	101.86	100.42	101.69	105.24	100.36
104.74	102.26	104.08	101.51	105.98	109.4	105.41	105.67	106.03	106.07	104.82	108.93	104.07	105.66	112.3	109.22	103.53	105.83	104.82	101.65	106.15	108.62	103.26	105.13	108.49	108.3	104.1	101.43	100.56	105.06	107.22	104.96	105.56	107.79	106.62	109.7	103.49	107.94	104.08	108.11	105.39	104.88	106.84	103.57	106.95	109.18	110.98	109.28	106.68	105.97
107.91	106.17	111.01	107.27	106.77	107.47	107.3	107.28	105.65	105.61	108.57	108.49	111.03	110.5	108.38	105.15	104.68	105.03	107.45	108.05	108.11	114.98	106.71	107.18	106.64	109.93	107.05	111.17	112.86	109.34	108.25	104.9	106.49	109.92	109.87	109.81	107.09	102.19	109.21	106.89	106.78	107.12	107.48	104.32	108.63	109.35	108.07	108.23	103.28	104.68
99.675	98.532	97.463	96.919	98.655	99.474	98.131	96.321	94.556	98.909	98.2	101.7	99.456	98.485	95.756	100.48	96.86	94.964	98.676	100.95	96.427	104.3	99.124	101.3	99.206	96.439	98.309	100.72	102.73	102.35	100.28	100.67	94.495	100.23	99.892	101.84	98.072	97.301	99.519	98.64	97.532	101.84	99.504	99.105	96.221	99.059	97.524	96.167	98.933	97.519
107.67	103.9	105.74	104.5	105.56	106.71	103.28	104.99	102.38	105.96	108.16	105.01	106.14	106.34	108.44	111.81	104.39	105.08	105.93	105.08	101.04	103.45	109.26	101.45	105.47	105.27	102.42	105.17	107.21	105.44	107.94	104.79	103.65	107.66	106.44	103.04	107.28	108.92	108.67	102.38	103.8	104.5	103	99.565	103.27	108.65	106.39	105.59	106.83	104.97
106.21	103.78	103.38	102.59	104.04	102.56	104.97	106.81	108.61	106.5	105.1	106.71	108.6	104.92	102.91	103.33	102.73	105.23	104.44	107.42	104.5	106.29	111.42	100.61	106.33	107.32	107.23	103.17	104.37	106.46	101.23	102.09	108.11	110.98	103.65	102.05	104.56	103.36	105	109.89	105.09	110.62	101.09	103.76	105.89	106.89	105.02	104.11	105.79	105.52
108.39	111.44	113.38	112.45	108.5	114.16	107.9	107.05	108.25	109.81	109.75	113.89	111.28	116.76	112.25	111.6	111.64	110.25	109.74	117.04	110.96	106.74	109.16	108.82	112.18	107.92	107.87	110.3	112.56	106.72	108.42	114.98	107.76	109.34	112.79	111	109.08	107.99	105.91	110.76	107.76	108.35	110.49	107.66	111.01	109.11	111.11	108.38	108.73	107.15
106.53	109.97	108.28	105.67	109.86	109.45	103.05	107.01	108.2	108.35	112.27	105.37	109.51	105.34	108.85	107.36	106.4	110.7	108.35	105.93	107.61	109.59	101.96	108.95	109.19	110.6	107.02	111.02	108.95	109.32	108.65	107.21	107.89	113.22	111.65	106.33	107.28	106.59	104.36	107.69	103.57	105.63	108.21	106.63	110.97	108.04	107.7	106.88	107.81	108.4
112.42	107.31	109.42	107.18	106.07	107.52	109.8	109.07	110.54	107.81	108.97	104.63	111.5	110.01	109.55	111.2	106.69	103.68	108.89	106.09	112.19	106.14	115.11	107.5	110.9	111.97	109.23	111.31	106.76	109.23	104.55	104.35	112.23	110.13	104.83	108.19	108.41	105.11	105.23	107.77	108.4	109.41	109.75	106.34	108.04	110.11	109.32	108.59	105.18	106.33
106.43	108.71	102.31	106.03	109.44	106.04	108.45	104.21	108.57	106.27	100.46	109.44	108.06	109.34	105.01	106.45	103.78	108.25	99.621	100.83	107.55	110	107.27	106.85	105.79	105.13	106.27	102.81	106.98	100.09	105.4	101.45	108.32	103.52	102.3	103.29	106.69	104.85	106.99	109.59	108.09	104.74	106.25	106.63	106.09	104.67	106.25	104.59	107.92	105.74
97.227	106.7	100.01	101.26	101.47	102.89	101.48	100.81	99.683	94.482	101.8	101.03	103.05	103.19	101.86	96.715	98.282	100.96	98.854	100.18	102.49	100.74	99.691	102.38	99.835	100.25	102.65	99.246	100.09	100.34	101.1	102.53	101.82	105.33	100.64	98.222	101.93	100.24	96.329	96.047	96.857	99.173	97.087	104.36	100.97	104.42	98.238	102.78	98.175	101.41
96.562	101.36	98.417	98.048	100.8	99.791	102.32	96.402	98.481	101.05	95.551	101.55	92.414	98.795	98.622	102.87	99.798	99.177	99.256	103.26	96.471	99.207	98.542	98.584	100.39	97.749	97.092	95.161	98.122	101.43	98.423	99.887	91.981	97.459	104.99	101.82	98.202	100.61	98.539	97.12	96.978	98.287	100.85	99.731	101.49	94.772	97.63	100.36	99.168	100.78
110.29	108.71	107.99	105.41	108.34	109.26	111.01	105.98	104.02	106	107.45	107.9	107.12	113.81	107.27	107.77	107.81	107.63	109.01	107.07	104.58	106.13	102.52	108.46	106.04	104.86	112.55	104.67	104.55	107.09	110.85	107.74	107.36	106.88	105.25	106.51	110.43	102.21	108.21	108.18	102.15	109.01	105.69	109.8	109.01	109.22	106.09	105.56	108.21	108.84
98.604	95.471	103.61	103.16	98.629	94.845	97.927	96.113	95.606	100.74	95.954	96.627	100.55	96.434	97.09	96.527	96.735	97.937	93.481	98.23	100.4	95.769	99.801	97.756	103.91	98.215	96.333	98.029	97.956	99.463	97.349	100.77	97.583	100.84	99.076	99.934	98.255	95.816	94.002	100.52	101.51	102.08	97.007	99.314	98.503	95.529	97.244	101.84	99.44	97.454
110.57	109.49	112.74	106.48	110.83	107.88	109.38	106.65	107.37	107.77	106.7	107.79	102.46	106.37	113.14	102.35	107.18	103.14	108.5	106.05	108.94	108.03	109	106.25	107.75	112.47	107.3	107.98	107.54	109.41	104.31	107.76	109.05	109.55	106.45	108.76	104.44	102.71	108.97	106.48	109.18	108.4	108.78	108.5	108.54	107.94	109.71	107.26	107.17	106.93
100.23	102.63	102.65	99.522	100.66	101.49	99.142	103.38	100.7	100.59	101.16	99.143	101.69	96.708	100.77	98.943	98.564	100.75	100.72	98.92	98.064	102.3	102.48	100.86	99.378	101.94	98.966	99.326	98.369	99.458	100.88	101.32	100.44	102.42	96.754	102.82	100.42	100.42	99.237	104.52	95.992	98.373	98.506	99.862	100.79	99.772	98.447	100.32	100.95	103.51
100.47	107.29	108.21	100.85	104.74	108.5	106.45	106.69	103.71	109.43	107.35	101.26	103.52	105.23	100.9	110.77	105.87	106.05	107.47	103.8	106.46	102.43	106.19	104.7	105.29	105.6	106.55	106.22	107.82	104.6	110.69	98.394	111.66	107.49	104.89	109.93	103.6	101.82	105.81	105.28	103.94	106.6	103.9	104.8	110.94	104.36	104.13	106.08	102.08	108.16
104.99	105.49	110.8	109.06	106.98	109.05	108.11	102.62	105.92	107.45	108.58	106.36	103.59	109.19	105.79	107.16	103.31	109.87	107.02	108.37	110.6	104.72	105.16	108.26	107.04	108.8	106.72	107.62	104.74	106.55	109.87	115.7	108.07	104.94	110.01	108.39	110.97	106.35	105.43	107.51	109	110.42	111.1	102.63	106.97	107.98	107.95	110.64	105	109.67
107.67	108.84	108.34	105.25	110.28	107.49	105.97	109.59	106	103.71	109.44	104.46	104.15	114.45	109.1	108.12	102.67	108.15	106.82	104.04	109.41	107.81	107.77	107.57	107.18	108.18	109.02	108.97	106.07	110.1	110.21	104.9	105.91	111.48	112.37	107.69	116.16	112.71	109.17	107.55	103.34	112.26	104.46	105.62	113.59	109.43	109.55	105.59	106.63	104.93
113.73	105.83	112.7	108.56	108.84	107.72	114.63	109.35	109.5	106.36	110.7	108.72	109.51	109.57	111.79	106.28	106.5	110.75	106	110.38	110.82	110.03	108.82	109.91	109.58	104.23	108.07	110.03	108.99	108.78	105.45	104.52	107.48	105.45	107.68	108.68	105.08	104.35	109.99	107.97	109.13	109.97	110.67	110.73	109.92	107.89	105.99	107.64	107.71	108.55
103.02	106.93	104.91	109.11	107.23	107.18	107.29	106.91	104.75	109.98	107.03	108.13	107.28	107.3	107.57	108.96	106.29	105.49	103.59	106.81	100.6	103.83	103.29	102.52	107.88	104.42	99.366	105.5	107.41	107.39	109.13	105.46	103.88	108.87	104.51	106	107.11	107.73	100.39	106.02	106.58	106.05	102.95	108.01	104.66	105.79	109.1	106.44	103.26	102.69
110.88	107.77	111.94	106.63	110.6	114.92	110.74	111.99	112.21	113.25	108.7	111.32	105.24	108.54	108.06	105.98	113.2	108.92	109.04	111.91	108.56	110.48	111.99	113.66	111.02	115.98	112.13	105.88	109.44	112.24	109.17	113.02	109.24	112.68	110.84	111.35	115.14	111.91	109.62	111.15	110.56	111.18	107.37	111.93	114.23	106.3	108.75	112.1	113.95	108.09
98.342	99.595	102.83	104.11	98.767	106.16	102.47	98.443	97.784	103.47	97.777	95.96	101.1	102.09	102.58	103.03	100.98	101.41	98.399	100.31	100.02	97.676	101.93	103.11	97.978	98.687	100.95	99.594	101.13	96.743	98.814	100.34	99.913	102.15	102.21	100.93	98.447	102.92	103.27	100.12	104.15	99.23	100.12	102.51	102.02	96.761	100.22	104.62	101.01	102.67
104.25	102.56	113.3	104.38	108.35	108.05	107.79	107.18	107.36	107.13	103.71	105.81	103.58	106.72	102.41	104.51	105	104.49	107.56	103.45	104.13	104.68	102.45	99.29	103.77	105.36	101.86	106.88	110.42	104.54	105.49	99.986	104.69	110.84	104.01	105.82	105.3	109.22	102	100.89	106.86	106.9	108.56	102.81	103.5	98.786	108.42	103.79	105.28	107.39
107.46	108.71	110.1	109.17	104.57	108.23	112.15	105.76	104.24	109.03	107.97	110.81	109.45	105.26	107.25	109.38	110.35	106.9	105.46	102.58	107.69	112.55	108.12	112.86	109.95	111.05	113.55	105.4	105.92	106.48	105.21	108.69	108.85	110.51	110.95	108.23	105.9	111.11	109.68	110.96	107.82	110.79	108.06	113.45	108.13	108.18	107.79	108.39	107.41	107.4
103.5	102.38	105.99	102.81	101.02	106.9	105.38	105.59	109.03	107.84	100.99	104.11	107.36	108.12	104.85	107.76	105.8	107.39	106.66	101.78	107.55	102.45	110.49	105.72	102.54	102.86	104.86	103.39	104.01	104.12	103.45	105.6	106.68	106.62	105.13	103.2	103.47	105.94	104.03	104.57	106.25	99.802	105.55	103.7	106.29	104.57	106.01	105.76	106.41	107.17
106.98	107.63	111.98	106.87	108.28	107.3	100.5	101.27	109.3	109.57	106.32	110.82	104.31	108.31	110.64	105.29	113.67	108.5	109.07	103.58	105.71	104.24	105.15	106.86	103.93	104.91	105.98	105.98	109.08	107.1	101.74	101.12	108.69	104.08	106.16	107.75	112.32	107.37	111.26	111.71	110.38	109.99	107.06	107.34	108.51	103.69	100.99	105.03	107.39	108.13
114.82	109.39	107.02	106.94	105.73	110.12	109.42	107.38	107.95	107.2	106.45	102.66	105.1	108.31	108.29	106.19	99.613	108.42	105.06	107.94	104.97	104.49	105.56	110.09	106.07	108.58	108.71	109.18	112.21	111.65	106.84	107.99	109.43	105.48	105.3	107.04	109.24	108.41	108.69	108.38	107.46	108.53	109.59	108.74	107.85	107.43	106.45	105.8	107.68	106.07
101.08	97.927	101.09	101.68	99.134	102.86	101.73	96.836	103.84	101.73	102.6	94.858	101.46	96.199	101.26	95.25	102.57	99.041	103.81	104.97	103.76	104.13	104.68	100.07	98.315	102.05	98.972	97.022	100.59	104.11	101.22	102.89	103.2	98.976	98.057	95.344	100.09	99.394	101.11	96.941	99.922	95.95	99.906	99.706	105.59	102.45	99.538	101.32	98.065	97.464
100.29	103.99	95.075	100.98	99.241	101.12	98.503	96.849	102.42	99.128	99.479	101.22	97.265	96.747	97.483	101.09	99.931	101.45	100.35	98.431	96.749	101.58	99.891	97.823	99.623	101.64	101.01	100.26	100.92	101.72	103.75	102.76	100.92	98.245	98.327	103.14	99.901	100.47	103.17	102.34	103.78	101.86	99.161	103.64	101.15	102.27	101.11	101.37	102.1	98.668
106.75	103.83	105.53	104.7	107.37	108.05	110.29	107.9	107.26	103.75	106.27	104.6	104.96	101.47	106.2	101.69	105.69	107.7	108.87	102.46	105.49	104.64	104.83	107.05	105.88	101.05	105.23	101.21	106.2	103.45	105.05	106.51	101.42	109.3	104.11	105.62	105.09	108.78	104.08	104.73	108.35	107.05	106.9	111.81	106	103.85	104.2	111.82	104.02	99.92
112.5	110.81	110.11	110.07	113.48	112.69	106.11	111.84	110.8	113.1	109.8	110.6	108.58	111.24	109.25	115.26	106.96	109.12	109.26	113.96	111.49	112.81	110.38	106.65	108.95	115.27	107.92	111.93	106.63	110.81	108.67	110.64	107.21	106.72	113.43	112.84	112.93	113.16	104.18	112.38	110.11	113.54	108.76	113.04	109.76	110.34	108.36	108.97	107.81	107.55
106.79	111.94	114.61	112.62	107.79	111.09	107.33	113.57	112.27	112.56	110.8	115.16	113.4	106.11	112.32	105.56	111.54	107.83	108.65	111.93	109.84	108.9	105.58	112.02	109.31	111.56	112.4	111.68	112.79	113.14	106.46	109.68	111.89	111.72	112.74	111.12	110.05	112.89	108.63	110.53	108.73	110.58	111.91	108	108.77	108.93	102.04	109.52	109.31	110.78
101.88	106.87	104.4	105.86	107.58	111.82	105.84	104.95	106.11	104.41	108.97	101.77	104.82	104.78	104.12	105.95	106.22	106.97	103.12	106.83	104.21	99.141	106.15	106.5	109.12	104.03	105.87	107.37	106.53	111.95	102.19	105.15	104.64	104.46	103.9	104.68	107.1	102.02	106.12	105.19	104.81	106.67	108.39	107.97	103.56	103.7	101.99	107.1	105.95	107.66
111.85	109.97	110.46	106.19	109.55	108.68	113.93	108.78	111.63	111.06	106.94	107.73	110.35	113.24	110.39	109.38	109.2	108.84	104.57	112.6	111.74	110.16	112.71	115.95	114.42	114.18	105.41	114.32	113.7	112.05	112.47	109.98	107.54	112.8	108.31	113.13	109.1	111.9	110.54	113.19	108.57	109.83	110.13	113.52	111.22	112.95	112.32	107.54	106.32	111.37
106.95	106.37	105.43	109.82	108.67	105.54	107.75	105.49	106.31	104.59	101.31	104.46	104.08	103.77	108.61	106.11	109.16	103.46	107.71	106.17	104.56	108.71	105.51	100.41	106.03	102.35	105.95	109.38	105.46	109.67	108.44	105.46	105.18	103.06	100.89	104.87	105.79	102.94	109.47	107.7	102.93	102.55	105.11	110.92	102.63	104.78	106.16	106.74	104.07	103.45
111.38	116.33	109.89	107.45	105.31	113.4	108.28	105.28	105.96	108.33	108.16	110.38	108.05	107.72	110.58	108.62	108.15	106.34	109.61	112.35	109.6	113.21	107.49	111.32	107.97	110.71	104.65	113.28	107.78	106.44	111.1	108.51	107.7	104.68	111.16	112.9	107.94	109.81	107.78	107.96	107.65	105.58	107.52	106.85	104.29	106.45	108.72	110.09	106.35	106.92
103.69	110.81	107.95	102.37	105.04	107.46	105.47	108.01	107.76	109.56	106.22	109.95	101.47	103.63	109.71	109.38	114.07	114.04	106.32	108.79	106.97	107.22	111.16	108.74	108.19	102.75	108.26	106.58	108.07	109.85	108.73	109.16	105	105.64	103.43	102.59	103.93	113.65	110.63	110.91	108.71	106.56	109.84	104.6	108.73	104.88	104.57	108.39	103.37	108.85
111.3	106.67	111.17	111.53	108.53	110.79	107.48	108.56	107.59	107.44	105.6	111.91	111.1	115.17	109.59	106.59	106.64	103.13	110.11	111.73	110.83	108.09	107.18	110.56	109.38	108.47	107.6	108.09	109.49	105.99	110.44	110.52	104.62	107.94	107.8	109.92	107.52	104.78	109.03	108.07	106.67	104.29	106.63	107.24	110.81	106.14	110.15	109.74	108.06	104.78
106.1	107.23	104.58	108.93	104.85	112.03	104.33	110.04	108.43	109.51	107.85	107.97	106.53	107.92	112.23	108.66	107.83	112.18	109.31	105.92	104.34	109.64	105.11	111.18	110.73	107.68	105	103.7	106.88	107.78	109.37	105.42	108.52	102.2	104.51	108.78	107.57	111.91	106.76	109.99	109.19	107.09	110.32	106.11	106.62	110.09	107.31	113.08	113.18	105.08
96.675	99.953	99.336	100.23	101.45	99.92	100.24	104.46	104.84	99.818	107.1	100.66	102.87	104.33	98.949	98.393	99.363	97.443	100.44	99.932	103.25	101.23	98.744	98.982	99.548	105.7	100.33	100.24	100.58	100.07	99.213	97.076	102.1	94.24	100.99	102.86	102.15	100.8	100.69	102.66	100.23	102.29	100.2	95.275	100.4	100.16	101.01	101.53	99.26	104.25
105.53	102.94	105.96	109.76	109.35	108.04	106.27	102.06	104.68	106.18	108.93	104.96	102.45	105.86	107.73	102.56	103.95	105.26	107.88	107.67	98.705	105.06	105.72	103.08	106.7	105.86	104.69	107.62	106.35	104.33	105.62	107.84	111.12	104.09	106.65	103.7	107.43	104.86	105.4	101.91	101.38	103.56	108.2	107.48	102.11	104.55	104.48	103.27	106.2	108.87
106.99	104.34	111.34	102.83	108.82	113.5	111.98	107.42	102.9	107.42	103.97	108.95	103.25	110.48	110.88	109.71	104.19	105.91	109.71	114.27	104.05	104.97	108.15	112	108.67	105.89	109.95	105.23	106.37	101.71	106.86	110.8	106.87	105.85	105.42	108.33	112.13	110.03	107.66	110.62	106.07	111.46	107.05	103.45	107.61	109.03	112.76	103.03	106.81	104.88
99.402	100.4	98.527	99.066	99.068	100.46	98.054	96.561	99.186	101.93	99.642	104.91	104.14	102.8	97.486	97.754	100.29	101.25	102.2	103.01	102.74	100.76	98.81	100.83	106.08	99.549	97.947	100.16	97.082	98.431	97.633	101.4	101.49	102.05	102.39	101.89	96.185	102.84	99.18	98.344	98.499	95.196	99.182	98.892	96.713	96.946	99.173	97.485	97.594	104.47
101.99	105.2	100.03	96.616	100.85	102.36	101.66	98.744	99.925	98.317	102.88	100.69	106.5	97.81	101.5	97.838	100.11	96.559	100.05	103.77	101.33	101.91	99.064	98.404	100.98	100.66	101.13	98.525	97.944	95.872	92.888	94.456	100.75	94.759	104.64	99.287	99.486	101.68	97.672	102.13	98.314	96.438	100.3	102.83	97.623	99.332	99.611	98.408	95.214	96.349
105.38	104.68	104.26	100.78	103.54	104.33	107.09	105.84	107.67	104.87	102.98	103.04	105.86	101.58	107.46	101.6	105.21	109.5	105.63	104.59	105.26	102.91	105.55	106.56	107.89	107.21	98.804	105.42	103.96	104.67	108.76	108.12	102.91	106.72	101.75	102.53	105.11	103.66	109.3	106.11	106.57	104.72	97.215	107.32	104.23	108.94	104.03	103.08	106.29	104.99
109.75	104.2	102.3	103.6	104.85	102.36	107.63	106.69	105.52	101.43	104.01	109.33	105.43	104.75	105.71	103.8	104.4	104.34	105.39	108.83	107.03	105.79	108.84	108.88	104.54	101.85	102.8	103.21	103.49	101.66	105.19	104.26	111.36	107.03	107.14	106.85	106.21	104.6	104.81	104.12	104.87	103.5	105.1	109.58	110.59	109.33	112.31	104.95	107.09	104.36
107.28	107.36	103.32	108.26	105.84	103.53	106.93	107.17	108.1	107.35	108.63	113.01	99.589	106.57	107.37	110.15	104.37	108.4	107.72	108.16	106.97	108.63	106.97	105.28	110.86	112.2	109.47	107.9	108.27	105.82	108.86	108.04	107.31	106.51	106.36	108.72	109.94	109.17	109.75	105.8	109.6	109.26	107.32	105.55	108.79	105.82	108.09	102.86	110.75	109.95
97.743	99.248	98.527	98.433	97.294	100.42	99.155	98.936	99.686	96.893	95.381	101.53	97.587	96.183	99.028	95.757	95.425	98.026	100.04	97.797	95.472	97.51	100.51	99.513	99.355	100.91	98.19	97.613	97.287	99.635	97.844	95.242	95.984	97.418	101.9	99.87	103.53	102.35	99.123	98.989	99.453	99.224	102.48	94.685	97.21	97.718	97.398	100.44	97.78	95.877
103.91	104.41	110.1	106.39	102.67	108.17	106.44	100.13	109.35	107.86	105.14	106.4	110.08	103.69	104.05	105.15	104.85	106.65	105.87	107.89	107.88	106.93	105.44	104.37	106.31	106.34	110	106.31	110.24	102.89	109.2	106.22	105.99	105.33	108.79	106.5	107.43	105.8	102.92	108.53	108.01	105.19	101.6	106.69	101.73	106.68	107.91	107.77	108.04	103.16
101.73	111.02	110.89	102.69	109.77	103.97	104.84	106.03	103.8	104.4	101.68	107.15	103.68	104.29	102.16	102.55	101.9	105.79	102.61	105.54	106.27	109.95	107.88	102.45	108.29	101.18	105.4	104.32	106.1	108.71	105.91	102.57	108.44	102.58	104.3	100.53	110.67	107.44	101.87	105.33	105.98	105.06	110.55	101.17	105.86	104.28	105.26	103.3	106.76	104.73
103.98	108.11	105.89	107.21	104.55	105.67	97.06	105.53	103.21	107.72	105.42	107.54	109.72	106.62	106.58	101.64	106.26	107.23	106.79	99.203	102.23	109.78	105.18	101.97	103.51	109.11	103.11	107.66	105.4	103.7	103.47	104.22	105.66	103.82	107.27	106.31	105.7	104.2	104.48	107.16	102.96	102.7	109.1	104.91	108.65	106.67	106.89	103.09	104.33	105.88
98.675	95.321	102.01	97.434	97.435	100.36	100.44	101.27	97.58	97.134	97.209	96.018	101.41	100.3	99.002	98.528	101.51	98.544	99.722	97.645	101.08	94.54	97.15	94.819	96.622	98.86	96.266	97.04	96.641	98.163	96.883	97.119	96.186	98.966	98.498	100.62	103.71	102.65	101.67	98.179	98.686	101.16	101.01	96.401	102.63	99.797	95.811	96.581	101.5	99.025
106.61	107.59	107.4	107.05	110.95	103.64	105.49	105.45	107.56	103.11	103.55	109.14	104.94	104.25	108.57	105.81	104.89	104.81	101.65	103.08	109.49	101.74	107.88	103.87	108.08	103.44	106.88	105.61	109.49	103.1	104.64	104.37	110.08	104.95	105.76	106.77	101.61	104.83	104.51	103.2	105.36	106.5	106.37	106.38	105.98	106.28	108.81	108.22	103.34	106.37
104.31	106.44	103.74	103.73	108.46	104.15	105.68	108.08	108.63	107.78	105.12	105.43	107	103.31	106.85	104.43	106.62	102.67	102.33	107.18	102.37	108.67	108.34	103.14	103.85	107.83	103.95	104.1	112.37	104.67	109.91	105.93	109.23	101.6	109.65	103.44	109.34	106.68	105.83	107.15	107.73	104.55	105.28	103.44	108.34	101.59	106.26	103.97	103.04	105.64
108.21	112.54	110.49	107.81	116.86	110.93	111.51	110.49	110.33	111.53	112.86	105.21	109.96	112.98	111.23	110.1	112.05	114.3	113.98	113.8	109.51	109.84	117.05	113.15	106.6	109.67	111.67	106.28	113.59	110.57	114.87	108.15	112.37	115.39	109.44	108.93	111.81	113.12	112.19	109.41	109.4	110.12	104.39	109.93	110.28	111.1	105.68	110.96	112.96	110.46
108.76	108.89	107.52	109.6	108.41	105.92	109.79	109.16	109.15	109.92	103.74	112.79	112.12	109.73	105.94	112	109.82	109.33	107.07	108.75	111.21	107.4	105.79	111.39	110.42	108.73	109.78	110.26	106.99	107.44	109.16	106.39	110.39	106.05	109.33	107.88	109.41	109.67	109.8	114.71	108.91	106.94	107.77	109.16	109.32	112.67	109.48	110.51	114.13	108.9
111.69	105.4	110.93	106.34	109.5	109.11	105.74	107.86	107.27	111.69	109.21	111.05	110.03	105.46	103.25	109.13	106.77	105.61	105.15	108.46	111.92	107.84	110.3	111.88	107.32	110.79	106.57	105.46	112.76	104.39	110.52	112.64	108.5	106.68	107.68	107.92	108.73	107.23	104.55	108.12	107.99	109.05	110.62	107.2	106.64	108.63	103.33	102.55	113.12	105.26
94.415	96.32	100.29	97.124	101.52	95.264	102.4	95.321	100.05	97.482	95.992	98.281	100.36	99.774	102.19	101.26	101.9	101.44	104.49	96.643	97.029	97.833	100.42	101.05	99.304	100.6	100.71	99.084	101.71	99.282	102.6	103.43	100.43	96.736	100.72	100.03	99.048	99.692	102.7	96.827	100.52	98.928	98.095	100.6	100.51	105.83	99.091	99.423	100.39	97.092
101.49	99.104	101.11	100.24	100.55	98.301	104.8	101.32	101.55	102.87	97.494	98.833	101.28	102.45	96.916	104.25	98.679	103.94	99.559	106.68	100.75	102.49	100.77	105.8	99.748	98.017	101.25	95.215	102.77	95.332	100.99	101.81	98.876	100.14	98.558	101.62	101.5	102.12	101.54	103.3	100.85	101	101.72	99.161	99.634	107.57	101.1	99.037	95.655	104.05
104.48	107.15	109.94	106.57	108.07	105.12	103.96	107.51	103.99	108.84	110.13	105.99	105.97	107.53	111.01	106.52	103.67	104.03	104.96	100.45	104.85	104.93	107.36	108.27	104.82	106.03	105.38	109.68	104.99	109.27	108.28	101.84	108.07	108.1	105.86	106.42	102.5	108.47	103.54	106.91	109.61	109.98	106.78	105.47	104.9	107.33	107.06	108.49	98.777	106.12
103.28	108.43	109.16	106.8	102	106.03	104.1	105.81	105.39	108.81	106.33	103.57	107.28	103.63	106.88	109.62	109.02	102.21	109.04	104.87	105.64	103.41	105.16	104.48	102.65	107.89	108.02	109.94	104.7	104.44	108.44	106.11	99.748	107.86	105.32	103.22	107.07	105.8	100.47	105.87	103.98	108.11	102.41	102.36	107.96	106.14	109.52	105.89	101.46	107.32
111.94	107.85	109.51	108.18	104.38	113.31	109.74	109.05	106.76	108.5	106.75	106.27	106.06	107.53	105.19	107.32	108.85	108.74	110.69	106.87	110.57	107.67	106.82	109.03	109.36	111.05	108.27	112.2	106.62	106.86	111.17	110.05	109.39	106.83	109.22	107.38	106.77	106.31	107.52	109.08	109.02	109.54	107.58	109.03	109.14	109.33	110.56	106.85	107.76	111.4
102.49	104.45	103.94	107.98	107.18	104.6	105.26	105.01	102.94	105.48	107.02	108.27	110.52	104.77	104.52	104.48	105.7	107.52	109.83	104.43	107.7	109.83	105.81	105.34	107.83	103.27	110.31	102.38	102.4	107.87	102.93	107.8	110.48	106.12	106.48	105.72	109.99	101.07	103.67	106.62	104.65	105.08	107.89	106.01	104.87	108.14	103.12	102.58	106.41	99.626
110.82	109	102.64	110.19	110.16	106.55	112.16	110.46	106.13	102.96	109.98	111.31	107.2	106.44	106.3	110.98	113.8	108.51	110.31	110.88	108.15	107.86	107.43	108.32	111.72	111.17	109.44	108.13	111.7	107.92	110.84	111.28	112.42	108.81	105.97	111.52	104.13	107.62	107.42	112.59	107.22	110.09	109.07	109.69	110.85	108.07	114.28	104.89	111.39	108.66
109.37	106.15	106.94	106.21	104.92	108.55	105.83	105.02	105.78	109.8	108.34	106.85	105.87	109.3	106.83	106.09	105.73	108.95	103.55	107.5	106.8	106.19	105.21	105.93	111.08	106.72	104.23	101.87	108.7	111.74	103.45	103.51	107.31	106.87	109.04	108.43	104.52	106.2	105.95	103.16	107.37	107.36	108.3	109.45	103.4	108.97	105.92	106.16	106.06	107.18
107.88	106.6	102.78	111.29	106.46	111.96	112.89	108.57	111.38	102.87	107.17	104.81	110.65	111.38	107.02	108.87	108.42	110.2	105.63	107.76	109.37	106.34	108.1	104.69	111.34	105.2	109.59	109.13	110.72	104.02	107.72	104.38	104.7	110.24	108.35	110.78	105.37	103.33	107.55	108.73	106.7	111.04	111.13	109.67	103.4	107.15	109.35	111.58	108.34	109.03
109.34	111.3	106.65	104.76	104.19	111.64	107.34	108.76	108.43	105.88	108.59	108.27	108.61	109.65	107.81	108.31	111.21	107.54	109.9	107.59	108.62	102.43	105.6	101.96	107.17	106.16	108.7	112.41	104.9	105.39	109.37	109.51	108.79	111.21	109.21	108.24	110.68	109.83	108.46	108.03	108.68	113.14	110.5	108.7	107.97	110.1	104.29	103.57	111.32	100.44
109.03	107.73	106.1	111.39	108.22	108.39	110.45	107.62	106.08	103.94	106.89	108.1	108.34	108.98	100.64	106.82	108.86	105.38	109.02	107.62	105.16	103.56	107.24	106.71	105.26	106.39	111.42	108.88	102.99	103.67	107.89	112.6	103.99	105.82	106.73	109.82	108.3	108.17	104.56	107.75	108.96	106.31	108.73	105.8	106.12	108.66	105.38	105.94	105.95	105.42
106.44	107.74	108.02	104.57	104.83	105.32	99.825	108.24	107.31	104.55	105.58	109.85	107.39	105.75	103.78	107.43	105.98	108.22	104.41	104.18	103.39	101.9	108.77	104.76	106.02	105.92	104.83	106.36	109.18	106.63	104.36	108.59	107.66	104.94	104.55	111.56	109.41	106.74	106.99	105.42	104.6	103.11	102.72	106.43	108.31	109.5	107.23	110.61	106.14	107.85
106.14	107.63	105.64	106.52	108.16	107.17	108.41	107.91	106.62	100.11	110.46	107.9	108.61	108.36	104.84	107.19	105.33	111.78	110.38	109.22	113.83	106.58	108.38	107.61	108.44	105.63	107.61	111.53	109.19	107.64	109.88	104.55	109.78	103.63	110.73	107.91	108.2	110.3	109.45	111.19	104.32	109.38	107.5	106.87	107.74	108.4	106.77	111.77	107.11	108.45
103.99	98.218	102.92	93.982	98.857	96.49	98.622	102.01	98.166	95.452	95.731	93.323	98.259	99.435	98.231	99.075	97.85	96.183	97.574	98.088	97.48	101.34	97.623	94.815	99.198	98.39	96.472	97.752	103.26	96.403	95.377	103.18	97.099	92.643	97.075	99.543	98.5	97.802	98.084	103.77	95.052	95.851	98.85	94.074	96.682	98.462	100.59	92.751	94.413	100.15
106.3	107.02	105.4	112.02	108.97	104.23	105.95	108.76	106.66	105.99	106.81	107.36	106.13	108.04	105.27	106.25	108.43	102.18	106.56	107.3	105.9	105.39	106.6	107.87	107.34	107.98	103.57	107.25	106.77	107.31	100.74	107.51	108.75	105.95	106.75	106.67	103.33	104.04	110.4	103.86	108.93	104.64	102.51	108.03	105.7	104.37	105.77	105.37	109.08	102.69
107.26	107.97	110.58	108.43	111.28	109.1	108.25	103.71	110.07	112.27	109.8	106.19	107.42	108.61	107.18	115.02	111.16	102.87	111.13	104.78	109.01	102.63	110.13	107.5	111.78	110.35	108.22	106.24	107.23	110.56	106.85	107.61	104.91	110.45	105	106.88	105.46	107.49	111.49	110.89	107.64	107.59	105.77	103.69	107.86	102.52	108.35	104.57	109.13	109.02
108.63	105.01	107.67	105.53	104.36	109.22	101.82	107.14	108.45	106.47	102.9	102.36	107.54	105.73	104.19	101.24	107.32	108.81	101.79	104.55	104.45	106.45	104.65	102.09	106.55	102.75	103.34	103.08	104.28	101.34	101.91	111	105.84	104.82	105.94	105.02	104.63	105.51	102.69	107.19	104.73	102.05	106.97	108.11	107.64	104.38	102.83	105.69	106.29	106.86
106.12	106.99	104.87	106.3	107.64	103.97	103.82	101.19	107.46	108.27	110.81	101.44	100.56	102.98	103.42	105.71	101.97	101.39	104.27	105.79	105.14	103.22	103.9	108.92	107.23	104.08	102.28	104.18	104.45	104.95	103.39	106.17	107.1	107.38	110.48	105.73	104.53	101.35	110.58	106.94	110.71	101.78	103.18	105.83	108.23	104.05	107.09	105.31	104.09	107.53
110.52	109.78	108.86	106.85	109.4	105.07	106.82	104.5	110.78	106.37	110.98	108.56	106.16	112.92	106.94	105.95	105.42	109.02	105.48	106.76	107.49	105.98	108.1	110.45	108.53	106.88	109.39	103.61	108.21	112.51	103.9	108.2	110.61	105.48	108.67	112.86	107.63	104.87	107.19	108.52	105.42	111.79	108.34	102.78	104	107.67	109.06	107.67	109.52	108.37
106.14	107.96	108.4	108.49	109.78	106.72	107.51	108.69	107.21	110.49	107.92	106.21	110.12	110.71	106.14	108.04	105.81	104.31	107.59	111.45	105.35	106.42	110.06	107.06	104.06	106.7	109.57	111.57	109.42	103.33	108.95	109.46	107.04	108.82	108.57	106.23	111.24	110.46	108.81	108.63	106.99	106.55	108.54	109.74	106.29	106.46	105.46	105.65	108.16	107.14
104.5	107.82	104.32	113.62	109.93	103.05	106.12	105.12	105.4	104.82	103.67	104.52	107.5	106.76	102.71	103.41	101.86	109.51	100.33	108.72	105.88	108.11	112.4	108.64	103.66	109.83	102.74	104.21	101.62	109.92	107.19	109.52	104.92	107.58	102	107.5	103.95	106.54	107.95	110.02	105.87	108.05	106.77	105.8	105.09	101.54	104.71	105.7	106.91	102.71
102.16	108.12	103.34	103.3	101.83	103.38	101.95	101.41	105.26	99.541	107.27	102.18	103.6	107.2	106.82	104.56	103.16	104.29	105.25	108.7	105.01	101.99	103.84	101.85	105.44	105.48	104.93	104.32	108.79	107.74	111.52	102.52	103.53	104.85	105.67	104.41	106.29	106.19	100.95	104.03	105.35	110.08	105.14	105.76	108.58	106.53	105.38	108.16	105.55	104.6
106.11	110.19	104.14	108.35	104.87	104.75	103.51	111.78	101.18	105.76	105.37	99.09	103.89	105.61	104.32	101.21	105.7	106.73	105.73	103.1	106.74	106.16	103.67	102.98	101.16	108.41	104.82	105.77	108.93	108.01	108.09	107	106.1	104.3	104.89	106.3	104.57	102.5	102.83	106.62	107.96	108.21	105.67	103.34	105.15	102.74	102.95	102.14	105.47	105.44
109.22	102.69	104.71	105.59	104.53	107.21	108.92	104.41	107.72	103.94	100.75	104.41	104.85	104.97	104.03	106.29	101.12	103.14	108.34	108.99	108.11	106.89	105.04	105.8	107.3	106.72	104.38	111.03	102.2	103.45	106.84	108.69	107.34	104.3	104.53	103.77	107.48	101.11	107.95	102.44	106.8	105.86	111.51	105.23	107.56	109.29	107.65	103.72	103.35	102.47
103.93	108.11	104.09	108.53	109.78	105.36	109	110.8	106.77	106.76	102.56	108.55	106.19	108.77	105.51	107.47	109.31	105.93	111.19	106.25	108.25	107.03	104.43	113.36	105.17	107.1	108.69	112.39	105.11	110.86	108.86	105.44	107.97	110.57	103.48	103.83	110.06	106.77	109.26	107.46	105.97	108.14	106.89	110.51	107.19	108.94	107.55	104.58	108.5	105.82
107.95	108.11	110.67	105.69	107.03	106.98	110.74	108.14	106.86	111.48	111.12	109.71	112.67	108.92	107.51	107.57	109.56	103.1	109.58	107.59	110.28	111.59	107.23	108.66	110.43	112.84	104.79	107.75	111.04	105.57	105.51	105.28	108.98	112.64	107.37	106.8	107.25	112.5	104.33	109.18	110.4	109.73	111.48	107.67	110.57	105.48	108.29	105.12	109.39	108.72
104.75	108.54	105.18	107.93	108.5	108.69	105.77	109.67	106.88	102.7	109.06	102.55	104.98	108.18	104.53	108.78	103.35	104.93	104.44	104.77	104.95	109.76	108.25	101.31	103.72	103.71	106.18	103.7	102.66	102.56	101.49	103.75	106.82	107.21	103.26	102.7	105.75	106.83	108.46	104.62	103.9	102.38	106.67	99.963	102.04	103.95	103.62	106.04	107.47	102.3
105.49	108.1	111.92	110.13	111.7	108.6	108.47	108.42	106.67	108.37	110.23	107.76	105.05	107.65	102.6	108.41	107.65	107.78	106.91	108.03	106.66	110.9	108.28	104.52	108.94	103.79	109.98	109.38	105.67	108.65	108.06	110.08	107.53	108.42	106.14	104.64	111.85	110.39	104.87	110.46	108.68	108.59	110.66	110.33	104.18	105.71	109.11	111.45	106.55	108.19
108.76	103.83	105.33	107.83	103.06	105.78	100.13	107.94	100.44	104.43	109.02	109.41	106.43	105.31	107.75	106.98	108.8	103.89	100.38	107.93	104.56	104	105.64	105.94	105.62	107.16	101.87	103.61	102.61	101.4	106.92	102.98	110.21	103.32	109.93	107.31	105.64	104.14	106.34	103.08	100.98	106.41	106.05	107.03	103.51	104.43	109.14	108.6	106.89	107.14
112.41	112.55	109.33	110.76	108.7	108.93	109.82	109.04	109.85	111.18	107.2	112.55	110.8	109.31	116.16	109.22	106.51	109.89	109.86	107.08	112.97	109.17	112.09	110.84	108.79	113.23	108.49	114.59	111.4	110.87	115.62	109.67	108.71	112.88	108.51	114.52	113.55	109.73	110.72	108.94	105.83	105.31	113.08	113.03	107.88	110.51	109.58	112.45	111.35	106.26
107.3	110.95	107.68	110.2	107.46	108.31	105.59	112.49	106.53	108.13	111.19	108.25	110.86	110.04	105.59	102.31	106.31	106.04	107.43	106.58	104.76	108.16	108.35	106.24	104.81	110.47	109.58	105.76	111.32	111.93	110.62	110.68	109.82	108.3	104.49	104.85	109.33	106.18	108.62	112.93	112.66	106.56	108.34	107.94	111.57	108.74	107	110.1	107.47	104.39
105.5	106.59	108.54	106.11	105.96	110.22	108.69	106.64	110.59	107.5	107.97	104.73	111.61	108.48	105.82	107.93	104.79	106.03	107.8	108.15	105.97	108.69	108.6	111.47	108.76	107.19	105.66	108.23	112.39	110.25	104.95	105.28	102.81	112.73	108.57	111.86	108.38	106.46	106.66	106.42	106.17	111.63	109.11	108.83	103.81	107.66	111.07	107.97	106.07	106.96
108.39	104.68	105.17	103.78	106.47	103.91	101.99	107.91	106.35	104.48	103.12	107.42	106.12	106.56	106.46	102.4	103.19	105.76	101.59	103.7	107.74	105.23	106.73	108.95	105.26	105.1	104.42	102.65	105.65	104.17	102.83	104.92	107.8	102.25	103.77	105.44	108.19	102.35	101.52	100.57	108.97	107.04	109.27	106.64	106.86	108.92	106.17	106.2	107.48	105.87
103.3	99.997	97.91	106.57	97.785	102.66	102.37	104.36	96.257	99.256	101.43	99.528	98.855	101.16	97.015	97.491	102.55	102.59	101.23	100.02	106.77	100.3	100.95	104.1	102	95.942	100.14	97.378	98.066	95.919	102.56	100.83	96.013	100.05	104.41	98.622	101.71	97.036	101.85	103.32	95.425	101.73	96.58	101.33	97.472	99.828	99.354	97.383	103.35	99.824
106.56	106.8	103.64	105.53	106.27	107.69	106.11	100.73	104.62	110.65	107.59	106.85	107.11	107.63	102.25	107.43	107.61	106.16	107.72	104.33	103.06	104.51	107.6	107.54	105.24	106.16	105.24	104.42	108.53	104.63	109.47	107.84	104.73	104.23	104.17	104.4	104.08	108.1	106.93	107.4	109.96	111.19	101.66	106.35	101.61	101.7	106.54	107.73	102.92	107.76
109.84	106.04	109.2	111.02	106.55	106.52	106.73	106.21	107.08	105.68	107.41	110.95	109.89	106.51	104.31	106.37	106.36	107.71	113.67	109.25	110.54	107.28	105.18	107.26	109.87	107.21	112.51	107.17	106.77	111.95	108.92	111.41	106.03	111.01	105.28	105.22	107.51	106.19	103.11	109.22	109.21	106.99	106.89	107.19	107.03	111.02	112.25	107.68	105.13	108.26
108.47	107.96	105.76	107.17	103.05	103.85	101.73	102.15	107.21	108.06	107.4	104.93	105.62	109.88	102.49	104.7	105.68	102.12	101.56	103.78	105.19	105.56	105.41	106.69	105.46	104.9	107.6	109.8	104.22	102.43	107.06	103.99	106.01	104.22	106.05	105.7	105.23	106.98	100.64	104.7	108.16	107.5	104.5	109.14	106.87	101.59	102.37	105.54	105.61	104.47
107.46	110.47	108.39	109.96	108.06	104.14	108.72	104.04	104.3	100.87	106.37	108.57	106.78	109.08	106.34	110.91	103.72	106.07	107.15	108.73	105.35	105.22	105.01	110.79	105.92	101	109.14	106.12	103.92	104.82	106.42	103.62	103.77	103.93	106.88	103.07	103.48	102.93	106.38	101.88	104.22	105.62	104.27	103.5	106.38	107.79	104.2	103.99	103.13	106.5
103.39	102.27	104.74	106.87	107.59	104.08	103.54	102.74	105	104.11	107.18	108.36	102.38	102.99	105.45	104.7	103.02	111.51	104.53	107.81	107.16	105.61	104.65	103.97	102.6	102.96	106.02	108.82	107.14	100.93	101.78	107.74	105.95	103.66	105.83	106.61	108.36	108.95	102.1	107.1	106.17	103.69	100.82	107.07	107.92	110.48	106.55	103.92	110.96	103.79
105.75	105.75	107.28	109.47	107.02	108.5	103.81	113.21	112.85	105.3	111.01	105.1	113.13	111.7	106.23	109.2	110.48	106.62	110.9	107.17	109.7	105.35	109.79	103.96	102.69	107.82	107.17	111.53	105.29	108.64	106.23	104.93	106.59	107.85	109.62	108.75	111.42	107.45	109.29	106.78	108.14	109.33	107.59	106.87	113.84	109.15	105.45	108.34	105.59	107.6
102.24	102.3	94.785	97.863	96.817	96.543	100.05	102.94	102.16	98.497	99.358	103.43	98.823	101.25	100.18	101.39	101.86	98.393	95.55	97.772	97.092	98.721	97.427	98.305	99.549	96.791	99.246	100.23	97.73	104.9	102.46	101.13	97.215	92.365	94.073	102.4	101.46	99.971	102.77	98.941	103.7	101.48	103.4	98.964	99.053	99.471	101.4	100.8	96.925	97.804
103.87	104.52	101.41	98.001	101.03	102.31	101.49	100.51	99.006	98.511	101.27	106.96	101.34	100.58	101.94	99.849	100.8	102.52	102.64	100.41	98.868	103.55	103.31	100.95	99.594	97.284	104.84	100.06	105.75	100.16	100.85	101.9	100.58	96.947	103.58	97.853	104.96	99.772	101.02	105.97	102.03	104.57	106.65	102.49	102.35	99.117	100.48	99.208	98.65	97.98
110.35	102.42	102.61	106.9	109.91	107.39	103.36	103.48	107.34	105.1	113.21	103.91	104.72	103	103.98	106.02	106.92	105.05	105.48	103.89	107.49	109.27	105.5	105.6	109.3	107.65	108.99	107.6	103.67	105.34	107.7	104.15	106.85	107.09	105.02	106.17	107.31	103.17	108.6	104.15	108.05	105.12	102.11	107.62	104.69	110.11	107.91	103.86	108.15	110.73
99.285	97.553	103.15	99.325	95.163	97.306	91.319	102.89	100.31	99.356	100.82	98.566	99.911	102.42	93.901	99.166	94.133	97.168	99.748	94.395	94.782	91.93	101.93	97.978	97.66	97.501	96.823	98.156	99.112	100.31	95.9	101.62	101.36	100.89	98.816	99.331	97.723	95.777	102.99	102.71	100.49	99.166	102	98.397	98	97.742	101.26	100.85	98.667	100.37
103.08	106.38	106.02	104.94	107.23	105.61	107.27	105.37	110.57	108.73	107.44	106.32	105.59	107.6	102.64	107.27	107.53	106.07	105.4	109.33	104.13	108.39	104.79	106.75	104.19	103.22	103.17	106.99	106.45	105.89	105.96	107.37	106.08	104.45	104.78	103.53	108.9	101.32	105.77	108.38	107.48	103.71	103.01	110.36	103.87	105.84	103.68	105.45	104.39	103.72
105.27	113.89	108.96	109.82	109.81	107.58	112.16	110.14	111.28	107.11	105.26	100.19	107.56	107.21	107.18	109.16	106.35	110.37	102.39	105.55	109.75	110.64	107.81	106.5	105.83	103.78	108.89	113.27	109.73	108.02	110.23	107.77	109.46	109.34	109.28	106.48	109.15	112.65	105.32	112.25	106.94	108.37	107.64	108.23	106.52	108.49	110.44	104.99	110.73	108.22
104.09	106.76	109.41	104.96	110.72	101.96	104.61	108.78	103.63	106.38	110.29	107.15	108.89	110.87	108.32	107.89	109.59	112.52	106.96	108.08	102.14	107.69	111.78	108.71	109.79	108.25	107.98	105.92	109.44	109.08	106.05	108.81	109.4	111.31	105.75	103.56	105.4	106.32	108.76	111.24	103.43	108.13	105.97	109.72	105.28	110.9	104.52	107.07	107.06	106.58
96.62	98.796	99.602	97.857	99.621	96.709	98.63	94.841	99.022	101.07	97.911	96.934	100.07	99.614	100.19	100.49	98.147	100.14	101.39	93.925	100.16	96.878	97.973	97.876	95.238	99.323	103.14	103.93	95.086	101.79	94.104	97.468	94.308	101.35	96.696	94.094	96.81	94.84	95.628	96.439	94.57	99.861	92.441	95.778	95.408	96.655	99.711	99.506	97.657	98.333
108.4	105.48	108.84	104.59	106.67	104.15	107.29	105.81	111.74	110.06	101.49	103.08	108.09	109.28	111.07	104.6	102.55	112.41	108.84	109.97	108.05	105.66	106.88	108.56	106.19	103.92	106.06	109.7	106.04	104.36	104.08	110.34	108.9	109.63	105.89	107.81	105.77	103.34	104.33	109.61	108.67	109.67	107.17	104.31	104.74	108.72	107.44	110.68	106.39	110.38
110.37	110.76	107.06	109.8	111.43	109.97	107.35	112.31	109.83	109.8	108.16	107.27	110.14	105.32	110.2	108.84	108.15	112.14	109.25	106.2	109.01	113.08	105.75	108.63	108.25	108.96	105.85	106.48	108.62	110.09	108.73	107.47	107.86	111.94	107.6	104.73	106.72	103.77	112.7	109.81	109.71	108.4	110.23	110.79	105.68	109.02	105.34	109.03	108.88	109.78
103.48	101.79	106.49	106	111.03	104.48	103.48	108.85	106.27	106.88	107.99	105.23	105.15	104.79	105.78	105.3	101.01	104.38	103.71	103.41	104.64	103.22	104.96	102.81	105.41	105.82	105.23	100.21	101.19	107.87	107.23	108.96	106.71	105.87	102.14	102.05	106.46	105.6	103.18	101.37	106.12	107.86	101.81	109.74	105.19	103.09	103.31	101.22	104.21	106.37
107.85	105.82	103.39	107.47	105.13	107.21	106.88	108.05	105	108.79	105.7	107.33	104.31	107.58	103.69	106.09	103.86	103.74	101.57	109.87	105.47	103.14	105.99	107.23	103.99	101.9	106.28	104.43	101.59	103.11	102.4	104.68	104.57	106.84	105.33	104.67	108.96	108.59	104.75	108.48	104.79	104.47	107.74	104.93	104.47	105.09	106.07	107.95	105.72	104.88
98.694	101.75	102.07	95.53	101.05	102.05	100.41	102.58	98.706	97.697	104.85	96.335	101.17	101.48	95.857	101.15	100.68	99.827	101.43	98.9	94.414	100.54	96.345	100.21	100.62	98.334	99.98	100	100.19	98.291	104.26	99.746	99.315	99.001	99.996	101.45	100.73	101.85	99.965	100.75	94.544	100.67	96.042	102.55	98.358	102.91	102.59	98.587	101.44	99.936
109.15	107.37	104.99	106.82	103.73	111.25	105.84	110.35	104.78	105.66	108.5	110.91	102.69	108.07	107.98	102.88	108.42	104.92	107.11	103.87	108.52	107.2	103.43	101	105.16	107	106.8	107.17	108.73	110.33	108.14	107.75	100.8	106.69	105.08	103.83	106.13	106.82	104.66	108.62	103.05	104.76	103.62	103.35	107.99	104.93	108.13	105.1	106.7	113.19
111.05	109.26	103.3	109.16	108.32	106.59	108.38	109.07	113.01	106.77	109.2	105.53	107.85	106.36	103	107.33	109.02	107.37	108.92	110.5	107.37	109.9	110.42	108.79	108.21	110.12	109.93	108.46	109.87	107.25	108.8	114.26	110.01	111.99	110.45	112.98	101.99	109.34	111.83	103	109.86	106.8	105.94	106.57	108.48	107.13	107.03	108.82	110.44	106.75
106.81	108.65	108.14	105.36	106.2	111.24	106.15	107.32	107.35	106.43	107.66	102.7	105.6	106.66	106.08	109.88	105.17	104.53	107.48	105.26	109.85	102.99	104.5	104.45	105.87	108.25	106.98	105.84	107.01	105.24	104.61	105.85	106	101.58	106.11	104.18	103.81	104.64	105.76	104.31	106.12	105.25	105.08	107.67	107.85	109.23	107.6	109.44	108.37	109.19
99.207	97.806	95.484	95.498	96.585	98.415	94.072	96.679	102.92	102.83	95.82	99.695	96.474	100.44	96.895	98.439	99.174	95.464	95.994	102.42	100.99	102.32	91.341	98.984	94.184	101.25	98.864	95.783	104.39	97.619	96.397	99.233	95.775	98.177	94.065	93.388	103.26	99.779	95.064	102.31	98.648	97.274	100.18	98.47	100.38	101.03	94.207	95.621	96.004	95.28
104.99	108.18	105.67	103.42	99.992	107.84	107.41	104.96	106.31	110.7	107.9	108.82	107.78	105.43	104.86	107.27	107.15	107.67	105.89	103.81	102.94	105.48	101.54	109.88	107.83	112.67	109.1	109.31	107.67	105.62	110.73	107.27	105.56	108.55	106.07	107.05	109.77	109.77	107.16	104.19	106.53	107.67	102.58	109.29	108.65	107.13	105.14	109.53	111.94	106.2
108.77	105.05	110.07	105.28	108.04	108.03	105.03	106.64	102	108.67	106.72	102.01	104.55	105.58	103.8	102.67	102.71	105.35	106.44	105.59	106.44	107.89	102.08	107.55	111.27	104.89	106.92	108.11	107.76	109.42	103.39	106.6	105.35	105.2	104.74	104.08	101.72	106.47	108.31	108.5	100.77	107.49	101.06	102.31	103.46	103.06	105.51	109.22	103.9	106.24
102.3	99.731	93.987	101.51	101.46	100.75	98.334	98.981	98.379	100.96	102.66	96.939	99.061	100.21	100.44	98.403	99.579	97.517	100.18	103.59	104.04	97.443	99.407	101.53	102.4	100.2	100.74	101.9	98.705	99.305	99.503	102.44	100.84	97.91	96.277	97.976	97.356	101.6	98.238	97.803	93.833	100.62	98.047	100.04	100.25	99.615	101.33	97.524	100.34	99.908
104.65	102.95	105.51	106.25	103.37	108.17	104.49	103.65	104.24	105.81	101.61	104.01	104.41	104.9	104.02	106.83	104.56	105.57	103.29	104.77	104.25	105.99	102.32	102.19	103.26	108.3	105.19	108.41	106.13	109.26	107.66	103.61	103.87	108.26	103.01	107.15	107.36	105.51	105.36	102.98	104.6	107.25	106.07	105.83	106.99	104.74	99.927	106.96	105.57	105.29
104.48	104.24	105.23	100.86	105.47	108.97	99.254	107.98	104.68	105.84	108.28	104.98	108.24	101.54	107.2	104.92	104.73	108.04	104	105.98	108.69	104.76	103.68	105.17	103.49	106.36	106.83	106.01	101.81	104.42	106.62	106.53	104.57	98.659	105.48	105.96	102.55	102.58	102.17	110.17	108.23	106.37	103.51	107.81	105.18	108.2	107.15	104.99	108.78	109.96
108.24	108.13	104.77	109.1	107.52	108.35	110.69	105.71	104.76	108.89	106.53	106.61	110.25	106.39	110.25	104.06	109.06	110.5	108.79	104.93	109.64	108.63	102.19	103.66	106.26	104.21	106.94	105.11	110.7	105.37	109.2	104.26	112.31	111.76	107.74	104.32	105.67	106.13	104.05	107.03	110.65	107.65	102.61	105.96	107.37	106.45	106.63	104.19	108	106.2
103.94	107.03	104.69	107.55	102.12	100.43	104.43	101.97	108.14	102.89	99.235	108.66	105.86	104.17	109.48	106.3	111.54	108.01	102.23	102.09	104.67	105.3	110.58	107.21	107.43	107.15	101.59	107.17	104.65	104.86	103.4	107.07	106.81	103.69	104.14	105.6	108.98	109.4	103.21	107.03	107.2	101.97	104.77	103.83	107.93	106.63	106.27	106.83	106.48	105.06
105.12	103.2	105.9	110.34	105.01	99.826	105.46	109.18	104.96	106.36	108.01	104.95	108.68	107.58	107.04	108.57	109.04	105.36	107.21	113.15	104.59	104.08	109.49	105.68	104.35	108.38	108.56	110.9	107.76	105.01	103.77	105.71	105.55	105.74	102.88	105.46	107.09	108.59	107.58	102.46	104.81	113.42	106.15	103.75	108.83	106	108.51	105.51	106.01	106.96
105.25	110.11	104.87	109.72	109.18	106.07	105.8	106.5	107.61	108	106.83	104.88	106.93	105.66	105.99	108.96	108.23	109.21	106.27	109.27	109.83	109.33	102.85	107.54	104.99	108.98	104.01	104.91	110.42	104.62	106.6	110.14	107.32	105.02	105.62	105.65	106.89	102.9	106.56	106.9	103.81	110.09	104.26	103.5	104.26	106.69	107.24	106.28	109.86	109.34
109.91	101.76	100.84	102.94	106.98	105.74	108.26	100.26	111.03	106.21	105.55	107.39	107.85	106.24	109.11	109.2	101.94	102.34	104.57	105.77	103.57	106.1	106.76	107.01	106.7	110.49	106.67	105.19	106.29	104.83	106.25	110.15	106.39	107.95	110.9	106.44	105.59	104.46	104.39	106.94	105.51	107.1	102.08	109.2	105.53	105.73	113.47	105.52	107.1	104.66
105.04	110.79	110.93	112.61	111.06	112.89	107.61	113.47	105.95	107.19	111.07	108.77	107.08	107.67	109.9	108.16	110.56	107.49	109.33	105.93	110.06	105.11	106.85	111.76	108.72	109.69	111.39	104.84	110.83	111.99	109.21	110.02	107.69	116	105.99	112.37	103.43	113.47	105.32	115.04	109.34	107.79	108.53	112.13	105.54	106.13	110.17	110.19	107.53	105.61
109.31	108.05	107.98	104.79	108.16	113.24	105.71	108.59	108.6	106.36	111.68	105.97	106.04	108.86	111.49	108.37	106.73	109.89	109.65	107.48	104.5	107.61	103.36	107.42	110.68	110.26	107.08	109.61	108.4	104.73	114.73	105.5	109.1	110.96	107.48	107.24	106.77	105.09	111.09	111.62	106.28	106.2	110.04	106.45	108.46	105.38	109.52	104.27	106.76	112
100.81	98.864	95.404	96.33	97.472	97.926	97.177	96.412	99.421	99.367	96.048	99.377	96.841	98.651	98.2	100	98.57	95.103	97.094	99.16	102.43	99.461	98.022	98.3	99.737	99.367	97.094	96.924	98.234	101.57	97.116	104.68	98.038	103.88	102.81	97.61	104.54	96.439	96.847	100.44	97.059	102.48	99.367	101.26	100.73	92.388	99.87	103.26	97.194	96.517
104.14	105.55	107.31	103.54	108.19	103.96	108.52	105.29	103.5	105.3	100.37	104.15	103.94	105.61	102.92	109.5	107.99	106.41	103.3	103	104.13	103.52	106.77	104.55	106.51	105.94	107.17	106.01	104.62	107.01	109.34	108.81	100.6	106.53	107.68	108.12	104.14	102.8	106.81	101.76	108.95	104.65	100.19	105.58	103.37	107.59	104.42	106.6	111.55	102.16
102.89	102.81	97.428	96.89	96.776	102.28	99.672	105.44	99.015	99.637	98.847	103.18	100.51	98.054	98.988	99.547	103.31	99.947	99.826	99.057	99.066	99.446	99.916	99.677	98.165	101.95	105.03	99.219	98.991	100.14	104.75	99.132	98.347	99.261	98.811	96.697	100.92	102.87	101.16	100.35	98.239	101.51	94.014	96.763	100.82	99.859	102.55	99.288	103.06	104.19
101.19	101.14	98.968	96.162	96.614	94.86	96.101	97.846	97.844	97.652	98.763	98.666	97.603	98.708	99.583	99.542	99.324	100.22	97.684	97.603	96.869	102	97.739	97.672	96.45	98.158	97.767	102.16	97.758	97.551	96.257	96.903	99.678	103.1	100.07	97.711	95.972	99.967	96.128	96.943	99.25	95.274	97.653	96.143	98.812	101.65	102.02	98.044	95.934	99.644
96.706	100.95	98.999	100.34	99.303	100.65	98.303	98.946	98.582	98.723	97.709	95.677	98.787	101.01	100.35	93.673	95.078	97.134	100.47	93.387	96.209	99.54	98.625	98.962	100.08	100.43	103.7	97.214	94.973	97.537	98.616	97.695	97.284	98.133	99.246	97.209	97.632	99.345	96.415	101.36	98.05	99.958	100.44	100.55	98.886	101.08	99.075	98.513	102.99	99.815
108.5	101.76	108.05	105.62	108.33	107.18	105.95	108.08	110.34	108.23	107.81	107.89	106.1	107.34	111.24	106.51	112.3	107.23	106.38	109.96	109.49	108.65	109.76	105.59	107.76	106.24	108.64	105.92	105.5	110.03	106.99	110.13	103.59	110.59	106.17	112	108.21	104.84	106.73	110.24	107.55	107.6	106	114.84	110.5	105.15	101.79	105.34	113.63	110.97
98.131	95.191	102.01	100.36	102.4	99.729	95.55	96.333	96.395	95.865	99.315	98.708	98.589	96.841	93.316	97.859	96.329	96.011	97.717	97.984	97.949	95.175	97.031	99.004	101.72	99.513	97.765	100.17	97.006	100.84	93.709	99.522	100.73	94.807	95.078	96.001	98.364	97.513	97.644	95.518	100.86	95.143	97.486	96.26	98.243	95.762	95.227	97.02	97.186	95.497
106.1	102.31	107.03	99.269	108.31	106.58	103.58	104.54	106.81	103.55	107.18	103.58	105.55	103.99	106.03	106.52	105.44	109.68	104.72	101.5	106.04	105.2	104.74	110.38	109.93	104.21	107.02	103.64	105.43	106.24	104.66	102.48	105.47	110.92	106.95	110.64	104.95	107.35	104.87	106.71	104.14	107.52	109.22	105.59	104.95	104.74	103.62	109.11	109.08	104.3
100.47	102.79	95.801	105.64	98.186	99.182	102.53	97.439	105.33	99.808	100.69	101.5	103.29	101.99	100.46	101.69	103.58	100.3	103.49	101.78	102.28	99.222	95.61	97.395	101.67	97.052	99.911	100.6	101.93	97.19	98.311	100.54	100.27	99.196	100.15	99.777	98.241	96.504	99.142	102.74	103.15	101.37	99.864	102.79	101.66	97.304	102.4	101.52	101.6	102.72
102.24	103.56	104.32	94.267	101.67	92.171	99.051	98.643	98.295	94.98	97.809	97.242	99.103	98.498	100.7	95.659	96.941	98.951	97.711	99.592	94.793	100.45	98.726	100.54	94.728	102.49	89.261	101.12	99.646	95.22	99.686	95.465	99.742	96.294	99.941	96.649	97.325	98.806	100.12	97.355	94.652	100.34	97.766	98.136	99.063	101.07	101.89	101.08	96.77	99.973
108.01	106.82	103.09	102.95	107.01	105.47	102.59	105.92	107.45	101.96	110.19	103.03	103.55	108.92	107.91	107.63	100.83	106	105.67	107.75	109.72	104.5	102.45	105.22	106.7	101.52	103.33	106.33	106.28	105.25	108.88	106.91	105.03	106.36	108.4	108.72	105.97	109.87	109.74	108.47	110.75	107.05	108.27	111.6	107.07	106.62	109.06	104.58	108.01	105.03
107	106.18	104.45	111.74	105.74	104.51	106.14	108.57	106.01	108.69	108.45	106.43	109.42	106.44	107.95	102.94	107.17	104.61	105.74	105.57	110.39	100.03	107.27	101.63	108.07	109.84	103.24	103.47	105.09	107.18	109.91	107.2	107.91	106.66	108.74	106.88	106.96	104.64	101.64	104.29	104.71	109.17	106.79	104.52	105.97	106.36	103.69	105.1	106.81	102.76
106.25	108.65	109.25	108.88	103.3	105.58	105.75	108.28	105.99	104.97	107.32	106.65	104.43	107.84	106.12	104.11	105.53	105.08	110.82	107.63	106.15	105.91	104.43	103.41	103.98	107.19	110.04	109	105.88	110.55	104.28	102.45	109.55	102.86	104.96	102.41	107.81	103.58	106.98	111.26	104.72	108.62	102.94	104.53	104.63	110.05	102.52	101.91	103.69	105.44
105.02	106.73	106.82	111.54	109.67	108.75	107.75	105.72	107.28	109.04	107.72	103.84	106.25	104.14	106.43	106.57	109.84	101.26	101.92	102.03	102.8	107.89	105	109.48	104.63	111.44	107.06	101.93	108.96	103.88	105.03	110.87	103.42	104.46	108.93	108	102.78	108.97	108.25	106.29	104.08	107.82	106.91	106	107.21	102.13	107.41	103.9	106.6	103.51
99.135	99.372	96.8	94.145	96.184	100.11	98.903	98.299	97.708	96.87	96.144	96.704	101.43	101.62	96.665	97.481	100.33	100.49	99.012	94.864	94.719	96.487	103.19	98.669	98.681	97.784	99.262	96.352	93.796	99.041	97.435	94.58	95.833	99.901	101.79	99.458	98.771	98.558	97.802	95.421	101.37	100.37	96.464	98.152	99.993	99.952	99.082	98.187	99.127	101.26
107.62	109.72	110.54	104.63	109.83	109.64	110.06	113.03	111.85	106.5	112.75	107.75	107.41	108.47	108.58	110.71	113.12	111.79	107.97	108.96	103.95	112.68	107.71	109.19	110.48	105.64	110.95	111.68	107.31	107.83	110.32	110.94	107.84	108.55	108.61	110.09	107.24	109.56	111.01	108.91	110.31	107.94	112.63	105.41	109.3	109.44	106.28	114.22	106.79	109.07
111.43	110.66	109.19	112.08	109.13	111.1	108.02	109.13	106.73	111.32	107.93	113.61	114.56	110.81	108.6	108.43	105.87	110.74	115.11	110.48	112.28	115.37	109.93	111.27	112.65	110.36	107.77	111.52	107.9	109.58	115.99	110.07	114.61	112.2	112.53	113.6	109.47	111.45	109.39	110.39	113.53	110.5	111.22	106.76	111.75	105.81	113.55	106.83	106.01	111.65
104.96	108.16	109.63	109.17	108.58	110.76	108.38	109.81	111.6	108.26	109.79	105.48	106.7	104.09	106.94	110.95	109.05	111.67	110.21	107.29	110.51	108.47	106.13	107.86	109.07	107.61	107.63	112.05	104.16	109.35	111.07	109.09	103.38	109.04	109.59	108.84	106.88	108.98	110.74	109.51	109.35	106.65	110.08	108.22	110.82	109.9	104.81	108.27	112.28	108.42
107.28	103.35	108.19	107.66	106.7	105.04	108.15	103.71	109.32	104.32	107.58	106.86	102.48	109.89	103.29	102.82	100.38	106.56	105.78	102.85	107.99	102.23	108.96	108	106.23	105.94	106.91	105.62	108.39	104.89	108.81	108.4	106.28	110.01	106.27	107.73	109.73	110.55	107.74	102.11	99.939	106.05	110.36	102.77	106.15	109.04	108.89	103.21	109.51	104.17
106.25	107.51	104.02	110.09	105.25	109.21	108.68	103.27	108.25	102.92	107.82	104.9	108.98	107.05	106.1	105.12	107.62	106.66	108.68	106.66	104.93	105.39	101.98	108.95	109.28	107.58	109.52	105.38	106.77	108.97	108.77	106.77	107.49	112.11	107.52	106.97	105.39	108.8	108.25	106.12	108.09	107.04	105.07	100.91	105.96	108.42	107.4	103.98	103.52	107.97
104.26	107.69	106.41	105.32	108.21	104.27	104.18	106	104.4	103.25	105.22	99.512	104.22	108.29	105.53	106.11	108.35	108.95	108.44	106.78	107.08	107.57	104.28	109.62	109.03	106.13	107.58	106.5	104.07	105.91	102.39	105.36	102.25	102.54	101.93	102.78	102.64	99.949	105.21	106.36	105.14	101.22	109.77	104.85	104.53	104.12	105.84	103.62	101.49	107.56
[truncated: 549 more rows]
[truncated: 150 more columns]
