# Supplementary material for: Genetic dissection of main and epistatic effects of QTL based on augmented triple test cross design
Source: PLoS One. 2017 Dec 14;12(12):e0189054. doi: 10.1371/journal.pone.0189054 (PMC5730204; doi:10.1371/journal.pone.0189054)
Supplement: S10 Supporting Information — (ZIP) [file pone.0189054.s010.zip › z6_1700_0.8_10.csv]

106.29	106.81	105.72	108.68	107.76	107.1	108.04	106.67	106.13	106.18	106.03	107.01	106.44	106.25	106.35	106.4	106.02	106.17	107.96	105.7	104.96	106.51	106.21	107.04	107.6	106.34	106.14	107.17	107.3	105.56	107.25	107.47	105.56	105.53	107.53	106.82	107.27	107.16	106.11	105.29	106.41	106.7	107.1	109.27	107.17	105.79	105.93	107.93	107.83	105.81
105.63	105.79	105.34	104.51	106.98	105.57	107.04	105.62	104.26	105.88	106.61	104.28	106.24	105.52	104.66	106.05	105.62	105.61	106.69	106.24	106.52	106.17	105.2	104.15	107.26	107.52	106.76	105.64	105.79	105.51	106.54	105.99	104.84	106.18	104.99	105.27	105.95	104.9	106.63	105.31	106.06	105.82	105.32	105.41	105.97	105.46	104.08	105.33	105.61	105.31
98.886	98.903	97.997	98.338	98.347	99.951	97.207	96.437	96.25	97.765	98.429	98.198	98.65	98.255	97.867	98.198	97.531	98.89	98.044	98.202	98.462	96.588	96.926	97.543	98.53	97.72	98.677	97.76	97.813	97.138	98.631	96.778	97.687	98.023	99.069	97.936	97	97.013	97.022	97.966	97.575	98.425	98.315	98.258	96.949	98.052	98.709	98.717	98.747	98.936
105.72	107.5	106.99	104.63	107.49	107.38	107.5	107.19	104.76	105.06	105.69	107	106.79	106.26	106.53	106.99	105.33	105.48	105.13	105.85	106.83	107.45	107.51	105.87	105.88	106.34	107.86	105.23	107.27	105.44	106.87	104.95	106.27	107.73	106.75	107.57	106.01	106.24	106.12	105.92	105.44	107.08	106.5	106.91	105.85	104.63	106.17	106.86	106.68	106.45
103.09	101.58	102.1	103.03	102.24	102.8	102.13	102.08	103.7	102.21	104.52	102.24	101.82	102.63	103.55	103.09	102.85	101.96	102.11	101.34	102.87	101.55	104.4	101.79	103.22	102.23	103.44	102.54	104.06	102.17	102.48	101.12	104.04	102.51	101.52	103.76	101.54	101.95	103.08	102.73	103.68	102.34	102.15	104.06	102.86	103.09	101.95	102.34	103.55	102.59
107.94	109.89	108.22	109.16	106.64	107.9	108.48	109.3	107.14	108.68	109.14	108.5	108.41	107.81	107.7	109	110.08	107.99	109.25	109.51	108.44	110.01	108.24	108.18	109.12	108.5	109.02	107.05	107.32	108.61	107.53	108.77	108.29	107.53	108.81	107.25	107.39	108.31	107.16	108.23	108.51	108.79	109.46	107.74	108.52	107.98	108.17	108.17	108.41	106.41
106.63	106.6	104.71	106.18	107.16	105.82	105.69	105.94	106.63	105.52	104.78	106.66	104.92	104.77	105.76	104.13	105.6	106.36	105.44	104.77	105.52	105.25	105.49	106.59	105.06	106.55	106.18	106.08	107.72	105.64	106.09	106.73	105.99	105.65	105.67	106.7	104.97	105.99	105.77	105.73	104.39	105.36	105.76	106.58	106.97	104.32	105.28	105.39	107.81	105.38
108.04	106.21	107.38	110.29	107.74	108.23	108.04	107.89	108.07	106.6	107.83	108.63	109.44	107.18	107.69	109.54	109.73	108.67	109.07	108.77	108.95	107.94	108.15	108.07	109.04	109.27	107.93	108.5	109.1	109.53	108.02	108.25	108.43	109.33	106.91	107.87	108.78	107.82	108.72	109.29	109.77	108.64	107.75	108.21	108.27	108.66	108.28	109.21	107.65	109.05
108.48	107.07	108.43	108.48	106.91	107.9	108.14	108.46	110.47	107.76	107.38	107.48	108.78	109.43	107.67	109.02	107.79	107.82	108.42	108.25	106.74	107.67	107.99	110.03	107.22	108.05	107.15	108.94	108.24	108.27	107.86	106.72	107.97	106.89	107.38	107.36	109.36	107.9	109.01	110.18	108.15	107.68	108.82	106.15	107.41	108.25	107.71	108.17	108.13	109.08
97.363	97.072	99.56	97.621	97.93	96.222	97.554	98.467	98.051	98.655	98.425	98.397	98.563	99.337	97.477	97.554	97.006	97.276	98.433	98.572	98.165	98.38	97.168	97.45	98.956	98.105	98.268	98.618	96.916	98.117	97.596	98.032	98.076	96.417	97.657	98.56	97.262	97.981	98.357	96.793	96.547	96.935	97.881	96.359	97.75	97.685	98.451	98.032	100.35	98.378
106.73	105.87	105.58	104.69	104.76	106.59	106.24	106.46	106.9	104.95	105.54	104.24	105.61	105.92	105.6	105.87	105.57	106.68	107.02	104.46	105.92	106.18	105.67	105.47	106.82	107.58	104.66	105.98	106.21	105.39	106.24	105.28	105.19	105	106.36	103.84	105.71	106.14	106.65	105.51	106.72	105.05	105.95	105	106.77	106.57	104.75	105.52	106.12	105.13
108.18	105.97	109.03	107.75	109.36	108.41	109.64	109.1	108.44	107.98	108.61	106.71	107.28	108.75	106.86	106.76	106.07	106.05	107.62	109.04	109.22	107.06	107.77	108.7	108.02	109.49	107.5	108.56	107.39	109.87	108.06	107.77	107.63	107.94	106.9	108.21	108.25	107.74	107.87	108.66	107.85	106.76	110.54	109.6	108.56	108.77	106.95	109.65	109.39	108.86
108.49	108.39	107.29	107.35	109.85	108.08	106.66	108.13	107.99	108.32	108.5	107.3	107.74	108.71	106.9	110	110.26	108.35	108.09	108.35	108.08	108.65	108.54	108.22	108.74	108.52	108.41	108.54	109.6	107.83	107.36	108.29	107.92	109.48	107.52	108.39	108.64	109.23	108.2	109.7	108.5	108.81	108.97	109.89	108.72	108.67	109.6	109.01	107.26	106.86
103.08	103.1	103.55	103.39	103.79	104.08	100.51	102.93	101.81	102.74	101.87	103.11	103.06	102.92	103.38	102.71	102.93	102.79	102.12	103.37	102.23	102.1	102.98	103.66	101.67	102.94	102.04	103.16	102.69	103.14	102.16	103.28	103.13	103.27	101.05	102.2	101.88	103.48	102.63	103.4	103.47	102.78	102.24	103.58	104.19	101.4	103.36	102.84	104.23	103.78
107.99	107.7	106.65	106.13	106.94	107.21	108.07	107.82	107.42	107.02	106.99	107.95	106.96	107.94	108.37	108.13	106.12	108.61	108.23	107.54	106.66	106.05	106.49	106.97	108.48	107.72	105.86	107.69	108.09	107.99	108.31	107.73	109.62	106.27	109.33	106.56	107.54	106.47	107.85	108.62	106.9	106.32	108.03	107.84	107.58	106.91	107.4	107.65	107.96	108.09
107.31	107.02	107.88	108.13	105.76	108.21	107.88	106.52	107.69	106.1	108.83	108.77	107.76	108.7	107.17	107.92	107.48	108.28	108.9	106.38	106.68	108.98	107.58	106.82	108.49	107.11	108.06	107.31	107.17	107.29	108.67	108.26	106.91	106.43	107.77	108	109.32	107.53	107.51	108.04	109.02	107.73	108.12	107.08	107.48	109.01	109.1	107.6	107.33	108.45
105.53	105.29	106.53	106.1	105.85	104.94	105.27	105.9	106.15	105.8	105.41	107	107.98	103.95	105.43	105.72	105.35	105.79	104.33	105.72	106.43	106.64	105.36	105.2	106.05	106.11	104.78	105.72	105.1	105.9	105.55	107.27	106.72	104.45	104.91	105.86	104.44	105.39	106.09	106.52	104.49	104.65	105.64	105.85	106.26	105.31	105.78	105.74	106.41	106.16
107.75	108.08	107.63	108.44	107.98	107.5	107.64	108.52	107.7	109.61	109.27	108.56	108.03	108.18	108.09	108.49	108.5	107.9	108.04	107.84	108.32	107.28	107.03	107.4	108.4	109.09	108.66	108.47	107.97	108.11	108.31	109.33	107.49	107.06	107.56	107.6	107.99	107.14	107.52	107.68	109.71	106.97	107.69	107.96	108.29	107.81	107.43	109.95	108.85	107.95
106.28	105.26	104.65	104.66	104.36	106.15	106.91	104.07	103.58	104.41	105.34	104.64	105.03	105.38	106.05	105.74	107.54	106.22	105.02	104.99	106.28	106.01	106.21	106.02	105.98	105.59	106.31	106.78	105	105.44	105	104.43	105.57	105.79	104.37	105.69	105.63	105.35	104.84	106.02	104.49	107.28	105.94	105.94	106.48	106.07	105.98	106.45	105.87	105.2
107.42	108.96	107.97	108.9	107.24	107.64	108.87	107.77	108.09	109.16	107.95	108.2	108.28	107.83	110.02	108.46	108.05	106.74	107.76	107.62	107.63	108.74	108.62	108.67	108.76	108.01	108.14	107.15	108.45	108.64	107.8	108.62	107.68	108.56	108.36	109.17	107.98	108.38	107.72	107.85	108.33	106.66	109.61	108.76	106.87	109.18	107.62	109.21	107.17	109.27
101.35	100.04	99.712	99.097	101.28	101.42	101.49	101.91	99.88	100.58	100.67	101.26	99.307	100.43	100.46	100.47	101.56	100.63	100.37	100.16	100.8	100.58	101.04	100.51	101.45	100.65	100.47	101	101.12	100.59	100.31	101.38	100.9	98.863	101.14	100.29	100.9	102.06	101.39	100.73	100.31	100.48	98.912	98.876	101.12	100.36	101.41	99.615	101.22	101.03
100.72	101.01	101.97	100.47	101.46	100.78	100.13	100.49	100.41	100.73	101.37	101	100.17	101.4	99.964	100.54	102.24	101.97	100.99	101.47	99.978	99.199	100.12	100.74	99.958	101.35	101.85	100.24	100.49	100.84	99.303	101.56	100.63	100.98	102.48	100.77	100.75	99.938	99.598	101.03	100.25	101.26	100.3	101.8	100.47	99.209	101.13	100.75	99.542	101.33
109.79	107.48	110.35	108.52	109.56	109.01	107.96	107.15	108.14	108.94	107.55	108.75	109.66	108.69	107.53	106.38	109.58	108.5	110.08	109.49	108.66	109.49	108.2	106.94	107.48	107.61	107.76	107.78	108.54	107.22	107.54	108.06	107.37	108.09	108.16	107.46	108.52	109.01	108.71	109.86	107.94	108.95	108.33	107.8	108.77	110.27	106.82	107.62	108.55	108.59
105.19	106.72	106.78	105.73	105.15	105.04	105.3	105.97	104.53	104.78	105.5	106.03	106.35	106.13	106.25	104.68	106.51	104.08	106.42	106.26	105.5	105.39	107.05	105.79	104.87	105.82	106.38	104.7	105.46	105.86	106.63	105.15	106.28	106.03	103.76	105.34	104.91	106.04	106.61	105.12	104.61	105.66	106.3	105.39	106.64	104.81	104.91	106.93	106.44	105.42
107.11	105.19	106.04	105.93	105.21	104.9	105.53	105.32	106.49	105.28	106.94	105.98	105.66	103.78	105.01	106.06	106.32	105.09	103.57	105.98	105.86	105.99	106.02	105.61	105.68	106.86	104.85	105.41	104.71	106.14	106.91	105.65	105.19	105.3	106.53	105.48	105.12	106.02	106.08	106.35	106.05	105.58	104.9	106.3	105.46	108.51	104.84	106.4	106	106.38
105.87	107.06	106.11	107.18	106.89	105.74	104.55	105.69	105.23	105.03	105.92	105.28	106.34	106.03	106.22	105.46	105.45	104.81	104.29	105.75	106.34	105.08	104.61	106.11	104.93	105.58	106.48	105.33	105.52	104.61	105.64	106.19	104.46	105.22	105.48	105.86	106.82	105.97	105.88	105.21	105.58	104.99	105.52	105.37	104.91	105.1	104.38	104.23	106.93	106.55
98.102	96.811	97.487	96.64	96.492	96.879	97.502	96.935	98.379	97.916	98.762	98.548	97.272	98.366	98.027	98.607	97.866	97.217	97.391	97.519	98.2	97.833	97.356	96.924	97.628	98.999	97.781	98.242	98.361	98.621	97.149	98.152	98.143	98.908	97.616	97.45	99.641	97.071	98.404	98.273	97.436	98.625	97.699	97.451	97.751	98.117	96.035	96.99	98.004	98.097
99.193	100.04	101.32	99.292	100.13	100.39	101.68	101.57	99.393	100.41	102.01	101.34	101.59	100.28	101.06	100.42	100.94	100.8	100.05	98.857	99.935	100.26	100.49	100.92	100.5	101.27	101.43	101	101.34	101.51	101.18	101.02	101.51	98.866	99.817	100.9	100.75	100.41	100.75	101.05	101.42	100.62	100.54	98.76	100.66	101.01	101.29	100.93	99.746	99.909
100.64	98.267	99.532	99.617	97.553	99.397	99.032	100.09	98.683	99.219	98.232	99.735	98.17	98.894	97.841	98.454	99.619	98.736	100.6	99.478	98.695	99.438	98.825	99.84	101.3	97.966	98.808	97.842	98.931	98.336	98.891	98.268	98.498	97.544	97.761	98.063	98.398	99.364	98.73	100	99.738	99.386	99.058	98.262	99.221	97.985	99.564	98.421	97.604	99.095
97.974	96.784	97.853	98.718	97.819	97.749	97.442	96.676	97.423	98.463	97.955	98.313	99.507	97.468	97.69	96.613	98.774	98.118	98.437	97.713	97.706	98.14	98.069	97.892	98.398	97.5	95.737	96.788	98.782	98.664	98.477	97.54	98.34	97.95	97.153	98.37	97.199	98.962	98.751	98.532	99.568	98.408	97.645	99.252	97.67	97.584	98.324	97.872	98.537	97.71
107.11	106.22	106.37	106.4	106.51	107.97	106.68	108.01	105.7	107.3	107.98	106.65	106.14	107.34	106.86	106.37	106.24	107.68	106.33	106.27	105.62	105.43	108.3	106.24	107.2	106.96	107.52	105.66	105.39	105.59	106.03	106.15	105.81	107.11	106.9	107.57	108.28	107.67	105.9	105.8	106.61	105.33	108.07	105.55	106.6	106.06	106.73	108.13	107.23	106.54
108.53	109.44	108.78	108.6	108.46	109.45	108.43	108.43	108.11	108.75	109.92	107.6	108.66	109.15	107.96	108.56	110.89	108.5	108.21	108.81	110.04	109.07	108.51	109.08	107.63	108.7	108.15	109.81	108.24	108.92	109.83	108.85	106.74	109.51	108.95	108.61	110.48	106.57	108.4	108.09	108.36	109.33	108.95	108.1	109.4	108.82	108.15	109.41	109.32	107.27
106.98	104.75	104.6	104.64	105.41	105.63	106.18	106.64	105.88	103.91	105.31	105.95	104.22	105.47	105.83	105.05	105.94	105.51	107.52	105	104.32	105.97	103.86	106.37	105.84	106.28	104.62	106.61	105.02	104.56	105.54	105.12	104.93	105.39	106.77	104.89	106.82	104.8	106.48	105.37	105.68	104.97	105.03	104.81	104.69	105.56	105.56	105.05	104.76	106.27
106.68	105.8	105.43	106	106.34	105.42	105.55	105.35	106.03	107.11	106.92	105.5	105.03	104.73	104.36	106.05	104.27	105.2	106.05	104.91	106.64	106.23	104.81	105.77	104.84	106.15	104.91	105.5	106.05	104.95	104.99	105.32	105.07	105.23	106.76	105.92	104.98	105.81	106.66	105.3	104.29	104.77	105.92	105.93	105.56	104.3	105.01	106.16	105.83	107.23
108.36	109.08	107.84	108.02	108.81	107.29	108.12	109.24	109.7	108.4	107.2	109.81	109.17	108.63	107.96	109.36	108.18	108.29	107.23	108.23	107.58	109.83	107.88	108.65	107.66	108.18	109.28	108.73	107.8	108.41	107.08	108.63	109.83	106.66	108.78	107.76	108.52	107.69	107.41	107.21	108.67	108.66	109.38	107.5	109.08	108.49	108.79	108.73	109.36	108.17
108.31	107.2	107.15	106.78	107.79	108.13	108.84	108.01	109.62	106.84	108.1	108.74	108.28	108.53	107.14	106.86	107.8	106.39	108.35	106.67	106.54	108.62	108.49	108.15	106.71	108	107.44	108.52	109.02	108.42	107.27	106.9	108.18	107.57	106.69	108.5	108.31	106.8	108.33	108.41	109.19	109.25	107.74	108.01	106.73	108.11	108.92	107.91	106.87	107.63
106.22	103.88	104.51	104.61	104.25	105.72	106	106.07	106.73	106.88	106.58	105.84	107.22	105.57	106.41	106.04	105.7	106.14	106.02	105.85	105.27	105.2	104.9	106.78	103.8	106.66	107.07	104.59	106.28	105.05	106.72	105.43	104.02	106.21	105.84	104.43	106.33	104.6	106.2	104.52	108.61	105.42	106.4	107.17	104.94	105.2	107.22	104.88	105.71	106.55
104.32	105.54	104.73	106.48	104.77	106.32	105.03	105.59	105.36	108.01	104.89	106	105.53	105.57	105.92	106.22	105.46	103.79	105.25	104.55	106.83	105.49	105.52	105.4	105.27	104.06	105.65	105.81	105.37	105.72	105.32	106.87	105.24	105.52	104.22	104.28	106	105.16	104.18	105.53	105.43	106.46	104.86	104.85	105.83	105.91	105.53	103.83	105.68	106.36
107.18	108.22	109.04	108.69	106.77	107.72	106.36	109.16	107.55	108.31	106.91	109.12	107.95	107.63	106.77	107.74	107.81	108.46	107.69	107.48	107.69	107.74	107.13	108.66	107.63	108.1	107.2	106.81	106.82	107.09	106.34	106.66	108.71	108.13	108.03	108.8	107.57	107.1	106.68	107.98	107.17	106.65	108.17	108.69	108.31	108.11	108.32	107.47	109.02	108.32
106.12	106.19	104.32	106.22	107.26	106.45	105.72	106.58	105.91	106.64	104.14	105.82	105.35	104.98	105.97	105.5	106.04	105.67	104.43	104.64	106.28	104.76	106.35	106.15	107.73	104.72	105.97	106.63	106.02	105.87	106.42	106.02	104.87	105.84	105.73	104.87	105.76	105.52	106.16	105.18	106.1	105.49	104.25	107	104.99	105.82	106.77	105.83	105.01	106.62
106.23	106.07	106.34	106.53	107.7	106.31	106.42	106.53	105.23	106.41	106.69	107.42	107.42	107.14	107.11	106.97	107.01	107.3	108.17	106.25	104.78	107.73	106.97	107.34	106.18	107.03	105.84	106.76	106.81	106.09	108.04	106.14	104.76	104.55	108.55	106.19	107.94	107.02	106.61	107.36	106.54	106.08	106.67	107.77	105.6	107	105.73	106.65	106.56	107.55
107.32	107.01	106.7	107.13	106	107.12	105.39	106.4	106.72	105.15	106.31	106.22	105.91	106.92	107.42	106.27	108.04	107.28	107.15	106.72	106.21	107.01	106.4	106.65	105.4	106.65	106.25	106.28	105.46	107.36	107.12	106.19	105.36	107.14	105.8	106.09	107.75	107.39	105.8	106.26	106.33	104.91	107.9	105.16	106.6	106.14	106.36	104.93	107.59	107.63
108.14	108.09	109.68	108.44	109.19	108.15	106.82	108.3	106.87	109.37	107.76	108.37	107.28	109.88	109.14	108.57	107.18	106.78	109.1	108.61	107.73	109.18	108.21	107.31	107.43	106.79	108.11	107.7	108.37	108.68	107.45	107.91	108.41	108.26	106.59	110.29	109.3	107.89	108.78	108.3	108.01	108.16	107.81	109.8	110.33	107.85	107.83	108.84	107.63	107.46
109.82	108.64	107.82	109.27	108.07	108.24	109.99	108.94	107.91	108.3	110.48	109.35	108.19	110.13	108.03	108.72	108.43	109.33	107.67	107.92	108.21	108.27	110.01	108.32	108.21	107.39	109.64	109.46	108.22	108.74	107.25	107.33	106.87	107.93	108.98	108.65	107.64	109.24	107.89	108.95	108.34	108.24	108.02	109.61	108.75	107.79	107.63	108.43	108.81	107.95
107.64	108.82	108.37	107.47	106.92	109.18	108.9	108.06	108.65	110.96	107.6	107.68	108.65	109.17	107.27	107.16	108.08	108.16	108.93	108.97	107.39	108.07	107.72	108.65	107.9	108.39	110	108.56	107.44	108.48	108.68	107.42	107.11	108.4	106.69	108.06	108.02	108.31	108.96	109.95	107.26	108.56	107.01	108.61	107.12	108.64	107.87	109.98	108.64	107.69
107.3	106.4	107.17	106.41	106.42	105.71	108.12	107.07	105.28	106.32	107.06	106.9	106.31	107.63	105.57	106.43	107.85	105.55	106.44	106.82	105.43	107.08	107.09	105.64	105.85	106.52	105.67	106.36	107.62	106.8	105.63	106.11	106.74	107.59	105.1	105.79	106.23	108.3	106.62	106.44	106.7	105.49	105.9	104.86	106	106.1	106.09	107.25	107.4	106.35
99.505	98.61	97.492	97.459	97.838	98.217	98.86	99.028	98.684	99.477	98.533	100.12	98.619	98.226	98.358	98.448	99.095	99.027	100.05	99.032	99.319	98.852	99.652	98.854	98.802	97.977	99.871	97.461	98.53	98.916	100.67	98.091	99.132	98.952	97.586	97.39	98.325	99.073	99.077	98.268	99.361	97.243	97.416	99.765	97.621	98.674	99.646	98.454	99.737	98.99
99.452	101.17	100.56	100.81	100.49	101.57	99.501	98.727	101.48	100.47	99.898	98.698	99.207	101.33	100.43	98.922	100.46	100.97	99.947	100.16	99.829	99.401	101.8	100.33	101.82	101.34	100.14	100.77	98.785	100.72	100.07	101.91	100.99	99.674	100.88	98.748	100.19	101.07	100.58	99.953	99.929	99.418	100.3	100.64	100.31	100.66	98.94	100.21	101.13	100.65
98.936	97.075	98.378	98.339	96.164	96.996	98.979	98.61	99.187	99.778	98.671	98.304	98.17	98.088	97.29	99.631	96.11	98.299	98.033	97.638	98.315	97.462	97.651	98.481	98.472	97.912	98.055	97.385	98.886	97.307	98.878	96.5	98.105	99.422	98.499	96.104	96.843	99.42	97.023	97.151	97.829	98.487	98.519	97.182	98.369	98.779	98.355	97.074	99.006	96.29
109.31	111.32	110.25	110.84	109.63	112.31	109.58	109.96	110.24	109.84	110.01	110.75	110.14	109.95	110.91	110.94	110.79	110.96	108.13	110.41	110.4	109.57	109.6	110.54	111.45	111.85	110.93	110.02	112.19	110.13	110.53	109.6	109.87	109.82	110.8	110.1	109.08	111.26	111.51	110.58	112.2	110.88	108.91	110.18	109.61	109.14	111.33	109	110.91	109.87
106.8	105.25	107.37	107.07	106.99	106.73	107.94	105.86	106.8	107.44	105.49	105.71	105.52	106.06	106.38	107.36	105.95	107.07	106.59	106.17	105.46	106.11	106.26	106.63	106.29	106.39	106.93	106.9	106.51	105.84	105.59	107.64	105.98	106.19	106.79	105.68	106.88	107.13	107.39	107.95	106.13	107.03	105.97	107.26	105.66	107.31	106.35	107.14	106.21	107.75
102.19	101.46	101.54	103.14	102.1	102.51	103.02	102.58	102.75	102.33	102.45	102.58	102.45	102.75	103.94	102.93	101.62	102.68	104.03	102.89	104.48	102.87	105.1	101.7	101.97	103.11	102.97	102.52	102.55	102.65	103.78	102.98	103.21	102.27	103.24	103.04	103.71	102.31	103.71	105.02	101.41	104.21	103.2	102.03	102.79	102.4	103.55	103.16	103.04	102.46
105.8	106.02	105.42	105.11	107.29	106.1	105.44	105.5	105.52	105.15	105.7	106.22	106.51	105.26	106.07	105.59	106.69	105.49	105.46	105.56	105.56	106.13	104.98	105.24	105.73	105.8	105.91	105.48	106.08	105.79	105.64	104.42	106.81	106.44	106.12	105.08	104.06	106.41	106.61	104.61	105.36	106.58	106.47	104.34	106.41	105.33	105.88	107.64	105.15	107.24
104.33	105.03	106.14	104.57	105.57	106.37	106.16	106.04	106.84	105.27	105.57	107.63	105.83	106.27	106.12	106.32	106.06	106.5	105.97	105.97	106.72	105.39	106	103.68	105.2	104.51	104.56	106.41	106.31	104.46	105.54	105.95	105	106.99	104.96	106.49	106.21	105.02	107.14	104.35	106.04	106.77	105.7	106.2	105.38	106.04	104.89	106.36	106.7	104.44
103.72	106.06	102.99	105.07	105.04	106.15	105.32	104.52	105.54	104.72	107.03	105.07	104.56	104.78	104.16	105.45	104.86	105.68	105.86	106.84	106.84	105.6	104.83	106.67	104.64	104.02	105.89	105.89	105.26	104.63	105.99	106.21	104.82	107.46	105.76	104.23	105.99	105.28	105.28	106.27	105.61	105.5	105.18	105.98	104.66	105.19	106	106.28	106.45	106.38
108.69	109.19	108.51	108.86	108.51	107.85	109.25	108.27	107.69	108.13	106.62	108.3	109.8	106.64	107.91	107.15	107.33	108.35	108.02	108.49	107.75	109.26	110.21	107.29	107.13	109.32	108.88	109.35	107.99	107.89	107.42	107.24	108.7	108.17	110.58	107.28	107.89	107.01	108.28	108.01	108.01	109.36	108.24	107.77	108.11	108.95	108.68	107.84	107.24	108.78
110.01	108.21	108.46	108.77	107.56	105.99	109.33	107.88	107.45	107.34	109.11	107.55	107.91	108.1	108.08	108.62	108.06	107.95	107.68	107.58	107.49	108.37	109.15	108.49	106.51	108.7	107.2	108.39	107.75	107.8	108.03	108.69	108.55	108.47	107	106.5	108.67	109.34	108.37	106.33	106.14	108.07	107.27	107.28	107.25	107.36	106.88	107.82	106.43	107.77
100.9	100.65	100.94	100.06	100.8	100.69	98.901	101.23	99.175	101.81	100.82	100.37	100.02	100.3	101.12	100.6	100.99	101.53	102.29	100.51	101.29	102.26	100.21	100.9	99.919	100.57	100.62	99.415	100.42	102.65	101.37	101.22	98.673	101.11	100.45	102.45	101.87	100.69	100.63	101.66	101.7	100.69	101.78	100.55	101.02	97.844	101.07	100.46	100.97	100.69
107.51	109.09	110.25	106.29	109.49	107.94	109.01	108.45	108.99	108	107.07	108.68	108.54	107.75	107.64	108.99	109.21	107.73	108.74	108.22	107.55	108.84	108	107.03	108.73	108.37	109.63	108.75	110.13	109.48	108.81	107.66	108.21	108.41	108.62	109.22	109.45	108.89	110	108.55	108.76	107.19	108.72	108.9	107.38	109.68	107.04	108.96	107.31	110.22
96.238	98.278	96.961	96.747	99.327	98.554	96.521	96.173	98.993	97.532	98.37	98.209	95.896	98.28	96.06	98.057	98.675	98.784	99.127	97.887	98.127	97.865	98.508	96.897	97.783	98.522	99.867	97.449	98.939	98.505	97.342	97.667	97.479	97.682	99.134	99.155	96.714	96.793	97.809	98.42	98.116	97.638	98.078	96.025	97.301	97.595	97.678	97.454	99.332	99.318
105.98	106.68	105.19	106.97	106.48	106.13	105.16	106.3	104.84	105.46	104.82	105.86	104.78	106.42	106.56	106.88	103.87	105.22	105.27	106.01	105.45	106.29	104.91	106.42	105.26	105.75	104.85	105.59	104.69	105.11	106.04	104.98	105.34	105.9	105.25	105.54	106	104.59	105.68	105.31	105.29	104.01	105.55	106.39	105.34	105.74	106.02	106.11	105.73	105.46
106.89	105.97	107.58	107.36	108.22	105.99	107.25	106.96	106.21	106.28	107.46	106.15	106.75	108.4	107.58	105.93	106.91	107.21	107.88	106.5	106.2	106.69	105.48	108.13	107.19	106.51	108.3	107.99	106.07	106.41	107.18	107.13	107.25	107.31	106.46	106.16	106.9	107.06	108.56	106.44	106.69	106.9	108.03	107.86	107.6	107.68	107.54	106.19	106.86	104.97
106.41	108.14	106.57	106.57	107.58	105.75	106.14	106.41	107.8	106.46	106.94	107.16	105.06	107.06	106.07	106.7	105.17	106.05	106.64	106.44	106.94	105.66	108.25	107.88	106.3	107.1	106	105.9	106.03	107.99	107.62	106.98	105.71	107.52	106.6	108.93	107.61	106.72	106.8	106.09	105.02	108.16	107.35	105.9	107.94	106.61	106.9	107.81	106.21	104.8
107.38	107.61	108.88	109.05	106.71	108.61	107.58	107.92	108.94	107.79	107.5	107.82	107.08	107.15	106.85	108.76	108.01	107.76	107.01	106.2	107.45	108.66	107.41	106.97	108.42	108.56	108.89	106.67	107.98	108.15	108.95	109.96	108.39	109.56	107.99	108.78	109.16	108.05	108.06	107.76	107.45	107.84	107.43	108.61	107.97	106.83	105.84	107.55	109.27	108.14
106.31	106.88	105.71	105.97	104.81	104.93	104.83	107.15	106.44	105.1	106.12	105.67	105.36	104.48	106.68	106.3	105.87	106.07	107.36	105.41	107.52	104.48	107.5	106.33	105.19	105.73	102.92	106.41	104.9	106.12	106.42	105.35	104.22	106.19	104.24	105.87	105.4	105.53	105.86	104.89	105.55	104.09	105.4	104.98	105.06	106.27	104.98	105.86	106.98	104.76
108.97	108.02	108.56	108.78	106.15	109.53	108.66	108.6	110.49	107.27	109.46	109.27	108.25	109.45	108.58	109.61	108.25	108.16	109.55	110.29	108.53	109.76	107.52	108.5	108.62	108.92	108.57	107.32	107.88	108.46	108.67	109.74	107.93	108.17	109.65	109.29	107.05	109.93	107.55	108.09	108.75	107.9	108.94	107.58	109.18	108.05	108.86	109.88	107.76	109.78
97.623	97.846	97.084	97.77	96.725	98.247	98.572	96.888	98.096	96.444	97.118	98.483	98.253	98.514	97.772	97.192	98.332	99.298	97.132	99.132	97.349	98.443	99.247	98.188	99.57	97.874	97.82	98.151	99.004	98.369	98.248	98.007	97.385	97.454	98.712	97.174	97.239	97.802	97.579	97.951	97.121	98.372	97.817	98.422	99.011	99.848	97.047	98.836	97.492	95.749
106.25	106	106.08	105.43	107.45	107.08	107.18	109.09	105.92	105.9	105.78	106.64	104.42	106.33	105.71	105.94	107.48	106.64	106.75	107.12	106.48	106.64	105.79	107.74	107.76	106.26	107.17	106.65	106.71	107.49	106.21	107.13	106.75	106.17	105.67	106.15	106.35	105.89	105.11	105.48	107.54	106	106.41	107.01	106.24	105.29	107.14	106	105.24	106.74
105.59	105.9	105.25	105.85	105.74	105.73	104.7	105.59	106.15	105.02	105.76	104.83	106.27	105.61	105.32	105.35	104.48	105.78	105.32	106.63	105.51	107.06	103.92	105.8	105.57	104.9	105.88	103.88	106.48	106.12	106.1	106.1	104.83	106.09	105.53	106.93	105.85	106.48	103.3	105.53	105.04	104.93	106.56	106.16	107	105.01	105.67	105.97	106.24	106.35
109.23	107.5	109.27	107.71	109.21	106.82	108.76	108.81	108.23	108.81	108.26	109.24	109.39	108.03	108.61	106.74	108.04	108.51	107.04	107.83	107.9	107.15	108.9	108.97	108.38	107.68	107.24	108	107.88	107.67	108.38	107.76	108.22	107.05	107.41	107.22	108.46	108.28	107.58	107.36	107.74	109.89	108.76	108.3	109.43	107.89	109.64	108.07	108.97	107.5
97.228	98.03	98.789	97.684	98.231	98.243	99.04	99.443	98.914	99.231	99.53	98.69	98.467	96.771	98.712	97.15	100.64	98.581	98.531	98.899	97.109	99.172	99.329	99.605	97.81	99.456	98.339	97.795	99.621	97.702	98.678	98.043	97.888	98.457	98.246	97.957	98.809	99.746	98.786	98.275	99.209	99.176	99.188	100.21	98.056	98.695	98.628	98.955	99.689	97.963
97.279	99.491	97.949	96.529	97.863	98.868	98.408	98.485	99.112	98.088	99.727	98.08	98.314	97.49	99.08	98.875	98.322	99.698	97.72	98.183	97.701	99.514	99.369	99.318	99.58	98.737	99.3	99.063	98.325	98.912	98.699	97.906	96.915	98.7	99.057	98.132	99.478	98.38	98.12	99.05	99.391	98.224	98.399	98.577	98.683	98.315	99.646	98.498	98.032	98.086
99.271	97.524	99.026	97.592	96.903	98.72	97.32	97.962	99.532	98.533	99.118	97.707	98.243	98.65	97.257	97.389	98.024	99.095	98.13	99.114	96.167	99.911	98.822	99.295	98.105	97.319	98.555	97.496	98.197	98.763	98.564	98.68	99.269	98.693	98.179	98.102	98.167	98.424	98.216	97.063	98.125	98.029	98.94	98.883	98.677	96.602	97.71	96.743	97.671	100.3
98.837	99.369	101.08	98.762	98.42	97.684	99.013	98.683	97.691	99.327	97.803	97.699	97.127	98.319	97.246	97.701	97.217	98.071	97.146	98.46	97.989	97.189	98.82	98.296	96.938	97.339	97.422	97.331	97.339	97.828	99.48	98.444	97.502	98.099	97.496	96.347	98.565	97.037	98.017	97.856	100.96	96.915	98.429	99.497	99.023	98.09	99.046	97.552	97.906	96.573
100.27	100.96	100.43	101.16	100.73	101.04	101.92	99.208	100.88	100.88	102.88	101.53	99.575	101.76	102.31	101.28	100.48	99.861	99.563	101.04	98.757	102.51	100.37	100.78	100.69	100.32	101.14	100.57	101.31	101.28	101.79	100.74	103.52	100.67	101.6	102.45	101.25	102.73	99.059	100.39	101.84	100.33	101.73	100.95	99.584	101.31	101.65	100.83	100.89	100.79
95.67	98.945	97.928	97.351	97.264	99.372	96.36	97.972	97.944	98.03	97.067	97.661	99.298	97.261	98.588	97.866	98.601	98.43	97.269	97.443	97.679	98.634	96.861	96.664	98.118	98.784	98.155	97.496	98.369	98.807	98.266	98.191	97.082	97.3	97.843	97.759	97.801	97.147	98.466	97.613	97.269	98.578	98.433	96.797	98.183	96.241	99.207	97.01	97.216	97.922
98.583	98.628	98.024	98.477	98.715	98.608	98.311	99.187	97.949	99.82	98.373	99.076	99.071	97.402	97.981	98.009	98.909	98.466	99.04	98.16	99.968	99.854	96.375	98.218	97.566	98.693	98.245	98.731	98.995	98.299	99.168	99.309	98.078	99.381	98.878	98.965	100.01	98.482	97.922	98.962	98.541	98.367	100.22	98.755	98.646	98.257	98.816	98.394	99.152	98.179
105.81	104.84	105.58	105.46	104.91	105.37	105.25	105.25	105.63	106.34	106.26	105.76	106.99	104.2	107.03	105.35	104.87	105.73	105.45	104.9	105.68	106.44	104.37	106.14	105.75	105.17	105.31	107.29	105.93	104.97	105.92	106.3	106.41	106.04	104.28	105.54	105.1	105.69	104.59	105.35	105.53	104.83	106.81	104.66	105.41	105.24	104.56	106.14	105.38	106.52
106.44	106.72	106.75	104.46	105.71	106.85	106.05	106.36	103.28	105	104.83	104.74	106.18	106.24	106.43	105	105.77	106.92	106.01	105.63	107.4	106.14	106.86	105.03	104.08	105.24	108.45	105.7	105.19	105.97	105.23	104.81	105.05	105.59	105.95	107.37	106.87	104.88	105.77	105.5	104.81	106.14	104.63	105.34	104.79	105.45	105.62	106.1	106.41	106.61
100.64	99.228	100.19	100.69	99.487	100.45	100.28	100.12	98.545	100.24	100.74	100.09	98.38	100.93	99.361	101.06	98.855	99.623	100.06	100.54	99.478	101.42	100.3	99.871	98.815	100.12	99.587	99.039	101.06	100.28	100.79	99.641	101	101.3	101.28	99.922	99.763	99.768	99.029	100.77	99.432	99.524	98.492	99.891	100.07	101	101.09	101.41	99.205	100.49
110.12	110.47	110.25	110.69	110.41	110.43	111.33	111.69	110.6	111.66	109.41	110.62	109.81	110.4	109.68	110.26	109.91	109.52	109.14	110.89	111.17	110.17	111.13	111.33	110.79	111.06	109.58	109.54	110.55	111.06	109.39	111.7	111.16	109.97	111.37	110.64	109.34	110.18	110.01	111.44	109.11	109.94	109.45	110.29	108.64	111.19	110.11	110.44	109.98	111.35
99.194	101.69	99.476	100.88	98.428	100.25	100.05	99.363	101.31	99.969	99.927	99.494	100.94	102.88	100.78	100	99.536	100.13	100.01	99.059	99.983	100.65	100.78	99.926	100.18	100.15	100.77	99.726	101.9	101.16	99.896	100.76	100.3	100.23	101.3	101.37	99.649	99.787	101.67	100.45	100.73	100.46	100.12	99.92	99.878	100.28	100.03	98.887	99.616	100.78
109.04	107.97	108.91	109.53	108.44	108.24	107.18	108.4	109.77	109.97	107.6	108.7	108.56	107.49	107.24	107.9	107.85	107.4	108.88	108.26	108.79	109.11	107.19	106.92	109.09	107.74	108.32	109.6	107.49	108.32	108.03	107.08	107.8	108.36	108.11	109.03	107.99	109.5	108.02	109.04	107.81	108.09	107.07	108.52	108.31	108.9	108.51	108.5	107.63	106.88
100.77	99.911	100.13	100.6	100.82	100.89	102.17	100.58	100.53	101.1	101.18	100.71	100.91	99.623	98.691	99.293	101.94	99.038	99.985	100	100.24	102.22	100.49	100.9	99.289	100.66	100.93	100.97	100.76	99.401	100.1	99.645	101.5	99.991	101.46	98.857	101.4	99.782	102.19	99.76	100.4	100.53	99.546	100.62	99.533	101.07	99.613	102.53	101.73	101.1
105.18	105.71	106.06	104.71	108.26	105.68	104.83	106.98	106.98	106.91	106.62	106.44	107.36	106.03	106.06	106.61	105.63	107	106.51	105.92	107.98	105.67	107.26	107.12	106.99	107.48	105.42	105.85	106.11	107.05	106.71	105.77	106.27	106.39	107.32	105.45	106.45	106.75	107.1	105.59	107.06	107.47	106.55	105.21	106.17	106.27	106.57	105.36	107.71	106.05
106.51	104.26	105.34	105.43	105.6	105.46	106.26	106.87	104.85	105.27	104.81	106.1	105	105.1	105.65	105	106.98	105.33	104.45	106.3	106.44	105.77	105.31	105.98	105.69	105.69	105.92	105.66	104.68	104.64	104.68	105.39	105.89	104.59	106.45	105.61	106.38	105.46	106.06	105.32	104.95	106.14	105.73	105.34	106.45	107.01	106.15	106.73	105.87	106.95
108.67	106.9	107.99	107.8	109.02	107.47	107.48	108.77	108.3	109.73	106.78	108.01	109.03	110.12	107.99	107.81	106.62	107.79	106.88	109.61	108.34	109.23	108.63	108.19	108.29	107.66	108.33	107.33	106.41	107.68	108.49	108.2	106.87	108.46	107.73	108.47	107.44	108.14	108.41	108.5	109.07	108.11	108.15	108.29	108.89	109.04	108.28	106.82	107.53	108.22
104.8	105.23	106.33	106.4	105.92	107.94	106.06	107.07	104.93	105.09	105.83	106.35	105.69	108.21	106.4	105.06	105.79	106.31	106	106.17	104.35	106.2	104.77	105.25	105.39	106.9	105.79	106.25	105.22	105.47	105.98	104.36	106.01	106.67	105.76	105.61	106.15	105.28	106.28	106.48	105.72	105.05	106.07	105.74	105.15	106.68	104.83	106.82	105.58	106.63
109.87	109.32	108.37	109.29	109.15	108.15	109.99	108.5	108.98	108.06	108.12	109.03	107.93	106.87	107.66	108.85	108.12	109.08	109.11	109.35	106.73	107.75	108.02	108.74	108.91	108.48	107.99	109.98	108.98	108.75	107.94	109.18	107.84	108.25	108.16	106.6	108.84	107.71	108.17	107.78	108.28	108.29	109.75	108.13	108.81	108.81	108.49	109.77	108.71	107.74
105	106.3	104.99	105.6	104.92	107.08	105.81	106.41	105.01	106.08	104.83	104.34	105.49	104.7	107.18	106.06	106.61	105.67	105.96	105.3	107.64	106.28	104.7	105.98	105.99	105.3	105	105.49	104.54	107.06	107.24	106.21	106.01	106.14	104.92	104.6	105.67	106	104.92	106.46	106.09	108.07	105.92	106.87	105.75	106.2	105.82	105.96	107.52	103.98
106.32	105.87	105.83	106.62	106.96	105.68	106.72	108.24	107.61	104.33	105.94	106.25	106.65	107.2	107.43	107.54	105.74	105.88	106.38	106.61	107.23	106.46	104.94	106.36	107.09	107.06	105.18	107.04	106.37	107.06	106.06	105.61	106.99	104.51	107.77	107.2	106.66	107.2	107.21	106.54	107.87	106.66	109.18	107.13	106.84	105.52	107.24	106.15	106	106.22
101.93	100.97	101.32	100.79	100.14	99.934	100.23	101.08	101.98	99.825	99.868	100.37	100.82	99.782	98.849	101.53	99.884	101.32	101.09	100.98	101.65	101.55	100.85	101.69	100.51	99.767	99.545	100.85	99.482	101.37	99.901	100.45	101.4	100.56	101.09	102.65	100.19	102.27	100.7	100.22	99.685	100.56	100.31	101.49	101.7	101.52	98.854	100.74	101.05	101.22
101.09	100.65	99.39	100.98	101.48	101.08	100.67	99.403	100.05	99.883	98.992	98.959	99.504	100.41	100.56	100.4	99.218	100.02	100.9	100.61	100.15	100.2	101.24	100.21	99.428	99.342	99.15	99.265	99.108	98.561	99.439	99.45	100.29	99.967	101.21	101.22	99.677	101.23	99.632	101.14	99.601	100.63	100.12	99.592	100.37	98.763	100.82	100.32	100.1	99.625
96.896	98.626	98.09	97.97	100.35	99.566	96.535	98.849	96.588	98.752	97.94	96.922	97.525	96.894	98.61	98.301	97.285	98.647	97.441	98.365	98.38	97.958	96.57	97.687	97.304	98.466	97.492	96.641	99.883	97.955	98.187	98.043	96.894	98.731	98.15	98.078	98.965	98.519	98.461	97.864	98.327	97.902	97.582	97.997	98.414	99.539	98.076	97.624	96.784	98.199
106.77	110	108.81	108.18	108.21	108.49	107.6	108.92	109.61	107.15	109.17	108.56	109.6	108.29	109.21	108.22	107.83	108.61	108.71	106.93	108.35	108.1	108.54	108.75	110.49	107.93	107.97	108.66	107.17	109.02	107.42	108.91	108.28	108.4	108.92	107.92	106.85	107.98	109.91	108.41	109.09	108.94	108.38	108.28	109.1	106.99	107.85	107.36	108.65	108.57
105.2	104.96	106.51	106.86	104.71	105.99	105.86	105.21	105.28	106.9	105.67	105.2	106.8	106.31	106.85	105.14	105.92	105.08	105.36	105.81	104.53	106.86	104.43	104.72	104.86	106.22	105.44	104.16	106.87	104.03	104.83	105.05	106.65	106.28	106.9	105.93	106.77	104.47	105.42	105.16	106.2	106.27	105.31	105.13	105.17	103.63	104.74	104.71	106.93	105.63
99.095	97.77	98.693	97.929	98.25	97.39	97.605	97.082	99.27	98.105	98.64	97.601	98.822	98.53	98.74	97.378	97.95	97.929	97.862	98.876	97.164	98.226	98.747	96.732	97.57	96.416	98.364	98.742	97.045	98.552	98.428	98.031	96.447	97.827	98.729	99.097	97.142	98.014	96.81	99.031	99.271	97.931	99.115	97.833	98.912	98.731	97.533	98.29	98.268	97.677
105.77	106.75	107.17	105.28	106.01	107.5	107.22	106.17	105.86	105.34	105.72	106.16	106.12	106.58	107.17	106.95	106.95	107.41	107.21	106.97	104.96	106.78	106.15	107.58	105.82	106.16	107.66	106.58	106.49	105.5	106.64	105.22	105.6	105.28	106.57	106.04	106.25	105.24	106.1	106.96	106.13	105.41	106.01	106.36	106.53	106.62	106.38	107.27	107.41	107.25
99.165	97.105	99.182	97.775	97.586	98.164	98.153	98.463	97.208	97.803	97.843	98.555	99.436	98.096	97.114	98.176	97.302	97.578	98.019	97.879	98.612	98.28	99.212	96.3	98.882	98.214	97.405	97.473	97.6	97.07	98.796	98.93	96.444	97.038	98.029	98.271	98.927	98.396	97.67	98.63	99.201	97.401	99.131	97.449	96.767	98.368	99.151	97.546	99.329	97.075
108.23	106.64	105.5	106.6	106.48	105.83	106.8	105.76	106.76	107.23	106.73	106.54	107.24	107.54	107.05	106.18	106.58	107.98	107.06	107.7	107.96	106.11	105.16	107.12	107.23	106.42	107.17	106.77	105.92	106.85	106.72	107.14	106.8	107.43	107.6	107.2	105.7	107.14	105.31	106.46	105.74	106.81	106.24	105.9	108.44	107.62	107.82	106.26	108.58	106.76
108.07	109.55	108.2	107.73	107.1	107.3	108.5	108.33	109.25	108.88	107.4	106.18	108.28	107.72	108.73	109.04	107.16	108.55	107.16	108.67	107.53	108.97	108.91	108.5	108.58	107.78	107.62	108.32	106.69	109.29	108.43	107.11	106.76	108.23	106.54	108.23	108.75	108.31	108.4	109.36	108.95	106.74	107.64	108.53	108.9	107.06	110.11	107.62	110.77	107.39
106.79	105.31	106.88	106.43	107.9	106.36	106.54	105.3	104.95	107.54	106.73	107.26	105.02	106.07	106.94	107.3	106.56	106.33	105.9	106.49	106.74	106.3	106.63	105.35	106.04	106.86	108.18	106.78	106.95	107.99	106.26	106.53	108.31	105.85	105.88	105.82	108.42	107.02	106.55	106.34	105.93	106.12	105.71	105.23	106.98	108.09	106.64	105.8	106.95	105.32
106.62	105.57	105.72	105.01	105.7	106.18	105.07	106.22	106.16	106.31	106.05	106.7	105.99	106.04	105.67	105.85	104.83	104.54	104.81	105.83	107.02	106.83	106.22	105.63	105.51	106.35	105.37	106.33	105.71	105.74	105.31	106.44	105.64	105.19	105.55	105.12	105.05	106.92	105.69	105.73	105.78	104.82	105.5	106.21	106.33	105.97	105.18	106.48	106.84	105.19
98.706	99.583	98.57	98.771	98.563	99.067	98.508	96.951	98.915	100.25	98.731	98.423	97.798	97.62	97.7	97.593	98.714	97.726	99.664	98.58	99.404	98.414	99.542	98.229	97.94	98.767	98.685	99.199	98.042	98.372	99.262	98.249	98.291	98.567	97.667	97.83	99.154	98.318	97.917	99.067	99.84	99.183	100.19	97.429	99.652	100.75	100.1	99.933	98.65	98.692
106.99	108.32	108.9	108.03	107.69	107.92	109.16	107.01	108.09	108.09	107.67	106.24	107.24	107.34	107.5	108.9	108.55	106.79	107.68	108.43	109.05	109.52	109.43	107.98	110.16	108.82	108.76	108.39	107.83	109.55	110.14	107.49	107.5	109.5	108.12	108.59	108.69	107.78	107.8	108	108.43	108.36	109.02	109.7	107.34	108.93	108.27	108.35	109.1	107.36
106.48	107.59	106.28	106.77	106.12	106.24	107.33	107.12	105.16	107.01	107.42	107.82	105.64	108.07	105.46	105.68	107.39	105.03	106.82	106.24	107.46	105.29	106.66	106.04	107.57	106.48	106.24	105.7	105.43	105.6	107.57	105.97	105.05	105.09	106.06	105.37	106.44	106.23	107.31	105.2	106.08	106.78	105.67	106.8	107.19	104.94	106.52	106.05	104.9	105.86
98.314	96.913	97.923	97.075	99.026	98.055	98.234	99.117	98.039	98.173	97.732	97.362	97.979	98.631	99.162	98.251	96.98	98.595	98.112	98.099	97.534	97.134	97.807	98.047	98.531	96.963	99.408	98.1	96.975	97.731	97.674	98.198	97.204	99.399	98.012	96.031	99.182	98.312	97.81	98.205	97.82	96.671	97.243	98.234	98.635	98.086	97.015	98.151	97.912	97.739
106.09	105.29	107.44	104.7	105.51	104.77	106.21	106.13	104.8	106.73	106.5	106.4	106.29	107.12	105.89	103.71	104.55	106.68	106.74	106.67	106.02	106.13	105.66	105.03	105.43	104.19	105.7	104.97	104.43	107.2	105.59	106.28	105.56	105.7	105.3	106.11	104.74	104.36	105.92	105.47	107.46	105.2	105.57	106.74	104.14	104.74	105.03	105.85	105.73	105.81
104.13	105.72	105.5	105.9	104.9	105.34	106.37	105.68	107.11	104.41	106.48	104.54	104.99	104.79	106.23	107.29	105.18	106.58	104.84	106.4	105.41	105.57	107.06	104.57	104.47	106.08	104.93	106.24	106.13	105.12	103.87	106.21	105.66	106.56	107.58	105.81	105.47	104.35	105.13	104.54	107.73	106.53	105.55	107.28	104.25	105.59	105.26	105.28	104.25	105.48
108.05	106.76	107.41	107.39	108.08	107.78	108	108.17	106.66	107.65	107.66	106.88	106.71	107.17	109.11	108.2	108.23	108.32	107.5	107.1	108.23	108.77	107.88	107.43	108.24	108.27	107.5	108.53	107.89	107.8	108.51	107.82	108.54	108.86	107.95	109.34	106.56	106.37	107.14	107.89	108.51	108.53	107.26	106.95	108.19	108.21	108.25	109.25	107.21	107.6
107.75	106.73	107.67	108.93	107.65	107.1	107.31	107.8	107.52	107.85	108.87	106.98	107.29	107.09	108.57	106.2	108.18	107.47	107.39	107.25	107.25	107.65	107.34	107.69	106.51	107.55	107.13	106.87	108.51	107.72	108.34	109.21	107.66	107.68	108.18	108.44	109.22	108.97	107.72	107.07	107.29	108.39	108.53	108.48	107.86	107.8	108.51	109.04	107.44	106.06
107.04	105.62	105.89	107	106.54	107.58	104.86	106.52	106.12	106.08	107	105.55	107.16	106.26	107.26	106.76	105.95	106.69	106.26	105.79	105.93	106	106.98	105.98	106.68	107.41	107.55	107.24	106.61	106.4	106.91	107.09	107.38	106.89	106.62	107.16	105.74	107.64	107.97	106.63	107.25	106.88	106.91	105.89	107.46	107.92	106.92	107.22	105.5	105.31
102.12	102.99	102.66	103.17	102.52	103.49	104.48	103.08	104.13	102.84	102.24	103.79	104.01	103.08	101.71	103.75	103.76	103.08	102.66	101.05	101.51	103.37	101.84	103.08	101.99	103.36	103.42	101.89	103.12	103.79	101.89	103.04	103.9	102.46	103.32	102.88	102.59	104.02	103.27	102.57	102.24	103.46	104.77	104.56	103.9	103.09	102.26	100.99	103.55	102.14
108.33	106.51	108.96	109.49	109.86	109.34	108.24	110.18	110.01	108.05	107.41	109.15	108.17	108.1	107.95	107.41	106.94	108.67	107.38	108.51	109.01	107.24	109.64	109.21	108.46	108.27	107.02	107.41	108.08	108.85	107.17	108.18	109.09	108.75	109.92	107.04	107.8	105.53	108.52	106.62	108.74	109.66	108.19	109.08	109.01	109.74	107.28	108.86	109.42	108.39
98.736	99.292	98.496	98.954	98.715	99.242	99.28	97.599	98.415	97.939	99.994	98.517	97.699	98.246	99.027	98.898	97.901	100.3	99.314	100.29	99.052	98.87	97.734	97.836	100.7	99.947	99.536	98.692	99.422	99.425	100.47	98.356	98.372	98.524	98.651	98.478	98.899	98.972	98.104	99.717	100.57	99.174	98.294	100.24	98.65	98.611	98.325	98.665	100.22	98.072
106.42	105.54	106.05	105.29	104.67	105.68	104.64	105.71	106.31	105.26	104.55	104.84	106.8	106.15	106.39	105.17	106.2	106.24	106.8	106.39	104.5	105.36	106.04	106.52	105.01	105.98	104.38	105.59	105.72	105.33	104.55	105.84	105.64	105.85	105.77	105.76	106.61	106.61	104.94	105.9	104.53	105.26	104.37	105.1	104.47	104.36	106.35	106.83	103.77	104.47
107.82	106.16	106.08	107.09	106.12	108.5	106.34	108.1	107.54	107.21	107.78	107.09	109.02	108.82	104.09	107.63	106.6	108.02	107.8	106.91	109.27	108.64	107.22	108	108.63	106.53	108.58	107.83	107.79	107.27	106.96	107.38	108.92	108.27	109.35	107.3	108.58	108.52	108.81	109.64	108.82	106.78	107.87	106.99	107.67	108.18	107.64	107.61	106.81	107.87
110.55	109.13	108.84	107.83	109.5	107.75	108.43	108.73	108.05	107.78	107.57	109.37	107.93	108.42	109.19	108.97	109.13	109.44	109.51	109.63	108.52	108.49	107.23	109.71	109.78	108.38	107.37	107.96	107.76	109.25	107.47	108.96	107.77	108.79	108.08	108.45	108.42	107.85	107.92	111.06	108.56	107.87	106.73	108.35	108.34	108.75	108.04	109.82	109.82	106.7
106.49	107.66	107.4	109	107.55	108.32	107.05	107.3	106.78	107.83	108.38	108.15	107.13	107.69	108.07	107.41	107.89	105.62	108.04	108.56	107.61	107.01	107.77	108.57	107.33	107.38	108.09	106.98	107.48	108.15	108.27	107.96	108.4	107.28	107.51	107.99	107.93	106.18	106.57	107.28	107.98	106.55	109.32	108.32	107.42	107.77	106.49	106.99	108.42	106.56
97.99	98.992	100.06	99.604	98.534	98.365	98.505	99.086	98.894	98.644	99.274	97.281	98.774	100.75	100.27	98.873	98.51	98.637	99.077	97.177	99.707	99.106	99.21	99.049	99.225	98.823	98.284	99.982	100.06	100.04	99.797	98.17	98.66	98.296	98.916	97.548	99.164	98.77	98.956	97.867	98.718	98.986	98.723	99.461	97.728	99.381	98.327	98.74	97.333	96.949
109.4	108.67	107.69	108.56	107.43	107.81	107.39	109.12	107.94	109.89	107.71	108.69	107.38	108.08	108.07	110	107.7	106.98	108.52	108.7	108.57	107.35	109.51	108.31	108.1	107.54	106.73	109.04	109.54	107.41	106.85	108.82	108.27	109.49	109.49	109.27	108.29	107.87	107.8	110.32	107.54	110.2	108.34	108.46	109.01	106.45	108.74	108.21	107.69	110.66
103.86	107.03	106.83	106.54	106.99	105.36	105.65	106.44	106.49	107.41	105.61	106.39	106.71	106.17	107.02	106.93	105.87	106.01	104.64	107.56	107.17	107.31	106.36	106.58	106.69	105.93	105.91	107.46	105.45	105.53	106.75	105.98	106.38	105.77	105.94	106.23	107.39	105.95	106.45	107.58	105.77	105.11	106.46	106.62	106.87	106.45	108.56	105.29	106.85	104.78
109.28	107.85	107.44	109.15	108.51	108.52	107.42	108.91	106.93	108.32	109.31	106.81	107.19	107.25	108.75	108.28	108.05	107.5	107.23	108.35	109.05	106.8	107.16	108.69	106.31	107.92	108	105.67	108.2	108.4	107.44	109.49	106.45	109.06	108.51	107.48	108.99	106.82	107.79	108.02	107.87	107.8	108.18	106.58	107.88	107.2	108.87	108.41	108.16	107.83
99.362	100.16	99.898	98.987	99.724	98.015	98.348	97.642	100.26	98.566	98.155	98.553	99.459	100.52	99.328	98.699	98.187	98.734	99.246	100.03	98.133	98.9	99.865	98.696	98.88	98.89	100.04	98.619	98.078	97.553	99.852	99.842	99.272	97.103	98.461	99.976	100.47	99.908	99.969	98.179	99.768	99.942	101.12	98.195	97.855	98.225	100.25	98.854	97.813	97.914
108.65	110.39	107.28	106.78	108.38	108.1	109.2	107.99	107.18	107.6	107	109.2	107.12	108.37	108.61	107.78	106.3	107.75	109.43	108.98	108.29	106.81	109.91	107.66	107.31	108.84	108.18	107.68	108.41	108.83	107.39	107.38	107.51	108.68	109.1	108.32	108.59	108.56	109.53	107.83	108.78	108.47	107.84	108.78	108.8	107.51	107.99	106.69	108.02	107.42
102.66	101.37	101.18	102.42	102.66	101.88	103.44	104.72	104.12	103.47	102.37	103.04	103.76	103.25	103.21	103.21	103.55	103.39	104.19	101.77	102.72	102.72	102.01	103.11	101.43	102.39	103.3	102.71	103.39	102.73	103.16	102.96	102.79	101.68	102.11	102.67	103.95	102.53	103.6	102.04	103.64	103.06	102.78	102.55	103.67	103.25	102.37	103.98	101.75	103.94
100.26	100.63	102.8	100.67	100.06	101.16	99.626	100.48	100.47	100.98	99.705	99.716	100.06	99.197	100.07	99.776	100.59	99.509	99.75	100.29	101.46	100.96	99.9	100.39	100.79	100.67	100.84	99.015	100.23	100.32	100.22	99.416	100.53	99.68	100.47	99.919	100.51	100.5	100.83	99.524	100.15	100.36	100.19	101.08	99.426	99.97	99.437	99.614	100.21	100.1
108.05	106.55	107.74	106.8	108.28	108.06	108.49	108.42	107.75	108.51	107.14	108.58	107.47	106.43	109.53	106.56	106.6	108.92	107.17	107.61	107.45	107.29	106.72	107.83	107.34	107.04	106.87	107.24	106.82	108.21	108.66	106.64	108.7	107.67	108.39	107.41	106.73	107.34	107.14	108.94	106.8	108.03	109.9	106.72	108.3	109.78	106.72	108.52	106.74	106.56
109.45	108.54	106.92	108.27	107.93	108.1	108.94	107.02	108.88	107.15	108.44	107.59	108	108.86	108.04	107.34	108.59	108.33	107.08	108.71	108.44	108.26	107.18	106.63	106.37	106.92	109.31	107.82	107.24	107.85	108.94	108.19	108.81	108.38	109.49	108.78	109.08	109.59	108.31	107.46	110.17	107.57	108.3	108.05	108.73	108.31	108.8	107.57	109.95	107.73
106.81	105.37	105.47	106.16	105.53	106.51	104.41	104.73	104.79	105.37	104.52	106.26	107.28	106.12	106.14	104.2	105.25	107	106.49	105.92	105.29	105.75	104.93	104.36	105.28	105.08	105.62	104.43	106.56	105.35	105	106.56	105.58	104.16	105.63	105.72	105	105.7	105.29	105.84	105.92	107.26	106.94	106.28	105.63	105.48	105.2	105.83	104.39	105.58
107.12	106.26	107.84	106.06	106.38	106.87	106.09	106.28	109.21	107.29	106.84	104.66	106.67	106.06	106.42	106.9	107.55	108.8	106.45	105.71	106.25	106.78	106.14	107.12	106.1	107.54	106.84	107.17	107.33	106.82	106.94	105.77	106.2	106.41	106.92	107.15	108	107.24	106.56	105.92	107.06	107.19	105.37	107.77	105.33	106.4	105.37	107.17	106.35	107.56
106.37	105.18	105.34	104.94	104.62	105.79	106.1	104.84	105.37	106.82	105.84	107.62	105.75	104.54	106.53	106.16	105.31	105.92	105.49	105.66	107.09	106	106.28	107.04	105.78	106.81	105.69	104.19	105.05	105.85	106.25	106.16	106.31	105.52	105.96	104.53	105.86	106.01	105.06	105.71	104.89	104.74	105.11	105.33	106.02	105.2	105.37	106.57	104.31	107.21
104.85	105.63	107.29	106.75	106.17	104.83	106.29	105.01	107.48	106.8	106.32	104.66	105.34	106.74	104.48	107.91	105.48	106.34	107.64	105.86	106.08	106.07	106.76	106.46	106.86	106.35	105.89	105.5	106.28	106.43	105.94	106.85	106.51	106.55	105.31	105.08	106.32	105.48	105.76	106.47	105.76	106.61	106.04	107.21	107.24	106.71	106.48	106.91	106.07	106.63
98.993	98.55	98.657	98.304	98.385	97.889	97.58	97.631	98.369	99.006	98.424	99.227	100.46	99.363	97.808	97.616	98.086	98.668	97.201	98.081	98.624	97.188	98.105	97.077	98.374	98.386	98.222	97.542	98.575	97.61	97.653	98.011	97.604	98.141	98.239	97.784	98.256	97.828	98.202	96.988	96.252	99.678	98.261	98.743	98.701	98.239	97.411	97.426	97.893	96.853
109.99	110.77	110.48	110.25	111.01	111.5	110.62	110.77	110.53	110.54	108.83	109.87	108.97	110.06	109.4	112.83	109.85	110.34	111.57	111.16	110.2	111.23	109.84	111.14	108.98	109.38	110.11	110.45	110.05	110.34	109.19	108.82	109.47	112.07	110.15	110.54	110	110.65	109.57	112.04	109.34	111.34	109.79	109.77	109.72	112.06	110.01	111.1	110.7	107.78
109.61	107.03	109.25	108.21	107.68	108.52	107.99	108.08	109.06	106.3	109.27	107.95	108.43	107.58	108.5	108.33	107.77	108.25	107.86	107.38	105.86	108.14	109.82	108.03	107.71	107.4	107.42	107.81	108.87	109.06	108.17	106.99	107.4	106.93	108.51	106.96	107.46	107.4	108.41	107.25	107.11	107.37	107.6	108.2	107.74	108.6	108.4	106.21	107.59	107.35
110.44	111.57	109.85	109.99	110.68	110.53	109.66	110.04	111.26	110.02	110.48	111.13	109.81	110.65	109.78	111.14	110.85	110.8	108.78	111.28	110.06	110.97	109.4	110.59	109.21	110.07	110.98	108.83	108.9	110.84	110.59	110.63	109.96	109.55	110.8	110.61	110.01	111.27	111.14	112.6	109.88	110.03	111.6	109.12	110.29	109.7	109.94	109.42	111.73	111.3
107.98	109	108.9	108.71	107.55	109.31	108.18	108.7	106.86	108.98	107.35	107.16	107.34	106.56	108.79	108.84	108.71	108.19	108.23	108.67	108.74	109.68	107.27	106.67	107.95	109.06	110.12	107.6	108.09	107.98	108.04	108.46	107.82	107.69	107.91	107.62	109.31	107.28	106.9	108.27	109.03	106.12	107.6	108.48	109.73	107.77	108.22	108.79	107.93	108.34
103.83	104.01	105.31	105.1	105.5	104.78	106.62	106.94	104.69	104.69	105.86	105.46	105.82	104.49	106.09	105.86	104.84	106.4	106.27	105.56	105.55	105.74	104.99	106.47	105.09	106.1	105.85	106.58	105.8	105.08	105.13	105.92	104.95	105.76	105.88	104.61	105.52	106.29	105.46	103.06	105.45	105.61	105.83	105.14	106.44	105.83	106.02	106.79	103.57	106.96
107.51	105.52	104.69	105.36	106.42	105.75	105.09	106.55	105.69	104.11	106.82	106.95	105.94	106.89	105.11	106.62	105.42	106.21	106.71	106.12	105.8	105.35	104.77	106.13	105.12	104.29	105.3	106.97	104.29	106.85	107.09	104.62	105.01	108.22	104.97	104.78	104.51	105.14	106.11	104.78	106.72	105.33	106.05	106.11	105.96	106.89	104.4	106.3	107.11	105.54
107.67	107.62	109.2	108.69	108.46	107.53	108.09	107.56	108.09	108	108.75	107.24	109.11	107.85	108.81	108.91	108.02	107.49	107.99	108.41	108	107.05	109	107.19	108.34	108.57	110.02	107.83	108.51	107.64	107.58	107.6	109.03	106.02	107.49	108.7	107.55	107.26	108.87	107.07	108.25	107.37	107.83	108.97	108.65	107.63	108.93	108.65	107.16	109.11
101.28	101.11	99.237	99.521	100.18	99.594	101.44	98.878	100.61	99.715	101.44	100.53	99.804	100.88	100.86	100.51	99.723	101.48	100.56	100.24	101.29	101.41	101.01	99.658	100.71	99.972	101.05	101.12	99.699	100.53	101.26	100.89	100.7	100.18	99.104	101.67	100.52	99.255	100.28	101.99	101.1	100.59	100.22	99.496	100.62	102.55	99.396	100.56	99.593	100.8
106.69	106.73	105.35	103.92	106.65	104.14	107.18	105.08	105.73	107.07	106.03	105.08	106.37	104.82	105.67	106.75	105.97	106.22	106.33	106.07	106.63	106.04	105.18	106.19	105.39	105.23	105.77	105.06	104.86	105.3	106.05	105.59	104.88	107.05	105.23	105.74	105.04	105.13	105.81	104.72	104.12	104.9	106.29	105.88	103.74	105.34	105.77	105.79	105.73	106.91
106.9	108.04	105.86	105.58	106.63	107.21	107.14	106.38	105.6	107.02	104.94	106.92	106.99	108.27	106.31	106.68	106.24	106.71	106.53	105.64	105.59	106.42	106	107.04	108.6	107.07	105.16	106.57	106.03	105.57	108.2	107.34	107.59	105.11	106.01	106.32	106.72	105.2	106.23	106.55	106.49	106.28	106.4	107.62	105.6	106.36	106.08	106.48	106.01	107.66
98.438	97.293	99.016	98.225	97.854	99.034	97.885	97.35	97.312	97.087	98.175	97.801	97.074	97.631	98.916	98.617	97.093	97.629	98.078	98.438	96.861	98.627	97.771	97.978	97.494	98.423	97.814	97.004	98.643	96.254	98.627	98.43	98.123	99.097	99.163	98.418	99.003	97.823	97.36	97.418	98.58	98.43	97.232	99.168	99.076	98.681	99.261	97.339	98.185	97.13
99.042	97.274	98.532	97.844	96.398	97.306	97.656	97.817	99.67	97.089	99.527	98.508	98.171	96.848	97.254	100.11	98.95	96.988	97.642	98.493	98.936	98.567	99.032	98.474	99.237	98.102	97.52	96.835	97.807	97.327	97.341	96.455	98.519	96.689	98.541	98.603	97.599	98.575	97.564	97.537	99.585	98.681	96.793	97.325	96.84	98.06	97.497	97.821	98.979	97.77
98.671	98.135	98.847	96.786	98.438	98.857	98.74	98.596	99.244	98.202	97.509	98.472	98.314	97.344	97.848	99.115	97.754	97.655	98.511	97.684	99.098	98.043	97.982	100.04	97.842	97.576	97.597	97.675	98.431	98.146	98.741	97.142	99.524	99.989	98.104	97.554	98.963	98.101	98.862	97.606	98.817	99.046	98.758	97.879	98.164	98.454	96.054	98.429	99.078	97.954
101	99.054	100.76	99.091	100.86	100.91	101.58	101.24	99.224	101.09	99.69	100.43	101.12	99.771	101.59	99.921	100.43	101	102.32	103.02	98.714	100.55	100.06	100.08	101.44	100.61	100.8	100.54	100.69	99.51	100.59	102.25	102.84	100.58	100.22	100.88	99.77	100.92	100.79	99.053	99.766	100.64	98.718	99.877	100.76	100.56	100.28	100.15	100.08	99.49
99.491	100.82	99.881	99.915	99.79	101.34	99.992	99.391	101.07	100.18	100.73	99.739	101.18	100.3	100.76	100.37	99.711	99.213	100.96	101.56	100.68	101.11	101.17	98.877	99.378	100.01	100.08	101.47	101.52	99.528	100.67	98.84	100.35	98.927	100.29	100.88	102.55	100.42	100.69	99.687	100.88	99.868	101.17	101.26	100.32	100.61	98.549	100.51	99.155	99.137
97.282	98.498	98.303	97.008	97.592	97.7	100.36	97.672	99.727	97.783	98.188	97.377	98.262	98.847	98.947	98.405	97.718	96.88	98.134	97.4	98.385	96.441	98.72	98.145	98.25	97.432	97.495	97.598	97.171	96.916	98.316	97.266	97.417	97.94	96.694	97.771	98.314	98.47	98.697	98.464	98.651	97.782	96.443	98.786	99.769	97.646	97.004	97.86	97.292	98.592
105.89	108.24	108.28	107.6	106.95	108.25	107.96	107.23	107.77	107.35	106.53	108.76	106.93	106.95	106.89	106.19	106.39	109.44	108.18	107.15	106.54	106.12	107.57	109.41	105.91	107.87	107.91	107.65	107.82	107.09	108.17	106.86	109.13	106.78	108	108.03	108.49	108.72	107.63	108.67	108.27	109.16	106.24	107.46	107.4	107.72	106.82	108.02	107.08	107.03
107.01	107.54	106.26	106.59	108.07	107.15	108.39	106.75	108.13	107.95	108.38	106.76	107.12	107.28	108.09	108.03	107.06	106.75	106.36	107.89	108.24	108.62	107.46	107.8	108.04	107.88	107.92	107.59	108.65	108.26	106	108.25	109.18	108.01	107.2	107.75	107.3	108.51	108.83	107.65	108.26	107.93	106.74	107.02	108.21	107.55	107.76	108.19	108.78	107.51
109.25	107.66	107	107.25	109.94	109.11	108.15	107	106.54	107.05	108.41	107.71	108.86	107.12	106.68	109.61	107.67	107.42	107.72	107.06	105.57	109.47	108.64	108.05	107.14	107.3	108.03	108.02	107.76	108.42	107.49	109.09	108.88	107.93	106.74	109.45	106.74	107.63	106.1	107.23	108.61	106.92	106.24	108.73	106.75	107.57	107.71	108.68	107.3	107.66
105.44	106.2	106.56	106.85	106.17	106.08	106.47	106.08	106.29	107.77	107.29	106.94	106.32	107.1	107.25	105.83	107.16	106.91	106.24	106.84	105.3	104.37	105.65	107.31	106.3	106.09	105.36	106.83	106.15	108.16	107.26	105.14	107.36	105.74	104.78	107.74	106.18	106.66	106.67	107.03	105.96	105.18	106.59	105.81	107	107.21	105.58	107.28	106.44	105.35
106.76	105.74	106.32	104.84	107.71	106.78	107.08	107.84	106.58	105.89	106.32	105.12	105.78	106.09	106.15	105.08	105.83	106.05	104.59	106.49	107.09	105.99	106.44	106.99	107.16	105.77	106.46	106.1	105.78	106.49	107.22	106.04	105.59	105.97	107.51	105.43	105.65	105.99	105.76	106.74	106.65	105.34	107.51	105.96	106.43	106.07	107.37	106.86	104.94	105.63
107.06	107.31	105.24	106.01	106.01	106.83	107.31	105.87	106	106.45	107.69	106.75	106.21	106.67	106.77	107.22	106.21	108.61	107.49	105.74	107.08	106.65	105.96	107.2	107.03	106.97	108.26	104.89	106.78	107.22	105.17	106.15	105.22	106.05	106.33	106.07	105.65	106.68	106.45	106.28	105.03	107.34	106.87	105.54	105.46	107.43	107	104.88	105.86	105.71
106.47	106.13	108.22	109.13	108.05	105.36	104.88	107.12	106.87	105.15	105.7	106.37	107.55	107.31	107.32	107.29	106.95	105.8	105.99	104.91	104.96	106.73	106.55	107.34	106.37	106.27	106.98	107.7	106.84	106.94	106.35	105.25	107.21	106.27	106.58	108.01	105.62	106.41	107.66	106.79	106.19	107.21	105.61	108.56	107.42	106.4	106.08	106.45	107.98	105.54
106.4	106.88	105.96	106.88	105.65	106.31	107.67	107.51	107.24	106.41	105.63	105.23	106.68	108.74	108.46	106.62	105.82	106.78	106.22	106.07	106.63	106.32	108.05	106.06	107.66	104.89	107.32	106.49	105.99	107.68	107.31	105.96	107.02	105.24	106.74	105.8	105.24	105.73	108.59	107	106.29	106.6	106.18	106.95	106.54	107.04	106.13	106.86	105.62	107.01
106.88	106.1	106.22	105.37	105.85	107.3	106.6	106.23	106.45	107.19	108.27	105.54	105.91	106.01	105.15	107.44	107.3	106.65	107.3	106.9	105.89	106.96	105.65	108.05	107.28	106.71	106.68	105.21	107.18	105.82	107.02	106.1	105.19	107.65	106.2	107.95	106.93	107.15	107.49	105.74	105.96	106.1	105.07	105.52	106.26	107.93	106.87	106.54	105.53	105.9
106.96	108.46	107.94	107.76	106.94	107.09	108.07	107.6	107.93	107.96	107.76	106.74	108.24	108.3	109.46	108.12	107.12	107.02	108.26	108.07	107.55	108.04	108.26	108.5	106.67	107.68	108.1	106.68	106.89	109.63	109.58	108.97	105.89	107.81	107.92	107.8	109.01	109.53	108.6	107.64	106.5	108.81	108.23	106.1	107.4	107.16	108.06	107.75	109	106.7
98.534	99.403	97.823	97.824	98.707	98.447	98.118	97.916	98.409	98.783	99.015	98.33	98.896	99.913	99.431	99.421	100.5	98.709	99.19	99.019	98.032	99.532	99.547	97.904	97.463	99.458	99.487	98.666	97.327	98.197	100.1	99.972	98.253	99.285	97.508	98.162	98.866	96.342	98.194	99.401	99.751	99.072	98.791	99.366	98.579	98.182	100.5	98.429	98.994	98.007
102.11	100.01	100.22	101.59	99.486	100.06	101.86	100.95	100.15	101.31	101.02	100.2	99.023	99.33	102.43	100.81	101.79	102.06	100.99	100.59	102.69	100.88	100.55	100.8	101.34	100.89	99.204	101.02	100.74	100.32	100.71	99.76	99.978	101.62	100.32	98.268	101.78	101.44	99.974	101.09	101.49	101.54	101.42	100.6	102.01	100.13	101.35	100.66	100.43	101.91
104.66	104.81	105.43	105.34	104.59	105.44	105.09	103.02	105.31	105.5	105.74	106.26	104	105.07	106.01	108.34	103.65	105.91	106.31	106.52	105.18	106.75	105.33	105.99	104.25	106.32	105.45	107.01	106.55	105.67	105.26	104.97	105.89	105.79	105.91	107.93	104.28	107.05	105.83	103.72	106.33	106.29	106.81	104.76	107.64	105.91	103.58	105.19	104.26	105.44
107.61	109.18	108.19	108.66	106.33	108.08	109.6	107.4	108.47	108.78	109.26	109.4	109.59	108.9	108.83	107.78	109.07	108.31	109.99	107.13	107.74	109.76	108.89	108.37	108.27	109.74	105.48	108.73	108.68	107.95	108.07	108.12	107.3	107.56	108.74	108.52	107.88	108.19	109.9	108.34	107.44	108.56	107.32	108.66	109.21	108.73	108.18	107.89	108.53	108.69
108.37	107.79	108.71	108.64	105.81	108.3	108.62	108.33	109.29	109.56	106.39	109.18	107.64	108.97	108.46	107.44	107.34	107.88	109.67	108.39	109.53	108.85	109.15	108.07	106.72	107.74	107.96	107.74	109.27	109.08	108.91	106.6	108.34	106.71	107.57	107.19	108.89	108.2	107.86	106.67	108.61	107.74	107.64	108.77	108.64	107.99	107.98	108.63	106.97	108.58
107.29	108.97	109.64	107.97	106.79	108.66	107.79	107.65	109.07	107.45	108.63	106.2	109.32	107.17	107.97	107.74	107.37	109.38	107.7	107.56	108.44	107.28	109.82	108.86	109.81	108.58	107.77	107.33	107.71	107.84	107.07	108.26	107.92	108.24	109.7	108.59	106.89	108.25	108.55	107.71	108.24	108.31	107.6	108.22	108.04	108.37	108.07	107.39	109.71	107.59
105.97	107.73	106.1	105.45	106.46	106.59	106.28	106.4	106.67	106.21	105.89	104.54	106.82	105.41	107.46	106.6	105.85	106.26	107.21	107.86	107.69	106.54	106.24	105.5	105.34	105.54	107.7	106.02	107.24	106.25	105.96	106.53	106.35	105.42	105.78	104.76	106.98	107.27	107.19	105.52	105.32	105.83	106.37	105.65	106.52	106.74	105.43	105.84	106.92	105.51
110.13	106.85	109.18	106.47	108.81	108.79	108.39	109.6	108.79	108.39	107.03	108.18	106.63	108.74	108.95	107.33	107.11	108.04	107.56	107.1	108.64	108.18	107.68	109.74	107.55	108.45	108.83	107.65	108.41	109.17	107.19	108.7	108.42	109.21	108.98	108.55	108.07	109.4	108.81	108.78	109.88	108.69	108.21	108.81	107.16	107.91	108.21	107.58	108.13	107.35
109.42	108.14	106.94	110.25	108.49	109.43	108.95	108.37	107.38	109.11	107.9	108.76	108.52	108.08	108.05	108.34	108.41	109.51	108.39	108.05	108.76	109.46	109.33	107.89	108.36	109.59	108.61	108.67	108.14	107.64	108.97	108.02	108.5	107.83	107.75	108.37	108.62	107.63	106.96	108.06	107.99	108.26	109.41	107.51	108.08	110.16	108.37	109.05	109.78	108.02
107.8	106.73	108.09	107.87	106.71	108.42	108.19	108.76	109.11	110.07	108.73	110.04	107.52	107.83	108.07	107.57	106.94	108.19	107.23	107.24	108.66	108.48	108	109.11	108.92	106.97	107.86	107.66	107.92	107.99	107.27	107.37	109.21	108.92	107.6	108.19	107.7	109.39	107.2	108.19	109.19	107.77	105.86	108.89	108.95	107.31	107.91	109.15	106.79	107.72
106.21	106.62	104.45	106.8	105.16	104.99	104.76	106.4	106.39	106.18	104.5	106.16	106.35	104.97	106.02	105.25	105.19	106.09	106.23	106.96	105.18	107.93	106.74	105.54	105.37	107.02	105.44	105.98	106.34	105.85	106.12	107.49	106.78	106.04	107.04	105.22	105.62	104.49	105.88	104.59	106.84	106.3	106.62	105.35	107.29	104.34	107.01	105.03	105.4	106.29
106.42	107.25	105.4	106.84	106.55	108.1	105.7	106.04	104.32	107.61	107.71	106.69	106.85	105.6	106.23	107.56	105.31	107.32	105.24	104.97	106.53	106.74	108.41	106.41	108.23	106.36	107.25	106.76	105.52	105.89	105.51	105.81	107.14	106.43	106.5	106.42	106.8	106.94	107.18	106.74	105.79	105.69	106.93	107.29	106.97	106.25	106.89	107.29	106.74	106.43
105.99	106.39	105.67	106.08	106.19	107.23	105.71	106.47	104.94	105.9	105.09	106.74	107.11	105.12	105.01	105.62	105.05	104.79	105.57	105.14	105.91	105.93	105.45	106.57	104.98	105.7	105.86	106.64	106.62	106.21	105.98	105.44	106.98	105.88	105.34	106.22	106.09	105.71	105.86	106	105.16	104.48	104.81	106.06	107.68	106.29	105.38	104.89	105.52	104.78
109.58	108.96	107.96	108.83	106.62	107.2	108.08	106.47	107.54	108.4	109.31	108.49	106.37	108.28	107.76	107.88	107.09	107.21	107.69	109.38	107.1	108.2	109.09	108.44	108.18	107.93	108.6	107.8	107.98	106.76	107.86	108.15	107.79	108.34	108.17	108.57	109.13	108.05	108.97	109.33	107.09	106.75	108.35	107.22	108.66	108.47	108.71	108.88	108.9	108.59
101.56	100.69	101.22	100.45	100.67	100.38	101.13	101.21	100.39	102.3	101.31	100.96	99.972	100.13	101.26	99.774	100.21	102.45	100.97	100.29	99.966	101.38	101.74	99.975	101.29	102.31	101.17	101.47	100.79	100.92	100.32	101.36	99.972	99.263	100.21	100.99	100.89	100.36	100.54	99.907	102.4	101.16	101.49	100.79	101.02	98.982	100.02	101.07	101.6	101.37
105.25	105.69	106.72	105.94	104.25	104.7	105.16	105	107.4	105.59	105.16	106.01	105.81	106.23	105.63	106.64	104.95	106.43	104.99	106.53	105.58	104.56	103.67	105.73	104.64	105.04	104.31	106.35	104.66	105.24	104.57	105.84	104.83	105.79	104.51	105.92	105.56	105.77	104.44	107.31	104.66	106.81	105.01	105.21	105.75	104.1	104.37	106.3	107.41	104.93
107.48	106.91	108.39	107.45	107.98	107.37	107.17	108.07	106.93	107.09	108.36	106.74	107	107.38	106.64	108.28	107.07	108.27	109.02	108.84	108.04	107.43	108.4	107.35	109.22	108.3	105.99	109.48	107.37	107.83	107.56	109.24	108.01	107.49	108.82	108.37	106.7	108.93	108.8	107.85	106.66	106.81	107.21	105.42	106.77	105.32	107.29	108.45	107.74	106.96
109.13	109.55	107.79	108.95	109.77	109.62	110.17	108.59	108.86	108.35	108.19	108.56	108.3	108.85	109.08	107.63	109.18	107.89	108.5	109.08	109.55	109.81	107.98	109.06	107.63	110.06	108.34	107.89	107.93	106.87	108.96	108.66	107.19	109	109.46	109.6	108.26	110.66	108.7	108.16	108.87	107.79	107.74	107.94	107.97	108.81	108.09	109.24	107.36	110.06
108.9	107.32	109.5	107.94	107.56	108.38	108.64	109.75	108.44	108.74	107.49	106.3	109.5	107.58	106.9	106.76	108.23	108.57	107.97	110.38	107.96	107.01	107.71	109.08	107.4	107.17	107.65	109.55	108.13	108.52	108.73	108.42	108.85	106.99	109.02	108.44	108.39	108.33	108.47	107.99	108.76	108.28	109.27	107.64	106.06	109.73	108.46	108.48	108.68	108.48
106.35	106.4	107.51	107.27	106.35	107.56	106.66	106.54	107.12	105.55	106.72	106.79	106.73	106.21	106.68	105.83	106.82	107.34	105.79	106.14	106.76	103.55	106.05	107.94	105.91	106.91	106.53	106.89	105.69	106.45	105.02	106.38	105.62	105.05	107.41	104.52	106.51	106.41	106.84	107.51	106.61	107.07	105.48	105.43	107.08	106.12	105.29	106.08	107.32	105.78
109.77	108.1	106.48	107.64	107.86	108.31	106.36	106.47	108.03	107.41	107.44	106.99	107.81	106.03	109.59	107.7	106.04	107.92	108.53	108.37	107.97	109.28	108.36	106.68	108.38	108.65	108.6	106.79	108.09	107.89	107.8	107.19	108.14	106.34	106.79	107.55	108.66	108.31	106.79	108.21	107.04	108.06	107.78	107.58	107.37	108.2	107.99	107.26	108.01	108.18
106.43	108.04	107.96	108.13	107.88	107.44	107.69	107.56	109.04	109.89	108.16	108.28	109.12	108.75	106.92	109.67	107.56	108.05	108.67	107.68	108.66	106.68	106.1	110.2	107.83	108.39	109.27	106.87	107.15	106.11	107.64	108.65	108.59	108.46	108.16	107.76	108.81	107.32	107.86	109.47	106.61	107.6	108.03	107.1	108.18	107.12	109.07	108.15	107.46	108.53
104.68	105.49	105.63	106.03	106.04	106.29	106.14	104.85	105.35	105.95	107.35	106.71	104.46	106.61	105.36	105.53	105.67	106.56	106.25	104.92	106.31	107.04	106.17	105.89	105.65	106.33	106.1	105.08	104.12	106.8	106.58	104.98	106.07	104.16	105.55	106.58	104.18	105	107.49	105.05	104.8	104.84	105.68	104.44	105.45	106.26	105.54	104.91	105.9	105.22
105.7	106.39	106.15	106.57	107.22	106.71	107.39	107.3	106.6	105.91	106.03	106.88	107.95	107.59	106.01	105.3	106.44	106.21	106.95	105.97	107.55	107.27	106.75	107.02	106.91	107.15	105.37	105.73	106.21	107.15	106.93	107.02	106.84	107.3	105.16	104.33	105.83	105.67	104.72	106.02	106.14	107.27	106.78	107.32	107.03	105.85	107.11	105.68	105.95	105.88
108.37	108.4	109.6	108.64	107.75	107.61	107.19	107.6	108.05	107	107.89	108.73	108.38	107.24	108.48	107.28	108.33	107.33	108.51	106.38	107.37	108.16	107.61	107.49	107.54	107.88	107.84	107.47	107.84	105.54	107.16	107.69	106.34	106.61	108.44	109.4	108.49	107.41	108.42	107.69	106.17	108.31	108.36	107.59	108.26	107.35	107.92	107.33	109.09	106.24
106.6	106.04	105.11	104.79	106.78	107.2	105.61	105.83	106.19	108.61	106.94	106.62	106.94	106.78	106.22	105.48	104.75	106.62	105.79	106.84	108.1	107.14	106.07	105.98	107.22	106.72	107.96	106.65	105.49	106.77	107.05	105.75	106.56	107.07	106.88	106.81	106.97	108.17	107.35	106.16	108.3	108.27	107.5	106.26	105.05	106.11	105.76	105.89	106.22	106.51
105.35	104.4	105.85	105.47	105.26	104.52	106.43	105.98	104.33	103.99	106.07	105.67	105.67	104.02	105.69	106.45	106.52	106.58	103.66	104.88	104.24	106.03	105.02	106.11	106.14	105.29	106.18	105.01	104.56	105.3	105.41	105.87	103.36	104.34	104.92	105.1	105.86	106.02	105.27	105.04	105.88	104.79	104.23	105.64	105.54	106.45	106.4	106.31	104.01	106.65
101.4	100.94	100.58	102.24	101.62	101.38	100.91	99.593	100.58	102.06	100.01	102.88	101	99.902	98.397	99.07	102.17	100.08	101.72	102.08	100.75	101.26	101.97	102.38	101.91	100.64	102.45	101.34	100.43	100.75	100.48	102.8	100.55	100.2	99.806	101.05	99.319	100.43	99.946	100.58	102.03	100.9	101.56	101.96	100.02	100.02	100.58	100.39	101.36	101.08
107.22	107.86	107.86	107.29	107.98	109.06	107.56	108.38	107.71	106.76	108.06	107.53	107.2	108.41	108.44	108.06	107.58	108.04	107.11	108.91	106.35	107.79	108.26	107.99	105.54	108.95	108.83	107.17	107.75	107.33	108.51	107.86	108.28	108.4	106.46	108.54	108.97	108.36	107.59	108.2	106.67	106.98	107.34	108.25	108.18	109.9	107.53	108.36	108.05	107.78
105.42	104.61	105.74	106.32	104.91	104.64	106.21	105.32	105.04	105.44	104.25	106.28	106.09	104.51	105.4	105.38	105.01	105.41	103.34	105.39	105.42	105.33	105.38	106.31	103.9	104.75	106.32	105.89	105.96	105.89	105.47	103.19	104.93	105.11	104.41	106.19	104.82	106.39	105.46	105.32	106.5	104.53	104.02	105.66	105.83	106.44	105.57	105.45	105.38	106.79
109.88	110.13	110.63	108.91	110.32	108.53	110.71	109.64	109.98	109.98	110.6	111	108.56	110.8	110.19	110.73	109.98	109.55	109.72	110.61	109.29	111.22	109.07	110.65	111.41	109.69	110.36	110.35	111.66	111.89	111.1	109.82	110.45	110.07	111.19	112.1	110.7	111.07	111.68	111.19	109.35	111.15	110.17	111.18	109.92	110.79	110.39	109.99	111.14	110.97
107.25	105.97	107.13	107.43	106.05	106.83	106.25	106.78	106.99	106.15	106.5	106.83	105.88	107.93	105.87	107.48	107.82	106.08	106.74	108.29	107.17	106.29	106.39	106.29	105.55	106.54	105.38	107.49	107.24	107.55	105.78	106.78	107.9	107.3	106.98	106.42	104.82	107.09	107.12	105.51	107	107.72	106.48	105.98	107.64	107.36	107.41	105.58	107.28	106.8
109.01	107.43	109.06	108.43	108.03	109.62	109.56	110.96	109.39	107.88	108.66	108.27	109.01	107.29	109.21	109.09	109.81	108.27	109.13	108.44	110	108.28	107.62	108.47	107.78	109.02	108.99	109.04	109.5	106.94	108.74	109.2	109.41	108.2	107.75	107.79	108.11	109.11	108.77	109.02	107.63	107.61	107.99	109.43	108.13	108.81	108.98	108.88	109.14	108.48
105.65	107.41	107.09	105.35	105.98	106.58	105.41	107.19	106.35	107.7	107.46	106.31	108.33	107.5	106.48	106.55	106.23	107.36	105.55	105.4	105.08	105.94	107.07	106.72	108.09	107.28	107.05	105.45	104.99	107.8	105.29	104.47	107.76	106.17	105.26	105.49	106.3	107.5	105.59	106.98	105.87	107.1	106.24	105.82	106.83	106.37	106.18	105.53	106.35	107.78
107.15	107.21	106.2	107.66	108.41	105.47	106.84	106.89	106.53	108.22	106.94	108.64	108.53	106.8	107.04	106.79	108.39	108.03	107.43	108.25	108.53	107.45	108.87	108.21	108.13	106.95	107.15	107.26	106.29	108.15	107.15	108.26	108.11	108.13	108.51	107.81	108.15	107.29	107.58	107.76	106.28	108.76	108.19	107.64	106.87	108.11	106.98	108.36	107.91	109.03
108.13	108.7	109.02	107.98	109.04	109.49	108.39	108.52	107.84	108.12	107.85	109.06	108.61	106.44	107.93	107.47	108.95	107.96	107.05	108.7	107.95	108.13	107.87	109.47	106.79	108.8	107.67	107.1	107.35	108.87	107.21	108.56	107.87	107.44	109.15	108.75	107.33	106.71	107.31	108.29	106.94	107.47	108.47	108.9	108.82	107.84	107.68	109.88	108.4	107.73
105.79	105.07	105.71	104.74	104.37	107.61	106.13	105.37	105.57	104.69	106.74	105.68	105.55	105.68	105.03	106.18	106.2	105.82	106.57	106.1	106.14	105.93	105.63	106.65	104.07	105.3	103.96	106.22	106.15	105.23	105.99	105.51	105.06	106.33	104.81	105.33	105.63	104.34	105.53	104.9	106.15	104.74	104.91	105.21	105.05	104.9	104.7	104.27	106.32	104.5
106.64	106	106.2	106.87	105.62	106.67	106.43	107.13	105.91	105.37	105.98	105.8	104.8	106.07	105.77	105.28	106.98	104.97	107.39	105.39	106.28	106.56	106.34	105.64	103.5	104.38	105.4	104.69	106.1	106.99	106.91	104.52	104.51	104.46	104.7	107.71	106.19	107.17	104.15	105.67	104.2	105.22	106.42	105.25	103.9	105.63	105.21	105.05	107.38	105.25
106.02	105.85	106.49	104.35	105.6	105.74	105.71	105.44	104.72	105.93	106.2	105.26	105.93	106.54	106.85	108.53	105.88	105.34	106.29	105.67	105.53	106.92	104.91	106.57	106.52	106.68	106.22	105.3	105.92	104.8	105.39	105.21	105.24	105.72	104.83	106.04	105.64	107.75	105.22	106.53	104.71	105.31	106.56	106.59	105.02	105.89	107.14	105.02	106.48	106.49
107.45	107.52	107.41	106.77	107.51	106.12	105.44	105.76	108.12	106.36	106.63	107.25	105.86	106.7	107.95	105.72	107.84	106.3	106.02	105.16	107.12	106.64	106.79	106.31	107.44	107.93	106.27	107.4	106.61	106.11	107.52	107.01	106.54	107.7	107.22	106.22	105.55	105.71	105.9	107.25	107.32	106.04	106.57	108.06	106.3	105.93	106.39	106.33	105.71	106.98
105.28	105.22	106.21	104.12	105.48	106.2	105.51	106.76	104.41	105.84	105.51	105.33	106.05	104.82	104.67	106.3	105.23	104.28	105.09	105.36	106.37	105.63	106.4	106.09	106.26	106.42	106.02	104.92	104.72	106.07	107.14	104.3	105.64	105.59	105.19	104.89	105.79	106.72	105.33	105.49	105.39	104.53	105.94	106.54	105.18	103.63	105.44	104.94	106.87	105.41
107.49	109.36	107.74	109.43	108.73	109.42	107.58	110.52	108.98	108.13	107.97	108.29	110.78	108.46	107.36	107.27	109.84	109.16	108.04	109.6	108.78	108.74	106.74	108.46	107.28	108.41	109.18	108.75	109.94	107.7	108.89	107.71	109.23	110.26	109.58	107.28	107.58	109.7	108.24	107.98	108.83	108.36	109.28	108.22	107.14	109.06	109.28	108.81	109.81	108.6
107.97	108.55	108.48	107.57	107.2	106.65	106.85	108.95	108.1	107.68	108.3	107.86	108.38	107.87	108	109.85	110.12	108.88	107.58	109.44	107.99	108.08	108.66	106.5	108.12	108.13	109.22	109.51	108.08	108.14	107.31	108.25	107.95	108.77	107.89	108.09	108.53	108.31	107.8	107.69	108.09	111.19	108.86	107.36	108.44	109.83	107.02	107.54	108.61	107.42
105.24	104.21	105.28	106.49	106.61	105.45	104.97	105.58	105.33	106.88	106.33	105.56	106.04	105.36	105.07	105.55	104.97	105.53	104.88	105.88	104.96	105.21	105.68	105.63	105.97	106.09	105.39	106.27	104.48	106.67	105.93	105.66	105.5	106.02	106.37	105.5	107.92	104.6	104.85	105.63	106.61	104.38	105.98	106.5	105.16	106.39	107.34	105.16	105.46	105.32
107.96	107.73	108.75	107.47	109.59	108.35	109.42	108.09	108.82	108.64	108.19	107.61	109.12	107.27	109.14	107.77	109.31	107.45	110.19	107.2	108.66	107.28	108.52	107.72	107.67	108.26	109.11	107.38	108.08	107.8	109.41	108.45	107.48	108.48	107.74	108.74	106.22	106.72	107.44	108.76	108.35	108.51	107.16	106.83	109.25	108.09	108.04	109.54	109.5	108.74
105.04	106.07	106.04	105.91	106.18	105.21	106.23	107.07	105.34	104.51	106.23	105.76	105.31	106.33	106.05	107.95	107.1	105.3	105.92	106.1	104.55	105.5	106.69	105.18	106.73	105.72	107.26	105.23	106.93	106.16	106.55	105.64	105.33	106.83	106.44	106.73	106.28	107.84	107.49	103.84	106.44	105.4	104.23	106.32	105.39	106.14	106.36	106.77	106.44	106.06
105.42	105.31	106.56	106.29	105.76	105.91	106.77	106.34	105.75	106.8	107.04	104.21	108.79	106.38	107.59	105.84	104.11	106.66	107.78	106.22	107.51	106.04	106.21	105.41	107.1	106.57	105.81	106.05	105.93	107.08	107.03	106.37	107.03	106.32	105.06	105.68	107.5	106.86	106.58	106.6	105.68	105.22	106.7	108.32	105.97	107.22	107.11	106.83	106.16	104.86
105.13	107.59	103.9	105.9	105.53	105.77	105.43	108.87	105.36	104.74	103.73	105.22	105.56	105.7	106.85	106.61	106.68	106.16	106.23	106	105.81	104.98	105.37	104.12	105.71	106.37	106.65	106.57	104.28	107.05	106.43	104.45	105.62	106.31	105.03	104.77	105.32	105.74	104.24	106.77	106.16	105.33	105.54	106.18	105.04	104.54	106.11	106.19	105.49	104.38
105.68	105.7	105.6	105.9	105	105.92	106.29	105.74	105.65	104.41	105.45	105.47	106.49	106.48	105.78	104.89	104.96	105.46	105.88	104.57	106.4	105.01	105.74	104.86	107.37	105.13	103.89	105.72	106.84	105.37	106.37	106.01	105.91	107.67	105.74	105.23	105.73	105.55	105.55	105.95	104.77	104.99	107.5	106.43	106.69	106.95	106.11	104.74	105.9	104.82
98.817	98.179	98.948	97.919	98.142	99.354	99.543	98.626	96.764	97.688	97.472	98.849	98.184	98.18	98.69	99.626	99.985	99.257	97.392	98.604	98.746	99.992	99.392	99.21	97.688	99.329	98.629	98.647	99.891	99.594	97.914	97.449	98.258	99.766	98.845	99.269	99.848	99.593	98.3	97.453	97.687	97.608	98.446	98.842	98.872	97.299	98.332	98.801	98.093	98.165
105.76	106.74	107.94	105.81	106.43	106.31	105.71	106.91	106.89	106.53	106.87	106.27	104.89	106.27	107.37	106.49	106.39	106.98	105.16	106.68	105.25	105.33	105.38	107.08	105.15	107.28	106.46	105.67	107.43	107.64	106.04	107.35	106.04	106.64	106.18	104.96	105.87	106.07	107.93	108.3	105.32	106.12	106.18	105.9	106.5	107.03	104.36	107.16	106.54	106.44
104.83	105.76	107.61	107.23	105.89	104.25	106	105.85	106.99	106.63	105.05	105.32	105.98	106.34	106	104.91	107.07	104.33	103.66	105.87	104.98	106.93	106.17	107.06	106.4	105.37	105.76	106.35	105.67	104.87	105.69	104.82	103.14	106.5	107.66	105.4	106.18	106.05	105.96	104.71	105.84	106.32	106.35	105.67	105.05	105.84	105.9	107.04	104.44	107.24
97.387	98.979	96.768	98.709	98.694	100.25	98.343	98.526	98.182	98.688	97.979	97.831	98.442	100.1	98.811	98.129	99.218	99.007	97.507	98.047	97.432	99.189	99.578	98.547	96.772	96.788	97.326	98.978	96.405	98.738	97.999	97.724	97.982	98.848	99.177	98.329	97.179	99.326	98.308	97.542	97.87	98.344	96.73	96.28	98.08	97.628	96.574	98.031	98.295	98.806
105.84	106.56	105.72	105.99	105.15	104.92	106.71	106.95	106.68	106.11	105.91	106.52	106.61	104.21	105.59	105.07	106.01	106.31	106.23	105.21	104.9	106.58	106.46	105.9	107.61	105.66	106.46	107.27	106.82	105.29	105.29	106.53	106.89	104.78	106.21	105.29	105.1	107.29	106.6	105.58	105.91	105.59	106.08	104.15	105.08	106.15	105.44	104.79	105.54	105.28
101.41	101.77	101.83	100.69	101.07	99.961	101.31	99.211	101.09	99.399	100.38	101.46	100.39	101.07	101.9	101.67	101.06	100.04	99.976	101.04	100.76	103.7	100.9	99.642	101.01	99.692	101.98	100.45	101.38	100.11	100.2	100.99	100.65	101.49	100.39	101.23	100.22	102	100.74	99.853	101.97	100.97	101.24	100.61	100.3	101.36	102.3	101.81	101.15	102.11
108.05	109.57	109.05	108.57	107.91	108.26	108.44	109.31	107.78	107.31	108.24	107.06	107.54	107.53	107.61	109.54	108.52	105.87	109.33	108.81	108.93	107.66	107.88	109.79	107.93	109.63	109.52	109.21	107.52	108.62	108.21	108.16	106.94	107.78	109.82	107.61	108.41	108.58	108.1	107.87	106.52	109.25	107.06	107.21	108.24	108.33	108.95	109.42	108.41	108.45
106.14	103.24	107.04	104.41	105.8	104.5	104.9	106.76	106.05	104.79	105.4	104.57	105.65	105.35	106.81	104.76	106.8	105.03	106.31	107.11	104.57	104.7	106.34	107.51	105.2	104.77	104.06	106.39	107.35	105.44	105.34	107.41	104.25	105.81	104.94	105.47	104.69	105.17	105.86	105.75	104.43	104.95	105.07	105.49	105.86	104.05	105.44	105.04	106.27	104.87
105.87	105.51	106.61	105.46	105.27	104.72	104.47	105.06	106.03	104.59	104.88	106.28	104.8	103.11	105.2	105.66	105.34	104.87	105.99	106.81	105.46	106.67	105.5	105.59	104.91	104.28	105.1	106.67	104.78	105.29	102.9	105.37	104.16	105.34	105.41	106.66	106.08	106.01	105.19	106.32	106.44	104.31	104.82	106.8	104.27	106.55	105.3	106.9	106.71	105.96
106.7	108.18	109.51	106.68	107.78	108.66	107.55	109.8	108.09	108.44	106.84	107.52	107.35	108.88	108.94	107.61	108.02	107.62	107.29	108.53	108.67	108.09	107.69	107.83	107.88	110.3	108.17	107.59	108.05	107.28	107.02	108.16	108.17	108.02	108.4	106.35	109.69	107.64	106.45	107.53	108.68	107.79	107.01	106.49	107.59	108.46	108.2	108.24	107.51	106.75
96.576	98.347	98.552	97.083	96.089	98.478	97.556	99.617	97.764	98.304	98.434	98.428	96.998	97.792	98.624	98.62	97.126	98.669	100.48	97.238	98.758	98.205	97.48	99.028	98.478	98.186	98.798	98.052	96.847	98.21	98.042	96.675	96.436	97.979	99.128	98.721	97.155	99.422	98.001	98.1	97.616	98.179	98.244	97.158	99.21	98.461	97.7	97.664	98.596	97.523
104.82	105.8	107.7	107.11	104.75	104.71	105.21	105.02	106.47	105.75	105.41	106.5	106.83	106.15	105.6	105.37	106.37	106.15	106.92	106.36	106.29	105.55	105.86	105.72	105.76	104.38	106.62	105.17	106.02	105.14	106.19	104.47	106.38	105.53	105.69	105.79	106.07	105.29	106.23	106.22	106.44	106.36	107.69	105.56	104.6	104.67	105.97	105.77	106.41	105.5
104.92	106	104.7	106.43	106.42	107.91	105.08	106.03	105.63	104.86	105.11	107.31	105.01	105.32	104.84	106.7	105.89	105.55	105.31	104.12	105.86	104.87	106.75	106.22	105.51	104.96	106.4	104.99	106.14	104.9	105.58	104.65	104.82	105.99	105.79	105.93	107.82	106.09	105.57	106.25	107.15	105.74	105.95	105.4	107	106.49	106.17	105.36	105.08	106.07
106.14	105.31	106.32	106.28	105.99	104.46	105.1	105.89	105.37	104.7	105.88	106.29	105.65	105.29	107.4	105.62	105.82	104.46	106.6	105.31	105.13	105.77	104.05	104.64	105.96	106.98	106	105.41	104.58	106.44	104.73	104.69	105.72	105.46	104.35	105.21	106.64	106.28	107.9	105.69	106.04	105.55	105.39	104.9	106.14	106.73	105.69	106	105.93	105.37
100.31	99.582	100.69	100.43	100.81	101.21	99.006	99.612	100.74	99.65	100.37	99.247	100.57	101.75	100.89	100.76	100.16	99.766	100.36	99.768	102.01	100.68	99.002	100.61	101.26	100.34	100.94	100.07	98.808	100.88	101.39	99.05	100.13	101.63	101.05	101.09	99.768	100.58	101.71	100.44	101.59	101.34	101.35	101.33	100.52	101.06	100.89	100.61	99.857	100.98
107.3	108.15	109.09	108.86	107.21	106.83	109.02	108.1	109.06	106.96	108.26	107.42	109.27	109.41	107.26	108.63	107.29	107.78	107.18	106.75	108.67	109.27	108.18	110.19	107.29	108.27	108.13	109.3	108.49	109.04	108.09	107.88	107.75	108.91	107.31	108.09	108.88	107.7	108.19	108.46	108.23	106.96	106.77	106.69	108.1	106.59	106.74	109.15	107.89	109.73
100.77	101.14	99.251	100.34	101.16	100.75	100.39	99.712	101.05	100.64	100.13	101.64	100.15	100.2	100.34	99.356	101.1	100.76	101.26	100.57	100.86	101.19	101.42	100.6	100.08	100.03	100.24	99.694	99.538	99.232	99.206	100.26	101.5	101.28	101.12	100.19	99.239	99.556	100.44	100.77	101.67	99.33	99.566	99.598	100.92	100.71	101.52	101.9	100.92	100.54
106.73	105.5	105.61	104.59	106.22	107.14	106.23	105.8	105.82	106.6	105.37	105.2	104.58	105.24	104.66	106.6	104.42	106.32	106.34	105.86	103.25	104.97	105.39	106.19	104.65	104.76	106.77	105.24	104.48	105.02	106.45	104.67	106.1	105.52	104.33	105.19	106.16	104.65	105.37	104.68	105.68	105.78	105.78	105.83	105.32	103.92	106.29	105.8	106.94	103.68
97.172	96.75	98.697	98.594	98.839	97.543	98.485	97.705	97.945	96.403	98.736	97.596	98.656	98.267	98.57	97.888	98.22	97.779	98.322	97.796	97.907	97.254	96.736	98.147	99.097	97.64	99.137	99.04	99.547	96.69	97.591	98.147	97.57	98.835	95.283	97.247	96.832	98.274	98.015	98.521	98.593	98.445	96.521	98.727	99.573	97.663	98.291	98.544	98.975	98.49
105.57	106.95	107.46	105.12	106.15	105.53	105.82	107.22	105.2	105.58	106.32	107.29	105.96	106.84	107.12	106.19	105.79	105.69	107.81	106.78	107.43	107.31	105.53	105.69	106.13	107.36	107.1	107.04	105.82	105.84	106.95	106.32	105.47	105.61	105.91	106.84	107.31	107.28	106.24	107.57	105.89	106.63	107.9	107.09	105.81	106.52	104.68	106.37	106.34	107.65
109.8	109.17	108.78	111.28	110.85	111.95	111.04	108.51	109.23	108.9	110.38	110.36	110.93	109.49	109.2	109.32	110.66	109.28	111.12	110.47	111.22	111.25	111.49	109.08	109.84	109.4	112.01	109.19	109.43	110.37	109.47	111.2	109.67	111.16	110.34	110.54	110.6	111.43	111.62	111.52	108.85	111.22	110.78	110.07	110.81	110.34	109.77	110.26	110.83	110.09
109.18	107.67	107.51	109.03	108.8	109.31	109.78	109.06	110.18	108.18	108.25	108.17	108.01	108.94	108.31	107.93	107.89	107.92	108.87	107.94	107.67	107.71	105.53	108.82	108.54	108.68	107.78	108.77	109.04	107.06	108.38	107.79	108.17	109.38	107.08	107.83	108.44	107.82	107.9	107.24	106.8	107.58	108.26	107.28	107.21	107.79	108.38	108.64	109.48	106.4
109.05	108.56	108.02	106.61	108.06	107.86	108.23	109.75	109.28	107.47	107.16	108.12	107.65	108.3	108.45	108.45	107.19	107.7	107.3	107.29	108.62	109.21	106.46	107.52	105.53	106.49	109.06	107.24	108.57	109.1	107.68	108.53	107.04	106.91	107.51	108.59	108.54	108.11	108.79	106.52	109.05	109.91	108.6	107.87	109.07	108.09	105.65	107.94	107.92	105.69
106.96	105.77	104.67	106.21	105.77	105.57	105.69	105	105.36	106.47	105.21	103.92	106.62	105.03	106.15	105.9	105.01	105.23	107.73	105.15	104.74	104.33	106.95	105.98	106.41	107.08	105.19	106.11	105.03	105.06	107.62	105.22	105.5	105.09	105.45	105.98	104.9	104.59	105.52	106.37	104.42	105.52	105.56	105.53	105.07	105.15	106.7	105.29	105.67	105.09
107.98	107.91	109.32	107.22	107.02	109.42	107.62	108.77	106.07	107.26	110.74	108.39	107.29	107.58	107.84	107.63	106.29	107.18	107.76	108.19	107.75	108.66	107.3	106.59	108.83	108.29	108.05	108.69	107.92	107.84	108.1	106.84	107.43	106.84	106.85	106.71	105.56	107.93	106.45	108.27	108.93	106.17	108.06	107.53	107.03	108.51	107.82	107.43	109.12	107.21
108.57	105.66	106.43	107.33	106.79	107.09	106.5	107.33	107.45	106.57	107.43	105.3	106.71	106.37	106.03	107.17	106.46	108.03	107.55	105.52	107.17	107.33	104.4	105.78	107.89	106.21	106.02	105.93	106.72	107.21	106.92	106.53	106.76	106.5	106.63	107.12	108.32	105.86	106.19	104.92	106.76	106.63	106.54	107.55	106.46	105.22	105.76	105.49	105.48	105.31
108.59	108.06	109.22	108.54	106.95	107.57	108.36	108.73	107.74	107.13	109.56	107.3	107.86	108.44	107.82	108.54	108.09	109.11	109.51	108.07	108.1	106.93	106.76	107	107.5	107.1	108	108.12	109.03	107.29	106.33	106.73	107.45	106.62	106.98	109.29	107.7	107.31	107.3	107.82	107.77	109.09	107.29	107.71	108.04	106.24	109.42	107.84	108.76	107.79
108.26	108.1	109.38	107.21	107.4	108.46	108.04	108.56	108.13	108.05	107.89	105.91	108.7	108.45	107.31	107.86	107.2	107.08	109.16	109.51	106.52	109.22	108.5	108.37	106.62	107.82	107.87	108.28	110.02	108.31	107.39	107.34	107.28	108.79	110.23	110.73	108.58	109.22	108.16	106.05	109.4	107.47	108.16	108.37	108.72	108.89	107.63	106.76	106.23	107.17
104.85	106.53	104.52	106.61	105.59	104.91	104.87	105.53	105.84	105.81	105.62	105.76	105.66	105.65	106.39	106.97	106.15	104.53	105.23	105.44	104.9	108.03	105.6	104.83	105.14	104.61	104.9	105.41	105.63	105.45	106.1	106.3	105.77	106.14	106.43	104.36	105.14	104.55	107.03	106.02	105.52	104.54	105.54	104.79	105.06	106.05	105	105.1	107.24	105.8
106.23	105.5	105.89	104.55	106.9	105.1	104.88	105.24	105.57	106.4	105.03	106.27	105.27	104.15	105.55	106.26	106.94	105.44	104.4	106.26	106.02	105.63	105.91	104.81	105.03	104.12	105.65	105.05	104.37	105.86	106.59	105.29	105.31	105.74	106.51	105.67	105.74	104.7	105.34	104.07	106.15	105.28	106.22	104.01	105.71	105.18	105.17	105.78	105.76	104.76
105.98	107.67	107.86	106.11	107.94	106.75	105.83	107.19	106.68	106.89	106.35	107.37	106.09	106.22	106.75	107.02	107.11	105.64	105.86	106.03	107.37	105.94	106.19	105.95	105.95	106.74	105.64	107.13	107.55	108.87	106.58	105.68	107.33	106.61	105.92	105.58	106.24	106.36	106.7	106.94	106.19	105.99	105.33	106.58	108.06	105.74	106.94	107.47	106.79	107
101.68	101.33	101.34	101.13	100.22	100.72	101.55	100.87	101.61	100.4	100.4	101.81	101.63	102.53	101.25	102.2	100.75	101.99	100.55	100.61	101.31	100.66	100.51	101.47	101.77	103.56	100.58	101.97	100.79	101.94	100.92	100.4	99.849	100.58	99.99	101.46	100.35	101.77	101.28	101.83	102.47	101.52	102.01	100.86	99.665	101.01	100.22	101.63	99.842	101.37
105.67	107.5	105.29	105.05	105.35	105.61	104.1	105.43	105.41	105.87	104.31	106.34	107.47	104.32	106.6	105.9	104.2	104.3	104.27	105.57	105.36	106.48	105.53	104.76	105.25	106.57	106.67	105.06	105.23	105.15	106.16	106.57	107.1	106.81	106.8	105.62	107.41	104.79	105.67	107.17	106.13	105.44	105.85	106.17	105.27	104.21	106.51	104.42	107.45	104.5
97.25	98.275	98.689	98.771	98.819	97.557	97.035	97.921	97.017	96.883	96.16	98.474	97.761	96.958	99.208	98.569	97.339	98.362	97.431	96.39	97.048	98.641	97.816	98.858	96.688	98.084	99.403	98.245	98.103	99.613	98.58	97.677	97.67	97.932	99.188	97.824	97.978	97.369	97.225	98.857	97.058	97.29	98.975	98.971	98.264	98.552	96.866	97.208	96.988	97.847
107.54	106	107.41	107.41	107.27	107.38	107.87	106.89	107.82	108.31	108.16	107.32	107.97	107.41	105.78	107.07	107.65	106.95	106.46	108.37	107.93	108.02	108.29	107.02	108.18	105.85	107.04	107.94	108.6	107.76	107.57	108.66	108.01	107.81	107.88	108.47	107.48	107.35	108.09	107.76	107.6	106.87	106.9	108.72	106.65	107.02	108.52	106.65	106.84	108.35
106.76	107.91	108.36	108.85	108.53	108.23	110.56	109.23	108.13	109.31	109.52	108.04	108.49	109.31	108.86	109.72	109.37	108.3	108.84	108.44	109.27	108.87	108.15	108.1	110.28	108.56	108.21	109.6	108.64	108.29	108.48	107.34	108.41	108.26	107.11	108.43	107.72	107.7	108.22	108.57	107.78	109.04	108.65	110.06	108.95	108.09	108.76	108.81	107.88	108.81
104.14	104.92	106.5	104.74	105.36	104.8	104.04	103.9	106.08	105.1	106.3	104.77	105.48	105	105.36	105.52	105.24	105.77	103.17	105.74	102.89	105.62	105.34	107.23	104.09	106.61	105.54	105.79	105.24	105.52	104.86	105.11	105.48	104.43	105.11	105	104.67	106.3	105.84	105.6	105.71	104.95	105.39	105.77	105.47	105.66	105.89	105.57	105.35	105.4
105.63	105.53	107.59	106.37	106.37	106.85	106.85	104.62	105.64	107.57	105.42	107.33	106.45	107.27	106.66	106.01	106.16	105.54	106.7	105.27	107.14	105.77	106.04	107	106.96	107.39	106.3	108.88	106.72	107.5	106.96	105.89	107.06	106.11	106.71	106.81	105.06	105.71	107.3	108.13	107.02	105.68	106.69	107.03	106.44	107.01	106.52	106.99	107.08	106.72
109.18	108.01	108.25	109.12	108.12	108.91	107.45	109.44	106.92	109.66	108.36	107.17	109.71	107.6	109.5	107.19	109.17	108.3	109.11	108.26	107.95	109.89	108.2	108.32	107.93	108.55	108.53	107.96	107.91	107.67	109.31	107.69	108.27	107.91	107.86	108.19	108.43	107.84	108.02	109.37	109.47	108.99	108.59	108.91	106.32	108.13	107.98	108.6	108.62	107.81
106.88	108.6	107.41	106.51	106.24	107.5	108.53	107.32	106.55	107.57	106.84	108.37	107.39	109.13	106.59	107.11	106.51	108.57	106.05	106.64	107.89	107.8	107.94	107.2	108.01	106.46	107.32	107.1	107.82	108.02	109.08	108.39	107.32	108.68	108.79	107.87	108.77	108.07	108.9	108.47	106.41	106.52	108.33	107.23	107.33	107.07	107.91	106.79	108.66	106
107.69	105.73	106.99	106.98	106.62	106	106.75	106.8	106.79	107.16	105.5	107.26	105.71	106.86	105.96	106.62	104.94	106.08	105.69	106	105.38	107.34	107.12	107.64	106.61	106.81	106.31	106.67	106.25	105.73	106.73	105.68	106.4	106.79	107.16	107.25	106.26	106	106.12	106.09	104.98	106.37	106.26	105.96	105.32	106.66	106.46	107.6	105.86	106.9
106.09	105.55	108.65	106.39	106.19	106.42	107.51	104.81	104.62	104.21	104.8	105.56	105.79	104.93	106.18	107.46	107.47	106.18	106.22	104.02	104.94	104.82	105.7	106.31	105.24	105.45	104.5	105.9	105.75	105.89	105.18	106.96	104.14	105.46	106.31	105.02	104.82	104.99	106.21	105.53	106.51	106.93	106.32	104.62	106.12	105.32	105.45	106.12	104.76	105.89
99.085	100.54	100.68	99.204	100.98	100.73	99.42	99.644	100.16	100.38	100.51	100.89	99.052	100.32	103.13	100.76	101.03	101.01	101.01	101.16	99.436	99.581	100.04	99.679	100.76	99.509	100.7	101.12	100.08	99.578	100.67	99.061	100.99	100.51	100.11	101.59	101.07	99.568	101.32	100.38	99.824	99.437	99.73	100.33	100.96	99.911	101.11	100.47	100.91	100.06
99.153	101.78	99.253	100.52	99.562	100.64	99.541	101.37	99.789	100.19	100.2	102.21	100.57	100.24	98.992	99.273	100.55	99.765	99.075	98.973	100.83	100.11	100.63	99.949	100.81	100.28	100.61	100.24	100.05	100.45	99.084	100.38	101.54	99.67	100.08	101.51	100.91	100.33	99.549	100.15	100.04	100.67	100.75	100.44	98.171	99.668	100.53	99.287	99.73	100.25
106.7	104.78	105.4	106.67	106.61	106.97	107.25	105.67	106.23	108.44	105.84	105.29	106	105.45	107.37	108.14	105.05	106.25	105.35	105.31	106.11	106.85	106.6	105.49	108.96	107.06	107.52	107.45	106.73	106.32	106.62	105.52	106.94	106.22	105.93	106.53	106.27	106.57	108.24	107.14	106.94	106.83	106.19	106.23	105.63	106.2	107.93	106.95	107.53	106.81
107.73	108.55	109.55	107.84	107.87	109.34	108.33	108.52	107.59	109.29	108.06	107.9	106.91	108.09	109.17	108.66	108.05	107.85	107.24	108.33	107.03	107.34	106.34	107.93	108.61	105.66	107.67	108.68	107.91	107.45	107.23	108.55	107.84	107.59	108.52	107.83	107.25	108.11	107.98	107.7	106.49	107.73	108.25	107.47	106.02	108.56	108.02	107.93	107.82	107.53
109.04	109.5	109.46	109.61	111.33	110.43	108.05	110.51	110.3	110.17	111.51	111.63	109.92	109.84	110.98	110.46	110.16	109.72	111.64	111.57	110.69	109.64	110.86	109.48	109.83	110.08	110.19	111.02	111.72	109.63	110.61	109.71	111.25	110.3	110.33	109.31	109.9	109.75	111.04	109.19	109.46	110	109.47	109.99	109.81	110.89	111.54	110.79	111.33	111.47
100.79	101.12	99.822	98.765	101.28	101.02	100.04	100.48	101.58	99.426	100.05	101.16	98.752	99.775	99.832	101.48	100.33	100.23	101.24	100.07	102.57	101.06	98.754	100.72	101.58	103.06	101.71	101.25	100.06	99.534	101.95	100.58	101.49	99.853	100.26	101.2	100.08	100.33	100.28	100.05	100.33	99.432	100.31	100.09	102.16	99.347	99.565	100.87	100.07	102.6
107.21	104.71	106.36	104.68	106.19	106.38	104.83	106.92	105.9	104.55	106.61	105.67	105.08	105.49	106.1	106.79	106.17	107.77	105.84	106.33	103.8	106.87	105.29	105.63	105.81	106.42	105.19	105.72	104.9	105.76	106.01	104.65	106.85	107.22	105.85	105.91	106.43	106.95	107.86	106.17	105.82	104.1	104.47	105.46	105.6	107.36	105.83	105.43	104.29	106.4
107.63	106.02	108.79	108.52	108.23	108.97	108.3	107.41	108.76	107.77	109.64	108.32	108.43	107.85	108.8	106.81	107.61	107.62	107.83	108.36	108.39	108.89	108.98	107.86	107.03	108.54	107.77	107.52	108.31	107.79	109.1	108.07	107.39	108.27	108.52	108.5	108.38	106.88	109.67	106.04	109.51	108.41	107.56	107.99	108.34	108.81	109.07	108.46	109.39	108.79
107.98	109.48	109.13	107.83	109.98	108.55	106.51	107.32	109.35	107.32	108.68	108.86	107.59	109.31	108.36	109.76	109.26	108.4	109.1	107.5	109.03	109.7	108.56	108.85	108.25	108.51	108.13	108.86	108.43	108.62	107.46	109.23	107.82	110.65	107.11	108.42	106.63	108.33	107.68	109.09	106.26	108.07	106.83	108.76	108.73	107.76	109.38	107.58	109.73	108.44
107.61	106.67	106.64	105.81	106.86	104.13	106.42	106.39	108.14	107	107.42	106.01	105.65	106.69	107.23	106.01	106.11	105.93	105.29	106.16	107.11	106.61	105.96	105.51	106.47	106.41	107.64	107.5	107.04	106.22	105.98	108.06	105.03	106.47	105.5	106.19	105.19	105.53	104.8	107.62	105.5	105.96	106.77	105.6	106.12	106.56	105.29	105.9	106.39	105.03
106.56	107.81	106	106.64	105.9	106.57	106.61	106.21	106.96	107.2	105.61	105.55	105.86	106.89	106.53	105.17	106.58	106.64	106.09	106.43	105.66	104.79	106.47	105.84	105.89	106.84	107.21	107.28	108.01	106.42	107.09	105.28	105.72	106.38	105.12	108.02	106.47	106.31	106.06	106.61	105.5	106.36	107.18	105.13	105.84	108.3	105.83	104.37	105.19	107.37
111.5	110.69	109.53	110.14	109.77	110.8	110.38	110.11	108.67	110.85	110.41	110.14	109.49	111.78	110.04	111.14	111.2	110.89	110.89	109.85	109.89	111.16	110.09	111.31	110.27	109.72	110.86	110.26	110.82	110.96	111.66	110.26	110.75	110.24	109.86	110.85	111.71	110.89	110.37	110.54	109.55	110.62	111.05	110.54	109.76	111.27	110.38	109.68	110.05	108.67
105.58	106.55	105.56	104.94	106.31	106.12	106.67	104.9	107.9	106.6	104.5	105.14	105.25	106.58	105.1	105.87	105.29	103.65	106.15	107.08	106.49	103.74	106.56	105.5	104.87	105.03	104.22	105.71	105.89	104.96	105.7	105.73	106.41	104.74	104.73	106.17	105.39	105.48	105.18	105.95	106.43	106.3	105.05	105.14	105.51	104.91	105.6	104.49	106.15	104.66
105.01	107.38	105.39	107.54	106.86	105.4	106.99	105.06	105.31	105.55	103.68	105.2	105.14	106.09	107.13	105.3	105	105.49	106.35	106.59	107.21	104.41	107.62	107.17	105.75	106.62	105.74	106.01	105.51	104.8	105.83	105.75	104.58	107.17	104.57	105.25	104.03	105.64	105.6	104.49	106.12	104.75	106.63	106.37	106.02	105.53	106.32	104.89	104.84	105.21
106.9	107.53	107.39	106.95	105.11	106.03	106.49	106.94	106.52	107.73	106.38	107.3	106.41	106.77	105.83	105.52	105.85	106.67	107.42	107.16	106.39	105.22	106.95	106.02	105.52	107.89	107.36	106.47	105.25	105.89	106.64	107.09	107.09	106.89	107.04	106.35	106.77	106.9	106.17	107.48	106.93	106.12	106.83	106.89	106.69	105.75	106.27	107.69	108.17	106.91
107.77	108.83	108.61	108.45	109.18	108.19	109.42	108.5	108.77	109.81	107.45	106.36	108.85	108.78	108.85	108.81	109.34	107.48	107.87	109.23	108.75	108.48	107.7	108.29	108.37	108.62	108.57	108.64	109.26	109.41	109.33	107.34	108.07	109.27	109.96	109.61	108.27	110.15	107.61	108.97	108.81	108.11	110.04	108.17	109.17	108.43	108.79	108.7	108.32	109.02
107.35	105.22	106.38	105.99	104.18	106.22	105.72	106.7	105.52	103.46	104.44	106.22	105.86	106.41	105.36	107.06	104.91	105.46	104.51	104.78	104.83	106.05	106.05	104.96	106.6	106.2	106.88	104.68	104.34	105.4	105.76	106.34	105.95	106.23	104.87	105.61	106.19	104.11	106.08	106.77	105	105.58	105.76	105.89	104.91	106.05	105.19	106.08	103.62	105.79
106.59	105.6	105.76	104.89	105.71	104.81	105.9	104.57	105.93	106.47	106.14	105.41	105.6	106.4	107.39	105.52	104.93	107.34	105.09	106.46	105.97	106.6	105.51	105.88	105.93	108.67	105.59	105.54	105.72	105.2	106.06	106.41	106.59	106.45	106.82	105.41	104.64	105.74	107.37	105.56	104.27	105.18	105	107.56	105.26	106.5	104.16	106.2	104.32	105.26
105.69	106.51	107.27	106.52	106.82	104.46	106.76	107.51	106.68	105.81	107.26	107.29	107.39	106.91	106.34	106.16	107.32	107.31	105.03	106.87	106.48	104.89	107.14	106.2	105.7	106.8	105.71	107.09	106.31	106.61	106.26	106.21	104.69	106.28	105.36	106.36	106.07	106.77	107.66	106.92	107.57	106.74	107.1	104.58	106.4	105.52	106.29	106.48	106.37	106.74
107.22	106.84	107.71	108.15	107.92	107.72	108.17	108.32	107.19	108.05	107.72	109.01	107.06	107.22	107.8	109.13	107.6	108.02	108.58	108.25	109.65	107.74	107.51	108.07	106.92	108.72	108.22	108.27	108.15	108.37	108.42	108.08	108.36	108.13	108.14	106.58	107.4	108.09	107.44	107.08	106.48	107.35	108.11	107.56	107.06	105.68	107.08	107.65	108.08	108.41
105.72	107.01	105.28	105.93	106.28	104.78	107.14	106.32	104.84	105.55	105.19	106.68	107.09	105.81	104.73	106.97	105.56	104.88	104.76	104.75	105.73	104.9	104.94	105.65	106.8	106.54	106.05	105.67	105.29	105.52	104.98	105.27	106.21	104.98	106.98	106.53	105.08	105.96	105.61	104.62	104.55	105.16	104.64	104.4	106.44	107.76	104.9	105.77	106.49	106.15
107.91	108.97	109.88	109.49	108.26	107.93	108.09	108.38	109.38	108.9	108.59	108.16	109	108.61	108.65	108.08	107.98	108.76	108.4	107.1	108.81	108.51	107.71	108.53	109.31	108.9	108.9	106.46	109.58	107.77	108.62	108.8	107.46	107.49	107.64	108.26	108.42	108.61	108.22	108.08	107.57	109.67	108.3	107.97	107.88	108.67	109.81	108.19	108.81	108.05
107.67	106.97	107.53	106.52	108.14	107.71	108.02	108.15	108.36	108.45	107.51	108.38	107.6	106.8	107.56	107.47	107.15	106.23	109.22	109.5	107.6	106.86	107.22	106.61	107.75	107.87	108.05	107.51	108.76	107.16	109.03	108.62	108.92	108.78	107.32	108.53	107.66	108.12	108.78	108.5	109.07	107.6	106.86	106.69	107.94	106.48	106.54	106.28	108.95	108.04
105.78	106.97	105.72	104.53	105.77	105.88	106.16	107.45	105.6	105.77	105.01	106.06	106.28	106.16	105.53	104.98	106.98	104.85	105.78	105.67	106.4	104.79	104.82	105.53	105.14	103.71	105.13	103.74	105.4	106.28	105.93	105.82	105.59	105.35	103.97	104.92	106.12	106.09	105.47	105.76	105.53	105.37	105.3	106.43	106.49	105.04	105.09	104.63	105.69	106.35
107.21	106.33	105.94	105.1	106.05	107.34	105.88	106.11	106.6	104.93	106.67	106.23	106.16	106.55	107.13	107.34	106.62	106.63	108.68	105.94	105.24	105.88	107.64	107.31	106.24	105.55	105.63	106.49	106.13	105.22	107.55	106.51	106.45	107	105.54	106.91	105.87	104.92	106.68	105.98	107.23	105.83	107.43	106.48	106.25	106.91	106.73	106.29	106.31	105.96
100.27	100.44	100.83	100.78	100.25	99.22	99.998	100.45	100.87	100.86	101.23	102.13	100.7	101.2	99.914	102	100.21	99.653	101.07	100.87	102.1	100.07	99.311	101.04	101.02	100.12	101.81	100.6	101.23	100.67	100.49	100.44	100.1	99.999	100.02	100.38	100.73	101.24	101.64	100.96	99.395	99.748	100.63	101.31	101.3	101.28	101.64	101.09	101.77	99.437
101.07	100.46	100.56	100.9	100.7	100.82	100.84	101.84	100.75	99.842	100.46	100.81	101.17	100.21	100.32	101.94	100.31	99.464	99.967	100.33	99.097	99.71	100.4	101.58	99.53	101.79	102.13	99.996	100.84	99.973	100.76	101.03	100.67	100.31	99.043	101.73	99.926	101.27	100.31	99.507	99.347	99.83	100.84	101.06	101.18	101.33	101.66	100.01	100.69	100.11
99.143	97.775	100.08	99.556	98.33	99.837	99.168	98.924	98.671	99.804	99.29	98.196	98.489	99.421	98.054	97.829	98.205	99.619	98.615	99.462	98.441	98.075	99.757	99.845	99.607	98.386	100.96	97.643	98.977	99.199	99.67	99.256	98.346	98.01	98.592	99.047	97.925	99.53	99.773	100.36	100.57	99.616	98.276	98.021	99.366	97.621	98.913	99.426	98.088	98.609
97.641	99.321	97.653	98.283	97.388	99.642	97.114	96.849	97.662	98.222	99.541	99.251	98.127	97.791	97.971	97.585	98.827	97.945	97.434	98.285	97.819	98.266	98.522	99.94	96.475	98.01	97.01	97.225	98.55	97.793	97.148	97.098	96.511	97.552	99.754	98.285	97.821	98.701	99.394	98.386	97.605	97.595	97.511	98.168	98.777	97.441	98.798	98.654	99.093	98.239
100.77	99.739	99.471	100.51	100.99	100.06	99.832	99.939	101.2	99.196	100.57	98.812	100.29	101.22	101.59	99.666	101.44	99.916	100.49	99.079	100.67	99.543	100.18	98.742	99.692	98.933	100.36	101.6	101.24	99.452	100.22	99.583	100.63	99.843	100.04	100.32	99.919	99.325	100.11	99.813	100.08	99.573	100.25	99.907	99.744	100.24	100.96	99.442	101.04	99.983
104.76	106.08	105.97	105.7	104.57	106.91	105.04	103.47	105.64	105.15	107.07	106.4	103.47	105.53	105.48	105.2	105.54	105.2	106.25	105.15	105.91	107.26	106.2	104.45	106.45	105.09	105.54	105.74	104.8	105.28	105.21	105.44	105.62	105.06	105.98	106.13	106.45	105.94	106.18	105.68	105.32	105.22	106.01	103.87	106.23	106.09	104.98	104.91	102.77	105.57
107.71	109.07	107.8	107.44	108.05	108.29	108.16	107.5	107.92	109.41	106.85	107.36	107.8	108.01	107.73	107.99	107.55	109.54	108.2	109	108.23	107.15	108.35	109.04	107.69	108.82	106.65	107.49	107.54	108.04	107.35	108.36	108.45	107.55	108.05	107.32	108.45	108.56	107.72	108.14	108.73	107.26	108.3	109.17	108.13	108.79	109.14	107.89	108.16	108.8
97.967	97	97.882	97.295	96.973	96.937	99.537	98.68	97.356	97.531	96.994	98.45	96.986	97.02	97.723	96.672	97.44	96.283	97.976	96.565	97.229	98.289	97.954	98.682	98.48	99.053	97.824	98.959	97.993	98.454	97.177	97.01	97.715	98.255	97.546	98.328	97.582	99.245	97.878	98.131	97.41	99.009	97.704	97.436	97.406	98.317	99.048	97.919	97.987	98.203
108.18	108.57	108.78	109.39	107.86	108.18	107.37	107.13	108.09	107.03	108.19	107.22	108.56	107.31	108.56	107.99	108.54	107.86	108.51	107.33	108.36	107.42	106.97	107.87	107.45	105.76	108.02	107.4	106.5	108.32	107.52	106.86	107.32	109.15	106.67	108.58	107.96	108.53	108.7	107.5	106.81	106.75	108.95	108.55	107.71	108.26	107.3	107.91	109.05	107.66
104.76	106.68	105.63	105.5	105.57	107.11	105.93	105.81	104.67	104.58	104.72	104.02	103.7	105.65	105.6	107.52	106.91	106.24	105.16	104.24	106.25	105.56	104.74	104.57	105.77	106.37	105.25	107.11	105.53	106.58	104.63	105.65	104.79	105.94	106.57	105.57	106.36	104.58	104.88	105.13	104.99	105.65	106.33	105.76	105.85	106.12	104.93	104.53	106	106.5
98.197	99.289	98.036	98.742	98.178	97.738	98.537	97.904	98.224	98.496	98.073	97.155	99.758	99.715	98.377	99.068	98.178	97.265	97.649	97.379	98.033	98.173	98.683	98.415	97.045	95.559	99.03	98.204	99.423	97.325	96.587	95.785	97.032	98.043	98.356	98.553	99.1	97.034	98.061	98.206	97.001	97.445	96.847	98.613	96.952	97.154	97.798	97.579	99.802	97.865
104.86	104.77	106.86	104.57	106.67	105.26	106.43	106.28	105.46	105.37	106.23	105.43	105.15	106.43	103.67	105.07	105.04	107.31	105.85	105.89	102.2	106.08	103.63	106.29	106.45	106.16	106.56	106.26	105.61	104.95	105.81	104.69	106.46	104.38	105.43	105.73	104.5	105.55	106.2	104.17	105.94	104.99	105.88	105.75	106.49	105.78	104.65	106.03	105.63	105.8
106.69	106.45	105.49	107.07	106.23	106.35	104.32	105.72	105.05	105.71	107.04	105.43	106.7	105.5	104.42	105.33	104.64	105.82	103.27	105.97	106.69	107.44	106.51	105.11	105.68	105.16	106.81	106.02	105.93	105.76	105.93	106.51	104.94	105.24	106.59	105.33	103.99	108.03	104.95	105.5	104.69	105.38	106.37	107.03	105.76	106.44	105.92	105.1	106.27	105.28
108.18	107.32	108.49	107.13	108.11	107.5	108.34	108.26	108.32	108.5	109.16	108.49	108.31	107.89	107.57	108.55	108.98	107.73	107.1	107.95	107.5	108.55	109.34	106.17	109.39	108.8	109.34	108.87	108.22	107.81	108.49	108.21	107.91	107.79	108.21	109.1	108.85	109.01	108.51	106.85	108.52	110.63	107.46	107.71	108.14	109.07	106.46	107.87	108.48	108.2
97.896	98.771	97.596	98.575	98.311	98.997	98.143	97.336	100.2	98.436	97.381	97.684	98.826	98.88	97.501	98.421	99.063	99.065	97.314	98.975	98.686	99.696	97.952	98.157	96.874	98.524	98.528	98.03	97.64	98.362	98.484	96.231	99.034	98.865	98.909	98.263	98.619	98.366	98.838	97.313	99.463	97.843	98.768	98.156	98.545	98.42	96.017	99.029	98.867	98.546
104.1	105.89	106.09	107.88	106.22	106	106.29	105.97	106.79	104.37	105.2	105.13	104.91	104.39	107.9	105.74	104.43	106.59	106.26	105.21	105.75	105.39	105.54	105.82	105.13	105.9	106.89	105.32	106.4	105.67	106.3	105.92	103.84	106.49	105.16	105.83	103.98	106.6	105.87	107.21	106.7	105.01	105.42	105.23	106.64	105.7	106.74	105.03	105.41	105.64
105.99	105.12	106.43	106.91	106.47	106.34	106.79	103.91	105.31	104.23	105.6	104.89	105.12	105.42	105.57	105.26	106.33	106.87	105.36	105.57	107.01	106.68	105.5	107.05	105.69	105.49	104.88	106.89	104.7	106.22	104.23	104.35	105.5	106.27	105.88	106.09	105.42	105.58	105.05	107.35	107.3	106.7	105.74	104.97	107.33	105.91	105.39	107.15	105.8	105.66
105.08	108.01	105.96	105.52	105.51	107.85	107.36	105.87	105.5	105.58	106.61	105.85	107.01	105.71	105.84	107.69	107.5	105.64	106.58	105.22	106.78	105.14	106.6	105.41	106.52	106.14	105.84	107.68	108.34	106.63	105.63	105.34	105.71	107.49	106.73	106	108.61	107.16	105.82	107.93	106.01	106.28	106.65	107	105.28	107.26	106.02	105.87	106.51	107.13
105.12	104.68	106.58	106.5	104.6	105.09	105.85	104.39	106.31	104.95	105.54	105.17	105.34	105.81	106.03	104.92	104.4	106.36	105.18	105.38	104.94	104.16	105.21	105.7	107.08	104.97	105.2	106.8	105.97	106.05	104.48	106.58	107.68	106.92	105.38	104.9	106.53	106.79	105.33	106.56	105.42	105.68	106.01	104.13	105.5	105.99	105.76	106.04	104.99	105.76
108.53	107.89	107.87	108.27	107.64	105.28	109.22	106.76	107.58	109.63	107.67	108.2	107.42	108.77	106.85	108.17	107.46	108.05	107.85	108.2	108.49	107.14	108.31	108.91	108.64	108.7	107.66	108.3	106.68	107.18	108.13	107.23	106.18	108.33	107.2	107.03	107.72	107.27	108.86	108.26	108.71	106.73	107.12	106.72	107.62	108.47	108.44	108.34	107.38	109.49
106.83	105.13	105.49	105.38	105.09	105.53	105.7	105.89	105.21	106.26	105.38	106.15	105.88	105.27	106.29	105.2	105.62	106.33	104.92	105.72	104.83	106.29	104.74	105.63	105.73	105.9	104.94	105.72	105.58	106.09	105.57	104.63	106.11	104.96	106.57	105.37	105.73	105.47	106.2	105.52	105.59	106.26	105.71	106.34	106.53	106.32	104.66	105.56	106.35	104.37
109.65	108.52	107.12	108.84	107.51	107.8	108.45	108.22	108.38	109.3	108.07	107.7	107.96	107.35	108.69	107.95	108.81	108.88	108.26	106.78	107.71	106.95	107.25	107.54	108.67	106.16	109.04	108.28	107.56	109.41	107.09	108.2	106.63	107.43	109.84	108.26	109.46	108.34	107.11	107.63	107.65	107.51	108.22	109.07	107.19	107.42	107.5	108.48	107.79	107.85
107.38	107.7	107.14	106.23	105.88	106.95	104.99	106	106.28	105.72	106.23	106.78	106.58	105.97	106.72	107.74	107.69	106.58	106.81	106.64	106.35	105.6	107.03	105.62	106.87	106.52	106.22	106.13	107.37	107.43	106.44	108.32	107.31	106.65	106.55	106.06	108.83	106.1	106.75	106.23	105.83	105.64	107.04	105.86	106.21	106.38	106.54	106.55	105.36	107.41
107.66	105.94	108.1	107.05	106.1	106.26	105.33	106.99	103.65	105.71	105.8	106.41	106.99	107.85	107.62	107.46	107.86	106.23	104.92	108.31	106.47	106.43	106.06	106.84	106.9	108.01	106.3	107.3	106.76	105.63	106.13	105.99	106.42	105.09	106.51	107.36	107.27	107.14	106.22	105.84	105.64	105.97	106.17	104.07	106.03	106.59	106.88	107.63	106.46	105.47
100.26	98.694	98.324	98.927	99.223	99.119	98.687	99.676	98.571	98.925	98.684	99.314	99.504	97.565	99.152	97.609	100.25	99.374	98.238	99.03	98.82	98.281	98.653	98.694	98.073	98.472	100.86	98.194	98.166	98.326	99.166	98.449	100.38	98.976	99.781	97.271	98.902	99.162	98.459	100.56	97.291	100.15	99.568	100.53	97.485	97.032	98.407	100.16	98.349	98.876
106.5	104.94	106.56	105.64	105.16	106.21	106.32	106.38	106.19	103.42	105.62	105.63	104.46	103.56	104.82	103.21	106.53	104.78	104.83	104.98	104.79	104.9	105.59	106.15	106.11	104.78	106.2	105.65	106.22	106.15	106.12	106.16	105.95	104.96	106.26	106.32	106.91	104.83	106.19	103.56	105.54	105	106.21	105.24	106.46	106.84	105.95	107.2	104.41	105.49
96.821	98.781	97.716	98.688	98.561	98.056	97.692	98.235	99.345	98.689	98.621	98.821	100.06	100.02	98.765	98.559	97.698	100.27	99.098	97.267	99.217	98.862	98.662	98.018	99.165	97.926	97.578	98.606	98.688	98.202	98.325	99.605	98.555	98.429	99.453	100.45	97.466	97.505	97.131	99.693	99.444	99.785	99.594	99.027	98.687	98.609	99.183	98.741	99.412	98.705
97.896	98.824	96.433	97.206	98.443	98.993	99.622	97.086	98.264	98.261	99.352	98.367	98.697	98.381	98.963	97.671	96.561	99.154	97.647	97.582	97.578	97.72	98.638	97.862	97.605	96.363	96.737	99.13	96.816	97.921	97.772	98.488	99.423	98.263	97.017	98.473	97.781	98.768	96.411	97.962	97.176	98.158	97.715	98.639	96.525	96.411	96.79	98.539	99.278	97.76
105.42	106.03	107.05	107.16	106.17	105.87	107.38	106.56	106.13	108.17	105.72	106.73	106.46	105.69	106.59	104.93	106.28	106.97	103.72	107.51	105.35	107.23	104.16	106.01	106.53	106.84	106.42	106.23	108.79	105.7	106.79	106.09	106.11	107.24	105.76	105.87	106.08	107.06	106.83	105.74	106.27	106.08	106.2	107.15	107.79	106.3	105.56	105.08	107.56	107.48
104.56	105.73	106.5	106.1	105.63	106.06	106.97	106.69	106.1	105.51	105.89	104.85	103.98	104.54	105.33	106.78	104.62	105.56	107.06	105.87	107.06	104.48	104.87	107.09	105.51	106.12	105.94	106.24	106.24	105.95	105.92	106.42	105	105.48	104.28	105.66	105.09	105.05	104.88	105.94	107.25	106.85	106.62	105.47	105.45	106.76	105.37	106.52	104.89	105.62
107.73	105.59	107.44	107.47	106.29	106.96	105.75	106	106.41	105.99	106.07	106.97	108.45	106.93	107.49	106.58	106.4	106.08	106.73	107.03	106.38	107.79	106.53	106.52	108.47	106.68	108.59	105.55	105.63	106.42	107.9	107.41	105.98	104.8	105.84	105.86	107.2	104.23	107.36	107.93	104.41	107.79	107.73	107.19	108.3	107.97	105.1	106.53	107.05	107.04
103.73	104.73	104.36	104.6	106.05	106.34	105.37	105.36	106.79	106.43	105.8	104.76	105.69	104.66	105.65	105.17	105.43	105.23	105.85	107.4	106.63	106.18	104.95	105.57	106.03	104.24	106.32	105.21	105.28	106.58	105.11	106.86	106.42	105.68	105.1	105.98	104.96	105.16	106.52	105.32	104.7	106.06	107.04	105.13	104.99	106.86	105.03	106.14	105.41	104.8
105.45	105.45	106.16	106.8	106.33	105.91	107.04	104.67	105.14	104.66	105.29	105.23	106.77	105.03	105.53	104.98	106.6	104.82	104.75	105.83	105.23	106.37	106.16	104.94	105.68	105.07	105.5	105.77	105.63	106.13	103.61	104.32	106.8	107.23	106.16	104.97	106.14	106.63	105.44	106.49	105.97	104.8	106.3	106.76	104.71	104.84	106.91	105.19	106.08	106.2
100.42	100.14	100.35	101.62	101.75	99.458	100.05	101.21	99.469	99.84	101.11	100.63	100.22	101.04	100.6	99.964	98.953	99.745	100.49	99.768	98.922	101.57	100.61	100.77	100.32	101.42	100.7	101.17	100.22	100.87	98.816	100.3	100.43	100.37	101.57	101.84	100.49	101.53	101.66	100.56	101.22	100.93	100.78	99.294	100.15	101.52	101.12	101.38	100.53	100.7
102.47	101.87	101.52	102.69	102.88	102.29	103.19	104.07	102.43	102.04	102.6	102.07	102.84	103.73	103.6	103.42	103.44	102.42	104.21	103.02	104.16	102.81	101.81	102.41	102.22	102.26	102.12	102.37	103.01	102.28	104	103.24	104.1	103.76	102.66	102.52	103.07	104.45	103.79	102.4	101.22	101.48	103.02	102.62	102.89	102.01	101.98	102.23	102.09	102.13
96.551	97.46	98.743	97.632	97.078	98.168	98.4	96.905	97.874	98.144	97.468	97.683	97.521	98.366	98.614	97.714	98.05	96.992	97.221	97.066	98.742	97.761	98.276	98.431	95.549	99.095	98.851	97.725	98.224	100.35	98.534	97.847	100.23	96.66	98.751	97.476	97.215	98.188	97.427	98.835	100.15	98.476	97.255	96.603	97.948	96.2	97.436	98.618	97.193	96.42
108.82	107.88	109.32	108.56	107.65	107.49	109.14	107.99	107.35	109.11	107.49	108.91	107.57	108.96	108.8	106.67	107.57	107.43	108.09	108.41	108.64	109.23	107.71	108.24	107.72	107.36	109.47	107.92	107.37	109.64	107.6	108.19	109.45	108.39	107.04	107.49	107.77	106.02	107.87	107.83	108.89	109.48	109.26	108.96	106.43	108.28	109.16	106.56	108.41	107.54
98.071	99.123	99.927	99.579	100.58	98.349	99.228	98.264	100.21	98.909	99.382	99.054	100.24	98.161	98.547	99.288	99.222	99.226	97.835	99.228	97.701	99.447	97.596	98.99	97.9	99.337	99.494	100.36	96.708	98.697	98.463	98.006	98.295	99.894	99.862	98.873	98.787	98.044	99.532	98.398	98.993	97.971	98.305	97.988	99.14	98.499	98.273	99.168	99.097	97.967
109.26	109.49	110.43	111.48	108.92	111.52	110.34	111.93	110.89	110.05	111.99	111.23	109.01	109.45	110.45	111.29	109.53	111.08	111.66	110.04	109.21	110.61	109.31	110.41	112.49	109.93	110.72	109.5	110.4	110.63	109.95	108.43	111.04	109.54	110.39	109.69	110.98	111	110.55	110.09	111.54	109.88	110.61	109.74	110.5	110.74	109.94	110.26	110.12	111.56
105.85	105.27	105.96	105.19	106.09	106.48	105.67	106.17	105.39	105.79	106.01	105.92	107.04	104.94	105.42	105.68	106.78	105.19	107.08	105.07	106.88	104.83	107.35	106.72	106.33	106.73	104.2	105.42	106.93	105.2	106.85	107.1	107.4	106.94	105.71	106.38	106.41	105.49	104.63	105.83	106.55	104.15	104.92	106.7	106.07	104.99	108.22	105.89	106.52	106.81
105.36	105.05	106.67	105.41	106.49	105.07	106.45	105.76	105.64	106.96	106.51	106.37	106	105.78	105.93	105.07	106.38	106.85	106.93	106.24	106.49	105.74	105.95	104.74	106.32	106.47	106.15	105.54	105.08	104.57	105.01	105.81	105.81	104.33	105.37	106.36	105.75	107.21	105.68	105.4	105.8	106.82	105.97	105.83	107.38	104.19	106.21	105.81	105.13	104.41
104.77	105.72	105.58	105.44	106.14	105.62	104.88	105.3	105.53	106.46	104.76	106.42	103.89	106.17	106.81	105.49	106.13	106.51	105.74	105.02	105.84	106.42	105.47	105.93	106.03	107.62	106.68	106.69	106.11	103.71	104.04	104.82	106.45	105.08	105.65	105.86	106.17	107.39	104.74	106.76	105.88	105.95	106.82	105.14	105.43	106.11	105.31	106.24	105.99	106.01
105.95	104.35	105.79	106.67	105.49	104.24	106.78	106.64	107.13	106	105.57	104.63	105.9	105.72	104.87	106.92	105.82	105.79	104.64	105.34	106.95	104.52	106.33	106.94	104.3	106.02	106.38	104.87	106.46	106.43	106.82	105.43	105.14	105.32	106.1	106.98	104.57	105.47	105.07	106.31	107.33	104.78	105.74	105.24	106.01	105.67	104.24	106.94	106.33	105.15
98.753	98.261	97.086	97.706	97.331	99.857	97.109	97.842	97.296	97.753	97.649	97.037	98.939	98.709	97.334	98.114	99.098	100.15	98.259	99.072	98.93	97.315	98.106	97.544	97.143	99.185	97.093	99.355	98.524	98.063	98.862	98.136	97.215	97.292	97.955	97.66	98.701	99.064	97.571	98.671	97.187	98.52	97.084	97.412	97.431	98.933	98.404	98.384	99.045	97.149
109.25	107.22	107.74	108.58	108.56	107.8	109.9	109.16	108.23	107.72	109.1	108.99	107.42	107.32	107.59	109.24	107.55	108.84	109.54	109.29	107.57	108.36	109.98	108.91	108.57	108.4	109.24	108.43	106.84	107.96	108.04	108.12	108.5	107.71	108.43	108.61	108.64	107.91	108.54	108.89	106.85	107.59	107.86	109.36	108.97	107.11	107.31	107.97	107.38	108.1
96.775	98.349	97.63	97.384	98.29	98.946	98.468	97.455	98.031	97.426	99.453	98.969	97.845	96.656	96.682	99.638	99.358	98.116	98.299	97.52	98.84	98.496	96.89	96.655	98.548	96.84	98.021	97.701	97.287	98.017	98.882	97.017	97.566	97.367	98.525	99.269	98.053	98.611	97.494	98.752	98.276	98.62	97.713	97.227	96.865	98.415	97.804	99.227	98.037	98.51
104.56	105.58	106.68	104.28	106.29	105.51	103.2	106.44	105.56	105.52	104.42	106.4	103.85	105.04	104.23	106.83	105.05	104.87	105.94	105.87	105.86	105.64	105.45	104.93	105.24	106.28	105.89	105.16	105.61	105.46	106.82	104.57	105.47	104.65	106.97	106.82	105.1	105.38	106.25	105.16	105.45	106.17	105.83	105.71	104.74	105.97	105.24	105.34	106.61	106.57
107.29	107.01	105.06	105.43	108.01	105.36	105.62	107.88	107.44	105.77	105.76	105.56	105.47	106.19	105.61	107.51	106.39	108.23	107.08	105.83	106.14	107.51	106.43	106.88	104.25	108.56	107.97	105.64	105.47	107.01	107.22	107.89	106.8	106.75	106.77	107.55	107.44	106.9	107.81	105.88	105.92	104.9	108.23	106.88	107.68	105.54	105.52	107.21	106.71	108.08
106.17	107.63	107.47	106.64	105.23	106.61	107.14	106.34	105.91	106.19	106.2	106.44	106.19	106.29	107.46	105.69	107.1	105.99	106.78	108.08	107.82	106.47	106.88	107.77	106.97	105.27	106.65	107.55	106.09	106.27	106.94	106.75	107.25	106.4	103.41	107.08	107.64	105.08	105.38	106.52	106.55	107.62	106.99	106.62	106.57	105.67	105.06	106.84	106.94	105.62
105.43	105.84	106.47	105	106.33	107.5	104.74	106.02	105.84	105.33	107.03	106.93	105.97	106.15	106.03	106.49	105.52	105.93	106.26	106.26	106.96	106.45	106.79	105.28	106.26	104.86	104.24	105.64	105.76	105.93	105.04	106.71	107.44	106.63	106.11	105.86	106.92	106.26	105.93	106.04	105.76	105.12	105.75	105.83	105.92	106.37	107.19	106.62	104.69	106.53
108.97	107.98	108.93	108.39	108.41	109.53	107.75	109.25	108.81	108.26	106.67	110.36	106.74	108.8	107.62	108.82	108.41	109.79	109.59	109.85	108.72	109.99	109.07	108.61	109.07	107.97	109.03	109.15	108.27	108.12	107.06	110.22	109.58	108.05	110.98	109.41	109.81	108.19	107.95	108.45	108.8	109.63	108.68	107.66	109.53	108.43	109.28	106.98	107.1	110.26
104.73	106.6	104.45	105.15	105.84	104.82	106.01	106.33	105.76	106.43	105.67	105.52	105.51	105.71	106.4	107.66	106.78	105.38	105.28	105.88	106.84	106.84	105.8	106.37	105.1	105.32	105.26	106.48	105.73	104.14	107.29	105.97	105.74	105.9	105.02	106.01	105.83	106.97	106.3	106.72	105.85	105.63	105.28	105.53	104.6	105.01	104.59	106.56	104.89	103.62
107.51	108.21	108.53	106.64	108.81	107.06	108.85	107.26	108.61	107.63	108.21	107.23	107	107.52	106.17	107.34	106.65	107.61	107.04	107.17	105.79	108.71	108.67	108.68	108.24	107.68	108.34	109.51	107.59	106.89	105.69	106.26	107.03	108.73	109.45	107.42	108.28	108.95	109.93	108.2	108.43	108.17	109.21	107.53	107.04	107.98	107.73	107.8	107.33	107.96
96.808	97.389	97.55	96.569	97.447	97.191	97.507	98.029	97.848	96.195	99.477	97.92	98.341	97.76	96.893	97.327	98.466	98.384	98.952	100.58	98.977	97.664	97.747	97.097	99.277	97.927	97.768	97.604	98.247	97.031	98.645	97.209	99.425	99.356	98.867	97.463	97.171	97.932	97.942	97.716	97.772	98.093	97.912	97.105	98.104	98.969	95.197	98.51	97.917	97.64
107.49	109.21	107.77	105.96	107.48	108.17	107.99	107.59	107.24	107.26	106.93	109.2	109.03	108.7	108.04	107.39	108.22	108.96	108.1	105.98	106.68	108.53	105.49	107.7	108.41	106.42	106.75	106.52	108.03	108.79	108.72	106.75	108.14	106.63	108.64	106.95	108.21	107.49	107.04	106.58	107.82	107.44	108.02	108.36	108.87	106.62	108.41	108.54	107.54	107.93
108.82	107.74	106.76	107.78	107.53	109.29	108.02	107.52	108.01	108.76	106.68	108.44	108.62	108.66	107.9	108.57	107.78	108.53	108.57	107.57	108.48	108.85	107.61	108.88	108.74	108.24	108.51	109.76	107.51	107.18	109.6	107.46	107.7	108.64	109.57	108.25	108.03	108.06	107.61	108.22	106.94	106.8	107.63	107.46	107.08	108.62	108.32	107.97	107.54	108.01
98.801	100.36	98.724	97.62	99.863	100.33	100.17	99.713	99.351	98.868	99.369	98.47	99.978	99.728	99.181	99.563	100.37	98.893	98.953	99.325	97.802	97.818	98.247	99.722	99.3	100.34	99.258	98.951	98.299	97.932	98.549	97.931	99.349	99.239	98.842	98.464	96.792	99.125	99.501	97.895	99.141	98.911	99.064	97.625	99.801	98.791	97.731	98.286	98.227	99.28
105.47	105.78	105.5	106.13	106.05	105.02	107.29	108.03	104.91	106.18	105.7	105.07	106.92	106.87	106.1	106.35	106.71	106.87	105.58	105.45	105.89	106.61	106.67	106.78	105.15	104.71	105.19	106.59	105.81	106.52	105.43	107.24	107.56	107.19	106.32	105.37	106.37	106.07	104.72	105.14	106.67	105.3	106.08	106.14	107.11	105.53	106.75	106.39	107.84	106.88
109.45	108.39	110.21	108.52	109.5	108.02	110.19	108	109.38	108.54	109	108.23	108.7	109.02	108.42	107.19	108.3	108.15	107.22	108.45	107.17	108.15	108.19	108	107.09	110.04	107.87	110.02	109.38	110.02	108.36	107.49	108.41	110.03	109.88	109.14	108.21	108.36	109.75	108.67	109.54	110.22	107.18	108.74	109.6	109.4	108.85	109.01	109.26	109.53
106.76	104.81	105.14	105.48	107.03	106.46	107.23	107.08	106.62	107.38	105.14	106.81	106.36	106.1	106.16	107.01	107.76	106.51	106.23	106.39	106.79	106.65	107.03	107.13	105.55	106.3	106.47	106.08	106.62	107.35	106.25	106.51	106.65	107.07	106.45	105.37	105.68	105.11	105.48	107.31	107.86	104.72	107.72	107.88	107.18	107.76	105.54	104.67	104.9	107.06
98.559	98.768	98.26	98.678	97.653	97.977	98.818	98.868	98.258	98.231	98.021	98.601	98.343	97.406	98.629	97.546	99.093	99.68	98.247	98.423	98.382	98.768	97.175	98.023	98.611	97.762	98.735	98.78	97.839	98.976	98.171	99.136	98.375	97.928	98.58	97.842	99.317	98.876	99.587	98.454	96.899	97.568	97.866	98.651	98.083	97.815	97.741	97.918	97.324	97.934
107.78	109.39	108.36	109.67	107.32	108.87	109.97	107.31	109.05	108.33	107.82	109.01	108.74	108.55	106.96	109.17	107.86	108.15	108.05	108.89	107.84	109.3	108.77	107.53	107.98	107.81	107.51	108.65	107.69	108.56	108.25	107.67	108.45	108.65	110.75	108.12	108.63	107.36	108.72	109.65	108.88	109.25	109.19	108.22	108.14	109.06	108.11	108.43	107.85	108.09
104.71	104.69	105.24	104.68	104.06	104.8	104.7	105.82	104.23	105.23	106.07	105.46	105.28	106.87	106.36	105.56	106.32	106.21	106.13	105.88	106.42	104.77	106.28	106.06	105.92	105.96	105.86	106.48	106.45	104.45	106.17	106.32	106.94	104.93	105.34	106.58	104.85	104.73	105.98	105.33	105.35	105.81	106.22	105.46	105.37	103.33	103.8	105.84	103.82	104.85
107.85	109.34	107.88	108.19	108.4	108.3	108.52	108.43	109.04	108.66	108.27	109.11	109.51	108.38	109.68	109.38	105.44	108.02	108.2	107.02	108.97	106.94	109.23	109.56	108.37	109.55	108.43	109.69	107.14	107.88	109.12	107.73	108.21	107.41	108.31	109.41	108.55	107.52	109.59	109.05	108.49	109.52	108.97	109.12	108.87	108.99	109.3	109.96	108.62	109.21
105.53	106	107.24	107.91	105.59	106.23	107.27	105.42	105.67	106.64	106.2	105.19	107.38	105.38	105.81	107.24	105.11	106.48	104.73	105	105.82	105.84	108.12	106.88	107.22	105.74	106.27	106.03	106.96	107.66	105.15	106.39	107.23	104.3	106.24	107.06	107.04	104.87	106.98	107.55	105.92	104.91	106.16	106.41	106.87	105.93	107.37	106.61	106.89	105.72
106.45	105.07	106.56	106.98	106.86	106.95	106.97	106.74	106.25	105.66	107.48	107.8	106.03	108.5	107.7	108.14	106.7	106.88	107.53	107.23	106.05	106.52	106.67	106.06	107.18	106.21	106.13	105.53	106.23	107.18	106.62	106.44	104.76	104.61	107.58	108.19	106.96	104.16	106.42	106.07	107.77	107.4	106.2	107.16	106.02	106.32	106.09	106.93	107.25	108.12
99.858	98.807	98.631	97.452	98.596	99.253	97.376	98.695	99.481	96.787	99.504	98.811	98.912	98.378	98.822	99.355	98.572	99.106	99.361	98.876	99.329	100.42	99.819	98.637	98.832	99.18	99.65	96.882	100.1	100.39	98.856	99.319	98.53	98.379	98.978	98.612	98.01	97.986	99.452	97.978	97.621	99.309	99.747	99.658	99.135	100.18	98.56	96.889	98.449	97.474
106.42	107.2	107.72	108.32	108.33	108.5	106.99	107.91	107.93	107.89	108.72	108.13	109.1	107.69	108.04	107.66	109.49	107.15	108.35	108.58	109.3	107.05	108.35	108.1	109.46	107.27	108.76	109.29	106.96	108.66	107.67	107.36	110.02	107.89	107.58	108.09	107.2	108.68	107.78	107.47	105.91	107.68	108.8	107.03	107.5	108.35	108.34	107.94	107.81	106.57
101.84	99.007	101.67	100.83	100.24	99.167	101.11	100.26	100.99	99.585	99.972	100.12	100.24	100.84	99.057	100.73	101.87	98.677	100.6	101.7	99.191	100.66	100.48	100.48	101.03	101.48	101.23	100.8	99.965	100.65	98.783	100.53	101.15	100.37	99.326	100.71	99.931	101.47	100.47	101.02	100.71	102.65	99.984	100.05	100.88	100.2	100.59	99.99	100.83	100.71
105.69	105.64	108.49	106.33	106.26	105.26	108.25	107.64	105.04	107.29	106.72	105.91	107.29	105.73	107.48	106	107.11	106.22	107.58	106.58	105.95	104.89	107.03	107.81	106.14	106.44	106.95	107.5	105.74	105.73	105.63	104.64	106.47	105.31	105.32	108.12	105.33	107.02	105.57	105.56	106.39	105.22	105.88	107.08	106.3	105.74	105.53	106.76	107.55	106.23
108.43	105.65	105.52	105.65	106.34	105.38	107.42	104.99	107.38	106.13	106.69	107.72	105.97	104.85	107.67	105.21	105.68	106.37	105.78	105.32	105.86	106.75	107.94	107.26	106.09	106.91	106.72	105.37	107.21	107.15	105.3	107.46	106.62	106.19	106.26	105.92	106.35	106.11	107.35	107.98	107.9	106.33	106.33	106.27	105.63	107.39	106.77	107.59	105.3	107.9
98.295	98.628	97.302	97.378	97.618	98.841	98.354	97.603	97.101	97.736	96.516	96.957	97.888	96.808	98.936	97.594	97.891	97.777	97.298	97.615	96.438	97.662	98.032	98.045	98.662	99.986	98.392	99.394	98.2	98.56	98.107	98.648	98.458	97.899	97.782	98.002	97.598	97.8	98.266	97.785	96.567	98.63	98.906	97.86	99.896	99.077	97.166	97.753	97.278	97.717
99.16	99.059	97.9	99.247	99.85	98.861	98.398	98.067	98.766	99.876	98.642	97.879	99.901	100.88	99.757	98.524	97.826	98.203	98.171	98.369	98.341	100.01	100.29	99.665	97.544	98.546	98.923	98.7	99.623	98.878	99.92	97.948	100.61	98.619	99.862	100.2	98.216	99.568	98.369	98.399	98.036	99.262	99.078	99.718	98.84	99.235	98.936	97.918	98.563	99.349
101.75	100.05	100.77	99.968	101.15	98.897	99.648	99.763	99.548	99.51	97.609	99.658	100.17	100.6	100.69	101.72	99.31	101.87	99.959	100.76	99.272	100.05	100.67	99.497	100.21	100.79	100.82	100.05	99.744	100.05	101.06	100.1	99.446	101.41	99.526	100.82	100.11	100.28	99.677	100	100.45	99.971	102.23	101.82	100.52	99.865	100.13	100.15	98.322	100.19
108.64	108.15	106.88	108.55	108.86	108.14	107.47	107.61	109.86	107.8	107.34	109.92	107.23	107.29	108.42	106.15	108.74	108.73	107.39	107.9	108.75	106.56	107.68	108.24	107.58	106.46	108.44	106.51	108.52	107.81	106.74	106.99	106.91	107.37	109.07	107.88	108.01	108.62	106.36	107.18	107.22	107.35	107.97	107.7	107.34	107.02	106.7	108.37	106.99	108.33
105.37	104.81	104.48	106.8	104.84	105.89	105.1	104.46	103.74	104.96	105.5	105.09	105.53	106.6	105.27	106.45	105.12	105.44	105.07	106.05	106.97	106.75	106.67	104.82	106.18	105.55	105.3	104.9	106.42	105.87	105.51	105.49	106.88	105.8	105.86	106.71	105.68	105.64	106.38	105.05	106.36	104.95	104.17	106.6	107	104.64	106.75	106.45	105.17	105.83
107.67	108.34	107.58	105.38	106.43	105.99	108.7	106.22	106.11	105.82	106.55	107.48	104.76	105.54	106.48	105.68	105.88	106.98	105.74	107.29	105.96	105.99	106.53	106.59	107.23	106.99	106.36	107.32	106.52	106.39	107.24	105.91	107.28	105.15	106.86	106.06	106.74	107.54	105.9	106.91	106.58	104.79	107.09	106.33	107.12	106.25	106.96	106.05	106.32	106.86
97.218	97.461	97	99.424	98.305	98.192	98.396	99.434	98.585	98.691	98.941	98.624	98.207	97.234	97.143	97.441	98.298	100.07	99.204	98.999	97.486	97.813	97.124	97.62	97.94	98.078	97.517	98.17	98.483	98.913	96.624	98.679	98.272	96.731	98.798	96.403	97.878	99.209	98.184	99.288	98.528	98.123	97.729	98.88	98.727	98.448	98.261	98.227	97.749	98.707
108.71	107.21	108.27	106.35	108.52	108.64	108	106.93	107.96	105.99	108.44	107.9	108.97	106.69	107.77	107.19	108.62	107.26	107.62	108.57	107.61	106.82	107.68	108.8	109.09	108.6	107.93	107.94	108.84	106.55	107.79	107.95	105.92	108.27	108.4	108	107.53	108.62	107.2	108.27	107.17	106.82	108.51	107.61	107.69	109.49	108.1	107.4	107.11	107.44
99.784	97.954	97.853	99.13	98.214	98.884	100.08	98.186	98.472	98.244	96.835	95.455	98.71	99.526	97.965	98.612	97.026	96.968	97.756	98.501	98.508	99.479	97.497	96.57	98.947	96.709	97.472	98.709	97.359	96.658	97.484	97.24	98.276	97.709	96.728	98.329	98.155	97.784	99.684	98.551	98.43	98.939	98.461	96.502	98.008	98.99	98.032	97.634	97.613	97.578
105.78	104.82	104.49	106.04	104.45	105.86	104.38	105.18	104.66	106.4	105.25	106.57	105.37	105.08	106.35	105.11	105.06	106.5	104.33	106.15	106.19	104.93	105.51	104.51	106.47	105.74	104.07	105.96	105.37	105.2	105.8	106.13	106.19	104.92	106.65	105.82	105.24	105.01	106.06	107.01	104.75	105.43	105.56	103.33	105.69	104.65	107.21	105.74	107.16	105.05
108.1	107.7	109.41	108.46	107.3	107.13	108.88	108.06	109.62	107.67	108.47	109.44	108.94	109.23	108.19	107.31	108.71	107.83	107.82	108.11	108.67	108.38	108.17	109.27	108.9	108.52	107.81	108.94	107.5	110.52	108.25	108.57	108.15	106.87	108.19	107.54	108.65	109.57	108.34	109.72	109.09	107.61	108.12	108.48	108.35	108.04	107.92	107.83	107.96	108.3
106.92	106.87	107.2	105.67	107.9	106.26	106.56	106.95	106.02	106.25	106.8	105.5	106.47	104.9	107.59	105.4	105.92	106.57	106.89	106.02	106.68	107.14	105.3	107.6	107.51	105.64	107.37	105.76	106.77	106.35	105.48	106.18	106.67	104.65	106.1	107.79	106.03	105.15	105.19	106.77	106.11	105.52	106.85	106.68	106.24	104.48	107.06	107.34	107.24	108.49
105.59	108.29	106.91	105.34	105.68	107.24	105.21	106.52	106.8	106.23	105.13	106.03	105.66	106.6	104.8	106.2	106.19	106.02	106.75	106.1	104.64	106.89	106.58	107.26	104.58	106.23	106.03	104.85	105.27	106.28	103.9	107.39	104.9	104.43	106.81	106.3	105.45	105.69	104.53	106.65	105.89	104.77	105.15	105.43	104.86	106.22	106.09	104.83	106.16	105.21
105.26	106.94	107.45	106.56	106.3	105.69	105.54	107.15	107.37	106.81	105.49	107.15	106.07	105.34	106.43	105.62	105.03	105.68	106.46	105.64	106.11	106.9	107.75	106.11	106.96	107.05	105.11	106.57	106.02	107.01	105.84	107.01	106.43	106.82	108.24	105.93	107.98	105.82	106.24	105.56	107.64	105.83	107.27	106.2	104.69	107.41	107.18	106.81	105.92	106.41
107.69	107.23	109.54	107.86	108.78	106.11	108.03	106.87	109.95	108.75	108.12	108.99	108.17	109.1	108.12	106.59	106.93	107.5	106.75	107.76	108.4	106.59	108.84	107.37	108.44	108.27	108.51	108.39	107.77	107.27	108.23	108.38	106.06	105.84	106.31	107.81	107.63	108.37	107.1	108.07	108.79	108.38	106.15	107.89	108.23	108.41	109.47	108.23	107.34	108.13
110.8	111.07	111.06	110.58	111.4	111.37	110.59	110.25	110.05	110.46	111.14	110.88	110.8	109.64	112.38	111.54	110.95	108.85	111.09	109.73	109.02	112.06	110.24	110.48	108.6	108.8	110.42	108.57	108.96	110.49	111.52	109.45	111.4	111.49	111.62	109.94	109.42	110.14	110.6	110.2	112.01	110.07	109.9	111.23	110.5	109.61	110.81	110.58	109.48	110.37
106.66	107.79	105.39	107.66	106.43	105.87	107.21	106.8	105.49	107	106.18	106.82	106.77	106.44	106.14	106.14	106.6	106.31	107.94	106.29	107.22	106.47	106.3	107.08	105.81	107.03	106.13	106.89	106.23	105.5	105.15	107.98	107.14	105.43	105.47	107.75	107.85	106.69	106.7	107.53	107.17	108.08	105.43	106.86	107.2	107.07	106.02	107.25	107.67	107.16
108.02	108.94	107.39	107.3	108.48	110.37	108.33	108.57	108.49	108.4	107.48	107.53	108.38	107.58	108.87	109.16	108.35	107.78	107.82	109.13	106.76	109.25	108.22	107.51	108.06	107.65	109.2	108.25	108.6	107.05	109.72	107.38	107.8	109.79	107.65	106.81	109.42	110.21	108.13	108.47	107.73	107.23	108.07	108.81	106.83	107.44	108	109.72	109.4	107.83
107.69	107.2	107.56	105.71	108.44	107.21	109.07	107.73	108.51	108.38	107.07	107.47	107.92	107.39	109.31	108.59	109.25	107.29	108.07	108.57	107.72	108.71	107.64	108.63	106.63	108.08	110.23	107	107.52	107.9	106.69	106.25	108.22	107.69	108.11	108.2	107.32	107.65	108.21	105.62	106.81	106.24	107.39	108.87	106.49	106.91	108.16	108.63	108.7	108.01
111.5	109.76	110.93	111.51	111.81	110.95	110.77	110.56	109.57	110.59	111.58	108.9	110.58	110.06	109.22	110.63	109.9	111.83	110.09	110.56	110.15	109.25	110.4	111.03	108.05	110.6	110.21	110.52	110.88	110.71	109.79	110.51	109.65	109.2	110.14	110.2	111.43	108.98	110.37	112.27	110.55	111.18	110.38	109.6	110.42	111.81	110.75	111.07	110.05	111.3
97.793	96.735	98.343	97.74	97.429	97.134	99.203	96.914	97.876	96.737	97.392	98.76	97.281	97.868	97.726	98.426	98.443	97.673	98.43	99.226	98.079	98.126	97.381	99.862	100.23	99.281	98.115	98.396	98.05	97.936	97.807	97.7	98.979	97.605	97.214	97.811	98.466	98.903	98.238	98.139	96.87	97.677	97.094	98.987	98.262	98.866	97.92	98.67	98.571	97.78
100.95	99.173	100.91	101.02	101.06	99.67	99.481	100.21	101.02	99.585	101.01	100.34	100.16	100.09	100.55	100.41	98.399	101.22	99.137	101.81	99.99	100.52	100.85	98.683	99.774	100.8	99.169	98.864	100.71	100.74	101.32	100.28	99.913	100.56	99.941	101.01	99.506	99.009	100.41	100.03	101.03	100.73	100.83	101	100.44	100.55	101.46	98.8	101.56	99.43
107.97	108.59	108.55	108.6	108.37	108.13	109.35	109.23	109.03	108.02	108.36	108.02	108.28	109.86	109.39	109.11	108.08	108.99	107.79	107.71	107.63	108.89	106.84	109.57	108.3	107.32	107.88	108.05	109.25	107.09	108.07	107.68	108.86	108.35	108.79	107.03	108.45	108.67	109.83	108.9	108.37	108.74	108.01	106.95	108.26	109.69	109.73	108.16	107.48	108.37
109.78	107.13	108.9	108.63	108.19	109	109.51	108.92	109.57	106.87	107.43	107.49	108.31	108.04	108.49	107.5	108.36	107.68	108.12	108.39	108.25	108.28	108.48	108.76	107.76	108.02	109.33	107.61	107.66	108.28	109.06	107.65	108.19	108.45	108.99	108.31	108.83	109.15	109.9	106.34	109.36	108.29	108.92	107.88	107.51	108.7	107.96	108.54	107.79	109.35
106.52	106.93	106.17	104.53	106.5	105.43	104.41	104.71	104.61	104.9	105.79	106.3	106.61	106.41	106	106.09	105.63	106.53	105.93	104.63	105.1	105.25	106.04	105.85	106.03	104.82	104.53	106.65	105.5	104.72	106.04	104.97	105.3	107.05	105.42	106.07	105.61	106.71	106.11	105.89	104.75	107.4	105.73	104.86	105.42	104.17	105.14	104.25	105.57	104.86
104.63	105.5	105.98	107.48	105.43	105.85	106.59	106.17	105.39	105.92	105.13	105.23	104.34	106.19	105.55	104.99	105.81	105.15	105.24	105.26	104.95	105.96	103.22	105.53	105.8	104.07	105.45	105.02	104.96	105.51	106.23	105.85	105.51	106.75	105.4	104.16	105.58	107.46	106.59	105.48	106.11	105.75	104.85	105.07	104.63	105.93	106.18	105.79	104.64	105.06
106.58	107.2	106.23	106.5	105.22	106.18	107.87	106.42	106.9	106.25	104.48	107.78	106.52	105.94	104.81	104.72	105.55	105.62	106.16	106.03	105.18	105.28	105.63	105.7	105.56	105.08	105.63	105.04	106.67	106.08	107.79	105.36	107.7	105.64	105.74	105.74	105.41	105.96	104.58	105.63	105.39	105.99	106.72	105.38	107.06	104.09	106.59	106.18	105.13	107.05
108.53	109.06	109.11	109.21	108.76	108.16	107.94	109.19	107.7	108.29	108.79	109.5	108.16	109.5	109.11	108.23	108.67	107.28	107.62	108.46	108.28	106.86	108.19	108.88	109.91	108.49	108.44	108.21	108.14	108.54	107.64	109	105.97	108.04	109.51	107.01	108.54	108.13	109.31	106.56	109.86	109.64	108.68	108.2	108.05	107.91	109.4	107.01	106.37	108.57
105.01	105.86	105.67	104.37	104.69	105.55	105.08	105.07	105.57	107.08	106.19	106.24	106.51	104.75	104.75	105.41	105.11	105.39	105.89	104.8	106.5	105.36	106.67	106.41	106.59	106.77	105.93	105.26	105.73	106.6	105.77	106.01	105.73	105.83	104.53	104.84	105.43	104.24	105.52	105.83	104.56	106.39	104.77	104.49	105.84	106.64	104.95	106.26	106.53	105.75
100.9	102.1	99.247	100.45	99.592	99.691	99.285	98.69	98.86	100.72	101.21	100.43	100.51	99.538	99.679	98.907	100.61	98.548	99.421	102.02	101.42	101.25	100.08	99.125	100.5	100.27	99.61	99.715	99.855	100.23	99.564	101.22	101.02	99.545	99.75	99.099	99.982	97.42	99.47	99.643	100.28	99.963	100.84	100.43	101.42	100.64	100.4	100.41	99.358	100.77
105.76	105.41	105.78	105.69	104.73	106.08	105.56	106.37	105.6	106.54	107.51	106.62	105.77	104.61	105.56	105.88	104.81	106.41	105.06	106.53	105.91	105.91	104.82	104.42	104.11	105.37	104.81	105.22	105.49	106.18	105.98	105.16	105.7	105.08	106.56	104.96	104.29	105.32	106.32	106.99	106.18	104.48	106.22	105.67	105.1	105.45	104.62	104.51	105.85	105.34
105.89	104.54	106.89	106.72	106.82	104.77	105.76	105.7	105.82	105.21	106.43	106.21	104.49	106.76	104.42	105.43	105.76	105.2	105.35	107.56	106.19	105.51	104.15	106.37	105.61	106.73	106.68	105.58	108.02	106.25	105.11	105.75	105.36	105.85	105.83	106.84	104.24	107.6	106.03	104.74	105.33	106.59	105.82	106.6	105.41	104.77	106.5	105.35	105.1	106.72
106.47	105.21	104.7	106.2	106.37	105.92	104.22	105.79	106.55	106.5	105.3	106.45	104.71	106.63	104.99	105.14	106.43	104.86	104.29	104.65	105.51	107.16	105.98	105.5	105.03	104.92	104.57	105.98	106.24	106.2	105.8	105.39	106.24	106.23	105.5	105.07	104.47	107.39	105.78	107.52	105.33	105.7	105.47	106.43	105.92	105.27	106.62	105.16	107.31	106.03
108.3	105.47	106.13	108.09	105.58	105.25	105.75	104.7	106.36	105.55	106.05	105.02	106.6	106.25	106.28	106.59	105.54	105.95	105.65	104.5	106.4	106.86	107.19	105.89	107.21	106.3	105.21	108.16	106.39	105.41	106.53	105.29	104.7	106.21	106.54	106	107.14	106.11	106.85	105.95	105.39	106.37	107.37	106.5	105.85	106.23	106.57	106.04	106.1	105.72
105.23	105.24	103.56	106.11	104.38	105.96	104.6	105.95	105.58	106.24	107.02	105.86	107.22	105.49	104.29	106.04	104.41	106.36	106.08	105.82	106.26	104.55	106.78	106.11	107.41	105.99	105.57	105.36	104.32	105.1	105.56	105.31	104.22	105.12	105.65	106.56	105.42	106.04	105.26	105.1	105.47	104.78	104.21	104.48	104.64	106.71	105.32	104.79	105.65	106
98.352	99.224	98.392	98.755	98.365	99.755	100.17	98.811	98.561	97.292	100.57	97.368	97.965	98.197	97.973	99.125	98.636	98.366	100.16	97.452	97.528	99.561	98.832	99.517	99.385	98.704	100.11	98.595	98.366	99.185	99.564	97.77	98.359	98.273	98.215	99.295	97.72	99.148	97.706	98.71	98.111	99.088	98.664	98.738	98.45	98.775	99.807	98.919	99.26	98.963
97.027	97.506	97.498	98.223	97.149	98.081	99.711	98.199	97.322	99.153	98.543	98.359	99.122	97.646	98.728	97.778	97.324	98.063	99.223	97.859	98.476	98.37	99.864	98.349	97.818	98.845	97.875	97.481	97.384	98.138	96.902	97.211	97.934	97.89	97.969	97.198	97.275	98.527	97.656	98.743	96.575	98.599	98.068	97.638	99.482	97.635	98.486	97.915	97.721	98.92
105.68	105.01	106.92	105.37	105.97	107.39	104	105.11	106.4	105.66	106.48	106.52	105.17	106.51	106.51	106.5	106.07	105.85	106.46	104.78	104.16	105.39	107.55	105.38	107.11	104.94	107.32	107.5	105.18	106.96	105.5	105.84	106.22	106.42	106.09	105.96	106.34	106.05	106.63	105.65	105.89	104.83	106.99	105.01	106.98	105.37	106.35	105.17	106.38	106.08
108.14	107.82	107.89	109.59	107.25	108.41	109.61	108.87	108.37	110.12	107.91	109.79	108.79	109.44	110.13	108.93	108.62	108.01	107.63	107.74	108.88	108.81	110.38	108.19	109.02	108.57	107.01	109.19	108.94	107.79	109.14	108.97	106.64	108.98	110.09	105.34	108.12	109.24	109.23	109.46	107.73	108.67	107.38	109.44	109.16	108.03	107.63	109.57	108.51	109.82
97.636	97.704	98.65	99.116	98.534	97.756	98.519	98.983	97.741	97.261	98.577	97.728	96.464	98.346	97.284	97.947	98.578	98.339	97.586	98.434	97.848	97.915	99.053	99.247	99.781	97.864	97.153	99.184	99.426	98.454	97.692	98.158	99.55	97.164	97.708	98.618	95.743	99.6	98.324	98.653	99.021	97.857	98.792	98.015	98.454	99.728	97.975	98.789	98.557	98.284
99.424	101.22	101.45	101.62	101.2	99.779	100.48	100.02	101.04	102.78	99.5	101.69	100.25	100.15	101.06	101.02	101.45	101.16	100.41	101.11	97.85	100.88	99.382	101	100.99	99.339	101.71	100.67	100.82	98.971	100.02	101.18	101.67	102.12	102.41	102.34	100.62	100.26	100.55	101.04	101.27	99.417	101.18	99.969	100.26	101.41	100.71	98.956	100.37	100.33
98.178	98.71	97.654	98.115	97.22	98.538	97.765	98.547	97.781	97.841	98.212	97.449	99.135	98.114	98.478	97.864	98.092	96.992	98.123	97.725	97.8	98.103	97.518	98.076	96.777	97.529	97.264	98.101	99.242	97.69	98.036	98.24	98.85	96.838	97.489	98.903	98.155	98.568	97.913	98.155	97.529	97.707	97.987	96.995	97.827	97.952	97.641	98.845	97.959	97.437
105.26	105.05	105.92	106.62	105.84	105.88	106.13	104.99	104.6	105.81	104.18	104.36	106.49	104.88	104.25	106.2	106.01	106.46	105.33	106.19	105.7	105.25	107.46	105.89	104.52	104.78	104.95	104.98	105.61	106.26	104.91	105.57	106.05	106.94	106.09	106.57	105.83	106.95	105.87	105.89	107.54	104.47	105.35	104.81	105.58	105.15	105.66	104.11	106.88	105.12
101.43	101.34	101.32	102.32	99.658	101.18	101.25	101.53	100.23	100.46	100.65	101.12	100.36	102.03	100.26	101.51	101.09	103.35	99.602	100.91	101.25	102.69	100.91	103.09	99.95	101.42	101.13	100.43	100.95	99.388	100.74	101.18	102.6	101.05	100.76	100.85	101.99	100.41	102.2	101.94	99.701	101.36	101.94	100.6	99.084	100.05	99.821	101.13	100.73	99.927
106.05	105.85	106.5	106.14	105.14	105.38	105.36	104.75	105.34	105.04	105.58	106.06	105.46	106.1	105.4	105.37	107.65	105.38	104.74	105.16	104.9	105.18	106.03	105.45	104.87	105.52	106.86	104.57	105.38	106.08	104.88	106.72	104.93	105.77	105.14	105.53	105.36	107.4	106.53	105.8	105.91	104.59	104.65	106.3	106.28	106.63	105.56	106.77	105.31	104.69
107.51	107.5	108.68	108.38	108.85	109.02	108.08	107.68	106.45	108.84	107.87	106.65	108.67	108.27	108.84	108.82	106.92	109.37	108.28	109.25	105.86	109.02	105.77	108.02	110.04	107.32	109.88	107.77	108.41	107.92	109.29	108.7	107.17	106.23	108.49	106.86	108.73	108.33	107.49	109.32	106.96	108.25	108.63	107	106.88	109.24	107.98	107.78	107.83	108.23
105.76	106.81	104.82	104.09	106.21	106.62	105.28	106.03	105.42	106.76	105.48	106.47	106.18	104.87	105.84	105.24	105.45	107.42	105.82	106.08	105.24	105.6	105.33	105.51	106.81	106.98	105.12	106.68	105.73	106.17	104.1	105.7	106.99	105.9	106	105.5	106.13	106.06	105.06	107.57	105.71	105.47	105.4	103.34	106.53	105.53	104.76	106.4	106.9	106.14
99.85	100.22	99.792	100.52	101.09	100.11	100.86	99.798	101.27	99.492	99.961	100.98	100.45	100.72	99.974	101.74	100.18	101.41	101.15	100.31	100.96	100.33	101.15	101.3	100.77	101.68	101.11	100.71	99.8	101.31	99.661	100.72	101.24	100.8	102.78	101.32	100.23	100.03	99.36	100.2	99.833	101.59	100.35	99.925	100.83	101.24	99.582	101.06	98.592	100.75
105.4	103.72	105.94	104.89	106.19	105.15	106.26	106.16	105.32	106.14	105.87	105.73	104.68	105.51	107.28	106.24	106.5	105.86	106.23	104.36	105.29	104.94	105.63	105.82	106.79	105.24	105.05	104.74	106.43	106.27	104.53	105.78	104.45	106.66	107.83	105.54	103.8	105.27	104.7	106.49	105.96	106.64	106.45	104.68	105.22	104.43	105.24	104.19	104.43	105.98
108.23	108.49	107.92	108	109.11	107.96	107.2	108.45	108.43	109.19	108.8	108.7	107.82	107.32	108.02	108.15	108.81	107.76	108.29	108.46	108.91	109.24	108.84	109.76	108.07	109.14	107.87	110.15	108	109.51	108.79	108.46	108.86	108.53	108.64	107.09	109.15	107.95	107.25	108.94	108.73	107.56	109.03	108.57	109.01	108.55	106.52	106.69	108.36	107.47
106.87	106.65	106.96	106.11	104.51	106.45	105.48	104.31	105.91	104.16	106.63	104.42	105.29	104.65	105.31	105.76	106.13	106.21	105.67	106.71	105.99	105.6	104.88	106.58	105.63	105.14	106.25	104.51	105.84	104.63	105.78	106.12	106.87	106	104.94	105.42	104.7	105.97	106.38	106.19	105.16	106.15	105.68	105.17	106.85	105.37	105.71	106.69	105.68	104.69
109.34	110.25	110.22	111.17	110.53	110.73	109.67	110.85	111.45	109.61	110.04	109.9	111.24	110.53	110.86	110.21	111.16	109.97	109.87	110.57	110.38	111.63	111.06	110.63	110.11	110.69	110.72	110.42	110.48	110.99	111.67	112.29	110.59	111.6	111.06	110.22	109.76	110.75	110.75	109.25	110.26	109.82	110.43	110.1	111.17	109.38	110.74	109.51	110.96	110.86
106.26	106.71	106.91	107.71	106.74	105.51	105.63	108.11	105.92	105.69	106.2	105.64	108.02	104.97	106.22	105.64	107.31	106.5	107.42	106.55	106.27	106.87	105.44	106.53	107.92	107.05	108.27	106.61	105.77	106.29	105.74	106.26	106.27	105.86	105.85	105.69	106.81	106.78	107.47	107.08	105.02	108.32	106.23	106.86	107.53	105.03	107.44	107.8	107.69	105.98
107.22	108.19	109.27	109.24	109.51	107.25	107.07	107.82	108.89	107.26	108.44	109.16	109.51	107.26	109.43	110.25	110.01	109.44	109.79	110.14	108.87	109.02	108.73	109.1	109.03	107.29	108.41	107.99	109.49	108.8	108.57	108.14	109.06	108.02	108.25	108.3	107	109.23	108.12	109.5	109.05	108.03	108.93	109.24	108.08	108.95	109.41	108.96	109.77	107.69
106.32	105.58	105.33	106.45	107.07	104.74	105.9	104.82	104.89	106.12	105.19	105.46	105.87	106.4	104.9	104.99	105.81	105.46	105.09	106.51	106.09	106.42	105.75	106.27	106.45	104.61	104.84	105.82	105.7	106.08	104.72	106.89	105.72	107.16	104.17	106.58	105.78	106.08	105.06	105.72	104.33	106.13	104.67	106.04	106.84	106.14	107.52	104.81	104.33	106.08
109.33	107.14	108.47	108.38	108.75	108.45	108.52	107.98	108.12	108.58	109.27	108.08	108.41	107.54	108.05	108.71	109.65	108.61	109.13	107.76	108.17	107.62	106.82	109.55	108.64	106.83	107.63	108.59	108.67	107.09	109.79	107.86	108.51	108.66	109.42	107.16	108.01	107.97	108.61	108.93	109.23	108.92	107.97	107.87	108.5	108.14	108.21	108.68	109.83	109.71
105.43	106.55	105.79	107.14	107.68	105.13	106.73	104.88	106.14	106.33	106.7	108.38	107.95	105.89	106.69	106.64	106.88	107.34	106.57	106.2	106.82	106.38	105.5	106.7	105.85	106.61	106.25	108.29	105.76	106.76	105.41	105.38	105.24	106.93	105.96	107.85	105.91	106.5	105.55	106.83	104.92	106.25	105.82	106.59	106.33	106.83	105.52	106.53	105.34	106.29
105.72	105.42	106.31	106.04	104.44	106.72	104.73	106.42	106.81	105.71	106.47	106.71	105.87	105.96	107.48	106.06	107.14	107.52	107.39	107.47	107.03	105.53	105.87	105.64	105.28	106.54	106.43	106.56	107.5	105.06	106.72	106.66	107.55	105.73	106.35	106.98	105.44	105.21	106.56	105.72	106.19	105.59	106.13	106.79	106.48	107	106.1	107.31	107.59	108.72
105.5	105.83	105.94	106.65	104.19	107.53	105.48	105.33	104.93	106.34	106.69	105.84	105.66	107.23	106.31	106.11	105.18	105.63	105.21	106.52	105.75	106.35	105.12	105.12	105.24	106.83	105.57	105.75	107.13	105.38	103.67	107.35	105.7	107.51	105.92	106.17	106.03	105.01	105.95	105.73	105.38	104.17	107.97	105.61	105.54	107.6	104.71	106.34	105.43	106.8
105.13	105.84	107.53	106.81	107.57	104.59	104.66	105.67	106.4	106.26	103.9	107.06	106.04	105.26	106.19	105.88	107	105.05	106.07	104.66	106.02	105.39	106.47	105.25	104.73	105.61	105.71	106.23	105.59	106.1	106.12	106.42	105.95	103.8	105.15	105.87	105.52	106.4	106.36	106.08	105.98	106.28	105.29	105.57	104.78	106.52	106.13	105.43	105.77	105.44
107.17	107.61	109.06	109.09	108.45	108.55	106.71	107.12	107.46	106.66	107.98	107.64	107.97	108.56	107.91	107.31	108.43	106.69	108.52	107.4	108.3	106.8	106.35	108.04	108.65	105.97	108.32	107.04	107.29	107.91	107.65	108.73	107.18	108.32	109.42	106.98	107.88	107.15	107.92	108.39	107.31	107.8	107.71	108.67	107.02	106.68	106.21	107.62	107.98	107.7
108.52	109.08	107.99	108.73	110.21	108.65	107.57	108.55	110.32	108.78	108.99	110.76	109.4	107.37	107.93	107.84	108.12	108.6	109.07	109.08	108.86	109.91	108.4	108.82	109.83	108.61	107.35	107.23	109.03	107.17	109.71	108.26	109.23	107.73	108.81	109.73	109.89	107.79	107.99	108.74	108.76	107.44	109.14	107.61	107.44	106.86	109.11	109.92	108.24	108.59
104.9	104.93	106.1	106.95	105.97	103.92	107.16	106.81	105.09	106.32	105.09	106.2	104.84	105.85	106.84	106.64	106.61	105.66	104.77	105.92	104.87	106.07	105.82	104.66	107.07	105.58	103.87	105.89	104.06	105.81	106.2	105.35	106.08	106.44	104.73	105.13	105.02	105.77	107.41	105.5	105.21	105.52	105.15	105.96	105.77	105.06	106.19	105.74	106.68	105.32
105.17	104.88	105.28	107.03	105.82	106.43	106.26	106.55	107.05	106.34	105.71	106.68	106.22	105.91	107.08	105.09	107.68	106.77	106.85	107.78	107.19	106.23	104.95	105.85	106.25	105.93	106.32	105.54	107.93	106.34	108.04	106.17	107.35	107.8	106.96	107.54	107.82	104.67	107.69	105.19	106.42	105.95	105.07	107.2	106.28	106.51	106.6	105.09	108.22	107.26
106.23	107.16	105.1	108.71	107.19	107.38	105.49	106.48	106.85	105.24	107.26	107.49	106.58	107.15	107.03	107.47	106.69	107.9	105.91	106.74	108.21	105.84	106.07	107.72	107.54	107.46	106.4	107.3	107.83	106.19	106.96	106.45	108.31	106.65	106.43	106.6	105.4	106.88	107.05	106.03	108.48	107.19	106.23	107.31	106.05	105.93	107.44	104.85	106.44	107.02
106.47	106.71	106.6	106.53	106.55	106.34	106.53	107.59	106	106.9	106.22	105.91	106.81	106.39	106.89	105.89	106.28	106.14	106.57	105	106.66	105.79	106.74	107.09	107.68	106.58	105.94	106.85	107.55	105.64	105.66	107.05	106.11	106.24	105.92	106.25	105.22	108.4	106.12	105.66	106.63	106.74	106.73	105.9	106.29	105.62	105.38	107.35	106.28	105.9
105.59	105.09	106.34	107.77	106.55	106.35	105.58	104.35	105.89	105.83	105.62	107.42	105.71	106.43	105.05	107.53	106.2	107.25	106.32	107.85	106.46	105.56	108.04	105.68	105.85	107.58	106.83	107.14	106.65	106.7	107.02	106.49	106.95	107.09	106.64	107.07	108.43	105.6	107.2	106.91	106.21	106.93	105.79	105.97	106.9	106.29	105.8	107.87	106.46	105.94
106.7	105.73	105.46	104.84	106.09	106.07	108.25	106.17	105.11	106.59	104.87	105.37	103.63	106.53	105.76	105.06	105.74	107.28	105.47	106.07	106.51	105.1	105.09	105.36	105.65	106.45	106.38	106.15	106.14	106.81	106.22	105.47	105.25	104.55	106.18	105.91	105.79	104.54	105.5	106.74	106.9	105.35	106.66	105.79	105.16	104.9	105.52	105.25	107.35	105.48
106.67	106.2	106.9	106.15	105.65	106.05	105.76	106.78	104.81	106.4	107.34	107.35	106.99	106.43	106.55	107.32	107.19	105.06	107.4	107.61	106.4	106.82	106.32	106.52	106.26	105.53	104.93	106.14	105.11	107.39	106.82	107.86	105.74	106.4	106.6	106.13	106.1	104.46	105.3	105.88	106.81	106.31	107.16	106.55	107.66	107.05	107.42	105.82	105.76	107.85
107.03	105.02	105.5	105.81	105.24	106.06	104.77	105.17	106.21	105.82	104.36	105.44	107	105.62	104.37	105.39	105.23	104.38	104.36	105.71	105.35	106.48	105.67	106.16	105.9	103.42	104.98	105.26	104.02	106.02	104.29	105.4	105.74	106.76	106.27	104.42	105.05	106.24	107.81	105.5	106.23	102.99	105.95	105.75	104.87	104.96	105.09	105.45	106.03	107.6
108.1	108.16	108.64	108.27	107.87	109.06	107.73	108.35	108.54	109.74	107.01	109.46	108.63	107.9	107.55	109.11	108.16	107.43	107.91	108.9	108.66	108.19	107.86	109.7	108.74	107.96	107.8	107.83	107.84	108.51	107.02	109.37	107.98	106.84	108.24	109.15	108.35	108.47	108.56	107.53	107.86	106.65	108.93	108.91	108.12	109.33	106.71	108.45	108.7	108.68
105.96	106.34	107.37	107.75	106.22	106.41	105.62	106.39	106.23	108.42	106.31	104.61	106.95	105.86	105.94	106.54	106.27	106.28	106.28	105.93	106.45	108.21	106.29	107.28	106.79	106.12	106.47	106.14	105.61	106.38	106.59	105.98	105.91	106.6	106.76	107.2	104.82	106.25	105.88	106.2	105.52	106.13	105.08	107.54	106.26	106.16	106.54	107.54	108.31	108.12
109.89	110.3	111.8	110.82	107.87	111.2	110.83	109.63	110.87	110.65	110.09	109.32	109.44	111.34	111.58	109.5	111.79	111.88	110.88	108.92	109.83	110.38	109.53	111.63	110.07	110.72	111.36	109.73	110.47	110.79	110.5	110.37	110.39	110.01	110.43	110.99	110.11	109.87	109.73	110.69	109.98	110.77	109.71	110.67	110.83	109.37	110.55	110.59	110.2	111.77
105.72	104.39	105.77	106.31	107.32	104.4	106.94	105.52	105.11	107.43	107.06	105.53	104.91	106.92	106.39	106.7	105.11	105.25	105.6	105.21	106.16	105.79	106.87	105.98	105.66	105.08	107.25	106.15	105.88	105.73	106.85	106.17	103.94	105.62	104.47	106.29	106.12	106.63	106.03	106.36	106.46	107.04	105.16	105.13	105.62	104.96	104.54	105.7	105.86	105.3
98.168	96.818	98.6	99.023	97.995	98.327	97.518	98.054	99.514	98.301	97.785	98.624	97.832	97.642	98.294	97.666	98.344	99.16	98.078	97.367	98.643	98.603	98.752	98.15	98.095	97.147	97.852	99.173	98.873	97.064	100.43	97.914	98.173	99.038	98.345	97.136	99.078	98.006	97.67	98.277	99.174	99.037	98.378	97.807	98.275	99.157	98.346	99.109	98.199	99.028
105.52	105.96	105.08	104.65	105.1	107.32	105.2	105.92	106.82	106.9	106.35	106.63	107.16	104.3	105.36	105.81	105.32	106.12	104.07	106.19	106.35	105.2	105.93	107.19	105.13	105.87	104.94	105.68	106.68	105.48	105.72	105.86	106.16	105.2	106.35	106.18	106.42	105.38	106.28	105.6	105.56	104.91	107.36	106.22	107.3	105.73	106.65	105.57	104.09	107.34
108	107.16	104.51	105.13	105.99	106.91	107.96	108.18	106.53	107.2	106.97	106.79	105.56	107.52	106.33	106.86	105.21	106.97	108.3	106.93	107.15	106.87	105.97	106.9	105.51	107.21	107.14	107.77	106.14	105.74	107.08	107.06	107.21	107.09	105.47	105.43	106.3	106.19	106.75	105.77	104.92	106.61	106.48	104.91	106.6	106.72	105.33	107.2	106.93	106.39
101.26	101.6	102.14	103.46	102.58	101.89	102.11	103.51	102.77	103.5	102.13	103.24	103.81	102.47	102.89	102.54	103.12	101.78	102.98	102.84	102.62	102.74	102.12	103.69	103.46	101.78	102.72	102.2	104.2	103.67	104.2	102.43	103.51	101.89	103.38	102	102.08	104.25	102.61	104.28	103.74	103.47	102.43	102.36	103.52	103.22	103.26	103.89	104.06	103.31
106.77	106.99	107.17	108.8	108.09	106.96	108.17	108.43	106.74	108.52	107.09	107.83	107.33	107.74	107.31	107.58	107.83	108.66	107.68	106.73	108.5	106.82	106.77	107.21	106.15	108.25	107.53	106.98	109.2	106.48	106.59	108.03	106.78	106.76	108.95	108.55	108.35	108.7	107.04	107.68	109.6	108.38	108.28	107.17	108.17	106.45	108.13	107.03	108.36	107.6
99.496	97.766	98.271	98.985	99.384	98.291	97.354	97.227	98.328	99.249	96.761	98.975	98.625	97.783	98.514	98.514	96.83	98.294	98.765	97.568	98.479	98.318	97.245	97.954	98.782	97.133	98.329	98.846	97.77	97.911	98.158	97.19	97.765	98.217	97.576	98.677	96.907	98.784	98.467	97.406	99.901	97.44	97.22	97.119	96.626	99.471	97.657	96.769	97.294	98.495
99.657	98.327	100.23	98.573	100.24	97.847	98.901	97.799	98.608	98.912	99.669	98.434	99.372	99.04	99.78	98.903	97.086	98.736	99.796	99.315	97.775	99.428	97.425	98.625	99.017	98.957	99.248	98.291	98.618	99.359	98.726	98.112	99.93	100.1	98.279	98.183	97.799	99.248	98.205	98.77	99.404	99.387	99.103	98.293	99.956	97.885	97.966	99.151	98.737	99.638
106.03	105.38	104.85	106.82	104.91	104.1	105.24	103.84	103.77	105.82	105.67	104.47	105.03	105.62	104.71	106.16	105.11	104.97	105.69	104.44	104.41	106.2	105.3	105.28	105.9	104.36	106.69	106.27	104.55	106.74	106.82	105.42	104.89	105.87	105.14	106.02	103.5	104.41	106.8	105.8	106.08	105.14	104.29	104.87	105.51	106.46	105.68	106.17	105.34	105.01
105.24	106.71	106.2	105.25	105.8	107.36	105.24	106.71	106.83	105.57	105.31	104.44	106.24	106.07	106.75	104.99	105.01	104.94	105.99	105.76	107.16	104.86	105.35	105.77	105.19	104.06	104.26	106.07	105.57	106.48	106.17	105.93	105.73	105.5	106.85	105.81	107.39	105.85	106.43	105.73	105.1	105.08	106	105.53	104.79	106.41	105.7	105.43	106.26	105.88
106.16	105.84	107.79	106.65	106.1	105.53	107.36	103.68	106.7	105.95	105.43	108.69	106.44	105.64	106.05	106.43	106.89	105.67	106.55	106.06	105.57	106.16	105.95	106.72	105.83	106.29	107.17	105.52	106.92	107.51	106.76	106	106.29	106.39	107.56	106.62	104.56	106.88	106.75	106.39	105.31	105.86	106.73	105.92	106.49	107.73	104.54	105.89	107.08	106.36
109.15	108.66	108.59	109.94	108.22	107.67	106.77	108.31	109.65	107.27	108.54	107.38	108.7	107.8	107.49	108.37	109.11	109.01	108.2	108.84	107.6	107.03	107.55	108.4	107.66	109.27	106.94	108.77	108.37	108.62	107.98	108.19	106.79	106.83	107.42	108	109.21	108.16	108.95	107.82	107.6	109.33	107.68	109.45	107.96	108.43	108.5	107.4	108.23	108.01
106.57	105.81	106.18	106.94	106.47	106.61	105.73	106.32	108.5	107.64	107.09	106.53	106.56	106.85	106.79	107.2	106.39	105.41	106.53	106.48	106.55	107.12	107.41	105.71	107.26	107	107.17	106.73	105.27	106.87	107.18	106.75	107.09	105.67	106.29	105.87	106.1	105.7	107.07	106.93	105.58	107.15	105.57	106.95	107.17	107.33	105.76	106.92	105.93	106.66
105.35	105.72	105.87	105.35	106.5	105.55	104.42	106.1	106.95	107.24	104.76	105.53	104.7	105.68	104.92	106.24	105.34	105.41	107.18	105.5	107.28	104.56	106	106	106.03	106.31	106.03	106.08	105.28	106.5	106.15	106.83	106.34	105.02	107.37	105.69	104.54	103.84	105.52	104.61	106.02	105.7	104.7	106.07	106.62	104.81	107.04	107.13	104.05	105.67
99.036	100.55	98.798	100.96	100.44	98.166	99.781	101.82	99.998	99.787	101.08	99.927	98.405	100.26	100.11	100.66	99.594	100.71	99.672	98.981	101	100.13	101.54	101.13	99.517	100.23	100.02	99.061	100.01	100.2	100.87	100.22	99.969	101.34	99.869	100.05	101.02	99.977	101.08	99.35	98.919	99.319	99.66	99.548	101.17	101.08	101.25	98.529	99.748	100.05
106.81	104.75	106.44	104.77	105.8	106.42	105.82	104.36	104.51	105.22	105.43	105.54	103.77	106.54	105.25	105.55	104.93	106.92	104.87	105.83	105.82	105.66	105.98	105.59	105.47	104.81	104.3	105.51	106.22	105.93	105.35	105.75	106.3	105.51	104.46	105.17	104.73	104.6	106.83	105.24	105.47	105.82	106.34	106.06	104.9	105.66	103.95	105.74	105.86	104.75
108.79	108.21	109.13	108.7	108.57	107.44	108.97	107.44	108.39	108.92	108.35	108.34	108.96	108.2	107.66	107.6	109.14	108.64	107.04	108.68	107.47	107.03	107.67	108.22	106.81	107.19	108.47	107.27	109.27	107.6	108.26	108.76	109.32	107.85	107.39	108.57	107.58	108.4	108.09	109.14	108.51	106.63	109.21	107.47	108.48	107	108.66	108.8	109.03	107.71
98.011	100.16	99.058	99.526	100.03	100.63	100.14	101.27	100.09	98.744	100.05	100.56	100.59	101.62	98.21	100.36	100.47	99.392	98.924	101.9	100.61	100.58	98.858	100.86	100.15	100.31	99.759	100.93	101.51	98.729	100.31	100.82	101.13	99.242	99.514	99.598	100.75	100.72	100.39	101.67	98.734	100.65	101.46	100.84	100.87	102.59	100.7	98.655	99.781	100.13
99.169	96.468	97.078	97.643	98.79	99.185	96.364	98.079	98.084	98.634	98.435	98.107	97.042	98.092	99.035	98.798	97.828	98.911	96.574	98.61	99.089	97.949	99.218	98.639	99.321	98.063	98.033	97.561	98.894	97.98	97.371	97.039	97.141	97.283	99.21	99.096	97.588	97.216	96.181	98.344	98.321	100.1	97.16	97.489	98.565	98.324	99.45	98.195	100.22	98.742
98.506	99.218	96.758	98.761	99.098	99.252	99.013	101.02	99.012	98.977	98.043	97.826	98.966	98.401	99.798	99.093	98.457	99.757	98.418	99.722	96.636	98.583	99.816	98.064	100.64	98.57	97.624	99.005	98.379	97.691	98.057	98.971	100.39	98.821	100.21	99.055	99.582	98.884	98.516	99.178	98.823	99.214	99.652	99.708	98.881	97.984	98.984	99.948	98.614	99.263
106.91	108.27	107.64	108.29	107.52	108.54	109.37	108.63	108.18	107.56	107.22	108.5	106.84	106.82	109.85	107.98	108.6	108.87	108.1	106.26	108.8	107.47	108.33	107.43	108.41	108.55	107.62	107.44	107.78	107.85	108.79	109.37	108.06	108.69	107.8	108.04	108.09	106.71	105.95	108.81	108.76	107.51	107.74	108.11	109.84	109.13	108.24	109.09	109.92	106.92
112	109.33	110.6	111.62	109.42	111.24	110.25	110.63	109.66	110.04	109.34	111.82	111.12	110.96	109.79	109.42	110.67	111.85	112.26	110.27	111.82	110.28	110.08	109.76	109.53	111	112.29	111.2	109.83	109.93	111.25	110.46	111.7	110.52	109.47	109.97	110.42	109.29	109.44	110.03	109.05	110.11	110.12	110.46	110.89	108.93	109.96	110.12	110.34	110.62
106.13	106.25	104.18	105.38	104.18	105.19	105.4	105.81	106.1	105.14	104.47	105.36	104.83	105.79	106.35	106.5	104.49	104.21	106.33	103.74	105.83	105.69	104.63	106.16	107.49	104.33	104.63	105.93	105.03	105.52	104.63	106.16	104.96	105.18	105.4	108.25	106.4	105.1	103.59	104.05	107.2	104.57	105.18	105.89	105.46	105.51	105.74	103.71	105.02	105.15
106.56	106.34	107.06	107.45	105.94	106.93	105.78	106.69	106.61	105.57	105.87	107.66	106.77	107.08	107.44	105.98	106.76	107.13	105	105.85	105.37	105.67	106.95	105.88	107.03	104.94	107.52	107.16	107.45	106.53	105.74	105.96	106.93	106.52	106.85	106.84	107.15	105.38	107.4	105.37	107.15	106.38	105.76	107.37	106.79	106.43	105.77	105.95	106.77	106.1
97.501	98.258	97.662	97.52	97.907	98.196	97.652	98.732	97.336	98.141	96.476	97.586	97.822	98.281	97.285	97.372	98.625	96.972	98.326	96.117	98.849	98.491	97.683	97.238	98.696	97.02	98.132	97.254	99.036	98.063	97.502	97.571	98.775	98.136	97.049	98.833	97.139	98.547	97.404	97.582	97.61	98.564	97.627	98.362	96.96	97.467	99.021	97.382	97.025	97.402
104.85	105.21	106.56	107.05	105.92	104.31	105.73	106.63	106.5	105.59	106.96	105.67	104.92	104.51	105.37	105.46	106.84	104.62	106.31	106.02	106.61	105.02	108.15	106.95	106.26	106.01	105.33	105.55	108.24	104.57	106.03	106.21	105.81	105.6	105.09	106.43	105.81	106.45	105.49	106.78	106.86	106.15	103.16	105.5	104.36	106.2	106.04	106.16	105.21	106.41
105.16	105.62	106.33	105.34	106.33	104.67	106.47	106.32	106.65	105.81	105.73	105.66	105.84	106.31	106.34	104.74	105.27	105.84	106.07	105.7	104.9	106.36	106.35	106.03	106.71	105.29	105.34	106.78	105.59	107.08	106.39	102.96	105.43	104.45	105.97	106.23	105.71	106.09	104.55	106.63	108	105.78	105.47	104.38	105.32	104.55	104.45	105.05	106.46	105.43
105.67	105.15	107.15	106.72	106.23	105.52	106.51	106.25	107.05	105.71	106.71	107	107.43	106.67	106.59	106.88	105.7	105.78	106	107.32	105.94	106.21	105.6	106.7	106.83	105.53	107.04	104.89	105.48	107.63	107.09	106.37	108.21	107.38	107.4	106.04	106.8	106.23	106.13	106.92	107.23	107.54	105.94	107.11	106.65	106.04	107.26	105.15	107.59	105.95
109.89	107.69	108.13	109.24	109.19	109.05	108.45	109.64	108.05	108.68	108.65	109.8	108.88	107.75	108.55	107.94	108.73	108.35	108.43	110.17	108.68	107.99	109.09	109.82	109.5	108.17	107.73	108.77	107.81	108.51	108.14	107.92	108.7	108.29	108.62	108	107.23	109.24	109.3	108.21	107.54	108.28	109.31	109.13	107.48	109.84	108.92	107.93	108.39	107.95
107.6	107.57	107.88	109.98	108.71	107.05	108.46	107.23	110.06	108.12	107.68	108.06	108.74	108.68	108.88	109.42	107.34	108.45	107.96	106.94	107.84	108.28	108.56	107.54	107.64	107.05	108.29	107.81	109.05	109.14	108.04	108.4	109.4	109.13	108.48	106.6	106.08	108.56	109.28	108.86	108.88	108.98	109.43	108.41	109.75	109.69	108.33	108	107.52	108.26
106.46	105.96	105.26	107.21	107.19	104.92	107.01	106.3	105.14	104.96	105.05	106.06	105.44	108.17	105.6	105.73	104.9	105.23	106.15	106.99	106.37	104.89	106.92	106.27	105.4	105.83	104.46	106.35	105.53	106.77	104.95	106.66	104.77	104.9	104.78	106.3	104.78	106.59	105.52	104.97	105.43	104.55	105.56	105.72	104.8	106.28	105.44	106.88	105.48	104.95
105.51	106.07	105.41	105.68	105.95	107.11	105.22	105.4	105.61	105.01	106.01	104.62	103.92	105.61	106.12	107.12	105.24	106.52	104.8	104.57	105.78	105.52	104.43	106.62	106.39	106.28	105.78	104.88	105.63	105.05	105.34	106.32	104.74	105.69	105.06	105.24	106.31	105.81	105.08	106.09	105.67	104.75	105.96	105.56	103.2	105.21	104.81	105.23	105.91	105.81
105.15	103.86	105.99	105.7	105.83	105.82	106.67	105.78	104.95	107.35	105.64	105.15	107.11	106.58	104.78	105.2	106.23	107.64	105.57	105.66	105.96	104.73	104.44	105.94	106.32	105.09	104.99	105.93	106.2	106.99	105.23	104.85	104.61	106.37	105.2	106.16	104.56	106.57	106.82	106.5	105.99	105.86	106.07	106.06	105.68	105.08	105.01	104.6	106.63	106.1
105.89	105.74	105.69	105.99	105.77	104.43	106.96	106.06	105.61	106.55	106.13	105.7	105.9	105.88	105.61	105.81	104.88	104.2	105.04	105.19	105.97	106.28	105.1	105.15	105.23	104.86	104.66	106.25	104.91	105.78	105.96	105.62	106.54	105.38	105.43	106.92	104.28	106.03	105.25	105.57	106.77	103.83	105.83	106.2	106.15	105.09	106.6	105.04	106.38	105.3
99.008	100.15	98.271	98.328	100.24	99.115	96.78	98.973	99.874	99.71	99.061	98.874	99.747	100.86	100.01	100.02	99.199	100.5	96.956	98.971	99.969	99.35	99.35	99.787	99.727	99.798	97.938	98.248	98.577	98.985	99.615	100.08	97.92	99.995	99.331	99.17	99.161	99.346	99.308	98.349	99.545	97.591	100.28	97.322	97.942	98.69	98.953	100.41	99.212	99.527
97.929	97.478	97.355	97.483	98.261	99.766	98.29	98.357	97.18	97.198	98.401	97.59	98.032	96.598	99.779	99.01	96.937	98.535	99.006	98.284	98.506	100.01	98.522	98.308	98.891	97.996	98.907	97.753	98.148	97.683	99.094	97.721	96.716	97.21	98.11	96.551	98.763	96.871	98.192	96.972	99.668	97.331	99.42	99.331	97.549	96.948	98.325	97.757	98.672	99.054
101.51	100.54	99.815	100.41	100.76	102.38	103.33	100.52	101.02	101.33	100.91	100.83	101.47	100.44	99.399	101	99.949	98.898	101.12	101.13	100.96	100.29	100.33	98.768	102.91	100.86	100.95	100.41	100.73	100.28	99.968	100.85	101.17	100.19	100.69	100.45	100.06	100.82	99.414	99.121	100.28	100.21	100.16	99.358	100.87	99.77	100.83	102.03	99.991	101
105.23	106.2	106.32	105.37	106.49	103.96	106.06	104.71	105.84	106.78	104.9	104.34	105.82	105.29	106.37	106.6	105.48	104.34	106.71	106.89	107.07	105.71	107.1	106.71	106.11	104.64	106.42	105.33	105.63	103.9	105.22	105.14	104.27	105.8	104.49	105.31	105.19	105.04	105.43	106.46	105.16	105.1	105.61	107.5	105.23	105.03	106.84	106.98	105.12	105.47
106.98	105.62	105.89	106.65	104.78	106.25	105.81	106.34	106.41	105.06	106.09	106.68	107.99	107.64	106.74	106.93	106.52	104.54	106.37	106.76	106.64	105.55	107.62	106.6	105.8	107.92	105.9	105.37	106.7	107.33	104.67	106.5	106.39	108.19	106.88	107.19	108.69	107.08	109.18	106.02	107.19	105.89	105.46	107.77	107.14	106.04	106.65	107.24	105.95	107.7
105.74	106.02	104.98	105.39	106.05	105.2	104.55	105.15	105.01	106.95	106.35	105.7	106.31	106.19	105.14	106.28	105.86	106.14	105.66	106.41	105.12	105.56	105.38	105.69	105.33	105.86	105.23	107.14	104.73	106.88	104.75	105.79	105.66	104.91	105.91	106.38	105.98	105.62	105.16	106.75	104.53	105.12	105.84	106.73	105.25	106.24	104.41	105.39	106.19	105.14
101.16	102.93	100.33	102.91	102.04	101.09	100.87	101.65	101.45	102.65	100.81	101.79	100.87	100.3	102.57	100.49	100.66	101.04	100.97	100.87	100.4	99.727	101.17	100.08	98.922	102.51	100.61	99.864	101.46	100.73	101.44	101.73	102.24	101.36	100.27	100.82	102.28	100.56	100.87	101.17	99.769	100.74	101.01	101.3	100.29	101.37	100.42	100.9	100.8	101.09
105.8	106.55	104.71	106.35	106.96	105.17	104.55	105.05	106.23	105.88	106.52	104.69	106.36	107.01	106.28	104.78	106.46	105.74	105.33	106.77	106.68	106.19	105.66	104.72	106.44	105.78	106.16	105.13	106.55	105.87	104.65	106.21	105.39	105.98	104.43	104.52	106.99	105.69	106.12	106.02	106.35	105.62	106.11	105.28	105.19	105.17	106.85	106.41	106.12	105.17
107.91	108.6	109.24	108.38	109.53	108.78	107.57	108.19	107.53	107.14	107.59	106.97	110.2	109.07	107.46	107.81	108.89	107.92	107.99	108.78	108.87	107.5	108.56	108.82	107.96	107.65	109.09	108.37	107.24	108.1	107.68	107.43	107.92	106.52	107.59	107.8	107	107.49	107.7	106.63	107.5	107.78	107.58	109.24	109.81	107.16	108.93	108.33	108.21	108.25
105.75	106.4	105.46	105.49	105.63	104.66	105.42	106.15	106.63	106.71	104.65	104.12	105.5	104.97	107.33	106.02	106.85	108.06	104.63	105.7	105.91	105.88	106.07	106.33	105.63	106.48	104.97	105.13	104.35	106.87	104.65	105.28	104.79	104.77	104.97	104.62	107.17	103.67	105.51	104.75	104.35	107.3	106.72	106.7	106.41	107.11	107.07	104.28	105.65	105.67
104.71	105.22	106.63	105.07	105.07	104.68	106.36	105.69	104.8	105.29	105.04	105.45	105.63	104.73	106.33	106.49	105.7	106.35	105.13	106.21	105.53	106.05	105.22	105.49	105.42	105.27	106.08	106.84	104.74	106.88	105.18	106.03	105.53	105.92	105.74	104.34	105.88	105.15	106.26	105.94	105.19	105.15	105.48	104.95	105.7	104.39	105.03	105.62	105.84	106.84
107.35	107.48	107.2	108.4	107.78	106.54	107.94	106.65	109.71	108.87	107.8	106.6	108.37	108.57	108.53	107.23	108.51	106.47	108.28	108.81	108.26	107.08	108.94	107.64	109.16	107.43	108.03	107.17	107.22	107.87	107.1	107.92	107.56	107.14	108.11	106.45	106.75	108.76	106.77	108.06	107.52	108.32	107.23	109.68	108.66	110.15	107.26	108.15	106.9	108.31
107.64	106.62	106.75	106.5	105.77	105.66	106.05	107.35	106.44	106.55	107.21	106.62	105.98	105.61	105.68	106.83	106.86	106.86	105.33	107.4	107.34	107.27	107.43	106.1	106.93	106.77	106.91	106.68	105.02	105.81	106.13	104.55	108.59	107.55	106.21	105.7	104.82	107.74	105.76	106.07	106.49	106.5	106.88	106.19	107.03	106.83	107.61	104.71	106.05	106.18
98.85	98.182	97.939	99.044	98.542	98.656	98.776	97.22	97.835	97.686	98.057	97.511	97.661	98.917	98.149	98.792	99.793	97.664	99.286	97.322	97.784	98.531	96.737	98.337	97.445	99.024	97.917	98.574	97.827	98.336	97.5	97.17	99.424	99.414	97.742	97.229	97.783	98.167	98.885	97.732	98.053	98.43	97.896	99.18	98.516	98.733	96.702	99.014	99.158	97.721
105.75	105.17	105.8	105.11	105.85	104.87	106.31	104.76	107.33	107.23	104.59	107.29	104.78	106.27	105.31	104.42	103.95	104.81	106.2	105.22	104.51	105.11	105.9	105.68	104.12	104.2	105.93	106.05	106.73	106.51	105.58	105.18	104.55	105.97	104.2	106.34	106.65	105.95	106.49	105.54	106.38	106.42	105.74	105.71	104.65	105	105.47	106.64	106.18	106.98
106.4	106.07	106.51	105.17	105.36	106.59	105.07	105.8	105.61	107.03	106.05	105.2	107.27	106.22	105.84	106.5	106.71	106.89	106.21	105.98	105.93	106.85	106.98	105.95	105.72	106.46	105.02	106.5	105.33	104.62	105.73	106.71	106.1	106.53	106.24	106.11	106.15	105.78	107.39	107.3	108	106.77	106.24	105.6	107.02	107.66	107.45	105.61	105.42	107.96
98.124	98.671	99.007	98.33	98.774	98.617	100.55	97.998	97.413	98.484	98.784	100.01	98.873	98.517	97.448	98.932	98.917	99.611	98.792	97.944	99.157	97.513	99.421	98.893	99.314	98.956	98.234	97.6	98.372	97.279	100.1	98.492	98.283	98.449	99.034	97.683	99.943	99.721	98.091	98.675	99.623	98.838	98.25	99.545	97.665	96.76	99.312	98.433	97.122	97.81
106.14	105.34	106.63	104.6	104.99	106.25	106.13	106.78	106.18	105.77	105.69	106.41	106.82	104.82	105.52	104.79	105.76	106.25	106.44	106.41	105.66	105.59	105.89	105.35	105.43	105.05	104.69	106.53	105	106.15	106.17	106.52	105.88	106.39	106.51	104.79	106.66	105.17	105.8	104.73	105.89	106.16	106.68	105.36	103.65	106.26	106.9	106.37	106.14	106.24
106.22	109.45	109.74	107.94	107.7	105.84	107.21	106.73	108.21	108.08	108	109.66	108.04	108.44	106.56	108.06	107.62	106.85	106.65	106.28	109.12	108.39	108.18	108.59	108.26	108.46	106.74	108.37	107.06	106.81	105.38	107.97	107.52	107.37	108.17	108.73	106.68	107.45	108.49	106.38	107.9	107.31	106.85	107.02	108.16	107.54	107.58	108.09	109.37	108.65
103.38	103.27	102.23	103.01	104.77	103.83	102.12	102.7	103.29	102.49	103.02	101.42	102.04	101.89	102.96	103.89	102.62	103.21	102.46	102.17	103.15	103.16	101.86	103.3	100.97	103.26	103.18	102.51	102.66	102.46	102.95	103.11	102.08	101.23	103.67	102	103.56	102.19	102.61	102.5	101.56	102.64	101.42	102.29	102.4	103.38	101.39	102.92	102.78	102.66
98.064	99.191	98.816	96.29	97.477	98.948	99.23	98.662	98.188	98.176	97.436	99.295	98.326	98.082	99.492	98.121	98.22	99.51	96.808	98.857	97.251	99.869	97.801	98.836	100.6	98.463	98.194	99.401	100.3	98.335	98.299	97.919	100.16	98.332	96.294	98.885	98.52	97.465	97.543	98.819	100.24	97.235	98.224	99.001	100.49	97.404	98.299	97.227	97.093	100.3
107.36	107.75	106.32	107.4	105.34	106.45	107.68	108.2	105.42	106.13	105.8	107.12	105.56	108.33	106.43	106.38	106.42	106.76	108.3	105.52	106.05	106.8	105.89	107.03	107.4	106.13	106.84	106.83	105.67	105.81	105.23	105.75	107.4	107.06	106.69	105.72	104.79	106.54	107.03	108.1	105.11	106.38	106.6	106.88	105.3	106.11	107.25	106.28	105.26	107.08
107.12	105.97	107.19	105.63	106.35	107.09	108.16	104.82	106.86	108.36	105.95	106.37	108.26	106.77	104.99	104.56	107.79	108.23	105.95	106.28	106.38	105.43	105.63	107.32	106.18	105.94	107.67	106.72	106.27	106.09	105.43	107.31	107.69	107.42	104.26	105.86	106.61	106.63	105.8	106.25	106.66	105.93	105.2	105.68	106.12	108.15	107.88	106.59	106.75	105.46
107.18	108.19	107.23	107.77	109.54	108.03	107.62	108.92	108.37	107.79	110.34	107.3	107.74	108.97	108.99	109.03	108.82	109.54	108.71	107.92	108.2	109.15	108.3	108.1	108.38	107.59	108.43	108.27	108	110.13	107.44	107.04	108.72	107.25	106.62	108.08	108.74	108.83	108.87	108.28	109.9	106.9	108.47	110.41	107.53	108.14	108.82	109.1	108.46	107.87
103.32	101.66	101.69	104.63	103.76	103.38	102.42	102.18	104.34	101.81	102.84	103.77	103.81	102.7	102.35	101.83	103.55	103.25	103.05	103.06	101.37	103.63	104.03	104.32	103.15	103.81	102.47	103.61	103.18	102.05	102.67	104.06	103.62	102.97	102.71	103.65	103.63	102.64	101.67	102.99	102.95	103.61	102.83	103.45	102.92	103.58	102.83	103.15	103.39	103.9
99.151	98.594	98.413	98.16	98.531	99.213	97.44	96.741	98.481	97.379	98.118	98.408	98.348	96.711	96.38	97.403	96.738	97.5	98.057	98.356	97.777	98.648	98.042	97.687	98.632	98.177	97.809	98.556	97.459	97.069	97.572	99.603	96.023	96.264	96.99	97.721	97.962	98.666	97.278	98.857	98.671	98.129	99.342	98.732	98.743	97.413	98.959	98.329	96.995	99.007
106.11	104.65	105.07	105.14	105.13	104.13	105.66	105.26	105.24	106.88	104.62	106.15	106.34	106.33	105.17	105.17	105.66	105.66	104.88	105.85	106.02	105.99	106.06	105.23	105.84	105.84	106.34	105.6	106.69	104.75	107.33	105.57	106.03	105.36	105.86	105.89	105.4	105.26	105.19	108.65	105.09	105.93	104.94	105.87	106.57	107.89	105.85	104.81	105.41	105.75
104.95	106.29	105.96	104.72	106.06	105.87	106.19	105.03	105.67	106.23	105.57	105.23	104.06	105.56	106.11	104.64	104.7	104.6	106.06	106.81	105.05	104.77	106.05	106.1	105.12	105.07	106.85	106.3	106.19	105.05	104.99	104.91	106.08	104.16	106.28	104.65	104.34	105.35	104.52	104.63	106.22	105.32	106.44	104.6	104.6	106.2	105.65	106.54	106.07	105.07
105.77	105.7	105.65	106.15	106.45	106.24	105.43	107.02	104.94	106.01	105.24	103.57	107.05	106.23	107.23	106.58	105.95	105.4	105.56	104.54	106.25	105.33	104.9	104.98	104.17	107.91	107.63	106.36	107.03	105.65	105.53	105.59	105.81	105.48	105.65	104.56	106.28	106.11	106.47	105.64	105.51	105.7	106.55	106.81	107.1	105.78	105.31	106.37	105.53	105.49
101.25	100.34	101.5	99.875	99.474	101.91	99.975	99.752	99.112	100.19	103.51	100.73	101.13	100.5	99.172	99.784	100.43	100.41	100.69	100.73	100.71	99.692	102.3	99.814	99.36	102.27	102.27	101.06	101.79	100.22	99.853	100.24	100.1	99.858	101.14	100.09	101.65	101.67	102.16	100.92	100.69	100.23	101.68	101.88	101.04	102	99.826	100.76	100.71	99.503
100.57	100.84	99.804	101.08	101.8	99.936	100.64	100.63	101.34	101.29	101.07	102.86	99.734	100.69	101.26	99.374	101.61	98.709	100.97	100.63	102.24	101.69	100.13	99.633	101	100.16	99.591	101.07	101.89	101.05	100.41	101.07	99.959	99.617	102.22	100.67	100.16	100.23	99.307	99.442	101.11	101.33	100.69	100.87	100.36	100.52	101.4	100.53	101.1	100.76
100.65	98.257	98.734	98.834	98.928	98.122	97.645	99.76	98.381	100.54	98.306	99.203	97.59	100.3	101.72	99.471	98.376	97.22	98.283	98.295	98.427	100.99	98.803	99.404	99.143	98.942	97.411	100.51	98.74	99.324	99.574	99.096	97.876	100.55	98.486	100.03	98.411	99.757	99.266	100.26	98.843	99.139	99.87	98.165	99.452	97.632	100.46	98.192	99.328	99.119
109.04	108.36	108.66	109.15	108.7	108.96	108.93	108.26	108.58	108.57	107.8	109.08	108.22	108.38	108.88	108.01	107.24	108.75	109.04	108.31	107.55	109.43	108.12	107.97	107.46	109.03	108.29	108.35	107.66	107.89	109.06	108.81	107.86	109.22	108.86	108.94	107.1	108.97	107.49	108.92	107.62	107.56	107.87	109.68	108.65	109.72	108.43	108.15	107.42	108.5
105.31	105.2	107.12	106.01	104.81	105.17	106.26	105.5	107.67	105.98	106.08	104.79	105.56	106.36	105.2	104.59	106.05	105.64	106.16	104.86	106.22	105.39	105.67	105.61	106.86	104.67	106.04	106.36	107.04	105.12	105.82	105.65	104.74	106.09	106.66	106.28	105.53	105.84	104.57	105.89	107.77	106.26	106.94	106.19	105.69	104.34	105.05	107.25	105.93	106.86
107.86	106.86	107.29	107.58	108.77	108.87	109.23	106.57	107.82	109.08	107.76	106.72	109.15	108.32	107.52	108.01	107.13	106.76	107.48	107.13	107.02	107.38	107.8	108.2	106.88	106.66	107	107.92	108.43	108.29	109	107.29	107.69	107.41	108.2	108.52	107.16	108.03	107.57	107.27	105.45	107.3	107.99	106.88	106.88	107.45	109.76	108.08	108.56	107.79
106.15	105.4	107.12	105.82	105.96	105.38	105.46	106.03	104.62	105.74	106.43	106.03	105.39	105.63	104.57	105.8	104.38	105.46	104.47	104.15	106.55	106	106.36	104.17	105.13	106.51	103.99	106.27	107.53	104.5	105.18	106.68	105.12	105.6	105.78	105.49	105.59	104.97	104.72	105.17	105.49	104.91	105.83	106.16	107.11	107.2	105.18	107.4	106.05	104.69
106.65	106.24	105.81	104.21	106.15	105.79	105.03	105.29	104.44	106.33	105.56	105.23	105.79	106.86	105.74	104.59	106.34	106.7	106.33	105.53	104.88	105.75	105.63	105.53	106.01	105.23	106.13	106.64	105.81	106.98	105.15	105.71	104.61	105.08	106.03	105.05	106.63	104.74	106.42	105.98	104.97	105.37	104.88	106.05	106.16	105.52	106.86	105.46	105.73	105.51
100.4	98.209	98.65	98.118	98.549	99.592	99.518	99.609	97.327	98.984	98.279	98.858	99.493	100.15	98.482	98.941	99.371	97.872	99.142	98.765	98.628	99.139	99.526	98.619	98.051	97.554	98.665	98.229	97.587	100.05	98.757	98.565	97.415	97.62	99.924	98.279	98.519	99.454	99.854	100.63	97.744	99.958	97.304	98.743	98.938	98.31	97.563	99.059	99.95	98.96
109.98	107.08	108.13	108.48	107.85	109.04	108.98	106.84	108.79	108.08	107.93	108	107.78	108.32	107.06	108.52	107.9	108.69	107.51	109.38	108.38	108.73	109.22	108.85	108.19	108.9	108.57	107.87	108.96	109.56	107.25	109.81	108.47	109.27	108.1	107.64	108.7	108.5	108.5	108.32	107.17	108.57	108.25	106.62	107.93	107.12	107.59	108.16	107.61	108.76
105.94	104.83	106.01	106.54	105.12	105.23	104.15	107.37	104.4	104.97	104.13	106.36	104.16	105.76	105.05	105.83	105.73	105.38	106.4	105.51	105.35	107.26	105.67	105.27	105.08	106.38	106.57	105.49	104.74	105.55	106.61	104.95	105.3	107.05	105.11	104.92	106.09	103.6	105.86	106.31	104.1	106.28	105.54	105.89	106.68	104.66	105.66	105.01	105.66	105.5
105.38	107.14	106.24	107.63	106.22	105.46	105.03	105.74	105.97	106.03	106.3	105.14	104.41	105.78	105.37	106.11	105.15	106.7	106.01	105.07	106.03	105.9	105.4	104.95	106.92	106.12	106.27	106.72	105.58	106.18	105.93	105.53	106.03	105.96	106.51	105.58	106.25	106.48	105.06	106.57	105.12	106.52	105.88	104.82	106.3	105.28	106.4	104.42	107.5	104.47
104.68	104.9	105.67	105.83	105.67	106.07	105.32	106.92	105.64	104.68	105.74	104.87	107.63	105.91	105.73	103.9	105.39	105.56	106.99	105.86	105.23	105.59	106.83	104.98	105.72	105.72	106.05	104.72	104.51	104.99	105.78	105.22	105.66	104.22	106.71	106.45	106.1	105.91	104.58	105.2	105.3	105.49	105.2	105.84	105.45	103.96	105.7	105.58	105.1	104
100.02	100.47	100.21	99.633	102.02	100.57	99.328	101.3	99.647	101.06	101.06	98.139	101.52	99.974	100.21	100.23	100.6	99.266	100.84	100.46	100.79	100.3	99.75	100.51	100.12	99.253	100.05	100.25	100.46	101.66	100.1	99.497	101.19	98.053	100.93	100.19	99.728	99.826	100.45	100.36	99.257	101.4	100.18	99.775	98.6	99.758	100.38	98.696	99.98	101.04
101.49	100.05	101.45	99.806	101.69	98.886	101.2	101.3	101.99	101.19	100.81	101.71	100.72	100.39	100.62	101.11	100.46	98.887	100.47	100.8	100.34	99.277	102	101.67	100.34	100.38	101.66	100.97	100.5	100.34	100.57	100.89	100.85	101	102.41	102	99.243	101.73	102.17	100.46	101.37	100.74	100.52	101.85	100.81	99.693	100.35	99.883	101.51	100.94
108.85	108.24	107.32	108.06	107.97	105.88	108.32	107.62	108.16	108	109.03	108.24	106.5	109.87	108.63	107.86	107.29	108.77	108.63	107.25	106.38	106.94	108.1	107.52	107.63	108.78	108.8	107.47	109.05	107.76	108.59	107.28	108.28	108.61	107.74	107.89	108.77	106.78	108.81	108.35	108.85	106.89	106.97	108.93	107.83	107.21	107.8	109.95	108.45	108.96
106.45	105.26	104.86	106.85	105.06	105.8	105.62	105.65	106.64	106.13	103.76	106.6	103.84	106.38	105.93	104.58	105.99	105.65	106.4	106.4	106.8	105.55	106.11	104.35	104.84	106.13	106.09	107.8	106.72	106.8	104.95	104.47	104.9	106.84	106.37	104.92	105.15	107.26	104.94	107.2	106.8	105.7	106.31	105.97	106.26	105.93	105.51	106.61	104.52	107.39
107.91	105.7	104.62	106.43	107.58	107.62	105.94	107.09	105.08	106.69	107.62	106.82	106.89	106.92	106.71	107.13	106.11	106.27	105.52	107.04	106.29	106.3	106.94	106.59	107.26	106.1	105.13	107.17	106.68	107.31	107.11	106.76	104.73	106.03	106.41	106.01	106.25	107.03	106.35	106.21	106.3	105.35	107.52	104.47	105.9	105.87	107.15	105.8	106.71	106.15
105.16	107.28	107.79	105.29	105.51	107.02	105.57	105.63	106.13	106.67	107.48	107.19	106.12	106.51	107.83	107.48	106.18	108.11	105.47	107.17	106.91	106.05	106.25	107.57	106.29	106.17	106.32	107.67	106.96	108.14	106.88	104.47	107.63	107.27	106.69	106.67	106.82	107.11	105.25	105.18	106.05	107.33	106.79	106.56	106.25	106.68	106.72	105.72	107.26	106.53
107.56	107.26	107.06	107.61	108.09	106.75	108.04	107.86	107.73	106.37	106.89	107.71	107.5	108.32	107.62	107.63	108.16	107.87	108.1	107.88	107.12	107.83	107.43	108.08	106.47	108.96	108.94	106.97	107.76	108.04	107.64	107.96	108.34	107.73	107.85	107.22	108.57	107.74	109.65	106.78	107.63	108.44	107.09	108.57	108.65	108.02	107.81	108.85	108.68	108.98
107.24	109.55	108.11	108.49	107.48	107.68	108.66	109.67	108.68	108.44	109.01	108.25	108.65	108.7	108.6	108.67	109.52	108.26	107.63	109.04	109.16	109.66	107.86	108.67	109.78	107.43	108.88	107.67	107.91	108.28	106.74	109.5	110.16	108.06	108.75	107.71	108.94	107.88	109.13	106.81	109.29	108.67	108.46	107.81	106.92	107.69	109.11	108.4	109.75	107.3
98.849	97.717	96.683	98.17	97.089	98.59	97.601	98.656	96.313	99.708	98.84	99.942	97.171	99.537	96.84	97.944	98.663	98.832	99.151	97.254	97.436	97.35	97.893	99.32	96.802	99.111	100.63	99.335	96.26	99.223	98.764	99.635	97.798	97.15	98.762	96.826	98.479	98.331	98.094	97.936	98.369	98.722	97.803	99.044	96.91	99.109	97.476	98.336	99.149	98.828
110.71	110.96	110.77	110.59	110.13	112.61	109.91	111.21	111.14	110.54	109.38	110.7	110.65	111.1	109.93	110.16	111.02	110.36	109.31	110.41	110.05	109.24	111.62	111.1	110.31	111.49	109.44	110.8	109.56	111.06	110.05	110.77	109.87	110.04	109	109.91	110.06	109.65	110.14	111.53	109.37	110.52	110.64	109.96	109.43	109.29	107.38	110.65	109.52	111.95
99.595	100.26	99.204	98.026	100.14	101.3	99.259	99.427	99.09	100.46	100.03	101.17	100.25	98.846	101.24	99.982	100.41	99.024	99.424	100.68	99.676	99.405	100.01	99.447	99.394	98.812	100.33	99.877	99.6	100.44	99.774	99.546	99.888	101.24	99.453	99.477	101.27	100.2	101.37	100.11	100.63	101.54	100.2	101.74	99.993	100.92	99.761	101.71	100.08	100.11
108.84	110.45	110.07	111.21	111.84	110.31	108.33	110.06	110.72	111.56	109.96	110.66	111.38	109.34	110.58	110.48	110.31	111.22	110.79	111.31	110.57	109.93	109.47	109.84	110.53	110.51	109.2	111.51	109.72	110.83	109.97	111.38	108.76	109.92	111.66	110.32	110.35	109.93	111.58	110.76	111.12	109.27	111.19	110.85	110.19	111.26	112.41	110.53	109.72	109.81
109.27	109.89	106.93	109.14	109.5	107.58	107.84	108.67	108.88	109.13	109.28	106.86	108.32	108.16	109.13	108.71	109.21	108.14	108.2	108.49	108.02	110.05	108.91	108.53	111.1	107.67	107.53	109.3	108.78	108.17	107.4	106.48	108.74	108.43	109.19	108.95	108	110.02	108.84	108.56	109.65	107.08	107.6	107.98	109.11	108.39	108.3	108.92	108.58	109.39
100.63	100.23	100.26	100.66	99.894	101.03	99.044	101.24	100.23	100.58	101.38	100.47	100.88	100.4	98.924	99.648	100.64	100.85	97.994	101.34	99.367	100.31	100.12	100.12	100.74	101.35	101.16	99.652	101.32	98.658	100.71	99.709	99.982	99.912	101	100.15	101.16	98.523	101.36	100.06	99.729	99.963	101.36	99.551	99.391	101.98	100.95	100.78	99.465	101.84
104.6	107.99	105.97	105.2	106.25	106.81	105.68	108.41	107.62	107.02	106.09	105.04	105.48	106.52	105.84	105.95	106	106.74	106.57	106.39	106.98	106.33	105.45	107.13	103.91	108.08	106.85	105.06	105.86	107.5	106.29	106.21	106.7	107.92	106.77	105.24	106.59	104.51	106.43	105.75	106.66	106.55	107.36	105.74	107.38	107.25	107.72	106.58	106.86	106.77
101.27	101.17	99.761	100.71	102.1	99.556	100.06	100.43	101.72	100.57	98.995	100.79	100.39	100.25	100.15	101.15	101.93	99.433	100.62	98.536	100.98	101.14	102.13	99.214	101.36	101.73	100.93	99.243	101.3	100.71	101.03	100.64	99.988	100.43	98.464	99.88	101.18	99.362	101.4	99.778	101.71	102.19	100.62	101.08	98.176	100.95	100.12	100.12	101.01	101.66
109.56	108.13	107.85	107.57	107.46	107.11	107.39	108.04	107.58	108.6	108	107.8	108.5	106.02	108.64	106.21	109.64	106.17	109.56	108	107.99	107.01	108.81	108.34	107.33	107.38	107.41	108.1	108.21	107.84	107.89	107.12	107.09	108.51	106.9	106.7	107.75	107.52	107.72	107.62	107.62	108.63	107.9	108.03	107.71	106.74	106.9	107.9	107.48	109.63
104.57	104.54	107.51	106.12	105.34	103.73	107.08	106.02	105.74	104.39	106.23	105.69	106.7	106.68	107.31	105.23	105.67	105.27	107.49	107.26	107.1	105.84	106.08	106.67	106.61	104.72	106.31	104.33	104.8	104.19	103.99	105.77	104.87	106.31	105.06	105.78	106.8	106.19	105.14	106.26	104.02	104.9	105	105.65	104.3	105.12	106.1	104.83	104.59	106.53
105.65	104.8	104.76	106.8	106.28	105.08	107.23	105.6	105.11	105.37	105.43	106.31	105.61	105.89	104.16	106.18	105.18	105.52	105.2	105.2	105.75	105.76	106.57	103.19	106.5	104.2	105.82	105.54	105.28	105.08	105.08	104.88	105.09	104.51	104.72	105.79	106.5	105.57	105.48	104.2	105.35	106.25	107.07	105.39	105.84	106.45	105.2	105.36	105.01	103.96
106.08	105.6	106.41	105.45	106.51	105.22	104.53	105.6	107.16	105.61	105.67	105.94	105.52	104.11	105.18	105.56	107.52	105.6	105.73	105.54	105.03	106.32	105	105.68	106.16	105.56	105.24	106.2	106.9	104.71	105.53	108.16	105.8	106.21	104.73	106.2	106.64	106.01	106.15	105.2	107.17	105.41	106.85	106.43	107.02	106.09	105.62	105.68	105.16	106.14
98.171	97.814	97.823	96.749	98.011	97.626	97.3	98.165	97.488	96.727	97.816	97.178	97.259	97.958	97.011	98.595	97.334	97.706	98.336	96.376	96.658	99.258	98.442	97.02	99.53	98.011	97.971	98.515	98.49	97.602	96.852	97.744	98.17	98.287	97.69	97.689	97.091	99.081	98.241	96.357	99.152	99.363	97.37	97.287	99.284	97.359	98.867	97.142	96.765	97.338
100.9	99.818	99.129	99.711	99.749	101.47	101.08	100.39	99.959	100.77	98.983	100.96	100.07	100.62	99.238	99.162	99.958	99.447	100.68	101.64	99.574	100.7	99.839	100.25	99.917	101.43	99.528	100.25	99.818	100.46	99.856	100.45	100.24	100.15	100.39	99.209	99.276	100.55	100.93	101.12	98.853	99.667	101.68	99.56	100.41	99.234	99.476	100.51	100.15	99.885
107.31	109.37	108.35	109	108.04	109.77	107.51	107.54	108.3	109.13	109.6	107	109.82	108.2	107.85	108.71	108.81	108.06	109.96	107.34	109.39	108.79	109.93	109.68	107.4	109.08	107.68	108.53	107.61	108.74	107.47	107.05	107.39	108.11	109.14	107.27	108.45	108.81	106.88	107.56	108.66	108.67	109.46	108.12	108.13	108.12	106.59	109.79	108.81	108.28
109.21	107.16	107.66	109.25	108.21	107.27	107.65	108.87	108.17	107.29	108.13	107.25	108.05	108.43	109.22	109.33	107.9	108.39	108.7	107.96	108.64	109.87	107.91	107.94	109.65	106.72	109.03	108.92	109.16	109.38	109.04	109.56	108.81	109.13	107.59	108.07	108.65	108.82	109.2	108.1	108.3	109.2	108.75	108.08	107.09	110.71	109.05	108.4	108.98	108.55
105.98	105.99	105.75	105.14	105.37	105.77	105.56	106.26	106.39	105.22	106.13	105.13	104.38	105.8	105.76	105.83	105.6	104.44	106.37	107.05	105.22	107.02	107.25	104.64	105.4	105.9	107.56	105.4	106.64	106.51	105.95	104.55	105.34	105.11	105.17	105.33	105.68	106.9	105.64	106.51	106.46	105.62	106.5	105.52	105.24	105.65	104.91	104.57	104.63	105.33
97.39	99.19	98.133	98.056	97.786	97.658	97.481	98.727	97.923	98.285	97.526	98.095	98.781	98.084	98.215	97.843	99.79	97.981	97.495	97.383	97.955	99.525	98.506	97.741	98.244	98.517	97.243	98.853	97.715	97.897	96.848	98.517	99.747	95.914	99.075	97.946	98.647	97.868	97.844	98.205	97.995	98.736	98.435	97.451	98.428	97.059	99.422	98.556	99.25	97.146
108.57	108.43	108.39	108.57	109.18	108.35	108.98	108.09	109.88	107.69	108.52	108.41	108.28	109.28	109.13	107.33	108.9	109.24	106.69	108.21	106.82	108.35	108.31	108.37	109.14	109.78	106.18	108.81	108.97	108.22	108.68	107.84	108.46	110.48	109.66	108.71	109.27	110.11	108.1	110.37	109.07	108.66	109.03	108.39	108.2	110.32	108.99	108.44	108.38	107.57
104.41	104.56	105.76	105.63	105.82	106.44	105.56	107.21	105.39	105.8	106.46	105.24	104.25	104.75	105.59	105.8	106.9	105.98	105.1	105.36	104.45	105.21	106.62	107.26	105.23	105.76	105.49	105.67	105.54	104.64	105.34	106.62	106.49	106.27	105.44	105.57	106.76	105.9	105.48	106.48	103.75	106.13	104.97	105.21	105.8	106.71	105.98	106.45	105.49	105.65
96.841	98.489	98.503	99.574	96.943	98.6	97.545	97.229	97.32	97.277	97.341	97.823	100.2	98.066	97.773	97.397	97.56	101.07	98.466	97.975	98.077	98.931	97.765	97.199	99.641	98.34	99.491	99.447	98.2	98.278	99.357	98.466	99.26	98.527	98.163	97.869	97.566	97.785	97.913	97.884	97.951	98.459	98.05	97.533	97.222	96.944	98.667	99.796	96.166	98.503
109.32	108.77	107.75	107.41	108.16	109.73	107.69	109.1	110.16	109.48	107.91	107.96	109.3	109.43	106.79	108.74	108.35	108.51	110.03	109.55	108.21	108.23	110.47	108.66	108.83	107.92	108.29	108.5	108.36	108.93	107.04	108.63	107.82	107.65	108.54	109.11	109.21	106.97	110.99	109.24	107.84	109.73	108.93	107.51	107.01	108.86	107.2	107.68	108.2	109.67
105.13	106.7	106.23	104.64	107.31	104.99	104.52	106.02	105.35	104.73	105.74	107.67	105.11	104.6	104.71	106.15	104.9	106.03	105.26	106.42	108.1	105.14	105.87	106	105.26	103.9	106.85	105.46	106.01	106.19	105.85	106.18	105.2	105.54	105.07	104.51	104.32	106.32	106.19	105.44	106.42	105.34	104.89	104.72	106.17	105.78	106.4	106.44	104.67	106.63
98.133	98.609	97.777	97.148	98.066	96.701	96.811	97.134	97.152	96.936	96.458	98.345	98.965	98.549	98.325	97.467	97.338	98.367	97.454	98.984	98.322	97.912	97.01	98.358	98.169	99.152	97.925	97.746	98.521	98.929	97.629	98.809	97.317	98.6	98.713	99.081	97.325	98.321	97.162	97.404	96.797	98.938	97.083	98.186	97.343	98.481	97.289	98.334	97.707	98.063
109.04	109.27	108.81	108.06	108.06	109.48	108.95	107.82	107.63	108.78	107.63	107.52	107.77	109.78	108.79	106.97	108.56	108.28	106.35	108.54	108.81	107.4	108.68	110.49	108.7	108.38	108.02	107.42	107.65	109.18	107.47	108.79	107.87	109.21	108.75	108.01	107.84	107.9	108.69	109.08	108.44	108.85	108.25	109.02	109.45	108.8	109.33	109.14	108.62	109.23
109.74	108.11	108.17	108.99	108.22	108.13	108.62	107.97	108.63	108.4	107.78	106.68	109.06	107.42	110.18	107.16	108.7	107.95	107.23	107.78	109.22	109.4	108.42	108.15	107.82	107.23	108.2	107.81	108.8	107.26	106.53	108.02	107.01	108.09	108.38	108.55	109.22	108.32	108.38	107.01	106.66	108.76	109.16	108.14	107.46	107.62	107.8	108.24	108.39	107.82
106.16	105.74	106.9	104.34	106.86	105.6	107.19	104.33	105.9	106	104.9	105.04	104.38	104.34	104.67	105.25	104.18	106.02	104.83	104.16	105.64	105.77	106.82	105.56	106.11	107.51	105.45	106.68	105.29	105.24	104.29	104.29	105.41	105.72	105.41	104.66	106.45	104.08	107.52	104.48	106.7	105.97	104.27	105.54	105.71	106.23	104.85	106.59	105.44	105.98
110.24	110.1	110.7	109.72	111.34	108.61	111.76	111.15	110.21	110.08	109.64	110.11	110.31	112.05	109.46	112.21	110.23	111	110.2	109.4	110.79	109.15	110.76	111.29	110.27	109.8	109.95	110.84	112.32	111.27	110.03	109.38	111.04	109.96	109.43	111.17	110.09	110.79	109.66	109.41	110.5	110.55	110.05	111.03	109.21	110.6	110.71	109.44	110.68	109.84
99.44	98.693	98.723	100.35	99.568	100.05	98.341	98.584	97.682	99.9	98.317	99.693	100.06	100.47	98.324	99.359	99.359	98.936	98.262	98.621	97.802	100.18	99.137	98.978	99.773	98.189	98.544	97.567	98.64	98.945	98.764	99.291	98.457	98.76	98.755	98.397	99.404	99.276	98.592	98.351	99.212	97.819	98.906	97.86	98.238	98.065	98.468	98.111	98.577	100.49
98.014	99.286	99.034	98.837	99.05	98.086	98.721	98.023	97.372	98.327	99.224	100.2	98.917	98.414	98.183	100.04	99.195	98.628	98.087	98.031	97.805	98.161	97.749	99.65	99.242	99.435	101.12	98.309	98.18	98.632	100.71	98.349	98.215	97.509	99.769	98.354	97.906	100.31	99.353	99.294	97.951	99.424	98.129	99.206	98.602	99.586	98.577	98.22	98.638	99.124
105.02	106.38	106.86	105.65	105.2	107.1	105.26	106.05	106.5	107.18	106.61	104.67	105.98	106.87	105.26	105.97	105.29	105.44	105.49	105.3	104.48	105.51	106.11	105.56	104.43	107.31	105.72	104.98	104.91	105.77	105.52	104.74	105.71	104.69	104.9	106.47	105.84	107.74	106.45	106.35	105.25	106.84	104.28	106.1	105.41	105.33	106.42	105.35	105.27	105.19
108.79	108.22	107.21	108.59	107.87	109.5	106.62	108.68	108.53	107.42	109.05	108.29	105.71	108.79	109	107.4	107.84	107.39	107.76	109.2	107.47	109.02	108.58	107.81	108.43	109.11	108.2	107.57	109.3	107.9	107.53	109.02	109.18	108.74	107.07	108.22	107.18	109.58	110.36	108.7	108.46	108.41	108.38	109.12	110.18	107.15	108.16	108.72	108.73	107.33
108.02	108.45	107.82	107.6	107.76	108.77	107.82	108.93	107.6	109.43	109.47	108.01	108.65	109.38	108.43	105.84	108.49	107.64	108.87	107.8	107.76	109.11	108.52	108.23	107.14	108.53	106.72	108.43	107.68	107.59	107.73	108.5	108.32	107.84	108.11	108.71	107.83	107.66	109.48	107.37	109.56	107.19	107.2	107.28	107.81	107.53	106.62	109.38	107.94	109.91
105.06	105.9	106.46	104.52	106.58	105.44	106.43	105.47	106.97	106.03	105.3	107.1	106.89	106.81	105.05	105.76	103.32	106.31	105.9	104.63	106.23	106.11	105.27	106.77	105.16	105.2	105.94	106.12	105.56	104.73	106.25	105.32	105.82	105.91	104.99	105.87	104.23	106.39	106.55	103.77	106.59	106.21	106.14	104.35	105.4	103.88	105.43	105.69	105.6	105.21
107.47	104.48	105.49	106.44	107.67	106.07	107.35	108.02	107.56	107.5	106.15	106.16	104.58	106.99	107.03	107.47	107.56	105.68	106.28	106.4	105.88	104.43	107.18	105.42	106.14	106.73	105.39	105.43	107.58	107.04	107.47	106.39	107.39	105.29	106.49	105.77	106.09	105.35	107.79	107.34	106.09	105.42	107.86	107.27	105.8	107.38	105.55	105.81	105.58	106.93
108.48	109.57	107.88	107.81	109.25	108.67	108.26	109.41	109.17	108.91	108.83	108.75	109.53	106.81	107.68	108.91	108.3	108.16	108.88	108.74	110.34	107.32	107.36	108.04	109.24	109.64	107.92	109.11	107.88	109.54	109.31	108.43	109.36	108.03	108.41	109.84	106.7	107.11	108.34	107.21	108.43	108.58	109.07	107.85	107.62	109.09	108.84	108.71	106.97	108.29
108.12	107.02	108.91	106.93	108.45	109.56	107.99	107.38	107.39	109.04	108.26	109.24	109.13	108.25	108.52	109.18	108.01	108.41	107.32	109	109.07	106.83	108.81	107.04	108.38	107.82	107.52	107.86	106.98	108.67	108.8	109.68	109.23	107.03	108.02	107.93	107.48	107.62	108.82	108.11	108.51	108.81	109.53	108.65	109.91	109.1	109.89	107.19	106.62	106.12
102.17	100.7	100.5	100.9	100.68	101.66	99.13	102.09	100.22	100.71	101.9	101.23	100.67	102.24	99.73	103.16	99.489	100.68	101.26	100.86	101.89	101.25	100.21	100.83	99.286	102.76	100.65	103.63	102.12	99.807	101.69	101.32	100.5	102.05	100.14	99.898	100.53	99.958	100.84	102.02	101.96	101.05	100.34	100.57	101.35	101.65	100.6	101	100.22	99.756
106.93	106.58	106.34	105.13	105.32	104.95	105.96	105.28	105.27	107.26	106.06	105.45	105.89	105.12	105.1	104.88	105.23	104.77	105.63	105.87	105.48	104.04	106.44	105.65	107.11	106.42	106.39	106.2	106.14	105.01	104	105.81	104.55	105.84	106.77	106.68	106.72	105.01	107.67	106.84	106.61	104.67	105.85	106.16	108.19	104.16	105.98	106.34	105.8	104.84
101.01	100.55	100.02	100.71	100.23	101.76	101.51	100.59	101.11	99.981	102.01	99.539	100.99	101.05	101.21	100.69	101.73	99.461	101.54	102.31	101.04	99.558	101.73	101.48	100.55	101.11	100.2	99.99	101.78	100.73	101.21	100.78	101.43	99.798	99.983	100.1	101.26	101.36	99.447	99.855	102.52	99.666	100.87	101.58	100.75	100.67	100.99	100.56	101.87	100.31
106.63	105.9	105.56	106.41	106.57	106.03	104.92	107.03	104.35	104.98	106.23	105.71	105.41	105.5	105.52	104.86	104.46	105.19	105.79	105.71	105.92	106.22	106.02	104.64	105.07	106.66	104.75	106.29	104.99	105.96	106.07	106.05	105.52	105.93	106.57	105.93	104.87	104.41	105.06	103.8	107.76	106.59	105.99	106.05	105.68	106.65	105.73	106.09	107.49	106.26
106.69	107.23	107.88	106.53	107.73	105.83	106.52	105.65	105.89	105.04	106.79	106.41	105.06	106.16	105.35	107.88	106.93	107.14	106.37	105.23	106.99	106.63	105.92	106.97	106	106.66	106.86	105.52	105.59	107.09	105.95	107.26	104.38	105.79	104.9	106.69	107.52	106.23	105.22	106.26	107.05	108.31	106.45	106.46	107.51	106.54	106.7	105.78	106.82	105.58
100.31	100.61	100.65	101.23	101.69	100.38	102.12	101.9	100.32	99.61	100.25	99.321	100.11	99.912	101.33	100.65	101.48	101.17	99.6	101.31	101.37	99.944	100.72	100.36	98.904	100.52	100.39	102.52	100.04	100.45	101.47	100.7	99.551	99.54	101.02	100.92	100.71	100.75	101.54	100.7	100.75	101.23	100.49	100.62	102.47	99.404	100.46	100.27	101.1	99.075
99.535	99.815	101.39	100.17	101.07	102.18	98.873	99.819	99.787	100.5	99.135	101.41	101.73	99.524	99.966	100.6	101.93	99.747	99.856	101.3	100.83	100.37	100.76	99.425	101.16	100.69	99.961	100.15	100.88	100.45	101.67	100.11	100.29	101.3	100.44	100.03	99.931	101.07	99.394	101.75	101.2	99.959	100.15	102.46	101.26	100.5	99.601	98.889	99.539	100.49
107.66	105.68	105.95	106.68	106.05	106.91	105.81	105.66	106.88	106.48	106.06	107.12	106.36	107.11	106.13	106.65	106.87	107.22	105.82	106.38	106.98	106.35	106.11	104.94	106.08	105.73	105.89	108.28	105.67	105.9	105.89	106.63	106	106.24	106.47	106.37	105.44	106.99	106.02	106.33	106.58	107.17	107.06	107.49	106.7	106.56	106.63	107.34	106.67	107.89
108.57	108.42	107.86	107.64	107.74	107.28	106.88	107.05	108.7	106.85	107.05	107.9	106.93	108.47	108.63	108.75	106.81	108.23	108.4	106.18	108.18	108.82	106.83	106.2	107.67	107.52	107.54	109.88	108.08	107.12	108.69	106.8	107.33	108.67	106.17	107.52	106.73	106.6	106.99	107.24	107.41	106.84	108.38	107.86	106.16	108.33	107.82	108.75	107.73	105.77
105.44	104.41	104.37	104.94	105.65	107.03	104.79	105.93	106.01	105.1	105.45	105.23	103.67	106.07	104.98	105.06	106.02	104.94	105.72	105.23	104.52	105.4	105.41	106.07	104.54	106.22	104.4	105.84	106.98	104.35	106.68	104.65	105.86	105.02	104.88	104.81	105.22	106.78	106.26	105.57	105.23	105.17	106.6	105.1	105.64	105.13	106.24	105.65	105.55	104.82
105.54	105.09	105.86	105.6	106.02	104.71	105.56	104.97	104.71	106.85	107.15	105.29	105.97	104.51	105.59	105.85	104.21	105.65	105.88	105.76	105.89	106.56	105.61	105.23	106.34	105.88	105.88	104.57	105.28	104.4	103.91	105.24	107.47	105.08	106.05	104.96	104.57	105.36	103.64	105.82	107.1	106.39	105.45	105.2	105.3	105.38	104.88	107.41	105.2	106.46
108.98	108.15	109.39	108.27	109.48	108.88	107.85	107.07	108.39	108.66	107.41	109.79	108.76	109.49	107.66	108.79	107.91	109.24	109.22	109.54	110.51	108.44	109.72	109.36	107.65	109.69	109.62	108.62	108.74	109.04	108.99	108.39	109.08	109.69	108.66	108.48	108.62	107.58	109.1	108.57	107.8	108.75	108.58	109.15	108.38	107.95	109.21	108.6	108.59	109.31
100.67	99.731	101.23	100.19	98.058	100.53	101.51	101.79	101.24	99.421	100.28	100.77	100.54	99.674	99.171	99.909	100.06	100.04	99.458	100.02	100.05	100.43	100.62	99.75	100.33	97.586	98.516	100.86	100.74	100.9	100.12	99.949	101.84	100.66	98.108	99.173	99.592	102.01	100.21	98.847	97.56	100.79	100.54	99.529	101.61	100.31	99.431	99.537	100.14	100.63
99.715	99.443	95.811	100.59	97.943	98.622	99.035	97.783	98.649	99.432	98.985	98.027	99.473	99.272	99.253	99.681	98.404	98.887	99.945	97.85	99.695	98.207	99.149	100.76	99.276	98.376	99.099	98.941	97.875	99.053	99.133	98.853	98.979	100.53	99.526	98.602	98.346	98.137	98.3	99.314	97.491	100.42	98.087	98.314	98.717	99.157	98.352	98.055	99.572	100.17
108.12	108.28	108.83	108.98	108.31	107.64	108.95	108.91	106.76	107.11	107.76	108.21	107.01	107.98	108.1	109.57	108.27	108.39	109	107.18	108.33	109.94	107.48	108.77	109.11	108.22	108.29	107.69	107.44	107.81	109.06	107.68	108.24	107.4	108.28	107.96	107.9	108.93	110.69	108.92	109.39	108.38	107.98	108.4	108.86	107.31	107.52	107.65	107.5	107.88
107.78	109.42	108.92	108.62	109.33	108.5	108.43	109.5	108.34	107.75	108.41	109.64	108.79	108.5	107.49	107.45	110.37	109.94	110.6	108.24	108.78	109.61	108.46	108.08	108.76	107.9	110.37	110.47	108.63	109.68	108.43	107.77	108	108.81	110.18	109.35	108.09	109.86	107.96	108.58	107.97	108.56	108.42	109.11	108.54	108.54	109.43	108.6	109.89	109.65
105.79	105.27	106.63	106.43	106.49	106.71	106.42	105.97	106.53	104.27	105.48	106.72	107.44	106	105.38	104.32	105.73	106.39	106.01	105	106.14	106.7	104.75	103.39	106.1	104.22	105.96	105.57	104.86	106.22	104.92	104.98	104.83	104.81	107.28	104.93	104.95	106.5	105.08	104.56	106.49	106.29	105.6	106.33	104.02	106.22	105.1	105.82	105.91	105.37
104.9	106.38	106.22	107.44	105	105.29	105.95	106.19	106.42	108.66	106.84	105.73	104.44	107.05	104.97	106.43	106.31	107.11	106.06	105.82	107.18	106.19	106.37	106.16	107.19	105.08	105.65	106.42	107.4	107.01	106.08	105.85	105.44	104.78	105.98	104.93	105.83	105.43	106.16	107.95	106.2	106.61	105.57	106.79	107.78	107.54	106.29	106.88	105.92	105.33
105.99	106.43	105.7	105.12	104.15	104.46	105.61	105.09	105.7	106.39	105.11	105.7	104.09	106.57	106	105.73	105.08	105.42	104.73	105.86	106.66	104.93	105.48	105.53	105.4	106.01	105.9	105.37	104.63	105.47	106.98	105.41	104.66	106.43	105.28	104.91	105.56	106.52	105.37	106.07	105.53	106.1	105.69	104.61	105.11	106.02	104.39	104.85	107.05	105.76
107.63	105.24	106.48	104.7	104.67	103.32	105.13	104.92	105.94	104.11	106.49	106.25	105.74	106.16	105.7	107.06	105.1	106.47	106.53	103.93	105.9	106.48	105.79	105.73	106.2	106.66	104.67	106.27	105.85	105.72	106.61	107.62	106.65	107.02	104.96	106.43	106.26	105.91	105.9	105.19	104.82	105.43	106.61	105.14	106.4	106.26	104.66	104.1	106.21	106.01
101.71	101.44	99.74	100.31	101.12	102.21	101.88	100.95	100.73	100.24	100.19	101.01	99.752	101.18	100	100.83	101.36	101.89	99.129	101.14	100.28	101	101.52	100.09	100.72	101.04	100.93	99.001	101.56	102.2	101.03	98.812	100.32	100.76	102.26	100.46	99.348	100.88	100.86	100.55	99.926	100.62	99.471	101.4	100.69	100.79	101.59	100.33	99.625	100.94
106.73	104.19	106.96	106.84	107.03	106.62	106.02	106.68	105.44	106.73	105.31	105.84	107.39	105.7	106.66	107.13	106.64	105.82	106.77	106.33	108.66	106.16	106.61	106.12	107.25	106.06	107.97	106.58	106.41	107.25	106.13	105.74	105.87	106.81	106.11	104.99	106.01	104.69	106.35	105.4	106.45	105.95	106.54	105.09	107.09	105.46	104.99	105.79	106.48	107
100.03	100.09	99.824	99.215	98.774	98.751	100.11	98.887	98.345	98.312	100.42	97.505	99.754	98.682	98.741	97.628	98.886	98.423	99.348	99.389	98.545	98.166	98.935	99.987	98.07	98.98	97.239	100.99	100.09	98.794	98.313	98.695	101.17	97.572	100.34	98.815	100.48	97.32	99.531	97.836	99.081	99.917	97.411	98.13	98.918	99.212	98.121	99.291	98.187	98.905
106.46	109.77	108.71	107.66	108.33	109.83	107.91	110.25	107.7	107.96	108.21	108.3	108.84	107.8	108.45	109.62	108.77	108.33	108.89	109.14	107.97	108.18	107.92	108.68	107.75	109.38	107.29	106.78	106.62	107.71	108.77	107.34	107.83	106.79	108.17	108.19	110.97	108.29	108.77	109.59	107.6	107.73	108.3	108.69	109.24	108.65	107.58	107.33	108.01	109.5
106.03	106.32	105.3	105.82	103.95	104.8	106.53	104.54	106.4	106.4	107.36	105.91	106.27	106.02	105.4	104.99	105.21	105.21	103.77	105.1	106.46	107.23	105.43	106.69	105.94	106.85	105.95	105.85	106.02	105.1	104.97	104.47	106.46	106.07	106.3	103.04	104.54	104.52	105.96	107.27	105.56	105.64	105.36	104.68	105.02	104.61	104.98	107.51	105.21	104.82
107.81	109.18	109	106.34	107.78	107.32	107.79	108.28	107.36	107.01	108.08	106.93	108.12	105.44	108.22	108.8	109.19	108.71	108.1	106.61	108.77	105.65	108.01	107.5	108.62	105.64	107.26	106.92	107.51	107.45	109.16	107.75	106.51	108.56	109.05	108.01	108.32	107.15	106.82	108.62	108.21	107.96	104.38	105.79	108.66	106.88	108.19	109.26	108.96	107.45
97.764	98.896	100.52	99.35	99.138	98.514	100.53	98.201	98.42	96.784	99.048	98.745	100.88	98.823	99.532	99.109	97.677	98.15	98.768	97.97	98.051	98.828	100.39	98.678	99.594	98.606	98.122	99.425	99.274	97.964	97.855	99.182	99.986	98.474	99.366	98.757	99.507	98.627	97.609	97.787	99.258	98.785	100.1	99.186	99.444	97.38	99.29	97.873	96.951	97.257
106.71	106.25	104.14	104.79	105.31	105.99	104.59	106.09	105.41	105.48	105.89	104.68	106.01	106.59	103.96	105.02	105.78	106.19	106.04	107.32	106.59	106.08	107.86	104.68	106.04	105.03	105.35	104.73	105.43	105	105.56	106.23	106.29	106.92	105.43	105.94	105.96	106.78	107.48	105.96	106.23	105.86	105.88	105.54	106.95	105.46	106.49	105.71	107.11	105.54
105.71	106.16	105.61	106.38	106.89	106.99	104.77	104.58	106.02	104.64	105.78	105.31	105.93	104.53	105.25	104.32	104.1	106.03	105.69	105.75	105.49	104.02	106.46	105.68	104.6	106.22	106.73	105.72	106.01	105.74	103.86	106.92	105.72	105.18	104.89	106.1	107.29	105.46	105.4	104.78	104.97	105.81	106.32	105.03	106.24	105.27	105.36	106.95	104.32	105.73
107.83	106.74	105.41	107.64	106.05	108.92	106.83	105.52	106.22	106.48	106.4	105.93	105.12	107.32	105.84	107.19	106.75	106.49	106.4	106.61	106.87	106.95	106.46	105.32	105.79	106.71	106.53	106.64	107.83	106.84	106.05	105.98	106.12	107.01	106.35	105.02	105.52	107.03	105.78	106.75	104.97	105.71	106.49	106.04	107.02	105.66	107.2	106.81	107.14	106.41
100.69	97.782	98.351	98.619	98.676	99.294	98.29	100.26	100.04	99.245	99.095	96.355	99.692	100.67	98.821	98.107	97.731	99.255	98.607	99.492	98.562	97.656	97.554	100.19	98.508	99.311	99.116	98.273	98.274	98.891	98.093	99.635	97.692	100.45	98.392	98.72	97.247	99.09	97.934	98.587	98.791	98.769	99.612	99.52	99.316	97.92	100.12	98.849	98.545	99.045
102.47	101.44	100.55	100.54	99.769	101.82	99.146	100.91	100.75	100.6	100.93	100.55	100.35	101.5	99.723	100.13	101.43	100.9	100.37	102.45	100.65	100.74	98.899	101.72	100.75	101.23	100.48	101.53	101.48	100.62	101.33	100.28	99.862	100.35	100.64	101.72	100.52	100.78	100.11	99.855	100.45	100.09	100.35	101.59	101.06	100.53	102.47	99.142	100.55	100.77
107.87	108.87	107.54	108.47	108.45	108.72	108.2	105.58	107.62	106.75	107.95	107.54	109.1	108.32	107.48	107.51	107.4	107.16	107.95	108	107.58	107.87	107.03	107.35	106.69	108.33	107.26	106.85	108.28	108.98	107.73	107.49	107.41	108.52	108.16	107.46	109.38	108.24	107.89	107.5	106.51	107.21	107.48	109.02	105.91	106.35	108.25	107.25	108.27	109.43
108.41	108.43	110.12	110.42	108.01	108.62	109.2	107.87	108.74	108.77	107.03	107.15	108.58	108.48	108.44	109.93	111.02	108.97	108.24	107.1	108.26	108.54	108.29	109.44	107.84	108.23	108.26	108.73	107.59	109.43	108.95	108.27	109.01	109.76	109.18	108.88	108.6	110.18	108.7	110.05	108.46	108.46	109.71	108.62	109.92	107.96	108.49	108.77	108.19	109.25
98.919	99.945	100.88	100.14	100.77	99.608	98.925	99.607	99.738	100.57	98.971	100.19	100.18	100.57	100.64	99.797	100.89	101.81	99.885	99.576	100.07	100.84	100.68	100.59	100.96	100.43	99.637	100.75	99.649	100.24	99.322	101.19	99.799	100.78	99.657	100.82	100.03	100.67	100.13	101.28	100.46	100.8	99.586	100.72	99.493	99.37	101.37	101.24	99.562	100.32
105.7	105.35	105.32	105.96	104.64	106.06	105.41	105.76	106.2	104.5	105.39	105.95	105.43	104.91	105.79	105.73	106.8	106.72	105.94	104.36	105.75	104.37	105.29	105.68	104.97	105.16	106.61	105.84	105.7	106.56	105.62	107.13	106.8	106.84	106.8	105.65	105.66	104.16	104.39	104.72	104.7	104.36	105.93	106.07	104.54	106.21	107.19	106.15	105.38	104.72
106.9	105.68	107.53	109.2	107.77	106.6	108.03	107.32	106.12	108.15	107.51	107.1	106.38	107.25	106.24	108.21	108.18	106.16	107.84	106.5	107.35	108.02	105.93	106.04	107.52	107	106.25	105.59	107.82	107.05	106.16	105.49	106.31	105.92	107.3	107.81	106.5	106	106.84	107.14	106.9	107.68	106.61	107.1	107.69	105.54	105.36	107.9	105.94	106.87
106.67	108.43	108.27	109.43	108.14	107.93	108.19	108.36	106.95	110.3	108.86	108.91	107.95	109.25	108.97	109.5	108.61	107.12	109.55	107.29	108.22	106.86	110.14	109.01	108.58	108.15	107.24	108.5	108.58	108.94	107.43	108.31	108.12	109.55	108.39	108.46	108.37	109.15	107.89	108.31	109.15	110.6	109.69	109.8	108.69	108.62	108.94	108.55	108.3	109.36
107.55	108.84	107.45	108.39	107.5	107.17	108.36	108.57	107.92	106.49	108.87	108.38	107.79	108.03	107.45	107.76	108.73	107.22	107.93	107.36	109.45	108.87	107.47	107.71	105.9	107.3	108.1	108.3	108.94	108.28	106.88	106.71	107.1	108.21	108.07	108.21	108.2	107.65	107.34	107.9	107.77	109.08	106.71	109.03	107.06	109.64	107.54	107.11	106.17	107.56
107.1	107.34	109.03	107.41	108.51	107.32	110.11	106.51	107.57	109.12	106.47	109.3	107.05	108.9	108.07	108.42	108.11	107.25	107.4	107.53	108.03	108.01	107.92	106.17	107.36	108.07	109.98	107.53	107.9	108.61	108.3	108.75	107.75	108.29	107.29	108.07	108.06	108.25	105.31	106.99	107.18	108.34	108.05	106.85	107.32	108.16	108.71	109.58	108.65	107.41
103.7	105.44	105.12	106.51	104.84	105.18	106.21	106.38	106.92	106.57	105.94	103.87	105.46	105.24	105.43	106.42	107.16	107.88	104.05	106.73	104.45	104.56	105.47	105.75	105.73	105.55	104.13	106.35	105.26	106.1	104.69	104.77	106.57	104.26	106.8	105.66	104.49	104.74	106.33	104.36	105.45	105.6	105.37	106.33	106.17	104.72	106.83	104.96	103.89	105.43
101.2	100.34	100.46	99.698	99.699	102.48	100.38	98.954	102.2	100.04	99.898	100.48	99.638	99.494	99.888	100.82	101.1	100.45	100.28	98.814	100.65	99.362	99.686	100.73	98.635	99.881	101.76	100.83	99.915	99.778	100.25	99.369	100.2	100.21	99.987	99.937	100.11	99.306	100.54	99.326	100.19	99.245	99.761	100.46	100.68	100.56	100.08	100.77	100.41	99.429
107.25	107.6	107.16	108.27	106.88	106.68	109.15	106.22	107.86	107.35	108.73	108.7	107.18	108.48	106.53	106.44	107.44	107.85	107.64	108.28	106.86	106.64	108.14	110.04	106.99	106.21	107.89	107.93	108.48	106.1	107.16	106.32	108.36	108.09	108.21	108.23	107.01	106.64	108.67	107.52	107.41	109.9	107.99	107.29	107.96	105.95	107.39	108.19	108.44	107.06
105.79	104.86	105.99	106.05	105.64	106.03	106.3	107.42	104.03	105.67	105.76	105.66	104.31	105.11	105.73	106.16	105.64	104.6	104.7	105.73	107.04	104.22	106.72	104.15	104.97	106	106.11	105.33	106.66	104.54	104.97	105.68	105.26	105.63	104.78	106.18	104.31	105.46	105.07	104.89	106.91	105.34	106.08	105.46	107.63	105.68	104.84	106.1	106.03	106.48
106.87	108.43	107.66	108.59	106.62	107.15	108.39	108.94	108.43	107.73	110.67	108.41	107.97	107.73	109.75	108.23	107.49	108.36	108.54	107.59	108.59	108.54	107.53	109.66	107.83	106.81	107.32	107.34	107.86	108.35	107.81	111.08	108.77	108.53	107.88	107.99	108.64	109.26	107.76	107.28	108.96	107.49	109.79	107.66	107.09	107.53	107.76	107.05	107.04	108.6
101.42	100.75	101.55	100.92	100.58	100.95	100.9	99.719	101.42	100.92	100.43	102	100.06	100.94	101.3	101.21	100.8	103.06	101.3	100.14	99.951	99.618	100.47	100.03	99.495	100.67	100.12	100.72	101.21	101.17	100.73	100.52	101.08	101.46	101.66	102.97	100.09	101.2	100.57	100.42	100.82	101.29	100.15	100.25	100.44	101.25	99.975	101.73	101.43	100.83
109	109.58	108.54	109.32	110.57	109.47	109.24	112.29	109.9	109.96	110.96	108.75	109.62	110.74	111.26	109.88	110.07	111.06	110.6	110.76	112.03	110.68	109.68	110.11	109.89	111.26	109.68	110.07	110.08	109.51	109.87	111.8	109.13	108.32	109.41	110.07	110.07	110.09	110.44	110.81	108.51	110.47	110.91	110.08	111.42	110.85	111.21	110.23	109.16	109.36
109	108.63	108.06	105.97	107.92	107.82	107.78	106.69	105.65	108.01	109.11	109.22	109.37	108.15	108.44	108.23	107.84	108.4	108.49	106.92	107.37	108.2	108.52	107.93	107.77	107.31	110.06	107.35	108.55	108	107.03	107.76	108.75	107.06	107.22	107.22	108.34	108.26	107.85	106.14	108.49	107.56	108.21	110.04	109.32	108.37	109.04	108.3	108.15	107.72
105.26	105.79	104.65	105.02	105.85	106.96	104.98	105.14	105.11	105.67	104.86	104.08	104.92	106.55	106.77	105.56	104.88	105.45	105.81	105.42	103.28	105.65	104.44	106.12	106.48	106.44	106.07	105.52	105.86	105.23	105.2	103.77	104.85	105.77	106.99	107.37	105.9	104.33	105.24	105.16	106.84	104.17	104.61	105.55	106.59	104.58	105.45	104.85	105.95	106.23
105.26	104.01	105.49	105.5	105.89	105.72	106.12	105.52	105.49	106.04	106.63	106.57	106.27	106.11	104.24	105.81	105.3	105.81	105.84	106.21	105.11	105.66	105.23	104.16	105.78	105.98	105.32	105.68	106.16	106.47	104.3	105.61	105.14	104.78	106.73	104.61	106.12	106.55	106.88	105.86	106.2	105.47	105.33	105.41	106.42	105.09	104.89	106.67	105.8	104.94
106.35	106.85	106.32	105.98	107.19	105.64	106.98	107.54	105.5	105.91	107.59	105.41	107.2	107.56	104.85	107.64	104.82	106.9	105.59	107.59	106.84	105.89	104.54	107.22	106.13	105.96	107.6	105.47	106.07	106.03	106.97	106	105.48	106.33	106.79	106.46	106.4	107.28	106.6	107.26	107.21	107.42	105.96	109.03	107.28	106.37	106.02	105.28	104.73	107.21
100.3	99.862	99.947	100.32	100.22	101.4	100.89	100.2	99.709	100.03	100.87	101.42	99.564	99.225	99.66	99.825	101.32	100.72	99.816	99.331	99.04	100.31	99.616	101.25	101.41	99.97	100.79	100.4	98.591	99.678	98.634	99.001	100.88	99.779	101.11	99.219	99.968	100.95	101.5	100.65	100.69	100.28	101.45	100.95	98.516	99.337	100.36	101.91	100.86	99.636
99.078	99.486	99.517	99.196	97.76	97.067	97.116	99.574	99.932	99.941	97.972	98.973	99.754	97.69	98.331	97.666	99.562	99.714	98.039	98.242	98.78	97.23	99.204	98.568	99.462	98.5	100.71	98.485	99.278	99.478	99.191	99.902	98.913	99.289	98.691	99.966	98.4	99.642	99.106	99.86	100.85	99.411	98.449	99.255	100.27	101.77	99.41	97.718	100.18	99.239
108.23	108.24	106.53	108.97	107.94	108.41	108.37	108.96	108.29	105.98	109.42	107.79	107.06	107.62	108.69	106.89	109.26	108.82	107.61	108.16	108.3	105.65	108.22	107.29	107.85	108.81	108.35	107.17	108.72	107.36	107.17	108.21	107.53	106.67	104.82	107.18	108.27	107.25	108.23	108.96	107.28	106.43	108.88	108.13	107.85	106.47	108.39	107.56	108.28	108.06
106.74	104.78	105.29	104.03	106.45	106.49	105.67	104.94	106.06	105.55	104.56	106.17	105.24	106.35	105.17	105.28	106.54	106.62	105.07	107.22	105.42	105.98	106.64	105.26	108.51	104.81	106.32	106.84	105.88	105.13	106.11	105.69	105.58	106.22	104.81	104.83	106.48	107.02	104.95	105.94	105.99	106.26	105.14	105.41	105.4	105.47	105.8	105.64	105.25	106.4
98.753	97.19	99.603	99.354	97.697	99.17	99.399	98.583	98.105	98.549	98.915	98.948	99.625	98.482	98.304	97.831	98.498	97.759	99.483	98.432	97.376	98.118	99.161	98.452	98.729	97.639	98.999	99.463	98.128	99.005	98.585	97.641	99.396	98.299	98.556	98.973	98.869	99.409	99.932	99.85	99.88	97.914	97.323	99.091	98.768	98.739	99.107	98.19	97.895	99.432
105.18	105.7	105.67	105.05	105.09	106.24	104.58	106.35	104.14	105.79	105.59	104.34	105.59	105.46	106.28	104.42	103.85	105.24	104.59	105.58	104.55	104.62	105.23	106.65	105.83	102.49	105.74	105.97	107.07	106.03	105.48	102.9	105.71	104.71	105.69	105.13	105.33	106.89	106.56	105.67	107.37	106.49	105.87	107.57	104.92	105.81	104.77	106.29	105.61	106.5
110.19	110.08	109.97	110.54	109.38	111.51	111.85	109.45	107.84	109.32	109.51	108.93	110.8	110.52	110.45	111.06	109.32	110.52	110.83	110.47	110.76	111.12	110.16	111.25	108.31	110.12	111.73	110.09	110.65	110.24	111.75	111.42	110.13	110.54	109.81	108.94	110.88	108.28	111.23	111.05	110.09	111.8	110.49	110.89	111.46	109.71	110.49	111.51	110.98	110.01
109.49	108.14	108.6	108.4	108.56	109.02	109.72	108.68	107.65	106.95	109.27	107.51	107.49	109.3	108.63	107.83	107.52	109.68	108.43	110.46	107.9	109.17	110.09	110.05	107.37	108.31	109.26	109.55	108.53	108.83	107.79	108.23	107.72	109.29	107.3	109.88	108.55	108.66	108.79	107.95	107.97	109.64	108.56	108.25	108.36	108.69	107.7	108.94	108.47	107.97
110.38	111.6	109.14	109.54	110.57	110.89	111.56	112.06	111.26	110.18	111.02	110.11	110.75	109.72	111.32	111.44	111.48	109.09	108.75	111.86	111.21	109.08	110.62	111.42	109.56	109.79	110.16	108.08	109.54	109.52	110.06	109.4	110.26	110.74	109.73	109.58	111.61	110.21	110.51	110.4	110.19	110.99	111.47	110.18	109.83	110.84	108.47	109.11	110.75	110.98
104.21	105.05	105.81	106.74	107.99	104.02	105.78	105.63	106.27	106.51	108.19	106.62	106.26	105.14	105.51	104.86	104.82	103.98	106.73	105.22	106.3	103.78	105.69	106.46	106.49	104.74	107.41	105.15	104.81	106.18	104.24	105.97	105.97	105.32	104.64	106.46	106.69	107.26	104.67	106.69	106.63	107.03	104.79	106.17	105.21	105.91	105.78	107.45	107.18	105.5
106.53	106.74	106.5	106.43	105.33	107.85	105.9	104.88	106.91	105.11	107.27	105.34	106.68	106.09	106.1	105.98	105.61	107.99	105.8	106.2	107.66	107.31	106.78	106.75	105.75	107.02	107.18	106.88	106	105.73	106.7	105.98	107.24	106.27	106.39	105.92	105.4	106.94	105.85	108.05	106.75	106.03	105.82	106.09	106.7	105.67	107.13	106.29	107.55	107.14
104.94	105.71	106.43	105.29	105.32	106.9	105.08	106.13	105.02	106.56	104.54	107.06	104.98	105.59	105.29	105.9	106.51	105.44	106.7	106.88	106.51	105	106.24	105.13	104.49	106.08	105.35	104.68	104.87	105.48	106.17	106.95	106.93	105.51	106.31	106.63	105.78	105.19	105.98	104.73	106.46	106.08	104.39	105.39	106.23	108.27	105.3	105.74	105.69	104.88
106.27	107.48	106.07	105.65	104.89	106.88	108.53	105.97	105.39	105.69	106.02	104.83	105.82	107.59	106.49	106.93	105.67	106.35	106.83	105.37	106.18	107.56	105.42	107.22	104.28	105.67	106.8	106.02	106.73	106.91	106.35	106.73	106.63	107.04	106	106	105.8	105.11	106.49	105.21	105.64	105.79	105.59	106.18	106.46	106.49	106.38	107.11	106.26	105.49
106.7	105.84	107.4	107.09	107.78	106.35	105.69	107.44	105.78	106.87	104.77	106.46	106.27	106.57	106.85	106.81	106.74	105.39	106.09	106.28	106.19	107.01	105.72	107.21	106.6	105.96	107.46	107.42	105.55	107.16	104.82	105.81	104.87	105.97	104.54	104.72	106.17	106.66	105.65	105.58	107.82	106.53	106.54	106.51	106.01	104.73	106.37	106.23	106.82	107.15
109.09	109.13	109.2	108.69	108.65	109.65	107.52	109.44	108.21	107.23	108.65	109.5	107.66	108.68	108.93	110.15	108.43	110.18	108.81	108.35	108.46	108.56	107.94	108.06	108.77	108.69	108.85	107.64	107.67	108.28	107.7	107.89	109.71	108.22	106.54	109.95	107.57	108.44	107.97	107.53	106.55	107.29	108.22	109.09	107.72	108.42	108.31	108.09	107.11	109.47
111.85	111.74	108.8	110.91	110.48	110.13	110.21	110.98	110.71	110.48	110.28	110.19	111.13	111.03	110.46	110.03	109.36	112.29	109.82	110.86	110.66	110.29	110.64	111.45	110.6	110.28	110.82	110.7	109.51	111.65	110.46	110.39	110.28	108.95	111.15	110.5	110.79	109.04	110.34	109.76	108.53	111.69	110.85	109.7	109.93	110.86	109.54	110.93	109.86	110.88
107.2	108.27	110.12	108.56	107.83	109.46	108.5	107.5	108.01	109.5	107.98	107.44	108.75	107.42	107.02	110.52	108.99	108.95	109.25	107.36	109.55	106.87	106.92	107.78	109.18	107.63	109.81	106.65	107.27	107.57	108.1	107.21	108.4	109.88	108.47	107.67	109.48	107.91	109.04	109.27	108.34	108.66	108.14	108.52	108.89	109.1	108.86	108.92	107.63	108.21
109.14	109.33	109.72	109.48	107.95	107.56	107.66	108.77	108.59	108.41	109.37	107.22	108.35	109.12	108.48	108.35	108.55	108.01	106.84	107.24	108.47	109.98	109.61	109.05	109.36	107.67	107.46	107.47	108.92	109.06	108.21	110.27	109.32	108.98	108.45	108.97	107.98	108.19	108.3	109.01	108.48	108.13	110.23	108.14	108.05	107.55	108.69	108.98	109.76	107.75
106.22	103.62	105.39	106.17	105.74	104.44	105.74	104.28	105.4	105.42	104.6	105.42	106.81	106.28	105.07	105.93	104.9	105.51	104.94	107.04	104.36	104.16	104.34	105.68	104.36	105.44	104.99	106.76	105.45	105.25	105.32	106.51	106.47	105.75	105.77	106.9	105.28	105.25	105.68	105.69	104.74	105.72	106.83	105.27	104.2	105.37	106.63	105.36	104.91	104.26
104.89	107.74	105.13	103.69	105.27	106.6	105.58	105.33	106.42	105.14	106.77	105.3	106.71	106.93	106.09	105.97	105.46	107.15	105.87	106.4	105.54	104.46	104.71	104.57	104.79	106.15	105.21	105.79	104.71	104.65	106.13	104.82	104.36	105.3	104.7	104.68	105.5	105.04	105.76	106.21	104.06	105.95	105.54	106.27	105.15	105.34	105.56	106.04	106.17	104
109.13	106.78	106.73	108.45	109.54	108.04	108.72	107.64	108.23	108.57	107.33	108.59	108.96	108.68	108.79	108.96	108.55	109.13	107.69	107.87	108.88	106.48	108.67	109.17	108.08	109.37	108.81	108.74	109.68	109.58	108.55	108.85	109.18	109.33	108.26	108.94	109.29	108.69	107.93	108.56	110.06	108.49	108.56	106.81	108.89	108.83	109.8	108.16	108.34	107.78
102.02	101.02	101.67	102.06	100.57	101.13	101.12	100.9	101.43	99.472	99.183	101.04	100.91	100.86	101.64	100.31	101.91	100.78	100.02	101.68	102.29	101.78	101.39	101.92	100.94	101.62	100.07	100.03	100.25	99.06	99.639	101.31	99.785	101.6	102.62	99.459	99.958	101.39	100.5	99.87	100.8	100.21	102.6	100.4	100.39	102.3	100.14	103.59	101.19	100.06
109.09	105.99	107.46	106.35	109.22	107.48	107.78	109.28	106.99	106.69	109.39	108.46	108.32	106.15	107.22	107.28	107.23	107.5	108.65	108.95	106.82	108.99	108.24	105.85	108.24	106.19	106.77	107.99	108.15	108.32	107.38	107.6	106.66	106.77	108.35	108.62	107.62	108.45	107.83	108.06	108.35	107.72	107.61	107.61	107.26	107.19	106.97	107.23	107.36	107.26
107.33	107.29	108.38	107.58	108.49	107.69	107.96	108.16	107.07	107.27	107.33	107.68	106.75	107.76	107.11	107.91	109.22	109.58	108.62	108.01	108.95	107.57	109.24	108.12	108.97	108.05	108.05	108.6	106.75	107	108.4	108.74	107.43	106.85	106.84	107.54	107.33	109.09	107.36	108.92	107.73	108.16	107.85	108.89	109.19	107.24	108.38	108.5	107.19	108.26
108.7	107.62	108.79	108.95	108.17	108.94	107.77	109.77	109.33	108.83	107.76	108.09	107.14	107.4	108.06	109.33	107.07	107.25	107.03	108.79	107.83	109.59	108.61	108.27	108.85	107.82	109.02	108.55	108.47	109.41	108.58	109.57	108.31	109.53	106.74	106.89	109.16	109.84	108.99	108.95	107.48	108.83	108.61	107.91	108.17	108.38	107.46	108.25	108.75	109.21
105.47	105.73	105.47	105.2	104.97	105.64	105.48	105.56	104.56	106.21	106.9	106.96	105.58	104.61	104.74	106.96	105.07	104.88	105.1	104.96	104.89	106.28	105.98	105.47	105.73	104.72	107.38	106.3	105.36	105.61	105.52	105.33	105.2	104.92	105.85	104.52	106.61	104.79	104.67	104.73	104.43	105.22	105.78	105.62	105.76	105.9	105.01	106.28	106.89	105.46
107.89	108.39	107	108.17	108.36	109.05	108.43	108.98	108.15	108.77	109.59	107.05	107.94	107.91	107.9	109.02	109.02	108.6	107.7	108.09	108.83	107.75	108.15	108.61	109.04	108.2	106.95	109.08	107.89	108.73	109.08	107.93	107	108.6	107.74	108.65	107.45	108.59	106.64	108.63	108.25	106.69	107.49	107.78	108.32	106.9	108.39	109.45	109.2	109.35
106.76	105.51	105.61	104.77	105.29	104.19	104.62	104.41	104.93	105.44	104.45	105.91	104.85	105.21	106.41	104.7	105.6	105.89	107.22	106.12	104.85	104.85	104.29	105.57	105.36	104.32	105.52	103.89	106.19	105.49	104.84	105.53	105.84	106.33	106.11	104.84	105.8	106.45	105.15	106.29	104.36	106.77	105.21	105.84	105	105.77	105.63	107.97	105.75	105.96
105.54	108.01	107.25	106.04	107.75	109.84	107.61	108.14	108.86	108.03	108.86	106.99	107.23	107.65	107.51	108.01	108.35	107.25	107.82	107.96	107.64	108.64	108.09	107.87	108.63	109.56	106.82	107.23	108.19	106.34	107.36	107.98	106.55	108.43	107.91	108.61	107.85	107.36	107.52	107.12	107.58	107.92	107.49	107.93	108.64	106.43	107.7	106.32	108.9	107.82
107.41	105.59	107.51	106.63	106.15	107.98	106.93	106.56	105.03	107.55	105.74	106.16	105.63	106.3	106.52	106.88	106.96	106.11	106.52	106.87	106.81	106.96	106.55	106.39	105.28	106.21	105.62	107.12	106.61	105.77	107.46	108.16	105.72	105.45	105.64	106.57	106.02	105.8	105.98	104.95	105.89	107.01	105.96	108.28	106.36	107.8	105.85	104.7	106.84	105.95
105.56	105.8	105.62	105.95	105.94	106.62	105.58	105.13	105.9	105.13	106.32	106.04	105.95	107.42	107.43	106.35	105.97	105.38	105.82	108.62	105.12	106.29	107.27	105.94	106.61	106.21	105.35	105.69	106.19	104.91	106.29	106.64	106.6	106.82	105.99	106.69	107.24	106.28	107.29	107.17	107.77	105.7	106.99	107.58	106.74	106.11	106.1	107.05	107.67	106.02
103.59	103.29	102.45	103.78	103.36	101.82	102.42	102.3	104.61	103.01	103.62	102.28	103.25	102.92	102.48	102.93	102.52	103.69	103.52	103.87	102.3	101.83	102.57	101.86	104.07	102.71	103.64	102.45	102.9	103.34	102.42	102.98	103.13	101.14	101.65	101.96	103.43	102.5	104.08	100.96	101.32	101.98	102.15	102.82	102.58	102.13	102.34	103.04	103.43	101.99
108.2	108.8	108.63	107.03	108.29	108.96	106.87	107.52	108.64	109.43	108.42	109.33	108.47	109.53	109.47	108.67	108.42	107.6	107.16	109.01	107.82	107.34	107.88	109.3	107.86	107.87	107.84	109.26	108.25	107.49	109.5	107.14	109.88	108.28	108.74	108.02	110.03	108.9	107.73	108.26	108.05	108.85	109.76	108.88	109.19	107.45	108.43	108.32	109.39	108.18
105.87	106.93	105.99	106.16	106.52	105.39	106.02	107.52	104.77	106.77	106.09	105.6	105.27	105.95	105.47	105.34	106.39	105.87	106.91	106.58	104.94	106.8	106.6	105.64	106.65	105.45	104.54	104.34	105.87	107.2	107.12	105.42	105.63	106.67	105.56	104.81	106.46	105	104.35	106.17	106.18	105.9	106.64	104.76	105.05	105.92	105.7	105.83	104.69	104.39
105.53	104.95	105.11	104.75	105.97	105.31	106.18	105.4	105.15	105.13	104.95	106.38	105.82	105.12	104.61	106.23	105.67	105.82	105.68	105.41	105.8	105.55	104.89	105.09	107.03	105.97	105.54	105.59	106.75	105.99	105.5	104.7	105.31	105.8	107.63	105.92	105.53	105.23	105.9	104.77	106.14	104.58	106.81	105.85	105.75	105.56	103.8	105.37	106.92	106.37
105.56	105.66	105.3	107.35	107.19	106.85	104.54	106.2	106.79	104.81	107.13	105.53	106.37	106.72	105.76	105.54	105.75	106.85	106.12	107.69	104.61	106.04	105.99	106.46	106.13	105.91	106.05	106.2	106.67	105.79	104.26	106.85	107.59	106.38	106.44	107.09	107.53	109.59	106.97	107.23	107.13	106.24	106.1	105.14	106.24	108.19	105.76	107.6	105.72	107.13
106.97	105.98	107.84	105.43	107.57	106.81	106.15	107.67	105.23	106.65	106.94	105.99	106.71	105.11	107.11	106.2	107.43	106.66	105.37	105.46	106.04	105.23	105.96	107.25	107.52	106.29	106.77	105.1	105.64	104.24	107.25	107.51	107.26	106.56	106.97	104.47	108.11	106.4	106.36	106.3	107.07	105.64	106.98	105.92	105.72	107.11	106.19	106.36	106.24	105.43
98.461	97.505	97.525	98.296	99.071	98.962	97.659	97.527	97.063	98.188	98.404	98.033	98.968	97.389	97.154	97.225	99.236	96.387	97.638	98.24	97.516	97.052	100.44	98.069	98.882	97.673	98.723	97.257	98.064	97.814	97.165	98.722	98.945	97.31	99.177	99.102	98.026	97.831	98.303	98.18	97.614	100.15	96.749	98.767	97.138	96.101	96.393	98.397	98.599	99.266
105.75	106.11	105.62	104.88	106.52	104.16	105.31	105.93	105.7	105.02	106.04	105.87	105.13	106.43	106.53	105.23	106.66	106.17	105.75	106.06	106.05	106.08	106.27	106.93	106.24	105.57	104.81	106.57	107.61	106.19	105.58	106.71	106.35	106.9	106.91	106.54	106.39	106.64	106.76	105.02	107.18	104.59	104.71	106.69	105.62	105.73	105.91	106.26	105.48	106.41
108.12	107.02	108.05	109	108.16	108.34	107.57	108.45	107.87	109.5	108.85	106.27	107.99	107.98	108.25	107.89	107.6	108.16	108.11	106.78	108.29	107.92	107.42	107.96	108.5	107.12	106.15	107.74	108.47	108.43	107.04	107.93	108.86	107.74	107.68	107.37	108.9	108.16	106.12	107.23	109.08	106.52	107.22	108.27	106.84	107.43	107.98	108.27	107.3	107.44
106.23	107.49	105.25	105.15	106.59	104.97	106.19	103.36	105.51	105.5	104.9	104.53	106.18	105.68	104.52	104.44	104.06	106	105.4	105.79	106.06	106.05	107.08	106.03	104.92	106.02	106.44	104.43	105.55	105.36	105.41	104.32	104.49	105.34	105.09	103.65	105.01	106.13	106.33	105.31	105.6	106.28	103.98	106.82	106.07	107.37	105.72	105.23	105.05	105.93
101.87	103.56	102.37	103.88	103.41	102.32	102.63	100.99	102.45	102.92	102.58	101.86	102.14	100.99	104.92	102.44	103.6	103.12	102.08	104.52	103	103.7	102.32	104.12	101.62	101.86	101.13	104.16	103.28	103.76	102.96	102.1	102.19	103.38	103.58	103.76	102.48	102.01	102.72	102.55	103.24	102.89	104.18	103.76	103.36	102.78	102.76	102.88	103.17	102.91
104.67	106.26	105.8	104.82	105.75	106.23	104.85	104.43	105.01	106.59	104.21	105.68	104.6	107.21	106.19	106	105.56	106.48	106.11	106.38	105.63	106.75	104.84	105.71	104.16	106.35	106.76	106.12	106.45	105.48	106.12	106.65	106.11	106.29	107.81	104.82	106.34	105.92	105.61	104.96	107.46	105.43	105.52	106.12	106.08	106.77	106.06	105.3	105.05	104.82
106.82	106.11	106.84	107.02	106.49	108.18	106.21	107.31	105.25	107.19	105.27	107.74	105.77	105.86	106.35	105.32	105.25	105.33	106.89	107.59	105.88	105.5	106.84	106.31	105.32	106.6	106.21	105.76	105.72	106.96	106.98	107.33	105.74	107.57	106.3	105.86	106.96	106.5	105.63	107	106.96	106.43	106.16	105.88	106.22	105.04	106.5	105.9	107	105.21
108.24	107.76	108.22	107.29	108.11	108.96	108.54	109.23	108.05	108.85	108.31	108.67	108.18	109.44	107.86	107.86	107.72	108.36	107.12	108.49	108.82	107.67	108.72	108.31	107.54	108.25	108.66	108.58	108.9	107.93	107.79	108.57	107.92	108.02	107.89	108.26	107.95	106.04	108.56	109.19	107.14	108.98	107	107.44	109.18	107.18	110.17	108.12	108.65	107.48
105.5	105.29	106.73	103.95	105.42	106.02	106.42	105.01	106.37	106.68	105.01	106.07	104.41	105.81	105.27	105.31	104.99	105.01	105.55	105.26	104.95	105.06	106.58	105.91	105.21	104.74	106.01	106.13	105.81	107.41	107.3	105.64	105.96	105.71	105.99	107.32	105.63	106.21	104.92	106.37	104.32	105.27	106.37	107.03	105.53	104.38	105.1	105.28	105.7	104.69
105.51	106.4	105.3	107	106.54	106.02	104.2	106.29	107.1	106.22	106.43	106.19	106.35	105.49	105.46	105.15	105.66	106.13	105.37	105.65	106.01	107.19	106.51	106.71	106.69	105.88	107.01	105.21	105.71	105.82	108.22	105.29	105.14	105.53	106.67	105.23	105.64	105.92	105.24	104.6	105.09	104.07	107	105.52	105.82	104.65	104.52	106.28	105.09	105.83
108.17	108.79	107.28	109.13	108.35	108.57	107.59	108.99	107.67	109.02	109.26	109.2	109.07	107.73	107.5	107.99	107.77	110.15	108.84	109.89	108.87	109.22	109.26	109.64	109.08	108.57	108.77	108.84	109.63	107.92	108.56	108.08	107.52	109.84	108.49	107.99	108.07	107.76	109.95	108.75	107.98	108.37	109.01	107.94	108.25	108.55	108.96	108.38	108.62	108.6
107.28	107.21	107.93	108.39	107.88	107.86	107.77	107.6	108.82	107.02	109.26	106.66	106.84	108.27	108.88	109.47	109.12	108.42	108.17	108.1	108.58	106.85	107.6	109.15	107.51	108.25	106.82	108.78	106.49	107.64	107.97	107.27	107.91	107.65	108.29	107.54	107.39	107.92	108.28	108.13	107.37	107.97	107.24	108.24	107.73	106.39	108.48	107.55	108.83	109.15
100.35	100.87	101.11	100.66	99.515	101.06	100.05	99.808	98.582	101.39	101.35	100.35	100.49	100.17	100.11	100.4	99.971	100.22	100.19	99.059	100.6	100.08	101.05	99.851	99.784	101.01	101.01	100.72	99.982	100.53	101.59	101.03	100.91	101.22	100.5	100.79	100.45	99.911	100.28	100.84	99.799	100.79	102.93	100.96	100.76	102.05	100.81	100.75	99.965	100.62
107.83	107.52	108.32	109.04	107.55	108.95	108.68	108.79	107.54	107.89	108.24	109	108.56	107.98	108.22	108.67	108.87	108.05	107.83	108.4	106.53	108.61	108.35	108.86	108.88	109.35	108.02	107.72	107.74	107.09	107.67	108.37	107.59	109.33	108.03	108.31	108.68	106.62	108.62	109.23	110.2	107.74	108.12	109.73	108.92	107.48	110.1	111.32	108.2	109.75
101.18	99.499	100.94	100.97	100.81	100.51	101.46	100.61	99.259	99.315	100.21	100.24	100.65	100.7	100.35	99.81	101.08	99.68	100.12	99.675	100.51	98.852	101.46	101.86	99.355	101.04	101.07	100.42	101.52	100.77	101.57	101.01	101.41	101.65	100.66	103.13	99.59	99.956	99.815	100.64	100.4	100.65	100.78	102.17	101.02	100.62	102.08	101.09	100.16	100.3
99.865	101.09	101.17	100.18	100.36	100.17	100.67	101.2	100.83	100.24	99.114	99.894	98.857	100.27	102.02	98.841	100.06	99.862	99.784	98.664	99.751	100.82	100.52	100.65	100.47	100.33	100.09	100.14	98.17	101.12	100.03	99.505	101.59	100.34	100.36	99.902	100.63	100.7	101.14	99.433	99.903	100.07	100.81	100.78	100.01	101.16	100.65	100.72	100.18	100.6
108.58	109.9	106.64	111.08	108.81	108.89	108.17	108.96	107.74	108.83	109.48	109.31	108.76	109.57	107.09	108.22	109.63	108.11	108.87	108.27	107.59	108.44	109.9	107.3	108.93	108.67	109.23	106.72	110.17	110.66	108.14	108.15	108.3	106.97	108.29	107.43	107.83	108.35	110.27	110.88	107.7	107.69	107.8	108.81	108.64	107.95	109.39	109.7	108.59	109.08
105.12	105.12	107.04	105.57	106.01	103.86	106.27	103.31	105.24	105	106.08	105.67	106.11	104.43	106.7	104.32	105.63	105.67	106.05	105.33	105.25	105.51	105.7	106.36	105.38	105.65	104.47	104.85	106.45	106	105.68	106	105.11	105.57	105.37	105.18	105.23	106.1	105.16	104.95	105.99	106.4	103.75	105.28	105.44	105.78	106.13	105.23	104.56	106.43
107.82	108.18	107.9	107.37	108.7	107.49	108.29	107.96	107.64	107.31	107.73	108.06	106.86	109.57	106.61	108.73	108.81	109.15	108.07	109.35	106.57	108.06	106.87	106.99	107.9	108.1	109.16	108.58	107.54	108.69	109.54	106.77	106.77	108.04	109.31	108.02	108.93	106.79	108.17	107.22	107.5	107.81	107.94	107.72	107.01	106.86	107.78	108.28	108.28	108.11
107.54	107.18	107.32	108.6	105.87	108.04	109.12	108.22	108.21	108.42	107.88	105.91	109.04	107.92	107.32	106.77	107.69	107.27	109.08	108.63	108.82	107.96	108.4	108.34	107.46	109.09	107.87	109.5	109.43	108.8	107.57	108.64	106.7	107.8	106.73	109.29	108.11	109.12	108.06	108.05	108.1	108.43	106.94	109.11	108.28	109.32	108.58	107.61	107.55	108.08
105.44	106.51	104.71	105.99	106.27	104.52	106.45	104.99	105.78	105.95	106.27	105.51	105.63	106.62	104.83	107.45	106.55	104.15	104.95	105.85	106.31	105.92	105.41	106.06	106.61	106.63	105.93	106.46	104.75	105.51	105.98	106.26	107.28	105.06	105.27	107.04	105.41	107.33	106.21	105.53	104.3	106.46	106.06	105.25	106.56	106.01	106.38	105.4	103.74	104.19
108.66	108.7	109.92	107.61	109.26	109.5	108.85	107.44	107.47	108.29	107.05	110.26	109.53	108.31	108.78	107.38	108.83	109.67	108.7	108.6	109.87	108.12	109.16	109.22	107.93	108.35	108.34	108.94	107.21	107.99	107.73	108.76	107.09	109.84	108.53	109	109.01	108.02	107.93	109.06	108.28	108.6	108.79	109.69	109.7	109.62	109.29	108.74	107.65	109.55
101.34	99.871	100.08	99.942	99.973	101.49	100.47	98.586	99.243	101.17	100.45	101.75	101.24	99.716	101.37	101.2	101.27	101.35	101.64	102.49	100.19	100.78	99.389	101.41	100.92	99.689	100.29	100.51	99.361	99.237	100.49	99.699	100.99	99.88	100.17	101.1	98.863	100.33	99.939	100.06	100.29	100.52	99.386	100.75	99.793	101.42	101.55	98.952	100.85	99.355
104.27	105.43	105.28	105.31	106.85	105.5	105.58	103.37	105.82	104.62	105.67	105.65	105.24	106.42	106.97	105.54	105.39	105.18	107.23	105.44	105.26	105.05	105.85	105.26	105.04	104.82	105.21	106.77	105.1	105.28	105.62	105.32	105.27	105.28	104.88	106.29	106.15	105.41	106.08	106.42	105.46	104.56	104.01	104.06	106.32	105.85	107.59	105.17	105.25	103.8
105.69	103.7	105.93	104.13	105.4	106.2	106.57	105.31	105.97	106.09	105.7	106.04	103.8	107.33	106.56	104.57	106.65	104.8	106.33	106.4	106.41	105.51	105.85	106.8	106.07	105.61	105.63	106.05	103.95	106.19	105.77	106.37	105.46	105.12	105.08	105.14	105.88	105.29	104.99	105.82	107.28	104.34	105.88	104.17	104.76	106.15	105.29	105.87	105.25	104.7
106.81	105.49	105.82	105.12	105.12	104.97	106.1	105.88	105.36	105.51	106.84	106.62	105.09	105.15	105.89	105.28	104.8	106.4	105.62	107.15	104.25	106.32	105.5	105.25	106.71	105.54	105.99	104.87	105.02	106.23	104.39	105.11	107.14	104.52	106.51	105.97	105.52	106.71	106.17	107.47	104.85	106.06	105.55	105.27	104.7	105.98	105.63	105.43	105.22	105.57
105.6	106.99	105.99	106.43	107.83	107.25	106.5	108.36	106.02	104.74	105.95	105.97	106.04	106.21	106.41	107.24	107.13	105.6	105.99	105.99	106.8	106.44	106.27	105.85	106.73	107.84	106.45	107.99	106.88	106.04	106.53	104.69	106.29	107.02	105.81	105.64	107.58	106.96	106.68	106.16	106.08	107.21	107.74	107.02	107.24	107.17	107.1	107.4	104.96	105.9
97.178	98.87	97.975	96.237	99.56	98.687	97.646	98.105	97.5	97.869	99.557	98.415	99.183	98.74	97.101	99.494	98.107	99.34	98.489	98.411	96.476	98.004	98.305	98.161	97.68	97.086	99.955	99.828	98.362	98.699	98.137	97.204	98.614	97.04	97.981	97.541	98.966	96.371	97.204	96.311	97.604	97.848	97.711	97.111	97.278	98.701	96.976	97.008	99.065	97.64
106.3	106.11	106.74	106.8	105.03	106.8	106.29	106.11	107.31	105.89	106.46	105.58	105.8	105.7	106.91	106.4	106.99	104.49	106.89	106.23	106.64	107.86	105.85	109.28	106.64	107.35	106.2	106.45	105.49	106.36	105.52	107.41	107.06	106.02	106.61	105.33	104.99	105.92	107.08	105.91	107.07	106.14	105.32	105.8	107.11	106.7	107.19	104.56	106.05	107.82
104.82	105.86	105.66	105.79	105.77	105.93	104.86	105.91	106.18	106.76	106.8	105.02	106.83	106.34	104.77	106.19	106.01	106.65	104.36	104.99	104.64	105.94	104.43	104.98	105.37	105.95	105.4	106.4	108.09	104.52	105.33	105.43	103.6	105.63	105.46	106.27	105.87	105.94	106.05	105.65	106.53	105.94	105.03	106.1	105.4	106.45	104.22	105.87	105.77	105.05
105.78	104.83	103.14	105.94	106.38	105.5	106.54	104.43	104.35	105.02	104.84	105.57	105.37	105.94	104.69	106.27	104.49	105.88	105.39	106.93	107.67	107.26	103.8	105.67	106.49	104.38	104.41	104.97	105.2	105.1	106.21	104.41	106.66	104.91	105.67	105.33	105.87	105.65	105.54	105.42	106.17	104.61	106.12	105.26	107.26	105.18	105.9	105.75	105.29	105.55
108.67	108.47	108.97	108.25	108.43	109.47	108.95	109.31	110.28	108.17	107.5	110.83	108.09	110.67	108.12	108.58	109.7	109.45	108.13	107.27	107.9	108.44	107.67	109.18	108.91	107.95	108.96	107.7	109.02	108.4	107.28	106.64	108.18	108.83	107.93	108.43	109.21	109.64	109.73	107.32	107.23	108.5	108.39	108.59	108.69	108.14	108.71	108.96	107.71	108.72
108.82	108.64	109.01	108.59	108.38	109.99	108.36	109.42	107.51	108.65	109.53	109.35	107.6	107.99	107.26	107.8	107.27	109.12	108.42	109.21	106.75	108.03	106.69	109.08	107.08	108.49	107.14	107.7	109.09	109.28	108.43	108.15	108.32	109.55	107.6	109.85	108.51	108.5	107.63	108.37	106.92	108.64	107.72	109.04	109.14	108.86	107.71	108.24	109.49	106.5
106.91	106.25	106.05	105.93	106.41	106.01	106.23	106.8	106.47	106.29	106.49	104.64	107.15	106.05	105.39	106.49	107.02	107.95	104.44	106.97	106.09	105.87	107.5	105.89	105.17	104.49	106.82	106.12	107.19	105.31	107.84	106.81	107.15	107.04	106.26	106.34	106.78	105.98	107.11	105.3	105.34	106.21	106.59	105.77	105.79	106.45	106.77	106.41	106.42	106.58
105.48	104.33	105.32	105.72	105.27	106.02	106.28	106.11	105.73	105.13	105.57	105.08	107.16	105.86	105.84	106.34	106.05	105.97	104.43	106.02	104.34	106.13	105.56	106.53	105.12	107.76	106.84	105.56	104.46	104.46	105.76	106.51	105.92	106.15	105.66	105.02	107.2	105.23	106.71	105.73	106.51	107.01	105.34	105.71	105.42	106.56	106.08	105.33	105.5	104.68
106.79	106.24	105.75	107.36	106.13	107.5	105.7	107.86	106.77	105.92	107.81	108.15	107.18	106.28	105.85	106.75	107.21	106.93	106.24	106.83	106.56	105.71	106.68	105.93	106.4	106.31	106.23	106.69	106.55	108	105.66	106.31	105.72	106.53	106.17	106.4	106.38	105.65	106.57	105.11	105.97	106.21	107.24	108.61	108.09	106.39	106.05	105.89	106.44	107.99
106.47	106.75	105.78	106.04	107.21	105.5	104.73	105.58	106.2	104.93	106.07	106.01	105.84	105.74	105.84	105.63	105.55	105.41	105.95	105.87	106.63	106.55	104.47	103.75	106.21	103.73	104.92	105.9	104.84	106.69	105.72	106.12	105.95	104.43	105.44	106.7	104.32	106.05	107.26	106.51	103.98	105.61	105.04	107.26	105.23	106.73	105	106.43	105.54	105.66
108.15	109.4	107.51	109.21	108.26	107.77	106.7	107.77	109.26	108.38	109.33	108.12	108.75	108.47	108.64	108.14	107.89	109.17	107.91	107.65	108.61	108.6	108.54	107.57	108.22	108.15	107.37	109.36	108.95	109.73	108.04	107.71	108.37	109.68	109.37	108.81	108.11	107.65	107.62	109.48	109.03	108.59	107.2	108.16	108.14	108.21	106.8	108.5	109.36	108.29
98.404	98.543	99.022	98.065	99.943	97.447	98.017	98.492	97.974	98.545	96.54	97.945	97.915	99.616	98.8	100.09	98.318	99.021	97.012	97.93	97.685	97.898	98.218	97.893	100.26	96.91	101.02	98.893	98.604	96.894	98.702	97.192	95.511	98.413	98.154	97.576	97.561	98.813	97.975	98.404	97.277	97.702	98.364	97.595	98.563	98.512	98.759	98.705	97.051	97.386
98.045	96.304	97.436	98.282	98.549	96.935	98.924	98.074	97.241	98.329	96.963	97.613	97.783	97.677	98.33	98.676	98.969	99.305	98.148	96.471	98.482	98.67	98.227	98.232	98.201	98.601	96.464	98.894	97.447	98.636	96.668	97.9	97.525	97.273	96.28	97.539	97.161	98.32	96.595	98.416	99.115	97.835	98.837	98.539	98.813	98.428	98.458	98.656	98.751	98.479
97.004	98.551	97.62	97.379	97.286	97.825	97.388	97.616	98.641	97.039	98.329	100.38	95.703	99.145	99.699	97.721	97.63	96.901	97.608	97.23	97.458	98.329	97.989	99.023	97.749	98.706	99.032	97.787	97.724	98.493	99.397	98.592	97.734	97.276	98.38	96.628	98.062	98.619	97.588	98.395	98.037	98.973	97.163	97.885	99.49	98.223	97.296	98.072	98.306	97.428
106.68	107.12	108.97	108.26	106.71	106.79	107.52	108.94	108.31	107.49	107.57	107.19	107.98	108.51	107.91	107.68	107.59	109.71	106.4	108.08	105.45	107.74	107.98	107.44	107.49	107.45	107.52	108.83	108.91	107.89	107.92	108.04	108.14	108.37	107.7	107.7	107.95	107.85	107.57	108.39	107.07	108.14	109.04	108.16	107.85	108.77	107.7	106.96	107.7	107.51
103.8	104.61	106.83	105.75	103.92	106.43	103.72	105.6	104.86	105.28	104.76	105.68	105.15	106.63	104.06	106.61	104.78	105.26	105.74	105.38	106.87	105.7	106.67	106.25	107	105.75	106.68	105.92	107.68	106.43	106.72	104.66	104.42	105.24	106.41	105.23	106.18	105.53	105.44	106.22	103.91	105	104.84	105.58	106.15	105.72	106.71	104.59	105.93	105.33
96.797	98.558	98.799	98.446	98.014	97.159	97.341	98.305	98.441	97.709	97.58	98.091	96.429	97.38	96.948	96.848	98.439	97.691	99.217	97.136	96.977	98.268	98.655	98.375	97.614	97.165	98.383	96.528	99.159	98.303	98.196	96.626	98.229	99.005	97.291	98.999	98.609	98.141	97.724	97.786	98.483	98.278	98.421	97.445	97.25	98.296	98.412	97.325	97.522	98.05
105.57	108.57	106.4	106.22	105.13	105.95	107.19	105.78	107.14	105.23	107.42	106.58	105.05	106.5	107.14	105.35	106.36	107.44	107.66	106.33	106.77	107.47	106.52	106.45	105.01	107.4	106.87	105.73	106.44	106.48	106.7	105.89	106.01	107.49	106.93	106.59	106.14	104.16	105.63	105.58	107.53	106.39	107.7	106.7	105.96	106.6	106.29	106.44	106.9	108.33
105.69	103.43	105.81	106.24	107.03	104.6	104.97	106.28	104.27	105.16	104.98	106.12	104.76	105.82	105.9	105.49	104.81	105.39	105.72	103.67	105.68	105.02	106.05	105.79	104.35	104.73	106.07	104.94	104.93	105.54	105.56	105.03	105.28	105.06	105.05	106	106.59	105.52	105.02	106.05	105.38	108.23	105.78	105.74	105.99	105.96	104.27	104.61	106.85	106.89
99.111	99.464	100.94	100.53	100.61	100.46	100.14	99.691	99.522	100.65	101.3	99.643	100.13	101.05	100.9	100.86	99.987	99.027	98.567	100.51	100.05	101.44	98.542	98.929	98.974	101.09	101.68	98.538	99.713	99.27	99.774	99.35	100.21	99.415	101.31	100.04	99.847	99.631	99.523	101.02	99.984	99.369	100.02	99.981	100.78	101.35	99.761	100.59	98.254	99.489
107.44	105.77	105.92	106.01	107.67	106.92	106.02	106.52	106.99	107.04	106.9	107.89	105.95	106.52	106.51	106.14	107.62	106.53	105.57	105.36	107.85	105.68	107.48	106.96	105.69	105.93	107.92	106.27	106.17	107.11	105.74	106.68	105.85	106.5	106.62	107.41	105.21	106.17	105.03	105.52	106.35	104.77	106.89	106.95	107.54	105.9	106.5	105.96	107.01	106.16
97.981	96.669	98.507	100.09	97.791	98.222	97.762	97.529	97.616	99.88	99.408	99.067	97.426	97.533	98.579	99.296	97.805	98.818	98.784	97.459	98.395	97.818	97.65	96.955	97.81	99.085	96.191	97.785	97.76	98.747	97.771	97.47	98.162	98.83	98.109	99.152	97.257	99.475	98.299	96.671	97.423	98.35	98.244	98.151	97.405	97.663	98.328	97.906	96.723	97.133
107.63	105.63	106.43	105.73	106	107.83	105.5	106.29	106.77	105.99	107.5	106.29	106.23	107.01	106	106.56	106.52	104.9	106.11	106.5	105.93	105.88	106.1	106.22	106.53	107.04	105.14	108.38	106.46	104.84	107.02	107.62	107.31	107.5	106.33	105.69	106.19	105.94	105.38	107.54	106.39	106.04	106.61	106.15	106.95	104.71	107.71	106.16	106.19	105.86
109.68	107.49	108.04	109.41	108.13	108.92	108.21	108.87	109.34	109.82	109.28	108.92	107.55	108.09	108.66	107.62	108.41	109.63	108.99	108.67	109.11	107.95	108.39	108.64	110.3	106.44	108.4	108.4	109.35	107.6	107.63	109.24	108.48	108.54	109.08	108.14	107.84	107.32	108.4	109.38	108.35	106.8	109.24	108.28	107.51	107.57	107.45	109.28	109.42	108.21
105.45	104.63	105.71	107.21	105.55	106.62	105.62	104.68	104.09	104.93	105.06	105.67	104.08	105.34	105.14	105.77	106.51	106.34	105.24	106.33	106.37	105.06	106.07	103.97	105.73	105.09	105.13	106.65	106.78	104.19	106.55	104.82	106.82	105.14	104.85	105.52	104.96	105.78	105.89	105.57	105.71	105.47	105.56	104.82	106.23	106.17	106.52	103.95	105.25	106.54
105.98	105.83	106.46	106.05	105.67	105.12	106.07	104.62	107.26	106.33	106.43	106.82	107.2	106.91	105.86	106.54	105.95	106.66	107.39	105.54	105.03	105.93	105.86	106.95	106.07	107.52	106.36	105.56	105.52	108.14	106.49	106.07	107.23	106.08	109.07	106.84	106.41	107.46	105.44	105.96	107.01	106.02	106.97	104.13	107.03	107.2	109.22	105.39	105.16	107.46
105.38	105.8	105.23	106.21	105.84	105.17	106.15	107.17	105.69	106.1	106.09	106.89	106.41	105.74	104.91	105.42	105.14	106.79	107.31	107.17	105.82	106.44	104.77	107	105.02	107.1	105.94	106.51	105.11	106.08	105.58	106.22	106.91	105.36	104.83	105.29	104.51	106.19	105.9	105.99	104.93	105.37	104.69	104.62	106.09	106.16	104.55	104.71	106.12	105.83
100.45	100.56	101.91	100.84	100.53	100.41	101.64	100.75	100.54	100.01	101.44	101.07	101.3	99.814	102.45	100.71	100.77	100.87	101.75	99.526	99.72	99.964	100.03	100.66	101.16	99.798	99.277	99.937	100.72	102.14	100.57	99.428	100.59	101.44	99.631	99.156	101.22	100.75	101.99	99.308	99.937	101.23	101.43	101.28	101.91	100.63	101.03	99.95	100.03	100.7
107.16	105.96	106.63	108.07	107.11	106	104.89	106.62	106.69	105.67	106.62	106.45	105.37	106.64	106.82	107.57	106.94	106.54	106.95	108.4	106.25	105.99	106.81	107.79	107.02	105.81	107.22	106.59	107.09	105.86	107.4	106.84	106.4	107.07	106.59	105.84	106.33	107.17	105.7	106.57	106.4	107.36	107.57	106.62	107.55	106.9	106.39	106.88	105.63	104.85
109.15	108.24	107.85	107.88	108.65	108.63	110.02	108.52	108.58	108.03	107.43	107.3	109.65	108.61	108.54	109.81	108.07	109.53	109.84	108.1	109.61	107.81	105.78	109.59	108.81	108.24	108.25	108.02	109.31	107.62	108.5	109.4	107.57	108.19	107.78	108.17	109.32	109.29	108.64	108.7	108.65	109.32	109.36	108.53	108.27	107.62	107.47	108.38	107.05	105.92
106.83	106.82	105.89	106.59	107.04	105.77	106.57	107.17	106.9	106.54	107.93	105.54	107.1	104.96	105.15	107.88	107.26	106.7	106.15	106.43	107.5	106.39	106.35	106.76	107.87	108.42	105.12	105.85	106.82	105.84	106.31	106.51	106.29	106.04	107.7	107.37	106.1	104.69	107.64	107.5	105.98	106.73	106.84	107.95	104.36	105.27	104.85	106.19	105.57	106.44
105.88	106.64	104.98	105.42	105.82	105.15	106.36	104.87	106.85	107.36	104.87	105.57	105.03	105.87	106.59	105.41	106.11	105.82	105.87	105.31	106.62	105	105.76	106.39	108.08	105.22	106.07	105.79	105.15	106.19	105.59	104.39	106.04	106.25	105.74	105.43	106.02	105.02	106.75	105.21	105.56	106.77	105.81	105.66	105.68	105.55	105.37	107.01	106.29	105.32
107.09	107.06	108.06	106.22	108.19	107.21	107.21	108.49	107.01	107.41	107.68	106.78	107.3	107.43	108.03	108.76	109.16	109.02	107.4	107.38	108.63	107.21	108.73	108.05	107.89	108	107.74	107.29	108.29	108.7	107.38	106.31	106.71	106.14	108.05	107.16	107.42	106.26	106.33	107.7	107.6	106.75	107.49	107.02	106.65	106.77	107.62	107.82	107.67	107.27
105.17	105.59	106.79	105.46	105.11	106.23	105.2	106.83	106.15	105.99	105.76	105.65	106.01	106.39	104.81	106.16	106.15	105.47	105.96	104.9	104.94	106.73	106.98	105.62	106.72	105.94	105.66	105.04	107.28	105.49	105.73	104.93	105.05	105.59	104.89	106.1	105.17	107.27	105.7	106.31	105.59	104.31	105.09	105.53	105.67	104.68	106.08	105.9	106.24	105.54
103.89	105.41	103.55	104.91	106.88	105.66	105.47	105.74	106.43	105.24	105.86	106.14	105.29	106.04	106.09	104.01	104.77	104.72	106.19	105.99	104.95	105.81	105.52	106.37	105.69	105.73	104.44	105.96	103.99	104.04	104.89	105.17	105.26	105.49	106.51	104.72	105.01	107.6	105.36	104.53	105.08	104.61	104.37	105.31	104.73	106.94	106.75	104.76	104.98	105.17
108.04	104.85	106.53	105.27	106.84	106.45	106.9	106.8	106.94	107.57	106.67	106.51	105.33	106.12	105.83	106.93	105.95	105.89	106.38	105.63	106.95	106.22	107.19	105.42	106.65	105.79	106.45	107.42	106.43	106.59	107.67	105.48	105.75	105.32	105.66	106.19	106.89	106.61	106.19	105.63	105.82	107.73	108.12	107.64	106.98	106.98	106.18	106.44	107.18	108.43
104.87	105.88	107.67	104.87	107	105.69	105.05	104.62	104.68	105.95	105.31	105.58	106.23	105.72	106.05	106.1	104.67	107.52	104.92	105.75	105.09	105.54	106.28	105.12	106.07	105	103.61	106.48	105.35	104.32	105.35	105.83	107.34	105.32	105.67	105.29	105.54	105.58	104.33	104.83	106.89	105.76	106.26	104.9	105.97	104.3	104.39	104.65	106.37	104.82
108.7	107.21	108.29	108.39	109.28	106.81	107.11	107.13	107.36	106.48	107.1	108.86	107.72	106.28	109.33	108.43	107.21	107.8	107.51	108.93	106.61	108.16	106.66	106.38	105.69	108.25	107.33	107.63	107.9	108.31	108.25	107.66	108.23	108.76	107.4	106.81	107.95	108.06	108.11	107.84	107.42	107.64	107.29	107.59	108.9	107.8	107.73	109.01	107.73	109.23
107.44	107.02	109.89	109.97	107.91	108.64	108.17	108.08	108.12	106.67	107.76	109.99	109.62	106.95	109.6	108.75	108.63	110.09	107.91	108.51	108.4	107.17	108.11	107.6	109.06	109.2	109.3	108.81	108.33	108.18	108.05	108.48	107.4	107.3	110.56	107.73	109.94	107.72	109.29	109.76	108.05	108.11	107.5	109.09	108.31	108.48	108.22	107.36	108.8	108.64
109.23	107.41	109.05	108.08	106.75	107.8	109.63	107.82	107.05	109.07	107.86	109.02	108.19	107.72	108.9	108.05	107.69	106.24	107.67	107.64	109.23	108.99	108.73	108.48	107.11	106.73	106.72	108.92	108.28	107.6	107.93	107.9	109.33	108.74	107.79	109.13	107.58	108.05	108.13	108.21	108.94	109.29	106.95	107.6	107.52	108.65	108.41	109.57	109.57	107.68
98.481	98.243	97.473	97.567	97.047	97.72	98.644	99.052	97.782	96.751	97.397	98.253	98.086	98.254	98.564	98.082	97.695	96.631	98.431	99.066	97.857	97.462	98.024	98.544	97.748	96.309	99.045	97.709	97.155	98.819	97.091	98.516	98.203	98.914	98.405	96.619	96.2	96.213	99.014	97.6	98.196	98.886	97.283	98.722	97.86	98.838	97.813	99.05	98.688	98.159
107.79	108.92	107.4	107.59	107.51	107.39	107.56	108.1	106.26	106.52	108.69	109.12	108.23	108.15	107.67	108.43	107.13	107.65	107	107.14	108.32	109.03	107.08	106.65	108.19	108.39	106.1	106.54	107.63	108.85	106.75	108.9	108.87	107.7	108.35	107.15	107.36	108.15	107.63	107.38	108.42	109.68	108.95	108.29	108.37	106.38	106.23	107.84	108.62	107.4
107.82	108.25	108.35	107.61	108.63	107.44	106.98	107.54	108.13	106.64	108.74	107.89	108.4	108.92	109.39	108.48	107.63	110.73	109.53	109.78	108.68	108.92	107.73	108.1	107.83	108.71	108.41	109.98	109.45	109.68	107.35	107.66	107.09	107.6	107.81	107.44	106.96	107.1	108.28	109.47	108.03	108.65	109.39	108.43	107.23	107.52	108.56	108.26	107.95	108.31
105.01	107.19	105.99	104.96	106.04	104.43	105.37	104.62	105.3	104.2	106.46	106.4	106.29	104.8	106.52	107.01	104.7	105.61	105.97	107.67	105.22	105.78	106.71	105.97	107.19	106.9	106.43	105.42	104.14	106.13	105.78	104.48	106.78	105.66	106.09	106.08	105.34	105.28	104.36	104.67	105.16	106.26	105.38	104.89	105.69	105.89	104.43	105.79	104.87	104.71
106.03	106.06	105.23	105.08	105.21	105.68	106.17	105.66	105.06	105.2	105.69	106.94	107.22	105.97	104.77	105.54	106.14	106.76	105.87	104.28	105.06	104.08	106.77	107.39	105.49	104.09	106.56	104.72	104.66	104.43	106	103.94	107.17	106.58	105.42	105.26	105.95	104.16	105.36	106.32	104.33	104.97	106.11	105.51	105.22	103.93	106.36	106.54	106.09	105.81
100	98.263	97.707	98.479	98.752	98.46	98.995	98.822	99.449	98.944	97.297	99.881	101.34	99.586	99.054	99.273	98.98	99.119	98.319	97.478	98.884	98.264	98.123	97.928	99.093	99.397	99.926	99.175	99.99	97.798	97.702	99.794	99.022	97.875	99.194	99.595	99.268	99.752	98.043	98.651	98.959	98.175	98.614	98.638	99.159	98.65	99.12	98.997	99.884	99.18
105.98	106.09	104.13	106.18	106.55	104.56	105.74	106.28	104.8	105.59	104.34	104.63	106.62	104.72	105.87	105.78	106.14	104.32	104.86	105.44	105.39	106.19	102.33	105.86	106.53	104.98	106.89	104.96	106.54	106.42	105.4	106.19	104.33	105.2	104.62	104.61	106.26	105.08	106.51	105.3	105.87	105.75	106.95	105.63	105.42	104.91	104.68	105.21	103.4	106.32
108.18	108.3	108.4	106.89	107.5	108.73	106.14	107.92	108.5	106.37	107.3	107	108.31	108.12	106.84	107.06	106.82	108.06	107.35	107.72	107.6	107.51	109.1	106.02	108.61	107.02	107.48	108.25	107.21	106.5	106.8	107.23	108.22	106.37	106.86	108.49	108.24	107.7	107.65	108.23	107.63	107.35	107.9	108.89	107.46	107.45	107.98	105.67	107.5	108.16
105.84	105.16	105.89	104.8	107.3	106.1	105.15	106.91	106.07	105.7	106.09	105.35	105.1	104.54	104.85	104.87	104.81	105.96	106.87	105.92	105.05	104.15	105.83	106.42	105.35	106.04	105.65	106.16	103.79	104.37	105.13	104.94	107.1	105.04	106.56	106.73	105.64	106	105.98	105.39	105.99	104.56	105.88	104.82	105.9	105.73	106.57	105.69	104.54	105.6
107.84	108.59	108.94	107.37	108.31	108.74	107.86	107.16	108.57	108.11	107.4	107.69	108.39	107.67	108.07	108.53	107.99	110.41	109.25	108.44	107.99	109.11	108.97	109.47	107.56	105.83	107.64	108.36	107.17	106.96	108.4	107.91	108.22	109.79	108.11	109.07	110.49	107.94	108.28	106.85	107.27	108.33	108.54	109.1	108.36	108.49	107.88	108.23	106.72	108.01
106.57	104.61	104.83	104.3	105.3	105.81	105.99	106.14	106.5	105.52	105.84	105.52	106.88	105.86	106.13	106.78	105.12	106.84	105.1	107.46	105.86	106.67	105.26	105.2	106.06	106.2	104.44	105.02	106.56	105.45	104.89	106.49	106.03	105.86	107.18	106.44	104.91	104.77	105.7	106.89	106.71	104.73	104.3	106.31	106.36	105.75	105.91	105.15	106.76	106
107.28	105.86	107.03	106.78	108.06	107.86	105.67	107.67	106.45	108.13	105.54	106.54	107.56	105.22	105.72	106.7	105.35	107.01	105.73	105.9	105.83	106.88	106.76	107.86	106.72	107.03	106.5	105.04	107.15	106.5	106.13	104.96	105.98	106.54	106.27	105.65	107.19	106.85	105.94	106.63	106.89	105.88	107.74	106.83	105.95	107.08	106.77	105.9	106.8	106.27
107.45	107.68	107.46	108.38	106.93	107.71	108.79	106.89	108.22	108.3	108.86	109.74	108.28	108.49	106.89	108.56	108.18	107.97	109.01	109.09	108.7	108.6	107.7	108.16	108.4	108.61	107.17	107.22	108.76	108.29	107.77	108.61	107.49	108.45	108.06	108.73	106.38	108.94	108.86	109.25	107.8	108.19	107.19	107.71	108.17	110.17	109.25	107.37	108.79	108.57
106.12	105.31	105.5	105.35	105.7	105.58	105.19	105.76	105.96	105.96	104.62	105.43	104.78	106.1	105.28	106.03	105.45	105.41	104.57	107.31	105.93	106.8	107.15	104.9	106.21	106.24	104.22	106.23	105.81	104.76	105.54	105.92	106.13	106.69	105.2	106.27	103.85	104.98	106.1	106.62	105.62	105.76	106.37	106.03	106.64	106.82	105.9	106.85	105.1	106.19
105.32	105.69	106.1	105.74	105.03	106.34	104.96	105.09	103.41	105.95	106.63	106.7	104.46	104.86	105.49	105.41	104.73	105.39	104.68	105.41	105.18	105.73	107.45	106.31	106.03	105.12	106.95	104.84	105.04	105.52	105.8	104.45	105.42	105.31	104.38	104.12	106.01	105.25	105.38	106.52	106.07	105.74	105.13	104.57	105.46	104.07	105.98	106.35	104.84	105.41
105.52	105.69	105.31	106.56	107.17	105.42	105.49	106.34	105.19	105.84	105.79	105.15	105.86	105.46	105.92	104.97	106.3	106.71	105.25	105.96	105.79	104.53	106.5	106.16	105.53	105.91	104.71	105.09	105.69	107.28	106.68	105.07	106.52	107.1	104.02	106.4	105.5	105.33	106.33	103.94	106.07	104.32	104.16	103.9	105.35	105.93	105.14	105.51	105.37	104.9
109.09	107.97	106.57	108.87	110.35	108.38	109	108.05	108.42	107.67	108.44	107.33	107.26	108.87	108.11	108.42	106.61	107.91	107.71	108	107.59	108.17	107.75	108.51	110.62	108.47	108.23	108.16	107.63	107.95	107.67	108.26	107.34	109.14	107.64	108.1	107.16	107.54	107.33	108.68	107.79	109.44	107.99	109.59	109.58	109.51	108.37	108.32	107.29	108.27
108.16	108.61	107.49	107.89	110.17	109.16	109.01	108.91	109.56	109.05	107.79	109.49	109.47	108.71	107.95	109.2	107.44	109.61	108.92	108.31	107.94	109.97	111.13	110.09	108.97	107.71	109.11	107.73	108.75	108.15	109.44	109.28	109.22	108.51	107.49	107.75	110.28	108.31	111.03	109.52	108.95	108.16	108.76	109.14	108.77	111.57	107.84	109.03	108.52	108.03
101.02	100.38	100.25	99.774	99.823	100.8	100.68	100.69	102.36	100.53	101.97	98.778	100.24	100.68	101.27	100.08	100.16	99.433	100.93	100.74	101.02	101	100.67	100.91	100.83	101.59	100.37	101.11	99.91	98.58	100.83	101.71	100.16	100.23	101.29	99.967	100.54	100.04	99.551	101	100.45	100.1	100.84	100.43	100.8	101.06	100.22	101.1	100.34	101.17
105.83	106.5	106.79	106	105.78	105.65	105.83	104.65	105.52	104.88	105.57	105.98	105.98	107.35	105.62	105.84	106.46	106.56	106.08	107.16	106.33	104.67	106.87	105.51	105.5	106.03	106.62	104.89	106.47	104.61	104.18	106.98	106.6	103.95	105.8	106.97	104.38	107.37	105.41	106.33	105.99	106.16	104.55	105.81	106.45	103.78	104.83	106.29	106.29	106.26
107.55	108.72	106.9	107.55	108.69	108.67	108.47	108.6	107.87	108.51	106.99	109.65	108.81	107.49	108.73	107.69	107.22	109.17	108.29	108.2	109.63	107.81	108.24	107.73	108.37	107.32	109.06	107.39	108.6	107.59	109.06	107.54	107.38	110.23	108.95	109.27	107.53	108.83	109.35	108.04	108.4	108.5	108.37	107.99	107.21	109.27	107.55	108.19	108.82	106.56
105.33	105.31	105.45	105.75	105.74	107.04	106.28	104.26	105.06	105.94	105.21	105.78	105.03	104.84	107.18	106.51	104.77	105.71	106.64	105.4	103.26	105.37	106.01	106.64	105.22	104.53	106.71	105.93	107.35	105.39	105.73	105.26	105.43	104.54	103.67	106.48	105.02	103.92	105.51	104.93	106.5	105.61	105.6	105.15	106.41	104.56	105.23	105.6	105.6	105.1
105.92	106.47	106.64	106.33	107.21	105.88	106.56	107.67	107	105.19	106.33	106.71	106.46	106.33	105.58	106.64	106.72	106.81	106.05	106.51	106.32	108	106.38	107.11	108.29	105.51	106.62	106.76	106.41	106.93	104.75	106.68	107.03	106.8	106.53	106.89	106.58	106.41	107.99	107.3	107.03	105.52	104.68	106.9	106.6	106.89	107.41	106.65	106.51	106.36
105.16	103.51	105.74	105.97	105.26	105.1	105.31	105.71	106.37	105.87	105.62	106	105.11	104.86	106.33	104.46	104.26	106.24	105.33	104.58	106	104.69	106.85	103.79	106.14	106.47	106.4	105.84	103.5	105.53	105.4	105.82	105.51	106.34	106.76	105.56	105.31	105.71	105.62	105.36	104.67	105.5	106.41	105.84	105.16	106.52	104.12	104.89	105.87	105.27
105.98	106.45	106.98	105.2	104.39	106.23	106.55	104.39	107.88	106.33	107.15	104.78	104.88	105.56	106.62	105.45	105.06	104.99	105.67	105.38	106.21	104.32	104.5	106.59	106.28	105.59	106.12	105.57	104.29	104.95	102.77	106.74	104.16	104.29	105.36	105.15	105.59	105.97	106.53	107.07	105.68	104.27	104.14	106.56	105.52	106.32	106.24	106.33	105.62	105.76
106.42	105.15	103.86	105.02	106.5	105.11	105.38	105.31	103.43	105.61	105.99	103.71	106.02	105.79	105.62	105.46	106.99	104.61	104.89	105.2	105.68	105.51	106.21	104.84	105.34	106.06	105.94	105.83	104.48	106.24	106.86	105.97	104.24	103.85	105.73	105.61	105	104.61	106.31	104.6	104.94	104	103.8	106.2	105.16	104.52	105.57	104.47	106.53	106.78
107.13	108.01	107.83	108.35	108.57	109.11	107.61	108.53	107.27	108.69	107.86	107.93	107.99	108.53	106.55	108.11	108.91	108.09	108.57	107.56	108	107.33	109.51	108.11	106.87	109.09	107.64	108.78	107	108.17	108.15	108.57	108.11	107.32	107.4	108.3	108.56	108.62	107.25	107.88	109.02	108.39	106.79	106.98	107.49	109.58	108.09	107.61	107.37	108.26
106.28	106.61	105.04	105.43	105.84	105.41	104.77	104.43	106.83	105.12	104.96	105.9	106.2	105.08	105.92	104.96	106.34	105.45	104.73	106.62	105.4	105.42	106.05	106.05	105.86	105.74	105.74	105.54	105.47	105.28	105.12	105.36	104.77	103.89	106.05	105.9	105.98	107.1	104.54	106.53	105.04	105.19	104.38	104.66	106.35	103.57	106.16	105.7	106.52	103.45
99.987	101.17	101.19	100.53	100.77	101.97	99.814	98.343	100.86	99.002	100.55	100.05	98.431	101.53	100.51	100.61	101.59	102.2	100.7	99.258	100.46	100.3	99.723	100.37	99.879	102.54	99.955	99.569	100.82	100.5	100.29	100.98	99.938	101.08	101.39	101.38	101.9	100.82	100.92	100.36	100.69	102.16	101.36	100.3	100.03	101.51	100.9	101.15	101.18	100.64
106.29	105.8	105.29	106.22	106.47	106.06	106.46	105.87	106.72	107.17	105.7	105.8	105.41	105.24	106.33	106.96	106.05	105.39	105.29	105.78	107.55	105.66	107.42	105.59	106.54	104.98	106.29	105.2	104.91	105.87	105.55	105.96	106.47	105.87	104.71	106.12	104.58	105.9	105.98	105.17	106.42	106.31	105.73	106.13	104.94	105.69	106.6	103.92	105.28	106.38
103.42	106.01	104.34	106.68	104.7	104.85	105.58	106.15	106.36	106.78	106.04	105.42	105.4	105.14	106.39	105.03	106.26	106.23	104.12	105.66	105.85	106.18	105.47	105.71	104.02	105.23	104.87	105.79	104.16	105.51	106.03	106.28	105.79	105.49	105.23	106.22	105.11	104.87	106.22	104.97	105.59	105.33	105.58	105	105.69	106.39	104.81	106.54	105.61	105.62
109.04	109	107.43	108.62	107.86	108.33	108.62	108.76	107.88	106.85	107.49	108.41	109.23	109.06	110.67	109.56	106.98	108.68	108.21	110.91	109.34	108.35	108.16	108.64	108.25	107.31	108.04	108.47	108.55	109.36	108	107.72	109.18	108.36	107.13	107.53	107.67	107.37	107.75	108.22	109.42	108.07	109.5	109.2	109.07	108.7	106.48	108.99	108.12	108.93
98.291	98.21	98.358	100.06	99.153	99.387	99.216	97.254	98.518	98.52	97.772	97.753	97.608	97.257	98.59	96.72	97.956	98.255	98.869	97.126	97.437	98.377	100.05	97.656	97.975	97.533	98.335	96.853	96.58	98.322	100.03	98.388	98.465	98.57	98.838	98.15	98.63	97.59	97.537	97.469	98.432	97.005	97.915	97.659	97.838	99.223	98.484	97.398	96.501	97.46
109.21	107.84	107.21	108.7	109.16	109.27	108.73	107.62	106.91	109.06	108.2	108.11	109.11	108.58	108.45	108.19	108.03	107.72	107.1	107.09	108.33	107.33	108.5	109.16	109.02	108.44	109.19	109.22	107.72	109.16	109.85	106.64	108.97	108.46	108.86	109.41	108.34	108.5	109.36	109.06	107.89	107.88	110.04	107.87	109.32	109.47	108.26	107.06	108.4	109.26
104.52	105.02	105.45	105.35	105.24	105.12	104.81	103.74	106.24	106.15	105.61	106.14	107.74	105.04	104.7	105.41	104.81	104.85	105.56	105.9	104.94	105.21	106.06	105.33	104.6	106.92	104.87	105.44	105.63	105.44	105.48	105.75	106.9	106.46	105.75	105.55	106.29	105.41	105.35	106	106.49	106.75	103.39	105.52	107.19	105.11	105.57	104.1	107.34	105.17
110.97	109.2	110.25	111.12	111.19	109.99	109.41	110.52	110.35	110.17	110.89	108.66	110	110.17	110.74	110.09	111.23	110.72	111.38	109.12	110.92	110.54	109.75	111.56	109.97	109.6	110.03	110.18	109.72	108.49	109.87	110.74	110.24	110.89	111.3	109.53	110.64	109.31	108.94	110.46	109.02	109.89	110.92	110.69	109.26	111.36	109.58	110.19	109.95	111.93
107.97	108.92	106.76	108.49	108.83	108.51	108.02	105.8	108.72	107.74	108.26	106.8	107.72	106.53	109.21	109.41	107.77	108.8	108.38	106.67	107.69	107.12	108.55	106.71	108.62	108.76	107.6	107.78	106.42	109.26	107.55	105.6	108.03	106.61	108.61	107.4	107.15	109.01	107.85	106.37	107.04	108.29	107.45	109.97	107.36	107.18	109.36	108.7	106.21	106.9
97.581	97.493	96.883	99.009	96.803	96.84	96.318	98.727	97.779	97.748	97.869	96.641	97.768	97.563	97.895	96.876	98.906	97.204	98.831	98.074	99.257	96.676	97.163	98.898	99.242	97.678	97.114	97.979	97.332	98.139	98.157	98.446	99.104	98.085	96.844	99.419	97.192	98.727	98.13	97.678	97.934	97.085	96.471	97.235	97.779	97.783	98.913	97.636	99.763	97.525
108.93	107.37	108.05	107.29	108.84	108.68	108.5	109.48	108.4	108.42	108.35	107.31	107.78	107.63	108.16	108.17	108.25	108.2	107.07	108.31	109.1	110.19	106.34	107.38	109.75	107.49	107.97	108.75	107.38	108.25	108.13	107.26	106.97	107.83	107.45	107.7	107.79	108.17	110.15	107.12	108.08	108.97	108.33	109.65	110.2	108.15	106.96	108.39	108.12	108.84
107.36	105.63	108.97	107.85	107.27	110.16	109.01	107.26	108.26	107.73	109.69	109.27	109.05	108.15	109.1	109.4	108.36	109.96	109.35	107.98	107.44	108.19	108.23	108.25	107.76	109.52	106.11	108.63	107.41	108.9	108.09	108.91	107.94	107.71	107.6	107.91	108.01	110	109.2	108.61	108.49	107.72	108.73	106.79	109.34	108.19	107.96	108.62	107.71	107.61
106.99	107.07	107.39	109.45	108.32	106.77	108.22	108.59	107.6	107.79	107.65	109.06	108.57	107.12	107.81	107.26	107.96	107.44	108.05	109.54	107.44	108.43	108.66	108.91	106.77	108.15	107.84	107.32	107.99	106.96	109.74	107.32	107.7	108.71	108.54	108.08	107.77	106.84	106.92	108.53	106.93	107.13	107.11	106.86	107.72	106.15	108.56	107.56	108.25	106.96
108.04	109.19	108.27	108.03	107.7	109.45	108.67	106.59	107.03	105.86	106.6	109.23	107.45	108.12	106.68	109.14	108.52	108.09	107.04	108.55	108.43	108.57	107.51	107.41	106.85	108.68	107.8	107.27	107.27	108.26	108.94	108.51	106.66	108.53	108.4	108.27	107.41	108.85	106.82	108.89	106.02	107.27	108.57	106.36	107.1	108.53	107.15	107.29	107.39	108.68
107.79	107.74	106.01	106.68	106.79	107.12	104.95	105.42	106.7	106.2	107.21	105.75	106.34	107.25	107.67	105	104.77	107.16	105.42	104.61	107.01	106.08	105.86	107.44	106.19	107.37	105.83	106.79	107.28	106.55	106.04	106.86	105.79	106.18	106.74	105.93	106.82	106.23	107.27	106.5	105.67	104.64	107.1	107.57	106.11	107.35	105.47	104.83	107.58	106.64
107.49	108.62	107.89	107.03	109.25	108.69	107.7	108.16	109.99	108.87	108.65	110.22	107.94	108.47	108.33	108.38	108.06	109.02	109.03	109.28	107.3	107.35	106.21	108.2	107.33	107.75	108.5	108.13	109.54	109.67	108.9	108.52	109.31	108.99	108.02	109.5	108.13	107.99	108.1	109.34	108.57	109.52	107.87	107.4	108.56	110.1	108.91	106.83	108.21	107.43
108.61	108.73	108.41	108.08	107.54	107.91	108.27	106.32	106.73	110.09	108.01	108.33	107.65	107.65	108.93	108.2	108.77	108.72	107.02	107.91	106.94	108.05	108.01	107.63	106.44	105.93	108.14	108.78	108.28	108.28	108.77	107.71	106.14	107.3	107.93	108.01	108.09	108.21	107.31	105.83	106.56	107.91	108.73	108.37	106.68	107.56	108.88	108.27	107.98	105.78
108.61	107.95	107.81	108.32	108.47	108.3	108.49	110	107.22	109.18	108.78	108.37	109.83	109.65	109.16	109.17	108.44	107.18	108.19	108.88	107.77	108.29	108.72	108.76	107.7	109.43	109.08	108.75	107.44	108.38	108.48	109.19	108.54	108.2	107.35	108.2	108.25	108.73	108.7	108	108.56	108.82	108.94	107.67	108.6	108.23	108.34	109.07	108.34	107.37
104.18	106.28	106.55	105.49	106.87	105.61	105.53	106.61	105.73	105.37	106.33	107.43	104.66	107.24	106.92	105.67	106.93	106.15	106.42	106.06	107.86	106.22	104.96	106.49	106.41	106.1	105.38	105.95	107.05	106.65	105.25	105.96	106.71	105.51	106.82	107.62	105.95	107.08	106.75	106.71	105.96	106.4	106.05	104.83	106.66	107.43	106.67	106.36	107.49	105.43
106.51	105.57	105.72	105.8	106.86	107.38	106.65	105.56	106.4	106.36	106.47	105.44	106.99	106.87	107.55	107.16	106.67	107.07	106.74	105.68	106.29	106.96	106.63	106.54	106.93	106.69	105.91	106.48	106.58	106.89	106.23	107.08	104.75	105.65	105.9	107.65	107.59	107.15	105.79	105.91	106.46	106.99	107.35	105.85	105.65	104.73	105.81	106.91	107.05	105.8
99.426	96.444	98.779	98.293	97.603	97.546	98.38	98.863	98.102	97.671	98.108	98.342	97.932	96.618	98.825	97.173	98.828	98.191	97.554	97.613	96.11	99.52	97.361	98.648	96.729	97.238	96.58	96.735	97.687	97.569	96.771	98.3	100.5	98.951	97.877	98.276	96.901	97.916	97.157	99.18	97.49	98.281	98.699	97.468	96.968	98.76	97.108	98.094	98.444	97.973
99.386	97.852	99.173	99.029	96.544	99.139	98.4	96.976	98.571	98.2	96.765	97.459	97.458	98.594	97.985	98.754	99.146	96.435	97.978	98.614	96.973	97.545	97.067	96.016	98.666	98.746	97.191	98.397	96.727	96.962	98.046	97.456	99.202	97.605	98.98	97.992	96.996	98.787	97.268	97.627	96.789	98.488	98.278	99.655	98.797	97.197	99.434	97.153	97.312	99.729
108.6	109.32	109.34	109.32	110.56	108.71	107.98	109.27	109.07	108.79	108.84	110	109.28	109.36	109.09	108.99	108.02	110.72	109.1	108.89	107.43	108.7	108.9	109.58	107.64	107.87	109.58	108.85	108.85	108.11	107.96	109.48	107.79	107.39	109.04	107.33	108.58	108.07	109.66	109.01	107.26	107.87	108.72	108.11	109.01	107.99	108.78	108.43	108.91	108.09
105.15	105.24	104.83	105.17	105.58	103.73	107.47	106.73	104.18	106.37	104.42	105.49	106.16	105.28	106.77	103.48	105.77	104.19	104.64	105.61	105.34	105.29	105.73	106.22	105.95	106.55	106.4	105.95	105.03	107.83	105.78	104.8	105.01	105.63	106.52	105.33	105.28	105.46	106.19	106.08	105.72	104.19	106.33	104.09	104.68	105.71	105.16	103.91	106.28	105.09
107.88	109.03	104.61	107.89	108.48	108.12	108.98	106.93	107.87	107.22	107.89	108.26	108.6	107.19	107.35	107.32	108	105.49	108.36	107.5	106.58	106.45	107.96	107.57	107.87	109.83	107.4	107.76	106.2	107.33	107.98	108.34	107.95	107.89	108.27	107.2	108.65	108.23	108.7	107.31	108.21	106.29	107.85	107.53	109.24	107.41	108.43	107.45	106.44	107.94
106.22	105.18	106.32	106.59	104.76	104.3	105.16	104.89	105.5	106.89	105.83	105.08	106.58	105.89	105.96	106.64	106.45	105.06	105.86	107	106.63	105.12	104.67	106.12	105.22	106.92	105.62	105.18	105.05	105	104.56	106.07	105.74	105.68	106.71	105.95	105.24	105.26	104.29	106.57	104.28	104.37	105.51	106.67	106.62	105.1	104.07	105.65	105.65	106.28
107.5	106.53	106.84	107.78	105.85	106.16	106.22	106.16	105.93	107.46	107.47	107.59	106.93	107.91	106.29	105.42	105.01	107.44	106.43	106.46	108.05	106.05	106.36	105.69	105.98	106.46	107.03	105.74	107.1	106.3	105.91	106.63	107.11	105.63	105.35	107.77	105.8	105.91	106.29	104.53	106.27	106.9	107.24	107.18	106.67	105.7	106.54	106.86	106.15	107.29
107.57	105.61	105.94	106.5	108.88	106.41	106.63	105.19	105.76	106.82	107.34	104.85	105.26	106.11	106.96	107.03	106.36	107.91	106.27	107.01	107.64	105.79	105.85	104.95	106.37	107.49	105.73	107.82	106.8	105.64	106.75	107.51	107.68	106.4	106.39	106.15	104.51	106.27	107.11	108.18	107.71	105.24	107.15	104.4	107.36	107.84	106.58	106.22	106.1	107.18
108.27	108.68	108.05	109.12	107.58	106.97	108.67	108.65	109.25	107.64	109.2	108.72	109.5	108.03	110.4	110.24	108.17	107.86	107.25	108.34	106.45	107.68	106.4	108.17	107.71	108.69	110.31	108.68	108.44	109.24	109.53	108.13	107.44	109.37	107.53	107.76	107.43	109.18	107.56	108.62	108.16	109.75	107.63	107.4	108.49	107.04	109.9	108.58	108.13	108
108.49	107.53	108.75	109.3	108.06	108.65	107.53	109.27	108.59	107.91	108.35	109.12	107.03	108.35	109.01	109.28	109.03	109.65	108.96	108.19	107.7	109.56	107.34	108.21	107.7	107.51	110.1	108.27	108.66	109.59	107.85	108.2	108.16	107.83	109.94	106.5	107.67	108.38	108.42	108.9	108.28	109.02	106.78	107.83	108.52	110.91	108.51	108.68	108.71	108.08
106.44	105.97	105.89	106.63	106.25	105.28	105.12	107.02	107.44	104.53	106.06	106.63	106.74	108.45	107.29	106.13	107.19	106.91	108.02	105.38	106.96	106.46	106.18	106.16	106.8	106.31	106.64	106.48	105.5	106.73	105.36	106.55	107.02	104.5	107.03	105.79	107.26	107.33	105.57	107.54	106.03	106.15	106.7	106.82	107.06	106.92	108.6	106.83	106.96	106.96
105.36	105.29	105.59	106.09	106.58	103.13	105.75	105.11	105.67	106.66	104.71	104.39	106.52	105.73	104.23	105.76	105.44	105.82	105.49	104.83	105.02	105.17	104.91	107.12	106.59	106.09	105.9	104.99	105.18	105.61	105.51	105.79	105.8	105.05	103.95	105.5	105.91	107.43	105.93	106.44	105.28	103.45	105.6	105.32	105.73	104.88	104.94	106.88	105.19	106.22
98.264	98.225	97.741	98.026	98.329	97.884	96.307	96.96	97.977	97.724	98.071	99.369	98.278	99.59	98.122	98.145	97.273	97.634	98.955	98.413	98.741	98.907	98.743	99.021	98.67	99.045	97.492	97.458	99.078	97.217	98.593	98.334	98.155	98.085	98.323	97.834	97.322	97.19	98.284	97.954	98.149	97.031	96.372	98.557	97.836	98.464	99.502	98.667	99.628	98.969
104.19	106.73	105.7	105.26	105.8	105.14	105.27	105.51	105.02	105.47	107.64	106.05	105.28	106.12	105.19	104.2	105.14	104.1	105.31	105.73	106.01	104.73	106.57	107.25	106.19	105.85	105.57	104.98	107.2	105.78	105.85	105.65	105.2	105.33	104.69	106.89	105.02	104.87	105.9	105.5	106.33	106.28	105.83	105.76	105.39	104.88	106.42	105.83	104.38	105.41
106.1	105.89	104.86	105.08	104.91	105	105.35	106.25	105.66	103.64	105.31	106.17	105.79	106.35	104.62	106.04	107.3	108.08	104.19	106.32	104.36	106.08	107.54	105.16	106.51	107.09	105.37	104.87	105.79	105.27	106.41	104.81	105.76	105.7	105	106.16	106.72	107.56	104.61	107.21	105.27	106.21	106.4	105.07	105.12	105.06	105.68	105.17	105.82	107.43
105.28	106.02	105.25	104.94	105.2	105.36	106.17	106.85	105.61	106.41	107.23	105.37	106.05	106.92	105.46	105.49	105.22	105.67	106.55	105.76	105.22	105.37	106.82	104.83	106.27	105.97	105.42	105.49	107.1	104.24	106.48	106.56	105.99	105.78	104.84	106.59	107.02	106.57	106.61	105.63	104.87	108.23	105.54	106.18	104.72	107.79	106.01	105.82	106.31	103.93
105.89	105.83	104.2	105.62	105.45	104.78	106.6	105.15	105.25	105.11	103.78	105.92	105.51	106.55	105.37	106.49	106.43	105.07	105.37	105.05	106.23	106.09	105.52	105.61	104.93	105.47	104.3	105.53	104.22	105.58	106.09	104.54	105.33	105.03	104.88	105.95	105.53	104.33	105.78	105.83	105.85	105.54	105.55	104.53	104.65	105.53	104.74	106.04	105.46	104.56
111.23	108.53	110.01	110.12	110.82	109.76	110.49	110.14	109.38	111.41	110.54	110.95	110.11	111.1	109.87	111.2	108.64	111.4	109.1	110.72	109.26	109.62	110.05	110.63	111.35	110.35	110.68	110.34	110.15	110.24	112.87	110.47	109.11	110.66	111.37	108.9	110.75	110.05	109.73	110.14	111.11	110.45	111.33	110.82	110.67	110.83	111.17	110.63	110.03	111.64
99.281	99.619	97.152	98.159	98.707	97.631	97.453	97.148	99.104	99.716	99.632	98.663	98.101	97.817	97.735	98.177	96.948	97.62	98.809	100.22	98.035	98.922	99.096	99.634	98.123	97.876	97.937	97.413	99.089	98.922	97.839	98.007	99.126	98.041	98.831	98.651	98.447	96.74	97.808	98.02	97.257	98.398	98.802	99.062	98.509	97.653	98.841	98.075	98.3	98.288
111.12	109.91	110.69	110.69	110.3	108.89	109.35	108.88	111.03	110.86	109.88	110.93	109.33	110.5	108.91	110.24	111.24	110.49	109.21	111.52	111.56	111.24	109.92	109.95	110.74	112.58	110.96	110.25	109.83	110.57	110.69	109.15	110.67	110.07	110.27	111.15	110.45	110.47	109.51	109.04	109.79	110.53	112.24	110.09	109.35	111.51	109.78	109.89	108.44	110.24
107.1	108.53	108.02	109.54	109.01	107.95	109.08	107.6	109.76	108.6	109.08	107.28	107.97	107.76	106.82	108.27	108.02	107.91	108.33	109.06	107.89	108.6	108.74	108.91	108.45	108.86	109.37	107.89	108.77	108.43	107.74	108.87	107.4	107.64	108.38	109.66	108.5	107.89	108.41	108.03	109.14	109.79	109.07	108.66	108.19	107.76	108.14	108.58	106.68	108.62
109.63	108.9	108.02	109.12	108.19	109.59	109.03	109.66	108.54	109.58	109.15	107.14	109.33	107.84	108.65	108	108.17	107.92	107.55	109.55	108.25	107.48	108.5	107.71	110.5	108.51	109.57	108.4	108.4	108.21	107.23	108.64	108.9	108.38	107.66	107.92	108.4	108.5	108.97	108.63	108.34	109.23	107.94	107.28	108.84	109.21	107.86	109.25	108.91	108.92
104.78	105.81	107.49	105.39	105.78	104.74	106.55	105.21	104.41	106.46	105.36	105.24	105.41	103.67	106.67	106.01	106.71	106.3	106.9	104.41	105.87	105.37	105.28	106.69	106.05	105.25	107.42	106.29	105.97	104.4	105.39	106.28	105.96	107.13	103.67	105.44	106.35	106.21	106.69	106.84	104.77	103.9	105.72	104.83	104.39	106.03	105.59	105.61	105.08	105.43
107.68	109.44	109.3	110.06	108.02	106.18	109.16	107.62	109.49	108.36	109.48	109.35	107.75	108.06	109.98	109.39	109.85	110.48	108.29	107.88	108.85	109.04	108.67	108.93	107.67	107.78	107.29	107.15	109.06	108.75	109.27	109.41	110.26	108.72	108.79	108.56	108.34	108.86	108.78	109.21	107.28	107.69	110.2	109.81	107.52	108.09	108.51	109.34	109.56	109.07
106.78	106.16	107.66	107.72	107.81	107.07	105.74	105.07	105.05	106.06	105.92	105.84	105.65	107.14	106.19	107.47	106.04	105.75	106.19	105.16	105.4	106.12	105.77	107.17	107.68	106.49	105.33	105.11	106.65	106.55	106.98	106.81	106.27	107.18	106.73	107	105.37	106.01	105.55	105.62	105.52	105.97	106.15	106.25	106.11	105.34	105.55	105.84	106.81	106.43
107.39	108.49	109.43	108.13	109.29	106.21	106.37	107.08	107.67	107.32	105.79	106.62	107	107.38	109.41	108.07	107.91	107.48	107.61	108.62	107.95	108.62	108.57	107.36	107.71	109.33	107.98	107.98	107.46	108.97	108.01	107.22	107.12	108.26	107.47	107.78	106.72	107.75	108.13	107.45	107.88	107.49	106.95	106.44	107.99	107.55	107.4	107.31	105.81	106.97
99.108	98.12	96.913	99.426	97.6	98.142	98.476	97.697	97.883	98.294	98.122	99.369	99.27	97.571	97.054	97.059	99.011	99.032	98.54	99.048	98.555	99.039	98.029	99	97.634	97.664	97.792	97.86	97.989	97.51	97.557	99.106	97.193	98.377	98.162	97.717	99.186	98.475	99.334	98.03	100.42	97.8	99.192	98.194	98.441	97.915	97.969	97.37	98.833	99.075
105.3	105.48	104.39	106.61	104.64	106.33	106.08	106.09	105.93	105.7	106.89	104.14	104.65	105.1	105.86	107.9	105.86	106.88	106.36	105.69	105.35	106.57	105.97	105.39	106.44	105.85	105.65	106.16	106.64	104.23	106.79	106.43	106.8	105.27	105.09	106.38	105.88	105.83	106.24	106.36	105.05	106.63	105.45	105.88	105.02	104.68	105.74	105.54	107.14	106.15
105.17	105.78	106.62	106.31	105.3	106.11	107.65	106.26	106.49	105.49	107.39	106.23	104.98	107.11	105.43	105.33	105.29	105.43	104.59	105.53	105.65	105.97	104.87	104.37	104.93	104.01	105.39	105.13	105.41	105.64	104.71	105.56	105.56	105.46	105.85	106	106.25	106.36	105.78	104.74	105.92	104.97	104.92	104.1	104.91	106.38	106.81	105.42	105.28	104.98
97.163	97.798	98.467	95.763	98.443	98.199	98.248	96.802	96.123	98.22	97.122	98.935	97.489	97.502	96.98	97.388	96.38	97.291	98.82	98.761	97.672	98.88	97.107	99.13	98.163	96.294	98.24	98.281	97.538	98.041	97.933	98.4	98.414	97.373	98.903	96.975	96.945	99.991	97.081	98.131	98.687	98.959	96.989	95.839	98.412	98.096	97.638	98.91	97.266	97.733
107.32	107.26	106.86	107.6	105.91	106.27	105.56	105.95	105.56	106.77	108.16	106.71	106.89	106.35	107.32	106.02	105.68	106.76	106.7	105.74	106.51	105.73	105.16	105.2	106.7	105.9	105.75	106.56	105.81	106.48	106.65	107.82	107.27	104.85	106.78	106.52	105.58	106.29	105.56	105.31	106.7	105.83	104.94	106.79	107.09	105.61	104.36	105.73	106.43	107.48
109.3	108.57	108.24	108.67	107.96	108.96	109.7	109.77	108.19	108.89	108.02	108.54	107.77	108.39	109.68	108.43	110.31	109.65	108.21	109.15	109.5	108.16	109.72	106.96	109.33	108.68	108.06	110.87	108.64	108.71	107.87	109.73	109.4	108.87	109.77	109.35	108.97	109.75	108.2	108.81	109.81	109.07	108.86	106.39	107.39	109.11	108.67	108.94	108.08	109.22
105.22	106.87	106.12	106.74	106	105.3	106.93	105.46	105.37	104.95	105.3	104.75	105.31	106.3	105.93	105.98	105.26	105.33	105.03	104.39	104.99	104.89	104.32	106.15	104.76	106.24	106.56	105.42	105.33	106.09	104.37	106.7	105.7	105.35	107.27	106.61	106.28	107.88	105.96	105.44	105.48	106.66	104.39	106.54	106.14	106.5	105.56	106.62	104.95	106.79
106.54	106.87	105.64	107.02	106.69	106.45	105.05	105.79	106.09	105.55	105.58	107.35	105.25	106.69	105.46	107.28	105.44	105.74	106.22	106.08	105.74	105.67	106.32	106.25	105.11	107.76	106.92	107.01	107.08	105.51	107	107.2	107.47	105.51	104.82	106.54	105.35	106.91	107.29	107.16	105.94	106.4	106.48	107.9	107.19	106.82	106.36	106.24	106.47	106.66
105.28	105.09	106.09	106.13	104.72	104.76	105.11	105.31	105.26	104.75	105.71	106.07	104.85	105.95	104.98	105.62	107.03	105.24	104.4	107.51	105.08	105.45	104.44	103.56	105.31	106.72	105.39	105.26	105.7	105.58	104.98	105.57	105.15	104.82	105.41	105.29	107.22	105.47	104.82	106.52	105.45	107.15	104.61	105.09	105.23	105.49	103.79	105.1	106.42	104.98
105.45	106.71	106.38	105.81	107.22	108.18	107.01	106.01	106.08	107.86	106.76	106.92	107.55	106.39	107.24	105.39	106.52	106.32	107.33	105.7	105.97	106.22	107.64	106.26	107.33	108.25	106.73	107.25	107.22	105.72	106.94	106.24	106.04	107.82	106.3	106.95	106.07	107.4	107.69	105.77	105.71	106.53	107.44	107.05	106.55	107.36	106.48	107.11	106.91	106.6
107.37	104.63	104.92	107.59	106.08	104.85	105.39	105.57	104.51	105.57	106.51	104.96	105.16	106.84	104.12	105.99	106.17	105.25	105.84	105.56	106.33	106.1	107.06	106.45	105.16	104.29	104.64	105.97	107.45	105.65	105.95	105.59	106.14	104.93	106.17	107.22	106.31	106.75	105.87	104.67	106.7	105.21	105.64	105.28	105.1	105.67	105.62	106.87	107.3	105.12
108.85	111.6	109.91	111.91	111.34	110.65	109.97	110.69	111.18	110.94	109.52	109.72	112.47	110.72	110.03	111.04	109.87	109.84	109.26	110.57	111.48	110.77	110.49	110.28	110.43	109.02	109.58	110.63	112	110.63	109.89	111.08	111.75	110.72	111.19	112.16	111.09	110.09	109.15	110.11	110.81	110.88	108.2	110.71	110.03	109.06	110.43	109.84	109.51	111.54
105.34	105.45	105.93	106.49	105.7	106.17	106.65	106.6	105.81	107.02	104.23	105.44	105.32	105.86	104.09	106.02	105.86	104.72	105.69	104.64	105.21	106.19	105.88	106.25	102.47	103.78	108.07	106.56	104.8	106.67	106.37	105.96	104.82	105.39	105.31	103.36	104.84	104.89	105.37	105.74	105.88	106.41	105.54	104.74	105.83	106.04	107.33	105.97	105.66	105.99
98.245	99.41	100.21	99.637	98.951	98.184	98.096	98.656	99.688	99.711	98.773	99.425	99.01	98.47	97.943	99.157	100.21	99.301	98.607	97.911	100.2	98.684	98.454	99.12	99.245	97.496	98.182	98.411	99.05	98.886	99.616	98.457	98.409	99.396	100.37	98.915	98.086	99.867	98.745	100.09	98.985	98.293	98.767	98.64	99.063	99.182	97.65	99.104	99.643	99.046
100.24	99.792	99.724	99.328	102.5	100.92	100.91	99.577	100.57	100.38	99.848	100.85	101	100.64	100.09	101.09	98.814	100.45	100.91	100.82	99.892	100.54	100.58	100.08	101.17	99.154	100.89	101.1	100.36	99.994	100.31	100.56	99.844	99.529	100.46	99.871	99.684	100.31	99.559	101.45	100.48	99.911	99.531	100.69	99.731	99.645	99.525	101.6	99.13	99.262
105.95	106.01	104.8	104.96	106.45	105.75	104.79	106.23	105.84	104.69	104.78	104.52	105.71	103.98	105.3	105.37	107.67	104.73	105.34	105.88	105.56	104.72	106.41	105.02	106.15	107.35	105.65	105.02	107.73	107.13	106.5	107.1	105.66	105.54	104.52	105.37	105.81	105.14	105.79	104.94	106.6	106.56	105.41	106.08	106.55	105.68	104.44	105.46	105.95	106.12
106.47	105.66	105.6	105.04	106.38	105.23	104.9	106.24	105.98	105.16	105.14	106.5	106.43	105.46	106.43	105.92	105.66	103.31	105	104.86	105.77	105.22	104.6	105.78	105.1	105.67	104.51	106.16	106.58	107.67	106.44	105.78	105.71	105.82	105.3	106.68	106.52	104.93	106.96	105.54	103.87	106.14	107.7	103.78	104.74	104.24	107.15	106.81	106.4	105.95
108.31	111.12	110.44	108.63	110.8	108.93	110.23	110.38	110.24	110.33	109.42	108.94	110.79	109.52	110.78	108.84	112.13	111.24	110.74	109.17	111.96	109.75	110.11	110.49	110.01	109.7	108.97	111.1	110.66	109.61	109.6	109.39	109.7	110.39	110.96	111.02	109.63	109.58	110.97	110.75	109.74	112.33	109.3	109.64	109.4	111.64	109.55	110.71	110.08	109.86
108.49	108.75	107.65	106.41	106.52	109.49	108.06	108.38	110.01	107.77	108.62	108.23	109.69	106.25	106.78	107.1	106.96	107.5	108.26	109.05	106.61	107.74	108.34	107.07	107.24	108.1	106.67	109.22	107.37	108.67	107.35	108.35	107.06	107.01	108.85	106.47	107.32	107.49	107.5	107.13	106.61	107.28	105.47	108.15	106.97	107.95	107.73	107.68	108.44	106.64
107.39	109.4	107.72	109.04	107.52	107.2	107.56	109.29	106.75	107.56	108.22	108.88	107.99	107.25	108.6	108.16	106.89	109.34	108.86	108.06	107.91	107.67	107.75	107.02	106.78	108.15	107.56	107.31	107.83	106.87	107.46	107.96	108.76	109.26	108.53	108.22	108.5	109.66	107.74	107.26	108	107.63	106.8	108.43	108.39	107.65	108.82	108.23	107.68	107.53
106.8	107.8	106.11	106.66	105.06	105.32	105.14	105.57	106.29	105.18	104.99	105.42	106.41	104.19	107.39	105.35	105.52	107.22	107.49	104.7	106.03	106.56	105.67	105.89	105.16	105.47	105.35	106.24	105.87	104.81	105.94	106.08	104.8	106.17	105.23	105.74	103.88	103.86	105.64	106.02	106.72	105.49	106.46	106.62	104.9	105.93	106.55	106.65	104.45	105.82
107.98	109.23	108.48	106.74	108.85	107.83	108.13	108.08	109.36	108.15	108.74	109.18	106.8	109.08	106.63	108.67	110.17	108.98	106.83	107.95	109.17	108.23	107.42	108.86	105.63	108.69	108.27	108.02	108.79	106.7	108.98	108.46	107.8	109.1	108.74	107.27	107.93	108.01	108.68	109.4	108.79	107.97	108.57	108.53	109.55	108.15	108.81	107.54	107.38	108.23
100.54	101.11	102.44	100.89	100.67	100.72	100.51	99.963	100.46	102.07	101.02	102.52	100.14	101.22	100.72	101.8	100.91	100.87	100.51	100.62	100.4	101.88	103.14	100.24	100.68	102.08	102.74	100.23	100.7	101.34	100.11	101.25	100.37	101.44	100.71	101.05	100.78	101.41	100.5	100.08	99.873	101.9	102.36	101.57	102.24	100.2	101.61	101.45	100.52	100.88
102.76	99.589	98.436	100.11	100.44	101.47	101.15	98.275	101.15	100.64	99.673	101.31	100.44	101.12	100.08	99.218	100.11	100.28	99.086	100.6	99.976	101.33	99.489	100.13	99.012	101.63	101.22	98.629	98.904	99.47	99.982	100.15	101.05	100.2	100.67	99.656	99.793	100.97	100.83	100.05	101.28	100.56	101.09	100.23	99.118	101.04	99.494	100.49	100.05	101.71
106.55	106.21	107.16	105.65	104.37	106.06	106.22	106.87	107.12	107.26	106.88	106.18	108.21	106.45	107.22	106.9	107.39	107.4	106.81	106.52	105.61	105.45	107.3	107.12	105.29	106.33	107.94	106.99	106.29	105.97	107.02	108.44	107.26	107.04	107.21	106.24	107.19	106.34	105.99	106.42	106.24	106.19	106.27	106.76	105.63	107.5	107.08	106	105.27	107.08
106.88	107.01	106.84	106.97	106.18	105.89	105.64	105.9	105.94	105.39	107.04	104.49	105.59	106.42	104.94	105.28	106.64	105.15	105.71	106	105.08	106.6	104.97	106.49	105.93	105.04	105.68	106.74	106.69	105.19	105.77	106.31	105.48	107.37	106.31	107.28	103.88	105.23	105.46	105.82	104.92	104.64	104.39	106.85	104.44	105.82	105.08	104.92	106.46	104.94
99.946	100.51	101.54	101.78	99.735	100.38	101.64	101.29	102.63	99.791	100.3	100.41	99.407	101.86	100.38	101.1	99.203	101.1	100.61	99.887	100.63	101.39	101.18	101.29	101.5	101.93	101.26	101.94	100.07	100.02	100.88	100.36	100.01	98.848	100.74	100.63	101.58	100.59	99.778	101.21	101.46	99.934	100.06	99.127	101.02	102.08	101.3	101.3	99.546	99.552
105.06	105.49	105.4	105.44	106.92	105.52	103.32	105.36	105.55	104.46	104.99	106.47	103.07	106.44	105.71	106.9	106.57	106.87	105.53	103.59	105.39	104.24	105.42	105.1	106.36	105.72	105.22	106.27	106.94	105.69	106.23	105.79	104.86	106.16	104.48	106.34	106.64	104.96	105.26	104.99	106.09	106.19	105.82	106.17	105.63	104.1	104.98	108.91	104.61	105.82
109.29	108.03	108.98	108.84	109.43	108.67	108.96	108.45	107.68	109.04	106.48	109.53	107.4	108.29	106.47	108.4	109.24	108.76	108.35	108.26	108.14	107.62	108.82	108.48	108.16	108.71	106.85	107.77	108.82	110.8	106.81	107.93	108.86	107.15	108.52	108.03	108	109.1	108.35	108.88	107.72	108.17	109.19	109.7	108.3	109.9	109.41	109.52	108.14	107.98
105.99	105.41	106.77	106.19	106.19	104.43	106.02	107.2	105.46	105.46	105.97	105.67	105.82	104.87	106.35	104.43	106.53	105.76	106.12	106.87	105.99	106.23	105.95	106.69	106.92	104.33	105.49	105.93	106.31	106.06	106.27	106.06	105.7	105.9	105.81	105.91	105.89	104.93	105.54	105.25	104.67	107.07	104.61	105.86	105.97	106.97	104.01	106.26	106.39	105.52
106.68	108.88	108	107.93	107.59	108.27	106.69	107.22	106.6	108.89	108.61	108.06	108.46	107.37	108.3	107.47	106.82	107.37	108.18	107	108.48	108.69	108.58	107.54	108.64	107.67	108.8	107.83	109.49	108.5	107.99	108.78	108.67	108.83	107.7	106.62	108.37	107.19	109.57	108.04	107	107.15	108.78	106.6	108.37	109.25	107.84	108.36	108.97	110.55
99.257	96.976	98.074	98.266	97.289	97.698	99.777	98.119	98.975	99.014	99.625	97.743	97.442	99.269	98.798	99	98.047	99.767	97.36	97.766	98.97	97.875	98.688	99.211	99.248	99.108	97.945	98.543	98.722	98.144	99.157	98.094	98.073	98.379	98.259	98.353	98.657	99.814	97.728	98.472	99.438	99.215	100.04	98.11	99.675	97.768	98.593	99.156	99.473	98.733
105.49	106.19	105.32	104.13	105.57	104.89	105.78	106.68	105.75	106.39	105.82	105.74	105.87	106	106.48	105.47	104.52	106.17	104.55	105.18	106.37	104.21	106.76	105.08	104.48	107.19	104.74	104.57	105.77	104.96	105.5	105.97	104.64	105.61	104.38	104.73	106.27	104.76	105.66	105.79	107.07	106.57	104.78	106.12	104.88	105.3	105.71	106.1	105.44	105.83
101.06	100.31	100.4	101.81	100.06	101.13	102.47	100.28	101.16	100.71	101.02	101.39	101.67	100.93	100.48	100.75	100.69	100.94	100.34	100.86	100.08	101.53	102.23	100.8	101.2	101.18	100.45	100.24	101.02	99.953	100.69	101.81	100.45	99.892	100.78	101.54	101.21	100.65	102.16	101.35	102.37	101.39	102.62	100.84	100.7	100.93	100.66	101.1	102.27	99.381
106.24	105.83	107.27	106.25	105.21	106.51	104.06	105.46	107.04	106.52	105.83	106.11	105.82	104.88	105.86	105.77	105.32	107.62	104.96	107.63	104.45	104.26	105.65	105.07	104.71	104.83	106.17	106.36	106.58	106.45	106.24	103.71	105.02	105.19	104.87	106.6	106.32	105.85	105.35	106.82	105.87	105.15	105.98	106.12	104.31	105.74	106.24	106.22	106.58	106.46
100.53	99.99	100.7	101.99	102.32	99.734	100.56	100.45	100.23	102.34	100.71	101.78	101.28	100.28	102.2	101.53	101.18	100.74	100.36	102.38	101.04	101.44	101.9	102.1	101.11	101.1	100.32	100.59	100.52	101.96	100.44	101.5	101.77	99.937	101.1	99.73	102.6	101.16	101.72	100.58	100.19	100.92	99.371	102.25	100.58	100.43	102.21	100.14	101.48	101.98
107.24	104.83	106.99	107.41	105.43	108.64	105.83	106.73	107.16	107.25	106.71	106.94	106.12	106.58	107.05	106.33	106.03	107.44	106.96	105.72	105.54	107.32	106.57	106.12	106.6	106.75	107.33	106.37	106.07	107.39	107.21	106.62	107.03	106.87	107.35	107.04	107.81	107.22	107.01	106.71	106.31	106.79	107.66	105.4	106.34	105.1	106.25	106.45	105.81	107
106.24	106.25	106.73	107.82	106.49	106.14	106.75	106.54	105.95	105.72	107.81	109.03	107.53	108.02	106.17	107.71	106.15	107.77	106.65	105.39	107.29	107.39	106.56	106.91	107.53	107.06	106.99	107.17	107.28	107.1	104.89	106.97	107.88	106.12	105.91	107.49	106.81	106.83	107.39	106.92	106.97	106.15	106.03	106.4	106.75	106.62	106.83	107.23	107.15	107.2
99.645	100.91	100.5	101.55	99.675	100.06	99.624	98.427	101.31	99.414	101.45	99.116	101.61	99.897	102.66	100.17	99.897	101.03	99.595	101.35	100.32	101.76	100.22	99.668	99.936	99.487	101.24	100.28	101.58	100.41	100.97	99.884	101.2	101.79	101.38	99.488	101.29	100.1	101.04	100.95	100.81	99.711	100.95	100.83	100.13	101.32	101.26	100.84	101.55	101.18
104.75	105.99	105.77	105.98	105.15	105.01	105.24	104.76	107.34	105.33	106.93	106.19	105.88	104.35	105.92	106.99	105.82	105.31	105.46	107.55	107.41	105.37	105.93	105.48	104.29	105.9	106.38	105.7	106.08	106.3	105.78	105.19	105.86	105.74	104.72	106.6	106.43	106.12	107.21	105.45	106.99	105.81	106.03	106.18	107.11	106.42	107.18	105.52	106.36	105.74
107.85	106.35	107.67	108.12	107.65	108.3	107.99	108.05	107.44	106.94	107.81	107.74	107.28	109.19	107.28	106.54	107.65	107.76	108.51	108.43	107.39	108.27	107.55	107.64	107.61	109.29	107.82	107.96	108.01	106.83	107.55	107.78	108.3	107.9	107.57	107.43	108.76	108.6	108.61	107.07	108.01	107.87	107.66	108.32	107.13	107.96	105.68	109.67	107.5	106.01
107.6	107.72	107.6	107.38	106.75	108.07	107.5	106.7	108.9	107.71	108.81	107.02	106.59	107.4	108.6	107.16	108.1	108.01	107.26	105.78	106.98	107.7	108.16	107.69	108.08	107.47	107.5	108.3	109.04	106.51	108.54	106.32	108.43	106.52	106.81	106.69	108.1	107.87	107.78	106.55	107.36	107.74	106	109.64	106.51	108.34	106.48	109.35	109.03	108.11
108.09	108.59	106.98	109	106.81	110.45	106.75	108.66	109.1	108.93	107.2	107.31	107.48	109.16	107.63	109.12	108.38	108.63	108.04	109.41	107.09	108.35	107.69	108.11	107.16	109.09	108.2	109.1	108.16	107.39	108.07	108.32	108.23	109.18	108.33	108.5	106.41	109.35	107.97	108.02	109.32	110.11	108.11	109.21	107.24	108.6	107.17	108.65	107.38	107.96
100.27	99.549	99.642	98.175	99.881	100.69	99.297	101.2	101.11	101.22	99.977	100.51	99.573	99.244	99.465	101.53	98.772	100.42	99.399	101.02	100.26	100.75	101.43	99.406	100.02	101.27	101.33	99.33	101.51	99.202	100.45	102.2	100.21	99.542	98.818	100.2	99.139	100.32	100.03	101.31	101.43	100.12	100.62	100.31	101.74	99.756	99.957	101.06	100.26	99.255
107.88	109.15	108.54	109.21	108.27	108.48	109.28	108.22	108.49	107.7	107.45	106.87	108.26	108.65	107.56	106.49	107.66	106.47	108.33	109.15	107.7	108.62	108.25	108.67	107.53	108.62	108.67	107.91	107.3	107.98	107.24	107.11	107.51	108.65	108.66	107.24	108.45	109.34	106.51	108.66	108.57	107.41	109.04	109.14	108.24	108.5	108.27	108.47	108.36	108.99
109.55	110.18	111.56	110.13	111.24	109.37	109.83	111.82	110.65	109.97	110.11	110.29	111.32	109.24	110.46	110.55	110.8	111.58	111.61	110.61	110.3	110.13	110.43	109.3	108.49	110.47	110.92	110.77	110.76	110.95	109.1	110.55	111.18	109.15	108.03	109.66	110.54	110.26	110.38	110.77	111.03	109.58	109	111.61	109.73	111.47	109.18	110.24	110.67	110.5
106	105.26	106.81	105.76	106.64	106.37	105.79	105.67	107.23	105.76	105.78	106.09	107.19	106.18	105.46	107.01	104.94	106.7	106.5	107.88	107.04	107.27	106.91	106.83	106.52	105.31	106.91	107.63	107.04	107.61	105.24	107.87	105.75	106.81	107.74	106.47	106.32	107.45	106.76	105.47	107.01	105.76	107.22	105.79	106.57	107.49	106.73	106.4	108.03	105.93
107.85	107.54	107.69	108.03	107.23	109.16	109.17	107.44	110.13	107.12	108.52	107.78	108.74	107.92	109.39	109.17	108.88	107.37	108.61	107.33	109.49	108.99	108.02	107.84	107.71	108.91	108.46	107.19	108.18	108.77	108.31	107.82	108.05	108.64	108.69	107.23	108.74	109.55	106.65	108.33	107.99	108.11	108.78	109.33	108.27	110.71	107.9	109.33	108.48	108.55
108.27	107.57	107.83	109.24	108.41	107.85	109.05	105.8	108.49	107.62	107.17	109.3	107.71	108.78	107.46	108.65	108.59	108.85	109.73	108.25	106.3	108.42	107.12	108.09	108.39	109.21	108.66	108.29	108.66	109.44	107.83	108.5	108.79	107.22	108.25	107.92	107.9	108.84	107.65	107.56	108.63	109.62	108.41	106.96	107.61	108.11	107.62	108.03	107.46	108.93
106.94	105.54	106.23	106.87	106.27	107.56	104.99	107.31	105.48	105.88	105.44	107.27	106.12	106.57	107.21	105.6	105.13	106.48	104.92	106.41	104.95	107.21	105.57	105.54	105.07	105.36	105.7	106.06	105.08	106.35	106.64	105.67	105.42	106.8	106.84	105.49	103.48	105.06	105.46	105.83	105.23	104.5	106.34	105.81	105.57	105.01	104.38	106.78	104.72	106.11
98.495	97.931	98.242	97.895	98.268	98.892	98.754	97.424	97.868	97.17	97.942	98.66	98.562	97.426	97.958	97.835	98.696	98.936	98.817	96.023	97.811	99.462	98.789	98.446	98.244	98.235	96.871	98.222	98.646	98.058	98.517	98.457	98.626	98.018	96.311	98.57	98.019	97.453	97.123	98.025	98.858	99.702	98.78	98.601	99.179	97.719	96.864	95.898	98.162	97.325
107.92	107.78	106.03	108.49	108.2	106.57	107.57	108.15	109.14	108.96	107.47	107.88	107.91	109.74	107.37	109.59	106.78	106.34	107.69	105.33	107.29	109.03	107.3	108.17	108.36	109.17	107.96	107.56	108.3	107.06	106.05	108.12	106.78	108.18	107.07	108.5	106.82	108.33	107.92	107.26	107.12	107.48	107	109.03	107.5	108.76	108.13	109.23	106.94	108.47
105.69	106.91	107.29	106.53	106.12	104.82	106.24	106.25	105.9	106.94	107.29	106.85	105.25	107.8	105.73	104.72	107.8	107.84	106.64	106.22	105.82	106.75	107.25	104.47	106.62	105.86	105.75	106.14	107.34	106.51	105.92	105.78	105.94	105.37	106.44	105.57	106.68	106.82	106.88	105.73	105.58	107.94	106.21	106.1	105.45	108.72	106.18	106.45	107.52	106.3
108.76	109.08	109.14	107.91	108.27	108.5	107.98	109.71	108.67	108.98	107.54	109.25	109.11	110.19	108.06	108.93	108.73	109.73	107.29	109.29	109.01	108.76	108.11	109.13	107.82	107.27	107.22	109.9	107.26	109.24	108.24	109.41	110.3	109.67	108.97	108.9	109.32	108.37	108.37	108.01	109.36	109.66	107.67	107.74	108.9	107.65	109	109.42	108.81	107.86
101.46	98.815	99.626	101.45	101.18	100.65	99.282	101.63	101.45	100.18	100.07	100.46	100.62	101.43	100.1	98.173	100.49	100.13	100.53	99.186	101.05	99.31	100.79	100.63	100.91	101.19	101.61	102.04	99.798	100.42	101.09	99.48	101.02	100.14	99.715	100.01	99.127	101.22	99.935	101.25	100.25	99.289	99.067	100.35	101.09	100.46	101.47	100.68	100.21	100.15
98.752	97.154	98.06	98.222	98.321	99.309	96.682	99.944	96.61	98.208	97.306	97.493	96.718	100.19	99.856	98.781	97.129	97.559	98.538	98.89	98.245	97.06	98.768	100.39	98.739	97.174	98.304	97.843	99.518	97.593	98.117	96.258	98.845	97.163	97.553	97.68	98.434	98.832	97.967	98.348	96.445	98.17	99.337	97.115	97.573	99.068	96.642	98.69	97.519	98.543
108.03	110.36	107.85	107.64	109.29	108.92	110.29	110.21	109.8	109.64	108.22	109.31	108.19	108.86	108.9	107.93	109.03	109.89	108.4	109.98	107.69	110.27	106.92	108.25	107.54	108.81	107.54	107.83	110.32	108.82	108.24	109.12	108.34	107.74	108.99	109.41	108.96	108.63	109.28	107.53	107.95	108.23	108.93	108.25	108.15	109.56	108.63	107.57	108.68	109.59
98.185	96.784	98.821	96.381	99.338	97.356	99.057	98.392	97.274	98.247	98.943	97.401	97.167	97.455	98.706	98.196	98.239	99.604	98.731	97.614	98.255	98.044	98.852	99.139	96.87	96.529	97.312	97.625	97.54	97.878	96.625	95.469	97.829	98.722	98.543	98.831	97.533	97.481	95.632	98.143	99.006	98.102	98.484	97.198	97.12	97.135	97.552	96.86	98.34	98.528
107.66	108.01	108.42	108.85	109.06	108.04	106.9	108.22	106.95	108.5	106.55	107.85	109.57	106.95	108.56	108.82	108.63	108.58	108.02	108.75	108	107.03	107.79	109.57	107.83	108.22	107.03	107.21	108.47	107.8	107.67	109	107.57	107.79	108.28	108.62	106.5	109.26	107.06	109.5	109.92	107.51	107.84	108.61	108.38	107.96	109.15	108.51	108.47	107.45
107.98	110.15	107.63	108.56	109.52	107.08	108.64	108.3	110.19	106.44	106.63	109.08	107.38	109.14	107.31	107.01	107.13	109.44	108.25	107.26	107.61	107.93	108.24	107.84	108.25	108.35	107.56	110.16	109.44	107.85	108.3	108.54	106.06	108.27	107.96	107.68	109.65	107.67	106.65	108.49	108.98	106.87	108.08	107.29	107.52	107.7	108.2	108.82	109.97	108.82
104.07	105.43	104.87	105.96	106.76	107.39	105.32	106.11	105.06	105.67	105.63	106.32	106.06	103.46	104.83	104.37	105.03	104.42	105.86	105.82	105.14	106.55	104.1	103.45	105.39	104.76	105.41	104.56	105.52	103.66	105.34	105.67	105.78	106.03	106.15	105.72	105.81	106.46	105.87	104.8	105.25	107.25	106.43	104.95	106.23	104.96	105.55	104.98	105.63	105.6
110.64	108.55	110.08	107.53	108.71	106.34	108.19	109.14	108.72	107.32	106.7	108.88	106.9	108.66	107.81	109.45	110.15	106.62	107.09	107.78	108.07	108.29	108.34	111.06	106.92	108.94	107.88	107.27	109.08	107.53	108.65	108.18	108.71	107.7	108.76	108.34	110.15	107.2	109.35	109.56	107.17	106.68	108.6	108.95	107.68	107.42	108.24	108.19	107.36	108.18
108.57	109.81	108.51	109.63	108.55	108.53	108.25	107.33	108.18	108.06	108.22	108.42	107.94	106.8	107.44	108.74	107.36	107.7	107.61	108.16	108.32	107.95	107.95	108.39	108.01	108.86	107.64	108.04	108.23	106.85	108.32	108.97	108.88	108.64	108.09	109.73	109.18	108.7	108.69	107.02	106.89	109.22	108.21	107.64	108.26	109.13	107.76	107.6	109.51	108.2
105.86	107.27	105.54	104.64	105.22	105.6	104.43	104.9	105.06	106.79	105.34	106.37	105.15	105.03	105.64	106.18	106.8	106.58	105.1	105.25	106.94	104.99	104.52	106.3	105.58	105.17	106.9	106.54	106.8	105.96	105.63	107.39	105.41	105.22	106.32	107.2	106.21	105.55	106.17	106.91	106.36	104.88	105.62	106.12	106.69	105.45	106.75	105.53	105.38	106.16
105.04	105.12	105.65	106.49	106.19	106.79	105	105.44	106.06	106.07	105.82	105.16	105.89	107.49	106.38	106.16	106.81	106.07	106.18	106.19	106.34	105.38	106.82	106.31	107.1	105.79	106.55	105.12	105.01	106.98	105	105.34	105.82	105.2	104.85	105.61	106.5	105.95	105.66	105.92	105.29	105.24	105.23	105.43	105.32	104.79	106.16	106.76	105.94	106.63
108.44	108.49	107.61	108.46	107.51	107.67	109.32	107.86	108.5	107.59	109.22	106.81	108.36	106.98	107.56	107.25	109.73	106.87	107.59	108.55	106.62	109.05	107.04	108.81	108.14	108.28	107.57	108.19	108.83	108.03	108.33	108.47	110.69	108.95	107.42	107.83	108.71	107.03	109.41	108.41	108.86	107.8	107.55	108.9	108.09	108.32	106.58	107.07	108.06	108.02
101.91	100.55	101.16	99.059	101.76	100.1	99.702	98.58	100.59	101.38	100.46	100.57	100.42	100.71	100.54	101.71	100.38	101.81	99.679	101.28	99.525	100.72	100.19	99.962	99.151	100.72	100.53	100.13	100.33	99.334	101.25	101.06	101.59	101.33	99.113	100.64	100.66	100.48	100.21	102.26	100.22	100.17	101	102.13	100.14	100.66	101.02	100.69	100.98	100.73
105.89	106.2	105.64	105.56	106.2	106.53	105.64	106.29	105.24	104.81	105.61	104.58	104.64	105.94	105	106.11	105.24	105.46	105.11	104.28	106.73	106.9	103.83	104.43	106.07	104.49	105.11	105.41	104.83	106.01	106.25	105.13	105.99	106.06	105.81	105.32	106.3	106.09	106.15	105.06	104.21	105.47	106.63	104.92	105.18	106.15	105.08	104.85	105.83	105.58
105.72	105.09	106.44	106.18	107.59	105.02	105.59	105.04	105.24	106.45	105.53	105.45	104.77	107.21	106.07	105.32	105.53	106.48	106.35	106.84	106.66	105.65	107.43	105.21	105.69	104.78	106.24	106.9	106.07	105.69	105.46	103.57	104.67	106.38	104.89	106.43	106.93	105.88	105.68	104.91	105.76	104.43	106.06	107.01	105.54	105.17	105.86	106.32	105.67	105.18
106.11	105.14	106.18	105.89	105.61	106.65	104.8	107.25	107.36	106.25	106.29	106.39	105.83	106.34	105.79	107.82	106.63	106.46	106.64	106.85	107.42	106.31	105.32	107.5	105.6	107.1	107.74	107.34	105.57	107.07	106.51	107.76	106.46	106.64	106.37	105.28	107.35	105.59	106.03	107.62	105.54	107.07	105.77	106.58	106.07	108.17	106.18	107	106.57	106.33
104.85	104.17	105.99	107.06	105.4	106.81	107.55	105.9	107.05	105.99	104.49	105.51	106.03	105.12	104.64	106.68	106.67	104.83	105.16	106.2	105	105.28	105.4	105.81	105.34	105.23	105.47	105.3	105.67	106.19	105.96	106.7	103.63	106.22	105.99	104.52	106.32	105.45	106.04	105.44	105.58	104.59	106.53	105.5	105.01	105.99	104.7	106.27	105.78	106.49
106.86	106.02	106.26	107.28	106.59	106.87	106.18	106.51	106.27	106.12	105.47	106.17	108.01	106.25	107.87	107.41	105.57	108.39	105.03	106.01	107.57	105.65	106.24	106.37	106.97	105.66	105.73	105.72	106.65	107.22	108.55	107.28	106.32	107.03	106.43	105.86	104.45	106.98	106.51	106.35	106.93	106.31	107.07	106.95	106.97	106.62	107.32	107.05	106.15	105.96
107.38	109.12	109.65	107.37	107.21	109.3	107.31	109.97	109.81	108.76	107.67	108.34	107.95	107.66	108.12	107.59	108.58	108.21	108.18	107.31	108.95	108.1	107.87	109.16	107.57	106.44	108.61	108.15	107.16	107.93	107.23	108.4	108.58	106.72	109.42	108.42	108.48	108.9	108.91	108.72	108.17	107.41	107.18	109.04	111.1	106.04	109.39	109.07	107.11	108.85
104.58	105.11	106.48	106.16	104.98	104.9	106.78	104.77	104.23	105.17	106.78	105.48	107.45	106.46	105.95	106.54	106.35	107.47	104.89	105.9	104.77	105.88	107.31	104.64	106.04	105.54	105.85	105.42	105.87	105.34	103.92	106.18	106.63	104.57	106.32	106.56	108.22	105.39	106.21	105.63	106.38	105.54	104.95	106.63	106.56	106.14	106.91	105.51	106.75	105.84
105.34	106.47	106.25	105.32	106.4	105.48	104.47	105.01	107.04	105.44	105.39	106.15	105.12	106.1	106.12	106.97	106.66	105.43	106.17	106.47	105.91	104.83	104.6	106.49	104.13	106.92	105.02	105.53	105.99	105.66	106.46	104.24	106.25	106.03	106.9	104.26	105.95	105.7	106.46	104.79	106.12	105.08	106.18	105.61	104.97	106.79	104.4	104.7	106.26	105.55
98.593	99.386	98.508	98.356	97.424	98.214	99.488	98.623	98.06	97.08	98.429	99.36	100.18	100.88	99.014	99.256	99.52	99.253	98.614	99.044	99.239	100.18	99.82	99.932	99.999	97.3	97.925	98.626	99.631	98.252	98.068	97.902	98.422	100.17	97.266	100.18	98.132	98.44	99.389	98.963	99.345	99.686	99.675	99.891	99.554	97.737	98.329	98.458	99.473	99.508
106.13	105.4	104.34	105.63	105.89	105.82	104.44	105.7	105.84	105.79	104.29	105.79	105.18	105.65	104.13	105.36	104.92	104.52	105.19	105.89	105.06	106.41	104.37	105.17	106.46	104.12	105.3	106.55	105.9	104.37	106.31	104.89	105.49	106	106.91	106.17	105.75	105.56	105.91	106.98	105.86	105.2	104.77	105.83	105.3	103.59	103.57	104.89	105.66	105.26
98.425	98.792	99.547	98.045	98.112	97.372	97.886	98.245	99.367	98.396	97.354	96.877	98.341	98.076	98.046	97.311	96.942	97.479	98.769	98.857	99.004	98.934	99.168	98.72	97.467	98.858	97.617	98.182	96.992	98.417	99.092	99.089	98.069	98.563	97.6	99.071	97.036	96.748	98.629	96.642	97.681	98.57	97.888	96.619	96.723	98.98	96.738	98.244	98.338	98.417
97.54	98.915	98.854	98.272	97.736	98.418	97.839	97.003	97.631	98.136	98.225	97.52	97.077	98.342	97.487	98.387	97.65	98.027	96.046	97.99	99.042	97.131	98.942	97.864	97.23	97.602	96.81	97.158	98.503	98.327	96.601	97.053	97.296	98.151	97.831	97.205	97.109	99.273	99.565	97.485	99.622	98.219	98.275	98.231	98.195	99.554	100.4	97.5	98.757	98.111
106.57	106.19	107.14	106.69	107.74	106.29	105.79	105.04	105.55	107.29	106.59	107.68	105.48	105.74	105.12	104.89	106.86	106.78	106.54	106.39	107.51	106.86	107.76	106.13	106.94	106.8	106.24	106.74	103.99	107.71	106.77	105.65	105.38	106.51	106.25	104.95	107.2	106.72	106	107.41	106.85	104.78	108.42	104.72	106.61	106.46	107.09	106.89	105.61	106.22
97.489	98.763	96.748	99.219	99.747	99.187	96.72	96.484	97.285	97.095	97.076	98.311	98.915	98.236	99.633	98.305	97.429	98.574	97.952	97.151	97.503	99.311	96.24	98.929	97.643	96.868	97.395	97.329	98.895	98.49	99.734	96.311	97.56	97.426	96.593	97.279	97.113	98.191	97.276	98.274	98.821	98.99	98.832	98.28	97.792	97.66	97.61	97.182	98.377	98.531
98.402	98.338	97.574	97.231	99.688	101.11	96.395	98.606	96.201	98.978	97.625	97.507	99.404	97.355	98.315	97.849	98.176	97.114	97.988	96.82	97.43	98.114	98.678	97.972	98.4	98.433	97.123	96.901	97.583	96.665	98.058	98.304	99.989	98.384	97.452	97.183	97.451	98.308	97.962	98.885	96.946	97.138	96.556	97.463	97.816	99.352	97.759	100.17	97.195	98.222
101.62	100.51	99.642	100.74	101.42	101.15	101.58	101.55	102.72	102.16	101.69	100.55	99.933	99.345	100.53	100.47	101.61	103.53	101.07	100.56	101.18	99.426	100.88	101.64	102.01	100.41	100.48	101.67	101.55	101.07	100.71	101.48	99.996	101.74	98.996	101.3	101.97	102.21	99.482	98.487	102.3	101.21	101.36	100.48	101.81	101.52	102.75	100.91	99.895	101.3
100.62	99.9	100.57	100.94	101.56	100.6	99.471	103.05	100.91	101.96	100.39	102	99.692	100.74	100.85	99.694	101.3	100.86	99.472	100.41	101.33	100.26	100.4	99.857	99.408	100.75	101.92	101.7	101.15	100.71	101.44	99.913	100.58	102.23	99.27	100.61	99.63	101.41	100.64	99.698	100.61	100.94	101.9	100.8	102.08	100.36	100.36	101.4	102.88	99.325
108.55	108.91	108.37	108.22	107.62	110.05	108.44	108.07	109.01	108.58	106.86	109.3	106.95	107.26	109.03	109.47	109.82	108.7	108.52	109.49	109.78	109.15	109.31	108.2	108.71	108.37	109.17	107.67	109.86	108.44	109.01	108.86	108.28	108.63	108.64	107.15	107.33	108.1	109.12	107.75	107.32	108.62	107.95	107.69	108.04	108.36	108.65	108.03	108.76	108.78
108.18	107.83	106.8	107.3	109.05	107.95	106.47	107.04	107.7	108.12	107.24	107.52	108.71	108.04	108.37	108.99	107.94	107.89	108.31	107.59	106.77	106.95	107.98	107.92	108.38	107.81	107.16	109.09	107.82	107.74	109.78	108.05	108.36	107.18	108.65	108.44	108.57	107.54	109.06	107.56	108.73	108.73	107.92	107.69	108.51	108.04	108.83	108.03	107.05	109.51
107.3	108.32	107.49	108.64	108.05	108.53	108	108.39	108.21	108.28	109.15	108.51	107.07	108.42	109.21	107.32	109.26	109.6	107.6	110.35	108.94	108.4	109.84	109.39	109.05	106.94	108.98	109.48	107.52	107.44	107.69	107.25	108	107.84	108.25	108.11	107.77	108.69	108.91	107.94	107.5	109.47	108.05	107.85	107.89	108.02	107.82	108.24	107.77	108.91
106.46	107.54	106.77	107.65	107.52	105.66	106.72	107.47	106.8	106.31	108.09	107.04	106.2	105.42	105.1	106.29	106.97	108.31	104.8	106.33	107.8	105.33	106.32	107.01	106.49	105.66	107.09	107.6	106.89	106.28	106.96	106.31	107.53	105.62	105.08	103.74	105.65	106.78	107.01	107.16	107.37	107.13	106.57	105.65	107.04	106.29	109.29	106.78	105.41	106.99
97.465	98.497	96.61	100.4	97.598	98.218	98.521	97.711	98.177	98.052	98.006	97.824	98.875	100.01	96.897	99.509	99.74	97.391	99.308	98.458	97.048	98.56	98.071	98.811	98.016	99.277	100.14	99.443	99.041	98.088	98.037	98.125	98.646	98.454	96.759	98.023	99.554	97.193	96.684	97.863	96.973	98.114	98.86	97.444	98.02	99.341	98.948	97.332	97.359	97.756
100.68	100.67	99.574	100.48	100.14	99.957	99.893	99.887	101.23	100.99	101.76	99.955	100.82	99.22	99.924	99.287	101.43	99.873	98.562	100.34	101.78	100.14	99.061	98.995	101.51	100.82	99.967	100.24	99.146	100.91	98.846	100.72	100.92	100.13	99.304	101.13	101.4	99.951	98.876	100.22	99.909	100.93	100.2	100.13	101.26	100.06	101.46	100.93	99.766	100.72
109.38	108.96	109.53	108.7	108.25	107.93	107.59	108.67	109.04	106.37	109.01	108.8	107.14	109.26	107.19	108.35	107.53	108.8	106.65	107.35	108.05	107.89	107.93	108.71	108.1	108.62	108.89	107.89	106.03	109.77	110.16	108.77	109.37	108.88	108.1	107.65	107.24	106.68	107.03	107.83	108.23	106.95	109.44	107.67	108.76	108.22	108.17	106.87	106.79	107.19
105.49	105.2	106.91	105.39	106.07	105.79	104.85	105.61	105.45	106.14	105.27	105.85	105.49	106.59	104.5	105.15	106.19	104.67	105.95	107.82	106.77	106.6	105.58	105.32	105.84	106.53	105.82	104.34	107.16	106.81	106.25	105.74	104.03	104.15	104.36	107.87	107.24	106.24	104.99	106.2	105.13	105.13	105.01	104.19	105.56	105.88	106.96	104.86	104.59	105.06
101.44	100.84	100.74	100.81	101.24	101.55	102.3	101.23	100.22	99.693	99.98	101.02	99.362	100.62	100.79	101.37	100.82	102.47	100.92	101.32	100.16	102.26	100.15	102.49	100.49	100.07	101.35	100.15	100.5	99.998	99.248	100.42	100.34	100.38	99.114	101.1	100.75	100.18	102.12	101.59	100.19	101.22	100.94	99.817	100.39	101.14	100.87	98.561	100.47	100.62
108.54	108.85	107.98	108.02	108.1	108.08	107.93	108.09	107.1	109.27	109.18	108.91	108.29	108.06	108.21	108.79	107.98	108.69	108.94	108.41	107.37	108.13	107.6	109.58	108.5	108.27	107.65	108.09	107.66	108.77	108.16	107.92	107.51	109.18	109.47	108.71	108.24	108.09	107.57	107.77	109.06	109.59	109.7	108.93	108.43	108.01	107.82	108.42	107.83	107.26
105.43	106.47	106.4	106.47	103.85	104.76	104.47	105.41	104.33	105.94	103.85	105.98	106.35	105.45	106.14	105.65	106.56	105.87	106.95	106.03	106.71	107.01	104.99	108.26	105.58	105.01	104.31	106.88	107.21	104.94	105.5	105.18	106.42	107.17	105.84	104.76	104.06	106.62	106.03	106.08	106.11	105.8	105.77	106.52	105.82	105.38	107.39	105.83	105.99	105.39
106.11	105.97	106.18	105.96	104.5	106.09	106.24	104.9	107.19	107.46	106.58	106.53	107.43	105.35	105.86	106.13	106.15	106.74	105.72	106.09	104.74	105.72	106.45	105.62	105.76	106.15	105.33	104.76	104.83	105.2	106.19	106.58	106.26	106.93	106	106.36	106.25	104.55	106.08	105.55	106.05	106.49	104.78	106.14	105.84	105.79	106.07	106.88	104.38	105.62
105.05	106.16	105.83	107.21	105.54	106.72	107.1	106.79	107.04	106.99	104.87	107	106.69	106.9	106.16	105.82	106.24	105.13	105.62	106.08	106.22	107.59	106.04	106.76	107.43	106.42	105.56	108.52	107.31	106.65	105.6	106.19	106.77	105.25	106.42	107.49	104.99	106.28	105.35	107.65	106.4	107.05	105.59	105.95	106.6	107.27	106.94	106.25	107.01	107
107.04	106.09	106.15	106.98	107.53	105.58	107.02	106.57	106.92	106.48	106.25	107.19	105.9	107.03	104.14	106.37	105.21	105.62	106.89	105.96	106.1	107.48	107.53	105.48	106.44	106.87	106.06	105.9	106.89	106.34	106.5	106	106.25	105.67	106.1	106.26	107.51	106.11	106.76	106.86	105.41	105.59	106.97	104.93	106.27	105.98	106.98	106.43	105.36	106.1
106.86	104.33	105.56	104.82	104.89	104.81	105	104.79	107.42	107.16	105.42	104.48	105.64	105.64	105.87	104.29	105.41	105.8	104.53	106.65	104.94	102.97	105.09	103.33	106.37	105.37	106.27	105.42	103.35	105.07	103.94	104.52	106.02	106.54	104.11	106.38	106.75	105.29	105.97	106.07	104.76	105.61	103.71	105.97	105.57	105.83	106.15	106.85	106.76	105.27
105.42	105.14	104.67	104.67	106	106.01	105.99	105.91	105.65	104.84	106.14	104.97	106.07	105.46	106.01	103.55	105.32	106.03	105.81	104.78	107.48	105.24	105.32	105.86	105.67	105.37	106.27	104.67	105.3	106.12	106.95	104.75	104.4	104.64	106.71	104.88	106.19	105.82	106.2	104.35	105.24	105.7	106.02	106.73	106.18	106.43	106.1	106.36	105.02	106.84
106.81	105.86	104.56	105.08	106.76	103.09	106.35	106.92	106.36	105.43	106.43	105.95	106	104.97	106.25	105.49	105.28	105.31	105.01	106	105.39	104.12	104.76	105.59	106.51	106.53	106.64	105.89	106.35	104.89	106.41	105.79	104.32	105.34	105.85	105.93	104.32	105.68	105.43	105.97	105.42	106.44	105.3	105.62	104.37	106.07	104.84	104.28	104.98	106.21
97.818	99.349	97.766	97.936	97.987	98.005	97.44	99.643	97.86	97.663	96.926	97.243	98.996	97.458	97.837	97.778	97.614	97.776	99.091	98.983	97.349	98.204	98.047	97.891	98.313	98.305	98.748	97.623	97.679	96.246	97.548	98.056	97.9	97.798	97.616	97.65	98.187	95.726	99.063	97.074	98.469	97.972	97.702	99.039	96.897	97.829	98.088	98.201	98.816	97.87
108.08	108.06	108.12	108.97	106.24	107.64	108.71	109.18	108.89	107.45	108.22	107.93	109.07	108.24	107.54	108.11	108.12	107.34	108.65	108.41	108.93	108.31	108.19	107.97	108.27	108.39	108.33	109.47	108.55	108.26	109.07	109.55	107.39	108.23	110.32	108.28	109.62	108.06	107.32	107.9	109.07	108.06	108.35	107.87	110.38	108.61	107.65	109.34	108.71	107.76
100.58	100.8	99.432	101.27	100.49	100.41	101.35	101.72	99.871	100.57	101.23	99.9	99.085	100.27	101.76	100.65	100.56	100.6	100.4	101.54	100.85	99.881	100.34	101.63	101.56	100.85	100.43	101.89	100.39	102.06	100.06	101.76	101.67	100.6	100.82	99.986	99.669	99.107	101.21	100.81	100.81	100.01	100.43	101.02	100.36	100.33	100.57	100.34	100.87	100.67
106.42	105.87	106.07	105.98	104.74	106.19	105.93	106.46	104.26	106.23	107.24	106.79	103.95	105.81	106.35	104.1	104.94	105.59	104.7	105.77	106.83	106.6	106.45	106.23	107.66	106.34	104.56	105.24	105.68	106.88	106.3	105.31	107.32	105.44	106.14	105.64	104.5	105.07	104.59	104.91	105.32	106.35	106.41	105.09	105.75	106.1	105.85	104.88	104.94	105.56
107.61	107.91	108.66	108.89	108.09	107.04	107.07	106.96	106.99	107.07	108.71	107.54	108.68	108.2	109.16	107.13	108.15	108.05	108.41	107.48	108.5	107.07	107.9	107.02	106.96	106.93	107.75	107.28	107.36	107.54	107.38	108.18	108.24	107.06	108.27	107.45	106.44	108.36	107.1	108.66	107.43	107.89	110	107.53	106.95	108.61	106.64	107.51	107.5	107.14
98.487	97.708	99.962	97.746	97.769	98.032	99.021	98.045	97.103	96.32	97.253	97.882	97.334	97.64	99.463	98.922	97.874	97.164	98.406	96.988	97.543	99.737	98.18	96.811	98.268	98.559	96.809	98.151	97.063	97.474	98.444	99.259	97.952	96.761	99.447	97.524	98.017	98.212	96.574	98.3	98.664	97.043	98.706	96.986	97.47	98.239	98.179	97.718	97.456	96.297
104.92	105.19	106.63	106.91	105.37	106.55	105.58	106.38	105.84	107.12	106.11	107.01	106.33	106.8	105.11	105.13	106.59	105.45	106.09	105.83	106.59	104.93	105.98	106.38	106.57	107.47	107.41	106.85	106.87	106.09	107.59	106.48	106.98	105.18	105.82	108.47	105.69	105.6	105.26	105.17	106.69	106.33	106.36	107.29	106.55	106.24	104.97	106.85	106.77	107.82
106.92	103.59	105.6	106.46	106.36	105.41	106.99	104.83	107.69	106.41	105.85	106.54	105.04	105.09	106.06	104.76	106.08	105.31	107.58	107.42	104.4	105.32	106.26	106.43	106.03	106.12	105.95	105.2	105.87	105.3	105.47	104.69	107.14	104.92	105.81	105.63	105.57	105.12	105.88	105.27	106.7	105.28	105.48	106.02	106.67	105.41	105.96	105.28	107.07	105.61
105.41	106.11	105.26	104.8	106.35	106.39	107.91	105.92	106.31	107.02	106.09	105.55	107.28	105.2	105.34	107.46	107	106.72	107.51	107.91	106.66	106.51	107.71	105.86	105.97	109.03	105.51	106.21	107.52	105.95	105.83	105.48	107.34	107.62	108.02	106.98	105.83	108.63	107.86	106.56	105.7	106.52	106.39	106.99	105.91	105.44	106.39	106.93	107.12	105.63
109.29	106.76	108.92	107.9	107.01	108.07	107.31	107.19	109.16	109.81	107.04	107.34	106.9	108.98	108.13	106.93	108.26	107.31	109.53	107.68	107.11	107.94	107.73	108.27	108.22	109.66	107.9	107.91	108.26	108.29	107.22	107.7	107.57	108.48	107.29	107.63	107.97	109.24	108.44	108.42	107.55	107.69	107.67	107.02	108.39	108.75	107.4	108.46	106.95	107.63
106.35	104.76	104.89	105.52	104.94	104.83	106.72	105.84	105.16	105.4	106.13	105.14	104.96	105.81	104.92	105.94	105.25	105.56	104.19	105.57	104.41	104.77	105.37	106.29	106.71	104.86	106.7	106.53	104.88	106.31	106.06	106.14	105.55	105.83	104.85	107.88	105.78	107.11	106.24	105.91	104.54	105.21	104.84	105.57	106.75	106.17	104.68	105.51	105.76	107.24
110.74	109.98	109.43	109.94	111.72	111.55	110.47	109.57	110.57	110.38	111.33	111.99	111.02	110.39	108.54	111.44	109.83	111.82	111.11	112.18	111.19	110.59	110.03	109.63	111.97	109.48	109.57	111.07	110.38	109.65	110.49	111.65	110.06	111.35	110.35	110.18	109.89	110.92	110.24	110.06	110.41	109.57	109.21	109.31	110.89	110.62	110.1	110.25	109.59	109.35
106	105.25	106.1	104.42	105.31	106.14	106.02	105.98	105.64	106.53	106.31	106.2	106.32	105.54	106.53	105.9	106.23	106.79	106.97	107.06	106.04	105.02	106.11	105.62	105.49	105.78	106.19	107.44	105.4	105.07	105.13	106.32	105.32	104.82	104.45	105.06	106.09	105.57	105.85	106.01	105.53	106.36	105.86	106.55	105.58	106.79	106.65	105.97	105.43	104.61
107.73	106.8	108.39	107.14	107.91	107.88	107.6	108.2	107.34	109.55	108.24	108.42	108.35	107.84	108.34	109.08	107.08	106.25	107.89	108.36	107.65	106.52	108.45	108.7	107.24	107.62	107.43	107.8	107.32	108.39	108.86	107.62	108.09	108.2	106.43	107.7	108.41	108.78	107.41	107.04	107.97	108.58	108.32	106.59	107.46	106.73	107.47	106.81	108.27	107.79
111.43	111.78	110.28	110.96	109.64	110.93	110.06	110.13	110.5	110.26	109.97	110.75	111.87	111.47	110.34	110.24	111.21	109.7	109.95	110.54	109.69	109.87	110.56	111.66	110.99	110.61	110.42	112.43	110.41	110.93	111.97	111.01	111.55	109.32	109.5	111.56	110.35	109.65	110	111.08	110.36	109.42	109.85	110.31	109.13	112.58	109.05	109.49	110.69	109.9
106.27	106.32	106	105.07	105.83	105.34	104.8	105.43	106.19	106.16	106.31	107.02	105.97	105.84	105.37	106.78	104.81	104.39	104.01	105.54	105.66	105.37	105.48	106	104.48	104.61	107.52	104.7	105.61	105.62	105.39	104.17	105.72	104.74	105.2	105.47	106.12	106.45	105.51	105.46	106.31	106.14	106.05	104.61	105.4	105.06	105.56	106.73	105.5	104.83
108.19	108.58	109.38	108.06	108.59	108.53	107.95	107.52	107.26	108.5	108.31	106.87	107.95	107.86	106.75	109.69	109.42	107.92	108.01	107.95	107.95	107.9	108.47	108.99	108.39	107.47	107.36	107.94	108.49	107.52	107.74	107.58	107.48	107.95	108.49	110.01	108.74	106.6	108.89	107.34	109.23	109.06	108.26	107.08	107.27	107.7	109.11	109.25	108.28	108.28
107.24	106.94	106.98	108.73	106.77	107.84	106.75	108.13	106.75	106.13	107	106.8	107.53	107.35	109.66	107.97	106.88	108.03	108.17	107.8	107.04	108.17	107.99	108.18	107.63	108.72	108.56	106.4	107.95	107.96	109.44	108.95	108.3	107.57	107.75	107.7	106.54	107.72	107.45	107.42	106.29	108.19	106.18	108.25	108.42	109	108.68	107.42	107.8	108.5
106.95	106.15	105.33	107.9	103.37	105.16	106.15	104.58	106.64	105.18	104.77	104.59	104.64	105.37	105.96	105.65	105.21	105.66	105.76	105.74	105.87	103.33	108.24	106.25	105.13	105.93	104.5	105.45	105.38	106.83	105.65	105.6	106.68	105.49	104.71	106.09	104.78	106.43	104.36	105.52	105.59	106.06	104.59	106.37	105.44	105.22	104.61	104.46	105.41	104.79
99.43	98.108	98.948	95.755	98.106	98.234	98.975	96.779	97.625	97.999	97.994	98	97.625	97.431	98.017	98.44	99.178	99.478	97.701	97.745	98.273	97.132	98.681	97.865	97.451	97.69	97.518	98.9	98.855	98.977	97.475	97.961	97.271	98.133	98.51	98.3	98.732	97.635	98.787	96.855	98.899	96.478	97.515	99.208	97.599	97.523	97.906	98.531	98.303	98.287
96.697	97.337	98.337	97.582	97.309	96.973	97.941	98.452	98.648	100.96	97.998	98.551	99.06	98.262	97.981	99.19	98.682	98.928	98.515	98.628	98.691	99.107	96.727	97.638	98.151	97.674	97.966	98.964	99.189	98.265	96.447	97.179	97.611	98.123	97.208	98.671	97.473	99.107	98.166	96.964	97.91	97.951	97.324	97.809	97.53	97.762	97.925	97.598	96.641	97.846
110.14	108.08	107.63	108.45	109.08	108.12	108.06	108.73	108.59	108.33	108.96	108.23	108.97	109.65	108.16	109.85	109.65	108.98	107.71	107.77	107.33	106.96	109.71	109.14	107.98	108.38	107.66	107.11	108.31	108.28	107.87	108.47	107.09	109.4	107.41	108.92	109.26	106.53	108.66	108.16	109.7	109.28	109.03	111.08	107.64	109.77	110.1	108.1	109.25	109.02
107.57	109.28	108.48	107.17	109.09	106.7	107.72	109.2	106.84	108.53	107.96	110.76	108.53	107.7	108.75	108.77	109.92	108.13	108.51	107.17	109.2	109.25	108.48	108.79	108.54	108.49	108.7	108.55	109.71	108.96	107.6	109.52	107.58	108.19	109.29	108.38	110.13	108.14	109.13	109.13	107.85	108.58	107.89	108.71	108.94	109.2	109.11	107.44	105.9	108.99
100.33	102.1	99.972	99.267	101.56	102.24	100.84	100.64	101.43	100.36	99.665	100.32	101.39	100.65	100.66	101.2	99.461	101.01	100.36	99.663	100.22	100.77	101.37	100.17	101.25	100.3	100.28	101.29	100.46	101.17	100.37	100.07	99.629	99.949	100.87	99.36	101.56	101.01	99.995	101.31	100.41	99.751	100.48	101.06	99.967	100.68	103.17	100.63	100.71	99.576
107.1	107.5	106.37	104.63	105.49	106.91	107.28	106.11	106.42	106.13	108.37	105.7	105.52	107.17	107.18	105.21	107.1	106.67	107.55	106.16	107.1	105.82	105.38	107.35	105.92	104.76	106.09	106.09	104.51	106.59	106.68	106.92	107.39	106.05	107.74	105.66	108.4	106.05	106.16	106.62	105.24	105.24	106.39	104.77	107.27	104.11	107.35	106.8	105.6	106.46
98.057	98.358	98.291	98.318	98.013	98.487	98.625	99.779	100.06	100.24	96.264	98.302	98.851	97.791	99.109	97.656	97.856	98.079	98.919	98.659	99.463	99.844	98.842	98.051	98.202	96.988	96.591	97.809	97.248	98.179	97.98	98.858	97.857	98.451	99.135	98.714	98.458	97.384	98.249	98.352	97.923	98.656	97.618	99.143	97.845	98.34	98.207	97.905	98.914	99.317
106.25	107.64	107.71	105.55	106.62	106.8	105.75	107.25	106.32	106.25	107.8	105.73	106.52	105.05	106.05	106.51	107.87	106.37	107.94	107.73	106.72	107.74	106.58	107.07	106.76	106.03	106.54	106.37	107.06	106.7	106.95	107.67	106.94	106.33	106.77	107.38	106.08	107.76	106.33	105.66	107.1	105.84	105.43	106.9	106.23	106.29	107.2	106.46	107.6	105.48
105.82	105.47	105.2	107.69	106.53	105.63	105.85	105.63	105.46	106.52	107.6	106.11	105.06	105.54	105.66	105.74	106.05	105.83	105.79	105.81	104.56	105.79	105.07	104.04	106.31	106.7	105.02	105.92	105.99	105.23	105.37	106.16	103.86	105.44	107.19	107.42	104.97	104.71	105.59	105.22	106.26	104.1	106.6	105.03	105.63	105.03	105.64	105.78	105.54	104.45
107.36	107.88	104.79	106.44	107.09	106.25	106.84	107.4	105.38	106.58	107.27	105.79	104.86	106.65	106.06	104.85	106.56	105.54	105.36	105.78	106.7	106.67	106.89	107.3	105.49	106.91	107.77	105.66	106.66	106.22	106.37	107.18	105.67	105.28	105.99	105.9	106.37	106.75	105.41	105.14	106.6	107.31	105.13	106.66	107.07	106.37	106.95	105.39	106.98	105.89
108.17	106.74	104.66	107.25	107.26	107.82	104.98	107.3	106.81	105.95	107.12	106.7	107.03	106.6	105.93	107.5	106.56	106.29	106.44	106.74	106.84	106.02	106.79	105.22	106.84	106.21	107.57	108.19	106.5	106.05	106.92	107.04	107.21	107.24	107.05	105.42	107.45	106.41	106.65	108.17	106.5	105.49	106.53	107.18	108.59	106.61	103.75	107.82	107.82	105.56
106.97	106.48	108.48	108.05	107.51	108.13	108.53	107.29	109.04	106.89	109.54	108.21	106.41	106.91	108.9	108.91	107.2	107.94	107.49	108.77	107.41	108.25	106.32	109.6	106.92	108.66	108.72	106.56	107.98	107.78	106.5	107.67	107.94	106.19	106.69	108	107.11	108.59	108.04	107.73	107.75	107.49	107.88	108.01	107.78	106.98	106.46	109.05	107.99	107.15
105.94	106.75	105.9	105.39	107.27	105.65	106.96	107.52	105.96	105.79	106.5	106.19	106.24	106.15	107.02	105.44	106.22	106.9	107.7	106.24	107.42	105.82	106.91	105.9	105.44	107.47	106.9	106.52	106.25	108.63	107.01	106.74	106.5	105.87	106.04	105.14	107.03	106.31	105.54	106.98	105.67	105.85	107.16	106.59	105.42	106.86	106.22	105.48	106.22	106.71
107.51	105.45	104.81	105.95	106.19	105.42	105.39	106.73	104.91	105.17	105.63	104.77	105.24	105.32	106.16	104.21	105.78	104.58	106.7	105.56	105.76	105.74	106.46	106.24	105.33	105.29	105.9	104.76	107.71	107.04	105.12	104.83	105.41	106.4	107.06	107.61	106.95	105.24	106.65	106.02	105.4	105.05	105.27	105.88	105.47	107.04	103.82	105.04	105.98	104.64
99.772	99.552	99.091	97.918	98.299	99.121	99.565	99.293	99.864	98.977	99.308	98.064	99.398	99.848	98.995	99.506	98.571	98.774	98.729	97.361	99.134	98.008	98.725	98.901	99.939	99.074	99.348	98.55	98.646	98.21	99.03	98.401	97.87	97.843	97.401	99.448	99.759	99.637	99.027	97.953	99.278	97.276	99.427	99.27	98.205	98.222	100.14	99.325	99.33	98.806
109.27	111.34	109.36	110.59	109.15	110.96	109.25	110.62	110.14	110.79	110.88	109.48	109.35	108.71	110.1	110.11	109.61	111.72	109.32	110.77	111.01	111.58	111.48	109.17	109.86	110.98	110.34	110.9	112.07	110.64	111.15	110.71	111.05	111.12	110.31	110.67	111.81	110.31	110.36	110.29	112.02	110.32	110.68	112.27	109.01	110.66	110.15	109.95	110.45	110.47
109.42	108.9	108.27	107.65	107.96	107.43	107.97	109.7	109.15	109.88	108.6	107.13	109.1	108.58	108.53	110.07	108.18	108.47	108.72	107.81	108.19	108.69	108.26	109.11	109.41	109.32	108.97	108.24	108.8	109.28	107.17	110.44	108.98	109.95	108.12	110.07	109.36	108.63	109	106.78	108.43	109.78	108.07	107.44	108.47	108.97	107.7	109.39	109.26	108.28
107	104.5	106.56	105.6	103.96	104.51	105.95	105.31	105.52	104.79	105.5	106.05	105.32	106.04	105.52	105.3	105.46	106.15	106.71	104.35	105.42	105.36	105.05	104.72	105.24	105.22	105.86	105.63	105.99	105.41	105.52	104.41	105.24	105.98	104.48	105.4	104.55	105.34	106.2	104.82	105.63	104.87	104.59	105.72	106.22	105.43	105.74	105.78	105.95	105.59
102.96	102.66	102.76	103.18	103.77	102.9	104.72	102.33	102.6	102.87	102.47	103.32	104.75	103.02	101.89	102.95	103.64	102.33	102.55	102.57	104.54	102.66	102.24	102.15	103.06	101.22	104.55	101.92	102.98	102.08	101.68	103.36	102.98	102.53	102.33	101.51	102.17	102.84	103.13	102.84	103.41	104.13	103.44	101.53	103.95	102.09	101.97	101.45	103.34	103.82
105.83	105.68	104.33	105.1	105.8	105.91	104.79	105.72	106.19	106.68	106.14	106.17	105.37	106.87	105.42	105.48	105.77	106.48	105.19	106.55	105.77	105.1	105.79	105.53	104.92	106.54	105.44	104.02	105.61	107.13	106.06	105.41	106.08	106.49	105.56	105.58	105.49	105.5	105.8	106.92	106.15	104.82	106.94	105.3	107.22	105.69	106.25	104.76	107	106.13
105.23	105.65	105.01	105.12	106.01	105.72	106.12	105.73	105.54	105.87	103.95	105.91	105.42	108.25	104.84	105.86	106.98	104.96	105.2	105.9	106.26	106.72	104.65	103.8	104.46	106.56	104.68	105.55	105.09	106.56	106.35	105.98	105.57	104.11	106.02	106.87	105.57	107.05	106.68	105.34	103.91	106.12	104.56	105.86	104.32	105.79	106.4	104.86	105.4	106.68
100.22	102	100.25	100.32	102.05	100.65	101.29	100	101.55	99.056	101.07	101.08	100.45	100.75	101.8	100.29	100.91	100.02	99.722	99.617	99.715	100.52	99.115	99.788	100.11	100.93	100.37	102.38	100.64	101.28	101.6	100.73	100.9	101.38	101.16	101.49	99.641	99.272	100.8	99.67	102.09	99.448	99.86	100.82	98.723	101.34	101.56	99.531	101.45	101.89
105.66	106.52	105.88	106.23	107.08	104.5	105.91	105.73	105.72	105.6	107.15	106.64	104.36	105.73	105.04	107.35	106.47	106.67	107.37	106.03	104.34	105.51	106.57	106.26	106.57	106.25	105.49	105.8	105.86	105.99	107.48	105.68	107.01	106	105.78	105.5	106.42	106.51	105.94	106.66	106.31	106.76	105.86	105.44	106.21	107.38	105.49	107.84	107.65	106.04
107.6	108.83	109	108.15	108.65	108.88	108.22	108.04	108.57	108.99	108.18	108.62	108.66	108.95	107.56	109.37	109.62	108.67	106.4	107.69	109.72	109.24	107.93	108.69	109.35	108.52	108.34	108.76	108.83	107.64	108.26	110.19	108.37	108.76	109.58	109.1	108.64	108.92	109.61	108.71	108.39	108.68	108.29	107.89	109.5	109.19	107.63	108.28	109.07	108.84
105.59	106.24	104.82	105.4	105.4	106.88	104.68	107.62	107.17	108.72	105.27	104.69	105.65	105.15	106.78	104.9	107.58	106.45	104.84	105.17	105.99	105.13	106.66	105.65	105.24	105	105.98	106.18	105.86	104.92	105.91	106.11	107.06	105.22	106.31	105.42	106.4	104.33	106.08	105.66	105.62	104.01	105.49	106.01	106.49	105.82	106.17	104.89	105.17	105.27
101.49	101.17	101.03	100.36	102.56	102.95	100.33	100.29	100.82	100.73	100.27	100.41	100.34	99.634	101.14	99.837	100.92	100.17	100.01	100.54	102.24	100.23	100.95	99.121	100.85	100.82	99.765	99.783	99.94	99.081	101.19	101.58	99.5	100.38	100.7	101.99	100.76	100.95	100.55	100.18	101.1	99.696	100.11	99.377	100.96	100.55	100.75	101.57	100.13	100.58
101	101.02	100.42	100.24	99.969	98.903	99.83	100.64	101.5	100.44	100.43	98.802	101.08	100.46	100.98	101.29	99.026	99.942	101.3	100.87	101.12	100.18	100.61	98.93	99.82	98.848	100.28	100.14	101.58	98.705	100.44	100.73	101.63	100.13	100.58	100.27	99.325	100.64	100.59	99.648	101.16	100.9	99.448	100.89	97.784	99.17	98.421	100.67	100.2	100.73
106.03	106.53	104.91	106.37	106.45	107.09	105.87	107.16	107.89	106.6	107.01	106.98	106.3	106.9	107.22	107.11	105.58	106.75	106.1	107.17	105.88	106.55	106.09	107.25	106.55	107.92	106.36	106.88	106.36	107.39	107.14	108.01	106.49	107	106.04	105.83	107.33	105.32	107.31	105.85	105.09	107.82	107.25	107.35	105.81	105.77	105.78	107.19	107.43	108.08
100.12	97.895	98.462	99.702	98.421	98.834	97.265	98.667	97.809	97.303	98.925	99.157	99.621	97.404	97.373	97.676	97.995	97.866	97.992	99.308	98.859	98.999	96.783	96.77	99.713	97.681	99.103	98.432	98.035	97.668	97.183	97.62	98.383	98.108	97.104	99.19	98.475	96.911	97.691	98.336	98.215	97.51	99.012	97.765	97.965	98.205	97.606	98.951	97.68	97.516
98.485	98.844	98.799	97.944	96.833	98.49	98.131	99.321	97.783	97.173	98.932	97.838	98.97	97.939	98.68	97.457	98.665	98.778	98.667	98.026	97.895	97.937	97.605	99.053	98.976	99.569	98.29	98.577	98.981	98.415	96.94	98.086	98.062	97.21	98.466	97.991	97.268	97.852	99.562	99.775	98.087	98.889	98.722	97.7	99.067	98.657	98.319	98.625	98.5	97.499
106.68	107.97	107.88	108.25	107.67	106.95	108.53	108.53	109	108.34	106.89	109.11	107.09	107.53	106.61	107.02	108.03	106.88	107.73	107.15	108.62	107.32	107.79	107.8	108.9	106.54	107.54	107.54	107.25	108.15	107.15	107.83	107.94	109.63	108.69	107.45	108.29	107.18	107.97	109.96	107.29	106.53	107.85	107.89	107.96	107.54	107.42	106.95	107.85	106.48
105.4	106.45	104.21	103.72	105.91	105.69	105.37	105.89	106.12	105.65	105.88	107.35	106.73	105	106.56	102.91	107.97	106.06	105.62	105.53	106.13	106.48	105.97	106.81	105.58	105.14	104.6	106.18	104.16	107.09	106.04	106.33	104.26	104.24	106.07	105.37	106.18	107.1	105.93	105.91	106.2	105.88	106.08	104.72	104.99	106.21	106.15	106.49	105.43	106.91
99.498	98.88	98.267	98.577	99.789	99.595	98.364	97.277	97.749	98.568	96.831	98.659	98.68	97.402	98.628	99.783	98.134	97.155	98.643	97.518	98.362	99.418	96.758	98.079	98.606	98.064	98.001	99.478	98.043	96.897	98.808	97.988	97.301	97.949	97.312	98.516	97.916	98.378	98.955	97.952	97.997	98.436	98.758	98.53	99.491	98.963	98.281	97.584	96.521	99.752
107.68	107.31	108.18	106.7	109.91	110.13	108.53	109.13	107.01	108.61	106.44	108.14	107.87	109.43	106.81	107.48	107.82	107.84	107.94	108.09	108.67	108.06	107.91	107.41	107.29	108.56	107.76	108.88	108.43	106.93	109.24	107.03	105.98	107.52	108.57	107.21	108.82	109.03	109.71	106.96	107.76	108.34	108.51	108.64	109.23	108.8	108.01	108.77	108.08	107.45
111.83	110.86	110.29	110.72	110.04	110.74	110.05	112.09	109.04	111.68	110.72	110.51	111.27	110.01	109.18	109.66	110.15	110.13	111.67	110.06	110.49	110.43	110.41	110.77	110.18	109.84	109.43	111.93	111.1	109.68	110.4	110.97	109.06	110.68	111.76	109.2	109.4	109.51	111	109.67	110.84	110.08	110.9	108.35	109.04	110.34	109.88	111.31	110.89	109.47
100.41	98.558	98.877	99.611	98.119	98.848	99.307	98.263	99.21	99.886	98.443	99.276	98.623	99.311	98.767	99.122	99.698	98.43	100.21	99.654	99.085	99.4	99.043	100.17	97.378	98.474	99.611	98.89	98.974	96.987	99.577	98.449	97.751	100.07	99.227	99.31	98.275	98.998	100.11	99.507	100.64	98.568	99.566	98.84	98.515	99.233	99.719	98.32	97.163	99.029
107.65	107.7	107.52	108.64	107.84	106.45	109.25	108.99	107.77	106.59	107.69	106.7	107.32	107.7	108.05	105.93	107.83	109.29	108	107.08	108.79	107.02	108.93	108.38	106.95	108.51	108.79	108.62	108.58	106.98	107.28	107.42	107.06	108.3	109.14	107.36	107.4	108.24	107.09	106.89	108.78	107.74	106.53	105.18	106.92	107.69	108.08	107.26	108.04	108.08
105.79	106.41	106.11	105.19	105.47	105.69	107.42	105.7	106.05	105.59	104.66	105.29	105.29	106.96	106.1	104.89	105.46	105.88	104.26	106.03	105.42	104.85	105.64	105.69	104.24	105.5	105.85	105.76	106.87	104.79	105.73	105.47	105.06	106.59	103.81	106.78	105.31	106.87	107.65	105.36	106.23	105.04	106.08	103.74	106.44	105.56	106.16	104.86	106.89	106.08
98.715	98.015	97.164	99.029	98.264	99.856	99.834	98.402	97.45	97.861	97.204	98.532	98.217	98.594	97.076	97.894	98.184	98.629	99.169	98.613	99.381	98.182	97.716	97.554	99.334	98.677	96.203	98.442	96.909	99.386	97.787	99.296	97.444	99.069	98.688	98.141	98.974	99.719	97.144	97.256	97.481	97.796	99.246	98.436	98.214	97.167	97.257	99.044	97.811	97.306
109.3	109.42	108.72	108.52	110.87	108.7	107.76	108.6	107.37	108.4	107.19	108.22	108.59	108.1	109.48	108.51	109.49	108.38	109	108.96	108.37	107.82	110.35	110.03	107.3	107.78	109.24	108.01	108.78	108.48	109.08	108.45	109.44	107.79	109.32	109.08	105.72	109.05	109.38	109.9	108.95	109.86	108.4	107.82	108.36	109.51	109.09	108.77	108.08	108.08
105.69	105.15	106.69	104.58	105.48	105.19	104.85	104.72	106.22	104.9	105.76	104.59	105.79	106.1	105.54	104.85	104.99	106.05	105.14	105.45	105.23	104.24	106.21	106	104.83	104.93	105.54	105.78	104.6	106.76	106.29	106.5	104.45	105.53	104.6	104.68	107.09	105.56	105.4	106.43	106.46	105.2	105.46	105.85	105.24	104.55	104.19	106.46	105.05	106.2
105.45	105.14	105.15	105.72	104.61	105.53	106.57	105.85	104.78	106.01	105.41	104.33	106.92	105.27	104.69	106.36	105.07	106.05	104.65	106.32	105.54	106.8	105.14	105.64	106.23	104.39	104.94	106.37	107.41	106.43	105.14	104.97	106.26	104.12	106.03	104.98	104.04	102.89	105.02	104.83	106.13	105.77	106.39	104.64	105.59	105.79	105.91	105.22	104.66	106.98
99.987	98.496	99.028	99.852	98.972	99.785	100.07	98.454	101.13	101.16	100.87	100.24	100.64	98.419	99.427	100.85	99.487	100.28	100.64	101.3	98.888	100.07	100.47	99.801	99.057	99.384	99.07	100.03	100.77	101.42	99.571	100.13	100.18	99.87	100.64	99.514	99.902	99.982	100.5	100.06	99.53	99.908	100.39	100.4	99.533	102.02	100.62	100.17	100.37	99.343
105.37	104.88	104.74	104.34	104.7	104.41	106.62	105.85	104.95	106.3	105.1	105.35	105.43	104.69	104.26	105.53	106.31	107.01	105.58	105.27	106.11	105.29	103.54	106.24	106.76	106.08	105.4	106.65	104.85	105.76	105.8	106.31	104.59	107.64	106.01	106.85	106.32	105.49	103.18	105.74	106.08	105.37	105.41	104.84	105.31	104.79	107.22	104.96	104.62	105.7
105.89	105.29	106.64	107.76	104.66	104.93	106.41	105.02	105.87	106.81	104.5	105.98	105.85	106.1	105.35	103.63	107.48	104.63	106.44	106.15	106.25	105.41	105.7	105.36	106.74	105.9	106.28	104.42	105.17	105.05	103.85	106.37	106.44	104.61	103.52	106.22	108.86	106.35	105.33	106.13	105.09	105.48	104.04	105.34	107.56	105.91	105.27	106.54	104.98	105.98
107.98	108.47	108.57	108.56	107.89	107.98	108.45	108.67	108.91	108.39	108.73	108.45	107.66	108.92	107.75	108.93	108.22	107.84	109.32	108.1	110.19	108.41	108.72	107.82	109.17	110.25	109.14	109.99	109.41	108.41	107.54	109.31	108.35	106.82	108.12	108.82	109.09	107.94	108.71	108.37	110.04	107.4	108.87	110.14	108.32	108.15	109.14	108.21	109.21	108.6
106.19	104.58	105.43	105.77	103.84	106.73	106.89	105.02	105.83	107.6	107.9	105.78	105.67	105.85	105.72	106.69	105.06	105.66	105.97	105.49	105.08	105.2	106.43	105.89	105.19	106.61	103.66	105.03	104.49	105.21	107.35	106.01	105.84	106.56	105.97	105.46	105.53	104.36	104.8	105.46	106.02	106.4	105.9	104.83	106.22	106.68	105.74	105.98	106.63	106.01
106.19	105.18	104.72	105.33	106.2	104.58	106.29	106.13	107.19	105.55	106.1	103.65	107.03	107.5	105.07	105	106.45	106.51	106.13	106.17	105.22	106.51	105.98	105.71	105.15	106.45	106.4	106.93	105.34	105.53	106.19	106.49	106.34	105.49	105.92	105.71	105.11	106.07	105.84	105.98	106.25	105.97	106.08	106.42	105.29	106.56	105.91	104.58	105.71	106.79
104.36	106.32	105.59	106.04	107.66	104.81	105.07	104.08	104.62	105.58	105.96	106.54	105.83	106.31	105.61	105.9	106.09	106.64	105.64	106.58	104.95	105.18	105.61	106.14	105.03	104.09	106.57	105.23	107.1	105.63	106.59	105.4	105.95	105.8	104.44	106.56	106.85	104.2	107.54	105.47	105.75	104	107.01	105.44	105.99	107.03	105.94	105.38	105.77	105.9
105.52	106.66	107.28	107.6	106.91	106.19	104.93	107.41	106.84	107.22	108.43	106.43	105.61	106.68	105.91	105.72	106.51	105.38	106.15	107.12	104.78	107.48	105.91	105.95	106.18	106.69	106.94	105.78	106.62	107.03	106.68	105.66	107.65	107.15	106.88	108.63	105.73	107.36	106.92	107.16	106.51	106.55	106.43	106.62	105.92	107.39	106.7	106.88	106.68	106.37
105.23	106.66	106.4	104.27	105.85	105.64	106.1	104.89	105.19	105.66	106.71	105.84	104.4	105.85	105.01	105.79	105.49	105.16	106.38	105.23	104.61	107.42	105.36	104.85	105.32	105.46	105.76	103.78	105.99	104.95	106.03	104.4	103.48	104.4	105.1	107.05	105.09	106.5	105.3	106.99	105.13	105.51	105.74	105.06	106.42	105.81	105.39	105.79	105.09	106.64
96.825	98.283	98.419	98.449	97.832	96.886	99.066	99.185	99.281	98.331	99.023	98.547	97.422	98.328	97.001	98.618	99.046	97.672	96.405	99.794	97.244	98.036	97.147	97.457	98.474	97.405	97.926	97.997	96.689	99.161	97.626	98.609	97.514	97.656	97.195	96.826	98.446	99.013	98.45	97.673	99.394	96.975	98.844	97.168	98.303	97.472	97.818	99.206	97.528	97.525
103.99	105.57	105.29	105.18	105.52	106.22	105.87	106.62	105.56	105.83	105.73	105.71	106.08	105.92	105.17	105.63	105.8	107.17	104.46	103.92	104.89	104.62	106.77	104.86	105.79	105.91	106.74	104.23	104.83	106.91	104.98	106.42	105	105.56	104.84	107.02	105.44	105.36	104.29	107.14	105.12	105.95	106.23	105.76	105.73	106.71	106.42	106.09	105.62	106.37
100.03	100.87	100.55	100.48	100.76	100.18	99.599	100.46	101.9	100.22	100.05	100.62	100.49	99.266	100.05	98.613	100.38	100.11	100.93	100.69	100.67	100.42	102.26	99.382	101.13	100.81	99.992	100.34	99.389	100.44	100.02	101.6	101.5	99.682	100.17	102.47	100.45	100.07	101.29	100.51	102.62	101.01	99.798	100.38	100.79	103.08	101.69	101.02	101.83	100.37
110	109.72	107.37	107.43	109.04	109.26	109.05	108.38	108	110.58	109.53	108.85	108.71	109.12	108.56	108.25	108.97	109.19	108.71	109.46	109.56	109.36	107.8	109.4	108.97	108.6	109.36	108.07	108.98	108.48	109.89	108.47	108.14	108.65	108.56	109.33	108.97	108.79	107.86	108.64	108.13	109.07	109.37	110.25	108.15	110.78	109.87	109.3	108.97	107.77
108.98	107.87	107.34	107.78	107.93	107.94	109.18	108.04	108.91	107.6	108.66	108.06	108.34	109.29	108.73	107.13	109.37	107.31	108.93	106.82	108.08	109.09	107.74	108.22	108.98	108.38	107.85	108.58	109.26	108.8	109.6	107.22	110.08	108.64	109.34	108.77	107.84	108.22	107.21	107.47	108.81	109.94	108.25	107.72	109.1	107.48	107.53	107	110.61	108.73
108.82	107.76	109.63	108.29	108.12	108.58	108.46	107.66	108.95	107.75	108.21	107.51	109.88	107.39	108.2	108.48	108.13	107.06	109.53	108.23	109.29	108.61	108.87	108.07	108.7	108.49	108.78	109.09	109.3	106.73	108.37	108.33	108.29	106.78	108.4	108.42	109.33	108.52	107.81	108.85	108.75	109.5	107.32	108.64	109.02	108.92	108.59	108.05	108.26	108.26
106.03	105.26	104.3	105.52	104.9	105.65	106.43	105.4	105.25	106.08	106.47	105.56	105.25	105.56	105.43	106.85	106.13	104.12	105.24	106.28	105.74	106.28	105.31	106.31	104.54	105.17	106.18	104.83	105.93	104.82	105.58	105.51	106.52	107.17	105.82	105.54	105.03	105.4	107.91	105.42	107.61	104.51	105.43	105.28	105.55	106.17	106.72	106.8	105.46	105.83
105.29	105.41	107.39	105.91	105.05	105.64	106.09	104.87	106.47	105.64	105.97	106.22	106.95	105.71	104.82	104.37	104.96	104.97	104.92	104.35	106.07	104.79	103.87	105.92	104.83	104.32	105.8	105.52	106.06	106.94	104.25	104.28	106.35	105.38	105.9	105.9	105.34	104.85	105.27	106.26	104.34	107.46	106.38	105.05	106.99	107.5	105.2	105.71	105.28	105.72
106.28	106.67	106.69	103.56	106.36	104.41	105.63	106.66	106.33	107.83	104.15	105.5	105.89	105.31	107.19	104.29	104.92	104.66	104.13	105.13	105.34	106.22	106.77	106.57	104.99	105.82	105.54	105.19	106.51	104.53	105.57	106.35	105.26	103.76	106.16	106.41	105.62	106.18	105.73	106.87	106.23	105.88	105.19	106.22	104.71	106.46	104.82	105.73	106.55	105.73
110.63	109.21	109.43	109.48	110.53	111.42	111.59	109.66	110.69	110.17	111.51	109.91	111.27	109.92	109.74	110.59	111.26	111.46	111.21	110.29	109.94	110.32	110.7	110.59	111.29	110.4	110.82	109.69	109.7	109.74	108.65	109.19	110.33	108.53	111.34	110	111.39	110.16	110.69	109.95	110.18	110.75	111.36	110.86	109.05	110.37	109.27	110.91	110.47	110.6
108.6	109.56	109.07	108.92	107.2	108.52	109.03	108.44	108.55	108.87	109.36	108.62	109.47	108.29	107.42	110.32	108.84	107.61	108.52	108.69	109.29	106.52	109.03	110.18	108.39	108.99	108.71	109.19	108.43	107.75	111.13	106.88	109.54	106.36	108.28	107.98	109.02	110.25	108.63	108.9	107.4	107.91	109.53	109.07	109.21	109.47	109.49	108.9	107.75	108.15
104.23	105.5	105.27	106.03	105.02	105.89	104.83	106.57	105.98	106.36	106.31	105.37	103.8	107.1	106.85	105.21	105.35	106.83	106.12	104.61	105.74	106.65	105.86	104.22	105.09	107.05	104.61	106.7	106.66	106.47	106.46	106.6	105.61	106.88	106.43	105.45	105.95	106.2	105.35	105.57	106.24	106.56	105.88	106.05	107.12	105.93	106.32	104.37	105.39	105.85
109.09	108.4	107.96	107.69	107.95	106.24	107.36	108.08	108.46	108.76	105.53	108.3	108.99	108.06	107.45	108.12	107.36	110.87	108.38	107.47	109.7	106.86	107.34	107.38	107.36	109.16	108.3	109.7	106.79	108.04	108.8	108.06	109.36	109.97	107.68	109.33	106.42	108.25	108.01	106.91	107.96	108.55	106.55	107.86	107.8	107.21	109.66	107.82	107.15	107.09
108.39	109.47	109.06	108.72	109.06	109.48	108.51	108.97	108.16	108.63	108.53	109.01	108.85	107.31	109.27	108.14	108.92	109.09	108.1	107.12	108.42	107.83	108.4	108.4	109.12	107.58	107.5	110.07	108.76	107.83	108.51	109.02	107.98	109.7	107.13	109.07	107.24	108.41	109.14	108.02	107.91	108	108.67	109.13	110.12	107.56	108.01	108.77	108.41	107.8
107.42	107.52	104.9	105.14	105.47	106.8	105.8	106.36	106.51	106.21	106.83	105.77	107.2	108.17	107.03	107.05	105.95	106.2	105.9	106.39	107.51	107.18	106.87	106.07	105.38	105.67	105.3	108.29	107.5	105.58	107.95	106.78	105.49	104.97	106.19	106.09	105.54	107.27	105.81	105.98	107.37	106.98	106.95	106.65	104.44	106.24	107.29	107.5	107.45	104.94
99.682	102.1	99.653	98.184	101.04	100.66	99.055	98.784	102.93	101.33	101.3	100.28	100.24	101.03	101.82	99.044	98.312	98.564	100.99	100.66	100.78	102.32	100.09	101.25	99.783	97.866	99.775	99.324	99.946	100.91	99.903	101.14	100.71	101.15	100.58	102.04	98.548	99.472	101.56	99.579	99.756	99.315	99.904	100.1	100.66	102.3	100.77	98.921	99.749	99.798
98.905	99.501	97.395	99.601	96.807	97.792	98.099	96.882	98.461	98.893	97.128	97.907	98.364	98.598	97.667	97.839	99.788	98.246	97.73	98.415	96.319	98.592	98.238	98.584	98.721	97.02	96.474	97.859	98.392	96.898	98.382	98.625	98.291	97.434	99.345	98.483	97.433	98.958	97.287	97.5	98.343	97.613	98.358	100.22	98.611	97.485	98.844	99.148	97.899	97.804
106.13	106.06	105.17	105.43	105.22	105.26	104.69	106.12	106.43	106.46	107	106.71	105.01	105.86	103.11	105.21	106.07	105.56	105.11	105.59	104.49	106.23	105.24	105.37	105.05	105.11	105.58	105.24	106.31	106	105.73	104.96	107.29	105.91	106.64	104.82	105.72	105.54	104.46	105.54	106.37	105.03	104.09	105.25	104.7	105.18	106.08	105.65	106.2	106.71
106.29	107.02	106.16	107.37	106.49	106.47	107.3	106.15	105.81	106.07	106.39	106.49	107.25	104.97	108.2	107.21	106.15	105.79	105.06	106.42	106.67	106.73	104.75	106.01	107.22	106.01	105.6	107.08	105.18	107.05	107.09	106.72	107.5	106.57	106.21	105.64	107.06	107.14	108.15	106.86	106.33	107.44	107.8	106.43	106.18	106.46	105.73	107.09	106.68	106.02
107.89	105.52	104.31	105.3	106.78	106.01	106.27	106.92	106.72	107.9	106.79	107.03	106.2	107.32	105.95	106.54	106.03	105.95	107.22	106.51	106.11	106.9	106.26	105.78	106.77	107.2	106	105.14	106.91	105.52	105.34	104.81	106.68	107.22	107.01	106.34	106.55	106.64	106.35	106.21	105.92	106.7	106.05	106.29	106.45	106.98	106.99	107.83	105.34	105.96
107.92	108.65	107.9	109.02	106.38	108.23	107.36	109.21	108.18	107.73	107.32	107.9	108.66	109.07	107.9	107.45	108.62	107.68	107.06	108.02	108.9	107.4	108.13	108.62	107.36	107.3	108.27	109.95	108.87	106.95	107.33	106.05	109.28	108.81	109.14	108.34	108.24	107.77	108.42	109.39	110.07	108.03	108.78	106.9	109.23	108.02	107.2	106.54	107.72	107.5
108.45	105.16	105.64	105.35	105.36	105.13	106.27	106.78	105.42	107.13	105.92	106.47	105.51	105.97	105.88	105.04	106.43	106.62	105.32	103.96	106.3	106.57	106.97	104.64	104.63	105	105.3	104.67	104.47	104.55	106.03	105.83	105.47	105.8	106.42	105.33	106.86	107.07	106.05	105.24	104.78	106.87	104.42	106.89	105.63	104.57	106.36	106.27	105.38	106.12
105.74	104.7	103.61	105.11	106.4	105.57	106.13	107	106.65	105.5	105.38	104.72	106.55	105.49	105.89	105.59	105.59	105.21	106.14	105.09	106.7	105.9	107.66	105.79	105.88	105.67	105.82	106.17	104.57	105.64	105.2	105.51	106.56	106.76	105.22	104.31	105	106.49	106.17	106.85	104.63	105.46	104.79	107.06	106.52	104.81	105.17	107.26	105.66	106.05
106.23	106.18	103.32	108.08	107.76	106.63	107.06	106.76	105.9	105.76	106.73	107.12	106.61	107.39	107.07	106.41	105.56	105.36	106.43	106.6	106.73	107.6	106.76	107.67	105.75	106.56	106.44	105.77	106.04	106.18	105.46	108.11	105.85	105.52	106.18	105.74	106.71	106.44	106.53	107.63	106.22	106.16	106.5	105.19	105.79	106.28	106.62	106.84	106.44	104.86
106.74	106.16	106.93	105.77	106.6	107.23	106.84	106.58	107.39	107.29	107.73	107.49	105.69	106.72	106.77	107.07	105.42	105.96	106.68	106.57	107.01	106.11	107.04	107.2	106.5	107.32	106.67	106.38	108.14	104.95	105.9	105.9	107.36	106.61	107.13	106.15	107.18	105.7	106.58	106.68	107	105.45	105.5	106.07	107.65	107.89	105.98	106.68	105.79	106.89
106.94	105.81	106.72	104.38	104.71	104.98	105.14	104.82	105.46	105.95	107.17	105.96	105.3	105.57	105.92	106.65	105.36	105.12	106.75	105.46	104.66	105.66	104.56	104.95	106.18	105.74	106.29	104.89	107.46	105.97	105.65	104.82	105.54	105.69	105.3	105.9	106.78	106.94	105.5	104.39	106.71	105.62	106.48	104.62	105.88	104.97	105.51	105.57	106.62	105.39
105.47	105.45	105.41	105.55	106.14	105.8	105.39	105.4	105.35	106.89	106.71	103.82	106.89	105.48	106.7	105.48	105.09	105.86	106.09	106.29	107.28	105.38	105.4	105.06	104.48	104.47	104.81	106.84	105.28	104.78	105.3	106.69	106.27	104.84	104.89	104.64	105.88	105.87	107.09	106.86	106.65	106.73	106	106.06	107.11	105.78	104.82	105.52	106.29	106.23
105.82	104.98	106.29	105.92	106.64	104.78	106.43	104.15	105.51	105.97	105.99	105.06	105.33	104.82	105.12	106.93	105.39	105.87	106.61	104.42	104.17	105.84	104.91	107.03	105.09	104.87	106.88	104.08	106.18	104.03	104.46	105.28	104.78	105.44	104.97	106.78	105.95	106.98	104.61	105.17	105.76	105.8	106.4	105.78	105.77	106.52	104.09	103.64	106.27	105.05
108.3	108.31	107.13	108.5	107.84	108.07	106.72	107.38	108.39	107.83	109.32	107.93	108.45	110.17	108.86	109.22	107.41	107.93	107.8	108.61	107.86	108.74	106.56	109.31	108.14	107.62	106.13	108.26	108.88	108.93	108.55	108.17	107.82	110.42	108.96	108.67	110.08	109.39	108.28	107.26	108.04	108.11	109.43	108.48	106.98	106.55	108.99	107.82	108.6	109.48
106.85	107.23	108.66	106.51	106.16	106.5	106.55	106.11	106.08	106.28	106.46	105.54	105.88	107.28	104.9	105.59	107.21	106.78	105.73	104.34	106.59	106.28	106.01	105.66	107.37	105.97	107.52	107.59	106.97	106.41	105.82	106.2	107.08	107.31	106.76	106.87	106.8	108.01	106.08	106.31	105.88	106.64	107.09	107.03	104.87	106.46	105.71	106.99	107.9	107.46
108.23	108.47	108.59	107.38	109.38	107.38	109.09	107.75	108.63	108.77	109.33	108.04	108.28	107.22	108.15	107.4	108.04	108.51	108.95	108.91	106.47	109.19	108.85	107.83	108.61	109.01	108.63	107.35	108.04	109.24	108.33	108.3	107.41	108.5	107.77	107.9	106.25	107.02	108.61	108.53	109.68	107.86	107.92	107.66	107.58	108.42	107.66	107.19	108.35	107.31
107.87	107.26	105.92	106.05	105.19	107.08	105.84	108.18	106.79	106.31	105.86	107.42	104.89	107.18	106.8	105.53	106.87	105.95	106.1	105.23	106.4	106.92	106.12	105.91	106.05	106.6	105.5	106.25	106.37	106.5	107.08	106.35	106.74	107.29	107.5	108.55	107.56	105.45	106.9	106.15	106.33	106.03	105.29	107.94	107.24	106.1	106.65	107.37	106.3	106.88
107.34	104.77	107.29	106.57	106.16	107.36	106.49	105.78	107.12	107.21	105.59	108.1	107.73	105.92	106.82	106.82	105.45	107.92	106.71	106.44	106.59	106.83	106.13	106.77	106.91	107.17	105.84	106.3	105.91	107.02	106.27	107.16	105.68	107.34	107.19	106.56	105.79	106.69	107.12	104.59	107.03	106.37	106.61	108.22	106.01	105.48	106.46	105.69	107.07	106.16
103.94	105.94	105.06	106	105.7	106.34	104.26	105.34	106.38	106.45	106.19	105.16	105.95	105.81	105.85	105.26	108.01	106.36	104.88	106.39	105.98	107.41	104.27	106.23	105.77	104.57	105.2	105.7	105.53	106.29	103.89	104.86	106.04	105.29	106.83	105.31	104.77	104.9	105.69	105.65	104.93	105.55	105.4	104.56	106.18	105.7	105.08	105.96	106.79	106.2
105.73	106.9	104.9	105.57	106.12	106.95	105.13	105.43	105.98	106.45	105.14	106.7	105.37	105	105.74	105.45	106.01	106.18	105.45	106.59	104.96	105.92	105.01	104.89	104.08	104.76	105.89	106.22	106.11	106.32	105.53	104.68	105.18	107.03	104.11	105.63	105.8	105.54	105.99	104.82	106.42	105.87	107.08	105.7	106.44	105.47	105.18	104.8	106.31	106.2
104.49	104.68	105.5	105.25	105.82	105.76	105.67	107.72	106.53	104.34	106.15	105.63	104.9	106.1	106.79	105.24	107	105.55	104.73	106.21	105.24	106.24	106.49	105.69	104.65	104.67	105.82	106.02	106.15	105.75	105.43	106.3	107.29	105.64	103.95	106.31	105.14	103.87	105.2	105.35	106.41	104.83	105.06	104.78	106.33	106.76	106.55	104.35	104.77	105.35
106.3	105.85	103.6	106.66	105.64	105.83	104.57	104.53	104.94	105.8	106.7	106.09	106.85	105.15	105.29	106.22	104.88	106.61	104.99	105.45	105.71	105.43	105.16	105.03	106.07	105.47	105.28	105.63	104.93	104.63	104.67	104.82	106.38	105.11	105.53	106.39	105.58	105.95	105.56	105.54	105.26	106.14	105.06	105.27	106.22	104.34	106.68	105.02	106.35	105.09
105.48	105.48	105.38	104.92	105.77	105.86	105.85	106.56	105.37	107.95	105.42	103.94	106.67	106.12	106.5	103.87	105.56	105.07	104.86	105.96	104.9	103.87	105.34	105.97	104.48	106.32	104.89	105.91	106.5	105.31	104.42	104.51	105.89	105.56	106.37	105.38	104.35	105.87	106.56	106.63	105.14	106.32	107.38	105.49	105.8	106.08	105.51	103.66	105.28	105.02
104.75	105.98	106.51	105.96	103.05	107.32	105.93	105.37	105.92	106.27	107.15	106.03	105.87	104.34	105.18	105.58	106.57	105.71	104.43	107.5	104.52	106.89	104.52	104.04	106.64	104.6	104.79	106.37	104.44	106.4	105.92	106.43	106.12	104.18	106.22	104.49	104.85	105.88	104.41	104.94	103.53	106.99	104.9	105.12	105.12	105.84	104.87	106.26	105.03	106.41
105.31	105.86	105.46	104.2	106.22	104.59	104.71	105.83	106.08	105.02	106.47	106.11	106.17	105.87	105.61	105.29	106.13	105.76	106.19	105.37	105.98	105.2	104.89	106.4	106.37	106.25	104.59	104.44	106.9	107.23	106.49	106.41	105.43	107.11	105.46	104.35	105.2	105.51	105.3	106.71	105.73	106.88	105.65	105.65	106.45	106.48	106.51	106.11	104.92	106.64
106.13	106.14	104.46	106.64	106.83	105.25	104.04	106.17	106.55	106.4	105.19	106.33	105.3	105.95	107.03	104.48	107.81	106.11	104.7	105.27	105.46	105.5	105.66	105.74	105.49	106.01	105.33	104.8	106.79	104.54	105.47	105.59	106.14	106.15	105.22	107.64	106.04	106.29	105.82	105.41	104.91	105.42	105.75	104.99	105.61	105.53	104.49	105.22	106.56	104.55
97.321	95.776	97.129	99.785	97.67	97.917	98.132	99.865	99.18	98.205	97.649	98.15	96.398	98.063	99.137	98.659	97.601	98.03	97.267	98.735	98.257	98.784	98.932	97.167	96.852	98.017	98.707	98.733	97.595	99.459	97.516	98.122	97.575	99.732	99.48	98.426	97.684	98.781	97.966	98.196	98.72	97.921	97.131	98.532	96.716	99.892	98.087	98.867	98.477	98.512
107.3	109.72	108.63	108.01	108.79	108.67	108.83	108.15	108.46	108.5	106.68	107.45	107.65	109.07	107.88	108.1	107.57	107.51	107.82	109.68	107.7	108.35	107.23	108.66	108.98	108.91	109.07	110.51	110.72	109.32	108.73	108.36	108.62	108.86	108.15	107.77	108.47	108.92	109.52	108.73	107.42	108.76	108.58	109.32	107.64	107.75	108.72	108.09	107.87	106.76
97.341	97.105	97.322	98.544	97.979	96.263	96.4	98.82	97.805	97.369	96.594	98.548	97.62	97.506	98.507	96.77	97.746	96.119	96.805	100.45	99.192	98.466	97.247	97.686	96.745	98.679	97.929	97.432	97.59	97.873	98.342	97.451	97.734	98.382	97.318	97.716	97.017	97.619	97.03	97.32	98.149	97.341	97.767	96.996	98.06	96.69	97.242	98.411	97.703	98.179
106.94	106.99	108.67	107.82	108.67	108.78	107.06	107.03	108.57	107.78	107.09	109.05	107.31	107.41	108.01	108.41	107.87	108.19	108.75	107.86	107.19	107.42	107.83	106.55	107.02	107.37	108.2	107.08	108.64	108.14	108.41	109.2	107.7	108.46	105.06	108.72	108.85	107.63	107.75	106.89	107.93	106.71	109.11	109.11	106.47	109.27	107.06	107.55	110.08	109.1
107.02	108.71	107.05	107.36	107.41	107.63	108.14	108.3	107.38	107.92	107.61	108.6	107.39	107.45	106.17	107.76	107.41	108	108.02	108.35	107.7	107.18	109.69	107.15	107.91	106.7	107.25	107.59	106.84	108.18	107.97	107.54	108.47	108.07	106.73	107.04	106.84	108.44	108.88	108.24	108.77	108.73	109.05	107.26	107.23	107.09	108.28	108.86	108.63	108.48
109.38	108.15	109.8	108.35	107.14	108.15	108.89	108.97	109.13	108.83	107.99	109.23	109.32	108.94	109.52	108.31	108.08	109.86	108.48	108.68	108.27	108.06	107.74	108.33	108.99	107.38	106.78	108.67	108.01	108.56	108.83	109.74	107.57	108.88	107.7	108.13	109.47	107.41	108.62	109.07	108.68	108.26	107.8	107.76	109.65	108.83	109.06	109.01	108.46	108.96
105.53	103.75	105.41	105.6	106.63	105.33	105.94	104.56	105.93	104.42	106.18	105.33	106.09	104.97	106.45	105.46	106.25	105.93	105.66	107.75	104.99	105.99	105.61	106.82	106.58	105.97	105.1	104.93	104.62	104.98	104.63	104.17	104.32	106.03	105.48	104.44	104.39	105.85	105.15	104.54	105.7	105.29	106.29	105.49	105.78	105.37	105.29	105.97	106.3	106.13
110.06	109.95	111.21	111.35	109.91	111.1	110.82	109.78	110.81	110.48	108.79	109.81	110.44	111.75	112.12	110.7	109.25	110.15	110.85	111.27	109.77	110.23	110.45	110.49	110.98	110.53	111.06	110.21	109.08	109.39	111.46	107.56	109.3	110.15	110.98	111.17	110.43	110.26	111.17	110	110.64	109.55	111.37	110.28	110.63	111.53	110.5	110.25	111.26	111.42
109.1	107.98	107.99	108.64	108.85	108.19	108.16	109.72	108.96	108.53	107.04	108.68	108.54	108.2	108.61	109.9	110.12	108.52	107.65	108.18	109.17	109.18	109.2	110.15	108.18	107.93	108.27	109.21	107.8	109.89	108.57	108.3	110.39	107.36	107.91	108.93	108.52	107.5	108.9	107.98	107.33	109.3	109.24	108.86	109.2	108.44	108.98	108.92	107.14	109.84
108.31	109.27	108.28	109.17	108.56	108.04	108.17	108.22	107.85	109.52	108.81	107.57	107.03	108.16	107.35	108.78	109.58	108.48	109.73	109.45	107.51	109.11	109.3	107.76	109.35	109.31	106.15	109.1	107.01	107.29	108.4	107.33	108.72	108.43	108.15	108.35	107.8	107.77	108.31	107.39	109.16	108.4	108.96	109.38	107.84	107.47	108.25	108.22	108.72	109.06
98.093	98.574	98.881	98.33	99.03	98.135	99.389	98.915	97.859	99.876	98.609	98.864	99.143	98.868	97.879	96.97	100.07	98.93	98.325	99.457	97.697	99.769	98.516	98.564	99	99.76	100.27	98.034	98.264	100.19	95.745	99.71	99.868	98.811	99.715	98.122	99.479	100.95	98.806	99.645	98.241	98.802	98.805	97.565	98.661	99.757	98.423	99.288	98.524	98.378
98.03	97.803	97.867	100.47	98.283	98.957	100.72	99.428	99.271	100.14	96.785	98.673	99.397	98.383	99.377	98.419	98.839	100.08	99.088	97.545	100.47	99.129	99.159	99.78	99.3	98.253	99.521	97.83	98.739	98.196	98.324	97.868	97.943	99.014	98.396	99.605	99.394	99.424	98.926	99.737	100.78	99.066	99.009	98.684	99.606	98.063	99.817	99.761	98.755	99.42
107.65	109.36	108.66	108.57	109.8	109.06	109.68	107.7	109.14	107.56	109.6	108.87	109.39	109.23	108.21	108.15	108.12	107.69	109.98	108.4	108.29	108.83	107.46	110.86	107.89	108.1	109.23	110.79	110.59	108.49	108.45	107.86	106.71	107.42	108.77	110.41	110.08	110.15	108.89	108.67	108.36	108.88	109.22	108.7	106.66	109.53	109.13	109	109.28	110.05
97.011	97.914	97.559	98.197	99.722	98.244	97.332	99.189	98.312	98.824	97.919	97.949	96.578	96.771	98.849	98.207	98.466	97.274	98.679	99.507	98.507	97.872	98.983	98.291	99.174	97.394	98.2	95.473	96.904	98.091	98.583	97.801	97.967	98.657	98.946	98.406	99.006	98.107	98.226	97.652	96.244	98.081	98.724	98.433	99.256	98.294	98.893	97.413	98.913	96.398
108.3	107.46	106.68	108.95	106.92	108.49	109.3	108.84	109.59	109.6	107.84	107.29	106.91	107.58	107.92	107.95	109.13	108.26	108.92	107.29	109.18	108.12	107.92	107.66	110.24	107.92	107.46	108.83	108.55	107.56	107.68	107.92	107.7	108.37	109.26	109.76	108.14	108.18	108.43	110.21	109.36	109.96	108.91	108.74	108.74	107.85	107.2	109.2	109.12	108.81
106.13	105.55	106.06	105.26	106.77	107.96	106.14	106.81	105.61	105.51	105.61	107.23	105.9	105.72	106.38	107.48	106.57	106	106.68	105.43	108.63	107.21	105.57	105.72	106.83	106.5	106.16	105.28	108.57	107.68	107.82	108.09	107.43	105.84	106.69	107.49	105.76	106.24	105.84	105.9	106.24	105.18	106.53	106.77	106.91	106.15	105.82	107.24	105.64	106.67
106.33	106.69	106.54	104.01	104.95	105.34	105.06	105.93	105.32	105.67	104.74	105.06	104.28	107.48	105.63	106.74	105.32	107.3	106.33	105.98	105.86	105.98	107.04	107.64	106.09	105.95	106.72	104.82	104.65	105.8	105.98	104.72	105.96	104.5	106.85	105.72	106.8	104.48	105.4	105.69	106.07	105.17	105.84	106.24	106.95	106.73	105.3	106.72	105.72	105.48
106.35	105.4	104.15	105.24	105.73	106.34	105.01	104.85	106.39	105.81	104.33	105.73	105.03	105.42	104.91	106.05	105.75	105.77	105.22	106.2	106.54	105.43	105.59	105.9	106.41	107.59	106.2	105.47	107.14	105.4	106.14	105.27	106.11	104.86	106.43	105.16	104.51	105.38	106.23	105.9	105.75	104.07	105.26	106.33	106.42	105.12	105.63	106.1	106.45	106.32
107	107.27	106.96	107.02	107.74	107.66	109.18	107.93	108.12	109.03	106.26	108.81	107.98	108.11	107	106.79	107.67	108.22	108.5	109.63	106.66	108.7	108.85	106.86	107.75	108.41	109.28	108.63	107.72	108.27	108.06	108.18	106.59	107.02	109.27	108.35	107.84	107.38	108.23	106.49	107.47	108.36	107.23	108.13	107.43	108.73	106.06	108.44	108.09	106.33
107.85	109.09	108.63	109.29	107.49	108.84	108.71	109.36	108.84	108.07	109.37	109.09	108.39	108.83	108.58	108.32	108.81	108.23	108.58	109.16	109.34	108.34	109.6	108.3	109.69	109.55	108.43	108.47	108.12	108.43	109.12	108.29	107.26	106.27	107.77	108.57	109.27	108.55	109.37	108.14	105.73	109.26	108.79	109.26	108.61	106.95	108.55	109.69	107.55	109.33
109.07	108.43	109.32	108.85	108.64	107.64	108.45	107.04	107.28	108.27	109.31	109.18	107.8	107.16	108.45	108.15	109.29	108.44	108.98	107.82	108.84	107.66	108.47	108.26	107.12	109.23	108.84	109	108.03	108.52	108.46	108.54	108.97	108.63	109.48	109.19	107.92	108.5	108.16	108.83	107.79	109.19	108.5	109.34	109.44	108.4	109.57	109.08	107.78	107.7
106.24	105.36	103.46	104.8	105.66	106.4	106.78	106.06	104.45	104.81	106.01	104.96	104.96	105.53	107.43	104.93	106.07	105.79	106.18	105.97	105.26	104.53	104.63	106.99	106.18	105.68	106.2	106.02	103.97	106.71	106.74	104.36	104.39	105.68	105.64	107.23	104.81	106.66	104.95	105.03	104.47	105.6	106.44	105.09	106.55	106.1	105.28	107.01	106.61	105.05
97.651	100.1	99.089	98.677	98.971	98.853	100.58	99.752	97.947	97.34	97.388	99.65	97.692	98.357	98.691	99.461	99.359	97.831	97.876	100.37	98.803	97.833	98.937	97.936	98.687	99.393	98.359	98.381	99.81	98.986	99.328	98.565	99.979	99.148	99.295	98.601	99.483	98.738	99.132	98.72	98.558	97.401	98.549	99.24	99.341	98.738	99.92	100.07	99.597	98.925
98.068	97.439	98.514	98.276	98.864	99.129	98.472	98.047	99.731	99.416	98.249	98.549	99.101	98.547	98.567	99.08	98.574	100.84	98.795	99.983	98.912	99.594	99.275	99.42	97.973	99.037	99.747	100.21	98.538	99.069	98.286	99.466	98.754	100.54	97.744	97.986	98.487	100.07	98.745	98.215	99.223	99.861	98.364	99.825	98.265	97.929	100.12	98.537	98.776	100
105.97	107.97	106.76	107.33	107.52	107.55	104.91	107.21	107.29	108.3	106.41	105.72	107.73	107.21	106.71	107.06	106.87	107.48	106.27	106.2	107.3	106.77	106.58	106.65	105.81	106.85	106.48	106.87	105.65	106.44	107.2	106.23	107.66	105.73	106.94	105.54	106.32	106.58	105.02	106.8	108.82	106.55	105.77	106.75	107.03	104.64	107.34	108.04	106.6	107.04
107.22	106.71	105.88	107.7	106.72	106.41	107.52	106.91	106.11	106.04	106.12	106.74	106.06	106.1	107.23	107.42	105.42	106.18	105.46	105.77	104.92	107.95	107.1	107.83	106.78	107.16	106.24	107.61	107.29	106.71	106.29	106.15	106.3	105.81	105.45	105.11	105.66	106.4	105.26	106.5	107.73	105.95	106.89	106	108.25	106.81	105.72	107.84	107.48	106.23
105.17	104.74	105.53	106.34	104.83	108.02	104.88	106.24	107.18	105.47	105.7	106.39	105.43	106.11	106.02	105.3	104.56	105.44	105.76	104.46	104.67	104.1	105.83	104.83	105.82	106.25	105.28	105.86	105.4	106.06	104.94	106.24	105.79	105.06	104.91	105.78	106.6	104.63	105.54	105.66	105.96	105.48	105.08	104.9	105.23	105.71	104.49	106.17	105.89	106.59
105.44	106.44	106.26	105.77	106.41	105	105.95	108.4	106.17	104.7	105.82	104.14	106.29	105.51	106.47	105.42	104.74	105.32	105.82	106.32	106.88	104.66	106.54	105.45	104.94	105.51	105.25	105.89	104.92	105.97	105.44	105.25	106.47	105.62	105.33	105.3	106.4	104.83	105.67	106.65	106.67	104.67	104.81	105.28	104.45	105.54	105.57	104.05	105.18	105.2
97.787	98.626	98.202	99.519	98.428	99.809	100.26	97.419	98.042	97.84	96.735	98.545	97.924	98.39	99.17	98.833	97.282	97.661	97.097	97.898	98.575	97.429	97.704	98.48	99.419	97.794	96.84	98.309	97.737	99.441	97.79	98.283	97.8	98.218	97.722	97.68	97.201	97.107	97.829	97.319	97.591	98.932	96.722	98.381	96.653	98.218	97.574	97.974	97.242	98.624
105.53	105.07	105.57	105.44	104.88	104.65	105.03	105.27	106.01	105.06	105.7	106.27	105.62	105.86	105.02	104.87	106.78	105.28	105.93	105.46	105.64	104.97	104.18	105.34	105.73	104.45	107.08	105.8	106.22	105.82	105.5	107.11	105.95	107.35	105.91	104.85	105.26	104.47	105.4	107.21	106.61	106.36	105.04	103.87	106.98	105.7	104.25	104.17	107.29	104.84
104.79	105.26	105.43	105.94	104.86	106.62	105.9	105.27	105.6	106.53	105.45	106.57	105.08	105.47	106.47	104.96	106.24	106.77	105.49	105.13	106.15	106.95	105.78	105.4	104.34	106.05	105.5	105.61	104.95	105.95	104.14	104.1	107.21	106.32	106.24	104.8	107.21	106.39	106.34	105.78	106.65	104.92	106.05	104.59	106.2	105.22	107.64	105.53	106.35	105.07
109.39	111.74	111.28	110.24	110.04	109.77	108.89	110.96	110.84	112.28	110.54	111.03	110.81	110.89	109.64	110.68	110.08	110.65	110.34	109.29	109.91	110.79	110.01	110	110.26	109.48	109.81	110.34	111.87	110.37	109.15	111.61	109.9	111.48	111.1	110.58	110.9	109.78	111.9	109.23	110.44	110.92	111.64	111.25	109.34	111.84	109.66	111	112.07	110.01
98.476	98.381	98.345	98.056	98.296	98.705	97.987	98.501	98.939	98.639	99.006	98.505	98.609	100.21	99.693	97.24	96.98	100.68	97.945	97.844	98.973	100.15	99.838	98.739	97.586	100.26	99.298	99.424	99.557	97.774	101.18	97.432	98.436	99.76	97.601	97.1	96.632	98.077	98.147	99.672	97.999	98.217	97.55	99.771	98.115	99.764	96.566	98.434	99.987	97.896
98.283	100.42	100.18	98.446	100.07	99.443	98.429	99.245	99.232	99.151	100.18	100.67	98.92	99.543	98.381	100.12	98.999	98.532	98.421	99.423	99.337	100.69	99.554	98.601	99.641	98.552	98.13	98.357	99.061	98.419	97.688	98.078	98.768	99.2	99.855	100.16	99.637	99.831	98.739	98.47	99.969	98.379	99.625	98.202	98.576	99.187	100.18	99.353	98.327	99.928
96.343	97.986	99.41	97.312	97.699	97.533	97.281	98.544	98.048	98.071	96.884	98.784	98.595	98.091	98.263	98.773	98.639	98.037	97.48	99.298	99.013	97.691	97.267	98.85	97.897	98.823	98.314	98.595	98.415	98.297	99.66	97.472	97.211	98.226	98.009	98.61	96.047	98.149	98.314	99.183	99.493	97.655	98.357	99.12	98.795	98.111	98.057	98.165	97.069	97.616
97.725	97.253	97.389	97.125	96.477	97.835	98.555	98.827	98.875	97.689	98.35	98.891	97.929	99.173	97.682	99.05	98.376	98.731	97.277	98.933	98.268	98.641	97.027	98.142	98.63	97.412	98.245	98.477	96.684	97.105	98.162	97.436	97.177	99.313	98.465	97.93	98.747	98.301	98.229	98.689	98.237	97.731	97.893	98.487	97.807	98.218	97.791	99.088	98.623	99.209
98.273	97.139	97.866	96.814	97.602	98.669	97.137	97.802	97.742	97.635	98.174	97.071	98.367	98.759	98.087	98.912	98.015	98.28	97.617	98.226	98.884	97.547	97.418	98.222	96.516	97.292	96.979	96.478	97.4	98.631	98.38	97.972	96.036	97.368	98.15	98.077	97.551	97.469	97.463	99.035	98.286	97.321	97.798	97.115	97.872	97.889	97.166	98.078	97.965	97.145
108.47	109.05	107.88	108.92	109.83	109.26	109.1	107.77	107.84	107.57	107.52	108.91	107.48	108.45	107.68	109.12	107.41	106.11	108.82	106.91	108.29	108.33	107.51	109.18	108.83	109.3	108.79	108.1	109.22	109.1	107.7	107.05	108.4	107.45	107.39	107	108.23	108.52	107.96	107.87	107.98	106.68	108.35	108.73	108.7	109.28	108.77	107.89	108.91	107.68
107.88	108.15	109.46	109.3	108.08	108.62	107.62	106.67	108.36	108.88	107.56	108.95	107.39	109.65	107.76	108.89	109	108.72	107.95	108.24	107.24	107.42	108.29	107.39	107.59	108.21	108.7	107.77	108.39	110.18	108.17	107.55	109.02	107.65	108.33	108.58	109.26	107.78	108.8	109.03	107.49	107.35	109.12	108.8	105.21	108.09	107.2	108.42	108.27	106.75
98.193	98.478	98.269	99.259	98.036	98.394	97.649	98.153	98.509	97.532	98.92	98.578	97.154	97.752	96.944	96.62	97.606	97.801	97.952	96.6	99.416	97.858	98.475	97.921	98.557	98.582	96.691	98.276	98.281	98.048	97.257	98.032	99.004	97.798	97.021	97.056	99.084	97.905	96.778	97.103	98.787	97.616	97.903	97.438	98.718	97.336	97.649	98.084	98.194	97.964
106.32	105.69	104.51	105.97	107.54	104.49	105.86	105.29	104.8	105.07	105.07	106.22	106.38	105.77	104.9	106.11	106.04	105.63	106	105.18	106.6	105.59	105.61	105.92	105.14	105.94	106.39	106.49	106.18	104.63	105.24	105.91	107.16	105.49	105.14	106.18	105.85	105.68	105.29	105.22	105.91	106.64	107.02	105.72	107.22	106.24	105.09	104.8	105.01	105.82
109.42	108.84	107.21	108.55	108.35	109.31	108.78	107.62	108.7	108.57	108.77	109.39	109.01	107.32	110.43	107.84	109.15	107.31	108.77	109.05	108.21	108.42	108.47	108.73	108.4	109.21	109.39	108.59	106.73	107.71	109.82	108.09	108.07	109.44	108.59	107.93	107.56	108.09	108.55	108.07	108.78	108.08	109.56	109.07	109.41	109.17	108.45	107.55	107.4	108.14
105.87	105.63	104.45	104.75	104.91	106.12	104.81	105.15	106.82	104.62	105.14	107.07	105.32	107.05	105.81	105.61	106.52	104.42	104.28	104.07	105.39	104.87	106.59	106.52	104.84	106.51	105.39	105.69	106.1	106.38	104.22	106.31	105.4	104.51	107.12	103.88	106.7	106.17	104.61	104.34	107.4	105.96	104.61	106.63	104.74	105.19	105.1	106.89	105.24	104.68
110.89	110.95	110.4	108.5	110.32	110.54	110.96	109.04	108.64	111.72	112.88	109.63	109.38	110.29	110.07	110.72	110	109.2	110.11	108.68	110.62	110.93	110.06	110.54	110.15	110.18	110.01	109.66	111.16	110.07	109.93	109.94	109.97	110.36	111.19	112.12	110.08	110.86	110.05	112.11	110.14	111.04	108.83	110.28	109.72	110.83	111.09	110.87	110.43	111.31
108.22	106.37	107.01	106.01	106.73	107.1	105.88	105.9	105.31	107.62	106.69	107.13	106.2	106.1	106.63	105.98	106.57	106.13	107.09	105.98	103.92	106.28	106.19	107.5	106.84	105.49	106.52	105.49	106.38	105.52	106.82	106.6	107.08	106.43	107.07	106.62	106.86	106.12	107.06	106.48	106.95	105.63	104.68	107.52	106.08	106.6	106.45	106.91	107.41	105.38
111.02	109.63	111.06	108.37	109.22	111.62	110.63	110.33	110.8	111.63	111.08	108.99	111.02	110.41	110.28	111.15	109.8	108.56	110.6	109.83	109.77	109.1	110.92	110.15	110.3	109.73	110.09	109.93	109.19	110.54	109.11	110.22	110.43	110.77	108.79	110	110.46	110.13	112.01	110.4	110	110.62	109.23	110.99	111.03	109.83	111.74	111.32	110.25	110.35
105.61	106.08	105.96	104.97	107.34	106.32	105.93	106.22	107.08	105.47	105.72	104.51	106.06	105.54	106.84	105.56	104.17	105.82	106.76	106.61	105.52	106.73	106.47	107.71	106.96	105.2	106.79	105.77	105.56	106.35	105.37	104.23	105.12	106.58	107.26	106.42	105.98	105.32	104.52	105.06	105.84	106.76	105.69	105.1	106.39	105.55	105.48	104.33	105.47	105.18
106.01	106.71	107.42	104.71	106.45	105.79	104.98	105.13	106.27	104.77	104.82	106.13	105.45	106.06	106.25	103.28	106.71	106.8	105.33	105.33	105.15	105.37	104.57	106.26	106.09	105.98	105.73	105.85	106.32	106.13	107.09	104.74	106.07	104.86	107	105.13	105.21	107.43	106.4	107.75	106.38	106.06	104.69	107.53	107.33	105.99	105.1	105.52	105.93	106.24
105.46	105.4	105.76	106.8	104.47	104.18	107.66	106.09	104.35	106.09	106.45	105.51	105.27	106.29	105.3	104.63	106.38	104.07	106.75	104.93	104.51	104.95	105.69	105.08	106.9	106.35	106.45	104.53	105.25	105.25	105.87	105.53	105.41	105.9	105.78	106.64	103.89	105.66	105.68	105.15	105.2	104.76	105.02	105.35	105.75	105.11	105.63	105.05	106.15	105.8
107.42	108.26	105.94	106.49	107.6	107.51	105.97	105.03	105.66	106.54	107.09	107.33	107.49	105.43	107.89	106.69	107.7	105.93	106.49	107.11	107.26	105.89	107.55	106.6	106.8	106.14	106.19	107.06	106.38	106.97	107.51	107.47	105.1	106.19	107.46	107.31	105.73	106.33	106.72	107.31	106.51	106.28	106.28	105.98	106.44	105.37	106.73	106.38	106.92	106.79
107.37	106.62	106.2	104.49	106.14	106.52	105.14	106.44	105.08	105.95	104.6	106.52	106.51	106.49	105.29	106.13	106.52	105.04	105.66	105.64	105.94	106.11	104.27	106.68	104.61	105.11	106.67	104.12	107.23	105.36	105.28	107.29	106.8	105.73	105.07	105.3	104.88	106.9	104.59	104.43	105.37	105.39	105.57	105.23	106.25	104.71	105.98	104.44	104.38	105.07
107.86	108.53	108.52	108.5	106.48	108.26	107.68	109.29	108.59	110.16	108.85	107.86	108.53	107.91	107.58	106.09	109.13	107.1	107.73	108.84	109.58	108.57	109.07	108.16	108.88	106.69	109.29	109.12	110.18	109.47	108.54	108.39	108.09	108.25	108.27	108.78	108.93	108.65	108.7	109.54	107.61	108.45	107.93	107.87	108.11	110.29	109.24	109.1	108.2	109.87
101.94	101.3	100.6	101.78	100.56	100.2	101.15	100.67	100.71	100.48	99.854	101.08	101.32	100.11	100.99	102.23	101.32	101.37	101.88	100.84	101.29	101.12	100.15	100.34	101.61	100.32	100.28	100.17	100.7	102.71	100.33	101.96	101.08	100.6	102.03	100.25	101.12	100.62	99.714	98.586	101.83	100.72	101.64	100.72	99.354	101.47	100.92	99.712	101.44	98.783
105.52	105.66	106.51	106.62	105.57	106.08	105.65	106.13	106.76	105.92	106.59	108.14	106.08	107.52	106.94	105.55	106.08	106.39	107.12	106.08	105.93	107.12	104.94	105.53	108.27	105.76	106.2	107.63	105.15	105.24	106.93	107.62	106.16	104.69	106.75	106.71	106.43	106.93	107.15	104.94	107.15	107.81	106.39	104.92	106.66	106.55	105.06	106.23	107.15	106.16
104.12	105.53	104.75	104.84	105.52	105.74	105.34	106.27	104.85	106.7	105.35	104.69	104.3	105.89	105.42	105.95	105.84	106.76	104.94	105.52	105.33	104.84	105.2	106.15	107.22	107.03	105.92	105.54	104.79	106.17	105.99	105.48	105.58	106.24	103.63	104.91	103.85	104.7	105.69	105.55	106.76	104.24	105.25	105.27	105.47	106.09	105.33	104.73	107.16	104.33
100.12	101.51	99.829	101.78	99.74	100.12	101.19	100.79	100.59	99.679	99.845	101.99	101.92	100.52	101.11	100.52	102.62	99.796	100.9	99.666	100.63	99.604	100.15	101.66	100.74	101.24	101.53	101.77	101.66	100.46	100.51	100.77	100.65	101.22	99.898	100.62	100.58	99.391	99.845	99.366	100.47	100.27	101.73	100.52	100.02	101.95	100.5	101.49	100.74	101.37
102.29	103.34	103.63	103.52	102.6	103.37	102.35	101.68	102.07	102.68	103.81	101.88	102.32	102.46	103.07	103.6	104.69	103.34	103.62	101.84	102.05	102.17	103.41	102.32	101.97	101.67	103.09	103.89	103.3	102.12	104.17	102.48	101.14	101.84	102.26	103.85	101.66	103.95	101.99	103.23	102.44	102.75	103.04	102.57	103.21	101.64	102.87	102.96	104.58	102.74
106.22	106.87	105.73	106.09	104.29	105.95	106.57	106.07	106.77	104.86	106.14	105.5	105.73	106.65	104.65	105.03	103.91	105.69	105.32	105.42	106.29	107.28	105.31	106.47	104.76	106.69	107.17	105.03	106.6	106.35	106.79	105.03	105.06	105.16	105.74	104.1	103.71	105.63	105.71	106.57	107.22	106.32	106.75	105.6	105.82	106.03	105.8	105.69	105.97	104.88
106.68	106.3	105.64	106	106.57	106.52	107.33	107.02	106.54	105.03	105.55	106.87	106.67	105.51	107.34	106.4	106.91	105.71	105.62	106.99	105.69	106.31	107.46	106.45	105.34	106.71	106.82	106.71	107.27	106.33	106.42	105.83	106.32	106.77	106.04	106.38	107.04	106.16	104.73	105.67	106	106.48	107.17	108.36	107.51	107.15	107.71	106.77	106.32	106.57
111.58	110	110.4	111.3	110.11	110.58	110.5	108.82	110.77	110.5	109.62	110.23	110.87	111.38	110.11	108.2	110.65	109.97	110.87	110.04	110.68	111.8	108.95	111.88	111.17	110.87	109.78	110.99	110.59	110.03	109.17	109.25	109.66	110.86	110.08	111.33	110.32	110.25	109.75	110.66	109.74	110.37	110.42	109.81	110.16	109.82	112.94	111.18	110.11	110.53
108.07	107.67	107.11	107.51	107.83	107.26	107.37	107.48	108.03	109.16	107.93	107.34	108.86	108.64	107.47	109.24	107	108.39	108.83	108.08	108.05	107.25	109.55	109.06	107.88	108.77	107.91	106.75	108.19	108.88	108.95	109.6	106.66	109.92	108.97	108.02	107.11	108.89	108.7	106.81	106.15	107.24	109.29	108.11	109.37	108.68	108.44	107.87	108.3	107.71
108	107.24	108.84	106.68	107.09	105.94	107.74	106.21	107.03	106.98	105.31	107.79	106.19	106.19	107.03	106.76	106.97	105.91	106.57	106.95	107.98	105.44	105.11	106.09	106.22	105.88	106.45	105.23	106.42	106.88	107.15	106.33	107.49	105.48	106.67	106.52	107.72	106.54	107.68	106.42	106.14	106.15	106.99	105.6	107.16	106.59	107.39	108.69	105.55	105.77
107.43	107.37	109.16	108.18	108.07	106.54	107.56	107.27	107.98	108.36	107.88	106.95	107.94	106.72	108.16	106.82	107.49	107.88	108.39	107.62	108.86	107.92	107.84	108.54	107.65	107.45	106.84	106.47	108.39	108.83	106.78	106.82	108.43	106.28	107.95	107.44	109.06	108.07	109.05	108.22	108.6	108.06	107.75	108.47	107.93	108.96	107.27	106.89	108.12	108.6
105.91	103.71	105.93	106.25	105.08	106.3	105.76	104.04	106.66	107.82	106.2	106.53	104.43	105.43	105.33	105.12	106.15	104.49	105.25	106.91	105.84	105.02	105.95	106	105.63	106.16	105.19	105.74	105.02	106.48	105.64	105.86	105.64	105.91	105.96	105.95	105.89	105.33	106.11	106.26	105.13	107.07	104.34	104.55	105.93	105.89	105.58	104.44	106.93	105.89
101.29	101.95	101.67	101.59	100.7	98.88	101.68	100.17	101.28	101.31	100.27	100.46	100.5	100.58	100.92	100.23	101.99	101.49	101.09	100.46	101.31	100.82	100.34	101.65	100.51	99.582	97.48	100.91	100.69	100.71	101.19	98.753	100.06	102.03	100.34	101.43	99.952	101.28	99.871	101.88	101.76	101.2	100.97	99.016	101.47	102.41	99.79	99.667	100.76	101.16
97.161	97.633	97.027	96.292	97.249	98.336	99.123	98.102	98.126	98.025	98.487	97.536	96.633	98.414	99.182	96.823	98.204	97.3	97.363	98.894	97.989	98.552	98.418	97.877	97.969	100.43	98.529	98.124	98.254	96.543	96.54	98.165	98.962	97.322	94.947	98.975	97.918	97.944	97.825	99.514	97.018	96.451	98.43	98.355	98.474	98.81	97.142	97.877	98.094	97.623
105.79	106.38	106.81	106.4	106.43	106.63	106.02	107.19	107.9	105.46	108	107.96	107.49	105.39	107.94	106.7	108.39	105.94	107.84	104.62	105.56	106.53	107.75	106.86	106.45	104.94	106.16	107.85	106.29	106.77	107.76	106.85	106.78	106.83	105.76	106.86	107.41	104.91	106.22	105.98	106.52	106.57	107.61	106.74	106.43	106.5	106.56	106.26	108.16	105.97
107.77	107.77	108.43	107.45	108.61	107.9	108.84	108.74	107.68	108.99	106.56	107.37	109.09	108.68	108.47	107.85	107.65	107.64	108.27	109.22	110.09	109.89	108.16	108.91	107.51	107.3	108.8	108.79	107	108.17	108.94	108.55	108.96	108.04	108.53	107.89	109.18	108.79	108.27	108	107.66	106.5	108.58	107.7	108.21	110.27	107.02	108.07	108.32	107.62
97.823	98.413	98.044	97.449	97.792	98.463	97.635	98.333	98.444	98	97.469	97.168	98.196	97.833	98.744	98.635	98.365	97.52	97.299	97.891	98.222	98.382	98.225	98.029	97.152	96.765	96.654	97.03	98.28	98.143	98.446	98.212	97.274	96.864	99.441	97.594	97.225	98.719	97.766	99.937	97.838	96.765	97.667	97.608	97.955	98.361	97.837	99.063	98.216	99.977
99.035	97.966	98.111	98.19	97.617	98.021	97.007	97.202	97.878	97.68	99.067	98.641	99.756	97.797	98.162	98.04	98.364	98.239	96.977	97.467	98.982	97.174	98.894	97.317	98.581	97.511	96.81	97.965	97.103	98.199	98.085	99.18	98.862	99.004	97.319	99.292	98.466	98.712	97.615	97.271	98.224	98.679	97.445	100.38	96.817	97.498	98.764	99.113	96.415	97.879
105.63	107.22	107.46	105.85	106.12	105.94	108.06	107.48	106.51	106.65	105.82	106.86	108.35	106.26	106.85	107.37	106.64	106.18	106.01	106.86	107.75	106.07	107.03	107.17	105.9	106.09	105.47	107.22	107.18	106.86	106.22	106.92	105.88	107.86	107.78	105.87	106.28	105.84	107.11	106.9	105.64	105.71	107.11	105.35	105.02	106.79	106.97	105.98	105.86	106.44
104.51	107.12	104.75	106.55	103.88	106.34	106.03	105.87	106.65	105.13	104.85	106.27	105.86	105.2	105.8	106.37	106.01	106.32	105.19	104.2	105.57	105.95	106.07	106.55	106.93	105.09	105.92	105.11	106.22	106	106.12	106.38	105.8	106.12	104.58	104.72	105.52	105.98	105.38	106.34	106.85	106.34	105.35	103.98	105.65	105.6	105.21	105.82	106.59	106.11
99.63	100.72	100.78	101.23	102.6	102.08	101.41	100.83	100.37	100.97	98.964	102.1	101.02	100.82	101.69	99.236	101.77	102.84	100.08	100.44	100.38	100.64	100.47	100.57	101.08	100.41	98.189	100.87	100.7	98.838	102.08	101.76	101.24	100.2	100.97	101.3	101.34	101.69	101.17	101.09	102.82	101.6	101.36	102.21	100.13	101.01	100.34	100.26	103.19	101.29
104.78	104.22	105.11	105.66	106.35	106.34	106.19	105.29	106.94	106.03	104.63	106.24	106.39	105.98	103.77	106.58	104.92	106.92	107.1	105.01	105.53	107.03	106.13	104.83	105.96	106.89	105.64	105.42	107.09	105.1	106.11	105.45	105.3	106.36	106.85	106.02	104.87	105.84	105.83	106.38	106.47	104.22	105.79	106.35	108.33	106.86	105.03	105.72	105.1	105.16
107.98	109.75	108.51	107.59	108.44	107.7	108.1	108.27	110.06	107.45	109.23	109.92	109	108.62	108.67	108.35	109.1	107.33	110.43	108.44	106.9	107.56	108.24	108.86	107.61	108.7	109.28	109.17	108.22	110.04	107.14	109.72	109.4	108.49	107.69	108.99	108.36	109.61	110.4	108.08	109.03	108.52	109.26	107.95	108.83	108.34	107.44	110	108.37	107.32
111.98	110.34	110.56	109.38	109.78	110.21	109	110.05	109.99	109.93	109.5	109.06	109.84	110.71	109.27	109.63	111.63	110.93	111.58	110.08	110.87	112.13	110.89	110.64	111.47	111.16	108.16	110.06	111.42	109.04	110.54	110.76	108.11	111.57	111	111.02	109.87	111	109.5	110.37	109.91	110.59	110.46	110.21	110.63	109.61	111.42	112.72	111.82	110.58
105.93	106.48	103.86	105.52	108.33	107.35	107.49	106.96	107.24	105.86	106.5	105.56	107.02	107.62	106.21	106.81	106.52	107.97	108.32	107.73	106.36	107.1	105.45	106.46	105.58	107.06	107.49	107.18	107.5	105.47	106.17	105.24	106.95	106.84	106.76	105.15	107.46	106.13	105.72	106.56	105.78	107.45	107.16	105.56	105.17	106.63	107.02	106.36	107.15	107.55
108.24	106.64	108.6	108.6	105.82	107.7	108.64	109.16	109.2	108.11	106.78	107.03	107.1	107.58	107.04	107.21	108.08	107.78	108.49	108.19	107.27	105.99	106.86	108.08	106.86	108.36	107.81	107.99	107.52	108.4	108.33	109.05	107.15	107.08	107.77	107.02	108.79	107.61	107.64	109.19	108.7	108	108.05	107.03	108.85	106.74	109.58	106.96	106.66	108.31
110.53	109.64	110.69	111.29	109.99	110.87	111.52	108.94	110.46	108.57	111.21	110.86	109.51	108.32	111.43	110.78	110.23	111.06	109.19	109.72	111.16	111.02	109.76	110.68	109.86	111.55	110.28	110.5	109.49	109.49	110.56	111.37	110.88	110.09	110.96	109.19	109.2	110.88	111.54	110.62	110.68	111.12	111.61	111.51	110.22	110.7	110.75	110.21	111.38	110.46
105.19	108.28	105.4	105.25	106.72	107.06	106.55	106.78	107.41	106.28	107.16	106.96	105.84	106.21	104.99	107.05	106.24	107.51	106.53	108.04	107.99	106.24	105.28	106.23	107.42	107.64	106.31	106.68	105.86	107.35	106.35	107.71	107.24	106.55	104.95	106.39	106.73	106.87	107.06	106.59	106.92	106.8	105.39	105.3	106.88	106.66	103.66	105.04	106.64	105.64
108.84	108.65	107.59	108.3	109.6	108.84	107.88	107.76	109.08	108.38	109.26	108.2	108.81	109.18	107.92	108.8	107.45	109.23	109.28	107.44	109.08	108.17	108.21	107.3	108.89	107.44	107.65	110.87	108.8	107.07	108.98	109.49	107.21	110.07	109.74	108.35	108.53	108.4	108.82	110.2	108.25	106.06	108.22	108.76	107.94	108.27	108.67	107.38	109.48	107.71
106.01	105.98	104.99	106.85	106.22	107.09	107.16	105.55	105.21	105.19	105.94	104.8	106.44	106.69	105.39	106.74	104.8	106.14	103.91	106.63	105.31	107.14	106.43	105.07	106.76	106.67	107.27	106.19	107.13	105.22	105.57	106.45	105.46	105.39	106.64	105.75	106.54	105.42	105.35	106.56	104.45	106.46	104.91	104.95	103.17	104.84	106.65	104.59	104.86	104.48
106.86	103.85	107.06	104.83	105.32	107	105.69	105.32	104.35	105.69	105.52	106.06	105.45	102.83	104.76	105.36	106.75	106.7	106.33	104.68	106.38	103.44	107.11	105.76	105.67	104.96	104.53	104.59	104.1	106.35	105.42	104.82	104.69	104.97	106.85	106.93	105.1	104.81	106.24	103.76	107.5	104.25	106.01	104.68	105.98	105.56	105.49	105.67	104.88	105.8
106.38	105.45	107.37	104.89	105.26	106.66	105.23	105.62	105.28	105.39	106.49	106.2	106.89	107	106.49	106.41	105.97	105.19	104.81	105.56	107.86	104.2	106.69	104.48	107.27	105.44	104.88	104.76	105.2	106.56	105.86	105.12	105.79	105.21	106.55	106.34	106.56	107.84	105.59	107.01	107.16	105.99	105.71	105.3	105.52	106.71	107.26	106.31	106.47	106.17
108.43	105.75	108.7	107.23	106.97	108.56	108.34	107.76	106.16	106.94	108.19	106.27	107.84	107.83	107	108.49	108.11	107.09	106.98	107.32	107.37	107.06	108.19	106.11	108.79	108.46	108.73	106.57	108.52	106.99	108.84	108.55	108.48	107.85	108.14	106.38	107.85	107.45	107.54	106.29	107.78	108.6	107.98	107.91	108.21	106.57	107.58	108.06	107.42	107.51
106.07	107.36	105.79	106.87	106.24	106.21	106.53	107.32	106.77	107.08	108.26	107.07	106.16	106.15	108.19	106.72	106.45	106.25	107.24	106.27	105.98	105.8	105.42	106.35	105.55	106.08	106.66	105.47	107.07	107.1	105.01	106.15	106.38	106.12	107.2	106.17	106.98	106.23	107.34	105.75	106.8	105.65	106.25	106.09	107.44	107.17	106.24	105.63	106.89	106.57
107.83	108.17	107.25	108.03	108.95	108.75	107.52	108.84	110.04	107.49	108.21	107.33	107.61	109.66	108.92	107.01	107.56	107.66	106.5	108.26	108.7	107.86	107.36	108.03	108.54	108.19	106.79	109.26	107.62	108	106.66	107.08	108.27	107.19	109.21	107.69	105.91	108.86	108.65	109.14	109.21	109.22	108.03	107.93	108.46	108.66	106.75	107.14	107.95	107.36
108.24	110.11	108.65	109.06	107.58	107.42	109.54	108.64	109.91	108.69	108.57	107.55	109.33	108.1	108.88	107.39	110.25	108.63	108	106.91	108.86	107.72	110.04	108.91	108.81	109.4	108.38	107.04	108.07	106.77	106.88	108.94	109.5	108.61	109.29	108.44	109.06	108.9	109.09	107.98	108.4	106.87	109.34	108.39	107.69	107.92	107.44	107.8	108.92	108.85
107.27	107.31	108.02	105.93	107.38	107.46	109.45	108.11	108.53	108.84	108.11	108.41	109.33	107.42	108.87	107.01	107.83	108.1	107.38	108.24	107.39	107.5	107.56	107.95	108.55	107.27	109.57	108.43	108.26	106.7	107.42	108.1	107.96	107.6	108.33	107.82	109.21	107.69	107.7	108.13	107.16	107.2	107.19	107.66	108.61	107.12	107.44	108.73	107.64	107.6
105.51	105.83	105.59	108.03	106.81	105.68	106.8	104.85	105.24	105.29	104.05	106.1	104.93	105.48	106.38	106.68	107.97	105.42	108.15	105.57	105.71	105.54	105.87	104.27	105.69	103.69	104.23	104.8	106.68	104.61	105.6	104.75	107.07	105.54	105.8	104.89	105.93	104.26	106.38	104.9	107.75	105.91	104.62	104.99	105.48	106.11	105.84	105.22	106.16	105.73
107.16	106.08	106.38	106.63	104.53	107.4	106.81	106.69	107.77	105.08	106	106.58	106.35	106.31	105.25	106.27	106.41	106.25	104.11	106.36	107.02	107.35	105.69	106.78	106.98	106.59	107.01	106.64	106.3	106.18	107.27	106.91	105.16	106.06	106.16	105.94	106.85	105.81	106.44	106.7	105.11	105.45	105.69	105.7	107.49	105.47	105.88	105.28	105.15	106.23
97.89	99.005	99.84	97.654	98.362	99.684	100.75	99.148	97.375	98.289	98.677	98.511	97.561	98.742	98.321	97.972	98.465	98.342	99.79	98.528	97.983	99.567	99.259	98.458	97.624	99.084	98.937	98.661	98.683	99.354	97.95	98.383	99.366	98.964	99.273	100.55	99.596	99.208	99.517	99.229	98.733	98.446	99.645	99.04	98.063	98.081	98.99	99.451	98.178	97.88
108.06	109.85	107.83	109.09	108.33	107.86	108.32	107.05	108.17	109.33	108.37	109.57	108.5	108.92	107.79	108.79	108.38	107.8	108.25	109.5	108.87	108.37	109.21	108.11	108.47	108.99	108.47	108.75	108.38	108.89	109.05	108.46	109.67	109.54	108.66	108.59	106.73	108.25	108.75	110.46	107.88	109.3	109.09	109.7	109.67	108.62	108.21	107.87	108.14	107.77
98.354	98.407	98.123	97.718	98.074	98.155	99.117	98.352	97.955	98.625	97.532	99.143	98.836	98.703	99.088	97.878	96.973	98.84	97.732	97.886	96.96	98.409	96.038	97.03	99.309	98.141	98.48	97.695	97.736	98.165	97.649	99.528	97	98.701	99.421	96.636	99.414	99.123	98.263	99.681	98.772	97.421	97.999	96.663	99.604	96.259	99.277	97.128	99.129	98.264
106.15	105.54	103.44	104.51	104.69	104.86	104.87	105.75	106.94	107.37	106.45	107.01	106.8	105.82	104.33	105.63	105.59	106.03	105.04	104.8	106.39	105.37	105.75	105.54	105.52	103.46	104.42	105.32	104.4	106.03	105.22	106.49	104.07	106.81	106.04	105.42	105.2	104.58	105.21	105.86	105.65	106.9	104.32	105.49	106.28	105.71	104.48	104.13	106.12	105.23
98.696	98.86	99.253	96.724	98.77	100.99	98.243	98.762	98.665	98.197	99.094	99.109	99.976	99.313	99.292	98.89	99.793	98.962	96.861	97.48	100.55	99.717	98.775	99.491	98.914	97.71	97.98	97.847	98.274	98.604	98.845	99.037	97.45	99.555	97.977	98.508	99.66	97.847	98.928	97.808	100.4	97.691	99.406	98.139	98.859	97.796	99.714	97.997	98.387	99.043
106.01	105.93	104.6	105.49	103.86	104.87	106.52	106	106.34	105.61	106.05	104.86	105.34	106.07	107.02	104.82	105.1	104.97	105.65	104.85	106.31	105.25	105.16	104.21	106.35	104.68	106.37	105.92	105.3	105.45	106.56	106.25	106.44	106.55	104.59	104.12	106.89	104.51	104.51	104.24	105.05	106.37	104.28	103.66	105.22	105.83	104.6	103.96	106.27	105.3
107.58	108.47	108.45	107.66	109.32	107.48	108.24	108.4	107.64	109.24	109.38	107.07	108.38	107.97	108.54	108.73	107.7	109.35	107.8	107.69	109.31	107.44	108.99	109.22	107.99	108.2	108.49	108.24	108.23	107.64	108.6	108.45	108.43	108.94	107.31	107.63	107.41	106.54	108.21	108.33	109.08	108	108.88	109.09	107.25	107.46	108.18	108.42	108.06	106.71
105.95	107.8	106.8	105.34	105.18	105.57	107.05	106.05	105.55	106.18	105.21	106.41	105.87	106.1	106.16	105.11	105.76	105.42	105.38	104.84	105.12	105.65	105.46	106.73	104.5	104.89	104.18	106.1	106.81	106.35	106.75	106.33	104.59	105.78	106.64	105.53	107.2	106.71	105.86	106.05	107.17	105.84	105.11	105.31	105.76	106.1	106.01	105.79	106.68	104.63
100	100.76	100.7	100.16	101.37	101.2	99.577	100.04	100.5	100.01	99.836	100.28	99.481	99.78	99.835	100.34	101.17	100.15	101.3	100.43	101.44	100.33	99.676	100.16	101.14	101.37	99.906	100.96	99.55	100.7	101.17	101.51	98.893	100.11	97.408	100.75	99.328	99.368	98.93	98.95	100.84	99.844	99.739	100.93	98.583	98.582	99.893	99.7	100.46	99.821
102.85	104.23	103.1	103.78	101.41	102.93	101.78	103.07	103.02	102.48	102.21	103.1	103.52	102.73	102.38	102.03	103.05	102.93	103.52	103.28	102.66	103.57	102.6	104	101.94	101.62	102.22	103.41	101.33	103.16	101.26	102.84	102.46	103.38	103.44	101.88	103.43	101.94	104	102.82	103.28	102.79	104.23	103.6	102.82	102.4	102.36	102.43	102.33	102.73
97.015	98.272	99.836	98.919	97.792	98.612	98.611	99.174	99.165	101.37	99.28	99.745	99.212	99.17	98.346	100.28	98.248	98.241	99.498	98.979	98.864	98.803	98.169	98.689	97.992	98.958	99.539	98.181	99.562	99.863	98.961	99.022	96.588	98.661	98.07	99.167	98.215	98.635	99.832	98.727	99.45	98.467	99.224	100.23	98.942	99.217	97.059	97.807	98.415	99.709
108.66	108.7	108.33	109.06	108.7	108.96	108.78	108.88	108.65	107.66	107.85	108.18	107.5	108.26	107.53	109.23	107.75	109.47	109.65	107.7	108.17	109.68	109.64	108.07	109.43	107.25	108.07	108.69	108.2	109.06	107.99	107.9	109.06	109.36	108.27	107.98	108.97	107.51	107.86	109.93	108.1	109.6	108.7	108.14	108.47	109.64	108.41	105.96	109.44	107.36
106.61	103.81	105.57	105.13	106	105.19	104.66	106.69	106.13	105.72	106.5	104.69	104.07	104.62	104.9	107.23	106.35	107.03	106.14	105.29	105.39	105.4	105.5	105.45	106.09	106.76	105.4	107.38	105.59	105.34	104.86	106.39	105.95	105.59	106.76	105.71	104.77	104.5	105.4	104.52	106.5	106.39	106.12	105.89	105.63	106.34	105.82	105.62	105.34	106.38
104.56	106.17	107.83	104.81	104.71	106.74	106.45	105.67	105.61	104.3	104.39	107.7	106.42	104.63	105.32	106.4	106.55	105.44	106.45	106.18	105.94	105.75	105.84	105.6	105.23	106.63	105.01	104.74	106.49	105.21	104.43	104.67	103.55	105.14	105.23	105.01	105.8	104.78	104.73	105.66	104.54	106.24	105.68	105.57	104.27	105.92	104.95	106.07	103.21	106.23
108.24	107.36	107.14	107.74	107.8	107.17	106.69	105.23	105.35	107.66	107.39	107.25	106.04	107.76	104.74	108.29	105.8	107.33	106.23	106.26	105.36	106.02	106.27	106.15	104.32	108.07	104.75	105.87	106.41	106.32	107.71	105.18	105.35	107.22	106.12	105.97	107.24	106.66	105.8	107.38	106.39	106.59	107.72	106.13	106.01	105.98	108.01	104.75	106.65	106.51
104.98	105.59	104.71	104.51	105.65	104.4	105.56	105.63	104.42	104.46	104.66	105.13	106.99	106.02	105.3	105.55	105.59	104.89	106.1	105.62	105.57	106.42	104.51	105.87	105.07	105.29	105.28	105.82	105.72	104.68	104.82	106.03	105.58	106.05	105.12	106.05	103.73	104.26	105.61	105.37	106.32	104.91	105.03	108.29	104.87	105.98	101.82	104.96	104.15	105.39
100.05	99.684	99.708	98.526	101.03	99.391	100.97	99.368	100.47	101.19	100.26	100.85	101.16	99.539	99.691	99.602	100.76	100.76	100.45	100.83	99.706	100.67	101.63	100.14	99.772	99.212	101.5	99.953	99.408	99.859	99.694	99.739	100.49	101.37	100.45	100.15	99.238	99.859	101.31	100.45	100.69	99.306	99.685	100.29	102.12	101.35	100.65	100.34	99.567	100.07
104.62	105.48	105.28	105.79	104.93	105.73	105.43	104.53	106.34	103.37	106.12	105.76	108.63	104.56	104.11	106.47	105.29	104.83	105.85	105.86	105.51	107.31	105.8	105.4	105.81	105.34	107.33	106.35	106.58	105.72	105.07	105.68	105.01	104.66	105.32	106.88	105.47	104.59	104.53	103.38	105.13	107.22	104.61	106.15	105.38	106.27	106.38	106.29	106.38	103.19
98.444	98.046	97.261	98.905	96.305	98.56	98.225	98.042	96.893	98.836	97.493	97.249	97.864	97.243	98.431	97.83	96.04	98.932	97.403	97.914	98.943	97.112	99.231	96.884	97.522	98.717	98.939	98.54	98.031	98.585	97.428	96.646	98.104	99.106	97.903	98.118	98.085	97.662	97.789	98.209	97.193	99.855	97.022	98.736	98.054	97.899	96.547	97.238	99.736	97.886
106.75	105.42	107.44	106.69	107.39	105.28	105.78	105.81	107.22	107.53	107.09	105.18	105.56	106.41	106.19	106.55	105.1	105.94	106.55	106.16	105.8	106.24	106.97	106.93	107.45	105.67	106.7	106.2	105.44	105.68	106.81	106.29	106.48	106.85	108.2	108.14	106.62	107.06	106.06	105.66	106.25	106.88	106.51	107.56	105.71	106.88	105.86	107.15	104.43	106.01
107.72	109.23	109.22	107.16	110.01	108.48	109.17	108.24	108.25	108.57	108.66	108.21	106.71	109.13	108.46	107.01	107.86	108.18	108.45	107.66	109.29	108.66	108	108.57	107.69	107.15	107.77	109.29	107.94	107.12	108.33	108.26	109.24	109.46	107.5	108.32	109.48	107.73	109.07	108.78	108.07	108.42	109.49	109.61	108.82	108.52	108.8	108.46	108.38	108.29
106.17	105	104.6	104.3	104.97	105.54	105.64	106.3	106.1	106.76	105.42	107.3	106.93	105.18	105.29	106.38	106.43	106.21	106.13	105.4	106.14	104.28	105.14	105.15	105.52	105.16	104.93	103.69	105.33	104.93	106.23	106.12	105.41	106.69	105.67	106.85	105	105.38	106.42	104.89	105.93	106.01	105.56	104.61	104.52	106.64	104.45	106.68	105.73	106.09
98.736	97.996	96.689	98.736	97.176	98.166	97.243	99.392	98.183	96.951	98.453	97.072	98.175	98.83	98.017	99.004	98.421	97.414	99.088	97.621	98.983	97.492	99.076	98.202	98.006	96.822	97.485	96.271	97.947	98.556	98.192	98.83	98.748	98.385	98.348	97.92	98.643	96.775	99.721	97.5	97.347	98.454	99.03	98.436	97.88	99.011	98.22	97.758	98.783	97.066
109.22	108.34	108.76	108.49	109.85	108.93	107.63	109.43	109.16	109.3	109.19	108.62	108.5	107.79	108.87	108.98	109.35	108.64	108.62	107.26	106.96	109.29	108.1	110.15	108.57	108.31	108.53	107.8	108.34	109.04	108.51	108.67	109.18	108.36	109.43	108.59	108.59	108.64	107.23	109.61	108.47	108.79	108.19	108.45	107.56	108.12	107.75	107.24	109.39	109.24
107.26	108.18	108.1	108.38	108.91	107.85	107.76	109.35	108.26	107.47	108.49	108.25	107.39	108.68	106.77	110.03	107.81	107.83	109.42	107.8	106.44	108.51	108.52	108.15	108.55	106.44	108.33	108.75	109.39	107.81	106.74	108.11	108.69	110.27	108.63	108.07	107.82	108.53	109.86	107.58	107.72	108.04	109.57	109.49	109.18	106.5	108.15	108.7	107.62	108.54
108.1	107.76	107.62	107.96	107.87	107.68	106.78	107.73	109.11	108.5	108.35	108.04	108.51	107.6	106.98	107.92	107.54	107.51	108.44	107.33	109.12	108.07	108.18	108.23	108.6	107.3	107.04	107.49	107.65	108.99	108.21	107.8	108.17	107.94	107.93	107.29	107.89	106.77	107.98	107.81	107.85	107.87	108.67	108.21	108.26	109.49	107.43	107.16	108.36	108.12
99.971	99.815	99.688	101.99	100.82	99.193	99.255	100.75	99.222	100.91	100.6	99.457	100.63	100.67	99.223	101.04	99.427	99.603	99.422	101.23	99.029	100.23	100.86	99.857	99.073	101.11	98.01	99.855	100.76	100	98.375	100.7	99.946	100.48	100.62	101.3	101.39	101.22	99.927	101.36	100.87	100.91	101.67	100.57	99.743	101.05	101.31	100.01	98.411	101.2
106.61	106.11	106.43	106.23	106.52	105.9	104.02	105.76	105.3	105.02	105.41	106.36	106.08	106.32	105.57	105.19	106.06	105.79	104.43	106.25	105.02	105.37	103.7	105.69	105.91	106.22	104.83	106.58	105.33	106.55	105.91	105.69	105.72	104.23	106.92	104.33	105.93	105.95	105.51	105.56	106.83	105.91	105.12	106.23	105.35	106.78	107.38	104.71	105.5	105.44
105.7	105.76	106.68	105.96	105.88	105.59	106.84	107.07	107.3	107.08	106.41	105.4	107.59	106.89	105.08	105.58	105.72	107.07	105.61	106.96	105.47	105.99	106.9	106.34	106.67	105.61	105.81	107.07	108.04	107.33	106.76	105.45	106.86	107.38	104.52	105.99	108.15	106.07	105.4	105.49	106.04	107.67	107.15	105.41	105.41	105.79	108.11	107.31	105.67	105.63
108.15	110.53	110.41	108.62	108.39	109.83	109.51	108.04	108.17	108.52	107.93	111.15	107.31	108.54	107.73	108.03	107.24	109.02	108.22	108.2	107.75	107.8	108.95	106.78	107.88	107.96	108.36	107.94	107.74	108.25	109.11	107.15	106.91	108.19	107.6	107.79	108.43	107.58	107.09	106.94	107.02	108.24	108.66	106.89	109.39	107.65	108.23	109.78	107.91	109.05
104.38	105.18	105.63	105.04	104.41	106.23	106.12	105.3	105.84	105.85	105.6	105.97	104.63	104.25	105.06	105.27	106.27	104.96	105.47	105.12	105.42	105.28	103.76	104.63	105.62	106	105.11	105.3	105.11	105.29	107.26	104.92	105.61	105.81	106.73	105.16	106.01	105.17	104.72	106.24	103.51	105.36	105.58	106.71	104.81	104.38	106.27	105.51	103.75	106.24
105.82	105.35	105.08	106.73	106.85	106.85	105.88	106.86	105.86	108.08	105.87	105.17	106.92	105.99	105.85	106.77	105.9	105.82	106.71	106.09	107.31	107.9	105.6	106.3	107.47	105.73	107	106.17	107.05	105.98	104.74	105.99	106.51	107.41	106.64	106.78	106.86	107.89	106.5	107.86	105.92	106.24	107.48	107.54	105.5	106.58	106.77	104.56	106.97	106.73
110.62	109.96	110.37	111.91	109.99	110.08	111.2	111.43	111.41	110.34	109.92	111.55	109.09	110.21	110.11	111.44	111.62	110.86	110.79	109.7	110.07	110.19	110.51	109.55	110.21	109.75	109.96	111.19	109.85	109.76	110.29	110.47	109.51	111.06	111.16	110.76	111.23	111.66	109.57	111.23	110.64	111.46	109.73	109.45	111.89	110.93	110.6	109.36	110.49	111.54
107.91	106.3	107.09	106.8	106.61	105.83	107.97	107.23	105.49	107.15	104.59	106.11	105.24	107.64	106.79	106.13	105.18	106.24	105.91	107.11	105.71	105.92	107.1	105.84	106.28	105.38	106.56	105.76	104.87	105.72	106.08	106.24	105.66	105.76	105.53	106.08	107.27	106.33	105.18	107.55	106.4	106.37	106.13	106.59	107.46	106.63	105.59	106.81	107.41	104.72
106.12	106.85	107.35	106.5	107.26	106.57	106.94	106.01	107.76	107.27	107.69	106.38	106.28	107.18	107.08	106.22	107.35	106.98	106.46	107.18	105.64	106.27	105.88	105.27	107.12	106.27	105.97	106.49	107.1	106.57	106.04	105.64	106.27	107.26	105.67	106.85	106.8	106.52	106.97	106.31	107.6	105.71	107.96	107.14	106.68	106.91	106.04	106.5	105.88	106.63
98.231	99.389	96.867	98.682	96.861	97.572	97.927	98.896	97.996	97.815	97.027	97.19	98.015	98.209	97.88	99.487	97.891	98.154	96.633	98.71	96.918	98.87	97.668	97.56	98.835	98.71	97.983	97.71	99.446	98.595	98.76	97.895	98.176	98.482	97.903	97.841	98.375	96.873	98.082	97.602	97.566	97.409	98.387	97.899	97.081	99.623	96.652	98.03	98.115	99.037
99.947	99.494	97.596	98.054	98.195	98.062	98.888	95.795	98.954	98.147	98.764	98.997	99.691	98.743	100.13	99.329	100.05	99.052	98.686	98.532	97.102	97.219	99.375	97.363	98.836	99.57	98.446	98.64	99.055	98.703	99.964	97.015	98.535	97.996	99.101	97.542	99.334	98.392	98.121	99.214	97.295	100.06	99.47	100.88	98.157	100.26	98.335	100.27	97.763	99.275
108.86	109.07	107.43	107.34	109.47	108.98	108.3	108.98	107.69	108.05	109.04	107.53	107.28	108.06	107.29	108.37	108.76	107.94	108.36	108.58	108.97	108.73	109.02	108.23	108.47	108.03	108.92	106.66	108.37	108.57	107.88	109.11	108.84	108.31	108.1	108.72	108.41	110.66	106.75	107.8	107.17	109.36	108.26	107.27	108.41	108.27	107.93	106.92	107.6	108.47
99.242	99.112	102.56	100.46	102.36	100.24	101.4	101.87	101.69	101.97	102.58	100.26	102.72	101.33	100.91	99.833	101.8	101.79	101.87	100.2	100.41	99.096	101.1	100.91	99.303	100.56	100.31	100.73	101.39	99.39	101.61	102.43	99.803	100.35	100.85	100.01	101.47	101.16	100.74	99.826	101.84	100.35	100.92	101.7	101.33	101.11	100.88	101.27	101.9	100.41
107.27	109.37	107.78	108.74	107.29	108.7	108.18	107.91	108.36	108.07	108.26	107.67	106.76	107.58	107.55	106.62	108.54	108.52	107.11	107.55	107.05	108.68	108.05	109.31	106.67	108.9	108.23	108.06	110.2	107.97	107.21	108.58	107.79	108.4	107.62	107.85	108.35	106.61	109.83	107.6	106.78	109.23	107.97	106.8	107.69	107.89	108	107.95	109.12	109.11
98.641	100.74	99.22	100.6	97.91	98.229	98.52	99.837	99.345	100.04	98.519	98.487	98.701	98.337	98.169	97.499	98.1	99.47	100.14	98.061	98.387	99.86	100.55	98.774	98.066	98.711	99.513	98.809	98.961	98.732	100.81	100.9	99.262	99.353	98.893	98.503	99.675	97.934	98.768	98.141	97.009	100.11	98.607	99.263	97.861	99.464	97.903	99.552	98.61	100.11
98.296	98.413	98.892	98.581	100.84	99.168	99.091	98.466	97.206	97.811	98.53	99.736	99.313	98.627	98.635	97.539	98.333	97.597	100.4	98.81	98.195	98.459	99.404	99.342	98.639	98.419	97.231	99.255	96.539	98.14	98.244	97.621	98.107	98.905	98.724	97.336	97.97	97.437	97.417	97.617	99.001	98.513	97.633	99.209	97.714	99.499	97.979	99.033	97.912	98.946
106.44	105.94	105.79	106.03	107.67	106.08	105.92	107.65	105.67	106.01	106.88	105.99	105.38	105.48	106.81	104.99	105.7	106.36	107.25	104.42	105.65	105.66	106.25	105.95	106.71	107.58	107.69	105.6	106.53	106.84	107.7	104.7	105.94	106.58	106.6	107.38	106.43	104.98	105.39	105.44	106.3	106.54	105.8	105.76	107.06	106.51	105.65	104.83	107.07	106.08
105.67	105.35	105.73	106.02	106.82	105.31	104.77	106.22	106.14	105.5	106.52	105.78	105.98	106.95	106.6	107	105.39	105.8	103.58	104.53	107.41	106.98	105.98	104.19	104.53	105.14	105.28	105.48	105.49	105.55	105.93	105.46	105.37	105.61	104.79	106.68	104.26	105.35	105.59	105.85	104.51	106.7	105.15	105.7	105.13	105.93	105.04	104.53	107.31	104.67
108.7	108.58	108.79	107.81	108.34	107.72	108.8	107.38	109.4	107.32	106.71	108.72	108.75	107.67	108.79	107.09	107.14	108.25	107.04	106.84	107.94	107.79	107.96	107.88	109.15	108.16	107.95	109.61	108.03	108.04	109.06	106.68	108.14	108.65	107.67	108.1	109.12	108.39	110.72	108.05	106.43	108.6	106.79	107.3	108.39	107.82	109.08	108.64	109.14	107.94
108.24	103.66	108.5	107.71	106.77	104.78	106.66	106.48	107.61	106.58	106.79	107.12	106.56	106.23	106.55	106.54	107.52	106.03	105.99	105.47	106.82	106.7	104.7	107.91	104.87	105.49	105.31	105.01	106.83	107.19	107.21	108.36	106.96	107.28	106.15	107.5	107.49	107.64	106.2	106.18	106.16	108.03	105.29	106.16	107.34	106.59	107.65	107.41	106.11	106.72
97.797	98.536	98.302	98.309	98.875	97.358	98.799	96.984	98.343	96.562	98.86	97.537	97.553	97.969	97.553	99.419	98.144	97.516	97.993	98.48	97.863	97.596	98.447	97.284	96.892	98.461	97.792	97.788	97.402	97.992	99.025	97.614	99.164	98.077	99.076	98.661	95.876	98.818	97.238	95.86	99.01	97.703	97.995	97.891	98.772	97.485	97.777	98.005	96.161	99.282
104.72	104.28	105.12	105.35	105.32	105.87	106.37	104.6	105.99	105.81	105.04	107.28	107.26	105.39	104.15	107.21	106.79	105.88	105.5	107.22	104.52	105.7	107.05	104.72	105.92	105.32	106	105.19	106.82	104.81	104.96	103.82	107.04	105.1	104.98	106.17	105.83	104.97	105.32	105.74	104.51	106.66	105.33	104.24	105.53	105.02	106.44	106.77	106.57	105.55
98.318	99.8	99.05	98.828	99.653	100.89	98.955	99.639	99.121	99.902	102.24	98.552	100.12	98.314	100.03	98.973	100.99	98.921	100.67	100.11	99.231	100.08	100.4	100.26	99.794	100.33	99.359	99.69	99.741	101.1	98.508	100.53	100.38	99.723	99.181	100.62	100.72	99.062	99.258	99.921	98.798	98.713	100.99	99.454	100.9	98.135	98.727	100.86	100.09	99.922
100.53	100	100.43	99.523	100.84	100.33	100.23	101.12	99.707	100.27	100.14	101.3	98.952	99.605	99.591	99.924	101.16	100.25	100.9	99.681	99.733	100.34	99.452	99.64	100.13	99.757	100.84	100.27	101.55	99.826	100.17	100.6	100.86	100.39	100.2	100.85	100.59	99.271	99.504	101.32	98.389	99.661	99.818	99.997	100.64	100.36	100.36	99.851	99.789	100.7
109.93	108.22	107.79	108.61	107.95	110.22	107.9	106.67	108.87	108.68	110.23	106.7	107.87	109.13	108.59	106.9	110.19	106.52	107.45	110.1	107.03	108.36	109.53	108.09	107.95	107.38	106.72	108.19	108.41	106.87	109.51	107.17	108	108.15	109.06	107.25	108.82	107.59	108.54	108.61	108.3	109.43	107.36	107.8	108.27	108.56	108.92	108.08	107.75	108.79
110.58	111.25	109.37	112.01	111.3	109.24	110.57	108.18	110.32	110.06	110.06	110.78	111.1	111.6	109.56	109.37	111.25	109.36	109.66	111.24	110.54	110.54	110.26	110.12	108.35	110.59	109.26	112.27	110.25	111.53	109.72	111.84	110.08	112.2	110.6	110.19	112.07	109.87	109.87	108.88	112.36	110.51	109.39	109.92	109.95	109.13	110.02	111.91	108.94	110.1
101.04	102.27	98.641	100.64	100.55	100.66	101	100.17	101.13	100.94	100.83	101.16	100.47	100.79	101.97	99.87	99.818	101.05	100.05	101.71	102.15	101.31	101.13	102.09	101.13	102.39	100.66	101.23	99.43	101.2	102.27	100.92	101.09	101.45	101.16	101.91	100.73	100.89	101.52	99.072	101.81	101.79	100.76	100.77	101.78	101	100.6	100.01	100.05	101.89
108.05	107.77	108.49	108.14	108.64	107.33	107.69	107.94	107.02	108.36	108.29	108.62	109.2	108.08	108.14	108.12	107.71	107.96	108.62	107	108.49	109.04	107.8	108.53	108.8	107.25	108.38	108.82	110.74	108.39	107.67	107.28	107.79	108.44	107.81	108.38	108.03	108.46	108.76	106.96	108.93	106.89	107.33	109.6	110.15	108.71	107.22	108.2	107.83	108.78
98.822	96.622	97.756	98.404	97.353	98.518	98.125	98.964	97.355	98.762	98.261	96.19	98.3	97.34	98.292	98.689	97.205	98.645	98.635	98.679	97.841	97.533	99.23	97.662	98.01	98.937	99.535	98.55	96.903	98.883	96.93	97.801	98.162	98.221	97.077	97.734	98.163	99.894	96.876	97.515	96.941	98.51	98.678	98.013	97.394	98.017	97.101	99.164	98.965	98.264
107.81	110.44	110.1	107.62	107.78	107.73	108.09	108.35	108.72	106.21	107.41	108.92	109.02	109.5	108.81	108.77	109.2	108.38	107.84	109.24	107.54	110.11	108.17	108.64	109.89	108.35	109.15	107.86	108.74	109.03	108.29	108.84	107.86	108.49	109.89	107.9	108.66	107.52	108.45	107.92	108.8	109.11	107.81	108.43	108.85	107.9	108.83	108.63	108.09	109.04
106.2	107.05	107.43	107.23	107.78	106.48	106.22	107.62	107.33	106.46	107.11	106.53	107.77	107.01	106.61	107.27	107.99	106.7	106.25	106.35	106.45	106.92	106.29	106.35	106.68	105.34	105.85	106.23	107.08	106.38	106.76	107.39	105.53	106.21	105.86	106.61	107.34	104.84	105.87	106.71	105.92	107.17	105.18	106.28	106.35	107.04	106.25	107.53	105.98	107.83
110.01	109.23	109.12	109.65	108.92	107.95	108.15	107.85	107.89	107.75	108.67	109.07	108.59	108.14	107.73	107.03	107.78	108.47	108.06	108.1	107.65	108.5	107.55	107.39	107.13	107.47	109.17	109.08	108.6	107.74	108.07	110.44	109.21	108.39	109.09	109.17	107.9	110.08	106.01	107.51	107.3	108.12	107.74	107.17	108.05	107.86	107.71	108.6	106.73	107.68
108.74	106.67	108.56	108.98	108.26	109.39	108.68	108.8	107.73	109.17	108.58	108.88	107.39	108.2	108.7	107.77	108.13	107.12	108.25	108.69	108.5	107.42	107.82	107.04	107.81	106.42	108.14	108.52	108.94	108.95	108.99	108.99	107.49	108.26	107.24	108.99	108.04	108.99	107.29	107.72	107.17	108.05	106.94	108.12	108.14	108.11	108.09	109.84	108.66	107.34
106.01	105.24	106.45	107.42	104.35	104.2	104.6	106.51	105.2	105.5	106.03	105.23	105.45	106.59	105.73	105.05	105.36	106.73	106.4	105.88	106.41	105.66	105.31	106.43	104.43	105.57	105.26	103.99	106.37	105.53	106.35	104.35	105.3	103.34	105.91	105	106	106.03	105.43	106.84	105.9	105.57	106.48	105.71	106.16	106.85	104.65	104.82	105.03	106.31
106.14	105.86	107.27	107.19	106.22	106.75	106.99	106.87	105.24	107.77	106.75	107.4	105.66	105.55	106.09	106.28	106.28	105.81	105.59	107.06	106.66	106.11	105.66	105.59	107.07	106.83	106.33	107.14	106.69	106.4	107.08	107	106.92	105.89	106.36	106.22	106.35	106.36	107.65	105.7	106.03	105.52	105.94	105.88	106.18	107.08	105.98	104.45	105.5	106.5
105.45	105.69	107.06	105.36	105.97	106.16	107.31	106.8	107.31	105.45	107.12	106.68	105.32	107.62	106.18	107.52	105.78	104.41	106.14	107.1	107.6	107	105.64	106.64	105.88	106.81	106.43	106.55	105.8	105.26	105.54	105.52	106.37	106.58	105.76	104.81	106.98	107.41	105.92	106.28	106.74	105.61	104.9	108.4	106.01	107.54	107.1	106	105.93	105.6
108.81	108.68	109.71	107.92	108.48	107.71	108.53	107.87	108.57	108.92	108.97	107.8	107.6	109.12	107.91	107.44	107.78	107.16	109.02	110.26	109.42	108.23	109.11	110.02	108.53	108.51	107.71	109.6	109.29	107.92	107.98	109.24	109.35	107.57	108.61	108.34	108.57	107.75	108.09	108.35	110.06	109.55	108.66	108.9	108.15	109.49	108.81	109.71	108.59	107.55
102.26	101.86	102.95	102.43	103.24	103.09	103.12	103.38	103.44	100.7	102.46	103.47	101.83	103.57	103.3	101.97	103	103	103.38	101.17	103.23	101.03	102.49	101.46	102.29	104.64	104.2	104.08	102.39	103.55	103.02	101.53	102.53	103.11	102.39	102.66	102	101.49	102.75	101.67	102.73	102.88	104.85	103.36	103.64	101.36	104.46	101.81	101.66	101.67
96.462	98.13	98.874	97.516	97.983	97.521	97.505	99.892	97.274	98.526	98.356	97.385	98.058	98.174	99.239	98.778	98.06	97.421	98.793	98.445	99.125	97.973	98.341	97.235	99.284	99.351	98.82	98.247	99.532	98.778	98.369	97.726	97.811	96.868	95.597	98.416	97.816	97.174	97.827	99.347	99.389	98.039	96.78	98.341	98.672	98.634	98.461	97.341	97.097	99.425
104.87	106.88	106.15	106.79	106.69	104.96	105.27	106.8	106.28	107.89	107.2	107.64	106.63	105.72	106.18	105.29	107.52	107.21	107.31	106.53	105.99	106.37	107.6	106.85	107.58	107.64	108.42	106.37	106.99	107.76	106.84	105.86	105.86	108.01	106.69	106.41	106.56	105.09	107.22	105.79	107.99	107.18	107.55	105.08	106.33	106.27	106.53	107.58	106.12	106.38
108.78	109.15	108.25	107.17	107.7	106.78	107.06	108.63	109.08	107.37	108.7	108.97	108.19	107.53	109.59	108.91	109.15	108.9	109.43	107.36	109.68	106.77	108	107.79	108.67	107.89	107.94	108.65	108.57	107.5	107.63	108.19	108.04	109.51	108.89	108.22	108.17	108.51	109.5	109.95	108.36	108.28	107.63	108.6	106.55	108.87	108.56	109.87	109.3	107.74
106.11	106.45	105.57	106.7	106.13	106.62	105.73	106.82	106.96	106.23	106.28	106.31	106.65	105.84	106.45	105.26	106.35	106.02	107.15	106.27	104.89	106.16	106.39	108.51	107.34	106.5	107.56	107.28	107.23	107.26	108.33	105.7	106.39	105.63	106.88	105.27	107.03	106.15	106.66	106.74	106.71	106.74	108.57	107.52	106.76	106.5	106.34	107.87	106.59	107.94
108.26	105.96	108.79	108.07	106.77	109.55	106.95	108.31	107.58	108.47	108.18	106.83	108.35	107.88	108.09	108.25	108.2	108.8	106.18	106.64	107.03	109.62	108.68	107.36	109.02	107.76	108.37	107.08	108.43	108.29	107.38	108.68	107.65	108.16	106.03	108.6	108.82	108.53	107.44	107.68	107.79	107.4	107.8	108.37	110.02	107.08	108.15	108.33	107.38	109.17
106.69	106.42	105.26	106.56	107.35	107.52	105.28	106.55	105.9	106.25	105.45	107.65	107.09	106.17	107.26	106.63	106.22	106	105.52	107.52	104.76	106.93	106.49	106.34	106.37	106.52	106.65	107.04	107.59	105.92	106.42	106.16	107.61	106.81	106.26	107.11	106.55	107.18	106.46	105.95	106.86	108.05	106.71	105.16	104.94	107.13	106.23	106.31	108.04	107.78
106.14	104.93	107.17	106.18	104.75	107.04	104.98	105.53	104.2	106.27	105.36	104.81	105.02	104.82	106.57	106.31	105.65	105.87	104.85	104.08	105.11	104.87	104.59	106.02	104.83	106.72	105.67	105.87	105.55	105.55	105.48	106.99	105.41	105.98	106.09	105.13	105.22	106	106.35	105.79	107.36	106.14	105.04	106.87	104.64	106.07	105.18	105.76	106.17	105.65
105.76	105.78	106.84	105.61	107.09	104.83	104.47	104.94	104.8	105.68	105.89	104.65	106.68	106.48	106.18	105.2	105.33	105.54	106.2	106.11	106	104.98	107.18	105.28	105.48	107.37	106.27	105.42	105.23	105.95	107.15	104.84	104.43	104.61	104.85	105.88	105.15	105.58	106.42	104.75	105.22	105.77	105.55	105.13	105.43	104.45	106.2	106.83	104.5	106.83
106	105.82	105.89	104.88	106.79	106.31	105.45	105.79	105.81	104.85	106.22	106.22	105.54	104.87	105.74	106.84	106.04	105.73	106.71	104.71	105.18	106.03	106.57	105.25	103.36	104.63	106.78	107.55	105.28	105.76	104.2	107.24	106.18	105.81	105.71	107.5	105.36	105.76	104.8	105.12	104.27	106.18	105.26	104.12	105.97	106.3	105.51	105.63	106.99	107.21
110.44	109.03	108.3	108.66	106.38	107.76	107.89	108.36	107.2	108.76	107.64	107.88	107.79	108.95	108.03	108.37	110.19	109.81	107.51	108.72	107.12	108.68	110.31	108.39	107.15	108.09	107.27	107.17	107.64	108.17	108.45	108.35	109.93	107.88	109.12	108.78	108.95	107.84	108.05	108.04	108.71	109.52	109.62	109.08	109.19	107.72	108.98	109.52	108.28	108.92
106.16	106.3	105.98	105.68	107.28	106.8	106.93	107.54	106.16	105.19	106.33	106.77	107.86	107.63	106.95	106.28	105.73	106.21	107.64	107.25	105.87	104.92	104.87	107.93	106.11	107.5	104.74	105.63	106.46	104.32	107.3	108.32	106.17	106.48	106.43	106.04	107.16	106.35	105.07	107.2	106.59	106.36	106.93	105.19	107.52	106.09	106.42	106.06	105.59	105.81
107.11	108.3	108.1	109.23	108.04	108.47	108.97	107.9	107.87	107.46	108.34	107.82	106.93	106.44	109.23	108.65	109.19	110.3	107.91	107.33	107.29	107.48	107.41	107.36	106.3	107.4	107.52	107.6	107.06	108.2	107.75	107	107.06	107.74	110.61	108.95	108.86	107.97	106.39	108.05	108.21	107.57	107.32	107.87	106.47	108	107.7	107.76	108.35	108.48
107.5	107.69	106.39	105.92	105.97	106.63	107.34	105.83	104.99	106.95	106.31	107.15	106.26	106.4	106.15	105.93	106.41	106.65	105.33	106.03	106.48	106.55	104.99	107.28	107.33	107.36	105.71	108.19	104.99	106.4	106.51	105.67	106.1	105.28	106.16	106.45	107.11	106.09	106.99	106.03	104.2	105.52	105.59	106.34	106.74	106.71	105.65	106.8	105.5	106.25
108.02	108.8	107.88	105.81	107.14	108.27	108.7	107.58	106.94	108	108.18	107.36	109.85	107.18	107.82	108.96	107.97	108.93	108.51	107.2	107	108.21	107.47	107.87	108.72	106.71	106.86	108.78	109.83	107.46	108.12	106.61	108.13	108.68	107.51	107.99	108.04	107.39	106.53	108.49	108.12	106.4	108.83	107.33	107.19	107.08	108.75	106.25	108.25	107.98
[truncated: 549 more rows]
[truncated: 150 more columns]
