# Supplementary material for: Genetic dissection of main and epistatic effects of QTL based on augmented triple test cross design
Source: PLoS One. 2017 Dec 14;12(12):e0189054. doi: 10.1371/journal.pone.0189054 (PMC5730204; doi:10.1371/journal.pone.0189054)
Supplement: S10 Supporting Information — (ZIP) [file pone.0189054.s010.zip › z6_1700_0.8_5.csv]

104.82	105.35	105.79	105.94	103.75	105.47	103.37	105.02	105.61	105.33	106.17	105.65	106	105.51	105.28	105.71	106.24	105.06	106.09	103.8	107.49	105.88	105.37	105.3	107.48	104.55	110.07	104.66	104.76	105.36	104.21	104.24	107.64	106.32	105.07	104.76	104.95	106.3	105.16	105.57	104.88	107.23	105.61	104.26	108.4	106.1	105.51	105.55	105.7	105.46
109.15	111.14	111.22	110.72	111.96	108.53	109.51	108.62	111.45	111.13	111.36	110.84	111.01	110.71	108.11	110.69	111.14	111.11	108.51	110.71	110.45	110.08	111.67	110.63	109.04	109.76	110.12	110.17	111.6	109.2	111.23	111.76	109.37	108.63	110.84	110.9	111.53	110.19	111.85	111.03	112.84	109	111.32	109.23	110.59	110.67	110.15	109.66	110.3	108.84
103.44	104.97	104.99	105.95	105.65	105.62	105.72	104.36	103.31	105.46	102.29	105.06	106.98	104.45	104.72	107.41	106.19	104.04	103.34	106.14	102.48	106.63	105.46	106.53	105.31	106.04	106.81	109.65	105.93	108.51	103.48	104.21	106.65	105.75	105.26	105.24	106.83	102.97	105.9	104.14	103.52	106.89	105.28	104.62	103.76	104.17	103.61	103.95	103.67	104.24
99.127	97.373	98.153	97.652	99.54	97.751	101.42	99.793	99.767	98.721	99.739	97.891	99.508	98.929	98.553	99.104	98.314	100.96	96.551	99.019	97.631	97.579	99.848	98.71	100.35	98.54	98.583	99.311	99.845	100.48	99.647	97.023	98.656	97.35	97.785	99.201	101.63	97.147	98.404	101.06	96.233	99.872	99.093	99.048	100.09	98.113	99.347	100.15	100.13	98.902
110.01	106.24	105.89	106.58	109.06	107.31	105.9	107.32	105.16	106.32	107.8	108.39	106.75	107.19	106.77	107.15	106.08	105.65	108.57	106.32	106.82	106.15	106.03	106.78	107.84	107.57	105.04	105.88	107.08	106.19	109.38	106.27	106.42	104.32	107.62	105.47	106.14	105.91	105.48	107.46	106.75	105.02	107.31	107.35	107.47	105.33	106.65	107	107.41	108.65
105.71	106.22	106.93	106.86	105.8	108.31	106.2	105.2	107.29	106.18	106.48	108.91	106.05	107.02	105.28	106.21	103.4	108.01	105.89	106.4	107.93	105.71	106.04	105.29	106.47	106.06	107.86	106.63	107.09	108.29	105.94	107.24	107.06	105.17	102.31	108.06	106	106.14	107.18	105.91	106.04	105.33	106.2	108.77	105.22	107.99	109.11	107.7	108.6	106.88
107.19	104.36	106.88	106.51	108.7	106.68	105.28	105.3	105	106.97	107.02	107.38	103.59	105.11	107.81	107.24	107.62	104.78	106.87	105.61	106.92	104.96	104.89	104.88	105.86	104.8	104.71	106.85	105.8	106.2	106.06	106.54	106.86	105.49	107.78	104.99	107.34	107.54	107.62	105.85	107.28	108	105.3	108.55	106.03	107.29	106.49	105.53	109.41	106.94
97.52	97.846	98.503	97.048	96.708	98.204	99.511	98.392	100.26	97.84	96.501	100.69	95.719	98.286	96.988	97.779	97.63	97.499	98.508	98.278	97.09	99.996	97.009	97.877	95.559	96.284	99.166	96.847	96.665	99.133	97.898	98.687	97.685	99.638	99.535	97.172	98.546	98.665	95.803	98.438	97.407	99.032	98.486	97.608	97.753	96.508	96.954	101.01	97.908	97.252
98.632	101.86	102.27	99.143	99.599	102.62	100.35	100.36	100.36	99.919	100.88	101.25	100.59	103.15	101.96	98.508	100.9	101.63	100.68	101.73	99.1	101.53	100.52	101.96	99.289	100.44	100.21	98.164	102.76	101.39	99.06	99.219	101.44	100.39	101.01	100.79	101.12	102.72	100.72	101	97.993	102.45	102.46	99.82	101.85	101.19	98.253	100.15	97.004	100.8
108.48	108.11	108.06	108	109.26	110.05	107.92	105.91	108.25	109.06	108.24	103.01	108.97	109.24	108.97	105.68	110.4	108.04	108.34	108.52	106.61	107.65	107.33	109.55	108.29	110	107.9	107.66	107.52	107.27	109.1	108.36	109.28	110.34	108.65	106.74	108.51	106.7	108.93	107.14	109.52	109.6	107.89	107.6	110.37	110.22	108.69	107.22	108.82	105.93
105.84	105.74	105.43	104.2	107.07	106.94	105.99	104.86	104.29	106.83	106.01	106.41	104.27	106.23	105.22	108.25	107.59	104.7	106.8	105.07	106.51	104.74	105.62	105.67	106.29	105.09	103.92	106.12	106.09	105.13	108.38	104.41	108.4	106.79	107.3	104.57	105.82	105.92	105.11	107.41	105.07	105.76	104.77	105.94	105.1	106.13	106.22	105.99	106.19	108.08
105.38	106.09	106.87	106.23	107.39	105.71	106.7	105.07	104.58	105.39	106.94	104.25	107.59	108.24	104.96	104.46	105.21	105.65	104.31	105.63	104.97	105.93	106.87	104.37	106.06	106.96	104.68	107	105.42	106.85	106.15	107.16	105.73	106.97	106.16	105.36	104.17	104.18	107.32	104.32	105.55	104.13	107.1	105.12	105.6	107	106.23	107.72	106.18	106.91
110.37	108.68	108.05	110.03	107.42	107.13	108.89	108.26	108.56	110.16	107.11	107.25	110.32	108.98	108.82	107.68	108.1	107.79	109.9	109.31	108.52	109.18	106.77	111.19	110.95	107.76	107.53	108.6	109.08	107.81	108.76	106.93	107.64	109.06	108.57	105.14	106.84	105.71	108.69	107.55	106.84	108.34	107.39	105.57	110.16	107.56	110.27	108.54	106.96	109.71
97.954	99.963	97.666	98.907	97.872	100.25	99.477	96.222	97.6	98.797	98.079	95.85	97.483	98.253	97.718	97.423	96.148	101.99	99.317	97.98	96.047	98.968	97.237	98.864	98.835	100.35	97.521	97.965	97.903	97.131	96.562	95.428	98.757	100.47	96.852	95.473	95.559	96.299	97.52	98.419	97.068	97.66	95.969	99.141	97.783	98.018	98.675	97.114	96.767	96.9
99.068	96.509	97.696	97.216	98.295	99.271	95.457	99.569	99.536	99.172	98.602	99.576	98.86	96.551	97.691	96.69	98.994	98.834	98.795	99.672	96.896	98.556	97.141	96.68	96.542	98.4	98.218	96.831	97.405	95.227	98.98	98.55	98.199	97.915	98.304	96.605	98.037	97.649	95.984	98.481	98.794	97.47	96.01	98.858	98.106	97.913	97.203	97.594	97.344	97.238
107.85	106.76	108	109.19	106.52	109.08	106.92	109.39	107.94	108.23	106.82	105.83	110.11	107.11	108.28	107.44	108.51	108.99	107.75	107.68	107.13	106.93	106.05	105.39	108.91	107.21	107.91	108.14	107.89	107.49	107.73	108.3	109.62	108.37	107.13	109.41	107.62	108.75	109.04	109.35	108.18	108.24	106.98	108	106.18	109	106.29	107.63	109.03	107.79
102.06	101.31	104.5	101.5	101.1	102.26	101.01	100.86	99.863	102.3	100.18	104.27	101.1	100.03	100.07	102.18	100.58	100.06	99.8	101.48	101.7	99.696	100.5	101.2	100.4	100.08	98.949	102.45	99.849	101.77	101.25	99.181	100.24	101.68	98.739	100.92	101.75	102.03	102.44	99.933	102.73	99.973	101.83	100.5	98.354	98.854	98.5	103.01	99.044	100.14
102.05	104.87	106.59	106.36	102.78	104.4	108.7	103.74	106.52	104.51	106.38	107.2	106.63	105.02	105.1	105.19	106.25	105.95	105.51	104.82	104.3	104.43	104.07	107.8	105.97	106.6	104	103.94	109.72	107.52	104	105.67	104.49	106.19	104.73	105.1	107.16	106.67	105.47	105.9	103.59	105.07	105.87	105.37	106.85	106.53	104.6	107.26	107.95	104.46
98.603	99.865	97.708	96.884	97.723	98.48	98.983	100.73	98.531	101.64	100.29	97.745	98.759	96.489	100.31	100.79	100.52	98.078	98.165	98.288	97.743	97.512	96.987	99.531	101.08	99.165	100.07	100.59	99.355	100.89	98.01	98.293	99.342	100.4	98.917	98.983	99.293	100.41	98.732	98.468	97.766	97.625	99.298	97.58	99.986	100.9	99.862	98.004	98.709	98.56
105.3	104.99	106.75	103.39	107.4	106.23	106.15	107.88	107.23	104.33	105.06	104.9	104.82	105.64	108.17	106.84	106.71	104.93	105.88	106.09	105.5	106.72	106.62	105.02	105.54	106.91	106.64	106.51	105.83	104.89	102.94	103.03	107.01	106.71	105.99	105.1	106.78	106.74	107.83	105.87	104.3	104.7	106.95	104.51	105.89	105.64	104.97	105.7	104.24	103.96
107.28	108.53	109.58	106.71	107.53	109.31	107.83	109.36	106.9	107.58	107.12	106.42	109.46	106.93	108.44	108.27	106.06	109.39	109.8	108.86	109.67	108.77	108.06	109.78	107.27	107.85	106.1	107.83	108.92	108.9	107.4	107.09	107.13	106.39	112.28	107.87	108.71	108.62	109.24	106.12	108.17	109.03	107.51	107.5	107.99	108.25	109.22	106.57	109.66	107.71
108.16	108.52	110.11	107.83	108.47	108.81	110.76	107.08	108.82	109.56	107.78	107.43	107.81	107.31	109.03	109.65	107.46	107.37	106.71	107.93	108.95	107.28	107.66	110.43	109.79	106.13	106.94	107.08	106.44	110.27	109.12	107.01	108.29	106.85	108.23	108.54	107.51	108.61	106.96	109.41	108.28	107.08	106.39	109.3	108.26	107.43	108.49	108.5	106.53	107.92
108.62	109.85	107.85	109.06	107.9	106	109.76	109.91	109.3	105.28	106.79	106.1	107.32	107.36	110.44	108.58	106.43	106.15	107.85	108.31	106.76	108.72	109.82	106.39	107.7	108.77	109.09	108.14	109.92	106.04	107.81	106.43	108.05	106.3	105.97	107.78	109.1	109.6	107.49	106.03	107.53	106.37	106.43	107.53	106.4	107.69	108.47	107.04	107.18	106.57
97.983	94.428	100.06	96.777	97.132	100.77	95.813	98.764	99.327	97.799	96.299	99.072	99.556	98.853	98.837	100.49	98.489	98.293	99.107	98.236	99.16	95.927	98.779	96.365	97.384	97.729	98.78	99.981	98.405	97.978	97.119	96.993	96.759	97.453	97.214	98.171	99.013	96.368	98.119	100.65	99.631	96.821	97.763	98.692	99.392	98.585	97.705	95.031	98.717	99.428
107.57	109.09	106.06	103.7	106.14	106.29	105.66	105.76	109.72	105.19	106.72	109.1	106.95	105.97	106.27	108.8	107.03	105.99	106.12	105.58	108.72	106.4	107.85	107.71	105.37	105.71	108.26	106.59	107.6	107.39	107.46	107.15	110.38	105.77	106.18	107.16	107.97	107.52	108.18	107.38	108.69	107.52	106.35	107.6	108.53	105.13	106.71	105.47	105.73	107.69
105.14	106.05	107.72	105.53	106.73	107.28	108	106.55	104.15	106.75	106.88	105.92	107.3	106.18	105.22	107.05	105.82	108.56	106.29	107.68	106.41	105.7	106.8	104.81	107.8	106.75	104.81	106.04	104.5	102.86	105.58	108	106.46	105.34	107.8	105.61	106.22	107.03	104.81	106.99	105.44	105.93	106.41	107.17	107.82	105.06	106.4	106.12	106.83	106.85
110.83	110.39	109.23	112.92	109.22	107.91	109.99	108.59	108.19	110.01	110.86	108.92	111.45	107.83	110.07	110.36	113.59	112.36	112.1	109.03	111.94	110.05	111.98	112.36	110.57	112.34	110.76	111.49	110.56	114.49	108.85	109.45	109.97	111.07	110.38	110.84	110.53	110.76	109.4	111.46	111.17	110.49	111.75	109.24	110.72	110.31	108.3	110.4	107.6	110.84
107.65	107.44	107.84	106.06	108.39	105.59	108.49	109.06	109.51	106.97	107.39	108.53	107.75	107.97	109.46	107.13	106.31	106.6	107.4	108.92	106.25	107.04	109.15	107.25	108.02	108.22	106.47	108.39	106.22	108.63	108.57	107.28	108.4	108.39	108.25	107.29	106.16	107.23	109.48	107.61	106.2	107.18	107.88	109.03	106.36	107.59	107.31	108.23	107.61	107.26
107.97	104	106.12	106.62	105.33	105.29	105.28	108.37	105.83	104.28	106.46	105.84	106.98	106.46	105.65	106.23	107.05	105.92	104.9	106.95	108.83	107.7	107.53	104.57	106.32	106.31	107.61	104.8	105.78	104.73	107.39	105.04	107.04	107.83	106.21	106.92	105.87	108.36	104.86	107.08	104.09	106.48	106.72	107.07	107.03	107.7	105.91	106.9	106.17	104.85
106.97	106.32	105.69	105.07	107.08	107.28	105.93	105.65	106.07	105.87	105.21	107.31	106.49	106.9	107.96	107.19	106.81	107.57	105.89	106.43	107.26	105.15	107.69	107.35	105.61	107.5	106.59	107.51	103.84	107.03	105.43	108.7	106.76	103.97	105.34	108.8	106.74	106.5	108.9	107.46	106.49	106.5	106.32	108.84	106.66	105.69	105.79	107.12	108.81	108.92
105.13	104.88	105.52	105.34	105.94	104.17	107.17	105.35	104.85	106.04	106.89	104.58	106.96	104.2	104.67	104.86	105.6	106.05	105.51	104.58	106.79	104.06	105.19	103.41	104.9	107.22	105.99	104.5	104.57	106.72	105.15	104.7	106.9	106.12	106.38	106.65	103.22	106.62	107.02	105.48	105.62	105.14	107.05	106.8	105.16	105.63	105.6	105.09	107.65	106.05
105.97	105	103.89	107.2	105.88	104.95	106.73	107.12	106.78	106.11	106.43	105.07	105.1	105.4	106.35	105.86	105.5	106.36	104.39	104.02	106.79	107.09	106.41	105.89	104.81	103.08	106.37	105.87	103.93	107.85	105.71	104.62	107.12	104.26	105.75	105.87	104.31	105.8	105.69	104.47	103.34	105.84	106.57	104.87	104.2	104.32	105.81	105.75	104.22	103.4
98.818	98.812	99.826	100.89	100.98	100.17	98.263	98.963	100.38	100.21	98.363	102.63	101.04	99.565	99.621	102.25	97.591	100.69	99.628	98.744	101.44	100.63	100.18	99.435	99.572	100.6	99.09	99.482	102.04	101.41	101.01	101.77	99.474	99.314	99.319	100.13	100.08	100.35	100.55	99.358	100.04	100.24	101.34	100.83	97.911	100.54	101.97	99.665	98.073	100.46
104.91	104.99	104.06	104.6	107.42	106	105.33	106.59	107.56	106.72	104.99	105.21	106.63	105.34	104.27	104.64	105.99	106.24	104.18	108.03	104.07	105.91	104.47	106.29	107.29	105.46	105.33	106.5	103.93	103.99	104.06	106.98	103.52	105.04	105.73	107.84	105.36	105.38	107.35	105.66	106.17	106.34	106.69	106.7	106.66	105.39	104.38	105.57	105.87	105.79
106.91	106	104.02	105.95	106.06	104.38	107.08	105.37	105.06	105.33	106.84	105.45	107.1	106.23	105.19	107.58	106.8	104.37	104.82	106.08	105.06	103.03	106.25	105.29	106.27	104.18	106.65	106.26	104.75	104.76	104.71	107.19	106.49	104.07	105.62	106.96	105.59	103.71	106.92	104.76	106.3	104.76	104.55	104.63	106.41	105.23	107.43	107.66	104.75	106.24
106.67	104.09	107.01	106.62	109.1	103.01	104.81	105.62	108.14	104.47	108.3	107.67	105.58	104.54	103.99	108.75	106.47	105.54	104.74	105.47	103.25	105.64	105.9	105.9	108.31	105.83	106.81	106.53	105.33	105.2	107.16	107.38	106.06	103.84	107.5	103.7	104.59	103.47	107.05	106.07	106.82	104.4	105.34	105.01	104.88	104.53	104.63	105.85	104.83	104.29
108.43	106.91	107.34	110.11	108.95	109.69	108.18	109.5	111.2	106.94	105.26	109.74	110.34	107.61	110.81	107.66	109.5	106.81	107.53	107.9	109.25	108.71	109.1	109.27	108.02	108.73	108.21	106.95	109.4	108.27	107.01	106.74	107.03	108.74	107.65	107.76	108.49	108.73	109.92	109.86	110.67	105.32	108.39	108.91	107.77	105.92	107.72	107.48	108.44	108.29
100.6	101.43	99.909	100.97	101.64	101.61	99.869	97.727	101.24	99.083	99.31	101.13	102.4	101.85	99.296	98.755	101.92	100.12	99.868	102.17	100.57	101.45	98.916	98.816	101.6	101.15	100.69	99.957	102.55	98.174	101.04	99.718	100.28	99.055	100.76	99.589	98.938	101.11	100.32	99.801	99.426	101.69	100.3	99.492	101.25	102.3	101.66	100.76	100.71	101.05
108.13	107.61	107.96	107.76	110.66	108.77	109.71	109.28	106.98	109.74	109.12	108.65	107.27	109.18	106.75	106.38	109.33	108.43	110.04	109	106.9	108.03	107.69	107.9	107.82	109.23	105.82	107.51	107.21	109.09	106.78	107.52	109.53	108.66	109.41	108.91	108.41	109.56	109.44	108.82	110.01	109.29	107.84	110.81	109.48	107.9	109.2	108.35	107.96	108.69
106.5	109.31	108.27	106.8	105.69	107.33	108.95	107.78	106.28	109.69	109.86	107.96	109.96	111.08	109.39	107.56	106.94	111.54	110.1	108.97	109.51	108.93	109.07	110.45	106.4	109.2	107.21	107.46	108.05	110.11	106.91	110.6	108.7	109.18	107.06	107.29	108.54	109.9	107.14	107.32	108.17	109.89	109.32	105.15	107.67	108.13	106.72	109.8	110.68	107.91
107.25	105.75	105.68	105.92	106.59	106.99	108.56	106.6	107.45	106.52	107.01	108.76	106.87	103.21	106.79	107.18	106.1	107.34	106.41	107.38	106.51	104.88	106.2	104.45	103.77	106.9	104.68	106.49	105.97	106.18	103.73	107.22	107.35	106.6	105.32	106.65	107.96	104.37	106.11	105.62	104.41	105.6	105.1	108.28	106.76	105.87	107.24	105.84	105.03	107.19
105.23	104.32	107.1	105.51	106.82	105.57	104.28	106.4	103.79	108.8	103.32	105.02	107.46	107.51	104.15	104.07	105.8	106.08	108.63	106.35	106.72	104.21	106.78	103.46	108.03	106.19	104.02	106.57	107.45	107.25	107.15	105.92	105.64	106.19	106.26	105.78	107.43	105.34	106.24	106.55	105.34	106.84	105.59	105.92	104.72	106.77	106.08	106.74	107.02	107.25
101.73	102.81	102.5	103.47	104.74	102.27	104.11	102.87	102.36	103.01	103.54	104.02	102.17	103.49	103.61	102.73	102.05	103.16	101.62	100.87	101.89	103.48	102.53	104.65	102.71	103	104.26	101.58	102.04	105.46	102.45	103.48	102.53	103.06	102.28	102.58	104.39	103.45	102.4	101.65	103.39	101.48	100.63	102.47	100.75	104.63	103.36	103.97	102.54	104
106.05	108.24	107.06	109.37	105.21	106.79	106.71	107.92	106.59	106.75	108.7	108.48	107.8	107.62	106.68	105.68	105.32	106.94	107.82	107.07	105.6	107.05	105.26	106.66	105	107.81	108.07	106.61	104.88	107.14	107.26	106.02	106.55	104.03	108.19	104.63	106.9	107.62	107.53	105.4	105.83	105.71	109.2	105.74	109.06	107.73	108.11	103.64	106.49	108.38
96.835	99.065	97.931	98.224	99.669	98.171	98.82	99.198	99.046	100.15	97.73	98.631	96.954	99.972	98.069	97.638	98.692	96.981	99.368	98.932	99.146	98.783	99.128	100.06	98.432	98.338	98.77	95.745	97.286	99.724	98.122	99.033	99.149	99.983	96.172	98.972	98.816	98.721	97.81	97.259	97.982	96.893	99.262	99.163	98.527	99.855	98.389	99.211	96.965	97.163
101.29	100.41	99.782	100.02	101.39	100.5	97.599	102.16	99.759	99.499	99.792	101.05	100.09	99.541	101.34	99.752	100.07	102.32	102.16	98.879	99.897	101.12	100.71	98.741	100.13	99.176	102.41	100.5	99.277	100.53	99.584	99.466	99.103	100.77	97.983	98.324	99.477	100.54	100.44	100.01	100.91	101.87	100.76	100.24	98.038	102.67	98.427	101.79	98.645	100.39
100.04	98.926	99.032	99.675	98.947	97.802	98.588	99.133	97.12	100.34	99.328	98.404	99.546	99.732	99.497	98.596	97.709	97.098	97.133	96.447	98.91	98.006	97.784	98.813	97.908	99.836	97.697	98.935	98.443	98.869	97.907	98.821	99.371	100.16	100.54	98.494	98.466	100.17	97.953	97.579	99.032	99.906	97.656	97.75	97.321	99.921	99.908	98.097	98.753	99.051
107.02	106.23	106.36	107.71	106.52	105.34	104.66	105.8	106.57	109.43	106.68	106.67	106.97	106.17	106.33	104.86	106.12	105.26	105.31	104.27	106.6	104.07	106.47	108.28	105.96	105.95	106.88	109.16	104.03	104.79	105.05	104.81	104.52	105.12	107.94	106.8	106.51	107.1	104.33	106.24	102.83	104.94	107.98	105.04	107.73	105.29	106.95	107.17	106.17	105.37
100.55	98.566	98.357	97.448	98.737	101.11	99.031	99.03	98.868	101.68	99.758	98.826	99.441	97.138	97.625	99.328	96.281	100.18	98.154	100.11	99.84	100.31	97.813	97.425	97.374	100.19	98.83	98.795	98.723	98.357	99.132	99.281	98.898	99.366	99.566	98.565	99.534	97.525	99.429	99.785	100.03	98.628	97.217	97.467	98.962	98.905	99.575	99.405	98.792	97.61
104.39	106.13	105.32	105.14	105.85	104.62	105.02	104.01	103.25	105.2	106.12	106.09	104.73	104.48	105.16	105.82	105.7	104.45	105.58	104.06	105.99	104.92	105.33	103.1	105.31	104.09	105.05	106.06	105.57	102.98	106.11	104.57	105.56	107.45	104.49	106.45	104.83	108.41	103.89	107.37	102.91	106.23	105.27	106.62	106.95	106.94	107.15	107	106.22	106.77
108.66	108.26	106.24	107.87	108.18	108.32	109.05	109.03	109.55	109.3	108.14	108.74	109.84	107.9	107.47	106.22	110.44	107.97	105.96	108.76	107.14	109.69	109.92	108.73	109.19	106.93	109.64	108.21	108.57	107.33	108.52	107.75	108.48	108.2	110	107.4	109.08	108.07	108.98	109.62	109.37	109.04	108.07	109.48	109.22	108.71	109.8	107.29	109.23	109.17
102.84	107.92	107.66	107.16	106.44	106.36	106.93	104.99	106.37	106.72	108.05	105.38	105.37	105.79	106.34	106.71	106.46	106.42	109.65	106.91	108.02	104.88	104.61	107.43	107.05	106.38	107.04	106.55	102.9	106.07	105.92	106.05	107.78	107.48	104.83	107.53	107.19	108.75	105.84	106.28	106.8	107.74	108.63	107.8	106.53	104.63	107.44	104.52	106	104.63
106.2	107.3	107.66	107.78	108.08	109.54	108.69	107.5	107.16	108.22	109.1	109.96	108.18	105.79	106.83	107.89	107.89	108.76	107.75	110.49	108.77	107.1	106.75	107.57	109.03	109.11	107.95	109.29	109.58	106.86	109.44	108.15	108.41	107.19	110.05	108.46	106.69	109.44	107.52	109.22	107.37	107.65	108.73	108.06	108.48	107.05	108.9	108.33	107.09	109.77
107.05	107.85	108.21	108.22	111.75	106.79	109.49	107.25	108.8	107.68	108.8	111.08	108.67	108	111.28	109.36	108.82	108.62	107.94	109	109.99	109.62	109.96	108.14	107.1	109.07	109.01	109.93	106.58	108.28	108.24	109.5	106.01	109.15	108.81	107.65	106.39	111.01	110.02	108.78	108.45	108.99	110.37	106.75	107.62	109.08	108.25	108.24	108.53	110.89
108.69	107.23	104.62	108.63	109.31	105.12	107.87	105.57	106.94	105.63	105.71	106.54	106.74	105.36	104.4	108.58	103.99	108.84	105.45	105.38	107.41	107.13	106.77	106.83	105.88	107.4	104.68	105.6	106.2	106.57	107.13	106.11	108.3	104.61	105.41	106.52	107.94	106.62	105.06	103.94	105.4	106.09	105.6	105.22	107.17	106.3	106.93	106.22	104.87	105.18
110.92	108.76	109.32	110.49	109.65	112.93	110.36	114.04	111.45	111.67	110.5	110.65	108.81	110.51	109.55	111.68	112.66	109.31	111.6	110.88	110.7	111.31	110.64	111.6	110.65	109.83	109.23	110.09	111.31	111.36	111.92	110.82	109.7	110.87	107.58	111.47	110.91	109.63	110.38	111.19	110.25	109.46	112.62	109.88	111.67	110.5	110.21	111.05	108.01	111.2
108.87	106.66	109.36	110.05	111.14	111.31	108.68	110.42	109.24	108.81	110.45	107.49	107.64	107.22	108.12	109.52	108.48	107.34	110.2	109.49	107.73	106.33	109.78	108.64	109.43	108.49	107.99	109.41	108.55	107.75	109.79	111.9	108.22	111.42	108.74	109.1	108.65	108.96	108.25	107.14	107.26	106.03	107.93	110.77	109.27	109.14	106.73	106.73	109.8	109.09
108.43	106.96	108.62	106.8	107.75	108.27	104.98	108.35	108.72	107.86	107.78	108.39	106.91	107.04	107.69	107.45	106.61	106.77	107.93	108.89	107.76	108.23	107.74	107.01	108.7	109.5	108.75	106.43	107.13	107.31	109.93	108.95	108.83	107.97	108.2	105.16	108.54	107.76	110.04	107.78	107.55	108.9	107.97	107.14	110.69	106.78	105.25	107.42	107.61	107.68
99.213	98.444	97.119	100.29	99.941	100.64	97.188	99.379	97.321	99.487	95.247	99.699	98.013	98.471	100.19	96.372	98.326	97.397	96.892	99.36	97.962	97.462	96.959	97.375	96.519	98.039	97.649	96.213	98.578	97.045	95.857	99.706	95.938	99.45	97.136	97.769	100.22	97.835	98.37	97.776	97.277	98.622	98.733	96.322	98.64	97.727	97.636	99.121	98.559	99.729
106.78	106.11	104.88	105.23	103.78	105.54	104.87	105.86	106.34	105.27	106.49	105.05	106.88	106.72	104.73	105.71	106.25	105.46	105.96	105.56	104.21	105.16	105.45	105.56	105.74	105.73	104.83	107.16	103.63	104.4	107.83	107.69	102.72	105.66	105.97	106.54	106.76	105.4	104.64	106.08	107.55	106.31	104.27	105.11	105.69	106.22	104.73	106.14	104.14	106.92
104.91	104.59	105.45	106.84	107.25	106.49	104.23	106.1	104.07	107.84	105.13	106.56	104.97	104.53	107.09	106.63	105.5	107.57	102.93	106.47	106.83	103.84	105.04	106.85	104.65	104.46	104.82	106.01	107.97	108.79	106.4	103.77	104.28	104.78	106.13	104.68	104.79	103.91	104.68	105.52	106.32	104.59	105.58	104.28	104.84	103.48	102.52	105.22	105.43	105.66
104.44	103.18	104.09	105.07	106.68	105.78	104.58	106.06	106.76	106.67	106.12	104.3	104.18	106.25	106.23	107.1	108.38	107.23	107.32	105.95	106.75	105.2	107.3	105.72	104.14	106.75	104.68	107.29	106.82	106.5	106.99	105.97	106.37	105.25	106.46	105.89	105.42	104.76	104.97	105.65	105.89	105.72	106.05	105.05	106.91	104.31	103.68	106.16	106.22	106.66
107.6	105.6	105.62	103.74	105.62	104.75	108.06	106.81	104.87	104.61	101.61	106.64	105.14	104.16	105.54	105.95	105.87	107.68	106.71	107.49	104.31	105.95	104.37	104.36	103.55	107.34	106.41	106.16	106.06	106.44	104.76	105.08	105.83	105.71	105.14	107	105.4	104.28	105.29	106.38	103.08	106.43	104.68	107.55	105.37	105.85	104.49	103.32	104.68	104.15
100.17	99.151	100.7	99.912	98.101	101.07	101.15	98.228	101.9	100.4	100.33	97.006	99.885	100.38	100.74	102.14	99.921	100.45	100.64	99.75	99.458	100.39	99.527	101.72	98.346	100.04	99.349	100.62	99.041	100.11	100.07	98.663	100.95	100.08	101.08	100.69	99.845	101	99.469	98.916	100.63	100.3	99.117	99.187	100.93	101.91	100.05	100.24	100.48	98.449
102.34	101.56	100.98	98.874	101.61	97.304	99.331	98.127	99.879	100.81	99.917	101.28	100.15	99.977	100.49	100.6	98.297	101.07	100.57	100.68	100.12	98.516	101.71	98.464	97.519	98.63	101.1	101.47	98.902	99.838	99.055	100.78	99.329	99.45	101.65	101.4	98.538	100.04	99.929	100.75	99.892	99.228	98.358	98	98.792	99.5	100.09	98.975	102.05	98.159
106.2	106.63	106.56	104.26	106.62	105.8	106.24	104.45	105.58	104.47	105.53	105.58	105.37	105.98	104.94	104.79	105.89	106.24	107.1	106.05	106.44	103.6	103.03	104.68	104.86	105.23	106.71	105.88	103.82	104.88	105.59	106.38	106.24	106.04	106.59	105.67	105.05	103.93	106.25	106.05	104.89	105.12	103.69	105.49	106.2	107.5	104.6	104.72	106.63	105.11
103.44	99.983	100.38	100.65	98.995	102.22	101.12	99.687	100.84	98.795	101.48	100.65	100.63	98.484	101.12	98.056	99.637	100.07	102.05	97.924	101.89	100.94	99.76	100.37	102.33	98.253	100.04	101.19	100.71	100.53	101.64	101.26	100.53	100.39	102.61	100.49	99.244	100.52	100.53	99.871	99.571	101.54	101.33	101.43	100.84	100.39	100.86	100.71	100.01	100.73
100.72	102.18	102.83	102	101.29	101.54	101.46	101.34	100.96	100.03	101.65	100.58	102.5	101.32	103.47	99.63	102.62	99.767	100.62	99.788	99.368	100.63	100.56	100.67	100.1	101.48	102.8	101.54	101.24	102.11	99.357	100.95	101.48	100.79	101.51	99.803	101.63	100.48	102.15	100.07	100.07	100.65	100.17	100.64	100.18	101.49	101.34	101.9	101.49	101.22
103.66	104.71	105.98	105.64	105.51	103.28	105.18	106.25	105.13	107.28	104.24	106.72	105.42	106.66	104.51	106.57	109.59	105.64	105.17	105.99	106.81	105.27	105.82	106.2	105.55	107.37	102.01	107.57	105.12	106.37	106.39	106.81	104.4	105.35	105.58	103.94	106.83	104.35	103.37	105.41	105.02	107.06	106.98	106.52	105.65	105.49	104.39	106.92	103.77	106.79
109.06	109.48	106.26	108.61	106.63	106.68	107.72	107.58	108.1	107.07	109.66	109.64	109.86	107.73	107.63	108.36	107.25	108.74	113.98	104.75	111.21	110.54	107.82	107.24	110.39	108.79	109.1	108.08	108.33	109.38	109.83	104.92	106.99	109.05	108.71	107.12	109.17	109.65	110.35	108.18	110.16	109.02	109.37	106.23	108.04	108.7	107.57	109.32	109.21	107.34
108.08	112.33	109.98	107.43	107.31	108.66	108.77	107.49	106.83	108.39	109.15	107.23	107.17	106.71	108.22	108.34	107.48	110.35	104.56	107.82	107.21	109.47	109.76	107.89	105.12	107.72	106.81	107.46	109.4	108.1	108.34	108.01	108.64	108.24	107.17	106.82	107.01	108.7	109.18	108.37	108.28	108.58	109.39	108.51	108.19	107.96	108.16	108.99	108.56	108.09
106.75	107.47	106.86	106.16	105.89	104.62	105.57	105.58	104.8	107.41	105.72	107.64	104.79	106.05	107.14	107.28	106.36	106.99	108.13	108.16	106.88	103.71	107.49	106.81	104.89	106.21	107.58	104.5	106.43	108.4	107.47	109.01	107.79	106.76	108.5	106.31	108.29	105.97	106.47	104.27	107.05	107.13	106.67	107.63	107.42	106.03	107.3	107.06	106.43	105.75
107.19	107.36	109.26	109.17	107.21	106.5	106.17	104.67	108.61	108.42	107.09	109.17	106.99	106.7	107.5	109.28	108.97	108.61	109.85	106.83	108.03	108.08	108.23	110.99	106.48	110.19	109.37	109.33	106.8	109.61	109.07	107.38	110.05	108.3	109.54	109.47	108.92	110.71	106.41	109.42	108.55	108.06	108.42	109.93	107.34	107.91	105.81	107.56	108.96	109.39
105.91	106.85	104.52	103.62	106.04	104.95	104.73	108.02	105.62	106.08	105.89	103.9	106.55	105.54	106.28	103.95	105.4	105.52	106.76	103.82	106	106.22	107.18	107.08	106.97	103.94	107.09	106.54	104.71	106.12	105.53	104.33	106.73	105.15	104.95	106.57	106.02	105.15	103.33	105.03	105.85	105.73	107.77	105.72	107.64	103.67	106.46	105.91	107.54	105.87
102.97	99.515	101.85	101.87	99.866	99.403	102.22	101.26	101.04	101.51	98.872	101.26	102.31	100.29	100.86	99.448	99.474	103.56	100.2	100.85	100.2	101.63	101.61	99.792	99.49	104.24	100.74	101.99	98.939	101.56	101.09	100.58	99.793	102.88	101.49	102.18	100.54	101.57	101.75	100.24	98.292	100.36	99.884	101.62	101.91	103.51	100.52	102.27	98.725	101.4
103.68	105.91	107.49	102.95	103.85	102.95	105.28	106.51	105.88	106.02	105.54	106.52	104.85	104.31	106.38	106.74	105.09	105.28	105.2	103.65	107.16	108.86	104.64	105.37	106.48	104.78	108.44	106.05	105.83	105.82	105.14	107.16	106.63	104.21	105.2	105.33	103.97	105.25	104.51	106.17	107.11	104.63	107.32	106.92	101.24	107.23	105.42	106.03	104.16	104.34
99.152	97.957	97.879	99.252	95.932	98.958	96.935	97.143	93.857	101.91	98.225	97.75	97.321	96.429	97.68	99.112	98.693	98.56	94.781	96.266	95.519	99.39	97.894	98.707	95.827	98.751	97.983	98.046	97.217	97.782	98.696	100.38	97.9	95.506	99.304	98.689	96.27	98.764	100.5	97.42	94.925	97.685	96.959	97.272	96.355	98.292	98.506	94.595	93.69	98.39
100.49	101.89	101.52	102.66	102.35	98.586	100.91	101.42	101.97	100.38	102.77	102.09	101.15	102.24	101.01	102.61	100.06	100.37	102.51	101.84	99.609	103.22	99.623	100.64	101.18	101.09	102.85	102.77	100.51	98.081	100.73	101.91	101.19	99.955	102.64	99.847	97.608	102.31	101.28	100.1	98.448	99.635	99.906	99.686	102.18	101.49	101.2	101.24	99.859	98.928
103.81	102.78	104.18	104.84	104.85	106.53	104.46	104.27	104.78	105.01	106.62	106.66	105.45	106.24	108.37	106.26	103.46	104.28	107.06	105.72	106.81	104.6	105.12	107.49	106.1	106.51	106.38	105.9	105.26	106	104.81	105.08	106.73	104.6	105.89	105.43	105	107.19	107.17	105.95	103.24	105.6	108.69	105.51	104.48	105.08	105.63	106.44	106.39	105.57
107.82	106.29	105.87	108.37	106.04	108.14	110.98	106.71	108.5	107.33	108.95	104.81	107.42	107.32	109.1	107.07	109.32	109.32	107.3	105.99	108.67	110.86	108.03	107.57	106.49	109.16	108.54	108.82	106.65	106.77	105.2	110.87	107.16	108.46	109.2	108.27	108.28	106.27	108.51	107.24	107.79	108.52	106.66	106.59	108.9	108.32	108.09	109.71	107.76	106.36
97.71	98.106	96.41	96.728	97.738	97.952	97.587	95.732	98.48	96.884	97.579	96.639	95.717	97.165	97.555	98.864	97.754	97.199	99.099	98.079	96.011	98.267	97.973	99.511	99.931	98.783	97.303	97.587	96.694	99.1	95.493	98.82	98.67	97.796	96.045	97.642	95.592	96.716	97.816	97.247	96.018	96.076	98.201	98.373	96.147	98.109	98.559	97.15	97.933	97.312
105.15	106.33	105.41	107.16	106.85	106.81	104	106.9	105.08	106.67	106.97	104.39	106.5	107.36	106.07	106.6	104.9	106.5	104.21	107.58	106.49	107.26	105.19	105.17	106.28	106.58	105.39	109.32	106.51	106.61	105.3	104.99	105.59	106.01	105.37	107.7	106.08	105.41	107.03	104.84	106.36	104.25	104.37	107.76	105.89	105.72	104.99	104.71	107.63	106.85
107.75	107.17	106.81	106.37	109.92	107.34	110.62	107.86	108.39	108.71	108.47	106.2	108.39	110.5	108.99	107.95	108.41	109.59	107.67	107.44	107.95	108.37	107.63	107.84	106.74	109.68	109.43	108.77	107.28	105.11	110.13	109.16	106.09	106.96	107.44	106.26	108.48	107.94	107.59	106.73	108.12	107.69	107.29	109.01	107.4	108.96	110.95	108.42	109.39	106.79
100.87	99.738	99.083	100.31	98.572	97.611	100.15	98.321	98.429	95.769	101.03	99.209	98.289	99.621	97.339	99.974	101.45	98.523	100.12	98.813	97.428	98.422	99.049	97.838	99.127	97.618	99.309	100.84	100.11	98.058	99.862	99.354	100.06	98.232	99.96	99.898	98.782	97.876	97.722	98.252	100.59	97.557	98.246	98.967	101.31	100.09	99.28	99.468	97.355	98.869
106.9	109.03	108.17	108.72	107.49	107.01	107.66	108.58	110.61	110.19	107.11	107.7	106.22	109.33	106.38	107.45	109.57	108.5	106.48	108.36	110.6	108.75	106.17	108.99	107.2	109.83	110.78	108.72	109.54	107.79	107.32	109.88	108.38	107.91	107.37	109.28	106.91	108.9	107.97	108.94	106.28	108.14	107.64	108.21	107.76	108.15	107.45	108.01	107.9	109.46
106.61	104.51	105.94	106.62	107.54	105.77	106.24	104.76	106.58	104.53	108.83	104.61	106.38	104.97	105.96	107.45	105.54	104.31	104.8	104.98	106.01	105.48	104.74	103.81	104.31	106.65	105.24	105.79	107.33	104.4	107.2	104.57	103.52	105.69	107.04	105.33	106.1	105.76	106.2	106.4	105.13	104.78	106.1	104.12	103.96	106.37	105.86	105.18	104.66	105.98
104.59	105.32	106.36	105.26	103.45	105.86	105.57	106	108.22	108.66	106.02	107.13	105.19	109.1	107.09	107.57	106.87	104.4	105.12	105.48	106.87	108.42	105.17	105.31	107.56	105.09	106.04	104.65	105.5	107.2	105.6	106.12	105.45	105.38	106.59	107.07	103.87	105.8	104.42	105.78	104.92	105.91	106.59	106.17	104.6	106.54	106.56	104.7	106.51	105.93
105.94	105.23	107.27	105.72	108.69	106.12	106.83	106.87	106.87	105.3	104.42	106.95	105.41	105.13	103.97	107.72	105.84	108.06	104.37	105.65	105.18	104.71	106.78	105.56	105.28	105.76	104.44	107.08	105.55	106.66	104.01	107.08	106.74	104.63	106.2	106.64	106.01	108.41	104.61	107.38	103.58	107.36	105.92	105.76	104.73	104.45	107.91	106.64	107.09	108
111.11	109.27	110.84	108.55	106.41	106.25	109.87	110.38	110.06	108.65	107.91	111.61	109.19	107.68	111.61	108.81	107.19	109.29	106.85	105.91	107.56	107.53	108.57	106.98	107.52	109.7	106.39	106.23	107.17	110.45	107.05	109.5	109.67	109.22	107.28	108.65	109.71	110	108.57	107.7	108.72	109.33	106.9	110.45	109.95	108.42	108.27	107.52	110.07	109.02
106.15	105.13	107.13	106.1	103.67	105.02	103.74	104.91	104.47	106.22	104.54	105.3	106.76	105.34	107.53	106.26	105.61	105.26	106.1	105.1	105.02	107.6	106.47	104.92	108.82	106.75	102.62	107.28	106.4	104.93	105.78	105.18	104.39	105.8	104.24	106.39	105.13	106.58	108.45	104.43	106.47	104.68	108.15	106.72	105.65	105.67	105.71	106.84	105.82	103.72
107.15	108.09	104.36	107.31	106.65	106.8	106.91	105.32	106.8	106.22	106.2	108.42	107.12	106.67	107.45	107.11	105.5	103.89	106.17	106.48	105.86	108.95	107.62	106.2	106.84	104.71	104.37	106.51	106.95	106.87	106.36	106.96	106.28	106.77	105.09	107.4	105.25	106.33	105.69	107.55	107.05	107.65	106.06	106.54	106.83	106.8	104.97	105.73	107.3	106.03
100.62	99.269	98.629	97.651	97.823	97.845	98.051	99.441	100.14	100.89	98.65	99.345	98.734	97.673	100.45	99.226	99.298	98.849	100.82	98.688	96.78	98.95	97.86	99.523	99.15	98.154	98.812	99.338	100.58	100.22	96.98	99.351	101.93	100.22	99.677	97.948	97.059	99.61	99.529	98.961	98.559	98.753	97.539	100.64	99.781	101.41	99.329	99.944	100.17	97.047
99.169	101.12	101.36	101.68	101.52	99.773	102.42	101.42	102.82	99.504	99.255	100.82	100.48	99.87	102.41	101.36	100.12	101.98	99.711	101.48	99.733	100.8	102.94	98.77	100.84	101.44	102.05	99.841	102.98	100.96	101.54	101.39	101.44	100.11	98.499	100.04	101.23	101.21	102.27	100.28	100.96	100.67	102.66	100.08	99.585	100.89	100.09	100.98	102.72	100.58
106.34	106.3	105.83	105.07	104.17	106.94	106.38	104.74	104.33	106.74	106.43	106.13	105.08	105.84	104.22	106.47	104.84	106.52	109.33	107.01	104.96	104.94	105.16	105.21	106.7	105.68	104.68	106.26	108.61	106.97	104.84	106.91	104.85	105.87	104.99	106.92	106.39	107.38	104.54	106.18	104.86	104.28	105.93	104.72	104.59	106.57	106.44	106.39	107.03	104.33
106.54	103.82	104.24	106.86	107.1	107.5	105.19	104.19	104.79	106.2	106.8	104.71	104.99	103.27	107.71	108.25	105.85	106.49	105.51	105.5	105.29	105.73	105.56	104.78	107.56	105.92	103.64	105.71	105.69	107.22	104.93	104.23	106.27	106.14	106.95	103.69	105.26	103.89	105.97	106.81	105.32	105.49	106.65	107.47	104.18	104.73	104.36	104.65	106.52	105.77
109.09	108.85	108.81	107.53	107.86	107.31	109.43	108.4	107.04	105.5	106.81	109.66	107.45	106.75	107.57	108.35	106.01	106.68	108.21	109.58	106.87	106.68	109.71	107.89	108.04	105.03	109.14	109.35	108.41	107.89	107.19	108.76	109.57	108.39	108.08	107.85	108.37	108.93	107.02	108.42	108.48	106.58	106.39	108.49	106.37	108.67	105.96	106.98	107.6	108.55
105.51	107	107.53	105.01	108.05	104.37	104.92	106.95	105.72	103.04	105.59	103.62	106.78	104.25	107.02	104.94	106.33	107.17	105.21	106.06	108.13	105.73	105.73	107.1	106.55	106.74	104.85	107.22	106.42	106.8	106.83	106.03	105.22	105.85	105.62	104.04	106.26	106.19	107.35	103.99	106.48	106.17	106.11	105.68	106.57	104.99	106.39	103.5	103.95	105.23
108.02	104.98	105.64	107.88	105.87	106.67	106.83	105.12	104.69	104.82	107.2	104.61	106.9	106.33	106.48	106.7	106.94	105.86	106.84	105.13	106.26	108.51	106.88	103.33	108.58	106.01	104.6	108.36	104.45	107.79	106.91	104.88	106.65	107.12	104.62	106.14	103.46	105.36	105.3	106.49	105.63	105.02	108.41	107.05	106.1	106.07	105.76	104.45	107.07	105.39
106.79	104.71	106.86	106.53	108.69	106.3	103.66	105.25	106.06	105.87	105.21	106.8	103.9	105.52	105.74	106.51	104.78	105.6	107.31	105.39	104.99	106.28	106.14	107.17	107.8	105.57	105.6	105.31	104.97	105.14	106.82	105.58	107.64	105.79	105.95	105.61	107.96	106.52	106.27	105.3	104.61	106.84	107.79	107.58	107.76	106.23	104.68	106.05	104.05	106.57
107.8	103.34	106.1	105.09	104.76	104.66	105.59	105.92	105.23	106.86	104.73	103.91	105.05	106.36	107.23	105.53	103.22	107.34	105.46	107.25	103.78	103.52	107.72	103.78	105.34	103.87	105.62	107.76	106.4	106.49	103.93	105.48	104.83	105.46	105.82	106.65	105.49	104.09	104.58	105.57	106.64	105.89	105.85	105.59	105.08	105.63	105.11	105.11	106.19	107.91
104.6	106.16	105.51	106.78	105	105.95	106.34	106.15	106.13	105.49	105.28	104.66	105.55	105.32	106.61	104.77	104.68	105.73	104.4	104.87	105.68	103.87	102.17	107.24	104.46	104.78	104.52	105.77	104.68	106.65	105.63	107.1	104.71	107.33	103.99	105.33	105.48	104.8	104.09	104.46	105.52	104.18	106.24	105.4	106.91	104.37	102.44	104.43	106.75	105.45
109.55	113.35	110.54	110.04	108.9	111.5	109.56	108.22	112.42	109.84	110.41	109.63	110.23	112.61	111.29	110.63	107.59	108.37	110.04	110.15	111.11	109.84	108.68	109.09	112.58	111.3	111.07	109.48	110.35	109.12	110.22	111.36	111.29	111.27	109.44	113.33	110.76	110.7	110.99	111.41	108.53	112.34	108.98	109.61	109.23	109.49	110.48	109.6	111.27	110.14
110.82	107.44	110.14	107.16	108.8	107.67	105.58	108.27	108.46	108.91	107.54	109.2	108.89	109.52	106.85	106.33	110.5	109.66	107.4	109.5	106.22	105.8	107.69	108.82	109.98	107.03	106.23	104.71	107.48	108.32	106.76	107.62	107.07	108.22	107.82	106.61	108.88	109.98	106.98	106.77	105.26	109.15	109.17	107.32	106.33	108.12	107.02	106.84	108.28	110.85
98.606	95.542	98.776	98.281	99.024	98.693	100.29	99.621	98.614	98.517	96.564	98.54	96.291	97.976	99.618	98.15	97.021	97.58	98.103	98.032	99.474	97.485	97.012	98.834	99.009	97.316	96.382	96.727	97.335	98.882	98.61	98.209	95.707	99.758	97.713	99.044	98.172	98.56	98.247	99.385	97.759	97.792	98.698	96.988	97.496	98.787	98.928	96.324	98.047	96.159
98.779	98.999	96.305	97.87	97.847	98.161	97.6	97.691	96.566	97.874	99.063	99.119	99.85	96.688	101.21	98.451	99.531	98.2	99.048	97.448	99.141	99.715	98.291	97.754	97.925	98.02	98.57	98.54	95.749	97.241	98.291	100.01	97.576	99.596	99.266	100.32	98.934	97.465	99.83	98.494	97.586	97.547	99.332	97.526	99.559	99.013	96.987	97.689	98.827	100.11
104.54	107.93	104.38	104.34	106.45	108.6	105.95	107.04	108	104.14	108.88	105.37	107.53	106.36	106.3	106.03	107.87	105.34	105.52	108.16	105.26	104.42	106.17	105.93	106.48	106.92	106.76	106.06	106.09	106.56	107.73	106.42	106.08	108.05	105.68	104.22	106.14	108.02	105.36	106.85	107.12	106.31	106.67	107.23	106.79	108.11	107.99	106.79	107.45	103.3
106.46	104.59	104.27	104.87	106.84	105.4	105.64	105.81	105.98	103.61	104.31	104.38	105.79	105.74	106.94	105.04	106.25	105.89	107.89	107.16	107.49	103.14	106.48	104.71	103.11	106.67	104.71	106.78	107.04	106.17	104.2	105.65	105.08	105.96	105.55	106.3	104.68	105.05	106.83	107.15	105.31	105.14	105.33	108.59	105.15	104.06	105.15	106.86	105.68	105.99
110.32	111.01	111.69	112.48	111.08	108.59	107.82	110.5	112.41	109.8	110.63	109.54	110.21	109.06	108.15	111.43	110.43	109.42	109.28	108.2	106.81	110.49	108.79	109.58	108.71	110.81	112.95	109.16	112.67	109.92	110.83	108.71	111.2	107.69	109.26	111.1	109.15	111.44	112.32	108.73	107.26	109.45	111.21	109.35	111.01	111.55	110.87	110.81	109.11	111.07
107.73	107.56	109.77	109.21	109.3	107.22	108	109.15	108.23	110.24	108.46	109.01	108.57	108.67	107.22	105.63	106.47	107.09	107.89	111.06	108.13	108.5	109.06	106.93	108.1	109.74	107.5	109.97	107.3	107.48	109.35	107.69	109.21	108.35	105.79	106.3	111.16	108.3	107.08	106.53	108.68	107.19	107.49	110.14	106.39	108.34	107.65	108.41	107.67	109.01
105.85	108.3	107.74	105.8	106.4	106.38	105.97	104.04	104.34	105.19	106.66	107.06	104.3	105.24	107.99	107.54	107.89	107.8	108.02	107.83	106.6	105.3	106.26	107.81	106.09	106.41	108.6	106.95	105.71	107.25	106.52	105.44	105.63	107.04	105.47	105.29	107.24	107.35	104.98	104.56	106.97	107.45	106.45	105.72	105.28	107.33	105.83	107.21	104.51	106.03
107.06	104.04	106.18	105.68	103.53	107.26	106.76	104.58	104.8	105.88	105.3	103.93	104.46	104.16	107.29	107.77	103.69	105.54	107.24	102.66	105.85	105.14	106.41	105.98	106.92	105.28	104.17	105.05	104.47	107.05	105.24	106.13	104.39	104.18	107.07	103.93	105.47	105.34	105.12	105.82	106.9	104.38	105.99	107.63	106.17	104.44	104.93	107.06	104.83	105.53
102.74	106.5	105.76	103.75	106.32	105.73	105.74	106.67	104.36	106.86	105.97	104.49	105.7	103.23	103.91	107.09	103.43	106.04	106.16	106.32	105.53	106.24	104.43	105.66	104.8	104.88	104.33	103.65	107.26	104.26	104.66	104.95	106.46	106.73	105.39	105.59	105.91	104.75	106.92	104.31	105.01	106.21	107.99	104.98	106.07	107.32	106.5	106.74	107.97	105.81
106.06	105.85	104.92	108.35	105.09	106.85	109.13	104.24	106.06	106.08	103.54	106.53	107.36	108.26	106.03	104.91	106.55	105.79	104.46	105.89	105.02	105.05	107.34	103.98	105.45	106.9	106.23	104.09	106.36	105.41	105.05	104.89	107.56	106.89	104.29	107.03	106	105.09	105.58	105.22	107.66	105.7	104.62	107.87	104.93	104.34	106.19	106.23	109.32	106.2
97.606	98.215	97.86	100.24	97.162	96.422	98.299	99.645	96.729	98.15	97.68	98.098	98.897	100.17	100.3	98.337	97.408	96.779	98.304	98.517	98.072	97.584	95.723	95.475	98.908	100.86	98.378	98.953	97.353	96.9	98.803	99.256	98.454	96.84	96.501	98.813	97.559	98.048	97.143	98.658	97.551	98.518	98.31	98.581	98.564	100.57	99.936	98.074	99.086	98.514
105	106.53	104.13	105.78	106.02	105.8	104.83	105.88	106.23	105.58	107.04	106.07	103.89	107.13	103.92	107.7	106.96	106.57	105.78	105.58	104.58	105.41	103.97	105.56	105.51	105.54	104	106.79	105.28	106.23	108.98	103.96	105.97	105.52	106.53	106.81	105.12	106.92	106.39	104.85	106.27	104.89	106.99	107.77	103.51	103.49	105.65	104.03	106.3	105.13
104.49	105.73	107.01	107.71	106.19	105.79	105.65	107.26	105.58	106.57	106.26	104.49	107.08	106.18	107.28	105.13	104.75	107.01	105.19	108.01	107.34	107.1	108.27	106.55	105.39	105.98	108.09	106.59	105.69	105.01	105.54	106.84	106.56	107	107.51	106.84	107.74	105.68	106.69	106.51	107.69	107.58	107.28	104.85	105.95	105.92	106.24	105.91	108.38	108.02
104.31	105.05	106.27	106.22	105.83	102.99	105.81	106.09	105.33	105.02	105.39	107.05	104.77	104.28	105.41	104.12	105.14	105.67	106.83	104.87	104.21	104.9	107.71	104.86	107.01	107.2	105.65	106.01	105.68	105.88	105.13	103.51	107.57	102.37	105.88	104.48	102.43	104.69	107.14	106.15	103.26	106.27	105.72	106.88	105.33	105.36	106.6	102.82	105.74	104.35
106.71	105.33	106.66	105.83	106.2	104.63	104.99	107.32	106.57	105.78	107.9	107.96	106.62	105.56	105.58	104.46	105.24	106.81	105.05	105.35	104.84	106.03	106.28	105.53	106.66	104.66	105.75	105.59	109.43	106.04	104.79	105.53	105.68	105.32	106.48	105.59	106.41	106.08	105.54	104.61	104.17	105.53	104.58	105.12	104.04	106.35	107.01	106.46	105.91	102
108.05	108.09	108.84	106.57	107.49	109.02	108.74	109.82	107.91	108.11	108.67	107.18	107.29	109.46	108.08	107.03	109.73	110.21	107.51	107.15	108.61	107.38	105.36	106.65	107.47	106.05	107.75	109.06	108.32	107.29	106.68	108.84	107.29	107.48	106.39	107.71	106.66	108.27	108.86	106.86	106.86	109.2	108.63	107.37	108.8	109.26	108.37	108.11	106.39	108.52
107.12	107.69	105.27	103.52	107.06	105.99	105.98	108.68	105.1	106.32	104.52	104.78	105.75	103.92	103.74	105.48	106.57	105.6	105.63	103.39	106.51	105.39	105.26	105.22	105.87	105.95	103.75	105.23	103.76	105	106.22	109.21	105.5	104.43	104.63	104.65	106.95	107.51	106.29	108.83	106.68	104.76	105.44	105.72	106.09	103.67	105.82	106.18	104.98	105.93
106.39	103.75	103.92	104.93	105.32	104.17	107.95	106.4	103.52	106.79	106.27	104.14	105.3	104.45	108.4	106.16	105.68	105.26	104.58	104.91	105.84	104.44	105.91	106.65	105.69	105.97	106.63	104.96	104.84	104.6	106.13	106.5	104.6	105.39	104.34	104.73	107.29	108.41	105.22	104.17	107	106.36	106.96	104.93	104.73	105.02	105.86	106.07	103.98	107.15
96.892	99.83	99.453	96.862	97.914	98.606	98.978	100.21	99.398	97.097	96.952	97.056	97.329	97.838	100.35	98.153	96.694	97.113	98.645	96.999	97.712	98.401	97.947	98.885	100.02	99.443	100.03	99.052	97.145	98.916	98.862	97.857	97.205	96.612	98.543	99.135	97.995	99.754	98.082	98.454	96.748	98.41	98.111	97.208	97.855	95.83	98.324	98.911	98.296	98.001
100.79	99.717	99.015	98.643	100.47	103.09	99.29	101.85	101.25	101.46	102.45	100.07	101.9	100.23	97.411	100.91	100.41	99.511	100.79	99.874	99.829	102.22	100.46	101.03	99.213	102.01	101.52	101.66	100.24	102.4	101.34	102.49	100.39	102.1	101.22	100.5	101.11	100.27	98.588	100.15	99.681	103.9	101.32	97.865	99.782	99.264	101.16	101.15	99.358	100.87
104.72	105.07	104.79	106.57	104.33	105.69	104.42	106.9	104.9	107.87	104.21	105.22	106.81	106.64	106.08	103.13	105.88	106.23	105.63	106.41	104.96	104.93	104.95	104.69	105.09	106.15	105.79	105.29	107.55	105.1	103.38	103.88	107.06	107.22	107.16	106.36	105.56	105.35	107.02	104.28	105.91	106.31	106.17	103.58	105.67	106.37	105.47	104.28	105.86	107.2
109.65	108.34	107.29	107.66	107.72	107.22	108.45	108.12	107.95	106.94	107.28	107.4	107.52	108.56	107.65	108.86	109.74	107.71	108.42	106.51	110.72	107.61	106.4	106.51	108.63	111.08	105.85	109.1	108.82	109.23	106.35	109.47	105.77	108.29	108.28	106.24	106.88	107.55	108.94	108.89	106.78	106.2	109.39	108.4	107.49	108.29	106.4	108.91	107.7	109.88
105.85	105.82	106.12	106.85	105.93	104.71	105.58	106.01	104.47	105.98	107.37	105.71	105.17	105.87	104.49	105.97	106.79	107.5	106.05	107.61	107.08	105.57	105.98	104.93	107.49	105.3	105.13	102.74	104.09	103.73	102.79	106.36	104.63	107.35	106.27	104.97	105.64	105.76	106.96	105.37	104.71	106.67	106.78	104.39	105.3	104.1	105.17	104.62	104.32	106.52
108.12	107.11	107.83	108.47	109.05	108.08	109.41	109.06	108.9	108.61	107.5	107.82	110	105.95	106.71	107.67	107.42	107.29	106.97	108.42	109.24	106.97	108.35	108.39	107.8	107.21	107.57	108.37	109.41	108.01	105.17	106.08	107.03	107.44	108.6	109.33	109.76	109.07	108.41	108.79	109.74	110.12	108.95	109.19	107.98	109.06	108.04	108.93	108.27	105.64
106.27	103.17	106.47	106.96	106.45	105.58	104.55	105.11	105.43	107.2	106.68	109.45	104.86	105.1	105.65	107.17	107.59	107.55	105.52	105.21	106.24	109.15	105.9	108.79	108.03	104.05	109.31	108.13	108.23	107.04	108.9	107.14	106.45	106.37	104.2	106.62	107.39	105.66	106.47	105.97	106.15	106.99	106.25	106.09	104.81	107.84	106.69	106.04	107.54	107.6
99.052	96.767	96.768	97.22	97.383	98.45	98.211	97.938	101.6	100.17	98.56	97.475	96.646	98.512	98.495	98.03	97.682	95.231	97.767	97.758	96.13	96.656	98.811	99.445	96.744	98.498	95.752	96.4	98.794	99.174	97.98	97.757	95.753	97.41	98.812	96.899	98.796	97.713	98.17	98.991	99.772	100.64	97.816	97.803	98.69	97.512	99.117	98.378	97.294	98.41
104.78	106.86	106.85	105.2	104.13	106.13	105.85	103.57	105.89	105.57	105.25	105.38	104.74	105.72	107.37	103.03	105.6	106.24	107.51	103.7	105.78	104.74	105.74	105.74	104.27	104.49	104.21	105.83	103.51	104.82	105.23	104.88	106.85	107.1	108.82	106.45	106.31	104.27	103.54	106.52	106.88	105.47	105.14	102.7	104.15	104.18	103.91	106.49	104.28	105.44
107.38	107.6	107.33	107.33	107.4	107.53	109.5	108.46	107.58	107.12	109.82	106.86	107.64	107.15	106.38	108.27	106.97	108.61	107.27	107.9	106.91	109.05	109.08	106.41	108.61	108.63	106.51	104.46	107.25	108.28	108.9	108.75	108.76	107.33	108.64	108.84	108.42	108.38	105.36	106.44	107.32	107.33	109.96	110.17	107.51	106.62	107.56	108.56	106.95	110.18
106.82	108.71	106.88	107.01	107.67	105.45	106.64	107.52	106.82	106.68	108.69	107.98	106.31	106.22	104.43	107.66	108.5	105.03	105.06	106.11	105.68	105.42	108.02	108.02	105.76	107.27	106.17	105.69	104.41	104.95	106.13	107.6	106.59	105.98	106.69	107.38	105.47	106.71	105.23	108.15	106.34	106.43	107.4	106.35	105.22	108.01	107.74	108.23	104.84	107.67
106.57	105.83	104.66	106.13	106.23	103.63	106.64	108.46	104.47	104.77	105.1	104.69	107.18	102.82	104.22	106.4	106.21	107.11	105.88	105.42	108.57	103.75	104.59	105.75	104.6	105.11	106.05	107.52	107.11	104.78	107.08	108.54	104.96	105.78	105.79	104.8	105.95	104.85	105.51	105.34	107.33	104.6	106.78	103.2	104.09	105.78	105.51	106.56	106.35	104.84
100.67	98.349	97.57	98.645	99.108	97.941	98.999	97.769	97.162	99.113	97.719	97.27	97.262	99.336	99.156	99.043	98.005	100.08	96.444	97.041	97.36	98.839	96.823	98.299	99.052	97.972	98.365	95.924	97.053	97.945	96.445	98.855	99.624	98.675	97.802	99.853	99.836	97.23	98.332	98.904	96.493	98.368	97.714	98.954	100.25	97.509	98.005	97.826	96.848	95.879
100.61	101.18	101.11	101.86	101.77	100.57	102.85	99.523	99.303	99.479	102.48	101.22	103.85	101.35	102.53	100.14	101.2	100.9	99.232	100.35	101.02	100.22	100.93	99.344	100.25	100.93	96.71	102.04	100.4	100.23	98.467	98.994	99.938	102	100.9	101.61	99.194	101.29	101.66	100.71	99.53	99.484	102.13	100.89	99.553	101.6	98.935	99.373	99.823	100.54
102.91	99.119	101.19	102.44	99.219	102.67	101.15	99.875	101.61	102.4	101.7	101	100.72	98.69	101.98	102.82	99.739	101.58	103.45	100.88	100.94	100.56	100.17	101.35	100.19	101.91	102.9	101.67	99.85	101.24	99.507	100.27	102.28	100.98	100.95	99.564	100.65	100.76	102.53	102.06	100.86	101.96	102.86	100.77	100.2	103.39	101.8	101.76	103.69	101.52
106.9	106.72	106.01	105.41	106.46	104.54	105.01	106.14	106.96	105.16	104.75	105.18	106.12	105.19	106.95	105.67	106.26	106.84	105.51	106.62	106.15	106.92	104.69	106.75	102.79	106.73	105.34	104.49	106.77	105.74	106.58	104.25	105.9	105.97	105.49	103.45	106.18	105.87	104.3	105.82	103.71	104.21	107.36	106.35	107.68	105.23	105.07	105.8	107.21	105.46
106.48	105.83	105.39	105.24	105.73	105.8	106.82	106.01	105.72	104.32	106.55	103.95	105.54	105.05	106.72	103.04	106.59	104.28	106.2	104.95	104.75	105.17	103.06	104.73	104.14	106.41	106.37	106.44	107.03	104.94	104.66	105.76	106.25	105.54	106.6	106.07	103.41	105.35	103.05	102.89	105.16	105.85	104.56	103.71	107.28	103.16	103.16	106.68	104.71	104.81
106.67	107.34	110.14	107.37	107.06	107.91	108.78	108.82	108.23	109.01	107.23	110.78	107.27	108.6	108.15	107.46	109.31	107.41	106.26	107.6	109.76	109.31	108.17	109.91	106.86	107.37	107.06	108.06	104.78	108.97	107.63	107.09	105.65	109.92	109.88	110.02	109.2	108.61	108.55	108.65	108.63	108.63	106.98	106.76	110.03	110.14	108.96	109.32	109.52	106.8
98.154	98.773	97.457	98.939	100.07	100.24	99.813	97.176	98.568	97.887	99.641	99.276	98.26	97.734	97.294	98.54	98.684	97.02	99.71	99.471	99.861	99.244	99.614	97.92	99.763	99.664	98.471	99.934	99.482	97.511	98.964	97.301	98.82	98.787	98.747	97.511	99.627	98.003	96.008	99.067	98.019	99.596	98.677	98.554	99.441	98.365	97.76	100.5	98.917	100.95
108.91	108.58	108.69	108.51	107.47	107.21	108.06	110.37	109.67	108.79	109.77	106.25	106.72	110.19	109.77	109.03	106.99	110.29	109.44	107.08	106.72	107.61	108.68	108.12	107.97	107.9	107.72	108.62	106.67	107.85	106.54	109.05	108.38	107.65	109.95	107.72	108.42	108.73	107.72	108.85	107.08	107.19	109.91	109.07	108.71	109.97	107.31	107.57	108.45	107.9
106.64	107.08	104.93	104.8	105.74	105.65	106.4	107.29	104.98	106.06	103.95	104.73	102.76	106.62	105.61	104.77	104.67	107.07	106.68	105.09	106.82	105.28	104.88	104.61	104.92	105.03	106.77	106	106.66	105.87	103.94	106.34	105.13	106.34	104	104.59	106.57	107.5	105.39	104.78	109.48	105.5	104.36	106.27	105	105.52	105.27	106.37	105.93	105.07
104.72	103.52	106.13	106.81	107.61	107.43	105.15	105.62	103.37	105.47	104.31	105.54	105.09	105.51	104.84	105.02	105.55	106.54	105.1	106.06	106.15	106.53	105.18	105.29	105.61	105.62	105.47	106.04	105.06	107.72	104.96	104.95	106.85	107.82	107.06	107.04	104.87	106.07	105.89	105	105.58	105.49	104.99	103.95	106.12	105.06	105.71	105.81	104.03	105.91
109.17	109.05	109.5	106.77	108.51	107.36	110.06	109.48	107.37	108.25	110.06	108.3	108.9	110.04	110.03	107.72	108.02	110.56	108.95	108.39	108.29	108.79	109.99	107.78	110.36	108.55	112.81	108.32	107.81	107.86	110.29	107.33	106.89	106.7	109.03	109.13	108.52	107.57	108.19	109.62	110.98	108.17	105.95	108.52	107.72	108.3	109.6	108.44	107.53	107.61
108.27	107.33	107.74	109.05	108.63	107.32	108.29	106.77	109.09	108.14	106.98	109.67	108.31	112.74	106.36	108.47	106.63	109.06	108.12	108.55	110.44	107.08	111.12	110.14	105.57	110.59	109.06	108.64	108.96	106.95	108.85	108.75	106.68	107.12	106.96	109.17	109.03	107.15	107.31	107.12	108.77	108.17	106.32	108.02	106.89	107.81	108.49	105.49	112.08	106.39
106.8	106	105.13	108.32	105.42	105.45	104.13	105.87	106.13	105.4	105.23	104.68	106.47	107.73	106.19	105.54	104.38	104.62	107.37	105.08	105.36	105.09	105.31	104.65	105.22	105.98	106.13	106.58	104.35	105.98	106.56	104.77	105.47	102.4	107.18	105.33	105.17	103.86	104.67	104.7	105.69	106.46	106.86	105.72	104.33	108.58	105.38	106.26	103.96	107.95
105.27	107.91	109.6	108.31	107.48	106.35	106.96	107.38	107.42	105.97	107.37	107.7	108.45	108.67	108.11	108.82	108.48	108.53	107.09	109.25	108.78	106.35	109.33	108.93	107.54	108.63	109.42	109.14	108.18	109.38	108.98	107.79	107.73	107.74	108.35	105.8	107.66	108.3	106.35	106.74	108.24	107.62	105.49	108.27	106.59	107.08	107.52	109.04	106.86	109.52
103.89	102.2	104.31	101.41	103.94	101.35	101.83	101.04	104.29	102.68	102.98	104.4	102.42	103.64	102.45	103.01	100.4	103.6	102.27	101.61	102.79	102.53	99.619	101.33	104.23	100.54	104.49	103.32	100.42	103.24	103.56	102.08	102.1	104.65	104.27	102.54	105.55	104.17	101.94	102.22	101.46	102.95	101.35	101.73	101.83	101.9	100.65	103.07	101.63	104.51
106.28	105.35	106.52	104.53	106.78	105.63	105.85	105.95	104.98	104.65	102.87	104.56	105.78	105.58	107.42	106.07	102.62	105.54	106.26	107.37	105.23	107.45	106.49	105.55	104.73	106.86	107.96	103.91	104.79	104.92	103.95	104.98	104.42	106.01	105.19	109.04	106.5	105.93	107.48	105.25	106.63	105.15	105.38	104.72	107.05	108.02	105.15	106.94	103.73	107.51
99.235	96.873	99.005	97.106	97.371	96.542	99.172	99.946	98.632	98.189	98.331	98.396	98.822	96.688	101.3	97.577	98.462	99.672	96.536	96.266	97.11	99.158	98.211	97.845	98.651	97.121	96.068	97.29	95.001	100.68	98.878	97.455	95.596	97.54	97.321	98.555	98.249	98.696	96.357	99.646	96.681	99.598	97.915	95.979	97.793	97.594	97.847	98.561	97.034	98.264
108.73	109.18	108.2	106.34	109.09	106.87	108.33	108.36	109.66	106.17	111.2	108.7	106.08	106.5	108.21	109.17	108.74	108.35	107.24	108.85	108.73	108.57	108.35	106.6	109.56	110.07	110.15	111.17	108.8	109.22	107.69	109.5	108.96	106.22	108.46	106.11	108.43	107.15	108.45	107.94	107.83	108.62	108.65	107.95	109.75	106.84	107.9	108.21	108.72	108.01
99.604	100.73	101.32	101.07	100.86	102.1	100.87	98.897	100.41	99.732	100.08	102	100.7	100.29	100.21	99.279	100.71	100.88	98.385	99.375	100.84	98.963	98.74	99.964	101.17	100.5	99.503	98.975	99.645	99.385	100.55	99.964	99.892	102.5	97.68	100.22	101.12	99.488	100.15	100.65	100.95	99.606	101.74	100.13	100.77	101.41	97.875	99.685	100.22	98.846
108.63	107.59	107.49	106.6	107.36	103	105.57	106.6	105.2	105.56	105.55	103.25	106.24	108.77	104.53	107.22	105.47	103.6	106.49	106.67	106.71	107.49	104.06	104.9	106.24	105.94	103.98	107.33	106.5	104.54	106.18	104.19	104.7	104.25	106.12	106.87	103.75	105.96	105.28	104.42	106.58	106.11	104.93	104.67	104.96	106.74	104.06	103.35	106.01	105.39
104.86	105.36	105.4	105.22	107.14	106.56	105.78	106.15	107.75	107.69	107.15	105.46	104.85	106.03	106.37	106.91	105.39	107.39	106.75	107.28	107.94	104.23	104.92	107.84	105.9	106.69	104.32	105.73	105.32	108.55	107.16	106.11	105.02	105.9	106.82	103.93	107.61	107.61	105.16	106.61	105.89	105.07	107.75	107.12	105.64	107.18	107.02	104.96	106.93	107.19
106.7	108.01	107.63	108.75	107.93	109.4	106.95	106.86	104.41	109.02	108.28	108.52	107.29	108.8	105.42	107.69	107.91	106.2	110.81	108.53	107.02	107.45	105.78	107.95	107.9	106.9	110.18	106.03	108.26	106.04	109.06	107.51	108.97	109.18	107.15	107.55	108.7	107.34	108.17	109.29	107.89	110.31	107.56	108.29	106.43	109.7	108.6	109.42	108.94	105.5
111.08	110.47	108.81	108.71	110.24	110.83	109.97	111.58	110.77	111.5	109.95	108.48	111.09	108.16	110.18	108.79	110.34	108.63	110.79	110.35	108.95	112.23	110.77	112	110.4	110.86	106.43	108.46	108.56	110.05	110.19	106.24	111.63	109.92	110.91	110.27	111.72	110.59	112.98	111.53	108.68	109.8	108.46	108.27	111.31	112.23	108.19	108.03	108.98	108.02
111.39	108.33	107.38	106.26	109.34	107.86	109.02	107.55	109.72	108.04	109.58	109.61	109.3	106.21	107.97	107.07	107.79	107.55	107.06	105.97	108.31	108.76	110.55	107.75	109.54	109.99	106.75	108.77	108.61	111.22	108.49	108.96	105.54	107.62	110.15	106.09	109.32	110.11	111.68	107.64	107.24	107.91	111.16	108.12	109.66	110.34	108.59	109.54	108.26	107.26
109	107.57	108.83	108.67	106.54	110.08	107.84	107.02	106.65	108.51	107.58	108.13	110.61	111.08	110.18	106.46	108.72	108.29	107.82	108.07	108.66	107.04	108.65	108.82	106.18	107.74	107.54	107.27	107.89	108.07	107.13	108.94	110.53	107	108.27	108.09	107.14	107.56	107.47	108.76	108.66	107.49	107.3	109.95	107.86	108.87	107.76	109.41	108.85	108.81
105.24	106.37	106.98	107.01	107.73	105.83	104.12	105.96	107.01	106.17	107.56	106.53	105.81	104.19	107.75	106.77	108.04	105.26	107.01	105.19	106.66	106.06	105.91	107.68	107.69	107.58	107.06	106.17	108.25	104.31	108.37	106.38	107.86	105.33	105.63	107	106.42	105.29	108.66	107.49	106.78	104.7	104.79	105.16	106.52	109.48	106.66	103.89	105.37	108.28
105.11	107.59	104.92	104.25	104.54	106.03	103.3	104.84	106.3	104.4	106.92	104.77	104.68	106.72	105.39	104.73	105.26	106.23	106.6	105.05	105.01	106.2	105.56	104.4	106.32	103.48	105.18	102.74	105.88	105.53	104.44	105.43	104.85	103.3	105.35	105.73	105.43	106.3	103.99	106.32	104.48	106.44	104.48	105.66	106.94	107.52	105.93	105.96	104.9	106.38
97.53	100.22	99.284	99.412	100.38	98.729	97.561	98.678	98.15	98.879	97.219	97.759	99.873	97.586	99.089	96.323	97.99	98.04	99.386	99.094	99.852	98.2	97.993	97.177	97.869	97.91	95.794	99.261	95.242	98.773	98.14	99.541	96.911	98.056	96.829	98.443	100.9	98.972	97.95	96.192	97.861	97.111	97.217	98.101	99.256	98.904	98.308	98	97.849	98.956
104.6	108.6	107.79	108.62	107.52	109.62	108.93	107.66	109.15	109.24	108.09	108.8	106.15	108.21	108.53	108.91	107.87	108.46	109.54	109.31	109.07	107.77	110.42	107.19	106.74	106.19	108.79	108.42	108.88	106.59	106.71	108.66	108.55	105.69	108.4	108.85	108.48	109.24	108.76	109.26	108.27	109.69	107.48	111.47	109.59	107.13	108.09	109.5	109.72	107.6
109.38	106.18	108.65	108.3	109.36	109.12	108.52	108.55	107.77	109.44	107.54	108.07	108.27	108.03	108.31	106.44	108.31	108.52	108.23	109.67	107.17	106.67	107.44	108.46	110.04	107.44	108.75	107.29	107.41	109.94	107.46	108.77	106.44	108.83	108.47	107.72	108.22	109.11	106.49	108.74	105.09	109.12	106.52	109.29	106.31	108.42	110.12	107.39	107.17	108.49
107.76	107.54	108.77	107.45	108.8	109.5	107.15	109.5	109.58	107.46	109.68	108.92	109.22	108.28	107.62	108.97	108.96	110.01	106.83	109.87	109.73	109.57	108.41	108.08	108.63	109.79	109.21	109.46	110.08	106.82	108.83	109.75	108.93	107.55	107.82	106.88	108.49	107.82	109.32	107.83	109.02	108.02	108.71	108.44	108.6	108.23	108.35	108.92	110.01	107.01
107.51	108.62	108.96	107.99	108.24	109.21	106.88	108.21	107.41	108.6	108.33	107.2	108.35	109.7	109.13	105.31	107.61	110.27	110.81	110.28	109.37	108.99	109.89	108.75	108.01	108.27	106.36	109.07	107.97	106.92	108.6	107.5	108.12	107.58	108.53	107.71	109.19	108.3	108.57	109.13	106.94	108.74	106.19	107.93	108.83	108.43	105.8	107.86	107.57	107.5
104.67	103.44	106.27	105.57	103.28	105.28	103.16	104.03	103.86	106.77	104.75	106.02	104.85	106.3	106.04	104.15	106	106.14	106.92	106.07	105.39	106.49	105.98	106.92	104.86	107.49	105.41	103.36	104.76	105.45	105.14	105.21	105.17	104.3	103.49	104.22	105.12	107.48	105.81	105.01	107.09	106.68	106.41	104.15	104.36	105.02	106.56	105.81	106.21	107.81
108.95	109.91	110.22	110.09	109.62	109.83	107.23	106.7	105.9	107.39	109.62	111.01	107.25	107.91	109.46	108.01	108.84	109.2	110.17	107.5	107.12	107.95	107.46	107.35	108.62	109.74	108.21	111.71	108.88	107.46	108.31	108.74	107.27	106.79	107.6	108.74	108.95	108.56	107.31	109.76	108.48	109.77	106.36	107.33	110.51	107.49	108.86	107.51	109.67	110.79
107.45	108.15	106.17	107.34	108.47	106.83	108.31	109.38	108.28	108.21	106.98	109.16	107.62	109.72	109.7	108.72	108.52	107.75	109.13	107.91	110.94	109.99	107.2	108.08	109.29	109.36	108.09	108.65	109.22	107.3	104.81	108.94	109.35	108.22	109.44	109.1	108.83	109.15	108.1	109.45	105.87	107.88	108.45	108.33	107.68	108.37	107.1	108.21	108.83	108.95
106.83	106.52	105.13	105.83	107.59	105.9	106.86	106.02	107.22	104.91	107.51	105.1	104.36	105.63	104.37	106.4	106.01	104.73	104.57	105.34	104.14	107.17	105.45	106.18	105.94	105.85	105.85	104.23	106.36	105.73	106.04	106.1	105.82	105.47	106.19	106.16	105.44	104.9	104.6	102.18	105.68	107.43	103.69	107.24	105.84	106.71	106.58	103.96	106.5	106.79
106.96	103.76	106.92	107.03	104.79	103.1	106.51	105.62	105.71	105.23	104.66	105.97	104.91	102.88	105.8	106.46	107.62	106.13	106	106.33	107.44	106.39	106.62	105.78	105.75	107.16	103.44	106.12	105.84	105.47	105.13	104.99	105.83	102.18	104.72	107.47	105.92	106.1	105.28	107.45	104.96	106.36	104.5	106.31	106.21	106.36	104.14	105.79	106.3	104.62
101.11	102.93	101.22	99.394	98.976	99.186	102.51	99.992	102.29	102.43	102.62	102.58	100.37	98.72	100.91	100.32	101.2	100.54	100.21	97.824	98.001	102.07	101.17	101.32	101.14	100.62	100.83	99.132	100.32	103.04	98.971	100.83	102	101.08	100.09	102.9	99.134	99.769	102.55	100.85	100.58	100.97	100.36	102.72	102.33	102.24	99.483	101.34	101.76	102.52
107.58	105.11	107.5	104.87	106.64	109.71	106.34	106.17	106.79	104.8	109.04	104.58	105.54	105.4	108.15	107.34	105.65	108.3	104.99	108.55	107.03	106.27	107.71	106.93	106.63	106.69	106.94	107.08	104.74	106.74	105.5	108.89	104.6	106.59	104.99	105.19	105.15	107.74	106.03	104.97	106.71	104.74	107.51	108.74	106.27	106.07	103.38	106.44	106.29	105.03
107.7	109.09	108.15	108.38	108.11	109.31	107.48	110.94	108.06	108.48	107.49	109.15	108.22	107.72	108.87	108.42	109.12	108	106.83	107.62	108.32	109.55	109.66	107.64	107.55	108.4	108.71	110.46	108.12	107.6	107.27	107.45	106.71	107.81	108.07	108.89	108.58	107.76	107.64	107.6	107.35	108.43	107.65	108.89	107.99	108.36	107.93	109.22	106.99	108.2
108.52	108.3	107.53	107.92	106.48	107.43	108.06	108.39	109.06	107.26	107.23	106.7	106.6	109.48	110.15	108.49	106.25	107.31	107.44	108.34	107.37	107.08	109.72	107.7	105.91	105.86	107.72	108.56	108.79	107.59	107.82	109.99	108.93	107.07	108.09	108.85	108.44	111.04	108.36	107.08	109.18	109.73	107.06	106.96	107.62	107.2	107.65	109.27	109.08	110.75
104.19	106.04	105.02	107.11	107.13	106.8	104.98	104.7	105.52	106.06	105.85	109.3	106.02	105.8	106.1	104.04	104.4	106.39	108.01	105.18	106.5	105.58	105.69	105.35	103.24	103.53	107.22	106.02	108.12	107.12	104.51	103.99	106.16	104.62	107.6	105.09	105.52	105.19	105.22	106.59	107.81	103.39	106.31	104.65	105.4	103.47	105.39	105.16	104.75	104.86
105.24	104.79	106.76	107.75	108.71	103.62	104.15	106.2	107.35	103.86	107.39	106.76	107.54	106.18	107.97	106.86	105.51	107.46	107.52	106.56	104.98	106.07	106.42	105.48	104.59	107.13	106.12	105.2	105.4	103.83	105.59	105.46	104.57	105.63	106.65	107.16	104.73	105.27	105.46	107.23	106.59	106.31	103.69	105.99	104.55	106.21	105.37	105.51	104.56	106.48
99.644	99.608	100.57	97.855	98.215	98.335	97.111	101.38	97.668	97.698	99.411	98.778	99.264	97.946	97.715	97.91	97.318	97.985	98.699	96.658	96.352	95.288	96.121	97.346	97.697	97.087	99.294	95.836	98.29	99.766	98.899	98.55	97.565	97.046	99.097	99.282	96.265	98.612	99.246	96.848	98.569	98.878	95.288	97.256	97.24	98.787	98.353	98.486	98.663	97.455
107.33	105.38	104.85	108.42	106.26	106.67	107.28	108.67	105.88	107.03	105.02	105.39	107.48	105.07	107.52	105.9	104.88	109.74	105.13	107.22	105.46	105.14	106.19	108.57	106.01	108.84	107.97	105.64	105.74	106.38	105.68	105.62	106.03	104.69	104.58	105.99	106.7	108.45	107.3	105.07	107.92	107.7	107.28	107.5	107.99	107.41	107.45	106.44	107.8	104.41
105.38	105.9	106.62	105.36	106.99	104.49	105.96	104.53	105.01	105.79	106.67	105.96	103.94	106.41	104.56	105.83	104.58	104.31	108.16	104.54	105.74	105.74	105.49	103.15	104.16	104.69	106.44	106.8	106.37	105.11	105.61	105.59	103.79	109.01	105.05	105.54	104.45	106.1	104.67	106.98	105.71	106.18	105.45	107	105.36	106.8	105.55	105.1	106.93	106.62
99.037	98.841	96.906	97.298	97.205	98.868	98.578	97.699	99.834	96.903	99.621	99	100.25	101.17	96.955	98.845	98.193	98.995	98.506	97.46	97.009	99.683	99.599	100.15	98.759	97.452	98.035	97.619	98.065	100.91	96.941	99.149	99.209	97.46	100.59	98.339	96.619	95.115	99.324	98.756	100.09	97.838	97.466	99.767	97.117	97.268	98.288	98.215	99.741	97.348
107.13	106.77	108.09	108.12	107.27	107.86	108.87	106	107.55	109.93	107.51	107.01	106.54	107.56	109.13	108.04	106.11	107.28	106.81	107.95	108.45	108.12	108.73	106.61	104.52	108.69	109.22	109.24	106.82	107.16	109.01	106.14	107.12	106.74	108.92	107.3	105.03	106.73	109.78	111.06	109.54	109.24	106.99	107.85	107.38	108.41	108.13	106.97	108.61	107.85
101.27	102.22	100.74	102.96	103.8	101.75	101.3	104.23	101.27	105.1	104.11	103.24	102.52	106.57	100.69	101.71	102.06	102.96	102.27	102.89	102.74	101.54	102.7	105.84	104.01	104.12	102.65	102.11	103.92	101.13	101.89	101.08	101.66	103.74	103.41	104.03	103.44	104.48	101.57	104.6	102.96	102.69	104.09	101.05	104.03	102.57	103.71	102.15	102.86	101.33
96.651	98.378	96.266	98.951	97.655	99.847	97.469	98.082	97.646	99.21	99.473	98.739	98.186	98.682	98.917	96.993	98.455	96.606	98.164	99.857	100.14	97.688	98.867	97.546	97.739	97.819	99.028	98.221	97.271	99.268	97.851	98.058	99.17	96.484	99.59	98.817	98.476	98.383	99.774	97.129	97.325	97.02	94.987	97.926	98.007	99.184	97.596	98.528	98.045	96.2
106.74	105.95	106.39	105.9	104.47	105.64	104	104.98	108.59	105.53	105.39	105.45	106.94	105.17	106.43	107.79	104.72	106.88	106	105.29	105.35	105.57	104.34	106.46	107.7	106.34	104.38	105.32	105.58	104.47	106.19	105.4	105.8	103.53	105.74	106.12	104.36	105.41	106.13	104.39	104.07	104.12	103.7	106.71	106.04	104.16	105.81	105.01	105.2	105.71
109.45	108.76	109.48	107.45	108.03	106.91	109.15	108.89	107.54	108.04	107.71	106.96	107.6	108.3	107.03	107.43	110.05	108.4	107.14	106.67	107.77	110.31	110.58	109.23	107.56	106.4	110.29	108.32	108.49	111.48	108.3	107.44	107.37	110.09	106.11	108.89	110.81	108.67	106.86	108.65	108.74	108.75	107.78	109.17	108.28	106.82	110.97	108.16	109.37	106.93
110.63	108.99	109.96	109.01	106.19	108.04	109.37	107.88	108.72	107.77	108.77	108.56	107.97	109.29	108.06	107.96	109.24	107.75	108.28	108.6	108.1	109.75	106.41	108.23	109.2	107.44	107.19	108.51	107.93	108.34	108.66	109.66	109.47	109.5	110.13	110.07	105.61	107.96	106.73	110.33	109.14	108.54	108.07	109.17	109.42	107.55	107.54	107.48	108.44	108.14
109.46	109.61	109.78	109.47	110.03	108.62	108.43	108.41	108.05	109.57	107.44	110.16	108.4	108.5	109.02	107.76	109.98	109.79	106.14	109.31	109.41	109.34	106.52	108.21	107.64	108.02	109.43	110.76	109.77	108.45	109.6	105.79	106.82	108.57	107.5	107.36	107.5	108.91	105.08	107.04	107.91	109.71	107.73	107.4	107.33	108.37	107.18	107.11	107.72	105.93
105.78	103.39	104.71	105.71	106.34	106.94	102.62	106.23	106.24	105.57	103.66	104.6	104.85	106.62	105.15	105.43	102.81	107.01	105.26	107.08	103.13	105.55	106.33	103.8	106.66	105.37	104.68	104.31	104.35	103.69	105.66	104.24	105.67	106.94	106.62	107.26	106.74	104.74	104.63	103.92	104.46	106.56	107.17	105.19	106.15	106.01	106.97	104.87	105.59	104.44
107.29	108.69	110.43	105.7	110.09	107.59	109.48	109.14	107.97	107.84	108.31	107.73	109.63	105.22	108.81	108.89	107.61	109.11	108.54	108.12	109.16	108.66	109.32	109.55	111.08	109.68	108.39	107.09	107.96	108.05	108.67	110.03	108.31	107.68	109.92	109.33	109.93	108.8	109.68	109.23	106.92	105.81	110.53	107.7	108.12	108.5	107.25	108.5	110.74	108.19
107.15	110	107.6	109.69	110.77	107.84	108.48	110.22	108.83	109.67	109.57	108.74	106.83	106.53	108.62	108.8	107.1	107.43	106.5	108.59	108.61	108.76	106.93	108.4	108.96	109.83	108.27	108.72	110.46	106.04	108.21	107.63	108.43	107.27	108.64	107.78	108.04	108.68	108.69	109.32	110.77	109.74	108.3	108.51	108.37	108.5	111.01	107.03	109.67	109.91
111.55	108.21	109.5	109.84	106.9	110.62	107.4	106.61	110.63	107.23	109.06	106.48	107.39	109.34	107.54	110.49	107.46	107.96	108.7	108.21	107.16	109.24	108.42	106.5	107.38	107.99	106.5	107.29	107.72	107.75	109.8	108.43	108.06	108.34	107.77	107.94	106.6	106.81	108.21	106.04	107.01	108.05	108.8	108	108.1	107.46	106.27	106.51	108.11	109.86
105.29	107.52	103.18	107.05	105.74	107.95	104.08	106.19	105.63	107.04	106.68	106	105.55	107.53	106.49	105.86	104.81	106.29	106.21	104.98	103.73	106.02	103.18	105.24	105	106.3	107.34	104.12	103.56	105.33	107.16	106.43	105.49	104.83	105.23	106.88	104.19	106.19	108.6	106.2	105.78	105.75	103.66	106.06	106.34	104.43	105.86	104.94	105.54	106.42
99.798	96.693	97.868	98.696	97.655	100.84	99.943	97.568	101.18	98.19	99.295	97.652	98.326	97.2	99.909	100.11	100.24	100.29	98.215	98.024	99.004	99.105	98.697	98.573	98.414	99.01	98.197	98.324	99.204	97.402	97.835	96.832	99.279	100.98	101.83	100.27	96.89	98.205	98.865	98.03	100.32	98.445	98.607	99.34	98.734	98.517	97.85	99.643	100.51	97.868
104.03	107.97	104.55	106.12	107.22	104.23	106.15	105.18	106.11	106.15	106.92	106.52	105.98	106.1	105.79	105.44	105.95	106.04	103.56	105.64	106.94	104.63	106.56	106.05	105.67	104.95	106.92	105.65	106.66	102.97	106.51	104.57	106.8	107.39	105.67	103.84	105.98	106.83	104.62	107.56	105.63	104.93	105.25	106.46	104.11	103.65	106.37	106.74	104.02	105.63
97.328	98.741	96.548	98.782	100.21	98.973	96.383	97.503	98.727	96.923	98.213	98.459	100.29	98.068	96.755	98.942	96.8	98.583	100.45	96.148	96.8	98.234	98.108	97.487	98.203	99.625	97.615	96.586	98.299	96.232	96.194	98.306	98.809	96.776	97.734	98.104	98.135	99.31	99.052	98.764	98.145	95.421	97.383	97.322	96.465	98.477	98.49	99.043	99.553	97.23
103.11	106.78	106.28	107.02	105.49	105.2	106.81	104.26	105.45	105.26	106.32	106.18	105.46	106.38	103.97	106.82	106.2	105.87	104.08	103.39	104.84	104.59	106.71	103.92	105.6	104.56	108.87	104.91	105.12	105.9	107.19	105.83	105.81	103.94	104.6	107.44	105.27	107.36	107.15	105.07	105.35	105.95	105.46	103.66	104.76	104.01	107.67	104.54	105.51	102.74
108.55	106.35	105.96	106.38	106.95	108.15	108.39	107.75	110.03	109.44	106.73	104.84	108.73	108.98	107.85	109.13	112.33	106.38	106.47	108.18	105.4	106.72	106.28	107.34	107.3	106.94	104.55	107.82	107.82	105.81	106.64	107.82	105.77	109.99	108.38	106.43	105.48	107.06	107.83	108.47	109.25	109.23	109.55	108.23	107.74	106.53	107.47	108.83	107.57	110.59
108.12	108.52	109.68	107.52	107.39	110.72	108.51	109.61	108.95	108.12	108.84	107.9	109.43	108.69	108.68	108.49	108.74	109.48	107.25	110.69	109.9	106.32	110.29	108.59	106.95	109.54	109.36	107.81	110.21	107.85	109.5	107.48	108.88	109.51	106.8	106.17	104.21	110.33	109.34	109.35	108.92	109.83	109.39	106.83	106.97	110.12	108.43	108.18	107.44	109.02
106.31	106.91	106.46	106.08	106.58	104.01	107.42	106.36	105.73	106.11	104.16	106.99	107.85	105.43	105.19	107.42	106.84	103.77	107.41	106.09	106.64	105.95	107.57	108.8	106.6	105.45	104.3	105.88	107.17	103.49	106.95	108.18	105.81	105.15	106.37	105.34	105.4	108.37	103.84	103.44	106.7	109.81	105.15	103.83	105.21	106.39	109.24	105.13	108.14	105.86
104.99	106.76	107.95	107.13	107.71	107.92	108.23	106.34	108.28	107.67	103.62	106.66	106.12	104.9	105.03	107.29	105.02	108.04	106.81	107.14	104.12	105.29	107	108.3	106.11	107.64	106.08	107.37	106.83	107.59	106.4	107.81	108.34	106.27	104.66	104.68	108.31	106.77	108.44	106.3	107.52	106.04	106.15	106.86	108.18	104.99	103.22	106.29	107.36	106.78
105.91	104.98	104.81	104.96	103.93	105.57	105.46	106.69	105.99	107.55	105.47	106.15	106.8	105.68	107.13	104.17	105.12	107.91	105.9	102.9	103.6	104.59	104.51	105.53	104.46	107.24	105.98	108.36	106.81	105.7	105.33	104.03	106.25	105.54	105.06	104.82	104.92	104.63	105.51	107.56	107.28	103.74	104.44	104.9	103.1	105.18	107.4	105.32	106.76	106.31
108	108.98	108.99	107.92	108.76	108.47	107.58	111.02	107.76	108.1	109.17	107.53	108.38	108.71	107.2	108.18	106.9	108.43	107.92	108.67	107.14	109.83	108.46	109.46	109.41	107.03	106.69	106.45	109.38	110.45	107.12	109.47	106.91	109.25	108.52	106.27	109.52	109.77	107.91	109.88	109.09	109.74	110.94	110.16	110.31	107.67	109.21	110.3	109.8	109.18
107.43	106.35	108.48	105.28	105.56	106.29	104.77	103.74	107.49	105.88	106.56	105.22	104.13	106.47	107.83	106.08	105.83	106.9	105.82	105.63	105.34	104.1	106.09	106.64	106.21	103.7	105.68	104.23	107.71	108.03	105.45	106.56	108.33	106.95	105.72	105.5	105.62	107.79	106.32	106.95	105.89	106.69	106.62	107.04	105.45	105.01	105.24	105.65	105.47	107.22
104.92	105.39	103.65	104.48	107.25	104.85	105.35	105.6	105.84	106.73	107.76	107.64	106.62	104.5	106.35	104.25	106.04	105.59	102.65	106.45	103.93	106.17	105.21	106.44	104.74	106.9	104.46	104.64	108.03	106.62	105.72	104.63	105.03	104.56	105.68	104.07	106.49	105.91	106.68	106.94	106.99	105.81	105.44	103.96	105.21	102.52	105.12	106.44	104.09	106.5
107.97	106.76	109.48	110.81	108.21	106.52	108.17	108.57	108.36	106.64	107.86	108.06	108.52	109.17	110.91	110.58	108.45	106.7	107.29	107.6	109.63	112.24	107.58	109.59	105.92	106.52	107.51	106.24	107.29	108.64	107.32	110.03	107.3	107.55	105.33	109.07	107.47	108.29	110.01	109.3	104.99	108.06	108.31	111.02	107.03	106.91	108.49	109.03	106.14	108.75
101.48	97.716	97.921	98.609	99.712	99.04	98.742	98.394	98.119	97.861	98.219	97.896	98.645	97.35	98.117	100.43	98.277	99.25	97.914	99.339	97.887	99.243	99.009	97.065	98.538	99.956	99.405	97.863	98.28	100.03	100.62	100.84	99.687	98.628	97.615	98.745	101.28	97.4	97.863	98.769	96.81	99.976	100.19	98.062	99.501	96.588	97.457	98.624	99.879	97.669
106.99	105.63	107.48	105.21	106.2	105.71	106.24	105.76	106.67	106.14	105.9	109.74	109.62	107.59	109.21	105.96	107.48	104.75	106.27	107.76	107.55	106.81	108.66	104.91	106.99	106.16	105.12	107.86	105.36	105.11	105.91	106.01	105.24	106.67	108.39	103.38	106.75	107.49	106.4	107.11	106.98	105.81	110.07	107.16	108.62	106.8	105.81	106.41	107.89	108.24
106.9	107.43	104.39	107.03	108.12	107.64	108	108.63	106.67	107.05	110.28	108.65	108.71	106.16	108.89	106.66	108.39	109.74	108.25	107.69	107.12	107.49	108.69	107.45	107.64	109.8	106.62	108.36	106.81	106.93	105.76	109.16	107.77	107	109.6	108.51	106.28	108.3	108.57	107.08	109.41	106.7	106.33	107.37	109.34	106.25	105.23	106.6	110.09	108
99.852	97.418	100.74	102.07	101.43	99.202	100.85	100.14	99.501	101.44	102.16	101.88	97.293	101.54	101.55	101.56	101.07	101.25	99.827	101	98.941	101.7	99.351	100.01	99.18	99.657	100.65	98.359	100.62	100.94	104.51	101.35	100.34	101.1	99.779	101.72	99.991	103.39	97.806	99.181	97.901	99.662	101.03	100.98	99.877	100.24	102.02	101.49	100.79	100.7
111.51	109.53	112.53	109.74	109.63	111.42	108.95	112.29	110.32	111.43	110.4	110.57	111.44	111.68	110.49	111.86	110.26	110.63	110.7	110.61	110.48	109.78	112.61	110.49	107.64	109.48	109.17	110.11	112.44	110.99	110.44	109.83	112.57	108.5	112.57	108.24	111.52	108.83	110.68	109.12	110.66	109.75	110.93	110.75	111.5	109.72	110.54	108.98	110.14	110.48
104.16	104.9	104.85	108.47	105.22	105.93	104.9	106.31	107.42	105.03	106.14	106.61	107.48	106.35	106.47	106.68	101.87	105.66	103.84	104.22	106.09	106.06	106.16	108.72	104.21	104.81	106.06	105.68	103.47	104.7	106.99	104.45	107.68	104.68	106	106.17	103.3	106.59	106.01	102.23	104.35	105.4	105.35	105.76	105.47	104.62	106.52	106.33	105.34	107.71
107.37	108.03	108.18	105.89	109.22	107.31	109.02	109.02	106.5	109.24	108.6	105.15	105.73	108.2	109.1	108.34	109.37	108.38	105.64	109.18	107.94	108.91	106.41	109.59	109.09	108.11	106.83	111.13	108.03	109.56	107.65	107.53	109.21	108.35	107.54	108.42	108.23	109.56	108.89	106.68	107.84	107.84	108.44	109.71	107.46	108.56	106.61	108.8	110	109.09
108.6	108.63	106.81	107.83	107.33	107.74	107.71	109.2	107.74	107.35	106.85	109.1	107.52	108.09	109.32	108.45	108.84	107.46	109.86	108.79	109.02	109.23	107.97	110.22	108.63	107.63	106.03	109.42	108.61	106.84	109.4	108.12	107.51	109.52	107.46	108.13	108.32	108.15	111.75	108.71	109.88	107.08	108.11	108.6	106.77	108.99	110.31	109.42	110.23	112.44
108.5	107.53	109.11	106.99	107.77	108.48	108.86	107.62	107.09	107.89	108.78	106.89	105.01	108.94	108.38	108.31	108.18	109.34	107.74	107.13	106.97	108.46	107.48	107.59	107.37	108.37	107.13	109.46	106.67	107.99	106.05	106.63	108.57	106.27	107.88	106.46	105.58	108.59	109.72	109.19	108.59	106.49	107.36	107.56	109.01	106.7	108.3	108.41	106.16	108.82
106.37	105.7	106.29	106.12	104.82	106.1	104.28	107.1	109.15	104.68	104.46	106.41	105.98	105.23	105.59	105.32	105.64	107.09	103.98	105.42	105.4	106.17	106	106.33	107.35	107.67	105.32	106.33	103.11	106.07	106.99	106.03	105.29	104.75	105.99	103.15	107.65	104.37	107.29	106.15	105.2	105.76	103.72	107.19	105.63	106.58	103.71	106.6	104	104.46
107.96	104.92	107.72	105.04	107.27	108.32	105.21	105.44	105.36	105.81	104.56	108.54	105.55	106.34	106.33	106.84	106.69	106.81	106.15	106.27	106.21	106.39	107.59	105.52	104.29	107.58	106.33	104.32	107.01	106.34	106.65	105.56	107.71	105.52	106.33	107.31	106.55	106.8	106.11	105.72	107.9	105.5	104.97	106.85	107.12	108.15	110.11	105.69	107.2	107.42
104.79	105.35	107.25	107.36	105.94	106.38	106.6	106.18	105.38	107	105.05	106.97	106.23	106.66	105.17	105.46	105.96	107.29	105.68	103.19	106.47	104.78	105.52	106.11	105.68	104.49	108.32	107.15	105.5	105.13	105.86	104.47	107.01	106.32	106.83	104.76	104.26	106.71	106.51	102.2	106.79	105.14	105.14	107.46	104.11	107.78	106.44	107.97	105.85	107.05
105.71	105.4	105.99	104.7	106.09	105.4	105.11	108.02	105.28	104.86	106.27	106.24	105.3	105.39	104.55	106.44	107.1	106.66	105.7	107.74	106.46	105.75	105.39	105.59	106.55	106.39	106.71	107.1	104.97	104.75	104.33	104.49	106.8	106.28	105.06	104.46	104.7	106.52	107.33	106.52	106.01	104.56	106.21	105.9	106.59	106.48	104.73	107.49	108.02	104.25
111.54	108.95	105.95	110.92	107.53	107.37	107.44	108.03	109.28	107	109.54	107.45	107.17	106.98	107.8	107.76	104.87	108.54	109.53	109.27	110.39	109.95	108.68	106.96	110.97	107.46	107.49	109.7	107.5	109.35	107.03	106.69	109.23	108.52	110.67	106.41	109.37	108.35	109.34	111.37	110.35	107.05	106.62	106.07	107.12	107.51	108.23	109.22	107.66	109.9
103.47	104.48	103.75	102.38	101.36	103.96	102.23	105.48	103.72	102.49	102.5	103.49	102.89	102.8	103.74	101.37	102.09	104.99	102.63	102.63	103.01	103.3	102.7	102.47	104.79	103.74	104.43	103.35	104.71	103.2	103.39	103.66	104.15	101.72	104.59	101.58	103.87	101.26	104.02	102.54	103.79	101.43	103.01	102.55	103.54	103.82	101.64	105.02	100.74	102.71
107.17	106.98	107.17	107.75	108.42	107.58	107.53	107.56	107.43	109.57	107.13	103.86	106.68	107.71	106.45	106.36	105.94	108.99	108.75	107.51	108.21	107.16	106.93	105.33	106.83	106.9	107.91	108.94	104.82	107.13	108.1	108.77	109.62	106.04	106.74	108.06	107.7	106.16	107.25	105.79	107.13	106.72	106.3	106.95	110.89	108.25	107.91	106.56	107.58	103.17
107.14	106.55	107.49	107.05	106.78	107.64	108.49	107.37	107.54	107.79	107.94	106.68	109.51	108.33	108.78	108.31	108.3	106.97	108.14	106.04	109.68	108.48	107.66	106.42	105.28	105.93	106.92	106.31	105.75	108.06	108.45	107.75	107.24	107.62	108.89	106.76	108.59	106.95	108.5	108.36	106.21	106.16	107.66	107.67	105.9	109.21	106.67	107.61	107.31	107.23
105.51	106.56	105.83	104.86	106.18	104.71	105.39	104.29	105.17	106.01	106.07	104.55	107.19	106.13	105.71	102.96	103.98	105.14	109.08	105.6	106.01	105.39	107.12	104.91	104.61	107.4	105.77	105.79	105.48	105.24	105.84	104.14	105.64	105.85	104.98	105.37	106.6	105.99	106.42	104.8	106.63	106.72	107.02	106.8	105.95	107.31	105.99	104.4	105.19	106.29
108.55	106.83	106.56	105.68	108.73	108.31	108.01	106.78	108.55	109.14	107.54	104.89	108	106.92	107.42	106.85	108.47	109.06	107.3	106.91	108.27	108.09	108.92	107.19	108.57	109.08	107.32	109.08	110.41	109.9	107.43	107.31	108.54	105.85	107.07	108.72	106.34	108.28	105.98	107.97	106.55	106.06	108.09	106.55	107.67	107.56	103.92	109.7	108.16	107.19
102.44	99.828	102.43	101.49	100.92	101.36	100.6	99.888	101.03	100.33	102.69	103.31	102.37	100.19	101.89	103.82	98.331	101.44	98.424	99.429	101.24	103.56	99.054	101.9	102.59	101.46	100.69	102.1	102.33	101.47	100.7	100.49	99.82	99.831	103.08	99.733	100.85	100.88	102.51	101.8	100.36	102.78	101.74	101.21	100.12	100.52	101.64	100.16	100.61	102.74
108.37	105.56	104.68	108.07	110.76	107.84	108.96	106.65	107.57	109.99	109.93	106.55	107.85	107.81	107.93	107.94	107.63	107.34	108.06	107.73	106.07	107.26	106.03	109.32	110.12	107.41	104.89	107.48	107.12	110.89	110.28	108.04	107.87	108.77	108.19	109.22	108.29	107.38	108.78	109.24	106.72	108.42	108.17	108.58	107.58	108.03	107.53	107.49	108.31	108.84
103.96	105.25	105.21	105.55	104.11	106.44	107.78	104.38	105.09	106.22	102.62	106.96	103.49	106.27	107.01	106.92	105.86	105.59	105.26	105.46	105.15	105.92	107.42	106.04	105.53	107.21	102.16	103.86	106.09	104.88	106.22	104.87	104.62	105.71	103.79	104.82	104.51	106.75	106.09	105.2	104.8	103.95	107.22	102.72	106.02	104.76	105.09	105.37	104.57	107.07
107.79	107.46	106.86	105.5	105.22	105.84	105.13	106.65	104.76	108.28	105.03	107.11	104.09	106.3	106.7	104.93	108.23	106.91	107.91	105.63	108.43	106.48	106.49	105.77	105.16	106.83	108.63	107.42	108	108	106.89	105.88	106.86	106.3	104.45	106.39	105.69	106.12	106.61	105.2	105.25	106.76	105.27	106.81	105.99	104.52	107.51	108.41	106.7	108.3
107.24	107.57	109.69	107.69	109.59	106.89	108.11	108.71	107.12	109.85	108.53	109.55	106.11	109.15	108.94	108	108.49	108.04	108.95	108.5	108.21	108.68	108.76	107.43	109.1	106.61	108.61	109.41	107.59	108.45	108.37	109.78	108.56	106.26	107.94	106.82	105.7	109.01	108.06	108.26	109.27	107.76	107.86	107.94	108.15	110.45	109.77	107.18	109.9	107.83
108.21	106.87	106.92	107.81	105.84	104.49	106.45	108.32	107.47	106.61	105.64	103.78	106.53	108.46	104.22	106.29	105.52	107.85	103.2	105.58	107.3	105.69	106.46	107.07	107.54	106.53	105.79	106.56	105.81	106.81	106.26	107.72	107.26	107.61	106.06	106.18	107.4	106.83	107.2	106.9	106.5	104.36	105.13	107.07	107.38	104.86	108.74	106.16	108	108.2
100.35	101.24	102.3	99.018	101.1	101.25	99.627	101.15	102.1	100.69	102.99	99.387	99.737	99.135	99.127	100.54	100.33	102.06	101.7	100.94	98.582	100.56	102.8	101.88	101.05	99.507	98.595	97.278	101.92	99.662	98.486	99.645	99.606	100.45	101	101.09	101.16	99.662	99.171	99.253	102	99.225	100.44	100	99.692	98.868	98.632	101.08	99.768	101.2
106.4	104.96	105.35	107.4	102.38	104.04	105.89	106.55	106.69	108.5	105.69	104.41	104.73	105.4	108.12	105.72	108.08	104.55	105.07	104.51	105.17	106.89	103.95	106.08	106	105.33	103.8	105.95	105.71	106.26	106.84	105.77	106.31	104.19	105.94	104.84	108.19	104.36	105.2	104.03	103.95	104.2	104.14	107.77	106.61	104.53	106.47	103.16	108.46	104.54
106.98	108.29	103.89	108.33	106.96	107.21	107.21	105.94	107.67	105.46	107.93	106.01	105.04	107.37	107.05	106.53	105.68	106.41	106.73	106.16	104.52	107.75	107.69	104.02	106.19	106.66	106.16	106.21	107.17	106.89	106.3	109.31	105.33	107.71	108.76	108.17	106.74	108.2	108.04	106.14	107.35	107.04	105.8	107.44	104.03	106.79	105.84	108.44	106.17	105.98
105.72	103.84	105.14	106.29	105.69	106.42	105.51	107.6	106.07	105.08	104.54	103.55	105.8	104.49	105.49	103.82	105.61	106.71	104.82	104.52	104.61	104.98	107.32	104.12	105.94	104.44	106.04	105.65	105.92	104.01	105.83	105.7	107.95	105.96	105.56	106.93	103.55	105.15	105.49	105.76	106.61	107.79	104.83	107.12	105.01	104.65	106.41	105.62	106.14	105.25
96.038	97.086	96.036	96.025	98.863	95.95	98.593	96.183	98.721	98.48	99.12	101.2	98.272	95.851	98.086	97.868	96.054	97.658	99.486	99.024	96.032	97.719	97.074	97.371	98.565	98.363	97.447	99.041	97.479	95.964	98.647	97.596	98.309	97.608	97.795	97.486	97.754	96.658	98.113	99.427	96.691	97.872	97.409	97.157	97.299	96.508	98.314	97.454	101.28	100.23
105.21	104.98	106.28	107.85	106.39	104.34	107.16	107.97	106.2	105.12	106.81	105.9	104.12	106.39	106.34	106.08	103.98	105.28	106.22	104.96	105.62	105.19	105.41	102.58	104.27	105.49	105.81	104.76	106.39	105.2	105.71	104.93	105.89	105.71	108.78	105.78	104.81	106.9	106.79	105.01	108.21	106.85	104.39	105.35	105.42	103.24	108.05	108.63	106.28	106.47
109.39	107.03	108.76	107.61	108.42	107.71	106.62	108.86	111.57	109.95	108.22	108.18	109.26	107.66	109.1	111.21	107.62	108.01	110.2	108.14	107.06	108.78	108.13	107.23	110.64	108.66	108.03	106.88	105.46	109.69	109.22	108.62	109.91	108.55	108.12	106.52	107.46	107.7	107.73	110.22	106.14	106.91	108.86	107.68	108.5	108.6	108.5	106.33	107.58	107.46
108	105.42	103.78	106.38	104.97	107.84	103.23	105.11	105.11	105.73	102.02	107.61	106.14	108.03	105.18	106.06	104.91	107.46	106.92	107.24	105.72	106.08	105.33	103.64	104.5	105.2	104.56	103.5	107.15	103.76	108.54	107.21	105.13	105.58	102.76	108.27	105.28	103.09	104.34	105.84	105.14	104.69	105.37	104.81	106.43	106.49	104.82	105.43	105.28	104.79
107.94	105.75	105.54	107.27	104.87	108.43	105.95	109.82	106.97	107.68	106.61	107.46	106.85	105.82	107	107.9	106.31	105.68	104.64	106.54	108.37	107.38	106.15	106.24	104.88	106.52	106.41	108.92	103.76	107.2	105.81	104.3	107.95	109.36	105.16	107.61	107.06	105.95	104.99	106.27	105.75	105.04	104.05	105.83	107.34	108.62	108.06	106.76	107.13	107.14
109.99	110.69	109.91	111.87	110.63	109.28	110.58	108.02	110.82	107.23	110.34	109.73	111.31	110.65	111	111.96	110.64	110.39	109.64	109.99	111.22	110.34	111.23	109.65	110.2	108.93	109.33	110.84	110.16	110.58	111.78	110.82	110.88	113.42	111.42	110.91	112.04	110.32	110.6	109.77	110.9	109.18	111.78	109.6	108.35	112.04	108.22	112.45	109.75	109.35
105.55	105.27	105.95	105.5	106.28	107.34	106.35	104.13	106.21	105.02	106.3	106.21	104.9	103.22	105.93	107.51	104.33	106.64	103.58	105.51	105.88	105.46	104.58	105.85	104.19	104.68	106.21	105.17	105.77	104.9	105.17	104.91	105.31	106.29	102.7	107.37	107.36	105.16	106.3	104.85	107.59	105.62	104.91	104.67	106.58	104.55	106.81	105.32	107.17	105.85
104.35	105.77	105.31	105.38	105.21	105.92	105.98	105.24	105.93	104.72	104.84	106.47	106.9	104.34	106.25	105.51	105.46	105.66	105.89	106.32	106	104.92	107.24	104.77	106.09	107.02	104.86	106.2	105.44	105.04	103.38	104.46	105.44	108.32	104.17	106.02	106.51	105.77	106.82	107.59	105.9	107.01	105.84	104.21	105.08	105.98	105.78	104.7	106.42	105.6
109.79	105.96	106.78	106.22	107.72	104.69	106.07	104.67	106.32	106.57	105.99	106.93	105.51	105.88	105.82	107.55	105.99	105.98	106.29	106.24	107.06	104.45	105.24	106.35	106.07	105.29	105.62	105.6	104.28	106.67	104.29	105.11	107.73	104.7	107.55	106.77	105.31	106.68	106.08	107.28	105.27	106.43	106.44	106.77	103.09	106.59	109.68	106.28	105.79	108.59
107.68	107.19	105.62	105.07	104.25	104.5	103.65	106.32	105.75	106.31	105.08	107.51	105.89	105.3	104.76	106.38	106.13	106.52	105.17	104.76	107.58	106.25	105.25	106.02	106.45	106.88	105.43	107.33	106.55	104.79	105.92	107.38	104.28	105.4	107.44	104.03	103.64	106.23	104.23	106.23	106.52	105.94	106.04	104.81	104.87	103.84	103.29	105.42	106.74	107.31
97.578	97.379	97.782	100.59	98.497	98.53	98.253	96.522	99.55	99.409	100.03	99.867	98.715	99.312	98.367	99.401	98.989	99.072	99.295	99.071	99.455	97.664	96.457	98.134	98.314	98.741	99.031	98.007	98.914	95.693	99.022	97.467	98.165	97.862	97.168	98.145	99.207	98.606	96.624	98.622	94.027	96.486	98.119	99.493	99.561	98.441	98.21	97.877	98.037	95.204
103.46	103.95	105.54	106.18	105.64	104.6	104.33	105.68	107.69	105.72	106.23	104.79	104.96	105.44	105.02	103.94	105.73	102.8	105.12	105.9	106.13	108	105.25	102.75	105.77	107.7	103.75	105.94	104.98	106.53	106.94	103.74	106.59	103.61	105.58	106.52	107.01	105.59	107.33	104.38	104.27	107.17	105.39	107.87	103.72	103.87	104.35	107.62	106.69	104.5
108.05	109.39	111.51	110.41	110.72	109.26	109.5	112.89	110.38	112.86	109.05	110.03	112.65	110.95	109.23	109.02	109.91	109.75	110.99	110.21	111.49	110.94	112.44	109.99	110.05	111.34	110.44	111.58	110.09	109.7	109.81	113.06	110.9	111.26	112.83	111.07	110.93	110.92	107.55	110.05	112.15	110.02	109.57	110.87	109.28	109.51	109.82	109.01	109.11	111.11
107.36	105.85	106.63	108.86	107.42	108.22	106.95	106.81	104.57	106.06	105.78	105.72	106.05	104.93	106.63	106.79	106.43	106.71	108.52	107.44	106.3	105.4	106.91	104.26	104.42	109.22	108.99	108.31	107.48	103.85	107.74	108.44	105.62	107.47	107.24	110.35	104.59	108.15	108.16	105.26	106.85	107.3	108.3	106.92	107.53	105.86	105.31	106.83	106.94	106.52
104.22	105.69	107.82	106.33	105.67	104.1	104.09	105.78	105.38	108.03	106.95	106.2	106.49	106.57	106.5	105.49	108.05	108.77	106.3	105.95	107.54	106.04	107.96	107.54	105.39	106.14	104.75	107.7	103.99	102.77	104.63	104.61	105.89	103.89	105.08	104.18	108.11	105.85	104.88	106.08	106.97	105.51	107.36	105.42	105.76	106.89	107.32	106.2	104.75	105.8
109.48	108.48	108.78	107.58	107.97	108.14	108.01	108.52	107.07	108.17	108.43	108.68	106.42	107.7	110.52	107.62	111.08	107.38	107.77	108.25	107.98	107.97	107.53	108.66	107.13	108.66	107.27	108.45	107.5	111.09	107.76	107.97	108.86	108.52	108.02	107.47	106.87	109.43	108.63	109.83	107.65	110.22	107.59	108.41	109.14	107.11	109.09	109.85	108.43	108.99
99.828	101.51	99.869	100.76	100.74	101.11	102.57	100.94	102.2	99.967	101.36	100.05	101.62	100.99	100.44	101.33	99.496	102.6	100.88	102.35	101.83	99.846	101.26	100.2	100.23	100.79	101.57	101.01	99.88	101.51	98.852	99.015	98.431	99.802	101.63	101.68	100.78	101.19	103.55	100.99	100.56	99.383	98.895	99.633	101.49	101.11	99.845	102.5	99.891	102.3
97.885	98.642	99.03	100.2	100.25	99.546	98.201	100.28	95.809	99.561	98.239	99.697	99.092	98.219	97.532	98.542	100.21	99.041	98.646	96.614	98.125	101.32	97.979	97.839	98.426	99.595	97.661	98.46	99.806	98.893	101.13	98.987	97.552	98.078	98.227	100.75	99.998	97.388	100.96	100.22	98.073	100.56	98.973	97.342	97.679	100.9	94.468	97.237	98.639	98.14
106.59	107.96	105.62	106.96	105.21	106.37	106.62	106.99	105.84	105.94	105.06	107.27	105.98	107.58	104.68	105.53	106.44	108.22	107.01	105.27	105.03	105.09	105.78	105.3	106.99	105.62	109.47	105.67	106.94	106.18	102.62	107.22	106.65	108.18	104.75	105.39	106.4	107.29	105.58	106.27	105.67	107.57	106.95	105.05	106.16	105.72	103.72	107.93	106.59	104.89
108.4	107.39	107.81	106.66	108.29	106.37	104.17	106.18	106.34	105.53	106.72	108.28	105.66	107.31	105.82	106.77	107.71	104.53	108.17	106.13	107.12	107.02	106.1	105.17	106.62	104.89	106.43	105.11	106.26	107.55	107.11	108.59	107.57	105.93	102.93	106.14	107.67	106.12	107.39	106.47	107.09	107.84	107.69	105.56	105.29	106.36	108.18	107.69	108.01	104.52
97.742	100.83	99.335	98.931	99.401	96.226	98.966	98.865	98.597	99.29	100.18	98.025	99.921	100.13	100.88	100.13	100.64	100.02	102.91	97.847	100.69	97.771	99.941	100.31	100.18	98.316	98.834	99.345	99.546	99.127	97.845	100.5	98.797	98.35	97.388	100.38	98.965	100.54	101.58	99.329	97.798	98.707	99.379	98.514	98.415	98.812	100.52	98.064	101.83	98.43
105.17	105.66	104.14	105.76	106.81	106.48	105.11	103.78	104.41	103.64	107.2	106.69	106.36	104.54	104.71	104.28	106.12	103.32	104.05	104.56	105.29	105.86	104.64	103.47	105.62	105.69	105.39	102.94	105.89	105.5	103.81	104.98	105.36	105.33	103.88	106.73	108.61	104.28	108.68	106.33	104.74	107.17	103.74	106.69	104.82	104.59	105.94	104.21	104.8	107.32
101.47	100.32	100.29	99.945	100.54	100.04	104.05	102.49	102.35	102.29	101.49	99.571	100.36	100.57	99.987	102.17	100.22	101.97	99.391	101.08	100.39	102.92	100.02	101.26	102.56	101.08	103.6	99.45	101.33	101.68	102.5	101.5	99.859	100.71	101.02	98.456	102.38	101.93	98.967	100.01	102.2	103.25	100.01	101.65	101.93	101.02	99.553	97.7	102.09	101.14
100.17	99.782	101.05	99.372	100.08	99.947	100.94	99.089	101.43	98.263	99.959	100.91	100.95	100.42	101.54	98.558	100.81	99.685	98.38	99.545	101.46	101.89	102.88	102.06	100.02	100.69	101.38	99.21	102.29	99.791	100.36	101.68	102.12	100.42	99.838	102.4	102.06	100.48	99.728	101.25	98.817	99.964	101.97	101.36	101.57	99.427	101.09	100.35	100.47	98.89
104.01	106.35	107.48	105.93	106.78	106.41	107.95	104.54	104.25	108.69	106.47	105.71	106.14	104.07	104.84	105.69	105.88	106.12	107.06	107	108.74	105.17	108.07	106.08	106.95	105.45	105.35	105.18	108.92	105.88	104.63	105.93	105.13	106.86	105.74	104.91	106.37	107.2	105.56	108.52	106.89	105.14	105.51	105.86	105.9	106.7	105.85	107.43	107.34	107.06
102.36	106.81	106.9	107.43	107.17	105.71	106.74	106.51	106.35	106.02	106.7	105.17	105.32	104.37	106.92	105.59	106.45	104.17	106.8	105.45	106.2	108.61	103.77	104.91	107.26	103.95	103.78	109.21	106.08	105.87	104.21	105.65	108.89	104.57	104.96	107.69	103.02	105.66	105.37	107.09	105.9	105.45	107.52	104.76	107.06	104.24	105.39	104.1	106.88	106.69
107.04	105.15	104.92	104.89	105.41	109.95	107.67	105.85	106.77	106.2	106.85	106.36	107.69	105.89	108.19	107.84	106.12	105.2	104.28	106.43	103.99	108.14	105.36	106.59	106.61	106.63	105.16	106.76	105.91	106.11	108.08	106.07	107.69	106.77	107.1	107.92	105.72	108.03	105.57	104.08	102.76	107.42	107.81	103.23	106.68	105.25	106.97	106.77	106.9	106.26
107.07	104.54	105.96	103.99	105.23	104.14	104.21	106.78	106.29	105.48	106.19	105.62	104.65	103.85	105.37	104.68	106.54	107.93	105.75	106.95	105.8	103.52	107.74	105.04	105.67	106.95	105.67	105.14	104.74	105.66	105.62	104.38	105.3	107.61	104.62	105.66	103.41	106.51	105.23	105.7	105.94	103.92	105.99	105.86	105.6	106.16	103.73	105.85	106.51	105.34
98.423	99.839	97.46	98.128	97.45	101.54	100.23	97.526	99.755	97.073	99.631	99.371	99.23	98.925	100.4	100.49	99.304	99.956	99.113	97.566	99.904	99.262	98.759	96.601	100.12	99.992	100.42	100.46	98.357	97.244	99.696	100.53	99.87	100.34	98.118	100.03	99.583	101.06	98.377	98.949	99.476	99.897	99.754	97.592	98.376	98.88	98.873	98.921	98.713	98.521
107.32	105.93	106.32	105.9	105.52	107.44	105.45	105.51	106.53	105.31	106.39	104.17	106.9	105.66	104.94	105.69	106.78	105.85	105.24	107.36	105.14	104.15	103.34	104.88	104.66	104.64	104.28	103.59	104.89	105.21	106.2	104.64	105.47	105.89	105.78	105.48	105.97	104.63	106.18	106.21	104.76	106.3	106.15	105.55	104.94	104.4	103.81	105.17	103.46	105.97
105.11	104.73	104.6	104	106.63	105.63	106.28	104.4	105.49	106.9	104.16	107.43	105.55	107.99	106.03	106.96	104.47	104.78	103.11	105.32	106.63	106.58	107.14	105.73	106.17	106.87	104.3	104.86	104.22	104.5	105.16	106.2	106.01	107.52	107.29	107.26	105.59	105.19	105.14	105.12	106.3	103.52	107.54	106	106.45	105.39	107.21	106.23	103.5	106.95
101.22	100.1	99.16	102.58	101.8	100.34	100.72	101.68	99.465	100.02	101.1	101.16	102.76	99.719	100.73	99.733	102.03	99.305	103.46	99.96	99.738	99.472	100.68	101.47	101.77	99.137	102.81	100.93	100.47	101.17	101.79	100.63	99.852	99.646	100.6	99.942	101.97	100.83	100.04	102.94	105.02	102.63	102.84	100.01	102.45	99.145	100.54	101.15	101.31	101.85
101.06	103.25	100.99	100.7	100.06	101.21	101.27	101.12	100.32	102.36	102.73	98.796	100.61	101.81	100.01	100.61	99.898	101.9	102.32	99.303	102.65	101.36	100.89	99.645	101.11	100.11	101.72	100.34	101.64	99.573	100.22	101.84	99.169	101.36	103.26	100.04	102.9	102.11	98.498	103.94	100.1	99.246	100.29	102.66	97.891	102.83	100.52	101.55	99.933	102.92
107.51	108.86	108.85	108.47	106.35	107.96	109.53	108.74	107.33	107.38	110.08	109.04	107.17	109.31	107.48	109.37	107.91	105.48	107.11	107.83	110.65	108.45	105.29	108.39	109.35	106.55	107.78	107.9	109.15	108.74	109.37	107.89	109.41	108.55	108.72	108.42	108.61	108.77	106.19	109.82	108.16	111.65	108.9	108.82	107.17	109.66	108.17	107.13	108.58	109.26
105.82	107.34	104.93	106.09	105.63	107.58	103.95	103.07	104.9	106.01	106.93	105.32	104.95	106.5	107.15	106.51	104.17	105.42	106.91	107.04	103.5	105.78	105.72	105.21	103.85	108.05	105.95	105.23	104.63	108.21	105.67	105.82	106.72	105.06	105	105.53	104	107.23	103.31	103.93	106.32	103.76	105.19	108.77	108.1	107.16	108.42	104.51	104.13	105.93
111.3	111.9	110.78	109.52	110.62	112.07	110.23	110.94	110.81	110.45	111.25	111.71	107.37	111.12	110.54	111.64	112.05	108.89	109.11	111.07	108.75	111.77	109.23	109	110.74	110.09	109.01	111.08	110.36	110.9	109.28	111.35	107.96	111.01	107.38	109.27	111.34	111.96	108.77	110.86	110.6	111.47	109.8	109.26	109.92	110.27	110.29	111.32	109.32	110.98
105.04	107.44	104.3	105.53	104.15	106.22	107.91	105.64	108.08	105.66	105.18	106.09	106.51	107.05	106.77	107	106.61	106.98	105.95	105.7	105.42	106.89	103.96	105.12	105.17	105.51	104.09	105.48	105.26	107.12	106.22	105.24	106.6	106.42	105.94	105	105.39	106.2	106.71	105.04	107.29	106.44	102.9	103.85	103.46	105.02	106.36	104.65	105.39	106.35
106.38	105.66	105.99	106.01	105.32	106.47	105.24	106.4	107.67	104.02	105.15	106.64	106.63	106.3	105.81	104.6	103.73	105.55	105.88	106.28	104.91	105.75	105.33	104.42	103.44	104.13	105.98	104.98	108.48	104.1	105.72	103.97	105.44	105.93	106.4	106.27	106.08	106.39	104.73	104.88	106.24	107.31	103.82	107.27	102.93	106.42	105.43	104.22	106.12	106.42
106.42	105.27	108.98	107.67	109.66	107.3	110.14	108.09	111.01	111.04	110.94	107.91	107.05	108.4	107.01	108.43	109.63	108.98	109.02	109.47	107.73	109.36	107.88	106.76	105.83	109.47	110.24	110.7	110.25	106.84	108.22	108.16	110.42	109.35	108.33	107.12	105.59	110	109.95	105.42	109.36	109.08	107.57	110.91	108.55	110.32	108.15	109.68	108.1	109.06
106.61	109.4	108.28	106.98	106.87	109.08	106.98	108.72	107.3	109.63	108.06	107.78	108.82	106.39	109.04	107.78	109.68	113.45	107.97	108.1	108.35	106.15	106.79	109.02	110.21	107.47	109.63	106.77	109.6	107.12	108.36	109.18	109.08	109.39	109.31	106.99	108.77	108.91	107.2	109.19	108.77	107.83	106.22	109.72	106.09	111.02	108.03	107.87	106.5	112.48
107.11	107.37	107.8	108.2	109.25	107.21	109.08	108.47	106.88	109.6	109.6	108.27	108.43	108.43	107.89	107.97	108.02	108.6	109.45	108.5	107.24	109.06	109.21	109.8	106.94	107.23	109.24	108.1	107.93	107.17	108.76	107.56	108.43	109.2	109.7	107.1	109.84	108.42	108.66	108.24	106.85	108.02	107.35	106.14	109.18	108.97	108.87	108.69	107.77	108.64
109.47	108.21	109.12	109.65	110.26	107.41	107.03	108.66	107.59	108.74	108.88	109.87	109.33	108.93	106.81	108.12	107.88	107.42	109.17	111.21	110.52	109.58	108.99	110.38	107.65	109.66	108.22	109.99	107.13	106.94	109.23	106.65	107.77	108.4	108.21	106.53	110.41	108.82	109.36	107.03	110.49	106.22	108.62	108.79	106.88	107.36	108.51	109.28	108.08	110.5
98.927	97.704	96.57	94.99	98.278	96.942	100.84	100.24	96.93	98.283	98.067	97.494	99.618	97.661	97.046	98.193	97.556	96.776	97.416	98.022	97.276	96.934	95.664	97.735	98.55	97.967	97.235	95.868	97.923	99.062	99.701	98.156	100.13	96.645	98.061	96.794	96.96	98.54	97.371	97.048	99.228	98.088	97.143	96.816	96.6	98.241	98.934	97.045	98.476	98.302
106.85	109.1	110.97	106.56	106.16	109.89	107.62	106.54	109.01	106.96	109.18	107.22	106.38	108.45	106.52	106.2	109.04	108.3	110.06	107.68	107.01	107.81	106.75	107.68	104.82	106.77	106.23	107.59	110.84	108.19	109.1	106.82	108.35	108.74	108.12	109.25	108.03	106.46	107.72	107.84	108.54	107.11	110.79	108.45	107.93	108.49	108.18	108.03	107.76	108.15
95.869	96.802	98.613	97.94	98.088	96.568	99.716	98.624	97.598	95.855	99.121	98.47	98.074	100.23	97.513	95.575	99.505	97.502	97.478	101.57	97.027	97.947	97.679	97.506	100.57	96.989	97.595	94.214	99.549	98.196	98.72	95.616	96.944	98.05	99.555	99.146	97.983	99.273	97.553	97.785	97.666	97.398	96.712	97.067	95.238	100.18	95.633	95.508	96.393	94.693
98.385	99.455	99.14	100.85	100.74	100.65	100.1	98.024	98.672	99.917	96.54	98.936	97.932	100.07	97.226	99.116	99.138	97.564	100.61	99.39	96.002	100.28	101.73	99.132	100.41	98.653	96.514	98.855	98.929	98.537	99.7	100.99	100.54	100.16	98.262	98.884	99.14	98.966	98.051	99.903	96.398	98.702	98.846	96.243	98.71	98.749	98.203	98.459	99.636	99.044
108.85	111.46	107.65	106.43	107.89	107.35	107.69	107.16	107.9	106.06	108.22	108.88	107.79	107.53	107.1	104.18	108.39	105.98	106.79	107.23	106.21	106.9	108.29	106.2	108.52	108.01	109.33	110.14	106.81	108.23	108.9	107.71	107.21	107.88	106.53	108.68	108.7	108.68	108.57	108.42	108.31	109.59	107.2	108.02	107.15	106.99	108.18	107.74	108.71	108.3
103.68	108.14	106.15	106.39	105.51	105.16	105.18	104.06	107.08	107.96	106.79	106.46	105.42	106.08	107.93	106.24	106.39	106.76	104.77	104.42	104.56	105.02	106.13	106.73	105.48	106.77	105.66	104.06	104	104.72	106.31	103.28	105.73	104.49	105.73	105.27	104.72	105.27	106.71	105.3	107.93	106.79	105.59	102.78	106.54	105.14	105.25	105.48	104.12	104.43
111.4	110.31	110.49	110.06	110.54	111.59	109.33	109.32	110.01	110.67	112.78	110.85	110.28	108.65	108.68	109.63	111.43	107.5	110.16	109.01	108.5	110.6	109.75	109	110.05	110.29	109.28	109.51	109.02	109.32	111.04	110.99	110.75	110.62	111.63	109.23	112.04	109.93	109.67	108.84	110.03	112.14	110.11	109.35	110.21	109.88	111.32	111.91	109.25	108.75
103.82	107.72	107.16	105.78	105.64	105.6	106.04	106.25	106.16	108.63	105.89	105	107.87	103.89	105.52	105.45	106.16	105.58	104.79	105.8	104.91	106.22	108.11	106.64	105.61	105.88	105.95	105.24	104.82	106.56	108.25	104.4	106.55	106.46	105.87	105.83	105.79	106.07	105.82	106.44	105.62	107.54	104.67	104.9	105.14	105.09	105.73	102.72	104.8	105.2
99.495	99.412	101.1	100.26	101.67	102.47	100.2	101.09	101.76	102.51	101.69	101.57	102.27	101.15	101.93	98.491	100.67	101.55	99.458	99.903	100.75	102.54	98.797	102.33	97.878	100.92	102.1	101.64	100.53	100.39	98.605	98.888	102.39	102.63	101.24	99.906	100.07	100.43	100.69	99.754	98.759	100.38	102.91	100.07	100.69	99.47	100.62	100.89	101.72	101
98.574	97.092	98.528	100.24	98.123	97.915	98.262	99.156	98.142	100.04	97.887	98.884	99.748	97.181	96.991	97.967	98.078	97.918	97.684	98.139	98.715	97.673	99.351	97.023	95.324	99.64	97.465	97.776	95.772	95.614	98.485	98.613	98.813	96.807	97.662	100.03	95.257	98.531	99.144	99.895	98.612	98.208	99.874	96.104	97.771	96.464	97.452	96.597	96.948	95.999
99.57	102.67	98.343	99.107	98.268	97.778	99.979	99.707	98.817	98.533	97.583	97.064	97.708	99.138	101.08	97.863	97.811	97.763	98.361	96.933	98.859	98.654	100.34	98.305	98.558	100.32	96.641	100.27	101.42	98.999	96.34	99.268	99.506	98.411	98.796	100.25	99.912	98.817	95.333	100.2	99.419	96.577	100.49	99.034	99.209	98.331	101.33	98.589	99.703	99.001
107.1	105.48	105.86	106.2	107.7	106.58	105.06	104.65	107.79	106.69	106.69	106.05	107.27	106.12	107.15	108.48	105.25	108.38	104.31	106.52	106.02	107.58	107	104.91	106.82	106.23	106.45	106.99	106.8	106.65	106.27	105.56	105.72	105.86	106.11	106.72	105.94	104.65	108.1	104.84	105.58	107.02	107.56	108.29	102.66	105.93	106.73	105.83	104.11	104.62
110.03	108.16	107.78	108.27	108.36	106.38	108.29	108.56	106.71	108.87	107.06	108.51	109.26	107.19	107.75	107.9	107.53	109.7	107.47	106.96	109.2	109.48	109.55	109.62	107.98	108.35	108.22	110	108.12	108.53	108.75	110.63	107.68	106.09	110.84	106.71	109.2	109.25	110.2	109.78	109.39	108.92	107.15	109.83	107.55	108.28	107.72	110.36	108.2	109.85
105.13	103.74	105.31	104.16	107.15	105.21	103.7	107.37	108.73	107.08	104.15	106.21	106.67	104.87	105.6	104.55	105.56	104.62	105.47	104.74	106.34	107.16	107.18	106.28	106.25	105.96	105.86	104.71	105.54	105.7	105.09	107.17	104.17	104.59	104.6	107.32	105.71	103.97	105.56	104.09	105.6	107.92	106.66	105.01	106.03	104.74	106.12	107.4	105.14	104.19
110.04	109.98	109.5	111.77	109.82	108.78	109.8	109.65	108.55	109.23	110.99	111.6	107.8	110.8	111.45	109.65	110.21	109.54	109.65	110.83	111.01	111.13	110.11	108.12	110.93	113.68	108.99	111.22	111.14	108.51	111.52	111.77	107.81	109.39	110.64	112.59	109.23	108.78	112.33	113.08	111.33	108.75	109.62	109.78	110.28	109.31	111.91	107.9	112.09	111.11
109.17	105.91	107.65	106.37	105.89	104.89	106.12	107.66	106.25	106.66	105.26	106.27	104.84	106.81	105.45	108	105.06	107.38	107.51	106.14	103.61	106.62	106.19	107.77	106.17	105.26	104.32	108.34	106.4	104.76	107.49	107.71	107.77	106.29	106.5	108.1	106.44	104.43	105.71	105.6	107.92	109.42	105.43	106.59	105.38	106.11	107.69	106.03	106.61	108.39
108.54	108.34	109.06	105.84	106.37	106.13	106.79	108.55	108.95	105.81	109.16	106.19	107.91	108.11	111.55	108.01	110.12	107.59	110.19	108.61	106.29	106.24	108.81	109.04	109.2	110.14	109.84	106.78	108.49	106.7	107.22	108.55	107.59	108.43	108.62	109.69	106.45	107.22	109.54	107.8	108.9	107.97	110.02	107.09	107.87	108.04	108.85	107.61	107.3	107.94
98.079	98.827	98.502	98.004	97.053	97.574	97.404	95.926	96.703	99.163	97.52	98.526	96.161	97.528	97.998	97.235	98.484	96.153	97.675	99.738	100.48	96.953	99.208	96.949	96.929	98.294	99.026	100.01	98.087	98.407	98.196	94.807	97.097	99.168	99.201	97.97	97.841	100.21	97.867	98.191	97.556	98.461	96.97	98.661	96.441	98.621	98.422	95.619	97.999	95.757
105.82	108.79	106.32	105.34	104.42	106.57	105.8	104.96	107.84	104.19	104.8	106	107.62	104.03	106.11	104.78	105.22	106.98	105.79	107.54	104.14	104.99	105.59	104.07	107.03	106.94	101.98	104.72	103.71	104.38	106.79	108.06	105.35	104.67	104.81	106.25	104.05	104.03	103.62	103.8	107.35	104.48	106.37	106.41	105.43	105.94	104.42	105.97	106.24	105.81
101.53	98.982	100.28	100.78	99.155	99.509	100.11	103.25	100.17	101.81	101.29	99.64	101.33	99.991	102.68	100.8	100.11	101.75	99.765	100.4	102.96	97.387	99.18	99.837	100.87	102.13	100.39	99.66	100.85	100.23	98.937	101.86	101.44	100.74	100.56	103.02	103.25	98.941	101.77	101.15	101.09	101.75	101.68	101.07	100.9	101.2	101.28	101.9	100.07	102.44
105.86	106.7	105.72	108.9	107.81	107.09	106.19	106.14	107.25	104.89	107.93	106.75	104.9	108.44	105.28	104.83	105.11	104.55	105.73	105.63	106.91	104.69	107.32	106.16	107.96	104.17	105.29	104.85	107.41	104.88	107.35	103.59	109.07	105.83	105.56	105.92	107.65	105.08	104.93	107.51	107.64	106.86	106.98	104.32	105.38	106.04	106.71	104.12	106.78	105.54
97.608	95.953	99.919	96.387	98.996	99.782	98.702	97.114	99.54	96.939	99.586	99.142	98.808	99.115	96.8	98.924	97.273	100.15	96.253	97.835	99.539	97.595	98.824	96.706	99.047	97.552	99.577	98.215	97.163	95.921	97.261	97.361	99	97.568	96.329	98.307	98.851	100.19	95.831	99.579	97.456	98.349	99.783	97.728	98.108	96.752	97.377	97.467	98.604	98.746
105.32	104.99	105.84	105.16	105.83	105.62	106.06	107.24	106	105.26	107.48	105.21	104.98	106.33	107.51	104.3	105.1	105.72	105.68	105.82	105.87	105.66	106.47	104.3	105.02	104.3	105.9	104.4	106.34	107.46	105.34	106.61	106.87	107.08	105.55	104.34	106.4	107.17	105.05	106.5	104.33	106.99	104.69	103.17	104.04	103.48	107.21	107.54	107.45	104.69
107.39	105.45	105.6	106.03	106.07	105.38	108.46	108.54	106.39	106.75	107.67	105.91	105.29	108.33	109.37	107.66	108.61	105.34	104.33	106.84	105.36	104.55	109.38	106.99	105.41	107.08	104.74	108.19	108.66	108.01	106.32	105.07	106.92	104.52	108.33	106.39	106.77	106.81	104.46	107.18	105.64	108.69	105.17	105.89	106.08	105.98	104.93	109.13	105.31	107.81
110.84	107.34	110.03	110.91	108.59	109.5	108.75	111.76	110.14	111.77	110.09	112.04	109.55	107.96	112.28	110.5	110.31	107.81	110.66	109.65	109.53	110.73	108.93	109.27	111.27	112.93	111.61	111.95	111.23	110.31	111.73	110.8	110.55	109.96	109.03	108.72	107.56	111.01	107.64	110.87	110.42	111.08	109.4	110.99	109.46	111.99	110.99	107.49	112.99	111.45
107.68	108.01	107.25	108.11	109.38	109.04	109.71	108.37	108.48	108.05	109.93	107.8	108.43	109.01	107.41	106.95	109.39	109.72	109.28	109.75	109.08	107.78	107.43	108.97	109.22	109.73	108.88	108.41	108.7	109.58	109.42	108.23	106.03	107.09	108.75	107.1	105.94	109.86	109.87	105.44	109.45	107.54	108.57	108.67	109.87	110.21	107.13	108.28	108.17	107.93
108.9	105.94	108.46	106.86	108.72	108.28	110.68	106.6	106.86	108.39	107.15	107.27	108.4	107.54	106.3	106.22	106.07	106.09	105.56	107.79	107.08	108.1	108.58	107.53	107.9	108.72	108.03	106.91	108.59	107.93	108.21	107.54	106.66	107.55	108.95	108.39	107.86	106.57	109.88	107.25	108.43	109.89	110.66	107.6	109.42	106.95	109.15	107.67	106.46	107.51
104.6	104.59	102.39	105.69	104.87	102.87	105.01	104.6	105.09	107.11	106.05	104.01	106.35	105.02	106.1	106.97	105.39	106.44	106.27	104.37	106.95	104.8	107.39	105.86	108.01	105.48	104	106.19	105.07	104.99	104.6	106.73	105.23	104.85	106.42	103.72	105.57	106.02	106.87	108.73	105.09	103.57	106.86	103.53	104.09	104.3	103.18	106.81	104.98	105.78
106.12	106.14	105.95	106.96	104.21	105.8	104.84	105	105.99	105.82	103.13	103.52	105.58	107.43	106.61	104.73	105	105.36	107.56	105.78	106.14	106.95	105.18	104.18	106.66	104.08	105.82	105.88	107.92	106.49	106.85	105.17	106.26	107.08	104.32	105.23	103.71	104.62	105.01	106.51	107.36	106.18	106.61	104.65	103.69	106.18	105.72	104.7	105.18	104.38
109.64	107.89	107.92	106.22	108.66	108.03	110.21	109.38	108.43	108.49	108.39	109.18	109.23	111.36	107.78	108.24	106.23	107.84	106.24	109.16	109.19	109.67	110.17	108.04	106.13	109.88	109.14	108.14	109.65	110.06	108.32	109.86	107.89	106.97	108.92	108.42	108.38	109.41	106.66	108.69	109.53	109.01	109.5	106.87	108.5	109.53	107.68	109.33	110.67	108.33
106.72	106.05	108.33	107.23	106.32	107.48	108.34	109.02	107.99	107.22	110.29	104.64	108.74	110.6	107.16	108.69	109.16	107.99	107.83	109.52	107.69	106.07	108.39	107.43	107.85	106.46	107.01	107.57	110.62	108.76	108.23	109.35	106.68	108.17	108.22	107.92	106.68	109.06	106.69	108.7	107.99	108.4	104.15	109.55	109.23	106.69	108.78	106.56	106.8	104.08
110.5	110.17	111.83	110.23	110.01	109.86	110.19	110.86	110.07	112.44	111.67	110.46	109.37	112.57	111.52	109.41	110.57	111.45	108.81	111.27	112.99	111.73	111.27	111.3	109.59	109.49	110.79	110.89	112.1	109.49	110.68	111.42	110.55	110.3	109.12	107.89	110.2	110.77	112.24	110.68	111.75	110.37	108.78	108.89	110.15	110.58	112.49	110.18	108.92	110.76
109.88	108.58	110.14	110.34	111.03	108.08	107.15	106.41	107.49	108.2	109.7	108.57	108.11	106.65	109.18	107.99	107.13	109.73	106.62	108.17	109.14	110.38	109	110.15	107.58	109.82	107.54	107.87	109.18	108.79	107.98	111.15	108.72	109.29	110.28	109.35	108.82	108.76	107.93	107.98	110.54	108.96	107.27	110.01	107.92	106.21	109.35	109.01	109.32	109.43
97.411	96.084	98.483	98.512	96.597	99.336	95.86	98.922	96.941	100.26	100.84	96.795	98.019	95.891	96.213	98.687	98.456	97.606	96.624	98.226	97.564	99.102	97.586	97.736	98.291	99.747	97.985	96.066	98.682	98.696	97.249	97.94	98.588	96.92	97.169	96.841	99.056	96.952	96.785	97.126	99.182	97.878	96.812	99.036	96.434	100.13	99.059	97.878	98.674	96.889
97.876	97.991	97.982	99.19	96.853	98.11	96.259	99.592	97.037	96.979	97.68	98.219	98.37	100.28	96.691	97.797	97.823	96.427	97.245	96.247	97.478	96.941	99.372	99.248	99.369	96.9	96.243	97.705	97.622	96.943	97.609	95.31	98.802	97.692	100.08	98.408	100.28	98.916	97.655	99.117	99.852	99.011	99.077	95.859	98.099	98.378	98.542	97.497	95.979	95.388
98.122	98.229	99.226	97.712	96.362	98.258	97.123	97.019	96.154	98.158	98.446	99.115	99.669	98.446	97.857	97.799	100.27	96.565	96.248	97.594	97.37	97.668	95.607	97.676	97.615	98.26	99.393	97.727	97.316	98.082	99.433	98.078	99.641	96.406	97.055	96.049	97.898	97.032	99.056	97.44	100.19	96.641	98.159	97.527	97.721	97.666	99.477	98.059	97.75	98.028
109.6	109.58	110.54	113.47	111.17	111.65	111.51	111.35	111.4	107.82	110.72	112.23	110.76	109.35	111.82	112.5	111.77	110.53	109.92	112.21	110.86	108.67	109.37	109.5	110.12	110.51	108.36	111.01	110.42	111.31	112.3	108.57	111.42	110.57	111.39	110.33	109.95	110.81	111.44	112.9	109.22	107.67	112.34	111	110.92	112.22	110.42	111.42	110.74	108.92
106.09	106.09	103.14	106.28	105.57	105.18	105.66	106.65	106.34	105.98	106.21	107.3	104.94	103.1	105.61	107.44	104.85	105.42	104.99	106.93	106.83	103.98	107.13	107.33	106.3	105.55	106.63	107.84	105	105.96	106.59	105.54	104.27	106.47	104.24	105.04	105.4	104.69	104.56	105	106.49	104.82	104.03	106.48	105.84	105.59	106.47	105.19	103.69	104.68
99.465	100.37	97.371	98.983	98.547	98.508	99.808	100.39	99.341	98.833	99.352	100.24	100.07	98.973	97.988	96.853	99.929	99.949	100.02	101.77	99.353	101.94	101.36	101.74	101.3	101.31	100.11	99.505	99.685	99.944	98.777	100.98	101.98	99.417	98.95	101.13	99.038	101.37	101.64	100.22	101.54	99.89	100.91	100.03	102.01	98.084	100.73	99.784	100.51	99.687
104.69	106.87	106.65	107.2	108.13	106.68	105.5	106.73	105.74	106.7	108.71	106.56	107.58	105.92	104.8	106.38	106.16	105.48	105.85	107.19	105.26	103.55	106.48	106.03	106.01	108.31	105.29	104.64	106.63	107.39	104.9	106.62	107.69	104.51	106.32	106.68	107.15	107.5	107.62	106.94	105.36	106.05	106.65	108.33	109.04	106.2	104.87	105.78	106.11	106.34
107.19	106.37	105.7	107.6	105.56	104.94	105.14	106.33	104.54	105.6	106.2	106.96	104.15	106.08	105.54	107.66	102.77	104.55	104.88	106.54	107.99	105.23	105.71	105.72	102.62	106.88	104.46	106.06	107.48	106.55	106.62	104.11	105.67	104.99	104.82	104.72	105.97	102.97	104.93	105.63	105.17	105.34	107.54	104.25	104.42	104.65	106.13	103.62	106.79	104.69
104.45	106.62	106.44	104.25	105.63	105.93	105.84	105.51	105.9	106.52	107.3	107.45	107.36	108.34	109.3	107.06	105.42	108.15	106.36	106.99	105.37	105.2	107.27	106.45	105.73	105.99	107.13	104.87	105.65	108.15	105.38	107.83	105.38	104.61	105.31	105.72	106.63	106.68	106.66	106.43	108.49	106.58	108.4	106.49	107.23	105.04	107.79	108.09	106.52	106.79
108.14	109.56	110	111.79	112.28	110.36	109.96	111.9	111.09	112.32	109.31	108.96	109.93	108.99	111.5	109.4	110.24	110.89	110.05	112.02	109.47	108.98	110.58	110.8	110.01	110.74	112.58	109.98	110.35	109.99	114.12	110.75	110.58	109.18	112.65	110.17	110.04	112.35	110.45	109.51	109.66	112.22	109.66	109.86	112.06	109.83	109.28	109.2	109.13	109.31
98.027	99.298	96.895	98.978	98.297	98.452	99.622	97.482	97.913	98.932	98.718	97.936	97.866	98.519	95.977	98.508	97.767	99.891	98.801	99.32	97.25	99.371	99.041	98.787	98.692	97.489	98.857	97.663	97.067	97.88	99.282	97.244	98.167	97.626	98.627	98.965	97.013	98.033	98.213	98.655	98.426	97.861	95.213	98.567	98.539	99.192	97.061	98.15	99.08	94.808
108.53	108.89	107.67	109.92	110.11	108.43	109.37	109.55	107.37	110.28	110.04	107.83	107.03	108.98	110.1	111.22	109.43	109.43	108.88	108.58	108.18	108.51	107.7	109.22	108.46	110.84	107.82	109.97	109.61	107.5	109.86	105.75	105.97	108.62	107.47	107.99	108.49	109.59	106.21	107.63	108.71	106.65	108.22	108.93	104.99	107.23	109.79	106.62	108.29	108.82
107.27	107.49	108	109.44	106.46	109.97	107.63	106.46	110.65	108.35	109.25	107.62	110.33	108.64	109.71	107.25	108.15	110.45	106.84	107.78	108.96	108	107.54	106.73	109.37	107.29	106.24	107.16	106.91	109.84	107.93	108.8	107.24	106.94	108.43	108.69	107.21	110.88	107.69	109.22	106.56	108.36	106.91	108.01	108.83	109.66	109.01	108.66	108.86	109.13
105.93	107.69	105.6	105.86	105.99	105.23	106.06	105.02	105.64	105.41	104.94	107.66	104.3	104.31	104.72	106.28	106.43	106.15	107.75	105.39	105.52	105.33	106.81	106.62	107.39	107.14	105.94	104.89	106.35	104.96	107.18	104.73	105.16	106.35	106.21	107.18	105.93	105.73	105.28	103.96	103.54	104.53	105.9	106.92	103.98	103.02	105.96	104.75	104.73	106.76
99.94	99.495	101.53	101.34	100.95	101.56	98.813	101.74	99.805	103.43	100.9	101.14	100.6	98.085	101.08	101.67	100.2	101.58	99.972	101.84	100.75	102.53	100.61	100.8	100.88	97.91	101.63	102.83	99.816	103.21	101.83	99.571	100.25	98.708	99.301	101.29	100.46	99.759	99.569	98.551	102.08	98.085	100.63	100.46	99.904	100.03	100.48	102.28	99.4	100.38
108.47	108.59	108.47	108.36	106.23	106.34	107.19	108.11	108.31	105.99	109.1	107.93	109.3	107.99	108.03	106.92	108.96	110.5	107.82	106.25	107.1	108.23	107.46	105.98	107.49	108.29	108.4	110.1	108.51	108.8	106.66	106.73	109.2	108.75	108.82	107.74	105.67	107.58	105.71	105.8	110.5	109.3	107.47	108.89	109.6	108.05	108.37	105.54	109.24	107.3
107.19	105.48	104.41	107.39	106.4	105.99	106.71	107.1	105.86	105.79	105.41	105.62	107.78	106.58	106.9	104.84	106.07	106.47	107.22	107.61	107.51	105.07	107.21	105	108.8	104.78	106.9	108.54	105.23	107.49	106.98	107.15	107.82	106.28	106.53	106.98	105.13	105.97	108.11	107.13	107.58	106.74	106.82	105.02	106.2	105.22	107.77	108.13	106.36	107.64
105.78	104.36	104.44	106.38	107.53	104.35	105.9	104.22	104.16	103.48	107.56	104.64	104.02	105.31	106.81	104.54	105.4	103.45	105.69	107.24	105.67	107.32	107	105.52	105.59	104.84	103.78	104.52	106.28	105.07	105.44	106.59	103.97	103.84	104.67	104.99	106.31	106.98	105.85	104.14	105.85	103.85	105.38	103.34	106.19	105.92	107.31	105.01	106.01	104.64
104.71	107.23	103.82	107.03	105	106.22	106.32	105.26	103.27	106.9	107.29	105.51	106.99	104.82	107.13	104.75	106.62	107.94	106.42	106.78	106.25	104.38	104.53	104.51	105.79	106.32	105.26	107.48	106.16	105.75	105.87	106.01	105.65	106.5	107.33	107.24	105.73	103.84	105.37	103.4	106.09	106.86	105.22	105.61	105.31	106.54	106.94	105	103.42	104.53
100.35	97.533	97.441	98.771	95.966	98.504	96.691	97.985	98.057	97.319	94.989	97.664	99.158	97.377	98.941	97.989	95.28	98.829	98.392	98.484	97.132	97.541	99.267	98.139	97.706	98.608	99.16	96.795	98.887	97.368	98.378	97.95	98.387	100.46	99.568	100.18	97.073	95.809	96.759	96.822	99.981	97.936	97.176	97.971	97.781	96.378	97.374	98.861	98.842	96.996
108.42	108.57	107.98	105.6	107.57	108.33	107.55	109.25	106.62	108.2	106.71	108.66	107.48	106.05	109.16	107.44	108.25	107.09	107.59	109.98	107.85	109.29	106.68	106.79	108.67	107.92	106.61	107.59	105.75	107.32	107.53	107.74	108.59	108.27	106.57	107.96	108.62	106.1	106.12	107.76	107.82	109.37	108.5	107.64	108.76	106.21	107.05	109.13	106.89	105.97
106.04	107.7	108.21	106.26	106.31	107.04	107.07	107.43	107.14	105.6	104.81	106.73	106.5	106.95	108.03	106.48	108.79	107.42	105.54	104.41	105.92	106.44	106.4	107.7	106.33	107.43	106.68	107.23	107.52	106.49	106.1	106.46	105.65	105.52	104.82	107.51	105.42	107.51	106.6	105.7	105.98	105.6	105.68	107.44	105.85	108.55	103.49	104.24	107.62	107.17
99.598	97.739	98.402	98.735	95.666	99.573	98.602	97.319	97.274	97.077	96.447	98.867	99.625	100.22	98.277	95.828	96.961	99.27	99.016	96.659	97.907	100.18	98.935	100.28	97.7	97.688	98.642	98.171	98.603	98.661	101.08	99.747	99.991	98.186	96.988	97.696	97.588	98.499	99.077	98.523	99.645	97.952	99.974	97.18	97.025	97.895	95.625	97.272	98.866	100.3
108.9	107.57	107.88	107.69	108.37	109.44	105.77	108.76	107.28	109.33	109.64	110.17	108.76	109.2	108.21	112.19	107.67	109.58	107.87	107.17	107.59	106.47	109.13	108.69	108.82	105.32	108.95	107.46	108.73	107.96	107.39	108.79	107.85	106.37	108.73	107.12	110.85	107.11	106.48	109.48	108.7	107.5	109.51	108.29	107.37	109.67	106.58	108.24	107.78	109.09
104.88	107.89	105.62	107.27	105.28	105.59	104.83	106.71	105.65	106.29	105.31	104.39	104.92	107.48	106.3	105.72	103.14	105.92	107.5	106.15	105.05	107.38	106.99	103.82	104.83	106.15	105.18	105.19	105.61	106.38	106.09	107	104.69	105.1	104.49	106.72	105.74	104.34	104.53	107.26	105.74	104.23	103.14	105.86	106.94	108	106.8	105.45	106.42	103.6
105.63	106.33	107.63	105.63	106.61	107.35	107.24	107.05	106.91	109.59	106.33	106.84	106.5	106.02	105.09	105.75	107.37	105.77	106.94	106.05	108.28	108.33	106.71	104.79	105.38	105.45	105.65	108.25	106.54	106.8	107.42	108.58	105.52	106.62	106.31	104.39	105.61	105.33	106.08	105.47	106.32	105.73	104.03	107.4	106.41	105.99	106.32	105.3	107	103.27
96.142	98.055	98.461	100.15	99.748	99.115	99.439	98.2	97.695	100.95	100.73	97.618	97.882	98.958	98.707	96.247	101.91	99.064	99.98	97.374	97.241	98.481	99.14	99.711	96.755	101.03	98.59	98.49	98.778	99.133	98.529	94.063	100.62	98.122	98.936	97.959	98.4	99.41	97.436	101.3	99.101	99.615	98.293	99.91	98.956	100.03	100.04	97.947	98.304	100.15
108.5	106.35	108.14	108.6	106.51	109.7	106.74	106.51	107.3	110.06	107.95	108.68	104.85	109.6	108.27	107.76	105.99	105.43	108.77	108.47	106.51	108.24	106.43	106.88	106.8	107.87	106.47	108.43	107.96	109.36	108.57	109.35	108.29	109.44	107.73	106.8	106.6	107.23	107.52	108.01	106.74	108.56	107.48	107.1	107.93	109.5	109.66	108.33	109.1	108.72
98.884	102.57	101.44	100.56	100.03	102.22	102.23	100.28	98.812	101.39	100.76	100.57	100.44	100.01	101.68	101.87	99.279	100.93	99.881	99.517	102.68	100.35	99.862	98.83	100.06	99.059	100.74	100.74	101.97	99.471	98.126	100.45	101.35	99.311	100.69	101	100.74	98.662	100.26	99.019	101.04	97.585	99.871	99.456	101.47	98.82	99.577	99.775	101.98	99.775
106.9	108.79	105.56	109.53	108.69	106.52	106.89	107.78	108.61	109.62	108.78	107.78	105.96	106.88	108.19	108.69	109.93	104.59	106.68	107.43	107.46	108.18	106.15	104.76	108.86	109.57	107.89	106.36	107.76	107.73	106.75	110.1	106.12	107.81	107.65	107.2	106.6	108.24	108.45	105.73	107.33	108.99	107.6	107.86	107.71	109.86	106.92	106.52	110.34	108.48
111.36	111.36	108.5	110.78	108.67	109.13	112.66	110.74	112.85	110.24	109.67	110.79	110.28	108.72	109.24	109.88	109.55	109.18	110.36	111.13	110.67	109.8	111.09	111.34	109.27	110.05	110.64	110.72	109.42	110.51	111.11	109.55	111.14	108.24	109.96	111.18	107.65	110.39	111.87	111.66	109.28	109.66	111.18	111.4	111.31	109.95	112.12	108.1	110.85	109.94
109.29	109.13	106.86	109.18	107.71	107.41	109.47	109.14	108.81	111.11	111.02	106.74	107.54	108.6	111.1	108.4	109.6	108	110.32	110.65	108.29	107.48	108.5	107.31	107.59	109	105.37	108.42	108.75	108.41	109.86	108.71	107.43	109.01	108.22	108.68	107.97	107.89	107.37	108.29	108.73	107.62	108.44	106.17	109.78	109.26	106.12	105.45	107.23	109.67
105.58	105.29	107.38	106.49	108.24	107.81	107.18	104.7	105.82	104	104.1	103.89	106.3	106	106.5	104.44	104.83	106.96	104.33	105.71	106.77	105.95	106.55	106.61	106.6	106.63	106.14	103.67	107.3	105.04	106	107.1	106.01	107.11	104.36	105.61	108.25	103.49	107.18	105.22	107.85	106.86	105.25	106.82	106.41	106.8	105.1	106.23	104.26	107.69
103.11	105.45	106.54	105.17	104.5	105.2	103.53	105.18	106.83	106.36	106.39	104.38	106.61	106.36	105	105.51	105.93	105.09	105.42	104.21	104.81	105.76	106.16	106.68	107.49	105.91	106.49	107.5	104.37	103.28	104.88	105.32	107.85	107.02	107.34	106.8	105.74	106	103.85	105.44	107.53	104.69	107.08	104.39	106.21	104.45	107.37	104.38	106.42	106.46
108.74	108.92	110	111.34	109.18	111.3	110.64	110.51	109.99	111.02	112.31	110.9	112.75	110.99	110.06	108.55	109.65	109.62	111.02	109.59	110.04	111.53	111	110.98	112.05	109.81	109.66	111.18	109.2	109.68	109.48	110.26	111.22	110.05	111.99	111.02	109.47	108.72	112.45	112.88	112.58	109.1	111.51	110.61	109.55	110.77	109.25	108	110.46	110.16
94.927	97.92	98.769	98.231	98.424	98.384	98.044	96.522	100.03	97.178	97.6	98.761	98.967	95.769	98.193	96.17	96.296	98.66	98.43	98.267	99.209	97.636	96.78	98.446	98.757	96.448	97.05	99.185	97.887	96.871	95.917	95.784	99.06	97.229	96.29	98.367	97.891	97.485	98.451	96.813	97.884	98.543	98.67	97.413	98.3	98.002	97.999	99.452	99.235	97.451
105.84	104.1	105.17	104.4	104.15	104.73	105.3	107.67	107.98	107.15	107.58	106.56	104.58	106.86	106.14	107.01	107.06	107.04	106.4	103.11	106.12	105.98	107.6	106.46	104.55	106.8	105.41	104.98	104.82	107.02	106.92	105.57	108.88	106.21	105.51	106.39	106.27	105.6	105.52	105.72	104.47	106.56	104.67	108.26	106.89	106.24	105.36	105.72	104.48	107.25
96.354	98.067	96.914	97.39	100.24	96.122	97.669	95.069	99.088	98.609	98.527	97.472	98.871	97.405	98.576	96.376	97.987	98.382	98.571	97.715	95.585	98.332	98.736	98.6	100.41	99.829	100.41	98.611	97.091	97.454	100.49	95.791	97.591	98.055	96.279	98.434	97.503	97.601	98.266	97.566	96.853	97.433	96.722	97.984	97.47	97.106	96.588	99.087	98.919	96.878
107.76	108.61	105.94	107.92	109.54	107.14	107.48	107.47	108.63	108.05	109.41	108.8	108.95	108.13	107.06	108.23	106.78	109.06	109.47	107.34	110.59	109.26	108.42	106.54	108.63	107.74	106.56	110.98	107.7	106.89	106.75	105.77	108.82	107.5	107.94	110.73	108.15	106.77	108.86	107.47	109.79	107.51	109.3	108.71	108.16	110.14	108.31	109.56	108.53	110.73
109.31	110.16	107.7	107.92	109.96	107.92	107.95	107.12	109	107.88	106.03	106.78	108.06	106.85	106.6	108.79	107.44	108.38	107.52	109.94	107.17	110.5	110.59	107.28	109.02	107.16	107.88	107.61	109.03	108.44	110.17	108.09	108.67	108.48	107.55	108.29	109.23	105.77	108.27	110.53	108.51	107.75	107.41	106.62	110.02	108.89	106.73	105.88	108.8	108.23
106	109.86	109.03	107.06	108.12	110.02	107.1	108.68	104.46	107.95	106.81	106.78	105.86	109.59	106.69	106.43	106.42	109.01	107.38	109.01	107.7	107	110.02	108.25	110.46	106.8	104.82	107.97	107.11	108.74	108.7	106.11	106.88	107.38	109.42	107.57	109.09	110	108.55	108.61	107.36	104.89	108.79	106.67	108.38	106.97	107.59	108.05	108.23	108.06
109.37	109.52	107.61	107.19	110.37	107.01	107.87	109.37	108.68	107.11	110.19	108.12	108.97	110.71	108.25	109.28	108.11	105.52	106.06	108.77	108.7	107.16	105.16	107.22	110.14	108.63	108.23	109.48	111.19	106.38	105.27	109.79	107.69	104.93	109.48	107.97	107.12	107.28	108.32	107.77	107.2	107.37	108.03	108.97	107.62	108.09	111.1	108.63	108.13	107.5
106.32	106.19	106.54	105.04	105.14	106.24	106.41	105.06	105.75	106.34	107.85	106.69	107.71	105.12	105.16	104.3	105.51	105.13	106.56	105.4	106.18	108.07	106.37	106.44	105.63	105.49	106.56	105.98	104.41	105.81	105.38	105.01	108.45	105.88	106.5	106.47	105.91	106.39	105.89	105.56	105.81	106.9	105.92	107.28	107.39	109.06	106.74	107.36	108.35	105.99
110.44	110.19	111.3	110.16	109.63	110.66	111.82	108.18	110.06	107.46	111.41	110.55	108.4	109.82	112.02	109.01	110.7	110.24	109.93	112.22	109.9	109.45	111.01	110.25	109.84	110.63	111.33	110.11	113.06	111.24	111.95	112.03	110.69	110.04	108.58	111.41	110.91	109.35	111.9	110.11	111.91	109.78	109.47	110.63	112.03	108.5	109.43	110.87	109.88	107.68
106.16	105.45	106.15	104.95	106.76	107.89	108.26	106.74	106.03	105.76	104.92	105.51	104.83	105.63	102.59	105.41	106.34	107.57	106.06	105	106.99	105.32	105.31	105.25	104.99	104.03	107.43	105.19	104.31	105.88	106.38	104.8	102.14	106.16	105.32	105.45	105.81	107.42	103.89	104.83	106.89	105.52	105.38	106.48	105.79	103.79	104.42	103.68	107.17	104.6
102.1	100.82	100.42	99.699	101.79	102.11	102.88	101.08	99.195	99.189	101.68	100.58	101.25	101.98	100.6	101.04	99.805	100.82	103.88	102.28	100.59	98.515	99.957	101.44	100.5	100.33	99.194	101.59	99.856	102.45	100.72	101.83	100.9	101.43	99.903	100.44	101.37	103.56	101.6	100.56	101.24	102.02	100.33	101.95	103.58	99.667	99.955	100.92	101.21	99.941
103.65	105.12	107.56	104.81	105.3	106.38	106.43	107.31	105.74	106.49	105.81	107.97	106.09	105.79	105.24	105.74	105.53	110.65	107.03	109.22	107.33	108.93	107.81	106.73	105.2	107.51	105.55	108.63	105.51	109.01	105.19	104.11	105.62	106.83	106.94	107.49	105.79	107.22	108.38	106.25	106.27	105.16	108.11	106.68	108.84	107.17	108.2	105.58	109.25	105.62
97.631	96.936	96.348	98.178	98.887	97.78	97.532	97.46	99.008	97.26	94.41	98.734	97.87	99.067	98.016	100.07	98.359	96.573	97.628	95.863	99.673	96.833	99.057	96.65	99.445	98.059	99.818	99.012	100.8	98.634	98.642	97.28	98.301	98.153	97.616	97.734	97.967	97.613	97.208	97.907	96.173	98.719	99.297	96.993	99.277	98.192	96.779	96.148	98.997	97.698
104.44	105.92	104.25	105.97	107.26	105.54	104.5	105.84	103.76	106.95	108.03	107.32	104.08	107	104.47	107.21	104.32	105.47	106.39	106.45	104.25	105.82	103.97	104.11	106.39	106.68	102.55	104.46	105.68	107.07	105.28	106.47	104.26	104.15	105.16	104.77	104.37	102.83	105.03	105.41	106.61	107.38	104.74	105.1	104.34	105.76	104.98	105.28	106.43	105.47
99.939	98.554	101.11	99.258	98.691	102.17	101.33	99.737	101.23	98.022	101.34	99.547	99.233	100.32	101.55	99.951	99.053	99.811	100.03	99.415	100.83	101.31	101.7	101.13	101.92	98.704	98.915	98.78	102	102.26	99.409	100.21	100.74	99.623	99.972	100.09	102.48	101.21	101.18	101.42	101.03	102.93	98.244	98.989	99.685	98.542	99.09	99.057	102.45	100.79
107.73	108.57	107.47	107.9	107.63	108.23	109.83	106.82	107.45	108.52	109.02	109.14	107.95	108.56	108.57	106.99	107.84	107.44	107.51	108.83	110.45	106.48	107.7	109.64	110.33	109.31	108.8	110.48	109.67	107.39	111.13	106.07	107.71	107.43	107.65	108.19	107.28	107.29	107.17	110.79	105.28	106.95	108.9	108.57	108.26	107.67	106.79	106.5	108.14	108.09
105.51	105.59	106.49	106.47	106.99	106.64	105.84	106.87	106.34	105.75	105.59	108.8	105.64	105.16	105.06	106.66	107.07	106.53	106.74	106.25	104.94	107.23	105.01	108.93	103.35	105.95	105.97	105.23	105.07	105.55	106.17	106.52	107.11	108.45	106.12	106.26	107.34	105.34	107.76	107.09	107.14	106.17	106.69	104.14	108.58	106.6	107.63	106.34	104.23	109.08
106.34	106.99	107.79	108.53	107	107.03	107.02	105.36	106.29	107.12	103.84	105.66	107.72	110.15	106.42	108.18	107.91	105.26	109.6	104.37	107.62	104.93	106.23	105.09	108.23	103.34	105.23	106.98	105.51	106.05	107.27	104.69	106.48	103.29	107.39	106.66	104.95	104.49	105.61	106.02	106.49	105.34	105.42	108.56	106.57	106.72	106.25	103.13	108.47	107.71
100.06	97.859	98.704	98.224	96.984	97.954	95.078	97.191	98.356	99.349	97.672	94.529	98.324	97.185	98.687	98.164	97.072	97.543	100.56	95.603	98.74	97.72	95.818	97.778	96.588	99.593	99.258	98.652	98.659	97.946	98.037	96.491	97.614	97.223	96.901	96.118	101.49	97.553	98.225	97.36	96.665	99.33	97.969	98.977	97.031	97.054	97.161	98.657	97.397	97.194
105.75	106.31	105.89	105.1	105.76	104.33	107.41	104.82	105.03	106.24	105.21	105.31	104.42	103.59	107.23	105.62	106.4	105.49	105.58	104.23	106.98	104.85	106.08	104.7	104.56	106.78	106.74	107.37	105.49	104.87	103.43	105.65	107.23	105.04	105.63	105.43	106.38	106.24	104.97	107.07	104.64	103.83	105.13	106.39	104.47	105.75	106.24	106.34	108.02	105.2
104.06	106.94	106.03	103.78	106.51	105.79	105.02	107.38	105.94	104.55	105.7	105.09	104.8	106.11	105.93	106.85	105.74	105.37	105.24	104.52	104.35	106.07	106.61	107	104.9	105.23	106.04	104.13	105.65	105.42	104.84	106.12	105.42	105.18	106.03	105.94	105.51	107.64	105.08	106.55	104.48	106.21	106.96	104.8	105.15	106.38	104.35	103.71	105.08	104.86
105.68	104.89	107.72	104.78	103.88	108.11	104.94	105.59	107.23	106.76	107.26	106.29	105.57	106.62	107.04	108.28	105.17	105.69	104.82	107.51	104.34	105.07	105.78	106.66	104.99	107.88	105.57	105.74	105.43	107.27	107.04	105.33	107.79	106.52	105.73	105.05	105.45	106.66	106.07	107.19	104.9	106.55	104.8	107.54	109.09	104.96	107.09	105.37	105.76	106.32
106.72	104.67	105.96	105.27	106.81	103	104.19	106.25	106.03	106.7	106.01	104.4	106.5	104.36	102.95	105.3	106.09	105.3	104.66	104.72	106.53	105.24	105.41	106.55	105.01	107.51	105.67	105.59	105.49	106.36	105.08	104.43	104.68	109.05	104.17	103.87	105.78	104.87	104.99	103.78	104.89	105.71	106.16	106.39	105.32	107.35	104.47	106.13	106.05	105.08
105.24	106.41	105.57	106.16	104.82	106.69	104	105.09	105.42	107.06	106.1	105.9	106.74	106.37	104.48	105.96	106.27	104.31	105.7	108.05	106.92	105.55	103.25	106.68	104.38	106.33	107.73	105.92	104.73	105.09	106.05	107.72	107.11	107.62	105.92	106.65	105.38	107.19	105.91	104.49	104.38	105.43	106.66	105.66	104.7	109.22	104.5	106.5	106.7	104.7
98.655	94.231	95.246	98.126	96.089	95.672	98.252	96.351	97.264	100.12	96.731	98.416	98.782	97.782	98.546	97.869	94.393	96.883	100.12	100.62	98.757	98.44	96.487	97.567	96.093	98.854	97.494	98.754	98.347	98.713	96.673	97.618	99.96	99.871	98.105	99.709	100.75	98.696	98.458	98.502	96.703	98.362	97.511	97.486	98.314	97.41	96.166	97.057	95.807	96.866
110.31	109.52	108.88	109.42	111.71	112.33	111.47	111.84	110.37	110.32	110.69	110.69	112.41	110.69	110.99	112.04	108.92	108.8	110.05	109.82	109.31	112.34	109.77	111.93	110.57	110.62	110.51	108.03	108.84	112.04	109.62	109.17	108.65	111.1	110.69	113.37	110.43	111	109.66	111.78	110.73	109.74	108.9	112.3	111.21	109.15	111.69	111.9	111.41	110.58
104.7	104.97	104.51	106.4	104.97	107.28	103.58	104.01	107.67	104.07	105.01	106.49	108.03	109.08	103.68	106.59	106.27	104.96	107	104.52	106.11	105.24	103.1	104.11	105.93	104.45	105.55	106.19	104.62	104.02	109.44	106.19	106.67	106.44	105.53	107.68	106.01	106.87	105.32	104.75	107.15	107.64	106.18	105.61	106.23	105.05	105.87	104.26	105.89	104.72
104.86	103.41	105.63	106.03	106.12	105.88	105.01	106.54	104.85	105.49	104.92	107.62	106.36	106.08	105.3	105.24	105.64	106.33	107.34	103.86	105.45	105.02	104.64	105.1	106.52	106.86	106.61	106.21	103.91	105.74	104.27	106.9	106.76	103.89	105.17	107.82	106.66	104.89	104.9	108.3	105.86	106.46	106.7	106.56	107.35	104.97	106.79	106.99	104.7	107.71
108.54	109.9	110.11	110.2	107.84	109.25	110.49	111.56	110.32	110.49	113.36	110.33	111.86	110.94	110.2	113.41	110.32	112.06	110.95	110.98	112.35	110.29	111.95	109.22	110.87	111.5	112.04	110.57	110.54	109.47	110.23	109.76	110.06	108.96	109.79	110.7	112.95	111.27	111.39	110.32	111.49	111.53	109.99	109.44	112.57	110.81	111.2	110.01	111.2	110.13
105.14	106.03	103.57	106.4	106.34	105.95	105.85	105.15	103.61	105.75	105.34	105.46	104.88	105.78	107.4	102.5	105.73	103.64	105.3	105.43	106.73	106.68	106.56	105.9	106.79	107.52	106.92	108.45	106.15	104.72	105.69	105.17	106.4	105.54	106.44	107.63	103.1	105.03	105.46	107.5	105.77	106.81	106.22	107.12	104.86	106.91	106.39	103.91	104.19	106.7
99.456	98.032	99.118	98.702	98.386	100.33	97.844	98.844	97.956	97.282	97.031	99.463	99.149	99.659	98.233	100.11	98.749	100.28	99.193	98.563	98.08	97.73	97.821	99.371	100.39	98.27	96.558	97.627	98.705	99.448	97.209	99.486	98.465	99.575	98.693	99.331	98.369	100.11	99.584	98.884	96.127	97.833	100.25	99.572	99.398	100.62	99.505	99.295	98.912	99.831
98.375	98.775	97.475	96.01	98.806	96.606	97.655	99.476	99.497	99.545	96.283	97.405	99.24	96.875	97.605	98.449	98.283	98.02	98.394	97.791	98.907	101.03	97.565	97.753	99.631	98.102	97.95	99.218	98.168	95.674	97.364	94.756	97.272	97.365	97.848	96.073	98.035	100.07	98.693	97.556	99.285	99.268	96.72	97.358	97.884	98.818	99.481	97.882	99.28	98.045
108.23	108.04	109.14	107.41	110.03	107.51	106.87	108.77	105.5	109.28	106.99	107.47	108.89	107.78	106.66	108.37	108.61	108.19	106.49	108.29	108.11	109.73	107.66	107.69	106.25	107.23	107.35	108.41	109.96	110.78	108.55	106.68	107.61	105.62	108.56	109.45	107.57	108.07	110.54	106.56	106.16	110.05	107.13	107.24	108.6	109.28	107.27	106.41	106.89	108.21
99.604	98.492	99.617	98.038	98.337	99.115	98.587	97.753	99.483	98.351	97.333	96.105	98.71	97.336	97.266	98.756	97.141	97.047	97.426	98.535	98.781	95.145	98.623	97.539	99.002	96.583	97.135	97.436	96.952	97.664	99.403	98.208	96.294	97.483	99.778	97.237	99.125	97.51	97.509	97.261	98.008	97.205	98.03	97.969	98.923	98.659	98.108	97.414	98.166	96.908
109.35	109.67	107.26	105.1	109.52	108.46	106.56	108.05	108.98	109.31	106.97	106.97	109.76	107.54	109.92	108.86	108.02	106.14	107.99	107.64	109.72	107.77	106.47	108.17	105.88	107.71	106.92	108.56	108.41	107.14	104.86	109.58	110.22	107.97	108.82	109.44	104.56	108.1	108.58	107.69	106.95	109.42	107.2	107.71	107.01	108.41	105.62	107.34	107.3	109.86
106.47	106.66	107.48	104.46	104.8	107.6	105.24	107.26	105.06	108.7	105.56	108.48	105.25	106.34	105.35	108.05	105.12	108.75	106.34	105.68	106.57	105.54	106.91	108.33	106.77	107.62	104.69	107.1	106.45	104.45	103.9	105.03	106.19	106.53	108.93	107.34	106.7	106.59	106.37	105.35	106.02	105.89	106.49	105.16	107.8	107.25	105.52	105.67	105.8	106.62
105.98	108.38	110.56	109.93	107.32	108.44	107.41	107.53	108.55	108.3	107.48	107.5	107.26	108.64	110.54	107.24	106.24	106.1	107.18	107.98	106.39	106.05	108.93	107.89	108.75	106	106.94	107	104.13	107.28	107.83	107.11	105.98	107.88	108.14	108.25	109.36	109.08	106.83	107.21	106.5	106.58	107.92	109.91	106.31	107.49	107.54	108.24	108.96	107
104.64	106.17	108.13	108.08	107.49	105.28	105.02	108.04	104.44	105.15	105.95	106.74	106.59	105.11	105.79	105.55	106.97	106.71	105.01	105.76	104.71	107.32	108.96	106.39	106.05	105.83	105.95	106.88	104.9	104.62	106.78	107.37	105.78	104.87	108.9	105.9	108.31	106.11	106.18	105.43	107.81	108.24	108.2	105.85	106.72	103.85	107.62	107.35	107.19	105.1
108.86	107.43	106.14	109.69	108.43	107.5	106.83	108.84	108.52	106.63	106.7	104.43	108.6	107.95	108.12	108.34	108.39	107.55	107.66	107.92	108.62	107.93	109.1	108.06	109.75	106.93	107.55	108.64	106.13	105.89	111.09	106.94	109.63	108.12	109.37	105.84	107.51	107.98	108.24	106.93	109.31	107.47	109.43	108.26	107.96	109.88	108.16	106.29	108.69	108.01
106.19	106.81	105.84	104.61	105.08	104.19	105.17	106.47	104.72	106.71	106.71	104.8	104.86	105.67	106.86	106.58	104.17	101.65	106.36	105	105.78	105.8	105.03	106.27	105.42	105.63	104.71	105.85	106.95	106.26	106.52	105.95	104.41	105.26	106.72	105.77	104.33	105.22	105.05	104.25	107.17	106.33	104.96	105.44	105.02	103.28	106.36	104.08	105.63	105.12
99.979	100.64	98.25	100.55	103.21	100.67	100.4	100.55	101.5	101.36	102.62	100.53	99.949	100.18	100.88	101.19	100.28	100.86	100.56	100.41	100.44	100.19	100.97	98.668	100.46	101.69	101.52	99.521	100.27	102.14	100.29	100.77	100.94	98.65	102.85	101.5	102.51	99.687	100.65	102.3	101.18	101.98	98.852	100.86	100.69	101.72	100.14	101.91	100.83	100.12
101.11	100.59	99.27	96.824	97.427	97	98.094	98.306	99.204	98.392	98.549	99.511	98.325	100.02	99.411	100.18	98.656	99.715	100.79	98.737	99.928	99.336	100.53	99.085	98.684	97.683	98.888	100.03	100.69	98.266	99.327	97.285	98.773	99.598	95.54	101.05	95.347	98.126	96.965	98.577	97.707	99.125	98.366	99.789	99.077	97.075	96.358	99.79	99.745	99.786
103.26	101.07	106.05	103.18	102.11	103.68	99.781	102.31	103.84	104.22	101.25	103.17	101.77	104.3	103.05	102.18	103.54	101.27	103.53	105.16	101.6	105.32	104.97	102.03	99.845	102.89	102.47	103.16	103.8	101.22	102.95	103.97	102.38	102.76	101.7	102.9	103.34	104.49	101.74	101.84	102.74	102.28	102.01	102.28	102.86	102.98	105.43	102.01	102.35	101.2
105.65	105.16	106.55	103.08	105.68	105.71	106.37	107.45	106.52	104.44	106.72	104.25	106.01	105.64	103.18	104.62	105.77	108.48	106.55	107.22	106.16	104.81	105.09	106.73	104.5	106.16	107.73	104.48	104.92	103.32	103.73	106.42	104.84	103.46	104.04	106.06	106.64	104.95	105.11	104.6	105.38	107.56	105.93	106.06	107.04	103.21	103.98	105.91	104.32	104.12
106.95	105.21	107.04	108.08	105.37	105.51	105.41	106.04	105.61	104.93	106.72	106.16	104.29	105.57	103.07	103.48	104.75	107.27	107.88	106.22	105.34	108.39	105.51	106.84	104.47	105.74	105.08	106.84	106.07	104.53	104.69	105.44	105.74	105.51	108.8	106.67	105.8	104.78	105.67	106.51	106.39	105.02	103.06	105.16	106.42	103.86	104.35	104.22	107.85	105.92
106.75	106.09	109.4	106.69	107.42	109.36	109.46	109.91	108.95	106.45	107.43	107.8	108.53	107.84	107.46	108.04	106.59	108.12	107.59	107.85	109.29	108.62	105.42	107.64	107.66	109.72	108.76	108.73	108.97	107.31	106.65	109.03	107.59	108.94	107.65	107.54	107.74	109.04	108.84	107.61	106.82	108.98	108.61	107.83	108.1	107.27	106.14	107.51	107.57	106.09
107.56	107.84	107.94	107.05	107.08	108.05	107.77	106.23	106.7	106.78	107.92	104.94	108.27	108.97	107.23	109.46	106.18	106.42	109.56	106.15	107.11	108.79	107.73	108.83	108.78	108.97	108.73	107.47	109.13	108.48	108.77	105.57	107.56	109.34	110.23	107.4	106.66	106.24	108.3	108.2	106.07	107.77	108.09	111.38	106.58	107.54	107.91	109.31	106.72	107.46
107.39	108.28	106.6	108.42	108.08	108.24	109.89	104.9	107.25	107.2	104.95	108.72	105.94	105.29	104.71	109.06	106.9	106.98	107.05	107.47	109.65	109.41	109.76	109.19	107.7	107.06	107.44	106.24	107.44	107.54	106.52	107.69	110.52	105.04	108.34	107.61	108.12	108.31	110.25	107.03	107.8	107.58	107.11	107.78	105.55	108.55	108.82	105.93	108.05	107.67
103.82	104.59	105.08	105.74	104.81	106.59	106.68	103.9	105.45	104.52	103.45	104.01	106.21	107.99	105.51	106.7	104.35	105.48	103.45	106.3	104.71	106.93	104.76	107.85	106.71	103.87	105.14	106.91	105.75	105.82	105.93	104.42	107.74	104.52	108.59	103.83	105.56	104.79	105.49	106.53	105.25	105.04	104.67	104.09	105.52	104.95	108.43	105.68	103.85	105.66
108.16	109.28	110.45	109.75	106.82	108.2	107.7	106.98	107.8	108.88	105.9	110.02	108.27	109.11	108.92	109	108.72	107.49	109.34	109.46	110.77	110.99	107.64	106.04	108.43	108.84	109	109.23	108.38	108.74	108.76	109.41	108.63	110.41	108.28	109.29	106.93	109.52	107.61	109.47	109.05	110.38	108.65	109.97	108.48	108.62	107.76	110.13	109.26	109.02
104.13	107.14	107.51	105.04	106.33	107.5	106.26	103.52	103.85	106.28	104.99	106.97	106.37	103.1	107.56	107.33	104.56	104.3	104.83	106.49	106.45	106.72	107.07	106.21	104.6	107.65	107.49	106.89	103.79	105.37	105.22	107.5	106.44	106.98	104.11	105.88	104.98	107.62	104.33	107.88	105.02	104.32	105.72	104.5	109.41	107.08	105.42	107.45	105.03	105.74
113.28	112.2	111.66	112.91	111.15	109.53	110.21	111.85	108.33	111.8	111.47	111.36	109.53	109.36	111.18	110.73	112.07	109.64	109.12	110.08	109.07	110.11	110.06	107.96	109.03	109.48	111	109.69	109.16	110.81	107.77	111.59	109.22	110.66	110.71	109.7	109.25	107.82	107.82	111.87	112.75	109.8	110.04	111.29	109.37	111.74	109.65	108.84	110.38	110.07
104.41	106.54	106.63	104.53	103.36	106.53	103.14	105.31	105.12	105.08	104.93	107.54	107.38	104.71	107.98	105	105.81	107.71	107.28	105.65	106.17	105.66	107	106.98	104.93	104.03	106	107.2	105.25	106.86	107.22	104.65	105.44	107.23	104.54	104.41	104.37	105.25	105.78	106.49	106.85	104.37	102.77	105.58	105.09	106.83	105.55	107.57	105.5	106.29
108.78	107.57	106.81	108.91	107.69	108.07	107.56	107.8	107.44	107.74	108.05	106.93	108.19	108.18	108.74	108.04	108.02	109.36	106.66	107.19	109.41	108.98	107.12	107.57	107.77	107.1	109.02	108.52	108.14	106.88	108.2	107.06	107.61	108.08	105.53	106.87	108.13	107.84	107.69	107.54	105.14	107.36	107.88	109.42	109.02	107.86	106.74	108.16	107.19	107.23
103.46	105.91	102.87	104.37	105.77	107.06	104.97	105.43	104.99	106.87	105.84	105.2	105.5	103.25	107.23	104.52	104.97	104.69	104.61	107.2	106.79	104.98	105.67	107.76	105.16	105.83	106.82	105.62	106.67	105.56	105	104.58	105.43	105.35	103.63	105.91	106.33	107.98	107.44	105.75	106.79	105.31	102.58	105.86	106.44	105.02	104.92	104.38	104.57	106.75
106.51	106.35	104.04	106.4	105.66	104.09	104.9	109.21	106.06	106.12	108.27	106.95	107.22	108.01	108.3	106.26	105.84	106.28	106.13	108.1	106.83	107.32	108.07	105.01	106.13	107.67	104.95	106.55	108.34	107.25	106.69	107.41	107.53	106.31	106	108.51	105.4	105.83	107.53	103.01	105.77	106.19	106.51	104.92	105.56	106.84	104.92	106.01	106.72	107.5
107.91	106.96	106.45	105.78	107.01	106.74	106.61	107.79	106.09	106.87	103.83	108.17	105.47	104.54	107.65	108.87	105.34	107.1	105.75	107.11	106.44	105.29	106.55	105.92	107.36	106.46	106.02	105.81	105.65	105.42	107.48	109.51	104.33	105.45	103.93	108.31	105.1	105.2	107.47	105.43	105.78	107.66	106.12	106.1	109.01	106.43	106.62	105.73	103.04	105.48
106.06	105.51	103.56	107.14	104.99	105.81	107.05	104.71	103.01	105.73	106.73	105.15	106.49	105.58	107.86	104.94	105.56	105.07	104.12	106.87	105.12	106.48	106.35	104.55	105.56	105.08	105.25	103.72	107.74	106.52	104.24	107.81	104.42	104.94	105.93	107.89	105.31	107	106.04	104.43	106.84	104.91	104.84	107.38	105.58	105.65	104.79	107.23	106.23	104.27
105.34	103.41	104.91	104.14	106.04	103.17	105.42	104.29	105.96	107.97	105.86	106.37	106.57	107.12	106.88	104.68	104.87	107.49	107.3	105.85	107.55	107.38	106.08	106.9	103.28	105.38	105.55	106.56	104.7	103.84	106.69	104.89	105.46	105.46	105.35	106.31	104.04	103.4	106.14	104.7	107.61	105.81	106.99	106.12	109.29	103.77	104.8	105.85	105.56	104.71
108.92	111.33	110.23	108.81	109.32	109.64	109.53	111.7	109.88	110.78	110.04	112.25	111.67	109.58	109.72	108.85	109.53	109.32	109.78	112.72	108.56	109.49	109.95	111.22	111.84	109	111.58	113.08	108.83	111.88	112	112.88	108.34	112.85	110.39	111.41	110.7	108.53	110.06	112.07	108.46	108.9	111.88	111.9	109.97	110.39	108.74	110.74	110.87	108.99
105.62	105.95	107.43	107.13	105.76	107.13	106.3	104.82	106.13	105.19	105.07	105.34	106.14	107.51	104.89	104.57	103.55	105.81	107.04	105.08	106.62	108.62	105.41	106.14	106.01	107	105.21	104.15	104.77	106.21	105.89	109.57	106.29	105.41	106.46	104.73	105.82	104.86	105.52	106.19	106.04	103.05	105.98	106.03	104.94	106.29	106.1	108.39	106.46	106.39
104.18	104.08	104.75	107.13	104.92	105.58	105.16	103.61	107.82	104.91	105.66	106.36	107.1	104.62	104.34	106.76	103.19	104.73	105.23	104.72	103.54	104.93	103.9	104.2	101.88	105.78	103.39	106.89	104.74	106.48	106.36	104.26	104.81	103.1	106.87	107.44	104.18	104.04	105.72	105.81	106.49	106.31	104.99	103.27	103.46	106.6	106.62	104.79	105.86	106.82
106.35	108.18	108.34	108.89	107.64	109.29	108.22	106.92	109.64	108.96	108.72	108.95	110.28	108.99	109.45	107.88	109.48	107.54	108.96	107.67	109.19	106.74	109.93	106.45	107.47	107.11	108.46	107.72	108.03	109.03	110.35	107.69	109.48	108.58	110.53	109.38	107.6	109.11	107.72	109.14	107.79	110.38	110.53	110.63	107.81	107.56	109.28	106.57	107.02	109.21
106.58	103.49	104.56	105.52	104.88	106.15	104.13	106.23	104.87	106.7	105.06	105.44	105.62	105.55	107.71	106.85	106.27	103.95	105.97	104.8	105.58	104.9	106.26	105.81	104.56	104.52	106.87	105.57	106.84	102.82	105.33	106.45	105.05	106.75	105.13	107.06	107.28	104.72	105.62	105.23	104.68	105.95	102.44	102.73	105.57	105.32	105.81	106.09	105.41	102.69
98.394	100.68	99.626	101.27	101.23	101.7	98.838	102.59	101.26	101.39	99.573	101.39	100.81	98.828	100.18	101.26	99.807	101.09	101.75	100.92	101.15	102.52	98.289	99.756	100.83	100.61	101	97.73	101.04	99.099	99.325	99.542	101.82	100.2	102.24	97.866	100.41	99.058	100.74	100.39	100.79	100.62	101.58	99.032	101.27	101.39	98.999	101.02	99.929	100.42
105.09	104.47	106.36	106.36	105.41	106.21	107.42	106.1	105.5	109.12	105.79	104.88	106.56	103.85	104.11	105.43	105.67	106.22	103.13	104.94	106.98	105.55	104.88	105.24	105.23	106.21	105.28	105.11	105.47	107.14	102.99	105.38	106.56	105.4	106.72	106.56	106.53	106.12	105.88	106.61	104.41	105.91	107.22	105.71	107.67	103.49	104.72	106.5	106.57	105.85
110.36	109.07	109.59	109.17	108.99	110.04	112.99	110.31	111.85	110.95	109.28	110.97	112.99	110.87	111.19	109.75	108.63	111.63	111.78	112.06	108.99	111.77	111.12	109.35	110.11	112.11	109.33	109.58	110.03	111.5	109.64	111.66	110.07	111.8	108.62	108.99	110.99	110.84	111.6	111.31	111.79	111.19	108.99	110.56	109.11	109.56	111	112.39	110.17	110.29
109.49	109.02	108.33	109.06	111.6	108.71	109	108.91	110.35	108.93	109.14	108.23	107.51	106.44	109.13	105.89	108.57	106.53	107.5	107.64	108.26	107.38	108.95	109.54	109.45	106.81	108.44	109.5	107.49	108.38	109.09	108.19	106.39	109.17	108.04	109.29	110.35	108.47	109.04	109.98	108.65	107.79	107.05	108.86	107.51	105.11	107.12	109.74	107.9	106.61
106.05	105.43	104.44	104.28	105.52	105.31	106.14	105.02	104.13	105.96	105.06	105.24	105.11	106.61	106.14	103.88	105.44	104.78	104.2	108.11	106.75	106.39	103.44	103.64	106.31	104.59	106.68	104.89	105	105.05	106.53	105.72	105.55	105.35	107.44	106.3	104.62	104.7	104.19	107.07	103.91	106.86	105.49	105.53	104.51	105.2	104.19	104.51	104.92	105.32
107.02	106.42	110.15	106.59	108.12	108.5	108.69	109.61	107.67	109.19	107.16	109.89	106.81	107.45	108.79	107.46	109.49	108.95	106.94	107.86	109.73	109.37	111.18	106.94	108.54	106.48	106.84	107.06	107.97	109.12	109.4	108.18	107.75	108.54	108.03	108.14	109.31	106.79	107	107.58	107.56	107.5	108.85	108.58	110.99	108.26	105.79	107.34	105.53	106.47
96.898	98.012	99.855	95.783	96.863	97.784	96.105	97.397	98.276	97.796	98.03	97.713	96.932	98.9	100.46	98.75	97.212	97.059	98.526	97.017	97.241	98.235	97.428	99.144	99.834	99.693	98.274	96.431	99.171	95.692	96.967	98.254	98.758	97.729	99.031	98.974	96.752	96.177	99.435	97.882	96.553	99.716	96.994	99.678	97.567	97.635	96.241	97.791	100.15	99.782
104.49	105.49	104.44	106.37	104.9	106.78	103.94	107.42	104.06	104.26	103.18	104.24	105.53	105.66	104.79	106.28	104.27	107.2	105.61	104.43	105.93	104.36	107.35	103.9	107.09	105.84	105.29	106.13	108.18	106.43	103.95	105.95	104.52	103.15	106.19	105.57	106.92	106.1	105.85	105.21	106.5	106.66	107.53	103.63	106.87	107.17	104.98	108.4	106.43	106.22
107.86	107.72	106.96	106.18	109.93	108.04	107.87	107.8	108.23	108.36	109.52	106.24	107.74	107.22	108.96	106.19	109.86	107.25	109.18	108.01	108.42	107.81	110.02	108.07	109.29	109.78	107.72	108.38	107.86	110.37	110.89	108.7	110.59	110.6	108.03	110.38	105.79	108.88	109.23	106.47	108.07	108.13	109.18	106.67	106.87	108.62	109.93	108.37	108.97	106.83
105.63	105.15	108.74	105.16	105.93	106.35	107.42	106.32	105.13	106.05	105.85	105.35	105.6	105.09	108.15	104.45	107.33	104.9	108.25	107.12	107.05	107.51	106.03	106.5	105.25	105.46	104.26	106.07	106.86	105.86	103.2	106.21	103.03	107.25	104.37	106.53	104.85	105.58	107.12	104.7	102.98	105.16	104.71	106.84	106.26	106.23	105.71	105.9	106.08	106.87
106.72	104.06	102.82	104.56	106.19	103.72	104.3	105.89	105.99	106.27	104.72	104.23	105.07	106.47	105.73	105.63	104.41	103.14	107.15	104.27	106.65	104.04	104.69	105.69	105.46	106.41	105.19	107.65	106.49	105.51	103.58	105.58	106.66	107.01	105.64	106.81	104.54	105.96	105	104.15	105.95	106.74	109.38	106.13	106.47	105.57	107.01	106.24	105.57	105.54
108.98	106.77	108.4	110.02	105.66	107.4	109.15	109.25	107.82	108.88	109.27	109.43	108.37	108.71	108.45	106.46	108.28	108.12	109.73	109.47	107.41	110.28	109.7	108.28	109.65	107.35	107.31	108.96	109.51	109.33	109.26	110.07	109.23	107.66	108.78	110.85	107.6	111.89	108.84	108.34	107.61	110.69	108.69	108.41	109.76	107.97	107.79	107.88	107.58	110.79
105.24	105.87	105.85	106.29	107.2	105.19	104.34	104.58	105.77	105.89	107.39	106.41	106.32	104.61	105.67	106.08	107.52	107.05	106.66	105.11	105.74	106.02	105.62	105.29	105.33	105.43	106.75	106.24	106.01	106.29	105.26	107.17	106.35	104.95	105.55	106.88	105.78	106.21	106.38	106.01	105.58	106.96	104.87	107.9	107.08	105.59	105.68	104.89	106.68	104.86
99.876	99.445	98.592	95.815	97.965	96.714	97.868	95.682	98.563	96.075	99.2	97.406	100.19	100.02	99.142	98.934	95.166	97.81	97.164	99.032	97.422	99.128	98.512	98.284	98.716	97.336	97.586	98.828	97.898	100.16	99.079	98.834	98.858	98.84	96.43	98.433	98.313	99.229	97.609	97.849	96.641	97.731	98.79	97.95	99.192	99.055	96.857	98.324	98.15	97.265
107.22	105.42	106.53	108.68	108.28	110.04	107.76	108.32	108.96	109.01	108.71	107.41	108.92	108.48	108.38	108.45	106.08	105.03	108.5	106.19	106.01	105.76	107.52	106.33	107.88	107.12	107.87	108.33	105.43	106.35	107.65	107.84	108.13	107.78	106.6	109.23	108.33	106.18	107.61	105.46	108.79	105.85	110.15	109.17	109.89	110.14	108.58	108.75	106.49	106.96
98.601	99.061	99.478	98.877	98.412	97.592	99.415	98.254	100.32	96.741	99.628	99.219	99.135	97.886	99.391	97.281	99.268	99.974	96.41	99.32	97.923	99.281	99.34	99.184	98.682	97.515	99.068	99.627	98.924	100.08	98.061	99.77	100.77	97.857	98.642	97.221	96.885	98.076	96.658	98.138	98.039	98.456	99.602	96.83	98.761	98.077	99.339	99.73	99.754	100.02
111.9	112.49	107.68	111.97	111.14	108.7	111.11	111.11	109.51	109.88	109.14	110.76	109.17	109.98	111.26	113.21	107.69	110.13	111.11	108.24	109.87	109.16	111.64	111.45	108.91	112.18	110.45	109.37	111	110.83	111.25	110.45	110.01	108.04	110.1	112.13	110.42	107.05	111.52	108.8	108.94	110.26	108.59	108.89	110.07	109.39	111.56	109.43	109.81	109.59
100.56	99.559	98.798	102.46	100.24	101.43	100.86	101.76	101.06	100.47	102.81	101.59	99.353	100.07	98.615	99.22	101	100.58	99.713	100.79	97.743	100.2	102.6	99.336	100.36	100.58	100.12	98.88	101.43	99.002	99.054	98	100.2	101.96	101.16	100.45	97.745	99.213	100.77	100.32	98.837	99.974	100.51	98.224	99.632	102.47	100.38	100.17	100.26	101.46
106.15	108.75	108.88	107.55	108.75	110.72	108.87	110.84	109.94	107.83	108.87	107.08	107.78	109.39	106.97	104.27	109.22	110.8	108.33	108.77	108.14	108.55	109.51	108.35	107.9	109.96	110.52	108.1	107.71	109.59	107.81	107.21	109.01	108	108.68	107.61	107.33	108.01	111.52	108.39	110.24	108.19	107.86	107.61	109.01	109.17	108.25	110.11	107.33	109.25
106.86	106.66	101.9	106.25	105.61	106.23	105.45	106.06	106.7	105.57	106.11	104.83	104.88	104.38	104.97	108.04	106.14	104	105.73	106.27	106.08	105.42	105.7	106.37	106	106.75	106.41	107.66	106.44	105.02	106.65	107.15	106.14	104	105.34	105.84	104.14	106.88	103.38	107.14	105.54	105.59	105.44	104.51	107.04	106.07	103.77	104.13	107.19	105.6
104.42	105.14	104.44	102.88	104.56	105.69	106.25	103.4	109.32	106.95	106.26	105.64	105.52	106.63	104.39	105.33	105.33	107	105.36	106.72	104.66	105.83	105.61	105.05	107.35	106.77	104.6	104.23	105.2	105.07	103.53	107.42	104.52	106.94	106.21	105.7	105.75	106.87	104.34	104.49	104.8	105.98	104.69	104.06	105.2	108.14	105.5	105.73	108.15	105.21
101.28	100.64	100.74	102.17	98.848	99.504	99.767	100.73	100.3	100.2	101.51	100.19	100.18	102.33	100.68	100.64	99.863	102.64	100.42	100.64	100.7	101.36	101.88	101.33	100.65	99.935	99.985	101.03	101.35	101.12	102.37	99.04	101.68	99.242	101	102.33	99.752	102.98	101.64	98.807	101.16	99.01	100.43	98.695	101.07	100.22	99.874	98.76	100.6	100.35
110.74	111.34	109.51	110.27	110.07	108.59	111.21	109.58	111.14	108.95	108.62	112.42	110.41	110.76	111.53	112.72	110.71	108.48	110.17	111.98	108.55	109.51	110.1	109.37	112.35	108.25	108.77	108.76	111.12	110.74	110.42	109.24	109.41	110.21	110.29	109.38	109.9	110.22	111.35	110.88	111.84	108.87	110.24	109.59	110.59	110.78	109.97	107.79	110.92	109.52
110.13	110.3	111.16	110.72	106.71	107.54	108.61	108.85	107.32	107.45	109.84	109.2	107.54	108.88	110.31	108.6	108.2	108.43	108.48	111.32	105.41	108.09	106.36	106.62	107.68	107.2	108.58	106.53	106.34	107.37	107.78	109.58	108.32	108.79	107.86	106.12	108.85	108.36	107.8	110.04	109.07	110.76	107.66	108.68	110.43	107.07	108.25	107.09	107.37	108.69
110.33	109.32	109.46	108.3	107.42	107.1	105.69	108.52	107	108.19	108.39	108.63	108.99	106.26	108.44	109.56	106.82	108.12	105.94	107.34	106.3	108.43	106.97	106.37	106.38	107.74	108.53	105.79	108.52	109.49	109.07	107.92	107.52	109.2	108.37	109.06	106.31	110.12	110.38	107.33	107.46	107.58	109.21	107.99	109.44	106.71	106.3	109.6	109.37	107.98
95.963	95.669	99.625	99.586	96.73	97.094	99.522	97.497	101.35	99.378	100.42	98.752	99.904	100.48	97.386	100.37	98.798	99.387	97.927	99.417	99.638	96.405	98.247	98.209	98.024	98.516	98.321	99.046	99.615	98.805	99.074	99.11	97.671	98.379	99.105	100.89	96.882	97.806	97.32	100.43	96.938	98.249	98.95	99.581	100.72	99.265	100.59	98.845	96.959	100.41
104.23	106.29	104.78	105.98	106.98	103.82	103.81	106.92	104.09	106.54	105.92	104.56	108.05	106.25	108.32	107.43	106.49	105.16	106.84	106.86	105.68	103.66	106.4	106.03	104.98	107.24	105.13	104.87	106.79	106.46	107.52	106.17	103.84	107.88	103.54	106.2	104.96	105.75	105.26	106.95	106.62	105.07	106.63	104.64	105.51	104.9	107.51	105.69	104.73	106.03
107.86	108.18	107.69	107.92	108.78	105.63	109.15	111.1	108.15	108.35	107.65	105.32	106.84	108.96	107.93	108.37	107.65	109.55	110.92	109.03	108.48	107.91	109.81	107.63	109.28	108.42	110.29	108.7	109.48	110.54	109.32	107.41	107.85	107.28	108.02	109.39	108.02	110.12	108.76	109.97	110.36	107.94	110.5	106.81	107.81	107.23	108.1	107.49	108.22	107.38
106.46	105.1	106.84	104.67	106.16	106.24	102.18	104.38	105.13	105.83	104.37	104.68	105.28	107.62	106.98	103.79	104.26	105.33	105.89	104.31	107.11	105.12	106.85	104.59	105.77	106.12	103.12	108.23	104.93	104.27	104.77	106.72	108.61	104.85	104.18	105.3	106.37	104.06	105.43	105.88	107.09	104.06	104.3	106.39	105.07	104.02	106.79	106.84	105.21	104.27
105.59	103.41	103.14	103.58	100.45	103.09	102.38	103.94	103.63	103.57	100.79	103.8	104.45	103.45	101.45	102.3	102.6	101.4	104.7	101.98	103.58	103.54	101.67	103.91	101.62	101.91	103.62	103.5	100.37	103.79	104.21	104.45	104.25	104.37	102.15	102.64	103.91	103.48	102.47	104.23	104.47	102.41	104.67	103.01	104.79	102.81	106.12	102.65	102.58	104.13
98.128	97.137	96.401	99.276	101.18	98.356	99.67	98.893	98.061	98.109	96.523	97.573	98.848	98.532	96.943	97.294	97.682	100.31	96.766	97.394	99.34	97.054	98.767	98.434	98.84	97.753	98.229	98.856	97.912	97.013	98.962	97.483	96.315	97.612	98.206	95.907	98.087	97.276	98.448	98.939	99.701	97.541	98.156	99.11	96.937	98.412	96.529	97.905	96.142	97.602
108.32	110.11	109.7	107.33	108.17	110.39	109.36	109.39	108.3	105.91	109	107.34	108.9	108.82	110.79	107.55	108.87	107.15	106.84	107.71	106.53	107.81	109.47	108.03	107.54	108.24	111.92	107.91	111.28	110.26	111.35	110.43	106.8	108.57	110.84	105.86	109.26	106.56	106.34	109.59	108.01	109.87	109.39	105.11	108.43	108.45	105.45	107.72	109.35	107.06
107.33	107.85	107.37	108.09	108.67	108.37	108.6	109.27	108.53	108.59	106.04	108.58	108.54	105.8	105.98	106.93	107.01	107.93	108.4	108.83	107.16	107.65	108.23	105.38	109.52	109.61	105.84	104.87	106.82	107.05	107.84	108.35	106.89	109.99	108.99	106.77	106.08	109.31	107	107.21	106.4	107.78	107.27	105.38	109.54	108.09	108.36	108.7	107.63	106.31
107.92	109.08	108.45	107.46	106.53	109.13	108.44	108.06	108.58	108.18	109.6	109.35	108.16	109.85	106.3	107.45	108.65	106.02	108.01	108.41	107.05	109.32	107.78	108.92	106.94	107.88	106.71	107.51	109.21	110.36	110.13	106.4	109.44	110	107.31	108.02	109.33	109.38	109.04	109.09	107.66	105.81	106.14	110.71	107.06	108.64	109.15	109.05	108.21	107.68
105.11	105.31	103.61	105.62	105.77	105.38	107.68	105.58	106.59	105.55	105.68	107.8	105.49	105.53	108.25	106.25	103.48	104.11	105.07	106	109.76	104.81	107.78	104.71	105.56	106.03	107.48	103.05	106.94	108.19	104.42	105.17	106.4	103.57	106.51	106.99	105.5	105.28	106.74	105.11	107.83	105.68	106.98	104.16	106.01	106.24	109.79	107.19	106.13	107.52
98.827	98.803	98.8	100.43	98.046	101.44	98.731	100.06	100.07	97.931	98.438	97.31	100	100.12	100.24	99.828	97.318	99.73	99.653	98.976	97.954	100.51	99.429	98.984	99.559	96.854	99.377	98.575	99.658	98.084	99.686	99.091	98.291	98.444	97.474	97.554	99.064	99.45	100.28	95.486	97.776	98.241	100	96.907	97.523	98.985	98.234	99.688	98.218	96.927
100.31	102.28	100.35	98.762	101.2	100.85	99.299	102.96	100.12	100.76	101.58	102.25	98.454	99.937	100.83	100.5	100.96	102.89	99.008	98.973	100.32	100.9	100.94	102.49	99.329	101.88	101.06	99.602	99.699	101.17	100.59	100.6	99.216	101.49	99.131	100.41	100.3	101.32	98.575	99.732	100.99	99.862	100.92	100.27	100.81	101.8	98.872	101.86	99.841	100.18
99.741	98.963	99.658	100.31	101.17	99.308	100.62	95.634	96.954	97.964	99.718	98.469	100.67	98.348	99.249	96.964	99.413	98.089	99.504	97.997	96.503	98.888	97.166	99.099	99.777	98.902	99.255	101.57	101.18	101.13	98.677	100.63	97.668	99.913	97.561	100.7	95.86	101.24	97.278	99.141	98.548	99.025	99.72	96.119	99.664	100.79	100.31	98.592	100.23	98.931
107.94	107.47	109.13	107.64	108.66	107.34	107.35	107.65	108.25	108.74	107.01	106.7	108.86	105.89	109.17	107.62	108.53	108.45	106.25	105.94	107.6	108.04	106.93	107.31	108.12	108.98	106.67	108.14	107.44	110.94	106.48	108.41	106.79	106.76	108.15	109.89	111.13	108.78	107.25	107.43	108.21	111.28	106.29	108.57	109.74	109.32	106.94	108.25	106.43	107.05
103.74	105.47	105.03	103.59	106.47	103.71	105.75	105.23	103.3	104.63	106.81	104.63	105.79	104.6	106.54	105	104.44	106.26	103.63	105.6	105.17	104.06	105.83	102.74	106.91	103.74	107.69	105.9	103.5	105.37	105.53	104.06	105.74	106.23	107.18	107.02	105.25	106.86	103.93	104.63	105.71	103.51	105.63	104.21	105.09	104.67	105.49	105.53	106.01	103.42
106.32	104.8	106.29	105.69	105.39	106.15	105.33	107.34	104.67	105.79	107.4	104.24	105.58	105.2	109.99	107.39	105.14	107.87	106.46	108.03	105.41	108.24	105.49	105.88	106.98	105.46	105.79	108.37	105.48	106.53	106.74	106.34	106.4	107.91	106.57	103.48	105.91	107.13	106.43	106.22	106.86	106.7	105.69	104.86	105.56	106.31	104.58	105.77	107.93	106.98
96.498	99.136	100.05	99.159	98.752	98.618	99.044	99.259	99.729	97.22	96.261	98.057	96.613	98.688	100.31	98.881	98.543	98.788	98.193	96.789	98.437	97.872	98.768	101.26	100.58	98.672	97.275	97.506	99.099	99.867	100.03	100.24	98.473	97.671	98.295	98.836	95.734	97.689	98.582	99.523	99.353	95.551	99.091	97.834	98.285	97.057	100.52	98.779	97.127	100.04
106.19	104.15	104.01	106.26	104.6	105.69	104.61	106.67	105.86	104.26	106.19	106.91	106.96	106.26	103.46	106.78	105.03	107.9	106.02	104.69	104.87	104.15	107.03	106.39	105.92	105.85	104.09	105.47	107.37	105.68	107.02	107.41	106.79	105.06	103.97	106.2	105.49	106.61	105.89	104.23	104.1	107.11	104.7	105.2	107.48	106.34	104.19	105.51	104.05	107.34
108.37	106.56	107.04	108.68	106.64	107.04	105.12	106.01	106.03	106.75	106.73	106.34	104.32	107.17	106.51	106.17	108.82	106.49	106.68	104.75	104.8	106.5	105.58	105.35	108.58	107.07	105.39	105.06	107.05	106.94	105.94	105.4	105.87	106.58	105.17	108.99	105.39	107.31	107.67	106.05	106.54	107.16	107.14	107.63	105.93	106.57	107.5	107.58	104.93	107.23
103.36	105.07	104.94	104.83	104.85	105.75	107.77	106.43	106.09	101.83	105.34	105.29	106.24	106.6	102.76	105.12	106.39	105.92	104.79	106.55	103.11	105.79	105.43	105.64	105.03	106.68	106.04	104.45	104.03	106.49	104.62	106.65	104	104.48	105.62	107.59	104.64	106.86	104.92	104.32	108.03	105.32	106.08	103.83	105.18	104.87	104.6	104.28	105.96	106.31
107.62	109.43	107.29	111.51	107.2	107.81	106.92	110.26	110.33	106.1	106.86	108.4	110.34	107.17	106.91	107.9	110.05	108.58	107.07	108.73	108.27	107.09	108.86	110.98	109.16	106.68	110.49	109.49	109.41	109.12	109.57	110.01	110.38	108.65	110.32	106.23	108.61	106.23	109.98	109.54	106.69	109.17	109.59	106.92	109.24	108.89	108.72	109.06	106.23	107.27
109.61	107.79	107.48	108.97	109.55	106.75	111.82	106.16	108.06	109.05	104.86	109.03	108.72	107.46	108.11	109.82	107.22	108.95	109.11	107.83	108.62	108.54	107.52	109.26	107.63	106.04	107.02	109.39	107.28	107.56	108.56	108.59	108.14	106.86	109.23	108.99	108.25	106.31	106.71	108.12	108.89	107.86	107.18	105.51	108.01	111.82	107.12	109.06	107.35	111.76
104.61	105.73	104.31	106.81	107.54	108.17	106.78	106.68	106.76	107.43	106.26	104.3	104.55	108.68	105.43	106.05	107.75	104.24	105.82	102.82	105.41	107.42	107.43	106.48	106.33	105.64	107.62	103.17	105.43	110.79	106.35	108.44	105.55	103.84	104.02	109.16	107.13	104.3	105.99	106.14	108.66	105.86	105.98	107.98	104.19	106.22	107.52	104.17	106.31	104.95
105.59	105.61	103.08	102.24	105.49	104.69	107.21	106.65	105.13	106.21	103.97	103.16	104.42	106.33	107.42	104.39	106.4	105.15	107.33	103.77	105.89	106.82	105.63	105.6	105.74	105.97	106.71	103.63	106.35	105.98	106.65	105.66	106.89	106.14	107.23	106.43	107.64	105.56	106.87	106.97	106.67	108.74	106.15	107.09	106.97	105.44	107.07	104.31	105.3	106.52
98.238	98.658	98.665	96.722	97.058	97.677	97.371	97.441	97.917	98.675	98.51	97.37	98.544	95.531	96.686	94.923	97.357	97.727	97.514	96.606	95.785	101.35	98.957	98.249	97.202	98.897	98.722	97.351	98.432	97.976	96.751	99.243	99.744	96.364	97.625	98.574	98.179	97.963	98.564	98.764	98.11	97.354	97.391	95.859	97.209	98.712	99.307	97.725	97.702	97.195
101.69	102.12	101.29	100.61	97.012	102.04	101.98	98.975	103.15	98.164	101.6	100.4	98.699	102.94	100.63	103	99.313	99.015	100.49	99.523	102.38	101.22	102.01	101.12	99.104	97.32	101.28	99.581	100.99	99.03	101.43	99.249	100.07	102.18	100.99	101.99	99.608	99.353	101.43	103.65	104.39	101.43	101.5	101.75	101.3	101.08	101.21	99.838	99.457	100.21
105.47	104.57	107.72	104.86	106.41	106.41	107.39	106.3	106.75	108.27	106.21	106.5	106.34	107.35	105.48	105.61	106.03	107.52	105.58	105.65	106.8	106.27	107.64	106.33	106.37	106.33	106.29	105.7	105.66	106.65	104.12	105.11	104.53	107.17	107.27	105.62	106.65	106.61	106.3	106.47	106.74	106.8	106.61	107.04	104.31	107.11	105.85	108.18	106.25	106.36
98.69	99.198	98.498	97.472	98.773	98.602	99.433	98.062	99.237	98.377	100.19	98.617	97.782	98.117	95.955	98.764	96.869	96.919	97.993	98.243	98.368	100.56	97.835	99.102	97.792	97.663	97.281	96.032	98.542	98.432	99.846	99.212	100.5	99.445	99.337	98.594	99.542	100.05	101.3	99.44	98.587	100.36	95.832	99.689	97.385	96.809	99.549	100.53	99.797	100.74
103.63	106.06	105.93	105.74	103.44	103.87	105.39	106.42	106.9	104.71	105.85	105.17	105.33	105.87	103.02	103.99	105.73	106.43	107.17	103.38	105.11	103.67	106.4	105.25	105.3	105.14	106.86	104.45	104.93	105.41	105.41	105.36	103.92	104.69	107.95	106.01	104.29	105.17	104.29	105.36	106.95	104.33	103.48	107.49	104.88	104.42	104.06	106.25	105.52	106.09
106.47	107.74	108.64	108.22	109.76	107.29	109.14	107.75	107.25	106.48	107.62	108.78	108.72	107.31	107.49	108.56	109.38	106.44	108.21	108.07	108.73	104.73	107.26	108.49	104.76	107.35	109.07	107.15	108.06	107.94	107.43	109.51	108.28	106.43	107.68	108.64	107.84	108.4	106.23	105.46	104.83	106.66	109.95	107.95	108.74	107.63	108.91	109.15	105.57	108.93
105.93	108.45	106.01	107.26	106.01	108.12	107.27	107.92	108.05	109.26	108	108.69	109.43	108.25	107.13	109.35	107.06	108.01	108.46	107.84	110.27	108.38	107.59	107.66	107.87	106.15	108.01	107.42	108.66	109.62	108.9	105.92	109.59	107.67	107.79	107.13	105.84	109.39	107.81	108.16	107.57	106.38	108.86	106.52	107.18	109.09	108.55	105.48	108.48	108.04
104.87	104.93	103.72	105.03	104.53	105.63	106.52	104.94	107.38	105.09	104.08	104.71	105.67	106.58	105.6	106.69	103.99	104.61	105.71	105.74	105.47	106.53	104.4	103.84	105.11	105.28	106.44	105.9	107.53	106.03	105	106.81	105.81	105.54	105.56	106.58	107.17	105.09	105.44	104.49	105.56	105.82	104.34	107.24	105.58	106.63	105.08	104.71	107.12	105.54
105.74	106.16	104.89	107.76	106.81	108.34	107.09	107.18	106.86	105.05	108.46	106.73	105.96	107.83	104.87	105.7	106.19	108.99	106.86	106.69	105.63	103.6	105.12	106.41	107.3	109.12	107.71	106.72	106.6	109.46	106.23	106.9	107.55	106.58	105.99	106.88	105.46	106.49	105.44	106.88	106.96	106.7	105.91	107.11	106.67	106.61	105.51	105.63	108.07	104.79
108.11	106.97	106.93	106.98	104.38	107.69	106.39	106.79	107.89	104.52	106.76	107.88	104.8	107.2	107.13	106	107.42	106.85	106.19	107.27	104.93	105.9	105.65	107.22	104.67	106.74	104.49	107.7	104.58	107.09	105.76	104.61	105.39	105.7	107.56	105.65	106.43	105.47	104.24	109.31	107.48	108.23	106.24	107.02	107.01	106.21	106.46	109.2	106.17	105.42
108.17	104.29	107.44	107.34	108.03	108.42	108.06	108.24	108.71	107.59	108.16	108.71	106.95	107.18	107.66	108.72	108.37	107.34	108.44	106.98	107.91	106.68	106.86	109.18	110.33	110.25	107.54	107.58	106.88	109.16	108.19	108.36	107.84	106.69	106.83	107.02	109.38	106.59	108.88	107.62	107.86	105.78	106.82	108.35	108.02	107.04	105.44	107.77	107.1	107.77
106.42	108	106.88	106.8	109.24	106.46	107.28	107.59	109.75	108.88	108.13	110.09	107.42	106.79	107.39	106.61	106.8	106.74	107.57	107.1	107.32	107.52	107.97	108.9	106.99	111.24	107.18	107.62	107.37	108.48	108.61	110.39	110.06	109.71	109.54	106.99	107.86	109.2	106.34	109.03	108.84	109.34	108.68	107.06	109.25	109.42	109.78	108.95	110.48	107.74
104.43	101.67	103.79	103.7	104.71	102.06	102.93	102.12	104.86	101.85	102.89	101.74	102.11	101.6	102.8	103.2	103.1	101.92	102.4	103.06	102.35	103.42	102.61	104.36	103.32	101.49	102.18	103.38	102.26	101.09	103.88	102.36	104.44	106.44	104.43	103.47	103.67	104.25	104.06	102.9	101.74	101.58	103.92	101.63	101.9	103.5	102.3	101.73	103.42	103.23
105.84	107.31	107.03	105.14	107.25	105.64	106.8	105.72	106.16	105.99	106.25	105.45	107.02	106.37	106.82	107.77	108.57	104.52	105.84	107.93	106.04	106.54	106.12	106.36	107.89	104.68	107.23	106.09	108.18	106.98	107.84	106.18	104.77	106.91	109.11	106.38	106.03	107.56	106.42	108.84	106.77	107.3	105.17	106.32	107.48	107.4	107.64	107.22	106.93	103.7
107.67	106.46	108.31	103.97	108.2	106.7	106.29	108.06	106.22	107.92	106.54	104.6	105.17	105.23	107.71	106.5	106.81	106.47	104.93	106.49	107.24	106.66	105.19	107.97	105.57	104.74	106.98	108.73	107	105.13	106.71	108.81	105.3	106.71	105.84	108.43	107.2	102.94	108.26	106.85	107.06	106.41	106.05	102.82	106.56	105.73	104.16	106.91	106.28	107.74
106.07	106.72	104.86	107.05	104.52	108.04	106.3	105.62	103.51	103.24	104.94	103.82	106.13	103.93	106.91	104.9	104.22	105.18	106.1	105.45	104.89	105.15	105.39	107.15	105.41	106.09	106.21	103.36	105.9	104.23	106.29	106.04	104.86	106.09	103.72	106.24	104.17	106.47	109.77	104.89	105.76	104.45	105.37	106.05	104.47	103.42	105.69	106.34	105.2	104.17
106.35	105.84	105.88	107.85	105.9	106.37	106.86	104.69	106.76	103.06	105.8	107.46	106.67	106.29	104.31	108.77	105.74	108.27	105.16	106.27	106.03	104.3	106.5	105.08	107.67	105.24	108.3	107.46	105.74	107.44	105.87	106.92	107.38	106.07	106.57	105.82	106.17	104.74	107.15	107.19	104.55	106.94	106.16	107.31	104.61	107.52	107.93	107.84	106.5	105.13
107.39	109.22	107.85	108.13	109.21	105.2	110.39	106.56	111.17	107.92	111.15	108.66	108.59	109.15	107.62	108.52	109.07	107.55	106.56	107.93	108.5	107	109.78	107.39	106.17	109.5	109.76	107.77	107.47	110.01	106.66	107.11	107.93	106.89	109.28	108.44	108.66	108.67	107.32	109.28	108.19	107.72	110.58	107.54	107.85	110.64	108.22	107.97	106.93	107.6
108.05	106.72	108.66	107.65	107.8	108.66	108.78	108.1	106.8	109.08	109.44	109.66	108.05	108.35	108.79	106.45	106.83	108.08	109.56	111.17	107.67	108.51	106.59	107.96	107.88	110.84	111.15	106.01	108.07	108.34	106.53	109.18	107.56	108.53	108	109.34	107.86	109.38	108.77	109.57	106.13	108.48	106.69	108.81	107.1	108.34	109.31	107.77	108	107.37
98.651	95.988	100.37	96.087	100.89	97.095	98.274	99.446	99.578	98.583	99.721	99.078	96.535	97.186	98.87	98.737	100.45	97.092	98.5	101.56	99.863	97.876	98.561	98.848	100.66	98.326	101.13	98.22	99.37	97.909	97.987	97.796	96.85	96.687	99.823	99.96	97.814	97.123	99.878	99.743	101.73	98.096	99.141	100.46	100.79	98.889	99.105	98.645	99.098	97.817
111.28	110.62	110.32	110.14	110.83	108.98	111.76	109.8	112.02	109.89	109.11	109.82	108.69	110.45	109.58	108.78	110.95	109.07	110.38	111.19	110.74	110.31	110.19	109.16	110.21	109	110.06	111.3	108.77	108.93	108.44	108.39	109.18	111.73	109.13	109.71	108.62	110.69	109.55	109.85	110.04	108.51	112.3	110.02	112.33	108.26	109.38	111.06	110.54	108.78
99.859	98.804	99.339	100.76	98.625	100.34	99.124	99.916	101.25	101.24	102.28	100.68	101.19	100.07	101.75	101.33	99.794	99.138	100.7	101.7	100.08	100.99	101.28	101.36	101.16	101.82	102.14	101.91	102.1	103.41	99.285	100.83	99.799	101.32	100.83	102.03	101.72	100.7	98.724	100.52	100.19	101.87	101.35	98.094	101.32	98.359	101.48	100.53	100.9	100.59
105.6	106.69	105.36	102.35	104.53	104.42	105.34	106.17	106.79	106.4	106.38	107.52	106.44	103.76	104.9	106.1	101.88	105.69	106.61	107.39	105.03	103.35	104.74	106.56	105.91	109.07	104.65	106.43	105.07	105.71	104.43	104.53	106.37	106.17	108.05	107.07	103.49	107.25	107.18	107	107.33	106.38	105.56	105.75	105.82	104.86	105.73	104.39	105.73	106.56
107.71	108.98	107.44	109.26	109.03	104.8	111.48	106.33	107.03	107.62	108.39	108.84	107.01	107.92	110.54	106.37	107.96	109.15	105.29	108.11	108.53	107.46	106.99	108.66	107.29	108.97	107.77	106.11	106.04	108.16	105.57	107.51	106.07	107.39	108.33	107.95	105.69	108.1	107.87	108.81	108.52	107.29	106.76	108.44	108.4	105.58	109.52	109.26	109.67	106.4
109.11	106.23	108.85	108.13	108.54	108.95	108.49	107.81	107.94	107.74	106.33	109.39	107.51	105.93	106.46	105.17	108.43	108.63	109.21	105.54	108.17	108.02	106.18	107.98	109.19	108.97	107.39	107.79	106.85	106.4	106.41	107.08	107.61	108.88	106.08	108.75	107.84	106.63	109.09	107.34	109.61	109.77	107.31	108.37	109.75	106.83	108.7	108.33	107.27	109.61
107.63	104.47	106.75	107.08	107.37	104.93	105.28	106.44	106.33	107.32	105.06	104.96	104.55	106.82	106.44	104.43	105.53	105.41	105.78	106.5	106.27	107.66	106.9	106.39	107.45	106.19	104.36	107.72	104.11	106.61	108.71	103.81	105.63	106.87	106.79	106.56	105.76	106.49	105.61	105.97	108.15	106.67	106.29	106.31	107.63	107.42	105.01	107.23	107.39	106.99
98.298	97.321	98.788	96.711	99.837	99.796	97.511	98.042	99.958	97.03	97.132	98.512	98.378	100.62	97.873	97.527	100.52	97.428	99.182	99.144	100.5	97.495	98.857	101.67	97.696	98.109	99.271	100.27	99.111	98.754	98.332	96.932	100.51	99.359	100.82	98.671	97.27	98.356	99.361	98.418	99.083	97.188	99.733	99.716	99.112	98.147	101.18	97.647	98.647	98.602
108.13	108.03	108.23	108.14	107.13	106.77	108.31	107.71	107.3	110.83	108.44	109.68	106.04	108.69	109.05	108.91	107.15	109.13	107.11	108.1	107.17	107.99	107.09	108.82	108.89	109.99	109.16	108.76	109.07	110.26	110.97	109.48	109.31	109.34	109.42	111.39	109.36	109.46	108.48	107.6	105.5	107.37	110.41	107.24	108.63	108.16	108.78	109.29	105.61	110.2
106.22	103.44	106.46	104.02	106.64	105.51	106.57	105.7	108.03	106.17	105.75	105.74	107.11	104.07	104.69	108.02	106.26	106.14	107.59	106.46	105.13	105.7	105.66	106.45	107.87	106.24	105.77	107.01	107.48	108.26	108.36	105.76	106.96	107.38	106.11	107.08	107.65	105.36	107.28	105.99	106.08	106.84	106.44	107.99	108.62	108.44	106.67	103.56	107	105.26
97.291	99.923	98.154	98.586	97.976	99.839	100.65	101	97.33	97.804	98.72	99.568	100.12	97.637	99.239	99.077	99.098	100.55	99.595	99.87	99.194	99.286	99.169	99.588	97.735	99.411	98.919	98.544	98.73	98.609	99.556	99.748	99.105	99.137	98.557	99.265	100.63	101.57	98.741	97.592	99.903	98.744	99.978	95.952	100.4	98.908	99.829	99.537	98.483	98.678
106.86	110.31	107.61	108.61	107.92	108.5	108.69	109.38	108.14	107.97	107.3	107.55	109.34	108.17	108.06	107.83	108.33	108.03	108.04	109.35	110.14	109.12	109.28	106.95	107.47	108.29	107.87	110.81	109.91	108.5	111.63	109.1	108	109.87	109.42	110.67	109.25	106.48	106.95	111.27	107.84	108.66	107.67	106.87	110.48	107.37	108.61	108.42	107.28	107.75
110.19	112.17	110.44	110.99	109.84	107.22	111.39	109.66	109.29	109.55	112.46	111.61	109.86	111.53	111.7	112.34	110.26	110.54	111.59	112.66	108.11	109.19	112.08	110.45	111.89	111.29	112.55	109.85	111.01	110.51	110.46	111.23	111.32	111.86	110.88	110.29	110.65	111.85	108.02	110.98	110.93	110.94	112.32	108.78	110.23	110.08	112.32	112.42	109.79	109.91
102.45	105.2	107.61	106.31	106.73	105.82	106.82	104.39	107.72	105.86	105.65	105.03	105.31	106.84	104.61	106.79	104.36	104.14	104.88	104.7	104.22	106.25	108.39	103.89	103.98	104.32	106.43	105.98	106.29	105.94	105.14	106	105.09	107.67	105.66	103.56	107.52	107.81	104.5	104.72	106.16	103.89	104.64	105.93	104.96	108.95	103.83	105.53	103.65	106.08
109.33	106.53	110.2	107.57	108.27	108.13	107.48	107.31	108.68	108.18	106.13	107.85	109.26	111.17	108.33	107.86	109.22	108.4	107.18	108.65	110.36	108.07	109.06	106.24	110.27	108.54	109.32	108.37	107.77	111.25	107.95	111.34	107.78	108.77	108.44	108.44	110.89	110.27	109.68	108.37	109.06	108.47	108.76	107.06	108.19	106.55	108.03	107.07	106.7	108.57
101.7	100.89	99.118	100.21	101.26	100.95	101.42	101.07	102.11	101.28	100.13	100.58	101.03	100.46	99.717	99.03	102.9	102.83	103.37	98.821	99.737	100.99	98.683	100.46	100.04	101	99.672	98.999	103.62	100.54	101.12	100.48	100.44	98.739	102.65	100	98.626	102.47	99.543	102.19	101.15	100.62	101.09	100.33	101.55	100	100.88	100.71	100.95	101.02
108.67	109.59	111.91	111.05	112.66	110.87	108.39	109.68	110.86	109.15	108	111.35	110.45	110.05	111.69	110.95	111.7	110.4	109.78	114.12	110.25	110.68	110.32	110.43	111.16	110.26	110.72	110.92	110.66	111.91	109.37	109.85	112.75	109.32	108.98	110.93	111.39	109.6	109.64	110.12	110.08	109.04	109.41	108.52	112.87	110.22	109.42	108.12	111.69	111.61
106.14	105.27	105.17	105.61	107.56	104.85	107.93	105.48	104.35	104.7	106.76	104.87	107.66	108.57	105.62	106.6	106.7	104.86	105.67	107.58	107.7	106.51	106.32	106.18	106.6	105.31	106.52	106.72	107.14	106.74	103.95	105.03	105.92	105.62	106.79	107.71	105.63	106.46	103.48	107.23	105.46	106.28	105.54	107.96	107.36	106.96	107.09	103.98	104.5	107.57
104.17	103.58	103.49	106.35	106.03	104.61	103.19	106.29	107.06	106.11	106.1	104.07	106.85	105.18	105.08	106.49	103.69	105.3	106.09	107.14	102.79	105.68	105.03	106.67	104.44	107.01	106.29	105.96	104.73	104.45	104.91	105.62	106.03	105.49	105.63	104.99	104.6	105.76	105.75	107.29	107.43	106.03	104.47	105.68	107.15	106.95	105.75	105.14	104.24	105.74
99.682	99.729	99.793	98.845	101.81	101.23	100.35	103.48	102.45	101.04	100.93	98.238	100.7	101.65	101.01	102.04	101.26	99.999	98.935	100.73	100.98	99.773	101.83	100.43	98.866	103.17	102.07	99.918	99.824	98.796	100.17	101.44	100.22	101.69	101.44	101.24	100.63	100.43	102.11	101.24	101.19	100.75	99.866	99.277	101.8	99.231	100.78	99.474	99.495	100.48
100.17	103.27	100.53	102.47	101.87	102.18	103.02	99.575	98.911	100.35	102.73	98.629	101.97	100.41	102.83	103.95	102.84	101.19	101	99.948	99.16	99.588	100.54	100.37	103.21	103.15	99.864	100.91	100.81	99.695	100.9	99.534	100.43	99.846	102.32	99.391	99.314	99.711	100.75	100.25	101.96	101.25	99.945	102.37	98.284	101.34	101.74	100.79	101.4	102.86
107.84	105.31	104.56	105.71	106.45	106.34	106.66	107.88	106.05	106.35	106.36	109.21	106.44	106.9	103.65	105.01	108.07	106.55	106.94	106.43	105.95	107.97	106.86	104.47	106.9	105.34	106.57	106.07	105.94	105.9	106.42	104.82	105.63	105.73	106.84	105.59	107.01	107.85	105.75	106.83	107.87	104.86	106.47	108.87	106.98	105.47	106.9	104.58	106.33	105.33
96.748	99.807	95.748	97.974	98.287	98.896	100.26	99.198	96.731	98.218	97.182	101.45	100.48	96.22	98.476	99.524	100.12	98.238	97.999	100.51	100.21	98.423	96.46	98.898	99.658	97.977	99.563	101.29	96.332	97.487	97.491	98.744	98.381	99.681	100.65	99.849	98.936	98.25	100.62	100.67	99.746	98.766	99.993	99.792	100.67	97.489	98.619	97.652	96.851	97.806
108.94	107.94	108.7	104.91	105.82	104.69	105.28	106.27	105.47	106.41	105.84	105.03	106.65	107.56	105.6	106.71	108.47	106.98	105.24	106.74	105.36	107.32	106.84	106.46	106.56	106.9	106.12	106.91	105.2	106.27	106.04	104.69	105.19	105.52	107.32	108.63	108.12	106.67	106.92	106.67	106.48	106.43	106.29	105.41	106.95	106.2	104.17	107.51	105.13	107.18
98.677	98.571	100.1	97.164	98.457	99.403	95.66	99.457	98.979	96.363	96.242	97.424	97.719	97.1	99.097	99.135	100.75	98.362	97.558	95.324	99.692	99.479	100.46	99.38	96.799	100.32	98.662	98.892	98.863	97.866	98.851	98.914	99.797	97.231	98.727	98.369	96.15	97.775	98.368	99.126	96.292	98.24	97.506	99.17	97.885	97.439	98.387	98.659	96.532	97.909
96.521	98.187	96.756	99.6	99.384	99.239	97.311	98.592	97.351	98.171	96.913	98.628	98.242	99.656	100.37	99.181	98.815	97.879	99.115	97.481	97.964	98.605	99.284	98.15	99.03	99.127	100.24	95.953	99.002	98.909	99.825	100.23	97.4	99.63	100.09	99.097	99.447	99.135	98.812	99.821	98.783	99.125	97.713	99.595	101.35	98.349	98.819	99.093	98.223	98.667
103.79	105.78	103.92	104.29	103.3	106.81	106.19	105.75	105.56	104.01	106.93	102.28	106.38	105.63	106.36	105.93	106.32	106.44	108.62	105.72	105.56	105.21	106.26	106.07	105.73	107.76	104.8	104.05	105.21	105.82	104.36	104.33	107.05	105.95	105.3	106.76	106.41	105.68	104.78	104.13	107.38	105.11	106.03	106.37	106.19	105.37	104.6	104.24	105.42	103.82
98.855	97.565	96.425	97.972	97.97	97.858	98.575	95.521	98.893	96.553	97.253	96.168	96.968	97.422	99.116	99.819	96.797	97.647	97.797	97.18	97.735	98.328	98.063	98.089	98.24	97.881	98.443	97.538	96.197	96.562	96.674	97.957	99.071	97.053	99.407	99.933	99.06	96.067	100.2	96.353	98.388	99.439	96.542	97.957	95.184	96.796	98.048	98.261	99.214	97.562
112.17	107.07	108.29	108.21	108.09	111.05	107.52	107.98	108.97	108.65	109.93	107.66	106.47	110.82	106.85	107	107.1	107.08	108.61	109.84	107.8	106	109.08	109.99	107.95	106.43	106.93	107.72	105.62	108.59	107.65	106.75	104.95	108.01	109.17	109.4	110.93	106.81	108.98	109.99	109.91	108.75	107.79	108.02	108.54	108.27	107.66	110.9	109.48	107.62
106.97	108.41	106.78	109.53	108.15	107.6	109.3	107.27	108.34	106.34	106.82	106.79	108.89	108.69	106.87	110.25	107.49	108.95	109.31	108.97	107.13	106.51	110.31	108.52	107.88	109.09	109.75	108.43	104.77	109.17	107.62	108.57	108.53	107.91	109.47	107.23	109.68	107.02	107.9	108.89	109.19	106.42	108.12	110.89	108.79	108.02	110.75	108.37	106.68	109.4
109.23	108.21	109.98	109.5	107.87	107.58	109.44	107.63	107.79	109.71	108.4	107.89	109.36	111.01	108.32	109.53	106.88	107.13	105.54	109.51	108.67	107.03	105.82	107.38	107.09	108.1	107.99	106.98	108.21	109.4	108.52	108.35	108.86	109.2	108.39	107.02	110.01	108.17	108.23	106.77	108.94	111.5	109.36	107.06	108.83	106.82	108.49	106.5	109.39	108.67
107.75	107.33	109.32	107.3	109.26	109.33	108.35	106.78	108.68	107.6	108.96	108.45	109.97	108.68	106.25	108.47	106.32	106.35	108.39	106.63	106.95	110.17	108	108.97	108.91	108.76	108.89	106.95	108.63	106.12	108.47	104.97	108.74	106.56	108.53	106.06	108.68	109.53	108.79	108.96	108.14	107.47	108.67	109.91	107.75	107.23	107.98	107.85	105.91	107.89
100.71	101.3	98.969	100.41	100.19	99.981	98.013	99.871	100.98	99.587	100.15	99.195	101.05	99.567	98.187	100.67	100.3	100.42	100.77	100.06	100.6	100.38	100.43	103.03	101.56	100.09	100.9	99.906	101.81	99.518	101	101.3	101.82	101.59	98.946	101.25	99.852	101.53	99.747	101.98	100.83	101.37	100.65	100.76	100.13	102.42	100.66	101.01	100.78	101.2
104.53	105.8	104.39	106.33	103.25	107.05	105.2	104.55	106	104.6	104.54	104.87	105.29	106.26	104.87	104.58	105.22	106.09	105.26	104.37	107.18	107.99	105.06	105.8	105.16	105.68	104.12	105.99	105.05	106.7	103.59	105.22	106.21	107.21	104.94	105.32	104.4	106.24	106.28	105.31	108.12	108.35	106.39	107.92	106.48	107.26	106.01	106.36	105.81	104.78
107.88	106.75	108.26	109.02	108.38	109.14	106.94	109.98	108.52	106.68	107.53	109.54	108.99	108.78	108.47	105.99	109.54	109.74	108.91	109.14	107.58	107.38	107.08	109.48	108.18	108.62	108.32	107.24	109.02	109.91	106.55	110.08	108.61	106.94	108.02	109.11	106.89	109.96	107	107.01	110.79	108.95	108.57	108.45	107.54	110.18	106.7	107.4	108.89	109.42
109	107.37	106.18	110.34	109.49	107.12	109.21	108.12	107.77	106.92	109.4	108.63	108.48	107.96	105.3	109.32	110.5	108.75	107.04	107.78	107.12	108.91	108.85	109.36	107.46	108.4	108.97	108.27	106.29	107.06	106.38	108.28	106.18	108.05	106.97	108.31	107.31	108.66	108.77	105.79	107.81	109.21	108.77	108.68	105.4	104.44	107.92	108.88	107.24	108.29
99.876	100.22	98.858	99.051	99.322	97.203	105.5	101.18	103.2	100.13	100.71	101.22	100.21	100.09	102.39	101.04	98.153	99.249	100.08	99.503	100.21	99.928	101.74	100.85	100.9	101.21	103.57	100.5	100.53	97.181	99.807	101.82	102.05	99.585	101.48	99.734	100.56	98.297	100.56	98.557	100.78	101.11	100.65	101.34	99.182	100.67	98.928	102.45	100.76	100.87
104.83	107.39	105.93	106.1	106.78	108.42	105.37	103.4	105.64	106.62	104.97	105.73	105.06	106.39	106.81	104.61	105.96	104.25	105.34	104.37	104.47	106.69	105.84	105.21	106.91	105.95	106.7	106.75	107.17	105.05	106.13	104.39	105.52	106.98	106.72	106.8	107.29	106.39	105	106.26	105.62	104.1	105	104.65	103.26	106.2	105.16	105.78	107.82	103.87
96.203	96.083	96.517	98.756	97.219	97.468	97.257	96.698	97.545	96.962	97.076	97.663	96.726	97.73	99.225	97.471	96.135	99.161	99.539	97.446	98.512	98.024	99.832	96.331	96.776	100.64	97.872	98.133	98.394	96.731	97.533	100.03	98.797	98.929	97.456	97.176	97.413	96.77	96.733	95.319	98.907	97.443	97.177	98.701	97.478	95.859	99.358	97.365	96.919	98.157
108.42	109.63	107.43	107.59	109.06	107.92	108.08	103.48	109.32	105.99	108.39	108.52	105.1	107.88	107.13	107.74	106.1	106.6	106.32	106.97	108.84	108.54	106.33	107.15	107.56	109.18	107.63	107.65	108.36	107.38	106.77	106.83	108.9	106.55	107.73	108.02	107.79	107.47	108.4	109.75	109	107.15	108.1	107.79	106.25	108.57	107.51	107.84	108.97	106.9
103.16	106.08	105.9	108.41	105.63	107.12	105.52	105.83	105.48	102.82	102.58	106.07	106.52	106.97	104.99	106.21	105.52	104.71	108.31	104.08	104.25	105.23	106.15	107.65	104	106.52	105.32	105.47	105.87	105.61	103.05	107.32	104.43	106.5	105.67	104.11	105.58	104.32	105.36	106.89	107.07	105.73	104.61	104.34	107.08	105.37	105.25	104.67	104.16	106.48
107.7	107.66	109.45	110.26	111.06	108.43	108.69	110.4	107.54	106.72	107.82	109.28	109.48	111.23	108.05	108.4	106.18	108.51	108.16	107.68	109.7	107.47	108.16	108.55	108.17	105.62	109.88	107.86	107.87	109.25	108.97	107.33	109.73	108.73	108.94	109.61	108.41	107.84	108.91	107.49	110.75	108.99	107.97	109.68	107.96	108.5	108.93	107.43	110.87	109.2
107.52	109	106.25	105.43	107.82	105.38	107.55	104.28	107.79	106.95	104.97	105.66	105.17	106.09	105.86	105.47	107.6	104.62	106.01	106.35	105.97	106.71	106.5	108.15	106.95	103.96	106.32	108.58	106.12	106.14	107.55	105.31	105.67	107.75	105.68	107.14	104.54	108.85	106.81	105.53	106.09	107.11	106.41	104.95	105.23	106.25	106.38	107.25	107.36	107.82
109.09	107.76	109	108.14	108.15	107.62	109.3	108.17	108.19	107.29	108.86	106.57	106.59	107.22	107.11	106.77	108.71	108.29	105.58	106.62	107.3	108.79	107.35	108.41	107.75	104.82	106.53	108.94	107.46	108.36	108.89	107.76	106.12	105.12	109.39	108.98	108.68	108.46	109.22	105.82	105.71	107.88	107.74	109.13	106.69	107.51	107.8	107.85	105.99	106.22
105.48	103.01	106.26	108.49	103.89	105.13	104.72	106.19	103.97	105.62	105.98	107.41	105.51	105.92	108.68	108.29	106.43	107.38	105.89	106.5	106.56	106.71	108.22	106.57	106.47	106.11	106.9	105.94	107.74	105.71	104.64	103.96	105.19	105.14	106.31	106.68	105.15	105.77	106.19	106.05	105.37	107.35	107.6	106.23	105.85	106.47	105.84	106.61	108.19	106.54
108.01	108.76	109.37	108.37	108.3	110.71	107.11	106.48	107.25	107.37	107.43	107.21	106.54	108.87	110.3	106.22	107.93	109.02	108.61	107.22	108.36	108.66	106.71	108.22	107.94	108.34	110.14	105.85	109.11	105.68	107.99	107.87	110.09	106.32	107.97	107.65	109.99	108.26	110.17	109.62	107.98	107.73	108.53	108.61	109.77	107.76	109.2	107.79	108.19	106.31
109.7	108.64	107.45	109.03	105.92	109.9	109.76	106.32	110.36	107.05	106.93	109.93	107.96	107.19	107.49	108.17	109.4	108.12	109.66	110.32	111.1	108.23	109.68	109.58	107.15	109.52	105.97	107.1	110.19	108.83	109.83	108.64	109.56	107.88	109.43	110.64	110.39	109.26	108.35	108.96	108.82	109.92	108.55	110.01	109.15	109.38	106.78	108.86	108.13	108.11
105.61	106.52	107.08	104.05	106.79	105.27	108.02	105.37	106.38	105.96	104.44	103.26	106.61	107.23	107.51	105.28	102.75	104.89	105.72	103.28	106.44	105.38	102.73	105.27	106.16	104.49	104.69	107.25	105	105.24	105.38	105.99	105.84	107.69	104.13	104.32	106.17	107.61	104.76	105.5	105.69	105.19	106.84	102.74	106.41	105.72	105.21	106.56	105.48	104.87
106.68	107.54	106.05	107.29	106.3	105.31	105.69	105.51	105.46	106.87	106.4	108.48	109.14	104.52	106.78	105.64	105.79	107.17	105.18	106.63	108.6	104.9	106.27	107.35	105.51	106.71	106.12	107.1	107.58	105.67	106.05	106.07	108.18	107.71	107.88	105.08	105.15	105.22	109.15	105.22	105.87	105.13	107.69	104.29	105.81	106.06	105.24	106.81	106.83	107.91
106.24	107.96	106.81	108.63	108.05	108.9	108.27	107.08	108.35	107.62	107.76	109.62	106.61	108.23	106.15	108.16	106.87	107.24	107.18	109.6	108.01	108.32	108.84	106.46	107.21	107.58	109.67	108.08	108.11	108.6	108.86	108.11	110.88	107.1	106.86	106.35	107.32	109.15	109.38	106.83	107.51	109.05	109.85	111.25	105.4	107.18	108.82	107.02	109.92	106.46
108.61	107.61	107.3	108.04	109.4	109.06	108.74	110.19	108.64	108.21	109.84	107.5	105.68	109.77	106.24	109.91	107.26	107.44	109.45	109.56	107.89	107.62	107.5	108.6	108.45	109.4	105.33	106.97	106.54	106.51	106.46	107.13	106.34	105.58	108.17	109.34	106.63	106.95	109.08	107.02	107.01	108.87	109.74	108.46	109.09	107.31	107.07	108.27	107.55	105.91
106.42	105.91	106.55	106.33	104.06	107.06	105.58	105.67	108.47	106.56	108.15	104.38	107.39	104.87	106.14	108.56	106.2	107.73	106.26	107.94	105.1	104.84	107.28	106.54	108.25	107.22	105.67	104.83	107.63	108.39	107.31	107.63	105.23	106.49	107.12	106.84	104.67	106.48	107.93	109.26	105.64	105.18	105.27	106.68	106.27	107.83	106.05	107.87	106.38	106.07
109.96	109.38	110.2	107.84	107.37	108.18	108.21	109.54	107.69	108.54	109.49	108.23	108.95	109.17	109.93	109.79	109.83	109.51	108.2	106.86	108.45	108.19	109.28	109.22	107.52	106.75	105.3	108.16	107.43	107.61	108.87	110.08	111.01	109.29	111.8	107.12	108.75	105.46	110.2	107.46	108.06	109.71	107.12	108.98	109.83	107.3	110.28	107.68	109.95	106.26
101.83	96.981	99.555	100.42	98.004	98.968	99.611	99.342	99.666	100.86	102.11	100.77	97.429	99.732	99.766	99.069	101.02	100.95	99.003	97.372	101.34	99.908	100.98	99.958	100.16	101.23	102.17	100.53	100.81	99.466	99.703	100.9	98.203	99.215	99.155	101.28	102.43	99.407	102.72	99.458	101.94	99.723	99.664	98.121	99.485	99.84	100.6	98.577	99.6	99.101
109.84	110.39	108.83	106.98	109.03	107.71	108.63	106.82	108.5	110.78	107.7	107.18	106.31	108.27	107.6	106.6	109	110.45	106.13	108.74	107.8	107.98	109	108.68	109.3	110.89	108.29	111.43	108.13	107.2	109.53	110.19	109.01	106.4	107.35	110.2	108.56	106.53	107.42	108.3	108.28	105.58	109.77	107.87	109.32	108.95	108.22	107.67	108.26	108.58
99.232	98.161	99.126	97.035	99.542	97.833	99.531	98.644	99.484	100.16	100.29	99.081	99.189	98.612	97.578	100.09	99.742	98.73	98.571	98.653	97.717	101.65	97.349	98.725	101.27	99.812	100.4	98.753	100.12	97.908	97.056	97.526	96.419	100.29	98.281	97.953	101.09	98.945	100.48	99.28	97.449	98.662	99.257	99.995	98.577	99.733	97.609	99.037	97.162	98.561
97.672	100.09	97.529	96.903	97.289	100.2	96.553	99.253	99.419	98.79	97.257	98.3	98.058	99.9	98.411	97.378	98.325	97.355	98.877	98.464	96.843	100.38	96.394	99.303	98.93	99.127	97.217	97.16	98.347	97.655	101.04	95.997	98.615	97.745	97.27	97.976	96.761	97.697	98.798	97.965	98.168	96.208	95.074	97.123	100.64	99.237	99.348	98.48	98.768	98.393
95.763	98.716	98.002	96.239	96.761	99.239	99.342	98.215	98.744	97.73	97.738	101.7	96.239	99.167	99.357	98.033	97.469	99.299	97.362	97.439	98.295	97.39	98.118	98.09	97.411	98.793	96.704	97.701	95.391	96.769	97.53	99.152	99.333	93.759	97.748	96.709	97.846	97.494	98.979	99.935	97.064	97.316	97.622	97.981	97.793	98.116	95.198	99.144	98.411	98.254
105.26	105.85	104.85	105.72	107.52	106.56	106.57	106.37	106.67	105.51	106.46	105.18	102.36	106.01	105.25	107.53	106.38	107.04	103.43	105.58	107.13	105.69	108.04	106.32	105.73	106.69	104.21	105.67	106.52	104.91	106.15	105.12	106.4	105.13	104.94	107.91	104.92	105.96	106.58	106.56	105.05	104.48	107.57	104.15	105.99	107.73	105.01	105.39	105.02	106.74
104.87	106.45	106.52	104.97	106.32	106.73	106.7	105.84	109.68	106.51	105.76	110.29	104.41	106.17	105.88	105.99	108.05	108.39	106.64	105.41	106.27	107.24	104.92	107.68	107.16	106.51	104.31	106.72	108.4	105.87	106.7	106.52	105.74	106.29	103.71	108.36	106.72	106.39	107.07	105.93	107.03	106.8	107.81	107.3	105.88	106.34	107.38	106.16	106.65	107.4
105.22	108.97	105.91	106.32	106.21	105.21	103.53	105.97	108	106.64	108.65	103.04	104.59	105.89	107.44	105.73	107.69	106.31	104.06	106.22	105.81	104.74	107.85	105.34	103.68	105.73	107.68	107.72	105.01	107.5	106.09	109.72	107.95	104.99	104.91	104.69	104.67	105.88	102.84	104.98	104.02	106.25	106.14	107.71	106.32	103.9	104.98	106.37	106.85	107.38
101.97	98.315	99.168	101.38	97.948	102.63	100.83	99.35	100.48	97.944	100.83	98.971	99.159	100.57	99.878	101.23	98.51	100.04	99.531	101.11	100.3	99.253	98.746	100.64	102.41	101.43	98.618	98.803	99.856	100.08	99.177	100.57	101.95	99.326	102.03	98.255	103.47	100.24	100.39	99.041	99.002	100.17	100.25	98.917	102.21	98.931	101.37	98.924	100.81	102.59
98.228	99.337	99.657	99.012	95.425	99.293	99.363	96.163	99.422	97.488	98.163	99.099	97.142	98.428	97.649	98.257	97.509	98.027	100.14	97.865	97.875	98.339	97.966	98.588	98.64	96.66	96.891	98.504	98.132	98.794	98.834	97.412	93.695	98.99	98.275	99.651	95.255	97.049	96.876	98.074	98.767	98.245	100.22	99.231	97.77	99.027	98.321	99.77	97.144	96.634
98.97	99.411	98.537	100.19	98.576	98.893	97.888	97.344	98.887	99.676	98.387	99.666	98.427	100.59	99.207	97.173	97.227	96.206	97.474	99.628	96.352	99.328	99.908	97.966	99.255	100.91	98.448	99.123	99.566	98.649	98.234	98.751	100.27	97.173	98.983	97.518	102.91	98.874	101.28	97.344	98.287	97.993	98.735	98.192	99.778	98.143	99.253	96.906	99.341	97.674
100.03	103.53	101.75	99.266	100.84	100.64	101.06	100.01	100.73	101.8	100.5	102.22	100.36	101.19	100.36	101.55	101.47	100.69	100.5	102.21	101.81	99.211	98.878	101.06	101.45	101.04	103.73	100.92	102.22	98.609	100.5	98.919	100.55	99.644	100.3	103.44	100.33	99.231	102.82	100.64	99.623	102.93	100.3	99.552	101.38	102.36	102.44	101.25	99.242	101.31
110.33	109.4	108.63	106.67	109.51	111.58	110.99	109.86	112	111.43	110.86	108.12	109.91	111.55	111.14	109.86	109.69	109.91	108.03	110.06	106.48	108.66	110.26	110.42	106.87	109.83	106.13	110.61	107.65	111.8	110.9	109.13	111.17	108.65	109.12	109.82	111.5	109.55	109.8	107.5	109.12	111.34	110.42	111.16	111.01	111.45	108.43	108.5	109.19	111.17
108.36	106.28	104.58	105.86	108.04	105.98	106.35	105.03	106.21	106.13	104.5	108.49	105.27	104.14	104.49	106.65	104.67	107.79	105.1	107.04	104.03	104.99	104.7	106.4	103.13	105.81	106.85	105.11	103.9	104.79	107.07	105.03	105.68	104.46	102.84	105.89	104.37	107.21	105.18	106.18	106.19	104.39	103.65	106.66	105.06	104.95	103.84	105.84	106.4	105.58
108.11	107.33	108.84	108.48	108.49	107.52	105.89	108.76	108.03	110.84	108.12	108.33	108.74	110.7	105.66	107	107.27	108.35	108.13	109.24	108.04	106.25	107.84	107.35	108.23	108.51	108.29	108.38	110.77	108.29	110.18	106.4	109.12	106.62	109.1	108.05	108.31	107.83	111.08	110.23	107.79	105.2	109.68	108.22	108.22	107.71	110.42	109.46	106.86	109.33
105.5	105.79	107.97	104.45	108.93	106.36	105.09	104.64	108	107.01	106.98	107.56	105.87	104.36	107.72	107.96	108.95	105.52	106.06	108.4	107.11	104.33	107.02	104.65	105.03	106.41	105.91	107.87	105.98	106.13	107.79	104.68	105.42	108.51	104.82	104.12	106.86	107.44	105.52	104.31	105.13	107.39	105.56	106.18	106.15	107.17	107.18	106.16	106.19	109.65
106.2	106.37	107.41	107.17	106.37	106.5	106.71	106.44	106.53	106.37	106.82	105.13	107.01	105.97	104.35	105.16	108.31	108.77	108.35	104.15	103.66	107.61	104.83	108.92	105.54	106.24	106.59	106.35	106.57	107.19	106.27	107.04	107.92	106.2	106.2	106.77	109.08	103.55	105.68	105.59	106.33	104.76	104.24	105.48	105.77	104.98	106.41	105.49	106.5	106.58
108.63	108.39	108.65	108.03	107.34	105.78	107.01	109.41	107.77	106.67	107.98	109.67	107.49	110.14	108.29	106.14	106.22	109.12	106.29	109.06	110.15	110.29	110.17	109.45	107.43	108.46	108.32	109.85	107.07	108.32	107.21	108.27	109.88	109.04	108.17	109.23	107.12	104.95	108.65	108.94	110.54	109.33	108.27	109.53	108.88	108.38	108.09	108.64	108.99	108.21
106.13	107.09	106.99	108.33	105.85	106.03	108.7	108.73	110.41	108.19	108.32	107.87	110.74	107.22	108.44	106.87	108.49	108.74	108.87	107.4	109.55	107.81	108.07	110.08	109	106.38	106.91	108.41	106.78	109.07	107.61	107.43	107.67	110.82	107.42	108.89	107.15	106.84	107.54	109.91	106.7	106.54	108.48	109.67	108.59	108.87	108.97	108.38	107.98	109.2
97.654	100.5	98.801	102.41	102.91	101.68	102.68	98.335	100.91	102.07	101.13	101.27	100.63	100.86	99.561	100.15	100.36	101.31	100.75	99.558	101.46	99.064	101.31	100.59	101.6	99.902	99.615	101.62	100.31	101.34	99.116	100.92	99.034	100.55	102.06	102.9	99.304	101.81	100.31	100.99	100.13	101.58	100.79	98.93	98.538	99.726	98.535	100.17	99.417	98.696
107.39	110.59	110.59	111.65	109.82	109.26	110.69	109.69	112.17	109.84	110.17	111.09	109.12	109.54	109.59	111.44	109.55	108.72	111.22	112.66	111.55	111.37	110.94	111.04	110.46	112.23	108.36	112.35	111.47	109.21	108.85	110.84	110.27	108.54	110.01	109.41	111.21	110.1	108.99	111.48	111.63	109.15	110.68	110.14	110.52	110.94	110.76	111.87	111.41	112.26
108.11	108.34	107.33	107.41	106.57	108.8	109.13	105.75	110.02	108.24	109.22	110.35	108.13	107.87	107.95	108.46	108.98	109.78	108	106.81	106.69	107.71	107.24	108.42	109.82	109.43	108.46	108.12	107.91	105.68	107.65	107.4	108.78	107.55	110.74	108.37	106.49	108.4	109.77	109.35	106.03	106.72	107.13	108.66	112.28	105.91	107.77	110.93	108.52	110.44
101.16	101.69	100.27	100.54	99.169	100.48	100.97	101.08	99.302	101.35	99.101	100.79	100.08	101.95	100.6	100.22	99.986	101.24	100.18	98.559	102.65	98.918	98.971	100.45	101.73	98.425	99.646	102.05	99.905	100.64	100.99	101.15	100.62	100.39	102.33	101.29	100.57	99.609	98.046	101.34	100.33	99.578	100.8	101.03	99.209	100.69	101.29	99.438	99.236	100.08
101.6	99.807	100.83	100.94	102.33	101.63	99.562	100.47	102.31	100.82	101.35	99.459	101.38	100.81	101.68	99.706	99.878	99.527	102.02	100.74	101.26	101.13	102.87	100.44	101.14	101.52	101.6	101.49	104.04	101.78	101.32	100.63	100.09	102.27	100.49	103.46	102.25	102.3	101.77	100.75	99.275	101.04	101.27	100.91	100.45	103.74	101.52	101.23	100.55	102.72
105.73	107.36	104.92	108.83	106.09	107.03	105.09	108.07	105.65	106.52	107.04	108.65	105.03	106.41	107.01	108.31	106.63	106.79	104.16	104.78	107.4	106.54	106.23	105.94	106.83	105.25	105.41	106.05	106.05	105.2	105.89	106.38	104.99	106.6	105.67	107.21	105.74	108.83	109	107.22	104.83	104.83	104.57	106	106.29	107.89	106.56	107.04	109.15	104.85
108.02	107.21	106.31	105.14	106	107.16	104.94	106.82	105.59	106.05	105.16	106.82	106.38	105.03	107.28	107.26	106.93	105.77	103.53	108.42	104.73	105.58	104.57	105.75	106.86	107.56	106.01	105.23	104.61	107.28	105.14	106.06	105.29	106.11	104.04	106.97	104.07	107.14	106.2	104.14	105.81	106.99	106.65	105.67	104.51	107.73	105.27	106.44	106.64	106.4
99.913	98.942	97.845	99.204	97.658	98.782	100.22	98.401	96.988	100.4	99.946	98.866	99.431	98.531	98.71	98.35	99.185	100.48	99.503	100.38	100.83	98.553	99.798	96.31	98.93	99.297	98.027	98.829	99.561	99.48	98.358	97.632	98.822	98.386	99.018	97.024	99.67	98.154	99.61	99.529	100.53	101.24	98.362	99.941	99.98	99.513	101.56	99.412	98.945	98.261
107.03	105.57	112.94	107.54	107.81	107.64	106.8	110.53	110.24	109.29	108.74	108.45	106.65	110.29	108.15	108.44	107.44	106.24	109.15	107.41	108.02	108.59	109.15	109.77	108.46	109.96	109.36	104.77	109.02	109.25	107.82	109.34	109.24	107.9	107.48	108.69	107.79	108.51	110.73	107.83	110.51	108.68	107.57	109.25	110.59	108.3	111.04	107.23	108.97	108.78
99.324	97.978	97.446	98.447	98.641	98.393	99.452	97.162	99.026	99.517	98.239	98.888	97.168	98.183	96.219	97.996	95.193	99.36	98.709	99.277	98.21	98.664	97.083	97.136	97.512	99.206	98.575	97.611	99.645	98.864	99.907	97.482	97.938	96.567	97.319	98.193	97.773	95.89	96.98	98.705	99.18	97.293	97.631	99.173	99.643	96.248	96.805	96.65	96.42	97.849
106.31	106.84	109.04	106.19	104.8	106.79	105.22	107.3	106.27	106.51	106.07	105.91	104.45	105.62	108.28	106.11	107.09	106.34	105.15	107.52	107.25	106.48	104.75	104.85	105.36	105.52	107.89	106.52	106.32	104.04	108.08	105.42	106.18	105.39	106.09	107.06	107.22	107.25	105.87	107.42	105.03	107.55	105.91	104.16	107.1	108.04	104.9	107.05	106.58	104.64
99.862	100.68	100.27	100.55	101.69	100.59	100.8	100.48	99.312	99.564	100.28	99.886	100.59	101.45	99.403	100.61	98.931	100.27	101.15	98.989	99.384	100.2	98.385	101.27	99.836	98.115	100.79	100.88	102.14	100.95	101.28	100.67	98.291	99.654	99.976	100.15	101.31	97.705	101.27	101.14	99.109	99.265	99.743	99.445	97.872	100.35	99.122	102.05	99.461	99.937
104.62	99.758	98.884	103.19	101.51	100.6	99.822	101.37	100.45	103.25	102.7	97.531	100.6	101.97	99.414	99.343	100.07	101.53	100.39	100.39	99.264	100.37	102.54	103.28	102.44	99.019	98.978	101.33	101.37	100.03	100.67	100.1	102.73	99.55	102.04	99.861	101.62	100.26	100.84	101.58	101.5	103.32	100.16	102.97	99.087	99.488	101.72	100.77	100.93	101.28
108.04	108.13	105.98	104.02	108.52	110.72	107.81	105.22	106.53	110.27	107.78	108.7	105.53	109.97	105.28	107.55	107.41	109.9	105.28	107.27	109.47	107.53	107.27	107.94	106.28	106.87	108.18	106.67	106.61	106.93	109.16	107.97	107.59	105.69	108.16	108.47	106.59	108.83	109.49	107.09	107.27	107.02	107.8	108.16	105.89	109.82	107.33	107.42	108.27	105.67
107.69	106.66	107.2	109.33	104.61	106.05	107.53	106.91	105.97	107.15	105.53	105.37	104.67	106	105.49	105.85	105.54	107.91	102.7	104.92	106.25	108.07	105.75	105.39	107.39	104.79	106	107.89	108.73	105.61	104.54	106.96	105.78	107.19	106.86	104.08	107.83	106.84	104.52	105.98	105.56	107.62	106.81	104.58	104.85	107.33	107.48	109.02	105.79	105.8
98.736	100.6	98.869	97.652	97.017	99.059	99.066	98.655	99.193	98.238	99.868	99.986	97.983	100.05	97.01	99.145	95.425	97.951	95.68	94.915	95.361	96.826	97.247	96.595	97.379	98.423	97.972	98.198	98.012	95.295	97.429	98.419	99.62	99.149	97.499	99.263	97.592	96.257	96.853	96.993	98.675	98.796	96.605	99.246	98.559	99.305	96.398	99.699	97.741	98.45
98.732	98.215	97.03	99.424	97.523	98.776	99.47	97.544	99.125	97.851	97.853	97.884	98.224	98.437	99.058	98.488	97.773	96.936	97.532	97.053	97.77	95.485	99.904	96.918	99.574	97.026	99.454	98.057	97.432	99.417	97.767	99.134	99.139	98.713	97.295	99.024	99.194	98.122	99.199	100.24	96.633	96.069	96.56	97.362	100.86	98.73	96.534	97.593	97.65	99.192
98.876	97.337	98.203	98.973	100.74	99.863	98.864	101.37	99.711	100.13	99.332	99.812	100.1	100.28	100.5	103.19	98.908	100.4	101.16	100.74	99.392	100.8	100.79	99.49	97.901	100.18	101.17	97.528	99.932	99.616	98.633	100.81	99.745	101	99.597	99.897	99.555	99.373	99.181	100.34	99.623	100.43	99.33	101.24	101.43	100.7	98.675	100.11	98.92	100.22
108.06	107.9	108.47	105.51	106.92	107.82	109.4	109.04	106.78	107.78	107.85	108.43	107.09	109.53	107.72	108.93	106.97	108.67	109.39	107.55	107.08	107.15	109.01	108.14	108.07	107.29	108.44	106.4	106.42	108.44	108.55	108.11	110.3	107.7	105.6	107.57	107.22	107.08	108.43	107.88	105.85	109.28	107.03	109.76	108.43	106.74	109.78	108.24	108.22	106.29
98.031	98.094	99.058	97.19	97.848	98.259	98.549	97.681	97.755	99.003	98.533	96.728	98.022	100.16	98.342	98.609	98.765	97.316	98.641	97.538	97.961	97.679	99.409	97.33	98.751	100.25	96.37	100.27	98.11	100.86	98.177	99.065	100.09	99.76	98.715	99.447	99.499	99.267	94.647	99.035	98.479	97.034	97.115	97.318	96.745	99.677	96.046	98.884	100.66	98.712
98.938	97.459	97.041	98.323	97.014	98.422	97.156	98.601	99.645	99.063	98.456	98.617	98.614	99.065	98.387	98.22	96.661	96.724	94.745	98.881	96.468	98.784	98.302	100.35	97.097	96.399	98.623	98.829	96.529	97.058	98.826	97.902	97.882	100.1	98.457	100.23	97.613	98.952	96.551	98.425	97.986	98.851	97.165	97.314	98.836	98.33	99.779	96.43	99.333	99.22
107.01	106.24	105.07	104.84	105.03	106.06	105.18	106.41	105.31	106.02	105.96	105.05	105.09	106.28	105.23	106.63	107.9	106.64	106.02	106.26	105.38	105.12	109.22	104.35	106.1	105.22	105.07	105.31	106	104.31	105.74	106.25	104.63	103.87	105.85	101.99	105.71	106.13	105.52	104.68	104.25	105.94	104.39	103.35	105.74	106.33	105.74	106.42	107.01	103.9
99.418	99.574	99.639	99.79	102.83	102.69	103	100.63	100.06	100.7	101.26	100.29	100.39	101.98	99.295	98.422	99.9	101.44	101.37	100.28	102.08	103.09	102.96	99.511	100.41	101.81	99.167	100.86	100.16	101.29	98.178	100.24	100.32	99.728	103.17	100.5	101.52	101.59	101.11	100.75	99.96	100.59	99.826	101.64	100.2	101.78	101.33	99.515	99.65	101.15
105.18	106.95	106.17	105.12	105.78	105.62	105.76	105.97	104.32	105.56	107.98	106.49	105.03	106.68	105.19	106.93	105.28	105.27	104.68	104.82	104.44	108.59	106.79	108.73	106.19	105.69	105.23	108.34	106.79	106.67	106.55	108.1	107.22	105.05	105.12	105.58	105.84	107.24	106.77	105.43	106.79	105.42	106.5	107.44	106.54	107.85	105.66	104.07	104.59	106.81
103.95	104.02	105.35	106.98	105.41	104.94	107.48	105.45	106.2	106.2	104.02	103.82	104.73	106.41	105.8	106.2	105.39	106.12	106.11	104.58	105.14	107.82	105.3	105.06	105.82	103.43	106.58	106.73	103.59	105.44	104.44	104.88	104.04	104.21	107.29	107.18	105.69	107.22	104.6	104.39	104.36	103.83	104.93	105.62	105.89	106.61	105.13	106.41	104.63	107.7
105.82	105.67	105.82	106.6	105.31	104.79	107.45	105.05	106.63	105.36	106.01	105.69	107.59	106.36	103.93	105.29	105.42	105.64	106.69	105.28	104.25	106.76	104.58	104.92	106.56	105.2	106.5	104.46	106.46	107.81	105.41	108.58	105.44	105.76	106.91	107.14	104.56	105.48	103.44	107.12	105.21	106.88	107.62	106.94	107.76	106.86	104.24	106.77	104	108.74
109.09	107.18	107.38	109.4	108.74	109.15	109.4	109.04	109.25	108.8	107.2	108.56	109.26	107.7	107.97	106.85	106.74	107.13	109.46	108.58	107.92	108.02	106.66	107.16	106.95	107.33	110.8	109.55	109.88	109.18	108.89	107.24	106.14	106.86	107.38	106.54	106.5	109.62	105.83	109.12	108.24	108.74	106.78	107.25	107.85	109.41	110.32	106.42	106.16	108.55
97.293	98.004	98.662	98.262	96.641	99.97	97.749	98.602	96.926	96.541	97.544	97.453	98.56	97.364	99.006	99.789	99.379	98.852	97.201	96.808	96.624	97.39	98.76	96.42	97.143	99.6	97.822	96.848	97.189	95.893	100.23	99.766	98.867	97.504	95.992	98.613	98.393	100.24	98.218	98.746	97.925	97.47	97.416	96.931	98.199	97.283	98.617	96.484	98.659	97.959
101.91	100.53	100.14	100.15	102.63	100.3	100.61	101.88	100.43	99.896	99.187	101.1	103.58	100.23	103.03	101.65	100.42	100.57	99.624	100.03	100.28	101.91	100.99	103.01	102.67	103.44	101.31	99.235	100.25	99.839	103.01	101.69	98.684	101.41	100.99	101.08	102.03	101.18	101.19	101.52	102.06	101.44	101.3	101.49	103.37	101.42	98.852	100.07	100.04	99.138
97.118	99.041	98.22	99.661	97.877	100.23	98.642	96.33	98.579	96.885	98.464	98.142	96.503	97.912	95.424	98.398	99.338	97.209	99.071	98.036	96.282	97.775	98.007	97.168	98.926	98.111	97.486	95.589	97.362	97.915	100.59	99.302	99.82	99.759	96.6	98.641	98.833	98.667	96.356	96.737	100.09	99.285	96.479	98.877	98.957	100.54	99.765	97.619	100.02	97.602
106.39	105.56	106.52	109.73	105.11	107.97	105.92	106.28	106.51	107.44	106.12	105.34	105.67	104.9	107.18	106.2	106.61	104.54	107.8	105.04	107.61	105.22	106.21	106.72	106.74	107.35	105.73	106.97	106.36	106.81	107.68	107.03	107.31	105.58	106.4	105.34	107.94	107	106.77	106.87	108.62	106.79	107.72	106.78	107.52	105.53	106.82	108.05	107.03	107.85
106.48	107.43	107.44	108.69	109.93	108.54	107.72	110.88	109.84	108.18	108.45	108.99	109.89	109.02	107.43	108.41	107.08	109.46	108.56	108.35	108.49	108.46	107.42	107.35	106.3	109.5	106.77	108.01	105.85	108.83	108.86	111.07	108.45	110.31	110.51	109.19	107.61	108.11	107.76	109.78	108.85	108.71	108.11	107.43	109.73	108.37	109.83	108.03	107.39	108.85
100.96	100.31	98.476	100.4	102.26	101.8	99.176	100.21	98.14	98.255	98.598	101.37	100.94	100.21	99.655	101.85	100.25	99.597	99.223	99.809	101.4	101.73	100.08	98.673	99.895	101.44	99.826	100.29	98.23	101.4	99.799	99.271	103.17	101.08	101.29	98.695	99.384	99.586	100.14	98.588	99.884	99.407	101.61	99.703	101.2	100.83	100.36	100.6	102.26	100.59
104.6	103.07	102.7	104.21	105.94	106.38	103.9	105.14	103.9	105.36	107.36	106.12	106.6	107.39	106.46	104.84	106.55	103.95	107.47	104.07	105.66	106.31	106.34	106.77	105.34	105.61	106.02	105.22	107.13	107.04	104.8	106.71	106.25	106.21	103.98	105.07	104.92	106.68	106.89	103.2	105.62	105.87	105.41	106.67	105.71	104.38	103.6	107.34	106.28	106.02
107.28	106.47	107.69	106.46	105.12	107.39	110.35	105.41	108.38	104.85	108.25	107.9	107.25	110.53	108.61	108.29	108.72	109.75	107.5	105.97	106.77	108.42	108.22	108.03	107.08	105.14	107.56	108.45	107.03	108.94	106.3	107.61	108.76	107.79	108.49	107.83	105.34	107.8	110.52	109.1	108.1	107.75	109.41	108.18	108.34	108.12	108.65	106.37	109.44	106.63
107.81	106.92	103.99	106.26	107.9	106.17	106.79	108.44	109.89	107.85	107.63	105.6	108.9	108.91	108.44	109.01	108.87	107.37	105.23	106.04	106.32	108.02	107.05	108.07	107.87	106.46	108.08	106.17	106.68	107.77	107.85	108.14	109.03	106.26	108.25	108.24	106.43	106.53	106.67	106.85	110.22	107.02	106.48	108.31	108.92	108	108.68	107.11	108.3	108.87
103.86	104.64	105.62	105.47	104.1	103.46	105.57	107.47	104.4	103.57	104.32	106.47	105.75	105.95	107.28	104.97	105.16	104.75	104.81	106.5	105.74	106.97	105.91	105.9	104.86	105.29	108.33	104.34	103.83	103.73	105.47	105.6	105.9	104.38	106.73	107.59	107.83	104.81	105.02	105.81	107.04	106.68	106.05	104.64	105.32	107.19	105.46	106.41	106.22	104.51
104.36	105.91	105.9	104.7	105.1	103.16	105.66	105.55	105.4	104.32	107.91	105.82	104.1	107.44	106.03	109.14	105.04	103.85	106.65	105.22	105.98	106.98	106.08	105.34	105.16	103.12	104.82	105.9	107.1	106.06	105.16	105.49	104.84	106.83	104.93	105.22	107.54	104.02	106.61	105.45	108.85	105.73	106.62	105.99	106.09	104.29	105.19	105.5	107.79	106.24
102.97	105.14	105.96	103.82	106.19	107.06	107.42	104.98	104.79	104.86	106.13	105.23	106.41	105.04	103.74	104.35	106.95	104.71	104.57	105.88	106.02	107.24	105.92	105.88	106.25	107.07	105.29	105.15	104.79	105.51	105.45	105.1	106.12	104.59	104.67	104.2	105.92	107.39	103.62	106.85	107.81	106.67	106.14	105.96	108.68	106.97	106.95	104.39	106.13	104.16
106.86	104.4	105.43	106.84	107.51	105.53	105.21	105.49	106.25	106.21	106.62	105.89	104.65	107.11	107.15	106.01	105.06	106.4	107.9	105.8	107.28	108.25	106.26	105.66	108.29	107.44	106.27	106.33	106.58	106.96	108.07	107.54	105.54	107.34	107.03	108.27	108.03	106.77	106.86	107.81	106.62	105.37	106.53	105.82	106.81	108.31	105.53	107.92	104.28	105.48
106.48	105.64	106.15	104.92	105.12	103.81	105.59	105.19	106.46	104.8	104.74	104.74	105.34	105.74	105.41	107.63	107	105.88	107.27	103.58	108.16	105.9	107.58	104.81	106.08	107.9	106.33	104.27	103.54	104.87	106.06	108.35	102.94	106.4	104.65	106.53	104.78	107.25	107.58	105.76	106.87	106.94	106.56	104.53	106.59	105.54	106.8	105.3	108.72	105.88
98.513	101.68	99.432	100.13	98.253	100.24	100.09	96.691	97.951	98.137	98.739	99.871	101.06	99.426	99.501	98.437	98.097	98.509	96.283	99.28	98.748	98.267	99.372	97.333	97.632	99.376	98.393	98.086	100.59	99.052	97.091	97.917	99.674	98.843	96.737	99.909	99.403	100.45	100.02	98.268	97.417	99.351	98.159	99.801	99.347	99.193	100.55	99.53	99.751	98.863
100.51	98.477	99.138	99.365	100.75	99.167	96.851	98.849	98.257	97.7	98.935	98.418	98.997	99.08	100.6	99.822	97.651	97.029	100.57	101.41	99.011	98.463	99.393	98.382	98.2	98.022	99.016	99.308	99.01	99.59	97.018	100.09	99.046	99.023	99.221	99.831	100.2	99.096	98.167	97.358	98.25	98.686	97.657	100.26	100.03	100.07	99.459	96.133	99.34	96.807
105.44	105.41	106.54	103.62	104.02	105.3	105.39	103.81	107.07	104.73	102.63	106.43	104.05	104.79	103.38	105.19	106.84	106.66	103.09	107.82	106.44	106.38	104.15	105.31	105.91	106.05	104.25	104.87	104.7	105.64	106.25	104.61	106.11	106.53	106.91	105.16	106.47	104.76	106.84	105.82	107.66	106.67	105.94	106.89	105.94	104.76	107.18	107.68	105.62	107.06
97.788	97.463	99.276	97.936	99.487	98.228	100.74	98.695	98.262	97.662	98.798	100.12	98.118	99.991	96.685	98.938	99.559	99.543	99.908	101.53	97.68	99.893	97.803	98.477	99.523	100.25	97.477	100.81	98.967	98.166	100.46	97.647	99.308	99.25	99.388	99.445	98.983	98.508	97.533	99.108	96.924	98.261	96.684	96.901	100.25	97.666	99.464	99.162	99.496	98.35
109.23	109.76	110.07	110.67	110.92	111.22	110.73	108.88	110.41	110.46	110.13	110.37	109.39	110.67	112.7	109.86	110.08	111.87	111.47	110.68	109.44	108.77	109.87	111.04	109.21	113.29	110.94	110.49	112.95	112.31	111.19	109.98	108.92	110.93	107.43	111.15	109.94	110.69	110.49	109.43	110.52	110.04	110.04	109.9	107.41	111.08	108.99	108.95	110.31	111.43
104.49	105.83	105.16	106.85	105.07	105.17	105.2	106.29	103.75	105.78	104.39	106.9	104.32	105.56	107.6	105.9	106.51	108.22	103.57	107.58	104.94	105.49	105.84	107.5	107.26	104.15	104.58	105.99	103.48	106.28	107.66	105.8	107.49	105.48	105.66	105.28	104.16	106.43	105.97	107.36	104.42	105.94	107.19	105.07	104.82	103.72	103.73	107.24	104.32	106.96
108.22	108.91	108.63	108.61	108.44	107.98	107.13	108.29	109.37	108.56	105.95	108.37	107.53	107.61	107.95	108.26	109.07	109.66	109	107.62	110.32	108.96	107.76	109.69	106.27	110.52	108.34	109.17	107.16	107.71	108.68	110.98	107.15	110.83	106.99	108.22	107.93	108.33	110	108.38	107.39	111.03	110.21	107.17	107.49	108.49	108.47	107.62	107.58	108.3
100.76	99.211	98.039	97.475	101.38	100.52	101.31	100.58	99.522	99.472	99.289	100.39	100.54	99.785	100.64	100.86	99.863	100.04	99.05	99.663	99.005	98.951	100.41	99.828	100.74	98.831	100.6	99.307	98.211	101	101.06	101.63	99.483	99.097	100.43	102.46	99.291	99.028	100.53	100.41	100.56	101.77	102.65	98.758	101.52	101.69	101.56	101.74	101.53	102.15
108.73	107.84	109.82	108.48	106.65	107.8	108.86	107.1	105.12	107.76	109.04	110.35	109.13	107.16	106.52	107.59	108.89	108.46	109.8	109.38	109.94	107.25	107.88	107.68	109.51	108.88	109.19	107.62	108.2	106.87	107.46	106.18	108.22	107.39	107.17	108.64	104.54	107.33	106.42	106.17	107.04	108.05	106.4	108.16	106.37	106.6	108.2	107.44	108.22	105.15
107.85	108.72	107.34	105.87	107.69	108.62	106.26	107.72	108.03	109.11	106.81	110.88	110.02	109.08	109.28	107.65	107.62	108.88	106.9	109.44	108.7	110	108.79	109.93	107.9	106.95	109.96	108.8	111	108.13	108.43	106.72	107.41	108.48	108.49	106.95	110.13	108.91	108.68	105.78	109.3	108.85	107.62	108.03	110.36	108.76	109.51	109.49	108.34	108.29
99.733	102.59	99.877	101.36	98.411	100.95	98.986	102.22	100.94	98.079	99.293	99.378	102.07	100.33	101.17	103.33	100.83	100.94	99.543	102.2	99.337	100.04	100.3	97.013	101.89	100.83	101.9	101.45	99.65	97.836	102.17	99.881	99.257	101.46	101.38	100.83	100.57	99.538	99.004	100.71	99.375	102.42	102.66	102.02	100.39	100.85	100.93	100.84	101.26	101.65
109.99	110.5	106.84	107.46	106.49	108.16	110.79	106.5	107.17	106.41	106.71	108.01	106.47	108.24	108.88	107.97	108.42	107.63	107.19	106.38	108.92	107.94	108.09	107.35	109.29	107.63	108.35	107.2	107.5	108.42	106.96	109.15	108.84	108.59	109.94	108.11	109.67	107.17	107.47	108.23	108.45	108.21	108.92	106.8	110.01	106.77	107.38	109.46	108.23	110.24
95.613	98.019	97.031	97.464	99.278	98.851	95.837	98.157	97.17	99.983	99.733	98.194	102.02	99.333	99.205	95.047	99.754	98.936	97.416	96.155	98.109	98.715	98.616	100.63	97.864	96.371	97.515	99.103	96.886	97.329	98.111	96.797	98.596	98.014	99.138	97.324	96.944	99.469	99.068	96.11	96.355	98.494	96.317	98.009	99.315	97.611	96.937	96.942	98.679	99.043
109.04	107.77	108.29	107.49	106.64	107.24	107.68	108.28	107.31	108.4	104.85	107.37	106.15	106	105.47	105.56	102.91	106.63	108.6	105.87	106.29	106.02	109.63	103.92	106.25	105.95	108.7	106.89	106.39	105.84	106.21	107.02	106.58	105.6	106.67	107.89	106.86	105.73	105.54	106.03	105.5	107.09	106.78	104.86	108.81	108.18	107.31	107.62	106.99	106.01
103.69	105.29	104.88	106.28	106.66	105.87	105.39	105.33	105.03	106.11	106.96	106.19	104.62	107.48	105.11	105.18	106.07	107.98	106.13	104.86	107.69	101.9	107.91	107.37	107.44	105.14	105.88	106.64	104.11	105.27	102.76	104.59	103.15	105.74	106.04	106.36	106	107.62	105.52	103.84	102.78	105.28	103.77	105.62	102.83	106.31	109.2	106.58	105.55	103.43
103.02	104.75	105.04	105.88	105.32	104.7	106.59	105.55	104.95	106.05	107.38	105.25	105.39	106.86	105.32	106.1	105.78	108.65	105.09	106.42	105.59	104.1	105.69	106.32	106.24	105.1	106.27	104.76	104.97	106.98	106.05	105.61	105.47	105.32	105.61	106.45	105.86	106.64	107.04	105.55	106.22	105.02	105.7	105.91	105.99	103.37	105.86	105.41	106.92	103.62
107.99	106.68	105.57	107.87	105.64	105.07	107.54	107.53	104.77	105.81	105.72	106.2	107.53	106.4	104.67	105.97	106.34	107.28	106.99	109.09	107.55	106.64	108.33	106.8	107.75	108.35	105.92	105.46	105.71	105.75	105.66	105.6	106.15	108.31	103.84	107.94	105.33	106.23	110.25	105.76	106.04	109.23	105.06	106.15	105.9	106.04	105.83	105.85	105.53	104.86
104.76	104.09	106.58	108.11	105.67	104.85	107.42	105.75	103.86	106.92	105.87	105.62	105.94	104.75	106	104.37	106.07	102.88	105.95	106.58	104.45	105.43	105.24	105.14	107.11	104.7	103.46	103.11	104.36	107.34	104.88	104.04	103.87	107.46	105.59	107.15	107.41	103.14	104.96	105.11	105.06	106.4	105.5	106.72	106.2	104.89	105.77	105.8	105.87	105.56
108.15	107.27	109.26	106.11	111.05	109.35	108.89	107.93	107.79	109.36	107.07	106.21	108.82	109.43	108.85	107.23	108.23	107.52	106.7	108.55	107.02	105.26	107.16	106.69	105.88	107.44	108.8	108.93	108.36	109.09	108.46	108.75	108.96	108.26	110.38	106.97	108.18	106.25	109.46	109.48	107.53	110.4	108.46	107.18	108.34	108.64	108.71	106.77	107.51	108.49
109.08	109.04	107.37	108.4	108.89	108.42	108.63	109.47	108.31	109.94	109.86	106.93	108.07	108.2	108.25	108.19	106.32	109.49	108.28	108.62	110.33	107.74	105.95	108.89	109.3	109.51	108.8	108.83	109.07	109.52	109.39	109.29	110.34	108.76	108.47	108.61	108.93	110.63	108.55	109.2	111.36	107.9	106.53	107.82	107.78	108.1	108.7	108.85	107.53	108.04
104.96	104.99	107.08	107.87	104.88	108.28	105.99	107.96	106.85	106.57	105	107.95	106.97	106.46	106.15	104.67	107.44	107.47	106.67	107.3	104.6	108.08	109.02	108.09	106.37	107.58	105.15	107.44	106.78	106.29	105.7	105.43	106.89	106.44	105.31	106.43	108.41	108.68	107.22	105.28	105.77	103.18	104.54	104.56	108.56	105.19	108.33	107.07	106.33	104.83
106.68	107.31	105.9	105.61	106.24	105.19	106.62	105.7	107.2	107.39	105.02	105.28	107.27	105.69	105.37	107.35	106.09	107.04	104.61	104.74	105.69	104.8	107.79	105.98	106.02	105.98	105.47	106.75	105.6	104.63	106.08	105.68	105.75	104.9	107.1	105.07	104.31	105.29	106.01	105.46	105.72	107.68	106.62	104.56	105.22	106.83	105.91	105.86	106.96	105.25
96.446	94.164	98.689	100.13	99.051	97.135	98.273	96.637	97.469	97.302	98.739	99.682	96.952	97.521	96.833	99.5	98.682	97.821	98.1	99.031	99.396	97.181	97.01	97.735	98.355	97.46	97.44	97.261	96.681	97.916	95.927	98.229	98.144	96.488	95.675	98.752	97.855	99.095	99.304	99.904	97.225	97.944	96.719	97.772	96.429	97.352	99.238	98.02	97.391	96.991
105.28	105.85	106.22	106.47	105.76	104.96	106.4	108.54	104.1	104.39	104.94	105.94	106	106.75	106.2	104.58	105.22	105.86	106.21	105.03	105.37	102.6	105.28	105.42	105.9	105.42	105.82	107.03	106.8	107.1	105.89	106.73	105.77	103.94	105.51	104.49	104.99	104.64	104.98	103.74	106.54	105.6	106.3	106.78	103.86	104.56	105.26	104.33	105.66	107.31
103.36	105.75	106.59	105.41	106.25	105.2	105.65	106.24	104.67	108.39	106.12	106.21	103.45	105.93	105.31	106.55	105.11	104.23	105.15	106.52	106.08	106.28	105.36	103.74	104.99	103.69	107.24	106.08	104.27	103.4	104.65	105.84	104.24	105.03	106.2	103.19	107.13	106.17	106.29	102.14	104.14	104.88	104.36	105.71	103.96	106.66	104.86	105.11	102.85	107.57
99.909	98.303	96.984	100.41	99.75	98.133	96.976	99.788	98.689	100.36	97.333	98.589	97.706	99.614	100.1	96.43	97.54	97.523	99.134	98.04	99.457	97.35	97.787	99.364	97.929	98.192	97.821	99.036	96.452	97.782	97.677	102.03	97.022	98.892	99.217	101.17	100.82	99.032	98.31	97.958	96.346	99.318	100.62	100.86	99.77	97.461	96.354	98.773	99.592	96.985
110.12	108.48	108.29	107.73	108.08	109.84	108.78	109.86	110.1	108.88	109.88	108.31	105.67	107.24	105.03	107.69	110.47	108.67	108.74	108.3	109.45	109.4	108.59	108.6	107.37	108.63	110.48	110.46	106.31	107.13	108.15	109.3	107.56	107.35	113.32	108.49	108.12	109.96	107.3	108.51	108.72	109.92	108.82	109.11	108.58	106.59	108.03	107.45	108.51	108.74
106.93	109.42	109.68	107.67	110.52	109.66	107.96	108.95	108.16	109.62	109.72	109.44	108.41	108.58	109.54	107.95	109.5	106.53	106.45	111.64	107.86	108.4	109.45	109.32	108.12	107.97	109.89	109.14	110.31	107.73	107.81	110.09	107.53	107.61	108.71	108.53	108.39	108.37	108.15	108.11	109.01	107.75	111.29	109.18	109.07	106.78	110.63	107.86	108.14	109.21
107.08	106.55	104.89	105.99	106.85	104.5	105.77	104.51	106.08	109.48	103.13	104.31	104.75	105.4	105.79	105.69	104.63	106.63	104.95	107.9	106.72	106.73	104.35	106.84	105.64	104.69	106.31	103.35	104.87	104.45	109.52	104.94	104.85	105.79	104.46	105.05	105.43	106.73	108.32	105.94	105.59	105.54	104.44	105.97	105.42	106.54	106.52	106.31	105.3	103.77
101.03	99.067	101.05	100.42	102.18	99.446	100.11	100.35	101.15	100.04	100.03	100.53	101.54	100.78	99.666	101.75	101.1	102.47	99.151	100.02	100.97	100.21	98.695	99.7	99.669	98.346	100.7	98.732	100.43	100.43	101.32	101.12	97.388	99.875	100.67	101.12	101	102.48	102.23	100	100.61	100.39	99.603	100.6	101.97	100.26	100.41	99.883	98.216	101.39
106.03	108.52	104.45	105.17	106.25	104.94	106.2	104.78	104.05	104.79	103.52	106.2	105.98	107.7	106.52	106.63	103.38	105.03	105.73	105.75	105.35	104.03	105.85	108.26	105.64	105.68	107.27	104.09	102.26	107.43	106.38	106.41	105.55	107.54	103.71	107.21	103.21	105.58	105.05	106.09	105.75	106.81	106.84	103.84	104.23	105.09	107.29	105.6	106.55	105.28
106.87	107.99	103.94	105.88	106.35	106.53	104.67	106.48	106.37	103.17	105.84	108.54	104.98	103.7	103.64	105.4	105.74	105.43	103.88	105.39	105.92	102.79	105.02	105.8	105.31	105.83	105.75	107.53	104.68	105.52	106.16	106.2	104.41	105.45	106.53	105.36	104.65	105.26	102.65	105.14	107.18	106.38	106.03	103.03	106.46	108.04	106.56	104.2	105.54	103.69
97.069	99.575	101.98	101.11	99.895	98.828	96.637	98.109	97.758	98.074	99.125	97.864	100.65	98.236	98.503	100.24	98.209	100.27	99.921	97.606	99.52	98.8	98.247	96.827	99.782	98.699	98.496	99.138	100.08	100.05	99.3	98.183	99.473	97.294	96.821	99.154	100.24	98.066	98.993	100.31	99.896	99.448	97.866	97.773	100.82	98.858	97.708	97.315	97.531	99.729
98.195	99.251	96.102	101.83	98.924	98.715	98.505	101.65	98.089	98.102	100.38	98.191	97.232	99.084	98.05	100.51	98.989	99.509	97.85	97.439	99.834	97.431	98.827	99.403	97.316	100.44	99.031	96.787	98.351	97.101	100.43	99.475	98.532	99.842	99.873	98.607	97.827	98.822	97.504	100.52	98.161	98.104	98.743	100.57	99.402	98.339	97.473	96.382	97.776	100.5
107.04	106.02	106.4	104.7	104.37	103.32	105.55	103.8	107.48	105.18	107.11	105.2	106.33	106.13	107.07	104.21	105.08	105.06	107.05	106.89	106.26	102.81	105.19	106.4	104.22	107.16	104.92	103.19	104.57	107.59	104.53	105.06	106.04	104.12	106.13	104.77	103.88	107.82	106.49	106.15	105.44	104.29	105.83	105.51	103.52	105.68	107.95	105.24	106.39	104.92
107.09	108.64	108.09	110.21	108.68	108.62	106.76	111.15	110.55	109	106.97	107.13	109.03	108.21	108.08	110.84	109.93	108.12	109.39	108.94	109.21	108.28	110.84	108.7	109.32	109.62	109.37	108.81	106.57	108.44	105.51	108.37	106.66	109.96	109.2	108.55	107.26	107.94	106.77	108.53	108.78	108.44	110.86	108.6	109.82	109.73	109.87	106.46	107.41	106.65
108.49	109.36	110.93	107.46	106.81	110.44	107.86	106.8	108.06	108.88	108.87	105.51	107.93	108.48	108.68	106.79	109.73	108.01	108.06	106.65	111.21	110.6	107.98	107.22	108.1	109.5	108.1	109.05	110.33	107.35	106.35	108.61	109.45	108.57	108.97	108.18	108.48	106.72	107.47	108.73	110.39	107.25	108.78	105.75	108.3	109.56	109.81	108.21	106.36	106.02
106.77	109.18	107.35	107.49	106.06	105.32	105.6	106.52	106.57	108.58	106.4	104.9	106.96	105.95	104.4	107.08	105.4	107.29	106.89	106.92	107.04	106.89	105.81	107.16	105.22	107.85	104.58	105.17	107.94	108.75	105.83	105.47	109.43	108.15	105.38	104.3	105.67	107.9	107.84	107.88	106.66	106.02	108.44	105.06	106.77	106.02	106.6	104.25	108.09	106.62
97.092	96.669	98.123	98.744	95.793	98.006	98.478	97.465	98.777	98.538	98.878	99.494	97.926	97.754	98.82	97.087	97.571	95.35	96.981	97.849	98.776	100.82	96.628	97.909	98.023	97.665	99.208	98.266	98.03	97.499	98.821	100.29	96.426	98.145	97.095	99.478	96.929	96.819	96.892	97.849	99.763	97.519	97.818	99.955	97.462	98.567	99.274	96.519	98.842	96.105
96.391	95.774	98.155	98.372	98.844	100.62	98.416	97.541	97.548	96.723	97.427	97.386	97.979	96.42	98.808	97.283	99.623	97.171	98.991	97.511	99.231	97.916	99.257	98.786	98.183	97.897	100.41	96.679	97.651	99.356	95.411	97.625	98.427	96.156	98.259	101.02	99.404	97.677	97.051	100.79	97.74	97.453	98.295	98.561	97.307	98.13	96.086	98.531	96.886	96.847
106.92	105.17	104.17	105.19	106.46	105.55	106.34	108.36	108.97	104.76	106.98	106.25	106.96	108.43	107.42	105.43	105.89	109.03	105.19	105.15	108.67	106.81	107.38	107.09	106.66	107.27	106.78	107.35	106.75	107.62	107.46	105.75	107.72	106.22	107.24	105.97	106.32	106.84	105.63	108.52	105.87	108.12	107.18	107.52	108.04	105.18	107.1	106.97	109.01	107.14
107.2	105.52	104.83	106.35	104.04	105.82	103.98	106.02	106.35	106.72	106.93	104.43	105.32	108.97	105.97	105.36	108.63	105.52	106.47	108.18	106.3	106.3	106.96	107.03	107.26	103.52	105.55	107.62	107.52	104.69	105.85	105.86	106.84	105.94	102.97	106.1	106.98	106.44	105.82	105.71	105.76	106.55	104.16	105.88	104.3	103.63	106.75	104.54	105.17	105.49
101.51	100.36	101.01	102.35	101.93	102.91	98.811	100.02	99.983	101	98.995	102.3	100.82	101.18	98.523	99.402	99.983	100.47	100.53	100.98	99.104	100.23	101.09	101.23	102.6	98.847	100.83	99.074	101.54	101.24	101.81	99.66	101.07	98.856	99.619	101.29	100.74	100.29	100.86	102.58	100.56	99.39	101.51	100.66	99.924	102.09	102.81	102.67	100.16	99.615
108.27	110.16	109.33	106.68	109.19	108.24	106.49	107.5	109.98	107.81	109.4	106.76	106.77	108.45	106.13	105.91	106.84	107.41	108.77	110.38	109.39	108.58	107.38	109.01	109.01	108.45	108.01	107.28	106.06	108.86	108.45	107.37	105.61	108.61	107.15	105.63	107.22	106.97	108.11	107.24	107.42	107.37	107.39	108	107.38	106.69	108.11	107.94	108.81	107.31
105.91	108.62	106.24	105.94	102.83	106.14	104.31	105.45	106.06	106.82	105.97	105.12	105.75	105.3	104.71	104.79	106.72	107.18	105.13	105.04	105.05	105.61	105.49	104.91	103.34	105.65	105.85	105.29	104.57	106.48	104.78	105.67	106.44	103.16	106.62	105.51	105.8	104.32	106.17	106.91	106.09	103.97	106.1	107.5	106.77	107.12	106.96	106.85	106.35	104.34
106.68	106.5	107.31	107.78	106.12	109.02	106.36	106.35	107.32	108.6	108.69	108.81	108.94	107.61	108.56	106.11	106.7	107.31	106.82	108.93	108.39	109.04	108.9	106.97	105.33	109.31	106.55	108.73	107.21	107.76	107.67	105.21	108.09	108.2	107.13	108.76	106.19	107.72	107.78	106.35	106.48	108.17	107.49	107.14	109.11	106.93	108.8	105.92	107.35	107.74
106.02	107.04	106.64	107.5	105.71	105.97	107.47	106.11	106.16	105.35	106.66	108.64	107.54	105.86	104.64	105.08	108.3	106.4	106.99	106.34	105.83	104.55	107.54	105	105.88	104.08	107.68	106.19	106.01	105.84	107.74	108.42	105.98	106.43	106.04	107.21	105.57	106.39	106.42	107.42	106.11	104.99	106.24	110.08	107.98	105.15	105.32	106.7	107.32	107.44
107.98	106.52	106.65	106.61	108.3	108.18	108.38	109.15	107.11	107.38	107.44	108	108.05	109.58	107.03	108.81	108.06	107.02	109.41	106.99	105.51	106.44	105.91	108.63	109.2	107.63	109.88	107.72	107.35	108.23	109	108.79	107.04	108.09	107.43	107.43	106.59	105.87	108.23	107.54	108.42	107.55	107.98	109.83	106.86	106.55	106.3	109.36	108.26	108.31
108.57	105.47	109.53	106.75	106.73	106.07	107.69	103.79	105.06	106.27	106.4	106.5	105.92	107.11	106.78	105.37	106.49	107.25	106.74	105.48	106.45	105.84	106.48	105.69	103.27	106.74	106.79	106.3	106.97	106.67	105.97	106.43	105.57	106.93	107.27	106.18	105.01	105.54	107.08	106.37	108.9	104.18	107.83	105.86	105.41	106.39	108.04	105.88	105.76	104.86
107.89	105.82	107.42	105.94	107.25	107.01	107.3	108.54	108.54	108.36	108.52	105.9	108.96	108.97	110.51	107.56	107.66	108.52	107.78	108.71	108.97	108.74	109.18	107.01	111.49	108	109.54	107.76	106.59	109.66	106.75	109.27	109.32	108.02	107.5	109.83	106.73	108.15	108.09	109.62	107.31	107.36	109.67	108.41	108.12	107.68	106.88	109.11	106.55	107.65
105.35	105.87	105.31	106.26	105.36	107.08	103.99	105.5	107.5	104.17	105.92	106.29	105.06	104.91	106.05	107.8	104.78	107.42	104.73	105.43	105.37	105.45	106.5	105.73	106.02	107.61	107.03	105.48	104.21	104.25	105.28	105.71	103.27	105.37	105.35	104.35	106.54	104.25	106.25	104.24	104.31	105.2	104.89	105.26	103.06	105.65	106.62	103.96	103.79	106.02
96.757	97.099	99.389	97.758	95.137	96.292	96.895	96.256	98.58	98.025	96.972	99.37	97.241	98.862	97.316	94.716	96.474	97.267	97.863	98.334	97.795	96.55	97.954	97.529	96.925	98.898	98.622	98.087	98.385	98.726	96.982	97.614	100.3	95.795	97.614	97.63	99.882	96.908	99.063	98.92	97.826	98.815	97.686	97.235	98.961	99.983	98.946	96.671	99.277	98.106
103.74	101.31	103.58	101.61	102.83	102.88	103.1	106.36	103.46	104.5	103.44	102.95	102	102.82	102.51	103	104.65	99.794	101.83	102.26	104.12	104.79	105.04	103	103.1	101.68	104.47	101.66	103.66	103.3	100.01	101.65	104.37	100.92	104.38	104.42	106.42	102.66	102.78	102.4	102.9	102.32	102.68	102.7	101.5	101.92	102.78	104.36	103.91	101.45
107.56	109.79	106.59	107.3	108.81	108.37	108.59	107.44	109.81	109.47	107.5	109.24	108.67	109.37	108.9	107.66	107.45	111.14	107.76	106.75	108.08	108.02	106.75	108.19	107.74	108.32	107.06	108.14	108.27	109	107.19	108.83	107.61	104.27	108.29	107.3	109.26	107.71	108.15	106.62	108.94	109.63	108.1	109.22	108.89	108.74	109.27	107.37	110.96	109.06
106.3	103.69	108.49	106.5	104.57	106.28	105.25	108.67	105.88	104.97	104.18	105.92	106.64	105.64	106.32	102.99	107.07	106.13	104.36	104.85	106.57	108	108.18	108.54	105.29	105.7	106.21	106.04	107.34	106.6	105.47	105.08	105.65	106.65	107.45	106.03	105.5	106.43	106.29	105.57	106.32	105.53	107.23	106.09	106.18	107.45	105.54	105.75	106.15	104.41
108.2	104.65	108.65	104.69	106.1	104.34	107.25	104.41	107.71	105.87	105.76	106.18	106.8	105.82	105.69	105.93	106.65	105.45	106.47	107.45	105.55	105.92	106.06	104.71	106.65	104.54	105.04	106.55	107.2	105.29	106.12	107.59	105.46	105.76	105.69	105.29	106.96	107	105.89	105.76	107.32	107.59	104.18	106.39	108.03	106.11	108.28	105.97	107.89	105.86
106.32	108.19	104.04	105.44	106.75	105.23	104.63	106.75	105.67	105.63	107.49	105	103.91	105.21	106.59	105.85	108.59	105.73	104.07	103.9	105.17	106.59	107.04	104.12	106.46	103.85	105.83	105.29	106.73	105.06	105.82	104.04	106.54	105.9	105.05	107.39	106.06	105.06	106.95	106.77	106.08	107.93	105.12	104.32	104.78	105.48	105.28	104.16	105.58	106.22
105.02	104.08	104.69	104.73	106.41	107.23	105.55	109.13	103.42	106.07	105.52	105.64	108	104.01	104.1	102.98	103.43	106.92	107.01	105.45	105.37	105.42	106.28	105.35	105.51	104.67	106.39	106.23	106.69	104.81	106.13	104.63	104.69	105.13	105.26	107.54	105.97	104.99	106.13	104.99	105.6	104.92	103.77	105.75	106.23	106.94	106.76	105.96	106.42	103.64
108.54	110.4	110.86	108.77	109.43	106.46	108.08	108.34	106.85	108.03	107.79	109.37	111.3	109.14	105.83	106.48	107.49	108.5	106.51	106.89	109.24	108.16	107.82	109.76	107.36	108.07	107.65	108.35	108.73	106.96	107.74	107.2	109.78	110.65	110.24	109.74	108.66	108.55	106.92	107.52	108.97	106.81	107.2	107.45	107.72	108.88	109.67	107.32	108.45	108.79
105.64	106.73	105.36	104.04	106.14	105.96	105.43	105.11	107.01	105.57	106.39	106.62	105.02	104.83	106.38	106.71	108.09	105.75	107.62	106.15	104.35	102.19	106.29	103.67	105.94	105	105.58	103.78	108.18	105.35	105	105.4	106.68	106.85	105.06	105.5	105.81	108.34	105.07	105.69	104.07	104.25	105.59	107.18	104.85	107.82	105.38	108.53	105.6	105.84
105.83	108.5	106.63	104.58	108.38	106.03	105.74	104.92	107.01	105.56	106.38	106.95	108.21	105.55	106.74	105.48	108.3	106.58	105.14	106.96	104.14	107.59	106.19	104.15	105.85	105.49	107.24	104.35	104.36	106.18	105.53	107.66	104.9	107.28	107.79	105.01	105.26	106.36	104.13	105.29	107.13	107.11	105.4	106.59	107.18	107.67	106.03	106.09	104.06	105.97
101.35	100.79	100.73	100.18	99.698	100.24	103.17	98.216	100.31	103.1	100.62	100.91	102.97	103.16	101.87	101.85	100.74	101.88	103.15	100.48	103.35	100.22	101.34	100.71	102.55	99.905	99.894	101.58	99.235	102.95	100.4	100.72	102.54	99.148	99.677	102.61	100.29	98.758	98.988	101.44	99.884	102.37	101.07	101.03	100.54	100.22	101.21	102.07	99.079	100.95
109.66	106.2	108.84	110.23	109.25	106.94	106.68	109.39	108.09	107.87	109.27	106.59	106.77	106.54	109.35	105.66	109.29	106.46	109.12	107.71	106.95	107.19	109.47	109.9	107.91	109.23	108.01	107.32	109.52	108.04	105.75	107.14	108.5	107.29	110.17	106.35	106.56	111.02	109.48	106.9	107.84	108.9	105.95	108.01	106.51	108.25	107.7	108.64	106.82	106.47
106.65	107	109.25	111.51	108.51	108.84	107.5	109.12	107.11	109.02	109.41	108.82	106.18	106.71	109.51	111.11	107.77	106.9	106.51	108.58	108.16	106.93	108.45	109.06	109.74	106.53	107.72	108.31	108.71	109.26	107.83	106.78	108.74	109.84	107.22	107.4	109.2	108.43	107.84	107.91	108.18	105.49	108.45	107.03	111.39	109.35	106.94	107.57	108.12	107.64
107.89	106.88	103.79	107.2	103.31	108.05	108.54	107.71	108.19	105.89	107.08	104.92	106.43	105.19	104.59	104.74	107.54	108.16	104.76	106.73	103.83	105.83	105.04	105.96	104.11	108.7	105.89	107.09	107.8	104.39	104.36	104.75	105.25	105.55	107.32	108.67	107.11	107.69	107.7	106.14	104.31	105.41	105.99	107.27	104.3	105.54	106.16	108.73	105.99	106.5
105.85	104.7	105.06	105.12	104.95	107.05	107.16	106.2	102.75	106.57	105.8	104.68	105.39	105.09	106.89	108.26	106.29	106.18	104.96	106.61	105.94	108.27	106.42	108.12	103.49	103.8	104.13	105.34	103	103.26	106.27	105	106.87	105.53	104.82	105.45	105.77	105.62	105.61	105.81	104.57	104.5	104.81	104.6	106.56	107.37	106.64	105.89	106.04	104.38
105.56	106.51	107.83	105.92	108.08	108.94	104.23	106.13	106.91	107.15	107.47	107.97	105.47	108.88	108.13	104.76	109.73	105.67	105.85	107.75	105.99	105.15	104.2	108.11	106.82	104.56	108.42	106.94	107.99	107.33	106.68	106.87	106.54	106.96	108.05	106.49	106.46	107.8	105.22	105.64	107.79	108.68	106.5	106.94	105.87	108.09	107.88	105.36	105.8	105.71
107.41	106.83	109.02	107.81	109.83	109.21	107.51	106.63	108.8	106.73	107.64	108.17	109.35	108.88	108.67	108.78	107.26	106.85	107.68	107.8	104.11	106.51	105.79	106.59	108.05	109.47	107.47	107.61	107.46	107.29	107.85	108.31	108.28	106.1	108.53	107.13	108.52	107.29	108.29	109.34	107.1	107.5	107.6	108.47	108.14	108.06	107.3	107.07	107.87	107.54
105.26	108.05	105.85	105.5	107.91	104.74	105.29	105.55	103.69	104.63	104.96	106.51	105.49	105.58	103.53	106.46	104.03	104.54	104.49	105.18	103.99	106.03	107.43	105.87	105.33	103.97	107.73	104.83	106.66	104.87	106.8	108.2	107.38	105.06	104.24	107.65	103.76	104.22	106.52	104.04	105.69	106.02	105.17	105.17	105.03	104.92	105.51	104.96	106	105.06
105.65	106.14	105.09	106.76	105.62	106.44	105.05	104.91	106.42	107.16	105.24	105.14	104.68	104.98	106.47	103.91	107.24	106.64	107.37	104.96	106.7	106.52	104.16	104.08	105.47	106.28	105.55	103.53	105.56	105.71	104.17	104.04	104.66	105.99	104.66	104.81	105.04	103.86	104.52	106.96	106.97	105.36	105.68	106.96	103.95	105.29	105.22	107.17	104.16	103.48
105.24	107.08	104.96	109.96	107.59	106.29	108.17	108.83	104.17	107.22	107.48	105.66	108.7	105.81	104.85	105.4	105.83	106.34	107.34	105	106.9	108.63	104.61	105.94	104.52	104.29	109.17	106.41	108.53	106.07	107.57	105.93	106.74	104.46	105.5	110.05	105.17	106.77	104.8	106.91	105.83	108.75	108.53	106.23	106.25	106.04	106.23	105.98	105.09	105.82
107.52	105.47	105.94	104.6	107.79	106.59	102.61	106.18	106.02	105.37	105.43	104.96	106.58	105.71	104.09	105.15	104.82	105.96	107.3	105.11	108.59	107.67	103.89	103.88	103.76	106.51	104.68	106.53	106.18	106.98	104.5	106.86	105.62	104.91	103.7	104.88	105.11	104.47	104.5	106.24	106.34	106.84	105.3	104.96	103.47	105.97	106.43	107.69	105.57	107.82
99.078	101.4	102.8	97.922	100.66	101.57	98.883	100.38	100.89	101.14	98.722	102.05	100.85	100.29	99.72	99.251	100.31	101.82	100.31	101.66	100.31	102	101.36	100.57	101.55	101.01	102.79	100.7	100.13	101.2	100.56	102.22	100.46	100.49	100.23	101.52	103.91	101.04	101.13	99.745	99.578	100.67	102.76	101.41	99.995	101.47	102.66	100.75	100.56	99.569
96.415	98.539	96.25	99.933	98.123	99.643	95.536	99.084	96.625	97.427	97.457	98.699	97.512	98.341	99.102	96.572	94.794	97.831	98.442	97.525	97.365	98.596	95.35	97.538	99.175	97.237	98.011	97.708	97.202	98.976	98.399	100.08	99.328	100.03	99.255	100.07	99.9	99.111	97.108	99.681	97.482	101.19	98.744	98.47	98.379	97.997	98.974	95.435	98.809	100.17
96.416	99.156	96.697	95.711	97.184	98.982	95.636	97.163	100.52	98.134	97.636	100.23	98.54	98.36	97.02	100.15	99.262	98.057	95.868	96.403	95.221	96.903	99.204	97.001	99.189	101.89	97.174	99.399	96.638	97.378	98.084	98.711	97.986	97.241	98.715	97.882	97.886	97.626	98.654	99.255	96.988	96.737	96.902	99.622	97.117	97.856	96.942	98.449	99.962	97.573
105.12	104.32	104.97	105.14	104.06	104.52	104.62	107.34	105.75	105.83	103.62	105.04	104.8	104.64	106.43	107	106.52	107.3	106.44	106.85	107.07	107.22	106.5	106.7	104.72	105.51	104.22	105.27	103.17	105.52	104.99	104.69	105.55	105.02	106.35	106.45	107.09	105.02	103.13	105.96	102.87	104.65	104.49	106.53	106.51	103.38	105.58	106.1	106.14	106.31
107.75	106.25	106.58	105.68	105.03	107.11	107.72	108.07	107.03	108	108.5	107.51	107.69	106.46	109.82	106.67	106.82	107.07	107.01	106.13	106.23	107.47	105.58	108.35	110.27	109.39	109.78	108.35	108.12	107.43	107.24	110.32	106.22	108.73	107.29	107.79	108.48	106.68	106.29	106.85	108.66	108.72	106.12	107.86	108.45	108.7	108.91	109.03	107.26	107.9
107.82	108.98	110.12	111.27	111.22	109.72	110.69	110.67	109.46	111.78	109.66	111.33	108.8	112.08	109.08	110.94	110.93	109.11	110.55	111.49	110.53	111.38	109.79	110.04	111.81	110	107.75	109.58	109.88	110.79	109.18	110.1	113.48	109.73	112.72	110.63	109.14	108.69	110.18	111.53	108.88	112.96	110.22	111.01	111.21	111.26	110.85	110.65	109.22	109.45
109.99	109.83	109.75	111.32	109.37	110.02	111.72	112.84	109.16	107.59	111.34	110.34	110.89	109.73	110.42	110.57	110.63	109.11	108.73	111.56	108.59	110.75	109.18	109.9	110.75	110.55	111.65	109.46	110.83	108.24	109.76	109.16	111.97	109.25	111.56	109.73	111.27	109.82	107.76	109.93	108.46	110.31	111.51	108.7	111.01	111.22	109.67	111.68	111.01	109.12
108.82	106.26	105.21	105.96	107.15	107.54	106.87	104.94	107.22	105.27	108.51	105.57	109.55	109.13	105.74	106.6	106.33	106.66	105.78	105.69	108.36	107.06	105.75	109.48	105.94	106.62	105.95	107.24	105.75	105.76	106.69	106.17	105.55	107.92	106.55	106.2	104.16	104.8	107.4	105.51	106.16	105.41	106.56	106.66	105.91	105.67	107.91	107.04	105.08	107.42
104.35	106.98	104.12	106.51	107.55	107.07	105.48	105.12	104.83	106.55	107.21	102.34	106.96	106	104.57	103.62	104.58	106.38	104.01	104.21	107.17	107.16	106.65	105.93	106.5	103.61	104.3	106.34	105.46	105.5	105.34	105.46	106.26	110.62	105.51	106.39	105.12	105.23	105.81	105.19	108.21	105.1	106.45	106.71	105.69	105.45	105.3	105.78	108.05	106.78
112.63	110.64	107.36	109.06	109.68	108.91	111.47	110.5	110.27	109.87	109.76	110.84	110.99	109.83	110.41	110.4	109.65	111.12	110.64	108.55	108.6	109.44	109.05	111.18	110.95	111.32	109.79	109.58	108.41	110.12	111.38	112.38	110.22	111.01	111.54	110.33	109.51	112.36	108.4	109.86	109.94	111.44	109.38	110.85	110.37	109.16	110.15	109.09	111.44	109.95
107.17	108.7	108.89	108.75	106.59	109.3	106.75	107.8	108.04	108.72	107.62	107.49	108.39	109.28	107.69	107.06	109.35	109.45	106.55	106.87	105.49	107.77	107.82	107.07	108.57	110.78	107.58	106.47	109.88	105.8	106.86	107.3	106.44	105.91	107.2	106.11	108.56	106.94	109.35	108.39	108.76	105.94	108.15	108.19	107.4	107.29	106.87	107.76	107.62	109.56
105.2	104.91	107.46	106.96	107.47	107.91	106.44	109.99	108.88	106.04	104	105.71	104.88	103.83	109.36	105.75	108.69	106.35	108.24	106.48	107.69	106.91	106.67	107.63	107.65	106.04	105.67	107.14	105.28	107.43	106.49	107.24	107.37	106.72	107.31	106.24	105.02	106.29	104.21	107.84	105.34	108.89	107.28	107.4	107.53	108.41	104.85	106.26	105.63	107.3
110.01	106.99	108.63	107.66	108.03	107.38	108.19	108.57	109.75	108.21	107.76	110.9	108.06	105.82	107.54	107.85	108.08	108.35	107.96	107.96	109.2	107.88	108.06	109.09	107.03	109.72	110.24	105.51	109.16	109.09	110.73	108.86	107.56	107.5	107.08	108.75	107.77	108.81	110.33	107.35	108.2	108.94	110.92	108.16	108.31	106.64	108.27	108.01	107.87	107.65
107.03	105.87	106.97	106.45	104.88	104.31	106.67	105.85	107.88	105.12	104.43	105.58	104.35	103.77	103.54	107.43	104.92	106.65	104.13	104.17	103.43	105.25	107.51	106.68	105.47	104.31	106.77	105.6	102.97	102.8	104.34	106.59	105.59	103.89	104.55	104.71	104.24	105.68	106.64	108.27	106.18	104.4	104.9	106.65	105.7	105.1	106.47	105.86	106.13	107.42
104.68	106.28	104.52	106.59	106.22	105.56	105.03	104.87	104.85	106.4	104.8	106.88	105.05	105.48	103.84	105.7	105.57	107.43	104.64	104.98	103.99	106.16	105.63	104.68	105.36	106.46	105.36	107.52	104.76	105.66	104.97	104.67	105.24	107.21	106.24	106.56	105.54	104.88	105.35	104.63	106.78	106.26	102.63	106.92	105.93	106.51	104.92	107.27	106.36	106.92
107.76	106.61	107.18	109.2	108.99	109.4	107.3	109.23	108.8	108.1	106.52	108.92	110.15	109.18	106.43	109.41	109.16	109.76	106.97	109.7	109.21	107.98	107.91	107.5	107.47	107.83	108.08	108.37	108.16	111	109.48	107.61	108.14	107.11	108.62	109.63	105.99	110.39	109.04	108.83	107.42	108.91	109.23	107.43	109.5	106.86	108.6	109.39	108.51	108.61
100.45	99.025	97.656	99.336	97.283	97.815	99.724	99.708	98.399	99.513	101.06	98.47	98.284	99.304	99.79	98.524	98.696	101.29	98.806	98.155	95.606	98.494	98.185	97.23	96.755	98.547	99.497	100.41	98.394	98.887	97.871	96.048	97.403	98.027	96.746	101.34	97.453	99.601	97.606	99.842	98.958	98.4	99.232	99.138	98.931	100.93	100.56	100.03	100.19	98.346
109.47	111.89	108.24	109.97	111.91	110.08	109.92	109.13	110.32	112.39	108.32	110.64	108.71	110.54	110.12	112.01	111.41	110.61	110.48	111.25	109.49	111.58	110.25	111.38	111.62	110.14	113.03	110.2	110.91	110	110.4	110.77	111.15	108.99	108.8	109.59	113	110.94	109.38	110.69	109.49	113.14	109.17	109.02	111	111.08	111.77	113.54	112.57	111.44
106.34	106.83	108.85	109.74	106.94	108.14	107.49	106.75	106.59	106.81	108.65	106.64	107.8	107.64	106.69	108.03	107.34	109.25	108.3	110.04	108.91	107.85	107.54	106.22	108.02	107.75	109.06	108.93	107.84	106.33	108.59	108.45	107.51	109.13	106.6	106.75	108.3	107.9	109.58	106.7	108.53	106.76	107.73	107.05	107.4	107.08	108.5	106.34	109.23	107.69
107.82	107.3	108.64	106.15	109.6	108.47	109.31	105.71	110.41	108.17	108.19	107.84	109.19	109.14	107.66	107.72	108.67	109.55	109.59	108.24	108.76	109.06	108.6	109.46	108.06	107.68	106.79	106.64	109.35	108.7	107.63	107.55	107.82	106.67	106.95	106.98	110.67	108.42	108.29	107.49	109.18	108.5	110.01	107.31	106.24	108.41	108.39	108.86	107.66	109.78
106.68	106.56	106.97	104.69	104.28	108.54	107.25	105.51	106.71	105.29	107.08	106.95	105.24	105.69	104.96	105.41	105.48	104.89	105.18	105.82	107.43	106.64	106.65	106.13	106.71	105.72	104.96	106.5	105.6	105.17	106.32	107.06	107.31	105.66	107.85	106.26	106.53	105.14	105.59	106.42	103.86	103.51	104.29	107.07	105.23	103.69	105.62	102.63	106.65	105.56
99.803	100.3	100.92	99.217	101.11	101.24	99.885	101.17	101.98	101.29	98.872	101.15	100.23	101.08	103.23	101.22	102.08	99.227	100.36	101.47	102.24	100.75	96.825	102.73	100.42	99.769	98.853	102.07	101.03	99.06	101.74	99.468	99.242	98.847	102.22	101.84	102.21	100.22	101.06	103.17	101.49	100.86	103.23	100.64	98.963	101.04	100.71	100.38	100.66	102.28
107.29	106.02	109.31	108.73	107.82	105.45	105.51	107.11	106.49	107.21	103.1	107.17	105.78	107.52	106.02	106.13	107.74	106.99	105.23	107.67	106.72	106.45	105.2	108.69	106.88	106.06	106.53	107.26	106.59	108.3	104.39	105.48	106.5	104.63	105.21	106.41	107.86	108.12	108.18	106.51	104.76	107.38	107.23	104.55	106.62	107.35	106.45	106.19	107.65	106.47
94.964	97.789	98.361	99.256	98.005	97.984	101.14	98.067	99.318	98.78	96.895	97.334	99.274	99.482	97.439	97.602	97.047	97.224	97.095	97.278	97.635	97.772	97.302	97.479	98.433	96.898	100.59	97.237	95.49	96.183	99.332	97.002	97.988	99.361	99.929	97.986	95.777	100.46	96.754	97.863	99.073	98.466	99.588	97.723	96.908	98.92	100.26	97.24	99.011	97.227
106.05	105.11	107.96	106.79	105.43	106.27	105.67	105.87	105.52	105.47	106.17	106.11	103.49	106.85	109.21	105.75	104.67	105.33	102.68	105.59	104.86	105.21	105.78	106.86	104.08	106.5	104.7	103.76	106.21	105.17	106.32	105.31	104.52	105.73	103.59	104.97	104.4	107.66	104.48	106.04	106.8	104.78	107.25	106.04	105.81	104.97	105.54	106.74	105.22	105.83
97.706	97.422	99.783	96.208	98.808	100.1	96.001	97.916	96.402	96.189	98.992	97.771	100.21	98.775	96.693	98.032	96.601	97.499	98.332	97.779	96.089	97.277	97.701	97.742	98.091	97.764	99.569	97.933	101.18	98.801	97.083	100.31	96.599	97.915	96.672	99.434	95.91	98.874	96.866	97.749	98.861	95.693	97.621	98.109	97.617	96.967	98.432	96.461	95.902	98.995
107.06	106.81	106.97	107.66	104.06	105.86	105.26	107.54	105.62	105.85	107.92	105.35	104.57	105.58	107	105.95	105.34	106.71	105.57	107.09	105.34	107.03	107.14	104.16	105.11	107.47	107.3	105.05	104.21	105.64	105.17	105.51	106.74	106.61	105.09	105.15	105.63	106.28	106.13	106.05	105.07	106.61	104.43	105.27	105.11	105.61	104.78	105.03	107.93	108.08
106.72	105.8	105.05	105.78	104.85	105.38	105.99	104.57	104.27	106.85	105.12	104.93	104.38	106.99	103.63	105.59	104.91	104.38	104.43	107.02	105.46	107.35	106.59	106.44	106.98	105.99	106.37	105.48	104.73	103.9	106.38	107.6	104.95	106.62	106.5	104.24	106.52	105.82	105	105.93	102.04	105.23	104.46	107.24	104.32	104.45	107.88	104.28	104.4	104.55
103.49	106.24	106.27	105.91	106.42	105.98	107.18	104.83	104.62	103.33	106.77	105.97	106.33	108.76	107.13	105.53	107.12	102.9	107.27	107.57	103.45	106.52	107.18	104.27	106.52	104.47	106.32	105.22	105.7	104.91	103.65	105.8	105.85	105.96	105.76	105.51	104.22	106.01	105.86	106.15	106.35	106.99	107.23	103.04	104.39	105.07	106.16	103.41	104.94	106.3
106.98	106.36	108.52	107.14	106.77	105.91	104.73	106.59	106.81	105.25	104.46	105.18	106.46	104.8	104.74	105.93	105.21	104.49	104.9	105.43	106.21	106.49	108.47	107.42	105.7	104.48	104.56	105.65	104.12	104.69	105.12	106.01	105.03	103.45	105.66	104.78	104.66	106.24	106.67	107.87	107.11	105.35	106.17	105.7	105.9	104.76	104.99	104.86	105.5	106.28
108.68	107.86	106.91	107.41	107.86	108.32	109.61	108	108.32	107.6	107.28	109.45	108.23	107.71	108.58	108.29	108.2	107.03	107.21	108.8	108.14	107.94	108.44	106.85	106.68	108.47	110.28	108.82	107.69	109.91	107.63	109.25	108.2	109.08	106.8	108.11	107.92	107.26	111.32	107.39	108.93	107.91	108.23	109.03	106.7	107.57	108.94	109.82	109.15	107.56
100.08	99.599	98.614	99.883	99.076	97.68	97.89	99.219	97.321	97.556	99.337	100.31	99.846	96.736	98.69	100.51	99.139	98.289	100.56	99.835	98.803	98.835	97.484	99.269	99.563	99.526	100.19	100.46	103.49	100.74	99.037	100.41	98.954	100.23	97.685	98.635	98.38	98.564	99.461	99.687	99.29	99.586	100.23	99.466	98.011	99.216	99.555	100.17	98.555	99.798
104.68	107.45	106.16	103.79	102.45	104.34	106.52	105.48	107.29	104.56	105.62	103.89	104.31	104.42	106.3	104.39	105.76	106.32	106.72	107.42	103.67	104.59	104.89	105.75	106.89	104.83	104.49	105.5	104.97	104.82	105.63	107.47	104.77	104.59	105.47	106.4	104.8	105.64	105.79	105.96	105.71	104.29	104.85	104.87	105.24	104.66	105.48	106.35	104.33	105.08
105.09	106.83	106.99	104.68	106.9	105.02	105.79	104.5	106.25	107.37	108.02	103.86	106.69	105.38	105.44	105.91	106.33	105.95	106.79	105.58	104.4	105.57	108.61	107.6	107.69	107.47	106.57	106.19	105.5	105.45	106.33	105.01	107.65	105.11	104.42	107.26	107.3	106.34	105.86	105.84	105.56	107.41	105.18	103.89	106.26	104.31	104.32	105.01	104.98	104.26
97.683	99.355	98.658	97.704	99.045	99.825	99.872	96.525	97.97	97.346	98.708	97.379	97.714	98.159	99.865	97.376	97.305	99.522	97.044	99.451	97.38	97.595	99.516	99.027	97.755	96.655	98.369	97.569	99.316	98.677	97.37	99.377	97.852	97.747	96.681	96.347	98.533	96.857	99.669	101.89	100.02	96.485	97.653	98.988	98.621	98.779	97.794	97.325	96.144	96.817
106.2	104.82	102.27	106.84	105.85	105.96	103.2	106.65	104.46	106.92	104.59	105.95	105.55	103.7	106.17	106.44	104.83	103.29	107.33	106.43	104.08	104.03	104.46	105.84	104.34	105.72	105.69	105.43	108.88	105.05	105.85	105.44	106.53	104.81	104.7	104.55	105.67	104.6	107.22	105.18	104.69	106.47	105.12	105.59	106.34	106.73	106.61	105.16	106.33	105.36
108.35	107.32	106.07	106.78	110.24	106.14	106.2	107.51	108.79	106.11	108.15	107.87	107.05	107.9	105.57	106.69	108.38	110.39	105.98	107.71	109.36	108.21	110.33	109.2	107.93	106.94	108.37	109.92	108.45	109.44	105.65	108.61	109.45	108.39	108.82	108.1	107.5	106.39	107.29	108.33	108.67	106.72	106.22	108.28	106.92	108.09	108.55	107.77	108.74	106.65
100.49	97.779	98.143	100.87	100.53	101.39	101.77	101.22	100.49	99.789	102.53	100.79	100.96	100.19	101.41	103.42	99.256	101.7	100.52	99.707	98.569	102.25	100.41	102.05	101.4	103.43	99.972	101.2	99.422	102.27	101.38	100.3	99.632	100.3	100.11	98.837	99.253	101.37	101.31	103.5	99.924	101.42	102.45	102.9	100.28	99.707	100.7	100.15	100.44	101.7
107.78	104.81	104.94	106.13	105.28	105.2	106.35	103.87	104.55	103.25	106.52	106.43	103.99	105.3	104.95	105.45	105.16	105.11	105.45	106.58	106.94	105.59	106.73	105.64	102.75	105.52	104.44	107.36	106.36	106.86	104.73	105.98	104.16	107.13	105.87	103.88	105.37	107.03	104.77	105.27	105.15	104.87	107.79	105.91	107.49	104.38	107.37	103.51	106.55	103.59
104.99	106.7	105.58	103.13	105.83	104.93	104.89	108.26	105.95	107.51	105.48	105.94	107.08	105.31	104.81	106.05	105.93	107.39	105.54	106.83	105.84	105.68	106.55	105.07	103.7	106.34	107.58	104.75	106.58	104.93	105.51	108.71	104.07	105.78	105.52	105.88	106.88	107.61	108.11	105.25	104.41	106.56	106.36	107.18	108.05	103.45	106.38	102.24	103.43	104.4
106.2	106.3	107.42	105.17	108	104.31	106.08	106.85	106.64	104.89	107.55	106.89	104.75	107.97	103.77	107.34	103.16	105.16	105.42	106.16	105.88	105.79	107.14	105.05	108.52	104.74	106.84	104.86	105.58	107.38	107.4	106.48	103.97	103.34	107.42	105.47	105.33	107.31	107.25	107.1	106.99	107.33	104.16	104.3	106.61	105.8	105.65	106.24	106.77	104
105.21	103.71	106.46	104.69	106.29	106.57	108.31	105.35	104.71	104.24	106.82	106.89	104.45	105.15	106.79	105.27	105.56	105.68	105.02	105.79	108.27	103.32	106.1	107.23	104.47	106.65	105.81	103.08	103.95	105.04	103.23	104.33	105.63	106.01	104.93	103.96	107.12	104.82	104.22	105.53	108.15	103.04	106.1	104.33	107.45	106.07	104.52	106.03	104.63	105.52
105.49	101.11	104.96	106.39	107.66	104.12	106.3	106.18	106.53	105.56	107.68	105.55	105.64	105.48	104.24	106.59	108.15	105.41	104.93	105.52	103.55	107.32	105.68	105.99	107.88	109.65	106.46	106.52	107.36	108.15	104.23	106.49	108.52	105.33	106.68	107.07	104.3	105.8	106.68	106.66	105.58	106.67	105.51	104.16	107.24	105.12	103.24	107.68	105.34	106.5
100.18	101.03	99.323	100.9	101.96	99.29	100.83	100.84	100.68	99.97	103.16	99.159	100.46	98.296	100.29	101.61	101.6	98.412	103.24	103.48	99.948	99.565	98.659	100.34	99.218	98.743	99.592	99.476	98.697	102.96	100.74	100.65	101.78	100.91	98.705	101.03	101.13	99.545	101.51	100.51	100.46	100.25	99.571	98.658	100.73	101.55	102.75	101.18	102.52	100.72
101.64	101.1	102.78	102.36	102.1	102.22	100.07	99.767	100.31	100.62	102.53	101.53	101.28	100.85	99.725	101.41	103.5	100.61	99.979	99.367	100.88	102.42	100.52	101.34	99.722	101.37	104.53	100.54	99.595	100.03	100.33	98.808	102.03	100.37	100.41	102.25	100.75	102.9	100.86	102.02	100.16	101.4	99.981	101.8	99.569	102.98	99.929	102.2	102.71	100.2
105.43	107.06	103.94	104.04	105.89	103.82	104.63	107.07	104.99	107.32	104.95	105.09	105.73	106.41	107.6	104.87	105.13	102.44	106.24	102.85	108.1	105.37	103.71	105.58	102.54	105.5	106.62	105.56	105.1	105.92	106.02	102.71	105.17	104.34	102.9	104.27	106.24	105.37	103.21	104.82	107.89	105.9	106.45	106.05	107.09	106.42	103.92	104.25	104.89	106.01
105.4	106.64	104.44	107.4	106.61	108.69	104.57	107.16	106.82	105.28	107.68	105.76	108.12	105.35	104.96	107.94	105.91	107.33	107.91	106.63	107.18	107.87	105.09	106.78	106	107.5	107.47	107.42	105.91	106.98	104.12	105.63	106.01	107.42	106.05	107.47	104.91	107.68	106.42	107.43	104.1	106.57	104.59	105.86	107.82	106.08	105.24	107.79	107.24	106.79
100.21	99.763	99.682	100.97	100.47	99.733	101.57	99.536	99.285	98.709	101.29	99.243	100.12	101.47	101.18	103.97	99.197	98.359	99.729	101.32	102.99	100.53	99.322	100.5	100.25	99.663	100.86	101.35	100.64	100.36	98.445	101.35	102.54	100.09	100.97	101.87	100.53	101.73	101.83	101.11	101.75	99.75	99.901	101.98	98.2	100.67	99.153	101.99	100.06	100.04
102.06	99.704	98.252	99.295	101.75	98.777	98.23	99.616	100.38	98.004	99.453	100.21	99.821	97.367	99.416	97.138	99.394	96.363	97.996	97.044	98.187	99.879	98.571	98.79	100.3	100.44	97.067	98.739	97.429	97.853	98.235	98.825	96.864	98.276	98.739	98.344	99.18	99.854	98.718	99.107	98.488	98.912	97.462	98.177	98.814	100.06	100.26	98.787	98.141	98.529
108.2	109.03	109.4	108.75	105.93	106.82	109.74	107.7	108.26	108.62	109.23	108.83	108.6	108.44	107.82	110.44	109.76	108.42	108.08	107.18	106.33	108.26	108.49	108.02	107.42	107.91	107.09	109.15	110.64	108.07	105.65	110.36	108.94	108.97	108.47	108.06	108.28	107.29	107.55	107.94	109.29	107.79	108.84	108.15	106.87	107.64	108.95	108.4	109.35	107.52
105.13	106.88	106.24	105.29	106.21	105.98	107.44	105.89	105.82	108.41	105.35	105.54	104.96	105.48	105.1	105.35	105.32	104.99	105.07	104.6	103.66	108.71	104.4	104.53	107.1	106.48	106.55	105.55	105.21	107.42	107.71	106.34	104.12	105.15	106.69	108.49	104.77	104.95	106.58	104.3	106.68	105.75	106.06	106.86	105.94	105.23	103.21	104.88	106.06	104.31
97.089	97.248	100.77	98.37	97.543	97.981	99.239	98.161	100.41	98.546	97.96	96.74	100.75	97.989	97.867	98.217	97.575	98.745	97.188	95.85	97.575	96.617	100.17	96.366	96.561	100.41	98.08	99.325	100.55	99.636	98.626	98.611	98.419	97.722	95.988	99.301	97.544	97.307	97.396	99.216	96.968	99.226	99.161	96.395	100.28	97.51	97.907	99.222	96.454	98.91
96.813	97.953	96.944	101.06	98.041	95.699	95.967	96.711	97.279	98.78	99.007	97.597	99.94	96.717	96.435	96.991	97.658	99.163	95.275	97.373	98.469	98.219	98.122	96.4	98.404	98.449	97.632	95.698	99.618	96.822	98.134	98.72	97.275	97.073	98.563	97.538	97.519	99.546	99.05	99.217	97.987	99.013	98.158	100.14	97.147	97.138	96.938	99.501	98.096	98.243
102.07	102.36	99.168	101.59	102.76	101.86	99.617	101.82	102.58	100.38	101.18	100.21	101.27	101.33	102.84	98.8	100.06	100.4	99.961	99.714	100.07	101.98	99.793	101.85	100.06	99.841	100.51	102.66	100.78	101.94	98.411	101.05	98.998	102.14	101.04	100.47	100.95	100.12	98.896	100.61	100.96	102.26	101.55	99.741	102.9	100.72	102.17	99.748	102.01	100.13
108.11	109.94	109.33	107.3	109.24	108.33	107.78	108.44	107.62	107.4	106.3	109.93	108.22	108.24	108.75	107.15	108.01	109.74	108.85	106.64	107.15	107.74	108.76	109.09	107.98	107.22	109.42	108.17	108.5	109.6	106.93	107.72	107.45	108.87	110.09	109.04	107.45	108.97	107.6	109.45	106.85	107.56	108.77	107.92	107.53	109.07	107.79	109.38	108.4	108.77
106.06	105.85	104.42	105.64	105.05	104.34	106.02	107.03	107.5	105.37	107.81	108.48	105.3	107.05	104.27	105.56	106.42	104.33	105.87	105.94	105.99	108.41	105.57	106.14	106.58	108.22	104.58	105.82	104.63	105.23	106.78	107.26	106.25	105.5	108.7	105.58	104.69	104.48	106.1	103.21	107.43	103.27	106.16	106.12	106.63	105.31	106.98	106.43	106.97	107.16
111.34	110.74	111.31	112.62	111.08	107.39	108.64	111.61	109.39	110.51	109.72	109.6	110.28	108.07	107.9	111.54	110.84	111.26	110.26	109.47	110.08	110.76	109.42	112.79	112.45	110.94	109.72	110.2	108.36	106.85	110.71	110.76	108.75	109.3	110.4	109.93	110.19	110.43	110.4	109.71	107.15	110.66	110.97	110	109.73	108.63	108.33	110.69	109.63	110.82
105.9	103.12	102.99	104.81	104.6	102.97	107.4	106.3	107.08	104.78	104.77	105.11	104.66	104.59	103.98	103.97	106.04	104.16	104.86	104.24	103.39	106.22	106.14	104.35	106.1	105.29	105.49	105.97	106.86	102.05	105.76	107.09	106.28	104.75	105.2	105.14	104.49	106.19	107.04	105.95	104.18	107.01	103.1	105.09	107.68	108.9	104.94	104.8	104.66	106.31
108.2	110.56	109.63	107.32	107.48	109.17	108.41	106.1	106.78	104.65	107.36	110.34	110.02	108.14	105.31	109.76	108.56	108.41	107.57	108.43	109.18	109.29	108.61	107.41	107.32	106.91	105.69	108.35	108.02	110.99	106.69	108.2	110.11	108.96	108.5	108.31	105.74	106.99	107.53	106.84	109.61	107.95	107.15	107.41	107.29	107.52	109.39	105.82	107.66	104.9
106.25	105.57	108.16	104.3	105.78	105.29	105.34	107	106.19	107.01	103.58	108.01	104.35	103.99	106.25	106.73	105.25	103.82	106.25	105.21	105.31	105.5	103.42	106.3	106.96	104.87	105.31	106.15	106.77	106.05	106.75	104.95	104.76	105.04	106.2	103.38	106.43	104.93	108.06	107.27	106.3	105.42	106.42	106.72	107.51	107.12	105.96	106.35	104.45	105.83
105.35	107.18	104.14	104.96	105.75	108.67	105.35	106.09	108.09	105.83	107.24	104.51	103.66	106.03	106.49	106.09	105.85	104.07	104.2	104	105.93	106.41	104.34	103.81	105.49	106.08	105.3	105.33	107.6	104.13	104.9	107.65	105.94	107.1	105.13	104.3	105.14	106.17	104.24	105.4	106.88	101.67	104.89	106.01	107	104.79	106.12	106.86	104.69	104.3
105.9	107.67	106.92	105.65	106.66	107.87	106.41	106.67	106.74	107.37	106.93	106.12	108.37	106.3	108.3	109.26	106.74	105.75	108.02	106.32	107.28	105.69	108.65	105.24	106.32	105.65	107.56	105.75	104.64	108.57	106.6	107.29	106.79	106.99	106.07	107.45	109.57	106.49	105.98	105.86	106.08	107.97	107.51	105.66	107.35	103.62	105.36	108.1	107.56	109.22
97.073	97.217	96.888	99.589	99.515	98.906	95.815	96.181	98.882	100.23	99.103	102.3	99	98.558	98.155	100.34	98.315	99.002	96.513	95.39	94.487	97.737	97.374	98.058	100.11	97.382	97.851	97.1	96.206	100.36	95.86	97.07	96.682	100.36	99.947	98.913	98.406	97.684	99.073	98.75	97.202	98.046	97.828	99.2	99.06	98.663	99.168	99.208	97.853	100.3
106.55	107.22	105.83	106.59	107.53	106.91	107.05	107.16	106.65	105.92	108.83	109.57	108.11	108.49	108.67	107.73	105.94	107.74	108.01	105.61	107.82	107.96	110.59	110.96	106.26	106.58	109.01	105.21	107.49	108.21	107.56	109.15	107.25	109.06	106.46	107.35	107.53	107.89	106.8	108.87	106.81	108.22	106.98	105.78	109.29	110.91	107.87	108.93	107.47	107.47
104.98	106.07	108.58	107.02	105.95	106.3	107	106.97	107.06	105.55	104.57	107.36	106.89	105.1	107.25	107.39	107.48	107.22	106.73	104.75	106.3	104.24	106.07	108.05	106.6	106.74	107.2	106.4	108.51	108.35	108.05	108.46	109.2	104.05	107.27	105.6	107.49	106.71	106.12	107.62	106.56	108.11	105.06	106.77	107.84	106.77	106.81	105.84	104.6	108.38
106.68	106.19	107.58	108.12	108.23	107.81	107.87	105.85	106.84	108.73	109.58	108.42	107.55	105.92	108.37	107.12	106.65	107.25	108.79	102.97	109.21	109.01	107.64	107.84	106.93	108.59	107.55	108.48	109.44	107.59	105.76	107.48	108.59	108.43	107.86	109.12	105.09	107.69	108.78	106.95	110.55	107.82	106.69	109.65	107.73	109.13	107.41	106.69	109.41	106.17
107.27	109.88	106.79	108.6	106.1	108.03	106.79	106.43	106.56	106.61	107.52	109.26	108.05	107.84	107.21	107.79	108.1	108.79	108.6	104.74	109.91	109.9	108.19	108	108.93	107.77	108.73	109.62	107.06	109.42	110.64	108.8	109.25	108.49	108.33	106.65	108.93	108.38	105.32	108.6	108.89	106.17	109.41	108.71	106.39	106.68	108.77	108.42	107.91	107.4
108.1	107.83	107.35	104.74	106.31	105.4	106.81	106.16	106.85	107.12	106.69	106.98	104.1	105.1	109.73	105.82	106.56	106.44	105.49	108.29	107.3	106.72	109.39	106.32	106.03	104.76	106.07	106.66	107.67	108.2	108.01	107.24	108.59	104.16	107.19	107.84	106.86	106.94	106.67	106.53	105.18	105.86	106.38	106.65	105.69	105.9	105.82	108.04	106.93	107.64
103.07	101.65	99.314	100.38	102.46	101.95	100.47	99.076	101	99.562	100.65	99.66	102.55	99.953	98.775	99.246	101.59	101.49	99.894	99.727	101.27	99.404	102.58	100.85	102.75	97.506	101.87	99.946	99.016	100.26	100.93	100.59	103.44	100.03	100	100.75	99.096	100.92	99.42	101.63	102.49	99.114	101.5	101.23	98.118	99.641	101.04	99.831	99.167	100.37
103.11	104.17	102.83	103.65	102.86	101.44	103.63	101.49	102.45	100.02	103.21	102.7	103.58	103.32	102.07	101.45	103.33	101.16	104.02	101.33	100.73	102.27	103.8	102.37	103.25	101.71	103.61	104.8	103.21	105.28	101.31	102.3	104.28	103.95	102.58	102.71	102.31	103.75	104.37	102.81	103.21	102.09	101.82	103.21	106.45	104.16	103.18	100.01	103.49	102.29
106.01	105.39	105.56	103.34	106.42	106.55	107.16	105.75	105.71	105.18	106.29	107.87	106.77	104.06	104.41	106.35	105.33	104.69	105.49	106.18	106.39	104.7	106.7	103.5	106.47	104.83	104.9	105.22	103.61	103.03	105.71	104.84	105.12	107.57	105.96	102.31	104.4	107.29	105.86	105.18	104.44	104.13	105.87	105.97	105.18	105.03	106.63	105.21	106.26	106.12
104.52	106.26	106.76	106.62	106.62	108.5	105.95	108.22	107.6	106.76	106.29	105.75	105.52	105.7	106.58	106.7	108.7	107.59	105.63	104.96	105.08	106.01	105.2	106.63	106.83	106.84	105.57	105.6	108.39	107.25	105.9	105.74	107.78	107.42	107.3	107.15	104.44	105.23	106.59	104.29	107.22	105.31	105.42	105.73	106.59	105.59	106.13	104.69	105.21	103.65
101.52	100.69	98.843	101.23	100.45	101.31	99.88	101.92	101.83	98.918	100.39	101.81	100.65	99.371	100.55	99.343	101.1	98.594	100.24	99.436	99.254	99.479	99.489	99.948	99.931	98.647	100.71	100.29	100.06	100.69	99.877	103.26	99.257	101.49	98.746	101.41	99.43	99.097	99.981	99.771	100.18	99.61	100.92	99.567	102.28	99.708	101.38	101.35	99.226	100.2
106.79	107.37	105.82	106.33	105.79	106.78	107.44	105.68	107.32	106.76	106.97	106.87	107.47	106.82	106.14	106.2	105.06	105.08	106.54	107.3	107.55	106.39	105.88	106.87	108.67	105.94	103.63	107.17	107.72	104.97	104.73	106	107.91	105.4	106.49	108.4	104.13	105.79	109	106.94	106.16	106.62	106.64	105.01	107.39	106.64	107.16	107.23	106.58	108.09
100.2	98.774	99.303	97.755	98.485	98.902	98.782	97.326	96.366	96.231	98.418	99.552	97.92	99.886	99.147	99.16	98.107	97.72	98.573	98.032	97.798	98.336	96.212	98.669	96.419	98.586	97.465	94.093	98.241	98.994	101.47	97.043	100.59	99.097	98.363	98.925	96.517	95.359	98.913	97.806	98.089	98.294	99.435	98.719	98.181	98.289	98.945	96.361	98.37	98.551
108.97	110.38	109.52	109.92	109.53	111.07	108.02	109.55	109.03	110.55	109.83	109.9	112.9	111.64	109.91	110.43	112.33	111.06	109.5	108.97	110.11	110.99	109.21	110.11	112.09	109.3	113.45	108.88	109.75	108.37	109.38	108.78	112.07	110.95	110.04	112.21	109.22	109.35	108.07	108.57	111.32	108.87	110.76	111.33	110.09	110.24	111.03	109.34	108.86	110.64
96.789	96.851	98.069	97.732	97.6	97.463	96.334	98.849	97.221	100.72	97.339	99.011	99.345	96.56	99.64	99.45	98.359	95.855	98.064	99.169	98.475	99.786	97.977	97.824	99.036	97.457	97.092	96.964	99.585	97.257	96.702	96.622	98.253	97.075	97.586	96.603	98.64	98.274	95.859	98.607	98.734	97.417	97.605	99.871	98.493	97.529	97.577	97.211	98.971	98.171
97.497	98.279	98.956	99.695	100.91	97.916	97.124	97.542	97.534	99.863	98.422	98.784	100.23	96.528	98.554	97.885	98.818	99.181	99.984	100.15	97.864	100.58	99.071	98.057	99.003	97.363	99.159	99.977	98.354	99.811	98.831	98.823	99.615	98.778	98.975	97.976	97.805	100.87	99.782	100.71	98.81	97.458	100.01	99.955	98.751	100.86	98.822	99.505	97.701	98.081
105.88	107.36	109	103.24	106.35	106.76	105.22	106.18	108.74	106.37	106.14	109.44	105.34	107.67	107.04	108.52	106.54	107.39	104.76	106.38	104.87	105.16	107.84	107.17	105.35	107.69	108.4	106.95	108.56	108.9	106.63	106.35	107.16	105.96	106.11	106.53	105.42	104.53	105.26	104.05	104.81	107.43	105.9	106.97	107.11	104.72	105.45	105.67	104.79	107.51
106.62	106.56	105.56	106.16	106.59	105.6	106.6	104.92	106.69	104.32	106.83	104.67	105.91	103.23	105.89	107.38	107.35	103.56	103.61	105.93	106.31	104.69	106.78	104.91	103.31	105.78	104.45	104.78	105.08	106.51	105.65	105.34	107.7	106.77	107.61	105.66	106.39	107.36	104.56	106.7	105.88	106.53	106.01	106.93	106.26	107.71	106.95	108.78	107.18	103.38
107.44	104.94	104.51	106.03	108.2	107.09	105.17	107.22	106.38	106.84	108.93	107.26	105.39	105.83	104.9	108.04	106.8	105.14	105.42	105.61	108.53	108.58	105.26	106.13	106.36	107.14	107.13	104.34	107.86	106.93	104.81	105.09	105.86	105.26	107.71	105.82	106.56	107.56	105.23	108.13	104.67	104.78	106.65	107.7	106.25	106.3	106.53	105.77	106.32	108.5
105.17	109.28	107.86	107.13	105.61	105.5	106.67	108.02	105.69	105.91	109.08	105.94	106.79	108.02	107.24	107.81	106.43	107.04	105.56	106.22	104.42	106.53	105.54	107.53	106.01	109.87	106.68	106.57	104.91	105.71	107.63	108.5	106.95	105.94	108.54	108.44	105.65	104.96	107.03	107.15	108.09	105.87	104.37	105.96	109.66	105.78	105.51	106.39	105.62	108.01
108.39	107.61	107.02	109.14	108.34	109.67	107.71	110.3	109.17	108.03	104.79	108.84	107.76	106.1	108.97	110.64	108.74	108.38	110.67	108.01	108.58	108.37	110.25	110.04	109.63	110.26	107.61	108.7	107.44	109.06	109.21	108.02	108.51	109.48	107.44	110.41	107.13	108.61	108.72	108.95	108.4	108.13	107.5	107.49	109.72	105.31	109.38	109.32	107.79	109.35
107.07	104.48	107.62	106.24	108.65	105.83	105.78	108.26	109.11	108.71	108.19	106.07	106.63	105.54	106.73	105.35	105.17	107.81	106.58	104.14	107.09	105.21	107.55	106.45	106.91	107.47	104.3	105.96	104.51	107.15	106.57	106.93	105.19	106.96	104.82	106.67	107.16	107.45	107.39	106.77	107.24	106.09	105.14	106	105.86	104.64	106.23	108.6	109.61	107.06
110.05	110.93	110.19	110.22	110.16	107.12	112.55	111.29	111.43	110.14	111	110.04	111	112.4	110.57	111.09	108.45	111.16	111.92	113.2	109.56	108.3	111.36	107.93	112	110.51	109.24	110.65	111.35	112.06	110.64	109.79	114.24	110.32	109.37	109.58	109.18	109.93	111.28	111.11	109.89	108.1	110.44	108.03	110.85	111.21	109.25	112.59	110.89	109.74
110.54	112.56	111.15	108.43	110.06	109.83	111.32	111.29	111.41	109.83	110.31	108.31	110.43	109.94	110.15	108.13	109.92	110.78	107.51	108.89	108.97	110.42	111.27	109.13	107.75	111.98	110.2	111.7	111.74	110.98	110.17	109.26	110.89	110.77	111	110.38	108.7	111.64	108.92	109.79	111.23	111.04	111.22	109.66	111.3	111.68	112.11	112.69	110.26	111.41
109.02	109.69	109.35	109.76	105.29	110.84	109.34	108	108.57	107.16	108.13	109.38	110.16	108.75	108.66	106.28	109.44	107	110.57	109.68	111.71	110.61	108.94	108.94	109.33	107.19	110.09	110.34	109.27	105.39	109.14	107.9	109.94	108.49	109.19	108.29	109.84	109.85	107.25	106.43	108.12	108.78	110.59	107.16	110.68	107.84	107.63	107.19	107.14	107.28
106.38	108.53	105.92	106.91	107.19	107.85	108.85	105.49	106.3	108.55	107.06	106.1	109.5	110.05	107.16	108.06	108.35	108.62	108.44	109.03	108.43	106.86	106.17	107.4	106.72	107.61	107.87	109.47	105.96	109.83	105.14	105.7	108.23	108.8	107.14	108.46	108.52	109.55	108.13	106.52	108.54	105.45	106.56	107.36	107.61	107.14	105.06	107.92	107.86	107.5
104.54	103.76	105.37	108.18	108.6	107.66	106.07	105.09	105.96	107.06	107.77	107.07	107.18	106.32	107.55	107.6	109.1	105.42	107.19	107.47	105.68	106.26	108.43	105.91	106.67	105.19	105.42	106.97	107.29	106.8	107.1	106.51	104.98	105.45	109.41	107.08	108.34	106.38	106.07	105.43	105.22	108.42	105.13	105.46	106.53	105.18	107.36	109.31	107.87	105.88
104.27	104.72	105.71	105.08	106.23	106.28	105.32	104.89	104.47	105.79	105.13	106.92	107.47	107.51	103.75	106.04	106.72	106.06	108.07	105.17	107.82	106.8	104.2	105.89	105.02	106.88	107.49	105.98	105.18	107.68	106.29	107.77	104.59	104.67	105.41	106.22	105.51	105.35	106.51	101.76	106.01	105.24	106.23	104.95	105.31	104.88	105.11	103.19	106.49	106.42
99.197	96.979	100.3	97.223	96.385	99.459	98.244	97.445	98.33	98.745	97.815	97.416	100.49	97.744	100.2	97.347	100.36	100.09	99.28	98.046	97.994	97.36	98.445	99.092	98.539	96.531	97.331	98.632	98.923	96.158	98.13	97.166	99.587	98.4	96.412	99.357	98.126	97.882	97.758	98.789	98.7	99.337	98.155	98.406	99.62	100.61	97.997	96.069	96.733	95.668
99.364	95.858	97.045	98.537	98.564	97.65	95.464	96.466	95.031	97.17	98.723	99.301	98.221	95.811	96.612	97.844	98.705	100.21	96.886	98.359	95.383	98.519	99.574	97.118	99.682	97.183	98.054	97.766	99.455	98.359	97.584	99.095	95.338	100.05	96.74	98.962	96.457	98.284	96.268	96.744	97.381	98.072	98.187	96.54	97.223	98.082	95.664	98.108	99.252	96.134
100.16	99.485	99.914	99.57	99.436	100.81	99.537	100.11	97.96	100.49	100.2	99.302	98.983	99.481	101.45	98.635	100.38	100.17	101.62	97.888	101.05	99.888	100.03	101.49	100.42	102.08	100.36	101.77	101.55	98.263	100.15	99.433	99.286	98.5	101.02	100.86	100.59	97.661	102.31	99.202	97.713	100.48	100.16	96.427	99.577	98.468	101.29	100.76	101.29	100.54
107.33	108.73	107.06	108.39	107.18	107.6	108.36	109.25	109.19	109.12	107.64	108.56	109.5	107.55	108.12	109.62	108.04	110.94	108.49	107.49	105.45	108.89	107.13	107.88	106.35	108.08	106.49	107.55	105.74	108.68	109.7	110.28	108.61	107.08	106.72	109.71	108.1	109.14	108.63	108.99	107.97	108.81	107.53	106.99	109	109.1	109.24	108.67	111.2	105.85
106.4	107.04	108.71	108.21	109.02	109.68	108.94	108.87	109.21	109.65	108.42	110.2	110.03	108.89	109.31	109.31	108.9	108.51	109.32	107.49	109.48	108.51	107.63	106.86	107.84	107.35	108.32	109.1	108.21	108.21	108.97	108.92	109.28	107.96	108.53	107.98	109.95	110.78	107.89	110.12	107.48	107.33	107.88	111.68	109.61	108.85	110.62	107.14	109.48	107.84
100.12	98.668	98.145	99.05	98.383	97.304	99.799	99.318	99.247	99.455	99.474	99.73	99.095	97.954	97.971	99.48	98.847	101.56	96.893	97.306	97.536	98.18	97.98	98.242	95.112	98.431	98.713	98.451	98.016	98.967	98.959	97.18	99.151	98.763	99.782	99.471	97.052	99.656	99.333	98.54	97.976	97.138	99.046	98.471	98.383	96.934	100.12	98.943	96.932	98.774
107.5	107.45	102.48	106.05	106.96	107.11	105.7	105.42	104.91	104.97	104.88	106.47	108.68	105.31	107.06	105.71	104.88	105.43	106.99	105.76	108.12	105.22	106.72	107.76	105.03	103.67	104.63	104.94	104.69	105.64	107.09	104.41	105.62	104.5	103.95	105.99	104.03	107.2	107.39	106.29	105.87	104.49	106.72	105.39	103.08	105.11	105.7	105.45	107.31	106.27
106.44	107.68	106.52	106.55	107.69	108.09	104.59	108.46	106.84	106.29	107.41	106.82	106.49	107.07	107.41	107.42	107.6	106.33	104.78	107.65	105.34	107.03	105.46	105.64	107.81	104.59	105.2	105.92	107.5	106.01	107.92	105.48	109.17	106.27	105.36	106.53	108.06	103.06	104.51	105.92	103.77	105.37	107.03	106.08	108.56	106.62	107.32	105.79	107.49	105.55
111.07	112.26	111	111.4	110.94	108.2	109.77	109.57	109.25	111.42	111.31	111.35	108.8	109.09	110.91	109.19	109.37	110.29	112.04	111.14	109.28	112.63	111.17	112.49	110.91	108.52	111.12	112.19	109.39	111.05	108.45	109.47	110.62	107.99	109.82	110.83	109.43	110.97	112.01	111.51	111.49	109.15	110.43	112.25	108.98	112.26	110.75	112.48	110.23	111.43
107.72	106.76	104.34	109.6	104.69	107.3	105.71	108.92	104.51	106.06	103.22	108.44	106.52	105.15	107.34	105.86	106.45	106.27	107.29	103.7	106.12	105.81	107.41	104.74	105.82	107.81	106.87	105.64	106.64	104.86	106	107.14	106.39	106.49	108.78	107.08	105.76	103.36	102.62	104.75	105.85	106.01	104.69	101.64	105.33	104.25	104.93	107.86	106.47	108.87
107.26	109.15	107.21	104.9	104.74	105.92	104.72	106.54	106.08	106.53	106.24	104.29	106.1	107.57	105.61	105.69	107.36	107.44	104.95	104.07	107.08	105.1	105.54	104.91	107.28	105.75	106.19	105.48	106.56	105.59	106.76	106.33	106.21	107.04	105.88	107.2	107.21	107.14	104.76	105.25	105.98	106.82	103.1	105.83	106.2	105.55	108.13	105.62	105.16	106.93
107.03	107.41	106.3	106.62	105.16	106.12	106.91	107.59	107.73	107.41	106.75	107.9	107.83	106.99	107.73	104.98	106.99	108.39	109.32	107.4	108.64	107.66	107.7	106.16	106.6	107.07	107.89	107.71	107.77	107.74	108.47	108.72	107.14	111.77	107.18	107.92	107.06	108.38	106.02	108.05	108.3	107.23	109	108.48	109.12	107.77	107.06	108.03	107.57	109.66
97.515	99.582	97.317	99.191	98.099	99.05	96.583	97.222	98.891	97.685	95.951	96.557	98.538	95.737	96.54	96.942	98.645	98.045	97.13	98.627	97.606	98.265	96.596	98.083	98.154	97.587	96.517	100.63	97.613	96.029	97.409	97.458	97.861	98.086	98.831	96.042	96.902	99.026	99.019	98.501	97.072	98.782	97.599	98.72	97.871	98.427	97.597	98.033	97.619	96.714
107.11	105.82	106.13	106.3	105.4	106.84	107.23	105.56	104.23	105.7	109.34	105.33	106.63	107.73	108.79	104.3	104.79	104.49	103.58	105.99	108.99	105.66	106.27	105.84	104.15	106.38	106.6	104.72	107.13	106.74	105.6	106.44	104.98	104.69	106.12	107.56	105.54	105.33	106.05	106.68	106.52	106.75	107.41	104.73	105.33	104.6	107.6	106	106.09	107.26
97.006	96.807	97.94	99.503	99.484	96.794	99.235	98.023	98.19	99.019	98.006	99.96	95.331	97.994	99.129	99.405	99.944	99.256	99.643	98.27	99.249	97.434	97.727	100.04	98.233	100.06	99.351	98.527	97.781	99.475	98.555	97.254	98.691	99.479	101.83	99.01	100.41	99.692	96.891	97.672	96.966	99.333	98.802	98.825	97.664	97.41	99.916	98.058	97.01	96.366
108.63	107.19	106.46	108.07	107.91	107.72	107.49	104.65	106.72	106.8	107.27	108.24	107.64	107.57	106.38	107.29	109.55	108.04	107.08	108.4	107.02	107.75	107.53	108.05	109.38	108.27	106.88	109.72	109.48	107.29	106.27	110.02	106.75	107.81	108.48	108.86	108.88	108.51	109.08	107.17	105.98	105.83	108.65	108.55	107.17	106.27	109.07	109.09	108.86	107.86
100.89	99.886	97.827	101.64	100.45	99.42	98.264	97.826	96.612	99.013	99.785	99.501	98.434	97.382	98.312	96.94	99.582	100.63	99.135	99.091	99.407	99.053	96.82	97.928	97.704	99.734	100.14	98.813	99.684	99.908	100.13	98.332	98.271	98.27	98.734	98.781	97.757	100	98.636	97.29	99.064	101.18	99.618	98.639	99.398	97.188	100.15	99.89	99.33	98.264
110.96	111.54	109.75	111.32	112	109.63	110.62	108.42	109.6	109.33	110.42	110.34	112.62	109.85	109.04	112.43	110.26	111.46	112.14	111.65	109.25	107.94	110.84	112.9	112.29	110.07	110.69	110.06	111.89	109.9	111.6	107.86	110.42	111.48	108.06	111.07	112.08	109.77	111.36	110.34	110.48	112.26	108.21	112.42	111.49	110.72	109.3	111.11	110.91	109.36
106.2	105.04	104.88	107.6	103.56	107.58	104.45	106.66	105.45	107.45	105.51	104.91	104.27	106.04	107.48	107.98	104.8	106.52	104.85	103.32	106.5	106.7	103.88	105.7	104.76	104.81	106.24	106.53	107.56	106.29	105.64	105.78	106.69	105.14	104.22	105.21	108.15	106.33	105.06	106.36	103.76	105.18	107.04	105.6	105.32	104.28	104.99	107.14	103.83	104.63
108.62	108.33	107.54	108.22	109.32	106.54	107.03	107.8	108.47	109.26	107.03	107.02	105.9	107.93	109.91	107.21	107.92	106.97	105.77	107.34	108.16	107.97	107.78	107.84	108.98	107.65	107.21	107.88	108.29	106.94	106.44	106.71	106.88	106.21	109.89	105.04	108.43	105.91	107.16	106.54	108.42	106.45	107.13	105.37	108.8	108.64	106.35	108.28	106.76	106.66
97.381	98.822	99.082	99.2	100.79	100.08	98.857	100.13	100.58	98.863	98.7	97.027	97.545	98.173	99.402	98.193	96.456	100.8	100.28	98.951	98.978	98.363	98.521	99.725	99.188	97.8	98.922	98.758	98.541	97.635	98.394	98.999	98.619	98.153	101.29	99.004	99.994	97.169	98.532	97.725	100.95	101.15	96.691	97.698	99.583	97.412	99.709	99.894	98.215	98.427
106.88	109.87	111.49	110.74	110.28	108.17	109.73	107.81	109.14	108.1	106	108.01	109.39	107.85	108.64	108.12	108.01	108.11	105.57	108.43	107.32	110.3	109.4	109.88	110.86	109.61	107.95	108.5	108.76	108.87	111.56	109.91	108.66	111.18	108.47	110.44	108.65	107.18	108.27	107.63	107.43	108.94	109.25	107.59	109.86	108.68	108.14	108.57	108.92	109.06
106.54	105.73	105.99	107.97	107.33	105.62	107.32	105.09	105.52	105.57	107.27	109.73	107.81	107.34	105.78	105.33	106.27	108.57	108.5	105.28	110.92	107.7	106.78	106.71	107.93	107.12	105.38	105.97	106.58	106.87	106.63	107.73	106.47	105.64	106.81	102.97	106.39	106.55	105.71	107.37	107.11	105.13	106.14	105.64	104.85	107.12	107.22	106.05	108.62	104.74
106.22	105.56	105.85	106.95	106.03	104.57	105.39	103.94	104.44	104.72	106.52	105.94	104.95	104.53	107.19	104.05	105.33	104.91	105.08	105.93	106.34	106.68	106.15	105.9	104.8	103.96	104.34	106.76	105.92	106.76	106.57	104.67	104.05	105.67	104.87	105.51	104.7	106.15	105.92	104.91	104.71	106.35	106.44	106.34	105.24	103.81	105.9	106.18	105.55	105.42
99.879	98.737	100.08	99.401	97.473	97.44	98.473	100.06	98.46	100.05	98.435	99.563	98.934	97.551	100.49	98.517	99.007	98.425	100.1	97.06	99.526	97.849	99.983	99.451	100.59	99.458	99	98.87	99.51	96.071	98.005	100.66	99.389	99.847	99.367	98.778	98.164	101.1	99.509	98.922	97.742	101.21	97.66	100.03	98.62	99.48	98.903	101.16	100.72	99.566
105.99	107.21	106.88	106.88	103.03	106.76	106.54	107.08	104.98	103.76	104.55	104.13	107.15	105.41	105.04	105.45	105.55	104.81	103.85	107.29	106.79	105.42	106.11	106.68	105.14	106.72	107.51	104.13	105.29	105.04	106.74	102.71	105.45	103.34	105.25	104.8	106.86	107.41	106.12	106.07	106.62	106.15	105.02	104.72	106.46	106.59	104.48	104.48	105.08	106.16
109.51	110.45	110.22	108.68	109.63	108.96	108.24	107.67	106.71	108.6	108.15	107.3	109.52	109.81	107.39	107.84	108.5	108.36	107.06	107.2	107.24	106.94	107.24	107.21	108.7	107.36	110.34	109.65	108.38	108.91	109.07	107.18	107.85	111.42	109.48	107.69	110.11	107.59	109.26	106.85	107.31	108.62	106.67	107.71	111.52	108.11	109.61	105.22	106.7	107.68
107.23	106.39	105.43	105.38	104.08	105.68	106.21	103.96	107.27	105.13	108.1	105.01	106.4	104.98	103.13	104.75	105.26	104.24	105.06	104.58	103.38	105.15	105.25	104.95	106.16	104.85	105.51	105.67	105.46	104.5	106.67	106.45	107.05	106.76	104.61	106.38	106.23	104.02	105.15	104.73	105.48	105.65	105.15	105.33	107.16	105.59	107.18	103.23	105.69	107.8
108.78	108.73	109.83	106.18	108.92	108.63	108.91	107.45	109.64	110.69	106.97	106.23	108.53	110.18	108.95	106.7	108.37	106.64	108.91	106.61	108.02	110.94	109.47	108.17	108.46	106.1	107.61	110.2	106.73	105.92	111.06	108.48	110.33	108.79	109.11	107.53	108.32	109.73	108.84	109.31	107.91	109.38	110.42	107.8	112.45	109.96	109.55	108	108.26	109.38
105.85	104.25	104.62	105.37	104.36	105.82	105.68	106.2	105.91	104.89	104.84	107.11	105.49	105.69	105.82	104.81	106.16	103.08	107.28	106.18	104.25	105.2	106.95	104.53	106.28	106.66	107.14	105.94	104.87	106.35	104.67	106.67	105.49	105.55	105.76	104.89	105.28	104.82	106.77	105.28	104.14	105.21	105.16	106.23	105.68	106.39	106.57	105.59	106.87	104.28
107.42	106.9	108.64	109.18	109.9	105.96	107.98	107.41	106.18	107.72	107.56	106.92	108.26	107.39	106.53	106.85	106.97	106.37	107.12	109.21	107.09	107.05	106.25	108.56	108.84	107.65	107.99	106.4	108.93	110.5	105.57	109.67	107.46	107.41	108.58	109.83	109.73	108.61	106.52	108.62	107.79	108.55	108.61	107.44	105.85	107.15	107.89	107.77	108.34	106.34
108.86	107.05	107.21	108.22	109.47	108.62	109.21	107.37	106.77	109.17	109.37	107.66	108.29	109.14	106.43	107.83	107.05	107.97	112.07	107.45	108.13	106.13	109.45	109.4	109.04	105.28	109.45	109.32	110.67	109.53	106.8	107.88	111.18	108.1	106.53	109.39	108.94	107.94	108.24	109.49	107.89	107.68	110.48	108.75	110.47	108.69	109.37	108.28	109.25	107.44
108.22	104.61	106	106.27	106.32	107.86	106.24	106.57	104.74	105.63	104.84	106.95	107.84	104.85	108.45	107.07	106.22	105.87	105.84	106.57	108.14	106.54	106.57	105.26	107.53	107.77	105.83	105.63	105.14	105.01	106.4	105.57	107.03	107.27	105.43	107.88	104.23	107.79	107.54	107.75	106.7	107.38	108.05	104.37	110.26	106.41	108.62	103.86	107.12	106.52
104.46	107.13	105.63	104.8	106.77	105.19	104.86	105.36	104.86	105.66	105.07	104.35	104.28	106.31	110.3	106.11	106.2	104.28	105.14	103.46	103.68	105.46	105.87	107.31	105.12	104.62	107.92	107.28	105	105.62	107.54	107.47	106.19	105.65	106.41	105.62	107.94	106.42	106.08	103.19	105.19	107.01	105.81	108.18	107.45	106.48	106.51	105.5	106.26	104.34
113.82	110.47	108.71	110.41	110.62	110.35	110.45	110.19	109.72	111.87	111.73	110.73	108.87	110.1	109.45	112.59	110.54	109.1	110.97	111.45	111.61	110.01	108.94	109.88	110.78	109.33	111.12	109.98	110.8	108.52	110.49	109.93	108.63	111.04	111.17	110.1	108.62	109.82	110.62	111.62	112.09	111.01	112.56	109.89	109.74	110.67	111.63	110.61	109.77	110.99
100.68	99.278	102.06	102.01	101.79	100.22	99.913	100.85	100.55	100.31	100.28	100.41	97.798	102.65	98.507	99.634	100.99	100.1	101.55	100.81	100.07	100.72	100.82	100.75	100.08	99.326	99.931	99.285	99.95	100.49	99.444	99.978	98.869	101.34	102.92	98.255	99.798	99.595	100.26	100.25	100.04	100.25	100.35	99.263	98.596	98.89	102.7	96.536	100.06	99.751
104.61	106.01	105.39	105.02	105.2	105.42	106.95	102.59	106.99	105.04	103.39	103.58	105.55	105.06	105.37	103.42	104.52	103.32	107.02	104.23	106.04	106.58	107.88	107.44	106.16	106.55	103.21	105.51	106.35	105.67	104.04	104.53	106.24	105.6	107.76	104.51	104.74	105.81	105.1	106.4	105.73	105.09	107.56	108.26	107.45	106.4	106.11	104.4	107.25	105.4
104.27	105.79	105.6	106.18	106.44	105.59	105.42	104.95	105.94	104.39	106.54	105.62	105.73	104.98	107.56	105.14	106.26	105.92	102.85	104.95	102.72	107.57	103.96	104.68	106.06	103.82	106.79	105.27	105.89	105.61	104.95	103.43	105.11	105.99	108.32	104.91	106.11	105.99	108.12	106.03	105.72	104.85	107.13	104.74	107.14	107.81	105.95	106.19	105.47	104.86
110.62	106.88	108.6	108.24	108.51	107.5	106.53	106.39	107.28	108.78	106.7	106.93	105.57	107.07	105.64	106.57	108.62	107.41	107.86	108.51	106.52	107.95	105.24	109.19	108.55	108.26	107.34	108.06	108.99	109.34	105.9	109.31	106.95	107.85	106.06	109.37	108.72	107.72	106.15	110.43	107.79	107.95	107.67	109.09	107.6	106.52	108.06	107.83	106.23	106.88
105.22	104.23	103.89	106.7	107.17	105.65	104.65	104.73	106.25	105.88	105.55	103.85	104.94	104.3	106.38	105.94	104.15	104	106.51	105.96	105.08	105.35	105.33	107.07	106.97	104.63	105.23	107.43	104.81	105.9	107.86	104.14	106.51	105.52	105.77	107.6	107.22	104.35	106.24	104.34	106.94	103.98	106.73	105.54	105.99	107.73	105.49	105.59	105.02	106.58
107.9	109.28	109.12	106.78	109.01	107.9	108.33	111	106.76	106.11	109.02	108.04	109.85	107.98	109.51	106.88	109.11	109.33	107.86	108.04	107.95	107.6	109.04	109.29	107.67	109.6	108.13	107.49	108.45	111.35	108.66	107.6	110.97	109.25	107.99	106.97	107.97	107.01	110.63	107.75	109.11	109.26	109.33	107.09	108.22	107.25	108.56	108.88	110.46	107.74
108.9	108.14	108.55	106.52	107.5	107.47	107.63	104.97	103.99	106.83	106.8	108.32	108.16	106.16	109.06	109.92	109.51	107.11	108.07	107.88	108.51	108.09	111.21	109.16	107.33	107.63	106.29	108.4	106.84	108.64	108.93	109.42	106.64	107.98	104.19	107.61	107.11	106.1	107.05	108.84	110.11	109.11	108.07	108.88	108.18	108.12	107.14	108.97	107.66	106.95
108.55	107.11	108.78	107.44	107.04	107.68	109.54	107.29	107.59	109.69	107.83	107.53	107.54	108.54	107.85	109.83	106.63	106.89	107.28	106.97	108.87	107.74	105.36	107.98	106.82	109.72	106.84	109.07	108.43	109.06	107.56	107.91	105.88	107.49	107.33	108.92	106.92	106.38	106.98	110.35	107.63	109.51	109.06	106.99	104.61	108.06	108.22	108.6	107.31	107.47
108.47	108.01	103.69	108.17	108.78	107.5	107.42	108.81	107.71	107.68	110.73	105.49	107.96	106.51	108.27	106.27	109.54	107.85	110.21	109.09	110.13	105.48	108.53	108.75	108.02	108.33	109.17	107.84	108.02	108.45	110.4	108.24	108.19	108.71	109.26	107.41	108.79	109.82	109.61	107.18	107.39	106.68	108.43	109.61	107.75	109.38	109.68	107.75	110.69	108.3
104.07	108.94	107.39	107.05	105.98	104.96	103.16	105.11	105.44	107.58	105.72	106.22	106.12	105.78	103.21	105.41	104.98	104.79	106.18	106.35	107.75	105.66	106.75	105.57	106.04	105.76	106.9	106.13	105.19	106.1	103.38	107.82	104.62	105.6	104.24	104.22	103.58	104.21	107.85	104.93	105.81	103.86	105.32	104.31	106.75	105.02	105.57	106.04	108.09	106.05
104.96	105.19	106.89	106.69	108.19	101.72	105.73	106.38	106.06	105.2	104.82	105.79	107.77	105.64	103.19	104.96	104.63	104.84	102.97	107.73	105.52	103.57	104.82	108.67	106.79	108.16	104.99	104.02	104.57	107.36	103.65	105.14	104.73	104.89	106.59	106.49	106.37	104.1	103.7	106.37	105.68	106.07	106.42	104.65	105.17	105.31	106.77	105.5	106.09	105.95
104.24	107.78	104.59	103.04	105.62	106.7	104.03	105.06	105.68	105.07	104.99	104.32	106.23	105.47	106.66	105.45	105.21	105.84	106.7	105.56	105.43	104.09	104.94	105.28	106.31	105.37	104.36	104.96	104.4	103.58	106.91	105.93	104.36	104.79	104.87	103.84	103.57	107.13	108.14	105.38	106.65	106.22	104.01	106.82	106.87	107.9	103.54	104.67	106.09	107.34
111.78	108.24	110.88	111.74	109.4	110.33	109.35	110.72	110.46	110.88	111.62	112.28	111.67	111.08	109.36	109.72	110.28	109.64	111.87	112.13	108.95	110.54	109.31	112.34	112.21	111.14	109.73	110.84	111.02	109.74	108.99	109.36	112.14	109.28	109.3	109.18	109.87	108.58	110.2	110.1	109.43	112.78	108.82	110.38	112.04	113.06	111.43	109.64	110.28	107.76
99.525	97.835	98.813	99.533	97.567	97.063	97.959	99.445	99.099	100.97	97.706	98.506	99.685	98.066	99.638	100.25	97.659	97.897	99.096	97.842	98.31	98.802	99.544	100.33	96.33	100.02	96.351	99.959	100.33	100.14	97.832	98.276	98.849	97.07	97.723	98.282	97.701	95.234	100.55	99.301	100.27	97.662	98.111	99	97.679	100.43	98.404	97.241	98.602	99.355
105.26	105.35	108.35	106.49	105.94	105.94	106.04	108.75	106.42	106.72	107.82	106.3	105.76	105.7	105.11	106.8	106.63	104.54	106.05	105.28	105.7	104.59	106.85	104.68	106.72	106.27	107.18	104.66	105.61	106.19	108.1	107.94	107.1	107.35	106.32	104.93	105.92	106.5	105.78	106.07	106.99	104.21	106.96	103.43	105.92	105.99	106.1	105.64	105.63	105.27
109.03	109.94	106.47	108.84	107.7	107.24	104.89	106.31	109.56	109.17	107.72	108.79	108.52	109.38	107.91	107.89	105.33	108.83	108.38	107.22	108.13	110.03	108.38	108.41	107.96	108.82	108.35	109.76	110.36	108.29	106.94	109.36	107.33	109.01	107.76	107.23	108.75	106.44	108.65	110.31	108.19	108.78	107.94	109.52	107.83	109.84	108.94	109.12	108.84	107.44
105.67	108.01	104.48	105.05	105.95	102.96	106.06	102.93	106.69	105.35	105.81	106.99	103.7	106.36	108.12	105.57	104.96	103.76	105.89	106.42	106.53	106.58	105.86	105.52	103.89	106	106.89	106.82	106.52	107.21	106.92	106.71	105.06	104.88	105.2	101.61	107.77	107.56	107.3	104.38	103.72	103.93	103.04	105.95	104.65	105.59	104.79	103.37	105.3	103.12
106.62	107.58	106.12	107.83	105.67	107.28	105.75	103.75	107.76	106.34	104.44	105.26	105.03	107.59	108.38	106.47	105.79	105.45	107.07	106.63	105.83	105.85	106.09	106.29	108.26	106.4	104.11	106.39	105.66	107.61	105.49	105.87	108.32	105.46	104.44	107.04	106.8	107.01	106.21	106.47	107.06	108.03	107.07	105.78	105.95	106.22	107.28	107.14	105.63	105.89
110.11	109.49	106.89	106.11	109.39	106.63	108.73	109.77	107.22	108.34	108.42	109	109.74	111.39	108.69	107.71	107.82	109.34	106.19	108.69	108.48	105.1	106.57	107.67	109.57	111.18	109.03	108.54	108.3	108.05	106	105.46	107.63	108.1	110.06	108.72	107.44	108.51	109.23	109.51	108.57	107.45	108.34	107.63	108.1	108.3	107.13	107.09	108.87	107.79
108.82	107.89	108.08	105.52	107.05	107.68	107.36	106.95	105.41	107.79	106.05	108.99	110.2	107.29	105.76	108.8	108.99	106.36	109.54	110.08	107.04	107.98	109.66	108.78	108.6	109.04	108.82	108.46	106.7	107.92	109.23	108.09	108.61	105.67	108.03	107.64	107.7	107.65	107.87	107.94	108.08	107.03	108.35	107.43	107.83	110.29	104.52	107.43	108.05	106.95
103.11	103.74	101.97	101.83	102.78	102.51	104.1	103.62	103.74	101.18	102.02	103.98	102.29	101.65	104.65	104.94	101.26	101.92	102.35	106.27	101.6	103.99	102.99	102.02	103.92	102.01	102.7	101.32	101.67	103.7	101.11	102.32	101.7	101.72	102.38	103.17	101.84	102.95	101.74	101.69	104.08	101.93	104.96	102.5	101.76	103.79	103.59	102.71	100.76	101.94
107.62	106.91	108.12	108.92	110.03	107.95	109.35	108.91	112.01	107.45	108.38	108.24	109.43	109.27	109.47	106.54	109.8	107.7	106.93	111.73	108.67	110.25	109.27	109.27	107.98	108	107.81	109.94	106.52	109.04	109.1	107.15	110.32	107.87	108.31	107.64	106.18	108.59	108.34	109.75	106.9	110.47	109.6	107.5	110.06	106.74	108.37	107.66	109.69	107.99
109.18	110.18	108.08	108.46	108.66	110.03	108.77	109.05	108.45	107.17	110.95	107.74	108.71	110.09	107.15	108.48	107.96	106.85	107.52	108.54	109.63	107.18	106.95	108.02	108.47	109.84	105.6	107.49	108.36	107.63	108.46	107.21	107.73	107.19	110.07	106.98	108.61	109.45	108.53	108.03	108.18	108.59	107.78	108.22	108.72	107.32	107.6	108.48	111.57	104.68
108.78	107.79	109.14	108.88	108.79	107.61	109.66	109.65	108.79	106.22	106.72	106.19	109.28	108.11	106.93	106.99	107.92	106.88	106.33	107.14	108.41	108.78	107.68	106.28	105.72	109.72	109.25	109.4	109.3	108.41	106.76	104.38	107.42	110.11	109.01	107.74	108.11	108.27	108.65	108.4	110.56	106.96	107.09	107.94	108.41	108.26	108.89	107.7	109.33	109.25
105.78	107.05	108.29	105.99	106.82	106.82	106.29	105.39	107.57	107.01	107.02	105.82	104.32	103.97	105.76	106.15	108.22	107.79	107.5	108.94	105.35	105.62	106.39	104.45	106.82	104.68	107.04	106.65	106.46	106.71	107.1	105.75	104.75	108	106.88	108.05	103.25	105.49	107.21	107.76	104.87	104.53	106.86	107.64	107.92	108.78	106.35	107.21	104.65	107.58
98.527	99.738	99.18	97.376	100.29	98.371	96.304	97.851	98.244	98.836	98.932	99.37	99.912	96.476	99.823	97.543	99.152	97.605	100.24	98.671	100.74	98.465	99.308	98.432	99.293	98.636	98.955	99.09	97.374	98.243	98.112	99.36	99.188	98.489	96.72	98.269	97.276	98.559	99.331	98.732	98.779	100.26	99.789	98.486	99.235	99.225	98.997	99.277	97.461	99.524
108.32	108.61	106.39	107.98	109.11	106.88	109.37	108.01	107.88	108.77	107.45	109.09	107.55	107.02	108.34	106.84	106.97	107.61	106.76	106.43	109.99	107.2	107.24	107.11	108.9	107.84	108.28	107.11	106.57	107.64	107.38	107.26	108.35	107.25	105.98	108.93	106.23	108.68	108.94	106.02	106.72	107.46	109.28	106.93	107.56	109.88	109.61	107.28	107.23	107.35
107.66	109.83	108.37	109.81	108.58	112.53	109.61	107.51	108.54	106.8	109.11	109.42	105.94	108.38	106.82	109.31	108.36	107.61	109.58	107.65	108.94	109.04	107.64	108.29	110.71	109.55	109.83	108.07	108	106.94	109.12	108.46	109.54	107.43	110.37	108.12	106.69	107.97	110.24	108.58	109.86	108.74	108.65	106.14	109.07	106.41	107.53	108.89	108.19	109.43
106.38	105.33	105.45	104.74	107.16	106.62	107.74	106.52	106.38	106.09	107.2	105.49	105.69	106.66	106.7	105.68	107.26	107.86	105.77	107.94	106.43	104.89	105.6	106.37	104.37	104.87	106.19	106.03	105.82	107.44	107.37	106.35	107.67	107.08	105.77	105.18	105.67	108.75	107.28	107.14	104.65	107.48	106.43	104.31	107.09	104.67	106.39	103.93	105.27	107.08
106.07	107.95	108.32	108.33	109.03	106.85	106.17	107.19	107.59	108.97	107.8	108.65	110.58	107.71	107.78	109.41	107.31	107.32	110.11	108.9	108.43	107.6	107.87	107.79	107.97	109.79	108.47	106.89	109.65	108.34	108.49	105.23	107.5	109.04	107.82	106.11	108.44	108.28	110.4	107.71	109.81	106.8	108.88	109.87	109.4	108.13	107.46	107.47	107.09	109.35
96.577	98.354	100.98	98.544	99.327	99.417	99.477	97.951	98.7	97.883	98.295	96.966	99.331	100.62	96.534	98.624	96.689	99.376	98.63	98.67	98.202	97.959	98.268	95.912	100.36	97.775	95.586	96.916	97.972	97.236	96.964	99.012	100.6	96.804	99.461	97.474	98.906	98.897	98.466	97.745	99.972	99.731	98.252	97.843	98.786	97.825	99.665	98.606	99.46	98.065
107.95	109.82	108.4	107.75	107.24	107.24	106.83	107.81	109.18	109.43	109.66	108.72	108.56	109.4	110.58	108.7	106.73	105.66	109.92	109.4	108.66	110.09	108.14	109.48	111.17	109.1	109.94	106.87	106.93	107.82	109.11	107.97	110.69	107.88	109.07	109.58	107.7	109.34	110.75	108.36	107.58	108.71	110.88	109.15	108.67	110.76	108.61	109.5	108.38	108.73
106.58	106.13	108.82	108.59	105.33	109.61	108.55	108.13	106.82	107.94	104.94	105.4	108.17	108.32	106.87	107.44	107.7	106.24	105.61	107.32	107.67	108.18	109.36	103.5	108.86	108.37	108.18	106.98	108.07	105.83	103.56	110.15	108.02	108.06	108.75	106.81	108.46	109.63	106.9	106.6	105.08	108.96	109.48	106.73	106.43	107.64	106.68	106.72	107.17	109.65
105.44	106.41	105.22	104.88	105.79	107.86	106.35	106.03	107.13	105.61	106.17	105.25	104.49	106.61	106.1	105.15	105.27	104.24	106.87	105.8	106.55	106.68	105.76	105.58	102.3	106.16	107.1	104.01	105.31	105.49	106.72	103.9	106.79	105.7	106.28	104.72	104.43	106.07	105	104.62	107.32	105.29	106.03	104.66	106.7	104.47	104.77	104.6	105.62	105.96
108.6	108.98	113.05	109.99	112.48	109.94	111.45	110.39	110.87	111.53	110.93	112.61	111.17	111.25	108.57	110.24	110.39	110.9	109.55	107.95	111.52	112.35	110.67	109.4	107.34	109.54	109.54	109.69	109.9	110.45	110.29	109.81	110.86	110.57	110.57	109.49	109.86	112.09	110.15	110.22	108.3	109.89	111.66	109.33	110.29	111.59	110.13	111.46	112.17	111.7
99.328	100.6	99.121	99.635	100.44	100.03	98.999	97.643	102.49	102.01	101.7	98.724	101.43	101.34	98.63	97.481	101.01	100.77	99.602	98.988	100.98	100.78	101.62	99.896	100.5	100.82	100.7	100.51	101.09	100.76	98.921	100.75	99.888	99.666	100.13	102.8	99.406	99.922	97.804	101.93	96.988	101.57	99.338	96.95	100.2	99.429	100.65	100.36	100.57	101.39
101.42	101.76	101.03	100.39	100.7	98.802	102.29	98.868	101.87	98.335	100.2	103.67	101.14	100.52	100.83	101.65	100.67	102.38	101.52	101.37	100.05	100.65	102.3	101.95	103.57	100.47	98.32	100.51	103.5	100.59	100.18	102.61	102.84	100.95	100.26	100.88	100.95	101.71	102.06	99.681	101.77	101.69	99.516	101.41	104	101.62	102.21	101.96	101.41	100.29
110.27	106.94	105.65	109.26	107.17	110.92	106.2	107.4	106.53	109.35	108.45	108.5	106.99	108.45	107.8	110.64	109.74	107.62	110.28	107.9	108.94	106.38	106.94	109.86	108.32	107.6	108.05	106.4	106.63	109.7	107.86	105.18	109.18	105.82	106.81	107.51	110.08	109.29	107.9	108.91	106.98	108.81	106.23	106.3	105.91	109.66	108.2	107.78	107.77	105.1
107.01	108.52	108.57	107.44	109.99	108.55	110.07	107.15	106.92	108.89	108.22	110.67	107.81	107.94	106.43	109.53	107.72	108.33	108.33	109.54	107.63	106.54	109.13	107.02	107.91	108.09	107.11	107.88	108.17	109.31	107.09	108.42	109.22	108.11	106.11	109.78	108.14	108.69	107.48	110.16	107.42	110.09	109.19	108.64	108.94	109.08	107.26	107.13	105.75	107.62
105.97	106.35	106.94	107.85	108.33	107.67	107.83	107.64	110.55	107.77	106.69	106.76	105.72	108.6	105.71	107.41	108.74	106.74	107.95	108.65	109.58	107.9	108.21	108.14	108.02	109.02	106.38	107.13	107.29	105.64	107.8	109.82	109.39	107.57	108.28	109.24	109.06	107.74	107.65	108.42	107.39	108.08	109.71	109.6	108.42	109.06	106.41	105.06	106.26	108.05
108.69	106.94	110.48	110.53	110.2	106.42	109.52	106.66	109.78	107.29	106.56	108.26	108.23	109.04	105.68	105.13	107.91	106.6	107.28	108.38	108.42	109.7	106.91	108.33	108.75	109.3	107.47	109.22	108.44	109.55	107.16	108.07	107.96	105.77	107.96	107.07	108.95	108.83	107	106.55	110.14	108.8	108.88	106.98	108.73	108.89	109.96	106.75	107.69	108.41
106.84	103.2	104.81	106.37	105.17	103.99	106.99	105.73	105.91	105.99	105.13	106.39	106.01	107.04	106.04	105.28	106.31	106.05	101.53	106.25	106.03	105.87	105.45	104.37	107.39	106.59	103.97	106.88	105.13	105.11	105.76	105.4	105.7	106.85	106.26	105.65	107.4	106.66	104.06	106.89	106.55	109.18	105.58	105.96	105.49	103.14	106.95	103.77	107.05	103.3
106.25	107.01	105.8	103.73	106.75	105.58	107.3	105.63	104.58	106.57	107.17	104.78	105.94	107.6	108.08	106.36	104.5	107.65	106.52	106.66	107.17	108.06	106.86	108.44	106.12	106.53	106.94	107.52	105.63	106.91	106.49	107.49	106.32	106.95	105.22	108.04	107.1	107.95	105.91	108.19	106.57	107.49	106.16	105.65	107.83	107.14	106.07	103.81	108.54	106.47
104.88	104.07	105.68	105.81	105.68	106.83	106.66	108.45	107.35	106.16	104.4	105.36	106.53	105.61	104.73	104.78	107.2	104.75	107.43	107.26	104.92	105.33	106.46	106.13	107.28	106.62	107.96	106.6	106.27	106.48	104.87	107.77	107.64	106.41	105.69	106.52	105.85	104.66	104.75	106.28	105.91	106.28	106.36	106.37	106.01	106.76	105.04	107.72	105.9	105.84
108.8	106.46	104.94	105.83	107.24	104.73	105.66	106.06	105.74	106.17	103.93	106.2	104.18	103.88	106.55	105.26	105.62	106.86	106.16	106.2	105.45	107.96	106.51	106.48	106.18	107.46	104.95	104.06	106.09	106.93	102.43	105.13	108.45	106.3	108.03	105.15	107.78	105.41	104.85	105.43	105.16	108.05	105.6	105	106.43	105.53	106.36	105.77	106.02	105.99
110.41	107.5	103.96	106.94	107.04	107.2	107.05	107.59	108.7	108.11	107.79	110.29	108.91	107.4	107.51	108.2	106.38	106.91	109.88	107.53	107.21	107.48	106.61	108.48	109.9	106.56	108.34	107.4	105.97	107.3	109.27	108.75	105.63	109.85	108.99	107.42	106.95	106.78	108.62	108.51	107.7	107.79	108.15	110.1	107.09	106.94	106.19	108.23	108.7	107.51
108.25	107.96	106.51	110.49	108.08	108.05	108.09	108.35	107.48	108.33	109.71	108.7	109.3	107.55	107.53	108.33	107.38	106.95	106.55	107.74	109.36	108.88	107.41	107.53	107.21	108.61	107.81	107.89	109.49	107.43	107.67	108.72	107.63	108.05	108.54	108.2	106.19	109.29	108.27	107.97	108.36	109.79	108.4	106.21	109.05	107.92	107.62	107.58	109.9	109.27
97.354	98.186	95.86	97.465	97.284	97.132	98.279	98.517	99.533	96.906	96.416	99.335	98.858	95.933	100.24	98.941	98.646	99.06	98.386	98.34	97.879	98.89	96.424	98.196	96.54	96.781	98.639	98.491	98.518	97.351	98.883	99.462	97.507	101.62	97.431	98.766	98.286	98.043	97.733	98.352	98.755	97.947	98.98	95.569	97.725	97.584	97.891	95.991	99.065	97.575
105.78	105.84	106.4	105.91	105.33	107.28	105.28	106.79	105.07	106.9	103.6	105.36	104.75	106.01	105.1	106.58	107.01	106.21	108.02	104.47	107.69	105.03	107.01	106.26	107.75	107.42	106.4	107.87	105.72	107.32	106.75	105.58	105.7	107.88	106.33	105.01	109.08	107.5	104.94	106.32	104.92	106.85	107.27	106.24	107.04	106.82	104.25	104.43	105.77	106.99
104.19	105.63	107.23	106.95	106.5	104.3	102.61	106.24	106.73	107.61	106.75	106.41	105	109.13	108.01	105.62	107.66	104.78	105.56	105.42	106.01	107.01	105.97	106.55	106.85	105.93	106.62	106.72	108.17	106.61	106.14	106.52	106.11	106.44	106.67	106.07	105.91	106.64	106.31	108.11	105.69	106.65	109.64	105.77	106.23	105.99	103.8	107.62	105.7	106.79
107.38	107.02	106.51	107.89	106.9	107.84	108.83	107.01	106.98	107.48	106.49	109.65	108.29	108.55	106.4	108.53	109.17	110.39	109.81	110.96	107.92	109.22	108.75	105.98	108.12	106.59	106.81	108.81	108.73	106.71	109.8	106.35	108.3	107.75	107.05	107.71	108.93	107.7	108.72	107.4	106.6	107.4	107.66	108.79	106.84	107.54	106.37	110.51	109.33	108.15
106.03	108.58	108.96	108.15	108.07	109.69	108.16	107.7	108.26	109.78	107.57	108.49	110.15	109.59	108.37	108.28	107.44	107.65	107.83	108.27	107.87	108.28	109.37	106.46	107.33	106.72	107.61	108.57	108.4	108.81	107.34	110.36	109.24	108.23	109.06	106.18	107.06	107.99	109.19	107.58	107.55	108.04	109.12	109.38	106.72	108.41	108.81	108.82	107.1	107.3
109.11	106.54	107.98	108.67	109.48	107.74	108.93	107.82	107.47	109.41	108.14	109.01	107.11	107.87	108.12	108.1	108.28	107.95	107.57	108.07	107.77	107.86	108.75	110.04	108.41	108.78	107.74	109.05	107.91	109.29	108.55	107.08	107.67	109.46	107.11	108.86	107.5	108.47	108.55	106.66	110.49	106.38	108.39	107.73	107.88	109.07	106.08	109.08	109.47	108.52
99.064	100.27	101.97	102.23	101.29	101.54	103.37	100.32	100.55	101.34	100.3	101.65	102.45	102.91	101.43	99.304	99.918	100.19	99.318	100.54	99.765	100.18	100.84	101.9	98.683	101.17	99.87	101.88	97.493	100.75	101.96	101.65	99.769	98.488	99.767	103.73	101.76	98.752	101.7	100.01	101.84	102.08	98.536	101.21	99.294	101.69	100.03	100.01	100.1	101.63
108.27	108.37	106.52	110.99	106.65	107.83	109.08	105.86	107.4	108.48	110.35	105.81	107.81	106.86	106.18	108.46	107.05	109.22	106.95	109.1	108.22	108.65	107.05	108.98	107.43	106.5	108.85	108.09	105.49	106.62	108.49	108.85	109.52	108.35	108.02	109.04	105.88	106.8	108.31	107.92	107.42	110.2	108.42	110.43	108.43	107.98	107.22	107.77	108.56	107.37
105.26	106.31	105.82	104.81	105.54	105.03	108.1	104.99	105.83	104.27	104.47	104.97	107.35	106.91	106.09	106.52	104.3	107.61	107.82	108.5	105.68	107.19	105.45	107.53	104	105.86	104.78	105.7	104.82	106.62	106.16	105.61	107.06	106.56	106.24	107.87	106.32	106.49	105.5	105.78	108.14	108.61	106.03	104.69	105.3	106.12	106.4	106.21	105.98	106.66
105.25	105.34	107.34	105.15	104.99	105.29	105.94	106.65	104.61	104.57	104.66	107.04	105.8	105.82	105.25	106.53	105.85	106.77	107.12	105.32	105.53	103.67	104.11	105.56	104.83	102.8	106.3	104.35	106.11	106.51	104.39	106.01	106.74	105.91	106.22	105.61	108.28	106.22	105.48	106.16	104.47	106.75	105.27	102.79	106.39	106.16	107.57	105.04	104.43	105
106.49	107.43	105.73	104.28	104.03	105.52	106.6	106.51	106.29	108.03	105.61	106.7	104.37	106.04	106.25	105.34	107.88	107.54	106.39	106.77	104.8	106.33	106.2	107.3	106.99	106.61	105.96	107.24	105.44	105.27	105.65	106.18	106.6	106.15	106.3	105.48	106.9	105.41	107.15	105.81	107.13	104.99	104.76	106.99	106.71	106.24	105.39	106.09	107.38	105.62
106.71	104.34	105.19	106.76	105.88	109.27	105.76	106.19	105.92	104.3	106.3	107.29	107.32	105.91	105.3	104.54	105.57	104.17	104.11	106.56	103.84	107.43	104.24	105.85	104.38	108.28	101.42	104.84	105.98	104.77	108.55	105.3	105.75	106.47	106.5	105.75	106.01	106.31	106.92	106.63	105.86	104.62	106.27	105.84	107.62	106.77	106.31	105.28	107.54	106.76
100.73	100.17	101.16	101.46	102.41	98.976	100.73	99.186	100.64	98.555	101.26	100.91	101.53	98.329	99.458	100.26	100.99	100.55	101.6	102.31	102.61	99.153	100.66	99.523	103.22	99.989	99.519	100.66	101.95	100.86	101.86	102.39	100.24	101.14	100.29	98.732	101.3	101.74	99.537	102.07	101.09	98.196	100.7	101	101.49	100.42	101.15	101.39	98.488	101.09
98.242	96.799	96.914	97.53	98.175	97.336	100.11	97.625	98.127	96.761	99.245	97.977	98.329	98.811	97.452	98.959	98.447	97.409	99.023	98.063	96.188	97.786	98.519	98.278	99.04	97.483	98.014	99.911	97.583	98.056	98.829	98.958	97.229	100.61	97.139	97.021	97.46	98.832	99.708	98.96	95.966	97.373	99.741	98.078	98.302	99.377	96.574	99.444	97.262	98.593
109.48	110.28	109.73	111.51	109.87	110.56	112.78	109.95	111.25	109.59	110.98	112.49	110.96	111.11	113.27	109.32	110.35	110.51	110.74	111.44	110.97	110.96	109.51	110.32	111.16	112.66	111.61	112.24	110.43	111.13	111.22	110.86	111.98	108.94	111.85	112.08	110.76	110.71	110.65	109.05	110.05	109.98	109.66	112.13	110.14	108.62	111.75	110.46	108.25	108.97
105.95	107.27	107.42	108.15	107.96	108.92	106.52	107.08	106.82	106.35	107.99	105.61	107.65	108.07	108.97	107.9	109.26	107.77	106.04	107.67	107.36	107.57	108.33	108.66	107.03	108.18	107.77	106.62	110.76	108.64	107.84	108.74	105.65	110.38	107.67	109.39	106.46	108.63	106.22	107.26	108	107.92	108.48	107.92	108.38	105.46	106.5	109.29	107.49	109.66
106.02	106.97	108.8	107.33	109.29	106.95	107.98	105.5	106.34	106.37	107.97	105.35	107.36	106.06	106.04	106.54	105.17	105.94	107.12	106.83	107.77	107.36	106.77	108.76	106.51	107.33	107.99	106.01	108.76	106.32	107.89	106.34	106.27	106	107.67	103.67	107.35	105.68	105.47	107.23	106.88	108.45	107.11	107.31	107	106.81	104.91	106.28	107.5	107.13
107.89	108.8	107.14	106.49	106.26	105.76	105.13	107.2	110.19	106.39	109.62	105.51	110.7	108.76	109.27	107.64	108.45	107.45	110.31	106.51	108.72	106.55	107.61	105.32	108.82	106.75	105.54	107.02	107.14	108.25	105.92	107.9	107.39	108.16	106.79	106.88	108.65	105.72	108.17	108.58	107.16	105.01	106.56	108.56	108.71	107.86	107.69	109.76	108.1	106.95
99.299	99.339	97.493	98.568	99.465	97.313	97.538	98.157	99.771	98.677	95.993	96.965	97.916	98.663	96.799	98.591	99.236	97.005	97.584	99.737	95.981	96.004	96.819	99.957	99.329	99.378	100.35	96.99	96.849	97.852	97.187	98.78	97.802	99.172	97.942	97.025	100.08	95.846	97.579	97.884	96.682	99.534	100.12	99.971	97.802	97.955	98.159	99.259	96.251	96.825
104.69	105.44	104.95	105.04	101.57	105.3	104	106.6	102.29	104.12	106.7	105.82	105.75	105.4	102.64	105.03	107.31	108.02	104.9	108.39	105.54	106.43	106.38	104.28	104.32	104.34	105.77	105.57	106.13	105.41	105.51	106.18	106.39	105.75	105.22	105.27	104.39	104.4	108.79	105.93	106.08	105.79	106.35	109.01	104.48	104.21	104	104.99	107.06	106.42
96.767	97.869	97.361	99.572	98.713	97.859	99.875	97.388	98.213	101.03	97.472	97.989	97.779	96.837	98.416	98.627	99.102	96.959	98.55	97.741	95.462	96.902	95.613	98.493	99.245	99.118	99.192	99.517	99.883	98.426	98.348	97.794	97.719	97.468	96.305	98.257	100.18	98.186	97.031	100.05	96.756	98.826	97.804	99.158	99.582	100.66	95.605	99.017	98.475	100.91
106.73	107.51	105.41	105.59	108.04	105.5	107.73	105.85	107.36	106.48	107.19	107.33	105.19	107.22	106.7	105.68	104.94	107.81	107.86	105.98	105.26	105.13	106.02	106.44	103.95	106.04	106.99	107.21	104.42	107.63	105.94	108.69	107.35	106.9	104.35	108.3	105.48	106.81	105.75	104.87	108.29	106.65	106.96	108.4	107.7	106.38	106.33	105.73	107.58	107.77
111.42	108.84	108.26	109.58	109.46	109.32	108.82	106.59	107.46	108.87	108.85	108.18	109.29	106.88	109.78	110.56	109.14	107.59	107.3	108.82	110.48	108.89	109.7	105.69	107.48	109.74	106.57	109.97	106.39	110.58	107.39	110.59	106.09	108.49	108.84	108.97	107.48	109.3	108.98	108.56	107.31	109.66	108.81	107.4	108.85	108.81	107.8	109.02	107.7	109.78
105.75	106.21	108.28	105.11	106.12	106.49	106.81	107.01	106.4	104.96	108.87	110.16	105.44	108.14	104.97	105.8	105.3	103	107.33	106.96	107.1	104.87	106.79	107.15	108.28	106.47	107.17	104.87	107.5	108.12	103.91	106.11	107.14	104.4	106	105.38	107.28	106.01	107.76	104.55	106.48	104.2	105.9	106.71	106.54	107.9	104.55	106.53	107.1	105.55
106.5	106.32	105.27	106.54	105.84	109.01	106.45	106.9	105.91	105.63	107.09	105.21	110.2	106.85	106.32	106.96	105.85	103.93	105.59	106.59	107.03	104.11	107.26	105.15	104.81	107.45	106.07	105.53	105.74	107.06	106.77	106.5	107.38	107.24	106.32	107.6	106.41	105.31	105.43	106.4	106.51	106.54	106.27	106	108.25	107.09	107.45	107.28	106.28	107.64
106.5	105.74	106.36	107.08	106.45	106.3	106.7	106.37	105.65	105.3	104.28	107.25	107.63	105.45	104.43	104.41	107.39	107.23	106.54	105.43	108.34	106.52	107.88	107.12	107.93	104.48	107.6	105.56	107.29	104.93	106.53	108.11	107.28	106.81	104.71	106.68	108.53	105.4	106.41	107.66	107.55	107.86	105.55	106.99	104.59	106.86	107.17	105.33	106.15	104.85
105.86	106.08	106.12	107.32	105.82	105.71	104.21	106	104.76	105.49	106.04	104.6	105.76	107.03	105.61	107.09	104.16	106.15	106.61	103.66	105.26	107.92	107.01	104.29	107.63	105.1	104.1	104.73	106.06	106.63	106.79	106.14	106.1	105.58	107.24	106.08	104.68	106.23	107.97	104.71	104.49	107.43	104.59	103.84	104.06	104.29	108.18	104.23	107.46	104.24
104.92	103.41	106.31	108.71	105.48	105.09	106.36	104.25	104.79	104.4	104.22	103.27	105.68	106.37	108.1	103.76	104.57	106.26	106.07	103.03	102.84	103.89	104.61	107.04	107.05	106.69	105.05	104.55	106.87	104.57	107.26	104.07	104.96	105.84	104.78	104.38	105.92	103.69	107.42	107.44	104.46	103.63	106.7	105.23	104.64	103.66	105.09	105.71	105.22	105.37
106.81	109.96	108.81	106.69	105.6	109.25	110.73	107.36	109.31	108.44	108.31	110.62	107.11	108.72	109.6	107.87	108.24	108.63	109.03	111.46	108.29	109.09	109.37	110.39	106.16	108.58	108.11	108.86	112.2	105.68	107.36	109.02	108.74	108.7	108.36	108.69	108.54	109.46	108.8	109.83	107.47	109.04	109.59	107.81	108.29	108.15	106.72	110.27	108.13	108.69
107.46	105.63	106.09	105.66	106.71	102.92	108.69	107.79	105.84	104.51	105.65	107.43	107.03	108.28	107.07	105.3	108.7	106.27	107.07	107.66	105.05	105.98	106.85	107.62	105.23	105.52	103.93	106.4	106.41	106.17	105.99	108.13	106.28	105.4	106.53	108.04	106.16	107.4	105.84	106.86	105.93	105.77	104.19	107.16	108.44	104.63	107.39	106.11	106.86	107.75
98.542	98.803	99.694	98.811	101.66	100.53	97.826	99.202	98.67	101.3	97.937	99.816	98.393	97.447	98.708	99.016	97.647	98.53	98.643	100.66	99.391	99.805	99.022	98.676	99.243	98.519	97.696	99.584	98.26	100.91	100.52	101.06	99.637	102.21	101.29	99.136	98.894	100.57	98.978	100.18	100.97	100.15	96.66	98.615	99.032	96.932	99.571	99.192	99.789	99.265
109.07	107.22	108.3	109.82	108.88	106.12	107.02	107.95	108.06	108.1	107.18	107.49	107.82	107.92	107.12	106.69	110.91	107.7	108.17	108.47	106.32	107.31	109.53	105.74	108.59	108.95	106.92	106.59	108.34	104.9	108.5	107.54	107.76	105.46	107.26	110.2	108.69	108.52	108.38	109.17	107.26	106.95	108.96	106.74	107.77	107.94	108.74	107.8	106.54	106.24
104.07	107.89	106.32	105.74	104.16	105.59	104.14	104.98	107.65	105.92	107.52	104.42	105.49	104.89	105.23	106.38	105.61	104.1	104.21	104.18	107.44	105.35	103.86	104.36	105.22	103.91	103.6	104.22	103.35	103.99	107.19	105.83	107.96	106.91	104.78	103.71	107.27	102.34	105.12	105.23	105.2	105.99	105.52	106.06	104.32	105.36	106.53	106.91	106.67	107.55
108.53	106.77	108.85	107.07	107.83	108.31	108.94	106.65	108.58	107.4	106.99	107.36	107.95	108.89	106.62	107.08	106.17	108.95	106.53	108.82	107.99	107.25	107.71	107.46	107.14	106.51	107.82	107.15	109.37	109.25	106.73	109.18	107.54	108.32	108.49	107.8	106.77	106.21	108.66	107.86	106.64	108.38	107.23	108.91	111	107.36	105.95	109.47	107.58	108.69
96.623	97.184	99.603	98.988	98.369	97.905	99.853	96.965	99.043	98.616	98.082	97.173	97.474	95.303	98.816	98.742	99.074	96.557	98.102	98.102	96.75	99.621	97.264	98.747	96.997	95.542	99.9	97.877	94.869	98.52	97.309	97.822	98.813	100.32	96.517	97.672	98.761	96.276	98.145	97.896	99.642	99.358	97.913	100.02	98.569	98.191	97.059	98.922	98.57	98.942
104.88	107.67	107.27	107	104.63	105.21	105.9	106.11	108.39	107.26	106.44	106.6	107.64	107.37	105.51	107.49	107.9	104.77	106	109.06	105.1	102.66	106.76	106.69	104.63	105.22	109.33	105.83	108.03	107.91	105.72	105.28	106.55	107.98	104.7	106.79	108.56	106.37	106.91	107.94	104.79	107.94	105.51	108.24	105.23	106.46	106.51	106.6	106.47	107.62
103.96	105.44	106.04	105.18	104.51	104.18	104.44	104.32	104.59	106.94	105.92	104.86	108.59	107.15	105.11	106.93	106.44	106.93	106.27	104.83	105.83	103.99	103.78	104.43	106.95	107.03	106.56	106.59	106.77	106.41	105.31	105.34	104.19	107.26	102.12	105.64	106.03	103.15	105.56	106.21	104.92	106.54	105.54	105.56	106.74	107.12	103.73	105.42	106.61	103.73
102.47	99.6	100.55	101.82	100.27	101.45	101.83	98.631	99.912	100.85	99.029	101.21	102.34	103.39	101.01	99.42	99.982	100.13	99.599	99.295	100.05	100.96	101.14	100.67	102.48	101.27	98.872	99.494	101.26	99.879	102.16	99.599	99.9	99.115	100.78	101.11	101.01	101.51	97.845	101.76	102.55	100.09	98.897	99.26	99.226	99.935	102.37	99.922	100.36	99.714
108.44	107.66	107.76	108.12	106.78	107.51	107.8	108.92	106.36	108.44	108.12	108.26	106.42	106.64	109.44	107.89	110.25	104.87	106.77	107.62	109.87	108.28	109.19	107.17	107.17	106.55	109.62	107.64	106.11	106.4	107.36	106.26	107.25	107.98	108.09	108.73	108.14	109.44	108.17	108.43	108.81	104.66	108.76	109.19	107.61	106.36	105.65	108.63	108.97	107.89
110.82	107.57	107.38	106.58	107.4	106.01	108.96	109.39	106.39	107.35	108.13	105.13	107.83	108.47	110.5	109.33	109.01	106.45	108.4	109.03	108.57	108.69	108.26	105.67	110.91	108.35	108.69	107.12	109.71	108.69	108.46	107.83	107.64	107.61	107.15	107.91	108.55	107.85	109.5	109.05	107.39	105.94	108.07	107.91	108.53	109.17	108.35	108.52	109.07	109.3
100.07	100.8	99.923	98.866	98.336	99.851	100.29	99.01	98.052	98.736	100.34	98.374	97.969	98.41	98.454	99.374	99.234	96.533	98.013	96.664	98.919	100.14	99.951	100.17	100.48	99.968	97.86	100.25	99.583	99.522	99.613	99.281	97.46	98.739	99.273	99.557	98.443	100.29	96.26	98.153	100.72	97.459	96.918	98.947	97.458	100.01	99.09	97.427	98.922	97.566
107.99	110.18	108.66	106.66	107.99	109.22	111.46	107.88	109.54	108.74	109.39	106.41	110.06	107.8	109.1	110.12	109.61	110.11	110.66	107.4	108.66	105.25	106.73	108.47	106.52	108.13	108.61	108.01	107.89	107.18	108.45	107.47	108.12	108.71	108.17	110.2	108.89	110.47	106.65	108.83	108.6	109.11	110.03	107.25	108.51	107.29	108.52	107.89	108.85	106.98
96.939	101.08	98.605	97.337	99.85	98.716	98.626	97.543	95.536	99.732	100.07	97.808	97.964	98.073	98.571	100.21	100.03	97.579	97.949	99.414	98.498	99.048	98.384	100.4	99.05	96.477	97.355	97.006	100.4	99.235	97.578	98.923	100.2	102.02	98.403	100.2	95.96	100.46	98.883	99.694	98.845	99.26	100.57	98.58	97.894	95.898	98.087	98.172	99.314	100.09
107.48	109.06	108.68	110.34	108.11	107.76	106.55	109.3	109.12	109.36	109.98	107.51	108.6	107.09	109.35	107.88	111.6	107.63	109.91	108.44	108.25	109.88	108.41	109.25	107.7	107.04	108.02	107.66	108.23	108.99	108.42	109.97	109.96	108.13	109.47	110.19	108.81	108.75	108.44	106.58	108.24	109.67	111.34	109.01	107.01	108.93	110.24	106.6	109.56	106.94
109.59	106.74	107.3	107.83	108.88	108.85	108.43	109.59	107.38	106.54	108.45	107.46	110.19	106.92	109.41	106.94	107.4	108.68	107.65	108.24	107.93	109.75	108.34	107.43	106.59	108.04	106.85	110.01	107.71	107.65	108.58	107.78	111.26	107.7	107.11	106.52	109.44	108.6	108.17	107.8	106.77	108.11	108.41	109.21	110.15	107.27	108.47	106.94	107.8	105.92
108.23	106.12	105.5	105.54	104.93	105.23	104.94	105.46	106.46	106.58	105.63	105.48	105.19	105.82	106.71	105.54	105.5	106.98	105.63	106.34	106.12	103.87	107.14	106.09	108.8	106.16	104.26	107.16	108.51	103.6	106.9	105.51	104.28	106.44	105.05	104.51	106.33	104.67	106.36	106.14	106.81	105.44	102.96	102.92	105.37	106.2	104.45	104.64	108.06	108.37
99.552	100.91	100.94	101.67	99.147	98.458	99.667	99.01	98.536	100.76	102.65	100.82	98.718	100.81	101.42	100.42	98.694	100.19	100.87	100.64	98.603	99.678	99.937	103.06	101.98	99.198	101.33	99.728	100.93	100.12	102.08	102.65	99.665	100.73	99.935	98.204	100.11	101.6	99.367	100.47	99.546	100.36	102.67	100.59	100.51	102.49	98.362	98.072	101.93	101.26
108.48	107.86	109.8	106.78	108.96	109.64	109.44	108.94	107	110.29	107.89	106.92	108.49	107.62	106.82	107.99	105.86	109.28	108.47	108.21	106.68	106.14	109.71	106.78	106.66	105.51	107.41	106.87	108.14	108.34	107.76	107.79	109.76	108.53	107.64	107.91	107.14	109.89	107.22	106.29	109.21	110.44	108.75	108.53	108.31	108.63	108.94	106.91	106.36	108.28
105.73	105.67	102.9	107.26	107.44	105.81	103.78	105.04	103.03	108.78	107.11	105.89	104.75	104.45	105.72	103.81	105.45	107.22	106.58	104.14	106.43	106.07	102.64	103.25	106.64	105.59	104.96	107	106.05	103.84	103.87	104.66	105.2	106.19	105.56	105.78	103.68	105.77	105.3	106.17	103.96	104.05	104.67	104.71	104.44	103.54	105.94	106.06	105.11	107.02
105.07	105.84	106.68	104.97	105.46	107.1	103.68	106.06	106.03	105.73	105.97	103.51	105.87	105.64	104.34	105.59	105.59	106.58	105.07	106.6	103.59	106.73	104.43	103.59	104.49	105.47	105.45	106.77	106.36	106.77	105.19	105.76	105.31	103.77	105.59	103.75	106.67	105.79	102.88	104.35	104.47	107.77	104.22	108.32	107.17	106.14	103.79	108.42	105.06	102.97
107.98	107.5	108.65	108.26	107.17	108.61	108.44	109.78	105.2	106.63	108.05	109.8	106.73	107.41	108.02	106.53	109.56	108.17	107.68	106.52	110.38	106.93	107.1	108.73	107.28	108.77	106.58	108.51	107.73	104.32	107.64	108.73	110.01	108.23	109.08	108.45	108.39	109.32	107.66	109.37	108.87	106.46	108.37	107.97	105.69	107.31	108.85	105.09	107.99	110.34
106.35	106.56	109.11	107.84	108.55	108.12	106.67	106.99	106.53	108.94	105.58	109.73	107.76	108.34	108.36	105.59	105.36	109.53	107.87	110.1	107.7	109.8	109.02	109.36	107.93	106.22	107.35	108.07	107.57	109.38	107.56	107.59	107.45	107.23	109.77	107.65	107.09	105.98	109.5	110.72	110.45	105.69	106.74	107.82	108.95	106.97	107.52	108.76	108.17	107.67
102.03	99.14	101.43	101.34	100.53	105.43	101.4	98.752	102.56	101.08	100.27	102.47	103.31	102.81	101.42	99.159	99.815	100.19	104.24	100.82	100.97	102.93	99.925	101.07	99.611	100.88	104.54	103.16	102.38	100.98	101.13	102.38	101.28	101.49	102.43	102.96	102.43	102.41	101.01	100.14	102.12	101.09	102.41	101.58	99.622	101.69	100.68	100.16	101.9	99.214
109.3	106.49	106.22	107.09	105.57	104.07	106.47	106.9	107.48	105.99	106.93	105.41	104.81	107.12	107	104.89	106.04	105.82	103.91	106.92	105.29	105.03	106.6	108.25	104.37	106.55	105.64	106.69	106.9	104.26	103.52	107.69	106.3	106.8	104.33	104.2	103.67	105.83	106.32	105.73	106.15	107.78	105.39	104.85	107.64	102.16	106.99	105.97	105.91	106.65
104.88	106.87	103.89	106.09	105.17	103.96	105.58	106.69	105.94	106.36	105.87	105.73	105.77	105.2	104.81	106.48	104.41	106.91	105.08	104.87	106.66	106.4	104.92	105.38	105.78	103.93	105.5	107.57	105.92	107.62	105.01	105.15	105.02	105.03	106.82	107.9	106.82	105.78	106.52	105.57	106.05	105.45	107.65	106.37	107.41	107.55	104.78	104.43	105.02	104.94
106.19	106.25	106.45	106.55	109.09	108.8	106.94	106.95	106.95	109.42	109.55	107.25	103.85	108.96	110.17	107.48	106.89	107.17	107.02	107.94	107.97	106.53	105.84	105.81	107.49	105.2	108.16	107.69	108.21	108.19	107.65	108.13	107.85	108	106.22	108	109.58	109.88	109.16	109.12	108.26	108.39	109.15	107.69	107.79	106.64	107.55	107.15	106.99	108.62
104.8	107.12	105.26	107.72	106.06	106.6	105.92	105.89	106.23	107.94	102.56	106.65	103.85	106.15	107.04	106.13	106.97	103.35	104.46	104.49	106.16	106.7	106.56	106.06	106.02	104.44	106.1	104.17	106.17	106.28	107.03	105.43	104.43	107.94	104.39	105.55	106.64	104.9	105.84	106.81	106.01	105.98	107.32	106.16	105.11	106.31	104.88	106.36	105.14	105.06
108.41	107.06	104.86	105.34	106.21	104.21	106.1	108	104.92	106.92	105.22	107.9	107.74	107.78	107.49	107.36	105.8	103.57	104.06	105.94	104.59	104	105.91	105.59	104.69	105.46	107.39	106.66	104.68	104.2	107.2	104.11	105.4	107.73	106.68	104.2	104.98	106.46	105.42	105.57	105.1	106.42	103.07	106.65	106.64	105.93	107.46	105.61	105.12	106.91
106.61	108.6	106.17	107.72	105.82	105.89	104.12	108.1	105.75	105.01	105.13	105.08	106.18	108.02	107.27	105.38	106.17	104.87	107.47	106.89	109.02	109.49	107.12	104.36	107.38	107.48	105.77	106.27	107.86	106.01	105.67	107.93	107.42	105.88	107.87	106.67	107.35	106.11	105.2	105.69	106.45	105.5	107.7	107.74	107.22	109.1	107.53	103.01	106.38	106.69
106.28	103.56	105.84	105.36	106.23	105.24	105.34	106.12	105.78	107.19	106.78	106.18	104.61	109.23	105.17	103.94	104.56	106.39	107.69	106.66	106.35	104.83	106.18	106.56	107.62	109.63	104.32	106.4	107.19	106.11	106.68	106.33	104.19	105.77	107.09	106.06	106.48	105.11	108.47	107.2	105.44	107.81	106.2	106.47	104.79	106.78	104.24	104.92	105.97	106.69
101.71	97.414	98.601	95.508	97.529	100.33	97.611	96.472	98.264	98.654	101.32	99.855	98.43	98.369	99.718	97.612	101	97.758	98.562	99.608	99.738	98.106	97.438	98.086	97.852	98.1	97.906	98.995	97.036	99.81	97.817	98.191	99.812	97.535	97.645	100.36	96.686	99.909	98.802	97.401	98.346	101.13	98.484	98.228	98.168	98.317	98.5	98.554	96.129	96.858
108.45	109.99	106.85	108.36	107.44	107.08	107.46	108.74	106.91	106.54	107.33	108.91	106.95	107.93	107.53	106.01	108.44	109.59	107.58	109.1	107.02	108.98	108.93	108.85	106.54	108.61	108.62	103.58	107.89	108.99	107.89	108.05	108.53	106.84	106.29	106.37	108.01	108.79	107.41	107.23	109.78	108.78	106.42	106.46	108.55	109.9	107.74	107.32	108.14	109.84
105	106	106.23	105.97	107.82	107.1	108.14	106.98	105.03	107.62	105.36	105.93	104.55	107.68	107.32	107.64	108.05	106.27	109.25	106.12	107.16	106.05	105.77	107.55	105.21	106	103.97	107.25	107.79	106.35	108.12	106.11	107.95	105.97	105.33	108	107.59	105	105.71	108.13	109.03	106.77	104.81	107.18	106.45	105.59	107.91	106.89	105.47	105.96
104.68	105.94	104.86	104.95	104.76	106.45	104.52	102.77	105.9	106.91	104.53	106.38	105.34	107.05	105.39	105.66	105.54	106.63	105.74	105.93	105.81	104.82	104.2	106.7	107.4	106.87	106.54	106.41	106.94	104.81	105.95	106.84	105.89	107.56	106.39	107.73	104.46	103.66	104.19	105.76	107.55	105.68	107.86	103.67	106.32	104.29	102.92	106.85	103.89	106.97
101.12	99.898	101.26	102.55	103.64	101.14	102.16	101.78	101.48	101.98	100.35	103.14	101.29	99.394	98.313	98.873	99.879	98.177	102.31	101.8	100.89	100.95	101.42	101.52	100.66	103.69	99.923	98.097	101.84	100.82	99.686	101.24	101.46	99.233	100.58	101.08	100.53	102.66	101.87	102.3	101.71	101.98	99.953	101.73	99.28	100.37	99.655	99.037	99.894	100.67
108.18	109.55	107.89	109.35	108.42	109.16	109.03	107.55	106.95	109.28	106.51	109.13	108.25	106.04	107.01	107.87	108	107.5	107.83	107.38	107.36	108.79	106.89	106.42	109.18	109.05	109.27	110.16	108.13	108.92	109.79	107.69	107.26	106.42	110.94	109	107.7	107.92	109.18	107.01	108.93	109.19	108.85	111.37	107.76	107.81	107.5	109.46	108.4	109.51
105.25	106.01	104.36	106.38	105.72	106.3	106.13	103.59	104.5	103.39	106.34	105.65	103.66	106.68	105.94	106.95	105.96	105.11	107.37	106.73	106.92	105.11	105.43	104.05	102.92	108.83	105.37	107.36	104.67	105.64	105.1	106.32	104.03	104.57	105.81	108.33	104.57	107.1	105.22	106.1	104.23	106.07	102.84	105.53	106.75	104.67	104.78	104.09	105.59	103.98
107.4	106.28	104.9	106.21	106.93	106.9	106.81	107.74	104.41	107.29	108.83	104.9	107.78	107.56	106.67	108.53	108.45	106.06	106.43	106.23	104.87	108.11	106.5	107.12	107.65	108.09	104.9	108.23	104.17	105.81	106.47	107.07	107.7	107.66	106.94	106.76	107.77	108.09	106.34	106.7	105.8	105.02	105.52	106.32	108.73	105.85	107.73	107.12	105.42	108.04
106.8	103.47	105.3	104.65	105.65	105.58	105.94	106.77	103.61	104.53	104.95	105.19	104.21	105.78	107.28	105.41	105.41	105.19	101.98	106.45	105.09	106.5	103.05	106.83	105.48	106.78	104.7	104.63	105.53	105.89	104.02	107.47	104.41	104.37	104.61	105.64	107.74	102.4	105.25	104.4	104.71	104.26	105.09	106.01	107.84	106.42	106.81	102.88	105.25	104.38
105.23	106.13	106.13	107.02	107.4	103.84	107.63	108.47	107.54	105.29	108.75	107.36	105.51	106.96	106.27	106.28	103.56	105.2	108.29	104.88	106.37	106.54	104.94	107.12	106.98	105.78	105.28	107.17	109.75	105.85	103.61	106.65	105.08	106.39	104.58	108.14	106.15	105.38	104.58	107.43	108.39	107.39	106.89	106.63	106.07	108.17	104.21	107.02	106.01	107.16
97.269	99.996	98.447	98.106	96.463	95.894	97.697	99.764	96.852	97.451	94.554	97.74	97.023	96.467	97.155	98.888	97.332	98.994	98.563	99.383	98.513	96.578	99.952	98.113	98.724	98.643	97.455	98.264	97.203	100.02	98.106	100.75	99.446	99.09	99.919	98.716	96.731	101.19	99.702	96.816	99.684	98.749	99.974	97.064	98.296	100.09	97.186	100.18	97.113	97.304
105.87	107.13	105.05	106.43	107.09	106.74	104.69	105.79	104.92	104.9	105.22	107.6	105.34	105.52	104	106.63	104.9	106.15	105.95	104.9	104.86	107.28	104.45	105.31	105.43	106.21	106.26	105.68	105.45	104.61	107.05	105.29	102.56	107.32	104.45	105.78	107.68	106.96	105.26	106.13	105.08	106.03	103.51	105.92	107.47	106.41	104.91	106.03	104.53	107.72
107.17	103.07	108.31	105.41	106.11	104.19	104.63	106.12	105.29	104.34	107.29	105.96	105.39	105.09	105.67	105	104.59	104.42	104.72	107.12	107.3	104.51	105.09	104.39	103.58	105.5	107.81	108.33	104.63	108.8	104.35	104.79	108.28	105.76	107.19	106.83	105.25	105.98	105.99	107.57	107.15	105.61	106.34	104.7	105.31	106.24	106.76	104.94	106.49	105.64
105.14	107.61	104.5	105	103.72	105.88	104.42	106.51	105.4	102.86	105.41	106.72	103.67	104.36	107.94	105.22	106.88	106.75	103.66	104.93	104.58	106.93	105.55	103	105.91	106.98	104.08	105.28	106.2	102.47	107.87	105.26	105.37	104.73	104.65	104.55	105.84	103.68	106.23	105.8	104.61	105.76	104.61	107.33	104.39	106.64	106.34	104.35	104.7	107.58
100.05	98.676	100.04	100.64	100.09	98.814	98.37	97.11	99.601	98.364	99.5	98.324	95.952	98.947	98.866	98.76	97.635	98.709	96.352	98.568	99.728	97.89	100.01	98.851	101.26	99.793	97.152	99.965	98.342	99.397	98.684	98.852	102.77	98.068	100.01	99.143	97.768	100.07	99.585	99.18	97.39	97.387	100.2	99.195	98.704	100.37	97.686	98.802	96.675	98.994
108.22	109.35	108.2	109.29	107.95	110.34	107.25	109.87	110.08	108.76	108.74	110.22	107.87	108.21	108.54	107.19	107.73	111.17	109.21	109.37	107.73	108.85	107.77	111.7	108.63	109.07	108.74	108.9	108.24	107.34	108.68	108.19	109.25	110.42	108.8	107.04	109.68	109.78	105.9	109.06	108.63	108.01	108.84	110.31	108.59	110.24	109.28	106.48	107.96	109.4
105.59	104.7	105.73	104.15	104.38	107.64	105.76	106.67	107.06	105.26	105.17	106.84	105.76	104.47	104.63	105.18	106.46	104.48	106.19	103.97	103.89	104.31	106.7	106.82	105.83	104.38	104	107.06	106.25	103.65	106.88	103.43	107.86	105.47	105.4	106.76	106.23	106.3	105.89	107.78	104.42	104.77	107.49	106.13	105.48	107.36	105.75	105.42	106.85	106.53
96.997	97.033	96.162	93.957	99.856	97.176	96.502	95.376	97.336	97.37	98.537	95.713	96.347	96.227	100.44	100.15	99.407	99.432	98.801	97.992	98.199	96.747	97.401	97.794	98.209	97.879	99.484	98.621	97.066	99.349	96.747	99.839	98.166	98.44	98.96	99.286	99.487	96.979	99.455	94.913	96.23	99.377	97.188	98.427	97.395	96.866	96.064	97.635	99.656	99.016
109.82	108.09	109.31	109.74	108.62	108.79	106.83	107.25	106.59	108.94	109.19	106.89	108.63	107.23	109.81	108.14	110.39	109	106.31	108.42	109.26	108.25	109.8	105.92	106.89	109.07	108.26	107.28	109	108.42	107.48	107.18	107.25	108.12	106.57	107.19	108.79	108.48	107.76	107.63	108.86	108.26	107.69	109.65	107.21	108.37	105.54	106.77	109.27	107.2
108.98	109.24	109.48	109.19	108.45	108.82	109.69	107.97	106.71	110.21	107.38	106.44	106.3	108.1	109.9	107.57	107.59	107.35	104.09	109.52	107.94	107.6	107.83	106.43	107.51	109.26	108.35	108.5	108.25	108.18	110.01	107.12	108.14	109.01	109.53	108.45	107.43	109.68	107.26	108.59	108.98	107.05	107.61	110.85	106.83	109.41	108.22	107.37	108.62	108.49
108.05	107.1	109.37	108.81	108.31	108.14	108.05	108.07	107	109.76	111.38	109.6	108.2	109.09	108.97	107.53	109.33	108.43	108.92	107.89	108.69	107.38	108.92	107.62	108.77	107.26	107.65	108.79	109.67	109.15	108.72	108.31	108.6	109.62	106.21	108.4	109.6	109.77	109.32	110.36	108.66	108.22	108.88	106.28	105.91	110.63	109.85	108.38	105.73	109.61
105.63	106.65	110.04	107.3	106.9	108.01	105.66	106.82	108.05	108.69	107.3	106.73	108.9	107.09	108.24	109.59	107.84	108.46	107.84	107.94	109.06	109.53	108.21	107.91	108.23	107.93	109.07	105.33	108.58	108.72	109.93	108.15	109.32	109.32	108.81	107.77	109.19	107.31	108.71	107.86	108.84	108.63	107.6	109.43	106.29	107.83	105.81	108.65	106.01	110.57
107.17	108.69	107.71	107.75	109.83	109.24	107.31	108.3	111.25	108.3	109.83	108.65	110.52	109.31	107.73	106.34	108.27	110.9	106.58	109.36	109.77	108.69	110.01	107.77	109.53	109.28	107.53	108.47	109.2	108.63	107.65	108.34	106.91	109.01	109.35	109.59	107.82	108.52	109.18	108.19	109.98	107.2	110.36	107.07	108.37	109.01	106.82	108.67	107.9	110.33
105.64	106.34	108.38	106.02	104.24	107.38	108.32	105.16	104.75	107.09	104.98	107.37	106.54	106.21	107.38	107.3	106.48	106.59	106.17	105.56	106.31	107.66	105.39	107.32	106.06	108.25	105.7	108.53	107.51	105.33	106.62	106.08	104.31	103.33	104.88	107.81	105.73	106.02	107.18	108.27	106.37	103.8	105.98	108.49	105.76	105.99	105.33	106	105.91	106.74
106.8	108.39	109.8	107.89	108.6	108.62	107.87	107.39	108.45	108.46	106.76	109.16	106.09	108.54	109.06	107.1	108.64	106.87	109.04	106.94	108.58	107.73	108.87	107.95	109.01	107.36	107.96	108.78	107.86	109.14	108.81	109.53	110.04	109.92	109.27	108.08	108.81	110.59	107.68	108.3	107.83	108.51	107.85	107.29	110.18	108.97	109.31	108.62	108.76	107.31
107.94	106.36	109.32	106.62	109.2	107.64	106.92	106.39	109.76	109.86	107.79	109.68	108.96	109.24	107.25	109.68	106.62	106.9	108.43	108.25	106.84	107.57	108.89	108.13	110.9	109.9	108.37	109.21	108.16	108.51	109.2	107.69	110.15	106.92	107.77	107.31	107.91	109.21	108.75	110.08	109.25	111.01	107.82	109.2	109.1	110.26	107.81	107.16	108.74	106.72
96.99	98.461	97.906	98.832	97.216	99.942	99.382	98.13	100.82	99.075	99.343	100.05	99.479	96.476	100.1	100.38	100.11	99.215	97.736	97.075	98.007	100.09	100.1	103.01	100.53	99.542	99.124	97.148	97.704	98.48	98.826	98.493	98.309	97.21	98.355	97.356	100.67	100.84	96.204	99.669	98.405	98.663	98.506	99.093	99.454	98.229	97.273	99.998	98.629	97.373
106.92	104.51	105.23	107.29	106.96	105.98	104.46	105.12	105.42	105.13	104.38	105.9	104.57	107.13	106.21	105.8	106.89	102.94	105.6	103.87	104.45	105.12	105.37	105.85	103.55	106.29	108.41	106.69	106.98	105.85	105.57	104.79	104.43	104.69	106.35	106.14	108.11	105.8	104.31	105.36	107.16	105.18	103.04	106.91	104.3	103.64	104.54	104.54	107.09	105.61
110.69	111.27	111.34	110.81	109.42	108.2	112.57	110.94	108.07	108.98	110.76	108.82	110.93	111.65	109.76	107.88	109.95	109.36	109.67	109.02	109.28	110.29	108.58	109.34	109.81	110.89	111.5	114.24	111.72	109.54	111.57	110.97	110.9	111.06	109.86	111.9	110.76	111.65	112.12	111.13	110.36	111.23	112.25	110.77	107.62	109.42	110.72	109.58	111.04	108.91
96.003	97.344	97.93	98.232	98.938	97.349	97.81	97.026	98.255	98.518	98.249	99.071	97.567	97.956	97.679	97.015	99.482	99.115	98.84	97.457	100.04	96.339	98.892	97.879	98.001	97.993	97.316	97.689	98.888	98.874	98.358	97.894	100.34	95.796	98.096	99.31	98.056	99.12	98.782	97.431	98.162	97.289	99.276	99.528	97.167	95.56	95.844	97.66	98.94	95.998
100.33	100.68	99.71	101.48	98.814	99.164	99.939	99.819	100.6	98.312	98.954	100.77	103.16	101.21	97.984	99.609	101.88	101.3	99.452	100.31	101.6	99.681	100.04	102.28	102.07	101.4	99.845	101.35	100.12	101.17	100.77	101.87	99.288	98.733	99.997	97.779	100.61	97.621	99.71	101.13	100.68	99.621	99.109	101.29	99.895	99.429	100.44	99.293	100.7	97.208
105.79	106.93	107.19	106.78	106.13	105.31	104.32	105.42	105.81	105.46	105.44	105.47	104.49	106.37	105.09	104.39	107.03	104.55	107.56	103.69	105.93	105.5	104.06	106.52	105.64	107.19	104.56	106.67	105.99	106.04	104.19	104.82	104.75	107.16	106.18	105.82	104.74	105.65	106	104.14	106.3	106.58	106.2	105.39	102.95	106.14	105.23	106.2	104.34	106.33
107.05	108.64	109.86	106.71	109.35	109.73	108.43	109.3	107.39	110.52	107.6	108.42	107.91	109.34	108.04	107.88	106.59	108.3	110.53	109.34	107.97	109.11	109.59	108.64	109.06	110.05	108.93	107.39	109.53	107.92	106.42	106.32	108.69	108.15	105.84	108.17	106.98	108.82	108.43	108.57	108.6	108.74	110.81	107.31	105.88	107.01	106.98	110.83	109.96	105.96
103.26	104.19	106.41	103.6	103.98	102.42	104.77	108.19	105.39	107.08	107.33	105.01	104.49	104.88	107.39	106.33	106.45	103.8	106.71	103.51	105.03	104.94	106.91	105.57	106.23	103.5	105.5	106.15	103.77	107.23	106.53	107.34	104.88	104.99	105.62	104.87	105.66	104.64	104.82	105.41	105.84	106.29	103.68	105.6	103.65	106.55	103.66	103.99	104.4	105.26
109.84	107.74	108.39	108.09	106.19	108.46	106.45	107.48	108.27	108.77	108.71	108.03	107.33	109.36	108.29	108.72	108.24	109.81	107.94	107.05	108.3	109.65	107.33	109	106.44	108.23	108.86	108.65	107.86	107.08	108.57	107.72	107.95	108.29	107.17	108.84	108.85	106	108.32	107.69	108.3	108.44	108.62	109.51	107.31	108.91	109.77	109.75	106.21	107.47
106.21	105.47	105.16	104.75	105	105.38	106.21	105.69	106.07	106.28	105.09	104.16	105.76	105.04	103.16	106.57	107.27	104.54	105.35	105	105.63	108.28	106.47	105.27	105.15	104.63	103.94	107.42	107.6	105.9	106.5	105.86	107.47	105.71	105.28	105.7	106.61	106.52	106.19	105.35	105.98	105.51	104.53	105.52	106.6	103.81	108.27	105.38	107	106.88
106.42	107.76	108.11	105.73	107.35	108.14	103.04	105.24	107.37	107.71	106.57	103.87	104.44	106.73	104.84	106.55	108.03	106.41	105.04	105.79	103.82	105.53	106.31	108.84	107.43	107.15	105.64	106.43	105.64	106.59	109.18	107.45	106.6	107.81	106.06	106.43	108.53	106.18	106.88	107.87	106.38	106.47	106.43	107.01	105.37	106.82	105.8	107.19	108.24	105.37
107.74	106.1	104.52	103.64	106.44	106.3	105.95	103.68	104.59	106.23	106.23	105.68	106.52	104.9	106.13	106.58	107.09	104.58	107.25	108.21	108.38	104.23	104.94	107.34	105.8	104.63	103.6	104.45	106.67	106.2	106.78	104.99	105.22	105.52	105.48	106.7	106.15	105.66	105.76	107.35	107.02	105.22	107.41	106.54	104.45	106.76	105.67	106.54	107.02	106.72
106.1	104.1	104.52	104.13	106.96	103.4	105.47	105.89	102.6	105.39	103.84	105.8	107.03	104.72	105.99	103.01	105.47	107.75	102.58	106.14	105.33	107.01	104.48	106.15	104.97	104.5	104.53	105.81	107.92	105.31	105.68	106.4	104.43	103.31	106.43	106.03	105.84	106.79	106.18	106.15	105.02	104.97	104.55	104.57	104.42	105.61	107.16	103.43	104.63	106.34
109.5	107.43	105.28	107.05	107.1	105.63	106.64	104.16	107.29	106.75	107.32	108.41	104.63	106.15	106.61	107.51	108.36	108.51	104.45	105.39	105.68	105.28	107.39	104.67	109.21	104.91	106.65	105.55	106.12	103.9	106.84	105.88	106.1	107.39	105.59	106.71	108.65	102.9	106.04	106	107.07	104.69	107.67	107.07	107.81	105.63	106.38	109.03	107.53	107.16
104.5	104.1	100.91	103.5	104.02	105.05	101.39	103.43	102.64	102.3	103.07	104.02	102.7	102.74	103.06	100.24	103.86	103.66	102.79	102.63	103.58	102.62	103.9	104.51	101.82	102.56	101.79	102.54	103.7	102.74	102.4	101.07	103.57	102.57	103.81	101.94	104.2	103.2	101.54	102.78	102.81	103.07	102.13	104.39	104.77	101.28	105.42	101.6	103.59	102.83
104.87	104.83	106.31	106.39	103.68	105.37	105.95	106.09	105.7	106.42	105.69	104.35	105.04	104.7	103.87	107.74	107.16	107.34	105.46	105.82	105.82	104.24	104.79	105.91	106.91	103.41	104.16	103.37	105.34	107.81	105.2	104.48	106.46	106.23	105.28	105.9	106.64	105.77	108.02	106.7	104.45	104.62	104.09	105.74	105.25	105.02	103.54	106.37	105.73	105.3
106.92	107	106.32	107.39	106.86	105.83	104.91	106.24	107.09	106.04	105.81	107.29	103.82	105.73	106.28	104.21	104.5	106.29	106.5	104.51	106.52	106.84	106.12	105.26	105.29	105.25	106.36	106	105.4	105.84	105.23	104.51	104.59	104.39	108.68	105.73	107.76	104.97	105.11	106.29	104.83	103.81	104.24	104.91	105.39	104.97	108.57	106.31	103.21	105.56
106.53	106.17	107.24	104.94	105.6	106.12	104.7	106.37	106.13	105.54	105.4	106.21	108.04	106.91	105.03	106.05	106.93	105.24	107.31	105.68	105.47	107.49	104.97	104.31	105.61	107.39	105.05	106.4	105.74	103.69	105.8	106.52	106.3	106.43	105.81	107.16	105.14	104.79	106.36	106.07	104.41	105.74	105.06	105.39	102.31	104.88	105.58	104.91	105.71	104.66
108.31	106.64	109.93	108.65	107.63	109.77	108.28	107.56	108.23	108	106.96	107.58	109.2	109.27	106.39	109.59	106.07	107.45	109.29	106.48	106.93	107.6	106.84	106.42	106.8	106.45	108.56	110.04	106.86	108.03	109.57	107.12	106.37	109.03	109.26	108.45	107.18	108.48	109.04	108.72	107.18	107.54	107.24	109.58	108.76	108.32	109.78	110.22	109.07	109.32
111.2	111.05	110.13	109.58	111.97	109.88	110.11	110.15	108.38	110.76	112.84	109.94	109.7	112.62	110.25	110.56	108.75	109.54	111.18	107.25	109.08	111.22	110.25	110.5	107.46	109.37	108.57	110.07	110.55	110.6	110.4	111.85	111.06	109.34	110.09	111.56	110.33	111.72	108.55	112.08	110.71	111.33	111.33	111.4	109.75	111.15	112.46	111.23	113.05	110.83
99.857	101.43	100.52	101.19	100.18	99.37	100.38	99.173	101.02	99.264	97.835	98.497	100.55	98.842	101.07	99.942	99.68	100.48	100.56	101.25	100.09	100.54	103.45	101.19	100.58	99.448	101.33	100.27	97.48	100.58	100.09	102.37	99.675	101.51	100.86	100.96	102.06	100.9	101.13	98.635	98.629	101.43	99.124	100.65	101.43	100.47	99.34	98.244	101.83	97.755
107.72	108.84	108.7	108.1	111.17	108.54	109.94	108.07	107.82	108.05	105.88	106.14	107.33	109.3	107.65	108.75	107.3	107.9	108.29	109.27	107.45	110.2	110.4	109.29	109.6	108.58	109.17	109.23	108.68	107.44	107.64	107.72	107.75	107.27	110.12	106.79	108.15	106.81	108.02	109.71	108.53	107.34	106.28	107.43	107.18	107.84	106.91	106.73	108.05	106.35
111.05	110.08	108.76	111.44	108.04	109.99	110.9	110.83	111.88	111.81	108.39	110.21	112.36	109.46	109.68	109.01	107.89	108.87	109.74	111.27	108.92	107.93	109.46	109.92	110.21	111.45	112.29	108.47	111.34	108.87	109.37	110.36	112.16	109.94	110.83	107.07	111.45	111.95	110.93	109.25	109.27	108.78	110.18	109.12	111.67	110.08	110.39	107.9	109.1	108.92
107.23	106.01	107.78	104.95	106.3	103.92	106.57	106.25	105.59	107.31	105.34	105.37	106.24	104.41	107.52	105.77	105.92	107.55	106.15	104.86	104.08	107.02	105.67	105.31	106.34	104.47	107.93	106.34	105.15	106.86	106.27	105.55	108.31	105.1	105.19	105.12	106.9	105	106.3	105.89	106.07	104.93	104.93	108.26	105.18	103.77	105.62	106.77	104.61	106.16
110.59	105.96	106.49	109.41	108.17	107.77	108.01	107.24	106.58	110.19	107.31	108.17	107.18	106.4	108.23	108.99	106.59	107.35	106.81	107.66	109.08	106.89	109.34	108.6	108.65	109.56	108.95	106.09	109.86	107.87	109.38	107.12	106.88	109.26	106.09	107.06	108.21	106.56	106.78	108.38	106.52	108.26	107.22	107.73	107.97	106.11	106.76	107.6	108.74	108.6
103.17	105.47	104.33	106.64	107.67	104.01	104.8	106.01	106.49	104.7	105.84	103.63	107.47	105.86	105.56	106.13	106.55	104.75	106.99	104.59	107.11	103.88	105.16	107.29	105.47	105.75	108.44	107.65	105.18	102.08	104.6	105.98	106.51	106.46	105.77	107.45	105.94	105.39	104.54	107.19	105	105.42	107.65	107	108.38	103.95	105.47	105.69	107.78	105.65
108.91	112.28	110.93	109.88	113.08	109.98	110.59	112.44	111.62	110.22	107.88	112.4	109.53	109.46	111.37	110.81	110.22	110.81	109.15	108.95	113.33	108.53	111.33	109.44	111.75	110.04	110.01	110.21	111.04	108.64	110.28	109.7	111.64	111.82	110.36	110.24	109.47	110.63	110.4	109.89	112.99	113.04	109.79	112.33	111.96	111.1	110.47	109.51	110.2	109.34
107.66	106.24	107.33	109.55	105.53	105.7	106.28	106.89	109.61	107.11	109.62	108.91	111.18	106.5	107.11	109.38	107.17	106.68	107.57	105.46	107.77	107.21	108.21	105.76	106.28	107.05	108.97	108.19	107.89	109.16	107.26	110.6	108.45	107.68	108.44	106.82	106.18	105.72	106.71	107.77	108.26	105.6	108.97	108.25	106.12	107.67	108.33	107.56	106.44	110.12
107.1	108.98	104.78	101.69	105.17	106.63	106.42	107.08	105.97	106.27	108.75	105.54	107.85	105.66	106.38	108.7	105.98	104.77	107.15	106.54	105.81	104.99	105.49	107.31	105.39	108.73	106.65	106.6	106.03	106.25	107.52	103.77	108.74	106.95	106.81	104.37	106.71	105.58	107.64	106.29	106.85	107.43	106.49	105.65	108.05	107.12	106.82	107.3	104.46	105.83
104.26	106.09	104.93	106.79	105.47	104.6	106.2	103.91	106.56	106.85	105.55	107.87	105.65	106.52	106.59	107.2	107.36	105.17	106.62	106.97	106.59	107.18	107.51	106.28	106.56	105.64	107.8	108.74	106.61	109.04	106.23	104.66	106.44	105.39	108.04	106	107.79	106.11	106.65	107.84	106.38	106.55	106.52	107.09	107.91	105.97	106.48	105.35	106.31	107.67
104.41	104.62	103.87	105.22	105.55	105.22	105	104.93	105.3	105.95	105.4	103.3	104.78	107.33	107.06	105.7	105.41	104.16	106.01	106.78	104.93	105.06	107.81	106.81	105.62	104.75	104.89	104.43	105.58	106.08	104.94	106.07	106.91	106.72	106.16	105.4	107.18	105.46	107.2	101.78	106.01	105.38	102.79	104.27	104.02	105.87	104.45	105.55	103.47	108.01
105.61	105.75	105.28	106.55	107.33	106.36	108.27	104.66	105.91	106.99	107.97	106.54	106.06	108.3	106.32	107.01	104.58	104.27	108.48	104.95	105.97	104.78	104.64	104.82	104.99	104.99	104.61	106.72	105.43	104.94	106	108.14	105.35	105.58	105.04	105.66	105.77	105.81	106.2	104.25	106.9	105.27	104.76	103.85	104.74	106.52	103.53	105.33	106.26	106.66
103.14	107.03	106.72	105.59	106.44	105.92	106.78	104.1	107.12	105.42	106.52	104.35	106.76	106.52	106.66	104.07	105.2	108.22	106.24	106.12	105.25	106.98	103.99	106.65	106.91	105.96	103.99	104.34	107.82	105.78	106.26	106.75	106.13	107.71	108.21	104.78	106.96	106.89	108.12	106.52	106.51	105.72	106.48	107.45	106.55	106.38	106.62	106.97	105.48	106.76
111.26	111.07	110.49	110.06	110.68	112.36	109.37	109.94	111.72	112.04	111.18	109.38	109.48	111.61	112.04	111.45	112.87	110.26	110.25	110.38	110.72	109.27	108.61	108.91	110.38	109.45	111.64	106.59	112.64	110.77	108.49	109.92	111.02	110.87	109.94	109.01	111.78	111.25	111.07	110.97	111.26	111.11	110.88	109.2	111.35	110.14	111.26	110.8	109.58	111.45
109.85	108.88	105.79	105.99	109.86	108.01	108.13	108.82	108.18	108.21	106.57	110.28	108.03	107.66	109.7	110.1	106.84	110.12	109.28	106.94	108.79	109.37	109.58	108.83	108.94	107.59	109	107.14	107.22	108.13	107.64	106.03	110.17	109.67	108.44	111.32	110.07	109.31	107.34	107.95	106.19	107.03	106.48	107.63	108.57	108.63	107.77	109.52	108.63	109.18
99.441	96.338	97.39	100.32	98.364	98.43	97.938	101.44	98.97	100.51	99.767	97.701	99.991	98.227	97.144	100.62	98.548	97.979	98.839	96.358	96.983	99.542	99.403	100.57	97.586	98.689	98.265	99.609	99.187	98.655	99.584	96.522	98.807	97.729	99.008	100.3	99.937	98.093	101.07	100.31	98.688	99.23	96.206	100.5	97.009	98.166	98	99.946	97.117	100.04
110.4	106.46	109.94	108.18	108.87	109.18	107.7	107.15	106.82	107.08	108.32	107.2	108.94	107.64	107.81	109.11	108.23	106.51	110.13	108.02	108	109.71	107.56	107.67	110.45	110.11	107.81	107.48	108.48	108.9	108.12	109	107.54	107.2	109.77	109.55	107.17	108.69	107.94	108.22	109.02	107.58	106.36	106.93	108.8	109.88	109.75	109.34	107.6	108.62
108.11	107.79	108.68	108.61	107.86	108.23	107.04	108.11	105.23	109.21	110.01	108.79	108.66	107.94	109.62	108.58	110.59	108.66	107.77	108.85	109.92	111.3	109	107.85	107.74	107.82	109.8	108.84	111.23	108.53	107.81	110.81	108.55	109.38	107.49	109.98	107.19	110.84	109.14	106.96	109.51	109.75	106.65	107.65	109.63	108.26	106.49	108.37	107.37	110.99
101.34	99.783	99.798	100.21	100.33	102.8	101.91	101.34	99.96	98.41	100.65	102.75	99.229	100.28	100.57	100.6	100.32	100.71	100.98	101.86	100.17	102.74	100.48	100.48	101.17	100.23	100.87	101.53	98.732	100.77	100.26	100.83	100.9	100.61	102.34	98.884	99.19	99.386	99.677	100.83	101.3	101.96	101.15	99.783	101.14	100.9	98.968	99.829	99.364	102.63
106.11	106.12	105.88	106.34	107.33	105.3	106.27	106.71	107.6	105.35	107.32	104.66	102.86	104.99	106.8	105.71	108.32	105.44	106.14	107.82	105.33	106.66	106.68	104.51	106.56	104.54	103.41	105.36	105.95	105.16	104.85	103.03	104.81	106.42	106.79	108.72	104.96	102.77	104.47	105.89	105.05	105.06	107.72	103.63	106.65	106.76	103.78	104.44	105.74	104.91
97.343	96.431	98.715	98.968	97.552	99.672	99.876	99.195	98.486	99.488	99.997	99.262	96.692	98.9	100.39	98.129	100.87	99.591	96.714	97.471	96.951	99.155	100.13	98.994	97.045	98.354	98.849	98.822	97.967	98.341	98.646	101.37	98.117	101.01	98.568	99.299	97.926	99.598	98.632	99.292	97.709	100.26	97.887	97.315	98.323	99.593	100.11	98.524	97.414	98.698
108.54	108.34	106.44	108.29	109.92	111.4	108.77	108.06	107.81	106.23	106.98	108.33	108.76	110.3	108.33	107.58	109.12	107.53	107.74	107.01	109.85	107.82	107.12	108.15	109.94	108.41	108.81	108.26	110.1	108.99	107.75	108.56	108.99	110.19	110.13	109.26	108.59	105.83	108.21	107.99	107.48	109.02	105.84	107.73	109.72	107.68	107.82	107.22	109.23	109.09
107.85	107.37	108.17	108.25	106.42	107.67	106.65	108.92	107.82	109.84	108.73	108.2	106.7	106.9	106.91	104.75	104.69	107.41	108.08	108.46	107.73	106.41	107.71	107.12	107.23	107.4	107.25	107.51	108.89	107.35	108.3	107.74	109.46	107.84	107.28	110.78	106.45	106.29	106.08	108.17	108.12	107.26	107.49	108.97	110.66	107.51	109.93	107.39	109.13	106.47
105.08	105.73	104.74	105.76	106.12	105.83	104.8	107.24	107.07	104.69	105.93	105.28	105.76	106.59	106.07	106.06	107.26	104.19	105.81	104.82	105.7	103.93	107.61	105.92	106.88	105.21	106.73	105.51	106.3	105.26	104.1	105.33	105.67	106.49	104.87	106.43	105.17	106.69	105.1	104.88	105.14	105.18	104.47	107.37	105.65	105.67	105.04	105.82	105.29	105
110.24	109.29	110.5	109.06	109.86	109.03	110.24	108.77	111.24	109.46	111.81	110.63	109.52	110.64	109.51	111.19	109.16	111.6	110.36	111.55	111.81	110.47	111.66	111.78	110.37	111.22	110.31	109.3	110.34	109.02	110.22	110.33	111	110.66	111.45	110.84	111.42	109.86	111.11	110.48	111	109.64	112.26	109.99	111.58	110.34	109.57	107.36	109.45	111.52
107.34	107.51	109.32	108.11	107.46	107.43	111.15	108.27	110.21	106.06	106.98	108.84	104.93	105.44	106.28	108.04	110.99	109.18	109.26	107.92	110.28	106.09	106.9	108	108.08	108.4	107.35	109.67	108.58	107.62	108.9	108.58	106.87	108.1	109.94	109.07	106.51	107.66	108.03	108.26	108.69	109.47	106.79	108.85	108.08	107.35	108.21	105.9	107.29	107.14
108.27	107.63	109.27	107.87	105.98	110.34	107.95	107.6	108.56	109.81	107.26	107.98	107.13	109.34	106.48	107.89	106.52	109.07	107.83	106.52	106.83	108.14	110.13	110.59	106.61	108.56	108.08	108.78	108.6	110.18	109.98	108.34	109.01	108.48	107.78	109.26	110.84	108.01	107.81	109.35	109.93	107.18	109.5	108.14	109.51	109.26	109.1	108.18	109.13	107.49
108.48	106.94	111.09	108.47	109.2	109.78	107.29	107.53	107.44	107.05	109.32	109.4	109.03	109.34	107.8	108.73	110.53	105.71	109.32	107.5	107.92	109.13	108.56	108.68	107.42	109.95	107.5	108.18	110.13	106.91	109	106.95	110.35	109.94	106.67	110.54	108.54	108.16	108.5	107.93	107.1	108.03	107.94	107.81	107.05	108.99	106.9	107.44	107.59	108.23
104.67	105.71	103.32	105.03	105.58	104.43	106.46	107.47	105.46	105.45	107.51	104.89	106.66	107.27	107.69	104.68	104.71	104.53	105.13	107.55	105.29	106.33	105.72	107.22	106.35	104.04	104.22	105.86	108.58	106.06	105.74	105.46	105.32	106.34	102.02	106.72	104.31	104.54	103.62	105.2	103.96	106.57	106.37	103.6	105.31	109.48	106.33	106.08	106.05	104.49
99.686	98.379	98.237	98.872	97.318	97.61	96.889	100.25	98.865	97.824	96.252	97.919	97.215	97.996	99.618	97.533	97.409	98.347	98.858	97.962	96.69	97.905	97.795	100.43	99.175	98.751	97.628	97.442	98.376	99.25	97.886	100.24	96.816	97.493	99.3	97.515	97.059	98.59	97.846	96.422	98.288	97.606	97.996	97.298	96.578	99.709	99.595	99.298	98.828	95.762
108.49	108.4	107.53	110.03	107.57	109.07	104.89	106.32	108.14	109.98	109.79	108.4	109.24	107.73	106.44	108.78	106.79	106.85	106.85	107.11	111.6	109.11	107.97	109.67	110.21	109.16	107.51	107.67	108.11	108.67	109.03	109.9	108.02	110.59	108.82	109.82	109.47	107.4	106.51	106.95	106.02	110.85	109.08	107.78	108	108.14	109.79	112.2	105.33	108.42
103.15	100.59	102.56	103.25	102.94	102.63	102.65	104.4	106.05	104.72	103.83	101.73	102.95	100.3	103.08	104.7	102.77	104.59	103.26	103.49	101.73	101.48	102.06	101.72	101.87	103.61	102.6	102.13	101.8	101.45	101.7	102.85	103.14	102.29	102.76	102.01	103.66	104.25	103.12	103.24	101.71	103.88	101.54	104.66	104.05	103.78	103.57	102.92	103.71	101.33
104.59	107.5	110.12	106.04	106.46	104.23	107.48	107.32	107.24	106.25	108.22	108.4	104.94	106.91	107.31	106.46	103.81	105.96	108.89	104.48	108.48	105.29	105.53	106.58	107.81	105.82	108.18	105.82	107.32	107.24	105.78	105.75	106.07	107.2	105.76	106.07	106.96	108.04	105.68	106.24	104.68	106.91	106.86	107.34	107.65	103.68	109.92	107.79	106.09	103.87
105.8	108.34	106.83	107.86	108.26	106.9	107.55	107.55	109.75	109.71	108.34	107.57	109.72	107.55	108.8	108.72	109.37	107.96	108.16	109.72	107.43	108.65	107.82	105.34	108.13	105.34	106.87	109.03	107.41	108.13	109.19	106.36	108.37	108.2	107.1	108.65	106.74	110.73	109.38	106.99	108.96	108.11	109.8	109.86	107.48	108.11	109.66	107.99	107.41	108.62
101.24	102.91	101.5	100.81	100.12	99.646	100.3	100.21	100.13	99.94	99.934	101.88	102.51	100.36	100.43	100.75	101.89	99.001	101.09	101.7	101.52	102.24	101.59	102.21	100.96	102.96	101.38	100.88	100.95	101.31	100.42	102.9	98.364	100.55	101.3	99.69	99.583	101.78	101.17	99.362	101.36	102.85	99.844	97.992	101.24	102.07	101.16	101.11	101.58	102.38
108.99	109.15	112.04	110.15	110.46	110.41	112.59	110.75	111.2	110.71	110.84	109.6	109.83	111.02	108.44	110.37	111.41	109.05	110.79	108.57	111.29	109.58	110.48	108.45	111.46	112.33	110.82	109.63	113.24	108.92	109.06	110.46	111.03	110.94	109.84	110.18	109.99	107.9	108.72	110.35	112.41	110.89	112.14	110.91	109.78	109.86	110.72	112.55	110.31	109.43
103.63	106.12	107.89	103.99	107.55	106.36	107	105.9	103.68	104.78	104.47	104.05	107.07	105.02	106.51	105.03	106.82	102.99	104.33	105.84	106.67	107.71	105.57	106.05	106.53	107.68	106.13	102.46	104.57	106.16	104.58	105.76	103.42	105.01	105.24	108.02	108.48	106.98	105.72	105.63	106.48	105.88	105.73	107.7	106.61	105.47	106.04	105.51	105.73	106.53
108.23	109.25	108.06	110.02	107.42	106.81	108.34	106.97	105.04	107.57	107.62	107.47	109.77	108.94	108.68	106.63	110.36	106.94	109.25	105.93	110.07	108.31	107.01	107.2	107.68	107.8	108.51	107.82	107.81	109.04	106.82	111.08	108.27	108.5	106.98	107.97	108.32	107	109.54	108.3	107.59	109.46	107.11	106.9	107.48	109.12	106.61	108.42	106.17	106.46
107.73	105.76	104.39	106.81	106.1	103.9	104.98	106.61	105.07	105.73	107.35	105.77	104.93	106.51	104.81	106.7	104.76	106.56	106.07	106.1	106.79	106.09	106.41	106.98	108.48	106.81	105.45	106.32	104.2	106.3	107.1	106.28	105.69	105.19	104.82	106.02	105.63	107.58	107.54	106.77	104.94	107.42	107.38	104.49	106.01	105.36	107.5	105.41	106.17	104.16
107.8	108.67	106.29	107.15	108.72	105.73	107.79	109.31	106.23	108.41	107.12	107.79	107.21	109.65	104.99	106.15	108.82	110.4	106.59	109.23	110.76	108.03	107.93	108.11	109.89	107.64	106.39	107.72	109.91	109.93	107.5	104.83	108.89	110.36	108.22	108.08	107.07	107.37	105.95	108.04	107.07	108.19	108.54	108.33	109.7	108.66	108.53	105.67	109.91	108.89
105.55	105.69	106.26	105.95	105.51	106.25	105.79	104.36	106.06	105.57	106.7	103.89	106.14	103.58	105.88	105.87	108.18	105.35	106.39	106.99	104.4	104.7	105.27	106.09	106.56	106.29	105.6	108.4	104.02	106.8	103.17	105.76	108.54	105.6	106.46	106.3	104.97	104.95	106.94	105.39	106.4	106.3	104.08	104.67	106.07	104.9	105.78	106.26	108.31	106.26
104.53	103.85	105.22	108.66	103.69	106.31	105.08	104.62	105.51	105.84	105.82	106.53	107.38	106.09	106.98	106.7	106.93	104.19	104.36	106.77	105.32	105.34	107.01	108.05	105.33	105.8	104.85	105.43	107.1	107	104.72	106.02	105.02	104.54	104.31	105.81	106.37	106.72	107.61	103.96	106.42	107.53	106.03	105.63	106.04	103.74	107.02	105.46	106.98	105.93
105.22	107.32	106.93	106.53	109.14	105.7	104.53	107.64	104.35	107.3	105.99	108.37	105.61	107.19	104.27	105.53	106.23	105.15	106.36	106.07	106.35	106.81	106.33	107.74	104.98	106.44	106.12	106.81	105.8	106.51	108.01	108.53	106.37	103.81	105.2	106.97	107.52	105.96	107.45	106.88	107.28	108.39	106.42	106.66	106.11	105.24	106.05	105.58	107.13	107.38
101.91	100.71	101.24	99.465	100.89	101.09	99.906	102.06	100.63	102.48	98.346	101.22	101.48	100.5	99.72	100.4	99.821	100.89	101.47	98.532	100.39	100.69	99.499	99.876	98.034	102.28	100.53	101.8	99.726	100.62	102.7	102.71	101.17	101.16	100.26	100.48	101.47	101.27	98.647	102.52	100.54	102.6	98.809	100.17	101.47	99.069	98.797	100.54	100.51	100.1
106.31	107.29	108.61	107.38	109.72	106.42	107.76	108.33	109.06	108.76	106.4	106.56	108.66	107.44	105.93	106.6	106.3	111.66	109.94	109.34	107.91	108.76	107.54	107.38	108.14	111.01	107.82	108.06	105.79	107.59	107.35	107.91	107.23	107.1	107.88	107.19	107.54	107.45	110.63	106.36	106.5	109.77	107.71	107.46	109.27	108.82	105.85	110.73	108.07	106.59
104.21	108.26	108.64	106.41	106.1	107.74	104.4	108.48	105.64	106.65	108.06	108.14	106.25	105.88	105.59	106.87	105.85	107.64	104.26	105	107.92	105.5	106.06	104.2	103.31	107.69	105.88	106.92	103.95	105.3	105.5	106.93	105.02	109.43	104.87	106.48	105.62	105.8	108.22	105.03	107.69	105.54	103.17	107.45	106.96	107.61	105.38	106.27	106.17	106.83
109.84	106.91	108.84	107.69	109.68	104.47	108.56	107.91	107.39	108.29	108.98	106.06	110.37	107.88	108.32	107.28	107.42	109.05	108	108.95	108.51	109.8	108.47	106.26	109.34	109.37	109.03	107.25	108.17	109.07	107.72	108.74	107.36	110.36	107.72	107.57	108.31	108.3	107.03	108.11	105.81	109.45	108.8	107.33	108.9	109.4	108.05	107.72	108.16	106.73
106.26	107.4	105.7	106.2	105.87	106.52	105.71	105.8	105.9	106.4	106.45	106.74	103.07	104.5	104.16	103.36	104.9	104.96	106.88	105.92	106.61	106.28	102.7	104.75	106.49	103.3	104.4	105.17	105.11	107.13	104.98	108	104.51	105.91	103.96	107.06	105.21	103.05	107.69	104.86	105.06	107.24	109.08	103.3	105.86	105.52	104.72	106.68	107.33	105.46
98.79	99.568	99.681	100.04	100.04	98.242	98.248	99.506	101.96	97.64	97.75	98.735	100.02	100.11	98.232	97.878	100.08	98.895	100.18	98.11	97.82	98.397	98.834	97.57	99.548	99.129	98.666	97.869	100.17	98.875	101.04	100.17	101.04	99.411	99.682	97.242	98.969	98.396	100.87	99.394	96.913	98.509	98.435	100.45	96.628	99.691	97.872	98.198	98.555	95.406
107.04	108.16	106.07	105.5	108.72	106.23	105.84	104.95	105.69	107.71	105.02	106.59	106.53	106.88	106.73	107.99	105.77	105.53	107.92	106.4	108.39	107.07	108.21	103.96	105.45	104.48	106.4	107.44	106.05	108.04	107.92	104.45	105.69	104.77	106.71	107.6	104.97	107.98	107.68	106.04	106.47	106.09	104	108.03	107.28	105.95	106.73	106.37	108.52	105.95
98.304	98.999	101.96	101.46	98.655	103.75	102.14	102.11	99.352	101.61	99.02	99.385	98.408	102.36	101.78	100.58	100.2	101.13	98.698	100.77	98.261	101.7	99.914	100.08	100.67	100.86	99.33	99.826	98.155	100.59	100.83	100.55	99.688	100.1	97.337	102.54	101.36	101.31	101.67	101.12	100.5	99.143	99.078	98.731	99.207	96.794	98.905	100.48	103.36	98.547
103.3	104.16	103.17	105.2	107.38	103.73	104.44	104.42	105.23	104.21	106.17	107.83	107.88	106.21	104.72	104.88	106.14	105.43	105.78	103.23	105.74	107.01	108.55	102.95	104.26	105.35	105.46	108.35	106.02	106.36	106.49	104.69	103.12	104.63	105.99	103.89	104.1	106.8	106.86	107.28	105.48	106	105.58	102.48	106.27	105.04	106.01	105.81	104.9	102.25
107.68	110.74	109.17	109.09	107.07	108.36	110.53	110.15	109.21	108.43	109.25	109.22	108.86	107.64	107.86	106.43	110.29	108.93	107.72	107.74	108.37	107.77	108.83	108.06	109.31	108.52	107.6	106.64	109.61	109.58	110.17	109.58	108.65	106.47	104.88	107.58	107.48	109.88	109.1	107.63	107.92	108.32	109.49	108.62	107.57	108.22	109.61	109.21	107.37	108.29
110.52	110.64	110.72	110.94	110.33	110.41	112.18	111	110.39	109.79	110.57	110.27	112.05	109.14	110.89	111.55	110.75	111	108.38	106.64	108.69	112.1	109.8	110.61	111	110.79	110.16	110.01	110.51	112.56	112.15	110.08	112.31	113.13	108.49	111.15	111.3	109.3	108.17	109.67	110.2	110.32	109.73	110.33	110.72	110.18	112.68	112.03	107.07	111.76
97.224	98.74	97.414	98.937	98.031	99.223	97.63	99.931	96.807	98.798	95.848	99.437	98.383	96.729	98.214	96.827	97.662	98.805	98.964	97.498	98.327	98.969	98.179	98.483	98.158	99.939	99.804	96.88	99.54	96.553	98.09	100.31	96.53	97.937	100.25	100.95	97.685	99.439	96.865	97.811	98.41	96.225	98.159	96.826	99.236	97.753	99.48	97.212	97.389	98.374
105.39	105.15	105.43	104.35	104.12	103.51	107.65	106.74	106.57	104.16	106.16	105.93	104.15	104.27	103.9	106.58	105.54	107.66	106.1	105.97	106.24	105.27	103.4	105.69	106.89	106.08	104.97	107.25	105.99	106.61	107.2	105.59	105.08	106.11	105.93	105.62	104.58	106.19	105.65	105.38	103.78	106.07	106.78	105.93	105.49	106.16	105.42	105.7	106.24	104.29
104.61	106.24	104.44	105.42	105.94	103.5	104.45	107.16	106.18	104.8	104.6	106.41	104.98	107.74	107.38	104.02	106.18	106.2	105.2	103.22	105.05	105.4	108.04	105.91	106.76	106.67	104.97	105.41	104.77	105.51	105.46	104.84	103.86	104.8	106.55	106.6	106.23	106.61	106.1	107.76	106.94	103.52	108.81	104.79	106.48	105.35	103.06	106.8	105.75	104.51
98.775	97.81	99.264	99.285	98.025	98.458	98.499	96.402	96.976	96.685	97.761	97.967	97.389	98.933	101.07	97.34	98.847	98.746	98.226	98.106	99.319	99.901	97.297	97.488	97.569	99.889	98.371	101.68	98.034	99.39	97.224	98.556	99.254	100.19	98.328	99.396	99.177	98.842	99.026	99.246	99.301	99.327	98.737	100.95	99.017	96.946	98.113	98.458	98.217	96.565
107.21	109.31	110.13	109.77	108.41	108.54	106.76	107.77	108.46	107.29	105.43	108.95	108.18	107.89	108.15	107.98	109.12	106.53	107.19	107.33	105.88	108.18	110.12	109.57	107.4	108.12	108.75	107.68	106.67	107.64	106.44	109.15	106.7	107.1	107.9	108.81	107.06	108.64	108.74	111.04	108.18	108.49	107.94	107.12	109.28	108.19	111.17	107.92	110.19	108.94
106.73	107.76	105.57	106.98	107.04	105.48	106.88	105.27	108.55	106.67	107.39	106.15	103	104.42	105.94	106.62	106.82	106.93	107.33	105.98	107.29	105.12	106.19	106.39	105.61	106.78	105.98	107.17	103.95	105.82	107.01	105.81	105.51	105.33	105.5	106.08	106.13	106.25	103.54	106.71	104.33	105.61	106.16	107.1	103.66	105.11	106.96	105.04	105.67	106.38
100.84	101.16	100.74	101.13	101.75	101.72	99.409	102.12	99.805	101.79	101.54	101	98.434	100.89	100.06	100.25	100.7	101.54	101.64	100.96	100.44	100.16	98.769	101.36	98.892	99.648	100.82	100.62	99.76	99.963	100.41	99.088	99.056	101.54	101.29	101.78	99.617	99.435	102.79	99.944	100.68	99.861	102.27	100.46	99.926	99.678	99.217	101.02	101.22	99.044
105.11	105.28	106.66	108.22	107.57	106.86	105.62	104.51	107.73	105.94	104.36	106.58	106.42	103.77	106.04	105.57	104.83	104.67	106.69	108.33	106.37	104.95	103.17	105.44	105.21	104.11	107.44	106.24	106.96	106.28	105.78	108.26	106.26	107.43	103.29	105.59	106	104.64	106.02	105.66	106.54	104.39	102.67	106.41	106.09	104.35	106.01	107.26	107.46	105
105.93	106.07	106.02	107.03	104.9	106.44	106.64	106.03	106.28	104.34	103.73	104.35	106.88	106.93	105.64	106.14	105.66	108.98	106.82	104.98	106.17	102.59	105.47	106.17	104.99	105.69	106.19	106.01	107.44	107.5	105.99	101.36	107.21	106.77	104.35	106.27	106.94	107.02	104.48	107.04	103.88	105.3	106.57	106.15	105.53	104.83	105.36	105.13	108.74	104.76
109.62	105.09	106.43	110.1	106.53	106.68	106.44	106.85	106.84	108.07	107.95	105.9	107.38	109.31	108.86	108.42	109.06	108.27	109.05	107.26	108.66	107.71	109.53	108.64	105.93	106.24	108.19	107.16	107.08	109.15	107.42	107.58	110.93	108.7	108.37	108.76	106.97	104.76	108.41	109.18	106.97	110.12	108.95	106.26	107.52	110.35	105.66	109.63	107.82	107.42
101.87	100.46	100.75	100.97	101.75	99.19	101.59	99.868	99.362	101.44	100.44	100.47	98.942	104.5	99.841	101.71	101.28	101.12	100.51	100.2	101.05	101.98	101.39	101.15	101.06	100.81	99.238	100.83	99.961	100.51	101.18	101.47	102.93	101.3	100.9	101.84	101.21	101.09	100.08	99.622	101.62	102.25	101.04	99.841	101.82	99.31	101.83	100.26	101.28	102
107.08	107.26	109.14	109.31	108.55	108.25	109.89	109.09	108.86	107.84	106.05	107.1	107.35	106.23	108.79	107.66	106.77	108.25	109.98	108.7	109.67	107.75	106.62	107.61	109.61	110.16	110.53	108.49	108.25	109.69	109.1	109.69	110.06	109.62	107.84	108.54	107.13	105.78	109.76	105.66	106.81	107.83	107.19	107.36	106.68	109.18	107.87	108.76	108.63	109.7
98.655	100.16	98.396	97.262	98.17	99.835	99.001	99.804	98.317	96.356	99.014	99.595	97.299	99.659	98.922	98.937	100.42	100.47	99.485	98.766	99.251	97.843	97.963	99.497	98.445	99.044	98.35	98.565	99.2	98.469	96.945	98.397	99.482	97.817	99.694	99.575	99.081	98.879	99.045	96.907	99.919	101.1	100.18	95.968	99.59	96.432	99.726	100.5	100.5	97.431
104.96	106.05	107.56	105.45	106.45	107.85	105.14	106.78	108.28	106.57	107.54	108.44	106.57	106.67	104.93	107.06	108.24	106.44	106.79	107.28	106.31	106.4	106.19	107.49	103.74	106.23	105.06	106.05	106.88	107.31	107.43	104.08	105.56	106.72	104.63	104.48	106.39	104.34	107.39	106.92	106.04	109.49	105.96	106.34	107.09	106.79	107.87	107.06	106.77	105.82
105.44	104.92	104.67	106.67	106.69	107.49	108.06	107.15	106.2	107.26	107.42	104.38	108.98	107.83	106.53	105.88	106.64	106.2	107.7	108.41	105.48	105.41	106.37	106.89	111.67	106.92	106.39	108.99	107.15	106.42	107.82	106.18	104.46	106.54	105.43	106.24	106.34	107.33	106.34	104.19	107.27	106.79	108.53	106.26	105.93	107.01	108.17	105.41	104.83	105.9
111.69	108.91	111.74	109.69	108.82	109.38	110.33	113.23	109.89	110.25	111.29	111.54	108.62	111.07	111.21	109.85	110.65	113.13	108.66	110.77	111.65	109.74	109.97	110.58	111.32	109.74	112.78	110.38	109.66	112.76	111.72	110.88	109.3	109.16	111.29	109.58	112.16	108.49	112.65	110.17	112.2	109.83	111.19	110.31	111.67	112.15	109.8	111.33	109.72	111.47
108.65	110.1	107.16	107.21	108.81	108.65	109.85	110.25	107.35	108.6	109.31	108.44	107.03	106.59	107.27	107.14	109.42	108.98	107.43	109.97	109.1	106.08	106.15	108.18	108.38	111.14	108.84	107.46	108.31	105.45	108	106.35	110.25	108.03	107.54	107.19	108.85	109.1	110.96	109.81	110.29	110.55	110.41	107.86	109.18	109.33	108.18	107.95	108.69	107.69
105.89	106.25	104.41	107.02	105.25	103.9	105.94	105.93	102.54	105.26	104.7	105.07	106.45	104.46	108.12	105.21	104.45	106.04	105.15	104.61	107.29	108.16	105.01	105.71	103.82	105.37	104.43	104.31	105.75	105.54	107.22	105.5	104.59	105.78	107.55	102.81	105.79	105.05	106.33	106.33	105.42	105.6	105.79	106.07	105.17	104.27	105.91	106.22	106.76	106.13
98.306	95.956	95.993	97.971	97.276	98.302	98.204	96.624	98.374	96.802	96.761	96.931	100.3	99.667	94.451	96.472	96.973	100.15	97.418	98.447	97.895	96.01	98.18	98.484	101.03	99.653	98.335	98.986	96.477	97.019	99.765	97.639	97.929	97.384	97.985	97.075	96.815	98.395	98.086	96.787	99.832	99.413	98.563	95.261	98.194	96.824	97.499	96.969	97.217	99.005
100.34	101.48	102.17	103.93	103.98	102.52	100.43	100.56	102.66	100.31	102.21	99.842	101.27	101	101.34	102.21	100.41	100.48	102.41	99.647	101.65	102.31	100.38	101.67	98.602	101	100.55	99.647	99.554	97.933	101.75	100.1	101.71	100.29	103.31	101.1	101.33	101.41	101.18	101.23	100.43	101.09	100.04	100.67	100.26	102.97	100.54	102.2	102.23	98.544
101.47	101.39	100.66	101.59	100.42	101.13	102.69	100.19	100.9	100.37	100.43	102.26	100.36	102.1	100.81	100.46	99.875	99.982	101.31	102.05	100.31	100.11	99.99	100.59	102.54	99.86	101.52	100.13	101.82	101.64	99.956	100.36	102.29	102.36	101.2	102.14	99.175	101.73	101.64	100.44	99.45	100.85	100.69	100.72	100.87	99.636	102.7	102.98	100.58	101.16
99.277	97.004	100.34	98.605	98.135	98.39	98.723	98.915	100.65	100.83	97.991	99.776	101.61	100.14	97.61	100.3	97.837	98.27	100.24	101.18	97.511	99.893	99.963	97.09	99.957	99.164	100.42	98.273	98.728	100.24	99.583	97.902	100.74	100.36	97.927	100.36	99.178	100.49	100.83	100.08	97.985	97.86	98.136	97.545	96.708	97.583	99.41	100.51	100.6	96.858
104.1	104.41	105.94	105.28	104.33	104.91	105.41	104.5	107	105.75	106.01	104.71	107.96	104.24	105.58	105.34	104.85	104.09	105.98	106.15	104.38	108.53	107.05	107.38	105.71	104.09	108.71	106.83	106.46	103.86	108.39	104.84	108.06	104.6	105.31	106.41	106.58	106.28	104.43	107.01	104.4	103.6	102.12	106.23	105.82	105.75	105.43	106.53	106.3	106.61
105.94	105.26	105.45	105.55	104.25	105.58	104.35	106.65	104.95	104.95	106.71	104.8	105.74	105.86	104.47	105.14	106.39	104.95	105.85	106.29	104.3	107.9	104.78	104.47	106.24	105.85	106.25	104.22	103.77	107.19	105.57	104.26	105.16	105.21	106.72	105.26	105.26	104.36	106.34	105.75	104.68	104.82	104.82	106.5	104.33	104.9	106.58	107.59	105.88	105.29
107.44	107.84	109.06	107.31	106.37	107.29	108.03	109.31	110.29	105.36	107.6	107.28	109.12	108.36	108.78	108.29	107.11	108.76	108.38	107.79	110.9	108.85	106.6	108.86	107.27	106.78	109.74	108.39	110.41	108.98	108.38	107.43	108.68	106.69	108.63	109.24	110.2	107.93	108.38	105.74	107.26	107.56	107.81	109.71	108.31	108.86	109.01	107.77	107.7	107.3
109.81	109.83	111.65	108.66	108.18	108.93	108.76	110.6	110.29	109.63	108.61	107.57	108.36	107.46	108.52	108.99	108.12	109.4	108.07	107.74	108.79	109.77	109.02	107.93	107.41	109.8	109.52	108.56	107.63	108.7	108.84	108.23	108.39	110.43	110.6	111.38	110.02	108.05	110.12	108.75	111.17	108.54	107.17	106.88	109.07	109.14	109.36	108.62	106.08	105.53
107.68	105.13	107.85	105.76	103.29	106.63	105.32	106.7	104.46	110.2	104.82	103.53	104.5	106.56	107.26	107.36	107.21	106.58	106.5	104.23	107.58	106.3	106.52	105.2	105.7	104.86	103.2	105.4	109.31	104.97	106.56	104.62	107.38	106.21	106.01	105.88	105.97	106.02	106.84	106.31	106.57	104.74	107.61	108.45	106.46	106.71	105.29	107.34	108.2	106.58
100.78	99.393	100.1	101.21	100.37	101.26	100.93	102.53	101.41	100.19	98.946	100.48	97.018	97.85	99.717	100.89	99.548	102.48	102.26	100.06	102.08	100.6	100.3	100.53	100.62	100.6	101.76	103.22	102.61	100.91	100.9	100.67	100.65	100.48	102.55	100.86	99.839	100.5	99.87	98.86	99.379	99.496	99.383	100.6	101.84	101.16	99.421	101.39	99.441	99.419
107.03	105.44	107.34	105.4	104.27	104.89	106.75	105.48	106.63	106.74	105.98	103.47	107.05	106.63	106.06	107.98	105.65	105.63	107.62	106.36	104.96	107.14	105.85	106.12	105.59	107.52	105.37	107.62	106.49	106.97	107.38	105.79	105.54	106.09	106.86	103.52	105.45	105.97	107.2	106.13	105.19	106.84	106.56	107.12	108.31	109.56	105.06	104.52	106.11	105.57
99.971	96.654	98.192	99.682	98.447	96.939	98.849	98.068	96.549	99.518	99.065	96.475	98.992	99.039	97.926	98.029	98.868	98.119	97.89	96.216	98.601	97.98	99.272	98.446	96.853	98.204	97.964	97.382	96.905	96.429	99.26	98.218	97.687	97.034	98.527	97.193	97.913	98.574	98.147	98.634	97.698	99.232	99.058	97.533	98.663	97.8	97.856	98.229	96.683	98.203
96.179	97.237	97.917	98.739	95.792	98.34	98.697	96.904	98.846	99.473	96.666	98.522	98.602	94.192	99.211	100.33	98.683	97.621	98.426	97.957	100.52	99.709	98.923	98.238	98.004	98.669	98.122	99.804	99.013	95.147	99.201	96.121	98.637	97.842	98.141	98.308	98.19	98.179	97.744	99.021	100.23	98.64	99.193	96.788	97.582	98.647	98.789	97.529	95.81	97.682
109.55	109.15	110.93	109.61	111.18	109.06	109.87	110.62	108.92	109.95	111.48	107.95	108.91	108.87	110.96	111.78	111.18	109.45	109.78	111.49	108.27	111.91	110.28	111.26	110.96	112.01	109.26	110.97	111.26	111.18	111.66	108.53	109.18	111.2	110.58	110.62	110.14	111.63	111.57	110.61	110.2	109.44	110.28	108.96	111.41	108.43	110.46	109.98	110.84	110.44
109.35	109.1	108.43	108.82	109.21	108.68	108.57	108.48	108.83	106.83	109.55	107.14	109.41	109.13	109.31	107.1	108.27	108.48	106.04	108.47	107.65	108.91	110.47	108.36	108.13	107.99	108.11	107.73	108.18	110.26	109.1	109.09	108.73	106.47	107.28	106.09	109.6	108.39	108.2	106.14	107.27	106.96	108.14	107.68	108.34	108.39	106.6	109.06	109.37	110.03
104.83	105.83	106.5	106.05	105.65	104.31	105.04	106.87	106.83	107.62	107.1	107.36	105.11	105.34	108.26	105.54	104.85	106.87	108.15	106.57	106.48	104.49	106.67	108.37	105.56	106.66	107.86	105.28	106.94	105.18	103.76	107.24	108.16	107.44	107.73	106.27	106.05	106.76	106.35	106.28	106.07	105.03	107.06	107.2	107.41	107.93	108.24	106.73	108.37	105.81
106	107.85	107.42	108.73	108.92	109.44	110.33	108.03	108.57	107.46	108.84	108.29	106.27	108.69	106.29	108.56	108.93	108.74	106.72	108.45	106.12	109.03	107.12	107.77	107.8	107.23	110.65	109.03	107.95	107.9	107.78	107.54	109	108.93	106.4	109.67	107.63	109.98	109.13	106.13	108.59	108	108.33	109.59	107.65	104.36	107.13	108.09	106.09	109.1
108.34	111.03	106.49	108.25	106.63	107.25	108.46	108.11	109.71	110.28	106.88	106.22	108.13	106.39	107.53	107.92	108.27	107.23	111.21	107.6	107.5	108.9	104.83	106.6	107.43	107.24	106.32	107.85	105.68	106.05	106.19	109.21	109.19	109.94	107.23	109.32	107.97	107.55	109.2	107.28	107.51	108.13	106.47	109.91	107.35	107.15	108.25	107.21	108.13	107.78
109.82	109.58	112.08	109.84	109.68	110.94	110.25	108.77	108.85	111.77	110.97	108.58	108.78	109.84	110.71	110.77	111.08	109.06	110.18	109.26	111.31	108.76	110.75	110.08	109.78	111.04	108.79	111.14	108.15	108.65	111.92	106.81	110.05	109.9	111.65	111.01	110.84	110	109.96	109.86	111.31	106.52	109.35	110.31	109.87	110.08	111.07	110.4	111.61	111.28
108.39	107.26	108.14	109.48	107.47	109.11	106.93	107.64	107.84	108.46	109.85	107.68	109.06	108.29	106.46	108.52	107.5	108.42	109.71	106.69	107.41	109.44	106.35	108.01	107.24	107.69	107.21	107.42	108.37	109.76	107.34	108.58	108.73	109.79	107.71	108.74	107.78	106.33	109.5	106.57	108.16	106.72	108.19	106.96	108.32	108.43	105.7	107.28	108.51	106.93
105.96	105.74	106.82	107.26	102.62	106.43	105.42	104.91	105.17	104.44	107.08	107.1	103.82	106.42	105.75	105.07	108.12	104.16	107.37	106.05	104.92	104.87	107.8	103.32	105.94	106.16	106.3	107.3	106.13	104.84	102.83	105.18	106.41	105.15	106.15	107.6	104.94	102.1	108.56	104.67	105.69	105.99	104.39	103.67	104.81	106.49	104.56	102.81	107.15	105.62
106.45	106.36	107.14	105.67	104.6	105.99	105.9	105.41	106.24	106.46	105.11	106.47	106.37	108.15	108.27	108.33	107.49	108.13	104.36	105.58	108.1	106.9	106.1	106.03	107.26	108.01	104.56	104.59	107.58	104.46	108.01	108.25	105.74	106.25	106.03	107.85	108.11	106.21	105.78	105.77	105.13	107.47	107.66	107.62	105.41	107.38	108.15	107.29	106.9	104.67
105.88	104.82	107.12	104.95	105.4	104.1	106.3	106.23	106.99	104.85	104.11	103.39	106.04	106.11	105.61	104.75	108.09	106.92	104.09	108	104.83	105.09	103.85	105.53	105.9	107	103.93	106.02	105.59	106.37	106.15	104.25	106.39	107.19	106.69	104.75	106.67	103.95	105.68	105.51	107.59	105.75	105.57	105.77	104.57	107.75	103.89	104.97	104.88	106.58
98.739	99.451	98.689	99.552	97.82	98.095	97.792	98.56	99.692	96.888	98.486	99.298	96.637	99.768	98.16	96.899	99.668	96.885	97.749	96.305	97.807	101.09	99.121	100.95	97.872	99.348	98.7	97.652	98.513	99.131	97.989	97.304	99.86	99.067	96.719	99.004	100.7	98.886	96.981	100.61	96.635	101.01	97.741	98.921	101.61	99.449	98.6	96.895	96.488	99.209
105.6	106.91	104.38	106.2	106.14	107.12	105.96	105.62	105.39	107.37	103.96	105.49	107.7	106.88	108.3	107.56	105.38	105.36	107.89	105.01	104.29	107.71	105.92	106.76	106.43	106.75	105.36	107.21	106.29	104.83	106.37	104.87	106.83	105.5	104.89	105.19	104.25	103.98	105.89	104.62	106.15	106.64	106.2	106.8	105.29	104.52	103.58	105.29	107.76	103.63
103.68	104.53	105.01	105.33	105.62	106.26	106.08	104.9	104.2	105.88	106.42	104.16	106.49	106.42	106.46	106.46	105.62	105.87	106.85	104.42	104.9	105.13	104.26	105.04	105.32	106.68	106.12	106.24	107.69	105.24	105.42	106.1	106.76	106.16	106.34	106.61	106.19	104.88	105.2	105.92	105.74	104.14	105.77	103.81	105.74	104.44	106.52	107.66	107.65	105.25
111.51	109.1	109.42	111.29	112.14	109.49	111.01	110.95	110.15	109.86	110.98	112.2	111.19	110	110	111.18	108.54	111.34	107.27	110.32	113.3	109.84	111.21	109.05	112.68	109.99	110.19	110.33	109.97	110.98	109.27	107.59	110.54	109.56	108.32	109.02	112.12	107.97	112.86	110.28	111.9	111.01	111.17	110.3	111.03	111.42	109.34	110.59	111.19	111.24
104.98	105.37	105.82	105.54	106.03	108.04	104.25	107.15	106.81	103.73	105.8	105.74	106.19	105.98	105.32	105.87	106.09	106.75	107.11	104.78	104.71	106.77	105.17	104.93	105.96	105.47	105.5	104.34	106.08	105.16	104.72	107.89	106.39	105.75	105.84	106.63	106.56	104.37	106.77	105.98	106.94	105.38	105.39	106.58	104.18	106.89	107.33	106.54	105.04	107.04
99.521	97.118	99.285	97.356	98.939	97.558	97.671	97.959	96.568	96.895	97.917	96.604	97.194	99.811	98.891	99.724	96.844	97.841	96.87	99.146	98.591	97.556	96.919	97.892	98.438	97.821	99.599	94.472	97.142	98.629	95.686	97.225	98.172	99.305	97.73	98.172	98.797	99.606	96.954	98.286	96.025	98.071	98.999	97.035	99.186	97.038	96.346	100.15	97.952	100.33
107.95	109.45	106.79	106.31	105.87	107.97	106.44	108.22	107.23	108.4	109.45	105.26	106.4	107.95	106.17	107.12	106.18	106.08	107.95	107.83	107.95	108.73	108.06	107.65	108.63	108.67	107.31	107.49	107.61	106.65	106.64	106.02	106.05	107.53	107.95	106.52	108.07	107.99	108.59	108.55	108.95	107.4	107.93	108.68	109.35	109.36	106.97	108.67	105.22	105.59
107.99	110.45	109.17	109.55	108.92	110.65	111.49	110.16	109.18	110.16	110.12	110.79	110.3	112.35	109.72	111.81	109.77	109.97	111.86	111.89	109.99	111.28	109.78	111.22	108.39	110.45	109.29	109.46	109.06	110.86	109.76	111.61	110.29	111.52	109.68	110.35	110.32	110.56	110.86	109.61	110.95	111.52	110.28	110.17	113.2	108.87	111.57	110.54	111.08	109.82
107.1	105.74	102.97	106.62	105.74	106.28	105.1	107.78	105.74	105.76	106.57	105.19	107.93	105.62	105.41	105.49	106.69	104.4	106.04	105.61	105.58	103.46	104.86	103.76	104.06	104.82	106.44	105.69	105.98	107.84	104.49	108.5	105.76	103.15	104.05	106.87	106.86	106.99	105.22	102.91	105.23	104.01	107.01	104.88	105.1	105.44	105.32	106.96	105.66	105.9
107.14	105.16	104.4	109.02	107.44	104.66	107.14	109.04	106.6	107.11	108.35	106.55	105.63	107.04	106.01	104.66	106.78	105.86	107.28	107.19	107.83	105.75	109.28	107.68	105.7	106.43	104.48	108.16	104.89	107.76	107.52	106.88	107.74	105.83	105.67	105.81	105.84	105.5	107.17	105.27	106.25	106.31	106.69	105.89	106.74	104.69	106.8	105.39	107.03	105.57
105.23	107.41	102.57	105.88	106.99	104.94	104.65	105.91	104.76	106.3	104.93	104.92	106.33	109.01	106.34	104.69	103.02	106.36	107.66	106.02	105.34	106.31	105.86	106.77	106.24	105.63	106.93	103.96	104.36	105.43	106.63	106.68	104.63	107.46	106.01	107.41	104.72	106.88	104.8	106.19	105.2	106.65	105.71	105.01	105.41	104.09	105.46	106.46	108.08	106.3
107.46	109.16	108.58	109.04	106.82	107.63	108.92	107.51	108.35	107.72	104.66	108.09	108.78	107.7	107.26	108.77	106.08	107.69	107.84	107.95	107.62	110.74	107.4	106.4	107.74	108.23	106.99	109.31	109.41	108.34	108.83	109.11	107.48	107.64	106.29	106	109.27	108.34	105.54	108.15	106.46	107.53	109.81	109.21	108.41	107.92	108.81	108.44	104.17	108.49
109.41	110.33	110.33	106.81	106.96	105.33	109.02	110.2	109.62	107.19	109.95	109	108.17	108.02	108.05	108.24	107.91	106.08	107.88	107.16	107.23	107.61	110.51	106.36	107.14	109.22	110.01	110.3	107.67	107.85	107.72	109.75	107.23	108	109.07	107.09	108.85	106.45	106.23	108.3	108.32	108.92	106.86	107.9	109.15	109.06	108.64	108.34	108.97	108
107.24	107.98	108.99	108.42	108.59	104.89	108.13	108.7	107.51	107.15	107.38	106.98	108.56	108.63	108.71	108.44	107.6	108.05	111.01	107.15	108.66	108.51	105.85	108.62	108.95	107.94	104.7	108.64	108.1	109.35	105.84	110.02	106.28	108.97	110.89	107.04	109.02	110.29	109.03	108.11	109.02	109.96	108.96	107.82	106.67	108.13	108.21	109.67	107.87	107.57
107.55	109.33	109.71	108.56	108.6	108.29	107.94	106.94	106.36	107.58	110.59	109.26	109.07	108.69	109.3	108.87	108.56	107.79	108.38	108.07	106.68	105.42	108.96	107.86	106.83	109.15	107.24	109.24	108.21	107.48	109.66	108.11	106.95	107.93	105.98	109.72	107.85	109.78	110.47	106.79	109.8	106.82	109.46	109.28	109.87	109.47	110.06	106.83	105.33	108.75
109.66	109.89	108.03	106.62	109.62	109.48	110.07	107.43	108.8	109.72	106.85	109.23	108.04	107.28	109.03	109.11	108.18	109.18	110.48	109.86	107.8	107.48	109.7	107.57	109.43	107.13	106.19	109.88	110.22	108.88	108.44	108.31	109.56	107.55	107.19	107.61	109.5	109.01	109.11	109.23	108.65	109.26	111.21	108.23	108.21	108.56	108	109.34	108.31	111.05
109.88	110.54	107.75	106.59	106.04	108.65	106.23	108.88	106.25	107.11	106.61	106.74	105.14	108.22	107.07	108.63	107	108.57	107.13	109.36	108.85	105.71	106.66	107.97	109.11	108.11	107.47	110.65	108.28	108.88	106.98	108.38	106.88	109.27	107.65	107.56	107.92	108.8	108.6	106.43	106.44	107.75	106.32	110.23	106.15	106.63	108.43	107.47	106.52	108.4
108.17	106.94	110.29	108.28	110.06	107.33	108.85	109.98	110.57	107.77	109.34	109.33	106.08	109.49	108.53	108.48	106.09	108.58	109.09	110.76	109.14	107.76	112.37	109.51	109.13	109.88	110.15	108.6	109.65	107.64	107.78	106.72	108.18	107.63	109.31	108.38	107.62	109.7	110.5	109.32	108.65	106.93	106.1	107.21	108.02	106.71	108.98	107.55	110.43	107.85
109.53	111.33	110.35	109.5	111.46	110.71	111.21	109.55	112.02	110.07	108.96	111.67	110.75	112.04	111.68	109.61	112.35	109.96	109.36	109.41	111.62	110.69	110.49	109.59	110.09	112.28	110.79	111.62	109.52	111.24	110.16	108.25	108.19	110.13	112.74	110.54	112.87	109.75	112.11	111.2	111.77	109.5	111.73	112.27	109.03	108.99	109.83	109.86	111.21	109.95
110.79	111.85	108.47	111.28	109.91	111.2	108.28	109.13	111.43	110.8	113.65	110.37	110.93	110.02	112.47	109.27	110.38	108.43	112.09	109.35	110.69	108.85	111.38	111.11	111.12	109.41	109.08	110.49	111.39	111.17	109.1	110.39	107.62	109.85	108.99	110.54	109.36	112.05	109.58	109.83	111.15	109.08	109.68	108.93	110.8	110.41	109.84	109.79	111.76	110.62
101.24	98.769	99.989	101.24	101.9	100.94	102.33	100.44	100.78	102.79	99.816	101.02	101.27	100.08	99.927	100.44	101.04	97.917	100.41	101.63	101.07	102.27	102.61	101.03	100.77	100.39	100.23	99.244	100.8	100.15	99.583	100.21	99.25	100.54	100.49	100.81	101.8	100.71	101.64	99.482	100.95	102.78	99.926	101.77	101.82	99.532	99.01	101.15	102.52	101.04
106.97	106.08	106.84	107.26	107.62	106.6	105.63	107.04	107.86	106.25	106.42	106.77	106.36	105.91	106.64	107.1	105.18	106.87	107.02	104.72	105.17	106.08	106.51	105.44	108.76	107.21	106.46	107.28	106.18	109.22	107.82	106.09	106.65	106.03	105.93	106.64	106.96	105.83	106.65	106.39	107.84	105.56	106.48	106.61	106.72	109.66	108.05	107.48	105.11	107.11
105.97	103.51	106.85	105.5	106.43	107.15	105.74	107.09	105.76	106.47	104.07	105.06	105.48	102.37	104.39	103.64	106.65	105.7	105.87	107.32	104.3	105.7	103.93	106.96	105.22	104.68	106.51	104.47	106.38	104.63	105.68	105.32	106.1	106.21	104.45	102.98	104.63	105.86	105.71	105.31	103.31	106.19	106.31	106.38	105.52	105.01	105.93	108.35	103.37	107.6
100.57	99.549	101.5	100.51	100.69	100.31	101.55	99.938	99.857	101.34	99.889	100.13	99.2	102	100.77	101.83	100.8	101.4	99.714	101.21	101.71	96.953	103.07	99.064	100.39	100.86	100.63	101.15	100.42	100.92	100.54	100.1	100.08	100.31	101.02	103.32	101.75	101.5	99.862	100.55	100.23	101.78	100.2	101.67	101.17	100.46	102.4	98.975	98.862	102
96.73	98.084	97.996	96.944	99.036	98.927	98.244	98.602	94.725	97.279	96.624	99.138	97.504	97.813	95.308	101.29	96.86	100.38	97.36	97.76	99.386	95.598	97.672	96.099	97.834	99.613	98.017	99.048	97.425	95.324	98.405	99.497	96.005	98.171	98.715	97.259	98.721	96.884	98.022	97.529	98.077	94.475	96.639	97.915	98.54	96.503	99.884	97.774	98.508	98.681
105.81	106.73	105.72	105.19	105.75	108.35	103.38	107.38	105.96	105.51	106.82	104.11	105.89	105.49	106.25	108.05	104.56	106.55	107.66	105.04	106.97	105.22	106.99	107.12	104.8	108	103.49	105.21	106.13	105.01	106.61	107.23	107.33	107.34	106.75	106.99	106.1	107.23	104.71	104.46	106.07	106.44	104.57	107.63	105.57	104.84	105.84	104.23	105.73	104.74
106.16	104.75	105.8	105.24	104.79	106.51	106.35	105.63	105.98	103.37	105.1	103.97	103.56	105.63	105.28	103.77	105.49	107.98	104.37	107.45	105.46	105.24	107.35	106.45	102.57	106.1	105.31	106.12	106.52	103.4	107.65	105.59	105.11	105.09	107.78	105.35	103.71	104.69	105.49	105.39	105.89	105.52	105.63	104.34	106.1	107.09	105.1	103.22	105.67	104.57
103.26	109.39	104.09	106.05	106.43	104.58	104.59	107.96	106.46	105.74	106.29	106.86	107.27	103.35	105	104.77	104.89	105.34	105.29	105.3	106	104.81	106.58	108.01	105.74	105.92	104.85	104.44	105.41	107.24	104.78	104.34	106.63	104.9	105.83	104.23	105.26	104.9	105.09	104.65	108.1	105.52	105.82	105.83	106.2	104.73	105.64	105.83	107.03	106.39
108.57	107.14	108.53	109.28	109.08	108.23	109.67	107.09	110.22	107.47	109	110.97	109.75	108.24	106.99	106.98	107.37	109.25	105.93	110.1	109.52	108.92	107.97	108.92	108.79	108.76	107.29	110.03	109.04	108.39	108.66	109.11	108.82	108.73	108.9	108.8	107.63	106.42	109.53	108.46	108.14	108.52	109.37	107.31	109.01	107.78	107.04	106.12	108.7	108.71
108.06	105.84	106.6	106.54	105.17	107.21	106.96	106.28	107.09	104.82	106.86	104.82	105.03	107.6	107.34	105.92	107.27	105.02	106.54	105.33	105.2	107.96	104.27	105.58	105.95	106.67	107.24	106.44	106.2	103.96	105.88	107.24	106.11	106.16	106.44	106.85	107.03	108.4	105.2	106.77	106.61	106.47	108.45	105.84	107.48	106.22	105.62	110.21	107.35	106.91
107.73	106.59	107.37	106.29	109.21	107.35	105.83	105.54	106.06	105.81	107.51	105.49	105.35	106.56	105.55	104.4	104.33	104.87	103.33	107.55	106.38	106.42	105.36	102.13	105.46	105.4	106.63	104.3	104.04	106.6	106.28	104.2	106.78	104.65	107.57	104.08	106.37	107.39	105.99	105.69	105.85	105.18	105.55	106.36	104.76	105.67	102.65	106.06	103.29	103.34
109.38	110.54	111.58	110.76	110.61	109.35	109.61	112.33	112.2	110.38	111.69	112.13	111.83	112.14	112.41	112.16	110.8	109.1	112.56	111.83	109.18	111.87	110.96	109.16	108.72	112.78	111.41	109.26	109.97	111.53	109.45	110.81	109.38	111.86	112.59	111.34	111.83	111.08	110.69	108.93	109.08	109.21	109.6	109.68	112.89	108.94	111.25	109.98	111.17	111.18
105.22	106.35	105.38	106.58	106.16	104.92	106.36	106.57	104.29	105.03	106.88	106.34	105.92	107.58	105.68	107.1	104.71	105.43	106.65	104.72	107.29	104.42	105.16	104.93	107.85	104.27	104.67	104.36	105.75	105.02	105.25	104.4	104.88	104.99	106.71	105.83	103.8	106.78	103.44	106.52	106.67	107.27	106.09	105.3	103.41	105.34	105.87	107.57	104.8	105.85
98.681	100.68	97.833	95.997	98.059	98.052	97.031	99.313	98.96	99.758	98.39	98.243	94.492	98.908	98.891	96.812	98.887	100.58	99.17	98.758	97.672	97.508	95.623	98.1	99.137	98.773	98.945	98.698	97.712	98.412	100.07	96.561	97.806	98.916	97.026	98.261	100.45	96.561	97.293	96.849	98.787	97.203	98.498	98.825	97.718	98.287	96.387	96.874	98.998	97.306
102.87	101.66	101.97	99.523	99.185	100.57	100.79	101.05	100.48	100.3	99.468	99.046	101.13	100.9	101.61	100.75	99.635	100.1	99.943	99.622	99.973	99.183	99.814	99.626	100.36	101.22	99.37	100.5	100.95	99.799	100.83	98.414	100.63	101.03	99.09	100.71	101.51	102.6	102.53	101.08	101.61	101.6	101.66	99.599	98.841	100.97	98.615	100.68	98.718	100.6
106.99	106.59	105.07	106.18	106.42	104.38	105.6	104.52	105.28	107.65	105.36	106.85	108.58	105.17	108.59	104.47	108.44	107.02	108.75	105.67	106.94	105.03	108.06	105.86	104.67	106.04	105.29	106.04	105.83	105.96	106.27	105.32	106.1	106.73	105.86	105.15	103.1	105.9	105.9	105.69	106.01	104.19	105.36	105.42	105.14	103.94	106.78	104.78	105.61	107.38
105.62	104.77	105.58	105.89	105.42	104.74	106.46	107.25	106.08	104.68	104.9	105.54	106.17	105.13	104.63	105.34	106.61	106.19	104.48	106.38	104.96	106.64	106.48	105.29	107.35	104.01	106.01	104.72	104.11	104.56	106.94	106.78	105.76	104.49	104.95	107.87	103.27	105.43	106.51	104.99	105.27	105.7	104.14	104.97	105.06	103.9	105.79	106.35	105.25	105.4
108	107.75	109.78	109.44	108.91	107.94	105.71	106.03	109.73	106.87	108.62	107.13	107.23	109.32	107.04	107.78	111.17	109.69	108.77	107.41	109.98	108.15	107.36	109.24	107.93	109.88	109.1	110.69	110.57	109.43	109.31	107.91	107.55	109.6	106.11	109.35	109.75	109.02	109.97	108.41	108.93	107.83	108.24	107.94	109.35	105.61	109.5	108.7	109.6	109.1
107.98	103.73	105.22	107.16	105.36	106.42	106.56	105.53	105.09	105.05	105.66	107.35	104.15	104.13	107.57	105.61	104.08	107.92	106.05	105.88	106.25	106.64	103.84	103.65	106.27	107.05	103.91	105.06	107.85	106.47	106.5	106.26	104.94	105.87	105.06	108.4	104.63	107.18	104.83	106.56	105.59	105.8	109.17	105.76	105.69	105.35	106.08	105.15	106.07	105.4
106.56	105.71	106.78	104.63	106.48	105.71	106.66	103.86	105.78	106.12	107.14	106.09	105.8	105.03	106.42	105.06	103.96	105.04	106.01	106.81	104.04	104.9	104.33	105.4	107.45	105.76	105.19	106.59	106.17	107.12	105.51	104.19	106.81	105.98	104.97	102.34	103.69	105.22	105.21	103.47	105.88	107.38	104.68	105.43	106.1	106.46	106.12	104.53	104.63	106.56
109.45	106.25	106.59	106.74	109.95	109.07	108.51	107.97	105.06	109.55	107.76	109.02	107.07	106.28	108.13	108.38	106.77	109.02	108.09	107.73	110.18	107.84	106.99	106.16	107.77	106.67	106.82	104.5	106.84	106.69	110.19	109.42	109.88	109.86	108.61	109.41	107.38	106.98	109.07	106.95	109.18	108.09	106.59	107.79	109.63	108.2	107.22	108.15	107.41	108.14
106.07	106.48	107.78	107.14	107.49	110.17	107.61	109.89	107.47	106.23	109.02	107.54	109.78	107.48	108.69	107.78	107.9	108.72	105.48	108.59	106.82	107.42	106.23	108.31	107.07	106.29	108.77	107.53	107.88	106.04	107.51	107.95	105.92	109.68	108.68	108.73	108.16	104.72	110.13	107.98	109.07	109.84	107.95	109.44	106.62	108.1	106.84	108.56	106.65	107.01
106.96	106.24	105.37	106.02	107.04	108.65	105.74	106.64	106.43	104.98	106.62	106.93	106.43	104.97	105.91	107.17	105.52	104.93	106.95	107.29	108.13	106.16	106.49	105.2	106.53	109.07	107.22	105.2	104.28	105.93	107.42	105.54	107.01	107.24	105.76	107.99	106.7	107.27	104.01	106.3	106.51	103.79	107.63	107.74	105.87	106.26	108.57	106.26	106.18	107.71
101.02	101.59	101.77	102.47	101.25	103.59	102.25	101.57	103.2	101.68	103.13	102.77	103.37	103.44	104.09	104.06	103.92	100.67	100.26	102.53	100.61	100.14	102.49	102.91	103.49	100.14	101.16	103.62	102.22	103.4	103.09	99.999	100.6	104.79	102.41	103.66	104.49	102.8	102.38	101.79	100.37	102.04	101.66	102.88	103.26	101.84	105.22	103.88	102.93	101.61
108.03	103.91	105.02	108.5	105.31	108.44	106.37	105.86	106.69	104.8	106.58	105.35	107.1	106.18	105.35	105.9	107.61	108.35	107.38	106.23	105.17	105.96	107.83	106.18	108.08	107.87	106.51	106.1	107.49	107.17	106.68	107.13	109.05	106.54	104.71	105.69	108.09	106.82	108.66	106.79	105.05	107.96	105.38	107.31	104.76	107.29	105.93	105.92	107.07	107.42
105.66	105.64	105.96	105.57	106.24	106.23	106.71	106.87	106.77	106.98	106.06	105.94	105.1	107.18	108.13	104.33	107.49	107.48	105.12	107.72	107.36	107.31	106.86	105.73	107.02	105.48	104.12	105.75	107.01	107.41	105.9	104.43	105.51	105.85	105.54	106.14	106.03	109.07	107.06	105.11	107.37	104.24	106.79	106.33	105.45	106.24	106.62	107.34	106.37	106.04
105.41	106.82	105.93	105.36	104.98	105.21	105.83	105.64	104.58	105.19	105.55	105.8	105.93	106.75	106.54	105.79	105.47	106.01	107.29	106.17	104.2	105.05	105.39	106.15	105.64	105.96	105.35	104.65	105.32	107.98	104.59	104.67	106.04	105.17	103.37	107.2	107.49	105.44	103.79	106.18	106.69	108.13	104.72	103.33	106.15	106.68	103.39	105.97	105.59	104.76
107.08	106.23	105.77	107.32	106.91	106.22	106.55	107.42	106.35	105.4	107.18	105.95	104.31	104.72	107.1	105.86	105.48	107.41	105.25	106.8	107.85	105.94	105.81	106.7	106.43	104.35	106.83	106	104.13	106.06	105.5	107.27	104.46	107.76	106.26	107.44	105.23	106.36	104.73	108.54	106.85	104.67	106.12	105.4	104.45	106.21	105.5	106.29	105.12	106.3
108.89	108.02	108.23	109.67	108.92	108.14	106.57	108.31	109.85	109.71	105.23	105.62	107.63	107.21	108.09	110.19	106.76	107.9	105.91	106.7	109.3	109.92	107.23	108.28	106.49	109.42	106.79	106.87	105.96	106.78	107.31	110.71	107.16	107.98	107.92	108.41	107.47	108.71	105.74	106.26	106.18	108.45	109.01	107.66	107.35	107.09	106.71	108.4	107.98	110.11
99.051	98.861	99.425	98.978	101.84	97.311	99.122	97.398	98.476	98.115	99.689	100.47	99.206	98.222	98.333	99.699	98.804	100.15	99.776	99.791	98.711	99.856	98.539	99.499	96.347	97.935	100.11	100.9	98.376	96.952	99.669	98.348	96.68	98.732	97.177	98.312	101.24	99.614	97.522	99.452	100.32	98.177	100.8	96.621	98.892	99.039	99.993	98.987	98.587	99.274
96.554	96.969	100.28	98.936	99.925	98.688	97.945	99.699	99.423	100.07	98.44	99.188	98.41	98.537	98.568	98.497	99.42	98.427	100.87	101.12	98.51	98.659	97.973	96.761	98.771	100.32	99.139	99.481	98.561	98.189	98.036	100.16	98.412	99.619	97.602	99.562	98.749	99.25	98.86	100.42	98.589	97.479	96.93	99.2	99.916	97.452	98.809	97.698	98.959	98.77
107.27	108.33	107.17	107.47	108.13	107.71	108.71	105.14	107.46	108.34	107.35	107.82	107.76	107.15	106.22	104.72	107.25	108.9	106.3	107.81	107.96	106.41	109.33	110	107.48	107.19	106.35	108.19	107.12	105.28	108.14	108.64	107.43	107.45	108.08	106.05	108.19	107.93	106.63	106.5	109.96	106.67	108.22	106.86	109.36	106	106.17	109.08	106.48	106.92
111.17	109.91	109.09	111.55	109	110.37	109.32	111.05	107.56	110.33	110.36	109.52	110.58	111.56	110.29	109.67	110.46	109.94	110.86	110.08	107.88	110.38	109.7	110.28	110.65	109.39	108.28	111.67	110.95	111.53	110.41	109.2	109.12	110.82	108.9	109.77	112.26	109.49	112.62	109.52	110.35	110.02	110.49	108.25	111.87	110.79	108.24	110.02	110.65	110.89
106.22	105.21	103.97	104.26	106.43	105.72	106.08	104.14	105.03	105.13	104.77	106.6	108	107.27	103.13	108.24	104	107.63	103.94	104.53	105.49	107.2	103.82	104.33	105.45	106.77	105.28	104.8	106.95	104.64	106.18	104.94	107.63	105.11	103.89	105.44	105.12	103.38	106.75	105.48	103.72	104.15	106.43	104.85	104.63	104.13	106	106.05	105.55	106
103.7	106.47	106.59	106.88	107.38	105.4	104	105.68	104.63	106.37	105.49	106.6	106.81	105.64	105.14	108.32	105.9	104.13	107.78	105.7	106.05	106.78	105.39	107.35	107.32	107.26	107.68	105.57	107.33	106.8	106.01	107.25	106.86	105.54	104.79	104.85	107.32	105.79	108.53	103.19	110.14	105.55	108.44	106.32	104.95	107.63	106.07	108	104.78	104.34
106.49	106.72	104.66	105.58	106.27	108.01	108.21	107.86	106.34	106.58	104.62	104.41	106.11	106.51	106.37	107.32	104.91	107.4	106.52	106.01	105.53	106.76	106.11	106.66	104.8	107.64	104.54	106.31	107.18	108.06	105.07	107.13	106.38	105.63	108.77	107.36	107.16	107.05	105.64	104.87	106.78	105.06	108.97	106.93	107.18	104.52	106.46	107.69	105.24	108.21
104.55	105.86	105.2	105.11	106.7	105.46	105.73	106.96	105.18	104.61	105.91	107.52	104.24	102.99	104.11	105.62	104.87	105.33	105.99	105.63	104.64	107.57	105.15	105.36	105.48	103.6	106.82	105.87	106.64	106.33	105.7	106.47	105.3	106.17	105.03	104.05	104.82	106.97	105.51	106.08	104.95	106.58	106.69	106.08	106.37	104.68	106.24	105.89	106.2	106.7
105.44	104.48	104.92	107.27	105.14	105.72	105.43	107.39	107.93	107.01	106.52	106.62	105.34	105.22	105.21	105.96	103.57	105.96	106.16	105.59	105.42	106	105.94	103.2	106.02	104.98	105.39	102.88	106.58	104.82	107.29	105.42	104.69	105.53	104.37	105.28	104.13	104.83	105.88	105.37	107.07	104.94	105.1	104.75	106.68	105.38	105.87	104.75	105.62	104.83
105.92	107.9	107.66	108.29	107.85	108.77	105.62	107.26	109.21	108.97	107.62	108.36	108.97	108.2	108.84	109.99	108.29	107.51	107.83	109.88	107.97	107.26	108.79	109.27	107.95	107.72	109.69	107.39	109.26	107.31	107.2	107.14	109.82	107.2	109.2	110.26	108.67	109.33	111.35	110.27	107.26	107.13	105.56	106.68	107.75	106.36	107.75	107.63	107.97	107.65
112.58	109.17	110.34	109.92	111.34	109.14	109.15	111.02	110.46	110.14	112.07	111.1	110.96	110.49	109.51	111.52	111.74	111.95	110.72	111.24	111.55	108.78	111.39	109.72	112.94	108.49	111.24	110.62	110.22	109.78	109.27	112.39	108.63	109.21	110.01	110.19	110.04	108.62	111.05	111.55	110.05	111.18	110	112.23	110.05	109.73	110.47	110.45	111.87	110.68
98.083	99.385	99.392	98.279	97.202	98.726	98.461	100.6	97.749	98.225	96.549	98.902	98.018	100.03	98.432	96.259	97.096	99.097	98.216	98.276	96.832	99.399	96.319	98.831	97.952	98.39	97.599	99.13	99.68	99.419	99.66	97.851	99.219	98.53	98.003	98.975	97.891	96.52	97.35	98.263	97.339	98.828	98.62	98.521	98.254	97.434	97.9	99.562	97.56	97.103
105.43	106.36	105.47	106.73	104.9	105.37	104.94	105.16	106.17	106.18	108.74	104.84	107.24	105.34	104.61	105.47	106.91	105.18	105.2	105.32	105.16	105.32	106.32	106.79	105.66	108.67	104.35	103.84	103.88	106.31	107	106.28	103.61	106.74	105	107.07	107.3	104.5	104.42	106.07	104.99	106.29	106.32	105.08	105.46	104.47	104.03	106.1	104.14	105.83
105.15	106.27	107.35	105.44	105.07	105.39	107.48	106.82	106.5	104.45	106.7	106.98	106.66	105.51	106.13	107.21	107.91	108.2	106.22	104.98	108.22	105.24	108.63	104.93	107.04	106.55	106.34	106.46	104.94	106.86	106.65	107.16	106.08	107.05	108.94	104.71	106.83	106.84	105.73	106.49	108.07	107.14	109.16	105.84	108.27	106.45	105.88	103.9	106.43	104.7
105.51	104.58	104.13	105.7	103.58	105.16	104.82	105.08	107.04	105.11	103.96	105.02	103.34	106.16	104.77	106.55	105.47	104.59	105.23	107.62	105.47	108.26	102.7	104.32	105.3	103.88	104.26	107.25	107.84	106.1	105.54	106.56	104.02	107	105.39	105.4	105.83	106.87	105.85	106.53	104.11	107.69	104.4	106.91	105.75	107.82	106.98	108.13	106.35	106.5
107.78	107.28	106.87	108.57	109.98	108.83	107.86	108.9	110.01	109.58	110.68	108.9	109.88	112.27	110.15	108.5	105.4	108.05	109.94	110.4	107	106.77	108.65	108.2	107.58	107.94	106.21	109.67	108.28	108.04	106.62	109.62	106.43	106.68	108.76	106.82	108.13	108.33	108.24	109.28	107.33	109.2	108.14	105.86	109.5	108.73	109.61	106.25	110.95	110.35
107.98	110.64	108.98	109.13	108.83	105.57	107.19	107.93	108.49	108.2	109.29	107.81	107.77	105.9	109.66	108.71	106.81	108.91	110.28	110.43	109.69	108.06	108.69	106.06	107.76	108.02	108.6	107.62	107.47	108.39	107.89	108.3	107.66	108.42	107.77	108.83	107.74	107.44	104.45	106.83	108.07	107.81	109.95	108.23	107.83	109.08	108.75	107.64	107.02	105.53
105.35	104.78	105.99	106.87	106.19	105.7	104.9	104.62	105.48	104.39	105.65	104.69	104.77	103.04	104.51	105.06	104.3	105.91	106.37	101.01	102.77	104.68	107.02	105.52	105.93	105.55	105.59	105.49	103.98	104.82	104.79	105.87	105.31	103	105.35	106.77	105.85	103.76	106.29	103.02	104.48	105.45	106.74	104.42	103.57	104.61	104.93	106.87	106.68	106.14
105.34	104.92	104.15	103.29	105.83	107.22	106.64	105.04	106.75	106.26	104.08	105.31	105.49	108.8	105.89	105.91	103.12	105.69	106.36	105.39	105.18	105.32	103.23	104.74	104.53	106.39	105.54	105.64	105.07	107.09	106.78	106.57	107.55	107.12	105.51	106.73	105.61	106.77	104.49	106.41	105.8	105.08	107.78	106.29	105.92	105.46	106.02	104.67	105.82	108.4
101.26	100.24	99.326	100.81	99.36	101.13	100.51	98.763	100.01	101.67	100.55	100.76	101.17	102.02	102.38	100.94	102.57	101.03	101.51	99.26	101.05	100.21	103.01	100.45	100.88	101.24	101.1	100.99	101.11	101.01	100.51	98.926	101.36	100.93	99.85	100.24	101.25	102.44	100.49	102.16	101.48	100.26	99.721	101.16	100.75	99.684	101.25	100.37	100.48	100.88
96.525	96.207	97.484	100.48	100.12	96.632	96.602	99.753	98.255	97.803	98.606	98.317	98.207	97.815	99.374	99.505	95.973	99.071	97.862	95.486	97.315	99.069	100.29	99.239	97.715	97.269	97.968	100.57	98.637	100.2	98.457	96.999	99.349	98.207	97.992	98.601	99.119	100.04	98.087	97.444	98.508	96.788	97.887	97.686	99.118	96.693	97.672	97.082	96.554	98.527
105.22	106.75	106.09	103.16	105.22	105.49	107.27	106.59	104	106.12	106.08	107.87	105.77	104.24	105.34	106.67	104.17	105.12	104.86	107.91	108.18	107.21	105.15	106.42	102.53	105.43	105.8	104.69	105.73	106.75	106.54	104.17	106.93	107.7	104.12	106.16	105.73	105.33	106.88	104.31	104.67	106.12	107.29	108.47	104.4	105.87	106.17	106.04	104.23	103.76
106.63	105.33	104.79	103.73	107.54	107.99	107.88	106.46	104.84	106.4	106.25	105.84	105.38	106.15	105.58	106.25	106.57	104.15	106.9	106.22	106.61	106.98	105.16	106.27	107.2	108.25	103.89	106.58	106.09	107.61	104.07	105.59	107.02	106.61	104.9	105.31	106.96	106.68	105.46	103.94	106.63	105.4	104.84	107	108.07	106.26	105.11	105.97	107.51	105.58
106.56	108.06	106.86	105.42	106.1	106.49	107.72	105.19	107.7	105.68	107.21	104.86	105.43	106.93	105.89	106.16	108.3	108.83	106.08	106.25	108.79	105.68	105.18	106.15	108.44	106.75	107.48	108.52	105.36	105.82	106	106.05	106.8	106.3	106.39	105.87	108.55	108.02	105.66	106.55	106.05	106.64	106.27	107.15	106.73	107.3	107	107.16	106.85	107.29
98.233	99.055	96.678	99.134	100.57	101	99.2	98.325	98.142	98.714	99.498	100.93	99.104	97.349	97.157	101.01	97.41	99.151	99.599	98.962	98.274	97.385	97.724	100.04	97.846	101.13	99.137	101.87	97.601	97.888	99.459	99.108	98.796	99.663	98.264	99.432	98.523	96.402	99.304	98.873	98.918	98.167	101.04	102.03	100.14	100.19	99.47	99.53	98.675	97.644
107.87	105.26	105.03	105.79	106.07	109.04	104.41	108.08	105.49	106.64	107.74	106	106.75	107	105.94	107.54	106.13	107.07	107.38	105.2	107.07	107.7	106.36	106.67	105.18	106.08	107.58	104.67	107.31	107.74	105.67	107.3	105.33	106.89	105.76	108.19	106.17	106.94	106.96	106.85	106.32	107.72	108.43	104.92	105.25	106.65	107.11	106.24	106.45	105.82
102.27	106.12	103.73	102.56	103.03	101.11	103.82	102.52	105.36	103.5	102.14	104.4	102.52	103.56	103.64	104.13	103.65	103.61	102.05	101.65	102.18	104.02	102.72	103.57	102.74	101.42	103.76	101.87	104.8	103.56	103.83	102.97	103.65	100.9	103.86	104.1	104.25	104.42	102.2	104.58	103.18	100.69	102.98	100.55	103.77	102.99	103.04	102.61	104.99	103.87
108.89	108.77	108.05	109.09	109.04	109.5	108.31	107.65	108.3	107.73	109.62	104.75	107.94	109.06	108.85	109.04	110.52	107.58	108.55	107.16	108.02	109.33	108.13	109.69	110.62	109.1	109.62	108.13	105.97	109.74	107.87	108.7	109.74	109.56	108.28	107.77	108.02	107.13	108.72	106.55	109.02	109.15	109.44	107.08	106.66	109.97	108.95	106	108.48	108.13
101.3	100.42	100.49	100.85	100.27	101.51	98.988	101.63	99.777	100.24	101.64	98.106	99.808	100.43	100.76	101.62	102.44	99.721	100.62	101.28	101.36	102.2	100.91	100.37	101.07	99.227	99.608	100.58	100.5	99.965	100.91	99.448	100.07	102.03	99.642	100.99	101.18	99.197	101.2	101.07	99.7	102.77	100.23	101.43	103.34	101.56	101.17	99.454	102.95	100.4
99.262	99.722	99.487	99.664	98.142	98.738	99.869	99.254	99.506	99.765	100.02	99.589	97.948	98.217	98.979	98.545	100.94	99.397	96.694	98.665	98.565	99.988	99.485	97.658	98.214	101.28	98.443	98.836	99.52	98.401	99.884	96.904	98.359	99.227	98.651	100.3	100.7	98.294	97.659	98.919	95.474	96.588	100.5	97.785	98.302	99.272	99.909	98.732	99.101	98.458
108.9	108.81	109.04	109.85	108.79	108.3	107.65	107.01	108.61	108.52	108.23	107.41	108.68	107.6	108.44	107.57	107.65	109.7	109.41	108.5	109.97	107.51	109.66	107.95	106.75	108.85	108.91	109.9	108.27	111.77	108.57	108.48	107.85	109.21	110.03	108.98	107.53	109.03	107.36	108.3	108.44	110.4	108.55	110.25	107.08	109.71	108.2	107.57	110.17	109.79
103.01	106.36	104.84	105.57	100.99	102.56	105.21	105.57	105.58	104.61	105.42	107.5	105.39	105.76	105.65	106.35	106.38	104.13	106.67	106.9	105.28	104	106.43	105.38	106.34	104.45	104.97	107.61	105.06	104.94	103.9	104.25	106.75	105.98	105.14	107.52	106.79	103.71	105.6	106.54	106.08	106.28	108.08	106.38	106.71	102.81	105.21	105.18	105.83	103.16
105.05	106.8	106.68	106.53	106.31	107.77	105.38	105.14	105.9	107.32	107.2	105.79	106.33	107.96	105.67	108.19	104.93	106.21	106.2	107.43	105.13	107.52	105.69	104.36	105.6	107.79	106.97	105.34	106.56	106.49	104.41	107.41	104.89	106.01	106.69	104.5	103.91	107	107.4	108.4	106.73	107.02	107.05	107.28	106.58	105.17	104.08	104.53	106.24	106.38
105.24	105.7	105.3	106.9	105.51	105.6	105.36	104.88	106	105.46	106.81	106.72	105.4	105.55	105.45	105.35	102.58	106.63	106.03	103.74	105.35	104.89	104.3	106.78	107.83	104.79	104.23	105.48	103.5	106.57	105.17	106.15	105.43	106.19	105.8	105.36	105.35	103.09	105.31	105.55	105.99	105.28	104.97	105.76	104.96	106.24	106.02	105.89	105.09	104.76
107.69	104.38	104.92	105.28	103.81	105.98	104.69	105.45	103.76	106.69	107.71	107.03	105.51	106.88	105.7	104.62	104.68	105.37	105.57	105.41	105.03	106.63	106.11	107.56	107.96	104.93	106.53	105.89	105.01	104.6	105.87	108.53	106.96	104.25	104.22	105.24	106.48	104.24	106.72	106.58	107.22	105.52	105.86	107.39	105.44	105.5	104.08	104.37	105.71	105.11
108.44	108.56	107.07	106.43	107.08	107.47	109.75	106.87	108.12	106.81	106.5	108.12	109.57	109.53	107.21	110.11	109.55	109.72	105.03	107	108.79	106.74	107.04	107.91	107.29	107.41	107.87	108.75	106.43	107.75	106.31	108.89	106.96	107.32	109.24	109.11	106.07	108.33	107.57	105.72	106.88	105.84	108.87	110.18	108.87	107.87	108.89	107.71	106.64	107.81
108.13	104.28	104.21	106.38	103.22	103.81	106.92	105.96	103.9	104.03	104.54	106.58	105.57	106.36	105.79	107	105.01	108.11	105.7	108.59	106.6	107.46	105.9	102.8	104.5	106.79	107.52	104.03	105.21	104.39	103.5	103.59	105.5	104.95	106.11	105.28	104.81	105.69	105.65	104.16	105.8	104.86	104.43	105.39	107.02	105.5	106.2	104.06	105.42	106.9
104.75	105.03	106.63	105.69	107.8	106.08	107.67	107	106.21	106.07	107.65	104.57	106.29	105.65	103.59	105.36	104.13	104.68	106.36	106.59	103.45	105.06	105.51	105.37	106.71	106.22	105.37	106.23	106.19	104.75	105.93	107.95	107.79	105.59	104.75	105.86	105.46	107.27	106.87	105.18	107.95	106.24	104.59	104.25	104.42	108.04	105.52	104.56	107.39	104.19
99.589	99.691	99.694	98.752	97.766	100.51	99.245	97.012	97.677	98.835	98.936	99.208	101.57	100.47	98.552	97.107	96.79	97.932	99.391	97.351	99.72	97.737	100.34	98.446	100.29	98.504	100.2	98.537	99.065	100.27	98.018	98.705	97.771	98.157	99.098	100.59	98.514	98.245	100.98	99.257	99.138	97.118	97.437	100.57	97.651	101.15	98.774	100.52	101.23	97.553
104.56	104.31	107.06	106.65	104.82	107.54	104.57	106.56	104.29	107.2	105.73	106.48	103.95	105.74	105.35	105.65	105.85	106.27	105.85	104.13	106.98	104.69	104.33	106.32	104.88	104.65	104.97	106.07	105.7	107.69	106.58	106.42	105.95	105.88	105.04	105.78	106.17	108.69	106.88	106.33	106.95	107.1	105	107.52	105.99	105.45	104.74	105.64	104.09	106.36
97.559	99.594	98.738	96.167	97.023	99.286	98.312	99.927	98.263	100.47	99.557	101	98.645	99.636	98.315	99.668	99.63	98.606	99.098	99.099	97.511	99.304	99.187	100.92	96.145	97.994	100.26	97.738	98.645	98.552	98.768	98.004	99.312	99.947	99.268	99.226	97.795	96.501	100.96	98.788	97.082	100.75	98.285	97.556	97.623	100.71	97.681	97.914	97.393	99.219
99.483	98.769	97.947	96.448	99.452	98.501	98.548	100.31	99.571	98.939	101.33	97.909	99.933	99.47	98.052	97.326	98.3	99.52	96.317	99.449	98.075	98.064	97.192	100.4	98.386	98.777	97.652	96.645	100.41	99.166	99.718	97.653	98.914	99.104	97.957	97.846	97.614	98.852	99.458	97.973	97.962	99.769	97.033	99.324	98.232	96.903	98.908	96.405	97.804	99.167
108.3	107.86	107.1	108.52	106.93	106.89	107.97	109.46	106.35	106.94	108.31	108.69	107.07	108.88	108.94	107.86	106.23	109.15	107.61	109.42	107.59	109.04	108.67	109.37	105.46	107.96	108.24	109.01	107.77	107.18	109.67	108.84	109.22	106.73	107.69	106.33	107.78	106.69	108.75	108.65	107.2	108.29	106.9	109.31	109.09	105.19	107.62	111.01	108.4	106.86
101.53	100.42	100.73	98.142	102.55	101.14	101.34	101.7	101.67	104.25	103.43	102.38	101.31	101.22	100.7	99.944	99.849	101.37	103.18	101.01	99.207	102.01	100.88	99.595	102.49	99.809	100.69	100.55	99.865	100.01	103.81	101.59	100.26	100.8	100.54	100.64	99.533	101.15	100.87	101.76	103.81	101.6	102.43	100.46	99.065	100.19	102.89	101.01	100.84	102.45
100.24	100.73	100.76	98.594	98.848	100.88	101.43	102.68	99.569	99.318	98.999	98.976	100.26	100.5	101.4	100.38	101.85	102.48	99.673	102.62	102.22	101.94	100.33	101.2	103.8	101.9	102.35	100	99.544	99.464	101.51	100.34	101.38	102.22	100.77	101.23	97.766	101.37	98.993	100.58	101.69	101.85	100.17	100.44	103.47	98.795	99.533	100.84	100.83	100.06
105.17	107.04	107.31	108.64	106.41	106.86	106.86	104.83	106.61	105.65	105.67	107.63	108.36	106.11	108.17	106.79	108.34	107.05	104.99	107.58	106.18	103.77	106.45	108.63	107.61	109.3	107.78	104.88	106.65	105.8	106.85	105.27	105.6	105.77	103.66	106.71	108.18	106.87	107.13	106.04	106.55	105.36	108.52	107.15	106.83	107.29	105.66	105.7	108.25	106.6
109.9	108.74	108.1	108.69	106.86	106.57	107.04	111.5	109.95	109.8	109.58	107.2	108.97	108.84	110.87	109.26	107.45	108.08	107.34	109.19	108.36	107.99	109.69	107.81	109.52	109.67	109.58	107.04	109.02	108.84	109.18	108.24	107.29	106.09	106.96	107.31	109.9	107.97	108.34	108.55	109.62	108.34	107.43	108.48	110.29	107.3	107.97	108.46	108.6	108.94
108.09	108.98	109.86	109.93	111.62	110.52	109.87	109.55	110.44	109.89	108.77	109.49	109.53	109.42	110.19	111.13	110.68	111.76	112.67	110.14	109.58	111.36	109.41	108.9	110.21	111.46	111.73	112.08	110.49	109.43	110.2	110.78	110.51	111.1	110.04	111.59	110.22	110.72	107.68	112.05	109.69	109.83	108.67	110.32	108.5	111.08	111.54	112.95	107.53	110.53
105.69	105.47	105.75	107.74	105.58	104.53	105.36	104.64	106.97	106.76	106.58	105.82	106.32	103.27	105.28	106.09	106.82	107.08	106.49	105.12	106.35	105.41	105.21	104.63	105.09	106.92	106.49	104.31	104.94	107.22	105.47	105.41	104.35	104.64	105.5	107.49	105.79	105.31	104.88	105.7	105.01	105.58	105.83	107.08	103.88	106.31	105.59	103.99	105.04	105.6
107.45	106	106.43	105.57	106.62	106.83	106.69	105.6	105.71	105.38	104.89	105.53	107.35	106.8	107.1	105.71	104.68	105.96	106.85	107.52	106.08	105.53	104.07	104.68	107.45	108.41	107	105.99	105.62	103.97	106.36	104.22	105.69	107.3	107.05	106.14	105.26	108.24	105.27	107.21	107.9	106.61	107.06	105.01	107.54	106.04	108	106.44	106.71	103.78
109.61	109.59	106.69	107.34	109.01	107.89	106.69	107.68	110.25	109.49	108.12	108.93	108.34	106.1	105.74	109.79	107.89	107.94	110.13	108.14	107.1	107.11	107.36	106.88	108.83	107.06	106.21	107.66	107.16	107.38	107.74	106.2	107.65	108.49	108.57	108.41	107.91	109.18	109.29	108.25	108.69	108.54	105.22	109.59	109.53	107.56	109.26	105.95	108.31	108.53
105.85	107.58	104.93	104.89	105.52	107	105.5	105.3	106.65	106.37	105.78	103.89	104.59	105.44	106.81	105.19	104.47	109.34	105.74	105.86	105.26	107.59	105.72	107.12	105.96	106.78	106.18	105.83	103.96	105.73	105.39	103.58	107.3	105.48	105.74	105.6	103.43	103.45	106.36	106.01	105.53	106.93	105.74	107.45	107.52	105.29	105.68	106.16	106.53	105.99
98.679	98.705	98.878	98.585	97.04	99.829	98.908	99.563	97.774	98.103	98.987	96.796	99.263	97.853	94.819	96.472	96.722	98.455	98.069	98.439	97.993	96.344	99.317	97.008	98.86	97.541	99.186	98.72	98.436	98.157	99.063	96.205	96.345	98.811	97.854	97.276	96.025	98.368	98.48	100.09	97.8	97.19	96.308	98.667	97.48	96.922	99.459	98.643	98.622	97.14
98.582	98.683	99.096	100.56	99.384	97.434	98.825	97.094	96.511	99.887	96.352	99.435	97.707	99.305	99.061	97.957	99.155	98.621	98.383	97.579	97.844	97.923	99.266	97.311	96.055	98.482	96.64	98.036	97.216	98.416	97.046	97.271	97.178	97.889	97.756	98.084	96.262	97.425	99.805	97.472	98.428	96.696	97.984	96.126	98.56	95.294	96.945	99.36	96.224	96.56
106.89	107.5	108.64	108.65	110.54	108.11	107.49	108.51	108	108.76	109.51	107.16	107.91	106	108.38	107.31	107.6	107.78	106.95	106.3	107.88	108.13	107.12	106.71	109.53	109.43	108.7	110.12	108.98	107.98	107.42	107.19	104.68	106.58	107.51	106.38	107.38	108.91	106.84	108.04	107.14	109.03	108.97	109.26	106.69	108.55	107.73	109.05	106.92	107.77
106.69	104.72	104	105.47	103.09	106.93	104.94	105.11	104.29	108.01	104.86	106.54	107.59	107.17	105.56	105.61	106.38	104.3	104.43	107.47	106.56	108.12	106.84	104.47	104.31	105.63	104.64	106.24	109.17	106.05	104.5	106.68	106.96	107.08	105.36	106	105.81	105.66	106.79	105.92	106.25	106.35	107.25	106.66	104.88	102.48	106.04	108.39	105.62	107.86
107.72	106.82	107.33	106.9	108.93	107.93	108.03	108.61	107.43	107.24	107.86	108.57	109.2	108.53	108.73	107.66	107.49	108.16	108.56	108.63	108.55	106.76	109.11	108.57	106.98	106.62	107.6	109.83	106.72	110.51	106.85	106.55	108.65	108.46	108.27	108.13	110.45	110.11	106.37	108.63	108.85	107.26	108.32	108.95	109.19	106.38	108.04	108.07	110.23	108.29
109.3	109.15	109.01	109.07	109.46	108.22	108.5	107.95	111.19	109.08	107.26	107.24	107.02	108.7	107.13	107.23	109.86	107.71	107.85	108.37	108.54	107.64	108.36	110.2	108.37	107.27	106.78	107.82	107.94	107.24	107.79	107.07	108.94	108.16	109.31	105.65	108.32	109.36	107.21	107.67	108.54	106.91	107.95	109.57	109.64	108.16	109.45	107.99	108.57	108.42
104.58	106.28	107.39	106.15	104.84	106.1	104.55	105.89	106.03	108.34	106.5	106.1	107.88	104.17	105.23	105.45	105.45	107.84	105.82	105.92	104.2	104.24	104.79	104.04	105.44	106.75	107.59	107.4	105.68	104.52	105.38	106.15	105.63	104.39	106.59	104.45	104.85	105.56	105.83	106.27	106.09	106.44	107.44	106.86	106	104.72	105.11	104.26	106.27	104.67
97.682	97.32	96.383	96.566	97.679	99.924	96.442	100.18	98.886	96.856	97.128	96.87	96.478	98.211	98.734	97.794	95.439	97.394	96.276	97.562	101.05	98.643	99.518	96.814	96.098	97.804	96.754	99.969	96.399	95.809	98.103	97.003	99.516	96.901	98.936	97.863	98.67	98.989	97.08	97.747	97.324	98.229	99.365	92.809	98.489	99.853	97.556	97.209	97.823	97.106
106.38	103.7	106.47	105.32	106.57	105.58	106.2	106.23	106.74	105.24	104.82	106.41	106.72	106.96	104.49	103.81	106.48	106.73	105.68	105.94	105.56	109.2	104.96	107.13	104.8	107.84	106.45	105.95	105.84	109.09	105.76	106.46	105.75	107.26	106.23	105.48	107.35	106.06	106.62	104.39	105.31	104.49	105.49	104.1	104.88	105.84	104.84	105.04	102.6	103.86
108.54	108.1	107.83	108.44	108.88	111.3	108.07	108.8	107.49	107.37	106.54	110.68	107.98	106.77	109.02	110.1	107.57	107.93	109.31	106.95	109.67	104.46	109.33	107.29	107.31	108.93	106.1	108.44	108.88	106.79	108.28	106.31	106.46	108.44	110.13	108.27	107.86	108.35	108.84	106.52	110.03	108.72	109.87	110.07	107.88	107.92	105.33	108.32	108.5	110.46
99.834	100.28	99.006	101.35	101.17	100.4	101.52	98.76	101.75	100.21	100.79	101.03	100.76	100.12	100.14	99.717	101.54	100.79	101.75	101.96	100.66	101.68	102.21	100.73	99.272	100.11	101.78	99.603	102.04	101.78	100.57	100.87	103.65	102.61	99.024	102.7	101.06	100.35	102.22	100.19	100.05	103.87	100.66	101.81	98.581	103.04	99.589	99.871	100.29	103.31
102.46	100.55	100.85	99.969	99.793	100.28	99.887	100.99	100.45	100.76	99.934	100.31	102.16	101.85	99.288	102.65	101.45	101.23	101.01	102.46	101.02	100.7	101.5	100.15	101.62	99.651	99.399	100.92	100.9	101.14	100.3	100.49	100.59	100.76	99.817	100.63	102	101.15	101.27	100.82	100.96	102	99.813	101.26	102	99.388	98.985	101.31	102.27	101.14
98.804	98.91	99.489	96.053	97.379	97.005	97.832	99.598	99.246	97.411	97.56	98.9	97.799	98.927	99.607	97.249	97.409	98.321	98.097	98.488	98.895	97.628	97.732	97.803	101.33	98.422	97.478	97.236	96.819	96.842	99.554	98.327	98.11	99.068	97.424	97.388	95.281	101.17	97.402	95.856	98.549	96.423	97.097	98.245	99.256	96.82	98.325	98.024	98.804	98.39
94.81	99.33	96.882	98.778	97.784	97.411	98.801	97.752	98.575	97.756	102.5	97.995	96.741	100.12	95.491	98.084	97.389	98.832	99.204	99.463	99.05	97.569	98.525	98.934	95.953	99.382	97.532	98.609	98.112	97.985	99.631	98.412	96.815	96.238	99.265	99.344	96.06	98.014	98.349	98.36	96.86	98.208	98.355	98.549	99.595	97.801	98.829	98.706	98.954	98.993
102.33	98.215	101.04	99.567	99.47	101.24	100.77	101.84	101.29	99.072	97.201	102.82	102.28	99.158	102.73	98.876	102.46	101.65	101.16	102.11	100.34	101.81	100.5	100.25	100.93	99.727	100.68	101.79	99.127	98.195	100.65	101.29	100.57	99.721	101.64	102.79	99.602	99.728	102.63	100.71	98.44	101.57	100.9	100.44	102.04	100.62	101.39	102.47	101.65	100.91
[truncated: 550 more rows]
[truncated: 150 more columns]
