# Supplementary material for: Genetic dissection of main and epistatic effects of QTL based on augmented triple test cross design
Source: PLoS One. 2017 Dec 14;12(12):e0189054. doi: 10.1371/journal.pone.0189054 (PMC5730204; doi:10.1371/journal.pone.0189054)
Supplement: S10 Supporting Information — (ZIP) [file pone.0189054.s010.zip › z6_1750_0.2_10.csv]

104.56	107.95	107.17	110.87	105.75	117.73	107.31	113.51	116.3	107.88	109.45	110.66	106.02	112.11	106.32	112.97	109.32	111.99	112.38	105.69	106.98	107.77	106.5	108.39	100.5	108.51	109.07	103.97	98.306	103.78	102.12	114.91	108.24	104.81	107.56	106.55	105.61	109.52	105.23	106.6	100.33	103.74	109.35	108.69	108.08	107.12	110.11	113.3	113.07	110.03
111.22	112.08	106.66	112.65	102.56	102.73	109.07	99.325	107.76	105.59	104.65	106.55	104.84	110.79	110.27	107.44	104.74	103.03	110.5	109.55	106.8	109.53	107.26	105.71	105.15	109.02	107.34	110.29	108.78	104.18	102.27	105.3	109.48	104.07	107.68	105.84	108.45	96.298	98.644	104.78	108.38	101.9	107.53	106.83	111.08	103.47	107.79	105.6	103.78	111.44
100.81	92.323	92.29	94.441	101.23	93.609	102.39	88.147	97.836	97.297	94.375	97.119	99.418	99.169	109.73	97.895	95.723	97.264	100.6	93.713	98.121	97.13	96.437	99.32	93.086	102.52	96.871	98.314	99.497	106.02	101.32	101.41	100.76	98.013	100.47	96.899	98.672	102.35	98.089	105.43	97.592	104.82	100.74	95.633	101.87	97.028	101.44	93.956	93.447	105.78
113.36	112.92	119.07	115.92	117.66	110.13	105.35	109.07	119.22	111.56	114.66	112.99	111.36	106.88	108.1	111.5	112.8	104.7	116.78	118.02	106.4	107.16	105.33	110.77	108.85	111.93	111.79	110.51	105.27	110.5	105.49	109.34	112.15	111.48	106.77	108	108.95	106.58	113.73	110.02	108.86	109.11	112.69	110.52	103.97	121.01	113.54	108.1	116.16	107.07
106.27	105.02	108.96	114.81	101.71	101.73	113.52	112.13	105.28	103.11	112.47	103.29	107.47	107.03	106.11	105.81	101.18	113.61	108.35	104.26	106.8	101.56	109.63	99.121	99.81	109.33	107.32	103.44	107.78	105.59	104.4	110.47	110.09	102.23	100.5	100.67	101.38	108.38	108.18	105.31	103.63	106.11	100.61	112.21	108.24	105.2	109.27	112.78	109.84	104.54
106.91	104.03	105.91	107.9	104.68	105.63	107.2	109.72	103.93	108.15	101.06	102.17	113.39	108.12	102.73	110.27	107.77	108.07	109.8	105.24	107.06	107.34	101.65	105.71	108.76	106.09	109.92	108.6	105.09	112.87	106.64	114.24	101.05	100.84	106.93	101.59	105.33	110.38	100.17	108.48	107.85	102.04	105.39	103.25	99.284	98.925	106.99	109.82	99.951	102.05
103.01	108.16	109.22	109.77	111.23	107.16	104.97	108.6	101.99	105.12	101.56	104.46	109.51	105.63	105.34	107.06	107.02	104.25	109.55	106.28	106.88	113.47	103.81	106.89	103.43	101.22	103.58	110.7	99.007	103.65	99.642	110.44	113.79	100.79	101.44	112.23	106.13	104.35	104.56	109.96	108.29	108.33	100.02	106.09	107.27	105.34	103.94	110.62	102.27	100.06
104.37	111.13	110.31	109.49	107.65	108.43	102.31	114.37	114.52	104.37	107.82	111.81	109.52	109.49	106.04	108.75	108.93	110.58	104.96	109.47	105.41	110.76	109.26	108	106.4	105	112.94	104.65	106.62	105.25	110.23	108.92	107.03	105.17	107.53	106.73	110.42	107.22	101.2	105.78	110.1	109.68	102.28	99.354	104.35	108.61	115.66	105.07	107.85	105.46
105.38	105.58	102.84	114.17	110.64	107.61	110.9	111.07	105.75	100.31	110.82	105.09	108.13	100.82	109.5	107.89	112.82	106.63	116.62	104.7	99.359	104.77	106.98	106.52	109.71	110.4	110.79	102.57	107.11	101.94	106.92	104.51	105.3	109.07	110.45	110.33	105.07	108.49	105.49	109.08	103.25	108.32	102.64	105.23	105.41	107.89	108.83	107.32	106.64	102.81
110.4	110.96	114.57	112.32	118.87	109.51	106.29	116.8	108.23	107.86	112.9	110.08	116.62	110.87	113.64	115.63	110.32	105.76	112.81	111.28	113.45	105	111	107.34	114.46	104.59	114.53	110.24	109.05	112.97	109.59	112.48	108.41	113.32	112.3	107.17	107.7	114.6	109.44	111.93	106.43	111.78	108.4	106.48	109.16	103.19	111.03	111.04	114.21	112.47
103.22	101.25	103.73	96.593	103.09	101.87	107.88	102.89	99.688	101.08	98.964	99.438	104.16	105.64	101.73	93.177	99.992	91.753	101.6	102.37	98.485	104.42	101.59	101.48	103.06	100.3	98.563	103.41	99.476	97.782	98.461	99.469	99.888	99.39	97.521	102.66	99.388	99.873	103.38	104.67	99.71	104.21	105.49	97.34	101.65	97.394	103.87	98.695	104.3	99.156
107.56	105.13	109.67	110.03	108.21	109.23	111.46	107.81	109.28	110.42	108.52	108.85	105.51	106.83	108.39	109.92	108.26	110.22	105.53	104.93	112.38	103.97	108.46	107.48	109.23	106.93	104.3	105.19	108.25	112.92	113.61	105.08	112.86	112.42	111.14	117.34	108.1	111.03	116.5	112.74	102.08	106.08	107.99	110.23	106.16	111.41	109.09	109.28	105.56	113.24
97.457	90.389	95.084	99.767	92.923	98.769	102.32	90.693	100.96	99.374	99.835	94.11	99.047	100.73	104.5	104.56	100.42	98.688	102.45	100.22	98.987	98.474	98.876	98.504	104.35	96.704	100.85	91.729	99.642	96.914	95.598	96.591	96.275	100.91	103.12	97.563	99.581	105.11	93.518	100.73	97.203	96.072	92.491	99.207	96.258	95.669	98.088	90.468	92.739	95.799
105.5	98.898	97.522	104.54	97.53	100.91	95.259	107.86	97.668	99.113	98.604	100.85	100.96	96.378	93.874	100.47	101.85	104.79	97.625	100.55	101.99	106.01	100.25	100.38	101.12	95.283	97.106	103.69	101.02	96.794	98.921	101.82	98.323	99.034	101.04	100.32	96.873	101.09	104.37	101.59	97.004	100.98	100.05	105.12	93.959	102.79	100.55	101.99	102.97	104.89
114.83	111.03	104.56	101.5	112.06	109.3	106.78	111.36	109.43	108.88	113.43	107.67	102.81	108.11	106.21	106.71	107.44	94.833	99.763	109.48	107.59	113.5	104.68	108.98	112.59	107.32	108.16	103.97	107.4	112.61	108.46	110.26	107.68	108.89	98.537	112.66	107.31	103.12	104.22	100.97	107.74	104.59	98.54	100.29	110.21	100.03	108.44	106.36	112.88	108.46
100.3	113.15	107.11	102.05	100.82	101.12	104.11	105.03	108.93	106.62	108.54	108.49	101.22	109.68	109.29	109.34	97.068	106.02	108.82	105.11	107.41	107.09	104.02	102.35	111.2	108.07	104.1	101.86	105.23	106.27	107.49	106.52	107.29	100.84	103.3	104.04	106.27	105.81	109.75	102.65	109.86	107.1	103.32	102.47	106.44	106.01	110.14	104.25	101.59	105.83
110.47	109.79	104.62	108.56	112.7	110.31	110.45	105.81	105.49	112.66	104.89	110.73	106.66	109.49	101.87	107.41	102.22	114.05	106.76	105.76	106.08	103.47	111.59	103.5	105.68	108.76	104.22	107.19	103.07	102.19	102.38	101.86	109.56	110.75	110.34	106.89	101.76	106.11	103.71	109.01	104.88	108.74	105.04	102.09	106.15	104.67	105.95	109.76	101.88	108.08
104.91	109.14	113.61	111.16	107.83	105.79	103.57	108.62	108.42	107.09	106.38	103.72	108.94	110.8	109.21	104.03	112.79	108.93	115.6	108.09	111.48	109.49	106.39	111.02	109.02	113.44	106.67	104.9	107.93	103.44	109.99	106.9	110.66	102.94	100.54	108.8	109.43	113.57	109.24	111.68	107.41	110.44	108.1	110.76	108.63	112.55	108	108.09	108.27	109.88
105.17	104.19	111.24	101.83	106.41	101.13	105.3	104.21	113.18	108.87	101	99.389	109.26	100.17	106.58	100.76	102.2	105.42	107.55	107.15	106.86	102.86	104.88	101.26	111.11	104.93	108.14	105.22	110	107.65	109.42	99.047	102.91	104.84	108.32	104.18	106.67	102.59	103.1	100.04	107.56	107.85	101.91	103.49	103.49	101.91	104.8	107.65	103.93	107.69
111.39	107.51	104.51	108.36	107.61	104.45	106.63	109.38	105.81	102.9	104.9	114.76	109.55	105.59	109.54	111.26	102.36	108.71	108.15	108.66	104.12	113.05	107.9	104.1	111.41	111.52	110.93	106.21	107.06	103.31	102.91	108.9	106.66	110.91	103.92	108.74	109.43	101.59	107.27	111.11	106.65	106.13	100.73	105.4	106.96	101.93	113.14	102.8	106.3	105.73
115.75	110.25	106.39	111.87	110.17	110.71	108.43	109.83	106.93	116.31	112.38	110.34	110.52	107.61	109.56	104.16	106.03	104.06	105.98	105.4	103.19	108.46	116.56	104.63	108.89	105.28	108.97	110.36	109.2	102.42	106.4	111.88	106.59	107.05	108.2	105.97	104.76	111.1	105.33	108.17	103.65	112.38	105.51	108.76	108.25	111.62	104.54	107.53	111.34	111.13
105.43	108.62	108.26	112.69	108.81	105.62	104.87	101.99	106.66	104.53	105.14	102.52	107.68	109.44	105.98	109.25	110.95	104.81	105.15	109.59	108.93	102.75	107.51	108.67	111.29	108.28	96.93	111.61	106.33	106.79	101.87	109.85	106.55	107.74	111.24	107.67	105.24	109.54	106.36	111.16	104.12	108.9	103.32	102.52	109.27	104.77	110.57	112.01	106.18	110.21
104.74	94.238	104.76	101.94	95.575	100.98	106.13	96.16	96.763	97.386	107.7	101.93	97.078	104.2	95.15	97.082	95.195	99.443	100.36	97.278	99.443	103.87	103.28	100.92	99.448	96.825	100.58	99.142	98.286	101.62	97.789	102.16	99.382	101.62	100.36	106.89	97.721	100.5	101.72	102.31	98.084	102.82	100.18	106.63	98.451	99.552	95.946	99.007	102.99	105.18
107.1	107.56	105.08	105.49	110	107.53	105.54	112.39	105.85	104.51	108.87	104.05	108.79	108.16	105.02	104.39	106.58	102.04	106.39	110.89	104.39	102.31	109.1	107.11	102.14	109.03	107.36	105.02	109.29	112.16	109.33	104.08	109.84	101.16	106.67	109.46	105.97	106.12	107.86	109.59	111.89	105.44	111.7	106.13	104.82	109.21	107.64	104.62	107.52	105.64
97.871	99.168	102.67	98.385	102.8	100.23	95.304	96.869	97.605	96.332	98.601	99.19	99.021	97.375	96.925	92.288	101.62	90.295	98.345	99.556	100.47	99.903	107.57	105.29	98.108	98.269	98.91	100.07	93.616	97.726	101.12	95.255	95.997	96.37	102.36	96.042	98.739	98.821	95.354	95.198	95.383	95.116	96.402	98.879	103.79	98.899	101.18	101.17	100.72	95.709
115.58	108.62	105.45	112.5	107.96	105.72	109.51	109.4	111.48	105.9	103.25	108.45	106.36	103.25	105.12	111.02	115.38	107.62	116.91	106.95	103.82	109.47	114.01	109.03	105.45	105.5	111.7	112.16	110.63	110.87	109.88	111.17	105.96	111.52	105.48	112.3	111.46	111.85	108.36	110.15	109.94	110.28	111.86	110.8	114.2	107.08	105.74	109.23	114.26	112.24
90.471	98.253	101.29	96.44	104.09	97.311	95.684	99.029	101.17	97.808	101.6	102.85	101.06	103.22	106.61	99.218	102.34	101.3	100.63	102.18	88.96	97.685	95.35	100.18	99.553	98.441	95.606	96.627	97.52	103.41	97.028	100.94	93.599	97.345	98.593	99.21	96.887	101.23	105.05	101.49	100.41	99.77	98.812	97.779	103.58	97.107	98.765	97.102	103.7	94.547
105.05	99.185	100.16	95.821	94.685	97.391	99.28	100.49	105.23	99.132	98.113	104.73	93.731	99.852	102.55	101.39	98.853	97.58	96.86	99.079	93.937	100.45	101.29	98.406	98.705	100.47	95.962	96.524	106.63	101.68	96.384	95.93	98.392	104.77	96.756	99.426	94.722	100.16	105.86	98.931	100.2	93.969	98.057	99.656	97.234	103.89	97.068	98.321	98.068	90.083
100.61	97.699	94.931	95.69	97.587	103.02	95.031	96.117	101.22	104.41	99.672	95.627	94.218	98.346	104.09	96.24	93.536	96.133	92.292	91.755	98.97	101	100.02	96.489	103.51	99.615	101.03	104.84	93.718	92.65	96.676	98.809	93.822	105.31	101.33	98.855	105.25	100.76	100.28	98.339	94.346	101.39	100.73	98.985	97.582	102.17	99.648	98.67	99.52	107.38
108.48	110.91	113.97	107.4	106.14	110.47	102.27	104.37	111.3	110.11	104.32	106.34	102.31	109.22	112.09	106.45	102.37	106.02	105.03	107.48	104.3	110.81	110.69	102.09	102.52	107.18	111.12	107.02	103.54	113.65	108.16	101.95	110.66	103.22	106.38	110.28	106.07	106.46	110.04	111.3	104.08	105.31	105.68	113.11	108.75	116.27	106.66	105.17	110.91	104.04
106.4	106.46	104.28	106.44	102.46	99.873	102.7	101.69	110.96	99.175	107.89	109.54	99.495	102.77	103.77	106.28	97.264	110.44	103.15	111.52	103.75	106.83	103.79	108.85	100.5	100.94	102.77	103.95	105.24	96.295	102.07	97.163	104.34	110.41	107.75	108.06	103.2	111.57	109.07	110.8	104.03	103.14	103.85	111.79	105.78	103.12	109.9	105.88	104.69	112.04
100.66	102.97	103.84	99.546	96.824	98.849	97.71	99.858	96.293	98.952	105.09	102.78	102.91	100.41	103.66	99.975	103.59	98.368	98.319	102.07	102.73	103.52	104.25	94.69	100.76	99.617	98.61	98.175	101.59	104.97	98.201	102.76	102.16	99.646	101.71	104.68	99.867	101.62	97.294	105.81	100.56	94.638	100.61	103.66	96.926	98.028	98.807	106.8	105.74	108.37
104.7	105.92	107.79	107.33	108.66	108.44	104.14	106.23	107.76	105.86	107.78	107.73	109.99	102.13	105.35	113.9	102.24	108.36	106.65	109.58	100.87	103.46	105.12	106.14	109.62	103.51	101.68	103.43	101.51	102.96	104.38	109.81	107.03	107.65	105.01	111.31	101.38	104.91	102.34	107.62	99.198	110.92	106.3	113.99	106.72	104.37	100.92	107.05	104.16	107.36
111.6	107.32	106.36	104.06	106.53	105.25	106.89	107.34	115.77	100.47	105.67	104.16	108.74	105.38	113.16	107.92	108.81	114.8	110.64	109.61	112.82	109.85	106.42	107.62	103.64	103.93	108.91	107.38	100.91	114.08	106.41	110.42	103.43	102.55	106.09	109.28	108.93	110.57	101.19	108.32	106.52	111.37	106.5	104.54	110.03	111.67	111.66	108.94	106.48	104.8
106.09	101.74	109.82	109.71	105.15	106.65	103.13	106.19	106.85	107.85	104	109.15	102.92	113.71	112.59	105.3	104.68	102.84	105.31	105.33	102.75	106.5	108.74	108.54	110.25	104.3	106.05	104.4	108.16	106	111.41	110.59	110.1	109.49	109.68	104.78	101.55	107.58	103.52	104.11	103.85	99.772	103.47	109.36	106.83	94.918	105.82	100.22	105.63	103.73
100.54	104.62	109.66	109.06	100.47	103.21	105.97	109.11	106.32	109.13	101.71	105.6	102.64	107.56	108.43	104.19	102.27	109.02	103.47	114.41	105.27	104.99	110.95	104.06	100.43	103.32	105.44	101.56	107.79	104.37	103.67	106.65	108.91	108.26	102	104.82	108.62	104.55	105.65	105.42	107.66	99.541	104.49	109.82	109.81	106.78	103.14	107.15	106.4	104.76
107.91	102.38	109.66	106.37	107.16	100.47	108.12	111.31	107.53	104.86	107.71	109.61	102.41	100.88	105.31	106.85	110.28	104.8	96.833	108.16	117.36	105	105.11	101.49	100.85	102.57	104.78	106.83	105.15	104.03	105.57	101.27	106.56	104.96	108.79	103.29	103.88	104.37	99.006	98.246	105.18	102.94	103.71	100.55	100.7	100.55	105.13	106.83	98.867	108.45
105.77	106.98	104.53	105.73	104.15	103.45	107.15	109.74	100.56	105.28	111.2	108.88	110.01	104.01	110.62	108.26	109.47	109.06	104.8	106.98	109.16	105.92	111.96	104.19	108.69	107.86	110.94	110.7	110.58	104.51	108.32	109.19	105.09	104.25	110.54	109.65	103.64	105.85	108.85	106.74	111.19	102.02	111.56	104.03	105.2	108.48	105.51	106.13	112.22	110.64
100.85	89.705	95.458	101.53	102.71	102.31	101.87	97.499	101.55	95.523	96.615	99.227	96.308	100.19	98.175	96.737	103.52	91.687	95.227	102.11	97.713	98.231	97.819	101.68	99.157	99.988	104.79	96.429	107.21	101.61	106.94	99.959	96.937	95.536	101.6	97.004	102.53	98.794	97.49	103.3	103.43	96.204	100.48	96.963	98.399	96.077	97.139	97.136	94.672	94.079
103.51	105.08	103.4	106.27	106.08	109.66	111.25	106.55	99.709	109.66	107.21	110.08	104.16	110.99	103.62	104.21	103.44	107.83	109.06	100.39	100.51	109.77	104.1	106.27	104.36	105.07	103.55	104.66	104.59	106.43	101.53	111.02	108.2	107.92	105.14	108.24	105.67	102.77	104.17	107.39	105.16	109.69	98.268	104.64	104.7	104.26	104.49	100.78	112.51	104.11
99.928	97.868	97.812	101.9	89.587	104.14	97.53	97.352	96.194	102.09	90.896	95.158	100.5	97.495	101.86	96.66	101.48	101.01	99.124	101.87	100.96	94.558	101.38	97.34	96.211	99.857	102.53	100.04	99.335	100.09	99.361	98.424	100.02	100.4	99.314	97.419	94.903	103.02	100.52	92.676	97.626	95.973	100.33	98.334	95.255	102	101.51	99.885	103.31	99.189
109.54	104.86	108.05	103.98	104.19	106.4	115.78	108.39	103.82	106.33	107.42	107.83	107.16	104.91	110.66	108.55	105.94	114.49	109.64	112.85	102.47	111.87	108.76	107.29	109.69	114.94	105.12	114.74	113.73	110.17	110.95	109.1	112.02	106.06	108.9	113.5	108.3	111.65	100.34	105.26	111.02	109.11	108.91	109.05	113.63	108.86	110.51	106.9	111.25	112.14
110.64	104.1	108.05	111.01	112.63	109.79	103.69	111.75	108.62	110.93	110.01	110.67	107.27	103.8	106.09	106.45	110.01	101.81	108.16	107.25	112	113.21	104.06	109.93	109.53	111.41	108.44	116.33	110.21	108.18	101.56	113.94	108.46	108.66	107.13	106.05	121.23	111.54	104.17	109.29	111.01	103.44	108.51	109.06	107.65	104.56	103.73	113.26	111.01	111.36
105.88	105.92	112.06	102.08	104.23	113.56	111.04	106.73	108.67	107.08	108.68	111.76	107.37	108.64	105.36	109.52	112.07	105.12	103.13	108.2	112.42	103.21	110.5	111.29	113.62	100.11	100.86	109.78	110.41	108.74	109.47	110.36	116.82	104.31	104.28	108.19	112.9	109.83	110.01	104.45	105.49	109.53	111.42	106.41	109.32	109.13	107.61	106.64	107.32	108.01
110.77	108.08	109.68	111.68	108.56	100.22	103.13	110.42	108.56	107.47	105.69	101.4	114.61	107.85	111.14	107.95	107.05	104.87	104.87	104.97	105.75	109.12	107.19	111.36	114.54	112.9	100.54	110.48	112.57	103.54	102.94	103.98	111.87	105.66	100.65	110.11	112.08	105.19	108.38	112.9	108.41	107.98	102.54	101.21	111.13	107.06	109.46	110.25	108.26	103.8
107.48	99.389	108.95	106.36	108.26	103.44	106.98	112.43	107.37	109.79	102.87	101.48	105.9	103.4	105.93	101.13	106.87	106.42	111.19	99.782	106.94	111.62	107.45	105.52	107.61	110.34	103.39	106.77	100.91	106.6	99.502	101.85	100.36	103.92	107.55	109.17	108	106.73	110.22	107.03	106.36	104.54	104.42	108.35	107.91	105.45	102.7	105.48	109.97	103.11
121	112.37	110.81	111.28	103.79	99.404	101.52	98.548	105.36	111.61	105.08	102.03	113.51	107.06	106.85	106.11	109.44	108.96	109.2	101.68	108.15	102.45	107.87	107.13	107.33	112.29	107.5	109.21	111.19	103.31	104.73	103.98	101.54	102.12	108.05	110.89	102.75	114.44	108.78	103.16	106.25	113.36	108.97	108.07	107.64	110.06	114.43	104.82	104.85	106.92
115.83	114.01	111.66	108.25	104.85	114	113.5	112.36	105.36	111.99	108.26	111.64	112.91	110.89	113.58	103.3	117.34	112.38	111.36	109.51	111.42	107.07	110.88	111.03	112.58	116.07	113.65	111.38	101.55	105.68	109.67	109.68	106.62	107.21	113.22	116.5	108.78	113.85	109.54	106.4	111.76	109.07	110.44	108.52	114.18	110.18	112.66	112.52	113.07	109.07
102.06	94.887	99.652	95.695	99.135	99.009	103.73	104.41	99.812	99.535	93.711	101.09	101.49	97.925	98.653	102.13	103.38	97.553	87.708	101.93	96.802	97.629	102.87	93.147	98.287	97.827	101.96	101.01	102.17	103.19	95.899	90.847	103.2	103.27	98.917	100.66	98.428	101.79	97.085	96.752	92.35	102.96	105.89	96.121	95.844	98.463	103.39	103.75	99.935	103.63
98.55	102.45	106.12	100.69	103.76	98.637	98.43	103.01	96.67	95.915	101.51	95.937	97.703	97.893	99.422	105.07	99.707	105.53	105.37	100.51	105.94	100.84	108.41	97.227	101.83	99.197	96.606	99.774	104.34	100.76	105.93	92.214	98.727	100.44	103.25	97.951	103.03	103.74	103.84	106.86	105.66	102.58	99.363	99.875	101.31	96.173	98.348	103.19	101.29	99.601
104.93	93.404	104.69	98.529	98.781	98.589	98.307	101.54	104.14	101.3	99.951	103.52	96.732	93.056	101.89	98.205	101	105.29	101.53	97.366	98.766	102.97	95.953	100.53	100.36	97.299	95.303	98.942	97.685	99.226	92.446	94.626	97.864	106.18	95.824	103.06	104.05	98.592	103.49	100.22	99.767	97.902	93.171	108.7	96.325	97.899	99.751	95.026	106.85	98.697
103.06	101.18	104.94	109.05	109.93	106.46	101.9	112.92	107.14	106.97	103.19	110.35	106.94	102.23	107.03	102.2	105.11	102.15	99.913	105.7	101.18	106.29	109.9	102.2	104.34	105.02	104.59	109.53	102.14	113.16	103.15	100.88	108.68	106.98	104.09	106.72	110.51	105.47	102.09	104.64	99.303	100.09	99.44	111.48	104.32	107.49	105.4	112.33	114.88	105.09
98.143	98.108	98.278	94.574	99.684	95.738	101.77	95.014	98.208	100.15	99.829	91.598	99.191	99.679	100.55	94.686	100.63	94.74	100.25	91.972	94.923	100.49	101.97	96.017	103.27	101.26	93.497	97.681	98.522	92.505	97.574	97.041	99.346	103.41	94.863	102.92	93.76	95.66	101.03	95.583	91.052	99.45	94.383	99.821	99.486	101.54	102.14	93.98	99.461	97.565
101.07	99.251	110.12	107.75	112.67	107.68	100.82	104.62	107.09	105.22	103.03	102.31	102.79	107.15	104.31	103.29	104.85	104.23	100.93	100.98	101.72	105.36	109.93	103.58	107.11	100.81	104.8	108.78	106.13	102.71	109.24	106.32	108.62	107.31	104.21	107.34	107.29	103.42	108.25	103.85	109.66	109.91	109.45	102.28	104.25	105.01	102.36	103.58	102.43	100.15
111.86	109.71	110.28	101.32	107.31	109.42	105.21	108.26	101.76	101.55	107.27	105.61	102.93	110.07	105.02	114.54	105.94	101.72	107.5	107.8	103.69	107.9	110.2	104.05	106.04	106	106.65	104.16	108.78	108.22	105.31	105.27	108.89	109.35	111.3	102.47	111.03	103.06	104.94	105.61	110.52	105.12	114	101.13	103.14	108.79	106.87	109.87	101.55	107.88
106.12	105.05	110.6	109.23	99.605	110.38	113.6	100.95	105.64	113.08	105.58	108.85	110.04	108.13	103.64	109.39	111.23	106.5	111.42	106.78	108.36	107	107.76	114.73	108.51	110.34	111.06	106.37	105.69	106.43	110.87	106.17	107.45	112.34	110.86	109.78	110.14	109.07	110.71	111.04	114.55	105.9	110.88	111.27	106.37	110.78	104.81	110.51	113.11	108.41
107.12	104.56	107.33	102.28	105.66	102.07	103	109.64	110.66	108.37	110.16	106.67	114.04	104.49	108.46	108.21	106.5	109.23	103.06	103.81	107.42	105.53	104.8	104.11	98.419	105.22	106.38	105.35	104.35	101.06	105.64	100.64	106.96	106.64	101.26	105.67	104.49	101.94	106.04	106.74	104.59	107.41	106.33	106.88	108.71	105.24	107.39	108.9	97.069	109.33
99.065	111.73	108.89	99.771	105.26	103.16	108.58	103.47	102.54	104.71	111.06	110.91	103.87	105.04	102.99	103.4	103.57	99.709	97.447	110.78	116.76	103.44	106.62	108.09	110.75	101.81	112.99	107.2	110.87	105.16	106.02	104.76	112.09	107.69	110.34	104.67	108.21	105.09	105.69	108.2	109.01	107.54	108.42	108.02	101.04	107.04	103.79	95.037	104.22	105.94
104.89	109.75	110	110.24	111.53	110.1	103.91	109.78	106.83	106.66	106.89	105.3	110.45	103.62	107.04	110.92	111.01	107.65	104.62	112.94	104.39	104.26	105.07	111	109.83	100.39	96.179	107.74	101.41	109.5	102.93	109.27	105.17	105.53	102.13	104.41	109.44	102.26	105.9	103.2	108.74	107.49	107.35	104.99	103.71	106.68	102.52	101.94	106.13	104.11
103.79	102.84	108.16	109.47	113.91	108.49	108.3	103.69	106.57	109.93	109.23	106.23	110.7	106.05	106.79	101.9	110.59	108.55	107.52	109.62	109.85	107.67	105.42	111.97	113.24	110.28	117.06	111.23	110.85	111.73	105.27	110.92	107.25	105.4	104.03	109.33	115.48	109.84	105.9	112.17	110.09	112.07	112.16	111.09	107.24	111.74	105.43	110.15	111.77	103.47
107.18	100.31	105.96	102.9	108.78	105.24	107.06	101.89	104.61	111.01	102.34	97.868	110.2	98.468	105.95	106.69	105.08	102.36	106.82	108.25	107.12	101.19	103.22	107.44	110.5	105.72	110.24	100.72	109.27	104.86	101.02	102.27	108.54	106.97	108.68	106.55	110.91	115.39	106.93	112.89	100.91	97.523	98.37	103.27	108.45	108.19	103.95	102.52	110.89	105.88
108.69	113.48	109.66	110.81	105.53	108.5	102.86	104.64	110.05	104.25	102.69	106.04	113.59	107.43	107.82	109.92	112.94	105.17	107.29	106.74	109.49	108.94	111.8	111.11	106.78	103.27	106.76	111.56	107.8	100.3	113.21	104.82	106.58	106.28	107.09	108.79	104.4	108.64	109.94	112.87	102.89	106.2	99.569	109.11	113.4	102.75	109.78	107.99	103.24	107.62
108.94	105.14	109.76	107.96	104.96	101.22	102.35	107.56	108.22	108.29	107.19	106.17	106.22	99.104	106.61	105.92	108.07	103.95	104.73	106.94	112.4	109.09	109.16	107.85	107.13	102.3	102.44	101.56	106.17	109.58	102.31	104.75	106.3	106.45	103.98	105.94	104.09	112.57	103.34	104.09	111.19	99.361	107.72	103.25	111.23	105.87	101.46	103.22	101.75	104.07
111.13	110.6	107.13	111.79	108.65	104.74	106.28	105.96	110.82	105.44	103.14	107.87	103.8	106.84	109.03	101.03	106.75	113.29	107.91	108.73	109.78	100.24	108.73	104.97	115.15	111.63	108.14	106.88	107.38	111.25	103.57	112.26	104.54	113.9	105.64	108.76	106.51	103.59	105.51	110.35	106.82	107.89	106.56	106.29	113.36	103.82	111.38	105.2	108.87	103.39
108.98	105.46	111.76	114.4	104.32	108.44	109.53	105.06	107.62	102.9	109.85	111.33	107.37	109.87	108.1	107.05	109.7	110.94	108.05	109.05	102.57	108.09	106.52	102.15	105.64	106.13	115.48	103.83	108.75	113.27	104.2	107.4	107.96	104.06	104.99	100.81	108.96	106.29	104.25	110.87	102.72	105.32	107.32	109.58	103.53	107.09	104.13	106.09	104.18	108.58
112.16	112.27	106.69	112.76	106.98	106.66	106.52	115.56	113.25	116.35	111.63	113.59	112.34	114.13	111.85	111.3	112.25	111.68	103.79	111.05	109.26	109.84	110.96	114.59	106.62	111.23	108.07	114.27	109.09	104.07	120.69	115.99	109.62	109.52	114.85	111.05	113.16	111.04	111.88	114.23	109.45	103.88	114.02	110.5	115.65	112.63	111.7	108.21	107.53	110.31
103.65	93.949	105.36	99.277	95.537	95.106	102.01	100.04	97.684	102.43	98.939	95.097	97.228	94.584	102.28	94.813	97.982	93.114	104.82	97.113	95.504	93.576	96.149	98.032	102.4	97.776	96.706	88.36	99.576	97.978	101.37	96.506	94.41	99.484	97.656	96.658	101.23	100.27	103.82	98.691	99.383	95.682	97.799	96.029	104.46	99.522	102.72	101.68	96.261	89.179
101.61	98.423	96.35	99.415	104.02	92.632	95.774	101.01	99.868	98.58	98.981	94.253	97.549	98.258	100.68	96.523	92.68	92.858	97.26	95.701	97.291	98.935	101.2	95.835	98.312	94.334	97.918	101.72	102.7	97.526	93.148	98.448	102.27	97.077	98.972	102.69	101.39	95.439	96.121	93.703	96.284	99.612	100.19	96.175	105.37	101.72	102.11	96.959	100.68	103.17
107.63	101.67	106.15	102.37	112.52	103.01	112.6	104.8	110.9	109.39	108.01	112.64	107.77	107.54	110.31	108.39	111.13	111.16	110.23	108.9	115.33	112.49	113.01	112.39	113.78	109.96	102.97	109.77	111.59	111.73	106.3	107.05	112.08	107.66	113.58	104.34	109.15	114.38	109.83	114.11	108.57	109.05	106.77	107.13	105.66	102.9	107.48	112.12	109.29	104.66
105.71	104.73	106.58	106.21	107.87	108.11	105.22	106.95	105.48	105.82	108.73	107.9	115.55	111.33	98.669	114.89	103.29	106.98	111.84	105.97	107.27	105.61	102.6	107.56	102.3	102.89	106.04	107.99	109.75	111.39	109.44	108.4	111.56	103.09	100.86	105.6	105.48	111.64	106.25	100.88	103.59	109.25	109.86	104.22	104.73	107.26	101.11	107.55	104.87	109.83
95.659	97.777	96.242	97.105	103.1	95.28	97.859	97.197	99.747	99.266	100.48	101.28	97.176	100.61	103.43	101.76	99.035	103.7	96.653	94.88	96.228	100.89	93.424	95.864	100.13	100.27	95.61	102.16	99.229	96.849	96.053	94.859	98.009	98.856	101.95	101.44	97.206	94.044	104.19	98.761	95.927	100.27	98.059	97.2	99.102	97.388	92.73	98.36	103.5	98.93
104.93	112.48	104.51	101.67	102.11	109.05	112.37	110.35	104.54	104.22	112.15	98.617	108.34	110.77	106.65	102.32	104.95	104.04	101.28	105.53	101.32	102.75	105.38	114.44	104.01	100.51	99.79	102.18	104.81	107.98	104.36	100.99	103.07	104.89	102.76	99.704	109.21	102.16	103.19	101.84	105.63	103.63	108.35	104.37	107.41	99.466	105.13	105.92	101.67	101.18
96.962	99.814	97.288	107.82	93.58	101.24	96.827	96.856	102	94.355	100.35	92.506	96.422	90.843	96.97	96.117	99.843	96.04	96.023	93.479	99.227	99.627	97.144	98.688	100.65	95.294	103.66	100.71	101.61	97.008	95.584	94.847	105.42	104.25	97.505	96.318	100.86	97.227	95.271	98.062	102.35	91.653	92.968	97.565	101.49	95.968	100.42	97.266	100.85	99.31
111.06	112.36	105.72	110.89	105.87	107.72	113.81	109.71	104.92	100.53	108.23	107.74	116.14	104.04	109.47	106.02	111.02	105.72	104.15	111.68	109.86	116.95	113.38	113.79	108.7	106.15	102.39	105.83	116.25	111.28	108.39	112.77	105.81	106.56	112.52	106.93	108.04	112.25	108.81	106.49	112.77	104.75	116.54	115.65	108.43	106.77	112.13	107.07	113.8	108.5
93.154	100.38	95.931	99.728	98.996	103.25	98.432	98.479	105.41	101.5	95.831	100.86	96.005	99.658	100.06	101.74	103.3	101.15	97.346	102.18	97.406	95.433	100.73	94.789	93.511	96.86	97.288	99.039	99.131	97.681	94.622	95.887	98.271	97.588	100.3	96.088	92.05	97.411	97.572	95.507	99.138	99.558	97.674	94.579	104.46	97.826	103.04	95.742	101.11	89.046
113.84	108.88	105.41	106.54	111.14	112.71	110.35	109.8	110.03	106.23	100.52	101.46	106.57	114.05	105.57	108.64	109.94	102.76	115.91	115.81	107.39	107.07	108.31	107.54	102.17	103.19	112.68	107.78	108.35	114.26	107.36	111.08	110.18	112.78	108.82	110.69	104.91	111.43	107.11	106.2	106.9	102.6	114.71	109.1	108.77	108.56	111.57	105.43	107.53	102.66
103.69	110.12	106.45	111.19	98.984	109.3	107.93	105.23	102.13	108.36	104.59	101.16	101.96	107.82	104.75	102.64	102.17	105.74	102.91	106.48	109.94	105.31	108.13	112.67	105.9	102.75	106.2	101.33	114.23	104.53	106.3	105.69	105.1	109.77	109.33	101.98	105.2	106.59	107.3	109.5	106.24	108.67	103.65	106.68	106.48	106.73	110.23	104.45	107.57	105.19
100.96	111.77	104.45	106.21	107.46	111.26	106.43	114.99	112.18	101.06	109.08	106.42	110.27	106.11	106.98	114.14	106.02	102.28	106.11	105.12	105.59	108.26	109.65	110.46	110.11	116.1	102.47	107.2	101.92	103.22	117.12	109.67	114.39	104.82	107.36	109.25	108.71	102.29	107.58	108.14	107.52	108.42	112.7	107.45	110	108.37	105.21	107.33	100.93	107.73
96.601	99.135	103.55	98.353	95.19	103.4	98.369	97.554	102.1	98.129	98.462	98.498	102.47	100.93	105	101.51	100.05	96.209	98.316	101.01	103.57	102.87	100.13	99.972	99.732	97.539	92.447	98.114	99.936	102.87	100.04	101.82	98.949	103.49	102.08	98.688	101.98	102.97	101.55	99.075	96.647	101.05	98.733	98.336	100.13	103.02	106.83	103.7	103.6	102.28
104.6	108.99	109.35	110.09	106.09	104.24	104.28	106.18	112.12	107.61	111.05	109.02	106.83	109.02	107.75	104.41	105.83	102.97	105.68	101.06	101.83	107.18	108.24	109.56	102.85	104.72	111.6	103.04	105.67	99.701	111.26	107.79	107.57	102.05	106.11	106.77	109.45	105.8	104.2	106.26	107.11	103.04	104.43	100.64	107.66	106.37	104.21	109.09	112	103.72
103.68	106.3	105.8	107.03	110.84	111.57	113.67	110.33	112.64	104.77	113.09	106.5	107.04	105.35	108.82	108.57	102.69	110.24	116.32	110.24	105.59	104.46	104.89	114.86	112.66	109.66	109.85	104.09	105.35	109.28	115.52	109.8	107.45	104.1	110.18	105.37	109.16	103.95	113.4	109.18	103.22	102.42	100.84	109.23	108.14	107.11	111.57	104.9	110.15	104.96
108.2	100	111.92	102.54	108.73	109.16	108.1	98.859	110.37	101.73	101.99	106.5	106.52	105.85	106.96	108.28	109.07	105.33	101.12	105.02	107.91	111.52	104.95	105.86	106.38	101.86	104.82	108.22	105.56	107.15	107.95	103.42	104.75	110.47	105.75	105.73	103.27	116.58	101.95	101.12	105.85	97.982	104.6	105.97	105.29	108.93	103.72	106.82	101.11	102.86
103.41	109.96	112.33	112.63	109.62	108.15	115.06	112.96	106.16	121.19	107.69	110.16	104.08	107.77	107.73	113.27	113.22	111.44	106.15	107.99	103.2	107.33	105.16	109.45	110.14	110.15	111.38	107.25	112.33	112.51	115.19	111.76	101.73	111.6	105.58	112.96	108.96	109.63	109.61	111.33	112.76	109.36	111.14	110.31	112.29	109.73	118.33	108.35	111.45	112.01
109.03	105.18	99.32	105.86	106.88	103.21	104.13	103.36	110.85	107.52	107.06	107.1	109.34	103.77	109.78	98.678	102.87	101.41	100.47	108.83	111.18	100.72	107.62	109.29	106.66	104.66	103.32	108.02	105.49	103.94	102.87	109.29	106.68	108.76	97.804	103.36	106.81	103.01	107.75	106.64	101.07	107.11	112.58	102.93	99.421	110.7	112.24	105.94	110.62	103.4
116.5	108.39	107.5	110.9	108.34	116.06	112.69	108.5	111.9	107.52	108.64	104.24	112.04	113.57	110.12	109.78	113.75	107.22	115.41	115.57	112.43	109.34	115.48	112.27	107.19	107.92	110.37	103.83	108.94	111.68	112.24	104.4	105.8	113.22	111.86	111.08	114.61	110.56	108.11	116.48	111.45	102.54	109.87	108.86	111.33	116.06	104.53	107.62	114.02	114.59
105.48	109.68	111.14	102.38	104.94	105.22	105.46	109.49	108.46	106.48	109.28	100.64	110.09	105.15	100.37	110.06	103.14	111.18	110.32	102.74	105.8	102.99	112.53	108.41	108.41	115.24	105.48	112.32	102.1	108.57	105.81	110.83	103.09	109.97	111.1	106.09	102.4	105.18	109.95	107.69	104.71	100.68	108.6	112.87	108.26	107.38	109.65	103.96	110.92	107.27
102.57	107.54	101.47	104.01	109.61	96.007	110.81	108.6	99.953	104.81	107.73	104.16	104.29	105.58	109.29	108.97	107.03	105.96	109.65	109.9	110.3	109.02	103.44	104.57	109.53	105.07	103.45	105.14	109.51	109.14	109.24	104.18	104.45	108.05	102.69	103.59	104.21	107.03	106.11	104.96	107.55	108.79	103.9	105.46	106.09	100.97	104.63	99.96	103.31	109.16
103.86	105.08	113.14	107.32	106.45	104.84	104.06	113.05	102.84	110.19	102.96	106.23	110.5	102.57	104.97	104.34	104.01	106.54	104.53	107.45	109.4	95.731	111.68	104.22	104.61	111.11	108.83	105.41	101.86	105.29	106.76	102.05	111.95	111.52	110.6	102.26	98.947	106.86	107.89	107.89	103.26	103.86	105.11	104.83	104.2	107.58	105	102.57	107.01	105.15
103.32	104.03	102.83	102.38	106.47	103.62	102.72	104.35	108.07	103.71	106.28	108.56	98.861	109.9	106.46	104.26	106.85	101.59	111.78	104.55	106.18	104.94	106.92	105.43	101.9	105.05	104.15	105.05	101.76	102.03	100.94	108.82	103.59	106.22	104.57	96.604	102.23	107.18	110.2	110.11	102.79	106.28	98.589	104.48	106.81	107.12	108.72	105.87	106.8	107.11
106.79	114.94	109.13	114.1	111.19	107.57	111.74	116.22	112.25	109.97	109.05	109.19	105.54	107.58	105	103.31	112.29	114.03	102.66	104.88	106.95	108.08	106.4	110.15	110.58	112.41	113.79	107.63	111.31	113.1	106.86	114.58	112.98	110.11	105.48	103.96	113.95	111.9	110.99	107.22	109.15	106.41	112.22	106.3	114.05	113.09	108.83	104.07	106.77	117.59
108.69	104.42	104.19	99.348	102.28	93.533	101.56	98.657	96.521	100.95	101	111.59	94.913	102.84	98.404	100.32	104.48	104.66	99.96	102.24	102.68	98.181	103.48	101.86	96.713	104.23	97.366	105.22	97.655	101.96	100.79	102.8	100.46	102.16	96.688	98.287	97.492	101.94	100.55	105.25	104.31	103.79	102.56	100.9	103.2	102.57	97.937	97.167	104.09	103.17
102.74	105.75	108.48	106.54	113.83	108.08	106.49	104.71	109.93	113.44	101.53	104.95	99.222	101.99	107.5	103.22	111.81	105.39	102.85	106.23	100.23	105.68	108.07	106.23	107.79	103.06	107.38	105.6	102.96	102.52	108.04	109.59	111.55	105.17	107.6	110.86	102.83	109.2	108.75	104.91	108.39	101.86	105	104.48	104.04	110.38	107.8	108.25	104.95	112.86
104.51	101.9	98.051	102.27	95.401	101.96	101.71	101.22	102.73	93.317	99.028	101.8	97	104.55	100.98	105.77	101.27	102.98	103.62	101.53	99.852	100.09	98.977	105.67	106.62	103.99	98.534	103.81	94.456	99.048	95.547	100.17	100.76	98.607	101.7	102.18	106.79	102.29	99.656	100.5	101.84	96.499	106.4	104.56	102.1	99.186	103.03	98.764	112.2	104.51
99.895	104.62	106.05	107.59	110.83	100.24	110.97	104.58	106.62	105.7	105.01	110.68	110.1	104.87	106.02	105.98	108.44	108.56	102.32	111.69	111.01	105.54	105.9	111.16	104.18	108.69	104.03	106.31	106.02	98.908	109.3	107.14	108.26	110.22	103.23	105.08	108	109.15	104.29	102.24	110.07	110.09	106.6	103.52	112.29	105.05	98.474	107.97	108.8	101.86
106.84	107.81	106.69	106.21	105.03	106.53	106.55	101.95	109.86	107.76	109.68	107.87	109.25	104.84	102.71	105.53	110.5	106.25	105.1	108.48	102.12	111.76	100.05	101.52	94.307	105.76	104.56	98.36	106.68	105.2	105.13	100.18	105.45	108.64	109.74	104.43	105.05	105.15	103.91	105.48	105.71	106.42	107.21	108.2	105.1	101.65	107.12	107.08	104.79	104.19
104.53	103.68	107.8	106.71	108.28	101.95	105.28	103.74	97.262	108.63	113.43	106.97	99.737	107.71	107.07	106.83	111.9	112.3	105.96	105.15	105.56	107.06	98.075	105.93	107.33	100.4	104.43	106.23	103.72	104.62	96.934	102.2	110.67	113.15	100.02	103.9	108.41	111.64	111.42	109.8	104.76	98.213	100.09	109.32	106.94	106.06	105.61	101.14	101.18	100.72
111.8	110.58	104.37	101.51	110.27	107.85	107.68	104.28	110.34	112.02	113.28	106.26	98.66	105.06	113.91	109.27	102.3	105.51	104.54	105.87	107.99	107.75	104.03	107.38	102.91	103.16	110.79	109.67	99.315	103.86	109.5	110.98	106.13	109.7	106.64	111.41	105.09	99.206	109.18	109.2	104.22	104.34	106.69	107.46	104.54	104.51	102.71	103.69	106.25	101.28
107.91	103.4	101.5	108.19	101.28	104.82	116.63	108.05	106.68	103.95	110.01	109.13	109.52	108.64	111.31	106.38	106.87	110.86	102.41	109.08	107.54	96.29	105.92	103.24	112.93	105.57	105.37	105.56	110.54	103.7	109.03	108.18	106.41	112.1	101.83	107.72	103.91	107.77	104.25	113.96	106.55	105.77	112.19	109.98	107.57	105.11	116.96	100.23	99.797	107.06
110.29	116.24	106.06	107.37	101.17	104.44	107.78	112.04	108.41	109.99	110.81	114.33	110.71	109.12	101.8	112.11	108.31	109.37	109.72	106.96	111.48	110.59	113.94	107.64	112.56	114.16	108.66	106.76	107.08	111.82	110.48	109.63	110.43	112.61	113.23	111.72	111.68	111.54	117.71	108.54	113	108.94	116.59	104.04	109.46	112.23	114.06	113.76	108.78	112.3
103.72	109.15	107.34	103.7	101.06	110.41	102.4	99.843	105.81	108.51	97.875	103.24	99.669	101.72	103.51	103.86	97.885	100.11	95.499	101.48	104.11	96.362	105.4	99.569	103.41	100.72	101.01	103.1	101.4	110.48	102.79	108.03	107.48	109.28	100.36	104.93	100.03	100.48	102.84	103.62	103.65	105.71	105.36	105.15	100.53	109.13	104.15	103.41	105.51	103.14
103.82	103	109.14	110.03	106.02	100.52	108.87	100.05	104.72	101.42	103	112.15	108.24	105.91	96.846	107.12	106.11	108.12	111.53	107.38	104.8	106.86	105.05	105.14	106.86	103.43	108.02	103.74	106.55	111.14	110.98	106.81	102.3	104.72	106.93	106.39	103.26	101.32	106.35	105.85	97.766	106.28	102.59	103.91	113.1	108.56	109.07	103.76	107.48	102.85
105.33	105.51	103.02	107.5	102.37	104.85	111.01	107.29	107.12	108.76	103.07	114.65	112.7	108.15	100.39	107.5	106.47	112.45	109.85	103.95	103.64	109.99	109.04	107	108.59	107.27	102.88	109.19	104.85	111.48	100.46	106.48	107.3	109.35	106.99	107.54	106.63	109.41	108.45	104.38	102.44	105.23	108.08	105.23	106.78	109.75	110.26	109.58	112.75	107.94
107.37	110.89	109.02	107.59	104.32	110.75	108.47	108.88	104.9	110.34	110.9	110.83	106.28	103.56	110.16	113.34	110.54	107.47	103.57	101.51	109.15	105.08	110.85	103	104.15	106.55	108.37	105.82	112.97	111.61	106.46	107.23	108.04	107.99	109.28	113.4	103.12	114.07	114.52	106.56	111.08	110.29	110.32	107.38	107.3	104.28	109.16	113.95	104.21	108.06
112.52	110.34	104.38	109.07	114.85	110.2	103.06	106.85	109.07	109.23	112.23	112.9	113.66	112.99	110.96	112.05	103.67	105.09	108.84	108.48	107.74	117.9	110.74	105.15	105.21	111.95	109.24	103.52	112.55	106.03	109.59	107.06	107.1	110.31	112.07	108.81	109.7	111.8	108.63	110.03	114.73	112.13	108.66	107.75	112.01	108.15	102.37	108.57	114.78	108.89
107.3	111.4	110.38	108.54	109.43	109.7	102.93	105.22	104.14	104.03	107.97	110.55	109.31	103.21	104.39	106.88	106.59	102.44	107.41	110.52	106.19	110.63	106.88	110.3	106.05	109.26	112.28	108.58	106.97	113.42	105.76	111.93	114.32	110.22	107.95	110.96	109.36	111.56	107.64	107.27	104.3	106.25	105.92	113.03	105.33	104.89	110.12	113.72	107.4	105.89
108.98	108.26	107.99	106.89	113.68	101.45	104.82	108.68	104.67	105.81	106.73	105.37	108.72	105.93	104.43	105.2	100.66	104.89	106.18	110.12	116.39	105.56	110.47	95.982	103.53	106.1	100.17	105.57	115.67	103.98	108.71	107.5	100	108.32	110.65	102.4	109.11	101.58	104.38	108.17	106.07	100.32	107.2	108.13	111.58	114.58	105.99	104.39	107.41	101.12
103.06	106.75	104.16	108.6	102.46	104.1	102.78	108.59	102.44	106.6	106.84	110.47	104.24	106.08	102.07	107.12	109.02	100.23	105.8	103.04	104.68	107.36	103.11	105.46	104.9	105.36	103.44	102.64	101.67	104.85	102.35	109.46	100.12	104.46	103.6	103.25	105.86	104.19	104.74	103.34	104.07	115.14	107.52	106.67	112.9	102.27	109.4	102.25	107.68	107.91
104.72	104.99	110.83	99.753	104.16	112.05	108.15	102.49	107.4	103.71	103	109.21	102.26	106.15	112.88	105.92	108.43	104.94	110.29	110.98	109.01	106.15	114.43	106.25	114.2	106.49	114.59	103.6	104.28	106	112.04	109.09	101.16	108.21	99.406	107.89	107.67	111.87	105.77	108.75	108.51	108.02	108.16	105.76	105.23	103.41	104.2	109.99	105.59	111.95
110.28	103.78	105.94	103.43	106.22	106.23	96.309	100.72	109.2	112	110.7	100.18	107.01	104.79	105.9	103.73	100.75	107.11	107.77	106.64	102.19	107.89	102.12	102.63	104.6	104.49	103.25	105.29	104.96	104.39	104.32	105.56	108.91	99.925	106.16	110.56	105.39	104.17	109.77	105.76	107.23	102.88	101.93	104.89	100.04	107.85	108.18	102.82	109.49	104.48
97.969	95.586	101.11	94.804	101.46	99.695	99.335	103.17	94.376	93.643	96.799	100.53	97.123	95.2	99.815	94.055	95.721	97.246	101.99	97.142	100.15	100.29	101.35	97.403	94.871	103.77	101.73	97.503	98.04	95.686	95.351	99.238	96.709	101.38	96.928	100.46	103.58	103.63	104.39	94.707	100.94	104.08	99.248	103.46	98.816	99.085	101.08	93.261	95.873	98.006
99.485	109.02	108.25	113.38	104.98	108.2	107.79	100.46	108.07	106.52	114.38	107.51	107.76	101.63	103.59	108.34	107.77	105.97	105.03	101.89	105.65	111	106.7	101.33	101.85	104.05	108.62	111.41	105.78	107.16	109.64	102.82	108.68	110.52	106.69	103.48	109.52	103.24	111.79	109.35	102.61	106.37	105.84	100.37	103.94	107.13	110.79	103.87	104.91	104.59
103.13	109.03	111.17	107.95	99.38	110.92	106.88	107.79	103.3	108.91	107.66	103.71	110.6	102.05	111.99	103.62	108.84	102.7	100.26	111.21	108.09	105.04	102.66	106.97	106.88	107.08	109.15	108.59	98.722	104.82	102.85	110.19	108.8	105.82	103.14	105.79	100.46	105.58	101.28	103.96	103.24	107.7	106.68	103.47	104.66	110.85	103.2	104.01	103.45	98.352
97.508	97.31	101.4	102.89	99.678	99.704	103.24	104.37	100.34	97.951	100.6	93.154	96.676	104.5	103.03	98.891	99.233	96.794	104.78	97.006	99.968	102.81	100.05	102.58	102.4	100.71	94.582	99.551	100.85	103.35	105.07	99.104	96.531	100.79	105.23	96.559	96.666	100.06	97.706	97.766	94.324	105.34	103.48	100.02	100.97	102.03	104.16	99.513	100.15	98.669
108.74	104.43	109.49	105.72	110.88	108.82	101.65	115.02	108.62	112.38	112.56	108.84	104.03	106.98	110.67	110.55	104.61	109.67	105.61	108.35	110.84	108.39	109.86	109.75	109.31	106.14	105.31	106.98	109.02	105.16	109.3	106.67	106.43	108.64	106.29	114.31	107.01	110.02	101.68	112.64	112.7	104.84	107.95	111.6	108.85	109.62	112.46	109.41	109.98	108.82
109.28	107.98	109.58	105.8	110.31	113.36	101.92	113.08	112.36	110.81	107.82	107.99	114.66	114.7	108.91	104.68	103.97	104.35	114	110.94	106.95	107.35	112.78	113	107.91	112.81	106.28	107.47	104.13	112.39	105.23	106.16	111.84	103.14	109.54	103.47	107.45	108.35	110.8	108.99	105.67	106.52	115.26	105.34	107.69	100.05	107.6	109.61	107.56	103.69
97.3	101.45	100.63	94.913	96.868	104.75	99.546	96.204	101.38	98.752	100.48	102.52	98.729	96.668	94.538	102.47	96.908	104.06	95.856	96.212	94.44	97.353	95.353	95.58	99.157	97.247	100.13	100.34	99.197	100.17	88.935	97.595	99.788	105.04	99.94	94.684	100.09	94.245	90.914	98.16	93.352	97.777	99.223	93.509	93.527	95.015	98.763	93.116	101.26	99.136
106.44	101.73	107.01	112.43	104.38	102.78	104.64	107.51	112.07	100.29	105.39	101.77	99.627	107.35	101.18	111.5	109.85	112.47	105.01	105.51	102.7	106.22	105.77	101.45	100.79	108.76	107.63	103.14	103.85	106.87	105.7	109.43	102.77	106.49	99.163	108.98	99.121	99.215	101.25	102.21	110.08	109.3	104.97	110.89	108.6	95.816	106	105.13	103.69	105.22
107.89	108.93	106.52	104.03	107.41	101.46	114.14	107.92	111.52	103.52	107.56	110.22	110.69	107.63	108.49	109.41	109.77	107.44	110.31	109.77	106.99	110.18	103.19	108.11	111.03	107.92	109.18	104.9	107.97	112.8	100.28	108.41	107.36	105.17	110.02	102.76	110.39	105.37	108.23	107.69	109.98	111.94	108.32	109.12	104.96	108.29	110.32	110.63	108.69	113.39
95.966	95.143	95.801	91.223	96.904	99.737	95.221	94.308	97.653	97.605	97.783	95.746	94.846	95.87	94.459	98.349	102.29	106.02	102.28	98.733	100.06	100.05	93.009	93.512	96.82	96.844	100.18	97.516	97.313	101.3	100.63	97.755	104.34	95.709	95.199	96.41	93.554	100.19	100.81	96.366	106.46	97.999	109.12	93.58	93.376	99.942	95.625	100.45	101.6	106.53
98.229	99.53	98.758	100.29	98.94	98.059	100.03	103.8	99.291	102.53	106.16	104.83	99.328	98.342	96.803	98.11	95.443	98.587	92.22	98.934	98.03	103.6	100.71	100.77	95.198	93.847	97.782	98.559	90.677	100.07	97.702	96.025	97.843	90.315	93.662	101.73	99.26	98.804	104.1	100.53	96.348	95.517	94.098	98.686	100.74	98.458	93.606	106.01	99.88	97.996
107.77	109.23	107.41	108.12	115.93	104.48	107.17	109.93	111.03	109.56	108.66	105.3	100.44	111.87	108.45	106.42	107.02	114.87	107.69	111.81	103.28	107.27	107.11	112.35	104.3	107.39	109.86	104.56	111.61	105.84	115.49	111.91	103.99	105.4	113.17	101.01	109.99	105.01	109.99	109.17	107.79	107.87	106.61	106.09	105.64	107.41	106.38	109.11	102.82	110.6
109.3	108.09	106.57	103.02	98.349	111.74	105.84	104.86	102.92	103.1	106.06	104.45	102.22	107.97	107.77	103.92	105.98	111.18	105.7	108.49	106.03	104.09	102.84	104.07	103.41	101.72	102.63	97.991	104.77	104.11	97.678	102.72	107.76	107.26	99.477	107.99	104.39	105.83	107.39	110.41	109.62	106.22	102.2	106.14	106.18	104.06	103.63	107.91	110.8	101.42
107.01	107.17	106.86	112.14	101.83	110.8	106.69	108.54	108.98	108.68	110.85	100.75	105.41	112.07	110.96	111.7	105.31	108.25	111.3	113.23	104.65	103.51	106.76	110.89	108.14	106.74	110.1	108.84	104.81	109.16	106.51	103.93	111.8	109.8	113.37	101.41	107.95	114.4	111.88	109.34	104.71	104.48	111.32	108.96	104.36	110.48	105.71	106.76	111.39	111.47
109.87	107.79	104.25	110.58	103.86	113.52	111	103.29	109.22	110.18	105.94	104.88	104.78	107.36	110.71	106.27	113.33	107.45	113.07	108.55	110.65	111.31	111.03	112.61	110.79	110.6	109.91	107.53	107.38	111.59	104.61	109.2	116.73	112.22	110.99	112.18	108	109.42	111.27	107.94	107.74	102.69	105.94	106.25	111.47	108.09	110.94	101.69	109.46	110.23
102.27	107.55	98.437	101.85	104.56	114.72	108.72	114.45	107.32	104.93	108.8	111.41	101.49	108.26	104.76	106.19	108.57	104.52	113.38	101.71	106.64	106.73	112.4	109.87	105.74	108.72	109.4	104.2	108.7	110.04	106.89	105.94	99.976	108.58	109.94	103.07	109.04	106.8	103.87	101.97	108.02	103.8	105.44	107.87	108.07	104.49	103.63	106.96	101.27	102.6
111.96	109.93	107.83	113.52	113.19	109.15	107.05	108.94	107.09	109.79	108.11	114.96	112	106.06	106.99	106.63	109.35	109.99	111.74	111.89	106.86	111.84	103.43	106.95	114.64	106.23	108.09	110.39	103.69	104.67	112.15	111.15	101.2	106.73	116	103.47	108.13	112.17	109.92	109.45	110.3	106.72	110.95	108.02	111.01	104.79	113.8	107.93	106.72	104.14
102.32	114.56	106.51	107.05	107.15	103.83	105.41	103.56	109.58	106.07	103.82	107.26	102.05	104.8	103.54	101.43	109.24	107.73	104.45	108.56	104.11	107.39	109.71	104.41	108.05	108.32	112.75	108.53	106.02	97.06	101.04	103.3	100.9	108.55	103.47	102.16	106.3	107.51	106.97	102.79	105.65	105.56	105.08	107	107.78	103.76	101.32	98.824	111.01	106.15
93.1	105.57	103.59	96.394	97.736	96.165	98.371	99.731	97.842	102.68	99.622	99.686	96.574	97.146	95.991	100.32	98.73	96.041	100.44	94.111	94.768	101.96	93.05	102.63	96.465	97.531	98.081	98.677	99.323	99.573	104.6	93.921	102.38	94.548	101.87	92.168	97.046	95.123	94.401	99.236	98.223	98.917	100.74	99.245	95.258	102.12	97.51	99.64	97.219	96.28
98.14	101.6	101.61	97.151	101.62	99.244	102.04	105.51	105.63	100.25	99.539	98.744	102	104.21	93.379	97.601	100.48	100.82	97.563	98.009	98.556	96.065	100.27	96.068	98.211	106.37	102.85	97.41	97.522	102.24	101.88	96.479	101.74	96.139	99.857	97.445	99.304	98.744	105.71	94.578	103.1	104.83	97.798	98.55	93.627	101.43	105.95	99.816	101.49	100.9
92.859	98.026	98.423	96.588	97.654	101.8	96.832	96.909	96.157	103.23	103.77	99.722	105.61	99.702	94.721	91.239	102.77	101.6	92.468	96.272	102.65	99.675	104.64	101.76	100.5	102.19	95.988	102.56	97.6	96.024	92.261	102.98	99.659	95.424	103.59	97.863	101.03	95.846	99.092	94.545	103.63	96.006	94.587	92.518	91.702	98.932	94.396	90.59	103.36	97.38
109.21	112.44	110.33	106.39	107.13	114.87	108.36	109.3	114.29	106.36	112.81	115.62	109.76	111.31	105.34	109.84	111.51	110.39	111.91	114.82	111.05	110.79	112.17	111.38	112.32	115.25	106.94	109.59	109.32	113.11	113.18	113.99	110.55	109.8	113.73	110.14	106.3	108.84	107.43	108.35	112.36	111.9	115.34	110.28	112.65	106.2	111.57	112.19	114.02	102.23
98.803	107.96	110.1	106.34	105.74	105.55	102.83	109.36	100.17	98.421	101.91	106.34	109.47	108.32	106.01	109.73	105.9	106.05	105.29	103.5	104.21	111.37	103.61	107.94	104.03	105.05	108.01	110.63	109.55	99.677	105.24	105.62	104.84	104.11	104.03	105.38	102.22	108.69	103.46	105.14	106.42	110.41	104.27	100.68	104	104.75	105.83	97.99	105.93	103.56
99.123	90.765	101.57	94.767	103.01	102.09	101.51	98.179	96.935	104.5	97.024	96.065	97.081	97.571	100.56	96.388	96.243	95.71	94.14	85.955	100.18	96.455	94.332	97.214	102.39	97.465	93.09	96.695	92.834	100.77	94.357	95.47	96.265	96.144	94.863	96.4	100.98	93.68	103.04	92.588	96.005	97.785	99.373	105.03	94.04	93.914	98.967	93.084	101.36	99.596
99.65	98.657	98.793	98.321	92.733	98.321	94.046	109.17	102.03	97.734	103.72	100.71	100.55	95.198	99.492	99.42	98.273	101.31	95.504	100.76	100.3	99.166	96.101	95.469	95.81	98.914	99.407	98.9	102.38	96.095	97.878	100.15	103.09	98.336	96.946	103.23	101.98	101.2	96.193	99.067	96.218	102.81	97.643	96.128	99.918	96.696	106.81	92.292	99.903	95.341
107.48	102.1	101.06	108.2	112.82	108.17	116.78	110.12	101.51	109.39	108.05	113	110.51	105.15	111.38	109.85	109.56	107.77	105.45	106.81	105.65	113.23	107.11	103.14	103.32	108.86	114.06	108.95	108.23	103.13	106.47	111.62	106.62	104.64	102.94	99.895	102.61	104.7	112.04	108.02	102.4	101.67	104.33	107.73	102.91	111.65	109.98	109.22	111.36	110.93
108.2	109.72	106.96	106.78	105.27	114.19	108.7	107	106.64	110.26	107.52	108.46	105.43	103.05	108.47	112.23	114.97	106.79	106.07	109	112.33	109.21	112.77	104.02	110.85	104.85	107.98	106.09	112.22	111.05	109.3	111.27	108.13	107.27	107.31	111.94	113.05	110.21	109.08	113.21	106.22	106.2	104.76	103.27	112.84	101.26	109.37	105.89	114.72	107.83
115.79	109.7	108.25	107.29	110.31	110.01	109.33	113.65	115.45	109.85	106.93	109.76	111.35	112.44	111.14	112.63	111.63	110.58	105.7	110.25	108.79	113.09	112.68	107.7	110.17	103.01	114.29	110.4	107.05	102.21	112.88	105.42	102.49	103.06	110.13	109.27	109.08	107.24	110.77	112.93	118.75	110.47	111.88	113.75	106.91	105.34	110.85	110.2	104.69	105.49
100.3	95.323	105.13	109.24	100.96	109.24	106.49	101.74	104.78	105.25	107.91	104.51	105.24	107.79	110.09	104.1	108.02	100.6	105.65	109.17	115.27	97.951	107.09	109.04	104.29	103.42	99.541	107.6	106.99	105.55	95.79	101.82	108.44	102.72	103.18	110.73	109.44	108.62	108.04	96.438	104.51	103.89	108.09	101.27	107.15	107.91	110.35	106.2	103.77	102.86
99.759	101.96	99.313	103.85	99.46	101.38	98.289	103.62	101.27	97.187	99.525	102.25	104.07	97.451	95.016	96.737	107.57	101.87	101.32	98.77	103.37	101.15	98.609	96.969	98.108	96.5	106.12	96.803	95.859	108.29	95.632	103.57	100.61	101.82	98.786	107.27	102.45	98.205	98.309	98.371	96.801	99.886	96.988	100.01	94.778	99.045	95.772	100.4	98.745	101.77
107.68	98.154	99.934	96.452	101.89	98.241	99.325	106.26	100.21	91.773	94.359	96.048	102.9	104.92	97.101	97.897	99.389	101.1	108.67	103.56	97.353	96.918	100.8	95.391	98.33	102.19	97.608	95.276	98.861	98.89	107.75	101.11	102.26	98.183	102.75	102.69	95.847	104.57	105.54	96.778	99.57	94.602	107.08	96.466	108.73	104.47	101.67	97.714	94.24	102.82
107.77	107.03	101.66	101.78	108.97	108.55	105.04	109.22	107.44	111.49	109.38	109.93	107.49	109.96	107.54	104.93	112.67	105.15	112.54	104.91	106.33	107.8	110.58	107.44	110.4	106.86	111.12	105.79	106.85	110.06	105.96	111.28	105.23	107.77	100.05	110.55	106.39	107.62	110.01	106.19	110.31	117.43	105.99	96.756	104.39	108.07	102.15	108.2	105.03	104.85
109.68	106.84	103.43	105.58	108.02	106.26	102.32	104.23	104.21	105.77	103.38	105.67	104.66	108.83	101.64	98.669	109.22	103.98	106.35	109.86	112.62	111.57	104	104.44	105.03	107.24	106.32	109.49	104.08	108.69	101.7	102.76	98.628	106.57	106.1	101.22	108.44	110.1	99.693	102.72	109.47	105.58	105.83	108.77	103.97	105.23	110.07	109.23	109.18	102.91
108.78	103.31	107.07	101.19	104.02	109.82	112.13	104.96	103.63	104.35	109.05	106.28	106.88	104.3	102.33	99.723	111	105.4	102.69	103.24	102.22	100.89	109.6	105.91	106.32	103.2	106.86	107.26	105.81	105.19	105.81	104.44	103.13	105.17	105.29	100.68	103.79	99.085	104.69	103.02	104.09	108.75	104.02	102.75	99.291	106.35	105	112.89	110.47	101.35
97.724	104.64	99.95	93.561	100.59	97.504	98.698	101.8	101.04	93.51	105.2	99.826	93.584	95.963	90.637	99.124	99.454	98.993	100.21	100.56	101.31	95.655	102.97	99.718	105.16	101.06	92.539	96.017	100.05	97.622	96.987	103.03	92.792	100.24	91.636	97.907	97.769	99.724	101.39	94.744	99.287	97.179	98.317	99.189	101.36	100.38	97.773	103.87	101.81	105.03
111.57	106.81	110.81	107.21	107.74	108.16	111.09	104.79	108.78	109.83	109.85	105.51	98.581	107.93	111.91	103.72	109.57	104.68	106.72	106.77	113.08	105.71	107.8	103.4	105.35	104.76	108.71	106.21	112.24	106.97	111.92	102.32	105.58	110.78	104.12	103.53	107.88	101.95	107.51	106.04	105.47	111.08	111.29	99.725	112.24	108.5	105.94	103.76	110.05	109.96
110.89	105.26	112.67	111.49	111.8	105.63	107.93	110.06	112.51	105.5	107.11	109.52	107.64	108.95	107.67	109.24	104.8	115.38	111.02	107.5	105.52	108.17	112.03	104.68	109.49	110.6	106.51	102.88	108.72	101.67	107.49	108.14	103.62	107.87	107.96	108.66	104.65	110.83	103.59	109.29	107.35	109.13	112.28	107.28	110.96	107.8	112.14	109.57	107.39	111.87
99.681	94.606	102.81	102.71	98.341	91.611	103.1	98.23	96.923	98.904	102.73	97.452	95.467	95.709	93.807	96.548	104.16	93.017	99.219	102.75	96.109	92.672	98.917	100.93	95.418	94.881	95.461	95.999	106.69	93.962	99.333	94.487	96.097	100.37	94.982	88.333	97.657	108.85	93.255	98.338	96.255	101.57	102.48	100.95	98.594	100.6	98.713	92.042	95.299	98.959
106.41	103.13	107.54	105.04	103.71	112	101.07	112.72	110.03	105.8	112.62	103.92	112.01	109.77	105.36	110.47	98.987	107.92	108.05	105.74	109.33	106.87	112.82	109.76	103.86	107.7	103.63	107.99	102.15	108.46	112.08	109.06	103.41	107.03	109.22	106.01	104.59	106.38	110.8	103.25	104	107.47	103.83	109.29	103.59	108.49	113.11	106.37	112.38	114.04
110.37	110.39	107.95	115.55	111.49	107.33	115.22	112.37	112.25	109.14	113.15	108.73	111.09	109.61	110.27	109.94	112.37	110.6	116.08	109.26	107.33	109.24	108.47	110.65	111.04	110.62	108.94	108.91	112.66	110.18	106.64	111.34	107.5	110.02	108.99	115.16	105.44	110.76	111.79	109.09	108.2	110.41	107.85	113.33	107.35	113.64	111.86	109.45	113	114.08
104.43	108.22	106.88	102.24	108.54	101.92	104.84	100.02	103.3	108.09	111.64	104.56	105.28	107.18	104.05	105.67	107.6	109.49	106.07	107.34	107.84	102.11	100.1	109.46	106.21	101.89	108.74	109.09	101.03	109.48	97.857	105.65	109.6	106.49	109.28	102.53	105.74	112.23	111.7	100.33	105.72	103.83	105.24	107.46	104.09	104.26	105.49	106.62	109.23	107.84
105.09	111.95	100.44	100.17	105.69	102.01	107.14	103.68	109.62	102.65	106.74	103.53	107.78	107.44	105.43	106.24	109.65	106.54	105.27	104.54	110.75	109.96	102.32	100.77	109.48	109.75	111.41	100.35	107.74	102.63	103.95	107.55	102.67	106.39	105.51	104.46	100.01	108.19	105.21	105.66	109	107.82	109.16	112.45	113.95	105.31	106.47	105.32	109.21	113.89
100.09	108.91	107.2	104.97	103.83	105.43	100.7	103.68	105.11	106.95	103.35	103.43	102.99	107.99	104.8	108.72	105.49	109.66	102.99	105.67	109.15	103.84	98.577	103	98.373	106.89	99.725	97.622	104.78	104.1	101.61	105.04	104.31	100.37	109.1	100.87	102.26	105.18	104.28	98.509	105.44	102.89	113.34	106.74	105.39	105.47	110.36	102.23	102.05	106.12
105.29	101.36	106.14	109.25	107.67	106.61	107.76	104.48	103.08	113.42	105.2	111.1	107.05	107.06	103.81	105.01	103.13	108.32	105.86	111.54	104.06	107.75	107.65	108.07	106.53	106.82	109.04	109.24	101.87	111.26	104.66	108.66	103.32	109.44	106.85	107.84	108.19	106.3	108.55	101.47	102.47	107.85	106.04	108.25	104.02	104.13	102.59	100.53	110.74	107.82
94.434	104	97.776	103.73	98.75	95.233	99.841	104.56	103.1	100.29	101.01	101.14	102.99	104.16	99.29	98.219	97.038	108.34	93.607	104.07	98.438	99.546	105.69	101.16	100.33	107.69	97.885	103.14	102.51	103.42	99.84	98.872	107.18	100.52	101.61	100.29	98.746	102.01	109.21	100.25	96.187	98.562	102.04	106.72	99.566	102.28	100.09	98.222	98.453	101.39
109.2	111.84	114.05	112.99	112.36	108.85	112.15	110.24	106.6	107.08	115.19	108.69	108.77	115.97	113.95	115.76	106.24	113.71	105.5	105.93	106.52	107.11	109.47	108.57	113.56	108.66	112.92	110.59	112.35	112.97	110.81	104.73	107.02	108.53	110.76	110.97	109.48	112.45	109.15	110.55	112.19	113.89	109.12	111.34	111.23	111.59	104.88	107.66	107.66	112.28
109.72	107.67	106.22	108.44	113.87	109.31	106.76	110.83	111.29	110.23	112.24	107.05	107.81	106.35	106.43	111	104.08	113.51	107.79	115.68	105.6	110.18	106.25	111.72	103.62	100.14	109.04	113.51	111.17	112.9	110.4	112.99	103.51	107.76	107.18	112.05	106.88	108.91	109.01	110.59	110.38	114.53	101.23	109.44	107.18	105.34	109.3	108.62	107.8	109.92
105.28	100.27	95.165	92.712	98.791	92.37	95.627	96.155	98.593	92.824	89.972	104.64	100.73	99.135	100.12	94.224	101.08	95.376	96.566	93.405	104.4	99.542	97.602	99.097	99.819	94.177	94.869	95.621	97.521	94.767	102.84	99.846	97.731	97.725	96.882	97.411	92.626	94.578	93.96	99.801	99.458	93.903	98.316	99.961	97.101	98.896	97.273	95.877	101.46	97.578
105.65	108.32	116.33	106.28	114.37	100.83	103.4	107.57	108.52	105.85	101.77	105.1	107.32	112.41	110.13	106.3	109.13	108.65	110.63	106.16	102.34	105.04	105.92	103.88	106.19	110.71	103.03	111.48	110.07	105.38	107.38	105.37	104.81	101.81	104.32	98.882	110.17	102.18	109.96	109.2	106.36	106.36	108.21	106.59	110.23	104.93	104.52	107.3	106.25	106.68
106.67	105.43	108.75	105.26	104.12	110.95	102.57	103.37	108.45	104.05	103.7	104.5	101.96	109.83	96.984	100.85	106.44	104.34	104.77	112.36	101.17	99.946	111.45	108.77	104	108.06	107.6	108.4	106.3	104.03	107.24	115.14	110.4	104.29	107.66	102.4	102.58	106.5	99.297	99.385	107.52	102.16	108.64	104.09	105.64	110.39	104.32	104.49	105.2	108.87
109.8	102.98	111.51	105.14	102.58	110.88	111.4	112.56	110.75	107.96	102.92	101.85	106.17	116.99	106.56	111.5	107.61	101.21	111.2	105.94	108.88	111.1	100.98	107.59	103.99	107.82	109.47	103.38	109.49	108.81	108.52	109.86	109.52	117.37	104.67	112.89	102.54	108.64	102.29	106.73	102.82	108.43	111.18	110.47	106.4	103.33	104.5	102.89	108.36	112.69
99.68	98.566	97.546	107.62	98.961	99.83	93.605	98.297	96.646	91.494	99.199	92.853	97.439	101.59	96.223	92.648	97.835	93.862	93.599	100.83	96.553	93.725	98.423	101.79	94.401	98.298	101.34	101.37	100.53	103.49	99.553	99.899	95.419	97.708	94.098	103.96	98.212	92.081	94.431	96.123	95.668	98.021	101.99	99.133	103.19	92.732	92.591	96.441	92.669	101.41
107.76	106.87	102.45	101	104.46	103.79	110.3	106.33	105.97	106.99	106.79	102.52	112.75	105.25	105.3	111.84	107.94	101.89	102.81	101.04	102.07	106.77	108.54	102.3	103.68	115.09	103.19	104.62	103.43	109.36	106.99	106.53	109.79	111.32	104.13	100.79	107.36	105.26	105.15	104.96	107.91	102.65	102.37	107.42	108.37	108.19	103.76	109.38	104.87	103.43
105.94	102.21	102	112.03	108.1	105.19	104.56	104.54	103.47	102.09	108.84	101.54	109.82	107.24	106.84	105.27	108.85	104.34	107.43	108.73	115.9	101.2	106.58	108.98	106.31	101.86	113.47	102.1	107.5	103.07	106.03	107.05	107.76	105.88	107.19	105.5	107.91	109.2	108.89	105.92	102.03	104.65	102.92	109.63	102.12	107.06	106.43	105.63	113.43	108.3
97.31	96.58	97.082	95.028	96.793	96.001	104.5	97.898	96.924	102.26	95.099	103.04	97.828	100.2	100.42	101.31	95.033	98.925	98.033	95.046	92.553	99.142	102.93	101.8	98.81	100.6	98.971	97.596	100.76	100.92	102.34	94.695	95.72	103.88	94.722	90.84	94.557	93.177	105.89	100.27	101.95	94.588	104.09	98.509	101.92	98.057	98.331	93.753	90.568	100.04
102.85	104.82	101.74	111.16	103.6	106.48	112.28	101.42	103.71	105.74	110.05	103.84	112.56	102.59	110.13	109.48	104.56	104.51	106.48	98.076	106.19	106.13	101.37	108.5	107.75	100.84	102.79	110.56	108.49	110.29	101.74	109.64	101.57	102.26	104.54	100.28	109.34	105.73	103.12	102.65	104.33	105.3	111.39	104.55	99.734	106.47	104.95	113.1	103.78	105.8
106.57	105	110.14	106.03	106.52	111.21	109.17	109.74	109.02	109.74	102.15	107.7	110.64	111.84	107.42	108.59	103.94	103.54	109.52	107.84	108.77	104.38	102.93	108.65	109.61	107.14	99.959	99.302	105.78	111.55	106.89	110.26	112.62	103.8	107.35	109.63	111.16	106.01	107.66	110.24	105.96	108.47	111.19	107.84	103.27	106.44	107.56	105.97	107.3	106.32
109.24	108.84	112.04	110.01	101.94	110.02	108.06	107.13	107.04	111.15	103.93	102.47	105.31	110.15	106.55	102.13	104.6	100.14	106.79	107.35	101.26	103.89	106.79	109.72	108.61	107.65	108.06	108.82	99.534	108.06	112.35	105.11	109.04	103.88	105.01	112.95	113.56	112.68	106.58	109.94	108.77	111.05	104.18	104.45	102.57	107.93	98.406	105.44	106.53	105.25
104.28	106.89	113.62	109.55	109.88	107.59	105.56	111.23	109.17	105.05	108.5	105.33	108.18	102.73	108.41	112.2	104.99	107.36	103.59	106.87	111.28	101.12	105.53	98.289	108.14	104.76	107.57	108.24	104.91	104.17	112.36	106.59	112.28	104.95	109.77	106.07	104.07	105.84	103.73	105.92	104.53	105.42	106.37	104.18	105.56	104.94	103.05	110.1	106.36	118.48
108.47	108.92	107.88	104.93	101.85	106.21	106.07	103.96	107.46	108.67	105.37	103.98	102.81	110.34	106.96	108.36	106.3	103.5	109.28	106.35	108.14	106.43	103.08	109.64	104.02	107.09	106.36	102.86	110.87	105.29	110.18	112.79	101.64	104.39	108.23	107.05	103.4	103.86	111.8	105.63	100.62	101.21	102.19	104.25	108.19	108.7	108.75	101.46	106.32	103.87
106.19	108.67	109.98	109.21	111.34	105.98	104.25	106.83	105.92	105.68	109.54	104.03	104.4	112.12	100.9	109.45	108.64	106.02	116.77	111.11	113.76	107.28	111.63	108.48	114.04	109.4	104.48	110.1	111.12	109.26	110.5	103.43	101.9	108.52	101.53	107.8	114.68	112.67	109.49	105.98	102.94	108.75	104.45	112.21	109.55	107.01	108.59	104.9	110.34	110.91
97.928	115.19	105.47	105.74	111.76	109.85	111.09	106.07	109.34	110.65	107.11	102.83	106.87	104.95	116.09	109.89	103.18	104.77	104.75	113.18	110.85	109.05	106.23	105.17	106.43	105.6	109.49	106.64	115.91	104.5	114.38	107.24	108.56	108.24	104.73	106.01	113.92	108.68	105.73	104.55	108.92	109.33	108.2	112.25	104.67	111.43	108.12	111.18	107.61	109.6
100.2	101.22	96.327	98.347	102.3	97.276	90.716	96.969	100.04	104.38	101.32	101.14	98.703	104.19	102.7	97.261	101.15	102.18	97.401	100.72	97.913	102.17	100.58	98.881	93.635	105.62	102.81	101.73	97.707	93.517	96.195	102.55	106.57	100.25	104.27	108.15	95.684	102.32	108.01	100.67	98.683	98.485	98.087	94.682	99.778	100.1	100.37	97.405	98.226	103.52
96.791	96.864	95.98	102.9	95.532	100.13	102.35	100.25	100.01	102.86	99.77	98.677	101.83	101.83	105.06	97.724	102.18	96.89	99.155	100.07	101.45	103.75	102.6	97.606	97.165	96.03	101.64	99.811	101.66	108.79	102.91	99.386	106.62	95.978	104.53	105.06	94.326	98.978	101.05	110.61	101.85	107.02	103.95	96.739	96.603	102.68	102.39	99.439	107.5	102.21
101.65	98.308	98.554	97.621	102.44	102.21	98.972	90.248	96.493	101.45	101.72	100.29	96.135	99.811	100.36	94.784	101.51	99.482	100.73	94.484	98.849	100.96	100.84	108.2	101.78	92.863	101.86	100.81	102.26	90.797	98.214	96.527	96.249	98.742	99.648	96.109	97.566	101.4	95.002	92.005	104.06	99.631	98.389	93.679	96.196	99.05	98.439	99.855	97.587	94.138
108.92	105.95	111.05	108.49	106.51	109.31	101.79	107.31	107.22	108.9	106.78	113.59	105.98	109.01	109.42	105.65	107.97	111.76	108.32	107.35	111.04	111.55	106.74	109.27	105.06	106.35	108.42	107.89	110.17	106.49	114.26	104.01	113.52	108.35	106.56	114.24	108.37	107.64	110.11	107.8	108.09	106.24	112.82	107.27	109.47	104.3	104.24	106.76	109.64	106.61
101.81	104.85	110.1	106.43	108.86	107.13	107.49	101.29	107.36	113.44	107.37	104.71	108.76	105.52	103.15	107.16	103.65	105.36	109.18	108.58	106.72	106.16	103.56	107.08	103.83	103.92	103.57	107.87	105.49	105.04	103.3	104.31	102.62	102.06	105.48	102.78	109.98	103.53	114.76	109.44	103.81	103.67	104.09	103.48	101.19	103.27	110.99	108.51	104.64	103.11
105.88	103.37	100.09	96.745	109.34	108.21	105.01	105.84	106.62	99.636	103.73	101.52	103.62	106.14	109.85	100.47	102.1	102.35	109.85	98.562	109.05	108.46	102.97	105.27	103.57	101.94	104.47	100.77	108.5	109.45	110.11	97.335	102.95	112.93	99.866	106.35	103.05	106.95	102.87	105.57	106.8	110.69	110.59	106.05	113.45	104.52	97.869	106.24	106.91	106.35
117.5	108.18	114.76	105.47	110.89	113.69	110.53	102.81	112.7	115.79	105.9	108.13	110.92	109.73	103.87	110.64	111.43	108.51	110.22	109.81	105.47	109.68	106.46	107.1	113.81	105.69	109.55	112.45	107.15	104.5	114.78	109.3	106.3	113.94	111.14	111.89	111.37	112.46	101.53	109.96	110.55	111.19	108.11	105.74	103.2	103.94	101.6	110.38	108.14	109.03
109.95	109.2	104.51	107.46	103.99	109.52	107.87	108.42	106.96	103.42	103.04	101.72	105.38	105.45	103.1	109.01	108.18	106.95	113.18	104.71	110.41	98.941	103.98	109.55	105.58	107.56	101.9	107.23	106.21	111.32	107.83	104.66	104	111.86	105.64	107.79	105.35	104.99	108.86	101.93	99.581	102.82	99.07	109.04	107.75	105.46	107.82	105.22	105.71	104.28
101.6	92.391	96.718	99.972	96.975	102.81	94.099	97.396	103.45	93.176	98.012	94.012	97.435	97.152	110.48	96.778	95.671	98.205	99.057	99.408	100.98	97.332	98.768	99.016	99.187	104.21	101.79	98.446	98.361	96.171	97.243	100.12	101.87	100.45	96.065	101.94	95.907	97.434	95.411	94.371	99.51	100.6	102.26	90.606	102.34	96.797	97.214	96.292	99.279	94.185
102.57	100.93	107.38	101.75	105.22	105.93	104.15	105.99	104.26	105.79	105.74	111.56	106.7	112.11	101.35	109.72	106.08	105.61	109.09	104.9	108.09	102.57	103.11	105.95	103.02	106.91	97.545	103.02	98.796	106.5	107.95	103.91	107.36	105.75	100.14	109.15	107.6	103.14	101.85	99.673	110.36	108.6	107.59	107.66	100.66	98.785	107.44	106.13	113.68	108.24
107.44	109.46	106.18	112.34	105.85	107.71	110.67	112.07	110.69	110.4	104.79	101.33	107.6	108.83	106.53	108.98	106.96	107.28	107.37	104.53	105.02	104.07	100.38	105.12	104.46	108.23	112.45	105.28	114	108.59	102.58	107.55	109.99	103.05	104.26	105.19	104.13	108.66	106.16	107.21	108.01	107.83	112.89	111.13	107.41	107.86	106.05	109.29	104.48	103.46
98.138	107.69	109.57	99.269	100.76	102.45	101.87	111.61	104.4	108.19	117.03	101.12	111.35	105.71	108.07	106.16	108.83	98.609	104.78	103.18	107.6	105.45	103.32	108.62	100.58	112.47	105.55	101.95	106.87	106.58	104.34	105.55	109.83	96.805	99.556	106.29	104.06	102.68	107.91	108.75	104.29	105.87	111.39	104.45	109.5	110.12	110.61	110.42	104.62	105.76
104.09	103.86	103.37	106.4	103.52	110.25	100.18	104.17	104.97	106.76	109.72	107.61	103.73	104.7	105.03	109.89	97.129	107.43	107.89	106.22	107.47	102.7	110.22	99.596	101.75	100.33	110.05	100.06	103.22	108.69	103.88	108.24	105.72	104.46	111.05	98.429	100.89	106.75	100	107.04	110.47	108.64	104.94	104.27	103.08	105.72	106.08	108.59	102.87	104.23
104.66	113.8	109.25	102	112.44	103.18	101.41	105.67	108.92	100.73	110.32	112.99	104.01	109.75	105.99	111.48	100.52	106	101.67	103.92	105.69	106.39	110.89	109.04	110.13	106.51	104.12	99.892	105.04	103.2	110.73	104.01	102.96	106.66	103.91	105.64	104.76	105.04	108.66	107.01	112.15	111.61	109.39	100.36	107.59	113.36	105.41	112.3	105.35	112.41
99.866	99.152	100.74	101.46	96.9	102.29	101.9	105.97	99.087	94.979	98.239	101.2	101.35	104.92	101.15	95.875	107.77	101.95	100.11	98.905	100.29	100.28	104.08	98.953	100.8	100	99.701	97.672	93.24	97.455	96.288	93.921	96.645	100.11	103.19	98.714	103.38	101.06	101.64	101.34	95.874	98.871	100.98	101.64	98.545	100.31	101.52	103.46	97.353	103.15
105.56	106.23	109.92	102.61	104.27	102.92	112.4	103.49	105.54	106.97	103.54	106.1	108.21	101.43	104.13	111.04	105.55	103.89	106.54	105.48	101.6	100.76	101.33	104.91	104.69	108.59	105.53	101.19	102.06	108.84	102.5	103.72	102.93	107.95	100.34	110.35	106.79	106.78	102.05	102.91	101.58	106.8	109.93	102.78	112.19	109.69	98.288	99.859	104.39	105.56
98.383	102.78	100.24	94.02	103.4	98.072	101.77	100.42	98.814	95.124	104.06	95.586	98.441	100.27	98.224	99.044	98.68	95.119	99.042	102.13	95.363	101.23	97.501	99.691	102.11	106.55	101.35	98.742	105.19	108.12	102.8	98.98	107.58	101.49	101.34	97.918	101.55	102.43	99.744	92.347	97.804	103.21	100.35	103.33	96.494	99.608	101.87	99.506	101.44	100.56
100.25	104.29	97.621	93.172	98.018	97.15	100.08	96.334	102.27	103.46	97.607	93.796	97.425	97.515	102.26	94.598	101.93	108.34	96.704	98.172	102.37	99.71	100.25	100.61	95.988	96.731	100.14	99.329	102.61	98.977	96.083	99.75	98.142	105.67	99.492	95.141	101.2	98.643	96.234	97.682	95.525	92.368	95.958	97.037	94.399	96.855	101.15	94.226	100.94	102.24
112.13	104.07	102.6	104.79	112.06	112.31	105.82	103.86	114.86	113.41	105.35	110.85	107.38	110.88	105.28	104.58	102.62	114.84	109.37	105.32	108.15	108.13	110.23	103.73	100.22	108.12	109.89	112.72	110.46	110.04	112.1	107.62	106.73	109.53	106.58	112.59	106.25	106.69	108.91	110.55	109.27	101.87	108.56	109.38	107.57	109.35	101.52	106.49	103.61	110.02
106.18	105.45	104.29	107.07	105.93	117.49	109.83	108.47	109.71	113.21	114.63	104.12	105.65	107.4	107.39	111.67	110.03	110.69	103.75	112.56	109.33	104.28	112.62	107.72	109.49	114.35	102.26	100.85	105.5	103.86	109.37	111.5	103.34	110.93	107.05	102.9	108.66	107.28	105.86	104.81	106.63	110.38	112.69	112.25	104.46	117.63	103.22	107.33	111.46	108.54
100.65	110.86	109.6	110.64	104.46	97.07	105.17	105.68	99.228	105.51	103.07	107.73	104.03	101.64	106.83	103.44	107.62	106.71	113.18	111.35	112.46	105.16	109.97	103.21	106.86	100.45	103.24	99.142	106.61	107.07	108.06	107.11	110.04	109.83	112.55	109.06	104.03	103.46	107.13	97.787	104.37	111.65	112.13	107.1	111.59	105.75	105.29	106.04	114.05	108.31
104.31	105.98	105	102.44	101.94	107.97	109.98	112.04	107.54	107.63	108.98	108.77	108.08	111.73	107.61	107.56	103.02	101.24	108.58	107.35	116.41	100.82	112.33	107.93	106.69	112.22	99.63	108.52	104	99.363	104.5	108.18	108.73	105.15	105.9	105.06	107.14	110.84	107.93	100.79	103.7	112.72	113.24	106.07	109.49	108.88	110.01	104.55	99.306	102.78
108.31	106.88	110.95	109.13	108.05	101.46	107.06	112.27	108.68	101.22	112.75	105.38	102.62	104.24	105.41	101	102.26	106.29	111.94	112.91	107.39	108.44	109.6	110.13	107.23	112.36	110.24	109.34	109.02	110.82	106.85	109.7	104.45	106.28	108.32	109.87	104.2	105.07	108.17	106.75	105.69	108.24	108.59	107.61	113.8	111.97	112.15	105.87	106.83	107.46
105.17	109.6	113.7	113.13	108.35	105.25	109.08	108.51	108.78	107.57	108.26	103.32	112.96	115.56	108.3	104.82	101.15	104.25	105.93	112.58	112.43	106.74	103.93	109.46	102.84	109.59	107.28	107.64	110.85	107.46	114.93	109.64	104.09	111.82	107.08	106.63	104.95	103.21	112.71	103.99	107.94	106.62	104.83	108.12	104.49	108.77	106.13	106.74	107.9	109.83
95.908	99.766	98.742	104.59	96.098	94.654	97.943	105.17	103.51	98.815	91.963	94.776	92.68	100.2	99.608	106.2	101.85	91.607	99.726	98.233	98.958	96.764	102.39	98.032	103.66	108.13	98.711	97.228	102.33	99.415	100.52	98.324	99.359	94.545	98.576	95.57	99.293	100.18	99.1	94.073	91.374	94.662	95.935	101.35	98.235	96.996	96.709	92.279	94.594	100.15
109.22	101.16	112.86	107.46	114.46	105.93	109.2	108.17	111.38	110.32	114.24	108.63	104.13	98.64	112.33	107.91	103.53	104.53	108.13	103.99	105.79	112.83	102.35	105.74	104.33	108.64	113.14	110.16	103.99	109.23	111.06	108.33	109.1	103.07	114.58	105.84	104.95	100.91	112.04	104.19	106.68	105.32	110.21	114.86	105.38	104.89	106.55	108.81	112.93	101.63
100.46	100.15	103.01	93.151	93.333	99.85	99.627	93.368	95.258	95.06	100.17	93.947	98.41	96.504	96.851	91.608	99.577	100.59	101.58	101.27	98.345	101.22	96.881	94.88	96.943	96.785	104.09	96.104	100.19	98.427	97.048	97.553	92.608	96.737	94.79	97.453	92.627	95.564	99.745	102.02	94.486	100.45	97.063	98.453	101.03	100.09	94.797	96.195	98.484	96.725
105.98	106.84	107.24	106.58	112.17	108.2	103.97	105.27	106.77	104.22	104.31	111.12	105.05	108.78	105.68	105.51	111.79	108.92	100.45	101.26	104.09	103.21	106.31	113.39	102.93	108.25	104.69	102.04	100.61	101.86	105.32	107.65	105.87	111.18	105.84	102.68	104.48	101.01	101.94	105.47	107.53	103.11	102.59	106.25	106.86	104.43	108.57	109.79	104.6	108.29
112.51	107.75	112.98	103.71	108.9	107.65	108.99	107.09	113.84	112.65	108.81	113.32	109.73	109	104.98	102.91	107.18	110.85	112.36	110.46	111.26	103.85	112.45	106.77	109.2	109.53	110.22	104.83	107.17	108.69	106.34	108.52	113.48	107.99	105.61	117.51	107.09	112.82	109.72	110.54	108.31	109.86	111.82	116.36	116.31	111.53	111.7	107.4	109.77	112.45
112.08	109.43	107.91	108.3	115.76	112.85	111.36	111.4	108.76	100.73	106.69	100.74	110.22	106.74	110.27	103.68	108.9	104.95	111.66	106.87	99.864	109.94	113.53	105.17	109.87	104.82	103.4	108.42	106.15	112.64	108.84	106.27	106.9	109.83	111.24	106.6	108.35	104.47	105.61	112.7	107.64	108.71	107.32	109.24	108.85	104.64	105.43	108.28	109.52	107.71
103.56	110.23	104.84	106.48	106.59	109.1	107.34	105.86	106.95	108.55	109.58	105.25	104.03	104.27	99.752	106.97	104.76	109.36	108.3	101.43	104.03	106.55	108.47	104.47	110.36	104.23	101.18	103.99	103.51	106.09	108.72	105.75	104.43	109.49	109.87	109.59	110.14	104.38	100.41	105.28	109.81	103.55	108.66	112.99	112.19	107.59	105.96	109.9	100.52	102.48
107.14	105.33	104.09	103.82	105.02	104.75	106.47	106.01	109.66	110.01	102.1	108.59	104.32	107.13	104.83	108.04	103.83	103.69	107.57	106.01	101.4	103.67	107.14	106.63	103.81	102.48	107.83	110.01	98.251	109.7	104.22	101.4	107.08	102.21	107.35	105.64	111.49	104.5	106.18	104.71	109.82	109.16	109.47	104.29	102.94	107.02	105.04	103.48	106.68	106.27
100	98.097	95.882	95.88	103.13	94.523	93.138	100.08	100.03	99.502	99.461	96.518	92.491	99.546	92.983	100.11	97.39	103.95	100.38	99.439	99.464	96.045	92.978	101.98	98.43	106.55	101.63	99.118	90.434	98.102	100.81	95.064	95.999	99.91	99.782	101.11	97.563	95.12	100.52	95.238	97.036	94.695	92.373	95.698	102.71	96.93	99.539	99.472	102.13	93.065
102.87	103.86	105.58	99.41	107.37	107.55	107.12	104.51	103.23	104.21	111.41	97.008	103.68	105.96	108.79	106.93	101.43	106.5	113.22	109.19	106.81	106.66	106.71	105.72	102.58	109.49	107.34	102.48	108.61	107.74	103.7	104.95	107.26	103.34	109.5	101.81	103.59	106.96	103.1	104.14	110.44	106.24	105.46	109.81	107.09	102.77	113.55	105.18	104.41	107.12
114.3	108.52	107.6	107.54	109.75	112.01	105.39	113.38	108.16	112.36	106.7	119.11	110.9	105.56	110.37	112.48	116.99	109.83	111.55	113.6	107.98	113.29	105.6	113.94	112.36	109.71	111.16	101.29	113.16	112.83	113.49	113.41	110.56	111.74	113.74	105.99	110.11	110.26	107.87	118.3	111.66	109.16	111.8	107.79	105.23	112.83	114.39	106.61	105.69	111.08
107.75	101.79	111.62	109	103.93	105.14	112.55	106.82	102.68	101.24	114.56	114.35	112.93	108.35	105.35	106.88	107.7	108.04	110.87	102.92	105.83	106.65	109.02	110.31	105.26	112	108.4	112.44	100.94	106.3	107.13	102.71	104.82	110.47	106.19	107.55	107.2	110.25	106.59	107.19	106.72	107.39	115.56	106.8	106.95	106.81	104.03	104.5	109.16	116.88
107.11	106.63	113.23	103.96	114.88	109.26	113.29	107.06	106.02	105.35	99.817	116.54	113.42	107.61	102.56	103.19	114.8	102.29	105.5	106.61	113.07	113.65	115.02	110.98	102.81	108.88	108.44	106.24	104.84	113.58	102.64	108.93	116.08	105.5	109.75	117.06	104.27	109.63	109.34	105.71	110.37	109.14	109.38	106.24	106.67	113.21	107.38	102.44	101.52	114.34
94.642	92.021	100.86	100.09	97.567	95.194	97.174	103.39	94.224	100.99	97.058	100.88	98.651	95.043	103.26	94.378	99.406	99.009	102.03	99.552	97.941	101.45	96.725	98.488	97.106	101.87	96.258	96.02	100.4	99.621	103.66	96.64	102.05	102.2	92.409	100.17	96.162	99.619	93.293	100.75	95.349	105.4	99.692	91.648	95.866	97.088	93.227	96.414	100.66	100.74
98.27	103.04	105.26	102.06	99.38	102.03	102.72	106.01	100.98	109.51	107.74	105.02	104.22	109.07	108.18	105.17	109.37	103.86	104.42	110.32	107.63	107.95	101.46	103.14	104.82	107.4	106.57	107.3	101.76	104.7	99.885	108.21	105.22	104.59	107.36	106.63	104.66	105.16	103.55	103.32	100.37	98.689	107.78	113.28	103.95	103.71	105.93	99.54	110.38	106.18
96.021	96.991	101.81	99.404	94.406	94.669	90.271	101.27	97.375	95.452	95.405	93.113	96.294	98.676	100.64	94.675	99.976	101.08	96.046	96.201	91.523	101.14	97.037	95.768	94.593	96.151	97.354	98.96	89.142	100.87	96.545	105.45	101.87	99.346	92.417	100.95	93.888	97.346	99.092	93.92	93.864	94.126	98.348	101.84	98.117	96.362	96.997	95.806	102.36	102.82
109.84	99.265	104.67	106.59	107.43	107.01	105.59	103.67	101.93	105.78	102.85	108.61	106.76	99.093	105.98	107.58	101.63	107.37	107.01	105.93	98.262	109.12	104.19	102.83	109.32	110.98	102.42	104.54	103.05	106.16	107.81	107.58	101.61	99.895	105.98	108.2	104.19	106.04	106.37	105.59	102.05	110	106.37	107.1	107.76	102.72	108.02	110.49	102.79	107.3
105.15	107.65	111.08	103.18	104.01	103.54	101.8	105.91	102.3	108.47	110.57	102.34	100.48	112.12	106.09	108.27	103.77	106.68	101.74	105.48	108.49	101.89	106.61	105.65	109.24	112.56	99.782	102.65	108.68	108.24	96.676	108.55	103.95	100.88	103.13	100.44	100.89	102.86	101.98	111.97	105.75	108.29	106.56	109.56	103.56	105.14	103.63	109.13	105.2	107.98
101.95	107.26	100.2	111.75	103.63	106.11	109.54	108.6	107.07	103.05	111.46	99.284	111.01	99.412	106.79	106.16	106.31	105.94	102.07	105.43	103	110.48	110.6	105.48	102.33	104.58	112.8	102.39	108.56	110.02	102.82	101.91	109.26	107.27	107.02	104.68	110.2	106.04	105.2	106.74	97.909	105.73	103.73	111.58	109.95	108.75	107.43	109.49	107.98	104.79
100.84	103.28	106.78	110.24	105.26	99.225	110.32	102.74	103.63	101.95	107.24	102.8	101.13	97.107	102.7	107.89	103.11	100.96	110.06	106.1	109.57	110.53	102.95	103.93	112.49	104.34	103.82	102.94	102.53	111.96	106.6	106.82	104.35	102.59	101.69	105.74	110.18	101.95	105.72	104.15	100.6	103.94	104.73	110.01	105.56	103.09	101.28	102.98	111.5	108.33
108.64	102.71	107.57	106.85	106.54	104.8	104	106.61	104.57	106.75	105.58	109.62	105.66	111.67	107.62	106.04	109.8	104.52	105.24	104.12	105.47	111.82	106.9	105.17	111.53	105.26	108.81	108.84	104.22	107.3	107.93	100.07	104.81	107.13	110.2	101.69	101.24	100.03	105.61	106.29	107.71	107.82	103.73	106.56	106.32	110.06	106.96	102.97	108.1	109.78
107.75	104.76	106.9	100.07	103.47	97.003	106.89	110.7	109.03	104.12	109.8	105.93	105	104.73	104.35	107.93	105.14	108.81	100.38	100.97	104.36	109.47	105.68	104.57	107.16	106.81	103.03	109.27	107.34	100.43	110.2	108.32	105.77	106.75	102.6	108.21	109.87	108.05	103.53	109.76	100.89	98.963	103.34	105.21	104.88	106.67	106.09	108.5	103.64	100.83
97.353	100.19	94.744	96.322	103.16	101.93	98.218	100.64	98.129	108.83	106.88	101.41	102.69	99.564	98.187	103.29	96.658	105.16	100.29	105.25	103.61	97.612	106.13	102.74	93.904	95.24	106.04	94.349	105.47	100.08	100.04	103.31	95.091	101.23	103.31	103.17	101.48	98.599	99.024	99.578	104.42	101.02	101.06	103.89	94.524	100.12	96.725	97.849	97.918	99.43
103.51	100.41	98.54	104.29	102.99	104.73	105.93	98.189	99.444	105.1	98.038	104.27	98.503	103.8	98.142	101.24	98.613	105.64	98.637	104.01	92.306	100.09	99.2	98.846	98.211	97.406	101.21	110.31	105.23	105.86	96.304	94.377	100.8	94.376	101.54	100.29	101.63	99.484	101.74	103.17	101.5	97.46	96.786	96.599	97.38	101.38	96.518	102.99	106.8	100.14
103.96	103.86	97.935	98.734	103.17	100.26	95.679	95.518	102.05	100.55	102.1	99.937	95.943	105.26	98.541	95.571	106.38	101.73	98.402	97.048	104.52	106.04	102.4	101.83	103.24	106.08	101.71	98.75	98.169	99.141	101.2	101.58	100.44	98.91	102.21	100.78	106.15	103.55	99.972	98.264	110.94	99.287	105.56	99.566	103.61	98.996	96.566	105.82	93.36	104.85
100.05	95.583	98.06	102.92	105.52	104.08	105.71	107.34	103.98	108.92	107.62	107.9	99.664	106.94	112.32	108.86	106.21	118.02	106.92	105.43	102.14	103.51	105.71	108.85	108.41	101.88	105.2	102.61	100.07	106.98	105.36	105.5	101.03	108.85	103.28	102.84	106.58	103.04	104.92	107.81	101.1	101.92	101.2	107.16	103.95	106.88	106.78	104.61	102.97	106.93
107.58	110.78	113.11	102.62	106.35	103.59	106.9	112.28	100.21	101.64	103.05	106.87	107.3	107.57	109.69	111.12	108.07	109.64	106.62	107.08	108.3	102.63	111.09	112.4	104.85	109.12	110.57	101.66	112.77	105.35	107.62	111.94	108.52	109.4	108.93	106.7	105.24	107.73	107.89	106.44	108.41	109.95	111.58	112.9	106.99	106.19	108.5	104.62	108.99	106.83
105.17	103.7	109.25	102.52	103.64	107.36	100.63	101.15	106.29	105.86	106.19	107.2	113.32	110.72	101	101.31	107.44	99.615	106.07	108.12	109.03	107.94	101.62	106.4	106.45	101.26	105.43	102.29	101.68	103.26	109.68	105.37	105.28	104.38	110.98	108.59	101.98	104.9	99.856	103.33	109.45	106.81	107.78	110.22	104.8	107.4	109.54	102.46	111.18	100.12
109.08	106.01	100.34	103.85	106.59	103.6	101.61	108.11	104.19	108.6	103.92	103.15	103.73	107.21	110.59	106.74	104.48	106.08	106.6	104.75	108.82	104.95	104.24	112.33	102.28	105.37	106.87	101.35	100.41	104.02	100.55	106.17	105.53	105.23	107.14	106.5	105.9	113.36	102.46	105.77	104.69	106.84	103.23	104.65	100.53	107.58	108.38	107.12	106.72	101.97
108.04	108.06	107.03	109.57	117.64	102.88	103.12	106.44	111.28	110.07	109.39	107.07	109.76	109.17	109.02	106.55	99.161	105.13	111.54	111.61	112.41	105.7	109.15	109.87	110.28	114.65	114.94	112.24	111.18	101.47	107.71	109.01	105.02	107.81	107.99	104.5	104.3	112.67	105.41	104.54	109.63	107.1	111.5	105.11	108.64	105.67	108.11	104.98	108.64	105.82
97.649	97.195	103.75	96.806	98.714	96.041	100.28	94.132	103.4	95.817	105.32	100.03	92.122	102.71	96.488	97.74	102.22	92.436	98.155	103.92	104.19	101.99	97.077	98.099	93.501	104.16	95.825	93.531	95.167	95.165	96.07	103.19	98.831	101.89	95.744	105.52	97.674	94.292	104.25	99.016	96.844	105.2	95.929	94.612	96.989	97.331	101.51	101.07	100.45	104.54
101.72	102.82	105.63	101.26	97.054	100.89	109.65	109.34	103.64	108.51	110.62	105.77	97.69	102.78	106.44	109.51	101.32	109.34	105.13	109.24	104.22	106.1	111.06	108.41	105.32	103.74	109.17	102.4	107.28	117.52	111.56	103.98	101.55	107.62	107.49	107.64	103.36	97.398	97.292	106.71	110.95	105.49	108.09	107.62	106.92	107.51	102.92	104.06	112.3	104.29
106.66	106.35	105.02	107.38	107.7	105.82	104.49	107.05	110.22	103.29	108.45	104.26	110.23	104.48	105.68	103.51	98.262	106.24	105.45	102.77	104.94	102.7	107.89	104.23	104.96	109.77	111.55	107.56	106.89	108.8	101.89	104.66	108.07	106.77	106.11	100.88	105.57	113.01	108.23	102.62	105.09	107.01	108.41	104.21	108.93	103.91	107.64	103.74	107.97	110.9
112.01	108.91	110.17	106.36	111.28	111.32	107.98	113.99	108.7	109.37	107.41	114.52	108.95	115.18	109.68	102.38	105.82	110.62	109.61	103.58	109.48	109.47	107.4	107.01	109.38	108.67	113.22	109.2	111.42	107.4	110.25	111.22	108.93	111.07	113.58	111.99	105.38	109.45	106.5	109.81	107.9	109.38	109.79	110.87	102.77	111.94	110.09	111.04	107.81	106.89
95.469	97.139	93.028	103.05	99.086	100.37	98.604	105.84	98.387	100.91	94.164	103.32	100.16	101.06	100.98	102.61	103.09	101.4	96.689	101.96	98.167	92.346	102.02	97.974	101.71	102.22	97.347	102.64	103.48	102.68	99.693	105.37	98.522	105.99	104.71	97.222	99.44	101.01	102.28	98.426	97.581	98.1	99.72	98.792	99.983	99.173	102.59	102.2	96.017	102.36
98.35	103.76	105.66	98.878	104.76	93.701	97.836	103.36	101.78	101.29	94.942	106.34	102.68	103	106.82	108.46	99.466	104.21	101.83	94.434	99.974	94.634	101.49	98.989	97.32	96.903	97.81	99.48	99.174	98.91	100.73	99.661	99.894	105.92	101.32	99.299	101.88	99.867	99.247	99.491	96.772	98.231	101.33	94.605	104.25	100.97	102.35	102.27	100.32	98.98
97.473	97.266	102.18	99.096	101.81	96.548	98.684	101.14	96.852	106.06	96.961	103.96	101.71	98.014	94.193	98.412	97.208	96.297	100.76	104.29	99.201	99.854	94.384	98.705	104.46	98.551	101.07	99.979	98.402	96.909	100.75	99.217	98.786	100.16	97.785	101.89	100.55	103.38	93.477	101.14	102.6	98.319	94.625	97.993	95.259	100.15	92.138	92.834	97.59	94.836
103.02	106.96	102.09	104	108.04	103.03	102.97	104.39	99.823	103.84	106.69	106.09	100.85	102.04	106.17	108.23	110.57	108.36	103.91	112.94	99.167	100.83	113.94	99.629	111.82	106.85	114.98	108.54	108.62	108.98	101.31	104.19	112.37	111.56	106.35	106.7	104.05	100.42	103.76	108.38	102.73	106.37	105.22	109.55	108.82	106.05	106.98	106.96	106.89	106.59
101.35	101.79	94.758	102.09	98.755	103.37	97.013	105.36	105.14	102.53	103.03	98.993	100.8	102.69	95.735	97.81	98.989	101.19	98.657	102.07	105.4	99.097	99.384	105.96	93.854	99.51	99.206	98.734	103.07	103.71	100.5	96.298	100.48	102.78	104.87	101.18	98.95	98.291	100.32	100.46	104.25	93.945	106.38	102.73	98.347	98.914	100.02	96.464	95.575	104.58
106.74	113.73	112.92	108.85	105.35	102.48	107	108.04	104.96	110.23	105.23	112.09	99.994	104.94	106.17	110.41	112.42	101.13	111.32	111.13	110.87	102.27	110.85	106.48	109.78	112.24	105.69	107.56	100.22	111.49	105.1	106.36	107.93	106.39	111.6	115.59	104.52	110.36	103.43	104.63	115.51	107.94	112.52	111.76	110.44	102.76	105.91	106.07	112.7	107.51
99.578	97.011	101.57	102.33	99.26	98.512	103.76	98.973	103.56	94.301	100.44	94.807	98.993	100.86	106.27	99.692	103.43	99.878	104.28	97.73	103.08	103.81	98.254	99.475	98.747	98.966	106.2	99.231	98.428	106.59	102.8	103.61	105.84	99.386	100.18	100.61	97.936	92.301	102.33	97.291	100.04	96.106	101.98	100.73	99.568	102.82	100.03	100.91	92.763	103.4
105.94	109.98	113.04	114.05	106.42	104.05	105.59	105.76	106	105.52	108.01	113.27	108.9	106.58	104.81	104.9	110.23	104.18	102.2	105.01	112.52	111.24	103.29	111.64	108.26	115.33	110.17	109.24	107.55	107.56	102.79	104.98	105.91	112.13	103.6	112.68	108.21	104.03	106.94	108.95	106.26	111.34	108.25	108.45	113.02	106.56	109.48	102.88	109.88	105.62
106.35	107.91	102.32	111.12	112.19	106.09	111.09	112.55	110.69	108.46	109.42	110.45	104.8	107.7	105.35	106.46	111.79	108.39	105.12	105.1	108	106.15	101.19	110.02	105.45	106.96	105.27	107.95	118.54	113.17	105.28	102.9	112.22	108.11	112.03	99.591	112.06	102.25	105.79	111.05	111.02	108	115.57	108.12	108.08	114.58	106.97	103.42	108.23	102.89
108.64	100.7	108.5	107.62	104.32	108.38	107.71	106.8	110.27	111.69	107.52	106.05	110.49	105.73	108.76	107.7	109.23	105.26	108.83	112.02	103.14	112.11	109.07	105.84	106.44	105.96	109.87	99.658	111.33	110.64	104.67	109.81	107.54	108.03	106.05	107.47	107.59	110.76	108.32	106.65	105.96	110.15	104.15	105.91	102.8	111.47	110.67	102.71	103.86	103.26
102.3	99.84	99.214	106	106.06	101.17	99.792	100	103.26	110.1	97.874	102.1	104.19	100.39	100.98	108.64	102.61	97.129	102.05	99.887	100.58	97.281	108.64	100.95	100.79	102.72	113.45	98.658	97.765	103.92	93.78	101.16	97.962	104.69	102.45	105.26	110.93	108.19	97.622	103.01	105.1	98.671	107.36	101.27	102.67	103.14	100.77	99.206	103.11	106.35
103.96	98.489	100.49	104.96	108.53	99.535	104.5	111.34	109.59	110.92	99.929	103.02	108.31	105.28	103.43	104.79	107.41	113.57	104.39	101.65	113.43	103.45	105.1	109.17	107.11	108.52	105.23	110.61	111.34	110.64	105.29	106.34	103.09	102.67	105.99	102.66	111.29	109.28	111.56	111.64	109.56	107.17	109.17	105.8	108.54	106.59	104.02	105.91	106.4	108.22
110.69	106.89	110.59	99.896	104.47	102.75	109.18	109.43	104.26	102.89	103.62	112.31	101.37	110.1	111.6	103.62	107.15	110.95	110.37	102.3	107.93	107.6	109.34	110.16	109.14	105.62	101.26	102.79	104.26	101.38	105.16	108.49	103.76	104.78	109.06	104.85	105.35	105.98	105.98	105.82	100.9	112.1	105.94	111.69	106.96	106.8	99.491	107.04	110.85	99.56
100.71	99.366	98.954	98.683	98.52	99.456	99.549	93.476	96.685	95.482	98.527	94.251	92.064	99.414	96.852	97.107	100.09	94.174	106.31	97.399	93.276	102.54	97.68	102.22	97.123	98.69	96.906	101.24	97.05	95.34	101.36	96.783	94.597	98.177	92.497	99.07	97.238	97.386	100.72	95.848	94.705	95.762	101.84	100.58	96.685	98.764	98.387	100.72	95.048	98.928
110.81	108.79	116.05	101.8	111.01	106.09	105.34	110.04	109.11	107.38	104.1	110.9	105.28	107.47	112.13	109.73	108.98	106.49	104.69	106.31	111.92	111.37	111.77	105.63	112.03	104.55	107.44	116.35	113.64	108.64	106.27	109.27	103.07	109.15	108.49	108.49	111.62	109.59	110.66	105.75	105.06	104.94	109.56	106.65	108.1	104.97	108	103.34	107.94	105.5
105.72	103.14	107.07	111.37	119.55	108.53	110.26	106.21	108.98	105.64	108.05	113.66	107.09	110.31	118.59	106.66	111.59	110.96	105.35	102.82	105.24	111.17	112.12	103.88	109.78	111.19	107.87	110.06	108.5	109.67	105.54	111.36	108.18	104.95	108.69	118.23	102.97	107.54	112.68	102.47	108.77	113.79	103.59	105.44	108.53	108.87	104.75	105.58	106.61	113.43
106.2	102.94	101.75	108.32	108.2	101.24	101.57	107.61	107.08	110.34	107.55	104.4	109.23	107.5	109.88	111.32	103.4	106.41	100.65	110.03	101.02	109.62	105.03	107.11	107.04	106.52	108.74	111.69	100.76	102.57	102.18	109.57	103.12	103.58	103.69	106.11	105.59	104.82	103.52	107.33	106.63	103.06	100.8	104.37	102.1	103.29	111.76	105.11	96.217	109.52
103.89	108.4	108.47	111.58	106.9	108.33	105.48	109.93	107.74	110.78	105.73	109.46	101.68	102.8	103.95	109.17	107.93	105.62	105.96	105.07	102.02	109.21	106.39	105.61	104.21	105.06	108.92	111.25	108.36	107.81	110.54	106.08	105.99	112.82	103.25	110.54	102.85	109.4	108.87	107.03	101.02	105.5	103.1	108.11	106.57	103.56	100.24	107.13	111.53	101.05
110.99	103.82	105.79	107.14	105	106.18	104.88	108.47	102.52	109.5	101.91	103.7	103.42	111.53	104.57	111.51	107.91	109.88	110.07	112.22	107.69	103.86	100.79	102.8	106.72	104.81	113.24	101.09	102.54	110.6	109.35	104.94	109.85	95.1	99.458	105.46	109.85	107.55	104.91	104.78	101.89	109.11	110.41	103.45	103.56	112.48	106.03	107.56	106.32	112.22
106.39	102.49	101.05	102.54	109.44	107.14	115.18	100.73	107.08	102.83	103.84	105.64	103.55	108.35	104.4	104.34	102.39	104.27	100.88	103.41	102.4	107.12	106.61	108.58	99.221	105.79	112.82	104.52	102.2	105.91	100.82	105.08	111.96	102.42	103.43	103.39	114.34	103.8	106.67	110.25	102.99	107.96	108.72	106.95	103.7	102.68	100.79	103.94	102.71	108.75
105.62	107.25	107.8	103.83	108.67	103.65	111.93	104.65	108.51	110.68	107.14	103.06	104	113.85	100.78	109.6	109.01	110.26	109.59	101.29	109.39	114	110.79	106.4	109.95	115.02	106.1	105.69	104.6	105.34	113.34	100.74	109.24	107.27	107.73	105.62	107.45	111.03	109.3	110.14	104.96	103.75	113.57	109.72	109.32	104.44	106.99	107.98	110.04	104.73
98.874	98.248	97.33	97.802	99.824	100.01	91.903	101.69	95.376	100.25	98.13	96.42	94.495	97.83	88.759	95.064	91.306	92.751	99.86	98.483	99.029	93.885	104.07	97.325	100.17	97.325	97.094	93.119	103.19	96.486	97.78	87.95	100.74	95.339	103.5	100.04	96.163	95.765	97.486	98.127	102.41	101.99	99.86	97.81	96.773	96.748	99.434	93.614	97.094	97.15
109.62	109.32	108.61	108.09	108.12	110.34	102.69	112.69	109.24	111.57	105.66	111.91	111.04	108.62	107.77	111.73	100.83	112.31	108.57	102.94	113.99	112.02	108.72	104.59	101.46	113.62	103.64	102.09	109.38	108.74	110.62	103.79	113.34	101.14	107.63	106.8	106.7	107.75	109.46	107.48	101.67	106.57	108.46	108.23	105.73	107.7	107.24	107.16	113.99	111.73
110.7	108.54	108.18	104.29	109.36	111.6	103.13	114.54	102.02	110.16	112.66	106.71	111.12	110.6	110.35	107.88	109.85	112.54	106.58	105.54	107.48	113.27	103.84	108.7	107.4	103.74	104.16	106	114.09	109.86	112.31	109.83	102.81	105.47	108.62	110.91	111.19	109.82	111.98	107.96	104.65	118.08	113.36	107.36	110.07	108.76	110.46	111.37	108.57	102.53
104.43	108.11	100.33	106.33	113.49	103.24	107.12	107.03	105.48	98.942	103.39	104.42	106.45	104.2	109.86	106.98	102.08	104.28	115.45	105.28	110.2	105.53	100.85	101.78	106.14	105.44	111.24	106.1	108.35	108.43	104.68	106.9	105.31	105.94	101.8	106.5	109.69	105.23	105.96	105.48	100.45	104.1	108.9	109.02	102.87	105.79	109.56	106.97	105.57	109.16
112.28	104.15	103.72	101	105.8	103.18	100.82	102.89	106.26	99.709	107.42	114.8	99.437	108.84	101	108.15	108.37	104.51	101.17	101.37	105.68	102.4	108.48	101.57	105.17	111.67	102.85	109.06	107.47	112.41	108.46	106.35	100.26	108.13	112.22	107.89	101.4	105.71	106.07	107.79	107.17	99.216	105.44	100.91	104.97	101.56	100.57	108.48	103.56	104.7
105.95	111.3	106.14	112.5	109.73	107.68	105.56	115.11	112.15	109.65	102.38	109.39	115.03	104.15	112.41	106.08	112.97	103.55	107.29	102.95	105.12	106.95	110.26	106.64	104.41	113.51	106.04	106.4	112.22	106.68	111.3	111.21	112.63	106.28	102.66	103.77	114.22	110.87	107.45	108.9	104.86	107.27	107.97	113.88	110.59	111.23	109.93	110.14	107.87	110.03
94.804	99.043	95.702	92.258	107.87	94.462	99.115	102.55	98.537	97.456	105.79	98.462	91.435	98.8	97.314	100.09	97.773	102.16	98.587	99.393	94.133	96.059	104.64	91.588	98.858	97.109	96.676	91.754	90.949	94.63	94.81	97.459	105.33	100.72	98.259	96.23	100.62	98.819	105.35	102.19	98.216	96.416	95.53	98.775	96.918	97.803	92.072	99.899	98.404	99.879
97.56	98.218	106.13	98.542	100.37	99.885	101.41	101.82	104.51	99.325	102.67	96.084	100.84	101.63	97.729	97.814	96.169	98.371	101.02	103.6	101.29	101.9	96.576	100.51	99.657	96.741	101.77	105.32	98.163	103.48	107.98	93.83	101.27	100.25	104.38	102.91	105.97	96.934	101.95	100.67	102.31	98.914	105.69	96.111	101.22	100.3	100.13	98.418	100	101.81
104.51	106.44	107.85	110.52	108.43	107.47	110.9	106.14	104.01	102.82	108.42	110.72	104.6	109.61	103.94	106.53	104.67	106.94	104.77	106.88	104.98	103.96	110.28	107.46	106.45	105.96	107.76	105.64	110.84	102.56	104.61	106.56	109.24	109.02	105.65	104.57	111.92	105.69	102.53	110.17	108.64	106.37	111.02	110.04	105.11	113	107.77	103.28	109.5	104.48
104.73	100.47	103.8	104.47	104.25	103.29	101.46	99.904	104.22	107.45	104.5	108.46	106.55	105.43	112.96	104.89	107.03	99.268	111.08	111.36	101.15	100.47	108.97	115.78	103.66	112.3	106.16	109.96	104.69	107.64	110.55	108.49	101.81	106.76	103.99	109.08	105.44	98.948	107.85	107.37	100.02	106.18	106.24	109.17	104.25	100.59	104.38	106.12	103.7	117.52
100.32	104.41	102.82	95.697	104.54	97.451	105.52	97.155	95.68	99.99	102.75	96.939	96.572	101.86	102.61	97.54	92.503	99.219	102.17	104.72	95.306	101.64	102.38	105.01	102.33	94.74	99.543	100.9	93.101	92.889	101.13	104.12	96.713	100.64	100.33	98.088	98.473	95.053	102.35	102.62	104.1	103.59	98.48	101.29	106.03	101.41	101.61	95.215	95.378	103.24
103.96	111.43	106.78	101.15	107.78	105.62	105.31	105.1	107.97	98.485	102.04	106.03	104.39	113.51	112.84	104.95	104.43	106.37	105.36	106.64	105.17	102.71	101.61	105.39	100.14	106.49	109.2	106.1	110.6	110.53	104.89	102.43	102.86	103.08	105.64	107.7	106.32	109.67	104.46	104.22	104.92	108.94	111.18	106.22	108.38	109.65	101.5	110.3	108.25	108.41
102.19	105.93	98.521	108.2	105.8	110	107.2	108.15	110.84	103.69	105.4	111.13	106.08	109.22	105.46	105.46	106.42	104.2	107.9	103.29	110.64	108.35	110.23	105.11	110.81	101.46	104.18	112.79	109.66	108.56	106.35	103.11	106	103.06	107.97	104.09	106.41	99.658	106.92	106.85	109.3	106.28	112.26	104.91	107.05	108.42	109.46	108.29	113.38	109.99
110.45	105.01	111.79	104.13	111.19	106.32	107.98	106.21	104.41	101.55	105.96	107.35	113.68	104.46	110.05	108.31	114.05	106.64	105.98	110.7	110.06	114.29	112.4	107.17	103.77	110.76	105.48	105.69	111.88	111.12	102.59	105.48	105.76	109.22	108.86	108.27	105.81	107.22	110.16	108.98	111.43	104.14	107.1	110.49	100.49	107.09	111.62	107.53	104.6	113.22
100.85	99.497	101.05	101.19	100.59	94.694	101.78	101.97	104.67	102.73	101.93	100.11	103.66	103.9	103.76	105.95	101.99	101.95	103.29	98.199	100.38	101.56	103.75	104.45	95.011	104.81	100.53	100.59	105.89	100.3	103.69	99.745	103.92	102.34	105.19	98.739	95.416	104.35	103.72	105.74	100.32	103.01	97.582	100.02	96.083	106.3	100.91	103.79	102.34	97.493
105.11	100.88	98.594	103.86	102.05	101.39	104.34	106.08	104.1	101.17	105.67	105.78	106.07	102.17	108.72	107.13	111.09	110.44	109.08	105.26	109.62	102.64	106.01	106.38	99.324	106.09	96.387	107.34	109.72	102.18	106.35	104.22	105.99	102.98	111.92	111.62	109.39	104.81	114.12	106.02	108.72	103.59	107.25	107.98	106.1	105.76	105.86	105.2	105.18	110.85
108.08	112.09	110.15	104.22	110.61	114.25	110.9	111.13	105.11	102.39	106.72	102.78	98.612	110.45	102.92	108.7	104.91	108.73	104.84	100.45	101.67	107.05	109.29	105.62	110.49	103.51	105.77	100.2	104.84	110.55	108.27	109.05	106.59	103.89	102.04	101.56	104.32	102.42	104.47	107.27	103	104.22	106.29	107.71	108.43	111.65	99.964	110.91	102.86	105.66
115.9	108.25	108.25	102.47	109.67	108.59	108.66	107.92	103.97	106.33	109.17	107.89	110.25	111.51	112.18	107.64	117.2	103.86	110.75	106.16	110.38	109.06	109.12	105.24	106.06	106.43	104.33	110.77	106.89	112.12	108.45	108.44	105.58	105.33	106.01	106.19	109.01	107.82	105.76	104.87	110.97	105.91	110.32	106.5	104.77	104.8	108.19	103.12	109.59	107.32
105.1	109.9	103.97	101.9	110.73	106.82	104.66	104.27	104.65	103.09	106.61	103.39	109.72	104.82	103.88	106.69	107.28	100.97	97.105	107.49	109.47	105.75	110.97	104.52	106.26	109.8	111.05	102.85	101.02	105.98	101.17	101.65	102.74	105.88	100.46	102.76	105.02	107.46	101.49	107.98	99.417	104.16	109.04	104.41	106.85	103.42	107.87	104.68	103.51	112.48
100.2	107.21	110.2	102.53	111.28	101.81	109.18	104.85	112.61	113.54	113.4	103.84	108.8	107.14	105.18	97.825	111.51	107.55	106.73	103.72	100.89	103.7	110.59	114.59	108.32	111.77	102.25	108.32	99.982	107.14	109.48	103.73	110.28	104.88	104.78	104.18	100.45	104.2	102.69	106.9	108.27	102.88	99.798	109.46	102.62	102.46	108.96	102.23	104.21	107.62
109.36	103.22	101.02	101.03	110.42	103.07	109.79	108.14	106.27	104.64	108.12	102.02	109.77	107.88	103.83	104.97	107.9	108.01	110.18	107.59	100.03	115.36	108.5	97.791	108.81	102.75	117.03	110.2	104.9	104.77	108.36	105.53	107.25	99.621	99.403	103.26	106.89	102.45	106.77	104.68	107.51	107.35	105.62	105.6	107.19	106.6	103.95	100.95	102.9	99.887
98.387	96.135	97.521	100.75	101.38	99.06	93.086	105.49	100.86	100.43	95.626	98.264	91.744	93.069	100.65	102.28	99.439	97.119	99.076	99.582	97.551	99.891	93.629	98.985	99.865	100.14	97.54	94.974	98.754	96.968	101.42	96.529	90.984	94.045	96.922	96.234	101.1	95.736	99.894	92.846	94.757	95.975	97.086	92.482	96.687	94.167	101.16	96.918	98.841	93.437
103.9	103.21	108.46	107.69	105.5	105.1	110.7	106.33	103.03	106.4	102.76	105.8	99.361	108.73	102.72	109.09	101.66	103.79	99.406	104.54	106.16	107.23	101.77	105.09	109.07	109.65	106.35	107.94	108.52	102.97	104.77	105.65	106.08	106.85	103.15	101.58	106.36	104.86	105.11	109.08	108.34	101.76	110.17	104.05	111.15	106.43	112.97	99.64	102.01	102.29
109.02	110.21	103.62	107.96	105.79	109.59	104.63	101.47	114.37	101.95	107.9	98.323	109.64	104.39	105.09	104.9	106.36	101.76	108.62	109.11	107.53	110.9	109.59	109.58	103.03	101.35	102.73	109.35	107.7	106.51	106.22	110.54	105.9	110.58	105.76	97.983	107.2	103.74	100.71	105.48	108.03	104.75	106.88	106.63	107.5	106.49	107.06	110.09	107.16	105.07
116.67	101.36	97.991	103.35	109.2	109.67	109.56	102.3	102.96	108.26	98.982	109.08	109.57	111.68	112.18	111.47	100.18	111.44	110.23	108.68	104.08	104.74	104.82	108.86	112.2	114.52	105.01	106.5	110.3	109.09	107.74	103.7	105.88	113.36	107.34	110.56	109.33	104.45	99.678	105.93	103.27	100.39	108.33	108.23	105.64	104.38	103.46	106.47	110.14	103.65
113.64	109.34	101.27	111.13	116.07	108.22	104.18	112.14	112.76	113.83	109.12	107.29	107.41	109.32	106.73	108.78	112.28	106.48	109.42	107.22	104.73	104.45	112.4	108.7	105.68	104.86	111.12	107.84	106.22	105.97	112.61	106.89	103.49	104.11	109.55	106.26	113.94	103.18	105.39	110.25	108.86	112.31	108.98	110.42	105.67	103.8	110.5	108.28	112.15	109.69
109.31	106.88	109.73	104.62	111.31	109.63	99.996	104.81	111.82	105.66	108.25	106.47	104.72	102.3	108.06	113.51	109.98	110.63	109.85	106.51	116.24	110.23	106.9	105.6	113.12	109.27	112.11	100.63	111.66	106.67	104.71	107.88	106.21	106.56	110.25	109.7	108.4	106.58	113.51	102.92	105.43	113.04	108.1	106.86	110.46	107.21	112.31	110.24	106.19	104.09
105.34	105.07	109.06	110.15	106.62	106.91	105.4	103.4	108.45	95.769	105.83	104.22	108.86	101.32	111.44	111.63	104.26	116.97	106.7	107.02	108.16	104.56	105.91	106.34	106.86	102.24	108.93	104.51	107.46	106.19	104.78	103.44	101.23	105.55	106.51	104.83	111.95	104.1	105.7	103.91	111.03	99.161	103.52	104.48	104.59	104.24	104.54	103.93	106.27	104.32
107.75	105.7	105.83	107.39	106.62	108.82	109.51	101	103.71	100.55	108.19	106.29	98.95	107.08	104.4	100.37	106.4	103.7	105.58	109.1	104.66	105.38	110.44	104.24	105.83	109.46	110.47	103.11	106.04	108.35	107.03	105.61	99.675	105.64	104.7	109.22	110.36	109.61	100.32	104.26	103.9	111.78	107.22	105.93	105.11	107.35	105.7	108.98	109.45	113.47
106.17	108.42	108.83	102.14	107.76	104.7	105.51	107.33	111.29	107.98	102.67	109.08	106.01	100.59	104.47	106.42	105.51	107.64	105.71	101.84	106.53	107.71	113.36	109.53	107.01	107.87	100.31	109.67	94.868	108.52	111.58	109.28	105.6	106.45	107.63	110.55	108.64	110.27	101.95	101.18	104.6	109.53	107.15	105.47	107.46	109.25	108	106.76	108.57	105.59
102.9	111.28	105.23	102.59	105.74	106.08	108.21	107.33	110.53	111.79	107.15	106.48	104.75	98.908	108.76	101.35	106.43	106.31	104.88	101.64	104.82	103.74	105.08	104.96	109.21	103.72	107.16	104.05	108.9	106.01	97.533	105.71	112.94	106.72	108.94	109.51	100.89	110.97	104.18	105.68	107.16	106.44	105.87	101.79	109.71	104.35	109.79	111.84	104.26	102.87
97.28	102.07	105.53	100.21	97.783	103.94	105.74	101.16	95.972	101.24	100.67	104.48	100.09	98.154	99.317	105.06	99.56	95.89	94.951	105.06	100.05	107.12	98.456	100.86	101.39	99.233	106.78	100.69	96.51	94.753	109.1	98.68	107.12	102.64	100.26	102.26	101.18	102.57	99.8	101.21	98.207	97.623	103.58	102.28	103.23	99.398	101.42	100.31	94.033	102.47
108.26	110.92	104.56	110.06	105.47	109.31	110.17	109.24	111.81	110.81	106.72	107.62	108.78	113.63	105.36	110.27	104.67	109.97	108.09	112.78	111.4	106.65	106.5	110.01	107.02	111.3	107.46	109.11	114.28	110.37	111.24	113.12	100.11	101.52	107.61	108.07	111.05	109.12	114.92	114.76	108.79	104.01	107.88	108.31	112.47	111.23	101.01	110.23	104.95	105.37
104.02	105.35	106.51	105.47	100.23	105.2	104.72	108.29	102.62	104.63	108.43	101.55	105.55	104.74	103.7	107.55	106.4	103.93	107.83	110.59	108.02	105.16	100.28	102.09	109.43	99.412	102.85	109.29	107.54	105.8	103.29	100.27	102.07	108.05	97.196	104.69	104.56	111.19	99.064	102.83	104.78	106.26	114.26	104.38	104.28	105.07	104.1	110.93	99.431	104.95
114.11	107.34	107.07	107.38	106.29	104.82	108.91	106.9	113.03	105.95	108.9	110.95	104.86	107.09	115.04	106.07	103.29	102.45	98.678	106	105.03	106.38	101.63	108.56	103.94	108.89	102.17	106.36	105.47	110.36	113.55	110.93	107.28	103.62	113.2	109.84	109.45	106.36	103.83	106.87	106.52	109.84	112.21	110.65	106.64	112.54	106.54	114.24	110.14	107.96
108.47	109.61	111.52	116.25	108.13	107.05	109.5	106.65	115.19	99.091	109.12	110.21	105.95	105.89	109.34	107.95	107.07	103.97	107.41	105.26	111.3	109.2	108.13	101.93	110.78	109.54	110.35	110.67	110.58	107.9	108.18	110.62	107.16	103.85	107.53	117.34	108.93	114.92	112.83	109.39	115.18	113.56	108.27	101.72	101.89	107.55	110.95	111.07	108.92	107.78
106.82	103.24	108.03	111.61	113.64	115.97	111.81	110.5	110.99	113.87	103.64	111.48	106.68	104.62	104.32	106.68	111.3	114.4	112.41	109.54	105.52	104.52	109.51	106.68	112.48	113.92	102.88	105.04	100.16	118.62	112.42	110.39	112.89	108.85	110.8	112.34	107.52	107.61	108.44	114.88	106.11	108.79	109.39	104.51	118.02	113.98	110.37	110.36	103.12	111.87
102.81	108.48	104.13	103.57	106.7	105.01	105.12	107.73	102.13	106.66	103.91	102.82	103.15	110.12	104.33	106.12	111.5	110.39	107.89	101.31	108.61	104.23	101.95	106.52	108.93	108.79	104.28	106.52	107.25	108.11	105.51	102.99	109.75	107.76	104.06	102.45	107.59	105.71	105.95	100.42	104.23	106.73	103.37	108.85	108.1	102.81	109.99	112.6	101.25	103.54
109.81	104.45	101.81	107.86	103.22	105.02	100.78	107.14	104.56	108.25	104.35	107.3	105.51	105.89	97.221	111.14	105.98	103.61	103.72	108.13	111.39	104.23	106.81	108.02	99.119	105.4	101.16	107.57	111.05	106.62	106.22	109.33	108.78	105.88	104.02	106.25	110.33	105.02	109.16	110.17	109.06	109.45	105.13	108.26	105	108.83	108.68	105.62	102.81	109.51
109.38	113.57	109.94	108.82	112.19	105.58	108.71	109.54	112.76	114.63	116.4	108.38	108.32	109.64	104.95	105.26	111.59	111.54	110.73	110.04	112.17	105.78	103.84	107.88	112.38	106.81	113.56	107.85	102.82	111.82	111.18	114.45	105.93	104.57	109.31	109.04	111.82	109.48	113.58	115.35	110.44	109.82	112.52	113.64	112.25	112.82	109.28	103.66	111.01	109.53
113.7	103.47	101.15	103.2	105.88	103.59	108.87	106.32	108.4	98.112	97.568	110.73	111.31	112.67	102.69	105.76	104.67	103.94	108.9	107	102.9	102.44	99.336	105.83	106.75	110.55	108.44	109.87	101.3	112.5	98.736	111.72	104.69	98.845	107.3	105.05	109.18	104.63	109.97	102.57	100.21	96.372	107.67	104.4	109.58	104.56	105.09	111.47	101.22	104.35
94.739	99.437	94.266	92.813	94.825	98.653	94.396	97.936	98.263	100.08	98.927	94.951	98.653	101.05	100.42	97.067	101.13	100.17	99.214	102.91	101.16	98.842	95.885	96.975	98.119	96.322	103.45	95.228	99.826	96.416	91.267	102.51	100.7	93.529	95.424	101.03	94.411	95.53	103.37	95.933	95.8	100.4	98.763	95.456	97.107	104.08	97.518	95.215	100.31	106.26
112.06	110.38	104.94	112.38	112.18	105.56	112.41	106.9	112.93	109.59	106.37	108.64	108	108.4	103.05	108.54	105.91	109.95	102.07	111.23	108.56	109.17	107.86	105.4	111.34	109.88	110.21	108.18	111.31	107.35	109.08	115.41	105.67	104.84	109.82	111.06	108.34	106.58	108.91	111.39	104.92	111.16	108.78	107.63	107.6	108.43	109.07	102.6	113.72	111.4
97.065	103.64	102.05	95.744	104.56	94.708	99.72	101.14	99.955	98.097	105.84	98.099	100.09	100.86	107.55	99.648	103.55	99.855	97.777	102.19	96.126	102.46	99.906	103.18	97.387	101.62	98.203	96.773	104.84	91.08	106.6	97.821	107.03	101.63	96.453	100.82	101.9	105.21	96.324	97.835	99.384	101.48	100.57	98.724	101.16	101.89	99.83	105.52	98.84	103.26
96.239	97.635	98.099	99.729	97.747	98.369	96.552	92.304	91.741	98.54	93.949	91.227	107.39	94.516	101.53	101.25	94.419	93.982	100.06	97.289	103.94	91.262	94.631	101.7	95.812	96.814	100.32	102.59	90.955	93.712	103.44	91.499	98.469	94.987	97.12	91.509	101.71	97.687	101.64	95.396	93.875	98.923	99.198	105.09	100.5	96.715	95.151	96.805	99.031	95.302
104.47	104.43	96.578	99.557	104.14	103.28	108.12	107.12	107.43	94.925	99.756	115.54	108.38	108.8	98.272	103.27	107.09	112.59	104.06	106.69	105.92	101.8	104.95	106.58	104.77	104.78	103.82	99.976	99.069	108.44	100.07	105.08	104.02	101.69	102.41	106.27	103.58	107.9	104.36	108.53	106.21	97.99	101.46	104.11	103.13	111.25	106.28	99.673	102.34	106.69
103.21	111.05	112.39	108.95	107.7	107.03	112.8	113.46	107.91	107.84	106.21	109.82	111.39	116.62	105.11	108.2	105.51	110.05	107.06	104.09	103.67	108.12	114.77	105.98	108.87	103.14	110.31	107.41	110.22	105.93	106.23	116.84	105.99	109.41	111.17	106.41	110.83	107.73	112	108.74	113.1	113.07	104.76	104.33	105.91	107.28	108.5	104.88	106.56	114.77
107.88	105.17	110.96	109.64	101.4	98.826	108.27	101.69	104.51	101.22	104.69	111.61	111.33	107	106.42	106.12	106.25	110.14	105.41	108.66	106.02	102.91	110.85	103.86	105.89	106.18	104.35	100.92	109.22	103.18	107.8	106.39	104.54	105.63	104.32	106.02	100.52	110.11	106.22	102.16	104.11	102.64	100.62	108.53	104.41	100.37	106.58	104.79	105.25	105.19
108.39	104.78	110.05	114.4	107.19	117.72	108.2	107.25	101.1	111.68	107.89	108.96	111.38	108.15	106.23	110.91	110.48	107.96	104.83	111.01	107.12	111.47	110.84	113.66	106.3	109.93	110.3	106.61	106.91	107.9	111.4	113	111.47	109.14	108.02	107.38	113.45	107.82	104.88	107.54	109.26	108.89	106.2	111.64	109.09	106.14	109.94	107.73	111.41	102.18
111.19	110.93	112.85	108.83	107.4	104.38	103.13	106.77	108.92	109.09	109.77	108.16	107.88	109	108.4	116.41	109.77	109.48	108	110.94	103.66	103.99	104.36	104.85	108.09	110.32	101.36	106.7	105.86	112.71	106.14	105.42	111.56	109.71	110.07	105.93	110.63	109.98	96.09	107.65	116.3	104.72	108.2	112.04	108.09	112.12	114.79	103.46	107.53	104.77
105.97	105.66	107.05	104.17	105.34	108.97	104.07	107.24	102.29	107.77	103.13	102.07	102.76	112.57	110.41	103.6	106.42	104.08	105.11	100.67	108.15	104.66	104.42	100.25	109.61	108.52	106.15	111.08	108.23	107.54	110.01	109.71	107.43	105.59	105.92	106.71	106.8	109.97	113.32	100.76	102.85	107.56	99.852	109.74	102.69	106.43	106.02	107.96	111.24	102.22
99.802	101.51	96.089	90.234	106.82	98.248	100.97	100.58	98.891	95.463	97.819	90.392	97.329	95.209	93.61	90.356	100.37	96.392	98.063	92.313	101.58	98.44	98.17	99.907	103.67	94.442	100.32	93.575	98.893	95.472	91.128	97.862	94.68	99.502	96.785	99.773	100.21	102.26	96.397	93.044	102.39	93.906	100.78	90.056	86.79	98.501	96.655	90.748	94.93	99.781
109.15	109.15	109.01	108.07	105.85	103.88	104.88	102.79	102.93	109.69	110.15	106.42	102.06	107.14	106.94	111.77	102.62	102.52	105.35	105.06	106.48	106.21	103.81	107.52	102.12	103.65	107.26	107.49	106.61	105.03	104.43	109.7	104.64	105.94	108.51	101.54	108.64	106.46	104.45	103.09	98.75	108.22	107.58	103.57	104.04	106.99	109.13	111.21	109.77	103.79
110.41	112.83	106.95	106.09	111.2	106.04	103.09	103.8	107.75	112.66	107.21	105.51	112.41	106.05	109.57	107.57	109.35	110.13	112.07	102.28	102.98	105.83	103.07	104.86	111.11	105.78	114.69	109.16	108.72	108.1	112.33	109.24	109	111.91	109.33	115.33	106.89	106.58	106.17	112.31	105.91	106.65	113.61	110.33	101.96	106.99	110.95	103.78	110.1	108.64
108.6	103.72	99.935	99.017	110.43	104.99	101.46	112.39	103.86	108.95	110.71	99.027	108.92	107.16	101.8	102.93	102.59	107.82	105.89	109.1	104.89	102.82	106.29	95.964	103.89	101.52	103.28	106.68	106.32	103.12	103.08	107.15	105.03	108.2	103.19	108.62	104.09	106.27	105.62	108.13	108.99	104.27	112.44	102.94	108.71	105.73	106.07	101.77	98.603	100.41
102.61	106.45	105.64	106.98	101.7	106.99	108.64	115.64	109.44	114.54	106.87	105.85	106.66	111.83	113.98	113.61	109.33	111.83	106.31	109.67	112.23	106.67	103.61	106.69	112.52	112.89	107.93	104.99	108.15	110.41	110.98	111.87	104.99	106.89	113.59	104.07	109.65	107.31	110.42	105.89	102.55	112.84	107.51	104.62	111.45	115.77	108.77	110.23	107.11	110.38
96.788	100.88	99.521	102.03	101.14	97.118	97.841	101.96	95.433	96.628	103.76	93.697	100.13	97.121	99.692	98.287	103.89	97.892	94.244	92.909	98.788	98.186	96.271	102.59	98.305	96.924	93.472	97.404	95.545	99.52	99.979	97.365	90.194	97.711	98.497	98.051	92.342	100.68	92.293	94.274	94.651	101.27	99.461	99.29	98.7	93.964	94.873	99.911	91.592	97
102.79	109.06	112.62	107.01	108.63	105.06	107.04	109.97	106.98	103.23	103.78	108.03	104.56	107.61	108.84	110.68	102.64	108.08	107.34	108.3	111.14	108.46	105.33	111.18	106.06	104.07	98.169	105.01	108.15	107.65	103.7	111.08	104.53	102.07	107.53	103.52	104.32	103.76	106.9	109.56	108.49	103.87	106.31	103.07	106.3	102.1	105.55	103.18	107.15	107.32
106.67	106.73	105.12	106.81	109.2	97.531	114.06	113.76	115.09	105.68	118.68	107.52	109.41	106.45	108.68	109.59	107.69	115.95	105.64	107.86	109.5	109.24	107.47	109.68	108.03	111.4	113.77	109.03	113.66	109.51	113.94	106.98	110.52	103.03	100.75	107.63	108.03	111.24	105.45	106.63	107.33	109.35	109.33	107.42	110.3	106.75	110.99	106.97	108.4	109.61
101.59	105.4	105.17	108.3	100.62	105.32	109.49	105.18	109.27	106.08	105.68	104.53	101.94	110.66	106.51	108.34	107.19	100.42	102.03	104.98	104.58	106.98	97.121	102.93	104.87	105.1	102.49	106.46	111.75	106.67	105.72	108.23	110.77	100.52	105.41	108.71	107.04	104.36	102.57	105.89	102.5	101.55	106.31	103.94	101.69	108.64	99.744	104.23	99.403	101.62
109.15	109.1	110.85	105.57	105.59	98.701	102.59	105.73	108.83	105.67	104.1	108.74	102.47	107.07	108.85	106.59	103.78	105.12	105.51	104.87	105.62	102.19	98.147	110.61	111.22	111.93	102	108.68	109.53	108.26	102.66	105.44	107.45	109.95	110.28	108.72	109.96	108.29	104.62	106.8	104.99	110.93	109.48	104.72	111.32	106.53	107.45	102.46	109.42	99.089
105.8	111.78	102.9	106.97	102.95	106.27	105.27	102.94	104.14	109.88	103.13	104.68	102.28	107.67	99.822	107.43	104.71	111.26	103.32	109.23	108.09	100.24	101.76	105.38	102.99	105.73	102.42	106.34	111.61	104.64	107.09	103.04	104.82	110.03	106.66	110.64	107.73	107.69	104.1	105.88	101.25	104.93	104.17	104.45	103.96	101.23	102.22	97.651	103.58	108.3
107.58	111.76	110.21	109.04	110.9	111.61	109.72	113.22	110.71	108.99	105.98	110.18	108.62	105.67	99.813	112.97	104.89	105.88	104.59	107.28	112.1	110.86	109.87	104.13	102.7	108.89	106.22	110.55	103.27	109.6	106.49	103.96	103.98	107.13	109.43	114.08	112.94	110.39	117.89	102.67	109.3	108.85	110.9	106.22	106.96	103.41	113.68	108.18	107.43	112.8
93.568	103.49	101.51	98.204	99.791	99.64	96.142	101.58	100.66	100.72	100.84	108.76	101.75	98.859	102.42	97.857	100.58	96.572	99.43	105.14	99.923	94.323	100.83	95.649	94.811	102.31	96.971	99.08	100.28	95.701	104.65	101.47	107.82	97.11	102.29	97.237	97.967	100.9	104.11	101.21	105.01	103.76	100.78	94.528	103.13	94.515	101.93	98.231	99.678	99.984
104.43	110	101.84	105.45	105.97	103.38	110.95	109.65	100.83	104.24	101.46	102.67	104	108.54	100.13	103.08	107.57	109.97	106.39	112.95	109.22	106.98	107.21	106.78	99.713	100.81	104.4	102.92	103.2	107.18	104.89	99.738	99.879	99.288	106.47	111.05	109.44	101.95	95.26	111.27	102.74	107.78	105.84	108.26	97.476	103.05	99.117	107.63	98.166	107.62
96.481	96.776	95.141	99.851	100.09	101.17	94.46	95.78	92.284	95.936	95.214	101.02	101.71	97.449	101.34	107.69	92.281	96.438	95.648	99.096	98.357	99.46	101.08	98.609	96.357	96.709	101.42	95.125	97.726	99.549	93.578	97.036	97.372	90.807	98.858	98.402	98.892	99.489	96.326	101.12	100.37	93.185	98.17	96.793	91.371	97.655	98.773	92.929	102.56	96.051
99.526	102.98	109.11	109.13	105.04	105.69	112.47	106.98	115.23	111.1	109.15	105.73	103.77	106.81	114.67	112.05	103.37	110.23	106.83	105.16	108.09	110.64	108.4	104.53	113	109.44	105.41	105.24	104.46	107.62	107.66	104.02	105.62	107.8	112.17	105.03	105.75	108.82	103.94	112.56	110.5	99.993	108.68	113.73	97.42	100.62	109.4	106.98	104.22	104.91
111.64	112.06	108.3	106.16	106.59	106.83	108.98	114.22	108.77	103.2	108.86	107.65	109.63	115.55	111.38	106.21	110.51	112.17	108.96	102.53	100.52	116.72	104.09	108.67	106.24	103.65	110.51	103.4	112.5	102.03	106.18	108.72	106.93	107.13	106.27	102.76	101.57	106.37	105.7	113.82	113.75	103.29	107.79	109.04	107.51	102.13	104.26	105.39	108.53	112.65
111.89	104.48	101.88	104.55	97.735	113.32	115.9	107.35	100.94	102.48	101.12	111.47	104.97	109.07	106.34	111.57	108.89	101.74	104.8	105.96	108.07	104.68	111.81	102.15	106.85	104.14	100.91	99.866	106.17	107.12	101.72	108.62	109.79	102.13	107.04	100.26	108	108.72	101.28	103.47	104.31	107.03	100.23	106.83	103.31	107.26	113.38	106.32	103.45	104.21
109.34	107.25	106.07	108.31	105.02	100.54	104.95	107.26	103.48	105.23	105.17	104.21	104.37	100.35	103.97	102.54	106.07	104.97	110.86	108.49	103.21	94.163	101.82	114.82	102.56	103.43	104.67	97.195	104.8	107.24	104.62	104.06	105.71	100.94	109.84	106.47	114.54	112.2	102.29	105.75	102.23	102.14	104.77	105.9	104.41	103.05	106.71	107.44	100.33	107.11
105.16	100.53	101.64	105.36	100.43	99.906	101.81	105	110.88	104.04	105.91	106.81	101.3	103.07	106.08	108.53	106.72	106.46	109.55	110.79	108.61	106.69	109.53	107.89	101.71	101.47	106.78	99.498	110.45	103.54	103.8	111.64	103.4	108.03	104.13	100.75	108.52	103.81	106.62	105.78	109.35	108.09	105.56	111.8	106.12	103.77	104.78	102.72	98.791	105.13
103.61	107.24	106.1	107.45	108.96	104.6	108.41	103.57	105.92	100.85	110.35	106.2	105.59	109.67	99.929	111.94	106.97	102.17	110.03	110.48	102.03	108.12	102.47	106.33	100.78	103.43	110.46	109.24	104	102.84	103.26	101.09	106.41	102.95	106.31	107.02	105.51	108.92	112.2	110.87	106.76	103.68	117.25	106.16	111.39	102.73	108.16	106.56	101.34	106.7
109.01	107.07	101.47	108.37	112.34	108.98	109.84	109.33	104.55	108.89	106.99	111.06	104.76	110.88	102.18	106.66	107.9	111.81	105.68	101.07	106.95	97.551	109.04	108.19	107.72	113.51	109.18	103.92	109.34	111.38	102.63	106.91	102.98	107.78	107.57	109.43	109.89	107.1	113.32	103.29	105.65	104.9	106.65	112.89	103.33	105.46	108.6	109.09	111.56	112.57
108.42	107.1	108.85	102.87	107.27	107.65	112.37	112.05	107.19	104.29	104.08	108.61	106.73	102.46	105.11	104.47	111.19	108.46	106.36	107.4	102.73	108.51	110.91	111.76	110.64	107.35	112.25	110.38	102.36	110.76	111.36	107.94	104.77	104.58	104.37	109.53	102.01	104.39	112.9	111.63	110.32	104.52	111.55	104.48	99.733	105.71	108.95	106.98	108.27	106.99
102.99	110.45	110.1	103.7	109.96	108.35	98.38	102.01	108.78	102.52	100.95	107.62	102.74	110.22	109.09	106.13	104.26	105.82	103.98	100.58	103.7	103.38	105.76	111	99.961	109.44	107.37	107.06	108.02	111.06	109.3	100.97	106.65	107.64	109.84	106.83	101.88	102.42	104.83	103.93	107.44	102.58	104.89	108.38	103.46	111.41	101.11	104.26	106.28	110.59
109.2	107.13	115.8	109.38	105.29	105.68	104.6	107.81	103.47	112.27	106.95	102.65	111.3	102.44	98.664	107.51	107.86	105.31	107.02	100.98	112.04	104.84	103.8	110.23	110.98	106.48	103.62	104.49	104.93	109.02	99.339	105.74	102.24	108.92	106.35	107.09	103.48	101.01	110.16	99.772	109.09	111.83	104.25	104.63	105.77	106.12	108.42	109.73	102.38	100.39
109.96	105.33	105.37	107.26	107.19	106.93	104.08	102.76	108.38	105.74	106.73	107.3	103.23	108.64	105.63	110.96	104.76	102.52	107.31	108.77	109.41	102.75	105.58	107.48	106.35	106.25	101.07	105.18	103.56	104.21	104.15	105.42	105.1	108.99	107.09	103.73	103.06	103.41	107.16	108.03	108.44	105.59	104.33	99.71	101.15	102.88	99.807	108.52	103.68	104.38
106.07	109.69	109.07	109.84	109.78	105.63	110.68	106.03	109.2	113.59	112.55	105.43	104.35	107.33	116.44	110	107.62	103.77	97.995	105.28	113.55	113.22	102.2	108.08	110.29	101.23	108.46	112.02	111.26	106.24	101.98	109.2	106.94	108.89	111.23	106.9	112.66	108.97	104.8	105.25	108.88	102.52	113.17	112.42	103.45	106.11	107.56	113	109.45	100.26
107.89	106.8	103.06	106.44	107.29	101.17	104.89	103.52	104.6	105.64	109.16	104.62	103.85	103.27	105.23	103.27	108.01	103.97	105.55	94.748	108.96	107.85	103.81	106.09	98.535	107.01	105.74	105.63	105.25	103.49	108.61	103.09	106.26	104.02	104.78	106.7	107.87	105.56	106.11	106.89	105.85	105.21	106.14	109.29	106.33	107.73	106.9	106.27	108.72	98.436
105.58	103.54	97.307	101.42	95.193	97.698	97.693	101.01	100.28	103.42	97.913	99.783	98.702	101.65	99.232	94.114	90.691	99.28	96.736	100.7	100.3	100.8	98.988	100.28	109.84	99.768	98.129	105.05	100.86	100.97	97.048	95.878	101.07	99.952	99.086	94.553	99.855	103.86	100.82	96.904	100.02	96.953	99.117	93.723	100.48	101.93	101.33	103.74	99.679	99.544
106.01	104.94	104.68	114.63	104.16	109.06	100.44	105.78	110.29	115.63	113.9	111	108.13	102.23	112.53	106.07	110.07	107.27	100.32	113.37	105.8	110.4	114.29	105.69	104.45	115.61	106.86	106.98	106.17	102.19	99.333	117.75	101.88	109.67	105.28	112.26	105.98	112.04	104.49	105.96	104.92	105.51	114.12	108.75	104.35	104.57	105.02	107.3	102.36	110.44
103.31	106.85	103.99	105.45	111.08	103.76	108.84	110.44	105.24	103.79	109.6	107.69	110.18	104.8	111.16	107.22	111.89	108.35	109.99	110.66	109.58	107.96	105.87	110.61	106.58	104.33	104.38	112.83	115.23	110.17	103.85	108.89	110.27	106.61	104.17	110.84	102.91	100.92	106.9	109.42	108.57	106.75	108.06	106.29	105.34	110.5	101.35	104.78	107.7	108.87
108.11	106.41	105.42	104.28	110.17	109.25	103.66	108.07	105.95	111.7	111.01	101.18	101.58	105.34	113.73	106.91	117.07	105.94	111.81	108.48	104.61	107.78	105.87	105.91	106.61	108.09	111.63	108.54	105.87	103.53	102.98	105.03	107.03	109.55	110.49	107.67	114.5	109.92	108.04	102.45	103.06	103.65	105.03	106.3	108.48	109.32	114.11	99.031	113.67	105.31
98.589	104.69	103.29	99.864	91.459	97.18	100.91	100.04	94.647	99.692	101.54	98.64	89.144	96.3	104.35	98.9	100.89	97.826	102.08	100.97	94.008	99.275	103.41	94.523	103.36	98.882	99.244	98.268	96.642	100.59	94.193	102.02	102.34	99.586	104.37	101.16	105.8	100.47	101.78	94.644	100.3	94.268	96.168	96.156	91.046	102	101.96	89.466	100.61	97.769
113.02	111.99	111.13	106.62	107.54	109.96	106.09	112.85	109.39	104.4	111.89	105.46	106.92	109.87	112.71	105.89	115.78	102.75	110.45	104.17	110.37	107.05	115.38	112.77	108.75	113.32	112.98	106.89	113.88	110.39	108.88	113.26	102.29	117.02	115.85	118.15	116.17	109.96	110.77	119.1	105.96	106.35	111.62	113.02	112.1	110.09	115.09	110.11	110.88	106.38
95.61	101.54	95.684	95.665	99.042	94.321	96.803	98.961	102.35	97.47	102.86	106.31	94.697	95.721	100.42	99.044	101.84	93.831	93.782	91.145	97.267	101.17	101.25	96.865	96.005	96.114	99.78	93.95	100	102.63	104.63	96.147	106.43	95.293	99.162	95.42	98.624	92.387	99.694	94.489	99.862	98.712	96.077	101.35	96.407	98.694	97.844	96.038	102.86	100.8
110.81	106.16	109.74	105.74	105.56	109.22	99.917	112.37	102.85	116.39	109.18	109.18	105.51	111.15	103.31	103.71	112.97	107.66	115.07	108.78	107.58	109.7	101.26	106.18	107.69	105.73	102.83	103.29	109.96	107.21	110.45	106.79	109.73	108.03	106.04	106.96	116.85	106.01	103.95	107.19	108.06	116.3	104.36	106.64	107.92	109.74	106.79	113.61	110.61	106.4
103.96	104.52	103.55	109.05	105.99	105.89	110.39	99.102	104.7	111.2	104.53	103.67	107.77	100.68	105.16	102.46	103.59	106.64	96.254	107.09	110.22	107.2	108.7	104.68	104.05	105.66	102.41	101.28	108.38	105.49	110.94	106.59	105.61	104.59	107.13	104.37	107.85	111.72	101.15	107.49	104.21	102.88	103.66	108.92	107.25	111.1	105.82	105.01	106.3	109.34
101.86	96.144	98.419	104.94	103.78	104.12	99.943	101.47	101.43	102.91	100.48	91.968	101.32	100.79	101.28	106.99	107.92	92.864	97.417	98.138	100.92	103.19	107.57	105.37	100.61	97.134	100.39	98.34	102.24	108.46	97.251	105.01	101.96	98.685	98.464	99.166	100.56	98.032	101.58	101.91	96.812	104.75	101.02	101.87	100.78	101.07	102.39	104.03	98.686	99.804
103.59	106.99	107.37	99.714	102.7	102.21	108.52	105.25	105.98	107.91	109.49	108.86	110.17	107.06	111.06	107.18	107.93	100.14	106.8	106.04	104.05	102.29	103.92	101.3	104.12	104.01	107.73	105.02	105.8	107.41	107.73	108.02	107.55	109.16	101.2	104.65	98.824	104.37	107.79	105.76	103.99	104.4	110.76	103.97	107.75	112.23	99.754	99.287	107.39	104.45
105.97	109.24	105.32	111.73	104.62	108.65	105.72	106	108.77	105.89	107.01	104.27	107.55	106.73	102.51	109.51	103.51	108.37	110.41	104.89	109.34	107.31	109.48	104.57	107.22	108.41	105.74	104.19	105.34	112.18	106.73	107.35	109.98	101.27	108.28	104.44	103.14	103.6	108.91	102.9	107.74	101.56	101.56	112.71	109.08	111.08	105	104.35	102.01	108.28
100.85	109.06	111.19	106.39	105.98	104.33	98.11	109.12	107.91	104.28	108.05	109.17	102.76	106.03	107.16	104.98	101.43	107.29	108.24	107.48	106.99	103.05	100.86	100.05	101.65	106.62	105.73	98.346	109.83	112.32	100.65	101.98	101.68	106.66	108.57	105.73	103.48	99.216	104.98	111.49	105.59	104.03	96.809	108.56	102.79	105.54	104.59	108.52	101.7	103.07
103.07	110.81	105.57	105.55	107.39	107.54	108.34	107.51	108.85	106.21	105.49	99.989	108.82	101.47	111.84	107.22	108.58	106.36	102.33	107.1	107.25	105.82	107.66	102.89	103.68	97.178	108.43	103.62	99.709	108.46	101.17	107.07	115.2	106.48	108.47	112.08	106.43	106.75	103.59	109.36	102.41	105.45	111.49	105.37	104.05	110.76	108.83	105.09	107.85	101.08
102.02	105.14	104.01	103.87	108.53	108.64	104.83	102.9	111.79	97.697	101.08	96.337	107.59	106.42	101.19	107.09	109.08	108.6	108.58	106.73	105	105.79	104.57	107.51	112.75	108.92	108.32	108.16	105.43	105.15	106.59	114.45	107.26	106.2	111.47	107.56	113.51	110.88	110.57	107.51	109.26	100.33	100.97	110.05	103.52	103.34	106.76	114.38	106.6	108.48
106.12	108.71	107.91	104.38	106.7	107.65	100.14	103.38	104.96	107.37	108.79	109.91	108	110.9	105.49	112.52	100.52	105.39	101.18	109.12	107.85	107.1	105.4	103.46	107.22	105.91	108.13	111.08	103.26	105.06	110.29	100.68	103.98	104	106.79	107.24	110.41	113.18	100.97	107.67	108.76	108.77	106.57	107.24	105.54	99.97	104.92	100.36	100.98	109.68
99.124	98.219	97.987	102.81	103.02	99.07	103.29	100.9	102.46	97.936	98.387	99.132	109.31	107.67	101.37	108.65	96.644	99.306	105.55	97.428	96.428	99.078	102.48	101.42	104.41	102.66	103.4	104.39	102.7	100.57	99.112	98.713	103.18	104.24	93.423	101.75	99.802	97.357	98.803	97.853	98.967	102.92	94.755	99.33	104.24	100.33	100.41	98.89	97.667	99.48
93.31	95.662	94.437	95.325	105.18	97.873	95.551	92.231	99.8	87.848	94.903	100.8	95.625	98.112	97.101	98.568	94.851	101.85	102.4	99.03	95.078	98.546	102.09	100.61	100.23	96.228	97.144	102.81	96.898	100.36	102.78	100.85	95.16	96.603	96.094	100.08	99.664	96.224	99	102.07	94.987	94.86	98.587	95.047	98.392	99.83	96.131	99.463	101.26	102.97
106.54	108.19	99.087	110.27	107.71	100.31	107.68	104.01	103.25	102.62	107.22	103.31	106.45	98.205	113.82	105.83	104.86	108.96	101.33	111.25	109.29	106.49	107.58	103.54	107.35	106.81	104.49	104.31	110.91	109.36	114.05	105.23	111	105.04	100.58	103.07	107.5	104.98	106.35	104.74	112.69	104.85	106.72	104.98	108.13	110.01	106.55	108.72	108.42	104.36
111.4	111.35	109.97	112.03	108.44	111.97	112.81	107.59	110.95	111.07	114.19	111.4	109.37	111.9	107.24	107.16	112.7	109.79	106.83	108.91	110.44	104.24	107.32	98.475	111.39	110.46	108.76	115.93	109.34	110.28	111.64	118.63	117.46	109.13	111.97	107	108.06	114.06	107.35	104.52	108.34	113.14	116.3	114.3	110.46	117.27	106.73	106.24	111.99	116.43
111.5	108.16	106	101.95	109.21	102.08	107.52	106.81	109.75	105.45	101.6	108.17	106.82	105.16	99.909	112.1	107.31	106.76	107.4	113.33	106.83	111.06	109.75	111.24	107.82	104.83	103.51	110.38	97.888	100.04	109.43	109.65	103.54	108.01	105.84	106.25	102.31	103.39	105.09	103.38	101.54	98.643	110.3	105.58	99.954	106.4	105.66	104.16	107.67	104.89
106.25	107.46	117.53	107.8	111.26	103.31	103.7	101.86	100.85	111.72	114.31	105.37	106.71	114.74	108.74	108.96	118.23	113.82	106.81	99.164	113.54	102.73	106.8	110	104.13	104.46	110.82	102.44	113.24	108.45	114.17	106.17	102.98	110.82	113.43	103.33	106.51	105.75	106.88	110.2	106.93	109.17	108.77	110.64	103.53	108.75	112.29	111.1	105.76	103.49
108.05	110.74	107.36	111.4	107.88	104.36	101.22	100.11	105.47	102.31	105.79	105.8	109.58	106.52	108.11	109.32	109.91	106.35	101.47	104.96	105.28	109.85	107.83	107.62	108.25	105.62	107.47	110.7	101.2	105.69	105.59	108.11	109.94	99.739	107.63	103.92	105.51	102.31	108.48	108.59	108.08	103.93	111.82	108.5	106.51	110.41	108.07	100.92	96.752	105.33
110.25	101.4	105.65	107.44	99.938	105.02	108.73	104.3	108.13	108.08	103.29	105.21	106.07	108.67	110.48	103.55	104.71	109.32	109.23	106.08	104.69	110.19	106.27	106.19	104.13	102.97	112.45	106	107.89	104.2	112.14	103.42	103.15	104.27	107.45	105.26	102.97	109.61	108.69	103.91	100.83	101.22	105.05	106.69	111.94	107.84	105.96	105.83	103.52	103.95
106.14	107.67	101.62	99.96	103.26	101.82	101.47	97.248	102.54	99.947	100.56	105.07	107.17	104.09	102.74	105.36	103.84	102.68	105.72	101.04	100.13	104.11	106.74	106	104.74	104.85	103.24	100.65	102.1	103.2	106.65	99.668	104.29	106.89	102.79	100.79	103.92	105.61	107.83	104.33	102.86	102.09	102.11	106.84	106.35	103.84	100.17	96.707	104.54	100.8
109.08	110.14	109.25	114.15	116.05	108.25	110.11	113.17	113.52	110.08	104.43	111.57	103	113.53	110.69	116.95	110.5	111.48	115.5	109.13	117.62	106.23	110.52	107.21	108.21	113	109.52	113.26	105.44	108.3	109.48	114.84	115.53	109.34	108.31	112.48	109.11	108.76	110.06	109.61	104.87	101.85	116.02	106.06	111.25	116.05	107.54	114.14	110	115.7
109.95	107.58	104.71	105.1	109.04	108.93	106.21	104.23	104.84	102.27	104.57	100.23	106.5	106.08	101.61	104.89	106.23	108.13	105.35	106.72	106.79	103.91	105.64	100.36	100.25	103.44	105.97	108.1	105.56	108.85	106.08	104.3	103.87	105.62	108.32	102.88	112	110.23	101.58	108.66	109.9	110.06	96.851	104.95	103.17	101.15	105.96	108.07	100.91	98.65
101.47	105.25	109.46	109.97	103.47	110.42	108.7	107.28	110.22	116.63	105.4	106.51	114.7	110.8	109.41	105.27	108.95	109.4	109.37	101.98	104.35	105.54	105.65	109.94	101.51	106.04	109.87	108.78	103.76	102.3	108.83	101.2	108.95	104.42	108.96	114.88	107.48	106.89	112.33	106.13	102.07	112.36	110.56	107.74	111.1	110.42	106.74	102.05	110.22	114.48
100.96	101.62	106.82	107	105.3	105.52	99.208	107.84	103.4	109.95	105.08	109.15	103.59	106.33	97.276	111.36	104.91	103.7	116.79	101.57	108.34	107.73	106.9	99.733	104.47	107.76	100.14	98.901	107.99	101.02	102.47	110.27	107.1	106.94	105.15	101.65	104.18	111.43	103.79	105.6	110.82	102.59	97.413	102.69	106.09	103.39	105.24	100.94	107.9	98.443
106.94	108.9	107.08	106.3	106.04	111.09	109.73	107.71	108.29	107.38	103.77	113.97	108.59	108.77	109.63	105.79	108.95	110.74	104.67	112.98	108.25	107.29	110.73	109.11	102.47	110.43	103.85	108.87	104.47	104.88	117.28	108.05	110.13	114.28	103.82	112.76	107.97	111.16	107.9	110.34	103.97	106.88	109.71	112.32	106.91	105.95	104.28	109.73	112.6	113
99.267	98.77	102.45	97.963	99.347	96.427	97.243	100.73	94.764	97.971	95.57	95.265	98.17	99.76	104.57	103.33	102.06	94.547	97.157	99.733	101.15	100.86	94.37	98.646	97.513	99.337	96.992	99.984	96.081	99.635	101.48	95.349	101.91	96.283	95.296	100.08	96.522	89.009	98.045	100.84	100.67	98.874	102.56	99.445	99.685	102.73	101.05	96.884	96.263	98.96
102.26	109.08	102.82	110.59	104.12	114.13	104.76	103.36	112.59	108.13	104.49	101.63	110.44	107	100.51	97.716	103.34	106.82	101.74	100.4	103.84	103.39	102.17	103.24	103.2	100.29	104.01	100.35	103.4	107.23	107.97	108.57	105.19	105.1	111.2	106.38	111.4	110.44	107.38	96.977	100.63	107.25	108.41	102.4	104.73	107.77	106.93	109.42	104.79	105.66
104.8	111.62	105.87	113.23	110.19	106.97	112.19	110.42	115.18	108	111.29	106.32	113.97	112.33	109.95	110.94	109.55	110.27	116.41	110.54	102.75	107.07	105.92	111.75	112.24	113.22	111.03	110.46	105.54	111.11	108.68	104.78	108.46	104.74	106.13	112.91	109.69	114.11	109.89	113.64	104.19	107.7	106.94	115.2	106.77	110.12	104.75	107.87	114.67	106.89
110.33	108.58	107.48	110.78	105.72	107.7	108.02	111.69	110.22	111.32	106.83	107.55	108.11	108.95	108.49	105.49	108.33	107.17	110.18	104.82	112.01	109.41	108.25	102.9	112.06	109.37	116.12	106.43	104.26	104.96	101.71	103.68	107.08	111.08	114.48	107.18	106.53	108.48	108.68	109.13	106.46	105.45	107.16	105.49	112.15	99.572	106.87	109.58	104.8	105.1
107.78	102.17	107.87	113.09	107.54	108.19	110.64	116.23	105.19	108.01	105.79	114.55	110.61	110.5	106.66	107.01	104.72	111.01	111.78	102.07	105.38	106.99	108.28	107.76	108.5	105.41	108.69	114.14	113.55	111.08	102.78	109.37	104.4	100.86	109.89	110.15	110.1	103.95	111.52	108.93	109.75	108.16	112.44	108.48	111.56	113.1	114.24	110.5	106.96	108.13
100.66	105.91	100.96	103.04	100.39	98.859	91.136	102.02	102.65	104.17	98.707	100.59	96.548	94.351	97.35	103.93	96.571	99.295	102.35	100.51	105.32	105.84	100.15	101.85	99.098	96.966	101.53	98.791	105.27	104.17	107.05	101.74	109.09	102.22	101.99	97.804	107.23	100.33	101.12	100.93	98.194	98.249	103.83	107.91	100.06	102.75	104.15	100.6	98.97	90.142
95.293	102.55	102.09	103.34	95.33	101.49	98.625	101.82	96.765	95.546	96.943	97.432	95.218	96.168	101.78	101.03	97.86	96.209	99.201	94.742	94.578	95.455	96.467	95.934	97.266	97.801	97.927	97.512	101.84	96.417	94.195	90.432	94.865	88.902	97.852	102.95	97.543	98.331	95.382	90.15	97.86	91.679	100.33	95.081	98.747	102.12	96.739	87.956	103.06	95.112
99.306	90.743	100.02	103.86	97.327	99.399	103.98	99.966	103.88	93.75	104.74	97.56	96.564	96.573	100.83	102.84	96.848	97.75	99.228	90.464	94.162	100.43	99.794	97.849	93.906	103.35	103.55	101.57	100.18	94.964	95.309	102.03	100.46	104.6	101.3	99.586	97.346	100.52	94.731	99.908	104.1	104.07	102.78	102.32	98.839	95.255	95.531	96.48	101.4	94.563
111.17	110.32	109.96	110.02	106.54	111.2	112.7	102.52	106.15	111.15	108.19	108.07	111.64	109.85	105.42	109.32	115.2	110.11	114.14	103.48	100.76	109.25	104.63	112.2	102.9	106.61	114.66	102.14	107.62	111.7	104.54	109.11	110.21	107.53	107.43	111.03	112.75	101.99	108.06	108.26	113.2	111.47	106.53	103.35	110.26	112.05	108.45	103.7	106.94	106.35
101.02	93.524	102.02	95.271	100.25	95.335	91.004	98.526	101.26	103.14	97.045	96.507	95.122	103.37	94.666	98.373	100.02	95.708	99.341	91.144	103.04	92.833	91.559	93.899	93.307	105.09	98.969	99.909	95.398	102.54	98.257	99.238	95.89	94.905	101.7	91.875	103.45	96.504	92.391	99.574	101.81	100.26	100.94	103.14	102.75	97.677	99.841	97.735	96.145	91.129
109.08	104.66	105.7	108.97	101.83	104.07	108.28	102.51	104.46	103.22	107.77	106.32	104.47	107.57	112.57	112.93	102.88	107.21	104.09	101.68	107.14	113.47	108.56	109.28	106.7	98.859	104.14	102.41	111.58	110.16	108.9	111.56	104.8	106.99	106.13	108.05	109.38	105.8	109.54	107.03	104.49	102.45	103.54	100.32	108.67	104.25	104.96	105.52	105.61	103.77
108.41	109.43	109.38	111.23	106.74	110.72	110.3	110.87	111.73	107.1	113.59	109.15	111.52	111.84	104.5	108.35	107.99	117.58	110.73	110.81	108.09	111.38	108.18	106.29	109.76	105.56	112.17	106.29	108.51	106.74	109.19	109.71	116.41	108.63	106.76	116.4	107.51	106.06	104.61	108.04	107.49	105.57	111.73	108.72	108.36	108.65	103.79	110.31	101.73	114.05
100.82	106.82	104.59	107.68	107.88	98.728	111.71	105.61	109.39	104.24	114.53	102.16	99.707	105.8	106	104.3	105.57	103.1	100.63	110.34	104.21	103.03	110.65	106.9	103.26	104.86	108.39	108.38	109.62	110.06	105.42	109.32	110.78	105.99	107.04	105.79	105.68	100.74	104.3	101.33	105.29	102.73	107.41	106.73	108.12	110.27	104.79	108.95	109.25	101.12
113.06	96.704	103.91	101.4	108.2	102.19	103.23	109.95	105.96	106.91	107.1	107.79	106.26	107.81	101.71	109.32	106.65	102.88	109.14	110.63	106.32	107.28	110.37	108.61	101.87	104.69	111.96	111.33	103.3	104.34	105.31	101.53	102.62	108.26	97.441	108.49	98.311	108.6	102.8	104.56	107.24	108.41	103.42	105.62	104.27	106.55	104.9	105.41	107.87	108.46
99.871	102.5	97.26	100.28	99.74	99.967	105.62	102.2	100.05	95.238	94.176	100.34	92.609	95.369	98.633	96.468	99.976	100.07	102.64	108.14	101.05	96.116	97.627	96.607	98.81	98.479	100.37	94.59	100.6	95.474	96.514	95.71	99.234	98.171	94.062	101.62	99.373	96.349	101.51	99.874	101.57	91.476	99.472	100.52	94.454	100.37	96.127	101.43	99.932	100.65
102.43	105.08	102.06	101.19	108.2	108.87	101.33	110.5	104.29	107.81	103.57	101.52	108.17	112.22	105.2	104.91	104.27	101.36	106.84	108.54	100.1	105.06	107.41	113.54	103.93	105.06	110.69	102.54	106.39	111.5	105.23	104.33	110.1	104.72	103.99	104.46	107.06	107	104.67	107.17	101.1	101.02	105.19	104.68	102.54	111.26	96.866	110.75	111.49	104.22
112.22	106.83	109.99	105.21	109.5	109.91	101.99	111.83	108.96	105.65	108.82	107.49	112.38	105.51	104.73	109.24	105.22	110.54	113.3	110.72	110.84	109.13	113.43	110.48	107.02	107.89	108.92	106.03	109.39	105.24	112.13	106.87	116.58	113.63	106.53	105.73	100.79	107.84	107.59	113.2	112.59	103.1	110.06	111.45	109	99.684	109.14	109.2	107.99	107.81
111.87	109.46	107.67	107.24	108.79	111.17	104.19	111.84	107.03	109.51	111.51	109.51	107.28	105.58	107.97	106.4	103.23	103.28	99.52	107.93	111.23	105.95	105.12	104.47	112.2	107.84	105.21	109.9	109.67	106.38	106.25	106.13	111.48	112.78	103.26	112.4	113.09	112.42	102.84	112.18	111.78	110.25	106.39	100.65	106.48	109.24	111.12	109.82	110.05	114.26
107.45	108.97	99.252	103.93	106.81	99.075	106.09	101.36	105.57	108.02	112.61	107.98	101.17	99.729	106.38	105	103.78	107.58	106.54	104.37	107.82	106.57	111.35	108.21	107.01	106.74	101.7	111.57	106	108.41	105.19	104.56	98.369	105.64	100.27	96.516	106.72	101.52	102.17	110.44	105.16	106.83	108.54	102.57	107.21	107.08	108.17	100.66	107.4	110.08
108.85	100.37	113.17	109.31	109.48	109.89	105.62	114.71	104.26	108.58	110.17	110.28	112.8	111.76	111	112.93	106.62	113.96	111.64	111.08	102.01	103.31	106.37	105.14	112.25	107.98	106.32	103.16	108.92	114.75	111.37	107.3	107.8	113.16	108.29	99.825	105.56	112.1	108.84	108.91	102.78	108.42	115.84	99.898	110.24	109.27	104.35	110.03	103.86	107.89
105.72	105.17	102.76	103.39	106.81	100.99	105.54	106.54	101.68	107.01	107.57	108.42	108.6	102.93	109.42	109.24	109.4	109.46	101.65	108.05	112.68	100.51	104.4	111.01	106.49	105.44	103.96	104.62	101.5	99.466	103.44	104.79	103.8	100.67	103.14	105.98	98.498	102.99	101.49	103.34	108.95	103.95	100.93	111.06	111.75	104.91	104.9	108.7	104.56	105.83
96.891	97.378	96.961	98.869	97.298	102.47	96.688	100.75	98.915	98.516	96.981	96.263	98.453	97.673	96.121	97.611	98.585	91.491	98.522	98.561	99.253	99.921	98.763	91.83	98.483	95.758	93.101	97.928	99.987	97.485	95.368	96.05	97.966	102.55	97.804	97.406	94.241	95.195	99.886	104.39	96.073	98.415	97.379	95.674	98.391	97.556	100.7	96.577	100.65	97.341
104.16	105.51	101.7	109.34	107.71	109.25	102.1	105	110.36	111.99	107.04	97.965	99.867	108.73	109.52	101.18	105.55	116.09	109.52	105.5	108.55	102.11	100.28	108.79	103.36	105.31	104.9	108.74	104.7	112.66	107.78	110.4	101.75	106.38	108.12	104.51	104.08	108.32	109.23	103.64	103.16	103.27	105.59	108.92	107.98	105.78	105.04	105.63	105.08	104.95
101.67	104.75	102.04	112.3	105.29	107.09	101.55	111.89	103.9	104.51	106.26	109.48	112.8	100.33	101.58	111.88	112.8	109.51	105.62	113.51	107.04	107.1	108.6	108.54	106.06	110.57	110.28	101.33	110.92	103.87	105.29	106.14	98.325	106.27	102.32	104.63	108.5	108.62	109.25	102.18	103.94	102.72	102.24	106.85	110.66	98.821	111.84	110.47	108.24	113.56
108.31	106.11	111.2	108.18	101.67	105.85	109.65	113.01	105.48	110.89	110.33	111.45	109.85	113.82	102.49	102.9	107.02	104.08	108.26	102.84	108.69	113.8	103.85	113.79	105.9	108.02	108.98	107.15	106.63	113.85	109.24	100.91	119.55	108.78	110.79	104.62	107.83	108.58	109.17	106.84	111.51	105.49	104.08	109.84	108.27	109.83	105.49	108.59	106.48	109.34
110.33	107.38	105.83	112.25	111.29	107.46	108.98	108.2	111.03	100.41	102.89	109.33	110.65	107.36	101.7	107.08	111.31	103.07	102.43	115.91	105.29	104.11	109.57	106.83	112.46	102.4	101.65	103.43	109.71	96.637	106.56	108.07	100.36	103.89	110.99	106.2	105.2	102.99	103.08	105.72	105.05	103.48	106.55	106.58	95.818	110.38	95.596	111.73	108.34	106.98
110.16	100.89	101.43	110.56	105.64	99.493	106.89	101.36	106.43	101.81	106.12	104.52	109.96	102.19	109.2	106.77	103.36	100.11	107.51	110.93	105.93	101.92	106.97	111.27	108.2	104.73	105.41	105.49	110.76	101.26	109.17	102.22	104.77	108.36	104.96	101.91	108.36	114.5	107.13	103.95	104.82	110.57	105.45	101.79	106.56	105.01	112.77	109.79	107.02	111.69
101.94	105.43	114.97	106.5	112.69	108.96	111.42	101.96	106.42	105.86	101.19	105.57	101.85	102.2	109.2	103.88	104.82	105.87	98.391	102.58	100.96	103.68	106.83	111.34	104.96	102.41	98.119	103.73	106.6	105.96	103.85	108.96	102.84	102.51	99.307	107.26	98.585	111.76	108.69	104.2	101.64	103.35	107.15	102.84	104.92	104.45	105.1	104.47	105.63	103.36
107.72	110.64	112.12	111.73	106.79	111.35	104.99	108.65	100.65	105.96	101.15	107.53	105.03	94.734	108.41	105.09	105.63	105.91	100.66	111.76	106.14	106.93	104.16	104.34	116.44	103.68	105.39	108.04	109.86	103.9	110.49	102.84	102.58	109.74	106.98	104.79	106.48	110.2	99.994	101.23	109.33	110.01	105.14	109.55	103.88	102.73	109.48	106.26	115.03	103.53
108.67	110.02	108.21	105.34	106.24	107.37	109.45	111.47	108.05	102.62	112.55	108.94	106.65	107.15	109.14	103.9	110.1	109.39	107.64	108.33	108.51	117.58	105.91	108.8	100.52	108.91	109.87	105.13	109.21	108.28	108.71	110.38	111.29	107.51	110.44	109.45	106.67	104.9	107.36	110.89	106.45	105.33	109.06	98.331	102.92	111.31	115.48	112.9	107.96	112.37
106.53	103.97	105.81	102.49	104.27	102.64	106.03	99.753	107.27	100.39	104.49	102.79	106.63	104.16	106.42	107.21	104.44	110.72	107.22	107.17	107.05	109.29	107.42	108.16	104.79	107.21	112.14	102.85	108.84	103.75	104.07	108.62	106.27	106.98	105.51	107.16	105.17	105.61	103.46	107.76	110.59	107.45	101.32	106.77	111.18	106.51	108.66	104.02	105.08	106.73
104.18	99.24	102.95	106.89	100.74	104.3	101.41	93.696	98.337	97.525	98.174	97.364	101.24	97.854	99.171	106.96	100.9	103.27	93.724	105.49	99.859	100.4	98.836	95.128	103.25	103.75	98.739	99.956	101.33	94.761	97.06	100.9	99.417	100.82	97.895	97.124	107.48	108.85	98.889	97.158	100.55	99.066	108.34	99.833	97.627	95.49	100.12	104.15	91.317	101.37
97.187	95.512	99.642	98.564	94.352	100.47	92.127	94.173	97.431	98.249	97.273	95.697	90.988	101.77	104.12	96.116	96.507	97.974	93.991	102.49	93.158	105.91	101.94	97.062	98.842	104.85	91.472	96.194	97.57	103.49	95.332	96.074	102.66	103.37	96.778	97.522	97.003	98.512	96.366	96.226	93.375	93.861	98.897	103.05	94.937	97.991	100.86	100.49	99.579	96.679
110.12	110.52	114.55	108.83	112.17	105.96	110.85	109.99	107.09	107.88	106.11	112.4	107.06	109.03	105.82	106.74	107.41	109.79	109.34	106.68	107.2	108.84	109.67	104.98	104.02	107.62	104.65	100.53	112.27	99.431	118.74	109.68	106.13	106.12	115.83	110.19	106.69	105.27	107.99	109.62	110.01	106.69	108.39	111.14	101.33	102.45	103.67	106.66	101.43	108.7
107.71	107.33	105.5	101.61	107.4	106.48	101.63	113.49	105.51	96.956	109.03	112.36	102.24	106.42	109.37	108.31	105.22	104.21	112.13	103.02	102.73	114.22	102.21	107.97	110.34	110.33	107.83	106.24	105.1	105.88	104.2	104.07	106.18	101.11	108.56	108.01	102.6	109.98	112.41	108.22	106.33	100.35	103.16	104.12	113.28	105.84	102.77	109.21	108.22	109.23
110.26	106.13	105.58	104.68	102.68	104.18	102.15	101.91	109.79	105.07	102.94	101.52	104.92	102.91	107.16	105.85	105.79	106.54	106.1	113.07	106.6	112.06	104.66	102.86	103.56	101.82	106.09	103.29	101.75	103.54	107.09	108.19	105.19	105.09	108.78	105.18	99.116	109.3	106.61	109.61	108.36	105.11	106.26	105.7	103.67	104.57	100.26	107.39	104.6	105.36
106.95	102.84	107.23	109.55	105.96	112.2	106.65	104.75	108.19	106.1	111.74	109.08	103.15	108.88	101.13	108.97	101.76	104.25	105.49	111.16	107.97	114.81	112.67	110.38	109.09	108.13	102.3	106.1	110.36	108.64	103.22	107.36	109.26	106.42	110.36	107.21	111.12	119.62	108.96	105.1	111.96	108.43	107.39	108.39	107.15	111.53	113.07	106.84	110.22	104.85
97.96	102.53	103.07	98.702	98.418	96.829	95.983	102.46	97.148	101.69	98.226	95.348	97.434	95.328	98.174	96.44	101.12	97.574	99.771	95.369	94.994	96.216	98.672	100.38	96.292	99.234	99.958	100.93	98.052	99.001	90.676	94.882	96.044	96.775	97.711	98.912	97.319	98.776	97.303	99.855	101	98.983	92.963	97.736	95.04	97.17	103.86	97.986	95.924	99.85
105.01	102.2	100.79	102.67	99.291	98.676	102.12	104.92	94.323	99.165	104.68	97.806	98.094	97.878	103.76	98.062	102.69	100.47	103.37	94.52	101.06	95.316	102.3	99.803	91.386	97.238	99.208	95.678	98.447	96.279	104.03	97.923	103.98	99.415	100.75	96.875	100.94	97.073	102.61	102.89	94.432	101.41	102.22	100.93	106.9	109.21	99.335	96.37	102.55	94.919
103.17	101.79	107.88	102.72	111.01	106.27	111.9	102.42	101.47	108.46	104.9	105.21	106.64	106.59	105.45	113.72	105.15	99.324	105.8	107.77	101.04	112.16	108.85	107.41	104.65	110.5	110.25	103.93	113.94	112.89	110.22	109.14	116.88	110.43	107.41	109.7	110.42	107.2	111.18	103.5	107.29	109.07	111.03	110.38	105.82	107.54	105.43	104.85	109.12	109.81
109.93	108.43	102.32	105.9	107.67	111.18	108.06	105.72	113.46	109.78	105.68	111.72	114.14	109.93	110.78	107.03	109.8	106.58	106.08	103.17	110.23	109.63	105.91	109.41	105.18	105.15	107.12	109.59	107.71	105.37	106.01	101.02	106.8	111.9	112.46	110.74	114.63	107.14	107.32	120.51	112.06	101.11	106.07	107.26	108.99	108.43	110.86	109.39	112.83	108.31
103.95	107.45	103.53	105.47	108.13	103.48	108.11	106.62	106	102.45	103.85	114.94	113.04	104.6	103.72	102.94	104.27	109.2	108.91	104.01	105.27	106.3	107.46	103.31	107.96	104.57	101.7	112.03	99.092	107.12	104.97	108.38	105.04	109.51	108.69	101.18	108.62	100.1	105.76	108.18	104.59	100.58	103.19	101.98	105.17	108.65	104.33	106.91	100.73	109.27
115.73	108.54	107.02	102.72	108.33	109.61	110.3	114.5	111.78	106.25	107.32	113.3	110.05	107.55	108.7	109.42	106.68	113.21	112.81	113	116.01	108.36	107.67	104.54	105.72	101.92	105.6	104	108.88	110.51	110.04	105.23	107.02	114.9	109.13	106.73	111.32	110.61	106.15	107.56	108.54	106.7	110.63	107.94	106.29	107.03	109.28	111.58	104.04	109.98
100.18	101.26	100.45	98.586	101.6	99.184	98.799	107.6	102.79	99.981	100.45	99.487	97.828	103.19	102.1	104.17	103.17	105.51	102.71	97.214	101.06	103.53	98.941	100.35	98.213	104.06	106.39	104.38	104.88	100.08	95.23	96.748	96.117	102.47	99.684	97.573	100.78	101.77	102.36	101.58	99.689	97.635	105.09	101.9	96.576	99.689	99.406	101.32	98.208	101.02
106.96	103.91	101.91	105.52	101.93	103.46	105.13	108.21	102.79	106.66	103.38	103.59	106.97	108.57	100.47	113.79	110.24	97.62	106.29	103.85	107.96	101.99	107.7	103.95	107.98	106.59	99.056	110.76	103.94	100.01	105.12	113.42	100.03	107.11	103.52	108.38	108.28	105.14	107.66	106.51	104.78	100.18	114.13	102.53	108.52	111.52	106.91	108.43	113.24	111.77
101.83	108.33	108.86	108.06	111.19	102.76	102.82	111.72	103.54	111.14	106.91	107.38	112.01	111.24	112.46	107.19	107.47	102.71	107.13	109.16	106.92	105.08	109.17	106.95	107.95	106.81	106.6	109.07	112.45	113.42	112.92	109.93	109.32	110.07	107.06	115.58	116.99	104.95	107.68	115.59	108.02	105.79	104.33	107.64	110.11	107.94	106.13	107.27	114.87	107.32
97.009	96.738	101.14	97.184	105.84	102.35	101.07	102.03	107.17	95.986	94.803	100.67	96.25	105.29	105.66	103.98	98.195	101.23	96.303	101.15	104.51	100.32	101.43	100.52	104.77	102.24	97.789	104.48	103.44	99.97	100.23	102.81	98.44	104.94	101.72	96.151	96.685	99.955	104.38	94.235	97.683	97.171	104.22	109.23	99.783	97.633	103.8	96.957	102.73	93.901
109.5	108.98	111.45	103.55	107.16	110.2	111.96	105.88	101.52	110.44	106.28	102.41	101.01	104.86	105.73	109.28	102.28	109.72	110.73	105.94	108.51	101.62	108.47	107.43	104.19	103.02	110.7	108.22	107.84	108.26	108.5	106.5	108.42	102.8	105.92	102.99	105.5	115.51	111.87	112.34	109.65	111.07	104.53	109.25	106.43	109.31	111.93	110.66	103.5	105.54
108.4	106.01	108.04	104.8	107.23	102.95	112.62	105.52	106.15	106.3	100.15	95.622	104.65	104.47	102.94	107.13	103.87	111.41	107.11	107.49	109.88	110.82	100.25	106.35	108.8	105.48	105.7	106.83	111.78	103.06	109.46	104.11	104.02	107.72	107.39	101.29	105.97	104.21	104.39	107.92	108.41	103.38	104.87	108.65	107.47	102.99	113.52	106.34	109	104.9
101.51	104.31	110.61	105.1	106.14	106.09	103.55	107.11	106.9	106.13	105.68	107.67	101.67	99.007	109.28	108.86	103.05	111.17	106.06	105.67	107.82	97.943	104.86	106.52	110.47	106.71	105.78	103.78	102.39	104.86	101.24	102.26	111.39	107.22	110.1	96.309	108.84	107.1	109.91	105.06	108.35	109.01	98.242	98.947	110.51	107.68	103.57	108.74	104.72	101
103.4	109.36	103.69	102.65	105.57	107.88	110.7	106.93	108.38	102.17	108.11	108.89	102.94	108.59	109.48	109.42	106.3	112.75	110.84	114.5	108.05	108.74	107.41	100.59	106.02	99.291	110.97	102.68	106.17	108.14	108.64	104.75	115.97	106.56	111.15	104.67	109.86	108.08	104.33	102.08	107.19	100.47	110.14	109.98	109.18	103.29	105.35	113.89	107.42	107.63
103.17	105.22	104.14	107.32	107.82	108.01	105.84	109.72	106.28	107.01	108.6	109.29	108.14	97.938	104.58	103.53	107.16	110.43	101.71	101.83	103.96	103.94	101.32	104.93	105.3	104.47	109.07	109.15	106.64	112.83	107.97	103.65	104.09	99.371	112.5	101.27	103.65	102.14	107.28	103.6	107.58	99.45	102.65	105.19	111.31	105.95	102.28	104.59	99.97	108.47
101.57	107.96	109.31	103.37	101.94	107.17	112.2	106.98	104.05	102.27	101.09	100.83	103.6	111.26	104.13	108.95	103.09	108.46	105.07	101.5	103.87	112.22	105.4	110.25	105.75	110	110.33	104.8	108.03	100.64	107.49	114.32	111.2	111.26	102.87	104.78	104.92	104.43	105.79	112.59	109.15	106.26	102.97	96.369	112.18	105.18	110.01	102.09	107.76	107.96
100.65	95.788	99.359	101.99	98.975	90.859	100.28	100.13	101.32	94.046	105.52	99.448	100.01	93.639	98.58	101.24	93.777	99.824	100.59	94.622	95.638	97.9	100.33	96.602	99.128	92.165	93.935	101.07	97.485	100.67	99.566	105.53	98.837	96.521	101.83	89.828	102.15	103.57	99.746	102.79	99.833	100.88	98.614	99.383	103.63	92.857	93.351	95.766	101.07	97.131
107.86	100.84	110.89	104.46	107.4	104.07	99.438	102.02	107.87	103.57	107.11	108.45	102	109.39	113.14	107.2	105.67	107.1	102.91	109.65	112.96	109.08	106.96	107.38	113	107.63	103.75	107.8	107.93	106.65	111.5	101.75	107.21	104.3	108.68	104.53	99.129	106.15	105.08	108.79	108.98	110.38	111.96	110.18	104.61	104.38	103.94	104.91	108.18	109.02
92.721	98.919	102.23	100.33	94.949	106.3	102.98	95.015	90.406	93.249	95.331	102.49	96.99	98.693	98.566	99.072	97.909	95.003	96.85	95.957	99.374	100.37	101.84	94.437	95.034	94.545	103.66	95.836	95.101	96.686	93.612	103.74	97.618	96.539	101.26	92.647	101.41	100.99	97.32	97.108	94.441	102.53	100.46	96.994	97.35	95.133	96.799	106.28	98.267	99.388
106.97	106.16	108.99	110.97	101.82	112.15	106.73	115.36	105.78	111.46	110.38	104.95	109.79	110.33	106.32	106.69	109.78	110.83	109.16	109.58	109.1	105.3	109.46	104.5	107.12	112.64	106.73	109.37	106.94	109	110.42	105.5	107.68	113.27	103.18	105.68	101.41	113.62	107.73	111.32	107.82	110.71	106.52	109.24	107.13	107.02	108.76	101.68	109.54	104.79
104.58	109.27	104.83	107.96	106.98	107.14	110.12	108.61	109.13	104.86	107.82	106.42	108.77	101.33	108.2	103.82	107.11	104.13	103.64	103.23	108.58	110.15	107.68	104.29	100.58	103.89	112.41	112.05	104.79	101.71	109.4	104.48	112.65	110.25	104	110.38	107.74	105.22	102.48	107.71	107.39	110.86	108.28	108.42	106.78	110.6	102.99	107.57	109.88	111.37
107.87	112.11	101.33	107.89	106.44	102.15	110.27	108.08	115.59	112.59	108.49	102.31	106.3	108.54	105.89	110.95	101.83	112.66	101.92	107.23	103.1	105.56	100.13	111.64	110.8	104.74	107.33	105.69	103.28	110.46	101.71	105.27	105.92	109.9	109.37	106.47	109.19	106.09	112.34	107.59	101.52	113.09	107.92	104.17	106.27	112.09	104.38	110.15	110.41	103.99
100.49	98.501	98.4	97.227	99.808	94.788	98.152	100.27	97.173	100.95	98.424	97.899	100.6	99.839	94.349	93.826	95.204	96.37	96.868	94.275	100.72	104.21	98.122	103.88	92.84	99.568	96.452	99.478	99.858	98.465	99.399	101.15	101.43	99.38	102.32	92.433	98.974	92.96	100.36	100.93	95.204	94.385	97.672	100.19	99.949	100.18	92.17	97.539	97.215	101.13
98.996	98.416	100.02	96.65	100.78	97.187	86.54	99.91	97.776	90.858	101.93	98.679	105.1	100.52	99.718	103.79	98.212	102.65	99.202	100.39	96.34	97.091	101.53	95.75	105.5	94.687	98.03	96.913	94.054	98.151	106.57	96.954	102.09	102.74	97.303	99.455	95.138	90.478	105.97	101.1	99.094	97.444	103.76	105.17	99.981	91.604	104.08	98.227	102.9	91.512
108.45	106.75	112.24	102.17	107.27	110.74	103.85	110.86	110.35	111.92	109.8	110.27	108.51	110.1	111.84	103.19	108.33	109.15	110.49	107.7	105.05	103.83	110.88	116.91	107.48	107.02	107.86	108.83	111.3	103.95	108.22	105.17	107.84	105.48	115.33	104.75	110.79	109.86	107.97	113.85	107	108.75	110.44	105.48	107.28	111.79	112.9	112.71	109.77	106.95
112.55	107.01	108.55	109.31	111.08	107.18	104.86	105.33	107.22	109.5	110.79	103.99	107.7	103.61	112.95	111.02	100.13	108.23	108.88	108.84	107.72	110.31	114.27	107.52	109.59	110.49	109.48	109.17	104.72	105.93	107.01	106.54	114.49	105.89	111.38	111.4	107.73	112.4	111.04	109.65	106.71	105.09	104.81	112.68	108.36	108.1	107.69	101.11	101.7	101.99
105.83	114.23	107.57	113.11	105.84	107.18	112.07	108.39	103.91	114.77	104.26	107.45	99.231	109.47	112.19	108.79	110.62	106.31	107.05	112.66	109.58	102.78	111.77	108.14	115.46	108.89	113.11	112.56	107.55	103.84	110.55	108.04	104.96	108.28	102.69	109.26	107	109.77	105.26	108.87	113.14	100.98	113.34	106.6	108.13	105.18	105.75	103.02	111.89	107.85
102.9	111.03	103.65	105.3	104.55	112.56	111.23	101.32	108.03	110.75	102.14	104.26	103.88	103.35	102.83	107.67	104.62	107.56	102	103.2	105.6	102.02	104.5	102.05	111.82	105.38	102.81	102.23	113.81	114.68	102.92	106.34	100.39	109.54	110.47	102.88	100.58	101.91	105.75	99.706	107.67	107.82	105.78	103.57	104.6	103.36	100.99	106.51	107.46	108.94
98.097	105.21	103.49	102.91	103.32	105.08	107.43	112.02	108.06	107.34	108.88	106.05	105.63	105.53	109.19	105.79	107.29	107.32	101.94	101.66	102.78	110.43	113.59	107.25	108.47	103.65	101.24	103.39	106.25	106.54	112.62	105.56	100.64	107.22	111.14	109.24	103.42	106.53	107.6	102.82	109.92	109.55	103.87	112.92	104.81	99.222	103.5	108.53	107.62	104.02
99.68	106.97	106.13	105.29	106.99	113.37	105.05	105.99	103.31	103.57	100.35	99.431	100.94	109.05	104.93	103.19	107.82	110.72	102.36	103.92	96.944	104.36	100.7	106.85	105.55	102.74	105.51	100.28	105.6	106.45	103.47	109.87	114.14	107.45	108.3	114.86	103.02	107.27	106	109.37	100.97	111.72	106.63	101.62	97.992	107.23	106.12	108.23	103.2	104.58
106.74	107.29	107.56	104.79	105.6	112.11	110.1	104.7	105.78	108.59	107.61	113.26	109.44	107.57	103.95	104.76	108.54	103.81	100.78	103.35	104.19	107.7	103.04	111.37	103.31	105.3	105.9	109.84	103.84	106.24	104.77	109.69	102.49	97.928	102.58	108.47	106.93	106.48	104.2	108.81	106.16	98.113	105.41	110.82	109.35	103.76	110.23	102.09	103.49	104.74
116.86	116.68	109.77	103.63	115.19	112.78	105.7	111.93	109.41	108.45	111.2	112.55	111.07	107.73	106.27	109.37	104.66	109.68	106.08	102.53	112.2	105.47	106.38	112.17	107.47	107.68	106.95	111.07	106.97	108.57	106.85	106.07	108.52	109.37	105.16	106.04	111.68	109.92	112.14	107.92	109.09	112.41	109.73	110.6	110.17	107.59	103.6	101.65	112.06	107.71
107.41	111.33	106.25	103.84	106.74	112.47	107.26	100.88	105.7	107	110.94	105.37	100.53	109.71	105.08	103.34	106.56	99.827	106.94	109.26	105.87	108.76	106.02	111	105.91	105.13	108.74	105.36	103.48	108.97	105.2	105.76	99.916	110.72	108.75	106.8	103.14	110.19	105.37	100.74	104.3	107.53	103.55	108.32	104.69	107.98	103.73	102.7	114.01	103.15
112.92	111.99	108.34	109.77	105.63	108.19	113.92	108.81	107.03	108.38	114.3	108.2	113.1	107.22	104.62	107.91	103.36	109.34	109.9	110.11	112.86	109.92	110.58	112.87	111.27	110.28	112.32	109.66	108.98	105.97	110.68	114.32	110.24	105.86	112.99	101.83	105.08	109.31	105.04	100.71	113.53	112.33	106.9	109.39	105.45	103.69	108.98	102.44	112.68	113.68
102.68	105.12	103.82	111.24	111.05	102.07	106.8	103.84	107.66	103	105.03	104.72	107.95	102.89	104.78	107.17	101.13	105.96	111.31	112.35	97.94	104.29	104.98	110.91	104.47	108.91	101.75	108.49	106.89	113.83	108.49	106.77	103.06	115	106.01	104.39	109.78	105.23	105.72	105.54	104.92	107.44	107.05	104.61	104.06	116.77	106.44	102.54	104.14	105.01
95.757	96.135	93.497	96.493	97.462	96.953	95.2	98.762	99.68	99.275	98.852	98.084	103.5	95.96	98.904	101.75	96.383	99.498	99.424	99.116	92.792	100.5	95.632	99.691	98.397	100.76	93.896	98.445	98.097	98.176	102.97	100.94	105.56	95.657	101.95	102.87	102.47	94.72	109.08	100.53	103.47	97.336	101.78	95.908	101.67	102.61	105.22	99.706	101.71	98.794
94.611	101.49	108.64	103.73	102.06	96.762	96.603	98.375	103.35	101.2	102.07	98.686	107.16	99.42	102.61	93.536	98.728	94.386	102.35	98.929	98.951	101.38	100.06	99.405	96.649	107.3	101.93	99.957	95.64	100.31	95.61	96.733	102.54	96.359	105.62	94.916	93.709	98.378	99.54	98.885	102.49	100.68	100.84	97.466	99.425	102.36	97.324	92.643	98.624	100.15
105.04	105.77	104.01	103.43	114	106.08	109.06	103.84	107.34	113.57	102.79	103.11	110.69	108.9	110.33	108.65	100.72	102.99	106.59	104.45	112.97	104.65	101.34	109.94	109.17	101.27	104.9	105.44	106.62	115.05	102.65	103.18	103.31	110.92	107.59	106.33	102.88	101.91	106.67	101.87	104.32	108.92	107.89	103.21	102.58	99.814	107.17	102.08	102.04	106.84
103.68	111.74	102.68	99.083	106.56	102.76	106.76	104.2	106.8	106.37	102.24	102.89	103.69	104.21	112.24	107.06	108.08	105.88	104.52	108.74	106.17	108.65	104.65	101.8	103.8	104.9	105.91	99.848	104.89	103.64	106.48	102.42	103.31	104.42	106.43	107.38	103.43	98.66	95.218	109.33	104.06	104.13	104.92	103.75	110.04	101.3	103.9	105.09	98.194	104.39
109.45	111.2	98.552	105.76	105.16	103.49	109.82	103.1	100.87	102.51	106.43	108.47	105.65	109.91	105.17	101.82	108.37	105.09	104.32	112.25	110.51	103.2	107.06	110.88	102.66	107.78	104.56	108.37	107.07	102.73	107.5	104.78	104.75	102.81	102.37	111.2	108.11	110.77	105.2	109.96	107.66	107.43	113.04	100.22	101.04	105.11	105.93	107.82	110.43	103.52
103.03	101.95	108.12	107.35	110.43	107.14	106.38	105.34	103.36	108.01	111.2	110.11	109.14	104.64	107.57	110.79	104.11	99.609	104.49	106.85	104.43	104.79	107.17	105.88	102.75	105.88	105.25	103.69	105.33	107.11	104.32	100.27	106.12	108.49	108.93	105.89	104.94	105.57	108.08	105.65	110.24	108.06	106.23	100.91	105.62	110.79	106.37	104.71	107.62	108.45
105.5	107.86	109.77	106.95	111.59	108.33	109.03	101.49	110.3	100.57	103.87	107.29	105.06	111.94	107.59	109.18	99.078	104.09	106.11	107.7	108.03	103.56	99.738	98.567	102.04	114.94	109.03	103.78	102.9	106.45	114.62	108.34	108.22	103.19	107.61	103.51	110.4	106.68	107.32	114.39	107.84	108.16	105.48	107.01	106.26	108.07	99.656	103.71	106.4	104.14
100.18	97.623	102.86	99.882	102.82	105.58	109.54	99.425	104.17	107.8	105.9	102.49	100.32	104.26	104.94	96.031	99.437	106.44	107.19	97.512	104.9	97.141	105.77	104.38	100.35	98.365	109.55	108.29	106.3	105.07	105.85	102.65	102.25	107.75	99.913	105.16	102.02	100.66	104.87	105.99	103.28	97.295	103.18	108.44	99.135	99.328	106.69	97.966	99.928	103.64
107.64	110.12	105.04	111.07	117.11	108.51	105.07	109.82	103.6	109.53	108.95	107.95	111.62	110.67	108.74	103.36	110.96	108.25	103.45	110.38	109.08	112.48	110.04	107.96	105.46	106.46	107.62	106.77	107.93	114.74	114.13	108.2	105.01	106.52	112.08	107.35	103.87	108.19	108.49	103.52	109.74	108.44	105.3	109.01	104.17	97.076	111.23	109.07	112.79	114.28
105.65	111.91	110.31	108.74	108.39	100.45	108.73	112.54	115.61	107.96	115.23	108.33	105.78	110.13	108.04	110.42	110.7	109.73	107.58	110.57	108.19	109.58	112.52	110.95	109.84	101.04	108.58	111.77	112.49	106.6	108.75	104.56	109.05	104.45	108.6	106.35	109.59	108.86	108.26	109.49	110.18	102.48	106.47	109.04	99.302	108.85	105.46	110.19	106.42	112.59
109.78	107.71	102.29	109.28	108.26	102.18	111.02	107.3	105.26	105.97	104.37	105.54	105.41	107.17	105.24	108.49	109.71	104.33	108.28	102.58	103.88	107.42	108.57	108.76	105.5	105.92	104.99	107.58	109.04	106.46	109.58	106.45	103.46	99.692	102.89	106.45	106.07	104.39	106.63	109.26	104.88	101.8	105.35	108.79	106.18	106.42	102.03	102.13	107.08	103.44
94.598	97.58	92.684	92.641	96.926	96.921	92.384	103.98	96.53	96.201	98.981	107.34	104.3	100.33	91.945	102.52	97.796	96.505	103.19	101.57	96.739	99.606	90.723	97.39	102.54	98.556	102.67	98.767	97.458	99.659	92.521	96.922	95.357	100.18	95.977	87.572	100.36	103.22	92.471	100.53	100.15	93.353	101.95	101.81	99.381	98.821	100.9	102.88	101.01	101.7
99.909	103.22	100.37	97.305	98.479	100.73	102.09	106.81	100.64	98.087	102.4	102.16	102.23	108.3	98.911	94.557	97.388	100.74	102.94	103.08	102.96	105.22	99.395	104.76	100.32	98.259	101.23	99.966	102.53	106.36	101.81	99.347	104.29	101.38	97.084	104.46	102.76	103.79	100.19	104.44	97.673	97.505	97.424	96.166	104.58	106.83	102.25	104.7	104.37	95.131
109.92	102.31	107.32	100.87	108.03	103.31	106	107.37	114.7	105.16	104.72	109.61	110.52	109.53	107.4	105.04	102.19	108.21	102.3	101.28	105.57	101.86	98.295	97.604	102.26	108.58	104.35	104.92	110.17	101.67	102.58	104.18	98.362	108.89	100.9	102.87	103	104.7	106.79	106.53	108.61	101.31	102.26	108.5	104.16	107.67	105.59	101.61	104.23	109.94
97.782	95.559	101.63	105.55	96.901	104.56	99.419	100.38	105.16	99.551	101.97	98.374	102.93	105.94	99.151	100.75	100.96	98.888	99.628	96.855	100.92	110.47	104.62	103.64	101.45	106.7	100.09	104.22	94.124	104.33	106.1	97.781	98.598	101.56	97.393	107.51	104.8	99.634	106.67	102.83	100.62	98.375	97.318	97.847	100.91	102.71	106.93	98.334	96.627	101.79
100.59	97.238	101.01	94.161	98.793	98.301	99.581	98.831	94.892	96.679	99.732	94.473	94.803	97.94	99.02	93.039	94.849	101.33	105.44	97.339	96.264	95.52	97.138	97.711	96.388	98.515	93.502	92.086	96.15	92.615	96.855	106.54	96.579	98.896	95.722	97.402	100.04	100.28	97.095	100.01	97.337	97.746	94.984	97.728	98.956	100.48	97.138	100.88	95.863	99.501
105.12	106.3	103.15	102.94	104.91	104.68	109.01	104.66	104.57	99.49	107.57	99.045	104.56	108.77	108.63	100.5	111.23	98.562	100.68	103.11	104.35	103.69	101.31	104.16	107.99	112.08	112.98	105.55	109.2	107.25	103.06	104.86	109	108.95	103.48	98.626	102.55	110.31	103.04	100.29	109.4	108.65	105.62	105.39	104.38	107	102.2	106.28	108.71	105.73
103.9	107.77	114.57	107.04	106.27	99.285	102.02	107.66	103.59	103.46	106.14	111.41	108.72	107.09	101.44	108.26	111.36	103.44	105	102.07	104.24	103.32	101.79	107.81	112.74	106.26	107.48	111.13	109.14	101.32	108.94	110.04	102.33	110.05	103.62	104.9	107.05	104.04	103.21	112.88	109.59	111.28	101.68	102.45	107.23	100.45	107.65	105.6	105.02	110.75
102.01	110.21	103.63	107.76	111.73	112.53	99.046	99.074	107.82	108.68	103.57	107.62	106.34	105.48	108.61	101.66	103.99	107.5	101.38	104.29	96.256	108.52	103.28	105.83	111.75	103	109.95	107.41	99.465	110.53	106.39	107.15	107.16	107.12	107.27	107.5	102.14	102.49	107	107.08	108.78	103.24	110.98	101.73	106.37	106.27	108.93	101.12	98.074	98.599
107.12	111.86	108.41	112.2	115.26	102.1	112.22	107.81	116.95	109.47	110.22	119.63	110.42	108.69	104.68	109.18	111.99	108.98	109.23	108.71	109.78	116.43	110.29	117.58	111.71	108.05	109.83	106.45	110.75	106.37	115.42	116.55	108.22	111.55	107.34	116.62	108.3	109.55	114.83	112.02	112.31	112.09	105.69	114.63	109.66	111.61	117.2	109.56	113.07	106.35
100.64	101.87	98.866	90.476	96.322	104.65	98.526	102.11	96.842	103.44	96.191	96.701	94.47	103.13	97.383	104.54	101.42	99.249	95.867	97.888	99.951	94.883	95.26	101.65	97.629	97.535	96.102	97.744	102.21	97.234	99.613	92.118	95.158	96.852	94.225	97.373	102.2	101.5	97.108	95.105	96.204	100.06	95.839	106.89	98.626	96.843	99.878	92.544	97.582	100.28
109.73	103.84	115.2	106.44	108.7	106.42	109.11	107.04	107.13	101.62	103.27	106.39	109.59	105.75	107.15	102.6	105.45	102.78	106.11	103.99	112.05	110.07	105.21	107.81	109.2	106	107.33	106.35	103.52	109.2	113.09	110.32	102.22	107.57	107.67	109.71	103.55	107.23	109.75	110.81	104.91	104.9	106.42	106.24	107.64	104.6	109.71	111.07	107.07	102.06
107.07	113.44	97.564	113.05	106.91	100.4	103.69	109.38	106.03	109.13	104.68	105.6	109.24	104.88	104.42	108.37	108.51	105.95	107.1	97.715	107.68	102.87	109.55	109.86	111.23	106.05	103.04	110.11	112.3	105.76	106.84	108.43	102.77	108.98	115.38	107.56	116.74	105.8	109.27	110.63	106.97	110.2	112.21	111.63	107.13	111.35	103.06	105.66	112.7	109.36
106.57	109	106.63	104.07	107.09	105.06	103.38	100.27	107.41	98.961	105.7	109.07	103.75	108.85	102.62	103.1	110.35	111.08	101.47	108.38	109.55	109.67	104.25	103.97	103.85	103.74	104.72	111.86	105.74	106.91	105.76	108.99	106.21	104.74	105.95	106.19	98.841	99.005	101.57	100.2	100.24	106.78	107.47	106.98	107.02	100.73	104.74	106.97	102.46	97.486
99.002	99.941	97.47	98.499	96.47	93.298	101.01	99.191	96.602	100.85	95.915	98.314	101.82	100.91	95.606	96.941	96.987	100.09	101.45	98.041	96.015	100.59	102.46	96.639	100	100.37	97.65	101.77	94.707	103.43	93.721	102.24	99.731	94.65	97.448	98.136	99.009	96.657	96.185	96.437	98.504	96.19	98.121	94.883	101.26	97.862	99.81	100.88	96.316	92.653
103.49	104.88	101.88	107.35	103.37	105.72	107.81	104.31	104.78	110.48	107.74	100.26	110.76	99.93	108.06	105.2	97.594	111.45	109.79	106.76	109.61	104.48	111.26	110.14	104.87	108.05	104.84	107.84	101.3	98.603	104.68	99.969	105.02	107.6	108.95	104.22	111.83	105.57	103.93	107.38	102.1	104.43	112.67	104.16	103.1	106.44	103.68	111.44	95.994	109.03
103.34	97.91	98.513	100.86	100.48	99.093	105	94.628	102.4	97.513	92.633	98.178	98.627	99.72	101.22	103.24	98.064	96.305	90.503	98.89	95.605	100.06	102.52	100.76	100.53	98.979	94.034	100.65	103.13	95.262	96.12	96.341	103.83	97.87	96.213	95.072	92.267	96.036	94.824	94.266	101.18	96.957	94.871	102.23	96.294	96.14	95.553	96.769	97.121	95.487
95.191	98.101	95.95	96.572	94.807	94.59	95.492	98.442	100.06	91.13	99.056	97.902	93.969	97.386	99.115	102.69	94.335	102.91	97.084	97.19	98.428	92.788	95.895	95.515	99.352	93.476	98.624	95.352	92.414	96.09	97.322	99.752	98.561	98.394	95.272	102.35	96.368	100.13	101.58	95.43	97.359	97.35	94.207	96.848	99.268	99.627	97.086	101.4	96.502	105.1
103.1	106.43	110.47	114.96	109.62	107.21	105.57	104.02	110.41	106.76	107.12	106.01	103.62	109.76	105.05	111.93	111.44	110.96	110.84	107.41	109.66	108.76	108.39	109.74	104.47	102.91	107.7	110.45	105.75	115.45	104.11	105.04	102.07	106.43	109.96	107.22	107.63	105.92	114.58	109.47	101.42	108.57	106.27	108.24	109.69	108	108.29	103.48	106.42	106.83
98.548	100.16	104.25	101.92	98.376	103.56	107.45	98.817	98.721	105.9	94.07	98.092	103.93	104.06	103.32	101.39	100.24	95.936	99.423	99.133	99.993	98.841	99.737	102.73	103.37	100.47	104.84	107.26	101.66	104.4	101.76	102.13	99.79	101.07	105.46	100.34	103.26	98.195	92.16	103.76	97.534	100.02	102.8	96.532	96.157	99.369	97.785	102.59	102.27	102.12
109.01	112.56	104.95	111.85	108.92	113.84	107.15	108.65	110.18	113.3	106	105.24	115.51	108.56	102.92	108.05	111.41	108.95	111.05	104.8	106	111.41	111.67	111.34	106.01	105.5	111.16	108.63	109.32	111.31	111.04	114.64	107.82	109.94	107.63	107.14	104.66	115.35	106.19	106.99	108.16	109.46	113.28	110.32	108.6	105.95	108.68	108.45	104.73	110.85
98.954	94.331	102.6	96.949	100.67	102.09	94.061	100.29	99.707	95.279	97.649	95.752	97.869	97.162	104.59	94.992	94.251	94.925	107.04	93.933	89.292	94.692	94.223	103.03	98.244	101.09	96.412	99.839	100.19	104.63	94.126	98.16	101.1	98.306	92.939	92.696	89.534	102.23	106.52	97.261	94.067	101.08	108.18	99.544	100.35	102.91	99.095	98.574	99.242	98.96
103.37	107.34	110.69	101.5	101.67	104.42	105.9	108.47	102.86	102	106.11	107.65	100.02	108.04	103.36	108.73	109.02	101.43	109.45	101.65	100.85	105.74	103.49	105.09	103.44	104.61	102.67	109.04	100.08	104.94	107.48	105.31	102.8	101.39	107.27	103.31	111.63	107.83	107.45	103.58	102.91	105.7	110.65	115.71	108.97	102.17	111.61	101.76	104.42	110.91
99.981	100.95	102.02	106.54	99.318	101.12	103.14	98.707	103.26	99.393	99.219	97.149	102.03	98.068	98.346	96.923	103.09	94.627	101.5	99.116	101.38	100.05	100.91	98.525	98.334	96.36	101.02	102.08	100.02	95.929	93.004	103.38	99.273	101.88	85.742	97.731	105.98	100.02	104.08	102.14	100.93	104.26	104.29	96.404	104.13	102.82	99.623	106.59	103.72	100.1
95.906	103.53	97.066	99.209	102.24	95.089	102.08	103.98	96.686	95.63	100.17	100.72	103.88	99.866	98.396	99.352	99.446	97.77	98.609	101.62	102.94	102.57	101.89	103.21	102.02	99.145	103.41	97.594	97.961	97.605	100.28	100.73	98.841	99.948	103.03	98.225	97.686	101.72	100.54	96.976	105.77	100.29	97.832	96.549	93.485	100.88	93.359	104.32	96.261	95.813
107.46	108.02	112.19	108.19	104.16	113.7	113.09	104.83	107.9	103.54	103.01	109.04	104.51	101.21	103.4	109.47	115.02	113.88	113.89	108.12	105.64	113.01	111.67	105.29	105.41	103.8	111.66	106.75	109.88	109.33	106.39	107.81	101.72	113.1	106.57	111.33	115.5	110.58	112.43	104.54	110	104.96	110.67	107.65	103.55	111.15	109.24	109.65	108.59	105.23
110.14	104.4	110.55	111.11	108.4	100.9	108.67	103.23	111.07	109.82	112.86	109.59	103.13	104.81	104.08	113.12	105.65	100.54	105.98	106.29	104.55	105.43	107.74	102.04	107.83	103.7	110.46	105.17	109.38	108.36	108.6	108.75	106.36	108.02	102.68	104.1	99.661	110.95	107.53	104.31	111.91	104.86	103.63	105.68	106.29	101.37	108.05	110.22	105.99	104.61
99.777	101.12	98.536	91.426	102.69	94.383	98.899	95.491	92.994	93.595	98.321	94.915	99.754	94.013	92.706	92.336	98.747	99.548	96.347	93.56	96.994	96.235	103.96	101.2	100.8	97.152	94.847	103.87	98.858	103.28	101.29	100.14	93.94	95.136	96.777	105.09	97.742	96.393	100.04	104.89	96.567	97.28	96.608	93.498	92.655	94.542	101.44	95.274	97.847	96.977
103.82	100.92	100.78	103.96	97.357	101.32	99.689	102.23	97.174	101.05	100.55	96.727	106.57	97.088	102.72	107.05	92.067	101.35	97.796	105.78	95.665	99.622	96.026	101.63	97.492	99.529	98.284	98.848	98.991	99.229	99.529	104.04	104.53	95.962	94.34	101.51	102.54	103.3	100.21	106.56	101.43	98.37	101.69	107.3	99.553	100.33	100.81	100.55	100.54	102.1
104.89	102.08	106.07	109.01	110.48	105.02	104.81	108.16	106.54	100.91	111.12	110.98	105.3	101.68	107.78	105.2	101.55	106.86	106.57	102.07	100.34	115.57	107.05	104.34	104.72	107.17	103.65	103.87	109.77	104.95	108.34	107.72	105.3	104.22	102.51	101.29	105.55	104.54	108.82	110.25	109.42	104.26	108.81	104.05	107.04	109.42	106.65	110.46	104.05	108.44
93.688	93.483	97.597	97.811	100.76	98.711	99.943	96.251	95.202	103.62	94.074	102.58	101.81	92.924	91.512	99.429	102.06	100.22	102.9	103.25	102.97	96.697	97.354	90.786	97.224	91.47	100.55	100.31	93.346	99.161	102.83	103.4	98.333	90.655	94.902	98.126	96.428	105.24	95.184	101.59	99.282	95.273	100.01	92.167	98.676	92.907	100.11	96.634	102.21	100.62
105.96	106.53	108.66	102.03	105.25	102.26	102.66	107.97	106.74	103.61	113.04	106.02	104.53	113.04	107.82	105.09	107.94	108.46	109.5	115.1	107.07	110.3	108.78	106.49	110.65	109.68	105.53	108.23	109.99	110.11	111.96	106.52	104.28	110.81	107.98	110.26	104.14	111.85	114.12	106.8	106.34	109.05	109.86	108.04	110.24	111.67	107.84	109.86	110.08	114.58
108.55	109.35	109.23	114.9	109.92	111.98	104.02	99.669	100.92	106.18	115.18	105.42	110.32	104.24	105.75	112.5	103.32	110.95	104.91	105.5	102.38	107.62	107.14	110.04	110.08	109.85	112.58	104.16	102.19	109.63	111.66	109.76	111.71	111.52	112.55	107.08	107.99	108.84	108.57	110.97	108.42	104.71	110.39	109.2	106.26	102.66	105.78	112.41	114.92	112.08
104.7	107.8	110.77	104.49	106.65	106.99	107.34	106.27	105.47	101.99	104.3	107.71	109.19	115.83	103.11	105.22	104.72	102.77	106.95	106.8	106.54	100.88	105.94	106.51	104.96	102.39	104.01	110.23	105.04	103.16	103.26	99.997	102.51	108.81	102.61	99.811	113.11	101.59	103.13	105.57	111.23	106.55	104.2	104.56	95.895	106.98	107.84	104.57	108.38	104.76
100.55	103.45	105.57	103.84	106.89	111.81	108.26	107.08	107.27	107.07	111.62	105.74	101.49	103.19	110.6	104.99	104.39	109.77	99.763	108.62	107.14	102.54	104.86	102.88	107.35	107.55	104.85	102.9	103.19	104.46	108.36	113.95	101.44	107	104.45	109.3	107.47	108.09	110.79	103.21	98.557	104.79	105.56	104.34	104.99	111.76	106.04	109.21	101.9	106.83
105.27	107.11	107.78	104.43	110.8	110.98	109.97	108.91	105.82	101.93	103.6	106.33	103.71	106.89	107.69	111.08	108.12	109.84	107.93	103.61	106.18	105.96	106.08	105.61	107.54	118.18	104.19	106.72	104.64	112.75	107.94	104.08	97.454	109.51	107.59	101.97	100.78	104.88	100.93	109.16	110.7	104.48	105.42	104.46	98.455	102.93	106.44	113.65	106.53	101.1
102.56	108.87	104.41	107.28	107.22	108.49	105.2	109.41	104.67	106.69	103.13	109.29	109.6	109.16	106.64	104.43	105.84	110.41	105.54	102.56	111.12	100.71	107.94	101.01	105.71	101.45	103.6	102.93	109.41	105.8	109.28	101.16	107.98	109.65	104.04	101.58	105.13	110.17	111.99	100.15	101.69	109.58	107.02	107.66	106.14	104.99	97.306	106.53	105.56	110.87
110.28	109.34	106.48	107.56	103.38	106.46	109.57	112.02	104.93	109.78	101.89	104.69	104.43	109.32	110.05	109.65	104.25	105.5	100.85	112.11	102.47	107	106.31	106.38	101.29	106.67	106.67	109.14	98.934	103.99	108.2	98.916	110.25	100.7	101.49	105.23	109.31	100.24	110.85	101.83	105.53	111.4	102.91	105.24	109.51	105.63	102.02	109.23	106.59	111.2
108.97	102.7	105.72	105.87	106.84	102.37	108.43	105.97	102.58	108.45	102.2	103.16	107.35	103.45	104.6	115.88	102.14	107.49	109.63	106.49	101.37	102.97	103.74	109.36	103.77	110.99	102.37	107.75	114.76	104.63	98.794	107.78	108.76	112.73	112.95	109.07	104.73	106.82	103.03	102.62	101.58	105.21	106.93	109.98	108.11	107.34	106.75	107.52	109.52	105.61
98.133	106.44	98.357	103.17	98.546	97.622	96.262	97.883	103.27	102.42	101.66	101.9	103.63	105.13	101.17	100.13	100.68	101.47	99.521	99.608	110.32	95.602	100.75	99.969	102.4	98.237	104.17	102.18	106.97	101.22	97.67	100.89	99.119	94.901	101.56	101.83	100.36	98.455	105.33	101.5	98.888	97.802	99.841	102.69	97.458	98.902	98.584	97.403	105.96	106.86
108.73	107.6	111.71	106.92	108.48	111.22	110.42	108.66	104.5	109.96	102	109.51	110.68	109.76	109.96	112.96	107.35	110.1	103.13	102.1	108.98	112.16	101.92	106.32	108.7	104.75	107.25	110.42	105.6	105.54	108.58	104.56	112.25	111.19	115.94	114.98	105.01	110	104.93	108.85	108.29	106.41	103.01	107.31	108.39	114.22	108.57	114.13	98.805	109.73
110.88	107.93	107.38	104.82	112.71	108	113.86	110.81	108.54	107.05	100.72	110.04	110.43	107.55	106.82	103.13	102.31	105.56	108.11	101.14	101.38	104.17	106.65	107.73	109.15	104.57	105.98	108.9	105.48	106.15	103.36	107.84	113.01	110.64	107.02	110.9	107.17	114.38	108.79	109.15	113.33	104.74	112.39	108.16	101.43	109.1	95.954	105.38	110.34	107.73
105.48	105.29	108.06	107.63	102.96	105.04	106.79	108.41	111.83	104.61	106.33	108.74	107.77	102.11	106.48	108.28	103.9	107.22	107.6	102.41	108.12	97.851	99.966	111.3	106.71	108.16	106.49	102.86	102.01	106.56	104.64	107.32	108.64	98.919	110.66	105.71	105.6	108.11	112.39	100.76	101.14	98.385	107.55	97.022	106.37	103.79	104.05	103.1	102.99	109.44
105.97	105.15	102.96	110.75	107.89	104.98	110.38	106.49	105.8	102.32	102.66	106.62	106.8	107.74	110.41	98.533	101.11	105.17	105.58	103.64	105.64	104.59	105.19	108.4	100.86	106.21	103.77	107.27	101.53	107.24	103.86	105.95	101.5	104.65	105.12	106.11	101.76	110.23	107.19	108.19	112.25	105.76	103.64	108.25	106.05	110.51	106.68	110.23	97.596	105.35
99.215	96.281	103.35	104.8	98.859	86.978	98.717	104.23	99.11	101.02	97.246	92.313	101.67	98.015	104.48	99.604	104.82	93.744	98.121	95.516	103.46	98.704	97.504	102.68	96.542	94.008	93.777	97.408	98.757	101.38	100.39	94.497	100.17	100.86	98.86	95.399	97.064	103.34	98.443	102.28	96.266	106.4	108.82	95.257	99.065	104.31	98.265	102.09	94.224	98.481
101.31	108.34	107.51	107.52	112.69	113.34	107.24	115.47	106.88	107.17	114.34	108.12	100.37	106.9	106.75	109.03	105.48	113.91	109.72	102.19	105.69	116.33	107.78	105.27	107.26	110.86	103.78	108.86	114.56	103.02	106.15	108.82	107.31	111.73	109.82	114.19	111.94	115.34	113.19	105.3	107.16	111.32	115.62	110.49	110.61	110.47	107.07	110.56	113.4	103.57
102.61	103.58	106.83	112	102.95	109.76	101.02	106.16	110.95	105.38	103.34	109.76	104.1	108.34	109.01	108.66	108.16	104.77	103.1	108.68	109.28	107.37	108.55	105.47	109.92	106.79	100.38	107.61	102.21	105.72	109.24	106.92	99.834	105.64	110.12	108.58	99.358	105.01	106.34	108.51	94.956	100.71	99.185	105.3	106.69	104.5	103.57	100	100.38	99.394
108.76	107.15	103.18	109.17	100.2	102.14	108	107.15	110.94	104.51	107.53	101.63	109.87	107.95	111.73	114.08	105.25	109.86	110.93	105.56	110.67	109.89	103.16	104.65	110.7	109.34	104.06	106.36	108.99	110.75	106.91	100.09	109.76	112.13	104.64	104.32	103.45	96.111	101.42	113.15	104.64	113.57	102.18	105.23	105.64	109.67	102.78	105.98	105.35	102.39
104.36	108.86	103.44	103.32	104.99	112.3	109.98	109.11	107.97	110.43	108.09	114.71	108.12	105.84	107.36	112.07	106.09	109.3	108.93	107.32	108.83	105.99	108.49	108.84	108.2	107.11	106.09	102.79	109.24	114.22	114.07	108.14	106.88	108.69	113.1	103.59	109.05	113.53	105.59	104.52	102	111.61	105.35	110.92	115.14	108.42	108.84	105.83	109.19	106.74
113.99	110.38	109.21	111.29	106.11	111.7	110.12	109.98	112.01	106.05	106.52	109.49	110.96	107.37	107.16	111.05	107.15	108.32	109.35	109.88	108.36	109.67	110.09	104.4	111.91	113.26	109.48	106.81	106.94	107.24	112.32	107.69	106.73	109.99	109.24	106.4	103.8	113.89	112.49	110.76	106.08	103.52	106.58	111.85	107.22	103.39	108.46	105.65	104.77	106.69
105.71	109.6	109.53	102.32	108.11	113.04	105.84	103.76	112.29	114.25	111.78	104.76	108.71	104.55	103.27	105.79	107.58	112.62	110.35	109.67	108.84	110.06	104.99	115.98	109.97	106.76	107.35	107.9	109.41	108.11	109.19	108.13	109.93	106.18	111.52	103.81	103.41	115.02	105.13	104.83	111.05	108.88	108.51	112.04	107.79	109.03	111.15	107.42	108.23	105.16
105.24	107.15	109.44	105.38	105.72	103.1	101.27	108.16	104.86	111.87	104.25	103.52	102.61	104.69	115.59	102.09	117.39	106.27	107.58	101.67	106.54	106.59	104.92	107.1	100.68	106.51	108.82	107.78	107.3	104.94	105.93	110.42	109.66	104.39	105.29	108.34	110.49	98.321	101.42	105.36	108.48	107.44	104.78	104.77	103.56	107.97	103.2	105.6	107.54	102.97
99.375	103.1	112.14	110.76	105.58	96.122	105.49	100.23	104.18	100.67	100.36	100.68	106.52	105.55	99.357	100.67	101.07	108.48	106.49	105.12	101.49	105.87	105.79	106.35	105.15	115.67	102.49	101.38	98.436	107.31	101.62	106.33	112.93	105.85	101.93	104.01	106.28	106.07	103.15	108.23	102.5	102.25	110.76	106.31	112.23	99.667	105.12	110.82	104.69	104.31
105.22	103.99	97.727	101.26	97.319	100.59	103.37	98.592	102.67	98.299	99.637	104.06	102.22	94.208	100.37	97.388	95.058	96.679	99.625	107.53	95.404	95.764	100.14	98.925	97.435	97	99.572	100.67	100.56	97.397	98.066	101.98	103.78	102.38	97.913	100.09	98.403	104.35	95.752	100.37	105.45	102.53	93.789	99.145	93.949	95.595	101.56	104.35	100.46	99.588
110.24	112.31	109.05	106.49	108.29	112.24	112.78	109.45	102.49	110.77	111.39	103.18	107.54	102.01	109.72	112.39	106.63	105.29	107.76	112.65	110.04	116.61	113.1	104.91	113.98	107.27	110.37	111.23	108.24	108.59	112.21	114.57	109.26	105.12	112.35	106.4	105.61	107.17	107.62	103.77	107.67	113.68	105.18	112.05	111.34	111.9	113.22	112.78	107.98	106.29
107.09	106.41	110.56	104.51	104.57	109.31	100.9	109.35	107.15	100.66	105.45	108.07	99.473	107.42	101.23	101.28	107.66	103.46	102.19	109.45	104.18	99.823	111.1	107.95	104.06	105.16	101.38	105.18	112.65	104.43	108.94	105.47	106.18	99.236	112.52	100.23	107.03	106.39	99.115	103.96	100.59	103.71	110.5	110.93	103.4	108.36	110.65	108.51	102.71	102.27
103.64	106.41	107.1	105.84	109.55	104.74	114.98	109.91	105.35	107.72	105.6	101.11	107.76	107.58	110.44	110.46	112.64	107.47	109.66	108.25	109.77	109	109.4	100.65	108.37	106.37	111.32	114.85	103.87	106.9	107.9	106.16	108.15	105.62	103.11	107.01	104.04	104.62	112.44	105.26	104.81	106.43	96.636	107.4	105.81	112.84	104.39	109.84	113.16	107.26
101.04	104.94	105.69	102.11	105.46	110.93	106.94	107.73	103.62	104.6	109.19	107.1	106.96	104.77	105.52	111.31	102.28	106.29	110.17	107.63	114.53	105.04	107.87	100.52	109.71	105.78	98.762	104.12	105.12	103.07	102.49	104.05	106.37	104.99	110.28	104.45	106.38	107.13	95.754	107.74	101.26	111.7	106.66	103.86	102.64	103.61	104.53	109.76	102.9	102.81
104.35	99.982	107.24	101.26	111.34	104.51	100.3	99.407	99.048	98.217	98.559	102.63	105.18	102.02	104.92	105.54	107.51	106.46	105.67	107.37	108.76	105.85	99.678	104.46	110.3	106.02	102.03	102.85	100.39	107.93	108.13	101.97	103.32	106.47	108.69	106.05	108.07	108.51	108.73	106.49	101.8	106.49	110.42	103.47	101.37	108.93	106.74	112.8	106.89	102.18
97.212	99.682	105.23	103.42	98.367	99.31	97.396	96.832	100.73	98.485	97.795	94.69	105.74	95.964	95.936	105.88	96.425	104.38	105.06	99.646	96.781	100.12	106.02	100.63	101.31	96.335	94.722	102.74	94.763	104.02	104.33	99.101	103.51	103.08	104.54	98.624	98.751	98.444	96.765	104.86	100.75	107.94	91.81	104.97	103.96	97.151	99.954	99.086	101.45	104.15
104.75	103.69	106.06	111.11	102.65	106.25	105.92	112.02	101.53	107.25	104.63	104.01	102.52	105.7	100.49	107.61	110.63	103.05	102.75	108.19	106.4	106.02	107.1	102.69	100.11	105.59	104.19	105.82	108.85	109.87	104.22	104.15	106.42	106.09	104.38	108.12	105.93	105.76	102.07	107.97	103.1	99.65	102.23	103.09	104.11	104.56	101.25	104.51	109.25	98.829
105.72	111.64	101.13	105.11	107.51	102.97	99.087	100.8	104.23	99.387	103.08	109.66	103.81	103.53	106.21	106.6	103.28	106.27	109.07	102.91	109	104.99	110.7	104.37	104.78	103.94	106.35	109.14	104.85	101.82	101.26	101.63	104.36	109.45	107.75	110.09	105.38	103.56	109.76	107.59	109.85	103.03	110.66	108.53	106.78	103.74	106.86	100.88	107.22	105.92
104.24	106.48	110.9	102.12	104.12	103.29	106.22	99.829	100.86	109.4	101.33	107.38	103.72	111.27	106.24	109.2	99.301	102.93	109.07	100.09	97.258	107.1	99.845	108.45	101.65	108.15	98.368	104.41	107.12	102.8	104.29	103.9	110.04	109.21	102.79	96.561	108.78	104.98	109.71	95.591	111.34	106.48	105.62	108.88	106.36	104.74	110.42	108.36	109.38	113.05
109.18	110.37	106.13	103.4	106.85	108.83	112.54	114.67	99.346	107.45	109.54	108.03	106.56	104.04	104.83	106.74	108.32	106.9	108.65	109.85	105.31	106.79	109.64	105.44	105.6	107.66	109.57	107.28	111.07	107.08	109.21	104.71	105.74	105.44	107.62	103.41	111.05	111.55	105.82	109.57	111.18	107.24	107.05	103.11	106.23	106.72	107.27	107.43	105.21	110.25
104.15	96.601	92.933	104.3	99.558	94.446	95.728	103.93	95.516	97.533	97.582	103.81	100.99	99.417	100.61	101.24	100.66	100.81	93.153	99.243	97.355	95.468	96.147	94.288	94.143	96.325	98.175	95.903	99.308	101.48	96.477	98.166	97.273	104.65	95.947	100.49	98.643	99.682	97.412	101.97	99.124	103.34	106.44	93.83	100.86	95.935	96.503	103.85	104.38	96.419
99.423	99.656	95.943	100.25	98.655	101.56	98.428	98.655	93.751	97.113	100.43	96.561	102.25	99.282	103.78	99.473	98.344	97.567	101.56	101.68	93.695	96.762	92.738	103.26	96.869	102.15	100.11	99.915	90.529	97.001	98.065	93.594	101.54	102.41	93.449	98.622	95.01	104.68	98.611	97.034	96.548	103.59	99.733	94.787	100.4	96.004	98.028	93.249	103.05	98.645
102.51	109.25	101.84	103.79	103.61	104.59	105.63	111	107.74	107.48	109.41	111.5	114.24	105.43	110.87	102.23	108.99	108.63	99.448	106.11	107.88	101.38	103.31	106.47	107.21	104.2	108.34	106.19	102.25	111.68	106.34	102.63	102.06	102.99	99.629	104.08	109.72	106.78	102.59	111.24	104.19	108.41	103.3	96.294	104.09	99.04	108.38	105.81	108.9	106.34
103.39	113.41	107.29	110	103.25	110.33	107.3	112.25	108.92	113.42	114.01	103.02	111.71	111.01	109.09	108.81	110.61	110.1	111.36	105.12	115.87	103.04	108.4	113.11	107.19	109.99	98.34	112.26	112.58	102.89	100.28	107.54	108.35	108.67	106.03	105.11	111.59	109.21	102.51	111.17	107.77	105.67	108.78	104.07	106.24	112.23	111.35	105.59	111.26	116.56
108.05	105.97	103.85	103.6	108.9	103.87	107.21	104.44	106.05	114.53	101.25	109.44	105.9	104.93	108.14	107.35	105.7	104.93	106.85	108.66	100.29	111.53	102.29	106.56	104.35	104.67	100.69	101.8	103.85	103.83	108.94	104.72	104.81	105.93	104.79	105.52	105.63	106.25	99.214	103.63	106.22	99.859	112.17	106.23	110.29	105.41	109.83	102.54	109.25	104.29
104.67	107.5	104.62	110.17	105.77	109.69	110.25	102.78	109.4	104.14	110.74	106.04	107.9	95.213	109.85	105.63	103.94	103.29	109.87	105.73	110.02	104.55	98.261	105.28	101.18	111.37	107	106.29	105.31	111.62	105.28	112.47	95.507	102.46	104.52	107.7	107.4	107.83	109.07	105.84	106.55	107.76	105.28	106.86	106.97	111.43	112.56	108.36	106.41	100.28
104.99	103.87	107.07	109.9	102.54	102.71	108.51	105.51	102.16	108.73	107.3	105.48	106.61	102.86	104.65	113.2	103.56	107.1	107.33	103.51	112.95	104.17	107.53	108.37	103.36	97.293	102.06	109.26	110.5	105.83	104.46	107.16	101.44	108.49	112.53	107	109.94	103.04	105.85	107.76	105.28	106.03	112.26	103.03	109.59	106.21	106.51	110.07	100.25	107.08
106.2	103.24	104.75	109.67	104.66	105.2	110.32	102.24	101.6	106.32	111.2	104.63	102.89	104.21	101.5	109.74	103.26	110.66	100.68	106.65	107.38	105.9	98.906	110.93	112.97	105.32	106.67	103.73	103.46	108.28	109.21	107.28	103.36	109.81	106.37	102.78	108.22	107.62	105.17	110.07	112.01	104.17	112.51	112.16	109.01	107.56	102.06	106.16	109.82	101.41
101.22	104.16	96.195	91.599	104.4	95.067	99.144	104.22	99.959	102.74	100.25	99.102	101.35	98.026	97.682	100.55	98.357	100.27	97.276	94.456	93.978	96.466	100.55	92.264	97.801	103.45	100.76	101.94	98.063	99.968	108.16	100.59	101.81	101.41	102.26	105.08	104.11	98.466	102.38	96.476	99.482	101.87	104.25	100.57	101.96	98.905	102.64	99.395	98.324	99.747
99.313	106.02	105.59	105.81	106.27	110.36	101.35	103.45	107.51	103.49	104.05	108.66	106.93	98.972	110.32	108.57	108.27	106.11	108.51	103.56	103.2	101.47	102.18	100.68	108.01	103.55	105.7	108.39	105.31	104.19	102.8	109.68	107.18	106.4	102.46	114.63	106.16	103.83	109.03	105.86	101.74	109.29	106.93	108.32	100.19	102.46	110.47	104.83	106.54	105.57
109.77	111.97	108.74	105.28	104.56	107.52	106.85	106.87	106.47	105.85	108.36	110.1	103.88	109.1	109.24	107.42	109.25	112.55	104.6	110	107.21	102.98	108.21	108.89	105.19	109.96	104.58	102.9	108.5	111	107.98	116.11	106.98	100.1	105.38	107.75	107.21	108.67	111.86	106.59	106.32	103.19	110.4	105.64	108.44	110.37	106.86	114.44	107.36	107.91
113.2	111.16	107	108.91	104.58	113.16	109.69	109.98	107.49	109.54	108.7	105.67	106.83	106.41	105.23	111.77	110.06	99.909	111.72	109.74	109.39	109.06	107.65	108.02	106.1	104.58	107.66	113.12	111.29	110.12	110.92	111.15	108.9	107.11	105.05	108.27	108.15	108.35	113.97	110.37	112.29	101.91	106.66	113.47	105.67	108.98	106.17	112.85	106.48	109
106.46	101.71	97.977	103.48	100.99	104.77	106.29	101	106.22	99.819	108.69	104.71	110.97	102.94	98.471	106.6	107.47	101.7	111.55	102.18	102.02	103.98	107.6	106.75	106.58	109.18	110.73	101.12	105.68	109.3	103.19	105.03	104.59	109.31	109.8	104.62	109.54	107.23	103.56	100.16	112.77	103.97	105.77	107.3	105.95	105.75	108.82	108.55	109.06	107.59
108.06	103.02	108.13	99.696	111.7	102.97	108.95	99.592	111.25	104.61	109.57	109.1	104.87	104.14	101.41	107.93	104.63	112.52	103.21	108.59	110.56	110.16	103.06	108.12	109.28	111.82	111.22	104.34	109.15	100.42	110.39	109.24	106.28	112.27	103.41	110.14	107.39	103.52	109.98	108.95	104.01	100.89	109.07	105.93	110.08	107.02	111.42	109.11	108.83	107.95
102.1	96.857	99.957	92.567	101.9	96.89	94.958	94.425	99.566	99.955	99.042	102.95	101.54	99.419	100.5	102.19	92.314	96.475	96.805	96.315	97.705	97.279	97.361	107.5	107.07	106.45	97.66	95.013	92.281	103.5	104.08	100.64	95.651	104.51	95.021	102.3	94.886	95.257	99.142	105.05	107.66	96.128	101.67	96.591	96.245	102.61	100.59	101.72	97.58	96.024
104.93	107.55	99.67	105.15	103.82	106.94	104.24	109.88	107.79	107.5	109.51	102.93	110.33	105.71	104.63	107.53	99.961	108.83	97.866	106.8	101.94	107.67	107.24	103.93	103.76	98.983	102.51	100.43	102.96	109.93	104.93	106.27	105.17	106.2	108.02	106.29	110.02	104.17	103.4	109.54	102.18	107.61	102.41	109.11	112.29	102.53	106.75	102.39	100.42	106.47
96.343	100.52	98.599	97.775	99.686	97.84	100.8	96.343	91.587	96.147	92.836	90.642	99.083	84.072	97.92	97.117	94.143	100.38	99.909	101.46	96.219	103.69	99.757	96.212	90.146	92.662	94.199	103.38	105.34	96.57	94.935	93.954	100.02	97.638	99.363	99.335	98.91	97.05	95.641	105.33	100.69	94.879	99.595	98.827	100.71	96.944	97.422	100.36	96.718	95.738
115.7	107.69	114.17	108.02	106.89	109.79	106.08	113.01	108.36	110.39	109.25	107.53	113.94	107.02	110.71	110.23	111.3	104.21	105.19	104.9	110.51	106.19	103.63	110.45	99.621	116.12	106.35	111.79	107.3	109.58	113.87	114.8	103.32	106.28	110.48	105.63	111.84	113.74	104.88	111.35	106.58	101.33	107.48	104.92	109.58	112.54	107.59	109.24	106.3	106.59
99.64	95.029	98.636	97.855	97.258	98.689	102.44	101.72	100.67	100.11	104.65	103.09	96.487	102.66	98.762	97.613	98.909	98.366	103.1	98.452	91.813	96.135	95.431	96	99.478	96.98	92.957	89.526	97.215	101.18	97.237	90.661	103.2	96.564	100.39	90.21	99.022	97.966	91.535	89.451	95.943	98.529	98.226	97.334	93.89	101.3	95.061	97.914	100.49	91.805
96.502	100.28	99.843	95.132	102.29	101.26	96.245	92.517	97.592	95.542	93.341	99.561	91.954	98.008	93.547	95.994	95.729	95.62	99.723	95.156	100.81	94.405	105.55	99.824	99.729	94.898	97.948	94.563	101.36	95.302	96.57	101.89	101.18	93.991	94.454	98.62	98.714	94.698	99.406	101.91	97.964	99.093	99.473	102.05	100.29	94.705	98.641	100.1	94.513	103.24
108.69	104.77	113.06	107.69	113.05	105.95	103.64	113.52	110.41	111.09	109.83	108.61	111.04	106.96	106.82	110.79	108.52	113.74	105.06	104.89	109.66	110.45	109.11	110.88	101.75	103.54	103.94	104.32	103.44	104.71	110	114.75	108.08	110.54	107.37	113.51	109.94	100.77	108.72	112.47	111.41	110	111.45	104.85	106.42	103.65	107.99	110.66	106.43	111.59
108.37	108.23	107.71	109.87	109.89	108.21	115.23	105.56	105.89	109.4	108.52	108.63	112.35	111.32	101.44	112.62	101.72	109.13	106.46	108.1	113.82	115.66	110.72	100.99	107.72	107.57	106.29	106.89	108.8	109.13	106.5	100.68	111.93	110.41	112.44	103.76	119.33	107.34	103.33	106.8	104.56	109.5	113.42	105.44	110.55	105.84	101.81	101.72	106.33	106.6
113.08	109.35	101.36	110.03	103.32	107.26	110.21	103.87	108.18	105.16	105.65	111.09	110.45	111.26	112	106.38	106.36	102.99	105.56	107.16	111.11	111.2	105.56	106.2	109.43	109.93	112.06	114.48	104.19	102.65	109.31	112.19	115.21	108.88	110.69	102.42	106.18	110.7	109.92	103.88	105.29	99.557	116.04	108.54	107.02	106.15	112.65	115.88	106.09	115.94
105.75	103.4	102.07	110.02	108.38	109.34	106.64	108.95	102.29	107.26	105.87	102.54	105.85	106.12	103.07	97.852	104.72	105.34	103.67	109.52	108.68	104.81	105.05	107	113.46	107.3	111.4	105.25	108.66	106.21	106.77	99.084	111.68	104.56	113.8	102.67	106.1	102.97	108.1	103.41	110.69	105.36	97.732	105.31	105.3	105.57	106.45	105.49	106.39	102.07
106.74	103.48	110.15	109.86	106.49	108.44	103.14	106.65	109.04	105	108.14	104	104.83	105.53	109.16	104.86	107.31	111.12	104.58	106.73	113.18	109.03	111.19	111.45	107.6	105.81	104.04	108.27	108.95	111.32	103.11	105.4	109.83	109.62	108.91	106.54	110.4	103.14	108.76	105.79	105.84	104.14	102.69	116.78	109.11	111.39	111.2	111.55	106.64	107.78
109.5	100.73	108.28	102.23	105.53	111.14	110.41	105.02	108.87	104.04	110.63	104.33	105.8	106.5	107.12	103.98	104.46	111.72	109.31	107.52	105.11	107.22	103.06	106.52	105.09	112.64	106.94	108.25	107.66	110.59	101.46	108.13	111.23	105.59	105.85	114.09	98.763	110.01	107.67	104.31	110.19	108.62	101.67	106.8	112.18	110.58	102.89	100.62	113.6	109.56
111.94	105.15	105.91	103.79	108.63	114.03	106.87	109.5	108.97	101.28	108.13	105.99	106.57	105.09	102.23	108.23	102.94	99.188	104.84	106.33	101.06	106.92	101.79	97.903	105.77	106.05	100.96	104.66	107.72	108.62	105.34	109.66	105.9	102.9	104.16	104.44	103.81	106.85	103.53	101.25	106.77	107.64	107.89	104.05	110.6	107.66	110.35	103.84	103.39	107.92
106.97	98.362	105.74	103.77	105.22	109.46	103.97	114.46	111.39	108.51	107.62	109.02	103.16	103.88	101.11	109.9	103.24	103.67	103.33	111.84	103.85	108.14	105.85	106.51	109.67	111.91	106.44	103.46	108	108.89	106.82	107.92	103.95	102.84	105.36	105.07	107.9	114.22	107.48	102.65	104.26	111.49	96.904	104.09	107.52	98.867	107.79	105.26	108.91	108.54
105.69	106.16	108.89	111.06	109.17	103.58	109.24	107.78	108.06	107.63	109.07	107.98	104.84	106.38	108.82	104.06	102.81	99.169	100.95	110.93	100	108.73	108.59	110.69	108.23	106.53	104.28	99.368	104.17	110.02	108.85	113.5	99.952	100.37	108.71	108.45	108.2	108.14	109.91	105.45	103.89	103.47	109.53	111.23	107.5	110.17	106.22	111.33	103.73	108.92
112.06	105.18	106.3	105.52	100.14	101.08	106.14	108.7	104.29	104.12	107.74	103.24	104.56	110.53	109.21	105.62	105.67	111.02	105.74	107.9	101.94	107.14	108.24	100.07	107.8	107.82	103.58	114.84	102.75	101.83	104.5	105.29	102.25	101.9	103.14	98.281	104.07	107.6	99.196	107.39	107.5	98.414	107.21	103.86	98.329	110.1	107.34	107.02	103.59	107.2
102.91	111.74	108.48	107.55	107.25	113.44	108.13	107.53	96.073	103.38	113.19	106.4	106	106.93	113.61	107.68	106.5	109.61	113.15	102.33	107.76	103.62	110.97	102.68	108.17	107.81	110.06	100.39	109.98	103.56	108.95	104.8	109.46	103.98	114.29	103.77	106.88	110.11	112.13	105.03	105.53	104.89	107.67	105.07	110.88	106.76	109.55	106.65	104.55	109.66
103.86	104.61	111.28	110.13	109.21	103.96	106.66	102.25	104.81	102	105	105.54	104	108.04	106.93	108.67	107.77	100.57	108.59	113.37	108.93	107.85	107.14	104.63	99.069	106.16	101.02	106.43	103.15	107.5	107.37	106.67	98.998	107.3	105.15	96.835	103.62	99.431	100.48	106.29	107.3	104.24	107.21	104.31	110.83	108.05	102.63	103.89	109.03	104.84
96.788	97.702	102.46	110.88	101.71	103.27	98.91	100.6	101.69	105.74	98.286	107.23	99.39	99.84	105.62	103.23	104.48	102.1	97.958	101.5	102.76	101.43	109.8	109.22	98.585	99.767	99.635	101.82	108.78	104.01	104.78	103.21	103.83	104.41	96.904	100.93	102.78	99.163	107.16	101.4	99.53	98.417	100.34	103.3	110.53	96.563	98.147	102.29	106.39	103.03
102.01	112.4	104.77	112.15	115.46	106.77	109.15	104.92	107.17	106.46	108.33	107.71	106.36	108.7	108.46	107.45	109.75	109.42	106.51	107.32	105.98	101.33	113.14	105.86	110.42	101.76	110.65	110.3	100.28	111.84	110.58	110.14	109.84	106.16	106.47	107.07	109.74	104.04	109.56	102.04	104.08	102.92	103.8	110.38	111.4	98.977	111.58	108.88	106	107.2
99.608	100.1	99.952	98.681	103.21	103.04	99.853	99.756	103.89	102.46	96.462	96.318	104.12	102.46	103.94	97.407	99.877	97.207	100.24	101.08	97.67	98.167	96.535	101.86	99.049	96.368	101.82	101.6	102.87	105.43	102.49	100.61	98.968	105.81	98.212	100.1	102.83	99.938	102.97	103.5	100.03	106.14	110.58	95.438	106.97	100.71	98.809	98.707	102.43	102.84
109.28	112.28	108.5	111.09	95.746	111.12	107.7	105.01	108.26	107.18	112.55	107.19	100.05	101.41	105.86	103.22	106.55	107.9	105.48	103.43	106.93	105.37	107.53	110.54	106.78	98.799	102.92	102.03	109.56	101.68	104.08	107.97	104.57	109.96	103.17	106.82	102.36	108.93	103.78	105.12	109.37	95.132	109.28	112.38	104.7	106.94	100.06	109.05	102.5	103.23
106.26	112.99	99.492	112.4	99.666	100.78	99.3	104.16	109.77	102.3	103.23	108.24	106.86	103.66	103.68	105.47	107.08	107.52	101.88	100.92	110.36	109.78	104.13	107.31	108.25	104.61	105.97	102.93	103.11	103.52	107.6	108.89	103.69	109.08	105.84	111.18	107.27	109.24	101.29	109.18	112.6	107.5	107.79	104.12	104.07	103.36	107.13	103.33	106.46	112.46
98.766	101.55	103.26	108.55	107.58	112.58	106.62	116.02	113.32	107.76	107.81	106.47	106.15	104.76	110.33	109.47	111.75	109.5	110.67	114.77	110.81	110.62	114.74	109.31	109.68	113.4	110.22	109.83	106.86	105.84	106.97	109.72	109.72	114.43	102.12	108.88	101.31	114.28	106.42	104.11	106.75	111.28	108.21	109.04	106.88	107.34	109	101.75	109.65	109
107.91	107.37	110.77	107.75	108.13	110.24	108.12	106.59	111.15	104.32	109.48	113.92	103.57	106.19	103.06	110.2	103.96	107.08	110.16	106.8	104.51	107.97	109.23	108.49	110.62	112.88	110.26	108.02	107	105.37	107.1	103.29	105.57	109.24	113.64	109.6	109.67	103.29	106.58	108.84	106.33	110.46	114.46	108.82	100.39	106.59	111.8	109.26	107.39	103.34
115.73	106.45	108.03	108.76	110.14	108.77	107.98	104.88	110.19	107.17	111.3	104.44	108.69	106.96	105	112.62	110.01	116.11	105.9	110.02	106.42	115.44	105.05	115.55	105.93	106.95	112.81	112.94	106.59	108.85	110.35	112.03	110.68	107.56	108.71	105.93	100.93	105.92	111.46	109.3	106.35	106.3	108.22	108.52	101.8	108.4	108	110.52	108.32	107.49
104.45	110.96	108.72	101.29	108.83	111.41	108.07	105.52	107.75	104.81	104.32	110.86	110.44	104.01	105.98	102.29	110.14	104.35	106.97	107.79	105.48	107.7	107.9	104.54	107.55	105.98	111.05	108.88	105.76	114.23	108.84	102.11	108.19	104.94	107.52	105.37	108.42	110.49	111.99	98.5	110.13	108.53	105.13	107.77	106.52	115.47	105.47	108.49	110.62	105.37
113.24	112.44	109.19	110.03	111.37	107.32	104.53	109.67	107.9	100.81	107.16	107.44	109.32	109.46	106.42	102.76	107.91	107.96	101.35	105.71	104.14	105.72	109.86	111.2	104.44	105.87	106.77	105.48	107.35	104.99	113.35	107.57	109.17	111.11	109.88	109.67	111.28	107.54	108.33	102.75	109.61	104.78	102.9	103.11	110.86	109.77	115.85	109.46	113.77	112.7
101.86	102.88	97.596	106.39	102.24	98.57	102.21	101.18	102.03	104.05	97.509	96.734	98.994	105.31	96.374	100.89	102.9	93.721	102.56	101.55	100.55	102.17	105.87	100.13	99.625	100.36	101.42	98.532	98.982	99.302	100.58	108.88	98.834	102.26	105.38	96.177	97.764	103.62	97.302	100.57	99.328	112.83	97.769	97.022	100.96	93.747	104.01	103.91	102.49	98.885
93.372	95.918	100.54	99.988	99.364	101.28	95.916	98.727	96.739	94.166	99.748	104.09	94.463	101.31	93.764	101.57	100.82	94.132	105.27	100.67	101.74	102.65	98.022	96.112	98.582	93.322	97.614	93.028	102.95	96.032	97.752	96.487	98.046	98.003	94.494	100.54	100.64	99.077	97.646	91.446	98.973	96.294	98.945	100.71	101.09	99.448	102.32	104.91	101.81	95.403
107.68	110.22	104.93	112.4	109.32	108.92	103.38	109.57	111.11	109.97	109.28	110.63	104.78	106.2	107.19	107.94	105.93	109.04	111.16	106.68	106.77	113.97	104.26	110.41	107.87	105.74	108.97	104.05	105.67	114.66	99.04	110.48	116.18	103.12	112.89	101.77	107.79	116.64	108.94	101.7	109.96	103.18	108.02	116.49	104.64	108	103.89	109.16	105.38	105.08
110.68	108.54	107.46	110.55	108.95	106.48	105.78	100.12	98.629	103.8	104.06	106.87	110.67	102.85	102.55	100.33	104.52	103.1	103.03	105.32	100.39	111.73	109.34	104.44	99.13	109.43	105.97	105.02	108.71	108.14	106.17	112.56	108.04	106.41	104.73	101.74	111.21	112.65	115.15	103.64	102.53	104.33	111.68	107.18	107.11	102.65	108.03	104.34	109.57	102.61
108.52	105.38	106.17	111.11	105.27	103.19	110.03	112.07	103.72	110.32	110.98	104.38	109.78	105.37	114.26	111.13	108.07	108.59	105.03	106.12	108.52	110.46	105.55	110.05	107.7	110.4	107.17	110.13	108.99	107.2	109.55	106.17	111.18	103.86	113.69	108.57	104.11	108.97	106.17	109.57	104.16	103.89	108.24	112.23	110.93	110.88	104.6	107.16	109.67	111.32
105.29	105.2	99.92	102.62	99.208	100.49	99.967	101.7	99.647	104.2	104.43	97.025	99.972	96.646	97.204	97.367	102.65	99.36	105.37	98.387	101.53	101.57	100.92	102.04	100.38	110.69	103.52	98.564	96.106	108.3	101.18	100.38	101.95	106.9	100.31	100.28	99.661	99.632	98.57	96.93	95.001	100.05	107.85	104.01	97.968	96.188	104.48	99.148	95.451	100.16
107.98	106.18	104.15	110.04	110.09	108.45	103.59	107.46	114.69	106.39	111.62	104.92	108.02	109.19	108.42	106.37	109.34	107.7	105.71	112.09	104.59	113.84	101.59	102.58	108.89	107.61	103.96	104.22	108.86	106.89	104.38	106.6	109.13	103.1	104.12	105.85	100.26	114.3	104.62	111.14	106.51	105.2	109	110.61	104.02	106.11	102.31	107.41	108.44	105.71
98.956	104.92	105.8	104.53	105.97	106.2	110.6	103.85	111.88	106.39	108.65	105.71	107.93	100.61	104.79	106.29	106.1	105.41	97.435	95.2	105.29	110.66	105.59	112.48	98.591	107.97	111.53	102.95	104.39	104.7	112.32	109.04	109.17	107.12	110.21	101.74	104.94	109.76	103.91	109.98	109.66	106.45	110.03	102.39	103.8	112.39	109.33	99.799	98.824	106.1
110.58	105.63	111.33	111.23	99.851	110.11	107.32	110.93	112.15	109.15	107.04	106.14	110.29	112.99	108.47	108.16	110.03	112.54	107.28	104.96	109.49	107.66	106.43	110.07	108.69	108.11	109.15	104.52	104.41	110.46	109.31	104.7	109.6	104.61	112.53	112.99	107.79	111.59	107.93	104.68	104.83	116.3	117.26	113.26	113.01	106.61	110.01	109.09	108.87	110.52
107.86	100.03	111.31	109.92	106.97	108.3	115.81	107.94	105.98	112.13	105.92	104.94	112.44	111.44	107.25	106.27	105.28	109.32	109.63	108.88	107.6	112.15	112.03	113.88	108.41	105.46	102.97	107.38	111.82	110.92	109.95	103.5	100.82	108.36	105.73	103.25	106.95	111.69	106.4	112.22	105.82	106.27	105.8	107.76	109.16	110.8	105.52	110.63	103.11	105.32
106.03	105.53	112.13	107.99	104.53	105.18	111.4	104.82	102.83	110.47	107.12	108.33	102.96	108.25	102.93	110.63	106.49	106.5	107.9	109.93	106.23	103.44	99.927	104.15	100.92	115	113.24	106.09	106.48	102.42	104.43	106.96	108.09	112.44	104.68	103.86	109.56	104.42	99.154	106	113.24	104.14	106.37	107.62	107.67	109.39	104.98	114.13	107.49	109.21
91.644	103.51	99.912	99.195	93.859	101.98	92.627	89.646	97.438	98.468	94.596	97.04	104.38	103.91	97.332	91.997	97.485	100.63	94.519	101.01	97.184	101.69	106.32	98.555	95.411	100.29	96.505	101.8	91.49	94.374	100.22	101.14	98.959	100.72	98.772	99.901	98.949	98.982	93.151	94.842	99.742	96.087	96.018	99.869	93.47	96.089	104.78	97.064	106.59	99.454
106.74	104.87	107.32	104.67	108.51	106.46	108.88	106.81	100.09	107.64	100.92	107.81	103.26	107.96	109.19	106.61	106.52	100.84	106.76	104.6	110.98	107.3	107.24	103.6	111.25	105.5	109.61	105.69	110.16	105.57	104.21	104.55	99.935	102.47	105.86	106.21	104.71	111.88	109.76	106.56	110.29	101.4	107.64	105.2	106.48	104.37	109.5	107.4	110.56	111.54
98.165	100.61	95.023	101.74	101.1	98.537	104.12	98.266	103.45	95.557	97.165	100.18	96.59	94.247	95.219	97.747	100.05	91.787	95.904	103.25	92.302	97.576	91.894	104.6	98.025	96.141	94.161	94.299	97.352	100.86	94.565	97.971	99.385	104.58	101.43	101.85	92.852	97.519	100.91	92.498	98.501	92.112	92.347	102.02	100.14	97.476	95.349	100.48	101.82	101.89
103.46	109.14	101.68	101.31	104.14	108.4	103.87	110.23	105.37	106.26	102	96.773	103.41	98.423	106.68	110.12	107.14	104.57	107.51	104.36	104.63	105.28	108.45	105.92	99.018	110.57	111.83	104.62	101.88	105.44	108.4	112.34	104.77	108.74	110.38	102.96	109.68	108.78	103.89	106.45	104.06	104.97	110.56	98.764	101.64	106	101.59	109.34	107.28	106.05
106.92	107.1	110.91	112.13	102.26	110.09	108.07	111.9	105.33	109.63	106.71	107.31	109.33	113.18	104.84	102.7	111.38	108.41	108.42	113.25	114.69	113.16	105.87	107.62	102.48	103.8	109.6	112.42	110.13	104.87	105.87	105.17	105.26	104.11	115.98	108.37	107.75	106.33	108.96	107.33	108.41	109.8	110.84	109.82	106.34	104.59	110.16	115.42	112.76	104.98
102.44	98.851	104.56	101.24	108.95	102.68	101.82	106.62	102.06	105.13	103.96	101.28	99.905	101.34	103.37	103.04	108.54	103.57	105.44	103.69	99.99	98.362	105.6	102.93	108.04	100.19	108.63	109.17	105.86	107.25	104.92	103.61	108.21	104.53	105.43	99.656	102.84	105.96	109.58	104.72	100.31	102.57	107.11	108.87	102.87	107.96	104.93	101.18	103.65	102.46
105.77	114.53	100.42	106.06	107.79	108.46	113.1	102.75	103.47	108.9	109.28	108.94	101.42	104.48	105.18	105.26	104	101.03	104.08	100.29	106.19	100.71	99.765	105.71	111.57	103.12	106.05	102.31	110.73	108.24	106.24	105.41	107.72	106.51	109.25	105.33	102.32	107.71	108.95	101.35	107.08	103.56	103.16	107.77	99.79	107.93	99.525	103.5	111.62	101.84
111.07	110.11	109.07	106.1	101.49	99.561	108.74	107.45	108.13	108.34	109.85	101.37	114.5	103.51	102.74	112.56	104.45	109.1	109.54	109.74	102.92	111.84	115.44	108.16	100.5	104.59	104.75	101.17	104.23	107.17	108.39	107.81	106.74	101.35	106.55	103.89	101.92	106.49	110.51	105.66	105.03	103.99	107.76	105.59	112.8	107.15	107.32	110.08	111.85	105.42
103.42	109.74	109.28	109.04	107.03	107.41	102.75	106.54	110.86	112.02	106.33	111.27	107.67	111.78	109.75	105.2	107.08	105.82	104.98	107.56	109.17	101.79	108.15	109.29	113.15	105.45	103.64	105.41	111.9	106.29	113.92	109.26	100.72	106.83	108.11	106.61	111.5	115.59	105.25	111.15	110.53	108.09	106.65	104.68	110.22	111.96	107.15	107.47	111.04	110.1
107.32	103.86	108.19	110.65	108.25	112.97	111.24	103.75	108.24	101.99	107.57	112.63	108.61	104.61	103.62	107.8	108.47	106.29	106.41	110.05	110.28	107.7	109.34	108.39	108.53	106.4	103.91	109.16	107.36	107.55	98.8	101.23	105.46	114.56	98.618	108.17	105.07	110.31	109.68	107.13	111.52	105.97	105.24	106.96	105.09	107.76	107.05	107.13	107.75	108.27
107.79	109.83	109.89	106.13	108.15	108.38	104.36	110.92	109.41	106.83	112.54	101	107.37	110.14	109.22	111.86	106.41	106.28	109.42	108.63	106.41	113.32	108.22	105.32	110.24	110.34	103.78	111.2	107.75	106.09	107.85	103.61	109.22	107.55	103.16	107.59	110.99	110.38	106.57	111.34	102.84	107.25	104.13	107.26	106.62	108.78	112.15	106.18	104.72	108.99
99.727	104.26	107.74	86.012	99.817	102.76	99.8	100.82	99.368	98.079	98.758	100.78	99.581	99.394	100.28	95.425	103.26	95.346	97.333	101.07	105.87	97.62	101.9	96.976	99.259	96.172	100.09	95.609	102.69	96.9	93.788	100.56	103.86	97.811	94.336	97.736	95.308	94.882	96.813	98.54	102.89	93.554	98.773	100.93	97.281	98.413	97.859	93.595	99.928	99.847
105.82	99.025	101.85	104.02	107.61	107.87	101.08	107.87	110.73	102.66	105.32	108.66	104.38	111.28	107.01	104.82	106.37	104.07	108.74	107.67	109.61	107.38	107.2	108.66	101.62	110.92	105.42	106.52	106.94	104.09	104.36	106.87	110.49	107.83	103.87	103.19	108.5	108.37	104.65	115.24	106.27	105.39	104.25	113.97	108.56	107.34	109.91	109.91	106.69	105.45
95.933	100.92	98.421	94.288	99.375	101.53	100.87	99.943	103.22	102.13	107.45	106.82	101.45	100.94	98.723	98.775	103.21	104.92	98.049	100.12	99.426	106.4	99.195	91.924	97.672	93.407	102.62	94.323	103.48	103.26	96.217	102.65	101.58	107.81	100.25	105.96	104.98	100.79	103.17	99.685	105.9	105.06	101.93	104.42	103.71	103.22	100.5	103.24	100.91	101.1
101.8	106.83	106.5	106.61	113.24	95.494	101.52	101.16	102.87	106.49	101.47	109.1	101.39	108.17	105.43	106.49	105.7	107.59	110.94	109.8	109.04	106.74	101.85	105	104.91	107.3	99.827	104.49	108.93	105.11	102.57	98.917	104.1	105.91	106.43	101.99	110.23	109.45	105.85	115.8	106.48	106.91	101.61	110.07	102.66	107.02	108.63	103.4	103.37	106.31
99.646	102.82	96.376	98.07	103.12	101.13	103.56	94.491	98.034	93.859	101.3	100.72	103.18	102.44	99.603	94.585	103.13	104.05	95.389	100.89	100.4	102.57	107.3	98.953	104.72	103.72	100.15	103.22	99.944	100.93	104.04	101.86	100.89	96.853	98.495	99.846	97.728	98.976	108.9	92.631	98.121	96.085	99.146	101.75	94.033	101.65	99.217	105.24	96.166	104.81
108.69	105.01	102.86	106.24	105.98	107.98	102.77	104.87	114.54	105.08	104.24	102.59	104.91	108.76	106.02	100.28	95.903	108.38	110.14	100.73	103.81	108.69	107.41	106.15	107.3	102.4	111.14	104.73	109.49	102.09	101.72	106.93	99.329	103.06	105.54	110.26	102.22	106.84	106.69	99.763	106.01	100.97	106.46	106.83	109.38	101.56	102.81	103.42	109.42	107.1
103.35	105.19	99.702	97.598	99.559	94.446	101.18	100.26	95.625	97.808	95.587	100.63	98.643	97.26	96.527	97.244	102.63	102.07	97.273	101.55	100.57	100.5	97.382	97.686	98.792	104.33	99.797	86.471	97.511	107.58	98.763	102.69	95.951	97.624	96.554	97.369	100.9	104.49	98.304	98.79	98.805	95.379	99.685	100.99	95.158	98.894	98.31	93.123	97.702	98.238
104.9	93.032	100.31	96.168	97.799	102.6	96.222	98.697	105.22	100.82	93.411	93.276	97.729	100.08	92.073	97.219	101.67	97.363	102.73	97.962	100.54	103.73	93.776	97.269	97.078	98.807	99.94	100.71	100.81	96.109	98.509	105.25	100.91	95.443	103.79	102.93	96.33	102.46	101.16	100.49	100.89	96.771	94.179	97.557	95.857	99.32	94.346	92.958	101.15	97.19
111.13	108.84	109.64	103.3	106.82	96.105	117.72	109.41	111.47	115.57	108.56	107.63	108.71	105.05	112.06	105.7	109.1	107	105.51	107.87	103.9	111.77	111.01	113.12	113.52	109.98	104.63	110.56	105	104.91	106.65	108.45	109.37	107.23	109.69	109.04	109.96	99.078	105.55	112.14	108.45	115.97	110.37	100.36	107.87	109.5	104.63	109.35	105.07	107.02
111.85	108.36	109.55	117.51	114.2	107.42	115.21	112.26	113.41	109.61	106.91	105.33	108.3	114.11	105.76	107.73	114.39	112.41	108.6	114.14	107.42	110.53	116.66	115.83	107.87	108.39	113.05	107.17	109.13	112.03	111.34	112.12	108.65	107.34	109.64	116.9	113.88	111.32	110.49	113.34	107.64	107.26	109.66	111.38	111.6	112.66	109.24	114.84	107.84	109.39
109.7	106.21	98.648	103.55	105.04	111.02	97.517	116.09	111.54	110.07	104.67	105.47	113.64	104.56	107.12	113.6	114.6	103	108.03	109.73	109.5	114.09	105.32	109.09	108.1	102.34	113.02	105.38	107.22	105.68	102.58	109.69	112.52	106.9	107.27	105.92	106.73	108.39	112.84	109.76	110.38	108.1	103.44	108.56	114.33	102.1	110.64	109.31	108.38	111.28
110.16	109.36	105.85	108.71	108.16	105.72	104.79	102.61	109.31	111.03	100.96	106.92	104.14	106.32	107.7	107	115.06	107.45	112.61	100.47	107.16	110.21	103.9	106.23	110.43	109.33	110.47	107.19	111.18	111.81	110.27	104.08	107.92	102.18	107.38	110.9	107.25	104.45	105.23	109.95	105.93	104.86	113.2	109.15	103.28	109.43	101.69	110.33	105.08	113.68
98.897	94.961	97.481	101.17	99.32	97.278	99.186	100.78	97.862	103.81	96.693	100.12	94.136	96.381	93.244	98.777	100.77	101.83	98.119	101.12	90.018	97.121	96.317	101.99	101.2	100.93	96.557	99.884	92.179	98.504	97.634	95.946	96.417	102.31	95.232	89.527	100.77	99.269	98.107	99.806	96.086	92.857	97.824	94.251	99.957	92.435	98.051	99.451	95.953	87.125
111.33	103.51	104.95	102.84	104.15	110.55	109.49	103.66	106.39	103.26	107.97	109.32	106.66	104.48	107.77	116.85	99.158	107.06	107.83	107.13	106.44	101.54	114.63	108	108.59	106.08	106.69	109.5	107.4	111.1	105.44	107.99	106.93	104.58	104.87	100.89	105.95	110.69	114.03	105.7	106.97	113.75	106.21	104.75	102.38	112.89	107.05	111.6	105.13	101.67
102.39	105.22	100.52	107.51	103.2	100.74	106.22	100.14	104.79	107.56	107.66	106.23	108.28	102.93	102.95	105.91	109.78	107.98	103.48	106.41	104.48	107.53	100.48	104.52	110.78	100.86	101.06	100.06	104.42	106.54	102.14	109.15	99.935	104.92	106.96	102.41	101.95	105.48	110.44	97.577	106.14	106.96	109.37	105.9	106.55	108.45	101.76	106.68	103.79	106.04
102.73	108.71	105.06	110.11	101.34	111.47	102.61	106.91	111.86	107.6	104.93	105.94	112.75	108.48	107.48	111.63	106.97	107.24	105.88	105.47	105.03	103.58	99.355	113.56	105.28	109.48	110.4	107.94	103.45	103.76	112.03	109.48	103.39	108.29	107.71	103.66	113.55	106.55	108.06	113.9	109.11	112.87	108.33	108.36	107.17	108.55	104.62	108.66	108.91	104.03
119.97	105.31	106.62	112.74	106.86	104.95	105.91	107.54	106.81	109.99	104.69	116.62	112.24	113.92	109.49	103.37	110.58	107.35	102.53	106.78	107.46	107.57	106.09	105.18	106.7	109.65	108.51	106.04	110.53	105.6	105.62	108.56	108.12	102.33	109.02	105.41	108.85	110.07	108.43	110.08	102.31	114.8	105.24	116.24	110.53	106.75	104.6	108.11	107.67	104.19
97.349	92.725	99.342	96.161	95.111	98.86	101.98	98.327	103.9	102.35	101.13	102.29	100.07	101.73	98.448	101.05	95.732	96.481	95.766	96.889	91.934	102.97	101.03	97.971	97.066	94.095	93.814	99.573	101.33	95.711	97.289	104.56	100.23	104.79	98.896	97.759	100.25	97.049	95.362	103.02	100.22	95.782	99.491	95.377	100.02	97.824	97.605	101.22	97.275	97.766
107.28	105.09	108.38	105.86	102.89	116.43	109.27	109.24	105.17	105.85	104.91	110.21	105.38	109.9	107.58	108.62	107.04	106.53	100.82	107	112.92	102.31	110.24	109.96	111.68	108.04	112.73	106.77	112.26	110.36	108.73	104.13	106.63	110.31	109.7	107.13	107.42	101.84	113.43	112.42	112.84	106.07	105.93	108.99	106.66	106.29	102.08	106.25	105.73	112.08
102.46	105.48	105.11	107.59	107.31	102.06	108.2	105.91	109.23	105.18	107.15	107.45	107.72	103.97	100.51	107.36	103.6	105.6	107.31	102.28	108.8	106.22	111.22	100.45	109.98	106.67	103.76	111.83	109.22	105.16	108.36	104.69	107.28	104.25	107.74	103.87	105.3	108.44	109.37	103.18	103.13	103.62	116.58	104.86	105.47	109.24	108.15	98.363	108.2	105.38
103	117.58	106.16	105.62	101.42	110.53	106.02	108.45	106.71	110.83	109.96	105.39	104.57	108.45	108.18	106.46	106.06	101.84	107.24	101.77	104.47	102.33	107.27	98.101	106.33	103.68	104.22	112.82	104.51	106.79	105.35	108.09	105.63	107.15	103.52	104.89	107.15	106.69	108.65	110.76	108.53	107.23	100.8	106.97	108.64	105.14	105.35	102.41	111.17	104.24
105.82	108.17	110.44	103.04	108.12	102.56	101.13	103.79	104.17	113.58	106.98	105.16	104.32	108.81	102.19	104.6	107.83	106.7	105.24	108.36	109.05	104.44	101.17	106.45	107.84	102.72	105.62	107.08	106.31	106.41	105.7	103.16	106.83	112.99	110.68	105.76	107.28	109.47	106.51	105.62	107.44	107.41	103.5	103.1	108.97	113.08	115.56	102.6	113.29	106.86
100.39	103.27	104.4	105.26	105.02	106.99	107.05	106.44	107.07	105.05	105.29	102.94	103	110.24	109.65	105.64	112.2	101.99	104.12	104.7	108.55	105.84	104.88	108.36	100.68	103.87	102.47	113.72	106.94	106.84	108.65	108.98	110.63	102.82	110.99	98.334	107.27	104.46	108.13	104.38	106.07	104.51	102.61	108.89	102.98	102.45	95.608	108.04	103.6	110.28
113.51	111.71	108.87	105.46	103.3	102.16	104.91	105.75	102.5	105.04	110.68	101.95	103.81	104.55	98.727	100.44	100.97	102.8	103.48	99.555	102.3	99.343	102.02	100.72	105.47	106.35	107.25	104.02	107.14	103.71	102.07	101.72	104.26	105.71	109.86	104.34	102.9	99.671	107.73	103.23	108.11	107	104.68	106.13	102.17	103.6	102.6	106.23	101.92	114.73
97.762	107.59	107.41	105.6	105.77	103.25	108.08	113.77	108.17	105.92	107.54	108.41	111.16	102.69	103.34	106.29	102.36	104.27	104.2	103.21	104.96	105.26	105.68	101.32	103.68	102.18	103.32	103.89	104.24	106.41	97.607	107.65	105.46	105.21	105.18	105.49	106.95	107.29	102.34	103.59	107.82	111.08	99.879	105.8	111.93	107.68	107.35	104.06	106.51	102.46
105.85	99.138	98.438	105.5	95.33	90.963	100.61	107.33	106.83	104.37	102.77	107.38	104.92	98.64	96.154	104.26	103.55	98.719	96.941	104.9	99.665	103.6	102.19	94.495	100.65	103.71	92.411	107.39	100.78	106.37	102.9	98.686	98.359	99.06	103.05	102.33	104.44	101.25	102.14	104.88	101.09	97.431	97.227	109.6	94.895	106.1	97.865	102.68	98.324	98.618
99.977	97.981	87.739	101.78	99.186	97.153	98.78	101.87	94.401	102.06	98.915	98.456	102.34	100.1	101.44	102.87	96.046	98.608	101.21	97.586	104.24	101.36	95.692	100	102.93	103.85	98.996	89.967	97.303	98.026	95.068	97.172	95.413	100.97	94.98	98.053	96.483	97.927	98.258	99.175	101.58	99.65	98.573	102.92	99.051	99.142	100.3	98.788	93.437	99.719
116.28	102.24	105.34	109.31	110.97	105.82	107.77	109.62	105.3	107.56	110.61	109.32	111.68	107.73	114.18	109.22	106.65	111.56	109.5	110.62	108.52	109.27	110.83	106.92	109.91	109.87	102.93	110.58	103.64	115.49	112.77	109.27	108.16	114.8	101.9	111.18	111.71	117.73	111.8	112.21	107.95	107.83	107.24	107.13	111.73	107.78	108.11	106.64	104.09	110.36
107.63	104.82	109.09	107.36	108.4	105.89	110.48	110.34	105.26	100.21	111.31	105.93	101.51	102.69	107.93	110.4	106.38	109.36	102.27	101.65	109.59	105.42	111.2	100.93	106.93	104.29	111.57	108.59	107.14	102.29	109.17	110.07	106.76	108.96	104.01	106.71	102.66	110.62	102.65	104.01	105.53	105.96	96.94	106.7	106.48	108.37	104.31	106.81	99.275	107.04
106.87	108.38	100.33	108.66	108.61	106.9	107.7	109.77	108.16	105.39	106.1	104.74	107.3	103.19	107.19	104.4	103.97	109.29	108.5	105.42	110.54	104.32	102.15	99.284	100.03	106.35	100.23	108.22	113.95	106.98	105.41	105.82	104.97	101.67	104.92	112.74	106.8	105.79	103.57	107.89	104.6	105.39	96.884	105.02	106.85	106.84	101.79	106.72	100.08	106.29
111.36	104.7	110.21	109.06	111.98	105.67	103.63	105.19	105.58	105.21	107.31	110.6	111.16	108.82	112.5	108.42	108.68	106.1	106	117.97	109.75	114.49	105.06	110.01	107.15	103.2	103.97	105.58	108.46	103.21	109.33	106.14	108.54	107.45	106.15	111.46	105.64	104.36	104.36	110.5	100.78	104.79	107.74	109.59	109.5	112.93	106.8	106.13	105.94	104.69
109.81	113.14	111.05	107.24	107.81	108.07	105.27	110.83	108.28	104.88	103.98	103.23	105.98	101.7	108.83	108.67	108.75	100.49	107.13	101.34	107.24	105.81	112.18	103.85	99.391	111.11	104.66	105.81	105.91	107.28	104.72	109.67	107.43	105.87	109.04	104.53	107.11	103.88	108.07	106.68	105.94	109	104.39	101.33	105.21	104.24	108.32	104.31	106.41	111.36
107.6	107.82	108.16	105.26	101.61	116.04	106.75	110.71	106.03	109.78	110.18	107.16	111.83	109.45	107.5	112.43	105.69	101.61	110.01	108.57	114.58	108.53	106.42	112.2	114.69	105.66	115.01	110.18	111.71	102.95	108.15	102.45	107.23	104.8	107.91	105.95	112.39	114.63	104.88	109.72	104.24	103.77	112.88	103.95	106.31	99.344	106.65	103.49	109.92	106.85
103.65	109.53	107.08	108.03	105.13	102.46	107.27	112.06	101.75	107.88	107.25	106.71	103.72	104.81	100.21	105.36	97.535	106.92	110.82	107.89	105.52	102.52	106.85	105.18	107.06	103.16	103.75	109.78	103.58	101.47	105.02	103.5	110.26	103.67	106.72	103.84	110.57	103.79	103.88	106.1	105.08	104.38	105.97	107.74	108.35	106.57	108.37	110.62	99.681	109.1
107.38	109.66	114.7	105.23	106.28	114.43	106.57	105.79	112.85	113.79	112.77	112.35	105.72	106.93	105.3	110.91	109	108.18	108.7	105.69	113.06	111.19	112.29	102.93	108.82	111.91	107.41	111.89	105.16	112.74	107.09	107.69	105.17	115.26	107.8	112.61	113.04	109.6	110.4	113.22	107.66	109.15	110.23	113.8	109.75	107.23	108.96	113.1	109.27	108.56
109.57	107.86	112.33	108.13	104.83	103.87	105.31	107.51	109.31	112.18	102.87	101.33	103.97	113.09	105.89	105.9	104.55	102.24	108.9	106.92	106.02	102.56	109.17	107.43	103.38	98.108	106.88	103.36	103.89	108.51	112.07	104.16	107.18	110.64	109.45	108.35	107.69	106.6	104.83	103.06	109.59	102.84	104.59	109.32	107.08	106.01	106.49	113.3	106.38	101.54
117.93	114.76	105.54	109.41	109.31	107.6	111.72	106.87	107.99	107.56	104.14	108.66	108.89	110.58	113.71	112.02	114.98	104.18	112.02	109.24	102.54	110.22	110.29	106.04	114.98	100.87	112.71	110.62	103.69	110.94	109.62	108.21	112.93	110.59	112.88	115.45	109.4	109.8	111.02	104.03	116.33	111.17	111.17	112.69	109.43	103.22	107.36	111.11	114.22	103.71
110.15	108.98	111.65	100.33	113.35	112.55	106.63	106.53	114.83	103.82	108.8	101.65	103.19	98.142	105.84	108.07	102.94	105.97	108.12	113.48	103.39	109.57	102.52	109.01	110.4	107.58	103.63	106.73	112.6	108.45	111.2	103.71	104.73	106.17	107.64	106.91	111.06	110.33	104.11	104.56	105.24	103.05	106.23	105.24	109.91	103.84	107.46	111.72	113.51	108.81
100.2	97.229	100.15	100.38	98.461	106.42	99.28	96.566	97.802	99.352	100.49	104.95	97.423	100.16	96.926	96.939	95.013	96.861	95.65	105.64	97.133	97.237	100.21	104.97	101.88	98.63	105.28	106.26	98.735	93.354	101.28	97.649	95.804	99.841	99.726	98.053	98.705	93.614	100.41	106.2	96.34	104.93	99.948	100.76	102.71	100.58	100.85	96.116	94.383	102.42
107.61	109.36	110.1	107.38	103.3	100.38	104.93	108.67	112.49	109.18	105.52	101.3	109.78	107.98	104.16	106.82	110.28	98.87	104.59	101.63	106.87	109.62	107.35	100.24	100.15	101.48	109.13	106.45	107.14	108.66	108.44	105.95	108.34	104.71	107.53	110.66	104.53	110.87	108.98	106.44	103.66	106.22	112.81	104.84	102.96	114.21	103.14	105.19	102.8	108.76
103.46	101.68	99.887	98.183	94.73	106.82	98.228	87.727	101.42	96.033	97.979	96.49	108.11	99.569	98.121	103.4	99.823	101.31	102.33	98.659	96.271	97.763	100.34	100.71	101.16	96.855	91.881	99.713	98.895	101.31	95.804	100.21	94.916	94.576	106.13	97.272	98.048	96.94	94.366	97.787	99.067	96.066	103.1	104.14	103.21	102.69	91.484	99.457	100.39	98.978
100.19	103	99.152	99.543	104.48	103.62	105.72	95.785	99.884	91.648	104.51	101.26	101.34	94.795	101.82	102.63	99.656	104.64	106.82	105.72	100.27	98.336	94.764	102.36	99.801	104.33	102.09	102.35	102.76	93.306	100.86	99.887	93.092	101.46	97.01	93.288	99.845	96.377	99.78	98.361	100.68	100.25	106.38	102.88	96.864	100.67	97.523	104.91	94.877	104.13
109.46	108.24	105.68	104.8	106.1	116.83	112.59	104.66	107.53	106.07	107.32	107.21	109.87	107.2	110.57	108.97	106.56	106.19	105.01	104.45	112.27	105.74	102.77	102.49	104.11	107.33	108.22	109.71	108.16	108.27	105.52	112.14	107.13	109.2	108.4	106.4	109.58	110.21	109.65	104.13	110.54	105.84	110.7	110.69	107.81	106.71	104.07	104.2	110.28	102.8
110.17	107.45	111.7	107.42	117.69	110.7	104.53	109.04	106.89	111.23	107.07	106.73	110.43	108.31	103.16	104.48	108.87	111.97	114.14	107.46	113.6	114.59	111.3	103.67	102.81	100.9	115.93	107.69	106.41	107.31	106.71	111.33	104.24	109.91	108.06	104.5	112.56	108.27	113.94	112.38	108.48	111.47	111.93	105.02	109.2	111.02	110.92	105.77	108.62	112.05
107.84	101.02	102.85	99.431	105	103.23	99.972	102	101.33	110.53	103.74	101.75	108.06	101.71	103.23	106.53	102.61	111.12	104.09	102.22	105.73	105.48	107.03	106.41	109.21	104.5	100.94	104.13	106.94	105.99	110.41	107.7	106.19	101.56	106.96	99.906	102.74	104.56	109.67	103.62	100.87	97.243	104.03	102.54	102.71	103.18	110.31	104.14	109.76	109.51
105.75	104.3	100.95	105.86	106.37	101.59	107.65	109.48	106.56	110.95	100.99	102.99	101.9	103.65	104.25	108.22	106.23	105.62	100.25	106.16	107.6	101.62	103.43	110.06	102.23	102.84	109.3	105.85	114.51	109.05	106.95	105.64	98.482	103.15	101.22	110.72	107.79	105.17	104.37	104.57	103.52	103.81	106.8	105.05	98.843	109.58	103.87	105.91	104.21	104.44
116.2	105.12	110.69	108.79	110.89	112.22	110.36	107.67	111.82	110.72	110.29	112.37	113.6	115.47	115.45	109.87	103.57	110.31	103.71	106.79	111.08	110.68	111.26	107.95	107.27	106.4	104.79	110.97	112.17	105.92	108.71	109.03	105.89	108.15	104	109.72	105.09	108.3	110.17	106.6	112.3	108.38	107.66	107.43	113.36	108.83	111.56	102.75	107.53	107.56
100.06	100.08	106.49	94.785	94.534	97.103	104.44	104.13	102.79	103.55	102.02	105.4	97.604	101.5	99.919	97.653	98.871	99.261	102.39	99.781	103.99	102.57	104.32	101.13	101.12	100.99	102.16	101.34	96.043	105.88	92.274	94.704	99.891	101.72	95.901	101.03	100.11	108.36	100.82	97.964	107.54	98.589	104.44	98.535	105.36	98.911	105.56	103.94	104.81	99.432
102.85	104.58	102.84	103.36	101.81	103.88	107.05	110.01	95.519	101.58	100.37	103.95	93.004	105.23	101.81	108.71	98.825	103.34	93.845	104.79	108.34	110.26	102.4	104.66	98.752	97.55	103.57	102.58	103.04	103.41	101.06	99.227	101.91	99.029	107.22	101.28	103.16	100.61	102.41	103.77	100.14	95.221	98.459	96.451	103.65	99.71	109.38	98.636	106.99	96.27
114.64	111.55	107.57	111.14	107.26	109.26	102.76	111.33	99.54	107.92	103.63	111.89	109.22	102.12	107.39	101.75	103.38	105.29	107.11	108.07	107.39	103.11	108.96	108.68	106.64	115.02	111.15	110.49	114.38	103.85	108.9	104.25	113.13	111.06	112.35	106.18	106.72	110.5	108.32	103.68	104.07	111.03	101.73	111.64	105.06	105.08	111.49	107.47	101.37	112.12
102.75	106.8	108.41	101.04	110.07	108.94	103.24	96.329	106.95	109.38	104.16	105.57	111.21	108.14	107.04	110.32	94.41	102.59	107.4	102.76	104.73	109.43	102.56	100.22	112.83	100.74	106.97	103.69	104.35	106.09	109.69	108.3	99.927	103.54	106.05	104.28	104.46	108.22	111.59	106.47	105.43	105.34	107.78	113.44	108.17	107.96	106.5	104.8	103.66	105.24
102.69	112.2	109.25	109.44	106.9	106.6	109.19	102.69	107.19	107.92	103.68	111.23	109.9	96.908	111.76	105.46	98.28	106.58	98.874	110.79	106.16	101.53	105.93	115.07	104.51	107.48	107.96	106.26	104.11	107.82	105.79	113.31	104.3	111.79	109.3	105.04	107.69	105.19	103.39	102.87	115.17	108.11	102.26	100.93	107.14	103.53	105.16	106.89	108.14	105.71
109.42	105.25	102.4	109.42	104.94	105.28	108.12	108.52	105.66	107.3	109.15	104.72	104.2	101.74	106.66	112.23	106.92	95.324	105.48	104.13	101.3	105.16	109.01	101.99	97.488	99.458	97.24	107.2	109	108.19	108.31	103.31	102.37	114.94	100.74	101.46	109.11	102.96	107.19	106.99	106.28	102.04	104.38	100.94	101.17	99.649	110.88	109.89	108.58	102.92
103.82	99.231	105.96	99.813	107.99	108.31	105.33	105.93	104.53	108.72	107.21	103.37	106.67	107.03	106.53	114.09	108.2	104.87	111.57	106.3	111.27	108.46	114.44	112.6	111.14	106.31	107.45	104.33	102.28	103.24	102	109.22	104.62	103.24	101.46	107.26	100.69	104.04	106.65	106.29	102.93	101.58	108.85	102.48	106.07	100.36	105.16	107.59	103.8	110.89
106.01	105.3	110.18	109.82	108.36	108.51	114.08	106.19	106.79	107.87	106.87	105.86	105.86	109.49	105.4	104.43	110.51	112.04	102.46	112.97	106.41	109.06	106.8	111.77	112.18	106.46	111.71	109.81	112.01	106.87	105.68	106.89	107.21	105.36	104.36	109.68	108.01	106.54	115	110.37	101.72	107.44	102.74	108.1	104.76	111.89	106.4	109.31	114.58	113.48
108.66	103.53	109.72	109.92	109.8	102.63	112.22	108.51	108.72	109.94	113.65	106.73	113.52	109.12	111.75	106.06	108.81	104.5	109.86	110.1	110.33	109.8	106.15	113.95	105.26	105.6	105.57	101.81	110.13	106.75	105.58	106.46	101.86	107.67	108.38	105.38	106.56	104.77	106.12	112.6	114.16	110.49	110.52	105.29	110.39	110.32	103.94	109.6	105.68	109.06
105.24	107.56	106.89	106.72	107.98	110.02	104.7	104.01	107.5	105.94	105.73	112.55	103.91	112.25	105.07	106.05	103.6	105.65	103.44	104.79	111.32	113.3	106.66	107.17	105.16	103.46	107.8	108.25	102.38	110.62	104.8	108.31	99.102	103.55	102.78	105.27	107.22	104.59	104.34	100.32	107.72	105.04	105.57	104.69	100.42	99.574	106.83	105.4	101.44	109.98
106.94	102.78	109.72	104.72	104.47	98.6	106.47	105.31	111.09	103.77	106.27	107.32	105.04	99.374	108.76	106.95	100.76	104.28	106.38	104.95	106.48	109.59	107.85	109.68	102.11	106.6	106.08	103.49	105	110.97	99.619	109.05	107.98	105.43	104.2	107.67	108.68	103.43	102.94	109.75	107.63	108.11	105.66	105.3	101.39	99.633	108.66	113.13	105.1	106.42
109.83	107.7	101.33	105.04	111.63	103.73	103.51	106.37	104.75	106.5	110.92	109.18	112.89	113.28	105.04	107.11	103.8	101.19	102.61	107.37	107.91	105.22	108.95	114.52	103.26	104.03	99.125	103.21	101.45	114.1	107.32	106.34	109.03	109.62	107.41	111.97	116.29	110.39	116.33	104.96	105.1	106.91	108.82	105.61	113.88	106.38	108	100.87	106.84	103.63
109.86	106.88	108.73	105.06	106.76	103.16	115.58	103.24	109.42	111.98	107.24	104.72	106.12	111.77	106.8	108.91	102.79	104.6	116.81	106.79	108.03	107.18	110.5	109.37	107.93	104.21	105.81	106.92	106.38	105.91	111.04	106.45	109.04	108.66	112.21	114.57	101.69	108.67	110.05	106.25	106.12	105.21	103.91	104.48	107.63	105.32	100.83	103.71	103.63	111
106.23	106.28	112.25	110.14	107.63	107.52	106.26	116.01	108.86	111.2	112.05	108.84	104.55	111.85	98.808	106.87	105.89	102.6	98.56	103.6	112.14	111.15	107.51	102.12	106.95	102.8	111.41	114.62	106.98	105.53	105.6	110.77	109.35	109.85	109.04	108.76	113.24	105.79	107.14	103.14	105.8	108.58	101.39	108.38	108.7	107.72	109.74	119.1	104.69	106.94
106.02	110.03	109.37	109.97	106.84	103.55	107.85	103.54	105.46	106.48	101.35	115.24	110.18	110.93	102.11	112.74	105.67	101.17	106.29	103.53	106.7	105.86	107.34	112.98	108.26	105.86	107.15	105.41	105.88	107.49	109.63	102.33	115.46	109.39	107.45	105.06	99.347	107.96	108.48	103.82	108.74	108.35	103.73	108.94	112.87	108.26	109.99	106.19	107.47	110.29
102.04	100.55	105.81	106.2	100.43	100.15	97.606	102.18	103.79	105.36	108.25	105.14	105.88	95.985	106.28	101.48	101.55	109.51	106.45	105.86	101.12	97.475	106.27	106.2	99.47	98.979	103.22	97.775	102.56	102.74	104.41	103.46	107.83	107.53	101.21	102.92	96.332	105.84	100.68	99.144	102.27	102.05	98.057	97.017	106.29	101.71	103.7	96.277	108.04	106.32
102.5	103.2	101.68	104.59	105.46	109.96	105.47	110.08	107.53	103.04	109.96	109.95	107.17	111.71	110.03	105.64	109.41	110.45	110.84	110.07	106.46	111.47	104.08	103.68	105.4	109.94	109.17	106.18	109.87	111.16	106.76	107.81	105.1	105.7	111.28	111.04	112.09	104.57	113.64	101.95	109.94	107.57	108.47	108.57	108.13	109.66	110.03	115.3	111.43	111.09
109.31	99.312	105.56	105.72	104.2	111.98	106.91	105.81	106.46	102.55	104.79	117.07	114.95	104.35	104.55	104.44	103.79	104.27	112.53	106.88	106.36	105.32	104.14	100.46	107.73	110.86	106.44	107.48	105.98	102.19	102.02	103.98	103.33	106.92	102.63	102.8	105.48	107.3	106.81	107.8	99.526	110.55	109.92	103.7	100.33	103.61	102.17	109.82	106.72	105.26
101.7	98.974	97.357	104.12	99.432	96.202	100.05	100.04	98.337	106.95	95.923	104.57	99.954	93.146	107.31	101.81	103.63	104.18	103.78	98.818	97.198	99.034	102.63	101.42	98.596	97.592	104.05	99.764	101.42	100.15	102.93	107.38	103.48	95.405	96.992	101.28	99.908	106.48	100.9	104.64	96.336	102.15	101.32	104.94	101.15	100.71	104.75	99.985	95.82	102
99.682	108.09	110.38	108.78	106.26	110.59	105.25	110.84	107.06	110.66	113.95	107.27	112.49	109.32	101.5	104.32	106.89	102.86	106.01	109.2	109.24	108.7	100.31	111.25	108.69	105.75	105.66	108.28	107.8	112.45	101.88	108.39	99.801	111.59	102.15	101.74	110.01	104.33	105.46	102.05	112.18	109.06	105.99	105.56	103.43	109.85	110.08	109.52	104.91	105.45
97.27	100.39	98.576	94.764	95.619	94.674	100.14	99.504	95.419	99.316	93.723	96.071	98.069	107.52	93.781	103.55	102.33	94.579	110.66	97.73	99.477	93.991	102.61	96.251	102.91	95.734	100.19	100.11	98.964	106.11	96.401	99.118	97.261	92.366	97.703	98.757	102.29	100.21	99.658	95.878	97.447	99.098	100.43	93.232	101.6	95.191	94.164	100.76	100.05	94.676
99.149	96.455	99.186	103.33	95.293	103.74	100.24	102.38	100.7	106.08	96.262	94.269	101.69	97.191	101.52	93.574	100.67	101.92	96.799	95.751	100.12	97.12	98.193	101.6	95.791	102.34	96.924	101.1	98.794	99.723	100.15	95.879	100.04	95.746	99.88	99.453	99.615	95.785	103.93	98.479	92.724	103.82	100.88	103.84	97.57	94.039	100.57	100.63	98.871	94.202
89.126	98.461	101.91	97.251	95.525	106.18	98.062	99.171	106.5	104	99.473	99.811	97.42	95.742	96.117	95.002	94.962	95.908	100.32	101.87	95.739	95.954	101.03	97.527	96.944	102.14	98.164	93.877	99.249	90.622	96.227	101.16	95.156	102.6	96.431	98.645	94.776	98.554	103.63	94.884	96.04	96.085	99.26	101.94	96.059	88.943	98.114	94.803	107.21	100.12
104.84	108.38	108.44	108.17	111.13	107.33	101.39	113.08	105.11	104.5	103.45	102.61	105.02	106.49	108.07	103.24	109.92	101.74	106.55	106.02	103.94	105.8	105.72	101.69	101.07	105.67	111.19	105.27	104.75	106.76	105.78	111.7	103.75	106.03	100.67	102.48	106.03	107.68	101.13	108.26	107.76	107.6	108.24	105.04	109.29	106.94	111.15	101.72	102.12	111.69
101.98	104.53	113.21	107.96	108.74	108.81	110.65	108.92	109.17	106.08	108	101.19	102.14	106.36	106.99	105.13	99.176	100.23	101.74	108.43	106.82	108.36	101.92	109.61	103.31	105.79	100.43	103.19	107.53	112.23	103.87	107	108.88	106.66	106.46	101.97	107.58	110.56	109.33	104.61	107.34	113.89	103.52	101.91	104.52	101.81	104.63	103.39	110.55	106.58
107.56	114.14	106.58	105.86	111.69	109.54	112.93	112.57	105.79	111.52	111.53	117.9	115.23	107.09	108.55	107.56	109.7	110.43	111.13	109.77	115.39	108.22	114.34	111.45	111.58	105.18	114.7	107.12	105.06	111.1	111.83	111.58	106.4	110.56	109.4	105.91	110.18	108.45	105.16	107.82	108.89	110.55	105.28	108.71	113.05	110.07	109.61	108.21	110.76	108.59
107.66	105.45	106.36	105.56	103.86	110.68	105.53	109.43	102.87	107.06	108.28	103.39	99.468	106.52	104.32	102.12	110.9	110.36	107.46	105.44	99.92	103.35	111.73	108.47	102.49	103.18	108.13	106.37	109.97	99.664	108.65	102.43	107.82	103.44	106.25	103.96	104.44	108.69	108.28	104.17	102.06	109.62	108.81	109.19	105.44	103.87	111.89	101.36	103.31	109.42
105.61	97.26	106.04	108.03	101.45	107.25	110.35	105.32	109.66	107.59	104.3	107.33	100.46	105.96	114.54	106.79	102.62	104.88	104.85	106.27	105.7	104.93	107.55	105.59	104.91	108.19	108.91	103.07	106.71	105.62	104.2	107.58	102.67	108.25	110.71	104.86	100.55	105.61	107.77	104.91	105.36	104.96	104.24	102.64	107.04	104.02	100.59	108.08	104.19	107.95
96.681	109.62	104.18	106.41	111.79	106.62	107.03	105.12	105.69	106.99	101.87	102.88	102.65	110.66	107.33	100.85	104.94	98.166	109.94	102.24	104.94	111.11	102.93	106.98	109.76	104.58	106.23	107.67	103.17	110.62	104.24	101.26	108.6	103.93	99.722	109.54	109.63	103.15	108.34	101.66	95.658	109.93	101.61	105.65	109.62	111.3	104.29	109.78	101.54	106.3
96.232	96.864	92.34	96.963	95.93	96.939	98.069	99.084	94.267	97.75	96.123	97.188	89.717	101.65	101.43	100.19	100.83	100.3	100.62	100.36	102.09	103.87	99.215	94.538	88.396	97.52	103.91	103.59	97.748	89.993	94.598	100.36	99.39	102.4	100.41	96.326	100.3	102.51	99.853	96.431	96.988	102.24	97.726	100.61	97.134	94.737	98.5	93.887	96.13	99.48
110.25	102.02	103.91	107.83	108.77	106.43	108.83	108.55	105.1	105.4	103.57	102.81	102.74	109.33	109.74	107.51	105.08	109.89	102.99	100.33	109.21	101.85	112.11	103.5	104.55	106.21	100.18	111.25	98.763	104.47	102.62	104.98	107.97	106.87	98.131	105.2	104.1	103.95	106.63	103.98	114.48	109.82	108.21	109.59	104.3	102.4	104.63	115.99	106.61	97.61
104.38	103.48	106.78	106.51	106.59	103.46	109.88	102.07	109.33	101.01	104.49	108.79	97.803	106.82	105.69	103.33	106.16	101.84	105.87	103.72	100.22	102.84	109.42	109.6	100.8	104.75	112.91	105.48	104.28	105.61	106.45	101.35	98.597	102.48	114.65	102.73	107.55	107.24	103.96	105.66	105.67	109.79	114.02	104.67	101.06	102.91	104.15	108.33	105.53	104.15
104.47	107.59	111.28	101.92	106.18	107.01	107.47	110.91	102.86	105.68	105.14	105.1	108.61	105.78	104.43	106.7	107.1	106.08	107.14	106.71	109.12	103.51	106.46	103.99	104.42	110.88	106.38	106.34	106.31	107.81	105.95	107.87	102.37	100.4	100.29	104.41	102.25	108.44	106.65	104.56	115.02	109.81	103.09	107.9	111.71	103.25	102.85	109.77	109.78	103.49
102.88	100.45	97.823	100.68	94.226	97.769	98.518	98.718	103.52	100.37	93.613	98.914	97.622	98.845	94.919	93.065	100.83	97.389	98.12	92.598	101.52	98.388	97.835	98.127	93.151	98.816	103.61	101.18	91.271	99.488	96.181	95.511	95.423	97.532	108.82	95.531	98.074	100.41	96.351	97.367	100.28	99.559	95.101	95.347	98.405	95.784	92.433	103.72	102.19	89.113
102.8	104.31	100.55	107.69	107.09	106.03	100.46	106.15	106.72	104.06	107	104.2	108	109.13	106.23	110.49	106.09	102.68	108.05	99.163	101.54	106.02	111.08	102.28	106.91	109.21	102.3	105.26	107.01	103.41	102.91	105.77	110.06	104.46	102.18	98.855	111.18	110.36	107.45	106.48	107.02	103.16	108.41	101.98	97.558	106.37	105.15	107.95	105.78	109.43
104.63	99.079	110.09	102.8	111	103.07	106.06	112.4	104.47	103.67	105.72	106.88	109.4	103.08	103.75	105.03	113.37	108.49	103.46	103.76	105.17	107.03	104.76	102.18	108.84	107.91	100.83	109.77	109.76	109.73	100.42	107.63	108.39	105.08	109.39	102.31	105.23	106.1	104.14	107.31	105.43	100.85	103.75	103.72	109.07	103.95	114.37	109.19	106.27	103.11
101.62	110.6	104.92	105.66	98.368	110.06	107.07	103.72	103.6	105.2	109.27	100.89	106.52	104.66	99.984	104.74	103.88	101.88	103.24	108.94	104.74	103.99	103.59	101.85	113.3	102.58	106.32	104.64	106.83	112.12	108.31	105.55	105.82	105.08	103.87	103.71	108.44	101.39	113.83	99.72	101.52	102.52	101.53	107.7	105.95	110.77	99.117	108.53	108.05	104.96
104.23	105.62	97.899	102.73	92.905	97.36	97.16	98.022	93.887	100.64	100.84	96.461	98.947	91.853	97.087	96.755	98.767	98.548	90.132	98.482	97.801	94.753	99.39	95.796	99.952	102.97	100.22	98.082	100.45	95.666	97.103	96.908	93.487	104.13	101.39	97.761	91.007	105.24	99.809	94.446	101.51	100.51	99.416	97.698	95.416	101.17	99.313	96.504	96.835	103.22
108.57	100.64	107.71	107.18	107.45	104.16	111.84	101.83	107.57	109.11	107.52	106.24	100.64	106.85	101.63	103.57	107.91	114.05	106.26	103.92	109.49	105.38	104.76	101.76	104.86	108.89	102.79	111.53	109.98	112.94	106.21	107.68	108.1	103.11	104.75	109.11	104.31	103.17	100.02	106.2	98.222	103.98	105.87	102.75	106.09	111.46	107.22	102.38	106.11	104.19
98.847	96.105	103.68	103.95	95.703	99.759	105.98	103.18	101.04	101.1	102.06	101.75	96.917	100.07	103.81	94.827	102.58	101.6	100.18	106.02	106.09	101.09	98.071	110.25	102.36	104.18	104.69	96.916	104.56	106.86	99.717	100.14	97.429	100.19	102.78	102.29	104.4	96.218	99.289	100.16	103.1	96.997	101	100.47	97.366	103.46	105.3	100.34	93.992	102.81
104.58	96.516	99.058	97.428	99.775	100.26	101.1	101.09	96.395	97.843	102.84	101.46	104.36	98.166	100.22	106.97	95.55	105.89	95.921	106.38	99.916	101.14	101.2	95.525	103.7	99.79	101.57	99.146	100.97	101.56	101.76	99.013	102.29	103.89	98.644	99.845	101.48	105.17	103.72	94.927	98.477	103.74	96.346	100.78	102.41	99.705	98.187	97.221	103.1	93.99
107.83	105.51	110.64	109.32	112.73	108.55	109.89	103.09	105.5	110.52	109.91	111.95	110.38	115.68	111.13	114.9	109.57	116.12	118.62	111.21	111.7	106.96	108.54	114.41	104.46	110.29	110.29	107.94	110.94	110.43	109.55	110.1	111.35	109.25	111.33	106.57	113.16	104.49	112.23	113.44	109.65	110.13	104.08	112.29	112.56	108.52	107.93	107.31	114.1	111.75
108.07	107.56	107.03	112.28	98.551	107.82	99.684	110.4	106.96	106.57	103.07	107.21	107.2	107.03	108.25	103.57	111.02	105.27	101.01	99.363	106.04	103.37	99.439	101.18	107.13	104.95	109.54	108.08	110.43	102.62	110.83	105.25	101.82	108.63	103.75	98.966	106.91	108.48	102.98	105.21	104.06	108.5	100.79	107.03	109.71	103.98	112.07	104.19	100.27	98.795
99.325	94.522	107.56	101.29	102.72	100.98	98.99	95.77	102.07	89.643	97.126	96.669	102.86	97.732	107.62	99.221	104.54	97.351	104.01	99.257	96.868	105.32	93.72	100.19	99.649	94.53	107.95	106.51	101.01	100.11	95.727	98.136	97.529	104.44	101.72	106.69	98.142	100.11	103.15	100.51	102.83	96.074	94.498	108.6	99.187	99.745	103.81	96.895	98.23	100.06
105.85	111.11	103.94	108.33	103.12	100.43	105.41	102.67	105.19	109.64	102.21	112.38	111.31	109.64	106.72	101.89	107.2	110.88	107.72	111.39	101.84	103.27	104.52	108.13	109.19	105.68	102.59	104.32	104.89	107.23	102.54	104.73	106.29	108.66	112.48	109.72	105.77	106.39	108.42	108.83	106.8	104.5	109.56	106.33	105.43	110.11	105.54	106.72	109.38	106
110.2	103.87	106.73	111.2	101.74	104.56	109.02	108.46	100.04	102.16	105.05	107.73	103.14	102.56	108.64	102.41	107.62	103.85	106.84	106.43	104.17	105.14	105.36	106.54	101.85	109.31	105.11	103.5	107.01	103.87	103.65	106.11	102.04	108.88	105.91	105.89	105.85	105.25	108.85	109.5	103.79	111.02	108.48	105.89	103.12	104.47	106.45	107.9	102.83	102.42
102.54	103.01	92.627	99.001	102.05	93.895	97.251	98.118	94.967	96.701	94.059	101.01	98.911	94.423	98.391	102.84	101.23	102.54	99.085	97.253	101.92	103.02	100.02	103.82	98.204	96.603	99.81	96.083	97.356	101.14	96.125	101.96	104.93	99.609	97.359	98.614	98.553	92.514	102.99	101.43	98.616	96.343	96.349	95.503	97.147	101.97	102.09	97.803	98.319	103.27
109.42	111.4	104.86	109.88	112.9	107.8	104.42	106.94	107.92	107.08	108.3	108.57	111.62	102.78	109.31	107.77	106.79	110.71	112.43	107.11	108.46	98.514	110.34	113.21	110.59	112.78	103.98	107.31	113.05	113.99	106.46	103.44	103.64	107.31	108.79	113.59	111.91	120.15	111.64	115.89	108.47	102.23	112.13	108.23	113.08	108.51	106.61	107.67	114.9	111.45
108.71	101.41	104.1	106.75	106.01	106.98	104.66	104.25	106.01	105.68	106.54	105.05	103.45	107.02	99.865	111.98	106.23	106.66	109	106.91	111.31	107.14	104.89	109.73	100.44	104.31	107.51	106.11	112.78	100.68	103.76	102.74	106.03	105.55	109.71	107.37	106.19	109.47	110.52	109	104.12	108.11	99.472	105.94	106.99	103.26	103.89	110.39	106.98	108.74
110.07	107.06	110.79	105.69	104.75	106.44	108.37	110.32	103.72	109.09	108.51	110.1	102.41	110.99	109.94	106.23	114.54	107.74	111.89	102.69	106.64	104.24	108.01	116.32	103.53	113.44	111.13	105.51	110.99	112.8	109.6	107.46	107.4	110.97	107.82	111.07	106.52	104.15	107.49	105.17	104.7	107.66	115.61	105.49	101.11	107.03	108.34	107.7	110.59	107.92
109.03	110.99	105.83	109.28	108.95	104.7	108.13	114.69	110.47	107.49	103.25	107.84	107.28	113.34	110.7	106.09	107.87	103.51	105.5	114.88	109.13	109.48	107.71	108.44	116.75	103.36	110.56	110.17	103.54	106.54	104.97	112.87	111.95	107.45	104.43	109.45	108.13	109.32	114.78	111.14	104.89	110.54	106.23	106.53	110.07	109.33	115	109.64	107.87	113.86
109.92	108.11	110.62	105.93	109.06	108.27	103.7	107.03	104.56	109.13	102.78	101.31	104.77	104.07	108.34	103.9	104.47	103.11	111.09	112.02	104.6	109.66	106.92	109.03	111.42	108.81	106.06	106.91	106.87	109.81	106.84	106.84	104.57	108.12	103.24	108.12	107.72	102.04	107.88	107.01	106.62	103.38	109.06	107.67	101.71	107.95	108.06	102.97	109.47	104.66
90.266	97.31	102.46	100.23	98.754	102.12	101.72	104.65	97.252	102.5	100.59	99.729	97.578	97.001	96.835	96.474	97.772	96.925	96.598	95.101	93.073	92.583	94.225	95.979	95.879	97.777	97.925	94.973	104.48	96.16	97.535	92.543	95.371	103.73	97.696	99.374	98.403	99.626	107.86	94.23	101.16	94.485	101.5	100.79	97.333	96.048	99.15	96.957	95.038	94.194
106.45	107.19	107.76	104.69	108.12	101.35	107.17	102.68	104.04	101.26	109.05	111.58	108.71	111.17	100.95	111.3	103.79	101.16	108.77	104.68	100.73	113.08	111.18	106.7	102.98	102.48	105.69	109.8	103.33	108.4	112.21	107.71	103.85	106.59	103.61	115.32	110.4	95.108	102.48	107.01	104.24	110.11	110.31	105.71	106.52	105.88	110.6	105.43	103.62	107.17
103.64	111.54	106.09	111.51	104.97	115.83	110.73	111.93	104.99	107.92	107.07	105.06	105.71	107.56	107.15	112.28	115.21	101.9	106.69	106.01	100.22	109.33	102.48	103.46	107.43	109.85	109.6	114.24	105.41	110.69	106.3	109.23	115.24	103.28	109.52	109.21	110.58	105.57	115.9	106.33	111.34	109.11	112.51	111.17	107.82	109.34	104.4	107.35	112.44	105.42
102.24	107.46	99.194	96.345	106.29	102.57	101.54	99.687	104.72	105.06	100.17	108.48	103.28	104.94	102.28	101.14	102.07	109.16	103.06	103.94	101.43	106.03	104.56	98.254	102.25	106.08	101.91	101.66	106.64	104.82	109.26	102.5	108.27	99.938	104.58	98.066	103.44	108.28	113.71	104.96	105.83	106.23	103.25	102.21	111.15	106.32	103.7	102.44	104.5	100.19
106.44	100.98	109.22	102.58	106.02	105.76	104	103.93	103.33	106.9	102.63	103.24	106.74	106.37	100.09	100.1	100.96	105.66	104.94	106.58	106.05	104.62	105.64	103.17	108.48	106.01	101.72	113.6	106.23	109.1	106.65	105.19	112.29	105.46	107	108.95	107.43	110.37	104.86	102.47	105.22	107.88	109.07	107.11	106.41	104.81	103.46	103.42	104.22	104.3
106.93	110.43	107.05	111	102.89	109.38	108.92	109.74	104.39	110.61	100.69	111.51	115.59	113.61	108.98	107.2	114.17	110.11	110.77	112.39	111.08	108.63	107.49	100.43	108.2	113.66	107.46	109.41	109.58	108.93	106.32	105.29	108	108.79	108.66	104.59	109.6	105.28	103.59	110.57	106.65	103.8	112.58	104.81	105.98	109.13	112	103.46	104.09	108.59
106.97	105.01	108.19	109.55	102.83	108.54	105.57	113.41	108.23	109.5	104.91	107.81	103.73	104.39	104.46	105.21	107.94	105.86	104.82	108.14	110.79	98.898	101.96	108.72	106.15	105.69	104.98	107.04	104.87	103.04	107.22	106.06	103.87	108.01	106.34	110.93	106.47	106.43	102.5	110.76	112.24	107.24	105.38	108.08	104.48	103.9	98.196	105.86	103.87	107.49
109.71	103.81	106.26	111.63	109.47	109.66	106.13	104.61	109.54	113.19	101.75	108.59	111.58	108.49	110.13	109.8	108.32	106.05	107.82	110.37	103.66	114.1	111.78	117.11	107.37	107.01	107.32	109.51	109.38	110.79	109.04	109.4	103.53	110.02	105.38	104.69	110.76	111.24	104.49	109.49	109.17	108.13	106.38	101.69	110.1	104.23	103.32	110.66	109.27	110.9
93.87	98.383	101.11	97.411	97.73	99.479	93.688	101.01	100.78	99.64	95.153	105.69	102.98	98.948	95.505	103.12	99.326	105.26	94.273	99.439	99.264	99.718	99.845	100.43	94.667	98.809	96.323	104.29	102.35	99.127	100.16	98.04	95.384	102.7	98.928	95.05	98.224	102.36	99.756	97.208	93.461	96.987	97.503	91.571	96.265	103	93.986	95.427	93.612	97.573
100.38	100.4	97.484	99.549	91.502	99.408	96.661	98.968	98.775	100.85	96.892	103.13	99.717	102.26	101.02	95.563	100.46	103.84	98.137	98.09	93.869	106.11	97.226	96.829	99.184	99.678	99.826	98.297	105.56	101.48	93.482	98.4	103.81	99.999	96.571	100.85	96.298	97.517	98.376	95.032	99.208	94.167	94.306	94.656	101.25	106.8	90.163	91.026	100.49	91.129
114.46	110.11	111.58	111.66	111.64	110.94	104.9	107.47	110.35	108.61	113.59	119.25	113.56	115.45	111.18	108.1	114.49	108.64	116.12	102.76	112.07	113.91	97.524	108.03	106.17	116.01	106.37	111.96	110.26	111.36	111.44	115.96	108.44	109.68	114.68	107.18	107.41	107.65	112.1	113.36	110.42	108.42	106.1	108.3	111.43	107.29	110.03	107.04	112.52	114.94
112.53	98.652	107.84	105.2	96.393	104.52	103.93	105.84	105.82	104.89	99.832	101.54	106.67	106.69	100.83	102.26	104.04	107.48	102.51	102.62	107.71	101.62	108.33	106.19	98.74	106.06	103.77	102.94	107.26	106.16	105.91	109.47	100.38	96.232	108.58	104.68	105.75	104.32	104.51	111.55	99.972	107.24	103.15	103.23	106.45	107.6	104.36	104.19	104.73	100.77
96.799	96.434	104.23	99.954	103.65	101.83	100.91	101.25	99.753	98.6	98.113	101.54	103.09	105.64	102.06	95.885	98.9	97.059	104.15	97.761	103.44	98.84	103.44	98.014	104.06	101.73	104.47	100.72	102.75	97.843	103.8	103.81	103.88	101.76	103.65	100.68	109.03	97.201	95.55	101.22	104.57	96.082	94.388	103.89	101.15	99.262	104.48	99.759	102.24	95.054
107.13	101.85	107.24	108.75	104.9	102.56	105.66	107.51	100.38	109.07	100.14	103.93	106.8	104.93	109.88	111.58	100.44	106	104.85	105.12	108.03	106.88	102.05	101.73	105.67	107.43	105.14	102.07	102.54	106.14	110.57	105.73	104.51	105.06	111.75	107.95	103.38	109	107.5	109.57	107.02	104.77	101.11	106.48	109.09	107.32	110.58	104.07	103.34	104.01
110.25	109.39	102.1	105.41	105.69	109.44	108.84	102.95	99.043	105.41	104.51	104.56	108.91	102.61	105.52	110.19	106.9	105.92	104.16	110.17	109.65	107.73	107.14	112.62	110.49	103.54	105.72	110.9	102.37	110.9	104.57	113.78	108.05	110.67	107.39	107.3	105.71	114.03	116.9	114.85	111.42	109.6	109.68	113.49	117.45	102.99	108.39	106.41	111.55	103.06
98.069	104.64	106.76	103.33	108.39	104.75	98.213	103.83	104.52	101.99	105.47	103.35	106.35	99.744	104.25	105.94	107.92	101.25	97.447	103.03	104.65	103.97	106.33	106.93	109.87	105.12	109.14	114.73	97.403	109.33	110.98	108.78	111.86	103.9	102.84	107.81	101.74	108.75	104.29	111.76	104.39	107.71	100.7	109.34	103.13	105.44	105.08	106.74	109.85	106.49
109.7	109.68	105.98	106.57	107.78	111.26	105.18	104.41	108.4	108.2	105.98	105.84	100.71	102.93	106.08	107.01	109.21	106.37	107.75	104.73	103.07	108.21	107.4	108.18	106.94	104.9	104.04	109.35	106.58	112.02	102.32	112.83	102.02	108.24	105.95	105.19	107.64	108.59	113.47	108	104.95	102.58	111.38	106.06	107.92	109.61	108.18	106.35	103.94	103.55
108.97	107.95	99.932	107.23	106.15	105.46	109.29	105.02	103.68	113.36	102.71	107.8	113.48	110.1	103.86	106.22	104.02	106.71	105.48	109.73	106.55	103.97	105.88	98.463	106.44	103.34	100.39	105.58	104.79	107.54	107.32	102.81	108.12	105.19	107.46	101.03	108.37	100.4	100.12	108.43	106.44	109.57	103.56	100.09	102.29	104.48	105.13	107.51	110.12	96.309
112	105.25	108.09	109.74	106.83	108.76	104.11	107.54	106.88	107.73	106.3	109.45	109.21	100.11	97.822	107.51	105.77	108.75	106.01	103.42	109.13	105.26	110.42	103.57	107.9	114.98	107.4	109.37	105.55	105.12	103.08	105.38	108.4	110.83	105.15	107.28	116.16	103.19	107.03	108.9	108.09	105.81	107.88	112.9	102.86	102.12	104.16	107.22	103.83	107.68
109.9	101.41	116.68	105.23	100.77	109.24	108.38	114.25	105.32	110.54	106.39	109.98	109.72	105.74	106.57	110.71	105.76	113.73	106.81	107.57	110.42	110.72	106.97	113.28	113.61	103.77	107.35	109.79	107.04	107.59	112.26	107.66	110.72	105.75	106.31	106.29	114.28	108.82	112.55	114.53	110.21	103.9	109.34	113.58	111.83	103.58	104.53	105.5	107.88	110.8
96.703	98.28	95.834	99.04	92.376	95.996	97.674	97.636	103.51	93.125	95.561	99.833	102.16	97.603	94.188	93.427	97.016	98.429	94.183	99.508	94.242	96.546	97.864	97.735	92.089	100.41	99.415	97.373	98.485	99.132	99.713	100.69	95.108	100.35	97.425	97.066	101.74	95.465	100.96	98.086	96.634	95.137	94.618	98.041	95.038	97.911	97.246	102.52	93.049	101.07
96.548	91.763	99.617	94.219	94.895	94.692	93.851	101.45	98.799	92.68	102.47	104.33	96.431	97.374	95.569	97.232	99.522	100.73	95.882	100.74	93.914	92.462	100.7	99.943	96.136	97.467	92.989	94.516	99.316	93.755	95.217	91.913	91.91	101.94	98.057	93.802	98.645	101.7	97.671	95.427	98.519	95.287	91.824	100.16	95.843	100.35	89.569	99.891	106.96	100.21
110.77	107.51	101.83	111.82	109.85	105.84	104.83	112.76	107.47	104.49	110.62	112.09	112.16	110.43	111.57	113.51	103.4	104.81	110.24	112.4	104.73	112.79	106.26	106.41	102.54	105.69	108.25	108.3	109.66	104.7	107.4	107	106.33	103.3	112.98	108.62	103.73	110.71	110.38	109.01	106.52	111.22	107.7	105.11	106.82	114.55	101.79	104.96	111.37	104.24
109.97	108	107.57	105.1	102.19	104.11	96.671	109.38	102.01	104.91	105.52	100.64	106.35	108.98	107.14	103.75	110.88	106.53	107.85	105.22	105.09	103.19	104.41	105.93	104.44	107.91	106.25	106.55	109.59	102.42	99.99	102.23	100.87	103.99	101.94	106.77	94.014	106	109.02	109.98	110.07	109.29	109.88	105.11	104.16	99.777	110.82	102.55	108.46	107.15
99.531	96.334	95.924	100.8	98.335	96.967	95.646	98.83	96.21	103.2	92.67	98.257	95.534	95.033	97.821	94.821	92.474	98.799	94.834	103.23	93.355	92.956	97.722	101.46	98.446	101.61	98.156	95.113	107.61	98.218	98.091	97.801	95.441	97.911	96.899	93.003	99.492	94.901	96.941	96.911	98.997	95.828	99.677	101.37	94.85	102.32	100.3	92.837	101.81	96.064
102.32	106.07	104.16	104.59	109.58	105.51	107.8	109.22	104.76	108.21	101.87	103.8	106.35	103.24	106.52	106.55	102.28	108.08	105.16	107.13	108.77	107.32	105.99	102.72	101.28	105.9	100.7	108.68	108.03	101.78	108.97	110.25	99.691	102.15	100.17	107.81	108.39	104.44	108.33	107.3	106.33	103.34	104.41	108.88	105.58	102.42	109.76	105.71	107.15	98.021
109.73	103.27	104.84	107.77	114.6	107.08	111.31	105.97	111.29	110.12	114.8	105.32	107.25	112.41	109.27	106.19	105.79	114.34	106.21	109.82	111.88	106.29	100.25	109.05	107.15	112.83	107.02	102.69	103.1	110.16	108.19	105.24	108.46	106.02	107.34	112.94	113.78	110.26	101.76	103.28	108.7	110.23	106.47	112.09	111.24	103.02	105.62	111.01	115.94	105.78
94.326	97.647	97.117	98.654	96.315	94.973	99.303	98.473	94.069	104.72	99.212	101.59	98.708	98.383	98.044	99.001	100.05	103.58	93.157	98.585	97.746	97.294	101.42	97.824	101.8	105.79	103.79	101.95	93.396	101.88	93.606	95.902	102.63	101.02	97.396	99.064	102.71	92.495	97.604	107.44	97.958	101.02	100.42	105.55	102.28	97.68	99.724	98.814	101.22	102.77
92.906	99.852	101.33	97.683	99.236	100.95	106.84	102.45	102.22	103.81	102.53	100.01	96.539	102	99.378	99.429	102.63	98.008	95.233	97.149	100.58	106	95.299	102.77	95.804	101.15	106.6	95.747	96.712	104.75	98.294	98.839	101.2	101.8	106.95	97.354	96.721	104.46	99.059	107.03	97.619	99.69	104.85	101.99	96.9	95.341	95.353	95.13	100.43	99.904
103.77	105.09	109.72	110.22	110.25	107.04	111.91	105.7	101.99	112.33	103.68	106.73	101.9	100.22	104.98	99.895	102.57	104.16	108.62	105.86	112.95	109.44	102.81	106.03	102.95	100.76	110.45	111.89	112.74	110.69	107.77	101.79	107.69	106.33	103.59	108.1	105.23	104.54	104.11	106.59	104.06	109.14	106.12	102.22	99.405	107.45	101.86	103.78	112.9	106.21
112.45	108.9	104.59	109.31	112.53	106.93	109.31	107.61	105.95	104.74	112.36	110.62	106.79	109.4	109.98	105.84	108.15	111.09	111.8	113.48	105.52	105.15	110.16	101.42	111.2	114.36	110.66	109.7	102.82	116.17	108.82	110.66	110.73	111.36	106.62	108.96	108.15	102.35	109.59	111.2	112.08	116.09	106.57	109.5	101.64	110.98	110.32	111.82	115.73	105.07
107.21	104.56	110.23	106.45	109.35	108.45	106.77	99.999	102.21	104.92	100.74	103.46	101.14	108	107.23	101.88	110.2	100.35	107.25	104.61	103.83	106.44	104.29	109.08	109.95	106.61	101.77	109.28	112.24	102.74	102.48	101.43	96.88	105.21	107.41	104.86	107.35	107.58	108.46	105.87	114.42	96.483	114.53	104.33	97.432	108.92	103.59	108.98	107.31	101.42
107.24	103.8	102.6	106.54	103.76	100.03	113.93	106.94	100.76	103.28	108.29	107.96	110.78	102.23	105.52	105.97	106.08	103.82	109.29	109.93	108.06	108.31	104.96	101.02	104.53	106.69	105.46	103.88	100.04	109.48	107.64	114.55	103.39	96.091	110.95	100.62	107.9	102.81	106.05	104.69	98.18	103.05	100.13	108.65	103.79	93.835	104.42	109.62	112.73	102.31
104.12	109.33	108.6	105.19	108.79	111.29	106.91	114.08	107.35	105.02	113.18	109.57	110.6	104.84	105.92	111.06	104.04	111.99	109.49	110.28	108.72	105.6	110.9	109.97	107.49	102.54	106.56	105.11	106.92	107.49	112.42	109.46	110.73	107.33	106.48	113.9	108.27	108.33	111.6	113.24	106.32	112.8	107.49	106.81	110.39	104.23	110.73	114.82	103.97	111.29
103.58	106.1	103.7	107.08	108.72	105.8	106.21	103.35	101.22	107.84	110.41	108.19	105.8	102.16	105.44	108.54	105	104.61	106.94	105.08	107.86	105.33	102.9	107.08	106.35	108.57	111.3	104.04	101.96	101.8	111.7	103.46	107.96	112.19	100.5	109.98	103.28	101.75	106.75	106.8	105.27	103.79	105.63	113.63	108.61	107.44	111.45	107.56	103.85	110.53
98.949	96.622	103.15	100.73	99.355	100.17	94.809	103.32	106.86	93.289	103.66	106.59	97.798	101.87	102.73	100.23	101.04	104.43	99.56	97.134	102.26	101.14	101.68	101.32	98.757	97.034	97.373	98.441	90.363	97.764	91.226	100.96	97.174	96.081	101.77	97.942	102.45	100.13	97.121	98.778	95.984	100.05	102.52	100.09	95.932	100.57	92.642	92.156	96.493	101.17
111.29	101.3	105.2	105.52	109.76	109.72	108.06	105.76	107.43	101.39	103.95	101.53	104.1	109.15	107.93	105.21	102.67	106.27	103.06	111.17	104.55	110.8	103.47	103.9	109.63	116.09	106.82	106.79	103.08	105.25	106.94	103.42	113.61	104.49	105.01	103.75	104.17	99.383	101.35	110.46	104.3	104.53	103.5	106.05	107.75	110.81	104.45	107.7	101.56	103.8
108.86	98.448	110.88	104.27	107.99	109.54	107.77	105.28	106.37	104.52	105.88	109.6	97.691	114.21	103.09	103.36	99.429	96.568	102.71	103.63	108.78	107.64	103.97	107.85	110.64	107.02	102.77	106.1	104.85	102.96	107.52	103.75	101.97	102.86	105.12	107.97	105	99.549	102.31	106.48	99.411	103.16	107.6	106.99	101.35	100.02	105.78	104.57	102.13	107.87
98.307	101.72	99.695	98.226	98.971	97.286	101.31	100.36	96.968	101.34	98.213	94.146	96.167	96.799	95.116	92.532	100.17	89.558	100.74	92.157	96.842	97.705	88.968	93.868	96.17	98.722	99.63	104.48	102.12	99.244	102.44	98.647	99.258	105.17	95.562	99.184	95.231	99.075	91.035	99.407	93.715	97.983	99.359	101.79	97.861	94.827	98.539	94.287	100.64	95.691
112.02	110.48	107.62	104.44	112.39	98.898	105.22	111.63	106.62	100.52	109.91	106.19	106.1	114.82	108.63	106.58	107.97	111.65	110.71	110.62	102.68	103.44	107.69	109.86	105.59	110.62	103.66	107.84	110.64	104.22	105.37	105.16	107.64	108.25	110.5	113.59	103.17	105.77	108.74	108.57	102.37	114.17	104.27	113.89	105.68	106.82	112.25	107.24	109.56	101.77
104.33	99.174	105.14	102.95	97.878	99.415	96.771	97.932	103.18	97.558	99.873	106.75	94.13	101.64	93.417	97.565	102.91	97.501	95.757	96.992	95.65	99.468	107.07	88.157	97.549	100.04	98.88	100.63	99.289	97.605	103.83	104.6	99.119	101.35	101.45	96.279	100.25	98.339	99.247	104.51	100.14	90.164	96.864	95.956	95.969	102.52	96.469	98.197	104.4	102.48
104.12	112.1	104.05	102.64	104.79	104.47	100.76	108.21	111.27	113.61	99.909	103.25	104.18	108.31	103.17	114.32	98.844	103.96	102.87	111.52	106.96	103.72	106.05	104.64	108.28	106.33	108.56	100.76	110.87	102.47	112.19	106.3	107.18	109.71	110	103.94	101.31	103.08	107.76	104.5	103.47	109.86	106.34	100.04	105.1	112.05	106.41	102.15	104.63	108.59
97.747	98.706	104.81	107.86	103.48	101.22	95.131	104.01	97.309	98.414	98.58	99.51	103.5	102.27	102.9	99.19	105.97	99.261	98.379	99.887	107.13	97.26	100.64	100.05	95.682	100.64	99.015	99.103	103.18	101.29	100.71	99.076	96.94	100.64	101.57	107.67	97.231	98.503	100.35	91.086	96.1	100.75	97.998	101.24	101.61	98.94	98.291	97.884	106.02	98.283
107.52	105.44	109.43	106.08	108.28	105.72	109.35	111.04	104.73	104.97	109.26	111.78	104.3	106.05	104.64	104.86	105.87	107.58	104.7	103.8	116.94	104.36	107.96	108.49	106.32	104.51	114.08	108.76	115.29	111.26	107.7	109.73	106.63	109.59	111.41	103.36	107.88	111.05	109.15	107.42	107.68	110.1	105.17	109.49	108.83	112.96	106.32	111.27	110.99	112.33
100.52	100.14	99.765	99.742	98.735	97.355	102.73	93.617	99.308	98.89	101.68	97.737	103.08	102.03	103.37	93.256	96.621	101.34	97.125	98.847	93.68	95.828	93.453	99.401	100.92	96.909	95.162	97.928	102.88	95.686	94.962	100.52	99.506	98.183	93.194	99.401	95.192	95.974	101.51	98.083	95.781	93.323	98.524	96.674	100.48	100.55	95.476	97.662	97.941	104.85
107.25	106.56	104.24	102.77	107.96	109.59	108.17	101.82	111.92	104.39	101.77	105.43	106.7	108.21	101.32	106.74	107.53	102.38	108	105.22	108.58	101.4	103.15	108.56	104.01	108.52	100.56	105.2	104.48	108.64	111.37	105.88	107.77	105.78	106.27	101.42	107.27	108.55	108.05	100.09	103.18	107.76	108.62	108.5	103.71	111.5	97.474	113.22	103.43	110.87
100.53	102.75	101.52	105.69	102.06	103.46	98.924	102.57	104.09	101.27	95.981	101.77	105.01	91.738	101.81	93.153	105.28	101.97	110.14	103.28	102.01	99.193	97.741	97.436	102.82	99.304	101.37	96.131	95.04	101.12	100.49	97.626	101.12	102.07	94.078	107.28	101.65	97.524	101.16	103.17	104.67	97.125	101.52	101.09	101.78	94.762	97.3	97.418	101.27	93.372
113.39	112.55	108.74	113.1	107.84	106.47	114.92	109.34	109.24	110.04	110.11	106.94	110.26	114.79	114.63	113.98	103.06	108.07	111.82	108.76	112.26	109.65	111.54	116.88	112.18	106.41	106.66	110.23	98.94	109.43	105.43	108.15	113.92	107.27	117.83	109.63	110.99	110.15	114.17	108.01	108.95	113.8	108.32	113.88	106.67	112.11	107.78	113.51	111.78	109.67
106.77	106.6	105.18	109.53	105.72	103.1	101.49	101.91	105.98	104.72	102.44	105.69	114.22	106.71	112.81	104.64	105.71	105.86	103.25	104.01	109.84	108.59	107.86	101.33	108.33	102.1	100.07	108.7	108.4	99.675	105.68	103.07	101.97	105.38	112.47	106.19	101.03	105.19	108.48	105.12	100.26	110.78	109.21	109.61	114.52	101.44	106	107.46	100	103.56
111	111.08	108.55	103.47	106.58	107.82	106.9	101.39	103.23	113.62	111.84	104.88	111.52	110.28	108.81	107.99	108.98	110.73	106	106.58	108.23	106.65	114.28	106.04	110.04	103.92	113.92	113.05	105.36	103.39	106.45	108.46	110.21	103.34	104.84	108.81	101.94	105.42	104.42	105.96	112.24	106.49	111.29	102.45	107.83	108.47	107.24	106.94	106.05	112.99
108.79	103.07	107.8	102.66	108.76	105.43	106.17	103.43	104.51	108.25	107.74	101.85	104.77	101.08	105.16	107.11	105.51	104.04	106.81	105.38	108.74	103.89	105.37	106.64	107.12	112.99	107.03	107.44	106.66	102.9	105.67	107.66	109.68	101.68	103.45	109.27	107.23	101.41	111.18	106.24	103.08	108.38	104.43	104.14	109.68	106.82	97.418	109.02	109.79	111.62
111.28	114.2	107.68	110.04	108.99	107.83	111.35	104.69	107.48	109.35	112.35	108.82	106.52	101.84	108.08	107.57	109.06	108.55	109.25	106.44	107.9	110.18	107.61	106.23	108.57	107.11	103.48	109.04	114.4	110.45	114.44	106.14	107.89	104.49	110.5	104.11	113.72	104.27	114.17	107.75	103.34	109.79	107.13	114.78	103.35	107.38	111.61	107.94	111.41	114.63
99.212	97.63	99.052	100.5	97.253	92.621	101.79	100.23	98.321	103.09	97.994	100.79	101.94	97.398	96.268	99.765	98.036	103.81	101.36	99.803	104.1	100.02	101.81	108.18	105.1	95.771	99.051	100	101.14	96.387	102	103.74	106.31	102.75	101.53	102.48	99.167	103.09	96.608	100.32	98.52	98.022	98.631	99.362	95.954	97.634	101.73	109.92	93.659	104.82
106.87	112.53	107.08	105.02	111.08	110.12	113.64	114.11	116.36	108.13	116.32	108.99	123.26	112.66	111.94	109.32	106.17	111.45	104.24	105.04	106.41	111.72	108.9	107.37	109.36	106.83	109.56	111.18	109.15	102.95	104.88	108.11	112.26	108.03	113.64	106.74	108.05	113.85	111.02	107.87	108.55	107.05	103.12	111.86	104.26	110.71	109.32	116.18	108.69	116.68
108.65	110.06	112.92	110.95	109.62	111.41	112.65	112.41	107.33	106.56	109.33	119.59	107.06	110.77	109.65	108.89	113.17	106.42	108.44	109.8	111.06	111.09	106.74	116.32	107.44	111.61	112.69	110.72	109.22	104.82	111.9	106.14	108.81	110.4	112.76	105.31	109.23	111.02	114.27	108.99	113.43	110.56	112.31	105.5	113.44	108.99	104.56	116.3	107.34	113.25
99.566	100.22	98.988	103.79	92.006	97.028	93.603	100.36	97.869	97.413	95.9	104.76	98.253	105.03	101.33	100.92	100.79	97.322	107.24	100.43	99.739	97.499	96.803	95.318	93.359	95.833	95.096	94.919	90.578	91.252	95.021	103.06	101.38	102.96	94.075	102.93	96.07	95.472	99.381	102.4	99.026	96.145	98.622	90.169	99.776	100.71	96.119	97.913	98.592	99.917
111.72	110.31	110.19	110.3	103.78	102.33	107.01	108.23	108.13	102.76	108.99	109.87	103.4	106.98	105.9	106.95	102.07	106.8	103.3	106.53	105.34	104.19	101.24	110.57	107.6	107.32	103.19	103.63	102.95	112.61	104.2	105.99	105.54	108.72	99.807	106.16	104.64	107.33	110.26	105.17	104.63	102.4	106.36	110.07	103.95	110.81	116.55	105.13	101.82	107.97
111.75	103.2	103.1	106.07	107.93	110.14	105.45	107.21	111.02	106.88	104.93	104.14	111.9	105.71	110.31	104.89	105.77	100.92	102.08	98.725	105.73	108.6	100.17	108.04	110.42	105.34	102.95	113.11	109.39	106.9	105.09	106.54	103.14	109.86	112.16	106.04	108.16	102.71	106.57	108.24	101.98	100.08	105.05	110.34	109.82	102	105.85	108.12	105.29	103.21
107.5	109.35	108.36	109.95	105.23	107.5	108.01	109.95	110.46	106.88	108.16	108.86	102.03	104.17	110.06	98.936	104.36	110.57	110.67	111.43	101.32	114.33	109.25	108.77	100.5	106.82	105.49	107.42	102.59	107.84	103.26	105.28	102.59	106.8	113.48	112.34	108.48	108.09	106.97	105.47	105.33	106.66	103.38	106.91	108.64	109.14	107.29	109.81	110.19	105.07
109.02	106.86	112.93	107.07	105.07	112.68	106.44	108.51	111.01	106.73	101.16	105.11	111.19	107.54	108.17	105.98	113.72	108.41	106.25	102.71	105.03	109.73	111.96	107.19	111.53	109.54	105.92	113.53	111.2	106.3	105.12	101.74	109.13	112.24	104.8	108.49	109.07	105.57	110.15	107.97	102.76	104.69	108.19	107.1	108.63	105.59	110.71	111.53	106.44	110.94
106.48	99.884	100.8	105.15	101.2	101.55	101.15	106.07	105.88	113.54	107.78	103.35	107.56	104.87	104.94	106.48	106.91	100.02	105.7	106.03	105.9	108.25	106.43	109.06	106.54	104.07	106.15	101.64	104.01	102.02	107.09	104.02	105.15	108.99	106.51	107.59	105.52	107.62	101.61	109.79	104.95	103.56	109.33	106.58	103.67	107.61	100.23	114.64	104.8	103.3
91.437	105.4	102.86	96.122	92.779	99.635	104.99	88.718	99.457	95.275	98.603	95.563	96.598	95.223	94.379	103.05	100.43	93.043	99.174	100.14	97.446	98.286	99.99	101.53	102.56	95.417	102.39	95.509	98.261	102.72	98.136	97.317	97.487	97.563	90.656	89.733	94.786	93.292	101.94	97.571	102.51	88.082	100.19	93.89	97.324	101.2	94.61	97.662	93.727	101.2
101.39	106.88	114.08	114.87	115.52	110.79	103.85	105.38	111.31	106.04	110.26	113.25	103.42	99.333	108.31	105.53	107.2	104.84	108.43	108.06	111.71	111.72	108.88	112.74	107.42	106.47	100.7	103.55	111.37	109.12	107.21	105.61	109.3	108.53	113.33	110.25	107.19	109.89	106.17	104.78	105.68	111.13	108.28	101.96	105.47	103.44	108.19	107.08	108.69	109.12
101.92	99.097	104.26	107.16	103.89	104.55	94.781	104.97	105.15	112.04	103.8	106.14	105.75	109.19	106.21	110.63	102.73	104.96	109.02	101.26	112.93	106.98	103.71	109.23	109.6	104.1	103.19	113.01	104.51	104.67	99.409	106.25	102.05	107.17	104.43	106.46	108.76	104.97	107.8	106.07	108.48	109.51	112.47	110.41	108.38	113.07	110.38	109.74	101.28	101.94
98.597	104.64	106.47	103.64	104.05	105.69	107.5	102.36	103.95	107.84	104.86	105.59	102.53	105.91	106	107.25	105.86	111.41	102.47	102	101.5	109.14	107.47	103.04	110.79	113.4	105.82	104.69	113.05	97.121	106.69	108.3	107.84	106.44	106.66	105.18	100.85	97.828	107.71	96.283	101.33	101.88	104.12	101.51	99.191	100.05	106.22	107.65	109.73	104.78
96.036	94.065	93.014	91.153	96.927	103.96	97.319	99.494	99.451	97.29	93.438	99.351	102.22	93.4	93.755	104.06	98.541	101.95	94.978	90.478	100.46	97.109	100.14	96.347	99.325	99.02	97.91	94.347	94.479	94.865	100.24	92.728	97.348	106.06	97.563	96.384	101.38	98.773	102.45	104.3	96.462	96.24	97.725	98.339	96.893	97.5	100.45	99.783	103.32	100.98
104.4	113.19	113.4	109.71	115.29	111.3	106.88	110.02	111.8	101.67	110.64	109.84	107.42	106.48	102.17	102.22	101.37	107.41	108.51	108.72	107.62	111.11	115.65	107.01	102.44	111.41	102.95	107.37	111.11	110.21	106.8	107.58	109.45	100.04	111.59	102.74	104.53	107.36	109.75	104.63	117.92	109.6	102.92	109.1	114.33	109.92	105.13	114.58	107.83	108.31
111.74	110.44	108.74	106.46	116.96	106.89	111.74	109.57	114.66	103.04	108.53	108.43	115.79	112.97	113.65	103.8	109.88	111.06	111.4	108.92	115.79	104.76	115.45	106.58	105.21	110.15	112.35	107.6	113.78	107.83	107.38	104.9	114.25	111.39	111.39	111.92	110.99	111.22	107.24	113.52	111.81	105.63	105.54	109.37	116.87	112.62	112.14	116.09	114.86	109.53
101.16	100.81	104.37	104.49	100.73	97.108	100.74	100.5	96.17	94.786	97.408	99.748	99.705	101.57	105.41	101.3	97.446	103.95	96.143	100.15	100.32	98.798	104.02	103.03	97.659	100.73	106.16	103.5	101.21	99.462	97.98	101.77	103.46	99.963	102.49	102.4	94.389	98.231	106.45	102.77	99.202	101.47	96.475	107.02	104.06	97.058	98.406	102.76	108.41	98.517
102.7	104.99	106.07	101.24	109.34	107.23	106.95	103.35	101.89	101.56	105.96	108.89	109.16	107.8	99.973	109.3	105.13	112.41	105.32	105.72	107.92	104.79	101.11	106.86	100.39	104.48	107.04	111.95	105.06	112.1	109.95	103.19	103.16	109.15	108.43	107.77	103.56	108.95	105.77	106.3	103.97	110.27	101.53	102.93	105.73	109.33	111.86	107.44	102.5	104.39
109.35	106.6	107.03	106.53	113.16	109.29	109.55	104.83	110.1	107.31	105.75	111.09	107.32	110.67	107.78	112.64	103.37	104.7	109.37	105.18	106.5	103.07	106.77	104.69	114.04	113.5	108.77	112.52	106.51	111.96	104.41	104.87	105.47	106.91	106.58	107.01	111.96	107.6	107.53	107.8	104.65	110.29	108.97	109.75	107.46	106.69	108.84	101.69	112.75	102.71
101.25	108.3	107.96	111.09	108.28	107.19	107.45	107.67	112.19	105.61	108.52	110.84	109.71	112.02	108.58	103.6	113.95	111.83	109.29	107.6	109.58	107.5	107.06	105.99	110.63	112.06	109.44	115.39	105.11	105.33	106.56	110.25	101.88	108.31	110.98	110.03	108.66	102.94	111.76	105.87	109.74	106.35	108.12	106.86	103.08	100.61	107.58	107.75	110.43	107.48
102.63	104.76	108.68	105.42	101.79	98.145	106.26	102.42	104.54	101.97	104.01	109.23	104.42	104.65	105.62	107.78	108.6	106.34	105.96	103.82	107.58	102.11	105.7	106.16	111.64	99.422	102.39	106.63	100.99	100.63	105.34	103.2	100.14	100.86	101.64	102.87	103.02	101.2	104.22	104.47	106.71	105.65	107.52	108.55	104.33	106.3	107.04	110.76	106.71	101.9
92.775	101.68	94.223	94.829	97.161	91.022	99.552	97.598	100.23	107.11	104.31	100.63	101.16	94.852	100.41	102.77	95.956	103.17	98.078	100.62	98.426	94.837	98.31	94.282	94.855	92.564	97.399	101.16	101.01	95.129	98.418	97.341	99.412	101.84	102.82	95.649	95.428	95.011	94.935	103.03	103.11	107.12	99.285	99.771	95.363	93.648	98.364	94.816	105.67	93.761
96.362	97.352	102.98	96.342	96.425	99.123	95.806	94.739	98.486	93.986	94.789	94.785	98.389	100.78	95.922	104.89	99.585	96.676	90.568	95.388	96.335	94.697	100.26	100.62	99.764	99.244	95.316	100.7	95.993	98.272	102.07	96.457	98.976	97.645	96.37	97.975	94.408	100.93	101.25	101.03	96.857	95.385	92.914	102.44	97.174	100.12	94.437	101.5	98.762	95.054
105.75	110.51	103.32	107.65	104.09	106.27	101.32	105.41	113.51	111.27	105.71	109.42	105.6	113.53	107.1	105.78	104.1	107.36	101.82	104.11	110.6	105.16	108.2	104.5	104.75	107.32	110.56	108.3	113.64	100.58	104.93	104.77	112.06	104.62	109.21	106.32	100.25	101.96	104.86	104.74	107.46	106.09	106.08	104.57	105.08	111.14	103.68	112.74	104.33	106.59
114.32	107.83	113.89	115.27	102.74	111.81	106.95	110.32	109.12	111.1	107.33	106.22	111.36	116.28	108.7	108.27	111.09	110	107.17	112.22	107.37	107.51	107.43	111.6	114.69	110.04	111.92	107.06	108.88	111.76	103.28	108.64	111.1	111.33	108.87	109.58	111.9	110.88	104.29	108.58	110.43	105.6	110.09	109.56	107.98	114.26	113.42	106.95	108.63	109.08
112.36	105.49	104.69	108.19	109.94	114.83	108.99	110.79	104.49	108.27	110.9	106.98	105.01	107.11	109.8	110.61	108.7	113.31	106.18	105.94	108.3	108.29	105.25	112.15	108.09	112.26	109.21	104.98	110.86	106.47	109.37	106.82	105.77	109.81	102.95	101.78	102.61	102.42	106.45	109.42	104.79	106.03	106.56	103.75	104.15	108.7	104.64	106.78	104.13	105.56
107.66	103.4	105.38	108.79	106.39	111.35	106.26	109.58	102.35	108.2	108.62	100.42	107.06	106.56	99.677	104.63	100.73	101.72	104.4	104.34	103.57	109.25	108.67	110.5	111.89	112.68	107.15	109.05	104.47	101.62	105.44	110.91	110.68	107.8	108.2	101.49	107.64	100.71	103.92	108.73	106.11	102.85	104.88	108.39	98.804	105.86	106.67	107.85	108.87	108.45
97.776	100.45	101.53	94.13	98.75	94.514	91.814	96.981	107.75	96.227	90.818	96.724	98.22	101.57	93.18	98.359	95.637	94.029	96.56	96.222	107.16	97.893	97.398	99.754	98.09	99.024	98.181	98.921	98.743	94.36	96.528	88.574	102.66	98.095	98.434	99.427	99.608	95.67	98.946	99.276	99.455	97.413	96.092	98.499	94.671	94.07	96.736	100.81	95.295	97.788
104.84	106.86	115.68	112.34	105.74	108.36	106.74	106.45	110.62	104.72	113.32	110.98	108.99	102.43	106.05	109.54	104.67	111	107.15	113.91	111.19	112.91	111.1	106.66	110.69	109.84	114.6	98.672	115.52	107.64	108.64	113.79	109.52	110.29	109.65	110.15	108.04	112.37	105.29	108.33	108.29	110.82	111.62	109.9	111.54	105.86	108.32	107.81	111.13	107.9
112.35	108.67	106.68	104.07	107.02	107.77	116.06	110.37	102.73	107.93	114.92	107.89	111.5	106.47	111.49	102.26	114.94	112.22	105.54	110.71	109.99	107.5	107.1	112.23	104.89	111.99	105.74	110.59	109.41	114.16	111.82	110.8	100.63	101.39	105.93	108.11	107.18	103.18	102.92	110.95	109.28	113.84	110.81	104.93	110.68	104.88	103.94	108.35	105.01	108.07
107.45	109.63	110.95	109.4	104.99	108.35	102.3	105.71	103.68	110.41	103.76	108.68	106.69	104.63	107.97	106.22	107.73	113.8	113.54	105.98	106.2	105.7	109.47	108.52	106.51	107.07	107.78	105.08	110.85	116.27	103.18	105.98	104.91	104.27	107.75	110.33	102.86	110.69	104.17	106.06	112.26	105.67	109.56	107.31	110.62	108.09	107.64	105.86	108.49	106.29
101.87	110.69	109.35	110.37	100.26	111.42	109.79	104.82	113.75	103.14	107.25	108.58	107.97	104.31	105.16	105.76	102.64	109.51	106.91	102.92	106.39	109.34	106.43	94.488	105.13	102.58	107.01	105.8	110.68	106.1	105.4	102.58	111.84	106.25	110.48	106.05	102.89	109.5	106.73	109.32	105.57	100.89	110.49	109.62	104.35	106.78	110.7	105.61	106.25	106.68
105.08	106.84	109.65	111.32	105.73	107.02	111.54	112.8	106.39	108.65	115.55	107.34	105.16	109.86	108.67	107.93	114.56	108.91	110.03	106.38	109.12	112.88	113.47	106.6	108.79	107.15	106.88	105.05	109.94	105.15	107.66	109.96	112.09	115.41	115.67	112.19	106.28	109.89	109.89	112.52	109.33	112.37	106.79	107.51	106.29	110.31	109.24	112.4	109.77	105.05
104.18	105.23	101.28	104.94	99.853	101.81	107.76	98.65	103.31	101	102.62	102.37	100.77	107.8	103.38	95.812	95.046	93.394	101.53	104.6	96.669	98.094	99.991	101.6	101.01	102.14	102.57	100.08	99.484	96.423	100.74	103.85	97.351	104.99	96.444	100.87	105.08	101.94	100.37	102.1	106.27	97.457	94.858	104.77	103.97	92.763	100.93	102.55	105.8	108.89
106.53	104.7	101.57	105.74	107.76	102.75	105.3	102.78	101.75	113.19	109.48	104.11	111.37	106.95	108.6	103.97	102.03	107.03	105.21	104.81	109.6	101.09	110.31	107.53	107.82	111.57	110.99	110.18	108.09	105.15	105.75	109.12	105.39	102.18	108.08	108.08	99.94	110.3	102.67	112.78	112.36	105.2	108.88	101.21	98.757	106.94	108.79	100.42	111.67	103.77
109.63	105.64	102.23	107.72	110.55	101.85	110.26	107.6	108.49	108.57	110.26	102.35	101.34	111.13	107.9	112.29	104.65	107.67	113.37	104.45	107.53	107.9	109.83	109.73	108.43	115.54	114.08	105.54	104.73	106.13	109.63	108.87	109.95	106.68	114.14	106.61	114.57	104.28	106.39	107.46	110.8	110.71	107.18	111.13	106.54	108.46	111.04	108.92	108.99	100.01
101.55	95.569	98.355	103.34	103.43	97.175	99.662	96.679	97.567	97.346	98.361	98.99	93.317	94.237	95.281	98.399	99.779	95.472	101.3	99.616	103.62	103.41	96.158	97.717	95.336	101.74	96.155	100.34	96.754	96.189	94.741	98.594	104.57	102.57	93.021	96.989	92.327	91.938	98.59	99.625	98.782	97.784	92.688	91.921	94.777	95.358	99.874	97.969	98.629	98.749
95.715	101.99	101.81	99.077	96.231	101.67	101.62	98.595	102.38	100.21	93.725	94.717	100.07	96.182	97.848	98.418	99.117	100.88	91.841	105.62	99.544	98.961	95.299	98.849	105.14	98.374	99.562	103.7	97.251	102.21	100.57	100.09	95.356	94.478	103.53	104.91	103.89	98.894	103.9	95.778	94.572	95.163	97.692	89.84	100.39	101.98	106.55	111.04	99.907	104.5
109.98	112.35	106.95	105.12	106.88	111.11	109.48	107.73	108.56	111.95	105.83	106.25	107.82	106.2	106.42	109.43	106.25	109.93	109.2	112.89	110.59	112.59	103.01	107.61	116.76	109.09	101.12	102.51	112.1	107.94	106.82	103.92	109.96	106.96	107.87	104.64	106.8	113.01	106.41	106.65	112.98	114.24	108.05	104.37	108.22	107.61	111.5	107.47	110.59	104.48
102.23	96.3	98.883	94.329	99.679	100.34	102.47	100.26	102.49	102.69	104.17	104.18	103.38	96.151	97.765	96.334	101.98	106.14	100.8	104.2	101.4	101.07	105.92	102.55	101.75	103.83	99.838	100.62	101.97	99.5	94.277	104.76	95.928	104.23	103.86	97.559	93.872	98.724	98.343	98.754	96.48	98.435	101.86	99.377	102.57	93.006	104.78	107.04	97.938	98.624
114.68	110.75	108.04	111.43	108.61	112.17	107.74	111.86	109.99	111.5	107.56	108.85	104.62	104.51	103.47	105.97	104.21	103.06	107.64	110.79	108.06	107.24	103.48	104.89	105.37	106.42	108.66	112.42	107.75	108.47	110.25	107.31	105.3	100.34	102.87	108.37	105.73	100.47	107.82	104.8	109.66	108.8	105.15	105.67	105.18	112.28	112.24	109.04	108.06	110.26
106.19	111.15	106.99	114.01	98.829	106.02	105.45	107.93	110.19	111.58	106.59	112.7	118.6	105.81	107.13	106.52	105.14	103.08	108.5	104.73	111.23	105.12	103.56	106.85	105.98	104.63	113.43	110.9	109.51	107.73	110	112.4	107.85	103.32	105.93	104.29	107.19	112.17	111.42	110.17	100.25	112.01	108.12	105.85	109.47	109.44	106.85	107.48	110.95	109.42
106.4	106.73	101.79	109.38	101.14	103.57	108.73	106.38	108.27	106.1	106.26	112.47	106.48	107.23	105.95	100.11	100.97	104.44	97.105	111.83	104.45	108.91	105.57	102.98	111.78	108.92	111.29	99.131	105.92	106.03	106.28	105.07	111.29	103.32	106.52	103.25	104.73	103.75	100.12	102.76	100.39	109.51	102.65	100.42	106.27	104.07	106.02	101.89	110.61	110.95
101.25	104.64	103.4	91.497	107.76	98.968	96.111	99.746	93.857	97.058	98.127	94.85	99.194	99.333	94.131	99.343	101.15	96.925	96.09	101.8	100.38	93.739	101.35	98.02	95.597	97.136	99.483	97.907	97.542	100.57	93.552	92.015	96.019	98.088	95.128	99.828	104.84	103.85	102.65	94.469	98.752	100	101.36	97.63	99.728	99.736	100.15	96.934	95.329	97.483
96.423	96.083	99.134	100.54	102.6	98.765	97.609	99.9	99.242	101.32	100.08	101.39	100.61	106.24	98.918	99.806	97.08	102.13	101.35	110.31	99.489	96.7	103.07	96.817	100.23	101.38	99.14	97.261	100.56	103.99	99.665	101.35	97.79	98.552	100.3	104.06	105.4	102.4	103.66	95.86	103.48	99.492	101.64	95.949	101.1	101.3	98.898	101.87	100.92	100.97
107.2	106.99	108.85	110.13	101.74	106.34	108.19	100.46	96.842	116.57	106.03	112.5	99.619	102.19	107.54	108.48	106.76	108.13	107.49	105.86	110.73	108.47	108.7	101.64	109.08	106.89	109.35	106.49	101.04	109.88	103.76	107.87	103.65	103.66	111.42	105	107.97	101.93	105.9	103.33	103.38	104.68	103.1	105.48	99.955	106.4	103.83	102.53	103.21	104.49
103.3	105.65	108.31	104.15	107.85	104.39	111.02	110.08	112.59	108.51	97.161	102.94	103.85	106.65	100.44	103.82	100.94	106.79	107.96	103.94	104.57	103.2	106.69	104.8	106.71	109.24	109.55	114.73	102.9	107.67	102.08	104.13	109.89	107.75	106.5	105.73	103.54	106.96	110.95	104.58	106.66	100.95	102.33	102.33	102.43	103.12	99.906	105.74	105.61	101.56
100.81	103.17	106.39	109.94	106.38	97.87	103.66	109.42	106.56	101.71	104.25	102.4	108.37	101.41	102	105.13	110.14	105.43	106.16	106.22	99.487	104.09	103.17	103.71	107.12	108.03	107.18	110.58	101.46	110.07	105.7	103.67	107.92	102.91	105.82	110.73	105.44	105.92	96.959	110.25	108.37	111.84	103.19	109.33	109.65	104.34	99.803	109.76	102	110.78
109.13	110.06	115.16	108.42	109.38	113.58	112.94	103	110.97	100.21	108.44	105.79	109.23	108.3	103.98	106.39	105.85	112.08	110.42	110.84	110.83	105.3	106.65	113.83	109.24	98.334	110.84	105.76	111.45	108.53	104.47	105.17	106.34	99.132	110.36	108.11	108.74	109.28	105.69	112.28	107.56	103.72	115.91	112.05	110.28	110.17	107.35	110.53	109.24	107.94
101.53	101.33	99.001	101.59	109.07	94.756	102.18	105.3	98.924	98.422	98.348	99.141	99.202	95.131	103.99	98.886	93.916	101.66	103	99.479	96.103	93.695	105.07	104.11	99.569	94.366	101.18	99.372	94.898	98.765	97.075	95.602	94.256	103.67	104.33	103.44	100.34	96.632	96.416	99.236	95.244	98.525	98.489	96.669	102	101.84	97.994	98.299	98.669	97.639
103.15	109.34	105.54	100.51	102.67	113.13	102.34	105.63	112.29	111.57	101.81	112.45	109.06	105.55	107.26	103.42	111.85	105.48	107.01	106.85	106.1	110.96	97.617	109.53	107.72	109.61	103.9	105.77	108.64	103.55	105.56	113.95	104.73	106.28	111.29	106.26	109.37	109.38	109.51	103.6	108.74	107.8	110.08	108.97	110.55	111.8	108.48	102.69	112.99	110.8
104.83	110.45	104.71	112.4	109.41	111.22	113.13	107.93	108.22	108.19	110.49	112.51	106.71	110.96	105.88	113.15	109.61	109.72	106.99	106.11	105.3	109.09	106.03	103.65	99.017	110.45	105.3	106.94	108.82	101.71	113.17	109.04	103.2	112	105.42	104.4	106.35	118.22	104.92	113.52	110.44	111.72	108.3	110.74	112.4	107.24	109.88	106.39	107.9	107.22
99.008	102.1	100.69	96.419	99.882	99.721	96.811	99.194	97.572	101.42	100.42	103.27	97.775	101.54	98.795	95.326	98.732	98.01	98.858	101.03	97.504	107.23	98.777	98.959	99.009	102.27	104.81	108.21	99.121	95.848	96.377	101.61	97.333	99.436	98.721	106.03	105.48	98.916	102.26	98.242	99.803	100.27	97.621	101.58	101.59	103.89	97.609	93.38	95.363	98.749
109.26	105.97	110.54	108.05	107.45	103.44	111.03	102.69	104.53	103.72	109.55	104.63	107.38	103.96	102.67	108.5	105.35	109.6	100.68	108.3	100.14	109.29	102.35	106.48	104.86	100.45	107.34	106.99	109.12	105.11	107.06	106.48	102.75	106.86	106.28	103.94	104.14	106.13	102.97	106.88	109.92	109.21	102.87	107.61	110.86	101.19	106.46	106.8	105.56	102.19
94.323	98.294	98.477	97.269	95.442	105.28	92.499	92.284	99.253	99.581	96.451	103.91	97.234	95.986	104.61	99.52	101.51	102.24	94.015	94.656	98.622	92.949	105.91	96.618	99.131	100.01	100.16	95.36	94.009	104.54	96.649	97.371	97.004	97.78	103.76	99.279	97.499	96.529	95.47	94.413	99.206	96.657	96.748	97.578	102.76	97.936	92.714	96.16	96.236	95.269
108.27	103.59	105.94	101.15	107.82	107.49	106.11	109.77	104.06	105.08	106.5	98.383	105.83	101.21	104.31	103.24	104.94	105.83	108.21	109.94	109.09	107.21	103.63	106.84	104.75	105.7	105.02	109.79	101.59	113.02	111.84	101.42	107.35	109.35	105.21	101.01	100.97	106.03	108.14	99.525	101.79	107.38	105.29	111.18	107.97	103.89	105.06	114.52	102.33	110.77
92.574	94.833	100.21	94.925	101.78	103.42	98.767	93.345	96.099	95.612	95.254	101.74	94.575	98.757	100.08	102.05	103.4	94.093	94.799	96.128	98.575	104.19	103.12	97.118	94.577	97.219	94.735	98.597	106.38	97.417	98.404	100.85	98.546	93.213	90.852	94.095	98.569	99.751	95.097	96.095	99.882	96.968	98.453	104.38	96.825	94.668	102.71	103.42	101.22	101.1
110.91	102	104.69	105.61	104.18	105.35	104.64	104.1	103.55	107.09	105.93	99.426	105.37	105.74	108.87	103.53	107.19	106.28	104.3	104.09	106.84	111.45	102.98	109.6	108.87	109.72	102.16	108.68	105.04	106.49	104.67	108.9	107.53	104.44	110.66	109.5	110.4	108.13	103.9	101.85	98.856	105.21	99.232	107.82	100.92	104.75	109.2	106.34	107.51	110.79
97.363	101.91	99.32	94.25	89.903	94.305	99.097	98.383	97.814	94.685	96.265	96.852	103.18	100.5	97.212	92.343	96.522	100.97	101.26	99.287	98.724	96.642	95.536	96.525	97.397	96.743	100.92	100.19	103.66	93.281	96.247	98.256	98.767	97.719	99.22	97.218	95.632	97.652	96.353	99.312	98.285	96.315	92.544	99.647	96.682	90.971	93.694	99.783	101.01	91.943
102.1	96.055	97.235	100.33	99.062	101.46	98.869	92.302	103.54	99.428	105.26	106.06	98.001	105.05	97.53	94.065	104.64	100.1	99.587	103.54	99.63	97.405	101.09	100.69	100.94	100.94	96.372	99.317	97.595	94.157	95.28	97.885	96.4	97.686	104.54	95.685	98.205	102.92	96.188	98.139	99.803	100.84	100.55	107.19	102.29	101.69	102.58	102.69	92.096	97.765
107.88	106.79	103.71	111.54	103.48	100.35	101.97	108.15	111.13	107.77	103.83	108.01	107.36	109.21	108.35	107.2	103.25	105.04	109.11	112.71	104.49	106.18	105.67	105.2	105.7	108.8	107.45	108.42	102.4	104.1	104.07	102.11	111.65	102.36	112.46	105.66	106.79	106.16	108.19	109.12	108.16	107.81	104.49	106.83	101.85	99.17	102.87	104.84	106.66	106.87
106.78	104.66	102.83	104.04	109.49	101.74	112.99	101.82	103.53	106.72	102.58	103.41	106.02	102.05	105.71	106.98	105.21	98.347	105.05	100.84	103.41	105.93	101.32	110.77	107.24	108.51	105.77	103.55	103.14	103.08	102.51	104.32	104.88	102.85	103.74	107.33	103.17	100.14	104.99	102.05	110.03	101.9	105.53	103.77	106.63	103.6	98.669	101.91	109.45	109.85
102.33	112.67	112.29	108.29	104.28	101.01	105.91	109.71	100.03	104.34	114.16	107.75	101.07	108.98	106.22	109.3	104.29	108.2	109.31	111.81	109.02	104.92	105.02	102.66	102.43	110.84	102.8	114.28	105.26	109.66	106.43	112.44	116.68	109.66	105.16	116.63	115.07	109.25	110.84	112.8	111.88	105.15	108.41	103.04	108.25	112.48	104.91	111.44	116.38	108.11
96.286	98.516	98.268	99.768	97.777	100.17	105.56	95.792	103.24	92.466	103.63	96.39	98.362	97.01	102.1	100.96	96.673	97.457	102.49	92.371	100.96	95.623	99.895	102.17	102.82	97.889	94.956	96.445	102.81	93.999	96.297	98.375	97.686	96.247	92.544	101.36	94.336	96.013	101.82	100.66	101.48	98.087	89.269	101.83	89.855	92.412	98.235	101.92	94.888	98.426
106	110.75	107.95	107.21	114.8	115.43	105.75	109.58	108.76	108.61	104.64	110.6	111.83	107.96	111.88	107.49	111.03	105.04	112.89	113.27	113.04	110.64	110.77	111.7	110.63	109.63	109.67	112.43	105.06	117.33	103.39	107.6	107.61	111.25	106.05	107.27	112.09	105.87	110.29	111.64	106.72	112.44	112	114.26	116.09	112.67	112.5	110.56	112.48	109.25
103.22	106.17	99.022	100.3	106.19	108.2	104	100.44	105.17	103.32	106.86	107.36	103.71	104.45	106.06	106.3	107.56	102.94	105.06	102.86	112.41	113.8	111.17	106.87	103.76	102.42	109.53	106.48	110.96	107.44	108.93	108.14	100.41	111.37	105.17	106.08	109.84	110.71	100.67	105.6	106.94	100.88	112.77	108.92	108.62	109.62	106.17	103.66	99.538	110.36
101.94	103.07	101.06	104.04	102.98	109.18	105.07	98.935	102.28	100.8	104.06	99.401	103.23	98.882	99.719	99.381	92.533	106.27	101.3	100.64	102.05	101.06	96.354	100.89	102.41	99.536	104.43	99.481	98.093	95.874	93.565	106.73	105.92	102.72	102.77	108.01	100.77	97.803	103.2	101.59	104.92	104.96	101.42	101.24	102.11	98.651	105.38	102.27	101.42	95.538
110.43	100.38	108.32	104.3	100.83	105.33	107.35	98.062	109.19	99.643	109.17	107.72	110.83	111.12	104.94	101.72	102.45	106.82	101.91	104.09	101.49	102.42	102.62	107.17	107.1	103.76	104.95	106.04	101.93	102.21	106.5	105.65	109.93	110.45	108.6	107.27	106.62	108.12	102.87	105.06	110.06	107.63	106.98	102.96	109.75	109.97	107.04	110.1	110.85	105.69
108.22	109.47	110.94	107.35	107.68	103.87	112.9	107.1	103.68	104.73	109.98	108.7	110.54	104.33	110.96	110.09	111.38	106.91	106.69	102.56	109.58	112.01	109.06	108.99	113.61	102.69	113.82	109.26	107.19	107.49	104.08	106.46	108.14	100.97	108.04	104.27	109.17	101.37	103.35	104.31	104.69	110.92	103.64	104.58	104.25	106.47	104.6	109.04	106.39	105.7
106.05	108.46	106.95	106.96	103.08	106.23	109.98	111.27	106.56	112.04	113.25	111.39	111.36	105.4	110.33	110.4	110.99	108.2	116.09	103.19	110.36	107.44	109.72	110.82	109.3	111.5	107.94	107.04	109.68	107.53	109.28	103.63	113.27	107.2	105.51	113.08	109.26	103.93	107.79	106.43	105.72	105.67	113.3	108.36	108.85	115.35	107	106.48	117.01	113.64
101.77	97.24	104.83	99.501	97.713	99.882	95.383	99.459	91.691	95.221	98.092	97.989	97.379	104.65	97.751	100.6	100.3	101.52	93.548	97.744	93.793	97.544	101.49	101.26	99.005	96.029	99.99	98.429	103.61	106.95	97.729	94.502	96.768	95.15	95.561	106.18	102.06	101.16	97.819	96.959	99.175	105.07	96.162	94.446	104.43	98.942	102.61	100.64	101.13	95.505
96.343	98.262	101.89	95.389	103.84	98.765	101	103.22	101.1	101.74	102.98	101.34	99.473	98.615	101.05	95.671	103.11	106.64	99.226	103.05	105.73	97.825	97.694	104.36	99.407	101.75	101.57	95.723	108.54	104.42	99.475	102.14	96.202	105.77	97.857	103.6	104.33	101.59	101.88	99.941	101.43	101.03	101.64	97.893	102.27	104.46	101.9	104.83	97.011	105.63
101.64	99.504	104.36	104.57	105.97	108.87	100.87	95.964	105.05	103.66	99.155	103.4	110.04	99.569	101.7	110.05	107.43	102.72	101.31	106.26	101.02	103.94	101.41	105.02	90.742	102.95	100.87	102.65	105	103.63	109.57	102.84	104.83	99.699	103.49	101.36	101.14	114.21	104.03	101.25	106.08	100.44	91.859	98.586	100.92	102.67	109.43	104.32	94.331	107.69
98.875	94.818	98.986	103.22	103.28	102.06	98.951	98.825	104.11	100	97.969	101.97	105.72	101.74	100.37	100.9	98.043	99.571	95.182	96.376	99.924	95.802	94.258	95.858	99.779	96.428	94.325	98.847	103.27	94.084	96.611	97.404	99.789	102.63	95.487	101.18	95.564	99.932	105.44	96.528	96.982	104.99	99.527	101.08	90.442	103.06	97.318	95.045	98.286	104.59
111.2	110.8	103.3	109.94	108.69	106.66	107.36	104.65	103.87	115.2	105.41	107.35	108.35	108.57	109.96	109.77	110.09	109.4	107.63	105.75	108.72	104.88	111.89	112.09	103.85	101.91	106.3	101.1	109.96	107.47	108.17	107.55	105.58	101.97	110.85	108.35	111	106.21	113.24	107.06	107.66	108.13	104.79	107.92	107.09	99.159	105.27	101.55	103.62	104.61
107.96	108.76	110.47	104.07	104.21	110.81	109.18	103.02	104.12	107.39	110.11	103.76	101.05	109.26	101.77	109.09	104.99	109.51	109.55	104.84	106.05	106.87	105.7	105.04	107.74	105.87	103.02	106.12	110.93	108.11	103.09	111.43	103.77	111.67	111.48	103.49	110.51	105.97	108.85	111.09	103.52	109.17	110.55	111.87	103.16	104.94	110.08	108.29	102.15	114.64
112.15	107.08	109.72	112.09	111.6	104.15	106.67	98.719	114.18	108.84	102.97	110.61	107.79	112.55	111.46	104.09	105.36	107.22	108.33	105.63	104.69	104.04	108.85	108.37	109.93	103.71	112.39	110.54	113.42	107.98	110.36	107.06	104.81	99.672	109.4	113.5	111.78	107.15	111.19	110.03	107.12	109.4	109.46	109.81	107.54	120.16	108.58	107.6	104.79	105.06
108.59	107.88	100.32	107	107.27	111.21	104.81	107.66	103.69	108.44	102.57	109.08	111.42	100.41	109.41	109.85	103.76	105.2	103.6	104.04	102.61	106.25	105.23	102.66	107.1	103.93	105.66	108.49	101.42	103.15	99.801	110.37	105.37	107.06	104.96	107.21	104.48	102.65	107.4	110.21	108.74	108	115.1	107.95	109.14	103.06	112.8	101.48	102.14	106.42
109.95	104.08	102.9	109.97	108.85	105.61	103.94	107.03	103.62	105.98	106.8	109.88	107.51	102.09	106.01	108.05	105.57	100.84	105.85	107.09	101.12	105.85	104.16	109.34	97.995	108.02	103.41	102.59	102.47	105.34	107.47	112.56	105.08	104.28	101.44	103.47	105.05	103.58	107.42	103.75	100.17	100.97	103.64	106.07	104.48	102.3	102.98	112.86	105.54	106.39
96.065	99.324	101.31	100.79	95.316	97.153	97.854	103.14	94.307	104.29	98.043	100.91	96.339	97.614	95.406	94.648	101.48	96.32	94.617	100.41	93.85	96.133	90.176	95.018	98.591	101.96	96.691	95.227	100.72	96.948	99.577	108.84	99.051	94.231	101.23	98.555	102.37	100.76	100.48	98.417	99.483	98.31	95.783	97.776	98.614	102.94	102.34	96.349	96.31	99.213
98.8	103.84	99.951	96.148	98.402	95.496	95.213	101.45	105.47	97.636	97.288	98.705	98.764	95.582	100.37	107.61	94.891	103.61	97.395	98.608	102.98	96.446	102.98	99.217	96.383	99.032	98.706	104.82	102.74	102.65	96.943	95.817	103.45	96.48	102.05	93.831	105.9	100.35	96.909	97.545	102.9	101.26	98.527	99.559	97.304	100.7	97.434	95.244	96.157	106.67
106.04	107.25	110.1	107.11	103.19	106.4	102.19	105.79	108.01	104.58	102.47	109.47	108.87	100.51	103.43	101.21	100.9	106.71	108.99	104.16	108.41	101.1	109.04	111.1	102.66	109.28	101.5	110.09	109.85	104.65	109.91	106.97	105.3	106.81	105	107.31	109.21	106.84	108.46	100.49	103.93	102.28	102.78	102.4	104.1	103.7	108.32	102.58	107.34	106.1
94.299	97.187	99.087	96.515	99.244	103.66	101.3	100.33	99.326	99.875	96.861	97.489	97.974	99.759	96.775	106.81	102.2	95.659	103.8	95.076	103.89	103.83	102.38	98.833	101.98	97.665	100.02	100.21	98.755	96.809	100.15	101.3	100.74	100.47	98.264	101.56	98.87	104.5	95.549	97.042	93.48	103.69	98.985	99.285	98.272	98.453	97.594	97.07	95.724	95.838
100.86	102.02	97.866	97.528	97.644	98.813	101.34	92.645	103.7	99.313	97.329	102.08	98.308	99.755	98.87	99.266	100.95	98.43	99.923	94.799	97.614	102.36	97.67	93.404	96.013	103.34	98.023	99.333	95.257	103.43	92.852	93.93	95.305	95.406	101.35	94.679	101.49	101.07	94.265	99.774	100.51	99.099	92.086	96.039	103.23	97.602	98.359	95.711	96.881	95.369
106.41	112.31	111.32	108.09	105.34	103.94	111.53	106.69	108.34	109.8	109.45	109.42	110.34	112.39	106.9	104.22	111.06	107.06	111.76	111.22	107.91	105.82	107.95	114.13	110.66	105.61	113.27	103.94	109.84	104.11	102.66	111.28	112.9	109.9	114.62	117.95	106.89	106.28	105.31	104.98	119.63	112.31	106.91	106.37	108.21	114.01	111.57	97.657	115.43	113.67
105.83	108.58	103.14	104.94	112.03	106.18	108.42	112.83	107.75	105	105.18	104.37	107.9	104.63	105.2	97.604	112.89	102.29	105.46	107.93	104.49	104.99	114.85	108.97	103.82	102.84	95.703	107.59	107.92	105.18	99.707	103.5	104.21	111.2	106.43	110.91	105.49	107.49	109.74	113.14	110.26	107.9	108.92	107.06	104.5	105.35	107.65	105.21	106.93	104.14
104.29	100.93	103.63	112.25	110.94	106.06	105.8	105.04	111.61	112.27	105.5	103.52	109.57	108.8	105.46	108.26	105.83	104.55	101.76	107.86	100.2	107.19	102.01	101.85	104.06	109.39	107.03	104.99	108.84	107.58	106.56	107.4	106.05	108.66	109.65	111.97	103.92	102.62	105.94	103.29	114.73	108.37	105.99	110.88	103.41	110.8	107.53	104.45	111.1	105.35
109.51	110.83	104.46	112.7	107.36	113.52	102.75	110.04	104.24	105.63	111.7	114.37	110.23	112.84	112.57	112.88	114.93	108.26	110.43	112.17	108.41	106.86	109.03	111.23	111.08	107.5	112.02	115	107.73	111.09	105.81	109.23	109.32	104.91	113.26	109.27	115.36	112.29	112.2	112.38	113.44	111.11	107.83	110.94	113.13	109.1	105.56	109.9	108.67	106.41
108.84	112.4	108.59	110.05	112.74	110.56	104.38	109.07	109.8	109.3	105.79	118.27	110.99	115.75	107.52	111.11	112.53	107.68	106.58	111.94	109.65	108.59	107.4	113.88	112.99	111.35	105.05	110.36	108.7	111.06	116.94	108.32	117.09	104.52	110.2	113.87	112.51	108.46	108.68	116.95	113.07	112.72	110.01	110.79	107.68	112.24	109.59	111.64	109.42	111.1
107.25	111.52	114.5	100.98	109.81	104.9	112.21	106.91	110	106.78	113.04	111.59	108.64	111.7	104.64	112.58	107.05	107.1	105.61	104.19	107.68	108.7	110.29	111.73	112.58	102.94	104.56	108.12	110.4	111.03	101.63	109.33	107.21	110.44	108.64	117.15	102.94	110.93	111	106.55	109.63	116.33	110.27	114.52	113.27	108.14	110.94	113.17	114.36	103.09
111.18	109.78	104.19	101.36	101.2	98.662	113.29	102.18	102.82	109.6	108.11	107.32	106.63	102.55	100.11	103.43	98.276	109.62	104.89	104.73	104.56	105.68	104.65	100.92	109.29	107.91	109.75	110.28	97.049	99.413	103.78	102.65	106.42	109.54	103.58	102.24	105.96	98.447	106.38	105.71	105.11	104.54	109.41	101.35	105.61	107.01	112.3	103.78	108.27	101.02
101.35	95.369	98.855	97.193	96.935	97.199	100.82	97.059	101.36	99.624	95.246	102.85	98.426	99.689	100.96	94.305	98.29	105.53	101.85	93.303	102.04	95.381	102.34	99.607	102.84	97.072	98.998	99.849	104.31	105.6	95.995	101.42	100.07	96.261	104.62	102.71	108.88	98.964	97.121	96.033	98.226	98.254	98.559	97.142	97.246	98.604	103.51	97.109	101.63	98.707
108.57	107.8	108.61	105.17	107.76	112.9	101.75	107.84	108.01	107.14	103.08	113.57	111.05	109.62	109.32	107.57	106.16	106.11	104.59	101.47	107.47	103.63	112.75	109.39	110.34	103.65	105.99	107.45	103.23	96.467	115.05	114.66	105.72	105.19	105.38	111.75	105.72	102.33	111.34	110.05	114.24	110.77	107.85	104.2	103.88	103.54	105.53	106.18	110.83	104.79
111.13	106.79	103.21	104.08	108.78	105.78	97.129	106.71	102.39	112.9	108.68	108.71	104.6	105.73	106.18	106.98	110.51	103.32	109.33	112.17	105.15	107.35	112.67	108.12	108.53	105.57	109.77	105.96	107.02	102.63	107.76	103.78	101.04	106.93	108.88	107.03	102.85	109.75	106.31	108.3	107.17	107.14	106.05	110.55	105.45	106.8	112.52	100.32	108.99	101.83
99.257	111.61	106.84	106.85	111.94	109.33	109.42	108.75	110.68	108.32	105.81	107.11	107.67	103.65	107.88	104.99	110.08	112.81	108.32	111.5	106.03	111.65	103.07	109.05	104.99	102.94	107.75	107.37	115.14	107.33	106.89	103.06	103.12	111.75	107.53	105.33	112.61	102.05	108.58	109.44	105.93	106.08	104.04	110.2	108.96	104.89	106.1	108.87	111.66	109.97
105.02	108.66	104.62	98.429	107.58	104.01	113.46	105.71	107.58	106.42	106.6	110.85	99.411	104.48	109.51	113.91	110.74	108.17	105.41	98.955	103.78	104.54	111.52	109.5	105.5	108.44	111.09	103.35	105.57	109.27	106.49	108.66	106.82	101.48	105.43	106.79	107	106.59	106.72	108.14	100.62	107.68	108.04	103.01	109.09	108.55	102.17	110.76	106.83	101.77
109.59	100.28	110.3	110.35	97.329	104.55	106.42	108.7	107.21	102.83	109.95	108.47	105.18	109.07	109.89	105.9	108.9	106.72	105.32	108.09	105.35	103.86	99.136	105.91	110.05	105.19	114.73	100.28	106.52	107.97	105.77	102.87	106.46	105.39	100.47	111.63	112.92	104.56	107.92	112.46	107.66	110.61	103.25	105.79	103.6	107.36	107.41	105.34	109.88	107.21
104.77	98.351	99.775	95.964	99.1	102.28	102.63	98.149	103.23	99.086	104.23	99.587	100.42	97.292	100.79	102.06	97.037	105.01	103.81	101.87	102.78	101.53	107.58	101.32	100.87	98.85	104.05	99.168	104.71	107.15	101.23	104	93.328	103.13	104.48	101.42	99.105	99.17	104.44	104.16	110.38	101.22	97.007	102.32	101.32	94.656	105.28	100.06	99.029	106.24
102	110.97	106.6	107.53	106.49	108.71	105.21	103.36	100.06	108.22	106.78	111.59	112.83	104.95	98.069	108.29	100.51	106.19	109.45	109.46	101.98	105.73	105.55	105.25	113.28	101.96	106.62	108.8	107.8	109.01	108.48	104.52	112.62	108.77	111.31	110.18	109.43	103.16	109.46	106.7	110.41	106.04	100.28	96.762	104.14	106.65	103.83	104.15	110.32	102.87
108.39	104.69	106.98	106.74	109.12	103.12	106.1	112.75	101.73	106.48	106.96	105.85	104.03	109.3	111.24	109.43	112.92	107.46	107.07	107.93	108.91	103.08	111.84	106.39	106.82	111.96	107.44	113.37	108.76	109.05	112.53	112.88	106.97	110.62	115.69	102.14	107.23	111.55	111.29	107.84	114.12	107.21	109.68	110.01	112.14	103.48	110.99	109.41	109.69	105.26
102.55	105.75	106.17	99.747	94.021	102.5	104.63	107.24	105	94.596	108.33	103.24	95.976	98.112	100.19	100.31	99.62	103.98	101.08	100.77	98.26	106.6	102.18	95.751	97.541	98.085	106.49	98.677	99.817	98.401	97.388	99.326	105.36	102.16	103.77	101.3	102.9	102.58	108.71	96.685	103.36	102.51	105.17	100.35	95.967	99.877	108.58	107.12	105.57	100.02
103.72	111.06	100.08	106.38	102.21	103.8	109.14	105.54	105.15	107.46	105.42	104.99	102.74	104.35	101.4	109.81	102.01	111.29	102.08	101.28	107.47	104.38	100.46	109.57	103.24	99.968	107.2	111.21	106.76	108.11	105.92	105.4	103.24	106.95	103.82	103.04	108.47	109.65	106.96	108.59	105.41	111.15	104.29	105.1	109.08	109.66	105.19	104.6	106.15	106.25
106.57	110.58	104.31	106.09	106.12	108.29	104.33	107.47	103.13	105.82	104.53	105.54	106.42	101.58	107.54	104.16	102.42	106.92	107.86	107.51	108.36	103.41	103.61	106.37	96.79	97.855	110.22	98.936	104.93	100.55	101.73	110.02	105.2	103.84	102.19	111.49	102.52	111.48	106.39	103.38	103.8	107.12	104.5	112.96	105.99	106.17	110.13	110.47	103.1	106.1
111.9	105.57	108.15	104.54	105.77	105.23	107.9	108.86	110.27	107.46	108.13	107.47	110.34	108.11	109.51	109.69	110.54	109.76	108.64	107.37	105.34	106.07	110.86	114.13	104.43	110.23	104.23	106.79	114.38	107.19	111.39	110.24	106.44	108.36	108.42	112.26	103.49	106.41	103.72	110.81	106.27	107.92	110.12	110.03	109.68	104.15	109.32	111.51	105.96	103.83
108.94	102.18	111.04	103.49	104.51	108.84	100.71	112.75	109.86	107.45	101.07	105.35	101.82	105.05	97.519	107.84	104.46	103.93	101.32	113.11	106.17	104.04	107.64	101.14	107.06	111.56	108.08	111.17	104.06	109.11	105.46	107.24	106.03	105.47	104.28	111.64	105.04	110.45	105.36	104.28	109.58	103.05	101.68	115.73	109.9	106.2	104.44	104.53	111.06	102.58
112.62	106.5	111.76	109.95	101.82	107.13	104.51	106.86	107.01	109.07	104.48	104.74	102.15	104.91	112.58	105.46	110.66	104.83	107.77	100.27	103.44	106.3	105.45	105.17	98.512	101.32	102.63	110.91	100.89	103.39	104.24	104.53	106.02	100.81	98.599	103.78	103.2	108.25	105.08	101.79	107.68	105.87	112.27	106.95	109.93	103.25	113.48	107.19	108.58	107.94
100.39	104.49	95.907	101.53	98.317	101.99	96.764	103.91	98.488	99.839	97.427	103.92	98.553	101.15	98.89	93.864	92.883	97.477	99.439	103.65	102.09	96.687	99.821	102.19	94.73	104.48	107.75	107.37	104.88	101.83	97.237	101.59	101.38	96.224	94.613	97.534	104.13	103.08	101.44	97.76	99.107	103.43	101.78	105.04	98.141	100.37	104.56	97.348	106.69	103.55
98.449	93.322	95.041	97.311	94.026	101.45	101.9	95.89	101.02	102.02	95.506	99.436	100.88	101.33	104.34	93.908	105.72	102	94.961	98.945	96.058	96.785	106.07	98.247	97.459	97.79	98.33	97.302	98.508	100.31	102.89	94.845	102.11	97.079	102.26	101.16	100.77	107.42	106.02	109.14	104.03	93.103	101.99	95.872	101.15	96.87	97.95	101.47	97.335	101.03
98.731	101.43	96.123	97.24	101.68	97.577	89.775	95.558	89.91	100.9	101.11	92.39	103.41	101.68	100.94	98.851	100.97	102.54	101.29	101.29	94.76	95.532	93.793	101.81	93.273	94.956	95.226	97.972	95.852	98.889	95.427	97.672	99.226	97.737	98.884	107	99.927	96.288	98.594	96.822	101.85	97.878	97.18	94.169	98.775	103.75	96.063	103.91	101.4	104.15
109.85	110.5	107.55	101.43	109.14	110.78	101.81	102.25	104.58	104.39	106.35	112.62	99.07	108.68	99.495	108.67	105.92	111.99	105.7	105.22	106.83	104.26	98.104	106.9	105.15	109.91	108.64	106.3	108.4	108.39	106	103.64	106.77	104.26	103.43	110.52	109.36	99.954	100.67	102.55	102.95	103.72	104.82	113.73	106.22	103.67	109.67	102.46	106.45	109.4
94.64	96.936	94.517	93.687	97.157	95.399	98.55	97.946	98.796	101.87	93.634	96.615	93.52	92.429	102.52	99.84	94.666	96.766	99.323	99.2	95.111	101.41	100.59	93.846	94.924	95.95	95.078	105.68	99.856	93.247	93.729	94.42	92.292	98.679	94.244	95.991	98.593	104.23	98.517	103.68	98.987	97.069	99.545	94.736	95.854	102.76	101.98	99.312	95.738	98.729
108.29	108.56	106.78	103.3	103.78	111.84	106.02	105.91	104.92	103.78	110.16	107.43	106.1	106.53	101.08	106.04	121.11	104.49	108.78	109.64	109.57	110.2	106.14	109.89	108.89	110.56	108.1	108.92	109.88	109.13	115.43	111.32	109.69	107.42	107	113.1	103.12	108.1	109.6	109.3	105.42	108.92	106.61	105.65	110.82	103.47	105.49	107.07	107.93	110.64
100.88	101.27	97.813	92.234	101.03	99.052	98.639	100.64	93.024	94.701	94.274	98.468	98.039	93.727	94.145	103.32	98.994	101.77	95.799	100.6	96.757	95.353	96.749	101.91	92.115	93.721	96.48	99.506	99.532	97.351	94.52	102.42	93.968	102.17	100.94	93.461	92.065	97.458	95.311	93.469	102.9	92.78	102.64	98.58	93.758	99.168	95.691	96.409	101.82	100.05
100.95	104.23	104.8	103.29	100.78	107.13	105.56	108.33	104.06	100.67	105.69	106.61	107.7	101.36	108.61	106.77	100.04	106.93	105.55	106.56	103.04	106.26	106.77	102	100.32	112.56	106.3	111.67	105.14	99.221	107.17	106.15	103.64	107.67	96.708	103.92	115.22	109.08	113.2	107.21	101.64	103.38	107.46	108.75	108.63	104.82	100.09	106.63	109.09	103.62
106.8	107.5	110.49	100.71	105.47	112.81	101.83	103.89	106.14	108.35	103.86	106.14	109.9	103.95	106.4	109.21	100.96	102.92	110.68	105.28	103.04	104.33	109.11	104.95	108.45	106.86	111.82	107.96	107.58	108.33	109.2	105.87	109.42	110.35	106.75	108.93	108.64	106.8	113.83	102.37	103.46	107.13	100.87	106.76	101.98	110.58	104.46	105.6	105.32	105.98
110.72	110.72	108.93	107.13	104.63	110.17	100.22	103.71	109.63	106.43	107.36	100.8	104.93	99.664	109.24	109.58	108.56	108.66	104.78	100.45	106.89	109.15	104.66	105.15	107.8	105.54	109.58	104.47	105.39	105.83	114.75	106.22	110.25	99.898	106.35	107.91	107.43	103.5	106.65	108.67	102.68	98.223	113.02	104.83	109.32	100.85	110.01	103.59	105.05	106.12
93.837	105.57	98.515	99.22	98.845	104.6	100.44	102.32	95.987	94.756	95.711	97.908	94.612	96.83	96.965	99.952	93.754	99.007	95.608	97.126	96.082	99.314	93.849	98.454	104.7	99.785	93.963	98.665	98.56	100.05	94.987	96.926	99.799	97.936	94.116	95.23	92.778	101.88	96.447	106.33	95.39	96.643	105.4	91.644	99.194	98.277	103.54	96.484	96.397	98.128
110.76	110.06	106.83	110.75	113.19	107.28	108.56	98.766	112.92	107.32	110.82	110.31	114.68	117.34	107.38	108.03	110.52	117.14	113.89	114.09	110.96	116.08	110.82	103.46	112.65	112.36	115.91	106.81	111.22	110.74	111.95	106.77	107.72	109.31	115.87	112.46	114.26	111.18	111.15	110.98	108.69	111.82	111.6	109.68	106.98	112.15	110.11	105.28	107.39	110.45
109.64	107.94	102.08	112.1	104.97	106.77	110.65	107.19	110.79	106.25	105.65	104.24	104.62	108.57	109.87	109.63	109.52	113.49	108.66	109.22	106.63	107.05	109.17	109.98	110.33	100.26	106.2	112.55	108.73	112.03	109.69	105.23	111.31	107.17	114.98	113.05	106.31	107.92	97.52	103.95	111.04	112.06	107.91	105.53	105.28	106.5	104.64	110.99	105.55	115.12
106.51	103.39	101.5	100.54	106.89	110.35	108.2	105.59	105.63	107.39	107.76	106.33	102.86	107.24	102.65	105.99	104.32	105.16	109.04	105.92	101.12	109.33	105.02	106.44	106.84	99.885	104.03	108.22	106.62	106.73	104.39	103.73	106.34	102.03	102.29	106.15	105.23	105.15	104.48	106.37	105.79	98.005	103.08	102.91	104.28	112.03	108.58	100.15	110.77	111.52
98.955	100.73	101.97	101.04	104.54	108.88	105.7	107.84	104.49	101.85	111.29	107.32	104.4	105.36	105.47	110.08	101.93	110.64	107.86	100.31	104.64	103.31	109.35	107.02	106.17	108.37	110.18	105.65	108.04	100.18	103.57	103.03	102.79	101.35	102.02	101.58	100.01	106.44	108.69	110.91	108.83	104.1	101.18	104.64	105.48	105.83	101.49	105.58	109.79	108.32
108.77	105.54	104.98	113.04	111.2	108.63	107.24	102.75	113.1	105.8	115.74	107.49	106.88	104.45	112.72	108.74	110.55	107.9	109.5	107.62	111.06	112.24	100.82	116.88	107.24	109.65	113.69	105.66	106.44	111.52	110.7	107.97	113.06	111.91	108.6	109	109.1	108.14	104.61	105.88	106.48	108.03	108.34	107.04	109.52	113.74	104.28	107.88	106.93	104.6
101.67	100.31	105.93	105.16	99.751	95.305	101.55	98.921	97.392	99.523	100.04	103.8	93.436	102.04	101.19	102.09	100.34	98.491	98.295	103.79	103.15	99.111	99.579	101.74	104.66	108.84	100.29	102.13	105.28	105.74	102.35	95.63	97.917	96.599	100.92	104.18	103.44	98.772	92.821	99.505	95.169	101.65	104.24	104.03	106.95	99.414	105.33	95.999	98.74	102.55
103.06	106.21	102.4	104.85	109.75	105.64	105.88	104.77	105.1	103.68	108.51	112.05	98.821	104.01	106.25	107.02	100.79	108.55	104.91	102.5	110.35	103.58	112.58	103.44	108.05	104.8	107.84	106.85	100.29	105.38	102.21	101.87	104.6	110.67	104.71	108.51	106.49	105.8	103.35	105.66	98.033	111.48	104.32	106.44	105.54	103.75	100.56	105.34	108.57	110.97
106.97	105.74	103.97	105.36	108.02	104.47	107.09	109.32	110.07	107.39	103.48	111.63	103.52	96.417	114.54	108.04	111.61	104.77	108.07	116.27	107.41	106.41	103.54	105.47	106.34	109.42	104.72	109.99	112.76	110.41	110.41	112.42	106.79	103.58	106.64	105.2	103.88	113.53	100.65	109.45	108.67	111.49	105.45	106.09	110.39	110.3	105.64	100.44	110.48	101.49
102.97	104.88	101.59	99.951	110.18	112.23	110.27	105.95	100.42	105.42	102.3	107	108.03	100.52	108.21	102.42	101	115.36	105.76	107.86	107.47	102.11	102.85	109.06	113.46	107.59	117.61	101.52	108.3	109.15	103.04	105.71	104.53	96.162	110.05	101.48	99.674	106.18	109.28	107.63	108.95	104.22	104.7	111.93	109.02	109.65	102.85	108.27	106.52	110.57
101.36	97.899	98.04	97.994	96.012	101.53	95.895	93.435	99.916	101.62	95.343	100.67	92.208	92.527	99.384	99.523	94.911	102.05	97.526	92.871	97.467	97.206	98.725	90.814	98.019	99.743	92.181	97.846	101.79	99.829	97.886	94.217	91.534	98.707	103.11	97.256	99.167	97.65	93.269	99.462	100.51	99.428	102.56	93.951	99.838	99.007	99.088	95.075	97.566	93.503
106.18	102.66	106.57	102.41	114.15	103.67	109.88	103.77	109.23	109.04	107.57	103.02	103.57	101.02	103.69	102.23	105.75	103.4	100.63	102.71	100.34	105.17	107.33	103.3	105.13	104.06	101.67	108.77	99.116	99.766	99.467	111.07	99.982	104.18	103.52	103.02	109.62	102.64	105.54	103.72	107.77	103.55	105	111.1	105.39	104.25	103.38	104.66	107.13	102.97
107.62	102.56	101.8	112.28	105.2	104.95	101.73	105.48	110.25	106.13	100.9	105.68	104.42	113.03	105.02	103.47	105.51	110.06	103.82	99.159	110.17	107.2	103	105.16	112.21	112.58	101.89	103.11	108.5	114.53	109.5	105.43	105.86	98.384	103.25	106.86	108.79	111.83	108.32	102.52	108.85	110.16	110.86	108.9	105.11	109.43	107.43	103.12	105.59	105.36
113.09	109.09	108.26	109.92	106.29	108.16	106.6	105.99	103.91	106.95	102.13	110.48	108.94	101.29	108.88	106.71	114.93	106.1	110.62	101.52	103.02	110.69	107.77	109.24	107.17	107.94	105.77	110.53	107.35	107.26	106.28	106.95	108.78	107.51	110.65	105.62	115.3	107.03	110.09	111.9	107.12	105.31	107.06	114.41	107.97	102.75	108.84	112.49	114.54	105.14
107.13	102.03	107.62	108.52	105.58	109.76	102.97	107.58	110.12	105.12	111.16	105.36	100.97	112.89	100.43	103.34	114.74	106.25	105.31	110.46	106.78	112.65	101.91	106.01	109.46	106.66	104.93	108.38	106.34	106.2	107.65	107.23	106.91	105.29	106.72	105.26	103.06	111.49	107.42	99.671	108.68	105.26	111.07	102.41	101.02	109.32	104.72	104.6	106.4	103.77
107.96	101.42	101.97	108.71	114.24	105.28	108.57	107.39	116.88	101.94	103.51	109.1	103.42	109.29	106.55	103.76	107.08	103.48	107.76	106.59	103.91	100.68	101.93	110.99	106.5	105.91	109.32	101.98	112.13	100.44	104.51	102.67	112.25	114.22	108.22	105.71	102.7	108.98	105.1	100.13	112.26	108.04	112.08	102.47	111.4	106.14	107.58	105.69	106.09	100.52
106.4	107.31	107.9	108.27	107.6	99.992	101.59	105.42	104.5	106.1	109.55	109.73	101.57	105.06	104.73	106.82	106.53	107.48	103.62	102.95	107.5	97.854	109.7	100.17	108.06	103.63	107.52	104.23	108.93	103.16	111.98	102.84	109.93	106.75	105.44	108.5	101.75	106.14	105.67	106.13	107.57	107.62	105.14	104.15	103.93	108.67	100.13	100.98	99.058	103.21
102.76	103.35	101.81	97.436	99.131	110.14	99.666	97.849	99.332	101.47	102.04	96.029	99.357	104.35	101.78	100.08	105.33	104.58	96.493	101.97	94.914	105.98	95.377	101.19	99.763	101.86	103	96.558	100.65	104.71	99.634	100.29	99.785	98.869	103.77	105.55	97.308	101.73	100.7	101.53	102.38	101.06	100.86	112.28	100.33	92.443	100.3	102.23	95.597	104.29
112.74	113.45	110.26	102.09	105.6	109.01	105.32	107.67	112.89	106.75	109.29	108.39	107.04	107.75	111.21	104.22	110.1	101.13	108.77	105.46	106.56	107.02	105.45	105.74	115.02	113.54	108.99	110.4	107.31	108.87	104.39	106.29	109.6	112.07	104.34	104.94	107.2	108.51	103.32	115.06	102.22	105.99	108.24	105.27	107.3	107.02	110.27	105.01	113.66	108.49
112.83	107.18	111.78	108.25	106.38	103.25	102.93	103.17	110.15	113.06	106.33	109.82	110.48	103.45	115.37	107.86	112.87	105.7	99.765	111.75	103.58	102.74	109.33	104.18	107.47	114.36	108.2	107.18	106.56	106.03	109.77	112.81	105.49	100.83	108.39	112.05	103.96	106.22	109.34	112.52	106.77	109.71	115.47	113.25	108.39	109.81	105.06	105.04	104.67	107.81
100.78	106.12	107.73	97.576	108.31	107.51	105.66	105.08	105.96	110.13	101.53	105.94	107.41	101.72	105.13	98.746	105.34	103.36	108.67	107.33	106.33	112.64	108.34	100.1	107.85	104.81	104.79	101.26	103.56	109.07	102.87	103.69	106.18	99.357	107.95	105.48	108.71	109.18	103.61	101.16	99.835	106.72	105.61	111.96	110.61	103.69	109.19	106.96	108.45	100.27
104.09	106.59	111.86	102.24	101.99	106.69	110.65	105.67	112.53	96.454	105.53	104.87	107.44	112.82	108.35	106.95	102.75	103.63	107.48	100.4	106	107.63	107.76	102.08	103.4	108.34	102.33	111.3	102.98	111.51	101.9	104.94	98.799	102.48	103	111.83	110.77	107.72	113.16	107.5	105.84	101.16	107.94	106.92	111.05	107.71	108.12	106.83	102.86	111.2
100	106.77	105.52	102.81	108.45	116.77	107.3	104.66	102.68	110.97	102.29	113.29	101.78	107.09	109.64	116.13	109.13	106.55	111.1	106.87	106.58	106.98	107.62	109.52	113.91	102.19	106.22	114.17	107.74	106.94	102.78	107.82	113.59	104.62	110.55	111.31	110.56	112.38	111.3	105.97	112.36	106.26	106.34	98.696	108.78	109.92	106.46	110.21	106.34	108.26
104.47	106.01	104.5	109.93	106.89	104.15	101.45	103.91	103.96	106	103.94	104.21	99.153	110.45	110.54	102.17	108.71	102.22	110.14	113.94	101.09	108.55	108.57	110.13	109.95	108.82	106.77	103.71	112.83	104.06	107.39	111.58	106.96	101.76	110.28	107.33	108.88	102.47	106.56	102.57	96.145	110.85	102.37	111.37	106.7	103.12	103.95	107.37	103.57	102.69
110.46	110.26	115.73	113.49	110.88	109.73	111.55	110.54	117.72	111.47	113.18	108.49	104.21	106.86	107.41	112.39	111.64	109.46	115.34	113.73	112.01	110.16	114.02	108.18	108.83	109.03	110.02	111.61	99.481	113.36	115.01	109.22	114.94	108.37	110.07	109.01	115.15	114.9	103.97	112.37	108.31	105.9	113.39	109.93	110.28	107.81	109.13	109.44	108.43	116.45
111.36	105.96	105.42	114.16	102.59	107.91	104.68	113.69	108.56	107.03	104.45	104.93	109.15	111.56	108.4	110.18	109.88	101.05	107.27	102.85	103.34	102.66	104.5	109.95	106.75	100.39	101.34	108.73	109.08	107.31	106.12	107.21	107.77	108.64	108.16	105.81	109.96	102.68	109.39	107.31	107.75	104.85	112.29	102.11	106.52	105.14	107.71	102.32	107.47	102.13
106.06	101.7	98.683	101.81	97.266	95.576	97.622	96.672	91.619	102.87	102.87	94	97.395	91.567	92.18	93.33	101.37	93.467	94.32	93.296	102.99	98.053	97.24	100.46	100.29	99.493	97.552	96.379	98.834	94.058	102.98	96.728	104.97	101.49	98.022	100.31	94.413	98.505	97.194	97.952	96.718	101.41	93.232	98.121	99.708	95.889	102.5	104.03	92.475	93.888
98.29	99.617	103.53	95.296	104.81	96.577	99.521	91.001	96.869	101.1	103.63	97.335	97.298	97.242	103.23	98.879	99.28	97.16	100.39	97.416	100.73	93.946	93.993	97.151	99.818	97.463	99.26	100.19	97.446	100.43	94.981	96.395	104.14	101.12	96.688	102.94	101.38	99.063	106.84	103.06	100.32	97.047	100.22	97.831	107.88	95.135	102.22	97.961	100.29	104.63
117.94	111.63	111.77	110.46	112.18	112.05	103.23	102.61	110.16	110.79	115.48	117.2	106.38	108.46	108.86	109.41	113.38	103	104.78	111.99	106.57	106.7	107.95	108.99	112.75	113.96	113.66	106.82	116.5	110.74	110.33	113.12	114.75	115.28	108.34	112.12	113.86	114.52	110.66	110.49	116.16	115.92	112.27	108.63	108.46	107.18	103.47	107.85	118.06	111.35
111.47	106.41	104.57	105.89	103.92	109.59	104.45	104.84	101.06	101.73	103.14	101.28	107.09	110.51	105.04	105.01	104.74	99.286	106.05	106.69	108.17	117.07	109.15	110.74	107.21	106.48	107.62	104.4	101.47	107.34	104.13	103.56	104.08	101.85	105.94	103.85	106.31	101.64	109.19	98.235	98.987	103.09	97.724	103.03	104.49	100.34	107.05	105.76	108.97	101.87
109.69	109.85	115.49	108.22	106.86	109.5	106.87	112.31	107.73	113.25	103.99	108.55	109.16	110.38	112.23	106.13	101.89	111.71	112.41	114.4	110.05	111.31	110.78	106.86	114.89	108.42	105.83	110.9	114.69	110.07	110	111.96	107.23	111.39	116.93	108.46	110.69	110.27	109.58	107.07	119.31	108.41	114.97	108.95	114.6	108.58	112.77	113.78	112.65	108.36
113.19	114.69	106.18	112.53	106.1	106.08	110.44	106.74	109.68	106.17	103.4	104.34	109.78	111.25	110.72	108.6	104.91	105.88	106.73	109.09	110.97	107.56	108.09	105.24	104.52	104.49	103.59	103.76	105.49	110.04	104.38	105.42	110.78	108.93	106.65	106.25	108.78	103.43	105.47	103.39	106.28	107.29	112.73	105.44	105.72	107.84	110.72	101.87	104.41	111.63
112.21	111.58	111.47	112.84	111.95	110.73	110.66	111.37	109.68	117.42	110.77	115.33	110.03	115.32	109.87	104.39	100.35	107.31	109.26	111.49	107.36	109.28	111.99	110.39	110.96	109.67	108.18	111.36	111.53	108.2	114.45	112.31	110.58	108.99	106.56	107.77	111.96	109.66	110.46	107.64	110.92	106.41	107.76	110.12	108.33	109.17	110.47	106.31	111.79	108.01
103.56	101.12	102.88	111.21	106.38	113.84	109.93	104.77	110.23	104.57	99.235	103.67	107.8	106.75	103.67	106.61	106.15	110.76	109.45	105.01	111.94	104.33	109.12	109.77	118.69	106.02	107.75	106.9	102.35	105.58	109.11	101.36	107.54	108.04	105.49	107	105.8	105.03	110.02	110.4	107.11	111.51	110.4	106.31	104.49	101.7	101.65	108.36	107.89	110.1
104.65	106.77	99.087	106.41	106.88	106.12	107.19	106.69	106.68	100.93	102.71	104.48	105.77	108.99	109.06	108.24	101.66	99.839	103	107.3	103.91	102.38	102.02	108.37	103.7	108.9	107.07	105.67	101.96	104.35	105.33	101.43	104.34	115.67	101.86	101.61	108.73	100.16	104.93	106.31	101.11	101.3	104.73	100.24	107.8	99.142	106.79	108.45	105.75	104.2
108.57	106.55	107.24	112.49	102.65	108	107.54	101.81	108.13	111.74	106.45	107.8	104.76	111.96	99.614	113.92	107.16	100.49	101.55	106.18	105.64	107.09	109.76	102.31	107.95	101.45	104.83	103.99	106.71	113.77	100.7	106.85	104.27	107.28	107.78	105.73	108.8	109.21	110.86	106.68	105.74	104.08	101.3	104.55	112.35	105.83	114.48	103.28	104.94	100.82
99.865	103.75	97.859	95.63	101.37	102.24	100.84	96.4	99.06	104.55	104.76	100.54	99.439	103.48	95.335	104.58	95.869	99.064	105.39	98.233	97.464	103.85	100.39	100.23	102.82	101.01	101.05	102.94	99.072	101.83	100.28	94.889	101.45	101.3	103.72	100.09	95.767	98.984	98.297	97.405	98.549	100.11	97.831	97.901	100.43	106.48	96.076	99.739	100.48	105.53
103.13	104.66	106.12	101.15	102.64	104.6	99.786	94.663	99.359	100.94	104.78	104.59	105.1	101.63	104.4	99.011	100.28	108.75	102.26	99.502	101.1	98.133	103.76	101.49	107.05	97.455	96.925	106.6	99.548	101.14	106.53	105.68	109.65	96.059	105.84	97.539	107.87	97.132	108.04	102.08	95.701	103.08	109.24	103.22	101.9	104.62	100.87	96.276	102.16	100.09
98.656	103.37	94.936	101.31	94.34	104.61	98.749	104.27	97.872	103.15	95.451	96.049	103.94	99.976	101.48	97.721	96.08	98.773	101.89	93.913	103.64	102.51	95.348	105.37	98.67	98.321	100.65	92.705	102.25	99.609	94.855	101.06	96.603	99.1	98.594	90.514	94.829	95.467	99.221	106.29	88.794	95.357	97.366	104.27	94.45	96.063	103.67	104.43	97.101	102.54
107.43	107.93	102.23	104.64	104.53	105.33	100.29	107.08	105.7	109.34	107.01	112.75	118.13	109.63	103.95	107.85	118.34	107.12	110.66	100.45	110.6	106.14	107.97	107.83	112.36	110.25	106.31	103.64	105.68	109.23	108.9	111.41	107.3	105.57	111.77	105.32	114.28	108.57	108.38	106.99	107.14	110.11	104.73	114.28	104.16	104.71	107.68	107.79	114.01	105.05
107.56	98.98	99.096	104.27	108.49	117.04	104.75	109.78	106.51	107.93	104.7	104.5	105.07	102.91	106.3	102.35	101.55	108.01	107.88	109.46	98.954	108.75	108.35	114.17	106.55	114.08	103.36	104.38	108.71	103.09	100.68	108.1	104.01	105.15	96.269	101.8	109.24	102.31	100.51	101.86	99.285	103.41	103.81	103.6	109.75	107.23	112.93	106.27	112.34	109.03
109.75	103.49	105.15	111.69	107.65	104.3	107.56	110.07	104.96	109.33	106.7	115.43	110.26	107.91	102.54	110.69	105.98	110.84	105.07	102.64	105.95	103.85	106.45	114.02	108.63	106.51	108.69	109.57	113.61	107.83	110.22	104.24	100.37	108.91	109.79	111.31	106.56	108.24	101.9	104.27	110.52	108.54	105.01	111.01	114.07	105.96	116.27	108.49	112.45	109.92
104.95	104.55	111.76	107.23	109.77	110.15	104.12	108.03	105.77	103.24	105.6	106.65	111.1	108.83	107.37	103.62	108.42	107.75	116.13	110.71	108.8	108.16	106.27	112.28	105.46	110.84	109.53	104.68	105.14	104.74	106.49	106.37	108.96	100.51	110.36	104.71	111.27	108.23	107.72	108.34	109.22	112.72	104.46	111.37	105.93	114.46	99.632	106.42	104.53	111.44
104.34	108.83	104.52	106.96	106.99	113.81	109.45	107.07	111.65	106.97	107.84	104.98	109.56	104.67	104.78	108.25	105.54	106.37	111.73	108.15	103.22	106.91	108.65	107.99	107.61	108.41	114.63	107.53	99.126	111.15	110.28	108.37	110.71	111.47	98.669	106.53	104.77	105.35	112.84	103.11	108.42	110.72	105.48	107.17	112.6	107.14	107.03	104.92	110.23	111.46
98.863	105.68	104.49	101.9	108.06	105.22	106.47	105.46	110.55	107.6	108.36	105.1	104.9	110.02	101.19	98.451	98.127	99.754	101.61	100.4	105.1	96.994	106.34	103.69	106.34	107.77	110.18	106.14	103.01	103.98	104.93	104.18	100.21	104.77	106.78	104	104.41	106.59	104.26	113.81	108.57	102.3	109.2	107.05	109.97	106.97	109.55	111.92	103.14	108.31
100.51	96.744	101.19	100.85	101.53	96.33	101.48	104.79	101.65	100.3	100.52	100.25	95.654	98.158	97.866	98.242	100.91	102.53	101.27	107.31	98.456	98.114	100.58	95.718	103.31	98.22	100.38	95.838	103.9	95.762	102.5	103.22	100.07	100.55	96.421	103.7	106.4	104.3	103.45	100.91	96.569	96.89	100.58	98.556	105.1	99.965	99.604	100.44	106.37	101.01
111.7	105.54	112.36	108.38	109.68	103.68	106.63	103.77	107.3	113.12	103.85	108.27	112.06	105.36	108.55	109.26	107.68	110.05	106.04	105.77	107.97	109.36	109.23	110.71	104.22	106.33	103.96	110.79	104.18	108.7	111.41	108.72	110.9	108.59	112.31	109.89	111.64	102.03	103.04	114.67	108.4	109.2	110.16	104.49	105.67	110.89	108.34	111.33	103.65	110.86
114.1	107.4	112.06	107.3	110.58	108.62	107.32	111.56	104.59	107.43	111.09	101.74	106.04	107.7	115.31	105.69	110.13	108.71	105.53	108.55	113.86	103.79	108.97	115.87	110.7	106.13	111.74	105.23	103.12	110.83	109.74	112.52	108.73	103.3	104.4	105.99	104.65	111.39	104.66	111.85	109.39	111.98	104.06	108.25	105.64	105.58	110.59	110.78	108.98	107.93
106.11	114.93	108.96	113.99	106.21	108.68	115.56	115.81	110.83	101.81	103.66	104.28	103.3	108.68	109.17	111.39	112.91	107.5	107.42	105.47	114.06	109.42	109.25	100.97	107.77	106.34	103.74	111.95	107.12	113.11	113.78	109.38	109.92	107.51	105.78	104.65	110.38	109	116.12	108.78	104.59	110.72	105.98	108.32	108.87	107.14	107.23	110.45	101.14	107.4
106.93	102.63	102.61	101.55	105.32	103.78	105.01	103.67	103.61	100.93	100.41	100.93	104.98	98.253	109.29	106.99	105.42	109.7	109.9	103.09	99.086	103.81	101.04	111.46	105.23	105.11	108.22	103.84	106.04	105.63	109.31	99.777	110.94	106.87	108.34	108.59	107.78	101.85	102.1	104.69	109.59	106.51	105.52	106.51	104.05	105.89	110.61	103.92	102.71	109.54
106.71	108.96	107.69	105.56	106.61	107.12	103.32	109.32	103.39	102	107.73	105.26	106.34	105.94	106.11	110.01	111.84	109.72	101.88	108.61	111.35	106.07	104.43	102.1	102.17	110.29	107.23	101.44	102.74	102.18	110.73	106.74	100.63	108.18	105.44	101.75	100.87	104.89	111.8	101.69	106.96	113.78	109.69	106.58	103.95	112.96	110.3	108.53	105.81	104.97
106.05	100.25	108.85	99.664	107.94	100.14	102.4	97.725	105.22	100.76	96.723	103.44	105.82	101.49	103.48	101.57	105.98	99.853	96.127	102.44	100.16	97.487	98.28	101.39	99.912	101.43	104.56	99.672	103.18	100.81	96.865	98.32	102.44	101.05	104.56	100.17	103.37	104.28	101.77	102.21	101	96.362	102.2	100.39	94.712	104.29	103.69	98.24	98.012	105.94
102.57	104.05	101.44	104.13	100.73	107.94	100.93	106.17	100.68	102.77	107.56	93.713	107.85	108.85	106.09	105.15	103.47	108.45	105.21	97.657	102.62	109.09	110.45	102.73	106.21	107.87	105.25	112.13	103.96	107.4	103.4	107.81	104.12	105.87	111.14	104.85	105.04	102.87	105.48	110.31	103.99	100.97	107.08	98.486	105.34	102.96	103	109.36	104.83	106.47
99.931	100.04	100.28	100.17	99.952	94.644	103.06	100.02	99.135	98.18	102.7	100.47	95.808	96.528	95.301	99.704	91.165	97.538	102.23	96.717	103.35	103.86	96.435	95.533	101.69	97.814	99.986	97.661	89.502	97.189	99.966	94.653	98.958	97.89	97.886	100.1	102.76	99.762	105.01	98.303	95.247	99.301	100.05	100.55	94.451	103.49	100.26	101.87	97.239	98.528
111.65	107.07	111.96	116.84	106.83	105.65	108.22	110.8	105.06	110.53	104.4	111.37	110.96	105.45	113.79	106.02	110.25	108.5	106.03	107.9	111.76	106.62	107.53	110.05	111.91	106.69	112.03	106.11	104.16	108.27	103.91	110.33	109.58	108.42	102.95	105.2	108.69	99.323	113.67	107.37	104.44	105.1	105.77	109.39	112.71	111.37	105.81	107.03	110.62	113.69
114.98	108.08	110.41	109.5	114.01	108.57	106.16	111.07	110.61	106.22	106.74	109.89	110.5	109.7	111.91	110.37	110.83	103.43	107.68	107.04	112.09	114.3	115.3	110.38	108.5	104.01	106.09	111.8	116.4	108.73	109.74	111.97	105.13	106.88	103.27	111.6	110.17	105.81	114.51	107.33	109.56	110.68	107.27	105.56	107.58	109.37	109.76	106.48	111.52	110.74
101.19	102.32	102.38	97.193	102.31	95.209	100.24	92.589	94.074	92.319	101	99.637	97.993	95.143	96.592	98.28	95.75	93.865	101.23	95.794	93.468	93.868	98.613	99.376	98.734	100.4	101.1	103.26	97.591	102.42	97.201	97.001	95.304	97.576	96.675	96.796	100.34	96.66	95.909	97.136	97.656	103.91	96.506	97.444	99.817	102.84	100.35	103.77	95.112	94.857
111.42	103.87	108.61	113.63	108.82	114.18	110.03	108.64	105.6	106.39	108.91	110.3	112.86	102.71	109.43	105.85	112.75	108.63	111.53	105.39	107.55	109.27	105.73	109.11	107.68	98.371	109.32	114.32	109.3	108.53	107.61	111.28	109.63	109.36	111.01	107.91	108.03	110.54	109.35	107.36	105.66	106.87	106	106.52	104.97	111.23	105.4	111.64	108.91	110.78
103.96	110.12	114.67	109.75	100.17	111.48	108.63	107.43	106.18	109.42	106.53	108.55	106.58	107.68	106.43	103.86	115.33	105.19	111.76	110.63	107.84	103.33	101.04	102.3	108.31	110.61	112.39	109.93	102.98	100.82	111.33	107.03	100.75	102.67	102.99	103.51	110.31	99.681	113.94	107.57	100.13	108.26	104.86	103.18	107.12	106.71	104.05	105.5	108.28	113.06
106.74	106.22	99.901	101.5	107.31	104.06	104.22	99.286	114.91	103.04	107.57	105.32	104.88	104.81	105.98	100.62	102.45	105.99	108.13	108.92	99.685	101.76	111.08	102.97	106.01	108.25	107.55	103.06	108.12	105.29	105.13	104.45	107.2	108.98	100.86	104.88	112.18	104.46	103.42	107.17	102.17	105.29	102.96	100.06	104.98	99.589	107.93	105.86	107.89	100.67
109.93	107.92	103.7	108.45	107.53	106.58	112.53	111.78	104.87	100.92	104.49	113.03	103.67	104.58	105.32	102.35	106.61	109.42	109.46	107.95	107.84	106.39	113.32	110.61	103.79	107.29	111.59	103.78	104.13	114.9	104.13	106.77	113.32	105.62	108.74	105.65	106.91	109.97	107.44	102	111.86	107.29	114.84	108.1	105.6	104.52	110.8	103.37	107.73	104.61
102.7	110.96	112.14	99.213	113.26	113.82	108.84	108.8	110.2	103.21	108.86	103.81	109.35	109.46	110.38	109.69	109.88	107.34	110.09	113.4	108.85	101.82	108.66	112.07	109.51	109.31	112.83	110.36	106.61	113.14	104.74	106.36	117.23	110.18	111.5	113.34	111.8	106.56	109.63	114.23	110.75	104.21	104.51	109.78	114.26	113.03	106.98	109.3	104.9	105.01
100.59	105.04	105.77	109.2	112.46	105.58	111.83	107.51	105.57	106.87	106.73	105.04	111.77	105.11	109.17	107.98	116.17	107.23	106.79	109.07	106.49	110.01	106.71	104.89	107.58	109.26	107.4	107.16	108.17	112.94	114.34	108.52	99.763	109.9	107.49	111.2	110.61	104.35	111.25	109.94	108.33	109.75	109.62	97.829	102.27	106.7	105.3	105.36	105.3	98.108
104.26	108.32	109.33	112.7	110.53	108.15	107.88	106.9	105.28	108.48	105.43	104.72	105.02	105.35	102.07	111.43	102.63	103.48	103.42	104.84	102.95	109.72	105.15	108.09	109.86	101.18	105.03	107.63	100.23	99.254	106.22	107.68	102.69	106.73	107.69	102.27	105.63	106.02	111.93	111.42	109.26	110.73	107.96	114.47	114.66	112.15	106.48	111.22	105.87	112.05
98.097	98.433	99.207	99.851	99.755	100.43	96.373	94.944	94.54	98.66	101.47	98.121	92.668	97.468	100.45	100.45	93.441	96.575	100.64	98.334	95.145	98.075	96.101	101.55	99.538	95.057	94.857	101.7	99.803	96.066	99.978	102.31	94.808	95.865	100.22	105.94	95.795	97.653	97.068	98.577	100.76	97.268	97.039	98.913	94.078	97.99	95.047	97.003	91.042	97.989
107.42	111.22	110.2	108.97	107.92	112.6	106.62	104.64	112.71	110.6	104.14	108.02	108.02	112.37	106.77	106.48	111.91	107.13	104.67	106.04	109.3	108.64	107.39	108.5	105.55	106.8	106.12	117.42	112.59	103.18	105.37	109.21	108.7	105.26	101.99	111.9	109.25	109.26	109.02	110.26	104.96	108.7	110.68	112.27	107.29	115.21	106.47	110	107.55	107.98
101.58	108.5	104.75	101.1	105.68	99.464	102.89	102	105.69	105.07	108.53	101.81	106.51	101.07	99.396	104.94	101.79	110.21	94.538	102.61	99.96	98.748	106.82	106.33	107.15	101.46	98.45	110.51	100.01	103.12	103.66	102.1	102.2	98.931	99.519	100.34	95.975	100.63	96.028	98.319	109.92	108.43	100.84	104.15	97.454	108.28	97.549	101.78	106.33	101.08
102.9	97.957	99.11	99.523	99.144	99.287	100.99	102.64	105.73	96.991	95.211	100.58	103.7	98.486	95.698	100.52	103.09	101.74	99.682	100.67	100.4	97.569	97.599	105.61	98.172	101.58	94.497	96.268	104.61	99.733	102.91	99.378	102.68	97.74	101.67	103.07	98.847	91.091	104.85	101.24	101.76	101.7	97.949	104.63	101.15	97.908	100.94	99.503	101.06	99.21
105.75	106.31	109.91	100.72	108.71	106.63	101.72	107.71	107.01	101.06	103.88	104.86	101.98	106.05	105.11	109.39	106.43	107.24	107.39	110.46	105.25	104	100.95	105.3	110.1	109.74	108.61	106.89	100.57	106.92	106.74	112.59	98.065	105.05	105.72	106.5	106.21	107.62	107.93	106.67	103.21	105.36	106.89	103.6	102.94	101.15	102.6	103.95	96.953	101.96
105.48	101.2	98.456	97.884	96.374	100.33	97.501	98.156	101.17	101.25	98.489	104.39	98.859	103.08	104.69	97.122	95.481	97.395	103.68	98.726	103.79	94.103	102.49	99.884	94.032	96.657	100.6	107.73	104.58	98.628	105.59	105.68	97.939	102.62	103.79	106.23	103.44	109.31	98.339	105.83	99.168	108.19	99.887	100.11	96.259	102.78	104.39	102.34	102.89	101.99
105.94	108.77	101.1	100.21	106.41	105.4	112.96	109.54	106.41	107.05	100.62	108.22	116.46	106.5	106	106.68	107.68	101.29	111.03	112.75	108.7	106.79	109.42	114.23	106.42	106.45	109.85	112.27	113.21	106.72	111.81	105.96	110.51	108.83	108.24	109.5	111.63	107.83	112	103.42	108.3	105.33	112.11	104.22	107.6	110.47	110.04	106.23	107.19	107.38
109.21	110.97	101.4	102.86	113.55	111.08	102.23	106.86	106.85	110.11	105.94	105.65	111.82	102.1	108.87	108.29	101.79	108.33	109.25	109.61	108.52	110.68	105.66	104.31	110.43	103.32	109.26	109.59	105.19	107.22	110.26	110.16	101.48	106.4	103.97	112.86	111.54	104.48	107.85	104.03	108.65	104.35	111.7	103.65	101.96	108.58	108.39	107.01	108.58	107.14
107.61	103.49	105.1	96.269	112.37	104.93	103.7	106.51	108.67	110.79	97.335	101.5	105.82	104.75	111.35	105.53	111.07	106.64	101.69	105.9	100.16	104.48	108.01	102.31	105.95	110.63	106.4	106.8	99.048	105.35	108.7	111.57	102.52	103.95	106.61	102.64	104.7	107.17	104.62	112.69	110.02	107.42	100.03	106.2	109.86	100.17	106.9	100.06	108.25	102.6
102.73	104.24	106.06	103.33	107.64	104.21	108.99	110.86	104.59	107.19	102.13	109.65	105.07	105.74	104.82	106.14	109.8	106.73	107.69	104.98	104.36	106.53	107.43	105.46	101.25	108.89	114.35	105.31	108.29	106.7	101.93	103.66	109.68	98.494	103.88	110.25	106.41	105.4	102.86	100.23	105.75	107.75	99.129	107.22	99.621	109.9	110.29	104.77	101.04	107.08
105.2	100.02	104.11	100.67	109.43	104.89	111.72	106.68	105.75	100.78	106.53	107.87	99.561	108.16	108.86	112.18	104.59	103.22	107.39	103.25	108.46	105.85	104.38	106.18	104.03	103.45	108.66	103.58	108.28	107.24	109.76	111.81	103.05	104.39	113.38	103.86	107.91	109.34	105.79	110.72	107.65	104.33	100.58	104.38	106.19	104.52	110.45	105.77	102.59	107.04
96.771	103.9	104.22	106.95	100.45	113.61	105.37	103.27	104.88	105.71	105.21	107.82	106.37	107.94	104.56	100.92	106.4	107.66	101.76	107.15	106.59	111.56	106.54	108.14	107.68	113.2	101.86	104.9	100.9	102.6	100.61	101.9	99.011	99.211	110.96	103.68	105.5	107.82	110.37	106.09	105.75	107.53	107.22	105.44	97.453	106.38	105.07	107.11	108.4	107.42
108.43	103.48	108.48	116.7	110.15	101.56	107.19	110.98	108.89	107.64	108.77	116.34	108.22	108.36	107.74	114.74	110.49	107.56	103.96	110.27	103.89	106.39	104.09	107.35	109.5	107.61	110.44	114.14	105.45	107.08	104.32	106.49	106.7	104.68	105.07	107.4	105.08	109.77	110.14	105.58	105.02	113.17	105.58	110.79	113.19	108.4	106.92	111.99	109.69	109.82
107.63	99.508	109.58	106.71	104.46	103.34	102.82	104.09	105.35	111.56	104.59	109.04	104.32	104.71	107.16	109.66	110.99	104.68	97.233	102.69	103.87	105.17	109.71	100.81	111.32	105.77	107.24	109.81	108.09	105.54	109.44	101.47	105.14	105.43	106.83	104.92	107.55	97.043	108.73	103.7	99.566	104.08	103.64	102.39	106.4	107.55	108.45	110.22	101.72	102.11
100.85	101.98	98.612	103.17	97.435	104.78	100.05	98.148	104.62	102.68	102.11	105.74	96.993	97.931	94.018	101.88	96.493	103.03	96.843	107.1	102.41	100.74	98.181	102.35	101.05	99.782	102.66	97.982	100.82	102.74	98.317	101.48	101.74	96.154	100.19	101.63	95.614	108.78	98.745	101.72	94.299	97.282	95.328	100.1	102.66	96.831	100.42	100.5	100.62	103.91
104.68	112.31	108.93	106.1	108.32	112.54	113.55	112.85	114.62	111.27	111.73	113.2	106.86	107.51	108.73	115.03	110.66	106.37	112.36	112.51	111.48	109.37	109.27	109.07	108.4	110	114.57	109.5	116.81	109.2	111.59	112.47	110.8	112.65	112.76	116.23	109.46	112.15	106.68	115.29	114.41	107.53	104.05	117.5	117.95	111.04	106.6	107.69	110.67	113.26
102.97	99.709	103.06	102.63	110.53	104.63	105.08	105.13	103	98.92	110.27	104.54	110.82	110.01	108.84	105.15	113.44	104.14	112.52	107.67	110.07	110.68	103.62	101.38	107.72	107.47	98.678	101.84	103.87	108.49	107.88	102.74	108.25	108.18	108.64	104.3	103.41	110.47	108.07	104.71	103.56	106.36	102.78	107.92	101.11	109.2	112.37	103.55	105.58	103.41
103.81	104.66	105.55	103.18	102.37	104.78	111.38	105.46	107.75	105.88	102.13	106.23	105.61	106.22	105.45	102.83	109.52	99.963	105.16	100.09	109.71	103.56	99.851	108.46	108.86	108.47	103.04	113.23	111.45	102.48	103.14	111.04	107.73	108.58	107.4	107.63	103.35	109.14	107.77	104.65	105.37	102.74	113.44	108.03	104.93	101.45	105.58	103.4	102.16	108.13
105.12	99.167	100.58	110.3	113.74	106.8	106.82	104.58	108.97	112.53	102.42	100.62	108.23	110.39	104.16	100.51	103.73	106.26	106.75	101.65	104.08	104.25	107.57	103.73	111.58	110.52	105.4	105.46	108.35	107.83	104.72	100.32	105.44	108.94	108.76	103.54	108.15	108.51	108.48	109.65	107.2	102.94	103.11	107.46	104.77	102.65	106.82	103.94	103.12	110.16
101.43	102.98	102.29	102.95	108.05	100.77	104.2	99.371	100.23	104.42	104.65	102.21	107.39	95.471	102.15	100.32	98.869	101.57	103.14	105.31	103.97	100.22	103.55	101.45	102.86	101.49	101.86	105.8	103.7	108.13	101.51	103.94	104.64	105.12	101.05	102.85	96.636	100	109.77	106.02	95.708	108.53	99.801	100.65	105.66	102.02	108.49	99.08	105.1	97.569
110.6	106.52	105.22	100.9	104.18	103.41	101.44	110.72	110.6	102.99	107.87	105.3	106.84	106.48	107.3	108.83	108.83	111.02	104.89	105.59	102.91	111.4	109.46	104.25	107.16	107.4	109.13	106.57	104.97	101.49	94.731	103.06	102.64	102.9	101.25	107.17	101.01	104.6	105.13	115.35	101.07	104.42	107.21	106.01	107.69	106.14	103.79	109.63	105.78	110.63
103.46	103.12	102.42	102.79	102.05	103.04	98.405	100.5	96.852	99.738	104.09	102.01	99.656	99.156	97.587	101.65	101.76	102.09	101.77	94.358	101.05	100.54	99.662	103.84	100.46	103.82	103.75	112.02	104.35	104.24	104.08	104.08	99.38	98.201	101.52	101.99	104.33	95.373	100.61	101.39	104.53	97.446	96.32	101.03	104.05	104.41	98.791	98.136	100.79	98.107
103.3	106.39	99.295	105.59	101.87	105.64	107.48	108.31	106.52	101.55	107.06	106.93	108.03	102.4	102.19	104.14	104.67	102.86	108.76	107.87	100.52	107.65	109.17	106.52	103.88	99.595	104.15	106.67	108.97	96.974	102.99	99.956	106.58	102.67	108.56	107.64	107.86	105.87	102.67	102.08	112.03	109.31	106.32	100.23	103.3	102.11	106.45	109.19	106.02	110.38
106.27	102.49	108.58	110.5	104.32	101.17	105.19	112.94	102.78	113.26	107.06	106.66	107.07	104.55	105.34	97.721	107.32	104.46	111.72	108.58	105.54	107.2	108.24	108.2	101.37	103.61	103.6	107.3	104.54	108.31	99.807	101.42	104.8	108.59	104.67	106.95	105.48	102.53	105.94	101.09	106.35	101.03	101.76	108.68	109.58	108.53	106.45	107.53	105.4	110.19
99.826	110.57	109.39	114.88	107.09	111.04	111.76	109.97	103.26	107.12	106.35	111.56	107.64	105.6	107.22	107.16	114.54	110.48	105.04	109.25	102.22	113.43	106.65	113.11	111.94	102.07	106.25	104.21	104.86	110.27	105.6	109.29	105.25	104.97	104.92	103.8	116.93	114.45	107.92	105.67	114.01	104.51	109.78	110.73	97.596	108.42	105.47	106.39	106.75	111.4
99.766	97.826	99.643	101.57	103.06	100.66	108.91	102.72	96.863	98.433	108.2	96.776	102.78	102.44	101.68	98.9	95.978	92.038	96.11	100.43	99.402	104.23	99.423	99.27	98.174	100.06	98.558	104.94	92.629	92.925	105.56	96.798	96.651	100.81	100.79	99.15	94.099	99.48	94.129	91.266	102.68	102.88	96.028	103.71	97.075	97.19	96.464	98.672	99.336	95.578
97.877	99.299	102.21	99.589	97.899	98.408	109.66	96.589	95.462	93.702	103.67	102.97	99.996	100.78	101.24	101.2	99.439	100.51	99.201	108.19	96.77	100.87	102.5	101.09	101.12	94.419	102.96	100.84	98.135	95.685	96.861	102.41	94.76	106.35	100.42	98.631	93.066	99.786	98.435	98.866	102.81	95.366	100.76	107.79	98.659	98.574	94.679	99.984	98.588	104.55
105.57	110.69	100.12	99.104	102.43	94.442	110.23	110.47	104.79	100.59	110.72	109.21	105.94	104.32	102.28	99.987	103.23	109.26	106.2	103.68	106.08	105.23	105.25	101.45	98.1	106.59	107.13	107.66	108.29	104.35	106.16	106.11	97.966	103.91	99.599	104.28	102.85	106.56	106.39	103.08	99.048	104.25	109.06	100.89	94.667	103.4	106.58	103.86	101.45	104.92
108.21	104.77	106.68	101.15	108.39	105.98	110.9	104.52	108.41	104.13	112.93	104.11	106.97	103.85	108.51	101.97	108.25	110.36	101.61	113.18	107.54	108.68	100.03	111.47	112.74	105.52	104.9	110.41	108.2	106.49	104.32	106.34	103.98	107.06	101.5	107.31	105.74	107.41	106.76	103.43	103.57	109.63	102.78	109.06	109.16	111.27	106.51	106.67	108.56	107.36
96.194	104.44	96.733	98.925	104.86	107.16	100.03	94.645	102.14	96.295	98.643	100.85	99.961	103.49	98.838	101.52	107.3	112.18	100.34	97.675	101.02	101.67	105.12	103.3	101.52	100.91	101.37	99.673	101.2	102.81	97.512	106.16	97.071	99.753	105.12	99.389	100.87	102.56	104.87	95.35	97.659	95.273	103.52	103.41	111.81	106.43	105.16	104.52	99.341	105.31
102.61	101.39	109.87	110.48	113.63	100.97	109.87	104.86	110.57	104.6	107.47	107.83	104.7	99.552	103.1	106.02	110.71	109.85	108.01	106.18	104.17	108.11	107.1	106.69	111.8	110.96	107.4	115.58	110.56	108.79	103.54	111.61	99.63	105.2	113.04	109.43	105.87	107.05	109.86	107.93	105.8	101.57	102.7	112.5	98.706	104.77	108.33	102.65	109	107.77
101.41	101.88	97.509	97.734	101.95	100.76	101.29	97.402	104.33	95.167	100.74	105.84	101.38	100.21	105.52	99.831	104.21	105.54	97.734	102.52	104.96	100.86	104.62	101.14	100.93	98.177	98.046	107.24	103.19	96.826	101.47	100.2	104.32	94.526	95.996	95.578	99.744	99.854	96.998	94.162	94.316	94.332	102.55	95.985	106.79	96.892	98.538	102.39	99.087	98.523
102.12	106.2	102.67	106.11	109.36	104.63	113.05	110.16	111.88	106.91	98.774	109.19	109.75	109.33	107.1	109.22	106.26	111.9	104.28	103.95	104.94	107.61	107.92	108.73	105.05	102.14	104.64	105.92	104.76	107.89	106.74	105.16	102.03	103.43	103.17	106.86	111.57	108.25	107.2	102.46	111.48	102.96	108.62	104.76	104.87	104.51	103.84	109.93	105.41	108.29
107.65	104.26	104.68	109.62	108.75	107.99	112.14	104.76	108.79	105.41	107.95	103.74	109.42	106.91	109.24	110.99	111.01	101.27	108.69	104.88	106.63	101.85	107.44	102	101.31	106.52	106.7	104.29	111.41	103.53	108.89	112.75	103.29	105.34	109.17	106.78	104.76	102.49	101.33	103.01	101.67	100.28	101.74	107.54	105.06	102.74	107.53	100.33	108.24	101.98
105.26	109	103.53	100.03	105.47	104.9	102.31	104.2	104.78	109.84	108.86	109.39	100.4	101.33	110.3	110.25	102.59	107.06	102.79	111.59	100.91	105.83	110.77	109.04	104.63	102.56	106.63	106.63	106.23	111.43	109.18	101.39	103.03	100.23	102.81	109.83	103.75	99.761	107.34	104.56	110.85	105.12	105.93	101.49	102.11	110.18	109.5	98.946	104.57	101.86
116.72	108.61	111.38	109.29	112.53	109.82	115.35	105.08	113.34	111.78	114.56	115.16	113.74	112.79	108.2	114.06	111.4	109.78	109.88	107.83	108.44	105.92	107.15	113.65	111.93	107.8	119.74	105.98	110.68	108.18	113.81	113.89	113.02	110.58	111.2	114.17	116.51	106.6	110.56	109.36	111.83	110.17	105.73	108.47	106.42	113.56	109.91	103.44	107.77	109.69
110.35	107.59	111.88	113.58	104.91	108.46	104.53	112.54	109.56	109.82	104.41	105.68	112.11	107	104.14	109.7	111	114.07	99.521	109.63	112.77	106.45	103.86	107.79	110.62	103.33	111.25	115.74	108.08	105.14	114.41	109.54	108.95	108.22	106.67	104.58	109.83	105.75	114.57	111.73	115.24	110.32	107.04	106.72	109.43	107.43	109.95	108.19	109.8	106.86
102.89	102.43	99.376	96.745	99.518	94.577	91.352	100.02	96.352	103.97	97.494	103.47	99.192	96.785	98.231	104.26	100.84	104.66	102.41	99.233	89.24	96.057	94.123	99.789	95.187	94.265	98.143	92.329	95.658	100.53	96.855	97.243	104.11	95.61	92.999	101.15	94.514	101.83	100.44	97.352	96.769	96.67	95.72	99.86	100.63	93.307	102	97.869	97.793	97.994
102.43	102.66	104.59	106.07	110.88	106.04	109	104.02	108.71	106.43	99.823	102.9	102.75	106.71	107.06	103.96	106.96	113.1	105.72	108.8	108.89	104.81	108.56	105.95	107.32	105.21	105.06	103.56	105.13	103.87	111.23	102.94	99.537	103.92	106.99	105.34	105.37	108.73	105.38	110.79	107.54	113.72	102.39	104.42	106.7	99.63	105.44	106.99	109.01	108.98
107.86	103.09	104.95	118.99	108.16	103.88	102.19	116.25	106.85	108.39	105.55	103.51	104.55	110.3	110.04	107.86	108.06	112.7	99.516	109.55	108.27	105.67	111.81	111.02	109.28	111.96	103.24	108.74	107.25	97.446	109.62	108.19	110.89	106.04	105.74	102.39	118.77	101.07	111.22	104.06	104.96	103.51	108.21	104.81	103.64	105.23	108.97	103.24	112.92	102.22
102.37	105.62	110	103.9	105.33	106.98	104.43	111.64	104.69	114.97	105.02	102.79	102.57	106.55	112.18	110	106.86	103.94	108.74	110.91	109.49	106.2	105.5	114.5	103.51	109.58	111.85	109.35	110.15	106.5	106.8	107.76	108.4	107.3	109.18	103.12	108	112.51	102.15	109.36	112.42	107.47	114.53	112.21	110.75	106.15	105.31	109.92	112.89	106.44
102.15	104.99	97.852	104.32	107.38	99.881	103.9	100.76	100.97	93.729	98.562	96.184	96.307	103.12	96.257	103.02	98.259	101.04	101.84	96.118	100.98	105.81	98.641	100.75	100.83	98.887	100.12	102.88	101.73	100.04	99.997	99.11	95.899	106.03	92.696	97.345	100.84	101.53	98.224	100.14	100.69	98.225	102.27	98.691	101.02	104.23	103.85	95.822	97.787	105.77
100.96	102.53	108.95	100.01	112.58	108.74	110.69	104.97	110.03	106.92	102.7	112.39	111.33	109.91	107.59	107.71	106.38	104.54	109.04	109.57	107.09	107.8	110.97	113.66	107.64	111.07	105.26	110.15	108.22	108.85	108.08	106.28	107.61	112.47	107.48	103.56	109.17	112.45	105.27	105.86	105.86	105	105.38	105.54	102.69	103.56	109.42	102.38	113.75	107.08
109.12	106.44	99.299	103.21	107.79	107.67	102.12	102.15	103.03	106.77	104.57	108.69	113.55	109.13	106.97	104.93	114.07	113.07	101.58	105.55	108.12	103.88	108.58	102.38	102.34	107.15	103.28	113.96	105.47	104.42	105.47	106.63	103.88	103.17	96.414	101.28	105.04	105.68	107.26	102.48	108.49	102.69	100.78	106.08	108.07	106.27	98.148	109.48	107.63	106.24
96.054	98.073	98.026	100.98	100.65	95.407	95.322	100.28	98.278	101.97	103.21	95.061	100.91	96.776	94.279	93.195	98.132	98.722	107.57	97.248	88.853	94.233	102.08	97.794	96.209	98.189	93.213	99.512	93.843	102.08	96.747	107.13	102.22	94.24	99.125	100.63	92.097	95.858	97.589	103.7	96.521	98.291	99.375	98.856	93.679	98.486	97.398	95.904	101.01	100.59
107.53	111.69	104.65	104.36	102.86	108.33	104.76	104.42	112.52	105.15	106.62	103.95	110.13	103.53	107.96	107.88	104.72	105.19	103.61	102.32	103.74	104.05	104.68	107.76	101.09	111.6	107.3	105.62	107.27	104.9	104.33	105.91	109.93	106.45	106.88	107.84	107.62	103.46	103.96	106.43	103.82	98.759	105.52	106.81	108.29	102.55	107.79	100.34	109.47	105.81
101.61	96.789	102.29	95.445	91.089	96.098	97.363	104.71	93.691	95.494	100.51	102.04	102.33	96.667	95.961	99.459	100.95	103.32	95.299	97.133	100.83	95.814	93.206	100.07	97.295	96.298	94.296	97.261	101.85	100.48	101.94	99.825	100.98	99.031	103.24	99.974	98.227	95.765	94.558	98.79	102.87	100.51	98.787	98.459	96.545	97.017	96.987	101.62	97.018	96.649
110.24	112.68	108.8	111.92	105.97	109.41	114.05	111.1	109.61	109.21	111.2	103.79	110.48	103.57	111.26	112.83	108.32	109.4	107.74	113.83	109.1	105.88	109.74	105.4	107.38	104.8	104.83	109	113.38	103.05	117.79	101.98	108.95	109.4	111.17	112.5	113.35	109.88	106.37	104.16	110.17	110.84	107.84	107.31	109.88	108.55	105.95	102.99	105.29	104.53
95.806	101.72	104.27	100.25	98.399	103.68	106.51	97.751	96.639	101.16	96.038	104.86	97.264	100.67	105.22	95.46	99.59	105.84	100.5	100.62	100.42	98.979	102.12	97.319	103.23	98.797	102.21	100.41	93.474	96.129	99.399	98.351	103.43	109.66	101.15	95.98	102.15	99.102	101.56	104.21	104.48	102.5	98.906	103.95	98.102	100.2	110.4	100.18	100.74	98.612
108.31	102.42	108.54	99.89	106.53	107.87	105.48	105.51	99.486	106.75	103.6	104.81	107.45	105.38	103.75	105.01	106.39	105.57	103.24	103.71	105.34	99.814	102.59	110.06	102.26	103.95	108.67	107.77	100.35	105.73	104.65	101.39	107.29	107.7	107.72	105.14	104.26	107.56	107.1	106.2	109.87	109.27	106.05	104.46	112.61	103.95	98.685	103.46	105.26	100.03
112.73	105.69	104.01	105.32	113.57	103.82	109.53	101.98	113.56	113.85	110.14	108.46	99.509	105.46	99.747	105.52	107.75	105.25	109.88	111.69	107.02	111.09	111.3	109.63	109.21	108.24	110.81	101.4	103.19	104.77	103.74	102.84	102.96	112.82	107.55	105	110.52	111.1	112.92	100.58	105.27	105.91	106.94	105.28	105.57	97.147	104.71	108.24	107.82	109.72
107.36	105.47	105.19	104.34	107.03	107.74	107.17	112.95	105.04	111.91	109.08	103.33	102.49	105.97	109.7	107.33	106.38	105.41	105.99	100.99	106.56	102.98	106.19	107.29	102.86	104.66	104.13	108.17	103	110.96	108.17	110.74	103.92	106.04	110.07	103.87	111.86	108.34	105.3	102.32	104.15	110.41	115.82	107.52	107.93	104.04	107.02	111.49	101.62	105.86
104.73	107.94	109.93	107.89	107.67	108.27	108.75	108.79	100.75	107.76	108.21	111.51	107.97	109.46	105.55	107.28	111.67	102.21	104.89	110.03	111.54	110.07	100.9	105.87	108.4	107.1	108.77	110.04	109.05	108.97	108.14	111.29	113.51	109.84	109.87	100.33	112.87	110.49	105.69	110.36	107.97	101.53	108.09	103.88	107.17	111.53	110.13	109.13	114.4	111.97
105.37	109.12	109.25	107	105.09	116.72	102.62	113.02	111.5	105.97	103.44	109.05	102.86	106.34	110.02	103.5	104.63	108.4	113.86	105.67	108.08	105.01	109.31	110.11	106.07	109.05	103.46	105.31	101.42	114.19	115.35	106.72	109.18	110.52	108.05	106.63	110.47	109	107.38	109.22	102.32	106.1	104.22	107.26	108.91	105.58	107.56	111.26	112.21	111.04
101.58	106.39	104.15	105.13	102.84	107.33	106.31	109.78	109.08	102.03	101.51	112.39	99.68	104.27	105.24	100.68	106.99	108.53	99.994	103.17	105.78	103.2	103.4	103.6	103.25	101.15	102.45	103.15	106.42	111.36	104.9	116.9	107.13	108.5	110.13	104.59	112.61	102.71	109.45	112.84	102.55	99.516	114.41	104.37	109.07	105.8	102.02	111.57	101.32	107.21
108.98	103.89	105.72	101.24	113.46	109.82	109.17	110.2	113	109.41	108.19	108.01	102.04	106.1	111.05	110.46	116.39	108.69	103.09	106.53	111	110.18	109.02	112.4	112.96	107.68	109.18	109.34	108.73	103.52	110.53	108.81	108.67	102.32	111.3	109.47	110.14	107.36	106.9	109.23	108.65	108.76	112.72	104.78	113.17	105.7	102.24	108.89	107.97	106.17
111.35	108.18	106.13	111.88	113.39	102.99	108	111.05	108.33	101.47	107.26	110.93	106.03	105.88	109.14	105.16	104.07	109.59	101.63	114.02	102.77	106.71	104.93	102.12	103.78	108.33	108.4	107.61	110.97	104.6	106.48	112.61	109.39	106.78	104.31	110.62	112.24	108.48	110.01	110.69	104.59	113.7	116.01	115.46	107.94	117.41	110.69	98.021	107.39	105.28
99.201	102.63	102.16	99.632	95.265	97.565	100.83	97.723	93.322	99.936	103.79	98.3	98.116	102.21	90.494	97.322	94.607	103.11	98.946	101.47	98.999	100.7	89.47	96.358	93.663	96.188	95.897	101.56	101.84	97.588	103.92	95.102	97.691	104.4	95.178	99.277	94.119	95.643	93.392	102.95	95.689	100.25	98.503	100.36	98.714	97.746	95.793	98.943	101.22	94.302
100.6	108.8	104.02	103.56	103.97	106.88	105.72	109.27	110.04	99.598	107.18	113.13	103.44	105.35	101.37	103.55	109.19	105.48	104.34	107.42	107.06	102.38	101.99	107.27	100.97	100.59	103.97	110.83	102.29	107.08	106.6	104.94	102.8	105.8	106.68	103.96	105.94	110.61	108.93	111.57	101.87	108.88	109.99	106.69	103.98	103.97	107.43	97.126	108.21	106.99
104.08	107.81	108.57	102.33	101.39	107.57	109.83	107.95	101.43	107.88	105.79	108.75	109.68	104.17	102.69	107.33	106.16	102.44	110.65	97.68	103.71	112.06	105.2	106.45	109.49	103.64	104.05	109.73	108.84	112.48	102.71	103.26	102.02	108.08	107.19	92.802	114.76	102.12	106.17	104.4	105.16	102.98	102.53	113.67	101.37	105.43	107.34	100.12	114.12	101.26
100.75	106.41	106.39	99.513	112.95	103.25	108.41	107.72	103.95	103.49	110.7	110.35	105.51	103.33	105.72	112.25	107.48	103.59	113.96	109.81	109.86	105.3	103.76	102.5	112.96	103.95	106.41	108.96	107.69	105.19	105	104.74	104.92	99.117	107.75	110.19	103.51	108.64	104.1	108.36	106.41	109.47	109.03	109.3	113.74	104.17	101.84	106.82	108.33	108.89
104.19	102.99	102.46	109.34	109.86	108.06	110.8	108.51	102.78	102.81	104.77	111.12	104.48	103.8	107.29	103.04	100.96	112.44	104.24	108.25	103.33	114.06	99.701	110.1	106.47	100.69	101.67	105.35	103.54	105.61	101.89	103.57	105.32	106.65	109.06	111.29	106.02	109.36	109.14	105.36	118.24	106.31	103.28	105.77	104.28	102.79	109.65	98.896	100.98	103.53
107.34	114.4	106.38	108.46	104.52	111.63	107.18	108.85	107.49	106.56	106.03	102.55	105.79	108.03	110.69	109.68	107.15	109.33	113.85	110.84	109.66	109.55	103.83	106.54	109.22	112.28	104.84	105.86	104.55	102	113.69	114.86	102.19	112.58	108	102.98	104.39	106.82	104.66	111.05	108.55	108.88	106.62	116.51	115.71	113.69	106.87	105.69	110.17	107.14
94.799	99.609	100.88	96.196	99.545	99.049	94.524	99.512	103.13	91.386	102.1	99.581	99.111	106.78	99.122	98.024	97.697	91.326	102.87	96.654	98.283	93.577	96.552	100.11	90.914	98.858	98.585	97.94	102.34	97.528	99.581	97.552	93.557	96.197	93.279	100.99	94.885	92.496	98.127	96.106	100.09	95.833	99.007	96.141	94.628	96.62	94.381	96.297	101.61	98.326
106.02	111.21	104.43	113.8	106.07	108.36	107.95	112.6	110.77	107.21	113.81	107.15	97.899	99.881	100.4	97.361	106.27	109.85	107.24	108.59	101.99	109.49	105.82	110.69	106.77	100.35	116.26	109.6	110.7	117.31	109.27	106.98	115.07	108.82	103.71	113.86	110.37	108.89	101.76	110.33	115.82	106.96	104.1	110.29	110.3	101.89	103.8	101.57	105.56	108.66
107.38	111.09	105.83	106.27	108.89	107.68	108.88	106.18	108.48	111.11	115.48	103.76	107.81	108.71	109.69	110.55	107.8	108.17	110.07	106.19	108.08	103.72	107.03	116.41	104.05	109.65	104.8	111.35	112.29	107.04	101.1	102.48	113.06	106.97	104.56	107.46	114.53	107.57	105.83	114.57	106.52	104.14	107	111.25	110.29	108.72	104.87	112.97	109.9	110.82
106.15	103.85	119.17	102.67	104.58	103.64	105.03	103.29	107.72	106.63	104.44	112.49	108.39	111.55	109.98	105.05	107.04	103.46	100.72	109.88	101.8	105.06	99.086	105.2	104.16	105.65	108.47	98.711	105.19	100.65	97.012	99.489	106.79	104.71	108.37	106.73	111.81	110.63	108.03	106.99	96.063	102.91	107.05	105.8	106.86	117.58	107.73	95.29	102.2	101.47
105.67	116.79	110.26	103.17	106.6	102.95	107.49	107.93	109.8	106.48	106.45	115.74	111.75	104.81	109.26	102.88	108.69	112.18	106.97	112.65	105.45	109.27	106.49	106.63	113.34	113.26	102.52	109.83	103.26	110.32	107.48	106.37	106.06	110.22	111.81	109.54	110.16	109.33	114.27	112.16	110.18	107.84	101.86	110.37	109.91	114.95	112.66	109.15	108.54	111.5
102.38	98.679	96.585	101.39	101.14	100.28	102.57	97.042	101.71	95.748	100.94	98.942	100.89	95.401	97.314	96.276	102.35	98.058	100.63	97.577	97.41	105.71	103.23	98.907	95.792	103.49	104.26	94.957	99.227	100.71	93.608	101.99	98.163	103.7	101.65	103.58	104.81	99.977	99.346	98.101	113.09	98.193	105.55	102.78	103.68	98.956	104.28	97.977	98.12	98.012
100.03	100.99	100.89	93.65	96.02	103.53	102.38	99.589	101.03	96.381	101.3	100.73	96.512	94.621	99.969	97.102	103.64	100.24	100.13	98.933	100.06	95.81	98.028	94.427	91.935	101.69	96.708	107.33	90.968	92.931	95.514	98.731	99.619	96.064	99.805	99.644	97.391	96.264	102.21	99.33	92.523	96.129	99.018	98.3	96.64	100.92	99.503	99.642	104.52	94.364
97.576	106.7	103.36	102.32	105.53	108.23	105.1	105.88	106.73	105.45	107.51	105.55	107.03	102.62	104.79	102.85	110.34	104.58	113.67	107.7	109.29	105.99	107.09	102.89	112.32	107.32	103.02	102.57	105.53	102.9	101.93	107.15	103.23	105.28	101.75	106.28	109.75	102.68	104.3	99.76	109.04	102.36	102.61	110.26	104.94	106.22	104.19	102.93	101.28	111.91
102.44	99.796	102.49	96.942	102.49	96.414	98.582	101.26	100.6	103.52	97.274	101.88	99.776	99.507	99.809	98.19	97.878	95.37	102.72	100.81	97.095	106.55	103.47	102.56	100.69	99.607	97.641	105.34	95.324	97.923	106.86	102.74	104.29	101	100.25	104.73	102.43	102.16	97.516	98.626	101.2	101.56	101.41	98.765	99.317	91.749	94.324	100.55	98.988	99.094
115.56	102.55	104.99	111.13	110.86	113.28	108.53	103.14	109.41	105.33	103.79	106.25	109.34	101.21	104.96	104.02	102.51	108.51	109.86	111.1	107.29	111.64	105.12	106.15	112.2	110.01	111.01	110.2	105.6	106.32	112.32	115.6	104.87	101.88	107.16	105.61	110.29	113.5	107.18	109.66	109.4	109.83	105.36	105.47	103.45	103.43	106.51	107.28	106.71	107.06
105.99	111.59	110.91	108.56	106.17	109.28	110.51	112.72	116.46	106.55	110.68	106.04	106.71	108.52	108.31	108.06	111.46	108.56	110.65	103.03	106.85	102.18	104.71	110.12	112.55	107.19	111.41	107.07	105.97	106.16	112.36	103.54	110.02	110.65	110.32	112.36	110.01	103.58	102.76	108.65	105.67	109.59	107.6	110.28	107.13	110.63	102.93	107.22	114.02	112.94
105.33	112.31	102.89	111.91	108.63	103.73	108.2	116.25	113.68	108.35	110.64	113.36	113.46	104.75	109.49	101.28	106.87	109.32	114.93	107.21	117.23	106.14	112.47	102.83	111.49	108.78	110.26	108.38	110.11	109.07	104.03	110.32	111.05	108	105.96	114.25	112.97	112.16	105.07	107.97	110.77	102.88	103.76	116.94	106.25	112.84	113.9	115.72	109.35	109.44
104.86	95.722	96.715	100.59	100.05	97.771	95.361	88.953	96.122	96.867	97.391	101.36	95.717	97.831	91.609	103.18	98.552	97.416	103.53	102.77	96.116	95.477	95.066	97.349	98.584	101.28	95.699	101.44	99.665	97.359	98.43	97.477	92.39	96.044	95.517	102.55	101.85	97.013	99.611	96.485	94.615	97.424	97.809	92.036	99.25	94.766	97.481	99.39	98.832	99.866
111.53	102.22	104.79	106.42	104.16	106.55	105.11	101.25	106.07	105.8	106.45	100.93	108.3	110.57	97.178	110.38	105.96	100.36	106.69	108.92	107.11	100.63	105.02	104.19	107.59	107.97	109.93	104.06	105.99	105.14	102.95	99.311	106	108.06	103.27	102.21	100.15	102.9	102.1	103.02	103.8	107.19	108.51	112.43	107.65	103.89	109.32	100.65	110.9	107.94
98.277	102.99	104.34	106.92	104.19	105.97	102.47	101.53	103.32	104.14	105.76	110.18	103.49	109.56	104.2	105.73	105.55	102.5	102.82	106.99	103.65	107.59	103.22	106.35	103.34	115.51	106.97	107.06	107.15	108.13	110.02	103.08	100.43	107.38	104.41	105.91	107.85	106.32	100.99	106.54	100.65	108.75	109.48	105.92	102.71	102.07	109.02	110.22	100.29	108.45
105.46	104.18	108.04	109.47	106.75	108.36	107.25	104.63	104.27	105.32	107.69	104.02	107.12	101.87	106.41	106	102.08	106.83	107.1	106.89	105.68	102.34	108.66	102.75	108.87	109.89	108.71	102.3	106.18	105.8	107.57	102.03	109.43	107.83	112.76	102.91	102.14	111.19	107.22	104.6	111.97	104.19	111.52	104.55	105.55	107.77	107.25	104.18	104.92	108.85
101.24	108.82	112.03	107.39	106.78	101.34	108.99	107.08	103.54	101.74	103.03	104.68	107.53	104.22	111.41	105.61	103.19	106.01	107.8	105.86	109.9	103.68	112.02	100.12	108.06	98.317	107.57	104.24	107.58	108.79	100.8	108.5	105.67	108.08	105.84	101.26	108.49	100.75	104.21	110.89	104.72	110.53	104.93	101.34	99.588	104.11	108.21	102.55	108.66	103.57
97.629	104.52	100.93	102.95	107.94	100.84	98.208	97.308	103.41	94.199	102.01	96.795	93.791	99.676	102.55	100.36	103.38	100.15	102.15	104.1	95.343	103.03	104.75	100.98	101.31	99.643	101.36	104.61	107.52	104.85	99.444	101.56	108.18	102.58	103.1	98.742	102.39	107.03	103.03	98.954	101.81	102.42	101.2	107.37	104.06	100.85	104.93	106.68	103.99	102.43
102.83	107.31	106.52	105.91	105.59	100.85	113.21	106.18	106.87	109.27	95.593	103.13	103.97	105.63	105.86	105.9	103.33	109.6	109.77	104.09	103.92	107.49	105.21	103.66	110.8	102.05	103.23	109.71	102.25	100.91	106.22	107.39	99.204	108.88	108.08	105.55	103.69	109.35	106.7	105.06	107.64	103.45	101.34	109.43	101.81	104.63	113.2	101.36	112.38	106.86
112.51	103.42	112.44	101.73	107.1	104.25	111.34	105.09	109.05	104.25	100.38	110.48	102.84	104.44	106.05	104.29	105.25	104.95	107	103.09	105.53	98.533	107.18	108.56	107.07	97.676	108.42	112.46	105.98	103.54	101.63	112.75	109.76	112.08	109.86	106.57	107.52	107.73	111.82	103.68	105.01	104.13	102.43	99.834	107.77	105.33	104.55	99.407	112.27	104.82
102.74	102.76	98.559	93.06	99.864	98.066	97.789	96.886	96.716	94.661	103.2	93.782	99.989	102.88	92.971	92.638	100.1	98.383	98.174	94.339	106.05	100.08	90.879	100.82	98.63	101.63	99.285	103.65	96.908	98.128	96.501	95.84	94.766	89.347	99.995	97.986	98.484	97.97	100.03	99.702	103.81	97.953	94.323	103.29	97.793	97.287	99.048	98.279	95.825	101.79
114.98	104.09	108.74	109.57	107.91	106.89	108.88	101.2	100.77	102.53	100.81	112.06	107.43	105.71	102.65	102.96	104.53	103.2	106.68	104.67	101.16	106.75	112.35	102.49	101.95	102.8	106.78	108.31	103.42	106.72	107.91	107.85	104.27	102.43	106.51	106.56	102.15	108.16	105.18	104.61	101.5	105.45	111.78	107.26	102.5	107.65	108.97	107.22	110.43	106.61
108.66	111.26	112.75	111.43	116	107.22	106.62	103.69	106.1	111.85	110.25	111.97	100.78	111.27	107.47	104.58	106.03	102.2	107.12	107.58	112.36	109.08	109.44	104.5	107.15	106.27	110.51	109.11	106.68	105.64	109.14	104.5	107.31	105.01	108.67	110.34	105.97	103.04	109.84	104.02	109.96	109.28	110.57	106.48	107.05	105.2	105.02	104.66	108.64	108.09
111.33	108.9	112.52	110.81	113.87	118.53	109.77	108.85	108.46	112.89	111.89	115.17	110.9	108.63	115.45	109.4	109.96	110.36	103.45	107.4	109.36	113.28	109.74	108.06	100.55	106.71	114.83	104.07	109.87	107.07	110.03	112.22	108.95	109.41	108.31	116.2	104.68	111.95	114.47	109.48	107.97	107	115.8	115.43	107.32	107.31	111.38	107.5	100.9	111.05
106.13	106.93	101.63	106.95	105.58	102.76	109.32	104.62	103.8	109.42	102.99	105.25	105.85	104.98	112	113.19	105.6	107.92	105.62	108.74	106.61	104.44	109.63	107.37	105.69	106.24	106.53	111.48	115.91	109.33	101.11	107.83	105.83	104.85	104.67	107.01	111.17	105.15	107.47	105.43	105.94	109.79	107.18	103.55	110.18	101.4	107.29	110.08	105.32	108.41
106.88	105.56	103.46	108.37	106.98	109.78	103.4	110.04	106.16	104.38	103.02	111.08	100.59	107.82	105.87	109.79	106.52	107.6	109.5	108.72	108.21	103.87	105.7	103.5	107.84	105.23	110.93	106.87	116.21	107.49	104.68	104.64	105.3	106.32	106.79	104.72	107.9	99.333	104.77	111.22	102.57	107.4	107.36	107.16	105.9	110.79	110.18	108.55	108.98	106.32
98.716	99.517	97.936	99.482	101.97	106.18	96.093	98.47	100.53	94.99	96.016	99.725	106.49	103.56	101.05	102.98	106.7	100.21	101.44	104.28	98.575	107.02	97.506	102.68	100.06	98.705	97.619	101.96	108.2	94.532	100.2	99.613	94.379	97.931	96.607	98.861	99.166	96.653	100.74	99.147	100.8	105.1	100.48	99.279	103.63	103.05	99.142	99.513	101.56	102.04
104.49	100.17	103.98	105.2	103.02	103.72	103.46	111.09	107.07	100.73	107.13	106.58	102.71	103.71	102.89	99.175	98.264	100.27	106.57	107.9	106.94	103.27	100.13	101.22	97.927	105.03	102.01	101.08	106.03	107.35	101.96	97.343	103.47	105.33	101.33	97.323	103.26	107.46	106.43	107.07	106	101.77	106	106.17	106.11	108.65	99.339	100.39	107.77	110.31
90.143	99.95	94.793	95.749	102.37	102.21	98.245	91.997	95.192	98.818	96.007	99.153	94.203	97.656	96.085	101.21	100.98	100.51	104.91	100.84	99.965	97.631	98.818	99.439	101.82	100.15	104.7	96.486	100.68	101.15	106.62	102.78	97.366	97.414	97.659	98.566	99.884	106.99	97.317	99.279	100.47	104.22	96.051	98.795	100.1	97.677	95.674	93.018	97.917	96.668
108.64	108.73	110.77	111.53	110.02	110.85	107.21	110.93	111.82	111.42	107.51	110.91	106.09	111.76	111.88	101.8	113.54	112.08	111.28	108.92	105.24	111.1	110.43	110.34	111.48	108.57	114.78	112.99	112.82	110.16	112.03	110.19	108.12	108	107.66	107.53	107.81	109.78	112.19	111.33	120.33	109.43	113.07	112.28	111.39	108.57	104.81	106.02	112.64	117.71
108.04	103.52	107.04	112.54	110.62	101.8	103.42	103.47	105.8	105.94	102.3	103.17	105.03	108.86	106.51	107.26	105.44	103.55	100.16	105.8	111.35	102.4	102.95	105.13	111.49	103.57	102.97	106.83	102.43	109.99	99.812	109.93	103.34	105.87	108.54	102.81	100.57	107.25	110.88	107.14	102.77	103.84	104.75	104.53	105.55	105.28	102.56	111.98	100.23	101.86
106.26	109.89	103.02	107.86	108.18	111.24	108.28	99.721	111.29	104.51	112.3	105.92	106.55	108.59	97.558	108.89	106.04	108.8	105.71	104.94	110.55	107.06	110.24	111.98	109.97	104.02	102.47	111.33	108.16	107.92	108.38	103.11	108.47	111.8	109.81	104.92	106.85	103.07	106.7	105.2	107.46	106.02	115.99	103.56	113.15	105.51	109.98	105.62	106.57	109.21
102.41	107.74	94.458	102.43	104.96	103.23	94.204	102.14	104.29	98.367	98.005	101.71	106.13	102.64	104.55	104.1	103.98	100.79	103.75	103.13	95.556	99.193	104.43	92.012	100.66	102.67	108.55	102.59	95.74	101.67	103.67	98.572	93.531	93.494	99.064	100.16	100.37	99.185	103.09	96.282	100.45	103.41	95.513	99.138	104.22	101.66	99.904	106.06	103.31	105.4
109.13	112.25	106.09	110.91	109.95	105.04	108.99	115.69	102.19	104.92	110.07	111.03	106.53	106.51	112.58	113.98	117.11	113.26	103.48	107.81	101.05	104.68	114.63	111.02	106.3	100.03	112.26	108.13	107.92	102.29	105.15	113.27	111.75	106.59	111.41	106.8	108.45	102.95	112.65	100.63	105.73	107.99	106.72	109.35	110.45	110.63	116.21	106.32	110.43	110.57
100.93	104.76	106.33	105.55	108.03	109.12	106.62	104.08	110.58	109.36	100.5	106.27	103.64	98.82	109.2	106.4	104.94	106.93	107.46	105.75	100.23	103.72	106.93	104.72	99.349	105	108.31	104.52	106.77	101.92	116.52	113.31	106.13	102.93	106.33	109.26	104.67	109.12	108.61	109.73	113.73	105.29	109.5	104.66	109.05	105.81	105.04	108.33	103.95	110.09
107.41	101.66	104.82	97.781	108.07	113.58	102.35	108	102.95	107.48	106.39	105.43	102.99	100.75	105.36	99.058	111.58	106.32	104.51	102.35	106.14	108.02	111.16	105.22	105.29	113.4	104.62	108.16	105.35	112.94	106.73	109.72	106.93	107.73	104.21	108.41	112.85	112.68	106.16	107.71	104.81	106.65	106.74	101.41	103.8	100.43	103.11	111.12	105.48	103.41
107.7	111.02	111.7	104.58	111.21	103.9	109.23	106.23	103.5	104.51	107.68	108.29	109.45	108.5	107.27	102.19	108.85	110.59	105.56	106.62	103.7	109.05	108.91	106.27	102.39	104.05	103.27	108.49	105.69	107.27	106.2	105.64	103.75	106.35	109.88	105.8	109.99	105.66	107.97	108.6	105.14	99.369	112.41	107.76	109.27	107.1	111.81	105.39	105.07	110.45
107.5	102.08	106.23	103.8	108.39	106.57	104.4	104.02	110.65	106.72	106.86	108.38	105.92	105.62	110.06	105.54	102.57	107.04	107.9	107.15	108.31	105.33	104.23	112.58	104.34	101.45	104.15	107.45	112.77	109.78	110.4	109.34	107.56	108.71	107.75	108.25	108.83	107.97	101.52	100.73	112.91	106.6	107.95	104.4	107.04	102.55	107.18	108.15	105.62	100.69
109.49	107.52	105.76	114.32	105.13	107.69	102.48	104.97	104.74	109.89	104.02	113.58	110.61	109.99	104.76	109.98	112.75	104.18	106.48	114.85	111.86	109.26	107.04	105.13	104.53	106.73	111.79	104.09	109.78	101.45	112.52	105.55	109.18	114.03	106.26	109.88	107.07	105.58	109.31	101.84	110.3	114.64	117.35	108.49	115.32	103.74	107.74	107.14	103.34	104.16
104.44	103.09	105.19	107.33	107.09	110.19	105.4	111.19	99.934	104.04	99.988	110.81	112.73	108	100.46	100.12	102.96	110.12	103.87	108.36	110.57	99.755	105.56	101.65	108.88	107.17	108.03	108.62	110.03	106.43	104.08	99.233	107.93	112.22	96.713	103.62	108.15	105.81	100.13	98.793	101.86	101.52	108.14	107.81	109.67	106.35	101.55	109.07	105.92	100.09
106.73	108.46	104.17	109.38	106.95	110.98	109.5	107.73	105.49	103.64	107.63	111.91	105.87	105.51	109.11	104.92	105.45	104.93	109.59	108.11	106.76	104.06	107.81	103.43	109.31	103.37	107.58	104.94	110	103.64	110.96	106.03	106.11	109.49	107.46	101.71	111.8	109.85	109.76	103.75	109.45	108.57	106.38	105.26	104.1	101.16	109.47	108.28	106.84	107.67
101.64	117.71	108.54	108.21	105.78	115.61	103.34	99.715	110.61	107.22	110.61	105.5	104.59	104.88	107.25	100.01	107.33	105.72	107.62	105.37	109.87	101.99	102.42	107.66	100.53	112.65	105.94	106.95	111.79	107.88	108.3	105.99	100.39	107.19	106.23	102.84	109.58	107.87	110.45	108.08	106.56	106.46	106.37	108.25	107.23	105.39	100.5	108.56	107.51	104.05
108.03	108.64	106.36	109.97	109.02	107.05	105.75	107.78	107.04	107.32	106.82	109.49	98.748	101.64	104.08	106.42	110.34	111.21	101.17	109.24	109.03	107.03	103.02	105.68	106.6	103.21	106.29	109.79	111.13	102.18	109.77	104.97	101.37	100.55	111.79	103.83	101.7	106.59	106.96	105.7	103.08	102.96	105.48	105.73	95.754	105.1	113.18	108.91	103.02	101.07
105.84	108.09	103.78	106.12	107.38	106.29	104.11	105.62	102.83	107.89	104.07	110.97	100.39	109.68	105.79	102.67	104.71	108.98	103.71	107.11	104.85	112.99	107.68	108.04	103.36	104.81	108.11	108.14	103.14	102.24	108.48	100.9	106.87	111.85	105.74	109.2	105.4	107.7	111.43	98.494	105.6	102.01	109.02	110.44	106.84	106.21	104.04	110.25	102.11	105.9
104.48	108.75	105.01	110.44	114.89	104.4	106.87	105.26	112.11	105.94	101.4	103.9	103.68	105.36	112.46	109.63	114.73	107.62	106.19	110.2	113.73	108.22	100.43	106.48	112.67	110.79	104.01	100.65	103.04	107.92	107.41	105.74	108.35	105.57	107.76	104.65	107.21	102.58	108.86	105.87	103.86	104.81	108.3	107.56	107.42	105.06	106.73	105.99	101.94	106.2
110.31	109.77	103.28	109.16	111.02	105.36	104.95	116.2	108.04	110.87	110.28	107	111.06	109.34	108.1	105.91	105.79	112.18	109.7	110.15	109.27	99.439	106.48	111.47	108.77	105.4	105.37	106.85	106.5	107.7	112.89	103.7	106.89	109.82	115.47	104.74	112.07	101.66	108.63	106.71	109.87	107.75	111.82	106.62	104.79	110.67	108.96	107.74	100.1	101.85
103.39	108.59	113.84	110.74	113.55	104.17	109.68	108.22	106.27	114.01	110.81	107.23	106.21	110.13	112.85	110.56	112.06	109.84	106.22	103.74	111.22	104.89	99.16	110.08	109.9	111.69	107.53	112.01	114.55	109.02	107.5	104.55	108.7	111.9	108.31	106.94	106.95	108.32	111.7	106.46	111.34	110.09	118.51	115.1	110.01	106.62	112.8	112.3	113	101.11
98.043	103.17	114.24	112.74	110.1	105.64	102.25	103.45	99.358	101.85	105.04	104.36	105.34	112.45	106.59	104.61	106.53	98.474	101.36	105.6	101.65	106.99	110.92	106.16	106.65	105.89	98.99	102.06	104.88	99.318	107.27	101.53	108.21	107.41	108.37	95.044	106.99	104.57	106.43	108.4	102.52	103.27	111.91	109.96	103.21	98.931	105.77	105.49	105.45	101.1
107.7	106.04	111.85	104.91	108.87	104.94	107.44	106.31	106	109.44	110.57	104.35	109.87	103.8	101.06	114.41	108.19	106.57	107.85	108.05	106.56	102.17	103.73	105.28	107.42	111.36	111.25	101.52	108.7	108.48	113.27	96.907	108.59	102.48	109.4	102.17	110.46	113.65	107.22	105.03	105.03	102.4	107.77	106.43	106.48	112.33	105.3	103.16	108.33	105.7
95.575	95.932	100.73	96.137	101.62	103.08	101.92	100.56	94.368	97.343	97.802	100.3	99.365	95.197	106.68	104.54	99.264	101.29	99.584	99.388	100.61	99.741	100.99	98.278	96.207	98.671	100.15	101.07	99.812	101.05	101.1	99.286	98.445	101.59	97.976	98.907	103.91	104.99	97.385	99.223	96.753	104	99.703	100.98	93.57	100.45	99.15	97.2	98.627	104.42
105.65	103.5	107.87	102.22	108	100.06	107.17	99.142	116.22	108.61	100.96	103.78	110.74	104.66	103.35	106.48	102.71	102.78	104.55	99.181	100.23	111.39	103.3	101.01	103.74	106.57	100.9	98.796	106.81	107.03	107.27	103.8	108.49	104.42	104.54	106.97	106.39	103.96	108.5	107.63	110.05	107.8	101.92	104.84	98.437	105.54	102.97	104.67	104.02	109.14
106.04	101.47	109.46	103.61	103.51	103.28	103.46	105.72	100.73	106.36	106.66	110.23	112.14	105.57	109.03	108.66	106.48	101.61	101.93	101.71	104.12	112.25	106.07	107.09	109.75	105.8	116.28	106.55	105.89	104.63	97.691	107.69	97.562	102.66	104.94	103.3	109.9	103.27	106.12	105.85	101.86	110.66	107.71	108.02	105.79	110.16	110.79	102.76	106.04	104
118.88	116.17	109.42	106.63	109.35	118.01	110.41	105.58	106.74	108.56	111.44	112.14	113.24	113.33	115.43	113.72	103.88	107.59	117.44	109.14	109.27	114.53	106.09	108.45	110.02	109.55	111.43	113.49	110.11	110.09	106.69	110.55	109.19	105.83	106.68	119.44	109.59	110.76	110.62	109.73	111.79	110.16	111.63	115.74	108.29	109.35	107.62	106.69	109.54	110.29
109.23	110.75	108.52	109.55	108.82	107.2	116.99	109.15	106.6	110	116.35	113.79	108.08	111.71	103.67	111.91	108.64	113.76	113.55	107.44	109.36	103.91	106.71	108.17	114.49	102.36	111.82	114.96	113.84	107.42	105.16	105.85	104.93	112.47	106.93	107.12	112.07	115.34	106.4	100.71	105.97	104.08	103.17	105.46	106.68	105.83	106.89	108.61	110.47	114.73
112.06	119.94	102.86	111.22	113.68	108.07	111.53	109.46	110.03	104.57	113.97	109.81	113.77	107.22	114.82	114.6	108.85	103.49	111.22	110.32	114.99	110.91	102.32	113.12	111.5	113.51	108.4	110.92	111.74	106.97	109.96	114.68	107.39	111.63	105.58	110.66	113.22	110.63	111.17	110.81	112.79	101.08	108.81	111.36	101.09	105.3	110.22	107.57	108.79	111.89
109.03	104.87	111.01	104.22	112.46	112.36	104.94	109.4	107.09	111.29	103.95	104.27	101.86	111.59	111.37	110.1	107.05	108.53	105.74	106.77	107.71	112.39	113.34	104.74	106.98	106.15	110.03	112.44	109.55	102.57	109.18	108.87	106.67	107.9	106.09	107.54	105.3	111.03	112.48	110.34	104.07	103.82	109.55	104.47	103.86	107.86	105.76	110.58	104.16	109.94
109.34	111.18	109.82	103.16	104.28	110.49	110.37	104.07	110.12	107.71	109.92	105.89	104.7	105.43	106.64	107.81	113.42	105.84	104.73	104.89	107.69	101.72	101.6	105.03	102.27	107.92	106.63	103.06	104.67	109.35	112.42	104.77	101.87	107.9	112.33	105.53	110.49	102.83	105.97	103.35	104.78	110.06	105.38	102.99	101.04	107.4	108.04	110.13	106.15	109
102.17	101.04	105.15	102.62	107.32	104.24	106.16	109.43	101.88	105.7	99.47	106.42	103.41	112.65	99.655	99.263	100.04	103.06	102.43	103.73	107.8	106.81	111.31	107.62	105.68	109.49	105.22	103.23	107.08	104.16	104.14	100.19	107.36	103.21	100.83	105.19	103.21	100.52	107.83	96.392	107.88	107.16	104.75	104.81	107.84	105.27	108.07	104.63	108.92	97.724
109.81	108.73	111.07	109.81	116.12	103.82	105.83	109.87	106.24	111.67	105.52	106.12	107.83	113.65	107.65	109.76	102.21	110.9	103.51	111.18	104.65	111.58	110.18	107	102.05	111.66	109.85	110.79	101.8	107.69	98.331	109.53	113.47	110	108.26	109.02	113.66	107.59	110.15	111.28	113.75	106.3	105.78	106.34	102.84	103.42	102.91	106.5	108.55	108.52
99.711	98.107	97.65	103.88	99.269	100.35	95.803	104.05	97.47	94.525	100.04	101.21	96.277	97.888	96.874	97.977	93.757	99.319	99.11	101.05	97.862	97.429	96.344	101.36	98.62	96.642	102.15	95.602	97.848	96.169	100.06	102.38	92.698	105.56	96.924	96.312	101.74	96.511	95.651	101.21	106.44	92.108	99.206	106.08	93.801	101.52	96.225	93.988	95.008	93.802
103.7	108.93	109.23	108.28	106.83	109.97	112.14	112.13	100.64	116.33	106.19	102.65	102.58	106.39	103.18	99.047	102.45	106.3	108.04	108.97	106.22	106.83	100.4	107.72	110.32	107.64	106.65	105.06	103.33	106.1	107.85	104.5	109.3	106.05	103.56	101.01	103.34	108.41	108.92	101.06	109.94	105.41	110.49	105.1	104.18	103.89	103.08	99.437	105.19	103.54
111.3	101.85	111.48	107.74	103.64	109.03	111.41	110.81	103.61	99.929	109.9	110.16	107.85	107.44	108.56	109.52	113.78	104.24	109.75	110.45	104.65	108.88	102.14	102.16	107.66	101.44	112.7	105.87	116.51	108.61	101.98	101.28	104.59	103.64	108.8	109.25	114.76	98.395	107.77	105.82	109.11	111.7	110.07	112.75	104.29	112.52	112.1	105.52	107.1	107.41
108.61	108.5	111.91	106.45	112.58	110.39	115.78	106.01	103.86	100.67	105.29	108.53	105.72	108.94	110.21	109.45	106.62	108.79	100.82	109.21	106.98	105.48	110	108.12	100.83	103.88	104.3	111.89	106.2	105.69	109.45	105.8	109.17	109.32	108.87	105.81	107.18	109.43	113.12	111.01	108.37	102.73	106.73	112.07	106.25	107.31	106.47	112.18	115.23	111.39
102.4	103.81	108.69	108.44	104.98	105.2	104.53	111.44	102.32	99.715	105.62	105.91	108.53	109.22	105	109.32	105.64	104.47	109.38	103.33	105.13	111.7	110.11	100.04	104.08	109.78	102.68	106.58	96.585	108.15	103.74	105.73	106.69	105.95	106.38	107.79	103.95	111.34	103.54	107.01	103.71	100.89	103.9	103.99	111.3	106.97	115.24	103.61	107.8	101.45
108.92	113.57	105.68	109.01	107.67	111.29	108.99	106.74	113.64	110.15	111.73	108.72	107.02	111.13	112.44	111.51	113.69	113.94	104.75	111.05	107.29	109.74	111.28	110.18	111.42	111.52	108.81	108.36	111.26	115.69	109.49	110.76	109.4	109.15	105.74	108.12	107.49	111.01	109.77	108.15	106.85	112.67	110.64	109.07	105.76	111.08	110.3	102.36	117.58	111.11
101.99	101.1	100.96	99.679	109.6	100.91	96.431	99.735	102.3	97.643	102.29	101.28	100.78	99.5	101.91	101.35	98.542	110.53	95.261	106.03	99.621	103.56	103.43	100.12	102.23	97.609	104.76	98.922	97.785	101.16	103.52	104.99	100.96	96.743	99.817	101.88	88.739	93.942	96.595	96.256	101.21	99.819	100.9	103.31	97.624	103.14	99.28	103.11	99.416	103.65
106.16	105.28	108.13	103.78	105.01	104.61	102.59	106.28	112.08	106.74	108.7	111.55	102.87	103.48	113.11	110.13	100.26	101.33	109.93	108.8	100.07	105.29	99.282	109.54	112.48	105.58	97.991	112.27	105.67	109.99	105.76	110.66	105.17	109.22	105.01	104.38	105.35	105.28	107.97	105.33	100.13	105.12	107.84	97.673	108.24	106.7	104.2	106.98	106.34	110.93
104.9	106.33	106.33	101.86	107.53	108.58	105.77	105.54	108.05	103.41	100.44	107.28	103.04	106.14	111.19	106.26	106.83	109.56	100.82	106.6	102.35	103.12	112.91	104.69	108.2	106.7	114.43	109.79	107.55	108.03	110.83	108.44	108.76	110.66	109.6	102.84	104.27	107.3	97.286	107.94	101.95	109.62	110.48	106.87	100.62	106.46	106.1	103.33	107.26	102.6
102.12	104.17	107.22	112.2	104.16	105	107.92	108.16	107.48	110.07	108.03	103.99	107.01	109.87	111.15	104.35	111.3	112.42	108.12	108.8	111.41	109.54	112.66	112.36	106.64	106.98	110.66	106.12	109.38	108.88	109.12	110.25	108.2	114.34	112.42	106.18	106	106.52	105.25	103.67	105.55	106.02	108.89	110.67	107.86	110.49	110.63	109.37	102.89	113.72
107.68	107.67	108.7	116.08	105.71	109.45	105.28	113.02	107.85	104.12	109.83	110.61	111.19	109.77	108.41	107.15	109.88	110.56	111.88	111.38	111.96	106.54	104.08	112.15	112.32	107.61	107.19	107.42	105.92	113.79	107.28	110.04	111.23	110.11	111.28	112.5	109.35	105.4	107.96	106.08	103.13	103.71	108.75	111.1	108.34	111.54	108.32	113.33	105.72	108.94
109.15	94.351	93.075	99.588	97.769	97.731	94.961	104.55	101.22	100.97	99.316	102.27	99.432	98.676	98.435	105.07	103.11	96.001	96.313	97.155	102.15	100.71	99.281	96.79	104.19	100.68	96.322	103.65	97.044	104	98.754	97.68	106.28	105.59	97.79	103.67	95.385	100.63	97.203	100.98	101.16	105.47	104.78	98.134	103.16	102.76	96.063	100.59	101.96	99.068
109.67	109.13	108.14	114.96	107.74	108.01	108.89	105.01	96.206	109.77	107.85	103.02	110.59	104.21	108.14	105.24	109.86	107.74	106.44	110.62	103.45	108.97	103.02	102.9	103.59	105.8	106.82	105.22	107.99	111.5	105.03	106.54	106.07	106.21	111.82	107.76	108.52	107.11	115.11	106.94	104.49	104.93	98.743	105.07	108.7	107.27	102.05	111.69	111	112.62
96.319	103.83	97.178	96.52	101.81	101.49	99.314	102.18	94.68	90.022	101.13	94.671	103.2	93.711	95.923	104.58	96.146	100.15	101.94	101.23	99.449	103.97	100.29	99.633	94.906	95.156	98.313	99.776	105.26	97.303	96.498	96.376	94.244	99.128	94.727	100.19	101.38	93.393	95.691	97.716	100.28	99.614	105.04	101.02	97.162	98.879	96.936	93.933	103.37	97.322
106.08	104.02	109.57	103.57	108.28	106.69	106.37	101.83	104.53	108.76	106.51	105.93	108.29	107.54	105.76	107.24	106.37	101.46	103.34	105.21	106.67	112.21	108.73	113.68	103.85	105.31	104.81	99.377	108.62	110.13	112.1	106.19	106.51	101.05	104.99	111.54	109.51	109.31	105.14	106.18	106.45	98.448	102.64	106.43	105.68	101	99.635	105.99	107.5	109.23
106.94	112.84	105.35	103.85	107.34	99.151	104.78	106.61	114.2	104.46	102.94	103.4	104.87	111.49	105.44	100.08	101.37	112.93	107.68	115.84	107.84	103.17	104.52	105.16	104.61	104.69	104.46	109.31	104.81	103.61	104.5	105.96	108.4	108.93	105.62	107.29	103.81	110.11	103.2	107.1	105.83	111.29	101.68	105.98	102.05	105.4	106.63	108.57	106.52	106.87
102.41	112.6	111.81	100.35	104.82	107.66	101.23	101.99	107.24	110.42	106.65	105.9	109.74	107.88	112.78	101.89	102.67	106.33	110.74	108.61	100.61	109.24	107.29	110.74	105.72	105.55	104.66	104.51	105.4	111.4	102.27	104.41	106.37	99.929	108.43	107.99	109.05	111.5	102.15	106.02	107.03	106.18	110.9	109.91	103.53	103	98.917	107.78	109.74	105.44
106.02	106.36	104.75	106.76	102.33	103.12	110.26	107.14	109.82	107.54	113.05	99.606	109.39	107.7	108.99	107.97	110.64	104.55	107.07	106.02	107.35	107.92	106.68	106.52	104.87	110.69	105.69	107.06	107	102.72	102.94	105.81	106.28	110.14	108.86	106.94	104.41	103.54	103.47	105.67	107.14	110.76	107.28	104.72	96.762	104.36	111.5	102.41	109.39	108.2
104.06	106.45	114.51	106.25	115.7	109.43	101.39	104.47	106.95	108.06	110.93	103.5	106.78	115.73	105.36	111.24	112.16	111.16	110.71	106.86	109.82	114.02	104.05	111.63	107.03	106.8	109.24	105.08	107.48	103.95	109.88	111.48	106.08	114.42	104.92	107.77	111.74	106.81	110.09	107.94	110.42	108.76	107.01	104.67	99.633	107.71	104.17	106.88	109.43	110.42
115.63	104.01	102.18	103.07	110.43	103.92	97.574	110.72	100.53	103.32	109.33	107.18	110.8	110.39	102.7	112.01	109.2	109.43	103.04	104.42	109.74	110.63	110.54	105.23	106.02	107.47	103.56	106.88	103.56	106.37	101.59	107.85	107.06	101.73	105.77	106.83	104.07	101.69	109.63	102.08	102.12	103.86	104.69	103.76	102.65	106.5	96.381	102.93	103.67	104.53
102.28	104.99	103.72	104.6	109.85	110.46	104.41	98.998	102.43	110.81	97.65	105.5	107.61	107.08	109.09	100.89	105.02	106.61	103.57	109.91	102.75	110.03	102.41	104.9	108.93	107.53	101.9	104.93	109.91	108.17	106.87	108.74	107.67	105.64	105.24	105.2	104.45	107.45	106.71	105.18	106.32	107.84	106.47	103.86	105.34	107.54	111.23	103.87	106.74	108.82
107.97	101.31	108.56	115.27	105.23	113.02	105.36	102.67	105.24	101.21	109.44	106.18	104.51	105.68	104.71	110.78	106.28	103.86	104.07	100.47	103.38	105.45	106.09	101.85	104.81	101.81	103.34	106.97	104.43	107.07	105.1	100.43	103.31	97.753	107.26	104.6	106.01	107.6	101.79	105.77	105.17	105.67	106.1	103.5	108.91	102.62	100.42	105.07	107.29	100.14
107.36	109.13	104.79	109.39	106.54	106.59	108.95	102.48	101.48	102.36	108.02	103.77	111.45	110	107.98	110.68	108.25	107.51	104.88	106.52	103.01	100.49	106.18	109.77	106.76	106.42	109.42	108.13	104.64	110.94	104.86	103.72	102.29	110.78	106.46	111.63	104.89	107.97	103.44	107.41	100.89	104.5	108.15	107.33	111.26	100.6	109.18	109.36	112.5	99.704
108.73	105.52	106.75	109.98	108.01	107.91	111.25	105.55	103.2	106.06	108.37	109.77	104.62	110.67	103.17	110.77	107.77	114.23	112.86	111.63	103.52	110.16	109.77	108.35	108.49	110.53	107.36	109.8	106.15	108.67	107.28	107.17	107.88	102.81	104.82	108.16	113.99	108.64	108.61	102.93	107.44	106.95	101.63	105.54	107.24	111.6	107	107.39	108.52	108.18
110.87	110.4	108.88	112.49	103.98	110.93	106.4	109.49	116.34	108.91	112.33	106.51	110.75	114.48	108.43	111.3	114.62	114.46	112.84	111.45	108.46	110.01	101.93	114.74	111.15	115.22	110.73	108.79	105.62	110.19	110.88	106.38	110.73	112.39	110.56	109.13	108.37	111.99	106.38	107.43	108.51	111.9	110.93	110.72	112.17	105.99	108.85	107.6	112.45	111.35
105.29	107.51	107.85	109.18	111.8	108.89	103.05	110.1	108.7	110.11	108.23	106.53	105.58	114.1	109.2	113.05	109.52	109.62	116.44	119.92	112.2	111.64	114	110.71	103.38	108.01	109.94	105.08	108.61	109.66	103.56	108.73	101.8	104.21	108.89	108.86	111.35	103.82	109.23	105.45	115.02	100.43	102.23	107.09	111.19	110.63	104.97	102.07	109.65	108.44
101.38	99.568	103.56	106.28	113.9	106.14	105.78	108.63	107.38	110.88	106.04	105.71	107.85	100.76	103.35	103.46	103.13	108.68	110.56	102.76	106.81	102.16	117.52	102.62	105.18	108.21	107.91	105.93	106.72	105.77	104.43	114.39	105.37	112.35	102.19	109.54	109.49	108.96	104.94	107.04	107.08	107.58	105.49	103.34	103.95	106.17	104.16	103.21	106.54	102.5
107.91	101.75	101.15	101.94	108.15	106.15	109.05	106.95	106.64	106.94	107.05	102.65	105.68	103.57	104.31	109.66	105.29	105.18	109.85	104.39	109.31	108.12	106.22	104.37	108.65	107.33	107.94	104.35	103.02	111.52	113.87	104.57	103.69	111.96	104.32	108.89	104.51	110.5	107.73	105.83	114.22	100.7	109.7	104.07	109.22	104.1	102.37	109	108.92	105.82
107.55	104.42	102.38	102.5	98.723	108.2	106.71	98.763	100.84	107.88	103.29	99.79	101.9	103.64	108.83	109.81	103.99	94.402	109.22	108.63	100.51	105.77	100.76	108.29	103.23	109.82	105.66	110.28	102.92	102.85	107.48	110.73	105.52	100.94	99.264	106.88	106.07	107.78	101.8	110.29	101.13	105.18	103.43	102.76	110.6	104.67	105.76	105.31	109.84	101.32
108	111.89	104.47	107.66	106.55	104.62	112.47	109.18	107.8	109.45	112.32	104.19	108.34	108.27	111.1	106.99	109.97	107.92	111.4	110.36	107.9	106.2	104.69	106.45	112.39	108.59	107.66	107.14	115.13	106.07	106.28	108.54	108.64	111.95	108.52	107.91	107.11	109.82	104.02	102.44	113.26	108.4	109.51	108.12	105.37	110.11	109.1	107.22	111.44	108.56
102.09	106.37	106.41	106.7	107.9	107.52	101.7	108.26	106.17	109.99	111.1	106.54	104.02	114.38	117.06	110.97	109.71	115.65	104.44	108.15	113.34	112.03	105.81	113.62	108.34	108.2	111.03	107.08	104.58	105.29	107.44	110.69	111.2	114.82	108.06	106.63	108.03	113.62	114.12	100.34	108.64	109.09	102.6	108.58	106.95	107.71	111.89	120.84	104.47	105.51
102.07	110.61	119.15	108.51	106.02	104.53	110.39	111.4	104.43	105.95	109.23	106.13	110.39	104.97	108.25	102.67	109.32	106.06	109.75	107.47	111.34	107.47	111.49	105.92	110.24	105.28	102.87	102.63	112.34	101.95	109.91	107.35	111.54	105.43	106.63	110.66	96.717	106.04	109.48	108.26	103.11	109.84	112.82	105.58	106.42	105.03	109.43	105.26	113.45	105.83
104.04	108.38	103.7	102.48	105.42	107.96	105	104.28	108.69	103.3	108.14	104.42	109.63	104.31	103.76	107.76	105.65	101.58	105.92	108.92	106.91	103.32	107.43	109.83	101.99	109.72	110.89	105.32	105.77	112.74	109.13	102.29	101.6	106.69	102.05	102.21	105.44	104.8	105.4	102.91	107.69	109.6	101.62	110.29	107.17	102.88	104.51	104.6	103.7	103.67
103.6	111.94	104.58	99.622	105.89	109.02	110.08	108.74	109.13	108.52	111.73	100.86	109.25	105.05	108.66	107.69	105.38	107.1	104.04	110.04	108.17	110.53	107.05	103.47	104.61	105.02	104.32	109.09	104.06	106.9	108.54	108.77	103.85	98.04	111.3	108.6	103.82	102.92	113.86	113.73	107.21	112.62	111.7	108.31	108.74	105.92	106.07	105.24	107.65	112.34
114.01	105.37	106.32	103.1	106.38	102.94	108.2	111.19	106.4	109.18	98.649	108.76	106.03	102.73	100.56	108.57	110.57	103.12	107.48	101.13	104.37	107	109.05	105.99	102.33	104.81	109.21	102.7	103	108.16	105.94	110.24	103.79	108.6	103.66	102.98	105.4	109.51	107.29	103.07	97.657	108.14	103.37	103.85	109.34	106.2	114.75	106.26	99.789	97.774
103.22	110.74	101.57	109.21	100.64	99.729	97.385	106.1	111.3	107.57	100.36	105.44	104.58	106.94	109.15	107.49	108.61	105.02	101.24	103.66	105.33	105.47	103.43	105.4	107.44	110.05	101.12	104.62	107.61	99.12	107.42	106.48	105.19	107.49	111.38	107.43	103.89	99.941	114.49	106.74	103.81	106.16	98.427	99.269	106.53	109.78	105.51	110.27	103.49	105.37
103.79	96.088	106.41	94.216	97.808	98.389	99.921	99.616	98.113	95.993	100.52	100.47	96.282	93.489	94.154	98.518	95.403	101.02	99.378	95.15	102.37	97.788	98.281	103.25	97.97	100.15	98.164	92.207	99.396	98.914	95.836	99.251	96.508	105.59	98.649	98.407	96.772	101.06	100.56	103.83	96.223	105.16	94.018	100.29	98.932	94.41	98.883	97.492	96.835	99.809
99.446	101.37	101.5	96.042	98.632	105.93	102.69	100.61	96.699	96.799	100.4	100.2	100.88	94.868	99.068	101.18	97.078	108.53	96.255	103.41	103.16	104.17	102	106.75	109.06	96.441	99.853	96.232	98.158	98.272	98.365	95.509	103.78	100.92	96.632	100.15	102.23	97.237	91.876	98.498	102.39	97	99.173	102.54	99.857	100.06	95.362	99.989	100.51	104.45
106.45	111.51	97.449	106.4	105.2	103.52	103.12	108.48	106.19	105.54	103.23	102.82	103.51	100.24	103.97	108.37	103.89	103.45	105.52	105.44	101.1	106.82	99.34	104.64	102.26	104.97	106.95	105.47	107.13	108.31	112.38	111.56	102.74	103.63	105.44	104.44	108.21	107.08	103.64	102.82	105.08	114.05	102.51	104.39	101.84	100.8	104.58	107.91	110.62	107.43
104.01	113.81	104.96	108.72	105.94	103.16	101.08	103.15	98.909	109.38	105.46	110.82	111.96	102.26	100.51	104.6	110.94	109.04	103.17	103.09	104.38	100.59	101.46	107.51	107.38	97.119	108.56	101.49	100.23	103.48	105.47	107.23	109.97	97.087	100.95	105.79	111.56	107.14	108.26	104.27	110.75	100.16	102	104.56	102.49	105.22	104.37	105.79	108.18	111.32
106.76	107.22	102.61	104.01	107.62	108.27	105.54	104.89	108.52	101.27	103.96	106.07	107.36	100.99	101.48	106.47	105.53	105.23	103.05	104.37	102.25	109.56	109.38	106.67	115.06	105.37	107.49	105.15	105.93	104.14	108.68	100.17	106.61	111.5	105.18	110.87	105.28	104.16	103.8	104.37	108.65	110	100.72	107.26	106.61	111.92	106.52	100.76	104.1	107.81
106.3	108.88	105.43	108.04	112.17	110.39	112.44	107.31	109.61	109.67	110.8	103.86	105.8	109.74	108.35	111.26	111.8	110.06	107.68	104.24	109.59	101.93	110	108.85	104.41	114.71	110.88	105.56	108.71	116.6	104.35	104.1	107.49	109.21	112.34	108.72	116.35	110.31	106.07	109.54	109.63	106.54	104.59	106.9	106.83	109.1	105.71	111.5	107.37	111.98
109.68	104.93	109.83	114.03	104.41	105.96	95.868	105.74	100.99	107.42	107.33	105.22	96.233	112.26	99.358	103.2	100.1	110.54	96.33	105.33	105.01	110.94	106.3	106.5	106.76	104.58	108.18	106.8	104.98	109	106.58	95.952	100.71	104.81	107.27	102.88	106.36	103.09	102.46	105.7	109.45	110.37	105.65	101	111.94	102.73	103.41	107.92	103.76	109.01
105.08	109.59	107.56	108.72	103.38	104.93	110.59	106.66	108.12	107.54	101.48	104.23	107.12	104.86	106	102.53	108.93	110.28	106.34	98.667	104.07	105.98	102.12	104.88	102.92	107.23	107.66	104.48	110.91	106.42	105.22	110.31	107.36	105.04	108.44	105.5	109.04	103.82	106.28	106.75	106.3	99.007	102.78	107.59	106.96	109.73	108.27	103.02	98.009	113.59
105.71	99.934	101.44	101.71	101.39	101.74	106.51	106.79	101.9	102.57	104.48	104.11	100.02	106.9	99.533	104.19	100.87	105.21	99.951	98.985	99.745	98.19	109.01	101.51	102.54	96.395	100.98	107	105.2	97.3	103.47	103.13	105.61	101.87	113.63	109.42	104.66	103.6	105.11	104.59	96.841	102.29	101.87	99.463	98.368	99.459	100.92	108.3	108.39	107.27
109.28	106.34	100.86	103.88	106.79	107.96	111.24	111.86	99.077	107.7	110.57	105.23	102.71	104.36	103.75	108.9	104.64	107.11	102.1	107.64	109.29	104.49	107.4	107.62	101.47	106.47	102.73	99.289	111.21	103.24	109.75	104.89	103	106.95	100.92	109.03	105.56	110.63	108.72	106.15	102.86	109.31	106.45	104.71	102.58	109.86	111.86	107.31	109.97	108.95
108.36	109.14	102.82	109.27	111.06	101.88	105.97	103.61	109.25	109.34	109.68	107.24	104.04	104.81	104.17	102.88	109.31	113.42	105.8	110.91	103.13	108.67	108.13	110.24	105.51	109.88	110.3	110.53	102.79	105.66	106.78	105.65	104.86	103.81	106.86	106.28	99.366	107.57	107.72	107.96	111.09	103.65	105.53	109.91	108.46	112.43	108.71	109.98	108.74	108.67
114.6	114.71	111.16	105.13	115.27	105.92	115.64	105.92	106.44	109.87	110.2	114.7	111.8	113.5	105.97	115.45	115.65	110.75	107.16	109.04	118.71	109.6	112.26	111.87	107.61	104.1	111.46	108.3	108.42	105	113.55	111.27	117.46	112.02	110.66	107.52	112.39	119.19	112.46	111.24	115.34	110.5	105.01	110.34	109.52	116.24	114.32	119.92	112.33	109.82
112.66	115.22	103.08	103.86	110.29	107.49	106.94	104.78	99.077	108.12	105.35	109.87	111.13	114.15	105.56	107.25	107.64	107.43	103.02	105.51	104.22	103.91	103.17	103.52	109.03	115.49	103.47	116.27	103.7	111.49	107.68	110.92	105.23	108.85	107.14	101.16	106.34	108.14	104.08	108.19	111.05	107.4	107.31	105.32	102.15	103.78	107.56	108.09	113.48	111.99
107.8	105.74	103.92	106.62	106.68	105.72	101.34	102.48	101.39	106	101.27	104.6	101.99	102.66	107.13	111.35	106.68	107.44	104.79	107.98	104.25	107.82	105.11	105.96	107.23	109.67	106.93	104.62	111.01	104.68	100.89	105.12	98.917	100.76	108.16	103.14	102.34	106.64	104.78	106.45	109.3	109.57	101.09	107.27	99.863	111.15	104.97	104.57	108.06	101.82
110.74	110.5	111.84	114.54	108.62	116.27	113.2	106.87	102.52	107.58	107.32	105.55	107.81	107.76	108.35	113.32	106.32	110.85	110.82	111.34	111.05	110.4	108.92	114.04	113.07	112.29	117.45	106.75	107.3	113.05	102.91	103.56	110.82	112.06	109.19	108.26	111.4	109.48	100.38	108.84	109.69	108.31	112.08	110.96	109.33	114.44	113.08	114.95	118.05	107.12
95.895	94.493	95.492	97.837	97.311	93.112	104.9	97.281	95.966	101.29	91.792	95.766	100.37	93.245	97.754	94.672	103.33	94.804	100.5	99.439	95.371	100.06	101.78	93.968	96.996	101.85	94.233	97.356	100.67	95.62	96.779	92.859	106.32	101.07	104.6	105.15	96.052	96.01	98.232	101.52	98.316	98.169	100.64	94.009	97.298	100.98	95.422	98.348	100.94	104.47
115.97	108.44	102.68	109.02	109.28	109.74	101.38	111.06	107.09	103	104.64	106.04	106.4	108.7	102.19	105.53	105.62	105.27	108.1	108.48	101.88	107.68	108.16	107.8	107.57	114.79	111.66	109.57	111.54	109.06	102.44	115.08	110.96	113.78	112.62	109.49	110.91	103.51	110.91	110.35	104.04	113.7	111.38	107.86	106.22	105.48	110.91	108.99	111.47	106.17
104.72	107.73	110.7	105.92	103.22	108.32	104.61	104.51	108.04	104.9	102.24	100.8	115.32	108.75	107.14	107.46	105.37	100.76	107.77	95.476	109.1	107.65	104.98	109.71	108.13	101.65	107.3	106.42	107.81	109.28	110.38	103.8	108.48	105.53	100.34	104.34	110.04	109.06	101.69	110.38	110.11	106.88	109.01	106.86	98.613	112.18	103.74	105.16	110.58	101.36
108.68	106.91	106.79	108.83	104.97	107.87	105.82	102.62	112.57	113.38	102.8	114.35	108.85	103.69	106.16	104.44	111.94	106.19	111.64	111.21	107.37	108.71	107.36	102.1	110.77	107.63	110.83	105.55	103.61	108.63	107.14	111.46	110.97	113.26	103.15	115.02	114.21	107.55	111.15	107.65	111.41	108.26	108.01	109.43	111.67	108.89	112.27	104.74	113.12	109.9
103.39	105.16	101.68	108.87	107.92	109.74	104.23	107.94	106.09	107.87	100.28	107.51	103.14	107.71	102.65	103.71	103.63	97.756	110.79	109.85	104.25	108.02	112.97	105.93	105.76	106.77	106.14	110.27	110.29	99.226	97.648	107.25	107.39	108.17	103.34	111.09	107.33	107.73	104.37	107.42	108.33	106.95	109.83	107.05	109.14	107.29	106.44	107.92	103.46	106.51
106.08	103.81	111.31	111.98	108.29	103.62	111.97	113.96	107.98	103.9	104.35	112.81	112.95	110.78	108.74	107.65	113.06	98.446	109.41	109.85	109.41	106.25	106.43	112.67	110.64	108.23	108.44	106.11	103.16	109.07	108.75	108.24	102.85	107.79	108.54	105.6	104.39	105.83	108.41	108.62	104.1	105.91	108.34	108.93	102.4	102.53	107.4	104.24	107.11	110.57
103.98	99.387	108.55	106.79	102.66	96.035	105.01	103.44	104.4	107.05	100.89	104.07	103.21	107	100.37	105.93	107.32	98.481	108.13	104.68	98.875	102.09	105.2	101.2	102.54	104.82	102.13	104.18	96.193	107.1	100.87	101.89	105.49	105.7	110.33	96.158	101.18	103.98	104.62	103.44	101.58	99.431	109.03	102.15	103.24	109.94	108.3	99.065	105.94	103.61
103.94	110.45	107.05	114.16	104.09	105.73	104.9	110.23	114.05	106.36	105.11	101.39	106.81	110.38	102.08	102.28	111.09	102.9	106.04	110.9	105.27	107	98.064	104.1	102.74	103.98	104.27	113.66	103.08	107.97	99.723	106.23	106.54	105.12	99.433	111.89	109.22	107.45	101.79	105.32	102.74	104.73	103.47	103.41	105.69	109.31	103.7	105.37	103.34	114.81
95.583	98.289	100.9	93.946	91.812	101.33	97.971	95.448	92.166	97.719	94.612	101.56	97.673	98.494	97.191	96.448	99.337	97.573	98.051	97.016	99.734	103.41	94.944	99.273	97.283	98.604	100.78	101.82	101.04	91.197	103.16	98.647	100.77	94.078	102.51	94.671	106.18	100.9	98.554	99.196	97.206	100.16	102.01	99.941	98.626	100.03	104.73	98.068	97.4	100.03
106.86	101.42	103.61	106.7	104.25	105.98	107.01	100.93	109.08	107.42	108.75	106.18	107.68	107.78	103.45	104.81	98.125	104.15	104.11	108.43	104.18	110.95	105.99	106.92	97.312	104.64	100.01	106.98	100.62	109.05	114.1	105.83	103.14	109.63	101.93	107.85	109.98	108.3	107.37	101.2	108.2	110.09	108.15	103.29	97.615	107.39	101.39	108.09	107.25	109.66
98.523	101.43	104.91	99.264	108.76	102.99	105.78	105.71	102.24	103.75	108.18	98.883	108.79	103.24	110.13	109.15	107.65	107.45	101.7	111.32	106.3	105.86	104.75	103.41	105.15	101.74	102.41	104.68	112.8	110.48	110.48	111.75	97.954	104.81	108.59	98.139	106.06	105.52	113.11	102.84	107.45	107.95	106.57	110.22	105.03	106.1	103.5	106.88	100.07	106.93
110.61	109.5	102.95	105.02	107.82	106.92	120.76	106.24	109.66	107.28	110.83	108.18	108.05	103.48	115.48	115.96	109.84	108.21	114.34	110.93	113.13	113.24	115.4	107.81	105.34	113.87	105.68	107.07	112.5	106.47	105.43	106.21	109.17	106.38	107.03	107.81	103.64	105.09	106.77	108.73	107.04	108.44	104.4	108.93	108.94	114.97	113.85	108.14	108.37	106.06
104.41	107.14	101.83	106.31	103.76	104.28	102.62	106.77	103.35	104.21	96.598	104.95	107.69	105.71	105.15	107.03	103.15	104.38	102.33	103.8	109.49	106.45	105.17	111.92	109.49	105.45	110.12	102.98	101.77	105.92	108.64	107.37	94.337	106.77	110.26	104.41	105.03	99.375	107.67	103	104.29	99.185	103.67	105.02	111.17	102.68	102.91	101.49	108.24	100.16
110.42	111.25	100.74	107.32	107.97	106.49	104.02	100.98	104.28	110.11	109	106.47	103.79	101.94	106.89	109.37	104.34	103.97	108.22	105.02	107.62	104.41	108.95	105.52	102.88	106.44	103.81	104.15	107	106.37	107.22	110.18	97.731	104.2	105.96	102.23	103.34	96.188	104.11	103.29	106.01	106.31	104.94	103.74	106.06	107.92	111.04	109.7	106.66	107.76
109.68	106.41	107.92	107.02	108.63	106.85	107.79	111.21	110.91	113.86	107.39	110.57	107.09	104.65	106.36	112.57	112.03	108.98	111.6	110.84	106.16	108.06	109.71	109.4	113.4	104.91	108.07	109.62	107.75	112.24	107.58	109.85	106.42	111	109.3	107.79	104	110.85	104.31	109.18	110.13	109.69	103.13	110.16	110.1	113.67	102.45	103.22	105.82	113.1
106.99	112.69	112.34	106.63	105	110.45	109.63	111.79	110.66	104.22	106.92	110.57	110.8	110.46	104.53	104.38	103.42	110.22	114.11	105.94	108.94	113.68	106.87	111.8	108.72	104.28	106.59	112.36	110.77	105.9	110.9	108.78	105.42	107.37	115.43	107.28	103.84	104.37	106.78	109.97	104.42	105.84	108.17	109.2	106.73	101.93	104.15	110.99	112.61	109.01
107.24	114.06	104.96	108.64	103.67	106.3	104.78	110.19	107.17	110.99	106.28	104.76	110.62	104.72	110.28	110.23	114.07	109.45	105.66	99.168	109.22	100.78	107.92	105.62	105.44	104.64	112.22	108.62	101.76	102.7	108.32	108.29	108.84	109.45	103.48	107.11	113.39	99.886	110.28	102.08	107.14	112.79	112.12	102.31	108.28	106.78	113.13	108.96	108.61	105.58
108.07	107.34	105.82	110.3	106.78	102.77	109.26	102.44	112.53	104.8	103.24	106.34	107.13	101.95	107.06	114.07	105.96	107.97	111.34	107.44	106.72	112.48	102.7	102.56	107.19	101.2	100.75	102.92	108.11	102.71	106.7	98.459	106.29	107.82	100.68	108.52	102.68	109.05	104.44	109.08	102.38	107.64	106.18	104.45	104.6	97.718	107.91	104.92	106.87	107.59
92.113	97.659	99.704	105.95	103.56	97.274	96.518	95.565	98.997	98.105	99.358	99.663	99.911	96.811	96.39	98.113	98.765	92.944	98.699	97.718	93.141	102.15	95.281	102.34	98.374	101.98	99.124	93.627	101.15	102.62	101.29	101.04	92.814	100.53	98.957	101.73	94.905	93.264	98.357	99.459	97.836	96.146	97.307	97.645	97.165	97.733	101.59	97.084	93.159	104.45
105.64	106.91	102.78	107.66	106.11	108.37	105.75	108.45	108.46	100.96	105.51	103.62	107.37	104.84	98.992	107.21	102.36	106.92	101.79	105.16	109.29	109.88	107.5	107.24	111.18	100.69	103.6	103.35	105.9	105.44	104.78	110.28	102.83	105.5	101.27	104.26	106.43	106.58	104.65	105.87	108.07	106.58	108.51	103.35	103.33	94.432	104.66	105.51	106.96	106.3
104.99	108.88	112.08	101.28	108.38	110.39	102.52	110.72	111.96	114.14	105.48	103.73	103.65	100.21	104.57	110.73	106.27	110.74	104.12	101.5	111.21	109	100.55	108.39	104.36	103.87	109.71	110.92	108.02	107.79	104.25	113.04	108.16	102.87	106.67	111.29	104.37	107.21	108.14	106.87	103.52	103.57	108.4	106.77	104.84	105.48	104.25	106.12	101.59	104.28
107.34	107.08	110.37	101.6	103.05	109.24	104.01	108.69	103.42	115.35	103.2	105.01	111.55	106.47	109.75	106.37	109.01	104.66	108.71	108.87	111.59	109.11	110.74	103.64	108.05	112.42	110.41	112.87	107.29	106.55	105.84	102.42	105.16	110	100.25	112.19	107.41	112.87	108.05	107.54	104.63	107.01	108.4	109.33	113.24	112.11	111.95	106.54	106.47	109.84
107.09	109.14	111.73	111.22	110.29	103.61	110.04	107.84	111.03	108.42	111.02	107	110.74	111.01	104.7	107.36	109.49	106.49	109.04	107.68	110.28	103.47	105.5	104.58	112.27	110.08	112.06	114.5	104.88	108.22	107.86	114.79	108.47	112.72	108.66	108.07	112.86	108.52	111.84	108.78	105	114.45	105.04	105.45	108.35	104.17	107.87	105.83	101.73	104.96
110.47	108.26	117.36	117.32	110.84	109.16	111.79	111.62	114	113.33	107	106.26	108.45	112.33	110.64	110.71	114.76	112.75	107.05	110.13	104.97	115.44	105.65	109.52	110.98	111.14	118.19	114.17	118.89	110.06	110.15	108.5	114.51	110.14	103.12	111.59	112.76	111.5	105	114.42	106.92	108.63	112.05	115.77	114.85	109.92	113.11	108.59	108.35	116.61
111.66	106.66	102.3	108.13	110.36	100.4	110.3	105.15	109.56	110.87	107.11	106.26	108.33	106.59	105.08	111.4	104.22	105.07	104.76	105.39	108.03	106.96	109.62	108.14	107.21	107.43	106.27	103.58	104.75	103.44	100.61	103.21	101.42	105.87	103.2	104.75	104.94	104.49	104.28	106.79	105.67	103.08	106.12	102.82	106.25	108.12	106.09	101.17	99.523	106.01
108.37	103.06	102	106.29	101.61	101.63	109.71	105.88	98.624	106.98	105.04	101.18	102.66	103.47	105.61	104.58	107.88	99.583	102	106.27	96.409	106.63	105.11	101.11	105.69	110.7	101.94	103.14	103.6	103.5	104.68	101.99	104.21	105.45	107.32	108.64	105.09	113.5	99.484	106.72	107.16	103.28	108.57	106.27	103.49	106.57	107.12	103.18	107.76	106.73
109.6	108.69	110.24	106.69	110.44	104.91	104.57	105.63	111.37	105.09	103.16	106.69	104.51	112.56	103.72	102.38	109.14	105.25	106.78	105.73	99.142	109.68	107.93	103.28	108.07	110.14	106.93	106.04	109.52	111.35	105.51	99.855	103.72	103.67	109.82	105.78	104.81	107.7	104.49	112.59	106.11	110.94	105.6	107.57	107.8	111.46	107.34	108.23	102.19	101.93
105.72	103.1	100.04	104.87	103.78	106.17	111.53	111.46	109.05	109.43	111.29	108.83	100.94	101.29	109.26	98.937	106.9	105.37	108.41	108.88	101.45	103.83	103.25	104.4	102.88	104.03	101.73	104.17	110.81	110.24	106.18	103.93	107.23	104.28	105.97	104.17	107.99	104.93	93.912	109.85	105.14	101.94	106.53	105.54	109.99	103.58	100.09	106.88	103.06	106.1
100.04	105.37	103.07	102.09	101.65	106.78	103.91	100.48	104.19	102.62	107.12	106.9	105.59	110.24	104.79	108.65	104.37	105.36	100.42	101.94	103.39	109.48	108.15	105.17	105.34	100.6	104.27	113.9	105.38	103.82	105.79	106.5	108.05	102.83	109.89	110.51	108.28	109.22	109.05	101.5	109.87	105.59	101.62	106.16	99.884	107.51	104.18	108.18	102.54	101.39
106.62	106.71	105.85	108.42	101.36	105.55	107.77	108.16	107.35	103.74	102.96	103.02	110.66	110.15	103.09	110.05	110.45	104.1	104.9	106.68	112.81	100.09	105.35	110.54	110.79	103.54	104.16	109.37	104.7	114.97	107.77	101.68	105.35	112.21	112.87	109.83	107.07	108.22	114.83	106.93	108.37	104.24	107.37	104.07	107.64	108.24	107.68	111.19	110.16	104.02
107.23	104.92	103.4	104.22	102.02	105.25	103.86	107.58	104.96	105.98	107.29	110.24	110.29	106.64	110.54	105.19	100.54	104.74	105.07	106.51	106.82	104.5	101.66	103.48	104.29	109.56	103.17	103.24	105.36	102.23	106.03	99.924	103.8	105.95	106.9	105.13	103.77	110.19	105.47	106.52	103.81	105.56	114.12	104.37	101.38	96.599	104.18	103.71	107.44	99.007
99.64	95.872	99.02	93.21	96.122	93.784	98.213	99.88	98.348	99.082	98.295	96.078	91.797	99.362	97.52	100.47	100.63	96.983	95.58	97.21	99.922	100.64	103.33	96.967	100.85	93.09	98.966	92.902	101.39	89.702	96.315	98.188	98.563	97.284	98.321	93.502	99.808	100.54	102.37	101.11	95.226	101.14	99.66	92.236	99.288	103.04	102.03	92.24	94.706	98.862
106.45	108.99	108.78	108.2	107.49	104.02	112.55	105.02	106.5	108.38	105.13	104.34	98.729	110.7	104.96	108.69	106.52	99.827	101.57	101.8	106.25	104.16	107.66	100.3	107.41	102.86	107.26	101.91	104.6	108.82	105.87	109.43	109.89	100.4	104.5	105.88	102.78	107.87	104.24	103.95	111.16	103.21	107.37	106.71	103.97	109.66	107.47	107.71	112.55	105.73
111.41	109.31	101	106.64	112.79	111.25	101.37	107.38	111.56	99.951	108.54	111.27	106.27	102.61	106.82	105.21	110.39	100.6	116.61	105.02	101.41	110.24	102.71	109.86	111.85	104.57	102.97	108.36	111.88	108.29	105.93	106.63	106.24	104.01	105.61	112.19	109.41	104.67	101.31	108.53	108.99	111.27	103.6	110.09	105.33	102.22	107.94	109.67	104.18	108.45
111.96	112.98	105.15	116.3	106.11	111.33	117.55	114.31	117.29	110.09	105.23	105.17	112.85	110.57	112.57	113.7	112.44	107.83	107.56	112.65	112.48	108.02	104.25	116.57	111.92	110.97	112.72	113.22	111.82	102.89	111.8	110.93	109.26	113.95	104.79	104.29	112.33	108.41	116.08	109.09	112.47	109.39	113.92	112.93	118.12	104.19	108.79	110.04	112.8	112.56
101.77	102.26	111.72	105.51	101.94	109.1	104.94	100.2	108	104.03	109.54	99.326	105.83	104.74	110.99	101.73	107	111.07	100.61	104.71	100.09	104.42	103.3	98.947	105.34	102.53	98.635	100.97	106.64	101.39	107.56	101.39	110	105.68	99.011	102.95	104.97	106.04	104.69	111.73	99.957	109.33	101.93	110.35	104.22	107.42	107.28	104.26	112.33	106.01
112.66	104.91	107.95	106.61	111.55	103.83	99.786	113.4	109.63	111.88	106.06	106.33	108.5	108.3	106.27	104.21	107.9	111.13	102.77	109.61	108.53	107.48	105.21	105.44	106.08	105.64	104.68	103.75	111.5	107.91	111.41	112.09	102.63	112.48	102.71	107.08	107.42	112.19	108.2	102.22	110.14	107.19	107.49	111.61	107.39	110.43	108.4	106.65	112.59	99.519
114.57	100.51	106.43	106.27	110.66	108.68	97.465	110.65	100.79	108.51	104.89	101.96	101.47	103.64	110.13	110.96	106.22	104.51	105.19	101.9	106.7	106.4	102.96	98.466	103.64	98.051	105.42	105.27	106.15	106.67	99.062	104.58	100.45	109.31	104.1	109.41	105.02	108.57	105.85	107.14	108.84	108.72	97.569	106.63	107.33	110.87	107.24	105.81	104.17	106.14
101.67	99.674	95.584	102.08	97.505	94.119	98.693	103.11	95.344	94.414	93.945	100.99	102.03	98.91	92.962	100.11	89.546	97.588	88.277	98.066	100.21	99.133	100.1	100.66	94.263	104.7	99.75	98.615	94.25	102.03	97.045	102.04	99.295	104.27	97.659	97.126	99.072	100.95	99.027	101.72	96.227	96.658	96.457	104.72	98.994	99.574	104.03	99.298	101.1	96.188
102.66	100.44	89.989	99.215	96.64	98.517	100.42	96.495	99.329	99.22	101.7	97.402	100.82	93.873	100.99	96.283	96.528	91.732	97.112	102.6	100.93	98.132	106.71	97.925	97.241	99.445	98.132	96.822	101.69	94.976	98.576	94.057	94.609	96.766	100.85	98.538	94.555	99.719	102.39	102.72	98	92.248	101.92	101.16	96.839	97.946	97.702	89.977	95.77	91.596
109.16	110.33	106.07	99.528	101.32	111.28	104.33	101.64	105.76	105.98	109.58	101.82	103.1	102.51	105.44	102.78	108.14	110.01	106.05	108.35	113.91	107.78	106.38	102.71	117.1	107.1	107.98	109.02	107.94	115.43	96.951	108.1	104.8	105.6	104.76	108.88	101.29	107.98	105.63	112.39	101.72	101.94	103.02	103.36	107.01	98.493	108.61	110.06	106.47	105.89
106.74	107.8	114.11	112.23	104.86	107.93	105.96	105.11	110.65	108.33	117.68	106.32	115.48	103.94	105.21	112.56	102.47	104.63	105.41	106.55	107.85	111.94	109.74	112.26	108.17	106.23	109.41	109.02	109.88	107.48	104.42	110.02	108.23	110.85	106.03	115.66	100.96	105.77	110.81	105.51	106.84	113.69	113.59	104.16	103.13	108.88	104.32	108.76	108.31	105.69
112.37	104.1	107.14	102.94	110.49	111.13	106.28	99.901	108.29	109.56	110.26	104.34	110.89	103.76	108.16	106.33	106.24	102.98	103.56	111.88	101.16	107.73	105.83	107.51	106.71	100.59	110.5	105.3	104.21	112.62	102.1	104.67	110.79	106.37	106.1	102.84	106.13	104.77	101.65	104.3	107.48	109.12	102.22	99.474	107.31	111.45	111.79	102.48	97.409	102.32
106.22	104.97	115.25	112.35	109.19	105.47	110.81	106.15	108.65	108.47	104.1	118.19	111.66	113.66	112.12	109.49	107.66	114.62	104.82	108.78	106.08	107.18	109.39	111.01	108.15	110.49	106.87	110.8	111.76	109.72	111.02	110.55	114.81	110.65	109.82	114.03	106.68	108.15	116.13	110.89	108.13	110.89	115.07	109.95	107.86	110.36	112.59	117.09	114.21	109.4
116.29	105.29	104.36	111.48	106.67	109.51	105.99	107.37	109.51	111.42	110.97	106.73	110.83	113.24	111.19	114.68	107.03	107.41	115.21	110.46	110.46	106.6	113.01	107.59	116.17	108.16	106.24	111.34	106.94	108.46	113.45	108.01	108.04	110.74	109.23	108.57	117.2	110.53	113.5	107.37	105.15	111.87	110.79	109.58	112.19	113.57	108.41	106.95	111.88	111.56
103.89	109.07	110.04	104.22	109.64	100.66	104.75	105.01	108.35	106.06	108.35	102.53	109.12	110.21	107.87	101.25	104.96	112.87	107.67	106.13	106.55	110.81	113.41	110.43	109.74	110.36	108.35	102.1	104.13	102.43	109.27	106.29	106.35	100.05	105.38	106.98	108.81	103.69	102.58	107.26	110.66	104.41	105.8	106.48	101.49	113.49	106.48	106.5	108.68	102.97
114.88	101.84	104.86	113.86	107.04	115.78	105.04	111.93	110.27	107	104.77	107.51	112.1	114.64	108.38	114.47	117.91	114.37	106.64	114.91	104.24	108.41	113.8	107.13	108.98	109.34	109.28	105.42	106.84	113.51	114.05	109.46	114.12	107.87	112.64	108.76	103.67	112.39	112.52	105.72	103.93	111.28	110	107.95	112.54	105.09	110.7	114.77	114.61	114.62
107.62	104.7	110.53	107.38	104.4	103.73	109.76	103.1	101.29	102.84	103.29	98.778	106.04	111.11	113.75	100.82	104.89	104.4	108.72	101.88	105.34	107.6	106.45	103.92	119.67	107.25	109.11	100.89	108.99	102.26	102.51	106.42	109.55	100.66	109.48	109.96	109.68	105.93	101.73	106.91	108.31	108.02	107.84	104.83	113.42	103.77	113.77	104.21	110.21	105.87
105.49	102.59	110.05	107.54	108.06	111.18	110.07	111.85	104.79	105.78	115.6	104.61	109.88	110.2	109.12	105.72	103.7	106.65	109.29	103.05	110.44	113.35	105.89	108.69	108.56	109.04	104.13	107.04	100.97	110.8	102.27	107.46	106.64	109.96	112.84	112.51	108.45	112.01	110.7	112.3	106.94	109.61	102.79	108.14	108.56	101.82	110.52	109.72	113.15	108.02
109.99	107.33	105.71	109.43	114.53	105.54	101.43	104.49	105.58	106.41	102.92	105.65	108.36	100.59	106.44	104.04	105.5	99.25	103.01	101.55	104.85	97.673	99.967	104.39	102.75	107.83	110.2	110.74	102.75	107.82	97.908	105.82	107.6	100.73	116.08	104.26	106.27	109.18	115.27	104.07	101.04	102.75	105.88	106.29	101.84	110.58	105.58	102.6	105.53	102.39
106.48	104	108.94	105.33	104.88	103.56	101.19	106.86	100.28	105.05	110.15	105.54	105.44	108.99	102.79	102.7	106.98	108.57	107.13	102.61	108.39	100.12	106.83	112.28	102.04	105.39	108	106.11	103.26	104.67	109.51	109.15	110.44	101.11	101.06	103.87	109.01	109.99	113.73	106.82	108.45	106.01	101.9	107.25	106.89	106.58	106.67	104.3	106.34	103.77
99.173	105.7	107.13	107.89	108.84	105.8	105.78	110.1	113.3	105.9	103.41	107.46	104.12	109.34	111.85	109.76	114.3	101	112.86	105.86	106.93	107.67	105.68	109.69	103.49	109.5	104.96	99.537	111.84	108.43	103.38	111.23	106.66	109.04	111.57	113.85	104.59	108.54	112.2	107.18	107.61	114.4	105.68	108.59	106.09	109.5	108.12	112.39	107.55	110.78
108.76	106.98	108.29	101.58	103.01	101.27	108.97	106.55	107.35	104.97	102.44	104.93	105.57	104.86	106.32	107.15	103.52	101.89	104.94	106.33	109.64	106.25	109.99	105.23	104.22	108.19	108.21	102.64	99.392	110.39	105.57	104.56	101.97	106.87	106.65	103.13	107.47	104.16	106.47	113.21	105.12	111.42	111.21	103.36	105.72	107.1	105.81	111.2	106.84	102.4
111.1	108.26	109.99	103.6	114.1	104.78	107.77	111.82	114.18	104.74	107.09	106.49	108.77	103.07	106.53	109.41	107.22	106.01	109.28	110.19	105.92	107.81	108.73	107.95	103.02	100.8	109.27	105.96	107.82	110.43	104.99	115.25	110.12	103.78	109.45	106.64	110.11	107.63	110.18	108.04	104.66	113.35	106.98	106.69	105.47	106.14	109.6	111.1	107.28	112.76
99.299	96.967	101.35	99.827	89.941	100.25	101.15	97.476	93.284	105.86	101.83	95.677	93.983	102.04	101.38	103.4	102.11	99.079	100.6	100.03	96.372	99.379	98.661	94.965	99.109	96.999	95.343	100.81	96.655	102.95	99.347	95.854	101.9	99.251	96.251	95.973	96.863	96.8	95.772	98.245	98.601	104.94	99.865	106.17	102.24	100.06	98.988	100.35	99.169	100.03
103.4	102.97	106.23	108.53	102.57	102.29	108.04	108	103.68	101.23	101.02	104.25	105.46	108.47	108.05	104.85	106.27	109.31	110.49	107.38	106.24	106.34	111.34	104.79	110.63	108.73	110.36	101.8	104.41	113.2	109.05	103.67	101.74	102.14	97.478	103.17	112.78	104.52	101.62	102.33	104.84	104.47	111.96	101.06	101.69	103.87	103.56	106.21	104.04	109.3
111.04	110.19	108.65	114.28	106.19	113.96	105.61	107.52	116.44	108.53	111.41	116.9	107.69	109.21	111.29	113.91	111.63	117.31	108.68	111.56	111.1	113.58	107.79	112.76	109.02	106.63	111.23	109.47	114.56	108.27	103.48	108.78	110.87	105.1	105.18	112.62	105.2	117.35	103.3	109.88	109.71	109.23	111.18	114.86	107.92	109.74	115.42	110.88	111.21	112.69
96.958	98.938	95.813	105.28	101.11	103.85	102.49	100.17	102.75	98.748	102.06	99.801	101.53	103.01	99.156	103.07	99.517	102.98	98.759	100.21	102.83	96.892	102.98	103.04	99.275	99.719	99.467	102.84	102.27	99.407	99.9	99.183	102.32	99.681	103.82	94.719	98.502	96.717	100.98	93.102	104.48	103.14	104.4	98.905	99.137	95.925	98.271	103.15	103.45	100.88
103.62	100.53	109.74	106.26	104.48	110.01	105.49	99.939	104.44	101.4	105.24	110.16	109.45	96.837	101.33	104.93	111.46	104.46	103.43	108.04	106.54	106.02	111.82	104.63	105.9	106.55	108.54	105.04	103.27	108.85	108.55	100.34	105.7	104.51	107.16	108.52	107.83	109.56	106.95	105.63	107.52	105.55	104.72	104.7	104.77	102.3	109.29	108.1	106.15	107.58
95.912	96.655	97.352	96.776	93.766	98.321	97.127	94.14	96.815	99.686	96.813	93.853	97.069	98.862	95.634	95.504	99.612	103.99	97.908	101.04	100.65	94.033	102.58	101.71	100.59	100.01	95.994	98.324	95.584	101.59	101.97	100.55	91.934	94.956	100.15	98.433	91.718	101.61	102.37	98.882	103.89	99.289	96.854	100.65	99.794	98.516	101.38	96.717	95.451	96.41
114.01	107.56	107.74	107.78	104.24	107.59	110.23	106.53	110.48	112.06	112.4	109.98	114.5	111.84	111.21	108.36	111.19	109.03	114.37	109.07	117.16	113.87	115.68	101.8	111.57	105.17	107.62	106.3	114.87	110.28	106.33	110.66	108.55	112.47	115.33	115.19	104.41	108.5	105.54	105.94	110.16	113.46	107.51	112.02	105.77	114.26	112.69	105.2	109.19	115.65
103.98	101.58	107.36	103.35	108.41	104.62	108.79	104.2	100.34	107.29	108.26	99.575	113.03	104.89	106.14	105.1	105.82	103.91	104.78	110.81	107.64	102.5	102.97	107.58	108.03	106.23	108.67	105.78	110.14	104.73	102.7	104.79	109.89	103.08	110.24	106.52	104.6	110.68	109.27	106.81	109.88	109.68	106.01	98.833	104.11	110.11	100.65	112.86	102.64	109.01
104.2	107.05	111.2	103.07	107.75	111.63	110.24	106.46	108.51	108.8	105.16	107.38	112.28	110.8	108.73	110.79	110.25	105.74	106.68	105.59	108.98	107.11	104.67	107.35	114.54	112.02	105.84	112.94	106.26	107.37	112.73	110.67	116.94	105.5	95.433	110.04	112.45	104.69	112.67	107.88	113.27	111.55	106.29	112.13	110.02	111.64	109.68	112.4	114.12	110.66
109.06	108.39	104.25	102.93	111.9	110.34	106.23	106.22	112.09	99.476	105.79	106.33	99.352	113.4	101.25	111.49	104.11	104.02	105.7	105.64	104.59	102.81	105.25	104.93	105.3	107.83	112.68	107.12	112.09	107.3	108.22	110.58	104.2	108.47	110.27	110.71	103.73	105.63	109.38	106.44	103.91	107.75	110.08	107.31	106.47	108.4	105.88	103.55	106.58	107.61
107.88	102.03	100.77	105.26	108.31	107.99	113.59	104.34	107.03	109.06	107.8	102.19	106.02	107.45	106.73	110.81	108.53	97.621	106.4	116.96	105.68	104.18	109.32	106.16	106.78	106.35	105.91	106.63	110.07	104.83	105.73	110.18	105.74	101.45	107.08	111.96	103.46	103.86	100.65	105.92	108.19	109.89	109.83	103.94	109.46	103.99	105.3	104.89	104.02	112.34
104.18	108.96	110.14	98.098	101.47	106.49	108.74	109.4	103.56	111.99	99.305	106.08	106.65	103.59	104.4	108.71	101.13	110.34	105.92	111.22	102.7	106.12	102.5	106.29	101.48	104.36	104.95	107.59	101.61	96.268	105.69	99.621	103.17	104.45	100.63	105.83	107.58	101.72	111.19	107.32	101.86	109.25	101.56	106.92	111.8	104.23	105.31	101.81	101.74	108.91
98.604	94.248	98.437	103.52	92.041	91.629	96.904	106.8	99.618	100.26	92.328	94.655	101.78	91.888	101.34	96.703	98.666	95.566	91.584	91.12	93.994	95.332	103.23	104.09	95.686	87.278	100.25	93.479	94.341	96.964	94.413	98.753	96.934	93.333	100.1	102.69	97.883	99.015	91.413	100.83	98.006	96.325	103.25	95.808	99.741	95.351	100.57	99.243	96.389	90.048
105.91	106.27	114.56	109.12	104.05	118.4	99.431	107.65	103.58	115.11	112.9	103.55	109.65	108.11	108.81	106.76	112.89	108.51	103.92	112.87	112.46	110.69	103.51	110.64	102.72	106.93	109.06	112.21	110.99	110.78	112	104.81	108.5	110.75	109.49	104.8	102.57	114.18	110.37	112.08	107.97	112.72	105.69	111.06	104.15	109.5	106.53	108.61	106.8	99.416
106.45	103.13	103.93	103.98	102.86	105.82	106.29	108.37	108.89	105.59	104.44	111.11	106.4	99.9	104.82	104.91	96.229	109.3	109.2	102.32	104.99	107.84	108.64	109.62	106.28	105.48	111.09	107.38	109.54	107.68	106.85	113.94	102.05	102.2	111.86	102.94	102.29	107.58	104.83	102.34	107.91	101.98	106.62	107.65	109.48	110.11	109.95	93.685	103.89	106.73
103.06	105.85	106.8	104.91	113.77	101.93	112.73	109.37	111.1	111.21	101.15	97.93	106.07	108.41	107.83	103.22	108.54	103.15	110.31	108.68	108.09	106.58	103.97	107.98	104.54	97.307	104.89	103.85	109.6	109.95	103.09	107.37	104.91	102.51	108.71	108.82	103.3	107.86	101.03	106.31	108.22	107.73	100.29	99.157	107.23	103.43	101.61	109.31	106.76	103.33
108.06	105.89	105.42	104.61	102.38	103.83	103.53	107.46	103.35	104.18	103.79	108.89	110.58	111.75	104.84	102.04	103.52	112.83	103.89	115.07	106.68	105.39	103.63	107.05	105.05	108.54	100.91	107.7	106.99	106.75	105.46	105.95	109.82	100.88	108.56	100.64	108.24	112.96	104.04	105.94	107.27	105.91	99.573	107.71	107.99	106.07	107.74	102.85	112.56	106.03
95.947	105.78	102.39	97.345	93.556	98.331	101.9	106.78	93.716	93.383	93.818	97.761	96.753	98.046	100.15	93.581	95.863	100.39	94.43	99.836	97.552	91.162	94.599	100.98	96.305	101.26	93.795	103.61	97.884	97.585	98.579	102.48	100.84	102.53	91.087	101.27	91.79	92.215	91.422	95.645	98.995	94.471	103.64	97.36	96.245	98.761	98.041	94.026	100.07	100.96
107.9	110.24	111.78	117.36	110.16	109.07	109.71	110.01	108.25	104.29	114.11	109.74	109.19	104.05	108.33	108.37	108.97	106.46	103.58	110.16	112.09	107.46	107.6	110.66	114.14	101.66	107.75	111.31	107.99	110.77	105.09	115.12	108.93	101.59	112.31	105.78	112.11	107.3	105.54	109.42	110.66	108.26	104.55	110.98	110.82	110.84	104.05	106.18	106.99	113.18
103.48	104.11	107.07	101.13	102.8	108.37	108.76	103.95	108.25	106.23	107.82	103.85	107.63	104.07	107.03	110.99	106.24	106.78	102.57	103.24	101.32	104.57	108.67	108.63	105.79	108.33	107.03	109.28	107.92	102.37	109.99	106.53	104.49	103.03	102.68	102.99	104.81	106.5	103.31	103.83	104.84	107.44	95.308	108.88	104.68	100.95	102.85	106.19	111.32	104.88
103.91	101.28	102.32	101.93	109.14	108.51	104.97	102.11	103.53	116.31	111.67	113.59	115.92	113.4	105.47	105.94	106.85	105.78	107.29	113.08	107.71	109.6	109.32	106.71	106.63	103.27	102.92	111.23	110.27	106.17	103.43	111.62	107.9	111.31	105.97	105.8	106.18	101.96	105.59	111.8	110.15	106.43	112.6	110.55	109.92	105.24	104.58	105.9	108.11	109.91
112.74	114.11	105.08	110	110.66	109.95	104.92	109.87	108.37	106.9	109.56	108.97	107.24	110.57	106.81	110.91	113.79	100.95	98.735	111.15	101.47	109.94	111.14	105.67	100.73	106.81	106.86	108.74	104.57	114.32	113.09	107.48	104.51	108.86	105.83	109.5	107.26	113.31	103.75	113.22	106.92	114.45	107.22	106.77	106.52	110.12	109.67	110.39	107.67	103.28
96.123	97.751	102.35	103.12	99.217	100.76	100.95	96.898	101.3	96.226	107.18	98.45	97.252	100.97	101.12	96.761	98.906	101.35	101.93	97.354	101.01	104.76	101.4	99.79	97.969	94.721	98.947	103.78	100.16	95.614	98.424	108.97	98.376	96.468	96.353	99.585	98.436	100	98.756	102.01	100.53	98.289	100.24	100.25	97.361	96.715	92.142	90.988	95.843	96.569
[truncated: 600 more rows]
[truncated: 150 more columns]
