# Supplementary material for: Genetic dissection of main and epistatic effects of QTL based on augmented triple test cross design
Source: PLoS One. 2017 Dec 14;12(12):e0189054. doi: 10.1371/journal.pone.0189054 (PMC5730204; doi:10.1371/journal.pone.0189054)
Supplement: S10 Supporting Information — (ZIP) [file pone.0189054.s010.zip › z6_1750_0.2_5.csv]

99.96	117.16	110.49	97.829	106.6	93.868	111.66	98.569	107.25	100.08	118.44	105.74	99.69	103.23	99.073	103.94	98.285	100.72	111.1	107.62	108.94	112.51	111.02	100.06	105.82	113.37	118.12	99.332	107.61	103.61	97.178	104.9	115.89	106.95	96.959	101.42	109.35	103.45	100.97	105.51	93.477	109.71	94.021	107.5	102.73	112.74	98.086	97.186	104.55	99.692
102.81	104.21	108.77	103.71	107.78	106.45	106.33	106.75	112.86	109.36	101.59	105.43	105.82	103.39	97.647	98.307	105.28	110.33	106.29	112.41	110.53	100.63	105.82	107.37	104.11	104.23	104.54	101.39	106.88	106.17	109.31	107.18	104	106.46	106.15	102.82	104.48	100.39	104.55	101.69	108.83	95.427	114.23	107.78	115.4	105.31	110.43	103.87	108.94	100.89
88.162	102.4	96.265	106.92	99.992	78.41	93.586	91.689	105.54	89.624	98.808	90.721	108.11	109.02	105.04	106.12	102.79	100.43	95.824	88.598	95.772	94.276	96.414	92.859	93.412	98.624	98.941	97.474	105.43	95.436	96.133	96.255	92.92	97.071	93.769	102.36	96.556	93.545	97.315	101.9	100.23	96.421	96.118	103.37	91.476	104.04	101.04	97.403	97.723	97.279
95.073	91.696	84.693	91.455	96.219	103.78	101.3	98.653	103.09	95.666	94.774	100.98	93.897	99.456	103.78	103.17	101.24	97.67	91.81	99.31	99.184	100.49	100.61	101.23	109.25	95.109	99.07	97.54	93.63	103.71	105.64	100.31	96.305	99.739	105.28	112.67	90.959	98.554	95.487	100.22	97.64	96.137	104.01	98.825	103.62	100.68	104.92	91.747	87.96	100.51
106.18	106.07	109.73	92.013	102.56	115.45	108.32	101.59	109.29	99.669	107.89	108.77	99.195	96.429	98.961	108.46	109.47	107.17	106.74	107.96	110.78	108.24	116.25	103.64	107.66	110.27	114.55	97.16	102.53	111.54	110.01	111.7	95.267	108.53	109.78	110.33	104.48	108.79	107.75	111.89	111.99	112.14	109.12	103.27	105.68	98.252	102.92	96.728	104.95	96.5
96.538	103.72	96.984	94.323	100.12	90.078	92.175	106.03	93.484	106.86	96.768	96.421	101.57	92.33	101.22	106.01	104.03	91.818	97.118	100.71	96.692	99.977	90.861	97.039	103.36	91.1	94.319	96.725	95.945	88.293	92.281	108.15	101.5	101.17	101.24	104.82	97.102	88.826	98.493	103.44	109.87	100.83	98.588	97.813	91.598	102.38	95.313	99.237	104.1	93.06
97.553	106.07	104.19	104.8	114.6	107.31	103.17	110.75	103.37	99.057	114.13	104.95	103.13	97.75	111.18	100.9	115.54	104.27	105.36	107.87	109.48	112.47	110.73	101.02	103.27	104.21	112.42	113.68	94.583	107.11	107.63	113.62	107.84	112.04	100.95	107.63	107.32	116.97	117.06	103.33	104.23	102.93	107.72	103.65	101.2	104.4	105.26	102.56	109.66	98.157
103.99	102.65	106.38	114.74	106.94	115.95	115.27	105.15	116.84	107.3	102.98	116.61	107.27	105.04	117.06	114.34	114.84	97.416	115.21	110.64	108.7	109.9	112.45	97.293	106.64	108.08	106.14	101.37	109.34	114.79	108.89	115.32	106.95	114.23	101.62	111.86	110.44	112.36	110.29	116.49	101.01	108.88	113.24	107.15	111.38	111.24	100.66	113.88	106.69	113.13
110.17	90.789	105.26	100.39	98.775	105.38	102.9	101.39	105.68	100.98	108.84	101.33	113.17	106.67	101.86	103.76	117.6	110.71	104.51	104.85	115.61	113.69	104.07	94.081	104.58	113.15	108.61	112	104.51	100.59	100.6	102.76	108.15	102.73	100.96	115.82	103.56	106.63	109.1	108.2	108.25	103.3	104.84	102.88	104.57	103.62	110.67	116.68	109.83	116.13
112.93	107.18	117.68	106.53	102.04	106.83	106.45	116.24	104.93	103.69	104.23	106.09	103.61	105.83	102.11	109.15	115.74	110.47	107.18	104.21	108.35	108.16	107.52	106.36	107.22	109.35	103.23	99.151	107.41	106.92	109.1	97.237	102.03	106.75	107.03	105.33	112.58	103.57	114.68	117.74	103.31	100.18	110.21	106.64	115.04	110.97	99.911	110.63	106.79	106.69
98.337	106.94	108.71	98.624	100.42	102.86	98.396	102.85	100.9	106.7	94.006	104.8	95.175	92.354	100.99	98.768	101.96	96.804	99.806	99.214	90.471	99.706	101.97	98.258	94.234	90.062	96.15	96.64	96.958	88.78	102.84	99.828	102.41	107.44	99.197	99.488	104.27	96.301	98.011	97.452	90.744	93.355	92.314	97.389	108.4	102.16	90.409	97.11	95.784	90.511
103.24	103.19	100.67	97.114	113.57	99.452	101.53	102.51	109.04	105.21	107.08	115.11	108.25	116.31	107.8	111.72	112.21	112.04	108.46	105.15	110.95	114.11	105.06	108.43	102.28	107.69	109.6	107.62	111.88	110.12	109.71	119.39	107.75	101.2	112.17	115.78	110.73	107.2	105.86	104.92	117.93	98.119	104.29	111.07	111.39	107.32	106.1	103.42	102.63	99.024
114.5	97.518	108.43	110.37	107.16	111.63	106.04	97.766	106.98	111.7	102.39	110.69	103.78	105.93	111.62	107.89	107.14	101.46	105.93	109.2	107.31	111.67	106.71	111.76	105.08	111.21	107.71	110.42	114.76	106.04	105.91	105.4	107.02	107.96	110.2	118.38	114.53	117.04	114.41	109.82	109.53	110.52	108.44	102.86	107.25	109.51	113.76	107.96	105.27	113.86
107.07	103.35	109.76	94.028	94.565	102.63	102.94	102.85	105.39	108.42	102.52	103.59	102.63	115.4	108.77	113.74	101.19	101.08	110.54	115.24	108.58	106.28	103.33	104.54	108.44	104.79	114.8	102.79	121.59	107.19	106.66	109.38	103.14	112.66	103.64	112.23	113.81	109.43	118.53	99.866	111.53	107.87	105.07	113.33	111.13	108.32	109.05	101.91	105.6	100.67
112.47	106.46	105.72	102.89	109.72	111.87	101.65	99.806	108.47	104.55	111.45	103.33	100.89	106.15	107.1	99.255	109.82	105.62	105.07	108.89	114.14	104.48	110.45	101.66	101.65	100.36	103.4	107.88	109.79	99.413	106.31	114.22	106.19	113.96	105.09	109.58	98.915	111.19	100.09	110.29	108.59	98.504	101.02	104.96	106.51	104.15	100.13	102.18	99.461	104.25
97.092	108.63	104.56	108.25	98.567	97.888	97.179	101.21	89.921	93.046	104.49	106.14	102.25	103.62	109.41	103.23	95.684	106.79	102.29	109.06	99.729	95.188	99.062	98.464	89.114	92.049	100.48	99.727	100.89	100.46	101.56	102.27	99.813	95.981	87.876	103.66	103.19	99.594	97.848	91.809	92.581	94.438	105.47	100.95	97.576	101.7	109.19	96.93	112.33	101.49
103.54	107.18	102.71	104.52	101.23	102.43	107.25	108.55	106.35	106.41	105.54	103.11	109.84	100.76	99.877	101.93	102.96	108.79	94.134	109.49	97.938	96.727	105.19	103.24	101.43	109.04	108.01	109.02	106.73	99.065	99.838	109.18	104.63	105.06	104.8	118.54	99.82	99.157	96.923	107.57	107.93	111.92	98.546	109.66	111.83	111.97	108.75	110.64	96.093	112.88
102.28	98.914	107.97	100.25	96.913	94.531	98.641	109.06	95.485	102.56	107.87	107.21	101.47	93.031	109.87	99.122	103.43	103.92	104.35	101.29	105.23	100.5	101.8	105.13	98.51	102.36	94.839	98.011	101.7	104.57	104.6	94.488	101.61	99.244	98.923	97.155	99.147	99.103	104.76	103.53	99.249	102.01	101.55	99.286	100.19	103.14	105.4	99.218	109.63	107.19
109.45	104.18	99.293	97.645	95.714	98.908	101.05	111.69	104.47	105.89	112.72	113	106.07	105.24	107.98	111.24	104.02	112.19	104.07	106.89	94.566	105.64	103.66	108.74	105.43	107.21	101.19	106.71	109.28	97.895	99.685	107.76	109.88	101.43	93.595	112.67	109.57	107.27	104.11	93.191	107.66	105.25	104.44	111.79	102.11	108.82	103.19	106.42	111.18	101.56
103.78	103.21	109.03	97.989	105.73	100.43	104.81	102.58	109.66	111.67	108.3	106.63	105.06	114.58	100.84	106.59	112.58	114.6	106.73	101.92	112.74	104.83	109.06	101.21	104.25	109.77	104.9	106.26	101.91	117.55	109.75	99.351	113.21	109.01	103.29	104.06	104.88	106.35	103.94	117.7	110.1	108.86	100.18	108.21	109.56	109.27	102.06	112.09	110.52	103.57
97.846	103.33	100.37	98.415	106.4	97.614	96.366	102.71	102.14	98.993	97.575	99.117	99.191	91.256	101.34	109.32	113.56	102.6	102.08	89.858	100.19	103.65	97.307	92.488	98.678	99.151	99.245	105.08	100.54	99.925	92.434	97.837	106.64	99.656	95.24	97.349	96.22	100.67	104.73	92.007	101.02	98.175	90.484	97.667	92.338	98.905	97.649	98.716	99.272	100.88
96.446	100.83	100.79	91.427	91.557	98.383	102.61	93.934	99.045	88.571	101.48	103.71	100.24	100.56	94.145	96.951	102.25	87.807	106.13	95.007	102.78	109.15	96.626	102.22	104.51	106.33	96.8	93.549	95.243	101.55	101.27	95.37	107.18	108.75	102.39	95.809	98.223	90.735	104.71	104.62	99.14	98.685	90.982	102.8	97.131	110.65	96.22	105.19	102.01	97.763
109.87	114.66	109.33	108.84	104.21	109.47	106.26	99.759	108.99	113.29	103.84	99.968	104.23	98.011	101.15	115.46	103.22	104.88	114.06	101.65	106.85	106.45	103.93	105.05	92.522	101.38	108.42	104.54	111.88	104.58	96.018	114.2	112.35	106.87	95.812	104.06	102.79	117.96	106.45	101.37	110.44	105.13	108.87	104.79	95.203	112.4	101.83	112.31	105.6	103.59
109.39	107.73	106.02	114.36	110.43	114.03	106.38	99.493	103.48	104.26	108.2	110.81	108.37	102.48	100.83	112.58	99.713	94.739	107.96	108.38	105.45	112.71	116.21	113.39	107.04	102.21	108.45	115.19	107.66	101.28	102.51	98.969	105.5	104.7	96.631	110.34	107.52	104.83	96.555	103.62	111.57	93.287	113.77	108.85	108.66	99.82	107.86	108.15	105.21	114.85
105.22	107.67	100.22	107.78	101.08	102.97	111.69	95.598	104.22	100.78	105.58	92.4	105.76	105.63	101.69	100.98	105.16	107.39	108.21	101.86	112.34	99.503	95.172	111.68	106.68	104.89	104.1	105.2	102.87	93.238	98.598	106.11	107	101.18	106	105.15	107.73	106.51	111.05	94.411	106.28	112.87	104.76	107.42	99.23	107.72	108.32	102.12	103.23	112.26
108.83	104.91	104.99	104.06	111.02	99.023	97.701	100.19	109.76	110.24	109.54	117.78	102.68	107.28	100.22	116.23	108.95	101.98	104.37	110.88	102.24	102.14	100.62	113.58	109.95	100.58	111.39	99.961	103.54	102.85	96.696	106.09	107.16	102.15	97.368	113.36	107.17	110.47	113.47	106.86	107.05	102.98	97.762	103.63	98.648	104.8	100.84	106.32	108.62	104.63
105.82	116	119.27	106.24	112.39	110.82	109.43	112.21	116.54	108.82	110.88	106.97	109.77	112.38	114.53	118.62	107.64	111.46	104.58	114.15	96.558	102.8	115.96	106.25	109.66	108.25	106.03	106.39	108.7	117.67	108.2	111.43	108.49	108.72	117.42	114.2	110.17	123.68	112.58	109.03	102.52	117.32	108.65	110.28	107.03	118.68	109.28	117.73	113.68	114.57
101.75	109.69	106.51	94.951	104.56	105.65	100.89	104.75	107.22	105.65	107.6	112.29	109.05	109.32	108.54	104.48	115.04	106.55	100.69	108.34	111.18	117.72	116.72	95.448	114	103.91	105.16	109.36	112.46	114.83	103.96	108.37	106.92	100.5	107.97	114.24	105.01	104.53	109.78	105.79	107.44	113.06	112.74	112.14	107.11	106.64	98.083	111.21	109.5	106.33
103.13	96.337	115.36	117.35	109.13	115.12	97.836	107.8	106.48	107.8	106.05	108.24	110.77	101.44	102.76	102.59	103.92	105.78	108.71	108.38	98.351	115.09	90.545	107.82	106.78	110.54	113.58	110.65	103.35	109.84	98.859	109.76	105.81	105.44	100.99	110.69	101.22	104.63	110.17	99.636	107.55	112.47	110.02	103.25	110.53	110.18	109.96	99.305	102.71	104.7
108.76	114.39	108.31	105.1	103.57	109.05	109.78	111.42	104.65	105.6	103.89	107.2	102.19	109.49	108.71	103.65	108.95	106.53	110.71	115.46	107.49	116.64	99.929	106.39	101.91	100.04	106.95	104.98	107.68	116.58	113.21	104.8	110.68	111.92	114	103.39	115.41	107.92	109.16	106.8	115.82	113.63	107.21	107.21	111.43	105.68	105.12	106.74	110.15	111.01
103.65	109.62	111.27	112.83	102.82	112.27	110.09	116.21	105.85	109.14	108.24	99.215	112.09	99.922	111.41	109.51	101.57	97.418	102.09	110.68	110.96	105.28	95.668	104.38	109.97	115.29	107.71	100	108.03	105.59	102.51	101.93	120.73	115.02	114.7	112.25	113.18	101.94	102.5	110.76	110.33	98.271	104.4	109.23	103.95	104.41	109.84	110.99	106.63	108.71
109.03	111.96	100.74	108.43	102.92	100.26	103.42	111.38	113.06	109.1	104.25	104.75	110.22	108.59	99.889	118.49	103.95	109.7	109.5	105.5	103.63	100.96	107.24	104.14	100.78	108.74	106.75	101.29	102.45	107.13	96.782	100.69	108.71	106.81	105.6	103.94	93.036	104.96	107.27	100.03	111.98	101.66	105.33	106.12	96.433	99.189	101.8	100.8	109.12	110.95
103.17	109.11	103.27	103.98	111.65	105.14	116.74	109.38	110.55	112.45	108.08	109.49	113.05	105.26	106.67	107.87	106.27	106.45	111.68	109.33	98.493	101.86	109.14	109.34	100.93	105.31	111.64	106.25	111.15	111.7	115.37	117.96	106.18	101.16	117.91	114.76	109.1	116.58	109.74	110.43	99.902	110.86	112.31	102.82	115.9	110.34	114.01	108.45	98.498	102.56
106.78	113.72	108.69	107.51	104.55	117.99	111.47	113.01	113.23	101.95	103.79	113.81	104.96	101.62	115.87	107.59	107.77	103.97	119.62	106.16	107.42	116.31	108.53	106.09	98.809	101.93	120.24	115.6	102.01	104.5	107.04	109.46	103.09	105.06	109.74	109.15	104.31	111.34	115.48	103.61	113.09	107.37	114.63	104.84	109.55	105.92	103.58	107.04	110.94	105.14
95.085	102.3	115.11	94.812	90.778	96.386	92.7	98.125	91.85	102.94	104.35	103.99	99.389	94.49	91.262	92.676	96.214	101.51	93.78	99.605	102.91	100.61	97.917	90.351	89.106	89.342	96.683	102.6	104.88	98.83	97.421	110.15	98.302	104.84	101.06	106.21	101.92	105.03	96.331	97.544	87.752	98.005	98.966	97.385	100.04	102.38	102.58	96.666	91.704	94.394
103.81	113.08	115.19	107.02	108.4	104.22	115.95	116.97	115.01	106.32	117.22	102.3	100.68	102.87	106.25	110.88	106.56	113.72	112.94	104.2	105.93	105.95	103.44	119.64	103.56	117.5	117.91	116.2	107.81	118.25	100.61	107.61	109.28	106.88	105.36	114.76	107.49	115.4	109.36	110.71	112.44	121.42	109.33	107.97	110.39	115.76	112.78	112.77	102.79	120.23
112.12	101.84	109.18	108.87	106.4	109.53	107.36	94.72	110.03	114.1	112.54	105.45	105.67	99.08	106.12	104.59	119.01	98.605	104.8	98.677	105.79	113.31	114.35	107.09	117.79	114.51	110.24	112.83	114.01	102.13	110.01	101.74	108.39	100.51	107.12	110	106.28	102.12	119.28	107.42	107.46	112.44	105.34	115.83	114.56	97.895	105.95	114.98	116.63	112.71
108.16	103.44	101.91	103.83	103.97	109.15	109.23	110.17	104.19	113.62	106.3	106.81	98.333	114.56	106.02	115.18	100.89	110.41	109.58	105.67	101.04	101.71	110.07	101.35	98.894	109.3	96.984	109.73	102.58	96.433	95.8	95.235	107.57	100.33	103.63	105.75	107.71	99.072	99.133	109.82	114.27	106.68	101.77	95.664	102.67	103.81	111.27	101.67	116.27	107.33
108.24	98.785	107.41	107.67	109.43	98.577	111.22	106.06	100.46	107.31	105.43	105.62	116.91	117.53	102.75	110.07	106.45	107.04	113.46	113.62	108.19	99.188	105.22	107.46	111.34	98.286	107.2	101.48	101.39	101.42	111.48	107.59	115.18	112.04	110.08	114.76	100.72	104.45	108.76	109.28	117.6	102.48	105.05	103.7	96.5	108	106.05	113.72	105.2	96.825
100.22	95.338	98.263	101.84	91.571	95.834	102.1	106.78	105.09	87.124	94.3	102.36	97.54	110.34	101.76	105.37	98.501	93.92	103.49	99.391	96.976	96.634	95.823	109.83	95.902	90.644	112.1	93.059	106.49	95.845	99.093	93.775	100.16	91.421	102.09	93.184	95.135	95.06	98.1	96.222	99.679	107.07	93.402	104.14	101.23	100.05	99.504	100.69	96.631	99.493
102.08	107.66	104.98	103.73	103.56	102.64	115.27	111.67	110.11	117.67	102.03	101.43	110.48	110	107.06	107.42	107.37	104.03	104.67	103.43	106.11	119.48	112.7	106.57	110.11	99.558	90.855	108.91	97.649	102.06	101.44	101.53	102.78	101.27	100.4	101.8	102.1	111.49	112.6	103.7	110.6	109.96	110.32	101.22	114.02	114.39	108.88	98.559	110.71	105.4
107.01	106.13	107.45	105.46	110.21	108.36	99.499	109.08	108.61	114.44	110.34	106.5	110.5	113.77	113.02	105.28	102.68	108.07	104.26	106.5	105.15	107.16	107.76	107.1	101.08	105.95	107	112.3	103.96	117.79	105.51	106.72	98.74	101.68	102.34	106.25	103.71	109.01	105.21	101.34	117.22	96.352	108.59	98.947	107.83	98.769	103.04	99.923	108.08	109.17
118.94	108.81	108.31	108.88	103.94	111.33	108.95	107.66	112.18	100.81	115.85	101.91	101.61	96.762	95.425	97.238	102.1	106.65	108.91	108.4	105.63	103.62	103.66	106.91	105.82	109.82	112.62	112.16	113.05	103.17	113	108.64	107.7	110.19	105.87	110.32	112.68	106.72	100.77	105.19	101.63	110.87	101.41	115.55	110.1	102.26	107.78	115.63	106.86	113
112.21	106.29	102.49	111.33	111.62	104.19	115.09	110.51	115.62	106.01	112.77	112.42	98.91	104.72	101.4	115.53	104.35	113.51	96.987	106.6	102.47	103.02	105.8	106.79	111.36	110.78	105.99	119.63	111.9	105.73	103.63	105.64	112.31	106.89	118.27	103.16	106.86	108.09	99.113	106.19	102.14	108.45	112.94	108.77	116.3	111.41	113.6	106.47	103.87	109.88
105.42	103.55	114.3	109.86	112.27	118.4	112.49	117.53	107.61	116.97	107.78	112.55	103.89	115.98	111.17	93.988	109.05	113.05	109.8	107.25	118.36	103.03	108.32	111.36	101.82	107.69	109.58	109.48	107.39	110.75	120.02	114.55	123.76	109.88	110.54	105.37	109.7	113.18	127.14	110.41	112.98	105.19	106.12	120.93	115.18	110.78	95.353	105.13	109.9	102.89
117.15	97.096	103.73	107.03	112.7	116.13	103.88	110.62	104.01	111.01	107.99	100.39	104.78	103.23	114.01	118.29	108.88	107.35	115.01	109	106.63	100.34	111.34	101.73	115.61	114.16	108.43	117.22	101.97	110.34	105.91	102.19	99.769	115.47	108.04	105.45	97.34	103.44	114.52	118.12	106.95	105.89	108.65	116.98	107.97	114.32	108.49	115.71	115.04	100.8
100.77	96.992	96.915	106.04	102.13	101.85	97.441	97.855	102.8	95.001	100.45	93.407	104.39	97.905	102.3	107.73	93.761	96.37	102.65	92.326	104.73	97.434	96.582	96.306	99.947	93.902	96.156	97.804	101.34	92.965	93.573	102.58	97.192	95.893	102.26	99.903	104.16	100.54	95.346	99.282	99.216	98.885	100.78	102.3	106.04	94.687	103.27	94.738	101.46	107.64
102.11	93.758	107.07	97.382	93.711	95.148	95.47	101.46	93.93	97.144	89.078	99.464	103.25	94.161	91.682	98.818	103.89	95.156	91.19	98.374	100.38	96.44	93.806	100.64	96.226	102.04	95.533	99.232	99.241	96.681	96.15	103.71	101.26	93.866	96.41	97.788	100.09	101.21	100.54	89.986	98.376	95.263	105.92	103.42	91.176	98.246	85.406	92.533	97.107	99.778
112.01	99.706	106.89	105.58	106.97	109.75	106.07	105.83	103.08	106.35	100.12	105.52	99.869	111.32	106.84	103.73	106.89	105.42	111.26	109.01	104.25	98.471	118.3	106.12	110.21	113.66	107.92	103.19	107.52	97.659	98.721	112.04	105.98	108.77	105.76	113.48	108.83	99.689	99.583	106.35	102.91	105.57	105.67	107.54	106.97	95.284	100.76	110.73	111.49	94.728
108.24	108	102.4	98.216	106.05	113.01	115.49	100.26	106.58	103.13	105.12	107.09	110.38	116.61	115.21	106.29	105.95	108.27	109.55	107.37	105.51	101.65	114.57	109.02	106.84	110.27	110.37	105.35	106.43	97.452	105.8	104.23	110.62	98.599	111.29	109.16	106.32	104.64	104.66	112.96	108.79	113.35	110.01	98.306	108.37	105.75	113.19	111.42	104.52	100.82
98.088	99.068	94.241	99.779	99.589	92.35	93.983	94.594	100.73	93.88	100.97	100.92	97.284	98.07	95.121	110.66	101.75	97.398	96.049	110.27	91.344	103.01	93.974	94.266	99.411	96.673	90.271	99.573	97.134	97.702	97.396	93.78	100.24	99.59	102.28	98.884	94.89	92.336	104.94	104.98	95.363	104.64	102	100.59	100.52	88.054	98.917	102.97	97.58	92.266
104.55	102.15	100.9	107.98	103.09	111.22	113.65	104.09	96.974	108.67	103.03	108.09	121.89	108.72	106.98	106.76	104.23	113.14	105.1	108.79	117.74	109.44	108.12	107	104.09	106.54	112.41	107.64	93.376	107.35	105.66	109.38	110.07	107.74	110.95	109.79	104.47	97.945	109.69	97.046	105.3	104.45	105.63	107.97	106.24	103.92	99.236	98.631	97.856	110.65
96.366	100.02	80.514	96.652	93.676	104.66	96.079	105.64	100.76	105.65	96.175	100.73	105.76	100.64	100.62	97.508	99.798	103.84	102.33	104.27	95.635	92.991	100.78	96.513	96.228	104.08	99.456	97.397	94.931	100.84	92.483	103.28	100.15	101.31	99.723	99.409	99.246	102.31	113.46	92.237	95.628	90.677	94.859	97.46	99.698	95.432	108.45	91.49	97.445	93.128
107.39	118.72	108.31	111.58	108.15	106.11	107.17	111.71	111.92	107.48	110.91	103.57	113.16	108.62	108.85	113.98	114.54	92.226	112.15	109.79	113.97	104.91	104.3	110.58	106.98	109.68	108.23	109.11	105.52	107.31	107.08	104.69	109.91	104.75	118.48	110.05	113.62	103.23	104.73	119.64	112.2	115.89	113.05	109.56	101.37	104.91	111.13	111.34	108.36	107.33
92.56	96.664	95.439	93.852	86.791	107.38	100.58	106.36	112.61	100.1	111.3	99.826	95.955	108.54	109.01	106.38	101.84	110.67	98.831	95.527	98.891	98.355	101.3	101.85	109.84	101.19	93.593	106.74	106.03	106.7	95.84	99.154	97.665	91.541	88.957	100.69	97.115	97.635	97.047	98.746	101.01	100.26	101.33	98.353	101.91	99.445	99.342	99.358	103.95	109.05
112.16	108.74	102.7	109.19	107.94	108.27	103.97	99.744	116.24	112.78	105.64	100.18	109.95	107.15	118.02	107.14	115.48	113.18	108.22	117.48	113.91	108.62	107.56	113.51	105.73	96.196	111.49	105.01	107.13	104.49	103.18	111.26	107.34	110.18	105.52	107.02	109.38	106.8	111.79	106.09	106.91	109.61	98.411	110.1	106.4	110.39	108.05	105.41	106.52	108.87
106.78	107.01	109.57	104.26	104.22	103.81	109.59	109.06	98.044	94.994	101.29	101.82	112.26	98.651	108.09	108.15	101.31	104.17	102.73	97.374	99.988	98.792	109.4	100.78	100.43	99.21	103.37	97.272	96.815	98.822	106.03	106.73	93.027	94.186	96.72	100.03	97.622	101.52	107.78	104.08	101.1	106.03	104.16	104.33	99.349	98.499	99.606	101.61	114.6	97.902
110.59	102.56	99.185	104.81	105.21	106.31	107.81	107.49	100.6	107.94	102.23	94.79	106.42	102.52	105.14	105.85	102.31	111.85	106.98	120.08	112.41	108.53	107.96	100.57	110.45	103.4	103.1	99.476	112.01	102.61	105.31	100.07	113.08	107.96	98.081	101.29	107.63	104.67	92.462	96.434	105.4	104.38	99.059	109.87	101.78	101.1	101.94	109.13	97.426	120.23
109.48	104.81	97.746	101.2	111.91	101.87	99.014	106.4	107.5	107.95	103.86	107.03	100	106.98	93.55	108.9	104.67	103.36	110.39	107.26	102.1	102.58	108.71	100.88	101.25	104.93	113	113.16	109.27	98.765	97.408	106.08	97.684	107.51	108.56	109.67	111.05	102.19	102.65	103	100.82	108.31	108.48	98.879	95.491	106.95	103.06	104.36	102.9	109.91
108.27	102.95	95.722	112.67	107.07	99.72	93.127	108	110.09	108.35	114.77	103	107.92	108.49	104.37	108.28	114.78	108.11	104.52	99.263	101.25	101.14	109.27	106.7	108.98	101.72	109.96	106.63	109.38	100.7	113.17	107.9	106.48	112.64	104.98	114.1	100.65	100.97	105.26	110.07	116.14	107.65	106.38	107.1	105.3	103.45	109.39	103.3	100.88	101.11
102.43	113.77	108.75	113.99	108.76	107.15	107.29	118.13	103.61	104.11	107.97	113.99	107.39	112.06	106.88	107.17	117.96	110.45	116.21	105.77	109.65	111.8	115.17	111.87	113.86	109.9	112.69	110.38	101.03	112.63	102.17	111.61	98.445	104.38	114.78	108.97	108.7	102.51	108.5	108.82	116.47	100.89	102.45	100.51	109.63	104.29	110.6	106.54	105	108.52
115.79	108.95	105.79	103.27	102.32	115.38	113.91	108.95	109.79	102.5	104.67	111.32	105.58	107.67	112.74	102.38	104.93	107.52	109.84	108.09	109.45	111.67	103.25	118.02	98.827	110.93	108.78	110.12	111.51	107.39	112.96	108.21	97.907	100.75	103.84	99.779	100.75	114.46	110.92	110.12	113.01	105.78	108.79	107.28	113.37	100.81	103.58	107.53	114.9	114.82
105.18	103.95	113.74	105.16	95.107	105.85	114.18	105.55	110.95	106.43	98.442	102.12	111.48	100.21	109.82	108.59	103.56	106.04	99.483	103.03	102.77	106.57	108.09	105.86	102.28	105.74	97.881	102.74	107.18	109.71	109.32	108.98	109.65	101.14	97.13	106.58	107.48	105.74	112.47	104.5	97.085	106.63	97.315	104.53	108.22	103.46	102.84	109.83	106.42	111.64
102.48	89.226	106.68	96.914	96.697	96.224	97.893	97.953	96.452	102.56	96.059	93.235	103.8	102.34	98.458	99.015	105.58	90.436	103.1	105.56	98.904	97.177	97.452	99.773	95.928	88.641	95.938	105.03	96.228	98.691	102.96	93.418	103.77	99.365	95.357	87.012	101.04	97.056	96.359	97.743	94.232	91.498	97.078	89.396	97.167	98.357	93.554	90.336	100.33	93.212
98.763	102.09	98.932	99.071	98.099	96.691	105.21	101.94	96.615	97.831	98.021	95.953	102.41	101.48	101.03	93.006	97.777	97.87	92.197	95.535	100.65	98.433	90.084	93.939	100.62	97.479	104.82	102.35	97.568	104.25	100.99	101.34	98.949	105.35	92.966	103.65	99.982	99.301	96.248	83.054	104.36	95.026	93.202	101.38	91.996	97.842	106.1	96.361	98.692	101.53
109.44	98.366	103.59	102.02	108	107.86	101.21	104.01	108.74	101.82	100.89	99.302	107.39	104.29	112.21	112.06	102.89	101.64	105.61	109.09	104.82	103.48	90.17	110.59	103.28	112.07	98.492	104.78	108.77	98.053	98.826	100.51	107.68	116.12	107.97	106.42	105.88	108.02	100.27	106.76	102.86	104.11	103.16	104.03	99.793	106.68	100.95	116.22	101.69	96.582
111.48	116.36	100.98	106.16	103.95	102.73	115.66	108.41	99.4	117.87	102.16	99.817	99.526	107.65	110.36	103.77	105.62	96.568	107.54	109.71	100.43	108.03	100.5	108.81	106.81	109.73	104.27	109.01	112.6	100.56	98.182	97.127	104.22	111.4	110.65	105.66	103.68	101.99	105.12	106.14	112.42	104.96	100.12	97.294	107.16	108.17	94.572	107.75	118.11	101.44
112.02	102.72	105.69	100.27	103.32	106.93	114.23	111.63	107.4	108.78	105.03	108.02	109.43	105.3	112.69	111.2	108.62	110.2	107.82	107.36	109.74	101.52	103.67	110.3	109.76	111.27	110.83	116.02	107.05	102.34	104.54	110.18	106.66	116.61	107.4	107.65	108.47	100.36	102.89	106.47	113.46	109.47	100.87	114.8	111.8	96.919	105.58	109.51	105.92	101.53
101.55	106.73	103.18	106.57	104.58	105.97	105.2	101.02	109.04	99.187	100.5	93.967	106.93	100.54	106.62	99.57	99.547	109.77	101.93	113.44	105.59	108.58	98.255	104.81	112.41	107.28	108.38	101.7	112.31	106.85	112.23	106.79	100.77	105.32	111.8	104.43	96.407	106.81	115.51	102.94	117.24	99.413	90.679	106.18	102.58	104.87	100.52	103.81	105.55	110.6
100.42	103.83	104.91	104.11	112.99	93.748	105.24	102.22	109.13	103.8	103.34	103.02	106.12	113.72	103.35	101.87	100.38	107.54	102.94	106.73	105.35	106.46	105.79	110.71	109.12	107.91	109.4	102.94	108.11	120.16	105.52	103.58	113.41	110.11	104.54	106.07	109.56	107.72	111.58	107.4	104.05	104.43	103.96	106.24	109.64	110.14	102.7	108.84	108.21	103.92
101.65	102.68	101.49	106.53	107.48	105.71	99.197	111.76	101.64	111.56	100.56	102.78	108.65	105.13	100.34	111.87	112.12	110.79	104.48	106.8	107.03	113.16	110.7	102.86	106.82	114.23	107.1	104.75	103.64	110.88	103.25	104.7	109.2	109.04	105.25	110.9	96.007	104.91	104.01	107.93	106.71	100.22	107.6	104.7	108.8	104.06	97.606	109.27	106	110.55
108.52	103.78	102.59	96.165	104.52	106.35	103.64	114.96	105.19	108.29	111.09	106.36	101.12	108.85	109.52	104.94	107.49	100.67	106.24	102.06	106.44	100.09	103.74	111.35	103.34	112.92	102.55	102.82	102.5	104.57	106.55	108.35	109	108.82	106.75	113.27	114.06	104.18	101.44	116.43	105.49	117.55	108.24	112.43	116.33	101.06	106.11	99.306	96.425	112.65
96.57	101.36	101.67	97.673	89.852	97.115	95.275	103.54	105.18	97.271	98.737	95.454	104.65	97.06	105.48	92.337	96.628	99.136	104.45	105.82	96.12	110.05	108.47	98.426	99.758	99.524	95.184	100.85	95.395	102.96	92.666	100.41	99.222	101.34	99.8	89.261	100.76	100.26	97.734	99.955	97.992	97.187	93.602	106.06	103.32	95.505	100.43	91.294	98.116	92.058
107.64	102.48	103.54	110.8	104.19	107.83	113.91	98.338	109.33	108.29	120.26	106.08	108.12	99.79	107.82	113.58	112.76	103.69	122.92	111.01	108.75	103.05	108.88	112.09	109.97	106.68	109.36	108.98	121.38	108.93	108.75	106.7	111.92	111.07	109.46	115.93	99.109	112.77	113.27	117.37	117.34	112.28	111.11	114.98	110.76	108.23	106.69	111.31	111.84	110.72
108.25	106.68	107.17	111.12	113.39	109.14	104.51	106.27	116.45	102.44	113.19	104.63	109.9	103.53	117.58	93.062	106.89	107.31	112.94	105.62	112.79	115.29	104.62	102.59	105.67	103.41	107.29	110.87	101.69	109.82	103.08	109.92	106.35	112.97	110.84	102.21	105.82	101.76	105.98	112.09	112.12	111.53	104.76	115.65	108.67	116.65	110.72	110.76	108.27	110.89
96.227	94.05	93.724	92.274	101.64	88.839	98.679	113.25	105.42	98.255	94.441	100.3	97.843	105.63	104.7	101.46	100.82	97.756	93.604	105.07	100.02	92.463	100.63	99.111	99.338	101.71	102.59	110.74	103.19	96.172	101.09	101.58	103.32	90.555	97.964	93.821	103.25	107.31	108.62	94.904	101.24	89.032	95.07	108.37	100.88	94.212	99.959	103.01	99.26	97.287
104.53	85.024	103.23	99.995	100.1	95.639	98.673	107.38	110.6	96.637	102.05	100.6	98.095	99.258	96.755	99.266	98.415	95.615	106.9	109.08	105.44	105.18	99.868	101.69	100.72	98.16	106.01	104.4	94.036	107.07	98.135	101.91	103.5	98.25	95.398	105.36	105.49	95.717	93.887	105.26	106.58	95.843	96.281	108.02	93.639	99.219	96.424	105.82	108.47	103.87
113.59	99.957	103.18	102.93	112.55	107.54	105.21	105.83	109.91	100.31	104.16	100.85	107.58	113.29	100.51	104.57	111.5	108.58	110.6	102.71	109.69	115.77	110.26	106.74	106.07	105.69	102.49	103.88	102.88	110.88	114.73	110.27	103.6	104.87	109.2	109.95	109.83	109.64	107.68	105.68	105.22	109.52	108.79	105.87	110.62	110	103.34	115.7	105.61	108.59
96.549	106.79	101.8	102.21	95.321	111.31	107.7	105.73	99.044	97.55	103.57	111.01	107.53	111.54	104.17	107.05	108.89	104.81	109.32	111.06	111.89	111.41	98.153	96.376	113.49	104.39	107.22	102.64	107.25	113.77	112.47	100.23	109.68	110.75	112.26	102.07	100.83	105.03	106.65	107.13	106.09	94.552	94.263	100.91	114.16	105.96	104.26	110.43	101.41	109.36
106.78	112.69	106.56	96.638	99.094	90.032	110.57	97.829	116.45	107.86	108.82	112.4	101.97	99.539	111.79	100.66	108.8	103.33	109.29	107.33	108.16	106.85	92.254	109.23	112.36	107.08	113.86	101.24	101.65	103.46	107.06	115.66	111.96	98.112	100.61	109.64	108.68	110.44	110.42	115.28	118.03	106.89	107.67	106.43	110.08	106.23	105.7	109.68	112.74	104.82
109.77	103.42	101.11	97.918	104.82	108.86	107.63	101.7	109.64	106.78	117.9	110.34	109.72	104.23	97.886	115.49	117.22	100.27	105.28	105.49	105.84	106.38	114.46	102.27	111.42	106.95	101.12	106.12	105.56	111.22	109.15	105.54	111.36	95.132	100.66	96.534	102.41	106.55	108.76	107.38	106.34	107.68	99.654	97.633	105.57	111.31	95.644	97.242	93.452	116.67
107.68	105.42	98.097	98.92	106.8	102.73	98.077	101.96	104.77	110.12	104.1	100.45	101.98	95.417	102.04	102.69	107.86	109.46	107.19	109.37	109.68	108.94	106.52	109.25	100.29	110.1	107.5	108.78	100.54	113.59	105.68	104.81	102.05	102.97	104.68	107.71	100.39	112.7	107.46	94.068	104.13	112.14	111.98	106.47	105.6	102.79	99.495	100.34	112.31	99.9
102.6	93.083	103.44	107.67	99.988	97.243	102.84	97.799	94.433	95.091	101.76	97.964	104.48	91.233	104.09	102.12	102.81	99.389	99.587	95.496	102.54	92.937	110.2	92.832	89.315	94.965	99.006	91.385	103.9	101.16	107.6	92.412	99.2	100.3	97.693	98.364	104.81	99.754	97.605	100.78	99.964	94.593	98.463	101.52	103.97	99.657	105.73	101.52	100.97	98.094
101.97	108.42	112.5	104.34	102.98	96.824	113.13	101.95	109.22	103.54	107.19	107.47	105.81	99.718	113.67	110.31	110.83	111.74	111.83	114.64	117.21	101.54	112.86	109.48	110.95	105.11	107.83	110.14	103.24	111.12	106.49	108.42	116.36	96.826	102.48	101.32	109.38	103.43	101.26	109.56	107.94	114.48	96.701	107.31	107.15	96.387	108.61	106.99	113.05	108.86
105.31	107.9	108.36	109.91	114.85	97.728	113.57	106.07	109.59	104.05	107.18	116.97	116.83	103.84	112.87	110.4	111.58	102.04	110.36	112.86	105.64	102.87	103.03	109.29	113.63	97.38	103.46	107.32	115.49	111.94	112.85	109.74	104.19	111.5	103.05	110.68	104.33	104.24	106.8	108.48	106.33	112.64	105.57	101.47	122.69	106.99	105.95	117.99	109.79	107.34
106.04	115.7	107.68	102.95	102.66	106.47	114.12	103.33	107.43	103.02	100.4	103.14	101.56	107.29	101.14	106.27	104.25	101.89	98.64	103.57	106.97	105.52	105.73	102.88	109.58	106.27	113	103.85	99.636	104.92	100.02	109.32	104.31	109.06	105.7	111.72	103.91	104.28	110.25	101.93	103.29	103.45	111.72	109.89	104.87	96.576	110.11	106.13	105.04	103.64
112.5	111.18	108.48	105.05	107.7	100.03	108.49	111.8	107.55	116.61	111.72	116.72	113.86	107.23	104.63	102.29	113.63	116.72	114.89	98.409	104.55	106.41	106.59	107.79	105.93	95.335	110.89	110.01	109.82	107.03	110.25	108.72	107.81	116.55	110.3	103.68	106.86	115.52	111.43	107.41	109.94	112.07	109.05	111.63	116.34	110.62	103.93	107.38	111.09	110.24
105.74	108.81	115.18	107.31	108.47	108.81	106.98	102.96	97.823	96.925	99.422	114.83	102.69	105.05	112.64	101.5	105.84	113.48	99.069	102.96	106.91	102.17	107.61	108.15	105.75	110.11	115.72	102.66	109.2	99.731	101.89	104.12	117.47	114.04	98.064	108.67	98.53	103.71	100.75	109.47	101.63	101.35	109.26	107.76	110.54	103.83	101.68	104.99	115.75	104.37
102.16	112.14	93.621	103.64	110.79	110.65	107.57	113.12	105.88	113.9	108.57	106.23	114.61	104.12	101.66	102.34	102.65	113.6	107.46	105.76	105.74	107.61	97.681	108.18	113.15	106.12	108.08	109.58	111.39	113.45	111.23	110.11	106.69	109.2	108.98	116.45	105.9	106.38	103.48	104.74	107.95	99.627	108.7	107.75	108.97	106.6	111.04	105.35	100.72	101.23
105.78	97.355	92.156	116.35	107.76	103.46	101.83	107.6	102.32	104.95	100.27	103.39	100.78	101.67	101.99	106.92	107.37	99.518	108.46	98.658	109.06	101.84	104.63	104.03	106.07	90.751	105.41	107.51	107.28	112.75	102.78	101.41	105.4	101.86	94.973	108.65	106.17	98.801	103.57	102.48	103.87	106.09	104.45	112.61	98.522	108.17	110.86	107.53	94.357	103.44
95.178	113.72	107.5	101.33	105.7	113.86	105.48	105.05	104.74	102.37	104.56	102.08	105.77	101.04	104.04	102.85	101.25	106.18	108.19	101.32	102.92	110.43	106.94	103.72	110.26	94.222	105.78	110.7	101.8	107.18	106.57	111.38	99.419	107.68	108.67	116.26	101.27	104.47	111.34	106.31	113.25	108.98	100.63	109.28	105.31	104.98	96.756	94.797	113.53	102.83
93.564	99.813	101.31	102.61	107.8	91.136	98.588	100.67	98.337	97.611	93.19	99.787	94.511	97.294	97.105	97.791	97.078	98.645	106.1	99.603	103.35	100.54	91.598	93.937	96.06	105.09	105.19	95.364	94.342	100.69	100.79	86.56	102.52	102.42	90.837	103.65	90.779	108.1	99.801	92.836	89.827	97.619	105.39	96.223	96.281	109.89	99.867	99.64	100.57	106.05
113.85	107.36	116.48	114	110.91	107.12	115.37	108.97	114.3	114.46	121.67	108.39	102.2	105.85	103.65	108.68	102.93	108.02	113.62	109.33	117.02	107.81	111.72	106.15	109.6	115.34	114.51	109.84	113.73	105.56	107.37	110.55	106.72	113.25	105.82	105.89	111.82	106.1	106.04	115.54	100.3	115.11	107.84	109.62	102.64	121.63	111.55	109.52	116.01	100.44
109.26	106.37	104.76	107.57	118.19	100.35	116.45	105.5	100.85	108.49	107.81	116.02	112	112.39	110.58	111.15	104.07	103.38	110.08	108.95	105.84	106.83	98.579	107.15	106.17	101.35	111.18	109.69	119.34	106.8	107.46	108.69	107.45	116.75	108.1	112.02	108.11	113.24	99.836	114.64	112.64	110.98	101.35	109.94	112.39	111.24	109.48	118.21	116.41	112.6
106.7	92.26	112.52	95.928	98.601	99.376	107.7	106.27	94.163	95.109	106.28	96.109	99.177	104.83	104.03	95.599	103.79	104.15	91.559	99.188	105.69	101.34	99.637	99.735	99.8	104.66	99.96	95.37	100.48	92.124	99.47	103.75	99.083	107.36	100.04	91.548	102.13	99.126	100.23	104.3	96.506	98.807	103.98	105.34	101.55	99.251	101.07	101.73	99.639	111.65
101.71	112.71	102.66	106.02	103.92	101.05	104.3	106.44	110.91	108.58	97.177	107.75	97.006	104.01	102.53	112.13	111.75	107.27	103.88	102.67	103.43	114.44	97.695	105.21	105.01	103.47	100.74	95.402	105.58	108.56	115.3	110.37	102.96	97.607	107.68	104.47	100.26	105.51	109.74	102.67	90.688	98.721	106.18	98.791	96.894	103.85	106.11	113.86	91.589	105.32
103.42	113.81	112	111.07	104.17	108.15	109.13	102.12	106.54	110.43	108.58	108.34	97.809	101.61	104.61	110.9	105.86	108.67	101.71	109.71	106.14	100.75	103.99	94.11	99.464	106.96	108.6	102.02	106.73	105.57	107.19	101.36	104.59	120.37	99.338	107.52	110.47	114.17	90.335	109.35	109.43	109.69	101.68	106.29	104.85	109.92	100.53	97.875	91.441	112.49
105.6	107.28	108.52	107.64	108.69	107.23	100.63	103.04	101.02	104.4	116.5	112.91	114.42	98.049	102.28	107.85	109.31	102.92	122	108.98	106.95	105.43	111.29	104.06	106.32	109.76	108.7	113.14	116.33	109.82	105.8	110.15	109.65	109.22	104.52	100.47	115.55	106.36	97.595	103.45	120	113.13	111.58	115.18	104.78	109.51	108.58	114.82	111.56	116.67
121	109.55	112.98	115.45	108.12	109.03	113.11	105.85	109.38	110.61	114.32	119.67	111.83	108.96	116.15	107.36	113.86	103.31	98.643	113.58	114.44	115.88	110.4	107.16	103.23	113.32	109.23	115.31	109.86	106.34	109.92	110.85	113.93	106.44	109.86	109.47	112.04	110.62	101.27	108.26	115.05	112.47	109.85	116.53	118.74	115.84	121.42	111.4	112.42	106.12
106.26	106.52	111.46	109.34	111.2	106.32	100.49	112.02	98.442	109.9	105.06	120.47	103.61	102.22	104.2	105.23	105.2	107.34	104.79	112.02	114.82	103.5	99.362	102.04	102.39	102.83	108.85	107.5	108.91	103.47	105.92	110.15	106.44	97.373	114.36	102.95	101.52	116.3	103.96	113.22	104.22	116.55	103.58	108.53	95.779	116.72	100.26	112.03	100.87	105.01
108.85	105.32	106.64	102.08	98.335	114.14	95.804	96.669	108	101.06	110.72	110.88	109.33	100.75	115.44	104.46	109.93	98.791	93.598	102.19	110.43	108.9	113.36	102.73	103.83	108.45	106.79	105.17	108.86	100.18	110.41	100.53	109.56	113.39	103.21	105.86	114.02	107.53	105.8	98.839	105.69	94.153	115.91	103.79	96.115	100.24	107.94	94.545	103.07	102.49
108.42	106.36	107.8	112.33	97.895	106.65	108.95	106.32	110.56	99.331	111.58	106.62	115.82	111.94	104.97	100.12	99.721	106.89	105.94	101.5	100.9	107.06	107.17	99.296	101.98	104.61	97.206	107.4	107.7	103.34	95.888	95.518	107.23	109.34	110.24	107.46	97.733	103.8	99.672	105.87	101.08	105.4	101.18	103.28	101.36	103.35	107.5	107.89	111.65	105.92
110.94	96.034	102.17	102.63	100.6	104.82	104	106.21	94.265	100.85	101.12	95.015	96.404	107.11	106.85	95.478	102.14	100.63	91.184	97.819	98.405	97.724	97.814	97.336	99.737	96.547	99.121	94.951	117.49	101.44	100.31	103.16	99.168	95.305	95.685	99.63	101.08	101.13	94.043	96.666	101.44	105.49	101.63	92.638	97.385	100.48	92.478	103.21	93.592	94.019
114.87	104.58	116.17	103.09	100.94	107.5	99.914	107.08	103.1	108.03	99.429	107.02	104.69	103.72	106.26	100.35	108.29	108.15	102.61	109.04	109.46	104.87	106.55	101.5	111.1	111.31	108.3	104.94	107.74	100.57	102.2	102.58	112.77	103.82	112.18	109.02	101.08	108.07	110.32	109.57	107.71	109.3	102.35	112.77	102.77	104.77	108.34	114.37	108.22	100.17
104.22	109.27	106.15	102.15	108.33	112.45	109	95.932	106.39	105.5	100.46	102.28	105.56	104.51	102.73	112.15	112.11	113.77	111.53	103.94	117.31	114.95	108.77	107.61	99.189	120.09	103.54	118.04	113.19	114.33	106.49	107.85	106.1	112.8	110.6	99.653	115.58	111.52	105.58	114.12	118.47	103.23	105.76	101.01	111.11	116.03	110.71	110.13	117.27	112.28
97.168	105.17	96.179	99.601	96.836	94.144	103.28	95.523	101.03	95.484	97.702	103.14	90.393	96.214	96.59	93.794	95.144	105.68	102.04	103.8	90.872	92.911	89.773	98.771	91.973	110.41	97.23	110.37	102.55	99.091	99.809	94.227	100.42	101.31	96.183	105.64	103.39	95.498	98.003	101.5	91.96	103.79	95.135	95.168	93.651	105.22	94.189	100.11	96.86	95.641
105.38	106.32	95.126	112.19	115.24	103.14	99.182	108.62	100.43	111.56	99.053	112.19	116.35	116.5	122.25	104.57	103.5	101.71	109.72	104.29	104.84	99.285	121.6	116.37	95.406	109.73	106.94	105.86	109.61	98.756	108.82	110.68	104.73	110.62	99.391	106.74	103.89	103.42	105.19	116.17	109.14	100.92	117.28	99.982	113.87	106.98	103.29	110	114.9	101.43
108.25	105.69	110.38	117.29	103.21	108.1	112.62	104.61	105.64	107.51	114.41	107.04	115.17	100.71	100.76	111.14	103.94	115.2	110.6	103.49	108.4	103.57	111.8	105.29	111.66	104.95	113.85	107.45	107.43	106.52	105.81	105.19	111.08	109.04	106.38	107.49	106.18	109.96	112.64	112.86	113.57	109.44	110.65	113.55	104.93	110.77	101.76	108.78	112.8	111.08
105.73	112.48	101.73	111.19	111.07	111.06	115	107.89	115.64	111.6	104.3	119.95	113.67	112.36	117.5	110.96	111.62	114.84	112.82	100.93	109.38	109.36	112.35	111.5	117.42	105.58	105.53	105.55	124.11	102.5	109.46	113.89	105.7	113.99	114.01	106.39	107.96	112.38	99.103	111.12	99.824	113.79	113.22	116.05	110.38	112.81	112.42	112.66	113.56	117.77
110.61	99.056	106.77	107.13	100.37	106.27	103.4	105.77	106.58	109.39	109.81	113.27	109.02	104.13	101.66	111.78	110.27	108.32	111.69	106.64	109.82	117.65	111.16	115.67	116.07	110.45	99.925	105.53	105.76	104.62	108.74	110.77	106.67	105.98	105.09	110.57	108.2	107.12	110.34	100.7	110.91	107.73	117.12	110.08	109.08	107.82	100.95	107.81	108.42	108.06
109.87	104.14	99.97	103	102.94	101.15	98.835	91.784	102.6	99.245	100.3	97.956	92.136	96.349	96.671	97.701	98.192	102.06	101.14	97.987	98.192	81.407	96.882	95.097	92.887	101.44	99.558	106.74	98.759	91.513	96.199	92.49	97.572	105.09	104.74	95.731	100.43	95.665	103.35	106.37	87.923	101.05	99.555	97.365	88.732	100.95	95.287	104.92	95.472	104.58
104.15	111.99	104.4	106.63	110.5	100.31	100.17	101.1	99.714	98.941	107.15	100.11	105.67	109.52	109.14	101.67	105.75	111.87	109.84	109.83	110.3	112.33	107.32	103.38	110.01	112.12	101.97	111.05	99.132	109.15	106.92	109.28	107.35	97.037	104.03	106.81	97.633	111.67	101.42	107.56	105.44	110.45	114.73	112.29	108.42	105.08	103.55	106.17	101.62	95.289
108.07	105.83	105.48	115.54	101	113.28	102.22	110.38	101.44	101.22	103.79	105.2	111.81	100.04	108.1	100.21	107.22	103.3	114.85	107.49	109.19	103.35	113.36	100.67	103.7	111.67	112.78	113.05	103.33	106.91	110.23	111.41	108.08	106.15	114	101.99	105.59	111.31	109.31	106.69	104.09	100.34	110.6	110.44	109.87	114.91	110.89	103.97	112.85	116.44
105.91	102.93	105.89	109.87	108.62	106.27	115.47	109.87	108.67	110.26	111.01	104.67	113.16	103.04	125.06	96.729	108.35	117.7	111.35	111.12	102.94	98.012	110.8	97.234	108.67	103.23	110.34	102.21	104.52	108.82	102.14	108.8	107.06	110.97	102.95	109.72	98.853	102.64	110.9	106.84	110.47	97.476	95.847	115.14	104.53	107	108.57	106.11	105.4	104.09
103.16	105.69	100.94	108.64	102.39	107.69	113.53	103.12	113.91	106.49	101.82	111.56	109.36	99.916	115	98.66	112.76	108.67	102.15	99.103	105.34	106.7	100.05	112.63	107.65	109.99	106.42	99.202	97.565	111.92	106.22	112.86	103.9	109.57	107.22	107.99	111.52	116.1	108.14	112.64	106.35	110.65	100.32	103.71	107.95	109.07	103.77	110.54	105.25	103.67
107.07	104.16	100.73	106.58	103.39	104.35	98.399	105.42	103.08	107.33	100.96	106.84	96.989	97.85	106.91	103	104.57	100.04	99.354	97.898	105.29	100.84	105.96	101.47	104.1	104.21	99.922	99.167	106.01	98.454	104.52	102.92	100.29	103.03	91.695	97.173	102.68	108.33	103.37	100.63	102.68	94.113	101.47	102.67	83.658	105.73	98.653	112.42	98.552	103.57
95.931	97.616	95.578	91.29	93.079	92.396	100.82	97.909	93.487	95.673	107.33	90.54	101.59	93.388	107.04	100.16	95.946	95.958	97.674	89.582	102.26	95.472	96.804	94.437	98.297	93.074	90.008	95.865	95.054	97.326	100.33	98.395	102.15	98.717	106.33	97.739	97.554	89.229	98.374	102.61	97.752	101.62	91.446	96.339	105.39	95.773	100.66	95.019	105.64	95.498
109.17	107.96	103.45	106.96	106.82	108.77	103.12	108.99	115.56	101.44	109.75	103.21	100.7	115.61	100.55	100.43	107.46	100.91	114.37	103.13	104.23	97.516	106.45	110.75	111.45	106.27	109.78	101.81	99.165	114.03	99.713	105.39	106.27	101.18	104.69	108.99	103.94	106.15	109.69	102.94	99.421	98.317	114.28	100.07	103.79	113.54	103.14	104.11	114.57	104.99
108.97	104.11	101.85	117.04	104.59	103.31	106.65	104.84	97.05	110.67	104.37	107.37	100.81	108.17	107.59	102.03	95.536	100.98	102.26	106.57	101.17	108.54	114.71	98.38	112.84	107.2	105.76	97.578	102.31	97.235	110.53	103.88	113.71	114.2	111.31	107.03	109.89	96.133	106.57	111.9	106.72	108.33	102.88	105.07	110.05	106.69	113.7	104.69	95.589	108.31
104.93	104.04	108.59	101.97	111.1	108.01	101.68	102.57	109.71	109.21	110.29	116.88	112.16	116.76	97.973	109.28	113.31	105.63	101.92	104.82	114.63	100.68	99.959	106.96	105.89	109.85	107.36	98.949	107.57	106.3	104.46	109.26	99.103	94.967	105.43	109.37	103.04	110.95	109.4	106.39	106.5	100.07	105.35	108.7	114.06	103.45	113.08	97.749	101.15	110.75
101.1	108.76	109.81	105	98.866	111.88	110.61	113.34	104.37	107	99.762	110.81	109.01	100.83	108.73	104.27	112.04	110.33	120.31	108.46	102.11	106.71	103.44	99.631	97.591	103.69	99.968	104.73	104.5	107.14	109.37	99.247	107.22	105.25	105	111.6	103.73	100.04	111.38	103.88	106.19	101.64	104.03	98.38	97.025	111.58	104.58	110.59	96.369	106.02
105.83	106.24	109.75	114.43	105.33	105.28	113.61	102.59	103.84	111.54	109.04	110.14	99.74	106.93	102.4	108.94	110.36	105.85	103.63	107.75	108.89	114.15	111.04	109.56	114.1	113.73	101.61	109.48	114.77	103.56	111.47	120.09	108.86	106.64	106.78	114.64	107.63	106.67	105.18	112.33	107.4	102.43	113.25	118.04	109.51	112.02	115.42	106.01	109.16	114.18
102.59	108.4	105.34	109.67	111.51	108.91	106.63	106.9	100.42	113.92	103.7	113.68	116.31	107.1	102.2	104.59	114.51	110.09	104.57	111.99	118.5	113.65	111.57	110.09	113.82	107.97	103.15	113.97	110.2	109.3	100.48	112.09	98.935	111.16	121.4	107.14	104.39	111.74	110.31	99.396	103.17	110.31	103.49	106.42	110.96	104.19	107.68	113.33	108.78	109.4
106.43	96.411	103.69	104.08	102.37	99.419	102.16	104.54	105.84	109.42	108.75	100.11	100.45	112.36	99.528	100.61	107.23	106.42	99.533	104.26	108.46	100.39	118.76	106.18	99.629	107.3	108.12	106.44	109.79	101.97	97.188	105.43	102.4	100.16	103.05	109.41	111.77	110.64	110.31	109.28	99.254	101.56	115.76	102.32	111.2	112.69	106.84	106.78	110.26	101.43
99.843	105.7	112.95	112.69	105.61	106.03	104.21	107.1	114.67	100.07	111.56	118.93	95.136	114.86	110.19	107.55	111.07	111.03	99.55	102.11	102.03	108.86	107.13	103.61	112.69	108.93	102.63	106.66	109.86	111.32	115.99	114.43	107.74	105.78	99.626	101.19	100.07	115.47	98.365	108.45	97.185	102.89	104.46	103.99	111.97	104.06	108.34	102.14	107.02	100.61
105.55	110.81	112.43	99.069	117.72	111.59	111.9	106.19	109.75	103.84	115.79	110.27	109.29	107.39	106.1	106.98	113.07	117.76	110.82	104.43	108.47	114.11	106.51	113.82	109.2	105.86	107.26	110.47	102.57	110.29	101.86	105.53	103.06	110.79	111.91	109.78	109	103.78	102.65	103.86	111.56	111.48	116.71	108	109.04	103.12	101.73	98.805	109.48	112.8
101.76	95.41	91.96	98.963	95.26	98.865	90.348	101.09	107.47	101.27	103.21	91.923	91.596	96.281	89.272	91.922	94.12	106.08	95.758	105.07	85.22	101.16	101.99	90.264	92.322	92.596	92.095	102.17	99.285	102.45	99.067	103.63	104.06	95.938	103.47	98.329	86.479	91.758	104.77	94.167	91.179	97.005	98.424	103.23	95.737	94.043	90.38	100.74	100.05	93.306
98.513	105.23	102.49	94.545	107.85	101.41	95.807	98.422	102.22	102.69	104.91	96.795	104.51	93.707	100.9	101.14	93.835	104.8	94.554	100.59	102.67	100.52	94.889	106	95.073	107.23	100.21	97.26	96.752	101.44	104.51	108.6	99.256	102.81	98.054	102.41	102.49	107.83	103.4	105.42	106.57	103.17	97.315	104.07	100.5	108.63	91.082	97.737	102.75	108.35
103	96.415	101.29	99.015	100.99	105.69	91.108	104.67	104.58	95.991	95.093	100.71	102.07	98.699	110.88	101.61	102	96.869	91.297	97.543	93.624	95.221	104.49	99.175	100.37	99.554	95.861	107.15	106.14	107.32	95.552	98.039	100.7	96.554	96.21	90.499	101.63	91.981	105.94	101.44	106.23	94.635	108.45	90.459	106.28	106.96	102.78	96.076	100.15	99.6
102.24	104.01	108.07	105.14	123.2	113.08	108.81	104.09	105.51	112.06	112.05	110.63	113.01	108.05	112.45	111.1	116.72	100.5	104.79	108.3	102.83	91.916	111.62	102.82	109.36	105.43	101.71	105.3	109.89	102.2	107.33	108.9	111.45	102.04	100.53	112.31	109.71	108.96	103.44	102.54	118.32	105.03	103.84	106.29	104.43	110.29	121.07	105.77	107.33	108.71
103.18	108.82	105.77	108.04	104.74	94.516	104.89	100.79	104.74	106.16	109.26	104.85	105.38	107.87	101.61	97.911	96.954	106.92	110.78	102.79	107.65	107.51	94.441	105.24	104.13	94.167	102.8	103.99	105.61	101.88	111.67	103.4	96.781	102.77	99.279	99.907	96.324	103.12	89.483	104.68	109.28	102.63	107.28	97.304	110.31	103.41	113.62	101.42	104.06	104.14
108.09	105.47	109.61	115.42	113.11	103.7	110.44	117.22	106.7	106.08	111.45	110.38	114.75	109.99	106.8	112.21	112.28	107.04	105.52	106.97	106.43	104.61	115.23	108.87	108.08	105.9	108.77	105.9	111.61	107.19	115.95	109.56	106.94	106.39	107.47	111.02	100.77	105.42	113.03	118.28	111.4	103.75	108.75	109.22	117.21	101.66	120.3	107.24	119.49	105.33
105.2	109.89	99.06	97.596	108.95	108.65	110.45	106.36	110.35	99.319	100.48	104.42	110.3	110.28	105.67	109.65	98.471	103.03	106.65	112.69	116.03	104.31	114.07	87.899	104.49	106.03	104.46	106.77	108.17	106.9	105.02	109.04	106.26	109.96	104.81	103.1	99.511	107.03	97.149	108.42	106.76	104.45	106.15	108.98	99.623	105.51	102.6	111.3	106.08	112.33
102.86	108.83	90.589	88.085	107.83	98.823	96.533	103.6	96.687	109.42	102.7	95.357	93.389	103.34	104.41	104.58	103.06	102.48	111.56	97.682	109.56	105.98	94.882	96.003	101.65	104.04	88.386	112.66	99.166	100.22	99.116	100.97	105.06	105.33	103.71	100.58	98.225	95.935	101.37	102.64	98.933	99.588	109.45	104.15	109.25	105.32	93.117	104.09	98.194	101.94
111.41	105.87	105.58	97.933	106.49	110.24	106.29	99.732	103.77	100.38	100.95	106.77	98.609	101.02	114.32	111.33	104.81	105.76	97.935	104.61	106.48	112.97	111.59	106.67	106.73	102.57	115.41	108.44	108.73	106.88	105.19	108.18	107.19	103.24	101.1	108.23	99.817	110.07	106.15	96.882	108.02	103.62	106.54	113.28	93.482	116.93	107.09	109.4	102.64	103.5
105.62	103.95	106.99	102.1	112.5	107.23	105.14	115.31	109.35	105.04	107.64	113.34	112.07	108.41	107.06	113.25	109.64	110.68	91.144	110.01	100.32	102.08	99.747	98.347	112.85	106.93	113.04	104.74	101.73	102.8	100.35	107.41	105.94	103.37	111.92	107.02	110.1	105.07	109.09	114.06	105.81	112.06	108.74	101.69	113.75	99.468	108.45	106.06	107.39	110.79
106.09	98.28	113.28	96.223	112.16	105.53	104.54	107.43	94.945	110.75	104.98	103.53	106.32	107.32	106.2	106.36	96.812	102.97	109.77	100.65	111.5	107.98	101.62	109.88	100.81	107.81	112.95	113.33	105.73	106.88	109.22	101.31	105.53	109.25	116.64	115.35	104.61	102.03	107	107.21	111.94	107.15	102.14	108.15	112.65	103.08	110.59	113.62	113.2	105.94
92.704	92.297	97.664	102	99.332	107.55	97.362	99.372	106.87	105.18	101.66	102.77	100.86	101.68	102.85	98.172	98.268	91.565	103.36	102.55	96.767	103.41	98.953	96.885	95.63	102.47	108.36	102.6	98.451	98.586	98.03	93.43	104.99	95.024	106.59	101.67	105.28	103.51	102.48	94.847	102.61	97.053	91.606	99.739	98.174	97.901	100.06	100.1	102.49	97.479
112.07	110	100.31	105.16	110.43	96.269	102.24	114.23	101.93	111.33	108.78	108.14	103.32	108.91	111.58	111.83	101.47	107.62	96.467	101.52	103.25	109.17	98.556	107.41	101.26	98.738	106.14	104.75	108.42	97.051	105.88	109.57	117.48	105.84	109.9	104.78	106.05	106.63	112.6	109.8	105.85	111.68	110.51	108.88	103.85	111.13	108.84	105.73	104.65	105.13
101.6	114.89	97.833	105.91	106.71	103.19	115.37	103.61	102	105.34	103	104.86	95.941	95.15	104.42	102.68	98.314	99.167	109.94	104.07	97.308	99.977	106.23	108.86	100.08	113.16	98.176	103.88	98.34	103.68	100.62	108.99	113.08	114.68	101.4	107.38	105.97	103.34	109.19	102.85	108.47	99.842	102.55	112.88	102.48	99.478	97.056	97.471	104.73	98.748
100.38	98.788	104.85	104.22	99.107	102.11	108.21	102.77	106.95	105.62	95.047	99.612	99.668	99.846	103.89	109.25	98.151	99.847	104.6	105.04	101.9	102.13	113.21	101.94	112.29	111.45	100.75	105.27	99.906	99.29	93.539	118.43	105.97	100.87	103.91	111.24	106.35	92.19	107.37	97.58	103.27	101.36	105.76	110.03	115.78	96.721	105.23	106.07	101.29	117.93
100.36	108.9	108.77	109.49	109.76	100.45	92.753	101.56	98.878	101.6	102.66	99.316	105.19	107.81	99.383	96.313	88.912	93.99	108.74	101.02	102.46	102.71	96.234	99.827	100.57	102.33	103.63	110.05	101.09	97.871	107.17	96.347	98.51	101.16	97.813	104.38	101.01	95.001	102.83	110.67	99.906	100.73	106.79	100.45	99.322	101.85	99.293	102	106.31	99.271
103.13	105.68	107.79	96.932	104.51	108.44	117.04	110.6	110.4	96.292	104.45	106.5	102.04	96.395	109.19	107.75	100.98	110.78	107.38	116.34	108.01	113.91	102.43	102.99	110.02	107.58	109.98	109.2	108.1	101.25	106.06	102.83	94.23	107.79	107.93	116.53	110.63	110.58	101.93	106.96	115.47	104.66	97.799	106.03	107.29	98.332	106.83	106.19	99.306	109.51
102.46	102.55	107.75	105.54	108.19	107.94	109.5	109.76	109.34	110.67	106.85	106.53	109.89	96.176	108.34	103.86	107.4	100.98	107.36	103.4	106.04	103.33	114.33	101.42	109.2	112.69	107.61	109.97	106.92	119.79	95.09	101.41	112.01	111.93	102.61	112.48	111.5	112.36	112.28	109.49	105.82	112.27	103.75	101.21	103.27	110.35	110.92	103.35	90.146	98.795
95.163	108.22	98.382	105.75	112.59	104.99	101.46	102.01	104.28	109.23	110.03	102.53	115.81	101.05	98.7	107.2	108.89	106.82	105.36	116.48	114.91	102.29	108.07	103.73	109.82	111.61	95.266	111.27	111.5	110.09	108.04	106.02	107.07	108.64	109.22	101.17	105.47	100.29	102.23	109.97	100.93	119.62	111.51	108.05	103.51	101.91	112.84	97.094	109.63	104.74
106.88	102.49	104.43	99.386	104.84	108.05	114.54	117.42	108.23	98.184	100.66	115.3	114.59	101.43	108.74	106.66	102.35	104.62	106.34	107.97	98.261	101.95	109.08	108.85	103.38	105.68	100.52	109.1	104.99	109.05	96.695	105.64	98.493	102.2	105.92	97.534	105.1	98.032	97.085	101.32	100.08	111.21	111.07	106.08	105.41	110.97	110.23	107.08	110.73	103.88
102.96	104.96	98.647	110.37	102.37	96.868	92.975	104.8	103.19	99.525	96.193	100.19	102.76	109.9	98.412	102.32	88.972	101.81	101.56	98.274	108.54	103.58	109.38	97.547	103.49	107.81	102.55	94.222	106	100.22	105.72	107.96	106.95	107.57	110.64	106.15	94.885	101.47	102.16	99.119	96.88	104.36	111.89	105.59	100.25	99.534	99.576	106.14	106.19	100.69
119.42	102.17	107.2	113.16	110.19	108.9	109.72	100.62	108.18	100.71	101.94	105.13	103.72	102.86	107.79	109.67	105.59	116.51	107.38	102.55	112.82	110.03	110.89	108.34	110.6	99.621	106.68	115.61	120.52	112.35	116.75	107.39	110.36	105.66	98.151	100.66	109.93	110.27	104.96	103.35	97.833	104.43	112.06	109.86	107.52	113.66	113.24	110.29	112.84	108.67
104.1	103.38	107.53	108.56	109.4	101.17	106.72	101.82	106.54	102.22	104.07	109.58	105.6	111.48	119.34	94.088	106.83	101.11	102.69	102.9	110.36	108.26	108.49	106.65	118.82	108.24	99.831	103.93	114.32	111.87	108.07	98.586	106.59	111.63	107.65	99.375	112.49	108.01	106.71	115.38	102.49	103.77	113.38	111.11	100.24	100.43	102.01	105.71	102.28	106.6
112.43	109.94	102.09	110.06	106.63	109.66	109.45	96.433	106.04	101.45	102.85	107	97.562	106.25	104.94	106.25	108.86	100.68	104.57	108.14	115.11	102.25	101.38	111.8	101.86	112.28	97.871	106.81	105.56	107.26	111.17	97.021	97.791	114.92	111.56	114.17	106.3	97.211	105.69	98.224	105.37	110.53	100.13	108.57	107.97	110.06	105.88	100.47	101.98	103.5
94.284	88.407	102.04	103.59	104.36	95.858	102.01	107.43	95.662	97.043	102.18	99.608	98.17	96.811	98.807	101.73	92.79	97.766	100.16	92.157	96.774	90.001	97.15	115.57	99.34	95.795	98.037	93.945	106.67	102.18	95.034	99.194	92.91	94.391	98.23	93.293	95.99	96.224	100.39	94.494	99.912	97.649	100.89	95.802	98.55	90.109	97.284	92.237	94.021	96.643
111.12	109.33	111.18	96.071	107.21	120.04	108.83	112	108.65	110.99	101.49	116.08	102.23	105.96	113.64	111.49	100.28	114.6	99.285	106.07	103.36	110.45	114.54	101.17	104.22	107.02	112.14	109.48	105.4	97.851	109.24	102.64	94.982	108.22	103.1	109.21	108.68	112.24	99.58	105.4	107.89	98.055	112.49	106.97	108.66	113.04	100.86	97.159	113.69	102.41
108.39	100.3	99.106	103.74	111.23	102.5	94.202	105	100.94	104.41	95.329	108.02	101.98	100.8	110.69	99.882	100.07	116.06	107.96	100.05	102.86	110.89	102.74	102.32	105.27	104.17	113.01	108.56	104.39	110.6	105.12	103.95	108.82	104.62	100.57	98.409	105.46	103.17	109.33	101.75	99.458	103.82	101.19	99.614	108.69	102.39	104.49	109	100.18	106.92
90	97.125	97.816	98.477	100.91	99.197	99.012	98.907	94.315	89.318	87.104	99.035	96.079	98.151	97.438	96.35	102.69	94.836	100.94	85.195	91.588	102.89	97.747	102.67	98.028	96.789	93.101	99.233	100.92	106.42	103.56	101.85	92.484	96.897	90.862	100.03	93.924	94.482	92.552	94.471	108.55	99.014	99.142	99.195	100.87	94.386	95.671	94.55	97.588	93.319
91.999	103.29	100.56	87.854	99.776	96.252	96.946	102.4	93.614	100.3	100.94	92.036	95.89	91.601	102.64	86.218	94.113	102.23	96.491	106.71	100.57	96.557	91.361	103.83	107.81	91.067	97.26	91.695	95.169	85.943	104.72	92.817	104.48	102.15	90.718	100.1	100.43	96.517	110.37	91.488	94.719	102.47	97.164	97.976	91.66	93.892	97.577	101.44	85.552	96.051
98.57	84.37	95.862	105.07	88.81	99.063	96.256	91.434	106.01	97.543	99.95	94.161	109.46	104.75	96.125	100.23	103.21	93.266	98.909	94.598	85.103	88.363	95.724	97.598	95.644	105.81	105.63	97.771	88.43	94.487	101.59	103.66	90.427	100	107.41	102.96	95.914	92.879	100.66	99.541	105.57	96.134	94.1	98.723	98.236	100.07	95.45	90.267	103.18	98.206
101.85	102.71	98.372	99.061	100.95	100.24	105.36	103.52	104.09	94.255	92.098	97.513	97.371	92.928	102.24	98.239	102.29	105.65	95.886	97.255	93.397	101.07	105.1	103.69	96.57	104.55	96.999	96.819	97.251	103.19	109.57	100.55	106.02	92.63	96.595	91.953	103.31	93.924	104.22	95.763	93.116	98.545	99.683	96.149	106.16	95.58	107.14	95.04	102.9	97.948
95.48	110.21	99.6	95.936	103.53	106.42	96.407	108.28	94.588	103.18	105.49	103.17	109.34	100.39	102.27	103	99.784	96.487	103.95	110.41	102.21	104.55	101.54	110.99	102.19	100.6	111.17	98.851	101.82	103.05	104.23	99.222	99.19	102.61	102.56	99.822	96.05	99.531	94.981	102.48	108.26	97.221	108.71	91.988	104.77	105.56	93.148	91.722	94.176	95.972
111.89	104.18	107.42	108.14	105.97	113.71	100.8	98.825	102.88	101.72	102.01	112.78	108.61	102.45	109.88	103.23	109.21	102.96	100.48	103.48	100.68	109.41	109.95	102.87	97.086	100.07	107.69	112.53	107.81	106.8	105.92	110.15	108.6	104.65	112.05	103.66	114.27	109.31	104.95	111.34	112.84	105.77	104.31	105	101.47	112.83	106.47	99.668	105.4	114.38
101.42	101.95	116.24	107.52	103.83	114.17	109.54	100.79	108.74	109.48	104.93	104.62	106.93	104.34	106.09	109.89	109.91	108.75	110.89	111.48	109.49	119.23	103.07	113.25	118.92	105.86	109.4	108.56	112.24	108.87	120.6	108.74	101.31	113.6	104.94	106.03	105.22	109.38	102.84	112.85	103.41	109.4	103.95	101.51	108.86	102.72	103.98	110.87	113.26	110.94
102.97	95.536	90.005	100.14	92.113	104.94	99.485	98.219	110.52	109.29	96.194	105.16	102.17	88.88	96.476	109.49	97.632	99.284	104.19	97.49	97.428	103.95	100.75	97.734	109.87	98.841	99.557	107.55	97.088	101.15	102.14	102.94	100.29	99.148	98.649	104.96	96.298	93.712	88.754	104.78	87.105	96.356	88.887	99.15	104.93	92.842	94.384	95.15	97.502	95.001
111.83	107.6	112.66	108.77	110.34	111.19	108.18	93.676	106.71	114.94	107.07	104.12	103.5	111.59	95.999	110.91	112.11	108.31	110.29	102.8	106.3	113.3	115.4	107.02	111.16	111.81	109.82	115.18	111.52	99.468	101.39	113.58	112.08	110.98	111.25	109.74	110.33	100.47	108.03	106.52	109.87	111.32	109.44	98.821	106.6	107.69	116.41	105.34	102.59	112.18
98.128	108.34	107.44	111.11	108.96	116.86	98.417	111.92	100.9	100.2	112.33	107.45	104.51	112.43	111.15	117.53	104.97	112.79	101.83	110.13	112.15	107.21	111.04	104.71	105.59	110.45	112.86	112.78	104.88	109.18	98.386	111.15	115.77	109.64	103.19	110.06	111.73	111.56	101.41	103.2	110.23	113.88	112.59	113.94	96.114	109.26	105.59	111.27	105.7	114.74
101.74	98.412	98.635	96.751	98.268	96.112	104.46	93.35	101.32	107.31	100.35	95.874	110.73	110.18	95.818	90.872	94.199	105.76	103.77	97.809	105.17	104.09	107.18	102.12	97.789	101.3	100.98	101.62	99.646	110.12	99.32	100.26	95.236	104.55	102.06	93.394	97.909	99.896	96.788	98.09	97.743	104.1	105.3	98.433	98.574	101.16	100.93	102.65	97.669	107.97
98.446	91.881	101.23	91.942	93.87	100.04	94.085	95.735	100.21	100.31	97.508	105.36	103.77	99.095	95.282	95.639	92.151	102	101.89	103.19	100.04	89.906	96.341	99.91	89.279	101.04	97.921	96.662	98.735	102.79	101.25	108.48	95.109	100.76	88.933	101.01	99.588	102.86	97.833	90.604	87.716	105.06	105.48	101.55	104.73	97.028	94.054	101.44	97.588	96.222
107.18	97.699	113.86	104.57	104.74	106.06	112.04	112.33	109.54	107.5	110.4	96.81	105.85	108.52	106.61	114.24	109.63	102.01	101.74	117.18	112.18	115.08	109.34	101.01	99.287	102.93	103.62	113.93	110.18	100.18	113.21	107.99	103.29	106.64	99.528	104.61	103.83	103.3	98.108	115.2	91.275	107.59	108.62	95.649	106.92	98.579	109.8	107.37	108.98	109.33
106.27	101.32	97.836	98.558	108.78	93.694	99.39	100.04	106.77	97.683	110.39	99.002	89.001	105.69	102.46	93.468	105.27	99.381	98.239	93.945	107.41	94.293	95.663	95.537	102.62	101.8	96.313	103.07	99.27	102.58	91.694	102.59	97.951	100.49	97.818	104.27	102.99	99.939	101.41	99.514	102	101.35	104.39	100.42	93.124	109.53	103.83	104.16	97.92	110.64
114.7	107.64	107.05	110.24	104.15	101.58	106.57	108.41	105.68	113.46	103.41	105.86	102.84	98.15	107.12	97.931	102.97	115.52	104.93	101.85	101.51	101.28	105.43	97.239	106.63	109.53	108.58	108.45	104.28	116.06	113.08	112.81	114.13	109.18	105.58	107.61	105.69	113.81	114.19	104.91	113.52	106.55	112.3	111.59	106.4	104.11	100.34	114.26	97.418	108.46
100.1	102.44	97.212	112.22	104.61	109.98	103.83	98.119	102.66	106.85	108.59	104.62	108.25	102.55	106.8	111.17	108.33	106.53	108.46	113.09	108.06	110.02	116.42	115.08	110.71	109.8	100.56	104.88	108.63	108.14	109.04	103.02	89.165	105.5	114.59	108.77	107.31	98.396	110.48	101.86	105	108.45	108.5	109.18	104.47	106.72	106.43	102.77	117.1	106.47
104.37	101.47	108.5	112.88	108.08	110.08	101.6	101.16	107.19	102.15	103.05	109.17	114	105.64	110.36	106.05	103.23	110.51	112.57	109.51	109.61	108.17	108.5	112.16	117.12	105.32	102.87	99.678	107.17	111.8	105.23	104.65	106.53	99.477	108.5	110.74	107.51	104.85	111.98	105.02	106.04	113.49	106.78	107.24	116.25	106.89	109.3	107.85	103.36	105.18
101.78	112.26	112.88	109.89	103.03	115.61	111.39	102.08	115.21	108.41	105.87	107.36	112.01	115.79	118.67	100.12	108.57	109.79	112.31	109.82	115.74	111.56	111.54	113.3	100.78	107.32	111.95	113.29	116.33	108.69	101.48	113.2	109.43	99.097	112.53	107.83	112.1	106.81	116.37	107.11	109.11	104.18	105.9	105.43	114.32	109.68	109.55	98.351	115.67	109.48
107.64	111.7	95.143	107.63	99.595	105.53	103.54	99.538	99.189	106.58	104.27	102.09	98.721	110.97	105.63	99.656	110.73	104.89	105.32	109.55	104.44	111.37	106.75	104.48	100.87	112.66	111.33	99.758	101.21	104.75	101.59	102.94	109.19	107.03	110.78	111.34	101.22	103.09	109.36	110.94	107.86	112.11	105.69	111.17	107.3	104.33	108.88	110.57	95.5	108.16
104.62	113.66	102.75	116.78	106	110.49	107.24	97.096	109.14	102.32	100.63	106.33	108.91	103.59	105.67	104.45	111.7	97.012	107.57	108.87	103.96	107.23	96.474	101.54	109.8	107.84	100.32	114.28	100.2	109.24	97.163	110.08	97.449	106.98	105.88	99.597	114.75	116.57	102.38	94.423	108.17	103.53	112.6	104.22	103.62	102.69	101.58	116.54	114.91	103.89
101.45	109.31	98.673	117.19	107.99	95.034	108.07	107.9	109.23	111.48	108.19	103.16	112.81	111.52	113.45	106.84	112.02	111.45	108.76	116.54	100.67	99.292	118.51	112.5	107.51	104.51	114.55	107.96	110.39	112.79	107.08	104.86	109.05	106.88	104.83	109.02	109.82	107.85	111.87	113.75	113.26	103.37	109.75	108.94	107.41	111.14	114.65	108.41	111.6	109.35
101.9	105.4	98.577	112.14	105.03	107.4	100.23	105.01	99.208	102.33	105.67	98.405	111	97.044	108.01	112.16	100.56	101.01	99.921	108.87	114.89	102.96	102.01	106.22	109.93	103.91	111.07	105.02	105.31	100.55	102.65	106.45	99.678	109.71	112.82	106.52	110.76	100.87	105.9	98.94	96.379	103.52	98.853	103.82	96.524	99.194	94.714	113.38	97.041	107.41
109.91	96.702	93.474	109.31	104.78	100.25	97.586	109.9	100.97	88.237	107.59	91.961	97.262	100.49	96.987	93.674	89.888	98.028	105.32	92.998	93.228	103.25	105.31	104.37	106.37	97.875	102.72	106.04	105.01	105.23	100.03	93.625	103.36	109.86	107.98	104.66	100.34	97.93	101.99	95.821	102.72	103.74	103.74	100.49	92.453	97.748	91.786	107.39	101.76	99.208
102.52	108.05	102.2	106.11	98.788	107.29	100.7	106.89	102.22	108.57	108.11	110.32	108.14	115.51	111.25	93.941	106.33	104.81	112.29	105.02	105.82	109.4	109.87	103.87	102.74	108.07	105.88	106.05	121.57	105.11	107.14	104.62	102.55	111.57	103.93	109.79	104.75	106.97	105.14	101.05	105.78	97.013	100.77	110.27	104.34	103.73	99.07	99.984	99.922	98.636
112.33	90.439	99.996	99.639	94.966	103	97.534	101.48	104.67	102.15	100.11	99.735	96.471	106.15	102.7	100.72	96.324	99.812	98.695	92.172	98.254	100.13	97.576	92.667	99.195	105.71	102.91	106.09	99.934	104.3	93.574	114.55	106.64	94.882	98.833	96.156	102.54	103.22	90.836	102.89	102.45	101.71	105.93	98.534	101.44	96.769	107.98	102.7	106.63	94.634
103.31	100.61	103.48	95.344	101.12	97.198	109.54	113.12	114.11	101.57	114.44	102.23	104.67	96.453	108.62	102.85	106.59	108.66	92.652	109.1	113.16	107.43	107.6	98.174	114.75	107.97	94.533	100.89	94.718	97.865	102.73	104.99	108.23	104.91	107.56	115.69	102.94	101.05	97.186	94.156	104.18	107.23	97.878	103.99	105.29	103.6	100.32	106.84	115	103.93
107.98	114.39	108.11	112.69	112.89	112.34	118.73	113.7	114.47	105.92	95.631	103.53	110.31	106.52	104.02	104.14	102.94	110.95	113.49	107.61	105.82	111.45	110.5	111.36	98.922	106.44	102.5	106.13	106.32	111.17	113.1	112.62	106.01	110.66	104.27	104.01	104.75	103.87	105.48	107.59	100.99	107.45	114.07	104.25	108.61	116.23	108.01	104.19	102.22	108.26
115.95	109.48	114.05	110.17	106.33	110.2	117.25	108.24	111.29	110.47	105.47	109.46	104.36	107.01	95.21	108.89	106.33	113.02	114.65	109.36	103.95	106.95	107.75	107.07	106.65	112.94	111.09	110.22	111.87	115.32	113.29	115.44	117.5	107.27	113.63	113.76	107.6	113.45	110.75	109.51	106.95	101.91	98.987	106.65	106.11	116.02	104.51	109.9	115.21	106.46
105.4	98.889	102.48	107.51	106.21	102.6	95.897	95.521	98.386	97.022	98.06	104.59	107.13	103.79	105.01	105.23	92.495	94.137	100.6	100.82	101.72	109.18	104.73	96.698	105.19	106.43	96.126	97.601	98.79	106.08	99.295	95.645	103.13	104.17	100.62	86.615	101.91	95.426	96.025	105.8	95.815	96.412	100.55	97.915	100.04	105.02	89.898	93.65	94.09	97.731
107.54	90.275	106.73	94.962	94.756	89.7	94.47	97.144	103.41	93.193	97.561	93.243	107.41	100.22	95.434	99.492	97.778	97.983	101.74	98.425	102.86	92.165	89.098	97.754	89.336	96.852	98.91	99.829	103.02	101.3	92.483	102.87	101.17	100.32	108.93	101.92	106.92	101.82	100.78	90.392	103.73	95.981	88.557	97.094	95.287	102.75	91.297	102.82	104.42	97.207
103.85	108.75	102.35	111.1	116.43	106.89	103.62	103.53	108.15	108.95	97.304	109.62	96.882	107.83	108.02	105.32	107.98	111.99	105.2	101.96	112.95	107.85	104.99	106.31	104.32	109.4	107.25	110.4	106.5	101.19	116.15	99.613	101.3	100.56	99.437	97.844	106.22	103.71	105.16	99.317	108.38	113.34	99.979	107.72	103.19	105.53	97.166	102.77	99.172	109.77
112.22	107.97	109.47	111.15	104.61	105.82	110.49	106.01	114.31	109.47	103.24	107.12	117.32	107.53	102.11	105.81	104.81	107.58	119.92	107.3	102.35	96.228	98.722	99.879	107.55	102.97	110.9	107.71	102.14	108.29	108.28	111.73	105.06	111.21	101.82	102.1	108.4	121.59	105.64	98.014	111.64	105.13	117.81	104.36	105.64	113.39	99.914	100.57	115.44	115.14
96.909	108.57	115.62	107.82	106.29	108.89	110.68	103.74	107.92	113.17	103.19	114.07	111.96	111.36	112.52	108.64	108.68	114.85	111.47	108.29	102.29	109.84	103.72	112.28	110.76	95.803	104.82	108.83	113.44	107.72	117.97	118.95	98.19	120.23	109.49	96.839	108.8	114.99	113.58	105.56	103.26	108.91	112.5	115.91	102.93	104.47	98.437	102.04	108.15	104.36
126.13	111.42	105.11	109.45	110.99	114.81	107.46	107.32	114.89	111.39	108.55	101.06	105.36	112.12	109.92	112.63	111.87	115.65	113.79	108.69	110.83	107.21	111.81	110.15	110.31	104.79	108.52	105.98	109.85	105.99	109.37	113.04	111.35	105.34	101.04	112.35	106.71	110.85	110.25	115.02	102.96	108.14	104.14	111.54	104.31	109.45	110.56	113.34	113.64	116.34
109.57	107.72	114.76	109.3	106.26	106.21	102.32	110.04	103.87	105.68	102.76	104.36	102.84	115.23	109.75	96.597	101.08	104.92	103.97	103.4	112.47	101.75	98.55	106.32	114.12	104.66	111.97	114.4	111.12	102.5	110.95	95.573	107.38	111.14	109.85	112.82	105.41	104.8	100.72	107.39	100.22	109.27	100.25	112.04	95.067	110.54	103.43	108.95	112.56	98.383
98.063	97.708	96.91	104.25	101.14	99.524	103.53	97.433	92.336	92.968	97.279	99.803	100.49	100.57	103.7	94.95	105.23	102.65	94.686	98.13	102.25	94.469	98.028	96.815	98.429	99.415	91.538	94.805	90.123	100.19	100.75	100.79	102.69	98.384	93.292	101.2	100.35	100.37	100.29	101.38	97.111	98.737	98.809	89.617	98.783	98.309	103.44	92	91.281	94.872
107.89	114.56	107.6	112.34	121.74	101.9	103.04	109.43	100.07	114.77	104.63	104.88	101.16	106.3	105.9	118.7	101.79	115.74	110.59	107.92	103.07	107.09	110.92	110.57	109	105.43	107.12	106.65	102.03	119.91	114.7	99.459	111.12	113.25	111.65	110.07	103.42	110.81	100.01	107.86	101.17	114.48	111.48	113.05	94.807	106.49	106.79	97.567	114.95	114
106.43	109.79	105.78	106.75	106.94	108.94	88.059	102.45	110.66	97.419	108.9	103.89	108.97	107.92	108.32	91.102	104.2	101.45	100.5	113.33	104.51	106.13	102.68	107.89	101.78	104.25	105.75	109.13	102.5	106.28	117.22	105.88	108.53	108.45	109.16	111.22	101.47	105.61	112.71	105.71	112.95	109.06	104.96	99.025	104.34	109.37	112.51	101.53	107.93	102.94
105.61	96.031	91.531	97.629	98.989	99.107	107.21	98.937	100.62	94.538	103.47	104.75	90.755	100.39	91.884	96.818	101.83	100.25	102.5	96.711	103.75	98.974	90.711	103.55	101.53	97.435	98.107	92.509	94.327	102.07	100.22	102.51	101.71	100.13	97.618	96.189	93.364	96.315	94.407	103.1	94.034	101.31	101.77	101.11	103.54	93.143	92.07	101.57	95.041	91.949
98.701	101.88	106.76	109.78	114.82	114.23	105.12	110.33	101.37	107.23	106.87	111.92	104.41	107.66	104.59	114.59	102.99	110.21	107.59	108.02	108.7	107.78	102.22	105.5	102.51	100.25	99.385	111.1	113.49	104.2	109.69	109.51	106.69	103.53	101.12	104.77	115.79	114.35	104.09	113.2	105.43	103.74	101.31	113.69	109.8	111.04	105.79	105.34	102.9	103.56
106.06	99.729	98.948	104.1	106.14	103.89	104.64	108.63	102.3	101.84	99.063	115.27	106.38	102.86	111.32	100.89	103.88	112.9	103.9	110.28	104.87	102.93	106.54	111.55	102.12	107.88	105.36	101.47	109.65	99.322	106.71	108.48	110.58	108.93	107.84	110.67	109.74	99.37	106.88	97.563	112.02	102.92	99.353	113.44	107.84	111.51	113.37	110	109.88	110.28
102.32	95.952	100.34	107.18	93.598	95.348	95.687	107.49	101.66	100.47	107.83	103	94.01	97.137	100.09	103.44	94.269	105.03	93.465	102.74	91.508	99.448	98.372	93.827	97.421	101.13	102.27	104.3	100.9	100.75	93.827	104.28	100.3	101.64	100.22	98.672	103.28	99.541	109.25	95.12	100.12	97.082	93.489	97.262	95.978	97.626	102.49	98.216	91.361	113.49
111.61	109.36	103.3	110.27	100.88	108.13	102.04	106.27	117.97	103.8	106.36	121.16	107.9	114.5	100.76	111.87	102.02	103.26	112.37	110.88	111.63	103.86	104.87	106.68	107.52	106.67	102.21	97.429	113.37	107.52	111.07	112.71	114.75	113.2	112.98	116.51	114.66	110.33	114.61	103.89	109.05	110.53	106.25	111.35	107.68	108.09	124.71	109.94	119.09	107.63
104.1	105.82	100.95	96.878	102.92	104.07	94.965	105.39	107.65	104.55	104.72	113.12	107.46	102.26	107.32	108.73	107.7	104.71	110.25	102.84	105.92	92.923	109.92	103.58	99.963	113.31	118.3	110.22	111.83	109.17	104.2	102.67	103.85	110.9	105.08	110.7	104.17	108.39	107.22	109.38	106.05	104.29	104.21	107	99.767	117.28	98.289	94.765	101.54	108.13
94.189	96.969	99.923	106.32	98.737	87.827	93.865	105.09	104.15	95.27	99.121	103.31	98.582	100.45	99.432	100.75	94.841	94.421	104.07	102.47	95.861	106.96	89.695	104.93	99.589	100.73	100.87	83.93	102.28	94.029	93.05	101.77	94.097	109.03	96.83	94.474	97.88	108.37	96.107	99.348	101.84	96.614	92.584	90.378	94.007	99.389	91.38	88.835	91.747	90.553
107.02	115.23	105.84	112.46	106.11	107.82	101.78	107.04	99.655	111.45	110.97	113.54	112.08	109.34	106.2	107.61	105.35	108.68	106.79	104.93	104.07	101.57	102.81	120.21	106.52	110.29	107.56	101.95	103.55	103.59	104.93	103.91	108.45	112.61	117.28	105.41	102.34	113.67	95.517	111.58	109.79	112.09	119.58	101.36	115.36	113.82	110.78	119.55	118.99	113.93
96.69	95.361	96.348	101.82	97.332	98.137	104.9	98.983	97.19	97.86	98.386	100.92	100.98	84.293	92.582	102.31	97.23	103.24	97.251	103.94	93.267	102.9	100.08	89.751	97.572	106.09	98.802	97.113	97.753	95.518	105.71	100.6	98.186	104.41	100.67	94.095	98.54	102.36	95.265	91.896	97.406	101.92	91.94	93.518	91.855	101.15	111.17	93.156	100.25	93.548
106.04	113.54	101.3	112.57	109.83	104.5	113.66	112.43	107.95	108.37	104.05	111.49	106.53	108.74	106.22	105.8	107.06	101.64	112.23	103.95	108.5	104.09	109.48	107.27	114.97	108.38	99.966	113.06	105.16	104.7	101.31	103.5	109.58	103.61	111.38	107.33	110.11	110.79	102.37	102.95	97.134	112.46	110.99	101.08	108.94	99.007	115.52	106.93	99.409	105.83
106.16	102.31	102.46	106.85	100.96	105.3	101.49	106.69	96.194	92.451	88.793	106.2	93.62	101.15	92.41	96.408	102.21	90.12	98.791	101.85	95.091	92.684	97.94	95.225	99.959	105.98	96.546	98.87	98.303	105.72	93.397	99.707	93.762	109.85	92.64	100.39	96.09	93.105	101.55	95.444	102.05	99.015	101.46	95.718	108.1	96.93	98.191	100.99	97.173	93
107.86	108.14	113.02	106.26	101.63	95.043	110.41	106.52	108.33	101.45	108.31	105.57	115.65	113.69	107.35	110.91	101.98	107.29	107.03	110	96.793	107.02	93.782	102.95	110.32	100.36	110.8	100.32	111.81	106.56	108.02	113.16	104.79	105.4	109	100.11	109	104.2	98.247	99.354	98.217	112.87	101.16	100.03	106.91	107.8	101.23	124.49	108.5	104.22
100.55	110.56	104.81	102.32	101.67	108.95	101.78	107.93	105.18	102.87	103.31	107.3	112.3	111.78	100.06	106.01	100.38	97.683	105.47	108.49	99.331	108.19	106.63	98.601	110.18	106.71	101.96	99.199	103.77	115.19	105.34	108.08	101.75	112.51	111.18	105.32	117.2	109.06	107.71	100.61	112.91	103.28	105.38	99.45	109.96	111.13	107.44	96.99	107.78	114.74
105.9	106.14	94.386	93.642	95.082	105.53	102.19	102.72	108.77	97.361	108.89	106.07	96.45	106.41	106.85	98.481	100.16	101.1	100.95	99.319	107.84	93.037	99.406	103.22	101.54	108.95	90.681	102.54	107.25	104.98	106.37	102.49	100.07	97.02	106.79	100.55	94.593	97.294	98.648	98.531	104.3	106.99	103.56	106.03	100.02	100.97	101.23	100.14	97.242	105.82
100.16	102.22	108.9	107.09	101.23	114.48	110.98	108.39	105.04	93.519	106.69	105.18	100.55	103.27	102.39	90.179	106.33	105.22	109.8	108.16	107.32	102.67	104.59	107.58	105.97	98.183	108.3	102.33	106.48	107.62	99.733	98.269	111.38	105.89	97.605	110.2	105.7	108.7	107.43	99.86	103.95	108.25	110.17	111.96	103.99	100.36	105.4	113.31	107.95	103.99
98.006	100.09	104.24	95.133	98.63	95.438	104.4	94.62	94.115	89.04	95.67	92.728	100.38	104.03	94.064	103.74	97.703	106.79	95.249	101	95.597	100.55	100.39	100.23	95.807	94.152	103.85	98.391	95.916	86.736	99.067	100.2	90.386	99.289	90.788	102.52	96.374	102.4	95.528	98.341	97.595	97.3	102.88	93.875	96.217	95.522	96.305	95.894	93.438	106.36
110.28	117.08	106.24	104.87	100.22	98.918	102.66	101.66	116.03	109.92	105.47	105.54	103.04	104.25	97.003	99.052	102.02	104.06	101.57	100.79	104.81	98.013	108.86	104.68	104.35	113.42	105.08	102.4	106.59	110.22	99.837	102.74	104.26	106.68	110.45	106.56	112.36	111.4	110.3	103.94	97.198	107.37	110.39	101.81	101.18	104.38	102.36	103.51	106.45	100.85
108.9	96.453	107.35	100.41	108.99	112.41	109.38	111.35	107.81	110.78	101.65	107.93	98.152	114.26	103.36	110.08	105.79	98.045	108.95	104.56	110.5	107.01	104.31	106.7	107.44	109.3	111.64	98.242	106.7	105.77	101.82	99.244	101.59	101	107.91	104.86	114.56	110.89	109.28	105.29	106.36	109.59	104.37	115.14	109.84	103.45	100.78	110.53	109.77	107.63
108.85	104.69	112.38	109.36	99.185	106.78	99.515	103.17	102.08	102.31	114.78	109.86	101.3	105.42	108.49	107.6	108.14	103.33	108.54	101.86	109.76	103.44	112.75	96.956	110.31	107.68	101.16	114.09	104.49	110.06	111	97.456	103.92	107.11	102.41	108.25	112.31	114.71	108.08	107.36	95.105	104.21	107.33	103.25	106.52	113.24	110.34	111.22	106.46	105.88
97.767	89.265	96.242	89.802	100.98	102.25	97.857	102.24	99.735	88.367	96.5	96.282	96.362	94.834	101.9	89.552	97.914	98.052	92.421	101.04	101.86	99.1	94.584	93.059	100.56	109.22	95.259	90.958	101.88	90.23	96.195	94.719	95.322	108.49	94.804	95.443	97.93	97.132	92.396	92.825	104.97	99.693	99.968	97.947	103.03	97.727	94.262	93.442	98.197	92.09
109.79	105.51	106.17	108.55	106.14	105.65	108.49	109.62	108.27	107.22	109.33	95.518	105.1	111.85	122.38	109.58	117.65	117.35	98.594	114.31	110.62	109.67	107.6	111.4	115.12	103.79	112.91	101.69	114.87	106.15	112.76	117.02	105.17	109.17	104.48	109.96	113.11	100.78	109.35	107.49	108.11	110.88	103.82	105.91	103.42	109.24	113.93	111.74	107.26	105
101.57	110.45	105.56	113.34	103.72	104.02	112.53	108.81	106.2	107.8	112.52	114	108.2	101.41	111.11	104.03	107.65	102.55	104.59	104.72	102.14	108.43	110.38	114.02	104.25	102.16	110.3	113.14	101.92	103.63	107.35	113.39	100.34	104.45	110.47	107.73	102.63	103.49	103.19	107.34	100.23	108.57	113.33	103.49	100.39	114.88	98.707	110.04	105.2	108.51
108.1	102.66	108.27	103.64	104.95	109.35	108.12	109.19	103.01	114.56	114.12	106.14	99.799	110.66	112.56	103.67	111.71	104.62	96.989	105.63	106.61	100.67	106.92	100.87	101.49	102.49	107.88	110.43	103.44	105.24	97.661	111.13	103.34	104.26	104.21	106.08	106.9	103.26	98.643	104.21	107.21	111.5	105.24	109.47	100.31	96.099	102.36	107.06	112.23	102.78
103.62	93.34	98.2	112.99	101.55	98.456	100.57	97.148	102.27	96.983	107.53	93.531	107.22	98.538	100.32	102.41	98.048	97.065	102.9	112.07	97.078	99.138	101.56	97.643	97.205	100.55	116.25	96.712	102.96	99.816	108.77	95.767	96.212	100.99	101.25	97.873	96.364	96.317	103.38	104.28	104.44	102.17	96.245	97.537	97.774	99.362	101.39	100.33	92.162	99.16
101.45	99.309	91.375	93.579	88.879	93.992	100.41	102.58	93.283	95.608	97.3	101.3	101.49	101.36	99.523	98.739	89.214	91.924	96.19	103.39	96.31	91.991	106.11	88.473	92.987	102.93	98.648	102.01	106.29	94.344	94.543	106.74	97.024	98.647	91.871	90.671	101.61	101.92	99.407	104.58	100.01	94.88	93.454	94.709	84.529	108.57	104.5	106.46	96.501	96.473
102.51	112.15	98.881	106.28	105.9	105.55	114.28	108.82	111.78	109.99	109.99	98.625	115.86	103.99	110.35	114.47	101.09	108.25	106.82	99.996	105.17	106.38	110.46	97.947	103.46	107.17	111.88	110.31	105.31	115.74	106.54	112.57	105.34	108.03	105.71	100.87	106.56	109.27	98.914	110.81	104.83	110.79	109.99	110.27	111.69	105.33	99.258	105.06	107.35	108.76
96.985	94.813	110.65	95.657	103.08	102.39	96.364	108.89	104.9	96.885	99.17	98.134	90.47	101.53	102.28	99.674	100.54	97.707	106.23	106.11	96.912	105.96	102.92	98.757	97.661	105.16	107.63	100.76	109.11	97.26	97.883	99.143	107.14	92.448	91.341	98.581	101.71	98.976	91.342	97.843	108.09	106.61	105.03	94.184	101.66	108.99	114.91	98.973	100.84	94.325
104.52	117.74	116.27	106.16	104.18	109.86	110.87	115.47	109.09	112.17	113.26	99.119	105.19	108.02	104.33	112.89	111.29	100.24	107.51	109.1	109.57	101.3	114.24	109.52	111.29	101.52	99.603	103.97	108.31	101.85	105.8	108.78	110.33	111.74	112.89	102.07	103.24	102.39	99.337	105.72	109.09	111.93	109.39	103.07	105.02	106.68	111.47	97.919	102.43	106.03
111.79	109.31	109.61	113.59	109.48	113.56	109.81	104.52	99.597	103.01	105.87	111.54	106.95	108.32	113.15	101.86	112.7	115.22	102.68	112.6	100.07	113.62	110.63	99.072	103.32	112.51	101.52	106.08	95.467	109.44	110.04	113.03	116.89	109.71	114.34	99.769	109.61	109.11	105.52	103.78	107.18	110.69	104.34	108.93	112.24	107.39	104.06	109.87	106.45	113.68
111.12	114.41	102.77	104.46	97.237	112.11	105.94	108.17	105.26	104.17	109.29	106.83	114.04	106.12	112.5	107.5	114.53	106.82	100.31	112.06	123.25	103.4	107.9	108.24	109.43	103.53	106.45	106.17	105.01	108.53	106.82	109.28	102.63	99.799	112.63	104.6	104.03	101.22	106.41	107.77	106.29	105.01	106.62	103.96	108.84	105.16	100.03	114.98	116.08	104.28
105.19	101.66	91.208	100.32	105.12	97.479	96.179	98.019	104.56	99.203	93.825	109.09	89.687	98.795	95.226	100.31	101.35	99.204	93.206	108.84	97.355	103.22	97.611	97.224	97.952	97.166	93.367	96.525	95.952	99.907	107.48	96.725	103.05	102.01	107.37	100.04	98.624	98.804	102.18	99.998	95.593	109.64	93.797	97.277	103.78	100.76	95.9	98.398	106.73	101.64
108.69	106.77	113.18	112.37	116.1	107.5	106.14	108.54	97.593	104.96	100.52	108.37	103.64	109.56	106.69	108.77	99.805	110.73	114.33	107.73	103.99	108.88	112.74	107.9	113.8	109.97	110.36	117.35	116.01	116.49	116.81	113.08	113.02	106.6	113.03	114.41	108.76	110.47	104.54	106.81	106.93	111.24	112.62	97.866	107.52	99.215	104.88	107.56	115.17	105.67
108.54	116.39	112.58	101.21	110.07	111.48	112.59	114.3	105.23	117.13	101.35	105.52	106.54	99.825	104.46	110.24	110.22	106.31	99.296	107.72	110.78	102.68	107.62	108.24	113.78	108.26	109.67	109.69	102.91	106.34	106.48	106.68	101.7	111.94	113.27	115.65	107.04	110.21	101.93	110.94	117.04	106.15	110.4	114.98	100.41	105.9	98.961	101.27	107.03	111.59
93.186	93.884	95.256	103.07	96.674	91.74	103.81	103.87	101.23	103.79	93.418	97.208	99.861	102.39	107.68	102.75	103.38	99.54	97.133	97.381	98.376	99.598	97.164	98.106	97.004	94.881	100.68	101.1	102.4	103.05	98.585	102.27	102.27	101.77	101.51	96.748	101.17	97.999	96.46	96.667	89.968	97.398	109.18	95.767	101.37	101.03	99.842	101.8	93.327	97.28
112.69	101.56	100.41	104.66	97.364	108.31	100.02	112.19	109.34	108.72	108.41	103.95	95.043	110.7	103.66	105.47	97.801	103.48	111.17	101.7	105.4	113.21	100.31	103.42	100.56	99.563	108.3	106.08	101.63	102.52	115.84	115.29	114.7	104.78	106.62	102.32	105.38	113.82	111.78	103.47	94.103	108.07	106.14	107.17	94.91	106.15	102.9	102.68	109.89	108.1
109.5	110.41	110.58	103.56	112.72	96.09	104.55	93.591	92.827	107.78	114.4	108.58	107.7	121.38	109.62	99.795	104.28	104.53	107.05	105.09	109.77	110.52	98.994	106.21	109.57	108.56	113.87	101.73	108.55	102.91	100.51	112.23	106.57	111.44	109.41	106.94	108.42	101.61	111.67	111.51	114.42	117.89	111.32	109.69	108.29	102.87	108.57	101.67	110.68	116.05
107.06	97.687	105.68	103.02	96.078	94.404	93.534	98.606	99.142	108.83	106.97	100.19	100.34	96.637	97.53	97.083	104.33	101.14	100.97	101.7	105.24	98.57	99.961	90.215	103.71	98.708	105.83	105.3	95.265	113.67	94.779	107.81	97.047	99.729	101.69	102.36	97.37	94.029	90.903	91.622	95.157	99.521	93.792	98.663	99.099	101.58	107.82	106.05	112.96	107.04
109.6	115.33	111.06	116.89	106.19	113.25	107.7	116.97	116.14	115.57	101	98.419	109.55	107.51	105.58	104.37	105.94	105.13	100.02	118.04	108.98	103.62	109.69	107.78	112.71	105.49	109.42	104.79	104.7	104.94	110.03	98.385	113.24	112	109.1	102.1	113.53	112.36	110.35	100.75	105.91	105.87	113.99	115.1	106.78	105.99	116.9	112.21	113.22	98.919
109.89	112.27	94.095	106.83	104.21	105.86	101.39	111.34	105.76	111.32	109.33	109.53	107	105.23	112.64	105.36	106.03	102.05	112.92	108.01	106.39	107.4	98.325	102.53	107.2	109.14	105.51	107.24	115.46	102.51	99.666	108.88	113.53	103.44	107.59	115.67	108.96	108.66	103.69	112.92	107.7	101.28	112.04	109.18	100.23	99.434	110	105.26	106.55	103.53
108.82	103.98	106.39	105.93	105.63	104.01	100.04	122.32	103.23	111.61	104.85	112.2	108	105.91	107.37	109.36	113.25	111.2	108.98	108.7	111.66	100.34	107.79	110.92	106.45	110.51	105.49	100.9	115.91	105.62	98.187	107.04	123.06	96.024	115.03	101.92	94.783	110.27	105.62	101.35	112.07	102.93	108.83	116.37	108.7	111.94	110.1	105.74	111.88	113.19
107.65	109.24	106.65	109.38	108.95	104.12	117.55	114.26	111.36	103.93	113.95	103.36	99.923	101.96	100.23	102.71	107.47	101.93	109.29	101.83	105.59	110.71	107.19	106.42	103.43	98.744	101.47	109.3	111.39	110.72	102.96	105.73	108.65	105.7	107.99	104.87	106.36	100.87	104.09	100.11	112.97	97.232	117.63	114.51	100.39	105.4	102.33	110.91	100.52	100.49
109.48	113.03	110.54	101.51	107.24	110.64	103.18	111.49	102.55	100.9	106.65	119.46	101.21	101.28	103.29	105.33	99.453	109.74	116.3	110.46	109.43	106.35	105.3	112.43	102.54	113.17	108.12	106.41	102.41	107.53	102.7	118.39	108.12	111.91	101.81	107.62	96.67	102.75	117.43	107.8	106.83	102.44	102.28	105.9	102.82	107.13	108.47	108.57	110.59	98.394
100.64	106.78	110.64	104.64	102.05	100.9	102.12	115.87	102.52	109.45	100.89	109.79	114.37	105.39	108.33	106.93	108.09	109.24	101.91	104.65	112	103.86	110.1	108.62	107.72	107.29	104.75	102.71	112.35	97.943	107.48	113.65	101.34	108.73	106.05	98.545	104.23	111.9	99.554	109.58	103.31	111.37	107.61	106.95	106.28	99.404	105.85	107.46	101.4	105.12
100.61	116.92	107.88	113.96	110.41	108.14	115.43	117.37	119.83	112.23	113.73	115.18	111.8	110.22	110.67	109.26	112.11	112.68	111.44	122.14	105.86	118.3	110.34	109.18	109.05	99.88	110.15	110.9	103.83	120.78	107.92	103.68	106.61	116.87	111.52	109.71	110.34	112.69	114.28	114.79	109.74	104.61	102.3	114.26	116.82	105.46	112.03	113.37	111.19	115.47
108.89	98.306	101.36	114.12	104.26	112.74	108.71	100.89	106.51	100.1	107.88	106.39	107.08	115.8	112.02	102.83	113.95	104.79	101.42	104.59	110.08	110.83	114.15	109.57	105.95	102.96	114.75	111.6	103.02	102.02	116.81	106.21	104.49	114.33	102.3	106.57	110.06	114.66	105.68	110.23	105.72	102.37	114.22	115.71	110.06	105.32	113.44	116.42	116.67	110.69
106.05	105.35	107.03	106.15	109.92	103.44	110.2	109.22	109.56	106.23	109	105.6	103.96	110.08	107.76	106.53	111.56	101.41	106.76	107.61	110.34	96.768	104.65	106.24	102.05	109.1	109.16	101.12	102.28	106.67	105.24	110.26	104.33	93.316	108.13	107.24	107.7	103.98	109.36	104.06	110.41	101.7	99.033	98.62	107.96	101.83	110.11	103.17	105.98	101.34
96.542	105.88	100.79	98.52	95.445	97.404	98.591	92.315	94.595	99.017	99.633	96.14	106.49	90.08	98.197	97.206	97.933	103.83	94.317	104.62	100.79	99.634	104.14	104.16	95.69	95.159	109.89	103.61	94.083	98.16	97.381	97.369	95.475	100.02	98.78	111.01	91.549	95.409	99.548	97.889	102.83	104.54	98.166	89.959	102.13	89.719	98.954	99.668	94.994	102.83
104.46	106.93	95.72	102.44	102.88	104.96	106.26	109.24	109.74	96.351	110.64	112.52	103.97	109.59	103.1	100.44	108.09	105.91	105.61	104.64	105.61	106.65	105.05	94.497	108.6	104.08	104.27	102.12	112.17	107.45	98.074	109.8	115.68	107.97	96.897	106.94	105.46	110.93	105.72	104.72	109.73	113.43	110.5	101.5	110.56	109.71	99.21	96.917	111.91	106.61
110.61	117.3	117.48	106.32	108.28	107.88	108.95	111.35	111.43	107.49	105.58	107.47	112.88	112.99	100.91	105.54	112.89	101.77	110.89	105.06	100.42	106.18	107.96	105.31	113.5	110.94	111.98	102.32	100.07	112.63	113.93	115.58	104.81	103.62	112.45	110.15	119.32	115.51	110.4	118.39	117.76	105.33	102.8	115.7	104.39	99.676	108.47	109.27	108.61	115.39
99.335	111.07	99.066	108.83	105.05	98.524	99.595	103.19	109.08	107.66	101.6	90.415	105.51	96.327	103.49	102.8	91.61	98.801	97.318	105.1	103.2	109.19	102.1	101.75	99.822	101.66	102.49	106.2	100.36	96.206	93.707	106.1	96.445	96.009	98.914	97.598	102.06	97.573	108.65	97.956	95.177	91.949	97.332	88.261	99.545	104.04	95.919	108.87	104.78	100.8
104.79	111.98	112.88	107.44	103.49	107.01	108.41	110.72	104.04	104.7	115.7	104.71	109.27	104.52	108.78	114.24	105.71	111.82	113.03	106.71	103.59	110.93	115.01	111.43	106.87	109	102.41	111.72	103.46	100.93	114.62	110.78	110.15	106.77	101.25	115.81	96.089	108.72	109.2	105.57	110.23	109.78	106.92	109.16	100.96	113.46	104.62	107.51	106.95	114.37
107.98	107.15	101.13	106.08	104.02	107.43	116.96	96.281	116.76	109.52	110.4	115.32	106.04	112	116.84	106.95	114.11	118.88	105.48	107.71	100.76	102.42	104.55	106.36	109.01	113.99	111.69	115.8	108.16	117.2	110.78	115.27	115.42	95.428	110.65	102.8	108.8	110.59	106.18	103.56	113.77	107.76	111.21	119.25	109.85	110.01	109.81	110.48	105.69	113.87
114.91	112.13	113.73	116.79	108.63	101.82	109.61	117.54	107.38	113.14	114.97	116.57	103.64	114.51	105.04	100.85	111.28	113.95	103.62	110.72	107.37	102.82	101.98	117.81	107.46	107.65	112.1	110.01	113.43	102.59	112.84	111.88	110.23	110.28	109.84	112.67	116.06	111.59	107.43	104.92	110.2	110.94	114.11	106.99	116.99	98.927	108.2	106.28	113.05	112.63
108.38	105.3	108.92	94.583	105.42	108.26	106.27	107.93	98.594	105.15	106.3	107.82	95.047	101.08	101.93	106.26	111.16	103.47	104.25	106.99	100.52	117.76	108.38	109.06	106.53	115.32	112.94	108.11	101.57	119.34	101.01	97.92	111.97	105.58	98.048	110.46	102.71	96.333	107.84	111.67	100.47	108.29	112.37	112.76	106.1	113.62	104.85	103.4	103.21	115.6
110.09	95.7	100.26	102.1	102.45	105.85	114.15	103.96	105.23	105.95	107.19	107.37	110.01	109.13	109.79	115.22	113	111.08	111.63	106.59	114.09	114.46	109.16	110.73	114.26	98.561	107.17	102.81	103.55	109.57	105.95	107.42	105.34	112.12	103.4	107.38	113.27	110.01	108.83	105.91	116.47	110.02	112.52	105.47	120.15	103.99	107.38	112.65	108.84	109.22
107.75	110.78	116.46	111.87	107.15	106.77	113	116.83	110.15	114.11	109.69	110.45	116.87	109.4	104.86	116.98	104.8	105.02	108.97	110.56	112	110.4	115.27	108.07	103.28	106.52	102.66	111.61	107.42	111.6	98.917	110.82	94.88	107.78	107.79	104.61	104.7	107.59	107.84	109.55	111.03	111.06	106.6	98.988	109.67	104.62	110.83	113.79	101.43	105.65
113.63	108.78	107.06	108.34	114.65	105.29	109.05	109.85	103.29	110.58	102.25	104.12	108.53	116.95	110.03	103.44	109.46	104.05	108.96	100.3	100.42	99.739	104.69	105.87	112.98	104.67	113.14	113.87	113.07	121.36	110.49	108.48	110.09	100.6	106.41	119.5	109.06	111.66	107.48	111.67	109.27	116.91	102.27	107.72	113.79	108.52	111.98	106.32	112.23	109.9
101.87	109.12	106.37	107.1	109.64	115.34	95.757	90.272	98.186	101.2	119.57	103.03	102.58	102.11	100.16	111.85	106.26	99.03	102.06	107.11	111.24	112.36	100.99	102.99	112.7	110.4	106.69	109.7	103.48	113.72	111.18	110.67	106.09	106.33	107.43	98.338	101.69	106.7	106.7	104.62	93.86	110.86	111.14	115.01	110.78	103.96	105.89	95.185	105.55	113.88
94.555	102.33	97.204	95.89	88.709	105.11	93.758	97.232	93.527	101.51	92.283	101.63	96.885	97.042	100.44	92.379	89.557	102.06	99.647	93.548	93.867	100.71	96.17	103.64	101.6	88.498	107.73	104.2	95.007	98.356	98.048	92.851	103.89	100.4	92.614	91.721	96.018	101.15	92.349	92.046	112.51	94.57	95.457	104.44	92.564	105.17	98.798	99.033	100.26	92.499
111.66	107.95	111.5	107.18	97.367	107.1	109.52	110.6	112.73	105.02	109.54	108.36	112.55	104.85	107.91	108.11	111.86	108.77	99.56	117.1	101.6	108.52	100.46	112.62	109.22	107.47	101.98	115.23	102.89	114.48	105.5	107.99	120.69	107.81	110.69	117.04	111.28	112.06	106.66	104.68	114.64	106.95	104.51	108.44	113.57	107.27	112.42	107.93	115.65	109.92
104.46	112.59	108.26	108.66	110.48	102.95	98.727	99.024	106.9	110.13	110.1	103.59	103.98	107.44	95.543	96.253	114.12	109.53	110.36	114.77	106.18	102.27	108.05	104.6	111.79	119.11	108.32	108.63	101.09	110.37	102.61	94.789	117.72	105.91	112.54	111.73	105.24	110.73	110.27	114.94	112.41	110.67	103.22	122.57	98.612	90.994	109.52	99.221	109.37	104.12
102.54	108.37	101.89	112.68	104.52	106.22	101.29	104.7	96.691	108.23	100.96	110.35	104.38	104.53	96.745	104.39	102.94	103.62	91.762	103.14	103.39	121.48	103.3	100.59	100.59	104.37	104.33	102.85	112.86	100.71	93.889	107.39	110.98	111.54	105.13	113.05	104.01	96.429	110.87	103.65	99.779	111.04	106.49	100.7	108.38	100.4	110.06	108.56	100.65	109.18
106.79	107.42	108.6	103.54	106.7	99.624	112.48	110.67	105.68	99.037	95.156	100.12	109.28	109.47	101.08	101.07	113.7	102.34	118.78	109.98	96.779	102.34	111.33	108.64	107.71	106.92	109.34	97.876	107.16	108.38	114.32	102.13	109.08	108.82	99.704	106.87	110.87	107.28	107.09	108.65	110.69	110.03	108.58	111.9	109.59	104.01	106.73	107.67	106.88	102.71
99.27	113.45	109.85	105.41	103.99	107	111.99	111.66	102.68	114.74	101.61	104.7	94.152	110.52	101.47	105.66	101.98	105.71	104.7	109.96	102.59	103.6	110.5	102.29	108.85	106.44	100.67	111.49	96.922	109.94	98.497	109.79	102.21	105.42	105.75	104.65	110.28	107.59	109.12	105.4	116.02	114.41	102	104.76	103.69	102.39	106.21	113	100.33	104.64
102.68	101.94	105.26	111.37	106.92	115.22	103.55	96.588	107.08	104.44	107.26	106.82	98.412	96.8	112.53	111.46	107.43	108.33	97.629	97.036	109.66	107.44	104.08	109.88	109.65	103.91	108.29	100.73	109.83	83.368	100.01	108.38	113.52	101.14	109.96	104.89	102.93	105.39	105.46	105.49	108.38	109.61	107.01	108.11	101.41	106.25	109.31	97.99	112.9	103.42
99.781	97.491	101.58	94.609	96.165	103.79	103.81	88.907	97.127	108	101.45	97.928	105.35	100.18	110.52	101.67	99.83	103.87	90.07	99.126	104.53	99.844	104.66	99.293	99.497	108.54	101.52	108.99	110.31	96.468	106.48	90.105	101.06	95.473	101.59	109.38	96.316	91.975	103.62	90.244	102.43	97.995	108.63	103.32	90.359	98.051	115.93	101.26	106.53	103.59
115.06	106.87	109.96	106.85	109.1	97.487	116.72	104.56	103.43	106.93	104.18	102.6	109.61	105.98	104.52	98.974	111.35	107.76	107.13	110.68	103.57	103.07	111.58	114.61	96.666	106.66	97.897	99.167	106.42	111.62	111.65	110.86	100.85	101.75	103.58	106.27	102.23	105.81	95.171	101.67	107.55	110.61	108.55	97.382	115.52	100.42	111.03	103.69	102.74	110.7
107.74	112.49	107.37	100.79	110.81	103.91	103.51	110.48	99.701	105.26	109.21	103.47	112.66	102.18	113.57	103.46	100.69	107.07	95.75	116.24	106.16	104.78	101.39	112.57	101.27	113.62	99.313	106.1	102.77	114.88	98.961	100.23	104.05	103.08	109.8	110.07	94.035	100.84	105.77	105.48	97.744	101.49	106.09	103.47	104.84	113.57	107.61	105.8	115.69	106.49
109.81	111.1	114.02	106.75	106.59	92.859	99.597	108.31	104.5	103.77	95.729	102.36	114.37	99.965	104.77	99.755	101.28	103.26	100.26	105.47	107.26	106.75	105.89	99.912	99.944	103.17	89.676	106.34	97.356	108.9	107.63	99.587	97.862	110.55	100.98	100.91	93.919	104.78	106.89	110.63	101.11	113.37	101.56	94.545	102.4	96.557	103.13	97.793	106.31	103.11
111.72	106.22	105.5	112.95	112.68	105.14	110.77	112.73	111.22	114.78	104.19	104.33	108.93	106.28	116.55	108.69	108.06	114.4	117.06	110.38	106.95	105.3	104.85	110.64	112.23	112.7	116.5	99.128	111.68	98.821	116.89	99.283	106.1	108.54	112.7	109.45	113.23	107.34	109.89	109.41	109.72	107.68	110.11	107.82	106.71	110.12	111.72	111.55	109.14	119.09
100.87	103.68	97.239	103.41	92.308	99.833	97.607	102.24	97.738	106.19	90.207	100.5	99.921	98.138	95.415	97.256	97.847	92.17	101.58	85.709	86.613	100.04	97.341	99.834	94.281	95.498	95.932	98.093	105.85	103.84	94.783	99.348	99.894	98.362	100.39	96.336	97.593	100.71	99.165	102.6	99.822	104.64	92.854	96.143	100.08	102.92	97.216	102.82	103.2	94.737
87.288	92.305	96.004	94.548	100.29	99.323	98.345	103.72	98.172	95.713	102.29	98.817	97.434	104.29	94.927	87.733	96.522	98.691	98.481	90.068	99.746	94.672	98.87	96.42	97.06	103.38	104.63	99.061	101.47	104.22	104.31	96.138	100.55	106.38	106.33	100.83	93.147	95.837	102.17	106.04	86.211	98.846	106.85	96.856	95.42	98.827	90.819	103.52	99.757	92.942
96.404	103.73	112.5	109.37	104.41	115.64	109.28	105.47	111.69	105.34	118.64	109.36	109.75	102.59	101.44	115.57	108.32	100.88	116.84	109.46	114.77	114.39	104.06	112.94	107.41	101.73	109.79	116.69	110.44	99.379	101.5	106.12	108.3	104.63	112.44	113.07	109.86	110.51	109.05	102.63	108.34	99.629	103.89	111.08	103.69	110.52	98.928	109.75	110.57	111.86
103.02	100.72	106.85	97.448	91.316	105.16	94.805	95.824	99.123	102.63	88.429	92.79	101.97	98.984	100.06	102.71	92.655	91.749	93.036	105.61	101.4	94.2	99.243	96.628	101.9	99.97	99.854	100.4	95.435	96.963	95.861	97.693	96.61	105.59	99.872	92.47	97.789	97.47	100.91	96.176	96.19	108.81	98.95	94.413	101.91	98.618	94.395	84.238	97.418	99.231
105.63	100.88	109.35	101.49	108.88	102.43	104.43	103.74	109.22	103.1	103.27	112.75	103.09	105.07	110.37	108.17	114.42	106.14	100.16	100.67	110.34	100.84	98.212	105.92	108.28	110.18	108.09	107.42	107.68	111.37	106.5	112.56	102.89	102.17	115.3	109.57	103.37	99.657	110.13	113.92	98.056	108.46	102.17	113.98	102.82	104.3	104.68	105.96	112.6	114.26
103.3	87.798	103.72	98.371	96.39	104.79	100.4	90.063	92.788	100.55	98.847	103.9	104.05	102.7	96.239	97.172	97.407	99.793	92.523	94.434	85.669	92.877	103.86	94.617	103.29	94.921	94.852	106.5	96.54	98.868	103.57	94.04	101.02	95.26	94.948	98.816	94.215	100.23	92.47	91.256	105.91	104.21	96.418	101.99	90.306	100.16	100.6	84.574	102.69	97.131
109.64	107.29	111.35	103.94	110.35	97.365	105.06	99.613	105.82	94.793	108.34	110.78	112.8	97.391	106.75	99.879	101.54	103.31	109.26	104.66	102.71	102.35	107.73	106.53	98.182	97.253	108.24	106.6	106.32	98.821	111.58	102.72	107.8	108.18	103.11	110.32	101.02	104.81	102.16	100.01	95.192	103.91	99.564	102.97	105.12	101.87	101.62	102.5	114.45	108.12
100.58	92.67	101.55	93.747	98.432	98.17	102.49	94.567	98.845	91.311	99.123	95.501	93.786	91.768	102.73	99.915	91.703	96.136	91.568	100.24	89.198	102.68	102.49	94.537	90.79	105.7	98.001	107.2	102.88	102.29	95.171	99.965	91.093	99.684	102.02	100.02	92.849	93.59	97.817	109.34	98.573	94.677	102.24	98.432	95.02	100.68	102.53	103.65	95.088	108.77
107.85	100.23	97.447	102.78	96.355	103.07	106.08	107.45	100.19	111.74	105.13	99.528	108.09	108.63	102.28	102.18	104.69	93.595	97.832	100.68	108.74	117.81	111.06	101.93	97.095	100.32	104.74	106.29	109.23	105.94	110.89	102.82	108.63	105.52	105.57	96.654	110.24	113.94	109.72	101.43	100.22	99.18	114.55	111.42	109.13	106.38	99.557	101.77	107.86	102.24
106.44	102.89	114.01	111.42	103.75	101.2	109.46	106.77	106.38	106.77	105.89	100.92	99.985	104.94	108.76	103.66	99.996	106.87	101	109.5	99.778	103.49	104.19	94.428	105.76	104.25	104.15	103.99	102.12	117.25	104.08	106.15	102.33	111.91	104.65	120.71	107.4	104.48	100.98	106.47	101.63	96.404	107.29	109.2	107.35	94.555	98.069	112.06	108.85	112.25
97.789	100.62	93.342	99.616	98.909	98.529	100.95	90.606	95.641	103.94	98.62	107.96	104.29	102.75	100.17	94.814	88.842	93.367	95.387	98.149	92.885	104.65	93.333	97.089	94.822	102.81	103.74	101.64	93.112	96.218	99.574	97.533	101.94	98.16	97.09	96.164	98.485	96.357	99.106	94.925	95.242	96.972	108.64	96.585	102.04	98.754	93.602	95.545	95.464	108.08
99.248	108.01	110.34	106.66	110.4	115.1	115.87	106.9	109.02	114.4	110.1	108.22	104.99	109.73	107.94	106.8	109.4	104.01	106.6	98.218	102.42	109.35	96.826	115.48	113.49	107.98	100.82	100.78	116.25	108.96	108.96	112.91	113.55	105.88	108.23	106.73	105.77	113.97	101.82	103.73	102.78	110.05	110.06	105.06	115.77	111.66	111.08	107.18	111.22	106.73
110.57	112.86	104.06	105.51	111.55	112.41	106.73	118.29	107.57	107.72	109.52	108.27	110.25	109.7	112.24	97.041	100.85	104.67	106.56	101.12	105.54	109.89	111.93	104.85	111.93	105.05	106.45	116.92	102.85	111.12	109.14	106.19	115.8	105.67	113.69	100.04	105.66	112.08	112.13	116.95	105.27	102.66	120.62	114.41	111.41	105.74	109.3	113.55	108.65	99.657
105.76	108.86	103.71	106.07	99.688	105.64	114.12	107.75	103.9	118.72	106.42	105.04	107.31	99.809	111.97	102.66	108.86	108.72	106.4	100.04	99.369	110.58	98.771	112.54	108.8	115.18	103.53	114.57	103.06	104.29	98.384	104.83	99.912	105.06	102.56	108.72	100.99	105	99.387	106.16	110.1	108.47	109.58	111.88	103.99	106.65	108.11	110.74	108.56	114.09
107.54	105.03	104.35	94.432	101.18	118.12	107.45	102.33	107.45	100.31	112.07	110.41	100.26	103.56	110.16	100.6	105.69	99.485	109.84	113.84	107.83	104.6	99.599	106.52	100.09	99.452	97.514	115.06	111.72	105.6	115.39	105.14	104.85	109.91	110.25	105.32	110.25	106.85	110.03	93.774	110.38	105.56	109.35	106.93	107.83	103.14	101.31	111.25	107.84	100.58
106.68	105	105.21	104.43	105.44	102.19	108.76	106.94	103.53	110.12	98.094	97.84	103.58	106.55	106.02	112.03	95.87	99.613	103.88	104.63	113.15	106.44	105.37	104.81	114.17	105.7	99.109	100.67	102.75	99.756	105.01	111.79	104.94	99.04	101.68	103.32	101.96	103.37	105.42	108.4	99.268	101.87	105.73	94.897	118.3	109.12	106.44	100.62	103.1	109.35
107.79	104.85	112.33	108.51	114.24	118.44	104.12	112.33	105.61	111.92	105.18	109.71	110.69	112.35	106.01	110.39	97.634	112.92	97.673	110.69	102.84	107.35	107.33	101.57	107.11	110.47	104.15	113.91	109.17	116.72	102.04	107.4	102.58	112.68	109.63	109.42	111.89	106.65	98.935	114.52	99.789	109.64	113.33	105.19	119.14	108.3	120.87	113.98	106.5	112.31
106.2	99.801	103.71	102.84	107.94	109.48	112.18	105.58	104.83	113.55	96.96	112.3	110.41	102.26	107.61	101.27	104.53	102.82	96.805	102.04	97.18	115.9	115.58	108.99	90.944	104.05	104.11	112.58	105.34	101.91	107.55	111.97	110.05	104.95	105.9	111.34	110.31	104.41	103.51	101.04	107.46	105.96	114.67	102.85	94.764	105.13	105.61	112.23	104.66	104.7
95.156	114.81	103.94	111.41	101.26	97.26	102.8	105.47	106.42	109.07	108.07	117.39	115.3	107.95	115.47	115.75	109.59	106.46	111.03	112.65	109.83	113.09	102.94	103.12	106.05	108.85	107.71	105.62	97.975	111.77	112.87	109.36	106.48	107.6	103.08	109.08	107.51	112.19	107.57	113.39	110.24	113.91	111.12	106.65	110.28	104.11	111.41	102.02	102.69	96.212
102.81	102.63	114.14	109.43	115.27	99.846	109.73	102.87	112.97	108.13	101.93	117.7	106.92	118.74	109.54	108.07	109.82	103.68	111.76	111.91	105.97	108.49	107.33	105.61	101.53	106.53	104.38	110.23	110.17	110.61	100.97	100.69	112.19	103.35	106.6	111.8	111.87	114.23	107.56	120.02	105.28	105.97	103.58	97.643	113.78	113.84	111.84	106.8	106.58	101.4
105.51	101.78	114.52	110.38	106.93	112.5	107.12	102.49	103.67	103.92	102.54	112.6	102.73	106.65	106.08	111.89	107.81	104.59	108.8	110.63	108.93	113.68	99.902	111.62	107.03	111.79	109.2	110.17	111.17	105.87	113.22	99.833	106.36	103.64	100.86	99.175	109.08	116.37	103.46	104.51	103.67	106.05	104.83	106.13	113.54	108.35	102.77	107.31	111.93	110.61
100.47	108.89	109.29	112.04	106.12	108.3	107.34	110.77	113.53	111.13	104.7	110.46	101.81	113.86	101.92	111.95	113.64	101.58	112.81	110.95	109.19	105.87	110.21	109.01	109.8	106.83	110.56	111.69	99.658	115.85	105.3	109.23	98.333	103.96	102.72	109.3	105.28	97.267	106.3	113.51	118.64	106.72	109.08	107.45	102.93	105.21	101.29	105.37	102.04	107.68
94.447	108.58	107.85	102.96	104.98	108.63	116.29	101.4	108.95	116.59	101.59	96.955	113.45	116.69	103.85	107.75	111.97	104.41	105.18	111.47	104.76	106.89	105.5	111.06	112.93	105.87	107.13	107.28	100.42	112.39	101.31	107.51	115.47	97.339	114.93	104.51	106.53	113.15	101.14	108.06	110.54	105.8	122.18	109.37	107.6	97.913	111.62	104.73	104.62	111.08
111.1	104.74	111.53	107.48	106.91	106.42	105.45	106.2	107.17	108.07	110.4	106.32	115.83	106.54	106.95	105.11	107.23	100.81	103.42	98.588	110.98	99.209	103.95	112	105.59	107.98	101.67	104.22	101.7	104.82	112.41	111.24	102.21	110.23	109.13	114.83	116.16	98.783	106.47	111.39	113.37	100.4	101.87	107.35	107.15	110.56	111.77	120.11	107.87	115.12
113.61	99.256	116.36	101.97	106.73	112.13	104.1	105.39	107.22	115.68	105.33	104.04	106.06	110.46	113.25	109.7	104.39	104.7	108.99	107.89	106.75	103.59	116.08	109.48	103.88	101.16	109.01	101.39	110.08	107.55	99.2	108.13	108.56	103.83	111.93	103.95	105.9	97.053	95.198	96.883	102.62	105.81	110.47	110.51	111.7	103.87	116.16	102.77	106.77	107.31
113.17	99.574	109	116.31	107.49	109.8	113.31	113.65	103.91	112.07	103.68	96.929	101.68	103.12	99.627	109.14	106.64	110.79	97.307	107.35	98.088	114.22	118.53	105.4	105.61	107.54	113.27	113.32	107.04	109.18	105.88	102.75	113.35	109.55	104.43	105.12	116.47	118.02	105.84	106.91	111.02	115	116.14	110.49	106.85	121.92	109.36	110.53	106	108.03
102.45	106.99	95.93	97.09	101.53	102.61	101.7	103.33	98.904	101.09	96.382	108.53	99.896	102.38	102.54	108.31	106.58	104.68	110.42	104.3	95.897	101.04	100.52	97.29	104.42	100.48	95.586	107.95	95.461	102.16	100.18	104.49	104.57	109.06	99.43	105.52	99.35	99.116	102.48	97.292	102.55	100.67	107.38	105.36	102.42	107.49	101.87	98.068	109.98	100.2
95.721	97.522	107.5	107.36	99.838	99.196	96.936	93.406	109.14	109.93	98.654	99.728	91.124	96.251	96.772	102.12	99.557	105.11	95.683	101.63	100.28	97.542	94.053	104.17	103.76	100.66	96.838	104.06	109.25	95.97	96.444	104.5	108.34	100.52	93.335	104.06	99.1	103.67	104.84	97.408	107.19	96.347	101.85	102.08	97.25	100.55	101.64	96.731	102.95	104.39
111.63	107.44	101.05	108.62	102.22	116.36	108.04	105.99	107.25	100.06	97.386	106.82	102.11	107.52	98.913	105.08	112.53	103.15	108.34	104.16	102.9	115.33	116.82	114.43	104.99	105.7	113.16	109.3	112.59	115.56	96.998	107.17	110.66	112.89	91.721	108.45	110.1	110.05	109.46	111.57	110.64	102.64	96.43	103.66	101.82	104.84	105.09	102.37	102.23	105.24
115.1	103.35	115.84	105.23	105.63	120.61	108.82	106.37	109.6	104.25	107.34	114.89	116.17	115.54	100.92	99.567	107.33	110.88	106.81	107.25	114.42	105.5	111.58	112.17	105.08	113.08	107.97	118.02	112.44	104.52	106.26	103.62	109.15	104.72	110.5	116.52	107.73	106.1	104.36	109	111.37	125.89	99.009	96.93	110.36	104.22	109.17	101.95	104.43	104.01
107.67	98.492	106.45	105.49	99.941	107.39	100.04	98.212	101.38	101.69	106.45	102.51	98.073	93.241	102.61	101.21	105.25	100.8	96.539	102.73	99.463	103.07	104.05	100.47	104.4	104.69	93.642	102.31	94.581	102.64	103.2	98.407	101.07	113.07	103.5	96.35	100.74	90.299	105.63	108.28	108.65	100.19	89.792	94.87	104.62	106.36	109.19	94.022	96.258	100.23
107.87	107.84	103.3	103.06	114.84	106.43	102.33	112.7	108.9	102.61	99.098	109.06	112.09	102.55	111.39	110.5	99.902	95.715	113.74	109.35	108.58	115.44	101.6	106.62	110.62	116.79	116.52	108.37	99.876	105.78	107.2	108.22	120.04	112.12	108.77	104.86	102.18	113.97	107.59	105.19	109.05	109.43	106.73	109.3	113.7	108.77	105.65	103.12	109.34	119.95
112.18	106.4	102.68	105.74	106.73	98.544	110.81	116.47	103	104.69	111.92	102.1	115.86	103.58	115.63	107.5	101.76	114.62	111.54	102.11	100.33	105.39	104.43	107.69	102.25	106.63	100.6	110.01	100.36	97.046	110.89	108.46	112.66	112.21	103.26	104.8	104.59	108.08	112.66	104.31	108.94	109.02	109.56	100.12	102.84	113.98	106.06	99.587	106.09	113.19
98.772	98.761	110.07	118.35	109.51	109.85	107.32	95.977	97.537	98.769	102.64	103.46	99.24	103.62	110.41	99.792	103.62	102.05	113.61	112.2	110.34	105.66	106.61	111.09	103.15	114.6	99.637	111.01	107.83	98.047	108.78	104.83	110.66	107.53	109.71	102.57	110.31	93.259	107	99.087	103.35	109.92	111.69	100.89	106.98	106.04	108.68	103.43	98.352	108.7
101.79	96.998	112.02	109.35	104.92	104.08	109.19	106.64	108.42	102.39	102.61	104.66	99.178	103.48	102.64	108.54	102.11	101.67	102.12	113.55	102.07	96.829	109.76	110.75	96.75	106.98	97.665	107.08	107.41	105.85	103.58	97.923	116.06	101.63	104.01	101.11	100.13	106.21	112.5	96.732	95.916	107.03	112.96	102.87	93.41	103.58	97.493	100.05	102.97	103.56
112.12	98.023	111.61	107.21	96.589	106.29	112.62	106.69	111.59	102.62	102.94	92.49	108.27	107.43	108.52	109.65	110.45	107.61	107.46	108.96	101.16	104.45	110.44	102.92	110.77	114.11	116.35	100.08	115.9	105.63	108.61	105.08	106.47	117.21	107.84	108.76	100.71	101.81	104.47	107.73	101.77	109.82	114.63	114.19	105.12	101.53	105.95	109.54	109.61	111.84
114.12	106.82	118.4	107.1	105.65	107.5	117.79	103.12	109.05	114.43	106.48	107.28	110.01	109.31	116.06	109.33	111.23	115.9	106.36	109.57	110.79	107.79	110.56	110.59	101.51	111.6	103.41	110.75	114.76	114.06	103.23	114.7	109.18	104.71	112.49	114.24	117.26	112.65	113.67	102.13	114.12	114.07	114	106.2	100.53	118.54	119.62	111.07	104.29	111.03
104.02	104.82	105.49	110.98	103.82	112.54	101.31	98.863	111.51	104.37	107.81	112.73	108.4	111.85	100.63	113.56	102.44	100.08	109.68	113.8	107.35	104.36	116.96	108.21	107.77	106.87	111.27	97.4	104.82	97.703	113.25	110.62	105.86	111.28	98.138	112.42	107.36	112.3	110.41	109.62	116.87	113.7	112.47	111.95	108.01	95.618	101.29	104.5	102.9	104.93
104.62	106.98	105.86	106.36	105.92	108.49	101.15	104.75	110.8	99.288	97.243	103.17	101.44	115.88	105.02	101.54	108.98	104.72	99.319	108.03	104.37	97.706	107	108.95	104.38	108.48	117.7	106.49	103.69	110.97	100.91	103.9	106.97	108.24	109.43	104.82	106.84	104.04	103.26	107.02	99.508	104.99	89.703	107.58	102.51	99.554	111.93	108.05	104.4	118.76
118.43	109.44	112.97	98.603	109.08	100.37	98.494	108.34	100.32	111.55	104.31	105.65	96.033	112.89	108.54	105.52	109.55	103.59	108.06	112.26	109.43	97.77	104.25	107.54	112.71	109.56	111.45	99.892	100.18	100.42	110.78	101.58	100.13	108.06	102.01	116.66	103.22	111.14	105.94	108.54	95.483	97.888	111.72	102.16	106.33	100.09	105.85	102.07	106.47	102.44
115.11	114.23	107.37	89.74	114.44	98.869	101.87	102.2	102.53	109.27	105.7	101.84	104.51	102.4	105.07	105.13	102.05	103.26	115.9	103.31	95.77	102.69	110.87	109.56	102.45	103.89	112.06	105.84	112.89	99.436	104.11	111.23	100.35	105.68	104.83	103.61	105.02	102.57	104.59	107.12	102.7	97.405	103.46	106.38	104.66	107.4	106.69	108.38	101.23	108.43
108.77	106.35	104.56	106.67	106.18	103.03	105.93	96.868	100.25	114.05	118.87	104.92	97.767	101.22	105.7	101.16	99.689	90.628	94.397	111.03	108.14	108.13	103.51	98.797	104.75	113.56	109.5	108.31	113.96	99.75	99.996	110.13	101.36	104.64	107.13	98.099	114.51	104.06	102.4	105.71	115.7	103.67	102.99	100.58	102.73	108.41	103.72	113.89	104.49	104.65
100.05	100.75	100.86	95.722	94.089	105.56	91.461	89.988	98.113	92.414	100.12	97.974	97.256	90.685	90.079	95.363	100.92	90.303	105.57	94.072	89.733	89.045	98.273	97.735	99.247	97.081	97.824	104.84	105	95.771	98.899	90.962	96.889	104.95	100.77	95.147	96.428	96.65	96.86	95.386	98.841	100.34	106.78	96.225	99.432	98.148	99.488	101.96	99.915	98.132
114.84	102.83	105.35	110.18	114.4	118.38	113.47	107.92	102.41	104.57	110.09	101.32	105.46	106.55	105.47	102.91	108.65	99.327	109.76	109.24	104.61	106.64	114.07	106.42	114.54	112.56	107.1	105.83	107.64	110.45	101.29	107.18	106.88	103.1	118.52	105.49	105.91	105.97	114.29	112.86	112.5	96.339	105.5	111.53	107.5	113.32	109.69	108.59	113.59	117.17
109.65	108.77	104.77	110.36	118.47	102.24	113.25	113.61	104.61	109.17	107.23	106.59	104.23	115.35	107.72	110.91	108.95	100.6	116.23	120.08	105.3	109.66	107.64	115.84	109.13	105.93	107.12	111.14	106.54	110.65	106.85	108.05	105.8	108.44	104.94	101.75	109.83	109.35	96.78	114.5	105.99	107.27	106.33	109.16	100.26	99.573	107.62	102.65	111.14	115.74
105.59	104.11	107.49	105.33	107.49	116.38	117.02	107.83	107.31	111.67	114.74	99.107	114.34	110	104.68	110.48	114	108.55	110.5	111.61	100.38	110.72	103.88	114.06	107.76	106.94	112.23	107.08	104.8	110.26	107.79	103.84	104.96	116.86	112.7	111.61	108.67	113.65	112.97	100.05	103.11	106.73	104.69	110.11	103.02	111.58	106.34	112.12	106.5	108.95
111.44	95.745	111.34	100.3	107.79	107.64	102.85	112.22	107.39	105.8	106.5	108.28	99.695	100.1	112.92	106.58	105.37	110.39	103.13	110.59	107.15	109.38	105.18	111.84	112.28	108.42	107.54	114.65	100.58	102.66	106.33	104.18	104.09	112.09	93.166	103.91	99.635	104.73	103.04	110.33	111.49	108.11	105.65	116.13	104.97	103.14	106.22	105.28	119.08	112
100.4	102.82	109.05	103.75	102.57	102.83	112.25	102.71	105.77	104.02	108.66	96.936	100.96	108.04	100.86	99.359	100.9	110.79	113.15	103.99	95.089	106.31	108.83	111.91	102.82	108.1	112.81	103.38	108.9	107.7	106.71	96.872	107.46	103.21	101.91	101.72	110.25	102.07	114.77	112.99	110.11	103.89	99.353	111.51	104.44	101.73	101.25	112.58	97.176	100.29
109.68	102.57	108.95	118.48	114.52	112.75	105.12	111.61	107.7	110.56	108.09	100.96	104.65	116.73	107.93	102.08	112.98	106.75	105.57	111.74	104.25	113.22	108.35	113.13	112.69	111.62	109.83	108.04	100.98	115	108.27	108.05	110.86	110.74	105.81	104.64	110.96	112.14	104.44	107.24	119.07	104.68	109.57	111	105.48	108.68	109.86	111.98	104.95	109.26
94.64	97.175	99.65	95.521	93.615	84.783	97.072	102.06	96.81	92.209	104.36	100.51	96.208	112.84	96.179	99.225	97.133	100.66	97.001	97.707	92.563	97.065	94.343	103	95.206	99.714	92.199	95.11	94.462	97.83	94.059	104.85	98.733	98.694	104.54	99.963	99.223	96.585	92.326	90.797	95.242	100.92	85.781	100.48	93.654	97.327	103.22	104.11	98.562	98.722
110.58	103.94	104.42	110.51	109.44	106.99	111.15	107.75	108.07	103.98	111.26	105.52	96.223	105.47	106.18	105.23	104.34	103.61	113.7	97.805	98.04	106.35	100.24	108.05	103.31	105.76	115.12	107.22	101.93	110.2	112.7	101.11	110.71	102.25	109.76	103.42	111.09	110.65	108.97	99.863	104.6	111.23	105.57	93.579	96.27	109.56	105.59	99.772	108.76	104.64
115.15	108.49	117.81	111.09	120.5	102.3	112.1	110.51	100.98	114.17	116.65	106.33	103.21	103.51	105.22	109.4	100.91	108.33	118.42	103.51	111.85	113.03	107.36	108.35	114.59	101.57	105.23	111.25	99.03	107.03	93.276	108.64	103.66	105.28	117.31	106.42	104.9	116.16	104.73	107.05	113.85	108.39	99.746	113.48	105.06	105.75	111.95	109.36	106.91	93.539
99.053	100.14	102.98	107.25	99.299	103.54	98.11	94.578	106.49	107.34	93.406	99.655	97.364	98.332	108.29	109.4	94.975	105.29	96.096	103.04	98.476	98.898	102.61	102.56	98.613	101.78	102.03	95.777	105.86	110.9	93.661	103.08	101.21	106.34	102.7	101.5	99.242	100.23	103.93	96.348	104.65	101	95.797	99.913	103.89	96.044	100.51	107.87	92.568	100.39
109.32	117.33	109.66	111.97	107.25	106.47	119.37	102.7	107.91	110.87	117.73	94.572	101.97	108.1	117.37	104.01	109.63	110.82	101.22	104.43	106.18	109.13	113.8	114.75	110.42	111.92	102.41	107.98	103.48	109.26	102.65	114.14	110.5	103.46	108.47	110.54	114.15	105.18	112.54	106.66	107.11	110.91	106.73	112.77	103.64	114.82	120.7	100.96	105.09	108.42
115.68	111.83	112.47	116.16	114.44	103.5	106.51	105.92	108.4	112.57	108.87	104.35	112.45	108.63	108.71	106.06	113.52	109.73	110.82	116.38	113.15	112.11	107.8	106.13	109.44	116.38	117.82	109.39	109.99	106.13	104.17	104.51	120.25	121.6	120.12	102.19	113.53	111.1	109.77	110.41	105.92	106.96	104.75	106.21	109.24	100.46	104.89	109.86	107.35	112.13
114.57	105.02	104.72	105.11	106.97	115.74	110.99	113.74	106.55	110.3	112.24	109.2	104.34	104.32	100.91	103.89	110.45	102.22	113.81	112.05	111.22	112.92	107.87	119.48	108.37	98.575	105.53	103.04	108.24	107.21	107.03	110.24	109.12	103.94	115.94	109.64	103.95	109.83	105.85	110.66	115.19	106.88	102.27	103.57	112.16	103.56	104.72	107.77	104.94	98.955
106.68	110.16	106.82	104.99	104.66	105.12	105.06	109.43	111.63	118.23	101.86	92.983	101.4	105.11	107.23	107.07	109.19	106.44	108.69	104.16	113.08	105.78	103.26	107.61	105.38	107.12	105.25	104.08	106.2	102.24	112.24	104.89	104.16	103.09	104.63	99.691	101	106.73	111.47	100.44	102.74	103.92	108.71	109.5	107.09	103.74	98.305	98.262	97.146	107.13
91.949	97.207	96.789	99.448	102.7	95.048	99.715	107.87	104.91	105.81	104.51	96.751	100.5	104.4	102.02	97.676	106.12	102.85	96.004	102.11	102.04	93.636	103.18	108.45	98.959	98.87	91.827	109.33	102.68	94.779	107.66	100.41	94.91	98.635	100.86	87.078	97.14	99.217	102.25	100.7	102.29	103.49	98.501	107.29	100.75	90.953	97.112	102.7	108.02	103.5
112.13	107.48	112.09	110.29	114.76	107.79	102.51	97.634	105.45	101.23	106.85	102.97	107.71	106.73	112.03	107.3	110.42	103.63	116.04	117.46	99.87	112.41	110.43	109.17	111.4	101.5	113.47	105.44	103.2	111.4	98.771	106.86	108.62	103.01	102.84	110.41	109.76	112.33	108.85	111.56	110.41	104.39	108.76	114.11	99.989	98.106	108.16	116.33	106.97	117.66
92.833	93.654	95.479	96.043	97.389	103.74	99.201	94.886	96.449	92.464	92.445	98.683	97.521	108.52	97.932	96.307	103.27	102.89	99.856	95.728	95.146	96.495	99.436	102.99	104.4	98.289	104.81	105.69	103.08	96.962	99.43	97.043	95.734	102.64	99.454	92.048	107	107.2	97.409	98.07	89.938	97.183	96.274	105.21	98.83	105.34	90.325	92.541	94.201	97.494
98.411	100.86	97.957	95.958	97.293	94.857	91.966	100.66	101.35	103.73	101.72	101.78	101.27	95.973	100.58	97.621	93.018	96.908	90.687	95.072	101.78	104.53	102	102.25	96.002	101.03	100.35	94.96	102.2	108.01	89.729	102.11	101.06	88.786	102	102.46	99.838	107.52	105.62	99.25	101.73	101.26	101.42	97.116	100.82	97.453	94.897	90.595	101.28	100.52
104.73	102.96	105.33	104.71	98.355	108.06	105.16	107.88	102.86	107.2	101.47	105.86	113.81	107.28	111.48	105.06	107.56	101.16	99.202	108.64	107.32	103.6	105.31	103.86	114.9	101.74	109.35	116.38	105.21	108.82	102.13	116.23	103.03	105.38	109.07	110.28	97.326	110.02	104.98	109.27	102.49	101.58	104.88	97.495	104.19	104.35	109.49	111.02	107.78	96.379
113.37	116.76	107.3	103.18	109.17	104.92	104.93	104.81	106.46	107.4	105.88	106.89	102.23	104.55	107.77	99.773	103.3	101.71	103.33	108.46	106.82	98.954	111.4	103.7	108.15	109.37	114.88	106.92	105.38	105.3	112.47	99.602	108.32	103.06	111	101.4	114.86	103.15	113.69	103.22	99.523	109.81	109.98	111.11	110.93	106.71	108.03	105.43	105.03	105.84
95.317	99.992	102.27	107.15	99	102.07	94.617	89.69	105.27	104.75	111.01	101.52	94.993	99.853	104.11	104.35	104.42	96.694	103.93	96.858	106.88	109.54	108.05	102.28	99.207	101.16	100.54	101.51	98.715	102.02	114.97	103.07	98.332	101.79	98.089	92.985	108.22	105.48	99.949	96.406	99.632	109.66	100.97	103.82	101.97	102.86	102.25	98.82	99.715	98.058
100.09	110.05	104.57	107.87	111.65	103.16	105.01	106.66	105.71	100.19	99.362	109.5	110.14	101.37	121.95	109.66	104.98	104.74	102.21	106.07	108.35	101.29	103.66	99.584	103.1	109.4	105.96	110.53	100.24	106.64	105.25	112.82	111.47	101.88	103.67	104.55	106.83	100.69	108.61	112.97	106.95	109.4	107.8	95.922	106.04	105.06	95.189	102.64	104.63	106.42
109.06	114.1	102.06	115.4	115.33	104.56	112.12	112.88	106.73	117.32	112.6	113.14	97.515	105.67	108.3	115.15	98.432	110.57	102.09	104.01	114.74	114.92	109.03	113.83	103.7	95.712	103.72	108.98	102.52	108.53	103.86	109.85	104.19	111.96	121.71	109.51	112.61	99.342	115.25	116.77	106.56	110.15	115.57	113.66	113.09	100.01	105.7	107.9	108.85	102.05
100.93	109.14	111.2	102.21	102.17	106.88	97.665	112.27	108.27	103.92	119.5	107.24	103.33	108.38	117.54	105.51	107.67	105.04	106.53	104.83	110.72	106.8	107.44	104.97	109.72	101.72	107.42	103.2	110.71	105.13	107.63	99.987	111.71	111.22	100.98	102.49	114.83	107.11	110.35	111.83	115	113.63	108.42	107.19	118.3	111.29	106.5	107.24	102.03	110.18
114.38	117.17	108.19	111.93	104.88	105.46	112.71	110.62	110.7	116.52	109.19	104.09	108.79	106.58	99.869	101.93	114.92	104.93	106.25	114.25	110.6	109.3	103.78	102	100.96	100.85	98.332	107.28	113.56	109.95	106.45	108.56	110.31	104.6	104.87	106.97	112.05	107.63	107.73	106.54	116.44	106.47	112.72	118.27	113.86	108.26	104.26	109.84	104.64	116.93
99.617	106.85	102.76	108.46	100.1	103.93	99.687	100.75	104.18	105.1	107.38	109.98	104.24	104.57	106.84	106.02	111.57	103.02	106.1	108.88	102.68	107.34	107.53	98.334	101.69	106.72	92.485	110.81	102.68	90.996	108.19	109.71	108.69	103.99	115.24	112	103.69	109.11	112.57	113.95	109.98	107.47	107.11	106.63	99.311	101.78	103.15	107.21	101.7	113.21
111.96	115.64	103.36	110.15	105.16	104.71	108.07	110.6	117.44	106.92	104.92	113.64	111.46	107.89	106.83	104.71	117.48	107.69	106	105.96	103.9	111.51	113.54	117.27	100.91	102.17	111.01	107.9	117.76	109.31	112.57	115.55	108.84	108.26	108.97	106.81	104.82	109.55	107.37	103.79	110.04	112.49	111.33	116.19	113.08	111.07	108.97	107.24	121.54	109.94
106.69	111.3	95.55	99.707	96.306	96.823	110.47	94.045	95.65	94.879	100.87	103.17	97.519	93.508	90.494	90.178	89.974	106.61	99	90.591	91.508	98.86	100.53	95.087	92.433	108.63	98.423	101.71	93.494	97.92	92.265	101.2	98.044	102	101.1	98.325	93.819	101.63	98.203	93.291	98.963	104.03	100.76	95.569	94.537	94.342	100.6	104.95	95.322	100
107.19	113.36	99.613	98.217	108.4	116.08	117.28	105.26	101.28	111.06	94.603	106.16	103.33	111.31	109.64	108.38	104.32	102.39	120.02	107.9	111.61	105.34	100.18	105.58	106.01	100.58	99.416	98.244	105.81	116.62	107.34	105.07	105.24	103.07	111.05	103.64	105.59	114.4	109.22	100.75	101.14	111.67	111.14	114.97	100.28	108.57	110.62	102.86	109.18	103.4
103.56	112.23	106.15	111.97	106.23	103.98	113.13	102.48	107.91	106.56	109.01	107.07	102.32	102.85	103	98.304	105.2	108.37	93.706	106.04	103.5	106.88	99.658	108.65	103.72	102.21	104.66	108.68	103.3	105.64	107.77	99.747	111.42	107.06	104.43	103.82	103.05	108.51	105.32	112.33	110.46	107.52	100.73	101.5	114.39	109.4	101.64	102.86	104.64	103.06
105.67	105.72	116.71	109.43	109.79	115.78	105.58	108.92	100.17	107	108.52	105.27	105.93	101.83	105.23	109.85	106.92	105.14	115.29	110.06	105.96	103.02	114.84	108.29	110.16	112.06	97.133	109.14	108.34	98.523	111.7	102.49	106.78	95.481	110.17	112.3	105.16	107.06	114.48	110.65	97.908	114.07	110.73	105.09	115.54	101.32	109.33	105.83	108.59	112.65
99.89	94.328	107.22	98.065	98.313	91.522	104.12	95.02	96.38	105.99	103.39	96.951	90.245	96.478	98.525	93.563	94.684	104.42	97.885	95.926	105.98	104.5	98.089	96.179	100.21	98.58	92.529	103.67	103.77	104.65	94.71	90.637	93.367	98.2	109.86	107.88	94.841	97.903	105.06	102.28	97.639	99.133	104.62	104.21	99.179	93.738	99.581	106.61	100.23	100.51
100.2	100.49	107.85	116.25	99.968	112.64	109.83	115.37	105.67	101.68	104.04	110.35	106.23	105.86	109.02	104.57	100.24	106.65	106.14	108.85	106.02	110.52	96.983	101.86	108.86	102.39	98.142	110.61	106.62	114.77	102.57	98.309	119.12	107.88	103.98	100.53	109.39	106.02	94.938	104.89	101.36	95.836	110.54	103.15	102.91	112.55	115.6	109.59	101.68	106.38
103.96	108.27	104.07	109.82	118.46	105.66	100.06	105.29	104.91	106.81	101.61	99.61	110.98	105.22	108.12	100.24	109.12	111.93	107.09	106.2	108.98	110.41	108.98	105.28	104.35	107.59	107.34	108.63	107.48	94.268	111.75	107.84	107.84	102.12	100.02	106.71	110.48	99.808	103.89	106.68	102.16	102.5	103.26	101.5	94.623	101.61	112.48	109.94	107.57	104.05
109.15	102.21	108.14	113.03	105.41	110.42	101.76	103.24	103.65	106.84	107.95	109.04	106.94	109.23	101.94	107.87	108.16	105.46	110.36	112.75	116.65	106.51	112.16	108.99	111.19	114.36	104.41	104.1	111.64	110.85	103.1	112.25	105.49	113.85	117.75	103.63	107.73	107.52	106.28	107.97	107.42	107.29	107	110.36	107.75	104.51	105.05	102.06	109.87	100.88
100.99	116.2	103.25	109.89	110.92	116.72	107.62	109.54	107.95	100.8	111.37	103.7	108.28	105.55	108.95	104.97	100.62	107.23	106.43	103.67	104.59	110.49	107.22	102.48	108.41	106.99	106.75	108.09	118.23	106.35	106.69	115.3	113.85	106.78	104.89	110.52	105.69	101.68	103.26	112.9	108.16	106.03	107.81	109.09	109.44	109.24	101.21	110.88	111.04	115.63
99.236	104.45	114.93	105.5	104.38	111.46	109.2	95.371	106.75	100.7	111.8	94.996	106.06	106.15	100.06	106.57	102.77	104.26	111.04	106.33	98.796	107.04	111.73	111.75	110.36	110.3	100.21	101.57	99.671	109.43	108.33	106.51	102.8	111.2	103.21	113.66	113.15	98.058	107.86	108.84	102.29	107.2	110.41	100.96	105.09	104.66	104.78	102.67	103.28	103.81
106.26	105.94	103.17	113.48	104.14	103.47	102.49	104.99	108.15	107.03	103.71	107.86	105.72	107.4	110.31	103.19	106.36	109.38	114.46	108.91	106.35	107.87	105.66	109.66	112.65	107.47	101.76	106.58	111.41	98.301	110.94	105.46	100.96	115.13	101.41	108.94	112.47	117.79	103.27	112.93	104.19	104.46	112.72	107.49	116.04	104.43	104.31	110.99	105.86	101.06
98.396	107.37	100.36	99.347	109.58	116.22	109.5	109.33	104.56	114.35	111.21	114.8	110.37	107.58	100.18	102.74	104.13	108.1	102.43	106.18	98.539	109.63	110.02	103.11	101.08	106.34	108.98	95.208	110.61	107.92	107.56	103.99	109.22	96.093	104.95	101	106.64	104.1	107.78	113.72	100.62	110.08	98.027	104.9	106.71	101.95	108.89	112.05	110.04	104.49
107.55	102.83	110.54	106.06	99	108.01	108.23	112.03	119.55	102.73	106.59	107.47	104.63	101.88	107.03	109.79	110.81	113.16	117.41	107.6	108.96	117.26	105.16	120.27	111.63	104.28	107.05	103.68	115.74	112.39	108.91	109.7	100.17	110.41	103.32	105.28	109.63	116	115.8	112.04	113.84	108.14	105.81	110.91	106.86	112.6	104.69	109.81	114.52	104.9
102.04	104.47	105.09	92.297	102.48	96.584	94	93.934	99.888	98.742	99.541	91.472	94.598	103.04	90.199	97.311	92.635	109.42	91.391	92.575	98.735	98.845	98.556	99.405	95.688	99.919	102.12	100.97	101.13	98.727	97.305	91.569	98.643	101.24	96.929	97.679	93.024	90.883	106.02	98.532	102.18	103.9	98.096	96.538	104.92	99.483	97.004	97.526	92.276	94.961
106.55	106.65	101.04	107.69	103.32	111.25	100.84	102.55	114.77	102.41	109.61	108.48	103.36	103.91	100.23	113.59	112.79	107.42	112.44	106.02	104.4	111.92	105.47	101.16	116.24	101.83	111.91	103.55	107.95	106.8	101.63	113.2	101.45	113	113.31	117.29	104.45	107.67	101.02	104.16	114.95	108.92	105.92	108.76	112.96	111.09	102.52	102.07	107.42	108.39
108.01	106.41	107.04	96.695	105.2	102.15	97.741	93.246	98.171	106.2	107.1	111.93	106.42	110.59	103.39	92.018	105.11	113.12	104.71	104.49	101.83	108.01	108.64	103.54	112.26	107.22	98.967	100.57	102.08	105.23	102.71	105.77	108.95	100.68	109.72	107.77	115.75	107.24	104.28	113.9	98.977	101.77	113.16	97.753	98.542	109.72	116.42	100.37	111.53	104.51
103.18	107.34	104.49	103.23	105.7	111.22	108.55	100.2	105.32	96.474	102.93	101.14	99.484	108.68	114.58	112.38	105.56	100.88	109.99	104.4	104.1	110.71	94.049	105.26	105.87	108.62	97.666	101.53	105.67	100.3	102.49	106.37	105.98	110.13	102	109.59	105.24	109.15	96.866	103.66	104.98	98.261	115.43	104.53	109.74	104.89	111.33	101.45	103.85	110.48
100.85	112.77	105.35	101.66	113.96	109.27	107.65	109.63	107.79	104.81	106.84	112.23	110.85	105.48	119.55	115.01	111.48	106.18	104.89	102.21	110.43	105.34	99.795	108.78	102.78	107.9	108.03	109.18	112.14	107.53	105.56	112.37	109.68	106.21	108.45	109.11	112.51	107.74	106.82	102.95	107.22	107.58	104.84	102.73	109.55	107.66	107.96	104.92	107.94	114.49
108.08	107.76	116.12	113.32	112.97	106.24	112.17	109.13	109.67	105.81	107.82	110.59	111.84	109.35	104.88	116.56	106.01	110.93	117.27	118.34	113.85	109.52	113.81	104.02	111.67	114.34	114.89	106.07	112.47	112.7	111.66	107.4	118.83	110.82	100.58	108.36	119.27	110.92	111.07	107.82	106.02	109.9	108.74	116.72	112.09	107.02	106.72	104.7	106.38	111.08
110.11	102.9	103.5	109.75	100.51	96.534	104.66	104.64	102.2	104.36	107.42	111.65	109.93	111.18	117.22	106.73	106.08	102.19	99.374	98.52	109.27	108.57	103.57	110.15	106.9	99.74	107.77	109.95	107.52	107.26	111.26	110.78	106.47	102.3	103.64	115.53	109.3	117.91	106.44	114.83	112.82	114.69	104.7	109.75	108.03	110.27	103.92	107.1	113.63	105.19
102.96	102.32	102.36	107.52	105.04	107.14	106.16	112.15	104.8	106.24	96.638	102.31	109.73	104.77	104.21	113.95	109.43	113.63	101.11	99.285	99.121	104.17	110.73	113.5	106.48	105.45	105.03	108.75	104.87	106.72	100.07	102.37	106.51	109.95	104.51	99.702	110.3	98.753	105.73	107.14	107.98	107.91	104.06	107.4	99.739	100.89	105.33	114.74	104.62	106.03
103.12	104.97	104.36	98.59	100.99	95.762	95.664	97.488	99.963	106.95	96.238	97.859	91.946	109.36	93.557	105.92	102.69	96.7	93.847	102.23	94.005	107.4	104.4	97.587	104.81	100.66	108.85	93.446	98.608	97.599	99.415	93.082	104.96	96.043	90.231	99.896	102.84	101.64	100.57	109	95.534	94.19	98.183	105.83	91.373	98.254	96.393	98.189	96.126	96.691
102.96	92.557	101.45	102.07	97.785	90.016	84.113	95.136	100.77	100.31	95.508	101.24	103.18	97.687	100.72	91.121	97.976	101.28	95.852	101.57	96.145	100.93	109.51	89.347	95.427	95.487	105.83	95.283	101.12	99.983	89.02	100.18	104.27	105.71	101.16	96.139	105.43	94.828	96.581	103.38	96.881	91.669	94.467	95.295	104.12	97.367	86.012	96.57	92.061	101.9
102.3	107.83	105.51	112.69	111.77	106.67	107.65	107.71	104.8	104.21	101.76	106.01	110.65	104.45	103.24	99.346	103.6	101.88	110.74	112.34	102.32	110.83	108.01	100.18	110.44	112.9	102.14	100.73	109.66	110.74	104.12	107.93	103.38	102.34	106.57	107.96	109.28	109.47	103.55	101.73	106.05	107.51	103.21	104.14	110.03	102.12	104.1	97.43	102.04	107.39
101.5	104.69	101.95	89.005	100.71	107.07	107.18	92.312	91.527	103.4	96.961	99.95	91.785	102.82	97.939	96.19	98.97	89.405	98.24	97.355	97.118	92.013	102.24	89.375	96.043	109.04	92.38	95.962	113.99	104.52	90.662	94.967	96.81	95.18	102.3	95.296	96.526	97.389	103.17	95.408	101.97	109.7	98.927	92.401	95.313	96.798	100.73	100.07	100.1	102.07
104.7	107.56	115.9	96.941	115.4	93.41	109.66	101.7	110.67	100.54	105.32	100.31	106.55	107.29	110.71	104.15	110.09	109.29	93.546	100.33	109.37	102.14	105.26	102.26	90.991	105.42	102.93	106.44	101.46	99.799	112.04	101.22	107.15	102.27	109.12	114	113.76	110.84	101.2	113.81	94.076	92.436	104.12	111.12	102.55	117.53	100.99	104.94	108.85	103.16
93.203	92.608	99.584	94.833	102.88	96.101	98.324	108.44	87.555	95.85	104.3	97.659	108.99	98.799	85.818	103.49	101.13	98.615	89.941	92.183	104.82	102.83	99.007	100.3	90.16	95.181	100.83	88.343	99.509	97.377	98.965	103.5	92.628	90.081	95.226	95.629	108.83	96.749	103.41	98.586	96.667	98.912	98.234	99.434	105.36	87.212	92.598	98.34	105.28	100.3
104.18	104.53	111.08	105.3	106.79	105.49	104.24	114.39	99.099	99.421	101.2	117.17	108.98	106.73	108.33	102.92	98.918	111.2	105.65	105.28	108.88	109.52	115.94	104.84	113.59	96.944	109.48	106.06	106.62	110.4	103.17	101.13	93.031	102.86	101.59	96.813	105.8	101.71	111.01	107.14	101.83	104.35	110.62	107.9	101.11	103.09	106.56	98.96	101.55	97.83
106.34	112.02	92.857	105.76	101.75	105.63	104.4	110.86	107.2	114.81	109.47	108.16	104.58	103.4	107.63	98.545	104.67	101.83	110.04	110.89	106.79	109.02	103.93	105.84	109.05	105.16	112.12	103.19	101.88	106.99	97.767	105.69	104.88	108.31	102.31	102.45	111.24	101.67	96.136	108.29	100.96	99.073	103.07	112.89	101.35	106.46	98.304	103.43	104.45	100.46
103.94	98.118	105.01	95.269	92.811	82.037	99.343	98.366	96.069	93.935	103.81	86.475	97.236	102.16	96.082	98.974	89.479	102.05	98.751	102.62	95.474	97.915	103.89	108.13	101.42	96.822	93.117	100.52	99.54	106.22	93.117	102.02	97.065	98.112	98.556	98.455	97.566	107.25	88.156	102.26	104.25	87.845	103.13	98.945	95.375	96.826	102.46	105.53	97.703	95.272
98.665	100.55	108.17	101.67	110.3	106.68	109.13	98.79	111.67	111.35	110.71	102.35	112.4	105.48	115.17	106.45	101.69	107.46	103.01	115.38	106.14	99.874	101.62	116.87	108.54	113.79	107.66	105.81	111.12	108.81	113.23	105.05	101.99	104.59	102.84	101.62	111.22	113.75	93.587	99.533	109.87	110.08	97.688	114.04	110.53	105.19	107.73	103.46	108.48	109.86
99.042	101.22	95.889	100.48	94.553	97.249	97.984	101.9	92.19	93.025	83.965	95.129	91.234	91.734	95.319	100.75	91.055	100.55	98.101	103.08	101.61	109.12	102.18	93.157	89.529	108.57	103.42	101.97	98.841	101.03	100.08	94.132	97.975	101.07	94.366	95.286	108.28	94.501	96.351	107.83	92.29	97.246	93.231	112.62	95.727	105.93	92.25	89.527	95.77	101.09
103.84	93.039	92.152	96.282	98.615	95.963	102.74	90.931	99.21	101.5	98.061	103.24	88.708	102.47	95.907	97.046	90.784	96.791	91.412	99.722	102.65	98.891	107.09	100.71	98.265	94.869	107.2	93.156	100.64	97.336	102.37	101.54	104.39	99.736	90.917	98.809	113.88	105.61	101.81	101.48	102.55	97.383	101.45	104.99	99.402	96.194	99.615	96.629	98.444	100.76
110.18	109.04	106.73	115.07	105.2	114.32	110.08	109.54	107.23	105.21	108.88	107.48	110.54	114.66	108.66	104.77	103.9	106.39	106.79	104.13	118.59	106.75	106.85	103.65	115.06	102.45	108.76	107.83	104.19	110.01	111.61	109.7	103.09	108.5	103.16	104.17	103.9	112.18	104.56	104.62	112.07	99.871	100.66	107.64	110.08	109.42	110.55	105.45	105.15	104.26
102.3	111.41	110.69	104.35	101.07	111.85	113.57	114.38	112.12	103	101.94	108.88	109.59	97.043	107.75	108.94	115.02	101.29	102.47	102.91	107.79	100.28	109.63	107.52	112.81	109.9	109.63	112.86	102.55	116.68	113.75	101.17	106.91	107.92	109.46	113.55	112.2	107.76	107.15	109.5	107.59	108.85	106.99	108.79	104.46	102.3	103.61	117.76	107.96	109.47
101.79	95.473	107.62	102.47	105.19	100.3	95.568	103.53	93.985	105.8	97.015	91.026	101.08	98.044	100.2	95.993	101.5	98.895	98.522	99.667	100.34	103.99	93.621	105.3	99.798	107.67	104.44	98.489	96.546	105.49	107.17	99.595	102.52	102.35	100.45	107.02	109.83	97.306	102	113.79	106.46	108.09	99.93	104.07	108.22	94.512	103.62	104.08	110.26	100.78
107.86	108.44	103.44	114.83	111.47	103.14	106.37	106.18	105.76	109.2	100.27	104.91	109.79	101.21	109.11	112.01	103.6	102.42	105.24	107.81	109.71	107.65	110.28	104.22	97.785	98.598	100.21	107.72	104.42	108.98	107.82	104.3	99.041	99.742	104.59	106.17	105.59	101.03	107.76	109.89	106.01	107.12	91.185	99.428	109.16	101.58	116.42	102.88	102.15	102.34
114.29	111.8	114.26	97.471	117.24	108.08	109.47	99.773	104.51	104.01	108.28	105.1	101.45	104.16	100.19	110.19	102.63	104.84	109.87	112.35	120.45	106.47	108.5	113.85	107.95	106.33	114.89	109.01	117.02	109.86	110.32	112.38	107.78	101.74	112.84	105.21	106.82	116.69	114.28	113.1	114.72	113.63	116.03	103.96	103.42	102.31	103.05	105.73	109.53	107.85
100.34	97.168	107.43	102.68	106.84	102.24	110.74	116.38	106.14	107.15	100.34	117.72	122.01	120.62	104.79	112.64	110.01	108.27	113.56	103.88	116.52	109	110.54	96.464	110.98	103.67	110.54	107.29	113.03	108.02	107.38	110.82	111.48	105.72	108.53	113.22	103.29	105.74	108.03	105.74	109.07	110.85	108.59	112.98	107.92	107.46	104.58	112.28	111.2	113.29
107	105.56	102.76	112.17	105.22	108.61	113.78	103.42	109.71	108.86	101.7	110.08	111.39	103.38	113.77	111.5	108.74	103.96	113.32	109.36	104.87	110.74	110.27	108.27	106.25	102.88	110.4	111.75	103	101.35	114.69	102.22	102.77	107.84	107.41	100.7	105.33	106.12	120.44	116.62	94.436	108.71	111.57	105.85	100.41	109.26	117.34	113.56	99.139	104.11
101.74	100.43	98.004	104.96	102.7	105.98	103.88	99.642	95.319	108.18	103.06	98.366	102.2	99.937	108.56	99.199	102.74	104.68	103.24	100.95	94.904	97.82	99.456	98.494	102.87	103.25	98.241	105.8	105.88	106.22	95.551	100.99	118.53	92.853	101	96.236	104.4	99.086	97.896	105.36	91.645	100.61	102.89	93.673	99.595	104	102.8	98.444	99.736	96.572
102.68	114.57	107.04	110.82	104.12	109.55	105.41	108.93	106.11	110.9	107.61	102.66	112.25	105.5	105.74	101.35	105.84	107.41	107.94	106.41	109.52	108	106.54	107.94	111.05	107.17	105.37	108.54	114.18	112.77	111.55	106.46	103.13	103.68	100.24	112.37	112.91	111.63	105.46	110	119.1	117.46	101.04	110.13	103.8	114.3	104.74	106.12	104.47	109.09
109.81	108.28	103.69	113.04	106.38	119.29	100.35	110.92	115.73	108.49	115.11	110.24	112.01	109.9	108.92	114.4	115.54	114.53	102.01	107.59	105.77	108.55	104.28	112.51	114.81	105.46	113.76	114.6	113.23	104.48	108.94	100.73	118.49	109.46	106.05	112.06	106.07	104.72	113.11	108.97	103.63	103.45	111.03	109.39	117.56	110.92	101.54	108.62	102.2	108.49
99.333	99.895	99.34	101.97	83.636	105.88	90.833	103.61	103.8	98.202	96.144	100.46	91.933	103.85	99.022	96.047	105.09	96.278	87.836	98.397	105.94	95.669	102.96	95.117	94.866	100.02	97.628	95.9	104.6	93.933	94.488	96.843	96.947	104.02	93.267	100.1	92.338	106.92	93.453	106.83	92.898	101.56	98.602	89.272	100.37	99.208	105.38	104.01	104.09	103.18
106.53	99.389	104.5	113.82	111.24	103.3	111.73	107.26	102.55	105.6	100.01	107.55	99.733	117.17	109.64	111.45	109.38	107.18	99.869	118.33	104.25	108.17	110.38	108.34	106.47	107.99	116.8	99.385	113.23	109.97	108.13	116.74	105.87	106.42	114.08	120.41	107.06	102.98	96.348	102.57	105.67	113.71	103.31	112.49	98.802	109.06	115.53	100.44	100.46	98.382
106.96	100.42	93.779	99.814	113.18	95.348	107.94	97.627	104.19	106.71	96.07	100.91	105.91	109.14	108.26	104.78	103.58	109.81	106.89	104.21	101.7	105.73	104.04	109.24	96.271	101.54	98.547	111.8	104.07	100.03	95.047	101.88	109.46	109.68	113.61	101.87	105.88	95.723	109.89	106.63	104.57	105.18	111.39	100.92	106.74	104	100.64	106.05	102.93	108.51
93.778	100.39	97.423	108.31	101.62	99.327	104.45	102.85	101.63	110.51	100.05	104.48	100.33	108.74	96.748	104.04	96.523	100.88	105.88	97.622	105.8	103.39	95.006	103.31	99.107	85.286	98.76	100.45	97.022	110.05	106.32	98.694	99.254	96.289	95.195	94.803	102.74	100.05	92.759	96.695	98.17	95.684	98.234	98.182	103.43	95.757	99.262	99.697	92.414	97.132
107.29	109.87	104.5	102.6	110.1	111.86	103.44	108.61	100.36	107.48	112.09	103.43	107.58	100.11	103.73	104.47	105.65	108.86	118.04	103.66	111.17	109.41	105.47	110.78	115.15	107.82	112.44	103.56	99.833	103.94	105.45	107.79	109.58	105.15	111.6	106.24	107.13	107.77	110.59	110.67	111.95	105.37	110.48	103.92	105.22	104.59	121.62	108.64	116.05	109.41
100.67	102.55	93.926	95.909	103.97	91.557	98.113	93.189	93.08	104.69	98.333	99.203	96.37	94.144	98.475	102.28	96.226	95.855	98.413	99.365	89.344	97.908	93.982	94.557	107.34	97.743	90.977	103.1	94.324	100.86	102.52	97.949	87.669	99.657	96.532	100.98	100.92	94.637	97.566	98.03	95.307	100.98	97.059	90.052	99.703	97.942	93.68	97.297	100.54	97.345
105.51	91.572	99.875	99.918	100.65	100.05	100.36	100.04	105.57	104.66	95.464	104.73	95.749	98.698	100.79	101.97	102.52	99.818	102.15	100.03	107.93	96.871	107.18	98.878	98.704	101.28	97.388	107.25	92.806	94.209	96.121	107.36	103.61	105.84	101.51	95.792	96.37	100.54	100.61	98.063	94.224	95.489	102.66	99.549	92.07	103.37	97.656	91.932	98.711	104.63
108.34	106.03	108.09	107.95	101.03	102.41	99.298	102.7	99.506	102.67	91.179	107.09	101.85	106.78	110.65	93.908	105.88	101.06	100.68	102.42	110.04	106.66	97.922	105.87	106.95	98.655	109.93	98.373	104.5	115.4	107.83	108.73	95.813	117.8	104.23	114.18	106.77	111.26	99.944	103.34	110.51	109.18	113.37	108.27	102.23	102.56	109.13	111.54	109.93	103.77
107.17	102.52	113.34	108.05	98.006	105.57	111.75	105.49	108.04	104.99	107.27	100.45	108.38	110.7	110.26	116.44	105.4	101.43	102.06	114.66	110.4	108.79	115.06	120.3	113.16	98.781	106.84	110.21	112.43	106.14	106.58	102.59	107.72	106.16	107.78	106.63	113.45	99.223	110.3	96.214	108.99	112.83	104.87	101.49	116.7	108.2	110.24	112.19	112.54	106.22
109.8	121.93	104.6	107.36	106.94	96.583	104.64	103.9	115.42	108.45	107.34	114.22	115.18	113.96	109.99	110.3	106.06	109.91	113.95	102.5	114.81	109.24	106.2	111.93	120.75	94.621	104.81	109.24	103.31	109.55	110.35	105.55	99.863	105.91	94.742	111.19	114.64	102.88	110.04	105.86	110.63	107.39	112.32	106.59	104.44	105.93	112.7	108.85	110.85	105.86
101.99	94.331	98.073	90.285	100.54	88.885	100.85	110.27	101.73	110.59	99.575	99.186	106.65	109.96	102.73	96.709	98.062	101.16	102.26	93.658	100.31	93.806	95.586	99.234	97.96	97.228	105.04	92.221	104.4	99.205	100.23	103.25	93.71	106.12	96.247	102.15	92.173	102.78	96.956	100.83	98.311	97.729	92.617	93.528	94.813	110.77	97.533	105.38	95.29	94.926
106.9	107.09	112.22	106.64	101.98	103.6	103.46	95.972	104.08	110.38	110.36	109.49	104.62	111.29	102.33	106.61	111.31	102.1	109.89	104.79	106.01	99.751	104.06	106.29	112.53	113.28	105.64	110.84	100.72	102.03	103.88	109.92	112.06	105.04	110.29	104.99	108.06	101.61	110.01	109.14	104.38	102.5	112.17	113.65	101.86	103.23	106.53	104.69	108.74	107.02
106.14	117.61	109.72	111.47	113.24	108.33	110.12	102.82	113.86	111.55	105.46	101.18	109.09	106.46	104.79	108.62	112.83	112.31	106.28	104.53	105.83	116.51	113.2	112.93	104.76	102.44	105.99	102.87	110.76	105.27	106.54	106.41	96.628	103.79	113.13	112.11	113.25	110.23	109.7	112.3	104.41	103.11	113.1	102.4	107.22	108.07	108.93	110.09	101.96	115.76
99.909	105.62	99.189	93.28	97.293	97.398	100.92	102.64	109.1	101.85	107.71	104.46	93.927	106.09	103.06	97.593	104.07	94.103	97.522	104.56	99.575	101.82	101.28	98.637	100.96	111.3	105.63	87.742	91.66	104.67	102.11	95.403	100.18	91.423	98.803	106.06	103.76	95.5	87.84	92.497	108.31	95.395	93.064	103.89	100.54	97.941	97.876	108.23	97.814	106.18
102.19	102.99	101.31	106.44	102.37	106.01	99.801	106.29	100.78	107.99	101.17	101.93	102.08	97.752	103.95	97.503	105.85	102.49	103.7	105.25	109.91	102.89	105.6	105.41	100.48	103.48	102.07	103.42	103.14	106.77	102.48	103.15	100.36	103.51	100.08	113.73	106.13	107.5	93.742	92.305	97.951	100.76	92.553	99.78	101.83	102.28	100.92	106.7	105.54	100.3
102.3	107.18	105.17	95.952	112.67	107.12	104.55	97.109	111.58	103.33	106.07	108.13	101.32	103.49	105.39	108.18	101.66	104.4	106.69	104.92	116.86	108.57	94.764	108.92	103.4	106.66	108.35	111.5	100.35	113.89	103.92	101.75	108.48	104.41	97.653	107.85	116.26	113.47	105.22	100.17	96.479	112.75	109.47	107.52	110.87	108.32	106.87	112.11	106.58	98.162
110.31	104.23	104.74	108.13	109.81	108.35	106.95	115.1	106.05	101.49	102.88	107.73	104.1	100.43	113.97	105.82	111.38	110.43	103.89	99.339	108.81	105.62	102.44	95.017	96.023	106.36	103.84	109.11	108.67	108.98	114.7	105.16	98.843	111.24	106.46	104.85	105.25	110.57	106.91	108.65	108.17	107.33	106.82	115.9	104.6	111.48	98.633	105.9	107.55	106.4
115.8	106.73	113.18	111.95	109.76	108.37	108.52	101.34	101.47	118.91	111.93	103.58	112.2	116.44	116.29	100.87	112.56	107.64	115.63	107.56	105.55	114.46	105.16	114.91	115.13	110.66	103.15	104.85	112.11	117.75	103.65	116.71	106.58	107.89	103.15	112.66	110.76	107.44	106.05	108.69	113.73	101.54	106.6	106.29	106.07	113.58	109.63	107.49	99.934	114.5
108.58	103.36	107.95	98.066	114.6	108.86	102.98	106.45	103.09	102.71	104.39	95.481	98.676	104.13	102.48	112.42	108.51	96.644	109.17	105.36	109.55	104.22	103.36	112.22	97.763	105.77	99.277	108.19	108.8	105.01	109.54	102.14	106.92	104.45	115.67	108.4	111.48	104.99	109.16	105.44	105.56	110.97	106.69	109.41	100.46	98.669	113.5	114.56	104.43	105.42
99.439	103.7	103.02	112.18	104.35	102.48	103.05	109.11	105.08	103.31	98.12	115.42	112.69	104.53	107.44	103.33	107.9	96.802	95.085	98.205	107.66	102.07	107.99	108.87	105.22	100.06	108.18	101.43	108.31	95.876	117.49	103.32	111.96	111.81	109.23	99.431	100.72	98.681	106.74	105.64	109.67	109.94	106.69	109.7	106.08	107.93	101.6	111.8	111.16	102.52
112.98	110.34	100.64	109.55	107.57	103.35	109.99	108.74	107.04	106.94	101.49	112.12	107.08	105.12	115.56	102.31	105.85	107.18	108.83	106.29	115.42	106.81	108.6	106.64	105.09	110.41	116.22	115.18	113.33	113.01	102.72	106.6	106.46	111.84	109.52	101.92	107.59	106.29	110.38	107.78	111.94	111.44	112.48	109.11	115.22	110.94	104.72	104.31	103.27	110.68
104.32	103.12	105.08	115.37	116.88	102	111.65	105.52	107.91	117.26	102.16	105.94	111.36	101.94	90.204	102.31	109.4	93.442	112.46	106.31	114.49	103.83	108.8	114.06	107.23	99.828	105.65	104.35	108	108.83	104.24	111.54	113.35	102.86	102.57	107.46	98.877	104.98	103.52	99.033	99.53	105.36	108.97	110.75	106.98	99.167	97.037	110.8	100.43	106.62
96.079	99.38	100.21	99.718	103.12	93.687	93.431	95.091	92.207	100.7	104.91	99.52	98.684	95.32	100.74	102.64	92.961	96.478	102.86	98.066	95.835	98.584	99.077	105.82	96.214	91.276	99.141	101.98	90.055	97.479	94.275	98.862	96.978	106.51	101.93	95.908	97.907	96.636	97.982	97.407	103.16	102.03	95.002	97.533	103.26	97.631	94.322	102.93	98.373	94.782
103.3	110.39	105.88	108.1	108.32	106.94	110.42	101.17	107.2	117.04	110.4	112.33	103.1	97.141	106.66	111.18	115.64	107.74	111.96	110.19	103.71	103.28	111.81	99.632	109.82	114.42	109.83	112.46	109.66	108.18	104.25	109.41	96.013	103.4	104.93	112.32	110.73	106.76	110.31	113.85	109.04	98.682	111.81	103.3	111.09	101.94	108.14	105.84	109.47	101.21
106.01	108.2	105.2	105.12	108.11	109.97	105.33	113.98	106.83	102.49	104.5	112.48	104.26	104.84	101.96	105.72	109.45	103.53	95.926	114.81	105.86	109.23	107.66	105.17	105.91	105.54	102.13	113.11	116.24	107.7	114.61	103	104.87	105.37	115.09	103.13	107.6	112.61	101.28	109.4	110.12	105.42	109.54	105.44	109.1	106.37	103.17	104.62	110.31	108.97
109.15	99.004	118.57	101.86	100.98	116.31	115.85	99.896	122.12	104.24	108.24	116.11	109.5	103.72	111.36	108	101.43	120.54	97.872	96.684	103.86	102.48	109.46	102.94	111.95	111.11	113.08	97.856	99.732	106.67	107.2	111.08	111	107.07	111.68	99.706	108.68	113.44	105.36	109.8	112.42	108.24	116.04	121	104.03	111.26	103.77	112.73	110.95	106.38
109.28	109.78	104.01	95.577	111.12	110.75	106.43	100.26	110.53	113.63	106.71	110.99	114.59	111.22	102.64	99.142	105.33	110.45	107.78	114.24	106.97	111.67	101.41	101.39	110.5	108.23	109.18	113.32	108.15	105.44	107.75	107.09	105.67	100.91	95.026	103.45	102.94	106	106.12	103.86	103.21	106.4	103.58	115.58	114.07	107.18	115.29	114.55	106.63	100.39
104.56	100.58	98.653	99.036	101.94	97.033	99.809	99.316	93.915	97.379	99.821	101.84	98.836	97.415	103.51	94.794	91.319	105.82	97.382	103.4	95.398	95.125	96.282	97.735	99.064	92.806	96.419	104.56	88.603	106.9	97.762	96.904	102.82	100.66	102.33	88.545	90.684	90.043	104.04	93.786	96.277	103.96	103.76	95.661	105.29	100.01	104.22	99.972	94.552	102.87
95.994	103.74	106	106.35	96.072	105.64	97.937	95.71	96.435	100.52	102.29	103.32	109.34	95.332	96.953	100.33	102.47	102.27	87.466	103.21	111.44	91.786	97.165	89.563	102.2	105.55	101.86	99.016	95.537	90.977	101.37	105.91	94.073	95.375	95.071	98.267	99.686	97.134	94.868	102.81	106.69	99.412	100.63	89.909	101.31	107.43	97.393	99.761	109.75	104.65
108.54	111.33	111.73	110.79	101.59	109.75	108.47	107.47	105.65	91.768	110.47	102.7	103.95	100.62	107.09	111.96	103.41	102.91	102.23	114.47	113.81	112.67	102.68	104.69	101.93	103.49	107.32	104.48	99.85	106.38	100.68	104.78	105.7	102.68	110.03	105.03	109.8	112.53	111.05	98.645	115.2	107.24	99.098	106.55	103.61	103.51	112.56	104.22	100.93	105.56
109.82	111.08	106.07	106.25	106.44	102.14	110.11	113.27	109.62	107.58	95.695	105.79	110.57	115.03	113.71	112.87	103.95	106.49	110.06	105.41	111.53	100.06	108.51	115.13	101.94	102.52	112.79	97.701	107.97	109.91	113.13	101.87	112.08	104.1	104.76	117.05	97.508	105.97	114.07	110.02	109.42	109.34	118.04	108.89	100.19	120.63	110.54	112.42	100.49	102.88
95.639	103.43	105.24	106.07	100.62	114.24	104.3	113.12	101.22	112.97	114.06	106.96	105.75	109.72	102.39	106.69	100.73	105.58	108.84	106.91	109.89	105.27	110.43	109.73	111.32	104.08	106.79	103.32	104.38	106.06	106.84	100.35	105.99	101.35	98.55	104.65	99.845	95.614	107.69	108.44	106.49	102.81	110.79	111.75	103.73	106.08	114.78	98.88	109.62	106.33
101.66	104.93	105.86	103.48	105.43	108.35	102.11	107.29	110.18	112.74	94.484	107.07	97.322	105.7	104.15	105.44	111.21	100.61	100.92	104.3	99.155	104.95	102.81	88.617	112.15	106.56	107.09	105.28	104.32	110.43	107.18	102.54	101.05	109.62	105.21	108.31	106.38	95.78	103.87	109.97	103.34	104.39	102.18	108.46	107.32	106.18	101.72	95.822	106.3	112.68
107.92	101.7	102.86	91.06	99.366	101.13	101.43	96.971	101.37	106.26	100.14	99.048	90.121	91.08	100.38	93.162	91.677	99.71	88.495	95.325	96.305	97.788	95.962	102.81	99.837	100.71	94.247	95.899	95.639	106.61	97.83	100.06	94.49	98.818	105.72	95.203	102.32	97.769	101.16	106.95	102.35	102.93	107.29	99.095	102.33	97.193	101.82	101.35	93.459	95.914
109.84	99.853	107.85	107.01	107.5	102.73	103.94	103.64	101.53	113.98	101.28	102.75	96.218	106.4	107.84	105.63	113.94	106.26	106.31	114.9	100.62	110.05	99.38	104.98	103.55	94.483	109.29	103.62	100.53	113.68	108.92	104.07	105.77	99.669	111.73	100.97	97.738	101.47	111.71	99.671	96.407	99.025	106.32	104.77	105.45	104.12	100.54	102.78	107.08	103.65
102.01	106.51	103.67	106.55	111.6	108.91	114.08	111.23	107.2	101.37	107.93	102.35	113.13	117.67	111.77	108.86	104.01	114.31	97.633	112.22	111.1	110.71	105.57	105.75	103.65	101.74	111.33	113.36	112.4	108.03	111.51	112.95	107.97	118.38	111.7	104.91	100.78	92.578	102.27	106.48	107.58	107.03	104.77	107.09	112.13	106.85	109.41	107.01	98.406	108.76
105.41	108.51	109.46	111.31	108.34	100.39	113.33	107.51	107.65	111.76	112.36	108.39	105.13	106.67	108.58	109.6	103.46	111.52	117.11	99.64	105.87	111.82	113.55	108.58	108.19	106.65	102.7	103.04	101.26	109.86	108.09	109.1	113.3	112.3	107.97	103.38	101.42	109.79	99.259	116.37	116.66	113.24	107.5	113.06	109.58	101.21	102.44	107.77	116.85	107.79
97.233	100.21	95.045	102.29	108.98	97.113	106.83	97.123	105.4	107.51	106.99	98.008	109.43	100.86	104.39	98.922	93.16	104.94	106.02	102.14	103.23	98.101	104.49	92.646	102.32	103.16	93.397	102.3	99.793	103.5	104.4	108.48	105.03	104.25	103.48	98.917	103.71	107.52	115.2	109.64	105.72	104.88	106.97	106.86	102	105.87	110.81	97.985	100.19	108.67
106.74	105.23	118.74	105.05	102.4	110.65	114.57	111.91	101.39	111.77	110.54	100.74	106.93	106.42	106.93	101.43	107.72	106.99	101.12	117.7	109.29	104.43	101.51	98.522	112.43	105.44	103.62	112.53	104.18	115.25	103.87	108.94	109.09	106.66	108.88	106.37	107.59	101.32	103.19	103.55	101.65	112.67	101.06	104.57	107.5	116.44	113.67	110.33	106.78	118.27
111.84	109.62	106	107.95	104.17	112.05	103.03	104.43	111.9	112.34	107.13	106.99	111.4	109.52	101.74	117.27	108.49	106.84	104.7	107.38	111.3	109.3	102.86	108	106.73	103.24	119.77	106.93	107.91	105.47	110.94	102.63	106.34	116.89	106.5	113.46	113.5	109.24	104.39	110.73	102.83	111.25	108.04	99.811	105.67	99.344	98.92	105.35	101.99	110.23
110.29	103.17	109.68	113.45	113.17	111.08	106.71	106.18	98.978	113.56	108.79	116.72	103.26	100.89	104.48	100.97	101.63	100.17	113.91	108.23	106.87	104.35	102.65	106.9	95.902	109.31	112.95	108.01	105.52	114.02	98.314	100.63	105.03	103.93	119.61	106.77	98.611	95.538	102.31	101.37	112.59	117.02	106.84	104.41	109.6	114.61	111.1	99.956	102.35	102.85
103.82	94.896	100.36	96.921	99.467	93.68	97.412	97.035	102.55	90.74	100.3	99.896	106.02	93.662	111.95	96.425	97.058	97.995	103.26	97.13	99.305	89.497	105.01	113.43	95.01	92.847	98.035	99.992	95.106	93.951	100.92	102.06	105.49	93.834	100.12	95.736	101.69	102.05	101.27	91.786	104.14	99.778	98.214	91.531	96.121	100.19	99.036	98.204	98.835	97.16
103.59	103.4	101.11	107.94	99.406	102.63	105.17	96.758	104.14	105.68	105.27	93.679	115.76	104.37	108.65	114.32	107.48	107.37	112.05	104.46	111.94	108.44	95.132	100.72	104.09	107	100.78	107.42	106.56	105.27	106.39	104.94	107.91	110.15	104.03	111.92	99.868	111.13	112.75	99.421	109.65	111.18	103.58	109.41	107.57	103.69	102.52	106.11	117.41	112.47
112.1	103.31	91.906	105.82	114.3	111.52	112.62	122.85	108.33	109.86	112.34	113.44	115.7	104.46	112.52	112.35	106.24	104.52	107.25	103.46	113.79	108.31	112.63	103.93	113.05	111.62	105.93	109.44	112.07	107.17	101.57	103.13	95.79	103.16	115.18	106.85	104.31	101.1	104.8	104.96	114.44	112.43	110.45	116.02	107.37	101.35	115.71	96.098	107.82	115.44
107.88	111.19	105.36	99.915	106.13	102.29	114.28	103.05	116.02	112.63	100.2	105.37	105.94	103.31	109.41	104.74	106.02	97.835	109.44	100.35	104.66	107.08	105.18	108.74	102.26	106.46	110.58	102.41	100.67	107.34	102.51	113.01	113.55	106.33	108.45	101.8	101.81	110.05	109	112.87	101.6	110.95	106.25	108.65	106.99	107.84	118.3	107.24	107.49	107.46
107.96	107.7	102.01	105.86	112.03	109.25	119.57	110.8	110.02	105.7	106.02	113.24	111.55	119.28	111.46	102.78	110.86	101.9	106.95	109.74	109.42	112.02	108.89	110.05	102.57	104.03	111.38	113.39	102.04	115.21	123.12	114.05	111.72	113.65	108.6	112.39	114.16	116.45	108.07	111.43	112.57	111.9	95.21	115.61	109.7	116.16	105.4	110.4	113.53	114.41
106.55	98.561	101.99	103.64	103.84	112.96	115.22	110.77	114.07	107.67	113.19	111.02	105.34	110.71	97.421	107.44	102.52	112.82	109.08	105.64	113.4	110.17	108.08	110.08	115.39	100.99	115.66	109.55	102.08	109.08	113.81	108.76	100.45	106.36	95.199	109.83	108.42	107.58	93.829	109.52	95.096	108.67	109.8	117.05	108.88	115.97	111.35	101.87	115.08	101.36
100.61	97.268	106.52	101.28	96.4	99.955	92.539	92.977	98.011	95.778	102.22	91.09	98.565	103.89	94.181	98.5	93.519	93.566	99.863	97.598	89.954	103.01	105.75	93.829	96.826	105.67	104.06	93.616	99.074	103.45	96.196	102.12	97.875	96.626	99.562	105.91	97.197	99.073	101.76	108.35	100.15	99.738	93.522	94.211	102.88	96.233	86.934	100.28	98.05	109.29
106.21	102.2	108.9	104.13	104.93	106.06	104.71	107.5	105.88	96.303	101.54	110.95	102.33	108.84	106.58	102.83	111.66	107.41	99.913	105.69	109.26	104.05	105.62	106.85	109.36	99.092	112.27	105.17	110.88	112.64	112.61	108.18	105.13	115.54	106.24	105.69	101.56	97.48	110.96	104.44	103.32	112.08	108.67	99.513	101.26	108.54	106.77	102.84	113.41	105.87
107.64	105.91	100.01	111.17	118.13	99.558	101.52	113.27	105.35	104.34	95.071	109.05	107.68	94.59	114.55	90.992	110.57	112.09	107.83	98.993	105.06	100.3	103.13	107.9	97.371	109.59	118.63	107.44	106.73	104.83	99.358	104.83	111.81	111.8	100.12	99.582	108.33	105.07	106.64	105.32	104.5	97.657	113.72	105.47	101.5	103.65	112.05	110.72	101.61	103.65
114.16	105.58	103.73	103.4	100.07	105.6	100.4	118.57	94.608	112.12	109.57	106.5	96.15	108.9	109.67	98.828	116.31	94.953	101.43	97.377	103.24	102.07	103.29	103.41	102.91	117.91	109.75	101.05	110.83	103.01	109.29	105.28	98.269	105.45	104.99	108.09	105.54	104.32	109.93	109.63	102.82	102.93	105.73	108.39	102.47	106.93	106.56	106.47	109.15	103.58
98.078	94.68	94.446	94.904	107.76	98.935	102.62	97.288	99.228	97.97	99.865	99.549	104.91	105.69	96.161	97.355	102.25	97.25	96.798	99.863	102.16	104.32	92.105	105.87	93.701	103.98	101.69	98.945	103.04	102	97.241	99.286	94.577	97.395	104.52	102.64	105.63	99.802	92.524	111.06	97.707	102.24	101.95	100.84	99.256	103.26	104.88	105.36	92.429	97.555
104.72	100.03	116.28	106.16	100.63	106.1	106.65	111.33	109.21	104.51	116.17	105.71	111.81	104.3	100.77	103.32	110.38	104.02	102.83	96.328	102.19	112.75	109.59	108.89	101.84	107.43	105.7	103.46	111.63	99.827	106.57	115.54	108.53	104.03	108.24	111.77	102.01	106.83	104.83	106.92	110.27	109.15	102.64	108.53	114.46	103.22	110.93	96.117	107.58	102.69
95.296	104.86	86.671	101.97	89.906	101.08	96.98	95.416	102.31	105.08	94.314	99.456	98.652	107.42	95.797	97.782	101.69	93.239	98.931	97.062	109.54	99.883	97.091	99.963	91.676	108.76	94.504	88.863	91.335	94.793	101.64	93.435	98.152	107.02	99.641	95.22	95.681	96.976	96.791	100.67	100.52	104.12	99.862	104.87	92.181	97.233	91.473	115.98	98.541	90.052
104	110.69	110.85	102.75	111.69	112.29	113.2	116.82	110.12	109.57	103.96	109.61	114.33	117.91	106.99	122.12	110.59	107.26	113.32	111.08	108.96	113.38	116.14	115.45	105.07	110.4	102.88	115.54	108.09	109.66	108.98	114.51	113.56	108.82	101.21	98.21	105.67	118.84	106.14	110.06	112.08	107.41	106.98	109.38	106.37	111.96	110.83	111.3	104.92	109.69
99.021	107.67	97.077	93.911	100.98	100.16	101.46	98.557	101.36	97.211	97.665	101.75	97.731	95.442	97.861	104.32	94.02	103.97	101.76	92.561	92.01	102.66	95.699	96.803	97.745	101.51	90.066	98.793	94.95	93.686	106.72	94.051	103.67	103.64	85.899	101.53	106.62	92.808	95.79	88.232	102.65	98.743	97.221	98.357	93.612	93.496	97.007	97.662	96.036	105.24
118.01	102.08	112.09	106.5	114.94	106.75	107.84	107.5	104.91	112.5	104.6	104.51	109.91	101.11	105.51	113.33	100.89	103.35	111.41	110.37	106.9	111.91	108.48	111.57	107.38	102.3	104.09	110.05	112.72	108.03	104.55	105.6	111.12	111.81	106.96	110.84	115	119.08	109.31	98.14	114.79	107.84	100.56	111.5	110.1	110.59	109.43	98.539	104.42	108.22
97.187	98.436	96.944	96.09	95.369	106.2	95.078	103.23	102.12	99.235	97.936	97.3	106.11	101.86	102.47	103.07	106.27	95.972	94.659	95.624	102.51	102.9	109.47	104.81	100.04	100.54	104.66	106.51	114.78	103.01	102.82	107	104.42	107.45	100.85	100.61	108.46	105.06	108.34	98.836	101.94	106.87	103.25	100.58	102.22	104.64	99.068	103.86	94.816	101.63
100.52	107.32	110.01	109.05	101.04	115.83	107.46	93.226	104.6	110.73	108.51	103.1	108.72	108.2	110.04	109.91	106.11	109.03	104.44	108.21	111.33	104.77	106.45	93.74	103.27	101.82	109.61	108.57	110.39	109.82	103.18	107.03	106.39	104.45	97.188	105.84	107.07	100.75	112.24	106.45	109.65	105.94	110.13	106.94	108.56	103.86	100.61	104.74	112.31	107.95
108.82	103.17	118.3	112.31	105.05	108.32	104.47	109.77	105.58	114.78	112.35	106.94	110.33	109.95	99.705	111.03	109.53	114.33	106.89	118.98	120.62	103.88	108.81	102.04	109.52	106.32	111.46	108.67	110.5	104.92	99.183	106.88	96.284	105.1	112.18	114.78	106.91	113.82	107.44	115.28	112.72	112.58	100.86	102.47	117.59	100.44	112.63	109.58	114.21	111.59
109.09	102.14	104.35	115.61	108.42	102.32	108.36	102.56	105.24	106.56	107.33	107.15	100.8	104.33	107.55	108.61	102.19	101.86	108.56	105.11	102.09	106.81	106.26	100.38	114.69	101.11	105.41	107.41	101.08	107.02	110.54	102.68	112.59	105.89	112.55	109.53	102.36	112.62	105.68	103.69	109.46	107.87	118.5	99.839	107.76	104.38	107.5	108.09	111.37	99.558
107.5	93.033	113.5	101.73	103.62	100.26	109.96	106.8	109.26	106.13	104.25	98.843	101.14	107.31	110.52	116.37	111.24	108.42	105.69	106.85	101.27	104.08	115	111.74	94.613	108.04	92.913	117.97	114.98	100.81	107.81	102.34	102.02	103.75	112.31	110.63	110.57	101.57	101.47	107.1	102.36	101.31	108.97	105.65	103.71	95.841	106.22	116.49	107	110.45
100.25	91.091	96.649	100.99	94.15	101.22	102.9	98.669	99.993	97.167	95.696	100.45	104.08	100.65	89.678	95.612	99.105	107.5	92.465	92.751	95.612	103.86	108.55	100.7	103.69	102.16	99.805	96.618	100.67	100.29	97.081	97.78	98.117	98.51	100.43	103.56	101.13	108.77	88.078	93.093	98.124	103.2	100.08	99.891	103.04	94.253	102.15	95.966	92.814	94.417
101.21	100.04	102.24	101.2	102.07	100.2	102.02	101.83	98.041	101.1	91.289	93.325	105.17	97.862	97.329	99.9	96.139	98.73	94.997	92.184	95.017	103.96	101.47	99.658	97.445	102.99	99.102	100.83	96.859	100.73	99.828	101.48	88.294	95.285	95.784	96.023	96.43	95.851	103.1	97.905	107.49	91.754	101.01	99.392	98.631	102.23	93.231	94.617	96.392	98.063
102.17	103.2	103.66	102.48	104.19	100.35	103.75	102.22	100.56	106.58	96.894	93.821	111.25	87.122	107.22	94.444	88.672	105.42	100.68	100.53	93.543	92.594	105.93	101.98	105.31	104.28	100.79	103.15	92.792	93.029	100.92	103.46	105.13	108.16	106.1	95.646	101.89	102.24	98.012	97.35	113.25	101.99	93.322	100.11	95.9	106.08	104.56	102.09	100.6	104.49
102.67	111.84	111.51	112.05	103.36	107.17	99.746	99.03	100.66	110.33	101.29	113.01	107.63	113.37	107.65	108.62	112.54	106.55	110.34	104.53	109.24	111.76	105.68	117.64	98.992	96.068	105.75	99.002	109.03	101.39	111.45	109.05	104.32	101.88	106.54	112.21	109.05	108.22	113.65	99.321	104.19	103.19	97.445	100.55	117.19	109.63	104.09	111.36	99.6	103.97
105.24	109.75	110.31	114.35	111.91	114.1	106.32	111.71	117.62	108.71	108.36	110.1	105.19	108.55	113.98	114.29	110.83	105.12	114.16	107.43	117.07	112.05	111.18	95.834	105.43	117.61	113.47	120.22	107.48	112.66	108.31	102.83	103.41	117.78	105.22	109.43	99.032	109.85	108.1	109.79	102.11	107.56	104.45	109.56	105.57	110.25	105	116.85	111.62	102.3
104.4	115.57	113.83	103.16	114.14	101.96	98.648	100.53	105.51	104.92	101	100.79	110.51	101.88	108.56	106.42	111.63	102.34	101.63	103.51	107.27	103.87	106.69	103.63	106.43	106.77	110.07	106.41	103.76	98.981	108.77	102.76	108.49	113.02	114.25	101.52	108.13	107.06	103.8	104.75	109.16	107.74	113.6	105.8	101.43	109.53	94.48	106.25	102.62	110.88
114.02	103.53	105.39	103.62	102.06	113.55	105.73	106.19	104.13	110.5	101.74	107.71	109.14	102.83	107.61	109.66	110.98	109.98	110.21	99.528	105.31	116.54	105.66	102.14	103.7	108.45	111.55	108.17	102.96	102.77	105.79	106.96	99.428	105.56	111.97	103.62	106.38	108.28	110.63	102.96	105.23	114.12	103.86	103.44	110.51	112.27	107.86	100.14	103.46	100.77
100.63	101.95	103.84	102.46	112.4	110.92	94.796	104.05	100.82	105.74	115.93	111.44	110.28	110.23	106.14	107.63	111.02	111.37	103.36	105.46	106.17	110.45	107.76	114.56	117.9	115.98	104.27	102.07	103.87	107.5	105.35	106.51	105.97	101.79	103.76	104.66	106.58	114.13	106.87	105.66	107.16	110.44	102.89	98.743	103.95	103.73	106.11	113.36	104.13	100.46
106.11	106.67	113.02	104.05	115.06	107.27	98.924	102.93	98.179	103.89	103.93	109.71	99.099	105.09	102.09	114.04	101.45	100.42	110.27	109.05	100.04	109.11	109.44	108.96	111.59	112.63	97.481	100.32	108.95	107.44	97.289	105.5	100.85	108.42	108.29	102.98	103.06	104.35	96.868	106.35	109.89	114.01	109.47	104.1	121.04	103.78	109.93	101.06	96.847	106.89
111.38	107.4	109.49	101.53	90.159	106.59	112.64	108.63	114.89	99.406	110.76	113.01	105.29	104.07	109.44	103.96	100.21	107.98	103.86	102.99	105.83	107.98	107.06	113.65	102.82	101.02	115.07	97.714	106.39	115.19	107.07	102.5	96.821	115.72	106.71	107.06	103.55	111.15	107.18	104.7	103.99	103.47	114.12	103.88	111.35	102.12	105.67	100.62	100.88	106.34
102.87	128.28	112.17	106.33	112.54	114.45	109.89	116.44	116.07	119.9	112.93	111.34	111.28	111.86	108.26	100.07	108.95	107.46	105.95	108.33	110.56	106.22	106.4	116.13	104.54	117.05	111.23	114.91	106.81	105.29	110.31	109.11	104.88	103.82	114.75	110.5	107.08	120.64	120.04	103.68	108.52	109.25	91.725	116.45	113.13	103.33	107.07	118.63	112.64	114.79
98.453	91.765	98.78	98.569	96.763	102.19	93.976	95.396	98.051	99.002	98.036	101.43	95.772	99.647	104.97	104.11	110.22	93.461	97.458	90.044	97.558	100.82	97.7	98.564	87.239	95.044	102.03	97.68	104.75	89.486	108.96	96.65	100.4	100.08	102.51	90.941	94.852	102.73	98.593	101.18	101.94	97.07	98.688	90.919	101.33	95.829	98.284	82.834	106.18	96.465
98.243	112.01	107.03	93.773	106.99	106.61	108.57	101.85	111.21	113.58	102.17	111.02	105.86	99.273	100.75	99.808	100.42	103.59	103.12	110.04	111.3	97.275	104	117.3	110.3	115.19	104	115.64	104.49	109.99	106.92	107.81	103.34	107.08	101.83	103.87	103.82	106.69	100.27	97.133	108.61	97.549	101.18	102.52	103.62	107.37	108.38	107.61	99.951	111.34
111.93	102.53	98.839	101.86	102.45	113.69	105.98	108.09	105.99	103.98	108.36	97.405	106.36	108.47	105.79	112.44	111.55	107.66	104.11	109.72	106.78	110.59	100.69	111.1	108.61	94.121	111.54	103.56	94.628	115.34	103.32	106.77	111.27	116.24	104.26	118.95	102.39	108.98	106.16	108.7	100.22	106.01	105.21	99.413	105.73	110.93	115.55	98.454	105.73	95.104
93.655	90.122	96.148	102.6	99.318	100.22	100.83	94.883	101.21	93.49	96.946	101.21	103.56	103.03	101.26	92.426	98.61	100.34	87.448	106.22	94.606	104.98	95.51	104.13	100.21	102.99	105	101.6	95.581	95.559	100.09	103.84	98.836	97.732	95.845	92.751	106.35	96.674	94.192	104.31	94.529	93.694	104.82	102.38	94.41	103.83	93.232	100.24	98.604	101.64
106.92	109.06	103.56	105.17	110.94	116.4	108.92	102.12	116.06	107.27	101.18	111.14	106.06	107.68	108.17	104.81	108.09	105.65	97.617	101.76	95.302	104.28	103.03	101	105.55	104.51	100.81	108.37	95.223	114.56	101.88	106.39	96.392	97.535	109.01	99.833	92.558	108.65	103.5	112.22	108.49	99.7	101.52	105	102.61	101.74	103.34	102.32	109.41	105.45
97.372	97.339	96.684	92.097	102.21	104.74	105.65	99.048	97.616	106.97	100.7	100.03	95.21	105.46	98.13	105.24	105.32	96.722	99.945	104.14	100.85	102.4	100.38	95.165	95.991	94.613	99.796	100.28	107.85	94.983	97.997	108.69	98.37	101.68	104.18	96.044	104.35	104.15	104.62	95.022	97.881	110.96	98.735	96.359	105.3	101.09	107.11	108.63	95.789	98.779
104.44	112.15	101	111.88	103.57	112.11	98.922	104.88	105.32	116.51	109.69	106.42	108.74	102.55	116.19	112.34	106.78	105.18	104.42	108.72	109.43	104.39	108.93	111.04	108.74	110.03	100.75	112.71	115.72	112.59	107.93	113.65	107.72	109.8	104.05	110.43	97.287	101.7	101.9	104.07	111.6	100.45	101.09	113.85	106.09	103.02	102.33	108.99	118.22	96.594
95.539	104.03	102.45	110.1	109.32	104.73	111.88	108.03	93.957	98.035	104.21	102.99	101.09	94.626	109.41	109.43	111.55	109.7	108.48	106.1	98.284	107.89	102.84	107.82	108.48	109.53	107.34	99.676	107.5	102.69	103.71	107.16	105.23	97.906	113.01	110.2	111.07	115.37	102.82	104.25	101.07	110.2	93.932	100.3	101.21	102.82	103.24	105.45	114.21	104.15
112.92	104.36	100.55	111.09	110.61	109.06	102.06	104.52	111.4	104.33	95.554	105.99	96.292	109.96	112.38	109.66	106.53	103.8	113.48	97.702	104.85	107.33	107.26	106.84	104.6	103.61	105.19	110.1	106.03	101.86	108.57	100.15	109.49	107	110.78	104.22	108.25	110.2	103.84	107.19	110.71	110.37	112.84	112.83	120.4	105.76	107	101.07	106.61	112.24
113.21	105.78	106.94	116.87	111.1	108.21	114.19	117.85	127.24	109.46	106.69	113.13	104.21	111.15	102.98	113.37	112.29	93.439	105.31	100.7	105.93	109.97	109.12	109.3	105.04	107.06	105.98	113.99	97.81	113.68	111.24	110.8	103.8	109.05	110.61	102.58	118.12	117.27	107.1	110.24	107.88	113.04	105.75	121.04	102.78	99.134	121.49	107.03	104.58	101.15
104.25	103.84	103.79	107.61	111.18	114.53	120.21	114.48	105.08	105.65	115.72	109.11	99.171	111.09	104.26	109.99	111.31	100.93	112.63	101.77	103.04	108.97	107.05	109.91	108.74	104.59	111.88	110.41	114.22	108.98	108.61	106.79	109.11	119.92	105.18	113.6	109.47	109.4	105.43	117.12	110.11	112.66	105.56	104.17	103.62	120.62	100.12	115.35	109.33	114.5
111.75	109.83	112.13	103.24	99.276	103.63	110.96	107.92	110.85	108.27	104.96	108.71	103.16	102.92	106.74	105.81	105.41	108.37	104.84	105.52	105.43	112.54	108.45	102.8	107.4	103.24	106.13	104.82	102.09	93.489	109.31	106.34	114.3	98.44	101.74	105.76	107.4	110.47	108.78	108.71	107.93	104.88	114.48	100.96	112.24	98.396	98.475	104.6	114.32	105.07
98.284	108.16	104.87	110.71	101.52	99.328	110.52	104.44	102.59	104.74	102.07	108.99	108.89	112.17	99.836	104.74	111.74	108.21	97.717	109.26	102.76	101.45	105.56	106.03	110.62	116.13	109.3	103.41	111.37	102.19	114.79	106.83	108.23	99.121	104.79	95.222	100.9	112.84	99.434	105.03	105.62	112.75	104.47	113.44	99.298	105.82	98.951	114.05	100.23	107.89
109.19	105.46	114.07	111.56	107.89	105.13	107.31	109.52	99.996	114.56	110.79	107.71	110.77	105.27	106.85	106.67	105.18	96.345	105.56	110.8	105.35	114.11	111.15	112.12	106.66	107.98	109.74	100.59	107.26	104.84	102.88	112.36	106.67	107.19	109.9	102.36	109.67	111.03	110.29	105.27	107.61	98.583	103.39	109.23	94.992	110.27	103.02	108.39	111.41	115.66
103.4	107.49	97.376	111.68	112.79	111.3	106.85	113.42	104.22	111.03	112.07	108.8	109.41	107.17	107.66	107.4	106.63	110.03	102.79	107.63	113.03	106.19	93.221	101.37	110.3	103.55	117.33	110.34	108.54	107.28	107.52	95.975	104.24	115.41	100.47	110.73	117.55	109.6	106.07	112.87	107.88	106.83	106.16	106.66	103.01	110.88	119.77	106.96	107.12	112.41
95.96	98.449	95.397	97.837	96.56	103.52	99.377	96.305	95.571	100.93	98.109	98.482	94.493	101.79	98.873	95.356	96.468	101.47	95.257	87.433	98.698	92.763	103.21	98.914	104.29	95.671	94.418	92.982	97.839	102.86	93.286	96.587	95.007	96.556	100.28	95.527	96.555	99.227	98.59	106.16	98.985	99.618	101.51	97.051	96.463	101	97.447	90.328	94.04	104.63
110	108.72	109.08	106.2	105.44	101.9	114.15	110.55	104.88	105.51	107.35	102.71	97.815	115.26	108.06	101.45	112.89	107.04	103.85	113.64	110.15	101.03	106.99	101.75	107.48	110.18	104.78	113.91	102.79	118.2	106.78	100.84	106.1	104.15	107.17	109.21	96.575	107.41	111.75	108.78	109.12	109.53	107.28	103.96	111.73	102.56	117.01	115.67	104.8	99.301
115.9	114.54	108.69	108.51	106.47	114.04	111.24	100.38	111.25	110.52	111.18	101.19	113.55	111.25	107.02	98.703	103	109.5	106.03	103.45	105.42	107.86	107.83	93.738	113	108.29	106.8	102.47	108.48	108.72	111.7	106.76	109.79	98.883	114.14	102.36	104.37	107.76	102.52	120.34	107	106.85	107.05	102.28	110.17	101.3	109.04	98.594	108.52	101.31
87.234	99.072	102.65	93.696	96.151	97.282	91.61	98.434	98.35	90.86	101.5	97.265	97.949	100.01	93.144	98.295	103.26	93.138	98.922	94.891	100.4	91.351	95.65	92.366	102.4	100.33	98.14	106.49	107.17	98.095	94.102	98.64	94.314	98.358	97.344	98.423	101.61	101.12	100.5	103.13	94.722	92.795	97.444	100.88	102.65	97.736	89.041	106.51	102.08	101.16
102.93	115.41	113.13	105.79	101.65	107.8	105.87	106.68	111.16	113.26	107.81	101.36	112.35	108.18	99.733	108.08	107.46	109.67	103.37	107.33	103.55	102.83	98.489	105.63	105.92	105.37	110.75	98.314	109.67	109.61	104.83	105.81	108.66	98.315	108.9	111.87	112.91	112.73	115.97	108.49	116.84	104.31	109.48	105.26	112.27	110.67	105.83	115.79	101.5	104.65
113.01	108.96	100.63	104.32	113.07	102.64	103.46	107.33	106.74	106.99	103.81	106.69	101.83	102.19	113.05	111.69	103.86	112.13	118.67	104.94	110.6	106.54	111.15	104.43	108.43	108.47	113.06	106.48	102.94	103.94	116.51	107.67	110.06	115.61	112.89	105.67	103.96	108.69	102.88	115.71	105.56	103.19	113.76	113.44	108.19	103.04	112.53	110.55	113.58	112.58
86.022	100.25	92.291	105.53	110.54	104.8	98.511	110.17	95.02	98.891	93.549	99.301	101.8	96.65	96.983	95.263	102.48	98.835	99.354	101.15	97.068	100.58	102.4	93.735	98.662	102.37	96.716	95.779	90.432	107.5	91.773	97.854	94.763	102.07	98.209	95.894	86.645	94.075	95.773	99.765	92.788	98.861	95.134	95.838	103.86	95.074	95.766	99.288	105.52	99.003
111.11	104.49	106.67	110.6	100.59	98.362	114.48	111.1	118.62	99.363	97.919	111.03	114.44	110.99	116.25	109.14	110.84	105.7	101.04	107.33	105.42	97.847	106.37	108.51	117.46	100.59	106.64	104.04	109.65	106.56	110.38	111.6	111.15	105.98	106.14	102.78	113.74	107.3	92.243	107.62	100.95	110.77	109.31	105.9	107.94	111.73	108.59	103.79	109.77	106.68
105.73	107.9	112.89	108.84	106.83	99.696	111.59	110.05	107.79	106.32	109.56	106.32	115.98	101.54	105.93	104.2	106.27	119	106.1	105.78	103.82	105.93	113.97	113.83	109.19	107.1	106.72	108.06	105.68	109.9	112.8	106.35	106.88	116.84	107.95	108.24	113.79	110.37	110.63	115.17	109.19	106.43	105.49	114.44	102.95	106.08	111.96	108.24	113.75	105.19
109.52	103.82	104.1	106.5	104.96	101.14	101.25	109.33	101.69	94.562	107.7	103.87	102.45	108.83	112.83	105.22	107.65	103.12	102.09	100.97	103.38	107.64	107.06	104.05	105.4	105.64	113.54	105.25	104	102.18	100.71	101.13	95.214	105.53	101.41	102.39	110.47	106.41	111.84	114.96	107.81	104.37	110.32	101.24	108.31	108.23	100.13	107.5	104.08	98.138
103.91	108.16	103.01	111.39	113.85	120.93	109.29	98.458	109.64	100.32	108.23	93.849	101.57	103.65	108.77	104.53	106.51	101.72	103.8	105.93	114.87	106.16	102.19	104.9	98.311	100.96	110.07	110.44	107.71	116.41	103.15	106.81	104.02	111.55	102.37	104.43	108.96	101.86	106.37	107.24	103.4	108.05	102.37	107.81	103.51	109.32	105.47	109.92	115.43	108.05
100	95.042	102.14	95.978	101.74	101.26	104.92	96.415	100.07	100.06	95.993	104.23	108	104.29	118.13	105.13	99.986	101.3	102	101.69	102.07	97.711	100.1	102.09	95.615	101.64	102.89	91.702	100.62	103.71	93.226	105.11	104.93	107	101.41	93.696	100.21	105.55	103.35	92.783	99.351	98.892	99.986	101.19	106.78	104.43	107.35	104.31	97.825	103.85
112.91	110.4	104.8	103.34	103.89	102.44	110.64	101.98	106.94	107.42	101.86	109.16	110.88	103.75	104.85	108.36	112.01	97.936	107.22	104.87	105.99	102.81	105.05	102.7	108.34	102.58	99.422	107.81	106.72	115.77	93.353	107.61	106.5	109.22	106.47	104.66	99.436	113.12	102.34	102.38	101.5	101.21	106.46	105.62	112.39	102.8	105.94	109.05	106.13	105.18
108.4	111.98	117.43	109.09	110.09	106.64	103.87	102.85	108.85	106.74	107.79	106.42	99.586	112.07	101.48	111.44	106.66	111.13	107.77	115.62	109.08	109.87	107.39	109.44	102.42	121	108.69	109.74	106.12	107.85	106.6	107.63	100.71	93.812	105.89	107.44	103.75	115.79	113.72	103.53	114.3	107.02	105.46	106.8	109.85	104.51	113.88	104.18	112.34	110.1
102.4	105.81	107.77	112.52	108.71	103.42	100.69	101.22	112.38	107.37	109.62	102.12	101.56	105.58	108.36	110.11	110.14	112.09	112.5	106.41	104.47	100.62	110.34	106.45	106	116.1	115.64	105.02	103.84	103.62	118.22	108.04	115.11	109.23	110.95	103.57	113.89	108.42	108.28	114.53	110.25	109.72	104.28	103.98	106.7	103.55	105.78	99.516	111.97	101.21
108.18	105.39	105.48	108.4	99.381	105.86	110.56	107.29	105.49	105.7	103.4	117.69	106.55	110.15	106.09	113.39	107.84	103.83	106.86	103.43	118	96.826	104.99	102.14	100.22	106.07	112.66	113.89	102.42	107.1	108.8	105.7	106.71	107.01	104.02	109.34	104.41	95.627	101.51	105.34	106.73	103.65	108.23	105.8	112.6	106.85	112.93	104.73	111.14	109.23
98.204	93.717	102.96	97.953	99.278	99.021	96.582	98.89	104.65	103.04	103.05	105.56	102.48	95.782	102.76	102.11	92.669	89.387	102.4	101.62	103.03	93.601	102.38	101.11	105.08	97.793	103.48	93.385	98.816	94.936	99.627	97.512	102.81	106.16	97.1	99.797	99.687	99.767	102.12	105.25	99.859	99.588	104.17	100.26	91.531	91.773	104.17	104.22	94.604	109.64
104.76	95.936	108.67	104.44	98.476	103.68	99.249	104.79	89.681	107.26	99.794	98.357	103.59	99.085	94.609	89.902	104.36	98.767	106.72	93.491	93.1	96.071	96.498	105.66	91.821	99.793	95.649	89.432	106.42	92.917	95.771	98.833	106.54	98.993	95.735	95.24	94.594	101.85	104.97	92.156	98.476	100.55	91.946	104.04	100.83	98.216	92.323	97.199	97.491	100.92
105.75	102.71	99.226	105.68	106.13	101.39	108.31	115.05	107.34	107.02	110.35	103.34	104.07	111.93	108.07	109.43	111.41	103.57	100.64	98.999	108.07	113.1	115.72	105.33	103.58	102.42	109.96	107.11	102.94	104.34	107.68	108.41	105.69	102.13	97.075	95.585	105.69	109.04	112.65	105.87	102.62	106.61	103.87	107.16	103.08	97.777	108.34	99.116	104.18	96.463
103.48	111.1	104.63	110.25	101.86	107.98	118.76	105.46	114.18	102.06	107.08	94.978	95.954	100.67	108.1	98.106	103.82	94.253	108.96	111.26	101.79	104.54	105.11	111.21	110.26	99.427	116.31	103.31	113.54	115.47	103.44	106.51	105	116.28	111.4	112.24	109.26	106.67	100.34	103.2	100.36	108.38	102.38	107.72	111.39	107.03	112.75	105.62	107.18	118.94
105.18	110.61	110.45	106.06	107.33	111.19	109.7	96.561	110.7	104.56	107.55	108.93	105.53	110.79	113.61	105.45	104.98	113.82	109.76	110.91	106.28	109.6	107.11	115.67	106.06	107.14	106.7	106.74	110.05	117.19	115.97	108.51	102.52	102.14	104.86	100.26	102.98	105.1	106.13	103.02	105.99	99.096	100.45	112.75	120.87	106.91	103.89	107.06	115.09	107.89
109.75	106.71	101.26	106.05	102.82	105.26	106	106.19	106.27	107.78	106.47	103.5	104.89	105.52	100.66	105.82	97.166	99.076	103.09	109.45	108.47	99.427	100.54	108.17	102.49	94.535	104.3	102.93	102.85	99.949	108.62	108.31	114.17	100.64	104.18	87.458	106.12	103.93	93.386	112.81	114.89	106.53	98.496	110.34	108.14	106.89	104.05	108.97	104.9	103.53
100.1	97.091	100.29	91.904	104.4	101.51	102.12	101.03	94.791	98.624	101.05	107.59	95.02	102.81	100.99	92.174	100.89	112.35	104.03	107.62	91.515	95.977	105.01	101.1	94.864	102.86	98.739	100.55	107.87	99.816	106.55	102.98	101.19	111.58	94.948	105.16	100.95	98.724	92.322	105.49	104.92	105.99	106.01	108.66	104.42	99.346	95.038	103.32	88.124	104.01
106.22	102.25	98.463	107.2	104.46	100.39	108.59	105.67	98.859	115.53	104.48	103.03	99.235	110.38	102.62	101.4	101.53	106.29	106.87	101.48	98.469	105.3	112.78	122.05	100.06	112.58	101.24	107.34	98.826	99.258	102.58	109.24	97.664	107.23	96.044	104.46	106.43	103.31	103.67	114.94	106.2	101.56	107.02	101.74	97.296	105.68	112.99	100.48	103.21	104.78
98.894	105.54	108.28	106.97	112.13	100.76	104.59	105.67	110.33	103.2	106.6	103.61	115.11	113.59	106.02	107.15	105.2	101.41	104.04	98.338	97.354	109.82	114.86	105.99	106.67	101.08	100.25	106.84	109.11	93.299	106.91	107.29	110.45	108.25	111.33	98.383	104.57	106.64	107.01	104.68	102.26	102.38	106.53	104.16	97.355	104	91.177	98.87	109.98	103.33
111.31	103.26	105.19	105.21	103.85	102.55	104.15	108.9	103.05	102.29	108.24	100.61	101.6	105.85	103.07	110.23	110.64	102.42	111.93	107.74	108.61	105.57	106.11	109.81	105.36	108.06	109.12	111.22	99.882	107.44	107.15	110.34	105.44	99.495	110.86	110.91	103.2	108.22	105.18	103.75	103.52	107.34	105.61	107.28	113.99	101.65	102.86	100.49	101.4	98.451
97.929	93.555	91.377	99.793	98.5	100.34	90.917	96.409	112.14	107.96	98.856	91.715	94.098	104.19	96.412	103.89	99.288	107.01	98.548	105.94	100.98	100.75	93.687	98.992	107.47	101.89	91.075	105.5	98.54	105.79	90.084	97.377	102.5	95.686	100.82	100.25	94.397	101.68	101.28	105.42	97.263	105.93	92.17	102.91	99.774	103.31	99.233	96.58	93.07	96.402
111.81	106.57	111.24	104.75	101.85	112	102.55	112.63	103.52	103.92	102.93	113.67	107.79	103.72	109.33	113.38	113.65	107.53	107.34	107.34	110.58	115.42	103.73	110.64	110.42	105.39	96.078	113.6	104.03	104.84	116.07	105.09	109.63	99.618	104.16	105.16	107.18	103.92	115.58	104.98	106.37	107.93	100.06	99.268	106.23	110.11	103.12	105.02	99.821	113.62
104.25	98.115	110.85	96.497	106.51	106.06	97.681	113.36	102.95	103.61	94.747	102.67	103.25	100.47	110.4	100.24	104.11	110.72	109.31	107.38	102.78	111.54	104.24	108.62	109.86	105.67	96.493	101.61	110.41	99.898	101.84	111.69	114.67	111.26	108.52	106.28	104.32	100.45	103.08	107.04	101.74	105.89	107.8	103.4	106.58	104.39	99.095	117.69	105.72	103.78
110.29	112.67	118.7	113.38	104.11	105.97	104.27	114.35	101.71	115.5	112.72	103.98	108.69	115.72	107.75	110.82	104.97	113.06	118.61	107.62	107.94	100.85	100.35	109.98	103.87	105.54	105.99	108.25	115.66	101.88	115.78	111.94	106.9	107.17	106.2	109.55	112.18	113.56	112.25	111.78	111.91	109.08	115.68	110.34	112.11	103.4	104.29	101.88	111.81	106.39
102.14	100.03	104.43	100.07	104.3	101	97.395	105.08	86.258	96.26	93.577	94.843	99.376	101.19	101.11	98.545	99.769	100.92	99.504	105.3	102.05	104	113.74	100.06	103.47	101.52	97.842	98.762	93.739	113.93	101.07	96.537	98.794	95.068	99.99	90.897	100.09	102.93	110.62	105.24	102.39	99.224	101.72	105.59	111.95	105.43	97.752	97.267	98.688	107.36
98.864	107.64	102.02	108.49	104.09	106.32	121.99	106.61	118.03	103.36	113.49	108.51	110.01	108.34	109.54	98.329	115.11	121.14	112.56	107.25	105.73	102.58	111.26	106.82	106.75	112.66	100.66	111.44	104.37	107.88	105.6	106.58	112.01	110.16	120.36	106.7	103.69	111.28	109.98	109.34	111.11	108.64	105.82	104.64	115.14	107.07	107.22	106.2	107.89	115.42
108.27	108.79	107.32	112.31	99.909	108.68	110	107.69	105.53	110	104.53	104.78	104.23	110.63	103.55	107.68	103.65	107.95	107.94	110.23	105.72	97.638	101.43	111.55	107.82	107.28	108.06	113.52	117.15	106.19	111.99	106.73	108.45	111.6	108.92	101.68	105.54	115.64	101.79	101.03	102.57	112.8	107.21	100.1	102.84	100.23	101.5	111.1	101.59	108.21
100.07	108.28	104.25	99.843	99.085	102.7	108.21	108.16	103.41	104.78	103.06	108.31	99.346	108.26	105.01	101.39	111.69	96.456	110.84	103.25	105.26	102.58	106.68	119.77	107.42	113.47	109.27	96.177	113.93	101.24	99.486	98.156	107.48	107.9	106.59	106.33	107.18	103.25	103.65	106.79	113.08	108.92	104.89	103.89	96.254	101.47	107.67	111.58	105.1	109.77
99.125	112.9	99.007	98.188	103.95	101.21	109.53	110.78	103.54	99.183	106.38	109.43	107.75	114.12	111.33	92.196	108.79	110.64	109.57	109.73	104.8	103.58	111.21	113.16	118.71	105.68	102.18	100.23	101.54	99.043	112.34	112.88	110.92	113.33	103.05	104.58	110.62	106.18	102.12	107.61	109.36	108.31	103.73	106.73	109.15	106.23	102.42	116.94	108.67	119.57
107.92	101.34	105.52	116.02	109.16	105.8	109.34	112.79	99.102	108.43	102.81	110.47	99.385	105.42	98.728	107.2	100.53	101.63	111.32	107.5	102.62	113.77	104.37	105.13	108.55	109.01	100.93	102.77	99.16	106.2	108.23	109.85	97.2	110.54	113.97	110.47	103.52	114.47	113.03	117.52	99.99	110.05	102.35	104.56	107.31	105.5	114.08	111.49	119.14	110.09
116.59	114.16	109.34	96.744	123.54	115.01	106.84	110.75	115.91	112.07	115.41	110.31	113.15	107.06	116.95	113.74	108.23	105.34	113.87	109.28	104.86	110.19	113.53	100.71	103.62	108.68	118.49	111.35	102.07	108.59	104.36	105.55	100.59	110.82	110.9	102.94	114.82	115.32	120.74	109.01	110.39	108.79	122.56	113.37	107.04	107.78	113.48	113.69	102.99	113.93
92.826	98.971	91.472	93.914	98.115	98.498	94.561	103.01	97.617	110.44	99.951	98.177	88.945	102.28	99.725	106.7	99.25	91.141	101.43	102.79	97.375	97.216	96.381	94.43	95.623	97.869	98.299	104.75	104.43	103.2	100.51	105.76	104.84	98.603	109	100.01	93.85	96.695	91.988	102.36	94.309	96.168	86.892	100.25	96.968	107.31	104.22	105.55	105.92	97.57
110.03	105.91	109.77	99.031	108.45	102	99.41	114.62	111.06	114.23	114.54	104.05	108.7	105.91	103.28	112	102.84	108.88	108.93	105.75	107.4	105.71	105.79	109.25	102.91	102.05	106.16	108.87	114.03	104.98	103.85	107.16	103.31	112.27	107.19	105.93	103.68	109.7	99.234	99.19	113.75	102.86	104.85	114.37	113.82	102.09	100.83	110.55	110.11	106.98
100.23	107.03	110.34	108.87	117.4	110.43	107.32	107.87	111.71	103.68	109.9	112.71	108.36	115.87	95.48	118.37	109.25	95.162	112.06	105.71	99.392	111.15	108.95	105.32	108.85	101.69	115.31	110.91	107.51	110.63	106.86	106.78	94.862	103.36	106.74	108.51	114.66	110.87	115.56	108.25	106.99	108.59	115.82	121.51	103.63	108.57	115.52	110.85	111.18	108.39
106.56	101.25	106.62	106.97	102.89	104.01	110.54	109.86	105.75	107.84	103.36	98.276	110.42	108.02	108.01	106.4	110.02	102.74	108.2	112.02	113.67	107.42	102.22	108.66	109.98	98.356	111.82	111.73	109.92	104.45	105.83	106.31	107.85	106.61	102	104.15	101.59	99.14	109.18	109.96	108.53	100.98	113.73	116.25	107.21	108	112.7	107.35	110.73	113.56
91.865	100.17	102.55	101.18	95.988	98.399	103.34	106.9	103.38	101.49	102.85	102.16	91.63	100.39	98.288	106.54	103.36	109.45	102.62	103.08	94.877	97.62	107.64	98.517	101.32	109.25	100.79	96.851	105.18	102.02	99.646	99.439	102.03	108.34	103.52	98.278	98.048	105.07	98.461	93.222	103.69	97.265	95.028	99.87	113.57	95.544	100.74	108.61	106.3	94.835
96.605	99.344	100.98	109.02	91.688	100.63	101.1	99.15	102.64	96.201	99.287	101.74	100.79	97.546	98.376	97.436	96.962	92.482	97.273	104.28	100.47	108.52	101.54	103.21	100.8	101.53	89.203	93.952	98.881	90.403	103.87	97.283	97.107	99.688	106.34	90.596	99.352	93.478	105.43	95.776	90.773	85.976	95.861	105.06	93.771	97.505	101.26	95.513	96.431	91.677
106.89	102.69	108.1	109.17	100.52	110.84	103.85	103.55	107.99	107.25	100.75	108.62	102.44	111.07	106.14	109.27	112.81	109.92	108.69	105.4	112.05	115.93	105.36	115.16	118.01	106	116.25	111.85	109.97	106.27	107.92	103.89	108.65	108.58	104.01	108.82	107.51	102.72	102.26	106.06	107.07	99.589	110.5	111.82	105.89	103.46	100.92	109.24	102.57	104.9
105.32	113.98	100.37	100.65	103.45	102.7	105.92	105.88	107.02	104.03	99.22	103.34	98.582	103.35	103.54	96.083	105.3	100.03	110.31	93.15	105.99	103.04	110.53	108.99	101.48	98.539	117.17	99.16	95.243	103.75	103.63	112.34	111.43	102.8	100.47	105.41	110.05	96.781	107.63	108.34	109.86	108.52	110.52	101.3	103.34	114.96	102.27	111.17	109.43	98.294
103.48	108.06	107.93	103.46	109.1	99.741	99.645	108.3	102.44	104.74	106.46	99.851	106.59	106.99	115.54	110.22	99.275	114.11	103.78	102.73	110	105.19	114.16	100.35	108.23	109.48	103.89	95.018	107.6	106.38	101.64	104.33	100.22	108.16	108.83	98.661	102.85	103.4	99.491	106.61	103.37	99.933	110.12	104.24	101.84	107.13	100.58	110.81	111.6	101.05
109.12	103.51	104.47	109.23	105.2	105.72	110.11	109.73	109.96	113.11	111.47	106.99	107.16	100.28	113.96	112.28	107.89	113.46	106.56	106.09	96.351	104.14	110.92	103.32	102.37	108.15	107.54	113.67	96.093	111.22	99.89	101.52	100.53	119.72	108.39	108.85	99.117	115	106.86	100.67	108.56	114.26	110.37	111.36	104.56	105.36	105.53	118.23	100.06	104.64
100.37	108.99	114.01	108.53	109.54	119.34	104.31	112.36	110.08	106.15	107.69	109.88	103.3	105.83	112.8	106.91	110.21	117.79	98.945	114.45	118.02	106.08	111.04	105.57	109.08	105.73	111.51	112.69	104.78	109.41	99.66	114.79	111.11	109	115.71	107.12	114.81	112.57	120.21	107.71	105.94	111.13	116.08	118.3	121.09	112.49	118.01	106.76	109.25	109.23
105.63	106.57	108.28	102.64	106.23	115.81	103.45	105.86	111.4	103.58	114.96	110.01	100.05	101.99	109.9	97.451	108.36	110.24	107.17	107.25	102.31	102.22	113.04	104.89	113.49	106.13	108.74	102.37	117.23	100.69	102.93	105.38	112.69	106.38	109.5	101.77	107.08	108.21	108.22	103.96	109.65	115.11	108.92	101.3	105.28	109.14	107.2	107.68	105.93	106.11
113.34	110.62	107.55	108.12	106.62	111.01	109.91	109.77	108.41	106.14	109.48	107.19	103.48	105.05	104.21	110.41	108.64	104.2	104.41	109.29	112.69	108.94	110.71	105.32	106.56	105.52	106.09	114.51	107	118.26	113.97	113.63	106.1	100.95	111.5	108.2	109.51	102.22	114.01	101.93	112.1	109.66	112.38	113.39	108.18	109.19	112.81	100.03	105.69	100.78
100.54	97.51	99.886	91.137	89.755	101.09	99.053	97.371	96.671	101.66	93.209	97.99	103.62	103.98	100.76	100.79	97.469	103.46	108.86	92.472	94.736	92.639	103.63	91.266	98.328	96.391	101.14	111.83	97.271	97.034	96.21	98.52	96.692	98.937	103.54	93.733	93.647	95.419	99.299	100.48	98.442	101.57	98.287	97.944	96.616	95.198	99.242	97.157	93.615	87.196
97.331	89.38	94.896	101.27	103.59	90.896	92.668	92.996	91.516	94.426	101.33	89.291	98.829	103.92	100.38	89.392	90.61	95.53	99.193	99.01	101.18	97.842	103.8	100.23	93.876	98.635	93.462	96.276	96.761	95.477	100.05	99.313	100.45	104.89	99.282	97.27	95.482	103.59	103.31	106.08	102.55	96.054	106.46	92.929	94.267	100.75	90.906	93.259	98.653	95.386
88.166	102.55	103.85	98.084	115.76	99.625	104.83	91.622	91.303	105.28	90.028	93.996	108.99	97.379	94.049	98.978	95.456	97.469	102.83	93.748	103.42	101.74	97.686	94.046	107.36	95.068	96.241	101.11	92.128	109.43	96.024	93.429	102.03	95.214	96.935	90.861	100.2	100.81	94.269	85.495	99.204	107.4	90.848	107.95	106.13	96.967	99.381	106.44	89.692	97.95
108.79	96.482	94.511	111.38	108.96	100.62	105.16	104.88	105.18	101.51	106.48	98.674	102.12	103.81	100.75	107.83	106.11	103.36	106.69	110.14	108.58	102.5	104.24	111.54	110.71	101.09	99.653	113.72	98.869	112.4	99.058	99.359	104.48	99.362	105.65	99.86	106.3	102.01	115.6	109.71	101.13	97.746	105.85	106.63	105.18	114.09	103.86	98.573	99.217	110.74
106.14	106.29	106.13	98.24	101.25	103.61	106.55	107.95	106.22	103.84	104.96	109.38	102.73	104	107.18	109.58	99.954	102.14	109	109.19	104.39	105.55	104.81	106.04	102.96	98.017	113.11	105.32	108.13	111.58	106.58	108.76	97.04	103.73	117.2	107.08	109.98	111.56	108.65	110.9	102.22	108.39	107.53	108.69	101.69	99.536	103.13	109.54	112.41	102.59
107.23	117.56	104	107.1	106.62	103.24	103.9	109.27	103.21	107.98	110.65	110.65	106.69	98.067	111.3	111.13	111.4	117.14	105.86	105.92	110.55	101.5	108.48	102.66	109.39	100.5	113.11	99.852	106.48	114.49	108.97	111.95	108.52	103.9	107.73	109.06	103.99	104.91	102.2	110.84	104.88	98.201	107.79	110.07	119.28	111.15	112.36	102.71	112.71	109.1
98.075	109.51	110.83	106.38	117.16	106.03	107.59	114.92	108.08	113.24	104.78	120.85	104.65	105.43	103.18	117.81	104.37	110.09	107.13	111.42	112.24	102.49	101.47	103.12	110.9	113.1	107.51	104.98	108.69	101.23	108.72	105.98	111.17	115.37	106.53	112.5	95.037	119.51	104.51	110.09	104.16	107.02	111.52	110.34	106.99	111.81	119.38	112.24	102.1	102.7
94.537	99.393	102.96	102.59	105.53	99.997	102.77	89.639	101.7	104.14	97.079	99.692	102.09	106.2	96.141	99.388	93.81	94.642	104.7	102.44	99.754	99.386	95.051	91.944	101.82	88.735	103.01	103.21	92.178	101.13	94.786	99.05	99.932	106.05	98.767	101.96	97.612	101.55	98.589	101.64	93.473	97.432	98.367	96.647	101.71	100.63	105.78	103.5	97.484	94.621
101.51	99.891	98.205	102.72	105.64	94.98	90.047	107.96	97.976	96.247	91.407	105.64	94.816	100.95	94.324	98.66	99.87	96.99	97.054	93.694	93.765	103.35	99.34	97.362	96.504	95.299	104.61	101.82	98.576	101.09	99.427	100.59	95.898	98.117	99.96	101.09	93.457	91.908	100.96	101.32	93.016	96.045	95.541	113.2	99.02	98.551	90.774	95.42	102.86	105.95
98.377	85.922	96.514	99.63	97.973	89.045	102.64	97.7	93.693	96.223	98.865	98.598	91.987	105.5	95.081	95.195	104.29	93.1	92.888	105.42	89.056	103.89	94.628	89.277	101.28	101.84	96.399	91.964	98.883	102.07	99.8	92.321	99.256	95.098	102.75	99.077	93.651	91.601	101.83	95.554	101.23	98.559	96.3	94.263	104.76	103.01	88.609	98.987	95.955	106.59
107.3	111.03	102.9	112.23	113.2	102.84	105.74	113.12	112.59	112.05	111.9	108.86	106.18	110.89	103.41	111.75	103.77	114.74	103.93	112.6	114.92	109.94	107.65	107.26	115.29	111.87	109.54	109.11	111.37	112.13	109.09	94.461	114.12	105.94	113.5	114.28	105.52	109.29	113.36	113.52	107.19	103.45	117.01	116.56	112.11	113.31	115.32	112.32	111.22	110.04
112.75	105.06	104.3	102.73	104.86	107.64	102.48	118.57	103.59	111.31	103.24	107.89	111.31	101.02	104.19	107.51	97.197	102.51	108.93	108.83	102.85	104.05	104.5	116.07	98.786	110.39	111.87	101.05	110.2	98.67	104.76	97.665	110.54	105.54	112.9	102.77	106.47	105.94	109.26	100.11	114.19	111.97	113.15	105.81	115.47	111.52	121.67	104.04	104.93	116.34
107.16	109.35	101.2	93.313	99.415	104.63	105.58	101.36	112.64	102.99	102.09	113.78	106.6	103.15	104.86	106.01	103	104.76	106.17	109.45	101.66	111.59	110.24	104.93	105.07	103.34	99.466	97.086	112.63	104.02	108.01	102.85	104.97	109.83	102.66	103.81	105.93	106.96	106.75	93.844	108.05	112.27	108.88	105.33	111.3	100.97	112.91	109.63	97.573	112.6
102.79	102.32	110.79	118.31	110.4	106.53	102.67	103.44	106.11	111.99	113.27	111.88	117.68	100.69	100.5	108.38	115.28	117.06	118.84	112.9	111.67	108.65	104.09	109.74	114.51	100.25	108.49	99.162	118.31	108.5	118.89	106.44	107.63	104.89	97.066	108.63	104.87	116.42	104.23	104.73	110.54	117	108.17	104.33	100.98	104.36	101.79	109.6	106.43	108.9
109.88	107.61	106.77	96.434	105.95	106.9	105.89	110.08	99.523	99.385	101.38	106.54	106.76	109.85	101.54	102.54	101.78	109.73	100.51	110.08	104.62	96.062	106.51	109.29	104.1	110.16	108.19	98.937	111.74	95.803	102.42	119.65	106.84	107.32	101.31	105.08	119.35	106.77	113.21	106.83	104.88	109.33	100.33	101.68	117.24	101.08	108.65	107.57	96.267	100.1
106.87	108.83	120.37	103.22	107.94	99.026	100.25	107.04	103.87	111.35	103.94	110.06	100.64	112.17	107.48	105.45	109.59	109.28	117.08	109.89	109.69	105.54	101.96	108.86	102.96	113.06	108.36	108.07	112.34	105.31	99.595	109.43	114.02	112.32	98.57	104.41	109.3	106.3	114.88	104.64	109.08	108.12	101.5	112.17	118.1	111.95	96.808	108.85	110.01	110.27
89.446	98.759	102.49	102.35	103.66	97.453	95.239	99.243	102.25	104.15	96.634	101.71	99.245	102.13	99.493	104.37	108.33	104.54	102.92	90.538	99.893	98.312	110.46	99.701	110.19	96.89	112.6	102.98	102.85	104.5	110.28	105.82	100.7	106.77	99.17	101.13	110.66	94.405	104.75	101.24	92.42	91.238	96.729	102.79	99.29	93.914	103.69	96.482	102.58	112.88
110.25	104.71	96.189	106.06	97.76	100.08	103.89	96.443	91.301	104.43	95.299	98.543	100.71	92.079	89.18	100.05	97.059	101.42	100.05	100.35	97.267	104.88	94.518	94.264	105.16	98.758	101.54	95.521	97.308	108.77	103.3	105.51	93.069	100.67	94.822	100.9	93.911	91.73	94.652	98.832	99.805	105.25	103.84	97.821	98.271	101.97	100.47	93.085	99.89	95.353
116.21	110.24	107.34	108.06	108.98	113.83	109.43	108.16	112.88	97.548	101.34	110.52	112.17	108.57	112.76	107.96	112.28	108.17	106.87	112.55	110.02	114.43	109.16	107.03	111.63	110.33	114.65	102.61	117.7	108.89	107.51	109.58	110.56	108.28	118.27	107.12	108.04	100.88	104.47	106.62	113.45	114.38	107.39	110.44	119.51	108.66	110.18	108.17	112.94	113.75
104.86	104.7	97.018	97.807	98.246	98.605	104.19	90.024	100.69	105.83	101.24	96.082	102.54	100.14	107.38	97.938	99.445	108.46	109.03	101.67	95.769	101.49	100.23	105.57	101.93	106.64	105.06	106.82	99.488	101.43	101.41	103.73	103.76	93.34	103.23	103.73	107.03	90.938	108.86	102.62	101.27	106.72	98.081	95.747	99.431	99.914	101.85	110.74	107.25	93.153
117.03	94.906	102.13	107.67	117.95	104.67	109.98	105.25	102.17	104.56	111.22	101.37	105.52	115.56	110.5	104.97	118.27	108.79	101.59	106.86	102.34	105.5	106.05	102.66	103.78	110.97	109.34	105.39	111.12	107.2	108.36	109.47	107.73	106.64	114.23	115.63	115.6	104.1	107.56	102.54	106.84	104.61	105.98	115.94	103.17	113.52	103.86	113.78	103.97	108.68
95.049	100.59	96.44	99.362	99.97	96.721	107.91	100.62	94.745	87.954	95.141	103.93	85.248	106.64	95.008	96	97.702	91.318	93.831	101.04	87.2	93.268	99.781	98.134	100.25	87.585	97.285	96.479	97.273	107.77	105.94	98.741	97.224	92.857	98.239	91.646	108.14	101.07	98.743	100.05	101.85	93.087	101.34	96.351	105.89	105.45	95.487	96.058	95.474	88.49
99.105	107.67	115.2	111.9	100.73	108.17	105.93	110.08	107.88	103.71	104.64	106.75	100.47	99.92	112.57	99.097	109.68	104.45	109.14	106.63	108.92	109.4	107.82	109.62	105.94	113.61	107.78	99.958	110.02	111.66	108.51	105.98	102.35	98.331	99.556	101.18	106.58	106.3	99.903	97.778	102.28	107.43	108.11	103.39	101.36	107.13	106.39	107.05	112.65	108.26
120.05	104.32	106.67	109.42	107.36	106.35	108.52	97.922	100.02	107.62	103.53	116.78	114.2	109.64	108.54	108.66	103.73	106.4	104.97	104.19	104.04	101.03	106.74	100.38	110.18	106.87	111.34	116.8	100.52	107.89	114.83	105.56	111.02	101.58	105.92	110.59	108.18	115.08	99.844	102.07	99.794	107.25	105.06	106.93	102.89	96.603	106.51	110.96	109.52	99.672
106.14	103.85	103.83	108.62	112.12	114.03	109.98	113.24	111.49	100.25	105.75	108.11	109.39	106.67	109.23	112.39	101.48	108.98	104.28	112.91	99.939	96.1	117	108.1	105.65	110.15	101.94	101.59	112.8	110.99	110.62	107.34	106.51	103.58	112.97	108.04	102.12	111.72	110.96	105.52	114.14	105.7	107.89	116.16	107.36	109.76	106.57	108.07	109.65	109.04
113.36	110.96	111.82	112.66	115.25	104.59	106.54	110.91	104.54	109.97	104.83	109.44	103.89	106.02	108.12	102.62	112.2	110.86	111.35	109.79	108.12	116.14	108.46	103.65	104.05	102.77	103.57	115.94	112.46	112.49	111.73	106.24	117.25	109.59	120.28	105.76	119.38	110.48	105.63	111.77	117.39	112.99	105.07	108.13	111.82	98.574	113.54	107.45	104.19	110.43
99.087	102.17	97.62	104.71	106.49	104.03	110.79	107.74	104	106.67	106.14	107.31	101.61	108.59	103.57	105.52	115.03	99.808	116.33	106.78	105.94	113.18	97.223	97.118	107.65	109.67	100.37	100.68	110.47	108.66	103.39	95.881	108.13	106.66	112.93	108.79	109.76	99.251	113.67	109.04	108.84	94.772	105.03	101.74	99.357	101.22	105.3	102.78	105.65	98.487
97.804	102.35	98.583	105.58	96.273	102.36	103.34	103.19	99.76	98.875	107.63	99.375	98.632	104.71	106.34	104.01	113.23	100.87	106.14	105.1	94.197	95.917	99.257	96.722	105.64	101.48	101.2	97.948	98.36	107.09	95.064	100.06	99.549	104.71	94.583	100.61	106.37	99.78	101.06	94.575	99.158	105.54	104.01	94.134	96.606	93.139	99.477	110.72	104.72	108.13
102.27	115.38	112.28	107.61	112.84	112.27	113	106.17	108.39	106.72	111.81	111.19	108.31	108.81	108.39	108.42	117.71	107.2	104.6	106.72	107.13	113.21	106.12	109.83	113.21	104.58	110.63	100.5	103.69	109.42	107	110.92	114.73	101.79	105.35	99.583	122.72	105.45	114.12	113.6	112.41	103.75	106	112.72	109.56	108.01	108.78	112.15	111.26	109.76
109.7	107.65	101.69	103.38	104.74	99.824	106.24	104.36	106.45	99.219	104.61	108.6	98.016	101.68	107.44	112.33	106.26	101.79	102.71	112.98	99.327	108.37	105.77	116.47	104.47	107	102.06	110.44	100.07	102.41	103.82	106.81	101.32	103.24	103.31	113.51	104.07	107.83	98.914	114.39	102.29	107.3	101.85	104.92	105.09	103.37	112.57	108.84	110.09	109.24
92.641	102.56	92.196	91.327	100.32	102.83	90.078	104	103.07	97.764	99.408	104.73	92.781	100.9	94.586	99.671	99.786	96.634	99.464	109.66	88.686	103.69	95.697	100.38	93.979	97.304	100.28	93.699	104.68	102.5	96.298	108.73	99.302	90.609	93.808	104.79	93.746	104.87	98.01	98.084	95.224	99.971	93.635	88.704	99.871	90.839	103.6	102.33	100.57	101.37
113.26	104.55	113.39	112.11	107.26	112.23	106.62	104.31	106.24	112.14	107.63	104.62	109.62	116.71	107.92	112.17	107.56	101.55	103.8	103.44	105.4	106.14	124.16	101.31	112.76	97.64	109.43	114.18	113.78	106.99	115.2	102.61	108.3	112.33	113.54	107.67	107.76	111.12	109.45	105.33	102.86	106.91	104.85	113.92	100.31	114.19	101.15	106.38	106.44	102.93
111.31	110.34	106.46	106.1	108.95	107.53	98.736	106.75	108.91	109.64	116.5	103.2	107.68	104.05	117.9	109.01	110.96	105.91	109.87	101.71	110.4	104.42	105.71	98.437	102.98	105.76	111.65	109.94	113.76	106.49	107.94	109.95	101.85	116.81	107.8	105.76	110.72	112.26	112.34	107.19	110.62	113.54	116.79	101.63	103.78	99.648	111.64	115.36	102.14	109.61
108.71	102.89	104.86	111.75	105.68	110.24	96.538	123.45	110.67	101.07	106.48	108.98	98.83	107.41	113.46	108.74	106.15	103.01	106.66	99.372	110.64	106.27	109.8	110.46	110.16	106.45	104.5	107.7	95.611	103.27	106.32	112.71	106	101.1	97.254	100.44	109.38	110.61	110.44	105.45	108.23	111.19	105.21	108.69	108.35	113.81	92.792	110.31	101.87	103.67
110.1	105.5	111.43	111.34	114.8	111.12	105.05	101.82	112.35	108.22	100.65	113.13	102.36	103.23	101.77	108.43	112.27	112.45	107.54	111	102.72	101.74	106.06	102.95	107.93	110.88	106.3	111.12	106.28	103.28	109.25	103.98	111.1	107.78	110.08	107.05	107.55	118.28	104.2	108.11	112.5	114.65	106.21	103.88	97.673	107.51	103.55	102.46	99.776	108.88
105.69	97.586	96.036	93.851	106.18	105.59	94.512	104.08	102.72	96.21	104.25	100.45	103.97	102.69	102.96	100.29	98.25	93.563	95.68	102.49	101.82	104.9	101.91	95.78	100.97	101.96	87.014	97.32	101.95	101.48	98.205	96.749	99.126	104.91	98.319	98.451	106.9	100.18	92.999	96.872	97.72	99.909	97.739	103.59	91.189	106.18	102.17	104.28	98.857	92.06
110.66	104.35	106.61	101.4	108.55	113.5	106.74	110.29	96.517	104.91	112.1	100.89	101.15	109.08	103.1	96.652	115.83	108.56	98.797	106.67	99.202	101.04	108.85	111.88	108.74	103.23	108.49	112	98.296	109.05	105.1	100.37	101.72	92.485	106.07	111.47	105.22	103.97	98.037	115.07	108.99	106.89	107.46	109.81	108.74	97.055	107.81	105.8	111.27	103.58
107.29	112.02	103.17	116.67	100.67	108.26	109.25	106.08	111.2	108.1	112.67	106.99	106.07	95.327	103.09	108.5	111.62	106.77	107.22	95.015	109.1	103.4	103.39	108.46	107.03	109.75	110.57	114.16	102.43	119.22	103.86	115.93	108.21	105.86	108.73	112.61	108.16	109.23	111.15	109.28	100.76	107.08	99.98	107.43	107.52	107.55	96.5	110.63	112.33	110.01
107.36	101.49	105.46	110.03	113.5	105.7	109.51	108.47	97.092	110.18	101.66	108.29	109.65	117.8	108.46	109.53	109.08	109.8	104.79	110.88	105.1	111.69	106.92	109.98	113.96	108.53	106.1	108.01	106.66	101.68	107.3	100.56	112.03	100.35	106.13	105.27	119.18	109.3	113.83	103.22	114.14	113.06	110.16	110.68	109.36	109.27	117.24	108.6	107.57	102.77
105.87	106.57	116.19	113.19	108.59	106.3	112.78	111.71	101.81	98.211	104.14	107.28	108.37	102.2	110.84	99.887	115.68	114.8	106.14	113.27	111.48	103.26	119.32	105.14	104.14	106.23	103.65	104.41	111.37	111.84	119.11	111.07	107.99	110.36	105.81	106.38	114.34	119.79	106.8	103.9	109.71	108.94	117.06	103.31	97.803	117.3	100.76	99.629	105.28	108.43
109.97	102.77	104.9	102.76	95.985	115.2	97.463	104.95	109.61	98.285	109.59	109.76	111.12	106.09	109.93	107.79	103.71	107.14	108.65	102.84	101.44	99.9	107.61	102.29	98.27	103.95	105.29	102.02	108.33	114.43	107.2	114.09	112.45	108.57	106.65	98.678	109.07	107.09	106.83	96.566	104.3	109.47	105.23	107.82	106.03	101.88	107.42	108.41	104.86	102.15
104.06	100.13	101.48	103.26	102.44	103.87	105.78	102.9	107.25	112.5	109.17	114.72	104.93	100.18	108.27	98.023	98.647	107.3	99.478	101.93	103.31	111.02	107.49	108.89	102.33	101.33	107.87	104.69	104.32	109.26	109.13	106.12	101.42	103.9	110.32	106.22	117.28	96.917	102.22	107.64	114.98	113.67	111.51	101.17	110.21	106.58	105.43	103.85	112.94	98.02
111.06	100.97	99.615	99.245	109.33	100.09	109.95	107.48	101.81	106.23	102.66	112.77	108.67	98.663	103.46	102.7	112.15	109.99	116.48	109.67	103.47	103.22	112.28	110.17	108.56	104.81	104.85	99.091	99.266	108.28	104.23	108.35	114.46	104.46	111.69	100.9	103.91	107.05	105.73	103.61	109.48	99.489	104.97	100.07	102.5	113.87	96.895	109.84	91.781	99.817
111.31	106.94	97.288	111.16	104.7	108.44	111.43	104.22	103.12	108.85	114.71	103.21	108.98	104.75	104.1	109.24	111.84	108.63	107.28	107.14	115.18	101.66	112.3	109.65	114.52	107.15	109.43	113.03	104.73	107.98	107.34	111.8	110.14	108.6	104.73	106.1	105.1	109.4	93.113	96.441	108.7	103.29	105.71	113.63	109.93	106.47	107.95	112.79	102.92	103.39
94	107.93	107.54	102.63	107.02	108.73	94.934	107.33	104.45	106.05	113.82	98.143	106.42	103.23	93.424	101.08	105.35	108.48	99.873	104.02	106.43	104.7	118.53	105.27	104.83	105.51	112.23	107.78	102.58	108.92	117.2	101.82	110.57	104.94	104.5	112.3	103.61	104.39	109.56	94.182	109.03	103.13	109.6	111.9	105.2	100.61	102.67	107.77	102.95	105.6
116.54	96.195	102.3	104.75	107.62	101.18	112.06	107.38	118.26	102.73	103.93	94.733	111.16	102.4	103.3	106.37	105.41	103.78	103.43	106.13	104.84	96.763	111.04	106.71	100.82	103.78	105.01	102.79	107.92	109.9	107.66	108.78	109.18	110.94	109.22	100.57	101.52	107.92	103.21	108.64	103.67	104.43	107.52	117.14	102.15	101.26	105.67	109.81	102.06	109.8
106.74	103.74	107.52	107.85	107.85	99.254	97.736	106.24	100.49	106.91	102.49	100.65	98.127	94.262	115.02	107.17	115.14	94.814	105.1	98.377	103.15	99.648	116.26	97.728	107.26	104.21	97.782	108.59	101.28	100.83	102.95	102.25	105.18	113.17	106.3	104.52	100.37	117.91	103.62	110.75	102.59	100.63	97.252	109.8	111.21	103.22	115.5	113.35	111.12	106.85
110.91	123.5	112	103.33	112.66	105.69	110.65	113.64	122.12	102.75	102.48	111	103.73	106.52	96.865	111.44	109.79	112.14	110.43	105.71	105.61	122.86	114.47	117.18	115.6	110.91	110.02	106.39	105.68	116.4	111.38	105.53	109.19	109.61	107.36	107.25	108.66	112.41	101	114.02	109.64	111.25	104.01	108.04	113.36	112.32	105.54	107.35	111.98	108.63
98.475	106.65	111.25	119.26	106.03	111.53	104.12	104.38	105.34	110.81	109.22	109.2	109.81	114.52	101.79	119.36	104.39	108.83	101.64	106.82	110.56	110.89	102.62	99.374	112.16	117.07	107.56	103.71	108.94	105.24	106.9	111.97	108.4	101.46	116.45	102.65	108.17	109.07	108.32	99.006	106.33	117.4	100.11	109.17	106.37	109.66	109.33	107.6	109.37	98.301
94.914	104.58	97.81	94.723	91.832	96.781	92.855	96.419	100.28	95.036	92.257	103.22	94.738	93.025	94.188	99.325	103.83	98.883	101.45	105.42	91.774	100.36	98.785	99.86	91.521	99.18	114.59	97.912	101.84	97.043	97.758	101.15	103.28	88.129	102.23	97.818	92.033	98.06	94.741	96.98	97.827	94.687	91.878	106.6	104.71	100.79	105.25	96.347	93.884	97.032
104.15	107.49	111.14	93.884	111.81	106.59	104.99	106.5	108.89	100.95	107.98	114.69	108.54	100.99	105.24	100.48	114.72	106.99	104.86	103.47	107.91	101.99	104.21	108.08	105.02	102.03	102.71	105.42	106.87	116.19	107.87	106.62	106.06	106.58	109.63	98.884	104.54	108.92	105.74	113.04	100.55	105.35	112.77	108.25	108.42	100.39	108.32	108.88	113.05	109.32
109.7	113.52	108.12	104.83	105.84	103.53	103.92	113.93	115.45	114.89	103.69	101.54	112.18	115.79	105.22	110.86	108.59	112.74	113.95	109.64	102.36	106.17	107.23	108.25	101.08	111.98	112.26	108.91	104.88	107.68	115.78	108.48	105.93	106.68	94.016	100.91	117.35	107.72	111.45	112.96	107.95	103.67	109.27	103.96	104.4	111.76	114.08	111.53	107.65	101.96
112.86	103.8	110.76	109.13	113.58	105.89	110.37	104.03	110.95	104.06	108.33	107.8	103.51	112.44	115.51	105.9	116.54	102.32	103.8	105.67	113.07	110.55	103.41	103.87	117.56	106.77	113.23	111.39	103.57	103.61	103.84	113.8	106.54	116.89	104.12	110.52	102.96	111.1	110.55	109.48	99.809	112.68	115.55	113.93	114.24	111.72	124.68	111.16	103.09	102.97
106.81	109.17	104.48	106.18	109.92	113.71	105.37	105.25	109.98	112.64	108.99	122.05	106.37	107.88	112.07	111.59	105.43	101.81	108.93	100.72	104.33	102.51	110.63	102.66	111.15	107.15	111.56	100.46	115.43	99.497	105.64	101.51	121.06	109.27	109.22	117.66	109.62	109.54	108.51	106.26	106.41	106.42	111.21	99.621	115.79	113.63	106.35	108.09	107.3	105.61
101.86	96.779	96.757	100.1	102.89	100.85	104.26	96.57	106.18	103.86	99.823	103.24	97.949	101.9	99.333	94.618	99.987	97.547	93.655	101.77	98.967	111.05	97.656	97.727	105.75	105.61	91.532	97.013	98.604	89.483	103.68	87.994	97.342	89.365	102.96	95.442	100.13	105.41	101.12	108.28	96.593	93.362	113.77	85.997	101.86	95.094	96.283	103.38	98.34	100.95
113.55	102.86	102.63	92.598	97.626	106.49	106	112.65	106.04	112.02	113.05	101.64	99.853	103.34	101.99	109.45	101.31	112.15	106.37	99.179	102.64	103.53	105.25	103.84	102.7	100.28	103.57	100.09	111.54	111.37	112.85	114.56	111.99	105.94	108.09	99.114	97.199	102.4	107.44	98.984	103.73	110.22	107.56	112.68	113.51	106.97	109.15	105.4	99.348	105.74
109.93	108.92	107.49	123.49	107.95	109.53	116.09	109.82	108.79	103.79	112.74	106.48	110.24	116.55	100.24	106.85	101.51	108.4	104.55	112.88	107.28	111.51	100.58	104.17	106.56	103.46	109.17	120.71	107.64	104.98	111.05	105.26	107.54	108.12	113.29	107.33	101.24	103.06	117.06	105.82	99.133	106.93	105.22	104.37	107.58	112	113.09	117.8	102.39	103.85
102.22	101.23	111.43	105.25	102.75	109.44	108.52	105.77	111	98.091	102.64	108.56	102.87	109.13	109.3	117.19	106.44	107.29	108.95	103.94	98.733	104.21	106.62	110.22	105.63	106.26	101.71	107.62	102.6	93.805	106.98	104.51	100.44	100.49	108.69	101.08	105.48	103.36	105.75	106.55	108.3	113.72	103.7	98.703	106.41	103.59	108.3	112.66	109.59	105.27
102.11	94.124	105.78	91.251	100.07	99.189	101.45	102.23	100.17	98.864	106.63	104.95	96.34	102.05	103.18	99.819	95.842	107.47	103.86	95.909	98.678	102.31	97.942	94.311	104.1	99.171	105.83	114	101.14	107.28	101.77	97.918	99.737	97.717	102.18	93.64	109.16	100.9	100.49	96.074	109.97	101.86	96.513	92.736	96.618	112.19	100.3	100.84	99.366	101.77
103.68	99.155	106.01	112.03	108.7	106.24	106.38	113.01	94.002	112.99	102.51	102.4	108.45	111.76	114.08	114.91	118.05	104.25	112.64	107.66	110.73	112.88	104.33	105.88	120.24	117.4	109.22	111.64	116.71	110.97	123.96	94.613	106.18	108	113.89	109.23	101.13	110.49	106.67	102.14	104.49	107.44	105.56	104.17	110.96	109.51	104.46	108.5	109.28	114.18
106.05	104.63	104.44	117.11	113.85	101.73	111.49	99.66	106.31	111.02	96.139	100.97	103.85	101.03	107.85	103.42	95.081	104.51	102.93	106.11	100.27	101.58	103.6	106.95	105.84	104.51	108.39	104.34	127.47	115.84	105.01	99.49	106.01	108.45	101.98	102.45	102.88	104.49	101.94	112.29	103.57	105.44	105.47	101.59	95.473	91.34	97.598	105.05	103.22	102.95
105.81	105.25	97.198	103.18	113.9	108.32	108.46	107.89	109.03	102.84	95.198	108.41	112.99	105.21	109.71	100.01	115.27	94.869	107.06	110.28	108.8	103.93	102.47	101.79	103.43	103.79	112.8	112.69	98.733	103.97	105.1	93.86	110.66	97.282	97.73	106.4	99.394	100.45	101.97	100.02	102.62	104.62	107.95	105.44	111.77	107.95	116.16	111.07	102.55	105.85
102.08	116.35	112.9	109.02	113.67	105.04	108.35	113.07	103.41	98.017	108.55	107.96	99.234	116.4	104.02	110.99	103.16	106.96	104.9	97.819	106.81	104.52	111.22	109.05	102.24	103.87	113.55	108.77	102.75	106.07	107.98	107.65	105.29	118.91	115.35	106.37	107.81	99.426	109.85	106	105	106.43	112.6	103.6	111.59	105.58	102.47	104.82	108.76	109.97
109.12	111.98	111.49	103.03	109.26	101.06	107.45	105.11	110.79	104.36	101.78	108.15	108.83	113.05	107.17	113.68	97.285	103.91	110.47	104.24	112.34	101.83	110.88	109.06	108.22	112.21	107.46	98.798	120.5	103.5	109.4	117.1	105.61	103.27	103.03	106.23	106.31	109.22	104.94	104.57	105.08	107.31	104.08	112.15	112.1	109.2	102.05	110.89	108.06	110.3
98.627	90.256	102.74	99.72	104.38	109.66	112.43	104.04	101.01	105.79	97.074	107.52	93.952	108.84	110.2	98.326	93.33	94.009	90.318	104.98	96.749	100.47	95.416	100.75	103.1	96.021	91.35	104.09	93.7	102.47	102.74	102.11	99.211	92.264	95.4	111.94	104.66	97.994	98.369	100.67	93.862	103.03	104.44	99.429	98.777	98.164	102.55	100.91	99.336	95.203
105.17	101.4	92.146	98.555	96.84	90.167	101.49	101.15	101.11	99.92	100.83	95.856	96.581	93.861	108.04	98.352	95.355	102.27	104.16	97.055	96.528	104.49	96.703	93.701	93.524	96.181	93.329	102.95	98.079	95.412	100.5	94.512	93.347	98.479	94.328	105.42	104.47	96.87	97.013	100.53	89.423	99.827	95.981	99.172	104.25	103.72	99.403	101.22	88.734	94.276
100.31	107.85	110.48	116.64	114.69	104.27	105.96	106.2	107.96	102.8	109.39	112.66	105.37	109.34	96.924	102.78	98.025	102.52	109.78	110.61	111.04	110.02	107.7	103.51	107.71	104.06	108.8	110.6	107.53	105.38	106.04	105.62	109.37	109.13	114.35	106.29	107.09	100.55	88.712	104.82	103.81	106.84	103.85	110.7	110.9	102.42	98.443	106.19	109.22	110.43
100.39	96.45	92.17	99.958	89.78	90.976	108.19	98.361	94.771	108.87	99.048	106.95	102.69	89.311	97.258	104.47	94.811	98.819	102.93	95.005	98.952	101.25	99.666	103.94	94.239	98.78	94.628	93.195	98.207	108.63	99.85	110.98	97.729	109.21	96.618	97.734	88.07	94.604	100.53	102.93	100.52	104.22	96.394	100.46	101.53	94.394	107.25	102.55	96.177	101.22
105.66	107.7	109.28	103.34	94.593	117.55	102.97	109.93	117.51	109.31	107.79	112.42	107.37	108.01	112.76	105.64	108.76	109.95	110.15	102.28	118.15	110.07	108.97	105.54	107.27	106.49	107.35	112.11	110	117.72	108.43	104.67	107.35	111.53	117.9	108.52	111.28	109.43	107.35	108.2	103.35	108.73	119.21	105.39	117.04	105.97	112.54	115.88	105.94	108.09
112.26	102.54	111.5	117.43	102.22	113.53	111.26	111.6	99.485	97.77	109.73	106.06	106.68	99.936	111.23	110.13	120.59	106.39	105.74	102.51	109.94	110.94	108.82	112.86	108.19	110.97	114.4	113.25	97.237	115.51	104.35	109.66	107.46	107.82	110.33	106.39	110.31	101.93	109.75	112	108.85	105.18	108.12	105.75	112.25	110.56	110.97	95.517	111.22	107.49
115.18	108.32	107.29	120.6	109.2	112.39	103.64	104.36	108.61	109.16	110.84	109.55	99.849	106.43	110.21	110.79	109.17	110.51	105.94	116.18	111.96	104.59	104.79	104.02	108.73	102.53	101.59	97.353	98.168	101.69	103.65	105.16	98.61	120.97	103.29	107.81	107.69	106.95	118.48	101.38	109.15	110.35	116.45	103.35	110.55	109.92	114.85	110.24	110.26	102.22
97.659	92.271	96.407	107.3	98.202	94.104	92.537	89.811	93.584	95.291	92.556	95.753	97.467	97.323	96.981	96.858	102.29	98.687	98.422	88.243	94.681	98.895	93.082	94.688	101.96	97.796	90.006	92.864	99.274	97.374	87.678	96.775	95.728	104.77	96.85	92.249	90.634	104.94	90.36	96.392	100.62	97.211	97.012	100.11	106.47	90.397	98.288	104.78	103.29	105.52
107.27	106.1	105.09	105.84	105.86	113.29	108.26	106.76	107.69	104.39	108.55	106.53	110.64	115.45	99.048	107.13	103.92	109.61	111.63	102.69	106.08	104.43	118.62	98.281	110.87	108.83	105.66	109.34	109.44	107.5	108.59	105.68	113.41	98.433	103.5	109.7	119.89	108.52	109.42	111.31	112.41	113.03	106.8	114.19	108.75	116.03	104.99	111.42	98.855	108.86
102.55	99.687	115.34	109.87	101.31	101.2	117.46	103.12	105.23	115.41	101.22	103.93	100.5	103.61	111.14	105.67	116.53	107.02	99.552	109.68	116.07	106.54	107.15	95.028	107.55	95.691	103.49	108.64	109.66	96.699	100.27	99.635	100.05	115.93	100.66	110.46	101.16	105.17	103.32	104.59	111.76	97.251	105.06	103.67	105.17	100.99	109.7	103.46	100.41	107.26
113.46	122.99	97.985	105.72	106.11	108.22	108.88	100.94	108.1	109.99	97.205	109.73	110.62	106.24	111.25	110.38	105.15	101.4	109.91	109.38	104.17	109.98	115.14	108.67	104.58	106.03	104.48	110.42	107.66	105.67	108.31	104.73	106.03	98.467	112.1	108.92	110.48	107.01	119.95	114.65	106.81	101.49	111.66	112.75	103.63	104.49	107.53	103.22	100.8	107.77
105.7	99.411	110.49	114.73	110.49	109.42	104.61	110.53	108.54	105.56	107.51	113.82	106.43	109.26	111.6	96.903	104.11	108.52	109.6	125.02	109.35	107.41	111.94	106.42	113.28	110.03	107.44	108.99	100.65	105.11	97.871	108.89	106.68	96.497	99.281	102.53	107.14	114.83	108.58	103.23	103.9	113.15	104.73	105.21	111.61	114.31	105.47	115.75	113.66	110.49
107.45	106.91	106.1	110.17	109.67	110.53	105.24	103.24	109.62	108.73	104.45	104.2	115.3	109.09	104.29	101.35	107.37	106.99	102.05	115.25	106.79	105.57	100.34	108.87	101.48	112.16	106.51	100.8	112.24	110.32	104.87	110.49	104.4	103.86	103.61	89.479	102.38	97.613	110.36	110.58	103.89	106.18	113.06	110.33	108.21	103.46	95.744	103.62	105.24	103.19
91.555	98.98	105.44	95.334	88.964	97.544	105.65	99.938	105.81	104.52	95.771	96.54	103.29	106.61	103.28	101.13	95.175	95.64	90.252	101.33	103.31	95.326	108.89	101.35	101.01	94.424	100.29	110.09	99.729	98.67	103.57	95.969	99.464	91.627	100.39	100.26	105.81	104.17	100.81	92.873	102.06	108.75	108.36	105.62	104.41	96.01	99.84	105.67	100.3	102.96
96.152	106.52	104.11	115.67	108.05	101.38	113.03	97.676	109.48	103.19	110.51	105.53	105.86	106.94	99.382	107.94	106.77	105.98	102.97	100.78	112.16	107.41	107.28	110.03	111.45	105.99	101.33	114.89	108.21	107.22	101.84	110.01	107.41	97.215	103.87	106.74	114.82	107.96	117.87	101.14	112.97	97.504	101.89	123.13	111.77	113.48	109.13	113.45	109.15	110.5
108.52	108.33	101.15	101.43	107.33	104.06	104.77	112.4	106.42	105.11	109.97	108.4	101.98	108.91	110.3	107.56	111.03	104.37	107.09	104.36	114.66	95.678	104.36	112.72	104.53	111.67	99.523	102.82	105.79	101.11	105.71	100.08	105.57	105.5	111.57	98.453	105.26	107.91	107.72	88.891	104.78	110.49	113.68	108.22	102.21	111.5	103.27	109.7	102.96	104.6
101.32	104.08	107.22	113.2	107.02	106.22	107.19	103.8	107.31	103.11	101.19	107.97	101.83	106	113.52	108.95	102.83	107.36	104.48	107.07	104.08	111.35	110.16	105.31	104.56	109.97	104.49	97.94	107.57	114.37	108.44	114.18	102.61	108.63	105.7	107.59	106.19	105.99	106.58	104.07	102.19	109.37	103.84	100.31	102.69	105.05	103.83	96.744	98.157	100.64
116.7	106.25	109.41	116.28	100.95	108.59	105.53	101.94	106.76	121.25	102.43	107.28	98.095	108.25	115.89	114.4	110.02	108.18	111.22	106.84	101.21	105.28	102.78	107.25	99.117	109.45	108.43	108.6	104.62	104.5	102.68	105.65	111.75	115.16	108.59	110.79	110.16	116.24	106.11	114.12	106.56	115.69	110.49	107.35	110.58	113.35	108.3	109.14	111.48	96.727
96.361	100.24	97.59	101.1	95.616	95.454	94.572	100.93	102.81	97.361	102.03	94.797	104.04	95.866	103.35	97.449	101.59	96.261	95.6	102.29	102.72	99.196	100.86	94.492	97.724	92.955	108.48	95.842	103.44	107.17	91.003	96.046	96.63	97.665	94.178	92.118	94.912	95.138	97.391	109.83	93.185	103.05	91.499	90.409	91.618	96.6	91.587	97.697	96.268	85.012
97.616	103.43	105.37	114.64	96.807	102.44	101.27	98.968	104.87	105.29	106.52	102.77	97.163	102.13	100.41	103.35	96.902	114.5	94.795	101.37	99.497	101.74	107.71	115.88	107.4	101.79	102.92	99.791	104.75	94.261	94.169	95.256	111.31	97.492	101.74	108.01	92.098	105.58	101.35	110	112.03	107.2	98.614	107.16	102.75	107.13	98.576	109.89	106.2	109.47
99.254	100.96	105.34	101.07	106.81	103.71	109.03	112.2	100.46	101.53	103.24	106.28	99.125	103.1	100.91	101.07	106.36	109.41	95.236	104.33	98.008	104.39	108.8	99.306	111.23	98.604	96.839	109.48	107.5	108.73	101.78	105.62	111.01	107.01	107.85	110.19	109	106.53	114.01	109.02	99.989	105.58	108.88	112.64	96.187	108.71	104.99	108.11	100.88	108.92
103.58	102.21	101.77	104.93	108.52	105.22	99.539	110.67	91.906	107.13	102.32	108.95	105.31	102.23	112.53	107.19	109.69	103.85	107.05	103.4	105.39	103.57	109.87	103.11	92.372	106.17	100.51	105.44	110.31	104.91	107.98	103.73	109.45	105.23	106.01	101.61	104.98	107.87	106.17	112.42	109.45	101.88	102.21	112.59	105.1	108.76	105.39	102.93	111.82	107.64
107.48	94.832	109.13	95.278	99.76	100.18	105.33	102.49	91.01	92.848	104.4	105.31	101.43	101.55	98.061	97.62	97.488	97.314	101.71	99.935	98.528	106.75	96.315	93.311	104.03	92.89	96.56	103.88	104.01	105.93	92.338	97.7	94.202	100.51	102.56	101.48	103.18	103.72	99.16	94.068	97.514	98.823	100.6	100.07	94.318	104	102.58	98.141	101.21	101.8
109.33	108.66	111.22	114.91	109.41	120.79	110.32	102.98	109.08	109.28	99.053	103.33	112.61	102.88	104.3	113.16	111.25	114.82	102.7	114.89	116.99	108.58	99.993	115.59	116.88	117.48	107.42	121.61	104.28	102.46	106.59	113.49	98.158	114.23	100.28	122.81	115.9	113.67	109.04	108.5	99.965	111.79	99.652	105.67	117.11	97.754	106.26	115.97	102.96	106.99
109.27	104.23	106.04	104.16	107.47	104.45	105.03	106.82	100.9	109.79	116.08	102.92	108.9	107.64	106.4	105.21	107.95	98.285	105.38	108.46	108.62	120.99	109.35	111.45	107.66	114.17	109.54	107.37	99.826	106.49	100.98	100.84	111.21	111.71	112.93	105.89	105.49	97.877	99.058	109.08	114.75	110.4	115.57	108.79	109.3	107.1	111.46	106.17	100.28	110.34
102.29	114.24	104.73	104.6	110.91	102.93	109.75	113.75	110.04	109.37	109.7	107.06	103.43	113.85	102.8	106.94	115.24	106.75	112.71	113.85	104.87	104.9	105.6	103.95	117.23	104.72	110.91	102.64	109.62	104.9	110.28	110.27	120.96	113.54	116.03	97.777	113.53	111.56	108.22	115	104.69	116.35	101.85	116.51	101.26	115.85	103.48	104.6	109.09	98.816
109.41	96.022	106.73	105.85	115.57	104.21	106.86	110.55	104.98	110.46	102.39	109.02	105.75	103.34	104.63	104.92	97.123	111.05	112.26	114.11	103.76	98.241	102.13	110.58	106.85	109.83	106.63	113.1	106.18	109.6	109.64	112.03	106.07	104.72	103.42	92.175	105.86	101.83	109.5	105.8	105.55	97.753	104.18	101.94	105.81	106.41	97.832	107.82	100.07	106.48
114.98	102.87	107.91	107.48	105.51	107.1	101.11	102.54	112.08	97.641	107.32	106.3	106.84	108.81	102.94	106.09	110.94	103.88	110.22	103.4	103.56	97.608	110.33	99.584	110.74	110.41	96.665	112.41	102.18	108.68	108.5	107.28	110.21	116.08	99.845	106.91	106.98	111.04	105.95	99.469	104.8	109.7	101.04	109.05	97.248	102.16	102.42	108.6	101.52	100.09
98.393	105.8	103.94	118.76	111.48	104.97	105.31	99.829	107.23	105.49	112.14	105.85	111.83	103.28	110.84	114.01	106.38	109.76	109.79	104.92	111.85	108.86	117.42	104.62	111.04	106.44	109.7	116.2	98.32	104.13	120.3	109.46	106.68	112.16	110.79	112.9	110.16	104.84	106.27	107.36	116.05	96.649	111.93	105.89	112.99	107.06	109.47	105.4	113.61	110.38
109.46	106.57	105.18	113.1	114.23	110.36	106.86	101.2	109.9	107.5	105.04	102.14	107.82	111.65	106.8	110.65	102.77	98.209	105.83	104.81	112.28	108.44	111.91	113.31	110.74	105.98	110.74	117.4	112.21	106.26	111.86	113.03	108.39	113.82	113.98	108.92	113.1	108.33	103.99	118.02	107.83	116.61	101.06	106.06	111.36	111.88	112.84	114.28	98.452	108.33
113.65	109.51	108.21	105.14	111.78	111.14	105.31	115.31	111.3	106.57	109.45	106.92	113.33	112.36	113.47	103.06	108.15	111.86	96.866	112.63	108.72	114.26	102.53	106.33	109.25	111.07	108.56	106.46	111.92	112.16	102.68	106.82	106.33	108.22	104.67	112.49	102.72	103.68	100.84	112.25	115.85	105.36	115.27	115.61	98.355	109.3	96.526	115.35	110.91	118.55
113.57	102.44	110.21	103.93	110.64	102.94	101.46	111.7	105.47	108.94	98.686	104.33	106.18	101.78	108.97	102.9	96.806	105.27	100.39	114.68	94.426	109.88	99.803	106.95	110.57	101.25	98.745	109.84	103.26	106.33	105.66	112.64	105.02	114.77	104.67	101.4	99.557	90.282	114.51	106.32	102.25	99.046	100.85	107.13	100.97	110.86	116.12	107.37	105.05	105.13
112.69	96.601	117.23	109.27	109.97	108.74	102.39	98.968	102.45	96.341	111.72	103.51	104.87	114.45	107.07	108.14	106.06	105.35	103.7	102.62	107.73	116.21	108.48	110.88	111.84	105.87	111.45	111.03	109.38	111.07	102.35	101.88	102.86	102.45	106.71	106.18	101.47	103.63	107.05	107.31	96.125	110.31	102.52	108.59	100.46	117.74	108.61	99.263	96.681	107.3
104.76	106.27	111.89	101.1	100.22	104.45	110.57	110.45	116.68	105.97	114.05	107.47	104.18	101.27	123.08	114.02	109.44	111.3	98.087	105.18	112.45	105.37	110.95	103.31	116.88	101.46	101.3	112.25	105	111.37	108.71	112.31	106.86	97.785	102.11	109.86	98.943	101.52	112.02	113.8	104.17	105.64	110.66	105.16	106.19	111.97	110.17	108.43	97.707	106.93
105.01	101.56	88.614	99.764	107.34	98.762	104.09	104.47	95.153	99.97	100.08	102.45	105.07	95.768	99.853	98.559	97.747	95.414	99.614	95.517	96.977	100.52	92.756	98.192	97.573	96.839	99.492	86.25	91.13	102.2	94.257	97.846	93.753	93.925	103.17	105.97	86.984	99.332	100.19	89.734	97.742	97.861	90.878	109.96	106.05	103.97	99.061	100.72	100	98.54
100.15	96.767	104.23	112.59	112.92	104.77	100.31	107.73	105.77	106.89	115.14	105.1	111.03	91.982	104.58	107.87	91.185	113.38	105.33	105.73	107.51	104.07	111.84	104.75	104.41	100.05	106.75	105.25	116.8	112.18	107.72	102.49	102.22	107.02	101.07	102.54	100.55	105.79	104.65	101.26	109.34	108.15	99.697	103.46	102.75	96.916	105.26	112.09	103.47	104.65
98.108	104.07	94.516	92.837	99.746	98.746	104.88	104.73	104.37	106.05	100.08	101.22	100.56	98.233	101.33	92.619	100.18	98.912	99.959	95.567	106.15	103.26	93.441	97.116	99.481	98.915	103.48	99.416	99.922	111.42	93.932	99.308	111.14	103.46	103.58	96.159	105.99	103.74	101.93	101.41	108.89	100.21	104.23	105.53	103.02	102.5	101.15	107.31	101.14	100.1
105.91	115.24	113.95	109.46	112.1	109.01	111.82	102.58	111.82	111.69	109.74	107.25	114.25	110.29	106.11	114.4	108.89	107.7	104.95	111.72	110.92	104.5	103.8	105.14	111.93	105.34	111.73	113.22	105.88	107.82	112.03	113.12	105.91	110.85	123.46	106.43	106.27	101.42	112.36	111.48	105.29	106.33	102.38	108.96	115.01	104.77	95.78	109.26	104.34	117.91
105.07	104.24	96.024	118.58	113.62	112.75	103.69	102.32	105.27	103.01	113.89	113.45	104.44	107.1	108.43	115.51	97.727	107.58	114.54	105.31	110.26	103.64	119.87	111.01	114.28	105.82	107.14	104.32	106.13	105.83	99.435	105.48	109.47	111.84	108.78	111.31	113.35	103.76	101.23	110.23	107.35	104.66	118.18	103.95	113.11	112.85	101.29	105.26	107.52	103.46
109.69	112.89	108.47	111.41	114.99	106.98	113.06	107.08	113.58	111.6	112.85	119.97	111.11	118.81	106.04	113.03	111.37	113.21	103.81	104.27	112.98	111	104.15	118.3	108.42	112.24	109.06	105.54	110.4	108.61	111.86	108.36	106.15	109.85	97.085	108.69	107.57	107.28	102.54	118.5	117.13	121.13	110.5	107.08	101.1	106.06	111.79	112.6	104.7	110.82
99.61	102.53	109.03	106.36	97.853	111.66	106.29	106.57	105.43	104.84	100.74	112.61	110.3	116.35	103.77	110.58	114.1	102.45	104.77	110.23	105.8	104.24	100.05	102.34	113.92	102.4	101.81	105.81	112.24	108.12	103.24	115.98	111.82	102.43	98.954	113.5	107.2	101.62	106.22	106.19	99.718	116.44	102.39	101.81	105.42	109.74	108.52	98.432	102.13	105.92
100.56	109.24	109.74	105.32	107.33	104.37	109.01	106.08	107.62	107.09	103.87	100.64	98.255	117.39	117.06	106.75	107.83	116.53	107.79	109.58	101.23	101.97	112.59	102.02	111.54	113.67	109.75	113.42	106.03	112.38	114.11	110.18	108.24	109.81	109.48	106.05	109.12	106.2	111.22	96.762	100.44	102.03	100.21	108.59	111.65	108.03	105.39	102.91	110.49	111.7
111	117.61	111.9	114.35	106.96	116.71	108.91	114.18	105.9	111.43	105.29	110.19	111.15	98.76	116.53	104.73	104.46	109.12	103.18	112.81	109.85	119.91	108.27	104.75	98.384	112	117.04	110.21	112.74	110.52	111.43	112.43	112.15	115.89	102.29	103.31	108.34	113.98	111.45	109.37	114.29	111.64	102.71	113.47	113.01	112.76	107.76	111.53	107.7	104.82
91.634	91.088	87.463	107.4	96.14	98.343	100.27	103.73	89.962	101.14	95.256	96.228	95.25	101.23	96.024	97.393	102.34	103.98	96.833	100.73	94.316	102.55	109.53	95.247	97.362	102.86	96.3	100.55	96.417	94.455	100.06	95.594	97.896	97.793	89.671	97.665	96.795	99.184	98.015	101.75	105.29	88.069	86.537	96.179	96.203	99.25	100.09	93.768	87.901	99.985
114.9	99.096	113.43	104.13	106.7	103.47	103.73	98.509	110.45	101.55	105.24	105.84	100.51	102.61	111.26	102.18	110.13	99.735	105.28	112.2	103.18	106.36	112.55	107.71	95.907	108.4	106.22	98.926	101.09	102.09	107.52	114.25	115.4	105.44	109.56	102.95	103.82	100.55	109.03	101.62	106.89	99.5	106	92.642	104.2	99.63	111.98	101.47	103.64	110.82
105.6	100.75	104.66	109.6	107.38	98.657	115.93	102.65	118.34	99.853	100.79	112.69	99.498	100.13	104.68	96.819	100.76	101.3	101.98	105.31	110.15	106.16	102.53	114.29	105.38	110.83	103.45	104.49	93.602	103.8	106.77	103.6	104.2	109.76	95.953	104.72	105.75	103.67	111.55	104.05	102.84	97.301	113.96	108.27	100.49	107.52	100.2	103.31	112.64	102.78
105.96	111.99	110.77	103.95	108.88	105.04	105.57	108.86	109.93	109.92	106.72	112.84	103.51	115.8	107.44	93.323	101.56	106.44	111.35	111.34	108.59	120.66	109.79	109.96	107.89	112.8	106.78	106.25	109.01	109.05	109.16	110.73	107.31	109.81	111.96	108.38	108.24	117.86	110.61	96.662	110.33	106.46	98.695	111.43	113.82	106.77	111.17	116.45	100.19	112.79
102.92	99.718	89.043	89.089	97.974	92.591	98.692	99.48	95.359	92.299	98.698	95.693	102.31	95.98	90.959	99.365	99.324	106.72	97.838	94.725	95.267	96.865	101.35	95.769	99.871	101.35	103.23	97.334	98.464	96.006	95.995	105.5	98.788	110.71	102.56	101.11	87.585	95.479	106.44	96.066	90.667	94.716	89.633	95.161	95.807	94.844	103.26	97.732	106.56	92.322
101.34	107.37	100.48	100.2	95.961	104.68	103.37	98.727	102.39	101.27	104.78	94.806	104.2	96.686	107.99	105.92	108.36	106.51	105.08	111.56	100.86	105.65	103.75	94.506	98.55	94.975	107.05	100.22	109.68	98.428	94.734	102.45	110.13	109.85	96.487	102.81	96.142	102.03	102.23	100.97	99.846	105.37	93.664	100.92	99.656	114.28	100.68	105.15	106.69	93.273
105.73	110.75	110.56	110.59	108.71	103.19	98.151	101.03	112.49	101.33	109.64	98.168	106.35	108.48	103.82	105.84	107.24	107.87	107.61	101.1	97.785	108.1	104.86	98.882	108.46	101.46	106.04	108	104.47	107.99	118.68	114.34	107.71	105.45	112.08	111.23	116.82	107.68	105.16	104.69	104.71	109.78	107.76	106.33	98.895	106.33	109.6	109.58	109.38	105.7
102.32	99.223	102.14	95.171	93.1	94.07	112.37	96.706	102.98	100.55	92.473	94.532	94.108	93.841	83.297	91.869	102.08	104.74	98.455	101.55	98.528	93.079	94.709	99.652	98.11	96.525	88.626	102.79	100	101.09	92.082	102.03	102.8	108.28	94.815	93.91	104.1	96.525	98.225	97.461	103.67	92.223	93.027	100.82	94.944	92.3	98.221	100.23	92.281	93.235
114.93	113.83	98.844	110.37	109.81	107.56	109.07	108.98	102.48	105.42	114.11	110.33	110.53	104.23	102.12	107.04	112.74	110.12	107.16	107.07	113.7	110.96	96.746	103.81	107.12	104.24	112.87	107.44	103.64	109.77	114.95	109.16	105.6	112.92	111.42	99.788	108.4	109.51	104.41	106.06	109.23	105.73	112.83	109.68	109.84	110.05	110.74	118.92	97.641	102.02
91.801	99.262	101.08	104.87	90.897	92.966	91.874	97.434	91.951	97.545	103.59	97.968	93.712	94.339	98.942	107.34	98.207	95.485	105.28	106.48	93.8	103.75	103.55	95.837	98.368	102.28	97.158	91.954	98.066	107.48	100.59	101.6	97.053	108.86	105.73	94.316	97.361	103.83	103.86	99.539	101.79	105.75	93.457	100.79	104.94	102.7	95.656	103.11	103.76	97.622
109.09	115	104.49	114.52	104.12	107.98	108.15	111.35	112.77	101.08	110.47	119.55	106.97	116.91	108.72	105.15	110.47	106.91	106.58	107.4	120.77	109.12	105.49	109.57	106.78	111.47	101.71	117.83	106.01	107.65	111.58	99.06	101.56	111.42	109.83	114.28	113.93	105.44	101.45	107.28	105.97	106.85	117.29	108.27	99.358	100.32	110.8	110.59	111.3	120.17
103.33	104.16	108.62	103.82	106.05	110.53	103.31	112.94	104.57	95.156	109.82	101.86	101.97	103.53	110.89	110.72	109.39	102.54	104.2	103.64	102.96	111.4	104.16	106.71	103.14	106.44	100.6	104.44	108.52	107.62	122.98	114.52	103.66	99.72	111.73	100.24	106.79	101.04	108.11	109.94	109.05	105.38	100.89	113.48	109.55	99.233	103.19	101.58	113.56	113.84
100.12	120.92	99.627	105.63	99.349	105.02	100.07	102.11	105.52	117.68	102.29	101.36	105.95	110.91	103.34	102.91	105.15	102.68	109.08	104.44	107.62	101.58	107.34	100.21	107.87	95.642	104.77	110.71	106.41	106.54	97.5	108.66	95.966	115.09	104.68	112.65	112.98	103.78	104.39	102	97.248	96.799	114.72	107.88	110.17	105.9	115.63	102.87	100.23	104.73
92.47	103.99	95.646	96.151	103.56	96.385	94.64	102.98	97.87	98.316	90.062	104.41	93.16	97.74	102.31	98.572	103.02	102.75	97.828	93.081	99.064	108.71	95.33	104.06	97.144	98.409	101.83	102.83	82.71	91.538	90.774	93.672	105.06	101.17	107.63	99.588	103.87	93.557	103.71	104.68	102.83	105.02	98.661	89.938	92.501	102.52	95.733	102.21	93.769	105.15
110.72	107.78	115.48	112.25	110.17	113.26	101.84	107.61	112.12	113.4	109.72	113.09	115.75	118.39	108.75	117.79	117.57	107.1	103.2	111.41	117.9	109.38	107.87	114.31	112.62	110.44	108.37	111.06	113.76	104.98	115.9	101.64	113.22	112.42	109.33	114.83	107.25	105.6	106.6	106.19	115.12	116.5	114.46	111.69	114.11	110.73	109.3	102.05	108.2	104.98
113.04	105.73	105.38	107.75	102.42	110.14	115.73	102.13	106.07	108.37	102.55	110.78	100.25	102.06	100.45	100.94	110.87	108.76	105.52	103.53	106.21	106.35	107	106.25	114.49	107.76	104.42	111.84	100.79	110.29	107.21	101.43	99.485	102.89	102.64	105.72	115.83	107.32	104.83	111.32	104.96	100.42	97.877	102.96	112.1	88.179	108.98	103.29	99.998	108.82
107.94	102.95	108.55	110.4	100.68	111.92	113.93	107.11	104.02	103.25	109.94	106.25	106.13	104.38	107.6	109.78	112.77	101.67	114.63	104.58	104.58	99.023	104.31	114.92	102.67	107.05	103.98	113.03	99.252	107.24	116.41	109.16	103.49	103.72	97.981	108.25	110.4	104.52	102.14	108.94	109.97	115.78	106.22	97.006	101.46	100.2	107.75	107.05	111.2	104.4
100.69	89.813	100.67	97.216	104.65	98.101	91.21	96.771	92.848	103.08	97.194	98.463	94.035	100.96	99.033	101.78	102.3	104.87	100.04	104.07	99.967	101.18	99.494	104.65	96.04	89.906	96.926	106.79	91.327	93.227	98.652	102.34	101.77	98.45	101.25	101.54	101.17	97.444	97.583	105.52	103.63	96.535	100.95	104.99	99.659	99.722	94.886	98.135	101.8	97.461
114.11	103.2	101.2	108.39	95.574	108.09	106.41	108.39	110.13	109.21	111.01	103.11	108.1	108.81	108.87	107.88	112.4	101.51	107.19	105.34	99.555	95.171	96.657	97.593	108.98	103.37	106.35	106.95	113.26	110.18	98.272	100.03	103.9	103.58	102.74	112.13	106.4	106.15	96.405	108.88	98.662	106.65	102.56	102.07	101.17	113.18	102.41	100.22	106.36	112.88
100.52	112	110.22	98.668	97.569	106.54	114.21	102.13	111.6	102.98	96.159	108.61	106.26	102.73	115.06	101.2	109.88	106.54	106.85	113.23	102.21	109.07	108.92	106.21	105.73	98.469	111.14	110.71	113.59	107.89	104.6	110.29	106.54	109.19	97.112	103.3	107.82	102.27	104.21	120.59	102.62	103.49	105.3	106.82	101.85	110.92	114.86	104.21	111.14	105.22
97.034	113.18	100.59	107.46	104.59	102.58	106.96	106.1	97.364	104.13	110.28	108.71	102.6	113.39	107.77	107.79	111.55	110.01	105.76	104.83	112.4	109.14	98.325	112.34	108.18	109.6	104.46	109.91	101.99	106.16	109.01	94.675	101.77	105.6	107.17	111.05	102.26	108.59	111.99	101.19	109.68	107.53	105.42	107.33	100.16	106.18	103.31	110.89	102.66	100.36
106.24	96.274	117.73	101.91	104.79	103.97	102.21	110.04	105.73	103.03	99.416	104.48	112.81	105.59	107.38	105.46	109.49	105.11	100.45	106.72	107.42	108.65	105.78	110.15	110.46	112.45	110.82	102.46	97.929	103.52	97.819	107.62	97.675	116.64	104.79	109.14	106.37	105.94	101.17	103.59	105.44	103.79	101.88	113.94	99.875	107.8	108.63	106.73	118.45	112.24
101.53	111.71	107.83	103.09	103.71	105.4	102.23	111.93	110.34	106.96	106.26	110.67	109.22	112.56	105.26	104.22	113.41	101.18	106.28	114.5	106.7	109.8	110.71	109.18	109.34	112.21	107.77	105.88	111.6	102.67	100.83	112.74	111.49	114.05	102.49	103.48	99.934	100.9	107.05	103.54	112.47	104.35	105.9	99.98	108.26	106.66	110.43	106.44	106.85	102.42
109.07	98.613	104.46	111.64	107.62	103.53	104.68	105.46	110.18	108.12	102.19	101.77	102.3	108.12	99.731	108.48	110.12	103.98	112.74	104.01	109.35	104.87	112.75	103.69	112.94	103.92	103.95	97.709	100.21	108.17	109.46	115.36	102.6	105.39	98.692	101.44	110.59	101.03	99.992	111.07	100.96	106.9	99.002	115.31	104.29	113.86	104.12	116.61	112.96	108.89
108.56	109.53	108.97	110.82	116.11	112.8	103.72	113.96	106.34	110.78	104.83	106.66	109.98	106.91	104.91	114.41	104.65	114.12	107.38	110.98	116.45	113.47	120.76	123.51	114.67	116.37	114.92	111.36	111.78	120.43	114.94	110.66	109.49	113.6	105.81	108.29	107.69	102.55	113.92	107.93	109.45	108.53	111.75	113.25	112.79	106.16	109.85	112.62	113.46	109.71
98.8	110.22	105.81	106.43	117.35	103.47	104.36	112.7	110.2	116.13	103.21	106.73	107.29	110.32	99.099	105.59	116.76	114.61	118.89	112.99	104.49	109.41	111.09	112.09	114.82	108.39	111.11	119.55	112.38	115.25	105.84	108.33	101.11	113.42	109.77	106.07	106.56	107.95	108.1	104.44	99.455	113.27	108.36	105.35	107.23	102.48	109.49	108.26	115.81	105.48
115.42	109.79	111.48	120.2	108.69	110.35	112.05	125.16	112.55	101.27	102.9	120.25	103.54	107.72	112.04	107.76	110.72	108.52	108.93	106.83	113.52	116.6	109.55	119.92	114.32	118.53	109.13	114.31	103.77	112.73	112.32	111.03	108.98	109.16	112.52	103.75	113.68	104.01	111.77	112.77	117.23	103.28	115.76	113.17	107.26	118.56	112.35	98.748	110.74	113.43
97.075	104.52	93.14	94.543	96.797	99.555	94.597	106.08	101.79	98.387	100.48	106.63	92.409	103.38	102.27	100.18	93.119	97.975	99.926	96.658	93.379	95.293	99.765	91.402	98.538	98.951	98.612	97.311	110.87	103.22	96.368	95.015	98.815	94.132	96.581	95.978	98.026	99.817	93.388	101.53	91.211	93.401	98.039	112.05	97.304	100.59	97.571	100.12	94.545	100.15
97.97	98.158	113.24	106.02	108.31	108.76	100.13	108.77	112.95	105.44	120.22	110.44	109.64	108.7	109.4	104.25	105.85	101.99	112.12	105.83	112.3	110	106.7	109.72	115.05	101.79	100.33	111.27	109.58	98.663	116.13	103.12	102.5	103.86	105.91	107.17	110.39	107.23	102.57	105.86	101.88	110.2	104.39	112.47	108.58	118.4	98.388	109.15	102.29	103.75
91.103	99.712	103.77	102.14	93.125	105.61	100.84	99.907	100.24	102.5	94.358	95.244	90.096	99.45	101.66	101.54	99.484	102.09	95.976	102.25	94.475	104.43	97.633	98.564	105.63	91.83	97.799	102.45	90.823	106.12	96.423	89.513	98.925	100.21	101.68	98.919	109.68	95.261	84.958	97.745	101.96	104.93	98.779	93.125	105.71	101.92	100.44	99.028	96.298	107.88
115.02	104.9	113.23	112.75	102.34	105.78	109.25	109.86	108.86	103.16	106.75	99.889	115.08	106.14	99.763	100.77	106.03	109.14	117.59	110.55	114.78	115.44	101.59	106.31	108.27	111.5	107.84	101.64	111.13	108.93	104.45	108.93	110.03	107.92	101.39	111.7	112.28	104.04	110.86	108.07	120.22	108.91	95.089	106.76	104.73	103.71	108.12	105.56	107.55	111.7
99.085	101.45	95.76	102.49	93.338	96.984	94.464	100.9	99.766	103.41	106.08	101.81	107.32	106.29	98.282	100.41	99.843	97.445	100.23	103.22	104.28	97.723	100.59	94.446	99.196	94.71	97.142	99.512	97.865	104.91	105.69	106.4	102.95	99.623	99.482	101.87	103.74	99.391	104.31	102.97	97.361	105.31	110.3	104.13	101.38	101.4	103.41	108.57	103.21	97.702
98.213	90.549	93.224	108.18	94.699	97.384	98.199	93.862	89.752	101.12	110.07	95.398	98.665	94.976	100.65	103.69	98.234	93.7	101.87	105.73	99.412	92.634	92.982	104.42	100.31	99.023	98.27	98.792	99.25	83.829	102.48	90.058	98.086	91.524	101.8	106.01	101.5	102.6	99.643	97.537	102.98	98.149	99.659	100.14	97.752	93.646	109.15	104.82	87.687	115.53
110.67	99.089	102.01	110	109.59	104.92	101.45	97.921	113.45	111.07	111.57	108.56	109.4	98.432	108.94	109.03	103.22	104.24	102.22	111.52	115.65	107.47	104.82	110.07	116.62	103.71	111.14	109.32	106.5	111.05	104.22	107.28	107.27	105.52	106.47	113.24	109.05	113.12	114.52	103.26	108.86	96.067	115.19	108.33	106.65	105.48	100.75	105.61	108.14	106.38
110.36	101.03	110.47	117.59	109.3	104.9	102.26	106.74	108.89	105.72	109.01	111.91	107.74	107.91	111.25	109.08	107.37	108.87	105.6	103.48	105.95	103.16	115.86	101.69	99.09	108.34	99.563	113.21	114.26	106.77	102.48	105.18	108.41	109.34	115.32	113.83	109.74	108.67	112.81	105.87	106.17	108.54	118.45	110.15	106.14	104.49	113.75	117.05	111.36	110.97
107.01	120.27	111.75	120.17	105.76	113.01	110.76	101.33	102.94	109.43	104.42	114.54	105.33	108.54	98.531	110.53	104.87	115.65	111.97	113.8	107.39	96.981	115.4	105.11	108.94	115.97	120.58	112.42	114.35	102.93	104.4	104.8	111.12	106.28	102.22	108.51	97.845	106.54	101.47	102	115.09	110.21	100.12	108.22	102.79	104.68	111.41	110.43	106.81	102.26
98.879	108.86	110.96	105.77	114.47	112.13	96.075	104.99	111.76	108.07	110.87	103.03	107.91	108.12	96.956	111.78	107.35	105.41	110.44	109.96	103.93	100.39	113.9	111.03	109.14	109.23	108.55	100.34	111.61	118.09	100.92	103.9	98.838	107.62	116.28	100.81	107.67	106.45	106.08	106.12	111.03	111.58	105.61	105.55	103.88	107.03	102.16	117.81	115.72	106.77
105.62	110.27	113.7	108.85	104.89	110.07	110.8	112.51	104.66	111.36	114.2	109.13	112.36	98.601	111.75	96.104	105.31	100.13	101.92	105.22	93.938	104.81	98.034	110.94	103.65	100.23	116.48	106.41	106.43	112.44	106.14	114.02	102.28	106.58	102.42	108.23	108.16	111	111.67	114.4	106.65	112.23	108.06	106.84	112.71	106.46	103.14	105.61	101.76	114.85
111.56	110.65	119	108.11	106.97	105.2	110.56	105.3	111.57	110.39	107.93	107.5	106.97	106.09	111.4	106.12	107.09	103.41	101.13	118.35	104.81	105.03	104.98	104.77	113.53	109.19	101.14	102.05	114.33	106.88	115.78	108.75	114.31	115.03	102.86	108.22	114.66	106.45	106.39	105.69	111.24	103.49	110.37	97.595	107.15	107.63	117.84	106.83	114.34	105.13
107.65	101.18	107.64	102.77	97.519	99.979	101.89	104.36	100.77	105.95	102.33	98.98	105.75	116.71	103.19	103.21	106.21	108.21	102.21	102.34	107.37	106.59	98.923	102.57	104.09	105.84	105.92	107.84	113.04	103.67	102.14	110.4	103.55	106.21	102.49	101.03	106.46	102.32	107.18	97.233	99.171	103.49	110.91	108.36	106	113.81	109.1	100.05	94.482	105.63
99.008	97.448	101.76	103.11	97.437	93.645	104.26	100.2	98.878	106.33	100.15	105.78	98.571	100.82	92.238	92.283	96.626	106.76	99.518	103.45	99.709	98.487	99.298	95.455	100.88	97.484	94.081	104.03	106.11	94.507	89.02	99.514	95.545	101.24	106.83	102.53	104.89	91.927	97.641	107.26	100.25	104.29	103.8	99.432	100.61	105.36	98.66	96.389	99.018	98.145
112.68	114.3	103.09	110.18	99.796	110.85	115.39	108.83	113.72	118.84	109.58	119.64	107.74	108.9	109.46	106.2	122.1	113.93	108.18	109.77	108.1	113.24	103.79	113.51	108.39	114.5	119.61	115.04	111.33	108.98	101.79	112.02	106.65	110.1	106.57	109.04	106.36	107.57	107.08	110.61	111.35	114.97	118.66	111.87	108.82	104.94	116.44	116.96	117.36	107.43
109.13	115.27	106.82	104.72	108.81	121.23	117.97	110.55	116.01	107.49	115.73	113.45	110.51	102.13	108.09	119.16	112.06	108.82	114.71	115.38	106.37	114.03	111.77	102.58	110.69	105.74	108.13	106.41	111.05	115.12	111.16	106.77	106.67	112.82	110.41	104.81	111.93	115.3	99.926	106.3	105.58	103.36	112.95	109.09	111.44	114.3	109.44	111.19	110.2	106.53
102.65	113.98	113.87	96.692	103.69	108.83	98.541	109.96	106.53	98.331	105.07	106.69	107.54	102.59	108.63	100.62	105.87	100.79	95.821	108.05	108.45	111.85	104.56	107.59	103.89	98.152	102.47	109.8	113.04	103.68	101	98.733	107.85	105.5	107.42	105.03	113.61	112.84	108.5	107.53	103.84	99.182	106.44	97.479	109.63	97.68	106.34	105.4	108.93	105.21
108.85	100.85	98.706	110.31	102.1	106.62	107.63	105.52	110.19	112.55	107.85	109.66	106.36	104.84	98.175	103.87	103.14	107.65	106.31	102.17	100.84	106.49	104.56	108.65	111.71	92.895	112.88	105.37	105.17	110.74	103.92	114.27	99.007	96.253	106.5	101.84	115.81	109.35	110.78	102.72	100.97	107.71	100.24	96.956	112.68	105.62	109.63	104.61	103.02	108.17
105.43	106.89	101.84	109.93	114.76	107.16	113.41	109.77	102.53	103.76	101.01	95.615	109.9	105.49	106.62	104.69	109.61	104.45	110.96	105.09	104.73	113.32	100.12	115.77	104.13	104.74	97.443	102.52	105.97	106.53	99.892	100.6	99.111	112.34	106.6	98.369	104.55	111.89	105.26	107.64	110.67	102.52	102.31	102.74	102.69	113.36	105.24	107.72	107.81	105.96
114.33	118.85	107.2	119.52	105.5	112.98	104.64	117.62	100.31	105.67	98.38	112.84	110.11	110.94	112.62	107.91	111.96	108.25	106.81	113.37	96.259	110.4	107.32	113.39	109.42	95.193	111.02	104.47	107.02	110.95	108.97	112.87	102.13	104.35	103.58	107.54	108.55	101.8	105.4	103.2	95.899	108.06	110.49	100.09	98.341	108.46	107.64	108.22	105.43	100.98
101.73	107.88	110.36	101.98	102.66	96.484	104.41	93.395	108.03	101	104.02	98.319	103.82	95.33	96.328	99.163	101.95	96.101	94.513	101.88	106.29	94.518	108.02	104.12	89.835	92.06	94.114	99.617	95.357	109.21	110.47	97.059	106.42	101.99	98.513	95.568	107.69	97.727	97.124	102.53	111.91	101.44	104.09	109.41	100.54	104.74	95.036	101.31	96.156	107.96
112.05	106.29	106.28	110.98	109.01	103.54	106.47	109.73	106.99	117.17	108.25	112.95	94.636	94.57	105.31	104.3	105.3	111.13	110.74	106.68	104.77	102.97	107.82	107.71	101.56	111.66	107.11	105.95	100.11	105.52	106.53	108.01	119.26	102.05	115.21	100.56	116.61	103.89	113.13	111.28	106.17	105.11	111.43	107.12	110.08	112.72	114.47	106.59	105.81	112.78
108.08	110.53	98.86	116.68	101.49	107.01	101.07	117.47	107.39	103.11	95.012	118.22	105.35	103.88	104.83	114.21	111.25	109.66	98.999	112.16	102.89	105.22	108.84	114.19	114.14	99.839	110.38	99.923	97.583	105.38	109.05	99.352	111.98	100.04	109.7	108.38	96.071	104.48	98.742	114.2	112.55	106.92	107.61	103	109.54	114.78	106.73	119.93	103.07	103.79
103.14	98.251	102.15	94.869	105.63	93.963	89.09	98.237	97.505	87.557	95.395	95.487	103.02	113.35	105.44	100.88	103.33	94.908	90.933	96.303	95.142	98.448	95.975	93.731	103.19	107.01	98.638	96.158	103	97.073	93.696	100.89	95.72	110.62	94.97	107.3	97.397	96.977	102.15	92.923	100.41	96.644	102.71	95.418	101.17	93.6	96.98	102.73	97.301	101.64
96.892	91.862	102.9	95.849	99.335	99.946	101.58	91.288	98.481	102	97.668	106.69	98.694	98.894	97.795	91.847	96.4	87.644	96.234	98.317	90.527	105.58	98.151	108.49	98.213	105.95	95.914	93.87	95.636	96.48	96.058	97.055	95.485	110.77	101.43	103.02	99.909	102.57	98.01	103.96	96.795	91.692	103.49	91.541	96.576	99.189	98.618	99.639	96.246	98.803
107.45	108.4	106.5	109.09	98.16	111.49	105.76	108.18	112.46	103.02	103.49	105.89	121	112.15	103.84	109.33	116.31	106.01	112.25	104.68	105.41	115.35	109.42	110.57	111.88	102.46	106.11	106.21	107.27	117.19	110.42	105.32	106.63	109.96	113.4	108.43	112.61	109.55	106.81	115.35	102.9	99.796	111.43	104.82	110.36	109.79	104.75	107.08	106.5	109.56
98.767	112.12	105.34	117.81	106.47	102.28	108.12	105.62	102.1	108.03	113.06	109.76	96.03	99.38	119.74	107.68	105.13	115.99	106.84	103.78	106.86	109.34	108.78	97.762	96.934	108	106.32	103.28	112.91	103.56	95.427	103.77	111.62	106.64	100.63	100.98	104.97	105.95	107.15	93.446	104.66	101.31	105.4	105.36	104	104	107.19	97.488	106.26	106.36
98.303	107.37	106.12	108.62	101.47	114.38	106.16	109.45	103.43	106.48	108.93	108.55	102.97	107.54	102.32	96.976	111.03	111.17	108	107.77	108.55	110.51	103.57	106.6	98.215	95.942	105.63	108.46	106.7	101.27	108.96	112.04	95.121	103.23	102.83	106.96	107.21	107.67	98.766	103.89	104.4	107.54	108.58	98.723	105.94	109.05	98.892	105.01	112.84	98.86
114.17	109.93	113.48	102.63	109.9	107.08	110.34	111.71	101.85	103.15	103.29	102.74	111.34	95.461	107.46	106.06	107.04	115.13	108.58	108.1	110.11	103.23	104.68	105.6	112.69	100.69	109.5	101.25	96.843	112.37	109.21	108.65	98.416	98.351	111.28	106.14	104.4	107.92	111.96	100.48	103.32	113.24	106.87	104.54	111.06	100.76	103.78	100.51	107.5	106.99
110.86	102.21	106.18	109.62	110.13	102.21	110.34	107.48	105.2	110.11	110.91	101.51	113.29	106.62	106.73	105.13	117.83	106.98	106.24	114.76	111.21	113.06	108.18	106.19	100.83	104.57	113.51	103.82	111.84	112.68	109.39	108.15	101.75	113.57	112.82	108.47	98.886	110.31	109.66	108.71	112.68	104.21	125.48	105.51	105.14	113.66	110.79	107.74	103.94	108.95
104.29	99.64	96.66	94.368	95.297	94.922	99.485	102.07	101.23	99.496	100.79	103.02	110.09	104.08	99.457	107.43	107.24	103.48	100.14	105.93	103.28	90.265	98.312	101.53	97.894	107.64	92.465	92.151	93.377	103.44	99.931	98.856	99.743	92.144	88.116	98.573	92.843	96.378	100.16	96.937	100.56	109.06	103.09	110.78	99.696	99.666	93.666	99.654	98.495	93.089
110.35	111.94	110.49	111.72	99.629	107.84	108.29	97.055	99.033	105.96	108.28	112.43	103.01	101.44	117.29	106.9	112.11	103.74	102.24	107.49	101.33	109.57	115.11	103.06	94.928	103.58	99.722	115.01	103.35	96.33	112.86	96.4	104.14	106.96	105.11	107.98	108.58	111.94	105.41	104.14	104.44	104.93	99.081	113.76	104.81	107.39	105.5	101.67	100.71	112.77
101.62	104.29	110.72	117.44	100.3	105.01	101.55	106.78	112.89	103.73	108.05	99.277	108.31	104.61	104.56	99.202	112.08	109.14	104.82	106.28	104.36	102.57	106.77	105.5	109.12	120.07	110.92	103.77	100.97	102.57	109.88	105.18	111.86	110.4	106.17	109.09	102.6	114.35	106.72	106.64	107.33	112.24	104.28	107.17	105.77	112.87	104.8	107.77	101.8	106.91
114.7	103.8	102.25	102.97	106.55	106.05	98.358	95.428	102.87	100.46	109.81	112.3	103.7	103.66	108.27	103.2	111.68	109.54	107.67	112.25	112.87	106.87	111.1	113.97	106.44	107.19	107.3	103.17	106.96	107.67	107.84	104.86	112.26	118.54	96.944	106.51	104.75	103.22	108.06	116.99	118.68	107.03	100.17	100.83	111.42	113.36	104.94	99.923	112.74	104
98.024	110.84	104.13	108.16	116.1	111.27	102.82	104.16	99.599	100.95	106.28	111.4	109.93	109.41	113.22	102.42	114.19	119.27	104.66	107.78	113.94	110.3	107.19	114.07	112.59	110.98	106.25	97.225	111.58	110.4	95.56	105.37	104.78	108.21	107.12	106.73	104.07	99.994	106.55	115.3	107.98	109.08	116.79	100.75	114.5	110.84	112.87	109.33	113.54	112.62
106.1	100.96	108.57	108.43	95.103	103.77	111.06	99.385	111.42	105.03	111.57	95.658	103.47	101.2	114.38	108.4	109.32	94.497	114.95	107.21	111.85	96.595	107.96	106.34	110.85	103.29	104.93	96.814	107.13	111.42	107.43	103.19	105.48	115.97	108.49	100.77	103.88	102.14	108.67	106.97	105.94	105.52	102.15	110.2	101.92	104.98	109.16	106.76	99.945	108.1
104.27	110.75	113.64	114.18	104.39	112.43	97.201	109.64	111.66	102.87	104.11	108.35	107.95	114.44	110.81	110.34	118.65	108.61	110.99	114.59	115.3	113.63	106.5	108.22	110.32	105.26	119.96	104	104.9	113.24	110.68	107.71	110.49	105.92	105.12	117.19	105.55	109.88	116.72	111.41	103.11	114.07	109.46	98.595	106.8	98.419	102.3	105.47	116.55	110.52
99.534	103.67	98.271	100.1	92.443	105.49	105.06	99.004	94.295	97.73	98.66	105.24	98.941	99.436	96.85	95.367	108.82	96.346	94.204	101.85	100.39	101.88	95.207	107.04	106.16	92.509	100.4	100.89	100.93	101.53	103.53	101.97	103.21	93.961	108.82	96.654	95.573	105.63	94.026	93.475	103.66	101.29	90.861	104.08	101.85	98.6	94.752	95.675	104.25	99.06
100.12	94.957	97.309	96.218	98.996	99.696	92.784	93.288	102.28	96.254	99.459	112.49	102.93	103.41	103.74	101.06	101.23	105.09	99.044	93.291	97.997	100.51	94.885	92.434	99.306	101.58	103.22	92.963	96.871	101.3	106.95	105.97	97.796	99.027	111.11	98.826	95.879	99.304	95.211	90.471	98.816	98.526	106.09	96.567	100.89	101.99	104.67	101.52	96.262	95.896
106.73	107.74	101.49	110.15	92.038	99.416	109.43	105.66	101.24	105.25	112.42	107.72	104.87	115.47	102.97	97.305	106.6	105.3	109.73	106.98	111.84	109.36	97.906	99.022	95.857	109.33	108.99	118.68	103.81	114.7	102.44	109.02	107.67	100.71	108.69	104.54	102.17	109.59	98.214	109.96	108.37	109.16	102.82	106.57	93.894	106.79	112.28	105.49	97.816	107.24
106.13	106.48	109.72	99.234	102.65	106.61	113.14	111.79	114.36	112.12	105.25	102.95	110.25	98.25	95.903	116.24	108.48	111.57	101.88	99.677	114.41	100.93	101.38	101.41	103.43	103.27	109.49	102.37	106.89	106.93	110.27	100.58	102.52	107.08	110.81	100.12	105.87	109.58	102.15	105.38	98.673	109.49	109.91	105.01	103.87	106.93	109.21	112.38	93.989	102.73
105.05	119.45	109.84	104.81	112.71	99.569	114	111.87	107.6	107.82	110.46	104.83	109.04	104.39	110.7	106.67	100.06	104.34	108.27	108.32	117.98	109.35	101.61	111.62	111.11	104.53	107.64	99.277	114.52	107.94	114.59	108.23	110.65	108.23	114.14	112.33	105.96	108.01	106.66	105.66	113.78	119.78	106.9	106.1	110.5	116.64	118.04	115.09	107.63	106.49
90.882	99.907	115.37	97.941	101.37	94.393	101.88	100.09	101.43	93.488	104.64	96.471	84.666	102.51	109.04	102.6	103.18	102.32	107.82	96.123	94.885	104.03	99.724	104.51	99.287	90.596	93.122	98.581	107.19	99.502	102.47	105.38	103.61	88.898	101.73	91.526	102.08	103.15	96.05	102.33	96.698	103.84	99.293	97.436	107.58	98.778	104.94	102.85	103.41	94.733
95.637	107.3	100.88	104.09	104.53	107.22	103.79	95.26	105.31	116.25	103.08	106.19	108.29	108.66	101.86	99.369	102.95	116.29	104.06	101.79	109.23	103.16	106.22	107.44	103.34	114.49	114.11	107.46	102.69	111.64	102.88	114.85	104.47	112.79	99.055	108.52	112.67	108.15	101.6	99.816	106.19	102.08	105.02	110.92	105.1	106.13	98.642	104.86	99.935	98.463
109.7	100.31	122.08	104.88	106.33	111.59	104.77	100.71	95.224	109.31	102.09	98.875	89.679	105.12	105.72	104.43	98.701	117.61	100.32	110.03	107.78	112.13	105.09	105.69	110.82	98.8	102.07	110.42	102.97	92.929	98.917	106.3	103.37	100.08	112.57	102.05	113.39	112.25	103.46	101.13	94.078	103.22	109.58	108.23	105.19	105.34	100.06	103.14	102.63	105.95
108.11	96.567	113.17	102.87	110.61	115	113.43	113.41	103.08	102.7	106.17	113.78	111.29	99.033	105	107.75	119.15	105.73	108.06	111.36	121.25	107.25	101.57	111.29	97.015	97.269	100.2	106.26	100.03	103.11	107.07	107.76	108.1	107.74	106.01	106.22	99.307	108.15	112.66	101.75	107.63	102.06	107.36	97.094	115.62	108.32	108.84	99.641	102.4	101.35
108.19	111.78	117.99	108.32	108.19	107.6	110.65	101.67	108.38	97.877	104.47	107.13	104.56	101.24	104.56	103.4	110.66	116.3	102.01	108.22	109.95	102.09	105.2	106.49	115.4	109.91	116.84	107.22	110.16	117.1	116.31	108.55	96.163	106.31	107.11	106.38	115.03	107.24	110.78	109.48	108.77	108.62	111.66	101.78	111.58	110.18	114.38	110.4	103.71	106.67
94.32	100.36	104.5	99.532	97.851	104.19	109.91	100.21	93.211	105.63	103.07	103.71	91.317	98.546	102.6	105.74	102.36	105.64	98.183	106.47	97.787	103.77	100.29	100.23	101.71	97.727	94.977	101.52	100.64	100.5	96.355	105.96	90.975	100.69	93.607	94.959	104.24	104.5	98.519	109.45	93.333	94.141	90.722	101.34	91.359	97.9	99.129	103.7	102.57	94.547
96.194	105.94	95.939	104.27	95.83	92.932	101.56	104.29	95.058	102.83	99.524	92.5	100.12	98.913	92.017	98.176	100.06	91.629	99.903	98.76	100.61	108.02	95.426	86.823	101.41	95.099	94.96	96.38	99.391	94.333	105.38	94.42	93.117	96.392	100.32	102.43	104.82	99.655	97.911	94.689	104.77	97.876	95.106	98.384	93.609	85.896	105	110.2	93.079	103.63
97.023	103.97	99.224	101.18	107.9	99.09	104	109.97	114.88	104.1	108.54	104.72	106.39	117.34	116.67	103.18	103.36	104.74	103.45	104.85	99.108	114.64	115.41	106.98	99.817	110.28	111.95	103	99.379	112.76	104	104.92	106.83	95.071	111.67	109.45	108.31	108.23	108.67	110.23	103.77	111.06	106.5	115.31	100.93	99.776	109.68	95.838	106.62	101.9
107.69	110.97	101.31	102.87	106.68	108.07	103.2	107.55	110.82	94.301	103.72	102.75	102.65	106.23	99.624	114.6	107.07	100.31	107.6	112.28	97.239	109.91	115.28	102.99	109.37	104.56	104.64	110.23	99.704	112.03	101.41	103.29	115.28	105.32	100.16	106.69	107.37	103.24	111.35	106.95	105.54	111.77	110.37	101.02	105.35	104.97	112.75	105.24	112.79	99.952
100.47	102.74	115.6	103.11	101.47	100.57	114.92	113.08	97.965	105.23	105.41	106.55	103.82	107.61	103.17	110.41	111.58	111.45	112.67	108.52	103.94	105.29	107.36	112.49	104.89	112.79	103.45	113.85	104.46	103.37	112.92	104.26	107.74	105.1	106.58	108.06	103.47	109.55	100.07	107.24	104.49	101.4	101.71	110.27	97.485	106.09	101.52	108.61	114.44	108.73
118.28	109.04	113.15	118.26	100.11	104.4	102.29	102.41	103.1	106.35	107.37	98.673	106.99	106.54	102.88	97.788	103.94	106.44	106.44	105.16	97.644	103.82	108.32	98.328	105.42	111.25	106.03	111.65	106.67	101.05	109.04	100.83	107.79	106.56	116.86	107.98	114.6	94.752	101.86	105.63	100.89	104.1	103.98	105.18	101.24	113.56	93.07	105.45	98.969	105.91
100.91	99.142	113.82	107.11	101.7	113.73	101.95	107.05	96.345	106.44	104.75	99.406	107.19	98.271	106.46	114.24	99.591	107.17	95.813	105.78	114.34	102.02	111.38	100.36	102.27	98.613	105.52	100.74	118.15	107.92	111.56	103.57	101.58	98.144	108.93	115.26	100.79	108.42	101.46	104.08	108.06	98.966	97.187	95.281	106.77	110.39	112.82	102.96	99.829	102.84
103.51	111.28	106.12	110.43	96.97	109.73	109.02	107.22	109.34	104.08	105.35	110.58	101.47	104.96	104.76	103.11	99.103	108.14	103.06	105.57	109.8	109.21	102.19	114.97	92.738	103.66	104.35	102.68	103.58	115.14	98.694	104.07	105.52	101.05	112.13	96.417	100.85	108.47	118.78	109.51	111.56	113.33	107.1	104.18	112.49	105.94	106.25	104.85	110.93	100.77
99.767	109.09	110.21	97.738	100.67	103.31	108.86	104.65	108.94	101.86	107.95	99.753	101.84	105.51	100.18	109.74	102.85	106.2	112.35	100.04	105.36	99.294	111.4	101.36	102.09	105.48	106.5	104.58	105.11	108.65	105.48	111.23	108.62	96.875	107.04	107.48	96.824	109.78	106.33	103.87	96.313	100.2	106.11	110.78	108.08	106.03	101.73	101.49	105.53	104.69
109.59	105.09	101.96	106.16	105.08	108.85	109.06	108.34	100.64	108.3	102.69	105.49	101.72	99.082	111.73	117.24	114.25	99.586	102.88	103.06	101.78	112.75	111.74	103.87	103.93	99.616	101.28	105.11	101.49	108.21	100.29	108.49	110.07	94.978	109.63	103.49	106.61	97.004	113.11	97.958	105.96	105.17	98.456	111.08	108.08	100.65	103.98	104.93	105.59	115.4
109.11	107.32	108.04	108.52	107.5	110.99	102.57	106.81	104.03	104.09	105.46	101.48	109.51	112.32	95.295	104.76	104.45	101.46	106.65	105.27	103.74	108.68	109.07	108.66	108.1	108.93	108.96	105.13	102.75	98.377	104.52	108.26	96.564	113.14	92.425	115.16	112.82	103.4	116.84	110.23	114.44	106.58	105.36	110.96	104.51	110.83	107.71	111.2	116.9	103.46
97.148	116.09	104.44	116.63	103.02	106.65	107.27	104.32	102.61	100.49	112.43	104.33	111.29	107.72	112.94	107.5	108.66	114.37	105.87	109.88	101.72	106	94.446	105.52	107.58	103.04	106.94	112.79	109.14	102.99	109.83	108.25	104.76	111.38	100.14	116.18	109.58	110.27	106.88	108.07	105.1	101.33	107.72	106.49	113.82	113.94	98.057	104.87	110.81	113.8
111.53	107.78	108.28	100.47	113.28	99.831	111.11	108.2	103.5	99.306	103.42	112.41	107.44	99.704	104.32	111.91	101.53	101.06	118.18	104.44	109.35	106.45	106.15	109.1	102.26	108.14	104.39	100.45	104.17	101.99	106.69	102.51	101.33	96.569	101.35	116.2	109.95	101.26	104.91	107.36	104.49	109.64	102.93	102.96	112.29	103.31	107.26	114.1	107.75	98.725
107.96	103.83	111.54	106.22	112.82	97.986	101.43	108.9	117.02	104.44	100.63	113.97	95.194	109.69	118.28	110.35	106.36	110.28	99.639	117.05	105.77	117	105.73	114.02	102.66	99.466	107.65	104.77	107.13	105.04	108.94	107.22	108.58	108.66	104.98	98.844	101.77	108.12	102.66	104.65	107.88	102.91	111.09	99.589	109.2	105.05	94.419	110.66	107.94	97.327
113.33	97.906	105.21	107.14	99.45	106.82	100.2	104.63	100.77	104.05	106.29	99.689	113.03	103.56	105.19	101.23	106.79	100.94	112.65	114.41	101.05	108.44	103.77	104.17	103.7	110.69	105.85	114.64	110.68	111.73	100.21	108.97	102.18	109.88	110.22	101.25	103.34	114.74	103.1	103.3	110.68	109.85	112.33	111.48	107.42	111.76	108.29	102	106.23	105.1
107.36	104.59	109.36	102.66	102.17	109.92	113.51	106.06	102.19	105.67	106.85	110.79	107.39	119.03	110.2	117.29	117.19	117.19	109.68	108.16	105.25	108.42	103.05	108.03	116.62	109.67	103.61	95.427	105.35	105.85	106.35	113.62	114.92	111.87	100.33	108.93	113.99	112.96	109.67	108.67	112.2	102.43	114.71	102.52	99.309	110.62	108.45	104.24	107.68	109.11
107.05	106.78	119.06	113.11	108.83	108.18	108.7	103.96	108.1	104.99	96.915	106.56	102.36	114.28	100.19	106.25	114.54	112.7	116.64	106.05	107.84	112.79	112.65	115.39	113.57	107.99	110.73	106.83	104.39	114.25	116.49	106.57	109.34	107.17	112.27	114.95	111.13	106.38	117.93	113.35	108.26	115.45	108.8	114.37	108.68	106.42	108.09	112.3	107.8	110.21
90.636	100.82	103.8	92.455	98.045	89.61	94.646	99.879	90.484	100.19	91.016	97.271	104.82	105.71	98.505	104.33	98.296	97.824	88.156	91.678	100.25	105.09	104.24	108.22	98.361	97.747	93.354	101.09	99.276	108.65	102.77	96.205	99.974	96.843	97.135	97.803	103.69	103.35	100.03	89.103	101.81	94.04	98.638	107.03	98.468	94.521	92.559	95.475	98.57	107.76
109.6	113.99	96.681	119.71	100.05	94.719	106.93	109.7	107.88	112.96	111.21	101.11	110.47	112.32	114.22	106.08	100.27	101.24	99.91	110.38	107.51	106.63	107.53	107.43	110.66	108.49	109.01	112.53	99.905	101.33	107.77	111.57	117.48	104.38	114.24	113.46	110.28	101.45	110.28	100.03	107.88	105.93	100.27	112.23	115.88	108.37	104.44	116.61	108.39	111.63
101.55	94.298	99.435	102.15	109.27	95.767	103.46	98.218	98.537	107.03	94.324	104.38	102.57	99.611	105.6	102.73	106.74	98.325	101.31	104.61	97.501	96.514	98.012	104.94	102.12	89.19	93.136	101.93	96.815	93.225	105.15	93.38	100.88	98.063	96.418	94.169	97.4	109.93	96.521	97.603	105.2	103.3	107.74	93.537	100.52	113.34	109.43	103.9	92.784	94.229
109.16	101.7	102.19	108.48	102.18	108.79	118.48	110.23	113.93	122.34	114.84	114.65	102.95	113.44	109.39	116.33	108.22	105.2	111.61	98.248	113.13	107.41	104.21	114.61	118.44	102.64	106.58	107.27	112.78	105.78	115.17	109.43	99.389	101.82	111.04	114.15	112.23	103.19	111.35	109.44	116.18	111.55	110.73	110	111.25	112.14	111.42	111.12	109.34	113.88
101.08	101.95	98.059	94.797	97.373	96.091	99.351	91.405	95.986	93.455	92.021	99.359	101.39	93.388	98.009	91.314	104.71	101.6	101.98	99.471	101.78	97.656	101.24	94.57	97.41	100.23	97.454	96.428	99.968	96.782	102.44	100.67	102.18	93.061	105.03	103.48	104.91	98.667	100.83	95.84	93.626	98.564	101.57	92.252	95.664	101.25	94.606	95.281	105.19	98.549
104.73	99.537	95.68	104.11	94.973	92.06	105	104.98	100.27	95.356	96.599	95.113	98.01	100.62	97.257	96.428	103.58	102.64	97.556	92.553	93.511	100.05	95.486	98.101	99.978	90.122	103.36	102.16	93.556	100.48	99.191	101.15	105.09	102.76	101.08	102.9	106.34	102.1	96.088	97.638	97.587	82.873	99.706	97.858	105.76	96.616	92.587	104.09	101.06	97.002
121.48	107.16	112.56	102.32	103.11	106.99	105.69	108.39	107.99	112.78	112.24	102.67	115.98	106.99	109.89	108.22	112.42	109.03	111.59	110.08	105.99	103.87	113.14	117.03	102.33	99.562	111.46	102.13	110.93	101.17	110.95	122.53	107.96	108.38	113.59	102.6	117.01	107.98	109.2	110.56	103.16	113.38	115.41	107.59	104.28	105.04	110.82	112.92	107.34	107.77
103.01	108.53	102.81	107.35	107.92	97.091	106.05	110.69	106.6	108.27	112.81	103.33	100.44	107.84	112.82	104.7	100.78	107.23	113.41	97.02	101.03	101.33	105.66	99.127	101.41	112.19	103.89	107.63	102.26	105.78	106.4	97.379	111.31	107.77	107.16	110.11	114.7	102.73	95.611	97.377	100	112.07	108.97	97.651	107.35	99.843	108.19	97.711	112.07	104.68
115.92	110.6	107.72	114.33	115.57	116.04	104.56	113.22	108.68	108.97	113.97	110.46	119.51	115.28	110.62	108.32	107.75	112.13	109.44	108.3	107.41	105.92	111.89	112.3	109.71	115.84	116.71	110.9	116	117.79	107.26	114.09	114.05	111.04	112.71	113.32	101.84	114.38	107.75	111.41	112.54	125.94	103.37	107.18	111.55	109.42	107.45	96.214	109.85	113.66
96.318	106.98	110.75	103.57	95.459	106.4	96.309	118.74	96.854	108.55	101.23	95.356	105.34	105.18	99.417	103.96	100.62	105.6	103.29	108.93	97.025	108.46	106.17	105.09	101.83	99.536	103.13	102.87	109.12	98.634	103.03	91.77	105.69	105.94	106.35	106.5	98.833	102.76	99.344	98.861	105.28	95.503	106.86	105.7	103.49	94.833	112.77	98.93	93.345	104.51
102.45	99.891	108.11	110.17	104.78	101.18	109.25	102.3	111.71	106.55	107.13	99.279	103.45	111.39	109.65	105.88	110.22	105.25	104.97	114.12	114.57	104.36	110.06	102.16	108.11	108.13	103.61	112.13	121.81	102.31	107.61	100.57	99.002	106.64	108.85	110.47	100.58	114.53	105.77	103.83	102.99	110.26	102.34	109.39	105.62	109.55	98.878	106.01	101.99	106.42
104.15	94.36	95.166	95.194	105.81	98.194	93.748	92.414	93.518	111.61	96.178	100.81	102.62	110.56	104.38	99.908	101.87	104.18	104.34	96.551	98.399	91.15	100.87	104.02	88.245	105.31	102.13	96.628	102.93	93.095	102.75	91.491	104.18	100.04	95.902	94.556	107.07	109.09	102.41	83.747	101.44	99.902	101.63	100.62	104.52	97.04	102.83	102.54	97.326	104.33
106.13	109.2	109.59	113.33	110.28	100.06	108.86	108.22	109.89	106.56	112.25	112.64	108.05	103.49	106.53	101.5	97.122	101.88	98.141	105.94	102.34	109.3	104.36	99.803	108.54	102.32	112.13	107.69	104.73	107.73	113.07	109.04	100.9	100.26	104.84	109.15	111.79	113.48	102.9	101.32	108.65	98.183	101.9	100.2	109.24	109.92	103.66	110.23	118.91	110.32
103.21	104.87	112.1	106.76	103.86	102.47	101.28	104	93.698	106.15	107.33	107.38	103.61	109.99	102.23	109.51	113.2	99.639	104.13	104.39	102.36	104.69	113.34	110.82	110.79	112.7	107.35	111.8	102.17	101.2	111.31	102.21	104.58	106.56	101.24	107.7	102.57	105.12	110.58	103.19	100.16	105.31	107	107.3	107.61	109.3	105.37	102.46	95.129	102
99.642	102.3	103.02	101.66	114.61	113.59	110.4	109.98	108.63	112.09	106.18	101.42	110.14	102.22	110.66	100.14	111.42	111.27	115.06	112.32	100.55	114.55	101.49	104.52	95.42	105.39	105.2	105.13	105.99	108.38	97.548	112.26	109.59	106.06	108.06	108	98.621	100.7	107.96	98.721	107.89	104.18	98.869	108.39	105.29	106.73	103.48	110.59	104.15	114.93
104.52	103.56	106.05	94.183	108.09	106.45	99.197	95.942	106.13	105.71	105.97	102.14	108.87	107.72	105.45	112.38	99.56	105.36	105.71	116.92	102.8	102.69	106.18	109.83	104.7	101.42	105.46	109.49	106.79	108.9	101.98	96.692	104.98	107.19	108.42	106.26	110.82	112.41	112.9	107.95	108.96	105.73	97.601	102.74	116.59	105.21	110.46	101.94	100.12	114.75
114.02	123.62	122.59	110.74	117.89	110.37	123.6	106.32	110.43	116.63	112.58	114.82	110.61	111.27	115.35	114.58	106.76	106.68	118	115.92	106.01	106.69	114.2	103.24	115.3	115.23	114.05	107.83	104.52	110.47	108.28	105.24	111.39	112.24	116.61	118.6	106.06	109.37	113.55	107.26	117	114.41	118.82	108.79	103.12	108.46	116.17	109.5	107.25	102.67
100.04	94.212	99.267	101.53	85.767	95.492	92.532	94.069	106.7	104.49	94.61	98.159	105.54	92.549	93.791	95.183	93.323	103.32	104.93	91.602	92.055	108.7	102.61	100.62	90.62	100.39	97.123	102.2	108.66	103.7	103.81	95.441	102.38	99.497	96.312	90.735	95.476	98.771	96.06	96.384	92.158	93.693	97.726	98.504	101.14	100.83	95.701	99.879	92.934	96.387
102.88	103.23	105.67	104.52	99.191	110.03	112.41	108.48	105.9	110.42	112.62	112.71	114.92	112.21	109	107.3	104.83	114.76	103.3	100.48	104.92	101.73	106.93	118.36	109.79	102.7	109.78	120.13	106.33	102.08	111.5	100.61	108.46	104.58	103.62	104.31	104.3	104.6	105.07	112.03	98.57	112.51	108.92	99.976	107.55	107.05	113.35	103.56	108.24	98.556
100.75	103.54	106.32	115.31	104.69	101.12	96.229	103.58	99.47	107.94	103.98	108.21	106.22	108.18	108.83	102.02	114.76	104.74	104.57	104.29	105.55	109.99	99.578	94.995	103.11	110.59	95.626	108.54	104.54	112.64	111.5	105.75	98.732	113.92	113.53	99.761	103.44	100.09	113	102.54	109.02	107.94	112.97	100.57	100.6	105.19	98.911	113.45	108.11	106.78
100.06	93.738	97.24	103.63	97.321	101.98	102.53	99.725	102.19	94.418	103.39	102.52	99.977	105.83	88.722	92.873	96.738	93.734	102.21	93.779	97.146	102.31	101.48	97.026	89.597	95.784	92.67	87.658	93.648	105.28	94.733	97.173	98.077	98.713	100.64	100.99	105.28	95.574	104.74	101.67	93.796	96.205	91.571	95.225	98.672	107.69	99.792	98.35	102.96	93.987
103.05	100.21	100.12	94.895	98.882	93.931	97.509	88.324	102.56	101.83	96.787	92.766	96.846	97.856	98.864	96.526	97.937	90.516	93.411	94.305	98.211	99.847	101.09	104.08	95.756	101.81	99.275	100.04	98.931	95.834	98.646	100.26	92.974	102.47	92.381	105.72	87.205	98.068	100.65	92.294	99.891	106.11	93.584	96.008	94.135	95.719	103.26	106.89	96.163	93.35
95.528	97.191	106.51	105.92	87.232	103.23	108.37	93.47	98.12	100.51	97.472	103.32	102.91	100.11	96.197	96.4	103.07	102.36	95.806	101.97	95.363	98.584	103.3	104.29	101.22	95.056	93.599	99.212	90.377	101.67	93.695	96.801	101.9	104.98	97.972	103.74	96.436	102.3	107.57	102.87	100.59	101.16	104.23	99.819	101.02	98.687	101.21	104.01	91.498	99.449
107.41	114.04	112.9	103.43	109.79	113.36	110.54	107.08	108.57	103.15	100.47	115.63	101.14	105.62	111.85	107.28	110.92	108.07	100.93	107.31	101.74	111.72	108.04	107.24	106.07	97.002	107.52	110.31	105.4	100.87	109.01	110.13	104.58	101.2	106.45	114.12	114.76	102.78	115.01	111.67	108.59	102.67	114.54	113.18	107.95	101.92	114.21	108.77	110.84	112.03
105.24	105	106.48	109.5	112.87	101.38	100.7	100.25	108.78	104.62	103.43	111.54	105.48	103.56	98.555	109.3	107	96.046	103.87	100.27	106.41	111.23	104.7	110.44	99.174	105.29	105.71	110.33	107.26	113.06	98.533	115.2	106.3	109.36	107.39	109.58	105.35	104.76	109.64	112.76	103.35	104.85	114.12	110.78	103.85	103.26	106.67	113.44	104.76	105.74
98.676	103.83	104.87	105.66	111.83	108	111.19	101.75	108.54	111.17	111.54	104.35	106.61	114.44	113.17	105.15	116.11	103.36	112.02	111.43	105.34	100.01	99.971	118.82	106.64	110.12	121.33	106.79	109.65	115.03	115.66	105.72	103.51	108.95	104.09	114.46	113.26	103.04	106.48	120.8	110.87	111.58	105.95	99.081	118.92	106.1	100.02	106.53	115.73	106.04
110.88	107.92	108.98	104.31	103.11	103.12	103.62	109.88	102.54	101.43	117.44	114.46	107.29	107.15	106.19	107.18	105.51	103.61	111.75	105.76	109	112.7	101.33	106	104.05	111.53	105.37	113	105.69	105.28	110.82	102.54	105.58	102.06	100.68	105.69	110.43	108.54	101.28	103.95	116.4	104.85	104.25	109.88	102.5	105.98	109.44	116.21	104.93	119.18
94.076	118.23	108.2	103.95	112.57	106.96	101.64	108.74	105.59	103.97	107.29	108.48	107.46	112.85	110.66	111	103.8	109.55	103.45	110.64	115.19	110.74	108.15	109.54	98.579	107.9	107.57	107.14	99.338	110.55	108.57	108.73	106.92	105.02	94.433	105.53	110.53	109	105.93	105.41	99.731	102.8	100.87	101	103.67	105.16	102.26	107.65	102.12	108.03
110.72	110.53	105.55	112.41	115.64	105.12	104.82	108.43	107.88	109.58	99.027	104.51	107.29	104.15	105.51	98.125	108.63	113.88	106.17	106.12	107.16	116.19	99.371	104.11	110.54	105.99	113.36	105.8	110.56	111.55	103.93	109.13	107.48	100.97	104.29	108.04	108.62	103.34	105.95	104.75	93.4	99.665	100.65	111.98	107.22	105.02	110.68	107.94	111.16	91.04
103.62	107.98	106.02	106.17	98.7	104.86	106.23	103.61	101.5	111.89	96.487	108.51	103.62	109.39	105.93	107.84	110.46	112.1	102.42	110.67	112.72	113.04	96.351	107.51	100.01	114.74	112.03	113.01	109.01	108.04	107.4	109.57	101.33	106.2	102.11	102.47	107.44	103.88	100.12	104.8	108.04	106.8	102.14	107.23	103.89	103.25	102.74	103.16	115.66	106.24
108.57	105.97	103.33	106.84	107.19	106.57	110.56	110.42	110.78	103.81	103.37	92.38	102.17	107.5	98.464	112.32	108.18	103.39	106.82	100.03	103.62	101.58	104.43	105.54	104.71	100.02	103.01	106.63	99.532	106.89	111.5	100.45	105.05	99.805	100.42	111.07	108.32	110.79	108.58	106.31	103.96	100.76	93.062	109.37	103.4	103.57	102.98	101.81	117.31	98.892
101.51	106.92	109.57	112.5	112	102.24	102.55	95.508	116.73	105.98	110.37	106.98	99.753	106.58	109.06	112.3	106.52	92.914	108.95	104.19	108.28	96.115	104.33	110.55	106.74	105.16	105.84	101.17	108.28	113.71	104.62	108.95	102.54	104.77	109	108.61	105.74	111.13	108.1	100.03	92.877	101.35	104.75	104.33	110.74	110.03	102	96.913	118.82	103.72
103.79	107.73	98.66	104.4	101.2	107.47	101.11	112.18	109.08	94.859	110.24	112.24	111.51	101.53	101.04	103.96	103.91	102.16	103.46	112.13	103.68	109.94	104.96	107.95	101.42	97.423	107.5	113.49	104.91	108.57	101.65	109.9	99.267	108.06	95.176	102.49	101.77	95.73	106.4	108.17	105.37	104.91	106.89	108.7	109.37	117.03	98.759	97.283	112.14	108.44
107.31	92.709	98.727	104.6	99.771	101.6	104.61	93.27	98.18	102.45	104.09	107.43	100.05	95.051	103.97	98.235	107.3	97.791	104.76	98.811	100.66	104.37	98.412	103.7	112.67	89.93	99.426	101.22	108.24	97.438	101.1	102.06	90.732	108.49	102.58	98.462	100.67	104.1	94.842	95.283	109.07	105.08	95.095	101.98	89.325	101.57	96.473	99.249	100.06	105.79
96.309	94.243	90.709	100.81	106.94	92.455	93.757	105.69	106.65	95.995	94.614	103.85	104.65	105.7	101.84	97.02	94.207	98.285	103.12	103.78	98.414	98.407	97.02	97.868	93.304	91.462	102.2	98.718	100.04	100.96	95.096	99.581	103.44	100.72	102.79	89.155	101.66	97.812	102.47	96.528	102.19	110.36	105.13	97.87	99.389	94.987	93.354	100.14	101.05	97.652
99.185	102.35	112.49	104.02	106.78	98.739	102.03	109.44	100.56	106.54	102.96	110.22	113.03	109.51	97.888	114.14	109.72	105.49	99.745	101.45	100.93	113.64	102.61	100.91	104.93	110.74	105.44	112.15	109.97	106.72	106.61	104.98	102.02	103.08	102.99	108.19	101.23	111.05	100.65	109.44	108.49	105.78	103.4	111.67	119.14	102.11	106.59	105.36	105.19	104.41
116.56	111.44	104.39	104	106.12	108.33	106.82	110.7	110.65	102.17	96.52	104.32	107.8	98.549	106.56	108.8	112.76	116.21	106.41	105.92	109.41	106.42	112.37	108.02	105.01	104.36	105.13	103.52	105.52	113.54	104.96	111.74	115.78	117.37	99.398	109.89	105.87	115.22	110.12	112.6	109.14	104.35	102.4	111.17	105.65	113.42	107.8	104.11	112.32	105.05
97.098	107.63	109.06	110.59	96.129	111.21	103.05	102.19	110.58	106.75	110.91	115.73	100.65	107.47	108.46	102.25	106.18	105.46	116.75	107.33	97.426	106.21	107.56	106.52	104.89	102.7	108.38	111.44	99.922	106.19	110.07	108.73	101.79	107.87	103.26	109.16	106.04	106.62	108.23	109.19	106.34	113.88	106.53	104.82	109.78	97.333	115.37	113.12	103.94	113.26
114.23	105.59	103.98	105.42	101.16	105.22	115.52	109.42	107.15	110	104.15	107.7	102.19	114.89	111.03	106.19	121.27	107.59	110.23	108.6	108.73	108.6	115.23	109.66	106.17	109.19	108.44	110.05	101.55	105.96	111.34	109.92	115.63	105.47	111.18	109.92	112.3	112.03	111.37	113.36	99.802	107.09	106.65	107.38	107.01	103.57	111.61	115.9	110.63	112.59
118.52	105.79	113.89	114.57	112.94	115.21	105.51	107	109.85	110.64	114.44	109.59	114.77	107.97	105.64	109.99	104.96	109.27	96.783	109.82	115.38	113.08	104.41	105.12	111.67	121.75	109.52	111.71	100.25	108.95	103.45	115.77	103.38	109.53	110.09	112.58	102.54	114.55	110.65	110.86	116.16	107.62	104.26	110.84	102.02	109.59	113.19	109.36	107.7	109.6
109.85	113.02	101.72	112.68	97.054	107.91	101.72	106.06	102.64	107.82	104.32	95.836	108.55	101.77	100.44	106.79	109.36	107.12	109.93	103.84	109.22	100.24	107.45	102.44	109.94	107.03	101.37	106.03	111.25	102.37	109.59	110.26	96.514	100.56	109.33	105.56	107.83	108.72	109.15	111.47	107.63	108.35	98.878	114.1	101.76	111.64	97.499	98.386	107.05	116.56
97.125	103.42	88.946	92.766	90.422	108	97.76	100.27	94.48	95.814	106.76	106.65	106.04	93.231	92.618	102.45	105.38	97.496	102.76	97.882	94.755	99.941	101.85	99.918	103.81	100.16	95.349	90.599	99.716	91.777	94.727	94.08	95.561	94.039	94.272	94.719	88.198	103.81	95.968	94.677	89.678	100.1	94.403	102	102.54	93.385	96.737	102.83	103.55	95.557
99.412	104.5	105.95	104.61	100.23	103.08	103.38	102.43	99.303	95.435	112.94	104.97	105.14	105.71	102.65	103.35	101.01	95.518	108.21	100.99	105.18	105.51	109.2	111.52	105.52	102.28	110.63	100.68	107.95	109.19	107.05	106.28	95.136	105.73	109.08	98.53	107.71	102.85	108.46	111.54	110.46	111.39	96.956	105.11	97.137	111.8	112.36	110.95	100.62	114.09
107.83	108.49	105.02	97.134	104.85	107.5	102.61	98.809	112.95	110.5	107.77	108.07	103.52	104.63	105.19	105.34	111.24	104.47	106.58	103.95	103.22	103.56	107.9	103.95	107.87	110.3	115.46	104.48	101.52	107.78	111.62	103.53	107.82	100.91	112.05	94.707	109.76	107.77	108.82	110.33	113.16	107.25	104.27	104.2	102.58	108.59	109.15	97.266	108.9	110.04
100.9	91.891	99.172	91.686	92.938	105.17	102.61	95.116	93.383	101.93	96.816	93.633	92.826	96.204	100.83	96.262	86.043	92.803	96.817	108.91	93.779	100.84	100.47	100.92	98.186	85.525	101.39	95.007	94.282	101.2	99.788	96.652	106.16	101.01	99.343	102.34	101.88	100.97	96.308	99.376	96.453	103.65	99.878	96.997	89.95	98.823	90.565	92.581	96.866	96.05
94.121	107.78	106.88	88.574	100.84	100.16	97.599	99.255	94.322	99.26	104.91	92.744	98.387	96.699	99.544	100.78	108.25	103.02	101.71	101.8	98.559	97.412	100.03	89.473	101.52	97.763	106.89	93.655	96.912	99.963	106.09	94.367	91.88	100.03	98.107	104.02	95.785	117.42	100.33	99.893	98.195	102.34	94.095	97.693	99.169	101.93	100.29	99.651	99.69	103.53
101.78	97.01	97.846	110.4	98.537	102.1	99.872	104.62	99.62	99.478	103.87	100.86	99.032	95.834	98.093	99.689	102.46	100.67	98.633	100.51	102.79	111.09	105.67	103.93	101.13	102.19	101.9	113.19	96.706	109.18	99.098	98.463	106.57	100.69	108.58	108.23	95.147	106.77	103.84	92.484	100.63	97.644	98.307	103.69	97.527	99.613	104.3	101.95	101.91	108.46
102.11	105.6	106.98	106.16	99.905	100.07	102.4	99.175	95.868	101.07	101.56	100.31	102.74	98.426	92.595	102.64	104.12	99.712	105.3	90.879	104.08	110.43	100.15	105.94	102.08	98.854	103.4	94.343	103.46	104.65	98.504	109.93	95.035	102.23	98.807	99.913	93.673	99.808	102.45	104.1	88.15	97.609	100.09	103.78	103.45	98.947	105.03	99.41	104	104.01
101.43	100.84	97.017	105.22	95.825	101.78	93.642	101.96	100.45	96.89	99.625	96.467	99.12	102.96	106.32	96.62	105.66	96.363	93.472	93.611	93.801	104.14	104.07	97.076	97.222	104.16	88.997	99.089	97.725	92.049	96.174	98.12	99.507	100.89	105.03	93.998	96.782	95.127	99.488	91.23	103.9	96.966	105.65	100.91	100.76	100.85	96.101	96.082	100.49	96.448
107.04	112.46	112.69	105.6	112.21	104.89	116.1	103.53	112.66	109.51	119.69	100.5	104.5	106.53	109.24	110.1	110.6	108.89	108.2	109.9	113.93	100.24	113.71	118.7	113.32	102.3	112.77	106.64	106.32	99.648	97.749	109.31	101.22	111.56	119.42	104.53	101.63	106.99	107.51	102.89	95.941	116.01	110.46	113.33	105.78	108.03	105.99	122.43	112.02	107.79
111.58	99.961	102.87	106.24	106.04	113.66	102.38	109.58	108.98	109.47	108.7	105.87	105.53	106.08	105.99	107.4	103.22	107	100.6	103.79	112.79	109.38	94.569	110.48	110.31	111.53	102.01	114.68	106.1	100.64	108.26	103.82	107.39	108.16	104.77	113.21	104.53	101.49	103.3	107.58	108.48	108.33	108.45	110.56	110.86	98.495	103.4	111.12	98.607	105.84
111.5	109.29	102.19	104.77	101.83	111.63	117.3	100.42	103.9	110.52	110.29	106.49	106.5	103.19	110.96	113	101.39	105.62	101.13	105.96	113.54	98.685	104.31	107.92	99.796	104.61	105.67	107.58	100.84	101.92	107.09	97.751	105.88	104.97	111.8	102.55	102.91	110.89	102.73	100.98	100.7	115.5	102.59	107.7	110.7	104	105.3	107.1	99.199	104.9
104.09	106.69	114.56	111.4	107.88	101.22	107.1	105.97	112.3	105.7	102.88	110.13	104.28	99.967	101.71	101.82	103.68	106.96	113.12	112.01	108.27	101.75	102.98	98.322	113.16	109.55	96.988	100.28	107.16	103.28	103.81	107.82	101.31	107.21	114.47	104.43	102.97	108.51	105.08	98.628	99.337	101.72	99.105	104.3	105.27	105.4	103.18	107.26	105.74	106.87
102.58	105.44	108.23	100.32	110.09	104.66	112.81	114.22	100.37	103.4	110.34	103.03	108.62	104.08	106.51	97.171	107.26	109.37	100.9	105.26	100.62	107.91	109.76	110.21	103.63	107.03	102.12	110.3	110.91	100.92	99.681	101.51	107.56	106.23	107.51	113.14	109.25	106.87	110.1	101.42	109.53	113.81	108.03	99.546	116.78	111.24	110.83	98.313	102.48	122.24
102.42	100.63	92.915	96.975	94.863	97.307	108.36	102.25	106.27	96.482	98.18	100.09	102.2	96.64	104.54	93.563	102.37	105.3	87.151	97.801	96.108	94.395	91.103	103.51	97.969	105.99	101.87	96.14	97.389	94.413	99.64	102.93	94.283	108.48	102.8	101.79	100.7	91.345	97.287	103.93	107.17	95.963	95.437	99.758	106.22	96.099	106.06	92.875	101.93	105.66
101.04	113.66	112.09	100.89	118.57	113.95	104.22	114.6	115.92	105.44	114.51	112.17	116.69	109.53	109.98	113.23	99.684	116.13	107.14	108.97	105.9	110.29	104.35	107.05	105.08	103.19	113.6	108.19	104.43	108.14	106.26	105.98	111.43	110.43	104.66	110.15	95.615	110.74	109.55	104.03	108.84	105.05	107.04	104.68	111.04	109.23	107.35	112.19	99.404	103.06
103.8	106.99	105.54	102.51	104.71	111.12	108.68	108.92	109.85	106.63	102.33	99.797	107.67	110.34	104.72	107.94	99.01	108.56	104.16	103.49	105	109.52	101.86	103.12	110.04	99.873	101.57	98.789	101.68	103.71	106.05	104.54	107.92	105.02	105.74	113.33	100.31	108.73	104.22	105.02	113.11	99.313	111.46	111	109.27	102.88	103.26	105.68	105.85	105.41
108.18	99.788	103.03	108.24	107.78	104.35	100.6	102.86	107.31	107.06	110.89	118.08	99.588	107.14	106.27	107.63	108.77	109.34	102.21	105.81	110.85	106.04	108.48	98.432	104.91	112.96	112.41	111.91	108.16	105.94	109.82	109.54	109.24	110.29	111.78	116.09	95.106	104.45	92.839	101.95	112.69	97.173	107.18	104.21	104.37	106.75	105.05	107.53	102.36	108.02
106.03	101.65	101.68	103.46	108.1	112.32	112.96	106.46	111.55	104.04	111.21	110.81	105.33	103.2	106.62	108.52	100.97	114.63	108.27	114.5	100.28	105.93	118.99	108.31	108.41	107.95	112.44	108.64	106.44	107.21	102.37	96.693	115.88	105.71	103.47	102.1	101.64	107.22	102.69	110.91	104.87	101.85	100.8	113.48	108.95	113.06	118.12	102.92	106.09	109.95
102.29	110.9	103.02	103.88	98.923	91.007	111.94	104.11	96.209	99.228	107.99	99.443	107.12	101.26	108.9	106.28	111.04	98.542	105.65	100.16	99.526	103.93	99.443	88.515	103.84	103.64	109.34	100.6	98.705	102.96	95.888	105.89	103.02	102.91	98.325	103.98	103.15	105.15	105.74	105.34	92.963	100.74	99.605	104.61	108.7	102.53	104.63	101.55	99.922	103.43
111.77	108.92	108.44	108.16	110.21	111.8	100.55	112.55	110.14	111.33	102.27	99.667	103.13	101.01	109.4	110.89	109.28	102.41	111.19	110.07	113.24	99.487	108.46	118.76	105.97	103.24	108.24	103.96	114.3	106.64	102.71	105.57	110.48	108.22	106.97	107.38	108.77	120.53	103.95	101.53	115.12	103.36	110.63	96.568	109.77	107.78	109.82	110.09	107.06	114.59
98.927	102.83	105.46	118.27	97.276	113.94	106.65	108.39	108.94	105.98	106.46	100.43	109.85	110.24	102.19	104.74	97.569	104.2	109.03	97.778	102.11	107.86	110.63	94.633	104.73	103.78	108.15	110.05	114.23	95.22	107.62	108.84	102.18	117.92	108.75	108.23	119.3	114.02	107	108.35	104.5	110.43	105.87	103.41	101.48	100.15	103.46	104.01	99.081	104.8
93.283	86.415	102.52	98.211	97.231	105.86	107.06	92.922	110.17	90.257	108.4	98.496	104.27	102.66	102.56	104.16	96.321	101.35	97.576	99.879	101.82	106.74	94.581	96.52	87.586	96.975	103.34	100.93	99.238	103.04	93.784	90.859	110.29	92.418	110.76	93.112	106.01	103.98	101.43	101.79	108.28	102.93	106.44	104	96.723	106.34	100.8	104.04	102.33	99.294
108	102.78	107.93	113.23	119.56	103.08	113.38	103.38	99.648	98.916	102.89	106.05	105.57	106.45	107.14	107.3	107.88	104.07	121.57	110.23	107.64	113.05	101.37	111.01	107.57	109.92	109.91	100.38	113.65	100.99	113.03	104.41	104.2	105.34	114.96	101.88	109.44	110.62	120.42	110.99	111.75	103.95	104.57	107.56	107.4	102.72	110.42	105.1	104.76	109.75
109.01	109.1	108.85	104.99	115.26	102.22	107.89	104.95	107.3	113.18	101.87	107.84	111.47	111.56	110.77	107.69	107.71	97.889	110.86	113.86	114.83	107.08	106.59	109.23	119.75	116.77	110.58	112.14	111.46	98.182	108.27	105.64	106.69	107.07	113.28	107.08	108.34	106.21	105.93	108.94	106.08	111.22	108.77	114.51	100.46	110.09	103.13	105.11	102.09	107.78
101.22	106.1	100.58	98.237	101.74	104.58	90.783	104.37	104.31	104.7	99.368	113.49	103.83	104.34	107.83	107.48	99.056	110.61	101.94	102.92	94.98	106.34	101.07	110.88	108.45	110.49	97.223	101.38	111.69	105.87	103.06	107.87	104.09	107.57	106.33	105.11	101.34	106.31	109.28	114.29	100.18	103.99	110.43	105.45	105.53	109.49	105.12	105.21	108.35	111.3
113.38	103.26	113.66	104.37	108.26	107.46	111.55	106.14	111.53	108.48	103.95	114.68	109.7	103.26	103.58	115.4	101.72	107.59	94.1	102.36	115.08	113.78	118.43	102.36	103.18	111.47	103.29	106.53	103.62	111.01	106.06	100.42	111.96	109.75	116.05	109.97	109.46	102.53	106.54	104.53	105.65	106.83	106.48	100.74	103.68	116.95	108.57	107.55	105.02	108.79
98.943	101.3	98.072	95.316	106.6	87.673	100.39	93.329	98.783	98.418	100.12	100.6	99.805	100.98	101.79	100.86	101.12	93.927	97.052	98.228	87.836	99.563	88.16	99.446	104.05	101.84	95.389	92.038	95.74	99.011	104.93	99.398	102.02	97.846	92.468	103.13	105.18	99.965	104.66	99.735	96.808	103.16	101.67	102.72	107.53	93.761	97.817	105.81	92.295	100.33
107.49	105.55	101.33	97.446	100.5	97.177	105.61	99.766	101.3	100.75	99.923	102.99	100.05	95.47	97.937	103.93	113.84	105.42	93.128	99.399	95.9	100.73	87.213	100.42	105.21	98.533	105.35	99.803	93.863	106.95	101.5	92.264	110.2	94.734	112.52	107.61	97.986	107.67	97.727	99.56	96.679	107.82	99.404	94.168	105	102.16	97.786	101.73	106.05	96.091
104.26	115.19	104.21	103.21	108.09	110.17	110.72	110.78	98.567	99.345	97.86	112.63	110.55	108.93	108.65	107.69	106.92	105.32	105.91	108.72	110.31	107.58	98.41	106	99.95	99.646	99.903	116.55	100.55	100.72	111.22	110.04	101.66	97.805	106.49	96.915	105.22	101.91	102.41	100.41	116.37	106.58	105.38	103.53	104.06	107.49	108.14	108.61	107.52	104.02
109.4	110.13	106.2	102.71	96.661	95.135	100.3	107.25	112.74	107.66	114.15	100.08	103.57	103.74	105.18	107.98	104.08	110.85	105.88	95.953	108.16	109.89	108.61	102.85	98.817	100.87	100.3	105.01	106.63	105.14	102.45	111.5	104.13	116.01	109.87	110.77	110.13	101.71	109.89	104	108.67	105.8	110.66	104.13	113.76	106.23	107.84	99.16	96.72	102.16
106.87	107.53	102.6	105.93	99.649	105.22	115.08	108.84	104.45	110.56	110.97	105.49	104.1	113.94	115.06	108.65	106.91	107.85	107.24	103.86	105.01	106.07	109.52	115.06	99.138	107.04	98.889	101.84	107.1	96.2	104.53	96.484	97.952	110.07	119.54	102.57	105.66	112.74	107.2	104.28	106.19	112.62	101.26	99.939	107.64	108.11	106.48	104.27	109.57	107.51
105.17	113.97	101.44	107.34	110.83	104.23	102.2	102.32	100.47	109.56	107.76	104.58	113.98	106.56	111.21	103.89	92.437	110.36	113.03	102.99	104.94	108.73	98.685	101.38	114.26	112.68	104.11	94.721	109.15	105.45	107.87	104.65	114.03	110.56	106.9	105.28	113.58	114.43	102.28	112.21	111.97	97.301	112.49	109.44	104.72	108.53	104.6	105.78	102.08	110.56
116.87	108.41	110.43	115.57	107.53	99.475	111.78	111.49	120.51	104.36	112.15	114.92	110.08	108.87	113.79	114.18	110.83	101.5	111.06	110.56	112	109.98	114.18	107.21	114.54	118.92	105.47	112.04	105.07	109.14	110.04	113.58	113.55	111.12	113.82	109.93	114.87	107.48	112.34	113.42	115.96	107.23	112.84	109.42	110.39	120.63	118.13	108.68	109.62	118.46
102.46	102.36	107.59	112.59	98.8	104.33	107.65	99.467	101.19	96.639	104.11	102.02	110.91	98.024	107.63	106.69	104.35	105.49	98.246	94.516	103.42	96.149	103.01	104.47	102.42	110.36	107.82	101.87	103.14	103.22	97.401	98.833	102.35	101.92	106.39	105.04	97.053	97.092	96.265	103.32	98.771	102.76	103.78	105.89	102.79	99.121	102.05	97.294	98.038	105.8
111.19	106.84	109.86	111.64	101.97	96.309	112.42	110.2	106.68	111.46	105.46	105.81	104.72	107.43	101.64	107.14	100.5	107.21	105.68	99.627	105.63	99.63	107.95	105.65	94.949	102.95	106.74	101.05	114.01	100.76	105.48	97.968	108.6	113.82	107.37	109.14	100.02	111.48	112.15	107.4	101.31	107.98	106.11	99.106	104.91	95.9	106.36	110.98	109.96	103.81
101.1	107.54	95.225	95.991	92.322	96.553	94.961	102.69	99.879	99.822	93.541	96.524	109.12	96.591	108.75	105.94	96.251	98.759	106.48	98.579	106.34	93.929	98.771	98.154	93.508	97.685	98.043	93.107	98.663	98.905	91.494	94.463	87.025	99.245	101.4	109.5	92.437	90.561	98.181	100.19	89.425	103.87	98.871	102.45	95.637	95.73	95.222	100.84	99.859	97.749
104.26	103.2	98.335	95.532	100.57	95.598	93.342	96.44	96.386	98.292	94.927	99.554	99.099	99.522	95.764	92.635	93.672	101.71	85.031	101.4	97.919	97.926	103.11	94.183	96.507	99.622	102.76	101.84	98.322	95.844	105.5	96.486	93.002	105.97	98.045	97.609	90.041	82.349	105.36	99.332	99.57	91.024	102.18	94.418	99.818	95.575	100.62	93.974	96.574	101.01
107.38	102.83	93.302	96.517	107.91	102.06	98.233	110	104.43	94.824	101.38	104.39	99.324	93.286	95.779	107.16	101.42	98.918	109.36	97.945	88.071	98.262	91.427	101.51	93.968	96.984	102.02	98.096	99.661	93.886	92.108	104.43	108.28	102.02	105.79	99.884	98.66	100.22	107.45	97.21	104.38	95.616	97.562	102.43	101.86	94.417	101.2	93.618	103.34	94.394
113.99	108.82	109.36	104.58	105.28	107.04	113.39	102.1	108.09	106.72	105.35	106.2	109.63	110.35	105.47	111.94	106.18	101.76	111.4	98.31	104.2	112.06	102.36	106.76	98.954	101.06	104.56	104.17	105.99	97.385	115.56	112.28	104.57	106.08	111.06	108.55	102.24	104.56	102.14	102.48	107.3	99.436	108.6	113.75	105.62	106.56	112.51	119.03	104.18	108.14
108.64	102.72	110.28	105.36	112.28	122.3	110.02	106.11	106.42	114.03	112.25	113.01	109.85	104.78	107.63	111.35	114.88	107.27	104.46	113.56	106.68	103.13	104.11	112.19	109.64	108.15	106.36	112.23	116.35	109.99	105.71	105.69	108.13	112.56	120.4	111.06	107.56	105.13	106.74	106.22	111.08	115.38	119.69	98.629	106.54	108.28	112.92	116.13	108.53	105.39
105.78	102.55	100.19	99.58	104.13	101.15	104.63	97.34	111.7	108.9	105.29	105.16	112.78	101.61	110.46	112.04	103.7	100.96	113.24	100.48	104.54	97.866	110.75	109.13	103.91	99.493	100.95	105.38	98.845	96.47	99.132	110.31	111.67	103.44	104.36	116.13	115.77	87.764	98.827	108.77	103.58	102.31	107.22	109.21	103.57	107.76	105.54	103.22	105.42	109.95
109.67	101.66	98.924	102.26	110.36	106.89	109.65	110.17	103.44	102.43	106.31	104.88	107.59	102.73	112.45	104.61	114.31	110.4	106.2	102.93	98.707	103.23	108.3	98.436	116.28	103.68	101.97	101.34	103.67	92.75	107.39	97.405	100.56	100.11	102.24	109.69	117.4	108.98	115.69	106.93	109	104.96	101.03	104.88	106.96	102.06	94.457	102.83	109.26	93.794
108.98	113	112.22	107.15	111.76	103.92	107.63	114.8	111.54	119.79	102.53	110.74	110.36	111.73	104.75	107.42	105.53	114.57	102.24	104.94	111.67	119.92	108.37	107.47	109.04	106.96	108.84	108.38	116.24	113.13	115.18	119.4	118.06	115.59	101.01	118.97	105.05	104.75	108.98	105.81	111.34	105.75	118.17	108.11	114.11	111.96	113.91	101.93	104.28	121.52
108.8	99.185	99.142	106.35	103.77	103.66	106.07	104.43	106.91	113.94	103.06	102.87	99.702	109.4	109.65	105.81	104.07	115.43	101.83	108.85	101.75	112.33	104.53	109.1	112.85	105.55	107.76	109.11	104.72	109.85	110.02	102.63	110.51	94.881	105.18	102.71	107.12	105.99	100.28	111.05	108.57	105.5	110.85	111.01	114.23	106.05	92.429	107.6	113.65	107.31
97.034	98.096	103.62	105.57	103.64	92.709	96.88	101.41	92.771	102.83	101.13	99.282	108.49	104.99	105.4	102.52	100.44	102.43	99.851	103.07	103.96	107.5	98.105	106.37	106.22	106.79	102.51	105.93	101.11	102.03	101.99	102.51	101.53	100.1	104.3	106.78	111.72	108.17	111.11	104.61	106.04	109.48	102.39	105.41	98.281	99.706	98.294	96.483	103.5	96.726
102.76	102.74	101.34	104.64	117.36	101.18	102.61	97.994	107.48	104.75	102.24	102.4	110.24	107.12	98.936	100.02	109.94	111.45	107.77	96.528	104.47	100.53	105.35	104.75	110.11	99.839	108.81	100.87	114.48	106.3	112.52	107.38	118.99	114.84	105.95	111.17	112.75	118.05	105.91	108.12	110.37	103.14	112.45	103.69	103.27	102.27	101.4	103.94	103.04	102.97
104.2	111.78	106.55	104.73	102.4	115.75	116.8	112.53	106.6	104.32	109.9	111.99	109.12	119.24	115.9	109.9	113.53	111.82	108.16	110.63	109.75	111.01	110.57	110.74	108.04	112.55	103.3	110.74	99.051	104.04	112.86	102.26	105.98	110.43	110.65	107.19	108.15	109.57	108.02	103.78	105.43	105.67	108.74	110.77	115.38	112.31	112.56	110.45	104.8	105.93
98.602	97.081	108.81	100.31	90.536	98.329	96.431	97.942	97.262	98.208	98.68	102.92	101.01	100.83	110.47	99.461	94.041	90.186	100.02	99.591	102.72	96.695	97.013	96.667	95.737	97.13	104.14	103.14	97.838	100.47	99.834	102.05	98.202	101.25	95.441	94.498	96.723	102.36	98.52	97.632	99.16	102.64	90.62	96.578	96.823	91.713	99.762	94.832	96.826	95.879
99.39	97.192	107.44	106.88	118.55	109.06	109.01	119.23	103.26	108.65	109.36	107.09	109.21	110.49	109.9	102.96	112.37	101.84	106.57	112.14	103.86	110.35	114.61	113.04	109.51	103.77	120.08	110.04	107.18	106.71	107.2	109.17	109.57	93.574	103.73	100.91	106.82	109.45	103.31	105.83	94.131	116.33	103.67	107.06	110.11	108.64	110.46	116.73	107.94	105.01
103.14	95.472	106.9	108.6	111.84	97.746	106.11	109.69	102.07	113.56	109.21	115.61	119	114.42	109.22	104.21	109.82	105.75	111.82	109.13	105.53	114.86	109.53	118.26	111.99	111.27	114.79	105.57	106.85	104.3	115.53	112.93	118.47	106.92	107.94	117.98	109.14	111.76	104.21	107.28	112.67	109.36	94.402	113.28	112.43	107.61	112.82	107.27	108.42	113.6
106.12	105.55	115.64	103.16	108.03	103.53	112.73	110.28	110.31	103.43	102.87	107.23	106.07	114.44	105.79	98.733	107.37	99.54	109.97	107.25	105.22	114.63	106.34	108.19	110.73	104.64	105.14	104.14	108.62	96.987	102.22	105.71	102.4	109.91	94.673	105.61	106.33	104.93	107.16	102.6	103.81	108.69	110.4	102.61	103.69	107.92	101.66	113.09	107.8	107.6
103.85	100.32	95.186	96.669	108.93	93.543	100.09	93.172	94.663	107.03	96.836	95.586	99.642	106.69	98.724	104.46	103.84	94.321	96.773	108.24	106.15	100.15	99.55	91.712	110.01	98.596	102.15	97.01	98.413	102.05	97.56	99.205	103.05	99.703	99.769	105.17	97.946	95.546	103.19	94.891	104.24	102.26	105.41	87.38	102.42	98.818	92.013	100.12	97.118	94.485
101.87	94.448	103.93	106.17	103.01	108.21	110.57	97.356	110.52	97.608	98.526	96.702	101.28	97.383	92.275	96.361	105.36	100.8	95.595	109.79	96.864	109.64	109.61	104.05	99.708	100.94	105.64	93.223	95.331	101.93	98.541	93.869	98.586	101.13	104.99	103.12	95.682	105.54	98.822	93.362	110.2	104.07	105.68	105.12	100.89	100.66	98.375	97.826	101.32	95.012
109.51	96.012	101.19	110.35	103.95	103.4	103.4	101.95	111.1	106.36	109.98	106.21	103.73	100.44	112.94	104.68	102.77	106.01	111.24	97.959	112.39	111.92	99.677	104.5	105.37	107.51	107.5	109.31	103.68	102.43	106.73	108.2	107.49	98.673	108.47	96.548	105.84	104.23	111.91	104.49	112.26	95.121	99.657	114.25	103.88	107.23	109.37	108	108.07	103.95
106.51	99.724	105.18	118.05	101.71	103.89	95.776	110.22	102.16	104.68	106.35	105.11	107.73	105.42	100.57	109.35	106.28	110.05	107.95	103.32	102.92	107.51	105.85	100.71	106.05	106.02	104.7	101.05	104.74	104.76	105.44	106.81	103.22	107.13	103.08	99.369	110.75	105.55	106.67	100.97	106.91	106.93	108.92	108.49	103.51	113.91	102.44	112.57	106.55	104.23
106.64	106.44	98.218	90.673	96.953	99.804	106.28	101.17	103.52	104.85	107.1	107.67	114.55	111.17	97.334	110.14	98.571	103.94	103.84	104.53	110.11	105.01	103.32	107.46	98.447	104	106.99	100.8	106.3	99.018	99.555	95.281	103.9	107.79	111.7	108.79	96.724	107.73	105.44	113.88	98.636	109.27	107.27	112.83	112.29	110.35	108.96	107.36	102.45	107.5
108.45	106.81	107.89	110.17	107.17	103.34	103.11	111.5	105.78	98.379	103.6	104.97	101.01	105.81	108.48	109.52	108.84	104.27	110.77	96.325	102.42	97.453	106.67	109.68	106.35	107.77	99.506	108.3	115.25	101.37	104.63	109.15	99.42	109.68	112.01	112.14	112.01	109.9	97.981	108.32	114.37	103.57	111.99	105.6	104.67	99.16	107.79	104.16	106.01	103.72
92.278	96.868	102.2	103.36	101.2	95.153	97.184	92.889	98.991	100.56	88.972	98.196	103.85	98.806	105	98.02	91.958	97.912	102.15	104.57	99.177	96.202	101.48	88.564	92.86	96.247	96.675	97.808	100.24	94.63	107.28	102.06	102.64	100.21	93.12	99.85	100.24	94.658	95.083	111.08	98.746	102.83	91.884	103.71	99.911	106.82	102.67	98.158	89.955	92.216
100.34	107.98	105.24	104.5	107.52	106.36	106.9	111.1	104.01	111.88	104.37	114.63	120.71	112.86	107.15	106	110.34	112.54	108.64	114.16	110.25	109.57	106.69	115.62	112.34	107.24	107.13	113.06	104.38	108.78	108.01	100.22	115.86	110.62	108.19	111.34	112.04	112.98	108.51	112.22	108.62	109.79	107.78	107.77	113.07	107.89	102.71	105.08	100.09	108.32
114.56	107.6	111.28	108.39	107.52	97.923	116.16	111.77	108.92	102.79	102.33	112.43	103.13	115.35	104.85	98.54	104.45	115.67	114.15	111.84	111.04	105.76	109.42	105.34	117.2	104.06	114.22	108.94	103.97	103.81	108.32	103.08	108.22	115.03	108.1	112.37	105.12	103.66	104.63	115.15	118.06	106.54	112.96	113.18	111.02	102.18	100.93	108.39	113.06	108.77
105.36	105.24	108.99	106.62	101.9	101.21	106.71	106.88	107.72	105.82	108.2	112.89	112.45	104.34	107.18	110.05	103.18	104.01	105.25	107.58	117.39	114.1	104.47	121.17	109.39	107.62	106.34	103.55	101.79	110.86	106.23	106.8	111.88	99.088	106.19	106.62	109.9	109.49	111.3	108.43	104.62	111.38	105.01	110.88	109.31	103.99	108.14	108.38	101.66	111.45
100.92	97.377	96.62	109.66	101.86	92.484	95.685	98.6	101.4	93.375	99.82	97.143	93.349	100.94	100.77	91.165	108.23	100.8	97.739	93.621	105.95	94.4	94.417	103.03	95.329	104.9	92.412	103	96.544	98.243	94.969	93.805	109.91	98.183	97.842	101.72	104.24	100.03	97.527	99.568	109.89	101.35	106.69	92.289	98.286	98.334	89.433	99.263	91.57	104.42
107.4	107.08	108.57	102.83	114.75	109.27	115.39	107.17	100.79	105.7	101.1	106.61	109.37	105.87	100.32	112.81	110.6	113.41	109.98	114.3	103.49	106.05	101.24	108.15	99.158	97.486	112.42	110.64	117.43	107.2	114.01	104.93	114	109.39	108.6	101.14	106.51	109.99	111.25	113.27	115.93	104.11	106.18	106.12	113.2	106.7	114.32	98.967	113.75	109.32
109.7	102.51	104.96	107.16	107.25	106.99	106.42	99.319	105.01	106.81	104.16	109.11	103.1	92.556	102.08	100.9	115.27	93.839	101.05	105.41	104.58	112.22	111.5	111.31	105.01	111.54	101.2	105.08	100.73	107.32	102.87	108.86	109.1	108.46	97.98	112.22	112.26	111.96	111.41	99.33	111.91	112.57	102.34	103.21	109.38	100.64	103.74	103.08	105.22	103.39
113.42	103.87	99.942	106.07	105.99	103.78	105.36	109.88	101.59	106.55	109.77	96.523	107.65	101.43	108.36	116.15	106.59	104.33	99.731	99.822	112.89	107.9	108.13	101.6	106.13	105.01	105.14	103.33	98.461	105.3	106.58	97.161	98.28	102.19	100.99	112.42	99.07	101.06	108.58	105.01	102.14	110.39	107.8	100.49	96.513	103.31	103.88	106	104.63	108.81
91.7	105.85	98.527	103.28	100.72	92.605	92.683	102.37	100.98	91.603	97.861	109.88	97.958	97.584	93.29	92.244	96.276	102.5	100.41	92.425	101.42	97.595	103.1	97.991	100.05	93.526	101.06	105.41	90.614	102.91	107	98.161	99.94	99.197	95.76	110.03	99.008	102.48	101.91	100.42	104.89	96.329	89.161	102.38	99.195	100.57	90.259	95.217	102.03	96.378
102.92	104.3	113.45	107.87	115.54	97.794	111.78	111.79	94.435	104.94	111.65	108.14	103.87	94.075	102.11	104.63	113.58	110.11	108.3	106.32	106.61	105.18	103.14	109.28	91.044	103.38	104.79	99.304	109.37	108.83	112.58	115.92	107.69	104.92	105.89	127.09	102.14	98.784	115.33	104.28	108.3	107.28	97.674	111.05	104.54	107.82	101.2	110.9	108.42	102.29
107.89	105.65	108.46	110.66	106.47	98.069	107.69	109.05	105.66	105.06	115.42	111.68	108.66	102.63	110.16	110.76	112.09	103.11	96.158	111.83	108.23	104.39	103.27	102.22	105.17	105.66	108.88	106.24	107.23	109.52	103.02	101.2	103.66	111.31	110.25	105.43	103.5	106.19	108.96	99.105	102.95	102.17	104.05	115.62	95.79	107.95	109.25	104.77	102.54	109.03
104.97	103.52	109.65	102.33	108.28	107.73	101.04	105.61	102.32	112.73	103.25	111.27	105.51	107.26	104.56	107.75	105.51	103.24	102.66	105.66	103.66	102.02	99.856	106.71	106.7	102.92	109.43	110.48	102.95	106.87	114.72	106.35	104.38	100.31	100.1	102.13	107.21	106.28	104.3	97.228	111.11	103.24	108.2	100.08	102.76	112.57	102.83	108.07	106.7	109.44
103.49	99.961	109.02	109.87	107.71	96.333	114.74	109.89	106.11	109.66	107.2	100.45	100.95	98.863	102.23	103.46	111.23	105.26	103.18	120.35	108.83	106.54	99.068	106.51	103.46	103.73	101.99	106.06	104.92	104.62	108.89	112.74	107.02	100.57	104.69	112.53	113.57	101.06	110.22	110.56	103.23	106.2	106.16	110.14	107.03	100.03	107.55	106.88	98.701	112.79
103.61	107.11	106.19	102.52	108.26	116.25	107.42	115.57	108.13	108.07	110.41	105.68	98.41	110.33	113.31	102.43	106.86	105.87	98.936	105.84	100.9	100.89	100.53	102.18	93.321	110.12	101.32	107.79	105.87	101.93	107.22	102.91	113.98	111.35	114.34	104.21	102.27	108.11	105.19	117.73	105.34	110.01	103.79	104.93	97.525	106.23	97.874	109	104.9	102.01
99.402	110.02	107.76	104.32	111.66	103.23	116.06	115.83	103.66	99.618	107.24	104.8	112.33	107.27	105.82	110.95	111.47	104.02	95.643	114.28	110.8	111	104.83	112.59	113.38	118.47	106.83	112.68	108.47	99.972	109.11	106.7	100.02	104.11	106.64	102.57	109.54	107.03	106.93	112.86	108.71	101.95	116.26	101.7	113.74	108.68	102.44	111.95	102.96	114
108.7	113.24	102.09	105.43	107.68	106.44	115.26	116.15	104.2	108.25	112.6	108.24	105.55	103.45	108.66	109.05	102.77	106.86	116.03	102.88	115.24	105.72	105.58	104.76	111.09	108.01	105.7	107.61	114.54	102.97	105.62	105.77	102.19	115	110.14	111.45	102.76	107.85	116.71	107.91	106.82	110.78	103.22	115.7	109.94	111.97	104.73	113.93	103.25	107.63
109.65	104.27	96.829	109.19	107.57	111.24	108.16	103.66	105.44	112.59	105.13	114.45	111.68	110.42	108.58	109.99	111.54	105.78	100.89	108.55	107.71	102.86	103.51	109.87	105.56	109	106.6	107.19	112.21	114.83	107.01	107.79	107.49	104.07	104.1	101.01	99.85	103.98	96.692	110.14	100.68	101.49	106.92	110.31	114.6	100.98	112.14	103.55	104.94	119.78
103.72	105.2	110.68	105.53	107.34	101.56	119.18	108.86	99.821	110.36	105.01	98.476	101.36	106.51	114.8	103.19	107.47	100.44	110.8	103.58	102.47	114.86	109.48	99.477	102.52	103.5	111.69	106.91	115.41	111.33	108.21	99.631	98.861	114.22	108.92	104.57	107.5	104.81	108.09	97.586	120.5	109.47	113.42	107.42	109.99	105.03	104.95	114.17	111.02	106.71
105.44	101.89	103.56	108.69	109.19	109.23	103.64	103.6	108.06	98.085	109.35	105.09	111.94	103.59	105.45	102.46	110.98	103.01	107.79	101.02	113.85	107.48	103.75	99.312	114.33	112.58	116.18	108.56	98.769	106.87	100	101.34	104.8	108.49	112.71	109.54	105.09	103.86	102.29	118.99	96.835	102.87	111.09	104.51	111.07	102.86	98.489	114.2	105.59	115.98
112.91	108.72	108.5	115.01	109.85	103.58	106.29	104.59	103.89	108.52	106.1	95.686	107.49	106.13	111.54	101.9	115.8	115.98	105.11	104.53	104.37	99.372	111.78	103.65	108.77	103.12	98.858	101.95	105.66	112.67	106.25	100.91	102.7	112.03	101.54	107.59	103.1	108.54	111.3	99.201	102.44	109.34	107.08	110.02	107.38	104.06	100.6	104.02	98.153	104.22
90.122	99.252	97.54	99.085	99.846	92.738	100.45	104.75	93.237	95.56	92.98	106.44	97.591	91.616	99.749	101.65	93.453	101.87	103.03	101.54	107.06	96.309	90.402	99.761	94.536	97.682	94.247	100.22	95.92	93.024	94.551	102.48	91.358	96.242	92.932	100.09	97.319	107.78	101.26	96.816	95.258	96.063	96.123	93.258	93.732	90.658	98.562	92.834	108.77	95.8
105.61	108.09	112.54	107.75	111.55	104.35	113.26	112.11	116	107.11	105.91	109.73	110.36	107.26	105.99	110.69	114.85	104.96	106.57	101.43	104.69	112.43	112.95	108.81	104.74	115.39	115.69	113.62	108.42	107.46	113.92	103.1	113.71	104.93	99.962	114.82	110.14	114.09	109.08	97.662	101.04	106.15	104.24	110.23	112.87	110.21	110.52	104.71	117.76	112.44
91.481	102.37	98.826	95.665	93.425	98.446	95.837	101.71	97.812	103.39	96.123	97.002	107.11	102.75	99.71	95.305	94.829	105.39	99.888	90.576	100.75	93.039	97.936	94.595	90.133	105.88	97.769	103.96	96.671	90.841	98.39	93.429	93.754	108.9	91.625	90.989	94.478	94.969	94.885	102.35	99.629	88.035	97.071	98.679	93.114	99.025	100.06	98.7	90.968	100.39
105.58	105.96	108.08	105.4	102.23	109.14	99.38	98.084	106.28	102.14	100.85	101.5	101.2	104.91	106.16	104.62	102.33	101.13	100.32	98.619	96.247	100.74	93.317	98.934	106.99	101.88	97.599	104.67	97.271	100.93	105.45	98.827	110.56	110.09	104.48	108.95	101.35	109.24	100.78	96.709	105.97	94.171	99.84	102.27	112.4	102.04	102.16	100.1	102.71	107.7
102.89	97.419	115.75	107.4	98.167	104.6	96.418	104.45	105.86	102.6	100.02	109.39	113.6	110.74	104.69	105.62	103.54	103.44	111.52	107.81	113.68	103.56	103.21	110.71	106.03	104.36	96.134	111.8	109.06	102.3	99.846	100.57	107.98	110.73	103.03	114.25	111.94	101.42	110.12	110.44	110.49	105.74	103.36	106.73	107.34	104.8	102.15	102.03	103.94	96.694
110.62	112.96	107.37	102.05	104	101.94	111.17	102.42	107.62	105.89	105.25	111.8	108.16	109.56	106.45	108.9	106.99	108.11	113.15	103.79	110.16	106.61	114.64	112.27	103.08	99.76	101.13	112.75	112.46	113.36	117.59	110.13	107.15	106.16	110.64	108.02	105.8	113	111.43	109.21	107.85	99.883	112.15	99.508	103.56	106.23	106.59	109.63	106.85	100.35
112.38	109.4	94.986	100.76	113.09	105.19	102.39	102.83	105.05	106.78	99.835	98.624	109.6	101.12	98.776	104.84	112.24	109.54	108.77	106.77	107.99	108.5	106.81	113.94	106.02	115.95	110.17	101.64	98.555	106.42	104.24	104.18	112.56	108.4	108.56	105.19	106.14	105.47	100.78	109.43	102.41	111.01	108.73	105.25	102.11	103	105.26	100.45	104.04	106.62
108.43	120.59	108.46	115.35	119.7	111.64	117.78	112.5	123.19	106.59	111.39	108.89	118.88	116.65	110.37	100.17	116.52	105.97	108.5	114.51	117.46	111.12	108.9	114.24	109	115.79	104.06	109.71	104.5	117.47	106.09	112.1	105.94	125.72	108.61	102.25	115.48	112.55	116.43	114.47	111.97	118.04	103.35	115.94	110.92	109.08	114.53	117.44	106.66	109.42
107.82	106.15	108.88	100.16	108.87	105.86	104.24	106.97	110.43	104.3	109.38	108.72	108.83	105.71	98.375	112.09	114.06	104.35	109	101.01	99.984	102.14	119.52	105.68	115.91	111.97	117.69	106.71	106.73	103.96	110.86	106.95	107.51	106.04	106.75	111.95	107.08	107.95	108.19	105.28	104.07	100.98	98.328	103.93	91.902	117.32	112.04	96.989	110.94	101.04
106.9	105.75	99.796	109.2	107.21	105.02	96.379	101.39	107.12	98.409	106.9	109.52	96.952	106.56	101.71	99.005	108.02	111.01	106.61	102.65	120.38	103.25	110.74	105.13	98.29	112.28	104.54	102.44	103.72	109.1	109.24	105.65	108.48	110.74	96.887	104.4	103.69	109.75	102.78	92.444	96.25	106.85	106.01	95.319	104.55	108.03	109.82	104.87	108.95	104.16
104.45	111.83	113.19	106.42	104.18	108.08	107.14	104.21	109.71	112.86	110.91	108.6	107.71	110.54	114.67	105.24	102.37	103.15	100.45	106.3	100.63	106.31	113.68	104.05	105.78	114.8	105.28	105.96	102.89	101.82	109.11	108.3	111.99	106.72	97.003	99.863	109.31	109.48	106.74	101.54	97.16	107.23	95.646	108.38	105.71	114.37	105.49	111.57	102.74	109.24
107.18	101.06	101.52	112.11	96.912	101.63	108.53	117.5	110.29	100.95	106.07	113.07	104.23	103.91	105.91	110.81	114.54	112.88	104.96	98.142	104.05	105.44	106.25	112.85	107.4	101.46	103.71	104.42	111.55	115.52	99.36	102.21	103.68	108.46	102.18	99.908	102.75	103.15	98.924	104.67	105.63	103.11	112.44	106.27	103.95	111.66	109.54	102.35	107.92	108.1
97.198	101.08	94.672	104.18	99.645	107.33	93.583	100.06	92.924	97.138	99.37	99.455	93.207	101.59	98.924	96.101	98.146	99.551	99.69	100.5	93.264	87.711	99.518	90.639	97.983	102.16	92.202	95.935	96.641	92.955	100.24	99.467	96.843	98.711	99.79	99.49	99.741	99.836	97.002	96.564	99.283	100.28	90.901	102.04	96.95	97.602	100.19	99.387	89.804	94.343
108.59	105.34	105.75	108.29	121.53	101.62	102.03	116.38	112.51	105.26	113.96	110.24	111.25	106.92	109.81	110.74	106.91	118.32	109.34	113.32	109.83	116.71	112.71	113.5	105.06	114.71	112	107.2	111.11	116.97	114.16	116.57	107.59	110.45	113.63	108.85	118.36	117.44	112.31	109.11	103.42	100.99	115.29	110.38	106.1	106.53	108.46	106.03	111.87	107.59
109.03	109.12	107.26	121.72	103.06	106.81	108.27	110.6	99.077	111.4	105.64	107.69	103.41	110.21	106.03	115.88	111.44	109.4	105.04	109.1	108.12	111.95	109.95	105.4	103	101.02	107.45	108.81	109	95.866	108.39	110.98	105.02	110.42	102.55	110.31	102.87	112.08	101.82	113.52	109.43	100.61	108.77	106.07	110.62	113.68	101.91	110.18	110.51	101.56
109.83	109.99	96.171	106.63	113.84	105.26	102.49	107.1	99.948	100.46	97.157	100.99	101.06	105.33	115.97	104.57	101.92	108	111.17	104.36	102.4	106.16	104.16	104.92	103.16	112.45	108.33	108.44	100.58	108.03	106.24	112.61	100.56	101.01	110.08	104.93	103.27	105.64	104.27	102.3	109.28	104.04	112.79	114.34	108	102.82	118.35	104.17	101.21	119.54
102.07	109.46	117.69	113.04	100.99	109.96	100.31	109.57	111.64	109.71	118.62	108.25	104.06	111.43	103.48	104.49	110.83	107.59	110.93	102.15	107.9	111.15	105.67	117.45	114.11	112.36	107.12	113.25	103.68	110.56	111.68	104.47	107.8	110.82	107.43	102.43	106.63	116.05	101.85	98.83	110.46	117.67	102.93	98.596	101.53	115.51	109.8	107.13	106.89	118.53
103.88	110.64	110.12	108.71	107.97	100.99	106.37	108.87	104.02	106.72	107.29	106.44	112.61	104.29	106.92	114.44	111.97	105	107.53	108.15	103.79	109.77	99.918	102.34	110.88	100.55	104.34	119.31	110.45	117.87	102.98	108.72	100.68	104.27	103.06	114.68	106.23	105.55	102.79	114.01	110.34	107.78	106.95	103.29	103.54	106.37	102.97	112.42	101.94	105.52
88.169	97.131	94.021	103.6	101.63	99.166	100.76	97.977	99.714	104.55	100.27	96.243	92.368	94.528	96.778	95.674	104.28	92.458	99.457	100.24	100.86	95.053	107.85	100.27	95.271	95.397	102.18	98.891	105.54	95.914	97.799	94.86	104.03	94.602	92.991	92.888	95.733	93.089	98.917	107.57	91.77	94.121	96.669	95.382	95.499	91.872	101.07	98.874	94.18	104.55
112.81	112.97	113.39	104.27	114.91	109.49	115.19	103.38	107.16	110.27	108.27	113.66	111.06	107.69	106.27	105.18	111.85	105.17	112.92	103.74	105.5	105.21	101.16	108.9	99.556	105.92	107.3	112.08	109.58	105.85	111.08	109.43	105.59	108.57	114.16	108.22	104.85	104.02	117.48	102.18	103.33	112.39	104.27	102.48	112.55	98.842	108.26	111.28	102.6	104.99
102.57	105.08	106.65	105.22	102.18	110.92	101.16	103.26	110.52	105.32	109.6	103.22	110.77	110.32	105.4	105.24	110.07	98.531	105.46	102.88	104.33	105.09	109.13	109.27	105.17	103.77	109.2	110.47	106.55	106.77	109.26	109.39	86.884	97.408	104.67	106.45	104.83	113.55	109.77	107.52	110.02	105.18	113.18	98.86	105.4	109.85	110.58	109.08	98.676	96.611
111.5	96.404	111.56	101.76	96.436	112.45	101.71	104	98.812	114.41	103.73	104.15	106.64	103.95	111.97	104.72	101.05	106.11	98.693	103.28	99.449	118.74	109.14	115.63	110.69	101.4	109.85	106.28	107.56	88.877	110.98	103.77	106.09	110.89	99.675	104.25	105.33	107.61	103.51	96.518	106	117.45	105.84	101.16	101.62	110.35	105.81	110.43	108.29	101.59
112.18	100.71	107.67	100.24	114.45	103.64	108.68	116.9	105.6	98.728	114.88	113.47	108.46	104.36	114.3	105.57	109.75	105.68	108.16	99.95	104.48	108.6	100.12	117.76	96.049	115.15	110.6	105.65	107.01	99.742	97.032	108.08	103.19	112.71	116.37	112.31	113.21	106.9	106.49	102.76	109.48	110.24	101.34	110.73	111.89	105.44	120.15	112.29	117.36	106.08
105.66	100.44	111.32	119.19	111.62	106.56	112.39	111.16	100.25	110.32	101.81	110.39	99.789	112.69	110.42	113.62	113.87	119.78	104.29	115.31	98	106.43	106.31	110.5	110.46	104.32	103.98	110.63	107.21	114.11	105.21	100.42	109.58	113.59	104.69	110.71	108.82	110.29	108.11	113.22	108.17	105.52	108.48	108.07	102.35	105.35	108.12	97.038	124.03	116.92
117.72	103.07	109.32	98.905	113.75	106.24	110.48	106.06	110.45	119.82	97.991	110.16	107.06	110.57	108.87	113.02	107.05	104.22	109.74	119.67	107.78	98.161	104.75	102.61	103.16	108.32	97.776	102.75	99.216	110.81	109.39	108.63	109.26	111.81	107.33	102.47	106.25	104.14	107.47	105.02	98.854	101.28	104.24	97.368	114.51	113.06	101.68	117.85	100.8	102.47
108.26	106.84	113.01	109.78	111.4	111.08	112.73	118.62	120.15	117.12	110.7	112.97	115.44	113.78	110.85	109.8	114.23	111.45	111.87	101.79	110.19	108.12	109.54	115.27	114.41	109.55	107.62	110.44	108.69	108.18	122.86	102.47	106.69	107.2	108.6	100.14	101.04	107.13	113.5	105.33	102.4	109.22	110.59	114.49	108.91	107.18	103.34	105.86	110.91	104.4
100.61	113.02	104.59	107.62	103	102.72	117.39	106.43	107.7	103.6	99.212	114.42	120.61	107.12	104.08	105.64	105.74	114.03	101.91	104.39	107.91	113.89	111.51	110.23	104.57	101.84	103.71	100.33	114.3	105.78	110.36	108.84	101.86	108.06	106.6	103.49	114.04	107.72	110.45	109.05	106.67	107.32	108.74	105.86	107.63	100.6	114.98	110.53	106.2	102.8
107.59	102.19	108.45	100.72	110.42	110.27	108.43	111.13	107.15	103.27	106.42	103.6	110.36	99.737	99.627	103.82	109.35	110.96	99.806	117.88	109.83	105.22	101.67	98.57	102.76	111.65	108.79	100.79	109.67	102.57	102.58	109.87	104.82	106.12	107.08	106.91	103.86	106.68	112.35	109.35	106.99	97.618	99.173	109.05	102.38	98.792	104.55	104.94	107.65	110.43
100.31	100.08	116.68	106.6	109.49	106.35	105.5	102.77	108.06	105.1	107.97	109.25	106.53	103.55	101.47	115.9	101.93	112.58	105.54	108.39	101.23	111.03	104.92	99.284	108.64	106.07	103.88	106.39	105.49	108.71	106.38	107.29	107.71	118.06	101.77	96.377	93.093	103.58	111.64	111.09	105.44	102.18	99.722	108.66	109.34	109.34	113.84	113.67	103.61	101.96
101.79	107.04	97.944	102.25	88.627	92.965	99.891	94.971	104.81	103.03	99.867	98.565	92.188	111.3	108.35	102.97	102.39	87.677	93.653	105.74	104.8	94.668	100.23	99.625	88.409	96.694	95.127	98.713	105	99.766	104.86	109.18	101.72	96.514	100.72	105.97	96.864	100.02	87.719	91.588	95.761	95.922	108.46	98.762	95.982	94.048	99.491	100.84	98.613	97.776
104.05	113.1	113.64	108.36	103.95	115.41	114.17	105.85	104.43	99.934	115.59	105.96	110.33	103.89	111.74	110.16	106.5	106.23	111.52	114.87	104.65	103.16	111.32	97.207	101.79	103.47	111.76	99.897	109.1	103.2	113.21	108.85	110.88	109.25	105.69	112.57	107.37	109.28	106.71	108.03	108.96	110.36	110.28	103.59	108.37	111.4	99.348	109.89	105.66	106.56
106.85	110.76	107.76	103.2	101.79	108.57	111.02	102.54	107.16	108.23	105.35	104.69	104.99	109.89	108.31	110.22	106.06	108.91	110.77	110.77	109.12	102.66	97.074	109.4	111.44	109.08	104.87	101.87	112.43	99.868	114.76	101.73	112.31	107.29	104.9	119.57	102.08	100.92	105.63	112.39	110.52	108.21	116.88	103.18	101.75	111.81	105.52	100.59	104.81	107.04
98.984	94.901	95.413	101.91	99.114	91.019	96.793	101.83	90.128	97.088	99.172	85.592	94.849	94.834	98.594	100.18	93.304	95.856	102.41	93.883	93.564	100.93	92.072	97.305	109.26	98.365	94.884	94.425	85.353	106.21	86.742	102.6	94.098	100.61	97.319	106.8	99.278	94.376	104.07	94.134	95.577	104.73	98.026	99.579	97.459	93.821	92.829	110.01	95.929	101.39
105.32	110.83	114.77	117	106.84	105.18	111.34	105.8	113.9	109.22	115.86	110.64	108.57	119.55	103.33	110.64	111.12	110.34	103.55	103.66	116.68	105.34	101.29	110.68	101.94	112.35	112.23	107.46	107.64	114.4	102.89	106.57	97.468	107.54	112.71	111.36	106.2	114.72	102.44	105.14	106.64	101.46	111.61	100.93	108.52	110.71	111.77	108.61	110.84	111.09
112.1	112.01	102.37	108.27	112.41	106.52	120.51	114.62	111.55	99.304	106.46	106.44	114.02	105.26	104.98	105.65	116.77	108.01	113.88	113.54	109.41	104.03	110.04	106.23	93.725	120	107.46	106.4	101.24	121.15	111.14	108.33	106.43	106	117.77	108.52	112.5	109.65	118.88	108.16	107.76	111.33	110.41	107.36	104.41	99.049	108.25	120.01	104.99	107.47
103.47	98.924	99.075	110.25	105.54	111.28	106.79	113.42	103.95	104.12	100.71	108.47	105.96	101.39	105.49	109.22	88.647	109.42	104.94	101.82	113.38	109.19	107.61	106.15	104.74	106.4	101.92	112.61	102.16	105.43	111.11	103.59	99.526	112.3	95.652	107.71	101.73	108.5	104.56	107.48	111.67	109.37	110.78	106.91	98.723	98.872	112.26	111.17	108.07	109.47
98.203	100.69	102.56	93.17	97.017	93.395	99.814	92.825	100.75	101.75	94.084	103.08	100.33	97	90.718	101.48	94.67	93.403	101.44	103.27	99.67	91.397	99.092	100.3	90.327	94.922	105.39	103.06	99.499	97.87	102	95.027	93.643	101.19	97.742	100.8	104.33	99.61	95.331	94.925	94.062	98.861	95.823	97.484	101.16	103.12	102.6	97.92	98.034	97.352
99.468	108.23	99.529	108.57	106.93	109.7	98.049	109.25	104.14	93.499	104.35	103.55	108.81	107.53	105.74	101.05	111.19	109.96	101.4	97.983	112.58	106.11	105.63	116.05	108.39	101.87	106.77	116	106.78	102.77	102.87	98.736	107.7	102.83	108.84	102.43	101.2	105.73	109.86	104.77	96.53	106.88	107.06	109.22	113.69	106.18	109.77	109.26	108.91	105.93
99.682	102.07	103.94	102.35	109.9	106.56	107.38	102.95	107.61	107.42	104.02	101.43	97.981	99.52	102.78	98.694	113.01	108.69	109.46	111.92	102.36	102.44	100.34	110.29	110.65	98.852	105.68	112.76	94.932	109.72	102.12	109.16	111.1	113.08	103.74	105.97	105.85	97.065	97.696	103.14	109.19	109.48	99.88	100.49	100.74	102.3	104.61	104.48	103.82	93.786
104.93	106.3	106.81	107.83	108.34	97.826	94.155	104.98	103.9	107.73	102.9	104.47	106.72	102.99	107.14	100.78	102.62	108.95	116.89	109.54	112.54	107.8	110.97	102.91	112.03	104.45	116.19	103.23	108.73	112.07	124.89	107.79	105.44	104.8	102.84	107.65	113.2	107.88	101.44	111.31	103.26	103.15	110.59	108.75	106.72	107.96	103.76	104.22	108.4	105.98
108.91	111.76	106.22	104.95	104.3	106.45	110.18	97.679	112.25	106.81	106.32	108.76	111.92	104.77	100.73	113.61	97.949	112.31	106.51	111.03	109.96	107.51	103.19	103.1	110.37	103.67	103.35	109.8	104.27	104.94	114.49	96.533	103.58	99.856	101.12	95.546	101.04	106.57	104.91	108.39	105.25	109.48	109.68	107.92	109.1	100.56	103.73	107.72	95.95	106.61
102.67	107.28	100.69	99.942	101.44	109.25	107.65	105.99	98.076	103.61	100.38	106.87	93.796	104.24	100.36	101.83	94.078	108.86	88.449	99.328	96.02	104.84	101.38	95.827	105.01	105.75	98.229	98.542	101.14	94.561	95.366	107.48	102.22	97.958	92.445	104.37	97.665	99.337	98.58	96.468	94.993	102.37	101.6	101.91	90.205	101.94	93.602	102.49	91.029	100.64
106.04	110.89	119.95	102.5	102.33	111.33	114.2	111.19	111.79	101.82	111.22	103.05	105.5	112.44	95.525	101.5	109.95	105.08	113.42	111.82	113.14	104.86	99.093	109.35	102.6	109.67	112.38	104.3	99.011	105.67	100.73	108	109.09	98.428	107.44	110.56	109.2	103.89	114.99	107.34	110.06	107.88	105.93	118.85	101.09	99.754	108.78	115.04	107.5	105.4
105.69	96.929	101.77	98.704	102.4	108.45	106.6	108.06	117.28	102.78	112.98	107.36	101.59	114.15	111.19	115.06	104.11	103.47	104.29	105.94	100.15	103.81	104.09	110.67	105.82	112.43	110.68	109.47	99.877	105.33	106.09	108.64	113.55	101.55	102.82	115.54	100.98	105.96	110.03	103.62	103.38	110.67	100.04	116.48	104.42	116.27	108.68	103.34	103.92	98.598
114.65	111.04	104.89	106.69	101.72	108.62	106.64	98.83	100.15	117.42	115.02	107.87	106.49	114.89	105.9	105.67	104.14	106.15	104.85	112.59	109.5	108.3	105.54	113.72	105.14	104.35	104.15	108.36	106.94	101.36	108.97	114.38	98.798	107.33	103.85	107.45	107.83	111.23	112.26	103.32	96.862	105.06	112.64	112.89	105.98	108.96	106.05	102.67	106.91	108.69
105.81	94.818	100.23	90.356	101.94	95.268	105.31	99.803	96.455	102.3	100.5	103.71	94.419	92.009	95.46	85.573	100.87	92.139	91.65	98.724	99.936	104.98	95.963	104.72	94.61	89.155	98.927	104.5	97.693	97.217	88.678	96.919	101.32	102.48	104.14	101.52	104.31	94.746	103.38	100.7	94.931	102.07	90.557	99.976	90.442	97.65	98.846	100.78	95.512	93.434
115.94	107.01	102.61	102.43	106.76	121.93	108.06	104.51	111.99	108.36	103.39	99.932	106.13	103.86	106.51	102.4	106.24	117.81	101.16	112.05	110.23	105.72	108.82	108.61	109.32	105.08	105.33	121.62	111.49	99.942	104.03	109.98	111.33	108.53	104.93	110.64	114.68	104.85	114.22	123.56	112.74	103.06	102.7	114.64	104.74	107.63	109.32	107.55	113.14	103.93
105.07	103.9	106.67	94.949	93.797	105.54	103.8	98.261	107.24	103.5	107.74	99.337	103.63	103.24	107.5	97.968	106.4	108.37	107.39	103.6	102.98	97.556	104.51	94.234	104.71	97.928	106.62	99.553	102.3	105.1	96.404	103.27	99.562	100.52	102.77	100.97	105.8	104.82	106.44	106.08	105.45	102.51	105.52	97.619	100.05	99.457	99.084	99.177	105.96	103.24
105.42	102.08	99.414	105.47	104.02	119.79	111.13	110	116.82	99.108	110.78	106.26	112.03	101.83	107.3	104.73	100.72	105.82	106.53	108.84	102.09	108.96	103.48	106.57	103.85	99.6	104.47	103.75	104.72	101.26	104.65	112.98	104.4	108.65	105.5	98.14	103.59	98.196	107.54	100.47	108.69	103.56	104.82	112.53	99.241	111.56	93.996	98.392	106.89	100.69
103.72	110.36	113.04	96.909	98.31	105.53	106.31	104.77	112.03	100.68	103.91	107.46	105.51	103.17	98.55	101.79	109.28	116.83	102.29	103.43	101.85	110.79	111.57	104	111.9	103.91	111.11	111.51	107.06	111.34	109.96	105.34	106.93	99.036	102.03	112.06	102.49	115	112.41	99.59	109.56	103.01	103.05	108.4	106.28	104.63	104.05	104.86	109.64	112.89
103.1	107.63	111.64	111.04	106.24	110.09	107.79	108.39	103.82	108.79	105.63	103.07	108.33	107.69	106.83	99.053	106.97	106.72	116.45	105.7	106.96	108.34	112.74	106.18	104.24	110.3	104.65	113.36	110.31	113.5	110.66	111.35	104.51	105.29	110.39	101.5	103.14	109.47	100.88	106.81	109.13	100.38	103.57	109.21	104.65	103.22	114.19	104.77	108.87	111.83
102.41	93.516	99.273	101.13	101.87	97.299	101.26	98.849	94.086	96.763	87.799	101.13	98.318	91.111	96.818	92.138	101.39	94.194	103.47	105.46	94.169	91.545	96.017	95.059	96.845	95.155	94.599	102.62	110.06	102.21	108.24	95.78	100.01	97.822	107.03	92.151	100.43	109.84	97.476	95.641	97.328	103.14	104.55	94.067	95.448	100.57	102.93	99.252	88.77	97.871
105.68	106.18	112.41	106.18	111.92	111.51	107.83	111.06	114.21	111	111.46	103.47	104.53	113.14	106.5	105.41	109.47	116.56	110.59	114.63	102.42	109.83	107.92	108.62	105.73	108.51	113.56	105.06	101.99	112.39	109.69	110.97	109.62	111.52	105.1	103.78	104.57	103.61	108.22	104.38	109.49	116.46	103.78	116.16	102.75	106.75	116.75	112.42	108.32	105.01
105.79	111.04	105.2	113.69	102.79	108.1	104.61	106.04	102.58	109.92	107.53	108.93	107.26	105.19	104.02	106.31	110.85	108.18	104.82	91.769	109.03	107.29	113.85	114.48	103.62	98.624	102.51	104.69	103.79	105.89	112.15	103.56	106.7	99.123	117.74	111.94	105.87	110.17	106.44	110.36	102.14	112.49	102.77	103.09	105.64	102.84	107.27	117.67	108.11	103.66
100.47	101.25	97.858	103.24	104.93	107.54	96.969	96.713	104.01	101.18	95.616	109.99	99.159	96.78	96.849	101.85	95.117	98.929	95.188	93.626	95.803	94.15	97.498	102.06	86.904	99	94.265	108.88	99.122	97.21	107.55	100.33	97.762	92.528	96.779	101.13	102.62	97.949	91.357	105.34	96.575	102.31	97.354	97.236	107.53	101.64	98.311	104.06	94.02	103.36
103.47	98.847	96.97	97.486	93.148	99.062	110.33	108.8	105.79	95.809	106.32	101.88	99.22	105.02	93.743	91.33	103.01	95.114	100.4	103.38	101.21	94.38	101.03	102.94	106.51	96.357	99.271	95.295	96.988	100.83	101.18	97.232	104.27	96.186	98.344	97.04	105.6	93.407	102.52	100.7	103.57	105.02	106.31	102.21	98.597	100.97	111.73	87.11	106.55	95.422
99.469	110.75	107.67	105.72	102.31	104.16	107.13	102.35	109.82	98.428	111.3	106.68	105.32	115.55	103.41	119.12	90.244	98.74	99.862	107.49	101.34	104.73	105.32	105.17	96.43	101.34	112.25	104.33	106.82	112.71	100.69	102.45	100.74	109	107.84	101.65	106.07	111.19	109.83	100.77	98.714	108.14	106.35	106.14	115.53	92.287	104.51	103.88	110.01	105.02
100.02	99.762	106.55	94.004	105.78	97.16	96.179	102.3	105.88	100.17	91.756	109.93	108.29	100.27	97.029	101.14	95.215	98.313	106.67	94.291	92.376	105.85	104.64	95.411	95.439	100.79	98.258	112.34	101.5	103.83	99.98	96.586	90.146	95.517	101.22	106.59	97.351	101.15	108.13	105.81	106.08	101.83	97.241	86.548	91.153	106.54	101.24	102.54	100.15	106.97
99.406	99.457	97.92	106.93	104.83	97.488	97.286	99.434	100.49	99.385	97.897	105.74	101.77	95.757	107.33	106.75	92.323	108.71	97.191	102.7	101.2	100.55	99.665	102.95	106.96	106.68	104.42	101.34	104.73	111.85	98.977	104.01	97.971	100.04	101.12	102.17	98.289	98.921	102.66	93.064	98.832	97.686	100.19	97.522	97.977	112.03	102.99	98.954	102.44	101.56
91.071	95.832	98.244	94.777	97.549	90.542	99.383	96.778	95.238	90.871	94.968	103.11	98.846	101.81	100.34	97.39	96.567	96.544	105.37	94.847	93.949	97.6	91.073	105.28	96.623	95.854	101.71	95.476	99.391	87.089	98.558	95.513	95.631	95.424	101.95	105.91	93.192	96.828	100.1	99.817	104.91	108.62	93.345	90.643	98.261	97.009	97.735	98.45	99.661	95.995
105.68	109.97	105.7	102.27	110.23	101.84	116.25	107.58	114.98	113.78	108.19	114.17	116.36	113.41	113.55	113.64	107.84	114.91	110.29	112.07	107.89	114.52	110.96	111.27	107.77	108.74	107.24	109.77	109.58	113.71	111.54	106.97	115.53	105.3	106.36	106.8	114.38	118.33	110.88	108.73	106.89	102.28	116.39	117.64	113.4	116.13	107.93	114.06	108.82	103.18
101.56	111.34	105.1	109.86	109.27	105.56	106.62	111.64	108.08	105.22	112.85	106.48	105.65	102.92	115.18	110.37	98.962	99.598	104.8	112.6	104.32	106.11	99.921	107.74	99.427	99.596	107.46	107.15	109.54	109.94	110.04	120.62	101.07	104.51	110.58	116.26	101.41	102.82	100.81	107.05	107.17	102.45	112.28	109.72	108.65	108.8	95.487	104.96	108.41	103.02
111.8	112.21	108.26	106.71	111.83	113.14	106.57	103.23	107.72	107.23	111.91	103.17	106.91	103.31	107.31	103.29	111	105.23	106.2	102.23	107.44	108.16	98.046	111.54	112.42	115.69	108.32	110.39	108.39	108.61	109.93	105.56	100.53	103.58	101.27	106.86	105.62	104.36	102.84	116.27	105.19	112.02	102.02	108.68	105.88	104.97	109.4	104.95	111.59	105.33
97.107	105.14	105.14	103.05	101.66	93.894	102.59	102.53	102.27	103.19	100.56	102.98	106.6	101.37	108.25	88.755	100.57	106.28	99.336	101.77	96.356	105.57	97.303	103.94	91.324	112.62	101.52	105.15	110.23	96.181	102.52	108.53	96.322	102.78	109.63	108.72	98.875	105.64	98.22	103.85	105.02	111.34	97.99	96.751	104.23	93.431	97.102	88.924	100.61	97.878
108.48	105.86	110.26	103.64	105.97	101.14	105.4	99.902	107.06	114.73	107.27	105.82	114.19	105.85	109.87	111.34	100.03	105.78	105.27	104.85	110.06	105.39	105.05	111.24	110.95	101.11	101.15	110.26	112.02	103.23	108.69	108.46	107.61	106.97	94.798	104.75	112.69	100.09	103.83	105.14	98.113	103.78	104.48	107.51	106.42	100.96	102.25	100.99	115.35	96.102
115.23	110.02	101	117.11	101.68	105.35	102.42	111.54	108.21	106.63	110.77	102.77	114.82	106.02	113.32	108.6	102.69	106.23	108.71	104.79	105.4	120.37	111.35	109.64	103.77	104.06	107.35	104.95	110.12	113.44	100.51	102.74	111.47	115.03	105.18	104.92	102.76	102.38	110.42	105.36	109.44	105.85	103.53	106.75	109.84	109.83	106.19	100.25	101.64	108.43
100.54	100.66	103.73	102.29	101.08	104.02	97.162	99.467	96.532	100.77	95.987	93.816	97.4	92.764	87.442	100.21	97.917	97.547	91.403	100.85	95.594	105.52	102.53	95.08	86.659	91.577	89.506	94.578	92.667	102.22	98.969	102.93	104.22	91.588	93.972	98.987	93.38	96.634	99.124	105.92	104.32	101.53	97.76	108.27	96.667	102.58	100.89	98.878	107.11	98.439
108.74	106.36	105.67	102.1	112.07	117.95	107.04	110.26	96.147	108.73	109.44	106.3	119.85	104.82	113.95	103.99	109.32	104.01	111.96	106.24	100.59	112.67	105.85	106.54	105.79	111.71	113	102.74	100.24	109.19	110.06	103.8	104.24	109.24	101.01	103.54	97.616	97.559	109.29	102.9	107.52	98.534	102.33	108.14	101.04	95.276	102.31	109.62	107.81	107.98
104.4	99.984	94.955	99.788	108.66	105.46	102	103.92	101.36	104.45	104.39	104.46	89.387	93.524	97.289	92.691	105.33	101.19	99.167	99.783	103.41	107.35	93.75	110.14	105.53	96.135	97.398	99.267	107.11	106.86	99.366	109.24	97.695	95.303	100.49	99.183	100.35	95.109	101.12	103.83	108.14	103.78	105.27	101.77	107.03	109.92	106.69	104.17	103.26	100.41
108.77	112.16	107.2	109.03	100.81	112.09	97.408	105.56	110.42	102.99	104.98	100.63	104.31	97.706	114.45	112.5	109.09	107.09	103.22	116.88	104.85	94.866	105.12	102.78	111.84	109.83	101	112.6	111.12	114.68	100.22	105.45	107.75	103.1	107.64	101.75	101.92	109.67	109.75	99.457	103.65	108.42	107.41	89.458	99.595	103.82	109.13	101.72	107.52	99.726
106.9	108.47	103.92	111.35	97.958	95.171	115.48	105.42	113.52	106.05	107.54	95.166	103.79	107.26	103.64	98.428	103	102.53	105.21	106.7	106.96	106.42	120.18	97.381	108.17	103.12	102.82	109.25	105.04	103.25	107.72	113.13	107.17	109.53	102.42	110.1	111.1	111.94	102.03	98.435	110.06	99.091	104.29	107.86	102.87	110.72	97.704	112.6	103.34	106.66
111.05	104.92	106.03	107.85	107.01	106.28	108.25	109.42	118.46	112.34	112.4	107.42	109.48	111.7	110.85	107.26	110.91	111.46	114.24	101.04	110.59	103.95	114.5	104.14	116.29	114.24	110.65	115.23	106.88	110.04	112.82	109.81	108.19	111.59	105.31	109.55	104.21	106.2	104.07	98.789	98.983	107.93	100.57	108.53	98.844	110.57	106.36	112.94	104.76	112.23
110.43	110.5	99.987	102.49	104.84	113.31	100.76	103.09	105.64	104.69	103.52	105.65	104.59	102.32	104.46	112.24	99.475	108.36	95.997	99.544	103.03	105.63	99.936	102.46	100.08	111.64	115.37	107.95	104.6	110.98	97.03	97.964	102.91	113.28	109.13	107.56	98.663	105.34	107.02	107.97	104.46	110.91	100.39	110.21	114.46	94.16	117.56	104.9	109.82	108.88
106.8	107.24	111.49	119.7	112.85	103.91	101.43	111.07	98.017	108.01	105.83	108.29	108.74	116.16	99.9	108.94	111.23	108.01	99.284	108.08	103.59	110.59	113.53	104.31	109.76	119.33	103.97	100.8	101.97	105.8	107.2	109.45	112.77	104.62	102.5	110.21	101.6	102.09	103.8	114.36	105.69	111.63	105.63	102.11	106.07	109.17	114.72	116.37	107.78	101.39
101.57	105.85	103.93	96.235	105.03	102.88	104.57	99.04	107.61	107.68	105.75	100.73	109.61	97.163	99.005	102.56	97.72	100.73	108.8	99.761	99.184	105.82	102.53	100.68	105.4	104.2	99.049	107.42	90.008	114.12	96.873	96.837	97.914	108.37	103.98	91.273	104.8	101.51	99.951	93.747	104.82	98.281	103.39	104.02	104.53	94.415	99.375	100.57	98.653	95.244
108.14	105.21	112.05	111.34	104.39	109.98	102.6	109.97	110.14	106	101.29	102.28	110.66	108.9	115.64	109.58	108.54	108.18	102.68	105.7	102.29	111.49	109.76	108.14	107.49	110.84	105.2	100.49	108.41	111.79	102.58	105.39	104.46	103.23	113.9	115.38	115.34	107.07	107.51	106.3	104.78	106.88	113.55	111.57	112.38	106.17	107.26	107.08	113.36	104.97
102.88	98.033	105.63	108	110.7	106.34	106.48	111.53	106.8	109.55	101.66	103.74	100.37	108.67	107.78	109.22	104.56	113.18	106.77	103.89	105.9	108.53	106.89	106.4	103.33	105.81	115.06	118.05	107.47	110.48	108.92	107	110.86	100.34	100.13	103.41	112.3	108.35	114	111.53	108.18	109.57	113.09	109.28	103.81	107.35	114.15	114.94	106.18	109.86
108.6	106.37	100.81	100.57	110.72	103.52	119.31	106.19	111.19	99.881	109.61	103.26	101.35	109.04	103.44	111.73	101.67	106.76	111.96	113.33	111.42	107.43	116.31	111.11	95.523	104.6	102.59	102.35	94.226	107.65	104.56	98.76	97.566	98.751	104.27	103.39	106.67	108.69	110.33	114.94	96.5	104.72	101.16	106.39	110.31	110.58	107.05	104.38	102.66	105.97
108.47	116.54	109.65	105.86	102.79	109.67	110.42	107.24	110.97	116.34	103.82	98.992	103.7	109.39	105.17	102.54	107.7	108.12	101.03	109.03	108.89	101.37	105.73	101.52	98.415	114.11	113.05	97.324	106.77	113.61	103.04	100.53	99.235	102.15	102.6	99.434	101.91	103.56	108.55	109.81	104.93	100.78	102.79	112.37	111.08	109.36	101.1	105.1	113.12	90.163
104.46	106.43	107	111.04	98.802	111.7	115.05	106.92	105.67	106.2	107.88	113.62	106.24	108.07	104.46	102.07	111.55	108.21	110.14	108.64	92.716	98.182	99.474	112.01	100.9	105.42	92.834	109.33	109.7	110.12	124.89	97.222	115.27	106.32	104.41	102.72	109.34	109.86	103.34	99.774	101.55	100.03	103.49	111.15	99.478	101.04	111.49	103.96	90.139	103.43
102.47	96.307	101.28	106.17	115.81	115.46	109.73	109.32	108.34	101.29	110.93	104.7	105.24	110.31	107.4	109.14	107.02	100.88	108.48	108.45	107.28	112.36	105.27	103.73	102.37	104.3	103.43	110.27	100.38	98.967	99.096	99.976	111.5	111.63	105.47	107.54	112.72	100.69	95.799	117.39	104.18	112.1	103.11	110.86	111.95	104.92	99.814	97.908	107.71	105.59
111.77	98.759	104.34	104.48	106.25	114.73	106.51	107.94	99.57	110.16	110.16	109.88	107.19	105.14	109.86	111.07	107	109.73	115.97	101.16	104.3	108.03	103.49	111.18	106.53	109.85	118.19	107.61	112.37	108.33	103.73	107.73	110.06	107.57	100.54	102.65	109	108.68	97.751	113.03	103.05	109.23	104.43	109.96	110.69	111.82	97.552	104.66	102.17	110.96
103.06	111.39	100.19	101.07	109.68	104.28	107.41	114.42	109.1	99.981	102.33	96.99	107.98	111.47	103.94	112.39	110.79	104.8	112.21	105.83	111.73	109.32	110.85	104.97	103.94	99.458	99.806	103.85	104.38	102.91	108.24	101.98	100.91	112.83	112.61	111.72	102.48	109.27	103.42	100.38	103.83	109.45	108.3	112.2	104.51	96.61	106.06	109.05	92.085	104.98
108.34	102.19	100.98	106.46	105.36	105.25	108.51	109.54	104.97	109.94	104.27	98.594	105.21	102.21	108.52	98.951	113.18	103.98	108.53	110.62	102.73	114.92	103.17	103.78	108.64	105.8	117.09	111.72	106.86	103.38	109.8	106.63	106.12	103.05	103.34	111.2	99.959	112.2	108.13	105.49	109.1	109.74	104.27	112.22	109.69	106.91	105.8	113.22	105.08	113.33
104.21	105.89	109.69	102.91	107.07	118.83	115.19	106.39	114.87	106.38	109.12	100.97	107.26	101.74	109.43	105.78	108.42	113.27	103.93	111.34	104.41	109.73	110.94	108.48	97.566	99.977	108.41	104.03	99.822	102.1	100.65	109.3	110.96	103.41	97.287	103.3	114.09	103.16	100.22	102.17	101.66	115.33	109.11	108.29	107.69	98.836	107.5	99.628	112.21	106.67
110.65	111.23	111.36	100.82	109.44	107.7	115.28	103.16	105.2	107.36	99.688	107.48	108.3	108.42	109.98	119.46	113.43	104.03	104.14	100.34	111.99	107.3	100.78	106.06	114.64	102.07	100.19	108.41	101.53	101.51	109.41	102.65	111.47	104.98	114.91	98.789	102.45	102.68	106.34	108.67	96.998	104.15	105.18	98.484	101.72	109.5	101.62	114.95	101.92	113.87
104.51	105.62	113.53	96.989	96.74	103.23	108.84	118.09	105.77	107.64	99.381	110.4	109.34	102.95	114.14	101.73	108.94	95.371	102.46	102.3	116.73	103.18	108.14	105.75	102.88	110.27	105.9	108.07	117.57	105.34	101.52	108.69	114.94	106.91	112.03	103.46	99.73	93.486	104.05	103.86	109.04	101.95	102.04	112.99	100.59	110.33	101.43	110.1	94.783	110.88
110.56	103.94	105.9	107.37	100.71	97.365	101.46	104.64	114.17	105.91	104.96	107.28	105.97	107.53	109.8	107.73	105.02	113.87	100.98	111.72	108.44	114.95	110.14	115.08	110.97	107.98	103.68	110.27	111.66	109.04	101.57	111.01	95.441	107.26	108.75	110.48	102.3	111.23	108.34	116.48	106.11	103.39	103.87	116.56	108.84	111.15	104.68	109.6	106.38	104.1
110.13	103.68	114.88	105.42	103.06	105.28	107.6	96.094	108.2	101.65	115.81	110.68	107.08	103.83	111.67	104.56	109.68	104.48	101.04	113.75	95.689	105.64	103.03	104.16	110.11	100.32	119.77	93.103	104.89	104.29	108.29	107.74	107.09	100.36	108.72	102.2	109.42	108.62	107.34	106.9	97.938	108.76	106.85	102.9	100.05	118.29	104.99	97.481	110.6	101.71
102.6	103.09	104.19	109.88	97.075	103.56	112.76	114.16	111.72	98.552	107.06	106.49	105.64	100.1	106.55	101.88	101.39	104.26	105.05	93.76	111.1	105.24	104.25	115	103.46	111.11	110.77	105.91	104.47	110.87	103.76	108.77	103.46	108.13	113.23	104.39	101.82	106.75	98.76	100.03	101.38	106.34	110.01	100.01	105.09	109.74	112.77	98.323	101.59	104.03
103.78	102.14	110.32	111.61	101.58	108.17	101.23	106.04	114.52	109.09	97.883	109.46	113.24	118.84	101.39	103.57	109.96	94.916	102.87	100.99	102.58	112.37	101.79	104.02	108.51	112.7	100.79	107.41	104.75	101.74	104.96	101.19	103.21	115.11	98.59	97.576	100.83	95.83	115.89	109.4	111.18	103.58	100.02	99.186	103.68	94.038	105.5	98.686	106.98	95.839
106.86	103.47	104.35	113.47	118.01	108.4	100.47	119.71	97.341	110.75	106.06	115.4	106.69	112.38	105.65	106.2	113.66	106.54	105.88	113.38	109.29	104.41	110.11	108.44	104.18	108.63	113.87	103.19	107.68	105.93	103.23	111.95	105.8	109.66	102.71	105.09	108.64	117.62	105.31	108.13	107.01	106.97	105.72	115.04	103.37	102.1	98.109	103.52	108.46	109.82
101.4	106.61	105.69	112.55	106.29	106.75	116.37	114.25	103.14	104.2	114.23	105.05	101.11	101.71	115.94	102.17	99.602	103.47	105.44	89.78	108.29	98.405	97.356	104.41	103.76	103.41	107.12	109.19	101.83	114.39	97.425	108.34	103.73	111.8	101.59	107.37	102.58	111.2	110.35	103.19	111.08	102.25	95.683	117.33	106.42	114.05	105.18	98.822	110.82	111.29
106.36	111.65	100.6	108.82	110.15	117.64	112.83	104.74	106.51	103.41	109.24	114.96	105.55	113.89	101.36	108.44	106.75	110.59	108.69	115.03	115.56	105.95	108.97	106.17	115.46	106.55	104.04	93.405	102.97	111.69	97.946	111.39	105.82	106.99	104.62	107.37	102.88	108.65	108.4	107.66	119.28	114.24	105.72	109.2	103.91	114.43	112.48	117.36	105.64	106.71
110.8	112.82	106.52	103.92	113.28	100.97	111.73	101.72	105.98	102.72	101.8	107.62	109.55	108.77	108.44	103.07	104.41	108.29	107.91	103.74	103.71	96.677	106.7	106.84	100.52	108.45	106.81	109	103.95	109.98	110.3	107.18	99.938	109.02	103.86	98.802	104.79	103.36	108.31	109.57	111.68	105.34	103.2	100.05	103.5	108.08	107.41	101.11	105.27	104.04
110.45	113.33	114.34	117.62	110.33	105.12	107.6	104.99	111.6	107.18	110.64	110.71	105.73	106.52	109.49	105.46	109.39	111.62	104.48	102.8	99.746	108.42	119.33	107.74	111.44	107.39	104.08	108.05	105.73	104.76	120.54	111.86	107.29	111.88	108.32	113.44	106.73	107.45	103.39	105.29	120.8	120.25	102.74	103.61	104.77	108.25	112.57	116.13	110.93	100.74
97.333	92.62	100.35	105.58	95.024	104.02	98.521	103.94	91.972	108.11	100.7	104.03	91.241	93.391	99.523	101.47	99.038	105.25	103.44	106.68	96.131	100.1	99.026	105.51	97.569	99.621	89.071	96.814	102.76	97.54	93.855	107.59	100.54	100.23	103	106.05	96.274	107.17	99.256	105.93	96.342	99.616	97.672	110.03	99.519	101.44	98.906	97.9	98.797	98.543
88.634	103.33	96.919	99.182	95.753	101.64	106.81	86.165	105.22	100.33	112.04	105.16	99.014	109.14	100.85	99.831	103.83	95.193	106.64	104.62	103.33	100.74	106.45	106.67	98.676	100.69	101.68	97.778	100.42	96.173	89.04	101.64	99.42	94.294	109.16	89.05	97.477	101.33	95.43	103.17	99.459	96.778	98.144	110.13	102.76	113.33	96.872	101.71	103.08	92.644
105.69	99.037	96.443	98.283	103.86	103.82	105.68	99.968	105.49	96.864	102.89	96.799	95.074	104.58	101.82	102.26	93.236	99.215	91.935	102.81	93.148	103.98	109.76	92.129	98.786	105.92	92.921	95.619	99.825	100.33	105.02	98.18	100.14	102	96.128	101.6	109.28	100.07	111.21	98.321	108.88	100.73	94.367	95.901	103.12	104.4	95.311	101.89	97.195	86.606
100	98.306	111.51	104.09	102.49	110.37	107.87	108.12	104.79	92.263	109.41	110.24	104	99.063	110.58	110.15	101.64	105.12	100.36	106.61	90.897	100.96	101.88	103.7	100.26	116.3	103.35	98.704	105.93	98.668	105.24	94.243	106.34	103.46	108.42	104.64	97.887	97.279	96.877	103.98	98.711	95.148	106.49	101.62	105.46	107.28	106.07	107.56	103.81	103.52
107.87	111.36	104.98	105.1	104	107.82	106.58	116.13	107.39	112.4	103.8	99.666	111.13	104.86	113.44	95.185	108.57	109.89	105.68	101.52	103.14	93.908	102.86	107.38	102.11	105.39	112.01	110.14	108.05	116.6	110.26	109.56	111.69	115.64	110.82	110.67	113.04	111.45	110.84	114.92	118.59	105.55	109.83	102.46	106.3	112.65	101.64	109.1	112.12	106.69
102.78	117.51	104.66	99.926	104.02	99.112	98.25	104.68	97.562	94.909	97.073	105.54	105.12	111.8	102.89	105.39	108.6	101.32	102.98	105.18	116.04	113.84	104.75	106.15	107.33	102.97	107.18	101.89	112.49	107.06	106.1	105.26	102.31	111.43	95.301	105.16	99.351	113.69	105.18	107.23	106.3	104.68	110.54	107.53	107.81	103.09	100.59	104.17	103.08	100.56
121.1	108.32	105.28	110.47	111.5	105.87	107.98	108.21	114.15	102.69	107.59	108.59	113.94	111.94	112.01	106.38	112.4	105.74	110.96	114.56	109.54	106.88	109.56	112.38	111.08	103.43	104.85	116.09	102.04	114.58	109.24	109.85	104.97	115.15	115.23	114.23	106.56	103.21	105.78	106.47	106.43	100.21	104.8	119.49	107.02	107.95	105.16	107.39	106.1	104.78
90.379	95.989	95.625	94.826	101.15	96.578	94.241	97.483	87.251	96.85	99.825	99.63	87.604	92.093	97.225	97.504	95.474	97.245	102.49	94.728	96.12	108.09	104.96	93.525	100.88	103.83	94.426	97.185	92.478	89.106	93.55	100.26	101.12	98.865	111.37	97.676	101.28	96.449	100.06	97.611	93.963	97.907	97.948	104.59	104.54	91.807	95.203	96.934	101.53	105.56
94.24	106.66	101.2	97.878	96.007	110.74	91.726	89.331	99.936	102.91	86.15	87.276	101.85	90.543	98.394	94.508	104.44	93.348	96.784	90.971	95.982	106.45	100.32	100.49	101.99	94.539	105.15	99.898	90.199	93.061	93.309	97.935	98.756	97.318	103.49	92.196	102.78	94.295	94.252	100.65	101.81	99.6	98.014	95.1	96.337	105.21	95.447	97.354	98.627	90.858
104.29	101.5	111.74	104.13	104.88	104.33	100.62	107.07	106.45	106.35	110.42	107.86	106.5	99.761	101.72	106.87	100.09	105.71	105.97	98.404	107.14	103.87	110.31	112.69	108.33	102.32	93.5	102.66	104.58	100.42	113.01	104.08	98.019	106.95	106.57	104.33	99.232	104.1	111.47	108.83	105.28	110.46	95.192	97.305	103.44	97.031	102.55	97.848	105.88	100.27
99.185	109.32	102.72	112.45	105.25	113.16	107.25	101.21	110.41	105.8	106.65	108.05	103.82	111.39	95.173	111.5	109.9	111.88	101.12	104.63	106.04	106.22	98.312	104.56	112.87	106.56	99.188	103.24	103.29	104.58	102.8	110.57	109.63	106.47	100.67	116.09	107.25	105.69	108.32	106.81	103.39	108.93	102.95	104.93	103.19	105.5	101.85	101.68	106.28	110.15
104.43	113.04	104.33	104.03	107.12	115.85	107.46	110.43	113.41	110.95	107.15	108.55	107.58	108.33	111.8	108.21	115.62	96.935	104.63	101.84	115.73	105.89	108.88	107.61	98.63	110.57	117.83	100.99	106.24	109.44	106.33	101.83	114.76	114.36	103.76	110.33	107.11	107.41	107.16	106.28	102.65	101.07	108.06	108.75	101.42	111.7	105.67	107.72	107.21	115.84
111.69	113.78	102.22	111.01	101.66	109.2	107.25	108.92	103.05	102.94	116.9	113.76	109.42	117.7	114.63	110.2	98.606	111.97	113.3	103.1	105.3	114.67	112.93	118.31	118.42	113.36	101.15	108.19	106.71	99.83	110.63	112.57	115.19	109.31	107.94	116.2	110.01	108.97	101.64	111.11	107.46	108.81	111.4	102.37	110.17	109.46	108.75	120.33	110.13	113.59
108.09	100.31	100.9	99.068	112.6	110.34	113.1	108.49	104.06	100.6	102.63	100.82	108.4	102.31	106.36	108.54	109.88	106.76	105.71	106.15	106.31	104.99	98.038	111.03	107.84	97.548	105.7	104.78	103.62	98.855	111.81	109.4	111.92	100.26	100.5	100.1	100.82	109.83	101.43	102.29	118.81	95.189	118.38	102.91	101.8	115.03	108.92	115.22	107.26	104.83
92.121	104.72	96.072	98.551	109.27	94.522	95.684	99.269	98.236	100.27	94.155	104.88	99.581	97.999	102.21	103.78	96.349	92.959	98.555	105.45	99.723	110.59	99.66	100.07	103.93	99.765	105.18	100.52	96.981	103.21	95.672	89.538	91.588	101.17	93.832	109.17	94.499	93.341	93.913	99.354	106.42	91.946	101.55	105.83	102.51	98.687	94.948	91.879	90.995	92.607
97.292	99.058	99.519	97.079	99.236	107.3	100.5	92.375	96.92	98.949	102.51	92.678	93.744	104.16	93.774	100.67	93.763	98.069	103.96	92.406	100.44	97.954	86.57	95.023	91.491	91.869	98.949	101.75	102.76	93.558	103.81	95.589	95.171	88.945	100.74	96.774	99.409	96.353	98.28	96.797	93.226	108.28	91.274	87.197	90.373	95.268	94.988	105.98	92.913	99.955
106.56	102.91	104.91	105.95	106.64	118.82	103.6	108.44	103.72	108.73	101.94	114.77	114.22	110	99.976	112.48	109.73	102.96	105.96	110.5	103.33	103.85	115.12	107.07	104.29	106.76	114.6	95.329	98.535	110.58	110.74	98.098	105.87	105.74	101.21	104.38	111.69	102.53	101.82	101.31	96.148	102.59	100.95	100.63	106.91	102.14	101.88	107.13	112.54	102.63
100.37	108.27	113.18	105.75	118.37	106.58	101.55	111.78	112.26	99.096	110.21	110.92	98.774	111.72	107.92	106.1	110.68	100.82	105.37	109.23	105.92	112.01	106.69	107.42	105.08	107.71	115.3	117.77	115.85	117.22	112.69	103.55	115.96	98.015	105.32	112	109.94	107.11	99.456	106.34	101.83	112.51	108.53	113.27	96.17	106.11	104.98	104.15	102.48	107.26
98.914	105.3	113.95	108.64	106.42	108.1	110.14	101.71	103.77	111.21	113.22	116.4	115.73	109.79	106.79	113.58	98.724	100.08	100.38	102.88	114.57	100.94	111.42	107.3	114.69	107.72	105.6	119.5	100.86	108.1	112.51	107.52	114.52	114.37	111.71	110.42	108.45	105.78	102.5	111.46	113.16	103.95	113.58	113.1	111.87	104.76	104.55	104.02	108.26	111.2
98.047	106.7	98.212	96.435	94.454	101.42	97.706	96.054	98.584	98.399	92.323	96.568	98.432	111.58	93.529	95.704	96.924	99.192	97.373	99.467	108.35	95.292	103.95	105.73	91.532	96.063	96.133	83.929	96.182	100.67	100.34	97.991	96.327	97.481	96.516	94.069	97.765	104.94	107.1	97.341	107.09	99.239	102.18	101.8	91.064	94.145	95.401	95.641	93.163	96.06
101.77	98.144	99.081	105.25	101.69	100.03	98.584	99.752	96.6	99.169	93.495	104.05	100.26	107.21	100.44	102.26	102.83	96.161	105.06	101.28	103.18	95.868	99.434	95.599	105.33	95.691	105.48	101.13	104.71	107.81	102.12	98.327	91.013	97.043	101.98	98.428	97.069	95.797	96.474	102.39	98.166	107.76	99.267	110.68	96.241	101.23	103.1	102	95.836	97.45
103.43	108.44	105.96	110.92	116.01	108.82	105.61	106.11	117.95	114.6	99.395	106.15	99.195	110.45	111.99	99.44	103.31	117.41	110.34	118.29	108.59	96.015	109.74	113.52	111.34	104.09	109.94	102.99	107.17	113.36	107.36	98.483	110.51	108.62	109.73	101.86	102.04	114.4	106.09	109.71	108.12	104.53	106.38	111.53	105.51	110.91	110.33	108.33	110.24	105.13
94.08	107.51	108.71	109.26	114.67	105.42	101.15	106.27	103.63	113.82	104.12	104.23	116.39	100.09	106.57	110.33	107.07	107.42	109.89	93.763	94.925	101.08	99.921	109.17	101.13	106.65	109.3	113.06	113.94	100.41	110.33	122.31	110.62	116.83	109.69	101.13	107.52	114.96	116.12	107.36	102.76	106.97	111.73	110.31	109.01	103.16	108.48	105.62	115.86	111.32
96.954	105.64	102.54	99.327	104.07	102.17	105.82	111.71	109.32	109.77	111.79	112.87	108.97	97.985	107.01	110.95	111.86	106.85	98.015	103.92	99.391	104.64	107.91	112.32	110.33	105.97	107.25	103.82	111.46	111.43	92.538	114.25	108.55	105.28	103.24	105.46	100.29	109.05	98.577	105.48	110.89	96.847	104.85	104.26	106.38	107.33	113.03	106.9	102.8	109.64
102.49	107.62	105.21	115.32	114.67	112.73	108.05	111.78	103.23	111.43	101.47	95.422	111.54	103.05	112.19	105.12	97.508	110.76	104.7	98.793	107.71	103.92	107.06	100.49	105.19	93.077	112.58	113.57	102.33	111.46	104.65	110	108.85	113.4	105.9	99.842	108.86	97.642	101.93	111.7	108.02	95.935	100.31	111.24	100.73	111.39	111.86	110.37	108.12	102.72
118.3	107.5	107.79	103.18	115.41	110.59	111.32	112.98	115.57	108.01	110.6	104.83	109.47	109.54	107.68	108.75	103.16	109	108.35	103.19	104.57	112.5	107.76	110.84	98.622	105.86	107.53	109.97	111.37	102.06	110.24	106.39	101.18	111.15	110.44	105.58	104.6	104.49	106.17	104.14	103.32	109.19	113.63	103.39	108.81	111.5	107.3	111.1	106.95	102.79
98.839	100.92	103.65	97.238	96.091	98.01	97.003	105.83	101	93.395	90.948	93.359	102.78	103.41	96.616	100.28	101.12	102.79	99.434	92.3	103.03	99.669	99.344	94.405	101.66	94.713	110.65	100.94	98.7	93.845	94.207	96.371	101.19	99.052	101.41	98.463	96.025	95.619	92.573	110.08	104.16	100.33	96.244	94.37	104.27	101.8	89.725	98.742	101.7	94.389
110.73	104.91	98.288	104.96	93.839	103.22	101.81	93.138	101.31	103.54	104	95.947	98.007	101.78	108.39	103.78	102.27	104.77	100.9	107.35	86.922	107.43	100.13	106.16	99.237	105.07	101.24	94.436	106.02	102.69	98.732	104.33	108.22	96.095	103.34	102.4	105.74	101.61	103.67	101.32	101.6	99.205	104.02	101.19	108.74	98.288	103.94	100.06	108.71	96.487
108.41	108.7	105.12	107.32	108.09	101.51	104.55	109.3	104.4	104.77	102.94	112.76	113.47	110.01	107.73	106.19	109.22	113.96	107.42	105.66	114.31	109.42	112.54	107.88	105.59	109.54	107.99	112.35	95.382	106.18	94.659	102.84	101.15	101.49	107.09	103.97	102.09	106.94	106.91	99.189	104.55	105.58	101.51	104.06	114.54	108.83	100.06	104.91	110.52	106.93
92.504	96.579	99.133	95.92	90.51	101.3	98.54	87.095	95.873	91.895	94.336	96.156	97.336	93.328	97.252	98.824	101.32	94.727	102.73	96.495	103.49	94.567	96.55	92.454	94.428	94.492	106.89	97.008	101.29	102.78	101.7	95.253	91.533	105.26	108.72	106.74	95.524	97.676	100.16	98.746	99.978	93.082	99.014	97.643	96.725	91.126	98.666	95.872	95.677	101.06
97.322	104.48	93.44	99.274	105.91	100.04	100.37	93.451	104.19	99.012	100.12	105.21	96.581	102.62	99.73	95.729	99.303	105.48	94.928	106.44	95.181	92.199	98.22	97.553	98.412	105.68	102.9	102.48	102.5	103.46	106.37	97.323	100.56	102.96	103.5	97.021	107.31	106.34	99.918	104.81	97.253	92.672	98.032	103.16	101.73	102.05	99.506	104.4	101.55	100.32
97.196	101.39	109.39	99.75	107.04	96.826	104.24	114.74	103.22	103.06	101.33	105.59	101.56	112.5	103.34	110.8	108.84	103.46	103.68	105.05	102.46	104.14	102.5	108.35	103.41	97.307	113.32	105.1	106.45	112.65	109.37	104.37	108.03	104.42	104.05	106.18	104.43	98.66	110.56	101.63	105.83	106.8	100.34	105.78	101.09	104.93	106.57	115.48	115.91	99.942
109.47	102.3	106.36	108.34	105.94	105.36	113.35	109.81	111.55	111.14	103.06	109.1	103.9	108.1	105.35	101.31	103.95	111.8	107.31	103.28	102.84	92.975	110.48	102.37	113.27	111.68	102.94	107.82	104.23	105.07	103.45	104.96	100.12	105.34	111.39	106.52	102.7	94.333	103.32	103.07	111.46	109.11	115.96	115.58	107.97	105.07	102.17	112.04	103.16	115.32
115.49	114.83	112.58	101.37	112.12	111.54	105.3	103.68	97.134	104.31	105.81	94.316	107.9	107.95	116.59	108.85	110.28	108.92	109.59	114.23	112.94	109.72	114.6	99.946	105.89	109.03	109.23	107.82	104.36	113.9	109.34	118.73	116.89	108.47	109.77	113.92	117.37	113.53	105.91	111.75	108.29	110.59	111.22	107.37	100.86	108.05	109.22	114.66	117.13	107.6
107.71	116.3	108.29	106.76	107.91	104.79	122.59	104.02	111.31	115.8	109.64	109.21	113.21	104.5	111.65	107.67	102.07	109.44	112.24	111.86	104.77	115.68	112.14	110.89	111.51	111.24	108.29	107.13	114.19	111.7	109.76	108.81	118.16	105.78	108.12	104.38	108.09	111.23	106.15	107.54	104.17	112.65	117.93	103.34	107.67	118.15	116.47	113.3	104.11	107.29
105.2	99.839	92.656	94.47	96.416	106.52	97.2	92.682	101.69	94.424	95.736	98.682	105.24	96.096	101.01	94.659	94.111	98.511	97.96	102.09	93.344	93.211	104.74	103.56	109.42	95.464	100.33	99.36	102.75	95.064	101.02	107.09	98.583	102.21	100.1	97.555	105.34	104.36	108.52	97.892	106.48	94.004	96.106	102.35	85.455	86.789	92.735	98.872	103.78	98.335
106.15	100.17	102.68	99.438	103.49	105.96	107.89	106.1	106.62	104.17	102.55	96.317	107.08	101.06	103.87	97.298	107.21	101.53	105.91	102.57	107.39	108.08	112.42	110.59	99.757	103.27	109.98	101.15	109.57	111.63	116.38	101.78	111.1	108.14	101.84	112.18	106.47	102.3	104.92	105.79	108.74	107.25	107.37	109.79	100.86	110.06	110.86	104.82	105.1	107.77
111.74	100.24	107.81	106.97	105.1	101.71	112.81	102.42	104.94	103.15	113.36	105.74	102.03	107.68	110.53	113.56	110.41	106.84	105.21	107.95	107.83	111.66	107.49	106.25	99.616	106.55	107.32	96.792	107.47	109.65	105.63	108.58	104.16	109.77	109.76	106.66	107.51	106.21	108.86	105.29	108.71	107.21	106.97	111.37	120.44	113.73	101.9	100.79	97.289	105.86
89.74	100.27	98.847	99.736	113.42	99.23	81.138	106.45	93.917	95.634	93.198	100.72	105.94	89.647	104.24	96.851	96.821	95.999	104.15	98.037	93.215	95.651	102.99	88.269	97.972	108.86	95.347	94.827	94.52	90.335	95.909	91.182	95.686	99.407	95.956	94.564	104	95.237	99.533	94.365	98.866	101.03	89.616	91.741	102.28	93.093	89.406	94.378	98.828	101.04
113.06	99.173	109.58	116.33	106.42	110.9	101.84	105.96	107.92	111.18	104.27	113.06	110.52	105.16	107.47	109.47	94.816	104.27	109.63	108.1	108.42	99.89	113.94	105.84	97.393	100.69	107.55	107.35	101.98	103.63	109.73	108.21	108.29	112.35	104.41	100.87	110.68	102.51	104.64	104.79	109.71	104.22	111.41	103.43	104.75	113.54	105.41	102.53	106.15	102.73
99.278	100.65	102.87	99.231	92.145	97.4	98.167	97.409	92.245	99.275	89.748	95.061	90.776	112.28	101.33	101.51	97.898	101.44	102.99	101.36	97.804	102.48	100.79	100.96	94.298	97.442	94.58	100.02	93.027	90.597	94.932	94.165	93.209	92.232	98.128	100.85	102.16	90.656	97.043	101.19	103.9	93.429	104.23	98.179	93.636	93	102.37	105.43	93.318	98.295
113.38	106.71	104.63	101.31	112.48	116.25	110.81	113.06	112.64	114.78	114.3	111.2	103.27	110.65	101.48	116.35	113.86	112.65	114.61	108.07	110.4	106.07	110.11	103.59	109.62	111.29	109.29	99.803	106.55	106.3	100.52	108.52	104.13	111.22	104.57	108.52	109.66	107.08	114.38	107.08	101.15	119.99	115.76	98.541	108.76	114.76	103.15	98.784	106.85	112.13
114.05	108.09	94.955	105.73	104.8	110.55	106.93	114.47	111.82	104.62	99.617	99.809	104.78	98.574	101.66	103.27	106.14	110.01	96.361	100.14	100.43	98.499	105.2	111.03	98.097	102.93	113.53	105.08	106.77	110.53	101.19	108.02	106.42	108.25	113.67	114.06	98.072	109.12	102.62	111.66	107.99	97.463	114.36	98.839	115.89	105.6	112	108.31	104.23	105.82
102.5	100.16	98.706	103.25	100	109.8	101.17	93.435	90.208	86.306	100.07	104.68	103.62	109.8	108.82	99.102	101.91	106.94	107.85	110.92	107.23	102.93	100.54	96.231	108.63	101.95	99.501	112.18	105.67	106.23	102.28	102.97	110.96	94.759	90.738	95.594	94.43	99.774	101.09	101.72	101.48	106.72	102.47	106.77	96.569	101.99	98.76	116.98	98.644	96.494
119.27	100.94	110.41	106.77	95.853	107.02	119.56	112.83	100.54	111.52	112.63	105.75	113.84	108.86	107.89	97.287	99.926	99.829	105.51	113.4	104.17	107.55	108.55	97.562	109.16	93.889	112.99	108.68	111.36	107.99	110.13	105.54	117.39	105.38	111.36	107.83	100.89	103.44	108.34	102.61	117.68	113.65	109.74	112.64	113	112.92	103.83	113.53	108.97	105.88
104.94	104.52	114.77	112.68	99.166	100.66	112.06	96.844	112.2	106.27	112.09	100.27	101.21	105.96	96.686	98.482	111.36	108.94	109.95	106.88	108.26	108.04	115.18	103.01	111.47	112.21	103.34	108.45	108.51	100.74	100.43	102.83	106.68	108.84	114.2	106.21	106.81	105.61	104.06	114.51	105.07	108.09	107.53	109.2	106.41	107.94	111.42	94.902	110.66	105.78
99.191	108.96	109.88	106.67	111.29	115.05	100.25	103.69	110.33	113.5	107.53	113.16	107.34	107.87	104.79	113.94	108.6	108.13	97.387	115.56	110.25	108.54	101.04	106.81	106.2	101.84	97.632	103.83	102.76	109.74	106.15	107.8	109.53	110.29	106.83	113.35	108.85	115.15	115.77	105.42	109.98	104.02	106.23	109.88	106.71	115.59	107.39	106.28	103.11	110.41
96.528	107.9	109.35	101.29	104.68	114.17	105.85	95.799	107.52	111.62	105.85	105.02	113.42	105.66	105.56	107.17	114.26	109.24	113.52	101.01	107.6	105.72	107.29	108.68	118.46	105.98	104	113.2	110.76	108.47	109.32	104.77	106.06	102.15	106.37	109.51	107.05	116.89	113.25	105.18	104.32	111.56	105.93	105.26	104.19	105.03	118.25	109.74	112.15	115.07
98.551	105.27	99.431	113.27	115.02	104.26	99.33	112.54	108.53	106.83	109.74	108.63	108.22	101.34	99.468	107.75	107.74	109.41	109.06	107.95	105.18	104.75	109.59	103.01	101.6	111.13	107.15	103.43	102.35	106.98	105.11	110.14	105.56	105.25	109.55	106.45	110.2	103.89	118.98	103.21	99.396	93.686	101.6	107.39	104.25	110.17	110.74	102.5	101.65	112.04
101.17	111.41	104.27	108.73	110.75	110.68	104.43	96.722	116.32	96.119	103.33	105.22	112.25	112.49	110.05	99.678	102.28	110.26	101.32	108.37	110.04	98.989	114.95	98.881	107.11	99.806	119.06	108.45	105.1	103.19	106.04	97.477	118.49	104.06	101.53	106.14	110.41	102.14	108.12	104.41	109.3	93.728	101.79	107.61	108.8	96.242	105.42	107.46	112.19	104.85
99.422	101.9	105.74	103.37	104.93	109.45	101.5	110.41	106.49	102.02	108.04	113.62	98.796	99.441	111.21	99.807	103.48	100.58	104.47	103.45	104	104.06	109.77	95.652	109.2	106.27	110.56	108.98	101.75	114.39	109.92	113.44	101.77	111.34	102.59	104.71	105.75	108.71	110.7	108.41	112.5	114.26	104.8	102.59	111.82	112.43	106.58	111.53	107.71	98.242
117.65	108.18	106.57	110.16	102.74	106.58	105.66	106.05	101.91	113.51	102.17	113.98	110.4	105.63	105.45	100.24	106.01	101.34	102.12	109	107.57	97.79	113.12	109.57	106.93	105.09	106.58	115.64	110.31	109.34	106.34	106.8	101.46	96.934	105.78	109.45	110.33	111.35	100.86	114.74	100.66	100.55	103.18	111.24	104.96	98.278	101.96	108.29	99.929	106.23
102.8	101.84	98.164	98.461	98.302	109.86	97.964	87.698	95.717	107.44	102.85	104.61	97.652	99.459	98.716	95.061	92.038	96.559	102.38	100.09	98.016	106.07	97.59	102.12	91.149	93.284	96.643	93.793	100.15	104.62	97.819	102.01	103.36	93.534	102.29	101.09	106.95	105.81	98.602	102.91	104.93	100.02	100.52	96.819	108.09	93.946	109.01	102.77	110.6	104.61
102.25	104.04	101.85	117.24	113.19	119.08	101.89	110.97	112.79	107.77	107.11	106.78	110.51	108.04	107.14	101.83	110.68	107.44	98.369	110.05	103.9	103.82	106.82	100.03	107.37	104.44	99.181	105.54	109.57	100.37	112.05	107.09	107.07	109.57	112.09	107.2	106.66	99.563	103.33	115.12	111.17	103.66	115.47	112.74	103.22	112.19	110.92	103.95	111.73	113.66
105.69	117.08	113.74	114.26	107.5	111.51	113.69	112.34	107.12	113.58	102.72	108.13	114.97	111.89	114.91	102.6	107.46	108.19	118.68	111.29	110.62	113.01	111.38	112.16	108.84	111.77	107.97	112.29	106.29	102.68	120.83	110.93	99.83	112.2	108.17	119.01	118.17	101.09	113.61	108.38	109.62	114.77	114.8	105.93	115.04	115.18	110.22	107.39	103.99	112.12
110.99	108.63	111.07	103.46	106.29	110.24	97.937	114.37	106.21	115	109.25	117.98	103.53	104.87	108.22	102.64	108.06	111.42	103.82	104.71	113.35	100.45	118.92	109.31	108.08	110.52	108.85	117.24	104.23	101.42	112.27	110.04	114.2	115.86	110.27	108.1	112.72	105.68	107.63	112.97	113.73	116.6	106.49	106.88	108.8	108.45	105.8	111.3	111.64	101.66
103.18	103.48	108.02	100.75	106.88	116.91	104.79	114.35	108.42	105.43	110.86	105.71	106.52	102.75	109.84	103.27	104.9	102.82	112.12	109.01	98.441	106.37	109.66	101.54	104.53	100.14	110.71	96.712	114.33	104.11	112.44	109.09	104.62	97.053	108.37	102.33	92.096	103.82	101.56	107.05	101.51	109.49	105.79	101.35	106.1	104.3	102.06	109.13	99.754	104.39
106.45	111.86	108.09	121.8	104.55	107.44	104.42	102.94	106.18	113.15	101.08	110.16	108.99	105.27	104.9	109.41	101.67	108.55	105.64	98.305	97.347	107.54	111.15	112.64	95.177	113.32	107.51	107.2	110.59	98.027	102.66	105.66	110.86	104.8	104.07	104.1	103.01	98.642	112.12	103.16	104.44	112.55	111.62	108.32	98.05	105.65	115.51	102.77	114.44	109.69
107.82	103.31	102.78	96.553	104.88	112.83	101.29	103.01	95.007	102.9	105	101.02	103.13	103.04	102.75	94.598	104.91	109.97	107.29	93.677	97.362	99.057	104.96	108.25	101.49	111.37	96.106	106.21	104.35	105.09	110.07	109.8	114.01	102.36	99.39	103.97	101.43	99.656	114.37	104.94	106.47	103.58	99.298	102.25	100.08	111.04	93.594	104.01	112.58	109.22
111.51	109.42	103.32	115.53	95.59	106.48	108.38	102.36	110.06	112.31	111.43	116.55	110.78	107.7	104.05	108.33	105.47	119.09	108.1	103.18	103.94	109.14	97.068	106.42	109.17	108.07	105.1	117.38	101.42	108.25	109.63	109.84	110.2	105.1	106.14	106.08	106.96	108.75	110.98	99.215	114.83	110.89	111.53	113.62	107.33	109.81	106.5	104.29	111.05	115.55
102.45	113.33	111.89	103.53	109.25	110.98	114.14	105.8	116.67	110.64	107.97	103.99	103.77	104.66	104.87	117.27	109.62	106.75	110.12	110.54	113.21	107.3	99.167	109.11	123.76	111.96	109.55	106.72	99.218	99.143	104.95	109.32	110.54	99.499	105.01	103.42	110.83	102.86	113.5	98.157	108.09	116.01	113.05	108.41	102.37	107.61	108.88	115.98	108.33	101.46
105.06	105.08	109.63	107.33	103.56	103.42	107.56	108.57	103.36	104.69	102.52	103.79	113.75	106.54	109.01	106.24	101.73	109.33	100.05	111.56	96.513	103.93	100.32	98.892	108.94	111.96	106.63	111.55	103.81	112.75	101.06	107	100.55	110.68	99.973	111.56	105.38	113.03	104.52	103.18	105	100.05	104.72	115.94	108.42	107.24	102.42	98.631	106.32	105.01
108.84	110.87	110.54	100.61	106.59	114.06	107.51	104.04	103.78	106.48	98.932	108.49	106.15	110.7	102.97	107.9	99.536	103.6	101.43	97.369	106.42	99.483	103.82	110.61	104.89	102.55	107.75	100.37	116.55	98.455	99.768	108.69	106.74	105.24	112.05	106.83	99.673	105.89	107.22	104.22	106.77	111.27	105.14	101.68	116.34	115.41	111.21	103.62	111.52	101.25
97.739	108.26	113.72	104.95	111.52	111.23	104.03	113.81	103.92	105.9	109.97	111.46	102.43	109.24	102.49	106.04	99.66	108.03	113.9	102.23	110.52	112.19	104.25	103.56	105.77	112.36	114.42	103.03	110.44	101.24	106.3	106.65	110.19	106.53	109.93	108.98	106.61	107.13	106.6	103	111.89	109.48	106	102.88	105.88	100.74	120.59	113.14	100.61	106.95
110.61	102.84	96.029	107.75	115.76	111.69	118.5	114.23	101.44	103.9	103.99	117.01	112.16	113.22	118.32	105.96	112.43	113.03	111.21	115.17	116.49	110.3	114.01	110.17	112.92	104.4	110.67	113.64	107.81	113.41	103.84	115.74	108.62	120.28	107.87	111.57	106.04	109.02	107.85	111.91	105.19	105.21	110.47	109.64	112.16	112.66	105.94	111.55	99.302	108.9
108.07	109.12	103.53	106.81	107.34	94.468	101.48	107.24	106.34	111.76	111.91	99.437	94.767	106.71	107.66	99.792	105.14	108.01	106.17	108.23	102.07	107.56	107.36	97.257	111.48	113.44	105.7	106.02	97.76	102.9	106.21	97.967	102.85	107.77	101.25	107.53	100.7	104	106.19	106.85	113.86	116.1	100.37	105.06	110.58	107.56	102.3	110.52	111.31	104.6
107.55	104.2	102.87	101.4	107.07	108.23	111.48	101.49	92.154	108.55	104.45	115.27	105.78	95.619	113.39	109.45	103.66	108.62	106.73	108.91	102.6	103.63	107.23	105.39	104.82	110.44	106.03	108.97	104.59	104.93	104.26	109.6	104.82	117.25	109.26	99.101	102.02	93.337	109.68	103.37	106.57	108.25	106.26	104.15	106.22	108.95	106.75	102.19	105.74	107.48
110.52	107.61	110.48	104.48	103.29	102.19	103.93	103.89	103.28	112.75	121.62	103.62	111.98	98.41	95.445	110.86	97.475	110.98	103.66	107.41	103.91	99.98	108.26	102.27	109.72	101.07	104.81	117.4	105.01	103.99	113.06	111.14	113.56	118.43	112.59	111.42	107.35	111.02	106.97	107.47	107.48	111.56	108.87	109.23	100.8	114.99	108.2	110	109.17	106.6
112.21	100.65	108.91	112.6	105.71	105.89	102.27	105.2	102.81	92.009	107.75	106.95	103.95	110.93	96.851	106.59	101.64	102.7	104.26	101.16	106.24	101.43	109.24	102.19	112.26	105.23	108.15	109.56	112.42	111.89	111.54	112.67	116.08	98.017	110.02	102.06	111.99	111.46	100.94	106.22	103.5	110.35	104.32	99.488	109.56	108.6	113.29	108.2	104.8	100.14
102.98	117.02	112.87	98.832	107.83	97.78	109.32	103.68	106.54	110.78	110.89	99.024	106.31	107.98	105.25	107.58	106.64	103.29	111.67	110.32	103.83	107.46	111.07	114.55	109.27	101.81	102.43	109.63	100.89	108.4	105.04	106.14	103.32	114.45	104.65	116.59	110.39	104.45	105.87	108.63	110.53	103.83	108.17	102.98	102.15	114.7	109.57	109.87	101.62	105.23
110.87	113.32	108.72	102.51	115.26	102.72	105.92	107.32	113.86	106.04	110.21	108.25	105.85	104.46	109.85	115.09	109.47	106.46	103.83	102.91	107.25	115.51	112.54	104.78	101.26	111.69	103.65	112.24	102.78	102.8	114.59	107	105.53	106.01	112.69	108.16	108.1	104.5	108.33	99.563	115.35	104.62	106.77	105.68	113.19	107.68	110.33	107.98	99.845	104.35
112.78	104.79	88.049	98.25	102.99	92.485	101.36	103.79	99.749	107.16	97.227	99.861	103.09	100.62	100.82	92.31	93.532	99.799	95.433	102.11	93.89	94.013	97.986	99.345	99.767	98.284	99.422	101.82	106.5	105.36	94.75	93.784	106.42	97.924	98.469	99.874	97.545	105.02	100.61	96.661	95.744	94.835	97.335	97.741	96.583	87.033	104.95	99.708	96.374	97.462
106.18	109.66	115.9	107.78	110.72	106.45	100.69	98.322	105.69	110.39	109.26	103.99	101.81	113.15	111.59	114.13	109.07	106.81	111.5	97.885	103.41	107.34	105.95	108.57	110.17	100.73	108.74	107.88	104.73	113.79	107.29	107.77	117.69	114.5	114	110.31	106.81	121.08	116.55	107.74	110.02	103.78	113.36	116.02	101.26	104.91	108.73	101.95	101.55	105.22
106.67	114.34	101.99	107.04	101.46	104.28	97.099	103.81	107.5	107.12	99.477	107.83	105.59	101.15	99.587	103.82	103.95	99.383	103.38	97.107	98.483	110.44	102.18	108.48	104.82	101.03	101.3	111.56	104.43	100.03	98.096	99.955	109.34	110.37	102.71	97.293	92.725	107.57	99.88	103.26	102.36	109.16	102.17	107.67	110.27	101.43	107.23	96.895	96.316	101.54
112.6	110.44	103.77	105.04	107.28	111.13	102.6	99.838	98.398	100.39	100.38	101	100.06	113.17	105.99	109.38	102.5	99.754	100.98	97.696	103.45	100.82	102.72	108.81	103.03	102.16	96.83	103.01	107.14	105.5	101.04	108.98	99.343	104.57	108.69	102.91	105.02	103.7	97.847	111.71	93.043	105.39	108.07	102.08	105.77	98.835	97.917	106.28	101.06	96.596
109.61	113.81	108.67	108.06	109.73	107.12	111.33	102.46	111.18	101.33	106.69	114.36	113.2	108.89	112.57	116.23	113.54	109.84	109.31	111.65	107.74	105.87	105.6	110.98	110.96	114.94	105.91	102.9	116.74	111.31	106.87	106.42	119.72	120.3	116.09	119.33	111.35	106.29	105.93	108.06	110.38	102.75	105.06	101.64	109.68	109.73	109.83	108.74	101.56	110.15
99.568	108.58	106.89	107.14	114.69	103.16	116.01	107.42	110.05	108.98	114.59	104.48	116	103.03	101.1	111.14	109.42	110.16	114.66	102.63	105.71	106.01	104.26	114.25	104.02	108.09	105.03	103.62	110.72	111.23	102.13	115.17	110.49	101.71	100.35	109.54	108.37	111.34	118.68	102.33	100.98	104.86	104.47	110.97	101.15	103.6	100.65	107.32	109.66	104.95
113.14	104.07	106.4	106.97	106.16	116.26	103.25	107.69	113.78	106.86	111.59	105.71	107.27	98.504	105.3	106.71	103.04	99.825	108.94	99.608	116.51	99.893	109.72	96.416	111.01	102.02	108.7	113.3	101.25	112.44	106.54	106.33	118.62	112.2	103.79	97.96	101.62	104.6	106.82	106.26	105.2	97.056	110.9	113.2	100.94	113.08	111.4	107.64	103.44	106.22
106.05	105.9	114.03	117.7	112.13	103.52	104.66	99.668	104.27	108.45	103.91	108.98	112.78	108.34	105.49	111.08	110.31	108.5	114.68	111.03	107.28	110.07	104.94	104.4	103.04	96.261	110.27	107.74	102.07	113.31	120.16	108.33	107.68	105.66	111.77	108.16	107.34	102.71	108.61	107.52	112.84	114.32	106.76	110.12	103.91	109.37	110.2	99.765	99.988	109.89
106.51	112.34	102.86	111.64	108.98	107.43	101.26	119.57	116.08	98.549	111.66	108.78	118.98	111.26	111.19	114.67	114.77	105.51	107.45	109.41	107.61	103.22	110.1	101.46	103.23	116.37	115.38	113.31	105.28	111.45	103.92	116.09	107.92	112.73	104.35	107.28	108.75	109.56	105.37	112.86	106.58	113.07	108.97	109.94	112.84	111.54	105.93	107.03	113	105.07
102.48	100.22	99.303	105.75	104.33	104.91	109.73	108.5	102.86	108.98	112.81	102.52	104.79	113.29	104.91	101.27	108.34	102.82	103.27	105.13	107.66	100.15	103.38	106.85	113.91	114.82	106.33	105.59	109.13	109.05	103.16	111.14	99.513	108.8	110.49	104.03	94.025	109.98	105.65	105.76	94.019	108.3	105.93	112.4	98.672	100.55	103.3	109.54	106.24	102.71
101.48	106.23	108.23	104.78	100.78	111.26	102.91	98.784	105.5	105.95	107.05	107.53	113.09	114.77	104.12	117.64	110.78	109.47	108.1	100.46	101.38	109.3	94.967	102.82	106.91	97.675	109.2	105.05	98.585	107.07	100.55	106.03	103.91	113.65	102.42	107.11	105.08	106.56	99.403	107.16	107.54	102.2	109.91	113.18	99.774	111.45	112.12	104.95	98.143	101.57
111.28	109.59	101.28	109.34	109.19	107.3	111.19	104.4	110.95	114.26	104.13	103.95	103.43	98.973	106.21	103.96	98.607	110.42	103.94	102.14	98.107	107.93	110.59	97.904	109.71	106.43	104.27	107.89	112.84	108.17	98.637	105.06	108.71	112.92	106.26	107.24	110.46	105.35	104.71	103.08	115.38	112.12	105.04	103.81	105.67	109.55	103.64	102.89	114.04	108.9
106.23	105.83	114.78	111.6	99.588	110.55	107.98	112.14	110.34	102.1	112.77	103.64	108.56	99.398	111.14	99.948	107.47	104.54	113.26	102.3	112.23	105.25	114.48	113.57	110.96	115.28	107.89	105.41	104.87	108.41	105.78	108.8	107.85	107.77	104.51	101.51	105.29	114.37	105.89	109.6	111.03	98.918	115.67	113.86	109.57	114.29	110.16	105.4	109.81	103.27
93.952	96.097	98.843	106.19	107.72	100.13	96.898	99.736	106.6	93.459	98.076	110.49	105.64	96.705	98.097	99.207	96.303	88.571	98.008	104.54	94.198	100.11	106.38	101.4	104.4	92.667	93.895	99.835	89.753	101.75	92.822	102.61	94.087	94.446	104.75	96.685	104.64	100.97	92.935	100.93	88.544	91.596	103.46	99.446	108.06	110.63	100.24	97.044	92.677	92.553
103.34	111.94	114.38	101.62	114.39	103.53	109.25	98.389	112.66	102.34	110.15	112.8	102.18	105.33	100.86	101.11	112.88	109.65	110.07	109.53	105.67	105.53	110.57	105.36	108.55	105.39	101.76	99.419	115.48	98.402	104.04	101.68	102.74	110.19	109.43	106.96	103.94	100.27	105.78	120.79	109.58	111.9	101.14	101.38	101.48	121.16	106.74	105.05	108.55	107.29
104.75	106.36	97.141	97.139	98.678	107.94	102.71	104.18	107.85	99.466	110.99	108.16	101.84	106.9	110.26	108.4	105.84	107.47	110.52	114.63	101.51	105.77	101.84	110.2	113.54	108.8	102.46	99.588	104.19	106.83	99.431	101.75	104.05	108.12	107.04	104.55	105.83	105.09	114.9	107.1	100.69	100.7	103.83	112.09	110.67	100.75	108.57	102.11	112.32	100.98
111.38	104.43	108.61	102.22	113.31	107.09	110.9	102.51	102.47	101.99	110.16	98.601	117.58	112.19	101.8	109.8	101.15	111.62	103.73	105.55	108.33	107.06	108.22	105.27	118.42	113.69	115.14	101.14	109.01	113.93	103.03	109.81	113.76	105.05	110.77	107.92	106.98	109.46	107.48	106.69	108.51	109.41	101.53	99.916	99.486	107.53	115.28	106.74	111.55	113.05
104.7	104.85	118.59	109.46	104.45	113.75	100.84	102.35	104.64	105.63	96.636	120.16	109.58	110.19	104.11	114.56	106.66	102.91	106.71	109.57	105.4	112.27	112.49	105.77	109.46	103.66	104.67	121.07	105.55	101.71	109.3	110.68	101.8	104.63	103.92	110.51	108.75	110.99	102.49	118.26	106.09	101.03	93.749	103.25	106.35	100.35	111.09	105.35	122.23	108.86
111.32	105.49	98.39	105.59	107.34	105.86	106.1	108.77	119.38	110.39	99.735	117.4	109.54	102.9	109.8	117.51	108.14	105.91	100.64	111.43	106.06	114.86	110.92	104.99	110.43	102.54	103.74	107.2	105.06	111.44	109.15	97.53	101.03	107.88	105.71	114.36	94.598	105.17	107.37	110.34	108.38	101.7	104.48	105.21	99.678	107.71	103.01	105.81	104.54	107.47
106.97	110.6	104.72	105.02	109.64	100.89	104.14	110.06	100.11	102.42	105.5	96.777	94.289	94.404	106.54	108.37	101.09	111.69	103.82	108.43	108.38	101.62	106.69	107.27	99.927	108.99	112.44	104.63	105.94	109.39	100.02	111.18	97.491	98.783	110.4	104.69	101.98	109.54	113.85	103.66	100.62	100.83	99.116	103.88	111.73	106.48	107.82	100.72	104.21	103.8
102.72	101.6	104.46	111.56	106.5	105.69	107.44	108.77	114.2	110.66	109.8	108.01	111.52	114.64	106.53	102.44	103.45	100.26	103.92	109.65	118.28	105.45	100.07	101.31	109.82	108.77	115.69	108.96	108.37	104.31	111.86	105.38	106.71	104.3	101.95	102.1	111.71	109	104.21	109.54	101.46	98.581	106.51	103.92	101.81	112.7	108.4	111.71	111.7	106.74
102.77	104.64	99.162	106.7	105.39	108.98	112.37	107.86	101.34	99.454	108.02	114.01	100.62	105.25	108.23	110.15	110.31	102.15	113.3	101.34	106.14	107.82	105.98	101.77	110.44	104.87	108.84	100.58	114.86	105.64	98.339	102.82	102.81	102.72	110.94	106.68	106.49	97.608	110.36	108.61	106.47	105.5	111.62	105.93	102.23	106.23	104	109.59	105.89	100.8
109.02	98.122	104.97	105.74	93.027	93.609	99.566	104.2	95.079	103.22	89.001	103.36	102.28	103.33	97.687	93.895	97.353	93.911	109.18	103.48	97.282	101.3	94.532	99.937	96.276	102.06	99.385	100.91	102.49	100.95	99.992	93.033	105.13	97.691	95.337	106.7	94.521	101.87	95.769	97.743	95.037	96.146	103	99.143	104.26	99.604	104.6	94.947	101.3	98.59
115.84	108.54	112.18	104.85	116.66	107.89	106.2	108.47	103.29	109.67	104.75	114.32	112.28	108.38	102.72	112.38	107.93	105.9	114.14	102.64	104	116.83	112.18	99.997	106.62	105.03	113.5	103.41	102.81	116.06	104.71	107.37	107.82	110.53	103.41	108.71	106.75	113.97	106.27	100.42	105.68	106.95	106.9	112.8	112.11	115.06	110.28	104.39	108.57	106.69
105.91	109.22	103.93	109.98	102.5	103.92	104.09	95.687	104.12	109.54	104.53	109.75	103.2	104.85	92.633	103.98	110.14	101.8	106.3	107.68	105.26	109.64	97.118	106.06	104.22	97.136	103.97	111.22	106.86	106.59	109.5	109.03	109.67	104.24	107.44	99.833	111.36	105.28	111.34	105.02	104.46	110.73	101.18	111.63	104.45	104.89	109.48	103.71	112.1	105.59
101.11	108.3	106.7	104.52	103.05	111.19	97.06	95.534	113.68	105.09	108.95	113.84	113.12	119.51	108.99	107.32	111.44	103.43	102.24	106.42	106.22	108.34	103.16	117.19	110.49	109.72	108.42	101.35	106.04	103.7	105.02	107.94	110.17	109.55	109.79	105.72	111.31	104.86	105.83	111.49	100.68	110.2	109.29	108.48	109.18	105.74	104.36	106.99	119.16	103.99
93.59	101.97	105.94	103.47	112.19	103.39	112.21	102.59	108.38	100.69	109.4	103.18	111.74	103.68	100.4	108.9	111.28	110.79	101.91	102.2	101.16	109.86	103.92	104.43	104.77	111.42	104.97	102.54	106.52	112.15	99.257	109.42	107.79	112.99	101.21	107.59	109.56	106.61	109.56	103.76	110.48	100.94	112.76	104.91	106.39	112.59	109.46	113.7	111.28	116.25
108.86	113.57	101.59	105.72	116.14	113	107.37	111.85	110.18	105.48	110.68	112.39	104.87	105.59	108.78	103.82	108.93	106.87	108.65	112.25	108.55	107.37	109.17	100.8	106.44	108.73	100.24	105.55	116.35	97.139	103.33	111.22	101.74	108.07	108.51	106.43	98.844	97.313	100.97	103.81	96.017	115.15	107.56	101.26	109.49	111.97	113.06	108.76	108.76	112.41
107.96	99.481	108.64	106.75	106.61	102.93	112.7	102.64	106.65	103.4	105.4	96.725	111.93	104.59	105.75	105.92	110.17	106.18	104.48	99.494	104.49	108.2	104.13	104.36	105.85	107.63	107.08	103.39	96.053	103.18	116.93	95.281	103.96	104.77	109.1	102.02	101.01	117.53	99.799	108.44	104.05	104.3	103.31	108.31	109.73	105.81	114.68	102.69	102.83	97.962
105.3	114.3	108.39	108.72	112.78	115.78	115.82	108.38	109.08	105.49	111.2	102.4	108.19	107.64	106.99	101.37	106.87	102.78	113.03	111.05	108.64	111.57	114.6	95.787	103.03	109.01	114.69	109.79	98.614	115.93	105.37	95.199	107.04	110.09	96.519	101.88	105.81	109.83	104.35	108.52	114.49	98.953	112.33	99.932	101.41	107.94	110.63	107.64	97.944	102.87
104.92	108.32	104.61	112.36	106.94	99.766	97.825	110.63	100.03	115.05	105.95	107.93	105.8	113.25	111.19	118.09	104.33	104.94	111	102.12	100.96	109.11	101.15	108.41	115.62	113.87	101.88	101.6	108.21	104.78	101.33	111.47	113.04	105.09	101.89	109.19	101.28	112.99	96.446	101.12	104.44	105.36	101.65	107.35	106.84	108.77	101.5	111.35	110.18	110.68
108.13	107.09	107.68	112.14	108	112.74	109.44	109.51	104.93	106.28	116.46	115.86	116.86	109.97	111.47	99.445	107.36	100.39	98.598	105.79	113.54	111.12	107.23	104.67	109.01	106.43	106.22	107.28	98.529	101.8	116.72	111.15	106.3	103.66	102.51	114.07	118.12	106.24	109.58	105.17	104.18	102.13	108.39	105.49	97.308	98.317	102.47	108.98	99.755	111.77
111.01	100.35	110.6	111.66	110.46	107.69	120.58	100.86	110.95	103.12	113.07	106.42	103.61	109.32	100.53	116.73	106.79	103.6	115.52	106.17	117.06	102.49	111.71	103.88	118.82	109.25	111.64	119.96	107.87	98.747	106.65	109.43	103.4	101.23	112.85	109.18	109.64	104.72	102.7	109.03	111.32	109.01	105.48	106.51	107.24	104.1	101.84	104.85	109.7	107.25
100.69	111.89	111.23	102.51	101.59	110.85	105.03	98.615	95.334	91.677	97.7	110.54	107.1	107.47	104.05	102.28	102.85	105.75	108.22	108.95	108.8	103.05	109.86	103.81	108.87	109.42	97.002	116.03	112.83	108.38	110.45	112.44	94.603	108.54	100.66	103.12	109.75	108.89	98.114	108.22	107.36	102.75	105.14	115.2	110.39	104.5	102.81	100.67	105.93	106.21
104.6	105.58	112.46	111.14	106.4	107.37	110.43	118.09	111.86	106.06	108.94	103.46	105.81	108.78	102.25	102.08	105.76	96.42	105.95	107.82	116.01	104.99	103.34	108.38	99.818	105.18	111.07	110.94	109.4	104.82	111.16	105.9	111.36	106	112.85	96.313	104.78	111.86	101.13	99.254	100.85	108.61	111.67	117.46	106.83	108.76	112.54	119	113.11	102.71
101.3	115.3	106.3	112.42	97.626	108.01	101.59	104.59	105.21	99.775	104.55	110.27	108.38	101.67	104.47	106.55	103.06	98.495	105.84	98.838	107.4	100.9	108.79	110.3	100.59	107.48	106.22	105.04	107.92	100.2	107.89	107.35	107.47	106.89	109.33	98.095	99.571	102.78	109.41	106.65	111.44	109.02	111.25	106.41	108.36	106.6	104.03	104.23	107.7	106.73
107.7	102.37	107.32	114.36	104.97	109.33	102.22	108.55	105.2	108.06	101.97	108.15	110.56	111.58	106.56	109.4	109.49	102.22	105.36	105.24	106.19	106.34	109.04	109.22	106.6	102.84	104.7	114.98	108.63	111.36	107.56	103.31	97.565	108.5	109.05	107.86	120.28	103.65	110.78	111.91	99.443	99.497	102.92	107.89	112.87	113.21	106.1	108.8	99.85	106.19
93.604	87.159	98.478	106.96	96.502	101.38	98.992	103.12	99.331	103.19	100.64	88.591	98.962	104.49	98.491	107.62	113.18	100.06	101.02	95.513	108.54	95.634	92.34	92.946	102.48	101.04	93.4	97.781	100.11	94.645	98.197	109.53	98.333	101.33	98.239	97.506	96.784	102.45	98.824	100.33	101.68	105.08	100.12	105.78	94.688	91.823	100.43	100.2	91.31	103.34
108.33	94.816	97.772	111.53	97.499	100.06	94.142	97.926	98.334	107.6	103.11	86.945	100.89	103.64	99.937	93.686	94.496	91.491	86.397	106.61	94.629	95.62	103.32	94.939	101.26	98.376	99.268	100.3	93.996	90.551	91.913	99.584	109.43	99.628	92.813	96.918	95.442	90.711	96.61	93.403	96.612	97.854	88.724	104.02	97.21	100.77	91.543	97.915	103.44	94.57
117.79	105.5	94.939	104.55	116.47	105.93	110.3	111.61	101.37	107.47	102.56	110.13	109.12	103.95	104.71	102.45	99.022	105.69	112.52	99.933	102.83	109.64	101.42	115.38	106.28	110.64	104.52	109.05	100.39	107.98	103.94	96.76	108.95	108.55	103.12	109.23	97.27	102.98	109.26	99.721	104.08	107.83	101.95	98.313	103.7	108.29	108.4	102.41	110.92	109.4
102.92	108.3	118.9	104.76	112.26	109.51	107.4	118	111.35	115.15	105.31	102.54	112.96	112.94	106.78	111.24	105.93	110.38	106.8	107.14	105.11	109.56	101.12	120.97	108.13	111.24	95.89	105.4	108.3	111.78	108.86	114.82	106.88	110.27	102.25	106.25	100.33	101.94	106.31	105.9	115.81	106.14	101.87	102.73	111.98	100.78	106.39	108.97	108.53	102.11
105.06	110.86	118.46	110.15	105.84	107.86	106.81	109.19	102.81	117.16	98.52	115.27	102.83	106.62	105.48	109.42	108.09	101.34	102.46	112.72	108.39	108.29	111.93	109.41	105.94	113.61	100.32	108.46	100.68	99.987	111.31	110.56	111.66	112.83	101.97	110.88	106.08	115.24	104.55	113.85	112.47	108.76	117.11	101.15	103.87	103.41	107.06	103.38	100.53	111.41
92.602	91.075	97.908	95.335	96.449	108.39	88.057	91.96	97.668	98.484	107.38	103.46	89.88	101.86	100.7	100.14	103.37	101.61	93.549	100.48	87.909	98.914	103.27	93.621	98.473	98.751	97.551	91.769	100.23	92.514	110.78	100.79	98.885	83.898	96.253	95.477	100.37	93.69	92.355	103.5	92.151	107.03	96.953	99.372	101.2	105.85	100.21	98.495	108.91	92.09
93.836	106.04	93.575	91.299	102.27	95.057	103.65	101.79	94.327	95.115	88.757	90.683	92.425	91.462	95.683	90.693	93.952	95.771	98.849	98.013	100.35	101.32	97.415	106.09	100.6	98.152	95.945	91.048	99.15	92.345	96.583	97.858	97.433	92.779	96.538	102.89	98.853	93.203	92.664	92.856	102.49	102.07	99.858	103.18	101.76	102.55	88.732	103.53	91.83	101.72
107.08	106.44	106.07	107.37	105.31	109.53	115.85	113.59	104.42	109.02	112.47	106.04	109.28	107.71	111.25	101.81	104.95	114.85	109.3	117.57	117.63	121.61	105.31	116.89	107.66	107.08	116.25	106.86	101.24	107.19	110.89	109.84	110.14	106.25	110.49	111.01	114.04	111.68	105.09	106.1	103.95	110.68	107.75	111.08	106	112.57	107.32	108.48	118.87	103.91
109.37	115.36	113.15	107.66	101.64	109.78	111.6	111.61	107.63	108.61	105.58	108.38	107.08	109.42	113.66	103.32	100.33	113.47	106.82	114.2	114.47	111.28	109.7	114.39	105.25	109.78	105.14	115.19	97.413	112.42	112.31	110.69	109.56	110.15	107.01	101.03	120.18	98.452	112.37	108.03	110.12	99.964	106.68	104.42	113.98	97.481	100.67	120.59	115.06	108.94
106.88	104.99	104.7	109.56	108.63	104.37	107.04	114.52	104.31	111.66	111.47	98.298	106.68	108.25	100.87	105.42	102.98	106.43	99.944	108.58	101.43	98.825	108.65	102.52	102.74	103.71	105.7	109.11	98.908	98.756	106.87	102.26	102.32	105.78	107.02	103.65	105.77	112.76	113.36	99.401	101.37	111.83	112.48	101.41	106.76	102.49	110.66	106.62	106.16	112.22
101.5	99.936	112.02	103.98	103.94	102.47	102.61	103.43	114.04	100.14	104.67	107.76	99.761	108.69	105.3	98.475	109.62	100.3	99.404	102.35	107.61	106.33	104.88	108.18	112.46	105.64	109.52	102.29	99.071	100.03	107.35	96.578	110.19	95.31	90.652	98.501	98.832	120.11	97.763	105.49	106.11	106.73	100.69	110.3	110.45	108.38	96.793	103.47	102.81	107.81
108.33	108.34	111.19	107.46	97.384	115.3	106.59	98.625	106.84	104.6	113.76	97.894	110.91	103.61	107.27	106.03	102.78	105.24	111.83	100.99	112.75	113.58	107.28	108	108.4	104	103.62	108.48	113.03	108.44	109.15	104.49	112.64	101.99	107.48	102.06	103.61	109.68	106.85	101.91	97.808	108.02	107.44	105.53	104.75	100.11	102.6	106.09	106.46	107.13
100.08	112.56	111.56	103.65	113.29	109.74	112.43	105.16	115.38	107.32	111.76	102.01	106.9	109.43	106.61	110.24	107.92	110.69	113.47	108.09	105.71	97.244	110.32	111.2	119.6	111.41	108.41	104.19	100.16	105.67	108.67	111.94	107.03	106.87	106.58	103.65	103.61	111.85	112.55	111.89	107.57	106.51	103.07	118.62	103.2	106.01	121.75	104.11	109.23	107.08
109.69	103.25	103.16	97.013	115.52	112.19	107.52	104.98	103.58	94.705	100.78	105.37	112.05	111.7	102.6	107.16	111.41	102.74	107.37	102.86	104.96	108.11	104.1	97.116	110.14	105.93	96.595	99.997	106.17	102.24	107.07	106.45	107.58	105.06	97.754	96.732	107.66	106.91	114.83	108.19	111.66	97.702	108.39	98.582	102.64	99.355	102.49	106.16	109.57	107.11
100.79	106.83	98.794	103.75	91.648	104.86	104.84	118.95	103.82	101.52	109.21	95.919	112.93	107.39	104.52	111.68	100.4	105.46	125.5	109.77	103.24	102.53	103.12	110.44	103.05	106	99.563	104.94	103.21	103.95	105.89	94.904	108.61	103.13	118.54	104.52	104.68	103.42	109.61	98.027	108.38	114.87	100.98	104.04	102.5	102.7	113.22	102.1	110.42	108.54
103.06	106.59	101.37	105.53	103.73	107.26	106.23	100.52	109.59	106.34	96.782	108.73	114.89	97.49	106.31	100.42	109.84	110.33	96.716	106.94	106.71	99.37	104.16	109.69	110.78	103.2	102.56	103.37	106.14	111.77	111.67	104.17	100.46	106.53	98.053	96.006	98.058	117.16	105.45	103.61	94.843	105.79	110.94	109.01	111.02	108.2	106.27	107.73	105.97	94.801
100.57	120	112.53	113.51	113.62	102.77	112.49	108.86	100.51	113.3	106.16	110.61	105.87	108.26	106.08	100.65	105.42	105.6	103.79	101.73	104.9	111.19	107.02	104.71	107.65	108.91	110.88	106.02	107.23	112.83	104.9	102.71	107.77	101.08	110.11	103.42	108.49	100.41	100.44	100.46	114.1	97.022	117.52	101.2	106.06	108.95	98.918	110.78	106.54	105.3
110.03	116.81	102.32	108.95	104.06	104.28	111.04	105.12	102.57	106.8	108.23	94.916	108.25	102.45	111.01	103.46	106.31	106.94	108.54	109.27	102.64	105.75	97.498	101.03	106.08	106.95	111.1	113.42	100.81	105.86	99.354	103.27	101.12	109.17	109.35	104.23	107.44	111.98	106.78	110.26	97.413	105.08	109.65	112.88	100.82	94.964	103.34	102.11	105.23	110.34
107.43	113.68	112.09	101.49	107.73	104.9	108.29	123.07	98.048	105.72	107.86	111.23	102.34	108.87	113.68	97.346	103.7	111.19	112.01	119.65	102.32	102.59	112.34	104.57	104.08	116.24	106.17	103.82	106.55	99.903	102.59	114.12	106.76	105.5	107	108.13	110.69	103.59	101.94	107.93	109.37	105.59	110.92	104.45	102.45	110.78	106.34	110.42	104.54	115.1
102.88	112.05	103.3	102.98	106.4	113.29	107.16	110.33	106.13	108.08	101.53	104.49	108.45	115.16	106.08	108.96	109.44	97.785	108.7	110.87	115.1	112.07	115.77	114.37	109.55	108.75	112.36	104.69	108.02	100.71	99.445	114.32	110.29	115.84	103.5	104.31	114.02	96.993	108.92	114.39	108.82	112.6	104.6	110.37	109.47	102.97	111.5	93.774	106.26	105.69
101.49	110.92	104.89	108.74	100.29	113.83	108.04	121.77	107.96	115.51	116.84	109.07	105.62	116.78	106.22	103.16	112.27	109.85	111.56	109.54	110.09	115.42	113.93	107.94	106.05	115.61	101	104.55	121.05	108.85	114.28	99.074	105.53	105.11	111.76	112.05	105.06	106.26	106.46	111.55	111.16	107.71	101.64	106.66	106.9	110.26	105.19	106.23	105	107.53
99.991	105.88	111.97	103.56	107.68	108.93	105.42	101.03	117.35	107.39	108.79	104.99	104.31	106.94	109.27	114.08	105.38	105.71	111.94	105.88	106.21	107.74	101.63	118.42	113.42	108.19	102.11	112.01	103.81	108.56	119.52	109.76	100.7	103.55	116.24	110.18	114.37	108.1	106.43	101.56	102.68	111.76	109.91	109.79	107.22	103.71	112.95	104.78	115.29	118.04
103.7	99.144	103.09	102.83	90.313	96.375	96.013	94.093	103.03	98.095	96.963	101.86	99.306	97.295	105.21	99.718	95.889	99.072	100.01	100.37	108.19	100.32	94.555	104.55	97.198	105.83	102.26	99.659	101.97	98.608	95.65	96.728	99.794	105.91	107.43	96.72	97.019	93.009	100.08	94.627	100.58	100.41	104.86	102.08	99.315	98.585	101.44	92.444	101.92	106.57
102.63	95.992	101.38	100.51	97.972	100.79	92.104	95.773	100.52	94.766	101.91	101.36	97.407	107.42	100.54	97.834	94.876	106.04	99.747	101.12	96.176	99.838	93.519	106.99	104.44	98.355	98.442	93.729	102.04	107.48	101.75	108.83	90.908	89.149	102.16	95.802	98.188	98.184	93.445	101.47	103.2	92.523	102.9	108.49	102.89	90.614	108.99	89.599	99.961	99.288
91.836	95.726	105.88	99.625	97.304	95.733	98.31	99.986	100.62	97.998	103.17	92.527	88.881	105.65	98.027	105.19	99.545	84.89	102.37	100.93	94.163	93.317	95.551	98.369	100.37	104.03	103.91	107.39	107.23	98.241	101.63	100.04	97.198	99.193	88.907	96.715	102.65	95.375	110.23	100.39	106.63	88.427	94.336	90.17	99.471	94.847	102.71	102.36	103.28	102.13
96.222	99.874	104.96	90.49	104.51	100.7	101.02	98.321	93.397	94.889	86.572	98.167	105.64	102.86	103.71	105.78	99.128	101.27	98.341	102.92	102.45	88.145	95.273	99.8	107.4	99.027	93.322	104.88	109.27	98.65	102.2	100.1	87.101	99.862	95.07	99.493	100.47	102.6	91.037	87.594	99.266	104.73	96.08	94.993	95.125	103.79	100.63	102.61	103.19	97.426
101.86	100.6	106.96	102.97	105.32	105.8	118.55	106.42	109.56	123.04	117.88	105.44	105.79	105.35	103.58	111.11	108.66	113.51	108.74	100.38	106.2	99.715	117.85	113.55	115.11	108.57	108.24	109.96	102.35	107.57	106.06	108.84	103.97	108.23	109.13	108.12	116.7	108.46	105.2	102.89	109.87	110.32	106.82	111.38	103.23	99.992	110.87	105.84	103.74	107.69
106.99	111.78	118.24	111.09	107	108.61	109.72	104.76	100.98	98.579	113.09	113.9	110.81	121.67	102.68	120.52	102.43	106.59	104.74	102.56	106.3	115.47	105.36	104.64	101.01	104.31	102.64	105.56	113.59	105.7	112.3	109.87	109.86	115.63	101.52	110.92	115.27	104.45	125.28	110.99	103.09	103.7	107.17	109.05	110.64	109.67	113.49	115.64	100.03	103.22
109.93	114.13	101.71	107.64	100.12	110.07	108.73	110.16	108.7	96.996	107.77	102.18	117.28	115.31	111.82	105.13	108.09	105.5	110.69	108.72	100.18	106.3	102.32	104.19	106.22	103.65	100.75	110.12	107.73	110.68	111.21	103.52	106.75	106.58	102.59	113.3	108.95	114.2	108.26	104.99	100.18	106.57	112.72	108.99	104	103.44	107.95	110.6	96.873	106.95
110.29	104.23	100.82	106.36	105.05	109.88	109.04	95.459	104.15	102.26	98.685	109.33	108.8	108.28	104.97	107.23	112.95	101.14	109.76	103.56	106.16	107.68	96.745	114.42	105.32	108.33	108.35	101.8	103.79	111.09	106.01	106.93	100.5	104.54	95.684	97.524	106.75	102.58	104.35	109.46	102.91	99.719	105.8	99.193	101.52	104.39	109.71	97.826	113.22	102.94
98.017	93.429	95.922	103.48	101.49	98.337	83.783	96.016	99.415	92.648	93.327	104.5	103.82	96.039	92.956	99.57	90.729	101.56	107.36	104.54	102.75	96.78	91.56	103.86	100.31	106.46	96.389	94.512	102.47	93.101	94.661	95.924	100.49	95.118	103.27	85.747	93.364	103.63	92.834	96.25	93.071	96.747	95.303	92.868	96.962	105.04	102.96	96.133	99.309	89.557
105.87	112.81	98.594	110.75	108.25	108.47	107.44	114.63	108.37	114.12	103.06	110.91	111.61	99.567	109.95	103.73	111.29	106.42	111.43	104.22	109.84	107.2	111.53	110.77	104.98	100.45	111.47	110.33	102.96	105.09	109.4	110.82	97.805	102.46	111.48	108.59	97.905	107.52	109.24	106.86	106.85	111.36	107.56	111.89	105.81	100.56	98.054	105.19	97.783	97.393
102.3	106.36	103.91	107.1	104.05	102.94	104.26	119.84	106.81	103.37	104.45	113.72	107.97	115.13	103.73	100.76	106.2	93.578	102.82	102.52	114.64	110.97	114.53	104.02	100.79	108.99	108.49	98.94	112.34	113.72	112.94	104.97	110.35	110.6	101.51	110.94	110.87	112.2	100.39	114.78	110.34	104.24	106.96	110.16	105.06	110.25	108.92	101.18	102.14	105.91
105.64	104.95	109.11	109.34	99.831	111.14	104.42	111.16	96.161	105.04	103.39	107.77	108.37	108.99	102.23	109.71	118.09	113.63	104.21	112.89	114.94	109.07	103.55	110.38	108.93	104.46	115.5	105.39	117.88	109.79	105.42	101.64	110.62	99.706	100.41	107.39	105.38	106.77	104.12	121.38	110.97	110.55	111.66	102.74	111.79	111.37	105.04	111	103.31	103.77
102.73	97.986	104.86	99.586	102.2	104.98	105.81	107.08	108.43	104.36	107.78	102.95	106.95	104.93	103.43	104.7	109.99	110.61	105.99	111	114.51	100.29	107.85	108.49	110.07	97.165	105.24	105.82	108.49	116.41	102.59	101.89	99.332	105.72	103.47	112.68	101.36	104.12	95.599	105.92	100.61	102.99	97.858	111.35	106.06	109.06	109.91	108.27	103.35	93.065
112.62	110.3	114.2	105.18	102.64	106.31	107.83	109.4	117.04	102.58	108.06	103.08	105.56	107.44	107.12	114.98	105.31	111.11	109.67	116.43	108.53	107.77	111.98	106.67	104.38	108.77	115.23	106.44	104.6	111.5	97.485	114.92	111.18	104.1	105.86	106.01	117.98	103.64	104.59	116.19	100.11	100.16	111.39	102.29	116.69	105.96	117.83	108.64	103.79	108.91
107.31	114.19	116.94	107.13	99.335	109.78	101.38	109.91	104.77	106.21	101.98	112.74	100.7	107.4	96.763	107.49	101.9	101.23	113.05	109.64	107.82	98.145	106.19	107.18	102.39	102.95	102.67	106.41	97.293	100.13	116.28	105.31	102.57	100.55	107.87	100.99	109.51	109.87	104.66	103.01	104.14	112.9	106.37	106.29	108.16	99.549	103.61	104.28	107.43	109.17
104.99	106.3	109.44	116.3	104.63	118.34	108.26	113.52	105.91	104.34	112.6	104.71	116.6	105.25	102.49	104.42	106.46	104.69	101.13	102.25	105.14	103.7	103.56	108.77	113.81	101.64	101.53	108.89	106.76	110.34	109.04	107.57	106.52	113.61	110.24	116.53	108.34	107.88	107.28	108.73	106.65	119.06	107.15	105.03	110.61	110.13	107.08	111.22	99.143	102.25
111.41	99.63	104.9	110.91	108.74	101.29	102.15	106.03	104.12	108.67	100.57	106.06	99.188	103.39	108.25	106.82	110.73	107.8	112.1	113.5	108.64	102.39	110.53	110.59	106.16	118.97	111.01	107.28	113.13	103.43	99.194	97.705	112.61	113.55	107.85	106.28	103.56	101.96	106.97	112.55	104.34	101.74	110.53	102.46	109.6	100.1	99.897	114.48	106.34	105.48
114.36	101.43	109.86	104.3	108.68	117.94	116.22	107.47	110.46	101.31	106.45	103.56	110.97	117.04	111.24	108.66	110.41	107.74	103.21	110.09	106.85	104.94	109.04	109.73	103.05	102.18	112.51	99.864	108.44	100.02	109.65	105.09	105.78	103	101.45	113.17	112.28	109.15	103.36	112.82	104.07	112.18	103.78	106.98	106.68	102.55	113.73	104.48	105.2	107.82
99.144	104.07	113.32	109.06	111.8	104.98	110.6	114.15	96.86	100.94	117.69	108.17	107.53	104.37	117.76	114.83	106.21	112.28	108.29	109.67	112.53	96.7	110.34	96.153	94.653	107.26	106.4	112.17	109.91	109.93	102.76	104.95	100.08	114.84	108.28	102.08	111.57	108.39	112.83	105.92	103.3	105.69	97.789	103.94	103.72	109.99	101.27	98.598	105.69	110.44
107.86	99.214	99.955	100.23	108.66	101.99	104.51	104.81	108.83	104.61	104.44	108.29	106.87	112.71	105.89	105.28	105.49	110.52	102.82	106.46	111	105.44	112.84	105.15	99.156	103.17	105.1	99.779	111.17	101.49	99.494	115.98	114.73	109.19	114.68	102.8	105.05	110.08	104.14	111.78	104.32	102.25	102.48	108.25	105.23	104.3	106.24	107.39	102.08	104.46
110.34	106.38	114.53	107.43	117.51	104.91	102.31	108.54	103.92	104.33	111.89	107.17	108.81	100.22	104.54	109.54	104.74	103.9	106.73	93.093	116.73	108.39	105.72	96.838	101.27	102.44	106.78	107.37	106.41	101.28	104.86	109.88	109.49	110.22	99.527	103.39	102.76	92.343	106.67	108.75	90.425	113.27	99.267	99.781	99.534	104.31	99.027	107.26	115.32	118.62
110.01	108	111.03	103.69	109.84	122.03	109.39	112.61	107.2	107.12	110.64	110.19	105.89	108.62	117	107.43	103.33	114.15	111.95	116.61	108.25	108.11	109.8	107.77	105.37	107.29	113.88	113.68	115.63	109.31	112.29	109.33	109.87	109.95	105.98	118.53	106.24	110.16	110.26	111.21	110.15	113.87	112.95	115.8	116.08	108.43	109.39	106.29	110.45	108.36
107.66	114.14	98.913	106.76	100.52	107.93	102.92	107.59	101.11	113.81	105.55	103.21	107.51	105.9	107.71	98.935	98.303	95.095	110.61	104.14	108.27	105.17	100.75	108.06	104.7	106.12	112.2	105.22	112.74	110.06	99.117	114.24	106.45	102.64	110.61	104.11	112.11	107.16	105.18	108.38	109.42	105.12	105.46	107.47	102.27	99.571	109.63	102.54	105.75	98.51
106.65	113.49	98.013	113.92	113.53	97.317	97.916	113.27	110.56	105.43	112.74	110.66	103.32	117.84	114.97	97.539	99.199	99.553	103.91	113.99	107	102.52	95.714	120.68	104.32	114.86	99.399	98.934	110.63	111.47	110.65	105.81	114.22	108.04	112.08	116.18	111.97	107.06	107.1	111.55	101.42	112.99	104.67	114.16	104.09	102.79	97.937	106.87	111.52	108.24
98.44	100.24	103.66	109.09	108.97	107.11	97.835	105.56	107.73	111.24	111.57	111.66	103.93	106.84	112.46	109.97	112.08	111.11	105.38	105.05	104.94	94.483	111.51	105.59	110.78	101.51	106.08	110.11	105.12	101.9	102.21	110.9	113.45	106.29	110.71	104.12	103.75	96.959	98.748	108.71	110.37	106.06	112.58	104.86	109.1	107.46	120.47	109.84	104.21	110.64
101.66	93.869	102.31	102.65	86.983	98.549	86	97.453	99.305	96.111	98.686	104.04	102.01	101.89	102.2	94.523	99.235	83.38	103.85	109.21	102.64	102.17	99.23	103.97	107.07	105.09	96.322	93.974	102.9	94.696	101.39	100.44	98.934	96.454	103.23	88.693	97.421	97.1	102.93	88.928	100.64	102.27	107.81	97.806	97.583	103.7	102.56	95.85	103.58	99.529
104.74	104.47	100.85	105.78	104.71	102.85	104.5	104.66	98.11	115.5	108.62	101.46	103.98	100.01	111.11	106.66	108.18	102.65	101.99	104.27	103.75	102.13	107.05	106.23	107.67	93.39	103.5	113.54	105.89	109.85	112.84	99.301	104.43	106.14	107.57	105.86	111.82	108.79	95.213	96.618	109.22	111.76	99.444	109.37	105.41	107.33	105.5	111.96	104.16	101.94
104.33	104.69	106.76	108.84	98.105	102.33	99.834	111.87	105.64	94.22	111.19	118.05	108.61	114.88	96.47	110.62	100.32	108.52	113.95	106.53	109.4	96.777	115.92	108.27	94.951	112.39	106.59	111.66	107.59	99.118	111.62	96.769	107.07	110.92	104.74	112.19	106.44	93.482	112.99	98.707	108.21	112.57	107.15	107.83	115.17	98.718	102.93	116.07	108.89	110.2
100.56	106.43	98.205	93.66	105.58	102.67	111.29	102.36	106.06	92.23	90.706	102.15	94.3	101.57	96.757	107.96	108.68	92.468	101.78	97.187	99.186	92.16	98.028	104.26	101.66	90.75	101.1	98.633	95.987	92.679	96.922	106.01	105.72	109.55	97.996	93.779	103.54	92.684	102.95	98.832	92.391	96.814	98.996	98.154	96.102	97.649	98.255	91.075	87.646	99.061
107.5	109.77	109.02	110.06	107.72	106.39	100.97	111.95	104.01	105.42	97.258	104.5	106.92	107.88	98.348	112.67	105.39	107	108.3	105.8	114.02	102.4	96.756	97.619	110.97	107.11	115.34	110.87	109.62	102.97	101.03	114.24	103.63	102.27	103.52	99.687	101.82	102.23	108.16	107.26	103.69	102.08	100.69	109.01	109.58	108.56	105.26	115.15	99.411	112.63
95.354	104.06	99.318	100.3	95.722	111.12	96.007	91.262	107.31	97.043	97.951	97.52	98.387	99.381	104.67	100.24	94.802	104.55	101.66	104.58	96.836	107.56	101.38	88.837	99.219	105.29	106.06	102.46	103.79	105.66	101.67	88.775	97.675	95.324	100.44	93.238	103.41	98.087	97.892	98.888	92.874	97.814	93.253	104.89	98.523	103.8	96.3	101.12	104.14	101.3
106.78	99.745	107.63	98.533	96.22	97.464	101.63	109.07	101.7	98.274	116.42	102.27	119.08	104.49	107.17	118.21	105.79	105.94	110.77	102.98	106.32	110.94	108.54	115.25	111.77	99.097	104.2	109.72	107.58	104.9	104.1	103.82	108.02	112.72	107.09	102.1	102.45	112.91	108.58	99.798	113.71	105.53	105.46	115.44	106.42	107.69	105.38	109.18	108.33	105.79
100.72	106.14	97.896	99.578	113.72	109.74	102.97	103.55	110.66	114.3	105.91	111.7	102.27	96.328	110.5	116.87	101.6	97.406	98.428	111.05	111.24	118.45	106.68	106.92	111.91	104.98	107.62	93.083	98.686	107.7	103.82	107.51	103.05	104.64	109.43	101.3	98.456	104.33	102.93	103.59	97.376	112.73	103.05	109.9	116.15	111.33	119.9	96.519	101.56	106.06
107.34	109.56	100.23	107.49	106.45	111.33	112.14	120.21	110.56	95.346	107.66	108.03	106.79	103.87	108.01	104.09	109.66	104.07	105.03	108.94	103.96	105.34	106.25	103.4	110.62	108.03	108.31	109.98	108.16	102.35	112.66	101.53	101.71	103.82	110.95	103.52	105.7	100.91	103.48	106.98	105.5	104.88	109.71	103.49	114.38	111.08	98.571	107.34	96.446	101.76
101.52	95.986	102.27	98.227	99.901	99.071	104.08	99.201	103.45	98.909	103.65	92.925	105.64	99.902	94.584	111.51	102.7	95.062	97.638	104.24	106.65	102.43	102.44	98.599	103.01	107.4	90.243	97.687	107.01	100.97	92.318	93.812	104.96	100.55	95.577	103.18	93.27	97.907	97.031	95.784	100.31	104.7	95.681	108.6	95.316	102.21	100.9	94.528	103.8	103.13
101.66	108.02	106.7	99.438	110.23	113.72	108.96	109.08	106.15	103.57	110.64	116.73	107.16	101.57	100.58	110.14	101.65	101.88	106.35	108.82	109.79	109.8	101.16	106.71	106.4	103.86	108.03	105.95	112.93	107.62	108.82	114.85	104.38	107.72	107.98	106.83	114.27	111.2	105.3	115.39	110.97	102.96	109.55	106.76	106.27	102.68	103.92	109.46	111.28	118.47
111.98	111.86	109.92	113.22	112.61	103.1	115.54	109.75	112.07	114.11	116.93	100.59	116.22	107.51	107.73	108.2	105.39	116.21	112.3	112.47	100.66	112.76	100.25	109.93	107.36	108.96	118.17	103.49	111.19	115.28	105.5	109.68	111.04	112.09	115.47	116.62	116.11	111.84	107.68	113.36	109.84	113.13	116.42	113.26	112.52	107.78	114.95	116.51	107.91	113.52
115.37	109.49	114.23	109.67	101.45	118.33	109.86	108.99	112	111.67	108.87	110.14	107.83	113.32	102.44	110.79	98.903	106.22	106.58	118.18	110.98	107.77	114.94	100.44	98.794	101.44	114.73	108.28	103.46	102.32	109.6	115.27	111.58	102.01	105.11	100.94	104.15	103.39	106.12	110.88	98.55	108.88	110.5	94.377	102.95	107.25	103.6	99.278	106.78	102.21
98.939	98.209	98.181	105.28	89.557	99.469	100.18	99.185	109.97	105.6	106.96	92.29	100.69	104.13	100.98	106.76	100.57	109.29	97.896	93.554	114.21	94.276	109.65	107.73	99.036	93.83	103.54	95.443	104.78	100.57	94.254	110.33	102.41	99.451	100.3	104.05	104.71	102.11	97.089	101.9	100.28	104.37	103.52	107.86	99.92	110.87	106.94	98.032	94.431	101.95
116.56	106.1	101.29	103.34	103.69	107.98	106.43	103.1	103.8	106.86	104.21	105.09	103.47	104.7	112.11	114.81	108.1	106.53	98.149	101.89	96.522	101.22	106.47	108.75	106.8	100.9	107.9	102.15	111.09	107.06	108.13	104.68	98.909	111.98	113.04	102.46	108.97	98.558	112.93	110.17	98.501	115.78	111.77	113.81	110.96	99.793	107.48	116.01	103.53	103.85
97.048	108.13	108.01	115.16	110.43	117.1	102.73	123.17	106.54	119.6	112.02	106.51	112.53	106.84	118.11	113.76	108.56	110.76	114.27	111.36	119.14	113.94	108.85	110.13	105.43	106.37	104.58	121.4	108.44	116.79	120.64	113.12	111.03	106.73	108.23	108.32	102.95	106.46	112.33	111.69	111.25	111.61	109.38	117.51	117.02	108.28	107.61	113.67	107.12	112.48
101.32	99.322	104.01	98.329	95.659	106.33	92.747	101.56	105.66	104.92	96.595	101.67	98.898	108.86	102.88	99.702	105.82	96.722	100.04	101.79	95.279	98.933	101.75	101.27	100.38	109.12	95.944	105.86	98.986	101.17	95.413	91.916	102.56	95.893	105.44	97.818	97.628	107	99.332	102.33	105.9	101.2	95.815	96.589	104.44	99.62	95.914	95.773	108.84	106.83
108.12	105.23	110.1	113.55	108.83	97.824	102.06	98.369	109.42	104.18	111.49	115.6	109.26	107.69	109.38	108.37	104.72	101.56	109.78	112.75	106.89	109.11	113.94	100.42	109.88	108.48	106.3	108.05	104.14	112.36	108.18	107.73	98.795	106.06	110.43	101.28	104.19	95.389	109.69	98.459	102.39	105.11	100.62	102.62	95.969	107.67	109.31	110.83	107.11	110.2
95.634	91.819	91.455	96.016	87.647	94.611	105.68	104.83	101.87	91.58	92.812	91.498	97.443	93.959	101.51	99.42	88.939	94.86	105.99	96.031	94.493	110.25	107.7	95.323	101.99	93.562	96.262	105.48	95.986	98.221	102.34	103.2	99.042	96.748	101.99	98.018	100.71	103.3	91.824	93.559	87.516	95.507	94.23	96.545	104.48	92.321	90.999	101.69	99.212	98.914
102.23	112.55	97.621	99.765	104.9	106.68	100.85	107.93	107.11	101.16	105.07	116.37	108.26	104.45	102.56	98.137	112.61	102.28	105.93	107.01	106.44	100.57	108.03	99.368	113.94	104.43	105.84	111.06	108.56	107.35	103.68	102.46	95.466	107.9	95.989	110.41	99.742	103.58	99.937	114.52	112.09	98.719	107.35	104.75	104.57	105.95	104.57	104.22	111.2	102.72
101.9	88.669	102.86	95.568	94.081	92.623	97.11	89.142	97.452	100.96	91.116	88.256	105.1	97.02	94.953	98.982	98.497	98.922	87.995	95.347	110.86	99.099	96.246	98.19	99.47	98.357	101.08	103.57	93.542	98.426	94.102	103.07	101.09	98.046	100.25	104.12	100.11	93.416	92.036	90.125	106.6	96.658	96.538	96.769	97.358	89.203	99.381	90.543	88.802	99.882
107.61	113.13	104.17	108.3	107.03	106.48	112.05	107.62	99.932	100.97	104.98	106.36	111.76	112.83	104.73	103.26	102.27	105.66	110.22	111.56	108.68	101.23	110.7	102.93	101.45	104.11	105.45	105.66	106.62	96.145	105.69	99.985	116.57	106.95	108.37	110.56	107.27	102.65	108.49	101.49	108.78	111.99	105.43	109.26	101.38	116.42	103.5	101.07	105.18	108.64
101.87	106.26	102.91	105.13	104.2	91.065	97.946	96.4	92.818	98.303	102.66	94.232	112.88	96.199	104.81	95.544	98.528	94.939	96.756	102.58	108.37	94.976	98.781	94.728	103.36	105.07	95.942	101.99	103.43	100.04	100.98	101.43	97.383	97.524	89.329	103.05	104.66	96.203	100.74	96.44	105.23	96.568	100.26	95.941	100.91	85.72	98.627	95.108	99.333	99.062
106.67	108.92	94.385	96.673	98.442	101.78	97.314	93.471	96.629	89.344	102.32	98.23	102.53	99.432	94.558	100.54	98.25	101.45	98.946	103.78	98.318	98.273	93.429	96.338	99.279	102.15	98.943	99.512	92.94	104.25	93.96	101.75	92.839	96.007	93.667	97.999	102.07	101.45	91.758	103.9	96.642	95	98.573	93.103	99.976	100.07	95.724	90.719	95.868	98.902
114.93	103.77	106.62	105.27	103.82	111.29	111.24	97.469	96.078	104.4	109.12	107.37	108.04	109.09	114.91	109.66	106.57	105.25	110.57	107.08	98.894	106.21	98.555	104.48	107.25	110.3	103.19	109.22	107.23	106.92	110.3	102.34	106.98	114.77	105.31	110.34	107.8	114.27	94.812	110.25	98.967	115.44	101.74	106.38	115.52	106.8	99.407	112.01	107.38	102.01
108.5	105.85	102.62	109.45	111.13	102.75	105.6	104.13	103.62	98.259	93.777	101.05	103.33	106.66	106.96	94.627	101.99	104.63	92.855	100.87	101.48	102.05	95.522	104.86	101.97	105	107.39	102.44	100.24	112.91	106.41	105.28	101.91	100.7	103.68	101.65	109.07	100.72	101.78	104.33	101.42	103.32	103.48	98.859	103.26	96.668	102.9	97.437	100.22	109.54
107.47	111.57	108.81	112.31	101.42	103.15	117.75	104.64	105.25	106.93	97.916	109.55	107.13	108.87	105.04	103.14	100.24	106.78	112.91	103.23	106.95	105.5	105.73	107.68	102.55	105.1	105.01	105.84	111.08	106.61	104.31	111.22	111.36	101.08	107.78	104.9	95.797	101.89	106.78	103.63	101.31	106.84	108.97	96.096	107.28	105.65	109.99	100.2	108.65	107.25
100.04	107.33	94.831	112.3	102.46	104.34	111.49	101.15	105.81	102.24	110.62	103.33	108.51	113.03	110.56	111.14	108.95	107.48	106.59	106.38	111.35	110.69	97.82	109.09	98.884	101.58	110.16	115.23	99.216	104.81	109.44	109.6	108.69	104.16	103.63	111.79	98.882	110.91	106.81	112.46	105.73	102.04	110.31	109.73	120.8	104.59	111.39	113.1	113.36	108.74
103.94	109.34	102.42	115.15	114.29	104.95	121.98	106.12	110.8	109.56	112.01	115.4	106.26	113.99	110.19	119.35	105.51	112.77	107.65	111.86	109.73	106.61	106.38	108.27	110.55	100.74	116.05	101.33	117.76	119.14	106.06	109.31	113.86	105.01	106.78	117.64	110.49	114.92	106.5	112.1	106.61	106.91	107.53	107.31	115.7	110.53	109.42	106.52	99.126	111.71
91.524	100.9	97.586	99.098	99.242	97.074	100.23	105.24	97.67	102.77	103.26	99.507	97.78	98.743	110.55	99.377	99.672	105.81	93.882	104.06	102.35	100.43	102.69	103.31	98.542	95.872	103.86	100.3	97.119	100.53	96.483	98.247	102.58	93.51	102.29	88.63	109.62	102.64	100.81	98.461	104.71	103	93.401	101.53	105.74	109.62	95.727	92.206	102.03	102.64
93.348	99.847	109.09	103.27	107.22	98.391	102.81	100.52	101.47	93.175	96.164	105.25	95.409	106.35	99.542	105.09	101.01	94.762	94.37	92.926	97.48	104.4	109.72	103.3	99.306	106.45	90.541	103.37	97.707	100.07	90.805	86.599	95.601	95.358	103.87	96.929	103.19	91.46	92.201	104.14	100.67	101.76	103.48	95.743	95.727	102.99	107.33	103.13	99.64	102.54
105.02	112.1	110.28	114.21	106.62	99.846	113.63	106.83	107.82	116.75	100.21	115.24	108.24	105.12	101.01	104.66	102.87	100.89	101.1	99.766	103.22	114.12	101.71	104.85	107.37	104.31	103.18	99.715	101.87	117.23	108.66	100.65	93.5	96.061	102.43	108.31	112.6	108.66	110.41	96.346	107.43	106.48	108.39	112.07	116.87	104.21	119.62	107.98	105.62	106.35
97.219	101.64	103.61	99.499	107.37	106.78	96.179	107.39	95.272	101.67	99.418	98.128	98.913	93.349	101.86	92.983	88.99	100.53	92.448	92.563	95.481	92.514	103.37	101.64	93.011	92.966	104.6	99.766	99.943	105.34	91.088	96.424	96.051	103.46	99.336	99.345	103.35	101.46	98.546	99.475	95.431	111.6	101.48	102.16	95.954	94.118	98.444	104.59	88.366	97.984
102.32	114.29	96.219	99.593	92.849	97.242	99.036	99.8	95.753	96.163	97.57	101.46	100.42	101.94	90.044	96.831	100.02	94.177	102.26	96.42	98.537	94.72	110.12	99.161	105.76	95.124	94.574	91.245	102.03	99.955	99.966	101.86	100.34	97.649	105.21	101.87	95.59	101.16	97.14	93.391	98.039	97.499	91.273	104.08	100.19	94.3	100.44	91.384	99.417	99.275
109.12	104.77	105.42	97.963	100.06	111.47	105.64	105.09	102.8	108.34	107.84	98.33	105.37	113.68	104.54	107.49	100.59	109.16	104.31	112.09	103.75	114.3	113.55	106.06	108.58	107.86	104.12	108.89	95.315	102.42	106.82	106.84	110.35	105.92	106.96	106.58	109.24	107.46	97.186	100.21	104.42	107.36	98.18	99.729	101.61	107.4	109.56	108.74	95.94	100.52
93.73	98.585	109.9	101.13	98.962	96.153	96.2	90.925	96.967	99.944	99.387	105.21	91.466	104.13	106.75	87.736	93.202	101.66	97.169	98.908	98.218	96.326	98.041	100.78	104.46	91.881	107.09	97.915	96.192	101.06	101.32	100.95	94.083	101.61	104.84	94.922	96.529	101.39	98.896	101.26	95.646	94.541	99.398	101.4	100.27	100.22	96.944	98.264	101.03	100.36
103.14	101.47	104.54	95.735	99.741	104.22	100.37	97.037	99.326	102.5	92.741	104.86	91.74	101.8	102.15	94.947	107.18	95.818	104.87	103.41	96.807	85.422	106.69	98.868	105.2	109.81	103.11	104.12	96.481	107.09	106.45	100	94.597	103.45	109.12	97.014	99.969	99.061	108.92	96.31	95.474	107.35	106.45	101.75	100.27	100.92	99.306	103.91	102.56	106.45
94.835	109.37	96.424	109.38	105.18	103.31	106.87	97.926	114.34	94.821	107.26	107.56	109.07	103.83	102.5	113.37	105.75	106.08	101.92	94.933	104.29	109.73	103.48	105.07	100.86	112.29	105.07	106.7	110.58	103.76	109.74	107	109.39	106.3	105.06	109.16	103.23	110.88	108.82	108.02	101.6	103.38	100.19	100.18	108.66	101.85	97.018	116.44	108.46	112.4
112.78	106.06	104.88	107.78	110.98	105.24	99.543	105.22	103.79	96.857	104.47	102.92	108.6	118.33	108.44	99.503	103.39	102.21	103.86	109.69	99.059	102.61	94.556	116.81	101.36	112.55	91.779	105.32	108.06	107.76	111.31	101.57	110.45	102.28	103.52	98.41	110.02	95.041	101.6	103.21	108.36	107.66	105.55	93.113	105.56	106.76	102.07	103.15	103.51	107.58
99.629	97.756	104.95	102.14	87.286	105.42	100.83	104.2	97.491	99.957	94.05	103.81	100.21	97.567	103.6	102.99	99.583	90.994	100.28	96.028	110.11	100.56	102.34	109.35	100.18	102.14	116.26	105.11	109.12	108.39	110.97	101.73	97.378	102.64	103.78	100.24	100.65	98.381	100.16	112.7	98.835	99.412	97.753	102.59	101.27	96.078	98.902	112.73	94.947	97.523
118.08	106.08	115	107.49	98.864	103.04	109.25	100.65	104.33	106.14	102.02	101.03	102.4	104.55	111.48	108.22	104.52	100.02	99.605	111.58	111.23	97.713	99.963	102.84	105.94	109.1	112.64	100.84	108.15	104.51	108.53	111.31	118.92	103.14	103.26	114.42	106.43	112.74	104.9	100.92	97.051	102.39	105.38	104.37	100.3	100.38	98.014	108.99	101.36	111.23
92.016	101.04	96.775	101.07	96.638	87.626	91.861	96.712	92.108	103.12	106.82	92.724	99.859	98.514	97.076	107.21	91.361	99.917	104.66	108.32	95.643	106.8	98.372	94.188	98.936	103.95	93.05	101.2	113.19	101	98.017	105.98	100.55	95.488	103.32	91.129	103.36	99.158	93.403	101.16	101.82	100.87	88.089	106.38	90.782	95.989	93.88	100.04	100.8	95.213
104.07	103.77	103.23	99.284	105.95	102.67	105.44	98.569	114.94	112.18	103.52	103.63	103.78	104.08	100.97	109.02	114.96	105.72	111.15	103.37	104.2	104.91	112	107.33	111.55	111.55	113.32	110.74	102.63	102.97	104.56	102.05	106.61	113.26	102.09	104.97	99.304	109.78	99.944	108.63	105.75	108.23	98.092	116.52	109.81	110.79	109.01	105.64	107.07	105.98
103.12	92.198	95.47	108.1	92.692	99.028	93.351	105.74	95.893	95.54	100.92	97.742	97.025	106	98.783	105.41	97.689	93.247	100.93	96.071	108.51	101.48	98.215	98.2	99.839	86.806	94.287	86.965	108.55	97.83	100.84	105.39	103.32	99.075	101.06	101.57	94.519	101.04	100.87	103	97.154	96.015	92.896	93.418	101.38	91.615	99.672	100.85	95.611	103.79
109.09	112.69	114.24	107.1	111.28	99.379	101.88	115.64	106.66	108.36	99.692	107.62	116.56	101.6	104.27	106.22	104.32	107.16	108.24	104.04	107.57	109.97	109.22	112.02	103.01	95.45	110.16	113.22	105.98	106.26	115.43	106.36	97.768	102.62	111.55	112.09	110.72	103.3	101.78	99.837	100.69	107.39	110.22	105.8	95.208	108.85	103.13	110.06	103.57	102.95
115.36	115.37	106.72	108.87	111.87	117.23	114.35	113.8	110.36	105.43	117.99	105.56	108.41	110.09	109.36	100.85	114.68	104.24	116.67	108.28	110.16	109.35	114.07	99.486	103.16	98.382	92.904	107.09	108.47	112.98	112.17	98.231	108.65	113.06	107.55	109.69	101.26	118.5	102.5	111.2	117.05	105.21	102.32	105.6	104.55	105.87	106.11	101.64	105.68	110.62
102.6	109.93	110.04	110.72	104.06	101.34	104.59	110.69	108.54	109.79	103.67	106.3	106.86	110.76	108.36	112.81	109.46	107.49	103.63	100.13	105.22	114.47	102.9	109.41	102.8	106.69	117.33	113.87	105.67	107.46	111.4	108.72	107.1	98.011	102.12	100.18	107.17	108.78	104.19	112.08	107.4	111.13	99.971	104.19	109.83	115.33	101.05	98.881	104.97	116.1
89.829	103.44	100.02	91.725	92.642	103.99	98.548	94.645	106.1	99.407	99.496	108.95	96.133	100.62	103.97	98.722	103.56	89.357	95.171	94.079	101.02	101.65	99.036	108.3	93.86	100.79	116.68	97.864	95.18	100.8	93.075	105.6	103.45	94.111	98.075	92.693	104.86	92.982	101.38	103.28	106.76	94.556	105.07	102.03	102.99	101.71	100.35	93.228	101.76	99.709
113.57	110.68	110.68	105.8	107.75	112.06	111.58	114.4	109.64	103.62	112.92	104.22	106.17	110.31	106.8	104.02	109.72	112.95	109.74	108.76	107.69	107.36	114.1	105.47	105.82	105.78	106.81	116.09	111.63	117.86	113.44	111.19	117.43	104.99	107.2	111.44	116.25	109.58	112.52	99.122	104.48	117.02	111.71	103.4	109.84	105.63	101.32	111.29	120.26	106.14
108.98	96.808	104.29	96.84	89.341	106.17	106.61	98.455	100.85	99.16	99.692	100.42	104.75	100.9	105.83	109.77	102.58	99.293	101.45	100.77	102.81	95.935	100.4	101.67	100.97	102.36	104.56	105.71	91.037	98.11	99.07	96.841	98.549	96.135	95.547	99.878	104	100.73	106.18	106.78	95.425	96.542	99.682	92.556	101.3	95.918	98.928	102.97	96.404	109.85
106.7	116.2	113.04	109.8	100.09	113.97	103.36	109.56	106.51	106.27	109.06	109.46	104.92	103.57	110.6	106.42	111.78	104.29	107.76	110.74	115.61	109.8	100.64	108.93	113.2	100.7	109.01	111.79	109.98	115.28	110.07	111.42	109.78	110.85	103.38	107.69	111.4	106.73	104.3	112.4	112.18	102.45	101.31	101.3	99.371	105.6	103.75	115.52	104.78	106.32
108.89	117.9	100.07	107.18	109.96	102.83	107.49	110.21	107.87	93.317	114.04	103.16	102.93	109.64	111.3	95.543	96.883	122.65	110.61	103.23	108.28	108.86	116.52	116.64	107.86	102.48	104.87	101.25	109.71	107.4	108.41	107.69	108.34	106.42	116.16	113.21	102.22	100.32	101.49	111.43	101.47	100.17	100.66	104.42	112.85	102.15	110.6	113.4	106.58	105.04
106.3	96.745	97.017	95.209	96.616	100.66	97.838	99.087	101.3	99.535	95.041	95.958	105.84	100.72	104.16	96.728	109.34	105.08	91.568	102.82	98.06	103.28	109.93	96.469	96.654	101.27	93.685	98.873	107.66	98.555	92.034	99.562	96.558	105.34	106.23	104.58	95.469	101.16	100.3	97.835	99.429	97.969	96.506	100.18	105.83	105.66	99.56	108.24	104.25	103.36
100.06	107.59	105.54	111.24	103.91	107.11	102.64	107.17	104.31	103.94	106.6	102.24	106.16	106.45	104.72	106.56	94.191	106.66	97.407	111.61	110.59	110.62	106.66	111.75	98.984	107.78	106.74	96.47	102.83	102.76	103.6	107.22	99.436	99.289	106.28	111.28	108.25	105.64	103.4	111.37	100.97	110.64	108.77	101.32	101.99	102.89	104.66	103.37	106.68	108.93
100.01	98.491	112.22	103.23	106.54	102.61	113.26	102.73	111.71	97.61	105.81	105.45	103.94	107.96	100.16	106.52	106.43	105.05	112.65	106.98	100.38	100.38	104.42	114.35	106.89	102.95	109.53	105.77	104.61	104.7	106.48	106.39	109.59	99.417	114.45	106.68	111.54	99.965	105.48	103.43	106.41	108.8	103.22	107.6	110.44	103.49	109.04	108.39	106.21	106.68
108.53	98.519	100.44	106.18	105.04	95.147	109.47	107.74	109.24	100.59	101.31	108.28	106.6	98.48	107.77	104.02	109.85	111.71	105.66	106.67	104.73	101.19	104.28	106.52	108.01	103.95	106.6	102.73	104.9	106.28	98.021	108.22	101.2	96.463	98.844	103.82	101.65	102.03	107.97	105.85	104.15	106.95	104.98	108.73	106.27	104.4	103.07	112.93	119.74	111.22
107.48	99.56	102.22	97.834	95.616	97.442	98.743	94.594	100.57	104.4	98.968	106.44	103.12	108.54	99.335	94.601	102.1	100.83	90.581	94.099	88.643	100.2	98.377	97.487	100.7	95.993	97.032	102.02	93.619	110.96	101.48	96.726	99.898	102.82	106.06	94.891	103.46	97.345	103.61	97.41	87.59	97.331	93.341	98.364	103.41	100.79	99.706	88.039	92.592	91.793
101.08	92.915	108.51	94.539	92.02	98.176	103.71	106.41	95.267	104.58	107.41	104	94.306	100.82	100.42	100.21	94.728	97.392	107.66	95.951	95.851	97.972	104.11	91.747	98.368	112.01	106.56	109.95	102.95	96.701	95.522	100.35	94.343	100.02	96.406	95.462	105.54	100.89	103.96	94.179	95.588	100.81	96.45	101.57	97.061	101.15	109.58	102.37	99.886	102.28
111.89	107.25	105.23	113.4	118.43	109.49	107.17	102.92	111.61	116.25	99.758	111.62	111.28	111.45	106.44	115.41	109.26	103.66	113.32	109.02	110.26	106.68	116.35	106.28	109.44	109.82	108.45	108.34	116.17	111.06	113.29	114.68	108.05	109.43	106.21	106.35	97.759	115.39	108.35	122.76	104.6	102.33	111.65	111.46	105.85	112.28	104.58	99.946	110.07	112.48
107.51	109	106.58	107.32	102.46	108.38	102.39	102.64	104.25	102.01	108.6	105.8	100.4	104.61	107.41	102.23	102.1	103.37	105.33	106.89	106.78	97.291	103.3	103.32	106.48	110.08	106.03	105.8	103.98	112.28	97.499	109.08	99.919	99.494	103.69	109.07	110.25	111.93	105.1	110.33	105.25	111.66	108.68	109.83	98.324	99.852	104.9	109.62	102.88	103.84
105.16	104.53	102.13	102.23	102.23	106.32	98.151	99.511	104.35	102.65	108.11	94.812	97.323	109.21	100.26	104.98	101.65	95.913	108.81	102.87	108.47	102.37	99.867	95.456	94.129	99.036	101.92	96.417	101.29	102.93	97.661	110.26	108.57	97.163	99.481	96.065	103.19	102.83	100.95	102.22	99.737	94.04	104.37	96.473	100.03	101.99	100.05	104.81	102.17	88.874
101.78	101.09	96.128	102.34	107.45	110.3	109.55	102.13	97.457	91.819	97.375	94.507	96.666	100.32	98.694	99.774	109.08	101.45	104.24	84.683	109.54	97.073	96.945	92.647	94.258	100.51	96.409	98.315	99.619	95.187	103.52	92.912	99.043	99.855	89.022	98.404	101.32	98.298	101.87	99.106	102.48	104.89	99.799	97.125	97.241	100.29	110.29	100.33	99.324	99.804
104.08	106.74	100.88	101.89	95.482	100.62	102.61	100.3	108.26	101.79	105.71	101	109.62	99.63	99.473	95.445	103.71	95.774	100.75	106.96	102.86	99.203	102.31	101.45	101.15	101.27	92.352	100.63	88.775	103.34	104.22	109.6	110.85	96.744	108.93	106.43	92.667	97.184	94.881	95.748	99.104	98.267	99.95	99.044	101.42	94.77	101.34	115.48	101.84	109.98
104.28	108.74	107.7	105.29	106.38	102.38	106.79	105.3	104.77	108.46	105.59	100.98	101.84	108.29	100.9	99.03	102.67	103.87	99.038	100.62	101.78	103.85	105.94	107.48	98.232	112.41	101.35	101.23	100.37	107.24	98.179	108.57	100.44	100.17	108.45	107.55	101.74	109.86	113.66	104.43	103.88	104.32	106.06	104.72	108.28	107.85	109.06	114.46	98.95	112.27
96.254	96.825	118.51	105.21	108.57	105.83	101.9	99.047	110.11	98.918	109.8	107.91	100.41	106.32	103.57	103.65	109.5	104.42	102.79	98.054	101.73	92.409	112.89	104.85	107.4	111.85	104.49	113.98	107.22	106.18	108.52	113.85	99.685	107.21	110.91	102.95	102.5	112.9	97.972	113	106.86	112	116.59	105.74	99.715	107.76	111.32	111.38	103.64	109.26
111.46	111.95	109.39	95.27	104.18	105.37	112.61	104.03	108.66	118.25	112.37	98.779	100.59	111.14	108.08	106.64	97.558	104.6	104.79	103.13	106.18	99.141	106.41	111.18	110.41	111.92	103.18	104.03	102.5	105.14	101.68	106.77	92.165	110.33	101.85	99.989	100.5	106.44	111.69	113.41	105.08	111.08	113.52	107.59	110.18	99.801	110.91	100.92	104	106.06
100.56	104.11	96.646	99.697	91.492	102.91	99.811	101.75	115.25	112.13	110.58	99.322	109.49	99.579	106.14	101.68	103.4	107.61	108.16	111.84	115.4	108.84	101.76	105.19	102.55	108.32	109.24	111.43	100.27	102.01	108.32	111.99	105.42	111.44	97.077	98.981	110.58	105.26	100.99	105.95	102.4	105.45	107.67	107.7	108.27	108.08	100.83	97.359	104.77	103.95
104.06	105.25	116.83	109.39	108.2	96.919	111.32	110.78	102.72	112.19	107.4	102.06	101.82	110.34	93.557	111.38	106.56	111.29	103.51	107.99	102.74	113.26	108.47	102.75	107.98	105.99	107.84	104.93	115.05	103.44	111.96	102.21	111.03	110.58	104.72	103.09	104.81	106.85	119.46	99.439	107.1	102.54	105.99	107.29	114.02	102.23	97.593	101.57	106.42	103.37
91.56	93.176	100.63	95.555	101.96	101.73	95.888	89.777	95.391	96.11	97.601	105.85	97.363	94.135	95.994	94.043	94.066	94.486	91.56	98.072	96.517	103.1	101.99	107.9	102.27	94.526	95.687	103.39	99.783	95.479	95.336	96.328	97.034	97.659	96.999	100.94	97.738	96.511	96.158	91.002	102.26	87.779	106.36	105.95	98.747	95.54	103.38	96.288	98.197	99.169
115	111.97	104.74	93.369	110	108.67	111.33	112.39	103.61	104.81	102.68	107.18	91.367	106.5	111.28	111.11	104.67	103.74	109.94	106.15	98.897	111.67	105.4	112.78	113.85	110	112.08	105.87	109.43	107.8	109.46	99.592	109.45	104.24	116.08	104.92	106.21	105.17	111.42	101.12	109.21	114.98	108.83	114.02	116.11	95.215	111.72	114.14	107.91	106.74
116.58	101.23	110.72	112.31	105.58	107.07	102.26	121.53	96.068	99.259	103.83	112.11	116.4	108.48	116.2	113.09	117.61	106.72	108.86	113.34	112.74	106.39	113.22	109.25	115.24	110.7	104.78	107.33	107.86	110.84	107.11	115.88	106.89	102.04	101.87	119.32	106.59	116.2	110.37	110.98	108.9	116.05	101.97	109.87	112.05	101.59	106.14	112.85	95.981	106.65
[truncated: 600 more rows]
[truncated: 150 more columns]
