# Supplementary material for: Genetic dissection of main and epistatic effects of QTL based on augmented triple test cross design
Source: PLoS One. 2017 Dec 14;12(12):e0189054. doi: 10.1371/journal.pone.0189054 (PMC5730204; doi:10.1371/journal.pone.0189054)
Supplement: S10 Supporting Information — (ZIP) [file pone.0189054.s010.zip › z6_1750_0.5_10.csv]

106.77	108.96	107.15	112.24	106.16	106.52	111.65	107.44	109.51	108.55	106.54	106.42	108.77	110.54	106.84	105.95	106.68	106.77	105.96	111.92	106.5	109.61	107.56	109.45	106.46	106.25	107.83	110.36	108.71	105.95	111.05	109.15	105.81	108.11	108.59	108.61	108.97	108.68	108.61	107.41	109.23	103.43	106.89	106.98	107.1	110.09	111.01	105.69	108.22	110.5
103.97	103.84	105.92	106.75	107.72	105.52	104.63	105.5	104.19	103.82	106.69	102.4	104.64	104.85	105.56	106.26	107.54	107.43	103.94	105.48	105.2	105.81	104.6	101.38	105.35	105.67	107.93	106.11	104.2	108.47	104.7	105.07	103.08	101.79	108.48	107.35	109.09	107.11	106.01	106.88	105.83	103.07	106.16	106.13	105.24	104.49	103.41	106.91	108.01	108.25
105.67	105.58	104.56	106.64	105.52	104.55	105.91	105.94	105.83	105.86	104.64	107.4	105.5	109.51	108.26	108.84	110.24	105.31	106	107.88	106.7	107.58	104.86	107.25	111.89	106.56	107.93	111.04	108.78	102.87	105.12	107.23	106.68	104.52	102.99	106.02	108.18	108.62	104.84	104.28	107.69	104.69	106.87	103.61	105.4	104.76	104.47	107.82	107.5	109.5
100.58	98.384	95.572	99.803	97.065	94.264	98.072	97.93	96.179	99.585	97.525	99.5	97.699	99.626	100.22	100.74	98.052	99.531	101.54	98.301	98.139	100.74	98.797	94.951	96.215	98.869	97.918	99.692	97.875	98.776	96.82	97.686	99.965	98.393	99.331	97.27	98.73	97.274	98.171	95.87	97.466	97.648	98.142	101.31	101.02	100.84	101.13	99.362	98.66	97.82
106.22	106.58	110.45	108.15	107.23	106.73	105.78	107	106.04	108.14	106.14	106.68	106.43	105.55	107.56	106	108.61	106.94	109.09	103.66	107.52	105.11	105.14	106.53	106.46	106.06	103.78	106.9	106.94	105.75	106.56	102.28	106.01	107.04	106.75	106.26	107.48	105.06	102.19	106.2	106.94	104.51	107.8	107.56	105.96	105.32	107.34	106.13	102.21	108.6
110.32	107.14	107.79	110.33	107.18	110.23	106.35	106.64	108.77	110.9	109.46	109.27	108.59	109.43	109.6	107.34	105.17	106.94	108.74	107.12	106.47	107.93	107.74	108.35	110.61	106.47	109.02	108.68	108.52	108.49	110.75	109.1	107.36	108.02	108.52	107.44	108.97	109.49	108.18	107.1	109.15	106.86	108.83	105.52	109.53	111.16	108.82	107.16	109.9	106.94
96.808	95.151	97.012	99.029	100.39	97.701	98.315	99.454	99.519	95.969	96.032	97.113	99.284	98.169	98.429	97.78	98.997	98.075	100.67	98.682	101.29	95.713	98.904	97.607	98.884	97.56	97.541	97.47	95.344	96.19	101.34	96.359	98.37	96.531	96.12	94.516	96.064	99.17	99.912	98.094	96.97	100.37	96.343	97.384	96.121	97.618	100.05	101.66	95.333	95.94
104.81	105.12	105.79	103.01	107.93	106.87	107.08	103.45	106.34	109.19	103.32	103.96	104.7	105.5	103.66	103.99	105.02	106.86	105.34	108.48	103.42	107.75	108.93	103.89	108.16	104.73	108.43	107.17	107.35	105.08	103.5	104.49	105.93	107.54	107.22	108.28	106.26	108.54	105.55	109.1	106.15	105.2	103.14	106.82	106.05	103.99	106.74	107.52	104.76	102.61
107.45	107.38	108.26	104.55	106.12	107.6	108.55	108.46	106.57	108.61	108.73	106.27	107.51	105.42	110.01	106.13	108.99	106.31	108.7	106.41	109.9	108.64	107.04	110.12	107.01	108.35	104.75	108.85	109.13	111.23	108.31	104.31	108.32	106.19	106.79	107.45	107.31	111.17	108.62	107.25	104.53	107.85	106.61	107.27	105.67	108.61	108.26	110.41	106.84	107.36
109.98	107.76	107.33	107.21	109.35	105.42	110.81	108.01	107.69	109.55	104.51	105.42	110.44	108.88	105.87	108.34	106.6	109.2	108.03	104.71	106.15	108.6	106.67	105.91	106.52	106.43	108.8	107.6	108.43	106.06	105.93	105.62	106.56	110.94	111.03	106.03	107.45	109.93	108.29	106.67	106.75	107.18	107.12	108.02	107.43	105.93	107.59	108.68	109.35	107.7
100.35	107.09	103.9	105.53	103.76	104.06	104.94	104.79	105.89	105.83	104.22	105.57	106.18	104.17	105.48	107.55	106	105.94	104.63	110.01	107.85	101.11	104.03	106.12	101.62	103.79	107.89	103.1	105.45	103.28	108.55	108.67	109	105.03	104.27	106.27	104.87	105.7	104.9	104.17	103.81	105.9	104.75	107.01	106.96	104.67	106.15	107.49	102.79	106.68
103.76	110.26	107.95	109.79	106.63	109.66	109.12	110.73	111.27	107.31	107.2	105.51	108.68	108.18	106.59	108.64	109.61	109.39	109.67	108.83	107.69	108.03	106.62	107.9	110.18	110.6	106.1	106.66	107.45	107.83	108.76	109.17	112.6	110.41	109.12	109.61	108.18	110.67	108.29	108.96	108.21	108.4	111.53	108.86	108.87	110.9	110.35	107.85	107.01	105.74
105.89	105.24	105.08	106.8	102.91	104.78	106.5	104.57	105.07	107.51	104.92	104.99	105.97	104.76	102.4	105.17	107.07	102.86	105.09	105.44	102.34	104.28	106.45	106.17	108.91	106.86	105.34	107.06	104.76	107.62	104.87	109.54	106.4	105.88	106.97	104.38	104.14	103.84	104.86	106.52	106.22	105.19	107.02	107.22	107.37	106.8	105.39	105.37	107.43	106.52
94.327	100.8	98.731	98.414	99.149	95.796	96.556	98.506	97.206	100.38	100.37	100.71	94.448	98.288	99.593	98.914	94.978	96.485	101.22	98.62	96.662	97.621	100.13	99.995	99.267	98.035	99.339	99.647	102.1	96.188	98.193	98.436	95.133	97.505	95.413	98.177	96.782	96.729	96.44	100.23	97.773	96.568	96.001	98.527	98.364	98.319	99.396	95.958	98.437	100.35
103.23	107.24	106.71	102.49	105.6	105.9	105.68	108.08	102.49	102.25	102.66	105.95	106.1	104.78	102.89	104.39	106.65	103.93	104.61	106.49	106.34	106.16	109.46	106.36	108.97	107.45	105.54	107.82	105.68	107.47	106.11	106.15	104.96	106.19	104.56	103.14	105.71	106.21	108.28	104.83	107.3	107.26	103.27	103.77	106.29	103.93	107.44	107.46	105.7	103.75
109.45	110.8	108.83	107.63	106.11	109.3	104.75	105.89	106.11	107.12	107.11	106.72	104.81	107.79	108.37	107.94	106.38	107.4	108.37	110.11	106.49	107.71	108.5	109.05	109.54	109.67	109.73	105.85	106.17	109.03	105.31	108.69	108.41	107.53	107.13	109.6	110.11	107.86	106.37	107.63	107.56	108.98	104.91	108.25	107.11	108.5	107.89	105.25	104.44	107.31
100.14	100.69	102.91	99.586	102.15	101.82	102.2	99.841	101.96	103.49	101.6	102.94	100.97	98.614	99.305	101.71	97.81	102.05	100.27	100.41	100.33	99.54	98.033	96.916	101.51	100.93	103.32	99.603	98.564	100.14	98.766	100.08	101.43	101.54	101.88	100.13	101.91	102.03	97.769	100.99	103.6	101.17	97.318	101.46	99.913	101.73	102.43	102.31	101.16	101.89
96.806	101.32	94.663	100.18	99.01	97.984	99.227	97.756	96.97	99.292	98.395	97.895	97.326	97.859	99.206	96.692	100.45	98.343	97.087	102.31	100.71	95.79	97.984	95.691	96.337	100.45	95.66	101.62	100.31	96.094	98.2	100.19	100.11	99.407	97.909	99.126	97.889	95.096	97.622	97.445	100.47	96.339	101.21	99.295	98.319	98.828	96.09	100.49	99.797	95.411
104.26	105.43	106.57	105.02	104.82	104.26	109.06	102.58	104.55	104.46	105.99	105.48	105.33	106.24	107.13	107.86	106.03	105.61	108.6	105.16	107.62	103.68	104.95	103.42	104.54	106.96	104.07	102.96	103.62	106.14	107.44	105.23	104.55	104.98	106.62	104.15	106.14	108.59	103.55	104.63	103.54	103.07	108.35	106.82	104.18	107.03	102.73	108.09	104.81	104.83
107.4	108.1	107.94	108.67	109.98	108.4	109.38	106.75	106.72	109.49	109.05	110.17	108.84	108.86	108.1	104.7	110.07	109.24	108.69	112.05	108.85	106.87	105.43	108.48	107.02	107.74	108.95	107.46	111.65	109.56	107	109.13	111.22	107.44	106.97	108.32	106.37	107.46	105.54	105.78	108.72	106.26	110.9	106.81	107.57	107.72	105.28	109.66	108.82	108.54
105.96	105.15	109.12	108.95	106.46	104.32	106.26	104.55	105.82	105.51	103.82	107.49	106.31	106.03	106.66	105.65	108.68	105.47	104.03	102.24	104.38	105.76	105.13	104.88	105.38	106.43	104.93	105.82	106.47	108.25	105.47	106.51	102.15	106.08	105.56	104.46	106.24	103.59	106.48	106.16	106.69	105.1	106.06	106.29	103.22	107.16	105.65	107.71	104.31	104.91
99.895	99.949	97.49	99.767	98.405	100.61	99.034	98.073	99.647	99.398	99.546	99.287	99.829	96.209	101.59	99.284	100.08	97.937	99.209	99.488	94.803	99.267	97.226	97.353	99	97.185	101.19	100.69	98.413	100.24	97.991	100.32	98.024	97.614	96.044	97.793	101.58	98.772	101.7	98.39	97.52	99.082	98.629	96.052	101.87	99.993	97.273	98.482	98.407	97.407
99.072	96.598	95.729	96.631	98.782	98.889	97.62	98.476	99.075	95.043	96.288	98.032	99.216	99.337	95.943	96.431	99.226	96.372	99.859	100.72	95.186	95.344	96.479	98.568	100.44	99.897	96.068	98.022	98.998	98.885	98.751	98.178	98.576	94.905	95.725	97.637	99.968	98.991	100.59	94.197	99.071	98.56	97.191	98.317	98.035	97.364	95.783	100.15	98.509	98.577
94.627	96.881	100.58	99.308	96.888	99.198	96.799	98.767	96.771	97.566	95.891	97.452	98.059	97.435	97.464	98.81	98.869	96.591	96.608	96.655	94.115	98.141	99.757	97.118	99.454	94.595	99.91	99.401	97.571	94.038	98.778	96.075	99.875	100.36	97.55	97.805	94.148	99.457	98.413	97.286	100.02	97.586	95.885	99.485	97.643	96.146	98.595	99.411	98.913	96.156
109.39	110.02	107.01	107.69	105.47	110.55	110.26	110.52	107.97	108.86	109.49	111.17	108.38	106.28	109.22	108.01	107.19	109.91	109.83	105.23	109.43	106.53	106.82	108.37	107.59	107.43	109.4	109.58	105.21	106.35	108.96	107.6	107.75	108.53	107.78	107.14	108.67	106.86	107.08	105.94	109.22	108.14	108.53	110.44	109.18	109.04	107.54	109.89	107.3	107.98
106.24	109.37	107.83	109.61	112.09	110.04	107.62	108.17	107.5	111.45	106.5	108.82	106.9	109.83	111.62	108.6	107.65	109.29	107.13	109.5	105.93	109.22	110.38	106.87	107.18	111.25	108.54	107.66	108.3	107.71	109.44	108.61	110.06	107.26	110.13	105.88	106.74	110.07	110.69	105.58	111.1	108.13	110.95	110.59	110.44	108.74	106.61	108.19	109.85	109.92
97.745	98.742	97.135	95.389	97.364	100.84	101.41	98.022	99.569	99.894	96.715	99.074	98.391	97.122	98.145	99.974	98.908	95.959	99.28	96.276	97.42	96.846	98.206	99.747	97.425	97.569	98.617	96.939	100.88	98.47	97.766	99.282	98.439	100.66	95.534	97.405	99.145	100.05	96.507	94.767	99.422	95.1	97.249	99.314	98.227	100.86	98.756	96.589	98.673	98.069
99.064	96.691	96.954	98.011	95.091	97.084	98.389	98.029	95.351	99.65	97.339	98.442	98.178	98.816	98.523	98.219	97.062	99.247	99.324	98.914	96.363	100.31	99.113	95.006	99.401	97.774	99.001	98.928	101.5	99.749	97.564	100.89	96.54	99.86	97.491	97.827	93.98	97.81	100.65	98.664	98.704	99.129	95.903	98.641	99.372	96.603	98.741	98.034	97.623	105.17
106.48	106.97	106.37	103.8	108.08	101.78	108.39	105.97	106.63	107.74	107.56	104.94	107.14	106.57	104.19	103.44	103.48	103.74	106.08	104.7	105.86	104.29	108.88	104.24	103.48	101.7	105.26	106.75	105.05	104.04	106.49	107.91	104.27	107.7	107.01	108.26	107.08	104.53	101.63	105.44	108.64	102.62	107.75	101.78	106.09	100.89	106.29	107.29	105.95	104.77
105.84	106.81	104.08	104.14	105.32	105.64	109.32	104.25	103.54	106.65	106.43	107.45	106.01	107.82	107.04	105.1	108.41	105.64	101.95	107.92	106.67	103.66	104	105.87	107.99	104.57	109.7	106.32	103.01	106.21	105.4	109.33	105.35	107.83	105.86	105.03	108.22	105.71	104.18	108.27	107.99	104.6	108.48	106.77	103.96	103.96	103.87	103.83	103.97	106.84
100.72	97.65	95.484	97.16	97.489	98.259	98.41	98.848	97.805	96.204	99.08	101.42	101.42	95.17	96.724	102.54	96.755	96.528	98.089	98.542	98.173	98.543	100.07	99.022	97.739	99.957	100.15	93.284	97.935	95.09	99.367	100.54	97.149	94.649	98.214	97.685	98.692	97.841	97.838	96.414	96.767	95.064	99.604	97.828	98.128	97.069	97.154	97.915	97.008	97.962
106.64	111.68	106.13	110.94	106.01	109.75	111.92	107.72	111.59	107.72	107.97	107.96	108.63	108.26	109.77	110.99	107.7	107.55	110.32	106.89	105.46	107	107.79	106.29	109.26	111.34	105.22	106.69	107.06	106.73	105.39	107.53	105.09	105.42	108.56	107.66	106.61	110.16	108.56	108.13	109.05	111.22	106.44	109.42	108.03	105.13	106.87	109.5	109.96	110.9
97.994	98.761	99.49	96.675	97.543	102.29	95.887	99.396	99.922	99.316	98.128	96.785	98.01	97.398	99.519	98.338	96.233	98.706	98.45	98.234	95.84	97.098	98.965	98.819	100.07	98.877	96.677	97.706	98.773	97.985	97.937	101.18	99.374	95.953	98.428	94.959	96.25	97.018	98.388	100.54	100.89	95.365	98.426	99.382	101.12	95.139	97.906	98.416	97.853	95.04
106.93	109.26	105.92	107.03	108.83	104.12	108.87	111.25	107.4	105.5	103.53	108.23	104.21	109.69	105.76	107.57	109.47	106.89	106.2	104.55	105.34	106.39	110.53	107.07	106.15	105.15	107.95	110.71	107.32	106.14	107.48	108.39	104.51	104.85	105.4	106.88	106.4	106.46	105.78	108.24	109.54	107.49	107.78	109.81	110.14	108.25	106.98	108.32	109.28	110.44
106.67	108.5	107.94	108.46	106.44	105.58	107.54	108.3	106.17	106.02	104.64	105.65	105.27	104.47	106.74	108.06	108.82	106.33	106.19	105.95	107.42	108.32	109.7	107.51	107	108.3	105.9	109.87	105.73	105.94	103.08	109.64	107.84	105.6	103.94	106.58	106.16	107.42	108.95	106.4	107.21	109.5	108.22	105.73	107.86	105.61	102.57	105.17	106.93	104.94
107.5	105.12	105.85	105.48	107.68	107.05	105.64	105.48	107.36	105.79	105.36	106.92	105.99	107.18	106.88	103.95	105.92	106.83	109.55	110.2	107.06	102.17	106.16	108.29	103.26	103.93	106.81	109.6	104.86	107.36	106.87	103.77	106.39	103.57	102.08	108.66	107.55	103.11	105.06	104.6	105.35	105.16	108.5	101.83	104.96	104.59	102.35	105.24	106.31	102.44
105.44	109.18	107.01	102.8	104.67	105.08	106.85	106.17	105.57	108.84	101.97	106.94	106.2	104.79	107.61	102.31	105.32	105.5	108.13	104.25	108.72	108.32	108.51	105.61	103.32	103.52	106.9	108.58	103.89	106.11	106.2	104.95	107.51	103.35	107.27	104.51	106.94	103.45	103.73	102.59	106.06	105.46	107.82	103.48	107.54	102.42	108.4	106.73	106.43	104.56
107.15	106.9	104.83	109.27	110.54	106.22	103.76	105.98	107.8	105.65	106.1	104.26	108.63	106.56	105.21	107.63	105.83	102.95	106.87	107.02	109.61	105.63	106.4	108.29	103.9	106.26	104.58	108.3	111.43	106.25	103.54	108.73	107.74	106.85	104.98	103.13	105.52	107.74	108.24	104.59	103.93	109.71	107.3	107.21	103.83	106.71	105.27	108.38	105.64	108.93
108.57	108.78	108.14	105.63	109.33	103.78	106.06	108.05	108.84	108.65	108.84	107.96	109.95	106.43	106.56	111.28	109.19	107.1	107.69	108.31	107.75	108.55	108.83	107.45	108.42	105.63	109.98	106.83	107.87	110.39	108.22	109.64	108.38	107.65	109.16	105.16	108.23	108.43	109.71	108.15	109.19	106.45	108.52	107.57	108.46	108.9	105.06	110.44	106.24	106.11
108.64	112.68	108.02	108.26	109.44	107.42	108.56	105.86	107.7	106.84	109.21	104.91	110.31	108.66	105.48	108.02	107.65	107.7	106.67	107.13	106.24	109.5	107.61	104.5	109.93	108.16	107.81	109.68	108.76	109.58	110.08	106.14	109.68	108.08	108.36	106.99	109.13	107.89	111.54	107.16	108.28	108.12	107.43	107.12	105.31	106.17	107.48	107.61	107.3	109.63
108.44	111.67	108.44	109.21	110.42	109.62	108.36	108.13	106.52	111.05	111.02	111.25	111.82	111.58	109.17	108.95	109.11	113.8	111.87	109.38	105.3	111.03	111.47	109.3	111.53	109.97	110.92	109.75	112.12	112.4	111.19	109.28	111.82	112.31	108.67	109.03	107.99	111.55	108.21	109.65	111.75	110.33	112.37	110.74	110.76	111.18	109.3	112.49	107.37	109.34
104.95	105.19	103.28	101.59	103.37	104.8	110.58	103.9	108.59	106.82	105.31	107.47	107.74	104.82	107.17	106.26	107.59	103.28	105.83	105.7	106.02	103.18	105.78	103.19	105	103.92	106.59	107.39	105.1	104.25	106.08	107.71	106.74	106.78	107.42	106.67	106.6	104.94	106.61	105.09	104.93	105.73	106.22	108.55	107.34	102.8	103.86	107.08	106.18	106.53
109.16	107.54	102.98	106.13	103.68	103.21	105.64	104.04	105.45	109.08	109.19	108.58	107.5	106.44	105.66	106.79	105.6	103.95	106.94	104.19	105.04	106.74	106.58	102.9	103.43	108.52	105.61	106.29	103.58	101.69	106.47	105.59	106.2	106.43	108.7	105.38	106.59	104.44	104.65	103.22	106.26	109.33	106.78	102.81	104.53	107.44	106.49	105.78	104.2	106.4
98.349	98.259	95.403	96.102	99.663	97.193	98.73	97.392	98.843	100.13	98.747	97.303	98.953	95.898	98.571	97.203	96.532	97.565	98.195	98.482	98.414	97.246	97.206	96.862	96.932	95.438	96.697	99.015	95.972	95.091	96.592	97.104	99.113	99.121	97.547	96.448	101.92	97.299	99.765	99.968	98.076	97.381	98.722	96.45	100.16	95.978	98.666	95.676	97.185	98.092
109.45	107.97	108.37	110.86	107.28	109.74	110.09	106.42	107.98	107.7	109.39	108.91	109.9	108.56	109.23	104.33	108.88	109.54	108.16	105.76	105.09	108.37	109.15	110.29	104.95	106.65	108.44	105.93	109.41	108.14	109.83	109.92	107.07	108.85	109.6	107.98	106.05	108.57	106.26	108.25	111.18	108.15	110.1	108.69	106.9	106.13	109.79	109.2	110.44	113.32
108.9	107.98	106.64	107.05	110.22	106.78	106.52	108.72	109.85	107.58	111.3	107.98	108.56	104.24	105.39	108.6	108.54	104.44	108.04	104.9	107.64	106.73	109.93	111.17	108.26	109.49	107.92	109.46	109.22	106.56	108.48	112.45	108.21	107.42	105.96	109.75	106.59	103.12	108.39	107.67	111.12	110.95	106.52	111.36	108.98	110.43	111.31	106.84	106.68	111.32
109.23	102.98	110.45	105.01	106.91	110.65	106.67	112.44	108.74	107.03	108.3	105.82	110.55	109.28	106.97	108.61	107.36	108.64	108.13	107.9	106.36	107.79	108.08	108.49	109.97	110.09	106.65	107.94	107.43	110.05	108.11	108.32	109.83	108.25	108.81	106.99	108.74	111.14	109.15	110.52	107.95	110.23	108.9	110.78	109.79	108.33	108.29	107.31	107.87	111.74
98.918	97.724	98.753	93.475	97.149	97.624	97.492	98.23	99.496	98.186	100.56	97.76	99.337	98.222	101.33	98.235	99.459	95.852	100.27	98.668	97.135	99.216	100.11	98.774	101.28	99.691	97.599	97.902	96.419	97.597	102.3	98.889	98.665	99.052	98.698	99.978	98.521	101.43	98.489	101.42	96.955	100.88	98.162	97.683	100.58	98.612	95.642	97.461	101.27	98.851
109.5	106.73	109.75	112.2	110.23	111.04	107.78	108.4	109.99	105.69	109.37	113.75	109.87	108.61	107.95	108.91	107.92	108.33	110.71	111.66	107.83	107.8	106.86	107.35	110.7	106	109.46	109.3	108.57	109.38	109.43	106.41	108.63	105.79	107.8	111.36	110.78	110.94	109.23	105.24	108.51	108.72	107.59	107.48	105.41	107.76	110.69	108.42	109.99	102.51
96.843	99.335	97.135	98.247	99.91	96.999	98.235	97.227	95.984	98.469	90.775	96.569	97.747	98.63	99.12	96.461	97.673	100.92	100.29	98.768	100.63	96.486	97.925	96.651	94.674	98.264	96.74	94.673	97.484	97.587	96.8	98.544	97.836	99.34	98.332	100.32	99.724	96.191	99.042	101.25	95.844	96.765	96.441	98.731	101.24	99.147	99.828	97.381	96.673	95.808
105.26	105.22	107.65	106.01	109.88	106.43	107.37	103.74	105.57	101.77	102.28	106.04	103.47	105.74	106.09	105.9	104.18	104.88	105.47	107.85	107.13	105.81	106.86	107.03	107.41	102.55	103.61	105.54	102.54	103.85	103.69	107.49	102.5	106.43	104.65	107.84	103.84	104.62	104.93	107.12	104.96	104.35	100.81	102.81	105.65	105.63	103.99	101.88	105.41	105.23
99.4	95.177	99.304	100.35	97.616	98.038	101.16	98.945	97.134	100.9	98.566	100.4	99.092	103.36	101.24	102.05	99.055	101.67	99.252	98.48	98.311	99.395	99.883	99.513	97.987	99.433	102.28	97.124	100.14	99.47	100.24	100.78	96.515	97.767	97.3	98.577	99.563	99.286	100.61	99.164	100.64	100.05	100.47	99.424	98.943	96.191	100.2	100.76	97.794	96.88
111.19	110	111.29	109.65	109.1	111.63	112.36	110.4	112.13	111.68	108.9	112.94	112.52	110.86	111.01	107.51	111	107.6	108.57	111.62	110.25	112.87	109.19	114.09	108.17	109.36	111.7	111.93	108.88	111.61	110.55	109.44	111.27	109.43	110.93	110.55	110.3	112.26	111.3	112.44	107.37	108.57	111.22	113.12	111.75	107.77	109.47	112.27	110.53	109.67
104.96	104.96	107.28	106.71	104.15	104.85	105.09	107.74	106.22	105	104.6	101.87	106.17	107.8	105.08	106.64	105.63	106.65	104.77	105.75	104.46	103.81	103.26	107.19	106.19	104.87	105.93	107.35	104.79	107.17	105.68	107.34	107.92	104.27	106.7	108.57	104.22	106.78	103.73	106.51	104.54	104.13	107.54	106.32	102.99	108.74	104.61	105.25	105.31	107.53
105.45	105.66	104.32	104.44	104.08	102.92	106.94	110.78	108.39	103.59	107.39	107.4	104.77	107.08	106.68	108.03	102.75	106.38	103.21	105.61	106.8	107.16	107.81	106.67	107.44	107.41	105.85	108.37	106.63	105.16	103.96	105.64	105.09	102.89	105.45	102.04	104.78	106.25	105.3	107	101.86	103.96	105.61	104.9	105.61	110.35	107.05	106.93	107.18	103.57
104.79	106.2	104.17	106.57	105.21	102.24	107.28	105.89	103.21	105.28	102.52	106.43	106.71	103.17	102.05	105.61	106.86	109.97	101.98	106.09	105.42	104.84	104.56	104.43	107.23	107.74	107.29	106.76	107.99	104.65	108.44	103.63	102.21	102.59	104.56	105.1	105.51	106.01	106.48	104.49	107.99	105.8	105.69	103.74	106.94	105.07	105.46	103.42	105.81	105.62
100.42	98.581	99.281	97.233	98.819	100.23	98.022	99.07	98.438	95.829	96.29	100.36	100.34	98.194	99.191	98.635	100.42	101.57	98.579	99.585	99.107	97.52	93.922	100.32	98.091	98.738	97.77	98.323	98.178	96.915	97.277	102.06	97.545	101.36	100.15	99.45	99.769	100.32	98.804	100.14	98.676	97.476	98.878	97.953	98.965	101.44	96.913	98.635	99.868	96.406
101.91	102.01	100.62	99.457	99.781	100.84	102.83	103.4	101.78	100.66	102.68	98.618	101.44	100.18	99.68	100.63	98.471	101.25	99.522	101.18	103.51	100.13	97.263	99.512	98.514	101.31	100.75	99.241	103.33	100.61	100.04	97.265	100.44	101.84	103.18	99.238	101.95	101.18	99.888	98.018	102.23	99.267	100.54	103.2	99.774	102.05	101.7	97.925	101.8	102.6
108.91	108.9	110.8	110.35	106.07	105.3	108.13	107.94	110.47	107.5	109.67	107.35	108.2	109.98	108.43	107.5	109.52	106.13	109.77	109.21	110.19	106.89	109.94	110.21	108.19	106.33	109.41	103.77	106.63	105.83	106.67	109.75	106.87	106.35	108.44	108.58	107.97	105.04	107.92	105.5	104.95	108.29	105.36	104.16	108.18	109.38	107.22	103.17	105.97	106.29
110.38	106.13	106.8	109.09	108.32	107.57	110.2	107.59	108	109.64	107.4	109.86	109.32	110.3	108.35	107.1	110.45	104.93	108.74	108.33	106.39	107.86	106.92	106.29	107.07	108.75	108.96	109.22	107.44	108.63	106.77	110.8	110.19	108.34	109.71	108.24	109.37	109.13	108.78	104.83	107.41	108.89	108.21	109.27	109.99	107.2	108.63	110.64	108.09	107.48
106.94	108.54	105.98	106.35	109.57	108.51	108.92	106.58	109.02	107.04	108.12	107.6	104.84	103.77	107.35	108.38	106.07	104.53	108.51	107.91	107.22	109.84	106.69	106.57	109.34	105.94	104.64	103.45	104.75	105.85	106.58	109.96	106.52	105.47	107.17	107.11	106.24	104.46	105.52	106.88	105.38	108.21	109.26	107.48	106.35	106.89	108.88	105.77	106.09	105.75
104.3	106.12	110.45	107.87	109.24	111.42	108.05	110.99	108.14	109.09	109.65	106.86	108.54	108.79	107.16	106.55	106.64	104.04	106.95	107.87	109.03	110.42	108.17	111.13	107.61	111.22	106.69	108.64	108.28	110.52	108.35	110.25	110.36	105.55	110.56	108.41	108.01	106.02	108.61	107.6	106.96	106.57	108.54	110.79	109.33	106.66	108.94	108.13	106.81	108.68
99.113	100.57	98.265	99.044	103.26	104.34	98.341	100.45	97.886	98.07	99.522	98.55	98.658	102.96	99.468	99.6	102.27	101.16	101.71	99.752	100.76	98.081	100.33	101.59	99.679	101.3	100.32	98.415	100.13	97.432	97.862	96.915	102.23	103.22	104.01	100.63	101.75	95.814	100.16	99.045	96.637	105.06	96.95	94.474	101.71	98.243	99.42	98.36	101.88	103.45
109.75	110.52	108.55	108.12	104.75	108.4	109.76	105.29	112.35	105.42	107.29	108.67	108.31	107.32	105.19	109.29	110.43	111.07	107.08	107.01	108.67	110.83	108.82	105.49	108.58	107.52	111.73	111.22	107.1	109.78	104.96	105.93	105.85	111.75	107.54	107.51	105.54	108.23	110.75	107.4	106.44	110.8	105.72	105.73	110.82	108.6	108.21	109.57	112.41	108.89
101.82	97.591	96.867	100.83	97.506	100.56	97.546	97.064	95.914	99.563	98.935	97.885	101.06	98.083	103	99.575	95.77	99.603	99.672	100.38	97.511	100.95	98.812	98.812	98.852	96.964	98.913	95.873	99.951	96.702	95.898	96.186	95.833	98.454	95.293	100.3	97.574	97.255	97.724	99.216	94.72	98.514	96.954	97.912	100.38	99.565	97.267	98.14	96.444	94.472
109.12	106.88	109.23	108.32	108.01	110.31	108.63	112.02	105.64	106.12	107.87	107.24	106.56	109.39	108.33	107.24	108.41	107.32	110.05	107.64	108.64	109.68	107.79	110.78	107.53	109.94	107.63	110.64	109.42	109.38	108.32	108.1	105.83	105.75	111.4	108.9	106.83	105.87	108.98	106.4	110.9	109.8	110.06	106.02	110.88	110.13	107.36	110.03	105.2	105.03
106.1	106.16	104.55	104.7	107.92	106.89	107.04	104.26	102.86	104.46	107.07	106.46	106.22	104.97	104.65	106.49	106.45	105.22	105.95	103.18	106.09	109.15	105.33	106.03	104.18	107.07	104.57	103.03	103.66	103.93	103.32	104.02	103.5	105.12	104.45	103.09	104.94	106.33	105.38	104.54	103.09	106.88	106.12	108.89	103.84	109.15	105.96	104.64	104.11	105.89
98.77	98.782	97.727	98.285	99.8	94.475	96.893	99.168	102.78	96.717	96.999	100.47	98.95	98.466	98.745	99.147	100.17	100.12	97.135	97.272	101.1	95.301	98.638	97.532	94.126	99.177	98.755	100.19	99.741	96.308	99.103	98.709	97.057	97.645	98.806	100.4	99.744	98.465	99.878	99.167	97.277	101.05	97.348	98.545	98.609	99.165	99.297	96.598	96.853	100.42
99.064	96.243	97.236	96.268	100.33	101.82	95.271	99.283	100.53	99.875	100.94	98.394	96.404	100.62	97.118	98.059	96.901	99.503	99.654	95.76	98.35	101.56	96.358	101.32	99.988	95.312	96.798	101.95	99.297	100.43	99.812	101.36	99.451	99.373	98.698	98.096	99.224	96.153	99.568	98.592	98.375	98.964	98.113	98.314	99.684	97.732	97.966	100.15	99.313	100.02
108.18	106.03	107.79	108.89	106.63	111.42	109.11	106.1	110.26	109.77	106.51	107.73	111.13	108.37	108.67	106.59	111.85	109.3	109.4	106.82	108.51	107.67	108.7	107.91	105.8	107.8	109.69	109.84	111.44	111.74	108.76	109.23	109.27	105.5	110.84	108.5	108.68	108.76	106.49	109.13	108.84	111.17	108.58	108.29	106.54	105.59	109.3	110.39	109.81	107.93
107.05	107.26	107.78	106.37	106.04	107.52	108.31	110.52	110.77	110.21	109.8	108.6	107.61	108.61	109.02	110.6	107.36	109.15	106.46	106.95	111.53	107.37	105.7	108.31	110.76	105.29	106.43	105.41	108.06	111.43	111.99	107.55	108.37	108.81	111.4	105.8	111.21	107.41	107.5	114.65	105.11	106.37	106.7	111.29	105.83	105.69	110.29	109.84	110.08	107.65
106.3	106.73	102.63	106.56	107.84	104.64	102.33	107.04	109.29	104.58	106.07	106.32	105.86	107.24	105.41	104.7	104.66	103.49	109.79	108.08	103.48	104.89	102.93	105.84	103.44	107.58	108.08	106.89	105.41	108.06	107.73	104.08	106.65	107.16	109.12	106.07	107.09	106.38	104.56	108.59	102.55	106	103.72	108.64	105.58	104.99	102.97	106.99	108.9	107.06
99.8	104	100.61	99.974	97.616	100.14	102.86	103.6	100.4	101.71	104.14	98.985	100.65	102.21	101.97	102.06	101.33	99.692	98.865	102.31	98.934	103.27	98.791	105.16	100.01	99.531	101.59	98.476	103.97	100.99	99.016	101.31	101.15	99.872	102.33	102.58	100.41	101.35	102.24	98.019	101.53	100.17	103.08	100.73	101.1	102.15	98.453	98.145	104.25	101.29
104.29	106.23	102.83	104.83	105.35	105.22	105.96	106.56	103.29	102.49	106.85	105.74	105.11	104.79	104.45	107.74	105.87	105.99	105.19	107.39	105.85	103.54	106.33	104.79	105.97	105.74	104.02	102.68	105.53	104.18	102.59	105.99	107.59	104.35	106.76	104.47	106.26	104.72	103	103.9	107.2	106.14	102.67	105.66	104.8	105.86	102.26	107.71	105.61	105.34
105.78	110.66	104.9	106.18	105	104.89	106.39	104.33	105.41	109.04	109.56	106.84	106.71	106.83	106.95	105.29	108.71	106.63	103.89	107.98	106.01	103.33	104.77	108.08	106.13	106.7	104.7	106.84	105.28	105.45	107.42	103.86	103.96	106.15	105.93	107.19	105.88	107.11	106.94	107.11	105.76	107.32	106.14	105.91	105.05	105.33	104.22	109.43	106.63	106.37
99.979	99.575	97.881	97.697	102.5	96.944	97.644	98.559	99.305	101.08	98.219	96.095	103	97.937	95.806	96.009	99.634	101.36	98.403	98.846	99.125	101.53	100.02	98.171	98.526	97.975	97.775	99.537	100.84	97.1	102.08	97.532	98.537	99.198	102.33	100.15	100.19	98.678	97.091	94.755	99.449	96.484	101.31	96.269	98.319	94.896	97.905	100.58	97.829	100.36
100.85	100.57	100.46	100.43	100.28	102.15	98.255	101.12	100.33	98.983	99.435	97.932	103.23	101.75	104.02	101.05	103.72	100.59	100.57	100.47	99.264	101.97	99.69	101.11	98.179	99.483	100.18	99.226	99.594	101.96	101.98	100.43	103.57	100.67	101.64	100.11	101.82	99.903	99.936	101.99	101.31	99.118	102.4	101.56	101.25	99.531	100.29	98.244	99.258	100.47
107.28	104.66	105.86	103.38	107.06	106.58	109.81	103.96	106.82	104.82	109.25	107.71	109.22	107.67	107.27	108.5	107.37	106.05	105.15	107.51	107.91	103.58	105.78	103.61	107.29	104.66	104.48	104.46	104.95	104.03	105.38	108.32	106.15	103.72	104.64	105.33	110.06	104.06	105.33	105.04	108.47	104.49	107.7	107.24	104.48	109.11	107.43	109.22	107.18	107.59
98.861	99.581	102.59	99.294	97.207	96.126	99.423	98.83	98.489	100.47	99.464	98.295	101.33	95.002	97.286	94.621	95.722	99.02	100.47	96.736	96.122	99.773	97.526	96.103	97.598	98.199	94.974	96.469	99.76	99.037	97.559	97.607	99.328	96.552	99.696	98.816	98.534	95.482	96.489	97.618	99.16	95.157	98.877	95.849	98.25	99.392	94.52	99.049	100.61	99.391
109.56	107.27	107.68	104.1	109.09	104.79	108.07	107.12	106.73	108.01	108.23	109.45	107.55	107.31	107.38	108.92	110.69	108.38	109.49	108.21	109.68	107.36	110.56	109.97	111.62	110.27	107.79	107.88	107.8	109.26	106.85	108.05	105.99	107.81	105.82	106.02	109	103.58	110.44	111.3	109.61	113.13	110.27	107	108.85	111.4	106.87	106.57	107.96	110.5
103.83	107.88	110	110.4	105.79	107.97	108.53	109.95	109.03	108.14	106.44	110.85	108.42	107.36	110.4	108.07	109.66	108.57	104.29	106.95	107.29	105.49	111.23	109.91	110.98	111.37	106.72	107.27	107.55	109.4	108.49	110.27	107.84	107.27	107.16	108.32	107.91	107.98	108.99	105.27	112.93	107.95	108.85	106.47	106.97	107.96	107.4	109.93	109.26	108.5
103.91	104.89	106.15	105.98	106.77	105.27	103.21	104.52	105.23	107.82	108.63	105.01	103.54	105.49	108.76	104.18	106	107.37	105.8	104.62	105.56	105.43	106.86	106.41	107.71	106.94	105.62	104.4	108.15	108.8	107.05	106.44	103.65	104.35	107.17	104.79	107.81	104.33	106.38	102.73	104.98	104.97	107.99	104.61	105.65	106.39	106.5	107.4	105.16	105.1
114.35	112.38	108.81	111.77	110.45	108.72	109.78	109.08	110.81	112.1	110.88	110.65	109.62	110.45	113.72	109.95	110.38	110.12	111.9	110.82	113.65	111.39	109.05	108.3	109.76	111.53	110.26	109.77	109.22	109.36	107.31	110.69	111.12	111.76	109.18	109.63	109.8	113.77	107.88	112.18	110.71	108.84	114.04	111.27	110.72	111.03	111.27	110.56	111.43	111.42
105.75	108.27	104.03	110.87	106.88	106.62	101.93	105.09	105.85	105.9	105.97	104.6	105.3	105.61	103.6	109.24	104.26	104.86	103.13	104.76	107.74	106.87	107.39	102.84	106.11	107.11	106.17	103.12	103.58	104.88	103.85	109.62	103.8	106.9	104.43	102.3	109.85	105.79	106.72	107.22	105.86	106.06	103.88	105.21	105.87	108.57	106.54	103.8	107.63	105.66
103.12	104.7	108.13	106.71	108.26	108.25	106.87	105.38	108.49	107.66	108.54	106.52	105.22	106.28	106.36	107.64	109.86	106.99	103.64	104.61	105.13	111.12	106.57	109.78	102.44	107.52	101.15	110.67	109.14	106.66	108.22	104.3	105.5	109.46	107.31	107.49	103.72	109.79	106.92	107.5	102.93	104.02	107.17	107.93	106.09	108.41	104.64	104.27	105.35	106.91
108.91	108	107.84	111.26	105.18	106.8	103.43	105.16	105.74	107.63	111.72	110.33	111.15	108.66	108.51	105.84	106.27	111.08	106.02	106.81	106.86	108.25	105.55	106.89	107.9	106.96	107.94	105.33	108.8	105.69	106.42	106.8	105.44	107.8	107.66	112.28	109.08	106.87	106.98	109.05	106.63	109.56	109.08	109.05	108.64	107.2	105.86	108.98	109.33	105.9
104.33	106.97	105.24	107.44	104.65	105.34	106.63	106.63	105.44	107.88	108.15	106.06	107.32	104.78	105.11	106.03	102.73	104.67	106.49	108.36	105.51	104.07	103.64	106.04	107.38	107.26	103.45	104.85	107.28	103.74	104.77	104.74	103.04	105.65	104.83	103.56	105.99	104.71	104.97	108.17	107.62	103.07	105.67	105.29	106.94	108.79	104.6	105.58	103.85	107.67
107.02	109.2	108.21	107.46	108.33	107.1	106.54	107.94	106.64	107.74	106.82	103.57	108.4	108.03	107.18	107.8	106.83	110.28	105.67	108.54	105.18	108.35	108.05	109.31	107.37	111.88	106.89	106.24	103.51	107.25	107.39	110.59	106.89	107.09	107.68	106.31	107.8	106.03	108.32	109.4	107.7	109.52	109.62	109.21	109.81	109.21	108.79	109.14	106.78	106.84
107.45	107.77	106.81	105.95	105.74	108.52	108.4	106.36	103.06	108.09	103.46	104.29	104.01	106.82	107.2	104.65	103.84	108.02	103.98	106.77	107.94	106.56	107.37	104.64	108.07	107.3	103.48	103.79	102.85	106.42	108.35	108.35	108.76	103.18	107.09	107.59	104.46	106.74	107.71	108.38	104.55	106.98	108.52	104.74	105.29	106.96	105.72	108.33	105.91	106.76
107.55	105.86	107.04	104.84	103.96	104.86	108	107.32	104.86	104.41	107.12	104.95	106.05	107.29	108.66	106.52	105.35	107.71	105.53	108.38	107.35	107.57	103.63	104.79	106.22	103.3	106.87	105.82	106.84	108.57	105.82	107.56	102.58	105.81	105.3	107.8	107.04	105.04	103.48	107.98	104.92	106.99	105.09	106.56	103.54	104.2	105.87	108.69	106.83	105.35
98.374	100.62	98.97	97.049	96.933	96.368	98.335	96.148	97.743	99.137	99.817	100.06	98.732	97.206	98.47	99.478	99.692	98.523	101.55	99.713	96.745	98.155	101.84	98.234	99.159	95.746	98.877	97.413	95.776	99.594	97.613	100.08	101.73	99.672	100.74	100.78	97.111	96.927	101.59	99.301	99.012	99.447	101.16	99.891	100.65	98.558	99.164	100.52	97.653	101.06
104.64	108.89	105.48	108.41	108.03	107.61	108	111.32	108.83	110.27	108.74	108.43	106.75	107.45	107.96	109.04	107.78	109.46	107.48	104.78	108.59	105.76	108.68	106.5	107.09	103.09	109.39	107.78	108.64	107.31	109.17	107.05	108.29	105.34	107.29	108.6	106.05	103.59	105.38	105.42	107.46	111.16	109.62	107.26	110.62	105.21	105.6	105.8	109.31	108.18
99.121	102.11	99.98	101.71	98.8	101.9	103.96	101.33	97.434	102.49	102.44	103.33	101.52	102.29	101.23	100.24	101.4	101.32	101.88	98.875	102.52	102.15	100.46	99.182	101.17	101.05	100.36	102.97	102.04	100.78	101.92	100.98	103.83	99.974	99.905	102.73	100.98	97.264	101.69	99.121	100.61	101.07	102.46	103.34	103.99	99.125	98.424	100.07	100.34	100.94
96.187	97.687	100.05	100.81	98.322	97.576	99.199	100.99	96.953	100.59	98.284	96.911	99.134	98.765	97.5	97.057	97.893	97.512	98.898	98.037	95.106	101.02	97.611	98.547	97.594	94.142	99.243	94.248	97.259	97.513	99.906	99.54	96.38	99.047	100.25	96.427	97.182	99.246	98.517	97.159	97.693	100.63	99.133	97.91	95.033	98.338	97.598	98.747	98.635	97.301
106.54	108.75	104.48	108.37	107.34	105.6	104.82	108.65	106.44	107.24	107.3	103.65	106.67	109.19	109.74	103.47	107.51	104.78	104.96	108.76	103.34	108.85	108.81	105.23	106.76	104.18	104.76	107.1	106.13	104.55	106.05	104.41	105.8	106.28	104.35	104.3	105.89	104.76	105.8	106.41	106.98	106.81	105.41	105.49	105.35	103.78	107.51	108.5	103.85	109.09
109.01	108.91	110.79	109.92	109.32	108.15	109.33	110.46	111.29	106.49	108.62	111.78	111.95	107.85	109.36	109.81	107.3	105.76	109.2	107.66	109.53	107.27	108.22	111.3	107.01	110.34	108.84	108.21	114.47	108.86	108.74	110.56	110.48	107.87	105.43	109.6	106.33	109.12	110.06	107.18	109.92	108.44	109.14	107.5	106.36	107.61	106.55	108.52	108.31	109.21
94.638	98.433	98.392	99.981	94.432	96.288	97.226	101.08	97.311	99.059	98.089	98.202	100.99	95.245	97.497	98.875	98.616	99.37	98.48	96.523	97.83	98.055	97.903	99.363	99.03	100.84	97.175	96.362	99.138	96.725	97.936	99.773	97.027	97.533	99.632	96.802	98.931	101.35	97.62	98.624	99.712	98.417	103.16	99.057	97.565	98.917	101.07	100.01	97.241	96.941
107.89	107.61	108.18	104.03	108.33	106.27	103.51	107.89	107.67	106.84	106.35	107.15	105.21	103.99	106.87	105.55	104.02	108.36	103.72	105.67	102.9	106.43	107.43	106.81	104.85	106.38	108.15	105.92	103.04	104.68	107.55	109.73	106.82	105.14	107.26	103.63	107.74	104.62	104.69	106.25	107.85	108.51	108.72	106.36	105.49	107.49	106.59	106.6	106.96	105.39
109.01	108.76	107.53	108.39	105.24	105.05	108.12	105.07	104.39	107.22	109.97	111.01	108.96	110.07	107.46	109.83	107.56	107.79	107.99	109.66	109.3	106.87	106.67	108.24	110.12	109.59	106.94	109.78	110.47	106.92	105.49	104.15	106.76	105.12	106.6	110.94	107.85	110.7	108.75	108.23	107.74	106.88	106.51	108.26	108.35	107.18	108.1	111.34	104.08	107.28
107.08	106.15	109.41	107.99	106.94	102.58	107.89	105.92	108.3	105.07	108.09	104.2	106.62	108.91	108.8	109.74	104.62	109.22	109.43	108.83	109.89	107.63	105.11	105.49	106.38	109.81	108.59	108.01	105.69	107.22	108.37	105.89	104.57	107.08	110.85	113.07	110.32	104.92	109.22	107.76	109.38	106.18	109.1	107.04	111.82	110.8	106.71	106.86	105.78	111.5
106.05	105.26	106.91	108.78	107.3	104.92	110	112.71	110.29	107.5	106.03	106.35	110.33	110	107.49	104.75	110.38	107.32	108.19	105.57	109.22	107.49	107.82	108.37	108.68	110.26	110.55	110.09	106.52	109.25	103.28	111.76	107.01	108.2	110.54	110.44	111.01	108.42	107.52	109.72	109.61	108.02	108.55	108.52	107.28	109.19	109.37	113.32	109.23	105.84
107.31	107.88	108.1	106.51	109.41	107.51	107.88	108.31	109.76	107.13	110.9	109.43	108.71	112.05	108.01	111.24	106.43	107.45	107.88	110.32	106.67	110.44	109.31	108.13	108.62	104.95	109.47	110.34	108.8	109.17	109.3	110.83	110.41	108.58	107.4	108.46	106.52	107.57	105.56	108.19	109.18	104.53	106.21	107.3	107.82	106.62	108.66	106.7	109.15	107.47
109.78	109.28	105.72	112.03	106.56	106.4	108.07	111.81	110.57	109.45	107.71	107.94	108.48	108.26	106.23	107.72	105.24	107.1	110.38	111.06	109.05	109.61	104.27	109.18	107.83	106.37	111.22	107.14	109	110.06	109.75	110.61	103.94	108.25	112.07	107.94	107.05	107.66	106.3	109.79	108.31	109.42	107.02	110.25	108.39	111.53	110.93	107.36	110.34	109.75
106.14	108.06	106.89	106.5	108.75	106.12	109.67	108.29	106.24	102.18	105.16	105.03	105.21	105.7	101.87	106.09	103.2	105.96	105.18	105.98	107.12	106.1	107.13	108.18	103.75	105.11	102.92	105.34	107.23	103.59	102.54	105.58	107.46	105.59	107.88	105.57	105.17	108.19	104.28	104.01	108.94	104.77	105.96	105.25	106.12	105.04	106.63	104.93	105.38	105.19
101.97	97.624	98.768	100.02	96.716	97.451	98.945	95.851	99.283	99.612	97.999	99.05	99.126	96.586	99.117	100.79	99.631	99.426	99.551	96.714	99.966	98.637	97.643	98.208	99.586	97.733	100.28	96.823	96.713	100.88	97.46	97.007	98.233	96.877	101.89	101.12	99.015	95.655	97.124	97.197	100.65	98.617	97.469	99.973	99.431	95.475	97.941	97.146	98.551	102.21
108	105.19	103.12	105.85	106.73	107.84	104.48	106.43	105.06	105.34	105.49	106.52	107.74	104.13	103.58	104.82	107.47	108.31	105.26	106.29	106.36	105.87	103.01	105.12	106.22	105.65	103.17	104.63	105.27	104.8	105.93	104.14	105.98	103.7	106.85	104.79	107.04	107.97	104.9	104.59	105.77	106.89	104.37	106.9	107.66	107.19	107.24	105.67	106.94	104.72
104.12	106.01	104.26	104.92	107.59	108.23	106.73	106.3	106.92	104.58	101.56	105.8	107	105.27	106.32	106.77	103.25	103.87	108.95	105.58	104.86	106.28	107.67	105.27	105.92	107.21	107.59	106.57	108.5	107.34	106.36	106.94	106.83	104.78	102.81	106.28	104.26	104.55	101.74	106.39	107.51	105.54	106.38	104.04	103.54	108.76	107.25	108.02	105.69	104.68
105.23	103.27	105.95	104.27	104.5	101.34	105.49	106.12	106.64	105.23	106.82	104.84	109.04	102.84	104.38	105.85	103.92	106.08	102.97	104.39	106.43	108.71	107.59	107.62	105.1	106.3	105.76	106.79	103.58	103.38	105.35	106.5	104.4	106.38	104.15	106.49	108.25	105.23	105.12	105.52	105.55	108.16	106.29	108.61	103.33	103.13	109.22	102.34	106.66	101.29
98.232	98.885	98.418	96.427	96.704	97.909	100.5	99.172	97.708	99.692	99.003	97.967	104.69	96.122	97.873	101.94	98.182	99.44	97.862	98.774	98.747	100.3	98.925	100.18	99.365	95.007	99.04	100.63	100.69	99.043	95.338	97.477	93.286	97.087	100.63	98.908	100.89	98.346	100.76	99.651	98.612	101.74	100.62	100.89	99.195	97.125	98.435	98.354	98.902	95.773
105.62	106.58	104.68	103.69	104.95	107.29	110.06	107.28	105.5	106.82	106.52	107.01	105.61	103.37	107.65	105.46	106.21	106.11	106.59	107.79	103.1	104.72	103.15	105.98	106.46	105.29	104.93	107.06	105.25	105.87	105.54	104.88	104.75	107.01	103.68	107.2	109.06	105.19	107.55	108.4	106.34	105.66	104.11	104.74	107.84	109	107.84	104.73	105.34	107.54
107.38	109.8	108.94	110.17	111.67	107.72	109.71	107.81	107.53	107.85	110.77	109.47	108.36	110.33	106.58	108.89	109.37	110.33	111.78	108.49	108.11	108.57	108.43	104.77	107.38	110.1	106.78	109.89	109.65	109.93	107.11	109.34	105.28	109.96	106.51	107.35	108.27	107.06	106.15	106.81	113.22	108.66	109.32	108.41	110.65	108.14	110.56	108.87	108.81	109.01
95.969	97.106	97.6	99.842	99.228	98.423	98.391	98.437	99.923	97.682	95.234	95.094	96.644	96.756	98.449	102.08	99.325	98.56	99.926	96.345	97.624	99.39	97.105	98.995	98.448	101.03	100.45	93.865	99.897	96.021	100.41	97.798	97.595	99.802	96.104	98.435	98.648	98.634	95.949	97.779	100	96.737	99.391	99.545	97.197	98.445	98.235	101.61	96.228	98.688
109.04	108.24	113	109.3	109.86	109.62	113.54	111.2	108.82	107.01	113.98	108.19	109.34	110.06	110.22	111.38	109.28	114.48	109.93	108.63	110.5	109.76	109.49	111.1	110.51	111.89	109.03	107.72	107.63	109.12	111.08	109.79	110.24	113.46	110.55	114.07	112.21	108.27	108.77	110.76	109.48	109.77	112.02	105.37	107.94	108.52	110.11	111.07	115.26	108.43
107.48	109.12	111.06	108.08	111.12	108.23	106.45	111.72	109.45	111.03	107.56	111.11	103.73	105.73	108.54	108.38	106.79	109.42	108.2	108.53	105.47	108.89	107.93	107.94	108.64	109.48	107.42	109.12	107.99	109.88	109.36	108.8	112.64	106.7	111.01	106.37	107.96	108.94	108.02	108.09	105.89	110	108.87	108.15	108.13	111.46	106.39	109.23	108.29	106.36
106.74	106.96	106.33	107.19	105.99	107.77	107.41	107.51	103.93	108.96	108.17	105.53	106.56	105.43	106.71	106.29	107.36	106.77	108.65	108.67	105.65	105.75	105.31	107.59	107.09	106.5	105.12	105.58	106.62	105.76	104.45	105.81	109.04	104.85	104.22	105.5	105.44	106.17	108.21	108.43	105.14	104.95	108.52	107.52	108.2	108.95	107.14	107.66	104.86	105.92
107.03	103.25	104.35	105.71	104.61	107.77	103.03	103.21	104.51	102.9	105.69	106.26	103.28	103.4	105.52	105.29	104.52	103.85	107.08	105.59	105.06	105.43	108.44	104.96	104.72	107.27	104.51	107.68	105.76	108.61	104.58	104.03	105.96	105	103.26	106.61	105.37	104.88	106.45	107.61	106.24	102.88	105.73	107.18	105.25	105.27	104.56	105.14	104.99	107.04
104.47	106.49	107.56	105.28	105.64	105.38	105.55	108.18	107.54	106.28	107.51	109.34	105.85	104.31	107.64	105.11	103.82	107.79	102.86	105.85	104.16	105.69	101.99	104.74	104.88	108.03	104.99	105.23	102.71	108.9	107.04	104.96	103.83	104.67	105.39	105.46	106.66	106.31	105.65	106.18	103.7	104.76	106.96	104.45	105.17	101.36	104.03	105.69	105.64	106.7
105.58	106.1	105.38	107.76	106.56	105.22	108.3	107.82	107.12	106.7	106.94	106.86	108.13	107.94	112.66	106.95	109.25	107.75	108.89	107.93	106.28	105.6	106.13	109.03	108.45	111.65	108.65	108.11	108.31	108.18	106.08	108.68	106.91	108.07	108.98	107.75	109.79	109.01	106.43	106.89	107.34	107.03	108.08	105.66	108.93	108.01	112.09	108.93	106.87	105.82
103.38	103.86	107.52	106.04	108.51	106.6	106.86	105.81	103.54	105.09	104.31	105.67	106.99	105.81	103.07	102.68	108.14	107.93	107.12	109.75	108.37	106.18	108.24	104.1	105.43	107.21	108.2	107.6	108.31	107.58	106.4	105.39	102.97	105.76	106.87	107.11	107.36	104.38	107.11	105.7	106.76	104.56	105.38	111.74	106.82	104.52	106.03	105.9	106.35	104
104.34	105	107.16	105.65	103.03	104.57	108.36	106.45	104.05	105.14	105.99	107.89	102.79	103.28	101.85	105.6	107.38	106.75	105.61	108.06	104.81	104.5	105.47	109.2	106.15	106.9	107.26	104.87	106.49	103.11	105.95	104.19	104.72	103.47	106.78	106.46	105.5	107.62	105.62	103.62	109.1	107.53	107.39	104.65	106.73	104.68	108.21	105.77	105.36	107.07
104.5	108.4	105.89	106.4	107.1	107.08	108.59	106.74	108.41	110.2	111.9	108.48	106.04	111.2	104.65	108.06	104.53	107.54	108.05	110.26	108.1	106	108.71	105.7	109.21	111.13	106.37	111.04	108.26	104.17	108.09	106.99	110.92	108.67	104.86	108.84	108.99	105.77	104.97	106.51	108.85	104.97	108.76	108.32	109.32	106.8	108.1	106.89	105.3	110.11
104.53	110.21	110.01	104.59	106.72	104.84	109.31	106.24	106.87	107.74	102.5	103.62	105.82	108.03	108.28	107.9	104.28	103.69	103.94	106.02	102.47	107.33	106.36	103.23	106.21	108.15	107.21	104.87	104.68	106.13	107.08	109.67	107.53	105.72	107.3	107.15	104.01	105.26	104.66	106.55	106.67	107.11	108.32	104.96	108.57	104.4	106.98	107.99	104.92	106.38
109.44	106.8	108.78	109.63	108.81	108.8	108.43	106.85	106.61	105.71	110.59	107.44	108.96	107.01	108.41	108.66	110.86	106.37	110.22	107.18	107.25	108.24	108.3	112.18	106.23	110.5	108.99	110.87	109.63	108.16	107.13	109.86	105.06	107.25	106.63	108.2	107.9	110.3	108.27	106.85	107.89	109.57	109.76	106.98	108.01	109.7	105.42	111.43	109.78	109.3
99.06	97.905	99.98	98.299	98.653	95.653	99.145	99.172	97.078	100.11	102.2	100.46	95.922	100.16	99.292	98.383	95.607	100.52	98.193	100.41	97.374	98.526	97.708	98.956	97.258	100.81	98.782	98.771	95.44	96.448	98.536	98.226	98.58	98.254	97.221	96.47	100.39	98.975	101.65	100.15	99.04	100.45	98.988	99.222	98.885	98.279	97.383	100.69	100.04	98.98
107.16	105.72	108.42	107.2	109.09	108.67	109.84	110.86	108.19	106.5	105.48	108.84	106.11	111.32	109.61	105.65	109.56	107.18	106.68	104.88	110.38	109.71	106.86	107.64	109.49	111.73	105.85	108.2	109.38	105.88	109.35	109.33	108.92	109.18	107.16	105.68	108.24	110.17	107.19	108.06	108.54	106.55	109.47	109.23	109.43	106.69	110.75	107.04	106.52	106.21
109.38	107.96	108.69	104.65	106.52	106.98	110.26	107.35	110.16	106.09	108.17	105.09	108.52	109.61	110.53	108.93	109.29	108.29	111	106.34	110.86	107.93	110.57	109.41	111.41	104.18	110.29	109.45	109.23	105.03	109.32	109.42	109.64	107.67	106.3	106.05	109.23	106.18	109.3	111.38	107.82	107.04	106.81	105.18	110.6	108.13	106.98	104.97	111.69	110.68
109.48	111.18	112.17	111.6	107.73	111.08	110.22	107.76	108.86	108.83	108.86	106.95	106.25	106.01	110.16	105.03	107.4	109.15	110.38	107.98	107.01	108.71	109.17	111.7	110.63	106.83	112.66	109.16	106.95	108.43	109.52	106.9	106.21	106.62	109.56	108.44	109	108.2	106.64	107.76	110.22	107.5	107.43	111.27	106.54	110.34	107.56	109.38	109.16	107.49
101.94	98.27	99.671	99.203	100.19	98.566	100.04	98.61	100.49	99.745	98.791	101.01	103.05	101.39	100.87	101.06	99.916	103.63	100.12	101.54	99.649	99.589	99.635	101.29	100.34	101.46	97.885	99.729	99.499	100.81	101.93	103.39	100.99	97.606	100.85	99.911	97.99	101.01	103	98.93	99.414	99.342	99.14	99.238	103.84	100.67	100.54	96.187	100.18	99.766
109.39	106.6	108.58	104.7	105.22	106.09	107.89	108.5	108.01	104.97	106.62	107.06	111.11	107.42	105.51	108.93	108.72	107.29	103.44	108.3	107.29	107.17	107.84	109.95	105.17	108.43	106.83	106.65	105.73	106.57	104.67	104.67	105.65	105.24	105.69	104.73	105.49	108.92	107.4	107.02	105.23	105.41	109.42	108.75	108.13	106.89	105.72	105.79	105.15	108.35
105.66	107.04	106.49	105.05	107.34	106.58	105.74	106.02	107.38	106.51	105.85	107.64	104.48	109.14	104.25	103.56	105.64	102.96	106.29	107.98	107.27	105.11	104.11	105.86	104.26	105.95	102.07	106.99	101.78	106.32	104	103.38	105.36	107.5	101.73	104.56	105.94	102.99	104.84	105.94	106.19	108.67	105.6	107.28	107.43	104.52	106.61	105.52	101.63	103.06
103.54	102.24	98.174	99.399	104.47	102.74	100.7	100.38	100.75	104.36	100.17	100.71	101.69	101.4	99.318	101.48	102.09	103.48	100.16	101.14	100.88	100.97	101.66	103	99.806	100.11	101.86	98.81	97.297	100.37	102.5	101.67	98.123	101.52	99.981	99.218	100.84	99.684	100.14	101.51	100.9	100.19	100.78	102.42	101.51	100.86	99.9	99.205	100.71	101.19
104.02	107.3	106.83	106.6	105.32	109.89	105.9	107.26	107.66	106.71	105.9	106.43	108.22	105.83	104.48	106.14	104.08	107.15	108.99	106.7	107.04	107.65	106.56	106.85	105.1	104.45	107.45	105.98	103.98	107.06	106.96	108.31	105.61	105.49	105.29	106.88	106.3	104.56	106.98	106.01	105.02	106.63	106.82	108.41	107.35	107.47	106.59	105.71	104.65	109.21
104.58	105.52	107.22	100.69	107.92	107.5	105.03	104.43	105.88	106.43	105.08	106.57	103.97	105.24	104.93	108.28	108.06	102.77	108.29	104.51	105.87	106.29	110.66	107.89	106.09	108.59	106.23	106.14	102.64	106.05	105.31	106.66	105.85	107.33	104.79	106.1	104.34	103.26	105.15	106	107.54	106.12	104.66	108.21	103.47	104.05	104.52	108.51	103.45	103.72
107.63	108.84	108.39	107.91	107.87	107.43	111.03	111.05	107.59	107.81	108.12	106.83	107.38	108.99	110.03	107.4	108.2	110	109.96	110.01	109.79	107.28	109.41	107.11	107.86	108.03	111	110.74	110.45	104.29	110.02	110.37	106.05	109.17	110.69	111.82	107.73	110.36	109.05	109.12	106.02	105.93	109.43	110.37	107.76	104.3	108.68	105.32	108.32	110.08
109.66	108.77	105.56	104.52	108.42	110.78	110.01	110.03	109.01	106.9	107.74	108.47	107.76	111.06	103.41	107.36	107.78	107.6	106.47	106.55	108.02	106.66	106.39	107.4	109.09	106.77	105.07	107.27	106.75	106.29	105.84	105.35	109.72	109.03	108.73	108.52	108.97	109.08	107.22	107.87	110.99	106.44	110.4	108.52	109.44	106.35	111.5	103.47	109.36	103.39
102.46	96.705	96.114	98.633	96.614	98.401	99.367	98.903	99.171	98.159	95.116	97.952	96.804	95.616	98.36	97.205	96.528	99.443	101.49	98.592	97.006	96.45	96.511	94.452	96.674	101.3	101.29	94.83	99.37	98.027	98.675	97.684	97.186	99.381	102.82	94.311	98.027	97.826	97.834	99.668	100.51	101.61	96.615	94.494	95.485	99.367	96.63	95.109	98.457	99.422
105.35	106.32	106.95	106.07	108.3	106.05	104.04	106.56	108.08	104.58	106.5	102.22	104.16	105.79	106.98	101.52	104.42	104.21	105.24	103.98	103.64	106.8	105.34	104	104.91	106.47	104.97	105.67	103.2	105.72	105.89	104.87	108.4	105.8	104.5	104.99	104.72	105.18	105.67	104.74	105.2	106.72	105.77	105.41	104.19	104.96	105.95	107.63	106.43	101.46
104.24	105.9	101.79	101.87	105.2	101.45	104.09	103.8	105.26	102.39	103.68	104.09	101.89	102.15	101.07	101.2	103.78	100.44	101.64	99.48	103.76	106.54	101.71	101.86	104.19	103.64	103.95	101.22	105.32	102.33	99.784	101.63	102.37	99.688	104.12	98.564	104.2	103.9	99.993	102.84	100.56	102.25	102.99	101.86	105.88	99.143	102.61	101.32	101.27	103.75
110.67	108.84	112.82	111.52	109.5	110.79	112.68	107.82	109.17	109.31	110.21	109.85	108.63	111.7	108.34	111.1	111.5	111.64	110.08	110.79	110.57	108.21	109.97	111.47	108.93	109.91	114.16	108.54	111.25	109.46	111.78	113.3	106.44	110.57	111.98	113.27	110.72	115.35	108.92	113.43	111.72	112.53	109.48	110.64	109.17	111.51	110.66	110.97	111.82	111.53
107.78	106.76	109.4	110.48	107.46	106.64	107.86	108.36	111.02	109.63	108.99	108.4	107.96	110.55	110.95	108.35	107.74	108.51	109.62	107.83	111.21	112.67	109.17	107.99	109.31	108.86	109.14	108.27	105.79	108.26	106.5	107.59	111.37	107.86	108.94	110.78	109.93	107.45	108.73	109.27	110.23	107.37	108.24	111.56	106.87	107.72	108.25	110.19	108.78	108.81
109.98	108.99	105.67	110.68	109.02	109.97	107.71	109.18	110.63	106.86	106.46	106.35	105.04	107.77	107.16	108.07	103.42	107.13	107.28	108.45	108.66	108.77	108.15	107.19	108.9	107.27	109.24	109.87	106.69	108.98	107.45	105.64	107.29	108.23	110.89	108.77	108.71	107.58	109.62	111.1	108.51	109.71	107.56	109.99	111.78	105.71	113.48	108.87	105.2	105.74
108.99	107.82	108.32	109.07	108.29	106.08	110.14	112.21	110.65	107.1	108.58	108.26	106.83	108.36	110.36	108.52	107.59	108.39	103.91	108.9	110.36	108.76	109.34	106.72	106.61	105.69	108.66	109.35	107.6	107.64	107.55	105.35	108.25	105.6	107.15	110.24	107.74	113.06	108.8	109.52	104.92	108.97	106.69	108.76	110.2	110.64	108.59	108.04	110.77	110.08
103.78	105.7	107.33	109.72	107.6	105.64	107.57	106.32	107.08	106.04	104.73	104.74	105.21	107.72	105.94	105.19	108.4	108.41	105.44	107.83	107.95	107.07	106.72	106.99	105	106.59	105.51	105.69	108.17	108.35	106.34	107.48	106.23	107.83	104.99	108.88	105.07	108.6	108.84	107.85	104.88	108.17	105.16	107.39	106.02	107.18	106.71	105.54	106.82	104.8
100.15	99.798	102.15	102.52	100.11	103.33	101.6	102.24	103.39	99.418	101.51	104.37	102.44	101.99	98.941	100.48	99.048	99.35	98.054	101.37	102.09	100.87	101	103.14	99.963	103.41	102.97	100.46	102.04	98.657	98.989	103.33	99.672	103.89	101.39	100.36	102.13	102.84	98.564	101.26	100.9	103.79	101.98	99.521	103.51	101.07	100.59	101.99	99.002	100.06
108.37	106.55	108.57	108.1	106.36	106.44	106.8	108.41	111.06	108.05	107.3	109.67	109.72	105.21	107.89	106.74	106.16	105.44	106.34	105.25	105.83	107.41	107	105.11	106.89	108.49	108.39	107.71	105.16	107.57	110.31	105.46	107.4	107.46	108.89	109.14	106.85	106.42	108.6	107.89	109.79	107.4	107.4	109.53	107.62	108.6	107.06	110.97	109.95	110.22
97.114	99.172	99.361	97.548	97.609	98.525	101.51	96.338	97.103	98.57	98.887	98.155	99.278	99.359	98.937	99.154	96.448	95.504	98.844	96.908	97.596	95.595	97.065	95.46	97.815	98.093	98.913	95.771	98.077	94.597	96.898	97.851	100.31	99.669	97.316	99.844	96.666	97.158	96.658	100.67	102.08	95.675	96.504	96.147	93.484	96.286	100.28	97.06	95.972	98.405
105.44	104.58	105.55	106.06	102.65	104.37	104.74	105.08	102.69	104.52	106.71	106.26	106.83	106.47	103.99	103.34	106.55	103.55	105.44	106.49	108.33	105.91	105.65	104.24	105.84	103.97	103.95	108.48	108.76	103.55	103.37	109.03	108.42	105.98	102.9	103.21	103.32	105.8	105.86	104.29	105.3	103.49	104.44	104.46	105.8	102.71	106.05	103.4	108.36	105.65
104.17	107.38	106.36	104.64	110.74	109.18	106.99	105.79	108.64	106.09	107.25	107.53	108.34	105.43	108.43	109.75	110.75	108.78	107.94	107.84	108.87	107.33	107.88	107.39	107.79	109.31	107.26	106.44	105.2	102.53	108.29	110.98	104.81	104.99	105.88	110.38	107.84	108.51	109.38	106.32	109.94	105.77	110.3	104.85	109.22	106.48	108.03	104.83	108.91	106.61
97.659	100.16	97.184	99.074	98.75	98.079	99.357	98.929	97.748	95.939	100.71	98.497	99.699	96.349	97.725	98.034	97.762	98.566	97.325	96.214	98.062	97.327	96.64	98.823	98.222	99.119	99.574	99.778	98.324	94.789	97.178	97.109	100.49	100.82	99.994	101.27	98.598	95.976	100.41	99.804	99.92	96.459	98.566	98.909	99.048	98.872	100.7	97.847	101.08	96.331
104.1	104.99	108.03	104.09	104.98	106.97	106.84	106.25	106.06	103.95	106.18	102.05	108.77	106.38	106.82	107.29	107.82	101.42	104.34	105.57	104.79	103.07	105.82	106.65	104.77	108.37	105.67	104.35	104.64	107.85	104.73	105.11	107.1	106.74	104.75	108.38	105.86	107.35	106.83	107.52	105.18	106.47	108.8	107.65	103.21	109.53	105.54	108.24	105.68	108.89
103.56	105.44	108.51	108.26	107.75	106.79	102.62	106.56	106.09	107.6	108.49	106.46	104.23	105.02	108.16	105.82	104.21	106.88	106	104.75	106.59	109.65	106.84	106.04	105.31	105.41	107.19	105.53	109.29	104.46	108.3	103.31	106.61	103.98	106.11	103.58	104.72	104.69	106.12	106.18	102.46	106.91	105.77	108.78	106.01	107.94	106.9	108.58	107.25	107.16
105.72	105.74	104.09	101.74	106.33	106.13	104.73	107.05	103.51	102.96	105.84	104.56	104.25	108.17	106.35	104.43	106.59	103.6	109.21	104.12	106.33	107	104.94	106.05	106.52	106.18	103.76	108.59	106.35	106.91	104.15	106.71	105.87	105.1	107.74	106.65	104.79	104.42	106.06	101.06	102.21	103.78	106.79	107.7	104.05	104.77	106.23	106.88	105.49	105.72
105.84	107.88	108.92	107.61	111.49	108.96	106.06	108.96	106.05	108.35	106.1	110.93	108.51	106.92	105.97	107.47	106.73	111.09	103.17	108.5	107.11	105.32	111.79	106.26	107.93	106.36	105.92	109.91	107.73	109.24	108.17	109.22	107.77	109.45	106.36	107.95	105.31	109.94	106.28	107.63	107.32	109.45	104.3	105.64	107.44	103.41	106.25	107.8	107.64	111.83
107.38	106.91	107	103.89	106.64	104.86	106.06	110.12	107.02	109.85	108.57	102.94	105.73	108.28	103.7	103.08	105.97	107.07	107.89	107.7	105.84	108.99	106.43	105.53	106.96	105.64	112.18	109.74	105.88	106.05	106.26	107.07	105	106.42	105.42	105.24	106.45	106.61	105.72	105.98	110.3	108.64	105.15	108.16	107.48	106.15	108.85	105.9	106.68	106.21
107.21	104.49	106.75	104.98	107.61	109.62	103.67	108.81	107.97	109.02	104.59	107.23	104.48	107.51	105.66	105.5	109.51	105.33	104.89	108.44	107.28	107.01	105.27	104.91	106.19	105.83	106.63	107.09	105.81	106.92	108.38	108.95	104.63	109.19	105.14	104.99	104.43	108	106.03	110.09	106.57	106.21	103.47	103.22	108.91	105.93	108.66	108.47	106.31	107.75
106.41	104.35	103.94	102	106.16	106.58	105.39	105.52	106.11	106.41	107.93	107.22	104.52	102.27	107.12	106.52	104.44	105.68	106.52	105.13	106.49	105.46	106.23	105.79	105.62	105.78	103.33	104.99	107.24	103.39	108.14	104.04	102.85	107.99	103.88	107.32	109.15	105.18	104.21	107.84	104.37	105.49	106.3	107.1	107.82	103.82	106.43	104.38	102.6	103.6
104.72	108.7	108.38	108.31	105.48	110.14	108.52	108.03	108.6	107.71	108.79	105.95	109.55	106.67	107.27	106.09	106.49	106.86	107.79	108.51	104.99	108.35	111.72	108.67	106.86	106.05	107.62	107.24	106.01	107.36	105.93	112.77	106.42	107.73	107.57	106.96	110.54	108.43	109.07	108.85	109.37	104.8	107.59	111.29	106.41	109	111.39	107.59	105.96	109.07
104.12	107.26	106.82	104.16	106.49	102.75	107.25	104.78	105.07	107.29	104.88	106.32	104.58	104.09	107.06	102.82	104.95	105.83	107.91	105.45	106.84	107.52	106.06	105.47	107.19	104.74	106.31	103.33	105.63	102.55	105.23	106.46	106.6	104.18	105.67	105.7	104.27	107.32	106.26	108.54	104.73	104.74	104.07	105.98	103.66	104.89	108.54	102.92	108.34	109.73
103.46	103.42	106.09	105.2	104.34	108.27	107.47	101.72	105.71	106.55	102.89	105.56	109.23	106.48	106.59	102.87	105.58	107.18	106.41	104.04	106.27	105.89	105.78	105.32	104.74	102.4	105.27	104.25	102.5	106.53	104.89	108.82	103.28	107.07	101.48	105.38	101.16	103.84	103.36	105.32	106.17	103.16	103.07	102.36	106.18	104.4	104.95	108.47	105.98	108.6
106.16	105.27	103.12	104.74	104.39	105.8	105.55	102.23	106.52	104.35	106.31	106.69	104.58	106.98	105.92	106.44	108.35	106.45	106.45	106.31	103.6	106.42	103.23	107.45	109.02	106.25	106.9	105.02	104.76	106.18	103.19	106.48	107.6	104.06	102.14	106.03	107.47	106.02	104.22	104.31	105.92	102.45	106.33	106.06	104.88	105.1	104.2	105.35	106	102.58
105.08	104.43	106.64	105.61	102.78	109.86	105.24	106.5	107.32	106.2	105.16	104.02	106.94	106.05	108.55	109.03	105.06	107.68	108.27	107.38	106.33	108.62	105.41	109.95	103.63	106.6	105.88	106.84	107.64	104.83	105.73	108.54	106.61	103.34	107.56	105.97	108.41	107.01	106.92	105.01	110.49	108.56	108.36	108.03	107.64	106.08	106.85	107.65	104.95	105.54
108.72	109.41	109.49	106.08	105.87	108.02	110.05	109.44	112.77	110.73	106.8	106.59	103.65	106.83	109.34	106.77	106.38	110.73	110.99	106.88	109.1	107.82	106.06	109.04	111.06	110.51	108.47	109.6	104.82	106.93	108.6	107.83	107.57	106.41	106.49	106.12	106.52	108.78	105.19	110.1	105.01	109.78	110.17	107.99	108.78	107.34	107.63	108.74	108.08	106.37
108.87	103.73	105.92	105.55	105.56	107.23	104.26	105.3	102.7	103.27	103.98	106.31	104.27	106	102.29	106.27	105.76	106.67	104.42	106.03	106.39	105.74	103.99	103.57	106.83	106.24	104.34	102.37	106.12	103.88	103.23	104	105.07	103.84	101.97	103.82	104.25	106.62	105.69	107.37	105.87	103.82	106.64	106.22	106.36	105.47	103.34	105.58	105.31	104.71
96.223	98.245	98.547	94.799	96.803	97.642	100.77	99.235	102.92	98.781	95.487	94.107	99.397	98.196	97.84	99.18	98.996	97.904	96.921	100.98	99.077	99.486	97.893	101.71	97.51	97.673	98.961	96.738	98.107	95.113	99.252	97.346	96.868	100.07	101.22	96.387	98.029	98.62	97.36	98.074	96.231	93.073	98.809	98.567	101.16	97.193	96.202	99.89	96.176	96.809
105.99	106.98	108.04	106.14	106.9	106.65	109.05	106.28	104.67	105.83	106.25	108.05	108.11	105.42	107.36	105.6	105.57	108.37	107.1	108.12	111.16	110.24	106.01	107.84	106.33	104.55	105.79	106.15	107.62	106.64	106.57	106.16	108.46	105.96	107.01	105.93	105.72	104.69	107.89	107.35	105.86	109.67	107.02	108.38	106.31	107.78	105.88	105	107.65	102.76
107.67	106.52	104.06	105.09	109.1	104.59	108.29	107.22	104.65	105.46	102.68	105.89	107.01	104.89	107.67	103.58	109.02	107.62	106.8	106.75	108.98	105.05	104.67	108.47	105.61	107.78	106.43	103.24	109.56	105.26	107.58	103.51	103.91	109	105.2	104.38	105.9	100.21	109	105.86	106.61	108.81	105.84	106.32	103.91	104	108.6	103.93	104.64	104.46
107.88	106.39	104.32	105.64	107.23	103.92	102.04	107.18	103.23	104.53	104.11	102.61	107.04	104.3	102.59	105.86	103.9	106.38	105.26	105.79	103.71	104.04	105.72	104.76	107.43	105.92	105.88	104.6	106.87	106.32	105.21	107.35	107.75	106.15	104.12	105.64	104.82	103.66	105.18	107.01	105.04	107.23	107.01	105.34	107.45	103.63	106.1	103.55	104.55	105.76
100.76	98.988	101.79	102.04	103.48	101.62	98.556	97.059	99.343	102.24	99.481	102.16	103.03	99.902	99.015	100.31	100.13	100.89	100.43	99.913	99.461	105.03	101.68	99.565	102.99	101.38	100.52	98.283	102.44	100.42	100.23	100.34	101.17	100.98	101.99	99.253	99.616	100.38	102.36	98.45	101.51	101.28	100.62	97.704	96.989	100.19	102.69	100.45	98.162	104.13
111.11	109.72	108.69	104.51	107.54	108.24	106.83	105.68	108.02	109.88	108.4	106.29	106.46	107.39	105.75	104.61	107.61	107.89	103.58	105.4	106.79	106.72	107.21	110.07	106.26	107.36	109.21	110.81	105.62	106.76	107.29	108.28	108.46	106.64	109.85	107.34	106.62	107.79	106.33	110.92	108.32	110.41	107.58	111.21	108.18	107.17	106.71	111.65	106.56	109.39
100.52	102.91	107.3	107.23	104.08	103.82	102.77	102.57	104.58	104.19	102.38	101.62	101.33	102.07	102.79	99.969	100.08	101.44	103.51	101.89	104.91	101.03	102.06	98.594	102.51	103.63	102.74	105.82	105.01	102.83	103.58	104.64	104.29	104.46	101.11	101.22	101.4	100.24	106.58	99.498	103.64	102.71	104.44	100.97	104.95	102.79	102.71	101.77	103.58	102.02
100.96	106.3	102.61	104.28	102.55	102.31	102.71	105.41	100.03	101.25	103.46	102.06	102.61	101.67	102.84	104.19	104.05	101.23	102.56	103.71	99.015	102.46	104.96	101.67	103.79	103.45	101.09	103.98	104.6	105.52	102	101.34	101.67	101.92	103.44	105.53	102.54	101.21	102.81	105.01	101.68	103.03	102.85	99.284	101.88	100.86	102.28	101.49	101.92	100.5
105.99	109.11	106.21	109.42	106.23	110.35	106.16	108.45	107.57	110.47	107.01	108.97	108.97	105.45	107.02	109.21	107	108.21	109.74	111.07	107.71	108.8	110.74	109.6	105.33	112.7	109.38	107.03	109.73	110.54	109.61	108.31	108.29	105.58	109.41	105.18	106.64	107.41	109.5	105.76	106.45	107.88	110.86	109.45	105.78	106.22	109.65	106.59	107.63	108.45
106.09	107.85	109.17	106.09	110.12	111.29	109.54	105.07	108.2	109.22	106.93	108.37	103.66	109.9	109.8	107.94	108.7	108.62	107.61	105.56	109.14	105.44	107.13	108.45	109.48	107.23	107	109.49	108.2	108.14	109.44	108.11	107.57	105.31	108.97	109.59	108.55	108.81	107.22	105.91	106.93	110.35	108.89	107.91	105.32	110.19	107.84	108.86	108.86	108.36
108.24	105.07	105.35	106.17	104.59	105.44	104.38	104.52	107.16	105.8	108.75	107.23	106.59	105.28	107.66	104.55	107.17	103.33	105.53	105.98	104.15	106.76	107.66	108.29	108.37	105.01	106.82	107.54	106.17	108.32	111.19	109.22	105.93	107.04	106.69	105.72	106.54	106.98	107.48	106.74	108.59	105.91	106.73	101.72	107.69	102.64	108.81	108.24	104.23	107.14
99.192	97.827	98.475	100.68	96.816	98.542	97.884	101.31	98.307	98.317	101.97	98.152	101.72	99.2	98.857	99.775	96.279	97.614	100.2	98.397	101.37	98.554	101.08	98.484	101.63	97.979	99.747	97.138	101.99	98.523	98.152	98.325	99.822	101.78	103.2	99.975	100.2	97.17	97.449	96.874	97.21	98.57	97.52	98.881	97.841	103.48	100.96	102.62	96.197	99.111
106.73	102.07	106.67	104.41	106.08	105.13	103.86	107.16	108.05	106.15	107.8	105.22	105.44	104.72	106.93	105.31	104.97	108.16	104.15	107.89	109	104.68	104.18	106.27	107.37	108.76	105	106.46	102.25	105.79	107.28	104.59	103.93	105.21	105.91	102.66	104.17	107.29	105.2	104.82	103.73	105.03	106.19	109.29	106.46	104.61	107.31	105.76	105.27	105.07
100.6	102.84	101.19	102.16	103.08	100.57	103.12	99.987	102.18	100.97	98.229	101.16	99.151	100.31	99.327	100.34	101.89	101.01	100.57	96.514	101.7	99.794	100.05	100.13	101.73	100.35	102.9	101.33	99.032	101.19	101.27	100.37	99.044	101.83	98.061	101.83	103.01	101.61	101.73	99.452	101.6	99.23	103.57	104.01	103.9	98.147	99.061	100.12	102.46	100.43
105.63	107.53	103.17	107.59	106.31	105.22	105.94	109.34	102.83	108.16	107.24	108	105.18	106.18	106.39	104.26	107.71	107.25	106.45	108.21	105.56	106.51	103.34	104.46	106.11	104.47	105.36	107.13	107.08	105.76	106.41	107.02	107.13	105.4	107.11	109.12	105.41	106.75	107.21	106.26	108.11	107.75	107.44	103.62	107.05	105.71	104.82	107.26	104.09	105.06
99.403	101.48	100.29	98.273	96.954	100.89	96.102	97.559	98.434	100.43	95.456	102.28	98.929	97.552	98.021	97.382	97.212	99.79	99.426	100.65	99.195	96.935	95.042	99.243	100.69	99.915	96.526	99.252	99.451	99.993	98.436	96.929	101.6	100.41	98.431	100.74	97.363	100.52	100.57	100.21	99.25	101.65	96.053	100.02	96.857	99.641	98.081	101.4	94.105	98.969
108.13	109.48	110.97	112.57	107.22	106.83	107.04	106.86	107.75	107.3	106.8	107.68	109.45	107.52	107.63	106.12	110.58	107.53	108.6	106.57	108.61	110.53	108.24	106.17	110.58	106.89	107.91	106.56	109.16	107.99	108.13	110.96	107.4	107.5	105.24	106.68	108.17	107.11	111.15	107.18	107.65	104.7	108.92	106.75	107.42	108.29	110.65	106.57	107.62	110.03
104.9	107.32	103.46	103.31	104.98	104.62	104.38	106.25	108.85	105.8	106.54	105	107.4	106.98	107.03	106.32	107.98	107.99	105.15	104.08	107.39	106.4	105.94	103.41	107.16	104.36	104.63	103.88	105.64	105.78	107.72	104.63	105.32	104.36	104.46	105.87	107.09	107.5	108.28	103.59	107.09	105.39	106.65	107.69	103.54	105.91	107.21	105.82	104.62	103.55
95.177	96.153	96.173	98.856	97.243	99.956	98.374	97.978	95.757	99.216	95.394	98.54	99.411	101.92	97.282	97.09	98.192	97.359	103.91	96.371	100.81	99.25	97.002	95.236	97.315	98.248	97.105	95.74	102.5	96.791	99.763	98.676	100.36	98.68	96.736	94.377	96.587	99.947	97.173	95.772	100	99.013	96.424	96.831	98.366	97.781	100.9	99.053	98.713	97.727
98.959	98.815	96.709	98.325	96.296	99.154	99.75	98.622	100.05	101.84	97.287	101.79	95.782	98.553	100.89	98.248	98.781	102.23	99.395	99.848	100.22	99.142	97.342	96.789	98.611	98.195	97.638	99.731	98.592	96.281	100.38	98.267	99.689	98.626	100.39	99.258	98.183	97.711	100.24	101.41	96.206	101.77	100.17	100.78	99.878	98.24	98.155	101.15	97.579	100.3
107.83	106.3	105.21	107.36	109.08	106.46	106.61	104.03	104.66	104.79	103.2	105.46	106.67	108.96	104.95	107.66	106.03	106.42	105.02	106.5	107.28	106.85	109.09	103.38	106.22	106.07	106.21	104.42	106.02	106.74	106.07	104.68	104.32	103.29	108.9	103.97	106.19	105.94	105.68	106.46	103.64	104.9	102.48	105.06	106.36	104.36	103.88	107.21	107.96	108.89
110.45	109.25	107.73	110.34	109.14	109.82	110.17	108.21	110	107.58	107.82	109.73	111.02	110.09	107.03	109.58	106.64	110.3	109.82	105.51	110.29	104.1	110.54	109.48	109.97	111.72	108.83	109.31	106.97	110.03	111.38	109.9	107.22	104.54	103.19	109.79	109.49	112.72	107.53	111.06	109.09	109.9	109.95	110.73	110.1	110.15	110.34	108.95	110.65	110.6
108.7	109.74	104.63	111.38	107.62	104.4	110.26	106.53	106.88	109.94	107.29	107.82	107.77	104.9	108.04	110.12	105.2	110.22	109.8	104.6	107.96	109.7	106.94	106.39	105.48	104.81	109.21	109.98	108.42	110.96	108.27	103.31	107.97	107.99	107.67	107.57	104	108.96	109.67	106.34	106.03	107.65	109.3	108.24	108.05	108.16	110.05	108.36	108.25	107.4
107.9	108.02	102.63	101.41	105.2	102.29	105.09	103.57	105.2	103.93	107.88	104.75	107.6	102.85	104.74	106.73	105.45	107.36	106.02	103.91	107.42	103.93	107.72	105.55	106.89	104.08	107.24	105.33	104.93	106.17	104.41	102.77	105.51	104.06	105.15	103.2	109.25	105.52	106.06	105.58	104.81	104.91	104.19	105.27	106.49	106.78	105.68	105.91	106.03	105.8
105.7	105.6	106.27	105.49	105.92	108.57	107.9	106.57	104.59	103.94	104.47	106.39	103.39	106.23	108.62	104.19	107.49	103.5	103.49	105.14	105.88	105.59	108.09	103.5	107.48	105.25	103.78	104.47	105.85	104.97	106.72	105.11	104.11	105.23	105.68	104.62	108.62	106.17	104.81	109.99	103.36	105.78	105.03	107.74	107.46	104.92	108.77	105.26	103.59	107.8
97.427	101.56	100.11	96.558	98.633	101.43	103.47	100.9	100.2	97.175	100.37	101.41	103.74	100.17	100.3	100.06	98.945	99.029	98.537	102.95	101.3	104.48	102.71	98.989	103.55	99.833	102.04	101.59	101.53	100.77	99.385	100.49	100.63	100.07	99.147	97.856	97.266	102.32	96.515	102.14	98.627	99.752	101.95	101.52	100.94	98.668	100.56	102.86	100.43	100.72
107.72	105.2	105.98	103.84	107.43	106.71	104.8	108.57	105.81	103.59	106.96	107.81	107.45	107.76	107.05	105.64	107.67	106.37	106.8	104.53	105.61	108.76	107.01	105.81	109.76	104.79	106.23	103.88	104.25	101.14	106.13	103.27	108.49	103.95	104.89	105.32	105.71	103.96	107.34	108.2	109.28	105.75	103.65	103.45	106.76	104.7	105.76	105.96	103.61	104.02
105.68	108.92	104.19	108.87	110.19	106.87	109.93	104.99	110.17	106.39	105.79	108.87	109.38	106.19	110.42	108	104.96	106.62	106.04	105.33	108.87	104.73	111.07	104.72	106.18	107.04	106.79	106.56	105.38	106.91	106.75	107.56	108.85	109.03	107.94	108.1	108.63	107.48	105.12	100.27	105.25	105.3	108.48	105.23	106.38	108.53	107.58	107.05	105.87	105.91
104.77	105.52	101.14	104.95	106.56	105.68	103.11	109.02	103.99	110.61	104.9	106.52	105.68	103.46	105.38	107.5	105.11	106.93	105.98	103.42	105.07	105.42	105.3	104.26	105.22	103.88	108.21	105.99	108.87	108.65	104.54	106.21	106.39	106.74	107.09	105.8	103.47	109.16	107.27	106.15	104.53	107.05	104.32	104.23	104.97	105.77	104.25	105.91	106.75	107.25
109.02	104.37	104.21	106.35	108.22	105.79	105.52	109.29	104.95	104.46	106.7	107.59	109.05	106.6	104.49	107.54	107.05	106.18	105.84	107.33	107.45	105.56	105.8	105.17	111.54	106.76	106.47	107.61	107.03	105.84	109.46	106.96	105.94	102.48	109.91	105.46	107.3	103.8	102.42	107.42	106.09	104.82	106.75	103.64	105.24	108.62	103.37	105.53	104.39	107.95
100.89	102	102.21	101.25	102.2	98.363	100.43	99.374	103.65	99.713	100.31	97.524	101.36	102.49	102.26	99.763	102.94	107.2	103.29	98.653	100.58	104.1	99.264	103.02	102.48	101.32	98.501	100.53	101.63	97.767	101.39	102.85	101.11	102.46	100.67	104.81	100.22	98.53	98.336	101.91	101.28	100.91	98.397	100.26	102.13	100.46	96.644	102.83	100.96	98.291
97.036	98.833	98.658	97.277	98.836	96.92	95.028	96.253	96.812	98.181	99.541	101.41	95.858	94.837	96.338	99.285	95.477	96.566	100.19	94.241	98.871	96.95	98.89	98.393	99.672	98.351	98.23	100.89	97.24	95.838	98.354	99.961	98.178	98.2	97.483	98.899	98.737	96.426	98.358	97.45	95.736	96.658	95.708	98.068	98.027	97.399	98.708	94.761	96.988	95.743
100.09	99.135	101.22	99.526	99.132	101.57	99.738	102.16	100.34	99.545	102.03	102.23	101.43	96.787	103.56	99.795	99.005	95.995	102.34	100.69	100.6	101.49	100.92	99.088	98.873	104.9	99.462	100.72	98.213	98.595	100.92	103.74	100.7	102.31	102.87	99.338	100.03	104.09	100.51	101.08	99.515	99.944	103.52	99.775	97.54	100.05	99.925	99.784	98.478	98.989
109	110.2	107.85	109.93	108.02	109.07	112.81	107.01	109.58	109.02	107.01	108.54	108.68	107.23	110.56	113.49	111.15	108.67	112.52	107.55	111.4	110.65	111.89	108.72	108.81	107.24	113.28	105.51	106.73	109.72	110.57	111.13	109.82	108.29	111.39	109.35	109.42	112.29	107	108.48	109.64	105.61	110.25	109.09	108.57	108.53	109.42	108.34	109.1	111.79
108.75	107.21	109.67	108.64	107.97	105.67	108.57	108.65	109.37	106.77	110.79	107.1	108.15	108.93	107.54	109.03	105.92	109.14	107.87	109.25	108.4	103.51	109.84	107.75	108.5	107.9	108.77	107.96	107.54	107.16	105.85	109.27	105.26	108.58	107.96	104.75	107.78	108.97	106.43	109.86	107.43	107.87	109.03	110.28	108.4	105.28	107.52	109.98	108.91	106.35
105.6	106.83	108.4	107.13	106.66	107.89	105.05	105.41	107.6	106.03	106.89	105.59	106.63	106.03	105.39	105.97	108.23	105.42	108.79	106.51	104.88	104.98	104.38	105.95	106.45	106.67	107.19	102.95	109.26	108.78	105.65	105.18	107.38	106.67	107.82	105.59	105.49	107.68	106.81	106.89	107.92	106.24	108.97	105.22	105.37	105.25	105.79	104.67	106.1	105.78
97.44	98.802	102.24	98.194	95.837	94.527	98.01	99.019	101.36	95.625	98.683	97.049	98.612	100.42	97.866	97.104	94.091	97.605	97.532	99.766	99.48	99.039	98.409	100.2	98.044	99.602	100.01	96.377	100	99.379	95.519	98.689	97.556	97.452	95.532	100.63	98.908	99.03	96.943	97.473	96.537	100.61	100.98	98.091	97.63	96.061	98.946	102.61	97.966	97.278
105.86	106.79	107.06	107.54	103.18	109.15	104.81	108.95	105.56	107.35	105.15	106.51	104.26	104.15	103.07	105.48	108.09	106.32	104.32	108.91	108.11	109.09	103.09	106.98	106.05	105.63	107.42	105.47	104.66	104.8	106.68	109.53	102.1	106.44	108.71	102.61	108.71	109.2	108.16	106.57	107.32	105.94	105.65	106.59	107.46	105.5	108.13	105.67	106.67	104.72
108.77	105.33	104.33	105.99	105.5	107.62	106.63	107.14	107.84	105.78	107.8	107.6	106.06	103.67	107.54	105.56	105.52	107.31	106.28	106.65	106.19	105.82	106.18	109.16	106.89	105.98	105.56	102.33	106.31	106.11	107.95	103.51	108.42	105.57	105.01	109.6	104.3	106.29	106.49	106.44	106.16	105.7	104.79	104.02	104.28	106.35	104.37	106.56	107.42	108.64
112.64	109.92	108.29	107.87	108.53	110.59	104.38	109.12	107.18	108.37	109.21	108.17	109.38	110.41	107.86	107.68	109.78	110.48	106.99	109.29	108.61	106.77	109.04	111.77	106.54	107.05	109.34	107.73	107.28	109.55	106.42	110.12	107.89	109.92	108.52	111.73	109.82	108.69	107.14	108.88	108.32	109.51	108.98	108.18	106.93	108.37	111.59	107.6	104.79	111.71
102.87	100.39	103.87	101.21	101.57	100.72	99.152	101.64	100.65	98.814	104.92	103.13	99.512	99.419	103.29	99.92	100.11	99.387	98.298	103.85	101.49	97.329	102.13	101.5	102.62	102.14	100.76	99.864	100.43	101.12	96.967	99.499	102.75	104.38	98.819	105.28	100.45	99.43	105.22	100.15	98.751	99.862	100.8	101.12	101.29	102.4	99.64	102.55	99.62	101.79
105.8	106.58	103.48	104.61	105.38	106.6	106.07	106.85	104.57	102.95	106.52	106.68	107.07	110.03	107.44	107.02	105.53	106.01	106.1	106.25	105.65	106.46	107.12	106.04	107.78	104.59	105.58	105.21	105.56	105.19	103.27	104.07	113.03	106.96	105.61	105.11	105.17	104.2	104.25	103.6	106.52	107.03	103.01	105.52	106.77	104.68	104.29	101.99	105.5	104.55
106.1	106.45	105.81	105.71	108.41	107.62	108.86	103.56	106.21	105.17	106.46	104.28	105.6	105.32	108.71	108.05	105.69	107.53	104.39	105.43	105.79	106.43	106.24	108.51	104.95	109.87	104.99	105.47	107.5	103.29	106.4	103.19	108.15	109.06	106.99	106.2	106.68	105.06	109.61	105.86	107.35	100.85	104.08	106.01	108.45	108.71	103.77	107.38	103.54	105.42
102.98	105.81	106.72	104.72	105	105.81	106.08	106.66	103.82	104.17	107.71	105.84	104.76	104.84	106.97	104.74	106.48	108.84	106.03	104.23	105.04	108.09	104.88	106.44	108.24	103.14	106.17	107.52	105.95	106.1	102.6	104.89	106.31	108	106.34	106.75	104.92	107.36	103.27	106.36	104.47	105.29	106.43	104.68	105.98	104.36	107.1	103.22	105.31	102.32
94.444	99.773	96.034	99.397	97.73	97.907	99.004	97.566	97.363	95.585	97.033	99.388	93.281	98.416	98.976	97.753	97.725	95.886	97.589	97.451	96.785	97.719	98.669	100.24	97.415	98.747	97.294	97.849	96.192	99.955	100.47	98.298	98.723	99.598	97.423	100.35	97.178	97.366	99.998	96.609	95.126	98.852	97.039	98.81	98.602	97.392	97.536	100.41	97.27	100.12
108.17	103.89	106.04	110.21	107.08	104.29	110.28	104.66	109.17	107.25	106.9	107.91	107.01	107.57	108.43	103.54	107.19	105.33	105.67	107.03	107.79	106.23	105.73	104.31	107.52	104.17	109.32	106.18	103.78	107.9	108.25	107.04	103.63	104.01	105.87	105.66	110.29	107.1	108.38	106.86	103.37	107.23	107.56	105.56	109.62	106.81	103.44	108.02	107.55	107.09
99.843	97.443	101.73	99.742	96.349	98.413	99.281	96.794	100.33	99.029	96.895	98.129	101.86	96.37	100.96	100.57	97.588	102.66	99.283	103.1	98.928	101.6	98.73	99.483	99.56	98.347	96.654	99.222	100.01	97.739	102.84	98.522	99.861	98.831	99.139	100.05	99.523	98.807	102.87	98.567	99.342	99.663	98.845	98.703	99.11	98.826	100.73	96.893	99.057	101.36
104.9	106.86	104.86	102.16	105.58	106.78	105.41	107.13	108.02	105.27	105.86	107.48	106.42	105.46	101.33	106.42	105.98	106.6	106.92	101.73	103.77	106.1	104.05	105.97	106.39	106.26	106.79	106	107.9	105.33	105.43	107.35	106.03	106.55	106.73	106.9	107.11	103.02	108.25	108.14	105.69	104.88	105.17	105.56	107.89	104.12	103.38	106.3	103.57	103.65
99.25	97.654	96.799	98.138	97.937	98.254	98.365	96.52	99.982	97.081	99.235	95.118	98.462	99.979	96.117	98.54	97.96	98.169	99.713	97.526	99.619	96.289	94.95	99.001	98.262	96.83	96.666	100.88	97.532	101.27	99.484	98.739	100.23	97.446	101.13	95.555	100.85	98.448	100.33	101.34	97.452	100.85	100.9	99.945	96.558	95.279	99.157	99.812	97.768	100.45
108.6	106.16	110.42	109.21	110.02	109.17	112.51	111.07	111.79	110.78	110.9	109.1	112.01	108.18	112.58	111.12	109.87	110.31	112.74	112.44	110.61	113.12	107.77	110.52	110.79	108.76	109.75	112.7	110.77	110.49	109.09	110.49	111.29	109.49	111.32	112.14	109.92	110.73	109.37	108.93	113.54	108.94	107.83	108.68	109.62	111.38	111.42	108.81	110.25	111.76
97.605	101.98	103.65	100.15	102.39	102.44	101.62	101.18	103.67	99.429	102.59	102.29	99.598	100.05	101.53	100.62	103.21	100.03	100.26	102.62	99.367	100.62	103.82	99.589	98.58	99.735	101.83	100.14	100.56	99.268	100.41	101.97	100.75	103.48	100.5	100.7	98.874	100.14	100.93	100.16	99.75	100.31	101.64	98.746	100.36	101.89	99.307	100.5	99.203	101.73
103.96	103.62	107.62	104.91	104.74	104.57	108.57	103.29	105.59	106.53	105.93	103.86	105.69	104.87	104.78	108.77	104.31	104.75	107.42	105.41	107.2	104.55	103.21	100.64	107.54	109.56	107.53	108.52	107.42	107.15	105.83	109.13	104.22	107.06	109.26	108.52	108.25	106.27	108.62	106.16	106.48	104.07	106.24	105.86	105.76	103.45	106.49	105.08	103.94	106.75
107.99	105.55	106.77	108.38	105.28	110.29	106.68	109.48	102.94	107.01	106.68	103.76	105.6	107.18	105.21	106.69	106	107.31	106.32	104.69	106.34	103.23	108.47	104.22	106.08	105.68	105.59	104.88	103.41	105.95	106.77	106.78	104.81	103.22	107.53	106.43	107.23	103.78	106.43	107.57	110.48	107.81	107.35	107.96	108.73	110.25	104.46	108.04	104.95	106.84
100.12	97.022	98.381	99.005	99.265	97.147	100.62	94.728	97.917	96.027	98.288	96.753	97.809	96.449	94.878	96.455	100.76	97.846	97.385	98.924	101.65	101	96.901	99.571	98.997	99.685	96.666	99.472	97.606	96.944	98.043	95.854	101.28	96.749	94.638	98.487	97.954	95.938	99.654	97.688	98.2	99.678	96.872	98.228	97.962	98.976	99.872	97.367	98.875	100.19
108.54	111.47	109.76	107.61	107.3	106.23	106.29	108.71	106.01	106.74	107.81	107.73	107.47	106.64	107.51	105.72	106.31	106.17	112.29	109.88	108.25	109.48	109.19	107.62	108.17	108.13	107.19	113.32	110.47	106.25	109.82	109.31	107.36	109.19	108.11	107.69	106.4	106.41	109.05	109.22	107.36	104.2	108.47	108.35	103.75	110.07	107.77	108.06	107.84	110.52
106.39	107.83	107.98	108.13	110.07	107.03	108.06	104.88	106.84	108.47	106.89	107.31	107.79	107.14	108	108.77	106.28	108.5	109.32	103.7	108.39	110.9	107.34	107.9	107.07	107.32	106.24	107.78	105.11	107.96	109.96	109.77	110.98	106.98	104.4	109.63	107.06	109.56	108.61	105.56	104.7	107.49	106.71	105.94	105.51	107.63	109.3	110.9	110.23	106.59
109.22	109.62	109.74	108.64	106.19	106.28	111.93	110.75	108.63	111.39	108.74	110.06	107.23	110.45	106.65	109.27	108.65	106.13	109.68	106.42	108.77	107.29	109.59	106.31	108.9	110.46	109.41	113.29	109.26	108.57	112.02	109.73	108.13	110.42	109.83	110.05	105.92	109.79	107.74	106.82	106.44	108.09	110.28	109.9	107.64	105.53	106.16	108.11	108.12	106.16
104.73	102.68	106.04	105.59	104.73	105.42	106.49	105.94	107.34	105.59	108.13	105.6	105.65	105.8	105.86	103.19	101.88	106.88	108.62	108.27	105.85	105.46	106.19	102.52	108	108.98	104.22	105.83	107.32	105.09	103.44	103.65	106.28	105.74	106.18	109.07	102.05	104.69	109.15	105.76	106.94	106.25	106.69	105.92	108.25	107.03	106.67	108.05	105.71	106.88
109.59	106.4	107.48	107.98	105.07	103.93	105.07	106.58	105.42	105.38	105.25	106.18	107.46	104.48	107.47	107.3	106.6	105.19	105.98	105.29	106.36	107.19	107.77	104.12	105.27	105.4	107.06	109.72	104.75	104.9	107.52	104.52	103.79	104.25	104.49	104.65	100.24	105.26	107.75	107.74	107.12	105.68	105.39	103.93	105.54	105.2	105.51	105.01	105.7	105.92
108.22	107.91	112.09	109.97	109.44	109.2	104.81	108.7	110.27	110.97	108.49	109.03	110	106.58	107.42	105.98	108.37	106.19	110.82	109.32	108.17	109.7	111.27	104.64	111.41	105.42	107.59	108.16	106.5	104.94	106.54	107.85	106.61	110.72	109.21	107.7	106.52	108.56	109.81	108.23	111.11	108.68	108.58	110.9	105.96	108.96	106.55	108.65	105.88	109.53
109.27	108.66	108.25	105.22	107.58	103.49	105.89	108.14	109.2	107.06	112.12	105.54	108.03	109.24	108.84	107.66	109.01	109.59	110.13	109.23	109.21	110.13	109.91	110.34	109.03	110.61	107.51	108.52	109.22	108.27	106.04	108.01	108.28	107.82	109.74	108.61	111.69	105.22	105.78	109.28	108.43	107.67	106.08	108.77	111.18	109.75	109.82	107.67	107.53	106.57
105.05	104	105.63	106.52	107	104.35	106.23	106.07	102.77	106.14	106.22	104.2	105.89	106.59	105.5	106.52	103.97	104.37	105.21	105.63	105.73	105.61	103.87	104.18	107.14	106.18	104.81	108.72	103.74	108.34	105.5	104.83	104.2	106.6	105.49	106.26	102.19	104.04	108.72	102.87	105.71	106.8	106.48	106.5	105.8	106.1	106.4	106.18	105.16	106.91
107.23	109.34	106.9	110.38	109.04	103.73	109	109.51	109.58	106.91	106.47	107.97	110.59	107.39	107.01	109.59	107.24	109.57	108.39	109	107.47	105.91	108.65	109.34	108.75	103	110.33	107.49	105.42	108.2	110.87	108.03	109.38	112.07	110.59	109.07	108.31	107.33	106.57	107.36	109.93	107.27	107.5	108.76	110.13	109.47	105.69	111.21	111.18	110.2
106.51	110.03	104.18	109.07	105.94	107.7	108.01	105.74	107.37	107.44	109.76	106.6	102.84	108.15	106.08	108.09	108.14	108.82	107.19	106.41	109.53	104.51	103.26	102.41	106.77	108.13	107.36	104.57	103.63	105.79	104.99	107.42	108.33	106.01	107.06	105.39	104.74	106.99	108.15	108.66	105.77	105.81	107.16	106.44	105.37	105.49	112.14	105.24	109.7	107.67
101.75	97.054	99.956	98.62	97.213	98.258	102.52	97.553	98.917	97.038	96.057	96.89	96.296	102.2	99.101	97.16	95.934	97.094	99.242	94.562	99.833	96.937	96.131	98.084	100.31	96.663	98.148	100.9	97.989	99.751	96.508	101.8	97.259	97.503	95.451	97.838	96.981	99.881	95.731	96.124	96.879	97.633	97.879	97.109	99.047	100.12	98.506	100.03	94.309	98.072
109.47	105.7	108.93	109.46	107.31	108.9	108.73	109.17	109.58	109.71	105.98	106.58	108.61	110.62	108.37	108.86	110.71	105.53	108.42	108.1	104.8	107.24	107.13	105.22	110.85	109.13	104.79	105.54	106.3	108.75	108.07	109.66	105.67	108.64	108.78	110	106.34	105.4	109.39	107.57	110.53	107.68	106.86	103.35	107.59	106.21	109.3	105.04	106.86	107.14
104.52	105.12	107.4	106.04	102.46	106.25	106.64	106.77	108.57	105.67	106.04	105.65	106.32	104.6	105.8	106.64	104.91	103.91	104.51	103.88	103.93	104.1	106.54	106.07	105.2	106.3	107.21	105.78	105.98	107.49	106.82	106.45	108.59	107.15	106.47	106.75	102.04	103.55	105.54	106.52	103.86	107.4	108.2	107.38	107.72	106.85	105	103.77	105.51	105.46
107.55	108.66	108.07	111.36	108.46	106.9	110.64	107.65	106.3	107.93	107.28	104.01	109.61	107.71	111.78	107.36	108.08	105.29	106.49	104.37	108.75	107.2	108.65	108.29	110.06	108.38	109.11	109.73	106.42	109.14	106.64	107.92	108.27	106.48	110.35	109.74	110.49	106.56	106.29	111.15	107.03	108.96	111.7	108.2	106.09	106.4	107.83	107.11	108.28	110.06
107.69	109.84	106.67	107.78	108.67	106.97	108.51	105.41	108.72	105.41	107.83	110.35	110	111.22	110.68	110.06	109.45	110.33	109.08	107.36	110.36	103.51	109.03	109.47	109	106.86	108.29	108.99	107.52	107.43	108.89	108.87	105.31	109.5	106.45	107.99	109.44	107.98	107.5	111.79	105.5	106.59	112.02	107.41	110.23	111.52	107.06	110.41	111	107.11
107.63	103.18	108.42	106.32	109.3	103.89	107.58	107.78	105.65	105.67	105.21	106.35	106.91	107.44	104.01	107.02	103.71	103.81	107.26	106.57	107.31	108.17	105.58	105.16	104.81	106.17	106.62	104.72	107.16	107.23	105.7	105.09	110.01	106.95	104.27	106.64	108.3	103.82	104.35	105.15	105.26	104.17	105.13	104.11	106.24	107.24	105.31	104.39	106.76	107.8
105.47	104.93	107.04	105.96	102.18	106.01	105.04	105.9	106.85	104.93	108.06	106.56	104.71	106.43	105.29	105.3	106.41	104.98	107.49	105.66	104.19	107.63	103.68	108.34	108.76	104.47	104.51	108.38	105.65	107.43	103.89	105.42	107.45	103.75	106.71	106.67	108.42	104.98	107.82	107.92	103.86	109.71	106.02	105.52	107	108.18	104.15	106.82	105.69	106.18
102.18	98.47	100.17	99.191	97.953	102.56	100.47	102.53	103.48	100.04	106.22	102.64	101.27	99.032	100.86	102.15	103.67	100.93	102.69	100.21	97.727	100.11	99.643	102.04	99.682	101.54	96.512	104.1	101.23	98.932	100.76	99.854	99.949	102.5	98.979	98.39	101.75	100.63	95.204	100.13	97.279	102.26	97.915	102.68	100.24	100.59	98.109	101.82	102.32	99.292
107.39	107.41	103.54	106.49	105.76	104.74	107.05	105.37	105.92	105.22	106.21	105.73	108.16	108.25	105.13	106.66	104.29	104.77	110.71	103.58	106.14	102.23	105.27	102	106.37	106.38	108.1	105.79	104.59	105.62	104.35	105.27	107.14	104.06	105.6	105.63	104.64	105.12	106.01	103.82	106.09	104.5	104.74	100.69	101	106.28	105.39	102.76	107.59	103.8
99.205	102.61	101.99	98.454	101.66	99.019	99.625	99.79	99.454	104.64	99.959	96.505	101.11	103.71	103.86	99.383	97.186	101.9	101.1	101.33	99.142	100.75	102.71	98.65	99.934	100.61	98.915	100.33	102.21	98.718	102.75	99.699	102.14	98.455	101.48	100.85	101.43	103.16	99.779	100.07	101.02	97.463	100.91	101.47	98.431	100.46	99.148	99.762	101.38	103.24
96.576	95.97	95.11	97.328	95.721	97.973	97.663	97.191	98.84	96.413	97.197	96.121	95.673	96.738	96.122	96.498	100.27	98.219	98.152	99.835	98.612	102.03	98.913	99.079	96.043	98.59	99.465	98.383	95.197	97.639	93.976	96.995	98.249	100.05	99.212	100.49	95.716	100.45	97.093	97.069	96.388	100.68	99.935	95.046	99.655	98.026	97.619	96.829	96.134	98.909
106.82	105.88	105.94	103.13	106.72	104.81	103.29	107.21	103.43	104.49	111.61	107.25	107.25	107.8	104.81	107.88	108.21	106.3	105.67	107.76	105.82	106.79	107.67	106.85	105.29	107.43	105.42	108.33	108.38	105.92	106.34	104.54	107.01	107.75	106.68	106.48	106.24	100.99	105.11	107.79	104.27	108.28	110.19	106.85	108.33	107.05	106.94	105.72	107.52	107.64
109.05	106.04	105.94	106.52	105.42	107.83	103.77	106.84	102.48	106.5	107.91	105.33	107.99	105.75	107.87	106.84	105.77	104.18	106.88	108.65	105.57	106.92	109.37	106.85	105.65	105.84	107.4	105.39	107.86	104.62	107.65	108.35	106.33	106.45	107.87	107.07	103.86	107.21	105.09	105.51	105.89	103.02	105.19	108.95	107.71	106.21	104.99	104.56	105.76	104.61
98.691	97.524	102.49	100.74	102.62	100.21	102.4	99.7	96.413	98.991	99.639	98.162	101.97	96.644	101.3	100.5	98.638	100.31	101.43	99.259	101.7	99.608	98.944	99.667	100.57	97.085	100.4	102.68	101.33	100.47	101.55	101.98	100.26	100.65	98.154	97.571	97.542	101.35	98.83	102.13	97.599	100.73	100.45	99.921	99.848	100.23	102.07	100.66	100.77	100.07
99.997	102.73	100.28	98.322	99.305	101.85	99.93	98.169	99.019	99.648	101.12	99.406	98.943	103.73	103.02	101.89	101.85	101.02	104.47	101.24	100.76	100.19	103.34	99.96	98.821	101.56	103.6	104.08	102.02	101.12	100.25	101.21	99.904	100.04	98.906	99.97	100.86	103.5	100.38	100.55	102.44	101.64	100.07	103.47	99.425	99.555	101.8	101.88	102.14	101.75
107.7	108.17	107.54	105.64	108.76	107.29	108.66	109.93	104.1	108.42	109.36	108.06	107.99	109.3	109.97	111.6	108.72	110.95	109.89	109.52	108.25	108.56	110.5	108.55	109.28	110.64	108.17	106.46	108.61	107.72	106.88	108.86	108.24	110.04	109.29	105.94	110.98	109.93	107.49	106.63	106.8	107.94	109.1	108.87	106.85	109.18	109.72	106.87	106.19	106.58
105.69	105.17	105.34	107.72	106.39	105.93	103.79	107.18	106.38	107.79	106.65	104.22	106.08	107.81	106.03	106.47	107.2	104.07	107.87	102.8	105.26	106.81	103.79	106.42	102.36	106.11	103.86	100.73	105.43	105.77	107.39	104.18	106.96	105.79	105.5	103.53	107.65	107.05	102.93	107.11	105.74	103.73	107.19	105.82	104.91	103.95	102.83	108.72	107.14	105.18
107.41	110.46	108.35	109.61	109.88	106.4	104.96	106.98	108.95	108.03	109.3	109.94	108.05	106.88	105.85	107.46	106.82	108.34	107.17	110.99	107.89	106.06	107.54	108.86	112.76	104.43	109.4	107.66	108.84	108.93	109.7	110.24	110.2	105.73	107.84	110.46	110.48	108.79	108.73	108.25	106.94	107.94	108.63	107.62	112.99	107	111.4	109.75	109.81	107.41
101.37	106.14	107.07	104.38	106.47	105.36	104.77	103.86	105.65	107.54	103.84	105.07	109	105.53	106.47	108.92	110.02	103.2	108.41	107.17	105.1	107.41	105.44	104.11	108.57	103.77	101.68	105.77	101.99	104.06	106.26	105.3	105.21	105.87	103.55	105.36	105	105.49	102.61	108.16	106.33	106.49	105.67	106.95	100.82	106.56	108.75	103.36	106.7	104.98
97.255	98.294	95.586	96.041	98.065	96.166	98.776	97.333	99.349	96.994	95.583	96.303	97.734	97.606	100.36	97.695	98.908	96.044	98.914	96.315	96.861	97.052	95.82	99.002	96.32	98.921	96.03	96.148	96.077	99.069	100.08	99.815	99.195	98.617	96.463	95.64	98.753	98.176	98.02	99.267	100.57	98.741	100.08	98.41	95.515	98.105	98.287	98.298	98.336	96.843
103.24	104.54	103.69	100.32	101.83	105.43	102.02	104.13	104.02	104.83	97.825	103.18	102.17	102.34	102.23	101.8	100.84	102.17	101.4	103.17	105.61	102.78	100.72	104.66	101.22	103.4	99.327	99.326	103.76	101.08	102.11	101.63	99.926	101.93	103.79	101.27	103.88	103.65	104.74	104.14	102.93	105.08	102.38	102.9	101	103.66	101.91	105.13	102.85	102.71
107.12	108.99	109.55	108.52	107.28	108.95	109.42	108.18	107.41	108.09	107.85	109.42	109.41	105.59	108.17	105.32	111.48	106.77	111.17	109.38	108.67	107.67	109.9	109.31	109.77	107.27	106.51	106.84	111.72	107.12	106.79	107.88	110.95	111.81	109.89	109.52	108.71	109	110.54	107.4	109.88	109.34	111.15	108.9	107.08	109.32	106.88	108.73	107.91	112.23
110.1	108.53	108.56	107.07	106.22	109.28	107.72	106.5	108.66	107.58	108.23	112.18	106.04	103.74	109.01	108.42	107.05	112.21	108.81	107.79	111.15	111.76	108.61	108.8	104.56	108.32	108.03	108.37	112.9	107.08	108.14	107.96	110.58	108.61	108.34	110.43	107.73	109.06	107.72	107.28	110.46	107.86	108.9	107.77	107.06	109.36	111.67	110.71	106.41	107.67
112.58	109.26	111.25	109.24	107.55	107.64	108.67	112.37	114.69	109.83	111.21	109.24	111.89	113.04	109.34	112.12	109.81	112.53	110.95	111.67	109.35	108.25	110.86	110.52	113.47	108.87	108.19	108.67	109.93	111.84	108.15	109.58	109.88	110.05	107.94	110.4	106.59	109.24	109.6	110.69	108.66	108.51	110.67	110.96	107.39	110.86	110.42	111.57	108.85	110.68
109.89	107.2	107.73	107.3	111.33	108.95	109.82	105.62	109.15	105.61	109.35	107.89	109.54	108.77	107.96	104.08	107.56	109.5	108.8	106.21	106.4	105.32	105.36	108.39	109	106.81	104.85	111.29	109.88	109.64	107.91	109.64	105.83	106.29	110.74	104.71	110.3	108.01	105.46	108.81	110.4	107.62	108.61	106.8	107.95	109.45	110.39	111.39	109.99	108.96
105.58	106.5	103.55	104.1	102.81	104.13	103.61	104.83	105.64	104.83	107.77	103.26	106.4	103.48	105.63	105.5	105.47	106.32	105.72	102.27	107.65	106.69	106.89	104.36	103.7	104.98	105.11	103.66	106.03	106.02	101.85	104.8	105.2	104.39	108.14	107.69	106.07	104.84	105.1	106.65	104.79	103.78	108.62	105.09	106.95	103.76	106.97	105.13	108.59	105.47
107.29	108.86	112.78	107.19	106.22	108.23	109.71	107.4	110.12	106.89	111.47	108.9	110.11	107.66	107.42	108.2	110	105.67	109.67	108.87	107.69	110.31	106.75	108.82	106.93	108.01	110.2	106.52	109.81	108.76	111.04	109.43	107.21	109.62	110.05	109.08	109.03	108.01	105.44	110.15	108.36	109.08	109.39	108.41	108.38	106.4	107.23	109.2	105.05	107.63
100.79	98.117	102.11	101.84	99.88	100.38	102.02	98.792	101.44	100.6	100.22	100.41	97.033	100.41	100.68	101.88	98.644	100.31	101.44	100.98	100.23	98.401	100.89	98.186	99.109	99.291	100.63	102.18	101.65	100.24	99.802	99.631	100.25	102.53	100.7	102.88	102.53	101.27	97.609	98.363	100.23	103.53	97.657	100.57	101.82	99.447	99.821	100.79	99.393	101.31
106.43	103.14	107.82	106.17	109.93	105.69	106.44	105.09	104.42	102.28	103.38	105.44	105.8	107.22	105.93	104.78	106.83	105.92	105.06	107.18	104.34	106.43	103.47	107.22	105.08	106.13	104.51	106.51	105.42	103.35	106.56	106.68	104.59	107.51	107.48	108.03	106.4	104.65	103.36	103.63	106.87	104.48	106.99	105.21	104.22	108.38	107	104.48	107.72	104.34
106.76	107.94	106.18	103.79	105.45	107.66	107.26	103.24	104.63	105.51	107.01	102.39	106.31	106.58	104.09	103.16	106.61	109.21	103.82	106.38	106.55	106.04	103.85	104.43	104.38	105.67	105.35	103.86	104.83	103.25	108.15	105.12	105	107.49	103.29	106.99	108.79	106.53	106.28	104.97	103.93	103.02	103.77	100.46	104.79	106.25	107.34	105.37	102.66	107.16
107.63	105.72	105.74	105.49	106.29	108.71	106.82	106.8	112.26	107.8	106.07	104.15	108.31	105.64	106.45	106.28	105.15	103.84	107.5	104.83	106.72	106.66	103.17	108	103.82	105.32	109.04	102.52	106.01	108.21	104.09	105.43	106.13	106.01	106.02	106.57	107.35	106.56	106.24	105.7	105.97	107.51	108.48	107.72	104.91	103.39	104.87	105.44	102.4	107.1
99.819	97.776	99.264	98.842	96.755	98.117	98.03	98.165	98.186	99.215	101.01	101.08	99.533	97.974	96.829	97.977	95.337	97.447	99.684	96.745	96.641	99.356	97.985	99.052	98.908	101.62	100.98	97.284	98.847	99.268	96.79	98.147	94.709	96.077	96.229	99.227	100.62	100.05	99.583	100.16	97.718	96.97	98.412	98.701	96.321	98.341	98.969	97.163	100.97	97.909
104.5	107.62	107.6	106.58	109.86	107.56	108.57	106.64	109.31	109.71	107.88	110.27	108.09	107.82	107.72	107.68	108.4	106.25	108.18	109.45	112.09	107.51	109.69	105.82	108.78	108.77	108.17	106.6	107.64	109.09	109.2	107.98	106.48	108.36	106.89	112.27	106.95	109.61	107.07	107.92	107.36	108.36	105.88	109.36	106.57	107.12	110.09	108.39	108.53	107.74
108.3	109.19	107.99	105.89	106.27	108.64	109.62	109.53	108.7	107.73	109.12	109.04	111.86	107.25	108.86	107.23	107.47	107.29	111.08	107.31	106.74	106.05	107.27	105.59	107.71	106.69	105.32	108.86	106.95	104.79	109	108.73	104.99	109.18	109.2	109.37	106.14	111.82	109.94	107.68	108.45	109.33	105.87	108.38	109.11	109.82	104.13	105.38	105.24	105.93
111.06	107.48	111.86	110.44	110.14	114.86	112.6	110.93	105.85	109.43	108.27	110.63	108.62	109.82	111.46	109.58	114.12	107.8	111.19	109.48	110.68	112.21	112.67	110.5	113.04	110.19	108.52	112.47	107.32	110.48	108.08	112.17	109.61	109.96	109.09	109.84	108.38	108.63	111.73	107.85	110.69	110.61	111.37	108.8	110.92	106.51	111.27	111.81	107.22	109.46
108.1	109.45	108.53	108.67	109.25	104.87	108.9	108.94	107.93	108.26	105.35	107.17	109.15	108.45	106.95	108.01	111.06	110.28	108.56	106.08	103.97	107.75	110.35	112.92	108.69	110.59	108.96	107.25	109.54	106.3	109.81	108.21	107.24	109.01	110.46	107.63	111.34	109.12	109.47	107.46	107.67	108.21	109.78	108.44	108.04	109.08	108.78	108.32	111.1	107.71
109.86	106.22	104.69	107.52	111.77	107.94	104.5	107.28	109.03	106.3	106.78	107.79	111.07	107.99	109.94	111.1	106.18	108.77	109.22	106.6	108.38	107.62	110.15	111.64	106.53	106.62	107.26	108.03	107.87	110.4	105.79	109.83	108.6	107.3	105.38	109.6	109.74	106.18	109.77	108.58	109.67	107.79	105.56	108.78	108.13	108.65	109.32	107.56	107.41	111.1
106.88	108.49	106.39	103.77	104.35	102.92	107.32	108.83	104.54	107.68	108.03	107.05	104.79	107.88	103.36	108.49	108.16	107.74	108.15	106.38	107.53	106.49	105.78	106.15	105.08	103.23	104.1	104.63	108.24	103.74	104.39	103.63	107.92	106.61	107.28	105.49	108.4	106.61	110.68	106.57	108.74	105.99	104.19	103.53	107.71	102.8	104.02	104.77	104.99	107.65
103.46	106.03	102.56	104.92	101.59	106.01	105.61	107.92	105.59	106.42	104.16	104.9	105.14	102.48	103.27	106.41	106.32	104.48	108.25	105.45	101.36	106.02	107.78	105.1	103.8	106.82	105.63	108.31	105.1	106.54	106.76	108.78	106.91	106.93	104.13	105.7	104.4	105.56	104.32	105.66	104.34	103.12	103.34	107.15	102.41	106.65	105.64	106.42	106.99	107.17
104.72	106.8	104.74	108.41	106.67	108.17	106.61	103.85	106.86	106.1	106.45	106.46	103.66	103.48	107.18	106.88	103.78	106.54	105.88	104.86	108.57	105.35	105.8	106.84	105.44	105.56	106.46	107.09	107.26	104.89	107.35	104.11	107.27	105.24	105.25	106.13	105.99	106.07	104.8	104.9	103.42	103.43	105.04	108.33	107.41	105.48	106.18	107	104.1	107.48
107.16	106.17	107.32	108.53	107.74	104.65	107	103.81	108.67	103.99	104.62	104.73	105.36	105.97	103.83	105.09	108.54	104.6	106.63	109.27	109.35	106.79	106.51	106.77	106.09	105.58	106.98	105.79	107.86	108.11	107.62	106	107.41	105.9	109.01	107.74	107.45	105.86	107.3	104.68	105.14	106.95	107.99	107.16	107.77	107.24	106.56	101.8	106.11	106.99
106.1	104.12	108.79	104.54	103.82	106.11	106.9	104.53	107.01	109.57	102.18	105.88	105.67	107.46	105.18	105.29	103.72	104.57	104.83	102.46	109.03	105.37	108.43	105.02	106.74	105.24	107.75	103.37	105.34	105.51	107.76	105.66	105.73	107.38	103.94	105.38	104.81	103.14	104.59	107.27	103.16	102.63	106.6	104.02	103.59	106.37	104.78	103.79	108.62	109.78
107.21	106.65	106.23	104.72	105.92	108.95	109.37	106.88	107.21	106.17	106.48	108.62	105.85	106.03	105.78	107.13	105.34	108.63	107.55	106.21	108.7	106.67	106.62	102.8	106.99	105.7	106.5	108.12	105.01	107.04	105.25	103.94	106.44	108.34	104	104.54	105.85	107.36	108.24	104.62	105.17	103.35	104.19	104.19	105.59	106.07	108.28	106.63	109.81	105.25
100.4	98.775	101.45	99.648	102.07	100.63	99.247	99.419	100.52	98.813	102.44	97.08	102.06	99.768	100.29	98.981	98.655	101.68	99.103	100.8	102.37	103.59	100.15	99.46	101.6	100.32	100.34	99.02	102.84	101.85	100.11	102.43	98.281	98.506	102.09	102.85	101.01	100.79	103.58	100.53	100.63	101.58	102.84	100.23	102.62	100.23	99.042	99.893	101.18	101.39
109.37	108.66	107.24	107.15	107.98	108.12	110.32	105.67	108.09	107.9	108.16	107.77	109.26	106.49	110.71	105.88	106.75	109.02	108.91	106.49	109.8	110.98	107.69	107.93	108.52	112.25	110.32	107.79	107.14	104.97	107.1	106.68	110.69	107.88	109.53	108.04	107.71	109.92	104.72	109.05	110.21	108.94	107.13	110.29	109.36	108.35	109.64	107.01	110.57	107.66
105.2	105.63	104.7	105.09	106.35	103.38	106.03	106.9	106.08	109.08	105.34	105.83	104.78	103.4	105.23	105.46	104.81	104.76	104.91	104.68	105.43	105.19	104.92	103.89	104.03	107.05	104.44	102.43	103.74	103.84	104.47	103.17	104.78	108.08	103.62	106.26	104.39	106.46	107.7	103.21	105.29	102.19	104.14	102.91	105.17	105.06	104.33	107.92	103.7	107.69
107.83	110.83	107.71	107.8	108.64	109.86	106.09	104.29	104.92	106.8	108	108.99	110.47	110.51	106.48	109.83	109.21	107.84	107.49	108.97	107.07	105.58	108.92	108.62	106.49	107.76	108.82	106.7	108.25	111.46	105.51	109.52	109.23	110.22	108.92	109.2	109.35	112.36	109.57	107.05	106.53	106.08	110.03	108.89	108.4	108.27	109.83	108.46	107.39	106.28
99.217	102.53	97.937	98.39	97.533	98.616	100.73	99.578	101.15	97.718	98.908	98.386	97.133	97.928	99.753	99.824	101.28	96.212	99.335	97.918	99.497	98.819	98.255	99.234	99.89	102.48	99.012	99.115	99.131	100.94	98.245	98.38	95.613	99.125	99.484	98.816	97.159	100.51	97.345	97.79	96.517	101.01	95.75	100.52	101.22	97.454	99.088	101.76	99.96	101.98
97.594	97.6	98.432	100.87	95.413	96.734	98.016	101	98.714	97.752	98.46	97.796	98.687	98.268	97.282	97.056	99.197	97.31	96.364	99.677	96.533	97.517	102.54	93.903	99.715	100.4	101.82	96.632	97.436	101.78	100.59	97.101	100.21	98.814	98.067	97.745	100.16	97.643	97.552	100.89	99.131	96.11	98.92	98.613	100.65	96.033	99.75	95.578	97.801	100.8
101.18	100.83	102.92	100.51	99.474	101.48	98.318	98.909	98.983	102.16	102.08	102.07	101.85	100.63	101.39	98.78	98.11	101.87	99.276	101.8	98.433	100.16	99.91	102.07	98.902	99.428	101.86	99.557	100.41	100.51	99.394	100.58	99.534	100.28	100.87	101.59	105.17	100.27	99.27	102.01	98.022	98.675	102.23	105.07	102.08	99.507	101.26	105.07	101.65	99.511
99.96	100.06	99.723	98.716	101.5	99.802	100.75	99.522	98.861	102.25	100.66	102.26	98.752	101.59	98.044	99.199	99.836	102.29	99.249	103.44	103.07	99.391	103.66	101.18	99.486	102.96	101.65	103.59	102.47	103.16	100.38	99.869	99.752	102.8	101.28	99.322	100.35	100.43	101.81	100.31	100.6	100.38	98.078	100.66	102.41	99.808	97.944	102.13	101.47	98.477
109.27	108.89	109.36	111.28	107.12	107.77	108.34	108.47	108.93	111.05	103.11	109.36	107.7	109.29	104.49	108.67	108.42	107.07	107.09	105.54	106.53	110.84	106.58	106.51	107.48	109.69	109.33	106.11	107.64	106.5	107.13	109	106.33	106.08	109.57	109.59	106.48	107.92	107.73	106.65	110.57	106.72	107.29	110.34	106.77	106.22	110.67	108.43	109.57	105.81
103.8	100.87	99.599	102.15	100.3	100.4	97.328	97.566	100.38	98.778	97.97	101.27	97.105	97.198	103.07	100.29	100.93	98.865	98.86	98.915	99.814	98.069	100.68	96.988	97.127	99.398	99.945	100.21	101.17	99.006	95.402	99.142	99.333	97.331	97.201	97.793	99.147	98.116	99.492	100.1	100.81	100.77	98.79	96.431	96.602	98.553	103.2	97.576	98.582	98.663
106.61	108.58	109.79	106.61	105.24	106.98	106.3	106.78	109.55	105.16	108.64	109.03	106.99	107.39	108.19	109.32	108.95	111.36	105.73	107.95	105.56	107.23	107.85	105.35	108.91	108.15	109.54	105.02	108.88	107.23	109.26	108.95	107.5	110.53	108.41	110.39	109.55	108.28	108.23	106.65	109.17	105.87	109.35	108.47	108.7	106.87	106.39	107.33	108.11	107.81
109.34	106.84	107.7	106.12	108.53	108.29	111.74	110.8	107.95	109.28	109.57	107.38	110.08	107.87	107.56	107.42	108.76	104.98	106.63	110.47	105.57	108.31	105.47	109.56	109.22	107.73	105.87	109.75	106.92	109.08	107.17	110.92	107.99	106.22	109.56	108.16	108.25	109.55	107.96	108.57	107.32	107.36	108.92	110.72	106.59	108.77	108.4	110.62	107.64	106.66
101.73	104.26	100.99	100.4	99.268	96.844	104.04	101.19	101.35	100.62	100.11	100.9	99.344	100.3	100.65	103.27	102.64	100.16	103.71	101.79	101.65	100.18	98.529	101.75	103.26	101.6	100.55	101.19	100.04	102.88	101.27	102.22	100.13	104.73	99.694	101.01	98.105	100.44	102.57	100.25	102.11	99.348	101.87	99.118	102.99	99.659	99.59	99.84	102.22	99.635
103.81	106.67	103.68	103.83	103.81	105.57	108.15	105.94	105.4	106.19	103.1	102.48	106.26	107.21	104.94	107.9	106.02	106.23	106.15	102.59	105.7	103.61	107.11	105.39	106.4	104.84	105.54	108.4	105.19	106.79	104.56	105.17	103.59	107.64	104.51	103.62	104.63	109.13	103.35	105.13	102.77	106.43	105.65	103.22	103.87	105.32	105.19	106.81	102.7	107.81
98.985	97.944	101.64	102.43	98.776	99.8	100.36	100.09	97.402	95.722	99.521	97.5	98.057	99.2	101.42	100.16	96.852	97.087	98.182	100.91	101.07	99.42	98.69	101.37	99.172	96.288	96.122	97.011	98.93	98.456	100.4	100.44	99.805	97.112	97.242	102.99	99.535	99.784	102.66	98.483	101.21	99.657	97.01	98.476	96.551	101.71	99.642	99.789	99.001	99.682
105.25	101.03	104.27	101.13	106.14	103.14	102.17	99.341	105.56	104.56	103.53	103.25	106.03	102.91	102.84	102.18	101.62	101.86	105.1	106.93	101.13	104.56	103.77	102.23	103.66	105.15	97.997	104.92	102.76	99.045	102.35	104.52	104.09	102.98	102.19	102.22	99.38	98.939	104.39	104.51	102.92	102.77	103.53	103.13	100.88	101.07	106.86	103.49	103.12	102.26
108.26	112.53	112.56	111.89	110.79	108.56	113.48	108.75	114.24	110.39	105.49	111.19	111.35	111.71	110.37	112.56	114.06	111.79	106.93	111.91	112.12	110.3	110.63	111.75	107.16	111.29	110.06	108.1	108.49	108.9	111.13	110.03	108.43	111.1	111.31	107.31	111.54	108.36	112.78	110.12	112.05	111.81	110.66	111.22	111.1	112.9	112.19	109.88	111.36	111.78
105.89	107.95	105.96	106.18	104.96	107.52	104.62	106.82	110.56	105.58	107.27	106.93	104.91	104.41	106.06	104.5	105.96	107.99	105.54	101.76	101.87	109.74	105.4	105.41	106.94	107.07	107.64	101.97	104.56	105.75	105.34	107.3	107.09	104.78	104.47	105	103.2	107.62	106.43	106.61	105.44	102.99	108.51	102.07	105.61	106.79	107.41	108.46	106.25	106.75
100.8	95.327	99.344	97.61	97.107	99.339	98.334	95.723	100.63	96.346	96.155	96.214	98.153	101.85	100.56	97.608	100.22	97.05	98.639	97.561	96.098	95.379	97.378	100.34	97.277	100.93	96.703	98.383	97.053	96.765	98.014	93.713	100.5	97.819	97.513	96.533	95.853	96.713	97.769	99.518	99.264	98.361	96.811	98.523	98.457	99.099	99.653	100.34	97.615	99.069
104.6	110.21	106.84	105.52	104.63	104.49	107.09	105.12	104.44	105.38	104.7	107.22	108.24	105.95	107.71	105.67	104.95	103.12	108.78	107.44	103.83	102.32	106.92	108.12	101.95	101.65	102.55	104.41	106.92	106.66	104.98	105.25	105.19	108.76	104.84	108.33	105.51	107.63	103.4	104.76	103.65	104.96	100.35	107.82	104.6	107.68	106.43	107.19	103.82	105.82
105.4	104.83	105.28	104	106.91	104.18	105.48	107.53	108.17	104.11	101.16	104.05	105.7	106.33	109.72	106.64	102.79	108.38	106.46	106.95	107.83	105.29	106.2	107.15	104.83	106.03	104.22	107.01	106.22	105.41	107	108.2	106.31	107.41	106.46	106.97	107.42	105.6	104.92	105.27	104.15	106.86	107.99	106.74	103.73	105.75	101.5	107.51	106.91	106.1
105.05	106.02	107.01	106.3	105.02	104.88	105.31	107.55	104.26	107.29	105.31	107.91	107.76	106.31	110.21	106.63	106.54	105.7	109.44	108.55	106.97	107.94	106.5	105.98	104.91	107.99	106.58	107.19	104.64	109.6	108.07	105.05	108.64	105.53	108.2	107.87	103.34	107.35	103.89	105.42	106.79	108.27	102.31	104.75	106.06	104.98	108.73	106.67	108.14	106.4
101.47	99.421	99.482	97.264	100.85	100.32	99.615	102.75	98.57	102.39	102.39	97.79	102.42	96.529	100.46	104.26	103.8	99.774	99.755	100.7	99.38	98.973	101.39	100.34	99.469	99.198	98.345	96.402	103.98	98.032	96.682	98.716	100.53	104.41	103.57	101.45	100.59	98.658	101.22	99.691	100.48	100.01	102.77	100.08	99.909	96.775	99.312	102.33	100.13	102.6
100.53	102.05	100.68	101.53	101.45	100.88	99.685	102.82	101.04	99.111	97.962	102.73	101.81	100.32	101.16	99.426	101.11	102.29	99.577	101.99	101.26	98.351	101.6	102.8	102.74	104.36	101.28	101.75	98.925	102.25	99.448	98.317	101.07	101.52	99.476	100.24	103.65	101.7	101.59	100.84	100.71	97.715	102.52	99.546	103	99.062	101.68	102.1	101.81	102.05
106.33	107.8	108.79	102.94	106.44	104.62	106.33	105.99	106.89	108.32	107.07	104.99	106.44	108.89	107.2	105.75	107.37	105.08	109.07	107.6	107	104.47	106.21	107.34	105.5	106.86	104.54	107.14	105.65	108.88	105.28	107.32	108.7	105.09	105.33	104.58	106.33	105.81	104.99	107.43	107.11	103.59	105.12	107.51	106.12	106.47	104.73	103.48	107.47	106.56
104.72	105.8	106.24	106.08	106.56	105.82	107.54	105.29	105.44	103.57	106.58	105.47	105.91	106.96	104.03	105.04	108.32	106.36	106.29	103.81	105.05	104.46	106.37	110.31	109.49	105.37	106.07	105.22	105.79	107.51	105.91	101.77	108.94	105.75	106.77	106.19	102.72	104.86	107.08	105	107.04	104.35	107.91	107.06	104.27	106.03	105.83	107.64	107.2	106.62
107.62	107.82	108.09	105.47	109.29	107.38	108.38	110.15	110.22	106.66	109.68	106.9	107.43	108.16	108.5	110.86	104.88	107.99	110.04	107.76	108.95	108.95	107.69	108.21	104.71	107.17	107.25	109.59	108.15	106.05	109.05	107.34	105.54	107.4	110.03	108.2	106.35	110.4	107	105.57	107.76	112.49	106.55	109.18	108.75	105.18	104.66	106.12	106.36	106.6
96.638	95.903	97.575	100.91	100.16	100.16	95.862	97.438	100.21	98.231	97.401	97.72	96.729	96.595	98.027	99.937	99.003	97.627	96.118	97.207	98.392	96.286	99.282	96.699	94.882	96.661	101.56	99.799	94.975	98.551	97.181	97.744	95.379	98.387	97.02	96.664	95.463	95.443	98.943	97.54	98.527	95.712	98.549	99.095	99.631	100.91	100.01	97.489	96.466	98.239
106.8	103.53	105.82	107.73	104.81	107.49	106.44	103.5	107.66	104.02	106.06	103.41	105.94	105.21	105	104.85	104.13	103.61	105.37	107.21	106.73	105.7	105.29	104.17	105.44	105.04	108.21	106.56	104.3	103.66	105.52	110.32	107.49	108.08	105.78	106.32	103.95	102.79	103.86	107.36	107.3	104.97	103.26	105.87	106.36	104.08	104.44	106.48	106.36	106.37
111.31	105.61	108.35	110.05	109.54	109.06	108.13	108.52	107.37	107.08	109.66	106.88	109.33	110.33	109.61	109.24	106.8	105.98	110.12	109.32	105.93	109.05	110.93	108.92	107.44	108.7	110.73	110.08	104.65	107.44	104.64	110.03	107.35	105.55	111.24	111.88	108.52	106.79	106.24	111.08	106.96	108.66	108.05	109.09	109.34	108.37	108.07	106.47	110.36	109.21
106.88	108.55	105.79	108.58	103.27	108.18	103.98	106.04	106.34	107.74	105.3	107.1	106.62	109.8	105.7	106.07	104.45	106.11	107.02	104.88	104.51	103.87	107.12	106.51	107.48	103.73	106.3	106.82	107.93	107.1	103.53	102.25	103.93	107	106.13	105.27	107.39	104.76	108.14	103.72	107.38	106.45	104.49	106.66	104.95	105.4	107.33	104.36	107.65	103.52
99.617	98.355	101.07	97.302	98.709	98.308	98.656	101.3	98.289	103.3	100.19	102.95	102.3	100.02	102.41	97.42	98.588	102.42	98.431	102.3	102.18	101.22	101.9	100.12	98.399	100.93	101.31	102.98	104.35	101.91	103.8	102.45	98.933	100.86	101.38	100.86	99.715	98.171	100.21	99.11	98.805	102.2	103.06	100.17	95.829	98.053	104.31	99.031	103.12	99.136
110.24	109.15	109.71	106.11	108.34	109.29	107.56	107.04	111.69	108.56	109.44	111.68	108.19	109.65	108.76	110.46	106.45	109.94	108.77	108.46	105.53	109.14	110.44	108.23	108.51	106.74	110.17	106.99	112.37	108.13	104.81	110.28	108.53	109.74	109.04	106.88	106.63	108.67	105.47	106.35	106.23	109.19	106.26	104.82	112.66	107.57	107.73	109.06	106.96	108.35
104.63	107.36	108.06	103.24	104.82	107.95	104.99	103.19	105.74	104.58	106	105.08	104.54	103.56	107.43	105.44	105.6	106.62	109.32	106	106.47	104.13	103.75	106.92	102.25	107.46	105.71	106.81	106.76	105.95	106.47	105.26	104.63	105.45	104.52	104.32	101	106.62	103.15	102.65	103.7	106.07	105.09	106.52	105.65	106.64	104.59	107	104.78	106.7
109.85	109.52	104.52	109.59	108.15	109.5	110.19	110.08	110.19	106.82	111.07	108.11	108.05	108.27	107.18	105.8	109.17	110	109.31	108.33	104.35	107.18	110.03	107.39	111.1	107.82	109	106.97	107.11	108.29	107.42	107.42	110.27	106.04	107.57	111.59	110.51	106.72	110.11	110.19	111.62	109.3	105.49	110.58	108.51	110.04	108.41	103.62	107.11	109.21
101.67	99.212	98.944	101.58	103.32	99.576	101.76	98.556	99.953	100.51	100.21	101.05	100.15	105.36	99.443	98.731	98.726	98.999	98.17	101.82	100.83	102.77	100.6	102.32	101.11	102.78	101.57	105.64	101.52	103.12	99.999	103.22	103.22	101.77	103.86	103.11	101.37	101.74	102.44	99.212	100.75	102.08	103.69	96.32	99.532	101.18	99.138	100.89	101.85	99.538
105.73	105.28	103.17	103.49	107.14	106.83	104.71	104.31	106.03	103.4	106.17	105.08	107.94	105.44	104.71	104.49	108.66	108.45	102.78	107.27	105.78	106.37	103.21	105.81	106.3	103.72	105.94	106.05	102.9	106.34	104.93	106.86	105.53	106.82	106.48	101.38	105.42	105.74	103.52	108.09	102.9	105.43	106.19	107.64	105.95	105.24	105.12	105.66	104.39	100.58
100.12	103.48	103.41	105.23	106.32	105.21	103	102.68	103.57	103.29	102.41	102.55	101.38	104.67	102.53	103.62	103.43	104.32	99.306	99.672	101.62	102.28	101.05	101.31	102.88	101.41	102.19	103.26	102.2	102.95	100.82	106.49	102.9	100.63	100.86	105.55	103.89	101.93	99.428	103.32	103.51	103.89	102.6	105.48	102.27	101.12	103.66	102.24	103.7	103.57
98.031	99.38	104.18	102.19	102.91	99.309	98.376	100.88	102.26	99.973	102.67	101.91	99.844	102.31	96.097	98.877	99.612	103.18	98.003	100.93	98.524	99.018	98.056	99.323	99.925	101.11	102.83	101.4	100.68	101.76	101.69	100.83	99.349	99.341	99.757	100.39	98.075	101.82	102.55	98.26	98.941	98.838	98.174	99.881	97.125	96.827	101.45	99.059	102.09	100.17
106.74	108.94	108.69	105.95	106.07	109.49	103.41	107.1	106.27	108.72	103.53	102.96	106.35	109.39	107.38	103.24	106.65	105.62	104.67	106.52	108.17	106.77	108.69	109.53	108.27	106.71	108.51	108.55	107.53	105.01	104.38	107.3	109.6	104.15	105.55	108.02	104.57	106.16	105.9	105.62	104.49	109.01	106.81	105.45	104.81	108.69	108.07	107.78	105.51	108.14
111.72	109.6	109.41	107.59	107.81	107.31	109.78	109.93	111.66	110.71	111.43	111.59	110.79	110.18	108.57	108.33	108.32	111.19	114.28	110.98	110.13	111.27	104.04	111.21	113.03	111.39	109.85	110.86	112	108.9	108.45	109.29	110.44	110.63	111.86	112.98	113.46	109.53	111.06	109.48	111.54	107.97	110.35	108.05	110.03	111.54	112.9	109.23	108.95	109.79
104.77	106.24	103.67	108.73	109.1	108.41	104.65	106.07	108.3	107.66	107.74	105.89	105.55	107.95	107.05	107.91	105.59	107.11	105.31	107.19	102.38	108.67	108.24	108.34	108.09	109.57	110.32	104.05	106.07	107.44	106.59	104.16	107.49	104	107.4	104.69	106.29	107.08	107.7	106.02	106.09	105.94	106.01	105.28	106.99	105.02	106.08	108.17	102.98	103.68
106.55	104.05	103.59	104.33	105.68	105.99	104.2	104.53	103.14	105.85	106.36	104.17	107.63	106.71	105.08	105.38	107.69	106.32	104.04	102.96	104.21	106.24	109.16	104.49	106.74	105.12	101.73	106.15	107.55	106.77	105.21	105.26	106.85	106.81	106.53	105.43	106.69	103.19	104.89	104.62	104.88	103.77	106.04	105.88	103.79	108.16	104.22	105.29	104.8	104.64
107.96	108.65	102.77	103.9	106.83	105.96	106.66	107.25	104.56	105.21	106.21	105.11	106.61	105.76	104.17	106.06	106.01	108.67	107.77	106.99	104.74	106.44	108.72	108.68	103.83	107.68	103.6	103.93	105.25	106.63	107.41	108.19	106.78	106.78	104.15	106.52	106.53	105.96	101.99	103.01	106.57	105.09	106.52	103.51	106.77	103.62	106.31	105.91	105.34	105.84
109.99	111.37	112.04	111.38	113.17	108.14	107.23	109.46	104.83	110.19	105.75	109.49	109.33	108.99	111.35	110.06	110.88	110	109.51	113.32	111.38	112.57	108.21	108.25	110.56	110.22	108.62	110.41	112.87	108.6	107.63	110.25	113.93	111.21	111.33	109.06	108.16	109.08	113.12	107.74	112.31	111.56	108.86	110.25	108.3	113.82	110.41	113.45	107.26	109.11
108.02	107.46	108.69	106.55	105.38	105.97	109.26	105.32	108.79	105.5	105.39	106.47	106.97	108.54	104.73	107.43	107.27	106.85	106.19	108.68	104.17	105.35	105.98	107.43	106.74	104.85	102.82	104.57	106.72	106.51	105.57	105.46	106.1	105.96	105.35	106.16	105.87	103.72	107.73	105.99	106.86	105.93	107.28	108.3	106.17	109.14	109.14	106.41	102.8	106.67
104.03	106.93	105.71	105.03	103.98	104.94	105.04	107.67	103.54	108.19	106.82	106.36	106.26	104.64	108.69	104.05	104.3	104.27	104.4	104.82	103.8	103.46	100.76	104.72	105.08	109.06	106.42	106.77	107.08	108.03	103.13	105.79	106.66	104.88	106.32	103.1	105.94	108	106.03	106.04	105.72	105.59	106.49	106.66	105.52	100.36	102.3	106.32	106.89	107.48
106.84	105.85	105.52	109.18	104.27	107.16	102.56	106.17	105.41	108	105.84	106.73	107.49	104.28	107.46	106.41	105.33	105.12	108.4	106.11	106.04	105.88	103.39	106.92	104.9	108.68	104.14	109.53	107.83	106.48	105.32	104.69	105	107.03	107.13	105.03	106.92	105.59	108.21	106.61	107.03	108.83	106.45	108.22	105.3	107.36	107.25	105.25	107.86	105.89
105.97	104.77	106.41	104.36	106.48	102.24	106.84	106.44	107.5	108.17	107.46	103.16	104.08	107.28	108.32	102.22	107.66	106.02	106.56	107.71	105.04	106.38	107.06	106.89	107.48	105.87	105.23	105.6	103.35	106.74	107.99	105.18	105.05	105.46	104.41	106.53	105.89	104.84	105.24	108.94	106.51	105.5	104.85	105.44	107.9	101.26	108.91	105.53	104.42	107.22
107.03	105.83	105.33	107.14	102.52	108.27	106.12	105.55	108.58	104.72	102.52	107.59	105.15	108.27	106.86	104.46	103.19	104.81	102.14	106.77	105.89	104.68	103.25	106.2	102.45	107.35	107.19	108.2	106.71	106.17	104.54	109.43	104.61	106.51	106.85	108.48	105.7	107.91	105.12	107.25	103.49	105.42	105.69	103.81	106.79	104.11	104.87	105.28	106.46	108.23
105.32	104.88	102.82	104.71	103.1	106.54	102.88	105.64	104.67	105.17	102.49	105.61	106.42	106.86	108.45	103.32	107.32	102.9	107.22	105.61	103.76	104.4	108.21	105.1	107.01	105.34	104.66	106.11	105.03	99.705	103.62	104.55	106.66	101.53	104.13	104.69	105.03	103.61	107.77	107.85	101.29	106.14	103.46	106.71	103.86	107.1	104.75	106.72	107.35	106.6
98.75	102.7	97.052	100.65	98.954	101.31	97.253	97.818	95.801	99.311	97.343	95.076	98.949	97.363	100.42	99.235	95.967	96.228	98.175	94.796	98.393	99.669	96.891	98.299	96.666	99.872	98.618	97.741	100.62	93.8	96.727	97.221	95.126	98.248	100.89	96.479	97.518	95.389	96.267	96.116	99.386	96.102	98.54	96.378	95.065	98.177	95.359	99.863	95.709	96.831
99.692	97.774	97.401	96.795	98.196	99.306	95.392	100.21	100.48	100.34	97.565	96.971	100.11	99.9	101.51	97.048	98.035	100.89	97.205	99.455	101.09	98.76	98.507	95.77	98.822	99.571	100.09	98.705	98.097	100.07	95.849	99.124	100.85	101.67	98.766	103.97	99.135	96.698	98.348	98.471	99.531	98.868	98.682	100.51	99.993	96.942	97.759	99.238	96.508	98.338
106.16	105.78	105.73	105.35	105.1	107.11	106.57	104.1	107.18	104.46	108.24	109.84	105.24	102.52	106.43	105.55	103.9	103.18	104.44	105.85	103.62	105.9	105.06	106.39	100.85	105.72	107.52	102.57	104.12	102.54	106.46	104.45	106.67	104.74	103.39	106.56	107.03	105.4	108.2	105.17	103.97	103.37	108.01	105.81	103.55	105.98	106.85	107.19	104.64	105.64
107.85	108.58	106.27	108.28	108.52	106.04	110.26	111.26	108.08	108.6	107.36	107.08	106.41	110.57	107.15	107.69	108.91	108	109.82	106.86	108.66	108.16	106.35	105.83	106.74	106.03	107.73	107.09	111.42	106.24	109.01	108.68	106.08	106.17	109.52	111.12	111.12	107.55	110.41	107.65	109.45	109.43	105.2	111.09	110.07	109.2	106.54	106.19	108.27	109.25
98.263	96.456	100.91	98.545	99.064	99.541	98.339	98.698	100.24	96.634	99.383	101.95	99.134	99.106	98.368	103.08	95.731	97.463	99.913	102.97	100.01	99.27	98.513	98.054	98.215	99.54	100.31	98.204	99.471	97.023	100.88	99.14	99.906	99.902	98.661	100.61	97.71	99.055	95.057	99.129	99.281	100.68	99.136	99.737	98.609	96.758	101.93	98.429	100.85	102.69
106.27	107.57	108.13	110.42	109.9	107.91	110.92	111.47	107.18	112.48	109.32	107.37	109.71	106.97	109.35	107.11	109.19	109.84	110.29	108.52	112.13	111.03	111.58	107.89	109.07	107.86	108.53	107.22	110.74	104.79	108.13	108.12	107.24	108.58	109.3	109.57	111.77	109.02	106.62	107.87	109.11	110.1	109.25	106.54	106.8	105.6	107.3	107.71	108.63	112.67
103.68	100.09	99.279	99.722	100.61	100.98	98.517	100.5	102.03	99.089	100.12	103.91	99.741	97.676	100.19	101.25	101.52	102.37	97.094	101.11	98.918	103.02	102.33	99.455	100.47	102.6	100.04	99.364	102.23	101.57	100.1	100.39	98.488	100.81	102.02	100.08	103.1	101.4	97.477	99.73	99.908	98.323	103.03	101.1	96.489	102.19	99.182	100.46	98.05	99.36
98.213	95.59	97.542	96.986	93.972	95.177	96.228	100.2	97.943	96.739	95.704	96.866	93.253	98.876	99.01	96.634	96.978	99.348	97.239	98.04	99.62	99.342	96.385	97.104	97.478	98.648	95.862	97.756	99.611	97.779	98.673	98.979	98.422	97.059	97.9	96.932	101.96	95.264	97.394	96.44	101.11	100.44	99.981	99.823	99.336	96.541	96.762	96.279	99.589	100.18
107.58	106.77	106.58	107.04	104.88	108.14	107.94	108.16	104.55	104.19	107.7	104.24	103.63	103.65	105.58	105.94	102.64	106.03	107.47	109.67	108.33	105.31	106.5	106.92	107.36	103.5	105.18	106.24	106.05	108.68	106.09	103.48	105.12	105.18	101.89	105.38	107.13	104.52	104.92	106.49	106.18	103.4	105.28	105.94	106.44	106.46	104.56	106.48	105.54	105.05
106.4	105.58	105.3	109.56	104.74	103.87	106.21	106.54	105.88	104.98	106.4	104.54	101.59	104.69	107.76	103.98	105.91	105.81	105.33	106.09	104.13	107.57	104.84	101.84	110.19	107.08	106.08	107.22	105.91	104.41	106.48	105.19	108.06	105.82	106.3	106.76	106.87	107.05	109.46	106.59	106.82	106.08	104.28	106.94	104.86	106.51	105.14	107.59	104.11	106.15
109.73	108.79	106.02	104.71	109.57	108.31	107.57	106.11	107.79	109.16	108.76	111.76	106.9	106.82	108.13	109.67	109.74	109.01	107.15	107.51	106.91	107.53	107.38	109.72	105.27	107.76	107.28	105.93	108.56	106.43	109.17	108.63	106.15	106.73	109.53	107.98	108.48	106.7	111.15	107.72	109.78	106.03	107.7	107.4	110.49	108.82	109.28	106.3	107.15	107.29
108.63	106.76	106.39	109.02	110.56	105.45	108.21	107.21	110.64	104.44	111.87	107.34	108.28	110.73	106.58	108.69	108.41	107.69	106.24	108.62	110.23	108.25	110	106.22	110.01	110.55	109.14	110.14	107.09	109.9	108.83	109.54	105.87	105.64	107.03	107.22	111.97	110.29	110.29	108.32	108.17	109.27	110.54	107.54	110.55	108.13	109.23	106.73	109.63	109.09
105.93	109.34	105.96	105.74	104.9	103.67	107	105.67	104.13	104.49	104.9	106.69	104.02	105.13	105.53	104.05	103.94	105.15	104.24	107.9	109.7	103.74	104.01	104.21	109.19	109.85	103.34	103.2	102.53	105.28	105.44	107.71	107.21	101.12	108.57	105.66	104.89	107.14	102.48	110.17	108.54	106.64	105.22	104.55	105.86	107.05	105.86	103.62	103.48	105.38
102.69	105.2	105.91	102.95	109.6	104.55	103.81	105.09	102.8	106.65	103.86	107.32	106.24	106.71	105.37	106.82	104.72	102.28	105.4	107.84	103.75	108.78	105.17	105.48	105.39	106.85	106.37	107.71	105.76	106.27	106.02	106.37	106.57	106.49	105.04	103.89	107.06	106.47	106.61	108.13	106.61	105.48	105.06	106.65	104.03	103.7	103.68	106.89	107.96	104.34
100.03	100.61	99.049	99.31	99.66	101.38	97.276	99.273	97.803	96.617	97.522	96.835	97.791	99.201	98.151	99.113	97.236	102.47	98.666	98.451	97.167	98.862	99.838	97.523	100.32	96.2	97.711	99.546	98.401	96.948	100.68	99.311	100.51	99.656	96.649	99.577	96.153	97.345	99.216	97.064	96.379	99.074	98.981	96.889	98.925	99.608	97.655	101.72	100.38	101.16
103.97	105.86	102.13	107.25	104.47	103.87	107.22	106.71	103.28	107.14	105.68	100.93	102.46	106.21	107.53	107.51	106.87	105.91	104.84	107.44	106.82	104.6	103.49	107.49	106.42	107.74	103.48	103.88	105.85	106.86	110.12	103.38	106.52	105.19	104.95	105	102.74	108.09	107.54	105.14	106.92	104.29	103.95	106.69	105.38	105.33	105.5	108.57	106.26	106.11
105.59	110.18	109.92	107.6	107.87	109.32	104.75	106.96	111.08	110.31	111.78	105.03	109.23	106.29	109.1	110.18	105.54	107.26	104.81	107.25	106.91	106.31	108.64	108.95	108.24	109.77	109.26	109.52	108.38	110.93	109.22	108.71	111.73	109.09	111.48	108.36	111.77	110.58	111.06	108.74	107.65	108.36	109	105.11	106.75	108.21	109.11	109.6	110.9	109.87
103.99	106.09	103.2	109.03	108.15	105.59	101.65	107.6	107.6	105.36	105.7	103.51	105.5	104.8	101.36	104.58	105.18	105.65	105.54	107.06	105.23	105.72	108.55	104.67	107.49	103.56	106.63	99.996	105.77	108.02	106.15	102.46	105.67	104.28	108.61	105.26	104.54	107.85	103.33	103.12	106.68	106.1	106.59	102.06	104.11	105.35	103.5	104.75	109.7	110.02
109.33	110.23	107.51	109.48	109.48	111.24	108	108.56	105.62	109.32	109.9	105.51	106.24	106.44	108.68	107.31	105.98	108.7	109.87	108.39	111.14	109.72	105.78	107.46	110.81	107.98	108.93	110.32	107.98	109.71	107.34	108.33	108.06	105.01	108.5	108.02	107.43	105.51	107.93	109.36	107.92	106.58	109.37	109.88	109.55	107.73	108.72	108.69	106.96	108.71
110.39	107.83	106.81	108.52	111.3	108.94	109.43	109.48	111.84	110.12	106.81	108.41	108.18	107.45	106.58	109.17	110.72	106.95	107.51	109.42	105.6	105.56	107.15	109.58	106.42	108.7	106.9	106	110.03	108.02	107.89	110.86	103.78	106.11	106.38	107.46	107.8	109.92	108.21	104.06	105.77	104.35	107.57	108.69	111.64	113.12	107.35	106.02	111.12	109.52
106.89	108.31	106.13	108.58	109.1	108.39	109.81	108.22	108.29	105.89	108.61	107.32	108.51	106.4	107.39	110.13	111.59	106.11	106.56	108.09	107.82	108.86	107.91	108.33	109.15	109.48	108.29	106.64	105.86	106.43	109.96	111.63	108.53	108.74	106.38	107.02	111.16	109.3	107.38	109.21	109.43	109.65	107.78	109.87	110.76	110.24	108.78	109.86	108.68	107.54
110	108.21	110.6	110.36	110.04	108.83	110.64	111.61	111.18	107.13	109.54	109.44	111.28	111.22	110.17	109.38	108.7	109.6	107.92	113.95	108.03	113.45	111.9	111.29	111.56	107.08	109.04	109.19	108.28	110.77	112.53	108.24	110.7	111.03	113.34	109.71	110.76	109.08	111.1	113.4	111	110.85	113.39	112.62	109.28	109.67	108.86	113.96	111.95	110.53
100.01	99.094	100.06	98.39	98.746	99.141	96.917	100.64	100.1	100.43	98.799	102.12	97.876	98.933	98.277	98.6	96.692	100.38	102.52	99.559	100.45	100.4	98.45	95.501	100.36	99.366	99.594	100.09	97.667	101.05	98.726	98.208	100.22	101.53	98.186	98.521	99.279	101.1	98.927	101.74	100.08	101.38	97.234	99.767	98.732	95.399	100.76	97.88	98.221	98.87
108.27	107.01	107.23	110.21	108.36	108.56	110.47	108.06	110.25	108.87	108.96	109.08	108.56	112.82	110.99	108.44	107.36	105.73	105.91	107.84	109.31	109.52	104.14	108.22	113.28	110.98	106.58	112.55	112.05	105.89	108.51	109.17	107.61	108.24	108.4	107.73	105.75	110.21	107.22	108.9	108.22	107.85	105.43	109.96	107.06	107.24	109.07	110.62	110.48	106.21
105.99	110.17	108.4	106.52	109.49	107.52	103.29	107.86	107.73	108.02	107.93	107.92	108.61	109.25	107.29	108.38	106.27	108.73	108.53	108.93	109.44	110.11	108.05	107.68	107.41	106.86	108.36	103.16	104.25	106.04	109.68	108.86	104.37	108.54	107.39	108.68	108.27	106.83	108.64	108.44	108.33	112.34	109.43	108.24	109.49	108.32	108.13	110.77	107.52	106.72
106.91	106.29	105.67	107.78	109.25	110.2	107.85	109.51	107.54	107.85	109.81	109.47	106.38	108.7	108.84	108.58	108.39	106.9	109.09	107.75	105.98	107.92	107.37	109.23	109.97	110.32	106.73	106.72	106.97	108.9	106.13	105.51	110.73	110.81	108.95	109.33	108.89	106.39	107.56	105.69	106.47	106.88	105.89	106.38	108.12	108.06	105.78	107.39	108.53	108.36
106.73	107.36	107.43	107.61	107.83	105.75	110.17	107.68	108.22	110.59	112.2	108.49	107.68	107.22	108.4	108.59	109.58	107.19	107.67	109.28	105.81	109.55	108.75	110.12	108.89	110.09	111.27	105.72	110.37	109.97	109.94	108.66	108.54	108.52	109.25	108.14	108.21	108.87	108.15	105.46	110.28	107.02	106.8	108.85	106.59	106.81	110.45	108.68	109.33	108.54
109.65	112.27	106.34	105.73	107.82	110.16	110	110.98	108.34	105.95	107.04	106.57	104.25	109.27	109.96	107.86	107.21	109.88	108.89	106.79	110.17	108.27	107.17	107.61	111.26	106.45	106.56	110.81	107.67	108.33	106.64	111.26	104.17	109.17	106.93	107.35	104.47	104.87	109.4	105.65	107.86	109.73	106.91	110.38	109.64	108.84	108.27	108.64	106.26	107.4
108.78	110	108.32	109.34	109.33	108.63	106.82	108.98	110.41	105.74	108.71	109.65	110.12	106.16	108.04	108.46	107.69	106.38	104.35	111.58	109.25	108.83	107.62	106.2	110.81	107.23	112.11	105.25	107.1	107.99	109.44	108.34	104.71	108.33	109.02	108.17	108.88	108.13	109.39	109.17	108.6	111.06	106.08	106.64	106.06	108.03	106.96	106.97	110.47	107.93
111.72	111.51	111.99	109.98	111.93	110.65	110.61	110.53	109.04	107.54	110.87	107.9	109.89	111.39	110.56	112.23	111.86	105.55	112.43	112.63	109.76	109.9	113.55	112.36	111.89	109.6	110.11	113.41	112.2	112.12	113.29	109.41	111.28	110.68	109.04	110.21	112.01	111.35	112.54	110.67	111.49	109.18	111.04	108.39	109.72	111.39	113.48	111.08	109.18	112.11
100.15	97.297	100.06	95.988	98.423	99.236	96.347	97.264	99.25	98.573	99.692	100.44	101.33	98.346	97.899	97.967	99.503	98.519	98.939	101.27	99.639	98.477	103.77	97.312	100.77	100.57	102.48	97.777	97.883	98.317	98.492	97.42	97.46	100.38	101.26	99.609	100.26	99.009	100.75	98.759	98.681	97.716	97.878	98.591	99.009	97.943	100.95	99.985	99.481	100.45
107.41	108.66	107.44	108.45	108.9	108.08	108.77	107.19	107.5	107.45	106.73	105.72	109.85	108.42	109.68	110.76	106.24	102.76	109.92	108.71	108.97	106.65	109.91	110.02	106.91	106.46	108.97	106.16	108.37	110.69	106.34	107.15	110.3	108.09	108.15	107.83	105.79	106.1	108.42	105.08	112.28	106.46	108.23	108.29	109.58	106.39	104.59	107.06	107.65	109.04
105.93	106.66	106.83	104.9	105.28	106.33	103.22	108.79	104.49	106.25	105.31	108.11	106.32	107.46	104.61	107.05	108.65	107.31	107.14	106.5	105.44	107.74	106.93	105.91	107.31	105.65	108	105.9	105.94	106.2	105.84	105.85	107.47	106.85	106.03	105.74	105.15	104.67	108.58	105.85	108.72	109.53	107.23	104.52	107.24	107.7	105.49	107.5	107.06	106.32
108.92	106.98	109.26	108.16	108.57	111.98	108.21	108.71	109.41	107.02	109.23	109.13	107.18	103.79	107.66	107.08	105.96	109.93	105.09	108.17	107.35	107.28	107.55	107.06	106.54	110.19	110.3	110.95	109.44	107.49	105.5	109.2	109	106.71	107.75	103.45	105.35	108.39	107.97	109.1	105.79	107.38	109.94	108.16	105.95	107.01	106.66	107.62	107.37	105.73
107.83	107.39	106.81	107.71	105.72	106.89	104.04	105.63	108.79	103.6	104.86	104.75	105.36	106.75	110.53	108.77	103.57	107.44	106.21	104.57	111.45	106.99	108.36	106.85	105.52	106.85	104.98	107.58	105.97	107.25	106.34	108.5	103.97	108.36	106.29	109.59	104.39	109.53	108.03	104.6	108.1	107.58	109.72	105.75	105.8	110.08	103.93	104.21	105.64	103.86
105.88	107.94	104.06	106.45	111.17	111.1	106.23	107.75	110.01	108.65	108.83	110.66	107.94	108.71	109.51	107.57	105.45	109.63	108.11	108.54	106.37	106.58	108.8	107.01	107.31	106.73	110	109.32	107.39	106.02	106.01	109.95	109.1	107.57	106.32	109.2	110.08	109.24	107.5	109.24	107.76	111.05	107.5	107	107.97	107.86	108.59	105.9	106.92	110.4
108.82	108.99	104.31	106.56	106.14	105.86	107.8	104.97	109.62	108.05	110.44	107.89	106.05	108.38	110.24	107.04	107.36	110.67	105.69	107.72	106.58	105.46	106.39	110.38	106.16	107.05	107.07	108.61	109.58	108.44	111.62	109.15	107.77	108.86	108.15	109.32	103.15	113.77	105.45	109.16	105.72	109.49	109.64	108.58	107.72	106.88	104.45	109.36	107.51	107.76
107.38	108.31	107.7	108.07	109.55	110.23	108.64	107.13	107.39	107.79	107.04	108.51	108.13	113.44	106.86	105.71	107.14	109.27	108.66	107.13	111.7	107.41	108.13	110.5	110.2	109.9	110.3	110.77	107.58	107.33	108.41	106.88	109.68	107.94	106.45	109.04	109.78	108.8	105.73	108.78	110.87	107.27	109.98	110.69	109.36	109.41	108.96	111.44	106.17	110.9
107.42	112.38	108.44	108.29	106.79	109.27	106.24	107.79	111.83	106.17	106.52	107.67	109.59	107.15	109.49	107.3	109.63	106.76	106.44	106.6	108.62	108.05	108.42	108.54	106.88	107.84	110.68	106.12	108.9	109.07	106.42	106.61	110.28	109.13	109.14	107.43	106.96	109.38	109.33	108.31	109.63	104.15	108.88	109.17	111.45	108.93	107.95	110.41	108.65	104.26
110.21	105.05	107.41	108.56	107.02	110.78	107.26	108.32	108.23	110.18	106.47	109.89	108.12	109.34	106.24	108.03	107.74	109.02	109.6	107.92	113.72	108.7	110.44	107.82	105.79	110.9	109.16	109.91	103.09	107.75	110.34	107.7	110.5	109.81	107.16	110.09	110.86	108.09	108.37	108.74	105.44	109.48	108.75	107.86	108.03	106.89	109.97	107.85	110.09	108.48
105.77	106.3	107.45	104.83	106.8	105.27	107.99	102.45	104.29	103.67	104.19	107.64	108.91	105.64	105.94	107.24	106.37	104.04	106.7	107.36	103.7	105.44	105.09	104.41	108.51	103.97	108.09	106.96	102.52	109.47	104.89	105.78	105.73	104.61	104.67	107.75	108.55	106.45	103.31	106.44	105.91	103.57	104.44	106.22	104.34	106.76	106.46	107.29	105.84	106.64
110.96	106.24	108.84	107.19	109.02	110.1	106.32	110.55	111.05	111.19	111.35	108.79	107.15	110.36	108.88	110.56	108.67	106.76	111.61	112.27	108.81	112.23	109.99	108.74	109.49	110.35	108.85	106.83	107.42	107.36	108.62	108.76	109.23	112.19	109.06	110.23	112.91	109.74	106.4	107.83	109.21	110.76	108.47	107.48	111.4	107.76	108.9	111.44	110.81	112.25
106.66	110	107.18	106.29	111	107.53	108.18	105.35	107.83	106.1	109.13	106.6	109.06	106.05	108.25	109.31	108.9	109.46	107.95	108.71	107.59	107.64	107.22	111.22	107.18	107.34	108.86	109.13	107.51	109.23	109.95	107.94	109.01	109.36	106.61	109.1	106.96	105.55	106.18	108.71	108.8	108.05	107.06	112.84	103.72	107.67	107.92	109.95	106.79	106.13
106.14	110.88	110.83	108.95	111.05	108.98	110.95	107.21	108.93	106.25	108.48	111.27	109.2	107.29	108.09	108.71	106.87	109.37	108.23	107.95	108.1	106.71	110.87	108.06	108.88	110.01	113.01	110.13	106.97	109.7	108.1	108.37	108.73	107.94	106.39	107.76	107.06	110.21	107.04	108.24	107.89	106.68	108.74	107.58	109.62	105.78	110.47	107.67	108.47	107.57
107.9	110.69	105.18	110.27	106.48	106.74	109.09	107.69	107.96	108.59	112.71	108.61	109.17	107.85	106.95	109.09	108.39	106.97	107.37	111.15	108.97	109.01	107.93	107.68	109.78	108.6	104.63	111.47	107.74	108.59	106.74	108.82	109.81	107.55	109.27	107.83	108.79	107.59	109.53	108.78	107.09	112.19	110.73	107.08	108.4	107.92	110.16	109.15	107.22	108.09
110.7	106.79	106.22	107.48	107.15	108.78	107.13	110.06	109.96	104.9	106.01	104.99	109.44	108.44	108.68	108.22	108.32	109.11	109.06	109.21	107.22	111.03	105.92	107.67	110.38	106.05	107.89	108.98	108.52	110.25	107.73	112.1	109.17	110.21	111.17	108.19	109.1	110.06	107.59	108.48	108.03	107.31	111.66	107.11	108.57	106.97	108.29	107.56	108.85	110.48
103.8	106.74	104.75	105.68	104.17	106.41	102.44	107.86	107.04	107.46	107.24	105.99	105.53	103.82	105.63	105.62	104.16	106.18	106.8	105.67	104.47	103.63	102.05	109.1	105.52	103.34	106.42	105.41	106.89	104.62	103.72	108.08	108.09	104.01	109.74	104.26	105.48	104.83	107.38	105.14	105.06	107.9	104.43	103.97	104.58	106.94	104.27	107.55	108.5	107.03
107.95	107.23	105.19	106.78	105.12	108.26	105.11	104.98	106.66	103.69	103.54	108.09	107.7	104.52	102.96	105.69	107.21	103.66	104.59	103	108.67	105.32	105.77	106.33	107.71	107.79	106.03	104	105.96	104.98	106.15	109.32	102.68	103.69	103.39	106.8	103.51	106.83	107.2	106.41	102.49	106.81	109.41	103.51	105.23	106.87	111.19	102.31	105.76	103.48
99.693	98.745	99.631	102.95	103.32	97.446	101.4	100.24	103.52	99.356	101.54	99.8	100.71	102.67	99.011	100.27	100.71	100.07	102.61	101.46	101.11	101.03	100.3	99.423	98.85	100.99	100.18	98.995	99.277	101.62	99.393	99.209	102.02	103	100.99	103.33	98.823	103.66	103.29	100.94	100.67	103.37	98.827	99.203	100.41	99.014	102	97.863	102.47	102.6
104.8	109.29	105.91	107.7	107.45	105.6	106.73	107.82	108.4	109.32	110.8	109.95	107.6	107.77	107.49	110.65	106.59	107.48	108.81	107.03	108.91	107.75	106.71	108.57	109.07	108.15	109.24	105.19	107.01	110.49	107.41	109.64	107.64	109.38	108.59	106.3	109.52	105.73	108.56	106.16	107.89	106.78	108.08	109.9	111.25	109.42	111.7	107.57	109.83	108.74
102.63	101.79	100.68	99.725	98.353	99.238	102.43	97.644	99	102.07	97.53	99.63	98.997	103.87	99.116	100.45	100.04	99.754	98.644	98.973	101.89	100.49	97.888	98.208	102.52	100.73	100.61	100.92	100.77	97.256	99.49	101.36	101.24	99.213	100.93	99.795	100.09	101.74	97.793	98.654	99.94	101.57	98.3	104.04	99.62	96.318	99.111	97.466	99.161	95.137
105.62	105.27	106.67	102.91	105.77	107.21	105.3	104.89	107.21	106.16	106.15	108.27	104.6	106.6	107.08	106.11	107.21	102.84	104.33	105.03	102.23	106.32	105.6	107.24	107.28	108.17	107.56	105	105.17	105.48	107.05	105.37	106.85	108.19	105.68	105.94	108.34	106.15	109.14	104.82	107.45	104.42	105.55	104.3	103.44	102.12	105.64	109.31	108.31	106.41
97.002	95.88	98.392	97.416	95.309	98.138	94.958	97.838	99.206	93.026	99.433	101.35	96.659	100.48	95.531	98.332	97.758	99.739	98.366	98.408	98.694	99.637	95.977	99.144	99.375	97.285	97.606	98.915	100.56	100.38	97.942	98.75	96.715	96.441	95.373	99.908	95.485	98.005	98.247	100.17	96.04	97.201	96.554	100.46	99.693	98.251	97.541	97.793	97.631	98.732
105.53	104.92	103.35	105.92	103.63	106.78	104.43	107.58	104.25	105.29	105.58	103.25	106.23	107.45	105.07	107.52	106.25	104.6	104.21	105.43	107.13	105.1	106.28	104.59	103.7	107.36	103.79	104.95	107.58	101.81	106.43	106.83	106.77	105.82	108.82	108.57	104.84	105.78	105.26	105.29	104.83	104.85	106.45	106.08	103.41	105.22	107.66	105.81	107.39	105.29
105.95	104.2	105.61	105.03	104.19	103.67	106.11	108.51	106.26	106.33	105.93	105.32	106.29	105.34	106.41	103.07	103.97	106.87	109.22	108.13	106.04	106.32	103.68	103.07	107.09	105.59	104	108.47	105.09	105.71	105.84	106.31	107.88	105.58	105.18	107.43	106.25	107.55	103.64	108.1	100.84	104.05	104.83	104	107.19	103.67	106.55	105.64	104.23	104.16
100.55	101.85	100.99	97.047	101.42	95.854	96.904	98.957	97.664	98.948	98.247	101.33	99.409	96.771	98.937	96.08	97.209	99.686	95.161	97.357	96.412	100.36	98.468	98.397	97.202	96.583	97.945	95.18	101.8	94.742	96.211	97.686	99.188	99.744	101.8	99.327	95.27	100.55	97.496	95.651	96.097	95.077	99.652	98.932	96.488	98.152	95.934	97.214	98.567	99.382
108.57	104.88	105.83	106.59	107.5	102.89	104.07	111.08	106.35	107.25	109.36	107.5	103.48	104.93	105.4	105.9	109.95	104.57	104.41	100.56	106.47	107.79	105.12	107.68	106.46	106.58	105.43	105.16	105.5	108.55	104.5	106.27	104.43	103.66	107.1	106.32	102.31	106.66	102.47	106.18	104.84	104.04	106.59	106.68	108.63	107.01	105.43	106.47	105.75	107.54
99.655	102.43	100.99	102.33	101.46	98.633	99.519	101.55	101.83	98.044	101.83	101.46	102.64	99.859	99.295	98.17	102.54	96.943	100.98	99.277	98.345	104.47	102.61	104.09	98.853	100.28	101.08	101.51	103.07	102.43	103.26	102.64	98.958	101.36	103.78	99.68	102.27	100.44	100.52	100.5	99.149	99.712	99.975	104.71	99.384	103.48	101.57	102.3	101.36	99.944
107.99	106.59	110.55	109.5	108.1	108.96	106.74	107.7	107.94	106.05	109.78	107.46	106.12	107.9	108.29	107.56	107.08	107.77	106.65	112.09	105.88	111.31	106.01	107.09	105.73	110.55	107.66	107.1	105.59	106.96	110.63	108.38	108.1	108.24	106.53	105.5	108.25	109.79	108.08	108.11	106.58	113.47	105.21	113.53	106.1	108.52	107.33	107.92	108.05	110.09
107.97	110.36	106.34	108.46	107.47	109.69	106.9	110.16	107.61	108.7	108.49	107.45	108.3	110.43	106.02	106.09	110.94	109.01	105.56	109.02	110.46	109.95	108.46	106.89	107.28	109.26	110.31	109.26	105.51	106.35	106.66	107.35	110.91	108.51	109.79	108.99	105.42	108.73	108.03	108.67	107.43	108.8	108.91	111.33	108.93	110.03	111.34	107.17	109.51	108.75
100.49	100.51	99.093	101.14	99.339	99.677	99.817	101.71	99.536	101.69	103.6	99.12	100.76	100.26	98.23	103.11	102.1	100.84	100.54	98.191	102.9	100.3	103.21	99.704	100.32	99.896	102.18	100.3	97.189	103.53	99.881	98.697	99.347	100.21	100.96	99.58	98.719	96.356	103.48	103.22	100.77	102.12	100.56	99.885	97.23	99.293	99.811	100.94	99.391	101.39
108.27	107.09	109.34	106.47	105.58	107.47	106.66	108.22	109.2	105.03	108.74	111.55	105.85	107.92	106.6	108.45	105.98	108.5	106.46	105.97	106.29	108.15	108.77	105.37	108.22	107.42	105.88	107.33	107.77	109.6	109.33	106.73	107.29	109.03	110.04	109.67	104.75	107.41	107.82	108.65	109.14	106.37	108.74	106.42	108.12	107.19	109.78	107.56	106.44	107.12
97.205	96.808	98.786	97.938	100.52	95.279	96.288	98.157	101.08	99.22	96.777	97.684	96.58	99.9	97.167	97.068	101.58	97.014	97.193	98.812	96.756	98.436	96.315	101.4	96.821	101.47	96.335	98.747	96.142	96.386	97.645	96.65	97.709	98.175	97.72	98.868	98.354	100.27	96.213	101.95	100.58	96.467	98.423	96.56	99.759	99.653	96.666	98.456	99.136	96.611
107.62	106.75	107.24	107.2	110.67	109.02	105.68	105.36	107.65	107.84	106.35	107.23	103.57	105.95	107.69	105.76	105.66	106.73	106.48	107.18	106.63	105.51	106.67	105.97	107.02	105.79	105.33	104.73	106.51	107.61	106.37	102.29	102.19	104.04	103.99	103.81	103.72	106.16	103.16	106.5	104.98	107.29	104.39	105.77	106.57	105.46	105.61	105.26	104.7	108.58
106.08	108.38	111.01	106.35	108.07	103.82	107.87	108.84	109.39	106.98	109.89	109.09	106.33	106.87	108.2	107.93	109.59	105.77	106.01	107.59	107.83	106.84	108.15	107.67	106.69	107.1	103.61	106.26	107.75	106.11	105.59	108.12	108.58	108.64	110.7	107.63	106.12	109.17	105.02	108.64	105.4	106.26	107.63	107.74	106.66	107.76	105.88	109.42	106.88	109.54
96.149	100.91	100.32	97.002	99.329	102	98.349	99.35	96.598	98.085	100.3	95.691	99.659	100.42	102.73	104.39	97.712	101.73	100.65	100.99	98.779	96.787	98.252	95.795	97.028	97.619	95.368	99.174	100.87	96.819	100.2	97.73	100.19	98.177	100.25	95.972	98.452	96.442	100.13	100.38	98.47	98.758	103.7	100.48	97.917	97.464	98.306	98.498	99.755	99.411
107.16	108.6	106.55	103.17	106.58	108.39	107.21	102.58	106.57	105.64	104.89	106.54	108.36	106.34	104.56	109.19	104.19	108.2	108.46	106.53	109.16	111.18	108.45	105.83	104.47	105.34	106.95	107.36	107.54	107.61	106.03	106.82	103.21	106.08	106.47	104.92	107.07	104.07	107.29	104.88	105.82	106.35	108.59	107.49	106.81	104.33	104.6	106.9	106.93	104.14
104.91	105.82	105.63	106.76	105.4	106.54	107.17	104.58	107.58	103.52	105.61	108.31	108.25	109.28	108.46	106.49	105.47	110.25	103.5	105.24	107.05	106.45	107.93	106.2	105.97	106.23	105.82	105.78	106.15	106.85	103.93	104.87	106.28	107.42	103.63	105.68	106.7	106.05	108.95	106.9	106.37	107.36	109.77	108.61	106.91	109.06	107.8	107.95	109.81	107.02
107.2	106.5	106.74	106.09	102.44	106.51	103.54	107.95	102.75	107.38	104.68	104.82	104.78	103.47	104.31	104.89	107.53	105.31	105.06	106.63	107.31	102.93	107.02	105.65	107.01	104.97	105.91	102.7	106.18	103.18	106.62	107.66	108.1	104.97	104.5	108.06	107.79	106.17	105.86	106.12	106.39	103.09	103.11	106.29	106.78	105.61	106.52	103.17	104.28	104.24
104.63	107	108.11	102.85	104.71	106.16	99.338	107.01	105.06	108.75	104.43	107.96	106.6	106.23	106.27	105.11	102.95	107.73	106.76	107.04	103.16	106.31	104.51	104.77	105.64	105.73	106.22	108.36	106.49	104.94	101.15	106.07	107.04	106.09	103.69	105.45	102.34	107.26	103.99	103.31	106.1	104.05	105.75	104.73	104.64	104.6	105.03	103.43	103.69	103.34
105.04	106.62	107.04	109.14	104.58	105.02	106.25	108.13	105.82	108.38	105.56	106.84	106.63	108.44	107.01	109	105.34	109.29	104.56	105.75	104.33	107.43	108.56	106.07	108.75	106.77	108.49	105.52	109.51	103.96	104.28	103.65	105.81	103.27	108.03	105.74	105.28	108.05	108.31	103.8	107.78	104.38	106.23	106.08	106.38	105.64	104.08	107.9	108.93	106.72
106.78	105.99	104.04	107.89	106.17	106.43	106.4	106.98	104.7	106.32	104.58	108.04	107.61	104.97	106.89	105.31	108.11	102.39	106.01	102.86	106.57	104.17	104.58	107.24	103.41	104.35	103.59	108.4	106.76	107.99	103.66	104.2	105.1	107.96	105.18	105.71	107.12	102.13	106.65	105.94	106.32	103.6	105.52	106.83	105.05	107.36	105.16	108.26	107.06	105.58
101.14	102.59	100.48	103.35	103.92	100.74	103.09	100.69	103.08	99.704	102.35	104.57	102.37	100.4	101.65	101.4	102.3	102	99.07	102.01	101.05	101.62	101.41	101.48	103.22	102.67	102.04	105.08	102.62	103.51	102.2	104.22	101.9	103.32	102.08	105.7	104.12	103.98	104.11	104.71	104.21	101.13	104.53	104.36	99.527	99.877	101.69	100.71	105.19	105.46
107.39	103.91	107.25	105.27	105.17	106.5	106.8	108.45	111.92	106.75	106.66	105.42	107.64	106.78	106.63	103.94	110.64	104.88	105.14	105.58	106.72	103.99	104.48	107.23	106.13	107.62	104.49	106.33	107.69	105.4	108.4	105.26	108.43	105.93	106.93	107.82	107.26	104.93	105.62	106.22	105.87	104.91	106.18	106.85	107.44	107.68	104.27	104.45	106.59	105.8
104.13	105.4	107.93	107.35	104.36	103.91	107.29	105.75	107.69	108.59	105.93	104.73	106.04	107.37	101.71	106.04	106.74	105.7	107.2	105.5	108.81	104.98	107.86	105.52	106.68	108.22	108.75	104.72	102.27	106.91	106.74	109.17	106.66	104.57	105.76	104.6	107.36	107	105.08	104.16	103.77	103.49	103.69	107.37	101.66	109.1	106.13	104.32	106.7	104.98
107.76	106.37	102.05	105.11	107.95	103.47	106.89	105.28	103.81	107.69	104.81	105.68	107.45	108.55	106.99	105.72	104.16	106.35	107.5	101.45	107.89	104.15	104.16	106.12	105.83	104.25	103.27	104.02	110.91	106.59	107.24	104.64	107.09	104.86	106.53	103.57	104.29	107.29	104.14	105.31	105.49	111.21	106.09	106.14	106.48	104.24	106.46	103.5	104.67	105.56
98.933	100.17	99.459	102.56	99.979	101.74	98.762	99.362	98.742	101.3	97.512	103.79	101.33	98.912	101.57	101.28	98.705	101.22	102.13	102.1	100.08	98.801	101.14	99.301	101.54	99.46	100.32	101.97	98.695	101.19	101.97	102.37	101.51	102.6	101.22	98.314	101.54	98.197	98.456	101.55	101.54	102.8	99.805	99.508	98.235	97.949	98.91	102.97	101.28	99.395
108.88	109.25	109.5	107.17	109.66	107.13	106.97	108.51	108.75	106.67	108.14	106.01	106.37	108.81	107.1	109.51	104.42	108.86	108.98	107.31	105.51	108.23	106.85	107.51	108.27	108.89	107.14	106.46	109.69	106.74	105.95	109.68	108.29	106.26	108.68	108.98	105.95	105.69	110.42	108.7	106.22	109.23	105.74	108.31	111.34	106.19	109.16	108.8	107.58	111.28
97.919	99.557	95.921	96.534	97.701	100	98.65	101.03	98.219	95.394	99.358	100.25	97.853	98.11	97.935	99.991	96.911	99.496	99.517	101.06	99.584	97.119	96.595	99.338	94.526	98.999	99.618	96.163	98.093	99.944	95.527	100.45	97.928	100.38	98.418	101.5	100.77	100.29	97.183	97.156	97.773	98.796	97.683	100.31	97.212	96.117	97.296	97.705	100.65	99.11
103.08	103.78	103.86	105.72	105.3	104.91	103.07	104.09	105.79	104.98	107.88	104.79	104.11	106.33	106.12	104.76	107.46	106.03	108.06	108.04	104.09	107.17	105.26	105.61	103.31	104.65	105.15	105.6	104.14	104.16	106.94	106.76	105.21	107.27	103.47	101.96	103.4	104.06	104.65	106.36	104.74	104.26	109.16	106.58	105.09	103.83	104.12	104.38	105.35	104.79
99.145	101.51	100.01	99.841	98.597	100.08	98.723	98.425	101.51	101.14	99.182	92.48	96.531	102.95	97.159	97.719	101.86	99.961	100.13	98.761	98.523	98.963	98.87	99.458	96.667	101.77	98.178	99.043	97.515	100.57	99.559	99.721	100.69	99.341	98.736	100.26	97.843	97.368	98.182	99.687	98.026	97.894	99.038	99.896	100.65	98.803	99.639	97.043	99.416	96.892
95.487	97.063	100.42	96.991	99.766	97.418	97.656	98.185	97.621	98.88	97.482	95.072	99.229	98.67	100.88	98.384	96.66	96.171	97.425	98.416	97.497	95.408	98.562	97.89	96.98	96.215	98.958	97.71	100.03	99.198	96.61	96.752	97.734	99.389	96.6	101.78	99.677	101.58	99.773	99.725	98.22	98.339	97.698	97.11	95.515	100.58	100.51	100.82	97.72	97.838
103.82	109.48	106.95	104.54	102.88	107.6	105.43	108.07	106.95	106.71	105.89	105.83	107.18	106.59	104.51	106.23	103.44	105.77	106.88	106.79	106.56	105.61	105.91	104.31	110.01	105.94	102.49	104.29	104.87	110.06	106.49	104.3	103.98	103.92	106.2	105.65	104.7	106.42	104.44	106.85	107.23	106.55	105.43	106.12	106.76	104.89	104.76	104.16	103.84	106.27
103.76	104.64	107.43	104.13	105.92	105.7	103.91	106.79	105.13	102.74	106.94	108.1	107.05	102.75	103.51	105.3	104.77	106.83	105.71	102.62	106.54	105.29	105.01	107.27	106.35	103.57	105.18	106.37	105.74	106.41	106.86	103.76	104.07	106.84	108.58	102.91	105.84	103.73	104.04	105.72	107.16	106.11	104.48	106.86	106.27	105.68	106.12	104.81	105.86	107.3
109.23	108.68	107.02	107.81	109.36	106.69	105.97	111.43	108.38	108.34	109.44	107.91	107.67	110.14	108.79	107.25	110.88	109.86	108.62	109.7	107.23	108.12	110.62	112.92	107.95	108.54	108.89	109.65	108.78	107.08	107.09	109.17	108.1	106.58	109.92	107.33	106.28	104.69	106.31	107.64	108.89	111.41	110.3	109.51	110.19	108.57	108.3	109.38	109.23	107.16
104.46	107.16	105.56	104.09	102.11	106.16	105.01	103.4	104.95	105.78	106.53	107.99	108.49	104.64	104.65	106.72	105.3	106.43	103.38	106.24	103.71	109.38	105.51	106.13	107.01	106.6	105.93	103.56	106.78	104.2	106.31	107.38	104.99	102.73	105.13	103.99	103.17	107.22	105.71	101.78	102.54	104.43	105.89	105.99	107.4	106.12	105.36	109.86	105.87	106.83
106.52	105.18	108.17	106.12	103.69	105.66	104.84	105.55	105.89	105.74	107.56	105.54	104.39	108.04	104.61	101.68	102.96	106.34	105.32	106.78	106.12	104.32	103.02	105.15	107.23	106.37	105	107.19	106.83	103.42	105.91	103.5	105.75	105.7	110.35	106.42	105.54	105.27	105.58	104.06	104.57	102.74	105.76	106.74	108.05	105.17	108.09	105.26	106.49	107.3
101.22	102.32	99.157	97.838	97.467	96.581	98.372	98.837	98.251	95.947	99.681	97.299	99.315	97.962	97.453	97.653	95.878	99.679	97.602	98.233	98.47	98.554	100.55	98.677	94.771	96.056	96.529	95.83	98.981	98.99	96.644	97.71	99.507	99.162	95.46	94.294	96.464	98.397	96.567	95.47	96.101	97.979	99.24	100.06	98.716	98.848	95.203	100.65	99.62	99.956
103.39	106.42	106.83	104.44	104	103.18	105.45	104.93	104.43	103.36	105.06	107.24	105.95	109.07	108.45	107.23	104.45	104.94	105.49	105.95	105.5	102.84	106.36	103.19	107.59	105.78	106.33	107.25	104.8	102.58	107.65	107.73	104.71	108.87	106.92	106.5	104.88	106.1	106.4	104.79	106.67	104.44	110.85	104.36	106.27	106.59	110.25	104.61	105.55	103.43
108.08	109.45	105.88	107.53	110.51	103.13	104.95	105.12	108.43	107.12	109.66	108.62	105.98	108.28	105.59	104.18	104.92	108.3	104.63	105.44	106.45	109.46	106.84	104.2	107.16	105.84	105.65	106.19	108.33	108.84	111.01	106.11	107.69	106.29	107.46	108.14	108.61	107.64	108.12	110.92	103.74	105	108.27	106.1	105.41	106.14	106.21	107.95	108.05	107.94
105.54	110.39	109.11	113.93	106.06	109.21	110.78	107.94	112.06	110.32	106.66	107.73	111.27	107.59	107.14	107.36	108.55	110.45	108.32	109.72	107.06	111.29	108.94	103.92	111.8	110.02	109.99	106.66	106.78	111	110.38	107.72	110.39	106.5	108.61	106.05	106.14	106.45	105.38	112	109.15	106.7	111.25	109.84	107.69	109.97	110.08	106.22	107.87	110.93
108.28	109.47	108.85	109.83	108.55	108.36	107.75	110.35	108.53	112.52	106.52	107.61	107.3	110.15	108.02	109.85	109.9	106.86	111.49	108.67	105.27	108.87	107.05	107.07	109.09	109.2	107.5	109.08	111.48	106.1	107.69	108.04	109.77	108.92	113.17	109.37	107.4	110.6	109.53	106.35	107.21	107.35	107.58	105.9	106.09	110.58	109.04	106.06	107.07	105.77
108.7	108.2	107.19	110	107.89	106.64	110.58	108.25	109.39	106.38	107.36	108.93	105.89	103.79	108.82	106.86	109.3	106.45	111.41	110.1	109.03	110.73	107.08	110.94	108.2	109.27	109.53	108.35	109.69	106.91	108.98	108.13	106.02	108	107.61	108.6	107.07	109.07	108.99	106.45	108.16	110.1	109.05	108.1	109.97	105.45	106.88	109.56	110.19	108.59
107.14	107.19	105.1	104.1	108.28	107.15	107.01	105.32	106.27	107.29	103.22	107.48	107.06	106.93	108.02	107.36	106.16	110.17	105.28	106.69	106.01	102.68	107.01	105.49	106.8	107.16	103.33	105.03	106.08	104.33	106.48	105.99	107.72	103.48	104.52	109.76	104.3	106.81	104.08	104.05	105.52	106.99	105.98	106.35	104.72	103.19	103.73	103.02	105.85	103.95
104.71	107.72	107.09	108.07	107.15	105.65	105.08	108.61	104.7	107.75	106.9	105.14	106.83	106.64	101.47	107.72	104.53	105.48	106.01	107.69	103.74	103.6	103.02	107.8	109.56	104.51	105.43	105.74	106.79	106.5	102.64	105.71	105.44	106.07	103.46	105.82	105.76	103.85	104.46	105.99	105.55	108.89	106.81	104.07	104.56	105.79	106.61	106.54	105.51	108.5
109.14	105.52	107.09	105.8	104.24	104.84	107.27	105.88	103.96	105.42	104.13	103.72	107.5	103.17	106.05	105.94	105.84	106.3	108.54	108.03	106.31	106.13	104.82	107.13	106.44	108.31	104.52	107.35	106.85	106.9	105.75	105.91	107.78	108.05	106.72	108.08	105.41	106.53	107.24	104.06	105.07	106.82	107.33	105.35	105.5	107.78	103.98	106.92	105.57	105.56
106.28	105.66	106.98	107.65	107.49	105.82	103.63	105.76	105.25	104.05	103.16	106.52	104.29	104.17	106.82	105	106.06	105.58	106.69	104.69	108.79	106.1	104.98	109.99	107.44	106.39	108.38	107.24	104.95	107.28	107.71	102.91	106.87	106.35	107.11	107.73	108.94	105.68	107.06	106.98	104.43	107.45	109.79	106.19	108.05	104.71	107.97	109.14	103.69	106.12
111.82	111.9	109.73	109.2	111.43	112.81	111.24	113.63	109.8	110.68	111.4	109.75	105.1	109.84	110.19	106.41	108.47	111.88	108.55	110.85	109.46	108.1	110.29	108.95	110.67	109.03	108.69	107.29	111.73	109.21	110.53	111.6	108.2	109.87	110.1	109.86	110.72	108.66	109.41	111.55	110.75	107.8	109.7	110.38	111.63	108.82	108.15	111.72	105.74	110.58
107.2	106.28	103.74	103.86	102.48	107.56	105.84	106.06	103.72	103.94	106.52	106.44	103.29	107.83	106.95	107.74	106.63	106.24	104.65	105.41	104.1	104.35	106.32	104.89	105.32	103.23	100.31	108.18	108.32	106.76	103.28	105.16	106.32	104.96	107.5	104.67	108.32	106.11	106.91	105.85	106.62	107.68	105.2	103.73	104.38	105.6	106.91	107.19	106.67	105.38
107.34	108.28	105.52	111.09	106.12	112.96	108.49	114.02	108.49	109.04	107.4	111.82	109.62	106.63	111.96	107.57	108.66	108.3	107.62	109.59	106.53	109.17	109.47	109.97	110.66	109.67	108.62	109.52	110.42	111.58	108.98	109.58	107.04	108.4	108.92	109.22	106.62	108.51	109.31	110.52	109.02	109.04	107.77	105.63	109.18	107.74	110.74	108.54	108.81	108.85
110.75	107.69	106.15	105.52	110.79	108.17	105.14	105.59	108.84	109.5	106.59	108.6	108.74	108.87	104.77	106.32	106.37	107.23	107.56	108.11	110.43	108.11	107.43	111.38	104.92	105.81	106.19	108.19	105.59	106.18	107.72	106.5	107	107.66	109.75	105.61	107.77	106.45	106.11	107.88	108.65	104.94	107.06	107.04	109.2	106.98	107.98	110.97	107.38	106.5
108.07	105.75	106.11	106.61	106.72	105.21	107.86	105.12	106.91	105.83	108.51	103.06	107.53	107.22	104.59	108.32	104.17	106.47	105.6	104.21	106.97	104.53	100.3	109.67	104.34	103.98	106.05	105.21	104.79	103.02	103.18	110.97	105.21	107.71	107.02	105.08	105.42	106.13	109.07	101.57	106.59	105.73	106.33	107.05	107.48	111.28	106.54	109.87	106.29	105
109.76	110.71	111.25	111.66	107.55	108.84	108.58	108.34	111.47	110.05	107.66	110.32	113.65	106.46	114.71	108.67	109.27	110.89	112.78	109.85	110.13	112.94	109.25	107.53	110.98	108.87	113.86	108.47	111.55	109.99	113.52	111.8	111.04	111.8	109.75	111.15	111.38	109.02	112.55	109.37	110.38	108.39	109	110.02	111.95	112.69	110.87	109.22	108.41	109.41
110.68	110.8	110.24	108.52	114.29	108.69	110.66	110.51	108.13	109.55	110.21	111.69	111.76	107.75	107.34	112.24	110.28	109.51	110.06	108.56	113.22	113.7	112.02	111.16	109.26	111.62	110.67	110.05	107.15	113.98	109.67	110.11	108.54	107.82	112.65	109.12	107.83	109.33	110.59	109.86	113.23	111.42	107.55	112.01	109.34	109.49	109.06	109.71	112.11	107.63
103.11	102.78	104.01	101.97	106.39	100.4	102.62	104.15	102.83	100.71	107.26	104.65	105.32	101.41	103.14	102.93	101.63	102.51	102.82	101.4	104.05	99.937	102.56	103.6	105.66	99.364	103.36	106.78	104.64	102.09	105.69	102.37	103.4	101.93	102.39	102.69	103.44	104.06	103.25	103.79	101.96	101.13	101.45	102.14	103.11	102.35	102.91	102.42	97.706	102.98
106.56	103.82	105.3	105.26	104.12	106.38	104.03	104.55	104.42	104.41	107.31	103.98	103.46	106.15	104.49	106.62	104.26	104.86	106.03	104.42	105.77	106.2	103.27	106.08	107.86	102.32	104.79	109.5	107.12	105.93	106.77	104.67	107.37	102.18	105.66	101.28	104.63	104.65	104.84	105.54	108.81	104.73	107.17	108.47	108.15	106.78	104.67	105.63	104.74	103.87
98.044	96.058	100.64	101.41	98.97	98.494	98.018	97.491	99.556	99.622	95.89	97.126	99.587	98.598	100.02	100.32	97.639	99.192	101.49	96.628	96.123	98.499	97.653	98.229	99.082	98.252	98.871	98.182	96.443	97.085	97.185	98.248	99.16	99.458	98.282	99.775	97.996	99.327	97.919	97.579	100.02	98.935	98.012	99.255	97.942	97.593	97.905	93.574	97.244	97.823
105.41	105.62	106.95	107.12	103.45	103.71	104.91	108.17	104.4	104.05	107.87	105.61	104.57	108.9	105.09	107.54	105.5	109.97	105.2	107.1	107.89	108.52	105.16	108.2	105.31	107.93	103.89	106.98	105.85	106.49	106.75	108.27	106.14	107.48	103.34	104.68	108.92	105.57	107.84	106.35	106.06	106.41	108.61	103.64	106.07	109.2	107.93	109.76	105.77	106.44
97.656	96.455	98.849	98.328	96.818	101.47	99.241	99.339	96.478	97.908	100.75	96.585	99.743	98.094	99.129	98.651	101.09	98.423	99.558	99.085	101.03	99.725	98.701	99.884	99.862	98.842	100.04	99.611	96.178	97.766	102.66	98.707	97.552	98.72	99.269	97.164	98.937	96.499	97.201	100.7	98.261	97.094	99.469	98.405	98.799	98.194	98.246	99.462	100.16	97.016
107.81	107.18	110.55	108.78	107.73	107.75	110.1	110.57	112.83	109.81	107.12	108.27	107.17	111.64	109.68	109.9	112.6	105.68	112.86	108.14	108.48	110.44	107.72	109.86	105.06	105.36	108.35	110.48	110.17	108.21	108.28	112.02	108.04	109.84	108.91	110.51	108.57	111.35	109.44	111.05	107.92	108.13	107.42	109.35	109.92	109.94	106.73	107.1	107.95	107.7
107.92	106.39	106.74	107.18	106.48	110.66	111.1	107.01	108.5	109.61	110.23	104.86	108.89	111.45	107.85	106.49	106.45	109.95	106.09	108.01	110.67	109.34	110.16	108.19	107.66	108.5	109.02	112.1	107.54	110.33	105.84	110.01	109.87	112.04	106.98	110.47	109.96	109.8	108.08	108.68	107.74	113.78	110.45	110.29	107.65	104.92	107.19	108.7	111.03	108.09
104.49	100.21	104.17	102.73	105.15	101.96	101.69	102.33	102.79	103.37	101.77	102.06	100.13	104	101.62	107.46	101.45	100.88	99.725	103.94	101.73	102.71	103.63	103.14	102.41	103.67	100.1	103.12	105.5	103.1	99.68	101.12	101.79	103.65	103.28	102.15	105.82	104.24	97.281	101.21	103.54	102.09	104.19	99.16	103.8	105.58	100.93	103.58	101.85	102.81
107.45	105.14	103.3	107	109.88	102.74	108.26	107.78	106.32	105.5	102.65	104.92	105.33	104.15	101.13	105.61	107.18	105.7	106.36	104.79	104.96	106.1	104.1	105.4	108.98	105.63	105.39	104.87	106.04	105.97	108.42	106.34	105.34	104.64	107.27	106.63	106.39	106.42	106.21	105.29	106.62	103.42	107.36	105.79	106.07	105.32	104.96	104.85	102.11	103.97
101.27	100.41	100.18	99.925	100.5	100.38	99.966	96.842	99.73	102.61	100.12	97.315	102.2	101.38	97.148	100.34	98.846	102.57	100.03	100.68	99.696	99.845	99.968	100.64	100.32	100.57	100.07	100.31	101.99	99.626	101.97	97.673	98.698	98.365	98.772	97.679	103.16	100.8	103.48	102.68	104.13	99.173	102.9	101.89	100.41	100.12	102.46	102.6	99.93	101.02
111.43	106.14	108.67	109.33	107.77	111.25	106.57	107.69	105.89	109.83	109.41	106.05	109.44	106.67	107.53	108.93	109.19	109.45	110.29	108.93	108.82	107.78	106.15	104.62	109.52	107.39	107.59	106.72	107.52	108.15	106.66	107.36	110.68	104.9	106.68	108.3	107.07	109.3	108.18	108.66	108.64	108.65	107.82	107.73	106.04	109.55	107.33	108.66	104.89	106.52
108.97	111.26	110.98	107.02	111.17	108.03	107.53	108.64	108.13	109.06	105.25	110.75	108.33	107.52	107.01	106.96	103.98	106.99	108.42	107.46	110.53	109.42	111.91	108.12	106.57	108.26	109.61	107.29	110.17	109.06	104.56	108.51	110.66	109.5	109.6	107.45	109.91	109.13	109.35	110.88	109.92	106.38	107.24	106.5	104.05	108.13	106.83	107.99	107.34	108.27
105.35	104.42	104.84	104.66	106.26	103.44	104.64	108.3	104.16	107.27	105.07	104.48	108.33	104.89	107.16	104.67	107.46	107	104.52	109.74	105.07	104.97	104.59	103.39	108.3	104.89	107.04	106.66	105.58	106.59	106.58	106.09	105.92	106.29	106.36	104.53	105.54	103.64	104.83	103.08	110.2	103.5	108.2	106	103.58	102.42	109.8	106.5	103.55	105.2
107.48	103.12	106.43	107.75	107.35	107.29	104.9	107.33	105.89	108.88	107.43	104.17	104.03	105.78	105.45	105.76	107.5	105.73	107.12	105.51	105.17	106.34	104.88	104.48	104.55	107.24	104.96	108.41	104.81	102.48	104.22	107.37	106.65	109.08	105.01	107.25	101.65	108.11	105.82	109.12	105.22	106.29	105.11	105.92	108.16	108.04	106.61	105.89	103.83	105.66
107.13	113.17	110.28	109.21	104.98	109.74	110.24	110.05	108.45	109.53	109.45	108.8	110.56	108.76	108.97	108.65	108.55	110.15	108.96	108.88	110.51	109.5	111.84	110.3	109.16	109.23	109.68	109.9	108.38	111.02	110.63	107.66	109.71	111.06	109.8	107.2	114.83	110.17	111.84	110.64	110.98	110.02	111.02	103.75	112.36	109.78	110.91	110.84	109.1	109.89
101.64	101.16	99.472	97.925	99.857	96.638	99.656	98.994	102.34	97.602	98.396	94.865	96.523	99.184	97.096	100.18	101.43	101.44	99.708	99.252	96.33	99.815	100.23	96.447	99.225	100.04	99.997	99.081	97.262	99.976	98.157	99.224	96.846	98.949	96.864	97.516	101.87	100.32	96.877	97.601	101.37	100.36	97.492	101.02	97.815	99.938	99.588	98.725	99.261	97.929
106.59	108.32	106.65	108.51	108.5	110.18	108.36	108.95	111.33	109.75	110.65	108.86	109	109.86	110.62	106.79	108.45	109.86	108.72	110.77	108.74	111.28	107.36	106.05	106.91	110.04	107.84	108.64	107.58	111.26	107.08	108.2	111.41	108.68	108.33	111.66	111.38	110.86	107.52	110.43	105.3	108.72	106.76	107.47	106.73	109.07	107.14	109.01	106.92	109.77
104.77	105.65	107.65	107.23	111.88	105.82	108.26	109.13	109.11	106.08	108.96	106.76	105.5	106.3	109.63	109.94	108.1	108.99	107.21	109.57	108.47	104.46	107.93	105.2	106.57	106.24	108.88	108.16	109.07	106.9	106.57	107.59	107.86	107.18	107.9	108.23	105.02	108.33	107.78	109.21	108.9	104.68	106.49	107.34	106.35	108.22	105.29	109.48	105.24	108.42
109.08	109.18	105.9	106.99	109.11	110.45	107.45	109.7	106.43	108.86	104.66	108.28	109.68	110.22	103.54	107.27	105.24	106.59	104.5	105.17	110.82	108.01	109.81	106.53	109.27	104.53	107.73	108.73	110.91	106.29	107.29	105.49	109.68	107.8	113.16	106.53	107.46	105.86	107.75	111.23	108.43	105.87	108.62	107.43	107.81	109.44	110.87	107.2	109.92	106.56
107.32	104.96	107.29	105.37	109.8	104.44	108.66	106.28	104.88	101.72	106.39	103.83	105.15	107.62	102.99	106.72	106.82	102.73	104.68	103.96	106.3	105.27	107.04	105.01	106.36	105.66	109.25	104.38	108.49	103.42	108.12	104.31	108.41	105.58	106.43	106.95	106.75	105.69	104.6	103.62	104.83	106.59	103.67	108.11	106.56	105.43	105.27	103.21	103.44	108.1
104.51	104.67	105.49	107.25	108.52	106.87	108.11	102.72	104.84	106.75	104.2	104.7	103.81	108.46	107.46	107.54	106.06	108.03	108.61	102.26	107.51	107.31	103.93	106.5	107.21	107.63	105.39	107.5	104.89	105.32	106.37	107.35	104.98	107.64	104.42	102.79	102.73	109.74	105.11	105.61	103.97	104.35	105.4	103.55	105.78	103.7	107.68	106.06	104.4	103.96
106.85	105.2	108.49	104.6	107.36	108.1	110.11	105.01	105.96	107.1	104.77	107.41	108.29	107.93	105.89	106.73	105.3	106.12	107.62	106.36	106.58	108.06	107.09	104.69	106.71	105.71	108	105.76	105.83	103.29	106.82	105.9	105.42	105.79	106.46	105.94	103.41	110.98	107.49	103.79	108.67	106.49	108.67	108.89	107.44	107.33	106.14	106.75	105.32	109.45
107.71	105.97	107.86	105.68	108.64	103.89	105.49	105.05	109.23	107.96	104.32	108.93	107.24	105.21	102.15	106.36	106.94	111.52	104.63	107.93	108.43	105.28	109.23	104.88	109.89	106.15	103.58	106.84	106.67	106.15	103.79	107.68	104.3	103.03	104.09	106.07	107.31	103.66	108.23	108.5	106.21	105.84	107.65	104.61	106.8	107.65	102.5	108.45	105.86	106.92
98.711	96.596	98.571	99.166	101.31	95.692	97.913	99.571	98.827	98.481	94.712	95.384	96.271	97.784	99.247	100.05	99.987	101.21	100.86	99.955	95.881	100.95	97.699	98.635	95.856	99.288	101.65	101.02	98.392	96	98.162	101.86	98.091	99.417	96.743	99.776	99.178	99.4	100.7	100	100.08	95.276	104.41	97.983	97.286	98.392	102.46	98.854	101.98	99.137
105.03	105.93	111	108.69	106.2	107.78	106.48	105.23	103.12	107.34	107.48	105.28	103.25	107.92	104.6	106.61	108.01	110.68	104.13	106.93	105.83	106.54	108.43	106.37	105.68	107.94	107.32	108.62	104.84	107.14	107.9	106.65	106.12	103.66	108.39	106.78	110.07	107.28	105.55	108.18	105.79	106.55	105.55	105.5	107.44	105.22	103.29	107.53	104.93	107.23
104.83	110.11	107.08	107.11	103.47	107.37	104.96	105.03	103.86	104.57	105.18	102.6	106.38	107.02	103.36	108.46	106.88	104.87	107.22	108.08	102.76	105.33	103.35	104.23	105.21	107.03	106.95	106.59	107.03	108.46	104.52	105.55	104.41	106.01	103.03	103.49	104.7	105.28	108.02	107.87	104.25	105.61	107.29	104.94	103.41	106.54	103.76	102.97	105.13	104.95
104.3	105.74	104.85	103.9	108.65	104.73	107.76	104.66	105.51	106.25	106.81	102.65	108.97	103.96	103.07	105.82	105.18	106.61	107.96	107.18	103.46	105.54	106.33	104.31	104.08	101.95	103.6	106.27	105.07	105.02	107.57	104.69	107.68	103.39	106.88	104.76	108.87	106.08	101.75	105.82	104.86	104.26	103.94	105.99	105.4	99.659	106.76	106.82	103.33	106.93
108.56	109.97	112.61	111.1	109.02	113.02	108.63	109.67	107.95	108.31	106.9	104.19	111.23	105.51	111.46	109.41	107.58	111.3	109.65	112.01	106.67	109.04	107.42	106.75	108.9	108.11	109.39	112.38	111.33	109.78	111.04	108.32	113.32	106.63	108.91	109.23	108.68	106.78	106.16	109.4	110.18	111.4	110.22	106.63	109.59	109.44	110.71	107.69	103.05	107.46
105.6	105.29	106.04	108.5	108.81	106.26	107.7	108.38	102.84	107.76	103.6	107.24	104.44	102.95	105.72	105.42	106.5	105.38	106.55	106.91	102.94	109.22	104.67	108.27	109.18	109.52	106.13	104.95	106.7	101.83	104.96	105.45	104.34	106.94	108.73	107.86	104.76	108.75	107.35	108.13	105.68	110.75	105.58	107.26	106.39	109.77	105.59	106.67	107.84	103.89
100.13	97.77	99.558	98.969	100.49	95.424	99.508	97.601	98.255	96.709	98.137	98.424	99.156	98.184	97.359	101.96	97.73	97.234	101.42	99.334	97.021	99.478	97.61	99.041	98.854	101.38	96.205	98.234	99.309	96.619	95.701	98.284	96.383	97.189	96.678	98.108	96.533	101.95	97.351	97.769	97.819	96.655	95.34	95.341	97.829	96.976	99.568	101.62	95.075	98.323
106.47	105.27	103.98	108.09	106.79	106.07	104.78	107.92	108.01	104.88	103.6	106.08	106.65	104.42	106.69	107.85	105.47	106.51	110.01	105.31	106.39	104.21	103.59	106.78	106.71	106.92	106.82	104.99	106.31	109.82	106.56	107.74	107.69	104.98	103.83	104.41	108.14	105.53	104.41	104.84	104.14	107.66	106.19	108.07	104.89	102.95	105.37	104.01	106.52	104.93
108.18	109.72	105.76	109.2	108.36	108.46	107.03	106.92	107.94	111.57	105.44	110.34	110.18	109.76	108.3	108.26	108.89	110.07	107.38	110.3	110.35	109.2	110.65	113.04	108.34	107.92	111.24	108.08	106.15	109.19	108.62	108.4	109.16	110.13	110.68	106.89	109.83	107.1	105.44	109.04	110.73	106.86	106.59	108.36	108.81	108.36	108.23	106.81	111.41	107
103.95	107.02	108.62	106.58	106.69	108.09	106.39	103.48	106.4	107.37	107.52	106.71	107.56	106.46	105.74	107.51	108.46	105.74	103.89	106.5	106.49	107.01	104.61	106.84	106.52	111.32	106.96	105.25	104.91	105.77	108.39	107.43	108.16	106.09	108.24	108.38	106.46	106.45	108.12	102.07	104.99	108.7	105.15	107.28	106.86	106.06	106.83	105.98	105.84	106
105.79	106.78	104.8	104.34	106.39	106.86	108.12	105.32	108.12	104.93	106.67	103.99	104.35	106.99	106.75	104.99	104.71	105.09	105.14	104.45	106.25	104.13	103.02	104.14	105.96	105.06	108.39	103.05	104.19	105.36	105.1	106.5	105.49	109.48	102.82	107.65	105.88	105.15	106.04	106.12	105.64	104.18	105.09	108.05	105.61	104.67	104.26	102.94	104.97	104.55
109.62	104.29	106.42	106.88	107.6	106.74	106.9	107.48	107.46	106.96	105.58	103.03	104.87	100.89	108.35	103.18	107.73	107.57	103.06	104.25	106.77	106.23	105.02	105.94	106.89	105.79	103.77	100.2	107.31	104.41	105.74	107.22	107.75	105.98	105.44	108.27	108.07	106.08	107.69	106.3	107.57	108.39	105.19	108.52	106	106.72	105.92	108	108.96	105.35
97.245	100.59	101.05	101.51	97.553	98.996	101.76	99.342	98.221	94.254	100.21	100.57	99.826	96.98	98.669	98.75	98.987	98.879	98.024	96.81	99.274	99.308	100.3	98.347	99.07	98.388	104.02	99.021	100.69	96.497	101.74	97.085	99.657	97.271	97.978	98.861	99.332	98.943	100.1	100.24	98.288	101.58	97.524	98.758	98.735	96.009	96.328	97.638	100.17	99.785
103.7	103.3	104.73	108.27	108.72	104.53	104.61	106.04	103.9	105	107.09	101.71	107.61	102.66	107.07	106.71	105.65	102.75	107.71	109.23	106.99	107.79	105.99	107.79	106.49	104.73	105.07	105.89	104.88	107.52	102.41	104.87	103.35	107.75	107.13	104.88	106.68	104.49	106.66	104.67	105.62	107.99	106.51	105.7	102.31	106.55	107	104.61	103.31	104.72
106.79	106.65	104.48	106.14	108.62	106.51	107.88	106.88	105.24	104.03	107.2	109.24	106.75	108.06	104.87	107.3	104.05	108.25	106.77	108.71	105.93	107.11	105.8	103.03	105.83	107.85	104.9	109.69	107.6	106.93	105.13	107.12	103.58	104.81	102.99	104.64	103.17	107.74	107.96	103.99	105.44	108.3	105.95	108.52	105.87	108.71	103.5	103.1	104.24	107.18
109.9	109.6	110.57	108.47	104.46	108.58	104.46	106.38	109.76	105.88	110.3	108.32	108.27	111.17	106.51	108.72	108.6	106.58	103.91	111.43	104.06	107.69	109.1	109.03	106.68	110.03	108.95	109.84	111.8	109.27	106.87	107.41	108.09	109.28	107	107.16	108.39	108.24	104.72	105.96	109.86	106.51	107.44	107.32	111.36	107.92	106.98	105.2	104.73	105.9
106.09	104.72	104.38	103.37	102.87	103.78	104.38	106.98	104.89	106.43	106.48	106.97	108.52	107.48	107.72	109.01	102.22	107.24	105.61	108.07	104.93	107.32	107.48	106.26	105.34	106.65	107.76	109.74	105.23	106.23	107.47	103.2	105.14	105.9	104.14	104.38	106.17	105.79	106.71	104.65	104.05	106.1	107.27	105.61	106.39	107.02	107.21	105.44	106.73	105.27
108.16	110.72	107.55	106.21	109.39	107.23	104.3	108.65	108.41	106.75	104.99	110.04	108.85	106.64	108.59	110.98	110.62	108.01	108.84	111.56	110.39	109.39	109.93	107.91	111.14	108.51	107	110.53	108.73	106.19	106.99	109.8	107.87	106.23	106.22	107.19	105.58	108.66	106.48	109.04	108.91	110.73	108.17	107.74	109.85	111.07	105.71	105.17	107.18	107.06
99.158	99.538	100.59	99.127	100.41	100.1	101.62	99.24	98.327	99.537	101.02	99.756	97.803	96.98	99.524	99.058	100.76	102.39	101.5	97.544	99.737	96.939	97.995	98.94	97.015	100.14	100.03	98.389	97.399	98.783	98.14	97.085	98.725	100.5	95.59	100.23	99.563	98.302	97.584	100.09	93.871	99.988	99.488	101.14	99.615	100.65	98.561	95.411	100.52	98.683
107.72	106.09	104.85	106.74	106.88	104.07	107.75	105.34	104.53	102.93	106.25	105.01	104.83	105.2	103.07	105.89	109.01	103.65	109.96	106.72	108.33	105.37	107.78	105.45	102.44	102.61	109.59	106.53	104.83	106.69	105.39	106.92	106.44	107.47	102.44	103.75	102.13	105.19	105.93	105.21	105.25	106.08	105.91	103.28	105.95	105.06	105.42	105.29	105.38	108.32
96.884	97.017	101.48	98.84	100.69	102.4	102.02	99.926	99.733	100.97	99.396	100.5	100.77	101.31	99.318	99.309	101.22	99.729	100.06	99.828	100	99.081	100.14	101.6	101.15	97.99	97.107	100.54	100.64	103.01	97.671	98.67	100.94	100.18	101.07	101.21	99.925	101.71	100.39	101.13	98.182	100.34	99.513	99.494	100.72	97.453	99.186	98.406	98.606	100.97
111.82	110.17	109.54	108.24	108.57	112.91	108.27	111.59	111.39	111.78	108.74	110.76	110.78	109.32	108.91	109.36	111.74	107.21	107.03	109.49	108.67	109.15	109.96	112.89	108.33	112.26	111.7	110.72	111.17	111.51	112.33	110.46	111.77	109.62	110.12	112.61	112.47	107.82	112.05	110.07	110.71	107.65	109.95	108.34	108.36	112.06	110.46	109.72	110.34	111.17
107.52	110.3	107.8	108.96	107.16	108.16	111.05	109.55	110.28	107.41	107.84	108.32	110.21	108.38	107.81	109.1	106.84	108.96	108.69	107.19	113.15	109.09	106.21	107.42	106.87	105.66	111.01	104.42	108.16	109.7	107.56	110.07	109.26	108.18	109.5	108.64	107.41	107.47	111.33	106.98	106.31	107.89	104.55	107.43	105.97	104.73	106.18	107.93	108.23	106.37
97.057	99.037	104.05	100.73	97.652	98.55	98.669	95.428	102.47	95.999	95.514	91.57	98.604	99.625	98.834	98.124	98.01	99.106	99.734	95.328	99.93	97.363	98.51	97.426	95.468	95.145	99.381	94.82	97.261	96.144	97.782	98.616	97.047	95.88	97.09	98.354	95.212	100.9	97.245	100.79	99.731	100.35	99.7	99.583	98.034	101.13	98.708	98.611	96.975	98.133
94.905	99.086	96.81	98.087	98.214	97.356	97.868	95.868	99.174	95.282	97.985	100.6	98.907	100.08	95.62	97.521	100.67	95.823	98.373	97.713	95.71	98.614	98.567	97.019	96.62	95.579	97.869	100.9	99.605	96.989	100.7	99.179	98.558	97.126	97.29	98.164	97.594	96.111	95.108	100.38	97.549	99.225	98.003	99.13	100.1	102.79	97.449	98.1	98.076	99.684
104.48	107.4	107.43	100.79	101.93	106.1	106.29	107.78	104.14	105.14	106.41	105.61	104.67	105.26	103.54	104.82	108.24	103.18	108.64	105.49	108.01	105.38	104.71	103.43	107.38	107.55	104.44	104.26	103.95	106.46	107.67	106.59	103.78	104.1	103.45	101.69	105.73	105.28	104.93	108.52	106.69	105.17	108.59	103.85	107.85	105.18	104.02	107.01	104.35	107.89
108.07	106.99	111.21	108.09	109.5	107.47	108.55	110.28	107.73	109.82	109.12	107.59	107.24	106.23	111.08	110.6	106.07	109.74	110.85	107.49	109.15	110.96	108.45	107.37	109.28	108.88	108.32	110.88	110.73	107.76	106.75	107.25	109.46	109	105.27	107.64	108.11	107.73	109.11	108.78	107.26	103.81	108.18	107.05	107.35	107.86	110.03	106.97	108.38	108.59
104.86	107.85	106.25	102.24	105	107.62	104.96	104.37	106.77	104.19	107.33	108.28	109.72	104.72	105.97	106.12	106.98	105.86	105.29	103.96	107.69	104.01	108.76	105.5	108.79	107.2	106.02	107.21	107.02	106.86	107.74	107.52	107.64	103.48	107.43	108.74	106.89	103.91	104.12	105.69	105.04	108.85	106.34	107.31	107.4	105.76	105.16	104.9	106.92	106.02
96.587	95.66	99.318	98.852	98.423	96.357	98.377	97.858	98.417	97.54	97.674	99.166	95.798	96.134	97.681	99.624	93.122	96.167	97.863	99.501	96.914	99.275	96.422	99.075	97.053	97.118	98.149	96.467	97.46	98.037	96.404	96.181	98.838	97.941	97.846	96.39	99.892	97.488	97.802	98.07	96.847	99.579	97.858	96.829	99.257	98.068	95.282	96.89	98.324	99.268
107.51	108.72	106.52	106.21	109.31	107.51	107.8	107.48	107	107.67	108.19	105.59	106.78	107.53	106.72	107.08	106.06	110.46	107.86	105.55	108.09	106.8	107.64	104.08	110.29	108.38	108.16	108.4	103.25	105.61	111.04	104.89	109.48	105.08	106.07	108.83	107.64	108.09	107.15	107.44	106.17	108.31	106.57	106.74	110.09	109.78	106.22	105.05	110.98	107.52
106.07	107.5	106.8	107.08	107.53	106.79	105.65	103.69	103.61	104.85	105.25	105.56	105.13	105.09	104.62	107.64	105.26	106.6	108.12	106.8	105.74	103.5	107.27	105.34	105.48	107.45	106.02	104.07	105.51	102.36	106.04	105.79	105.52	105.29	105.34	107.18	105.19	103.4	107.55	109.79	105.47	104.68	104.28	105.98	106.02	105.08	104.97	106.38	105.98	105.54
107.2	107.64	109.45	106.61	106.28	104.8	104.31	103.53	105.94	106.34	105.24	104.39	103.24	105.27	106.34	105.94	105.23	106.49	106.4	108.82	105.38	105.32	107.34	108.2	104.07	106.45	105.97	106.98	104.13	105.29	101.56	103.41	104.29	104.92	103.76	105.04	106.3	105.66	104.41	107.61	106.68	104.91	103.68	102.86	106.4	105.04	102.92	105.05	106.74	104.03
99.12	99.321	99.946	100.53	97.734	98.769	94.051	100.38	99.712	99.79	100.91	100.58	95.907	100.26	101.28	96.86	99.605	97.31	98.758	98.353	99.14	99.883	99.892	97.295	100.09	99.281	98.49	99.444	98.371	98.968	98.851	98.277	100.42	99.783	101.55	95.997	99.145	98.672	98.793	98.837	98.549	99.092	96.169	99.919	100.55	96.499	96.207	103.27	98.081	97.458
106.61	107.89	106.53	106.84	104.29	106.6	106.65	106.18	104.23	104.62	107.21	105.61	103.41	103.4	104.27	107.31	105.99	104.09	104.54	104.89	102.92	104.55	104.28	105.68	108.14	106.28	102.86	102.25	106.07	107.92	104.58	105.54	105.54	104.77	106.72	106.75	103.07	102.07	103.83	104.79	105.25	104.52	107.9	105.76	106.38	103.27	105.1	104.63	100.37	105.43
107.39	104.95	104.43	105.89	104.05	106.81	105.67	104.03	107.96	104.21	101.24	106.95	107.43	104.56	105	102.81	104.78	106.38	108.11	105.26	106.4	105.92	100.12	105.59	105.77	107.72	103.96	105.74	108.22	105.27	105.15	106.07	106.33	102.31	104.69	102.38	107.12	105.03	104.06	107.74	107.27	105.54	106.04	105.7	107.63	101.94	106.13	107.83	108.3	105.05
105.06	105.58	102.72	104.93	104.86	105.31	107.83	104.04	104.51	104.8	105.11	104.9	107.28	104.3	101.86	109.92	107.94	102.64	106.1	107.07	104.14	107.78	101.62	108.64	104.73	102.87	106.91	105.43	104.12	106.16	107.49	104.83	101.68	107.59	105.83	108.65	109.45	108.97	107.13	104.03	105.79	103.78	107.76	106.4	108.42	104.85	105.11	107.15	105.35	105.99
106.01	105.88	106.49	106.88	105.74	105.64	103.98	106.38	102.51	106.33	104.19	104.13	105.06	105.32	107.86	105.09	103.48	104.84	105.35	104.76	103.92	104.95	107.5	105.03	105.48	109.68	101.35	107.85	105.14	106.26	105.5	106.8	109.18	104.55	102.98	105.32	104.72	101.45	106.25	104.69	104.69	105.92	106.5	105.78	106.81	104.45	106.31	106.78	109.79	107
108.57	107.31	105.35	104.17	107.33	107.54	107.43	103.38	107.09	108.25	107.11	103.92	107.36	104.92	105.34	104.75	107.29	103.31	107.14	105.83	103.94	101.71	104.1	104.53	105.76	106.06	104.96	106.23	107.35	106.68	107.4	102.65	106.54	105.05	105.13	105.54	107.34	104.76	106.99	106.1	105.62	103.55	103.38	105.39	105.32	103.43	105.07	106.31	106.03	107.15
95.496	102.13	94.651	100.91	102.16	100.1	99.033	100.11	103.91	99.565	103.06	99.065	101.11	103.75	101.57	99.015	99.241	102.83	97.653	97.651	104.41	102.13	100.95	98.083	100.13	99.947	103.47	100.98	103.21	102.9	99.939	101.16	103.75	100.32	99.367	100	99.328	98.46	104.53	101.48	100.83	102.29	99.048	102.39	101.96	101.6	98.849	98.633	96.635	99.459
106.05	105.13	111.75	107.63	108.08	105.6	106.8	102.52	107.37	107.35	107.17	107.54	104.4	104.81	107.66	106.91	106.85	109.18	103.88	107.74	107.76	105.03	106.86	108.2	108.39	104.66	105.72	109.26	105.21	107.87	107.88	104.53	106.79	108.1	105.43	104.76	108.91	105.23	108.71	107.41	105.51	105.33	105.53	105.93	106.36	104.81	105.2	107.56	107.25	110.54
105	108.35	102.89	107.44	108.37	104.74	104.74	107.29	108.37	103.32	104.77	107.62	107.49	106.26	106.46	106.68	107.36	106.22	101.47	106.88	105.15	107.07	102.94	106.02	104.7	104.39	106.64	102.75	103.99	110.22	105.34	105.9	105.52	103.77	105.29	104.64	102.71	104.42	105.02	107.81	104.29	107.98	103.19	107.81	106.51	102.76	103.85	106.56	103.58	103.53
101.01	98.463	100.6	103.26	102.07	99.121	99.523	100.81	100.12	98.617	102.07	98.569	101.85	100.78	100.7	98.496	98.992	102.2	102.75	99.195	98.834	101.1	100	99.268	105.1	98.372	99.446	102.06	103.46	102.98	97.841	101.47	101.52	100.32	101.22	97.218	104.21	102.37	101.34	99.78	101.29	101.87	102.08	99.772	102.01	100.26	99.907	97.941	104.67	98.477
97.539	104.33	100.88	100.1	102.08	99.723	98.568	101.53	97.869	101.13	100.15	99.485	100.26	103.24	102.08	101.26	99.121	104.03	100.76	102.78	100.95	101.15	101.46	97.305	99.608	100.61	100.17	100.56	101.52	103.4	100.26	104.09	102.13	101.03	101.08	100.91	100.95	101.45	99.708	103.73	101.79	101.35	100.58	100.83	100.61	98.074	101.28	103.23	103.21	100.14
112.32	107.83	110.5	105.94	103.61	109.21	106.43	109.42	109.34	108.72	107.13	111.2	106.35	108.05	106.71	107	110.71	108.02	106.84	106.61	110.03	106.48	104.48	108.05	108.65	108.25	111.67	107.65	104.03	106.03	108.59	106.63	108.93	110.56	105.72	106.71	107.77	108.81	107.7	108.4	105.67	106.22	105.42	106.26	107.8	105.99	106.25	110.82	106.61	109.61
104.98	105.55	105.2	105.08	106.18	107.07	106.39	105.36	106.56	107.53	107.22	105.99	105.92	109.27	104.54	107.85	102.77	106.21	108.73	105.07	104.9	107.03	106.06	107.25	106.26	103.55	101.57	106.06	104.26	106.34	104.84	104.68	103.85	106.59	104.46	107	107.83	103.7	104.91	104.26	103.4	107.51	107.42	106.56	108.37	106.21	106.57	105.78	108.14	106.64
103.93	105.99	102.03	106.6	107.19	103.46	107.17	104.41	106.01	102.48	105.57	106.36	105.96	105.56	108.81	104.03	109.38	107.07	107.49	104.67	104.41	107.62	105.7	108.07	106.42	104.88	105.96	105.81	106.09	106.77	107.62	106.23	103.87	103.82	105.91	104.24	104.83	104.52	104.55	105.55	107.22	106.14	105.82	109.92	103.39	104.5	107.94	106.44	107.42	107.68
111.01	110.13	111.63	112.89	109.54	109.3	110.62	114.01	109.25	110.94	109.92	110.03	114.95	110.53	109.8	111.46	108.35	112.8	110.52	110.51	110.81	111.85	113.77	109.69	108.99	110.88	109.93	109.49	110.91	107.57	109.86	109.64	111.13	110.49	110.16	111.2	111.9	111.66	109.48	109.43	107.11	108.59	110.44	108.3	107.38	110.37	109.35	111.63	111.16	109.99
107.86	104.77	104.84	107.16	109.19	106.41	105.48	105.89	108.1	107.97	106.43	107.71	105.63	103.16	106.52	106.94	108.68	107.8	107.26	108.56	106.98	108.1	106.77	105.99	107.23	106.93	105.23	105.53	103.58	107.19	107.57	105.15	107.12	104.41	107.55	106.46	106.39	108.17	106.75	110.27	106.84	104.85	106.1	108	109.54	105.65	105.4	104.95	106.99	104.49
109.46	111.17	109.94	109.44	111.48	112.68	109.84	109.25	113.13	109.56	110.14	110.29	109.3	111.5	110.48	109.91	112.92	106.97	108.57	110.58	111.04	112.25	112.87	109.68	114.38	109.76	110.42	110.11	111.45	112.63	109.6	111.56	109.83	108.8	109.5	107.75	109.94	110.63	107.94	107.56	109.98	110.92	110.09	111.73	108.56	111.3	110.19	109.46	112.3	110.54
99.988	97.58	96.999	97.533	99.247	98.058	95.033	100.56	96.465	96.856	97.357	97.483	97.014	100.09	99.437	98.55	100.07	97.282	94.51	98.582	97.222	95.706	100.81	95.404	98.352	95.027	98.01	95.71	99.35	97.361	94.664	99.367	95.496	98.344	98.305	99.307	95.155	99.235	96.715	97.46	98.113	96.734	98.768	100.39	96.702	98.073	96.125	97.758	99.467	97.305
105.15	104.39	105.72	105.32	108.34	104.15	104.9	106.5	106.84	105.76	107.05	104.1	103.48	106.65	105.28	105.45	105.06	104.83	105.29	106.3	107.28	105.93	104.41	105.09	103.49	106.5	103.89	107.98	109.39	106.75	103.8	102.92	102.91	104.93	107.19	103.31	105.64	108.3	103.64	102.91	107.48	103.27	105.29	108.05	106.77	104.95	106.5	104.65	107.74	107.26
105.26	105.96	104.87	104.01	106.63	105.92	105.78	105.37	106.82	104.28	107.26	105.93	107.91	105.42	107.41	102.99	107.34	107.51	107.21	107.32	107.24	103.15	101.55	105.89	107.13	104.8	106.39	105.66	104.43	107.15	106.63	104.46	104.25	105.37	106.5	102.86	107.05	105.78	105.85	104.48	108.66	108.99	104.75	106.2	105.49	105.39	105.78	104.14	106.04	106.3
95.623	97.294	99.241	97.672	100.37	97.634	98.837	99.984	98.458	93.607	96.903	99.213	99.107	99.18	101.62	99.345	98.033	98.556	95.733	99.701	100.17	97.649	96.994	97.626	96.658	100.82	98.022	97.858	96.317	98.343	97.284	94.414	95.519	97.487	99.846	100.06	100.37	99.232	97.403	93.242	99.589	98.469	97.611	98.319	96.759	98.58	96.682	96.314	98.9	101.59
105.45	105.6	105.55	106	105.65	107.2	102.08	103.89	106.18	108.36	105.65	105.48	104.26	107.97	108.19	105.07	107.63	108.46	105.13	104.34	106.9	107.85	102.41	104.15	104.68	103.29	103.74	103.8	106.29	105.38	107.33	108.54	109.7	103.09	105.09	106.8	106.26	110.31	107.32	102.57	109.38	105.09	106.28	101.03	105.3	108.57	104.63	106.63	105.78	103.65
105.91	108	104.31	106.21	107.64	105.58	106.1	104.28	105.66	107.64	109.73	104.49	109.6	108.66	107.4	102.4	105.38	108.65	105.49	103.95	104.16	104.61	106.4	104.97	104.86	106.87	105.83	107.33	107.78	103.77	105.95	106.76	105.96	105.53	108.32	108.99	106.99	105.16	108.16	108.72	103.91	106.41	107.77	107.17	108.47	107.3	108.49	108.72	106.75	106.47
104.87	106.22	105.52	110.99	108.98	108.54	107.45	108.1	105.44	106.27	107.84	102.44	110.99	107.87	106.07	106.71	109.39	107.2	107.88	104.01	108.04	106.61	107.18	107.73	107.85	108.57	107.22	111.07	109.14	109.1	106.04	104.95	105.39	106.01	105.23	110.41	105.18	109.58	107.92	109.31	105.9	106.35	108.28	104.96	105.28	109.42	110.7	107.68	109.49	110.19
109.46	109.58	108.23	105.28	106.02	108.31	108.99	111.85	106.28	111.89	110.25	109.31	107.48	107.53	108.52	111.64	107.67	109.3	108.41	109.22	111.21	108.97	107.82	106.85	109.32	110	106.97	109.08	104.39	109.29	107.29	109.78	110.99	109.41	106.68	108.82	110.01	111.03	107.63	109.61	107.55	108.49	108.99	107.92	110.32	106.54	107.31	108.88	110.71	108.05
94.181	94.168	97.154	96.918	96.068	99.772	96.338	96.227	100.09	94.934	98.336	96.584	99.523	101.42	97.239	97.146	99.228	96.702	98.825	97.094	98.006	95.789	100.09	99.726	97.375	94.545	96.24	96.787	96.437	97.085	95.597	99.905	98.922	99.948	96.681	98.613	95.148	96.124	97.185	94.751	98.554	97.912	97.284	99.557	97.603	99.063	97.932	94.641	98.457	98.236
100.13	96.852	95.62	98.729	98.179	101.33	98.56	97.157	96.812	99.26	96.173	98.689	97.453	99.566	99.558	95.771	99.927	99.35	98.678	98.578	95.347	99.398	97.554	98.323	102.52	100.21	96.61	98.622	96.98	98.571	97.995	98.099	95.743	97.462	99.958	97.445	96.122	99.177	99.513	99.376	96.539	95.45	94.985	98.62	98.077	98.285	96.316	98.117	99.401	97.619
107.82	106.99	104.08	106.74	106.67	104.66	104.31	105.21	105.34	108.73	106.78	103.67	105.22	106.15	104.92	111.53	104.89	106.52	107.08	104.68	106.72	105.8	106.12	106.66	110.16	105.54	104.79	105.06	108.08	105.96	103.86	104.39	103.59	106.37	107.18	104.02	105.79	102.76	105.42	102.22	106.28	106.1	105.66	106.85	106.52	104.48	106.1	106.27	105.11	105.79
104.26	105.33	106.32	109.82	106.55	105.82	107.61	106.57	107.94	105.57	107.01	105.95	108.85	106.86	106.93	105.31	109.13	105.86	105.46	104.06	107.33	107.56	103.23	105.32	107.32	106.26	105.54	103.61	104.12	104.11	104.95	104.34	104.66	107.29	103.11	104.73	105.31	104.66	101.42	106.39	104.68	105.38	107.75	103.84	107.18	105.08	106.5	108.15	107.42	102.42
105.25	108.4	106.49	102.69	106.4	106.36	103.61	104.98	105.69	106.28	107.81	103.89	105.38	105.11	107.18	104.19	108.6	106.23	104.13	108.18	102.95	104.73	105.51	108.16	103.1	102.36	104.72	102.66	104.11	103.06	108.99	106.77	105.79	104.1	104.96	106	107.17	105.07	106.22	106.66	105.94	105.61	106.32	105.93	104.06	105.47	104.97	104.91	109.42	105.87
99.915	100.45	99.605	102.69	98.635	98.396	101.2	97.842	96.723	99.56	101.07	99.655	99.768	98.905	98.432	102.88	98.248	97.684	99.144	99.755	99.128	98.141	100.41	101.74	97.471	100.93	98.085	97.524	99.545	99.481	98.091	101.08	100.43	95.907	98.126	96.777	100.9	97.481	98.17	99.223	96.575	96.297	103.77	98.266	97.604	99.849	97.128	100.6	100.69	98.835
107.18	107.93	105.56	106	107.53	106.05	108.57	106.52	108.13	106.85	105.84	107.79	108.02	103.64	105.7	103.76	108.39	106.91	106.92	104.31	107.33	103.97	106.18	107.52	107.85	108.54	106.39	106.37	104.55	109.37	105.9	107.97	105.69	106.38	104.94	108.06	107.72	105.71	107.23	107.78	105.06	104.16	104.43	105.95	108.08	103.76	108.56	106.85	105.69	106.04
104.77	106.89	102.35	107.81	105.42	106.49	106.11	106.28	105.77	105.91	104.15	105.31	105.77	108.73	102.77	107.15	109.54	103.8	104.14	107.07	107.62	106.39	106.58	104.98	106.89	105.51	106.22	107.27	104.28	105.6	103.5	103.07	106.01	107.68	105.27	105.06	104.14	107.85	104.4	105.32	105.18	107.35	106.91	105.43	107.87	106.24	104.17	107.52	107.66	107.16
103.79	107.28	103.96	106.36	108.86	103.05	107.56	103.8	106.78	105.74	105.92	107.16	109.32	106.8	106.88	105.4	105.26	103.34	105.41	106.89	104.31	107.02	102.19	107.1	102.82	106.93	107.89	106.12	108.64	105.35	107.23	105.53	107.32	105.14	105.94	102.67	108.16	108.04	105.09	104.73	108.38	107.13	106.64	106.24	105.38	108.9	104.5	105.7	104.59	108.87
108.45	107.89	108.42	109.8	109.8	106.86	110.85	107.81	107.66	108.67	108.99	104.73	107.09	105.87	107.11	106.46	107.5	105.76	112.05	108.42	108.3	108.02	105.5	110.32	107.83	107.02	107.11	109.46	107.84	109.76	107.44	105.73	106.37	108.36	107.66	109.2	106.72	110.22	107.64	105.49	105.39	108.18	111.54	111.36	109.31	109.2	107.02	109.89	106.1	109.56
104.9	105.1	110.12	107.9	109.2	104	102.59	104.98	107.39	105.18	109.43	104.82	107.67	105.46	103.27	107.64	107.43	106.21	106.42	108.3	105.68	106.53	106.25	103.43	103.81	108.99	105.86	104.36	105.14	105.27	107.43	107.13	102.75	105.85	102.85	104.85	105.07	106.9	107.54	105.17	102.19	105.05	103.98	104.95	103.34	103.61	106.79	106.79	105.93	103.66
106.09	111.32	107.91	105.12	111.11	107.68	108.71	106.38	106.98	107.14	107.32	108.41	104.09	108.59	107.62	106.18	106.44	110.03	106.39	106.64	108.69	105.7	110.46	107.41	111.25	109.68	107.82	107.79	110.3	105.76	109.97	106.14	108.68	105.39	107.65	109.22	109.32	106.68	107.08	107.42	107.38	106.36	105.64	106.49	107.57	111.24	109.15	106.1	110.57	109.95
105.48	105.54	107.69	108.96	105.95	104.88	106.48	108.28	105.36	103.48	104.94	105.08	107.37	105.09	109.68	108.71	107.66	105.31	103.69	105.11	108.62	106.16	104.74	105.74	104.14	108.52	107.48	103.66	106.29	104.36	106.61	107.04	103.43	106.72	106.33	102.24	106.41	104.53	103.79	107.42	104.71	102.81	105.07	103.87	107.05	105.33	100.64	107.13	105.91	107.61
108.84	107.81	107.71	109.07	108.49	109.24	110.37	108.44	109.39	108.63	105.08	107.9	108.67	105.01	109.09	107.45	107.94	107.59	107.69	111.58	107.49	107.71	109.97	110.35	107.48	109.04	111.8	107.98	105.62	107.36	108.17	109.52	108.18	108.68	109.88	108.56	105.91	107.91	106.4	109.71	107.8	108.26	107.01	110.84	105.36	108.41	108.04	107.02	108.32	107.81
108.53	106.94	107.71	109.19	107.44	107.48	108.42	108.59	105.82	110.36	108.62	109.2	108.81	106.19	110.07	107.96	105.18	106.98	109.23	109.29	106.98	109.75	107.84	105.83	108.58	110.4	108.44	105.37	109.05	106.84	105.69	106.98	108.32	109.12	108.62	105.23	110.48	109.18	107.61	107.31	106.68	107.44	107.88	108.49	109.71	107.79	109.2	105.85	109.34	107.52
107.62	107.33	107.74	105.69	107.9	109.17	108.76	111.81	107.81	108.64	107.78	108.29	108.74	107.94	109.9	109.28	109.04	112.41	108.22	109.26	108.19	111.87	107.63	107.26	108.95	110.1	108.16	107.7	107.66	109.03	107.77	107.64	107.74	110.53	110.48	104.42	104.66	108.67	108.73	108.79	110.9	108.97	108.67	110.65	110.25	108.19	107.05	108.35	108.39	110.94
101.84	110.32	106.25	107.96	104.02	107.25	104.95	107.35	106.44	104.79	110.07	106.92	108.01	105.78	108.01	107.81	107.35	103.66	108.13	106	107.16	104.98	104.63	104.58	105.74	105.92	103.06	105.53	103.72	107.07	106.86	108.16	106.03	107.25	108.73	104.23	105.17	103.96	106.67	104.71	106.76	107.74	104.02	106.69	103.98	105.58	106.78	102.93	103.42	107.72
104.9	105.21	104.47	105.12	104.47	107.41	103.34	105.35	104.57	104.32	104.59	103.4	104.58	104.74	105.38	107.65	103.71	104.9	103.5	107.11	104.81	104.1	105.35	108.19	105.1	106.28	105.3	105.38	105.11	106.34	105.89	105.78	106.01	107.02	106.47	105.06	106.91	102.66	103.37	105.35	106.68	106.65	102.85	105.42	108.3	106.04	104.06	105.42	104	105.96
106.53	103	102.85	103.78	106.62	104.71	103.13	105.49	103.12	104.09	102.36	104.24	104.47	106.64	105.88	104.77	105.47	105.42	108.33	104.35	104.04	104.66	107.41	107.4	107.59	103.75	103.43	105.43	105.49	105.48	102.6	105.16	104.01	103.43	104.64	102.99	105.2	104.25	101.87	103.8	102.84	104.75	104.46	107.4	106.85	108.55	108.61	105.56	108.94	109.58
98.62	100.19	102.26	99.225	99.342	99.583	101.47	101.25	102.27	101.47	98.321	100.33	99.654	100.21	102.15	100.92	103.74	102.61	101.73	98.731	100.37	101.79	97.565	100.98	98.716	102.43	101.7	100.96	101.95	100.08	98.337	101.04	99.981	100.68	100.3	100.07	98.292	101.61	97.642	97.832	100.67	101.41	100.75	97.807	100.36	101.77	104.16	102.68	101.18	100.33
108.71	110.75	106.47	107.41	107.5	108.81	108.5	109.81	106.72	107.9	107.39	106.95	107.56	108.25	109.43	104.56	105.66	108.8	104.45	109.73	110.79	106.38	104.82	107.46	107.36	108.34	106.56	108.56	108	109.07	106.49	108.04	107.65	108.17	108.21	107.65	107.27	107.46	108.88	108.9	106.82	101.01	107.35	106.34	108.6	104.99	107.52	108.36	110.56	106.22
106.96	109.29	106.97	103.01	103.41	104.38	106.93	103.16	103.9	105.61	106.55	100.19	104.9	107.86	106.23	105.28	103.38	106.24	107.32	104.46	104.94	105.29	107.24	105.08	105.62	104.29	105.92	107.23	106.15	108.34	107.72	106.81	106.93	104.49	107.68	104.38	107.5	110.52	107.03	107.25	106.81	103.19	105.26	106.47	105.68	104.43	106.15	106.09	107.71	106.38
106.78	105.85	101.81	109.22	106.05	105.53	103.58	104.53	108.65	107.92	105.54	104.82	103.81	107.84	106	100.92	103.5	105.01	105.79	106.17	105	105	106.33	107.76	109.89	105.14	106.42	105.43	104.83	106.06	109	104.04	106.7	103.55	104.15	107.58	106.35	106.81	105.66	106.95	107.74	105.98	102.79	108.54	107.02	104.47	104.03	105.6	106.28	105.57
103.6	109.98	104.56	106.64	107.89	105.76	105.16	107.35	104.7	105.24	106.22	105.69	104.26	105.54	103.51	107.52	103.53	107.13	107.27	106.21	107.7	105.85	106.45	105.26	101.29	103.75	107.9	104.8	106.73	107.45	106.35	106.86	102.79	107.46	104.5	104.51	106.34	107.67	104.38	104.14	106.35	106.21	102.32	103.46	106.81	105.39	103.09	104.01	105.96	102.87
109.78	105.89	109.04	108.43	109.54	110.89	107.86	104.18	107.53	107.39	108.89	108.95	106.67	108.32	108	110.11	108.76	105.66	108.59	107.76	106.64	109.89	109.04	107.26	107.69	108.79	107.92	110.71	107.95	107.01	107.62	108.73	109.93	107.65	107.44	109.29	107.53	109.58	105.4	106.96	104.89	108.14	107.72	106.26	108.68	109.87	107.94	107.02	108.03	107.87
102.49	102.78	104.35	107.97	105.25	105.01	105.92	106.08	104.21	107.2	104.66	104.92	104.63	106.55	107.52	102.9	103.12	106.96	105.1	107.34	103.34	103.48	108.41	102.74	104.73	106.65	106.05	105.02	104.54	106.49	104.81	103.42	102.15	104.89	105.62	107.41	102.55	105.2	102.52	105.67	107.04	103.41	104.38	106.1	103.64	103.75	106.17	106.05	104.8	106.88
105.89	107.59	106.4	103.77	108.01	106.7	104.71	105.21	108.29	108.52	109.06	105.23	103.47	106.49	105.65	105.19	107.13	105.5	103.81	103.11	107.86	104.05	105.28	103.43	106.78	106.72	104.06	108.08	104.37	107.53	108.01	106.44	105.09	105.62	104.69	104.63	105.44	104.85	106.14	108.49	105.06	105.63	108.15	103.54	104.65	107.02	101.94	106.3	104.41	105.2
105.28	106.95	106.6	107.85	110.03	104.78	104.22	108.88	109.52	108.97	110.81	107.6	106.72	108.73	104.91	106.34	109.05	111.2	106.93	109.1	105.68	108.85	107.46	108.06	104.81	107.62	105.38	106.49	109.5	110.5	107.01	105.86	108.78	107.95	107.52	106.66	110.01	107.97	108.79	106.42	108.26	110.32	107.49	104.18	109.42	106.87	107.14	104.85	107.58	106.65
105.18	102.97	105.04	99.48	103.56	103.31	103.91	103.61	99.646	101.8	102.75	103.16	105.9	102.55	102.68	103.46	100.02	101.94	100.2	101.21	102.57	103.26	103.01	101.67	99.332	101.57	100.27	104.08	102.11	102.07	104.27	102.06	101.7	100.65	102.86	105.36	101.92	102.96	102.31	103.28	104.06	101.8	104.02	103.01	100.47	103.22	104.43	100.47	107.42	104.56
105.85	104.27	105.91	109.91	108.74	103.23	108.47	103.69	106.9	108.05	107.62	106.18	104.37	105.97	104.31	104.47	106.73	106.64	108.09	103.83	110.24	106.34	104.29	105.49	108.09	104.46	106.18	106.45	108.81	107.01	105.82	106.86	105.3	107.25	105.48	105.47	104.03	105.38	107	104.44	103.78	103.42	106.8	108.54	106.57	108.03	105.54	104.72	106.35	106.03
97.174	98.762	100.2	97.68	101.11	100.06	99.735	101.72	98.93	100.57	104.5	100.62	99.195	102.62	98.753	100.53	99.973	99.921	99.588	102.03	100.03	103.07	101.2	100.25	98.493	100.18	101.58	99.924	101.67	100.28	101.4	99.396	98.644	100.12	100.28	100.2	101.36	100.67	99.93	97.939	100.18	101.89	101.37	100.66	99.838	102.16	97.982	99.801	100.76	100.55
98.411	101.14	97.714	101.73	99.198	96.551	98.068	97.169	98.372	97.093	98.968	97.363	98.366	95.765	100.98	99.139	97.02	97.689	96.879	98.874	95.544	100.13	98.372	97.404	96.556	95.692	98.341	96.084	98.786	96.86	98.095	94.91	100.39	97.588	98.343	97.422	97.543	100.39	97.115	100.83	97.456	97.581	95.26	99.257	94.47	98.62	99.334	96.559	98.759	96.22
111.97	111.02	112.86	113.05	110.3	110.34	109.09	110.38	108.52	110	110.77	110.56	110.53	110.85	112.27	112.76	110.94	109.81	111.43	111.44	109.46	110.32	111.63	109.24	112.44	112.83	110.54	109.94	111.56	108.69	109.73	111.05	110.54	109	110.04	106.43	109.83	111.88	107.81	112.16	109.66	112.34	110.92	108.76	108.09	112.24	111	110.06	111.27	114.47
105.16	104.78	106.99	101.44	106.1	103.92	106.08	106.09	108.4	104.12	104.43	106.65	106.93	105.57	105.17	104.98	105.2	106.19	105.39	106.73	104.22	101.61	107.67	102.59	109.61	103.61	103.6	105.57	105.31	108.52	106.15	108.05	106.94	105.08	106.16	108.27	108.37	104.17	104.24	105.57	106.79	105.69	107.19	106.31	105.91	109.71	107.64	105.91	103.8	105.14
105.33	106.08	106.68	107.33	108.15	105.86	104.39	108.8	105.98	109.34	110.43	106.46	103.48	106.27	109.32	107.19	108.86	110.52	106.02	107.33	105.1	105.59	108.3	101.88	106.53	103.19	105.09	105.13	102.96	105.34	108.54	103.72	106.15	109.02	106.74	105.61	106.47	103.19	105.06	108.09	108.72	107.64	101.67	106.23	105.66	108.27	108.88	102.5	106.14	106.01
102.63	107.43	106.05	105.95	109.67	103.82	108.52	103.44	108.14	107.26	108.3	104.87	106.94	106.96	104.41	104.5	104.65	105.05	106.29	103.94	104.75	105.81	105.1	104.77	108.54	106.08	106.69	105.8	105.52	107.51	105.83	106.08	106.62	105.96	107.19	105.79	103.99	105.82	105.91	107.09	106.53	106.15	105.84	106.81	107.14	105.78	104.11	105.51	106.51	107.26
108.51	106.62	106.2	106.34	111.42	106.22	103.93	108.9	107.38	106.15	109.17	109.81	108.05	107.25	110.01	104.64	109.08	106.39	104.23	106.96	111.13	107.99	106.93	107.19	112.15	106.51	106.04	110.91	107.21	106.78	109.21	106.89	107.89	106.23	110.2	106.91	108.64	107.53	105.11	106.92	108.74	107.9	107.33	109.41	107.2	109.75	105.46	107.32	107.2	109.79
102.06	102.45	101.68	99.598	101.05	103.27	103.25	103.74	103.1	105.87	102.07	101.62	101.79	102.31	99.755	103.4	104.49	103.58	101.09	102.47	101.86	102.75	102.83	102.88	101.25	105.46	101.7	102.75	101.77	103.68	102.59	101.19	101.52	104.77	102.56	102.82	105.16	102.61	100.51	102.95	101.4	106.64	104.04	99.72	101.13	101.01	102.2	103.81	99.827	102.55
106.2	107.86	105.95	106.95	104.43	104.91	106.21	107.57	103.77	107.82	105.7	107.79	107.59	102.41	103.69	106.61	105.22	106.42	105.43	106.34	104.29	105.52	107.42	105.72	104.19	104.33	104.06	104.78	104.69	108.35	106.01	106.46	106.51	103.37	107.61	105.46	105.03	106.4	105.56	105.35	105.96	104.1	107.08	102.01	106.24	106.04	105.8	102.91	101.46	104.54
105.03	107.34	106.97	102.34	107.61	105.07	106.65	103.88	107.65	103.77	108.17	101.18	103.79	103.77	103.88	103.48	102.97	105.91	103.58	107.9	102.94	109.25	106.45	104.74	103.88	103.2	104	103.36	106.63	103.54	105.22	103.02	105.54	106.74	103.86	108.72	106.41	109.08	106.19	106.41	104.81	103.62	104	107.59	107.73	105.77	107.76	107.02	104.57	107.36
103.05	105.51	104.06	106.98	106.85	107.59	105.22	104.01	103.07	108.58	106.8	106	107.4	108.09	103.31	104.44	105.21	107.45	104.67	104.2	108.3	108.9	104.46	107.34	108.17	109	107.7	108.44	107.34	100.17	102.82	108.04	101.8	104.29	103.04	106.07	106.71	103.07	104.06	104.82	105.21	106.36	105.36	104.41	107.42	104.31	106.76	105.97	103.86	107.94
108.56	107.8	111.62	108.63	111.48	106.25	111.52	107.19	107.55	108.93	107	106.97	109.05	107.09	107.26	107.76	103.65	104.98	107.6	112.31	108.22	107.15	109.88	105.08	110.44	110.17	110.09	107.86	107.72	106.93	107.57	110.59	107.98	111.95	107.15	111.22	111.23	108.16	108.69	108.94	110.14	109.73	107.05	107.91	108.14	109.13	106.77	107.97	108.62	109.13
99.373	95.593	97.087	98.79	98.015	98.228	96.681	99.747	97.59	95.661	96.884	96.378	96.315	97.145	95.905	98.23	97.456	97.559	98.002	94.889	99.431	98.384	96.881	95.89	98.573	96.015	98.219	97.041	98.301	97.225	99.156	97.11	97.5	98.732	97.214	100.32	98.352	94.953	99.699	101.72	96.734	99.283	96.453	97.117	98.27	95.906	97.757	98.021	98.005	98.985
101.73	102.18	99.232	100.41	100.3	98.066	102.46	103.04	97.937	103.09	99.052	100.4	103.16	99.71	96.092	99.521	99.438	99.058	101.25	101.64	97.011	100.27	100.31	101.98	102.74	99.845	95.752	100.7	101.56	103.42	101.6	98.699	103.79	99.009	101.15	99.104	101.64	99.359	100.61	99.641	101.15	99.69	99.858	102.38	96.653	97.952	98.349	103.78	99.406	100.14
104.38	106.45	101.7	103.44	108.01	103.2	104.52	104.51	107.22	105.78	103.59	106.25	105.96	107.63	103.4	105.68	102.34	104.66	103.89	104.72	104.56	102.01	109.13	104.59	103.42	106.57	104.7	106.48	108.26	106.53	106.49	106.1	106.43	101.96	107.43	105.81	107.62	102.56	102.14	108.63	106.03	104.48	106.4	104.58	104.66	105.21	104.97	106.28	107.33	106.71
104.98	104.15	107.77	106.46	108.69	105.13	107	106.11	107.45	106.34	108.54	108.91	106.64	106.23	107.72	106.92	108.31	105.01	105.47	106.22	105.77	104.12	105.34	107.2	105.42	108.85	104.04	102.64	107.02	106.82	105.92	106.21	105.33	107.1	103.65	102.18	106.06	106.63	106.63	107.08	107.67	101.74	108.27	107.83	103.78	104.67	105.23	103.89	108.05	104.56
105.5	107.02	106	102.41	104.59	109.14	106.44	107.15	105.23	104.86	104.39	106.19	105.4	109.4	103.97	107.14	106.52	105.91	107.1	108.04	109.47	103.75	103.17	103.91	105.68	106.27	105.06	107.25	106.04	102.72	106.13	106.8	108.51	105.16	105.54	103.2	103.06	107.1	101.34	106.11	106.12	104.86	106.2	101.92	105.89	106.68	103.95	104.15	103.42	108.06
98.813	98.514	98.982	102.78	104.82	99.483	101.75	99.852	103.34	101.85	101.02	99.53	98.486	101.62	100.02	101.2	99.237	101.7	98.817	99.072	101.15	100.36	101.89	102.53	96.271	99.936	101.69	98.339	98.479	100.9	99.303	101.83	101.81	100.79	99.239	101.74	98.611	100.22	100.11	98.317	102	103.21	99.214	98.672	101.29	97.247	98.068	100.75	99.946	100.92
98.821	94.929	94.469	98.64	97.628	98.217	96.76	97.877	96.001	97.711	98.614	97.588	94.725	99.675	96.51	96.54	99.25	99.057	96.239	94.905	101.19	97.483	99.051	97.724	96.484	95.236	96.516	99.765	98.341	97.026	99.53	97.183	98.454	99.567	99.935	96.854	100.43	95.847	100.09	100.31	96.668	98.044	100.2	97.856	98.68	99.157	96.86	97.75	98.588	97.213
101.2	102.27	100.62	99.695	100.57	101.2	97.792	98.03	97.686	101.21	99.645	100.91	101.82	97.119	99.293	102.16	96.69	101.98	99.613	97.254	101.08	101.18	96.531	100.52	103.24	99.071	99.158	99.587	103.03	102.13	98.334	100.15	97.492	100.01	99.233	100.38	98.809	99.073	102.01	99.47	100.11	103.51	101.13	104.15	96.492	100.55	96.444	97.089	103.19	100.07
109.4	103.87	107.18	105.52	107.28	107.44	108.45	108.82	106.28	108.68	111.88	109.23	106.17	108.6	106.67	104.56	109.63	109.85	108.27	105.79	107.8	109.61	108.82	111.29	106.81	110.51	107.38	109.6	107.15	109.45	106.15	105.52	106.35	111.84	108.99	109.51	111	109.61	105.87	106.84	107.36	107.29	109.78	109.39	107.99	111.39	108.81	113.95	110.2	111.15
101.13	101.75	99.344	100.79	100.23	98.517	98.528	101.5	100	104.31	102.76	98.762	101.57	101.82	101.54	100.89	100.59	98.403	100.8	101.42	103.16	97.545	101.23	102.54	102.09	100.36	97.968	100.79	102.29	98.613	101.37	98.761	101.32	99.588	102.05	101.88	102.43	99.743	98.284	102.86	98.65	101.38	100.51	100.76	103.11	100.67	100.84	100.25	100.87	102.67
105.2	104.5	104.62	103.5	105.38	104.59	105.3	103.26	105.99	104.12	105.95	105.34	106.13	108.11	107.25	103.56	107.01	106.28	110.81	105.79	105.3	105.62	106.11	105.53	107.62	105.34	105.85	105.74	103.57	104.6	107.67	108.87	105.43	103.92	107.57	106.68	107.11	110.31	106.33	107.14	106.47	103.91	104.42	108.22	104.32	106.96	108.56	108.53	106.7	105.62
110.61	110.22	108.65	108.12	110.36	110.9	109.17	108.23	108.49	108.66	106.61	106.9	109.4	108.66	110.06	108.03	106.69	111.35	111.06	107.04	107.56	108.96	110.32	107.09	105.28	106.08	108.6	109.47	107.1	108.42	108.99	110.84	109.63	109.36	108.26	107.74	108.26	110.43	109.25	111.43	110	111.26	108.96	110.1	109.6	107.32	108.41	105.83	110.04	107.9
108.48	106.23	108.11	107.53	109.23	109.46	108.57	110.44	108.12	105.16	105.39	108.91	106.35	105.36	106.06	106.86	105.49	108.88	108.42	105.75	108.54	107.15	108.14	108.79	105.56	111.31	111.22	109.28	109.88	108.38	107	106.54	108.84	107.93	108.55	106.26	107.16	108.6	106.83	106.8	104.4	110.3	108.76	108.57	109.8	104.21	105.24	106.78	108.14	108.09
109.05	112	109.08	110.16	105.05	107.81	109.28	109.64	106.81	107.29	107.76	109.28	110.11	106.79	105.33	105.98	108.72	110.56	109.52	108.35	109.22	109.52	110.92	108.78	107.98	108.31	110.85	109.98	106.56	109.76	110.47	107.11	102.64	106.28	109.78	113.19	107.35	106.36	108.16	109.55	107.48	108.14	109.64	110.87	109.91	107.92	107.87	107.63	108.28	107.58
107.13	107.51	109.42	109.75	107.92	108.31	109.04	106.86	106.34	107.49	109.89	110.44	106.02	109	108.51	110.36	107.77	108.29	108.33	106.55	110.24	105.98	108.04	111.09	107.04	109.62	108.27	111.69	109.29	105.97	105	108.44	109.92	109.69	107.51	106.71	109.73	107.44	106.98	107.27	107.32	104.8	106.67	106.8	109.05	109.97	108.19	110.07	109.43	111.62
106.15	103.73	109.5	106.48	106.22	107.2	105.3	103.8	106.21	104.79	103.39	105.85	103.47	105.43	106.52	103.81	108.5	105.09	109.12	105.77	105.57	102.56	105.51	105.94	107.16	104.54	103.39	105.59	107.07	106.55	104.71	107.67	104.71	105.64	105.01	105.09	109.15	106.02	105.31	105.87	103.56	106.8	106.92	105.01	106.78	109.12	106.73	107.38	108.49	102.87
109.32	109.88	111.68	111.87	111.81	110.68	111.19	109.99	110.73	108.96	111.13	111.03	109.55	108.24	108.39	109.91	111.31	111.62	111.24	107.99	110.83	109.25	111.09	110.53	115.37	110.37	108.32	113.62	113.81	112.67	111.62	113.66	112.9	109.41	111.48	107.97	108.76	109.7	112.41	111.24	112.27	108.95	109.84	110.88	111.41	108.37	108.82	110.94	112.7	111.4
108.85	108.27	109.43	111.93	110.47	106.94	109.67	111.55	111.99	110.08	107.79	106.88	105.96	108.56	109.51	107.68	110.58	107.6	112.1	106.53	108.76	108.07	109.29	108.6	108.21	110.08	108.12	108.04	108.48	109.33	106.14	108.87	110.12	108.98	108.53	107.02	106.3	108.63	110.83	108.8	109.4	106.86	107.13	107.55	106.89	108.47	106.35	107	107.45	109.21
111.94	110.31	109.19	111.46	110.51	111.51	109.94	110.45	110.85	108.93	107.98	107.78	111.85	111.26	111.55	109.86	111.5	108.15	109.3	109.81	108.65	110.94	110.63	109.52	108.7	110.84	108.93	111.18	111.27	107.76	111.77	108.85	109.57	110.94	106.7	108.53	108.2	107.71	110.35	112.02	110.98	108.43	110.45	112.08	112.74	111.53	108.27	110.52	112.59	108.95
108.98	105.79	104.63	105.11	105.54	105.56	105.26	104.36	107.08	105.48	105.23	107.61	106.71	105.09	107.78	105.39	106.13	104.44	106.76	105.34	108.49	105.16	102.75	103.3	105.56	103.32	105.26	107.21	103.7	106.83	106.47	104.91	107.32	108.27	104.04	104.26	103.09	105.5	107.28	105.49	102.83	105.7	107.32	104.11	105.65	106.35	106.69	106.24	105.67	106.53
107.01	104.84	104.62	104.11	104.96	107.71	103.87	105.6	104.06	106.35	110.32	104.72	103.27	107.87	105.63	106.55	106.83	106.37	105.89	106.93	103.88	103.35	104.78	102.91	103.94	104.08	107.35	107.42	104.55	104.24	105.22	105.84	107.31	108.13	103.94	107.39	104.42	106.03	103.96	103.92	104.7	104.43	103.69	105.92	108.68	105.03	105.92	107.65	107.28	105.98
110.8	107	107.76	102.98	106.1	110.03	109.87	102.93	108.77	106.59	108.44	108.7	106.74	109.8	107.41	105.89	106.56	109.23	111.75	107.81	108.04	107.27	108.99	105.46	104.36	107.11	107.77	109.98	107.9	108.93	106.51	107.64	109.47	104.94	107.39	107.42	109.06	106.25	107.15	109.21	108.19	108.64	110.57	107.78	105.52	103.72	107.7	105.26	110.17	106.74
98.015	100.21	95.48	99.36	96.492	97.475	98.244	96.236	97.55	97.324	96.816	98.788	95.587	97.486	97.647	93.638	100.26	97.097	97.054	97.675	97.319	97.751	100.26	99.488	99.483	96.858	99.145	101.71	97.196	96.533	96.779	98.607	98.009	97.756	95.321	97.551	96.489	95.59	97.501	100.11	96.358	98.58	99.117	98.778	99.159	99.099	95.004	100.22	96.085	101.74
101.88	99.343	100.57	101.13	98.524	99.22	103.35	106.65	100.75	102.26	101.69	100.63	97.767	100.61	99.927	102.39	100.29	96.948	105.31	98.376	99.105	99.807	100.44	96.881	101.48	101.15	99.26	99.278	101.93	99.534	100.34	103.49	103.12	103.74	96.707	102.02	100.49	101.52	99.037	102.44	100.07	101.73	99.128	99.809	102.25	100.28	102.88	99.801	101.38	102.19
95.944	100.53	98.201	100.48	99.635	97.414	96.577	98.269	102.39	101.54	102.69	103.04	100.71	100.32	98.43	98.928	100.27	97.292	98.432	100.52	99.733	99.664	99.137	98.939	101.97	103.29	99.63	99.649	98.405	99.624	97.97	100.75	99.8	98.625	102.6	97.867	101.94	102.44	100.86	101.36	99.548	100.67	99.2	99.613	98.78	98.113	101.22	103.9	100.48	101.2
99.438	98.866	96.061	98.519	95.922	97.612	97.156	96.412	95.11	97.269	96.425	102.22	99.057	99.055	94.846	101.88	96.075	98.146	97.962	100.06	98.664	101.32	98.862	99.98	99.627	98.739	98.474	98.487	98.751	94.686	97.7	99.469	94.037	97.18	95.876	97.923	97.858	99.12	98.523	95.44	96.071	99.876	96.191	96.306	99.483	99.644	98.759	96.478	99.273	95.598
106.79	111.63	109.18	109.32	105.3	106.53	110.79	106.51	108.35	112.2	110.26	105.6	108.68	111.27	107.14	108.07	108.1	104.89	105.24	109.65	108.13	108.35	107.68	109.3	107.32	108.05	107.62	111.23	109.21	110.11	111.31	108.57	107.15	106.09	110.89	110.47	108.06	111.08	107.47	105.43	110.64	113.19	108.28	109.01	107.6	109.45	110.8	111.01	108.18	105.77
104.69	107.14	105.06	105.63	106.36	103.54	103.72	106.44	100.07	105.79	104.68	107.33	103.91	104.56	102.73	104.9	104.1	104.52	103.8	108.47	108.01	105.19	107.14	105.55	105.03	107.36	105.61	102.87	104.4	111.14	106.88	104.76	105.77	103.27	106.42	105.43	110.3	105.26	106.53	105.23	102.34	103.54	104.01	102.09	102.71	102.86	107.21	103.6	106.37	105.31
98.337	99.719	98.101	100.83	99.108	100.92	99.235	99.224	99.808	99.635	100.87	99.58	98.804	99.38	97.796	98.018	100.63	99.198	97.762	97.754	98.52	96.167	100.55	98.833	99.502	98.15	97.195	99.977	102.14	98.521	100.9	96.769	97.518	98.172	100.98	98.654	97.946	99.642	98.509	99.382	100.06	98.549	100.82	98.205	98.026	99.643	99.117	98.675	98.799	99.208
107.36	105.47	110.1	105.98	105.76	108.51	105.9	107.31	107.27	105.84	109.08	106.95	106.39	106.3	109.13	105.76	105.56	106.83	103.86	109.49	108.02	105.63	105.01	107.84	105.35	105.62	106.26	108.46	104.46	106.13	107.79	107.66	107.06	104.89	105.32	105.39	103.8	108.95	104.9	105.29	108.69	106.47	108.54	106.29	107.18	102.33	105.31	106.63	107.91	106.03
100.63	97.413	100.24	98.331	99.26	100.16	96.809	96.16	99.838	97.53	95.95	102.94	97.097	97.539	100.83	97.638	99.02	96.41	97.591	98.302	95.996	99.997	97.533	97.912	98.565	98.224	99.978	94.301	95.759	98.729	97.136	95.392	97.356	97.281	95.636	100.01	103.46	99.743	98.341	97.267	97.597	99.488	100.43	94.977	99.264	98.448	95.901	95.824	99.507	97.729
99.502	102.1	101.76	104.89	100.15	100.32	100.49	101.22	100.08	100.17	98.537	102.3	101.98	101.78	94.839	99.565	98.504	100	99.887	100.8	98.814	100.66	98.426	100.27	97.396	99.803	101.17	102.13	95.663	100.52	99.02	97.131	103.8	103.57	99.372	100.02	102.71	102.27	100.41	102.42	100.57	99.528	102.61	98.419	96.813	97.201	100.92	100.04	102.45	97.333
98.99	97.302	98.464	95.968	97.235	99.253	99.55	97.874	98.147	98.367	99.9	98.095	101.08	98.747	97.709	99.176	97.512	98.3	100.3	94.958	98.016	96.453	95.738	95.761	98.413	99.941	101.09	101.36	98.837	100.25	96.911	98.139	96.722	101.48	98.439	100.58	95.779	99.238	98.536	94.652	97.898	97.872	97.383	98.76	100.33	95.88	100.32	99.287	96.589	99.884
106.47	106.07	108.43	106.09	107.96	106.35	106.7	109.77	105.67	106.95	105.93	106.04	112.17	106.54	107.87	108.72	106.62	108.81	106.78	110.61	109.72	110.23	110.48	108.24	106.5	109.54	110.45	107.14	112.65	111.12	108.03	108.12	110.41	108.5	107.78	109.42	106.92	108.38	107.33	103.82	108.26	110.12	110.14	107.79	110.4	108.94	109.13	109.94	110.16	107.62
106.82	104.3	107.81	106.84	106.42	103.81	103.81	106.04	106.17	105.14	106.72	103.55	106.14	105.43	109.06	103.52	104.43	104.39	103.37	103.39	104.46	106.04	107.65	104.49	105.73	109.41	104.64	104.48	106.29	106.75	102.36	107.44	104.41	107.36	106.7	106.82	104.98	106.98	105.14	104.98	106.15	103.99	106.37	105.78	103.73	104.56	108.03	107.74	104.56	106.73
107.69	111.13	108.25	109.47	109.41	105.89	108.47	106.56	108.49	109.55	107.93	106.21	111.27	110.56	107.89	106.52	106.02	108.79	110.66	107.65	108.85	109.69	109.97	110.43	106.87	107.53	105.72	107.01	108.84	108.99	109.59	106.92	107.67	109.34	106.81	105.92	106.74	106.57	109.39	106.33	106.61	107.16	106.23	107.15	107.35	108.38	108.5	103.06	103.54	105.25
107.58	107.52	106.46	107.83	109.14	108.38	107.57	111.86	109.62	110.82	109.06	108.21	111.42	109.84	107.56	108.56	108.88	107.82	110.55	102.03	105.04	111.07	111.65	108.42	109.59	106.08	109.7	108.83	107.16	109.29	109.17	109.09	108.49	106.07	107.87	106.79	109.12	108.73	106.06	110.24	108.23	106.72	109.74	109.93	110.82	111.96	107.53	107.98	110.02	107.13
111.61	113.27	109.52	109.25	111.26	111.8	108.56	109.23	110.48	111.26	110.41	109.81	112.2	107.73	111.94	110.37	111.2	111.93	110.22	109.59	109.09	110.59	111.24	110.54	110.09	114.4	106.94	108.52	109.85	110.93	110.19	110.61	111.29	109.76	112.65	112.05	107.54	110.73	108.98	111.08	109.26	110.57	111.96	110.73	110.01	108.88	108.21	109.96	113.13	109.33
106.82	108.2	105.59	107.25	106.14	105.6	104.18	105.72	107.2	103.35	105.52	109.45	106.07	105.6	104.57	110	107.58	109.24	106.75	105.26	104.9	106.68	105.87	106.32	101.19	104.74	105.49	107.48	107.2	106.34	108.9	105.12	107.2	105.59	105.16	106.29	106.55	104.35	106.67	106.41	102.66	106.89	104.05	104.88	106.56	104.29	110.11	104.22	105.63	106.79
107.99	108.47	109.46	109.57	106.05	105.34	108.94	108.54	109.56	107.67	108.12	108.2	108.17	105.35	113.34	107.25	109.77	110.61	107.11	106.64	109.94	107.33	109.44	108.01	109.08	108.9	108.77	107.82	110.19	109.47	104.3	109.27	109.22	108.99	110.03	106	109.18	110.02	107.21	110.02	108.48	109.71	110.05	108.54	108.04	107.55	106.65	108.34	109.66	112.47
106.15	109.65	106.96	106.69	106.55	109.34	107.87	107.04	109.21	105.9	106.64	107.66	109.83	106.51	110.3	107.3	108.59	107.25	107.14	106.72	108.44	106.62	107.48	107.62	108.82	110.63	107.62	107.55	105.34	108.36	109.05	105.8	109.04	104.81	108.79	108.61	107.77	107.53	103.88	110.52	108.1	105.11	107.73	106.06	107.4	109.51	107.69	109.1	107.43	107.96
106.16	107.92	105.87	103	109.39	105.34	105.79	106.87	107.32	104.87	108.19	101.29	104.63	105.13	106.91	107.41	111.52	108.16	109.08	104.62	104.62	104.78	104.64	106.45	107.15	107.05	106.41	107.76	108	108.1	105.86	105.72	104.24	104.94	105.94	104.63	101.63	103.41	107.79	107.24	106.47	102.69	105.03	106.77	107.07	105.69	108.29	108.84	105.66	106.12
108.5	107.25	106.8	107.86	105.52	107.04	107.44	108.08	103.18	108.3	107.79	106.79	108.44	107.32	106.35	110.77	106.65	109.42	109.05	108.59	103.84	108.06	107.99	106.38	108.44	110.08	106.17	107.07	106.17	107.82	108.76	106.15	109.3	106.08	109.1	108.19	109.51	108.23	109.67	107.3	111.28	106.78	110.3	108.35	108.04	107.1	109.33	107.5	108.45	108.5
105.45	107.24	110.38	107.06	105.42	108.55	106.76	107.28	104.91	106.07	107.19	107.14	107.07	106.9	105.63	105.15	105.15	107.95	101	109.91	104.39	106.21	108.13	105.83	104.04	107.14	108.21	107.94	105.24	104.42	109.81	106.56	109.15	106.19	106.23	107.53	105.94	103.7	106.75	105.23	107.03	105.78	107.92	109.06	104.86	102.64	110.39	104.55	106.79	105.26
110.31	108.55	107.19	108	107.68	109.49	105.33	109.64	107.27	109.31	108.26	108.73	107.71	108.44	106.4	107.9	108.81	111.91	107.48	108.01	109.98	109.89	108.65	108.1	108.74	109.77	108.65	109.49	110.37	109.34	105.94	107.57	108.81	109.88	108.41	108.36	109.23	108.27	109.73	106.42	107.26	110.43	107.66	107.79	107.97	107.7	108.88	108.87	108.92	107.89
108.28	110.44	106.41	109.66	108.21	109.81	109.64	107.63	110.49	105.78	111.13	109.33	110.28	109.95	109.14	111.02	107.71	110.86	108.72	108.63	105.11	108.2	109.57	105.57	110.34	113.29	108.88	107.14	108.47	106.47	108.06	107.11	109.42	111.83	110.23	108.59	109.51	110.92	106.46	112.34	110.9	107.22	107.64	106.05	107.98	111.86	107.16	108.19	108.03	106.98
106.99	107.96	107.92	106.12	110.38	109.68	110.63	106.32	111.24	109.24	106.66	105.92	108.83	106.93	108.81	106.4	110.51	110.08	108.17	107.2	105.89	109	110.09	108.91	105.73	107.36	105.61	104.75	108.07	109.94	108.04	107.42	107.67	107.9	106.93	109.84	109.5	103.33	109.95	110.8	106.45	108.04	105.43	106.19	105.13	105.29	108.91	106.45	106.42	109.7
106.32	107.72	103.7	108.4	107.09	102.3	107.37	107.55	105.39	104.28	107.77	104.52	103.44	105.15	104.23	105.22	106.84	106.77	107.19	107.23	103.38	106.48	107.28	107.56	102.06	104.83	107.11	108.16	102.9	103.91	103.93	107.76	104.03	103.97	104.41	106.16	108.93	107.3	103.08	103.78	104.27	102.82	103.15	102.99	103.01	105.96	105.92	107.33	104.38	106.43
97.737	99.386	100.3	99.733	98.813	97.756	96.77	101.2	100.05	96.61	99.64	101.76	97.68	99.034	98.203	99.932	98.037	99.172	100.02	97.029	100.69	98.442	101.16	98.798	98.561	99.302	96.862	96.412	100.98	96.488	98.76	101.03	97.347	100.1	99.468	100.32	98.687	101.08	100.22	102.47	96.426	101.67	100.5	98.234	102.38	100.12	99.985	97.873	98.63	101.14
100.26	99.928	102.86	100.88	103.31	101.61	99.29	100.49	101.36	100.45	101.03	99.943	102.58	101.52	98.719	98.359	101.59	98.341	99.959	99.008	100.86	101.71	101.49	100.17	101.82	98.909	101.5	99.815	103.59	100.24	102.21	99.177	102.14	100.41	100.08	102.39	97.917	100.55	99.946	98.897	100.24	102.33	100.61	101.62	98.96	101.44	101.72	101.25	102.45	101.92
107.88	109.61	107.55	109.57	109.01	108.17	106.58	104.06	110.05	106.61	104.15	112.21	109.83	108.86	108.34	109.14	107.85	109.6	112.45	108.66	107.09	107.08	111.27	108.74	108.15	108.14	108.98	109.63	110.33	111.18	109.71	107.13	107.79	107.91	109.1	110.22	108.53	109.82	109.19	109.41	107.31	106.77	110.78	111.15	110.48	109.54	109.09	108.46	106.61	104.44
106.76	103.64	104.27	104.75	107.33	104.5	104.74	108.58	104.9	106.5	107.4	107.88	106.35	107.42	104.45	104.95	104.59	104.23	102.38	105.22	107.66	106.22	107.21	108.15	107.92	106.64	106.73	105.07	103.49	103.82	105.06	106.04	106.82	104.27	108.82	108.3	105.87	105.05	107.28	106.74	102.04	106.01	106.73	108.15	106.13	106.04	104.46	106.21	105.06	108.47
98.713	98.858	96.883	97.954	104.05	97.327	98.906	98.896	100.08	97.061	100.51	101.57	99.37	97.042	99.113	99.928	97.274	101.55	98.029	98.73	100.25	95.119	102.03	97.561	99.631	96.916	99.969	101.55	98.092	101.82	98.599	101.33	99.132	100.09	97.328	97.019	97.12	102.83	97.601	99.057	100.27	96.552	99.517	100.8	100.29	99.186	100.88	99.595	96.805	99.179
107.46	109.18	108.77	110.71	106.05	107.88	105.62	106.5	109.2	107.42	109.69	110.05	108.55	107.45	110.87	107.87	106.78	106.34	105.59	109.58	108.46	107.72	109.28	105.96	110.3	107.45	108.44	110.06	109.44	106.72	107.14	112.28	109.34	111.53	104.89	109.2	109.61	107.59	106.66	109.52	105.93	109.7	105.96	110.14	109.3	108.41	104.97	109.1	109.01	109.63
106.92	108.8	108.61	107.27	109.82	108.01	110.29	105.91	108.92	108.87	109.55	110.9	108.35	108.06	106.7	106.7	110.63	107.56	107.09	108.67	107.02	106.56	107.57	111.4	109.52	109.55	110.1	105.77	112.23	107.12	106.03	108.97	107.35	107.68	110.16	110.82	108.91	109.85	107.83	108.53	107.34	111.78	109.97	107.67	107.17	109.84	104.85	108.93	109.22	109.04
108.15	105.68	107.77	106.4	110.22	109.34	107.17	106.17	108	104.98	109.14	110.02	108.08	105.82	110.05	110.2	109.1	107.48	108.05	105.57	108.47	107.46	112.16	106.81	107.04	109.41	106.71	105.56	107.77	108.27	108.85	106.48	109.15	109.24	106.52	107.95	105.22	106.78	110.22	104.99	108.28	107.86	106.12	106.2	105.25	107.81	109.07	107.33	106.72	109.06
111.02	107.12	106.85	108.38	107.98	108.85	104.82	107.53	105.36	105.45	110.89	104.99	104.16	105.8	106.77	107.34	105.15	110.42	106.09	105.86	108.32	103.15	105.11	105.94	107.52	105.69	106.54	104.67	106.33	105.51	106.23	107.74	106.9	105.24	104.74	106.9	107.22	103.78	103.5	109.35	106.21	108.68	104.14	108.25	106.9	108.46	108.31	108.82	107.25	106.43
104.57	108.34	103.75	105.75	105.04	104.7	104.14	109.48	108.13	107.32	104.86	106.49	104.34	107.59	106.44	107.89	102.27	104.2	101.45	104.68	107.44	107.41	105.79	103.02	107.78	105.63	106.52	109.77	106.26	105.36	108.2	108.34	104.63	107.1	107.17	104.03	108.7	106.42	104.41	104.74	105.89	106.41	103.4	102.05	104.31	103.52	105.17	107.52	105.48	103.2
104.66	105.02	103.84	106.74	104.66	106.08	105.07	109.62	106.8	103.92	108.87	105.09	106.77	104.66	107.46	106.97	104.89	110.11	103.69	105.05	106.39	102.07	106.29	105.8	105.19	106.5	106.89	105.18	107.47	105.3	103.98	101.34	107.69	106.48	107.34	106.09	102.38	103.79	103.39	107.91	105.4	105.7	104.46	102.36	106.78	104.34	104.01	104.83	103.39	105.3
109.77	107.39	108.85	111.56	105.23	109.7	108.61	108.05	110.28	108.12	109.24	111.73	107.63	110.77	107.84	110	106.39	107.29	107.92	105.55	107.92	105.94	108.27	108.83	104.81	110.43	108.29	111.01	110	107.85	110.88	106.06	111.18	109.04	106.54	105.67	109.56	108.48	112.76	106.95	108.36	108.98	108.69	108.78	105.59	108.68	106.39	106.65	106.49	108.81
103.06	104.07	105.46	106.27	102.63	105.65	106.17	104.55	106.84	102.87	106.82	106.57	105.66	106.2	106.95	108.79	103.07	102.39	103.36	102.75	108.19	103.32	105.32	104.61	103.78	106.2	108.35	103.09	103	107.55	106.07	104.57	104.82	106.46	101.41	105.8	107.13	105.05	106.14	105.02	108.58	103.85	105.7	106.96	109.09	103.82	104.66	105.65	103.17	108.66
104.32	104	104.61	106.45	105.01	107.84	105.94	107.31	103.89	104.75	106.91	105.13	106.48	104.54	106.15	107.05	107.52	105.7	106.07	102.65	107.97	107.03	106.43	103.51	109.87	106.94	109.4	106.58	106.26	106.62	106.3	105.3	106.2	107.24	109.42	107.02	104.27	105.04	104.93	107.62	104.05	105.77	109.09	106.09	105.61	107.7	107.9	109.92	106.4	105.41
108.09	108.89	105.3	110.51	106.44	106.97	108.29	106.59	106.39	106.07	107.61	107.63	106.92	108.95	106.7	108.1	109.53	108.44	109.59	110.17	107.61	106.55	108.33	107.62	106.09	109.52	108.33	108.58	106.71	105.94	110.22	105.85	111.36	105.83	107.75	110.66	105.57	108.99	105.65	106.13	109.03	109.25	107.36	108.16	108.13	105.37	107.79	107.39	108.77	107.78
106.58	107.8	109.66	109.2	106.02	107.42	107.26	110.6	107.83	107.75	106.72	107.78	112.89	109.9	111.68	109.26	110.95	107.84	110.32	108.6	109.28	107.48	108.16	109.16	108.63	110.16	107.65	109.43	109.48	110.23	105.96	110.52	107.43	108.9	107.35	109.32	108.03	110.48	105.86	107.26	108.49	108.95	108.91	106.99	110.09	112.8	110.66	107.66	110.85	107.98
96.936	98.994	99.695	100.7	99.429	99.415	99.397	98.952	99.923	98.795	99.524	101.32	99.66	98.242	100.87	94.301	100.47	100.87	101.15	98.255	101.1	102.41	102.2	99.995	99.585	98.569	98.145	98.643	100.3	102.41	98.564	96.748	98.656	98.675	100.02	96.004	96.747	100.16	98.049	100.63	98.972	96.514	98.147	98.578	99.686	102.27	99.626	99.604	96.554	96.245
107.4	108.01	108.07	106.59	109.02	108.78	107.96	109.99	107.69	105.29	106	105.84	106.77	106.33	105.42	106.22	107.15	106.35	107.49	111.05	107.36	107.19	110.59	109.63	106.78	108.72	106.55	108.27	104.44	108.13	109.22	107.56	105.24	109.92	111.51	106.69	108.89	108.72	109.17	107.62	109.75	108.98	108.34	107.19	107.74	108.69	105.19	106.13	108.89	106.9
106.2	109.8	109.62	110.69	107.93	107.98	108.88	107.94	105.49	109.24	103.84	107.38	107.54	107.57	104.88	109.21	107.52	109.69	107.97	108.28	104.75	108.93	106.17	109.4	106.36	109.73	106.11	106.89	107.69	104.22	107.01	108.11	106.58	110.6	108.73	104.73	108.77	108.7	106.87	108.88	109.5	106.91	104.46	110.61	108.48	107.02	108.78	107.54	109.03	104.8
106.95	107.84	109.54	106.99	107.44	110.27	109.77	107.8	109.77	110.11	108.1	109.24	108.66	108.89	107.69	107.33	109.99	109.13	108.08	110.15	107.03	107.91	109.22	108.68	107.4	108.88	109.27	106.28	107.07	107.34	106.62	108.14	104.95	108.43	107.68	107.56	109.33	105.65	108.55	107.47	107.07	108.57	110.26	106.82	109.84	109.45	107.61	111.43	108.87	109.14
112.07	109.99	110.85	107.29	109.74	110.29	107.21	106.41	112.24	110.54	107.94	108.36	107.4	111.41	107.79	107.64	109.77	109.36	108.56	109.43	107.55	108.1	109.98	108.5	109.77	107.21	107.53	112.42	106.08	111.07	107.96	105.77	110.73	108.49	107.24	109.42	111.01	107.39	108.25	106.38	107.8	109.17	108.94	110.24	110.9	108.41	109.24	110.02	108.16	106.55
108.9	108.03	106.9	105	105.55	106.74	107.78	109.39	104.77	104.35	105.12	104.83	106.67	105.18	107.45	106.36	109.1	105.31	108.13	108.05	107.74	104.23	105.14	107.54	106.99	105.89	107.18	107.35	103.1	104.27	106.87	106.65	105.44	105.72	105.44	108.17	106.46	105.53	108.37	106.72	104.88	106.38	104.04	107.83	107.12	106.1	103.7	106.98	104.88	107.02
109.12	105.09	109.64	105.74	107.15	107.18	107.85	106.53	104.46	111.81	108.64	107.98	107	105.8	108.31	108.42	107.31	107.37	109.44	104.73	108.08	110.59	105.9	108.25	105.63	108.16	108.03	106.63	108.73	108.48	106.73	106.56	110.23	109.11	107.4	106	105.74	106.52	105.01	109.27	107.71	107.9	108.27	106.55	108.63	109.61	108.33	108.11	105.29	106.99
106.23	109.01	104.8	105.12	105.76	105.73	106.63	105.12	104.41	104.46	105.04	105.61	100.99	104.55	104.94	106.66	102.34	105.27	109.58	107.91	109.08	105.13	105.23	104.51	108.01	105.55	105.51	104.33	109.26	107.69	107.94	107.5	105.07	103.91	104.98	103.98	105.72	104.62	103.79	104.8	104.25	108.22	105.51	106.33	105.93	102.79	104.67	107.58	103.04	108.04
107.49	110.6	107.02	107.29	106.1	108.18	107.84	107.77	106.78	108.19	107.43	109.73	110.79	109.29	110.32	107.7	105.33	106.17	110.04	109.6	107.82	109.85	106.86	108.31	108.81	105.38	105.78	110.48	111.18	108.29	110.31	107.75	110.2	107.28	107.7	106.3	107.03	107.58	109.25	105.02	108.39	108.84	109.99	109.74	106.93	106.25	110.16	110.86	111.44	110.46
106.46	107.35	105.08	104.13	107.3	108.26	105.67	102.45	104.06	108.18	105.26	106.99	106.67	108.32	104.86	108.13	103.7	103.31	100.8	107.1	106.64	105.56	104.33	105.86	104.98	106.08	103.26	106.99	103.04	106.47	104.54	104.4	105.33	104.61	104.28	103.8	108.11	104.8	105.52	108.19	103.83	105.41	105.14	105.95	105.32	109.25	106.38	104.69	103.75	105.18
99.087	99.55	100.82	98.94	99.562	99.59	100.06	99.484	98.938	96.662	98.335	99.17	100.05	98.876	99.688	97.918	98.27	103.04	101.32	99.264	101.58	100.12	100.87	99.103	99.324	97.933	103.15	102.23	100.42	95.168	101.29	102.28	96.572	104.41	100.51	101.37	98.844	100.61	102.06	102.48	102.76	98.439	97.628	99.144	100.83	103.23	100.1	102.3	101.24	102.26
108.13	106.37	104.26	107.01	105.7	106.06	106.48	103.17	107.28	102.78	105.71	105.18	105.04	105.66	106.2	106.13	105.62	107.59	105.7	102.07	105.02	105.6	105.19	103.56	103.91	107.94	106.06	106.11	107.9	106.69	108.53	103.38	104.41	104.63	106.63	106.55	107.87	102.72	106.1	105.75	106.49	106.77	105.86	108.64	104.34	104.22	107.66	108.24	105.55	105.95
106.82	112.66	106.87	106.72	108.52	106.75	107.05	104.56	106.35	108.54	107.12	107.91	108.12	112.38	109.19	108.06	110.56	107.84	107.13	108.92	107.82	108.19	111.51	110.34	106.79	106.87	106.96	106.55	104.82	109.07	108.05	110.78	108.73	109.97	109.4	107.67	108.09	107.39	107.38	107	108.16	109.97	106.65	108.53	109.3	106.2	107.78	106.8	107.07	108.66
98.212	98.209	95.594	96.091	99.357	96.176	98.827	98.683	101.72	97.284	100.38	98.365	100.49	101.95	98.402	97.723	100.9	98.214	97.676	99.32	98.372	97.496	94.953	96.363	97.627	98.385	100.47	97.183	96.595	98.194	101.83	100.2	101.56	100.51	97.944	96.931	100	101.11	94.997	99.115	98.466	98.776	99.911	98.154	97.425	99.558	98.242	98.754	98.95	101.26
104.18	110.34	104.5	103.33	105.19	105.03	106.97	103.96	106.34	105.54	104.47	105.7	108.78	106.26	103.76	106.24	106.74	105.66	108.22	106.41	105.84	101.72	106.29	103.56	105.57	104.89	105.55	106.16	107.09	104.72	106.18	107.93	104.26	103.85	106.78	105.86	108.68	105.86	104.37	108.24	105.28	107.43	106.38	104.58	106.6	107.69	108.97	106.22	104.66	105.34
104.12	107.11	106.79	104.84	105.69	104.25	104.28	105.16	108.88	107.65	103.69	104.73	107.38	105.63	105.04	105.47	106.84	105.2	106.67	106.97	103.92	104.64	107.5	107.32	104.97	103.6	107.3	107.26	106.8	106.13	105.59	105.03	105.43	105.75	102.88	105.52	105.43	106.5	104.59	106.64	103.48	104	105.65	104.71	104.62	101.04	104.81	106.86	104.78	104.54
108.66	107.24	104.61	102.49	104.38	105.61	108	103.14	106.07	106.17	107.75	106.79	106.1	105.86	105.27	101.95	106.11	103.93	103.82	106.45	106.19	105.8	105.19	105.54	106.01	104.76	105.85	104.98	108.68	106.05	106.54	109.67	105.24	105.18	104.6	106.89	102.64	104.15	104.36	107.46	107.58	107.88	106.93	106.57	105.34	108.21	105.77	105.78	108.76	104.1
106.75	107.95	107.23	106.86	107.48	106.09	102.73	108.07	105.86	108.81	106.84	110.08	106.66	105.64	106.91	105.37	102.66	104.02	107.26	106.47	105.48	105.33	104.44	103.68	106.98	107.93	103.59	105.49	103.77	109.57	105.71	104.63	105.42	105.12	105.55	106.35	108.11	106.26	105.71	106.58	103.33	106.71	105.99	105.11	107.23	105.07	106.38	105.19	106.11	105.89
107.31	105.01	108.42	104.76	106.7	101.04	104.01	107.07	108.16	108.88	106.69	105.84	107.48	103.79	107.54	106.06	105.19	103.76	103.39	107.67	109.37	107.38	106.78	103.99	104.95	106.74	108.3	108.41	104.68	104.78	106.87	109.25	107.71	108.02	105.17	109.66	104.35	103.75	104.07	106.25	107.11	106.31	105.99	106.69	106.76	103.43	109.96	104.96	104.67	106.48
107.17	105.88	107.71	105.18	103.89	106.64	107.81	106.82	104.63	108.28	104.22	104.05	109.54	105.27	106.62	106.45	107.93	105.97	108.8	106.96	105.26	109.14	105.38	106.11	105.11	105.47	106.76	106.01	105.41	104.2	105.91	107.26	106.22	102.33	107.12	106.2	106.35	104.94	105	106.21	104.84	106.24	107.83	106.92	100.81	103.45	103.77	106.9	109.11	106.43
105.41	105.79	108.08	106.98	104.95	105.28	105.28	106.63	103.71	107.89	105.27	103.51	106.85	104.58	104.61	103.5	105.85	106.04	103.55	105.94	106.22	104.55	106.53	105.07	102.75	106.14	104.65	106.78	106.91	105.68	105.38	108.66	105.76	108.5	103.3	105.46	105.63	104.1	106.99	105.16	106.68	104.22	107.96	107.89	104.84	107.99	106.47	104.46	104.14	104.58
107.06	104.48	106.07	109.87	111.83	108.53	108.71	109.04	107.39	107.14	109.56	106.1	109.44	107.1	108.27	109.81	109.88	107.68	111.29	110.33	108.34	107.47	105.57	108.56	111.76	106.91	110.21	108.19	106.35	108.59	110.11	109.39	109.44	108.43	106.34	109.11	108.99	107.58	108.15	108.09	106.61	108.64	107.7	108.73	108.27	109.75	106.74	109.45	107.93	111.26
99.501	98.905	100.33	102.34	101.44	99.712	100.01	100.41	100.61	100.19	102.09	97.451	100.48	100.74	100.52	99.269	98.543	100.01	100.16	99.465	96.244	101.58	101.61	98.221	101.47	100.4	99.223	100.93	101.25	98.392	101	102.07	102	98.6	97.197	101	100.91	99.03	102.53	99.72	100.14	99.829	96.792	100.62	102.52	103.44	98.698	101.36	99.733	99.352
96.585	98.751	99.413	101.05	99.216	97.559	98.434	100.11	97.229	98.156	95.673	93.95	98.046	100.39	101.04	96.699	97.777	96.879	97.016	94.831	98.637	99.685	98.158	96.406	100.48	96.756	97.615	96.909	98.308	96.967	99.738	99.51	102.13	100.98	99.488	98.399	99.26	99.234	101.97	100.73	100.2	99.891	97.978	99.95	98.697	96.509	100.1	97.19	98.642	97.085
107.63	109.82	109.91	107.93	108.01	109.12	107.11	110.31	109.82	104.47	107.48	108.63	109.6	107.42	106.18	106.82	110.94	108.07	104.98	110.53	107.17	105.17	108.75	107.71	105.21	107.8	107.18	108.3	109.18	106.73	110.56	108.59	108.53	107.17	105.51	106.39	106.29	110.12	110.74	108.11	107.94	107.71	108.55	107.19	107.17	112.34	108.44	109.44	106.96	108.81
105.16	105.49	107.64	108.72	104.37	105.61	103.51	109.11	105.79	105.92	106.38	107.12	104.04	109.29	106.43	104.08	106.02	103.92	103.82	105.55	106.59	102.62	105.3	105.54	110.65	107.1	106.61	103.89	104.51	106.64	103.69	106.93	107.71	105.87	104.47	106.46	105.17	108.37	104.43	107.54	105.85	106.08	106.45	106.47	109.96	107.61	104.82	106.17	108.93	106.3
106.18	109.03	107.31	104.8	106.95	109.57	102.47	110.79	107.19	106.77	108.22	107.15	106.38	102.69	103.13	106.01	105.93	106.22	104.02	103.59	104.74	105.45	105.39	108.27	105.82	106.13	109.32	107.97	107.1	105.67	104.7	106.06	106.8	104.36	104.77	106.6	108.58	107.74	105.98	105.08	104.94	105.74	106.34	108.62	105.99	104.41	107.7	105.15	106.97	107.74
110.81	115.4	112.79	108.29	107.35	111.4	114.25	110.25	110.69	109.08	107.42	110.35	110.64	105.74	109.33	108.31	111.07	110.31	114.18	110.66	109.59	112.99	110.14	112.87	109.97	109.07	108.62	111.83	111.35	111.96	111.03	110.07	110.22	112.6	110.71	111.41	110.75	112.41	109.49	112.95	109.98	112.43	113.05	110.48	112.89	112.09	110.57	109.79	108.65	108.23
99.708	103.32	100.88	98.283	103.67	99.534	97.632	102.27	97.817	98.682	100.83	103.42	101.16	98.472	98.047	98.408	97.969	100.88	98.876	99.399	99.556	99.673	100.03	100.93	101.28	100.43	102.48	100.83	102.56	100.67	101.77	96.515	102.4	101.42	100.66	103.25	100.74	97.521	98.761	102.47	101.03	98.885	100.27	102.15	99.531	100.91	101.34	101.77	100.31	101.39
105.88	105.1	106.28	105.25	105.72	106.49	104.51	104.82	105.04	106.19	106.58	105.06	104.76	104.35	110	105.26	108.23	106.59	105.61	105.19	103.64	102.93	104.53	103.61	106.43	106.56	106.43	105.98	104.72	104.64	106.73	106.48	108.01	105.73	105.17	105.83	106.95	104.17	105.87	106.26	104.57	104.21	107.25	107.54	103.4	105.81	103.03	105.96	106.69	103.94
108.28	109.12	107.72	109.25	106.75	108.73	105.9	106.34	108.25	108.06	107.64	111.37	109.04	110.46	107.91	107.09	110.83	108.02	110.2	110.5	109.88	108.27	110.4	108.48	107.55	106.95	107.06	107.46	107.28	106.44	108.99	112.12	106.72	107.36	108.01	105.78	106.02	108.43	108.52	106.53	109.77	104.46	109.69	106.45	104.58	109.93	107.17	106.67	103.85	109.72
109.57	111.06	106.36	107.03	106.98	109.16	105.37	109.14	103.74	108.89	108.4	109.36	107.32	108.55	111.82	107.95	108.65	109.02	109.92	107.07	107.79	111.59	106.72	113.58	109.15	105.99	108.04	107.56	107.34	111.98	107.87	109.4	108.88	110.71	108.17	110.19	110.18	106.39	107.57	111.31	106.18	106.19	108.08	107.43	109.08	110.94	110.26	110.03	107.58	109.23
106.67	106.39	102.89	102.82	106.92	103.73	105.51	103.44	105.98	105.43	104.76	107.08	104.63	105.15	106.7	105.62	106.55	106.64	105.7	105.03	106.24	105.32	105.2	102.57	104.91	103.26	105.61	107.46	107.4	103.11	104.45	104.91	104.36	107.48	104.09	103.73	103.82	106.89	108.47	104.81	105.76	105.34	104.74	102.16	105.38	104.48	106.32	103.43	105.23	106.89
107.51	106.78	108.71	107.12	106.25	110.48	106.71	112.78	105.52	108.7	109.08	107.8	110.96	103.86	107.08	105.25	108.57	107.2	108.2	109.68	109.42	110.33	108.84	107.39	108.58	107.29	109.32	108.8	107.66	105.27	109.98	105.75	109.86	111.27	108.83	109.08	106.78	108.22	107.35	106.72	109.55	108.05	107.01	110.1	107.55	107.27	109.14	110.18	108.5	104.56
110.66	109.39	110.65	107.87	106.4	107.24	110.54	111.99	104.6	109.01	106.73	111.57	112.37	106.08	107.89	110.15	110.68	107.38	109.59	112.37	108.81	111.41	108.06	108.96	110.31	109.43	108.49	111.12	107.44	108.59	106.8	109.37	106.74	105.75	110.26	107.44	109.42	105.12	108.8	107.32	111.12	106.92	107.41	110.27	108.32	108.06	111.22	106.66	106	110.39
109.99	106.74	107.26	108.28	107.1	107.62	104.94	106.22	104.34	105.38	105.4	104.15	104.32	104.14	108.15	103.43	110.26	106.07	106.55	105.87	106.17	104.63	107.48	105.75	104.95	105.97	105	106.78	104.91	108.45	105.47	103.55	107.37	104.31	106.7	107.31	107	105.78	107.08	104.91	107.9	109.08	105.28	107.41	106.31	105.25	108.97	109.43	107.4	106.88
104.17	106.18	105.19	106.42	107.85	106.96	107.61	104.07	105.18	106.03	104.98	104.85	107.57	106.2	105.82	106.32	109.56	105.81	108.16	106.68	106.32	108.91	104.61	106.14	104.84	104.27	103.67	106.81	104.29	106.34	104.23	107.82	102.67	105.07	108.18	104.81	105.57	102.93	106.21	106.85	106.64	106.53	104.75	105.54	104.36	104.76	105.62	103.6	104.85	105.65
103.73	101.71	105.12	105.68	109.92	108.53	109.44	107.22	106.2	108.18	108.44	104.21	108.83	107.36	106.21	107.87	106.11	105.42	107.52	105.42	104.51	107.08	104.77	106.61	108.86	106.06	106.91	108.81	106.38	107.97	107.02	105.24	106.04	105.84	106.36	106.9	109.02	107.74	103.11	106.75	107.53	106.97	106.56	109.22	108.24	106.56	104.11	106.95	104.41	107.73
100.1	100.98	102.09	103.24	100.43	103.14	102.4	101.28	99.757	102.82	102.02	98.689	101.19	101.56	99.855	101.08	100.43	102.35	100.83	101.13	100.93	101.43	102.15	99.583	100.37	100.58	103.72	103.91	99.009	103.07	103.11	102.75	102.45	102.65	103.31	99.24	99.063	101.12	100.07	101.7	101.38	106	100.17	96.718	98.774	100.12	98.114	98.027	103.18	99.477
97.487	98.242	98.541	97.831	98.788	98.781	98.77	99.002	99.057	98.775	100.88	100.54	96.364	99.47	101.41	101.32	100.33	100.22	98.879	101.07	100.44	99.424	97.48	98.054	97.58	97.003	98.794	100.23	97.709	99.318	98.475	100.24	98.331	97.414	99.798	98.502	99.451	102.1	98.713	97.416	97.434	101.21	98.89	95.748	99.384	97.313	100.58	100.59	101.24	98.886
100.71	102.18	96.169	100.34	100.67	103.21	103.19	99.736	98.657	99.544	98.177	101.72	98.901	103.15	99.416	102.86	101.5	101.06	100.31	100.1	98.703	104.21	99.881	98.753	97.611	99.791	97.304	99.902	98.394	102.19	98.855	101.4	100.67	97.609	101.19	102.15	104.01	99.718	99.514	105.05	100.26	98.97	100.19	101.4	98.533	100.19	102.19	101.07	100.75	99.955
100.75	98.819	99.694	100.27	102.85	99.626	100.65	99.567	101.86	102.87	99.792	98.993	103.26	102.14	97.788	102.97	101.75	103.44	102.11	99.582	100.53	99.736	102.3	97.773	102.75	102.69	98.939	97.662	96.049	99.409	99.393	101.47	99.442	101.7	100.75	101.24	100.65	98.76	101.06	102.56	99.613	97.873	100.69	104.24	98.186	101.46	96.306	98.141	99.275	100.02
106.2	102.19	106.42	105.91	105.08	104.43	105.04	104.34	104.09	106.63	107.06	105.69	105.7	107.19	107.59	106.99	105.53	108.76	105.27	109.36	102.54	104.77	103.85	103.08	106.18	103.89	104.6	105.56	104.41	105.63	104.35	105.87	106.8	102.83	104.79	106.73	102.41	106.49	106.24	106.57	105.33	107.68	104.41	105.77	104.57	105.21	105.2	107.23	106.36	105.46
100.49	100.61	104.49	100.94	100.86	100.02	101.46	99.623	99.582	103.24	97.901	102.41	101.21	102.17	99.173	98.599	101.11	99.854	101.78	98.275	98.995	99.514	100.82	101.74	99.56	98.838	101.33	100.8	99.387	102.03	98.693	97.475	102.33	98.093	100.45	102.68	101.69	100.54	100.96	101.72	99.106	97.628	100.75	99.597	101.48	99.219	101.62	99.622	102.1	98.397
105.45	106.6	106.47	107.43	105.19	104.55	106.66	111.33	106.03	107.25	104.91	106.94	105.72	106.83	105.63	105.38	106.15	104.85	101.65	106.79	107.25	106.1	105.4	104.77	104.75	107.24	105.93	105.33	106.58	103.03	103.86	104.78	106.89	105.19	105.34	106.01	109.4	103.57	109.01	101.92	107.1	104.98	105.68	106.29	103.94	105.76	104.28	103.23	105.46	105.01
97.164	98.05	97.471	96.604	97.965	101.09	96.3	94.747	99.201	97.175	98.416	100.51	95.83	97.573	99.589	96.997	98.579	98.713	96.482	99.415	100.86	95.009	99.286	95.123	97.808	96.292	95.89	100.82	97.19	99.176	98.692	100.24	98.084	96.689	99.683	96.739	100.81	98.079	97.207	98.082	98.453	99.251	96.664	93.132	95.893	97.784	96.129	100.29	94.738	99.579
104.25	104.51	106.13	106.32	106.54	107.41	107	105.44	108.24	102.31	104.61	106.83	106.57	105	105.7	105.9	106.98	106.22	106.97	107.45	106.62	108.49	105.08	104.78	106.64	105.95	106.74	105.83	105.89	104.61	106.25	105.6	105.33	101.78	106.36	106.06	105.52	106.41	103.56	104.56	105.56	104.48	104.68	107.31	105.96	107.89	103.79	107.88	104	105.17
110.52	109.91	105.27	110.99	107.98	109.09	108.6	108.48	108.49	111.1	109.54	107.59	109.14	109.7	110.99	110.96	109.21	109.63	108.54	106.83	109.6	109.91	107.96	108.8	109.76	108.11	110.37	107.78	109.59	112.53	106.24	106.95	105.61	108.06	106.45	111.5	105.72	109.7	107.07	110.73	107.63	108	109.6	109.28	108.56	107.57	106.53	106.41	109.04	109.54
104.32	106.81	108.4	108.51	107.09	108.93	109.43	108.15	109.77	108.13	107.45	106.54	110.04	106.34	105.89	108.62	105.01	110.2	104.59	107.8	108.78	106.33	107.7	106.19	109.62	110.41	108.12	108.54	109.68	110.99	111.07	106.81	109.9	109.11	108.09	111.92	107.95	108.36	110.01	111.69	108.28	110.59	105.41	105.89	108.5	109.45	107.04	105.06	107.42	108.12
111.34	109.05	112.56	108.58	113.06	113.36	108.15	111.74	115.09	111.2	109.08	113.43	110.88	110.29	110.12	110.98	113.31	110.45	112.92	111.43	111.18	108.41	110.59	110.2	111.45	109.61	110.87	112.01	110.71	108.69	112.54	110.62	111.68	110.58	105.46	110.1	110.21	114.82	110.64	111.08	110.6	112.11	111.29	108.22	110.84	110.74	113.08	105.67	106.89	108.41
106.43	104.52	106.37	106.41	105.23	109.42	108.57	106.73	104.16	104.67	106.34	104.79	108.18	105.45	105.79	104.45	107.11	104.75	106.96	105.88	105.13	105.72	105.62	107.77	107.19	104.92	105.58	107.31	107.36	106.79	107.58	104.37	108.35	104.04	105.5	107.52	106.98	105.81	106.42	102.95	107.61	107.42	108.34	108.71	105.66	104.66	107.75	106.49	107.16	106.06
106.7	106.55	106.85	106.91	108.26	108.01	105.39	105.1	108.41	105.73	104.89	107.29	107.21	107.74	106.91	105.56	107.01	108.63	105.08	104.8	104.19	102.14	109.36	108.96	107.37	107.34	104.11	105.2	105.8	103.52	105.18	106.82	106.32	108.8	108.96	106.99	105.21	104.03	108.34	104.74	107.26	104.76	106.33	104.88	108.82	105.69	108.71	104.4	107.84	106.33
104.68	105.73	106.18	104.44	106.85	105.56	106.81	107.73	105.25	110.51	105.41	109.55	105.48	105.89	104.28	108.78	105.32	103.77	107.95	105.81	106.83	104.5	108.27	107.72	104.9	107.02	104.92	105.78	104.29	103.51	107.97	105.76	106.43	105.25	108.17	107.48	103.94	108.94	108.21	104.71	102.96	107.03	102.72	103.64	105.29	106.85	108.03	106.19	106.74	109.43
102.17	100.06	99.876	100.92	101.83	101.38	102.49	95.966	103.57	102.88	104.23	98.979	101.58	100.05	101.36	101.55	98.391	100.13	100.25	103.29	101.39	99.226	100.95	102.03	99.958	95.473	97.86	102.51	98.887	103.72	102.52	100.01	97.928	101.66	100.97	100.74	98.898	100.1	103.03	102.33	104.04	101.26	99.531	101.82	104.03	101.89	103.32	102.86	100.89	97.729
108.1	110.56	110.82	109.37	109.15	110.76	109.48	109.16	108.5	110.44	108.02	108.46	107.32	106.92	108.38	108.22	109.73	107.4	107.43	110.65	105.4	104.42	105.71	108.67	111.06	108.88	110.03	109.37	106.27	106.3	109.34	108.3	111.23	106.37	108.7	108.27	104.5	108.5	107.62	108.19	108.47	108.26	109.33	112.18	106.59	107.54	108.24	107.64	110.2	109.49
107.78	110.83	108.76	108.37	108.04	109.91	110.04	110.21	109.25	108.88	107.9	108.44	108.65	106.95	108.65	109.47	107.29	106.2	110.7	109.89	107.48	105.44	111.19	107.75	108.13	111.86	105.56	107.51	107.24	109.43	109.98	105.14	108.62	107.7	108.03	109.99	109.58	104.38	109.05	109.73	111.92	109.01	109.34	106.55	109.58	108.89	104.69	108.74	107.04	107.17
109.22	106.82	107.52	108.63	106.38	107.89	111.04	110.41	108.16	108.85	108.6	109.99	107.9	109.05	108.5	112.5	107.43	110.51	107.55	111.3	108.53	108.38	109.85	108.88	109.78	108.53	106.49	110.91	106.62	109.13	109.94	110.69	107.28	105.96	109.56	106.5	107.72	108.48	111.17	105.56	108.11	109.1	107.32	107.79	111.63	111.55	109.76	109.64	106.02	107.52
106.46	106.44	109.96	100.66	106.13	107.03	106.71	105.84	106.22	107.54	103.45	109.04	106.09	105.31	106.36	104.79	106.99	105.82	108.17	105.68	107.7	108.77	108.16	105.83	105.94	108.59	104.88	104.85	106.21	106.85	106.82	104.59	104.05	103.66	108.7	106.55	106.69	107.61	106.02	102.48	104.75	108.95	103.62	106.01	102.94	103.71	106.74	104.27	107.95	106.91
100.7	96.269	98.272	100.95	97.35	97.175	100.01	96.988	98.692	97.758	96.694	97.692	98.688	100.53	98.86	98.66	99.236	99.413	98.972	99.734	98.687	96.285	97.439	98.604	99.401	99.024	98.443	98.982	97.09	98.255	100.42	99.199	97.205	97.833	97.582	97.274	100.24	97.593	98.401	95.868	96.927	97.992	99.003	95.632	95.721	97.606	96.583	100.04	98.285	99.988
107.9	107.83	105	109.15	109.33	110.26	108.92	107.91	108.39	106.86	108.79	107.82	108.9	110.91	106.39	110.06	108.4	108.83	107.99	109.45	104.65	108.09	109.51	111.7	107.29	105.82	106.91	112.17	108.21	107.58	109.75	107.41	110.13	105.7	107.62	107.07	109.78	110.47	110.09	104.83	107.69	106.92	105.45	109.3	107.34	111.93	109.59	108.52	104.28	108.78
104.69	107.92	109.47	105.74	104.66	104.18	106.06	107.28	109.65	108.71	105.1	104.93	105.03	108.73	106.4	106.58	107.38	106.86	105.3	104.5	108.31	107.37	106.19	107.89	104.93	105.85	106.41	108.74	106.33	103.84	102.47	106.42	105.17	105.51	106.52	103.31	109.06	105.47	103.74	104.12	107.03	105.12	105.13	108.33	105.96	106.4	105.04	107.29	109.3	105.73
112.21	110.54	111.66	112.34	107.46	111.72	116.1	110.39	112.03	109.69	108.18	108.17	111.64	111.89	107.48	106.28	112.36	111.64	110.47	112.43	108.52	111.85	107.69	112.04	111.69	113.67	108.36	109.13	108.38	113.59	109.82	110.71	108.17	109.06	109.59	109.97	111.12	109.6	109.74	107.71	108.86	108.59	111.8	110.83	110.52	108.87	113.5	110.9	113.13	108.36
104.18	105.62	104.73	106.24	105.55	103.35	103.88	104.96	106.65	106.59	106.82	106.53	107.35	108.2	107.38	104.62	106.08	104.28	104.9	105.66	104.62	106.11	106.56	104.86	106.75	103.74	103.98	105.19	106.96	106.36	107.34	105.49	104.98	107.04	106.5	104.72	105.11	109.59	106.15	107.54	103.25	105.03	104.52	106.53	109.25	108.19	105.22	107.61	103.66	108.07
103.93	103.34	102.94	101.77	104.42	102.28	98.459	101.01	103.29	104.96	104.89	104.61	105.4	101.72	101.9	102.23	99.878	102.74	102.4	104.6	99.945	101.81	102.97	102.2	101.32	102.39	102.55	102.48	102.73	104.41	101.05	104.18	102.81	103.32	103.67	101.78	104.48	101.23	103.43	100.99	103	103.89	104.45	102.61	104.35	99.85	102.86	102.9	100.48	102.82
103.88	104.31	105.62	104.8	106.72	103.44	104.98	105.97	106.95	105.57	104.95	104.74	105.59	109.3	109.03	108.33	107.02	105.69	106.53	105.23	106.61	106	105.98	105.91	102.68	105.86	101.96	103.66	107.01	109.15	105.89	107.84	109.81	107.19	106.92	105.36	102.4	107.24	106.28	102.68	106.37	105.41	105.82	106.63	103.91	107.23	106.84	108.92	103.4	105.86
96.896	99.29	99.256	99.543	98.111	102.09	101.24	97.65	101.09	97.892	99.483	100.47	94.981	98.221	97.773	98.763	98.778	100.88	98.947	100.08	99.857	99.732	100.22	99.571	97.611	97.262	98.548	99.97	99.216	98.4	97.144	99.8	99.697	97.082	96.131	98.233	96.427	96.67	98.91	100.35	99.851	100.62	98.314	99.21	100.11	94.625	102.04	98.496	101.43	97.497
105.01	102.69	107.36	107.61	108.71	107.69	104.38	105.82	107.91	107.41	104.78	108.33	104.88	110.04	105.95	108.72	109.32	105.87	108.26	107.43	109.26	106.42	106.2	106.1	105.93	109.84	108.14	107.63	110.48	110.71	105	103.05	105.9	105.75	108.39	106.97	105.63	104.64	107.89	106.3	107.05	105.64	106.27	104.89	107.91	105.54	103.5	108.18	106.31	104.67
102.56	99.409	99.782	97.221	99.372	99.368	101.23	101.14	99.504	98.076	99.909	102.61	96.487	99.124	97.14	102.07	101.82	102.46	100.66	99.792	102.25	102.69	101.66	100.07	103.47	100.2	100.58	102.15	101.95	102.35	99.924	103.5	99.424	99.881	98.967	98.75	101.82	101.14	98.602	102.88	100.46	100.92	97.571	100.56	100.32	101.7	101.88	98.209	100	99.186
97.845	98.377	100.84	99.053	103.87	102.5	100.86	100.91	101.53	99.626	100.43	101.19	100.46	101.33	100.59	99.763	105.01	100.58	103.05	100.57	101.43	100.9	101.91	100.4	101.51	100.99	97.59	102.49	99.623	99.051	99.41	104.19	102.94	104.13	98.362	98.683	102.73	102.83	104.76	99.739	100.68	101.59	102.29	100.18	99.064	103.75	101.87	101.06	103.32	99.879
104.75	106.23	106.85	107.66	106.94	107.66	109.18	105.91	106.62	105.28	108.18	109.5	107.34	110.14	105.14	108.76	108.55	106.33	106.8	107.57	104.4	107.18	104.83	105.9	103.24	107.51	106.38	105.15	104.28	105.78	104.58	106.55	106.98	107.55	103.59	107.15	104.69	106.36	104.64	109.86	106.64	105.85	106.85	104.36	106.59	104.51	107.05	106.24	106.27	106.96
101.27	95.451	93.831	100.12	96.93	97.748	97.337	101.15	95.427	100.46	97.587	93.276	98.918	101.87	97.351	98.559	99.714	99.016	95.841	100.29	99.229	96.879	97.833	100.42	101.32	96.344	101.4	97.126	99.758	100.18	99.303	98.448	96.375	98.692	97.7	100.86	100.87	97.621	97.395	100.96	101.21	100.88	97.229	96.939	97.915	97.527	102.69	98.101	97.313	96.274
106.89	104.03	104.78	104.23	106.74	105.18	105.36	105.39	106.36	109.07	109.54	105.52	102.77	106.03	107.96	105.88	103.29	106.54	105.51	107.15	107	106.83	107.82	104.71	110.08	103.94	107.85	108.31	106.66	106.69	108.75	106.49	102.48	106.68	105.34	108.79	109.21	106.62	105.88	104.99	109.02	105.64	102.92	105.06	106.07	105.07	107.46	107.12	110.4	108.16
106.64	108.76	103.9	105.93	105.51	105.33	104.75	107.14	107.02	106.26	107.89	107.11	104.05	107.08	105.71	105.6	103.77	107.14	106.37	102.87	105.89	103.4	103.59	106.15	107.32	106.31	106.8	107.95	106.1	107.93	103.45	106.37	109.06	104.22	107.52	108.9	104.87	104.75	103.07	108.87	108.95	110.03	108.44	103.97	104.45	106.01	105.55	107.45	109.46	105.16
108.5	108.62	108.56	108.87	106.18	110.26	108.7	105.14	113.04	105.7	110.41	105.86	110.43	107.28	108.81	108.68	109.24	108.15	108.91	107.06	106.99	109.5	106.51	106.94	108.36	108.02	107.68	107.26	108.47	107.23	111.66	107.26	110.35	107.61	107.55	109.03	108.66	109.07	109.22	108.02	108.78	105.71	107.78	108.38	107.99	109.24	111.17	108.46	107.75	109.95
98.617	94.683	100.42	96.649	97.45	98.966	96.716	98.863	100.64	97.432	96.922	98.057	96.983	95.226	97.884	97.686	99.495	98.785	97.861	96.759	98.027	100.47	97.574	102	97.631	100.25	100.31	99.911	99.255	99.965	99.505	95.683	101.06	99.054	99.499	103.65	99.225	99.894	99.544	99.749	97.97	98.456	97.902	98.182	98.856	97.306	99.383	98.612	98.597	97.603
110.41	107.46	107.03	110.83	104.86	109.9	107.14	110.18	108.08	108.91	106.41	109.61	107.41	109.36	106.02	111.1	106.99	106.78	105.06	107.71	108.01	107.74	106.65	106.72	107.42	108.52	112.02	107.97	109.12	108.22	107.65	107.88	107.9	109.28	108.58	109.18	108.72	109.66	108.23	109.82	110.55	109.87	108.54	105.46	109.71	108.99	108.81	109.03	109.6	107.23
106.21	105.61	104.48	103.16	104.99	108.61	104.63	104.64	104.35	102.46	107.62	107.15	103.45	105.82	105.94	109.21	106.42	106.09	106.6	105.06	106.99	106.5	104.86	107.21	104.46	106.82	107.66	106.9	103.87	106.85	104.62	105.91	109.45	105.12	109.07	107.06	105.07	105.01	105.39	106.82	103.77	106.95	105.57	109.05	104.3	104.26	104.34	107.86	104.46	106.86
108.28	109.15	112.28	109.16	108.38	108.44	108.94	110.9	110.69	109.94	112.48	108.27	112.75	111.9	110.47	111.97	110.27	110.79	108.78	109.01	111.97	109.15	107.27	112.64	112.11	108.21	112.06	108.73	110.2	108.95	107.75	110.88	107.9	110.9	113.02	111.33	109.87	112.23	110.25	109.26	109.01	112.86	108.43	112.49	109.01	109.9	111.17	109.88	110.05	110.08
111.62	111.92	107.72	108.02	107.61	108.28	106.76	104.68	111.02	108.54	110.42	106.48	110.06	107.01	109.04	111.15	108.59	111.22	108.12	110.69	106.43	108.66	109.14	106.12	107.95	107.54	111.2	110.84	108.71	109.65	107.92	110.3	109.5	109.51	110.28	108.98	112.01	106.6	108.36	106.7	108.86	107.68	108.91	108.27	109.33	109.91	109.06	108.04	109.17	106.64
106.41	106.69	108.13	108.33	108.39	109.73	107.56	109.37	111.65	105.94	107.46	107.34	110.23	109.66	108.57	105.03	108.54	108.11	104.26	109.54	108.89	108.3	105.69	110.14	107.44	106.85	108.93	106.15	109.71	110.85	108.99	107.79	107.02	109.45	107.02	106.37	104.6	110.19	110.39	107.21	107.83	109.52	107.17	105.09	108.3	105.7	108.02	110.46	111.02	108.96
108.32	106.26	109.9	106.34	108.92	107.81	109.97	107.96	108.18	106.8	105.53	110.21	110.5	107.94	107.62	112.23	103.25	108.1	109.51	108.59	108.99	107.97	105.41	108.5	108.67	105.16	107.97	111.46	107.57	110.54	109.04	109.19	108.62	111.01	107.39	110.32	108.01	109.65	109.64	109.26	112.35	107.09	109.32	107.49	105.89	106.09	107.73	109.84	109.76	109.34
107.9	106.23	108.16	104.27	108.15	105.41	105.13	107.93	106.91	104.84	105.92	108.35	108.51	105.36	106.44	107.69	106.41	105.2	105.72	108.32	105.68	109.58	107.04	107.34	106.87	106.79	108.01	108.99	107.56	106.18	105.57	105.48	107.91	109.41	104.5	106.19	105.38	106.52	105.45	107.17	107.86	107.8	107.7	104.86	106.83	106.8	102.34	106.36	105.81	105.24
106.67	106.4	110.85	110.56	111.5	108.64	110.91	110.35	110.57	109.58	109.48	109.76	110.11	109.34	110.75	106.59	110.54	113.2	109.87	108.48	110.4	110.6	110.37	110.05	110.13	112.98	109.93	112.01	110.33	110.28	109.27	110.68	108.84	111.74	106.23	108.43	108.27	110.94	109.32	109.57	111.42	110.5	110.56	110.97	111.97	109.6	110.77	111.55	110.61	112.11
100.96	101.18	100.51	100.32	103.29	104.64	99.322	101.13	100.7	102.63	107.44	100.31	101.76	105.05	103.23	103.36	100.83	100.59	103.24	105.07	102.47	102.83	100.28	102.27	101.68	103.49	100.6	105.97	104.69	99.345	103.01	101.62	105.98	101.38	103.06	101.2	101.77	105.05	104.36	101.54	101.4	105.04	103.67	100.5	103.1	102.46	100.27	103.15	105.97	102.94
104.46	107.08	107.1	103.71	106.13	107.1	105.02	105.11	106.25	107.25	105.12	104.2	103.5	106.8	104.74	104.34	104.4	107.72	106.56	107.1	107.8	107.81	107.47	106.54	107.41	104.77	102.88	107.63	106.32	107.96	107.18	107.22	104	105.2	107.68	106.61	108.33	105.37	101.91	106.47	105.34	106.98	107	109.31	108.49	108.34	103.98	102.37	103.79	107
110.07	109.63	108.35	107.8	108.77	107.81	108.29	109.35	106.84	108.91	108.88	106.58	109.24	108.43	109.02	105.05	108.43	107.24	108.19	109.69	109.23	106.02	108.95	110.6	107.79	108.77	108.46	106.14	110.51	105.98	109.5	106.4	104.96	108.66	108.56	107.7	107.11	106.32	111.02	108.6	105.2	108.61	109.98	111	107.52	105.87	109.12	108.92	112.09	107.5
110.08	113.94	111.52	110.43	110.21	110.52	110.89	108.32	112.23	110.61	109.36	111.46	109.1	110.23	111.39	109.25	110.07	107.26	112.16	106.95	109.32	110.31	110.1	109.5	109.99	105.95	110.26	108.86	111.69	110.37	105.68	112.28	109.22	111.48	108.87	110.51	110.58	110.74	111.61	110.93	110.41	110.17	111.97	111.98	111.78	111.82	111.66	111.05	108.1	109.74
106.01	110.33	109.34	109.23	109.84	106.9	105.63	107.2	106.7	107.61	110.54	105.83	107.76	105.75	110.8	107.4	106.9	106.5	105.98	106.67	110.27	107.58	109.08	108.59	105.98	107.55	105.15	111.06	109.67	109.95	109.6	105.47	106.15	106.74	107.67	107.08	105.97	108.88	107.76	108.6	108.53	106.89	106.89	107.75	106.54	105.09	109.37	106.38	111.25	106.69
98.148	100.96	101.84	98.549	99.015	99.75	103.5	102.22	99.748	98.744	101.13	101.84	101.93	99.787	101.89	101.27	100.34	99.483	100.63	101.82	101.68	104.96	97.564	99.173	100.66	103.47	100.06	102.25	100.03	102.85	102.91	102.66	100.53	96.918	98.495	100	101.54	102.59	99.772	102.01	99.98	100.81	99.953	99.547	98.865	103.68	99.936	99.741	102.22	102.25
106.53	108.57	107.55	106.47	109.94	110.78	107.04	108.28	106.94	106.87	108.5	109.18	106.69	104.94	109.19	106.93	104.86	108.45	106.26	106.33	111.15	106.46	107.43	106.72	108.39	106.55	111	105.81	107.37	106.82	108.04	106.47	107.42	109.04	109.65	108.98	108.54	109.54	105.65	108.75	108.3	108.56	109.59	106.19	111.76	107.28	107.33	113.44	108.09	110.85
103.55	106.19	106.18	105.02	105.91	106.73	106.05	105.84	107.94	106.71	105.45	105.54	107.05	105.85	109.5	109.24	108.35	108.87	104.82	106.13	108.84	106.38	110.1	106.99	107.04	105.91	106.96	104.58	104.81	108.93	103.15	109.31	108.18	105.82	102.1	106.07	103.72	104.26	102.9	105.31	106.23	103.92	104.42	108.79	104.77	105.94	107.98	108	110.37	105.42
101.07	100.94	101.79	103.05	100.12	102.14	100.59	99.985	102.37	100.89	98.06	101.58	100.37	98.318	100.48	102.58	99.046	97.268	101.57	102.56	100.29	101.52	99.202	101	102.69	103.15	103.23	100.53	96.754	101.74	102.94	99.959	100.78	99.059	101.12	102.53	99.269	101.6	103.24	97.906	102.1	99.553	99.545	104.21	98.974	99.621	101.03	102.31	101.7	102.81
109.33	106.24	107.05	105.8	107.66	110.14	105.45	108.03	105.85	110.55	111.14	107.19	109.01	105.6	104.09	110.14	109.01	108.02	105.37	109.3	107.29	107.41	106.04	107.84	105.43	107.87	107.41	108.96	108.64	108.98	107.14	107.83	109.52	107.51	107.02	109.1	106.55	111.2	109.73	108.4	110.77	112.83	110.15	108.71	110.03	109.46	106.3	109.7	107.2	107.22
105.98	106.89	107.81	104.79	106.7	106.32	105.71	105.38	102.95	105.58	106.56	102.37	104.63	106.02	107.66	105.43	105.84	107.36	106.67	107.56	105.71	108.03	108.23	105.64	107.47	105.69	104.08	104.85	102.59	106.66	106.12	105.27	106.8	105.25	107.9	103.48	105.36	108.66	103.46	107.13	108.18	103.71	101.71	107.8	106.67	104.5	105.39	108.04	106.14	104.72
107.09	105.85	106.36	105.48	107.16	104.74	104.83	105.22	106.31	108.36	105.16	107.74	108.19	107.92	104.56	108.51	107.17	104.69	105.14	106.08	105.5	104.42	104.74	103.44	103.88	107.95	106.51	106.08	105.3	105.71	106.07	105.95	102.14	105.82	105.46	107.78	104.81	104.24	103.91	104.25	102.51	108.1	104.59	107.28	103.33	104.99	105.86	107.44	105.46	107.19
109.54	113.13	112.51	111.52	113.09	110.29	108.65	110.55	111.86	108.16	111.43	109.97	104.87	108.56	107.51	111.23	108.38	110.52	108.13	110.61	112.7	110.01	107.61	110.18	110.2	109.73	110.61	107.36	113.05	110.63	112.61	108.45	110.51	108.99	109.91	111.51	115.15	110.48	110.08	109.49	107.99	111.71	114.31	109.68	112.04	113.67	109.59	111.83	111.72	109.51
106.49	109.12	111.68	108.35	107.99	111.79	109.43	105.57	110.85	109.91	110.06	109	107.54	108.94	105.2	110.64	108.81	112.49	106.42	106.87	109.64	110.25	107.79	108.91	109.75	109.52	109.3	108.12	105.78	108.4	111.01	104.48	107.99	109.75	109.29	106.82	109	109.54	109.8	107.1	109.06	110.05	107.66	108.53	109.29	106.99	109.82	111.7	104.69	107.59
96.333	99.701	97.927	98.563	100.22	97.898	98.765	99.324	99.544	99.884	100.82	101.5	100.89	101.06	101.07	101.99	99.837	100.23	101.33	101.01	98.681	100.11	99.98	97.429	98.558	98.365	100.51	98.971	98.551	101.4	99.624	100.72	103.5	99.329	100.61	99.802	98.963	102.23	99.222	99.151	104.58	98.618	100.97	99.981	99.017	101.28	99.323	101.53	99.783	103.49
107.01	103.77	104.63	103.27	107.99	102.74	105.43	107.49	105.41	106.05	105.43	105.16	106.99	105.32	108.72	102.61	102.66	105.39	105.71	105.8	105	105.07	104.18	105.2	102.98	105.89	105.51	102.66	105.87	106.73	105.91	109.02	108.67	109.47	106.41	103.15	108.97	106.69	104.55	107.65	106.33	105.54	102.97	105.98	106.45	103.02	106.37	102.93	104.53	104.02
108.26	107.85	108.86	106.51	109.24	109.52	108.15	112.13	109.04	105.82	111.36	106	106.6	106.07	108.29	107.76	108.56	106.08	110.42	109.43	108.54	109.32	109.56	108.52	109.02	109.43	110.47	107.71	108.34	107.61	107.53	109.29	109.27	105.42	107.69	106.69	110.04	107.91	107.89	109.19	108.06	106.82	108.59	106.13	110.63	108.89	110.54	108.24	107.9	106.88
108.79	106.96	110.1	107.12	106.44	109.32	106.73	107.72	112.31	106.3	107.14	105.46	110.89	104.62	110.64	108.86	110.08	107.69	107.86	110.48	108.23	107.73	109.97	107.83	107.67	110.04	109.18	107.18	110.46	106.97	108.54	105.68	111.68	106.77	106.92	107.25	107.7	105.85	107.96	111.68	109.51	105.99	106.8	113.63	110.63	105.39	108.63	107.14	110.53	107.02
106.56	108.44	108.31	108.46	111.74	107.11	108.61	106.28	106.7	109.27	107.71	109.81	107.72	110.76	108.28	107.81	108	106.62	111.06	105.97	108.71	108.29	112.39	108.43	107.44	105.64	108.96	106.61	107.47	106.62	107.24	106	107.93	108.24	113.22	108.17	104.03	108.14	106.56	106.96	104.08	107.8	109.5	111.42	106.98	108.57	110.9	109.63	108.85	107.24
101.22	98.619	99.94	100.1	100.65	100.97	97.016	97.944	99.944	98.585	103.79	98.949	100.74	100.5	99.806	95.48	97.267	97.494	100.08	100.41	97.257	98.884	100.78	97.511	99.871	100.09	101.02	99.916	97.629	97.807	98.296	98.771	96.968	98.562	99.676	98.205	97.77	97.302	100.36	100.4	98.826	98.542	99.296	97.773	99.24	100.09	100.02	97.733	97.991	97.388
98.271	97.956	98.306	94.886	96.923	97.725	98.144	98.875	98.553	97.738	99.309	98.456	97.955	97.446	98.466	97.183	100.61	96.936	96.356	95.369	97.81	99.335	96.802	97.222	99.558	98.05	98.281	96.038	96.449	98.937	98.997	96.682	96.288	96.068	97.626	95.682	100.62	97.978	96.938	96.741	100.63	97.523	95.727	97.769	98.034	97.058	97.638	99.672	94.568	99.907
105.94	107.19	107.6	106.31	107.14	107.44	107.81	106.93	109.03	106.07	108.91	111.01	106.46	109.87	108.23	108.74	107.98	105.34	108.31	110.85	103.37	106.18	109.92	109.3	107.38	107.46	105.47	106.54	108.47	108.94	106.62	104.79	108.4	110.06	104.76	108.59	106.72	110.04	110.05	107.99	109.37	106.53	106.55	106.01	107.73	108.35	107.39	108.79	107.04	106.71
103.2	103.66	107.52	108.86	106.06	106.79	103.84	103.23	108.79	104.97	105.77	105.74	107.26	106.55	110.83	106.85	105.1	104.49	103.39	103.25	109.54	109.17	107.47	107.26	106.39	105.15	106.18	107.21	107.67	106.62	105.27	105.95	107.77	105.08	104.09	103.88	107.4	107.8	107.16	106.52	102.97	103.84	104.47	105.28	104.82	107.08	106.72	104.7	103.58	106.54
98.073	100.44	98.975	96.874	99.871	98.049	98.158	99.917	99.769	97.991	97.873	95.813	95.586	100.67	99.32	101.09	99.35	99.156	97.342	98.757	100.36	96.141	98.986	97.413	100.1	99.878	100.4	100.02	97.381	100.98	99.645	99.034	96.158	98.296	95.693	99.407	99.08	99.212	97.637	100.09	94.638	97.732	98.899	98.932	100.58	98.036	97.332	100.67	97.895	100.12
106.39	105.87	106.62	106.53	106.18	105.98	107	105.33	107	104.34	105.85	104.98	106.27	107.38	106.2	107.48	106.34	104.16	107.42	105.38	104.49	107.26	103.63	106.2	104.71	106.98	106.12	106.79	104.4	104.03	107.43	106.21	105.73	106.66	106.22	105.6	107.03	105.96	105.55	107.89	110.32	105.27	104.91	103.63	103.7	107.84	105.29	103.72	103.29	104.96
108.57	105.44	102.82	104.93	104.45	111.06	105.44	103.86	107.63	106.2	106.91	104.34	106.86	103.55	105.54	103.61	105.12	102.87	105.86	104.63	103.15	103.92	107.39	108.13	103.55	105.21	108.64	106.47	104.52	103.01	103.96	105.09	106.04	108.46	105.08	108.13	107.35	108.57	107.33	103.17	104.86	107.41	105.58	104.66	105.12	104.17	106.7	104.86	107.08	107.17
106.07	108	104.57	107.22	106.57	105.12	107.73	100	101.86	107.45	101.75	103.95	107.4	106.8	108.15	110.05	103.07	107.45	107.22	107.76	107.37	104.24	104.73	109.43	102.98	104.2	105.76	107.35	106.04	105.1	102.49	106.41	103.73	107.26	104.46	104.35	105.17	107.57	105.87	105.69	105.99	107.82	103.39	106.82	110.96	107.5	105.13	103.97	104.1	106.69
102.72	101.49	97.94	103.48	97.902	99.392	100.05	97.76	101.3	100.9	102.54	102.12	100.47	96.91	100.57	103.46	103.88	104.31	100.14	100.49	102.28	101.81	100.03	99.839	102.24	100.53	100.7	102.6	102.87	100.74	101.39	99.256	101.59	103.1	99.136	102.47	100.8	101.26	101.42	101.15	104.44	98.93	97.258	101.06	102.23	98.816	99.566	100.2	99.821	99.823
101.03	102.84	100.46	99.661	101.53	99.161	102.44	102.17	101.77	100.09	99.26	102.59	102.62	97.133	99.961	97.793	101.18	100.96	98.72	101.73	100.25	98.905	101	99.524	99.488	101.42	102.56	102.25	103.92	100.4	100.4	101.79	98.721	103.48	101.37	100.94	102.28	99.458	102.24	99.779	100.76	98.784	98.608	101.33	98.683	103.25	98.137	101.07	98.276	99.737
106.94	107.33	108.31	107.2	107.62	109.49	109.67	104.91	107.58	108.54	112.28	109.64	106.37	106.29	108.44	108.53	107.51	103.83	107.16	108.04	107.79	108.34	108.44	109.64	107.93	107.76	107.58	109.63	109.27	108.91	106.95	106.96	108.9	108.25	110.98	106.42	107.64	107.28	104.6	107.64	108.19	107.82	111.27	108.66	105.76	108.9	108.34	106.83	106.24	110.1
99.579	97.216	96.596	97.437	98.796	93.797	95.841	99.247	95.245	95.176	96.029	99.631	98.447	96.833	96.826	99.424	96.441	98.47	98.712	100.55	98.5	99.292	97.198	95.308	100.4	98.024	99.295	99.437	98.315	98.556	98.725	100.67	98.889	99.366	98.4	98.843	98.931	97.452	97.459	96.332	95.211	98.339	98.009	96.009	95.37	96.291	95.838	97.251	98.85	98.117
109.5	110.74	109.03	107.64	107.29	106.12	107.32	107.06	108.9	109.46	108.04	107.23	107.14	108.13	109.38	110.88	108.47	108.11	107.49	106.27	110.4	111.23	108.78	107.42	106.24	107.96	111.17	108.76	106.29	108.8	109.15	105.73	106.97	102.61	107.64	109.24	107.58	107.12	107.6	108.25	106.37	109.41	108.7	104.16	109.75	105.35	106.36	107.71	112.02	110.9
113.85	107.05	109.85	113.33	112.61	109.4	110.59	111.53	109.4	109.71	106.96	109.23	111.22	108.67	111.08	109.73	110.6	111.1	111.04	111.18	111.62	109.45	111.83	113.74	111.9	111.69	109.99	111.14	109.08	108.97	111.23	112.79	110.14	110.72	108.22	109.31	109.25	108.83	110.12	110.84	110.31	108.27	110.73	110.23	111.95	108.5	110.19	110.86	108.74	110.66
109.95	108.23	106.54	105.04	110.2	108.16	110.31	104.12	111.82	110.61	109.07	107.11	103.77	105.77	109.37	105.84	104.58	108.26	106.69	106.58	106.03	108.08	108.2	108.15	108.44	108.4	110.34	107.41	108.15	108.92	110.13	105.38	107.68	105.31	110.16	106.59	107.73	108.31	110.01	108.27	108.91	107.97	109.41	108.2	105.44	109.81	108.9	106.83	107.35	108.76
105.5	108.32	109.36	109.55	111.34	110.02	109.43	107.51	107.94	110.31	105.29	106.96	108.12	112.67	107.12	108.36	106.56	110.63	108.52	108.72	108.78	111.9	104.64	112.97	107.83	108.56	106.32	107.93	107.94	105.82	106.94	107	105.64	107.81	106.8	110.2	106.65	107.55	108.45	107.54	108.51	108.95	107.4	104.22	110.73	107.74	111.36	111.91	109.11	108.03
103.48	98.423	101.02	96.513	98.09	101.36	98.61	99.62	100.02	97.82	101.25	100.62	101.45	101.29	99.951	101.94	102.88	100.29	98.682	96.194	96.593	97.891	101.5	100.2	103.67	102.72	102.89	99.719	100.54	102.29	102.37	100.31	100.58	98.839	98.602	97.735	99.474	102.47	98.641	100.24	101.47	100.55	100.89	97.006	101.84	101.03	100.1	101.04	103.52	97.839
104.23	105.56	104.83	104.23	105.14	104.31	101.76	105.81	104.39	108.51	104.78	106.96	104.92	105.9	103.41	106.09	107.25	107.08	104.92	106.38	102.7	105.93	108.01	107.81	105.55	106.65	102.48	106.22	106.89	104.37	105.27	106.15	104.93	106.47	104.84	102.66	109.96	106.64	105.79	108.53	104.89	103.96	106.64	104.47	104.32	107.08	105.18	103.61	102.24	100.07
97.81	97.898	98.705	97.166	102.62	98.641	95.3	96.162	98.784	97.718	99.434	95.605	97.107	95.709	96.783	98.514	97.83	95.929	98.215	98.866	94.864	97.265	100.55	99.17	97.804	99.293	97.623	96.549	97.279	97.634	98.151	98.257	97.378	100.39	98.283	98.074	98.418	98.362	98.553	98.779	97.862	97.662	100.09	97.646	100.86	97.431	98.834	100.84	98.173	100.94
107.29	105.56	105.4	104.28	107.64	104.12	107.81	105.08	107.85	105.08	107.7	106.68	106.78	102.35	103.8	104.79	108.09	108.02	106.81	103.51	106.17	102.11	105.55	107.13	103.87	104.09	106.08	109.85	103.85	105.17	106.15	106.91	105.31	107.93	107.02	104.78	106.84	105.62	104.03	105.26	103.43	104.63	104.71	102.29	104.43	105	106.9	105.26	107.53	107.38
106.65	106.68	104.57	109.42	106.26	108.08	107.54	107.25	106.37	107.45	106.43	110.58	108.28	106.92	109.01	107.74	105.78	109.97	109.52	110.72	106.6	109.34	107.13	110.19	107.45	107.82	107.09	109.38	107.98	107.57	111.04	111.36	106.81	106.94	108.74	106.19	109.78	108.91	107.45	106.57	108.28	109.34	107.1	109.41	108.07	108.96	111.01	106.56	105.93	105.47
104.64	105.88	106.72	106	105.42	107.55	104.7	107.69	105.94	106.06	103.06	105.04	105.58	104.66	107.42	105.03	103.53	107.03	104.99	101.23	103.24	108.14	104.17	104.93	105.83	105.69	104.2	107.9	105.94	107.27	108.32	101.56	106.38	105.58	101.67	106.74	103.02	101.89	104.6	104.8	106.73	104.01	106.77	107.08	102	107.17	106.31	107.59	105.57	106.62
107.69	109.26	106.35	104.28	105.31	109.53	102.26	104.28	104.42	105.2	106.05	102.42	108.9	106.77	105.24	105.75	103.46	106	109.56	107.15	106.77	105.49	104.18	108.35	107.79	105.23	105.71	106.06	104.98	104.2	103.78	106.2	106.07	107.97	104.28	106.42	105.62	104.81	100.65	108.73	105.32	107.81	106.94	104.12	108.34	106.69	105.99	107.58	108.16	106.71
106.11	109.65	107.33	107.19	106.42	105.84	107.26	109.09	107.23	107.98	111.66	109.37	110.09	108.16	110.89	108.13	106.18	107.06	109.71	107.95	109.52	106.57	109.83	110.67	107.12	104.6	110.26	107.56	105.2	106.62	106.66	105.26	104.01	110.38	107.77	104.67	103.37	111.51	107.75	108.4	110.23	108.98	108.72	107.57	110.51	108.3	109.06	108.21	105.96	110.71
109.19	105.16	109.84	109.17	108.57	109.97	111.36	112.29	109.22	109.33	107.07	106.2	109.27	105.89	109.51	105.19	106.13	106.47	109.66	107.95	107.95	107.42	108.72	107.59	108.03	108.67	109.37	107.25	106	107.67	110.16	104.07	107.08	109.88	107.91	110.5	106.06	108.69	107.44	107.63	107.63	108.84	107.7	107.31	109.23	107.1	107.4	103.84	109.83	107.85
100.07	100.15	101.43	99.308	98.016	101.01	99.307	98.093	101.66	100.07	97.871	102.52	100.49	99.194	101.68	98.691	100.2	101.04	100.15	99.244	101.02	100.56	103.81	99.495	102.96	99.505	98.492	99.127	99.715	102.15	101.26	100.99	101.37	101.22	98.422	99.755	100.61	98.337	97.884	101.85	101.07	100.27	98.374	98.96	101.36	98.676	101.99	100.84	101.67	99.665
106.57	106.74	105.31	109.92	110.38	110.01	104.26	109.02	109.63	107.4	105.73	106.39	106.99	108.44	106.64	110.88	107.61	109.66	103.8	105.95	104.71	108.7	106.58	104.89	107.72	107.61	110.01	111	105.62	110.57	109.65	105.59	104.6	111.17	110.3	105.21	108.85	108.96	107.86	107.9	105.52	109.92	110.15	108.9	106.45	112.26	110.56	111.58	106.79	108.2
108.94	108.18	108.23	108.91	108.57	109.17	109.52	107.5	109.14	110.4	107.81	108.81	108	106.57	109.62	109.92	107.3	107.31	104.45	107.81	104.69	107.64	107.4	109.13	106.55	106.36	108.7	107.38	106.55	106.43	107.6	110.03	111.86	110.14	107.71	105.39	109.29	104.22	107.54	107.44	106.5	110.51	109.78	111.67	106.7	110.36	107.22	108.25	109.36	107.43
108.11	110.64	115.04	109.66	111.21	110.81	108.03	109.42	111.38	109.75	113.51	108.13	112.27	109.78	110.6	112.38	110.97	114.02	111.75	110.97	114.39	109.92	108.05	108.37	111.7	113.49	109.59	111.23	111.57	110.52	108.73	111.3	111.43	109.22	110.63	110.84	108.39	112.54	111.91	112.39	108.47	113.6	110.04	109.96	107.97	108.46	109.2	108.66	110.2	111.14
105.21	109.51	108.97	107.53	106.54	101.17	105.03	108.69	107.56	107.86	104.75	104.91	105.82	104.4	106.43	103.69	105.08	104.45	105.36	106.62	104.87	106.82	107.81	107.31	105.7	105.62	100.97	106.5	103.6	104.89	107.81	104.18	109.4	105.29	105.21	105.8	106.92	106.38	106.65	106.78	104.94	103.69	108.56	107.58	107.34	103.18	103.48	104.33	103.98	105.74
108.96	105.18	104.16	104.55	105.6	107.66	107.48	104.1	104.37	107.69	106.68	102.53	106.94	104.27	109.6	106.31	101.97	107.11	108.3	103.49	106.66	105.65	106.2	105.42	105.85	105.44	106.35	104.18	105.83	108.17	109.29	104.23	104.63	105.16	103.81	104.59	105.35	107.37	109.61	106.6	104.21	106.47	105.49	105.46	105.06	104.09	105.55	107.47	106.32	106.2
101.06	105.62	106.27	110.49	103.69	105.34	105.79	107.82	104.8	106.42	107.46	106.88	106.81	106.43	105.44	105.77	107.56	103.6	105.29	105.95	106.13	105.5	104.95	103.67	108.29	105.35	107.1	103.83	107.71	102.62	108.72	106.09	104.84	104.38	105.98	105.91	106.3	104.4	105.76	107.73	107.68	107.63	105.26	104.08	105.46	105.41	107.25	107.72	105.6	107.35
97.525	98.695	98.195	96.129	99.496	101.11	96.188	95.896	100.4	97.906	96.921	96.315	97.346	96.753	98.672	98.109	102.12	100.89	100.62	97.276	97.973	99.479	97.963	99.233	93.883	99.794	100.09	96.995	98.628	95.01	97.713	95.521	98.016	102.66	97.429	98.049	97.534	94.906	100	98.498	97.687	97.124	100.05	99.721	97.999	97.105	97.982	99.126	98.994	98.03
106.01	105.32	105.87	103.49	104.37	108.98	104.41	104.87	102.38	109.02	108.09	103.64	104.33	104.55	104.4	106.53	106.64	105.56	106.05	104.86	108.43	105.98	105.1	102.97	106.46	105.67	106.79	104.07	103.15	105.17	105.26	105.46	103.8	105.41	104.88	107.21	104.74	103.66	104.95	104.85	107.91	104.01	105.73	108.35	105.4	104.18	106.84	102.65	107.68	107.76
97.252	99.803	97.25	100.78	102.61	97.274	96.09	100.38	100.09	98.933	97.53	97.564	101.43	97.942	102.27	97.782	98.362	97.449	96.863	99.235	97.682	97.248	100.69	99.953	101.65	98.434	101.07	98.297	99.011	98.958	97.596	100.04	97.109	95.982	97.228	100.43	99.092	101.86	99.732	97.372	97.174	98.85	99.024	99.094	100.51	101.22	96.513	95.041	98.083	98.656
98.342	102.94	101.58	101.77	100.5	105.11	99.727	99.452	101.17	101.18	98.675	101.77	102.59	101.78	102.97	101.87	101.72	101.15	100.79	101.98	102.25	101.34	98.146	100.64	100.52	103.85	100.64	101.56	101.73	102.65	100.52	101.97	102.42	103	99.091	105.31	100.11	101.53	98.722	102.16	99.564	104.8	99.66	101.35	101.39	101.06	101.7	98.893	103.68	98.442
105.37	106.7	107.97	106.42	104.77	105.67	107.93	105.15	105.65	106.06	104.46	104.1	104.68	110.65	107.71	104.45	105.83	107.06	105.69	105.79	106.59	105.39	104.36	103	107.55	105.06	108.68	108.08	104.28	104.68	105.4	106.42	106.28	108.76	108.67	108.41	107.19	105.57	105.45	105.31	105.87	106.86	107.5	104.12	107.83	105.98	104.66	106.07	106.73	108.73
109.07	108.34	105.99	110.61	107.28	106.08	105.54	111.24	109.71	109.29	110.77	108.17	107.28	109.1	107.1	108.52	108.53	107.64	109.56	109.09	107.67	107.15	109.11	106.74	108.42	109.22	104.59	110.21	110.85	106.09	109.74	108.27	109.5	109.97	108.32	107.86	106.81	107.17	108.27	108.02	108.14	109.37	108.08	106.17	105.96	111.43	108.29	108.71	105.17	107.1
107.38	106.06	104.07	111.61	108.19	106.94	110.43	106.53	107.51	104.94	109.61	107.19	109.68	106.98	108.66	109.56	107.03	109.21	107.9	107.11	110.66	112.21	106.3	108.48	107.05	106.25	107.96	110.45	105.75	106.95	106.82	108.1	107.56	107.65	107.79	104.53	107.35	109.43	107.95	109.32	107.66	107	108.19	107.22	108.04	108.54	106.13	105.99	106.82	107.19
106.12	107.8	109.77	106.32	108.1	109.3	109.6	110.51	107.12	108.45	105.84	106.81	108.53	105.49	107.37	107.14	109.68	104.42	110.19	106.47	108.17	106.01	110.3	107.77	107.24	103.76	105.09	109.21	108.87	110.88	106.56	106.89	108.09	109.53	109.23	109.52	108.32	108.64	107.77	107	107.88	108.62	109.36	110.12	106.88	109.05	108.93	108.54	109.75	107.93
103.53	108.17	107.23	104.72	106.84	105.97	102.71	103.02	109.36	106.09	103.24	103.14	105.82	103.42	107.31	106.56	103.95	106.94	105.7	103.09	107.39	107.2	104.16	102.19	106.03	105.5	106.83	104.85	106.95	104.56	108.84	104.94	106.36	108.45	107.77	107.45	106.5	107.45	104.72	106.2	102.13	104.62	103.21	105.73	105.16	105.96	107.43	105.44	104.78	107.41
101.73	101.77	99.697	96.984	99.652	101.98	99.073	103.2	97.145	99.242	101.66	101.56	98.656	100.52	101.67	101.19	99.324	100.46	97.811	98.873	100.54	101.47	102.21	97.91	99.659	99.449	98.594	102.06	100.44	101.15	101.65	102.08	96.383	99.886	98.518	95.416	98.801	101.15	101.93	102.99	101.5	102.17	103.05	100.38	97.012	100.44	102.48	101.72	102.26	99.067
107.29	107.47	107.53	105	107.15	108.62	109.32	107.58	107.68	107.4	108.49	108.45	107.51	106.98	108.21	109.31	109.39	107.82	111.29	108.98	111.26	106.77	108.21	108.4	108.07	110.09	105.38	108.28	111.66	107.01	106.92	106.78	108.43	106	107.63	106.01	107.02	108.31	106.61	107.42	111.38	109.17	109.57	110.16	110.4	106.43	105.55	110.27	110.28	109.83
98.657	104.02	98.709	97.952	98.755	97.31	96.99	99.032	99.439	94.713	97.019	96.362	96.759	98.964	99.766	95.774	99.595	99.954	98.473	95.256	100.51	95.656	99.014	96.082	98.344	98.578	99.354	98.467	96.571	96.701	98.261	96.995	96.637	100.25	97.903	99.649	100.03	97.764	101.19	95.65	97.462	98.213	101.65	97.099	96.964	99.731	98.077	96.668	94.806	99.187
107.02	106.86	106.24	106.6	106.88	106.97	106.47	106.94	104.82	104.88	103.6	102.31	109.52	106.54	105.02	104.91	104.73	109.32	105.76	104.3	107.5	106.63	105.99	106.08	107.66	108.6	104.47	105.74	106.04	106.83	107.95	104.39	108.04	107.91	104.19	105.1	103.39	107.38	107.14	104.13	103.41	106.59	106.07	105.2	104.47	104.78	107.93	106.18	106.04	102.45
105.62	111.46	108.94	106.15	107.47	109.9	108.91	104.81	110.51	109.35	107.07	110.07	108.14	107.28	107.02	106.97	107.48	112.33	107.08	108.22	110.33	108.51	108.53	109.05	109.75	104.76	107.94	109.05	106.14	105.6	108.04	109.86	107.29	110.29	105.8	108.02	106.62	107.83	108.3	108.17	109.46	107.27	108.44	109.83	107.6	109.69	106.45	106.24	107.87	107.9
107.46	104.52	104.92	107.49	107.84	108.82	106.95	107.1	106.03	107.8	107.3	108.32	111.45	107.72	108.51	112.7	107.13	104.08	107.83	107.77	107.16	110.67	107.4	110.58	107.73	107.92	111.59	106.62	109.21	111.27	108.67	106.56	110.33	106.43	107.95	107.87	107.56	109.58	109.61	107.81	105.59	108.75	108.44	108.7	104.99	104.41	108.35	108.79	108.62	108.18
109.05	106.64	107.22	108.98	106.65	106.76	107.87	106.56	103.65	110.29	106.59	107.52	105.7	107.79	104.81	104.28	105.43	107.32	108.84	106.09	106.39	103.36	105.65	105.6	107.1	107.13	106.47	108.98	104.85	108.91	106.56	100.47	105.51	106.71	104.63	106.44	103.82	106.19	108.17	106.03	105.31	107.7	106.97	108.88	103.81	104.7	106.83	103.95	105.17	107.97
108.57	108.66	108.7	107.78	106.97	112.77	109.34	107.64	108.91	107.67	106.18	108.44	105.86	108.88	108.64	107.83	107.62	105.22	106.18	106.47	111.25	106.15	111.19	109.55	108.62	108.06	105.23	105.87	108.2	107.9	108.8	107	110.21	106.72	108.67	109.8	106.06	109.31	109	108.57	105.97	109.68	105.59	107.73	106.69	110.8	107.37	110.88	109.27	107.05
107.56	106.92	106.39	107.31	108.08	108.6	106.35	110.98	109.47	111.17	107.75	104.94	105.21	109.78	108.23	111.04	109.08	108.08	106.06	108.29	110.34	105.6	106.48	107.66	107.96	107.88	107.65	111.99	106.11	111.93	107.34	106.84	106.94	106.64	108.41	109.05	108.71	109.98	113.8	109.74	106.39	109.07	108.41	107.27	106.65	108.95	105.87	106.09	108.16	107.25
106.2	107.32	107.98	106.58	106.14	109.05	105.96	108.2	107.24	100.78	106.5	106.49	107.79	103.69	105.3	106.52	109.38	105.39	104.51	107.75	108.37	106.47	108.94	105.5	106.19	107.12	107.1	109.26	106.17	106.08	108.64	107.67	107.86	106.37	105.45	108.85	109.83	105.64	103.15	104	106.09	107.89	106.01	108.23	107.28	106.31	105.96	106.85	108.3	107.82
105.95	104.96	103.49	104.93	105.91	105.2	106.74	104.41	108.32	106.37	106.48	103.39	107.55	105.41	106.9	106.78	103.72	105.69	104.33	109.48	106.63	105.19	104.91	108.44	108.15	102.32	105.55	105.78	109.82	104.4	107.04	104.47	104.89	104.98	103.55	107.23	103.22	106.61	105.27	104.33	105.31	105.33	104.46	106.65	105.86	102.39	104.02	105.48	103.51	105.91
106.95	107.75	107.49	106.75	105.22	106.65	105.57	104.02	106.15	105.67	106.39	102.78	105.15	106.41	103.76	104.1	104.8	108.34	104.29	104.14	103.18	102.14	106.47	107.05	104.33	103.35	102.89	107.68	108.06	103.23	108.66	104.94	104.54	105.61	105.4	104.78	101.72	105.43	104.75	106.63	104.45	104.01	103.83	106.25	104.97	105.33	107.83	103.96	106.91	105.87
106.92	108.22	105.92	107.38	111.58	105.41	109.09	108.17	106.7	109.39	110.3	107.33	105.34	108.27	108.6	105.93	109.46	108.3	109.74	105.59	107.79	111.48	104.97	105.86	105.55	109.16	108.91	108.94	111.72	108.41	106.86	110.16	109.2	108.28	106.36	106.91	105.3	109.96	108.64	109.37	108.44	110.43	107.54	105.25	106.84	112.55	110.83	105.84	104.86	108.51
107.42	106.86	108.49	107.73	108.02	107.99	105.43	107.96	108.1	105.87	107.15	109.56	107.23	107.17	107.32	109.56	107.01	107.49	106.36	104.71	109.76	110.61	107.09	108.03	108.41	110.4	108.33	110.88	111.75	109.07	104.04	109.37	107.09	107.28	106.28	109	107.46	107.16	108.8	109.24	107.05	107.39	107.73	113.29	107.04	107.45	110.51	108.21	110.19	107.31
102.77	102.72	104.95	104.9	105.91	108.53	106.49	103.25	105.5	105.24	107.18	106.02	104.8	108.64	105.86	104.74	106.21	106.9	105.3	106.98	106.33	107.54	104.81	103.69	105.09	109.21	106.78	104.26	107.24	106.1	103.02	106.23	104	104.88	104.62	106.15	103.1	106.16	105.39	109.29	108	103.39	106.47	103.45	105.75	103.21	106.4	106.22	107.24	102.31
101.17	103.39	101.75	100.2	100.78	103.51	108.56	103.3	104.41	102.98	100.6	101.31	102.63	103.25	100.73	106.66	103.27	99.67	101.36	102.88	100.57	103.81	105.51	103.97	106.73	102.29	103.17	104.04	100.36	103.99	105.06	103.56	100.67	101.69	102.67	105.81	100.55	104.55	101.56	101.17	101.4	101.89	103.56	102.67	102.5	103.13	103.49	105.21	105	104.26
105.85	105.55	107.54	107.4	104.3	110.75	105.62	106.45	107.93	106.07	109.97	107.41	109.6	106.91	106.29	108.4	104.09	108.33	106.19	106.84	106.12	105.84	112.07	108.46	110.15	107.2	108.24	106.9	106.01	105.21	106.52	105.94	108.2	107.79	108.64	105.95	108.65	107.83	103.83	106.35	107.55	105.57	105.93	108.03	105.74	109.21	105.73	109.01	110.73	104.99
105.63	106.24	105.38	108.01	109.83	107.13	104.91	104.7	103.83	104.5	103.04	102.01	105.98	103.94	104.95	105.35	108.77	108.22	105.42	103.29	106.89	105.62	106.88	107.18	106.13	108.5	107.88	106.8	106.54	107.17	107.33	107.01	105.75	108.22	104.36	104.41	103.51	104.08	104.07	104.93	106.27	106.15	103.17	104.56	107.96	107.59	106.27	107.46	105.26	104.4
105.48	107.05	103.53	107.58	105.42	107.14	104.71	103.85	103.88	106.94	110.03	105.63	108.92	107.48	104.99	104.59	107.28	104.14	101.28	104.34	105.31	108.38	103.5	107.44	106.81	108.58	106.59	105.02	105.82	103.44	101	104.75	105.2	106.64	107.77	110.94	107.8	106.34	108.78	108.06	104.08	105.44	104.29	106.9	105.13	103.8	106.73	106.53	104.96	103.59
104.73	105.27	108.16	110.39	108.7	107.28	107.16	107.91	107.08	107.93	110.44	106.74	109.62	108.02	105.16	108.64	105.37	108.04	108.49	106.34	106.13	106.84	106.29	107.15	105.35	107.61	108.2	108.11	107.01	106.4	107.7	106.45	106.53	110.3	106.09	108.75	107.53	110.23	106.29	106.98	106.2	106.39	108.51	108.38	106.71	107.71	107.57	106.81	107.21	110.88
111.59	108.25	111.87	109.42	115.21	112.35	108.23	107.61	107.88	113.06	111.54	109.74	111.67	112.43	108.16	109.17	112.42	108.98	109.93	108.52	109.87	112.92	110.95	111.82	110.26	106.83	109.05	109.05	108.77	111.81	108.99	109.04	109.46	111.69	111.28	110.53	110.98	111.19	111.09	110.24	107.94	107.54	110.88	115.84	112.91	110.97	109.89	110.32	110.33	108.03
108.22	104.18	108.05	101.38	104.49	106.13	104.97	105.47	106.02	108.05	105.63	106.62	106.09	104.99	110.06	108.32	106.64	106.37	106.97	104.9	106.36	105.61	106.9	104.93	107.08	106.22	107.19	104.42	103.49	108.07	105.82	104.77	105.7	104.47	105.98	110.64	105.9	105.93	106.17	104.51	103.97	107.24	107.89	105.52	107.31	106.51	107.09	106.52	106.41	101.1
105.61	104.6	104.91	105.61	104.73	107.72	103.81	102.75	105.23	106.23	104.83	106.93	107.26	104.26	106.16	104.98	106.88	108.39	105.65	101.5	103.23	104.41	104.51	105.71	105.99	106.9	104.17	104.67	104.43	105.62	106.93	107.28	106.75	103.77	108.28	104.34	106.49	106.68	108.5	105.03	103.04	105.57	107.25	102.29	102.41	105.96	106	102.76	108.15	102.01
112.12	115.26	111.27	109.01	110.63	106.83	107.81	112.39	111.65	107.81	109.89	108.58	108.19	109.98	109.78	108.24	107.6	113.47	109.02	108.21	109.46	112.13	109.14	111.1	111.82	113.4	113.84	109.61	110.08	108.19	112.76	109.5	110.91	109.12	112.32	109.32	111.44	110.52	109.3	111.76	110.73	108.78	109.18	112.3	110.9	112.44	111.83	108.63	110.7	112.44
101.43	101.13	97.424	101.25	97.277	101.32	102.83	101.04	102.19	100.12	98.017	97.647	99.436	99.91	95.295	101.35	102.07	97.305	99.103	99.416	99.347	97.873	99.863	100.54	99.982	100.79	97.392	98.654	99.061	100.71	99.469	97.705	99.629	99.4	96.514	99.535	98.226	98.629	97.386	97.52	97.218	98.935	103.12	99.421	100.77	100.21	100.32	97.573	97.002	98.988
109.14	106.92	104.57	109.09	108	104.49	107.2	102.57	106.19	106.09	103.88	106.25	107.93	105.84	103.75	102.48	106.32	107.14	106.25	106.11	103.36	106.82	105.46	104.96	109.58	107.29	106.67	103.68	107.59	107.92	106.07	106.79	106.81	106.81	107.02	105.99	103.32	104.34	109.51	104.54	105.22	104.57	108.5	106.5	106.75	105.25	105.66	105.89	105.14	105.97
106.41	107.1	110.21	106.73	107.83	107.07	106.53	108.46	104.89	105.49	105	104.2	106.26	106.68	106.26	106.3	105.72	105.24	106.67	104.78	104.53	106.63	104.87	105.47	107.64	106.06	109.28	105.06	107.32	105.53	107.03	105.12	106.97	107.06	106.58	108.69	106.15	106.05	108.96	102.52	106.98	105.88	107.05	110.02	103.78	107.53	109.25	110.04	107.18	103.75
107.94	105.71	109.48	106.28	109.86	108.5	106.2	109.55	109.07	107.19	104.59	111.24	108.97	106.24	108.86	110.32	103.99	105.79	109.49	106.95	108.51	104.32	105.77	105.2	106.69	106.72	109.05	113.02	109.54	107.83	108.18	108.3	106.84	107.34	109.4	107.4	107.99	109.36	104	101.97	109.85	107.73	107	109.39	107.97	109.45	106.16	109.83	107.45	108.23
108.05	104.21	104.67	104.33	104.45	106.63	105.8	103.12	103.41	105.15	107.56	106.22	102.28	105.34	104.79	107.77	108.31	105.64	102.3	109.56	104.62	108.52	105.97	104.47	107.34	107.06	106.79	105.44	103.42	103.91	105.61	106.3	104.64	108.21	105.86	104.96	104.14	105.35	103.5	102.58	106.64	106.51	106.18	107.49	107.58	103.96	104.76	103.72	104.96	104.69
103.46	103.63	107.35	105.76	105.47	104.96	105.25	108.32	105.37	106.69	105.87	104.81	108.16	108.45	104.76	107.02	105.89	105.31	103.82	105.96	104.12	105.71	106.04	105.95	105.08	108.35	106.69	103.2	102.11	104.57	104.12	103.33	106.65	102.77	104.07	109.7	103.93	105.4	105.98	107.8	102.35	104.11	107.27	103.3	106.9	105.89	109.54	101.94	105.01	103.74
107.95	106.64	108.22	109.32	108.19	108.85	106.51	107.98	108.42	107.61	107.79	110	110.84	106.26	107.23	110.13	106.34	107.52	106.03	108.18	105.47	108.39	105.51	105.93	108.13	105.95	108.89	107.39	107.36	107.83	110.08	106.22	109.4	105.6	109.88	110.08	109.03	110.38	107.46	107.16	109.52	109.79	106.88	108.45	108.7	106.62	106.83	104.47	106.5	110.76
101.49	100.46	100.71	101.76	100.62	104.29	98.172	97.179	105.17	100.31	100.66	100.91	102.66	103.72	99.574	103.27	101.39	99.953	99.746	101.28	105.86	103.04	102.19	98.808	103.01	100.92	101.19	102.49	97.99	106.01	100.87	102.59	99.51	103.31	100.52	99.256	100.54	99.872	101.67	101.38	104.18	100.26	100.41	100.06	102.01	101.3	102.94	98.779	100.99	99.661
109.27	108.74	108.35	109.37	107.79	109.02	109.86	109.93	108.36	103.88	107.74	106.74	108.81	105.12	110.04	109.68	109.29	109.16	107.34	106.89	107.24	108.51	105.83	110.56	107.82	108.75	106.07	108.55	110.09	108.39	108.18	105.17	107.37	108.43	109.1	110.69	107.46	107.2	108.74	108	107.51	108.42	104.54	107.26	109.23	107.23	107.36	109.13	110.01	108.71
109.1	104.19	106.13	108.68	108.04	107.45	107.63	106.12	109.21	108.51	106.32	104.98	106.11	110.92	105.63	108.69	109.57	105.49	109.33	108.65	103.99	107.29	103.36	108.41	103.25	106.66	105.61	102.29	107.62	108.3	104.74	106.69	107.92	107.47	105.84	107.51	106.27	104.77	108.66	103.97	105.39	104.76	106.82	105.39	102.68	105.59	105.83	108.5	110.79	107.58
96.56	99.345	100.89	99.867	94.426	99.565	95.169	97.172	96.475	99.273	97.527	95.998	95.988	99.227	99.571	96.241	98.577	96.593	98.268	98.409	97.441	95.504	99.066	97.029	93.696	96.892	98.867	100.64	97.127	99.946	98.409	100.38	96.628	99.616	98.536	99.027	96.816	98.3	96.063	98.275	100.2	95.572	95.464	94.825	96.492	95.807	94.567	99.381	97.793	97.331
105.26	109.05	106.85	108.9	109.4	109.99	107.35	109.3	107.28	110.98	109.53	108.71	108.32	108.7	110.91	103.33	109.61	111.21	109.8	110.45	108.1	110.21	106.45	106.81	106.51	105.36	107.13	108.22	108.65	106.94	109.87	107.19	108.47	107.36	108.4	108.84	107.38	108.59	110.1	106.02	108.83	106.47	106.64	109.25	108.44	105.65	109.5	107.14	107.37	107.38
108.63	106.78	107.2	107.5	104.91	107.78	105.05	109.35	104.95	107.7	108.97	105.99	106.8	111.74	105.67	105.44	105.33	107.91	106.98	107.38	107.18	109.6	107.95	108.25	108.88	105.74	105.46	105.28	108.72	107.17	109.79	107.07	108.53	106.27	107.99	103.7	107.63	107.46	106.05	109.08	110.99	109.55	106.15	108.83	108.53	109.28	107.91	112.25	109.04	106.07
102.46	104.53	105.47	100.55	102.98	101.7	104.62	104.04	105.4	101.63	103.53	105.43	105.04	104.31	101.45	103	101.43	103.15	102.27	103.58	101.86	102.66	103.72	100.16	100.65	102.42	104.26	101.86	102.66	102.14	105.31	103.36	98.774	106.11	102.49	103.98	103.64	102.96	100.47	105.1	105.01	103.6	103.83	102.5	101.61	99.828	100.56	104.59	99.564	101.37
110.03	107.41	108.18	108.14	106.94	106.97	108.66	106.42	107.6	110.43	110.07	107.88	107.52	107.98	108.03	108.57	107.22	109.01	104.78	110.17	107.64	106.49	110.74	105.18	109	108.43	109.86	106.67	106.86	107.09	110.05	107.91	106.77	109.08	105.97	107.88	106.11	105.48	106.64	107.34	107.01	107.29	109.33	107.4	109.42	107.1	109.33	107.3	107.94	106.83
109.39	106.73	108.51	107.37	107.8	104.22	106.62	108.05	107.12	108.68	110.07	107.93	106.26	109.51	106.74	110.48	108.69	109.81	107.59	109.51	105.08	109.64	111.16	107.59	106.31	106.43	108.61	107.56	109.21	107.35	109.13	110.36	106.68	108.06	105.33	107.54	108.29	108.2	107.53	107.74	106.79	109.06	106.55	108.03	110.87	109.22	108.13	108.24	107.75	107.23
105.07	105.46	107.07	100.84	107.88	105.6	103.24	107.01	105.68	107.54	105.13	104.81	105.2	106.86	106.77	104.7	108.5	105.58	107	104.79	104.73	104.63	108.14	105.66	106.09	106.43	108.28	107.19	109.05	104.41	104.89	104.1	105.9	106.41	104.84	107.77	108.96	108.12	105.72	107.14	103.7	105.24	104.72	108.32	104.93	103.17	104.73	107.04	107.94	106
108.27	109.61	108.87	107.9	106.58	106.08	106.62	106.57	110.4	110.85	105	112.16	109.8	107.69	107.1	110.26	107.99	108.05	111.34	107.68	110.22	111.39	107.4	111.94	107.84	110.73	108.12	110.86	109.73	107.09	106.73	109.7	108.95	111.34	108.32	108.46	107.78	105.64	111.5	109.44	108.5	110.82	108.72	107.8	105.76	110.17	109.47	111.69	108.52	107.95
106.95	109.87	107.16	106.89	111.69	109.61	111.27	107.58	110.82	106.86	107.32	108.29	108.54	109.3	106.54	108.91	109.33	111.18	108.51	108.46	108.58	106.53	106.38	109.01	106.1	104.39	108.35	109.5	110.44	108.81	110.1	109.45	107.51	108.25	111.61	107.07	107.62	109.8	109.11	108.16	110.26	106.63	108.58	107.8	107.61	106.92	107.85	105.74	108.32	107.49
95.872	97.245	98	100.75	98.944	97.594	97.68	96.648	101.07	101.02	99.802	98.863	94.79	96.286	96.454	98.412	94.357	97.118	97.874	96.87	97.764	96.842	100.12	96.932	95.54	97.679	99.778	98.078	97.746	99.447	97.662	97.91	98.962	95.97	98.382	98.97	99.194	98.072	98.273	98.479	98.017	100.28	100.31	97.174	99.39	100.85	97.069	99.259	96.009	97.484
110.93	109.33	107.89	105.94	109.2	109.58	107.27	106.3	108.58	111.13	108.49	110.31	106.65	107.52	109.21	110.56	105.25	108.85	107.21	108.67	108.69	104.43	112.31	109.7	107.57	108.41	108.16	112.47	107.59	109.53	109.81	106.27	110.07	107.75	111.49	111.54	112.39	109.12	109.76	108.46	108.7	104.98	109.15	110.35	109.77	106.72	109.44	110.11	106.42	107.53
108.94	107.59	103.56	106.32	106.74	106.98	106.3	108.04	109.41	107.94	104.33	106.55	107.15	110.25	105.14	105.56	109.05	105.34	108.22	111.16	106.71	105.77	101.89	103.92	106.32	101.87	106.37	107.29	105.58	105.39	108.59	105.92	107.15	108.14	107.04	107.59	108.25	105.87	105.65	104.13	106.58	106.04	104.16	106.39	105.94	105.25	107.49	104.37	107.75	107.63
98.979	96.547	102.9	100.7	100.8	98.149	100.04	97.746	100.43	98.073	98.458	99.044	100.27	100.12	98.584	99.696	96.154	99.56	100.01	98.791	95.553	98.557	99.063	98.63	99.808	100.12	99.337	99.083	101.3	99.182	101.73	94.672	99.686	101.34	97.356	97.626	102.15	98.046	97.016	96.202	96.894	100.62	100.48	100.3	102.03	100.28	99.455	101.38	97.737	100.49
104.43	104.15	109.69	109.06	111.08	105.77	107.12	110.24	107	107.41	110.15	106.2	111.09	107.29	108.44	106.93	108.49	108.31	107.91	107.1	110.08	108.43	108.84	108.2	105.98	110.48	109.41	108.33	106.16	109.03	108.16	107.06	103.85	108.43	108.79	107.82	102.38	108.9	107.22	106.25	111.32	111.51	107.24	106.64	108.98	107.22	105.26	106.59	107.29	107.91
105.42	108.68	103.08	103.82	102.12	105.52	104.77	106.5	106.55	104.76	105.78	106.28	105.22	104.74	104.66	106.17	102.59	106.25	105.97	104.64	106.87	109.19	106.4	107.74	107.93	106.83	102.21	104.82	106.47	107.12	107.76	106.7	103.69	108.79	105.12	105.83	105.28	103.83	106.26	104.95	105.59	104.9	107.05	105.29	106.44	106.16	103.72	104.42	105.36	105.19
104.92	106.87	105.95	108	103.7	104.92	105.09	102.97	107.33	107.21	108.14	106.51	104.53	105.69	107.43	105.58	104.09	105.36	105.11	104.78	102.43	104.16	107.47	104.78	103.9	107.13	104.69	105.81	106.63	104.45	103.57	101.94	108.17	103.3	104.5	102.23	105.8	106.09	106.07	103.75	104.98	105.56	107.45	106.08	102.4	104.29	105.12	104.8	106.64	108.02
108.42	109.72	109.78	109.63	110.4	112.31	103.97	106.79	108.5	108.69	109.38	108.78	109.89	110.52	110.21	107.61	110.06	112.42	105.11	107.61	106.56	106.9	107.22	109.18	107.91	107.47	104.38	108.6	106.6	105.48	107.47	107.22	109.82	108.75	107.39	105.29	109.74	107.02	108.37	105.19	110.1	110.49	107.68	108.2	110.81	109.25	107.69	109.18	108.01	107.86
100.36	96.441	96.466	97.615	99.675	99.418	99.754	95.657	98.852	100.06	95.064	98.551	98.509	98.683	96.323	97.033	100.26	98.636	99.999	99.085	98.666	100.31	96.195	98.3	97.618	100.08	97.564	97.745	97.427	98.884	97.689	97.67	98.269	97.793	95.44	97.226	97.624	98.725	96.895	98.097	99.044	99.545	101.18	94.898	97.758	98.734	98.994	98.722	98.914	96.142
106.61	104.88	106.68	103.84	105.78	106.25	104.86	105.62	106.88	106.7	106.85	108.78	105.45	106.11	101.48	105.42	107.55	106.47	102.43	107.05	104.48	109.02	106.31	104.71	103.2	105.14	104.85	108.17	105.13	106.24	107.29	104.47	105.41	105.18	103.54	105.58	104.47	107.36	106.84	107.69	104.07	103.25	107.84	105.05	105.59	106.37	106.09	105.33	105.24	107.59
104.11	103.83	108.29	108.94	107.7	105.83	106.91	106.56	104.02	107.13	107.93	104.46	106.4	108.17	104.86	104.52	105.39	104.16	104.48	107.54	102.98	107.23	104.17	104.85	105.06	106.8	106.34	107.8	107.92	106.51	106.79	100.65	105.14	103.7	102.34	104.18	104.85	102.33	101.94	107.76	104.44	105.14	108.81	106.03	101.76	105.03	104.9	104.35	105.39	105.56
97.223	96.58	98.083	100.08	101.31	97.039	96.604	95.86	99.779	98.873	101.5	98.991	97.578	96.328	99.37	97.186	102.3	100.37	97.703	96.531	97.818	94.969	100.03	99.286	98.186	96.442	98.665	97.236	95.467	98.033	97.672	97.55	97.134	98.617	98.159	99.668	98.003	102.26	95.625	94.468	97.481	99.539	100.02	100.45	97.257	95.893	100.12	97.445	97.766	98.239
111.43	108.52	105.23	109.4	105.62	107.34	111.86	109.38	108.17	106.97	105.9	107	108.39	108.22	108.5	108.87	105.53	108.94	107.8	106.6	110.36	110.47	105.14	107.32	105.06	106.28	107.29	104.55	108.38	106.55	109.22	107.22	111.23	105.78	107.48	109.43	108.86	110.7	106.49	107.32	105.89	109.14	106.83	107.35	106.39	107.72	106.08	109.99	109.82	108
108.7	107.62	106.83	108	110.14	106.77	107.88	108.13	106.41	110.06	107.83	106.88	113.18	109.97	106.63	106.49	106.3	107.66	108.8	109.68	110.73	107.79	107.36	106.69	106.53	108.88	109.33	108.57	110.78	109.6	112.27	109.84	109.6	109.19	104.39	107.54	110.81	109.61	109.18	108.07	108.48	106.32	109.47	111.8	108.6	108.28	108.85	109.04	108.22	110.98
101.39	102.36	100.2	100.84	96.117	102.99	101.69	100.18	98.813	99.203	102.01	101.2	99.2	98.457	97.506	100.85	101.01	100.43	99.308	97.889	99.786	97.361	97.271	100.49	99.347	97.258	99.117	100.43	99.669	101.03	103.55	100.84	99.129	99.776	101.8	101.88	100	103.3	104.25	99.79	100.11	99.744	101.33	98.677	99.422	99.766	99.924	96.619	100.15	98.715
105.53	105.94	105	105.92	110.15	106.05	104.16	107.15	104.64	106.69	106.43	104.12	106.83	105.23	104.46	105.3	107.33	105.45	104.49	103.59	106.55	104.77	105.64	103.09	103.44	106.84	104.3	104.98	102.76	107.1	104.39	107.82	107.58	101.07	106.19	108.44	104.22	106.17	105.36	105.99	106.57	105.99	106.53	107.77	107.56	104.36	104.7	103.79	107.06	104.65
107.67	103.84	103.72	106.33	106.06	108.08	104.56	108.18	104.16	105.59	102.43	108.06	107.71	104.64	103.37	103.71	105.52	104.28	105.71	101.86	104.51	103.65	104.75	107.68	108.24	104.62	104.24	106.39	105.55	105.98	106.71	104.44	105.05	106.96	108.7	101.14	106.18	105.27	106.46	106.65	108.88	105.31	109.32	104.91	104.24	104.34	104.24	104.65	104.03	107.11
110.53	108.25	110.58	109.28	107.83	112.31	111.11	108.58	111.59	107.05	108.59	107.11	108.66	112.08	108.14	108.82	110.08	111.67	110.42	108.17	110.39	108.45	109.09	108.81	109.83	110.55	108.25	107.36	108.07	108.41	110.27	106.24	108.4	108.24	107.58	109.34	105.75	109.67	107.76	106.09	110.4	109.69	108.16	107.07	110.24	107.29	109.42	111.2	111.52	107.06
103.38	106.92	106.75	105.57	107.3	105.36	107.3	107.28	105.19	107.25	105.4	106.78	109.27	104.3	103.89	105.04	108.13	103.59	107.53	106.91	105.86	106.46	107.52	103.32	105.35	108.38	103.44	104.82	105.14	107.97	107.26	106.51	105.64	104.22	104.52	106.32	106.32	103.49	105.56	104.1	103.87	106.72	103.99	106.06	104.88	108.09	106.6	109.75	104.64	105.69
104.19	107.11	108.57	104.2	105.66	106.94	104.97	106.22	103.5	103.17	104.41	104.88	104.47	105.94	106.42	106.19	105.5	108.28	105.18	105.43	107.72	107.29	107.85	106.35	106.41	107.74	107.23	106.21	105.43	104.75	107.02	105.16	104.72	108.02	105.65	108.79	104.61	103.46	107.21	109.18	103.56	105.84	105.5	107.62	104.13	106.8	106.02	106.13	103.46	108.43
107.7	103.22	104.21	107.66	105.95	105.16	103.72	107.13	104.11	103.33	106.62	106.59	104.93	104.81	106.92	105.9	105.02	104.37	105.24	107.5	103.84	107.12	105.62	104.61	105.58	108.31	107.5	105.54	105.15	107.26	105.14	104.63	105.44	108.11	107.04	102.49	103.62	105.72	105.75	107.22	106.48	106.12	106.69	102.91	107.65	107.77	105.97	105.07	105.5	107.09
97.812	100.36	103.59	97.753	101.79	100.49	101.67	97.455	102.55	102.23	103.68	101.51	101.94	102.85	99.942	98.856	100.3	104.23	100.11	98.431	98.688	100.72	97.713	101.25	99.511	100.39	104.12	104.2	99.21	99.807	102.46	100.74	103.81	99.147	100.8	98.76	100.75	99.596	100.2	100.96	100.11	101.74	97.441	101.2	103.39	100.09	102.41	104.08	102.58	102.92
106.15	109.16	104.1	104.48	106.91	107.57	106.95	106.75	104.82	109.78	100.34	106.74	107.24	107.06	106.39	105.68	106.18	103.99	108.96	105.34	103.23	108.52	107.05	106.6	108.6	108.57	104.14	104.28	104.03	106.99	104.62	105.36	108.56	106.9	105.57	108.37	105.29	109.62	105.2	105.42	106.12	107.86	108.26	107.9	105.94	110.79	106.7	107.1	106.54	106.01
105.26	107.97	106.64	109.15	109.49	105.78	107.11	108.48	106.42	106.06	106	104.81	104.78	108.92	106.27	108.34	107.12	107.71	105.67	105.57	109.36	106.86	104.19	104.38	107.92	108.95	106.37	107.4	106.18	106.69	106.46	106.27	103.2	108.67	107.29	103.37	106.98	108.58	103.33	106.66	108.41	107.03	105.35	107.61	109.94	106.35	105.85	105.44	108.37	106.02
106.85	106.86	104.15	104.31	109.42	108.24	107.95	105.77	103.77	106.64	106.63	104.58	106.41	104.72	104.59	107.24	105.07	105.91	104.43	105.14	104.72	105.35	103.91	105.51	105.69	106.86	105.74	107.58	105.42	104.64	104.64	108.32	105.39	106.56	103.51	106.98	103.58	107.12	105.2	105.37	106.02	104.18	103.97	106.36	106.15	103.64	108.09	105.13	102.11	107.87
105.71	107.74	106.54	108.86	106.8	105.63	107.67	109.12	107.77	109.09	106.15	108.57	108.93	111.53	108.93	106.17	107.71	108.61	107.68	109.37	105.91	109.29	107.19	108.57	108.84	109.1	113.85	111.8	110.38	104.7	107.68	107.19	108.23	108.78	109.87	108.83	106.65	107.27	111.32	106.34	111.34	111.7	108.58	107.48	109.93	108.24	110.19	106.05	107.87	107.19
106.41	105.8	105.78	106.82	106.12	106.87	108.24	107.81	109.46	106.88	108.31	105.41	102.97	107.2	108.54	110.34	108.32	106.25	106.92	108.16	107.2	105.38	105.9	108.05	105.74	108.76	107.66	107.99	106.35	105.87	105.48	110.11	107.36	105.83	105.96	109.93	104.76	107.62	107.7	105.29	104.31	107.02	107.97	108.3	109.05	107.82	105.7	108.16	104.11	102.39
98.987	95.882	99.759	95.463	99.794	98.124	95.345	96.648	99.964	95.389	101.29	97.836	99.253	98.639	95.893	99.301	97.245	95.788	95.746	98.866	99.647	100.17	94.107	97.87	96.081	99.838	99.167	99.266	100.63	96.399	99.163	99.119	98.267	100.19	95.98	97.307	96.513	95.436	96.402	100.15	97.302	98.287	98.13	96.753	97.882	98.921	98.072	95.224	98.3	94.814
107.08	109.34	108.82	110.47	108.51	109.43	107.73	112.03	109.81	108.44	108.14	107.41	107.9	108.65	107.35	111.31	108.64	109.03	108.98	109.84	108.96	106.95	107.4	108.15	105.5	110.76	106.77	109.8	107.63	110.59	109.23	106.95	108.74	109.46	107.7	110.02	109.56	109.11	108.62	106.43	110.3	112.98	110.5	109.83	108.18	108.46	108.86	106.86	109.5	109.25
108.6	107.73	107.24	106.92	108.42	104.03	105.17	107.37	107.85	106.24	107.08	107.39	102.99	107.55	107.81	106.95	105.58	106.35	107.27	104.38	107.58	105.23	104.79	107.19	103.49	106.2	106.8	106.06	105.21	105.98	107.33	106.23	107.78	106.55	108.05	106.74	106.43	107.65	107.38	105.79	105.82	104.98	106.32	110.52	104.75	103.34	106.49	107.09	104.87	106.62
97.829	98.732	100.6	103.16	101.43	101.18	100.46	101.26	100.14	98.713	102.49	98.454	104.51	100.35	99.248	103.36	100.15	101.28	98.905	98.418	102.04	101.05	100.82	98.022	101.44	99.482	100.71	100.3	101.76	99.975	98.162	99.322	102.41	98.414	98.408	102.92	100.35	98.423	103.59	100.7	100.54	102.29	102.53	100.47	97.64	99.699	103.93	99.644	101.17	105.38
107.15	103.65	106.68	105.28	107.07	106.24	105.51	107.49	109.35	104.45	106.53	104.26	107.44	103.81	109.23	103.91	106.29	103.97	105.39	103.28	106.51	107.09	103.5	106.04	106.62	105.18	106.62	105.5	103.99	106.82	104.97	107.25	106.74	104.8	106.08	105.77	104.37	110.96	104.08	106.43	104.32	108.56	108.43	106.7	104.68	106.87	106.58	104.15	108.02	106.45
102.41	101.95	99.785	100.04	101.44	104.57	98.645	101.67	101.25	100.58	101.49	98.006	103.44	102.21	100.54	96.098	100.89	101.81	100.88	99.575	102.91	101.63	100.86	101.37	103.2	102.15	98.618	102.26	99.785	100.13	102.74	100.11	101.71	101.81	101.88	102.63	100.7	101.15	102.1	100.45	99.731	100.28	99.069	100.74	101.79	102.98	102.42	97.047	101.26	101.56
112.05	109.63	114.08	108.91	108.09	108.65	109.6	107.86	109.4	111.89	110.48	109.75	109.27	108.92	111	110.05	113.21	110.29	114	108.7	111.61	109.53	107.88	112.86	108.8	110.11	109.18	111.11	106.11	111.74	111.62	112.35	112.39	108.58	110.42	112.67	110.8	112.64	109.61	111.46	111.94	112.17	109.9	110.2	110.73	108.54	109.77	108.36	107.98	110.41
109.44	113.51	114.73	112.93	111.8	106.89	111.09	113.65	109.73	108.83	109.04	109.96	110.32	109.58	111.05	114.55	109.91	109.71	112	110.69	112.53	110.92	106.86	110.88	113.21	109.14	110.25	110.59	110.18	109.75	110.73	110.7	109.46	109.57	110.62	109.44	107.6	112.4	107.06	114.19	109.86	111.45	108.86	108.96	112.56	109.64	113.46	111.38	109.25	109.66
105.58	104.96	109.66	104.72	107.48	107.63	105.81	106.55	107.61	104.63	105.51	108.62	107.13	107.04	107.63	105.02	107.91	108.85	106.07	108.97	107.44	103.31	105.84	105.69	109	105.49	106.35	109.47	105.66	107.01	106	110.64	105.81	106.53	103.96	105.27	108.62	106.7	103.75	104.6	107.16	106.02	109.9	106.12	102.77	105.21	107.85	106.36	106.5	106.74
105.89	104.52	106.54	109.22	109.65	106.44	107.78	105.68	105.95	104.39	104.57	103.43	104.17	105.67	106.18	108.7	104.18	106.65	107.13	103.31	108.03	104.7	108.26	110.22	104.82	108.34	105.98	107.99	107.45	105.64	106.19	106.18	106.52	110.31	105.88	105.69	107.89	104.39	109.1	106.41	106.44	109.27	105.04	107.16	107.11	106.09	106.72	106.51	107.91	105.51
109.98	106.58	110.29	106.41	107.76	109	106.72	106.9	106.9	110.14	108.75	107.07	109.58	108.35	108.53	109.57	110.81	107.38	107.94	111.82	109.23	108.43	108.71	108.35	106.4	108.04	107.64	108.8	104.5	107.97	109	108.44	109.1	109.51	111.04	110.4	110.06	111.53	107.31	107.79	105.69	108.93	110.45	109.71	106.64	109.55	106.45	109.74	108.14	108.97
112.07	111.7	109	108.32	109.07	109.87	110.61	112.71	109.1	114.1	110.4	110.59	109.31	110.6	108.12	109.31	108.38	109.04	113.63	109.88	110.51	109.57	110.14	109.79	109.79	109.22	109	109.84	110.68	111.64	112.37	107.44	110.03	109.48	109.81	111.65	110.24	112.4	108.24	112.14	111.52	108.6	109.16	111.83	109.56	110.48	112.45	111.06	107.91	109.35
102.64	103.25	104.35	105.07	102.61	101.9	100.86	106.75	100.87	102.64	101.08	99.979	101.85	102.6	103.75	101.69	105.02	104.12	103.05	102.32	101.98	102.45	103.38	103.82	102.27	102.22	101.98	101.92	103.76	99.182	101.39	103.84	103.82	100.76	100.99	104.09	102.8	100.61	102.89	102.11	103.2	100.96	103.96	103.15	98.491	101.61	103.31	103.93	103.78	101.73
105.77	104.2	109.21	107.89	108.54	105.32	107.58	106.44	105.53	103.56	105.5	106.77	108.61	105.62	105.6	106.89	104.34	106.37	108.4	105.69	105.08	106.33	110.18	104.85	102.76	107.02	106.23	107.67	107.83	107.89	106.88	106.6	103.5	106.86	105.84	106.29	104.42	106.41	106.83	105.95	103.49	106.56	106.73	107.9	106.22	103.85	105.5	106.63	108.11	105.09
97.417	99.731	95.331	97.48	97.137	97.779	98.576	96.706	97.392	98.734	91.972	99.174	98.904	95.968	98.755	96.428	101.1	96.583	97.851	101.49	98.135	99.347	97.389	98.613	101.91	95.272	98.678	98.412	99.446	97.249	100.57	98.216	98.125	99.204	97.327	99.316	96.176	97.693	97.725	98.25	97.632	98.248	97.822	98.832	96.415	97.713	94.291	98.457	98.943	96.621
110.29	105.38	108.11	104.53	104.79	105.61	107.64	106.22	110.04	109.92	107.2	106.35	108.66	109.44	107.53	108.98	109.28	107.98	107.36	107.7	107.85	106.7	105.73	107.09	107.77	106.46	106.45	109.51	106.07	103.24	107.1	106.25	108.12	109.35	109.69	106.96	105.84	107.42	104.87	111.14	106.86	110	110.02	107.4	108.44	107.93	108.67	109.52	107.69	109.27
106.17	105.24	106.77	108.88	106.21	104.51	106.99	105.96	106.92	103.75	107.99	105.86	106	104.13	106.98	105.08	105.65	103.65	103.18	106.25	105.74	106.3	105.08	106.08	104.92	105.17	107.79	104.35	102.59	105.07	102.79	104.35	103.38	104.82	107.69	105.79	105.89	104.23	107.02	104.22	103.07	102.79	102.76	103.44	105.33	107.42	107.06	103.24	108.2	106
99.976	101.97	100.12	103.01	100.06	101.24	101.24	100.62	99.846	99.999	98.18	100.92	100.38	99.511	98.702	102.01	98.222	100.76	102.79	96.909	102.35	99.873	98.254	99.559	97.793	99.515	100.1	99.138	99.933	98.331	97.733	100.63	100.4	97.871	99.462	99.746	100.9	102.1	101.61	101.96	97.977	99.12	98.817	99.794	99.877	99.752	100.33	102.34	97.718	99.763
105.67	104.13	107.8	107.27	105.46	106.77	109.02	107.05	108.25	107.72	104.79	108.02	103.93	109.2	105.16	105.51	106.87	106.64	106.92	105.31	105.16	106	103.98	108.52	105.81	106.04	109.52	105.83	104.7	109.93	105.18	106.86	105.42	102.62	108.05	103.06	104.24	107.8	103.16	105.14	107.55	105.01	107.81	106.07	107.34	105.15	103.07	107.1	107.3	105.89
106.74	102.8	107.54	106.59	105.92	106.47	106.06	106.21	109.08	105.31	107.44	103.74	104.69	105.05	103.37	107.83	103.97	107.24	102.85	103.45	106.35	105.41	105.25	105.11	103.37	108.65	106.9	106.5	105.62	105.75	107.08	105.73	101.37	103.29	105.63	106.02	104.75	104.59	105.71	104.55	102.72	106.82	106.16	102.87	104.14	102.8	109.02	104.17	104.08	105.68
101.02	98.044	99.187	97.614	101.89	97.389	99.3	97.601	97.236	98.654	97.301	98.61	94.108	97.364	98.041	97.024	96.849	98.706	96.332	97.907	97.11	97.353	99.052	99.477	97.098	98.217	98.872	96.826	94.994	99.081	98.182	99.315	99.524	95.2	96.989	100.11	97.317	98.582	95.37	96.619	98.593	95.89	97.481	98.969	96.652	99.368	95.819	99.072	98.864	97.416
97.996	97.974	99.858	100.52	96.068	99.411	100.09	101.19	99.079	96.3	97.984	97.622	98.349	98.009	97.402	98.672	97.174	96.496	98.359	99.997	95.702	101.13	101.35	98.02	97.342	96.019	100.37	97.558	95.739	98.307	97.396	96.992	97.388	99.203	99.199	97.539	95.456	96.137	97.33	97.111	98.939	95.363	99.047	98.617	99.688	97.289	99.095	100.7	97.425	97.029
101.65	101.59	102.89	100.69	98.126	97.949	105.03	100.02	98.973	97.952	100.58	103.25	98.006	96.66	101.08	101.71	97.552	99.14	100.72	100.69	98.355	100.39	102.38	98.368	100.95	101.54	100.22	100.75	99.086	99.213	97.755	100.39	98.752	103.67	99.258	99.063	99.746	98.914	99.348	98.55	98.706	101.79	98.779	97.11	105.23	104.7	97.638	100.61	98.76	98.96
109.85	109.08	109.66	108.49	110.6	112.76	111.07	106.69	108.42	108.39	109.6	109.63	114.05	108.86	111.01	110.38	110.5	114.67	108.9	110.64	106.92	108.36	111.8	108.78	111.95	111.31	112.88	112.41	106.77	111.79	110.98	107.93	111.77	111.74	111.07	107.43	108.96	108.32	108.18	107.48	112.31	114.02	108.79	111.71	112.72	108.15	110.83	109.66	113.53	108.28
106.85	106.59	104.26	103.74	105.93	103.83	106.65	103.91	105.06	106.01	105.48	106.31	107.99	106.62	105.52	107.79	104.74	105.39	102.17	104.98	104.98	105.96	108.16	104.71	104.17	104.04	105.01	104.36	109.1	108.37	104.13	107.19	106.28	108.39	102.08	105.72	103.67	110.53	106.66	103.04	103.35	104.31	109.12	108.44	104.62	104.96	104.44	106.32	105.45	101.99
111.71	109.04	112.04	111.02	112.89	109.89	110.44	109.13	107.13	109.92	112.11	112.08	115.27	111.48	108.42	109.79	107.44	109.24	112.49	109.92	111.79	109.31	110.11	111.07	112.9	111	108.7	112.83	111.07	111.92	109.17	109.29	111.05	108.27	108.25	110.69	111.34	110.33	110.44	110	105.77	111.29	113.85	108.62	110.88	109.84	111.69	110.55	112.92	112.39
101.57	106.85	106.67	107.25	104.31	106.23	110.09	104.78	109.23	108.32	107.35	101.95	106.8	104.27	108.31	102.6	103.39	107.25	104.99	106.81	105.2	103.08	105.96	106.63	104.8	102.94	106.17	106.68	105.56	107.94	107.72	102.25	104.54	103.92	104.9	104.19	105.25	103.62	107.77	107.04	105.21	106.48	101.95	105.84	106.03	106.6	107.05	104.21	107.04	107.44
108.35	105.71	105.74	103.74	105.76	105.67	103.25	107.14	106.4	106.88	108.08	104.67	105.65	103.26	104.64	108.53	106.99	105.83	106.61	104.32	107.13	106.77	105.37	109.7	103.4	107.12	108.35	108.76	105.85	106.23	103.67	103.33	105.07	107.15	106.45	106.24	104.91	104.12	106.11	109.01	105.23	107.46	104.82	104.06	104.53	108.21	108.93	102.49	104.7	104.52
109.82	106.13	104.82	107.38	105.61	105.7	104.81	106.52	105.06	105.05	106.45	104.48	103.58	104.77	105.3	104.05	103.96	108.76	106.62	108.02	107.58	105.51	107.93	104.71	106.5	105.72	107.07	104.14	108.12	105.41	104.4	106.69	106.92	107	103.96	110.96	107.39	107.57	107.51	107.18	108.43	103.6	107.65	105.8	106.58	105.58	106.09	107.02	109	105.76
108.22	106.64	106.37	107.3	106.67	108.35	106.13	106.62	106.95	104.36	106.54	103.4	103.96	108.37	105.93	106.33	105.56	104.94	110.05	108.37	104.89	102.74	104.69	104.92	105.53	107.94	106.45	102.21	103.33	109.34	106.3	104.38	105.11	106.17	107.27	104.99	104.52	106.57	105.02	106.91	103.57	106.8	103.82	106.25	105.4	106	105.74	104.36	106.75	107.86
110.18	108.08	106.78	106.76	110.59	110.4	106.71	107.36	106.69	105.31	107.25	110.24	109.8	105.68	109.73	105.88	107.26	108.46	107.74	108.07	110.76	106.44	106.05	109.16	106.97	108.18	107.5	108.78	109.64	110.94	106.19	108.2	107.84	107.78	110.87	110.12	105.6	109.61	107.92	106.46	106.44	108.86	106.27	109.54	108.77	106.11	107.5	104.82	107.61	106.93
105.2	106.84	106.38	105.75	108.6	106.86	107.91	104.15	106.05	104.68	107.72	105.49	105.84	110.24	102.07	107.56	102.23	108.38	106.5	106.97	108.36	105.29	103.92	105.98	105.22	105.2	104.86	108.44	105.65	105.7	104.12	107.82	108.52	109.29	107.48	105.76	104.51	104.79	103.59	102.73	102.19	102.04	107.43	103.33	106.09	108.88	105.19	107.52	108.14	105.39
110.32	106.1	107.29	109.59	104.78	108.12	105.24	110.74	103.92	107.93	105.96	108.32	106.3	110.06	110.96	107.64	107.78	109.44	106.71	109.85	106.58	107.92	109.57	110.46	108.4	106.87	107.87	107.44	108.3	109.59	107.69	107.43	108.95	109.42	106.04	108.28	109.27	106.28	108.3	107.13	105.85	103.14	108.31	110.49	107.57	109.11	109.85	111.04	107.95	111.38
106.56	107.64	107.67	105.14	104.26	108.05	104.27	102.14	104.12	104.36	100.78	106.36	106.38	105.9	108.87	106.3	108.61	103.16	105.03	105.76	101.8	108.27	104.22	105.96	110.02	107.51	107.67	104.03	104.05	103.54	106.52	107.23	104.44	104.51	109.03	106.27	104.71	107.09	106.18	103.49	107.33	105.83	109.69	106.2	105.15	104.75	105.88	106.04	105.33	106.88
103.33	102.6	103.29	103.73	107.01	106.81	105.64	103.15	104.94	104.03	107.7	103.28	106.75	105.56	104.39	106.27	103.05	104.36	107.95	106.6	104.34	108.09	104.2	107.37	105.27	107.28	106.67	103.52	108.93	107.64	105.94	105.73	107.04	104.08	105.19	105.4	104.42	108.59	100.63	107.46	106.15	103.95	105.45	106.02	103.2	109	104.52	108.23	108.37	105.16
105.73	104.44	106.15	103.86	105.55	105.23	107.83	104.7	106.62	107.23	109.83	104.43	106.11	103.31	101.95	107.53	101.49	105.02	105.73	105.07	105.21	105.83	103.59	104.12	104.37	106.25	102.85	107.57	104.65	105.09	102.98	104.42	107.18	107.95	104.81	105.24	104.59	103.6	104.35	107.43	106.78	105.71	107.15	102.39	104.22	106.03	109.64	106.78	107.05	106.13
102.14	106.4	108.34	103.73	105.95	106.77	108.37	107.08	102.13	104.7	105.96	104.3	104.77	106.6	111.02	106.92	107.82	106.43	105.19	107.79	104.9	108.57	106.25	106.61	105.56	107.1	107.04	108.35	105.73	105.65	103.24	103.59	108.7	104.65	103.37	105.22	105.38	104.69	106.85	105.46	106.3	105.92	107.23	105.91	106.1	106.88	107.58	107.96	102.13	106.89
106.79	107.34	110.49	105.77	106.57	104.67	106.39	110.73	111.36	110.06	108.82	108.14	111.41	106.82	106.85	110.38	109.04	108.4	109.84	106.68	107.79	109.52	110.4	109.79	108.67	106.81	109.33	108.9	106.98	109.18	111.49	108.85	107.25	106.67	105.94	107.24	107.38	108.92	109.55	106.36	107.39	110.13	110.48	104.95	108.79	110.44	109.04	108.9	108.04	108.15
108.86	103.93	102.99	100.5	107.31	104.61	105.3	105.25	107.39	105.59	106.18	106.54	104.58	106.22	103.19	108.07	105.51	103.28	104.7	102.14	107.11	105	105.98	108	105.66	102.22	105.07	104.05	104.97	106.35	103.82	104.73	105.69	105.45	106.27	108.56	102.9	104.38	106.16	107.51	106.41	107.54	106.97	105.91	104.59	103.9	104.92	104.53	103.21	107.36
104.72	103.62	105.36	105.18	108.81	105.44	106.77	105	108.42	102.33	107.4	107.12	101.31	107.47	108.31	104.83	104.16	104.7	106.12	106.81	104.21	105.07	106.85	105.58	101.9	105.15	105.82	106.78	107.51	106.82	110.61	108.21	106.68	105.65	108.07	105.07	106.66	108.43	104.52	106.91	105.69	105.54	104.86	108.13	106.92	108.29	104.39	106.95	108.22	105.52
107.21	107.68	108.13	109.61	107.24	106.24	108.36	109.8	105.57	106.33	108.84	108.26	108.52	108.32	107.8	106.91	107.17	108.74	106.78	103.12	109.78	107.41	109.36	109.97	108.66	110.66	110.33	112.91	107.65	108.25	105.91	108.03	107.37	110.85	109.74	110.89	109.07	109.83	108.74	108.8	107.23	108.41	108.32	107.91	107.43	110.74	106.52	107.48	112.38	107.76
108.7	106.88	110.11	109.1	107.67	105.72	110.83	110.48	111.67	108.45	106.01	108.38	108.5	108.69	105.97	107.08	108.43	108.84	106.79	107.82	106.53	107.37	108.59	108.66	112.78	108.37	109.84	111.11	111.4	106.98	107.54	105.91	112.03	106.66	108.84	106.61	107.06	109	107.6	107.99	109.53	108.1	109.7	108.15	109.91	108.59	109.86	107.02	109.01	105.32
105.48	102.34	101.64	105.78	103.44	106.26	105.34	106.79	105.74	107.14	107.81	105.24	104.05	104.75	106.67	108.65	105.77	105.17	103.95	104.56	106.86	101.08	107.95	103.52	102.72	106.85	104.38	107.2	105.97	107.06	103.76	106.18	105.41	104.15	106.85	106.09	105.73	105.54	104.53	107.27	103.08	105.67	106.34	104.77	105.98	107.9	103.88	106.06	104.36	106.8
99.366	98.488	95.64	96.414	99.048	95.662	100.95	94.717	97.913	99.547	98.267	98.337	100.08	97.838	96.432	98.965	93.27	97.311	97.892	100.31	97.906	98.131	101.1	101.45	96.632	96.437	98.916	92.987	99.423	98.288	92.806	95.422	95.28	97.517	97.762	97.706	97.926	98.035	96.255	100.91	96.758	98.066	99.108	98.605	98.506	99.477	99.298	98.364	99.531	95.919
109.15	109.27	105.5	109.25	106.57	107.88	107.62	108.2	107.76	107.36	109.49	108.46	106.72	110.03	107.87	107.5	107.69	108.67	108.03	109.39	105.13	108.38	108.69	110.48	106.86	107.95	109.01	109.47	111.25	106.73	108.96	107.03	105.74	107.61	109.3	111.6	108.95	109.42	109.64	111.04	108.24	110.2	107.1	108.37	110.5	105.33	107.88	111.47	107.61	109.74
106.49	108.8	106.7	105.53	107.74	101.47	104.55	106.34	109.47	107.95	106.07	105.2	105.54	107.75	107.57	104.73	106.41	107.4	111.28	104.14	104.13	105.91	105.75	105.74	104.29	110.85	110.23	106.19	108.41	104.48	106.25	102.95	107.51	107.21	106.21	104.58	106.79	106.61	109.58	107.85	107.75	109.08	108.34	107.15	104.42	104.64	103.71	107.97	109.4	104.93
103.59	105.16	107.95	102.89	105.33	105.68	105.92	105.19	104.24	105.46	103.66	104.59	106.91	105.58	103.16	110.65	107.63	109.64	104.9	106.96	102.72	107.59	104.45	103.38	103.29	104.19	103.33	102.45	104.91	105.84	104.5	105.94	106.64	107.17	108.93	108.59	107.4	104.11	105.87	107.53	105.27	104.1	106.35	105.14	105.72	105.03	105.5	104.64	104.16	107.81
102.21	108.69	104.02	104.87	104.62	106.71	104.81	104.51	107.21	107.37	105.88	103.32	106.14	105.03	103.32	106.87	105.85	104.96	103.79	105.76	104.72	106.23	104.43	105.51	105.61	105.29	106.2	108.67	107.73	106.52	103.28	102.34	106.55	103.15	107.07	105.88	102.91	107.18	107.59	107.99	105.01	109.08	107.38	106.36	106.06	108.36	107.33	103.13	107.56	104.74
97.502	96.227	97.653	98.544	98.534	97.772	94.531	98.907	96.765	97.81	100.24	99.1	95.988	96.96	99.678	98.712	97.834	100.8	97.149	97.794	96.433	98.022	100.29	98.471	98.935	97.429	98.555	97.853	97.846	100.28	99.397	99.448	97.689	99.618	100.32	98.754	97.418	97.418	98.859	99.32	97.837	98.047	98.128	95.511	99.679	100.04	97.364	98.36	98.149	95.843
105.27	107.51	104.9	107.72	106.88	103.34	106.01	105.97	105.96	103.61	107.48	106.46	105.11	105.96	106.15	105.31	109.94	104.29	106.1	104.68	108.36	108.2	108.75	109.02	113.38	106.53	105.37	106.49	105.07	107.09	108.65	106.53	108.34	105.95	107.16	106.04	107.19	107.15	105.63	107.39	105.61	104.21	105.13	105.49	106.47	106.08	105.92	109.66	107.59	107.92
97.736	96.521	98.043	98.341	99.6	99.868	96.272	99.706	100.53	99.306	96.886	96.11	97.414	93.856	100.62	96.951	98.659	97.144	99.59	100.53	99.7	96.516	100.99	98.449	99.509	97.932	100.07	98.254	97.834	97.281	98.617	98.04	98.777	98.361	95.24	99.919	102.02	99.108	100.22	99.485	100.38	98.244	98.632	100.22	97.667	99.361	98.033	99.669	100.21	97.225
106.34	109.15	107.56	108.11	109	110.18	107.98	107.63	107.12	108.93	111.08	109.42	105.48	107.77	106.59	106.95	107.04	108.59	104.76	107.54	108.52	108.13	111.31	108.36	107.55	108.13	106.03	109.25	109	106.05	105.53	106.24	108.16	106.01	107.02	108.36	110.08	108.05	106.05	107.97	110.56	108.37	108.42	109.52	106.9	107.64	108.47	107.64	109.35	108.02
106.91	102.67	103.07	104.05	106.41	105.32	103.48	106.84	106.52	107.29	108.86	106.26	108.78	104.39	103.05	107.16	102.95	104.21	105.32	106.06	106.56	100.88	103.32	104.97	105.18	105.01	105.24	103.6	106.01	102.89	103.79	105.36	105.78	107.42	105.35	106.08	106.2	109.29	104.77	106.89	104.7	106.76	108.78	105.73	105.71	106.54	105.02	107.56	106.73	106.16
98.198	97.356	96.519	95.667	99.59	96.753	97.74	98.584	99.658	100.27	96.82	96.073	98.448	98.218	98.176	95.946	96.769	98.532	98.781	98.103	96.844	98.521	94.32	95.859	98.587	97.98	97.451	100.32	97.349	99.738	98.137	96.802	99.899	97.793	98.088	99.112	98.023	99.653	97.651	100.55	94.603	99.515	99.691	100.51	98.423	96.926	96.529	97.21	95.358	97.111
106.64	106.56	102.29	102.94	106.15	103.83	104.08	103.07	104.75	107.59	104.99	102.94	105.11	104.17	107.78	104.23	106.2	107.54	102.93	106.46	105.36	106.18	101.42	106.63	105.54	105.79	106.77	107.39	107.05	105.12	107.35	104.55	105.34	103.92	104.84	101.96	106.24	105.62	105.91	106.88	104.62	107.12	103.25	103.88	102.9	103.48	102.58	104.22	105.54	103.58
108.62	107.13	107.77	104.54	106.5	103.44	105.82	105.86	105.75	103.56	105.37	104.6	109.15	107.79	110.44	105.25	107.63	105.08	104.75	104.9	103.11	106.38	106.62	104.4	106.61	106.51	105.24	106.52	105.63	109.58	106.06	105.01	109.63	105.73	105.08	105.97	105.62	107.16	105.61	106.79	104.31	105.99	104.98	107.87	108.32	106	109.91	106.03	108.25	104.98
97.385	99.66	100.32	98.735	97.795	97.592	95.546	102.84	97.834	98.317	98.765	98.56	100.05	96.767	97.704	97.743	98.769	100.71	99.207	96.216	101.03	100.48	101.93	98.49	99.999	97.812	94.948	99.703	99.666	98.424	98.191	97.616	100.89	98.713	98.063	98.614	101.48	95.736	97.593	97.77	98.392	99.308	101.6	98.244	94.562	96.94	100.8	95.735	100.62	99.557
100.61	97.861	100.03	98.641	96.917	100.72	99.741	99.587	96.196	98.696	96.587	98.023	96.159	98.606	94.006	99.511	100.64	97.637	97.716	100.47	96.592	99.522	100.68	99.782	98.976	103.35	101.15	98.981	97.955	94.004	99.463	95.768	99.358	99.764	95.827	99.974	98.704	97.539	99.434	97.908	98.227	102.08	97.377	97.338	97.727	97.82	98.849	98.692	98.383	97.42
107.65	108.83	108.81	109.06	106.07	107.93	106.52	109.37	109.94	108.32	108.51	106.8	108.93	104.69	111.01	108.37	108.99	108.61	109.3	105.02	107.69	109.36	107.81	107.88	109.87	109.63	110.12	108.89	105.43	109.07	109.3	105.21	108.17	107.12	106.92	104.37	107.69	108	104.94	111.81	106.42	108.68	106.39	110.29	107.87	107.43	107.9	107.57	104.98	104.96
108.72	109.08	106.92	109.18	109.62	107.97	110.14	105.61	107.45	108.67	107.46	109.36	107.18	111.27	109.81	108.31	106.4	109.76	111.5	108.51	106.31	109.44	109.09	107.5	108.18	106.86	110	107.98	107.62	111.28	109.55	110.58	105.99	109.55	106.66	106.08	109.36	106.55	109.41	107.48	111.69	107.14	109.61	109.51	108.61	106.44	109.56	108.74	107.2	108.72
98.563	97.895	96.636	100.3	97.943	98.289	98.387	97.607	96.897	98.507	96.588	96.646	102.34	96.78	96.747	94.688	100.89	97.345	102.44	98.833	98.826	97.638	101.83	99.635	98.149	99.615	101.22	99.909	97.889	96.527	96.451	100.19	99.315	98.471	99.389	100.05	99.378	98.965	96.754	99.276	101.32	98.578	96.938	99.579	100.48	100.56	100.88	98.409	99.94	99.753
98.785	98.889	101.39	100.61	100.11	99.551	98.301	99.036	99.502	102.55	99.992	101.31	102.59	102.46	99.654	100.54	99.852	101.62	100.33	99.312	100.58	102.57	99.353	102.87	100.62	101.53	101.86	103.42	98.876	98.186	101.67	100.55	103.74	104.7	98.36	101.05	105.45	97.583	101.27	98.707	99.113	100.43	101.35	104.2	100.72	103.03	102.47	100.75	101.49	103.06
107.13	109.92	108.4	107.23	106.78	106.88	106.62	105.96	110.3	105.81	108.91	109.16	109.03	108.31	107.29	104.7	109.61	107	109.81	109.61	107.15	110.29	103.48	105.92	107.19	111.3	107.57	109.9	107.06	106.29	108.55	106.82	107.95	107.57	108.03	107.94	107.77	106.34	107.5	103.57	106.56	108.97	107.54	107.06	106.48	108.67	104.62	109.76	105.35	107.12
102.82	104.85	107.48	104.95	105.34	103.23	111.02	105.4	106.24	106.22	104.44	107.66	104.32	105.58	103.6	109	106.44	106.69	103.68	105.9	106.01	101.72	103.93	107.34	104.06	107.11	109.24	106.62	103.69	109.14	105.29	103.73	106.32	105.61	105.79	105.34	109.72	104.06	103.66	104.25	105.57	103.67	107.95	108.21	106.49	107.07	107.41	107.95	106.74	108.83
104.32	107.53	107.32	104.2	108.31	107.37	103.84	103.85	106.78	103.77	104.94	105.41	104.16	106.87	107.24	106.33	107.7	105.88	105.44	105.27	105.49	105.5	105.45	107.28	104.52	105	105.24	105.57	108.21	107.88	104.27	104.34	106.81	106.4	108.15	107.56	102.75	105.7	108.93	106.5	104.83	104.8	107.15	106.68	108.17	106.55	104.23	105	105.21	109.27
104.37	109.55	108.01	105.78	105.68	105.95	103.17	104.12	105.95	104.97	106.21	106.33	103.14	108.62	106.42	105.27	105.89	102.34	107	104.92	105.72	105.7	104.77	105.69	107.27	106.54	107.49	106.45	103.96	105.17	105.97	105.97	104.55	110.74	103.7	106.42	105.39	105.03	106.72	107.23	107.37	105.38	105.14	107.87	105.92	110.21	109.59	106.91	109.57	106.9
94.651	98.687	96.539	100.32	95.274	99.252	96.84	98.679	97.784	99.368	97.394	99.225	100.4	97.793	98.916	102.57	98.641	97.388	98.73	96.2	100.26	101.35	98.153	99.046	101.12	99.251	101.5	98.32	99.032	99.029	96.548	100.32	100.74	100.2	100.35	96.96	101.85	101.33	98.898	95.438	99.389	97.912	98.934	97.394	99.502	99.981	100.43	98.002	98.671	100.82
105.68	106.56	103.71	103.96	105.98	105.81	105.08	108.5	103.91	108.86	105.73	106.92	106.19	106.83	103.76	103	103.12	106.03	106.7	105.93	107.55	105.47	108.83	109.05	107.84	106.04	106.29	106.61	105.26	105.6	106.91	104.84	104.26	107.04	103.89	104.86	105.09	107.44	106.34	104.71	105.8	106.93	101.93	107.27	104.25	104.74	104.29	106.49	108.23	105.22
108.68	108.96	109.05	109.1	109.14	106.85	106.78	106.97	111.12	104.43	108.75	108.54	107.51	106.06	111.95	107.55	109.29	107.8	108.72	111.39	108.82	108.8	111.06	109.71	106.68	111.29	107.38	110.16	112.11	108.99	107.12	109.29	106.99	107.59	110.35	106.48	108.02	106.37	111.23	113.1	103.91	111.15	110.82	108.36	109.34	110.07	111.23	105.99	111.81	106.35
108.95	106.49	103.85	107.01	107.38	108.79	107.11	105.63	106	104.88	104.58	104.82	107.81	106.81	106.76	104.44	102.82	107.31	105.36	108.53	105.93	106.95	102.9	105.87	105.96	105.64	107.62	104.6	105.06	105.15	104.15	104.72	105.3	105.91	106.01	107.04	107.29	105.35	104.65	105.13	104.37	109.55	105.95	102.06	105.5	108.23	107.46	102.88	105.94	107.12
108.37	107.52	104.76	106.99	104.68	106.4	105.87	108.35	106.37	105.77	105.41	107.39	107.7	106.46	104.48	106.69	107.3	104.97	105.22	103.8	103.17	106.29	106.74	107.71	106.75	105.11	108.06	106.37	106.8	106.33	105.04	107.85	105.32	108.5	103.46	107	110.08	108.04	106.5	107.22	103.75	105.95	106.57	106.71	106.64	106.96	106.4	103.65	105.55	108.95
97.15	97.043	96.378	96.294	101.58	101.08	98.454	94.994	98.992	98.007	96.107	96.499	96.65	100.09	96.08	95.419	100.42	99.361	100.87	95.074	100.18	96.638	102.18	92.747	97.142	100.4	97.374	100.64	96.858	97.737	96.41	98.479	98.581	98.418	96.633	99.137	98.091	99.791	93.161	100.32	99.385	97.203	99.169	97.909	100.95	97.968	98.719	98.49	100.48	101.25
109.99	105.85	106.83	107.23	105.32	105.43	105.22	105.83	109.78	105.49	107.66	107.56	107.41	104.94	106.2	104.66	106.19	107.16	104.49	105.42	107.58	107.48	109.01	106.71	103.49	101.44	104.49	106.89	106.4	103.58	106.51	107.45	103.77	106.75	109.89	105.91	106.59	109.17	105.12	107.27	105.33	108.37	105.4	103.92	108.27	104.18	106.65	106.97	104.09	106.85
108.2	107.84	108.69	107.33	107.3	109.07	108.92	113.63	110.01	105.39	105.76	111.18	109.8	108.91	107.34	110.25	108.87	109.84	107.51	110.26	108.49	108.63	111.08	109.7	105.54	106.67	108.38	108.59	109.02	109.79	107.46	107.97	106.51	110.48	107.68	109.33	109.61	110.72	109.53	109.54	106.77	109.42	109.58	108.97	111.77	110.55	108.25	111.49	108.78	108.65
106.75	105.23	107.82	108.18	107.12	109.19	106.85	106.94	105.38	104.84	106.87	107.95	106.76	105	106.64	108.18	105.75	107.13	105.16	106.93	104.75	106.81	103.18	102.78	105.31	106.13	106.11	106.58	108.15	106.24	104.79	105.36	108.49	107.09	107.21	107.45	106.33	106.26	107.95	108.75	104.38	106.81	108.16	105.36	109.9	106.96	105.56	106.97	101.73	106.33
107.46	110.24	110.6	105.26	108.9	108.76	107.44	105.18	106.49	107.86	110.27	108.82	108.25	109.41	109.9	109.65	113.05	107.2	108.27	108.21	108.44	106.41	109.96	109.62	110.34	109.13	107.79	108.51	107.52	113.61	105.97	109.51	107.96	106.69	106.77	110.05	108.83	105.63	107.14	108.85	109.38	109.16	109.64	109.36	105	106.04	108.24	108.71	105.83	104.8
107.65	108.6	107.02	109.26	105.9	108.67	109.39	106.36	107.76	108.51	107.7	110.02	107.52	104.41	105.5	109.23	110.37	107.21	109.32	108.71	107.44	108.85	106.57	113.86	107.21	109.35	107	107.3	107.02	108.19	108.06	109.71	109.49	109.51	109.03	105.93	107.79	105.37	110.15	108.28	110.95	110.48	108.16	112.02	106.44	107.99	109.13	106.55	107.81	109.95
106.87	106.4	106.36	110.13	103.96	106.44	109.52	105.02	105.29	108.73	108.13	105.69	109.33	107.03	105.32	106.12	106.06	108.79	103.64	105.9	105.51	103.71	107.98	105.81	108.34	107.33	106.14	106.56	103.82	107.47	106.28	108.45	105.48	107.35	105.94	105.38	107.36	106.58	105.15	106.82	106.11	107.66	107.04	105.57	105.02	107.49	105.97	105.66	107.89	102.74
104.73	103.05	106	107.77	107.69	106.81	103.45	110.33	107.7	104.71	104.87	106.7	107.07	107.26	104	106.58	107.29	105.61	103.08	105.88	106.76	106.88	107.34	106.32	106.7	108.07	106.3	108.05	106.18	106.83	104.53	107.99	108.63	105.27	103.84	106.56	104.84	107.18	105.2	104.98	105.37	101.67	108.39	105.14	106.67	103.92	105.95	107.01	105.05	108.74
108.72	107.24	106.86	107.59	105.95	101.66	102.41	105.51	106.4	107.15	102.52	106.85	105.69	104.08	107.25	106.19	103	106.27	102.73	106.86	106.94	104.73	108.32	106.14	103.43	103.33	105.09	104.94	103.32	107.69	106.45	105.71	105.34	102.67	105.89	104.07	103.46	105.99	102.56	107.86	105.63	103.59	105.13	105.16	103.88	104.18	105.05	105.22	104.58	102.44
108.98	107.84	109.04	105.81	107.67	105.58	109.81	109.37	109.55	110.43	109.97	109.93	108.11	108.86	108.93	105.15	112.9	106.04	109.94	110.82	108.84	105.45	106.78	105.25	107.05	109.9	110.56	107.53	105.21	107.69	105.48	107.59	106.41	108.31	107.15	108.3	107.74	107.5	105.88	110.04	109.58	109.3	107.8	106.62	113.89	106.22	110.54	110.12	111.33	106.49
98.735	100.17	98.311	99.757	98.377	98.467	98.404	98.883	99.749	95.315	100.02	98.694	99.254	97.756	97.606	97.368	97.899	99.801	97.804	98.111	97.044	97.513	99.116	96.933	97.419	99.016	100.33	97.149	99.383	102.24	98.203	96.357	96.819	96.997	99.253	97.97	96.933	96.81	95.916	100.17	100.98	98.835	101.39	100.39	98.019	97.281	101.44	98.188	99.102	96.02
106.73	106.89	108.09	108.77	108.71	106.57	107.85	105.55	105.86	103.72	102.4	107.76	104.44	106.25	106.96	106.3	102.95	106.7	105.45	105.09	106.37	104.74	105.39	105.09	105.44	108.99	107.33	106.98	109.04	106.19	107.28	104.71	107.58	105.61	103.3	107.07	105.02	106.11	106.49	107.74	107.1	104.99	103.4	106.52	105.84	108.23	104.02	107.54	103.75	107.61
95.935	95.135	98.589	95.75	99.608	99.833	94.844	97.542	96.023	98.772	96.998	97.766	94.957	98.359	99.87	98.857	98.861	98.632	95.488	96.33	100.89	98.715	96.648	98.332	101.22	95.814	100.03	96.059	100.13	98.639	95.556	98.83	100.36	100.01	96.146	98.022	95.984	97.375	97.808	96.446	101.33	98.451	96.503	100.32	101.39	96.805	102.27	101.35	97.385	99.954
106.16	105.83	110.27	106.65	106.97	106.17	104.84	106.44	103.73	105.61	107.67	103.73	106.46	108.47	104.27	108.92	107.77	106.34	106.49	105.59	104.8	103.51	107.91	105.87	108.49	107.14	109.95	106.71	107.32	105.2	105.4	108.62	106.51	106.72	102.37	106.04	110.16	105.44	107.15	105.26	105.01	107.53	103.8	107.36	109.18	103.77	104.72	103.84	103.5	105.19
101.17	96.599	99.96	93.838	95.509	95.644	95.837	97.127	96.032	98.643	97.069	97.902	99.111	100.8	99.952	96.042	99.523	97.147	97.78	100.88	99.933	98.981	98.964	97.351	100	101.08	94.896	99.241	98.847	96.085	97.814	98.921	95.99	94.719	97.315	95.264	97.22	96.631	99.702	97.91	97.89	100.91	96.68	97.463	98.164	97.81	99.317	100.95	93.994	98.904
106	107.25	106.3	105.64	104.39	105.46	105.44	107.57	105.93	105.2	106.83	106.04	105.52	109.27	107.47	104.26	105.12	106.63	107.69	107.09	104.8	106.44	106.21	104.83	106.94	106.72	104.43	106.7	104.08	107.77	106.55	103.48	104.44	106.1	104.82	104.18	107.48	104.56	103.6	106.74	107.23	104.87	108.08	105.01	107.25	104.91	105.92	106.02	106.14	106.51
98.121	96.833	98.887	95.956	95.681	99.241	98.742	98.217	98.44	101.09	96.813	94.302	99.608	100.31	97.706	102.66	99.626	98.395	96.306	97.099	98.076	99.935	97.486	100.54	99.398	98.454	99.924	96.121	95.983	98.261	98.983	97.969	97.155	96.809	96.754	98.841	96.721	99.778	97.97	96.936	96.966	98.682	97.498	100.26	99.165	96.156	99.626	99.775	97.465	97.261
106.34	106	108.25	109.1	109.35	105.62	105.9	110.72	107.51	103.81	105.45	109.54	104.43	106.79	107.45	106.83	106.43	109.91	105.16	106.62	108.66	106.7	104.52	107.84	106.91	106.65	109.05	110.51	107.44	108.98	104.67	108.06	108.15	107.42	105.86	103.44	107.09	108.6	104.07	107.04	106.77	105.54	104.71	105.07	103.38	107.26	106.21	108.42	105.14	105.45
101.08	99.704	99.294	104.13	101.46	99.63	96.995	101.58	101.29	102.4	100.27	101.19	101.91	100.92	102.52	102.51	97.801	100.55	100.88	100.47	104.46	99.429	101.74	102.49	99.155	98.054	102.13	100.17	102.23	99.17	98.858	101.32	101.31	104.39	98.668	102.74	100.13	103.83	100.9	102.2	103.78	103	101.9	101.66	99.724	101.89	95.945	100.26	100.1	102.25
107.94	109.74	101.5	107.83	105.74	103.92	105.83	105.21	109.27	106.06	108.83	104.36	109.06	107.96	107.36	105.86	108.17	106.34	105.15	107.17	107.56	107.22	106.06	107.69	107	107.58	105.81	102.75	107.23	106.13	105.52	106.9	108.23	106.04	103.74	104.1	105.41	105.8	108.19	106.01	105.14	106.15	104.75	103.12	108.02	107.05	104.6	105.55	108.23	106.06
108.35	110.94	109.52	110.3	107.24	107.91	104.99	105.72	109.13	104.72	108.51	108.19	106.62	109.71	108.32	107.64	106.68	106.5	105.97	107.46	106.19	107.54	108.05	107.68	107.48	104.33	109.3	110.1	106.02	108.2	106.68	106.25	106.83	111.33	107.49	106.9	107.02	108.29	107.44	103.1	107.94	110.17	108.07	109.38	105.88	106.78	109.94	108.47	108.86	106.63
99.35	97.455	97.122	99.213	100.01	100.26	102.03	94.941	97.003	99.407	98.877	97.617	95.72	98.583	96.083	96.751	99.95	97.454	96.326	97.41	98.891	98.043	99.031	97.307	99.317	99.764	100.05	95.425	98.165	99.692	97.018	98.047	96.658	98.517	99.414	100.41	96.148	100.17	99.254	99.795	101.01	101.45	97.89	97.701	97.397	98.44	96.854	99.731	95.58	98.597
108	108.36	109.03	110.75	111.15	109.38	108.34	107.05	110	106.91	107.07	109.67	107.37	107.72	104.33	104.98	109.14	108.31	103.02	107.4	111.48	106.84	106.2	107.16	107.94	109.4	108.23	110.85	107.93	109.48	107.94	106.96	109.58	108.32	107.31	106.24	109.61	110.32	107.3	106.94	105.87	109.84	109.11	109.09	106.55	110.14	106.17	107.97	107.33	107.46
106.67	106.55	105.82	106.96	105.69	104.3	103.18	104.08	106.53	106.3	105.9	106.21	105.5	104.12	108.61	108.8	105.53	104.76	105.49	106.22	106.29	105.06	103.44	107.86	104.15	106.48	107.24	106.51	106.29	104.93	109.63	105.38	105.62	104.98	105.59	104.14	106.31	105.2	106.41	106.23	105.28	108.18	103.97	101.41	105.31	106.64	101.56	105.68	102.91	103.5
104.85	107.39	106.49	105.68	107.15	106.74	106.71	107.87	107.59	106.14	106.11	106.49	104.87	107.87	107.07	106.99	104.37	107.01	107.97	105.51	101.8	106.07	105.42	106.12	106.13	108.48	108.42	101.62	106.84	105.45	106.43	106.17	106.32	104.1	105.91	104.23	103.56	103.33	104.23	107.18	106.74	103.87	108.23	107.86	108.64	106.35	106.32	104.24	104.41	106.34
98.925	100.39	98.903	100.62	101.5	98.671	102.44	99.408	100.68	100.19	102.23	100.14	100.89	99.887	102.35	100.33	101.63	101.76	99.899	103.19	100.15	100.84	100.81	102.12	101.79	99.387	102.07	99.348	97.713	100.89	103.37	101.57	98.756	99.348	102.04	102.7	101.91	101.41	99.567	98.023	100.51	101.88	101.49	100.71	100.18	99.578	101.89	101.74	100.43	100.86
104.91	108.02	104.42	104.81	104.09	103.95	104.94	104.73	106.09	108.27	105.84	105.21	107.27	108.77	107.4	107.39	104.36	105.46	107.79	109.84	106.1	104.72	105.76	102.9	105.73	106.18	105.82	106.53	110.12	105.37	108.1	103.43	106.38	107.23	104.35	106.23	103.87	106.69	103.94	104.62	104.72	104.87	104.72	106.01	105.48	102.67	103	104.66	104.9	109
108.73	109.27	107.26	105.69	113.97	110.72	112.86	109.67	114.25	114.82	108.95	109.75	109.06	110.87	109.32	112.82	109.35	110.51	114.9	107.74	108.9	109.72	110.35	111.41	109.66	112.05	109.07	111.02	111.11	108.26	106.44	110.65	111.58	107.2	106.37	111.96	112.94	111.38	110.67	113.26	111.8	110.54	110.13	109.42	109.61	108.31	113.41	108.22	109.12	110.17
105.56	107.65	105.16	107.62	106.75	106.12	105.11	107.21	105.59	106.04	105.95	108.01	108.81	107.46	107.41	108.58	106.49	107.45	106.35	105.34	107.36	107.37	107.1	103.18	110.19	104.58	105.18	106.54	103.37	101.98	106.29	102.85	108.36	111.85	106.77	107.71	110.41	108.49	106.78	107.05	108.02	107.67	107.99	107.13	106.71	104.24	106.15	106.55	106.67	104.49
98.251	97.383	100.93	98.25	98.209	96.032	98.481	96.813	98.965	99.33	97.86	96.758	98.272	99.483	98.986	102.39	96.201	98.391	95.271	95.454	98.961	96.707	94.656	92.26	97.694	98.475	98.098	98.309	94.4	101.36	97.549	97.12	96.34	97.875	97.234	99.24	96.923	97.884	98.228	98.471	95.979	96.186	98.888	99.546	97.929	97.154	97.901	97.858	96.616	99.542
107.58	106.66	106.53	106.38	108.37	107.08	106.61	108.34	108.72	107.98	108.28	107.9	106.63	108.96	106.12	108.11	106.12	108.82	109.31	106.58	106.36	107.67	111.64	107.14	106.55	106.97	109.11	108.66	108.64	108.78	108.1	108.4	107.18	108.45	107.83	110.24	104.75	108.63	111.13	109.55	108.79	105.89	106.69	108.53	109.08	107.74	107.82	107.97	107.61	106.37
107.89	107.13	106.63	106.71	106.83	109.96	105.16	107.57	108.77	107.44	107.12	104.68	105.13	104.5	106.56	103.98	105.37	107.78	102.63	106.32	106.41	104.87	105.32	107.25	104.05	107.29	105.3	106.58	108.9	103.58	107.26	106.18	107.2	107.92	107.16	103.56	110.82	106.07	106.83	106.97	109.03	107.53	105.81	104.02	108.89	106.75	107.5	106.62	107.11	105.34
106.92	106.92	105.42	107.34	106.56	108.55	108.06	106.45	107.97	106.47	108.01	110.11	108.72	108.27	102.88	106.13	105.61	107.86	104.79	105.84	108.69	106.59	107.03	104.66	105.78	104.92	106.47	105.72	107.42	109.61	107.38	108.07	105.34	108.6	108.18	106.42	105.74	107.38	106.77	106.24	108.39	110.18	107.89	105.01	107.37	106.8	101.08	108.79	106.99	108.88
103.33	99.031	100.67	101.45	99.755	102.62	99.856	101.66	102.09	102.91	102.31	100.9	99.479	102.78	103.41	100.58	99.462	101.04	99.285	98.349	98.885	101.71	100.02	102.16	100.38	100.17	100.1	97.574	99.637	100.3	97.92	104.29	101.29	102.29	103.81	98.139	100.36	102.57	103.34	100.15	99.336	101	99.395	102.39	100.09	101.63	101.36	98.844	101.64	100.23
104.67	105.13	103.06	105.61	106.95	104.68	108.25	104.07	106.06	105.97	108.52	105.4	106.76	104.13	103.49	105.44	104.91	106.42	108.17	106.17	107.34	106.84	103.7	106.02	105.63	108.24	105.2	103.33	104.06	106.4	106.75	106.68	105.72	107.82	108.09	104.47	103.95	104.58	108.91	103.37	106.25	109.7	105.35	107.94	108.11	103.79	106.57	105.55	104.81	106.32
105.83	101.25	104.72	106.89	106.06	106.38	105.26	107.75	106.34	104.31	103.59	109.63	108.51	107.61	106.29	108.89	106.16	106.34	103.91	102.28	102.28	103.51	103.79	106.5	100.88	104.71	105.52	105.74	106.6	101.22	105.91	106.88	104.63	107.42	104.54	106.08	103.78	105.6	106.58	106.19	105.1	104.66	103.24	103.71	106.13	104.06	107.29	104.26	101.93	106.84
104.37	106.75	107.11	110.15	105.18	108.45	105.41	102.05	108.18	108.15	105.89	107.1	108.73	106.48	105.74	106.96	106.56	107.43	104.27	106.58	105.51	105.8	105.92	105.84	105.64	103.33	106.93	102.66	108.1	109.48	108.27	107.85	107.76	106.3	104.49	108.89	107.62	106.34	106.94	104.45	106.44	107.04	106.05	104.75	107.74	106.74	105.59	109.03	106.79	108.85
106.28	105.42	104.51	104.97	106.18	106.59	106.07	107.4	110.72	106.27	107.77	108.48	106.94	105.48	105.25	106.1	103.59	108.7	105.4	106.84	107.64	105.9	107.21	107.36	106.46	104.17	106	107.09	106.68	110	108.33	105.54	104.66	106.96	106.8	106.58	102.52	105.68	105.15	104.75	109.03	107.35	105.44	107.44	106.51	107.6	106.09	105.14	105.23	105.99
110.88	108.87	108.63	109.33	107.94	109.84	109.93	109.88	109.46	107.72	108.67	108.81	106.92	108.84	108.44	108.83	105.43	109.78	107.23	106.85	107.11	110.05	107.93	107.22	112.76	108.12	107.04	108.82	108.73	108.83	109.22	108.77	106.61	105.58	108.82	106.61	110.5	108.25	107.47	109.23	108.32	109.74	110.33	108.61	108.74	109.11	106.56	107.42	108.05	106.46
107.72	109.23	107.99	106.89	109.85	107.88	110.6	107.66	104.66	109.63	109.07	112.25	107.81	106.89	107.19	106.55	111.66	109.21	111.25	109.61	108.37	107.81	109.73	108.26	105.45	107.61	107.22	110.38	108.37	108.48	106.64	106.97	105.51	106.94	105.42	110.54	109.2	107.87	106.89	109.36	105.02	107.69	108.59	107.73	104.37	109.4	105.73	107.73	104.34	109.34
107.28	108.44	104.78	103.49	106.71	107.83	109.73	102.25	105.18	103.94	106.21	105.47	101.92	105.38	104.71	105.55	104.07	105.02	109.33	107.54	104.99	103.29	102.73	107.49	102.75	104.35	107.83	103.81	106.08	102.85	105.22	103.76	106.42	106.69	108.42	109.08	105.07	105.41	107.05	104.79	109.29	104.03	105.75	107.93	105.57	103.25	106.84	103.48	107.69	105.71
104.41	104.02	103.15	106.47	106.22	105.06	106.15	107.14	105.61	104.98	106.58	105.5	106.73	107.34	108.58	102.99	104.11	105.74	107.46	104.75	103.95	108.08	106.11	106.28	102.71	107.43	110.55	105.51	107.55	104.11	104.58	106.47	100.76	103.96	105.89	105.84	105.05	107	108.03	104.79	103.7	106.11	104.07	104.51	107.84	107.55	105.3	100.85	103.35	107.44
106.61	106.66	108.52	110.1	106	111.76	108.91	106.22	105.9	109.49	109.13	108.23	107.44	107.09	108.26	107.89	110.75	110.22	105.56	103.89	107.54	108.64	106.79	107.64	105.96	110.42	108.3	108.65	107.89	111	108.56	109.2	104.66	106.45	107.64	112.83	109.33	106.26	108.7	108.91	110.72	108.86	104.18	110.66	107.28	108.55	109	107.56	107	109.47
108.78	104.27	106.95	106.97	102.9	103.69	107.09	108.51	107.12	103.83	105.25	105.96	108.69	104.55	106.66	106.15	105.89	105.78	104.67	105.39	106.27	107.85	109.07	104.7	106.41	108.42	106.91	106.09	107.91	107.34	105.86	106.09	106.5	107.11	104.38	107.14	105.28	109.74	105.57	108.79	104.37	105.95	105.13	106.04	110.19	106.28	105.9	104.73	105.93	104.85
110.91	109.87	109.69	110.76	108.52	108.13	110.65	107.88	114.86	110.38	114.43	111.18	107.98	107.62	108.58	109.56	109.21	111.26	110.19	111.42	110.21	111.4	113.11	113.07	109.11	112.42	108.62	111.32	110.57	110.98	107	110.43	111.09	109.5	111.01	108.44	110.04	107.98	112.33	111.25	108.05	110.45	109.29	109.77	107.06	112.61	109.48	108.01	108.92	109.57
106.71	108.88	107.95	107.69	105.83	107.22	106.4	109.98	108.91	112.3	106.14	108.27	108.03	104.68	104.77	105.44	110.57	108.12	108.56	108.48	106.85	110.91	110.02	106.63	109.25	108.71	105.95	108.75	104.51	112.71	107.47	107.74	108.91	107.79	106.01	107.63	106.96	107.13	107.07	108.38	109.04	107.67	108.12	110.48	108.98	110.87	107.75	108.97	106.66	106.99
108.73	105.78	107.31	105.39	106.77	107.5	106.02	107.56	108.63	107.85	108.34	108.58	106.17	103.8	104.49	107.57	108.05	108.01	104.74	105.59	105.44	104.63	106.79	106.31	105.19	107.08	103.64	105.39	105.85	104.76	104.29	105.53	105.77	107.84	106.53	107.68	108.44	107.42	106.28	109.04	104.14	105.61	104.78	103.27	105.62	103.82	107.38	106.78	107.83	109.28
99.016	100.06	96.215	101.23	98.376	94.578	100.79	102.32	97.427	98.525	98.997	97.187	98.606	98.566	96.674	96.61	96.546	99.003	95.258	96.518	96.441	96.893	99.592	97.172	98.487	102.2	99.257	96.647	98.273	98.81	98.356	96.343	100.64	100.54	96.474	99.504	99.216	101.21	99.912	96.098	93.503	98.222	98.485	99.723	100.04	96.695	97.863	97.806	98.395	98.107
106.13	108.18	106.85	107.73	110.22	107.48	107.23	106.61	108.1	106.44	107.51	106.43	104.99	108.61	108.38	107.87	105.47	108.02	108.47	105.61	108.16	106.09	105.49	108.04	108.43	108.35	106.57	105.63	108.18	109.92	104.33	104.75	107.6	106.74	105.13	105.92	106.38	103.87	107.55	106.38	108.64	104.36	107.04	107.1	105.28	107.62	105.76	104.86	108.59	108.41
107.38	105.29	102.83	107.5	104.07	106.29	108.33	107.06	105.85	105.25	107.09	104.21	106.1	104.86	104.46	104.32	107.3	106.16	103.43	104.77	105.19	105.56	104.35	103.74	107.13	102.97	104.07	104.89	106.53	107.15	106.71	110.5	104.22	106.13	104	105.52	106.96	103.48	107.6	107.19	105.5	105.41	104.93	108.68	107	108.36	105.09	107.23	107.87	101.29
107.76	104.25	107.73	103.36	106.16	105.89	107.21	108.33	106.84	105.46	103.99	104.97	104.25	105.83	104.7	106.66	107.28	105.17	105.77	108.06	105.72	105.66	104.87	102.21	107.59	107.84	102.83	102.89	104.95	105.62	106.24	106.19	106.88	104.16	106.37	105.31	104.52	108.01	104.5	105.99	104.15	102.22	103.77	103.09	106.68	104.24	104.48	106.28	106.92	106.17
106.84	107.5	107.08	107.66	107.87	107.04	105.38	106.58	106.66	103.27	103.65	108.07	105.59	104.1	106.7	106.99	107.02	103.37	108.02	102.51	105.82	105.63	106.04	106.8	107.88	106.16	104.05	109.27	105.01	104.36	107.18	106.77	105.5	101	106.55	103.19	106.94	106.98	104.43	106.36	107.95	107.67	107.23	105.21	104.24	106.88	104.63	106.78	104.58	107.86
107.64	105.84	106.88	103.63	109.42	109.29	107.02	107.01	107.83	110.18	106.04	106.26	107.95	106.71	105.9	105.36	107.7	106.74	108.67	103.77	104.61	106.31	105.71	108.97	109.11	105.32	107.18	103.34	103.03	106.06	106.54	104.49	107.17	107.66	105	106.08	105.9	105.73	109.18	104.56	108.84	105.57	104.44	108.24	104.63	105.96	106.28	103.6	106.63	108.57
105.61	107.59	103.38	107.93	106.76	106.94	104.91	105.28	106.96	104.23	107.24	106.6	103.4	108.29	108.91	107.42	107.22	106.45	107.62	106.68	106.88	105.89	108.41	104.09	106.31	104.61	106.76	108.35	105.94	105.07	107.37	104.78	106.55	104.57	105.34	105.01	110.07	106.2	104.21	106.34	105.89	106.19	107.48	107.67	104.14	104.14	102.81	106.77	104.82	104.82
94.946	100.19	94.979	96.374	96.58	98.307	96.418	95.535	95.464	102.18	96.053	99.146	98.676	96.755	101.02	97.954	98.098	100.45	96.265	93.761	103.07	98.085	95.092	97.656	98.895	99.117	95.298	98.665	101.24	98.069	99.744	98.839	98.009	96.609	98.919	100.47	98.465	100.1	98.579	99.15	98.112	99.999	96.537	96.231	96.11	97.303	99.185	96.261	99.115	101.1
105.6	105.99	107.59	105.91	107.79	106.08	107.08	107.47	103.8	105.35	109.77	107.18	108.83	109.4	110.08	105.51	106.34	107.24	102.01	105.49	104.59	107.61	108.69	107.65	105.28	105.59	106.85	108.46	105.37	105.45	108.47	107.47	103.67	105.59	108.4	104.74	107.47	106.44	106.5	103.41	105.55	106.77	105.24	110.28	105.05	107.7	108.4	106.16	105.83	107.67
103.59	108.59	104.41	106.04	105.37	105.39	105.55	107.64	104.73	104.87	105.65	104.77	105.77	103.09	106.99	100.68	104.03	106.23	103.02	106.28	103.74	107.65	106.97	105.41	106.34	106.62	109.06	103.46	103.31	105.32	107.5	107.18	104.72	106.18	106.8	108.07	107.96	104.37	103.73	104.71	106.07	102.6	107.67	104.81	104.73	104.47	105.41	104.07	103.92	109.11
107.42	105.61	109.42	109.83	104.44	104.71	105.43	108.19	107.73	107.34	105.99	105.84	107.56	103.72	103.03	106.09	106.61	101.9	105.96	105.53	106.01	106.15	109.33	106.66	105.42	105.84	108.68	109.58	105.64	108.42	104.69	106.09	106.17	104.79	106.07	107.61	106.97	104.49	104.59	106.77	105.69	107.06	105.19	109.15	106.95	101.35	104.55	106.16	104.09	109.42
101.86	102.5	101.48	106.67	100.15	102.14	99.919	101.01	102.6	102.69	99.784	102.66	102.55	105.06	103.25	100.76	102.68	101.98	104.91	106.11	100.54	104.23	99.971	103.4	101.09	101.94	100.41	104.56	100.42	106.22	104.63	102.43	102.9	104.66	104.48	102.78	102.5	101.43	104.39	103.36	103.51	102.58	103.06	104.31	101.95	103.86	101.95	102.61	101.48	102.38
105.34	105.01	107.62	108.14	105.17	106.77	105.81	101.66	101.74	100.95	104.51	105.65	108.12	107.02	105.95	107.45	106.19	104.21	103.98	106.29	104.73	102.62	106.13	105.16	103.79	102.84	104.79	105.76	107.71	104.31	107.31	103.82	108.66	106.97	107.44	106.41	107.08	107.48	106.57	107.65	106.65	106.53	106.4	107.84	106.29	105.74	107.43	104.39	107.4	105.59
97.787	96.33	99.483	99.306	96.043	95.746	100.17	98.686	99.508	97.53	96.997	99.412	97.113	99.101	99.096	98.937	97.858	96.877	98.589	98.824	101.19	101.84	99.795	98.217	98.48	94.758	97.151	97.313	97.77	95.83	99.948	96.162	96.476	94.029	97.051	99.315	96.186	97.351	99.259	98.913	96.393	97.525	97.596	98.358	98.628	96.412	100.39	96.564	99.835	97.789
108.52	112.15	107.55	110.43	108.65	107.97	105.93	105.74	105.84	107.79	104.74	109.58	110.62	106.27	109.99	110.78	110.65	109.63	105.65	109.53	107.28	107.05	111.33	107.89	109.47	109.16	109.07	106.85	107.72	109.23	111.06	104.13	107.52	108.96	109.03	107.41	109.26	107.14	106.91	109.2	102.98	107.83	105.41	109.6	107.27	110.51	107.87	106.94	110.7	110.62
109.32	105.39	107.97	106.38	108.06	109.44	107.68	112.56	106.12	106.75	103.06	107.51	108.55	110.99	107.66	108	108.59	106.46	109.85	108.85	110.05	106.01	108.73	104.61	107.17	109.77	105.77	110.64	110.56	109	109.26	105.89	109.61	109.13	107.81	108.72	106.32	107.29	109.31	111.66	107.64	109.34	109.93	107.04	108.16	109.68	107.4	107.95	104.5	110.54
105.28	105.9	105.17	105.77	105.19	108.46	101.73	106.36	106.07	109.99	105.34	105.73	106.65	105.13	105.54	107.76	103.67	106.65	107.45	104.09	104.94	105.36	109.91	107.79	106.01	103.3	100.7	107.53	104.28	107.59	105.89	105.01	106.97	106.39	109.73	105.66	108.98	105.5	107.53	107.91	107.59	106.54	105.68	106.09	104.94	105.64	106.98	102.33	109.5	104.11
99.143	103.52	98.057	101.26	100.67	100.07	102.38	102.82	101.1	101.38	99.92	99.584	100.95	100.1	100.89	97.821	103.41	102.63	102.59	100.14	100.38	101.09	100.62	100.3	100.78	100.1	98.921	102.01	100.56	101.72	103.29	99.317	101.87	100.02	103.22	99.008	99.049	102.56	102.05	101.74	101.15	99.761	102.24	100.82	101.84	102.24	99.155	98.654	100.88	97.673
106.08	109.22	107.95	108.43	107.88	109.54	108.74	107.19	108.43	110.5	106.3	109.22	103.35	105.95	112.52	110.86	112.43	108.72	108.06	109.11	104.28	107.63	106.73	108.74	105.98	107.14	109.07	111.89	110.85	107.21	109.77	107.51	106.87	110.09	107.14	107.54	106.47	111.22	108.08	109.57	109.7	108.62	107.74	108.7	106.85	108.36	109.71	106.19	106.93	105.61
106.1	107.06	105.19	104.1	108.03	104.8	105.07	107.74	103.17	105.52	104.69	105.37	106.56	106.66	108.97	106.57	106.56	106.23	104.87	103.61	104.23	108.88	107.61	104.5	107.24	106.37	105.22	104.7	105.27	105.13	106.9	103.46	108.52	104.16	105.37	103.7	105.33	107.04	105.1	107.67	105.6	108.25	103.59	105.9	107	108.26	106.13	107.34	107.15	108.55
106.28	107.81	110.78	104.37	107.07	107.67	108.96	109.92	109.12	109.47	109.23	108.17	108.83	111.17	109.09	107.4	108.9	109.41	108.07	106.68	107.18	106.97	107.02	104.94	107.44	107.79	107.88	110.72	107.12	107.34	107.45	110.34	109.18	108.89	111.26	112.05	105.91	107.41	105.73	109.85	106.59	109.27	108.46	107.48	104.42	108.21	108.03	108.08	108.97	108.55
106.68	108.35	104.85	106.46	103.89	108.35	107.22	103.57	109.1	108.91	102.72	104.96	107.18	107.67	105.81	106.77	107.9	106.09	105.21	104.32	105.27	105.36	107	105.88	102.66	107.34	105.08	106.36	105.52	105.23	106.72	104.64	107.4	108.15	107.28	106.98	104.51	107.8	106.26	105.34	107.1	107.21	104.62	109.93	108.06	108.3	106.21	105.97	109.91	107.3
105.54	105.38	105.88	104.67	102.72	107.03	106.24	104.01	102.02	105.84	107.78	107.23	106.69	104.11	104.28	102.9	110.81	102.81	105.03	105.37	108.22	103.74	105.04	106.77	106.76	109	104.69	104.72	105.4	104.19	105.97	105.54	107.91	107.11	107.85	106.13	107.21	107.22	107.8	103.64	106.68	104.7	105.55	102.52	105.84	104.14	106	107.55	104.54	103.24
105.8	106.46	104.92	106.3	105.2	105.35	104.78	108.18	105.52	108.17	107.94	105.15	107.19	106.92	105.99	107.51	105.66	107.44	105.95	105.67	104.47	104.31	109.06	105.16	103.99	103.74	110.21	106.99	106.2	101.99	106.41	106.81	104.52	104.74	106.08	104.65	108.57	104.4	107.8	104.85	109.23	109.34	108.14	105.94	106.05	106.61	105.75	104.63	108.11	107.66
102.83	105.55	103.2	104.67	103.99	110.19	105.74	108.76	106.92	107.01	101.52	107.87	109.43	104.85	106.98	107.01	107.36	106.52	105.85	107.45	105.46	109.66	102.15	104.35	105.41	105.79	107.28	108.14	102.97	106.1	108.05	104.29	107.27	105.52	103.94	106.95	103.71	107.18	104.35	104.37	105.45	104.97	103.09	105.66	107.71	109.13	109.66	105.46	106.16	106.81
101.58	98.003	97.3	99.643	97.275	98.902	99.891	97.125	99.57	97.884	95.044	99.892	97.443	98.369	97.323	100.45	99.096	97.868	99.793	98.077	97.14	97.244	96.709	100.2	95.529	97.709	98.165	99.787	96.964	96.765	97.752	98.789	99.64	93.787	98.597	97.075	100.33	99.757	96.706	97.832	94.633	97.898	97.582	96.939	99.412	94.994	98.76	96.948	98.032	96.522
110.36	110.76	111.92	110.76	111.08	109.5	110.88	112.99	110.37	112.62	108.29	109.54	110.62	114.77	109.34	108.99	110.74	109.92	108.24	112.05	111.16	111.23	113.47	110.05	110.17	111.65	111.56	110.78	108.17	110.19	111.8	111.48	110.67	110.97	109.07	109.66	109.72	110.79	109.54	107.05	110.87	109.83	111.76	112.32	111.27	109.42	111.28	110.07	111.43	111.37
109.57	109.34	111.33	109.39	110.61	109.96	111.65	109.38	111.22	108.33	109.6	111.41	111.4	112.59	112.35	107.43	109.36	110.33	111.27	113.27	109.72	110.62	111.15	110.95	112.33	111.52	110.74	110.2	111.98	109.24	111.44	111.26	110.5	110.17	112.32	110.17	111.52	111.49	107.76	111.04	113.41	108.55	111.39	109.43	108.39	111.1	110.07	110.15	111.82	111.29
97.015	97.415	99.583	95.181	95.348	99.123	97.841	97.543	98.201	98.814	96.236	98.112	100.38	97.407	97.582	98.968	98.583	97.557	100.92	102.52	100.19	97.401	94.114	97.678	102.99	98.372	99.071	97.551	96.806	99.403	99.027	96.696	96.133	98.402	96.859	98.444	100.48	99.631	95.354	96.108	97.919	97.543	99.547	99.65	99.46	94.743	97.296	98.036	97.059	97.456
100.5	99.976	96.22	99.261	97.345	103.17	101.95	101.37	101.23	100.69	98.275	99.014	102.27	100.1	99.418	103.36	102.07	100.02	99.377	100.1	98.6	100.37	95.515	100.05	101.29	96.62	99.638	100.88	102.16	101.79	102.07	100.32	99.109	100.83	103.61	102.76	100.78	103.33	99.505	103.49	101.83	103.99	101.67	98.295	102.56	99.334	101.81	100.27	101.98	101.97
105.57	109.14	108.6	110.54	106.88	105.69	109.52	106.47	108.41	105.81	109.22	104.63	108.15	107.33	105.71	108.54	106.73	106.79	104.29	111.16	105.78	106.63	107.27	110.07	105.6	108.4	106.59	107.99	105.25	110.2	105.91	107.33	110.01	110.56	107.12	106.5	107.62	106.08	111.19	107.18	107.94	109.34	107.88	111.18	106.8	107.71	106.67	107.88	105.81	107.06
97.478	96.669	98.569	97.519	97.835	99.506	98.567	98.335	94.922	98.346	99.275	96.026	97.935	97.614	99.913	99.755	97.156	95.603	98.086	96.85	100.79	98.143	96.323	96.372	98.053	97.852	97.72	96.846	100.79	96.885	97.921	95.727	99.376	98.982	95.707	98.084	101.32	96.21	99.948	98.138	101.35	97.541	98.834	98.59	97.758	98.699	101.23	98.144	101.57	98.838
97.5	96.17	97.777	96.982	97.386	96.049	99.958	99.463	100.25	100.27	96.122	96.697	97.969	99.207	98.466	98.778	97.539	99.141	98.478	96.03	100.81	97.827	100.44	96.119	99.586	100.58	100.53	97.451	99.887	99.145	99.182	97.927	97.489	95.565	98.827	98.888	97.179	94.679	100.21	98.659	98.501	98.367	98.89	98.479	98.023	98.174	101.4	101.37	101.09	100.25
94.794	99.975	99.48	99.509	96.379	95.126	99.722	100.96	99.276	96.439	98.019	97.08	99.981	95.18	96.109	98.763	97.383	97.513	101.98	101.1	98.228	100.25	97.727	98.79	98.037	99.678	99.164	97.648	97.534	98.614	101	99.084	98.098	98.07	98.011	96.19	97.696	98.68	98.893	98.242	94.257	99.795	100.02	98.544	99.56	95.557	94.61	97.018	98.021	98.287
107.42	104.69	104.73	106.04	107.1	108.54	105.6	106.74	108.06	106.35	105.01	106.03	111.17	108.92	103.77	106.73	107.56	109.41	105.71	111.47	106	107.96	106.78	106.49	105.29	103.54	108.38	107.95	105.71	106	106.85	108.44	105.86	106.43	107.8	107.88	108.37	106.72	105.01	108.48	107.41	104.94	107.59	108.53	105.54	106.64	109.08	105.34	105.46	106.57
107.6	106.44	104.11	106.89	107.89	106.93	108.46	105.15	104.85	104.29	106.22	103.44	108.14	106.2	106.3	104.63	106.17	107.37	106.28	107.97	105.73	107.71	105.95	104.2	103.09	105.54	106.32	104.17	103.63	107.03	103.86	107.12	105.52	105.87	104.59	108.29	105.26	105.99	106.79	106.46	104.07	107.58	105.43	105.77	106.82	103.14	102.96	103.46	106.93	105.98
108.22	104.44	105.49	105.43	107.2	103.18	107.3	105.79	107.49	105.1	108.46	107.08	104.67	105.14	103.72	107.9	106.27	106.01	107.95	106.1	105.66	105.24	102.58	103.92	105.51	105.6	105.75	108.17	105.88	107.65	107.56	103.18	105.77	107.89	108.13	106.9	106.76	104.56	105.64	106.8	105.71	107.69	106.76	110.16	104.68	106.66	107.44	108.59	105.05	103.41
108.05	109.21	106.91	109.32	106.99	109.68	107.32	110.89	104.33	107.84	106.19	106.91	106.11	104.19	108.71	113.11	110.24	109.26	108.63	111.02	107.9	107.03	108.84	108.75	106.26	105.4	108.8	107.74	109.94	107.89	106.19	107	105.46	106.04	109.33	109.18	107.92	107.13	107.43	107.05	107.82	110.2	108.93	109.51	108.08	107.02	106.71	108.3	107.89	109.36
106.21	107.96	105.95	104.25	102.78	105.49	106.08	105.77	103.65	105.53	107.92	106.48	105.8	106.75	103.42	107.96	105.69	105.61	105.52	105.61	105.39	104.75	107.19	106.48	106.47	103.1	110.54	104.87	105.69	106.45	103.74	105.96	105.45	108.6	105.95	107.41	104.74	105.44	105.18	105.23	104.64	106.28	107.31	105.57	104.46	107.31	106.13	107.56	107.6	105.12
108.69	109.24	109.77	109.08	106.95	109.42	108.11	108.57	106	107.65	108.05	109.02	110.33	107.7	106.94	107.4	109	109.24	106.65	108.86	108.83	106.14	112.5	109.64	107.47	109.1	107.96	109.94	109.24	106.02	109.23	111.83	109.95	107.09	106.24	107.32	106.89	108.94	107.94	109.64	108.18	106.7	107.97	109.33	108.09	109.43	108.02	108.55	107.43	108.57
111.58	109.8	110.5	107.88	111.84	109.44	111.91	110.9	106.29	108.88	112.29	116.04	110.05	109.87	112.7	110.63	107.76	110.06	109.83	111.2	109.42	109.53	109.53	111.01	112.12	110.33	109	110.46	111.79	110.93	111.99	109.33	108.97	108.26	109.72	111.93	112.29	111.64	110.17	109.72	112.41	110.71	111.65	110.23	107	111.37	113.98	110.86	107.87	108.97
107.87	109.46	106.61	107.94	105.48	106.91	106	107.39	108.57	109.43	106.09	109.14	107.26	107.29	107.71	106.96	104.6	109.41	106.7	107.08	104.54	106.56	110.93	105.1	105.38	108.47	110.09	106.59	107.89	105.35	101.83	106.89	108.98	107.86	106.39	106.07	105.03	110.05	105.86	106.38	108.79	106.18	109.43	106.48	105.93	106.56	107.33	107.38	109.26	105.85
104.14	111.19	106.74	105.92	107.41	107.57	107.78	107.1	107.94	110.74	109.23	106.92	106.31	109.3	105.13	106.56	108.34	108.14	107.56	106.37	103.97	105.42	106.73	106.94	107.92	111.9	107.31	108.07	108.64	106.96	106.84	109.87	106.27	107.76	108.46	106.06	111.25	107.46	108.81	106.17	109.99	106.48	109.28	105.5	106.77	106.4	106.16	103.53	105.01	108.99
107.37	106.21	108.88	103.6	105.52	107.66	105.97	103.45	108.33	107.14	107.26	104.24	106.4	102.5	106.05	105.65	104.87	107.14	109.44	105.48	104.74	108.58	107.35	106.7	107.33	107.88	105.18	103.72	106.36	105.97	108.01	105.9	109.44	103.83	105.04	108.55	103.48	105.53	106.26	107.35	104.9	107.57	109.27	107.66	108.02	103.43	107.77	103.65	105.21	104.05
103.71	105.75	103.76	106.78	105.44	106.84	104.18	103.79	104.24	104.2	104.63	104.46	107.44	106.92	107.22	104.48	106.97	102.84	105.14	106.36	103.79	104.96	109.94	105.19	107.61	104.89	101.61	103.59	105.19	109.49	104.45	103.08	105.02	107.46	106.41	108.19	105.94	105.46	107.1	104.11	105.49	107.21	108.45	104.13	106.52	106.43	106.86	105.73	109.75	106.43
100.04	99.456	99.057	98.926	99.541	98.216	96.495	101.95	100.45	102.19	99.935	98.355	97.681	96.902	98.989	99.254	96.961	97.475	98.335	103.14	97.673	100.1	99.358	99.58	99.886	100.29	98.976	99.666	99.717	98.284	101.02	96.336	101.9	98.648	98.314	97.624	96.898	98.183	95.561	102.03	99.71	100	97.02	103.21	98.739	100.85	103.33	98.358	96.705	95.359
108.05	105.66	108.02	106.45	109.92	111.23	107.05	106.93	108.86	106.02	106.66	110	106.78	107.91	109.53	105.11	107.95	105.35	106.74	108.52	107.56	112.52	110.3	107.22	108.56	104.84	104.81	107.92	107.84	110.68	109.44	108.87	110.63	109.14	110.74	107.48	106.66	108.51	105.47	107.81	110.73	110.87	105.82	110.59	106.83	106.44	108.58	107.59	106.81	104.87
105.45	105.52	105.16	105.85	105.46	108.73	106.25	107.94	103.15	108.65	102.56	105.95	108.78	105.78	107.34	104.04	106.54	107.86	107.85	106.66	105.1	107.28	106.92	104.26	106.38	103.28	106.26	102.83	106.4	104.33	107.42	106.56	110.08	105.39	104.05	105.62	106.81	109.72	106.45	107.25	106.41	104.23	104.74	107.16	107.94	105.32	107.49	105.82	108.63	107.79
107.22	107.13	107.53	106.35	106.65	107.45	104.33	102.95	101.38	106.32	107.12	108.51	103.98	107.16	103.88	103.16	107.54	105.29	106.18	106.24	106.12	106.42	105.63	106.04	107.1	104.44	104.65	105.92	103.95	106.66	105.49	105.07	103.15	108.48	108.77	104.44	101.97	106.51	103.74	104.97	102.67	109.8	109.28	105.81	105.45	104.23	104.31	106.45	106.85	106.04
98.944	98.431	101.95	100.55	99.508	97.709	100.47	101.06	100.99	98.846	100.32	98.478	97.061	100.11	100.55	102.05	101.28	100.17	99.225	98.603	100.56	102.56	96.987	100.59	104.3	102.81	103.27	100.25	101.08	101.76	103.33	99.719	101.04	102.97	100.08	100.84	98.005	100.81	99.638	102.15	101.1	101.41	101.18	101.31	99.428	99.787	101.09	100.23	99.736	99.458
107.02	107.75	110.52	111.23	109.73	107.19	107.32	109.06	109.89	108.99	109.03	107.7	110.9	104.89	110.97	109.9	108.87	108.24	106.07	110.34	107.71	108.68	105.3	106.96	107.69	108.55	109.46	104.89	107.47	109.24	112.32	110.52	108.56	105.79	106.2	108.1	108.32	106.86	108.53	110.3	105.75	106.28	111.53	107.54	108.99	105.99	107.68	107.35	109.11	106.28
110.39	107.86	104.64	108.21	102.5	108.33	104.72	104.59	106.61	105.74	107.11	106.52	108.54	104.8	107.14	102.57	108.45	104.87	105.68	106.94	106.81	106.18	106.68	107.47	104.5	106.33	109.27	104.86	103.89	103.99	107.46	106.12	103.56	105.16	109.55	104.86	104.39	105.91	105.67	106.29	106.85	103.11	107.21	107	105.13	105.01	107.18	105.77	107.98	107.2
109.35	107.49	110.87	104.23	107.13	111.17	105.89	108.68	107.57	109.64	109.22	110.25	107.4	105.15	105.85	102.81	107.32	107.3	107.8	108.42	109.75	108.49	109.02	109.58	108.43	105.92	106.6	106.07	110.01	107.68	109.53	108.94	106.28	106.95	106.91	105.73	108.63	112.88	106.59	110.04	111.41	109.41	109.77	106.91	108.06	107.15	106.87	110.28	107.84	109.18
107.26	106.51	107.04	105.16	105.37	106.73	107.36	109.24	105.18	108.33	106.87	108.15	107.17	108.66	104.69	109.38	105.14	105.04	104.55	106.26	102.86	104.77	107.01	105.15	108.12	105.88	106.44	107.8	108.24	106.93	107.23	105.27	104.66	109.84	105.92	106.71	109.29	104.78	104.45	106.39	105.28	104.18	107.56	111.66	105.19	107.72	106.98	106.8	107.55	106.69
103.95	102.1	105.16	106.23	104.73	108.61	106.35	104.48	104.59	104.48	104.72	104.6	106.37	105.63	106.23	103.43	105.32	106.89	106.06	105.37	105.5	104.91	106.68	103.81	107.3	104.02	103.85	105.67	104.09	103.76	108.54	105.05	105.53	104.94	107.57	107.47	104.86	108.37	107.56	102.6	105.19	103.09	106.77	104.37	106.7	104.95	106.97	107.63	105.6	105.5
102.55	107.11	102.55	103.94	105.25	101.45	100.83	101.81	103.62	103.7	104.96	105.34	102.38	103.3	100.26	100.61	101.31	104.65	104.93	101.01	105.41	100.76	100.59	99.95	103.98	104.73	102.28	102.72	102.27	96.848	105.08	105.18	104.65	105.36	102.05	104.52	101.49	101.86	103.51	102.44	103.28	102.8	106.05	104.85	106.17	103.03	104.38	101.69	102.86	100.45
103.86	109.2	107.02	104.41	104.69	106.3	105.45	104.49	104.54	106.3	106.49	104.91	108.73	110.02	106.89	108.21	107.21	107.09	105.08	108.38	104.48	106.77	107.39	109.68	108.68	109.1	107.91	108.35	103.74	106.99	108.15	107.89	106.87	104.88	107.54	103.41	109.32	107.38	104.63	108.67	105.36	106.69	107.89	110.65	104.83	104.95	105.65	106.31	105.68	107.55
100.11	100.17	95.651	102.45	100.32	102.03	101.55	99.277	100.98	99.331	101.22	103.49	99.639	100.09	98.7	100.86	98.588	100.78	100.56	101.72	101.21	100.16	99.615	98.511	100.88	101.18	103.33	97.643	103.28	96.914	102.43	99.8	100.75	100.22	102.66	99.301	100.19	100.38	97.334	100.96	101.51	99.861	101.01	98.1	100.34	100.21	100.19	100.59	101.21	96.953
108.05	107.97	106.75	110.05	108.11	109.78	108.71	108.15	106.97	106.76	109.96	107.53	106.36	107.47	105.8	110.19	108.54	110.12	106.8	107.83	109.38	106.04	106.15	111.26	107.89	111.86	109.29	108.83	108.59	109.19	107.02	107.62	108.78	106.63	108.97	110.21	104.69	108.33	108.9	107.96	106.12	107.85	107.22	107.72	107.77	107.83	109.17	109.4	108.73	111.83
104.45	106.05	104.75	105.92	106.96	104.44	107.24	104.24	106.21	106.96	106.31	105.66	106.29	104.41	105.04	106.06	100.93	105.45	105.62	105.75	103.48	104.79	106.95	105.13	106.46	103.88	104.46	105.91	105.2	107.35	107.26	106.45	105.17	106.42	103.69	104.42	104.22	100.85	105.7	107.87	103.74	105.53	109.87	104.45	106.68	104.76	103.8	102.61	103.4	106.13
105.08	107.9	105.44	106.34	111.81	107.68	107.06	107.23	105.64	102.7	106.36	107.39	104.39	106.02	107.25	105.88	105.5	105.62	104.93	104.65	104.32	106.86	103.61	104.59	107.57	107.77	106.94	106	109.33	106.98	107.23	104.07	108.71	108.36	108.99	105.89	106.16	105.89	103.18	104.8	106.18	105.22	107.04	106.46	106.16	104.97	104.58	106.97	105.36	105.91
107.54	106.5	107.12	104.5	106.18	104.53	106.38	106.13	107.45	106.72	105.55	103.62	110.06	109.53	107.57	107.28	108.76	106.62	105.85	102.56	107.79	106.33	106.77	107.98	107.2	106.33	104.07	106.5	105.87	107.57	107.44	108.27	102.65	107.82	110.37	107.24	106.93	107.47	105.47	107.46	106.25	106.19	103.98	109.72	108.29	106.94	105.64	108.84	106.35	105.6
103.11	102.89	106.76	106.77	107.04	106	107.51	105.65	106.58	104.69	106.13	103.61	108.82	106.54	105.94	104.27	105.08	107.08	105.11	108.3	105.11	105.73	103.59	103.9	106.28	107.33	106	105.38	106.29	107.86	108.77	105.41	105.17	107.85	107.91	105.84	102.79	107.45	105.89	105.37	104.13	104.79	104.63	101.95	104.61	106.34	103.58	106.13	108.6	107.07
99.378	102.88	101.58	101.61	101.61	100.3	102.97	101.41	105.21	98.45	101.91	100.17	99.673	100.74	100.17	101.05	100.77	102.05	103.08	101.63	99.823	101.09	102.11	100.18	99.828	101.7	102.34	100.85	102.43	100.59	99.139	99.11	104.48	101.97	102.43	103.65	100.23	97.85	103.04	100.43	102.14	99.691	102.41	99.269	100.5	100.68	104.2	98.634	105.31	100.77
105.87	109.98	107.13	107.25	110.03	106.96	110.31	108.77	110.38	107.33	110.59	105.46	110.52	110.92	109.52	108.21	110.59	106.08	108.54	109.42	109.31	107.47	109.29	107.1	107.16	105.78	108.01	109.31	106.29	105.26	109.12	105.99	107.2	107.36	109.97	110.77	108.65	109.88	110.76	107.99	107.2	107	105.46	107.54	107.7	111.77	108.94	105.24	107.23	111.51
110.87	115.61	108.35	106.04	111.35	110.09	107.49	112.64	109.99	108.23	110.46	109.51	106.5	109.4	112.35	110.74	109.74	110.3	109.08	113.06	110.3	109.72	110.16	111.42	110.66	110.73	112.62	109.39	111.79	112.87	108.64	110.53	109.22	110.52	107.42	107.77	110.97	108.23	112.86	109.32	108.77	107.05	111.51	112.47	107.56	109.81	112.41	109.08	113.17	110.14
106.38	109.35	109.92	106.59	108.27	106.06	109.09	109.43	109.15	105.65	106.49	105.5	111.63	106.32	105.86	105.39	110.13	107.47	107.24	108.22	107.14	110.75	109.39	111.51	110.28	108.33	109.01	105.75	106.12	107.87	108.53	108.37	107.49	108.48	109.96	107.93	108.75	107.83	111.05	109.28	107.88	110.88	106.75	108.67	110.9	107.98	108.63	109.12	108.7	108.05
105.46	105.45	106.15	106.85	105.18	106.7	107.34	106.34	107.15	104.62	108.66	108.58	106.09	105.53	105.6	104.07	105.84	108	106.27	105.6	106.69	104.28	104.96	104.85	106.37	107.11	104.79	106.53	104.63	103.61	107.18	103.15	105.09	110.43	106.49	105.86	106.83	104.02	108.8	103.84	105.51	107.61	103.49	102.47	105.25	103.64	109.13	104.28	104.61	109.28
108.18	111.63	107.4	106.37	109.35	106.19	109.7	107.65	109.12	109.16	108.58	110.2	108.76	106.94	106.27	108.93	107.58	109.15	106.41	105.1	106.36	106.28	108.29	109.34	108.49	105.06	107.56	105.73	107.04	110.31	111.33	111.23	109.01	108.21	106.87	106.38	107	108.15	106.14	107.83	110.59	105.76	106.66	105.5	108.5	105.44	108.68	106.76	108.2	104.9
107.18	110.15	109	109.22	108.52	108	108.89	109.01	107.84	110.65	108.91	107.79	108.23	106.99	109.19	108.38	110.34	113.58	106.33	109.55	110.96	104.61	110.21	106.23	109.41	110.44	110.56	106.47	108.53	108.58	114.45	106.66	110.66	107.3	108.37	111.25	107.18	109.55	107.07	109.12	107.25	107.75	110.03	106.67	107.73	108.59	109.24	109.6	108.46	108.95
99.378	100.66	100.51	100.17	99.364	101.84	99.86	99.048	98.127	99.528	100.64	99.324	100.76	100.5	96.225	102.69	102.56	102.67	101.47	100.3	101	101.06	101.32	100.93	102.11	101.65	100.42	101.32	102.21	100.58	96.996	103.14	101.1	101.11	97.964	99.044	100.66	100.41	100.4	97.024	101.33	100.77	100.04	99.398	101.01	101.64	99.484	101.84	101.07	99.897
109.85	109.29	108.3	108.64	106.66	108.23	113.21	111.72	108.47	108.58	108.61	107.95	107.64	103.32	109.62	110.14	109.69	106.52	110.9	106.85	107.31	106.19	106.29	108.79	107.8	106.8	108.99	107.58	110.17	107.02	109.94	107.62	108.46	108.74	107.85	105.96	107.28	109.17	107.7	108.33	109.72	109.48	104.18	106.26	107.97	105.67	109.5	110.97	108.61	111.77
106.06	104.56	105.32	105.98	107.27	105.72	106.48	107.78	105.16	106.81	109.14	107.57	105.32	107.13	103.55	102.94	107.38	106.55	106.67	106.82	109.4	107.1	106.96	106.52	102.65	103.72	106.21	105.6	106.36	106.53	103.79	106.91	107.37	107.3	104.14	105.15	107.05	105.37	103.92	108.01	104.65	105.77	102.36	104.51	107.13	103.19	104.81	105.47	104.92	108.11
109.36	106.18	104.01	104.62	106.95	107.58	109.17	105.49	104.82	106.53	108.12	109.09	103.77	104.33	104.19	104.74	105.26	106.77	103.19	109.33	106.29	107.73	106.25	104.87	103.6	102.95	107.52	107.92	108.08	105.06	103.99	106.11	107.33	105.09	103.02	105.46	105.62	105.69	103.61	107.14	106.42	108.32	103.67	108.8	106.74	106.34	105.02	106.74	109.88	105.68
107.78	111.12	110.38	106.12	109.11	107.74	112	109.26	104.96	105.49	110.73	110.19	104.13	108.3	108.3	107.11	106.75	106.05	105.57	108.31	108.87	108.45	107.92	109.5	107.45	105.25	107.33	109.43	108.4	108.52	110.28	104.5	111.69	107.9	106.26	107.24	106.65	105.59	105.82	108.61	109.04	107.65	109.6	107.44	107.76	107.61	108.84	109.44	105.04	106.53
102.66	101.17	102.05	99.243	101.51	102.51	102.68	105.51	100.08	101.91	100.43	104.69	104.21	103.2	102.06	103.19	100.35	101.01	103.88	102.43	105.45	102	102.34	102.97	102.08	102.43	105.53	100.92	102.96	104.09	103.23	102	101.13	100.89	103.49	104.73	103.66	101.44	102.91	100.64	100.76	105.35	100.21	100.38	102.71	104.09	103.99	101.2	102.75	104.61
108.43	106.31	107.58	105.65	109.69	109.62	107.67	108.02	107.54	107.4	109.25	108.67	106.58	111.99	109.39	108.95	106	107.04	106.44	109.92	103.02	106.96	105.86	109.26	109.11	108.82	108.23	108	106.89	108.56	108.91	108.84	106.36	106.81	111.38	108.46	107.81	108.1	107.83	107.31	103.78	107.77	105.53	110.05	107.63	106.46	109.5	110.54	106.97	110.14
104.93	104.71	106.91	103.6	102.73	105.42	107.28	106.14	105.52	104.57	104.4	106.93	105.78	107.76	103.46	105.64	106.42	102.02	106.03	100.91	105.65	106.02	103.99	103.99	104.76	104.17	107.89	105.67	104.76	104.74	107.09	104.9	106.75	105.25	106.42	103.73	105.39	101.86	103.85	104.1	105.75	104.88	104.6	105.46	102.4	102.01	106.25	105.93	106.63	106.47
99.498	101.33	100.5	100.1	98.808	100.64	101	96.588	100.23	100.15	99.305	99.93	99.48	100.97	100.86	101.76	102.78	99.551	98.634	102.32	100.16	103.9	97.028	98.953	101.85	100.69	102.28	99.751	102.12	99.926	98.564	101.77	100.14	101.56	104.13	98.57	99.637	101.17	100.36	105.13	101.27	100.62	102.68	100.35	101.28	100.79	101.42	101.72	99.372	102.25
104.8	107.95	107.2	108.34	106.47	107.37	107.31	110.08	106.17	107.3	107.65	107.56	109.3	107.02	109.31	106.52	110.55	108.77	109.43	105.77	105.59	109.03	108.25	110.19	110.99	106.5	107.58	107.72	109.61	110.38	108.92	109.44	108.73	105.7	105.41	109.04	106.06	105.37	108.63	106.89	109.41	101.65	110.02	108.98	108.86	109.09	107.87	106.25	109.06	109.03
107.58	107.17	105.83	113.65	107.9	105.22	111.3	106.8	108.29	110.07	106.61	105.26	107.55	109.89	111.14	107.83	106.2	109.06	106.4	110.62	107.99	109.18	104.93	111.13	109.78	105.21	106.57	107.85	109.18	110.11	108.91	108.75	108.11	112.1	107.73	105.96	104.13	111.01	107.98	109.87	107.89	109.7	107.26	104.82	107.08	112.19	107.36	108.94	107.48	107.07
100.96	106.56	106.36	105.22	106.8	104.89	105.32	104.05	107.27	105.01	105.59	105.74	106.18	104.89	106.44	106.1	102.38	103.59	105.55	106.6	108.13	108	103.38	102.99	106.37	108.33	106.85	105.21	106.95	108.27	105.37	107.44	106.89	102.97	104.51	107.83	106.7	107.02	103.1	105.27	106.31	104.84	106.63	106.87	105.49	103.63	110.15	103.32	105.65	106.3
100.46	100.59	100.33	101.39	99.52	98.273	99.148	101.6	97.72	97.334	98.232	100.59	97.729	101.09	100.67	101.84	99.172	97.96	99.125	99.045	99.663	100.25	103.31	100.23	99.755	101.64	99.962	98.211	98.947	99.815	97.815	100.49	100.29	98.543	101.02	101.26	100.18	101.85	100.52	98.317	99.153	100.59	100.47	99.902	100.45	100.76	98.739	101.14	102.11	100.12
110.88	108.57	113.17	108.85	109.52	110.28	108.23	110.01	110.81	109.53	110.64	110.62	106.24	110.23	112.86	109.41	111.99	108.3	108.7	112.15	109.16	109.74	108.09	111.97	108.36	108.73	107.12	112.05	110.77	110.39	110.04	110.51	110.26	109.41	109.32	109.63	110.69	110.29	111.4	106.64	110.28	109.31	111.13	108.75	112.11	114.04	112.04	107.43	109.67	114.83
105.98	105.17	109.86	106.09	105.71	107.13	112.02	105.25	107.72	109.03	107.56	107.27	108.63	108.9	108.2	109.25	109.59	104.31	109.25	107.45	109.51	107.61	108.9	111.33	107.38	110.32	106.81	107.42	107.83	107.15	104.95	109.06	107.42	109.5	108.08	107.61	107.55	107.05	107.63	110.9	106.15	109.97	107.11	105.66	105.78	109.62	110.61	107.63	106.7	107.61
109.24	108.84	108.67	107.71	107.6	110.18	108.85	103.79	106.13	107.65	108.53	105.86	107.08	106.79	108.53	106.67	107.83	106.43	109.69	110.94	108.38	107.87	106.19	106.97	109.03	107.35	108.49	109.88	108.43	106.5	108	110.97	107.55	109.03	108.27	108.24	110.41	108.39	108.23	107.78	108.06	109.67	108.81	107.64	109.6	109.13	111.22	106.52	108.9	108.43
100.64	98.207	101.55	96.93	96.748	97.274	99.455	100.85	97.16	97.867	101.33	96.402	100.22	101.94	97.341	96.908	99.952	100.18	101	96.296	99.072	98.565	100.1	98.453	99.047	96.65	96.445	100.04	98.197	97.369	96.069	99.501	99.971	97.938	99.426	95.643	99.811	97.652	100.13	99.917	99.068	94.835	99.645	98.849	98.166	99.037	99.963	100.96	98.956	101.17
108.9	105.98	109.49	109.11	111.51	109.93	108.55	107.4	108.43	106.32	109.04	110.04	107.04	105.96	106.64	109.86	108.45	107.44	108.85	110.09	106.2	108.37	107.34	106.24	106.73	108.08	105.2	110.27	106.2	110.02	104.44	109.02	107.54	105.65	108.84	104.92	107.81	105.15	107.15	108.59	108.59	106.2	108.08	108.63	106.13	107.21	110.05	105.42	107.46	107.69
106.91	106.43	104.2	107.08	109.84	104.82	106.95	109.07	103.71	107.25	106.12	107.02	106.63	104.82	109.35	107.09	106.53	106.71	106.39	103.49	105.49	106.62	106.49	107.93	104.15	109.74	106.88	106.8	108.67	108.18	105.98	106.72	106.73	106.63	103.1	108.28	105.95	107.01	108.23	105.64	102.19	105.15	102.93	107.82	107.08	108.78	106.89	107.78	106.94	107.24
105.75	105.33	105.18	105.7	103.58	103.92	107.53	107.13	106.8	109.09	105.25	109.04	104.04	102.9	105.73	107.28	104.03	105.06	104.84	107.08	108.45	106.63	105.38	103.38	103.26	105	105.87	102.92	106.11	105.42	105.77	104.61	104.65	106.58	106.82	103.55	103.9	108.15	106.65	106.24	104.91	106.55	102.54	105.95	106.23	106.04	106.2	104.74	105.03	109.27
98.778	93.637	97.645	98.63	95.524	99.648	98.267	96.22	95.958	95.452	97.432	98.614	100.1	96.31	98.986	99.073	96.509	96.845	96.466	95.666	96.988	96.74	97.846	96.974	97.349	95.847	97.419	97.071	98.184	97.779	98.055	101.01	94.475	99.651	99.244	98.62	95.608	97.182	101.44	97.544	98.061	95.485	99.981	94.549	98.142	98.133	100.69	98.36	94.724	98.38
108.44	107.38	109.79	107.31	109.19	106.09	109.25	108.44	108.09	104.37	110.4	107.38	111.06	111	107.98	107.49	111.02	109.1	110.32	109.92	108.24	106.57	108.28	107.46	107.92	108.23	108.48	108.56	108.52	109.03	111.13	110.33	106.83	111.37	110.05	109.29	107.28	110.76	109.77	108.6	108.67	110.13	107	106.67	107.7	106.7	106.96	108.22	107.5	109.45
107.18	104.84	106.6	108.42	104.1	107.74	106.67	106.69	109.69	109.71	103.56	106.55	105.18	108.79	107.36	105.16	108.25	104.68	107.97	106.49	104.28	107.31	107.39	107.3	106.79	108.49	109.85	106.94	107.46	107.06	107.2	108.7	106.31	107.7	104.36	108.36	105.02	111.11	107.53	108.91	109.58	105.32	103.73	104.65	106.52	108.26	106.43	106.15	107.66	107.95
110.36	108.93	107.16	109.91	107.98	104.5	110.68	111.48	109.41	107.3	107.42	110.6	109.46	107.15	107.37	107.68	108.29	108.34	108.42	107.57	108.31	109.52	105.04	109.31	106.25	107.82	106.53	106.84	107.68	108.88	108.85	107.83	109.42	108.49	109.07	109.3	108.79	106.99	107.88	106.19	109.95	110.96	106.53	109.24	110.1	107.53	108.84	107.28	109.38	108.75
104.54	108.25	105.18	106.65	105.97	102.61	106.34	105.54	102.12	103.52	105.47	104.84	101.68	104.95	104.53	104.28	106.27	105.33	106.44	104.45	105.69	105.06	107.85	102.78	107.3	102.44	105.14	101.14	107.72	105.32	104.6	107.19	105.27	105.19	106.19	104.56	104.33	107.08	106.22	109.13	102.81	105.11	105.73	105.42	106.62	107.43	106.69	106.23	105.29	105.81
104.87	104.99	106.84	106.71	102.32	106.15	104.87	105.45	105.71	103.75	102.84	107.13	104.12	104.07	108.54	106.53	105.08	108.34	105.04	106.6	105.46	108.29	103.86	107.22	105.3	106.25	104.99	105.27	106.31	106.07	108.65	107.65	103.16	108.11	107.78	105.35	103.67	105.28	105.48	109.03	105.74	104.05	107.73	105.65	104.86	104.49	109.08	105.12	107.58	106.49
107.47	108.4	112.17	110.22	110.91	107.04	108.05	109.36	110.49	109.75	107.54	108.43	108.27	105.82	108.68	109.3	109.94	109.13	110.84	108.31	107.06	109.36	109.1	107.29	107.12	107.33	108.24	111	104.8	106.58	106.58	106.46	107.89	109.69	108.73	106.94	107.6	107.87	106.26	112.85	110.65	107.87	109.63	108.28	110.71	108.11	105.45	106.74	107.81	108.79
98.269	96.246	99.642	101.99	101.68	104.9	101.2	99.64	104.66	103.56	102.53	102.04	101.21	101.68	104.15	102.99	98.497	101.09	103.82	99.813	100.55	99.605	100.78	101.29	100.49	100.79	98.359	99.012	101.16	100.46	100.26	100.56	99.656	104.86	96.612	103.73	100.41	101.9	102.45	100.18	99.329	100.26	98.495	96.393	103.04	97.2	101.99	101.22	102.38	100.35
107.32	107.96	111.35	110.4	106.91	109.78	111.4	107.25	107.58	105.42	106.65	106.3	106.68	107.46	106.95	107.82	105.61	106.22	109.64	105.36	109.61	106.57	107.79	108.04	105.98	107.42	109.61	108.31	109.43	108.07	108.64	110.02	107.67	108.04	104.09	107.72	104.71	106.45	104.71	105.76	108.51	107.49	110.84	107.81	105.73	104.89	108.82	109.44	109.11	107.99
106.43	105.06	105.42	107.26	107.5	105.52	104.9	105.52	104.65	105.32	102.12	104.87	104.85	104.67	104.61	108.66	106.81	110.23	108.19	105.71	105.09	104.1	103.54	107.56	104.78	106.32	105.77	101.68	106.83	105.28	106.02	106.72	104.8	106.23	104.77	108.14	109.25	103.91	104.93	106.17	105.54	107.29	104.3	108.79	106.96	105.21	103.7	106.18	106.7	107.8
111.07	111.69	107.98	107.99	103.05	111.43	110.88	109.86	107.34	108.08	109.94	111.55	109.72	111.99	109.49	105.13	109.06	111.21	107.88	111.38	107.99	108.96	109.22	108.32	106.9	106.72	110.2	104.93	109.74	110.8	110.08	110.23	108.51	108.28	108.54	109.85	108.07	110.15	108.41	110.22	107.02	107.95	108.23	105.32	108.87	109.29	106.63	108.79	109.46	106.56
108.07	108.21	105.71	109.47	107.5	105.99	108.56	108.41	107.82	107.85	111.52	107.68	107.68	104.18	106.94	108.66	108.34	106.99	108.74	108.88	107.46	106.81	108.38	108.94	108.96	106.57	106	110.71	105.47	107.29	107.93	106.78	106.9	108.35	107.43	108.22	110.32	107.17	106.67	109.94	108.62	107.41	105.71	111.76	108.57	107.28	110.12	107.8	107.2	108.23
104.4	106.66	108.77	108.43	106.25	106.99	105.71	107.21	103.48	106.77	108.15	103.53	105.43	106.3	103.73	108.82	104.53	104.81	107.76	105.84	108.74	106.57	106.44	107.07	104.28	105.48	103.91	105.99	107.45	105.55	107.31	106.83	103.7	104.37	105.82	106.68	105.45	107.65	105.88	107.38	104.34	105.98	108.34	106.32	107.12	105.47	107.88	109.14	106.09	105.3
108.25	108.01	104.91	108.65	109.14	107.67	106.69	109.42	106.1	108.89	111.25	108.89	109.44	105.63	106.48	109.3	111.56	107.37	108.05	110.77	105.85	107.24	107.49	107.74	108.14	109.36	108.47	109.54	110.9	107.93	110.23	104.65	104.44	106.14	107.33	108.27	106.28	108.78	112.4	107.54	112.51	107.06	105.43	106.02	108.23	109.55	107.46	106.63	104.92	108.57
97.765	95.86	101.42	98.128	97.134	97.951	98.85	96.404	96.255	99.527	101.25	98.641	98.778	98.213	98.286	99.123	97.81	99.57	94.78	99.618	99.604	101.11	99.647	98.835	100.25	97.213	96.072	100.54	99.473	99.148	96.832	96.545	98.519	100.82	100.57	99.904	98.321	98.261	100.77	98.335	97.462	98.117	96.447	97.619	100.15	98.228	97.583	99.213	95.501	96.742
101.77	103.99	101.06	104.69	99.679	103	99.452	105.84	103.81	101.3	104.03	101.04	103.59	103.55	101.49	104.59	103.29	105.68	105.71	102.34	99.572	102.25	101.11	105.9	104.43	101.2	103.49	102.2	103.04	102.88	102.38	102.31	100.69	103.1	103.66	101.01	103.7	102.34	101.61	103.45	100.76	102.08	103.8	104.5	103.92	100.27	100.86	107.31	102.18	104.38
109.67	107.9	106.38	108.21	106.42	104.43	107.19	106.22	105.51	105.59	106.4	106.23	107.79	105.09	108.16	108.05	105.75	105.46	106.44	111.6	107.91	103.34	106.18	107.52	106.29	107.53	109.5	105.62	105.86	107.29	105.18	105.31	109.07	105.34	107.13	105.95	105.16	107.5	105.48	106.82	108.42	106.58	102.76	105.29	104.47	104.88	106.27	108.65	105.99	105.99
101.57	103.61	106.67	105.21	105.04	103.84	105.35	105.32	108.48	104.78	105	105.1	104.93	109.64	104.1	108.19	105.93	106.21	103.82	107.09	105.1	104.62	106.14	104.86	106.16	107.32	103.65	106.57	108.36	104.34	106.26	107.18	106.87	104.49	107.61	105.96	105.36	105.57	106.39	108.58	105.47	109.15	107.63	106.54	107.6	105.55	106.23	108.06	105.54	109.25
103.92	106.76	106.85	102.37	104.16	105.74	104.4	108.25	103.89	105.61	106.14	108.58	106.84	106.06	108.17	105.16	108.01	106.04	103.15	102.6	107.62	107.46	106.71	106.63	106	105.98	108.1	105.73	103.84	104.82	107.05	106.94	106.48	105.34	107.92	104.51	105.09	104.05	104.71	106.68	106.22	105.04	105.14	103.82	105.93	105.98	106.97	106.79	100.46	107.35
108.42	107.54	110.05	108.4	109.77	110.03	107.65	107.97	108.56	106.64	108.93	109.19	108.83	107.71	108.99	107.56	106.82	107.97	109.27	107.87	107.63	108.43	110.71	105.94	105.87	108.69	108.57	109.89	110.38	106.67	109.08	107.59	110.42	107.7	109.81	106.64	107.32	108.68	107.85	111.04	106.88	106.55	109.15	108.61	108.83	111.15	109.01	106.98	107.33	109.22
107.73	110.24	105.29	108.77	108.1	110.45	108.58	109.32	107.49	108.37	107.27	107.21	107.81	106.94	109.26	110.15	108.93	109.47	108.03	106.86	108.82	109.1	106.02	110.12	105.31	106.56	107.66	108.09	109.55	106.84	107.33	107.1	103.35	108.01	108.23	108.12	108.85	109.16	108.52	110.94	105.34	108.73	109.5	105.24	105.5	109.65	110.44	107.87	108.14	109.44
106.4	110.05	107.18	106.71	109.72	106.76	107.82	109.64	110.8	108.15	108.71	109.66	110.71	109.96	109.62	107.85	108.83	107.05	110.03	107.98	109.43	106.96	108.92	110.17	108.22	110.77	105.53	106.6	108.64	107.36	109.15	107.78	107.68	107.7	111.09	109.82	107.73	109.7	111.92	110.42	108.5	106.85	106.01	106.68	106.38	106.66	108.88	107.48	110.3	105.31
109.99	108.35	110.62	108.27	105.06	111.61	103.55	109.06	107.12	107.41	112.64	105.66	109.08	107.34	107.06	108.29	111	107.81	106.45	109.94	108.03	110.06	109.46	106.6	107.41	107.93	108.02	109.57	112.3	108.83	112.85	106.03	112.86	107.51	107.78	107.64	108.48	106.48	106.5	107.19	108.98	107.88	109.04	106.65	109.56	105.82	111.74	108.58	109.27	110.68
108.15	104.68	105.23	107.39	103.65	108.73	105.69	109.11	99.79	104.4	104.62	104.91	104.88	105.45	106.98	105.49	108.42	101.95	104.85	107.99	107.51	106.77	106.49	108.47	108.39	109.4	104.38	106.2	107.7	107.82	106.62	107.88	107.11	103.36	104.57	109.77	103.7	108.12	106.38	108.41	106.47	106.25	105.31	104.49	109.02	107.42	105.19	105.52	104.69	110.14
108.43	106.64	107.47	104.9	103.91	108.39	110.37	106.84	106.24	109.12	109.6	104.69	105.48	106.46	108.18	105.12	107.49	108.66	103.66	108.95	107.65	105.09	103.38	107.17	102.55	103.74	103.72	106.71	109.25	106.81	109.53	106.68	108.21	105.89	108.19	101.66	104.52	109	106.18	103.42	107.21	106.85	109.16	105.2	106.14	107.51	106.51	108.23	104.73	105.37
98.444	97.212	99.035	98.957	97.062	98.283	98.491	101.58	97.423	98.999	100.4	100.72	97.876	96.874	98.466	99.66	100.89	97.817	95.664	102.12	97.773	100.78	99.651	99.004	97.367	98.52	100.87	100.62	97.99	100	97.293	98.58	96.252	96.485	97.922	100.74	97.684	99.595	96.867	98.49	98.003	99.711	99.906	96.864	98.218	99.755	98.852	99.272	98.776	97.449
107.38	109.39	107.09	108.35	107.77	107.69	106.85	109.44	105.45	108.7	108.06	106.14	107.39	107.34	107.67	108.44	107.33	103.85	102.78	108.28	106.79	106.09	105.02	106.34	106.57	107.98	106.5	107.2	104.83	107.93	109.07	108.18	105.72	106.69	106.51	107.97	104.4	107.38	106.41	107.39	107.49	106.42	107.61	106.36	107.9	108.93	104.22	104.11	106.08	105.36
109.25	105.87	110.39	112.21	110.94	108.78	108.89	107.26	111.02	105.8	106.99	106.17	107.47	106.9	108.66	109.97	110.05	108.88	108.39	109.07	109.31	109.01	110.17	110.06	109.85	107.4	108.43	106.25	110.24	107.08	107.67	110.44	106.64	107.83	109.22	109.01	107.97	109.89	108.76	105.63	108.25	109.79	107.89	108	108.48	112.11	108.58	108.81	107.89	109.69
104.56	108.46	104.79	106.5	104.26	105.98	109.2	105	102.38	108.38	106.6	105.27	106.53	105.12	109.2	104.78	105.08	102.84	104.86	109.33	105.71	105.74	105.1	108.48	107.15	103.79	108.81	103.85	103.41	102.1	103.86	106.39	107.74	107.88	105.16	103.49	108.45	107.48	104.51	105.91	104.81	105.54	105.89	106.43	106.24	104.76	103.68	103.14	104.6	104.66
107.91	107.82	107.22	108.25	109.19	109.1	105.28	104.09	102.56	109.51	107.73	110.85	107.84	107.53	108.72	107.21	107.99	107.83	108.28	108.97	104.41	110.3	109.91	106.3	111.3	106.03	109.5	108.79	111.38	108.24	106.54	110.22	106.68	109.95	108.95	108.14	111.94	108.68	108.36	108.08	109.56	108.36	107.52	106.89	108.06	109.7	106.03	107.84	106.66	104.95
108.38	109.57	106.2	107.87	106.46	109.15	108.05	108.04	105.29	108.63	106.93	107.19	111.47	109.38	108.39	107.17	106.89	107.64	108.72	109.17	107.85	108.22	107.85	107	109.98	107.03	106.09	107.21	107.17	109.12	106.67	107.88	107.82	111.16	110.1	108.08	108.39	111.09	109.62	106.82	108.65	105.29	107.67	107.14	109.01	109.96	108.87	110.6	108.64	105.68
104.97	105.01	104.49	105.76	105.41	104.82	107.16	106.99	105.12	106.55	104.42	106.65	107.55	106.09	106.03	107.42	104.55	106.89	105.99	106.26	105.37	102.49	105.45	109.43	108.16	104.75	105.13	104.88	105.25	103.46	108.3	107.31	108.04	108.98	105.61	110.3	105.39	102.33	103.09	105.4	105.73	104.77	108.2	107.84	106.3	107.08	106.59	102.8	104.17	103.21
105.52	107.25	103.95	106.83	103.06	102.56	103.53	107.32	106.37	103.52	105.53	105.3	105.79	106.7	104.32	105.26	106.77	106.25	104.47	104.28	108.27	105.17	108.22	102.02	103.56	104.89	106.42	105.98	106.97	105	106.7	108.25	106.52	106.94	104.39	104.4	108.17	109.47	108.49	106.9	102.64	106.19	108.99	106.36	105.43	107.08	104.59	104.16	105.02	106.89
98.553	99.543	99.171	99.722	98.629	98.403	99.119	100.24	98.084	96.761	98.31	96.594	99.652	98.639	98.263	101.09	100.11	95.467	96.702	100.34	99.993	95.573	96.997	95.625	96.63	95.365	96.226	99.691	99.337	98.341	98.089	97.558	98.947	100.57	98.178	96.189	97.08	99.575	96.566	98.829	98.163	102.9	98.835	100	96.721	100.56	100.22	97.482	96.281	96.828
105.77	102.19	109.29	108.34	104.07	104.79	109.25	103.86	105.08	105.06	104.75	106.36	107.3	104.69	106.12	107.75	105	105.59	102.52	105.26	107.25	107.11	109.1	103.21	103.47	106.11	107.26	103.99	106.96	104.8	106.34	103.98	108.09	103.42	108.52	106.49	106.14	101.46	107.65	107.09	107.05	106.42	105.14	103.63	105.77	102.37	103.07	106.44	104.44	106.64
106.02	102.36	107.29	105.54	105.52	102.37	104.38	104.87	107.87	105.91	108.19	106.02	105.25	103.97	103.84	106.08	104.11	107.8	104.11	104.28	105.49	108.39	105.93	107.87	104.31	103.43	104.68	104.99	106.29	103.71	106.29	106.35	104.68	106.02	105.96	106.4	103.27	103.95	103.27	105.41	103.45	105.11	105.81	106.78	105.14	105.73	106.73	107.6	107.33	104.94
110.15	106.56	110.46	109.14	107.56	108	109	106.12	109.83	111.14	109.61	108.88	107.25	107.91	110.53	110.86	109.07	112.69	108.98	107.89	109.12	110.35	107.04	111.62	109.34	108.45	109.04	109.28	106.76	109.62	111.54	108.7	110.08	108.67	110.49	108.44	106.28	109.58	105.26	104.86	108.7	112.04	106.18	110.82	110.81	108.91	107.03	112.62	107.79	110.28
102.1	101.68	98.193	101.46	98.951	101.63	99.576	97.504	101.72	97.394	98.098	98.179	101.2	101.63	101.65	102.24	101.32	99.181	101.19	100.66	101.67	102.63	101.06	98.772	98.057	100.24	101.81	100.43	98.582	99.298	100.9	100.79	100.51	100.19	99.249	98.127	103.29	101.07	100.61	101.1	102.6	101.67	99.876	101.52	99.254	103.79	98.879	101.68	97.231	101.34
101.26	96.567	95.194	100	95.698	98.32	100.45	99.252	95.013	100.86	97.87	98.146	97.429	100.72	98.312	100.69	98.061	99.792	97.925	97.79	98.325	97.85	97.105	101.09	99.29	97.033	98.874	95.418	95.871	95.346	97.92	96.511	97.894	98.361	95.659	98.501	96.113	99.052	97.459	99.419	100.76	97.214	97.777	98.057	94.065	101.08	95.973	100.62	100.1	99.589
100.8	97.553	96.064	96.515	95.81	99.393	96.916	99.672	100.31	99.538	96.725	99.177	98.395	94.026	96.378	95.673	95.038	98.545	98.733	98.536	100.79	97.442	98.707	99.36	98.553	95.715	101.06	98.411	100.5	97.602	96.716	102.49	100.22	99.774	98.005	95.696	98.017	98.638	97.568	96.318	98.123	94.557	98.583	98.177	100.23	97.231	98.273	96.596	96.828	97.421
105.53	104.42	107.84	104.04	105.25	106.45	106.02	104.7	102.79	108.22	103.79	102.26	105.24	105.24	102.88	106.57	105.93	103.73	103.35	109.07	106.56	105.47	106.38	107.51	103.92	106.62	106.65	104.2	106.59	106.63	110.26	107.49	106.17	106.83	102.62	103.56	106.22	106.86	108.27	103.88	103.88	105.52	106.62	107.25	101.49	106.02	105.31	105.32	106.29	105.15
109.65	106.28	111.71	109.7	108.09	109.19	107.77	110.02	109.06	111.73	104.97	109.08	107	106.35	108.92	104.88	107.63	110.38	108.14	110.46	110.71	110	110.83	107.47	106.12	107.38	109.18	107.38	108.48	110	106.03	108.84	107.66	107.3	110.54	107.84	108.68	109.93	109.9	109.06	111.14	108.19	107.91	105.9	104.76	110.65	110.07	108.57	108.58	108.64
109.16	105.96	107.83	107.42	108.82	107.61	108.38	108.84	111.45	110.93	109.14	108.12	110.79	108.34	111.14	109.31	106.67	109.48	113.25	107.24	111.58	111.4	108.88	107.8	107.08	107.33	110.75	106.9	105.63	109.21	106.76	109.37	110.42	111.13	110.86	110.96	106.31	106.49	107.38	110.97	106.47	107.17	108.05	109.33	108.22	109.88	109.88	109.2	110.86	110.04
108.55	110.91	112.96	111.32	111.12	112.36	107.21	111.61	112.29	106.41	110.08	112.15	109.81	109.17	112.66	108.92	111.93	111.19	110.63	109.22	113.21	113.81	105.64	110.93	110.42	110.52	113.24	114.42	109.29	110.85	111.04	111.63	107.67	110.58	111.42	113.23	111.58	110.33	110.56	112.17	109.5	108.62	108.43	109.66	111.35	109.97	106.95	111.33	108.79	109.64
108.65	110.96	110.82	109.46	109.17	110.88	108.34	111.08	109.63	111.23	110.1	113.11	109.43	111.57	108.48	110.73	112.34	110.85	110.24	111.15	108.52	109.31	113.03	110.52	110.57	109.12	108.22	108.56	111.48	109.72	110.53	114.42	108.61	113.23	110.3	113.54	109.41	107.02	110.42	108.75	111.64	108.53	109.46	109.97	109.84	109.71	109.96	110.18	112.43	110.4
105	105.17	103.44	103.18	103.69	105.97	106.05	103.67	107.36	106.24	105.66	107.57	106.74	108	106.86	104.84	103.98	105.66	104.6	105.28	106	105.99	106.09	102.79	105.92	105.04	104.75	105.45	105.53	104.95	109.29	105.61	104.16	104.14	106.45	107.45	105.61	106.93	107.5	106.62	108.27	104.07	106.48	102.5	107.33	103.54	104.85	108.73	106.83	107.02
106.5	104.84	104.24	112.02	105.94	106.09	104.95	110.12	107.57	107.3	108.76	104.68	109	107.87	105.12	107.81	107.8	111.03	107.06	105.48	104.54	105.51	106.11	106.9	105.09	108.41	107.26	109.71	107.5	107.49	106.81	108.44	104.92	106.4	104.89	104.5	106.28	107.43	105.56	104.63	105.12	106.44	106.2	105.8	108.65	107.87	106.8	106.17	106.89	109.24
107.29	106.92	105.92	109.93	104.02	107.13	106.02	104.2	104.4	106.27	103.74	107.04	107.76	107.28	104.09	105.77	107.4	104.78	103.43	108.42	105.96	104.87	105.16	107.14	107.7	104.25	105.83	104.46	104.84	105	107.41	102.92	107.26	106.67	107.55	105.11	106.66	106.78	107.17	103.05	106.58	104.3	104.6	106.66	106.99	104.81	104.23	105.56	105.43	105.76
97.029	97.476	97.433	98.439	97.708	97.337	97.545	100.27	97.544	98.317	100.06	99.515	97.081	99.193	99.725	99.687	95.501	96.934	99.258	95.244	97.073	100.54	99.041	97.507	99.635	100.16	97.864	100.53	94.349	100.03	99.897	99.54	98.042	97.91	97.255	99.115	98.666	100.15	97.983	99.02	94.444	94.782	100.33	99.5	95.86	93.93	95.17	96.602	101.93	93.567
106.69	105.32	104.25	105.37	104.86	108.03	111.11	103.75	106.71	107.08	105.28	106.3	106.15	105.4	106.96	103.13	103.7	105.41	107.44	104.69	104.99	104.74	106.35	107.46	102.93	106.72	104.88	108.2	106.53	107.01	105.83	105.39	106.81	105.05	103.9	106.74	106.73	106.19	105.55	105.03	108.08	108.22	105.57	106	106.42	107	108.09	108.79	107.2	108.45
106.73	110.4	107.15	106.43	113.05	111.16	112.24	107.31	109.54	107.43	106.72	110.26	106.77	107.16	110.15	106.1	108.53	109.23	109.83	108.73	109.36	108.28	110.07	105.43	107.8	110.09	111.07	108.85	113.38	108.16	105.96	109.7	109.55	107.91	105.8	110.28	109.53	106.55	110.23	108.43	109.18	109.8	108.32	108.57	110.06	109.84	107.18	111.09	110.5	109.23
109.34	108.17	107.45	107.75	111.37	107.71	108.97	105.19	108.63	108.51	106.31	106.58	108.19	108.43	108.58	108.69	106.43	107.96	111.15	105.39	108.77	109.03	110.45	110.49	105.39	108.35	109.53	106.53	109.31	110.36	106.64	104.51	108.43	109.2	106.14	106.15	106.95	108.56	107.42	108.85	108.3	108.19	107.11	108.37	107.89	107.15	107.07	107.16	107.51	105.68
111.67	108.47	108.17	110.36	111.73	110.13	109.26	111.39	109.86	109.89	111.68	109.07	113.39	108.34	112.32	112.18	112.62	110.6	110.13	111	110.05	110.14	106.88	106.66	110.3	110.45	114.81	111.63	106.46	110.33	110.91	108.82	111.91	110.44	110.67	110.67	111.28	109.38	107.72	109.99	108.6	111.39	112.23	110.21	112.47	109.4	109.89	108.55	108.65	113.81
102.4	97.209	102.09	105.2	99.514	99.862	106.23	105.93	104.3	101.28	103.22	99.71	104.46	105.48	102.6	105.97	102.56	99.945	102.9	103.37	106.47	101.46	101.89	101.08	103.96	101.64	102.13	103.15	103.64	101.68	103.61	102.74	103.46	104.91	104.56	102.39	103.37	101.09	100.46	102.22	102.66	101.01	102.53	102.22	100.82	102.1	101.86	103.5	99	103.4
103.58	100.29	99.483	101.85	103.21	101.63	100.13	102.6	99.723	103.79	102.15	100.89	103.89	100.76	102.24	100.71	105.15	102.2	100.32	101.39	101.93	103.87	102.08	101.14	99.58	98.756	103.52	104	101.86	101.66	99.885	99.335	101.38	101.95	101.46	101.65	102.61	98.128	102.42	101.05	98.209	101.88	103.1	100.22	100.4	103	101.12	100.5	102.21	99.745
104.52	107.48	105.6	106.51	103.84	107.46	106.01	105.87	104.4	106.16	105.63	105.68	107.06	103.53	104.31	105.76	105.42	103.07	101.44	103.56	104.04	106.29	106.89	106.04	104.45	103.95	109	105.96	101.83	109.42	108.8	106.3	104.36	105.19	104.49	104.25	103.81	101.93	104.28	104.01	104.95	103.41	105.13	107.12	105.66	108.03	104.85	105.42	105.67	105.18
109.74	107.35	109.53	108.56	107.65	106.84	104	106.63	109.06	112.89	109.49	106.79	109.53	107.14	108.27	107.71	105.6	108.19	105.57	106.35	107.48	110.65	104.65	108.28	108.41	107.31	110.82	106.89	110.67	108.37	107.84	107.42	108.11	108.28	108.26	105.76	107.9	107.91	108.81	106.92	111.33	108.44	110.48	110.09	108.52	111.12	110.34	108.94	105.73	109.26
104.86	104.7	106.53	108.19	106.57	105.31	103.83	106.53	107.21	108.35	106.25	107.02	103.01	105.72	103.65	109.7	104.72	106.6	106.82	106.26	103.22	106.59	103.76	109.07	105.49	106.87	108.19	105.9	106.55	102.88	108.57	106.71	104.94	105.9	107.1	109.02	104.59	103.66	108.54	106.39	103.01	104.44	107.41	101.36	108.16	105.58	108.56	106.3	107.34	103.28
104.99	112.82	107.8	108.01	104.28	108.74	107.96	107.64	111.1	107.93	110.49	106.1	111.54	107.86	109.04	107.43	108.04	104.57	107.16	108.68	109.08	111.05	107.27	105.07	110.62	109.58	107.65	110.67	109.76	106.58	108.64	108.42	108.83	108.76	107.97	107.15	105.62	109.54	108.19	106.25	108.45	107.51	106.16	109.95	104.86	110	105.07	108.49	107.55	105.96
111.51	108.62	106.3	106.95	109.72	110.97	106.15	108.3	110.42	109.46	107.37	110.98	107.21	108.49	108.49	110.88	107.57	107.87	108.81	108.88	109.15	108.73	109.83	106.95	111	109.5	110.71	109.26	105.67	105.98	111.25	107.15	107.67	105.45	108.22	112.5	108.82	109.78	105.49	107.87	110.17	108.54	110.93	106.47	106.71	106.61	107.15	108.88	108.29	109.51
97.541	96.558	98.83	98.739	97.343	98.397	98.153	98.252	98.893	96.3	99.972	97.608	95.183	99.291	99.613	98.496	97.495	97.895	96.864	95.095	94.37	98.141	96.049	96.935	99.052	99.898	97.708	99.655	97.179	97.158	100.15	98.635	97.581	97.481	98.504	98.742	95.515	96.506	99.683	100.15	97.045	96.976	94.84	97.591	94.779	97.62	98.879	97.19	97.346	99.041
100.14	101.25	102.48	100.83	104.18	100.58	99.781	101.32	100.54	101.81	102.83	98.728	99.001	97.065	101.08	99.837	99.838	101.34	100.79	103.11	99.821	100.34	96.876	101.24	101.01	97.475	98.609	100.16	101.82	99.461	101.69	101.3	98.172	98.915	101.24	99.729	101.52	100.18	98.879	98.86	105.79	99.346	102.51	101.57	101.41	100.04	104.17	103.18	99.644	101.38
105.59	107.44	107.24	105.97	106.89	108.26	113.99	106.94	104.48	105.53	106.88	105.15	108.04	104.97	107.24	108.39	106.52	102.77	107.06	109.28	103.5	105.99	106.82	104.76	106.53	108.87	107.31	105.77	106.97	106.92	107.56	108.71	105.72	105.78	106	108.51	103.63	105.8	104.23	110.65	106.63	107.15	107.91	107.87	105.67	107.88	104.53	105.36	105.72	107.58
109.17	105.73	105.88	108.77	108.71	108.75	108.47	107.94	105.97	108.42	108.81	105.86	110.58	107.76	110.61	104.98	103.67	106.71	107.78	108.01	105.54	106.36	107.7	104.89	105.17	107.26	106.99	103.83	106.96	105.36	103.29	103.69	107.95	104.47	106.69	109.8	107.61	104.78	104.37	106.49	105.98	108.7	108.08	107.3	107.18	107.61	106.12	103.47	106.6	107.27
109.23	105.22	106.79	108.21	105.16	104.23	105.56	106.65	105.26	102.68	105.79	105.42	107.27	104.61	104.76	105.28	105.31	104.65	108.35	107.08	106.15	107.73	105.86	104.71	107.49	109.12	105.79	103.47	107.5	107.8	108.29	109.21	106.33	106.73	103.99	106.22	106.58	105.85	106.28	106.8	108.8	105.97	108.78	102.71	103.88	106.93	107.48	106.08	106.9	104.3
101.77	99.023	99.444	100.7	102.19	102.5	102.92	102.01	101.36	101.06	96.207	101.44	101.55	99.978	101.01	100.49	103.12	102.49	100.07	98.969	100.47	100.75	100.76	102.97	100.66	102.44	100.36	100.84	100.61	99.124	100.33	100.02	101.51	100.04	100.7	100.91	103.33	101.5	97.875	101.34	100.6	99.269	101.2	103.18	102.58	102.87	101.88	99.283	102.13	99.192
104.81	105.06	108.37	107.01	104.9	107.53	105.48	107.21	105.69	108.15	107.63	107.28	104.5	106.94	104.95	104.19	103.59	107.03	105.2	105.49	107.66	104	106.61	107.56	104.12	104.59	103.33	105.88	104.97	105.76	107.25	105.68	108.01	106.97	106.22	105.1	106.3	108.25	105.93	106.75	107.31	106.25	104.43	104.54	105.51	104.49	105.11	104.42	105.75	106.53
99.75	98.66	99.345	98.816	99.759	99.395	99.442	99.678	100.09	98.167	99.529	100.33	97.41	102.01	94.801	99.052	95.154	98.287	101.22	98.75	97.496	99.524	101.59	99.085	99.992	97.624	98.772	102.25	97.598	98.094	97.457	98.763	99.614	101.55	99.718	104.28	101.22	97.04	97.366	99.71	98.824	102.37	99.784	100.82	97.829	98.669	100.34	97.569	100.16	98.843
106.64	103.2	105.28	106.65	106.92	104.25	107.61	108.17	109.88	106.37	105.41	106.99	107.19	104.74	106.02	104.43	104.88	107.29	107.27	106.32	104.89	104.49	103	107.53	105.85	106.42	104.52	106.83	107.96	106.83	107.27	108.42	105.28	105.62	107.53	107.74	106.1	104.43	103.04	105.69	106.98	105.46	105.5	103.38	107.46	104.93	103.56	107.17	106.46	106.06
109.87	105.65	108.37	109.97	107.46	106.62	104.74	106.48	107.16	107.99	107.17	104.33	104.21	105.62	108.18	105.75	102.4	108.17	107.55	105.84	104.95	106.14	107.43	104.88	104.33	106.54	110.03	106.16	105.33	106.05	109.02	109.4	109.96	110.47	101.97	107.1	105.94	106.67	107.72	107.57	105.93	102.63	103.56	105.06	107.6	107.14	107.01	108.72	104.95	106.98
107.79	107.29	107.18	107	106.27	107.14	107.24	104.5	102.11	106.22	107.52	106.51	105.47	105.93	102.8	103.34	104.89	107.1	106.05	105.65	105.93	106.23	105.18	106.7	105.41	105.5	108.16	106.67	106.16	106.66	106.47	107.43	106.28	107.59	106.06	107	106.85	106.62	104.34	107.11	108.87	105.61	104.69	106.18	105.47	103.97	109.29	105.74	107.28	108.07
105.53	105.96	105.35	105.55	100.92	105.03	108.59	107.81	104.42	102.61	106.51	102.98	105.24	107.38	105.56	103.51	104.1	106.36	104.52	104.54	102.8	102.22	106.5	107.2	106.74	107.06	103.35	103.98	105.63	107.45	103.42	107.49	104.43	106.46	105.08	108.05	107.17	106.24	103.97	106.66	107.18	104.78	103.14	107.41	104.84	102.34	104.77	106.09	106.48	104.99
104.8	106.22	104.44	106.66	106.87	107.57	106.63	105.71	103.12	104.8	107.79	103.47	107.89	105.74	108.47	106.03	104.74	108.28	105.34	106.77	106.55	107.24	105.81	107.3	107.06	108.63	107.77	109.17	108.87	105.62	107.16	106.62	107.74	108.04	106.6	107.36	107.19	103.53	103.61	105.99	106.79	107.46	106.75	106.98	104.51	105.95	106.37	107.03	103.52	107.92
100.56	101.62	102.65	102.11	102.3	103.91	104.9	103.78	103.85	104.5	104.29	100.54	101.32	99.971	100.97	101.53	99.611	105.5	104.04	101.75	103.37	103.33	104.92	100.75	102.57	99.912	101.19	102.98	99.899	104.3	101.53	102.85	104.47	103.12	104.4	103.04	104.71	103.59	101.39	104.59	101.21	102.17	102.77	98.537	103.31	101.23	101.63	105.79	104.7	98.933
102.6	104.18	103.79	101.15	100.87	102.95	101.85	103.98	102.46	101.67	103.27	104.96	103.6	101.19	101.33	101.74	101.09	101.07	104.29	104.09	102.86	103.69	104.82	102.14	104.36	107.36	104.53	103.43	102.79	104.47	103.75	100.71	103.53	101.87	102.9	104.72	104.47	99.424	102.5	102	104.02	104.2	104	104.01	106.26	102.97	102.97	101.41	98.63	103.48
97.531	98.443	97.653	99.187	99.607	100.12	100.59	96.048	97.804	94.228	99.726	97.707	96.186	100.63	98.753	97.929	96.872	100.95	96.001	96.272	97.758	100.96	97.529	95.405	99.39	99.393	97.562	98.532	98.446	97.562	96.739	97.056	94.8	96.354	95.655	98.398	97.356	94.698	95.839	97.622	100.57	98.15	99.264	97.021	98.287	99.038	100.32	93.8	99.964	96.418
107.18	109.98	106.83	107.26	112.74	106.05	106.3	108.15	108.11	109.1	105.11	108.27	106.64	107.69	108.79	108.98	108.32	107.5	108.76	107.61	109.21	105.04	109.81	110.7	109.77	107.6	107.72	108.58	106.02	108.26	105.72	110.13	105.3	107.67	106.42	111.83	108.98	105.21	109.29	108.28	107.81	109.98	106.88	108.84	108.78	107.25	108.29	108.54	105.14	107.2
110.31	108.64	108.22	105.36	105.36	108.08	106.04	110.18	106.95	105.68	107.6	108.72	108.46	106.62	107.94	107.32	108.64	106.41	109.69	108.23	108.19	106.28	107.46	106.99	109.91	108.05	108	110	110.14	108.76	110.44	107.46	108.61	106.1	102.1	107.89	107.55	107.03	103.1	107.3	106.02	106.22	105.67	108.1	108.16	107.67	108.48	108.53	108.46	107.68
107.85	105.59	105.67	102.97	107.02	104.4	105.85	104.96	105.19	107.79	106.93	106.63	105.12	106.38	104.04	105.54	109.41	106.82	103.07	106.53	101.59	106.71	108.32	104.93	105.39	104.43	104.61	104.46	107.16	103.39	105.58	105.1	108.32	102.27	104.96	106.5	105.97	106.54	108.05	106.08	107.56	106.05	103.46	107.51	106.3	106.77	103.25	105.67	104.62	105.07
100.53	102.51	103.99	103.12	104.46	101.67	101.44	103.46	101.93	100.23	104.37	101.24	100.22	104.71	102.7	105.05	101.63	100.58	99.739	103.07	101.89	103.87	105.89	102.99	102.72	103.44	100.14	102.3	101.79	103.02	101.24	99.184	103.07	102.4	107.66	102.54	104.05	101.29	102.35	100.72	100.28	104.34	105.39	99.348	102.87	98.1	103.57	103.04	104.17	103.41
106.15	110.37	109.29	105.6	109.12	108	106.42	107.55	105.64	109.74	109.36	110.62	107.7	106.89	107.39	107.01	108.85	109.15	106.86	111.31	107.44	111.16	105.9	108.43	109.2	106.38	107.37	105.44	107.46	107.18	110.04	108.18	110.33	108.93	109.43	105.47	107.56	105.8	108.18	107.26	105.78	112.01	106.45	106.01	106.33	103.91	107.08	107.38	103.17	108.07
104.07	106.74	108.71	108.58	105.85	104.37	106.44	106.41	105.47	107.04	107.38	105.01	104.28	107.52	106.65	104.81	106.49	106.87	106.26	107.6	105.76	108.22	106.77	106.85	105.54	105.71	104.99	106.89	105.42	104.26	104.76	107.19	108.99	109.83	109.51	107.13	104.36	103.52	106.56	107.92	104.72	102.23	102.99	109.52	102.7	104.81	104.42	107.01	107.89	105
109.61	105.92	110.55	107.64	109.9	105.51	108.21	108.94	108.85	105.66	106.95	108.39	108.06	106.17	108.19	105.87	108.43	108.29	105.84	105.83	109.36	108.3	110.16	105.16	105.97	106.77	108.53	109.44	108.8	108.45	107.26	106.85	106.53	108.85	107.67	108.29	110.27	109.42	109.24	104.86	110.44	107.74	105.87	108.65	105.96	104.92	112.84	108.51	109.67	107.17
106.61	105.63	107.15	110.19	105.49	107.04	105.58	106.42	106.66	106.31	105.89	104.03	104.25	105.98	108.06	102.36	107.83	103.74	106.22	108.7	106.42	107.95	103.38	106.49	104.48	107.99	107.24	108.39	107.16	104.91	105.99	106.97	103.98	106.42	107.11	107.2	106.88	108.74	105.45	107.02	102.49	104.54	105.62	103.06	104.86	110.05	107.6	107.77	104.77	108.4
107.98	107.96	103.33	104.68	101.39	104.21	103.69	105.92	107.97	104.8	105.76	107.12	106.21	106.82	108.12	104.54	106.04	104.24	104.92	102.85	107.34	105.97	105	101.47	105.97	104.78	105.78	104.23	103.46	105.13	102.54	105.48	104.77	103.33	107.79	106.63	106.48	105.98	107.9	103.87	103.95	103.64	106.64	110.11	104.55	104.95	107.19	103.05	102.3	104.87
107.97	107.74	109.99	106.77	107.86	105.28	110.78	109.61	109.38	106.98	108.91	107.62	109.95	111.44	106.65	106.76	106.16	107.78	109.08	105.78	107.7	108.9	109.27	108.89	107.22	107.63	107.54	108.24	108.65	108.05	109.38	106.95	106.01	106.37	108.15	107.06	108.59	105.45	107.46	108.1	108.99	108.93	108.91	109.14	105.23	107.4	109.34	108.54	103.59	107.1
108.78	109.76	108.09	105.91	107.23	106.26	108.23	109.87	108.91	106.57	111.16	108.9	106.27	104.85	108.55	107.99	108.13	108.06	105.71	110.79	108.87	107.73	108.88	107.34	108.31	104.9	106.47	110.86	108.52	108.95	106.62	108.44	106.25	109.82	107.55	107.17	108.51	106.19	106.95	107.65	106.47	107.98	109.77	108.89	107.11	107.8	114.02	107.87	106.99	107.39
104.16	99.962	98.86	100.25	97.947	97.334	101.96	101.56	102.54	99.628	98.117	100.76	103.11	103.04	101.94	96.972	103.27	101.89	101.05	100.87	101.49	100.81	101.78	101.8	100.93	102.07	101.42	100.6	103.59	99.564	100.32	101.29	98.912	101.12	100.66	101.48	98.086	100.36	100.9	103.81	99.768	102.38	102.46	101.1	99.426	101.53	101.35	99.833	99.878	103.95
98.677	100.38	98.175	96.058	98.014	99.148	96.454	97.005	100.52	99.913	95.885	97.515	97.735	98.374	96.106	98.609	97.235	98.325	99.375	97.943	99.189	96.182	98.771	95.179	93.909	99.157	98.948	97.884	95.974	100.28	97.623	97.34	99.561	97.447	98.812	97.055	98.894	99.341	99.329	101.11	95.367	94.238	97.586	100.64	98.107	97.373	97.316	100.05	94.168	95.678
105.44	107.59	110.39	104.99	105.08	107.57	103.68	106.22	106.92	106.88	106.06	110.63	103.52	109.19	104.81	105.82	103.73	105.86	105.81	105.15	104.88	106.34	106.8	108.49	102.97	107.13	106.63	104.76	106.8	106.1	107.86	108.96	106.69	107.85	103.65	109.07	105.61	102.88	106.69	106.42	105.39	108.09	108.33	106.43	106.71	105.11	105.89	107.72	104.94	104.49
107.58	108.33	104.98	106.04	106.13	103.43	106.58	103.84	104.81	107.9	101.99	108.13	107.85	106.1	105.32	107.09	103.5	104.06	105.78	105.85	105.98	103.91	106.54	109.1	106.16	104.92	102.88	108.07	107.19	107.05	106.09	106.07	106.64	104.75	104.67	106.2	106.69	103.31	106.5	104.94	104.65	108.04	105.15	102.14	107.71	111.26	105.93	108.91	106.95	105.75
102.62	102.01	99.218	100.8	98.116	101.76	101.6	99.773	100.74	99.894	99.008	99.234	104.08	101.17	99.638	100.99	101.42	99.836	103.92	99.906	102.41	102.07	100.26	96.569	97.062	101.63	98.169	97.887	97.752	100.02	97.761	101.5	100.78	101.25	98.508	100.81	101.59	97.626	99.716	101.87	100.37	99.325	101.07	101.01	100.06	102.16	100.18	103.63	99.576	103.33
104.05	106.94	106.09	102.21	104.31	107.4	109.12	105.83	104.78	107.08	105.87	104.83	108.54	106.82	109.71	106.09	107.27	103.56	108.78	109.65	107.32	103.77	109.14	108.71	108.22	103.89	105.81	106.76	105.15	106.13	106.49	106.76	107.33	106.02	105.94	106.04	105.44	108.94	104.86	108.18	106.18	107.1	106.67	105.86	103.75	107.49	106.88	106.39	108.86	108.13
104.71	102.99	100.47	103.56	103.73	101.5	102.48	101.54	105.33	102.33	104.82	101.73	105.61	102.85	103.25	101.25	104.41	100.93	103	105.72	105.39	100.96	104.06	104.08	102.13	104.57	105.63	101.71	103	102.55	101.89	103.25	102.48	103.21	102.8	102.04	102.35	101.58	103.35	103.55	103.48	101.54	104.72	100.01	103.42	104.16	100.36	99.276	103.86	103.03
97.239	97.331	98.105	100.01	98.331	98.248	97.53	95.798	98.475	96.106	99.723	100.97	94.653	98.01	97.394	93.687	95.802	93.761	101.97	99.289	97.828	99.655	98.195	101.11	98.759	97.233	93.176	96.572	98.819	97.039	97.247	96.268	95.461	97.551	100.88	96.839	98.357	97.788	101.63	94.161	100.19	98.363	96.64	93.085	99.639	99.407	96.181	99.298	97.527	101.25
108.04	110.75	108.07	108.45	106.73	105.12	111.44	109.46	109.77	110.31	110.36	106.36	105.79	109.77	107.38	109.67	108.32	107.94	105.12	109.18	107.38	103.96	108.09	104.57	105.96	109.61	106.84	107.21	108.07	107.47	108.7	107.47	107.46	106.07	108.78	109.48	107.09	104.79	106.97	108.43	109.24	104.48	108.27	107.91	107.26	106.89	108.89	106.66	107.44	108.11
105.93	103.49	106.85	105.15	105.63	105.43	104.94	104.65	108.33	107.81	106	108.71	107.09	107.71	104.86	104.23	106.06	105.13	107.56	105.67	105.09	108.96	104.27	103.36	105.96	106.07	104.34	107.99	106.24	104.05	106.3	103.88	104.86	106.3	104.14	105	103.19	103.97	108.77	105.36	108.07	106.7	104.78	103.8	107.97	106.82	106.69	106.92	107.84	103.42
107.99	111.03	105.42	107.94	107.64	108.55	111.32	109.42	107.33	108.1	107.46	107.01	104.91	110.97	109.55	107.54	108.64	107.25	107.87	107.98	111.58	105.82	109.44	106.82	107.98	109.55	110.68	110.4	110.19	108.46	108.73	107.85	108.5	110.6	105.82	108	107.93	109.95	107.04	108.97	107.36	110.6	107.01	106.61	108.31	109.75	107.19	107.68	107.91	105.56
102.33	98.161	101.14	99.555	95.978	96.26	97.216	97.673	97.644	100.31	100.97	96.1	99.21	100.47	100.3	100.1	100.11	95.225	97.901	99.476	98.36	100.29	97.592	98.72	96.279	100.53	97.584	100.9	99.603	98.774	96.121	101.54	99.768	98.31	98.301	100.18	98.67	98.626	101.58	101.39	97.851	96.133	98.755	97.847	101.72	99.321	96.938	97.112	100.09	101.57
107.01	108.47	100.98	104.15	102.78	104.01	107.6	104.68	104	104.55	103.92	106.62	104.53	107.24	106.56	104.51	105.53	104.32	106.3	108.81	105.9	105.08	103.61	105.76	107.06	109.31	105.87	106.05	109.06	105.54	104.06	105.12	104.72	105.28	108.61	103.33	107.2	105.63	110.54	107.07	106.14	104.97	105.56	108.53	103.18	106.21	106.38	105.25	104.08	106.34
105.03	105.69	110.32	105.97	108.04	107.18	107.68	104.23	105.4	107.23	107.81	104.52	108.91	107.23	103.43	107.17	109.47	105.81	108.45	104.75	109.2	108.73	107.01	105.66	108.19	106.36	109.35	109.52	108.89	108.4	106.17	106.65	106.71	108.2	108.34	106.75	105.67	108.16	105.28	103.53	106.82	105.1	106.55	106.12	105.51	107.48	105.73	108.55	105.19	104.76
109.37	105.66	108.18	104.23	107.71	107.45	106.27	107.98	107.39	106.98	107.33	105.87	109.2	111.17	108.95	109.7	110.25	109.76	108.61	107.1	108.73	108.23	107.83	108.02	107.53	107.96	106.78	109.16	108.01	108.19	108.93	109.45	106.25	106.83	107.71	107.99	110.05	111.39	108.5	109.56	106.74	108.58	108.05	109.89	109.22	108.81	110.3	108.33	109.88	107.2
108.04	103.91	105.77	101.3	103.04	106.25	106.68	107.27	104.03	106.74	105.62	102.6	106.24	103.65	107.43	104.27	104.93	107.29	104.1	105.53	103.72	107.51	106.94	102.43	105.4	105.72	101.69	105.79	105.24	104.34	108.11	106.24	101.29	107.19	104.52	107.46	107.05	104.73	106.69	106.28	103.35	105.52	105.24	106.93	105.11	105.81	105.77	103.28	103.73	105.57
111.21	107.77	110.83	108.33	107.14	105.88	105.92	108.93	108.29	109.91	107.76	106.67	107.07	110.76	108.52	107.1	107.1	109.38	111.17	106.45	106.66	109.33	106.63	107.53	106.17	104.12	108.87	109.82	105.82	109.85	108.18	108.51	110.7	107.33	106.16	109.04	109.42	107.78	108.2	107.35	111.77	108.72	109.62	107.85	106.3	108.98	107.56	107.93	106.44	107.77
105.71	107.73	108.06	107.66	106.51	110.45	105.42	107.54	103.68	107.31	107.96	108.73	107.28	103.75	104.82	107.12	105.77	105	103.15	105.29	105.85	103.63	108.18	104.55	106.41	106.55	103.16	105.33	106.19	103.56	106.32	107.23	109.5	106.69	105.24	108.21	106.95	105.89	106.88	104.86	105.85	106	103.95	104.86	103.2	104.43	106.93	105.41	105.84	104.99
98.054	103.52	103.36	100.17	100.34	98.639	100.24	102.16	101.13	101.36	101.78	100.42	99.836	99.727	99.708	103.55	103.13	101.99	100.05	100.31	98.754	100.43	100.14	100.93	97.705	103.33	98.261	99.002	99.344	101.43	100.3	101.67	98.74	99.055	101.89	98.844	99.986	99.098	98.424	98.941	104.04	103.65	101.22	101.07	99.116	99.526	101.14	103.84	102.81	100.51
106.66	107	105.63	106.31	107.68	104.69	106.39	104.55	105.57	106.67	104.71	106.26	104	107.12	104.03	105	106.81	105.5	106.71	100.66	104.16	107.09	104.15	105.83	106.11	103.96	107.03	105.16	106.23	110.84	105.7	108.37	103.97	105.13	102.58	104.14	105.69	107.22	105.6	108.05	105.54	103.31	103.06	107.76	107.3	106.59	105.5	102.72	104.62	108.35
110.35	108.57	105.74	105.96	108.12	107.12	106.49	108.87	110.25	106.86	109.47	105.62	109.29	108.19	108.56	106.36	104.83	107.97	108.72	107.25	107.57	107.96	108.86	106.15	109.39	108.85	110.88	107.84	108.94	106.94	106.66	108.66	108.35	107.42	108.66	109.44	110.31	108.49	110.2	106.86	107.01	109.19	107.47	108.41	107.99	108.95	105.08	108	111.53	111.75
99.293	100.3	95.503	101.77	97.932	98.27	99.387	99.427	99.719	97.679	100.31	97.661	98.816	96.026	99.144	97.921	95.289	99.817	96.712	95.706	95.386	96.266	97.508	97.113	93.67	96.044	99.753	96.179	100.46	101.38	99.238	99.239	98.723	98.276	96.924	100.49	99.216	97.956	96.988	100.32	96.668	97.162	96.54	97.721	96.644	99.009	99.437	95.663	98.15	97
98.158	96.55	101.84	96.274	100.14	97.702	97.322	99.392	97.689	98.997	98.433	95.835	98.216	97.518	102.05	97.152	98.46	98.315	99.605	98.358	96.83	98.664	96.942	98.564	94.885	99.149	99.296	97.149	96.717	100.48	95.873	101.01	98.081	99.152	99.492	100.11	97.473	99.009	97.414	96.058	99.831	102.76	97.733	97.746	99.29	97.263	96.515	98.697	96.89	96.675
104.87	105.1	106.65	108.98	107.18	105.49	108.96	106.7	107.04	104.47	104.85	107.15	110.87	106.76	106.68	105.41	108.38	103.77	107.04	107.1	108.35	104.56	105.77	105.33	105.96	104.84	106.89	107.17	109.28	106.1	105.38	106.25	107.86	109.49	104.96	108.7	108.95	105.94	107.62	107.17	106.5	110.54	104.37	107.01	106.92	109.63	107.26	107.24	104.43	103.68
106.31	106.04	103.88	105.33	104.87	101.72	104.7	107.79	104.62	105.94	103.99	105.77	106.38	106.62	105.22	108.75	104.61	108.06	104.35	108.23	104.69	105.25	105.72	102.95	104.07	103.41	105.66	105.01	104.7	103.87	108.92	107.92	104.46	105.87	106.08	104.78	102.97	105.78	103	103.88	105.97	107.45	105.16	106.44	101.92	107.55	106.03	106.57	107.54	105.26
99.795	95.449	98.909	99.049	97.025	98.256	94.716	96.312	97.534	97.984	97.168	94.109	98.509	99.31	96.533	99.19	97.995	99.302	97.221	98.717	96.875	95.511	100.36	98.935	100.79	98.575	99.022	96.345	99.337	94.737	99.817	99.216	97.941	94.266	97.956	98.422	100.58	98.217	95.227	96.54	97.998	95.77	99.826	96.003	99.683	99.068	100.63	96.691	96.933	99.608
106.37	110.44	105.87	108.41	108.83	109.12	108.25	108.63	108.1	105.89	109.13	108.98	108.17	109.73	107.62	106.63	109.43	108.37	108.4	109.9	104.69	109.78	104.59	107.85	107.34	109.27	109.98	106.43	110.19	106.9	106.73	110.85	108.89	106.75	109.84	105.79	107.75	105.21	109.67	107.17	110.09	106.56	109.5	110.23	108.88	107.22	106.65	108.43	109.02	110.3
107.49	107.94	104.85	108.32	105.81	106.28	107.89	108.01	106.53	106.52	107.38	110.25	109.13	106.72	104.75	104.65	106.03	105.18	106.93	106.09	107.55	104.47	108.87	108.2	107.68	106.96	103.27	105.96	108.78	108.27	105.72	104.68	106.91	105.55	104.45	104.21	106.96	108.51	107.47	105.88	107.31	105.86	103.28	108.47	109.43	104.72	105.57	104.82	105.11	105.5
101.83	102.36	105.04	103.33	104.31	99.733	103.9	105.65	108.73	106.57	103.59	105.3	104.76	106.42	106.59	105.58	107.64	104.48	104.84	105.77	105.23	105.48	104.63	105.64	106.34	105.28	103.17	106.63	107.14	105.95	106.55	107.79	103.11	105.9	105.17	106.29	107.75	105.38	107.64	105.06	105.77	108.79	105.25	105.79	105.94	105.45	107.81	105.95	107.33	106.85
104.4	104.49	106.76	104.6	106.38	106.2	103.68	106.24	103.96	104.83	107.65	105.71	107.14	106.19	106.25	108.76	102.72	106.13	105.53	103.28	108.04	105.1	107.87	107.49	109.3	105.15	107.17	102.68	107.09	105.87	103.44	103.58	108.35	106.47	106.8	105.25	105.47	107.76	105.61	104.15	104.47	106.63	105.23	110.87	106.26	106.89	107.08	107.88	108.47	105.6
103.17	105.41	106.97	104.91	105.92	107.04	106.1	106.07	105.09	105.98	104.14	104.89	108.83	108.45	106.05	107.71	106.72	103.4	109.1	104.44	106.8	104.12	105.24	105.79	106.67	101.96	108.49	102.84	107.5	108.12	104.45	105.71	107.21	106.04	104.82	106.26	104.01	104.15	104.83	104.85	106.16	106.51	104.69	103.63	107.12	106.68	105.1	107.12	108.02	104.41
[truncated: 600 more rows]
[truncated: 150 more columns]
