# Supplementary material for: Genetic dissection of main and epistatic effects of QTL based on augmented triple test cross design
Source: PLoS One. 2017 Dec 14;12(12):e0189054. doi: 10.1371/journal.pone.0189054 (PMC5730204; doi:10.1371/journal.pone.0189054)
Supplement: S10 Supporting Information — (ZIP) [file pone.0189054.s010.zip › z6_1750_0.5_5.csv]

99.013	97.114	96.677	95.204	99.589	101.16	97.064	99.998	99.799	98.619	95.475	96.761	101.21	99.935	96.794	99.456	98.838	93.166	97.036	96.419	100.59	97.319	101.07	99.038	94.163	98.019	95.969	98.147	99.377	97.701	97.913	97.574	100.42	100.19	100.44	98.886	99.273	100.28	95.915	99.968	101.99	96.524	99.32	99.72	100.08	96.962	97.216	92.88	100.52	97.288
103.35	98.914	104.64	102.15	105.97	105.98	103.52	100.03	102.65	104.64	105.41	101.28	100.65	103.21	100.83	103.49	102.86	100.84	101.92	105	97.685	105.35	105.87	104.56	106.8	103.48	101.49	101.34	100.22	96.523	102.45	100.1	105.37	100.77	99.013	103.19	104.03	108.53	100.91	103.34	104.34	102.94	101.1	106.09	104.16	100.63	100.02	105.95	107.49	104.73
100.54	98.615	100.84	101.47	105.06	105.42	95.534	102.56	100.78	101.14	102.81	100.77	102.7	98.333	101.4	98.043	102.53	100.49	103.33	102.46	104.11	101.3	102.62	100.85	108.22	101.71	96.564	102.96	97.841	101.15	98.707	100.43	101.11	98.674	102.17	104.42	99.34	98.292	98.727	99.144	97.318	97.522	105.35	104.17	98.248	103.3	106.04	100.28	98.799	99.873
100.57	97.012	101.04	99.953	97.662	102.41	100.14	100.28	99.861	99.766	97.555	102.88	99.543	100.54	99.918	99.487	101.09	100.74	101.71	106.39	96.346	100.18	98.779	99.431	103.89	101.81	99.407	103.28	100.49	97.798	100.92	97.107	99.945	102.83	97.675	104.44	96.783	101.52	99.212	101.39	94.319	104.71	98.729	101.74	100.63	102.17	103.18	95.856	102.1	105.32
106.21	104.49	103.04	103.97	108.27	101.08	106.96	106.22	103.35	104.3	108.68	109.56	104.84	105.46	106.59	102.51	107.4	106.13	106.71	99.809	107.02	110.71	107.85	109.33	102.24	109.3	109.54	104.16	105.71	103.32	109.32	106.71	105.1	106.05	105.6	102.07	104.26	110.25	109.96	104.76	109.27	103.8	108.03	106.9	106.78	104.27	112.89	107.6	106.98	105.98
105.87	108.28	111.83	109.78	106.07	106.01	104.25	101.35	105.89	105.92	106.03	107.29	101.46	105.74	101.91	106.44	106.3	108.45	104.18	105.16	103.73	106.76	106.85	110.74	102.68	101.83	105.29	104.21	106.13	105.86	107.83	103.64	102.06	105.34	103.57	105.55	103.64	105.59	101.35	106	106.76	107.19	104.35	104.73	110.49	109.45	103.6	104.21	106.13	106.23
113.21	108.61	106.12	111.28	109.23	111.73	105.81	108.09	108.97	104.92	110.86	103.78	106.83	109.89	108.19	108.22	107.98	105.4	104.16	107.92	107.13	110.84	106.49	108.27	113.21	102.94	108.44	107.27	112.54	105.7	102.57	107.92	107.71	106.88	106.5	103.31	106.26	107.99	108.35	104.41	109.31	106.77	106.03	106.79	106.39	107.06	109.7	108.79	106.47	103.84
99.934	97.777	101.84	101.99	103.64	98.187	100.39	102.18	101.01	99.993	103.02	96.046	101.04	100.67	102.94	100.65	103.43	99.869	101.58	98.162	106.64	99.962	100.03	99.394	99.373	100.66	100.5	99.495	101.38	99.195	99.23	103.64	101.99	101.58	103.92	101.92	97.993	101.78	102.95	102.01	100.11	102.4	98.047	99.021	105.7	99.246	101.21	100.59	99.348	99.777
100.34	98.592	101.56	100.33	95.979	97.772	98.686	97.393	101.51	95.645	101.06	96.017	98.758	101.76	103.78	100.06	92.618	95.896	102.44	98.889	96.09	100.43	102.02	98.565	102.09	100.57	102.79	105.81	98.666	98.684	96.191	100.23	100.39	99.916	99.305	101.34	101.16	96.64	103.14	101.67	102.28	99.926	96.682	98.449	97.068	99.38	98.473	97.243	99.492	98.979
105.89	110.04	107.14	107.01	110.28	106.37	105.97	104.73	108.56	106.81	102.76	113.29	109.99	109.01	111.66	106.98	108.34	109.7	106.92	105.36	106.09	111.57	108.39	108.04	109.06	110.03	107.78	108.52	109.45	107.82	102.7	107.76	106.22	109.05	105.86	105.93	106.5	112.73	103.09	99.988	109.26	109.76	105.7	102.87	108.68	108.32	105.86	107.33	109.6	107.29
109.55	101.57	107.57	101.78	106.2	102.42	108.57	103.67	108.15	104.79	103.65	103.77	109.11	101.57	106.57	102.91	106.4	105.08	106.22	103.66	103.25	106.45	104.33	105.96	105.9	105.51	107.39	105.12	108.33	103.16	104.58	105.34	103.17	108.23	108.53	106.47	108.07	105.89	106.81	106.62	106.45	106.67	102.81	106.83	102.64	108.57	106.73	101.89	101.66	101.4
107.01	106.86	105.07	106.76	106.83	105.37	107.91	104.89	105.59	107.09	101	104.27	107.47	107.11	108.69	105.48	104.67	110.25	103.2	107.69	108.11	108.3	105.86	101.14	106.98	109.11	111.03	102.94	107.42	104.34	104.78	99.769	107.62	108.05	107.97	102.76	105.22	106.61	107.42	106.56	105.11	110.11	105.81	106.66	111.71	105.38	110.02	106.16	111.01	104.16
106.35	104.76	102	100.66	100.64	103.28	106.27	107.46	103.25	104.15	100.5	103.54	103.15	107.62	103.39	104.99	106.14	106.66	102.55	102.58	99.748	103.08	100.76	99.43	102.31	101.7	99.219	101.45	99.747	100.08	105.86	105.05	102.72	98.023	104.86	106.57	102.63	106.07	104.76	103.44	107.17	103.01	98.258	103.94	104.37	105.16	100.48	103.1	102.74	106.99
105.54	107.94	105.11	108.71	102.01	107.61	104.99	109.24	107.32	110.21	108.55	108.57	111.2	107.84	106.09	108.23	104.31	110.83	107.16	107.96	106.17	111.93	111.39	104.93	109.17	106.78	106.72	108.97	103.81	106.81	108.32	107.02	110.57	108.91	109.2	103.24	107.97	105.07	106.58	105.44	106.8	108.76	106.43	103.87	105.99	103.95	108.59	105.77	104.81	109.05
109.09	106.09	110.55	105.87	106.53	111.1	110.16	109.62	106.57	107.34	108.15	106.95	107.69	108.27	105.25	109.32	108.64	105.89	109.72	107.68	108.3	109.05	108.45	110.1	107.69	107.55	110.91	107.85	107.52	102.89	112.64	110.91	110.51	110.43	105.81	107.42	104.82	109.68	107.22	107.82	107.34	106.3	110.19	109.71	107.82	104.26	109.67	108.7	111.74	110.29
106.58	108.95	108.11	109.75	107.3	110.4	102.32	106.09	110.64	105.51	110.54	109.1	109.35	109.55	105.2	105.01	108.85	111.48	108.7	108.72	111.71	108.05	109.57	107.04	108.01	108.6	108.68	104.83	111.86	107.5	108.28	110.35	109.35	109.32	110.98	108.02	110.15	109.53	107.93	109.56	109.71	110.52	108.27	108.77	111.15	104.83	111.2	107.88	110.17	107.84
98.401	98.348	99.962	101.07	98.82	101.32	97.727	93.363	97.708	97.689	101.9	99.112	98.288	99.98	99.825	99.824	95.542	99.099	101.67	100.16	95.904	102.72	93.277	96.422	98.549	94.275	99.469	97.614	101.57	98.365	98.585	102.41	97.173	98.486	98.863	97.441	98.866	100.66	94.575	97.041	98.665	93.12	97.509	95.685	98.827	95.022	102.38	98.121	98.717	96.998
106.23	104.83	103.34	107.55	104.74	102.52	103.06	109.14	106.95	107.78	107.08	104.36	105.82	107.16	105.63	107.54	105.94	104.83	104.18	105.05	106.69	107.54	108.04	106.03	106.55	107.09	102.23	108.12	107.37	111.57	105.48	107.81	104.42	105.51	102.91	110.2	105.06	104.7	104.22	107.5	107.31	99.233	104.6	104.33	106.29	106.05	106.49	105.37	104.84	107.46
99.653	103.94	103.86	97.459	96.721	98.673	101.69	99.453	104.27	99.384	99.519	105.27	98.889	100.75	98.913	101.46	99.509	98.471	97.486	101.49	101.01	98.672	106.25	97.934	103.71	100.7	96.62	101.44	99.536	98.6	98.518	96.489	98.982	101.98	99.802	99.72	97.917	95.812	103.34	100.41	101.01	98.798	99.994	95.641	96.553	95.813	95.193	100.91	96.315	100.33
96.95	100.73	99.833	94.733	102.12	98.723	102.91	94.252	98.803	95.805	101.86	100.56	99.712	99.531	97.588	97.84	96.924	94.73	100.26	96.61	97.888	97.795	98.437	98.232	100.11	97.609	98.266	98.398	97.536	96.54	94.402	98.795	96.471	94.664	99.378	98.619	98.939	97.831	97.608	98.946	100.44	98.597	96.24	104.05	95.534	95.446	95.491	100.32	98.024	99.661
104.87	104.19	107.52	108.1	103.48	104.75	103.52	113.02	110.44	107.84	108.72	104.01	104.96	103.97	105.94	106.53	108.26	105.69	105.45	104.05	106.34	104.77	108.63	102.81	105.3	108.61	106.06	105.82	106.98	104.45	107.12	113.5	106.1	100.6	105.97	102.73	110.02	108.6	101.41	110.31	101.93	110.99	105.95	106.02	105.06	102.69	104.28	106.98	109.78	103.78
99.841	100.77	101.36	100.6	100.07	96.453	100.77	99.385	97.995	98.819	100.12	95.032	99.862	96.03	97.752	101.32	100.97	99.422	100.93	100.19	99.467	99.137	99.538	98.674	98.487	95.012	100.63	96.922	93.398	96.68	102.57	96.032	100.12	101.92	100.46	99.974	97.223	101.61	102.3	96.305	97.695	99.179	99.704	96.275	99.308	96.157	98.918	97.157	97.895	102.02
108.34	105.12	105.08	104.98	105.45	106.93	106.97	102.79	101.65	105.39	99.831	100.59	106.05	104.44	107.3	107.96	108.6	107.58	101.71	107.35	106.16	104.68	106.14	106.29	105.13	107.85	108.61	105.71	103.09	108.23	111.62	104.44	104.02	104.56	105.74	104.5	107.38	101.52	107.85	104.33	108.86	102.4	105.87	101.06	110.69	107.05	102.38	107.53	104.75	105.8
109.03	109.27	108.02	111.27	109.72	112.79	104.22	109.4	108.29	107.77	108.2	108.94	109.22	109.24	106.39	109.13	106.06	107.58	107.65	110.38	106.82	106.4	104.5	106.62	110.52	107.87	111.26	111.18	106.75	109.02	109.59	106.61	106.67	108.06	107.49	110.38	109.68	108.11	108.92	110.81	106.06	111.81	109.99	108.24	109.61	106.76	113.15	109.33	109.36	107.3
104.49	105.04	107.51	105.87	107.43	105.97	102.84	110.83	105.43	105.34	107.73	108.47	106.2	109.34	101.99	108.98	98.441	105.79	106	107.04	100.85	109.64	105.65	104.29	111.06	107.84	106.83	102.42	107.91	106.12	105.12	105.52	105.01	104.76	105.3	108.75	101.88	104.46	108.76	104.38	107.27	100.69	103.44	108.96	105.36	107.87	108.22	101.04	107.34	106.93
101.77	101.65	100.82	106.33	104.67	102.6	102.36	104.78	103.61	103.16	102.83	100.56	103.19	101.44	102.19	103.39	104.81	101.85	103.53	103.06	98.086	102.66	99.868	102.62	99.717	104.33	104.28	101.16	103.02	103.85	105.57	105.12	102.53	102.99	101.84	98.308	103.94	103.52	101.21	99.719	100.57	99.097	103.56	103.88	102.82	102.39	97.126	105.06	99.293	107.75
108.63	103.49	106.93	103.9	110.23	107.99	107.51	107.08	107.22	108.27	106.28	104.8	110.27	107.83	102.11	111.8	110.06	105.82	104.21	105.8	107.02	110.89	100.87	106.22	104.27	107.74	105.5	108.76	104.97	105.14	106.8	105.83	105.76	110.12	108.39	106.69	110.92	105.44	103.62	105.65	109.35	106.23	109.13	107.73	105.21	104.67	109.57	106.67	107.1	103.9
104.79	103.98	108.27	104.52	110.01	104.9	103.95	107.02	108.48	105.66	106.38	101.7	106.41	104.59	106.9	105.61	107.48	105.85	106.96	105.79	108.55	108.51	103.3	105.25	101.34	101.2	106.18	109.79	108.72	108.21	106.28	103.63	105.75	103.89	106.21	103.11	107.37	104.42	105.29	106.28	108.91	102.85	105.16	103.38	108.54	106.37	104.11	108.76	107.75	108.74
105.99	107.26	107.45	107.67	103.39	106.21	106.18	106.8	105.9	102.13	109.42	105.98	106.47	109.78	107.61	103.72	103.73	100.44	106.05	104.34	106.67	106.18	106.91	103.05	104.21	106.1	107.15	101.45	106.12	105.37	109.62	106.69	108.66	108.29	107.13	106.67	106.69	102.92	109.23	105.73	103.6	102.73	102.21	102.52	104.33	109.46	108.02	109	105.31	111.61
104.8	106.91	108.83	103.74	102.5	106.44	107.84	104.18	102.99	103.02	105.37	107.91	103.48	103.77	103.68	105.07	103.54	104.12	104.89	113.16	104.24	104.63	106.47	107.53	106.64	106.61	107.71	106.34	104.25	101.11	105.92	111.37	102.81	109.04	101.49	104.91	105.21	110.14	102.02	106.38	100.01	106.48	105.04	104.72	105.5	108.58	100.83	106.06	107.03	106.26
112.02	108.33	109.24	113.81	107.84	108.05	108.48	104.88	105.7	111.37	104.05	104.78	106.78	109.49	109.75	108.19	105.56	107.18	107.49	109.37	111.58	107.03	110.76	110.74	108.58	109.42	102.86	107.05	110.02	105.82	108.63	110.03	107.95	104.19	108.51	108.33	107.13	109.84	108.5	108.98	111.51	112.6	109.75	111.69	110.03	106.3	112.85	109.65	108.8	105.23
106.32	104.82	103.76	106.08	106.54	104.63	105.81	104.24	108.06	107.1	106.28	106.68	105.04	112.79	104.16	107.14	103.92	107.82	105.33	102.67	110.54	100.96	107.46	106.17	106.36	105.1	103.76	108.16	102.65	107.74	102.74	102.93	108.93	103.67	106.14	108.14	103.89	103.54	105.67	104.76	104.68	104.26	103.06	108.55	104.22	107.87	105.86	106.92	101.4	102.35
109.07	106.12	108.04	109.46	110.48	107.68	104.62	110.15	105.6	107.74	107.01	107.81	110.76	112.21	113.46	114.24	108.04	109.74	106.79	108.75	109.33	107.33	105.04	110.14	110.31	104.1	108.48	107.94	108.15	106.72	106.31	105.74	107.51	107.39	111.91	108.03	102.05	109.94	105.49	107.69	108.86	107.55	105.67	104.98	106.77	107.98	109.6	106.18	105.48	109.11
107.29	110.63	105.67	104.67	105.59	109.96	104.92	104.49	107.8	104.29	107.29	105.64	108.15	104.62	103.31	106.4	105.65	107.44	111.43	104.29	106.65	106.23	106.59	103.23	107.96	104.8	111.69	113.35	109.92	107.87	106.86	108.4	109.6	104.8	105.67	109.32	104.86	109	107.78	104.85	105.75	107.77	105.7	108.64	106.95	106.3	110.48	109.79	108.07	112.08
108.08	104.32	110.62	111.32	110.29	104.83	107.98	105.29	108.1	104.6	109.47	109.06	106.5	109.21	104.85	107.14	104.8	104.35	111.19	103.65	108.26	108.13	107.53	108.78	109.24	108.01	108.92	108.84	102.03	110.69	108.96	106.43	106.03	109.95	107.04	107.62	107.22	108.38	108.14	110.27	108.28	105.82	108.27	109.2	108.7	107.67	109.11	105.59	110.99	104.54
105.19	107.72	104.47	103.63	103.09	105.49	104.13	105.63	101.82	104.92	105.66	107.9	103.4	108.93	104.5	109.02	103.44	108.61	102.39	108.07	99.448	105.93	105.97	106.45	105.78	104.43	102.19	105.82	105.23	106.96	104.44	100.78	104.48	105.14	106.81	103.86	103.77	107.06	106.61	104.11	104.14	103.76	103.2	107.19	104.32	106.45	107.75	108.05	107.11	106.94
110.77	105.34	109.09	107.93	110.26	109.94	109.64	111.11	105.7	110.43	111.06	108.91	112.45	112.68	109.21	109.79	110.28	110.29	108.99	113.04	108.6	110.67	108.98	109.92	110.43	112.22	106.57	111.62	115.34	112.82	111.73	112.42	111.84	112.54	110.76	112.84	107.33	109.74	114.2	109.25	114.89	106.26	108.4	110	106.17	110.94	111.04	108.02	106.58	112.01
106.89	103.24	103.87	103.98	101.2	106.75	106.17	106.39	103.57	104.85	107.45	103.64	103.63	104.54	109.85	104.9	106.88	106.51	103.14	107.23	108.82	107.71	103.96	107.63	104.69	106.26	108.09	102.96	106.61	104.71	105.41	104.41	105.24	106.28	105.76	106.46	108.37	110.77	108.48	104.11	108.48	103.46	106.01	102.85	104.81	110.01	101.22	107.59	106.87	105.06
97.635	102.83	102.93	105.48	101.52	99.797	105.09	99.758	99.285	101.77	100.39	104.99	102.59	100.77	98.52	100.12	102.68	102.68	104.48	101.18	100.74	100.23	101.79	99.77	101.81	101.91	105.45	101.15	99.611	102.93	100.44	98.418	105.58	102.66	97.728	99.583	98.933	100.17	96.461	100.92	106.64	98.723	101.05	102.85	99.835	102.06	99.717	98.232	98.873	99.583
111.24	109.9	108.66	112.59	110.2	108.51	108.49	107.72	114.7	107.61	111.55	113.01	112.45	106.42	108.25	112.48	106.09	109.43	111.16	112.17	109.07	108.92	107.62	114.91	111.98	115.42	104.45	115	112.89	110.7	107.8	107.79	110.31	113.3	116.91	110.35	108.35	111.12	109.1	113.42	110.05	109.7	107.68	108.98	108.93	108.04	114.15	113.17	115.06	109.69
109.15	107.65	109.63	107.72	104.05	105.4	108.54	104.45	107	106.47	109.13	106.23	109.91	105.8	105.16	108.33	109.44	111.7	107.21	108.54	105.64	110.1	108.11	110.75	109.51	107.55	111.18	107.01	108.78	108.87	107.05	109.13	102.74	110.38	104.25	114.45	107.45	106.28	108.04	107.49	111.19	106.69	105.3	107.06	111.57	105.19	108.22	109.16	108.77	106.48
106.5	105.66	106.56	105.49	106.98	107.25	102.66	106.74	107.95	107.66	106.7	106.23	107.62	107.69	104.35	106.3	105.1	108.05	106.34	108.75	105.35	107.82	106.01	107.34	110.02	105.8	102.85	110.4	107.09	106.71	111.88	107.78	109.22	109.87	105.84	109.09	102.6	105.94	108.12	104.65	105.44	106.95	105.85	102.89	104.61	103.77	101.95	103.35	107.22	110.68
103.76	104.66	107.66	101.48	102.3	103.59	109.15	106.36	103.99	103.3	108.35	104.32	103.36	106.97	99.63	101.7	107.83	104.33	102.4	107.62	106.12	106.15	107.15	106.75	105.48	104.17	105.8	107.05	106.89	102.23	107.25	105.61	105.21	101.3	108.46	104.41	112.13	107.87	103.23	104.17	102.34	108.85	105.45	102.57	109.46	104.19	103.15	100.9	104.12	101.38
103.97	110.43	106.8	106.71	105.85	106.4	108.32	105.81	107.16	103.86	108.07	109.94	107.71	108.05	102.54	105.93	106.85	105.54	108.78	107.55	104.22	104.2	102.24	107.18	101.97	105.95	104.48	107.1	107.9	107.42	106.77	107.4	104.78	103.81	106.45	106.66	102.07	106.61	105.04	108.47	108.09	104.91	103.49	107.82	102.87	107.42	101.68	106.59	105.18	105.08
104.63	105.71	104.83	104.07	104.87	100.11	100.76	106.7	102.28	104.25	99.05	98.644	108.31	96.928	101.4	101.32	102.84	102.55	104.96	104.56	105.55	99.983	99.915	103.91	102.25	101.97	105.76	100.4	105.58	103.95	104.87	106.55	100.72	105.19	105.84	104.27	105.85	102.23	103.67	102.3	102.7	102.25	97.685	105.15	104.04	103.54	105.71	103.32	99.322	102.1
112.51	106.26	102.86	106.38	105.5	106.57	109.14	103.95	106.22	104.9	103.67	106.89	110.72	107.47	109.17	105.33	100.95	106.02	106.03	105.59	103.9	100.33	107.98	101.68	105.98	105.31	106.21	107.49	104.57	107.48	105.3	104.88	102.88	107.11	104.54	104.92	107.03	106.64	106.15	107.09	109.83	106.39	107.14	109.3	104.6	107.18	106.78	104.52	101.1	105.3
104.96	104.84	107.32	109.46	105.39	108.15	104.42	103.21	106.21	100.75	104.62	107.56	101.69	108.76	103.16	108.43	104.11	109.49	106.47	109.68	106.05	105.11	105.94	108.43	106.23	107.25	104.47	105.17	105.11	106.91	104.14	105.72	103.49	104.14	99.284	106.13	106.79	103.13	105.82	107.14	104.13	103.99	107.31	108.28	108.27	108.29	107.46	103.43	106.62	105.19
103.6	101.69	103.64	106.86	106.47	105.69	105.49	106.15	106.8	106.39	105.36	106.57	104.98	103.7	99.381	106.35	105.45	103.85	103.82	102.65	103.01	104.4	105.05	104.93	106.26	108.3	110.87	103.75	108.3	109.47	105.36	110.04	104.43	104.27	107.45	105.82	101.4	104.67	108.58	104.28	107.89	106.73	102.95	107.14	106.55	106.12	102.59	103.11	105.4	102.98
111.1	108.21	111.18	109.64	109.19	108.32	106.67	103.25	110.63	110.59	108.21	101.89	111.74	110.28	109.22	108.19	108.27	105.4	108.57	109.24	106.8	107.27	101.43	107.24	105.9	107.23	107.85	110.8	105.62	107.05	107.82	105.43	106.37	101.58	109.03	107.45	109.19	106.31	109.03	111.06	111.7	107.86	108.53	111.05	107.2	107.09	108.22	105.77	109.45	108.34
101.98	108.08	106.18	105.8	110.78	112.91	108.66	102.12	107.54	108.74	104.66	109.92	110.34	107.1	108.57	106.64	110.94	107.93	108.28	105.65	106.89	106.66	107.17	105.59	106.45	105.26	105.91	109.31	108.15	108.08	106.3	105.02	109.19	104.47	104.34	108.16	108.34	109.6	103.07	110.02	108.88	109.61	105.63	107.94	106.1	109.02	112.6	109.48	111.36	109.11
108.57	104.49	108.53	110.29	103.17	108.95	107.98	104.81	110.64	106.55	106.09	108.87	107.51	105.79	109.29	110.04	106.35	108.08	104.43	109.21	111.13	110.13	113.65	110.01	108.3	104.64	110.23	107.65	103	107.85	103.52	104.82	106.94	106.98	107.06	108.15	106.14	104.79	109.04	106.2	109.36	106.52	109.33	109.26	109.46	107.33	104.98	107.77	106.22	111.73
108.6	111.03	110.58	109.34	109.33	112.83	111.09	112.38	109.87	112.19	110.81	109.66	110.1	113.54	112.16	111.72	107.85	109.99	104.96	111.68	111.37	112.96	109.19	105.85	110.13	113.65	111.49	109.73	108.71	111.64	113.31	111.61	110.83	112.58	108.42	106.47	111.56	111.07	107.2	110.59	113.42	109.75	107.24	109.74	113.24	113.61	109.51	111.13	113.41	109
103.62	105.75	111.22	104.88	105.6	103.93	107.39	103.42	109.24	103.86	110.58	104.47	104.38	109.71	107.27	104.51	103.54	105.76	109.34	103.1	106.36	104.7	101.78	108.31	107.56	104.23	106.52	109.19	106.71	104.25	105.71	106.53	105.2	107.09	102.54	103.52	108.11	108.11	109.94	109.27	106.18	108.22	103.43	109.68	106.1	104.2	106.11	105.73	101.56	105.36
108.57	107.85	111.15	107.96	106.39	109.58	108.65	102.99	109.19	108.21	108.35	112.28	107.37	107.18	107.72	108.42	108.28	108.4	109.54	106.69	103.98	109.64	110.34	109.89	110.1	110.48	108.41	109.22	107.31	106.85	109.89	107.86	109.55	111.16	107.15	108.25	110.6	107.05	108.93	107.16	109.66	109.53	108.56	111.25	105.63	106.67	105.48	110.34	108.78	108.41
109	103.85	105.6	105.89	109.33	101.91	103.41	105.79	109.22	105.69	104.01	105.17	104.4	106.88	107.25	110.87	107.38	105.21	108.22	102.8	102.75	106.42	104.92	100.8	106.67	109.75	101.95	106.68	109.03	103.58	100.16	107.18	107.37	105.48	106.27	106.67	103.73	107.87	105.51	109.27	100.5	103.96	100.02	108.35	105.68	103.4	105.12	105.79	108	104.64
102.78	101.81	103.87	106.69	103.14	108.32	103.25	105.86	105.04	101.17	104.33	105.31	103.65	103.71	107.5	98.611	103.01	106.13	102.33	100.99	103.78	107.58	104.84	101.18	107.21	105.37	106.3	98.839	99.833	102.63	103.71	101.63	104.67	102.36	101.62	105.2	103.38	100.11	101.02	103.45	98.297	100.99	102.02	99.756	101.4	105.35	100.42	103.27	104.12	106.39
111.48	107.82	111.51	106.66	108.16	106.86	107.76	109.75	105.71	105.8	109.58	108.72	107.71	105.02	112.64	110.21	110.69	106	110.01	113.21	104.65	107.2	109.47	110.14	106.54	109	105.04	106.65	108.24	109.94	105.05	111.6	107.13	107.61	110.21	110.23	108.05	107.77	110.99	104.6	109.6	108.54	107.7	109.57	110.89	106.69	107.27	106.9	110.89	108.37
107.34	109.21	108.05	104.42	105.93	104.98	106.47	106.51	108.78	104.95	108.5	106.38	105.77	107.07	107.44	107.49	111.03	108.78	108.47	106.46	109.12	105.47	105.7	102.95	107.41	112.57	109.37	105.36	109.2	107.91	107.41	103.17	109.67	105.35	104.99	108.41	105.06	109.12	108.71	112.95	108.89	106.09	109.36	108.06	108.19	105.09	109.35	105.76	107.63	108.86
102.51	104.91	105.58	107.53	107.63	109.98	109.79	107.81	108.59	105.23	108.98	111.71	106.33	104.85	104.48	104.97	102.94	112.88	104.22	108.24	106.05	105.5	102.48	107.7	108.16	106.61	107.1	108.52	105.25	109.6	107.09	109.16	110.85	108.37	111.4	107.72	107.64	110.35	106.19	109.38	105.8	107.79	110.16	108.71	106.39	107.7	104.24	106.64	109.58	108.64
102.89	107.27	111.38	107.45	110.08	102.9	108.77	105.2	109.6	109.8	107.91	111.58	109.15	108.05	111.32	109.35	106.86	107.66	112.16	108.39	111.58	107.05	105.95	110.45	107.64	102.36	104.27	110.21	108.85	107.43	110.62	105.19	103.85	105.61	103.71	109.71	108.04	111.87	107.76	106.79	108.8	104	108.91	107.25	104.99	106.35	111.27	108.3	108.63	111.69
101.51	104.36	103.43	97.776	99.609	98.16	97.247	98.738	99.103	97.536	101.91	99.705	102.48	101.08	99.184	100.87	98.371	96.35	101.86	102.64	96.064	105.32	101.33	96.74	105.46	104.64	99.918	100.36	100.7	101.29	102.23	103.27	101.34	103.2	105.3	97.489	98.818	99.178	100.82	100.77	96.977	99.312	100.93	101.57	103.24	101.27	99.745	95.268	94.844	100.66
104.94	106.73	102.45	107.2	108.08	105.15	107.71	106.46	104.24	106.4	105.2	105.66	107.91	106.77	105.46	103.6	107.57	106.67	104.92	102.99	105.89	103.54	105.79	106.28	105.45	106.45	106.72	103.83	105.53	102.41	104.43	105.9	102.95	105.3	106.88	110.36	101.95	110.82	104.59	106.05	104.07	104.05	104.91	105.04	106.37	108.34	108.12	102.99	107.5	102.23
98.77	99.51	99.52	103.15	99.96	93.035	100.47	100.55	97.23	96.734	94.109	100.52	97.417	96.125	99.777	103.99	103.09	104.05	99.774	101.92	98.617	99.99	96.925	100.28	99.947	97.708	102.17	99.397	98.712	103.17	101.84	102.84	99.481	97.017	104.83	100.79	100.65	103.04	100.23	97.589	101.99	102.92	98.384	104.09	100.06	102.41	94.975	96.389	105.81	100.23
101.94	106.2	106.99	104.62	104.92	103.53	102.6	103.62	105.41	112.51	103.45	105.09	105.69	104.36	109.15	105.14	108.21	102.47	108.24	105.04	103.63	105.51	108.33	106.35	103.68	106.05	98.293	105.62	103.88	108.31	103.68	110.49	105.61	105.98	107.21	106.34	104.18	107.14	106.26	104.16	99.836	111.26	107.37	107.52	111.49	105.14	106.06	107.29	108.69	106.73
101.58	96.888	104.87	103.59	103.24	101.41	100.14	103.57	103.04	105.48	99.508	99.532	100.61	102.69	104.05	102.66	102.55	102.76	105.24	98.723	98.967	98.601	102.59	102.72	103.69	100.54	101.28	101.43	102.18	99.076	98.356	101.95	99.072	98.642	101.29	103.71	102.79	101.85	101.38	103.79	100.6	98.999	100.47	97.26	102.29	99.895	100.54	102.75	100.72	103.19
105.42	105.57	103.2	110.41	103.97	106.46	102.44	104.57	107.04	108.47	103.1	109.19	104.23	108.34	99.534	111.15	104.17	108.01	107.19	104.03	104.7	108.04	100.39	107.2	105.05	104.19	107.16	106.58	104.02	107.46	105.81	111.05	105.36	103.25	105.24	106.19	104.66	105.94	104.88	101.53	104.6	104.53	106.59	105.79	104.71	103.37	102.68	107.16	103.8	107.66
97.686	98.317	104.89	99.358	97.597	94.626	96.537	97.397	106.57	101.05	100.75	107.19	97.168	100.44	99.551	98.102	99.021	98.038	97.385	102.17	99.536	102.15	97.557	103.67	102.15	98.163	99.249	97.619	99.848	103.21	104.34	99.216	105.21	99.365	100.64	102.29	94.53	97.433	100.33	99.694	104.09	101.22	97.461	97.167	101.34	101.48	100.28	101.66	106.24	98.875
109.15	108.6	109.67	109.75	109.88	110.38	106.86	106.05	105.49	109.57	106.36	109.75	107.99	107.18	110.82	108.81	108.21	103.08	102.94	104.81	107.52	104.8	103.45	106.96	109.66	104.34	105.42	107.73	109.15	105.07	108.53	107.44	106.42	106.12	108.73	105.12	106.57	106.58	107.05	108.06	106.5	106.05	108.55	107.66	109.66	106.49	104.19	104.15	111.1	110.25
107.84	109.59	112.55	104.3	111.55	107.98	110.57	109.98	111.19	110.17	107.93	105.28	109.86	110.41	109.65	107.6	104.91	109.8	106.77	108.87	104	113.36	105.44	108.63	105.98	110.98	110.85	106.25	110.86	107.23	106.97	106.33	108.28	111.16	113.49	106.31	108.08	106.78	112.97	108.01	111.04	106.79	107.42	107.11	109.01	108.3	107.96	106.28	103.65	106.76
103.53	109.07	109.28	112.68	110.31	105.42	105.77	112.45	103.69	111.92	110.3	104.05	105.57	108.23	106.12	106.39	108.22	108.84	104.17	109.88	110.27	110.05	104.05	108.32	107.03	109.6	108.56	114.78	110.82	108.98	106.65	108.27	106.83	106.51	105.8	101.53	109.76	113.96	107.25	106.53	105.72	105.8	107.91	106.4	109.69	110.23	108.24	108.13	107.31	107.86
104.25	104.25	106.13	103.73	106.83	105.16	106.44	106.38	107.79	102.75	107.34	106.02	107.03	109.27	105.94	99.631	105.3	103.38	109.79	110.18	104.47	107.37	106.67	103.78	106.31	106.35	102.87	109.81	108.39	103.6	106.56	109.75	105.59	110.49	107.4	104.07	106.15	108.66	103.15	109.78	105.83	101.42	106.68	106.44	105.52	105.97	104.47	108.09	101.02	105.36
106.27	106.04	106.98	105	107.09	105.59	105.61	107.51	104.93	105.39	104.57	104.54	108.09	109.84	106.42	105.36	107.39	104.94	105.94	105.57	107.44	102.96	104.51	101.26	96.411	109.56	105.02	109.27	104.3	102.06	102.87	105.35	105.88	108.76	108.23	102.59	104.95	103.98	107	103.41	104.56	105.81	108.32	106.4	106.69	104.85	108.38	105.14	102.66	107.46
107.27	102.63	104.81	107.43	106.14	106.36	109.65	107.84	111.17	108.01	109.82	105.05	106.7	105.33	106.37	104.2	108.06	103.77	104.84	106.23	102	107.37	105.25	101.49	110.37	104.6	111.38	105.32	105.37	106.49	107.86	101.93	103.83	109.7	102.15	103.5	110.57	104.51	106.19	107.87	102.77	104.91	106.23	106.06	107.44	103.54	108.98	100.31	105.71	99.561
109.6	106.61	111.84	111.14	108.25	110.25	110.42	106.87	109	107.14	106.34	106.34	108.33	104.11	107.42	106.02	107.89	102.35	108.79	109.43	109.63	110.88	108.04	110.41	105.99	104.72	108	103.14	106.77	108	109.42	106.02	106.33	107.84	107.45	104.47	109.44	111.34	111.52	105.57	105.61	108.53	104.7	112.32	102.86	111.59	109.93	107.63	108.05	110.42
105.62	102.73	106.19	108.24	108.39	107.81	108.8	107.51	104.41	103.03	103.18	108.29	108.45	104.93	104.04	106.97	106.66	108.57	106.66	105.17	106.55	103.81	106.76	108.53	105.61	106.74	105.4	104.78	110.47	106.26	108.39	102.93	106.67	110.95	107.63	107.57	104.82	104.56	104.87	107.54	100.54	105.3	106.24	104.16	105.6	106.81	104.05	108.11	106.83	103.49
106.96	106.89	104.55	108.69	110.08	105.53	108.87	108.35	109.25	107.14	106.99	106.82	105.3	108.81	107.86	105.86	111.32	115.7	110.6	107.51	103.57	100.62	110.27	107.93	108.89	108.11	108.41	110.35	109	106.76	110.05	104.93	107.72	108.06	106.19	105.41	109.16	109.4	107.97	108.32	109.62	107.64	105.78	108.04	111.32	105.74	103.9	107.93	107.7	107.66
105.72	106.72	106.74	106.73	107.31	109.14	106.05	107.7	101.75	105.12	102.55	105.86	102.31	105.56	111.2	104.5	104.3	108.13	105.94	101.38	101.36	104.13	103.11	107.59	109.94	107.3	108.54	106.85	107.35	109.34	105.55	106.94	106.56	107.96	105.34	104.3	105.35	106.09	105.55	108.12	108.83	105.08	105.96	104.41	106.06	104.11	104.25	106.82	108.34	107.03
106.14	104.28	101.56	105.95	104.92	107.43	110.09	102.19	108.42	106.44	106.46	103.28	108.73	106.58	104.04	102.89	103.63	104.04	107.39	104.4	102.82	106.48	105.15	104.62	107.12	103.82	104.18	107.02	103.85	110.22	104.31	104.84	106.5	105.31	107.84	104.63	105.04	106.91	108.25	104.22	109.96	108.71	102.65	108.61	104.52	107.46	108.36	106.27	103.53	106.23
105.09	107.32	107.73	108.62	113.06	104.29	105.67	113.49	107.86	105.54	113.01	110.89	104.07	110.29	107.23	104.8	110.46	106.14	106.12	107.92	109.69	107.14	109.85	107.63	109.44	109.16	107.88	109.31	105.51	111.35	103.91	110.03	108.52	112.47	107.37	112.35	111.38	111.38	105.74	108.34	107.86	108.97	103.73	105.38	106.03	104	110.18	109.68	105.78	105.39
101.71	100.92	99.46	101.32	101.9	102.46	103.44	100.06	98.892	99.887	102.82	98.002	95.698	98.174	100.27	99.154	98.273	101.49	99.031	98.448	91.931	96.819	100.12	102.16	100.89	99.21	100.22	101.68	98.975	105.9	97.537	96.989	99.472	100.31	99.157	102.3	100.58	99.761	102.95	98.741	98.808	98.723	98.718	99.209	98.968	100.6	96.112	101.18	98.909	103.08
104.41	108.91	106.43	111.24	108.26	110.07	110.11	109.8	112.01	108.6	108.47	110.42	113.18	112.45	110.17	107.45	106.44	110.35	107.35	103.3	105.73	107.43	106.5	110.57	111.94	107.13	110.37	106.48	109.25	105.49	106.49	113.81	107.68	108.9	108.66	113.97	105.4	106.22	110.5	109.95	107.15	116.3	105.15	111.13	108.84	106.15	107.43	105.62	110.82	107.89
102.72	107.64	97.353	97.875	101.79	102.07	103.08	98.765	104.11	101.73	99.28	99.817	99.835	96.403	99.594	97.86	96.574	97.8	98.118	100.86	100.82	100.57	99.864	100.36	100.22	104.38	98.273	99.349	101.21	101.27	99.51	105.09	100.22	97.346	98.348	98.342	102.77	103.88	105.24	104.94	104.11	99.392	100.49	100.21	101.12	101.33	97.744	100.02	104.65	97.879
101.74	107.88	105.49	101.85	100.62	102.98	102.8	102.32	100.69	102.46	101.05	102.97	101.86	103.86	106.65	104.27	103.13	100.87	104.14	102.13	101.87	99.394	104.22	106.3	100.55	99.638	100.04	106.18	100.91	105.07	101.48	102.64	103.65	102.47	105.64	101.86	100.69	103.1	101.67	105.78	103.01	102.97	101.33	98.635	102.27	104.09	101.93	105.05	103.22	104.43
102.09	105.93	106.17	105.18	105.7	107.18	103.77	109.26	107.99	106.73	103.53	110.13	105.77	105.21	107.71	108.1	105	102.64	104.94	105.1	105.2	102.17	108.31	105.51	106.1	108.58	109.98	106.31	109.34	105.95	104	107.67	105.34	108.45	108.81	101.43	103.99	107.48	101.81	103.49	103.54	105.67	102.21	108.17	103.82	104.38	106.81	103.99	103.74	106.3
111.97	110.66	104.66	109.38	101.82	107.17	107.7	109.2	106.73	108.55	103.27	104.53	104.96	110.84	105.96	108.89	107.29	108.21	101.51	106.59	106.83	105.1	104.63	106.81	108.16	106.64	108.72	107.27	102.28	103.44	103.29	102.38	108.94	105.42	105.91	106.83	106.22	103.27	106.53	101.33	107.52	101.24	105.07	107.25	103.38	106.55	108.51	108.57	104.86	102.91
102.89	106.16	105.49	105.56	105.32	108.78	106.97	102.41	104.22	103.75	106.46	110.66	108.65	105.62	106.86	107.87	105.15	105.18	107.72	106.03	104.46	104.84	106.1	106.29	110.24	107.14	103.55	107.41	107.9	106.52	102.91	108.11	99.269	102.89	103.28	105.9	108.53	107.48	105.89	110.56	101.52	106.2	104.25	105	103.9	102.74	104.55	105.17	105.53	100.46
107.07	108.57	107.5	105.44	105.65	106.65	108.21	104.31	102.03	105.37	109.2	102.36	106.09	102.22	111.16	107.94	107.84	105.11	110.13	107.04	100.2	104.34	108.3	110.88	109.19	105.88	109.15	100.61	105.62	105.75	104.26	105.35	106.41	106.23	103.03	105.12	102.54	102.39	107.22	105.8	105.03	105.87	105.96	102.41	105.77	108.56	110.15	105.94	105.79	104.49
112.35	108.62	110.06	102.83	110.9	105.34	107.56	107.28	110.25	111.47	107.13	110.15	109.94	108.99	109.22	110.93	107.16	109.08	106.3	107.77	105.46	108.55	109.89	109.05	106.13	107.46	105.88	106.91	107.13	109.14	112.01	111.18	109.52	107.9	107.01	107.9	106.59	112.15	109.84	105.9	110.52	110.05	112.28	109.39	106.61	107.32	111.12	106.76	108.53	107.16
112.48	106.33	105.98	108.07	104.97	110.95	108.08	110.23	107.69	106.94	104.74	108.51	108.5	107.85	106.67	108.75	106.6	104.76	108.7	106	108.81	105.44	108.14	110.31	107.76	109.99	108.66	106.49	110.12	107.9	108.89	108.36	103.57	110.14	104.95	107.17	106.48	107.92	110.16	109.81	107.17	106.39	106.32	108.2	107.86	111.37	106.28	111.38	109.33	107.17
105.68	108.23	104.48	108.99	111.26	106.44	112.35	108.04	105.73	106.9	107.62	105.13	108.42	108.42	107.32	105.62	111.69	105.26	102.46	110.5	104.65	110.12	109.21	107.15	109.04	112.71	106.81	106.64	109.75	110.39	109.46	109.09	108.27	103.08	103.03	108.72	110.82	107.94	107.9	105.99	107.9	105.8	105.8	108.96	104.71	109.29	109.39	105.46	104.87	106.72
113.49	105.11	110.49	106.87	111.42	106.23	111.77	107.87	108.34	114.35	110.28	107.1	113.05	109.99	109.3	110.01	114.46	113.17	106.81	108.16	112.83	110.72	110.78	113.76	113.07	109.48	113.31	108.69	111.28	105.74	110.6	109.71	115.23	107.91	108.61	108.84	110.01	114.9	112.49	109.54	111.83	114.25	105.92	113.4	108.69	110.56	113.47	112.74	113.7	109.43
104.02	104.72	104.5	108	110	104.42	106.98	104.59	106.91	110.12	104.83	105.21	106.29	104.35	104	106.91	106.73	101.76	109.28	107.96	109.33	101.54	106.56	106.22	105.37	101.46	107.82	110.02	103.27	108.87	107.96	103.56	104.85	110.45	104.67	103.58	108.97	105.43	109.12	108.74	101.73	109.85	106.49	100.81	105.39	108	106.79	103.42	106.8	104.17
102.2	107.57	105.36	106.74	108.45	108.37	105.99	106.82	109.44	105.38	109	103.68	108.74	114.43	108.04	108.54	108.24	104.52	107.9	105.39	106.82	106.7	107.5	104.95	106.08	102.89	105.85	102.32	110.9	103.88	107.77	107.06	106.49	106.11	106.75	109.32	110.74	109.47	108.57	108.81	104.8	107.22	109.31	109.64	108.82	105.98	108.11	108.53	105.91	111.8
103.95	104	100.4	102	103.97	103.11	100.75	102.56	102.32	100.52	102.14	102.3	101.37	106.23	106.11	104.67	99.823	104	103.07	101.08	104.54	98.592	101.99	104.55	100.93	101.07	101.13	106.32	104.45	102.75	106.72	100.73	103.86	104.25	101.52	104.15	102.39	101.37	100.09	100.46	103.82	107.06	99.518	98.629	99.828	102.63	100.87	102.12	101.61	103.88
99.3	103.48	100.04	100.75	100.64	98.461	97.721	101.95	97.565	99.766	98.436	98.909	100.2	99.07	97.368	98.137	100.71	100.78	103.06	101.94	99.395	102.16	98.876	99.104	100.13	103.68	101.07	103.78	99.647	100.5	99.968	99.105	99.257	100.27	103.77	99.748	99.9	94.217	101.99	102.49	102.11	100.77	102.64	99.704	100.66	99.529	102.65	101.85	97.702	102.24
106.76	107.35	108.74	114.4	106.43	111.17	111.9	106.63	107.73	105.56	106.31	107.93	109.65	107.22	108.28	109.36	108.87	108.79	107.3	106.16	110.59	110.05	107.91	108.66	108.68	103.77	109.43	108.9	106.33	109.46	109.78	110.63	108.31	109.84	104.32	108.57	108.97	105.43	105.88	111.78	111.13	108.11	103.37	110.74	109.31	108.52	109.53	107.79	108.01	107.78
104.9	109.13	108.76	106.38	108.41	103.53	105.14	105.91	106.03	108.69	107.35	107.38	102.31	107.3	103.99	106.53	104.2	107.88	107.27	103.45	109.12	105.47	104.63	103.47	106.1	108.23	103.86	108.53	107.39	103.03	105.8	106.67	107.08	102.6	107.18	102.5	103.26	105.73	107.26	101.8	107.15	102.85	106.3	104.82	104.4	109.04	103.33	105.5	106.07	104.15
112.09	108.35	107.78	112.01	109.55	110.58	109.01	106.1	107.82	109.25	110.47	105.61	102.58	110.62	110.19	108.68	108.42	105.08	107.63	110.55	105.82	108.23	109.33	107.25	104.86	110.27	112.06	104.87	106.2	106.24	108.14	107.95	109.26	108.53	105.49	108.82	108.33	109.43	107.39	105.92	109.54	106.92	106.3	109.36	107.52	111.82	113.04	104.54	108.57	106.73
107.11	105.59	103.89	102.15	105.58	103.45	108.38	103.75	105.77	104.1	101.96	102.62	108.49	108.4	105.35	105.13	109.41	103.49	108.96	106.13	108.89	106.25	108.56	107.27	108.1	110.26	108.87	109.65	105.19	107.15	107.37	103.26	106.66	109.28	109.87	109.75	104.26	106.27	103.05	107.01	105.8	104.04	105.51	104.02	106.59	105.54	106.24	109.26	103.02	106.97
102.94	102.89	108.25	101.62	107.44	106.1	106.94	104.18	108.32	101.46	101.25	108.81	103.96	107.41	106.65	100.8	107.08	103.28	106.97	110.35	104.14	106.26	105.31	105.93	106.91	103.94	105.77	103.39	102.29	104.76	103.84	108.6	104.12	108.5	107.87	106.79	104.04	102.88	108.22	108.42	105.11	112.92	104.53	106.88	103.1	103.51	102.05	103.76	102.96	108.91
104.01	96.212	97.738	94.97	98.738	100.44	103.2	95.836	96.334	98.164	97.815	96.151	98.556	100.18	96.441	103.55	98.74	97.144	97.091	94.49	99.202	98.798	95.708	96.349	94.148	100.89	99.44	99.911	97.58	98.719	97.999	96.314	96.67	99.234	99.436	96.912	100.52	100.16	102.95	99.729	97.403	101.9	96.197	95.559	94.087	98.111	98.027	96.467	98.638	100.98
104.92	101.64	109.64	106.23	104.35	108.86	107.03	110.73	109.43	106.34	102.65	111.15	106.26	108.57	104.52	104.31	105.73	106.43	107.26	103.03	107.27	107.9	101.08	106.4	104.99	110.37	105.25	104.67	105.5	107.84	105.67	104.95	103.84	107.63	110.86	107.03	104.88	104.62	106.07	108.35	106.87	109.8	100.69	108.24	113.4	107.16	108.32	107.4	103.92	106.71
103.03	107.58	107.76	108.61	108.62	106.8	101.18	102.13	105.47	105.72	103.48	107.64	111.1	104.79	107.74	108.76	104.72	109.01	108.74	110.98	107.72	106.63	101.74	106.67	105.13	104.15	105.9	111.59	106.44	106.08	107.19	103.9	105.48	106.25	107.72	108.39	106.07	103.24	106.38	106.8	108.25	105.39	102.85	107.74	102.03	106.73	103.88	109.29	104.06	108.87
104.87	107.07	111.82	104.66	107.06	101.11	104.99	103.14	106.06	107.14	111.72	110.7	110.05	107.86	106.84	102.83	104.78	99.726	103.01	105.72	106.45	109.51	104.69	105.01	107.57	110.34	106.44	109.59	108.17	103.64	110.62	105.42	105.67	104.74	102.24	105.51	106.91	103.12	106.42	104.25	107.84	102.9	106.06	107.67	108.77	103.76	106.55	107.2	105.37	111.63
110.63	104.19	104.86	106.37	107.81	108.43	107.92	109.06	111.64	103.3	107.96	110.45	110.63	104.79	108.22	104.29	111.27	103.55	107.27	104.36	106.21	105.68	105.87	109.59	103.99	108.57	102.1	107.73	106.66	103.26	104.83	105.04	105.88	100.99	104.87	103.58	108.4	105.2	104.84	101.39	105.03	107.08	105.39	104.85	107.55	111.4	107.74	106.42	106.62	101.33
109.65	113.18	107.31	104.89	112.94	109.87	108.41	109.53	106.52	107.51	105.52	116.45	108.49	107.04	111.81	105.07	109.41	104.57	112.36	109.07	105.2	110.49	111.04	108.02	104.76	108.1	112.12	108.3	105.51	105.04	111.46	111.21	112.19	108.04	109.76	106.53	109.55	109.41	108.03	107.57	113.23	107.56	108.46	105.92	108.86	108.06	107.63	108.71	107.32	109.41
101.93	103.86	107.81	108.92	107.85	105	101.42	107.47	109.67	106.83	109.76	109.75	106.51	103.79	103.22	102.7	107.66	109.49	108.13	107.34	102.3	105.22	101.96	105.71	104.77	108.68	108.97	103.76	105.93	106.36	101.85	106.59	104.56	105.47	103.04	107.98	106.08	103.48	106.69	107.36	103.44	104.81	105.38	107.72	105.02	105.5	103.9	109.25	104.81	110.4
104.98	106.27	106.44	104.55	104.85	104.69	107.29	102.32	103.73	105.09	108.09	105.24	108.45	106.17	109.29	107.28	107.16	111.27	100.62	105.3	104.88	109.68	108.01	104.2	102.88	108.07	108.54	104.53	105.06	106.19	107.59	105.48	108.34	108.92	107.13	108.33	107.26	108.23	105.29	105.62	107.86	104.34	108.04	103.03	104	108.22	106.3	105.68	104.93	102.94
104.4	100.26	106.94	108.54	108.99	108.86	105.41	102.29	104.65	105.08	105.98	103.48	106.28	108.57	108.62	106.35	107.72	104.32	104.7	107	103.64	106.23	104.26	105.4	100.81	108.93	106.96	104.07	104.29	106.38	106.26	107.23	103.34	106.02	105.26	102.41	107.46	103.64	105.87	103.33	108.05	104.55	109.02	103.88	107.18	106.77	106.96	102.98	108.09	110.08
100.97	102.28	101.76	106.66	97.876	99.454	97.653	102.16	102.71	102.29	101.15	99.88	96.807	98.567	101.91	94.538	101.07	102.01	101.77	96.201	101.51	101.16	98.306	99.659	98.874	100.66	102.4	97.128	96.834	103.6	102.9	96.991	100.13	98.475	101.63	101.88	102.84	102	99.434	102.65	100.64	99.66	99.628	102.21	102.05	101.24	104.89	103.38	97.829	101.4
107.64	109.31	107.87	106.71	107.72	104.75	110.32	105.02	105.3	109.13	108.22	102.91	104.05	105.43	108.33	105.37	107.83	102.99	103.49	103.23	106.08	103.55	103.49	103.46	99.309	101.93	106.09	107.99	105.81	108.47	104.31	106.86	106.3	106.63	105.15	102.99	108.86	107.74	106.02	109.64	105.08	107.06	106.44	106.77	107.95	105.56	106.72	107.89	106.14	111.44
104.84	107.55	109.27	108.4	107.85	107.59	105.85	105.27	109.44	108.66	103.64	108.36	109.03	104.89	107.93	107.43	105.54	107.53	103.87	105.3	105.28	105.64	106.18	107.16	108.89	108.74	107.38	104.69	106.67	105.75	106.29	107.45	107.88	110.88	105.06	106.36	106.03	108.61	110.65	111.01	105.31	104.4	105.12	106.52	111.86	105.75	107.44	104.72	102.93	106.39
111.84	113.02	111.22	110.15	110.33	110.67	108.7	110.77	114.96	111.86	113.99	108.94	111.59	110.9	115.03	111.92	110.42	108.26	108.53	111.51	114.22	108.9	111.66	109.77	108.03	107.21	109.63	108.63	111.79	113.54	110.56	109.91	107.53	106.44	105.41	111.73	113.78	110.28	115.63	110.27	106.95	110.2	113.4	111.65	113.17	109.66	112.39	109.64	106.2	111.48
102.4	105.77	107.31	106	109.77	107.52	111.68	105.48	108.13	106.68	110.54	107.75	110.37	111.31	107.83	107.23	109.77	106.05	107.71	105.27	108.93	108.23	108.5	106.6	112.69	106.3	108.56	106.52	107.88	109.16	110.59	107.1	108.43	105.27	109.75	106.59	108.56	109.24	109.41	107.1	108.87	109.49	110.5	109.13	104.17	112.48	108.93	108.49	108.19	106.91
100.51	104.31	96.438	96.979	96.156	99.647	95.381	94.665	101.72	102.63	98.516	97.858	99.957	100.46	96.737	99.462	97.653	99.523	98.13	94.507	98.294	96.54	96.591	98.903	97.633	96.429	97.834	99.125	97.158	99.741	102.08	96.388	94.013	103.63	98.534	94.9	99.882	100.81	95.767	100.01	97.647	94.17	100.81	97.586	95.116	97.536	98.633	99.028	100.03	100.39
107.14	107.73	109.69	104.79	103.93	111.17	109.95	107.48	110.51	104.41	109.86	112.89	108.72	107.43	108.92	107.42	104.05	109.8	106.41	107.4	112.94	113.93	107.88	107.15	110.92	110.65	106.52	101.97	105.86	111.18	108.31	107.14	108.26	105.02	104.35	110.58	108.62	107.39	107.58	112.43	111.1	109.46	106.56	107.77	109	109.74	103.41	109.44	107.95	108.11
103.95	106.61	105.45	108.24	105.93	100.04	107.74	112.39	104.32	107.26	103.83	108.97	108	105.3	103.81	105.49	109.35	106.58	105.63	108.65	105.69	109.32	108.89	106.04	108.03	102.57	107.61	107.11	103.32	103.42	108.84	109.04	101.35	108.09	103.84	106.06	109.14	104.95	109.84	110.24	104.96	105.91	108.41	104.54	105.25	103.65	104.6	102.18	107.96	107.7
107.41	109.16	103.41	110.36	108.47	110.1	107.01	105.36	107.59	106.24	107.66	111.16	105.65	110.87	106.28	106.38	109.72	111.42	103.76	105.68	110.79	106.03	103.93	104.97	103.41	104.14	114.14	107.5	112.02	109.89	109.58	103.75	105.95	105.53	106.74	107.96	107.74	105.02	106.91	108.41	107.62	106.28	105.99	104.2	110.58	107.06	108.36	104.78	109.4	107.11
104.12	105.89	108.22	108.08	106.18	104.76	109.71	108.86	108.56	106.34	107.83	101.34	103.84	108.45	106.22	109.32	111.91	107.91	105.37	106.04	109.07	97.143	112.41	104.25	106.05	104.68	109.61	103.73	104.18	104.97	101.77	109.6	103.14	111.7	106.23	103.14	104.7	105.96	103.32	108.56	106.09	104.52	111.25	102.47	110.09	107.66	106.61	105.63	105.71	105.33
110.4	108.7	109.2	106.43	102.74	109.03	110.49	106.02	105.38	103.77	105.42	103.43	106.84	107.73	105.37	104.21	103.48	105.17	100.66	101.03	110.44	109.38	113.13	99.918	101.67	105.94	106.41	105.66	108.2	110.49	105.53	104.51	106.12	108.06	106.01	109.4	104.1	111.7	107.84	105.52	105.63	104.13	109.38	108.2	108.02	100.94	104.32	107.99	105.88	106.97
109.37	105.67	108.56	108.74	101	101.29	106.26	104.15	106.08	101.95	106.09	103.03	108.17	106.24	103.39	104.53	104.78	107.68	109.12	99.95	104.57	106	104.49	108.52	105.88	102.15	102.73	103.8	106.58	106.16	110.64	102.84	107.71	105.94	104.07	108.22	106.92	108.98	106.19	106.3	108.54	108.32	103.6	108.05	112.29	100.89	108.67	104.98	104.8	105.59
111.29	107.15	109.82	104.96	108.47	108.31	111.89	107.92	111.26	105.65	108.35	110.35	110.45	106.03	106.24	110.19	108.21	107.9	110.4	105.14	111.06	108.65	109.02	104.85	110.22	111.71	109.65	111.1	110.48	108.08	109.16	107.18	105.62	112.14	106.96	108.13	103.56	109.53	107.43	106.42	106.89	103.33	112.41	110.62	106.46	109.96	107.77	110.6	109.56	102.33
107.24	113.27	106.7	104.04	108.18	108.93	107.1	105.95	104.04	108.7	106.45	108.55	103.54	106.56	103.28	110.15	105.77	106.3	106.12	105.9	105.21	104.82	105.33	106.43	104.08	104.85	102.06	105.25	104.81	106.21	101.71	107.1	105.27	107.45	104.98	102.46	106.36	102.01	107.42	104.24	103.42	105.37	105.75	106.71	109.52	107.53	105.6	102.9	107.61	108.28
106.52	108.22	104.58	107.71	104.79	107.18	108.09	111.52	108	108.07	108.48	108.43	104.93	108.39	103.3	103.4	106.34	104.83	110.44	105.37	107.31	110.82	105.27	108.28	112.65	110.06	108.34	110.62	106.49	107.43	110.83	111.67	112.29	110.6	109.99	109.1	104.04	111.36	107.19	110.03	105.33	109.43	108.68	110.59	106.19	108.21	110.38	107.29	112.46	112.66
109.85	109.21	109.09	110.02	110.39	106.17	109.2	106.44	109.48	107.06	107.13	112.03	106.05	106.66	107.47	107.18	107.64	110.87	110.19	111.92	108.49	110.81	105.25	110.03	111.76	109.53	108.53	112.96	107.49	107.02	108.16	105.43	109.92	110.76	108.84	109.04	108.2	107.2	107.36	107.66	110.43	107.79	111.45	115.18	107.76	111.05	106.1	109.81	108.56	107.38
99.693	105.18	104.24	98.819	106.89	104.89	100.84	101.14	96.767	97.367	102.41	102.59	102.97	98.202	103.54	99.758	101.6	104.33	101.43	99.559	102.01	101.65	100.91	100.49	100.73	99.182	104.66	96.527	98.526	95.479	97.763	102.99	99.007	100.11	96.564	98.182	97.873	94.811	103.29	102.82	97.589	100.75	99.128	99.841	104.48	98.823	99.952	100.15	103.91	97.823
109.06	110.95	109.65	113.72	111.49	107.12	112.08	108.54	111.69	112.34	113.36	112.9	116.4	109.16	113.61	111.22	114	112.57	109.64	111.7	115.77	108.5	113.54	104.71	111.33	115.28	104.98	110.78	109.82	111.97	106.98	110.58	111.31	111.18	106.44	109.85	109.21	110.48	107.87	108.72	108.6	112.8	113.35	112.81	109.03	110.21	108.63	109.29	112.57	109.68
106.71	108.49	107.49	108.88	104.04	106.12	103.04	108.01	103.43	102.4	101.78	102.92	104.15	105.73	102.74	104.71	108.78	106.24	107.11	104.11	104.12	108.41	107.75	104.8	106.96	103.38	107.05	106.8	106.3	106.5	101.4	100.26	102.36	106.13	104.07	103.05	103.41	103.87	107.34	104.4	104.72	106.44	99.937	107.41	106.43	106.75	104.69	107.62	104.61	105.9
106.46	106.87	105.11	104.57	105.01	108.38	106.87	105.08	107.04	106.12	106.52	102.57	104.51	103.82	106.55	105.91	107.58	105.77	104.86	102.44	108.44	108.26	109.97	100.31	105.56	105.84	106.97	105.18	104.46	105.98	102.41	106.8	109.74	107.87	102.12	109.75	103.9	107.04	112.55	105.83	106.05	106	104.89	106.52	105.27	107.19	105.24	105.61	106.86	104.04
105.39	106.09	108.38	107.55	102.93	103.2	107.39	102.28	105.9	106.86	106.84	103.96	110.92	102.42	105.82	106.39	106.36	105.57	106.53	105.91	104.64	105.07	105.11	104.06	104.71	105.72	102.97	109.28	104.64	103.96	103.92	102.32	108.77	104.56	107.48	103.33	110.06	102.66	105.89	105.83	109.51	102.85	107.11	105.17	106.37	105.75	107.9	109.01	105.17	105.59
101.2	95.572	101.01	101.74	99.764	105.15	99.975	102.35	100.57	101.47	100.12	99.525	101.2	102.03	98.174	98.244	100.06	101.24	98.699	103.52	99.672	104.65	98.914	104.25	104.63	99.765	101.67	99.858	102.03	98.07	102.86	101.5	101.51	101.57	96.07	100.77	100.73	97.326	101.98	103.76	96.817	97.801	97.619	100.76	98.754	98.669	101.18	96.708	99.929	97.417
106.17	106.42	107.44	111.5	107.34	109.25	106.88	109.72	107.82	104.63	107.08	107.98	109.71	107.39	107.49	109.48	110.06	115.94	109	112.08	106.63	104.17	109.27	107.44	105.64	106.05	106.91	106.43	105.13	108.44	107.81	110.27	106.51	108.84	112.39	107.93	111	105.08	107.21	109.03	105.33	103.76	109.55	105.88	105.96	110.22	110.5	105.56	106.91	109.45
107.38	105.13	107.26	104.01	108.21	104.15	107.96	107.62	104.24	105.86	105.94	103.57	106.11	102.6	104.09	102.3	103.34	103.27	103.95	102.68	108.2	108.24	113.22	106.79	99.609	106.63	103.25	105.92	102.66	106.21	105.02	105.09	103.95	103.17	103.53	103.05	102.97	102.8	102.13	105.98	107.59	105.23	105.14	110.67	106.58	106.98	109.7	103.04	109.78	104.89
99.168	96.896	95.474	95.871	99.954	99.564	101.64	99.663	94.851	95.861	97.442	98.008	97.35	99.738	96.332	98.851	97.99	96.625	102.14	94.313	97.825	97.984	96.606	101.8	99.661	99.059	98.834	97.562	95.904	101.25	96.491	97.145	97.401	91.832	96.82	99.822	96.365	98.341	97.471	95.396	95.382	97.302	94.655	92.279	99.841	98.765	93.452	99.154	97.676	100.37
105.28	109.4	109.02	105.56	103.41	106.18	108.87	111.68	104.55	107.32	105.57	105.27	107.94	107.4	108.09	107.55	107.35	103.24	108.77	108.81	106.32	107.95	109.06	107.34	105.58	109.88	102.28	105.09	104.36	106.3	104.79	110.19	104.61	107.76	107.4	105.3	106.8	102.1	104.51	103.93	105.23	104.51	106.35	102.67	105.65	108.55	109.24	107.1	107.63	108.81
99.031	101.93	103.09	95.563	102.32	106.3	102.97	101.2	98.95	102.97	101.8	102.06	100.81	103.08	103.66	104.32	100.3	104.64	97.332	107.25	104.15	103.02	102.89	103.92	101.84	103.3	102.33	107.43	98.722	103.1	99.481	105.55	102.69	103.45	106.3	104.39	97.57	105.86	104.24	110.01	97.857	98.848	100.17	103.71	100.75	105.6	103.94	105.64	102.22	95.368
101.85	106.77	103.21	103.51	107.47	103.24	110.09	101.55	101.74	104.66	105.22	105.94	110.52	108.47	102.68	105.04	107.14	105.62	106.64	110.13	103.86	105.06	103.08	104.45	103.9	104.2	108.49	101.3	102.1	106.48	103.81	107.57	107.5	107.21	110.21	109.11	102.51	102.74	104.89	105.47	106.4	105.06	101.4	107.46	104.58	103.05	104.15	103.41	110.63	103.09
102.28	108.95	108.31	107.14	109.58	111.63	106.02	108.01	112.46	112.65	106.43	111.36	108.74	113.2	111.92	108.89	111.99	110.06	110.22	111.41	112.2	109.03	108.35	109.65	108.02	108.41	102.66	111.27	107.66	109.47	103.6	106.47	105.33	111.43	113.9	110.51	112.31	107.4	109.82	111.17	112.05	111.16	108.45	107.52	108.99	105.82	110.46	108.41	110.92	111.92
101	97.084	103.73	100.74	99.455	98.337	102.19	100.36	101.82	99.145	100.53	100.23	97.741	106.48	103.09	102.43	102.95	101.32	97.738	104.97	97.84	101.76	102.91	101.34	99.578	96.577	103.66	97.513	104.51	99.171	102.93	100.89	103.47	98.23	99.879	102.9	100.82	96.971	101.06	99.949	103.82	101.77	101.87	103.61	99.101	102.5	100.35	103.28	100.46	99.279
102.46	102.46	99.824	100.96	97.777	100.4	101.05	99.144	99.963	98.017	101.15	104.2	97.704	101.64	101.06	102.1	101.71	101.13	102.2	98.647	98.711	100.16	103.84	100.54	101.61	99.6	103.63	102.77	101.28	100.62	101.57	100.97	102.93	102.18	100.75	100.93	103.48	97.761	98.602	100.7	107.6	99.168	100.89	99.824	97.608	94.092	103.03	101.12	105.12	95.825
92.362	100.05	99.786	97.704	100.21	101.89	99.326	98.542	96.616	94.759	98.834	96.215	96.768	99.006	96.431	99.713	97.545	97.642	98.171	94.607	101.43	94.159	95.435	98.258	97.179	97.594	101.59	95.752	99.213	98.668	96.028	99.571	98.289	96.295	97.082	97.209	92.082	100.57	100.65	99.149	101.97	95.083	98.836	98.979	95.688	97.274	101.66	93.647	95.039	96.499
109.94	106.36	109.09	110.41	103.72	109.94	107.05	107.37	105.67	106.16	107.24	107.13	108.21	106.12	109.56	106.8	109.44	106.33	110.02	109.35	104.58	109.91	108.02	106.76	104.85	111.59	107.18	107.14	105.35	105.55	110.96	106.46	107.09	108.21	110.28	108.18	106.56	105.29	107.58	108.04	105.77	109.22	115.72	105.1	105.62	108.47	112.59	109.82	105.88	105.65
106.6	105.88	107.93	108.01	106.52	108.72	109.43	106.38	103.05	109.59	110.96	109.24	108.57	109.8	104	108.99	112.34	110.2	103.53	110.59	102.99	105.96	105.07	105.72	109	110.38	109.88	107.77	109.74	107.26	106.43	107.83	108.9	107.81	112.56	105.07	103.58	107.24	109.36	107.24	110.01	110.07	107.14	104.38	106.8	108.16	106.26	105.39	105.31	105.45
106.16	107.23	106.29	103.29	107.02	103.88	102.22	106.73	106.83	107.06	109.97	107.2	102.73	107.59	105.83	102.94	105.75	108.83	103.79	107.61	103.7	111.29	107.89	103.84	108.81	109.22	103.9	106.62	108.52	108.12	108.78	107	106.72	104.08	107.78	106.84	105.49	106.54	104.06	101.99	106.59	104.07	104.84	107.19	106.05	105.92	112.43	106.22	103.21	105.38
106.4	101.3	101.37	107.54	108.22	105.69	106.83	102.74	102.98	103.87	109.67	107.85	108.02	105.33	109.66	103.44	107.65	107.08	102.73	108.19	107.59	106.85	102.36	105.18	108.17	105.77	106.52	108.9	103.26	106.13	102.61	104.69	102.96	107.87	101.38	104.88	109.21	105.71	105.91	105.1	105.3	106.71	108.4	102.86	104.3	106.51	107.11	106.36	103.02	108.59
105.14	105.35	101.76	104.8	103.21	104.6	106.63	105.28	105.21	108.23	106.39	105.2	106.53	103.33	107.14	105.97	105.87	105.51	108.39	104.01	102.68	106.91	101.23	107.25	103.79	105.21	103.86	105.02	107.35	109.99	100.57	99.929	103.55	105.26	104.72	102.99	107.3	107.3	105.5	105.49	110.74	104.74	103.45	102.12	104.97	101.6	105.37	104	103.22	107.53
106.35	104.95	106.01	106.21	110.25	109.08	111.6	106.28	107.52	112.26	107.67	111.48	103.85	112.46	109.15	110.14	110.12	105.2	107.44	109.19	108.39	107.76	109.87	104.58	108.58	109.47	103.2	108.12	109.9	108.34	108.41	109.04	109.04	111.46	110.97	107.86	106.94	104.58	103.24	112.87	111.8	108.92	109.67	110.53	110.84	111.98	104.51	108.88	109.82	106.18
109.35	107.23	107.94	106.38	106.81	106.31	109.36	100.37	110.89	106.88	104.81	104.3	107.59	105.96	107.82	101.47	103.11	108.88	106.1	101.53	105.41	111.51	108.25	105.16	99.61	104.18	103.63	109.81	105.88	102.51	106.17	106.23	101.93	106.14	104.13	105.25	107.56	107.58	108.43	107.82	104.21	105.91	102.74	103.18	107.51	108.1	105.5	102.76	103.61	100.28
107.17	102.57	102.12	103.61	105.78	102.77	104.93	110.13	104.58	106.37	103.53	107.35	101.65	105.77	103.28	107.15	105.19	106.55	103.59	104.63	106.13	102.71	103.61	104.88	107.24	107.54	104.03	106.05	102.41	105.84	109.32	103.52	101.58	110.04	104.43	104.68	103.84	108.64	101.36	103.12	108.89	106.19	107.39	109.3	106.49	106.77	101.68	107.57	105.72	110.66
108.39	104.58	105.86	101.25	110.64	100.28	103.06	104.36	104.3	104.27	101.14	112.91	108.45	109.57	104.74	109.02	103.68	104.87	104.68	102.73	108.19	103.55	106.93	106.39	103.73	103.2	104.58	107.24	108.96	105	108.03	102.82	105.26	106.14	104.93	107.09	106.49	103.96	100.04	106.11	103.08	103.24	107.35	103.53	106.29	106.42	108.56	105.3	105.08	105.06
109.53	105.39	106.9	107.28	108.61	110.97	109.64	108.74	107.31	109.68	107.41	108.77	108.77	108.7	109.78	110.01	109.29	107.05	109.47	104.75	107.82	109.53	107.45	105.55	108.81	106.86	106.55	109.25	105.61	108.53	108.12	109.37	109.07	109.4	106.82	109.61	108.34	109.14	109.54	109.9	108.74	100.47	108.58	104.2	114.03	112.2	109.3	111.41	109.69	106.54
104.25	105.36	108.02	106.84	104.69	110.3	104.83	108.22	106.77	105.06	105.93	102.38	104.98	105.48	105.31	104.51	101.25	103.92	110.27	104.35	107.81	99.705	105.97	111.64	106.46	109.42	107.06	104.12	102.79	106.1	106.43	100.43	102.13	104.85	108.48	102.26	110.28	103.98	102.73	102.76	102	105.42	105.99	104.47	107.95	102.37	101.93	108.85	110.56	108.89
98.671	97.507	94.803	100.13	96.847	100.6	102.07	96.336	94.813	101.88	99.614	99.284	97.602	99.281	98.726	95.181	99.068	97.008	97.306	102	93.986	101.16	98.463	97.729	93.766	97.138	97.674	95.655	102.51	98.208	98.223	96.499	101.12	98.796	98.305	99.94	96.35	97.794	96.203	99.814	94.078	98.484	101.17	102.22	98.508	99.187	96.618	101.1	100.12	98.451
105.34	104.91	101.71	108.05	110.46	103.19	111.78	103.52	108.76	106.33	107.01	101.61	103.42	103.03	103.55	109.35	102.11	104.99	104.25	107.83	105.84	106.72	109.17	107.24	108.75	107.69	108.98	104.03	111.51	103.58	108.06	103.23	104.71	111.05	104.46	110.26	102.23	106.5	106.42	107.35	104.76	104.4	104.31	102.5	101.27	106.47	103.59	108.47	104.7	103.56
105.33	109.5	107.31	105.22	102.57	109.68	109.6	104.88	103.39	104.2	104.32	109	108.2	104.61	106.42	106.31	107.14	105.92	105.22	106.67	107.68	109.51	105.64	110.23	107.47	108.98	107.21	102.54	103.78	105.8	107.05	108.16	108.35	103.37	106.83	109.24	108.11	105.61	104.59	112.73	103.98	105.99	105.96	107.2	102.12	103.52	107.23	108.66	107.5	103.83
103.86	104.11	107.15	112.44	101.55	103.46	103.88	107.55	105.92	110.01	109.03	104.16	100.89	103.37	105.69	102.92	103.43	107.42	108.34	109.05	106.24	106.2	107.07	107.37	106.86	106.07	105.5	112.09	100.18	103.71	108.15	103.38	105.01	108.22	105.8	103.52	107.06	104.92	102.73	108.37	107.38	104.23	104.31	107.36	101.78	107.52	105.08	107.66	107.42	112.41
108.01	109.55	106.32	106.44	110.78	111.44	107.82	109.51	107.64	108.3	108.57	106.41	107.39	105.68	109.67	110.06	107.37	106.23	104.33	109.07	108.75	109.59	108.55	108.51	112.43	111.33	110.15	107.47	108.36	112.72	107.4	110.95	103.39	101.38	105.42	110.18	105.8	110.02	107.62	106.6	111.65	109.92	107.98	108.5	109.36	113.61	108.75	108.48	106.18	108.09
105.4	110.11	113.11	107.28	109.31	111.44	109.1	105.69	109.31	107.26	107.44	106.85	105.55	108.47	105.1	109.27	104.86	106.32	108.35	106.35	106.21	109.72	108.31	108.42	105.81	111.73	111.49	105.71	108.97	104.45	110.29	107.79	113	107.07	111.64	107.2	113.24	111.63	106.18	108.35	108.91	105.48	111.73	104.49	107.93	106.93	111.24	105.73	105.34	109.18
105.21	100.49	106.24	100.9	105.19	104.72	107.4	108.56	107.74	106.68	103.29	106.6	104.74	102.33	106.46	104.78	104.98	105.76	104.12	108.57	106.15	101.8	103	106.91	103.46	105.87	102.72	104.08	105.45	105.33	103.39	105.47	106.89	109.23	103.84	107.06	108.86	105.98	103.9	107.27	108.22	106.21	103.01	108.63	104.12	102.21	101.93	104.53	108.74	107.38
106.93	106.17	108.39	104.01	104.64	109.54	104.99	109.9	109.32	105.22	106.15	104.44	106.68	108.27	105.52	107.11	108.8	104.05	107.58	105.01	108.38	110.62	106.38	112.84	106.45	104.1	103.43	109.51	111.74	103.52	106.35	108.41	105.96	109.05	105.73	104.78	105.96	106.86	106.75	105.86	105.55	99.906	105.16	100.3	102.73	106.33	109.12	106.84	106.42	111.32
98.539	94.757	94.468	100.51	99.98	96.844	100.57	96.206	98.565	101.9	95.363	94.192	100.57	99.081	96.479	98.087	98.696	99.851	100.21	97.523	96.007	97.66	99.453	103.07	96.914	99.91	99.785	102.94	97.469	99.804	95.072	100.36	99.03	100.01	98.654	97.388	97.582	95.523	99.637	99.567	96.942	96.74	99.778	97.978	92.753	100.01	96.115	101.99	99.097	99.179
107.43	103.06	110.04	104.69	107.76	106.28	105.46	104.86	104.73	108.43	105.23	103.59	102.6	107.31	106.34	104.33	103.8	105.64	101.04	108.5	107.86	107.68	104.24	106.88	106.24	104.06	108.56	105.36	106.47	104.51	104.82	105.94	107.27	102.69	104.82	100.32	100.38	106.33	105.91	103.81	107.96	105.23	100.56	104.41	101.43	105.65	104.2	102.22	107.45	108.22
99.263	102.23	101.2	101.3	101.44	106.73	100.55	98.899	104.88	100.04	98.897	100.23	96.421	103.65	97.49	98.387	101.01	104.03	98.169	99.128	101.67	99.626	98.393	96.923	99.219	97.518	95.648	98.604	101.95	104.18	98.313	100.95	100.55	96.259	101.15	102.67	101.32	100.12	98.678	98.855	101.36	100.73	103.18	101.5	100.37	103.47	97.392	105.49	98.348	105.92
103.77	108.75	105.32	106.86	104.54	106.45	110.93	107.05	103.2	107.81	107.33	106.92	106.64	106.74	112.29	108.08	104.18	106.65	112.36	106.51	110.22	109.4	106.48	108.2	113.15	106.84	108.19	108.39	107.86	105.69	107.65	108.61	103.45	106.98	108.31	107.33	111.77	106.69	108.11	108.96	104.7	109.93	111.29	112.52	108.02	107.62	108.54	108.98	113.57	109.68
94.412	101.31	97.675	99.085	96.16	98.001	98.466	103.36	98.995	92.199	100.78	95.095	97.923	98.132	100.33	98.906	95.703	100.4	97.843	103.88	100.24	99.782	100.65	100.04	97.611	97.681	94.411	99.525	101.18	91.966	96.023	95.982	96.69	98.052	96.283	96.519	95.54	98.609	95.915	97.754	98.137	98.291	100.56	95.476	93.09	98.553	93.17	95.846	96.442	94.41
106.11	102.21	106.8	103.64	109.54	103.1	109.62	104.67	101.27	108.61	108.69	105.46	109.31	102.89	107.26	105.23	103.14	103.82	107.49	103.32	104.29	106.3	109.52	108.47	104.7	108.59	107.02	108.75	103.49	106.8	106.37	108.1	107.68	105.91	109.48	107.28	113.6	106.84	102.73	105.4	110.24	108.02	106.89	101.17	102.47	102.83	103.85	106.81	103.96	107.87
99.483	100.44	99.318	94.204	98.784	102.15	95.627	99.118	99.529	98.485	97.415	101.1	99.14	101.79	94.982	96.242	95.716	101.31	97.985	96.23	98.937	98.66	101.14	100.74	96.418	101.96	97.201	99.958	99.78	98.883	95.619	99.216	100.26	100.83	99.19	98.818	99.069	101.38	101.59	98.879	93.331	102.87	104.01	98.894	101.44	94.952	97.809	101.25	93.351	97.346
91.622	93.899	97.397	94.167	94.247	98.206	95.538	99.397	97.097	97.934	100.71	101.35	95.924	97.897	99.274	97.808	101.35	97.044	96.926	98.625	99.903	101.99	99.313	96.972	96.885	94.07	94.958	96.253	93.868	95.739	98.017	97.497	102.6	103.25	99.491	94.949	97.682	98.515	97.259	97.256	97.662	99.177	101.52	99.901	100.12	96.625	97.456	95.674	96.945	98.102
105.36	105.74	104.96	105.26	110.4	103.65	110.16	103.33	107.68	106.33	105.97	103.3	107.5	106.84	108.53	103.59	103.77	109.83	104.4	107.63	105.7	106.57	104.39	107.21	107.92	105.87	106.17	107.14	109.4	106.79	106.58	103.97	109.4	108.11	102.15	107.56	106.26	104.16	110.11	105.18	104.99	109.05	108.13	109.21	107.58	107.16	106.61	106.94	108.68	103.05
106.17	102.93	107.07	109.86	110.55	106.6	105.94	105.26	108.64	104.62	103.88	105.89	104.98	102.74	103.07	102.61	108.67	103.24	104.67	103.91	107.77	111	108.6	108.6	108.96	106.33	107.44	107.02	108.34	104.89	108.05	105.73	108.65	103.91	108.61	102.04	108.81	108	106.37	107.82	106.98	108.49	108.4	101.63	103.92	105.34	105.29	104.27	108.29	110.01
97.667	97.065	99.075	96.538	97.312	98.386	98.08	103.56	103.18	97.465	99.94	97.025	100.72	101.44	94.531	95.876	98.422	100.4	96.127	101.26	102.17	97.936	96.008	96.593	99.532	103.48	95.222	98.182	97.185	94.867	96.662	103.45	103.41	96.795	99.417	92.103	97.884	96.995	101.21	99.601	97.056	100.58	98.666	96.979	97.986	100.26	98.41	98.067	96.355	99.983
96.594	97.988	95.027	95.011	95.266	95.034	100.15	96.863	96.457	98.974	103.62	91.907	97.6	98.414	96.911	98.647	98.951	94.665	99.019	99.452	99.119	98.119	98.885	99.151	99.907	103.83	97.802	95.648	97.508	94.796	99.294	101.89	96.98	103.54	95.977	99.421	95.55	98.09	101.61	98.448	97.859	99.708	98.056	98.912	101.4	96.014	98.929	98.852	94.515	98.902
104.3	108.42	106.57	101.28	107.25	106.08	106.13	101.79	106.89	101.97	107.48	104.83	105.55	104.77	103.57	106.91	106.8	106.03	108.49	105.53	109.41	102.63	107.43	105.46	104.16	107.04	103.81	105.67	108.23	104.99	106.14	101.36	107.07	102.19	107.63	104.8	100.2	104.39	99.134	105.57	111.65	101.96	104.41	104.91	104.27	105.41	105.31	104.97	103.74	110.31
104.48	109.4	110.09	108.94	107.57	106.76	107.19	108.79	105.93	109.03	111.11	105.02	106.75	107.75	105.53	106.25	108.1	111.97	103.55	107.3	108.42	105.57	107.02	107.61	111.42	105.38	109.18	109.44	104.12	112.39	107.36	108.22	108.32	105.57	106.87	111.87	104.87	103.24	111	108.76	107.98	106.16	112.48	109.31	108.69	110.76	103.51	100.34	108.24	105.65
99.564	101.03	96.131	99.677	96.919	99.458	102.78	96.071	98.925	98.979	98.532	101.26	97.906	102.26	98.567	99.674	103.49	97.179	100.97	101.92	98.65	100.94	101.65	101.59	102.4	99.571	100	101.27	100.64	98.532	101.32	100.11	99.007	102.22	100.45	98.45	102.7	100.28	101.01	100.05	100.32	101.55	104.73	98.318	103.76	104.15	101.76	102.09	97.114	104.82
99.001	97.587	101.78	102.48	103.45	99.093	101.54	100.99	98.436	102.36	102.96	103.48	99.999	101.49	103.52	102.2	99.005	96.266	104.7	102.91	101.89	101.2	100.8	100.69	103.12	100.81	97.597	98.519	99.098	99.014	100.21	100.55	100.89	102.25	98.771	101.47	99.274	101.06	98.856	102.43	106.67	99.903	104.33	100.49	100.88	100.44	102.22	102.32	97.889	103.36
104.56	102.13	105.88	106.31	104.97	105.48	103	106.94	102.29	106.24	107.6	109.38	104.07	107.36	107.78	103.8	102.86	102.02	101.29	103.19	105.27	101.81	106.93	107.68	103.79	109.46	103.66	104.97	103.53	106.32	105.68	104.28	105.14	104.92	105.18	106.37	108.32	109.64	106.74	104.64	108.33	107.01	105.16	108.64	105.1	104.77	106.75	102.06	103.87	103.58
104.21	107.9	103.08	103.52	100.05	103.72	110.02	103.38	107.62	108.07	109.73	107.1	106.83	102.26	104.59	111.49	103.62	109.26	108.84	107.34	104.5	105.41	105.18	110.2	107.14	101.14	107.12	103.84	103.57	106.43	107.46	110.66	106.05	106.89	107.91	101.76	105.92	105.65	104.53	103.19	104.18	105.21	107.01	108.22	106.91	108.19	104.13	105.82	105.59	105.1
108.9	111.01	108.16	109.87	109.64	112.92	108.81	103.91	106.01	111.38	108.87	107.51	109.11	105.31	104.68	107.78	103.32	110.43	109.95	108.32	104.99	104.1	109.23	104.45	108.78	109.72	108.22	108.69	113.44	106.31	108.97	111.33	107.31	107.73	103.38	111.65	104.95	108.71	110.67	105.22	104.85	104.73	105.33	110.36	107.39	109.19	104.65	107.24	109.52	106.29
110.88	103.83	105.64	109.34	107.04	104.11	104.71	105.24	100.32	107.92	111.94	105.65	107.99	106.48	101.77	107.8	105.29	108.97	102.3	102.89	107.88	105.99	104.34	105.41	100.44	104.47	109.58	107.63	107.32	106.26	104.67	103.9	104.96	106.51	107.15	108.98	108.2	105.51	106.64	108.3	105.17	104.16	106.13	102.6	103.61	107.16	107.9	100.52	109.75	107.2
104	99.59	100.39	100.52	102.67	101.88	98.943	95.119	104.07	103.42	100.3	99.051	100.92	103.38	99.191	103.74	100.8	100.85	99.169	103.75	101.96	99.538	96.928	102.61	101.4	99.006	99.335	95.244	99.854	100.55	98.997	102.01	99.704	101.03	102.28	100.5	103.01	98.133	100.74	102.64	101.61	100.03	97.722	98.729	101.53	103.41	95.58	104.07	101	99.358
100.83	96.028	96.896	102.85	98.565	95.062	100.49	96.91	94.374	97.313	99.574	97.317	100.36	98.366	97.991	103.08	99.804	95.197	96.426	101.07	98.193	103.98	96.077	95.694	98.671	97.123	94.132	95.785	100.33	98.403	95.248	95.033	98.129	98.216	97.507	96.604	96.202	99.281	95.482	95.382	99.037	98.791	93.892	93.277	100.13	98.725	97.481	99.405	99.146	98.443
104.79	106.33	103.71	111.89	107.09	104.77	109.7	100.67	104.43	104.42	106.85	103.39	106.13	105.04	110.03	102.68	105.66	105.78	103.3	106.87	108.13	104.89	104.71	105.7	106.3	107.7	108.96	107.28	105.67	107.96	107.83	110.56	106.26	109.29	107.51	105.39	109.33	106.03	108.27	105.15	105.68	105.86	107	108.91	106.28	105.99	108.46	105.05	108.91	107.88
101.68	101.66	98.195	100.85	98.507	95.698	96.368	97.403	97.605	98.082	99.487	96.354	101.73	99.29	94.545	94.831	94.614	98.386	96.839	97.809	94.302	94.456	98.776	97.64	105.98	93.927	97.625	101.71	97.116	100.16	96.375	97.078	98.889	102.39	98.076	92.579	95.501	94.685	97.115	102.32	96.446	97.21	99.498	102.65	96.23	94.456	99.128	93.518	101.03	98.952
100.12	100.39	100.44	101.68	104.24	100.97	102.34	100.15	97.633	101.94	99.063	102.68	100.12	105.47	98.84	99.146	103.89	99.196	104.22	102.35	98.444	100.72	101.57	100.21	101.2	100.22	105.37	101.93	100.73	99.71	100.1	101.67	99.357	102.07	96.036	100.63	101.69	101.99	99.63	100.24	98.587	104.31	98.541	100.75	102.31	97.601	96.693	100.57	102.49	102.7
108.55	111.7	111.9	107.38	108.39	109.36	108.41	108.25	105.11	107	103.03	107.72	109.24	104.44	107.41	108.03	106.08	107.34	106.29	111.72	102.89	115.59	111.82	108.52	108.83	105.47	105.85	109.22	106.8	106.11	107.35	107.3	110.5	111.15	107.3	105.95	108.22	109.43	105.72	106.18	108.74	108.87	109.96	114.14	115.17	108.04	104.67	106.74	108.11	111.69
99.621	100.12	105.07	99.843	99.205	101.73	100.63	100.59	99.795	99.287	101.55	102.32	95.577	101.37	98.168	97.094	100.89	95.908	102.12	97.404	99.772	101.74	97.441	97.118	98.453	103.58	96.239	103.49	100.37	102.41	98.557	101.57	97.292	101.95	99.995	97.193	101.13	102.34	96.976	102.87	97.274	95.159	97.654	103.81	96.49	103.63	104.31	101.24	104.26	100.38
106.74	103.75	114.24	106.04	102.9	107.29	101.62	105.15	107.05	105.13	108	106.57	104.17	102.34	106.22	107.36	104.95	107.1	108.82	105.2	107.76	104.74	107.18	105.99	104.73	107.22	106.09	104.85	104.01	107.27	101.14	102.87	103.22	105.4	104.07	104.06	105.91	105.45	103.8	106.98	104.5	109.26	109.93	105.22	108.03	106.52	106.34	104.84	102.58	108.1
96.593	95.992	100.01	96.122	95.284	99.225	100.45	100.75	94.384	98.475	100.41	101.98	101.5	96.924	98.987	94.46	98.728	100.64	99.852	99.239	98.678	96.537	99.667	99.785	100.59	97.341	95.874	97.188	98.538	99.368	97.616	99.617	101.35	95.703	100.5	95.348	97.805	100.57	95.467	95.717	97.182	100.06	96.837	96.169	96.395	98.453	103.12	99.87	96.367	101.54
106.56	102.57	106.44	104.33	104.84	108.1	105.26	106.8	108.86	105.57	103.06	105.33	101.64	103.26	105.49	105.89	106.12	101.87	102.79	102.16	106.64	106.59	104.99	103.65	106.44	107.12	105.4	101.58	106.86	105.81	103.51	104.03	106.75	104.76	107.62	104.91	104.5	104.63	107.52	101.65	103.65	107.36	106.95	102.99	103.14	100.91	104.57	103.84	104.55	103.93
99.714	94.309	95.146	97.08	97.71	95.854	102.81	95.314	98.546	98.493	95.549	101.05	100.65	95.548	95.116	99.763	98.509	99.259	98.383	96.441	100.64	99.459	95.875	97.145	101.99	96.645	99.437	95.686	93.45	97.507	103.41	97.497	96.096	98.561	97.869	99.03	97.753	99.9	97.169	99.654	91.058	97.54	99.222	97.728	98.895	94.634	104.01	99.028	97.789	97.024
99.434	101.14	103.66	100.27	101.96	101.17	99.606	99.775	98.684	98.54	97.638	98.956	103.11	98.725	93.507	102.32	102.28	101.17	101.04	98.839	101.06	102.03	103.59	104.26	96.069	99.815	102.55	96.819	104.41	103.14	102.19	103.53	103.06	102.11	103.72	101.16	98.169	101.66	100.28	98.824	99.547	101.13	99.697	96.186	103.11	99.56	99.092	103.91	99.221	100.82
95.621	101.34	99.69	99.747	100.59	95.717	97.917	98.796	100.49	99.002	99.526	98.574	93.668	99.509	98.727	98.999	102.52	98.906	99.587	97.366	100.23	96.939	96.705	99.099	100.77	101.79	102.33	95.492	100.37	98.734	100.58	98.536	97.098	96.897	99.429	98.371	97.884	98.741	102.01	98.003	100.17	98.198	101.57	102.02	99.615	97.83	101.39	98.112	99.888	95.692
105.44	102.95	107.5	105.72	106.07	100.84	103.52	106.77	107.95	108.38	109.12	107.29	105.07	102.68	106.57	108.57	104.01	105.9	103.71	102.85	104.56	102.53	106.63	101.89	108.61	105.03	104.25	105.36	105.46	104.9	109.31	107.16	108.9	109.23	103.66	105.66	107.67	105.82	106.13	107.79	108.62	108.45	104.97	102.13	105.52	104	107.05	103.81	103.58	107.39
102.76	106.97	104.61	103.6	103.2	105.22	107.63	109.22	104.48	106.34	106.19	108.29	105.73	104.23	109.29	111.11	105.65	107.89	107.06	107.57	107.25	102.83	113.38	104.29	111.67	104.65	105.21	107.38	107.99	108.81	105.93	108.66	106.84	109.94	105.44	105.71	105.67	107.14	106.76	108.44	109.12	103.31	102.15	105.48	105.05	102.08	108.12	104.38	106.82	106.92
105.99	108.26	107.94	108.39	108.6	108.27	109.81	107.72	109.29	110.12	108.41	105.92	108.51	105.96	109.6	107.44	105.11	104.85	105.04	108.45	106.85	108.49	106.98	106.47	103.86	107.86	110.91	107.16	108.29	114.52	108.27	106.86	111.18	103.68	110.51	105.95	107.01	109.75	109.74	108.18	109.95	114.62	105.11	105.93	107.04	106.26	104.43	111.11	109.71	106.6
104.48	107.99	107.03	105.65	112.64	103.29	103.89	107.98	102.67	105.79	107.19	99.716	104.49	106.45	107.72	110.02	108.33	105.68	104.36	108.05	105.66	111.19	104.36	102.86	102.53	105.25	105.62	106.26	109.31	100.33	109.9	101.56	107.31	103.07	104.5	104.95	106.31	105.64	109.38	106.67	104.49	105.71	111.4	104.67	102.52	106.98	103.96	105.34	104.69	103.91
97.194	99.041	103.7	97.976	100.77	103.38	100.94	98.062	99.456	100.03	103.9	99.154	100.96	105.98	97.726	102.02	100.39	97.135	98.92	101.78	101.25	102.39	98.475	101.37	101.06	101.56	103.99	102.5	99.17	104.35	101.9	103.51	96.811	98.812	101.16	100.91	96.891	102.16	99.923	104.04	103.93	109.12	100.31	99.917	100.29	97.959	101.88	100.85	102.23	103.46
97.324	95.695	97.98	98.828	98.313	95.111	98.115	95.413	95.964	103.41	101.09	99.841	90.513	96.536	98.152	97.241	99.178	96.448	92.945	100.72	102.84	95.776	102.01	97.166	96.546	95.411	95.078	101.91	97.287	95.408	96.68	100.03	96.336	99.75	99.291	94.899	95.172	101.88	95.803	102.7	97.942	101.4	99.895	99.005	97.611	97.199	96.802	94.472	99.761	98.835
104.88	108.84	103.3	101.5	106.47	105.51	106.71	106.9	104.67	110.24	103.82	106.88	104.39	103.73	103.84	104.01	104.37	106.51	103.37	105.44	107.01	100.96	105.76	103.32	106.84	107.89	101.89	105.75	108.16	108.94	105.38	105.85	104.11	103.64	106.13	106.47	106.6	104.93	103.05	104.21	106.65	106.28	108.52	107.72	104.24	103.13	107.43	109.19	105.72	105.99
103.74	105.74	103.91	106.39	97.081	107.26	103.64	105.63	110.41	108.72	105.96	102.81	107.85	102.84	105.1	106.48	108.05	104.5	103.95	104.15	107.25	108.63	103.58	109.71	105.18	107.76	104.46	106.31	107.38	103.47	105.61	104.09	106.7	101.75	109.35	106.78	109.45	105.35	106.17	100.01	105.11	107.2	106.8	104.91	103.34	104.31	106.58	104.23	105.19	104.88
105.93	109.55	108.34	108.83	111.23	107.33	109.34	109.28	110.28	107.95	105.18	106.86	107.63	107.38	109.94	106.77	105.31	109.58	111.86	109.81	107.11	107.5	104.56	109.04	108.52	106.83	107.79	112.59	109.72	107.77	106.25	109.41	108.58	105.66	108.3	107.64	105.08	106.33	108.37	106.97	108.4	105.46	110.5	111.52	105.9	104.12	106.16	108.08	105.56	112.68
111.96	106.34	103.43	114.55	109.03	107.96	104.42	110.6	109.37	111.62	106.38	108.88	106.05	108.22	107.64	107.22	107.51	104.52	104.11	105.42	110.91	105.32	108.12	107.89	108.25	109.4	108.69	108.22	107.21	106.14	108.03	108.85	110.36	107.39	106.95	107.36	101.8	104.6	108.05	104.45	103.19	108.96	106.09	106.14	111.09	107.71	104.46	104.14	109.98	103.9
108.28	108.69	106.48	109.29	106.3	111.58	107.89	109.33	102.57	107.06	109.64	110.41	110.79	105.68	106.63	108.65	106.97	105.29	112.28	103.8	110.57	111.06	109.3	105.93	107.85	106.69	108.3	108.41	109.08	112.24	108.84	112.71	109.34	109.87	112.87	109.02	109.15	108.4	109.56	108.81	111.09	105.19	110.44	108.79	111.61	105.67	106.03	109.12	109.77	109.59
100.53	100.77	99.842	96.139	95.607	100.19	99.358	100.33	97.383	102.32	96.892	99.704	96.836	97.07	92.496	96.443	98.976	99.847	102.26	102.35	99.811	99.85	98.424	98.276	97.826	98.449	98.434	97.135	96.712	97.865	102.95	103.36	99.262	98.291	99.287	96.708	93.451	98.897	100.58	93.889	95.887	97.94	93.815	99.746	99.036	98.851	96.638	98.577	102.5	96.284
102.98	100.67	103.39	105.73	103.38	105.11	108.86	105.03	108.63	102.66	100.28	110.12	108.62	108.83	108.79	105.66	102.79	103.17	108.19	105.93	105.96	101.92	107.73	106.78	102.85	109.75	104.17	104.15	105.22	107.57	107.08	108.77	103.53	103.24	104.57	107.95	106.52	106.21	105.67	106.86	106.25	106.57	103.38	110.09	107.24	108.91	104.65	102.54	105.1	101.02
105.25	108.82	104.61	105.21	107.31	106.25	107.34	106.19	101.54	110.89	107.94	107.07	106.17	104.35	106.48	110.1	103.93	108.89	104.58	105.98	106.98	106.5	106.56	107.57	109.05	108.76	104.16	103.72	109.56	107.49	108.3	104.16	105.88	109.87	111.09	108.39	108.2	106.28	107.59	107.64	105.21	110.6	107.97	111.01	106.46	106.28	104.7	109.72	101.8	108.49
107.24	104.28	107.21	110.09	101.97	105.95	110.39	106.83	107.91	105.71	100.76	105.92	108.16	106.16	105.94	102.83	107.79	107.28	106.05	104.95	104.76	105.21	108.46	108.92	107.86	105.43	106.87	109	109.17	107.61	104.34	102.71	105.19	104.54	108.38	108.15	108.87	105.16	101.9	105.38	111.74	106.42	104.99	102.28	106.51	108.28	107.67	106.22	108.88	103.94
113.09	107.78	106.93	106.42	111.2	107.77	113.18	105.18	109.02	108.2	110.61	109.52	106.22	107.71	110.36	109.06	107.54	106.26	106.47	112.06	110.96	109.45	105.83	109.1	108.83	110.73	106.32	105.74	106.22	109.27	109.13	104.46	109.36	109.17	108.63	108.92	108.8	109.46	110.98	106.92	108.18	109.08	109.93	103.78	112.59	111.99	104.68	107.2	105.86	111.11
103.74	106.14	104.94	105.41	108.74	106.98	109.29	109.12	106.78	103.99	103.14	109.53	107.89	107.63	108.78	103.63	108.33	107.27	107.9	108.47	105.58	106.41	107.45	106.76	102.25	110.41	105.45	108.44	106.82	105.06	103.92	102.14	110.1	106.8	105.14	109.19	109.3	108.71	107.17	106.45	106.29	110.36	105.16	106.71	109.26	105.37	108.16	107.6	104.72	103.07
105.21	107.52	104.11	108.64	106.32	107.09	104.82	104.27	102.24	103.34	105.99	102.51	109.6	108.42	104.94	107.52	105.47	101.77	102.43	104.47	108.36	104.87	103.99	107.52	107.94	103.7	106.45	106.08	106.38	105.65	104.77	107.82	104.13	106.85	110.76	104.82	109.91	109.32	101.8	104.34	107.89	104.28	109.02	102.92	104.24	102.42	105.76	104.4	107.17	107.51
103.4	105.43	111.57	107.08	109.99	107.19	107.59	109.3	103	109.85	105.05	106.94	109.59	107.02	101.59	106.86	108.76	106.52	113.89	111.02	106.61	109.42	108.3	104.16	110.9	106.23	106.32	111.3	106.91	104.77	106.83	103.95	104.24	105.44	106.18	109.2	107.6	105.23	106.48	105.78	109.31	101.22	101.14	106.09	103.81	106	108.55	105.37	104.53	108.73
114.9	113.03	112.87	106.34	116.99	111.18	111.67	109.07	114.23	108.48	107.9	112.81	106.25	110.83	108.34	110.45	108.4	110.83	111.88	109.67	109.48	111.35	108.91	110.83	108.69	108.77	111.81	108.2	114.38	105.96	108.94	108.9	113.07	110.78	108.4	110.72	107.06	114.39	109.07	114.89	110.97	105.67	115.75	113.09	113.8	109.25	105.93	109.81	109.37	108.13
99.409	102.95	104.13	102.7	100.72	102.28	105.5	107.5	107.7	101.68	104.34	100.05	99.112	103.72	107.27	106.19	102.59	100.17	106.09	102.7	96.444	101.68	104.21	97.122	102.77	100.22	99.188	103.37	105.16	100.85	100.62	107.59	105.77	100.61	103.72	104.74	103.07	103.27	104.25	102.89	107.19	104.01	104.13	105.52	100.62	106.28	97.285	103.3	101.89	103.49
104.94	106.67	104.7	101.77	107.2	105	108.26	106.37	103.89	107.15	104.35	104.34	109.5	110.64	101.23	105.33	102.79	107.64	106.77	102.76	104.06	106.51	101.03	102.09	103.1	107.45	103.68	108.2	102.66	105.46	106.79	102.79	104.42	102	100.9	106.88	104.55	106.06	108.38	102.1	107.5	106.11	107.95	106.74	107.58	105.96	102.72	103.76	102.95	106.65
100.24	109.85	107.11	110.47	107.64	103.99	105.83	110.66	106.91	108.56	108.5	106.74	104.71	107.88	107.55	107.91	102.53	105.92	105.7	108.58	106.46	106.72	106.29	106.61	104.27	107.36	105.5	108.08	104.44	106.29	108.21	109.67	106.69	101.37	109.54	110.04	108.27	110.17	107.61	107.1	106.92	102.42	106.46	105.23	109.74	108.78	102.88	106.96	105.6	102.49
109.6	106.07	107.01	105.92	108.51	106.79	102.07	108.98	104.77	106.87	105.67	108.53	106.16	103.97	105.86	106.93	106.73	109.47	108.76	106.54	107.45	107.43	105.01	104.11	108.66	104.38	105.86	107.75	104.39	106.64	111	105.76	104.64	107.39	108.95	106.38	103.37	104.88	108.95	103.85	109.83	109.08	104.42	108.93	102.82	104.56	103.92	107.71	108.03	103.32
107.45	105.6	106.03	108.34	107.4	103.71	104.78	106.74	112.28	103.12	104.94	102.99	109.18	106.02	103.34	105.11	104.01	108.42	102.86	105.81	105.88	102.53	102.73	103.53	105.67	106.81	103.46	106.16	105.82	108.24	103.23	104.95	107.45	105.94	103.58	106.5	105.88	104.24	102.57	101.06	102.92	103.93	103.68	105.3	107.66	106.66	104.89	106.36	109.58	104.51
110.18	106.67	108.47	108.85	105.55	109.75	112.66	107.54	106.86	101.9	102.66	109.94	107.29	107.88	109.02	110.77	106.14	108.31	103.36	102.83	107.85	112.43	108.63	107.23	107.83	110.37	107.72	109.15	110.05	103.38	110.42	107.69	109.7	109.92	108.64	107.94	104.78	108	111.14	104.83	104.05	106.91	104.12	108.72	107.53	103.01	102.17	107.77	108.63	108.84
105.96	105.23	102.38	103.27	102.9	109.56	101.58	106.41	106.1	104.72	106.54	109.79	107.02	107.11	104.47	108.35	105.31	109.43	106.11	104.41	108.15	105.52	103	108.57	105.88	105.87	112.92	105.85	105.41	107.95	102.84	109.03	109.5	104.47	111.44	104.17	104.66	108.33	104.89	105.61	105.69	107.31	106.96	104.83	104.19	108.02	107.63	105.17	102.9	102.38
109.75	109.7	112.8	107.67	106.32	103.86	107.05	106.11	108.26	106.87	107.2	108.49	111.27	109.57	106.08	109.67	106.72	107.59	107.81	110.24	106.07	110.72	107.58	110.97	110.31	105.38	111.37	107.8	109.92	104.09	109.9	109.85	105.66	111.34	107.15	110.62	107.54	107.18	104.19	106.69	102.97	106.22	108.19	105.56	106.12	108.35	112.53	105.98	107.76	109.97
104.26	105.32	105.65	110.05	104.45	105.33	107.65	106.18	105.55	108.46	107.12	104.9	106.97	111.62	109.64	104.13	112.6	108.13	103.76	106.06	112.31	104.92	106.02	102.22	101.24	106.48	109.32	110.66	104.84	106.85	105.23	106.81	102.87	110.59	104.95	106.24	107.5	105.35	109.7	107.55	106.99	106.36	108.28	105.27	105.4	106.38	106.89	113.75	103.45	104.5
104.72	102.48	105.51	104.69	107.16	103.56	105.6	105	106.49	102.1	105.93	105.32	105.52	109.08	109.56	104.41	106.85	104.43	111.23	108.01	106.28	103.98	107.68	105.53	104.38	101.84	107.18	101.23	105.22	102.1	106.34	104.6	106.41	103.27	104.55	102.49	104.36	105.64	108.15	106.67	103.37	106.98	105.59	104.36	105.23	105.55	108.1	105.05	102.55	104.53
108.27	108.87	104.18	109.05	109.78	105.55	104.88	109.91	113.79	111.36	110.9	106.39	108.5	109.64	111.71	106.68	107.56	109.06	107.17	104.22	106.97	106.29	109.47	106.45	107.24	108.17	108.32	106.48	106.89	112.15	109.07	110.25	110.7	111.11	107.71	115.73	108.48	107.64	110.22	107.43	110.8	107.64	105.45	104.86	106.22	108.19	114.01	108.82	109.92	111.3
100.91	99.638	98.933	108.05	99.569	101.35	99.4	96.477	100.66	98.468	103.65	102.23	103.86	99.099	103.96	102.32	101.14	98.777	104.11	101.7	103.98	101.33	96.678	100.51	102.87	99.724	97.579	100.31	99.054	102.01	100.62	97.927	101.01	98.769	103.67	102.72	98.933	100.3	100.52	99.929	98.827	100.86	104.68	95.417	101.53	98.619	103.56	103.48	103.33	102.38
99.376	101.19	99.356	101.88	104.28	102.43	102.38	98.139	98.019	101.25	101.24	99.423	100.16	102.41	96.19	103.45	100.58	101.34	99.619	100.35	101.01	95.843	98.756	100.21	100.67	99.321	100.09	105.68	99.581	97.241	103.29	99.525	99.404	96.831	98.376	105.46	100.15	100.53	98.834	102.3	100.61	102.59	100.84	94.195	105.19	99.479	102.27	104.65	99.921	100.2
111.85	109.83	106.79	110.09	108.18	114.38	111.95	105.42	107.6	111.05	109.69	105.79	112.14	105.48	114.77	111.81	109.69	112.25	108.78	113.64	109.34	112.92	112.33	109.29	113.52	111.05	110.35	109.66	109.62	110.46	111.2	111.34	105.1	112.77	111.36	110.08	112.2	107.44	107.35	104.55	112.04	112.93	109.17	106.33	109.07	107.31	107.85	110.53	110.71	111.77
106.57	104.8	103.83	107.9	109.12	108.79	111.02	109.57	107.96	105.06	109.27	106.47	108.94	108.31	110.29	105.49	106.83	104.43	110.61	112.08	108.83	106.34	106.53	108.36	114.79	108.7	109.21	108	106.96	111.89	106.64	109.07	110.04	108.3	110.31	109.15	109.21	109.46	109.53	110.62	107.37	107.49	108.22	109.81	110.09	110.1	107.9	106.48	109.83	107.7
105.53	99.719	103.22	99.707	101.11	98.633	102.88	101.39	99.388	99.482	99.951	97.753	101.58	98.986	101.52	97.467	104.38	97.206	102.98	98.885	101.02	103.83	101.33	103.77	94.933	101.74	102.62	100.57	100.8	100.44	100.75	98.064	101.93	97.958	103.11	100.91	101.71	99.805	96.203	102.31	98.88	96.035	100.54	101.25	101.55	100.75	97.209	99.534	101.14	100.97
105.2	110.39	106.29	111.12	108.64	106.11	112.62	106.24	109.32	110.9	106.57	108.38	105.14	103.18	107	109.39	107.16	111.78	110.85	110.66	106.93	109.97	110.33	105.71	109.35	107.5	110.47	109.13	112.99	106.09	108.67	110.8	104.88	111.06	108.98	108.44	106.58	109.25	107.64	107.81	108.86	106.93	106.33	109.35	108.03	110.12	107.51	109.98	108	106.4
101.1	101.34	98.051	96.595	99.899	98.771	95.342	102.54	99.723	98.698	102.05	97.513	97.017	102.25	99.424	98.09	99.102	98.992	99.734	101.04	97.424	96.809	98.57	99.004	99.889	95.641	98.599	99.2	102.12	100.82	98.075	100.79	99.931	97.827	100.37	101.55	98.644	99.577	101.44	97.507	95.836	103.4	101.89	99.398	97.623	100.95	100.11	103.4	97.866	99.145
100.65	104.26	103.23	99.297	98.374	103.23	101.92	99.081	97.559	100.75	99.164	99.116	99.478	104.69	102.68	98.398	98.171	99.944	100.09	100.11	102.14	104.43	100.01	95.982	96.965	104.08	97.69	100.19	99.38	102.86	99.952	97.68	98.794	95.85	100.42	99.176	104.93	95.993	103.93	97.218	93.634	101.07	98.609	104.3	99.268	100.62	102.71	98.83	101.45	96.763
109.95	111.45	110.06	111.43	108.77	113.38	109.59	111.59	105.04	112.11	111.82	107.67	115.9	110.84	111.45	114.17	111	109.12	116.98	112.43	110.74	108.74	109.01	115.01	112	110.26	110.76	112.24	111.17	108.79	113.65	110.64	108.83	108.95	108.71	109.44	111.59	117.56	113.59	113.1	111.46	113.28	110.52	107.63	112.54	110.4	109.84	109.15	108.98	102.64
108.31	107.4	103.36	105.55	103.63	104.11	107.26	104.28	105.12	100.38	105.44	109.18	101.67	107.69	100.24	100.6	104.49	106.82	103.68	102.72	102.55	109.11	107.45	102.46	106.37	109.1	107.03	106.07	107.66	108.73	111.65	104.96	103.64	106.44	101.58	105.16	101.87	106.01	105.28	105.9	104.48	108.9	102.92	105.18	106.52	110.17	104.8	106.43	107.92	109.23
108.93	109.38	108.87	109.15	108.37	108.28	105.62	108.61	104.15	107.72	108.74	108.52	105.28	108.4	105.5	105.7	108.85	111.93	109.82	109.32	111.73	108.75	109.08	107.49	110.74	105.93	106.17	102.04	113.63	106.1	108.32	115.39	107.09	104.43	107.33	105.96	111	107.87	108.54	109.44	110.45	105.25	112.49	110.76	110.94	107.52	108.37	106.31	105.38	105.04
109.45	104.07	107.34	106.21	107.37	103.41	109.68	104.18	108.84	108.18	110.78	108.78	106.24	110.65	105.93	107.43	105.76	107.16	107.25	106.87	110.97	105.7	111.34	108.96	110.44	112.66	108.22	105.23	106.44	102.8	103.71	106.35	108.07	106.64	110.73	107.22	103.77	107.07	111.53	109.13	111.02	109.6	107.89	105.03	108.71	108.24	106.29	104.91	103.16	107.83
104.13	109.83	105.79	103.52	110.2	109.58	111.39	108.94	109.25	110.47	110.43	106.36	103.62	107.58	107.48	108.07	110.98	103.09	103.32	114.59	109.23	107.38	111.45	107.44	108.97	109.3	108.27	108.15	104.81	108.87	111.3	109.38	108.13	115.37	106.91	106.46	105.7	107.73	107.78	103.47	109.61	108.73	110.07	111.63	108.41	108.21	107.69	110.1	110.37	108.57
103.5	107.89	106.94	110.24	102.71	106.6	110.41	108.82	110.51	106.22	103.81	109.98	110.71	106.1	110	107.93	109.49	109.48	103.5	108.3	108.14	107.45	112.51	102.73	106.65	106.27	108.15	107.81	104.61	108.54	105.68	105.46	109.45	107.97	109.74	109.29	107.48	106.39	108.87	111.33	106.4	106.84	102.88	106.89	104.88	107.88	105.6	109.25	109.11	105.46
105.7	98.93	100.38	105.5	100.81	100.73	101.3	98.61	99.445	101.53	101.84	100.6	102.95	103.65	98.154	101.14	101.64	100.96	99.908	99.317	102.49	101.8	100.1	101.29	102.11	100.11	96.187	99.688	102.14	102.39	101.93	99.942	98.986	96.54	101.8	98.302	104.05	104.96	103.37	97.477	99.62	101.81	100.91	103.68	98.726	99.537	103.16	99.63	99.737	102.36
106.31	103.39	102.14	109.24	107.39	102.6	106.04	108.19	104.59	105.92	103.6	107.41	105.36	106.45	102.13	106.35	107.4	105.06	105.31	113.17	106.23	106.65	105.8	102.9	108.76	108.09	105.31	104.98	109.63	104.13	105.13	104.93	104.87	105.89	102.12	100.71	107.76	103	104.27	105.87	102.34	100.93	100.65	106.72	109.42	103.63	104.47	108.56	105.01	106.58
101.04	101.27	96.674	99.07	98.735	101.86	100.13	99.013	94.266	100.29	101.06	90.319	97.61	98.983	98.334	95.498	100.18	98.321	99.467	97.536	99.446	94.679	97.958	97.737	97.61	98.17	99.98	99.418	94.508	93.528	94.115	91.698	94.403	99.155	100.91	102.12	99.253	101.04	100.61	94.142	98.69	93.456	100.52	96.342	101.07	93.596	99.987	100.41	99.471	99.359
105.9	103.2	109.66	107.49	106.09	106.62	101.9	109.12	106.11	107.56	103.04	107.8	110.1	109.31	107.35	108.98	104.84	108.5	109.38	103.5	107.88	105.31	107.44	105.26	101.81	106.08	105.98	101.98	111.7	105.24	103.77	105.48	102.89	111.65	109.54	109.28	107.39	102.38	103.77	104.58	107.73	104.89	106.34	105.55	103.94	104.2	103.41	107.48	106.01	105.69
103.59	104.53	102.34	100.99	100.4	104.42	103.5	100.44	106.56	100.58	100.84	104.09	105.17	104.69	105.07	108.78	104.36	102.66	103.67	101.15	102.82	105.8	100.33	101.53	105.75	105.27	103.81	101.79	106.46	104.18	103.16	103.68	105.45	97.815	100.72	104.7	103.15	104.37	101.79	105.05	101.5	98.941	101.87	103.3	103.92	101.76	104.36	104.08	106.03	100.65
110.38	104.99	110.61	107.91	108.12	111.79	111.44	108.42	109.92	113.12	107.83	110.48	105.96	111.59	103.21	106.08	108.16	111.8	111.19	110.84	108.96	104.49	109.53	108.86	109.35	108.12	110.65	107.54	107.47	106.91	107.32	107.56	106.87	107.93	105.61	110.38	109.05	104.81	107.51	108.49	107.31	109.68	106.78	106.18	105.57	108.72	112.86	106.99	107.71	105.64
105.85	108.13	110.78	106.3	107.04	101.84	105.52	109.21	110.01	107.89	105.14	108.47	108.69	109.03	108.76	103.43	107.81	111.61	106.97	108.34	105.83	104.95	106.81	107.48	109.16	110.88	103.7	107.2	106.07	108.95	109.32	103.37	106.75	107.88	104.64	108.21	103.83	108.99	107.95	106	108.21	106.39	109.46	109.47	106.68	102.77	105.69	104.21	110.17	105.79
108.98	103.29	109.02	103.56	109.45	104.33	106.77	104.36	106.08	105.62	103.01	102.04	107.81	104.4	104.4	108.49	105.24	107.34	103.16	106.69	101.31	107.04	106.2	103.74	103.06	108.18	106.63	108.2	104.38	106.61	103.85	103.65	107.58	107.61	108.96	103.43	103.7	105.24	105.6	103.42	104.63	99.812	108.21	103.23	103.64	107.35	108.66	104.21	110.08	110.15
108.78	104.54	104.71	104.93	102.57	108.06	108.86	107.63	101.82	112.14	108.98	106.27	107.72	107.04	104.5	110.28	109.69	105.46	107.52	107.75	107.18	109.14	105.73	107.55	108.14	105.99	105.09	105.63	108.56	106.14	111.95	102.73	108.14	103.64	110.96	104.04	106.92	109.15	108.04	106.12	103.07	103.72	105.66	105.9	106.69	105.1	104.94	111.44	105.48	104.34
108.17	108.15	109.13	111	106.91	104.86	104.68	109.07	107.31	106.04	103.23	110.12	102.95	106.49	108.01	111.47	110.44	108.32	109.44	106.15	110.45	108.43	108.18	107.75	105.35	109.31	104.77	111.01	107.11	109.74	108.55	107.82	103.16	109.04	108.22	106.38	107.1	110.6	104.46	103.68	105.17	108.43	104.73	108.57	108.8	110.39	108.94	107.59	110	108.5
110.28	111.21	107.73	106.38	109.2	111.71	107.51	103.78	108.73	107.54	107.81	109.97	109.16	107.73	104.03	110.95	109.01	106.24	110.48	107.27	106.84	109.5	106.78	110.05	108.13	108.27	106.14	109.12	104.22	108.72	109.45	110.21	111.27	105.09	105.57	109.11	110.13	107.13	109.57	106	102.48	109.13	109.61	108.05	105.41	107.54	109.55	112.19	105.29	107.13
113.92	110.7	111.32	107.68	111.85	107.06	107.2	110.18	107.6	109.09	114.75	109.66	109.85	108.87	109.21	107.87	109.97	108.61	115.28	116.15	111	109.64	108.72	108.46	110.4	109.39	110.03	114.44	115	105.66	114.25	107.04	108.14	107.66	110.21	112.88	111.77	110.43	109.78	106.65	110.29	110.73	115.78	110.09	111.65	106.1	110.42	110.64	112.18	108.69
97.535	98.409	101.3	100.36	100.07	96.901	93.917	97.558	95.952	102.26	100.43	99.023	96.806	94.82	100.76	101.63	98.239	100.43	97.687	99.242	99.709	99.469	96.326	98.833	97.171	100.72	97.125	97.145	99.902	98.073	96.243	100.91	96.702	97.295	95.91	99.152	99.247	101.93	97.054	96.638	98.503	101.53	100.89	98.616	102.07	100.28	102.41	96.286	101.93	98.877
101.71	102.56	104.37	109.99	104.21	104.85	106.44	105.96	102.38	104.83	106.68	98.206	108.85	103.12	106.83	109.2	107.11	105.26	104.63	106.87	102.14	103.65	109.68	103.06	107.71	103.13	106.61	107.61	108.33	106.2	106.29	106.36	106.16	101.69	105.89	105.45	105.39	105.76	107.92	106.31	104.99	102.26	106.54	105.47	106.89	102.54	111.29	104.08	105.08	108.85
108.99	110.53	113.74	112.72	109.6	108.23	112.18	108.24	105.75	106.25	111.32	109.72	110.45	105.92	108.74	111.74	106.9	109.26	112.23	108.59	108.91	109.64	111.83	109.78	106.88	105.93	108.74	101.06	110.2	107.85	110.52	106.79	105.49	106.79	108.95	106.59	108.75	109.45	109.5	110.42	103.74	107.11	105.66	108.22	110.07	109.94	110.19	108.82	105.64	105.13
97.134	101.37	97.922	96.12	96.019	95.558	96.865	100.05	99.399	98.498	98.102	99.541	100.42	99.855	98.163	103.89	98.857	95.019	96.371	99.288	97.028	97.556	98.738	97.071	94.03	96.392	98.897	100.51	96.014	97.058	91.2	99.656	97.409	96.286	95.597	96.687	98.805	94.885	99.791	101.08	99.09	100.87	97.348	96.294	93.411	99.512	95.396	95.5	101.68	95.483
101.12	101.68	106.92	106.48	104.53	105.48	106.61	100.46	108.64	109.3	103.35	103.86	106.54	102.76	107.55	107.12	103.02	107.74	107.02	105.57	110.6	110.7	108	103.1	104.79	107.56	109.16	114.01	104.18	107.42	107.79	107.88	103	105.71	106.47	106.39	104.5	109.24	106.55	103.56	101.47	105.94	103.05	107.1	106.87	108.25	107.09	105.43	108.32	105.24
101.42	102.51	100.16	100.95	106.84	99.188	99.63	102.65	101.41	101.07	102.66	104.44	101.77	103.68	99.229	102.21	96.702	100.32	102.31	101.16	100.78	100.9	97.516	98.002	97.792	101.23	98.584	103.51	104.71	103.85	104.22	103.08	94.7	98.695	102.82	106.6	97.954	101.87	100.33	102.84	104.02	101.4	106.21	102.22	105.24	100.07	104.82	98.233	104.35	101.86
101.94	101.78	102.85	98.971	99.252	102.03	100.32	100.87	99.551	102.04	105.1	101.93	100.11	100.34	101.03	103.22	98.913	96.351	101.05	100.07	97.387	101.42	102.59	103.85	104.95	101.05	101.15	102.68	101.53	101.24	102.59	99.369	103.66	97.993	97.894	102.84	99.53	100.3	103.83	102.41	103.04	100.62	102.62	100.03	99.302	101.72	98.215	100.09	102.16	104.86
109.3	111.13	106.36	103.38	110.04	107.62	108.65	107.03	107.89	103.83	106.33	106.51	101.69	108.04	107.59	108.14	104.5	106.3	107.81	105.99	104.52	107.74	109.47	108.76	111.83	108.24	105.87	109.86	108.91	106.29	105.99	109.62	107.1	105.3	109.74	107.65	108.17	109.36	106.14	112.15	104.99	107.84	107.91	107.04	107.41	109.4	105.25	110.78	106.02	107.28
107.04	105.29	105.81	106.76	106.46	103.93	104.87	103.16	109.47	102.92	104.87	104.59	105.7	105.36	107.54	104.44	106.2	102.25	102.56	102.25	105.47	105.73	104.15	103.39	102.19	109.56	107.34	100.36	106.06	105.91	103.28	106.36	109.26	107.93	104.03	106.79	108.18	104.84	105.37	105.49	104.48	100.76	104.99	108.09	104.18	103.58	102.34	106.6	107.87	105.85
110.72	107.33	108.91	107.55	102.15	108.42	104.22	104.66	104.21	104.96	100.26	105.43	105.29	104.19	105.86	104.06	107.85	104.5	106.73	104.59	110.04	104.42	105	104.81	105.41	106.05	106.82	107.74	109.29	105.77	108.67	101.68	105.6	106.66	104.56	102.18	105.28	104.57	106.5	105.35	109.27	105.95	107.81	107.17	109.52	106.33	102.97	109.35	108.15	109.13
109.27	107.3	106.8	107.3	109.59	105.99	109.75	107.01	108.03	108.16	106.8	104.68	106.67	106.77	103.97	105.81	106.7	110.34	107.89	106.72	105.05	109.29	111.76	107.76	108.34	109.28	109.61	108.9	107.35	105.83	105.35	105.06	105.75	108.64	105.73	109.72	105.22	106.92	111.06	104.41	107.93	108	110.33	105.49	106.53	109.52	107.68	109.08	109.51	103.21
100.19	101.94	98.733	97.493	103.46	98.24	101.25	98.801	102.57	103.38	95.072	101.51	98.667	98.991	103.31	101.25	102.65	100.55	99.479	104.59	101.6	102.11	101.12	100.37	102.17	97.997	103.84	98.189	96.36	100.7	101.44	101.84	101.13	99.378	98.524	103.01	98.044	99.92	96.319	101.53	103.03	100.15	105.17	97.95	98.851	97.421	104.16	99.317	101.71	99.906
108.58	104.82	111.67	102.05	106.33	106.75	107.17	107.84	102.58	105.81	109.58	107.24	105.99	102.71	106.67	109.21	101.65	103.88	104.49	103	105.32	103.38	107.8	104.23	105.5	104.85	104.4	107.15	107.56	110.22	106.31	110.39	107.13	107.35	108.06	108.37	106.09	107	104.28	105.42	107.22	102.74	108.59	107.35	104.67	107.45	106.45	110.28	107.39	102.15
106.66	104.36	109.28	105.77	109.96	107.39	109.44	105.44	103.92	103.73	108.26	107.52	102.59	104.57	99.986	104.48	110.37	103.6	107.5	106.7	108.05	99.716	105.73	107.82	105.95	106.27	105.04	105.83	106.9	104.77	108.78	104.99	106.28	105.3	103.71	103.31	105.84	105.5	105.68	108.21	107.66	104.23	108.5	101.56	105.48	104.26	105.41	100.58	104.82	106.8
104.24	110.67	106.47	106.94	106.25	103.19	106.12	104.79	107.02	104.18	109.49	104.97	107.08	108.16	102.83	108.49	107.55	106.24	106.56	102.77	105.88	102.91	104.33	108.84	104.46	105.89	107.57	108.68	106.52	103.95	109.52	107.05	103.97	109.05	109.73	104.45	109.42	107.38	105.12	104.37	107.65	112.25	107.93	106.3	98.916	111.79	103.32	107.74	103.26	105.01
103.22	105.52	105.54	106.42	111.43	106.5	104.77	107.76	107.44	111.29	105.89	108.28	104.5	108.16	108.88	104.76	104.79	103.19	109.18	108.75	104.76	110	107.38	110.25	107.67	105.58	108.77	104.23	107.14	108.19	106	106.41	106.56	105.31	108.55	104.67	103.88	105.07	103.33	108.17	105.78	104.57	104.73	108.64	103.66	108.38	108.8	106.68	105.07	107.81
111.51	109.78	105.71	108.7	107.15	103.7	107.02	107.68	109.23	111.54	108.58	107.41	109.56	111.03	106.57	107.35	108.29	107.23	106.11	111.28	112.02	106.4	111.87	107.64	105.18	111.84	109.72	109.09	106.8	107.75	106.01	106.21	108.14	115.29	108.09	110.68	107.73	109.65	112.84	110.56	107.61	109.11	107.99	104.98	101.39	111.82	106.08	108.27	109.5	108.04
110.3	115.3	110.6	112.72	110.04	114.86	112.12	112.26	111.19	110.16	111.27	111.06	109.45	114.53	110.58	109.66	112.94	111.96	110.68	111.06	111.84	108.81	110.64	114.22	111.33	111.68	107.91	113.18	112.87	110.48	110.29	113.32	110.71	112.49	108.4	111.18	107.7	109.66	113.11	106.68	110.09	110.76	110.58	114.08	111.99	110.77	110.06	111.32	110.65	108.49
104.55	107.3	105.16	104.29	107.11	105.86	107.12	106.24	107.26	103.7	107.79	102.37	106.85	108.47	100.77	103.08	104.71	103.46	104.58	107.3	112.47	102.67	102.97	105.3	103.09	110.61	109.36	103.94	103.86	108.51	103.35	102.94	106.34	107.03	107.73	110.31	106.39	102.18	107.9	105.61	103.92	106.89	105.71	103.19	104.98	107.09	107.4	107.86	103.01	106.51
110.63	108.9	107.4	108.48	112.55	108.9	107.97	108.75	107.09	110.31	113.32	110.99	109.5	106.98	106.13	106.57	108.81	108.97	111.23	113.24	108.42	102.39	103.3	106.91	107.2	113.17	105.98	110.01	109.46	109.03	109	105.48	111.5	103.16	105.94	107.38	110.94	106.72	107.17	108.45	107.59	105.93	107.77	104.69	105.96	110.48	110.16	108.67	111.04	106.33
104.94	106.79	107.1	105.68	103.72	111.27	106.67	109.43	109.35	104.1	103.89	106.62	102.93	106.08	106.52	103.8	105.04	109.07	105.61	104	105.15	107.11	107.53	106.78	108.96	108.47	104.43	105.21	104.91	103.75	105.6	107.24	103.56	104.87	103.85	109.05	105.44	101.33	108.29	106.41	103.53	105.27	103.18	106.43	107.08	104.74	106.51	104.56	105.38	106.28
108.38	110.37	106.49	105.91	110.16	102.63	104.76	107.79	107.35	114.95	107.69	105.08	112.6	107.9	107.72	111.4	106.4	109.11	108.57	106.93	108.09	107.12	103.31	104.65	109.09	109.24	109.27	109.63	103.45	108.56	108.54	106.39	110.04	111.54	107.4	106.98	102.66	113.86	109.51	106.68	108.87	107.57	107.76	106.97	107.1	109.33	104.96	110.98	107.65	107.42
105.23	103.72	105.58	107.04	103.33	106.62	106.06	107.95	108.17	105.08	106.05	102.25	104.05	108.17	106.38	104.32	110.53	104.74	107.03	99.424	108.86	102.65	109.48	104.49	104.03	105.14	107.38	106.11	105.68	103.67	100.83	106.02	108.99	109.58	108.07	107.3	100.32	100.48	104.98	104.59	104.73	102.68	102.27	105.49	107.65	103.66	107.87	110.88	106.38	103.46
107.85	106.79	106.04	108.05	110.51	106.57	106.42	104.53	108.08	103.61	109.02	106.34	102.35	108.52	103.8	105.75	104.57	102.66	100.84	105.3	109.58	105.33	106.7	106.03	107.75	107.79	104.26	104.51	105.41	107.04	110.13	108.96	107.99	105.73	104.86	105.79	109.42	110.35	106.73	103.11	110.34	104.97	103.81	100.58	105.72	104.28	104.41	101.02	102.51	102.46
112.46	107.61	103.69	106.32	103.02	108.09	104.84	108.41	106.17	103.14	106.28	105.22	107.76	103.74	108.43	108.64	109.74	104.68	107.13	105.26	108.47	108.7	106.02	104.65	103.19	105.14	103.97	108.64	108.26	107.33	111.13	105.73	102.04	107.66	103.59	111.01	106.56	105.09	104.15	105.75	105.59	104.01	105.9	107.61	104.78	101.89	107.51	105.56	105.15	108.16
102.64	103.34	103.49	106.5	104	108.42	106.92	106.43	103.53	105.08	104.37	104.99	106.06	101.23	107.43	108.11	106.9	107.99	101.74	108.34	103.61	99.151	105.83	104.63	106.24	105.92	106.05	104.99	103.22	111.62	103.74	102.32	110.15	104.96	102.28	106.34	105.91	107.12	107	102.18	108.09	106.68	106.71	100.51	106.6	107.11	101.99	104.49	105.3	101.26
102.44	102.96	104.5	99.537	104.07	107.01	106.92	104.77	105.44	106.26	107.51	110.86	103.92	102.55	101.61	103.59	109.05	104.28	105.07	107.46	105.85	102.81	103.28	109.06	106.1	105.3	108.07	105	106.69	108.04	101.04	107.25	104.14	107.19	104.15	102.8	108.6	106.97	107.73	102	105.88	105.72	102.85	106.11	105.98	107.34	105.01	108.04	106.98	108.15
106.85	106.84	106.3	104.97	106.15	108.69	109.48	110.43	107.76	103.57	109.66	104.43	107.99	112.34	110.15	107.85	112.86	108	106.15	108.82	113.17	108.81	110.89	109.06	113.96	109.84	108.38	112.42	105.44	106.59	106.32	108.91	109.07	109.3	107.05	107.56	111.38	107.74	110.51	110.51	106.49	104.86	109.55	100.24	107.39	110.33	113.17	111.98	109.25	109.9
108.43	110.43	108.24	107.76	107.82	110.41	103.35	106.72	108.98	111.55	109.03	106.23	106.19	106.74	109.02	110.75	106.71	108.13	107.25	108.88	112.88	103.49	112.36	112.46	111.52	108.01	106.23	106.33	107.25	101.93	110.28	105.61	108.67	108.74	109.01	105.83	107.65	107.15	110.2	109.57	105.66	106.83	106.03	112.38	108.97	113.57	108.47	100.55	105.83	105.59
103.44	110.12	108.49	107.13	108.92	107.85	105.1	107.69	108.4	107.7	110.74	103.98	105.52	109.54	108.97	104.23	107.02	107.11	104.18	107.96	104.79	107.51	109.01	108.61	107.72	101.83	108.28	109.34	107.33	108.17	103.2	108.29	106.61	105.19	103.93	106.69	107	107.09	105.9	108.17	107.28	107.13	104.49	109.66	103.9	106.28	107.43	102.95	108.86	105.55
99.95	106.66	105.74	107.43	104.09	105.29	105.95	104.31	106.93	102.27	104.19	109.4	108.36	109.19	103.11	106.04	110.26	101.11	101.28	104.54	102.83	108.49	103.95	103.87	106.95	105.4	102.94	105.81	109.53	107.09	103.71	104.28	107.89	107.42	107.33	107.3	108.75	106.05	103.61	103.98	107.59	109.47	102.38	106.52	107.55	107.36	103.46	104.4	108.69	105.9
105.58	106.83	106.31	105.29	107.55	106.71	109.99	107.12	101.77	110.28	105.42	105.03	104.79	107.68	110.37	103.33	102.36	109.88	105.03	105.5	104.13	103.97	104.12	110.91	105.37	107.81	104.6	104.23	105.23	105.22	106.59	109.36	109.15	104.87	103.27	108.59	104.24	103.48	108.07	106.21	104.53	107.04	103.39	104.93	102.16	105.76	107.88	106.23	102.74	104.94
106.15	107.31	108.18	107.05	109.19	107.1	106.32	108.15	109.38	108.92	107.93	108.43	107.34	103.57	104.14	104.29	105.42	104.49	104.85	106.81	101.74	102.53	108.71	98.551	106.78	105.57	106.43	105.1	103.74	105.16	105.39	106.45	106.56	105.41	105.39	107.9	105.4	108.82	105.56	106.61	102.06	110.16	107.02	105.84	107.17	107.51	102.26	107.24	104.16	104.03
105.23	106.29	103.33	104.68	103.47	109.29	107.18	110.96	105.96	110.63	103.65	107.07	109.38	107.45	109.63	106.87	110.53	109.16	107.01	109.85	103.83	102.58	107.41	107.81	109.48	103.67	105.81	109.17	102.37	103.4	104.22	106.89	105.25	106.85	106.52	106.14	107.54	104.02	109.15	107.71	108.48	108.55	105.24	105.67	104.71	104.22	107.53	110.67	107.03	106.49
100.73	101.41	101.16	96.667	98.018	98.64	101.18	97.61	97.978	95.874	97.52	96.777	98.547	94.781	96.059	97.971	98.191	97.072	99.474	97.785	98.373	100.02	103.23	100.22	101.91	96.47	96.58	96.803	95.297	99.083	98.504	98.743	98.495	94.201	95.874	97.132	101.11	97.262	97.776	95.246	95.385	102.89	94.206	100.44	99.724	99.437	99.06	96.409	97.97	100.75
98.686	100.1	102.21	96.295	96.28	94.72	99.648	98.214	98.891	95.091	99.454	100.45	97.429	101.37	99.365	100.41	100.21	99.13	99.787	102.29	95.24	95.567	102.73	97.55	99.053	100.25	100.86	103.28	98.198	99.022	102.06	99.018	96.594	101.64	98.771	101.86	100.07	96.837	99.291	99.32	97.454	101.87	96.517	98.121	97.924	92.126	98.014	101.86	99.073	95.408
105.57	106.6	107.33	105.38	105.46	104.98	107.76	104.58	107.63	105.73	107.37	107.53	104.39	104.88	104.99	105.33	105.24	106.7	106.86	104.03	105.39	108.06	108.59	107.82	106.23	103.93	105.89	104.24	101.46	103.94	106.63	105.36	106.95	105.84	106.02	103.31	107.94	109.33	110.17	109.62	109.88	102.09	106.34	105.46	106.56	105.15	102.97	108	102.41	104.77
109.23	107.8	105.05	105.26	106.64	108.69	107.77	104.24	105.11	104.82	108.65	104.29	106.83	105.38	106.62	107.15	107.61	105.16	102.06	110.52	107.89	107.34	109.43	104.15	105.59	104.84	109.99	108.75	104.82	105.02	105.64	109.47	108.48	105.58	108.67	105.95	105.28	104.84	109.32	109.01	104	106.23	105.66	105.1	108.29	108.79	104.64	105.11	104.42	103.61
92.862	96.032	94.198	98.82	98.503	97.199	96.148	101.57	100.24	97.863	93.708	101.3	100.75	99.733	93.597	100.35	94.467	98.67	98.907	99.76	98.513	100.16	98.151	100.75	101.43	97.592	96.692	101.84	104.01	101.87	94.063	95.233	100.62	96.298	98.212	98.525	96.908	94.289	99.589	98.971	94.563	96.097	96.977	95.175	96.803	98.929	96.755	99.986	99.914	93.877
105.66	100.66	106.94	104.39	107.45	106.85	108.38	109.63	103.23	108.81	107.78	108.54	107.72	111.06	110.06	107.83	105.52	110.61	104.56	108.94	103.12	104.28	101.25	105.24	102.67	102.8	102.12	105.57	104.66	106.2	102.64	102.88	105.85	104.87	104.12	107.55	102.98	110.1	103.97	105.06	106.24	106.19	100.17	105.74	103.9	101.4	104.09	113.43	104.01	102.47
106.78	105.1	105.47	108.18	112.22	113.09	107.18	105.72	107.93	107.17	108.38	110.95	108.7	106.53	110.14	107.84	107.63	107.49	106.47	106.87	106.16	104.94	106.81	105.54	107.02	110.75	104.79	107.42	107.24	107.59	99.328	112.73	107.28	109.01	106.36	107.38	106.33	108.11	105.48	109.2	110.43	107.04	108.03	109.29	109.5	107.13	109.15	109.61	109.62	109.14
111.34	108	110.39	112.67	107.41	105.81	110.89	111.09	109.92	113.6	109.74	107.03	110.72	105.19	110.27	111.75	108.28	109.67	111.12	108.29	111.22	109.28	111.67	108.71	108.21	113.19	112.18	109.04	107.86	111.6	108.72	108.75	111.12	107.37	111.01	111.35	113.93	105.02	112.84	109.11	105.69	110.78	110.98	110.19	111.6	108.41	109.68	111.92	107.57	108.6
95.916	98.664	97.296	94.214	96.83	99.532	98.581	95.586	100.96	99.476	94.235	96.621	99.137	99.013	98.058	101.94	100.01	94.041	100.91	100.15	98.409	94.969	97.147	101.54	100.73	98.306	92.714	101.78	98.257	96.572	99.893	97.657	95.791	100.12	103.24	95.576	94.883	95.756	97.077	95.578	101.81	101.43	96.801	99.089	94.901	98.466	97.814	95.522	98.18	98.361
107.71	114.13	108.97	109.45	109.75	110.11	111.18	113.5	109.31	110.22	112.76	107.94	111.21	112.93	110.66	111.57	107.8	110.37	108.41	111.44	111.01	111.86	109.01	109.36	109.59	107.44	106.1	110.68	112.49	112.14	107.37	109.67	112.65	107.92	110.13	112.78	108.65	112.56	114.52	114.37	111.09	114.71	111.05	112.26	110.72	106.05	105.52	111.77	107.15	112.56
106.74	106.2	109.93	103.68	106.88	111.42	110.76	107.4	107.71	111.89	104.34	108.77	112.71	108.52	105.42	103.73	109.29	108.88	107.61	106.06	110.4	106.87	106.63	106.26	107.56	112.08	107.33	108.8	106.98	107.29	104.13	110.25	108.26	108.49	108.1	109.72	107.22	106.98	107.77	106.89	114	105.18	107.93	107.76	109.21	106.7	106.12	110.17	114	106.56
103.48	104.18	100.96	106.01	106.66	103.23	101.72	106.59	103.9	106.1	106.35	106.71	105.36	105.37	104.66	103.71	108.44	107.23	104.9	102.69	108.43	105.51	106.52	103.99	102.86	104.3	107.02	107.3	105.86	108.12	104.82	108.77	104.74	103.57	100.25	104.58	104.45	104.41	107.56	104.81	100.08	105.4	106.74	103.94	106.51	106.57	109.17	103.45	104.47	108.18
105.96	105.42	105.73	103	107.61	106.17	107.61	103.04	108.22	103.74	105.33	105.03	103.82	108.63	105.29	103.98	110.66	103.09	104.18	105.3	107.24	106.34	107.87	105.16	105.04	109.9	104.97	107	102.03	111.73	104.69	102.77	107.64	102.81	107.86	107.04	105.1	107.78	104.47	106.73	106.57	105.78	109.7	107.32	102.87	103.02	108.04	110.14	103.37	106.73
103.99	102.89	108.05	101.24	101.42	103.86	108.52	110.11	104.95	104.04	103.46	108.47	110.14	106.08	103.94	108.77	105.24	104.52	105.36	107.69	105.29	101.92	106.23	103.12	105.47	109.06	107.61	106.85	108.01	104.92	104.24	106.91	101.65	108.35	106.03	102.91	109.36	104.48	109.36	105.95	110.54	105.81	107.3	108.88	104.28	104.44	108.08	109.19	107.49	107.48
103.83	107.98	107.47	107.67	104.08	106.35	111.15	110.26	107	107.53	103.89	107.16	109.59	110.06	106.31	111.18	108.24	108.73	106.29	105.52	110.23	112.15	107.55	106.88	109.65	107.21	108.99	107.02	109.61	105.01	109.44	107.38	108.18	107.7	110.35	106.91	107.16	107.17	106.41	109.93	108.65	105.81	105.19	107.18	107.26	106.53	109.62	109.72	105.86	109.14
112.07	112.47	110.69	107.8	109.76	113.31	110.62	111.47	107.53	111.8	111.65	108.27	109	110.11	109.44	109.81	111.07	112.96	107.65	112.35	111.66	112.34	112.1	111.41	111.22	112.01	109.39	112.85	109.86	107.11	110.92	110.49	112.15	108.17	111.05	109.9	110.61	108.66	109.69	107.47	113.43	108.1	111.3	108.86	111.62	111	109.74	112.35	111.04	111.7
109.52	108.79	109.55	112.12	104.36	107.46	109.97	101.96	103.54	101.3	102.55	109.73	110.07	106.1	107.58	109.09	107.09	106.63	107.33	107.16	109.14	102.19	105.8	107.01	105.14	108.84	108.8	97.485	105.73	107.83	102.32	107.57	104.12	102.47	103.85	108.29	106.12	107.3	105.41	108.7	105.99	104.28	111.53	105.21	109.5	105.21	103.29	107.31	105.51	102.6
101.21	105.13	106.91	106.33	105.94	102.06	110.17	104.96	105.81	108.32	103.09	105.24	101.71	104	101.83	106.58	103.38	107.1	107.38	106.51	105.73	106.09	106.3	107.72	103.56	107.99	112.56	103.97	104.75	97.311	107.63	104.98	104.22	104.4	107.06	103.75	100.63	107.03	106.55	100.64	106.77	103.56	105.94	102.53	103.65	102.81	107.89	107.46	105.05	101.12
99.374	98.548	99.804	103.85	94.25	94.755	100.95	101.94	103.03	97.627	99.306	103.11	100.42	103.14	98.377	105.32	101.51	103.13	101.24	102.94	98.961	100.78	105.09	101.92	102.12	100.6	100.37	101.32	99.087	100.32	104.13	100.35	100.86	98.646	96.374	104.82	102.43	99.362	95.493	97.94	100.67	100.16	101.8	99.19	98.612	100.84	104.96	98.962	105.89	99.043
105.47	109.94	108.28	109.21	110.47	109.7	107.75	107.71	105.1	108.09	108.16	108.54	104.34	107.69	108.77	104.46	110.3	107.6	106.4	106.31	107.2	111.29	107.96	107.92	106.08	107.21	103.12	109.32	107.36	108.71	109.74	108.74	107.83	105.65	110.63	106.3	108.82	107.73	105.77	110.17	110.59	104.57	105.7	114.86	106.24	108.88	107.31	108.72	106.82	105.53
96.425	96.984	96.076	95.085	94.676	97.61	98.53	97.033	99.554	98.285	93.286	97.623	101.3	101.64	98.989	97.871	99.923	98.313	95.354	97.494	97.748	98.482	93.929	98.745	95.58	97.077	96.292	100.52	94.213	99.411	98.284	97.09	99.616	100.3	98.708	98.546	96.406	99.628	93.272	98.828	94.994	99.22	98.207	99.948	97.444	99.854	99.96	98.077	98.053	102.04
99.472	101.52	96.656	100.63	93.872	97.927	100.13	98.561	98.608	96.551	94.808	99.656	93.802	103.03	94.554	98.153	97.542	97.506	100.68	94.515	99.153	100.68	98.605	97.854	97.167	98.555	99.109	96.256	98.863	95.324	95.513	94.411	96.585	96.434	102.28	96.733	96.24	98.064	101.59	96.688	100.1	97.605	93.005	96.234	95.8	95.607	93.901	97.241	100.47	98.232
107.08	104.14	104.8	103.81	108.88	108.31	103.94	106.69	110.46	108.05	106.84	107.35	105.51	108.58	102.35	111.97	102.23	105.72	103.84	108.21	106.99	102.37	109.2	104.12	108.33	105.02	108.85	107.47	109.3	106.97	106.26	105.79	105.66	104.07	107.79	100.87	106.66	104.7	106.56	103.58	111.83	105.87	107.8	105.12	110.54	102.82	107.79	104.92	105	108.6
107.38	104.3	101.78	102.73	109.54	105.97	108.11	105.91	104.95	105.49	106.56	106.15	107.43	104.3	106.04	107.65	104.5	104.42	108.59	106.75	108.26	102.32	106.64	103.15	108.13	105.89	106.41	102.76	103.96	102.35	108.76	107.68	105.69	105.52	107.75	103.79	102.56	108.15	103.55	108.93	106.88	104.62	109.13	104.95	102.77	110.66	103.51	109.2	107.55	102.2
107.64	104.17	102.56	105.95	107.82	104.61	105.58	108.69	103.29	105.22	108.36	105.48	106.72	100.99	107.11	105.86	107.2	109.63	109.19	107.47	109.18	106.84	106.06	107.83	104.8	104.67	108.06	105.85	102.73	106.72	109.18	109.11	105.78	107.13	102.01	104.04	103.05	109.98	108.95	98.644	103.6	103.92	102.19	107.57	106.7	104.34	102.23	110.8	108.44	108.94
105.27	104.74	106.53	101.64	105.35	103.13	105.25	107.71	106.07	103.08	109.32	106.73	108.49	108.38	110.01	103.88	103.97	106.66	105.98	105.94	102.08	103.41	106.85	106.41	107.91	104.01	102.48	110.59	102.52	103.76	105.97	109.31	107.34	105.9	107.48	105.91	104.57	106.26	101.84	104.37	104.15	105.67	109.75	101.83	103.93	103.31	105.94	105.03	107.04	110.44
108.65	110.89	107.16	113.79	108.95	108.26	106.09	110.59	108.5	108.39	106.34	109.79	111.5	107.21	109.47	105.56	106.95	112.65	105.65	109.35	111.42	108.22	108.29	110.09	110.51	107.41	110.88	108.58	109.44	104.99	109.99	108.98	110.91	107.72	107.28	109.8	111.36	109.2	112.92	110.49	108.43	112.87	106.89	107.95	107.65	107.67	105.97	109.38	108.95	105.99
100.89	103.48	99.075	101.1	104.86	102.81	102.93	102.37	99.226	100.44	103.45	95.807	99.864	98.839	98.198	97.227	103.71	100.99	98.666	104.81	96.707	101.86	99.629	99.864	101.49	98.65	101.23	99.08	102.25	100.19	101.49	95.789	103.03	99.03	102.64	98.25	99.186	100.83	100.61	101.18	100.34	101.66	97.322	101.28	99.608	100.47	102.16	97.534	98.678	100.01
107.79	110.83	111.31	108.57	110.91	109.27	113.42	112.4	111.24	112.06	106.65	107.92	113.12	114.34	108.63	113.77	111.09	106.81	115.38	113.18	112.87	112.93	111.14	107.19	108.62	112.76	106.61	107.85	109.51	111.45	110.09	114.21	108.56	105.3	107.93	111.03	107.54	110.16	109.83	106.03	105.76	108.6	109.66	107.26	112.73	109.6	112.36	109.23	115.67	111.74
94.829	96.608	97.534	97.667	94.275	100.05	103.68	99.776	99.162	99.024	96.045	97.651	99.885	96.182	99.917	99.879	98.503	95.2	94.815	94.964	98.627	99.268	98.939	98.935	97.981	100.47	97.558	98.574	98.219	98.979	99.652	97.167	99.497	98.654	97.881	97.488	100.97	93.617	96.835	99.994	95.411	102.79	101.25	100.94	97.234	94.7	95.87	95.581	93.705	97.895
107.57	105.48	107.21	109.34	115.13	109.23	109.51	110.14	109.21	107.37	106.95	107.5	107.47	108.66	103.99	112.26	104.72	106.06	106.53	108.4	109.89	111.26	104.65	111.34	107.47	111.95	112.65	106.12	108.12	108.83	109.46	104.4	102.67	110.77	108.11	108.03	106.27	108.41	109.83	110.48	107.01	106.19	110.76	107.03	111.69	109.48	108.85	107.3	110.02	107.09
102.57	99.093	104.3	104.53	97.981	103.13	101.04	100.11	101.98	100.25	100.07	97.425	102.7	105.15	99.534	103.44	99.655	100.27	102.57	99.542	104.33	103.93	104.44	103	101	103.7	99.209	98.453	100.21	100	100.67	97.709	105.12	104.69	99.727	101.13	97.819	102.51	100.49	105.12	98.676	100.44	100.61	100.73	101.99	99.542	102.9	102.55	103.07	102.29
106.69	106.65	108.53	104.06	107.39	102.48	104.69	104.86	105.65	104.49	106.08	107.38	107.15	104.13	104.41	106.84	111.1	104.76	110.17	106.47	103.06	108.37	106.33	107.49	101.98	105.53	107.46	108.56	108.21	105.24	106.37	105.92	108.69	108.93	106.16	107.57	102.03	103.07	107.4	106.02	104.82	103.88	104.34	102.52	107.11	104.47	106.29	103.92	109.95	107.05
109.11	107.35	106.61	109.79	106.38	103.88	110.21	111.55	113.35	108.93	106.99	108.27	111.02	103.91	105.35	105.81	106.71	105.23	107.92	112.84	102.21	108.02	108.53	108.37	106.66	107.84	106.74	108.81	103.02	107.85	104.95	105.86	113.25	104.3	105.15	111.98	108.89	106.91	104.63	105.15	104.7	104.11	109.07	109.85	105.52	109.34	108.06	110.77	109.26	103.56
108.99	108.39	104.88	104.1	106.37	108.17	103.35	109.24	104.25	102.6	100.65	101.32	105.66	105.28	104.8	108.98	106.85	104.93	106.69	104.72	104.52	110.3	106.72	108.97	106.11	102.22	106.49	106.58	115.07	101.68	105.59	109.53	106.13	110.7	104.46	104.71	109.11	107.36	100.2	103.45	109.33	103.7	105.48	103.65	105.6	107.04	108.16	107.49	103.96	105.28
107.45	109.33	108.12	110.55	106.15	100.84	112.66	108.2	106.64	108.79	111.96	106.22	104.75	108.74	107.26	107.21	110.56	105.54	107.68	106.86	108.15	108.95	107.75	106.9	111.77	108.23	111.18	107.68	109.73	109.37	107.78	106.97	106.22	105.89	107.18	107.4	109.21	104.4	112.43	108.22	107.05	109.12	113.38	110.07	110.6	109.49	107.84	109.73	115.62	111.49
104.19	104.13	105.3	105.21	105.12	105.05	107.15	107.23	106.06	107.91	105.88	105.84	109.55	108.53	105.93	105.3	108.49	104.3	104.37	104.87	108.43	99.931	106.36	102.95	106.26	106.51	102.72	108.41	106.26	106.18	104.27	103.52	106.38	107.31	104.14	105.4	104.54	106.54	103.22	105.26	106.29	106.1	105.25	105.22	105.44	105.59	105.56	104.86	103.45	106.17
101.89	100.48	94.698	95.72	99.176	92.849	97.982	100.52	99.255	100.04	103.12	98.17	94.789	96.888	93.271	99.469	98.242	98.927	100.09	100.53	95.869	98.674	97.649	96.063	95.186	101.21	101.26	96.379	96.558	94.586	94.761	102.23	96.09	97.35	99.868	97.975	100.4	98.795	99.359	100.43	100.57	102.87	100.04	97.88	101.48	98.464	99.067	96.735	93.604	93.441
107.32	109.22	111.13	108.31	107.94	110.43	110.26	112	102.75	104.77	107.72	109.09	109.18	102.68	107.95	108.88	113.74	107.94	108.42	109.34	111.68	108.23	110.23	109.17	109.77	112.97	108.68	106.84	112.33	106.81	107.59	107.5	111.41	111.98	106.79	109.25	105.82	109.92	106.57	111.15	108.93	111.33	111.52	107.92	109.9	107.07	107.77	107.61	104.47	109.96
94.845	99.482	98.161	96.028	98.826	97.553	100.83	98.168	97.165	97.957	96.921	100.4	95.615	98.961	96.036	98.966	96.316	98.21	97.92	98.707	100.48	95.618	99.726	100	101.02	99.654	97.447	98.81	97.033	92.978	99.668	100.81	100.21	95.034	100.47	97.546	96.684	98.142	99.278	100.5	101.97	98.906	98.543	101.9	102.93	97.518	94.329	103.21	100.43	94.244
103.45	105.38	109.66	108.41	106.34	104.52	114.18	109.5	104.09	106.05	103.59	108.89	104.32	106.99	104.06	109.01	107.52	107.9	105.89	108.5	107.77	111.88	109.29	108.29	108.22	107.49	111.89	106.37	106.62	109.06	111.92	107.57	107.25	109.18	107.08	107.98	108.65	113.48	106.19	108.35	110.34	109.93	111.8	109.93	108.65	110.02	106.62	110.84	106.74	108.6
104.97	109.75	102.3	105.31	107.09	105.73	104.6	104.52	108.4	104.49	104.35	107.67	102.67	108.11	107.88	107.33	103.72	107.31	104.46	111.49	106.64	105.36	109.4	104.33	107.1	107.02	104.36	108.08	108.64	106.74	106.21	107.68	110.12	111.49	105.56	104.19	106.63	106.74	104.69	102.94	108.08	101.89	109.34	108.66	109.1	103.73	108.52	103.4	106.46	109.26
104.94	108.48	110.87	107.24	111.3	107.66	105.7	109.13	107.64	106.98	108.21	108.21	110.72	108.1	105.18	106.36	106.58	108.7	107.58	105.78	110.93	104.92	104.41	107.17	107.52	107.21	110.95	106.45	110.19	106.6	106.52	105.11	105.8	106.01	111.06	104.6	108.03	107.37	111.5	104.79	105.01	107.51	107.49	103.47	105.55	109.06	105.28	107.43	112.55	107.28
101.13	103.11	96.617	99.708	98.319	100.33	100.24	102.64	104.83	100.07	101.43	92.752	101.13	99.822	100.66	97.096	98.358	101.49	95.261	99.807	99.635	98.533	101.03	101.03	99.363	103.72	100.52	98.568	103.98	99.459	99.175	100.49	101.24	98.588	106.11	97.988	100.53	99.57	99.147	99.715	100.62	105.58	106.47	102.46	101.01	98.881	98.043	99.927	100.17	103.74
96.674	104.29	102.41	98.956	101.05	99.202	99.579	102.49	102.29	97.4	100.98	100.53	98.231	100.35	97.906	99.671	103.44	99.953	98.927	100.75	95.351	103.23	99.175	99.666	99.411	102.54	97.737	95.483	98.972	95.165	98.431	101.62	97.923	101.24	94.94	100.11	98.892	102.48	100.13	98.101	98.754	94.252	97.597	95.076	101.76	98.616	97.631	96.085	101.6	96.415
107	109.22	107.91	107.08	108.22	104.36	108.8	104.06	106.97	108.01	108.09	108.07	106.44	106.63	105.31	107.58	107.96	107.41	106.22	104.06	106	108.22	109.11	106.11	108.15	106.61	108.68	106.28	108.56	105	108.31	105.99	109.34	103.81	104.37	101.84	104.48	107.36	107.43	105.89	102.96	107.25	106.72	105.04	103.64	104.87	108.19	103.85	106.57	102.83
103.8	102.29	101.9	102.26	102.41	108.35	101.35	100.92	101.89	101.01	99.519	102.04	105.17	102.36	100.13	106.1	105.65	105.65	102.92	104.47	99.341	101.44	101.69	107.68	101.36	100.95	98.478	105.12	104.38	100.05	99.593	100.49	101.95	99.161	106.04	103.95	98.155	97.98	105.59	100.83	99.083	100.06	102.52	103.89	98.519	105.2	103.61	101.79	101.89	100.46
110.04	111.58	107.58	100.92	107.57	103.78	103.11	99.885	105.02	106.06	104.21	105.99	107.48	103.49	106.18	105.12	102.04	110.08	106.65	107.27	102.09	108.66	101.97	108.06	105.85	108.95	108.69	107.06	103.63	105.33	105.69	105.16	105.49	105.87	108.34	108.88	107.77	110.38	103.88	102.6	109.74	101.56	104.07	104.78	105.31	107.45	109.74	107.65	104.63	105.99
104.97	105.5	105.83	112.48	105.92	105.74	106.58	103.85	104.24	104.16	104.79	104.93	107.84	107.55	103.15	102.53	107.93	103.26	105.01	106.97	107.09	104.33	104.93	104.8	106.75	108.41	100.25	106.83	106.65	105.35	107.38	103.03	107.73	106.79	106.71	103.76	104.74	101.37	106.8	105.16	110.36	107.72	106.83	103.57	104.66	106.95	107.11	103.82	104.69	105.94
103.83	105.07	107.06	104.97	104.51	105.36	109	105.7	105.47	103.63	106.6	107.19	108.23	105.87	102.82	105.14	105.43	106.64	104.99	101.31	105.98	105.98	106.45	103.32	105.4	104.28	102.17	107.81	106.49	110.24	103.67	101.95	108.66	106.73	105.63	105.41	100.67	103.64	102.78	106.2	106.62	105.27	105.93	105.58	103.03	102.18	106.41	100.64	109.62	105.49
96.593	98.803	95.615	99.647	98.934	97.516	98.281	100.88	97.67	99.612	98.988	95.843	94.162	100.94	100.51	97.691	99.814	93.865	101.78	98.745	97.389	93.343	102.65	99.157	95.239	97.202	101	98.366	100.7	94.1	99.037	101.96	97.613	100.83	94.494	99.937	96.567	94.127	101.78	100	99.509	98.864	99.501	98.196	95.615	101.34	99.682	94.431	100.11	95.481
105.14	104.45	101.93	106.98	108.84	108.75	109.79	105.61	107.71	104.15	105.66	105.42	111.69	107.74	107.02	104.32	103.7	102.73	109.8	112.5	105.55	110.6	104.01	108.19	112.97	106	108.26	105.92	110.56	108.35	107.34	108.85	107.96	110.27	109.1	109.07	107.26	108.41	108.54	110.48	107.15	110.73	111.57	111.04	110.72	110.14	107.48	104.98	106.99	106.33
106.01	106.37	115.75	106.78	111.47	111.34	109.44	104.45	108.69	106.57	107.68	106.18	111.18	111.05	112.08	108.04	107.69	103.95	107.64	108.62	102.9	111.71	107.17	102.78	107.88	113.2	108.61	105.46	105.26	102.9	105.86	103.09	106.56	109.48	111.1	104.68	103.2	107.81	111.35	106.69	109.53	108.75	112.6	108.61	111.6	107.35	104.87	105.61	108.38	109.55
98.035	103.17	101.35	96.199	100.47	101.83	101.06	99.806	100.97	102.21	95.539	99.346	102.17	104.65	99.167	100.83	101.16	97.795	100.34	99.931	101.28	101.7	97.191	99.547	100.74	101.37	101.84	98.494	99.542	102.01	99.328	100.91	98.942	102.23	101.65	98.466	100.1	107.1	102.01	100.68	101.81	101.34	99.746	103.59	100.53	96.243	98.885	100.73	98.335	100.81
102.86	110.34	105.77	104.02	103.62	105.1	107.13	105.74	104.44	106.41	102.75	107.75	101.82	103.45	100.69	109.35	103.33	109.36	103.23	102.06	103.38	106.38	108.24	106.03	105.55	109.65	104.67	103.7	108.02	105.14	104.1	107.37	109.9	108.93	104.98	101.7	107.91	102.19	109.76	103.67	102.92	108.14	107.83	107.48	105.19	103.09	107.51	107.62	104.62	98.664
101.96	101.89	100.12	98.108	99.745	102.56	101.75	97.8	99.974	102.33	98.107	100.61	96.293	96.277	97.471	97.235	99.702	97.771	97.823	97.617	97.582	102.41	93.293	100.12	94.891	101.67	100.26	98.894	97.026	101.84	92.288	98.474	96.406	96.753	97.284	95.195	94.015	100.38	100.24	96.981	97.177	99.212	97.95	99.956	95.608	96.9	99.911	99.576	95.79	97.702
106.51	106.29	104.99	106.81	102.76	105.77	101.25	109.38	110.65	105.79	104.35	108.55	105.48	103.82	105.18	106.47	101.31	104.11	106.51	106.94	105.09	105.95	106.21	103.3	106.43	108.36	110.46	105.56	106.16	106.57	105.34	108.28	105.43	106	104.3	106.16	103.56	106.29	103.62	105.3	102.92	111.74	101.79	105.23	106.64	102.38	106.56	109.04	108	108.17
107.51	104.44	106.4	105.98	105.39	106.49	105.01	104.6	110.53	106.36	108.2	113.3	106.65	106.13	103.97	110.24	109.69	106.65	106.46	109.74	103.59	108.95	104.8	108.31	106.17	107.48	108.28	106.69	106.26	110.77	103.14	103.24	105.22	107.08	106.23	105.96	108.23	103.35	106.22	102.31	106.35	107.38	105.98	111.18	105.35	106.3	106.81	107.83	104.39	103.69
109.07	103.57	101.92	106	106.93	110.48	105.19	101.04	104.38	105.4	109.65	109.48	107.83	107.54	101.82	105.17	105.43	105.35	107.58	105.45	108.96	106.02	105.1	107.38	109.81	103.63	103.44	107.46	108.71	108.7	106.97	103.06	106.18	101.14	108.74	109.01	103.09	106.2	106.44	106.22	104.18	104.45	109.58	108.96	103.7	105.26	106.5	107.92	112.81	102.97
99.205	95.57	101.13	101.92	99.321	103.75	99.062	97.476	97.224	94.646	99.952	103.93	96.587	98.215	101.09	98.437	100.34	99.63	96.011	98.663	98.704	99.33	100.6	97.547	96.518	98.3	96.679	95.744	100.82	99.98	99.107	94.826	100.62	100.39	98.986	98.349	102.23	99.419	98.551	99.14	96.54	94.566	99.289	100.16	97.023	98.122	95.37	97.267	103.17	103.13
98.657	99.954	100.53	101.54	103.61	97.75	99.079	100.85	98.231	101.64	97.733	97.73	99.809	97.569	101.98	105	98.753	104.34	99.776	98.276	104.83	100.38	99	100.44	102.01	98.487	103.6	99.812	101.62	98.895	97.48	98.434	102.76	105.62	104	99.587	104.77	104.02	99.862	102.02	97.17	99.195	101.16	97.233	98.613	102.12	103.66	103.69	102.26	98.507
104.26	107.11	107.17	108.43	106.3	109.14	106.19	112.16	109.03	109.43	106.33	106.03	109.55	109.42	108.15	106.1	104.71	108.62	109.35	110.13	106.17	105.86	110.5	109.37	109.31	106.57	105.51	103.25	107.93	106.33	108.8	105.91	107.37	111.02	107.93	107.94	111.84	108.77	103.95	107.39	108.39	112	104.53	107.67	109.39	110.47	108.73	107.5	108.24	109.06
108.94	108.68	109.27	103.78	107.33	107.73	106.49	105.68	111.61	111.36	102.38	107.93	103.78	107.95	109.63	106.91	109.49	111.26	108.37	109.15	106	111.36	108.27	107.12	109.85	102.22	109.51	112.08	105.68	109.61	106.22	106.36	107.82	106.95	108.45	105.38	108.47	107.63	108.19	109.4	109.87	108.51	109.93	109.7	111.02	111.77	112.93	106.12	106.17	104.47
110.66	108.51	109.47	108.28	107.93	110.09	109.9	107.46	113.45	110.72	107.17	109.85	105.62	108.59	113.17	103.35	109.48	110.49	106.67	109.56	103.98	112.3	109.43	110.53	106.52	105.2	106.39	106.35	110.86	109.04	109.14	106.73	105.56	105.81	105.18	105.9	102.74	106.29	109.88	110.2	108.43	110.53	107.82	108.47	106.28	106.87	111.29	109.57	105.43	109.93
106.51	106.85	107.84	99.118	109.08	100.89	104.84	104.8	106.71	102.38	107.97	106.37	109.03	109.25	104.06	106.14	105.63	112.09	102.52	106.91	105.15	109.19	109.84	110.08	103.7	108.64	107.16	105.39	102.73	107.64	107.54	108.44	110.12	101.54	101.84	108.7	104.61	101.91	109.19	109.2	102.07	104.88	105.11	110.62	107.85	108.99	107.36	104.67	104.92	100.77
109.95	107.94	106.41	104.4	106.98	108.55	104.55	109.39	102.4	110.62	109.57	111.92	108	109.55	109.89	104.64	108.92	110.88	106.09	108.74	103.45	108.74	109.79	109.71	106.94	106.92	109.43	104.26	110.64	110.05	107.59	106.41	110.48	110.96	107.23	103.89	110.73	106.57	106.14	107.36	109.39	107.69	104.4	108.52	103.9	111.45	108.77	106.43	106.29	107.88
105	107.12	109.44	109.25	110.1	108.05	107.73	108.46	108.81	110.42	110.16	105.94	107.85	104.9	113.15	107.07	110.13	105.86	108.59	108.54	106.99	107.2	107.68	110.23	106.85	105.63	111.29	109.26	105.06	106.7	107.05	106.87	105.22	108.6	103.92	105.93	108.36	105.77	110.03	108.19	109.25	111.54	108.46	111.61	109.16	104.61	104.23	109.9	104.02	109.67
105.37	107.34	108.44	105.15	104.31	103.78	105.77	106.81	105.14	104.77	104.77	102.07	105.02	105.13	102.07	105.72	103.99	104.35	108.33	106.43	103.78	103.27	104.07	107.93	106.92	105.83	104.42	103.41	102.61	104.66	107.05	106.82	104.24	100.87	108.54	105.88	109.43	104.77	105.83	106.02	106.01	102.79	109.22	104.34	105.78	109.98	104.76	107.56	104.08	107.05
106.63	105.31	106.18	111.96	107.28	109.04	107.42	112.91	106.45	107.03	111.19	108.42	108.51	102.85	111	114.6	107.32	108.26	109.95	108.03	107.65	109.22	109.69	106.15	103.4	107.45	105.26	106.81	105.96	105.83	111.07	106.03	107.85	110.17	106.82	109.62	105.15	107.09	109.46	106.72	107.3	111.15	104.82	106.39	111	108.32	108.85	107.83	108.36	107.91
105.82	108.65	104.02	104.39	102.68	106.39	109.56	108.65	104.16	106.67	109.7	107.84	102.02	107.49	105.87	106.22	104.16	103.22	109.15	107.47	105.73	109.95	108.7	109.4	106.84	107.69	107.84	106.82	107.63	105.48	106.41	109.74	106.67	106.11	107.09	106.91	106.68	107.27	105.59	102.33	104.18	106.38	108.87	104.79	101.5	109.8	106.07	104.31	109.29	107.96
107.92	108.29	110.43	112.05	104.32	103.79	109.95	110.46	105.96	106.28	107.82	107.95	110.08	107.59	108.41	110.42	106.13	107.09	107.32	110.66	107.69	107.88	107.89	108.52	103.58	106.05	109.32	108.96	109.21	108.52	106.21	109.47	109.97	109.04	105.49	108.91	108.11	103.32	104.1	106.18	106.6	108.06	104.57	103.6	111.38	107.9	109.31	109.26	109.54	108.82
101.32	105.48	111.03	105.56	107.54	106.54	105	106.61	107.4	104.43	103.02	103.65	102.98	105.36	105.13	105.28	105.65	107.01	105.18	105.5	105.34	106.29	108.51	104.07	107.38	107.79	110.11	106.08	103.05	106.91	104.18	106.96	102.95	105.49	103.26	105.12	106.79	103.71	104.22	103.99	108.08	104.93	106.34	99.652	104.06	110.18	105.69	107.76	105.54	108.61
110.03	112.76	111.12	108.23	106.73	108.53	111.57	109.85	106.37	106.74	109.44	102.11	107.24	102.8	108.22	107.47	103.51	113.03	109.05	105.29	109.21	107.99	106.66	106.13	109.91	103.67	107.54	109.95	110.34	107.64	105.75	109.65	108.52	109.87	107.46	107.24	106.41	108.63	111.09	107.99	106.53	107.5	109.32	111.35	106.3	110.95	104.72	109.17	106.49	105.32
109.32	108.09	108.66	103.91	105.44	107.51	107.26	110.36	106.46	110.09	110.24	110.89	104.17	105.24	108	104.27	106.92	111.13	106.75	108.66	105.36	109.01	109.33	108.48	109.1	102.52	107.55	108.16	103.23	104.73	104.55	107.28	105.91	106.2	107.83	110.2	110.65	108.64	108.11	106.15	109.98	110.99	107.93	108.25	108.97	107.37	105.6	102.53	103.53	109.58
108.15	112.3	108.68	106.91	106.09	106.27	106.86	105.21	107.9	105.32	107.63	109.87	109.88	106.6	107.14	103.02	110.07	111.41	106.5	107.6	107.17	109.19	106.61	107.56	103.81	107.4	107.05	110.13	109.55	106.94	108.6	109.92	106.67	110.55	110.09	107.61	109.48	110.32	107.07	107.81	107.42	106.94	108.39	106.76	105.94	105.61	111.15	107.64	107.37	108.68
101.78	96.97	103.02	99.057	98.617	98.88	98.363	99.047	102.49	100.55	97.726	102.17	102.16	99.349	102.22	102.27	101.41	105.68	99.449	94.631	99.407	97.278	102.21	98.595	100.4	95.524	98.461	99.173	103.11	98.674	100.47	101.53	95.627	96.333	100.23	95.064	102.29	99.493	101.68	100.73	99.938	103.31	98.039	101.14	97.508	100.95	102.03	102.19	103.32	101.71
105.75	107.62	110.96	108.73	108.8	108.12	107.62	111.98	112.97	109.92	113.18	114.42	111.07	109.91	112.78	109.26	106.78	108.38	112.07	112.3	113.17	115.12	107.78	110.65	107.11	110.05	107.74	109.98	104.79	111.81	110.8	107.67	110.82	111.31	110.65	103.04	108.46	108.29	114.89	112.82	111.22	110.65	111.33	115.91	111.53	106.99	109.82	104.71	112.72	107.27
110.11	108.57	113.13	105.96	107.58	105.65	107.92	109.17	110.88	106.55	108.5	108.46	107.36	108.92	107.14	108.29	108.28	111.47	108.13	109.66	109.08	111.54	103.97	108.64	109.11	106.47	108.17	105.9	109.61	105.65	110.23	108.61	112.62	108.58	105.21	110.98	108.21	109.25	104.19	111.32	107.8	108.5	109.04	104.7	110.17	111.51	105.59	108.41	108.42	106.78
108.53	105.24	109.17	107.43	103.41	107.77	107.76	110.93	111.56	110.96	107.33	108.96	103.75	107.51	109.22	110.89	111.55	107.85	108.01	104.3	109.44	106.14	111.57	106.13	102.89	105.9	109.06	108.3	106.91	105.05	110.02	111.39	105.97	112.88	110.22	108.59	108.32	108.4	109.16	109.65	106.17	108.99	108.61	110.75	108.2	110.04	109.7	108.55	108.4	107.77
100.69	95.154	97.738	97.181	96.7	99.842	100.28	100.28	99.593	101.19	96.014	92.515	99.992	100.14	98.817	96.969	98.971	97.984	96.395	97.653	95.34	97.695	99.695	101.21	105.18	95.522	98.022	100.76	97.909	101.03	97.58	98.886	100	96.051	94.389	97.563	95.438	93.779	97.992	99.294	95.953	101.58	101.86	100.63	97.168	102.76	98.757	101.43	98.737	96.055
96.623	98.699	99.026	95.206	99.052	102.97	97.373	97.065	102.65	97.343	96.612	94.497	99.869	98.148	99.034	98.856	103.03	97.7	103.36	97.846	99.432	103.53	98.233	100.28	95.608	97.304	103.2	103.4	102.67	99.258	98.371	94.172	96.546	97.977	101.76	100.57	100.02	94.731	96.485	99.384	94.102	96.863	98.659	97.713	93.453	98.443	100.32	98.997	97.508	97.733
106.27	107.07	105.97	106.81	105.28	106.75	108.25	105.16	107.83	107.07	103.11	106.57	105.06	109.26	102.71	104.18	106.73	108.11	103.46	107.46	104.39	104.87	105.52	105.32	110.87	108.56	102.63	105.24	110.63	107.92	110.08	108.27	98.962	111.41	102.87	106.41	98.789	105.53	101.71	102.19	103.32	107.68	102.56	107.18	109.52	102.34	101.49	109.57	107.88	107.09
108.9	108.93	106.95	107.23	111.4	106.78	110.28	105.82	106.49	109.11	110.34	114.13	108.65	109.06	107.32	108.27	107.94	109.65	105.91	109.37	108.6	102.57	109.97	111.28	111.32	106.07	108.62	109.93	109.97	103.42	108.64	109.68	104.68	105.55	103.08	108.52	109.21	106.92	108.62	108.42	107.12	103.2	110.68	108.77	105.15	106.94	107.73	107.14	107.29	106.43
107.37	106.73	102.62	105.94	105.57	105.86	109.73	106.84	104.12	109.71	102.18	107.02	106.32	104.97	109.2	104.8	105.88	108.77	112.28	105.45	103.44	105.7	108.56	110.04	109.35	106.94	102.81	110.15	103.65	105.5	103.68	105.06	104.36	107.35	105.02	104.56	108.77	109.09	102.23	106.31	103.44	107.66	104.75	106.34	103.51	108.09	107.49	108.25	106.53	105.4
108.34	104.27	106.76	107.75	105.73	106.78	105.49	109.9	106.9	107.25	109.33	102.66	108.9	104.16	102.43	107.14	102.76	106.55	106.94	106.47	104.32	106.53	111.99	105.31	102.61	103.93	104.62	105.33	105.02	104.41	106.92	107.02	104.99	106.55	104.44	107.7	107.41	106.14	103.41	106.42	103.2	106	105.87	104.56	105.28	103.03	109.75	108.94	105.11	103.51
104.5	105.41	105.22	106.34	107.07	107.78	105.65	105.84	106.1	105.25	109.51	108.57	103.52	110.87	103.39	102.92	105.57	109.18	107.36	106	105.17	103.3	102.54	103.51	107.44	107.3	104.63	102.36	103.6	109.73	103.57	105.28	109.19	103.8	105.61	102.07	107.39	104.84	105.1	100.84	110.04	108.84	110.13	109.46	105.95	105.11	110.16	101.59	105.8	109.95
109.56	106.99	108.48	110.17	103.67	104.44	104.09	104.76	103.73	104.39	107.59	108.36	104.55	104.83	107.06	105.91	104.59	105.89	105.11	105.09	105.72	109.42	103.64	106.19	104.63	104.79	104.67	105.66	111.18	102.91	109.33	105.36	100.65	107.22	108.15	106.79	107.26	105.16	104.57	108.66	104	110.82	109.32	106.17	109.06	106.83	103.99	101.68	107.22	104.47
107.5	105.8	109.87	106.94	107.03	106.89	107.96	107.52	108.78	106.42	111.4	105.85	112.13	109.39	108.58	104.29	107.35	109.71	110.66	108.89	108.52	104.99	111.59	110.49	108.95	107.63	109.28	105.92	109.08	115.88	109.94	109.98	107.83	110.91	106.6	107.02	106.36	103.62	111.75	106.85	105.75	107.48	109.81	106.68	109.46	108.69	109.69	110.06	104.93	107.55
94.51	94.521	98.982	98.818	101.71	95.955	98.775	101.2	97.801	99.783	97.622	101.54	98.986	97.879	97.984	96.718	100.57	100.93	100.43	99.804	96.978	100.05	98.23	101.59	100.25	96.504	98.643	97.99	99.532	97.507	97.01	99.571	99.058	94.932	93.184	100.86	95.379	94.551	99.558	96.85	100.68	103.14	99.174	99.141	96.91	99.227	96.365	102.47	97.909	97.029
103.42	103.7	105.64	110.9	105.06	108.82	104.95	109.57	103.06	105.11	105	104.81	106.27	107.39	107.47	103.47	105.23	104	105.63	105.45	110.11	105.08	110.23	108.29	109.63	104.33	103.16	110.63	107.59	105.17	103.95	109.62	104.76	104.86	107.63	107.33	106.88	105.52	104.26	108.54	104.33	107.9	105.65	111.15	104.54	107.73	107.67	106.2	104.93	109.55
110.3	103.19	103.74	109.5	107.58	105.89	108.14	106.14	102.6	105.93	105.29	105.92	108.26	108.72	109.49	101.68	103.53	111.35	105.84	105.9	103.53	104.01	106.08	103.8	108.91	106.53	108.21	107.45	99.386	105.61	105.42	107.66	104.5	107.86	107.83	103.68	104.15	105.55	107.33	105.92	110.52	105.67	104.28	107.11	105.39	105.33	107.39	110.6	105.71	106.45
102.02	99.672	97.155	101.12	99.718	98.691	94.774	101.35	99.931	97.701	101.3	95.532	102.14	99.536	98.17	99.259	98.636	101	98.13	96.865	99.545	104.25	100.12	97.413	99.734	104.25	100.32	98.191	99.074	101.18	101.96	96.877	100.06	101.04	97.237	94.724	102.19	98.965	94.919	98.799	102.66	99.086	94.107	99.037	98.8	95.99	98.463	97.294	101.62	99.622
103.32	103.14	105.45	104.51	104.61	108.41	105.43	107.73	103.38	106.33	104.51	104.72	104.11	103.24	102.45	109.86	105.58	104.96	103.52	109.02	106.83	101.06	110.89	107.03	110.75	105.03	103.15	107.72	110.05	107.98	107.72	103.84	107.9	107.75	106.94	101.52	104.95	105.71	106.67	108.04	103.21	106.24	105.45	102.54	104.92	100.25	106.93	109.74	107.79	102.58
104.39	94.961	98.305	96.146	95.648	96.189	102.3	101.21	99.719	98.322	100.47	97.593	100.51	97.133	102.81	95.95	96.203	98.589	96.806	95.452	92.543	96.676	99.054	99.819	93.176	98.116	97.852	99.699	94.714	98.22	102.03	98.621	97.109	102.65	97.043	101.02	99.653	108.85	100.47	96.926	100.59	98.19	97.033	97.195	97.904	100.61	98.525	96.384	98.461	96.274
111.38	105.64	110.06	104.69	105.05	104.68	109.33	114.19	107.9	110.89	108.1	105.25	106.45	106	110.74	104.97	106.07	110.07	109.93	109.1	104.81	110.42	108.07	110.46	107.95	106.4	107.15	110.78	109.55	112.1	109.3	109.37	108.54	108.21	107.55	112.86	107.78	108.43	106.88	108.46	105.82	107.64	109.48	107.43	106.49	111.09	110.26	102.36	108.11	106.03
105.42	111.32	105.71	113.82	108.35	111.51	109.1	110.51	110.82	105.44	106.8	105.65	111.66	110.73	114.43	107.88	111.79	110.32	110.8	105.63	104	107.77	107.82	104.83	109.41	106.4	107.96	108.48	106.38	109.76	108.76	105.16	104.94	109.78	107.56	111.69	106.37	110.77	109.78	107.33	110.54	104.7	102.01	109.41	110.55	110.97	112.51	105.63	105.62	112.59
108.1	103.98	108.21	102.51	105.19	106.42	106.7	101.68	105.11	107.71	103.2	105.26	104.71	106.81	108.28	106.98	109.49	107.62	106.27	105.05	102.1	104.26	108.12	101.48	105.06	104.92	103.92	108.07	103.59	105.96	106.97	107.78	107.49	109.08	105.94	104.02	103.01	105.32	105.62	101.73	106.57	110.96	104.69	107.11	102.64	104.58	103.18	106.68	101.81	103.98
109.46	105.98	109.46	106.85	104.34	105.39	104.94	109.38	106.44	108.74	110.65	105.57	108.16	105.55	104.16	104.79	104.16	108.47	113.78	107.17	109.16	106.6	106.71	107.11	110.98	108.63	105.49	112.85	107.43	112.81	107.35	103.89	108.75	107.05	107.37	106.11	109.73	109.42	107.06	113.28	110.19	104.37	105.44	107.49	111.42	109.62	110.13	109.98	109.05	107.99
106.2	110.89	107.69	108.01	112.54	107.3	108.12	112.64	113.93	105.97	108.06	108.14	111.08	105.65	110.05	107.17	109.16	106.1	108.24	110.22	108.27	105.58	108.05	108.01	106.1	113.81	106.86	107.41	106.63	105.69	108.57	108.65	104.71	109.5	109	110.77	110.76	109.13	105.02	110.54	109.74	105.51	110.79	107.35	112.41	109.77	110.66	104.88	108.25	107.99
110.39	111.77	104.83	104.44	104.65	111.59	105.86	110.78	104.71	107.8	104.85	108.95	108.56	104.06	103.55	106.04	104.2	104.64	104.17	105.2	107.37	103.15	107.59	110.76	105.11	104.61	104.2	101.55	109.59	107.72	108.03	107.66	107.01	105.5	108.3	107.59	103.18	105.73	108.37	106.92	104.7	107.37	105.96	107.67	100.14	109.65	103.56	104.55	106.64	106.19
101.2	109.26	107.55	110.96	105.03	109.55	108.06	105.69	109.42	102.54	107.97	105.68	104.2	106.16	106.88	110.97	107.6	99.953	106.2	104.46	108.05	107.52	101.28	105.35	105.26	105.18	107.47	108.23	102.23	105.82	103.22	105.93	105.54	104.21	106.21	103.45	104.17	104.7	102.71	109.06	103.97	103.22	107.52	103.52	102.9	108.79	105.91	102.69	103.65	106.8
102.89	109.35	107.88	108.58	103.48	111.56	107.77	102.82	111.63	107.9	108.17	104.09	109.08	107.12	107.9	101.58	109.76	109.01	111.67	114.47	109.37	111.08	104.95	108.93	110.6	105.78	111.53	106.21	106.2	105.91	111.57	108.96	109.13	107.22	105.76	106.29	105.7	112.4	110.08	108.92	106.1	108.17	108.87	109.18	106.09	109.25	106.6	101.46	112.38	107.66
110.42	106.71	105.02	106.97	103.79	104.84	106.17	106.2	106.49	107.6	108.34	105.33	106.27	105.53	109.17	107.07	106.01	105.84	108.54	103.8	103.92	101.46	108.36	106.29	105.63	107.66	109.3	105.82	107.32	106.75	106.79	109.72	108.71	107.26	107.35	108.25	104.95	106.08	106.92	102.26	110.11	106.44	106.08	110.37	102.12	108.05	108.97	104.48	103.73	106.58
110.35	104.48	109.1	108.2	104.46	108.82	108.14	108.07	106.94	107.05	109.55	106.16	108.76	108.7	105.62	104.33	107.69	106.9	109.73	111.25	103.97	109.4	107.16	106.04	110.23	105.7	108.44	106.38	109.99	113.01	107.85	106.25	106.51	107.77	104.42	110.38	111.41	111.64	108.43	114.37	109.81	108.1	113.05	110.36	109.36	107.26	105.87	108.45	102.6	111.04
96.689	96.985	102.9	98.174	101.69	102.07	99.524	95.925	93.272	99.112	100.03	98.882	97.07	97.01	101.05	98.993	98.155	95.668	95.066	96.857	95.635	96.788	98.249	101.37	99.626	97.923	99.743	100.47	99.546	99.284	98.465	96.441	97.528	97.337	96.799	97.296	96.428	96.86	93.4	101.6	94.796	99.815	99.701	102.16	98.23	97.829	99.242	97.546	96.953	99.796
107.1	108.03	105.6	108.18	110.01	111.61	113.25	107.26	104.72	109.59	106.01	102.81	108.48	108.34	102.25	106.23	105.7	111.28	109.51	109.12	110.52	108.81	106.66	109.27	110.67	109.91	106.74	106.13	107.47	108.29	108.98	112.67	112.21	109.32	110.9	106.06	107.88	103.35	108.25	109.88	105.93	103.63	110.77	114.31	106.35	109.29	108.29	107.09	108.61	103.37
110.87	105.53	104.12	109.82	108.98	111.68	109.39	110.43	105.91	109.59	105.35	107.04	108.86	106.93	109.8	107.15	108.9	107.94	111.89	105.15	111.05	109.91	107.85	109.5	109.98	109.57	112.61	107.91	113.89	110.65	109.12	109.01	108.82	108.97	109.01	108.41	109.86	112.09	107.01	110.33	109.25	110.49	107.8	107.25	107.19	111.96	107.79	103.71	112.76	108.27
110.97	106.82	108.98	109.58	104.4	108.02	108.97	106.53	110.05	107.47	106.7	108.57	113.2	108.25	112.51	110.59	108	107.13	103	108.33	103.84	107.54	102.66	106.68	107.44	109.12	109.57	104.18	106.63	106.15	108.34	110.79	112.18	105.86	114.55	107.72	109.88	110.59	106.75	107.7	109.61	108.86	107.18	103.79	112.28	106.45	104.04	108.74	107.05	105.09
104.04	110.45	108.09	106.66	107.32	109.49	108.91	109.62	108.99	107.88	105.37	109.31	112.17	104.95	112.72	106.9	109.87	105.95	107.61	109.49	114.44	109.44	112.32	110.5	108.74	105.73	105.12	110.73	109.15	107.3	111.91	114.48	109.28	107.27	110.51	109.4	106.03	106.02	109.36	107.46	110.91	110.57	105.9	108.27	106.57	112.63	112.01	103.67	112.1	109.1
103.77	108.76	105.64	105.9	103.65	103.39	105.28	104.2	103.55	105.49	107.14	105.95	104.96	108.67	105.05	107.42	107.21	105.44	104.24	103.29	103.98	107.11	106.46	105.72	105.67	108.57	112.04	102.47	106.38	106.79	109.9	100.95	103.04	104.35	98.816	104.79	106	107.96	104.69	105.39	103.39	101.26	106.71	105.1	105.78	107.68	105.61	104.49	100.64	109.11
97.034	101.71	99.384	97.63	97.382	95.427	97.186	96.932	98.981	100.38	97.432	96.403	101.94	99.962	100.66	97.219	101.09	98.592	92.51	100.17	101.69	98.293	96.305	97.48	103.74	93.788	98.176	98.61	100.72	99.718	99.557	98.76	97.269	98.045	99.232	95.762	99.082	101.59	100.96	99.595	96.54	102.19	98.608	99.982	93.494	101.33	94.822	98.67	101.85	95.508
104.71	105.24	107.2	108.11	104.85	103.02	105.23	102.61	103.8	106.22	108.45	107.33	105.57	107.59	106.27	103.6	104.68	110.13	108.11	106.5	108.18	104.16	107.68	107.98	103.94	107.29	107.43	108.96	105.56	107.62	104.43	104.29	106.54	108.17	103.75	105.88	106.42	105.02	107.46	103.39	109.7	110.22	104.94	111.08	105.25	106.29	107.26	104.38	104.02	108.38
109.49	114.89	110.52	111.16	111.96	107.72	111.7	109.98	110.64	111.96	108.88	108.88	107.08	112.18	108.5	108.57	104.15	111.31	106.7	114.46	113.04	113.02	109.69	108.99	108.09	109.11	107.21	112.97	111.85	108.77	110.62	104.03	105.65	109.17	110.17	114.61	109.33	111.28	109.16	102.92	112.39	109.5	108.5	108.66	107.88	110.85	113.11	113.84	108.79	110.1
100.71	95.011	96.801	94.92	98.981	101.19	95.889	100.2	101.11	98.136	99.888	95.58	101.86	98.3	99.048	96.822	103.22	96.046	98.487	101.67	100.23	100.04	98.077	101.3	98.975	97.618	97.568	102.01	97.931	98.21	95.565	97.065	100.18	98.102	99.866	99.245	100.83	97.728	101.38	96.024	99.981	97.46	100.94	99.219	99.631	97.011	98.84	95.712	99.246	97.284
99.875	108.14	109.92	107.8	102.8	102.57	104.73	106.94	102.17	106.13	107.88	103.49	106.27	106.31	109.05	106.36	105.01	103.05	107.79	107.46	109.78	103.35	108.71	107.05	104.95	106.44	107.24	104.41	105.06	108.15	107.01	102.83	106.86	104.34	110.43	107.13	107.97	103.77	105.9	107.36	109.25	106	104.24	107.26	106.09	105.43	104.54	106.85	99.231	107.47
94.276	97.595	94.453	97.734	95.878	101.75	97.477	104.83	98.69	100.52	103.54	97.064	97.15	99.13	102.83	97.64	99.174	96.891	98.682	97.212	100.09	100.92	97.895	101.12	98.804	99.252	94.773	100.52	100.05	93.757	94.569	99.447	97.702	97.639	94.962	98.47	99.205	96.74	98.011	95.042	97.975	102.1	98.58	100.07	98.578	97.972	98.01	97.972	98.874	99.422
113.15	110.7	113.87	108.14	109.72	110.08	112.97	108.63	112.72	110.09	110.1	109.1	108.46	109.88	111.59	111.02	110.56	108.48	111.27	108.9	110.05	108.08	112.7	107.84	111.05	110.14	108.66	106.39	110.04	109.4	108.46	109.52	109.35	110.54	109.17	112.55	107.93	111.51	109.65	107.73	111.5	110.6	113.92	111.34	109.85	110.45	114.56	112.54	110.56	116.08
109.84	110.79	109.26	112.19	106.2	108.42	106.35	108.54	106.9	109.09	110.84	106.13	110.57	109.39	108.83	111.18	106.16	107.87	108.16	106.99	109.54	111.9	106.6	110.25	111.18	109.01	106.2	108.16	105.53	109.73	106.87	112.13	109.49	109.41	105.88	102.2	106.56	107.62	107.23	107.36	111.53	107.11	108.05	105.28	107.14	106.55	106.53	107.5	101.81	105.62
102.63	106.92	106.65	105.49	107.68	103.35	102.43	108.17	104.83	100.05	109.09	102.41	108.32	105.93	105.87	102.43	102.89	105.73	104.49	102.12	103.12	104.95	111.2	108.46	105.63	105.41	107.88	98.988	103.47	106.58	105.62	103.87	104.23	103.09	103.34	100.68	103.04	99.661	103.06	108.18	106.76	103.95	104.47	106.7	104.18	105.93	107.52	110.44	103.95	102.39
96.496	104.78	99.962	100.82	101.19	106.38	95.801	101.48	91.882	98.674	102.72	98.799	101.81	102.52	99.317	97.381	96.547	93.159	94.553	98.748	100.01	95.939	100.57	98.304	100.54	100.3	94.57	93.545	94.856	96.529	99.297	97.928	101.6	101.71	97.519	98.497	99.012	94.895	99.75	97.489	101.72	99.636	101.43	98.201	96.485	100.42	98.716	97.817	98.171	93.636
105.25	108	109.53	107.53	106.43	104.46	106.81	103.69	103.48	107.47	102.93	103.34	106.09	108.72	105.72	103.09	106.3	109.52	105.09	108.13	110.81	100.42	103.45	106.49	106.5	103.31	105.22	107.08	106.41	106.87	101.51	107.3	109.46	103.93	107.19	102.95	105.62	105.67	107.07	109.74	102.62	109.84	105.09	104.23	104.02	106.63	104.7	108.05	105.67	107.05
110.41	108.58	105.54	109.73	110.08	104.88	106.59	107.9	109.76	109.74	108.07	109.92	109.14	108.24	110.92	106.41	108.46	107.26	106.61	109.11	107.29	107.11	104.26	110.9	106.73	103.71	105.76	108.51	106.31	106.01	110.07	110.64	109.51	110.54	109.48	110.39	107.98	108.57	105.42	104	106.88	108.03	112.09	109.62	107.69	109.52	108.51	110.12	107.81	107.03
109.69	105.63	110.18	107.87	104.34	107.97	111.05	112.59	107.48	107.5	106.41	102.61	103.89	107.16	102.68	102.68	106.97	103.49	104.82	105.96	101.85	107	107.95	105.21	107.16	107.64	108.37	105.72	105.95	106.01	107.12	102.7	106.45	103.5	105.51	105.05	106.66	104.41	112.31	103.58	106.64	109.89	106.11	105.97	106.17	106.38	108.51	109.2	108.97	108.06
116.75	111.67	112.98	109.54	111.12	105.16	107.03	110.29	107.19	110.04	110	115.88	113.97	112.04	107.65	109.17	110.37	111.55	110.89	111.17	106.47	111.47	114.89	111.87	109.23	111.23	110.24	108.82	111.49	106.68	109.99	109.22	110.77	111.19	106.95	113.38	113.58	111.04	110.81	109.17	113.68	112.25	110.08	109.63	111.49	108.62	108.64	110.21	114.51	109.9
110.43	113.46	108.29	103.79	103.7	105.28	107.03	105.89	106.97	102.75	102.03	106.18	107.05	102.92	108.5	104.8	101.76	110.77	103.12	105.65	104.78	109.38	106.17	107.31	109.22	107.4	104.19	103.04	105.05	106.31	106.59	115.15	103.21	102.51	103.72	112.98	104.9	105.75	105.91	101.48	102.74	103.56	107.26	105.39	105.89	105.63	106.47	109.98	107.78	105.78
102.11	102.76	98.544	99.084	103.23	101.41	101.6	101.06	100.92	98.599	100.26	103.5	94.749	100.24	99.517	98.142	102.73	100.04	104.16	101.49	99.497	99.526	100.16	99.65	97.771	99.608	102.16	106.92	103.45	101.22	99.172	98.606	101.59	97.412	100.92	102.9	100.02	100.65	96.94	101.99	100.85	99.906	102.5	97.823	100.89	99.712	103.68	101.8	101.38	102.78
104.18	111.68	107.54	107.1	107.56	106.65	107.28	104.8	105.32	107.3	107.85	109.21	106.62	108.18	104.03	107.95	108.42	113.11	104.16	109.08	102.82	105.73	104.85	106.99	108.66	106.56	106.84	107.14	105.94	107.49	108.64	110.42	100.67	107.03	103.84	105.16	102.23	106.33	107.22	105.98	109.68	106.96	106.12	104.74	105.65	108.47	108.88	107.6	103.16	110.75
103.45	106.63	105.92	104.31	105.02	106.1	99.944	105.1	109.73	104.03	106.32	106.04	107.39	106.79	106.77	105.47	107.91	105.74	107.2	105.73	104.6	104.77	102.67	107.94	103.25	107.99	100.52	104.51	98.316	104.97	105.68	107.62	107.38	112.07	103.82	103.71	109.01	103.49	107.88	108.26	107.35	104.71	105.14	103.23	106.54	101.2	108.85	106.99	102.97	104.48
109.51	108.76	103.77	108.1	105.8	108.7	109.49	105.87	106.68	108.5	106.9	107.42	105.19	105.57	105.5	107.93	109.7	103.99	112.59	110.22	112.93	107.51	108.59	107.8	105.81	104.74	107.71	111.51	110.69	107.4	106.65	110.35	109.58	105.51	110.61	105.02	104.94	109.6	108.75	108.64	106.69	107.77	109.19	111.18	113.11	109.79	110.26	107.97	107.71	111.33
108.91	108.89	106.95	110.89	107.96	108.63	109.03	110.64	105.15	104.19	101.34	111.45	104.03	111.41	109.02	108.32	105.12	111.7	112.24	102.86	110.89	108.13	109.19	108	110.65	107.67	108.37	110.02	110.66	108	109.24	109.39	109.7	107.05	104.22	108.35	110.6	105.86	106.72	105.58	110.52	104.87	107.66	107.5	107.07	109.15	109.12	106.23	107.59	106.01
107.75	108.14	101.9	101.56	103.91	110.82	107.13	104.7	109.21	105.2	107.55	104.16	103.31	107.69	104.65	107.12	104.07	104.42	106.83	106.76	105.23	105.1	104.83	106.15	101.85	104.07	107.4	106.57	108.59	105.96	108.16	105.18	104.71	104.73	106.56	104.36	108.12	105.03	107.05	104.73	102.56	106.58	104.3	107.05	105.16	103.77	106.49	104.37	103.91	108.08
108.74	105.74	109.02	104.07	111.09	105.24	106.19	107.25	103.32	105.64	108.94	109.1	110.62	103.24	106.54	103.18	109.49	102.59	104.64	108.6	107.4	109.02	103.28	109.16	105.3	108.18	105.68	102.82	110.38	105.42	111.28	106.05	108.88	105.24	104.74	105.5	102.88	106.68	103.85	106.05	109.56	103.82	105.15	106.03	106.8	103.48	104.48	102.44	105.29	105.71
98.946	103.92	107.57	108.71	101.8	103.37	106.02	103.77	106.88	99.929	103.66	104.57	99.319	100.15	102.37	105.53	105.27	102.41	105.91	101.8	100.41	100.95	100.93	106.4	101.66	103.31	103.09	104.89	108.18	95.373	100.68	101.34	105.67	99.697	107.32	99.93	100.96	101.85	103.59	98.626	101.48	103.29	107.68	101.24	103.19	104.03	107.01	102.62	102.23	97.891
111.09	105.54	107.66	109.31	109.38	108.94	107.04	106.58	111.31	108.56	109.05	107.71	109.06	108.07	105.9	108.7	108.89	110.36	106.62	107.52	111.5	107.78	105.2	108.25	109.15	108.89	105.26	108.92	110.17	108.4	109.97	104.42	106.96	110.86	106.93	105.08	109.02	106.9	107.46	108.91	110.3	105.45	109	110.18	112.56	107.66	109.49	111.65	109.67	106.15
105.36	100.82	109	105.54	104.16	108.14	106.06	102.87	108.95	104.68	106.81	107.58	106.83	103.73	103.54	104.95	107.67	110.06	105.42	106.7	106.87	108.16	106.55	107.47	102.85	109.8	107.76	106.09	107.45	108.83	107.89	106.73	105.58	108.32	106.93	101.49	105.09	105.43	106.72	106.16	109.66	107.68	108.59	102.96	109.09	107.47	104.83	105.59	110.46	101.1
102.36	105.74	110.81	105.54	103.31	105.76	105.76	107.1	106.3	107.64	110.27	103	101.11	105.06	107.93	106.91	112.8	103.82	103.64	108.09	105.75	104.12	103.64	107.9	113.14	110.03	108.24	104.65	105.46	108.65	107.22	109.63	104.83	108.23	107.3	105.99	102.53	104.7	109.25	107.41	99.857	105.76	101.94	107.3	109.04	103.7	103.52	103.93	103.64	101.7
107.12	105.26	102.48	106.39	107.39	108.98	104.73	108.07	102.62	107.67	100.06	105.66	107.3	111	103.87	108.91	107.67	103.62	105.34	101.97	105.64	110.42	107.75	104.53	104.39	103.94	107.97	109.99	106.09	105.45	105.26	103.81	105.44	106.74	111.01	104.45	104.17	103.16	104.26	106.53	105.04	103.76	106.53	102.34	104.68	105.97	103.65	104.45	100.15	106.11
101.94	104.97	108.73	107.69	108.85	107.59	105.39	103.97	106.86	103.11	107.89	106.28	103.36	102.65	107.48	102.48	105.73	106.61	103.97	103.59	106.72	104.79	107.62	107.96	106.71	106.63	103.63	109.21	106.7	111.85	104.52	105.21	102.36	108.79	106.88	103.26	103.29	106.29	109.37	101.87	107.75	104.18	105.82	108.51	107.15	109.01	106.3	109.08	108.16	105.54
99.544	99.911	100.85	100.72	92.849	96.031	100.25	95.131	98.428	100.78	100.14	102.33	100.63	98.079	99.27	97.53	97.281	101.62	97.446	100.1	92.928	98.257	103	97.775	95.478	98.249	96.109	96.025	96.483	99.348	97.706	97.404	96.96	96.817	99.233	99.002	98.642	97.14	91.43	96.3	97.689	98.943	98.552	99.068	100.32	99.609	96.409	98.248	98.184	101.21
107.81	102.68	107.72	106.76	108.32	108.1	106.82	104.38	105.55	103.25	102.33	109.2	110.69	102.17	108.61	105.36	105.77	103.79	100.56	106.66	104.78	106.57	109.62	110.87	105.51	104.56	104.12	102.83	104.24	108.48	108.18	104.93	107.96	105.95	104.67	103.14	104.65	107.76	104.2	107.64	106.85	107.45	105.76	107.03	104.8	103.58	107.55	105.04	106.41	107.15
108.4	107.35	109.91	108.03	110.4	112.23	107.92	105.76	110.31	109.64	107.37	106.75	107.52	107.66	109.4	104.6	105.99	105.09	112.93	107.42	107.24	111.12	107.27	106.15	111.63	108.31	104.86	106.42	112.45	108.7	109.93	109.74	107.5	108.27	105.53	106.24	110.42	103.21	110.37	110.47	108.25	108.88	109.85	104.95	106.65	103.74	106.32	110.08	110.75	109.82
103.8	106.2	105.95	104.18	105.36	105.81	102.2	105.74	104.44	105.74	106.15	102.99	103.89	104.65	108.81	105.57	106.31	99.649	109.16	106.47	102.98	103.43	104.8	106.66	109.06	104.51	110.75	104.51	105.04	100.62	105.01	108.53	99.528	106.14	105.75	106.83	103.23	106.97	105.95	106.59	106.43	106.72	111.23	107.31	106.12	107.88	104.1	105.53	106.82	107.72
107.27	105.45	108.19	103.41	107.08	110.02	107.31	110.21	111.02	108.65	106.23	104.24	105.88	108.31	109.91	106.2	112.46	104.49	108.76	107.34	107.1	104.79	109.79	110.61	103.91	107.31	111.75	110	102.87	109.39	106.37	109.14	110.02	106.93	112.46	108.28	108.23	108.33	107.63	110.75	104.17	105.95	105.93	104.69	108.94	107.39	104.85	106.49	107.72	108.34
105.15	105.83	106.03	106.55	104.19	108.31	104.32	106.58	106.77	104.97	106.57	105.96	109.17	104.45	111.71	107.77	104.73	106.98	108.02	105.26	101.57	102.47	109.79	110.4	109.01	108.37	107.61	106.67	106.64	105.42	111.34	109.42	109.67	109.88	108.91	106.97	101.64	106.55	109.97	108.94	107.69	107.13	104.75	109.1	105.42	109.73	102.54	108.05	106.35	104.9
108.71	105.53	104.43	105.13	105.01	107.37	108.29	102.55	109.01	103.58	107.76	106.23	108.64	102.85	107.59	103.77	101.68	104.17	102.46	106.22	103.49	104.19	107.56	106.74	105.46	107.37	107.23	103.28	109.28	103.69	99.136	102.49	105.24	104.69	102.17	107.71	106.3	107.97	103.87	108.27	102.84	107.12	104.27	103.36	104.57	104.66	103.72	102.18	103.2	103.24
107.02	102.83	104.68	107.77	105.49	105.47	104.72	108.65	110.97	103.32	109.77	105.35	106.42	105.54	107.85	103.87	97.277	110.64	104.94	107.18	107.63	105.83	107.82	104	107.3	104.91	106.81	107.62	103.66	109.78	102.67	107.7	103.65	106.39	103.03	105.92	106.95	104.1	100.27	100.8	108.21	109.49	104.56	105.52	105.5	108.01	101.46	105.79	107.65	108.34
107.48	107.29	106.25	106.37	104.42	100.9	107.06	103.74	108.61	109.59	105.38	108.07	106.79	103.94	107.15	104.38	104.4	102.9	100.78	107.28	104.18	107.23	102.87	100.56	107.36	107.75	107.14	103.72	103.26	102.91	103.37	105.94	107.17	104.44	110.35	103.76	104.76	107.9	108.53	109.72	106.42	109.17	104.18	102.88	107.54	105.43	104.95	107.71	104.01	107.71
94.185	99.612	99.828	99.182	95.953	94.103	96.518	100.3	98.564	95.574	99.898	99.41	97.001	98.19	93.215	99.634	98.288	99.989	96.787	97.942	98.947	94.884	99.648	95.911	97.492	90.975	101.92	100.09	95.494	100.87	96.693	99.059	95.047	95.446	98.983	96.914	101.15	100.58	95.591	98.853	99.777	99.185	100.2	99.381	99.767	99.259	98.558	101.6	96.997	100.28
104.78	102.89	105.82	105.26	104.92	108.32	102.92	105.84	102.9	104.91	106.31	104.87	104.05	106.89	102.3	104.61	106.98	107.55	104.89	106.06	102.85	105.23	105.94	108.69	107.35	105.5	105.71	104.01	104.08	104.57	105.6	103.22	105.77	105.46	106.37	108.2	105.12	108.27	105.59	106.85	109	104.09	104.15	107.68	101.86	109.87	106.65	106.3	107.36	104.94
108.35	107.93	105.91	107.88	104.07	107.18	104.82	102.75	102.5	104.99	107.19	104.51	104.71	109.77	107.54	107.62	104.22	107.36	109.49	104.73	107.74	106.81	103.37	107.27	106.4	103.47	105.44	106.42	106.01	102.63	103.83	108.81	101.63	105.36	107.7	102.96	106.76	110.24	103.93	108.54	105.25	107.6	103.61	106.34	104.62	104.24	106.08	101.99	104.57	107.86
99.158	96.562	99.911	99.693	95.993	101.18	102.71	92.726	98.643	99.041	97.976	97.078	99.989	103.45	97.043	93.921	102.92	103.97	97.991	97.854	99.752	98.484	97.684	102.38	99.125	96.89	95.202	98.966	97.271	100.81	95.799	99.914	95.282	101.65	94.437	101.61	95.258	100.08	101.97	93.178	102.8	100.07	98.078	95.38	97.585	97.876	99.64	94.82	102.82	95.671
111.25	110.57	108.21	108.71	112.22	105.08	109.71	109.62	106.48	108.11	112.74	109.12	110.46	111.18	106.4	116.98	107.01	111.73	109.1	108.82	110.54	110.39	111.82	109.36	112.53	106.36	107.7	109.54	110.58	110.05	110.28	109.88	110.5	109.81	109.95	114.65	111.92	108.31	111.01	110.4	107.38	106.99	111.31	107.03	108	108.35	110.15	109.62	112.63	113.42
105.13	106.1	108.23	105.19	104.94	107.48	104.18	105.09	103.34	107.07	109.95	106.99	104.54	101.07	102.69	105.56	106.79	105.22	103.93	107.1	102.14	105.27	107.44	106.48	103.08	108.19	107.22	110.3	106.51	105.98	105.95	105.72	110.54	106.32	105.76	108.26	102.39	106.36	105.63	104.55	101.98	108.06	109.89	104.25	109.04	109.22	97.847	108	106.35	108.8
110.22	106.58	105.94	106.78	102.56	108.04	108.53	107.24	103.29	109.63	109.56	108.08	104.75	97.712	103.84	104.76	107.47	103.45	103.52	106.55	105.59	105.58	104.63	100.08	103.73	102.64	111.17	106.82	107.48	103.6	107.76	100.16	107.56	107.09	105.39	109.9	106.55	106.36	104.78	104.49	106.28	109.9	106.92	103.46	108.44	104.68	103.33	105.13	105.32	100
103.34	104.18	105.75	110.36	105.84	105.59	108.14	104.06	105.75	106.11	104.62	105.71	107.26	106.83	108.38	103.03	106.85	103.39	103.73	108.15	105.64	107.59	107.93	104.64	105.29	103.19	106.15	104.48	105.8	101.99	106.08	103.06	105.3	105.29	104.66	102.26	107.82	103.24	108.86	104.85	99.695	104.1	105.31	101.76	106.92	106.74	102.82	109.67	107.43	107.9
106.68	103.25	106.61	107.3	111.3	108.39	107.66	108.28	111.48	107.58	103.38	107.46	106.68	107.65	109.32	108.96	106.33	111.01	104.97	106.83	111.22	108.47	109.57	106.45	108.96	112.15	110.73	108.86	111.54	106.44	110.62	105.65	104.79	106.47	112.8	107.87	106.46	105.08	105.86	106.09	103.05	111.17	109.92	108.81	108.7	105.17	110.24	109.82	110.91	108.3
100.05	98.824	98.484	98.66	99.526	97.064	97.81	100.52	102.36	97.845	100.3	97.553	99.209	96.781	103.56	100.63	98.006	98.87	102.37	101.6	101.79	98.796	100.34	99.538	99.73	98.597	98.787	104.84	97.586	100.75	95.555	96.012	99.155	100.69	98.752	102.98	99.706	101.71	102.3	95.966	98.934	97.875	95.125	96.53	97.63	98.045	97.394	100.08	95.465	99.647
101.09	100.32	96.462	95.955	90.328	95.051	97.273	102.6	97.804	95.782	97.136	97.958	97.278	100.64	97.896	96.523	97.27	99.295	99.243	98.781	95.311	98.059	97.931	99.934	95.09	96.522	97.406	100.48	96.277	101.34	99.314	97.955	97.132	99.541	98.232	100.49	101.77	96.423	97.274	97.872	93.947	103.98	93.081	98.729	94.608	93.342	96.892	97.898	100.38	97.139
111.23	106.38	109.09	107.76	106.4	105.74	111.12	113.29	108.19	107.65	107.75	110.13	108.27	107.81	112.34	105.55	108.73	103.9	106.15	112.16	107.3	108.54	105.73	107.02	108.36	105.98	110.18	108.22	107.18	106.37	108.16	107.3	108.44	104.53	103.9	109.54	106.15	100.89	106.69	107.53	107.78	111.01	107.04	104.66	108.14	104.34	106.46	106.55	105.69	112.87
107.15	106.48	107.66	111.62	109.76	107.07	106.89	104.3	105.8	105.14	111.65	106.74	107.47	104.55	105.05	107.56	107.75	112.59	103.24	106.06	103.11	106.73	107.17	105.26	109.24	103.32	103.99	104.31	107.35	110.63	105.91	105.86	107.88	109.77	108.59	106.49	105.03	104.79	107.42	102.43	105.29	104.47	109.26	108.27	103.64	106.3	107.62	111.11	106.18	105.14
101.44	97.966	100.48	93.872	99.255	101.59	95.046	93.56	98.494	101.87	94.193	96.77	95.755	101.57	98.28	97.502	99.706	100.98	97.027	95.118	104.65	97.935	101	94.874	95.735	95.915	100.75	99.182	94.808	102.43	98.619	97.97	105.29	97.04	97.8	98.707	97.293	105.74	103.12	99.462	98.502	98.963	99.338	94.113	96.587	102.44	98.831	99.143	96.037	96.907
104.87	103.6	105.79	106.74	106.47	101.72	106.72	109.18	101.72	106.3	103.96	105.27	102.89	103.79	107.91	108.7	104.71	106.55	106.23	104.45	106.8	106.3	109.82	108.31	100.83	107.27	105.86	104.35	106.83	105.92	105.95	108.87	102.96	104.07	106.11	103.53	101.82	107.87	102.18	103.54	107.54	111.37	107.06	106.66	102.58	108.56	108.41	106.88	105.07	104.9
109.42	108.8	110.11	106.82	104.79	107.25	108.52	109.69	109.16	103.76	113.04	109.79	106.25	109.1	108.21	110.06	106.7	112.71	108.56	109.83	105.47	109.67	107.15	111.64	105.16	107.79	109.55	110.65	109.68	113.21	105.58	105.52	113.66	109.02	107.99	109.52	109.1	110.17	106.65	107.25	110.62	108.9	106.21	105.47	106.84	108.46	110.68	105.95	105.4	107.66
101.25	104.68	102.74	106.47	108.28	101.38	108.17	102.63	106.63	109.43	101.78	106.38	107.86	106.03	104.73	104.09	106.75	105.35	105.94	107	109.58	104.7	104.09	107.9	107.01	105.95	108.21	102.48	106.8	111.92	107.05	106.27	107.78	109.67	105.35	107.22	109.74	102.65	108.11	104.09	106.52	103.04	106.81	110.26	107.32	104.5	103.27	106.2	104.02	107.37
102.06	103.65	107.9	105.72	102.56	103.32	102.78	105.56	103.79	108.32	106.52	107.94	104.84	102.7	105.12	103.26	105.88	104.16	105.21	103.35	102.74	106.83	104.8	104.32	100.75	105.08	108.83	107.92	101.9	104.78	102.45	107.53	109.28	105.07	106.86	106.85	107.66	107.41	104.12	107.86	108.29	108.31	103.87	104.27	107.29	104.97	102.82	105.61	104.49	104.45
112.04	107.45	110.4	105.21	107.27	108.03	109.5	105.45	107.76	110.25	108.24	110.9	111.13	107.78	107.43	107.37	104.72	108.87	113.01	104.45	110.07	107.79	107.31	104.83	111.09	106.79	108.06	106.1	109.38	110.56	109.39	109.91	112.34	103.74	110.97	108.05	108.37	109.53	111.29	110	110.74	106.21	110.66	107.67	106.74	104.2	108.65	108.6	107.88	110.12
110.99	111.18	107.1	110.88	108.59	108.16	106.74	106.46	111.11	111.55	114.04	105.98	109.99	111.56	110.83	111.61	112.11	112.31	107.26	112.43	108.07	108.38	108.66	107.16	109.13	109	109.98	110.33	109.38	113.19	108.63	107.34	110.72	106.8	109.77	113	113.75	110.78	110.7	109.49	112.82	109.44	112.25	113.6	111.18	107.33	118.9	104.98	113.23	107.81
98.99	99.48	95.022	95.698	99.346	100.96	97.472	101.71	99.731	99.765	100.42	98.645	99.162	100.27	102.3	102.04	101.99	97.531	102.18	103.23	98.088	102.76	97.032	100.07	97.935	98.483	98.598	101.37	101.56	102.73	96.362	100.62	99.893	99.953	105.07	101.76	101.25	100.11	100.6	102.03	101.54	102.63	101.41	102.08	101.46	100.15	102.11	98.329	99.63	103.45
110.83	107.28	107.86	112.55	109.53	108.7	111.89	108.05	107.88	104.85	109.59	108.24	112.12	111.23	109.46	108.87	109.19	108.73	109.11	108.73	108.39	110.55	108.92	111.98	103.92	105.72	110.21	111.5	112.57	108.35	109.54	108.19	107.59	103.27	109.98	110.97	109.07	113.69	110.84	109.18	112.33	108.04	110.59	109.02	106.29	106.42	107.42	104.79	106.61	105.72
103.53	104.03	103.49	105.16	103.55	106.32	108.7	107.67	102.51	110.98	105.79	109.69	105.53	104.21	103.11	107.71	103.85	108.06	104.57	104.1	105.4	108.33	104.53	106.69	104.42	109.14	106.82	100.76	109.01	105.05	101.45	104.92	106.03	105.42	104.9	109.36	106.8	104.76	106.9	102.25	109.5	109.42	106.85	103.41	107.68	105.2	103.24	104.56	107.82	106.89
107.23	106.93	107.46	106.32	112.65	107.4	108.78	109.62	108.16	112.39	110.46	111.97	106.61	111.06	109.6	110.65	108.89	106.87	108.43	109.17	105.38	107.94	110.31	111.52	109.15	107.17	108.45	106.21	106.13	113.13	107.77	106.12	109.71	106.4	107.2	106.75	107.75	111.49	108.71	110.01	111.1	113.51	113.28	109.67	107.58	111.5	108.94	106.74	106.38	105.77
105.31	102.35	101.68	104.95	110.43	107.2	104.39	104.74	107.73	110.18	108.9	105	109.58	107.34	107.05	107.04	103.15	107.22	106.06	105.18	104.21	104.04	103.95	103.97	105.6	104.11	104.52	103.63	105.87	112	108.81	106.16	104.83	107.7	107.01	104.56	105.22	106.85	107.64	108.15	109.24	107.61	106.48	107.18	107.44	103.57	106.81	101.75	105.5	102.52
106.15	105.35	101.72	105.56	107.27	107.73	105.84	102.37	102.51	108.63	106.08	103.95	106.25	102.38	107.37	107.18	102.89	106.47	109.91	111.11	107.76	109.36	108.93	106.27	104.99	101.27	108.35	108.54	104.25	105.81	104.41	101.73	105.64	107.26	106.63	106.12	107.79	105.87	104	105.25	105.96	108.99	108.91	109.18	101.37	105.12	106.42	104.12	104.42	105.91
104.28	105.32	101.43	107.06	101.34	106.67	107.06	105.18	106.11	105.8	108.64	104.8	105.22	107.04	106.24	105.5	102.98	108.5	107.45	108.45	103.02	109.12	107.65	103.31	100.43	108.91	105.88	104.6	106.12	104.25	108.79	106.5	109.05	109.95	103.73	105.72	108.92	109.59	105.05	108.73	105.19	107.56	106.84	107.32	104.05	106	104.16	106.82	102.11	107.17
104.29	108.88	111.19	106.29	109.94	112.74	108.65	108.18	108.43	107.57	106.46	107.95	109.08	107.78	108.34	104.35	109.24	110.45	106.54	109.51	107.63	109.36	107.7	110.39	107.6	106.64	108.81	108.72	110.21	106.64	111.82	108.8	107.14	107.3	107.12	114.68	104.68	108.3	107.22	105.58	105.34	109.74	104.6	108.66	107.28	111.03	107.45	108.44	106.44	106.26
111.56	112.12	108.01	109.33	112.13	108.43	109.33	107.69	115.24	112.53	109.06	109.61	108.69	108.51	108.19	109.01	108.92	113.55	110.26	110.32	108.21	110.62	107.01	108.44	108.8	112.48	112.44	109.27	112.3	112.73	111.11	111.86	111.63	113.62	110.12	112.29	113.44	110.27	106.53	113.23	113.55	107.08	111.32	110.11	112.87	108.7	110.06	117	110.04	109.18
98.136	103.08	100.65	96.194	98.977	98.283	98.376	97.295	96.239	98.381	97.669	98.219	99.369	96.962	98.084	97.042	100.8	95.542	102.64	100.61	96.102	99.179	95.242	95.809	97.313	97.182	95.537	94.377	98.911	95.581	99.585	95.787	99.051	98.872	98.342	101.86	99.316	98.52	103.43	96.624	97.806	96.995	96.718	96.143	97.788	99.138	100.92	100.76	99.624	98.596
100.08	107.23	106.99	108.08	103.32	111.3	106.85	105.19	108.57	108.66	108.2	105.88	102.01	103.37	104.49	106.61	104.76	105.26	107.06	106.17	106.96	104.41	112.01	110.87	104.88	104.97	107.6	105.07	107.28	104.44	103.98	106.75	107.01	104.75	103.5	110.06	103.48	103.7	109.67	107.84	108.76	102.39	107.56	103.58	103.86	106.05	110.05	103.72	105.12	105.15
106.58	104.31	109.32	108.55	100.77	104.03	103.35	103.21	108.27	106.82	106.79	107.33	111.07	102.21	107.41	106.62	103.41	105.64	104.52	106.61	105.18	106.38	107.79	104.56	109.35	107.84	105.16	104.11	102.9	103.27	106.53	105.86	101.09	102.74	107.18	108.15	103.84	103	106.76	103.41	106.04	111.46	103.32	104.18	109.57	108.23	105.57	107.61	109.21	107.91
104.54	109.39	110.47	107.33	110.17	104.83	107.02	112	111.15	109.6	106.81	110.86	112.65	108.42	109.13	108.9	111.3	108.93	104.02	105.77	108.9	110.15	106.04	106.64	105.38	109.18	103.89	109.18	108.36	110.72	106.08	105.82	109.92	110	108.63	108.87	104.69	108.06	105.54	105.92	106.03	108.93	114.21	106.02	111.68	104.89	111	106.64	107.34	108.89
104.18	110.78	105.2	113.45	104.31	110.35	102.52	111.12	109.81	106.94	108.23	110.03	107.74	106.8	106.85	108.17	106.9	109.57	108.62	106.44	110.19	106.62	106.35	111.1	109.48	109.25	112.21	106.51	100.98	110.55	107.45	113.89	108.55	109.97	108.9	108.62	110.3	110.39	103.92	109.84	107.16	106.87	110.54	112.7	108.66	111.58	110.29	111.54	110.27	108.85
99.645	96.545	97.679	100.91	92.811	95.569	94.494	95.029	99.177	97.484	100.96	98.955	98.556	94.716	94.4	96.532	95.129	102.04	95.099	99.241	96.193	95.673	95.395	97.158	99.345	101.55	93.253	99.744	97.987	104.52	97.296	100.2	101.4	92.559	99.021	99.924	100.34	98.273	94.86	95.627	96.806	93.09	99.246	95.497	100.81	98.309	96.948	95.956	96.632	96.416
107.6	102.36	104.28	109.28	101.83	106.47	104.04	106.05	103.35	109.06	104.25	105.12	103.32	101.26	106.6	105.09	104.71	112.31	108.03	104.3	106.73	107.31	107.12	104.52	103.33	104.87	102.69	107.94	106.49	105.61	102.58	106.77	108.25	105.87	107.7	104.09	105.82	109.09	108.81	106.3	98.681	103.39	110.13	105.81	107.4	105.41	105.51	106.39	107.33	105.4
98.505	100.21	100.24	97.335	99.656	96.466	97.371	97.339	94.471	97.587	98.064	97.141	100.4	99.03	95.646	97.35	99.862	95.14	97.696	99.17	96.893	97.85	95.722	96.671	95.282	99.514	101.23	97.918	99.87	95.198	103.44	98.92	103.35	97.007	99.758	97.959	98.774	98.319	97.698	99.252	97.133	96.95	98.447	97.631	98.317	94.403	100.2	99.21	95.194	99.584
105.95	105.78	104.38	104.63	104.29	107.86	105.93	101.26	103.38	104.4	105.75	100.2	107.26	107.7	104.87	110.01	106.89	103.62	105.62	102.11	107.38	102.2	105.03	105.28	107.49	102.94	104.44	102.02	108.25	107.05	106.58	104.39	106.54	106.13	104.76	109.1	106.59	104.21	108.51	107.73	110.22	109.62	107.44	106.31	105.97	107.07	104.31	109.05	103.27	110.07
106.03	100.37	103.4	109.56	105.35	102.44	104.6	104.15	105.66	111.26	104.08	104.43	99.397	106.63	107.35	105.27	109.72	105.6	105.97	106.43	107.47	108	102.01	103.75	104.55	104.12	109.32	107.57	104.99	104.95	105.09	107.94	103.56	108.47	105.76	103.86	109.04	103.9	105.45	107.89	105.69	110.57	104.18	106.17	106.32	104.05	106.28	105.88	108.04	106.79
101.55	105.72	107.38	107.88	104.83	106.91	107.95	104.36	108.16	101.29	106.89	109.73	101.89	103.36	107.15	104.43	104.91	108.48	104.8	106.24	107.89	107.68	108.31	106.47	108.22	104.89	103.75	109.86	103.23	104.94	104.54	106.13	103.95	103.2	107.91	102.6	102.69	104.71	101.83	105.73	104.01	105.46	107.58	108.97	107.57	103.6	107.07	106.53	107.84	100.31
108.19	106.62	106.94	111.79	104.3	108.41	106.27	104.94	106.92	108.33	111.4	108.57	107.43	105.98	107.1	106.32	103.63	104.34	110.07	107.37	109.51	100.55	107.74	105.86	109.8	107.08	105.47	104.11	103.19	105.62	102.47	109.05	107.03	102.12	106.93	105.16	111.36	107.57	106.44	108.93	110.22	106.52	107.07	108.29	102.34	106.02	106.85	106.62	106.69	109.35
108.27	105.89	107.56	106.45	107.72	106.71	105.64	106.47	110.58	105.37	105.65	105.48	109.91	104.08	109.01	106.59	107.53	105.48	103.89	103.71	107.37	107.5	104.5	104.69	107.71	105.28	104.69	107.86	106.55	106.54	103.52	101.25	107.3	108.25	106.26	106.8	101.37	104.64	107.88	105.32	104.69	101.37	102.19	103.24	109.95	106.3	103.55	105.3	103.98	102.94
106.18	104.74	109.01	108.62	106.75	103.89	101.94	105.3	109.42	106.8	106.82	108.98	102.22	109.07	105.73	104.94	107.06	108.31	104.44	106.3	104.32	110.45	105.15	107.09	107.15	106.95	104.59	107.66	110.01	106.93	105.68	102.46	106.41	107.22	106.42	110.27	105.44	108.52	106.98	106.96	108.74	107	107.88	107.15	111.11	100.72	104.64	108.55	101.86	108.62
103.84	105.49	103.43	104.03	108.44	104.54	104.83	102.96	105.57	105.22	104.96	104.64	103.25	108.11	106.94	105.31	107.73	110.36	105.5	108.44	104.78	103.89	101.92	105.64	101.11	105.4	105.41	108.2	106.68	101.64	103.25	108.18	105.46	104.16	107.05	102.28	104.13	103.55	104.81	105.64	104.36	103.64	106.85	107.02	105.58	107.66	100.22	103.67	105.26	104.67
97.11	99.414	100.37	102.99	98.37	102.44	104.81	101.72	101.04	102.37	96.879	105.01	100.94	102.14	102.61	104.71	103.72	100.4	100.77	98.26	99.827	103.28	98.195	100.98	99.519	97.201	96.607	96.847	96.12	99.843	100.75	101.04	97.398	100.56	103.17	97.884	99.209	102.95	106.74	100.9	101.69	102.27	96.962	104.06	102.97	98.947	97.893	101.98	96.438	103.09
101.52	101.44	101.56	97.461	100.94	104.07	101.48	95.783	103.17	102.8	103.68	102.4	101.7	100.81	100.1	98.933	101.59	97.861	101.88	100.89	93.777	97.702	100.62	101.46	99.727	99.844	102.05	95.95	97.865	99.814	94.989	101	100.33	97.556	99.293	105.48	101.45	104.06	103.04	102.33	100.36	97.826	104.7	102.97	99.727	98.982	103.13	101.66	103.04	101.7
97.167	100.82	97.441	96.892	99.235	97.58	99.378	97.275	98.906	97.621	101.21	97.296	95.004	97.601	95.657	94.236	99.68	99.591	102.65	100.61	94.976	92.966	98.658	97.327	98.48	101.01	95.596	97.129	98.198	98.28	99.522	97.073	97.86	93.447	96.534	95.947	96.437	95.339	97.224	102.15	95.464	100.96	100.23	93.781	96.383	95.845	96.976	94.082	94.758	102.02
112.47	108.44	108.74	109.49	112.52	111.87	109.56	109.74	110.62	105.94	113	110.88	108.97	111.25	112	106.89	110.69	106.06	113.15	106.8	107.61	106.76	105.78	106.31	107.98	108.55	111.98	113.27	108.91	107.29	109.66	107.94	109.89	113.25	110.37	113.89	106.69	109.88	115.66	111.5	113.28	111.7	108.14	109.14	109.93	109.1	112.35	107.77	103.8	113.01
98.249	98.711	96.996	95.894	93.651	102.3	101.24	103.57	96.182	96.197	94.99	97.541	95.458	97.776	99.165	95.476	100.71	100.01	98.23	98.087	95.023	96.402	98.216	100.86	102.75	98.674	99.831	98.768	98.589	102.76	96.165	97.82	98.93	98.777	100.87	101.8	96.845	100.19	94.392	99.331	100.57	98.545	96.501	95.472	94.276	96.837	96.886	99.152	101.42	99.883
96.379	96.641	98.796	98.767	89.956	92.036	100.18	101.41	96.513	94.706	99.653	100.94	98.922	101.28	97.177	97.943	94.628	96.553	98.315	95.707	97.946	95.765	96.113	97.107	95.345	101.54	98.568	99.987	100.69	94.974	95.483	99.364	95.209	98.33	97.624	101.67	99.187	96.095	94.853	104.42	96.822	101.55	97.792	98.541	95.742	97.107	97.306	95.36	99.302	99.167
104.86	103.38	103.01	105.33	110.75	108.83	111.78	110.75	107.25	105.32	107.71	108.07	108.76	111.3	102.97	106.57	100.72	106.17	105.87	102.25	109.13	108.29	103.71	107.29	107.27	103.75	107.6	108.79	103.48	105.7	103.53	110.07	106.84	110.19	106.91	101.58	103.3	107.99	109.66	107.9	107.09	103.55	106.18	108.85	104.64	109.72	104.03	106.21	104.75	104.2
105.95	101.77	102.71	104.14	106.85	101.94	105.67	102.82	103.9	103.23	105.01	103.14	109.31	106.69	105.58	105.62	106.6	105.74	103.48	105.95	103.9	113.27	105.59	108.11	104.05	104.05	105.91	102.9	108.66	103.94	105.02	107	107.15	105.99	107.78	105.16	107.37	106.36	105.37	103.15	105.97	112.27	106.84	103.97	110.18	106.35	108.51	105.44	101.41	107.03
108.39	111.47	103.25	107.65	108.43	105.25	107.88	106.13	113.8	104.61	106.73	105.5	110.89	107.11	110.82	107.63	107.54	106.44	104.22	106.68	109.84	109.19	105.17	109.04	111.48	107.63	111.29	104.31	108.72	107.01	108.81	110.06	111.25	107.97	111.81	111.55	107.95	108.57	108.62	110.37	106.46	104.15	108.75	107.16	112.6	111.25	105.15	108.72	106.77	108.91
103.84	106.84	108.12	105.41	106.23	107.28	105.34	107.92	106.06	106.22	106.05	102.62	106.15	107.04	104.81	107.93	111.47	107.04	108.44	108.07	103.41	109.8	104.11	100.57	110.1	105.32	103.18	106.03	105.51	108.82	105.44	100.24	102.91	109.01	96.66	107.33	106.82	101.01	104.01	107.84	103.38	102.48	105.25	104.2	106.57	108	105.49	105.34	102.09	110.35
103.78	106.65	105.56	105.66	101.5	101.81	104.78	102.2	105.64	106	105.3	102.36	105.35	106.27	107.71	102.62	104.32	108.33	98.716	108.03	106.01	103.57	106.05	104.62	105.97	110.22	107.68	106.26	105.98	102.75	104.85	107.23	105.71	101.56	106.24	105.49	107.07	107.53	111.01	106.05	106.55	102.39	103.26	104.9	107.11	103.37	103.07	106.26	106.97	107.36
107.72	103.92	100.23	103.85	106.12	99.771	101.49	104.98	104.79	107.56	100.66	104.12	105.81	106.73	110.18	104.59	108	108.5	103.38	109.21	107.2	105.18	105.1	103.5	106.33	102.06	104.27	107.16	105.5	104.69	102.09	103.24	103.59	107.69	104.7	109.24	102.89	103.67	113.23	105.28	104.8	105.54	107.57	108.18	101.91	106.77	102.39	108.11	104.1	107.92
98.736	97.917	102.63	100.17	99.493	96.732	100.32	101.52	100.95	101.01	99.995	102.73	102.02	93.672	98.95	102.95	98.264	107.05	99.458	102.3	99.686	94.93	96.797	99.033	98.458	100.7	102.78	100.02	100.15	100.91	99.343	98.997	100.1	102.78	102.42	101.36	100.25	102.97	104.49	100.19	101.24	106.02	97.06	97.435	101.46	99.257	102.56	103.32	95.174	104.35
105.46	107.84	108.47	103.23	106.64	104.12	106.29	104.75	108.51	110.26	102.11	101.66	105.97	106.55	104.9	106.49	108.21	100.82	107.49	104.31	103.2	107.88	108.11	106.11	108.04	106.99	107.25	103.13	105.37	106.07	106.32	107.53	109.66	107.85	104.18	104.48	114.72	106.64	107.16	102.02	106.87	108.38	104.43	107.77	105.4	106.79	104.95	108.66	105.96	110.09
102.37	106.61	108.88	104.72	109.21	104.41	107.42	112.05	107.42	107.81	104.87	111.12	109.43	107.06	105.15	104.88	107.37	105.98	102.91	103.82	107.04	107.2	106.6	106.57	104.12	100.53	104.54	107.01	105.1	105.08	108.01	101.87	104.63	108.78	103.91	107.36	105.05	104.33	104.48	108.02	102.13	108.77	105.66	100.85	107.6	101.87	103.77	108.39	100.99	104
102.36	97.099	103.24	100.39	100.68	105.5	101.74	98.498	100.26	101.71	101.93	100.05	101.94	100.22	101.07	101.17	102.6	104.57	98.479	99.923	103.29	98.842	99.269	104	97.957	99.189	97.412	102.83	99.553	103.05	103.67	101.54	103.68	98.372	95.835	105.29	102.44	98.894	101.25	100.66	100.43	104.57	95.779	98.573	99.218	102.17	98.254	104.13	103.66	99.663
110.19	111.71	108.1	104.94	109.85	111.15	107.25	111.68	110.71	106.35	109.82	110.62	107.6	107.58	107.1	110.95	108.43	110.24	106.29	106.45	112.51	111.64	107.68	111.01	111.4	106.55	102.22	104.71	103.94	107.26	107.2	109.56	107.72	109.33	108.75	113.98	106.73	109.05	108.44	106.28	109.91	107.1	108.34	112.71	104.82	105.74	110.22	104.47	106.72	114.05
106.72	102.86	102.44	108.09	105.01	107.39	102.38	101.33	105.08	103.48	106.95	109.77	107.44	105.91	104.01	105.09	106.68	106.24	107.25	105.42	105.52	106.57	106.43	106.45	110.58	106.69	101.32	106.13	102.44	101.69	102.06	104.37	106.97	106.16	107.71	107.02	100.08	106.41	107.14	105.43	106.79	103.88	106.63	105.91	101.94	106.86	107.16	108.5	104.56	105.84
105.23	113.43	113.02	108.41	108	102.69	110.72	103.71	108.3	103.7	108.99	108.06	111.35	109.27	106.58	110.84	107.84	110.1	107.44	107.5	105.13	110.31	111.99	111.08	112	109.85	108.7	109.16	105.49	108.5	105.05	105.47	105.63	111.25	110.27	105.37	107.83	102.16	110.79	107.98	112.96	107.13	104.99	106.42	109.71	107.51	109.26	106.55	109.09	107.28
106.66	109.18	105.16	111.44	107.64	113.44	107.02	107.7	103.69	106.62	107.89	105.51	104.85	111.05	108.81	108.54	106.34	108.02	106.52	108.46	105.59	107.82	107.34	108.28	107.69	103.7	109.77	106.29	106.93	105.61	110.82	110	108.64	105.96	108.42	105.67	105.82	108.29	106.83	108.3	108.93	110.38	110.5	106.58	111.27	106.82	107.77	111.08	105.15	110.82
109.68	107.36	108.13	108	107.42	111.74	104.78	105.39	107.26	105.82	110.68	103.1	108.29	112.88	103.49	106.21	108.7	108.99	114.3	111.08	106.45	109.8	108.81	103.06	107.94	111.3	105.88	104.32	105.62	102.79	110.9	111.31	108.9	107.18	109.7	107.85	104.95	109.15	105.74	110.02	108.91	108.52	110.25	103.96	109.2	109.32	111.03	106.33	105.21	105.79
108.56	106.52	111.18	107.81	110.54	109.5	106.7	114.1	108.94	108.83	109.09	112.44	107.86	108.72	107.36	111.22	110.4	108.48	108.27	108.89	106.93	112.3	106.32	106.32	108	109.85	107.45	106.41	105.29	109.01	108.05	108.42	105.52	108.3	103.88	107.45	106.43	105	110.78	108.48	111.91	107.31	111.44	107.59	108.97	109.54	105.89	111.67	107.72	108.03
103.06	102.35	102.11	102.78	97.062	100.96	102.06	101.62	101.44	100.57	104.19	102.69	103.01	100.15	101.49	107.3	99.181	101.82	100.71	100.1	106.74	97.168	103.41	97.528	101.97	102.73	104.22	95.044	101.81	98.377	102.64	100.6	100.75	103.76	103.41	103.18	97.962	100.33	96.745	101.35	102.48	100.38	100.53	98.925	101.83	99.957	102.11	103.5	104.79	96.631
97.758	103.69	98.13	98.287	101.95	98.892	98.453	97.368	99.876	100.27	96.727	101.72	101.23	101.19	104.01	98.382	98.245	100.7	99.822	99.741	99.676	96.282	98.932	95.199	99.888	98.72	103.03	96.898	99.844	99.75	96.409	100.44	99.198	98.976	102.37	102.36	102.2	101.32	102.87	97.109	101.16	103.78	102.38	95.097	100.64	96.523	98.432	99.972	97.81	97.129
110.25	101.56	102.51	106.29	105.42	103.65	102.5	105.92	105.8	110.89	103.32	102.92	109.89	101.86	106.03	107.31	102.06	105.04	101.71	104.1	108.42	105.66	104.56	106.02	110.18	102.44	106.97	109.86	102.78	106.39	106.67	104.68	104.63	106.29	106.18	110.38	105	108.23	105.24	103.68	105.36	106.32	105.61	108.24	106.86	105.1	106.64	107.24	105.22	103.57
102.39	105.23	103.46	107.53	104.58	108.85	107.42	108.69	108.1	108.11	106.55	105.12	107.93	107.99	108.22	103.49	105.03	102.27	109.25	104.66	104.87	105.1	107.41	107.42	104.77	105.2	104.39	103.66	106.28	104.8	106.16	107.96	110.55	107	105.79	110.48	105.5	112.24	106.02	105.21	104.19	104.54	106.62	109.19	106.64	113.42	104.46	110.07	108.62	109.1
110.88	106.16	104.78	103.73	111.68	108.28	106.68	103.38	101.16	103.91	104.32	107.96	106.63	106.81	104	108.59	105.96	105.58	103.01	109.16	103.61	100.62	107.53	100.68	108.96	108.96	103.16	105.18	107.26	101.84	105.59	106.14	105.82	104.51	99.511	107.92	105.46	107.78	103.13	98.902	106.52	102.62	105.74	105.16	105.29	107.53	110.33	101.6	107.08	106.79
107.46	113.48	109.05	107.7	108.84	105.43	109.49	105.26	107.11	112.02	109.64	107.83	108.73	111.52	109.05	108.65	106.37	108.53	106.39	109.53	113.33	105.19	107.5	106.81	106.63	108.44	108.19	105.42	106.4	106.48	105.39	107.89	108.19	107.35	108.67	109.82	107.56	110.25	109.46	105.46	107.19	108.02	110.19	106.65	106.95	108.86	107.58	108.27	107.18	107.36
103.3	108.83	105.93	106.61	107.04	100.62	105.88	104.75	103.9	102.89	106.29	106.78	103.81	105.56	106.03	108.89	109.35	102.78	108.5	105.24	103.98	103.32	111.9	103.19	105.14	102.68	102.79	111.2	105.3	103.31	103.84	105.9	105.46	108.36	106.71	108.72	105	105.4	107.2	108.3	110.3	100.52	105.41	105.31	107.21	100.24	103.67	103.87	104.26	108.06
108.85	108.72	105.15	108.49	105.1	110.2	111.9	108.28	108.86	108.66	110.78	107.75	107.13	109.31	109.82	102.56	108.1	114.07	107.55	110.15	107.02	109.88	110.93	107.82	107.3	108.19	106.89	110.72	108.55	109	103.57	105.03	107.51	112.95	106.96	106.42	108.13	112.38	110.3	107.31	105.22	104.53	108.93	112.37	104.26	106.18	108.21	107.07	104.79	107.78
98.318	100.32	95.723	97.584	98.605	97.672	96.366	96.533	100.97	94.923	98.431	96.534	100.75	96.956	98.562	98.999	95.584	98.036	97.427	102.46	97.897	90.657	100.25	94.778	98.864	100.33	100.38	101.49	96.762	98.722	97.747	99.772	98.293	100.47	96.314	101.17	101.48	94.278	103.54	97.526	95.531	94.39	98.541	96.49	95.927	103.15	98.942	99.928	98.611	95.279
112.33	107.19	106.5	106.73	114.68	107.78	112.37	107.62	109.97	107.94	107.17	104.77	109.42	113.5	106.98	108.31	107.52	109.48	106.19	111.86	110.02	105.34	105.37	106.92	109.17	110.66	105.55	106.49	110.27	107.43	107.03	108.52	109.04	100.87	108.34	113.28	104.26	109.58	107.85	106.1	107.22	106.99	110.92	112.11	106.45	105.58	106.36	109.33	107.25	109.24
108.34	104.33	109.03	108.11	107.87	105.64	106.37	107.37	105.16	106.1	106.48	107.47	104.78	105	105.41	107.9	105.97	103.4	106.24	101.28	105.19	102.56	107.15	102.77	105.83	102.45	105.17	104.89	106.38	106.37	106.43	111.9	109.14	103.61	100.36	103.45	104.36	105.78	106.25	102.26	105.97	107.23	109.27	103.7	109.49	105.08	102.56	101.28	104.99	107.58
108.56	109.09	109.56	107.73	105.83	110.13	110.27	111.64	114.54	113.53	111.57	109.39	107.39	112.25	110.98	110.92	108.88	109.65	115.64	110.21	110.91	112.42	107.79	113.46	107.29	111.02	108.91	105.98	109.7	110.03	114.05	107.33	108.78	108.45	115.1	107.25	106.62	112.19	108.58	113.07	112.05	115.36	111.85	108.04	105.43	108.62	108.46	110.77	114.14	105.05
110.06	106.08	105.36	113.6	105.67	110.95	109.28	111.57	111.85	112.57	107.68	109.31	110.02	109.47	112.9	108.23	107.78	105.98	106.45	108.51	108.96	107.24	109.43	109.65	111.29	114.2	110.27	107.14	109.8	108.94	107.46	106.87	106.76	108.06	106.16	110.84	116.63	111.61	108.23	110.98	109.41	110.25	107.08	108.03	111.23	108.57	105.32	108.35	111.04	109.52
109.06	108.15	108.26	104.65	109.14	108.36	109.26	106.9	108.52	107.38	107.43	105.92	109.87	110.51	108.2	107.74	108.03	111.51	108.95	108.4	108.27	106.18	110.08	109.25	107.67	106.45	113.84	105.21	112.31	108.94	110.1	108.91	110.61	105.48	107.34	111.26	110.16	111.57	108.62	110.47	113.42	106.45	109.14	107.34	104.47	113.15	105.91	107.83	110.94	108.23
101.4	109.66	106.59	102.66	105.63	105.39	102.81	104.38	108.3	106.76	104.01	112.01	107.58	110.72	103.48	107.68	106.96	102.49	99.155	106.91	111.01	107.46	106.97	104.32	106.39	108.53	109.09	106.92	106	107.08	103.61	104.55	106.81	104.18	107.31	105.59	104.88	106.9	101.96	106.7	107.13	108.4	107.46	105.38	110.75	104.37	104.41	102.13	106.24	106.09
111.39	109.45	109.11	104.93	108.69	107.2	107.66	111.24	108.08	109.16	106.64	112.01	110.08	102.84	108.54	107.55	111.84	107.56	106.88	105.57	110.86	104.54	106.04	108.64	110.08	113.46	108.92	104.74	108.96	107.6	109.05	107.41	109.52	112.05	111.08	113.39	106.8	109.2	108.95	110.83	105.03	108.09	104.69	110.2	110.04	113.12	103.69	106.89	110.78	108.08
107.94	107.11	107.48	107.42	106.13	109.19	109.25	104.84	111.76	107.82	112.16	112.27	111.97	111.92	112.52	110.74	110.75	108.74	102.5	110.11	109.71	108.98	109.03	109.2	107.01	110.26	108.07	105.98	110.61	104.6	107.89	110.84	105.92	110.44	107.88	109.72	108.28	108.13	113.25	104.27	112.43	107.84	108.16	105.84	107.77	111.07	104.5	109.24	106.94	107.61
103.01	106.73	108.42	103.2	105.33	110.83	107.25	104.65	103.2	103.34	104.46	104.93	110.81	104.48	107.58	103.4	105.6	106.82	102.81	105.1	101.45	104.63	109.02	104.46	105.09	114.63	103.42	104.48	105.32	101.52	108.09	105.13	101.05	105.19	106.67	111.71	108.12	111.4	104.73	111.37	108.22	109.09	106.75	109.55	105.59	108.6	108.84	109.27	107.37	106.26
104.24	105.49	105.5	104.28	111.47	105.1	107.89	104.32	102.81	109.2	100.9	111.12	106.81	109.46	108.02	106.81	106.17	103.27	107.89	107.59	105.84	102.43	101.35	108.71	104.18	105.72	108.56	108.15	106.1	108.31	105.04	107.44	102.21	104.64	105.42	108.84	100.65	104.45	111.05	102.23	107.53	107.53	107.96	107.17	102.15	108.46	105.26	107.14	103.59	109.43
108.21	105.16	109.53	104.61	105.17	102.53	107.71	109.29	104.16	108.29	106.96	104	104.12	106.23	107.34	104.1	109.46	107.21	110.1	108.28	103.1	110.54	103.75	106.82	106.46	106.02	104.27	107.66	103.8	109.16	107.81	106.66	106.91	103.93	106.53	104.85	103.18	106.12	103.29	104.35	107.16	103.41	107.28	109.61	104.56	109.8	103.43	104.45	105.08	105.36
103.56	107.8	106.94	107.95	104.29	104.53	104.35	102.26	102.97	110.22	110.33	103.57	104.01	108.2	103.5	105.86	107.1	108.66	108.57	106.77	108.93	104.29	107.15	104.07	109.34	105.01	102.82	105.78	112.11	106.65	110.04	107.45	109.27	102.69	103.87	105.96	102.69	107.86	109.01	106.56	105.68	103.35	104.06	114.54	106.27	103.34	110.68	106.08	107.25	107.69
108.38	107.03	108.11	101.5	103.36	108.5	108.25	101.39	107.63	106.53	107.47	109.22	106.87	104.58	103.94	109.18	103.91	109.25	106.79	108.04	108.75	104.25	109.07	107.14	108.32	103.66	107.57	102.76	102.58	103.92	106.01	105.59	106.29	105.84	106.45	111.37	103.19	107.09	103.25	109.06	111.36	104.94	103.8	105.58	107.02	108.67	104.19	105.96	105.49	105.26
114.11	116.51	108.2	114.14	110.69	109.65	110.44	112.44	109.45	107.89	113.04	111.77	108.54	112.3	108.18	108.87	108.98	111.42	103.81	110.56	110.73	112.09	115.34	107.52	113.44	106.19	109.6	105.03	107.15	112.33	107.94	111.71	107.67	115.04	108.88	111.33	114.66	108.59	111.53	107.25	109.88	108.94	111.6	112.14	106.79	109.45	113.95	114.65	107.81	111.05
103.55	102.14	105.1	104.36	105.92	106.77	105.11	106.26	101.34	112.57	104.76	99.902	106.82	106.82	102.09	106.75	105.04	103.96	110.89	107.41	107.25	105.69	102.25	104.27	100.59	106.31	107.43	103.52	103.55	104.55	106.38	104.27	102.61	105.24	106.88	106.07	108.79	109.27	104.22	105.59	102.87	108.89	103.11	105.67	105.09	105.31	100.83	105.19	104.86	108.42
104.42	110.07	110.68	109.41	109.51	110.59	110.62	110.71	109.2	111.67	111.25	107.21	108.93	112.61	108.63	107.3	104.37	109.81	107.99	111.36	110.82	107.48	108.8	113.74	106.82	111.83	107.13	109.52	110.84	112.61	115.86	111.7	104.81	110.84	111.28	112.46	108.4	109.92	108.37	108.02	107.55	107.69	110.31	110.3	111.48	114.69	113.86	109.57	113.77	109.02
109.46	105.85	108.59	106.91	114.26	108.71	102.99	110.42	108.05	111.78	107.33	109.13	109.71	108.45	107.31	106.82	107.48	107.77	109.58	101.81	109.25	109.21	107.17	102.97	109.68	111.13	105.48	106.48	109.73	109.8	108.54	111.45	105.66	109.1	107.39	106.11	112.21	109.83	107.2	107.4	110.97	109.63	105.3	108.71	110.77	111.76	102.29	105.87	109.15	108.36
105.29	105.66	107.31	105.44	104.04	106.83	107.02	106.29	105.38	104.2	107.24	106.21	102.85	109.83	104.42	101.6	104.42	109.01	105.28	103.32	106.8	108.12	105.27	106.75	103.06	106.85	106.8	102.5	105.55	103.18	105.66	107.19	105.41	108.31	107.13	108.78	105.4	104.84	102.98	102.84	107.48	101.38	107.89	105.34	105.04	104.93	102.75	104.05	102.92	106.62
107	110.49	105.52	105.61	105.78	103.46	105.24	108.16	103.86	103.1	110.63	110.22	106.68	103.33	112.73	102.71	104.9	109.05	108.76	98.98	104.9	105.06	110.55	107.67	110.5	105.02	109.82	103.14	107.82	103.93	100.04	103.59	109.53	104.5	105.45	108.32	106.79	107.39	108.24	102.11	106.63	105.22	105.42	107.93	101.78	104.77	103.19	106.07	104.05	105.46
101.26	99.707	104.34	100.86	100.86	98.439	98.948	102.41	101.72	98.589	102.48	101.35	99.184	100.03	103.58	96.754	103.28	98.78	100.76	103.39	99.89	97.348	99.354	99.792	100.5	102.9	97.035	97.198	100.57	101.58	97.967	101.04	102.07	98.364	104.33	99.34	102.16	101.45	99.864	102.67	103.49	101.38	99.058	97.214	105.5	103.75	101.97	103.39	101.91	97.909
105.79	109.93	108.53	108.02	107.77	105.11	109.21	111.03	111.81	106.04	105.3	105.49	108.88	106.39	109.18	110.53	108.71	108.55	110.34	112.36	111.14	112.11	112.95	102.03	105.62	107.28	112.61	108.16	105.24	107.21	108.84	109.39	109.63	109.53	112.42	112.14	104.85	109.67	107.49	109.06	107.55	106.51	108.21	108.44	114.24	105.67	109.69	111.95	106.86	105.61
110.48	113.22	109.73	114.93	108.64	114.56	107.99	111.44	112.74	112.19	108.71	109.49	111.13	107.41	113.34	111.56	108.35	113.14	110.04	104.83	106.97	116.42	113.61	109.49	111.19	115.86	109.85	111.29	108.41	109.92	112.02	115.18	108.19	112.1	114.58	111.61	111.31	107.84	111.33	110.76	112.22	112.26	110.26	111.41	110.33	110.81	111.73	111.16	108.16	113.1
105.48	108.08	105.37	106.49	111.98	105.92	106.39	105.82	110.6	108.46	106.78	109.6	106.9	105.84	109.57	105.47	108.98	107.25	106.38	110.63	104.31	106.36	109.76	110.18	104.86	107	109.52	105.05	105.56	108.3	107.87	105.2	107.23	111.39	109.51	112.41	109.01	112.39	103.72	106.46	105.16	108.14	103.58	109.6	110.23	109.22	111.02	108.83	110.03	107.29
100.06	101.66	97.548	98.754	103.5	100.77	99.552	99.01	99.467	99.931	94.313	100.39	97.476	94.984	102.29	99.213	98.642	99.805	102.19	103.76	97.431	102.12	101.73	98.182	100.61	101.91	101.34	103.22	101.71	102.68	100.36	99.997	101.45	100.35	99.782	97.753	101.75	94.088	98.532	98.251	100.17	99.147	100.83	100.64	96.147	96.836	98.154	98.682	99.659	99.869
110.59	109.79	108.8	105.61	109.91	109.37	109.82	106.48	111.52	108.05	106.62	110.31	107.91	103.72	106.44	109.6	104.48	108.51	108.27	105.92	106.14	109.66	111.05	109.43	110.05	110.24	106.11	108.58	105.72	111.26	112.16	105.07	107.37	112.24	104.2	108.8	109.12	109.83	106.53	112.24	105.21	107.47	112.55	107.09	109.52	107.67	106.29	107.7	105.86	108.14
102.36	105.61	101.49	104.6	105.53	104	102.99	107.61	104.25	106.71	109.09	108.28	103.11	108.71	104.89	105.96	100.62	107.07	105.58	105.68	102.81	105.07	106.18	104.46	106.17	106.06	106.69	108.16	107.93	106.74	103.25	106.7	104.14	108.92	107.67	107.9	105.15	109.21	105.5	109.18	109.84	106.4	109	108.09	107.96	105.09	107.05	107.33	108.11	105.84
98.348	97.693	97.726	91.411	97.942	97.597	96.472	101.22	95.374	96.464	97.847	97.439	97.66	99.14	95	99.843	99.837	99.353	97.376	100.12	99.142	102.98	97.339	97.481	95.999	95.285	104.32	100.61	99.784	97.268	97.523	91.762	96.964	96.177	108.6	100.83	99.485	95.845	96.752	96.364	96.734	96.268	92.238	94.965	95.083	99.521	98.286	95.201	102.5	100.91
108.44	108.24	108.75	105.21	109.77	110.87	110.91	108.62	107.97	105.42	106.08	107.17	109.03	110.46	104.78	107.12	107.15	108.49	107.09	109.66	107.07	106.46	105.58	101	111.76	108.64	110.94	105.84	110.4	108.23	108.01	106.04	107.36	107.51	105.12	110.02	106.3	109.21	108.12	108.79	106.02	103.8	108.29	105.75	109.85	108.44	110.23	108.09	111.06	108.66
116.61	111.59	112.9	105.43	104.1	109.01	107.63	112.35	106.93	104.59	104.34	107.05	107.68	105.79	107.76	112.09	108.15	102.03	106.38	108.32	102.62	106.07	111.84	104.26	100.5	104.45	111.08	110.97	108.01	109.59	108.03	105.71	108.96	108.13	106.78	107.83	107.14	108.05	105.42	110.11	105.32	109.11	111.22	111.11	108.26	107.9	106.83	106.7	109.21	107.5
105.7	108.46	103.37	104.04	106.57	102.7	103.88	105.32	104.19	102.32	102.76	108.49	103.88	105.05	107.46	104.96	108.08	108.01	106.45	107.67	104.49	102.9	102.54	104.62	102.99	105.14	104.38	107.03	108.5	102.15	105.23	101.43	106.41	104.92	104.5	104.6	107.96	105.76	111.09	105.4	104.27	105.38	102.75	104.31	106.76	103.55	109	105.34	108.65	104.7
109.1	112.03	105.78	108.52	112.56	105.95	111.43	107.92	106.66	106.85	108.08	106.85	107	108.68	107.34	108.24	105.98	107.22	108.21	106.95	110.04	104.56	109.65	108.51	106.94	110.78	106.19	111.57	105.27	107.71	104.94	100.07	106.91	105.69	107.7	109.45	111.49	109.69	115.55	111.22	108.46	105.81	108.02	109.65	109.21	105.65	109.13	104.7	107.07	108.75
106.69	101.74	106.12	107.72	106.74	105.84	99.784	107.22	102.18	103.13	108.67	108.63	102.6	107.5	110.44	105.43	108.32	106.49	105.16	106.94	107.24	106.3	103.39	103.3	105.95	105.58	108.5	108.08	103.98	109.56	106.87	105.31	107.6	105	108.77	103.33	110.49	107.71	108.59	107.45	104.16	104.96	112.46	109.21	107.63	109.32	107.35	103.77	105.31	104.58
108.86	106.17	105.02	105.68	103.53	104.97	103.71	105.45	105.23	101.36	106.8	106.19	105.4	108.09	105.93	109.14	106.41	103.66	104.58	106.6	105.58	106.41	106.07	102.32	102.88	107.42	108.24	105.9	104.41	104.36	106.6	105.6	105.39	106.33	106.56	104.07	107.1	105.22	102.66	106.74	104.46	103.74	107.56	103.78	107.37	104.34	106.57	109.45	107.67	103.3
98.294	105.93	98.299	97.661	101.2	101.9	101.7	99.049	96.532	98.552	100.02	102.97	95.407	99.54	100.24	99.211	101.28	99.625	102.04	97.03	102.55	95.115	96.38	97.887	100.72	96.661	97.267	99.665	100.28	100.91	99.795	97.847	97.094	98.993	97.866	96.644	100.88	95.536	97.968	96.125	99.544	100.12	103.27	101.66	101.72	98.583	100.45	96.616	96.124	100.24
98.221	96.231	94.662	97.196	95.842	99.307	99.271	101.94	99.753	97.458	99.613	98.875	102.88	94.35	97.614	95.704	94.555	94.449	102.39	100.42	100.83	100.32	96.999	96.097	99.613	94.379	99.641	98.902	100.63	99.455	96.715	103.6	98.846	99.493	99.098	98.066	99.674	101.58	100.33	98.604	98.769	95.68	103.44	101.22	100.9	97.634	99.088	104.37	98.175	97.131
106.26	105.49	107.16	106.44	103.17	105.63	103.4	108.42	101.06	104.92	102.15	101.79	106.17	108.24	103.58	108.55	105.87	99.445	104.57	103.17	106.96	102.07	101.26	105.3	106.3	107.3	106.12	104.86	109.57	102.58	106.46	105.85	101.55	104.31	103.88	108.05	106.06	103.7	104.83	110.27	101.92	101.9	105.05	103.56	105.96	107.46	101.6	105.21	104.14	103.89
94.671	100.83	94.422	96.512	97.955	96.622	97.551	103.92	99.821	95.712	96.8	97.048	98.344	94.718	100.32	98.922	97.569	97.698	99	99.214	98.015	96.684	103.45	98.032	95.568	96.953	94.695	99.368	96.961	96.385	99.663	99.1	98.471	95.587	99.626	100.56	97.701	102.4	94.513	94.787	95.263	96.054	101.4	96.717	95.82	97.472	96.294	97.515	96.618	104.22
105.93	108.51	109.57	105.27	107.1	110.65	106.03	109.57	108.21	106.58	105.8	107.15	107.84	105.58	110.09	110.12	110.4	108.09	109	106.34	104.84	107.24	106.89	110.76	106.38	108.28	110.44	108.08	107.37	107.97	105.29	108.98	106.7	111.97	104.06	111.26	103.88	108.12	108.46	109.17	108.71	106.72	108.77	107.29	105.28	108.72	111.82	105.23	109.48	109.15
99.173	103.35	101.55	100.73	107.25	103.63	100.11	100.27	106.58	103.16	101.14	101.43	103.16	101.58	105.31	108.13	101.15	96.656	103.99	104.72	103.3	101.02	100.91	101.36	104.05	100.38	98.855	97.933	101.03	104.19	103.49	100.21	102.92	98.717	99.212	97.307	100.78	99.599	102.69	103.63	101.28	103.1	101.44	96.553	101.85	100.5	101.95	104.72	101.58	102.24
104.6	104.9	104.6	105.26	106.21	104.68	105.95	105.61	107.38	104.26	106.95	108.72	108.56	108.05	104.84	108.72	110.24	103.51	103.94	108.76	110.09	108.28	105.7	107.9	101.5	103.87	105.79	107.61	107.2	102.85	104.08	105.16	115.27	109.6	104.04	106.59	102.61	107.95	103.5	105.28	106.77	109.79	106.05	106.76	103.85	103.08	104.88	106.21	103.17	107.01
107.71	111.79	108.32	105.18	106.85	107.67	107.1	106.81	111.53	103.75	105.71	105.75	103.65	109.04	109.58	105.62	109.87	106.81	105.67	111.03	102.09	108.53	108.9	108.7	108.08	106.87	108.23	109.56	105.57	109.03	109.74	107.74	107.03	105.1	109.07	107.24	107.34	106.3	107.41	114.52	107.33	108.47	109.83	111.98	106.7	107.4	105.87	107.54	109.64	108.71
104.04	105.76	103.95	107.36	109.52	107.61	110.23	110.03	105.95	106.36	106.46	102.54	106.22	107.69	108.15	107.24	109.22	108.36	106.47	105.5	105.91	103.95	105.13	110.51	106.12	106.73	105.63	105.78	107.53	105.41	102.51	109.8	105.48	109.62	107.05	102.74	102.32	104.27	108.63	109.2	103.32	107.65	107.95	106.2	103.16	102.91	107.56	102.6	106.44	104.58
100.29	99.187	100.27	102.24	102.11	100.88	100.5	102.87	101.26	100.44	102.1	101.79	100.82	102.79	101.61	100.63	102.82	100.17	101.79	98.901	96.186	100.94	97.731	99.574	102.03	101.52	95.719	102.59	101.46	101.54	96.856	108.37	99.832	99.468	101.48	100.72	99.417	96.84	100.13	96.541	100.42	101.24	100.64	98.183	99.2	102.62	100.36	102.53	100.31	100.23
105.35	104.22	104.62	109.68	105.16	108.89	105.28	105.63	102.87	103.72	106.42	109.7	106.39	103.94	107.08	104.08	109.09	103.93	106.75	101.72	105.82	105.93	103.8	106.22	103.88	103.41	102.68	103.58	102.28	104.92	103.95	101.76	103.36	107.46	105.94	108.03	109.18	104.43	105.04	108.49	107.94	103.39	104.04	109.11	105.48	105.4	105.46	102.28	99.738	107.58
112.34	109.84	109.94	107.12	104.56	107.28	107.66	111.26	112.14	107.51	110.78	112.91	110.34	110.84	110.66	111.06	110.6	111.91	111.97	111.1	110.4	109.72	108.16	109.76	106.55	112.85	110.59	107.22	108.16	114.45	112.95	112.09	105.66	110.56	108.95	112.98	110.53	110.21	108.74	108.83	108.78	112.19	114.76	107.22	109.95	110.58	109.78	112.93	111.8	110.46
107.18	99.252	107	108.54	106.51	106.66	101.76	104.17	104.05	105.96	109.24	105.52	107.24	111.48	103.64	105.54	102.68	104.74	104.9	102.24	101.08	102.57	106.78	105.06	102.94	107.75	105.66	111.32	102.82	107.94	101.13	109.48	103.39	104.62	102.17	108.34	107.5	102.34	106.87	105.41	102.47	106.09	104.64	106.21	102.96	105.96	107.9	103.45	106.45	106.01
104.08	101.39	96.839	97.755	102.37	100.78	101.79	104.6	100.73	100.17	104.4	97.462	101.26	97.296	98.91	102.22	96.443	103.67	100.54	105.01	100.94	100.03	96.471	100.1	96.221	99.081	104.02	99.111	100.18	98.495	98.213	102.95	96.65	100.63	98.462	101.5	101.14	102.86	103.95	101.99	99.016	94.587	101.43	100.8	99.721	105.67	103.84	101.04	95.401	99.353
107.63	103.5	108.81	105.81	108.43	105.79	108.64	106.9	105.47	103.59	108.03	109.28	109.95	109.84	105.28	107.96	106.79	110.37	111.52	106.25	110.07	108.09	109.03	104.05	107.2	109.93	104.63	101.73	108.5	104.85	107.54	109.93	109.85	107.05	111.47	112.24	106.81	105.63	106.97	105.59	105.43	109.87	111.79	111.24	107.86	106.22	109.22	106.75	108.34	106.57
106.62	106.47	106.63	107.4	105.26	103.29	112.08	105.87	107.84	101.83	102.22	106.84	109.36	104.84	108.86	104.34	102.91	102.05	103.23	103.85	109.67	107.93	104.74	106.78	104.96	105.45	110.05	102.98	108.67	110.18	105.09	101.22	104.45	103.88	109.66	106.74	103.55	102.71	106.73	109.9	100.75	106.53	105.52	104.52	103.58	107.66	105.71	106.31	100.81	101.8
111.4	107.98	106.46	107.89	104.97	107.51	108.9	107.86	101.75	108.86	103.92	105.82	105.5	109.9	106.15	109.51	106.55	108.38	108.27	102.85	104.95	103.98	107.6	104.4	102.79	108.19	107.28	104.56	112.01	102.79	105.52	106.18	107.45	105.28	110.63	106.52	105.62	106.07	103.85	103.21	109.4	108.68	108.06	110.12	103.3	108.64	105.09	109.07	108.24	107.27
107.39	108.69	106.95	102.45	109.31	108.06	106.87	106.81	112	106.74	105.91	108.2	110.3	106.97	108.7	108.88	110.02	110.28	111.72	107.87	107.62	109.93	108.13	108.15	110.21	111.29	106.04	113.3	106.68	106.88	110.86	109.93	105.1	107.47	108.09	108.02	103.49	107.65	108.84	105.81	105.51	107.03	109.17	107.89	111.19	107.99	108.49	109.4	110.6	104.49
110.54	109.09	107.95	105.5	105.04	105.66	107.23	112.03	108.27	109.35	109.19	109.89	107.43	106.72	108.52	108.86	107.68	109.68	106.42	114.46	108.44	106.81	103.53	105.43	104.48	109.22	105.85	110.23	112.21	106.72	105.32	108.86	109.72	106.87	107.56	107.44	104.5	106.8	108.61	109.35	109.34	105.58	105.01	105.51	107.24	106.4	107.58	108.26	105.42	110.79
111.37	106.49	109.19	103	107.16	111.58	104.37	103.59	106.32	110.64	105.63	107.42	106.99	102.85	111.56	107.5	103.53	103.68	108.05	106.63	107.37	105.4	105.61	106.08	106.54	108.12	108.05	108.87	106.49	108.8	101	103.22	107.2	108.81	111.21	108.02	105.15	110.14	105.03	104.86	108.45	104.54	108.5	112.69	104.15	104.71	106.15	103.73	105.37	103.38
105.29	108.18	107.16	108.01	104.6	110.05	106.37	105.2	107.57	105.93	107.13	104.29	107.71	113.79	111.11	103.65	104.44	107.14	109.22	105.61	105.44	108.59	107.19	105.54	108.47	106.13	108.87	103.49	108.43	106.98	111.98	110.24	105.95	106.02	108.16	106.98	108.64	105.75	107.79	111.46	107.74	107.9	104.97	109.95	107.75	107.1	105.25	108.07	113.5	105.74
102.9	105.22	108.91	104.51	107.53	102.28	103.03	103.02	106.61	107.02	106.23	108.47	104.03	104.86	107.02	101.15	105.42	104.36	103.79	108.89	102.17	105.46	109	106.82	107.34	104.61	106.79	107.21	109.37	104.83	101.35	108.2	105.81	108.58	104.09	99.612	106.76	109.43	106.67	104.43	110.31	102.5	106.14	105.92	104.01	105.61	106.88	102.5	104.38	105.43
110.5	110.34	107.39	108.32	112	110.7	105.86	107.51	108	107.14	109.95	109.58	106.13	106.67	109.62	105.42	106.75	105.13	107.44	106.23	111.13	108.19	111.59	111.75	106.84	109.09	106.42	104.84	104.94	110.86	106.81	109.97	102.66	111.71	106.77	109.37	111.74	105.81	107.96	106.01	109.65	103.55	109.49	109.65	108.31	104.41	104.56	108.2	110.36	107.33
104.17	106.26	107.12	107.92	103.62	105.27	109.94	104.73	109.98	106.08	105.08	104.18	107.54	106.21	99.512	109.27	105.84	106.16	106.17	100.77	105.19	105.42	105.15	107.64	105.75	102.91	110.2	106.66	106.12	102.81	101.36	109.18	106.71	105.3	102.11	107.99	105.79	107.93	104.14	104.26	110.32	105.07	105.69	105	107.25	106.79	111.08	105.44	104.19	105
102.08	98.559	98.277	98.467	101.98	100.71	101.53	97.839	99.253	100.91	98.72	98.5	98.349	106.18	104.06	95.713	102.61	100.33	100.07	101.28	103.15	99.681	104.15	103.54	105.48	100.61	99.055	101.65	100.03	100.3	98.964	98.228	96.051	103.22	100.45	102.64	101.79	99.392	99.877	101.46	96.355	97.367	103.18	97.192	106.02	97.472	102.31	102.66	101.72	101.47
110.87	107.68	105.17	103.73	107.81	106.34	106.99	103.79	108.35	108.21	107.08	108.53	109.77	107.9	104.89	103.85	106.83	108.65	106.21	107.83	107.77	105.05	108.52	103.75	110.04	106.32	107.49	106.84	100.6	107.1	109.7	105.01	104.38	107.88	107.29	107.84	106.29	104.72	107.99	103.09	102.88	106.61	109.21	102.27	109.22	109.13	104.66	108.38	106.49	108.17
106.27	104.29	103.61	101.23	100.42	107.9	105.15	106.44	103.76	106.15	103.37	104.55	105.99	107.67	102.95	107.9	110.61	104.13	104.67	106.68	104.31	107.29	105.54	103.91	108.56	107.26	100.82	106.15	103.16	106.94	108.62	106.87	106.74	102.32	105.85	109.12	102.75	103.19	109.36	103.72	107.05	107.38	104.8	105.4	108.53	109.52	105.96	109.09	106.11	104.27
96.409	97.537	100.57	98.505	99.903	102.23	96.551	100.19	97.581	96.804	99.093	100.82	101.51	98.068	97.16	98.12	98.684	98.307	98.586	94.663	94.37	99.022	98.088	98.368	97.659	92.225	95.535	93.934	95.78	98.653	100.57	97.789	98.305	98.692	99.547	98.023	101.55	95.625	95.322	103.16	100.13	95.703	98.332	100.5	93.479	95.603	95.63	96.33	96.492	102.87
110.29	109.96	107.83	108.17	106.21	107.04	107.25	108.06	110.08	106.94	107.98	105.53	105.75	111.29	106.46	104.36	111.09	106.51	106.24	106.37	103.12	109.48	106.5	104.35	108.73	107.36	105.31	106.18	110.72	110.32	107.91	108.76	109.55	109.61	103.79	106.34	109.43	110.04	107.32	107.65	107.52	109.06	106.5	108.41	108.17	109.63	105.53	108.17	108.43	107.9
113.02	113.26	113.47	110.63	108.34	108.62	113.71	108.88	115.32	112.35	112.08	112.69	106.38	110.11	112.9	109.08	109.07	111.69	109.93	112.46	109.41	110.27	111.25	108.23	109.51	112.96	109.41	107.38	111.29	108.52	113.26	104.3	109.27	107.21	110.67	113.97	108.28	109.71	113.44	107.93	110.19	106.09	110.99	113.78	111.67	111.21	108.22	107.92	107.32	111.48
110.3	108.51	106.36	108.04	103.65	105.3	98.061	105.98	104.51	105.68	108.68	105.85	111.9	107.8	109.89	106.73	111.37	112.53	110.78	110.02	109.74	107.57	107.14	103.32	103.29	107.28	108.17	108.02	104.76	111.8	108.84	113.94	115.34	109.62	112.59	106.02	113.75	109.22	101.26	109.77	107.82	110.17	107.22	113.13	107.38	107.55	112.31	107.25	110.24	108.09
103.62	106.18	103.6	105.34	103.15	105.08	104.11	106.22	106.55	110.41	104.54	110.55	102.94	106.31	106.67	106.96	111.3	106.49	109.15	107.93	108.61	106.89	104.54	107.68	107.43	107.81	105.7	107.18	108.54	104.36	106.64	107.69	104.36	106.59	101.03	106.1	101.69	107.78	103.31	101.41	105.47	106.1	108.36	107.63	104.36	108.25	107.83	104.6	106.31	106.7
104.9	112.37	106.58	109.27	107.87	105.73	112.77	107.38	109.81	105.66	106.53	104.08	109.3	109.01	107.05	111.73	107.66	106	105.46	108.16	106.82	102.98	107.39	109.83	109.71	106.07	107.83	108.06	107.49	107.81	101.53	108.47	104.13	107.24	108.52	112.6	107.85	107.85	108.5	106.82	110.32	106.15	110.54	106.13	105.83	108.54	106.51	106.77	108.08	112.48
99.4	94.619	93.704	99.278	96.572	101.49	101.25	100.19	102.24	96.68	101.5	98.621	97.057	92.31	95.534	98.349	98.577	97.849	94.709	100.39	98.173	96.66	94.988	100.08	100.67	96.116	102.84	100.47	100.84	101.64	97.522	98.033	98.085	97.129	97.365	97.886	97.104	97.908	99.397	94.924	98.906	98.734	99.539	98.899	98.639	99.906	99.954	99.305	101.44	98.736
111.03	106.63	107.14	104.92	108.52	110.57	108.05	107.96	109.88	105.47	103.77	107.83	107.92	106.99	107.77	109.61	106.37	110.84	106.7	111.86	104.4	109.17	104.68	106.2	107.3	108.64	110.3	110.72	105.74	106.05	108.71	106.4	114.51	106.06	108.8	108.72	108.74	105.86	108.18	105.05	111.7	106.1	106.82	113.02	110.32	104.87	108.73	109.3	104.5	108.75
103.1	103.46	107.77	103.69	101.73	102	101.69	103.77	103.24	105.1	108.82	104.62	106.31	101.31	100.3	103.22	110.41	104.44	107.12	102.58	100.11	108.22	106.74	103.42	102.01	107.47	109.23	102.77	105.75	104.82	105.56	105.86	103.97	106.94	106.13	106.83	106.45	110.59	104.95	105.11	104.29	104.69	107.06	105.46	106.48	104.26	105.58	106.22	104.85	104.97
99.898	107.63	106.31	106.89	105.09	103.62	104.6	106.54	102.58	108.77	102.13	106.71	104.32	106.39	103.93	110.11	105.26	104.94	104.05	104.39	101.63	111.3	103.76	103.47	103.57	106.39	102.79	108.62	108.78	102.63	103.59	104.13	104.62	101.73	106.09	99.958	108.53	105.18	106.23	99.949	106.18	103.86	107.16	107.19	103.85	105.58	105.39	107.65	109.05	102.1
98.142	96.279	98.119	98.286	101.14	97.263	102.55	99.592	94.969	99.223	100.81	100.91	102.66	98.579	96.063	97.046	99.234	101.64	100.43	101.18	94.492	98.64	100.54	98.912	100.36	99.129	101.33	99.78	99.946	100.47	101.01	99.417	98.643	99.092	97.406	97.107	98.793	95.385	98.298	97.658	98.321	98.162	99.334	98.819	95.709	97.055	103.04	101.91	101.38	97.962
107.58	108.62	109.89	110.6	108.02	112.92	105.1	105.58	103.46	104.81	106.83	107.39	109.49	107.59	106.51	107.53	106.34	104.73	103.18	109.18	106.22	115.51	112.68	110.23	105.6	105.97	107.24	112.66	106.3	103.27	107.47	104.66	106.44	106.61	108.55	108.28	108.23	108.75	104.65	104.35	108.62	105.63	106.32	105.48	107.65	105.97	106.34	103.51	102.9	105.77
98.613	98.218	97.313	101.76	99.562	100.11	96.966	102.8	96.259	98.44	97.144	97.129	97.71	99.359	100.77	99.244	95.703	104.48	102.39	101.84	102.35	97.551	96.645	97.672	97.45	96.043	101.45	99.336	96.909	101.14	101.84	97.017	100.43	95.107	98.318	93.02	92.669	96.996	97.788	97.042	99.607	96.625	102.28	104.05	99.627	98.247	98.803	96.387	97.778	101.88
108.76	112.8	107.73	111.71	105.73	108.67	111.45	105.96	109.92	107.82	107.9	112.58	105.37	107.93	112.58	112.7	109.36	105.34	111.85	107.63	111.22	107.93	110.27	109.88	105.94	109.25	111.09	109.37	108.28	107.84	108.72	104.61	107.33	105.19	108.85	110.3	111.25	109.58	106.48	109.91	107.77	106.92	107.64	110.98	107.38	109.7	115.15	109.38	107.56	108.48
104.66	103.92	104.05	104.79	102.97	101.6	106.88	107.39	107.91	103.12	106.78	109.4	106.94	109.44	103.82	105.61	104.63	109.73	106.73	102.23	105.07	107.02	106.02	107.06	105.79	106.09	106.27	106.05	104.72	106.08	104.73	103.01	105.43	103.26	107.54	105.2	104.65	106.07	106.36	109.43	103.28	106.83	104.62	104.81	107.24	104.88	109.1	107.9	101.6	105.18
106.8	112.49	104.62	113.02	104.89	110.58	110.16	107.44	109.77	108.48	107.82	109.07	108.17	110.28	108.26	107.45	104.51	105.42	108.18	108.39	108.37	108.26	105.85	107.54	105.95	110.26	109.59	103.4	106.5	107.94	107.35	111.37	107.27	114.57	106.99	107.67	106.89	108.38	105.86	107.55	106.99	108.75	106.26	110.62	112.69	107.8	108.48	109.81	107.57	111.69
107.55	108.38	108.21	106.11	105.01	107.69	105.91	100.89	108.36	105.73	108.72	109.45	107.55	107.96	107.31	108.88	111.94	109.78	105.44	106.01	104.53	106.53	109.73	110.35	105.52	111.86	106.72	105.41	108.91	108.66	111.9	110.79	108.97	107.94	108.32	111.24	102.25	112.89	107.26	108.75	103.68	106.96	107.81	107.94	105.26	106.61	104.55	105.89	110.17	111.98
107.24	105.11	103.65	107.79	109.55	105.13	107.73	106.1	103.25	105.36	105.97	106.54	105.32	107.91	102.54	103.73	113.13	107.76	103.06	109.05	106	102.81	102.94	108.47	110.04	108.42	105.09	107.28	107.25	104.11	107.56	103.83	107.62	109.42	106.32	106.56	101.3	108.44	101.97	107.15	107.98	109.01	100.77	107.94	107.53	108.63	109.4	106.92	104.71	104.65
103.83	110.15	104.95	103.6	104.54	102.61	106.64	106.84	110.11	107.32	106.52	103.91	104.97	105.95	102.25	101.78	103.45	105.34	103.35	104.75	108.42	104.72	101.73	104.81	103.63	107.31	103.34	105.66	104.85	106.76	108.62	107.32	104.5	107.71	102.86	106.29	110.38	102.81	106.88	104.71	107.44	102.42	106.25	104.73	106.62	108.98	102.55	107.28	103.91	106.74
102.23	100.84	102.16	105.36	100.54	96.489	101.77	99.593	105.96	101.68	100.3	102.15	99.894	98.087	102.93	102.82	98.739	95.006	101.05	102.65	102.08	98.382	97.57	100.59	95.068	98.552	103.94	98.192	101.42	102.7	98.032	102.25	100.4	103.82	101.74	101.67	103.21	98.877	99.529	100.12	98.91	101.53	103.49	104.94	100.7	104.34	102.88	100.64	99.316	98.991
104.5	101.26	102.63	106.85	107.58	102.59	104.23	103.82	101.52	104.57	101.81	106.14	109.27	104.26	107.71	104.51	106.93	104.17	105.19	102.76	103.1	103.26	108.38	105.43	105.53	102.7	106.42	104.32	105.69	101.15	105.31	107.89	104.26	103.05	107.12	107.04	106.89	106.4	103.62	108.98	109.52	105.61	108.51	110.87	106.59	109.02	107.88	108.26	106.43	106.38
108.01	106.14	107.52	110.55	109.88	104.39	114.19	106.79	107	108.93	111.45	108.64	112.12	105.66	106.93	107.68	111.25	102.18	105.94	106.61	107.14	107.63	108.46	109.59	112.05	105.39	111.57	109.01	108.19	105.22	107.59	109.21	113.93	103.83	104.41	108.58	107.15	108.81	110.19	110.44	111.28	108.29	103.91	110.34	112.41	105.22	106.8	107.9	112.58	105.25
106.59	104.42	107.27	111.58	106.53	108.38	108.14	109.69	111.57	99.404	107.58	105.4	108.27	108.02	105.63	108.79	109.4	109.1	110.96	106.17	108.72	112.66	106.24	104.17	107.2	105.92	110.25	108.33	109.93	110.52	106.51	109.32	106.67	104	107.1	108.51	111.38	108.17	106.26	109.9	107.13	110.04	108.12	107.37	109.55	107.15	107.68	108.17	102.56	107.29
107.87	106.09	107.05	108.69	106.48	110	105.34	108.07	111.56	105.18	108.31	108.24	110.45	110.71	111.14	109.63	107.97	108.1	108.49	108.8	108.41	107.26	111.47	109.04	108.47	107.16	107.72	106.04	110.97	107.66	109.97	110.79	108.79	112.92	108.37	107.85	108.84	108	108.77	106.07	109.17	105.4	112.47	110.68	106.68	107.26	113.39	112.02	104.37	108.94
109.56	109.17	105.7	109.18	112.59	111.4	109.91	105.88	108.37	107.89	106.98	111.33	105.74	106.25	109.52	108.07	109.81	110.17	108.98	112.62	113.08	111.93	105.71	110.34	108.78	110.52	108.23	113.06	108.95	108.19	108.42	111.19	109.44	112.19	105.8	109.48	111.74	112.39	106.78	108.07	110.12	110.26	111.56	108.54	109.24	109.84	113.61	108.02	106.94	107.53
100.77	102.11	97.546	103.36	98.27	96.98	102.11	98.149	100.7	103.82	101.55	104.55	103.78	101.17	106.79	97.898	101.41	101.47	99.12	101.43	100.61	104.17	98.707	100.63	100.59	99.428	102.95	96.989	99.716	101.79	105.15	98.691	103.15	100.25	101.61	97.862	97.368	101.79	99.573	100.16	100.76	100.79	103.05	102.87	102.33	101.51	96.585	95.147	102.45	100.21
100.12	104.91	97.253	101.93	98.22	103.27	102.82	100.67	100.74	103.86	101.94	101.87	99.007	101.82	97.602	100.3	103.07	103.39	96.625	102.28	99.582	99.077	101.55	99.817	95.746	97.469	102.27	97.182	94.135	98.834	101.67	98.534	103.3	96.685	102.94	102.9	100.03	99.975	99.511	102.65	97.44	105.38	98.48	98.923	97.534	101.01	103.26	98.186	98.105	101.61
107.37	106.07	106.74	109.8	111.5	107.54	107.06	106.93	110.48	103.89	106.52	103.92	107	105.58	110.54	109.23	110.33	110.45	111.26	103.69	108.65	107.41	111.24	105.41	107.33	110.05	108.97	109.25	110.38	109.64	104.14	109.58	106.09	108.18	107.04	111.63	105.56	111.89	105.02	106.81	108.43	109.23	108.29	107.26	107.71	109.26	105.78	105.4	110.72	106.09
104.1	108.15	108.35	103.52	105.44	103.85	106.27	109.11	107.84	103.58	103.35	107.93	107.2	104.3	107.73	106.57	104.85	106.75	103.32	105.28	104.74	102.41	103.53	101.44	106.82	107.03	105.65	107.21	106.41	105.45	106.54	104.21	109.05	104.11	106.52	107.69	104.64	105.67	105.5	108.05	100.8	103.67	105.27	102	105.13	105.63	105.98	104.7	104.65	106.03
109.28	106.19	104.17	105.53	107.52	110.09	105.5	113.09	105.48	106.69	107.07	103.44	104.93	111.6	105.76	108.45	106.69	110.36	105.78	109.01	105.75	108.81	106.61	106.5	107.35	104.82	105.43	109.7	106.39	104.14	108.79	108.83	106.52	105.65	108.11	107.46	104.59	109.99	107.37	108.93	110.69	108.87	105.8	107.97	104.6	110.61	109.28	105.74	111.53	109.09
102.48	107.17	104.35	108.22	103.17	107.28	106.41	107.21	104.52	101.88	101.6	105.39	101.94	107.03	106.11	107.93	106.34	107.28	105	105.98	104.57	108.87	104.85	105.33	110.63	105.45	106.91	109.6	106.48	106.89	111	102.58	104.01	101.26	104.1	103.67	104.33	104.47	109.33	106.35	108.51	105.79	108.51	105.18	107.97	103.3	103.6	103.5	106.95	105.7
100.77	104.79	100.24	101.06	103.51	102.49	103.73	101.4	102.58	101.37	100	102.42	104.45	105.05	101.83	103.18	103.23	102.43	103.33	104.67	100.6	105.35	101.1	102.85	101.67	103.96	100.32	98.044	102.79	98.718	105.56	103	103.15	100.55	100.17	102.96	102.77	102.96	104.21	102.94	105.18	104.7	104.6	102.65	101.98	106.29	102.05	101.13	103.86	104.43
104.21	107.77	103.25	108.75	104.77	106.55	105.25	109.99	107.16	106.09	103.75	105.16	107.28	104.99	108.6	102.47	106.31	104.61	106.27	110.12	105.55	102.25	104.73	105.09	107.91	106.17	106.79	107.31	108.54	106.86	108.48	102.68	105.23	105.41	102.38	104.82	106.06	105.55	105.29	102.96	113.22	109.18	104.72	106.82	103.67	105.14	104.94	103.58	102.48	110.51
109.28	111.43	110.35	108.9	105.95	103.78	106.38	110.61	107.11	105.82	101.36	111.35	107.7	104.93	110.92	106.23	104.11	107.4	109.98	108.71	101.96	105.21	106.45	105.34	109.21	111.1	107.16	108.55	107.08	110.94	109.09	105.85	108.86	113.28	103.47	110.82	103.42	106.3	106.69	106.55	100.22	109.73	109.15	109.59	108.09	111.33	108.27	109.5	107.84	108.09
109.78	102.89	100.69	105.88	104.88	102.89	105.44	108.19	109.18	108.26	109.27	108.07	106.25	109.89	99.435	104.02	102.12	103.59	107.21	103.98	102.42	106.88	107.07	102.29	103.43	100.62	109.68	106.82	107.59	104.14	103.77	101.58	107.16	106.54	107.98	104.04	109.33	104.19	104.47	106.51	107.74	106.62	106.34	108.08	100.77	101.43	101.3	107.3	105.16	111.57
110.81	105.04	107.4	110.53	108.3	105.54	106.75	108.8	109.65	104.03	111.91	101.35	109.71	111.2	109.7	107.06	106.81	108.9	103.52	110.84	106.74	106.64	111.96	111.96	106.84	109.56	109.63	103.34	111.82	105.91	110.09	103.18	107.5	106.33	109.23	109.75	103.59	104.75	106.09	107.33	114.07	106	108.93	110.46	110.02	109.84	110.24	108.24	106.26	109.03
104.38	104.8	106.84	107.69	109.61	105.11	102.02	106.99	106.79	106.21	102.84	104.52	108.96	107.12	106.69	105.92	107.86	104.73	106.49	104.72	103.57	102.43	104.13	103.1	103.15	108.52	109	103.83	107.33	106.21	107.53	102.52	102.93	105.17	108.09	105.62	106.82	107.29	106.3	108.16	105.82	106.42	105.13	109.54	106.22	107.54	108.44	109.54	105.04	108.12
109.29	106.71	106.59	107.48	108.02	103.54	105.1	104.71	106.59	101.25	107.76	105.28	106.2	106.01	107.02	105.72	106.87	109.2	104.11	105.37	104.8	102.05	108.91	110.03	105.24	105.66	105.47	107.49	110.55	108.53	105.13	106.5	105.36	111.05	106.29	106.33	111.76	106.99	107.74	102.55	107.6	108.29	109.52	109.75	102.63	104.09	105.89	105.16	107.24	105.12
103.7	110.91	107	107.26	107.76	101.07	105.83	104.42	103.78	108.78	103.69	105.89	99.704	105.77	110.01	103.67	102.26	106.71	105.17	108.22	108.77	106.47	105.66	104.31	108.55	103.16	99.813	112.06	101.7	109.81	103.79	105.11	102.91	105.28	105.52	102.45	103.44	107.47	108.44	105.02	106.21	101.38	105.86	105.66	104.73	106.18	109.02	103.54	100.8	111.63
97.893	99.848	98.191	100.08	104.61	102.67	95.712	100.15	102.36	104.38	103.08	103.13	100.68	97.478	95.693	102.76	96.22	101.42	99.517	99.163	101.56	99.694	98.982	99.889	101.47	98.499	100.02	104.9	98.882	100.71	98.867	102.87	100.15	98.617	100.91	102.18	103.6	98.579	102.7	102.77	97.929	97.316	102.47	101.6	101.99	101.89	100.1	98.138	102.25	101.95
106.86	106.46	103.93	108.66	105.02	106.23	107.92	109.1	104.95	111.1	100.56	103.35	106.69	100.49	105.26	109.59	111.63	106.6	105.78	107.02	104.57	103.32	100.96	105.84	105.75	106.7	105.41	106.06	103.61	101.62	105.96	107.31	102.09	106.09	108.7	103.87	106.96	107.36	100.92	104.01	106.57	100.54	110.56	106.9	102.96	101.61	106.95	104.53	105.19	106.28
97.947	97.837	99.854	96.588	98.098	100.27	98.156	103.07	102.83	99.301	96.644	98.446	100.92	102.64	99.118	100.34	99.251	104.29	96.327	97.981	96.911	99.634	98.668	96.931	99.813	104.36	100.51	98.521	94.717	100.42	93.111	100.28	100.08	101.42	95.873	96.773	100.2	99.416	100.1	104.56	98.896	96.066	99.921	104.33	99.602	97.802	102.71	96.945	100.69	100.15
105.41	107.58	105.53	104.13	102.7	105.81	105.7	107.07	106.16	104.49	105.59	108.54	105.51	109.98	109.36	106.3	107.09	106.34	103.3	102.74	106.81	104.98	102.96	106.76	105.01	106.58	105.82	108.1	103.44	106.39	104.36	105.03	107.04	102.76	103.51	105.53	109.14	105.7	108.71	104.74	101.28	103.43	106.77	102.34	102.6	102.77	104.34	110.7	105.23	104.11
109.37	108.01	108.09	106.78	106.83	106.5	101.18	109.48	106.65	110.62	105.29	104.42	105.86	105.69	108.82	109.56	110.47	110.82	106.83	106.38	106.7	102.02	110.46	107.19	104.45	108.12	108.81	110.36	111.66	107.9	109.62	112.73	107.99	110.6	107.29	108.31	109.28	107.63	111.67	106.5	107.77	110.93	107.33	103.91	111.73	106.71	108.83	110.31	106.94	111.4
107	105.15	103.88	100.9	107.92	106.84	106.17	105.12	105.95	108.15	104.6	108.37	109.02	111.88	103.19	108.99	105.83	106.49	104.51	106.72	104.6	101.36	108.2	105.64	104.84	105.66	104.24	109.25	105.6	111.11	102.67	110.19	104.83	102.83	103.03	105.36	107.14	107.51	101.98	104.01	107.98	104.15	103.89	104.79	100.85	103.72	106.89	106.06	102.55	104.72
109.01	103.84	105.2	102.56	104.72	108.57	106.41	104.13	103.26	107.09	105.31	102.59	105.94	102.9	106.75	107.23	108.77	108.26	103.24	99.449	102.04	111.96	110.54	102.22	106.16	107.07	107.69	104.68	105.06	106.69	105.92	107.16	105.13	108	107.36	105.29	105.61	102.3	104.83	107.72	104.21	99.741	103.99	105.95	102.61	105.97	103.68	103.55	108.16	104.94
112.41	109.02	109.39	108.86	102.31	106.89	106.29	107.29	110.32	106.94	107.29	106.22	110.74	106.62	106.84	110.21	114.84	105.99	104.83	107.57	108.03	111.81	108.77	108.13	104.74	109.84	104.52	104.14	109.97	105.71	106.96	110.3	108.21	110.11	100.99	106.9	111.32	109.64	108.99	106.18	113.16	107.57	108.46	106.22	112.23	110.31	109.52	108.53	109.76	108.04
102.04	96.93	99.261	97.128	101.03	100.87	100.24	95.886	94.709	96.989	94.875	100.23	101.14	97.956	94.245	96.11	102.54	101.53	96.173	102.24	96.991	97.825	103.62	102.29	100.8	99.223	99.95	96.224	97.159	99.603	95.893	100.63	97.621	98.86	101.17	96.5	100.94	98.654	99.776	101.63	99.498	98.942	96.574	102.07	100.65	95.107	97.266	99.061	100.59	99.711
104.79	101.77	109.16	100.52	103.65	109.9	104.24	107.59	102.78	107.44	103.53	108.51	108.65	108.11	104.19	102.79	107.32	107.49	103.52	107.8	104.3	110.76	105.13	102.39	107.47	109.27	108.58	109.33	103	106.74	103.33	106.88	107.46	106.07	104.31	98.332	100.79	105.3	107.04	108.37	106.33	107.75	107.56	107.77	109.33	108.01	102.99	108.14	104.75	108.9
110.02	106.63	105.74	107.78	108.66	108.86	109.63	108.49	109.17	101.91	108.53	108.97	111.28	110.58	109.36	106.95	108.23	113.31	107.08	110.79	101.94	105.53	108.61	112.66	108.13	107.18	109.92	109.68	108.79	108.71	102.62	107.07	107.74	106.6	109.37	113.58	101.25	104.7	105.58	111.58	108.59	106	106.21	106.79	109.38	107.66	110.88	107.26	107.68	106.54
104.27	99.323	102.13	100.37	102.06	103.42	104.88	98.445	100.6	98.988	101.39	100.12	100.54	100.78	100.56	100.69	103.48	102.54	101.65	101.78	100.76	101.99	98.373	101.14	97.188	100.71	103.06	99.97	100.16	97.225	103.36	99.309	103.54	100.36	103.75	103.38	100.84	98.414	99.419	101.06	100.59	102.16	101.18	101.18	99.49	101.3	104.22	103.13	99.392	104.88
103.25	103.88	101.42	98.017	100.76	99.883	97.921	98.649	103.61	97.481	100.03	100.59	104.98	101.69	103.06	100.91	99.009	99.955	99.501	95.93	99.657	99.8	103.37	96.169	106.32	102.03	101.81	98.98	99.797	99.873	103.41	99.281	95.897	98.307	99.623	101.64	104.52	99.366	101.77	98.695	98.509	102.34	100.05	103.37	99.31	102.96	100.26	98.244	100.92	96.719
103.01	103.03	98.854	104.17	105.05	105.39	101.68	104.88	104.29	100.01	106.17	104.22	102.51	107.24	106.62	108.15	108.44	106.24	103.8	105.99	103.67	103.24	104.82	106.99	106.89	107.95	108.66	103.81	104.92	109.66	108.38	108.38	107.1	107.21	105.53	107.11	107.25	103.31	106.74	107.72	108.47	108.29	103.95	106.21	107.37	104.98	102.73	108.16	104.28	104.37
107.18	113.27	106.79	106.52	102.44	105.68	105.03	107.5	106.42	107.51	102.22	107.43	107.05	107.6	106.86	108.68	105.15	105.77	103.41	106.9	108.8	105.5	104.61	104.75	107.43	113.25	103.76	103.94	108.17	108.84	102.78	105.52	106.24	106.8	101.71	103.15	106.17	108.94	107.61	104.74	104.19	106.89	102.87	101.8	106.31	108.03	105.94	107.69	108.47	105.14
104.62	106.66	107.87	104.94	108.55	104.98	108.25	108.3	108.56	102.56	102.19	103.45	111.25	106.43	106.24	108.05	103.19	104.68	108.41	103.37	106.1	108.18	106.08	107.33	103.11	107.98	103.45	105.03	108.71	108.39	105.81	106.01	109.03	105.42	109.1	101.13	103.92	109.13	105.02	106.84	107.58	109.56	105.01	108.1	106.01	106.48	109.16	104.3	107.91	104.49
112.37	107.41	111.05	109.84	108.09	114.83	112.78	109.23	111.27	111.91	109.92	109.78	114.44	110.68	110.36	107.86	111.76	107.03	112.42	111.17	104.58	110.76	111.59	111.36	105.64	112.55	112.84	112.13	111.55	109.91	112.91	109.05	111.3	107.7	113.45	110.75	110.92	109.82	112.62	110.52	112.72	108.39	106.74	113.08	107.31	111.67	112.67	106.43	110.9	108.34
98.294	101.55	103.93	106.19	104.28	100.79	100.48	101.62	106.62	104.25	102.36	101.17	101.46	102.16	97.73	101.39	101.86	99.439	101.37	96.966	98.761	101.26	99.782	98.369	99.845	103.34	101.96	102.24	101.49	103.15	98.29	97.997	102.86	100.07	100.82	101.13	99.815	100.3	101.43	102.37	96.441	105.17	99.788	98.374	99.96	103.02	99.777	101.91	100.9	101.45
102.03	106.58	107.06	110.37	105.52	104.92	104.93	105.79	105.04	109.39	105.71	105.07	103.48	106.54	101.16	102.37	104.5	100.33	98.275	107.32	103.84	102.89	106.16	102.94	106.5	107.23	106.38	106.06	106.45	103.04	100.91	107.85	105.75	107.85	110.56	107.55	104.5	101.17	104.04	105.89	105.16	103.87	107.16	107.02	105.25	103.1	104.14	106.69	105.29	104.67
103.26	108.3	108.74	110.16	104.61	106.01	110.79	106.9	109.43	105.94	103.7	110.67	106.05	108.83	106.46	105.6	106.16	103.2	105.02	109.31	104.5	109.19	107.97	103.19	104.45	103.32	111.2	108.65	108.48	105.54	103.26	107.6	102.23	108.29	110.82	103.97	106.83	110.07	106.67	105.29	107.7	108.41	108.08	100.56	106.89	104.76	108.12	108.27	106.93	107.48
96.555	101.16	95.53	98.839	97.823	101.32	99.97	100.33	99.423	97.405	99.862	97.736	95.837	101.48	99.192	97.869	100.51	96.039	97.84	105.4	102.27	100.21	99.759	98.99	100.6	95.84	99.012	97.489	100.12	101.41	96.743	96.73	99.797	96.31	100.75	97.179	95.513	99.385	96.723	95.771	100.34	97.645	98.788	97.645	96.82	99.009	94.407	97.367	99.886	102.83
110.32	105.66	105.38	111.7	109.11	106.86	104.87	107.6	109.96	108.58	112.08	106.54	105.54	110.97	104.37	104.51	107.95	105.72	111.58	111.35	107.7	106.44	104.74	106.16	106.49	107.77	105.43	106.51	108.14	108.91	108.25	107.02	106.87	110.43	111.5	104.94	110.69	111.4	108.08	103.12	106.8	107.25	109.81	103.39	105.92	109.38	103.89	106.42	109.75	107.18
96.129	100.05	94.637	96.879	100.19	96.014	98.318	98.482	97.316	99.81	101.52	94.077	99.436	94.286	100.67	94.568	99.878	97.813	99.483	93.122	100.2	99.147	100.26	96.218	97.694	94.461	100.67	95.562	93.184	102.49	94.652	100.34	94.674	99.058	99.762	100.1	99.342	101.06	98.421	101.1	99.397	97.901	94.748	96.87	94.035	98.748	100.52	100.74	99.724	97.119
103.69	99.644	106.72	100.13	104.83	102.64	96.723	103.43	106.65	102.16	99.657	103.05	102.05	100.04	103.43	100.59	97.286	101.03	104.11	103.22	103.78	106.3	102.75	99.787	105.63	98.609	101.22	98.306	98.347	105.44	104.79	102.3	105.3	104.45	109.42	104.21	101.33	104.65	104.08	105.05	102.83	105.28	101.63	102.86	103.63	99.56	102.15	102.89	101.3	102.53
97.662	99.321	96.789	98.536	95.343	98.56	98.873	97.467	98.787	99.091	99.98	101.05	98.612	102.48	97.638	99.522	98.597	97.963	98.109	92.02	97.461	96.502	100.03	95.625	98.715	97.972	102.25	98.504	99.222	100.45	99.013	98.435	100.12	101.4	102.12	94.999	100.02	102.75	99.9	99.258	100.01	100.74	100.38	98.098	97.713	101.85	99.338	99.982	96.069	93.567
100.17	98.616	97.007	99.882	101.29	99.2	96.903	98.045	98.854	96.663	96.638	97.059	100.56	99.108	98.523	95.216	101.77	98.858	102.2	95.389	95.31	97.156	100.99	94.785	95.569	97.153	101.65	94.917	106.84	99.872	101.99	98.575	99.563	98.38	99.108	99.872	96.866	99.932	97.053	100.87	99.273	95.824	97.438	100.36	99.102	99.469	100.17	99.705	98.424	99.564
104.4	108.57	108.44	104.43	104.57	107.79	107.32	106.47	108.05	110.63	104.51	107.71	105.23	104	100.64	107.13	106.59	110.15	104.09	103.29	107.08	104.53	104.84	105.79	106.92	107.2	107.64	108.98	104.09	105.56	107.55	103.34	106.47	106.94	103.79	102.48	103.42	110.45	104.5	106.88	103.71	101.48	110.48	102.61	107.43	105.08	105.8	106.62	100.1	110.4
110.46	103.83	105.44	107.72	103.22	106.68	102.25	108.12	106.22	103.72	109.01	107.29	104.77	110.52	109.78	105.88	102.69	107.66	100.73	101.74	105.27	103.92	109.64	106.58	106.74	106.12	106.04	103.44	111.25	104.18	103.95	104.75	108.92	107.99	102.74	105.63	103.59	100.1	103.1	107.25	109.7	111.33	105.92	110	108.72	107.56	105.93	106.41	104.36	106.24
105.12	106.43	109	104.36	109.77	106.95	108.56	107.83	106.94	105.95	104.99	106.75	105.1	108.31	104.08	107.05	109.02	107.49	104.3	112.04	107.35	106.38	106.35	104.99	106.27	105.29	104.44	106.54	108.36	105.42	107.2	108.33	105.27	106.72	100.88	108.06	104.88	98.968	109.91	111.3	104.93	103.95	102.67	108.34	106.03	105.82	104.01	106.71	102.95	103.15
107.43	113.06	108.32	111.21	107.77	107.46	107.84	108.89	109.37	105.91	107.81	107.74	112.14	110.38	109.36	109.42	110.11	109.58	104.57	109.67	108.61	108.48	106.26	110.15	108.77	106.7	106.43	110.67	109.91	103.29	107.87	112.69	106.17	105.29	105.32	108.42	112.94	108.56	112.85	109.02	107.54	107.67	108.87	109	106.71	107.03	110.41	108.13	113.36	105.25
109.33	103.47	103.35	106.81	109.69	106.46	106.38	109.7	108.7	108.72	106.74	110.28	105.86	112.76	108.25	106.8	107.3	106.43	107.24	103.5	112.92	110.39	109.52	109.14	110.09	105.56	111.85	110.83	109.84	106.84	109.69	109.32	109.58	116.47	110.82	111.29	106.28	108.19	108.04	108.72	108.85	106.88	108.36	105.03	108.66	105.57	107.08	109.6	106.67	108.99
103.52	103.63	104.89	106.58	109.3	107.87	104.2	108.02	102.8	105.66	102.79	109.82	106.24	107.52	100.97	105.65	103.72	102.64	103.64	105.4	107.18	104.11	105.86	105.09	106.64	107.97	108.54	104.18	104.01	104.93	105.42	108.2	107.09	103.52	107.47	102.35	105.35	99.31	105.7	103.25	104.27	107.83	106.66	105.64	104.91	106.43	108.93	102.15	103.15	108.25
107.92	103.9	105.22	107.03	108.35	104.56	105.74	108.41	106.97	106.08	104.35	104.5	105.39	107.26	106.03	103.8	102.05	107.99	106.12	105.98	107.13	108.35	104.85	109.02	106.79	104.74	108.63	107.32	103.29	107.36	106.86	106.3	103.68	103.33	109.23	106.48	108.16	101.75	106.62	108.53	98.766	103.49	107.72	103.76	105.41	110.47	103.5	106.38	108.09	105.95
109.36	107.11	107.79	113.41	108.42	108.44	108.64	110.05	109.05	108.04	104.42	106.79	113.6	108.4	106.17	112.97	106.44	108.28	107.78	114.05	108.03	114.48	108.42	109.67	107.87	113	107.91	106.91	111.87	114.12	111.02	111.35	108.26	106.67	112.15	107.93	110.49	105.9	107.6	102	108.77	110.96	111.23	105.51	105.38	103.87	108.72	107.25	110.15	111.39
108.12	106.25	106.07	103.98	109.28	106.38	105.27	101.87	101.6	106.38	105.13	103.54	103.7	107.92	102.57	107.55	106.54	106.09	101.92	110.93	106.8	107.09	110.48	101.74	106.45	105.13	104.88	107.3	107.07	104.7	104.73	105.06	107.98	99.204	104.84	109.81	109.64	108.83	104.68	109.54	104.93	105.86	106.48	104.31	104.7	108.62	108.3	103.98	107.84	102.23
107.25	107.14	103.03	107.85	107.68	104.6	102.13	103.23	107.87	104.99	106.5	105.7	105.17	104.58	103.38	105.96	104.79	110.71	107.38	102.45	109.23	107.69	104.74	108.18	104.49	104.5	103.27	106.48	102.08	109.42	106.2	100.91	106.53	107.16	106.02	108.14	106.49	106.04	104.9	104.37	105.61	106.55	107.58	102.8	104.82	105.45	104.88	106.27	107.5	106.99
95.232	102.99	96.702	97.129	97.152	94.812	96.678	93.851	97.984	102.08	97.454	95.117	98.16	94.04	101.37	97.061	99.412	97.847	96.412	98.062	94.54	101.82	97.667	97.466	101.02	102.85	97.033	103.5	98.531	99.855	96.232	98.424	101.61	96.598	98.436	99.062	100.48	96.424	96.899	98.966	94.683	100.87	99.992	93.625	97.278	96.231	96.454	99.719	99.977	97.814
97.219	99.566	103.73	103.48	94.904	102.05	99.108	96.171	101.9	99.141	98.821	98.93	95.377	99.251	99.211	99.647	101.67	102.51	101.46	99.364	100.39	104.24	98.948	99.7	104.88	104.61	99.929	101.46	99.116	99.133	101.06	97.779	102.3	101.39	101.59	102.82	101.29	104.83	101.51	102.04	99.306	105.51	97.327	103.3	102.2	102.18	102.2	102.48	101.14	99.174
95.926	101.77	99.076	97.742	98.464	98.09	97.083	98.861	98.714	99.242	99.199	99.778	97.425	97.795	98.943	97.808	97.723	101.3	97.311	99.532	96.667	102.5	95.204	96.496	100.21	94.425	98.16	101.05	99.787	99.659	98.593	98.731	96.774	98.353	99.855	98.033	94.302	95.643	101.36	95.884	100.74	101.45	101.1	98.637	97.358	98.661	95.932	99.486	99.6	100.32
93.001	99.518	103.45	97.244	96.744	95.631	98.269	100.12	100.13	95.896	99.839	92.244	96.752	94.336	93.386	95.255	97.872	99.061	99.016	96.267	101.31	103.58	99.525	96.013	96.829	102.11	100.52	90.301	96.927	101.5	96.735	100.28	99.156	92.624	92.379	98.876	102.93	104.67	99.156	99.506	97.84	99.844	96.55	101.6	95.98	93.728	94.531	98.469	98.255	98.386
109.46	107.13	107.08	113.43	109.82	109.61	108.96	106.13	108.2	108.14	113.11	109.13	105.84	107.43	109.5	109.59	110.73	107.21	112.41	113.31	104.79	109.98	108.97	104.5	106.04	112.15	107.79	110.76	111.2	108.42	107.18	108.79	105.36	109.41	106.46	106.67	111.59	111.3	109.97	106.08	106.04	104.8	104.4	106.13	107.48	106.3	105.62	108.45	106.55	104.76
95.2	101.06	98.208	103.35	99.963	99.028	101.31	92.118	96.263	100.7	100.68	97.776	97.681	101.06	98.477	100.19	106.51	100.78	102.61	99.29	97.34	99.358	103.7	101.5	105.34	95.724	100.9	99.654	103.71	96.703	97.015	97.922	99.679	97.795	101.9	102.47	98.059	105.1	98.237	100.26	99.787	97.354	98.61	98.116	97.384	100.43	95.364	103.71	100.94	103.31
107.13	108.14	105.84	107.51	105.45	105.62	111.29	100.61	107.72	109.35	110.03	108.58	108.89	112.95	111.03	105.93	109.65	107.6	105.49	109.02	107.82	110.34	106.78	103.08	108.42	104.9	110.51	113.48	113.2	107.96	108.06	110.46	107.44	105.56	108.53	108.61	110.47	107.38	107.69	104.09	109.28	107.49	107.2	107.55	102.21	110.41	110.23	109.01	112.84	106.1
102.12	101.15	98.083	96.28	98.018	96.687	100.17	93.908	99.029	99.118	95.335	94.104	99.53	97.683	98.276	95.568	94.188	95.697	92.744	95.414	96.591	98.436	100.31	97.983	99.003	96.441	98.99	100.5	97.063	103.97	100.95	97.555	99.097	97.119	97.773	94.558	97.904	97.105	101.62	100.71	98.688	98.331	99.408	91.129	98.147	99.002	101.99	97.721	97.261	98.027
104.82	106.94	104.88	108.59	105.42	108.64	107.98	105.43	108.62	105.84	108.39	107.91	107.42	110.3	111.49	110.22	107.21	107.69	109.46	102.69	104.93	108.02	105.54	102.78	105.87	104.65	110.17	108.38	114.24	109.51	108.39	107.5	109.99	112.84	109.02	110.78	108.84	103.47	108.12	106.71	106.78	102.68	103.29	105.73	102.91	106.17	108.15	107.88	113	105.74
107.91	112.63	104.37	105.17	108.08	110.54	108.37	105.73	105.98	105.49	105.51	108.62	105.29	107.68	106.91	110.96	106.61	107.78	109.11	109.6	109	109.15	102.99	105.1	108.58	108.91	107.75	108.21	105.55	104.06	109.62	106.91	107.36	103.73	108.3	112.11	108.28	109.51	105.95	105.81	110.94	105.99	113.01	108.56	110.57	107.33	106.12	109.36	108.14	106.73
106.77	107.43	105.41	101.15	103.12	101.64	107.08	106.18	107.13	108.73	106.68	111.32	106.17	107.25	102.73	108.32	106.87	102.75	105.97	103.71	106.4	103	105.04	107.4	101.87	101.02	107.4	104.79	105.89	103.42	102.49	101.79	100.58	107.3	103.47	105.88	105.57	103.76	107.1	100.95	105.25	107.67	104.9	105.22	104.1	103.23	105.11	105.24	105.53	108.31
105.68	109.78	105.75	108.71	105.59	109.22	104.61	108.08	110.86	108.85	107.91	106.89	106.97	107.46	105.44	108.86	104.69	108.47	105.49	113.81	109.09	111.45	106.59	104.04	108.67	108.72	108.04	107.78	110.47	107.92	109.24	108.54	107.16	102.42	104.73	108.08	104.74	106.68	108.14	106.87	111.21	107.1	103.05	104.71	104.22	109.13	110.72	110.4	107.44	111.82
102.97	105.22	111.88	107.43	107.77	107.97	108.68	109.2	103.62	109.48	109.76	107.74	106.28	105.76	110.69	106.47	107.59	107.49	108.59	104.36	112.34	106.26	108.66	110.03	111.93	103.94	109.43	111.33	109.03	111.38	105.74	107.18	113.16	109.3	108.21	106.55	109.09	106.45	110.91	106.99	112.1	103.74	109.07	111.05	108.93	106.35	109.3	109.61	102.8	111.56
110.47	103.92	107.66	105.97	102.68	100.15	104.74	103.25	107.82	103.47	103.72	107.09	106.99	105.65	105.15	106.26	108.15	105.4	106.15	106.54	105.37	108.62	107.75	103.56	103.76	105.68	104.38	105.18	104.37	103.38	105.61	106.51	104.37	105.6	105.69	108.16	103.89	104.81	102.25	106.17	105.22	108.73	105.73	102.49	106.49	106.09	104.32	108.24	105.28	103.11
95.414	96.813	100.63	97.765	97.436	100.11	98.497	95.944	97.041	98.898	94.345	97.924	99.641	100.47	94.451	100.68	94.441	99.769	101.27	100.5	94.543	97.058	103.91	99.002	102.02	95.526	100.25	96.673	99.029	98.663	96.748	94.083	98.288	97.208	97.699	102.13	97.57	96.279	100.24	99.017	98.677	99.197	98.043	97.605	100.81	97.3	97.373	96.146	100.29	97.382
104.72	106.24	104.35	105.2	104.93	108.99	104.55	106.31	104.49	107.24	104.8	104.35	103.43	103.72	104.61	103.16	103.88	102.8	109.12	103.53	107.35	104.63	105.91	106.02	108.81	102.39	107.19	107.96	108.52	107.89	105.2	105.72	106.74	107.87	106.17	105.27	107.67	103.54	109.21	107.83	103.29	106.1	102.95	103.32	105.74	106.33	103.57	105.4	105.71	105.2
109.36	106.41	104.8	106.95	105.38	108.68	107.31	104.31	110.35	107.86	111.1	107.99	108.79	108.28	108.3	107.08	108.5	106.82	108.82	104.85	111.7	108.7	111.05	107.26	105.7	104.2	105.03	108.4	113.8	107.79	110.35	106.2	111.38	105.56	105.63	107.45	109.62	105.02	109.83	107.16	111.19	112.41	105.94	111.04	104.72	110.7	108.92	105.05	107.96	108.55
103.18	104.77	102.6	103.33	107.51	105.15	104.95	109.25	101.68	102.27	106.3	105.17	103.25	107.47	103.33	107.83	103.38	107.06	107.72	104.57	105.31	103.81	109.15	106.3	105.55	104.8	105.77	106.95	101.8	101.86	104.48	104.15	102.42	105.49	107.53	106.7	104.88	107.67	107.21	105.5	106.12	102.25	106.07	106.27	105.99	108.55	107.06	107.24	102.03	103.09
104.03	106.01	104.8	105.84	101.77	108.52	107.05	106.23	106.34	103.66	108.55	107.21	104.46	109.08	104.17	110.21	106.89	104.71	107.11	106.39	102.88	105.14	106.65	106.47	106.19	107.71	108.55	102.67	108.08	103.82	107.02	104.22	102.78	100.54	109.02	106.39	103.35	101.27	111.41	103.61	110.3	103.48	107.85	109.74	107.48	104.2	105.27	104.33	105.35	106.07
109.42	108.19	105.51	105.68	109.6	108.14	108.4	110.04	111.62	105.74	106	106.29	111.5	105.21	105.62	107.22	107.21	110.88	106.34	107.4	108.33	110.35	102.14	108.75	106.99	109.67	108.18	105.78	106.61	112.68	110.25	107.43	108.4	113.96	108.23	112.09	106.35	109.62	109.71	110.86	111.03	106.03	108.11	109.21	106.64	108.72	109.52	110.21	106.83	107.07
107.96	103.86	104.22	103.41	104.96	104.19	104.13	107.69	105.84	103.87	103.1	105.66	105.13	109.78	110.74	102.16	105.09	100.96	106.95	105.7	107.57	105.94	105.78	106.16	108.88	104.33	103.24	104.52	104.63	103.09	104.7	100.69	103.41	107.34	106.56	105.12	107.29	105.54	106.61	107.47	106.61	108.52	105	106.78	108.38	107.02	110.5	104.31	103.21	106.4
105.11	104.96	104.09	110.4	105	107.07	103.24	102.86	104.61	106.91	103.55	105.6	103.85	103.34	107.65	104.69	106.07	105.09	105.54	105.77	102.81	108.66	106.9	104	109.09	106.86	102.55	108.79	108.81	105.47	101.55	103.67	109.26	105.28	103.24	106.34	105.77	102.05	104.67	105.19	107.34	108.73	103.01	107.86	109.83	106.4	103.96	104.32	102.61	103.2
99.832	102.54	103.57	100.92	97.334	96.897	100.7	102.26	96.229	98.593	101.13	99.785	95.185	99.173	102.21	102.08	100.51	101.27	99.303	104.37	103.01	99.826	101.5	100.14	100.6	94.029	98.723	100.51	102.83	100.7	96.457	100.36	106.4	99.691	100.21	100.21	102.42	101.84	95.524	105.48	98.856	101.89	95.033	98.87	96.081	98.111	100.05	99.56	102.16	99.617
105.9	107.19	107.4	105.97	107.29	102.52	104.05	104.17	104.81	105.6	105.68	106.15	104.56	103.65	104.54	102.89	103.05	106.89	105.62	108.79	105.62	109.3	107.21	102.79	109.2	107.47	104.66	107.71	103.03	107.41	103.49	104.44	104.03	104.92	106.32	104.75	101.45	104.39	109.63	104.74	110.38	104.56	108.15	106.33	110.04	106.45	103.58	103.92	104.64	103.2
103.73	106.58	107.09	103.43	103.45	109.49	109.73	103.98	102.91	105.18	104.48	111.21	104.6	110.12	102.13	106.21	105.31	109	107.8	103.95	107.24	105.48	104.05	102.55	108.2	108.27	105.7	101.47	106.14	106.23	105.9	102.44	107.35	104.11	104.31	109.28	104.55	107.8	101.65	108.81	108.62	104.18	104.71	106.68	109.15	102.67	107.62	99.734	106.51	102.1
105.4	104.49	110	109.03	101.5	105.32	105.24	105.25	105.42	103.53	103.6	104.11	104.61	102.03	104.62	108.41	106.59	107.11	107.26	110.17	107.29	103.05	102.77	106.86	106.6	106.68	105.28	104.07	102.15	104.31	105.92	106.73	108.68	104.09	105.55	108.32	108.62	105.77	105.43	104.19	101.52	104.41	102.62	104.36	108.73	104.04	105.54	107.84	106.48	104.76
106.56	104.71	108.02	109.58	108.33	103.49	104.29	105.66	103.19	108.3	109.66	101.93	108.3	106.29	107.48	105.89	106.42	104.9	108.31	109.52	104.84	103.95	104.15	102.43	106.52	110.52	106.72	104.61	106.9	107.42	109.89	107.77	108.33	101.49	106.2	105.72	104.27	104.37	110.23	105.27	109.82	104.93	103.48	104.06	107	103.26	104.34	109.12	107.92	108.93
99.121	97.74	102.58	97.757	100.22	95.685	95.721	96.446	95.719	96.696	97.944	101.35	100.03	102.06	100.5	102.4	99.492	99.213	97.289	98.836	99.416	100.02	97.668	96.281	98.26	101.68	101.36	98.194	94.997	99.134	98.256	97.309	100.57	97.754	95.641	94.085	99.964	99.737	101.55	99.877	101.58	100.83	102.48	96.182	97.602	100.17	97.269	98.616	100	101.36
106.41	104.67	112.51	107.95	112.11	106.71	107	107.72	103.39	109.79	112.34	107.43	105.22	108.92	104.84	108.95	111.25	106.48	112.02	110.93	105.08	106.02	108.38	108.63	108.85	105.63	108.44	107.65	109.99	106.55	110.4	110.62	104.58	110.35	104.55	109.99	106.69	107.47	108.65	107.76	110.61	111.37	108.9	109.75	107.48	110.18	109.06	111.43	106.03	108.22
106.05	103.48	104.24	105.47	108.49	99.177	101.82	108.22	104.57	108.86	102.38	100.28	106.93	105.27	100.82	109.16	105.49	107.12	103.89	104.55	106.73	108.75	104.96	107.37	103.36	105.6	105.41	105.36	101.47	105.89	106.46	102.01	105.46	99.713	106.27	107.65	109.2	110.21	109.4	108.69	101.65	105.23	105.15	106.52	103.51	107.71	101.9	106.93	103.62	101.4
100.36	102.32	98.671	105.58	99.181	101.52	105.73	103.29	105.06	98.564	98.944	93.892	103.05	99.191	102.36	100.37	98	99.126	101.61	101.73	97.016	101.87	101.47	101.94	104.77	99.904	101.52	100.84	96.433	101.16	101.54	100.21	101.3	103.86	96.706	98.298	98.707	99.16	97.865	100.18	104.14	98.519	96.408	102.85	101.68	98.611	103.58	103.39	95.726	107.38
94.395	96.319	97.612	100.13	96.463	98.487	99.133	99.121	98.68	97.954	98.399	98.79	99.853	99.409	98.083	96.231	97.919	101.33	94.501	98.376	95.891	98.262	99.748	94.065	95.763	98.103	97.761	95.868	96.399	95.114	97.304	100.95	96.253	98.527	99.509	101.36	96.388	97.504	98.309	99.3	99.26	99.254	94.615	98.467	99.035	98.846	97.798	96.687	97.681	100.7
108.14	106.39	108.83	105.26	108.24	109.24	104.83	109.5	107.43	108.75	107.72	109.16	112.93	110.66	110.35	111.4	110.8	106.32	108.26	110.44	106.4	104.91	106.38	106.85	106.54	112.57	112.03	109.33	106.88	104.86	109.95	107.43	108.56	107.02	108.71	109.99	102.3	111.03	107.48	109.28	113.7	106.47	106.55	105.23	109.42	109.66	105.56	109.73	108.25	106.27
109.82	111.39	107.26	109.95	106.52	107.76	108.63	109.46	110.6	107.65	105.9	111.05	105.21	105.89	109.7	108.44	109.03	109.25	115.56	108.09	111.81	107.33	110.07	108.13	106.75	108.59	107.2	109.83	109.63	108.37	110.69	112.04	112.13	103.76	110.3	108.8	107.8	108.52	107.92	107.42	107.2	106.25	111.9	107.33	108.82	109.11	109.32	110.09	111.7	106.62
109.19	108.71	108.59	106.98	110.02	109.45	109.78	107.83	103.51	108.69	108.76	110.88	106.74	109.26	111.21	106.4	105.62	109.44	109.87	112.8	108.92	111.42	110.64	107.12	106.72	108.95	110.36	111.5	102.85	105.67	107.51	108.84	110	106.84	114.66	111.43	106.34	105.8	112.87	110.17	109.92	105.95	104.93	107.85	104.53	107.88	109.33	107.4	108.78	109.11
108.5	103.85	102.98	108.64	106.88	103.34	102.9	104.94	106.45	109.52	109.01	104.25	106	104.54	107.24	105.47	104.42	106.98	108.31	102.55	107.49	112.06	105.79	103.22	103.79	106.71	108.87	106.41	102.96	107.95	106.61	108.08	103.49	105.55	106.62	104.58	110.91	103.99	104.41	106.78	101.4	103.98	105.58	108.42	102.42	106.49	104.47	106.7	107.17	105.76
103.35	109.69	107.66	103.61	104.54	103.38	103.22	104.61	103.51	103.54	106.84	103.87	105.39	104.52	104.07	109.75	107.94	106.63	106.17	109.26	105.4	106.35	107.16	104.27	104.03	106.54	107.75	110.78	102.17	108	105.64	109.47	107.71	112.33	105.43	100.52	109.12	103	109.35	106.81	107.52	105.99	105.31	109.9	107.18	106.72	102.35	106.41	103.05	105.84
104.02	106.69	106.05	104.43	104.87	104.06	106.92	103.79	106.54	103.21	106.43	102.71	109.51	105.41	109.86	109.92	109.07	107.46	103.22	107.48	103.11	105.66	104.85	106.04	105.26	103.79	106.36	108.85	104.66	110.15	104.41	107.28	103.74	105.47	106.21	105.86	106.83	108.9	106.8	104.93	106.72	106.24	103.77	106.81	107.88	103.8	101.79	106.97	106.47	106.65
105.73	104.2	109.33	104.89	105.69	107.28	105.22	104.1	102.5	106.89	106.23	103.27	104.62	111.49	104.53	103.36	107.57	104.19	103.59	109.04	106.47	105.21	107.64	107.73	104.69	101.7	104.72	102.69	100.75	103	104.51	105.71	106.94	107.54	98.812	101.14	109.83	104.32	104.53	103.62	104.55	108.1	99.887	102.53	103.51	110.63	107.99	104.08	106.86	107.99
103.51	104.87	105.63	107.7	108.11	109.78	106.96	103.4	103.07	102.37	104.55	111.62	107.52	103.35	104.64	104.03	104.94	106.25	102.36	101.15	104.88	105.48	111.16	104.04	108.59	106.13	108.58	103.63	102.95	104.65	107.58	103.78	104.24	100.53	101.84	105.13	107.17	107.47	106.58	106.47	104.84	107.58	107.26	104.46	107.16	103.36	107.38	104.92	109.21	105.92
112.06	108.26	112.92	107.81	109.95	108.62	108.94	112.02	114.03	109.33	111.64	110.34	107.67	110.81	111.45	108.13	109.63	109.81	107.22	111.71	108.76	113.46	111.59	111.2	110.99	112.6	111.35	111.15	111.35	113.62	111.12	110.39	106.19	109.58	105.3	111.88	111.51	110.18	108.49	105.39	111.81	114.42	111.21	111.43	114.74	107.58	113.53	111.21	113.76	105.87
107.18	109.08	100.51	105.89	110.33	112.2	110.76	103.06	106.26	108.18	111.78	109.73	111.65	107.78	100.48	103.63	105.42	109.44	106.35	107.14	105.2	105.76	107.33	107.35	107.24	104.39	104.48	113.56	112.85	107.42	109.56	107.15	107.77	106.17	114.12	109.33	108.99	105.12	110.76	107.36	106.09	109.4	105.74	106.12	110.28	106.79	108	112.51	108.69	108.87
107.67	110.07	108.92	109.1	104.21	108.02	109.92	107.78	110.3	104.87	107.04	108.04	108.93	111	107.26	109.98	109.38	114.37	106.1	110.78	111.53	103.55	108.84	109.27	115.02	107.07	109.48	109.21	107.67	109.38	109.09	105.24	108.25	107.69	102.14	108.21	109.54	101.92	106.54	107.27	109.2	109.12	115.94	108.24	106.24	109.54	108.21	104.92	106.94	109.76
102.47	106.43	107.83	103.54	110.7	107.66	106.28	105.22	105.35	106.15	105	107.15	110.82	106.75	105.51	106.43	106.11	104.03	106.59	107.92	108.42	101.68	105.99	107.9	106.18	105.51	108.79	108.74	105.36	103.08	106.44	106.32	101.33	106.78	105.1	104.75	107.95	104.96	103.98	104.09	110.29	105.49	105.75	102.73	105.62	102.01	104.49	103.2	104.99	107.3
103.01	105.1	103.21	104.33	109.41	104.35	106.6	109.19	106.94	103.84	104	105.79	105.96	108.06	101.11	107.9	105.74	103.09	103.2	105.21	106.73	111.25	108.84	104.16	105.7	104.72	109.12	108.33	102.55	103.96	105.71	102.24	102.25	107.25	103.58	106.31	107.5	101.42	105.82	106.62	102.5	102.38	102.81	100.96	109.89	105.08	105.34	102.35	108.73	108.13
106.05	109.72	107.27	112.37	108.84	104.14	108.13	108.36	104.94	107.7	108.52	106.74	109.56	109.1	103.61	111.46	110.27	108.74	106.52	108.35	108.18	109.48	109.14	108.92	107.37	106.47	107.44	101.77	107.56	112.36	109.2	109.3	107.69	107.24	110.44	105.96	106.95	108.36	109.36	108.52	105.04	112.89	109.53	106.66	111.4	106.46	111.31	109.71	107.34	106.93
98.098	96.395	98.275	104.39	98.534	99.99	101.03	98.774	99.599	100.05	101.86	98.544	105.53	100.31	98.941	99.425	102.25	101.8	102.48	97.726	99.073	100.95	102.67	103.38	100.44	99.333	100.78	99.855	100.72	100.5	102.07	100.14	100.44	103.43	106.93	101.79	102.85	100.38	98.023	98.682	100.29	98.959	100.83	102.01	100.69	93.795	99.553	104.4	100.66	99.83
108.61	111.74	108.14	112.52	111.44	105.75	108.78	107.31	106.14	109.64	107.14	108.66	110.52	111.17	109.16	104.67	106.67	110.83	110.04	108.76	111.2	106.54	108.33	113.44	108.33	113.44	106.42	109.55	108.61	104.44	109.2	108.42	110.19	107.97	109.77	110.52	110.31	106.51	105.84	110.99	105.71	107.15	106.24	109.96	111.87	108.38	109.71	110.15	108.12	110.6
96.419	98.023	96.752	97.235	102.6	95.915	94.796	98.491	100.23	97.533	92.847	97.499	98.802	96.936	101.94	98.066	100.98	99.743	97.681	97.466	98.086	93.478	95.699	96.252	95.377	98.327	97.583	99.189	97.953	97.984	99.543	98.235	100.53	96.379	95.83	97.208	95.528	95.061	97.359	98.065	94.439	97.547	97.217	100.15	100.56	99.789	99.406	94.987	95.648	102.95
98.283	100.4	103.32	95.536	100.52	101.09	100.89	97.866	103.92	101.24	100.07	99.503	98.459	97.448	100.9	104.86	99.838	100.43	100.72	104.9	96.975	95.932	101.75	97.544	102.24	102.47	104.91	97.826	102.02	98.36	98.038	99.826	98.728	101.4	100.32	102.73	101.27	96.762	104.67	102.02	98.752	96.593	103.95	99.591	104.28	101.4	104.12	104.39	100.47	100.52
98.193	102.31	102.85	98.422	93.967	100.1	99.732	95.722	97.153	101.9	103.61	100.08	100.94	99.927	96.511	105	98.364	96.354	100.41	100.51	97.776	98.254	98.321	103.76	98.008	104.1	89.863	100.71	97.926	98.522	100.77	98.367	98.653	93.251	97.432	98.699	98.102	98.931	99.005	101.6	99.462	99.726	102.92	101.12	100.63	98.074	95.309	100.5	94.348	99.603
110.26	111.49	105.23	104.05	109.6	107.18	107.79	104.19	101.49	106.98	103.48	105.89	106.27	101.17	108.31	111.26	101.58	108.23	104.99	106.16	104.88	103.06	104.69	104.11	109.66	104.08	104.1	107.86	103.19	107.23	110.26	106.35	106.86	111.01	106.33	103.72	107.41	103.01	104.6	109.72	106.85	107.06	106.27	104.47	111.01	110.55	106.21	105.01	104.81	107.15
102.77	106.62	106.82	103.52	106.31	107.16	111.85	104.46	103.91	106.94	105.84	109.16	105.91	105.57	108.92	105.39	106.37	106.74	111.24	107.27	107.56	105.43	104.06	103.76	108.05	112.04	105.43	105.25	105.95	112.97	106.09	104.41	103.32	105.84	103.3	104.92	102.99	104.21	104.08	106.63	108.75	110.29	107.48	106.51	107.28	106.68	108.89	106.57	105.96	106.81
111.13	109.24	103.61	110.79	109.06	111.8	105.97	109.17	104.96	109.3	106.85	106.21	108.9	104.92	110.71	106.09	107.48	103.76	108.33	108.5	111.22	108.53	105.99	108.73	109.08	106.16	108.96	109.68	109.37	108.25	104.41	107.57	107.53	109.91	106.96	110.13	103.15	107.52	109.96	109.06	108.5	105.91	107.79	102.74	107.05	110.62	107.8	111.96	106.73	111.86
106.13	107.1	104.42	104.04	106.13	110.14	110.57	106.79	103.12	106.98	103.12	107.64	105.16	109.5	105.68	109.59	107.68	108.53	104.7	105.24	106.41	106.06	106.73	112.09	105.87	106.13	103.42	104.57	107.97	109.84	106.9	108.92	102.73	105.47	108.21	110.93	108.22	107.61	101.83	107.19	109.19	110.32	106.98	110.3	106.66	105.21	108.51	107.8	105.78	110.75
110.9	110.77	108.31	114.28	112.64	109.93	112.32	112.18	108.93	113.61	110	111.34	110.93	107.39	103.89	110.32	111.44	114.4	111.03	110.37	113.45	110.29	110.96	112.8	110.72	108.47	112.88	114.1	111.87	113.51	114.47	111.38	106.92	110.3	112.72	106.4	110.31	109.46	111.86	115.25	112.07	112.13	105.79	110.22	113.39	112.16	108.47	109.61	105.12	103.87
104.29	106.21	107.36	109.57	102.05	102.92	101.23	107.39	106.34	106.44	107.9	106.03	111.57	102.75	109.47	104.87	106.65	102.73	102.16	104.89	105.54	105.67	105.05	108.36	104.96	111.2	107.66	108.37	105.04	106.53	106.27	102.37	104.19	107.06	109.16	106.23	107.21	103.85	105.55	107.68	102.68	104.33	107.02	104.1	103.26	104.24	106.69	105.09	107.14	107.95
104	112.71	107.19	104.9	102.53	107.37	105.14	100.27	101.35	103.26	106.84	105.38	104.1	104.57	101.79	104.1	102.64	106.56	103.58	107	105.46	105.03	107.19	106.03	106.01	107.56	105.58	108.46	103.16	104.61	107.88	101.67	103.46	108.11	105.8	107.28	102.96	107.58	106.06	108.36	106.54	106.98	108.42	104.34	103.11	104.16	107.41	101.68	105.44	104.83
97.368	96.989	100.08	101.23	105.39	96.692	96.245	98.797	97.375	97.518	96.692	102.47	98.382	98.148	99.791	101.56	99.297	101.1	99.335	95.456	97.569	97.459	95.483	98.937	97.447	95.027	102.54	102.62	95.651	100.82	96.573	94.888	96.114	97.513	97.439	96.176	96.829	94.577	100.5	95.914	97.085	99.354	103.29	101.15	98.134	98.599	99.529	100.67	94.399	102.12
109.52	108.74	106.01	106.97	109.89	106.59	106.24	109.37	109.7	107.3	111.04	106.13	104.82	106	109.37	110.84	109.12	109.24	107.1	104.91	113.14	114.57	107.84	111.49	110.45	114.71	108.38	107.56	104.57	111	108.37	110.36	106.82	106.08	102.58	112.5	111.92	107.91	112.42	105.94	112.67	105.31	106.73	102.77	107.84	108.31	108.63	112.09	109.12	106.12
103.58	101.08	105.95	102.16	107.27	105.24	107.69	105.79	106.58	105.18	105.53	104.89	103.46	103.54	108.65	105.98	105.43	105.77	106.67	107.79	111.62	104.85	109.56	103.95	108.14	105.1	104.38	103.04	108.88	105.9	105.29	105.54	104.44	104.77	103.42	108.15	106.23	105.66	106.65	108.46	106.77	109.14	103.48	108.11	106.28	109.98	103.19	106.61	106.96	106.23
112.36	110.28	108.72	106.72	106.48	113.43	105.66	111.41	110.45	109.61	107.55	110.72	109.46	112.79	107.29	109.7	104.41	111.09	112.12	109.07	107.77	108.07	111.85	108.37	110.88	113.03	110.09	113.29	109.73	110.49	107.87	110.98	107.49	110.45	110.48	106.72	106.64	105.57	103.2	108.63	110.3	108.72	107.42	108.04	109.3	109.86	107.78	108	107.7	103.04
96.253	101.75	100.7	100.12	100.82	101.5	100.06	96.347	94.429	100.8	101.05	101	99.541	106.03	95.529	99.926	101.37	98.219	97.006	98.071	103.64	98.008	103.85	100.32	100.79	97.044	98.24	101.78	99.825	97.826	98.043	103.99	100.83	97.947	102.81	103.93	104.01	101.96	99.014	101.85	98.216	101.19	100.65	103.3	98.823	99.483	99.971	99.395	101.46	100.36
99.805	97.241	96.857	97.57	97.836	98.198	96.895	97.689	99.169	100.27	100.16	98.673	95.264	96.607	101	93.901	100.22	98.89	95.801	96.134	99.83	97.537	97.559	97.996	92.312	97.335	96.851	92.711	94.361	94.269	93.532	98.433	94.577	98.004	100.21	99.854	97.365	98.397	101.05	95.534	101.6	97.939	98.295	94.868	99.112	98.903	96.203	99.761	99.119	94.774
110.04	109.18	103.74	110.86	106	111.61	106.11	111.02	108.58	109.77	111.36	112.41	109.61	110.04	110.09	108.26	105.45	104.84	108.13	113.29	107.3	106.25	107.1	109.06	108.92	106.75	106.3	109.85	105.52	106.54	108.53	107.81	106.83	108.36	106.22	105.56	103.21	109.29	108.25	106.83	107.74	109.65	107.59	109.06	110.32	107.11	109.18	110.31	109.33	106.15
106.03	104.5	104.74	105.82	108.27	104.72	110	103.34	105.16	109.34	104.56	104.16	108.41	108.05	103.38	105.55	104.32	103.26	109.44	106.92	110.1	104.13	101.23	104.96	110.48	105.78	102.5	106.88	105.17	105.92	106.86	101.51	108.44	107.31	107.49	110.32	105.64	105.87	104.87	102.01	104.34	103.43	103.64	105.38	111.33	106.05	107.32	105.68	105.34	103.64
100.69	104.97	99.629	103.56	98.339	103.36	98.911	96.07	98.757	100.01	101.83	102.74	101.97	105.3	100.67	97.326	99.658	102.3	103.49	97.462	99.205	98.237	98.939	98.949	101.28	102.35	101.65	100.77	102.36	103.44	98.677	96.888	97.684	101.37	98.53	99.472	97.437	101.74	103.95	99.339	95.028	107.63	101.75	100.72	100.36	103.86	96.63	99.386	100.9	101.39
94.666	102.2	98.302	99.105	101.72	100.04	96.755	98.704	102.25	102.52	95.704	99.927	103.35	98.445	101.48	100.69	101.34	100.14	101.83	99.107	98.777	97.555	102.31	104.17	100.45	99.71	99.501	99.38	109.33	96.526	101.14	100.38	98.743	99.766	100.95	100.24	99.173	98.209	101.05	98.179	104.39	100.74	98.952	101.88	96.522	99.15	98.933	99.693	101.54	97.969
105.54	107.61	108.75	105.76	102.45	104.76	103.52	106.08	108.26	106.32	106.64	109.48	105.51	104.33	103.57	101.77	107.68	108.26	106.19	112.16	106.63	102.74	108.59	106.1	107.35	110.66	107.59	107.11	105.73	109.58	103.65	109.03	104.09	106.96	107.31	107.14	107.13	100.32	106.54	105.4	108.35	110.35	106.78	106.41	105.43	105.75	103.95	104.85	107.47	108.29
104.04	108.06	104.18	109.26	103.42	108.3	106.13	106.72	109.2	106.69	106.42	106.49	103.69	106.93	105.69	100.26	105.63	104.28	107.55	106.3	106.47	111.38	102.52	105.2	105.17	104.99	105.5	106.43	107.8	103.74	103.5	112.12	106.41	107.22	106.98	104.77	108.98	107.37	106.63	105.9	104.55	108.17	104.44	107.03	107.03	105.6	103.14	106.43	106.24	106.92
108.12	105.2	109.02	106.43	107.26	106.53	106.07	106.93	107.84	108.04	105.52	104.39	106.62	103.29	108.71	105.23	107.16	104.03	107.26	107.35	105.91	107.77	103.28	107.82	109.66	109.29	103.08	112.12	109.38	108.44	106.9	105.98	107.38	111.02	104.35	109.47	106.96	102.53	104.57	102.45	108.29	107.6	106.38	105.06	103.7	105.41	110.48	106.45	103.26	108.3
100.37	102.88	100.34	102.06	102.68	105.46	100.31	97.962	103.26	99.851	104.71	103.99	101.63	103.34	105.14	103.67	102.77	100.2	105.11	104.56	99.517	106.66	105.44	101.26	105.12	105.49	105.95	104.77	100.67	100.5	103.61	100.5	102.9	102.12	101.69	99.384	104.43	101.28	104.61	102.99	100.67	104.06	105.04	100.82	100.05	102.53	104.69	98.404	99.693	104.11
106.83	107.14	110.54	111.35	107.13	106.23	107.68	111.58	105.63	108.2	106.66	105.87	111.17	108.48	104.48	108.25	111.67	108.93	105.09	109.07	107.79	104.33	112.81	107.71	108.42	111.46	103.25	105.19	108.66	109.38	109.91	109.4	109.07	109.28	109.78	109.95	109.84	106.81	107.76	108.77	106.89	110.15	109.97	109.86	106.16	105.98	109.52	109.7	108.94	109.38
106.78	103.21	108.17	104.33	110.49	104.99	105.97	104.42	104.57	105.15	103.6	103.82	103.24	108.88	103.67	105.48	107.73	106.43	106.75	105.45	103.11	103.68	105.82	105.93	103.51	105.02	105.47	105.92	104.79	102.9	109.38	110.4	105.29	104.43	106.26	103.87	103.93	103.46	104.6	101.06	106.27	106.22	107.64	107.31	109.9	105.86	109.3	104.03	109.39	106.47
105.21	102.17	103.71	106.34	109.16	107.07	102.1	106.99	103.39	105.28	103.93	103.29	109.6	105.04	103.96	104.95	106.97	102.25	103.98	105.35	105.05	108.13	107.21	103.54	105.82	107.97	103.63	107.44	105.84	101.64	106.01	103.82	108.92	105.2	114.58	109.65	109.74	102.79	108.97	110.7	109.42	102.02	110.5	105.85	107.27	108.62	109.7	105.59	102.93	102.83
105.02	103.77	107.38	105.73	106.64	110.63	105.97	104.21	108.19	105.32	113.04	105.21	105.84	105.07	110.69	108.81	104.13	104.22	106.51	106.95	105.86	107.01	106.11	106.2	104.73	107.43	107.2	106.1	107.35	106.6	100.94	99.564	106.43	104.76	109.72	103.07	105.96	104.51	105.94	107.95	104.07	102.39	104.8	109.43	101.48	104.1	104.49	105.21	103.3	106.3
107.62	109.15	105.32	110.15	107.48	103.85	107.8	108.21	106	106.32	104.49	108.99	108.43	104.43	105.45	109.75	111.31	104.78	103.22	109.77	107.21	109.42	106.74	111.19	105.73	105.71	108.17	106.77	105.66	103.8	109.39	110.9	110.12	109.03	108.11	105.97	106.77	109.97	112.34	105.38	107.3	109.7	112.14	102.58	108.42	101.56	105.97	113.72	110.31	109.77
106.95	107.04	109.72	106.2	106.72	103.8	106.1	108.2	107.33	106.55	107.89	105.33	104.97	106.78	101.69	106.77	102.79	105.88	110.99	107.57	105.55	108.73	106.9	106.39	103.34	107.84	105.62	104.55	107.18	106.82	110.25	110.65	105.26	107.27	108.95	102.89	108.81	107.09	106.98	108.5	106.25	108.54	106.94	105.99	106.18	106.3	107.46	114.08	108.34	101.84
109.62	105.13	106.97	105.29	107.12	105.59	107.58	108.44	100.63	108.6	105.88	109.58	110.53	103.33	105.96	102.57	104.5	104.84	105.59	109.25	101.99	106.97	105.73	107.25	103.07	101.97	108.3	107.57	103.95	104.51	107.28	104.4	105.09	105.8	107.66	104.86	105.3	109.26	106.54	105.95	107.66	99.479	105.26	105.32	107.59	107.58	103.74	104.33	107.11	105.69
107.49	112.85	113.69	111.54	111.23	110.99	111.56	111.53	108.13	110.76	111.69	111.49	107.62	110.78	110.31	105.82	111.42	112.42	112.34	105.23	107.62	109.42	108.08	109.26	113.28	110.16	111.31	106.27	113.93	108.84	107.13	107.57	112.38	109.64	111.42	109.94	111.75	106.51	110.36	110.08	112.09	112.86	112.96	113.95	113.77	106.68	112.37	110.21	109.39	111.16
98.091	95.283	99.541	93.339	101.04	92.831	98.926	97.479	99.619	101.6	103.12	97.365	102.59	97.885	100.58	96.644	100.08	97.517	98.597	99.548	98.852	98.775	100.29	95.984	98.712	99.823	100.14	95.847	95.269	103.1	101.94	96.085	99.001	99.717	94.76	99.516	94.537	100.55	98.379	97.147	98.425	105.84	97.964	97.933	97.609	100.1	101.43	97.39	99.788	97.922
98.04	97.501	96.886	95.983	99.933	97.944	99.852	99.163	99.246	99.527	100.3	99.96	99.774	100.5	96.041	100.86	100.06	100.27	97.431	98.369	102.12	95.066	98.303	98.906	95.684	98.333	97.706	99.181	99.339	97.743	94.669	98.933	101.55	99.247	98.371	97.586	100.79	101.43	99.178	96.077	102.13	98.858	100.3	98.895	100.41	97.852	102.33	97.256	99.375	95.318
112.36	111.29	106.98	112.16	111.75	112.73	111.98	109.66	111.33	106.68	107.32	107.76	110.67	113.39	111.56	110.67	113.31	109.18	109.28	115.4	109.35	107.69	107.47	110.12	110.95	112.22	112.19	113.18	109.44	109.77	111.81	111.26	111.9	109.43	112.32	108.24	109.33	107.87	113.92	106.93	108.72	111.82	112.51	107.35	107.77	112.34	111.57	112.04	107.28	110.53
107.61	110.09	109.13	107.64	103.93	108.31	104.29	103.64	108.94	104.57	104.27	106.22	106.65	107.79	104.4	110.74	109.41	106.67	108.62	108.41	113.51	107.06	110.68	109.75	106.53	109.26	107.16	108.69	105.93	114.02	110.37	107.39	110.44	110.32	111.23	108.22	110.3	106.46	110.5	106.26	109.99	111.02	109.95	109.19	108.83	106.26	103.89	111.72	109.47	109.56
104.21	106.89	105.89	105.01	107.91	106.04	107.45	106.03	105.9	112.37	103.31	99.321	106.94	105.6	103.53	103.18	105.69	109.24	105.74	105.48	106.25	107.97	106.66	106.04	104.43	109.71	103.17	103.81	113.68	104.6	106	106.73	101.08	106.58	103.31	107.59	108.65	107.08	106.94	108.17	106.35	104.54	103.32	110.86	107.68	107.05	105.38	105.51	109.28	107.4
104.32	94.07	98.552	100.09	96.613	101.24	102.04	100.42	101.69	100.6	102.83	102.68	100.37	102.28	99.327	102.35	97.458	97.68	102.32	98.212	95.401	98.295	97.369	97.641	107.77	103.68	100.34	98.512	96.984	101.24	100.26	101.81	103.22	98.445	99.789	103.22	104.62	101.63	102.31	101.39	101.44	99.915	98.171	102.41	106.51	102.8	98.52	103.37	100.55	99.153
112.04	104.99	105.35	105.33	110.07	108.79	104.66	108.23	112.37	108.02	111.48	108.19	109.58	108.44	111.53	108.22	107.52	105.25	106.4	108.11	103.45	106.02	105.56	109.7	110.63	105.74	106.11	114.12	110.02	110.78	106.71	110.09	108.27	102.6	109.07	110.02	105.64	109.5	104.81	106.6	107.37	106.33	105.39	108.8	107.37	108.16	110.07	107.44	105.37	107.74
103.84	105.68	107.55	107.36	105.85	105.62	101.27	105.81	109.37	104.25	109.25	106.58	101.9	111.04	104.1	106.69	105.2	107.75	109.75	103.52	105.11	104.93	108.75	106.68	108.28	107.52	109	104.62	104.09	107.43	110.61	105.61	107.31	106.58	104.26	109.23	107.18	105.13	105.82	105.33	108.22	101.81	106.9	105.69	108.76	107.34	102.64	103.52	106.17	104.06
107.89	111.78	104.29	109.47	110	109.08	104.56	109.57	109.85	107.98	109.6	109.24	109.12	109.76	110.14	106.2	104.29	108.56	105.8	107.73	112.7	104.75	110.22	103.6	109.59	105.5	108.15	106.83	109.56	106.21	108.49	108.38	110.97	107.65	106.29	110.17	104.06	106.25	109.28	106	110.01	111.66	106.53	112.36	109.47	107.24	109.2	108.67	110.12	110.9
106.45	103.07	109.79	110.11	109.64	108.48	108.38	107.73	107.04	107.97	109.09	108.42	108.45	105.95	107	110.63	108.76	105.68	111.84	109.76	106.7	108.82	106.66	105.87	109.51	108.05	110.4	114.41	110.13	104.34	102.05	104.05	105.38	110.12	106.4	108.22	106.62	109.39	112.49	110.57	106.47	105.67	107.94	104.32	107.11	107.48	109.33	104.25	106.96	107.12
107.45	111.02	109.84	108.33	107.42	109.33	112.22	110.76	109.43	111.05	105.38	110.08	109.93	110.01	108.69	104.5	107.92	107.72	110.39	112.05	108.39	104.39	104.34	106.79	110.47	108.73	105.43	107.24	102.72	107.77	107.83	109.28	105.9	108.14	109.74	107.62	105.47	106.62	106.45	108.52	106.45	104.54	106.55	108.13	109.39	108.67	107.61	105.87	104.9	108.87
111.27	104.19	108.21	108.08	107.69	105.88	106.43	105.34	106.07	105.55	108.02	103.13	107.08	106.19	102.85	102.04	104.19	105.93	107.58	110.63	103.32	107.98	99.698	106.99	106.12	107.03	107.99	107.01	108.64	102.73	105.51	108.32	106.14	104.39	106.8	111.95	104.26	103.1	103.71	103.11	106.4	108.31	109.72	111.03	106.72	109.31	107.28	105.82	103.06	104.84
106.46	109.73	111.68	108.65	113.14	109.28	105.81	108	109.58	107.49	105	108.01	108.06	106.13	110.96	107.43	109.23	104.64	111.53	107.84	112.68	105.73	106.66	111.67	112.88	113.67	109.69	109.33	107.11	110.03	102.96	106.59	113.9	108.02	107.14	103.7	108.04	108.28	106.03	105.73	109.56	111.85	107.89	106.64	104.07	108.32	106.8	110.69	105.13	110.68
105.05	105.28	108.57	110.87	107.8	103.08	103.2	103.78	107.85	108.22	103.48	104.96	106.85	108.8	103.29	106.7	109.03	106.29	105.19	104.77	105.15	100.82	105.37	103.85	104.11	108.82	104.44	105.24	104.69	104.47	102.65	104.32	103.88	104.3	101.91	104.22	107.73	105.49	103.21	104.98	104.54	108.01	107.67	105.83	107.67	103.13	104.11	107.7	108.04	101.25
106.81	112.8	106.53	108.07	104.33	109.03	106.71	103.69	110.7	105.34	105.78	104.03	104.62	103.88	107.16	104.72	105.64	108.58	103.95	107.37	104.61	111.04	105.93	102.67	106.37	106.29	103.84	107.18	108.64	107.66	105.9	108.16	106.22	106.97	103.89	104.82	105.53	111.68	104.68	109.42	102.29	107.58	107.1	106.76	105	103.54	108.77	107.86	107.46	107.6
97.766	104.71	100.84	100.3	102.83	105.28	101.41	101.59	102.52	97.876	98.955	103.84	99.197	100.99	98.629	98.761	100.23	102.71	99.846	99.623	102.59	100.62	103.26	104.69	95.449	100.27	100.36	98.413	104.23	104.22	96.939	96.52	100.93	98.41	98.955	99.14	99.735	98.601	99.978	99.141	97.751	103.35	105.42	101.99	101.49	102.49	103.41	102.6	103.21	98.571
100.37	98.578	98.759	96.824	93.531	96.465	100.31	98.461	98.835	98.627	95.995	100.41	98.103	98.825	96.88	99.347	98.109	98.18	99.307	96.818	97.49	101.34	95.28	99.336	98.28	95.945	97.747	100.45	97.122	101.13	95.789	96.974	96.022	98.681	100.19	93.089	100.66	97.674	98.724	98.575	97.189	94.384	95.727	100.52	101.61	98.207	95.86	95.826	96.29	99.132
108.69	112.48	107.8	111.11	103.66	110.24	106.99	108.6	110.89	108.68	106.33	109.54	110.14	114.21	108.62	107.48	109.27	108.75	106.83	108.41	109.19	110.69	112.95	110.56	101.89	106.13	105.17	107.27	109.75	111.56	110.84	108.97	107.91	111.59	109.25	108.18	107.52	107.76	113.08	105.65	106.96	113.16	111.2	109.68	107.89	107.96	107.93	104.81	106.56	107.61
110.14	110.49	111.16	109.2	108.19	103.85	111.72	106.32	107.14	110.61	108.35	104.98	109.49	108.28	112.73	110.19	105.32	111.22	110.24	107.32	106.81	110.48	108.97	110.61	109.78	108.2	103.61	105.33	111.21	110.12	106.98	107.41	105.08	109.95	107.37	104.77	106.17	108.58	106.93	103.4	108.01	110.17	107.46	104.99	111.5	106.81	110.65	108.1	109.19	108.78
107.82	109.58	111.5	107.23	109.05	113.75	107.74	107.44	107.01	108.73	107.82	108.9	107.32	110.63	106.76	112.43	111.37	106.32	104.76	108.51	110.27	103.96	106.76	106.53	106.4	111.61	110.62	105.84	109.73	111.41	106.17	108.95	105.95	106.1	104.97	109.22	110.13	106.5	108.18	109.36	111.33	109.31	108.61	111.79	110.46	110.85	107.75	102.16	107.65	106.21
106.78	103.74	106.39	102.06	108.61	104.87	103.04	110.61	106.01	106.5	107.82	105.76	107.13	106.37	105.82	104.99	111.28	103.13	104.76	100.59	104.49	102.08	103.87	107.77	104.43	106.01	104.84	105.07	107.78	105.75	101.46	108.24	108.73	106.91	107.34	105.99	107.86	109.38	105.2	107.51	108.2	104.54	105.28	106.4	109.03	110.82	105.15	106.33	105.56	102.21
104.77	104.72	110.92	101.71	103.56	108.2	105.89	105.97	109.28	102.17	107.17	108.73	103.26	103.34	107.57	102.11	107.57	107.2	105.73	102.52	107.83	109.1	103.74	106.26	103.99	107.09	105.54	105.37	106.52	106.08	105.02	99.621	105.72	103.24	106.16	107.42	110.86	106.44	102.36	102.69	106.14	105.5	102.97	106.78	108.35	104.91	104.09	105.1	106.81	104.17
109.27	108.2	102.03	103.64	103.35	107.44	106.74	109.95	107.16	102.2	106.44	107.1	110.2	103.49	104.3	105.49	106	108.74	109.54	107.33	106	103.76	107.91	105.78	108.89	109.2	107.51	104.2	109.74	108.77	109.19	107.39	108.01	105.18	105.51	108.25	103.14	103.42	104.93	108.46	102.64	105.81	102.82	109.39	106.42	105.33	108.18	106.06	107.08	105.61
101.57	98.847	96.156	100.51	100.02	96.79	93.398	100.35	103.49	97.585	101.14	96.911	96.636	95.535	94.804	101.3	101.25	96.727	103.28	98.681	97.892	101.39	100.17	100.32	102.35	96.872	98.443	99.515	100.33	99.524	95.89	99.597	98.627	96.44	96.153	100.42	97.109	102.94	98.863	102.02	98.596	96.89	97.878	103.4	99.633	97.156	96.918	95.769	100.62	94.205
102.9	102.58	95.819	96.448	99.439	97.277	100.17	97.268	92.784	97.612	94.757	98.971	101.02	98.881	100.96	101.87	99.263	101.12	98.194	93.938	98.587	97.799	94.705	95.842	101.78	96.012	95.921	96.759	94.717	101.07	103.2	99.479	98.515	95.815	100	99.064	97.93	101.68	97.159	99.738	93.512	97.163	95.005	97.668	100.27	98.075	100.63	100.33	96.827	94.868
109.79	111.25	105.23	108	108.48	107.26	105.76	108.39	101.27	106.76	108.47	107.53	107.96	107.98	106.72	107.5	106.41	107.93	109.74	109.18	108.42	108.15	106.95	106.74	110.76	108.32	110.12	104.44	108.71	109.47	103.21	107.42	105.13	103.82	109.54	108.71	107.77	105.46	105.04	109.29	109.16	107.97	110.93	108.34	111.42	113.35	111.33	108.43	110.91	103.93
108.6	113.76	107.68	106.37	104.14	111.16	111.29	108.32	111.49	109.97	111.04	108.2	107.01	111	107.19	106.46	110.35	111.08	105.78	107.84	109.81	110.39	110.44	106.34	104.62	106.3	110.95	108.77	112.27	113.15	107.7	109.22	104.54	108.69	107.78	106.9	107.65	101.8	114.36	106.9	107.19	106.44	108.77	108	106.81	110.32	108.89	107.49	109.28	113.97
108.23	110.53	106.05	109.12	108.57	109.84	104.57	111.62	109.32	110.52	109.93	106.44	103.87	103.87	106.17	110.5	109.22	106.45	106.35	106.72	108.38	110.03	110.8	105.93	113.41	109.37	107.67	106.05	106.43	107.53	111.09	111.14	110.99	106.6	109.75	105.59	108.55	111.83	107.89	109.33	106.86	110.21	106.26	111.17	111.88	107.28	108.72	109.58	107.72	104.27
106.69	107.66	108.08	108.12	111.64	109.31	106.91	106.64	110.7	106.46	110.51	111.31	112.07	105.16	108.82	103.9	104.83	112.09	110.27	108.55	110.53	106.9	106.3	105.83	107	110.43	112.1	110.75	105.58	107.77	111.39	107.64	107.14	111.76	105.71	105.66	109.7	111.74	106.02	108.39	103.69	105.57	106.52	109.6	109.28	109.31	108.54	106.72	109.22	106.15
106.81	107.47	111.55	108.41	104.14	109.38	107.53	109.37	104.51	109.47	112.99	105.99	110.64	105.89	106.71	105.5	110.6	105.01	110.6	107.73	106.19	109.35	105.48	106.3	104.4	106.13	110.62	110.5	112.62	104.81	108.87	106.28	107.31	106.77	108.42	107.92	109.69	109.6	106.08	109.8	109.23	108.84	110.77	108.39	111.74	107.48	104.03	106.76	105.11	109.95
103.47	99.077	100.83	101.81	102.66	106.09	106.05	105.18	105.62	100.8	104.5	100.17	101.86	107.87	104.94	100.69	102.68	103.43	107.95	101.47	104.67	102.61	102.24	100.52	107.59	100.3	102.16	104.45	102.63	103	102.6	100.68	103.92	102.15	103.33	105.43	96.695	99.991	104.12	99.995	105.03	101.91	101.85	101.11	103.56	101.53	103.49	105.42	103.32	100.15
101.9	106.62	107.79	106.9	105.43	109.22	106.98	104.45	105.43	104.4	105.15	105.45	102.82	103.11	110.92	102.99	108.1	106.39	109.75	107.61	105.6	104.69	105.59	106.04	106.35	106.03	105.56	105.18	101.15	106.71	106.89	104.03	106.08	106.37	108.54	106.44	108.49	108.1	107.6	103.81	106.53	111.03	108.83	102.54	108.98	107.83	108.96	109.86	104.91	109.34
108.93	101.08	106.36	103.95	104.89	103.09	106.61	107.97	103.64	109.01	102.45	99.877	103.1	106.43	110.01	105.44	106.78	108.57	106.61	102.17	109.26	103.19	101.54	105.35	107.42	107.34	108.03	104.2	107.41	107.74	106.02	104.71	106.16	103.45	108.36	106.18	104.95	104.19	104.56	108.59	110.64	106.24	106.25	106.9	109.02	107.3	103.57	103.56	104.35	107.76
99.607	100.42	101.53	92.737	101.67	101.97	100.47	102.69	100.84	97.861	100.41	99.835	102.38	99.077	104.24	102.85	98.519	102.87	98.02	104.09	99.528	100.01	101.01	103.31	100.72	98.393	98.867	102.89	98.174	101.48	98.383	99.608	104.68	101.7	96.844	104.8	100.17	103.1	100.94	99.051	103.06	98.489	98.894	98.911	101.66	99.239	104.39	101	99.901	101.23
103.43	97.536	100.88	100.37	101.23	96.029	102.83	97.933	98.435	99.367	96.348	97.138	101.17	100.62	99.186	97.496	97.082	98.828	104.34	95.667	96.527	98.856	100.03	98.657	97.805	99.234	98.75	99.403	97.976	100.37	99.346	97.614	96.866	102.87	102.58	96.97	97.53	98.867	98.599	103.1	103.05	100.63	103.37	97.515	102.66	99.201	99.252	96.633	96.133	98.5
107.34	103.87	108.54	112.17	113.91	105.49	103.93	107	108.94	107.4	107.69	109.66	109.2	108.49	108.6	111.01	106.33	108.59	111.8	106.64	108.27	107.95	108.21	110.83	113.88	108.13	106.04	107.21	109.6	110.72	107.06	105.52	108.21	108.8	110.51	108.78	106.43	108.11	108.67	107.05	108.63	107.43	110.74	103.41	112.28	105.13	106.52	112.16	109.64	105.49
108.36	106.74	105.13	102.72	104.4	104.77	106.02	107.79	101.94	107.22	109.94	108.13	100.27	108.17	103.37	104.34	106.36	104.08	108.23	104.08	105.4	104.49	103.93	105.64	104.36	105.51	107.88	105.88	107.05	106.42	106.2	105.41	105.59	109.08	105.05	102.64	97.822	102.63	105.74	103.81	107.06	108.87	106.29	105.13	105.43	103.76	112.18	102.25	106.61	105.68
109.18	114.07	104.26	108.45	106.46	100.99	107.31	106.4	105.99	107.12	102.81	102.24	111.77	107.18	103.27	104.21	106.74	111.8	108.27	108.19	111.67	108.23	102.33	105.41	102.93	103.28	106.43	104.33	107.8	105.31	106.42	103.69	104.65	109.26	102.04	105.81	108.57	103.82	104.01	105.48	105.47	105.57	105.41	107.43	106.97	104.28	107.44	103.65	109.64	101.75
107.9	108.03	100.39	102.58	103.4	104.81	111.7	106.42	104.43	107.7	107.81	107.4	106.36	102.73	103.71	107.26	109.1	109.87	105.92	105.47	108.81	104.03	104.77	103.6	105.37	102.35	106.94	108.77	104.81	106.84	106.57	105.36	107.51	101.79	103.82	106.26	103.93	104.65	102.04	102.27	107.59	103.82	105.36	105.56	103.87	105.2	107.1	103.47	106.27	106.02
96.845	98.121	94.518	101.69	96.525	95.916	98.763	98.596	98.181	100.01	99.63	95.164	102.47	103.79	99.129	100.45	96.435	99.111	97.577	98.633	97.442	96.045	92.357	95.257	96.851	97.638	98.369	101.53	95.282	102.96	100.22	100.31	95.194	98.793	98.314	95.803	99.741	98.416	99.219	98.277	93.778	95.901	97.978	100.79	100.5	98.495	98.973	99.089	91.987	95.595
107.03	105.47	108.59	111.81	108.52	111.92	107.22	111.37	110.87	100.31	106.59	106.11	105.05	108.32	104.65	105.19	109.9	110.58	109.13	107.65	106.53	106.93	109.36	107.55	107.47	107.06	114.7	109.25	108.33	111.04	106.57	110.47	106.26	109.94	114.27	110.96	107.2	108.29	112.08	109.12	106.1	108.21	110.93	108.99	110.48	107.25	108.29	104	109.75	106.29
106.15	110.48	102.8	106.54	103.83	105.1	103.95	104.18	107.79	106.79	105.76	105.22	106.8	107.4	106.41	105.63	103.42	105.51	103.74	109.51	107.44	103.29	109.35	104.42	105.1	107.15	101.76	102.83	105.24	104.29	107.45	105.6	103.21	100.31	104.48	101.93	103.53	107.84	107.91	106.67	107.54	103.55	109.69	104.93	105.93	100.29	103.15	103.81	105.09	104.59
104.97	106.18	106.94	104.74	105.86	103.16	102.98	106.96	110.17	101.61	105.5	104.36	105.04	105.29	105.04	107.42	106.93	103.98	101.5	108.77	104.91	104.25	106.03	104.23	104.93	106.5	106.87	109.48	110.05	107.64	106.81	104.41	103.27	108.25	105.33	102.56	102.78	106.41	108.85	108.94	104.87	108.91	106.4	107.89	110.1	108.85	105.25	111.7	108.56	107.49
98.569	103.54	104.08	98.931	101.2	98.595	98.615	97.815	103.91	103.47	101.42	99.422	99.007	98.131	100.76	103.22	99.642	96.79	102.3	99.096	104.24	98.251	101.49	100.85	99.859	99.571	98.268	98.873	98.2	97.147	101.95	103.12	102.18	99.624	102.54	96.361	100.3	105.13	99.366	102.13	100.13	101.26	103.88	98.464	100.29	99.134	98.879	100.93	99.17	97.182
106.55	107.46	103.31	106.16	106.02	109.45	103.39	101.46	110.68	105.41	100.47	107.19	105.92	105.39	105.3	105.51	106.46	103.95	101.75	102.38	102.46	106.29	106.82	101.73	104.54	104.09	108.29	101.09	104.12	104.77	108.01	102.52	105.85	106.49	107.6	108.97	104.47	103.31	102.66	108.32	105.08	106.92	103.24	107	106.54	106.03	109.68	104.46	110.44	108.56
105.1	103.1	98.205	101.07	108.1	104.55	108.35	106.3	106.69	105.66	101.53	108.2	106.52	103.48	110.81	104.24	100.08	107.84	102.8	110.04	100.48	104.93	100.75	105.24	104.97	101.84	104.62	103.78	105.61	105.44	105.29	102.63	108.84	107.18	103.93	104.45	109.82	105.42	103.57	107.81	104.97	105.18	102.71	102.39	109.73	110.36	104.25	106.66	101.88	107.66
102.38	97.297	100.66	97.567	101.88	99.828	97.673	98.461	101.26	97.774	98.708	98.681	96.972	101.04	102.08	103.07	97.057	100.65	97.509	99.443	97.319	99.608	98.413	96.887	94.342	103.7	101.58	97.579	98.845	99.127	101.31	100.34	100.1	98.909	100.27	100.66	94.675	98.14	96.192	102.67	95.863	98.526	100.53	95.949	103.08	98.637	101.85	95.958	96.359	96.863
104.74	103.2	107.08	103.94	110.21	106.66	105.79	107.28	102.07	102.93	103.68	107.6	98.11	106.81	107.18	104.66	100.7	106.41	105.55	106.9	102.46	105.57	103.59	101.9	105.38	107.63	106.89	108.5	107.13	106.49	105.19	103.4	101.03	108.05	107.89	103.26	109.76	105.03	106.47	104.39	108.26	101.35	107.27	105.03	105.57	106.2	103.25	103.39	105.51	105.38
98.505	100.65	102.12	101.33	102.05	103.79	97.612	102.34	96.968	97.155	99.505	100.36	99.219	100.38	101.63	102.43	101.07	99.967	102.4	98.442	98.231	95.121	103.97	99.284	99.871	104.05	98.922	98.263	100.14	102.26	99.408	101.27	99.758	96.844	96.336	102.13	99.815	100.36	100.23	99.576	99.035	99.621	101.6	97.077	101.6	99.44	101.8	98.598	102.67	103.4
105.81	107.5	104.06	102.07	103.74	106.41	106.38	106.17	103.8	101.46	103.86	107.83	99.053	105.32	107.62	104.02	101.56	103.36	102.03	101.22	103.31	105.91	104.77	106.47	102.32	105.89	105.83	101.29	103.08	101.92	109.72	104.59	102.1	102.54	111.08	107.08	104.76	108.37	104.98	104.78	104.14	106.36	103.77	105.26	105.05	107.96	102.69	104.76	98.972	102.66
109.58	106.06	107.19	106.16	110.91	109.22	114.02	109.12	107.98	112.48	105.57	109.76	106.26	107.95	105.89	111.11	107.44	112.99	104.9	103.15	105.7	109.37	106.65	106.75	112.1	108.64	108.1	109.43	106.65	107.62	109.11	110.42	109.3	107.34	106.27	109.55	110.96	111.25	104.97	106.71	108.39	110.06	106.09	108.02	109.01	108.89	107.31	108.56	105.51	106.82
113.57	113.4	109.12	108.03	113.96	109.11	113.01	109.67	115.68	112.29	111.74	107.62	107.34	112.82	108.39	108.2	110.04	111.95	108.42	110.42	104.1	109.97	110.12	108.64	111.81	106.55	109.14	107.9	106.78	107.22	113.82	110.05	105.86	109.29	113.56	111.61	108.54	112.05	115.06	109.98	110.25	110.49	107.75	116.36	106.89	108.57	108.88	108.23	112.93	111.42
97.664	97.299	99.855	98.623	100.82	95.547	99.965	96.526	95.603	99.774	93.403	97.963	100.07	100.83	92.802	98.263	97.313	100.99	98.809	97.783	96.795	94.155	95.782	95.411	100.05	92.202	99.218	94.107	97.368	100.82	98.14	94.301	96.355	98.174	95.069	100.47	99.699	98.074	101.32	98.091	94.503	98.569	98.234	95.678	98.377	98.209	102.91	99.778	96.225	99.972
108.01	108.4	108.58	104.88	106.38	112.37	112.4	110.68	107.07	108.11	109.72	108.51	110.16	105.71	109.2	108.63	107.61	114.34	107.71	109.13	105.94	111.1	108.97	108.98	108.66	106.12	107.38	112.27	101.42	109.94	105.78	109.75	114.18	101.15	110.82	104.72	109.01	108.94	105.65	105.13	112.92	111.23	107.01	107.79	108.6	110.22	107.55	108.52	103.34	113.83
108.59	107.62	109.94	107.72	105.36	113.3	109.1	108.54	109.17	105.35	109.32	108.94	106.04	107.59	112.17	109.02	109.27	108.85	107.08	109.56	108.53	108.05	110.82	110.09	107.09	113.48	108	106.71	108.55	107.82	104.03	106.34	106.32	110.01	107.81	106.15	107.05	102.26	110.21	105.86	111.71	104.91	107.16	111.38	112.48	107.65	110.4	110.42	105.72	106.27
109.96	106.97	110.17	107.45	107.81	107.29	105.88	106.18	107.52	115.21	103.93	105.79	102.92	108.46	106.98	107.5	108.47	107.89	105.8	106.5	111.48	112	110.64	105.33	110.21	112.43	112.51	107.51	106.83	105.16	108.48	105.66	112.52	102.83	104.85	109.85	113.43	110.97	106.16	108.08	107.86	110.99	100.69	110.73	110.08	104.73	115.93	103.78	100.86	108.29
94.267	95.457	95.589	99.376	99.668	98.012	100.18	93.982	91.856	101.85	99.518	99.615	98.626	98.349	98.057	95.332	101.69	98.608	99.361	99.262	100.63	96.891	94.442	96.248	99.329	94.544	98.543	95.008	98.922	96.784	99.778	100.53	102.02	98.074	98.797	99.209	95.655	100.88	97.595	97.313	99.274	96.458	99.405	96.979	100.78	95.291	98.92	96.895	95.42	98.269
105.51	102.24	107.95	106.65	109.49	109.52	104.34	108.03	106.78	103.32	105.83	104.11	110.56	108.36	104.78	105.94	109.76	108.18	105.59	103.31	99.149	106.55	107.8	100.78	103.16	107.74	106.9	104.89	105.58	110.76	106.61	103.27	103.97	107.53	105.26	105.79	105.99	106.7	107.74	104.33	107.34	109.06	107.68	106.37	110.85	100.85	106.53	105.68	103.99	102.02
101.83	102.15	111.55	106.1	104.12	105.79	110.94	106.14	109.89	107.98	105.43	107.55	108.37	106.48	105.57	107.72	108.03	105.39	105.99	106.86	104.97	103.71	105.01	104.54	107.22	105.76	106.71	106.09	108.91	107.7	109.67	105.15	110.77	107.31	104.75	106.7	106.76	103.14	103.59	105.38	111.08	103.98	107.43	102.28	107.58	103.16	102.84	104.6	108.92	111.42
99.165	98.51	96.811	101.28	103	102.42	103.84	97.777	100.59	100.77	103.23	99.697	99.09	100.62	98.639	106.51	104.38	102.3	100.06	103.65	97.908	104.03	99.316	101.37	96.709	97.832	102.56	101.94	99.189	103.66	99.594	101.15	96.752	104.52	100.79	100.43	102.84	101.75	101.94	98.559	100.02	99.759	101.34	97.739	101.95	100.8	102.31	103.71	99.582	105.51
104.9	107.6	110.06	106.65	105.85	109.17	108.25	104.35	109.36	106.31	105	106.65	108.08	103.58	108.8	109.25	102.55	104.78	108.06	106	109.69	104.38	107.26	108.52	109.23	107.65	109.42	106.48	109.1	102.9	106.19	109.07	102.06	108.25	104.04	111.73	103.32	110.43	110.71	107.68	103.01	108.97	102.56	106.42	110.02	107.54	109.39	107.5	105.94	107.6
103.68	104.21	103.11	104.89	105.29	106.17	108.67	108.23	105.9	103.17	107.13	108.72	106.32	107.08	101.22	102.74	105.78	104.21	102.68	107.38	103.16	107.61	107.43	109.56	108.61	103.66	107.91	106.11	101.32	106.02	102.69	103.78	104.79	106.95	105.16	107.85	103.73	105	103.93	112.17	109.16	105.15	105.9	103.24	104.12	104.8	100.03	106.84	108.19	103.31
104.65	108.86	110.47	110.04	105.67	106.1	108.17	108.04	107.41	104.06	104.45	105.89	107.66	106.09	107.4	108.9	112.13	104.81	105	108.27	103.54	103.84	107.13	106.55	107.1	106.02	108.61	108.91	106.75	110.55	108.93	104.5	104.87	112.43	108.07	104.9	108.55	108.59	106.48	105.14	108.03	106.67	109.45	110.59	106.68	107.66	104.81	108.41	107.75	107.32
114.27	108.62	110.28	113.76	110.4	110.59	111.31	111.48	109.64	117.24	112.59	104.08	109.15	107.71	107.2	113.11	114.23	110.3	114.77	109.73	108.35	109.06	110.62	111.05	108.83	110.64	110	108	113.48	107.8	111.26	108.76	110.88	108.86	108.73	111.31	108.21	113.86	108.84	106.45	112.39	111.84	109.49	111.59	109.05	114.16	109.87	108.36	112.93	111.13
105.4	103.59	106.97	99.941	106.57	106.6	104.4	108.07	107.97	104.61	105.28	106.18	105.06	102.7	104.23	104.23	110.4	106	107.52	102.93	107.24	104.08	105.52	107.11	106.49	106.42	105.91	102.76	106.8	106.12	105.18	107.02	103.95	102.64	106.48	105.59	102.08	108.16	108.63	105.73	104.48	107.22	105.91	105.27	104.23	103.92	109.87	109.34	108.04	104.7
106.37	112.46	105.72	111.24	107.83	108.52	108.8	108.83	109.01	110.34	109.49	110.78	107.14	107.33	107.46	104.89	104.89	110.15	114.83	105.3	112.75	106.3	104.87	109.41	107.97	108.98	108.23	109.97	110.59	113.34	105.88	105.11	105.23	111.27	106	109.41	102.6	114.33	107.24	108.67	111.42	112.98	110.53	103.71	109.75	107.09	108.55	110.43	105.86	111.13
99.196	98.733	98.602	100.16	97.327	94.687	98.907	94.538	98.821	100.59	98.692	98.285	98.153	97.048	97.739	98.79	99.434	97.02	98.597	98.65	100.78	101.69	97.411	99.572	100.11	94.551	95.03	101.2	101.14	100.03	98.828	99.945	103.43	95.492	102.67	99.569	98.461	96.908	102.85	101.17	99.381	99.15	97.66	98.377	98.783	96.427	98.74	100.27	100.15	98.233
107.37	103.77	105.47	109.83	106.12	107.06	105.02	106.63	101.36	106.68	113.06	107.25	103.47	104.58	106.04	106.17	103.47	102.19	105.17	106.51	105.04	104.88	104.43	103.17	103.17	104.28	102.84	104.86	108.57	105.97	106.77	102.68	103.27	106.45	102.53	106.46	102.71	105.86	106.77	107.87	106	104.47	107.17	107.38	99.154	102.94	103.68	105.37	107.5	107.05
103.87	105.43	105.2	107.45	108.05	104.9	106.96	104.07	105.72	104	103.22	106.45	105.66	113.16	108.91	103.18	106.63	110.19	104.11	109.42	101.86	101.32	109.27	106.8	104.23	111.49	109.98	104.3	108.21	106.71	105.75	105.98	108.54	102.25	106.78	107.97	105.76	107.7	106.77	103.73	106.05	107.44	109.02	105.63	111.81	107.96	101.96	109.12	105.11	103.37
102.65	104.26	101.17	102.02	106.55	103.88	106.29	105.26	103.92	106.99	105.55	100.19	107.09	106.24	101.61	103.99	102.1	103.46	102.51	109.37	101.67	109.81	108.39	107.93	107.45	108.02	105.41	107.56	103.67	105.02	104.79	104.87	107.05	109.71	105.19	107.53	109.6	104.08	108.18	106.55	107.71	102.81	108.28	103.99	106.15	106.75	102.8	108.82	112.24	105.29
110.29	107.23	107.41	107.78	105.2	110.75	106.28	108.51	105.1	110.07	106.13	106.31	105.84	106.24	107.1	102.46	106.79	109.39	103.73	106.46	109.79	102.55	109.74	105.31	106.14	105.57	107.14	99.818	105.08	106.14	107.88	106.02	106.79	108.46	105.24	106.58	106.11	105.98	107.06	108.49	105.47	109.03	103.31	104.48	104.37	103.97	105.93	108.69	104.68	102.16
108.15	106.37	103.76	106.99	108.32	106.92	108.41	107.96	106.65	108.96	105.19	105.48	100.63	105.93	106.22	105.69	105.98	111.52	104.17	106.06	100.96	101.7	111.57	106.01	104.49	106.17	102.02	107.37	108.67	108.12	101.69	109.32	107.87	108.75	105.69	103.07	107.05	104.51	107.13	109.73	105.87	107.91	106.32	103.08	106.34	103.85	104.27	105.02	107.62	104.71
94.453	94.914	98.743	94.038	98.463	97.005	95.561	100.3	93.781	95.893	104.12	98.718	101.97	101.9	100.53	97.862	96.139	94.575	99.552	100.85	98.295	100.67	101.73	97.768	98.641	98.599	97.649	97.938	93.862	98.572	100.24	96.654	100	99.059	97.622	94.511	96.454	96.262	98.486	97.171	97.332	100.75	97.145	95.325	95.011	96.737	93.253	95.846	97.972	91.056
100.88	102.6	106.51	103.61	104.92	104.58	104.5	109.39	104.27	107.14	103.55	105.72	105.07	104.51	104.31	102.09	106.84	101.76	103.32	103.28	102.5	107.46	106.92	104.04	102.58	107.07	108.21	105.52	105.41	105.54	105.75	106.33	106.52	108.1	104.33	106.74	109.21	113.49	103.43	105.08	109.1	105.4	106.13	104.5	103.92	105.13	103.86	107.25	104.08	104.27
106.2	103.04	106	110.83	110.23	107.74	109.61	106.5	106.25	111.78	105.7	106.92	109.35	111.3	107.79	109.72	111.27	112.36	110.47	105.49	107.47	108.49	105.81	110.11	105.53	108.94	113.03	105.63	107.36	108.98	108.17	112.31	104.09	108.43	104.66	104.87	107.16	106.48	108.39	108.52	108.26	111.51	108.51	109.42	105.64	107.17	108.36	106.04	110.74	106.91
107.21	106.39	106.82	107.92	101.54	106.03	98.942	107.26	107.62	106.25	103.94	107.04	104.53	106.19	104.57	101.4	104.74	105.53	103.82	107.71	109.56	107.61	104.02	105.25	108.28	109.87	106.23	103.12	105.43	108.29	107.92	102.14	101.35	105.01	107.93	108.5	106.58	100.86	105.99	103.71	104.9	108.04	106.98	109.87	104.45	103.6	106.89	103.35	105.68	105.48
103.15	103.39	99.256	102.11	102.43	96.347	102	102.63	102.65	94.987	97.849	98.731	101	101.45	100.7	99.485	101.64	101.11	98.593	102.94	100.86	100.75	102.57	102.63	96.306	109.84	98.935	98.85	99.875	100.98	98.975	103.88	98.477	99.539	98.124	98.464	102.98	103.38	106.71	103.52	99.941	101.5	102.38	99.758	99.565	94.954	98.186	97.066	99.026	97.314
99.19	101.39	100.97	98.637	94.731	95.161	95.534	96.947	97.272	100.16	94.084	98.809	97.224	97.856	100.04	100.25	96.728	97.135	96.787	100.04	97.844	97.573	101.87	98.695	96.243	99.393	99.245	99.459	100.36	95.432	99.362	99.363	94.571	98.187	101.66	97.601	98.403	95.05	97.699	101.24	99.165	97.465	101.13	98.498	97.849	98.661	99.326	98.302	101.03	98.188
103.22	106.4	104.55	101.55	106.43	101.92	108.65	99.662	110.52	101.6	108.5	105.57	101.93	105.14	106.91	104.65	107.72	103.81	102.85	104.82	101.42	106.43	104.19	104.34	106.53	103.35	107.14	104.41	105.83	106.2	107.66	108.86	106.88	112.74	104.8	106.18	104.03	104.42	104.05	106.22	101.06	108.56	104.12	106.27	106.17	108.8	102.23	107.29	101.18	102.7
108.91	110.32	101.45	111.39	100.47	101.79	109.13	107.91	104.09	103.89	105.23	104.49	107.09	108.22	106.24	107.88	108.32	104.7	110.22	107.4	108	102.03	102.19	103.34	105.67	107.73	109.85	106.75	105.19	109.99	110.37	105.01	107.79	102.48	107.91	107.18	102.31	103.96	103.25	101	104.18	105.85	109.8	106.91	103.19	107.98	106.4	104.07	112.67	104.27
108.63	107.63	107.88	106.94	103.19	105.8	106.73	106.15	102.39	105.08	108.57	105.1	104.57	107.72	103.79	103.97	104.72	104.93	105.43	106.76	103.58	105.88	106.21	109.42	108.62	102.07	105.41	111.51	102.29	101.36	100.44	103.58	106.23	106.11	106.45	107.24	102.94	108.36	106.46	101.79	109.04	101.04	110.92	105.65	105.17	99.532	103.89	106.37	107.88	105.7
104.24	104.68	102.83	105.2	105	105.48	105.42	105.08	103.31	104.2	102.36	104.45	107.33	107.64	106.19	108.59	100.97	105.76	103.92	100.03	102.79	100.14	104.48	102.75	105.37	102.04	103.22	108.35	105.15	109.66	103.74	104.66	106.14	110.24	107.42	108.89	109.21	105.82	107.52	107.05	107.66	103.62	105.4	105.3	105.63	104.12	107.06	106.38	104.23	105.35
93.331	96.276	94.036	99.334	96.142	99.612	99.933	98.831	98.4	97.444	98.733	100.59	99.961	99.968	98.204	97.678	96.982	98.009	96.232	94.946	99.738	102.63	97.086	96.727	97.689	99.711	98.095	96.363	96.416	99.795	98.311	96.4	96.026	100.73	100.8	100.39	95.424	92.862	102.61	94.438	96.694	100.69	97.264	96.508	92.784	97.16	98.991	98.245	97.793	98.442
105.4	110.42	110.78	112.79	107.89	107.92	104.74	106.28	109.13	109.18	103.71	109.53	105.07	110.64	113.87	110.34	110.76	110.7	107.14	109.1	109.53	108.41	104.88	107.64	106.17	112.12	109.84	109.68	107.06	108.83	111.92	109.61	105.86	113.97	108.32	111.83	107.22	111.56	109.83	105.52	108.33	110.46	108.04	107.71	111.68	111.17	108.28	101.94	106.55	110.2
101.44	95.259	100.08	97.94	99.155	98.909	98.272	94.203	98.673	96.868	104.52	99.252	96.026	99.244	99.649	97.527	98.114	96.792	96.697	95.443	96.951	101.93	97.165	100.17	96.93	95.24	99.204	100.51	94.43	98.261	96.234	100.72	99.316	98.662	98.409	98.447	95.695	95.048	99.981	98.972	98.985	98.936	98.09	100.53	105.22	101.18	98.513	98.573	97.783	98.849
100.52	103.74	108.18	109.5	108.98	105.92	107.6	105.4	108.12	105.24	105.97	110.32	108.08	107.42	103.35	108.72	103.17	105.71	105.01	101.89	104.62	104.6	102.18	106.84	100.93	105.71	101.87	109.61	102.44	102.92	103.35	103.64	104.99	106.79	112.05	103	110.54	108.02	104.19	105.73	106.13	109.52	104.14	107.13	105.46	108.93	106.92	106.58	108.43	104.89
102.48	104.42	106.76	108.23	103.39	106.91	104.48	106.35	106.19	109.89	105.47	107.61	104.77	104.26	103.68	107.54	102.35	105.9	101.56	103.36	106.14	105.31	107.74	108.33	105.32	103.82	105.4	108.25	108.96	109.5	107.46	108.55	107.26	103.18	102.33	106.06	105.37	103.46	101.52	102.92	104.16	110.99	105.01	106.19	102.99	103.2	105.43	103.51	110.26	109.77
103.06	109.56	104.59	106.6	106.78	103.26	102.74	102.78	106.14	102.88	101.87	106	106.49	105.03	104.86	103.76	104.39	108.69	104.82	106.93	106.11	110.14	107.63	106.52	101.45	103.43	104.36	113.72	109.81	103.56	104.57	104	107.83	107.7	105.95	110.76	110.77	109.63	103.62	105.44	109.12	107.43	100.22	101.63	105.77	103.14	105.75	103.47	106.14	105.91
92.428	98.141	100.82	98.513	93.639	95.93	98.692	96.334	96.794	96.14	98.374	100.09	98.773	94.305	97.123	98.065	97.19	97.821	98.192	96.436	98.384	98.043	100.21	97.235	102.91	97.2	99.8	97.181	96.837	97.997	96.018	99.008	99.394	99.427	98.191	100.7	98.718	99.84	99.991	100.46	99.528	96.348	95.599	94.01	98.706	96.796	96.37	96.883	93.798	98.981
104.67	103.31	107.83	103.42	104.13	101.34	104.64	107.42	105	108.07	104.05	109.98	106.95	104.74	104.83	102.96	106	100.34	109.71	108.52	102.25	107.4	108.48	105.82	109.21	107.87	108.38	105.6	106.99	104.37	108.32	106.39	106.15	106.37	105.75	101.62	108.49	101.17	102.05	106.11	109.64	105.57	107.44	100.03	110.75	108.84	105.7	108.02	107.76	106.47
110.11	102.23	104.66	104.66	105.3	106.12	104.75	108.67	106.75	108.88	101.94	108.12	105.88	105.5	108.99	104.62	104.18	110.74	104.45	107.48	101.69	103.75	107.17	105.87	105.04	106.97	103.85	107.53	105.15	103.75	106.73	104.39	105.67	105.05	104.85	105.77	109.11	109.27	107.42	103.86	102.92	104	102.81	107.59	106.16	101.66	104.97	106.29	103.59	103.14
106.66	103.71	103.41	104.69	106.37	107.95	103.62	106.11	107.69	105.52	104.46	104.89	103.92	102.96	108.92	103.62	104.61	105.27	106.96	105.48	106.43	109.18	107.56	106.91	108.02	105.74	105.28	109.24	102.83	107.4	100.93	104.06	101.13	102.71	107.22	103.02	108.12	104.44	102	107.03	100.87	106.57	98.703	108.07	103.4	107.05	104.77	106.4	107.68	102.88
95.571	98.191	101.19	98.902	95.68	98.211	98.477	96.859	100.46	98.512	99.877	99.793	97.52	98.353	98.654	99.237	99.821	99.147	97.868	100.01	99.539	97.35	96.845	96.28	94.555	102.22	96.948	96.019	98.243	99.928	97.622	99.913	98.376	98.831	98.795	97.471	96.824	100.52	98.861	100.53	97.032	99.681	97.583	100.32	95.314	100.57	96.407	94.797	97.058	101.93
107.31	98.486	100.65	107.15	106.25	103.36	107.72	107.72	105.09	104.88	106.21	103.03	108.31	103.13	106.2	108.16	101.69	108.07	105.84	105.51	105.75	109.04	108.35	100.97	109.01	104.72	105.9	109.9	111.09	103.81	106.29	105.05	107.41	106.13	106.31	105.18	106.78	105.17	105.36	105.84	104.41	104.7	105.93	106.89	108.74	102.28	106.44	104.24	105.61	103.94
104.92	108.99	107.11	104.58	103.22	109.36	109.55	104.04	104.49	110.93	108.13	103.33	108.34	107.68	104.7	108.27	103.96	104.94	106.49	107.57	102.32	108.78	105.85	108.58	107.67	103.17	107.59	108.37	104.05	105.4	103.79	109.05	105.97	104.51	109.48	106.23	107.34	102.84	104.99	105.34	102.79	107.85	107.27	110.8	108.77	97.744	105.58	104.27	107.38	106.08
100.95	107.36	106.19	107.99	108.53	112.51	109.87	107.07	108.67	107.39	107.51	108.66	108.41	110.35	105.49	110.17	106.94	109.05	109.43	111.78	105.93	108.72	109.99	110.03	106.92	102.54	108.65	103.9	109.87	104.19	107.04	103.81	103.6	108.97	112.09	105.44	109.06	110.06	108.98	103.34	108.92	107.55	109.34	109.1	105.42	109.62	110.91	106.17	108.05	112.02
115.17	108.5	110.75	108	112.64	112.01	110.23	112.28	113.05	112.79	113.14	109.63	113.57	111.48	107.84	109.71	112.24	108.26	111.74	113.49	111.8	111.25	109.37	111.48	112.27	107.42	112.97	110.55	115.02	110.66	110.32	111.75	110.65	109.62	113.75	112.57	107.77	108.19	108.5	108.58	109.06	109.95	112.56	107.62	115.17	108.98	109.46	108.75	114.61	108.07
101.08	102.11	101.2	100.72	100.58	99.111	104.34	104.29	99.861	101.64	102.24	97.706	99.942	99.276	102.26	101.33	102.3	100.66	98.339	102.07	100.75	102.43	101.96	99.188	103.09	100.3	96.844	98.415	102.65	102.74	98.13	101.39	100.01	99.32	99.437	100.91	100.07	102.19	102.97	101.95	98.604	100.09	99.893	102.94	97.701	98.486	98.368	100.25	99.369	103.82
97.141	95.354	100.79	100.29	98.593	94.809	94.736	96.206	99.741	99.509	99.419	99.555	100.13	98.375	99.895	95.183	97.864	96.835	92.803	101.42	101.03	98.236	99.073	99.423	99.238	95.606	96.239	104.19	96.848	97.791	98.247	95.716	93.429	98.562	99.632	99.553	95.907	103.32	96.796	95.776	97.897	99.636	100.73	94.322	99.802	98.781	99.727	96.927	96.456	101.53
108.08	107.49	109.01	110.09	112.99	111.8	112.63	110.68	111.48	113.66	108.82	106.56	110.61	113.53	117.9	108.17	112.04	109.88	111.4	108.38	109.95	108.55	112.03	113.99	114.15	110.58	108.52	110.79	114.14	110.95	109.57	112.5	110.71	109.6	110.47	113.27	109.75	113.66	109.09	110.89	112.11	111.24	112	109.61	107.41	116.11	108.07	107.39	111.74	108.13
100.19	94.68	99.019	98.045	96.744	95.946	96.303	96.275	98.684	98.871	95.656	98.397	97.644	97.629	96.712	94.495	97.819	96.121	96.857	100.96	101.03	100.77	100.34	98.863	98.247	95.696	95.786	99.271	99.585	98.77	95.32	94.781	95.125	95.352	103.37	97.824	97.566	99.553	96.453	97.383	96.183	99.659	101.33	97.701	95.963	93.388	94.796	98.028	98.347	101.09
107.86	106.44	113.97	114.09	108.84	110.97	109.54	108.18	107.67	110.36	105.2	108.83	108.46	108.33	110.92	107.42	108.69	109.39	111.11	107.63	106.41	107.87	109.55	108.83	109.13	105.45	107.91	110.1	106.02	109.52	106.44	106.99	112.01	109.36	106.2	114.04	106.87	108.9	111.9	107.12	107.39	106.68	108.88	108.92	109.77	112.6	105.67	111.37	108.59	107.53
97.883	100.77	98.355	100.77	99.302	96.443	100.37	96.913	100.1	96.416	101.46	100.21	96.133	99.669	104.07	99.691	95.158	99.408	96.413	100.34	98.739	102.31	95.427	96.524	101.83	102.99	95.624	98.08	96.36	102.01	100.83	103.67	97.925	98.529	100.1	100.63	98.551	95.556	99.416	97.266	98.092	99.776	96.295	101.01	100.34	98.572	99.346	104.55	97.611	101.77
108.83	102.51	104.29	105.65	106.8	106.29	105.19	104.29	106.2	106	107.25	106.01	106.05	112.18	105.39	107.15	105.64	102.87	103.67	107.07	101.56	104.47	107.26	105.3	108.5	105.52	109.69	103.19	106.66	98.234	107.2	103.83	108.45	104.49	105.41	101.36	103.83	107	104.36	102.44	106.96	107.06	109.24	104.68	103.13	101.09	107.93	110.66	108.81	111.28
109.85	106.66	105.65	108.73	103.34	106.59	105.86	106.38	107.43	107.06	105.36	102.53	104.42	103.83	101.51	106.16	109.15	102.25	103.36	102.16	104.86	110.15	106.96	107.31	104.58	102.67	107.82	111.58	108.79	101.9	103.64	102.42	108.5	108.32	103.19	105.41	104.45	104.57	108.6	105.45	100.82	103.32	103.9	102.8	103.68	109.01	102.3	104.79	106.38	104.33
108.32	113.65	116.72	110.39	107.59	107.89	110.05	114.57	111.63	108.68	115.11	112.37	109.06	113.14	111.1	107.91	106.76	109.93	112.26	107.12	110.55	108.13	108.68	114.53	111.37	110.57	109.64	108.55	111.7	110.48	109.15	105.88	110.71	107.49	107.32	115.47	105.23	111.33	111.7	108.28	108.76	111.58	115.96	110.06	109.67	106.91	110.76	111.94	113.4	110.79
108.34	107.77	104.02	107.41	105.27	108.12	111.55	103.76	108.07	108.47	108.95	107.52	107.59	105.55	101.85	106.52	106.33	111.1	106.75	106.87	106.31	110.25	112.17	110.09	103.7	104.28	101.99	110.26	106.05	102.3	102.88	104.8	105.5	107.32	106.19	107.14	104.98	110.2	105.16	107.72	107.83	101.25	105.02	110.47	109.67	105.33	104.12	105.57	108.54	107.89
112.09	109.46	109.11	106.74	108.38	109.76	105.94	105.69	106.83	103.4	110.7	107.66	109.39	104.99	106.81	110.29	102.22	108.03	108.68	102.79	106.6	107.22	111.5	112.05	105.49	105.66	109.77	102.59	105.81	109.99	106.09	108.14	105.7	105.24	106.91	110.77	109.11	104.61	102.84	103.86	101.54	102	105.02	109.58	107.44	109.47	109.29	108.27	107.05	108.63
112.61	109.52	107.69	112.55	109.45	109.53	107.95	107.78	109.12	110.95	108.51	110.72	111.72	111.3	113.96	111.19	112.09	106.89	110.76	107.43	109.67	109.16	108.79	109.7	110.69	108.76	109.26	110.2	112.68	113.38	107.8	107.94	110.85	108.59	115.25	110.53	113.45	108.51	110.4	111.11	111.03	108.7	110.37	113.4	105.74	110.65	109.02	107.19	108.37	108.54
103.67	108.72	104.18	108	105.7	104.05	107.45	108.51	103.27	109.66	103.08	108.1	104.61	105.32	105.8	103.85	108.39	107.6	105.31	110.45	100.98	105.57	103.47	108.37	102.49	106.59	103.84	104.82	103.44	106.8	102.73	105.2	105.69	107.39	102.73	109.51	107.93	101.11	109.3	107.84	107.53	107.67	103.67	106.09	107.63	104.23	106.41	106.13	108.13	108.11
103.38	107.12	99.874	104.03	102.16	108.87	104.96	104.23	105.65	107.92	102.18	107.83	98.879	107.43	100.58	107.69	106.38	104.36	103.29	102.19	106.22	111.18	109.08	106.06	108.06	110.72	103.88	105.63	109.68	108.83	106.73	110.53	109.23	102.48	102.15	107.51	104.92	103.97	107.25	108.16	103.73	103.17	107.91	104.21	105.67	102.79	104.58	106.83	107.73	108.27
97.576	96.587	95.487	97.587	97.941	98.463	99.379	97.072	95.787	100.1	103.42	97.878	98.111	98.927	95.164	97.962	100.97	101.8	94.057	98.793	102.39	97	92.802	100.05	98.951	94.929	94.29	94.763	97.578	104.18	99.266	103.45	99.264	95.089	98.022	99.154	98.83	94.262	98.816	99.686	95.081	97.891	98.067	94.501	93.532	98.848	99.881	101.46	95.163	97.445
99.251	97.754	96.704	93.795	95.301	95.654	96.708	99.338	97.13	95.078	102.3	97.721	99.193	95.626	94.238	97.123	98.095	96.001	100.32	95.737	92.405	98.48	96.731	97.261	98.613	98.458	100.34	96.579	96.843	101.55	99.079	98.089	98.201	97.591	96.766	97.237	98.232	97.274	98.723	99.643	95.687	94.297	97.087	97.858	95.181	100.95	100.3	101.69	99.124	95.477
107.91	106.33	103.46	107.97	104.59	108.65	106.97	103.85	107.17	103.43	109.22	108.42	107.02	106.02	108.41	105.12	105.3	105.84	105.33	105.72	103.88	104.65	107.54	108.68	106.68	109.24	101.14	109.36	104.96	102.64	105.15	107.81	108.55	106.86	104.45	107.63	107.51	103.25	104.18	105.22	107.76	104.98	107.83	106.15	109.27	103.29	106.51	106.22	109.49	100.64
103.34	105.28	107.59	110.59	109.07	108.01	105.58	108.08	110.09	102.48	106.29	104.8	104.27	100.61	105.05	107.9	105.41	108.99	106.68	107.13	102.94	106.48	106.01	104	105.04	106.45	105.06	105.99	106.79	104.95	105.97	104.99	102.93	104.62	106.88	102.71	104.2	106.87	103.75	107.48	107.72	109.16	107.52	105.36	108.32	104.72	106.62	111.36	105.27	106.35
105.61	111.22	103.92	104.19	103.64	107.88	103.41	104.04	96.633	106.48	105.14	105.05	103.42	102.64	102.21	104.91	107.76	108.05	102.16	107.27	104.22	106.93	105.97	102.65	102.1	106.96	107.73	108.51	102.46	106.96	100.42	102.51	103.58	106.7	103.94	103.54	105.81	103.38	107.59	103.04	104.27	105.8	102.24	106.17	103.12	105.54	104.8	104.46	108.94	106.6
91.718	95.821	96.725	96.172	92.512	98.794	103.03	99.051	100.55	99.401	99.45	101.8	99.456	98.819	93.439	99.133	102.21	100.47	98.434	94.166	98.483	100.6	94.394	100.87	96.211	101.65	100.01	99.212	101.41	95.642	97.36	101.78	99.74	99.343	96.591	94.476	95.589	101.59	95.584	94.598	95.932	101.87	97.344	96.558	101.31	95.379	99.566	97.102	97.395	97.284
96.895	97.368	96.096	98.634	96.449	94.117	99.396	102.3	100.63	99.178	98.614	99.164	98.282	98.351	96.987	97.415	97.503	95.008	96.487	98.969	95.612	93.922	94.969	96.495	100.47	96.197	98.676	99.287	97.565	98.871	96.718	98.513	97.131	97.643	98.639	100.97	101.85	97.644	99.889	95.815	96.572	96.756	100.17	96.703	98.154	94.875	93.941	96.593	97.2	96.39
103.25	105.68	105.97	104.63	102.84	106.25	106.09	107.37	103.52	105.01	106.17	106.42	105.3	100.26	106.35	102.84	108.04	104.43	105.35	101.49	107.42	107.14	106.66	105.54	102.96	101.03	105.61	106.87	110.05	104.83	107.29	99.799	103.85	105.59	107.16	103.73	106.89	102.02	104.96	109.79	107.28	105.83	107.02	112.54	110.55	109.29	111.28	105.28	106.5	107.55
110.33	112.38	108.74	110.93	108.96	112.49	108.25	108.95	112.18	107.06	109.63	111.84	114.63	106.17	114.02	110.54	109.75	110.74	110.54	109.29	110.9	109.96	111.83	110.93	112.68	107.82	109.29	111.84	112.03	112.76	107.67	110.37	107.04	109.47	110.71	104.22	109.74	112.67	112.22	105.36	111.64	111.06	111.81	112.05	110.43	111.68	109.5	108.35	108.17	115.38
106.13	100.6	102.09	104.57	103.97	97.265	101.83	105.15	103.36	105.98	104.54	101.66	100.62	103.34	104.36	101.99	102.89	102.47	101.47	103.04	103.72	106.9	103.18	104.02	105.44	101.8	101.96	99.682	102.68	106.05	100.86	106.29	103	102.08	99.874	104.8	99.105	104.45	100.32	102.86	103.59	104.45	102.19	107.14	101.73	103.75	101.7	103.98	105.7	98.682
106.52	106.12	103.42	105.66	100.99	107.33	105.75	102.73	104.93	106.25	100.27	105.1	104.67	101.29	104.65	107.45	104.92	101.64	104.99	104.31	110.7	108.84	104.21	106.89	106.96	106.46	105	107.05	104.28	106.08	102.02	104.39	105.76	104.71	109.08	103.36	107.61	103.6	105.29	106.33	102.25	104.34	102.85	105.12	103.15	100.84	106.81	102.7	102.64	104.56
109.48	106.48	110.31	108.58	108.84	109.29	107.94	106.65	108.4	107.12	110.14	104.19	106.69	108.78	108.44	109.52	110.11	103.07	104.33	105.19	107.34	108.37	108.27	110.12	108.46	112.69	104.81	108.34	107.39	106.21	103.09	108.11	106.79	108.09	108.27	102.4	106.54	106.99	111.47	105.08	105.69	110.98	106.85	111.44	109.47	107.41	108.64	109.16	105.65	106.68
101.57	98.858	94.149	98.124	99.359	100.96	95.658	104.86	99.687	95.275	99.234	100.75	99.938	105.55	97.532	98.623	99.311	101.85	101.92	98.588	98.094	99.62	104.31	101.03	97.859	102.93	98.953	101.49	103.31	99.667	99.154	96.004	104.28	99.15	98.924	99.601	98.727	100.43	98.254	101.17	104.99	98.515	104.1	102.52	101.66	98.61	98.441	100.2	98.448	99.2
100.71	93.316	103.04	101.25	104.02	102.5	98.49	99.07	107	99.169	101.3	97.472	102.9	101.64	104.88	97.194	104.06	101.69	101.25	99.897	103.65	103.05	96.556	101.71	102.41	97.828	102.76	101.4	105.81	97.506	101.22	102.11	100.87	103.82	102.18	102.27	99.108	103.8	104.57	98.611	105.21	99.342	98.872	100.57	103.82	97.321	97.329	102.05	99.588	99.793
103.25	102.47	108.32	106.3	104.59	106.02	109.04	105.08	108.72	103.93	108.23	105.03	100.6	109.74	106.94	101.14	109.81	103.79	103.46	106.19	108.14	108.34	104.17	106.54	106.65	105.92	106.79	104.62	107.77	105.96	106.14	107	105.7	109.26	108.13	107.87	104.83	104.1	109.52	107.06	104.2	108.2	105.31	103.08	109.91	105.29	105.12	106.21	104.52	105.56
105.98	105.95	101.09	108.13	104.05	104.14	100.41	104.43	107.08	102.47	106.86	108.95	105.15	108	104.9	104.14	103.9	102.52	100.71	104.63	106.17	109.12	102.65	102.99	106.26	105.4	107.97	103	103.02	100.43	106.94	111.65	105.01	106.97	106.18	104.77	105.69	106.87	102.77	100.95	101.18	105.21	107.72	101.53	105.88	106.39	107.18	104.36	105.07	106.4
107.56	106.25	107.33	100.03	109.26	103.5	105.4	107.01	99.857	104.84	105.58	108.27	103.25	105.01	104.11	111.09	104.91	103.64	108.14	106.1	105.82	107.93	102.81	106.55	105.9	103.02	106.48	106.48	106.8	107.71	103.76	105.04	104.15	105.27	107.89	105.84	107.4	108.41	101.74	107.96	106.3	103.87	104.49	101.43	104.27	104.84	104.49	105.54	107.69	106.62
108.82	113.14	111.63	112.31	112.26	112.08	108.91	116.03	110.99	108.28	114.35	107.25	111.24	108.8	114.65	113.05	108.92	107.01	111.26	109.81	107.08	111	110.07	106.18	110.77	109.85	108.32	111.28	112.14	110.61	106.73	107.05	110.18	108.31	112.52	115.86	110.16	111.62	113.73	113.73	108.54	108.1	108.66	108.33	115.34	111.86	111.83	108.03	112.07	112.87
105.71	105.97	108.38	109.01	106.55	103.14	105.28	111.1	107.07	104.27	102.84	104	108.32	102.12	105.5	108.62	105.46	105.49	105.9	105.07	107.79	104.92	107.69	106.56	102.73	105.36	108.55	105.37	109.04	107.83	104.05	101.98	106.5	105.07	108.78	105.39	106.01	109.1	105.46	106.37	106.07	104.15	105.68	105.38	102.25	108.28	106.61	106	106.77	106.71
107.49	100.57	103.19	106.37	103.62	104.36	105.32	105.97	105.89	106.73	104.42	104.25	103.16	104.13	107.75	108.19	108.42	108.16	107.41	109.75	105.91	106.08	110.11	103.66	107.09	106.35	103.69	107.7	102.42	102.07	102.9	106.25	104.43	106.1	104.64	102.53	103.38	106.94	106.12	100.89	101.91	108.69	103.49	106.77	103.41	105.54	103.35	104.39	105.38	109.25
96.208	98.165	94.846	95.882	98.351	97.732	96.496	102.91	96.799	97.68	96.571	98.819	99.147	96.465	95.671	97.286	98.259	101.8	93.962	100.38	99.711	100.86	98.612	98.323	98.122	98.045	100.02	97.558	100.4	98.994	99.29	97.568	97.361	95.5	93.952	97.794	99.56	95.798	101.97	96.055	100.26	99.454	95.302	98.109	95.031	101.49	100.1	99.278	95.788	98.067
106.74	104.47	105.36	105.33	105.69	104.14	107.07	103.93	104.67	107.23	104.7	109	109.39	105.46	105.37	109.31	101.42	103.77	104.71	104.27	104.8	103.8	108.07	105.44	108.66	101	101.91	106.87	104.75	109.09	110.31	107.04	104.4	106.8	105.53	106.97	106.64	108.1	99.488	104.81	106.52	105.27	107.13	106.41	107.55	104.12	107.65	109.17	106.49	101.37
96.35	99.431	101.11	99.718	100.75	98.11	100.33	101.49	102.22	99.644	98.39	100.89	95.925	100.75	100.56	98.819	101.52	96.42	100	96.97	99.578	99.801	101.65	103.99	101.99	99.453	100.76	103.81	100.8	97.296	102.29	103.33	99.42	97.6	102.18	100.73	102.42	98.362	99.909	99.875	100.58	98.39	104.43	102.74	105.65	94.495	104.96	104.6	104.63	101.98
100.06	107.04	108.82	111.52	105.73	106.51	105.1	106.63	106.7	105.71	104.94	106.32	102.34	108.15	108.34	107.52	100.95	105.12	106.94	102.65	107.56	107.45	104.33	108.79	104.16	104.99	105.74	102.81	108.23	104.64	106.6	106.09	105.95	109.49	102.62	103.1	105.79	105.02	102.97	106.57	105.89	112.7	103.88	109.41	106.2	106.53	103.98	105.45	104.49	105.93
106.9	110.62	108.06	104.2	105.07	107.44	105.31	109.94	106.55	108.91	110.32	105.57	106.09	108.83	107.85	108.77	105.64	108.09	107.76	107.36	108.74	106.99	106.82	108.8	113.13	110.45	108.13	110.73	108.08	103.56	111.02	111.17	106.68	105.21	106.42	104.57	113.3	108.05	108.56	111.74	110.31	106.98	109.72	113.78	107.45	109.25	103.91	107.17	110.13	106.28
106.83	107	105.71	108.16	108.3	107.13	109.68	109.15	103.06	108.84	109.74	105.81	105.85	106.97	108.56	107.14	108.49	109.12	105.85	107.57	108.89	110.23	109.35	110.26	108.85	111.43	105.3	106.45	110.93	110.1	109.27	106.54	107.75	110.67	114.56	106.11	108.61	106.43	112.35	110.82	109.67	110.89	108.31	109.48	107.88	108.34	104.3	108	106.43	107.72
109.61	107.91	107.64	106.5	109.76	114.97	99.585	105.41	107.09	107	108.3	105.57	107.58	108.23	108.5	106.07	108.83	103.48	107.65	106.6	107.49	110.7	106.01	108.11	110.9	108.33	107.22	112.76	109.86	109.89	112.11	107.02	111.26	110.82	107.6	109.29	107.57	109.05	105.7	106.69	110.23	108.43	102.95	109.33	110.5	109.04	106.54	106.84	106.75	108.97
106.71	105.2	107.42	111.79	106	108.5	104.07	105.05	104.94	104.99	104.03	103.55	106.61	108.72	102	106.66	100.73	102.3	103.22	106.58	105.36	101.71	102.35	106.61	108.22	106.49	107.8	101.91	105.39	104.57	103.12	106.71	108.74	103.18	107.3	105.01	108.5	99.327	105.71	105.53	103.97	103.33	115.34	105.6	105.49	111.26	106.99	105.41	107.92	106.2
102.24	97.834	97.396	100.22	97.886	97.22	99.826	92.701	95.393	98.977	95.322	95.033	100.67	99.915	99.33	98.851	103.32	97.881	98.119	96.56	100.22	94.011	99.649	95.531	98.696	98.622	100.5	98.104	95.996	97.574	98.828	95.002	95.376	96.967	100.34	99.075	95.018	101.58	98.621	96.411	93.151	101.38	97.808	91.511	97.681	96.939	99.393	97.628	98.222	97.495
107.07	108.92	113.07	108.52	107.17	109.07	107.12	104.53	105.35	111.62	108.47	108.18	112.93	106.26	107.89	106.39	108.15	110.89	108.09	111.49	109.7	110.17	106.12	110.31	109.7	105.24	110.07	107.22	107.18	107.48	107.88	105.62	108.13	108.47	108.25	108.28	106.3	109.33	107.28	109.39	112.92	113.26	107.87	109.19	110.67	109.88	108.62	108.19	108.15	109.64
108.2	106.38	104.39	110.27	106.81	107.5	107.38	112.2	104.96	112.61	113.97	109.47	108.38	110.83	105.14	102.58	107.68	110.53	111.06	109.03	109.9	108.07	110.17	103.93	110.56	109.56	109.67	111.37	105.25	110.65	107.85	107.51	104.5	110.44	110.51	107.51	107.8	106.41	104.56	107.98	108.66	108.48	105.55	109.55	109.49	106.96	106.87	108.98	106.62	107.75
100.63	96.938	99.787	97.761	99.432	100.2	101.39	95.645	100.66	98.333	99.252	99.043	97.283	101.64	99.433	97.029	101.02	97.125	99.753	97.143	102.31	99.55	97.184	99.749	99.597	93.595	96.823	96.429	98.478	97.076	98.534	98.554	101.49	102.31	97.487	98.409	98.925	95.179	97.724	97.541	98.868	95.981	98.689	98.675	102.86	98.198	96.469	99.106	99.857	98.306
107.6	108.76	108.74	108.18	108.65	106.06	105.18	107.04	102.75	107.96	106.55	107.14	108.31	106.7	108.18	107.15	105.11	103.58	113.64	104.21	104.33	109.82	106.35	109.65	109.83	106.48	105.86	106.73	109.63	108.32	105.63	110.27	105.24	106.38	110.38	108.95	109.3	105.33	102.46	110.4	105.72	107.33	109.19	106.75	108.28	111.83	111.17	107.62	113.61	105.93
104	107.77	106.92	104.09	109.32	107.53	107.24	102.67	109.32	108.43	105.73	103.12	107.26	104.94	109.87	110.54	110.52	107.84	107.8	104.6	105.78	109.19	106.36	111.16	107.27	105.79	105.76	104.29	109.76	109.22	108.75	107.94	106.85	108.41	101.97	105.64	105.18	105.1	105.62	103.14	104.41	104.67	109.05	107.12	107.36	104.02	107.35	107.42	104.73	106.99
105.15	107.41	102.98	105.98	105.26	108.53	109.62	104.58	107.2	109.28	107.74	105.89	105.42	109.39	107.34	101.81	102.43	105.17	109.16	104.4	108.52	107	107.31	105.67	108.79	104.48	107.18	106.42	102.48	107.11	104.66	103.71	104.34	108.12	107.52	104.9	105.65	112.47	103.62	107.53	113.68	106.89	107.01	104.81	106.45	107.44	105.62	107.56	106.15	109.55
101.09	99.672	101.24	102.04	102	103.24	103.42	99.308	99.81	102.81	100.22	99.612	101.47	101.36	104.48	95.823	102.4	99.406	100.6	103.48	102.47	101.73	104.18	105.08	98.903	103.54	101.1	102.23	103.76	101.85	101.01	101.1	101.43	102.61	101.5	102.49	101.4	104.38	100.64	100.51	99.532	97.964	102.48	100.29	97.652	102.94	106.43	100.27	100.96	99.236
99.786	97.887	98.513	97.648	98.421	96.539	96.038	98.758	97.345	95.517	99.13	97.976	97.955	95.651	93.773	93.502	95.257	91.799	100.05	96.067	97.582	95.279	98.604	95.934	101.7	99.87	96.607	97.903	99.684	102.2	101.21	97.834	101.5	93.978	97.304	97.711	102.64	97.917	94.237	92.732	101.01	97.248	97.464	97.064	98.552	94.194	98.699	98.275	98.723	98.121
110.14	106.6	109.01	105.52	106.07	105.52	102.42	108.68	106.88	108.16	102.74	104.4	106.05	110.66	108.04	108.08	106.41	105.91	108.76	109.69	108.98	108.23	106.33	105.93	108.34	105.41	106.75	105.84	104.6	105.43	108.46	106.62	106.54	108.14	110.27	100.56	103.31	101.42	107.18	105.75	107.53	110.87	106.98	105.61	111.28	104	104.36	106.72	105.42	104.54
104.86	104.44	106.68	107.4	106.74	110	103.13	107.34	107.7	102.55	104.85	106.86	102.24	104.45	102.94	103.82	108.33	103.62	106.94	102.83	107.84	110.07	106.12	106.24	105.71	105.67	109.42	105.89	104.91	108.94	107.21	104.98	107.71	107.97	106.44	105.99	110.38	108.7	104.45	106.1	109.37	107.4	101.62	103.17	106.38	108.41	104.06	105.93	107.97	105.43
105.03	108.21	108.58	110.53	105.62	108.31	104.35	106.79	107.95	112.3	108.68	101.9	105.13	108.33	103.99	110.87	107.24	104.85	108.75	106.87	105.64	100.6	107.92	102.7	109.24	105	106.91	103.41	106.03	106.1	103.65	105	107.64	105.09	108.89	106.1	112.61	103.77	105.22	107.04	107.8	107.5	105.32	106.55	103.37	103.84	104.1	108.48	105.72	103.78
104.85	113.8	101.46	106.48	107.75	108.16	103.23	107.96	105.17	106.43	102.61	105.64	105.07	105.26	105.33	105.05	105.68	105.69	107.41	105.26	109.11	109.21	103.34	104.15	102.01	110.91	109.31	110.99	105.66	104.08	104.52	108.35	104.79	108.69	109.51	105.43	108.14	104.41	102.97	108.07	106.29	107.42	107.39	108.77	103.08	104.6	100.42	109.34	105.92	104.1
97.928	98.522	99.899	101.27	94.114	99.462	96.312	92.777	98.308	97.189	98.319	99.667	101.74	98.205	96.592	99.822	100.91	102.4	95.901	96.762	100.67	101.33	100.06	98.608	98.419	98.977	96.144	102.57	98.374	98.897	100.94	100.8	101.37	99.127	99.275	97.692	95.599	103.45	95.773	100.09	99.452	97.123	98.92	102.34	97.274	104.25	98.145	94.824	99.82	98.499
99.964	97.456	98.917	105.46	101.89	100.9	101.23	100.55	95.045	96.766	100.81	94.496	101.93	99.017	97.722	100.6	101.55	97.09	100.04	101.82	99.314	98.253	100.14	95.393	99.409	101.51	97.703	101.83	100.13	96.909	96.789	97.569	97.993	103.22	96.16	99.705	96.743	97.767	96.244	98.127	94.299	99.896	98.094	101.13	98.369	95.896	96.668	103.07	98.832	99.583
107.41	107.22	108.79	109.24	103.41	106.56	105.67	103.24	105.98	105.63	105.76	108.74	100.94	108.1	110.13	105.17	104.94	108.32	104.21	105.98	106.4	111.17	109.29	105.27	106.55	106.42	99.834	104.6	105.36	109.7	107.57	105.25	106.01	107.61	105.11	105.27	108.57	104.25	108.75	106.98	106.62	104.6	110.09	103.92	107.78	106.35	108.05	105.99	107.26	109.46
107.98	102.55	107.49	107.25	107.46	105.12	100.96	108.75	103.92	104.89	105.31	109.31	105.82	103.94	107.02	105.7	107.03	103.29	105.69	104.88	101.74	105.83	102.11	106.93	107.35	104.72	109.27	106.58	107.77	105.89	108.71	107.09	102.59	104.95	105.22	106.69	109.42	108.78	102.7	106.82	106.86	106.47	100.72	104.29	108.39	104.77	109.56	109.3	107.19	103.54
109.34	104.27	106.35	104.12	105.38	105.97	105.67	110	105.4	105.93	106.27	110.48	105.99	106.8	103.34	102.08	105.4	102.2	104.87	107.33	104.59	102.25	104.3	105.79	102.06	100.62	103.64	107.82	105.63	109.49	106.71	103.48	110.44	105.85	107.48	104.97	103.81	103.29	107.74	102.48	106.6	106.87	106.65	103.63	103.13	108.28	104.75	104.37	103.81	106.94
105.37	100.22	105.81	107.14	102.35	106.51	107.33	106.48	107.73	108.27	105.54	106.32	107	103.36	107.95	108.03	105.69	105.53	107.42	108.5	102.41	105.22	106.39	108.82	109.81	104.56	106.71	109.72	107.17	103.21	106.35	103.52	105.9	107.15	107.46	103.02	111.83	104.46	109.62	106.42	109.22	103.52	104.69	105.32	109.58	103.08	109.53	103.47	106.46	106.06
105.07	102.83	111.3	108.97	111.01	106.19	106	109.03	109.04	104.31	107.48	108.41	112.34	105	111.2	109.47	112.56	108.92	110.78	104.18	104.32	107.66	110.59	103.64	112.68	108.91	103.8	107.54	105.87	107.57	106.66	112.26	108.44	105.59	108.12	108.15	111.4	107.69	108.61	109.39	107.06	104.18	106.72	107.29	106.97	105.89	112.27	109.41	111.84	109.45
107.16	104.17	105.96	108.65	107.58	108.27	104.74	105.28	109.36	108.64	108.38	111.38	107.04	106.83	105.62	110.37	107.76	105.54	105.13	108.42	106.19	110.39	105.04	110.23	104.51	108.58	106.33	109.51	103.54	106.53	108.99	108.21	106.12	108.68	110.89	105.44	108.59	107.21	110.21	108.39	108.26	103.5	108.13	103.35	107.22	106.59	104.77	105.24	104.81	109.08
100.7	101.94	97.85	98.718	98.738	101.41	100.18	101.81	100.54	99.591	101.18	98.442	101.49	100.92	104.75	100.3	101.95	103.75	102.62	97.881	102.87	102.72	101.49	100.07	98.66	106.61	101.92	103.86	97.805	102.67	98.576	100.88	99.092	100.75	100.35	103.78	99.999	98.686	100.04	102.91	100.93	103.22	100.99	103.47	101.9	97.339	105.99	103.04	100.84	96.624
106.62	104.81	101.96	110.08	104.98	103.85	105.11	104.96	110.34	107.31	105.37	105.95	104.33	107.53	106.69	105.34	108.38	107.12	106.91	105.38	104.48	107.2	108.46	109.45	107.89	110.12	102.75	106.11	108.97	107.41	104.87	105.72	103.41	107.1	106.7	107.83	106.97	108.44	105.74	108.15	102.81	108.07	105.81	109.5	104.11	108.5	104.81	106.73	106.49	102.92
103.29	107.38	108.46	107.76	107.69	104.93	102.39	108.94	104.8	104.96	103.3	107.47	109.96	104.94	105.08	108.77	104.84	105.95	111.85	109.32	107.08	106.39	107.05	109.95	106.7	102.57	106.82	109.6	107.49	104.74	110.78	108.29	107.34	109.76	107.02	106.57	107.24	102.39	105.39	107.08	109.59	103.59	109.65	106.93	105.37	109.81	104.58	102.32	103.22	103.67
103.86	109.78	107.43	103.97	109.89	102.51	102.47	102.95	106.94	104.45	107.94	103.84	103.17	103.96	102.98	104.35	104.46	107.95	107.37	106.23	106.53	108.83	108.59	103.97	106	100.62	105.87	109.69	108.91	106.72	107.99	108.04	110.12	103.81	108.68	107.58	108.41	99.566	110.41	108.24	107.84	105.7	104	107.75	103.68	105.8	102.28	104.25	109.37	103.79
105.81	108.32	105.06	106.17	107.22	107.28	108.13	107.88	111.24	111.06	105.32	107.12	112.7	107.84	108.51	109.34	109.43	106.85	106.92	108.69	107.53	107.96	107.59	109.7	110.6	106.98	107.22	113.15	108.08	106.75	106.78	109.77	111.77	108.99	108.83	112.17	108.17	102.89	113.45	109	107.63	109.16	106.97	109.97	106.57	105.85	108.01	104.46	105.84	108.42
105.18	105.28	103.19	104.92	107.56	104.57	105.85	105.89	105.19	103.07	104.25	103.3	104.1	106.48	105.34	106.68	106.21	107.94	105.54	107	104.91	106.16	103.99	107.7	105.42	111.22	107.59	107.32	108.1	101.22	107.22	108.04	104.39	101.73	101.13	99.192	107.23	103.19	104.5	108.26	104.72	102.06	106.86	105.05	107.62	108.31	104.59	109.54	98.634	103.71
103.09	107.22	105.94	105.78	101.65	107.02	105.47	104.86	109.04	102.85	106.48	101.26	102.9	106.98	101.84	104.41	105.39	103.13	100.74	106.26	106.86	108.65	103.84	107.6	105.45	108.22	105.21	106.09	107.39	105.13	103.53	104.69	104.06	105.24	112.52	103.33	102.15	109.83	107.93	104.89	101.97	105.17	105.84	110.15	101.78	101.99	102.07	104.84	105.87	109.43
104.08	106.7	107.05	106.73	111	108.67	107.61	106.17	107.59	103.53	105.53	110.64	106.73	106.53	106.65	105.52	108.03	102.48	105.93	106.9	101.9	104.55	102.63	104.29	104.23	106.88	104.78	105.25	106.26	104.94	101.17	105.69	108.15	105.19	105.25	105.12	109.76	105.09	103.81	107.88	106.79	103.52	105.49	107.32	107.14	104.04	105.07	107.57	108.35	108.82
109.14	105.51	106.34	106.56	106.25	107.94	106.5	109.41	102.8	98.326	109.44	108.9	108.75	109.9	106.23	107.11	102.24	104.39	106.64	104.58	106.86	106.41	110.03	106.74	106.93	108.57	110.69	104.17	108.46	104.12	107.02	104.96	110.31	106.12	112.11	105.55	107.84	104.54	113.28	105.22	107.75	103.36	109.23	107.5	106.99	107.5	110.53	105.75	106.25	104.53
107.33	107.09	104.23	112.08	106.23	107.46	106.32	104.36	106.97	106.31	105.4	107.49	109.1	108.74	109.08	106.41	106.36	108.79	103.22	108.68	109.91	106.56	112.39	104.69	106.16	110.55	113.56	106.64	110.35	108.95	110.48	107.29	111.59	106.74	112.71	109.37	109.43	106.05	105.08	114.13	108.73	108.3	107.68	106.91	106.33	107.61	104.29	107.83	108.84	108.97
110.55	100.85	105.71	106.45	108.47	104.99	104.61	106.92	106.91	104.84	102.29	107.39	107.51	106.14	102.53	108.6	103.56	104.1	104.23	104.8	104.31	106.71	105.95	107.34	112.39	105.44	108.3	104.11	106	109.96	103.76	104.4	104.48	103.6	102.98	107.32	108.65	104.54	102.33	103.76	101.31	106.6	108.23	104.3	104.84	107.13	108.48	108.35	104.42	104.8
107.07	110.76	108.94	108.25	108.74	106.65	108.11	105.48	101.82	108.43	106.7	102.82	110.09	108.44	103.77	104.35	108.44	109.29	109.42	107.07	106.34	109.04	109.52	105.82	105.83	108.06	105.83	107.89	109.3	108.81	104.73	107.06	105.81	110.34	111.29	105.82	109.5	110.66	107.68	108.7	106.3	109.44	107.2	104.99	110.72	111.64	105.35	109.74	108.35	107.03
106.69	106.19	106.75	110.34	102.56	109.25	106.95	109.36	105.85	104.88	109.98	107.16	109.97	106.85	107.3	110.94	104.12	104.52	107.55	105.62	107.51	105.47	102.59	108.94	103.49	105.95	111.48	104.37	106.69	109.5	106.41	107.16	104.88	110.6	102.32	105.71	106.03	108.82	106	104.14	112.82	108.12	110.52	105.3	102.99	111.62	105.11	102.23	107.61	105.2
109.25	106.52	111.54	105.49	108.29	111.46	110.82	106.86	109.77	112.43	107.75	109.18	108.49	108.21	106.63	110.18	105.92	105.85	104.21	109.61	109.96	104.1	106.27	105.66	107.22	111.09	111.06	109.91	107.47	107.14	110.5	109.87	110.32	110.14	110.54	111.09	105.97	111.76	109.54	106.44	108.96	107.79	115.7	110.79	108.62	106.73	108.24	106.96	107.88	104.75
107.02	105.05	104.69	106.51	103.49	106.95	103.25	105.85	108.53	107.93	103.22	108.67	105.29	103.2	112.09	106.71	106.26	106.3	101.1	106.47	106.36	106.86	103.62	110.19	101.92	105.75	101.09	105.75	107.07	106.77	107.87	102.81	104.31	110.68	100.51	105.04	103.1	107.36	107.54	104.07	105.91	104.45	111.71	107	107.91	103.79	104.52	109.34	103.97	99.412
101.72	96.582	99.961	99.412	95.718	99.843	99.561	95.461	96.447	98.34	99.241	98.415	97.242	98.502	99.138	96.964	98.531	99.087	101.68	103.15	97.775	98.242	97.081	91.439	95.164	97.86	97.723	95.761	94.442	98.929	97.645	95.548	101.15	103.23	93.76	96.838	98.147	98.995	99.902	96.112	97.987	96.979	96.857	97.055	95.926	97.925	95.863	98.381	97.079	97.937
103.97	104.39	106.63	103.15	107.63	107.05	106.15	102.84	105.41	107.54	109	106.13	106.3	105.46	106.99	106.04	106.13	105.52	109.2	106.39	106.68	110.29	102.89	111.45	104.47	104.73	105.74	100.26	105.81	105.27	105.82	108.5	104.25	103.82	102.43	107.14	106.06	106.71	103.46	104.08	108.67	107.25	107.67	106.48	101.21	107.83	104.94	106.55	106.25	105.56
103.63	107.47	111.65	102.57	103.71	107.03	107.34	109.83	106.72	104.75	106.57	109.59	107.12	103.31	108.78	109.16	113.63	109.26	108.76	109.05	108.02	107.62	106.86	108.07	108.14	105.67	109.9	112.28	108.84	109.2	114.96	110.97	105.56	107.5	109.8	107.51	111.83	110.29	106.6	107.47	106.73	110.73	109.52	109.98	105.99	106.17	108.47	107.38	106.82	105.89
98.005	101.79	103.19	97.005	99.765	96.745	98.543	98.919	104.75	104.17	97.773	100.64	94.706	101.09	103.66	98.551	99.183	97.583	100.72	98.813	101.13	104.27	96.703	97.932	106.3	98.169	99.589	95.66	100.92	97.621	100.35	98.152	96.637	101.98	102.34	93.708	102.63	92.548	101.19	103	98.323	96.505	97.951	99.245	102.82	101.96	102.53	99.243	100.07	98.079
105.19	108.69	104.11	102.65	108.56	104.07	106.05	109.33	105.9	101	99.401	108.37	103.27	107.28	104.82	107.13	104.87	105.74	105.31	107.96	102.19	103.06	104.52	107.74	102.86	103.84	109.96	107.85	104.54	106.51	107.87	104.83	107.94	105.04	103.84	109.88	105.03	108.07	105.6	106.78	106.05	106.98	102.16	104.24	105.78	103.47	102.72	102.33	103.97	106.45
104.55	110.23	108.54	105.59	104.44	105.05	104.82	106.56	103.83	103.84	106.09	109.96	104.68	108.68	106.27	106.05	111.61	106.72	103.79	99.102	104.37	107.57	102.56	106.97	105.85	104.56	109.53	111.98	104.55	103.22	108.3	107.06	105.38	109.04	104.04	104.39	103.3	108.3	106.36	106.87	105.44	109.26	105.36	107.95	104.03	105.73	105.75	104.98	103.8	103.68
110.64	110.09	107.42	108.12	109.66	110.33	109.21	105.62	106.35	108.5	107.81	104.9	110.47	104.98	108.88	110.88	108.71	105.18	110.04	106	106.46	106.55	106.24	105.65	107.59	107.89	108.69	108.92	110.24	108.04	102.29	113.83	109.41	109	107.44	104.09	108.51	106.86	105.26	112.54	107.94	108.34	107.25	105.29	105.25	105.39	108.73	107.13	107.9	108.61
105.73	104.77	106.74	103.51	106.5	103.87	101.65	106.76	108.55	102.08	105.9	106.23	104.05	106.65	103.24	110.28	100.85	103.36	107.75	106.74	107.75	106.41	107.67	106.31	103.23	107.72	106.82	105.31	109.88	103.07	102.43	102.92	104.83	105.91	105.96	106.39	101.71	105.67	103.32	101.39	107.45	106.46	104.61	105.32	106.05	106.93	103.22	101.62	107.7	105.37
97.45	100.47	97.766	99.122	94.378	97.688	97.107	95.424	97.868	99.185	102.11	96.102	97.535	95.089	100.33	97.384	98.948	96.334	95.967	96.624	98.696	97.47	97.367	95.538	94.231	94.753	98.737	95.882	102.43	98.29	98.438	91.483	100.93	97.261	98.294	98.699	97.358	97.438	92.795	96.147	100.64	96.26	100.86	99.715	98.787	94.253	101.13	94.625	100.27	98.238
107	104.99	106	106.28	104.97	104	103.88	103.27	106.35	105.24	105.15	106.92	103.04	106.19	106.98	104.9	102.52	105.18	102.74	106.4	100.57	102.59	105.76	105.63	101.27	103.65	102.63	107.63	103.77	107.21	104.2	106.58	107.82	106.81	107.38	104.15	104.35	102.11	103.76	107.46	110.14	98.832	102.04	108.18	106.13	108.53	105.78	108.48	105.49	107.18
107.79	109.95	109.61	111.96	107.96	105.37	106.01	109.15	104.52	105.83	104.69	107.69	108.13	110.2	112.8	107.85	105.24	110.83	109.24	105.12	105.08	113.27	106.95	106.58	107.16	107.1	109.16	104.62	103.3	106.76	110.55	106.52	110.83	108.74	109.86	112.47	106.55	107.61	105.02	103.84	102.87	103.32	109.76	106.87	103.97	111.48	109.82	106.06	106.66	104.55
108.91	106.69	110.66	107.25	113.39	106.48	109.75	108.23	108.54	102.85	109.39	110.75	106.28	111.02	105.56	104.45	107.65	108.9	110.49	111.32	110.68	111.64	107.08	107.5	112.59	107.12	109.31	108.66	110.88	106.53	107.6	108.56	109.03	108.17	106.89	107.16	108.16	102.73	109.59	107.1	105.71	108.83	108.92	107.27	105.6	106.3	111.6	108.15	112.71	109.21
106.47	107.26	105.32	102.35	106.98	106.73	103.57	105.27	106.23	107.5	104.45	110.58	108.53	107.57	102.29	113.68	100.37	107.45	105.49	103.13	106.86	107.77	105.08	107.44	110.03	103.36	105.08	104.05	107.02	111.81	104.59	107.32	106.68	103.2	107.39	107.58	107.45	106.75	109.89	107.62	103.87	106.64	107.33	106.92	104.56	108.31	109.17	105.69	106.8	106.04
107.07	111.59	111.11	117.23	113.49	108.09	108.71	107.38	110.47	108.42	113.79	106.91	110.98	112.83	113.76	111.09	109.73	106.58	111.79	110.39	108.18	105.15	109.88	111.58	110.32	109.04	110.23	109.02	108.65	110.09	109.96	108.34	115.27	109.14	109.7	113.11	110.01	113.66	106.09	108.17	109.51	110.02	106.97	111.46	110.9	108.07	109.74	111.39	109.09	113.15
100.43	99.637	95.935	98.952	97.43	100.47	100.2	97.415	98.711	97.759	97.157	96.42	95.652	97.68	98.757	100.79	94.102	96.159	92.835	101.36	98.041	101.87	93.714	92.291	99.394	96.812	101.46	97.932	95.392	99.781	100.69	97.406	99.526	97.458	98.232	94.497	101.03	99.803	100.91	99.255	98.622	94.769	98.679	91.374	99.428	94.397	96.017	97.942	99.186	98.368
107.16	103.31	111.71	106.71	107.71	107.25	101.64	105.62	108.36	106.77	107.72	106.97	107.2	107.52	107.64	112.54	107.65	104.08	106.63	111.69	106.22	102.92	106.71	104.93	110.27	106.28	108.41	109.33	105.33	108.88	105.76	106.87	109.49	106.59	103.86	107.72	102.09	109.58	104.54	106.8	106.75	107.12	107.64	106.78	106.82	105.69	106.99	102.84	107.82	109.38
96.73	101.12	95.671	97.795	97.626	100.46	101.07	99.314	99.945	97.187	100.87	96.331	99.302	96.096	96.838	97.338	100.32	103.15	98.843	97.616	94.95	100.11	98.548	98.638	99.068	101.4	99.67	102.94	97.793	97.338	92.413	96.29	97.53	96.446	97.332	98.454	95.573	96.957	93.683	99.456	96.567	99.652	102.09	97.359	94.435	95.98	101.8	98.442	96.465	96.921
100.37	98.813	99.632	100.84	99.142	100.7	99.711	103.28	96.101	100.04	99.582	102.42	97.46	100.57	100.01	99.155	100.68	98.718	104.25	97.981	96.741	104.69	101.84	100.23	100.93	99.349	95.207	102.35	99.535	100.64	98.044	97.525	100.52	99.521	104.15	97.756	100.47	100.86	100.88	100.72	100.86	100.37	97.527	99.094	100.35	98.922	103.58	101.61	98.207	98.282
108.9	109.9	110.29	113.68	108.94	104.55	106.6	109.01	110.75	111.16	109.48	109.53	111.07	106.23	109.61	108.29	110.16	104.66	108.12	101.08	109.79	110.03	105.46	111.94	105.73	105.91	110.13	111.48	107.29	107.61	108.58	109.38	111.8	106.92	113.73	110.96	109.26	108.42	105.81	108.74	110.91	110.72	107.6	105.89	109.08	107.18	108.56	107.13	109.87	108.17
113	106.94	103.03	108.11	102.95	106.6	104.18	106.15	107.74	109.28	111.22	103.5	105.04	106.77	104.72	105.07	106.49	108.07	110.03	100.55	109.36	106.49	107.88	104.42	107.07	105.3	106.83	109.04	102.77	103.22	105.87	102.36	104.46	107.09	103.31	105.07	107.47	107.25	107.24	107.08	104.35	105.54	109.21	106.95	103.63	107.19	107.7	107.4	103.46	105.77
99.532	103.18	102.31	98.82	98.529	96.2	97.395	104.12	97.828	102.34	97.921	99.051	101.35	98.059	95.919	100.5	100.3	99.272	94.804	103.43	102.72	99.104	99.998	96.005	98.023	98.155	100.06	98.489	103.42	98.424	101.91	101.05	101.42	97.334	97.302	100.88	100.33	99.542	100.64	101.92	100.88	99.345	97.91	99.98	106.09	101.76	103.17	96.791	104.64	100.52
109.5	108.02	106.65	108.05	108.46	109	109.99	107.38	104.65	107.55	108.05	113.6	113.24	105.94	109.53	108.75	109.41	108.33	108.37	109.25	109.65	106.49	109.58	109.67	103.23	108.09	102.11	111.22	108.18	110.15	105.61	104.63	106.33	104.82	107.9	108.22	106.33	108.39	108.04	106.99	107.98	105.51	107.49	110.02	108.63	107.64	109.89	108.27	106.65	107.7
107.21	113.53	106.95	111.25	111.44	109.47	109.29	110.75	111.7	109.7	107.26	109.55	110.15	107.44	111.95	115.41	110.56	114.12	107.72	116.84	112.97	110.61	115.26	109.71	110.96	112.2	113.16	106.64	107.55	111.89	110.73	111.64	110.75	109.25	109.43	109.74	113.77	109.52	112.72	113.44	112	107.6	114.82	113.2	107.99	109.25	107.3	110.39	109.19	108.82
108.54	109.33	104.79	106.84	103.22	104.87	102.12	104.76	108.19	104.75	102.33	110.41	106.51	103.43	107.75	104.92	107.64	108.48	98.87	107.05	106.1	104.95	108.42	107.14	106.24	104.77	102.44	110.97	105.48	104.93	104.15	105.13	109.29	103.46	105.14	104.37	104.33	103.96	104.86	110.66	106.11	104.38	102.36	108	103.28	106.37	107.51	108.08	108.22	109.11
105.11	108.14	109.72	107.35	107.58	107.7	109.08	109.92	107.65	106.27	104.19	110.95	109.45	110.82	105.75	109.8	108.99	110.39	106.35	111.26	109.69	107.24	102.69	109.37	109.95	101.85	112.17	108.73	105.32	106.13	107.62	108.29	106.66	108.56	111.18	106.38	105.59	110.52	110.52	111.22	110.67	107.49	107.68	108.73	107.88	112.46	109.18	107.25	106.38	107.13
109.59	107.58	108.21	104.42	107.36	110.88	109.09	109.13	108.27	104.08	102.48	110.54	107.28	107.51	106.64	109.32	106.21	107.36	112.07	106.22	108.1	107.6	108.25	104.25	105.1	107.39	106.47	109.74	108.81	105.43	107.73	109.81	109.19	105.8	107.65	111.53	106.94	105.2	107.8	105.79	103.46	109.51	105.27	108.87	109.4	106.19	106.86	106.62	106.11	106.71
107.02	104.69	96.041	101.8	100.06	98.483	101.82	102.35	100.88	102.11	104.14	100.41	95.355	100.21	102.08	106.14	96.458	100.76	102.99	103.73	100.63	98.335	100.79	102.05	99.189	98.374	100.51	100.6	102.64	96.741	99.821	101.23	104.29	98.539	102.47	93.254	96.688	104.1	101.86	99.602	106.14	100.07	95.226	99.753	99.872	100.34	97.141	102.77	98.756	104.83
113.54	106.55	114.18	112.56	109.17	110.02	108.45	112.99	111.46	109.06	108.88	111.38	109.91	105.4	108.26	107.51	108.8	108.92	106.09	109.42	104.69	107.53	109.86	112.46	108.11	104.77	104.75	111.9	107.55	109.38	109.83	109.44	111.01	112.48	105.17	109	105.77	107.9	105.6	109.47	108.67	108.64	107.87	107.99	109.42	108.45	104.86	110.5	106.33	111.24
100.01	110.59	106.3	105.36	104.16	105.6	108.06	106.75	105.77	105.13	104.43	108.78	107.95	105.96	103.82	106.87	109.18	106.82	108.58	108.76	103.93	104.52	106.34	107.99	108.54	111.9	112.45	106.33	103.17	104.24	103.11	107.83	105.52	107.62	107.36	107.43	101.56	107.07	100.83	107.91	105.91	107.98	105.56	108.87	105.64	108.04	108.96	106.11	103.68	109.2
106.52	107.67	105.19	108.13	105.61	111.06	105.25	105.13	106.29	100.69	108.21	106.98	107.39	108.35	111.41	107.73	112.66	105.49	107.04	108.34	106.98	108.5	109.6	106.65	112.51	106.89	109.67	107.86	116.65	106.31	105.09	108.56	111.85	111.09	108.28	104.19	108.92	111.72	108.2	110.53	107.06	107.24	112.3	111.45	111.15	106.73	111.26	105.11	106.36	108.26
111.03	110.84	108.45	110.85	106.83	107.17	108.79	115.04	102.67	111.3	104.5	109.8	108.46	110.72	109.56	107.51	107.99	107.59	110.21	111.86	109.1	108.2	108.88	109.55	107.03	105.94	109.12	108.91	107.29	108.44	106.56	109.54	110.27	117.24	107.54	105.27	105.2	108.77	105.6	105.95	107.76	107.1	108.66	111.2	110.99	106.03	112.51	109.65	106.76	110.5
115.42	110.59	112.05	107.03	109.18	111.34	105.22	104.77	108.03	107.06	103.28	110.35	102.78	108.69	103.68	108.03	109.35	103.42	108.27	104.82	107.93	107.7	104.1	107.61	106.16	109.76	112	107.97	106.75	109.7	108.57	105.63	108.89	108.69	108.16	105	106.24	105.94	105.32	107.95	107.91	105.7	106.86	105.28	103.59	105.94	105.95	108.75	102.86	110.91
108.28	104.76	105.98	106.76	103.98	105.93	106.87	105.36	105.61	108	110.6	104.84	104.13	109.21	108.24	104.44	105.36	103.81	107.36	105.7	105.56	108.16	104.83	109	105.73	106.1	107.45	102.28	106.42	104.99	110.38	108.82	104.59	102.99	102.91	110.91	110.27	109.03	107.16	110.4	104.78	107.45	107.71	106.42	105.78	108.91	105.84	104.85	105.25	106.43
107.98	110.13	104.82	109.69	111.16	110.08	112.56	111.8	111.98	112.72	115.58	112.93	110.69	110.57	109.27	109.05	107.67	109.52	109.72	111.35	113.13	110.89	110.01	110.76	106.75	109.21	113.02	109.11	110.11	106.88	110.47	112.22	112.75	109.02	108.61	112.36	112.36	108.61	108.52	112.45	111.6	107.69	111.04	111.87	110.64	110.04	115.76	112.42	113.33	114.46
111.25	101.99	109.81	106.28	109.65	105.99	105.98	111.57	112.86	107.9	109.35	106.66	105.32	107.22	104.72	104.82	108.01	102.94	108.84	111.51	107.7	107.53	111.96	105.99	111.06	107.7	111.33	107.25	104.02	109.61	107.6	107.17	108.63	108.2	104.58	107.74	110.32	107.82	106.99	109.46	110.64	104.63	109.54	110.25	109.21	106.89	110.61	105.62	109.39	106.8
103.18	101.65	102.62	109.45	104.29	102.36	101.62	104.23	102.93	103.65	106.03	102.61	100.31	105.15	98.939	104.52	104.23	102.72	104.85	102.78	104.4	104.12	104.19	103.44	102.82	106.85	103.95	106.71	102.77	102.18	102.1	105.11	106.7	104.93	101.22	102.68	101.6	100.64	100.02	103.89	100.94	104.62	102.76	105.68	101.7	103.08	103.4	104.7	101.27	104.05
111.81	105.25	110.77	107.32	105	106.18	111.18	108.97	109.71	108.28	107.51	111.8	112.22	106.6	106.45	102.98	108.59	111.8	106.4	113.23	108.56	111.02	111.45	107.7	109.33	108.73	107.59	109.06	108.57	109.24	107.87	109.3	107.19	110.35	104.73	108.59	110.21	108.55	105.32	106.26	110.55	105.04	109.18	103.93	109.38	108.61	105.14	110.08	103.38	110.17
103.23	102.27	107.34	104.86	104.11	103.4	100.37	104.33	103.63	105.22	105.56	106.33	101.86	103.1	100.46	105.55	104.19	105.12	103.34	109.04	106.58	106.66	106.09	101.94	110.09	103.55	102.69	108.05	101.79	103.17	109.45	105.02	106.69	104.68	105.3	108.99	100.87	104.24	102.37	104.28	106.77	102.68	105.1	106.88	104.77	102.11	105.59	106.82	106.39	100.16
106.3	105.07	104.77	104.94	105.53	102.1	105.8	105.61	104.96	105.72	106.54	108.04	106.91	106.39	107.24	111.48	108.61	108.38	105.74	103.66	106.3	104.58	108.14	106.21	102.24	109.42	104.78	108.59	107.77	105.66	108.34	104.77	110.15	107.44	104.46	107.48	107.65	109.24	109.63	107.04	107.96	103.39	105.24	105.7	103.86	107.42	106.24	102.49	105.3	109.61
99.673	99.984	93.028	98.114	94.994	103.11	96.863	95.165	99.273	98.858	95.334	99.944	99.537	96.176	97.462	94.203	98.618	103.17	101.46	101.03	94.508	101.49	97.771	101.21	96.977	99.73	99.08	99.023	98.724	97.929	99.647	100.08	98.269	95.711	102.47	99.323	96.941	98.702	96.766	101.06	98.857	94.994	99.919	101.78	99.91	95.8	101.12	94.817	99.794	99.19
104.47	105.14	104.59	105.76	105.2	107.56	101.86	111.37	107.57	108.02	107.15	104.11	106.05	107.18	107.53	106.44	105.91	104.94	103.13	108.67	105.49	104.65	105.62	109.36	107.95	106.17	105.34	104.35	105.44	102.15	101.73	107.97	102.84	110.21	110.06	110.67	106.4	106.28	106.64	106.28	108.23	109.07	100.53	106.19	108.25	110.59	108.7	108.02	99.474	104.49
101.82	103.27	104.78	105.61	101.05	105.63	99.525	104.49	105.02	106.39	100.3	104.35	100.21	100.92	100.23	104.92	103.82	99.699	101.63	101.01	101.68	98.643	99.658	101.65	104.86	102.72	104.12	99.769	103.96	99.455	104.82	103.88	107.03	100.45	103.76	102.07	103.72	100.06	102.27	104.75	101.99	106	104.44	102.87	102.44	102.48	105.26	100.14	101.72	101.72
111.44	104.01	107.26	111.01	109.16	106.86	109.6	106.3	106.31	105.19	104.3	106.32	106.4	108.6	102.5	110.66	108.4	107.36	107.96	107.41	108.34	109.12	109.55	111.73	108.66	110.63	107.36	111.15	105.98	108.6	108.8	106.69	108.81	108.67	108.27	113.4	108.33	108.88	110.13	108.36	108.52	109.24	104.04	112.01	109.22	107.32	108.41	108.93	109.5	104.48
104.72	103.99	104.9	108.23	106.47	104.68	104.57	107.09	103.13	106.23	108.51	104.14	103.55	101.69	106.41	104.86	104.95	106.19	102.57	105.91	105.51	108.17	109.24	107.93	105	103.44	105.61	105.01	101.65	105.57	104.41	106.65	108.38	103.92	104.79	108.53	104.56	104.77	105.79	105.4	105.24	108.66	106.75	102.95	106.29	104.65	107.02	107.37	107.25	104.86
111.46	110.94	114.54	110.54	109.43	106.23	108.22	111.22	108.1	113.15	114.96	111.93	111.92	108.31	112.41	113.44	113.84	108.66	113.65	112.05	109.61	109.58	111.77	109.42	107.58	111.43	107.94	112.38	107.72	109.3	106.7	112.2	114.21	115.02	107.22	112	110.71	109.46	111.24	111.26	110	107.21	111.01	108.15	110.43	112.35	110.67	109.16	109.84	110.26
104.5	106.07	102.72	106.19	104.06	105.13	106.12	108.6	105.63	103.67	103.82	101.13	108.19	103.29	103.83	110.64	106.28	109.99	104.11	108.37	105.67	106.77	107.88	104.75	104.82	105.06	103.09	102.11	103.72	101.78	105.72	105.95	103.53	107.16	110.81	101.66	110.06	106.66	103.35	107.59	101.71	106.84	107.69	108.59	111.69	103.63	106.03	109.73	107.83	101.75
103.8	108	108.02	109.47	102.02	109.04	106.2	106.49	103.98	105.31	105.13	108.67	107.61	101.97	102.85	103.48	108.46	101.59	103.24	105.08	105.15	105.57	103.37	106.05	107.82	105.97	103.6	107.56	105.56	103.87	104.62	104.4	107.95	102.79	104.18	107.43	106.17	107.45	106.53	108.18	109.4	106.3	106.57	105.78	100.07	106.39	106.82	103.46	103.59	101.93
97.412	103.55	102.63	104.12	103.41	101.48	99.84	101.05	98.036	102.76	100.89	105.83	99.686	100.66	99.844	98.25	104.7	101.07	99.305	101.11	99.154	105.99	102.43	105.71	100.55	102.89	99.876	100.98	104.95	97.731	96.142	104.5	102.61	100.62	97.957	100.6	100.61	98.546	101.66	104	100.74	98.003	100.94	97.224	100.1	103.96	103.52	104.01	101.12	102.65
100.35	96.375	96.32	99.178	97.01	95.751	96.004	96.656	97.015	98.349	98.721	99.629	101.41	97.957	99.054	101.71	98.534	96.076	98.318	100.62	99.673	99.428	95.58	97.434	92.085	95.022	94.682	100.81	96.539	101.22	96.407	98.401	97.776	99.278	97.267	99.4	98.753	100.11	96.138	98.296	94.416	99.009	100.71	101.43	98.197	100.05	100.27	101.25	96.836	97.506
106.66	101.3	104.85	102.86	102.96	104.74	105.4	105.27	104.16	107.77	107.71	103.18	106.2	101.89	105.35	103.66	103.7	109.46	105.09	107.25	104.68	109.23	106.4	103.61	109.23	104.36	104.74	103.44	104.44	105.85	108.81	104.16	107.55	103.14	104.37	105.04	102.98	103.76	107.26	108.16	104.3	107.55	108.85	106.73	100.75	106.29	102.29	103.98	103.18	104.68
108.48	106.46	111.46	107.41	111.17	103.14	110.9	103.01	107.89	107.25	104.82	105.46	108.27	110.58	107.74	109.45	110.11	106.27	103.98	108.66	110.36	111.16	111.26	109.45	106.91	108.69	110.44	102.42	106.96	108.21	108.98	108.9	105.17	109.01	109.54	109.7	110.71	105.97	113.4	107.46	103.63	108.77	108.07	107.97	105.81	109.52	106.61	103.28	109.72	109.41
97.951	95.743	95.394	97.221	98.643	95.647	94.132	94.074	94.637	96.272	97.882	101.79	98.841	96.857	97.219	97.016	100.58	98.452	95.617	96.022	98.523	98.302	98.915	103.5	98.323	99.577	102.09	97.175	98.014	98.89	94.853	95.726	97.833	91.375	98.531	98.264	99.925	96.642	96.696	95.412	97.5	97.877	101.91	98.241	99.651	95.262	103.11	97.64	92.95	100.59
105.16	105.54	106.66	107.05	107.4	103.3	105.26	103.01	104.31	108.21	108.05	104.89	104.99	109.61	102.78	112.02	105.45	105.79	108.31	106.76	104.39	104.98	106.19	105.64	107.32	108.62	103.05	106.36	101.46	104.88	111.98	107.74	105.11	106.73	106.91	107.07	104.55	107.6	104.97	105.59	102.29	99.852	108.53	107.6	101.8	103.71	104.39	103.61	110.36	106.02
106.11	111.76	108.02	108.14	110.99	108.35	107.22	106.55	109.26	107.22	106.8	102.76	107.42	108.27	109.25	110.52	111.99	107.1	108.83	103.63	105.03	108.52	105.69	106.78	108.77	108.5	109.48	106.17	109.66	108.77	105.56	108.08	111.53	107.69	106.1	108.05	110.9	109.93	109.68	109.53	107.18	111.07	110.1	110.68	105.71	107.86	109.11	108.86	103.83	110.9
96.123	96.026	98.009	98.183	99.024	98.575	99.094	96.789	95.114	101.67	96.42	96.747	98.707	97.792	97.661	94.913	94.216	101.26	98.24	94.082	97.388	96.414	100.28	98.109	97.616	99.518	101.61	98.387	99.273	101.09	97.911	102.48	100.68	98.853	98.586	93.752	96.994	100.79	99.384	96.539	97.533	97.07	96.084	102.83	96.826	96.652	98.947	96.626	100.73	98.169
107.37	104.84	105.96	105.36	105.17	108.21	106.72	108.9	105.84	104	104.85	106.17	108.21	106.51	105.78	104.54	109.95	109.23	111.76	103.5	103.91	107.57	101.06	108.06	104.4	108.58	106.48	108.36	109.5	104.24	102.29	104.95	106.85	104.66	104.14	101.2	110.9	106.95	108.22	109.51	107.94	106.4	106.78	101.2	111.18	105.95	107.31	109.58	106.68	106.08
108.74	107.77	107.31	110.39	104.69	106.58	103.99	108.75	107.34	104.14	104.59	105.53	112.07	104.28	110.9	108.25	107.31	103.39	106.2	103.29	104.87	108.97	104.15	102.74	107.46	107.04	110.22	108.93	101.15	108.75	107.73	104.09	107.74	105.98	112.48	107.9	106.98	110.15	104.5	103.76	105.9	103.71	102.44	106.3	109.61	106.46	104.64	110.78	108.32	105.2
105.27	106.12	105.45	108.88	108.99	105.18	107.21	104.65	109.29	107.32	107.1	106.61	104.65	108.75	107.88	105.99	108.25	110.03	104.15	107.2	107.03	106	110.55	107.36	104.84	110.8	103.49	105.28	106.45	104.73	105.91	105.63	107.06	108.24	107.49	106.08	104.65	108.58	106.49	104.68	107.33	102.9	106.65	105.53	106.1	110.89	105.08	106.68	107.92	105.96
95.834	96.63	93.423	98.81	95.784	103.28	100.14	100.48	94.144	99.486	100.39	96.041	100.3	92.68	101.41	99.509	93.327	98.307	98.322	97.606	99.175	92.787	94.835	97.374	94.378	96.316	98.051	97.072	97.864	95.712	99.494	99.51	101.21	93.827	94.73	96.458	97.16	98.302	99.696	97.856	100.11	93.966	96.902	95.386	99.123	94.944	104.85	101	100.46	98.925
106.22	107.69	108.81	105.23	104.06	104.92	106.37	110.31	106.36	108.51	105.64	103.82	106	103.67	107.86	110.66	105.28	106.14	110.26	105.11	107.5	103.79	110.16	110.39	108.28	110.07	108	106.29	99.608	108.59	106.28	105.38	105.32	104.94	104.39	104.62	104.64	105.95	108.05	109.47	103.47	105.94	103.68	109.36	105.75	104.8	110.34	107.43	104.3	103.58
103.33	106.41	107.95	103.58	107.73	109.51	108.63	105.77	105.9	108.19	109.57	106.44	108.11	106.76	106.25	102.27	106.36	106.01	106.9	105.49	106.39	106.34	106.88	108.51	105.56	107.38	103	104.56	103.05	100.93	104.89	108.82	100.04	105.25	102.24	104.58	109.78	110.35	107.37	108.97	102.66	111.44	102.47	107.88	107.68	108.03	106.79	105.15	110	102.41
102.93	103.63	107.56	105.16	107.3	106.48	107.4	106.95	103.63	105.4	103.07	107.26	107.75	104.85	102.81	103.71	104.17	112.11	101.24	108.41	105.99	106.59	103.18	107.61	102.26	109.6	111.58	107.88	105.34	109.08	107.31	103.34	108.36	106.02	106.55	109.27	107.58	105.03	106.18	107.06	109.05	106.79	108.56	105.81	110.33	112.03	104.03	108.22	106.25	102.01
95.406	98.385	95.365	99.235	92.365	96.735	96.228	96.924	94.567	96.03	95.654	98.003	98.44	97.067	99.006	97.228	99.306	99.898	96.363	95.748	97.847	97.795	99.484	101.03	94.285	99.861	101.29	92.08	97.53	96.449	98.491	99.556	100.64	100.16	96.582	93.382	97.639	99.826	98.612	97.746	102.4	98.389	95.576	99.897	91.139	97.88	98.173	97.816	95.354	97.917
105.18	107.7	105.13	106.23	102.86	104.88	103.86	109.66	108.57	101.09	109.18	107.49	103.99	106.5	107.36	104.51	105.81	101.54	108.35	102.65	107.84	102.57	105.26	105.5	105.29	105.63	107.33	103.27	112.38	105.33	102.32	107.71	105.65	107.54	102.92	105.7	104.6	103.77	106.45	108.34	104.65	107.55	103.49	102.63	105.54	109.67	102.51	103.55	107.84	106.36
107.23	109.47	106.85	105	100.32	107.1	105.25	107.79	108.21	108.98	104.93	106.47	101.13	100.44	105.01	109.86	102.86	105.95	102.4	105.13	105.39	105.5	101.51	107.4	106.26	104.45	106.54	105.82	108.32	104	107.95	105.3	104.1	107.39	105.5	102.1	106.03	102.33	108.84	108.56	105.76	104.37	105.96	106.64	107.45	107.17	104.65	107.5	106.76	107.57
108.53	106.66	105.3	105.93	106.58	103.58	106.3	106.36	102.23	103	103.87	109.4	103.41	105.18	108.14	100.85	107.49	106.36	105.01	101.75	104.05	102.89	107.56	106.32	100.58	109.25	103.53	103.93	103.34	105.97	107.56	111.45	106.3	105.68	104.15	108.02	109.49	108.05	103.15	104	107.62	105.18	104.4	102.21	108.33	107.55	107.4	111.16	105.95	105.04
108.76	112.74	106.43	107.23	102.84	103.58	104.02	111.34	109.22	106.66	106.48	107.61	108.41	102.71	105.43	101.59	104.6	109.96	107.64	108.4	106.47	112.46	113.24	106.19	109.03	104.49	108.37	109.75	111.15	107.37	109.98	106.2	105.95	108.22	109.89	107.19	111.22	104.39	109.12	104.63	108.62	110.36	110.92	112.47	103.77	105.17	105.32	108.06	102.23	106.16
109.12	110.34	112.79	107.88	114.22	108.78	106.67	109.02	104.4	111.52	107.48	107.74	107.76	109.02	105.29	103.48	108	104.58	104.68	106.3	107.73	105.65	110.58	109.65	110.11	107.78	106.85	110.55	103.29	106.87	107.41	110.47	109.97	110.08	102.08	109	112.65	109.55	111.14	110.27	108.09	104.76	104.28	112.14	111.64	106.16	109.49	112.98	107.05	106
106.33	106.42	110.03	106.66	106.08	104.51	105.42	103.92	101.12	108.65	103.5	100.95	105.12	107.13	107.88	103.91	110.09	105.21	106.26	106.98	104.49	102.65	106.98	104.1	106.6	106.11	104.97	107.1	108.88	105.23	105.75	107.2	107.55	107.04	108.41	105.35	102.09	109.11	107.86	107.5	104.38	100.29	101.27	108.1	105.44	109.34	104.16	109.26	106.3	108.5
106.97	110.22	108.72	104.48	105.91	106.4	105.88	103.51	104.64	108.94	110.4	106.52	107.8	107.58	106.79	104.44	105.22	104.17	105.11	105.55	106.19	108.44	102.33	107.21	104.01	111.38	106.35	106.41	105.88	105.5	111.33	109.65	107.36	107.43	107.18	105.67	112.43	105.37	104.78	110.68	104.27	107.05	106.41	102.33	104.73	108.23	105.91	104.97	103.95	107.94
106.32	108.55	105.7	107.41	109.44	108.9	106.81	104.91	107.39	105.27	103.34	104.18	106.72	110.72	108.63	107.88	106.28	109.43	110.53	102.67	106.98	110.46	103.44	108.07	105.65	108.88	106.28	106.47	105.41	108.75	107.5	107.68	107.41	109.67	107.78	111.13	107.52	108.49	105.67	106.23	106.83	107.61	108.31	108.6	105.58	105.05	111.67	109.51	104.89	108.3
108.92	108.62	107.18	105.45	107.66	106.8	109.89	105.42	106.51	105.04	106.13	106.69	105.02	104.81	107.59	103.64	107.58	101.16	105.64	104.31	106.09	107.35	105.72	104.74	107.24	106.07	105.23	103.53	104.28	103.29	103.14	106.53	100.31	108.18	106.14	107.16	105.53	102.69	104.47	105.02	103.28	107.98	108.24	106.24	102.29	103.3	104.72	109.65	106.71	105.89
105.28	103.14	105.2	108.96	105.93	105.85	103.92	107.08	102.74	108.99	103.2	109.4	108.07	108.95	107.91	110.47	105.36	107.2	109.88	109.36	106.51	104.56	111.84	111.04	111.65	107.93	107.98	109.32	108.45	103.7	111.16	108.14	104.85	110.46	104.66	111.61	106.67	106.17	108.24	105.68	103.11	109.96	109.74	106.58	108.78	113.28	108.64	107.92	107.13	107.61
107.61	105.11	104.91	103.73	105.23	101.19	103.06	102.99	104.26	107.27	102.13	102.33	104.52	106.33	106.58	104.03	109.51	102.53	106.49	106.33	103.23	105.79	106.91	106.72	105.1	104.51	106.35	104.46	106.97	107.04	104.44	105.59	104.31	107.01	105.59	103.71	106.46	104.86	107.67	105.26	104.16	105.33	107.55	106.29	103.12	109.85	107.3	105.92	105.93	105
107.9	104.65	111.98	107.13	106.04	103.19	107.8	103.7	105.82	107.09	105.82	101.13	106.89	104.85	106.43	105.48	108.29	104.2	104.88	109.85	102.67	104.98	103.59	104.68	107.28	102.28	105.59	102.45	105.06	106.93	103.71	104.2	106.33	102.7	108.1	103.55	105.89	104.63	100.95	109.6	102.91	107.69	107.88	107.61	107.3	105.75	111.44	106.33	105.64	106.96
107.84	111.4	108.52	105.89	109.78	104.61	105.23	107.79	110.34	111.4	110.31	108.14	104.79	111.56	105.4	107.64	107.49	111.78	108.78	106.49	106.45	113.41	107.15	108.96	108.56	107.45	110.4	112.12	108.01	107.11	108.41	110.68	104.78	110.98	108.33	107.8	110.64	105.75	104.08	104.97	112.97	112.42	104.69	110.94	104.13	105.72	105.47	108.11	106.21	105.25
105.66	105.93	107.2	107.06	112.54	102.07	106.9	105.01	111.15	107.07	108.81	113.96	112.97	108.86	103.4	106.43	109.22	106.4	106.33	106.49	111	107	111.81	103.53	111	105.52	109.24	108.83	107.64	104.72	108.27	105.78	103.21	108.25	109.53	108.48	103.42	109.28	110.62	109.03	106.55	103.75	106.28	107.82	104.34	110.88	107.54	112.47	106.9	107.68
103.64	100.29	100.8	101.32	99.234	101.58	98.296	101.45	102.33	103.08	105.06	98.659	96.483	95.692	98.387	100.1	100.73	101.82	104.33	100.42	100.99	98.969	102.54	99.079	102.61	100.89	100.41	98.803	97.718	100.6	99.626	102.32	95.607	103.13	100.06	104.95	101.68	99.196	101.54	102.11	99.073	97.952	103.74	102.52	99.388	102.74	102	98.665	102.25	100.09
103.57	103.9	99.472	103.59	100.85	102.31	100.22	99.123	103.3	102.9	97.291	104.02	99.185	102.38	102.29	106.86	97.52	97.963	98.611	100.9	100.4	99.399	102.18	101.17	100.35	99.794	102.62	100.03	100.98	99.698	104.21	99.704	101.68	101.34	100.48	101.88	105.3	99.38	99.609	97.72	101.26	96.521	103.32	101.08	99.221	103.77	99.354	97.993	99.49	100.95
100.43	99.555	97.811	94.602	102.83	100.78	101.01	96.079	102.92	94.54	97.333	101.07	98.833	97.187	99.272	97.035	97.731	93.689	98.763	98.75	97.534	96.295	98.651	95.454	98.843	96.061	104.41	96.379	101.25	97.328	97.886	99.411	98.546	94.633	100.57	97.574	96.822	96.524	97.616	97.325	97.347	102.58	98.802	101.23	99.605	96.048	102.79	102.2	100.47	97.027
106.32	100.39	107.62	105.16	107.22	107.84	107.41	103.5	105.06	109.39	105.07	103.92	110.2	105.5	105.25	108.08	107.84	108.23	108.32	107.67	108.83	107.9	104.38	106.2	103.99	103.85	107.42	103.74	106.27	104.95	107.08	108.6	108.4	105.42	110.83	109.81	105.09	105.79	107.62	103.07	105.89	107.23	105.91	106.77	103.04	105.32	108.34	110.98	110.92	111.28
109.36	105.37	106.23	109.31	109.95	104.35	109.81	104.82	110.12	103.94	107.4	105.74	109.8	111.91	109.41	110.35	113.35	110.79	108.92	109.95	110.52	112.52	106.56	106.87	108.12	109.12	109.95	106.53	106.76	111.46	108.41	104.47	109	107.78	108.42	104.79	111.46	111.53	109.01	109	109.42	108.78	107.12	110.51	106.72	112.77	103.03	110.15	104.56	105.05
107.36	108.1	104.5	108.25	108.4	103.93	105.38	108.71	105.98	108.45	100.14	106.29	106.87	103.59	108.04	103.97	108.12	107.26	107.68	105.51	105.52	104.24	103.31	108.69	105.5	107.92	109.28	105.87	101.23	107.92	104.42	101.88	100.15	103.43	103.57	103.32	103.47	105.23	105.82	107.97	104.35	105.18	101.52	109.73	101.29	102.61	109.53	110.1	104.07	105.24
103.56	104.9	107.73	108.98	104.43	108.72	108.74	110.46	101.5	106.3	107.51	106.75	106.56	102.99	103.11	105.15	105.45	103.07	100.69	105.03	112.94	108.64	107.05	107.85	103.36	102.43	102.56	105.76	108.22	105.96	110.4	108.08	108.07	105.12	110.69	101.09	105.64	105.33	106.93	108.15	103.07	107.86	106.87	106	104.3	107.44	108.18	103.63	103.91	101.53
105.71	105.24	105.64	110.35	104.89	108.9	106.07	111.02	108.11	105.21	108.32	105.45	108.61	106.59	106.97	109.97	104.79	107.42	108.14	106.19	102.76	104.17	105.46	110.62	109.07	109.89	101.58	111.94	107.13	104.93	107.81	107.78	109.15	104.18	105.97	104.56	108.06	103.63	108.61	107.6	102.3	102.01	102.39	109.1	106.25	108.04	106.83	107.21	105.79	107.8
97.799	102.39	100.14	102.25	101.65	105.55	99.376	99.236	102.21	99.768	104.1	98.748	99.344	104.95	104.92	102.25	101.48	98.88	103.37	99.022	101.86	104.81	97.159	100.72	98.744	101.39	98.958	102.31	105.21	99.476	105.65	99.152	100.66	101.21	101.05	101.75	103.6	100.74	99.361	98.198	103.97	99.379	98.652	103.13	99.935	98.35	97.946	100.25	104.9	97.536
104.78	103.63	101.94	108.05	110.57	101.05	106.24	106.14	105.31	105.21	105.29	106.54	107.64	106.36	105.66	109.62	106.16	104.91	107.7	107.06	108.19	110.53	107.75	108.92	105.3	107.54	104.81	108.36	107.01	107.3	110.67	106.99	106.94	105.87	109.95	107.55	108.16	108.72	108.76	110.52	101.74	106.36	113.52	105.39	102.52	109.85	106.44	105.62	104.89	107.02
104.6	108.55	105.85	103.51	105.65	106.08	102.04	105.76	107.78	102.67	108.58	109.12	104.86	107.06	107.81	107.77	102.42	102.97	110.93	109.19	107.91	104.19	107.59	109.33	109.71	104.19	104.06	105.2	103.76	107.91	105.77	104.7	106.94	103.93	108.31	108.19	109.29	109.77	104.57	101.89	105.72	105.43	104.1	102.65	111.67	107.02	103.42	106.57	102.21	106.37
95.582	103.59	98.812	97.686	95.24	93.387	97.471	95.971	103.67	98.286	100.18	99.684	98.425	98.012	101.89	99.409	99.295	97.573	100.11	99.434	98.153	102.57	97.932	97.169	102.11	95.796	101.67	100.45	95.8	103.63	97.919	100.17	97.346	97.582	98.662	100.9	98.068	103.15	103.23	104.08	99.406	102.3	95.603	98.922	100.79	99.774	97.561	99.44	99.762	95.56
108.36	108.31	108.22	106.68	106.87	102.56	109.18	104.44	104.04	105.45	109.88	107.35	108.01	108.18	107.98	100.04	106.59	104.16	105.41	107.03	107.5	105.62	104.26	103.17	105.48	110.06	105.95	105.89	107.07	107.21	109.54	106.37	107.32	112.14	106.85	106.75	108.76	102.65	103.54	105.28	106.96	107.37	105.34	108.37	107.02	104.39	105.28	104.04	110.53	103.4
106.86	107.97	102.76	104.78	107.12	109.44	111.11	104.82	110.1	106.98	104.54	105.55	105.42	102.07	107.57	102.36	108.47	104.98	106.15	106.2	104.86	105.43	101.34	107.89	107.38	101.03	106.23	103.52	107.02	103.84	105.82	105.45	102.92	106.86	102.62	110.21	104.66	108.32	104.37	104.26	108.82	105.24	102.59	107.06	102.23	106.44	104.51	105.63	105.45	106.16
108.42	107.82	104.73	106.12	111.07	107.4	111.32	108.26	102.9	109.38	112.26	108.99	108.22	110.75	103.33	108.73	108.64	104.7	108.17	105.64	111.35	106.23	108.1	106.56	108.89	107.74	107.02	107.14	107.28	108.31	110.33	104.66	110.22	108.4	107.65	106.29	108.17	106.55	108.62	107.55	108.24	110.91	105.72	105.9	104.69	107.84	113.28	106.31	110.48	108.87
105.66	105.1	104.51	102.62	109.08	105.21	102.81	104.29	109.89	111.09	106.17	108.29	110.13	105.87	102.98	103.99	105.12	106.53	106.52	107.33	107.31	104.91	106.2	104.13	104.28	107.72	104.95	112.19	106.71	109.66	104.25	101.76	107.9	103.69	105.99	105.49	104.56	108.53	103.85	106.46	105.34	103.18	103.48	101.07	102.8	105.44	109.31	104.18	105.73	104.17
108.93	105.58	109.98	106.73	106.08	109.89	109.31	110.2	109.77	104.47	108.81	106.16	103.97	110.49	105.99	106.93	107.42	105.21	103.44	109.24	105.92	105.94	105.32	109.09	108.95	108.72	109.29	106.46	104.68	108.19	110.78	105.8	108.71	103.42	107.86	107.62	109.16	108.45	107.56	111.07	108.47	111.74	111.13	105.18	108.67	113.3	108.41	107.38	108.03	109.77
99.605	95.004	97.061	100.29	93.398	99.936	97.672	96.201	99.648	95.233	97.882	101.64	98.127	99.978	100.36	100.78	99.333	97.031	103.1	98.85	97.199	99.166	96.954	95.879	101.69	97.122	102.51	99.148	95.052	96.81	99.166	94.083	92.689	95.704	97.694	99.7	95.56	103.77	98.901	98.453	95.084	97.968	98.543	93.93	95.653	98.061	102.17	98.91	97.555	98.827
101.2	110.71	107.9	106.15	103.48	106.6	108.59	107.78	106.14	105.62	106.33	101.32	102.46	107.28	105.75	109.12	107.8	106.48	107.32	107.89	109.24	105.05	103.82	103.18	106.29	104.69	105.05	104.33	105.8	106.73	106.05	104.48	103	104.77	107.2	102.37	103.37	104.98	107.67	103.08	104.78	104.24	106.25	104.22	106.99	109.43	107.98	107.54	101.06	105.9
106.59	109.84	107.76	112.11	109.44	109.18	105.07	104.29	109.38	107.55	110.5	106.25	107.35	105.71	108.97	102.93	108.15	107.98	107.97	107.53	103.74	108.19	105.53	110.25	107.25	110.63	111.34	107.76	109.34	105.41	111.17	108.78	108.5	110.78	106.65	108.73	103.35	108.06	108.43	107.85	105.31	112.15	108.05	110.48	110.97	108.67	109.08	107.92	107.91	110.7
109.14	104.55	108.44	106.51	105.47	104.59	103.39	102.35	104.21	104.44	102.78	110.33	104.56	105.16	101.9	109.14	106.05	108.02	103.88	106.08	103.8	108.51	103.06	106.46	105.73	103.49	108.11	104.56	107.38	106.75	106.65	101.15	109.01	108.85	106.37	106.07	108.43	102.76	104.16	111.13	107.12	105.83	101.24	106.26	107.09	107.04	106.19	101.53	106.89	107.84
101.53	106.84	107.92	108.53	100.44	102.25	106.08	107.09	105.71	104.73	108.24	104.5	106.8	109.83	108.08	106.38	107.49	102.12	102.56	105.09	101.89	107.41	107.45	103.03	106.62	104.6	109.24	103.73	109.51	104.99	106.83	106.51	101.49	104.4	103.7	108.73	105.7	103.01	107.69	110.32	104.93	106.55	108.74	105.23	105.63	110.81	104.09	105.13	107.43	104.14
113.04	106.04	105.62	110.31	108.07	107.74	107.21	106.92	111.82	107.27	108.74	107.22	106.32	105.96	111.13	109.34	106.28	108.52	107.91	108.1	108.72	110.57	109.95	110.95	111.98	106.65	106.15	110.84	104.95	111.61	109.57	107.02	107.83	109.45	108.45	109.98	107.66	108.82	106.59	108.55	111.06	107.77	108.05	106	107.48	112.06	111.71	110.71	105.13	109.68
108.83	107.34	106.83	108.28	108.75	107.5	109.68	108.4	102.04	110.29	107.89	109.58	103.42	106.82	108.17	111.08	109.8	104.84	110.82	109.17	105.32	107.51	107.47	107.95	111.47	107.31	107.63	105.76	108.24	108.61	109.93	108.15	109.27	104.39	107.96	106.87	112.64	111.15	108.02	107.06	111.85	113.5	111.69	110.45	111.43	109.46	110.78	108.75	104.87	106.06
110.12	104.32	105.25	106.77	103.17	104.41	106.1	105.08	108.48	105.85	104.96	103.77	103.07	103.22	106.18	106.94	107.79	104.3	111.7	109.61	107.47	106.59	102.7	104.09	110.13	107.71	102.02	104.45	102.89	100.75	105.78	107.15	103.62	104.69	106.04	104.06	104.47	106.99	105.3	106.13	104.74	103.24	107.6	102.69	102.85	106.89	103.35	105.03	102.46	108.51
106.91	103.19	108.4	109.9	105.5	106.1	106.56	106.6	105.15	108.58	105.39	103.72	106.56	106.83	104.82	106.44	105.17	108.77	105.35	106.85	108.6	109.08	107.31	104.34	107.07	106.29	106.47	106.99	102.65	106.82	104.43	108.83	108.71	106.21	107.97	106.07	110.62	110.22	108.18	105.97	105.18	106.53	102.77	105.21	106.1	104.97	104.33	107.55	104.29	109.41
107.78	107.16	105.15	108.98	107.53	103.88	110.24	111.53	108.4	108.33	105.27	108.82	107.92	108.06	111.07	105.11	110.41	110.11	107.14	107.83	108.78	108.33	107.05	106.41	108.97	107.26	106.83	110.6	107.19	106.62	109.26	112.48	105.71	107.38	108.28	107.8	107.55	109.58	108.29	107.03	108.97	108.08	110.35	104.83	108	110.43	110.45	113.36	105.12	106.88
107.63	110.9	104.92	106.01	104.98	100.54	102.7	105.5	104.34	106.56	107.38	105.03	105.71	106.15	100.5	103.72	104.26	105.48	104.01	104.17	109.18	104.14	108.73	104.82	103.53	102.02	103.98	108.24	108.24	102.41	99.802	105.51	106.49	103.29	106.39	105.15	106.97	106.24	109.12	103.1	106.52	104.78	105.88	110.94	105.5	100.69	102.82	105.39	102.63	106.96
100.77	104.47	103.17	101.64	106.78	105.78	107.78	107.08	108.79	104.35	103.64	101.31	106.81	106.73	105.12	103.37	107.59	107.95	103.01	101.99	104.45	106.51	105.67	101.78	104.23	105.47	104.39	107.19	102.64	108.69	107.97	102.2	109.03	102.46	104.69	100.23	107.12	105.38	105.81	109.08	105.54	102.42	107.83	108.55	104.09	104.59	109.11	100.83	105.05	106.97
102.62	103.41	106.19	110.08	105.6	105.2	103.27	107.07	107.11	109.05	103.75	107.76	105.76	104.91	105.7	103.77	107.7	102.2	105.89	103.53	105.35	108.01	108.22	103.15	104.05	100.95	103.1	106.24	104.28	107.87	105.9	104.44	107.55	110.03	107.03	103.48	107.4	107.57	106.73	103.64	110.47	101.69	104.86	102	104.7	100.92	104.04	107.5	105.16	106.47
100.48	99.636	97.891	99.991	99.595	99.272	101.59	99.115	100.34	101.66	103.88	100.17	100.96	104.62	104.46	96.361	101.92	102.62	97.983	98.997	98.159	102.87	101.29	99.611	102.52	99.808	106.09	97.525	97.77	98.1	98.243	99.319	98.448	98.459	99.499	97.755	104.11	100.11	101.93	98.954	100.32	98.965	95.291	95.872	98.7	99.541	105.27	96.562	100.68	100.16
115.49	112.28	108.69	107.59	109.76	113.11	108.84	110.93	117.27	109.8	109.43	109.58	105.78	109.22	107.95	107.04	107.61	111.2	110.07	109.66	112.47	110.85	112.18	105.57	113.12	107.33	109.98	106.18	111.96	107.73	109.39	110.43	112.7	111.66	112.68	107.07	111.26	106.82	109.32	109.29	110.77	110.36	109.04	115.21	114.1	110.28	114.26	109.7	105.14	113.91
99.877	103.14	97.311	99.522	100.15	95.672	102.27	98.025	100.86	102.87	96.285	98.63	96.899	98.899	95.015	95.356	103.55	95.117	100.3	99.681	96.234	98.71	95.673	95.527	94.708	95.615	96.852	96.348	99.668	103.39	99.49	98.55	99.04	101.5	97.514	96.081	97.522	99.809	100.4	96.905	96.649	100.3	96.091	100.01	100.49	94.341	96.957	100.09	97.665	98.74
107.16	106.52	104.75	105.32	107	105.15	106.35	108.81	106.03	110.63	104.44	105.9	108.9	111.79	106.59	103.99	107.49	106.22	107.44	108.02	105.78	102.76	106.83	106.85	105.75	100.46	109.39	108.67	109.68	107.3	107.32	106.25	107.71	105.05	107.6	103.11	106.91	104.46	103	106.07	106.53	106.54	105.38	106.82	106.09	108.56	109.96	105.46	109.18	108.57
103.78	108.54	105	107.41	107.05	104.66	106.81	105.34	107.47	104.32	105.87	112.35	101.7	104.51	102.63	109.67	104.83	105.81	100.89	108.44	110.35	112.65	105.46	106.16	108.84	101.67	105.08	104.42	109.47	104.26	104.93	106.02	105.47	106.38	108.06	103.82	106.79	102.8	103.68	101.84	108.17	104.61	106.09	105.85	103.58	106.41	105.66	106.72	106.12	107.7
109.86	107.53	109.55	109.34	108.73	110.65	108.21	110.59	110.16	110.39	107.63	108.76	108.14	110.08	107.43	107.85	104.31	111.09	110.04	103.91	109.41	105.14	106.59	108.51	105.05	105.17	111.23	106.98	106.86	109.12	108.55	112.92	109.71	110.06	109.21	104.56	112.51	112.28	111.86	109.84	107.35	104.98	108.75	105.34	107.05	111.5	106.38	106.07	108.35	112.12
105.58	106.14	106.34	105.72	107.37	110.26	104.6	106.35	106.41	101.68	108.34	107.9	107.33	112.31	107.62	106.35	109.08	109.03	108.96	103.95	111.2	104.94	107.87	107.04	110.15	109.08	107.22	112.52	107.08	108.48	108.43	106.25	111.92	108.93	110.25	104.72	108.93	104.64	108.86	108.34	109.55	111.7	106.21	106.17	110.16	105.41	107.57	104.4	106.62	107.26
92.18	96.915	102.45	95.766	98.724	96.124	97.023	96.86	96.844	100.09	100.59	99.868	97.318	101.94	97.168	98.163	97.896	95.802	97.61	100.66	93.133	96.023	94.658	98.312	103.44	95.742	102.66	98.359	100.93	98.237	102.62	99.36	99.237	98.112	98.236	98.224	94.632	98.899	99.996	102.22	100.21	100.72	99.226	98.964	98.778	97.274	100.2	99.718	97.142	97.026
105.72	105.36	108.38	108.07	107.64	106.02	108.16	103.05	107.77	109.63	105.36	104.25	104.57	108.14	104.02	102.85	106.05	108.57	107.45	107.8	109.08	108.73	109.39	104.08	103.85	102.54	105.73	110.67	101.64	106.03	102.02	102.9	105.1	102.87	102.11	99.664	105.25	104.13	105.65	102.53	100.12	107.96	109.22	109.11	108.1	106.29	102.44	105.56	104.43	104.16
109.74	107.13	108.26	108.01	104.44	110.33	106.48	103.71	104.15	106.99	108.86	114.19	107.67	105.82	108.03	105.28	107.73	110.28	111.28	109.15	110.12	107.62	107.33	107.34	106.76	110.03	106.71	107.59	107	108.74	112.26	108.71	108.58	108.03	107.47	106.09	108.8	106.17	108.68	106.34	108.75	111.58	106.13	112.77	113.88	112.29	107.42	107.5	112.84	107.07
106.11	106.18	104.47	109.31	107.21	102.75	106.67	110.65	108.33	104.62	105.21	110.68	103.08	108.97	106.86	110.7	106.8	106.99	106.6	104.96	105.15	108.41	107.34	110.16	108.62	107.1	107.95	99.452	106.49	106.76	106.65	102.46	104.56	104.94	106.76	105.45	107.43	101.86	109.66	109.01	105.54	108.29	105.58	105.92	108.74	106.57	108	106.69	106.67	106.37
96.996	100.98	101.92	99.798	95.288	100.98	98.857	102.03	98.558	100.14	99.327	105.06	100.61	103.12	103.19	100.03	100.77	102.38	100.05	103.86	96.535	100.29	97.721	103.09	99.899	105.21	104.74	100.3	102.93	101.56	98.411	102.49	101.65	98.939	100.1	97.008	102.01	103.5	100.69	97.404	106.3	103.92	100.19	99.134	101.09	101.84	98.505	103.03	103.21	101.64
104.88	105.43	102.13	107.05	106.88	104.31	102.12	107.58	107.79	104.67	106.45	105.74	106.95	105.72	106.96	106.74	102.06	105.44	108.42	103.08	105.91	103.17	109.86	108	107.82	108.27	107.64	106.57	102.75	105.06	106.63	105.05	105.79	107.34	108.34	103.71	103.11	104.93	104.98	107.92	107.38	105.29	104.22	103.7	105.66	102.54	101.53	104.36	108.75	106.73
102.5	100.1	97.603	94.378	96.13	101.89	97.875	102.03	99.7	100.04	101.8	100.24	95.387	97.009	99.205	104	99.858	100.44	98.108	98.612	100.65	94.462	101.69	99.595	95.762	94.208	96.11	96.139	94.657	103.6	96.729	99.209	97.264	97.199	101.03	98.509	99.678	100.29	97.288	99.687	101.5	98.058	101.82	99.151	101.31	100.11	97.754	96.331	99.769	99.963
105.35	108.34	109.75	106.37	104.4	113.27	105.54	108.03	103.39	109.21	108.93	109.48	105.02	107.29	106.96	106.98	104.51	106.15	107.53	108.28	107.48	106.66	107.36	105.84	107.09	108.11	108.12	108.21	108.94	104.23	106.48	104.89	103.57	107.95	113.68	106.78	105.12	110.58	106.26	105.3	106.31	105.41	102.79	107.68	105.8	108.39	106.81	106.12	110.9	109.2
110.16	108.32	110.55	110.5	110.84	106.46	109.53	105.14	107.1	107.77	107.92	107.61	111.24	104.76	106.36	109.97	110.4	109.94	108.53	110.33	108.85	108.08	106.13	109.15	110.68	107.22	105.44	111.73	110.01	109.72	102.35	106.76	107.88	106.7	105.15	112.41	111.43	107.9	104.71	106.85	105.43	110.27	110.69	107.22	103.58	109.43	107.08	107.92	111.97	107.65
110.49	108.14	109.85	105.31	103.97	109.69	111.52	115.26	109.25	108.54	108.64	105.04	108.13	106.04	109.38	108.99	108.86	112.3	107.27	104.82	107.82	104.19	102.27	108.96	109.94	107.2	112.02	111.8	106.6	103.19	108.76	105.47	109.86	110.44	108.42	111.46	107.78	109.07	112.34	112.13	110.9	107.07	103.05	107.92	111.87	109.93	108.99	108.56	100.98	108.96
107.42	104.77	111.71	105.96	108.23	104.39	102.62	109.35	107.56	108.51	107.67	101.63	102.7	108.31	108.2	104.31	102.51	103.16	106.38	107.46	108.71	104.76	104.69	106.58	105.58	108.4	101.22	107.35	101.91	101.31	106.51	103.5	111.7	109.33	102.02	104.27	106.74	102.27	104.5	108.15	102.57	111	105.73	106.67	105.55	104.3	105.77	101.51	102.26	102.64
107.09	102.9	101.86	106.49	104.57	107.45	109.56	107.02	103.08	104.37	105.69	109.19	107.98	102.52	107.43	101.62	104.33	104.18	103.8	107.67	105.46	106.71	107.64	104.19	107.21	101.67	103.86	101.46	104.21	107.54	107.97	105.06	109.17	105.59	100.85	106.32	106.04	106.94	104.1	106.37	100.07	109.95	109.06	101.55	106.11	102.29	102.6	107.03	105.76	100.36
106.18	102.56	107.48	111.05	107.78	105.95	102.49	101.36	109.66	103.39	105.6	103.63	111.95	107.9	108.83	106.01	102.45	112.68	109.39	106.24	105.21	106.12	108.12	104.83	103.53	107.64	108.77	107.9	107	105.24	102.32	109.29	109.41	109.96	107.63	104.84	104.99	109.83	110.49	104.23	103.93	107.95	105.79	104.13	103.39	104.45	113.21	107.27	105	105.27
108.49	103.01	109.04	109.41	108.16	106.3	111.12	110.24	105.53	108.49	107.26	110	108.19	110.53	109.47	109.83	104.13	108.7	108.69	107.47	109.58	107.62	106.79	106.37	110.11	109.03	104.28	112.12	106.47	106.53	102.4	107.86	106.93	111.27	106.53	112.68	110.2	103.56	111.64	107.15	111.5	108.62	109.99	107.62	107.81	106.79	108.37	110.75	105.07	109.78
107.28	108.7	108.64	108.08	107.61	107.04	111.63	105.76	104.55	106.24	110.21	106.25	109.86	109.29	110.08	105.79	109.73	106.97	107.42	105.07	107.27	111.61	106.36	107.49	109.3	106.54	108.88	106.66	106.05	105.67	108.65	109.07	103.72	106.13	107.63	111.17	108.27	106.33	109.27	109.21	107.2	107.5	105.98	107.56	107.14	104.92	110.5	105.2	105.92	104.59
109.7	104.62	107.17	109.29	104.56	108.34	106.03	108.35	104.02	105.67	105.52	108.64	105.12	107.87	109.74	108.49	113.66	111.9	108.67	109.72	110.76	106.69	106.92	106.67	107.08	107.51	105.84	109.58	103.68	110.92	104.49	108.88	111.38	102.96	109.97	106.51	109.94	105.22	105.48	104.01	102.49	110.55	108.45	106.57	108.43	107.88	107.83	104.74	109.98	106.85
104.22	107.92	103.02	103.6	106.31	105.74	104.89	106.23	108.48	108.97	105.38	106.41	106.88	107.61	103.98	107.76	108.88	105.6	108.45	109.4	104.9	108.52	108.48	106.3	103.5	103.57	110.89	108.22	105.19	103.55	107.99	99.987	107.06	104.97	106.72	106.77	109.19	104.33	105.18	107.09	108.7	107.47	108.66	103.8	108.63	105.28	106.01	108.44	108.1	105.16
110.09	107.12	105.85	104.13	107.47	110.87	98.413	105.26	104.21	110.26	106.49	109.53	103.89	108.02	109.73	102.92	98.09	106.42	104.95	104.79	100.33	105.55	106.61	104.7	106.06	112.23	106.06	106.38	108.6	105.58	100.1	106.84	105.75	104.79	107.82	105.78	111.76	108.33	104.96	105.29	104.77	103.4	108.64	105.94	104.06	106.3	106.14	104.83	104.68	103.64
103.18	105.48	102.94	106.15	106.57	105.96	103.24	104	106.18	102.83	104.45	107.01	109.19	107.45	105.23	103.66	108.08	104.84	111.67	104.4	105.08	110.37	104.93	105.14	100.67	107.45	105.83	106.02	102.3	107.93	104.35	109.02	109.48	106.05	104.17	102.35	106.42	107.61	105.72	103.37	100.31	108.52	103.68	105.27	106.86	107.96	103.89	106.72	105.24	106.23
106.94	105.56	101.69	105.28	106.37	107.55	104.77	105.89	109.46	106.31	105.87	107.21	103.07	98.388	107.87	108.38	104.55	110.27	104.67	103	107.26	105.23	106.73	104.28	106.95	105.45	105.93	108.77	104.02	107.52	105.16	106.21	103.57	110.68	108.11	108.03	107.05	104.21	101.42	110.89	105.36	107.73	109.35	109.48	106.74	105.16	104.38	105.15	106.62	105.98
108.9	104.11	109.71	103.08	103.73	106.54	100.39	104.38	106.94	103.75	102.98	101.14	106.38	101.91	100.04	103.16	106.12	110.59	106.99	111.01	106.12	107.52	101.47	106.71	107.8	106.39	104.86	106.75	106.77	107.49	107.8	103.92	102.45	104.33	108.54	107.12	106.54	107.1	103.73	105.51	100.03	110.2	106.12	107.42	107	102.96	104.64	107.03	101.97	108.02
103.07	104.7	105.3	102.32	103.67	101.93	104.07	101.95	100.9	103.26	101.6	101.11	103.59	101.77	101.78	102.83	102.3	105.2	105.56	104.34	104.22	101.12	102.55	103.11	103.6	104.08	104	105.47	104.1	101.67	104.2	105.4	102.39	104.33	102.59	98.654	99.75	101.54	104.34	105.31	103.04	103.7	103.41	108.97	104.81	100.71	104.07	103.01	102.66	102.92
102.84	109.3	105.55	107.25	106.54	104.8	106.48	105.66	103.52	103.67	103.45	104.03	103.26	104.8	104.88	105.57	106.53	106.54	108.41	104.44	105.25	103.5	109.53	100.92	106.04	106.28	106.04	107.98	107.57	104.04	104.79	107.3	109.14	103.56	103.03	104.87	100.87	102.65	105.78	108.1	107.89	102.55	106.12	105.66	104	106.27	106.25	104.92	106.98	108.67
105.92	108.57	106.82	102.76	104.35	105.48	105.41	101.63	108.5	104.96	103.23	107.74	111.57	105.51	106.01	109.24	108.29	106.53	103.98	104.63	104.58	106.03	104.13	108.57	112.37	103.78	106.81	101.68	107.71	107.67	106.42	99.35	103.1	103.05	104.72	108.98	107.49	104.13	101.05	106.18	102.96	104.94	103.76	100.94	106.18	107.79	109.57	104.3	101.18	103.78
105.04	104.18	108.33	106.65	108.52	105.38	103.3	110.24	106.18	107.78	103.94	104.45	106.66	102.53	109.05	104.27	107.1	107.44	103.96	109.64	103.85	105.3	105.35	105.26	106.07	107.47	106.26	105.9	102.36	108.62	108.78	105.71	106.31	107.04	108.34	106.2	110.24	103.23	103.19	104.54	107.3	110.43	107.81	102.91	105.51	107.13	104.49	112.1	107.54	105.31
100.53	94.927	101.35	102.25	101.06	95.746	95.306	96.159	94.925	95.449	99.964	96.738	100.77	99.526	99.558	97.343	97.024	96.556	95.318	98.663	101.59	96.884	97.734	97.948	97.976	96.714	97.85	96.961	101.38	97.965	97.886	95.427	91.869	100.85	96.743	101.25	97.277	96.325	98.548	97.824	99.025	96.061	96.326	101.15	99.176	97.136	100.33	96.243	101.11	95.869
108.96	107.18	105.75	107.79	105.57	107.78	106.13	104.92	104.71	102.97	104.58	107.15	105.2	108.79	104.68	106.04	109.28	104.47	101.42	105.74	106.75	102.53	105.18	103.84	106.71	103.92	107.6	102.72	102.96	104.63	106.51	101.98	106.94	107.63	105.5	105.58	106.83	105.9	103.94	102.59	99.534	107.14	105.48	108.31	103.21	105.9	105.01	107.08	103.26	108.41
107.06	105.84	111.07	101.88	106.15	111.35	106.97	108.88	108.05	109.83	106.96	108.78	108.91	107.22	106.61	106.96	108.22	107.99	109.58	109.33	104.99	105.14	106.39	110.36	110.34	107.69	110.09	109.6	109.62	107.54	108.86	107.5	110.41	107.98	106.77	108.25	109.05	107.62	109.28	112.32	113.65	106.99	109.63	106.81	112.3	108.81	107.8	104.54	107.56	108.37
111.28	109.55	105.86	109.99	107.9	106.92	110.43	110.18	107.12	109	108.39	108.09	105.58	108.77	108.68	111.31	113.96	106.92	105.51	105.97	107.3	106.34	110.52	104.97	111.33	111.07	109.3	106.31	108.69	109.6	114.49	109.88	115.01	109.35	105.28	105.42	108.78	106.38	108.83	105.35	116.25	110.44	107.69	101.67	104.9	108.1	110.6	105.7	108.63	106.43
107.7	107.24	107.9	104.57	106.87	108.1	110.39	106.96	107.9	107.14	105.62	110.44	107.44	101.05	109.09	110.48	103.27	112.26	106.79	107.7	108.74	108.88	110.34	112.58	111.06	112.24	109.48	108.22	105.65	110.97	106.93	111.38	105.37	112.09	107.83	108.67	106.09	108.06	108.98	105.16	107.9	110.21	105.46	108.94	107.46	104.61	109.55	105.26	106.79	106.2
103.22	105.16	106.78	102.88	107.65	107.79	104.22	100.06	101.09	108.91	106.44	106.44	107.75	105.77	109.31	106.6	106.17	105.59	109.62	106.1	103.2	106.34	106.64	104.12	108.09	106.7	106.06	105.1	104.41	104.57	109.59	106.87	102.8	104.82	104.79	105.53	106.57	107.04	104.4	104.32	105.58	106.92	106.03	100.56	104.61	106.43	106.14	104.14	106.48	106.63
106.48	105.01	109.7	108.6	104.78	108.53	112.83	109.29	105.11	108.23	106.92	106.64	110.33	109.29	109.77	106.16	108.75	107.62	105.47	108.11	108.52	106.75	107.62	107.53	108.25	103.81	109.26	110.43	110.59	108.23	108.45	108.75	108.95	111.12	104.15	111.65	109.77	110.22	110.68	110.88	109.72	109.27	106.69	110.38	103.15	106.95	108.2	106.33	109.52	108.44
105.07	105.2	105.86	105.75	107.1	105.49	108.21	104.89	107.71	105.96	106.37	109.51	105.39	106.38	106.58	106.12	105.25	107.38	108.2	102.04	103.32	104.91	106.15	108.39	106.13	105.14	107.81	110.08	106.42	109.23	106.21	108.53	105.06	105.56	107.95	106.51	103.18	102.98	107.31	103.9	105.82	108.02	100.89	107.15	104.48	107.61	104.62	103.16	105.56	106.26
108.78	102.79	104.77	103.45	108.34	106.52	106.58	106.99	104.27	108.49	107.89	101.58	105.09	106.72	104.34	108.49	101.93	105.56	106.79	105.25	104.59	106.85	108.26	102.38	108.36	110.8	107.31	106.03	104.99	106.19	105.42	103.24	104.47	108.69	102.16	110.64	106.46	108.2	109.56	108.35	106.07	112.51	108.08	110.06	108.33	106.58	109.82	106.97	104.09	107.79
106.71	106.63	104.76	106.08	104.83	103.2	103.97	105.88	102.16	102.95	107.94	110.34	108.56	105.97	104.44	107.84	104.26	106.2	107.02	106.82	104.5	102.69	102.47	103.68	105.38	106.23	104.51	105	108.59	110.57	109.41	99.839	105.76	106.17	104.32	106.44	109.38	106.99	102.83	107.94	107.53	109.07	103.91	107.37	99.112	104.28	108.02	103.23	110.41	103.83
95.458	89.54	98.708	95.868	95.223	98.461	98.882	98.231	97.168	99.913	93.015	94.97	102.99	98.061	95.535	97.332	100.3	93.831	97.301	98.927	99.844	100.53	96.519	100.47	97.454	100.6	94.728	96.813	99.339	97.633	98.009	98.285	98.272	99.318	98.942	96.606	99.466	98.775	94.742	95.275	98.431	101.03	96.147	99.379	101.66	93.883	98.061	97.712	100.86	101.74
108.19	106.88	109.73	108.97	111.74	105.39	108.89	108.91	105.27	110.67	108.61	108.28	106.02	112.89	107.43	108.55	106.07	104.96	106.7	109.52	109.13	108.11	109.32	111.1	111	109.57	108.04	108.86	106.52	107.46	104.69	107.58	104.62	104.95	106.57	107.41	111.3	108.98	111.79	111.86	105.83	104.35	106.65	108.96	107.49	108.38	109.14	108.72	107.58	105.28
99.371	96.477	96.127	98.698	96.674	100.22	97.126	94.709	97.705	92.921	101.68	101.78	97.575	96.599	97.205	100.49	96.023	97.811	98.197	103.78	94.873	99.623	97.939	102.11	97.448	95.812	98.033	100.01	95.179	96.621	97.124	96.199	99.882	100.79	97.898	100.24	100.52	96.323	96.55	98.262	91.955	94.024	97.789	95.553	97.317	99.22	95.818	99.231	94.832	96.63
100.61	100.52	95.887	99.976	95.28	103.97	101.35	97.21	100.27	95.436	100.27	101.03	100.6	100.14	101.55	99.075	102.06	98.019	96.981	100.69	98.27	98.953	100.32	98.652	102.37	97.279	102.56	97.148	99.01	101.11	104.9	106	97.92	99.104	102.9	102.03	102.37	100.51	96.387	95.485	97.953	104.23	97.471	99.215	95.112	102.66	103.63	98.98	101.23	100.39
106.11	105.57	106.96	107.26	103.59	102.4	106.57	107.19	106.07	101.13	102.11	104.4	105.34	103.96	104.82	104.91	111.05	103.05	107.21	105.47	105.08	107.87	102.21	104.25	105.92	106.46	106	100.55	108.61	105.53	99.124	103.23	103.18	104.16	108.04	105.37	107.14	109.81	104.12	106.24	104.9	107.79	105.78	104.98	103.93	108.17	105.57	108.09	105.75	106.16
104.2	97.815	103.77	99.257	102.46	100.6	104.05	100.76	102.22	100.15	103	96.678	105.27	101.09	98.076	104.25	98.338	101.54	99.978	99.105	99.639	101.6	98.973	99.571	102.12	96.458	102.57	103.23	101.94	102.2	103.23	95.866	100.23	100.65	102.31	105.61	98.183	99.352	101.6	99.527	100.82	96.96	103.01	98.445	100.11	98.172	93.573	102.79	98.568	99.705
106.98	108.46	107.25	111.47	112.14	104.38	106.52	107.4	111.34	108.64	113.71	108.89	111.24	105.25	109.44	107.43	106.43	107.72	107.44	104.47	106.76	106.01	110.04	108.94	110.09	106.8	110.66	104.62	107.03	107.73	113.3	108.58	113.28	107.27	109.69	110.32	113	106.65	105.22	108.98	114.71	105.61	109.57	108.27	107.38	112.42	111.05	110.33	107.52	108.43
105.45	106.05	106.52	105.6	107.99	110.16	105.57	105.82	108.83	104.9	104.29	109.3	104.68	104.49	110.19	103.74	103.5	103.79	101.7	104.53	102.2	103.57	109.56	106.62	99.935	109.67	106.06	103.85	107.34	104.41	103.88	106.9	104.35	103.2	104.31	106.17	105.81	107.45	103.9	103.12	101.51	101.44	103.96	104.33	108.38	105.72	102.95	108.71	105.97	101.75
106.94	105.77	111.07	111.06	103.81	110.74	110.49	110.88	107.07	110.99	106.63	107.49	109.7	107.88	108.51	110.12	109.51	108.61	108.03	106.56	113.17	107.61	105.43	111.35	110.98	108.26	108.45	106.01	106.22	104.32	108.99	109.2	106.91	107.02	109.15	106.92	108.92	108.01	104.02	106.52	107.23	110.98	108.25	110.43	110.1	110.88	106.41	109.58	107.9	109.69
98.532	102.21	95.262	98.895	97.847	95.728	97.176	95.036	99.786	103.05	93.688	98.128	101.72	94.869	95.656	95.851	99.803	100.68	95.604	96.901	96.744	96.395	99.223	100.68	96.821	99.087	98.862	94.25	100.57	102.39	100.48	102.04	96.1	92.867	100.28	97.738	97.888	98.228	95.27	98.851	94.546	97.071	98.541	100.91	96.896	92.944	97.048	100.9	100.37	98.93
102.24	99.77	101.88	104.29	100.29	104.63	103.93	95.365	97.671	103.22	101.31	99.355	104.73	102.72	98.716	102.53	104.03	102.71	97.776	102.11	101.78	100.67	103.76	101.39	105.37	101.13	100.09	101.15	105.81	99.189	101.31	99.021	105.17	99.404	100.27	105.34	95.901	102.42	99.693	101.91	103.82	100.13	103.17	100.94	102.62	102.09	99.901	106.32	98.328	100.55
105.53	105.8	103.07	107.31	107.49	108.39	107.9	100.46	106.3	108.99	109.23	102.43	109.16	106.91	109.05	108.78	106.75	105.32	99.537	103.38	108.79	108.21	105.69	106.12	107.32	105.55	100.46	106.44	107.16	103.81	105.33	102.44	106.5	101.19	99.107	109.51	105.6	102.58	104.33	109.17	107.3	103.98	109.18	106.95	111.81	110.81	107.87	111.35	106.98	105.52
109.41	107.15	108.41	104.23	101.9	105.41	105.81	106.73	106.74	109.49	104.55	109.68	103.66	101.77	106.34	108.31	105.25	101.03	107.16	106.87	104.21	106.1	105.96	107.65	103.38	109.39	105.19	107.13	103.05	104.11	104.72	103.54	104.4	105.5	104.99	104.24	105.87	105.13	106.18	106.12	105.76	106.02	108.15	107.51	100.94	104.75	106.84	106.37	105.25	108.9
102.13	104.38	101.74	104.25	106.1	107.47	104.8	104.68	102.7	104.76	107.42	107.2	107.49	105.7	105.59	105.8	106.73	106.17	105.64	104.75	102.77	102.48	108.15	106.97	109.68	107.84	106.76	110.17	106.84	103.18	103.88	108.55	103.64	103.26	106.97	102.27	103.56	109	108.44	109.3	106.91	107.11	108.05	105.44	104.75	104.86	110.87	102.41	102.26	102.27
98.401	106.35	102.58	97.073	98.798	97.967	103.72	102.51	99.05	99.23	103.57	101.34	100.75	99.251	100.21	105.41	101.05	99.732	98.481	99.31	102.35	102.09	103.45	103.31	97.893	98.725	103.29	98.395	101.36	95.122	99.364	100.61	99.622	100.92	102.08	96.236	98.149	97.282	100.94	101.09	99.673	101.43	102.99	99.782	98.916	101.45	95.469	100.47	98.627	97.325
102.56	103.22	106.02	98.307	97.987	103.02	104.99	105.41	104.03	101.92	105.54	103.05	98.506	101.22	99.076	99.357	99.078	97.741	98.035	101.72	100.15	98.429	100.31	99.131	100.56	101.69	102.31	96.031	100.28	95.98	100.72	102.24	100.85	96.972	93.783	101.41	94.411	98.432	105.63	101.03	99.793	100.32	102.11	103.17	99.43	102	101.98	97.804	102.84	103.2
99.735	104.03	105.65	106.04	101.63	102.01	103.57	106.91	104.19	101.72	102.87	102.96	101.59	97.125	101.99	105.38	103.98	101.16	106.48	99.706	99.775	101.16	94.94	100.74	102.96	102.13	102.62	104.85	103.96	100.65	100.36	103.99	101.13	101.52	98.364	98.795	102.9	99.081	100.03	101.48	102.77	105.21	105.5	104.13	103.42	104.06	103.3	100.79	98.92	101.29
105.6	104.64	107.5	107.73	107.46	106.55	107.29	103.71	103.86	106.54	98.63	112.13	104.64	105.38	103.4	105.08	105.4	104.33	104.86	106.25	102.84	105.77	108.71	103.89	103.22	105.09	105.64	108.02	106.93	102.56	102.29	109.99	105.06	102.87	103.83	100.94	105.19	105.52	104.4	106.51	107.09	105.24	106.44	109.17	105.76	107.22	109.11	99.217	105.45	108.29
97.206	94.64	93.312	97.531	95.12	96.666	99.324	96.756	95.303	96.254	96.935	98.268	99.117	93.279	95.226	99.49	97.527	98.307	96.244	98.417	95.467	92.347	94.559	98.829	98.839	95.464	95.119	97.462	99.565	94.515	94.29	97.7	94.154	97.887	97.023	101.38	96.795	95.582	98.733	98.887	99.087	98.489	98.65	92.863	95.151	96.215	97.344	96.707	98.939	98.943
101.01	97.58	98.822	98.612	98.847	99.632	97.721	101.24	99.611	99.226	99.77	97.969	99.638	93.93	99.843	100.07	105.46	102.96	104.11	99.697	100.64	99.457	98.995	101.42	99.768	105.23	100.83	100.52	100.46	102.23	102.05	101.37	102.31	101.06	100.45	99.821	98.302	97.756	101.12	99.51	95.33	103.65	97.95	103.05	98.177	98.054	98.837	100.64	100.87	100.51
97.663	103.34	100.42	95.626	95.124	104.07	98.006	102.08	100.9	96.613	98.402	98.96	97.821	100.61	98.755	99.762	98.013	101.6	98.177	97.586	103.3	96.557	99.117	100.31	94.867	97.44	99.969	97.11	96.21	98.04	99.841	96.588	99.594	102.32	100.27	100.92	95.716	98.548	98.994	98.222	96.129	100.81	95.251	93.718	95.92	97.805	96.506	95.62	100.24	94.277
109.04	109.53	102.96	106.69	109.56	105.9	104.79	108.52	107.19	110.92	106.01	104.88	106.07	105.46	107.81	104.16	106.93	107.66	107.04	106.65	106.23	105.99	106.66	109.88	108.48	106.23	106.58	104.7	103.57	102.47	102.77	106.8	102.5	105.31	108.69	108.64	103.64	109.19	104.8	101.64	108.58	106.95	105.69	108.01	106.05	106.78	107.43	104.97	103.45	101.97
102.84	111.46	109.76	109.79	105.25	108.82	104.26	107.95	109.98	105.06	109.6	109.45	111.12	103.73	105.73	109.63	107	104.95	108.3	106.52	107.36	107.58	103.51	105.26	104.04	108.25	105.58	109.8	104.16	104.28	104.89	106.33	102.56	107.43	109.03	104.31	100.4	106.5	106.94	110.17	103.66	106.79	107.29	106.66	105.3	105.05	105.25	108.54	106.11	106.74
111.43	111.1	108.27	109.04	110.6	108.39	109.16	112.99	111.74	112.41	112.13	109.76	108.48	112.18	109.25	108.5	110.85	109.69	108.42	111.67	105.82	109.17	106.92	110.43	108.08	111.25	107.01	103.06	110.67	111.53	111.41	110.07	110	109.41	113	111.02	110.19	110.64	109	112.86	107.95	111.72	109.92	108.91	109.32	114.21	112.84	107.08	109.38	107.57
105.98	103.96	104.31	101.34	100.68	102.85	99.408	102.8	103.95	110.93	106.35	103.02	104.93	103.58	101.34	98.274	97.125	104.43	102.88	100.95	106	100.72	98.969	106.9	103.43	102.65	104.58	107.43	102.96	102.75	102.42	106.98	105.05	102.94	101.01	103.86	97.068	101.86	103.47	105.7	101.16	104.83	105.95	105.19	98.55	101.61	102.69	103.46	103.65	100.33
107.8	107.29	106.7	104.54	108.27	108.4	106.54	105.54	105.31	108.2	105.62	102.88	103.17	102.12	101.54	108.11	104.99	102.9	105.51	107.25	105.3	105.69	109.61	105.47	108.96	107.76	105.18	106.11	107.1	108.06	103.67	108.29	105.15	104.33	102.9	107.57	106.01	110.2	107.63	108.15	106.84	106.14	106.3	101.97	103.17	105.33	109.85	104.2	105.01	103.14
106.14	111.67	105.77	111.51	108.14	105.81	110.32	104.83	108.93	110.13	109.29	109.76	106.87	107.94	102.87	111.63	106.42	107.8	114.62	108.44	111.95	109.02	110.58	106.67	105.7	108.64	105.95	106.7	106.85	108.37	108.35	105.57	109.43	107.41	110.3	110.54	105.66	105.99	110.08	111.35	111.42	110.53	109.18	106.45	111.11	103.83	102.81	102.25	107.91	107.29
106.56	107.34	103.76	103.63	112.33	104.75	105.93	108.4	103.47	102.08	109.23	104.19	104.87	102.22	112.75	107.66	104.33	106.82	104.08	107.75	102.06	106.41	104.33	107.8	107.57	107.06	109.7	107.51	102.63	111.9	108.78	102.13	108.2	102.66	107.13	105.72	108.23	106.44	108.95	108.33	105.07	106.45	104.73	109.74	107.38	106.06	104.73	104.39	103.6	109.57
106.37	107.04	110.99	109.66	107.34	108.23	107.32	105.58	107.48	107.78	103.44	110.73	109.25	107.53	110.78	109.98	105.23	106.87	110.59	104.85	107.65	109.56	112.15	107.61	112.08	109.97	111.43	107.54	108.79	112.87	110.66	108.2	108.69	104.5	108.84	108.14	105.1	107.21	105.87	105.63	110.96	110.12	108.72	108.33	105.34	106.27	107.91	110.74	106.24	106.58
99.524	98.794	100.03	102.44	97.278	101.94	94.452	92.824	98.128	96.766	92.404	94.648	98.57	98.968	100.55	102.1	98.699	100.52	95.601	96.529	95.824	99.883	101.12	96.676	98.464	95.759	102.82	101.23	100.82	98.195	101.7	100.2	96.678	98.641	98.727	98.286	97.432	97.27	95.045	97.36	93.99	99.942	98.225	98.177	97.965	95.619	101.64	96.306	94.895	94.453
109.05	104.2	108.72	112.3	108.7	108.63	105.64	108.36	106.79	103.83	113.66	101.15	104.45	111.31	101.53	106.93	106.43	106.51	104.39	109.4	110.4	109.72	110.6	108.78	109.49	105.94	110.17	110.17	104.37	108.08	107.56	106.9	105.29	113.1	106.81	107.14	107.91	107.61	108.2	106.38	107.68	106.54	104.32	106.89	107.21	104.57	109.5	108.27	106.18	108.1
108.78	109.98	107.9	109.38	103.05	109.16	107.87	106.51	103.43	109.36	108.44	110.57	109.17	103.33	106.91	109.72	107.78	112.38	108.95	108.44	111.63	105.17	111.61	109.18	104.18	107.05	109.83	110.65	111.33	104.59	106.42	111.24	105.95	109.11	105.5	105.96	106.06	105.91	109.35	109.81	109.82	110.97	108.4	107.97	104.67	109.27	109.68	109.16	110.99	106.12
109.01	104.69	109.96	112.08	110.71	107.78	110.55	112.9	105.64	111.23	110.53	111.76	106.61	108.6	113.18	105.82	112.51	109.55	108	108.28	108.98	110.2	109.32	107.84	110.84	112.96	107.19	105.65	103.3	103.44	110.99	109.03	110.16	106.06	109.32	108.38	108.84	109.19	109.13	109.98	105.77	108.52	106.93	106.93	105.89	107	108.11	110.38	110.53	108.36
104.61	106.06	108.13	107.76	101.36	106.79	104.79	107.69	107.95	103.68	104.5	105.37	102.88	105.36	108.18	105.19	105.51	108.37	107.98	104.64	107.65	109.3	106.36	106.47	105.83	104.84	104.87	107.11	104.5	104.89	108.03	104.15	102.26	100.9	107.21	106.87	107.62	106.02	105.94	102.68	108.75	105.16	110.97	103.88	107.92	104.15	104.6	107.92	98.909	105.17
98.017	96.807	97.793	99.823	99.11	98.38	102.28	98.328	99.204	96.71	102.89	102.22	101.65	95.701	95.725	99.07	96.882	97.589	102.64	98.136	97.218	97.452	98.802	99.624	101.46	100.67	99.219	97.537	98.269	93.632	98.671	99.048	98.495	98.367	96.663	94.611	99.017	98.993	100.15	96.291	99.037	106.96	98.307	99.923	104.89	100.92	97.7	99.698	102.92	100.97
102.28	105.97	102.73	103.89	106.3	108.95	109.11	107.44	106.02	104.94	108.9	108.86	107.65	106.19	105.57	104.68	104.81	104.53	105.53	101.61	105.44	106.11	103.43	101.3	108.4	104.85	109.06	102.38	106.44	102.78	106.41	100.33	102.9	105.21	106	105.8	103.54	106.8	109.48	105.23	107.13	107.04	106.72	106	101.79	105.13	109.31	106.18	103.29	106.11
105.4	107.27	106.46	109.88	107.69	108.4	105.17	107.06	107.68	99.421	107.03	105.36	99.583	105.89	104.89	110.07	105.26	106.07	108.75	105.87	106.23	106.8	106.37	110.59	109.51	105.11	106.29	104.39	105.47	105.31	107.48	106.54	108.66	104.82	108.22	103.63	106.49	107.49	106.46	110.16	107.12	103.11	107.2	104.89	108.27	107.52	102.63	106.09	105.96	102.63
97	98.138	100.58	97.676	100.04	102.16	100.75	94.804	98.335	98.761	103.55	98.974	100.94	98.956	103.21	99.459	96.725	99.603	99.438	96.578	100.71	95.075	96.7	100.5	97.017	98.515	96.999	102.34	97.551	95.94	100.2	98.94	95.84	97.839	101.04	95.357	98.273	100.19	101.72	100.31	98.359	93.27	101.58	101.33	97.973	98.802	100.52	97.141	101.5	96.532
105.11	108.4	108.54	102.76	104.68	104.52	107.6	105.35	107.48	103.48	104.06	105.49	104.65	105.8	105.27	104.57	100.89	102.91	106.35	102.16	105.66	106.29	103.11	102.49	105.69	105.12	106.99	103.97	106.79	103.18	102.51	107.45	103.59	104.21	104.31	103.46	107.64	103.46	103.69	102.51	102.76	109.11	106.62	105.27	106.2	103.6	107.92	107.12	106.12	106.6
104.11	104.34	105.82	106.92	108.36	109.18	111.47	104.02	103.76	110.24	108.57	103.14	104.91	110.07	105.13	109.23	107.89	106.02	102.56	109.52	102.04	106.64	104.62	105.99	103.16	104.44	104.94	109.71	106.56	106.7	111.27	107.01	102.87	103.62	107.65	105.74	106.39	106.31	106.41	107.05	103.6	107.54	108.79	105.24	103.19	109.28	107.97	103.37	106.78	104.59
106.86	107.3	105.36	108.85	103.35	105.32	109.3	108.32	106.19	107.52	102.21	105.79	106.93	103.92	103.85	103.67	108.8	103.88	109.93	104.6	101.17	105.54	101.14	104.18	103.76	108.08	108.44	109.19	110.88	106.53	106.04	103.51	106.94	107.8	105.65	107.32	107.71	109.92	106.35	104.97	100.16	101.36	104.96	105.67	101.14	106.82	107.4	106.71	108	104.22
104.42	106.6	106.01	106.08	109.1	111.33	105.47	109.5	106.02	108.85	104.2	109.78	103.89	105.02	103.35	110.01	105.23	106.07	107.34	108.12	104.91	106.78	105.2	107.57	107.54	104.83	102.06	110.93	109.02	107.67	109.31	106.36	107.67	104.74	106.08	106.61	102.34	108.21	101.81	106.75	112.99	105.77	109.75	107.95	108.25	105.89	110.68	110.82	104.65	102.31
104.06	107.65	105.26	107.14	110.76	103.88	111.49	107.66	111.53	109.89	105.49	105.64	106.55	103.87	110.7	106.11	104.3	105.82	107.07	106.51	110.31	109.75	105.99	112.87	106.97	110.5	109.84	101.61	110.6	108.53	111.53	105.92	105.5	111.35	109.15	104.72	109.38	110.51	105.12	108.51	108.04	103.25	105.96	107.21	109.48	108.67	108.07	107.13	104.67	108.93
106.12	104.26	103.41	104.47	104.54	108.59	104.16	104.79	104.53	104	105.99	105.45	106.64	105.4	108.73	103.71	104.35	107.12	102.06	101.48	104.8	109.58	108.3	107.75	108.74	105.13	105.19	104.5	104.6	101.97	103.21	107.34	104.94	104.32	104.9	102.91	104.39	113.86	107.3	106.44	99.842	103.22	105.73	106.44	103.42	107.84	102.58	104.95	105.71	108.62
101.4	102.04	103.44	105.94	101.34	107.28	108.63	105.52	103.45	104.78	105.96	101.59	109.18	106.87	109.08	103.93	108.09	106.97	106.26	105.93	106.29	109.65	107.59	110.47	107.43	108.37	106.66	104.08	106.78	105.21	109.21	108.38	102.23	106.67	104.83	107.11	107.23	103.71	108.68	105.4	102.5	107.91	104.3	107.45	103.76	104.37	102.7	110.61	107.2	105.49
102.79	106.9	101.15	103.55	104.14	101.21	104.05	102.01	110.41	101.42	105	105.82	102.27	107.92	104.86	101.34	103.82	106.81	106.68	105.47	104.86	102.41	106.88	102.16	105.46	101.62	102.51	103.68	109.52	100.19	103.92	109.24	103.4	104.02	102.14	105.6	105.54	106.02	102.42	106.51	111.36	101.22	103.49	108.97	104.94	109.35	106.72	104.56	104.57	102.27
103.27	102.51	109.36	107.11	107.63	110.12	108.49	107.43	109.52	105.28	106.49	106.88	109.55	105.98	106.71	108.12	110.48	106.56	107.88	108.53	110.73	108.35	107.13	107.46	104.46	105.41	106.29	108.86	108.35	110.38	105.93	108.45	105.82	109.4	105.5	106.69	104.44	108.38	105.46	106.7	106.34	105.3	108.6	105.2	107.58	103.61	105.58	107.97	105.81	106.97
110.73	109.68	108.8	103.89	108.61	111.2	107.49	106.26	108.41	113.09	105.92	105.7	113.67	111.33	109.78	105.29	109.24	107.39	105.2	108.86	112.26	108.71	107.5	109.65	111.21	112.33	109.27	108.52	107.73	108.63	102.07	106.83	112.36	104.7	107.2	108.98	112.91	110.13	111.73	106.8	109.2	107.55	107.74	110.24	106.12	111.03	111.22	110.18	106.35	106.23
98.771	102.83	101.52	104.61	101.4	104.86	104.29	100.96	99.794	102.91	101.78	99.747	103.43	100.14	99.653	103.95	104.89	103.13	97.668	104.71	97.887	101.11	102	100.72	104.75	103.92	99.572	101.75	101.69	102.9	94.752	102.73	100.78	103.67	103.26	102.06	94.645	99.117	102.94	99.106	100.44	100.39	100.99	99.486	101.75	105.71	100.71	97.985	102.69	97.399
100.68	99.469	97.703	98.39	98.863	102.96	97.344	100.35	95.318	98.464	96.27	96.136	92.726	100.43	99.696	102.5	99.178	100.58	99.137	100.85	101.02	100.51	96.109	95.885	98.869	102.51	105.71	99.209	98.496	95.066	101.43	102.55	101.53	100.82	96.495	97.088	99.022	98.191	96.146	94.976	97.34	98.105	99.203	93.899	99.72	97.131	102.4	99.253	99.667	95.895
104.26	104.4	106.72	105.12	103.83	107.74	103.88	107.87	103.91	106.09	105.37	108.6	105.08	105.61	103.64	105.12	109.4	106.3	108.24	106.51	106.73	109.61	109.72	103.41	104.57	106.03	107.43	109.49	100.04	105.71	104.67	105.16	107.74	105.05	107.29	107.59	107.46	109.3	105.14	109.13	100.93	105.99	102.77	103.43	107.42	107.69	102.98	109.3	104.08	106.77
98.834	99.218	95.736	92.784	98.801	97.497	101.96	99.448	91.813	101.99	95.483	100.47	98.442	99.751	100.26	97.711	96.868	98.419	94.043	100.9	100.28	99.801	98.121	102.33	99.42	97.412	98.694	96.253	99.046	99.017	95.212	92.639	100.42	95.471	100.86	98.264	97.999	99.146	97.395	95.464	94.038	101.53	95.26	101.04	98.533	97.844	97.954	99.298	99.58	98.257
111.07	108.98	107.76	109.45	102.33	108.82	108.16	107.3	109.77	109.49	109.66	112.09	107.35	103.83	107.22	104.55	101.19	110.49	107.51	106.73	109.13	110.86	108.8	110.04	109.48	108.52	109.6	105.39	107.35	111.41	105.65	107.73	109.23	107.34	113.05	109.32	105.65	106.15	109.08	109.2	107.71	110.95	106.87	107.5	111.88	107.89	107.69	107.7	106	111.49
99.615	100.23	97.871	100.84	98.995	99.528	94.129	101.47	96.287	100.57	99.683	97.532	94.575	97.393	98.997	96.403	99.851	97.545	96.87	98.354	97.643	96.921	93.541	98.523	97.375	98.148	94.846	96.595	97.112	97.588	95.363	100.95	100.62	98.967	99.112	99.465	100.04	101.77	98.04	99.702	96.43	100.82	97.893	98.116	97.771	99.65	97.013	93.781	92.496	100.05
99.443	99.887	96.515	101.45	95.706	101.85	101.11	103.53	100.42	98.282	100.8	98.145	103.31	99.002	96.616	103.55	101.13	98.953	102.11	103.5	102.14	99.859	97.477	103.67	99.983	102.22	99.328	97.36	100.82	98.369	102.74	101.75	99.695	97.225	102.8	98.951	100.6	100.02	105.32	97.35	96.109	97.175	96.44	95.998	97.246	100.08	102.24	100.81	103.04	104.43
106.98	106.38	107.19	109.79	109.22	103.67	111.75	107.48	110.5	106.17	106.66	104.24	111.25	108.11	106.58	107.61	108.42	105.7	108.4	112.03	109.35	105.61	107.75	109.76	105.55	110.35	104.85	107.47	109.74	109.27	106.34	111.96	106.89	105.71	106.45	105.62	108.81	110.07	110.22	107.85	108.18	103.24	107.93	109.47	108.94	112.39	105.39	108.88	108.85	106.9
109.93	113.9	107.37	109.72	110.89	105.96	108.64	105.97	103.56	112.21	108.25	106.3	106.95	105.32	112.87	108.99	103.74	108.03	108.2	115.52	108.17	107.81	111.69	112.86	102.2	106.87	113.01	111.67	103.93	107.05	107.04	109.54	103.34	110.53	109.94	113.15	110.17	110.32	111.51	105.83	110.15	103.89	109.7	107.68	107.23	110.38	108.57	106.69	113.86	108.24
108.12	113.2	115.53	107	111.6	109.11	109.54	106.33	109.39	109.77	110.09	110.22	106.08	105.88	104.75	105.86	110.64	103.24	110.11	109.35	107.99	103.73	112.4	108.72	110.51	106.88	108.9	106.05	108.17	109.15	108.91	106.25	108.92	109.52	111.26	112.63	110.89	110.8	108.54	110.13	106.69	112.27	109.49	108.78	108.45	112.43	107.74	108.88	111.09	108.67
111.21	109.13	107.27	106.22	107.71	107.65	115.29	104.76	101.86	112.88	108.18	106.88	105.27	109.09	110.51	109.61	106.61	105.13	111.31	112.96	109.97	111.84	105.85	107.96	107.55	105.56	106.49	107.89	109.41	106.86	108.66	108.92	108.97	108.61	112.09	106.38	106.84	110.09	106.7	109.41	105.57	109.74	107.71	104.56	104.4	105.1	108.83	107.44	106.57	110.88
104.21	105.81	102.84	106.7	102.53	106.19	104.87	101.62	102.96	101.66	98.696	104.29	100.96	103.24	104.51	99.631	99.463	102.31	103.45	104.53	103.66	103.33	103.24	103.34	103.24	104.64	101.03	103.79	103.38	107.31	102.78	103.54	101.65	102.39	102.76	102.65	103.94	100.55	99.453	99.544	101.09	100.11	102.22	106.32	100.14	102.41	105.6	102.83	106.41	101.32
111.46	109.41	105.3	107.73	108.8	108.91	100.42	106.73	107.95	110.83	109.85	106.32	110.6	106.2	109.87	111.28	108.68	109.49	109.4	104.75	108.83	108.35	102.14	107.76	108.42	107.37	111.26	114.17	111.72	109.89	110.89	107.34	101.9	109.38	104.47	104.24	104.54	110.1	110.64	112.75	111	113.47	111.5	109.7	108.68	107.98	111.1	109.82	106.32	105.6
98.751	96.987	96.613	95.652	95.468	99.003	97.309	95.859	101.34	95.557	99.65	100.56	98.167	99.8	99.426	99.779	96.226	98.719	96.84	95.069	98.518	100.49	98.165	97.584	97.937	97.917	94.626	95.318	96.145	99.87	100.68	97.728	98.494	98.569	101.31	100.77	97.529	93.077	101.3	94.45	97.798	98.09	98.666	100.95	97.813	100.32	98.653	96.417	99.974	99.255
102.45	103.25	103.66	100.87	105.43	105.94	107.39	106.21	105.34	105.44	109.24	109.21	109.01	101.84	105.53	103.12	105.1	105.46	107.23	104.94	104.57	107.01	107.94	106.11	105.65	105.83	107.45	105.84	104.05	102.98	106.59	109	104.94	102.83	102.26	102.89	100.83	107.45	102.56	104.73	108.73	105.3	102.28	105.05	107.15	106.98	103.93	106.55	103.72	107.76
106.68	105.06	103.91	105.2	107.29	103.96	104.78	107.53	110.16	105.68	108.96	104.75	108.12	107.93	107.46	101.54	112.12	104.81	105.05	107.75	109.92	107.96	105.74	106.83	102.7	106.8	107.85	107.59	105.01	101.23	102.91	105.27	105.32	107.15	102.12	104.35	107.44	110.43	105.76	109.12	106.41	102.81	106.4	103.19	110.71	107.6	106	105.09	106.7	105.38
106.93	107.95	101.76	104.53	105.7	105.03	107.99	102.51	101.89	103.08	103.5	100.8	105.22	103.91	106.21	106.43	109.48	107.3	104.16	102.29	103.91	106.51	107.72	105.3	105.88	105.41	104.07	105.69	104.03	106.47	104.95	110.74	103.86	102.65	107.41	105.84	105.34	101.35	107.36	108.34	107.62	100.38	107.3	99.965	104.35	104.87	107.28	106.28	102.46	100.61
103.91	102.9	104.3	104.4	108.1	107.31	102.95	106.33	105.01	105.57	104.63	105.2	104.11	106.43	104.84	101.81	104.39	109.07	106.09	107.96	102.6	103.32	107.18	106.85	106.85	108.88	105.86	106.58	105.63	109.94	107.96	104.67	104.14	102.91	101.54	104.49	101.95	106.26	106.53	105.95	104.03	109.2	108.7	103.21	107.34	108.07	104.5	105.47	105.01	101.98
106.67	107.17	106.68	103.76	107.3	101.89	107.14	102.36	103.86	104.19	107.93	103.71	102.86	106.93	105.89	105.27	105.67	100.47	109.83	108.91	107.69	104.33	107.2	109.99	102.2	107.92	104.05	103.54	106.28	101.87	107.6	102.06	105.32	107.26	109.3	103.8	108.53	104.33	106.68	106.14	105.23	105.15	102.56	105.42	104.85	103.01	102.99	104.38	106.51	104.92
107.27	104.01	107.45	110.55	109.51	108.54	106.25	110.33	110.13	113.08	108.87	105.33	108.96	109.92	106.76	112.66	105.58	107.44	110.27	107.04	106.7	107.88	105.44	106.68	106.12	113.16	103.45	111.69	108.15	109.39	107.64	111.68	110.14	112	108.31	110.37	112.59	108.39	105.93	109.38	108.4	108.03	104.24	112.72	107.58	109.78	111.18	106.93	108.39	116.23
107.4	114.46	108.91	108.42	105.45	108.51	107.69	106.94	104.7	108.63	105.36	106.56	114.51	104.81	112.37	104.78	109.45	107.65	104.76	108.62	105.13	107.34	112.46	109.15	108.54	103.82	106.7	106.05	114.2	106.24	106.53	109.13	106.33	110.07	109.32	106.33	109.09	105.81	109.34	111.71	104.28	112.41	109.02	102.91	106.34	106.13	107.04	110.18	105.59	107.14
108.98	110.34	104.61	105.53	107.37	104.3	105.58	106.65	104.03	105.31	104.21	106.72	98.484	108.21	109.37	104.33	105.7	108.58	104.93	103.08	105.23	103.85	104.96	104.21	99.103	106.86	105.1	108.28	109.46	105.95	99.03	106.46	104.96	105.22	104.85	103.82	103.36	103.7	104.46	105.72	103.93	103.19	104.46	103.91	108.89	108.85	110.24	107.18	106.82	105.28
101.66	98.548	101.16	99.346	100.63	103.08	98.698	103.19	105.24	98.773	102.17	98.867	99.556	96.922	98.751	100.42	97.553	100.49	105.06	102.09	103.28	98.98	95.926	101.55	102.64	103.15	96.682	103.14	103.92	98.546	100.75	104.27	99.386	104.41	98.245	99.319	101.34	100.41	97.633	101.89	98.371	102.99	100.22	104.73	102.51	100.41	100.57	100.23	100.27	98.902
100.32	98.944	100.62	98.355	96.326	93.628	91.319	97.188	92.961	94.892	98.996	98.819	99.991	96.1	100.15	93.486	97.564	93.763	95.543	95.579	97.783	98.403	97.973	94.954	98.93	94.928	96.669	93.489	94.572	96.672	101.25	96.782	95.437	97.239	100.86	96.207	98.308	99.079	95.594	100.81	98.519	99.227	97.145	97.804	103.1	96.729	97.931	96.834	97.663	95.224
99.755	103.57	99.896	100.73	98.442	97.059	99.331	103.96	99.409	100.73	100.42	97.024	98.221	97.026	97.667	101.14	103.1	99.64	97.526	101.46	103.67	100.83	101.14	104.05	101.88	103.46	100.58	101.31	103.89	101.14	101.85	97.772	104.3	100.01	104.48	103.62	95.848	99.617	101.06	100.9	95.261	98.36	100.24	97.806	99.098	103.8	100.07	102.68	103.14	102.88
111.58	101.77	112.01	105.55	107.49	108.74	111.8	104.56	107.65	105.86	108.39	108.91	106.67	108.64	109.99	102.07	105.86	108.03	110.71	107.08	110.41	110.95	105.2	108.38	106.33	105.7	109.83	105.79	108.83	106.58	106.26	105.13	108.09	110.92	106.44	110.4	108.23	108.38	107.44	108.71	107	107.11	111.5	106.89	111.3	108.23	105.45	110.11	105.52	111.55
112.8	113.53	112.31	112.42	107.34	111.79	112.36	111.76	111.02	106.65	112.81	115.57	116.24	111.78	114.41	109.37	110.38	109.56	111.17	104.29	112.21	111.01	106.33	110.32	111.56	113.12	112.7	111.05	112.25	111.07	113.83	108.81	111.08	105.05	113.48	107.4	112.9	111.67	107.41	110.29	110.18	109.39	111.09	113.56	108.19	111.32	108.91	108.95	110.88	114.18
104.55	103.75	107.92	108.59	99.148	111.63	108.12	106.82	110.13	108.87	111.13	111.33	105.28	105.72	104.88	106.4	102.94	102.08	101.59	107.3	106.63	105.63	102.57	105.48	107	104.65	105.63	102.92	103.58	108.76	106.79	102.46	105.49	108.23	102.37	108.46	104.92	103.28	108.75	101.23	100.52	105.67	107.62	108.19	110.78	111.34	107.96	104.76	109.53	109.42
98.992	98.854	95.831	92.884	97.144	97.123	99.19	100.42	100.26	101.31	92.807	99.77	99.916	98.615	100.93	98.313	96.214	98.341	92.786	100.69	96.187	99.034	95.754	103.11	99.599	99.189	97.248	98.912	101.17	96.306	99.825	96.838	97.424	98.216	100.03	97.247	96.497	99.815	97.569	102.34	98.434	100.23	101.23	96.508	97.619	99.917	100.99	96.337	97.936	100.4
105.78	104.75	109.75	104.04	100.72	103.14	107.05	103.64	108.04	107.11	110.12	109.63	109.03	107.64	108.52	105.92	109.7	105.9	104.95	108.1	106.02	105.06	104.48	105.23	102.34	106.6	106.34	102.32	105.6	102.5	105.3	106.65	104.45	109.54	106.76	108.82	105.59	105.04	104.42	105.83	108.21	106.7	101.22	103.67	103.69	104.59	107.24	105.66	105.28	104.47
97.2	98.886	93.002	94.758	100.02	98.597	102.15	94.671	100.97	102.74	97.15	97.251	96.933	101.96	96.479	98.653	98.653	99.934	100.99	95.955	101.95	98.585	100.29	97.918	98.449	99.232	104.52	98.907	94.398	100.9	97.95	95.194	98.556	99.823	100.17	100.48	99.29	100.13	94.278	98.884	95.34	95.897	98.755	104.72	102.02	97.546	97.717	100.35	98.688	99.733
107.76	109.04	105.14	105.25	109.86	106.89	106.77	109.99	107.74	112.56	107.13	103.75	108.13	109.38	113.91	107.46	110.13	109.26	108.48	110.99	108.01	108.46	106.03	108.46	104.79	106.52	113.66	107.87	106.61	109.84	110.11	108.9	106.82	106.45	109.03	105.25	107.76	107.94	106.18	109.53	108.35	105.33	107.84	105.16	105.27	112.33	110.75	109.72	108.92	104.91
106.35	106.78	107.1	106.98	107.83	111.76	104.94	110.07	106.88	104.06	109.74	103.03	110.38	110.21	106.25	105.03	108.23	107.57	107.94	108.93	109.49	109.43	104.88	110.12	111.5	110.03	106.04	109.43	108.24	106.65	109.12	107.84	106.86	112.93	108.93	104.58	114.29	109.59	105.88	104.98	109.36	111.56	109.92	106.83	108.91	107.7	109.98	107.75	106.18	107.11
111.31	112.63	113.69	108.28	111.43	111.19	112.4	116.26	112.95	112.78	109.02	107.19	110.83	113.19	108.9	109.01	114.76	110.96	116.8	111.22	105.37	106.8	111.03	113.44	111.46	110.86	105.65	108.53	111.21	107.41	109.72	111.05	107.24	113.56	108.15	106.95	114.09	110.61	110.27	109.83	114.01	112.11	112.44	111.14	109.07	112.64	107.86	112.06	106.12	111.2
108.33	108.53	109.22	110.35	107.78	108.33	109.85	108.84	107.96	106.08	106.58	105.78	102.76	106.69	108.72	107.05	107.45	105.43	108.05	109.26	106.73	104.6	110.62	106.54	107	107.07	104.53	112.5	106.73	107.92	110.22	112.04	108.81	109.96	108.94	106.75	109.42	101.81	107.48	109.05	108.68	104.79	111.77	107.11	104.09	113.4	105.34	106.91	110.38	106.75
110.05	107.62	112.13	109.59	105.45	109.85	110	109.53	107.48	111.4	107.27	110.81	111.34	115.34	110.05	109.72	107.66	110.69	109.44	107.01	115.61	111.49	106.78	109.76	107.19	112.72	104.23	107.79	107.59	107.72	105.07	109.34	108.16	113.07	103.74	106.61	110.82	110.5	109.12	109.66	108.94	104.64	108.11	106.91	105.66	108.06	105.05	106.23	106.39	109.36
105.76	102.13	106.3	109.79	103.49	104.06	106.49	105.1	102.42	104.42	109.04	107.29	106.37	106.4	104.79	102.25	108.31	106.79	105.3	105.86	102.82	105.06	105.6	107.96	106.05	106.75	106.83	104	102.07	105.64	107.69	103.74	101.83	100.9	107.68	107.16	106.46	105.36	109.52	105.82	105.91	104.06	104.87	105.27	104.81	105.67	107.81	107.39	108.86	107.32
93.328	98.384	100.68	99.081	99.519	98.321	98.959	96.083	101.16	94.048	99.802	94.815	98.006	97.59	100.01	96.776	98.843	102.01	98.821	99.248	102.63	101.92	101.73	102.38	98.456	99.593	100.78	96.575	98.977	98.996	95.64	99.322	104.57	98.211	97.178	96.787	97.286	103.35	100.07	99.447	100.69	103.03	103.06	97.584	100.38	100.41	97.741	98.483	96.12	97.9
106.97	106.18	108.84	108.75	103.55	108.42	111.04	108.56	108.56	107.13	113.15	107.36	107.84	113.45	108.92	107.39	112.12	108.66	108.92	112.36	103.97	108.58	103.07	112.17	100.51	107.12	106.64	110.71	108.77	111.23	107.12	109.35	107.09	108.86	110.58	108.79	112.25	105.86	110.72	108.83	108.85	107.94	106.62	105.86	102.54	110.06	113.04	110.43	108.03	109.81
109.62	109.71	108.22	101.35	110.59	107.75	105.41	103.87	111.05	105.89	101.78	106	101.96	107.54	105.94	103.05	104.92	103.2	106.15	104.96	106.62	108.66	102.69	108.66	106.55	104.09	108.47	102.99	102.31	105.87	104.68	110.44	104.78	107.72	104.24	103.32	106.26	106.43	107.38	104.66	104	106.83	103.49	105.64	104.64	107.18	104.07	109.25	106.73	106.27
103.67	104.41	105.69	106.59	104.98	101.99	109.32	104.94	102.16	107.45	108.64	108.71	107.37	103.75	103.64	106.19	105.23	110.69	106.04	106.68	108.56	107.62	102.59	106.26	107.14	103.78	108.1	101.73	104.2	103.16	106.68	106.13	104.6	107.91	107.61	103.79	108.09	110.19	110.43	105.55	102.05	105.2	103.57	104.59	102.34	105.47	105.24	106.64	108.24	102.71
93.008	100.5	96.757	97.469	99.702	98.943	95.665	94.692	96.961	96.682	100.1	94.857	99.998	95.582	98.644	99.939	96.57	98.941	94.793	93.066	96.982	96.41	97.721	97.542	96.347	98.674	99.244	99.738	99.505	101.26	98.773	97.663	97.501	98.952	99.678	96.798	98.872	100.43	99.57	96.337	99.999	100.11	99.436	99.311	98.422	92.45	98.41	96.508	99.734	99.293
108.67	109.21	105.79	107.78	105.15	107.51	108.8	103.82	102.98	105.08	104.05	108.78	104.24	105.55	106.08	105.06	107.89	111.22	106.65	104.95	111.1	108.74	106.11	112.7	107.11	109.26	113.77	105.59	104.47	108.06	110.23	102.33	105.13	112.1	106.01	110.1	102.82	108.15	108.33	109.94	107.88	106.71	109.03	110.05	105.53	108.74	108.77	104.86	111.11	108.28
101.4	105.33	106.1	109.03	106.62	105.56	105.35	103.47	109.95	106.13	105.9	105.57	104.06	106.5	105.52	105.11	104.26	104.77	108.19	105.46	105.78	104.17	103.69	107.83	101.53	103.34	104.34	103.92	100.28	104.72	109.46	105.05	110	103.71	106.61	104.95	106.37	102.95	105.95	104.57	111.46	104.09	104.45	103.12	107.94	107.19	105.1	105	105.23	105.22
104.64	107.42	109.12	104.33	109.16	108.94	103.98	108.6	110.15	108.07	104.16	105.97	108.53	104.25	106.77	109.09	104.27	103.64	106.94	107.69	103.15	104.8	106.28	105.75	107.61	104.47	104.3	108.81	107.97	107.58	105.32	105.2	107.34	104.89	104.29	110.75	109.91	103.4	105.44	102.92	110.11	110.44	105.25	107.51	105.48	108.63	106.88	105.92	104.1	102.78
110.31	109.27	112.31	111.61	111.37	110.49	108.42	103.87	109.73	112.05	110.25	109.28	109.84	111.56	111	109.97	109.08	111.24	110.02	115.18	111.78	109.64	110.53	112.68	108.48	111.85	105.14	108.73	109.65	113.1	111.06	109.05	109.08	108.21	110.44	114.72	110.91	112.73	118.44	110.61	111.15	108.68	110.4	111.57	107.75	108.73	111.8	112.93	108.78	107.67
108.32	114.93	108.23	111.6	106.92	107.29	106.15	110.28	109.55	107.35	107.39	109.57	109.75	112.68	107.01	109.62	104.32	108.99	108.16	106.39	106.17	114.08	105.25	108.34	111.32	105.17	104.79	109.19	107.82	107.28	108.01	105.69	108.91	110.09	102.87	104.54	110.62	110.2	105.75	106.41	107.09	105.84	108.14	110.36	111.11	107.71	105.4	111.55	109.71	104.98
99.233	99.59	100.38	98.492	98.976	97.389	100.85	101.82	101.52	99.433	98.088	100.38	99.488	99.393	103.27	95.38	100.99	95.579	102.54	98.409	100.36	101.21	97.742	98.967	98.901	103.77	97.036	102.45	92.844	102.38	97.769	98.632	100.66	102.46	96.083	99.83	100.51	97.566	104.49	98.471	99.53	99.813	103.03	97.368	100.62	98.384	97.332	96.052	96.44	97.857
94.547	97.614	98.624	97.438	96.707	96.104	101.81	96.014	94.299	94.918	96.604	96.77	92.859	100.45	99.998	95.58	97.018	96.134	98.895	93.61	98.665	103.2	95.235	95.457	101.57	98.884	97.477	100.29	99.115	98.72	97.914	98.109	103.13	98.33	101.95	96.186	95.8	99.552	100.98	95.829	98.425	98.832	97.835	100.52	97.059	98.444	94.009	98.838	98.734	99.082
106.32	109.63	106.21	109.41	108.42	103.15	108.06	107.64	108.81	108.14	108.76	105.21	107.27	106.69	108.47	108.03	107.1	107.87	109.86	108.8	105.45	109.89	105.45	107.23	107.1	108.18	107.99	108.1	110.7	107.07	105.76	111.21	104.22	107.66	108.32	109.39	106.83	104.8	110.15	110.79	111.09	109.34	107.43	106.24	107.58	107.96	111.15	106.12	109.3	107.96
94.909	98.553	96.446	99.796	100.63	98.792	99.314	98.16	96.661	98.679	100.37	99.628	95.484	93.196	95.594	98.788	100.34	100.89	97.597	94.103	96.598	100.74	99.34	92.814	104.59	99.915	93.662	96.83	97.571	99.802	100.06	100.28	98.948	99.492	97.194	100.41	98.052	97.951	102.03	95.882	97.314	103.88	98.713	104.26	98.406	96.099	101.18	98.897	98.587	100.14
106.79	106.3	104.19	106.61	106.89	107.93	109.43	101.97	111.08	106.89	106.5	108.09	107.36	105.91	108.22	105.75	107.81	101.23	105.18	104.22	101.57	107.8	106.61	105.92	107.08	105.62	108.49	104.46	105.97	105.9	109.96	106.36	107.09	114.97	109.52	108.79	106.91	104.3	106.14	107.4	106.02	106.19	105.62	105.56	103.67	111.08	106.39	101.67	106.7	107.92
109.89	111.31	108.72	106.23	104.01	109.53	106.53	110.6	107.3	107.38	109.55	107.76	106.4	107.04	109.46	108.93	115.2	105.47	106.05	110.79	111.24	110.07	105.55	108.42	109.8	109.03	108.08	106.37	107.06	106.64	109.08	105.9	103.57	109.03	112.1	106.63	108.74	107.24	110.26	108.54	109.95	108.08	109.44	110.25	112.18	107.57	105.73	107.31	105.28	106.72
103.87	107.13	108.42	107.24	108.92	110.58	106.22	110.04	107.6	107.96	107.82	109.56	111.64	106.62	106.05	110.15	108.81	105.78	109.38	108.95	107.72	110	104.87	107.81	111.3	107.23	106.52	107.44	105.25	106.47	107.3	110.9	105.96	106.01	107.3	107.42	108.81	105.98	104.19	107.6	108.84	109.95	104.82	106.29	106.09	108.35	105.48	108.76	106.69	106.43
107.71	107.98	105.35	106.47	105.02	102.22	100.24	108.02	108.98	107.61	105.17	105.01	106.92	105.55	109.07	102.58	106.31	104.48	104.44	105.14	109.5	109.21	107.79	104.26	103.67	107.8	102.94	105.12	102.8	102.94	109.76	110.91	100.93	105.04	106.8	107.69	104.12	104.63	103.14	107.14	107.05	107.84	102.72	108.44	107.31	106.87	104.37	103.54	102.94	105.29
110.68	106.04	106.74	106.96	110.12	106.35	107.43	104.48	107.35	108.91	111.58	102.36	106.47	102.42	109.49	107.68	109.04	110.01	107.05	112.21	107.95	102.42	108	108.09	111.69	105.18	109.94	107.96	109.52	104.66	106.63	106.49	110.81	105.12	106.8	107.82	107.18	105.51	104.99	106.52	106.68	109.96	101.25	107.63	108.92	106.63	107.09	107.37	111.79	104.14
93.486	99.382	98.791	96.643	99.414	100.4	101.48	96.515	98.485	95.022	97.614	98.942	96.821	98.763	98.563	96.538	97.836	100.42	95.131	98.533	94.396	97.648	90.719	100	98.308	97.721	102.7	95.278	100.66	98.452	98.196	96.808	101.93	97.534	98.03	96.103	102.66	98.81	99.271	101.21	96.467	100.21	97.479	96.765	102.79	96.72	97.352	94.689	102.27	101.02
[truncated: 600 more rows]
[truncated: 150 more columns]
