# Supplementary material for: Genetic dissection of main and epistatic effects of QTL based on augmented triple test cross design
Source: PLoS One. 2017 Dec 14;12(12):e0189054. doi: 10.1371/journal.pone.0189054 (PMC5730204; doi:10.1371/journal.pone.0189054)
Supplement: S10 Supporting Information — (ZIP) [file pone.0189054.s010.zip › z6_1750_0.8_10.csv]

107.45	106.39	104.04	105.51	107.45	106.79	105.43	105.54	105.61	106.01	107.12	106.7	107.33	107.09	105.74	106.98	106.1	107.1	104.99	106.31	106.2	106.35	107.62	105.23	104.5	105.15	105.07	105.54	105.66	106.45	106.06	105.42	107.4	106.96	105.79	106.09	106.14	107.73	107.89	105.89	106.32	105.25	105.64	106.51	106.47	107.5	106.87	106.46	104.68	106.08
106.86	106.84	105.28	105.04	107.62	106.41	106.04	107.63	106.11	107.39	107.32	106.92	104.9	105.13	106.76	105.48	104.72	106.72	105.81	106.32	106.1	107.77	107.66	105.88	107.09	106.09	106.26	107.06	105.99	106.55	107.94	105.91	106.45	106.1	106.04	105.25	106.67	105.65	108.68	106.73	105.52	107.2	107.23	106.25	105.06	106.71	106.32	105.77	106.84	106.72
105.99	106.16	105.85	106.96	106.32	105.73	106.63	105.74	105.31	106.76	105.03	106.25	106.2	106.82	106.39	105.2	107.16	107.48	107.39	104.7	106.12	106.48	107.07	107.15	106.08	106.98	105.75	105.31	106.43	107.34	106.75	105.35	105.05	105.09	107.4	107.17	105.8	105.2	106.45	106.19	105.46	106.41	106.9	105.47	105.39	107.33	106.58	107.34	104.52	106.85
110.53	110.77	108.23	110.99	111.09	111.47	108.91	110.02	109.55	110.77	110.79	112.78	111.08	110.03	110.65	110.63	110.59	110.14	109.32	111.07	109.27	110.46	110.62	111.19	110.67	111.94	109.99	111	109.37	110.7	111.02	111.39	109.14	110.26	109.99	109.47	110.24	110.23	110.83	110.79	109.79	109.92	109.96	111.85	111.86	110.86	109.03	110.69	109.67	110.24
107.66	109.63	109.08	108.29	109.12	109.05	108.38	108.56	109.58	109.12	109.14	108.25	109.08	109.3	109.8	109.03	110.29	108.13	107.44	109.99	107.04	108.09	108.88	109.08	109.01	108.2	109.27	109.25	108.65	109.46	110.23	108.95	107.97	108.99	107.41	107.49	107.27	107.38	108.93	109.29	109.26	107.49	108.81	107.36	107.19	110.16	108.1	106.8	108.73	108.6
104.43	106.64	107.41	106.42	107.17	105.78	105.79	105.69	105.8	106.22	105.26	105.87	107.37	106.48	105.78	105.02	105.9	106.63	106.03	107.65	108	105.67	106.68	107.31	103.76	106.43	105.92	106.71	105.09	106.82	107.64	108.23	106.24	106.68	106.47	107.36	106.73	106.4	106.96	106.16	107.1	106	107.61	104.7	106.82	106.33	107.25	105	106.3	107.16
106.54	105.3	106.26	106.04	105.37	106.36	106.75	106.12	106.46	103.3	104.9	105.95	105.01	106.2	104.67	105.35	104.67	105.65	106.53	105.34	106.13	104.62	105.94	105.41	103.85	106.02	104.86	107.23	106.44	106.96	105.92	105.94	105.81	105.23	105.22	105.37	105.33	104.57	106.23	106.47	104.77	108.12	105.61	106.71	104.41	105.93	105.06	105.2	105.03	107.22
106.77	106.88	108.32	107.86	108.98	107.06	108.01	109.78	108.23	108.75	109.48	108.52	108.35	107.96	108.4	109.06	108.61	109.56	107.09	110.43	109.1	107.75	108.02	109.81	109.62	108.6	108.86	107.54	108.63	107.73	109.13	107.73	108.99	108.1	108.77	109.87	108.85	107.68	108.37	108.3	106.55	108.74	107.79	107.02	108.45	108.98	108.26	109.67	109.49	108.87
97.924	98.001	99.059	96.686	96.226	97.461	96.857	97.319	97.155	98.653	97.799	98.486	97.886	100.18	99.476	97.48	97.706	97.117	98.91	98.91	98.351	97.386	96.684	98.525	98.213	98.175	98.205	96.054	96.55	97.117	99.447	97.078	99.496	95.512	98.937	97.128	98.026	99.958	99.181	97.772	97.276	97.327	97.872	99.116	98.3	98.367	98.431	97.885	96.676	98.631
106.53	107.66	105.27	104.77	105.02	103.81	106.03	105.55	105.27	105.9	106.18	105.94	105.68	106.33	105.22	105.53	106.36	105.85	104.47	105.45	105.4	106.26	106.23	104.66	104.34	105.23	108.09	105.31	105.99	106.82	105.08	106.42	105.52	104.76	104.78	105.89	105.18	104.36	105.85	103.36	105.3	105.12	105.38	106.05	104.61	105.13	103.64	105.27	105.26	104.48
107.21	104.94	107.13	105.52	106.1	107.02	105.47	105.99	105.18	107.02	105.38	106.32	106.89	107	105.96	104.28	107.46	107.16	105.8	104.33	106.8	106.49	106.71	107.02	106.01	105.68	106.12	108.07	107.47	106.57	106.68	107.01	106.72	106.03	106.4	106.83	106.17	105.54	106.62	106.85	106.31	107.55	106.3	106.93	104.45	104.93	106.33	104.28	107.25	105.7
96.768	97.421	98.608	98.114	98.064	98.309	99.395	98.749	98.109	96.554	97.173	97.231	98.419	98.649	97.695	97.351	97.531	98.846	97.936	98.308	98.494	98.224	97.823	97.655	97.855	98.534	98.833	97.673	98.844	97.336	97.072	96.733	97.711	98.184	98.437	96.677	98.421	98.052	97.435	98.221	98.762	98.683	98.393	96.984	98.36	96.528	97.562	96.687	97.07	97.06
108.36	108.94	107.64	108.88	108.49	106.56	108.43	107.66	109.42	108.79	108.43	109.97	107.63	107.7	108.7	107.49	107.26	107.14	106.96	108.56	108.25	109.24	107.96	107.85	107.59	108.79	108.08	106.86	105.92	110.01	108.83	107.12	108.51	108.76	107.79	108.61	108.2	107.33	108.02	106.37	109.55	107.67	105.57	106.65	108.58	109.81	106.38	108.81	109.45	108.63
99.808	100.62	97.794	98.781	98.428	98.331	97.891	100.35	98.433	99.837	100.11	99.207	98.13	99.257	98.238	99.26	98.982	97.747	98.321	98.646	98.744	99.023	98.772	99.087	98.158	99.317	98.773	97.759	98.228	99.485	98.995	97.822	97.717	99.256	98.441	98.207	99.68	98.215	98.941	98.71	97.923	99.142	98.378	98.824	99.669	98.858	98.735	99.35	100.05	99.414
99.286	98.687	100.22	98.457	97.555	98.049	98.166	98.628	98.602	98.936	97.708	98.755	98.466	99.652	99.988	97.847	98.17	98.565	97.565	98.019	97.663	98.94	98.735	97.571	99.589	99.751	98.026	97.588	100.06	97.171	98.586	97.618	98.54	99.48	98.91	99.919	99.492	98.426	98.793	98.192	100.19	98.974	98.735	99.74	99.205	97.666	100.74	98.855	99.194	98.631
107.38	107.58	108.04	106.46	108.26	107.3	107.51	108.41	107.69	107.9	106.67	108.97	107.84	108.18	107.25	107.87	109.03	107.07	109.92	108.71	109.33	109.19	108.29	107.79	107.5	107.83	108.63	106.73	109.12	108.96	107.44	107.77	107.76	108.55	109.26	108.16	107.13	108.33	106	106.99	108.7	108.68	108.02	107.67	107.13	107.54	108.27	109.03	107.99	107.47
100.19	98.786	98.856	101.01	99.457	98.196	99.457	98.887	98.788	99.26	98.225	99.467	99.359	98.654	99.402	99.246	99.481	98.531	98.261	99.066	99.223	99.277	97.884	99.627	99.693	100.39	99.342	98.689	99.705	100.05	97.24	99.202	98.684	98.796	98.949	97.736	98.903	99.113	98.28	99.439	99.292	98.111	97.84	99.995	97.231	97.918	99.744	97.321	99.222	97.671
108.46	107.3	107.77	106.97	108.71	108.47	108.6	107.49	108.07	107.47	107.87	107.28	108.34	108.14	107.59	108.09	107.86	109	108.31	108.3	107.79	108.78	107.58	107.99	108.33	108.83	108.16	107.11	108.28	109.13	109.14	107.24	109.15	108.4	109.07	107.9	107.72	107.85	107.11	108.29	108.91	108.36	107.37	108.31	109.32	109.1	106.4	107.73	108.85	108.79
108.38	108.44	106.42	107.64	109.53	106.25	107.71	107.09	107.7	107.82	106.62	108.58	108.46	108.34	107.3	108.84	107.52	108.15	107.97	106.32	107.17	107.83	108.47	107.86	106.2	107.72	108.04	107.69	106.28	110.37	107.33	107.66	107.93	108.17	108.4	109.01	106.96	107.76	105.78	106.18	107.3	106.18	107.21	108.05	107.46	106.88	107.53	108.92	106.07	108.25
105.31	105.65	105.69	103.91	105.1	105.68	106.3	104.71	106.06	106.16	106.4	104.39	105.85	107.51	106.56	105.97	106.66	104.7	105.2	105.52	105.95	105.28	104.28	106.95	107.03	106.13	106.41	105.73	107.48	104.18	105.38	105.07	106.65	106.34	106.45	104.6	106.85	106.78	104.06	106.48	105.29	106.75	105.51	106.75	105.48	106	103.49	105.93	105.41	105.58
105.97	104.65	105.87	106.29	104.71	105.9	106.65	106.59	105.34	106.8	106.52	106.75	105.37	104.73	104.09	105.59	106.73	106.56	106.54	106.01	106.5	104.72	106.39	107.4	104.13	105.49	106.9	106.31	106.13	105.04	105.88	105.58	104.19	106.72	105.15	105.57	106.1	106.64	105.82	107.46	104.89	105.69	107.11	105.21	105.48	107	105.08	106.71	107.2	105.76
105.06	102.87	105.69	105.21	105.24	106.28	105.12	106.09	104.27	106.07	105.47	104.89	106.19	104.53	106.74	106.3	105.93	105.43	107.25	107.5	106.13	105.75	105.71	104.36	104.67	106.76	106.2	105.24	106.29	106.31	106.25	105.75	105.79	106.13	106.26	105.37	104.77	105.58	104.68	105.08	104.78	106.73	106.16	103.64	104.51	104.74	105.07	105.26	104.59	107.21
105.7	108.04	105.6	106.88	105.18	104.85	105.04	107.25	104.7	105.14	104.41	105.25	105.95	105.33	105.44	105.47	106.67	106.3	103.86	106.11	105.36	105.85	105.77	105.17	104.37	105.78	105.32	105.68	105.67	106.01	105.64	107.07	105.08	104.5	104.43	106.02	105.87	104.54	105.79	106.04	107.22	106.67	105.71	105.33	106.03	106.23	106.14	106.72	106.09	105.73
107.95	107.2	109.42	109.15	107.51	108.16	106.55	108.49	108.29	109.11	109.8	108.03	109.67	108.1	108.25	106.67	108.26	109.45	109.24	109.01	107.69	108.2	109.02	107.76	109.22	109.22	109.29	106.27	106.76	107.53	108.79	108.5	107.9	109.27	110.32	108.54	109.26	108.82	107.82	108.84	109.03	108.57	107.5	107.96	109.78	109.34	107.85	107.34	108.63	108.87
102.74	102.41	102.25	102.74	103.12	103.46	102.54	102.08	103.08	102.4	102.75	103.36	101.99	101.99	101.72	103.13	102.21	103.15	104.1	101.93	103.64	105.03	103.77	102.17	103.52	101.85	101.42	103.34	101.47	102.4	102.25	101.58	104.09	102.68	103.2	103.23	102.09	102.3	102.98	104.4	102.8	102.58	102.18	103.28	101.54	102.09	103.2	103.94	100.53	103.72
106.17	106.75	105.18	104.97	105.6	104.22	107.59	106.25	106.22	105.37	106.74	105.55	103.43	104.63	106.34	105.55	104.86	105.27	104.06	104.75	106.01	105.85	105.62	105.2	105.71	106.03	105.12	105.41	105.76	105.53	105.56	105.2	104.99	105.49	104.41	105.82	105.81	104.95	104.32	107.18	106.43	105.85	104.81	105.13	105.34	107.29	104.94	104.82	106.36	104.52
107.22	107.72	107.48	107.89	108.01	107.71	107.55	108.42	107.03	107.49	106.41	107.93	107.05	106.54	106.54	107.25	106.84	107.13	107.92	107.4	107.75	107.87	106.72	107.85	107.73	109.14	108.5	107.85	106.3	106.51	107.22	108.32	107.95	108.95	108.5	107.15	108.19	107.06	108.17	107.74	109.42	107.75	108.03	106.75	107.99	107.58	108.19	106.48	108.74	109.16
108.52	108.26	108.36	108.9	108.13	109.66	108.34	106.95	108	109.69	107.91	107.69	107.2	109.4	108.99	109.03	108.4	108.13	107.94	109.01	107.98	109.09	108.15	107.03	109.35	108.03	107.12	108.88	109.39	108.17	109.28	108.98	108.44	107.85	107.93	109.35	108.25	108.31	109.4	108.19	107.75	108.17	107.78	108.51	108.49	108.7	107.51	108.61	106.65	107.8
103.41	103.53	101.48	102.33	102.01	102.9	104.09	102.54	102.72	102.5	104.29	102.66	101.84	101.92	102.84	101.18	103.13	103.12	103.62	102.17	101.25	103.58	101.23	103.77	101.93	106.02	102.5	102.45	104.66	101.38	103.03	102.88	103.45	103.51	103.3	102.63	104.73	100.8	103.08	103.25	101.81	103.84	103.59	102.89	102.45	102.7	103.35	102.46	103.43	102.9
105.05	107.07	106.8	105.9	105.59	105.36	106.09	104.8	105	106.13	105.65	104.4	104.73	104.97	104.57	106.14	107.1	105.33	104.59	106.29	105.53	105.74	106	105.84	105.15	106.59	105	105.12	106.55	103.8	104.65	105.35	104.9	105.71	106.94	106.17	104.89	105.29	105.3	104.51	105.25	105.44	106.41	104.57	106.78	106.01	106.51	104.01	105.12	106.22
108.89	108.56	107.77	107.04	107.94	108.35	108.4	107.75	108.31	108.95	105.93	107.37	107.79	108.55	106.82	107.53	108.03	109.42	107.76	108.75	108.32	108	109.3	109.67	108.87	107.99	108.09	108.07	108.63	107.99	108.57	107.48	109.07	107.45	109.41	107.07	108.17	107.98	108.12	107.9	107.84	108.53	106.78	108.2	107.92	108.24	106.96	108.47	107.51	108.53
98.508	96.858	97.447	97.01	98.053	98.95	98.803	98.048	98.528	98.309	99.462	97.806	99.921	99.761	99.238	97.09	97.302	97.711	98.95	98.626	97.798	99.79	98.06	98.381	98.519	98.168	97.797	97.656	97.54	98.819	97.986	98.854	98.747	98.39	97.977	98.21	97.458	98.06	96.621	96.911	97.145	99.268	96.221	99.474	97.255	99.186	98.22	96.032	96.723	99.025
105.82	106.91	106.82	104.51	105.75	105.94	105.92	104.5	107.57	106.78	105.91	105.13	106.16	105.63	105.35	106.47	104.69	105.46	105.87	107.7	105.35	106.07	106.34	104.36	104.82	105.91	105.93	104.87	107.03	105.92	107.1	104.73	104.51	105.59	105.42	105.29	106.62	106.06	106.29	105.43	105.66	105.36	105.64	105.44	106.06	105.29	106.17	104.49	107.11	106.05
108.31	107.27	106.89	107.59	108.39	107.38	106.24	107.02	106.82	108.23	107.41	106.28	106.86	109.58	107.47	109.6	108.28	106.88	107.28	107.87	106.12	110.19	107.89	107.5	108.46	107.82	108.64	109.02	106.98	107.73	110.05	107.96	107.75	108.19	106.68	107.19	108.32	108.02	106.98	108.58	107.43	108.16	107.96	107.22	107.73	106.31	108.08	107.54	106.95	107.19
108.01	104.36	105.7	105.38	106.99	106.51	105.23	105.73	105.54	106.15	106.16	107.24	105.81	105.69	106.06	105.34	105.52	105.4	104.7	105.5	105.27	105.26	106.05	106.78	108.18	105.96	105.16	105.74	106.75	106.11	105.26	105.15	106.57	105.98	108.21	107.44	106.87	106.83	106.06	105.84	106.64	106.92	104.99	106.04	106.56	105.27	107	104.41	107.03	106.64
107.42	107.46	108.19	107.08	108.37	107.61	108.83	108.48	108.69	107.1	108.46	108.31	110.25	108.77	108.02	107.34	108.2	108.87	108.1	108.98	109.22	108.99	109.16	108.09	108.48	109.75	108.66	108.27	108.17	108.28	109.4	109.29	108.98	108.69	108.18	107.65	106.91	108.64	107.63	108.57	109.03	109.14	108.57	108.36	109.26	109.19	108.54	109.56	108.68	107.62
109.82	109.15	109.12	109.97	107.93	109.49	109.1	108.4	107.66	107.85	108.1	107.69	109.28	106.92	107.66	108.35	109.12	108.49	107.99	107.29	107.41	108.48	109.54	108.72	108.26	109.69	108.35	108.87	109.18	107.05	108.05	109.04	108.85	109.88	108.13	110.04	110.82	108.78	110.21	108.52	108.95	108.46	108.69	109.04	109.48	108.52	108.26	108.44	107.73	107.86
96.921	99.177	97.327	98.686	98.369	99.069	96.788	97.485	98.005	97.309	97.5	98.301	98.432	97.055	98.362	97.103	96.449	98.62	96.974	98.208	97.646	97.879	97.975	97.571	98.24	96.479	98.882	97.282	97.812	97.692	98.951	96.966	98.679	97.486	97.587	97.699	98.291	97.716	97.338	97.853	98.097	97.506	98.653	97.225	97.699	96.727	99.026	97.881	97.235	98.312
99.569	98.461	97.343	98.942	97.976	98.498	99.436	98.489	100.16	99.401	97.852	98.099	98.11	97.439	99.767	98.868	97.934	98.473	99.872	99.346	98.397	97.923	98.925	98.937	96.852	98.902	99.252	97.976	96.789	98.775	98.572	99.372	99.084	97.33	99.824	99.626	97.993	99.2	98.379	98.275	98.449	98.881	98.876	99.453	97.622	98.893	98	95.532	99.176	97.231
104.27	106.81	107.3	106.04	106.94	104.66	105.92	105.4	104.75	104.46	107.08	104.98	106.47	106.05	104.3	105.07	106.95	105.96	105.5	105.12	106.93	104.47	106.17	105.2	104.63	107.59	106.7	105.35	104.44	105.83	105.63	104.72	106.17	106.78	106.71	103.99	105.2	104.37	106.73	106.87	104.81	106.41	104.78	104.91	104.83	106.03	106.05	105.65	106.12	106.15
110.18	108.93	106.61	109.73	109.16	109.49	108.87	108.82	108.36	107.74	110.25	108.94	108.11	107.52	108.52	107.78	108.68	109.17	108.92	108.73	109.1	109.44	109.94	108.31	108.72	108.46	109.77	109.5	107.46	109.08	109.41	108.41	108.52	110.06	107.79	109.29	108.72	109.85	108.34	107.44	109.37	109.89	107.74	109.9	110.23	108.28	107.63	106.75	109.76	107.92
107.57	107.8	108.55	107.35	108.21	109.23	108.31	109.28	109.21	108.81	107.36	108.66	107.03	109.19	108.6	109.07	109.28	109.69	106.73	107.52	107.79	106.5	108.48	107.96	108.19	108.85	108.22	109.56	109.24	109.22	108.41	107.76	108.66	108.81	108.51	107	106.29	106.97	106.91	108.81	107.64	107.87	106.87	108.46	108.51	108.74	107.43	106.93	107.81	107.65
107.08	107.76	109.2	107.47	107.8	108.72	110.45	107.28	109.08	108.5	109.2	108.34	108.36	107.52	108.12	108.52	107.82	108.35	109.07	108.29	108	109.91	108.17	110.34	107.4	108.46	107.4	109.16	108.22	108.38	107.6	109.58	108.41	108.16	110.02	108.45	109.27	107.36	107.06	108.59	109.66	108.53	108.99	108.61	108.59	107.23	108.98	106.88	106.04	108.22
106.58	108.11	108.84	107.01	107.67	107.24	108.41	105.52	107.87	109.23	107.3	108.61	108.53	107.93	107.57	107.14	107.82	109.36	109.11	107.99	108.09	108.33	106.21	105.76	107.47	107.04	108.91	106.23	107.31	107.85	109.22	107	108.05	109.13	108.15	106.96	107.58	106.41	107.36	108.38	107.37	108.2	107.43	107.81	108.16	106.91	108.06	107.89	106.46	107.42
99.956	101.16	100.76	98.565	99.666	101.77	99.679	102.49	100.6	102.52	100.38	100.14	100.69	99.927	100.5	100.79	101.39	99.929	100.72	99.663	102.81	100.84	100.97	100.71	98.87	101.47	99.566	100.69	101.78	100.18	100.61	102.18	101.75	100.27	100.4	100.6	100.47	101.44	101.6	98.388	98.292	100.93	100.79	101.03	100.96	101.08	100.3	100.74	100.55	100.91
98.914	97.352	98.102	97.267	98.043	98.257	97.915	97.191	97.437	98.668	98.638	97.61	98.883	98.003	98.523	98.891	98.536	100.01	98.037	97.744	96.768	97.42	97.167	98.085	97.857	98.222	98.918	100.21	96.226	97.379	98.271	96.834	98.191	98.348	97.587	98.58	96.859	97.756	99.556	98.017	97.638	97.769	97.177	97.336	97.184	97.104	98.653	99.799	97.69	98.003
107.48	107.93	106.6	108.31	109.99	107.85	106.87	107.13	107.74	107.65	107.6	107.56	109.61	105.91	107.78	107.74	107.75	108.78	108.33	108.22	107.94	108.16	107.17	107.09	108.24	106.66	107.4	107.64	107.38	106.68	106.77	107.33	109.31	108.22	108.13	109.31	108.25	108.62	108.35	107.66	107.06	107.54	107.97	107.6	107.23	106.71	106.48	108.04	108.18	106.67
108.11	108.92	109.51	107.87	109.32	106.04	107.63	106.94	107.6	108.23	107.23	109.53	109.27	108.16	107.74	108.1	106.71	108.22	108.37	108.62	109.42	108.7	108.53	107.97	109.42	108.51	108.79	108.97	108.66	108.33	108.89	108	107.28	108.53	109.1	108.07	108.5	108.68	107.45	108.82	108.93	108.81	107.62	107.76	108.17	107.82	108.05	108.24	108.58	108.5
99.369	99.725	101.63	100.74	101.46	101.7	101	99.237	101.02	101.31	101.01	102.72	100.77	102.02	100.31	101.22	99.925	100.26	100.74	100.5	100.69	99.199	100.72	100.7	100.43	100.78	101.42	100.01	102.66	102.32	102.57	101.11	100.41	99.821	100.91	100.14	100.82	99.507	101.99	100.04	100.62	101.97	100.7	102.81	101.56	101.47	100.51	100.95	101.65	100.94
104.95	104.84	106.46	105.9	105.11	106.19	105.91	105.62	104.6	103.88	106.88	106.25	105.8	104.63	105.44	106.15	104.26	105.45	106.19	106.18	106.23	106.31	105.34	104.56	105.35	105.15	105.48	104.8	106.28	105.25	106.08	105.97	106.54	105.65	106.3	104.91	106.17	105.34	105.82	105.4	106.71	104.99	104.42	106.26	105.73	104.97	106.11	105.1	104.14	105.25
106.67	106.7	106.82	105.06	105.28	105.67	106.75	103.87	105.65	104.11	106.3	105.85	106.71	107.49	106.59	105.21	105.92	106.14	106.57	105.88	105.14	105.47	103.93	107.61	105.03	105.57	104.84	104.91	107.58	106.97	104.25	105.44	105.77	105.94	105.19	104.52	106.84	106.97	106.85	105.93	105.01	104.49	106.68	105.42	105.95	104.99	104.2	105.26	104.93	104.68
104.53	106.38	103.94	103.83	105.52	104.83	106.18	106.73	106.44	105.09	105.18	106.21	106.66	104.26	107.34	105.22	106.28	104.22	106.59	105.77	105.6	106.59	104.93	105.7	107.05	105.34	106.16	105.21	105.84	104.95	106.18	104.94	105.43	105.14	103.47	106.45	106.16	106.35	106.45	105.55	107.88	104.63	106.13	105.92	106.52	105.27	105.54	106.54	105.63	105.36
106.14	106.14	106.69	106.09	105.62	105.81	105.3	106.47	105.94	105.64	106.32	105.27	105.75	104.92	106.34	105.86	106.56	107.68	105.58	106.01	104.31	105.05	105.1	105.88	106.59	106.04	105.88	104.58	105.03	106.54	105.31	103.56	104.35	107.1	105.7	105.58	106.59	104.95	105.93	103.65	105.9	105.57	106.05	108.54	106.76	104.88	105.25	104.55	107.15	104.93
107.55	106.11	105.68	106.1	107.92	106.49	106.21	106.26	106.38	106.57	106.86	105.7	106.75	105.89	106.71	104.84	107	107.34	107.08	106.52	107.22	106.25	107.54	106.2	106.31	106.09	104.97	105.47	106.04	106.15	105.63	105.31	105.33	107.16	106.49	106.71	105.07	105.55	106.7	103.96	107.77	104.66	106.61	104.68	106.08	104.73	106.36	106.42	106.67	106.33
106.59	107.38	106.6	105.99	105.63	108.34	107.02	105.7	106.13	105.34	107.07	108.36	106.23	106.86	107.63	106.32	104.98	106.09	106.28	106.31	106.64	106.18	107.09	106.94	105.92	105.36	106.36	106.39	105.78	106.46	105.83	108.03	105.42	105.8	106.16	106.37	107.78	106.38	106.06	106.13	105.09	107.9	106.52	105.83	107.29	107.34	106.31	106.36	106.05	107.58
99.096	97.997	99.928	98.717	98.169	98.252	98.41	98.909	98.976	97.229	99.504	98.559	99.329	99.117	99.231	99.204	99.437	100.25	99.76	98.591	100.33	98.813	99.662	98.463	98.918	98.786	98.123	98.636	97.99	98.701	100.22	98.669	100.05	98.837	99.447	98.998	97.734	100.62	98.319	99.385	98.382	98.268	98.959	99.254	98.355	98.807	98.877	97.647	97.831	98.731
106.98	108.63	107.63	109.11	107.31	108.33	108.98	107.89	107.96	107.72	108.78	108.16	108.04	109.04	109.28	108.29	108.97	107.95	108.38	108.79	107.76	108.38	107.89	107.98	107.47	108.67	108.4	109.12	106.71	108.44	109.03	109.18	106.62	107.48	109.02	107.2	107.8	109.43	108.27	107.5	107.56	107.92	109.66	108.66	109.06	108.32	107.54	107.73	108.63	109.04
108.23	106.19	107.96	106.69	108.93	108.01	108.44	108.25	107.42	108.3	106.43	108.33	107.03	108.74	108.69	107.78	107.95	108.05	109.42	106.09	106.81	107.96	109.15	108.36	108.15	109.07	108.15	108.94	109.05	107.76	107.41	107.88	106.78	108.12	108.8	108.98	105.73	108.05	107.46	107.96	106.56	107.14	108	107.73	107.65	108.66	108.1	107.38	108.54	107.08
100.24	100.76	99.964	100.98	102.39	101.85	101.18	100.24	100.97	100.76	102.54	100.86	101.01	100.64	101.42	102.44	101.12	101.88	100.76	99.583	99.321	100.08	98.713	100.36	101.17	99.548	99.33	100.23	99.751	101.13	101	102.64	100.24	99.656	100.93	100.07	99.686	102.08	99.001	100.97	101.9	99.954	100.1	99.519	100.27	101.75	99.154	101.14	101.56	100.95
106.43	106.49	106.14	107.19	106.72	104.71	106.73	105.62	107.6	107.45	105.97	105.58	107.27	106.7	105.65	104.67	106.06	106.11	105.48	105.67	106.56	107.67	106.2	105.5	107.65	106.37	107.29	105.62	106.67	106.09	105.89	107.25	106.4	107.02	107.59	107.98	108	107.92	105.79	106.96	105.77	106.39	106.85	107.06	107	105.87	106.58	107.21	106.95	105.94
98.692	96.891	97.484	97.933	97.243	97.813	98.975	97.363	97.749	97.718	97.937	96.955	97.799	97.89	97.208	98.468	98.622	97.802	99.607	98.995	99.063	96.592	98.286	97.656	98.907	97.71	96.185	96.437	97.588	99.427	97.029	97.058	98.287	97.43	97.407	97.839	97.498	97.1	99.871	98.677	97.883	99.018	98.304	97.463	99.128	97.721	96.527	98.402	97.089	98.008
99.654	100.89	102	101.34	100.94	101.37	101.12	102.73	99.249	101.51	101.31	100.09	101.32	98.495	100.83	100.13	101.24	100.69	100.61	102.37	100.57	101.37	102.31	100.17	100.15	100.03	99.757	101.28	100.49	101.02	101.5	102.06	102.29	101.84	98.636	100.22	102.12	102.16	99.519	101.76	99.933	100.56	101.55	102.09	101.11	101.24	102.62	100.14	100.43	100.13
101.14	99.489	99.759	100.38	99.54	99.399	98.81	101.91	100.66	100.31	99.96	98.96	101.06	101.08	99.629	99.327	101.2	99.851	100.51	101.14	100.98	100.95	100.82	100.89	100.28	101.13	100.77	100.53	100.92	99.006	99.623	99.525	98.968	100.03	100.47	99.873	99.011	98.936	101.06	100.31	100.26	99.741	101.49	100.59	101	99.979	101.13	99.656	99.629	100.15
106.14	107.77	104.61	105.05	105.22	106.8	105.65	106.55	105.31	105.11	104.85	107.38	106.07	107.27	106.06	106.43	105.96	106.02	104.3	106.58	105.69	105.34	105.99	106.81	106.67	105.35	106.46	104.14	105.58	106.25	105.62	105.63	106.01	106.4	105.93	106.89	106.46	104.48	106.36	106.76	105.08	104.37	104.96	104.66	105.48	105.26	104.39	105.89	105.54	106.38
107.82	105.64	106.68	106.58	106.14	104.76	107.12	107.01	106.11	106.77	106.3	105.36	106.4	105.81	105.45	107.61	107.37	105.56	106.49	106.12	104.85	106.67	104.68	106.57	106.87	105.62	106.3	106.5	105.01	105.21	108.05	105.43	105.81	107.1	106.94	105.76	105.1	107.75	105.91	107.01	106.5	107.53	105.9	106.25	105.99	105.11	107.89	105.71	106.66	106.06
106.63	105.89	105.62	105.99	105.32	106.16	107.3	105.79	105.65	107.02	107.17	106.92	107.56	106.73	106.54	107.3	107.02	105.96	106.28	104.47	107.28	107.31	107.07	105.73	107.14	106.88	105.4	106.59	105.5	105.08	105.84	106.49	106.99	107.61	107.45	107.23	107.58	106.63	107.93	107.27	107.08	107.21	105.88	107.66	107.23	105.81	106.57	105.27	106.6	107.46
106.83	105.48	104.77	105.85	105.65	106.09	105.56	105.4	105.39	105.2	105.97	103.78	104.62	105.7	105.67	105.9	105.68	106.96	104.77	106.65	105.44	104.72	107.41	105.72	104.21	104	105.63	105.45	106.45	105.89	105.66	106.03	106.55	103.91	105.5	105.67	104.58	105.58	104.35	105.15	104.76	104.76	105.91	106.68	106.57	106.63	104.02	105.7	106.38	105.75
107.84	107.98	105.94	109.3	108.75	108.32	108.44	109.95	108.17	107.35	107.15	107.59	108.98	107.16	108.65	108.44	106.23	107.57	107.39	107.93	105.76	107.86	108.28	109.2	107.58	107.78	107.48	108.7	106.56	107.27	107.17	107.13	107.33	108.98	109.02	108.1	108.54	107.21	106.51	107.55	107.54	108.55	106.13	108.85	107.57	107.09	107.77	107.71	106.33	108.95
106.56	107.95	108.02	108.59	108.82	108.03	108.19	108.41	108.42	109.6	108.51	111.29	108.71	107.92	107.84	108.72	107.19	107.85	107.34	106.26	107.95	109.64	109.54	109.26	108	106.31	109.29	108.1	107.25	107.93	106.85	106.98	108.1	108.27	108.17	108	106.12	106.74	108.24	107.48	107.51	106.73	108.19	107.77	106.79	108.75	107.19	108.46	108.67	107.86
96.998	96.138	96.093	98.292	96.591	96.283	98.218	98.617	99.872	97.858	98.091	97.611	98.8	97.397	98.631	98.657	97.875	97.728	99.006	99.416	99.054	97.613	98.717	97.205	99.584	97.973	96.384	96.663	98.605	97.732	98.057	97.646	98.774	97.093	97.176	98.254	97.82	97.72	97.81	97.745	98.812	99.016	98.146	98.172	97.734	99.4	98.219	97.761	96.946	97.041
106.93	109.08	109.63	108.36	107.25	106.64	108.34	107.5	107.8	109.26	108.31	110.44	107.81	108.02	108.44	107.41	109.34	109.02	106.9	107.81	110.01	109.67	106.94	107.57	108.02	109.59	108.29	107.66	107.98	108.58	108.55	106.17	108.24	107.91	107.82	109.1	108.22	109.41	108.02	108.41	107.65	109.27	107.03	109.31	108.28	109.85	107.27	108.42	107.01	108.7
100.8	100.58	98.584	101.43	100.75	100.51	98.998	101.6	101.24	100.37	103.08	101.35	100.79	99.826	99.5	100.12	99.787	100.83	102.25	100.74	100.1	98.624	100.17	102.37	100.85	101.4	102.1	101.05	100.64	100.91	102.35	99.885	100.92	102.09	101.63	99.936	101.54	101.56	101.81	100.56	99.878	100.22	101.11	101.51	99.731	100.91	101.1	100.9	101.23	101.71
108.7	107.5	107.77	109.54	108.43	109.12	108.16	107.81	107.64	108.55	109.24	109.28	107.71	108.42	107.68	109.51	108.62	110.25	109.46	109.11	108.49	108.27	108.42	108.98	110.16	108.75	108.68	108.16	108.5	108.24	108.81	108.26	109.61	109.94	108.5	109.05	107.74	108.95	109.63	108.02	109.32	109.4	109.68	108.76	108.83	108.09	109.97	108.45	108.24	107.84
107.61	106.38	106.79	107.02	107.02	107.31	107.54	106.89	105.52	107.06	108.23	106.15	106.26	105.82	105.9	107.57	106.04	106.68	107.97	105.93	107.1	107.5	105.9	106.16	108.12	104.47	105.84	106.86	106.48	106.16	106.31	106.65	107.41	105.06	105.15	105	105.89	105.86	106.11	106.49	106.2	107.41	106.48	106.68	105.83	106.13	106.69	107.1	107.85	106.7
105.51	105.69	107.4	104.24	105.18	104.76	105.46	106.86	105.7	105.7	106.15	104.72	105.9	106.41	106.14	105.75	106.35	106.07	105.82	104.83	105.82	106.01	104.57	105.84	105.76	105.06	106.85	104.77	104.85	105.46	105.92	105.96	104.98	106.81	106.04	105.21	105.9	105.11	105	105.97	105.4	106.28	105.17	106.28	104.25	105.75	104.25	106.78	106	106.3
108.19	109.06	107.69	109.04	109.11	106.72	109.37	108.07	109.39	108.26	107.7	109.21	107.86	108.56	108.76	108.63	108	107.96	108.76	109.32	108.45	107.5	108.04	108.61	106.78	108.56	106.1	108.71	106.84	106.89	108.27	106.83	107.25	108.35	107.47	106.81	109.22	107.47	108.82	107.95	107.89	107.56	107.55	109.26	108	108.47	109.1	107.28	108.75	108.04
108.05	107.09	107.55	107.75	107.66	107.75	108.01	108.46	108.85	106.68	106.63	107.73	107.2	109.31	107.38	107.28	107.62	107.02	108.22	108.61	109.27	106.97	108.11	108.82	107.44	109.84	106.85	108.79	108.13	106.07	105.59	108.13	107.61	105.67	107.92	108.29	109.72	107.72	107.54	107.11	108.68	108.25	107.37	108.01	106.67	108.91	107.7	108.71	107.15	106.73
107.33	106.06	106.77	106.79	106.93	105.71	106.79	106.37	106.66	105.57	106.72	106.58	105.57	107.17	106.88	105.57	106.13	105.75	104.31	105.14	106.63	104.67	107.05	106.45	106.15	106.52	106.65	107.01	106.02	106.72	107.09	107.23	107.36	106.27	105.73	105.62	106.84	106.5	106.25	107	106.99	105.33	105.64	105.6	105.68	106.69	107.22	106.36	105.27	105.6
107.1	108.36	108.1	107.32	107	108.03	108.84	109.4	107.71	109.03	108.5	109.6	109.17	109.2	107.94	108.52	107.86	108.96	109.25	106.52	108.08	110.42	109.11	108.61	108.02	108.46	107.65	109.67	109.04	109.44	109.35	108	107.99	107.92	107.98	108.63	109.15	107.66	106.55	108.37	108.18	109.53	108.35	108.58	108.44	108.48	108.39	108.53	108.24	108.81
99.075	99.098	98.492	99.086	98.739	97.68	100.4	98.025	98.794	97.416	98.66	98.555	98.105	96.679	99.227	99.084	97.203	98.403	96.66	99.862	97.937	97.426	98.814	99.208	98.209	97.557	98.327	97.838	98.2	99.663	98.766	97.163	98.65	98.236	98.247	98.227	97.689	100.85	97.939	97.485	98.386	96.277	98.113	98.412	97.437	97.118	97.225	98.975	98.109	99.797
107.81	107.5	107.62	107.47	108.38	108.46	108.29	107.95	107.92	107.98	108.45	108.54	108.96	108.18	107.68	107.07	109.75	108.45	107.16	106.62	106.93	108.08	106.82	107.67	106.92	108.09	106.65	107.22	106.12	107.86	108.17	108.99	107.29	107.8	108.94	106.66	110.43	107.74	107.57	106.73	108.08	107.86	107.58	106.32	107.8	106.3	107.38	106.82	109.65	108.57
101.82	100.4	101.15	101.19	101.19	100.45	102.87	102.26	101.21	100.01	101.56	102.64	102.21	102.27	101.58	101.81	101.35	101.38	101.5	100.78	102.5	99.923	101.28	101.76	100.67	99.44	101.79	99.438	101.56	100.79	101.77	99.979	100.24	100.17	100.44	102.09	100.47	100.5	100.49	101.32	101.62	100.78	101.43	102.03	102.06	102.16	99.838	99.716	101.65	101.68
105.4	107.54	106.62	105.96	106.22	105.34	106.57	105.03	105.49	105.42	106.32	106.14	107.23	107.03	105.98	104.93	106.39	105.85	106.21	105.52	106.06	104.99	104.94	105.89	105.26	106.33	104.57	106.27	107.04	104.33	105.71	106.24	105.06	105.24	105.25	107.25	106.77	105.4	106.97	105.16	106.98	104.63	106.16	105.16	106.43	104.74	106.18	106.08	106.7	105.88
100.34	101.42	99.605	100.53	99.484	100.44	101.97	100.47	101.57	100.3	101.57	101.24	99.881	100.23	99.585	100.87	100.62	99.753	101.6	100.25	100.63	99.386	101.72	101.01	100.05	102.26	101.13	99.962	100.03	98.563	100.28	101.91	100.23	101.4	100.41	100.61	99.708	101.04	100.83	100.35	100.82	101.35	100.96	100.85	100.68	100.17	99.975	99.746	100.19	102.25
106.12	104.92	104.71	105.11	105.67	106.37	104.99	105.46	106.3	105.25	105.84	103.88	103.31	105.45	104.38	106.07	105.83	105.24	103.7	106.58	103.11	105.22	105.73	106.46	105.27	104.65	106.35	105.29	106.49	105.15	107.44	105.86	105.25	106.26	104.63	106.14	106.39	106.6	106.24	103.91	106.31	105.2	106.57	106.23	104.6	105.75	104.92	105.37	104.88	106.09
107.7	105.51	106.99	106.61	106.39	104.91	106.46	104.94	107.11	106.14	105.21	105.84	106.2	105.15	107.61	105.93	106.22	106.09	106.7	105.78	106.03	106.15	106.34	105.82	105.76	106.22	105.66	105.84	105.26	105.84	106.81	106.53	106.47	106.58	107.29	107.19	106.75	104.96	106.96	106.39	105.42	106.14	106.02	107.74	104.81	106.66	106.47	106.58	106.19	106.36
100.89	99.742	99.605	100.09	99.658	100.93	99.201	99.421	100.37	101.66	100.84	101.12	101.78	100.51	101.07	100.09	100.6	100.21	99.927	100.11	100.97	100.39	99.905	101.15	101.5	100.94	100.93	100.46	102.01	99.202	100.52	102.13	100.56	100.51	99.429	100.38	101.35	99.601	101	100.97	100.09	100.16	100.21	100.49	99.777	100.11	100.93	100.81	101.44	99.845
105.45	105.57	104.27	106.26	106.43	104.64	105.35	105.9	106.25	105.41	106.43	105.94	104.98	106.66	103.14	106.81	105.38	105.82	104.61	105	106.15	106.56	107.91	106	105.32	105.87	105.75	105.34	105.7	105.75	104.7	105.21	105.06	105.37	105.55	108.04	105.05	106.29	104.62	107.07	105.57	105.41	106.61	104.57	106.61	105.5	105.41	106.85	105.95	106.03
105.27	105.39	107.89	108.73	105.29	105.61	107.03	105.72	106.62	106.25	104.23	107.66	105.84	106.3	106.63	106.15	105.94	106.05	107.37	107.5	105.93	107.73	106.12	106.1	106.28	106.13	106.41	105.47	107.26	105.94	107.76	106.91	105.35	106.24	106.08	105.85	105.85	106.88	107.11	107.64	105.3	107.42	106.95	107	106.67	107.03	105.6	105.89	106.62	107.23
107.15	109.3	109.44	108.75	109.14	109.61	108.77	107.97	108.48	108.38	108.46	108.84	108.09	105.84	107.57	108.68	108.69	106.68	109.43	109.01	107.82	108.63	107.21	106.37	109.65	107.47	109.21	107.56	108.55	109.41	109.06	108.47	109.9	110.01	107.45	108.07	107.99	107.97	108.6	108.9	107.31	109.32	108.75	108.88	108.11	107.68	108.81	108.88	107.35	109.07
98.476	96.617	97.177	100.16	97.653	98.469	98.984	96.99	98.098	96.505	98.689	97.651	98.57	98.323	98.606	97.881	96.876	98.142	99.422	97.97	98.785	97.528	97.057	98.419	98.007	98.945	97.256	98.991	98.066	98.718	99.189	98.131	97.864	98.483	98.207	98.094	98.054	97.343	98.611	96.465	99.495	97.593	99.681	98.748	97.606	97.958	97.371	98.802	97.958	98.643
108.96	110.62	108.42	107.03	108.63	108.18	107.26	108.3	107.74	106.95	108.7	108.75	106.98	107.16	109.64	108.71	108.51	107.18	109.34	108.4	107.79	108.23	107.86	108.21	108.04	107.65	109.71	106.9	108.61	107.83	106.51	109.38	109	106.7	108.35	107.24	108.44	107.85	108.7	107.28	106.95	109.02	107.82	107.93	108.84	108.84	106.94	109.46	108.71	107.43
110.29	108.1	107.43	107.83	108.92	107.83	108.28	108.59	107.48	107.83	107.93	107.6	108.36	110.35	108.83	109.3	109.06	109.23	108.66	107.88	108.46	109.22	108.48	107.95	108.5	107.83	107.6	108.18	107.99	110.37	108.01	107.03	108.66	109.85	109.37	108.84	106.84	108.11	107.89	108.66	108.98	109.32	109.1	108.82	109.12	108.03	109.62	107.7	109.19	107.3
105.6	107.56	105.32	106.52	106.87	105.96	105.04	106.59	107.76	106.33	105.92	106.4	107.1	106.99	105.83	107.41	106.01	106.29	105.51	106.42	104.09	106.7	107.1	105.62	107.48	105.92	105.24	107.32	105.3	106.85	106.89	105.41	107.17	107.44	106.62	105.3	106.33	106.36	106.24	105.92	107.98	107.24	106.02	106.41	107.88	106.82	108.16	106.57	105.67	106.4
106.34	105.91	107.6	108.21	107.76	105.44	105.76	106.46	106.44	107.37	105.75	107.92	106.74	107.1	107.53	105.32	107.65	106.79	107.32	106.56	107.8	104.63	104.62	106.02	106.25	107.03	107.12	106.61	107.63	107.76	105.81	105.32	105.48	107.45	107.53	106.11	106.13	107.43	104.32	106.09	106.4	105.55	106.73	108.06	104.88	107.08	105.57	105.77	107.2	107.95
106.44	105.65	105.78	105.61	104.64	104.82	105.68	108.59	104.78	106.41	105.68	104.06	104.66	105.84	105.86	106.4	104.32	105.31	105.58	106.13	106.86	106.09	106.53	106.31	105.07	105.4	105.09	106.47	105.07	105.73	105.83	106.38	104.89	105.61	104.99	106.73	104.88	104.58	105.29	105.32	107.14	106.88	106.19	107.59	105.61	106.11	105.62	105.7	106.82	106.06
108.27	106.5	108.52	108.89	109.03	109.17	109.12	110.27	108.5	107.71	108.92	108.09	109.02	109.96	107.11	107.9	107.59	106.42	109.23	107.4	107.54	108.98	107.32	107.61	107.58	106.79	109.14	108.39	106.98	109.2	108.04	107.65	108.65	108.04	108.73	107.67	107.62	107.3	107.95	108.48	107.9	108.95	108.22	107.92	106.98	109.45	108.36	107.59	107.55	108.67
104.24	103.95	107.25	105.6	105.89	105.8	104.82	104.01	106.32	105.89	106.57	105.65	105.38	105.98	105.24	106.16	104.77	106.21	105.84	106.8	106.48	106.06	103.66	106.5	104.87	105.58	106.59	103.85	107.04	106.24	106.78	107.12	105.57	106.57	106.28	105.64	106.79	105.45	106.72	104.5	105.16	105.51	107.07	106.11	105.54	104.76	106.18	106.89	104.59	105.53
107.84	108.09	108.45	107.01	107.79	108.52	108.93	108.31	106.63	107.48	106.68	107.5	109.1	107.88	107.41	107.12	107.5	107.39	108.32	106.79	107.09	108.57	107.75	107.33	107.96	106.77	107.08	108.63	108.56	107.96	109.53	107.27	108.76	107.52	106.4	108.52	107.66	107.95	106.81	107.53	108.06	107	107.02	108.03	107.03	106.21	108.42	107.89	107.18	106.28
106.3	109.1	107.48	108.75	110.01	109.14	108.77	108.99	106.57	107.75	108.32	108.74	109.24	108.5	106.45	107.01	106.86	106.89	109.49	107.5	109.82	107.73	107.93	108.22	108.56	107.41	108.29	107.98	109.32	108.62	108.13	110.47	107.87	108	106.82	109.15	108.81	107.4	108.55	108.53	108.71	107.33	109.3	107.77	107.97	108.92	108.05	107.7	107.05	110.15
106.99	108.95	110.97	108.96	108.07	109.51	109.94	107.29	107	108.41	108.83	107.69	109.19	108.98	109.67	108.4	109.04	108.56	109.12	108.21	109.37	109.5	108.61	108.66	110.09	108.13	107.91	108.04	108.46	110.06	109.1	109.49	107.69	108.95	108.3	107.82	108.37	108.73	107.99	109.78	108.47	108.31	107.51	109.44	109.01	108.35	107.79	108.39	107.24	108.36
109.98	107.56	108.12	109.11	108.46	109.94	109.28	109.83	108.16	109.38	108.33	109.41	107.83	109.24	108.88	107.39	109.86	109.6	108.96	106.94	108.71	107.06	108.99	109.04	107.63	107.63	109.65	108.32	109.4	109.22	109.56	109.79	109.09	109.06	108.06	108.27	108.88	108.82	108.08	111.65	109.02	107.61	108.13	107.25	108.34	108.51	106.76	108.18	107.37	109.83
104.73	103.82	104.81	107.61	105.87	106.21	104.95	106.19	106.14	105.95	105.09	104.64	106	105.27	105.28	105.15	106.62	104.38	105.17	104.57	106.58	104.24	106.52	104.7	105.85	106.52	105.81	105.5	106.07	106.52	106.15	105.66	107.3	106.12	106.73	104.93	107	105.51	104.46	105.4	106.85	106.04	104.73	104.97	105.74	104.1	104.8	105.65	106.17	106.27
101.51	99.245	100.14	101.19	99.232	100.33	99.6	101.41	100.18	100.9	98.846	99.569	99.392	100.75	101.93	101.45	100.56	99.54	101.16	100.69	99.625	100.61	101.3	99.326	100.79	99.504	101.27	100.42	101.52	99.564	100.04	100.23	98.858	99.2	99.027	99.643	100.57	99.727	99.182	98.443	99.113	99.432	99.616	99.138	98.592	99.587	100.56	100.06	100.33	99.815
107.74	108.9	106.72	108.73	109.66	108.89	107.96	108.98	107.09	105.86	108.31	107.91	109.03	107.85	108.93	106.94	107.71	107.56	108.26	109.25	108.51	108.86	108.52	108.05	107.9	107.78	108.7	108.21	108.77	109.22	109.54	107.34	109.15	107.95	110.29	110.68	106.74	108.17	108.81	108.47	108.78	108.46	109.23	108.5	108.74	109.04	109.11	107.65	108.64	108.6
107.82	107.95	108.06	107.18	106.3	108.76	106.94	108	106.11	108.57	106.67	109.19	108.08	108.86	107.29	109.19	106.89	107.09	108.37	106.58	106.88	108.51	107.18	107.3	107.3	108.03	106.67	107.37	107.54	107.82	107.98	107.68	108.51	108.21	107.45	107.22	107.18	107.3	108.04	108.44	109.11	107.11	108.01	107.34	108.38	106.69	107.53	107.61	108.15	108.48
109.75	109.13	108.74	108.32	109.42	108.08	108.24	108.58	108.94	107.78	107.28	108.85	108.25	109.35	109.55	108.37	108.41	107.39	108.89	108.49	107.54	108.02	107.14	108.52	108.72	108	109.65	109.27	108.63	106.54	108.95	108.07	108.98	108.61	107.96	108.69	107.53	108.89	107.74	106.98	107.67	107.08	108.24	106.8	108.66	108.69	108.55	108.28	109.03	109.41
105.67	106.98	105.36	104.91	103.79	104.47	106.41	105.06	106.42	106.16	106.02	104.84	106.16	105.06	107.33	106.85	106.87	105.86	105.68	107.32	104.45	104.98	105.83	104.87	104.36	106.45	105.38	105.11	105.28	104.4	105.55	105.33	105.63	105.43	105.21	104.38	107.99	106.01	105.39	106.06	106.3	104.92	104.59	105.77	106.25	104.2	106.28	105.85	104.89	104.4
105.85	106.04	106	105.81	105.49	105.35	105.17	105.86	105.42	106.26	105.73	106.03	107.2	105.43	104.48	105.15	105.2	103.23	108.14	105.51	107.36	105.21	105.5	105.14	104.22	106.65	105.86	104.13	106.44	105.83	103.43	104.93	106.39	105.02	104.45	106.13	105.15	104.46	103.61	105.04	104.46	105	104.9	106.25	104.25	104.44	105.31	104.6	104.8	105.12
106.02	106.76	105.25	105.88	107.69	104.68	106.24	105.18	104.68	106.93	106.86	105.9	106.88	105.51	107.04	106.06	106.67	106.05	105.59	104.76	105.78	105.73	106.04	106.18	104.39	106.77	106.06	105.81	105.87	104.57	106.87	104.96	106.29	105.18	105.66	104.42	104.85	105.99	105.67	107.05	104.78	104.74	103.78	105.88	106.63	104.64	104.37	106.29	104.27	106.48
109.15	109.55	108.66	108.82	108.64	108.31	107.68	107.93	109.31	108.97	107.79	109.81	107.6	108.83	108.11	108.66	109	108.56	109.22	108.23	107.62	107.73	108.48	109.51	109.45	109.16	108.02	107.44	107.69	109.02	108.49	108.64	107.74	108.43	109.25	108.27	107.82	109.31	106.91	109.39	108.16	107.72	107.85	108.52	106.78	107.61	108.78	110.09	108.07	107.05
105.8	105.84	108.37	105.37	106.09	106.26	104.98	106.54	106.81	105.17	106.67	107.48	105.71	106.66	106.48	106.24	104.86	106.64	104.14	105.26	106.8	105.73	106.46	105.33	105.51	105.49	105.34	105.36	105.75	104.07	104.34	105.6	105.43	105.71	106.81	106.15	105.19	105.83	104.26	106.65	106	107.02	104.84	105.34	104.44	107.35	106.7	107.37	106.68	104.9
107.08	105.46	105.15	105.66	106.49	105.98	104	104.7	105.18	105.27	104.63	105.43	105.54	105.44	105.33	105.96	106.22	105.33	104.09	106.2	105.19	104.4	104.14	106.44	103.78	105.62	105.95	106.06	104.66	104.65	105.67	106.3	104.6	104.49	106.32	103.36	104.28	105.25	106.13	106.53	105.66	104.86	104.48	105.85	105.54	106.31	106.14	105.02	105.26	106.64
106.92	108.88	108.35	109.36	108.41	106.44	106.92	108.62	108.53	107.96	108.04	107.38	108.43	108.8	107.21	109.1	106.46	108.7	107.56	107.53	107.62	106.77	107.46	108.83	107.8	109.12	108.18	106.58	107.72	107.87	107.34	108.14	108.13	106.31	108.39	107.97	106.49	107.33	107.49	109.32	108.52	106.13	108.52	107.42	108.56	107.75	107.75	107.95	108.03	107.33
100.94	101.92	101.22	100.79	100.69	100.6	100.28	99.887	99.646	100.69	99.546	100.55	100.86	101.95	99.998	98.601	101.31	100.87	101.77	101.16	102.18	101.28	100.91	99.724	100.09	100.71	98.295	100.29	100.72	98.615	100.23	101.78	100.01	100.57	101.19	100.27	101.07	101.99	100.39	100.02	100.06	98.834	100.56	103.07	101.25	100.17	100.3	99.899	101.3	100.3
105.89	106.22	108.04	107.26	105.92	105.41	106.11	106.25	107.66	107.74	107.57	106.84	107.51	106.26	105.91	105.83	106.21	107.18	106.68	105.75	105.59	105.68	105.93	105.42	106.81	106.97	107.19	107.86	106.96	105.6	105.3	108.21	107.59	106.33	106.73	107.06	106.13	106.57	108.09	106.24	107.17	106.71	105.76	106.75	105.34	107.27	106.63	107.11	105.98	106.85
99.654	100.62	99.862	100.11	101.98	101.18	101.39	100.21	101.07	100.89	98.326	99.005	100.8	100.6	100.06	98.352	100.72	100.07	100.27	99.726	102.28	98.757	100.48	99.711	100.68	101.27	100.36	99.979	99.568	99.543	99.098	99.996	99.189	100.27	100.57	99.855	100.05	101.11	99.323	100.2	99.314	99.379	100.18	99.996	100.02	99.473	101.62	101.06	100.87	98.631
105.65	105.87	103.45	107.49	105.78	105.26	105.83	104.02	105.91	104.33	104.84	105.7	107.22	105.69	105.54	105.53	106.13	104.61	107.08	103.88	104.32	104.19	105.6	104.38	107.41	105.72	106.19	104.03	106.01	105.55	105.75	106.64	105.16	106.71	105.37	105.49	105.47	104.54	105.99	106.11	105.87	105.96	106.55	106.1	105.51	105.17	106.64	105.88	106.07	105.38
108.59	110.21	108.2	108.45	109.08	107.99	108.08	108.37	107.77	107.15	108.76	108.67	109.4	109.12	108.16	110.88	109.93	108.79	108.6	108.63	108	108.3	108.85	108.26	110.81	108.35	108.73	109.93	108.84	109.27	108.54	108.04	108.71	109.19	110.05	109.89	108.48	107.74	108.36	109	109.35	108.99	109.07	108.89	107.69	107.12	108.69	109.94	109.6	108.19
106.03	105.12	105.53	106.35	104.84	107.01	103.92	106.15	106.27	105.48	104.29	104.61	107.11	105.56	106.48	104.98	105.51	105.96	106.26	105.48	104.44	106.05	105.22	104.96	105.73	105.83	104.8	106.73	105.88	106.07	105.71	104.88	106.63	105.7	105.45	104.35	105.62	105.99	105.33	104.72	105.59	105.3	106.05	105.96	105.89	106.08	106.19	105.22	105.51	104.34
109.13	108	108	109.46	106.53	107.97	109.1	108.49	107.73	107.74	108.73	109.4	107.1	108.55	109.09	107.7	107.4	107.21	108.43	106.83	108.56	107.74	108.55	108.5	108.21	108.27	108.71	108.61	108.44	110.05	106.97	108.42	109.2	110.26	106.55	108.95	108.18	107.59	108.72	106.65	109.08	109.94	108.08	109.29	109.66	108.06	105.96	108.25	107.81	108.29
112.33	110.32	109.45	110.58	111.47	109.6	110.94	110.27	110.84	109.89	111.2	108.43	110.2	109.57	110.89	108.59	110.03	109.65	111.15	111.52	110.79	111.27	111.04	110.3	109.74	109.98	111.17	109.65	110.55	109.59	110.35	110.06	110.08	110.34	109.64	110.16	109.79	109.33	109.67	109.94	110.75	110.17	110.04	110.4	110.51	112.02	110.05	109.3	110.09	111.02
108.58	108	107.54	107.65	107.75	109.35	108.51	106.94	108.47	105.43	107.91	107.7	107.78	106.31	107.71	107.23	108.04	108.23	107.64	107.44	106.65	106.92	107.67	107.05	106.12	108.14	107.54	107.57	104.87	107.63	107.1	108.63	108.37	107.31	107.23	108.3	108.39	107.98	108.37	109.22	109.18	108.67	108.28	107.75	107.96	107.73	106.54	108.34	108.12	106.91
105.83	107.49	106.72	106.62	105.97	106.75	105.78	105.62	105.83	107.77	105.84	107.39	107.86	106.54	104.12	107.96	105.73	108.41	107.06	106.61	107.16	109.11	105.32	107.95	106.45	106.36	107.44	107.5	106.2	106.87	106.55	107.63	105.66	107.07	107.08	106.33	107.8	105.4	107.07	104.94	105.51	106.82	106.32	105.61	107.86	108.3	104.7	105.88	107.23	107.79
106.82	104.65	105.6	105.6	105.53	105.66	106.87	107.13	105.27	106.44	104.44	105.03	106.3	107.63	106.33	105.73	107.07	104.94	106.19	104.98	105.92	105.97	106.62	105.34	105.72	105.66	105.36	105.09	106.37	105.37	106.19	106.65	105.38	105.93	106.69	105.57	105.91	104.66	106.06	105.25	104.94	104.67	105.35	105.26	104.85	105.94	105.59	106.02	106.06	105.27
99.551	101.49	101.98	99.22	99.841	100.55	99.758	100.22	101.4	100.03	99.239	101.01	99.545	99.103	100.47	99.631	100.05	100.84	101.4	100.76	100.38	100.44	98.435	100.7	100.21	100.87	100.5	101.31	101.34	100.36	99.24	101.2	102.06	98.627	99.877	100.64	98.727	100.75	102.13	99.275	99.713	102.02	102.09	98.945	100.71	99.876	100.96	100.34	100.62	98.746
102.24	100.26	100.19	99.116	102.17	99.993	101.47	100.37	100.92	100.17	99.069	99.572	100.32	99.92	100.01	100.73	100.43	101.23	100.77	100.49	101.8	99.727	101.35	100.44	100.6	98.676	99.879	99.745	101.1	99.963	101.58	101.22	100.41	99.797	101.2	100.55	101.36	100.64	99.342	100.57	101.12	101.8	100.39	100.74	99.874	100.92	100.75	99.359	100.32	100.79
106.36	107.05	106.71	106.6	105.09	106.64	105.35	105.3	103.97	106	105.32	105.2	104.12	107.06	106.23	106.25	106.99	104.94	103.7	105.44	105.99	106.03	105	105.72	107.84	106.24	105.68	105.46	104.03	104.81	106.42	107.86	105.76	106.48	106.04	106.66	105.52	105.26	105.65	104.78	104.18	105.74	105.98	106.2	105.93	105.63	105.27	106.32	107.27	106.73
108.5	109.72	108.48	107.52	107.35	107.52	107.31	107.64	108.68	108.27	108.64	107.41	109.02	109.09	109.29	107.69	109.63	107.16	108.14	109.11	108.49	108.95	106.74	108.07	107.34	108.46	108.18	110.03	108.63	109.66	108.2	107.54	107.39	109.08	107.96	108.28	109.36	108	108.25	108.22	107.72	108.4	106.91	107.14	107.45	109.65	108.48	107.23	108.62	107.7
107.98	107.63	109.63	107.79	107.97	106.98	108.34	108.24	108.7	107.82	108.12	109.41	106.48	107.47	109.55	108.35	107.71	107.95	108.07	107.65	108.07	109.02	107.11	108.84	108.96	107.7	106.53	108.03	109.75	107.26	108.34	106.68	107.52	108.08	107.16	107.6	106.52	108.3	107.92	108.18	106.35	107.88	106.89	107.22	108.56	108.25	107.95	107.43	108.01	107.15
98.263	98.74	98.611	98.983	97.742	97.947	97.837	97.77	98.1	95.766	98.99	98.479	98.151	99.206	98.145	99.4	98.336	97.321	98.313	98.656	97.479	98.246	97.868	97.674	98.395	99.626	97.159	98.737	98.777	99.017	97.82	97.014	98.617	97.42	98.768	98.213	97.979	97.323	98.952	97.857	98.349	97.861	98.931	97.355	96.579	98.175	98.845	98.941	97.522	98.432
99.003	99.401	97.914	98.945	97.501	98.825	96.924	99.435	97.406	98.211	97.558	97.447	98.124	98.112	97.857	98.678	97.632	98.717	99.346	98.383	97.631	96.356	100.41	98.758	97.05	98.766	98.708	97.983	97.183	96.403	97.732	97.692	98.773	98.335	97.395	96.991	97.171	98.558	97.908	97.454	99.119	98.318	97.21	98.319	96.795	98.928	98.118	98.448	97.959	98.204
107.84	110.02	109.2	109.29	106.47	108.3	106.97	108.07	107.65	108.63	106.98	107.55	109.08	109.03	106.66	108.63	107.65	107.26	108.81	106.46	107.86	108.4	107.66	108.73	108.14	107.16	108.67	106.72	108.6	107.77	107.83	107.45	106.94	106.85	107.27	109.31	108.5	107.57	107.62	107.46	108.47	106.63	107.9	108.75	107.57	107.58	107.98	107.67	106.93	108.23
107.72	105.72	105.18	107.43	105.76	108.58	106.77	107.38	106.32	106.05	107.23	106.8	106.07	106.19	106.8	105.95	106.73	106.7	105.91	106.16	106.21	105.37	106.33	106.63	107.34	105.27	108.09	104.93	104.77	107.29	106.59	105.56	105.78	107.45	105.9	108.41	106.18	107.72	107.5	106.97	105.5	105	107.9	106.81	105.55	105.81	106.4	106.32	106.59	106.37
105.46	104.8	106.23	106.96	105.25	106.42	107.43	105.82	104.97	104.24	105	106.19	105.4	106.29	105.08	104.41	104.97	106.7	104.06	106.32	105.22	105.31	105.48	104.82	104.7	104.82	104.87	105.47	103.7	107.66	106.04	105.1	104.48	105.93	106.22	104.94	105.55	106.03	105.58	105.79	104.81	105.23	105.84	105.35	106.13	106.06	107.09	104.44	106.92	105.31
98.638	98.611	98.444	97.993	98.281	99.091	98.658	98.261	98.41	98.474	98.448	97.386	97.488	97.391	97.004	97.86	99.794	97.959	97.338	97.143	96.673	97.685	98.297	97.205	97.681	97.781	98.156	98.35	97.091	98.262	97.555	98.037	98.806	97.059	96.19	98.108	97.822	97.441	97.692	97.999	99.856	96.851	98.453	98.548	96.386	99.014	97.745	98.771	96.89	96.884
105.01	105.64	107.13	105.57	105.63	105.67	106.99	105.23	106.39	106.36	105.83	106.05	106.14	106.68	103.43	105.55	106.58	105.57	106.4	105.04	105.55	105.79	105.99	104.39	104.47	104.52	105.36	106.21	106.24	105.89	106.57	105.9	105.69	104.48	105.74	105.68	105.08	106.49	106.22	106.13	104.85	105.18	106.18	104.39	105.77	105.67	107.12	106.2	104.89	105.46
105.7	106.31	106.57	106.43	104.2	106.77	105.09	104.6	105.34	105.91	107.55	105.5	104.46	107.32	105.25	105.12	106.15	105.88	104.42	105.16	105.54	106	105.42	104.15	106.16	106.19	105.6	107.14	105.57	106	105.93	106.25	106.32	106.91	106.2	106.79	104.74	103.78	106.15	106.09	104.98	106.54	105.56	105.26	104.34	106.57	105.94	105.5	105.88	104.87
108.37	108.59	108.92	108.52	109.46	108.26	108.14	109.31	108.32	109.11	109	107.61	106.87	109.42	108.18	109.97	107.48	108.14	107.09	107.61	108.91	107.95	108.71	105.82	107.12	108.14	107.55	110.28	107.92	107.51	108.2	109.16	108.55	110.14	108.04	108.31	108.37	108.65	108.81	108.14	108.69	108.43	109.1	108.2	107.05	107.92	106.91	108.04	107.81	107.49
108.24	108.89	108.62	109.89	108.7	108.32	109.06	108.04	108.53	107.83	109.32	108.9	110.05	107.18	108.78	108.69	106.94	110.15	109.92	108.23	108.83	106.54	109.15	108.82	108.63	109.04	107.8	107.89	109.13	108.55	110.31	109.53	107	108.21	108.12	109.48	108	108.95	107.88	109.09	107.42	108.73	108.74	108.76	108.5	109.23	109.8	106.8	107.2	109.18
105.64	106.81	106.56	105.83	107.06	107.91	108.15	106.81	106.42	106.04	107.42	107.08	105.44	106.42	105.86	106.86	106.45	106.83	106.55	106.63	105.65	105.84	106.24	106.51	106.7	107.09	108.41	106.13	106.91	106.18	106.82	105.96	107.2	107.61	107.27	108.01	107.21	106.96	105.98	107.52	107.84	107.31	105.68	105.52	106.6	105.68	106.98	107.17	106.2	105.86
106.29	106.21	106.03	106.55	106.12	105.44	104.45	106.31	107.11	107.24	104.28	106.49	104.25	106.51	105.96	108.94	106.66	106.42	105.86	106.51	105.55	104.94	106.87	106.03	106.13	107.53	105.82	105.91	106.31	106.57	106.16	106.22	108.39	108.49	105.59	106.36	107.95	105.14	106.44	106.5	106.75	105.9	105.95	106.11	108.47	106.16	105.79	106.05	106.88	106.24
107.18	104.81	104.83	106.13	106.82	106.84	104.45	106.31	104.3	107.17	105.77	104.74	107.45	107	104.57	105.28	104.84	105.45	105.47	106.35	104.84	108.59	105.82	105.92	106.03	105.8	105.21	106.12	105.47	104.2	105.67	106.72	106.63	105.91	104.72	106.84	105.66	106.06	105.67	105.11	105.81	106.44	106.02	104.94	105.49	106.38	106.4	105.72	105.49	106.35
99.485	97.072	97.809	96.848	99.166	98.666	99.925	99.74	98.617	98.38	97.75	96.989	97.69	98.372	96.92	98.939	98.943	96.803	97.542	97.853	97.721	97.906	97.559	97.63	97.637	98.821	97.926	98.259	98.575	98.637	97.728	98.502	98.524	96.986	99.243	97.585	99.321	99.329	98.612	98.319	97.939	98.704	99.027	98.196	98.432	98.594	97.805	98.539	99.698	98.501
110.29	107.62	107.98	108.97	107.35	109.05	107.92	109.66	109.24	109.83	107.73	109.1	109.2	107.82	107.45	108.28	107.15	109	108.87	106.44	108.21	108.21	110.03	108.5	108.95	108.64	107.64	108.94	108.67	108.76	108.66	108.74	109.25	107.88	108.9	107.65	107.91	109.39	109.64	109.14	109.82	108.9	109.62	108.76	109.57	108.47	108.52	109.39	108.09	108.48
105.49	105.77	104.26	104.8	105.54	105.78	104.64	106.18	104.92	107.49	105.58	104.73	105.51	106.84	105.13	103.63	106.21	104.84	105.14	104.02	105.99	106.4	107.7	106.16	106.37	107.5	105.39	105.93	106.71	105.71	106.55	105.62	105.37	104.82	103.95	105.08	104.06	105.29	104.67	104.19	106.95	106.16	107.04	104.55	105.59	105.2	104.65	105.63	105.75	106.88
106.84	105.56	105.28	106.66	103.87	105.73	105.73	107.11	104.91	105.37	106.02	105.51	104.85	106.41	104.73	106.13	105.82	102.89	105.35	105.43	104.04	105.86	106.33	105.02	103.54	108.06	105.33	106.01	106.89	105.48	105.65	105.77	105.12	105.08	105.61	107.41	104.2	104.42	105.14	105.68	105.76	105.52	105.47	104.74	105.5	105.6	105.66	105.11	105.64	106.09
105.45	105.2	105.47	105.09	104.49	105.07	105.3	106.35	106.5	104.91	108.12	105.41	105.7	104.92	106.6	105.25	104.87	105.18	105.96	104.78	104.28	104.6	106.31	106.19	104.76	104.46	103.47	106.83	106.88	104.4	107.11	105.63	104.78	105.51	105.62	105.85	105.06	105.24	105.57	106.21	105.11	105.39	105.03	106.3	105.16	105.42	106.74	104.44	105.46	104.88
108.16	107.03	107.47	106.89	106.89	107.62	107.87	110.06	107.55	107.91	108.92	109.3	107.84	107.87	109.1	108.87	109.44	110.14	107.19	108.72	106.39	108.16	106.9	107.96	106.61	107.92	108.22	108.27	107.8	108.2	108.89	109.25	108.35	108.61	108.69	110.12	106.85	109.02	107.43	107.87	107.63	107.85	107.33	108.89	108.43	105.57	108.98	108.22	107.21	108.13
108.85	108.09	107.68	108.83	106.86	107.41	109.1	109.43	107.91	109.04	107.92	107.3	107.68	107.41	107.71	109.06	108.12	107.8	108.12	108.82	106.71	110.1	107.94	107.94	106.62	108.35	108.68	107.53	107.83	107.89	109.14	108.28	108.53	108.37	108.66	108.91	108.48	108.12	109.3	106.72	108.33	107.94	107.62	106.55	108.48	108.98	107.99	108.99	107.53	107.57
105.88	106.38	106.62	106.32	106.22	105.88	106.37	107.98	106.53	107.11	106.71	106.7	106.59	106.91	106.72	108.01	107.19	107.2	106.45	107.15	107.73	106.51	106.93	106.58	106.38	106.18	105.85	106.57	105.62	105.33	105.66	106.4	107.39	105.83	107.3	106.51	107.48	105.96	105.08	107.85	106.83	105.05	106.26	106.78	105.25	105.28	106.78	105.53	106.89	108.28
106.82	104.04	103.82	105.45	103.92	104.51	104.58	105.49	106.3	104.11	104.36	104.19	105.65	105.98	107.7	106.78	104.92	106.13	103.83	105.92	104.2	103.75	106.85	104.33	105.61	104.85	105.79	104.48	104.68	106	104.72	104.44	106.28	106.46	105.3	106.96	104.98	106.89	105.43	105.72	104.31	106.64	105.02	105.48	105.54	105.79	105.95	105.97	105.26	104.57
98.067	99.428	97.852	98.811	98.424	99.111	100.35	97.773	99.407	99.037	97.757	100.01	98.709	99.343	97.837	98.287	98.356	99.921	98.263	99.568	99.33	98.024	98.303	98.511	97.272	98.985	97.157	99.163	99.849	97.456	99.39	96.631	98.393	97.172	98.906	98.317	97.94	98.061	99.471	98.71	99.164	99.619	99.354	99.272	97.941	97.006	99.541	100.04	98.987	98.819
107.04	105.62	105.42	106.52	108.4	106.19	105.1	104.43	106.96	107.06	105.68	106.74	105.99	105.94	107.82	106.44	104.83	105.06	106.26	105.12	106.33	105.21	104.96	106.92	104.83	105.83	104.71	105.99	105.48	106.2	104.19	104.77	105.09	105.15	105.47	105.52	105.66	105	106.04	106.64	103.78	105.51	106.01	106.27	106.55	105.09	107.73	104.96	105.23	105.12
107.6	107.38	108.62	107.63	110.16	108.84	107.64	107.02	107.74	107.79	107.84	108.1	109.69	108.81	108.91	108.13	109.25	107.89	107.88	107.52	108.66	107.65	109.65	108.1	107.97	107.79	108.38	107.06	108.26	107.26	109.57	109.3	108.17	107.97	108.45	108.15	108.17	108.48	108.5	109.36	107.61	108.15	106.99	108.21	106.85	108.37	107.84	108.55	108.91	108.66
104.41	106.19	105.08	105.23	106.88	103.95	105.49	105.97	106.28	106.36	104.77	105.43	105.4	105.49	105.7	104.95	105.74	104.67	105.57	105.77	105.94	106.3	105.92	106.03	105.24	105.51	106.23	105.92	104.62	107.59	106.43	105.52	104.23	105.23	104.95	107.06	106.1	105.1	106.64	104.65	105.45	105.85	105.44	104.24	103.83	106.18	104.43	106.53	107.39	107.01
106.56	107.1	107.62	105.55	106.4	107.98	108.05	104.89	106.48	106.71	107.86	106.69	105.5	105.61	105.78	106.96	106.74	106.87	107.16	105.83	106.23	105.81	106.83	107.82	106.17	106.55	106.62	106.78	105.78	107.72	106.54	106.98	106.81	106.34	107.03	107.22	105.96	106.17	105.87	106.45	106.08	108.57	106.9	105.75	106.65	106.59	105.82	107.37	106.75	107.44
105.54	106.32	107.38	107.66	107.34	106.27	106.3	104.42	106.99	106.23	106.52	106.95	105.26	104.71	106.49	106.27	104.67	108.04	106.58	104.2	107.97	105.76	104.93	105.73	105.69	106.91	105.56	104.15	107.24	104.2	104.88	104.9	105.87	105.19	106.52	106.02	106.26	105.64	106.6	105.47	105.59	105.95	105.2	106.39	105.4	106.56	105.2	106.92	106.81	105.06
99.881	97.542	97.914	98.845	99.826	99.347	98.81	98.517	98.81	98.693	99.649	98.247	99.498	98.475	97.601	98.376	99.597	97.295	98.477	99.171	99.631	97.395	98.038	98.466	98.566	97.614	99.399	98.062	98.05	98.789	98.383	99.007	98.141	97.416	99.149	100.48	100.06	99.133	100.65	99.477	100.24	99.983	96.929	98.605	99.325	98.683	99.941	98.258	98.55	99.091
106.78	106.16	105.65	105.73	105.94	105.14	106.7	105.48	105.83	107.87	106.09	104.25	106.58	107.22	106.04	105.9	104.87	105.05	106.77	105.46	105.1	104.95	106.5	103.85	106.32	105.73	105.83	105.19	105.59	106.76	105.37	105.66	106.49	106.41	105.42	106.04	105.18	104.81	105.73	106.08	106.93	104.06	105.13	105.76	105.49	106.72	105.31	104.89	105.54	106.45
110.06	109.92	110.41	110.52	109.32	111.22	111.57	109.87	111.18	108.71	111.16	109.62	110.38	110.74	109.8	108.49	110.67	110.66	110.34	110.93	110.76	110.29	110.62	110.62	109.82	111.52	111.37	110.73	109.44	111.56	111.66	111.44	109.95	110.79	110.34	109.47	108.37	109.26	111.1	110.06	109.17	108.9	109.45	110.85	110.25	110.12	109.64	110.83	110.78	109.11
102.13	100.77	100.63	100.91	101.32	99.916	101.22	103.05	100.6	101.75	101.38	101.73	101.6	101.37	101.13	99.73	99.765	101.03	101.99	100.69	101.52	101.42	101.15	101.03	100.58	101.46	101.27	100.46	102.25	100.17	100.17	101.25	102.72	103.24	101.62	102.63	102.26	101.03	101.5	101.43	102.46	101.5	100.04	100.69	100.26	101.53	100.89	100.99	101.54	101.34
100.78	100.33	100.71	102.36	102.22	99.683	101.44	102.75	99.998	101.07	101.24	101.1	101.22	100.32	102.71	102.89	100.84	101.39	100.21	102.04	100.36	101.48	100.22	99.378	102.02	100.26	101.95	100.79	100.76	101.75	100.63	100.3	101.03	99.491	101.19	103.14	100.07	101.1	101.29	101.43	99.53	101.41	101.93	100.85	101.07	101.56	100.35	100.8	102.19	101.26
107.43	107.39	108.46	108.2	106.72	107.63	109.38	106.88	108.27	108.03	109.47	108.61	110.13	107.98	108.06	108.38	109.65	108.98	107.76	107.59	108.02	107.9	108.35	109.3	107.71	108.44	107.84	107.91	108.08	108.05	108.13	108.48	107.93	107.89	108.24	107.95	108.71	108.45	108.6	107.46	108.5	107.62	107.96	109.09	107.42	108.92	107.5	108.15	106.63	108.13
111.78	110.78	110.2	110.93	109.68	109.26	109.57	110.87	110.73	110.23	112.04	109.53	112.3	110.48	110.12	110.97	109.74	110.36	110.38	111.32	110.07	111.83	111.71	110.85	110.02	109.58	111.57	109.34	111.44	109.11	110.11	110.03	110.22	111.21	111.5	110.77	110.43	111.26	111.61	110.14	110.81	109.79	110.58	109.28	109.79	109.97	110.71	112.1	109.26	109.4
107.69	107.18	107.64	108.16	106.92	108.92	108.12	108	109.53	109.21	108.56	106.79	106.54	108.36	110.1	109.03	108.1	109.28	108.95	108.87	108.69	108.24	109.1	106.76	108.43	108.3	108.35	107.39	107.33	107.37	108.18	107.34	108.81	106.51	108.29	106.93	107.81	108.11	110.7	107.42	109.87	108.55	109.04	108.92	108.53	109.67	107.5	108.89	108.32	105.95
105.52	106.06	106.44	106.42	106.06	106.31	106.29	107.25	104.86	106.5	106.23	103.87	105.81	106.21	105.77	105.72	105.87	105.32	104.85	104.82	106.94	105.71	103.16	105.43	106.15	106.84	105.76	105.69	106.59	106.26	106.27	104.89	104.01	105.53	105.68	102.99	105.23	105.38	105.65	105.59	106.06	105.05	106.84	105.27	106.45	105.3	105.09	106.82	106.18	106.16
98.303	97.273	99.58	100	97.995	98.007	99.623	99.299	97.729	98.873	97.51	98.9	97.446	98.653	98.872	98.788	97.468	99.036	98.705	97.749	99.188	98.582	99.399	99.571	98.645	98.254	98.162	100.3	99.017	99.096	99.183	99.374	98.03	97.872	99.634	98.482	98.925	97.667	99.253	99.58	97.95	97.704	99.039	99.4	98.408	99.088	97.786	98.373	98.47	99.337
97.351	96.804	97.314	97.342	97.643	97.353	98.688	98.361	97.724	99.655	97.885	98.684	99.07	97.454	99.159	98.273	96.229	97.503	98.641	99.48	97.956	97.317	98.552	98.245	96.647	97.947	97.06	98.544	97.526	97.994	98.177	97.467	96.524	98.911	98.506	97.876	98.124	98.447	99.546	99.033	99.102	98.452	98.537	97.269	96.599	97.923	96.785	98.966	98.386	98.951
105.66	105.27	105.27	105.61	105.76	105.08	105	106.48	105.38	104.6	106.51	107.2	105.46	105.78	105.94	105.99	105.53	104.84	108.21	106.09	106.57	105.94	106.71	106.3	105.09	104.24	105.28	105.34	105.32	104.71	105.97	108.16	106.85	106.37	107.15	104.31	105.77	106.29	105.24	106.62	105.53	106.37	104.46	107.28	104.77	105.42	105.57	105.38	105.59	106.31
106.75	105.85	106.83	105.51	104.45	105.16	105.89	105.56	105.21	105.73	107.06	106.22	105.23	105.76	105.49	105.19	106.18	105.24	105.23	105.34	106.83	104.73	105.77	105.19	107.52	103.44	105.87	105.64	106.24	106.18	105.34	106.27	105.24	107.13	106.2	105.12	105.07	106.64	106.15	105.26	106.14	105	106.86	105.23	105.49	105.14	106.5	104.33	106.02	107.08
106.78	108.04	105.68	107.57	105.23	106.91	106.97	105.47	107.64	107.18	106.16	107.32	106.55	105.64	107.01	106.33	107.49	107.68	106.63	106.22	107.11	108.04	106.65	106.63	106.8	108.08	107	107.34	106	106.5	106.34	105.72	106.8	106.32	105.29	107.7	106.86	107.84	107.07	106.77	106.54	107.98	106.51	106.4	107.01	106.67	105.77	107.07	105.58	104.44
108.41	107.21	108.44	108.75	107.83	110.21	109.14	108.35	108.57	110.45	107.6	107.96	106.97	108.41	107.22	107.36	107.7	106.85	106.65	108.88	108.98	108.88	108.49	107.07	109.1	107.89	108.06	106.15	107.21	108.85	109.55	107.62	107.49	107.88	108.89	107.82	108.4	106.18	107.84	109.14	108.11	107.68	109.49	108.49	109.36	108.32	107.38	107.71	107.83	108.26
107.69	109.14	107.13	107.77	108.52	108.86	108.67	107.94	107.32	108.14	108.89	108.04	107.32	108.39	109.1	107.55	107.18	109.62	107.84	106.11	107.77	109	108	107.74	108.17	108.75	109.05	107.94	108.19	106.74	107.8	108.93	108.43	107.55	107.37	108.53	107.19	107.75	109.63	108.49	108.97	107.6	108.81	108.26	108.54	108.31	107.32	107.84	107.97	108.96
109.18	107.32	109.36	108.57	107.3	107.94	109.47	109.44	108.07	109.28	108.38	108.68	107.67	108.64	108.29	108.78	108.5	109.46	109.3	109.31	109.51	106.85	107.5	109.17	107.65	108.23	107.76	108.52	106	109.29	109.45	107.72	107.29	108.01	107.17	107.95	108.1	108.31	106.73	108.29	107.96	108.46	107.9	108.48	109.29	107.41	109.46	108.19	108.44	106.16
105.41	105.4	105.33	105.38	104.88	104.33	106.11	105.83	105.14	106.69	105.01	105.03	104.95	105.11	105.01	106.33	105.67	106.26	104.92	106.04	105.74	103.13	105.73	105.92	106.38	105.05	105.95	105.12	104.68	104.09	106.14	104.33	106.27	106.33	104.51	107.2	106.89	106.73	104.48	105.66	106.38	104.97	104.77	105.11	105.74	105.35	106.28	105.17	106.76	105.01
104.41	105.83	103.82	105.19	105.65	105.99	105.72	105.51	105.59	106.8	104.81	105.24	106.12	106.12	106.06	107.36	107.68	104.81	106.62	106.06	106.31	105.46	106.52	105.09	106.83	106.26	106.06	106.1	103.76	105.58	105.68	105.73	105.63	104.03	107.01	105.54	105.29	106.51	103.75	105.13	106.53	105.22	106	106.64	105.37	106.99	105.18	106.18	105.54	106.45
105.07	106.37	104.74	105.59	106.33	105.12	105.19	105.19	105.83	104.49	105.07	107.62	106.83	104.45	104.11	104.94	105.13	106.64	105	105.09	107	105.54	104.31	105.89	105.15	106.89	105	105.07	106.84	105.19	104.23	105.17	106.86	105.66	107	105.33	105.66	105.4	107.11	104.62	106.22	105.57	106.45	106.76	106.56	106.34	105.29	107.24	106.19	105.71
104.19	106.74	105.59	106.08	105.86	106.72	106.12	105.89	105.63	104.92	104.01	103.99	105.91	105.19	106.12	108.32	106.57	104.53	106.84	105.21	105.88	105.97	106.05	105.63	105.93	104.85	107.85	105.29	103.82	105.59	105.06	104.31	105.78	105.69	104.82	104.23	106.55	105.89	105.61	103.74	106.29	107.2	104.41	106.33	106.16	105.45	106.88	106.09	105.45	104.73
99.915	100.88	99.16	100.75	101.67	99.769	100.43	101.56	100.83	99.913	100.55	99.557	99.704	100.11	99.937	97.926	99.134	100.82	101.28	100.41	100.6	100.17	101.05	100.23	100.43	100.33	99.29	100.11	99.718	99.527	101.29	99.589	100.56	100.55	100.1	98.062	102.49	98.746	100.93	100.51	100.52	99.788	98.655	98.951	100.98	100.48	99.84	100.61	101.65	99.323
108.39	108.26	108.24	106.87	109.27	107.97	107.51	106.6	108.44	109.32	107.72	107.62	108.07	107.23	107.36	108.96	108.48	107.67	108.75	107.32	108.33	107.89	109.26	108.38	108.86	108.09	106.96	107.1	107.29	107.7	107.5	108.25	107.12	107.11	107.86	105.67	108.01	106.34	107.08	108.29	108.5	107.73	108.42	107.14	107.57	108.41	106.66	107.68	107.53	108.66
106.35	105.59	107.5	107.06	107.19	108.37	106.41	105.62	106.73	107.23	107.86	106.92	105.64	107.63	107.13	105.51	106.12	106.97	105.79	106.4	107.11	105.15	106.96	106.7	105.76	106.02	106.91	106.41	108.36	107.26	107.68	105.04	106.63	107.24	105.86	106.01	107.81	106.94	108.25	106.73	106.6	106.56	105.83	106.98	107.29	105.71	107.8	106.98	106.58	106.23
100.29	101.72	102.38	100.84	99.975	98.695	101.21	100.79	99.668	98.307	100.78	100.36	101.07	100.7	100.04	100.64	99.267	99.696	100.85	100.44	99.837	100.1	100.31	100.56	99.497	99.789	100.69	99.785	98.448	99.832	100.6	99.333	99.821	100.43	100.98	100.16	100.21	101.48	99.207	100.12	100.17	100.19	100.04	99.288	100.87	99.185	99.654	98.816	98.783	98.644
105.96	105.11	106.51	105.06	105.39	105.07	106.04	106.33	105.67	105.74	105.7	106.71	104.54	105.29	105.83	103.82	106.92	106.7	104.92	105.74	105.45	104.77	105.5	105.76	106.45	107.25	106.51	106.08	106.09	107.11	104.91	105.13	105.43	107.17	104.69	105.63	104.69	106.04	106.35	105.01	106.98	106.22	106.61	106.03	106.61	106.53	106.73	105.92	105.74	105.83
106.81	105.83	105.09	105.8	105.73	107.72	106.32	107.32	105.21	105.29	106.82	106.69	106.97	106.85	106.13	107.76	106.82	106.08	105.57	105.4	107.48	105.28	106.41	105.83	106.32	105.19	106.87	106.56	106.5	106.35	105.57	106.82	109.06	106.53	106.48	107.9	108.19	106.49	105.76	106.75	106.07	105.8	106.43	108.19	106.42	105.17	106.79	105.02	105.98	106.4
106.19	105.88	105.04	105.16	104.89	106.08	106.72	105.16	105.87	106.24	107.07	104.28	107.05	105.62	106.65	103.7	105.47	103.29	105.8	104.92	105.55	105.5	106.97	105.55	105.03	105.82	104.68	105.63	106.55	103.4	106.65	104.58	105.21	105.46	105.51	104.26	105.97	103.19	105.74	104.43	106.51	105.69	105.45	106.66	104.37	104.78	105.93	105.03	107.79	105.81
104.28	105.54	106.34	105.67	107.35	105.47	104.44	107.44	105.76	106.35	106.4	105.95	105.3	106.09	104.79	106.1	106.56	105.43	106.88	105.5	105.68	106.01	105.37	105.48	105.44	104.89	107.12	105.62	103.41	106.27	106.55	105.03	103.84	106.43	106.53	107.13	107.54	103.51	107.3	107.29	103.96	105.56	106.48	104.88	106.43	106.89	107.17	106.07	105.49	106.21
105.86	108.16	108.2	106.13	107.61	105.68	105.66	107.06	107.33	107.38	106.78	106.88	106.55	107.46	105.12	104.74	106.57	105.23	106.06	106.78	107.35	107.01	106.72	107.66	106.13	105.97	108.03	106.29	105.7	105.1	108.17	107.42	105.55	105.89	105.35	106.4	106.82	106.69	104.84	105.72	104.82	105.78	106.24	105.75	105.74	104.88	107.37	106.79	105.47	107.12
106.14	105.56	105.77	105.86	103.97	106	106.27	105.13	105.66	104.55	106.19	104.63	105.85	104.6	104.5	106.88	105.48	103.52	105.52	105.59	106.06	106.03	105.67	105.41	105.98	106.44	105.08	104.79	106.5	106.23	104.14	103.57	106.1	105.5	106.15	105.24	105.45	106.62	104.74	106.67	105.38	105.37	104.12	107.24	105	106.19	104.08	106.16	105.6	106.49
105.08	105.69	104.61	104.65	107.04	105.84	105.5	106.81	106.51	104.85	105.04	105.43	105.73	105.44	105.34	105.24	105.99	105.61	107.29	105.21	105	105.61	106.27	105.93	106.39	107.02	105.67	106.02	106.12	106.79	105.93	105.23	107.02	106.31	104.62	105.91	106.45	106.71	107.83	105.55	105.57	105.47	106.42	107.13	105.67	105.82	106.39	105.16	104.82	104.69
96.946	98.991	98.082	99.848	98.507	98.165	98.489	97.154	96.38	98.295	97.79	96.6	98.83	97.496	99.034	96.983	99.722	99.708	96.442	96.678	99.03	97.901	97.689	96.822	98.353	96.11	98.224	98.515	96.459	98.179	98.218	97.961	98.48	97.828	98.012	98.102	95.018	95.282	98.012	97.087	97.772	97.977	97.768	95.926	98.153	99.11	98.437	97.83	97.28	98.892
98.975	99.45	98.758	98.3	99.382	98.03	97.824	99.104	99.929	98.174	98.777	98.012	98.42	99.525	99.768	98.775	98.321	99.511	98.906	99.273	100.05	99.035	99.128	97.968	98.164	96.269	98.844	97.089	98.555	97.832	98.058	98.681	98.841	99.043	99.541	99.797	99.159	99.717	98.624	97.922	98.889	97.982	99.808	99.905	99.064	98.642	98.027	97.863	99.475	98.82
99.194	99.913	99.295	98.446	99.287	99.362	98.898	99.227	99.095	99.1	98.985	99.264	97.975	98.537	99.177	98.297	99.138	98.771	101.18	99.197	98.708	98.023	99.411	97.892	97.849	96.992	96.996	99.2	98.669	98.285	97.343	98.866	98.58	99.253	97.606	99.449	98.929	98.787	99.385	98.737	98.177	98.922	97.134	97.558	97.592	98.101	96.987	99.636	99.648	99.829
107.58	106.8	105.54	107.2	108.36	105.47	106.26	106.66	107.12	107.54	106.54	105.8	106.64	106.55	107.04	105.65	106.92	107.49	106.38	106.09	105.77	106.17	105.95	106.32	105.97	108.46	105.25	105.73	105.22	105.08	105.73	106.28	107.62	105.16	106.12	106.38	105.82	105.17	106.18	105.79	106.3	106.78	105.99	105.99	106.17	105.35	107.57	105	105.58	106.2
108.1	108.58	109.82	108.28	108.81	108.85	108.58	108.67	106.64	109.51	107.14	108.54	108.31	107.36	107.45	109.24	107.19	110.02	108.12	107.69	108.1	108.93	108.41	107.81	108.63	107.72	107.65	108.4	108.06	109.18	108	106.32	107.21	109.49	109.59	107.09	107.82	108.36	107.96	106.62	109.41	108.04	108.06	108.37	107.18	107.66	107.49	108.39	107.66	109
99.018	97.512	98.387	99.77	97.666	97.155	98.474	98.22	96.959	99.522	98.596	99.18	98.747	97.968	98.983	97.77	98.955	97.352	98.01	97.819	99.331	99.91	97.596	97.975	98.162	98.004	97.949	96.974	97.569	98.045	97.881	97.329	97.954	96.899	97.472	98.988	98.079	96.242	99.129	98.544	96.986	99.42	98.47	97.241	96.792	97.726	98.318	97.901	97.87	99.289
108.97	108.6	109.03	109.82	109.33	109.15	107.98	109.32	108.46	109.33	108.96	108.11	108.39	109.18	108.03	109.01	109.76	108.67	107.14	109	108.35	109.71	108.04	109.18	108.54	108.64	108.69	107.66	108.5	109.43	108.71	109.15	108.52	108.77	108.98	108.57	107.37	109	109.21	109.21	108.05	109.54	108.82	109.01	109.58	106.7	108.82	108	106.97	109.38
107.23	108.21	108.72	107.45	107.86	108.18	109.05	110.12	108.75	107.27	107	107.54	107.6	109.41	108.06	108.76	108.45	107.86	108.45	108.74	106.83	109.46	108.77	106.32	108.09	108.15	106.26	107.82	109.19	108.9	107.57	108.1	108.33	106.68	108.15	107.06	106.46	108.32	107.28	106.31	107.74	108.41	108.31	109.1	108.54	106.64	109.22	109.02	108.09	108.05
105.6	107.42	106.67	104.79	106.8	106	106.58	106.13	105.04	106.94	106.12	105.17	106.32	105.55	104.33	104.65	104.57	106.73	106.45	104.84	105.52	104.17	106.41	105.54	105.44	104.14	105.18	104.68	105.43	104.58	105.44	105.43	106.38	103.6	105.44	103.54	105.89	105.6	105.36	104.37	107.37	105.82	104.75	106.24	105.13	106.55	105.13	103.9	104.89	105.39
106.34	104.38	106.48	105.48	104.97	105.22	105.29	105.43	105.92	106.2	105.46	105.5	107.18	105.01	107.49	106.66	105.64	106.06	106.2	105.44	106.14	106.93	106.17	105.08	105.85	104.64	106.34	106.3	106.34	107.24	107.68	107.68	106.16	107.78	106.72	105.73	106.4	106.53	106.27	106.9	105.71	105.97	105.57	104.29	106.49	104.88	104.99	106.38	104.2	105.46
106.19	104.79	104.72	105.68	107.01	106.26	104.6	106.26	107.94	104.99	107.33	105.51	104.77	104.72	103.47	106.82	105.55	105.24	105.04	107.05	106.72	105.39	104.94	105.17	105.25	104.4	106.94	104.97	106.08	106.39	104.31	104.54	105.36	104.91	104.84	105.35	106.06	105.56	105.82	105.11	105.03	106.61	106.05	105.31	105.46	104.97	105.9	105.59	104.39	105.35
106.59	105.1	105.04	106.59	107.02	105.31	107.41	105.43	105.03	106.08	106.23	106.71	108.15	107.23	107.26	106.38	107.13	106.88	105.08	107.45	107.35	105.56	105.54	107.01	105.94	106.49	108.68	108.14	105.85	108	107.18	105.67	105.02	106.93	105.68	105.78	106.79	105.12	106.76	106.81	106.47	106.4	106.45	104.46	105.83	106.06	105.64	107.18	106.25	106.82
105.44	107.18	107.17	105.04	105.93	106.49	106.42	106.26	107.85	106.78	106.65	106.32	106.62	106.21	105.6	107.31	106.32	106.1	107.79	103.99	106.11	106.29	106.51	106.14	107.22	106.4	105.21	105.8	107.09	106.04	106.52	106.21	107.29	107.36	107.28	105.99	105.72	106.19	104.43	107.52	105.91	105.54	105.96	106.58	106.81	106.5	107.16	106.5	106.4	106.57
105.08	105.59	105.43	105.07	105.64	107.47	106.64	104.89	105.23	104.33	106.5	105.72	106.55	105.56	105.5	105.51	104.86	107.67	105.28	105.15	106.97	105.82	107.26	106.4	106	106.55	105.09	106.51	106.1	107.12	106.16	105.18	106.8	105.79	107.57	106.56	107.5	106.18	105.33	107.27	105.4	106.72	106.71	107.71	106.6	105.37	107.02	107.37	106.47	106.08
99.035	97.714	97.544	99.176	99	99.747	99.884	98.369	100.1	98.861	99.278	99.022	98.613	100.11	99.411	97.094	100.45	99.816	99.287	98.389	97.263	98.622	98.095	98.972	99.096	99.556	98.914	99.011	98.51	99.45	98.593	99.57	99.387	98.721	98.111	98.806	99.378	98.373	99.361	98.122	100.1	97.861	98.093	98.162	98.656	97.174	99.933	97.056	99.273	99.833
106.48	104.84	107.54	107.47	107.11	107.74	106.18	105.91	105.91	106.77	105.22	105.19	106.2	107.35	106.5	104.71	106.65	106.06	106.19	105.43	105.61	106.31	106.8	106.92	106.25	106.25	106.79	106.16	106.95	105.36	106.47	107.7	107.45	106.38	106.58	107.7	106.03	106.16	104.4	107.22	107.05	106.46	105.71	106.91	106.36	105.48	106.33	105.1	105.61	106.44
106.87	107.64	106.18	105.8	106.08	105.5	107.52	106.1	106.3	107.46	107.52	106.51	106.74	106.37	106.12	104.88	105.58	105.28	107.04	106.21	106.35	105.44	105.53	106.11	106.23	107.39	104.59	106.27	107.21	106.82	106.5	104.79	106.25	106.12	106.99	106.62	105.72	106.06	106.31	106.6	108.02	105.48	107.16	106.66	107.51	105.67	105.57	107.73	105.49	106.67
105.76	105.73	106.24	104.59	105.59	104.39	106.41	106.07	104.67	105.27	105.27	106.24	105.06	105.78	106.25	106.28	106.18	106.01	106.32	105.45	105.8	105.79	105.61	104.82	105.46	105.52	105.51	105.45	103.97	105.87	105.14	105.41	104.94	106.62	104.73	105.34	104.95	104.98	104.83	105.36	106.38	105.24	105.64	105.02	105.46	106.25	105.26	105.35	105.76	106.3
107.37	106.6	107.12	107.97	106.35	105.29	104.35	106.92	106.22	105.95	106.58	105.65	106.52	106.64	106.98	106.11	105.19	106.74	108.09	106.98	105.69	106.96	106.53	105.51	105.68	106.86	106.26	106.31	105.33	106.43	107.27	107.54	107.39	105.43	107.46	106.95	106.54	107.23	106.19	107.83	106.38	106.85	104.56	106.35	106.11	107.77	107.57	107.02	105.14	106.22
108.26	107.88	108.69	107.67	107.55	107.67	107.08	108.08	107.11	108.44	107.62	107.38	106.64	106.17	107.31	107.56	107.44	108.09	107.03	107.66	108.22	109.32	108.98	109.3	107.78	107.32	107.43	107.68	107.17	107.46	108.28	108.06	107.5	108.54	108.29	107.26	108.09	108.4	107.97	107.11	107.63	107.04	107.76	108.22	106.88	107.22	107.28	107.08	108.74	106.72
106.35	105.41	105.11	104.95	104.21	105.53	105.92	106.8	105.49	106.61	106.62	106.98	107.2	106.52	106.1	105.04	106.05	107.12	105.62	104.31	104.99	105.12	105.97	104.63	106.6	105.62	104.1	106.46	106.21	106.17	105.45	105.36	105.5	105.41	105.9	106.37	105.79	106.78	105.78	104.95	106.08	106.15	106.17	106.03	107.03	105.86	104.51	105.96	105.96	105.76
100.21	97.161	101.17	98.593	98.01	99.371	99.786	98.659	96.936	97.845	98.282	101.18	99.226	98.093	97.626	97.683	97.808	98.661	99.738	98.877	97.51	97.991	98.445	99.626	101.3	99.715	99.33	99.141	98.755	99.685	99.662	98.246	98.84	98.723	99.154	98.794	99.976	97.435	97.64	100.81	99.551	99.079	99.07	97.383	100.22	98.272	100.02	99.172	98.498	98.582
107.19	107.54	107.9	107.81	106.64	108.39	106.16	107.99	107.68	105.82	108.27	109.23	107.42	107.34	106.83	107.72	108.26	107.42	108.1	108.03	108.7	109.66	106.76	108.53	107.49	108.12	108.23	107.28	109.33	108.35	106.6	107.21	106.7	107.77	107.43	107.41	108.1	108.83	107.6	107.06	108.27	106.91	108.69	107.96	109.01	107.81	108.67	107.36	106.96	109.75
106.97	105.56	104.97	106.12	106.69	106.54	104.83	105.65	106.26	107.38	105.45	105.91	104.34	107.24	107.81	105.77	107.86	105.03	106.37	106.58	106.93	105.96	106.87	107.11	104.61	108.31	107.3	106.8	106.87	107.08	105.39	106.46	106.97	105.85	106.33	106.27	104.05	105.65	107.29	106.43	105.77	107.38	106.46	106.4	106.36	106.14	106.52	107.28	106.61	106.49
104.38	106.03	106.17	105.08	104.57	106.57	107.14	104.42	105.52	105.88	105.56	105.75	104.66	105.98	105.96	105.74	103.4	106.23	106.49	106.19	105.68	106.26	104.85	107.53	105.31	104.68	104.33	106.25	106.05	104.95	108.08	104.67	106.24	105.89	105.69	105.99	105.5	107.22	105.66	105.15	105.1	105.69	107.47	106.93	106.1	105.95	104.54	106.04	105.97	107.26
107.82	108.41	108.06	108.01	109.18	108.94	106.54	107.91	108.47	108.16	108.75	107.15	109.73	108.06	108.29	108.47	109.22	108.98	108.45	107.53	107.72	108.39	107.84	108.65	109.1	110.37	109.39	108.46	108.24	108.51	107.09	106.81	109	106.41	108.63	109.03	109.02	107.52	109.46	108.5	107.17	106.76	109.4	107.6	108.67	107.15	108.66	108.8	108.89	108.39
107.19	106.04	107.58	107.97	107.48	107.95	106.99	106.64	106.73	106.37	105.7	106.96	106.07	107.65	106.15	107.17	107.06	107.08	108.15	107.22	108.36	106.38	104.8	105.75	105.44	106.88	105.36	106.3	106.72	107.5	106.58	105.55	107.69	105.34	106.9	107.67	106.76	104.71	106.57	107.86	107.22	106.23	106.41	105.83	107.38	105.25	107.1	106.87	106.45	106.87
100.64	99.359	100.32	101.4	99.931	100.18	100.83	101.52	100.65	101.61	100.98	101.11	100.08	102.02	101.21	101.51	100.05	101.42	100.61	100.83	100.62	100.19	100.95	100.78	100.67	98.899	99.594	101.15	100.86	100.72	99.551	101.43	100.39	100.63	100.83	100.34	100.95	99.865	100.9	100.76	101.3	101.24	101.72	102.14	102.95	99.771	101.13	99.975	100.49	101.07
104.37	106.52	104.66	105.6	104.96	106.22	106.07	105.56	106.59	106.96	105.02	104.75	105.28	106.78	105.34	106.39	105.51	106.87	106.59	105.42	105.24	105.19	107.29	105.43	106.26	104.15	105.77	106.94	106.61	106.05	106.45	106.61	104.54	106.32	106.39	105.49	106.71	105.08	106.22	105.14	107.04	105.87	107.28	107.64	105.31	106.14	105.64	105.47	104.85	106.35
104.3	105.7	105.51	104.91	103.82	105.87	106.45	105.81	106.92	106.09	106.55	104.57	105.29	106	104.33	106.95	106.57	105.03	105.25	107.36	105.43	106	105.85	106.8	106.13	105.83	105.36	106.27	105.1	106.66	105.99	106.2	104.29	104.87	106.35	104.98	105.77	105.9	105.98	106.26	105.28	104.73	104.93	106.75	106.41	105.41	106.09	106.39	106.78	105.17
110.28	109.47	109.01	110.57	110.25	110.97	111.09	111.35	109.65	109.12	109.56	108.62	108.97	110.67	109.92	110.35	110.89	111.35	109.74	111.6	110.48	110.82	110.1	109.11	109.35	111.45	110.56	111.21	110.72	111.59	110.46	110.64	109.47	110.99	109.22	109.46	111.43	111.15	109.18	110.53	110.05	110.76	111.87	109.94	110.48	112.12	110.83	111.04	109.74	110.49
110.27	109.62	110.23	111.09	110.92	109.69	112.26	109.76	111.57	109.46	110.97	110.77	109.91	110.13	111.41	110.59	111.54	109.61	111.03	109.99	110.79	109.14	110.04	111.61	110.2	111.41	110.64	110.1	111.81	110.79	110.37	112.03	109.18	111.23	111.11	110.34	109.34	111.59	110.39	108.42	109.41	108.5	111.57	109.74	109.85	110.65	110.53	109.66	111.75	110.25
108.97	109.18	108.28	108.12	109.67	107.08	106.92	108.22	107.21	109.26	108.81	107.47	109.3	107.66	107.26	107.95	109.74	107.75	107.79	108.77	108.79	108.84	109.06	108.53	108.17	108.46	108.8	108.79	108.9	108.98	109.49	108.03	108.36	107.29	109.28	108.32	107.33	107.48	107.5	106.62	107.31	109.29	107.41	107.6	107.9	107.67	107.29	109.01	108.77	109.03
101.09	102.65	100.82	98.748	100.15	101.2	100.81	101.09	102.11	101.14	99.818	98.136	101.76	99.893	99.476	100.27	100.63	100.88	100.74	101.49	101.29	99.518	100.13	100.51	98.435	100.31	98.75	102.58	100.44	100.1	100.83	101.23	102.3	101.59	101.97	100.09	101.4	100.61	99.993	102.19	101.19	99.45	101.51	100.16	101.65	101.35	101.24	101.43	102.09	99.855
106.22	105.6	107.09	106.82	105.85	107.4	106.05	106.44	105.23	106.16	107.43	105.81	107.5	106.35	105.89	105.72	105.55	105.62	106.3	106.37	106.92	107.78	105.97	105.86	106.36	105.88	106.05	106.96	105.84	105.71	105.88	106.39	106.68	106.7	106.59	105.48	107.32	105.86	105.75	106.73	105.11	105.52	107.54	105.29	105	106.35	106.01	106.06	107.56	105.95
105.57	107.11	106.73	105.31	106.72	107.15	107.59	106.95	105.22	106.16	106.09	108.73	107.62	106.63	107.36	106.35	105.55	106.15	106.92	107.66	105.76	105.63	105.62	106.09	106.27	105.7	107.08	107.64	105.67	106.13	106.51	105.65	105.36	105.33	105.76	106.47	106.57	107.98	106.84	106.88	107.37	106.63	107.02	106.02	105.89	105.69	105.53	107.86	106.5	106.26
109.03	109.11	108.14	107.33	107.74	108.35	108.61	108.07	109.61	108.83	108.32	108.4	109.53	108.68	109.11	107.4	109.26	106.99	108.27	109.33	107.77	109.13	107.47	108.36	108.07	109.35	107.92	110.34	108.27	108.44	108.39	108.97	107.7	107.52	107.84	108.42	109.41	108.64	109.02	107.49	106.69	108.64	108.79	110.26	107.51	107.77	106.08	109	108.77	109.74
108.12	106.72	107.04	107.39	108.72	107.21	110.3	109.01	106.76	108.65	108.12	109.2	107.64	107.49	108.46	106.22	107.33	106.51	107.63	106.98	107.03	108.42	108.41	107.63	109.48	106.88	108.81	107.95	107.42	108.17	108.65	106.28	107.28	107.15	106.79	107.25	108.81	108.4	106.48	107.58	108.83	107.6	107.52	107.51	108.69	107.72	107.8	106.87	107.74	109.35
97.367	99.237	98.16	98.762	97.946	97.476	98.762	98.388	97.624	97.59	98.795	98.129	98.688	99.356	96.842	98.093	99.271	100.47	98.811	98.414	98.592	97.479	97.654	97.581	98.336	96.746	100.31	98.594	96.195	97.935	98.243	98.159	97.717	99.896	98.545	98.368	98.62	97.505	98.863	97.489	98.069	98.016	96.582	98.413	99.864	97.645	98.868	98.06	98.297	96.561
105.64	107.3	105.59	106.1	105.26	106.49	103.87	105.83	105.22	104.83	103.9	105.23	103.53	106.84	104.8	106.22	106.6	106.68	106.3	106.01	105.26	105.81	104.16	105.85	104.07	105.09	106.18	106.23	105.07	106.37	104.73	106.8	105.07	106.5	104.57	104.84	105.94	103.84	105.25	104.21	105.98	104.93	104.18	104.42	105.23	104.63	104.85	106.94	105.19	105.41
106.4	107.07	106.35	105.78	106.53	105.15	105.2	107.25	105.96	105.79	105.3	106.83	106.67	104.54	106.3	105.91	107.62	107.63	104.85	105.17	106.23	106.1	106.8	106.19	108.96	107.12	106.24	106.52	105.93	105.85	108.26	105.62	107.1	106.75	106.98	105.29	108.51	106.51	106.6	107.21	105.32	106.56	107.76	107.55	106.43	106.56	106.39	105.17	106.24	104.13
105.33	106.39	105.15	104.84	105.11	105.1	105.47	106.88	105.02	105.91	105.98	106.06	106.12	105.62	104.41	105.26	105.33	104.58	105.48	105.71	107	105.71	107.93	103.77	106.07	105.9	105.15	105.03	106.21	104.64	104.02	106.3	105.29	105.78	107.29	105.58	105.78	106.48	105.34	104.73	106.54	104.7	106.27	106.67	107.03	102.75	107.19	104.85	105.87	104.9
108.99	107.56	106.93	107.49	106.36	107.95	107.39	108	108.33	107.45	107.76	109.07	106.96	108.16	108.23	107.6	108.28	108.69	107.75	108.16	107.38	106.55	107.45	107.14	106.14	108.12	108.43	106.71	106.88	109.15	107.96	108.68	107.83	108.93	107.53	109.6	108.52	108.85	107.25	108.38	107.35	108.52	109.11	108.75	105.74	108.16	107.24	107.81	108.7	107.91
104.55	106.25	104.65	106.74	105.31	104.3	105.39	106.78	104.5	105.34	105.1	107.57	104.99	104.53	105.66	106.59	105.77	104.35	104.15	103.71	105.64	104.96	106.46	106.42	106.25	107.14	107.43	105.48	105.75	105.29	103.97	107.13	105.01	105.11	104.59	105.22	105.18	105.53	105.52	107.28	105.73	105.78	105.54	104.82	106.86	105.69	105.11	106.46	106.58	104.08
107.94	106.99	106.27	109.56	107.09	109.13	106.81	109.27	107.47	107	109.32	108.95	108.47	107.24	107.79	108.08	108.39	108.71	107.97	107.43	107.27	107.41	110.03	108.52	109.06	109.75	107.15	108.05	107.52	109.67	108.25	107.58	107.24	108.96	106.49	108.59	108.15	107.76	107.58	107.8	107.6	108.51	108.47	107.52	107.8	108.05	107.83	108.57	108.45	108.43
109.46	107.77	107.05	107.15	107.19	106.48	108.43	106.66	108.08	108.08	108.59	108.73	108.43	109.21	108.18	107.34	107.91	105.97	107.95	107.64	108.86	107.01	108.56	108.86	107.29	107.73	108	108.07	107.67	107.01	109.25	108.37	109.17	110.44	107.67	108.72	109.16	109.28	106.62	108.67	107.9	109.05	108.18	107.96	108.19	107.34	108.14	108.81	109.35	107.03
105.5	105.25	107.95	106.27	105.2	106.37	106.18	104.32	105.31	105.7	104.74	106.38	106.03	105.82	105.16	104.9	105.87	104.32	107.11	106.12	105.53	105.42	105.3	105.19	104.82	104.53	107.15	106.63	105.71	106.04	104.62	104.26	107.23	106.03	106.1	104.42	107.26	105.87	106.12	105.94	106.77	105.18	104.56	105.66	106.93	105.98	106.43	104.96	107.29	104.67
107.46	108.46	106.76	109.73	108.41	107.87	108.01	109.1	109.53	107.44	107.26	108.3	108.21	107.4	106.77	109.48	107.76	107.72	107.34	108.38	107.28	109.25	108.22	108.13	107.03	108.65	107.91	108.06	107.39	109.4	107.61	109.17	106.97	109.43	106.68	106.93	108	108.95	107.58	107.11	108.24	108.74	108.93	108.5	109.41	108.12	108.53	107.56	107.42	106.92
107.12	105.81	105.68	106.88	106.4	106.34	106.69	106.27	106.71	105.85	105.63	106.54	105.58	106.58	106.4	105.66	106.22	106.02	106.89	107.37	106.32	104.88	105.78	106.37	104.94	106.54	105.95	107.27	106.04	105.94	105.72	107.01	105.86	105.96	104.53	106.17	106.29	107.2	106.13	106.96	106.29	107.12	105.51	107.69	106.39	106.78	107.99	107.73	105.77	105.62
108.13	107.88	108.58	107.76	107.11	107.36	107.82	107.77	109.96	107.77	107.56	106.52	109.5	107.62	107.35	107.91	107.96	107.99	107.53	109.74	107.55	108.32	108.68	109.27	106.98	106.7	109.86	106.36	108.92	107.93	108.47	107.18	106.72	107.06	108.82	107.27	108.6	107.54	107.95	107.07	106.98	107.84	109.18	106.95	108.61	106.13	106.06	108.56	108.2	107.59
98.849	98.737	99.151	98.887	98.618	98.537	97.62	99.359	98.338	98.207	98.406	97.799	97.789	98.103	96.87	98.398	96.655	98.317	97.705	97.916	97.199	97.463	97.497	98.591	97.008	98.531	99.956	97.581	98.671	98.298	98.955	97.418	98.314	98.771	99.295	97.762	98.392	97.573	98.961	97.862	98.341	98.422	98.876	99.138	97.028	98.228	99.361	97.481	98.777	98.185
106.22	106.17	103.95	104.7	105.72	105.65	106.85	106.24	105.6	105.68	103.49	105.32	105.38	106.13	104.6	105.41	107.81	106.13	105.14	105.84	105.36	105.03	105.96	105.94	105.95	103.75	105.19	107.62	106.68	107.01	105.41	104.12	105.19	105.56	104.85	105.62	105.74	106.62	104.12	105.76	105.09	104.9	105.03	106.74	105.4	104.76	105.92	105.44	103.85	105.58
109.95	110.73	108.98	110.1	110.2	109.43	109.42	110.78	110.85	109.1	111.05	109.95	110.82	109.75	109.36	111.52	110.37	109.87	112	109.46	112.11	110.03	110.89	111.18	109.8	110.97	109.06	110.73	110.82	112.81	108.55	110.96	110.43	110.2	109.19	110.18	109.85	109.49	110.16	110.04	111.12	110.82	109.74	112.14	110.57	110.91	110.5	110.52	109.35	111.18
101.97	99.679	101.34	98.964	100.89	100.16	101.03	100.82	101.27	100.45	101.56	100.14	101.14	101.27	99.282	101.11	101.63	102.49	101.36	100.76	100.12	99.968	100.96	101.58	99.166	102.09	101.63	102.72	99.963	100.02	99.411	101.24	99.927	99.769	101.12	101.32	101.1	100.37	101.02	101.56	100.56	99.167	101.06	101.22	101.28	100.72	100.75	100.45	101.39	99.352
110.85	110.88	110.91	110.78	109.43	111.11	109.95	111.02	110.54	110.75	110.29	109.49	110.64	111.16	110.11	109.2	110.75	109.8	111.09	110.93	111.12	110.03	110.43	109.69	110.08	109.12	111.18	109.79	111.32	109.68	111.16	111.45	109.93	111.87	110.09	111.35	110.01	109.82	109.59	109.21	110.13	109.32	110.92	108.42	111.88	111.14	110.39	111.13	109.92	111.61
106.54	106.31	106.02	106.04	103.84	104.54	105.2	107.19	105.33	106.23	107.47	105.3	105.99	106.5	106.39	105.9	105.46	105.9	103.71	106.71	106.78	105.37	105.16	105.64	104.7	105.41	107.01	106.32	105.02	105.11	104.54	104.85	108	105.67	106.39	107.45	105.79	106.58	106.31	104.64	106.42	107.26	105.29	106.05	105.66	104.58	103.79	105.41	106.03	105.75
104.55	106.22	106.33	104.84	105.27	104.57	103.61	104.31	103.74	106.3	106.46	104.96	105.33	105.24	107.08	106.3	104.91	106.11	105.61	106.08	106.06	106.03	105.12	104.15	104.97	104.54	106.47	105.79	104.76	103.82	104.22	106.16	104.98	104.01	104.86	105.08	105.52	106.46	106.02	105.7	105.92	106.78	105.95	105.39	105.58	104.73	103.99	106.35	105.05	105.82
110.37	109.57	110.97	110.27	110.85	110.07	110.72	111.05	110.36	110.27	110.49	111.47	110.52	111.6	110.09	110.43	110.91	110.36	110.56	109.6	109.05	110.59	110.79	109.66	111.58	111	111.77	110.55	109.51	110.37	110.61	109.15	110.31	110.12	111.03	110.37	110.89	109.87	110.89	111.95	110.34	109.98	109.4	111.4	109.42	109.3	111.05	109.51	110.62	109.43
106.7	105.34	106.06	106.39	105.37	104.91	106.56	105.85	107.06	106.46	107.72	106.26	107.3	107.34	107.47	105.64	106.01	107.51	105.47	106.35	105.71	106.64	105.04	105.97	105.73	105.4	106.86	106.48	105.29	107.14	105.94	106.32	106.25	107.29	107.47	106.27	106.9	105.37	105.7	107.98	106.83	106.31	105.64	105.15	105.25	107.14	103.8	105.74	105.48	106.43
106.17	105.83	104.7	104.55	106.55	105.37	105.82	105.75	106.24	104.99	105.9	105.2	105.76	105.98	105.39	104.83	107.03	106.21	105.51	105.52	105.06	105.39	105.82	105.27	104.83	105.48	105.15	105.84	105.78	105.43	105.72	106.8	104.96	104.35	105.37	105.61	104.96	106.17	103.53	106.92	106.85	105.12	106.56	105.79	106.64	105.8	104.77	103.96	106.34	105.08
107.47	107.84	107.65	108.09	108.3	108.02	108.97	106.19	108.1	108.02	108.43	107.97	106.68	107.85	109.28	107.07	109.11	108.68	108.22	108.09	109.52	108.34	108.29	108.87	108.43	108.99	107.86	109.33	108.98	108.77	107.23	108.69	108.32	108.51	108.05	107.39	109.09	107.72	106.61	107.95	108.4	107.26	108.81	107.31	109.38	109.27	109.78	109.08	107.74	107.52
98.698	99.554	98.495	97.431	97.446	97.836	97.386	98.281	98.901	98.424	98.856	98.791	97.811	97.734	100.09	97.605	97.56	97.64	98.709	97.771	97.129	98.915	99.21	98.165	99.115	98.118	100.29	98.156	99.224	97.026	97.303	97.998	97.165	97.578	97.459	98.056	97.84	98.671	98.791	98.272	99.007	97.351	99.005	97.719	97.039	97.052	99.149	98.294	98.484	97.598
99.627	99.165	98.692	98.419	96.914	97.677	97.654	97.831	97.286	98.632	99.107	97.128	99.102	98.402	98.029	97.314	98.174	98.198	97.634	97.177	97.738	98.307	97.041	97.905	98.865	97.087	98.676	98.876	97.775	99.319	98.711	97.224	98.306	97.808	99.53	97.382	99.102	97.25	98.605	98.242	97.079	98.383	96.652	98.78	97.206	97.836	96.961	97.052	98.59	96.837
99.613	99.219	98.682	100.04	99.239	99.16	98.766	98.975	98.044	99.558	99.328	99.307	97.772	98.746	99.966	99.452	99.807	97.91	98.87	98.471	99.258	98.27	98.787	97.239	100.69	99.591	100.44	98.801	98.877	98.209	99.28	98.213	99.195	99.185	98.594	99.003	97.087	98.502	98.304	99.692	100.45	98.737	99.269	98.661	99.689	99.804	98.67	97.624	98.648	98.53
97.674	98.255	98.65	98.397	98.662	99.171	98.398	98.125	98.228	99.478	97.428	97.348	96.996	96.918	98.696	97.254	98.575	99.044	97.522	97.628	97.319	97.951	96.622	98.032	97.844	98.18	97.536	97.968	97.322	97.732	96.774	97.721	97.932	99.72	97.195	98.175	97.549	97.263	98.626	99.242	99.11	99.157	98.412	97.222	98.235	98.356	99.45	97.572	98.601	98.783
106.16	104.58	105.07	105	104.24	104.54	105.83	106.67	104.85	105.7	105.38	105.93	106.44	105.67	105.56	105.96	106.55	106.86	107.21	105.56	108.29	105.64	106.26	105.46	103.68	106.4	105.61	105.37	104.95	104.88	104.4	105.95	105.71	105.45	105.87	106.49	106.15	106.23	106.72	104.34	106.25	106.05	106.46	105.92	104.45	105.54	105.81	105.94	106.36	106.29
109.12	108.49	107.04	108.95	108.65	108.69	109.24	108.99	108.43	108.87	107.7	107.74	107.85	106.89	108.39	108.13	107.82	108.26	108.54	108.47	108.07	108.16	109.95	107.02	108.37	109.43	109.28	109.5	107.42	107.26	108.56	108	107.74	108.64	109.75	108.55	108.83	108.54	109.93	106.51	108.6	109.18	108.93	108.82	108.24	107.99	108.13	108.59	108.44	108.98
108.03	109.17	108.71	105.61	106.7	107.28	107.84	107.66	107.53	106.65	108.07	109.16	106.87	107.09	107.48	105.97	107.87	107.73	106.05	108.01	107.97	107.12	105.83	108.33	107.34	106.47	107.29	108.11	107.3	109.37	108.09	106.95	109.25	108.97	106.63	107.77	108.28	107.61	108.77	107.71	108.64	106.7	107.14	108.75	106.92	106.78	107.51	106.39	107.69	106.19
106.25	104.76	106.97	104.12	106.06	105.57	104.85	105.71	104.65	106.08	105.93	106.57	105.79	106.18	105.91	105.37	105.18	105.3	106.21	106.47	105.25	105.42	105	104.7	105.48	105.41	104.63	105.17	105.52	105.44	106.04	104.96	104.89	106.29	106.24	104.53	105.43	105.94	104.55	105.64	105.93	105.61	106.07	103.4	105.9	104.95	106.79	105.28	105.26	105.88
98.348	98.297	98.583	99.292	98.068	97.513	97.616	98.667	98.256	98.306	96.274	97.721	98.138	97.354	99.78	98.616	97.561	98.772	100.43	99.565	97.832	97.093	98.851	99.12	97.323	97.768	99.719	97.926	96.942	98.265	99.615	95.96	96.011	97.592	97.795	97.478	99.849	98.715	98.821	97.452	98.479	96.361	97.919	98.405	97.854	97.355	98.311	98.114	98.178	97.245
106.55	104.72	107.06	105.48	103.39	106.68	104.28	105.64	106.01	104.8	104.1	106.81	105.62	106.14	106.44	106.76	104.18	103.96	104.89	107.71	105.34	106.24	105.13	105.8	106.24	106.42	104.72	105.03	105.63	105.83	107.2	104.47	104.32	105.97	105.86	105.69	105.93	106.09	106.13	106.33	107.14	104.03	104.21	104.75	104.84	106.08	104.81	106.2	105.23	106.67
106.85	105.08	105.7	105.23	106.95	105.94	105.28	105.39	106.17	105.53	104.8	104.73	106.08	105.42	105.86	104.6	104.47	104.77	105.75	105.93	104.07	106.03	105.41	103.95	105.59	105.29	106.91	104.78	105.59	105.07	105.44	107.6	104.07	103.87	106.73	106.79	106.69	105.81	106.83	106.02	103.93	105.86	105.39	105.61	105.95	104.36	106.61	105.73	106.96	105.64
107.8	107.34	108.13	108.97	107.05	108.06	106.95	109.37	107.37	106.28	109.28	108.1	108.14	107.09	107.82	105.79	105.96	106.9	108.12	107.73	107.78	106.71	107.42	107.46	107.62	107.47	107.97	107.76	107.5	108.6	106.6	107.84	107.33	109.12	107.46	108.6	108.2	107.46	108.89	107.53	106.81	108.58	107.98	107.67	108.07	108.21	107.62	107.8	107.12	108.78
107.98	106.58	103.83	106.31	105.7	104.73	106.36	106.09	105.4	104.07	106.31	105.03	106.98	106.66	107.51	105.89	106.38	104.35	105.47	105.24	107.52	105.56	105.41	105.41	105.21	106.25	105.15	105.6	106.36	105.64	104.92	106.59	104.59	106.01	105.03	106.67	105.82	106.33	104.62	106.15	105.04	105.82	105.81	105.03	106.68	105.92	104.58	106.12	104.91	106.74
107.34	108.68	108.67	107.81	107.84	107.61	107.88	107.67	107.46	107.73	107.27	108.26	106.6	106.53	109.28	107.7	109.49	106.81	107.07	106.97	108.08	107.08	107.27	107.33	107.9	105.82	107	107.75	106.99	108.98	108.6	107.44	107.68	108.66	108.4	108.64	108.23	107.39	107.96	107.95	107.75	107.67	106.55	108.45	110.39	108.57	106.31	108.46	106.85	107.97
108.35	106.46	108.75	108.45	108.19	108.74	106.95	108.35	108.01	108.3	107.78	108.85	107.72	109.03	107.07	107.45	108.36	108.61	108.02	108.26	109.29	107.2	108.33	107.9	107.33	108.81	109.65	109.24	107.04	108.06	108.77	107.91	108.23	108.46	107.74	108.08	109.61	107.77	108.36	108.11	109.42	107.78	107.96	108.29	109.55	107.09	107.75	107.48	108.79	108.43
107.02	108.63	107	105	107.26	104.88	106.61	107.73	107.23	106.14	106.1	106.36	107.14	107.67	106.68	106.84	108.62	106.57	107.21	106.16	105.32	105.09	107.4	105.82	106.91	106.07	105.62	106.34	105.62	105.95	105.92	105.1	105.36	106.38	105.04	106.54	105.43	107.78	106.42	106.63	106.21	107.25	106.66	106.91	107.89	106.81	105.87	106.84	107.48	107.31
100.04	100.17	100.77	100.4	99.749	100.19	100.76	100.56	99.202	100.71	99.99	100.04	99.564	99.656	99.56	100.51	99.553	100.55	101.12	101.54	99.586	101.87	101.39	100.62	99.943	100.59	99.695	98.797	100.26	102.14	102.42	100.8	98.789	99.605	100.13	100.06	101.87	99.303	99.124	98.972	100.29	101.04	100.42	100.45	100.72	99.48	101.21	99.424	99.746	99.662
108.59	109.71	109.45	109.36	108.59	106.9	108.34	108.72	107.16	107.32	108.64	106.66	108.07	110.29	107.56	107.36	107.52	107.1	107.73	107.4	109.2	107.6	107.44	106.65	108.68	108.36	107.89	107.85	107.2	109.54	109.11	108.87	108.24	109.01	108.39	109.44	108.52	109.54	108.28	108.01	106.57	107.39	107.02	109.47	109.57	106.95	108.42	109.05	107.51	107.64
106.83	107.26	107.38	107.02	107.22	105.49	107.52	106.28	106.62	107.59	105.11	106.06	106.06	105.8	105.9	106.99	106.98	107.1	105.64	107.3	107.24	106.89	108.16	106.28	106.56	106.19	105.66	105.97	106.92	106.93	107.33	105.4	106.17	106.8	106.46	107.71	106.93	107.3	105.36	105.16	106.72	106.75	106.27	106.34	105.52	106.47	106.79	106.98	106.62	107.91
105.74	104.81	104.52	105.4	105.94	105.38	104.83	106.75	106.48	105.93	105.84	105.22	105.25	104.57	104.95	105.5	105.06	105.7	103.65	104.91	105.3	105.11	105.73	106.67	105.08	104.84	105.7	104.47	104.82	103.49	106.65	105.45	104.91	105.54	105.84	105.84	107.86	105.14	106.08	106.43	105.33	105.41	104.75	106.51	105.73	105.26	106.45	105.74	104.35	104.81
97.394	98.288	97.753	97.849	98.913	98.986	98.052	97.095	96.414	98.27	97.923	98.551	97.764	98.367	98.8	98.637	97.915	95.387	98.695	98.611	97.553	98.397	98.194	97.941	98.809	98.569	98.144	97.806	96.421	98.661	98.222	95.707	98.007	98.223	96.899	97.602	97.602	97.716	96.248	96.892	98.566	96.622	98.224	97.128	97.779	98.881	97.671	97.001	99.327	98.17
99.324	99.118	101.12	99.569	100.54	100.16	99.196	99.613	99.794	99.012	100.15	100.46	99.914	100.82	100.36	101	100.54	99.852	99.13	98.797	99.386	100.78	99.241	99.785	99.779	100.07	100.25	100.2	100.45	101.12	100.62	101.2	99.875	100.14	100.08	100.52	98.392	99.18	100.91	100.92	100.21	100.19	100.44	100.09	100.21	99.968	101.13	100.66	100.06	98.715
108.94	108.58	108.95	108.33	108.87	107.54	108.8	108.39	109.29	109.11	109.08	107.63	108.4	107.08	108.05	107.62	108.21	109.69	108.15	109.17	108.42	107.47	107.87	107.58	109.05	107.62	107.48	108.66	108.27	106.92	108.49	107.74	108.76	108.18	108.86	108.01	109.01	108.26	109.78	107.41	107	109.24	108.42	108.54	106.89	108.43	110.99	108.91	108.18	108.87
104.19	104.98	105.84	104.28	106.24	105.91	103.81	106.21	105.43	104.19	105.17	106.06	107.96	106.16	106.44	104.31	104.98	105.88	104.53	105.04	106.79	105.6	104.66	105.2	105.98	107.45	104.58	108	105.86	105.56	105.67	105.17	105.41	105.98	105.25	105.8	105.47	105.13	106.15	106.16	104.7	104.85	106.9	105.18	105.03	104.35	105.36	105.9	106.44	106.33
98.212	97.673	96.788	99.28	97.749	96.466	98.523	98.247	98.371	97.861	97.306	97.691	97.879	97.303	97.918	97.768	98.158	97.511	98.158	97.265	98.404	97.995	96.789	96.903	98.418	98.129	97.413	98.22	98.084	98.993	98.52	97.469	97.829	98.189	97.261	96.17	99.073	97.821	99.445	97.379	96.929	97.095	98.223	98.032	97.817	96.805	98.61	98.874	96.938	97.026
108.41	104.34	105.58	105.47	105.49	106.26	104.87	106.03	106.94	105.94	103.34	107.3	106.3	107.6	104.76	106.98	105.68	106.51	106.24	106.55	107.06	104.84	105.63	106.53	105.45	105.18	106.57	106.37	106.8	106.67	105.12	105.94	104.59	106.4	104.64	104.94	104.52	105.92	106.28	107.04	104.5	106.16	105.31	107.15	106.81	103.42	104.82	106.54	106.1	107.1
108.3	108.34	106.96	108.31	108.75	107.33	107.51	108.29	108.01	108.3	106.94	108.81	107.27	108.08	108.31	108.35	107.8	107.61	107.03	106.93	106.46	107.48	107.15	108.47	107.51	106.12	107.82	108.4	107.44	106.96	107.18	106.96	106.41	108.3	108.25	107.94	108.62	108.87	109	106.59	108.19	108.33	107.9	106.86	107.46	108.45	108.19	107.29	108.52	106.7
108.05	109.54	108.74	107.12	107.64	107.31	108.83	106.79	107.4	107.61	108.84	109.26	108.97	109.72	108.53	108.54	107.57	107.6	109.64	109.49	107.56	107.6	106.75	108.6	107.69	109.1	107.7	107.57	109.62	108.25	108.25	107.11	107.19	107.21	107.25	108.21	109.69	108.71	106.85	109.98	109.03	108.84	109.18	107.1	108.22	108.3	107.01	106.9	107.45	109.47
98.183	97.183	100.26	98.661	97.876	97.642	98.29	96.256	97.099	98.891	97.615	97.329	98.851	97.267	96.352	98.414	97.429	97.892	98.524	98.629	97.558	97.377	99.258	97.148	97.585	98.576	98.781	98.384	99.111	97.125	96.826	97.241	96.611	97.97	99.169	97.664	96.46	99.788	97.822	98.373	97.109	96.693	98.393	97.565	98.073	97.936	98.307	96.364	96.879	97.65
107.86	107.92	108.9	109.25	108.79	109.65	109.49	109.52	108	108.97	108.31	109.78	108.77	107.58	109.1	108.87	107.09	108.73	109.96	108.9	107.83	108.29	109.49	107.74	106.37	107.9	107.43	108.65	107.68	107.28	107.25	108.68	108.17	108.83	109.05	108.22	108.58	107.59	109.21	109.45	109.5	109.46	108.68	109.39	108.22	107.77	107.97	109.42	107.98	109.22
108.11	108.91	107.49	107.63	106.83	106.74	109.64	107.1	107.73	108.09	108.7	108.66	107.53	107.54	109.83	108.27	108.16	107.71	108.69	108.68	109.14	110.32	107.94	106.94	108.36	108.02	108.14	106.51	108	108.53	108.56	108.97	108.63	108.04	106.59	108.54	108.95	108.26	107.26	110.35	109.89	108.03	107.87	108.78	106.97	108.44	109.6	109.29	108.54	109.08
107.08	106.43	105.59	106.59	107.63	105.49	106.5	105.69	108.36	107.06	106.72	104.9	105.09	105.04	105.31	104.84	105.37	107.32	105.36	106.86	107.85	106.92	106.18	104.92	106.48	106.28	106.93	104.54	107.32	107.02	105.53	107.44	105.93	105.91	106.72	106.76	107.58	107.03	106.67	106.4	106.53	106.68	107.28	104.95	105.61	104.73	106.69	106.89	107.99	105.88
106.54	106.38	105.37	105.59	104.55	104.84	106.71	104.37	106.56	104.56	104.5	103.19	105.91	106.07	105.71	107.24	105.81	105.69	105.51	104.82	105.64	105.94	106.46	105.71	107.11	106.27	105.78	105.89	105.11	107.03	103.96	105.39	107.18	105.16	106.73	106.6	105.15	105.23	105.77	106.16	105.08	104.29	103.86	105.75	104.18	104.84	105.77	105.86	104.91	105.67
105.43	105.47	106.89	105.65	105.26	105.9	104.19	105.93	107.09	105.57	104.42	105.53	106.25	105.72	105.05	104.83	105.83	105.73	106.09	105.27	106.88	106.87	106.05	105.51	105.28	105.77	105.37	104.1	105.85	106.01	105.99	104.13	106.34	104.93	104.84	106.21	104.33	106.18	106.79	104.39	104.93	105.23	104.61	105.95	105.3	104.75	104.13	105.43	105.45	107.34
96.354	97.848	97.241	98.11	98.194	97.594	99.146	98.68	98.773	98.664	97.731	96.678	98.463	97.92	98.581	97.93	96.184	97.446	96.63	97.327	98.698	98.158	98.595	98.975	97.898	98.072	98.098	98.405	97.515	97.332	98.384	96.326	97.594	98.247	97.919	96.601	96.033	98.522	98.145	97.809	98.335	98.596	98.291	96.421	98.372	98.685	97.855	97.7	95.698	98.105
108.73	108.87	107.69	108.76	109.17	108.65	108.18	107.81	109.55	108.58	107.74	107.51	107.38	109.89	108.65	107.96	106.81	109.34	108.61	108.19	108.52	107.76	106.8	107.62	108.75	108.35	108.15	109.3	108.04	107.09	109.18	106.88	107.46	107.96	108.89	107.18	107.36	107.82	106.52	107.37	106.09	110.03	106.61	108.45	107.42	107.05	108.37	106.11	108.83	108.71
106	105.53	105.84	105.42	105.62	105.16	106.27	105.19	106.87	106.12	105.94	105.32	105.16	104.39	105.18	105.32	105.39	104.62	105.65	106.26	105.95	106.23	105.75	105.91	105.59	106.5	105.09	105.22	106.4	105.16	105.24	104.92	105.84	107.02	106.29	104.13	108.43	105.88	103.96	105.39	106.55	104.27	105.85	106.55	106.54	105.87	104.5	106.12	105.05	105.81
99.83	98.204	99.127	97.736	97.2	98.375	98.515	98.256	99.043	99.055	98.285	98.427	97.53	97.687	98.407	98.541	98.323	97.2	98.574	98.858	96.979	100.48	97.973	98.5	99.396	99.366	98.568	98.785	99.192	99.327	98.866	98.52	98.332	97.629	98.428	97.625	97.62	97.44	98.665	99.424	98.865	98.725	98.686	97.889	98.512	99.611	100.1	98.903	99.367	97.597
107.11	109.27	108.55	109.03	109.04	109.23	108.5	107.16	107.5	107.07	108.85	107.58	108.3	107.83	108.23	107.76	108.41	106.81	107.96	109.75	108.82	108.45	109.18	107.53	108.44	108.25	108.61	107.1	109.19	107.76	108.3	107.81	108.24	107.31	108.32	108.08	106.87	108.42	107.94	109.18	107.81	109.78	108.22	107.5	108.77	108.03	106.61	107.77	108.17	108.67
106.32	108.66	108.22	109.39	109.34	108.17	108.43	107.4	107.61	108.56	108.32	108.17	108.59	108.39	108.66	107.6	108.25	107.89	109.31	109.34	108.49	108.26	109.68	108.44	109.86	107.9	108.2	106.69	108.15	108.91	107.58	108.13	108.2	106.97	107.13	108.02	109.28	108.48	108.78	106.57	108.38	107.75	108.73	106.58	109.17	108.03	108.8	109.09	108.17	108.74
107.35	106.81	110.19	107.37	107.31	108	108.62	107.86	108.55	106.64	107.46	108.51	108.4	107.88	106.84	107.98	108.19	109.67	106.8	106.39	108.44	108.13	107.49	107.72	107.11	108.22	106.82	108.31	106.11	107.68	108.4	108.49	108.55	107.15	106.94	108.32	108.64	107.73	107.07	108	108.49	107.58	108.73	107.5	108.11	108.84	107.19	108.33	107.86	108.56
109.14	109.12	109.55	107.24	108.17	108.33	109.83	109.17	107.24	108	107.75	107.32	109.25	108.59	108.1	109.27	108.13	107.59	107.46	109.62	109.65	108.78	108.58	109.65	108.26	107.66	109.24	105.91	107.55	108.73	109.1	108.75	109.31	109.02	107.44	109.2	109.5	108.7	108.45	109.41	108.62	108.44	108.44	109.04	106.78	107.62	108.2	107.86	108.75	107.46
105.61	107.17	106.12	105.85	106.36	105.72	106.42	106.84	106.05	105.04	105.13	105.09	106.28	106.27	104.45	104.16	106.08	105.51	105.78	105.2	106.41	105.57	105.89	104.78	106.4	105.88	106.2	105.69	105.11	105.75	104.97	104.86	105.37	105.45	106.9	104.92	105.93	107.48	107.22	104.45	105.63	104.67	104.73	104.77	104.92	105.3	105.52	107.91	106.47	105.21
108.37	108.57	108.05	108.42	109.36	108.53	108.98	108.25	106.77	109.06	107.68	107.5	108.46	109.73	108.93	108.08	108.52	108.46	108.04	108.97	109.15	108.59	107.27	107.97	108.85	108.3	108.15	109	109.1	108.15	107.86	108.28	108.52	107.17	108.72	108.9	108.33	109.47	110.63	109.83	108.1	107.84	108.2	109.95	108.59	109.37	108.23	108.34	110.44	108.14
98.347	98.241	97.982	99.348	98.912	97.729	98.803	98.486	98.27	97.12	98.055	99.125	98.79	97.992	98.373	99.132	98.693	97.128	97.321	98.797	97.758	99.503	98.247	97.463	98.253	98.667	96.995	99.269	96.942	97.773	98.173	98.831	98.835	98.091	98.845	99.633	99.362	98.261	96.853	96.163	97.045	98.099	97.738	97.674	98.061	98.301	99.396	98.068	96.755	98.681
105.26	105.93	104.59	104.8	104.56	105.68	103.77	104.05	105.59	105.17	105.67	106.11	105.26	106.36	104.53	105.27	106.33	106.69	104.66	106.32	106.4	106.6	105.71	106.39	105.46	105.82	106.04	105.83	106.49	105.61	106.44	107.28	106.5	105.5	106.81	104.3	106.05	105.96	105.59	105.07	104.48	105.58	106.16	106.16	105.81	105.45	104.71	105.61	105.45	106.53
100.1	101.09	99.339	99.322	99.85	101.33	100.85	98.763	100.25	100.19	100.66	99.951	100.36	100.85	98.949	100.89	101.01	101.28	99.782	100.02	100.1	100.13	99.912	100.55	97.753	99.958	101	99.265	100.94	101.56	100.71	100.75	101	99.854	101.52	99.218	100.42	100.16	97.555	98.885	99.587	99.442	99.046	99.482	100.01	100.61	100.47	99.652	101.62	99.583
105.45	107.08	106.38	107.41	105.95	108.09	106.64	106.18	106.07	106.32	106.5	106.04	107.75	105.31	106.89	106.17	106.4	108.04	107.16	105.98	106.17	104.55	104.63	104.94	107.7	105.51	106.55	105.6	108.68	106.66	106.88	106.99	107.49	105.59	106.61	106.34	106.25	107.09	105.99	107.15	106.44	105.76	107.55	105.21	106.08	106.86	107.09	105.04	106.04	107.76
104.31	104.98	106.76	105.47	106.39	105.67	105.47	105.71	105.97	104.9	105.6	106.49	104.43	105.05	105.01	105.51	106.44	105.59	106.3	106.36	105.53	104.56	105.37	104.21	106.79	104.19	104.8	105.36	104.56	105.96	104.86	105.43	105.88	105.91	105.16	105.72	105.5	106.69	103.89	105.37	106.15	105.1	105	105.02	106.33	104.84	105.73	105.51	107.16	106.15
107.8	110	107.88	107.8	108.36	106.92	108.54	107.79	107.23	109.2	106.74	107.97	106.54	108.09	106.31	108.15	107.98	107.4	107.93	109	107.37	108.51	107.35	106.87	107.31	109.14	107	107.58	108.67	108.9	107.69	108.05	107.02	106.06	108.21	107.89	106.62	109.03	107.32	108.83	108.29	107.97	108.16	107.64	109.73	107.83	108.39	107.38	107.19	108.97
106.59	107.56	108.5	108.45	108.94	107.37	107.61	111.1	107.59	108.16	108.57	109.87	108.88	108.69	108.42	106.71	109.62	108.74	109.36	108.43	109.02	109.45	107.72	108.81	108	107.81	108.76	110.98	108.11	109.05	109.05	108.41	107.69	109.03	108.47	109.07	107.78	107.25	109.15	108.5	108.13	109.69	108.55	107.37	108.35	109.21	108.89	108.16	108.16	107.57
107.83	105.24	105.56	104.68	106.06	106.85	104.99	106.46	106.89	107.27	105.8	105.52	105.38	106.13	105.81	108.33	107.34	106.75	105.3	105.46	107.3	107.33	105.68	107.02	107.48	106.31	106.65	105.52	105.78	106.29	107.79	105.97	105.84	105.69	105.14	105.15	105.61	105.22	106.1	106.8	107.95	106.88	106.3	106.24	105.25	105.04	107.22	105.91	106.43	104.74
97.349	98.451	99.749	96.515	100.65	97.296	97.308	97.341	99.893	97.5	97.072	96.702	97.666	98.841	98.254	97.461	98.729	99.294	98.13	98.65	96.409	97.971	97.141	97.749	98.439	97.666	98.014	97.992	98.735	98.165	99.069	97.05	97.849	98.39	96.589	97.878	99.368	98.222	98.047	98.363	97.753	97.028	97.58	97.343	98.378	98.791	98.405	97.75	99.968	97.72
105.47	107.77	105.11	103.9	107.61	105.52	104.38	106.62	105.36	105.57	105.3	105.82	104.85	105.36	105.98	104.82	106.57	106.34	104.56	106	105.32	106.26	105.59	106.16	106.81	105.02	106.52	106.25	105.69	105.96	105.63	104.55	105.79	105.49	105.58	106.89	106.15	105.79	105.67	104.47	106.66	106.81	106.65	106.67	105.64	106.73	107.44	105.57	106.71	104.78
106.46	105.96	106.2	106.16	105.81	106.05	108.93	106.95	106.52	106.79	108.91	107.75	106.76	106.55	106.68	105.58	106.88	105.26	105.19	106.16	105.89	106.34	107.29	107.88	106.81	107.09	105.54	107.32	106.98	107.02	105.29	107.43	107.86	107.35	106.14	106.34	106.57	106.94	106.49	107.38	106.04	106.51	106.97	106.8	107.76	107.53	106.44	105.6	105.58	106.11
99.398	98.828	99.3	99.066	98.361	96.969	98.837	99.084	97.179	97.211	98.849	98.637	98.49	98.97	98.199	98.065	98.71	98.058	99.066	98.066	99.047	99.437	96.648	98.727	98.697	98.148	98.645	100.01	98	98.211	99.013	100.23	99.48	98.318	98.746	98.462	98.557	99.671	99.006	97.899	97.849	97.419	99.222	99.294	99.235	97.954	98.106	99.531	99.167	99.729
99.222	100.63	100.62	98.709	99.255	98.496	97.679	98.317	97.891	99.605	99.546	100.2	97.97	97.299	98.587	98.736	98.626	100	98.402	99.128	100.33	98.263	101.46	98.624	98.973	98.488	100.45	99.807	98.465	99.143	98.887	99.626	98.513	99.501	98.826	98.74	99.198	97.592	96.908	99.7	99.266	98.086	99.034	99.924	98.218	99.219	99.883	98.358	99.221	97.892
109.48	108.6	109.32	109.21	108.59	107.9	106.79	108.75	108.74	109.67	109.02	108.56	108.21	109.31	108.17	108.35	106.92	107.73	109.3	108.76	107.37	108.13	108.69	108.14	109.16	108.41	109.35	110.53	107.96	109.04	107.29	108.99	109.34	108.37	108.51	110.01	106.88	107.36	108.23	109.62	108.44	108.65	108.41	109.67	108.55	107.66	107.67	109.94	108.71	109.55
99.212	100.69	99.758	99.472	100.04	100.75	99.283	101.35	100.65	99.963	99.868	99.12	98.973	101.53	99.444	99.952	99.829	100.95	100.84	99.719	99.642	100.98	99.858	100.52	102.03	100.17	100.79	99.224	99.82	100.99	100.26	100.54	99.575	99.779	102.04	101.98	98.607	102.91	99.841	100.34	101.86	100.3	99.844	101.11	99.33	100.67	100.28	102.84	101.79	102.03
106.37	105.02	105.24	104.98	105.01	105.52	105.39	104.09	106.11	105.87	106.11	105.03	104.96	106.58	107.4	106.14	105.59	107.17	105.46	105.94	104.55	104.67	106.61	105.05	106.34	105.48	105.55	104.23	104.49	105.94	105.99	105.81	106.41	103.9	106.95	105.95	105.41	106.31	106.16	105.71	106.53	103.99	105.97	106.73	105.05	106.63	105.51	104.37	104.71	105.38
109.21	109.44	109.55	108.44	109.29	108.62	109.31	108.37	110.32	107.91	107.89	108.05	110.09	107.8	109.08	108.39	108.4	108.79	108.3	107.77	108.84	109.05	108.77	108.56	107.92	107.25	107.68	107.14	109.02	107.55	108.75	108.98	109.4	108	111.02	109.22	107.78	108.42	109.38	108.94	109.95	108.11	109.87	109.39	108.3	109.34	109.11	108.39	107.99	109.69
109.12	106.17	105.68	107.84	106.58	106.59	105.79	107.07	106.87	105.69	105.13	106.03	105.72	106.29	107.19	108.02	106.71	108.44	107.7	107.55	106.59	105.31	108.1	106.11	106.23	105.87	106.3	106.99	107.77	105.37	105.81	106.29	104.96	106.68	107.36	106.35	105.55	106.4	105.31	106.35	105.65	106.81	106.43	106.61	106.93	106.81	107.08	105.69	106.01	104.89
99.544	101.12	99.143	101.21	101.46	99.884	100.61	100.45	99.744	99.085	101.85	101.71	99.217	100.28	100.81	101.02	100.37	100.11	100.96	100.12	101.17	101.11	100.82	100.87	100.16	99.487	100.95	100.1	99.964	98.743	99.78	99.628	99.797	98.961	102.57	99.078	100.09	100.06	100.57	100.79	100.14	99.439	100.4	98.546	100.52	99.566	100.41	99.576	100.83	98.262
108.3	107.35	108.52	108.9	107.25	110.95	108.77	109.23	107.53	109.18	107.38	108.67	106.8	108.6	107.77	108.53	108.35	107.67	110.21	109.04	109.97	108.56	108.75	108.27	109.78	109.11	109.58	108.65	109.52	109.47	107.72	109.95	107.63	109.29	108.61	108.22	107.65	107.71	108.12	109.87	107.48	108.88	107.58	109.08	108.55	109.56	108.68	108.15	109.11	108.03
100.83	99.996	98.707	99.277	100.3	100.17	97.971	98.464	98.447	99.459	99.379	98.96	98.794	99.834	99.385	98.453	99.688	99.663	99.004	97.858	99.911	100.4	99.452	99.139	99.875	98.933	100.1	98.587	97.496	99.593	99.19	97.954	98.926	98.783	98.921	99.37	98.916	97.815	98.71	99.001	97.34	98.612	99.058	98.426	99.838	99.84	99.313	99.131	100.46	100.02
105.54	105.31	105.7	105.82	104.23	105.6	106.09	106.24	104.66	106.12	105.22	106.47	105.81	106.02	105.5	103.61	106.21	103.77	104.71	106.88	106.35	105.21	106.14	105.7	105.95	106.12	106.34	104.91	107.24	105.79	106.33	107.2	106.17	104.93	105.2	104.57	105.91	106.18	105.05	104.55	105.51	105.36	105.24	104.05	105.38	105.95	105.88	105.55	106.37	106.12
107.11	107.72	107.57	107.46	108.91	107.43	108.29	107.29	107.48	107.75	106.92	107.28	108.41	108.38	107.28	107.64	107.07	109.15	107.79	107.15	107.26	108.58	107.53	109.98	107.24	108.7	105.64	107.39	106.68	108.85	108.68	107.15	106.79	108.99	107.47	108.01	108.13	107.77	107.03	106.63	108.64	108.11	106.89	107.79	109.7	108.78	107.16	108.25	108.69	107.42
106.11	107.38	106.42	105.19	105.17	105.45	104.71	105.55	104.82	104.88	106.51	106.35	104.57	105.52	105.18	107.04	105.51	105.38	105.93	105.51	106.09	106.34	105.6	106.58	106.71	105	104.73	105.89	106.95	104.7	104.65	107.28	105.52	104.6	106.78	105.74	106.19	106.77	106.22	104.87	103.86	105.06	106.69	107.29	106.05	105.82	104.07	106.01	107	105.47
108.2	106.31	106.36	106.48	106.4	105.81	104.57	106.25	107.61	108.47	106.69	106.08	106.2	107.04	106.67	106.63	107.16	106.33	105.78	105.18	105.54	105.75	105.43	104.45	104.5	108.1	106.58	105.89	106.1	106.54	106.84	107.59	106.75	107.58	105.77	105.83	105.7	106.5	107.33	106.79	106.5	107.06	106.58	106.3	106.2	107.08	106.76	106.85	105.84	107.74
99.047	100.29	99.35	99.51	100.15	99.022	101.51	99.472	100.25	101.08	100.67	99.183	101.53	99.758	100.67	100.8	99.621	100.22	101.4	101.39	101.98	100.27	99.825	100.29	101.23	99.708	98.457	100.27	100.49	99.158	100.49	102.3	98.813	99.124	101.91	100.37	99.376	101.16	98.688	100.34	99.601	101.2	100.85	100.06	100.71	100.38	99.631	99.102	100.97	101.08
105.68	106.27	104.37	106.35	105.9	106.5	105.47	105.05	106.3	107.37	105.51	106.25	105.61	106.69	105.24	105.69	105.22	106.6	107.03	104.71	106.05	105.24	106.65	104.83	106.07	106.5	104.4	105.34	104.08	107.35	104.91	104.16	106.28	105.29	104.82	105.85	106.47	105.51	106.03	105.71	105.79	104.03	105.52	105.99	104.82	105.13	105.91	106.05	104.04	105.66
106.22	106.96	106.1	107.61	107.14	107.89	106.75	107.76	107.82	107.09	108.53	105.67	107.93	107.25	109	108.33	107.43	106.89	108.88	108.64	107.43	108.14	106.76	107.83	108.88	109.12	108.05	107.49	107.01	107.9	106.73	108.66	108.54	107.9	107.1	107.77	108.2	106.97	106.94	108.29	107.48	107.92	106.61	107.64	108.14	107.72	108.55	107.33	109.17	107.45
108.01	106.86	108.01	109.09	107.81	109.44	108.72	108.5	107.13	107.52	107.47	108.16	107.5	107.55	109.59	108.26	108.55	108.94	107.11	106.57	107.51	107.75	107.94	107.95	109.3	108.33	106.49	107.3	108.87	108.67	106.2	106.97	106.66	107.36	108.76	107.36	108.35	107.57	108.64	106.85	107.24	107.56	107.76	107.18	107.34	107.12	107.41	107.33	108.36	107.48
106.91	106.6	106.64	107.98	106.73	106.98	107.06	107.01	104.35	106.45	106.32	106.77	106.43	108.31	106.84	106.93	105.22	106.43	106.38	106.56	105.72	107.88	106.77	107.31	105.79	106.66	108.37	105.55	107.06	105.8	107.32	107.78	106.66	105.84	108.05	106.64	105.06	106.58	105.75	106.41	106.3	106.47	106.87	107.91	106.43	106.77	106.69	106.86	106.12	106.76
108.69	107.78	107.75	107.52	107.08	107.67	107.43	109.26	106.86	107.66	106.51	107.91	107.96	108.25	108.68	108.67	110.39	107.92	108.19	107.26	107.68	107.59	107.41	106.9	106.65	107.71	107.2	108.24	107.33	107.84	108.4	107.88	109.4	107.31	107.59	106.77	108.78	107.28	106.87	108.03	108.27	107.55	107.17	108.41	109.51	107.61	107.97	106.76	107.27	108.35
107.78	106.03	107.22	106.12	104.52	103.83	105.17	107.51	104.58	105.82	104.75	105.89	106.02	106.72	106.51	103.88	105.54	105.31	105.41	107.9	106.49	105.71	105.94	104.84	105.3	106.87	106.75	106.83	105.52	103.8	103.95	104.67	106.33	105.03	106.37	105.88	105.33	104.68	106	105.58	106.02	105.86	105.87	106.42	105.26	105.38	105.57	105.87	105.98	103.78
98.98	98.908	98.087	98.265	99.091	98.235	97.827	97.878	97.545	97.749	98.473	98.827	97.497	99.104	97.837	97.122	100.41	98.16	98.497	98.664	99.343	98.942	97.921	98.526	97.802	96.86	99.377	98.406	98.987	98.699	97.323	97.893	98.477	98.307	99.506	98.458	97.735	98.264	96.75	99.084	98.441	97.294	98.949	96.712	98.766	98.412	97.941	98.47	99.217	95.551
98.381	97.524	97.921	98.171	98.653	96.059	98.648	98.777	97.849	97.044	98.446	97.103	97.305	98.26	99.289	97.826	98	98.957	97.285	97.326	97.64	97.347	97.906	96.637	98.48	98.222	97.3	98.538	98.423	98.717	97.338	98.445	97.376	97.832	98.64	98.401	98.142	98.52	98.422	98.428	97.435	98.23	97.435	97.951	97.24	96.499	96.525	98.217	98.648	97.039
107.23	105.18	106.5	105.52	105.76	104.52	105.89	105.92	104.62	106.26	105.6	105.13	105.68	105.14	104.89	105.34	106.84	105.16	106.01	106.65	106.4	106.23	106.03	104.78	107.3	105.44	107.05	106.44	106.05	104.91	106.79	105.27	104.55	105.99	104.11	104.44	107.62	105.48	106.51	105.84	105.96	105.61	104.84	104.58	105.59	105.83	104.83	105.83	104.97	106.42
104.78	106.6	106.54	106.96	106.47	106.87	105.07	103.95	105.87	106.41	104.09	105.29	106.41	103.51	103.78	105.72	104.83	106.99	105.37	104.79	105.4	105.46	105.1	104.08	104.91	106.59	106.47	105.45	104.92	105.78	104.36	104.81	106.66	106.09	104.73	105.67	105.2	106.08	105.68	104.62	106.09	104.34	103.63	106.36	106.31	105.76	106.26	106.55	107.21	106.16
106.01	105.25	107.19	107.96	106.03	106.53	106.76	105.59	107.08	105.36	106.16	106.91	107.35	106.83	105.99	106.04	105.19	105.66	106.41	108.19	105.54	107.3	106.56	106.29	106.48	105.12	106.16	106.88	106.94	106.45	106.76	108.59	105.56	106.58	106.59	107.25	105.96	104.47	106.26	106.66	106.68	107.94	106	107.87	105.87	107.08	105.82	106.3	106.68	105.96
105.31	105.47	105.39	104.95	106.21	105.78	105.28	105.61	105.34	105.84	104.48	106.23	106.53	105.89	106.43	104.52	107.16	105.27	106.99	106.9	106.1	106	106.87	105.62	105.89	106.24	106.69	104.27	106.07	105.03	106.46	105.21	105.67	105.57	105.83	105.05	105.72	103.91	105.31	104.49	106.34	105.27	104.78	105.57	104.26	106.49	107.2	104.27	106.5	106.36
103.77	106.41	105.76	105.03	106.92	104.61	106.1	105.22	106.28	106.68	106.06	106.65	105.98	106.15	104.69	105.45	105.72	105.04	105.66	106.05	105.58	106.65	103.74	106.64	105.57	106.47	104.96	104.77	105.8	106.14	104.57	105.46	105.33	105.98	106	106.4	105.5	105.06	106.06	105.75	106.69	105.57	104.29	105.8	106.61	105.33	106.73	105.48	106.88	104.22
107.69	107.82	105.35	107.62	109.72	107.37	107.56	107.51	107.11	108.62	107.67	108.11	106.87	107.46	108.15	106.56	107.47	108.56	108.96	107.34	108.21	106.67	107.74	107.23	108.26	105.88	108.49	109.04	108.21	108.24	108.36	109.29	107.92	108.11	108.26	108.86	106.59	107.38	107.92	107.74	108.38	107.05	108.62	108.83	108.73	106.98	109.19	106.77	108.54	107.13
105.51	105.93	105.93	105.78	107.14	104.84	105.94	105.35	105.3	105.27	106.12	106.22	106.57	106.54	104.41	105.85	105.69	105.97	106.5	104.4	104.91	105.36	105.68	105.85	103.63	105.74	105.35	105.62	106.73	106.2	105.48	105.52	106.28	105.3	107.4	104.91	106.12	105.39	105.6	105.25	106.21	104.51	104.63	105.93	104.39	105.03	104.96	106.08	105.64	104.72
98.5	98.488	96.745	97.126	96.939	97.386	96.812	97.97	96.967	97.907	98.218	98.623	98.318	97.267	97.78	96.544	98.797	98.116	98.286	96.455	97.431	97.033	99.358	97.458	97.415	96.854	98.203	99.04	96.668	98.593	98.686	96.744	97.973	97.513	98.088	98.85	97.396	97.283	97.68	97.751	98.437	98.717	98.185	96.854	97.498	97.828	98.81	97.102	98.394	97.597
104.74	105.69	105.25	105.73	105.4	106.94	106.02	104.65	106.59	106.81	104.67	106.12	104.76	105.71	105.19	105.38	106.31	107.38	105.72	105.72	105.4	106.62	104.36	106.29	105.14	105.86	105.34	105.94	104.77	104.83	105.54	105.47	105.33	104.58	106.89	106.31	105.21	106.01	106.07	104.83	107.3	106.23	106.57	105.72	105.66	106.48	105.63	105.62	103.07	106.68
106.68	108.41	106.37	107.75	108.53	107.8	107.41	108.95	108.25	108.17	107.18	107.34	108.33	106.55	108.28	107.05	107.26	108.3	108.21	108.65	109.67	106.95	106.97	108.22	108.45	107.56	108.05	108.07	109.39	108.07	107.54	107.21	105.91	108.95	108.26	106.76	106.14	107.29	108.32	108.4	108.55	108.39	109.9	106.89	108.49	108.69	108.33	108.78	108.31	107.27
106.93	105.95	105.25	106.11	106.52	106.77	105.41	107.72	105.79	106.97	106.3	105.9	105.43	106.33	106.91	105.3	105.88	107.01	106.09	107.53	106.85	106.32	107.43	105.2	107.17	105.51	105.49	106.25	105.61	107.1	106.43	107.51	106.11	107.12	105.61	108.14	105.86	106.78	104.6	106.13	105.79	106.32	105.92	107.53	106.9	107.25	106.14	106.16	107.13	106.4
104.59	106.3	106.42	104.23	106.02	105.47	105.06	105.62	105.1	106.66	106.97	106.68	106.65	106.52	105.87	105.51	105.35	105.86	106.69	105.59	106.67	103.76	106.7	106.62	105.44	105.67	105	104.46	107.09	105.55	106.28	105.78	106.9	106.05	104.89	105.14	104.55	107.31	106.82	105.74	105.4	106.55	104.6	105.32	106.36	104.96	105.35	104.81	105	106.31
105.62	106.11	105.46	107.07	105.94	107.27	106.11	105.45	105.13	103.58	104.01	105.04	104.81	105.6	106.36	105.46	106.89	105.48	105.39	104.56	106.37	105.2	105.27	106.21	106.68	105.89	106.73	105.89	105.06	104.66	106.34	106.84	106.1	106.01	105.05	104.34	105.73	106.82	105.76	107.11	105.17	105.35	104.26	106.57	105.81	104.11	104.8	105.48	106.32	105.11
103.83	106.93	106.9	104.13	105.28	106.11	106.96	106.05	105.01	105.43	105.69	105.19	104.32	104.79	105.59	106.35	104.94	107.34	105.08	105.43	105.47	104.55	105.72	105.42	107.11	105.49	105.62	105.9	105.78	105.52	105.11	104.95	105.72	105.91	104.4	105.22	107.1	106.38	105.92	106.79	107.19	105.24	106.94	105.68	103.96	105.54	106.19	104.84	105.62	107.05
97.89	97.623	98.066	99.731	99.198	98.043	97.793	98.873	97.778	97.292	97.826	96.468	98.632	99.236	97.249	98.38	99.165	99.523	99.142	96.895	97.676	98.734	98.839	95.695	96.298	97.762	98.579	99.9	98.395	97.697	99.106	97.405	99.253	98.275	99.314	98.912	98.437	98.67	97.905	98.287	98.022	98.033	98.997	98.863	98.848	98.759	97.38	96.966	100.47	98.713
100.93	99.786	101.45	101.64	101.17	101.22	101.25	99.583	100.54	100.23	102.47	100.77	101.01	101.13	99.485	100.86	99.742	100.73	100.19	99.35	100.32	102.12	98.085	101.09	99.339	100.29	97.912	100.48	100.18	102.07	102.6	100.21	99.571	99.93	100.47	100.44	99.64	100.79	101.26	100.32	100.47	101.8	100.67	100.57	100.42	99.823	100.55	100.74	100.35	100.74
106.18	106.93	105.39	106.63	108.09	105.86	106.16	105.61	105.15	107.54	105.83	105.47	106.19	107.92	106.6	106.73	106.48	105	107.32	106.09	106.21	107.17	106.12	105.97	106.93	106.31	104.8	107.12	107.43	106.56	106.32	106.08	107.55	106.47	105.62	107.67	107.13	106.69	106.79	107.01	105.82	106.8	106.25	106.3	106.22	105.69	107.6	106.54	106.4	107.23
105.56	104.54	106.03	106.5	106.05	104.78	105.92	105.91	106.47	105.08	104.86	105.24	105.44	106.68	104.58	106.57	108.28	105.81	106.45	106.4	104.68	105.64	105.14	106.15	105.77	106.13	106.05	104.86	106.42	105.15	104.46	104.86	105.18	105.11	105.63	105.46	106.31	105.64	105.7	104.76	105.97	106.52	106.29	106.33	104.95	105.57	105.15	105.01	104.69	105.25
105.48	104.55	104.41	105.46	106.18	105.54	104.24	105.78	106.28	105.08	105.89	105.57	106.33	104.68	105.45	105.27	104.36	107.38	106.04	107.07	107.81	104.98	106.45	107.23	105.33	103.97	105.56	105.71	107.32	105.61	106.22	105.56	106.07	104.85	105.79	106.51	104.3	106	104.87	105	105.5	104.8	105.02	104.85	105.59	105.47	106.14	105.79	104.43	106.07
107.77	107.64	108.15	107.13	108.09	108.9	107.35	109.07	107.43	108.54	110.12	108.41	107.27	109.3	107.69	108.14	108.51	106.77	106.78	105.98	107.4	108.39	107.65	106.38	108.24	106.5	107.45	107.21	106.8	108.32	106.65	107.59	108.69	109.2	108.45	107.15	108.06	107.26	108.16	106.88	106.72	107.17	107.18	106.38	107.06	108.24	106.95	108.07	107.11	109.21
106.5	104.92	105.85	105.79	105.96	105.51	106.41	105.83	107.86	107.18	104.87	105.6	105.28	105.34	106.94	105.56	105.76	105.3	106.89	107.19	106.33	103.82	106.1	106.83	105.72	104.64	104.31	106.93	105.26	105.1	103.86	106.1	104.65	105.47	106.72	106.06	105.63	106.67	106.72	104.94	105.15	104.88	103.73	106.95	106.05	106.03	105.23	105.58	104.78	104.1
108.22	107.95	109.44	107.62	108.52	107.68	110.03	109.05	107.89	108.32	107.24	108.32	107.63	107.95	107.42	108.21	107.32	109.07	107.7	109.19	108.64	108.74	107.68	108.16	108.24	105.88	109.36	108.91	108.27	106.34	106.91	107.03	107.12	109.13	107.93	109.8	107.62	107.68	107.98	108.81	108	108.91	107.77	108.91	108.25	108.28	108.68	108.16	108.04	107.52
105.29	107.57	106.22	105.82	107.02	106.22	104.94	105.71	105.57	105.5	104.23	106.27	106.18	106.25	106.27	105.69	104.37	105.42	104.84	106.27	105.44	104.83	106.18	105.9	104.93	104.73	106.55	104.68	105.17	103.39	106.01	105.13	104.46	106.31	104.94	105.88	104.08	105.42	105.43	105.65	106.73	106.17	105.2	107.29	105.23	104.36	106.81	105.29	105.57	106.04
97.979	98.219	98.512	97.863	98.724	98.383	99.711	99.525	99.377	98.289	96.49	98.36	99.416	97.563	98.427	99.609	97.818	99.488	99.502	97.683	99.657	99.071	99.712	99.701	99.664	97.939	98.682	98.799	97.543	97.894	98.752	99.489	98.993	98.697	99.451	98.341	98.949	99.664	101.05	97.939	99.523	101.05	99.097	97.423	99.618	98.908	99.15	97.659	99.521	99.366
97.382	98.753	98.26	97.24	98.621	98.136	97.745	96.631	97.691	97.478	97.115	96.167	96.803	97.979	97.541	97.545	97.839	97.281	98.588	95.685	97.848	98.374	99.056	98.263	98.012	96.276	97.914	98.649	98.506	98.349	97.92	97.318	98.052	97.478	96.883	98.656	98.258	97.918	99.14	98.192	100.43	98.16	98.182	97.918	98.836	99.829	98.92	99.317	98.448	96.95
108.47	106.27	107.1	108.16	108.86	108.89	108.4	108.44	108.55	107.24	107.51	107.81	108.55	107.32	108.59	108.53	108.15	108.13	107.8	108.29	108.39	105.49	106.21	107.05	108.14	108.76	107.96	107.71	107.41	108.22	108.86	109.25	105.2	107.18	108.57	108.51	109.28	107.97	108.68	108.59	107.52	107.87	109.2	107.33	109.04	107.2	107.53	107.19	108.09	109.12
109.73	109.25	107.98	107.7	108.59	108.79	109.19	108.88	109.06	108.36	109.6	108.43	107.11	108.31	108.17	108.45	108.92	105.85	108.11	107.8	109.24	108.07	107.57	107.36	108.59	108.63	108.78	107.27	107.73	107.08	110.23	107.57	107.2	108.57	108.25	108.12	109.7	109.68	108.9	107.44	108.02	108.79	108.84	108.64	107.24	108.94	107.48	107.16	109.28	109.69
101.68	100.06	100.06	100.3	100.41	101.2	101.32	101	100.54	100.14	101.08	100.97	101.69	100.86	101.2	99.289	100.2	100.45	100.36	100.43	99.397	102.26	100.24	101.3	100.73	100.76	100.99	100.66	100.77	100.38	100.82	99.978	100.82	101.19	101.47	99.742	101.92	101.27	100.03	101.84	102	100.71	99.132	100.11	100.19	99.293	101.31	100.2	100.41	100.92
98.25	98.287	98.265	97.34	97.6	97.292	98.201	97.225	97.467	98.439	96.193	97.337	96.952	97.438	97.65	98.098	99.009	99.254	98.477	97.192	98.019	97.334	98.96	98.023	97.578	97.878	99.419	98.389	99.681	97.904	98.083	97.265	97.708	97.723	97.217	97.545	98.739	97.579	98.889	97.243	97.726	99.421	98.209	97.671	96.976	96.813	97.747	97.977	98.812	97.841
106.93	107.81	106.69	108.11	108.4	107.72	107.74	108.55	106.68	107.67	106.24	108.24	107.01	107.82	106.15	107.33	108.23	107.84	107.1	107.25	107.71	107.11	106.9	107.53	108.24	108.58	108.3	106.58	106.83	109.03	108.77	107.08	108.23	107.73	106.69	107.42	107.1	109.85	109.26	107.01	107.34	107.63	106.75	107.12	107.96	107.88	107.96	108.12	105.66	107.93
109.39	107.83	109.53	108.33	108.51	108.5	109.38	108.67	109.2	108.93	107.54	107.68	108.99	108.32	108.57	108.67	108.23	109.56	108.04	107.97	108.82	107.07	107.74	107.69	109.09	108.9	108.65	108.52	109.62	107.36	108.88	108.43	106.96	110.03	107.69	108.28	108.42	108.58	110.47	108.81	108.38	109.48	108.95	108.73	106.65	108.85	108.16	107.75	107.71	107.56
98.488	98.667	98.734	96.907	97.334	98.228	97.499	99.943	98.512	97.479	96.943	97.768	97.72	99.396	98.759	97.526	99.172	97.133	98.798	98.516	98.739	97.409	98.156	96.826	97.905	97.298	98.238	97.573	98.879	99.58	98.703	98.143	99.138	95.752	99.409	97.103	97.692	97.672	98.532	98.654	98.675	97.264	98.827	97.357	98.634	96.543	97.402	97.685	98.91	97.775
104.76	105.43	106.91	106.3	106.33	104.78	106.59	107.3	105.74	104	105.25	106.59	106.36	106.17	104.82	105.71	105.47	105.84	106.64	105.28	106.66	105.05	105.65	104.56	105.67	106.15	105.75	105.6	104.19	105.89	106.41	104.91	105.66	106.28	105.91	104.7	104.49	106.89	106.21	106.65	105.48	106.12	105.48	106.33	104.83	106.39	106.75	105.66	105.55	106.12
108.32	108.37	109.03	107.95	108.41	106.4	108.36	107.73	108.19	107.61	109.07	108.35	108.42	108.13	109.65	108.28	107.73	108.07	109.11	107.42	107.46	108.07	108.97	109.39	107.87	107.96	109.25	108.23	109.12	107.71	109.25	108.71	109.42	107.24	107.64	108.29	110.48	108.76	107.58	108.84	107.84	108.43	108.95	109	109.03	107.01	107.5	107.75	107.9	108.24
98.554	97.067	98.69	98.891	98.478	97.241	99.121	98.789	98.655	99.168	98.67	97.882	98.91	97.338	99.642	99.082	97.627	98.984	98.097	98.019	98.394	98.777	96.601	97.569	99.249	96.46	97.968	98.504	97.194	99.342	98.9	98.139	96.456	97.058	98.551	99.341	99.089	97.163	96.988	99.12	99.24	98.724	97.112	99.005	98.27	97.626	98.992	98.502	97.968	98.332
106.76	105.69	105.09	105.77	105.47	105.75	104.56	105.28	106.37	104.56	105.2	106.92	105.91	105.55	106.64	104.87	106.68	106.13	106.08	106.67	105.63	104.39	105.67	106.53	105.69	106.46	104.34	106.11	105.64	106.52	105.04	106.18	105.08	106.13	106.42	105.48	105.47	105.9	105.18	105.78	106.03	106.45	103.69	106.97	105.75	104.73	105.37	105.26	104.23	106.43
106.54	107.23	104.41	104.48	105.58	106.06	106.88	107.06	107.79	107.68	105.98	106.56	106.03	105.88	105.11	105.77	106.04	106.28	107.45	104.32	105.3	106.63	106.37	106.21	105.67	107.26	105.99	107.04	106.17	106.92	107.13	104.91	105.71	107.07	107.28	106.26	105.62	105.73	106.11	107.28	105.62	106.85	105.32	106.61	105.48	105.42	106.22	105.71	106.64	106.27
106.16	106	104.61	104.89	105.19	108.06	105.29	105.93	105.96	106.63	105.47	105.54	105.31	105.43	106.5	104.99	105.87	105.41	105.72	103.97	106.54	107.13	105.46	103.89	105.89	103.82	106.49	104.48	104.84	107.14	106.49	107.87	105.47	107.61	106.67	106.17	106.02	105.46	106.21	105.54	105.44	104.66	105.48	107.19	105.71	105.46	105.42	104.4	105.9	105.46
107.67	108.05	106.2	108.34	107.52	108.04	107.94	109.93	108.97	108.7	110.1	108.93	110.6	108.08	110.21	109.42	109.4	109.62	109.85	106.9	108.98	110.32	109.9	109.38	107.63	109.25	109.34	108.27	108.79	108.26	109.25	108.92	110.62	109.12	109.27	109.6	108.9	109.81	107.76	107.86	109.24	109.41	109.06	107.17	108.3	108.98	108.22	109.4	107.36	108.1
104.33	105.6	106.26	104.53	105.54	104.37	105.13	104.91	106.88	106.33	104.45	104.85	105.85	103.75	106.73	106.85	105.77	106.06	105.91	106.89	105.42	105.78	104.56	106.15	105.4	106.68	105.33	106.94	104.89	106.64	105.46	106.02	105.95	103.7	104.96	107.02	106.57	105.15	106.05	107.63	105.01	105.63	104.82	104.69	106.9	104.97	105.78	104.71	105.27	106.09
105.64	105.28	105.26	104.87	105.85	104.1	104.89	103.85	104.18	104.88	104.99	105.51	105.57	105.63	106.03	106.63	105.4	105.66	105.57	106.31	106.03	106.25	104.56	105.32	106.44	105.68	106.84	106.13	104.86	106.23	105.13	104.83	106.53	105.78	105.47	105.36	106.73	106.05	106.24	106.79	105.89	105.55	106.81	105.62	103.7	106.43	104.11	105.2	105.74	106.19
107.35	105.71	107.27	106.51	106.39	104.76	105.37	106.29	104.39	105.64	106.07	105.06	105.52	105.73	106.74	105.48	105.91	105.81	104.91	107.22	105.27	104.86	105.52	105.88	106.6	105.68	104.12	104.85	104.46	105.21	105.19	107.26	105.7	105.85	105.81	105.82	104.78	104.98	106.18	105.28	105.83	106.65	105.22	105.41	105.2	106.23	105.57	105.12	106.45	107.39
98.208	97.698	96.836	97.874	99.359	97.565	98.831	97.517	98.179	98.792	97.963	98.958	99.511	99.565	99.829	97.659	98.02	97.322	98.021	97.109	97.873	97.668	98.818	98.001	98.126	98.258	97.324	99.46	96.514	98.149	98.444	97.625	98.441	97.037	98.435	97.253	97.922	96.707	98.112	96.881	97.236	95.942	97.183	96.429	96.823	98.321	98.041	96.74	96.683	97.389
105.3	106.65	105.27	105.02	105.77	107.15	106.3	107.19	105.81	106.31	106.09	105.87	104.53	105.19	105.95	104.76	104.61	105.46	106.54	105.67	105.23	105.42	106.41	104.99	103.77	105.93	106.55	105.36	106.54	106.26	104.8	105.79	106.73	105.57	105.01	104.78	106.31	105.55	105.44	104.62	104.8	104.92	104.83	107.47	104.92	105.27	106.26	105	106.68	106.52
108.74	108.3	108.24	109.53	108.22	108.53	110.1	108.7	107.36	108.66	108.29	108.11	109.34	110.55	108.27	109.43	108.07	108.42	108.96	108.61	108.86	108.95	108.98	109.05	107.67	107.9	109.28	108.95	107.77	107.9	108.66	108.24	107.61	108.26	107.49	108.61	108.93	107.48	109.66	108.06	108.63	107.88	107.79	108.61	107.39	107.66	108.13	107.94	108.74	107.78
99.248	98.636	99.051	99.489	99.623	100.6	98.861	98.013	98.794	99.086	99.349	98.457	99.117	97.556	98.984	98.614	100	99.07	97.518	98.788	97.58	100.5	98.113	98.699	96.862	98.008	98.889	97.966	100.75	99.635	98.139	98.804	98.456	98.794	99.346	96.862	100.83	99.31	99.001	98.764	98.048	97.578	98.804	98.739	98.38	99.096	99.045	99.227	99.264	99.575
97.497	98.906	97.52	100.16	98.085	98.05	97.109	97.399	98.257	98.257	98.179	99.278	98.577	98.819	97.051	98.952	99.479	98.818	97.745	97.385	97.414	97.863	98.588	97.163	98.536	96.454	98.451	99.115	97.738	97.874	99.25	97.857	98.369	98.743	97.753	98.449	99.877	98.857	98.189	99.644	97.93	98.502	98.221	99.679	99.239	97.39	98.46	98.341	98.282	98.856
105.67	106.12	104.59	106.2	105.06	107.32	105.84	106.1	104.8	106.46	105.16	107.44	105.33	104.59	105.17	105.81	106.08	106.73	105.09	105.94	105.86	105.2	105.07	105.63	105.26	104.91	106.04	105.69	105	107.35	106.78	105.58	105.76	106.53	105.13	106.29	107.87	105.38	107.91	106.67	106.69	106.77	106.01	104.62	104.57	105.94	106.21	106.28	106.46	105.99
96.813	98.989	97.185	97.973	98.6	97.259	97.368	99.394	99.075	97.631	97.508	99.233	97.441	96.603	98.111	98.102	97.217	97.191	98.488	99.4	97.587	98.101	97.392	98.886	97.716	97.632	99.196	98.246	97.826	95.736	97.585	98.712	97.013	98.234	98.495	97.638	96.09	97.235	97.261	97.361	96.993	96.399	95.555	98.043	97.94	97.669	97.205	98.024	96.971	97.466
107.24	109.36	107.7	105.45	105	105.92	106.88	106.94	104.86	107.33	107.84	106.63	105.36	104.43	106.61	105.9	104.48	107.12	105.3	108.18	106.49	104.68	106.71	105.91	105.14	105.82	107.27	107.62	104.19	105.58	104.96	106.7	106.74	106.23	106.17	105.76	106.85	108.15	106.11	106.46	106.86	106.76	106.08	105.81	106.07	106.2	106.63	107.25	107.63	106.65
108.09	109.6	107.42	108.2	106.11	107.47	107.59	107.84	108.98	108.11	108.16	107.53	108.45	108.54	108.39	107.68	109.32	107.77	109.46	108.61	108.24	108.37	108.3	109.5	107.68	109.56	106.84	108.42	108.09	110.2	108.2	107.61	107.25	109.63	107.93	108.15	107.82	107.55	108.44	110.28	107.8	107.8	108.24	107.6	109.02	107.67	108.39	108.06	107.34	108.74
104.31	107.22	105.78	106.76	106.75	107.57	106.64	107.03	105.92	106.58	108.51	105.63	106.03	106.19	106.42	107.22	106.03	106.28	106.57	106.92	105.47	106.64	106.57	106.21	107.31	105.4	106.63	106.49	106.38	106.27	104.88	106.46	107.98	104.04	106.11	107.13	105.91	108.32	107.05	106.19	106.29	106.45	106.95	108.2	105.74	106.12	105.52	107.26	107.9	104.4
105.03	103.77	107.12	105.19	107.68	106.69	104.19	103.73	106.25	104.97	105.47	105.23	106.49	104.88	104.61	106.69	104.77	105.99	104.24	106.37	106.52	106.39	104.28	104.77	106.09	105.83	106.61	106.12	105.85	105.08	106.56	106.03	104.95	105.73	106.91	104.79	105.32	104.81	105.19	106.18	106.64	105.46	106.77	106.04	104.65	105.69	105.31	104.68	106.54	105.05
107.58	108.06	109.58	107.68	108.62	106.93	109.49	106.78	109.02	109.66	110.54	107.54	107.47	108.23	107.57	107.19	108.46	109.4	107.56	109.77	108.51	108.45	108.82	107.38	108.5	108.03	109.18	107.75	108.11	109.3	109.26	107.42	108.43	108.15	109.42	109.94	108.83	109.3	108.05	107.42	110.28	108.5	108.09	107.9	106.39	109.39	108.93	108.82	108.26	107.45
104.94	106.91	104.15	105.59	106.04	107.18	105.09	105.77	106.33	104.83	104.39	105.43	105.42	105.85	104	104.75	105.29	105.83	105.54	104.61	105.21	106.58	106.7	105.49	106.89	104.31	106.59	104.21	104.67	106.35	105.64	106.6	105.45	107.49	104.76	104.89	106.3	105.43	105.93	104.12	105.45	104.9	105.19	105.05	105.14	106.5	106.66	104.25	105.39	105.12
105.76	105.03	105.92	106.26	104.51	107.67	106.2	104.37	105.78	106.13	105.63	105.55	104.99	105.47	107.63	105.96	105.73	106.36	105.55	105.45	106.43	106.05	106.13	106.8	106.69	105.34	104.18	105.95	106.42	105.6	105.83	104.2	104.93	105.07	106.64	105.75	104.88	106.48	106.18	106.01	105.9	105.79	105.35	106.19	105.48	104.71	105.39	105.64	105.17	105.18
108.26	108.31	108.18	109.02	107.62	108.65	109.73	108.57	109.33	108	108.89	109.29	108.58	107.72	109.61	109.27	108.19	107.34	109.35	109.63	109.45	108.83	107.28	106.53	109.5	110.9	107.06	109.98	109.24	108.08	109.15	108.45	107.62	107.87	109.24	107.99	109.59	109.14	108.33	109.32	108.27	108.58	108.45	106.5	108.39	107.51	108.12	108.15	110.38	107.98
105.84	105.34	105.32	107.1	105.01	105.98	106.55	104.51	106.02	105.06	105.63	104.46	106.8	105.19	106.1	106.79	105.4	105.87	106.26	105.87	104.87	105.72	105.81	105.29	104.41	105.26	105.77	105.95	105.76	104.92	106.73	106.15	105.7	103.88	105.99	104.9	105.12	106.02	105.37	105.12	105.97	104.02	105.03	104.89	105.97	105.74	104.56	105.55	108.04	105.13
106.19	105.78	106.19	106.31	106.91	106.14	106.04	107.41	107.04	107.01	106.77	105.36	106.21	106.47	106.48	106.05	107.09	106.76	105.75	105.98	105.59	106.13	104.78	106.33	107.13	108.35	106.41	105.93	105.94	106.59	106.67	105.98	105.78	104.89	105.64	105.81	106.24	106.14	106.49	107.07	105.43	105.97	106.63	106.21	104.97	106.79	104.43	106.5	108.01	104.5
99.044	98.57	99.462	98.231	99.186	98.848	97.481	98.817	98.775	98.704	99.379	99.324	98.769	99.152	100.27	100.61	97.228	99.459	99.052	98.728	99.211	99.594	99.633	98.754	99.842	100.12	98.776	101.42	99.58	99.702	99.271	98.558	99.245	97.292	99.266	99.094	99.994	99.601	99.14	98.536	98.136	99.034	99.936	99.316	99.702	98.67	98.819	100.27	99.11	97.413
109.41	110.36	106.42	108.43	107.48	107.77	107.84	108.45	108.46	108.8	108.17	108.28	108.22	107.87	107.26	108.5	107.92	110.05	108.26	109.2	109.78	107.78	107.62	107.22	105.76	107.63	108.97	108.79	108.47	107.67	107.69	108.33	108.91	108.87	107.8	108.12	107.58	107.38	108.76	107.39	108.91	107.38	107.87	109.11	108.78	107.54	107.39	108.55	107.98	109.06
98.747	100.83	100.76	99.094	101.26	99.732	101.01	99.276	100.55	100.07	99.932	99.571	101.5	99.337	100.25	99.567	101.09	101.16	100.23	100.58	99.697	101.34	100.09	100.95	99.032	99.726	99.402	101.13	100.48	100.82	99.352	100.63	99.47	99.898	100.06	99.967	98.269	99.05	99.853	101.44	100.07	99.596	101.73	100.24	100.22	100.48	100.23	99.455	99.318	101.18
105.45	105.88	105.06	106.11	106.9	105.61	107.39	106.88	105.7	106.08	105.7	105.04	107.58	107.65	108.19	104.89	106.09	106.56	106.39	106.05	104.57	106.27	106.87	106.87	106.64	105.83	107.93	107.53	107.7	105.78	104.87	107.22	105.74	105.8	106.64	106.9	106.78	106.49	107.53	106.13	106.64	105.88	105.19	104.68	107.03	106.93	105.26	107.27	106.26	105.43
109.8	110.18	111.01	111.12	110.71	110.34	110.43	110.2	110.94	110.01	109.95	109.68	110.09	110.57	110.9	110.26	111.22	111.87	111.85	111.01	110.46	111	112.01	109.8	109.81	108.77	111.19	110.79	109.85	110.09	110.8	110.82	110.08	109.83	111.06	110.12	111.64	111.54	110.72	110.94	111.83	110.55	109.56	110.71	109.34	108.95	112.11	109.53	108.26	112.2
100.65	99.48	99.404	100.87	98.577	101.54	98.676	99.335	99.519	99.672	100.47	100.32	99.382	100.26	99.489	99.51	99.599	99.153	100.37	100.9	100.45	101.51	99.603	99.458	99.362	100.01	100.52	100.29	99.567	99.053	99.973	99.328	100.36	99.137	100.85	101.08	101.08	99.684	99.481	100.49	100.09	100.04	99.668	98.944	100.21	100.38	100.45	100.4	98.677	101.34
107.12	104.43	107.91	105.73	105.9	106.08	107.64	106.87	106.73	107.01	106.6	107.14	106.46	107.99	107.24	107.7	106.69	107.83	107.39	105.62	105.76	105.98	105.88	107.09	108.65	106.44	105.82	106.34	105.97	105.1	105.23	106.26	107.78	106.55	106.1	106.76	105.9	106.41	107.69	106.17	106.56	107.95	106.06	106.64	108.08	106.41	107.16	106.47	106.64	105.36
105.55	106.93	107.34	106.22	106.39	105.58	105.88	106.68	107.28	106.74	106.16	106.29	104.93	106.55	107.64	105.1	105.46	105.18	106.48	105.19	106.09	106.64	106.28	106.6	107.57	106.36	107.07	106.19	107.01	106	106.42	106.34	107.27	106.61	104.64	105.73	106.31	105.84	107.86	106.69	104.35	106.76	106.07	104.61	105.12	105.87	105.15	107.19	106.45	105.52
108.62	108.3	108.75	106.96	108.46	108	108.14	108.18	108.05	107.21	108.34	106.86	108.41	107.75	107.43	107.44	107.83	106.7	107.62	108.39	108.27	110.19	107.68	107.77	108.84	109.28	108.38	108.31	107.86	109.14	107.11	107.93	107.86	109.98	109.78	106.95	108.02	108.27	108.17	107.91	108.44	107.82	108.73	109.76	108.88	107.21	109.23	108.23	107.85	107.96
96.534	98.937	97.845	98.239	98.093	96.894	96.911	97.785	97.6	99.175	96.976	99.378	95.831	97.342	96.215	97.46	99.403	97.66	97.553	97.625	98.231	97.615	98.706	98.378	99.079	97.338	97.646	98.234	97.578	98.822	98.655	98.479	98.165	97.661	97.356	99.063	98.177	97.278	96.809	99.817	96.338	97.654	97.114	99.311	96.317	98.21	98.025	97.993	99.411	97.887
107.45	106.11	104.07	105.77	106.63	106.29	103.35	107.28	106.36	105.35	106.53	106.25	105.23	105.84	104.47	103.93	106.06	106.53	104.4	105.57	105.51	103.94	105.4	105.77	105.91	105.78	107.16	105.3	106.41	104.54	105.62	105.65	106.55	104.28	105.37	107.31	105.12	106.94	105.19	105.74	106.42	105.81	103.53	106.5	106.3	105.7	106.02	105.47	105.96	106.46
108.2	109.49	108.96	109.64	108.75	107.82	108.45	108.72	110.26	108.6	107.61	107.09	108	108.8	108.19	108.26	108.73	108.4	108.69	107.18	108.33	110.47	108.56	107.9	108.12	109.4	108.48	107.88	109.76	108.69	108.75	109.7	107.87	108.43	107.23	108.49	108.77	107.94	107.47	109.3	109.04	108.12	107.23	108.77	108.75	108.85	107.94	110.21	107.5	108.74
105.63	105.29	107.11	105.75	106.51	105.84	105.58	104.91	105.88	105.98	105.67	105.62	106.56	106.24	105.92	105.02	105.58	106.52	106.91	105.14	106.18	104.28	105.79	104.72	106.03	105.82	105.8	106.04	105.88	105.88	104.82	105.69	105.1	105.59	105.85	105.34	106.89	106.26	107.4	105.69	104.57	108.03	105.88	105.51	106.9	106.18	105.9	106.1	105.13	105.56
109.87	108.59	109.25	108.21	107.6	108.24	108.12	107.83	107.37	107.48	109.75	107.9	108.64	106.63	107.35	107.92	108.93	106.53	107.93	106.51	108.1	109.75	108.02	107.39	107.01	107.73	107.72	108.41	108.72	109.08	110.23	109.01	107.17	109.29	108.25	108.79	108.67	110	108.08	108.93	108.34	108.67	108.56	108.66	108.28	108.55	108.81	108.18	107.56	108.32
106.94	108.48	107.86	108.46	108.17	109.11	109.14	107.91	107.31	110.15	109.04	108.25	109.3	109.97	109.02	107.17	107.17	109.01	107.88	108.75	108.5	107.9	108.26	109.37	109.8	108.17	109.4	108.39	109.35	107.83	107.43	109.37	108.75	109.26	107.63	108.28	109.22	108.56	107.95	107.93	108.39	110.12	109.6	109.9	108.45	107.46	108.11	107.52	109.89	108.55
108.66	107.28	108.72	108.73	110.3	107.67	107.47	109.06	108.64	109.05	108.21	106.62	106.8	107.35	110.1	109.06	108.72	107.53	107.79	109.48	108.49	107.84	107.87	108.42	107.65	106.83	109.18	107.68	108.14	108.72	109.41	106.45	108.44	107.34	108.99	109.44	108.49	109.87	108.89	108.28	108.91	109.54	108.98	107.41	107.76	108.98	109.67	108.14	107.52	108.69
106.4	105.25	105.22	106.73	105.33	106.9	107.12	106.17	107.45	106.23	105.73	106.3	105.92	105.29	108.26	106.65	105.82	105.45	107.02	105.89	108.03	105.79	106.91	106.48	107.4	106.72	106.29	106.66	105.64	105.72	106.77	106.95	108.7	105.82	106.1	107.2	106	107.01	107.08	106.29	106.79	106.86	106.65	105.41	106.72	107.08	107.65	107.78	105.73	106.53
106.62	105.89	106.58	105.08	106.44	105.71	105.97	107.58	105.16	107.11	106.65	105.9	107.99	105.62	106.38	107.33	106.52	107.64	104.11	106.15	104.84	106.72	105.86	105.77	107.62	107.25	107.13	106.22	106.44	104.8	105.92	106.35	105.43	107.63	106.1	106.72	106.82	106.1	107.34	107.85	107.42	107.85	103.96	105.46	105.56	106.81	105.99	105.74	107.14	105.86
104.81	104.86	106.07	106.19	106.73	105.05	104.24	106.7	105.88	105.29	105.8	107.33	103.91	105.72	105.19	106.96	105.62	104.36	105.87	105.08	106.4	106.3	104.8	105.72	104.48	104.18	104.29	105.32	102.03	104.15	106.22	105.36	106.73	105.22	106.49	104.79	105.27	105.19	105.76	106.81	103.96	104.95	105.25	106.29	106.45	106.32	106.63	105.33	106.22	105.48
104.17	104.5	103.78	106.09	107.46	104.59	105.44	106.51	104.69	106.29	104.4	105.12	103.3	105.04	104.68	104.98	105.17	104.46	105.22	104.71	104.92	104.79	105.15	106.24	106.05	106.8	105.66	105.39	106.76	105.1	105.94	106.07	106.44	104.6	104.02	104.68	107.27	104.79	105.26	106.04	105.73	106.01	105.47	104.32	106.14	105.39	108.39	103.61	104.96	106.41
101.78	100.58	100.23	102.31	100.12	100.27	101.57	101.34	101.28	100.9	101.04	102.81	100.07	101.86	100.57	100.66	100.13	101.05	100.19	101.03	99.708	99.958	101.38	100.89	100.31	100.66	101.43	99.349	100.76	100.29	101.08	102.91	99.759	102.24	100.69	101.68	100.4	99.966	100.19	100.84	101.42	100.41	100.93	100.77	101.22	101.14	102.51	101.31	103.09	101.41
104.9	106.74	105.34	106.06	107.35	107.18	106.18	106.97	106.67	105.65	106.14	107.24	105.84	106.49	107.38	107.95	105.85	105.88	107.31	105.48	104.91	106.58	108.66	106.41	106.8	106.08	107.5	104.41	107.06	105.96	106.87	105.57	106.31	106.87	105.65	107.78	107.08	104.27	107.27	106.51	105.65	107.62	106.98	105.61	106.67	107.8	106.39	107.63	106.64	106.64
108.02	108.43	108.43	107.81	108.66	108.94	108.54	110.3	108.6	109.58	108.42	109.16	107.65	108.52	110.34	108.29	107.92	109.36	108.31	107.16	109.27	107.25	106.75	108.1	108.09	108.27	109.06	107.38	108.29	107.62	108.28	109.31	108.1	108.37	106.13	106.71	107.33	107.59	107.45	107.81	107.86	110.79	110.16	107.78	107.87	108.48	108.16	108.69	108.39	108.24
99.157	100.58	98.097	98.043	98.174	96.758	99.095	99.073	97.982	97.992	98.669	97.686	97.453	97.328	98.044	97.134	96.139	98.459	98.414	100.09	98.749	99.463	99.38	98.692	98.423	99.861	98.999	97.64	98.084	98.331	100.17	98.389	99.597	98.57	99.151	97.84	100.5	97.961	98.478	99.551	100.36	98.815	99.113	99.092	99.255	97.91	99.514	98.887	99.685	99.331
106.02	104.73	104.29	105.06	106.81	107.04	104.11	105.55	106.32	105.79	107.44	106.24	106.59	104.59	105.87	103.77	105.95	105.01	106.36	106.02	106.13	105.61	105.07	106.07	105.22	104.78	106.06	104.3	106.22	105.94	106.24	105.71	107.11	105.76	105.52	104.98	106.76	105.73	104.87	105.5	105.53	105.24	104.04	104.99	107.09	105.85	106.23	105	106.65	104.64
108.3	109.12	109.38	109.86	108.46	109.59	108.59	108.28	109.36	108.93	107.81	107.93	108.45	108.67	107.27	108.06	108.18	107.35	109.18	109.96	108.86	109.4	107.26	108.69	107.45	108.75	108.31	106.31	108.09	106.89	108.2	109.09	108.52	108.3	108.92	108.15	107.17	108.62	110.04	109.12	109.53	106.75	106.36	108.6	108.56	108.87	109.8	109.62	107.88	108.9
103.89	104.19	105.73	106.61	106.72	106.67	105.69	107.5	105.2	105.37	106.23	106.11	103.88	106.89	105.82	104.95	104.92	105.15	106.56	106.24	106.82	106.45	105.81	105.35	107.12	104.52	104.97	105.85	106.66	104.28	106.25	105.3	104.72	105.37	107.18	105.81	105.51	106.9	105.13	106.07	106.65	104.65	104.72	105.94	106.9	105.74	106.4	105.15	106.06	104.87
106.03	103.42	104.32	105.88	107.12	104.94	106.17	105.87	106.98	104.58	106.71	105.5	105.51	104.51	106.57	106.28	105.21	104.61	105.98	106.94	106	106.27	104.97	104.94	105.49	105.36	104.74	106.45	104.81	104.82	106.45	105.61	105.65	105.46	105.07	106.8	105.15	104.85	105.33	104.63	105.42	106.82	106.52	105.75	104.08	103.85	105.93	106.81	105.51	104.7
99.4	98.956	96.819	98.304	97.45	98.382	98.127	100.02	98.852	99.204	98.205	99.993	99.443	97.048	100.2	99.098	97.996	98.056	99.37	98.453	99.638	98.822	99.048	99.059	98.247	99.166	98.409	100.06	98.066	98.859	98.634	99.002	98.454	98.166	98.251	99.991	98	97.502	97.408	99.233	99.961	99.542	98.356	100.42	98.289	99.625	99.184	98.662	98.48	98.358
97.555	98.487	99.639	98.192	99.452	99.145	97.563	98.256	98.961	97.768	100.03	99.86	98.631	98.395	98.074	98.855	97.546	99.174	98.26	98.361	98.641	97.688	98.498	100.37	96.827	97.579	99.069	99.144	98.948	99.359	97.761	98.751	98.336	99.697	99.103	100.11	99.561	98.791	98.398	99.64	96.856	98.82	98.638	99.504	100.48	99.047	97.214	98.6	100.37	98.603
108.32	106.31	106.76	107.72	107.53	107.56	108.43	107.39	107.56	106.78	107.96	107.88	107.58	108.56	109.35	108.04	106.5	108.77	107.87	108.16	108.75	108.6	109.86	109.6	108.46	107.96	107.53	106.24	108.09	107.31	108.41	108	107.31	107.97	106.63	107.29	106.97	107.06	107.59	107.42	106.3	107.47	108.71	110.03	108.23	107.11	107.25	108.88	105.87	107.56
106.2	106.72	108.14	104.76	105.31	106.84	106.26	105.02	106.19	104.83	104.7	105.6	106.35	105.64	105.87	104.72	106.64	104.23	105.89	105.26	106.22	105.61	106.15	104.4	105.89	107.08	106.73	106.3	106.1	105.39	106.51	107.15	107.3	104.48	104.75	105.32	106.48	105.81	107.37	105.38	106.39	105.12	106.33	103.92	105.23	105.1	105.85	106.81	105.49	105.46
106.34	106.68	106.1	105.76	108.08	105.53	106.8	107.26	106.52	106.32	107.26	106.27	108.18	105.88	105.66	105.74	106.09	105.99	107.59	106.01	107.99	104.78	107.47	104.88	106.65	105.37	105.79	105.56	105.93	105.2	107.6	107.17	106.47	106.4	106.38	106.04	108.2	107.14	107	107.61	106.65	105.6	107.06	106.68	105.91	108.28	105.6	106.06	107.54	108.46
106.39	105.52	104.92	106.13	104.97	105.68	105.67	106.17	105.58	105.93	105.95	104.87	105.48	106.15	104.69	105.22	105.85	103.86	105.97	104.16	106.45	105.69	107.16	105.74	105.99	106.27	106.49	105.94	105.73	106.43	104.25	106.44	106.95	104.71	106.27	105.38	104.91	105.06	105.01	105.97	105.96	105.96	105.68	107.39	105.19	106.86	105.86	105.65	105.63	105.56
107.89	105.15	107.47	106.5	107.14	107.05	106.05	103.81	105.1	104.98	106.14	107.2	106.45	106.65	106.91	107.87	107.17	105	106.63	104.11	105.32	105.98	106.8	104.79	107.3	106.66	107.04	106.08	105.32	105.31	106.31	107.13	105.57	108.42	104.66	108.6	107.8	107.53	105.9	105.36	106.96	105.02	105.06	107.41	104.92	108.02	106.33	106.44	106.04	107
99.328	101.22	99.97	100.43	100.16	100.25	100.1	100.48	101.05	101.36	100.15	99.433	99.816	101.19	101.52	101.34	100.19	102.29	101.47	102.32	102.35	102.23	100.54	101.35	100.16	100.92	101.15	101.79	99.873	99.501	100.95	100.87	101.02	101.53	100.34	101.25	101	101.16	100.67	102	101.16	101.87	101.11	99.242	101.54	102.02	102.62	100.19	101.16	102.67
104.26	105.94	106.05	106.7	106.14	104.68	104.62	104.96	106.21	105.67	106.31	105.51	106.02	106.38	104.38	103.88	105.5	106.14	105.68	105.66	104.59	105.61	106.41	103.89	105.97	107	104.53	105.37	106.21	105.43	105.2	106.79	104.58	106.14	104.62	105.87	104.8	105.35	104.98	106.88	105.5	104.44	104.8	103.74	103.64	104.91	106.87	105.68	106.22	105.76
97.339	97.629	97.244	98.806	98.329	97.903	97.072	98.362	95.617	98.492	100.04	97.656	98.912	98.503	97.164	98.535	100.21	97.414	98.651	97.974	98.555	97.978	98.579	97.365	99.117	96.879	99.069	98.884	97.548	99.055	98.379	98.385	98.356	97.667	97.835	98.749	97.495	100.07	97.699	97.06	98.6	98.752	98.19	96.479	99.077	96.261	99.077	98.224	99.861	96.905
105.85	106.84	105.99	104.22	107.03	109.1	108.13	107.4	106.65	105.56	106.74	104.73	106.67	106.47	105.76	106.93	106.29	106.52	104.4	106.09	106.93	106.49	106.69	106.33	105.95	105.99	106.58	105.52	106.45	105.46	106.45	107.46	105.45	106.05	106.08	105.55	105.14	106.28	106.84	107.46	107.15	105.79	107.79	105.77	106.13	107.57	106.9	106.91	107.25	107.46
99.876	98.44	98.72	99.528	99.244	98.727	98.401	100.22	99.368	99.588	98.239	98.043	99.419	98.484	98.426	98.637	99.428	99.901	99.7	99.638	100.99	98.974	99.865	98.898	99.563	99.248	98.654	100.53	99.743	98.779	99.74	100.61	98.607	98.986	99.516	98.902	99.396	99.081	100.33	98.57	101.13	100.02	100.12	99.892	98.368	98.558	98.192	98.048	99.203	99.97
106.56	106.49	108.09	106.81	107.15	106.87	106.6	109.21	106.21	105.57	105.79	105.37	107.67	106.69	107.74	106.56	106.37	105.96	107.59	105.97	107.52	105.23	106.34	106.29	106.9	106.36	105.33	107.73	107.07	106.01	105.13	105.66	106.2	107.98	105.63	106.53	106.46	106.83	106.41	106.18	107.12	105.94	107.15	107.99	105.74	107.13	106.32	105.23	105.86	106.76
107.69	106.95	106.53	105.41	106.13	106.69	105.2	107.02	106.29	107.06	106.61	103.95	108.42	107.82	106.95	105.48	106.7	106.28	106.27	107.19	107.04	106.38	106.25	106.09	106.26	106.26	107.69	106.44	106.56	105.45	107.66	106.21	107.46	106.65	106.14	106.29	106.51	106.63	106.03	105.48	105.97	106.91	106.34	107.04	105.38	104.94	106.29	106.59	104.97	106.14
107.58	107.84	109.04	109.41	109.07	107.87	107.69	107.97	107.99	108.81	108.83	108.63	107.87	108.48	108.76	108.08	108.63	109.81	107.23	109.26	109.13	108.69	110.64	109.46	109.24	108.91	108.08	107.3	108.95	109.19	108.97	108.3	108.39	108.26	109.01	107.54	109.06	108.54	108.84	107.9	106.87	108.52	108.64	107.8	107.91	108.2	108.79	105.95	109.33	108.52
105.76	105.95	106.15	105.15	103.28	104.55	106.5	106.17	105.04	105.62	106.02	106.54	104.71	106.41	105.79	105.34	107.31	105.86	105.72	105.35	106.16	104.55	106.07	105.81	107.47	106.12	106.72	105.47	105.28	104.96	105.4	105.69	105.39	106.02	106.58	105.97	105.22	106.51	105.74	106.98	104.53	106.17	105.52	105.63	106.26	106.14	105.96	105.57	107.19	105.95
102.32	99.496	101.22	100.92	101.34	100.17	100.18	100.95	99.902	101.92	102	100.78	101.11	100.61	101.36	101.12	100.4	101.3	100.35	100.61	101.68	101.15	99.155	101.16	100.72	100.08	100.53	100.21	101.54	100.84	101.45	101.41	101.02	101.83	100.69	101.31	100.41	101.2	101.86	98.899	100.11	101.14	99.746	102.53	101.35	100.37	100.54	99.781	100.89	100.94
105.55	104.82	105.47	107.01	105.57	105.69	106.06	106.11	106.86	106.59	105.07	105.13	104.89	105.58	104.7	105.19	104.67	105.92	106.46	107.06	105.02	107.7	105.08	106.04	104.51	106.63	105.42	105.06	105.77	105.99	105.8	104.74	107.83	104.25	105.89	107.14	104.92	106.73	105.08	105.17	104.6	106.37	105.98	104.96	105.49	105.84	106.71	106.34	105.14	105.79
110.48	110.64	109.78	110.05	110.26	110.02	110.1	111.31	111.84	110.63	109.57	110.02	109.96	110.93	109.52	109.84	110.44	111.35	107.74	109.61	110.66	110.78	109.66	110.09	110.81	110	110	109.72	110.73	110.74	109.05	110.74	109.8	111.01	109.82	111.97	110.14	111.01	110.64	112.6	110.05	110.25	109.35	110.61	110.87	109.02	109.62	110.05	110.81	108.72
107.81	106.73	106.99	107.35	106.49	104.93	106.59	105.98	106.98	106.7	106.13	106.75	106.3	106.22	106.7	106.14	105.35	107.56	106.43	106.25	106.01	106.17	105.57	106.13	105.98	106.48	105.28	107.43	106.98	106.23	107.24	106.48	106.98	106.2	105.4	106.92	106.11	106.99	106.96	106.16	107.34	105.72	106.69	106.85	106.52	106.57	107.21	107.6	106.28	106.92
107.54	109.13	108.56	108.09	108.43	107.87	107.41	108.25	107.4	108.66	108.84	108.12	108.27	107.32	107.11	107.67	107.95	108.04	106.52	108.89	106.93	108.85	107.54	110.39	106.39	108.03	107.68	109.44	108.45	106.79	108.29	108.08	107.63	106.15	107.09	106.47	107.03	106.58	108.94	108.15	107.49	107.72	108.12	107.27	106.21	108.93	106.39	108.92	107.4	105.93
99.33	98.239	97.855	98.98	97.144	97.358	99.09	99.838	97.971	97.726	99.62	100.52	98.985	97.65	99.292	98.948	98.805	98.764	98.973	98.634	99.221	99.534	97.247	99.186	98.562	98.626	96.604	98.653	98.635	97.172	98.072	99.657	97.883	98.968	99.308	100.6	97.869	99.395	99.576	97.357	100.17	99.323	98.497	99.121	99.602	100.12	99.556	98.889	98.975	100.74
107.07	106.37	107.51	107.19	105.81	106.69	105.82	106.83	105.51	105.81	105.89	107.11	107.68	108.4	106.53	105.47	106.17	107.15	106.3	106.49	107.1	106.77	107.47	105.87	106.5	107.29	106.89	106.26	106.66	107.83	105.77	107.63	105.56	107.42	106.26	108.04	105.52	106.48	105.84	106.93	107.01	106.45	106.54	107.04	106.43	105.49	104.68	106.05	106.62	106.73
105.16	106.59	107.33	105.7	105.79	105.64	105.44	104.65	105.47	105.56	105.69	105.26	105.13	106.31	105.45	106.4	105.4	105.92	104.98	105.3	105.64	107.38	104.28	104.84	106.93	103.82	106.47	103.91	105.83	105.46	106.53	106.89	105.94	106.18	104.17	105.7	105.67	106.39	105.97	104.9	105.27	106.19	106.77	105.38	104.96	104.46	106.71	105.03	104.24	106.3
99.144	99.548	98.347	100.67	100.32	97.384	98.033	98.063	99.223	99.687	98.562	98.924	99.572	98.132	99.265	98	97.455	99.368	98.616	98.895	99.438	98.413	98.834	100.83	99.758	98.478	98.689	99.362	98.572	98.191	98.072	97.86	100.2	98.312	98.623	97.911	99.402	97.85	98.088	100.29	98.889	98.81	98.944	98.727	99.322	99.601	99.854	98.773	98.686	97.885
104.46	106.36	104.51	104.99	104.98	104.49	105.36	106.35	106.28	104.43	107.49	105.85	106.02	106.2	106.03	105.41	106.24	105.99	103.88	106.48	106	104.13	105.83	106.03	106.57	105.38	104.91	105.29	104.97	106.46	105.79	104.39	104.72	106.15	106.09	104.65	104.83	105.29	106.08	105.19	105.17	106.34	106.74	106.45	105.08	105.76	104.37	106.74	106.37	105.35
104.73	105.15	108.19	105.18	108.33	105.5	107.05	105.88	106.72	105.79	106.43	106.57	105.93	105.86	107.22	106.25	107.28	105.69	106.88	105.16	106.61	106.23	106.95	106.16	106.8	107.9	105.29	105.73	106.12	107	105.15	106.08	105.7	107.13	106.05	106.48	107.79	106.45	105.43	108.35	106.58	108.23	105.13	106.08	106.07	107.32	106.55	106.89	106.37	105.71
107.66	107.73	106.62	107.09	108.2	107.55	107.45	106.6	107.94	107.34	108.04	108.27	107.03	109.17	107.51	106.99	108.3	106.4	108.37	107.52	108.65	107.66	107.84	106.35	108.44	108.68	107.09	109.12	106.23	107.69	108.92	107.44	109.15	108.1	107.69	107.9	107.33	108.03	107.36	108.96	105.43	107.93	107.14	107.76	107.53	108.73	109.4	107.34	107.8	107.45
105.2	107.55	105.08	105.48	106.85	106.54	106.74	105.97	106.17	106.39	105.93	105.75	104.8	106.12	107.41	107.03	104.97	107.17	106.3	107.39	106.48	106.25	105.97	105.35	105.95	105.95	106.06	105.98	106.64	107.04	107.26	106.9	104.68	105.74	106.76	108.34	106.3	105.98	106.68	106.06	107.74	106.41	105.15	107.42	106.3	106.96	105.5	106.16	106.58	105.08
107.45	106.87	107.89	105.83	106.41	107.29	105.98	105.92	107.01	105.91	106.4	105.48	106.33	106.35	107.13	107.2	107.84	106.14	106.69	106.97	104.9	105.2	107.1	106.17	106.12	105.34	106.75	106.31	108.35	107.1	105.98	107.11	106.81	105.9	106.29	104.76	105.15	107.29	106.48	105.67	106.34	106.6	105.93	106.81	106.08	106.73	106.53	107.43	107.21	107.2
105.66	105.26	106.58	104.88	105.76	105.3	105.68	105.2	105.13	105.98	105.21	107.06	104.68	105.61	105.63	106.76	106.08	104.6	104.95	106.39	107.05	106.94	106	107.16	104.83	106.81	105.42	105.54	106.06	106.68	106.16	106.45	107.04	106.25	106.54	105.3	105.92	107.26	107.44	107.87	106.61	105.8	105.59	105.6	106.4	107.36	107.44	105.7	107.17	107
105.43	106.04	105.3	104.94	105.67	106.49	105	104.48	103.57	105.02	105.04	105.61	105.08	105.57	104.69	105.33	104.96	105.2	106.05	105.81	106.19	104.32	105.86	105.3	107.78	107.55	106.48	105.69	105.04	106.06	105.21	106.09	102.87	105.71	103.95	104.57	106.66	106.24	105.8	104.53	105.72	104.23	105.06	104.7	105.96	106.4	105.46	104.61	104.08	106.17
106.57	106.2	105.82	105.49	106.94	108.49	106.08	107.14	106.16	106.35	105.47	106.19	106.42	107.14	104.85	105.94	106.45	104.67	106.24	106.29	106.12	105.9	107.08	105.64	106.2	106.81	105.43	105.11	106.84	107.51	107.12	106.84	107.55	107.23	106.37	106.01	105.45	106.08	108.41	106.26	106.18	108.21	105.25	107.34	107.26	107.47	105.97	106.25	107.68	106.34
104.75	105.56	106.2	106.51	106.17	104.55	106.09	106.27	106.96	104.89	105.76	105.66	106.52	105.61	105.61	105.9	105.58	105.7	104.75	104.32	105.36	104.8	104.69	104.35	104.24	105.69	104.59	106.11	103.62	106.28	103.84	103.44	107.08	106.72	105.71	104.59	105.87	105.81	104.72	108.46	106.18	105.28	105.81	105.36	106.27	107.01	106.31	106.94	104.9	104.6
109.35	110.58	111.58	109.58	109.51	111.66	110.92	112.03	111.51	108.72	110.89	109.7	110.37	110.51	109.5	109.86	109.7	111.16	111.6	110.86	110.52	110.35	111.83	111.25	111.44	108.72	111.23	109.08	111.02	110.42	109.53	108.98	110.24	110.33	112.07	109.86	109.21	110.5	111.43	110.97	110.36	110.57	109.98	111.42	109.75	110.42	110.52	108.52	109.74	109.4
106.79	108.48	107.32	106.36	104.92	107.31	106.41	107.52	107.75	106.75	106.65	107.78	106.83	106.41	105.13	105.53	106.04	106.56	106.81	106.01	106.45	108.13	104.72	106.38	107.27	105.99	105.97	106.54	107.11	105.82	106.24	105.4	106.64	106.49	107.54	107.17	107.86	103.76	105.64	105.29	106.09	106.83	106.42	106.75	106.01	105.91	105.72	107.42	106.98	106.69
100.36	101.04	99.971	100.4	99.704	101.3	98.934	99.771	101.22	100.95	100.03	100.08	99.51	100.72	100.74	101.06	100.23	100.98	101.05	101.25	99.625	98.799	98.882	100.09	100.28	100.02	99.421	99.004	100.22	100.38	100.76	99.732	98.277	98.378	100.31	100.17	100.6	99.483	100.04	100.52	101.63	99.445	100.03	99.898	100.01	100.83	100.28	100.11	99.257	99.203
99.349	98.868	97.583	96.769	98.374	99.413	97.801	99.423	98.655	97.795	98.615	98.388	98.614	100.3	97.887	97.762	99.176	96.903	98.655	99.656	97.814	96.791	99.605	98.366	98.207	97.976	98.242	97.868	97.605	98.523	98.135	97.507	99	98.916	98.964	98.376	99.198	99.048	98.279	97.442	99.135	97.315	99.249	98.425	97.248	98.736	97.861	99.067	98.114	99.504
98.11	96.572	98.784	96.692	98.126	97.839	98.354	99.123	97.691	98.471	98.185	98.033	99.876	97.404	99.03	97.719	96.827	97.18	97.683	97.829	97.307	97.975	98.823	98.269	97.606	97.36	97.287	97.261	96.963	97.866	98.546	97.565	98.101	97.573	98.474	98.254	96.806	97.44	97.477	97.227	98.062	98.01	98.504	95.718	97.504	98.012	96.117	98.886	98.255	98.112
105.23	107.33	106.6	105.09	106.14	105.37	105.21	105.28	104.54	105.55	104.62	105.43	105.37	105.71	105.21	104.7	105.1	106.2	106.1	104.79	105.11	106.67	105.53	106.61	106.93	105.73	104.95	106.24	105.79	105.45	106.08	106.84	106.14	106.01	104.86	104.96	105.05	105.31	106.46	106.21	105.73	105.18	105.8	104.89	105.4	106.24	106.76	105.11	103.61	106.09
107.82	108.19	108.17	107.64	109.5	108.47	108.67	108.35	108.22	109.23	109.61	107.64	108.71	109.5	107.48	109.54	107.9	109.4	109.12	107.42	109.56	108.83	109.97	108.67	108.21	109.31	108.46	107.93	109.09	109.22	109.25	106.5	108.27	109.54	110.34	109.66	109.01	108.83	107.68	109.32	106.5	109.29	108.67	108.58	108.63	109.49	107.96	108.24	108.67	109.84
105.05	104.69	106.79	104.18	106.12	103.5	106.07	105.81	106.11	106.52	106.4	105.59	106	105.07	104.21	105.79	106.02	106.26	105.09	106.52	104.96	106.5	105.16	105.18	106.75	105.05	105.61	106.77	104.36	105.79	105.93	105.53	106	105.97	105.8	105.84	106	105.87	107.32	106.32	105.5	105.02	104.52	105.81	107.29	105.07	106.23	104.87	104.31	105.85
108.83	109.93	108.37	108.8	108.09	109.6	107.59	107.56	110.74	109.26	108	109.23	107.14	106.17	108.43	110.49	107.92	110	109.21	108.22	108.32	108.45	109.11	108.99	109.94	109.99	109.98	108.76	107.41	107.69	108.26	109.39	109.52	107.48	109.21	109.62	109.53	107.73	108.89	107.88	107.63	107.78	110.09	108.66	109.74	108.98	109.03	110.71	108.94	107.74
110.54	110.75	109.43	110.8	111.09	109.27	109.14	109.74	110.15	109.65	109.09	108.96	110.15	111.45	111.46	109.6	111.35	109.76	109.64	110.94	110.78	108.06	109.36	110.15	109.97	109.55	112.25	111.69	109.63	110.21	109.68	109.13	111.54	110.37	109.75	110.57	111.81	109.15	111.21	109.8	110.84	110.62	111.11	110.06	110.64	111.35	110.24	111.91	110.08	111.46
106.05	106.26	106.39	105.5	106.73	104.61	104.17	105.65	106.26	105.1	106.72	104.9	105.06	105.42	105.32	105.29	105.22	105.43	105.45	105.85	106.28	105.18	106.35	106.29	103.64	105.65	106.27	106	105.8	106.35	105.59	107.15	105.93	104.28	105.5	106.01	106.09	104.76	105.54	106.07	105.63	105.14	106.62	106.7	104.37	105.2	106.41	106.24	106.06	105.56
106.19	107.28	106.17	106.28	105.78	106.55	105.28	105.23	106.3	106.73	106.73	105.76	107.16	106.3	107.58	104.99	106.04	105.56	105.89	106.34	105.77	105.17	105.53	105.91	105.64	105.86	106.93	104.89	104.55	105.83	104.62	106.28	106.92	105.43	106.58	106.53	104.92	106.51	104.86	106.11	105.66	104.22	105.1	104.31	107.31	105.42	104.9	104.66	106.91	106.3
109.52	108.44	109.45	109.66	108.61	110.18	109.43	107.24	109.27	107.94	109.59	108.83	109.01	107.89	107.62	108.5	108.33	107.25	109.92	108.25	107.44	109.29	108.85	108.67	109.28	108.97	108.11	108.04	108.22	108.69	108.65	109.31	107.79	107.35	108.79	108.66	106.69	108.88	107.86	109.98	109.14	108.86	107.05	108.37	108.16	110.53	109.39	107.65	109.6	108.03
100.62	102.23	101.81	101.02	100.33	100.7	102.44	98.586	101.73	101.3	102.07	99.761	100.06	101.27	100.1	100.12	99.869	100.75	100.89	101.85	100.38	100.25	100.43	101.32	99.016	101.88	102.31	100.14	99.244	101.54	101	101.5	101.59	100.73	101.1	100.05	101.74	101.67	101.77	99.439	103.1	101.25	100.11	101.34	101.27	101.16	101.13	102.88	102.63	101.47
105.84	104.77	105.92	104.3	106.26	105.43	105.84	106.25	106.86	104.77	103.88	105.89	105.97	105.72	104.53	105.19	106.06	106.35	105.08	105.19	105.19	105.41	105.6	104.73	105.79	104	107.08	106.2	103.67	105.36	105.78	106.23	105.9	104.21	106.13	105.96	106.71	106.16	107	106	106.65	105.31	106.16	105.37	105.14	105.95	106.73	104.8	106.19	104.92
107.35	107.8	106.87	108.32	106.69	105.99	105.37	105.48	106.32	105.48	107.11	107.18	107.66	106.06	106.13	105.89	105.17	106.24	106.35	106.87	105.84	107.28	106.66	106.94	104.66	106.31	104.12	104.95	106.78	104.82	107.3	105.4	105.13	107.31	105.62	106.38	107.19	105.36	106.12	106.67	106.95	106.07	104.87	105.79	107.77	105.94	106.16	105.12	107.06	106.22
98.078	98.102	97.778	97.99	96.38	96.267	99.309	98.556	98.697	96.341	97.138	98.29	98.85	98.112	98.512	98.817	98.948	99.548	98.11	96.877	97.382	97.643	98.041	97.731	96.826	98.708	97.674	97.652	99.354	97.708	99.164	98.743	97.535	98.403	96.028	96.503	97.638	97.76	97.755	97.252	97.717	97.441	96.666	98.157	98.42	96.677	97.312	97.881	97.594	97.45
105.44	105.33	105.24	106.34	106.86	105.24	105.44	107.02	105.63	106.5	104.4	106.58	106.04	105.47	104.31	104.89	105.57	106.43	105.6	105.89	106.12	104.64	105.9	105.69	104.69	107.32	104.46	105.58	106	105.73	105.43	105.34	105.32	106.04	104.82	104.42	105.39	105.66	104.02	107.32	105.82	105.37	105.46	105.22	104.72	104.53	105.57	105.46	104.79	105.23
107.4	106.89	107.24	108.57	107.52	107.09	107.88	107.18	108.03	107.69	106.81	106.28	107.68	106.67	108.52	108.62	109.81	109.33	107.19	107.18	106.57	106.56	107.68	108.69	108.55	108.44	106.82	109.7	107.69	106.12	108.27	109.79	106.97	107.55	108.43	109.56	107.13	108.93	106.88	106.49	107	109.03	108.17	108.38	108.42	108.55	108.36	107.35	108.33	108.14
107.61	107.07	108.08	107.07	105.41	106.79	107.63	106.01	105.35	106.83	107.29	106.92	106.65	107.9	106.99	105.07	106.69	107.39	106.19	105.55	106.24	107.9	107.67	105.83	106.85	105.64	106.11	105.54	106.12	106.06	106.51	107.91	105.23	107.09	107.54	107.55	106.54	105.88	106.47	105.85	107.96	105.18	106.41	105.1	106.1	107.26	106.65	106.38	106.91	105.48
98.564	96.871	99.27	98.043	97.127	96.548	99.247	97.91	98.383	98.113	98.683	97.858	98.618	96.731	96.367	97.293	98.29	98.314	98.682	97.625	98.409	97.142	98.441	97.847	96.622	99.674	97.637	98.655	98.969	98.024	99.389	96.947	98.438	97.192	98.597	98.124	96.867	98.413	98.951	99.227	98.117	97.316	98.904	97.727	97.677	97.176	98.339	98.664	98.227	98.565
109.35	107.41	107.15	109.08	108.33	109.41	108.15	108.22	107.29	109.22	109.54	110.98	107.25	108.45	107.94	108.34	108.87	107.54	107.56	108.16	108.1	108.85	109.44	106.75	108.74	108.1	107.46	107.53	108.34	106.71	107.9	106.9	107.98	109.91	107.99	107.19	108.97	108.34	107.89	108.63	109.31	109.89	107.66	108.32	109.1	107.24	108.07	108.28	107.84	108
107.21	107.13	107.36	107.71	107.14	106.66	107.52	107.86	108.22	108.53	108.75	108.54	108.84	106.85	109.1	106.65	108.97	109.4	108.14	109.16	110.07	108.07	108.06	107.49	107.16	109.45	107.73	108.51	110.55	108.81	108.25	107.3	107.37	107.94	109.08	108.38	108.22	108	108.93	107.93	107.76	108.43	108.31	106.1	107.41	108.23	108.25	107.57	107.35	108.43
105.99	105.47	105.47	105.62	105.21	105.41	106.06	106.4	106.34	105.43	105.87	106.88	106.33	107.13	106.5	106.27	106.12	105.61	105.59	105.51	105.15	105.57	105.14	105.28	105.61	105.34	106.41	106.38	104.38	104.88	106.86	107.29	104.94	105.27	104.67	106.64	105.31	106.5	106.61	106.03	105.96	106.68	106.28	105.2	105.87	106.61	107.03	106.83	105.58	106.03
98.416	98.757	96.475	97.613	98.98	99.112	97.122	98.378	97.866	97.037	98.154	96.807	98.435	99.033	97.246	98.818	97.676	98.11	97.293	97.815	98.214	98.678	99.16	98.268	98.292	97.953	98.859	98.242	98.075	97.804	97.254	97.89	97.624	97.752	99.589	98.329	99.204	97.083	96.613	97.831	97.178	98.616	98.499	97.958	96.638	99.538	97.294	98.132	97.606	99.789
106.3	106.73	106.52	107.46	106.27	106.69	108.01	105.45	105.68	106.17	105.11	105.76	106.26	105.74	104.98	106.37	106.8	106.41	105.78	108.03	106.05	105.61	106.05	106.48	107.67	105.6	106.62	106.46	106.41	107.1	105.9	107.23	106.52	107.51	105.94	107.2	107.11	106.64	107.67	107.65	105.7	106.83	105.36	106.96	107.08	106.54	106.9	105.77	106.5	105.87
96.918	97.336	97.997	97.73	97.919	98.395	97.86	98.745	97.045	98.086	98.341	96.762	96.931	97.3	97.309	98.581	98.012	97.264	98.587	97.162	96.529	98.944	97.206	98.139	97.679	97.69	98.482	98.278	98.427	98.664	97.625	98.32	97.705	97.965	99.809	98.501	99.079	97.259	99.825	96.483	97.598	97.924	97.708	98.023	97.627	98.894	99.813	97.584	96.289	99.611
105.44	104.57	106.01	104.67	105.63	105.3	104.44	105.45	105.41	105.3	103.53	105.23	107.08	106.42	103.89	105.39	106.26	104.9	105.46	105.38	106.3	106.84	105.47	105.01	106	105.58	106.26	106.17	106.64	104.37	104.61	105.3	106.45	105.77	107.2	105.37	106.06	104.42	105.73	105.31	105.74	105.22	105.53	104.41	105.18	105.68	105.72	104.54	105.15	106.85
99.857	99.239	102.2	100.76	102.34	100.82	100.97	100.51	100.02	101.19	101.39	100.75	99.614	100.86	101.07	100.08	101.27	101.63	99.617	99.541	102.1	100.73	100.93	98.874	102.57	99.53	101.31	101.74	101.5	101.4	100.26	100.85	101.09	101.35	101.18	102.01	102.25	99.578	100.18	100.17	100.25	100.83	100.79	100.12	99.222	100.39	101.31	101.32	100.39	100.88
99.16	99.604	98.689	97.754	97.609	99.275	98.338	98.017	99.378	99.279	99.186	98.958	98.301	98.317	98.629	97.392	99.899	98.746	97.33	98.378	99.236	98.568	99.091	98.033	98.255	99.409	99.314	99.83	98.557	98.592	98.269	99.532	99.347	98.393	98.859	99.049	99.94	98.708	99.628	98.535	98.077	98.93	99.689	97.55	99.421	98.432	99.631	99.458	98.088	99.368
106.58	107.19	107.97	107.55	108.26	107.58	107.83	108.08	108.17	108.45	107.32	109.66	107.27	108.59	107.41	108.02	108.47	109.12	108.17	108.27	107.59	108.45	108.54	108.55	109.56	108.07	106.41	106.89	109.25	108.41	108.63	105.34	108.54	107.98	105.9	107.32	109.43	108.62	108.69	108.9	106.81	109.28	108.29	107.56	109.85	108.58	107.82	107.38	107.93	107.31
108.72	108.35	107.67	108.6	109.1	108.43	107.31	109.26	107.78	108.56	107.83	108.15	108.6	107.54	108.21	109.3	108.57	108.64	106.4	108.22	108.85	107.86	107.29	109.26	107.54	108.19	108.12	107.39	108.52	109.5	107.76	107.6	108.99	107.83	109.33	108.93	107.93	107.88	107.98	109.36	108.91	108.77	107.98	107.71	110.44	108.45	108.48	109.47	109.66	106.98
104.64	105.74	105.57	106.11	105.67	107.38	105.71	104.72	106.48	105.38	105.83	107.31	106.01	104.43	107.19	106.87	105.05	106.15	106.36	105.66	104.96	103.51	105.27	105.08	105.61	106.26	106.48	104.16	104.87	105.98	104.68	105.89	105.82	105.95	106.73	104.77	105.86	105.56	105.16	105.62	106.23	104.93	105.38	104.91	107.14	105.19	104.65	105.4	106.02	104.79
105.4	105.22	105.08	106.94	106.04	104.56	105.36	106.93	106.4	106.06	106.92	105.48	104.93	105.6	105.87	106.89	106.67	104.9	106.27	105.36	106.38	107.32	106.82	105.31	106.78	106.02	105.41	106.57	105.63	106.56	106.88	105.94	105.21	105.82	106.85	106.14	105.98	104.49	104.31	105.5	105.34	105.88	104.97	108.03	106.18	106.24	107.58	103.86	104.6	107.19
105.97	105.66	106.13	104.86	106.13	104.31	106.07	104.64	105.4	105.09	104.7	106.06	105.44	106.13	103.78	107.19	105.05	104.69	105.87	105.76	106.09	106.04	105.43	104.52	105.68	105.93	105.43	105.54	105.06	105.78	106.88	107.01	104.53	106.65	106.64	105.93	105	104.5	106.36	104.86	106.41	104.64	107.05	106.83	104.92	106.43	104.47	106.5	104.85	104.6
99.755	98.209	97.869	97.223	97.51	98.155	101.3	98.772	98.059	98.413	97.992	100.15	99.616	97.684	99.084	100.25	98.636	100.09	100.44	98.576	97.848	98.201	99.554	98.164	97.956	99.634	98.929	99.024	98.278	98.298	99.549	99.755	98.848	99.384	99.43	99.095	99.196	98.847	98.833	98.115	98.088	99.245	99.073	97.204	98.32	96.918	98.208	98.963	98.08	98.976
110.53	108.34	108.3	107.71	110.76	108.4	108.82	109.46	109.42	107.03	109.19	109.8	110.79	109.43	107.67	109.32	108.51	108.14	109.36	109.42	109.52	109.57	108.3	110.63	109.03	107.42	108.49	110.32	110.09	108.5	107.04	107.77	109.4	108.24	111.16	108.79	108.19	109.38	109.3	109.34	108.46	107.89	108.03	109.19	108.75	109.15	107.05	108.43	109.61	108.86
104.8	108.16	105.21	105.84	107.33	106.57	106.16	106.84	105.09	106.84	107.15	106.16	106.46	107.87	106.59	105.56	105.82	106.63	106.74	107.91	107.78	106.79	107.12	106.34	105.97	106.53	107.9	108.48	106.72	108.02	106.65	104.53	106.82	105.99	107.11	106.25	106.12	108.06	107.08	106.65	107.06	107.18	107.31	107.23	105.63	106.91	107.52	106.72	106.1	107.26
106.34	107.03	106.99	104.57	105.67	107.15	107.87	106.14	108.26	104.95	104.54	105.84	105.84	107.42	105.33	106.41	107.52	106.75	106.66	105.81	106.09	106.11	104.84	106.88	105.81	105.85	107.47	106.22	105.86	105.94	106.91	107.1	106.81	108.13	106.24	105.82	106.67	106.64	105.55	106.99	105.55	105.56	107.71	106.47	105.49	106.58	106.15	106.67	105.43	106.55
105.92	104.65	106.45	105.09	105.46	105.67	104.74	106.37	105.84	106.06	106.36	106.34	105.36	106.06	105.91	104.74	104.85	104.7	106.29	105.38	104.5	105.89	105.19	107.51	105.84	105.9	106.41	106.03	105.87	106.23	105.29	105.16	105.98	106.57	105.78	104.43	105.5	106.31	104.53	104.76	107.12	105.05	105.36	106.36	105.53	104.84	105.66	105.86	106.14	104.73
106.55	109.14	107.39	108.4	108.61	106.29	107.84	108.28	108.84	108.37	108.42	108.55	109.63	106.79	109.28	109.23	109.34	108.32	109.38	107.72	109.31	108.37	108.88	106.29	107.12	109.48	107.9	109.28	110	107.89	106.9	107.79	108.22	109.38	108.32	108.44	109.08	108.01	108.99	108.22	108.49	107.81	108.96	108.36	108.24	109.24	106.55	107.87	109.63	108.3
110.04	111.72	110.84	110.48	110.12	109.1	109.66	111.04	109.7	109.99	110.94	110.06	109.52	110.36	112.42	111.18	111.3	111.27	110.99	112.78	110.93	109.59	110.31	110.59	110.17	109.7	111.42	111.81	109.83	109.62	109.81	110.45	109.27	112.48	108.78	108.59	109.04	110.81	110.33	110.7	109.76	110.1	108.34	112.05	111.69	110.69	111.48	110.68	109.83	110.16
98.282	97.513	99.324	98.088	98.26	98.676	98.435	98.577	99.766	98.543	97.504	97.628	97.837	98.11	96.92	97.158	97.9	100.08	98.351	97.19	97.464	97.828	98.724	97.409	97.72	97.862	97.339	97.75	99.183	97.265	97.828	96.804	97.684	98.978	98.161	96.186	97.212	97.741	97.858	98.317	98.343	97.511	98.046	98.438	98.539	98.731	96.668	97.995	96.682	98.76
106.06	105.25	105.93	105.71	103.09	106.18	106.5	105.3	106.77	105.7	106.34	105.65	105.83	106.45	105.26	106.82	105.81	105.3	106.04	106.06	107.72	106.81	105.68	106.77	106.44	105.7	105.87	106.08	105.62	105.7	107.07	105.98	106.63	105.75	105.41	107.05	106.4	106.14	106.63	104.99	105.67	105.61	107.05	106.23	106	106.52	106.46	107.58	103.32	105.81
103.75	105.06	104.65	104.95	105.35	106.27	104.65	104	106.75	106.52	105.26	106.21	106.02	106.43	106.7	106.17	105.13	106.5	106.69	105.73	106.21	106.39	105.73	105.36	105.72	106.09	104.53	105.75	104.53	107.75	104.78	104.86	105.81	106.29	104.48	105.95	104.74	106.16	107.27	105.5	105.53	105.32	105.74	105.44	106.91	107.25	105.23	106.72	105.01	105.57
105.66	106.86	106.47	106.48	105.76	106.87	104.97	106.42	106.57	107.41	107.95	105.15	106.19	105.59	106.31	107.07	106.44	106.08	107.11	105.53	106.93	107.45	105.77	106.02	107.58	106.05	105.89	105.15	107.56	105.5	105.36	106.32	106.73	105.28	108.36	105.6	106.07	105.78	106.1	107.15	106.9	106.8	105.64	106.58	107.18	106.99	106.85	106	106.85	107.47
108.32	108.33	108.08	109.65	107.36	107.55	107.93	109.03	107.63	108.57	108.27	108.05	108.94	107.06	106.83	108.7	110.5	107.4	107.33	108.78	108.91	109.54	108.61	108.4	108.63	108.55	109.7	108.44	107.87	108.12	109.35	108.39	107.74	108.11	107.49	107.83	108.09	107.64	108.31	108.4	109.27	108.04	108.34	108.69	107.06	108.31	108.16	108.63	108.39	107.97
105.67	105.5	107.56	107.51	108.46	104.98	105.47	105.56	105.75	105.28	106.57	106.12	105.43	104.99	107.01	106.48	105.97	106.22	104.86	106.72	104.39	106.63	106.67	103.74	104.48	105.48	105.92	104.22	104.38	105.5	104.34	105.39	105.36	104.83	105.1	106.46	104.29	104.38	106.14	106.38	105.64	106.34	104.18	106.82	106.09	104.36	105.59	106.56	106.37	105.68
105.25	105.04	106.21	105.05	107.01	106.35	105.07	105.86	104.9	104.78	105.04	104.65	104.89	105.95	105.84	105	105.87	105.19	106.58	104.83	104.04	105.47	106.89	106.7	105.35	104.03	103.14	105.61	105.39	105.8	107.66	104.82	105.06	105.94	104.89	105.69	106.06	106.35	106.32	103.26	104.48	105.14	104.66	105.42	105.08	104.69	106.47	105.07	106.8	105.07
108.58	108.05	107.88	108.59	108.35	108.71	109	109.06	108.51	109.13	107.19	109.24	107.71	109.02	108.41	107.96	109.39	107.5	109.48	107.56	109.44	108.92	109.57	108.38	108.84	109.56	110.4	108.54	109.11	108.59	108.07	108.66	107.5	107.07	107.06	109.61	108.6	107.76	108.19	108.46	109.01	110.57	107.12	107.14	110.13	107.11	106.46	107.91	109.29	109.47
100.72	99.728	100.88	100.8	101.13	101.1	102.05	100.16	100.9	101.01	100.69	101.94	101.82	99.885	101.21	101.53	101.23	99.756	100.89	98.83	100.52	100.49	101.06	102.48	100.72	102.05	99.434	100.14	101.43	100.28	100.12	99.493	100.19	101.06	102.56	101.35	101.18	101.62	100.86	101.22	101.41	101.73	100.51	100.61	99.553	100.97	99.906	99.806	100.48	100.72
106.36	105.92	107.96	105.82	105.37	105.11	105.27	106.62	104.56	105.92	106.83	105.55	105.39	104.9	106.66	105.83	106.14	106.83	104.46	106.3	104.55	105.99	104.8	105.75	105.81	106.34	106.28	106.42	106.33	105.46	104.9	105.23	105.8	107.95	105.86	105.64	106.59	105.83	104.84	105.41	104.77	105.88	105.9	105.03	105.31	106.53	106.83	105.72	104.8	107.11
102.59	102.25	102.89	102.19	103.02	102.35	104.17	102.42	103.01	101.53	103.95	103.58	102.54	102.68	101.75	102.69	103.23	102.3	103.99	104	103.72	103.02	101.44	102.69	102.63	102.26	102.07	103.12	102.73	104.56	103.54	101.06	103.01	101.85	102.73	103.29	103.91	103.93	102.48	103.16	103.31	103.07	103.74	102.99	102.11	103.16	103.25	102.27	102.12	103.84
108.14	106.2	107.53	109.68	108.9	109.32	109.12	108.05	108.11	108.3	107.84	108.73	109.15	106.47	109.22	108.74	107.34	107.78	108.96	109.5	109.3	108.82	109.87	108.71	107.33	108.66	109.21	109.58	108.39	108.76	108.81	108.41	107.93	109.15	107.82	108.45	108.73	110.13	110.55	108.61	108.67	110.19	108.92	108.27	108.47	106.89	107.51	108.54	109.09	107.45
107.36	106.65	106.46	107.22	105.25	105.88	108.52	106.73	106.09	106.81	106.71	107.18	106.25	106.81	105.82	106.45	105.92	106.4	106.81	106.98	106.87	106.74	106.93	105.18	107.65	105.44	105.88	106.65	105.37	105.91	107.71	105.07	106.18	105.01	105.72	105.96	106.55	106.33	106.03	106.4	107.29	106.05	108.02	107.16	105.34	107.27	105.59	105.99	106.25	107.97
98.721	98.155	100.81	98.751	98.332	99.803	99.917	98.61	99.275	98.243	97.894	100.06	99.312	98.409	98.424	98.639	98.702	97.279	98.768	98.745	98.377	99.36	98.23	97.735	99.045	99.004	97.038	98.319	98.681	99.541	99.052	98.987	99.924	99.145	98.535	100.17	99.825	98.779	99.084	98.708	98.783	98.383	100.84	99.248	98.151	100.07	98.609	99.328	99.307	99.836
108.13	106.12	106.75	107.81	106.07	106.47	106.19	106	106.45	106.06	106.34	107.39	106.75	106.61	105.68	106.11	105.32	107.43	106.41	106.16	105.86	106.43	107.14	107.43	106.61	107.33	105.35	105.86	105.62	105.74	106.97	106.61	105.58	106.86	106.34	104.26	104.95	105.2	104.64	106.47	108.67	106.1	107.8	106.44	105.3	105.94	105.5	104.39	105.6	107.7
100.56	99.873	99.65	100.96	101.09	100.6	100.1	100.72	100.42	99.56	101.2	100.09	99.291	102.92	99.974	99.815	99.279	99.485	101.21	100.59	99.518	101.57	98.597	101.38	99.953	100.21	100.98	99.643	100.98	99.666	100.58	98.809	99.718	99.934	99.287	102.11	100.79	101.33	99.679	100.07	100.01	99.95	100.09	100.91	100.53	98.773	100.65	100.39	101.31	101.3
106.78	106.81	106.39	107.33	105.41	107.33	106.61	107.63	106.79	107.82	106.35	107	105.37	106.34	107.71	108.95	107.08	105.6	107.6	106.14	107.16	105.72	104.22	107.37	105.54	106.03	105.57	106	106.85	107.34	106.09	107.76	105.82	106.41	105.7	106.78	105.3	106.49	106.28	105.91	106.55	105.24	106.73	106.59	108.44	106.32	107.23	106.14	106.37	106.31
106.82	104.93	105.16	106.81	107.15	106.53	106.19	105.65	104.39	107.31	108.26	106.05	106.14	105.7	106.89	106.64	106.91	106.79	106.46	106.33	105	107.32	105.66	107.31	107.12	106.12	106.68	106.13	105.92	106.99	106.06	103.98	105.4	105.99	105.59	106.47	105.72	107.03	106.05	105.52	106.52	106.62	105.38	106.58	106.99	106.03	107.01	107.75	106.12	107
105.4	105.98	105.13	105.2	103.96	105.13	103.52	105.08	105.35	106.11	105.61	104.76	104.08	105.95	107.58	105.92	105.8	106.49	106.49	106.18	106.08	106.07	104.29	105.14	106.6	105.57	105.12	105.68	104.48	106.97	106.35	104.84	105.28	106.59	106.11	106.54	104.4	105.51	103.59	106.11	105.34	105.83	104.71	105.04	105.97	105.69	105.09	105.49	106.44	106.02
106.47	106.68	108.16	106.36	106.38	105.67	106.54	106.31	107.29	106.1	105.99	105.83	106.39	107.02	108.11	105.39	106.46	106.39	108.14	105.15	106.66	106.03	106.95	105.07	106.65	106.23	106.04	106.26	106.83	106.07	105.97	106.71	107.32	105.94	105.35	106.34	105.56	106.11	106.77	108.09	105.46	106.29	105.25	105.54	106.48	105.9	105.77	106.57	106.33	106.93
108.41	107.87	107.23	107.92	107.41	106.92	108.01	107.83	108.52	108.54	107.03	106.36	108.01	109.07	108.72	107.89	109.14	106.84	105.51	108.5	107.83	108.66	108.06	107.58	107.49	106.99	107.52	105.9	107.76	106.9	108.3	107.51	108.75	107.34	108.55	107.88	109.11	108.21	106.02	107.82	107.93	108.01	106.71	108.24	108.9	108.33	108.2	108.12	109.38	107.63
106.46	107.13	106.25	107.86	106.44	105.65	106.42	108.29	106.18	107.55	105.52	106.01	107.1	105.42	106.68	107.14	106.5	107.87	105.37	107.38	106.19	106.4	105.77	106.72	106.03	105.16	107	106.77	106.45	106.4	105.19	105.71	107.63	105.68	105.36	106.59	106.62	105.65	106.57	105.89	106.59	107.38	107.45	105.31	106.54	107.17	106.9	107.81	105.97	106.93
106.58	105.75	107.41	107.08	106.72	107.13	105.8	105.84	105.65	105.9	107.19	105.33	106.43	105.78	105.74	107.8	107.23	106.27	106.53	106.37	107.67	107.17	106.19	108.21	105.7	106.42	107.23	107.43	106.62	105.7	104.6	105.12	106.22	105.64	107.09	106.74	105.99	106.58	106.05	106.37	105.48	105.93	106.04	107.18	106.64	106.22	105.89	104.02	105.61	105.74
106.28	106.26	106.7	105.26	106.84	105.5	106.39	106.54	106.91	105.83	106.46	106.64	106.21	106.16	105.85	105.25	106.42	106.9	104.62	107.13	105.27	105.7	105.76	106.99	106.5	107.03	107.17	106.78	106.52	107.45	106.54	106.46	105.9	105.53	107.55	105.85	105.29	104.1	106.99	106.07	106.8	106.68	106	106.88	107.32	106.64	105.95	105.18	106.39	105.83
97.701	98.12	97.899	97.307	97.866	98.49	97.687	99.694	97.781	96.886	99.074	97.107	97.528	98.543	96.684	98.224	98.374	97.433	97.163	96.11	99.187	97.434	99.117	97.547	98.964	97.84	99.382	97.486	98.586	98.522	96.494	98.504	99.018	97.633	99.007	99.005	99.514	97.084	97.734	99.411	98.808	99.569	97.761	99.118	97.065	98.618	99.336	98.052	97.343	98.209
98.675	96.984	100.24	98.55	98.203	97.464	98.376	98.592	98.947	98.383	99.12	98.148	97.105	98.864	98.62	97.98	97.855	99.282	98.081	98.054	98.177	98.737	97.667	98.489	97.906	96.464	97.836	97.467	98.177	97.63	97.903	98.588	99.054	98.339	97.421	98.347	97.712	98.258	97.465	99.422	97.416	96.196	97.542	98.53	99.447	96.703	98.488	98.649	97.346	97.244
104.37	104.47	105.62	107.58	107.54	106.6	106.27	106.8	104.73	106.06	104.85	104.92	106.62	105.9	105.44	106.86	105.58	106.59	105.03	106.55	105.57	105.33	106	105.15	106.58	106.67	106.61	104.95	106.5	106.08	105.98	107.58	106.09	107.66	104.69	105.39	106.29	106.18	104.25	105.54	104.34	106.6	106.3	105.16	106.14	106.1	105.54	104.74	106.66	105.65
106.41	106.53	106.52	107.31	107.3	107.45	106.38	107.34	104.81	106.39	105.87	105.96	107.41	106.71	106.34	108.93	105.65	106.72	105.6	106.53	106.57	106.02	105.56	106.98	104.84	104.5	107.46	105.39	105.82	105.26	107.31	107.5	105.51	107.69	106.46	105.43	106.89	107.4	105.13	106.08	106.49	106.02	106.27	103.68	105.09	106.14	105.78	105.03	106.63	105.62
97.272	96.453	98.028	98.127	98.053	97.446	98.784	98.824	99.063	97.665	100.24	97.302	98.096	97.793	97.113	96.863	97.358	98.347	96.868	98.304	97.07	99.396	96.948	100.02	97.902	98.584	99.839	98.95	97.851	98.161	97.135	99.018	99.386	97.764	96.788	99.639	97.314	96.831	99.262	97.891	97.014	98.416	99.828	98.981	98.81	98.121	96.727	97.371	96.645	96.582
110.43	111.5	110.25	109.46	109	109.99	111.42	109.28	110.08	110.96	111.09	110.49	110.86	109.02	111.04	109.39	111.25	111.23	110.79	110.05	109.52	110.18	109.37	110.15	110.29	110.95	112.14	109.62	110.1	111.8	110.26	109.48	110.3	111.6	109.72	110.95	109.58	110.78	110.81	111.35	110.38	111.82	111.39	108.07	109.26	110.71	111.31	110.24	112.54	109.85
107.24	107.76	107.28	108.22	109.97	108.3	108.43	108.56	109.58	109.22	108.76	107.47	107.49	108.57	107	107.54	108.79	108.25	108.06	108.21	107.27	107.35	108.7	108.17	108.16	106.1	109.52	108.1	106.59	108.81	107.79	107.65	107.36	108.3	107.66	107.24	108.95	108.3	108.15	106.77	108.09	107.68	109.09	108.62	109.59	107.86	107.9	107.48	106.36	107.29
100.7	100.34	102.09	102.79	102.87	100.61	99.925	100.8	99.535	100.17	101.52	101.77	101.56	100.53	100.99	101.85	101.01	100.12	100.81	99.451	101.1	101.97	99.518	101.91	101.05	101.66	101.67	100.09	101.84	100.18	101.51	100.9	99.402	100.59	100.1	101.62	101.13	100.73	100.21	100.33	100.74	100.27	101.59	100.95	99.79	100.28	100.8	101.48	101.35	100.87
105.21	105.83	105.92	106.82	106.12	104.66	103.99	106.55	105.86	106.38	105.23	106.03	106.47	104.76	105.44	105.97	106.58	105.13	106.99	104.75	104.78	104.9	106.88	105.96	106.75	103.99	106.02	104.7	106.79	105.42	106.66	104.38	106.3	105.12	105.45	104.56	105.84	104.58	104.2	106.55	105.07	104.37	104.06	106.99	105.98	105.87	105.7	106.71	106.81	105.12
104.37	106.01	105.16	104.05	107.23	105.96	106.6	104.91	104.67	105.24	103.69	105.31	106.21	105.26	105.69	106.21	106.23	106.17	104.15	104.6	104.97	107.41	104.78	105.76	105.78	105.79	107.23	107.04	107.17	105.25	107.45	104.18	105.62	105.98	105.53	104.67	105.04	104.95	104.06	105.95	107.65	105.52	105.47	105.19	106.93	106.61	105.99	105.02	107.64	105.24
99.293	98.652	99.462	99.091	98.57	100.12	99.046	99.363	99.244	99.248	99.905	97.168	99.536	98.878	97.487	98.184	99.852	97.806	100.08	100.71	98.844	99.566	98.771	99.452	100.21	98.633	97.675	98.304	97.337	97.527	98.585	98.684	99.064	99.387	98.419	97.067	99.955	99.168	99.772	98.962	99.921	98.357	98.173	99.135	97.899	97.374	97.688	98.12	99.228	97.787
108.72	108.09	106.68	108.76	109.46	108.36	110.21	108.93	109.47	108.92	108.36	109.3	107.86	108.27	108.38	108.44	108.79	108.03	109.78	107.33	108.33	108.26	108.72	109.21	108.59	106.83	108.84	109.54	108.38	107.64	109.29	109.43	109.35	106.74	108.88	107.71	108.43	107.44	108.72	108.41	108.58	109.82	107.96	108.36	110.4	108.9	109.57	107.47	106.47	107.45
105.58	107.63	109.24	104.41	106.58	105.96	106.9	107.04	107.86	106.79	105.83	106.12	106.57	105.76	106.26	108.05	107.16	106.44	107.21	107.21	106.09	106.57	107.3	105.11	105.55	107.1	107.21	105.8	106.32	106.65	105.82	105.54	107.27	107.01	105.28	105.85	106.57	106.85	106.69	106.66	105.58	105.57	106.41	106.5	106.92	105.54	106.96	108.22	107.17	106.49
108.44	107.86	107.56	107.13	109.4	107.12	109.13	107.45	108.12	108.44	107.17	107.5	109.09	108.34	109.43	108.54	107.12	107.28	108.74	106.43	107.47	108.2	108.28	107.08	107.86	108.34	108.39	108.4	107.44	109.46	108.08	108.26	106.79	108.02	108.12	108.08	106.47	107.72	110	108.89	109.18	108.21	108.38	108.94	108.53	105.88	109.05	107.81	108.05	107.12
104.74	105.72	106.13	106.19	105.72	105.95	104.48	104.47	106.67	105.32	105.52	105	106.55	106.21	107.49	105.79	106.73	105.86	106.09	106.46	104.99	105.09	104.97	107.11	105.34	105.67	105.62	104.17	105.62	104.77	107.29	106.21	106.82	104.93	106.12	104.73	106.82	104.98	105.03	104.44	104.71	105.66	106.3	104.99	106.01	107.71	105.92	106.08	106.58	106.32
98.16	97.775	99.022	98.641	96.913	97.417	97.27	98.596	98.291	97.399	99.123	98.096	98.574	99.203	97.334	97.971	97.873	99.992	97.205	98.522	97.403	98.601	98.157	97.599	97.612	98.897	98.378	98.105	97.418	97.793	97.821	98.861	99.072	98.615	98.138	98.192	97.688	97.671	96.677	97.914	97.837	98.527	97.01	97.703	100.58	99.821	98.674	99.769	98.21	98.494
105.78	104.29	106.02	105.73	106.93	105.44	104.54	106.02	106.91	106.24	104.78	106.62	105.21	105.28	105.53	106.68	104.9	105.36	105.85	105.56	106.32	106.09	105.96	105.83	106.11	104.89	106	106.71	105.58	103.69	105.89	106.09	105.21	105.59	104.65	106.33	105.79	104.41	106.31	105.51	104.64	105.04	105.38	106.52	105.9	105.9	106.51	104.49	106.56	106.93
109.81	107.26	108.14	107.86	106.52	108.05	108.62	108.01	108.77	108.29	108.3	107.19	107.83	107.34	107.2	108.35	106.22	108.83	109.38	107.35	106.62	106.95	107.44	106.55	108.59	107.45	107.27	107.91	109.5	108.01	107.84	109.56	106.85	108.16	106.54	106.41	107.65	107.32	107.38	107.46	107.92	107.48	108.3	108.09	107.99	107.62	106.56	107.52	107.86	107.27
106.86	106.91	103.81	104.69	104.97	106.18	105.08	105.25	105.73	105.23	103.94	105.76	105.88	105.09	104.93	106.31	105.57	104.83	106.9	105.51	105.48	106.32	104.61	106.02	106.64	106.94	104.75	106.55	105.09	105.74	105.03	105.27	107.17	106.57	105.3	105.1	105.89	104.39	106.01	105.13	105.88	105.18	104.4	106.27	105.14	104.81	105.1	106.01	106.1	106.55
99.235	101.34	100.53	99.758	100.53	102.52	100.19	100.13	100.93	100.81	100.13	100.97	100.56	101.33	101.05	102	101.04	100.65	102.45	99.565	101.01	101.31	101.05	101.48	101.26	99.794	101.13	102.71	102.02	102.48	101.05	99.306	99.947	100.26	100.22	101.36	100.65	100.11	100.03	100.19	100.89	102.19	100.99	101.24	99.807	101.89	99.408	100.73	101.49	102.22
107.94	107.7	108.28	108.68	108.25	108.17	109.49	108.47	109	108.38	108.46	107.84	107.57	107.18	108.09	108.06	107.55	107.37	106.51	107.6	109.51	109.97	107.28	107.11	106.35	108.76	109.11	107.97	106.79	108.22	107.36	108.21	109.37	108.14	107.96	108.31	109.3	110.1	109.02	107.02	108.78	109.09	108.58	108.85	107.16	108.18	108.91	108.44	108.21	108.69
111.18	111.45	111.54	109.64	110.76	110.79	111.77	109.75	111.75	109.48	111.14	110.32	110.78	110.96	110.08	110.07	110.12	109.45	109.59	112.89	109.93	110.54	111.07	110.5	110.3	110.66	109.98	111.35	111.11	112.39	110.67	111.03	111.31	111.38	112.57	109.97	109.99	110.05	109.63	110.54	107.51	109.5	110.36	110.36	109.42	110.99	109.49	111.43	109.63	110.23
107.12	104.06	108.38	105.19	104.52	106.01	105.93	106.06	105.62	104.22	105.59	105.44	105.71	105.44	106.8	106.97	105.61	106.31	105.9	105.81	107.48	106.75	105.22	106.28	106.2	107.21	105.86	106.05	106.16	106.14	105.66	105.66	107.18	106.4	106.74	107.62	104.25	105.09	105.06	108.08	107.55	104.92	107.89	106.36	106.59	105.78	106.52	105.04	106.78	105.91
105.63	105.1	104.38	106.28	106.73	103.9	103.94	105.93	106.2	105.58	105.8	105.39	105.38	104.76	104.58	106.38	103.23	105.47	106.67	105.02	107.22	107.54	103.57	105.51	104.99	104.68	104.79	104.61	105.81	104.63	103.89	105.48	105.06	104.9	105.95	105.98	105.87	105.93	104.27	106.64	104.46	106.84	106.07	105.9	105.77	106.03	105.75	104.38	104.36	104.44
97.703	98.769	98.041	99.01	100.32	97.508	99.917	99.207	99.245	99.233	101.28	99.1	100.34	99.078	98.776	98.87	99.62	100.31	99.353	97.999	99.189	98.199	100.35	98.873	98.949	97.85	100.05	98.557	99.413	97.743	97.315	98.687	97.209	97.189	99.646	98.435	99.125	98.674	99.674	99.694	97.544	100.4	98.635	100.09	97.202	99.809	98.999	98.007	100.82	98.415
105.51	107.55	105.92	106.22	105.8	106.57	107.74	107.7	105.37	105.13	108.15	106.49	106.65	105.47	105.28	106.3	106.84	105.77	106.93	106.61	106.42	107.39	104.59	107.44	107.95	106.08	105.99	106.25	106.45	105.91	105.67	104.81	106.79	107.35	106.65	106.27	105.37	105.8	106.28	105.24	107.81	106.65	105.23	105.6	106.18	107.29	106.47	106.71	105.26	105.75
99.283	97.643	97.116	99.7	100.23	98.935	99.067	99.825	99.169	98.562	98.575	98.112	98.293	99.539	98.082	99.607	99.986	97.331	97.927	98.195	97.487	98.077	98.556	98.839	99.262	100.02	99.066	98.827	98.152	99.596	96.924	98.996	100.91	97.416	98.421	98.491	97.487	99.081	98.912	97.497	99.166	97.763	99.809	98.986	99.023	99.53	98.674	99.714	99.03	99.112
105.63	104.45	104.78	106.46	107.14	105.04	105.68	105.58	106.19	105.48	104.59	106.4	106.23	106.41	104.98	106.07	104.26	105.43	105.94	106.22	105.74	104.69	104.88	105.45	105.25	104.72	106.79	105.59	107.21	104.13	103.61	105.07	104.85	105.36	106.07	105.63	104.36	106.16	105.03	105.73	105.05	105.33	106.31	105.45	105.09	104.76	105.27	106.22	105.11	106.69
105.11	106.1	104.97	107.38	107.56	106.99	107.65	107.56	106.46	106.07	106.36	106.29	106.98	105.55	105.52	104.89	107.25	107.73	107.89	106.21	106.97	105.9	106.39	107.24	107.17	105.94	106.61	106.78	106.42	105.85	105.98	105.81	107	105.83	107.66	106.12	106.73	106.49	104.7	106.25	105.78	107.61	107.19	106.76	107.32	106.53	105.99	105.58	106.46	106.89
105.6	107.19	107.28	106.79	105.65	107.4	106.76	105.43	106.11	106.57	106.05	105.75	105.26	106.02	104.85	106.7	107.27	107.4	106.67	107.69	106.6	107.96	106.78	106.3	106.67	106.73	107.17	105.13	105.85	106.65	107.56	107.36	105.28	107.2	107.13	107.56	106.4	106.73	105.25	107.17	106.17	106.57	106.04	106.85	105.64	105.67	106.14	107.71	107.61	105.74
107.17	105.9	106.61	106.03	108.38	106.25	106.22	105.37	107.7	107.53	106.88	105.4	106.91	106.8	105.59	106.87	105.54	107.54	106.45	106.98	108.68	106.34	104.92	107.49	105.72	107.4	106.54	105.93	106.17	106.43	104.93	106.89	106.36	106.81	105.34	106.86	106.9	106.06	104.83	108.04	105.87	106.41	105.39	105.25	105.36	107.23	107.11	106.54	106.34	106.48
105.21	104.86	105.7	104.26	104.83	104.91	105.09	105.81	106.11	107.38	104.7	104.41	105.17	105.78	106.02	105.13	107.01	106.33	107.82	107.19	106.46	104.99	107.17	104.17	105.13	105.7	106.42	105.16	106.59	104.95	104.77	104.54	105.85	106.54	105.63	105.63	105.57	105.38	106.06	105.32	106.94	106.61	106.51	105.81	104.74	104.74	106.46	105.01	107.33	106.1
100.64	100.28	102.58	100.8	100.72	99.742	102.15	101.2	101.34	101.21	102.62	101.18	100.74	100.31	101.29	101.1	101.25	101.23	100.59	101.83	100.03	101.66	99.373	99.9	101.29	101.53	101.75	101.4	101.01	100.23	101	100.76	101.52	101.36	99.529	100.49	100.6	100.88	99.561	100.69	101.38	101.22	99.937	98.816	102.27	101.41	100.47	101.26	102.45	100.67
105.97	105.59	105.68	105.49	106.18	106.61	105.38	104.62	105.17	105.74	105.47	104.04	105.1	105.47	106.15	106.94	106.55	106.1	105.38	106.54	105.96	105.65	107.18	105.29	105.84	104.78	105.76	104.62	105.2	104.43	106.81	104.65	106.13	104.79	105.59	105.74	105.39	104.75	104.68	106.38	106.25	108.05	106.01	104.25	106.52	104.19	106.1	105.75	104.54	107.43
109.59	109.07	108.91	107.74	108.23	108.51	110.22	109.53	107.68	108.11	107.97	108.42	108.41	107.2	107.75	107.81	107.55	109.84	108.91	108.97	106.62	107.83	108.07	108.59	109.73	108.61	109.8	107.7	107.67	107.63	107.82	108.65	109.38	108.41	108.46	108.7	108.02	108.38	108.33	107.01	110.05	108.28	108.45	108.68	108.39	108.37	107.91	109.79	107.83	107.95
99.543	100.05	100.29	99.419	99.732	99.78	100.38	99.638	99.167	100.5	99.245	101.37	99.564	98.843	99.832	99.28	99.74	99.243	99.782	100.52	99.557	99.804	100.37	100.74	100.31	100.36	98.987	99.59	101.13	99.176	100.47	101.06	100.69	98.957	99.543	99.658	101.81	99.768	99.786	100.26	99.779	99.197	100.71	100.08	100.15	100.62	99.631	100.05	100.79	101.08
96.662	97.686	97.789	97.551	97.627	98.533	97.913	98.622	98.095	97.794	97.561	98.243	99.831	99.387	99.295	97.375	97.914	99.086	98.566	98.754	99.285	96.87	99.251	96.972	98.494	98.255	97.301	97.329	97.689	97.367	99.16	98.68	97.445	97.37	99.677	98.182	99.151	96.794	98.507	98.47	96.786	97.994	98.627	100.77	97.613	98.708	100.02	98.403	98.518	97.614
108.24	108.45	107.27	106.72	108.61	108.13	107.92	108.72	108.21	109.98	108.25	107.76	109.62	107.44	108.89	107.57	108.56	109.22	107.16	107.77	108.03	108.82	108.8	108.86	108.98	107.21	109.38	108.07	107.85	108.4	109.95	106.78	108.56	108.79	108.65	107.43	107.82	110.35	107.14	107.83	108.42	108.4	108.62	107.66	108.41	107.31	108.5	107.09	108.19	108.89
107.93	108.52	109.62	108.46	109.03	109.44	108.3	109.11	108.73	108.78	108.47	108.79	107.9	108.01	108.59	108.14	108.09	108.07	109.27	108.33	108.84	108.23	106.84	108.85	107.49	109.36	107.2	108.71	108.23	108.25	107.28	109.38	108.46	109.62	108.56	108.23	108.37	109.06	107.8	109.77	108.34	108.36	109.41	107.18	108.57	108.76	107.64	108.52	109.01	109.51
99.066	97.15	97.71	97.36	98.645	97.767	98.164	98.535	97.942	98.812	99.988	97.293	99.151	98.963	97.757	97.963	98.045	98.155	97.635	98.87	99.611	96.965	98.083	97.385	97.079	97.035	98.168	99.38	98.791	99.154	97.564	97.337	97.146	97.917	97.409	98.203	98.357	100.57	96.176	97.383	98.174	95.763	96.817	98.425	98.122	96.965	97.17	98.813	98.412	98.365
108.63	107.4	108.67	109.03	109.21	107.32	107.04	108.61	109.24	108.48	109.12	108.76	108.56	109.71	106.9	108.97	107.37	107.66	107.18	108.35	106.97	108.8	107.15	108.87	108.21	108.83	107.61	107.72	109.52	108.16	107.63	108.52	108.88	108.31	108.77	107.52	108.21	107.8	109.19	108.17	108.29	107.8	108.43	107.31	108.4	108.62	107.81	108.96	107	106.85
103.63	106.93	104.03	107.18	106.34	107.94	104.95	105.55	104.59	106.71	106.33	104.22	105.54	106.31	106.65	105.22	106.61	105.81	107.45	107.19	105.67	105.03	106.52	104.61	105.16	105.06	106.3	104.12	105.6	104.34	106.4	105.63	105.51	104.63	104.97	105.97	105.7	105.94	107.01	106.08	106.51	106.12	105.93	105.98	106.11	104.41	105.51	105.21	107.23	105.3
106.77	104.81	107.04	106.05	105.49	106.29	104.48	106.12	106.11	105.81	105.74	105.69	106.08	106.65	106.31	107.63	107.72	107.92	105.58	105.47	107.25	106.42	106.55	107.39	107.45	108.09	106.25	106.36	106.45	106.04	106.67	106.58	106.68	107.15	107.08	105.71	106.72	106.38	106.12	106.48	105.57	106.38	104.92	106.57	106.31	106.62	107.24	108.29	106.09	106.32
108.6	107.83	108.97	106.5	107.51	107.93	108.25	108.95	108.39	108.54	107.4	109.05	106.17	108.84	109.63	108.95	107.93	107.19	107.86	107.94	107.77	109.08	108.4	107.55	106.35	107.2	108.47	109.07	107.58	107	108.77	108.91	108.24	109.89	108.83	108.45	108.42	108.37	108.43	107.13	108.08	108.09	107.3	109.07	110.05	107.36	108.17	107.93	108.66	109.7
104.5	102.25	102.24	101.97	102.35	103.18	101.62	102.57	102.77	103.37	102.13	103.82	102.89	103.42	102.56	103.24	103.22	101.17	103.46	102.58	102.55	102.67	102.07	103.87	103.96	103.1	102.27	102.93	102.65	102.8	103.32	102.59	101.85	102.9	101.27	101.67	104.05	101.98	102.62	102.88	102.28	102.32	102.2	102.44	102.64	102.69	102.54	102.16	102.87	102.42
105.51	104.53	105.83	105.85	104.62	106.87	104.49	105.06	106.16	106.81	105.31	106.83	105.12	105.86	105.81	106.51	105.44	106.63	106	105.87	107.39	105.09	105.75	105.93	105.96	104.43	105.86	105.88	105.25	106.42	105.83	106.55	106.22	106.49	105.28	106.62	107.32	105.8	105.66	105.59	104.46	106.92	105.58	107.36	104.12	106.54	105.59	107.7	106.84	105.31
107.47	109.45	107.78	108.89	110.58	108.34	106.92	108.6	108.58	109.13	107.18	107.94	107.88	107.83	109.24	108.74	108.69	109.69	107.79	108.4	109.02	108.3	108.36	108.76	107.67	108.99	109.17	108.64	108.1	107.79	108.45	108.97	108.81	106.97	107.37	108.2	110.2	107.93	108.98	108.3	108.71	109.54	108.51	109.36	109.41	109.51	108.73	109.03	109.22	109.36
107.55	106.92	108.04	108.52	108.91	108.81	109.57	108.82	106.99	107.39	107.01	107.6	108.63	107.23	107.37	109.06	108.34	107.98	108.06	107.25	106.3	107.94	107.66	109.57	108.2	107.54	107.88	107.44	108.47	107.58	108.83	107.75	106.82	108.52	107.28	107.52	108.53	106.93	108.56	106.81	108.71	107.75	109.22	106.64	109.19	107.98	108.11	109.23	107.8	108.2
105.6	106.77	104.83	106.51	106.5	106.69	106.48	106.9	107.53	108.18	108.08	107.05	107	106.56	107.55	106.47	107.03	108.26	106.92	106.37	105.53	106.55	107.41	107.9	108.51	105.78	106.12	106.89	107.36	106.68	106.16	107.19	106.64	106.68	108.43	106.89	107.49	106.37	106.66	107.44	106.9	106.63	105.97	106.41	106.1	107.29	105.9	105.87	107.75	106.18
106.16	106.22	106.78	105.57	106.01	104.56	105.35	105.71	106.5	106.75	106.76	106.57	105.76	105.58	106.84	105.19	106.72	106.51	106.72	106.29	105.28	104.23	106.31	106.16	104.34	105.86	106.52	105.27	105.71	106.69	105.91	107.44	104.23	104.91	103.95	106.61	106.5	107.1	104.71	105.95	106.39	105.78	106.3	106.99	106.64	106.6	107.27	105.72	105.98	105.01
110	111.68	110	111.18	110.17	111.08	109.59	111.05	110.16	111.28	110.36	109.48	111.46	109.62	110.99	109.95	111.17	110.37	112.47	110.25	111.96	110.86	109.05	110.74	110.35	110.99	109.45	110.48	112.39	109.85	110.03	110.21	110.44	111.9	111.94	110.97	110.95	110.42	110.48	110.68	111.04	108.65	111.19	110.58	110.92	110.15	109.14	110.64	111.05	110.11
100.03	100.24	101.25	99.298	99.836	99.023	100.72	99.856	100.96	100.75	99.351	99.891	100.27	99.716	99.061	99.371	100.05	100.9	100.57	99.738	100.83	100.33	101.54	99.604	99.676	100.4	101.69	98.802	101.15	99.772	100.61	100.25	100.32	101.24	100.74	100.65	101.48	98.787	100.21	101.23	99.657	100.08	100.63	99.584	100.62	99.965	99.77	99.626	100.28	99.61
105.43	105.46	103.54	105.16	104.8	105.16	106.29	104.63	104.64	104.44	106.27	104.66	104.97	105.47	106.18	104.18	106.22	106.47	105.56	103.98	106.03	105.86	105.73	105.48	105.59	106.2	107.07	106.36	105.38	105.95	104.39	104.92	105.58	104.5	104.96	105.88	107.11	105.68	103.28	105.58	105.82	105.58	105.27	105.19	105.97	105.91	105.12	105.45	104.03	105.72
98.474	98.898	96.852	97.686	98.644	96.509	97.801	98.417	97.829	99.169	98.336	98.457	98.455	98.728	99.543	98.04	97.758	96.992	99.349	97.07	98.379	96.642	98.716	98.016	96.705	98.235	99.668	99.669	98.391	96.776	97.553	98.056	98.12	98.642	98.551	98.355	97.688	98.84	98.937	98.133	96.774	98.296	97.94	98.815	96.055	98.629	97.951	97.362	97.875	99.537
106.83	106.31	107.77	106.86	107.08	107.98	106.25	106.51	103.78	106.24	107.83	106.04	107.88	107.13	107.73	106.22	107.34	106.47	105.88	106.46	105.9	107.33	105	106.96	105.31	106.09	104.88	104.52	106.37	107.04	106.32	107.33	106	106.27	106.52	106.38	106.38	105.96	108.06	109.07	104.87	107.44	106.29	107.68	107.2	107.08	108	105.32	106.13	106.91
107.46	108.27	108.17	108.76	108.26	107.99	106.76	106.54	108.98	108.25	106.93	108.42	107.94	108.91	108.17	107.72	108.59	108.85	108.64	108.97	109.01	107.56	107.33	107.52	107.79	107.1	107.94	108.25	108.21	108.36	107.08	108.57	107.78	108.85	106.46	107.96	109.54	107.99	108.09	107.29	109.23	107.97	108.21	107.82	106.96	108.88	109.95	108.89	107.32	106.42
106.62	107.27	107.15	107.02	107.06	106.51	106.26	105.9	105.72	106.33	108.05	106.27	106.47	106.61	107.38	105.61	107.21	107.28	107.8	109.16	108.43	106.08	106.97	105.68	107.87	106.8	106.37	106.89	106.21	106.7	105.76	106.06	105.93	107.23	106.36	107.65	105.67	106.24	105.47	106.87	106.48	106.29	107.06	107.08	105.88	105.96	105.9	107.16	105.66	106.81
105.51	106.03	105.76	106.97	107.36	103.29	105.92	104.03	104.48	106.5	107.51	104.94	106.1	106.66	105.31	106.36	105.93	105.06	106.28	106.36	106.98	106.48	105.67	105.56	105.83	105.18	105.05	104.61	105.9	106.22	105.87	106.07	105.33	104.49	105.66	104.73	104.85	105.52	105.72	105.35	104.85	105.7	106.32	104.82	105.7	105.52	104.89	104.04	106.08	102.91
108.16	108.55	108.32	108.48	108.56	109.13	108.73	108.36	108.23	108.44	108.8	107.97	108.79	108.33	110.02	107.5	106.67	109.6	109.32	108.02	108	108.53	108.9	106.93	109.29	107.99	106.87	107.61	109.09	108.26	109.77	106.96	108.42	109.2	108.61	107.63	107.91	109.06	108.39	109.7	107.81	108.94	108.23	106.65	109.07	106.96	109.51	108.51	108.06	108.19
107	104.17	105.08	106.54	107.04	105.28	105.26	105.11	106.34	105.81	106.03	105.95	105.7	105.93	105.47	105.27	105.87	104.31	104.9	105.38	104.64	104.9	104.67	106.1	104.03	106.24	105.19	106.47	104.09	105.34	106.21	105.78	105.54	106.67	105.33	106.48	105.44	105.68	105.15	105.82	105.98	106.33	105.77	107.26	105.05	106.02	105.49	105.65	104.71	106.6
108.91	109.17	106.24	107.9	107.43	107.63	108.7	107.02	107.32	107.49	108.72	106.33	108.68	108.59	108.48	107.62	107.08	106.55	109.06	108.4	106.53	107.69	107.83	107.77	107.84	107.31	107.98	107.73	107.31	107.23	107.5	108.26	107.89	107.38	109.03	107.79	107.61	107.68	109.19	107.03	108.05	108.73	107.27	106.12	107.58	106.44	107.06	109.4	107.92	109.34
99.316	98.092	98.639	97.811	97.874	95.905	98.71	96.911	97.701	97.693	97.781	96.076	99.402	97.858	98.354	96.76	97.602	98.656	97.042	98.995	97.866	97.171	99.031	97.618	98.335	98.061	100.43	99.175	98.925	98.285	97.506	98.797	98.403	98.796	99.081	98.562	98.766	97.338	97.926	97.49	98.027	98.973	98.702	99.093	98.128	95.648	99.356	98.656	97.07	98.815
107.85	108.19	107.45	107.36	108.02	108.56	107.84	108.48	108.07	106.25	109.4	108.31	107.46	108.2	109.08	108.62	108.84	108.62	107.76	106.61	108.39	107.85	107.93	107.86	108.4	109.09	107.41	106.98	108.51	108.25	109.29	107.57	109.31	109.86	109.75	108.19	108.98	107.48	108.16	107.15	107.64	108.15	108.08	109.19	107.88	108.12	109.18	107.74	108.92	107.34
100.26	100.8	100.28	101.77	100.77	100.78	100.03	99.457	101.14	100.63	100.22	100.24	100.98	100.99	100.39	99.687	101	100.04	100.59	99.849	99.421	98.898	101.97	100.9	100.92	99.925	100.89	101.41	100.6	100.36	100.7	100.35	99.977	100.61	100.54	100.43	101.99	100.51	100.81	100.8	99.56	99.637	99.814	100.48	100.74	100.15	100.4	101.63	101.42	101
97.446	97.555	99.336	98.674	98.001	98.876	97.974	98.529	99.317	98.91	97.237	99.327	98.434	97.732	99.854	98.487	99.166	96.987	98.097	97.1	97.468	98.793	96.763	98.822	97.761	98.593	97.313	98.023	97.423	98.68	97.657	97.017	99.384	98.036	97.827	97.284	97.842	98.643	98.303	98.267	98.117	97.612	97.297	97.753	98.496	98.076	99.381	98.63	97.789	99.438
109.3	109.02	108.32	108.37	108.19	110.08	109.34	108.97	107.64	109.29	107.25	107.89	109.72	107.74	106.81	108.8	107.73	107.47	108.7	108.4	107.3	108.79	109.84	108.27	108.68	109.32	108.34	109.25	106.93	109.76	108.52	108.07	108.27	110.1	108.06	108.25	108.3	108.76	108.81	109.02	107.54	108.86	107.01	109.82	107.38	107.89	107.61	107.76	109.09	110.35
107.36	105.75	106.37	108.02	106.24	106.3	107.29	105.73	106.43	108.1	104.6	106.44	106.95	107.43	106.08	106.16	104.9	106.11	105.97	107.83	107.34	106.34	106.31	106.19	105.47	105.76	106.96	104.7	106.38	105.06	106.4	105.59	106.44	106.71	107.75	106.97	106.14	107.45	106.88	106.05	106.42	106.61	105.34	106.62	107.55	107.39	106.11	107.66	106.99	106.11
99.45	99.091	97.795	96.553	96.758	99.029	96.821	98.905	96.68	98.586	98.222	99.26	97.848	98.525	97.202	98.356	98.514	97.981	98.826	98.05	97.694	97.887	98.097	98.098	97.814	98.117	96.558	98.33	98.456	96.448	97.5	98.233	97.199	97.245	97.862	99.222	96.551	97.807	99.828	98.606	97.474	96.779	99.184	97.194	96.62	97.225	99.122	100.31	98.698	98.272
104.04	102.22	103.31	103.76	102.91	102.86	104.54	102.29	102.19	101.43	102.42	102.42	101.41	101.82	103.03	102.67	101.58	102.87	103.9	104.73	102.93	102.76	104	103.16	103.33	103.86	103.92	102.2	103.16	102.24	101.58	102.8	103.87	101.81	105.66	103.25	103.14	101.99	103.22	103.25	101.98	102.96	104.13	102.84	103.35	103.8	101.28	102.2	102.88	103.09
105.38	106.37	107.19	106.32	107.27	106.18	105.75	106.83	105.58	106.77	106.66	105.59	106.9	105.76	105.53	105.68	106	105.02	105.67	106.76	106.71	107.2	107.42	106.96	106.91	106.78	107.47	106.52	108.01	107.49	106.07	106.04	106.06	106.58	106.94	105.71	105.59	106.62	105.47	107.91	106.8	107.08	106.14	107.2	106.16	106.48	108.46	107.16	107.21	105.61
106.27	106.25	105.1	105.23	105.28	107.07	105.29	105.48	105.23	107.01	106.06	106.31	105.62	106.02	104.3	105.2	106.7	105.95	106.96	106.93	107.08	105.9	106.6	105.77	106.02	105.05	105.51	105.22	105.42	103.91	105.75	107.34	107.02	106.03	105.77	104.25	105.73	104.91	105.56	104.8	105.56	105.62	105.94	105.31	105.59	105.44	107.42	103.47	105.78	104.97
107.21	107.31	108.4	108.93	108.12	106.7	108.96	108.3	108.87	109.13	107.81	106.68	108.81	107.82	108.23	106.03	107.13	107.29	108.88	108.15	108.24	108.29	108.22	107.79	107.08	107.88	107.72	107.59	107.07	106.46	108.74	108.59	108.3	107.75	107.53	107.67	108.14	108.1	107.69	106.92	107.69	107.46	108.51	108.46	107.87	108.26	109	107.74	107.9	106.73
106.41	104.39	105.28	104.96	106.09	105.99	105.64	105.16	106.4	105.57	105.13	106.18	107.63	104.41	106.47	102.99	105.55	106.56	106.32	106.65	104.34	104.97	105.8	104.72	105.13	105.54	106.4	106.3	106.07	104.88	105.89	105.41	106.22	105.42	106.09	106.42	105.61	104.22	106.69	106.42	106.23	105.97	104.74	106.83	105.89	105.8	105.19	104.96	106.12	104.86
105.85	105.75	106.4	106.85	105.33	104.83	105.72	104.44	105.22	105.47	106.31	104.53	106.47	107.93	104.82	105.03	105.31	104.85	105.94	105.93	104.99	106.83	105.69	104.55	106.29	106.97	106.8	105.03	107.1	106.26	105.58	105.08	104.94	107.01	104.95	106.35	105.85	105.63	103.86	106.77	106.19	105.69	105.55	104.98	105.21	105.57	106.95	106.03	105.53	105.61
97.778	97.129	97.203	97.433	97.873	97.833	98.403	96.637	96.679	97.144	98.344	98.186	98.359	97.598	99.045	96.067	97.623	97.89	98.818	97.743	98.399	97.992	98.448	98.361	99.147	98.672	98.333	99.493	97.793	98.495	97.951	97.867	98.785	97.544	97.982	98.323	98.301	97.613	95.642	97.741	98.056	97.812	97.953	98.216	98.078	97.137	97.048	98.643	97.711	97.15
107.01	107.68	107.95	108.69	108.5	107.43	107.44	108.96	107.95	107.43	109.09	107.34	106.96	107.65	108.42	106.81	108.45	108.78	108.07	106.94	109.22	106.8	107.36	109.57	106.44	107.92	107.01	108.59	108.67	107.79	107.64	108.68	108.85	107.36	107.68	107	106.33	107.83	108.7	107.1	106.87	108	107.43	107	108.4	107.4	107.55	109.03	108.81	107.2
100.92	101.03	100.72	102.13	99.582	101.07	100.57	100.4	98.741	102.63	102.39	100.77	100.85	100.21	100.18	101.77	99.807	101.32	101.09	100.22	98.364	99.68	100.73	101.96	100.29	102.54	99.673	101.01	100.59	100.1	100.36	100.12	100.59	100.31	100.64	101.9	101.11	100.35	99.791	102.63	100.21	100.78	99.027	102.01	99.961	99.625	101.62	101.17	100.55	100.45
105.82	104.78	105.06	105.54	105.1	106.2	105.01	106.22	106.77	105.78	104.33	105.39	106.63	106.44	107.76	107.04	106.03	105.26	106.79	103.64	105.85	106.9	105.05	105.89	106.28	105.69	106.17	104.65	107.49	104.75	105.74	104.76	106.66	105.32	105.66	105.39	106.96	105.36	106.87	105.3	105.58	104.96	106.36	105.69	104.92	106.63	106.14	106.83	105.56	105.9
105.85	105.13	106.09	105.2	108.88	104.61	107.17	105.04	106.62	105.37	106.1	107.06	105.27	106.01	105.3	106.28	105.95	107.27	106.25	107	105.19	105.69	106.9	107.13	106.25	104	106.24	105.78	106.55	106.04	106.54	105.5	106.05	107.12	106.51	105.75	107.66	104.92	105.91	106.62	105.74	106.38	108.39	106.77	107.18	104.94	107.42	106.22	105.62	105.88
100.26	100.2	101.09	100.21	100.34	101.19	101.4	99.105	100.83	101.76	99.506	101.47	99.548	99.71	98.519	98.812	98.596	102.94	100.28	99.864	99.695	99.659	99.898	101.36	100	100.26	100.08	100.09	101.24	98.907	101	101.02	99.646	99.949	100.27	100.47	100.4	100.43	99.889	100.5	99.739	100.61	101.31	100.42	101.01	100.01	101.29	100.04	100.42	100.28
101.78	100.19	101.14	101.04	103.33	99.377	100.63	101.33	100.96	101.1	103.24	99.604	100.95	101.04	101.28	101.74	100.55	99.391	100.39	101.91	100.69	100.3	101.39	101.85	101.35	100.79	100.89	100.89	101.02	101.53	99.673	99.549	100.04	99.773	101.97	100.56	101.56	102.08	100.99	100.55	99.283	101.47	100.75	100.11	100.12	102.42	102.65	99.571	101.77	99.982
103.66	104.22	103.44	102.96	103	103.07	104.14	104.41	100.43	102.25	101.96	101.77	102.03	103.14	103.43	102.75	103.68	102.93	102.12	102.14	102.57	102.84	102.79	102.92	102.26	103.25	104.16	102.95	101.71	102.46	103	103.18	103.3	104.19	102	102.34	102.33	103.11	103.6	101.53	102.59	102.53	101.96	101.17	103.8	103.88	103.32	102.92	104.79	102.33
106.62	109.8	108.09	108.83	108.57	108.05	108.94	108.03	106.49	107.61	107.65	107.27	108.73	107.85	108.46	107.09	108.54	107.77	108.54	108.56	108.22	107.18	107.91	108.97	108.37	108.79	107.48	106.47	107.85	108.42	107.62	106.57	107.89	108.54	107.75	108.86	108.28	109.21	106.89	107.27	107.98	106.74	108.24	108.37	107.69	108.75	108.14	107.52	108.93	106.94
105.96	104.93	106.57	105.01	106.91	105.23	106.83	105.24	106.64	106.36	106.38	105.6	105.81	104.57	106.33	103.57	105.99	105.62	106.66	105.78	105.87	104.68	105.7	105.92	105.73	106.39	104.85	105.54	106.52	105.98	106.27	105.89	107.25	106.08	106.37	104.97	106.12	105.36	105.85	105.54	106.29	107.3	104.09	104.23	106.15	103.93	105.18	107.75	106.04	104.51
98.162	99.414	97.198	98.18	98.481	97.901	98.555	98.81	99.371	98.02	98.56	96.033	97.103	98.26	96.726	98.715	97.594	97.111	98.069	98.598	97.954	97.778	99.712	97.784	96.513	99.477	97.866	97.096	98.4	97.758	98.623	97.092	98.312	97.947	97.424	98.107	95.974	97.036	98.486	98.29	99.704	98.124	98.116	97.718	97.943	98.256	98.425	96.74	96.762	98.899
105.23	105.15	106.77	106.09	106.06	105.42	105.52	106.15	104.67	106.99	104.16	106.43	105.39	105.88	107.58	106.42	105.71	105.48	105.75	105.93	107.64	105.35	106.33	106.77	106.61	104.58	104.85	106.11	105.55	105.31	104.18	104.22	105.5	106.42	104.85	106.33	104.93	105.26	104.03	105.72	106.14	106.63	106.8	106.04	106.04	104.43	106.08	107.03	105.85	105.99
98.494	98.852	97.942	97.276	96.299	99.239	97.79	98.911	97.818	97.306	98.339	98.101	98.721	98.409	97.717	98.261	96.769	99.338	97.697	99.172	98.041	97.111	97.994	98.594	99.256	97.697	95.555	99.191	98.242	97.538	99.03	96.704	98.481	97.35	97.322	98.478	98.452	97.323	98.636	97.544	96.895	98.335	98.847	97.886	97.511	97.662	99.426	97.883	95.769	96.669
105.84	105.7	104.96	105.95	105.94	105.46	107.29	106.97	105.96	105.41	106.18	104.52	106.57	106.7	106.31	105.34	105.27	105.28	105.31	105.04	107.16	104.9	105.57	106.6	105.49	106.08	105.24	105.56	104.97	105.4	106.41	106	106.3	104.33	104.92	104.73	107.48	106.45	105.79	105.36	105.12	105.77	106.47	105.95	103.99	104.45	104.91	103.73	104.49	105.14
106.96	107.34	108.42	105.02	107.12	106.97	105.14	106.15	105.73	105.88	104.64	107.11	106.65	104.88	105.91	106.26	105.06	104.68	106.08	105.54	105.94	107.38	106.25	106.35	106.49	106.92	106.4	105.67	105.87	107.51	106.03	105.91	105.89	106.69	106.8	106.46	105.02	106.41	105.06	104.96	105.7	106.26	106.33	105.4	106.5	105.51	105.15	106.5	106.28	105.63
106.58	106.64	104.85	107.74	105.09	105.93	105.68	105.68	107.12	104.27	106.7	106.92	106.75	106.99	105.34	106.37	106.03	106.19	106.81	105.62	105.03	107.32	107.23	106.91	105.65	106.87	106.69	106.38	107.14	105.3	106.74	106.56	105.89	106.15	105.02	107.76	106.11	105.01	105.95	106.81	106.55	106.97	106.03	108.14	107.15	107.14	107.08	105.71	107.37	104.63
105.38	107.83	109.76	108.88	107.67	108.15	106.75	108.99	108.1	107.23	107.79	107.45	107.17	108.35	106.53	108.39	107.66	107.97	108.05	109.07	107.9	108.01	108.57	106.53	108.01	109.89	109.42	108.05	107.26	108.43	106.86	108.79	107.89	107.25	107.57	108.69	108.85	108.04	108.28	106.38	108.24	106.54	108.21	108.21	108.04	107.92	107.6	107.57	107.93	108.61
98.992	99.61	98.411	97.994	97.996	99.526	99.795	99.032	99.151	98.359	98.557	100.17	99.577	97.75	97.235	98.773	98.248	99.428	99.359	98.206	98.952	98.945	99.161	99.355	100.89	98.922	100.61	98.054	99.244	99.28	98.392	100.22	99.897	100.33	99.318	97.02	99.803	99.572	99.572	100.18	100.34	99.027	99.564	97.968	99.162	97.497	97.846	98.552	97.013	97.786
108.29	107.5	109.17	107.72	108.51	108.58	107.06	108.43	107.56	109.88	108.43	108.34	107.45	108.24	107.58	109.88	108.58	108.92	107.09	107.77	109.43	109.2	107.5	107.44	109.15	108.65	107.67	108.61	108.58	107.35	109.78	108.66	109.38	107.36	108.89	107.77	108.04	107.3	109.25	109.74	107.58	108.2	108.41	106.8	107.95	108.56	107.87	109.1	108.46	107.44
108.09	107.58	108.85	107.61	109.17	107.85	107.32	108.03	108.78	108.59	108.71	107.38	107.03	107.81	108.01	108.67	106.89	109.24	107.2	109.34	107.27	108.34	108.18	109.4	107.7	108.29	107.94	107.78	107.73	109.68	107.07	107.77	107.94	107.38	107.62	107.47	108.11	106.93	106.56	107.24	106.9	107.15	107.43	108.3	107.94	108.59	108.28	110.25	107.43	108.03
107.28	109.3	106.15	107	107.49	107.47	108.65	109.58	108.12	108.21	108.93	108.93	108.65	108.67	107.75	108.24	107.95	107.94	107.56	111.04	108.21	108.58	110.14	108.38	108.01	108.06	109.33	108.13	108.78	108.23	108.9	108.26	107.74	109.3	106.91	110.06	109.28	107.77	107.84	107.79	107	107.71	108.45	107.59	107.26	108.94	108.6	108.37	109.62	109.37
105.76	106.46	107.03	106.4	107.82	103.97	106.68	105.45	107.49	108.11	106.75	107.87	106.55	106.48	109.55	108.05	107.42	105.98	106.21	107.3	107.08	106.71	105.57	106.86	107.78	106.65	107.25	105.84	106.73	107.37	107.66	107.11	106.19	104.73	105.64	107.8	107.48	105.89	106.29	106.77	105.32	106.32	106.71	107.26	106.22	107.4	108.57	107.13	105.72	106.75
108.95	109.27	108.11	107.44	107.65	108.82	108.42	108.56	106.71	108.21	106.45	107.73	107.64	108.73	107.03	109.98	107.55	107.42	107.54	108.23	109.1	108.04	108.02	108.87	108.46	108.6	107.56	107.93	107	107.89	107.49	106.91	108.18	106.96	106.56	107.7	108.43	107.76	107.57	107.41	108.33	108.37	108.27	106.12	108.83	107.48	106.97	107.16	107.97	108.23
109.21	108.83	108.64	107.38	106.73	106.87	108.53	108.76	108.58	108.23	107.61	108.45	107.45	107.2	108.94	108.02	108.99	107.74	108.11	107.86	108.07	106.71	108.38	108.18	107.75	108.48	108.7	108.9	109.2	108.49	107.84	107.35	108.63	109.01	108.54	107.56	107.46	108.94	108.53	107.43	109.82	109.94	108.5	109.22	109.18	107.67	108.31	107.37	109.81	107.83
107.62	104.91	106.11	106.53	107.16	106.2	106.3	105.97	107.32	105.52	107.29	105.57	104.87	107.45	105.6	105.65	106.5	104.79	105.05	106.19	105.55	105.64	105.35	104.59	105.87	105.96	103.77	107.52	105.67	106.09	107.29	105.55	105.66	105.37	105.22	105.62	105.82	104.55	105.15	104.66	106.39	104.95	107.04	105.32	105.31	105.47	105.01	104.73	105.72	105.28
106.02	107.73	106.31	107.08	105.76	106.55	105.45	105.83	105.69	105.8	106.47	105.76	105.8	104.58	106.87	106.68	105.17	106.83	108.02	105.96	106.9	106.7	105.36	106.07	107.71	106.69	106.19	106.8	106.29	106.32	106.01	106.58	105.98	107.35	105.18	106.39	107.47	106.81	107.68	106.41	106.15	105.97	106.96	105.88	107.65	104.4	107.24	105.36	105.59	107.03
105.92	104.83	105.7	107.38	105.09	107.67	105.39	104.33	106.18	106.98	105.84	106.1	107.11	105.57	105.76	105.62	106.95	105.13	106.92	105.36	105.93	104.82	107.04	104.58	105.96	102.92	107.28	107.04	105.22	105.87	106.47	104.49	104.86	104.92	105.13	104.89	105.13	105.56	104.78	104.35	105.5	105.23	105.11	106.46	105.99	104.75	106.95	106.7	106.99	105.7
100.78	100.25	98.592	98.949	101.91	100.54	100.48	100.96	100.54	99.391	99.964	100.07	100.19	100.12	101.58	98.516	100.87	100.7	101.2	99.65	101.23	98.613	100.11	101.34	100.56	100.11	100.23	100.57	101.18	99.787	100.98	99.082	100.9	101.14	101.22	99.574	100.13	99.112	101.17	101.44	99.572	100.68	101.6	100.9	100.35	100.47	99.434	100.02	99.435	100.94
106.74	107.03	106.72	106.12	105.93	106.73	104.85	105.68	107.62	104.9	106.92	107.74	105.97	105.46	107.6	105.57	105.76	105.86	106.48	105.94	105.4	105.64	105.93	105.89	106.06	106.99	107.04	105.22	106.74	105	104.53	105.49	104	105.15	106.47	106.82	105.69	106.01	106.81	106.12	106.34	106.77	106.86	105.77	105.22	106.88	105.26	105.07	105.38	107.14
109.68	107.23	107.84	109.13	109.24	106.95	109.07	107.28	107.73	108.24	108.37	108.1	107.98	108.45	109	108.08	108.49	108.76	108.13	109.68	109.11	106.91	108.59	108.24	108.47	109.3	108.36	109.36	108.97	108.75	109.58	109.13	109.16	109.16	109.38	110.24	109.67	108.87	109.8	107.9	109.06	108.35	110.63	109.79	107.36	108.35	109.58	107.84	108.69	108.78
105.25	106.54	105.86	107.03	104.93	105.73	106.99	106.14	104.44	105.79	105.04	104.93	105.77	104.28	106.34	104.15	106.29	105.15	104.89	105.38	105.19	106.51	104.92	106.18	106.55	104.86	105.27	105.76	106.39	104.68	105.19	104.78	105.35	104.75	105.13	104.52	104.24	105.87	105.26	105.14	104.13	104.98	105.63	105.89	105.21	105.62	106.05	105.45	105.92	105.51
101.26	102.01	100.38	101.23	101.26	100.66	100.35	100.51	101.07	100.39	101.21	100.72	99.027	99.562	102.17	100.45	99.892	102.94	101.95	100.35	100.01	101.05	100.37	98.256	99.42	99.675	99.187	99.784	102.3	101.5	99.974	100.33	100.68	100.81	100.77	100.3	101.65	100.62	100.93	100.54	101.66	101.59	101.69	99.131	101.18	101.99	100.22	99.932	101.48	101.23
110.04	108.97	110.37	111.09	109.19	111.44	110.57	110.62	110	110.49	109.51	110.88	109.08	110.11	111.82	109.73	110.89	110.37	110.85	108.6	110.34	111.44	110.69	110.4	110.69	111.13	111.67	112.89	112.08	111.58	111.61	110.36	110.22	110.92	109.21	110.14	108.65	112.08	110.56	113.24	110.93	110.87	110.08	108.89	111.25	109.36	110.27	110.08	110.25	109.84
108.2	107.98	107.23	107.93	108.7	108.43	107.96	107.4	107.51	107.77	106.94	108.3	109.42	108.43	106.92	107.16	107.81	109.52	107.19	107.54	106.71	107.21	106.85	107	109.04	106.42	108.51	107.82	107.19	108.33	108.61	107.34	107.79	106.94	108.2	108.11	108.06	107.49	107.4	106.91	106.8	106.96	109.53	108.36	107.35	107.73	106.18	110.08	107.58	108.46
98.547	99.32	99.925	100.32	99.587	99.46	98.284	100.38	100.89	101.4	100.89	99.617	100.61	100.85	99.309	101.19	98.912	101.12	100.38	99.744	98.718	99.987	99.717	101	98.643	98.586	100.23	100.18	100.1	101.24	100.1	100.13	101.11	100.56	101.4	99.526	100.64	99.917	99.406	99.247	100.95	100.45	101.92	99.816	100.13	100.24	100.59	100.31	101.54	99.619
98.883	98.48	97.252	97.997	99.437	100.53	98.525	98.437	98.19	101.02	98.32	98.612	99.013	100.7	99.118	99.93	99.129	98.921	98.664	99.707	100.25	97.842	97.842	98.083	98.536	100.73	99.783	100.03	97.876	98.883	97.948	99.144	98.941	99.392	100.11	98.802	99.014	97.834	100.32	98.384	98.975	99.349	97.849	98.051	97.345	97.049	99.018	99.753	99.307	98.812
102.06	101.97	99.819	100.51	100.62	101.64	99.772	100.4	100.42	102.03	100.69	101.48	98.82	102.1	100.95	101.12	99.943	102.13	100.77	101.64	101.21	100.04	100.73	99.995	101.05	100	102.06	101.33	100.72	101.04	100.35	101.05	101.13	98.898	98.765	100.27	101.94	100.57	102.08	101.65	100.16	102.48	100.99	100.52	100.13	101.62	101.14	101.84	100.8	98.67
107.12	106.41	110.16	108.18	108.01	107.86	107.14	108.54	107.47	107.01	107.47	110.1	108.29	108.27	107.6	107.51	106.8	108.29	108.21	108.04	109.12	106.93	106.95	106.65	108.72	108.1	108.38	106.33	108.43	106.92	109.03	108	109.19	106.5	107.33	107.5	107.58	108.73	108.76	107.89	109.26	109.16	109.45	107.56	108.63	108.14	108.39	107.44	109.62	107.92
108.84	107.94	107.96	107.89	107.21	109.07	108.53	108.38	108.82	107.38	106.72	107.94	108.59	107.92	107.53	107.81	106.62	107.82	107.35	108.3	108.46	108.76	109.67	107.89	108.71	107.33	106.16	108.16	108.06	107.63	108.49	107.96	108.45	108.68	108.66	110.17	108.85	109.24	109.41	108.6	108.68	107.33	108.95	109.71	108.36	107.37	109.02	109.15	105.8	109.41
108.34	108.23	109.9	107.96	107.91	107.23	108.11	107.01	109.58	108.39	107.56	108.69	109.74	108.97	107.69	106.41	108.68	106.27	108.13	106.89	107.89	108.65	108.15	107.17	109.78	108.2	107.95	107.68	109.59	107.24	108.43	107.57	107.3	108.45	109.38	106.46	108.38	107.64	106.59	106.88	108.39	108.39	109.15	109.18	109.2	109	108.76	108.8	106.93	109.29
105.3	105.88	105.66	107.4	104.85	105.82	105.82	107.32	104.93	104.28	106	107.18	107.35	106.29	106.34	105.7	105.3	105.78	104.59	105.93	105.26	106.47	105.56	104.2	106.04	105	105.83	103.92	106.04	105.22	106.66	106.59	107.58	106.41	105.29	105.61	105.19	106.21	105.51	106.03	104.51	106.16	106.65	105.09	104.85	105.53	105.45	104.32	104.4	105.86
108.65	108.77	109.34	107.91	108.03	108.79	110.12	108.23	109.72	109.38	109.29	107.67	107.79	108.32	109.17	107.94	108.76	108.78	107.04	108.19	107.37	109.36	108.63	108.13	108.56	109.04	108.1	107.32	107.84	108.38	107.55	108.58	107.86	107.67	107.06	108.77	108.01	109.08	108.68	107.68	108.23	108.32	108.23	107.67	108.15	109.01	108.44	108.23	109.83	108.63
106.72	106.47	107.15	105.25	105.49	106.17	105.14	105.67	104.29	105.62	103.96	104.58	104.99	106.12	105.67	105.44	105.33	105.72	106.24	106.21	105.61	104.29	105.98	106.63	106.99	105.79	106.24	105.33	104.55	104.92	105.42	105.39	106.17	104.69	105.12	104.26	104.64	105.5	106.26	106.52	104.5	106.98	106.76	104.74	104.45	105.89	103.34	107.13	104.41	106.22
107.83	105.27	105.69	105.99	105.39	106.03	105.59	106.62	107.72	105.12	105.71	106.22	105.93	105.28	105.88	106.02	104.67	105.2	105.87	107.02	105.35	105.19	104.77	106.14	105.79	105.04	106.6	105.24	105.03	106.11	105.45	105.87	104.67	104.49	104.02	106.38	106.78	105.15	107.68	105.11	105.34	105.78	104.21	105.07	105.08	105.38	105.49	105.35	106.26	105.22
96.186	98.242	98.953	96.1	98.136	98.085	98.15	98.951	98.198	98.24	96.619	98.027	97.505	98.95	97.123	96.885	98.498	98.707	97.93	98.656	98.395	98.429	97.385	98.632	97.854	98.416	96.809	97.603	97.41	98.1	98.366	97.953	97.509	97.854	96.088	99.675	99.601	97.721	97.515	99.151	96.503	97.54	98.772	98.841	98.603	98.978	97.918	99.532	98.579	99.269
98.584	98.703	98.328	98.666	97.369	99.19	97.608	101.4	99.555	99.798	99.368	99.23	99.793	98.62	98.794	98.252	99.311	97.771	99.52	97.997	98.51	97.573	98.823	99.315	99.93	98.565	99.054	99.549	99.846	98.656	98.498	99.58	100.21	98.396	98.958	97.338	99.69	97.911	99.739	97.802	98.449	99.819	98.098	101.11	99.035	100.45	98.829	98.465	99.907	98.681
98.839	97.547	98.293	98.498	98.163	98.65	98.45	100.3	98.348	96.719	97.498	97.843	97.65	96.581	96.906	97.741	98.181	97.489	98.178	98.312	99.729	98.374	97.83	98.95	98.837	98.255	97.095	97.966	97.473	96.56	98.28	97.309	98.485	97.535	98.306	98.309	99.384	97.821	98.334	98.31	98.041	98.035	98.572	98.351	98.817	98.611	99.205	97.911	98.318	98.595
104.72	106.33	105.4	105.52	105.24	105.41	106.61	105.05	106.45	105.71	106.44	105.6	105.88	106.56	105.48	104.29	105.65	105.16	107.27	106.47	105.86	105.24	105.47	106.41	105.84	106.73	107.08	106.67	106.47	105.34	106.98	104.91	106.27	105.45	104.44	106.74	105.09	106.68	106.9	107.05	105.01	105.59	105.32	104.83	106.09	106.47	107.4	105.49	106.98	104.87
106.56	105.64	105.01	104.73	106.34	105.14	105.82	104.52	107.33	106.16	105.39	104.49	106.26	105.99	104.47	103.97	106.29	106.97	106.69	104.69	105.12	104.17	103.71	106.73	106.85	105.7	104.63	105.57	106.89	105.64	105.75	105.21	107.19	106.45	106.11	103.93	106.11	106.45	105.96	105.33	105.27	105.35	106	106.09	106.88	105.96	105.41	106.14	107.47	105.84
97.841	98.079	99.505	99.377	98.063	96.59	96.796	99.004	97.471	99.594	99.555	98.077	97.525	99.272	97.059	98.634	97.589	98.173	96.761	98.721	98.667	97.751	97.229	98.029	98.017	97.618	98.357	98.535	97.031	97.14	97.825	99.108	97.233	98.577	98.767	97.559	99.039	97.895	98.271	98.139	97.682	97.746	97.815	100.34	97.54	98.303	98.616	97.701	97.589	97.673
104.48	104.12	106	104.9	106.62	105.12	106.77	106.74	105.99	106.03	105.37	106.24	104.15	106.17	104.24	105.08	106.93	104.72	105.92	105.87	105.1	104.74	105.92	106.74	106.27	105.19	105.66	104.81	105.37	103.83	105.99	107.59	105.01	106.12	105.54	106.47	106.66	105.42	106.84	105.51	106.24	105.57	107.09	105.51	105.77	106	106.45	106.89	105.29	105.89
108.07	108.57	107.61	107.86	107.76	107.54	107.8	106.99	107.67	107.48	107.97	107.51	108.31	107.05	107.8	108.46	108.1	107.43	108.66	107.54	108.25	106.85	107.19	109.02	107.7	107.82	108.07	108.69	107.22	108.76	107.71	107.88	107.27	108.23	108.83	107.53	107.86	107.95	107.53	107.27	106.87	107.36	108.17	108.19	107.22	106.9	107.04	107.89	108.13	108.13
107.67	108.09	107.85	108.18	107.59	106.48	108.8	107.74	108.02	109.08	107.78	108.03	109.97	108.61	107.46	108.4	108.55	107.8	107.91	107.25	108.52	106.9	105.8	107.28	106.46	107.47	107.29	107.74	108.47	106.32	109.21	108.55	107.51	108	107.02	108.24	109.33	107.43	108.45	107.51	107.95	108.24	107.69	109.22	109.46	108.17	106.74	107.74	107.91	108.13
108.32	107.35	107.76	107.28	107.06	106.01	107.94	108.2	106.81	108.16	108.69	108.31	108.22	105.52	108.73	107.08	106.91	109.03	106.26	108.66	107.71	106.7	108.02	107.89	108.03	106.83	106.75	107.37	106.58	107.22	108.31	108.16	107.7	107.66	107.22	109.08	108.76	107.36	108.2	108.55	109.85	108.35	106.38	108.63	106.48	108.56	107.89	107.58	107.2	107
106.66	108.5	107.53	108.15	108.39	108.57	108.83	109.87	107.16	107.32	107.32	107.27	107.49	107.6	108.4	107.68	107.76	108.12	108.81	107.09	107.94	108.59	107.7	108.62	108.92	107.93	108.52	108.22	108.47	107.02	108.37	106.61	107	107.53	106.53	108.85	108.5	108.13	108.88	108.22	108.23	108.54	107.11	107.72	105.56	107.1	107.77	106.78	106.61	108.03
108.79	107.09	107.83	107.66	107.03	107.9	109.02	108.6	108.99	107.63	107.5	108.18	107.6	109.08	107.65	108.57	108.47	108.2	108.02	107.22	108.83	108.14	108.83	107.85	108.67	108.62	108.8	109.12	108.99	107.46	108.27	107.95	107.75	108.06	109.02	108.95	110.05	108.46	108.03	107.01	108.95	107.42	107.64	107.93	110.28	107.69	106.17	108.95	108.37	108
101.08	101.45	99.243	100.32	100.37	100.94	100.53	101.91	101.4	100.29	101.42	101.58	101.72	101.53	100.58	100.39	101.8	99.783	101.32	99.53	102.72	100.87	101.62	102.03	102.42	101.62	101.21	100.29	101.32	101.38	101.95	101.11	100.02	101.86	101.29	102.73	100.08	100.54	101.09	101.53	101.02	100.96	100.89	101.31	99.545	100.54	101.07	103.48	101.21	100.93
98.12	99.302	97.949	99.205	98.691	98.294	97.537	98.503	96.705	98.692	98.908	99.463	97.3	98.049	99.162	97.32	97.65	97.731	96.884	99.565	98.669	98.716	99.05	97.936	99.195	97.662	98.143	97.89	98.425	99.135	99.111	98.888	99.164	97.621	97.327	98.893	96.252	97.706	97.172	99.179	98.998	97.655	98.485	98.596	97.172	97.759	98.822	97.336	97.449	98.073
105.37	106.24	106.69	107.79	107.87	107.38	107.01	105.89	107.29	105.98	105.64	107.84	106.94	106.71	106.47	106.85	105.51	106.84	106.18	107.15	106.45	106.14	108.06	106.29	107.09	105.92	105.3	109.22	107.69	106.32	106.88	106.75	106.67	107.33	105.74	107.48	106.98	105.76	108.04	107.41	107.22	108.09	105.93	106.26	106.65	106.38	107.08	105.81	107.13	107.12
105.78	105.8	106.24	105.81	106.12	106.3	105.4	107.13	104.44	107.05	104.22	107.12	107.43	106.62	105.52	104.57	104.41	104.91	107.69	105.25	104.91	104.06	106.35	105.67	105.6	106.72	105.99	105.45	106.77	104.4	106.28	106.02	106.5	105.55	104.56	106.15	105.95	106.09	106.99	106.96	106.15	106.37	106.45	104.06	105.13	104.38	107.19	105.65	104.06	106.56
107.97	108.05	107.42	107.6	109.01	107.01	107.17	108.53	108.38	109.52	108.66	108.47	108.23	106.95	109.09	109	107.59	110.07	108.08	107.77	107.85	108.67	108.59	109.58	109.62	108.64	108.62	106.07	108.94	108.98	108.54	108.87	108.62	108.37	109.97	107.35	110.44	107.97	108.24	107.83	108.58	108.9	108	107.42	109.26	108.14	107.73	107.54	107.76	107.29
101.22	99.168	102.57	101.37	101.19	101.42	100.59	100.87	98.989	101.03	100.33	102.22	100.3	101.61	101.28	99.072	101.06	101.67	100.28	100.96	100.99	101.46	101.32	102.08	99.303	100.68	100.15	102.11	101.52	101.68	101.29	100.91	99.763	100.31	101.46	101.48	101.01	101.12	100.09	101.25	100.92	100.44	101.06	100.57	101.16	101.08	101.05	100.83	100.6	101.38
97.557	99.012	96.983	99.698	96.405	97.953	97.492	99.997	96.531	97.064	98.184	98.096	97.898	98.218	99.18	98.231	97.77	96.482	96.522	99.047	97.51	97.798	98.512	96.3	98.421	97.261	98.405	97.967	98.885	97.86	96.998	97.721	96.822	99.708	97.912	98.014	98.329	98.388	98.579	97.619	98.172	98.443	99.696	98.306	96.42	98.554	96.51	98.788	98.521	98.097
106.25	106.59	107.78	105.27	104.4	105.58	103.93	106.85	105.92	105.31	106.29	104.93	106.31	105.78	104.22	106.3	105.01	106.67	106.82	105.89	105.17	106.27	105.75	105.2	106.35	105.07	106.16	105.79	107.17	105.89	104.37	105.42	106.37	105.15	106.56	107.31	107.13	104.52	105.15	105.96	105.73	105.32	105.76	106.49	106.27	105.36	105.33	105.32	103.58	107.49
108.02	107.37	108.61	108.4	109.66	109.02	107.83	109.33	108.07	107.24	107.93	109.35	107.98	107.68	107.28	109.11	107.78	107.85	108.77	107.29	109.78	107.48	109.09	107.68	107.97	108.24	109.98	109.99	107.9	107.1	107.94	107	108.64	107.93	107.23	109.54	109.74	108.01	108.89	108.46	108.91	107.32	108.91	108.49	108.57	107.21	109.27	109.29	108.17	107.43
104.15	104.93	105.23	105.91	104.49	105.89	106.44	106.6	105.93	104.39	105.83	104.07	104.77	104.81	104.72	106.31	105.74	106.24	105.14	105.26	106.21	105.97	105.83	104.83	105.85	105.75	106.67	104.6	104.38	106.61	104.8	106.56	104.96	106.84	107.12	104.42	105.3	105.13	106.96	106.43	105.59	105.85	105.69	107.41	105.68	104.52	105.1	105.38	106.19	105.07
110.36	109.27	107.99	109.1	109.72	109.06	109.87	109.52	108.93	108.17	108.24	109.61	108.35	110.15	108.72	107.63	108.32	108.34	106.85	108.85	107.98	108.99	107.98	109.94	109.21	107.65	108.33	108.75	107.98	106.16	107.69	108.21	106.78	105.82	107.85	107.44	108.09	109.04	108.47	108.13	108.56	108.34	108.2	107.69	109.16	109.27	108.9	109.12	107.85	109.34
99.528	98.75	97.519	97.999	98.801	97.756	98.674	97.763	99.045	98.737	98.406	98.439	97.583	98.244	98.217	99.154	97.075	97.384	98.055	97.09	99.213	98.399	97.594	97.287	97.97	98.856	98.03	98.647	97.118	98.261	97.291	98.339	98.835	98.713	97.89	97.78	98.081	97.662	96.916	97.95	97.384	98.25	97.18	97.423	98.217	98.354	98.218	99.921	97.423	98.593
106.74	106.43	106.07	106.12	104.68	104.23	105.6	105.73	105.86	105.51	105.46	106.3	106.42	106.73	104.9	105.74	106.88	106.12	105.4	103.93	105.33	105.35	104.12	105.8	104.37	105.62	107.4	104.46	105.33	106.67	105.2	105.05	106.04	105.33	104.89	104.2	105.28	107.05	104.76	105.89	105.67	105.11	105.62	105.98	105.37	106.49	106.58	104.31	104.8	105.38
112.57	110.75	110.01	111.18	109.89	110.13	109.06	110.62	108.01	110.95	110.33	110.35	110.24	107.61	111.89	110.11	110.43	112.09	111.81	110.86	109.71	110.97	111.67	110.15	110.94	110.04	111.32	110.61	110.14	110.72	110.27	110.93	110.44	111.49	109.91	109.78	111.23	110.82	109.79	109.46	110.69	110.01	109.96	112.17	111	110.2	110.28	109.93	109.88	111.85
99.324	98.952	99.078	98.475	100.04	99.602	98.416	97.996	99.787	99.551	98.042	98.891	99.683	97.693	99.437	99.084	99.375	99.73	98.653	98.15	99.191	98.991	98.192	97.659	98.462	99.094	97.958	98.078	98.659	100.16	99.974	98.799	97.983	98.676	99.05	97.516	97.856	99.014	98.186	99.159	98.262	99.117	98.948	99.041	99.441	98.656	99.665	98.148	97.998	99.445
106.68	105.58	103.4	106.58	105.22	106.18	105.42	105.62	105.36	107.45	105.41	105.48	105.68	106.8	104.97	106.38	106.02	108.18	105.79	105.39	104.99	107.08	104.36	104.73	106.7	104.25	105.22	105.57	104.34	106.35	106.47	105.52	105.68	105.85	105.89	105.18	105.67	106.99	104.44	105.46	105.59	105.44	106.08	105.11	105.68	105.47	106.1	104.44	106.11	105.99
107.2	107.62	105.87	107.18	106.92	107.09	106.22	108.54	105.35	107.11	107.58	107.36	107.63	106.52	106.74	107.36	106.63	106.33	107.06	106.23	107.08	105.94	105.61	105.78	106.28	107.48	106.02	106.88	104.77	105.12	107.75	106.95	105.61	107.09	104.83	107.46	108.36	108.11	106.16	107.7	106.36	106.36	107.36	106.08	106.29	105.93	104.79	104.94	104.54	105.37
106.78	107.47	106.53	106.66	106.39	106.86	105.6	105.83	106.46	106.71	107.18	107.93	105.59	106.86	107.56	105.82	105.14	107.37	106.64	106.82	106.21	105.75	106.18	107.05	107.06	107.47	105.32	106.97	107.63	106.25	105.76	106.54	104.62	107.73	105.17	107.05	107.5	106.56	106.27	105.67	107.4	105.96	106.97	106.45	105.92	105.74	106.21	106.5	106.34	105.88
97.967	100.41	99.183	96.71	98.262	97.283	99.444	98.263	98.813	99.307	98.238	98.968	99.012	97.214	98.29	100.21	100.25	99.408	97.672	98.911	99.404	99.273	99.698	100.28	99.618	98.448	98.088	99.346	97.427	97.954	99.682	97.528	98.702	97.546	97.313	98.344	99.801	97.108	98.649	99.241	100.48	98.909	98.8	97.925	98.647	99.173	98.738	98.516	99.596	99.338
98.559	96.912	99.011	96.85	100.26	98.972	98.181	99.014	98.733	98.643	97.899	98.396	98.686	97.735	99.014	97.37	98.788	97.301	99.219	98.584	98.045	97.89	97.491	98.604	96.644	98.788	97.143	98.448	99.384	98.334	99.169	98.534	98.433	97.59	99.244	99.908	96.554	98.091	99.093	98.048	98.699	97.745	97.482	98.564	98.458	98.464	97.879	98.08	100.14	97.82
108.56	109.26	109.01	109.77	107.38	107.84	108.27	109.79	107.76	108.88	108.32	107.98	109.12	107.86	109.59	108.56	108.9	108.6	107.05	107.68	107.79	108.55	108.44	109.59	107.03	108.19	107.74	108.59	107.17	108.01	109.99	109.14	108.43	108.28	110.02	108.64	106.41	107.2	107.63	107.46	109.01	108.82	107.7	107.81	109.19	108.32	108.37	107.61	109.07	108.05
103.32	103.61	102.27	103.25	102.06	104.5	103.62	103.95	102.59	103.05	102.66	101.93	103.03	104.2	101.51	101.67	102.59	102.7	102.25	103.06	102.63	101.5	101.74	101.97	104	103.53	103.25	103.58	103.22	103.01	103.87	103.3	103	103.06	101.8	102.16	102.92	105.27	100.74	102.23	103.81	104.13	102.32	101.6	102.88	105.06	102.09	102.44	103.01	102.33
105.84	106.02	105.9	104.82	106.84	104.55	104.59	106.52	106.8	105.2	104.64	105.87	105.42	106.23	104.73	106.69	105.69	106.39	104.79	104.47	107.02	106.82	104.73	106.7	105.14	105.15	105.7	105.45	105.59	106.12	105.52	105.72	107.25	105.94	104.98	105.77	105.86	106.7	105.97	106.46	105.16	106.79	106.29	105.99	103.93	104.01	107.56	107.01	105.15	105.77
100.8	102.39	100.12	100.67	101.75	101.33	101.16	100.9	100.45	101.41	100.06	99.695	100.7	101.3	99.306	101.89	101.26	99.662	101.13	100.07	99.753	101.35	99.328	100.61	101.75	101.38	101.28	100.73	100.8	100.77	100.74	100.68	100.97	101.67	101.97	100.25	99.34	100.96	100.5	100.67	101.58	102.05	101.13	102.16	101.35	101.09	101.8	99.824	102.13	99.786
107.58	106.82	108.87	107.5	108.35	109.26	108.42	108.25	108.63	107.87	107.99	109.6	107.53	107.52	107.06	109	108.53	109.08	109.64	108.79	109.3	107.46	108.59	109.32	109.68	109.64	108.58	108.1	108.33	108.34	107.43	109.85	109.42	108.57	109.42	107.54	106.85	108.04	107.39	107.32	109.33	107.77	108.92	109.33	108.23	108.03	109.57	109.09	108.01	107.21
105.33	105.21	105.44	105.55	105.8	106.89	105.65	104.9	103.6	106.42	104.65	105.64	106.99	106.7	105.56	105.94	105.24	106.44	106.42	104.6	104.69	105.25	105.72	105.75	105.52	104.98	104.03	105.36	103.88	106.4	105.14	104.24	106.15	105.42	105.51	105.17	104.87	104.61	104.92	105.39	105.29	105.95	105.32	105.51	105.35	105.31	105.09	105.2	104.95	106.87
100.51	100.24	101.03	100.44	98.74	100.17	102	100.02	101.1	99.127	100.67	100.87	100.01	99.581	102.28	100.46	99.801	100.56	99.541	100.05	100.16	101.21	100.46	101.85	100.21	100.62	100.73	98.176	100.67	99.777	100.14	101.28	100.46	100.37	101.1	98.996	99.051	100.5	99.967	100.31	99.571	100.95	99.838	98.017	100.08	99.391	100.12	99.506	99.908	99.153
106.16	108.43	107.63	106.22	106.23	106.36	106.66	105.85	106.61	105.61	106.78	106.53	105.83	106.47	108.95	106.12	105.93	106.8	106.31	106.92	105.99	107.19	105.7	108.14	107.46	106.75	107.33	106.89	107.05	107.2	105.21	107.32	106.05	105.82	107.29	106.19	104.74	105.5	106.95	106.77	105.93	106.98	108.99	106.28	107.19	109.27	106.58	106.55	105.49	106.89
107.14	105.52	106.92	105.89	106.56	108.04	107.1	106.38	104.39	105.26	106.27	106.49	105.86	105.76	105.78	105.89	106.5	105.51	104.79	106.61	105.34	107.04	105.88	104.33	106.18	104.41	106.22	105.95	105.79	105.86	107.94	106.31	106.13	105.23	106.42	105.65	106.44	106.67	105.38	104.49	104.98	105.23	104.92	104.67	105.83	105.24	106.75	106.56	106.01	106.1
106.09	104.17	104.81	104.39	107.1	106.06	103.32	105.32	106.04	106.41	106.34	104.17	104.77	105.6	104.38	105.89	104.08	105.23	105.72	107.55	104.17	104.11	106.5	104.9	106.98	106.85	106.64	105.01	105.77	103.7	106.13	106.03	104.74	105.21	105.79	103.82	104.08	105.84	104.96	105.09	105.2	106.44	106.15	104.75	104.46	107.41	106.84	105.47	104.33	106.02
106.38	106.1	106.11	104.89	105.8	107.01	105.91	103.75	106.14	105.08	107.17	105.28	105.82	105.44	106.13	108.06	105.88	106.2	106.44	105.96	105.8	107.19	107.05	105.6	105.1	106.12	105.6	105.03	104.72	105.44	106.07	106.14	106.23	107.08	105.88	104.94	107.3	105.17	105.42	103.06	103.99	106.68	105.68	106.31	105.49	105.69	107.9	104.82	105.64	106.48
107.56	107.97	106.41	109.59	109.12	108.48	106.43	108.29	108.36	106	108.05	109.62	108.12	106.46	107.37	105.65	106.8	105.86	107.37	107.56	108.05	108.93	106.87	106.84	106.91	106.97	108.17	109.03	107.94	107.27	106.82	107.74	107.97	108.27	108.74	106.75	107.66	106.78	108.22	108.01	108.45	107.34	108.94	108.79	108.8	106.9	108.28	108.02	106.83	107.91
101.47	102.22	102.18	100.49	101.84	100.19	102.29	99.364	101.27	102.92	101.86	101.27	101.11	101.65	100.19	99.598	100.87	101.02	100.76	99.629	100.03	101.45	100.67	101.26	101.86	102.37	100.87	99.561	100.89	100.61	100.84	102.57	99.45	101.18	100.53	100.75	99.826	100.19	99.983	99.654	101.52	100.27	97.841	100.3	102.68	99.208	100.28	101.88	101.72	101.38
106.69	106.3	106.18	106.1	104.84	107.83	106.19	105.71	107.75	104.76	105.81	108.26	106.6	105.28	105.3	107.77	106.71	105.75	106.77	104.53	104.2	107.91	105.26	106.94	106.43	106.9	105.09	106.12	106.45	105.63	107.26	106.01	106.81	105.32	107.13	105.2	106.8	106.98	105.27	106.71	107.41	107.08	106.41	106.69	105.94	106.27	106.71	105.89	108.73	106.28
108.15	110.32	109.74	107.68	107.94	108.95	108.34	108.77	108.44	107.71	106.98	108.2	107.37	108.54	107.48	110.03	109.27	108.35	109.14	108.15	108.81	108.59	106.51	107.27	108.31	109.07	110.72	109.72	109.29	109	108.66	107.39	108.88	108.21	108.58	110.07	108.33	107.8	108.79	110.1	107.7	107.84	107.54	108.98	108.41	108.12	109.05	107.63	108.01	107.7
105.48	104.29	105.25	105.14	107.7	104.75	105.62	105.12	104.96	106.38	104.84	105.23	105.49	104.56	106.38	103.34	107.31	106.68	106.81	105.85	106.06	105.31	105.49	106.34	104.8	107.17	106.08	106.36	106.2	106.08	106.36	104.04	104.3	105.33	106.01	105.86	105.32	104.91	105.85	105.31	104.9	105.27	104.6	106.58	104.84	105.5	103.9	105.13	105.24	104.79
108.12	109.76	108.19	108.17	107.68	107.54	108.16	107.73	108.01	109.16	107.35	107.29	105.97	108.09	108.18	107.09	107.42	109.09	108.97	108.1	108.18	107.69	107.99	109.25	108	106.99	108.81	107.41	109.66	108.09	108.48	107.98	106.74	106.56	108.26	106.98	107.14	106.95	107.97	108.69	108.47	108.42	105.96	107.21	106.27	108.22	108.47	108.25	106.25	109.75
104.45	107.21	105.1	106.63	104.78	105.8	106.19	104.93	105.77	106.27	105.79	105.45	105.7	107.56	106.16	106.34	105.85	106.92	105.64	104.2	105.34	104.94	105.33	106.05	105.86	105.08	105.19	105.64	105.5	105.6	104.41	105.48	104.5	105.39	106	106.92	106.72	105.21	106.08	105.54	104.93	104.65	105.54	105.58	106.46	105.02	106.07	105.17	105.48	103.72
104.6	105.85	106.7	106.38	105.49	105.47	105.14	105.54	106.16	105.14	106.47	107.36	107.12	106.41	105.85	105.74	105.21	105.87	105.27	104.01	107.58	105.44	105.4	107.19	106.54	105.62	106.41	106.97	106.63	104.73	106.97	106.72	106.45	106.12	106.46	106.49	105.3	105.8	106.24	105.88	107.7	105.88	106.21	105.43	105.22	105.89	105	105.05	106.26	105.38
106.17	106.37	106	106	104.83	105.61	105.65	106.26	106.01	106.04	105.78	104.23	107.01	106.06	106.07	106.97	106.26	106.88	105.87	105.84	107.29	104.73	106.05	105.72	106.5	105.2	104.47	106.38	105.3	105.1	106.12	104.4	107.52	105.28	105.03	105.47	105.81	106.33	105.89	104.94	105.57	106.6	106.11	105.35	105.05	106.75	106.11	105.95	104.99	106.21
108.68	107.66	108.25	108.41	106.05	108.55	106.89	106.71	107.49	108.11	108.47	106.81	108.07	109.38	108.31	107.22	107.91	105.69	106.87	107.26	106.1	107.81	107.3	109.04	108.12	107.15	107.62	107.78	107.9	107.03	107.71	105.99	107.26	107.43	107.58	108.08	106.76	107.71	108.82	110.04	106.87	108.56	108.36	108.66	108.04	107.64	107.07	107.56	107.5	107.28
107.07	107.23	104.68	107.19	107.93	106.48	106.91	107.31	104.09	106.43	106.79	105.22	106.21	105.36	105.67	106.48	106.36	107.1	105.36	107.08	106.65	108.05	106.04	106.74	106.14	105.25	106.56	106.27	105.22	106.19	105.04	108.22	106.98	107.09	107.03	106.61	106.9	106.2	108.14	106.18	108.2	106.47	106.1	107.98	105.2	104.72	106.92	106.43	106.77	105.18
104.89	106.56	105.85	107.86	106.69	105.89	105.99	106.05	106.45	106.55	104.77	105.35	104.82	106.06	104.31	105.46	105.75	106.92	105.27	105.67	106.02	105.84	105.77	106.16	106.36	105.07	105.12	107.64	107.67	104	104.89	105.42	105.98	106.37	105.57	105.82	106.15	108.13	106.57	105.24	104.52	105.4	105.72	104	107.64	105.37	105.72	106.12	104.47	106.18
104.87	104.91	107.57	106.43	105.84	105.02	105.05	105.42	106.37	105.18	106.32	105.18	106.63	106.48	105.08	105.61	104.34	106.03	105.33	105.78	105.45	105.36	105.28	106.02	104.4	106.46	106.28	106.34	106.12	105.65	104.12	105.26	104.63	104.95	104.39	104.97	105.19	106.42	104.43	104.51	106.62	103.97	104.56	104.59	104.24	104.99	105.62	105.8	106.71	106.94
108.25	108.71	107.44	108.51	108.74	108.31	109.29	108.39	108.98	107.99	108.87	108.71	108.49	109.17	110.71	108.74	107.72	107.39	106.58	107.72	107.82	108.54	107.6	109.24	107.49	108.12	108.32	109.4	108.85	107.92	108.64	108.69	107.32	108.6	108.25	107.51	106.02	108.46	109.04	107.95	108.32	106.53	108.5	107.63	107.27	109.7	108.74	106.95	109.8	109.88
100.63	100.06	101.57	101.14	101.96	101.79	100.72	99.098	100.54	101.53	101.79	100.78	99.574	99.577	101.09	99.717	100.51	100.01	101.29	102.61	100.47	100.93	100.07	102.43	102.53	100.9	101.52	99.481	102.39	101.73	99.837	101.35	101.75	99.662	101.37	102.14	100.56	101.26	101.08	100.54	100.89	100.04	100.72	99.758	100.31	101.85	101.39	102.67	100.7	100.73
102.19	98.415	100.65	100.46	100.99	100.45	101.24	101.32	99.602	100.76	99.789	99.75	99.804	99.391	101.65	101.19	100.83	101.43	100.26	99.891	100.02	102.25	101.05	101.28	100.98	99.55	101.31	100.25	99.791	99.623	100.27	101.7	100.6	99.941	100.71	100.18	101.22	99.385	101.35	99.392	100.65	99.162	99.953	99.494	101.07	100.15	100.19	101.25	100.61	101.55
109.02	108.27	108.61	109.89	108.22	108.69	107.74	107.94	109.9	108.44	108.23	107.63	109.84	108.97	107.86	107.43	107.16	109.05	109.43	108.05	107.58	108.05	109.63	107.89	107.34	107.31	107.62	108.65	107.09	108.28	107.2	107.67	108.17	107.58	108.92	108.59	107.82	108.31	109.72	108.14	107.89	107.61	108.08	107.14	107.19	108.85	110.46	107.6	109.02	108.14
108.92	108.07	106.64	108.18	109.22	108.41	108.59	108.95	107.5	108.55	106.81	109.52	107.81	109.27	108.87	109.39	107.48	108.1	108.28	107.61	107.07	108.25	110.9	110.03	109.45	106.68	109.3	108.08	109.4	108.18	108.95	110.05	108.2	107.42	107.14	106.5	107.84	109.83	107.48	108.48	109.8	107.97	108.22	108.57	109.25	108.16	108.11	107.99	110	108.06
105.63	106.02	107.41	103.74	106.31	104.67	106.87	105.45	105.48	105.57	105.61	106.02	106.2	107.21	105.87	106.54	104.36	106.56	106.03	107.36	106	104.96	104.2	105.01	107.12	104.68	106.1	105.49	105.51	104.37	106.36	105.85	105.62	105.8	104.67	104.85	107.04	106.05	103.96	105.13	106.19	106.42	106.94	106.03	105.87	105.58	106.24	106.1	105.12	106.16
108.51	106.02	105.87	107.12	105.92	106.45	106.36	105.12	107.01	105.58	105.69	107.04	106.3	107.61	105.11	107.61	105.65	106.04	106.52	105.36	107.43	107.07	104.69	106.86	106.54	107.48	104.91	104.44	106.59	104.97	105.61	106.18	105.95	105.57	108.78	105.84	105.32	105.12	105.69	106.38	105.98	106.38	105.46	105.99	106.26	105.49	106.89	107.27	107.1	107.25
105.42	105.46	104.49	105.4	106.06	105.63	105.36	104.6	105.64	105.91	104.94	106.36	106.15	105.71	104.69	107.04	106.58	106.24	104.93	104.74	105.47	104.61	106.13	107.08	104.15	105.25	107.05	105.28	106.61	105.58	106.49	104.88	105.64	105.03	105.16	106.54	104.75	106.12	105.69	104.54	104.38	106.92	105.23	105.8	106.22	105.17	104	103.8	104.33	105.16
98.42	99.116	98.132	96.881	99.41	99.423	98.079	98.853	99.266	98.842	98.165	98.928	98.47	99.815	98.598	99.083	99.493	98.343	98.083	99.099	99.391	98.748	98.086	98.952	98.734	98.073	98.849	99.591	99.545	98.827	98.687	99.205	98.783	99.188	99.755	98.686	97.794	99.427	99.986	96.699	99.585	98.366	98.849	97.346	99.541	98.316	98.215	98.365	97.906	97.918
104.66	105.31	103.93	106.81	105.07	107.45	105.43	107.73	104.66	105.48	106.05	106.44	106.97	104.92	104.23	105.4	105.47	106.06	106.45	104.85	104.9	106.59	104.83	106.34	106.07	105.25	105.7	107.33	105.32	106.27	106.03	106.96	104.8	104.45	106.93	106.18	105.27	106.78	106.59	105.94	106.17	105.79	105.41	105.99	106.89	103.72	107.19	106.61	105.2	106.46
106.28	104.53	104.73	104.64	105.53	107.11	105.42	106.41	106.57	105.62	105.76	106.39	106.93	105.86	105.84	104.87	104.75	106.8	104.38	105.41	107.6	104.69	104.93	105.76	104.35	105.3	105.45	106.57	105.7	105.78	106.23	105.52	106.25	105.68	104.57	105.12	106.49	105.5	104.99	105.53	104.25	106.19	106.08	106.96	105.8	104.69	103.64	105.54	106.24	105.49
108	108.17	108.65	108.3	108.97	107.92	106.69	107.95	106.83	107.49	107.46	109.25	108.14	108.09	106.75	106.38	107.19	107.2	109.09	106.28	108.46	107.43	108.28	107.47	108.13	107.99	107.4	108.12	105.87	107.31	105.84	108.28	106.52	107.4	109.76	108.77	107.91	107.87	107.14	107.05	106.51	108.46	106.14	108.5	108.15	109.06	108.32	108.02	107.51	108.67
106.77	107.03	106.09	106.31	105.86	105.66	107.18	106.55	106.53	106.22	105.25	108.11	107.41	105.99	106.65	106.51	105.5	106.07	104.53	104.86	106.41	106.04	105.73	105.32	105.05	107.2	106.48	106.67	105.96	107.42	107.54	106.37	107.03	106.15	105.54	107.09	105.96	106.9	105.07	106.45	107.7	106.94	106.99	107.87	106.69	105.51	108.32	106.95	105.43	106.84
107.44	109.02	109.8	109.02	108.71	109.21	106.57	107.54	107.88	108.45	108.22	110.93	105.96	108.09	108	107.55	107.26	107.19	109.01	108.18	109.98	109.09	108.56	107.89	108.41	107.92	109.62	109.34	107.72	108.7	107.36	108.59	107.88	106.89	109.51	108.97	108.14	109.1	107.48	109.32	106.88	108.03	108.61	109.67	107.85	108.36	108.3	106.81	107.82	106.68
107.58	108.61	108.26	109.26	107.74	109.34	107.7	109.63	110.1	108.56	107.27	109.61	106.15	110.32	109.53	110.33	108.89	109.29	108.8	108.94	108.9	108	108.3	107.73	108.35	107.39	109.13	108.33	107.93	107.54	108.21	110.01	109.94	110.54	108.76	109.06	107.12	109.16	108.55	108.95	106.75	109.22	108.92	109.38	108.71	109.33	108.12	108.59	108.66	108.61
106.62	108.05	108.22	107.41	108.49	108.17	107.71	108.84	108.23	110.19	107.89	107.38	107.78	108.09	108.14	107.48	108.21	107.45	108.87	108.86	108.98	107.69	107.38	107.98	108.15	108.28	108.6	107.92	107.44	107.85	108.46	108.01	109.28	107.92	108.57	108.21	110.12	106.36	107.05	106.9	106.35	109.59	107.16	108.41	108.83	108.61	107.36	107.74	108.28	107.77
104.66	106.39	104.84	104.24	104.21	105.86	104.12	105.89	106.01	104.69	106.34	105.87	106.11	105.32	106.61	107.44	106.35	104.56	105.71	105.63	106.81	104.5	104.41	106.44	105.21	106.52	106.25	105.3	105.82	105.83	106.82	106.68	105.83	105.42	107.55	107.07	105.09	106.55	105.77	106.16	105.99	105.67	104.72	106.24	107.7	105.49	104.95	105.62	104.08	104.97
110.45	109.82	111.03	108.65	111.89	109.45	110.94	111.04	109.79	110.29	110.97	109.91	111.16	109.81	110.11	110.2	111.13	110.11	108.07	109.92	111.08	110.95	110.02	111.14	111.36	109.19	111.61	110.7	110.05	110.57	110.51	109.49	110.37	110.81	109.58	112.37	111.36	109.47	110.23	108.93	111.63	110.55	110.63	112.42	110.22	111.42	111.27	111.49	109.7	110.48
98.619	96.864	97.294	99.048	97.684	96.749	97.52	97.468	98.462	96.831	96.873	98.003	97.79	97.563	98.758	98.991	96.98	99.02	96.542	98.133	97.923	97.079	98.669	98.787	99.491	98.533	96.665	97.874	97.856	98.413	98.729	97.004	96.489	97.949	98.634	97.772	96.586	97.33	97.914	97.86	98.933	96.777	96.691	99.236	98.17	98.625	97.422	97.581	96.487	98.104
108.7	107.96	107.63	107.67	107.09	108.71	106.92	108.43	106.15	107.04	106.59	108.18	109.52	108.7	106.27	109.27	107.61	107.72	106.05	108.67	109.48	108.31	108.84	106.13	108.78	107.57	107.74	107.03	108.72	107.99	108.58	107.51	108.69	108.48	108.43	106.2	108.15	107.24	108.56	108.68	106.64	107.34	106.89	106.4	107.82	108.46	108.72	107.06	107.6	106.43
105.84	107.72	106.03	105.76	106.21	106.27	104.91	106.03	106.28	105.34	107.84	106.35	106.01	105.18	106.03	104.68	104.31	106.29	106.95	105.33	105.13	106.84	106.52	106.11	105.9	106.01	105.97	105.79	106.36	104.99	105.65	104.16	106.9	104.78	105.98	105.66	104.45	105.87	105.95	104.34	105.7	106.08	105.05	106.05	105.43	105.59	105.84	104.43	104.57	105.01
99.69	99.281	98.669	99.638	98.897	98.268	98.694	99.145	99.012	98.548	96.627	99.35	98.853	97.925	97.874	98.004	97.807	97.919	100.1	101.02	98.898	98.237	97.011	99.96	99.313	98.686	101	98.843	98.096	100.68	99.875	99.366	98.095	98.336	98.605	100.21	99.263	99.457	100.16	98.761	99.109	98.421	99.218	100.58	98.427	98.831	100.28	100.06	98.856	99.056
108.51	107.94	107.9	107.52	110.91	107.35	107.97	107.94	109.02	106.21	107.31	107.98	106.27	106.7	108.91	107.71	108.2	108.71	107.53	106.56	106.23	107.76	108.2	108.2	107.95	106.43	107.31	109.93	107.76	107.24	106.67	107.09	107.67	107.47	107.93	106.16	107.31	108.47	107.22	109.57	108.79	106.33	106.45	108.02	107.23	107.78	109.27	107.77	108.82	109.13
105.87	104.27	106.65	105.58	106.27	105.26	105.1	104.38	104.99	105.85	106.62	105.73	105.62	105.73	105.08	105.62	106.61	104.69	105.59	105.44	104.19	105.7	104.42	105.37	107.37	107.29	105.85	106.52	104.97	105.99	107.3	104.71	107.02	106.11	105.23	105.44	106.95	105.65	106.37	107.03	106.63	104.59	106.7	107.44	105.4	105.1	104.93	102.92	105.78	104.73
99.502	99.447	99.086	99.815	99.358	98.042	97.857	96.903	100.32	97.868	98.007	100.4	99.424	99.323	99.117	98.977	97.737	99.29	99.519	98.107	99.931	99.118	100.02	97.901	98.987	99.72	98.065	97.713	100.16	100.17	98.681	97.655	99.753	97.666	99.064	100.29	99.359	98.129	96.582	98.543	98.925	98.007	99.894	101.17	99.002	98.938	99.266	98.657	98.692	99.218
109.31	106.95	108.58	109.12	108.5	109.14	110.58	107.53	108.12	106.26	108.06	110.83	109.81	108.2	107.63	108.4	108.73	108.56	108.86	107.86	109.13	107.85	109.67	108.33	107.73	110.51	108.47	108.61	107.36	107.51	107.81	109.02	109.1	108.12	108.31	109.35	107.98	110.26	109.54	106.92	107.58	110.4	109.69	108.66	109.05	107.15	108.38	108.36	109.45	107.02
108.58	107.42	106.67	106.79	107.78	107.82	109.14	107.08	107.7	108.86	106.75	107.39	107.69	107.32	107.99	107.78	107.39	106.83	108.04	107.2	108.01	107.93	107.32	108.98	109.03	108.37	107.63	107.87	108.41	107.91	106.95	108.68	107.52	106.06	106.75	108.28	106.75	107.31	106.88	108.6	108.86	108.89	107.51	107.77	108.93	108.09	107.85	107.15	108	106.66
97.464	96.987	97.679	97.435	96.467	96.543	97.408	98.423	98.579	97.671	96.951	98.323	98.056	98.047	96.804	98.29	97.307	97.822	99.393	98.982	98.474	97.887	97.045	100.3	99.324	97.278	96.059	97.305	98.949	96.236	98.67	96.941	99.094	98.318	98.091	98.518	98.479	97.511	98.049	98.83	96.988	97.231	98.869	97.49	99.137	98.662	96.894	98.932	98.351	98.732
106.83	106.29	106.2	105.71	106.56	106.74	105.01	105.41	105.47	106.21	106.93	106.79	105.32	107.45	107.28	106.77	106.95	105.04	106.4	106.24	107.18	106.55	107.69	105.38	105.94	106.45	105.98	105.57	105.56	107.59	106.57	107.57	106.86	105.76	106.25	105.98	105.88	106.44	107.46	106.73	106.11	104.75	107.02	105.48	105.01	106.39	105.63	105.91	105.57	106.7
105.52	106.76	105.32	106.74	105.29	104.9	105.12	104.76	105.87	105.57	105.74	105.19	106.36	105.02	105.01	105.44	105.44	106.08	105.95	104.98	105.89	106.2	105.2	106.18	105.92	105.2	106.92	106.13	104.94	104.22	104.57	106.11	105.99	104.68	105.49	106.12	104.46	106.4	105.61	105.76	105.36	105.53	106.63	106.02	107.21	105.91	105.27	103.74	106.62	106.11
108.66	106.43	107.42	107.58	110.01	107.06	108.37	107.48	107.4	106.85	107.25	108.09	108.5	108.47	108.29	108.28	107.59	109.21	106.45	109.25	106.97	107.74	106.76	108.25	106.5	109.29	108.14	107.75	108.2	108.54	108.31	108.79	107.48	107.97	108.79	108.51	106.82	108.46	107.39	107.1	106.75	107.37	106.24	107.59	108.17	108.03	107.87	108.39	107.27	107.66
105.32	105.19	106.81	105.05	106.94	103.83	105.68	106.38	105.53	105.92	106.24	105.05	104.17	105.76	106.35	106.34	106.01	106.25	105.56	105.16	105.98	105.75	105.82	107.23	104.33	106.64	105.24	103.93	104.68	106.42	106.36	106.61	106.5	106.31	104.3	106.98	105.31	104.88	104.82	104.06	106.67	106.22	106.82	107.07	103.96	105.7	105.52	106.86	105.34	105.31
107.45	107.03	107.56	106.96	106.79	107.26	108.65	108.21	107.48	107.96	109.8	107.03	107.53	107.88	107.71	108.29	107.19	108.17	108.5	105.98	106.76	107.99	107.13	107.38	106.87	105.62	106.81	108.43	106.97	109.09	107.86	108.19	109.19	107.76	107.67	107.14	107.98	108.55	107.3	106.15	107.34	108.12	107.54	106.64	105.94	107.7	107.11	109.31	108.63	107.34
107.02	108.73	108.55	108.28	107.72	109.07	108.32	108.78	107.98	108.23	108.26	109.01	107.73	108.43	109.56	108.16	107.58	108.83	107.89	107.73	108.72	109.06	108.69	108.66	107.73	109.48	108.08	108.47	108.71	108.09	106.33	108.64	109.39	109.36	108.57	108.37	110.76	107.35	108.28	106.92	108.03	108.1	109.19	109.17	109.22	108.38	108.8	110.24	108.13	107.93
105.28	108.85	105.71	106.89	105.98	105.08	106.38	106.83	106.47	106.05	106.02	106.76	108.36	106.31	108.92	105.52	106.45	107.65	106.56	106.72	107.6	107.44	105.61	106.36	106.63	108.04	107.49	106.48	106.28	106.29	107.09	106.85	105.37	108.86	105.78	105.92	107.38	105.43	105.51	106.85	106.93	106.38	106.28	107.09	105.43	106.13	106.48	107.53	106.91	107.55
107.61	106.95	107.61	107.42	109.64	109.07	107.37	107.89	106.52	107.85	107.84	108.42	107.72	109.89	108.12	107.58	106.95	107.46	108.39	106.7	107.73	109.04	107.95	106.73	107.62	109.6	107.53	107.92	108.37	107.38	106.95	108.47	107.83	108.03	108.27	109.03	108.78	108.15	106.93	109.32	109.29	108.21	108.08	108.14	107.52	107.69	109.84	107.5	108.26	108.2
107.72	109.51	108.37	108.32	109.08	107.68	108.52	109.29	109.01	108.94	110.03	108.97	108.63	108.6	108.13	108.92	108.58	107.39	108.62	108.39	106.65	110.3	109.28	109.8	109.35	109.41	107.39	109.36	109.95	108.22	109.02	109.44	109.86	109.67	109.15	109.66	110.49	108.18	108.73	107.49	109.69	108.17	109.09	109.75	107.86	107.77	109.86	108.47	108.13	107.51
107.11	108.25	108.12	109.25	107.88	108.93	109.17	108.22	109.54	109.08	108.75	107.85	108.26	109.63	107.82	107.9	108.17	109.16	108.85	108.13	109.2	106.86	109.2	107.89	109.52	107.51	107.8	107.41	109.86	108.07	106.81	107.04	107.2	109.13	108.24	107.16	107.39	108.33	109.3	108.22	106.58	107.13	107.38	107.81	108.14	108.58	108.34	109.65	108.6	108.53
105.92	108.71	107.31	109.24	108.49	107.79	108.06	108.31	106.87	107.71	108.21	109.02	109.11	107.2	108.42	109.03	107.25	108.86	107.33	108.76	108.14	108.54	108.02	108.55	106.39	107.09	108.24	108.62	106.83	106.64	107.01	107.45	107.53	107.69	108.29	107.74	106.85	107.56	108.46	107.37	107.97	107.59	107.89	105.85	107.69	108.28	107.68	106.68	108	108.76
105.92	106.65	106.78	106.84	106.23	106.79	106.32	105.64	106.16	107.23	106.28	106.83	105.49	107.11	105.37	105.42	105.68	107.8	105.92	107.62	106.08	106.18	106.81	106.58	106.39	106.48	106.1	106.14	104.86	106.74	106.6	105.97	107.45	106.51	105.94	106.03	106.63	106.32	106.65	106.28	107.38	107.2	104.67	106.13	104.99	106.92	105.79	105.43	106.63	106.06
103.14	101.7	99.571	101.18	100.42	100.76	101.05	100.73	98.901	101.98	100.88	100.95	99.931	100.78	100.93	101.02	100.29	100.14	100.08	101.04	100.81	100.92	101.72	101.19	100.71	101.48	101.89	102.62	100.93	101.13	101.45	101.22	100.39	102.21	99.593	101.99	101.28	99.644	101.48	100.19	101.11	102.33	100.39	99.205	101.13	99.73	100.84	99.956	101.95	101.69
106.43	105.33	107.04	106.57	105.78	105.75	106.33	107.11	105.86	107.43	105.38	105.16	104.94	106.5	106.89	107.43	108.18	106.23	106.55	106.17	106.32	105.91	107.19	105.81	106.45	105.92	105.6	106.5	105.65	106.91	107.56	107.25	105.53	106.23	107.02	106.79	105.87	108	107.7	107.45	106.21	105.69	105.47	105.75	106.26	107.73	106.63	105.68	106.98	106.61
105.66	104.52	107.23	104.88	105.75	105.6	105.53	105.51	105.49	105.45	104.67	105.88	106.69	105.13	105.09	106.24	106.5	105.51	105.13	105.8	105.79	105.97	103.1	106.62	106.61	107.29	104.84	105.58	105.95	104.3	106.89	106.15	104.24	105.73	104.43	105.29	106.61	104.94	106.14	104.29	105.25	105.69	107.02	105.81	105.65	105.14	104.41	105.15	105.83	106.19
105.34	105.84	105.52	105.42	105.96	104.59	106.03	102.86	105.77	106.68	106.61	104.04	104.76	104.86	105.38	106.37	106.09	104.62	104	105.66	106.33	104.86	106.33	106.27	105.95	105.22	103.65	105.27	105.42	103.66	106.73	104.95	106.71	107.19	105.15	104.85	104.8	105.74	105.05	105.81	104.58	105	106.99	106.27	106.3	105.25	105.71	106.83	106.04	106.55
103.81	106.2	105.65	106.07	105.2	105.1	104.4	105.9	105.54	106.96	105.64	106.93	106.74	105.78	106.37	106.64	105.72	105.28	105.57	106.12	105.64	105.92	103.95	106.25	105.63	104.75	106.24	105.27	106.95	106.14	106.37	104.88	104.84	105.5	105.75	105.75	107.05	105.52	104.79	106.63	106.45	105.39	106.57	106.83	105.76	105.51	105.63	105.19	106	107.49
105	105.42	104.88	104.6	105.06	105.89	104.67	106.02	105.51	106.07	105.19	106.01	105.77	105.9	106.59	103.62	106.79	105.95	104.51	104.94	106.4	105.72	104.41	105.02	106.1	104.9	106.73	104.88	106.32	107.09	105.09	105.89	107.39	105.84	106.36	105.52	105.12	105.05	104.09	105.01	105.43	106.15	105.19	105.4	106.23	105.53	105.76	103.77	106.5	103.73
108.6	108.01	107.44	109.51	108.93	109.45	107.19	109.39	108.68	107.1	109.37	108.11	108.04	108.57	110.81	109.41	108.13	106.79	106.72	106.86	108.78	108.01	108.53	106.17	106.99	107.31	109.56	108.58	109.22	109.45	109.57	107.53	106.41	109.78	107.91	109.67	109.16	108.35	110.47	108.75	108.05	108.39	108.61	107.64	108.53	108.48	108.71	109.36	107.8	108.45
106.92	105.61	105.36	107.07	105.72	105.96	106.83	108.35	106.82	106.75	107.26	106.26	107.49	105.19	104.68	106.65	105.93	108.02	106.58	105.4	108.15	106.73	108.78	107.23	105.89	104.97	106.28	107.96	106.95	107.48	105.34	105.91	105.57	104.69	106.97	106.03	106.53	105.94	106.11	106.5	107.67	106.11	106.2	105.88	105.46	106.02	106.04	104.71	107.01	107.59
98.271	98.537	98.313	97.508	97.535	99.379	98.027	98.356	97.878	98.105	98.303	99.093	97.414	97.589	98.289	96.675	98.946	97.544	97.697	98.891	97.041	98.571	98.638	97.148	97.331	99.446	97.834	98.568	98.196	98.303	99.994	97.54	97.498	97.424	97.125	99.87	98.111	97.197	98.928	98.397	97.6	99.51	98.624	98.247	98.698	97.477	96.671	98.884	97.026	97.665
108.48	107.99	109.59	107.84	109.82	106.34	109.5	107.92	109.1	107.41	109.38	109.51	109.29	110.36	109.13	108.19	109.04	109.27	109.29	107.63	107.74	108.77	108.28	108.47	108.23	108.01	108.11	109.54	108.9	108.14	109.23	108.21	108.56	109.06	106.43	109.9	107.21	108.88	108.45	109.1	107.64	107.28	107.63	110.88	107.76	109.21	108.58	107.94	109.14	107.63
108.33	108.1	107.98	108.75	107.9	107.99	107.07	107.14	106.13	106.9	108.43	106.95	108.79	107.29	107.81	107.76	108.45	107.88	107.81	108.23	105.69	108.33	107.15	107.9	109.03	106.83	108.5	107.07	108.35	108.28	107.77	107.92	106.57	108.09	108.32	108.67	108.07	107.65	108.53	108.09	106.82	107.14	107.41	106.36	107.19	109.23	108.07	108.25	108.08	106.98
106.11	104.85	105.33	105.93	106.39	105.47	106.33	106.88	105.2	105.45	104.62	105	104.9	105.93	104.88	105.83	107.04	105.65	105.64	106.37	105.91	105.66	105.91	106.96	103.31	106.47	105.31	106.38	105.73	106.05	105.19	106.2	104.66	106.23	105.29	105.7	104.75	104.52	106.26	106.8	104.54	105.56	105.3	105.27	106.33	105.42	107.32	103.8	106.01	106.28
97.993	96.734	96.725	98.132	98.909	96.896	99.324	98.013	97.472	98.165	98.032	98.211	98.978	98.656	99.428	98.875	99.786	98.311	98.838	96.836	98.711	97.783	98.255	97.385	98.08	97.373	97.287	96.77	97.69	96.719	99.01	98.469	98.366	97.328	97.66	97.865	97.654	98.195	97.039	97.78	97.277	98.31	96.884	97.923	97.385	97.91	96.749	98.483	96.867	97.31
99.837	99.15	97.144	99.042	98.839	98.781	98.335	98.802	99.197	98.225	97.904	98.993	99.137	98.978	101.14	99.26	100.2	99.191	98.491	100.1	98.365	98.471	100.13	98.039	99.363	100.71	98.759	97.509	97.592	98.903	101.33	98.483	98.355	99.349	99.236	98.614	99.383	99.673	97.698	98.768	98.938	99.376	100.75	99.658	98.587	96.729	99.218	98.553	98.091	98.784
106.03	105.85	105.39	105.59	103.77	105.35	105.99	106.44	107.11	106.19	104.94	107.11	106.13	105.63	104.59	104.82	106.39	103.51	104.82	104.96	105.14	105.31	106.47	105.19	106.28	104.77	105.24	104.8	104.32	104.56	105.2	104.42	105.92	105.89	105.38	105.65	105.31	104.81	107.24	104.8	105.71	105.14	107.31	106.21	104.98	105.11	105.02	104.79	104.53	108.04
109.08	109.27	109.01	109	108.18	108.48	108.06	107.55	107.96	108.85	108.3	108.89	108.86	109.96	106.37	107.83	109.98	108.64	108.99	109.34	109.18	107.42	109.43	107.82	109.74	108.66	108.35	107.64	108.5	108.43	107.49	107.86	108.09	109.47	107.88	109.14	108.4	109.15	108.05	107.87	107.59	107.26	108.64	107.16	109.76	109.08	109.36	107.99	109.14	109.9
104.63	106.75	107.28	104.68	105.48	105.57	104.67	106.41	105.49	104.94	105.05	104.78	104.37	106.59	105.28	104.88	106.68	106.45	107.3	105.78	104.71	106.24	105.85	104.8	105.49	106.04	105.51	105.49	104.6	105.55	104.88	106.76	105.22	105.9	106.95	105.51	105.03	106.87	105.81	105.2	103.38	104.88	105.73	103.78	105.42	105.18	105.16	104.51	105.23	106.22
106.01	105.95	104.29	105.93	105.93	104.44	104.68	103.8	106.28	105.52	104.84	105.76	106.43	104.76	106.61	104.58	106.21	105.32	105.51	107.34	105.22	106.03	105.94	106.58	105.69	105.91	105.72	105.15	107.25	105.85	105.66	105.55	105.3	106.17	105.62	105.71	105.31	106.68	106.1	106.1	105.35	104.58	104.79	104.48	105.81	104.85	107.06	106.37	104.72	105.43
105.89	106.95	105.81	106.99	104.42	105.91	104.85	106.07	105.44	105.95	106.01	105.74	104.63	104.83	105.86	105.05	105.66	106.48	105.87	105.42	105.73	106.6	106.33	105.38	106.79	106.59	104.63	105.26	106.32	105.6	104.8	105.97	107.07	106.27	106.88	104.7	106.21	106.21	106.91	108.04	104.83	106.14	105.23	104.38	106	106.1	104.57	106.04	105.79	104.7
107.98	107.52	107.68	107.35	108.35	108.87	108.99	108.16	108.08	106.96	107.5	107.41	108.15	110.1	108.76	108.46	108.47	109.01	109.77	107.8	108.88	107.39	109.47	108.55	109.13	108.67	109.64	108.96	109.6	108.58	107.77	107.98	109.69	108.71	109.19	109.04	109.75	109.08	108.29	108.81	108.49	107.94	107.04	108.01	109.15	106.96	108.37	109.52	108.98	108.92
104.79	106.99	105.62	103.74	106.74	106.96	105.59	106.79	106.99	106.49	107.27	106.52	103.9	105.92	105.28	106.35	105.27	107.07	105.44	106.69	107.06	104.58	107.09	105.22	105.09	105.12	105.48	104.9	106.39	104.84	107.38	105.37	106	107.03	106.55	105.88	106.65	106.26	105.5	106.17	104.57	106.4	107.01	107.82	104.59	106.18	105.97	106.88	105.98	104.64
106.11	107.27	106.79	107	106.13	105.46	106.9	106.39	106.65	106.06	105.99	106.26	105.73	106.53	105.84	106.9	106.68	104.91	105.9	106.05	105.59	106.35	108.01	106.43	107.54	105.97	106.49	106.43	107.34	106.12	106.44	106.06	106.6	106.96	106.52	107.51	106.31	107.47	107.27	107.11	106.15	107.02	105.57	105.88	108	108.4	105.67	105.22	106.05	106.08
105.27	107.32	103.99	105	106.73	104.06	105.39	107.46	105.23	104.84	104.92	105.5	106.24	104.74	105.56	106.48	103.48	104.39	106.49	105.9	106.2	106.12	105.05	105.78	105.47	105.43	105.05	103.97	107.72	105.22	105.51	105.49	105.55	106.02	105.96	105.33	107.04	105.6	105.86	105.52	106.68	105.88	105.87	105.6	105.92	105.01	105.56	106.96	104.93	104.66
109.53	109.1	107.16	108.04	108.59	108.15	108.15	107.62	107.89	108.45	109.09	108.85	108.65	108.82	107.94	109.01	108	108.26	106.94	108.57	109.29	109.23	109.32	107.97	109.64	108.33	108.46	110.42	108.54	107.77	107.9	107.37	108.39	109.84	109.29	108.18	107.97	108.66	107.4	108.99	109.36	109.74	108.45	108.66	108.63	107.98	108.14	108.45	109.08	108.99
110.21	110.8	111.09	110.99	110.6	111.38	111.84	110.25	109.88	110.61	110.69	111.32	110.59	111.03	110.57	110.5	110.1	110.79	109.42	109.56	111.19	110.14	110.05	109.42	109.91	110.17	110.52	110.28	110.23	111.08	111.04	111.27	110.12	110.6	109.99	110.51	110.37	111.22	107.91	111.3	109.68	108.79	109.55	111.7	111.12	111.13	109.41	109.67	109.25	110.89
107.95	104.7	104.77	105.33	105.27	105.95	107.06	105.15	106.13	106.76	105.26	105.54	105.21	105.05	106.69	107.41	106.09	106.12	106.48	104.61	104.82	107.97	105.36	106.68	106.3	105.38	106.14	106.27	105.53	105.53	106.7	105.52	106.24	105.87	105.53	105.92	106.82	106.37	106.03	106.23	105.27	105.42	106.02	105.22	104.45	104.61	105.7	105.2	105.76	106.18
106.52	108.46	107.85	107.25	107.53	109.05	107.94	108.38	107.91	107.19	109.41	108.74	106.9	107.66	107.78	107.86	106.71	108.9	107.83	109.14	108.25	108.41	107.73	108.27	108.01	107.83	108.97	105.98	108.95	108.73	108.65	106.66	108.99	108.01	110.54	107.91	107.96	109.52	108.56	107.88	108.81	106.49	108.66	107.73	107.87	109.32	107.31	108.74	108.47	106.74
107.37	105.81	107	106.35	105.26	105.91	105.06	106.19	106.88	107.59	104.94	106.21	104.93	105.44	105	106.62	106.83	107.54	107.97	106.46	106.77	106.33	106.03	108.23	104.91	107.29	106.18	105.91	106.37	106.75	105.39	106.19	105.86	105.32	106.87	107.74	107.62	106.29	105.77	106.52	106.34	106.94	104.31	105.78	106.57	106.69	105.49	105.85	105.85	107.57
107.76	106.17	106.98	106.12	107.58	105.4	107.44	107.61	107.07	105.25	106.69	107.51	107.74	105.09	105.62	105.52	106.56	108.57	108.12	105.81	106.23	106.56	106.76	106.88	106.04	106.3	106.54	104.66	107.07	105.15	105.29	104.89	106.59	107.38	107.53	106.47	108.37	106.21	105.49	106.3	106.28	107.84	108.1	107.13	108.25	105.5	106.84	106	106.21	105.68
105.19	106.21	106.05	106.26	104.97	104.62	106.46	104.92	104.94	105.62	105.51	105.92	105.28	105.13	106.4	104.58	106.73	105.57	106.74	105.86	104.71	104.56	105.32	105.06	106.67	106.23	105.48	105.18	106.88	104.14	105.5	106.07	105.08	106.87	105.26	104.96	104.48	105.04	105.5	106.31	105.23	107.14	108.02	105.19	104.65	105.8	105.62	106.37	104.15	104.85
97.723	97.149	99.665	98.431	98.694	99.309	97.865	98.013	98.229	97.268	95.607	98.802	98.021	97.545	98.973	96.611	98.128	98.654	98.645	98.601	96.743	98.133	96.097	98.414	97.995	97.399	98.07	98.335	98.385	98.461	98.352	98.346	98.37	99.911	97.091	98.428	98.877	97.745	97.477	97.806	98.871	97.242	98.907	97.384	98.637	98.068	97.674	98.897	97.96	97.877
102.08	103.69	103.95	103.46	101.59	101.33	101.6	103.8	103.1	103.51	100.96	102.63	101.3	102.39	103.4	104.35	102.06	103.12	102.37	103.81	103.65	102.55	103.59	103.17	102.42	102.12	101.61	102.63	102.41	102.88	103.77	101.92	102.44	103.78	103.5	101.94	103.31	103.64	101.05	102.7	104.48	101.15	102.3	103.75	103.48	102.79	103.32	101.48	102.9	103.23
105.45	103.97	106.57	106.25	106.01	104.11	106.36	106.24	103.88	105.69	105.55	106.08	105.53	105.2	106.41	106.25	104.47	105.26	105.46	106.07	104.55	106.28	105.5	103.7	104.26	105.06	106.16	107.18	105.25	106.64	107.01	104.99	106.74	105.78	105.86	105.66	106.79	104.25	106.1	105.46	105.87	106.17	107.13	106.68	105.34	104.77	104.63	106.42	106.29	105.52
105.78	104.77	105.8	105.28	105.99	106.23	105.66	103.2	104.9	106.24	105.91	106.25	106.61	106.78	104.08	105.5	106.29	105.54	105.94	106.08	104.61	105.36	105.78	104.77	104.7	107.76	104.95	105.73	105.97	105.73	105.86	104.97	106.72	104.73	105.65	104.91	104.04	104.89	104.84	105.85	105.08	106.91	106.12	106.73	105.59	104.49	103.66	107.55	105.72	106.39
97.665	99.379	98.717	99.057	99.186	99.022	98.098	99.652	99.854	99.74	99.593	99.617	99.051	98.782	98.994	98.507	100.33	97.776	100.21	99.147	99.54	99.969	98.239	98.952	100.07	98.194	98.148	98.255	98.168	98.527	97.446	98.927	99.646	100.53	98.022	98.061	99.712	99.315	98.234	98.566	98.683	98.239	99.328	97.82	98.523	97.868	97.527	99.596	98.717	99.832
106.54	107.15	106.25	106.12	107.43	106.18	106.84	106.93	108.44	107.99	106.91	106.16	106	108.01	107.49	105.97	105.56	108.16	105.3	106.55	107.32	106.46	105.62	105.74	106.16	107.47	107.74	105.78	106.19	107.37	102.99	106.41	105.52	106.78	106.71	105.83	105.71	106.25	107.42	106.4	107.19	106.39	107.36	106.49	104.69	106.46	104.73	106.37	104.45	107.52
98.95	98.656	99.414	98.269	99.128	98.897	98.23	98.858	98.759	97.88	98.831	100.03	101.11	99.811	98.339	98.46	98.939	99.071	97.719	98.761	98.212	98.151	99.351	99.344	97.908	98.475	99.426	99.518	98.706	97.715	98.212	100.64	98.587	97.839	98.347	98.215	99.174	97.809	98.611	97.435	97.806	100.27	98.679	98.432	98.045	97.528	98.099	99.285	98.617	98.923
106.66	106.41	108.01	106.08	106.27	107.65	108.28	106.37	106.23	104.81	106.68	106.79	105.64	105.84	104.75	106.7	105.28	106.49	106.6	106.61	106.09	104.2	105.74	106.26	105.81	105	106.43	108.39	105.7	105.9	107.24	106.76	106.25	105.72	106.76	106.8	105.85	106.87	105.54	105.14	106.85	105.91	107.18	106.93	105.96	106.33	106.56	107.7	105.41	106.74
106.93	105.61	106.47	105.77	105.51	105.3	105	106.16	106.39	105.81	107.24	105.59	106.25	104.93	106.22	105.24	106.42	105.91	105.4	105	105.91	104.78	104.93	106.42	105.14	106.04	104.72	105.88	106.75	105.04	106.21	107.02	104.87	106.27	103.88	105.85	105.73	106.14	106.01	105.13	106.15	106.87	105.89	105.22	107.11	105.86	107.41	104.97	104.84	104.53
104.99	105.86	106.57	105.47	104.5	107.9	106.8	105.87	105.57	105.46	106.08	106.63	105.95	106.94	105.37	105.12	105.33	104.87	106.34	105.45	106.57	105.23	104.9	104.16	106.31	104.28	103.99	106.75	106.95	105.21	107.02	106.47	106.58	105.86	105.15	107.23	104.79	107.57	104.97	106.43	105.53	105.9	104.41	106.09	106.08	106.09	105.7	104.36	104.42	106.09
106.6	105.02	105.15	105.71	106.78	107.11	106.03	104.05	105.09	104.38	105	106.36	106.7	104.41	105.69	105.07	106.76	106.18	106.4	107.39	105.55	107.62	107.98	105.59	106.19	106.38	106.55	106.18	106.37	107.19	105.15	105.99	105.44	104.27	105.25	105.57	105.38	104.96	106.21	104.44	106.47	105.78	104.66	106.79	106.11	106.56	105.33	105.03	104.56	105.05
106.7	105.62	104.28	105.67	105.67	104.3	105.13	108.23	105.15	104.97	105.87	105.87	105.41	105.62	105.03	106.56	106.47	104.75	106.02	105.68	106.16	105.17	103.66	105.55	106.74	106.04	104.59	106.41	106.15	106.19	102.99	105.02	104.15	103.28	106.1	106.24	105.92	105.1	105.19	105.66	105.1	105.97	104.46	106.21	103.28	105.58	104.65	104.59	106.03	105.76
110.43	109.95	110.81	111.03	112.01	110.63	111.21	110.05	110.52	111.11	110.75	111.25	111.75	109.88	111.42	109.54	109.14	109.4	110.05	111.05	111.13	111.22	109.22	110.82	109.56	110.73	109.61	111.02	111.4	110.01	110.3	110	108.9	111.02	110.93	109.56	108.67	110.37	110.35	107.66	112.31	111.2	108.62	109.7	110.39	109.7	111.33	110.19	110.38	110.09
107.79	108.77	107.63	107.09	109.44	107.4	108.77	107.98	108.67	108.14	109.84	108.26	109.19	108.38	107.88	109.68	107.59	107.71	108.03	108.7	108.33	109.66	109.03	109.86	108.08	108.51	107.16	108.77	107.61	107.23	108.08	108.08	107.84	107.37	107.76	109.21	108.5	108.81	108.88	108.37	108.45	108.69	108.26	107.57	108.29	107.85	106.8	110.1	109.01	107.19
106.79	107.52	107.77	106.35	107.93	108.27	108.66	107.5	107.26	107.32	107.04	108.32	108.19	108.11	109.7	108.81	107.91	107.92	109	106.97	107.27	108.41	109.16	107.8	107.66	108.57	108.99	107.74	108.7	108.58	108.29	108.55	109.05	107.09	107.6	108.57	107.97	107.23	108.4	110	108.41	109.48	108.33	109.03	106.59	108.46	108.07	107.81	107.65	108.54
104.96	106.35	106.41	105.85	106.05	106.07	106.18	108.26	106.93	105.8	107.24	106.22	106.75	105.61	106.12	107.72	107.47	107.04	106.49	106.72	105.85	105.24	107.22	106.43	107.45	107.21	105.79	106.94	106.43	106.67	106.64	106.17	106.4	105.3	107.36	107.09	106.94	106.56	106.46	105.91	107.08	107.71	105.21	106.37	105.9	106.38	106.5	106.29	107.66	105.45
111.06	110.39	111.33	111.03	110.18	111.19	112.11	109.88	110.31	110.35	109.39	111.01	111.08	110.02	110.64	110.78	110.08	111.33	111.02	111.09	110.72	109.88	110.45	111.81	112.57	109	110.18	109.85	110.17	110.62	110.77	110.17	109.38	111.09	111.22	110.8	110.19	111.25	108.19	110.73	110.66	110.47	109.92	111.02	112.71	110.68	110.66	110.67	110.27	111.12
98.964	100.69	100.81	100.36	100.35	100.19	100.44	100.54	100.43	99.871	99.914	99.789	100.28	100.53	100.17	101.22	100.74	100.93	98.818	100.3	100.89	100.84	99.297	101.23	100.44	100.85	100.58	98.57	100.85	100.14	99.56	99.572	100.66	98.148	100.61	101.69	101.26	99.873	100.65	99.94	98.769	98.188	100.59	99.908	100.61	101.13	100.31	100.27	100.82	99.827
96.941	97.727	98.175	99.017	98.025	96.978	99.836	99.943	100.03	97.679	98.053	101.06	99.304	98.714	97.43	98.838	100.3	99.166	99.177	98.34	98.191	100.41	98.249	98.748	98.914	98.846	100.44	99.119	98.441	99.105	98.732	98.937	99.749	98.722	99.026	99.313	98.868	98.305	98.733	99.584	98.266	98.246	99.106	99.995	98.813	99.126	95.279	98.248	98.894	98.525
109.54	109.4	107.77	109	108.78	107.32	110.55	108.42	107.64	109.21	109.4	108.75	108.89	109.28	110.47	108.29	108.67	109.05	108.61	108.32	109.01	108.94	110.05	108.09	107.43	109.04	107.8	107.95	109.43	108.65	108.02	109.35	108.39	110.13	109.58	109.72	108.54	108.37	108.07	108.02	109.74	108.19	107.5	106.62	107.62	107.47	107.56	109.22	109.34	108.46
98.115	97.396	97.523	96.473	98.158	96.788	96.71	98.255	96.104	97.611	98.595	97.833	97.108	97.945	98.001	97.647	97.401	97.427	97.555	96.621	97.76	97.458	99.314	96.96	97.6	97.808	96.628	98.662	97.934	98.716	97.864	98.731	97.997	97.664	97.651	97.281	99.288	98.952	98.227	97.851	98.604	98.024	98.256	99.424	99.059	97.702	97.977	97.445	97.976	96.902
110.7	109.97	111.37	111.32	108.72	109.59	111.13	110.53	111.21	110.43	110.26	109.92	111.1	109.98	109.99	111.48	111.2	111.86	111.99	110.64	109.56	110.46	111.17	108.67	109.08	109.78	110.97	110.08	110.81	112.3	110.78	109.55	110.18	110.95	110.68	109.77	112.2	109.68	111.2	109.89	110.92	110.31	111.57	111.09	111.46	109.78	109.55	110.68	109.98	110.96
100.06	102.51	100.29	101.82	99.888	102.39	100.31	101.31	100.62	99.077	99.779	101.67	102.94	100.57	100.35	99.621	98.76	101.22	100.55	101.28	100.85	100.35	100.97	100.41	102.05	99.109	101.16	99.982	101.87	101.05	101.53	101.78	101.67	100.57	99.577	101.95	100.07	100.93	100.47	102.16	101.12	100.58	101.36	100.77	100.9	100.32	101.41	100.56	102.16	100.67
106.74	106.56	108.6	107.25	108.89	106.41	105.85	105.53	107.02	106.73	107.25	106.29	106	105.19	106.31	105.98	106.97	107.09	107.08	106.63	107.23	106.78	105.16	107.45	107.76	107.55	107.76	106.78	106.76	107.1	107.11	107.17	106.67	105.89	107.51	105.8	107.79	107.75	107.06	105.27	107.59	106.76	106.66	106.36	106.41	106.16	107.47	106.66	107.43	107.02
98.011	98.291	97.455	97.842	96.762	98.298	98.571	98.047	98.429	97.699	98.38	97.272	98.576	98.693	97.034	97.662	97.089	97.875	98.1	97.791	97.972	97.704	98.233	99.375	99.058	96.66	96.168	97.175	99.157	99.097	96.65	97.393	97.842	98.575	97.995	97.2	95.966	97.698	97.385	99.32	96.521	96.113	97.562	98.847	97.933	97.272	98.181	99.209	97.514	97.536
108.85	107.4	108.67	108.11	108.33	107.33	106.56	107.01	108.31	107.4	108.31	107.19	105.89	107.42	110.12	108.04	108.95	108.29	107.84	107.21	106.57	108.98	109.19	107.02	109.58	107.17	109.12	108.66	106.24	107.66	108.44	109.36	108.94	106.29	106.83	109.11	107.84	108.41	107.3	106.67	107.07	108.29	107.14	107.41	107.24	110.14	107.82	108.64	107.09	107.21
106.9	107.66	107.06	107.71	106.26	107.56	106.12	107.74	108.13	106.93	105.81	106.53	105.89	106.99	106.63	105	106.23	107.5	107.21	107.16	104.42	107.25	107.46	107.14	106.68	106.88	107.72	104.89	107.58	107.56	106.13	107.34	105.24	107.3	107.39	105.98	105.32	106.54	106.79	106.91	106.65	107.5	107.14	106.24	105.74	106.65	105.22	105.96	106.85	105.87
105.99	105.99	106.71	106.31	106.19	107.3	105.51	104.58	103.94	106.58	105.57	105.8	105.09	105.21	105.76	106.59	105.4	104.9	105.68	106.65	106.12	106.19	106.5	105.39	105.8	106.54	107.31	106.88	105.8	105.04	105.32	105.7	104.71	106.23	104.42	107.01	104.02	107.08	105.93	105.27	106.08	104.37	105.54	106.4	105.46	105.06	105.07	107.1	105.79	105.69
105.4	104.71	106.78	106.86	106.9	106.5	106.25	106.99	106.36	106.87	108.14	106.1	107.39	107.88	107.14	106.01	106.63	106.54	105.33	106.5	107.81	106.84	107.26	105.65	105.95	106.85	106.66	107.07	106.12	107.57	106.55	107.6	106.23	105.83	107.1	105.49	104.95	105.97	106.55	105.33	106.14	107.44	106.42	105.34	106.68	105.96	106.59	106.81	106.91	106.03
106.6	107.03	106.33	106.64	106.38	106.74	106.74	106.31	105.69	105.57	107.01	108.3	105.33	105.61	107.87	106.52	107.33	106.58	106.72	106.43	107.3	106.55	105.91	105.33	107.15	105.88	106.4	105.33	107.22	107.04	105.11	107.96	106.51	105.84	107.01	107.47	106.9	106.58	106.15	105.24	106.01	108.08	106.34	106.94	106.44	107.01	106.92	106.52	107.22	107.14
105.15	104.99	106.27	104.27	104.63	106.56	106.09	105.44	105.52	107.06	106.23	105.91	106.08	106.98	105.44	104.38	104.5	106.26	105.95	106.22	106.05	105.53	104.48	106.84	105.07	105.91	104.87	105.31	105.28	106.03	106.38	104.98	105.51	104.32	105.52	105.39	106.2	105.43	104.41	106.09	106.8	104.68	104.72	106.16	106.19	105.12	106.38	106.7	105.49	106.65
109.46	109.17	109.73	108.23	108.29	107.84	110.42	109.85	108.42	107.95	108.19	108.71	110.64	108.77	108.01	108.31	107.43	107.92	106.38	108.8	107.35	108.97	107.09	110.25	109.63	109.88	107.67	108.89	107.75	109.2	110.32	108.68	107.92	109.06	107.76	108.62	108.69	107.99	109.84	109.51	108.99	108.41	107.75	108.56	108.69	108.95	108.41	108.84	108.62	107.81
105.47	107.24	106	104.86	105.46	106.77	105.85	104.99	106.44	105.61	104.4	106.1	106.86	105.58	106.76	105.25	105.8	105.71	107.08	106.13	105.59	106.66	106.44	104.49	106.56	106.1	105.51	104.64	105.72	105.22	104.59	104.91	106.73	106.02	107.17	106.23	104.75	107.21	106.31	106.12	104.34	106.12	105.97	105.06	105.2	106.57	105.53	104.39	103.95	104.5
105.04	106.82	105.6	105.54	106.58	105.13	106.31	104.6	105.31	105.11	104.68	104.83	105.82	106.09	104.54	106.18	104.22	104.43	106.13	106.14	105.86	105.34	105.56	105.4	106.63	104.5	105.13	104.59	106.46	106.33	104.27	106.46	106.57	105.3	104.17	104.81	105.97	106.74	105.29	106.91	106.21	105.93	106.36	106.21	106.2	105.88	106.16	106.11	105.18	105.01
107.8	108.46	108.09	107.5	108.71	107.97	107.56	110.12	108.57	108.12	107.88	107.4	107.42	108.47	107.88	108.3	106.41	106.45	107.37	106.97	107.35	106.91	106.93	108.08	108.73	108.08	108.4	106.61	107.86	108.58	107.16	109.48	108.91	106.39	108.14	107.83	107.7	107.11	105.74	109.09	109.74	105.94	107.72	108.97	107.25	108.23	109.21	106.15	107.28	108.06
106.2	104.66	106.34	104.57	105.27	106.1	106.72	106.85	105.95	106.16	106.27	105.24	105.11	104.71	106.39	105.37	105.58	104.66	105.72	106.86	106.05	107.66	105.25	105.29	106.34	106.94	106.68	105.61	106.47	106.42	106.42	106.04	105.85	105.53	106.06	105.36	105.08	105.72	105.1	103.99	106.44	105.02	105.98	106.72	106.31	105.84	106.16	106.33	105.34	105.69
104.89	105.76	106.89	107.46	105.62	103.25	105.14	105.96	104.71	104.38	106.14	106.71	104.75	107.32	107.04	106.49	107.07	105.44	105.87	105.46	104.62	106.27	104.6	105.66	106.39	104.85	104.95	104.13	105.1	105.86	103.98	106.4	105.56	104.73	105.98	105.99	105.48	103.72	104.36	104.64	105.1	104.33	103.42	106.17	104.72	105.88	106.82	105.7	104.66	105.01
106.31	105.63	106.08	106.65	105.33	105.32	104.9	105.91	106.63	107.1	105.67	104.29	107.42	105.92	106.44	105.66	106.67	104.25	104.85	107.22	106.61	104.11	104.66	105.27	104.98	105.78	106.69	106.35	106.32	104.62	104.22	107.13	107.15	105.79	105.31	105.84	106.58	107.39	105.75	104.81	105.51	105.42	105.66	106.28	106.1	105.92	106.02	106.13	105.05	106.49
101.71	101.11	103.09	101.37	101.72	101.27	101.21	100.46	102.08	101.58	100.41	100.79	99.616	101.29	101.18	101.77	100.13	101.58	100.8	100.62	99.474	99.607	99.43	101.38	100.73	101.69	101.79	100.33	100.09	100.5	102.18	101.81	101.06	100.49	100.42	103.1	102.56	99.709	100.95	101.4	100.97	100.82	101.86	100.81	102.05	101.15	100.95	99.203	100.14	99.909
107.67	107.29	108.99	108.79	108.68	109.49	109.39	107.44	108.3	107.77	108.39	108.58	108.49	107.38	108.33	108.04	106.75	109.31	108.8	108.46	109.28	107.47	107.99	109.46	109.72	108.74	108.81	108.13	107.24	106.99	108.67	108.68	108.37	108.43	107.72	109.59	106.99	107.65	110	108.74	108.75	108.37	108.54	110.04	108.87	108.41	108.83	107.92	108.82	108.53
108.21	110.09	107.45	109.49	108.4	107.71	108.21	108.93	108.3	108.8	108.51	107.94	109.38	107.33	107.75	109.77	108.59	108.77	106.77	106.55	108.21	108.14	108.95	110.32	106.93	107.97	107.67	107.96	107.3	107.69	107.42	108.32	107.45	106.7	108.33	106.85	107.48	106.62	108.09	107.9	108.22	106.95	108.63	107.58	107.29	108.36	107.62	105.86	107.81	108.55
108.59	109.91	108.85	108.78	108.69	108.57	106.67	109.66	107.26	107.94	106.89	107.86	107.43	107.26	108.53	108.95	109.95	108.1	108.08	107.86	108.82	108.62	107.3	108.58	107.35	108.63	108.57	106.26	106.91	108.21	109.86	107.66	109.07	109.51	108.42	109.68	108.52	109.41	109.07	106.82	108.45	109.54	109.24	108.66	109.2	109	109.14	108.06	108.9	108.1
104.52	104.28	105.58	106.67	105.68	106.38	104.13	104.85	107.26	104.62	105.19	105.47	106.21	105.54	105.73	106.27	106.23	104.16	103.54	105.07	105.97	104.98	105.17	105.83	106.88	105.38	105.43	106.23	106.07	105.86	105.74	105.22	106.2	103.97	106.47	105.99	106.15	105.81	107.41	106.6	104.63	105.67	106.45	105.69	106.36	106.64	105.14	104.11	105.42	106.62
109.29	108.77	110.03	110.07	108.4	109.01	108.52	109.91	106.75	109.03	109.04	108.29	108.64	106.27	110.22	108.98	107.65	110.37	106.78	110.98	107.29	109.23	109.44	111.3	108.55	108.65	109.53	107.3	109.41	108.82	108.26	109.22	108.15	109.13	109.73	106.94	108.74	110.04	109.78	110.06	109.39	107.87	109.7	109.2	108.52	107.85	109.09	107.89	108.4	109.81
110.03	108.76	106.94	108.14	107.97	108.31	109.92	109.32	108.02	108.84	108.47	107.86	108.19	107.15	108.55	107.74	109.77	109.42	108.09	109.59	107.72	110.02	108.88	109.4	109.41	108.19	109.37	108.37	107.87	108.77	110.04	107.56	107.34	107.45	109.34	108.83	107.95	109.23	109.24	107.29	107.07	108.27	108.61	108.9	107.16	107.89	106.83	108.1	108.65	108.22
105.75	104.19	107.75	105.44	107.06	105.16	105.73	105.53	105.39	106.4	105.66	105.92	105.68	106.24	103.48	104.28	105.73	106.44	104.98	105.39	105.92	105.47	106.93	105.24	105.86	105.35	105.8	106.35	104.51	105.68	105.24	105.87	105.88	106.68	105.1	106.62	106.06	104.82	105.56	106.99	106.96	104.64	106.57	104.88	107.34	104.96	104.91	104.81	103.89	105.53
109.06	108.12	107.71	107.86	107.53	108.07	108.36	108.35	108.38	108.58	107.83	107.8	108.31	108.51	108.21	108.1	109.76	109.39	106.63	107.98	106.13	107.51	107.54	108.36	108.66	109.32	108.79	107.27	107.29	108.27	107.34	107.18	108.6	109.07	107.35	108.31	107.75	107.3	107.79	108.62	107.44	107.49	106.47	108.22	107.68	107.59	107.55	106.51	108.25	108.28
109.8	112.02	109.96	108.42	109.79	110.76	110.28	111.83	108.62	109.67	109.61	109.02	110.59	110.82	110.61	109.76	111.47	107.69	110.35	110.08	110.05	110.29	110.91	109.58	108.37	109.49	111.73	109.99	109.76	109.32	110.96	110.36	110.94	109.7	109.21	109.76	110.58	109.81	111.58	109.92	109.12	110.64	110.08	109.91	110.3	111.35	109.48	110.72	110.17	110.94
96.988	99.947	98.663	97.01	98.141	98.314	97.136	98.592	97.777	98.723	98.943	98.734	98.11	98.86	97.843	100.13	97.374	97.927	98.818	97.432	97.644	97.515	98.1	98.133	98.335	97.488	97.832	98.465	97.942	98.662	98.244	98.138	97.749	99.563	98.388	97.93	97.841	97.173	98.405	97.531	97.654	98.06	97.346	97.678	98.119	95.428	98.008	98.291	98.241	98.048
104.89	105.62	106	106.96	106.15	105.16	105.9	105.8	104.97	107.28	104.93	106.11	105.75	106.16	105.39	105.86	103.89	105.87	106.62	105.68	107.41	104.42	103.83	105.17	105.49	105.89	105.46	107	106.35	104.98	105.6	105.7	106.26	106.59	107.11	104.29	106.25	106.18	106.15	106.57	105.86	107.23	104.94	106.03	106.65	106.18	106.65	104.88	104.5	104.95
107.42	107.76	109.34	106.85	109.01	109.72	107.92	110.09	107.88	108.34	109.75	107.99	108.48	108.66	106.89	107.05	107.88	110.07	106.78	108.71	108.5	108.9	108.14	107.41	108.72	109.11	108.48	107.48	108.22	107.06	109.35	107.92	108.36	108.73	108.32	107.6	108.57	110.52	107.72	107.59	108.09	107.29	107.6	107.28	107.73	106.71	108.58	108.25	107.68	108.67
105.18	105.75	106.26	105.28	107	105.19	106.11	106.72	105.21	105.37	103.7	104.58	104.98	105.19	105.04	106.23	106.48	104.67	106.06	106.91	106.06	105.23	105.72	104.85	104.25	106.31	107.45	105.49	105.5	106.43	106.04	104.27	105.08	104.45	106.34	106.58	105.79	105.6	105.7	105.92	105.76	104.68	105.17	105.98	106.94	105.65	105.99	104.82	106.93	105.42
105.55	105.43	104.81	105.53	106.26	107.06	106.96	107.65	105.37	106.72	106.28	105.26	107.04	106.05	105.41	106.68	105.48	107.44	106.56	106.84	106.34	105.14	107.64	107.48	107.22	104.74	106.61	106.83	106.69	106.46	106.46	107.08	106.02	106.05	107.37	106.41	108.19	105.9	105.63	106.53	105.94	106.12	106.7	106.17	105.06	105.2	107.72	107.27	106.4	107.27
98.993	97.043	97.054	97.981	99.312	97.863	97.893	97.869	98.147	99.048	97.905	98.715	98.552	98.058	99.011	98.156	98.365	97.555	98.227	97.53	96.9	99.47	99.35	98.102	97.749	97.917	98.379	97.33	98.845	97.856	98.013	97.749	98.156	98.217	98.266	98.873	96.729	98.406	97.421	97.514	97.479	98.938	99.363	98.112	98.245	97.911	98.741	99.669	97.439	98.415
105.32	105.24	105.18	106.77	104.75	104.07	106.57	104.64	105.73	104.55	105.6	106.16	107.18	105.84	105.09	104.93	104.34	103.82	105.77	104.79	106.76	104.78	105.86	106.73	105.65	105.39	107.3	105.64	105.86	105.2	105.29	105.9	105.29	104.98	105.06	105.49	104.56	104.58	105.02	105.34	106.91	105.88	107.02	104.18	106.26	106.51	104.39	105.81	103.85	105.95
106	105.79	106.74	106.75	106.8	106.66	108.23	106.88	104.74	106.36	106.91	106.94	106.58	105.93	106.23	105.79	105.91	106.9	105.71	107.47	106.4	105.76	106.69	106.35	105.16	105.19	104.52	107.59	106.57	107.71	106.28	106.01	106.29	106.7	106.59	106.18	106.05	106.28	106.53	106.66	105.98	105.57	105.24	106.46	107.15	106.21	106.08	107.14	106.01	106.82
99.657	99.921	100.44	101.08	99.036	100.67	100.19	101.33	101.57	100.05	100.49	101.98	101.47	101.34	100.09	100.36	99.502	100.51	99.808	100.79	101.08	100.54	100.77	100.58	101.58	99.941	99.429	100.62	102.34	101.96	99.565	101.11	101.2	100.35	99.321	98.873	99.533	100.4	100.74	100.91	102.2	100.64	98.852	99.991	100.56	102.81	99.166	101.53	100.14	100.88
100.73	101.11	100.47	100.81	98.388	99.764	100.92	100.4	100.07	101.09	100.33	98.895	99.474	101.35	102.65	102.67	99.779	101.21	100.49	99.301	99.829	101.31	102.6	101.53	101.11	100.42	99.768	100.76	99.827	100.95	100.6	100.71	100.51	100.84	102.8	100.85	99.703	101.35	99.58	101.47	100.04	100.24	100.57	100.93	101.46	100.25	100.61	101.85	100.79	101.48
107.36	106.21	106.51	105.91	105.35	105.65	105.99	106.2	106.01	105.29	105.02	105.62	104.71	104.07	105.52	106.28	106.5	105.67	106.68	105.08	107.59	105.31	105.45	107.5	105.93	105.73	105.01	104.64	105.4	105.59	105.84	103.73	106.17	105.35	105.92	105.11	105.31	106.54	104.94	105.77	104.25	105.06	105.91	106.61	105.55	105.58	105.46	105.55	105.63	104.75
107.17	108.51	108.07	109.43	108.04	107.14	108.8	107.7	107.09	108.22	108.69	108.57	106.75	107.98	107.57	109.07	107.76	109.31	108.52	107.99	107.41	107.06	108.08	108.24	108.88	109.04	108.31	108.53	108.47	106.93	109.43	107.63	106.8	108.58	107.45	109.02	107.05	109.16	106.55	107.03	108.28	107.7	108.75	109.94	109.31	109.09	108.31	108.5	107.65	108.03
108.46	108.37	107.76	109.15	107.79	107.66	107.99	108.88	106.55	108.58	109.11	107.93	107.52	109.74	108.81	109.17	107.64	108.68	107.44	107.87	108.81	107.69	108.52	108.26	106.91	108.39	108.32	108.59	108.17	108.48	107.52	106.78	107.75	108.49	109.87	109.29	107.97	107.73	108.34	110.38	108.18	107.21	107.67	108.95	107.5	107.58	108.87	108.34	106.17	106.76
105.25	106.2	106.82	106.02	105.25	103.83	105.2	105.27	105.79	104.62	106.65	104.22	107.38	107.07	106.06	103.66	106.07	105.23	104.55	104.59	106.97	104.57	106.57	105.01	105.89	105.9	104.98	105.95	106.39	104.54	106.24	105.68	104.99	107.49	105.5	104	104.49	103.42	105.09	106.08	105.24	106.07	105.18	107.1	104.09	104.83	106.47	104.34	105.16	104.91
100.21	101.12	101.07	100.73	101.25	100.72	100.09	100.12	101.91	101.29	100.7	101.97	101.41	100.19	102.26	100.66	101.07	100.43	102.07	100.69	100.93	99.18	99.805	100.88	101.53	100.44	99.644	101.73	101.13	99.472	100.72	100.52	99.525	101.51	103.01	100.59	99.147	100.51	99.827	100.96	100.59	100.36	100.02	99.935	100.17	100.86	101.76	101.9	100.89	100.77
108.12	108.24	107.66	108.47	110.07	107.67	108.79	109.67	108.36	109.31	110.21	109.94	108.26	107.76	107.42	108	108.4	109.84	107.97	107.41	106.95	108.43	107.03	109.04	109.11	109.09	109.67	109.15	110.86	107.16	109.11	108.19	109.48	108.8	107.75	107.89	108.48	107.9	109.32	109.16	107.68	110.12	108.36	107.88	110.52	108.61	107.9	108.45	108.95	108.42
104.76	104.6	105.09	106.35	106.08	107.5	105.39	106.06	106.43	107.28	104.61	105.53	106.26	104.41	105.43	107.19	107.52	106.05	106.21	105.85	106.41	105.58	103.26	106.29	105.63	105.61	107.63	104.81	105.33	106	104.98	107.33	105.85	106.07	105.64	107.02	104.56	106.45	106.35	106.49	105.91	106.41	106.39	104.49	104.55	105.6	105.79	105.68	105.15	106.92
108.13	108.93	108.29	109.05	108.03	108.29	107.94	108.99	108.71	107.22	107.71	106.8	108.5	108.14	108.11	108.17	107.36	107.57	108.88	110.25	106.78	108.35	107.56	107.43	108.19	107.49	109.33	107.9	107.4	107.45	107.88	108.13	108.65	109.79	109.97	109.84	107.94	107.36	109.33	107.94	108.68	108.01	109.16	108.48	107.88	108.6	109.54	107.53	108.29	109.3
110.68	109.5	109.46	110.9	109.83	110.66	110.21	110.78	110.91	110.99	110.29	109.45	112.42	110.27	110.16	110.52	109.59	110	109.62	109.7	110.03	109.56	110.62	109.7	112.53	109.51	109.71	109.51	110.73	108.8	110.64	111.18	110.16	110.34	111.25	109.94	109.33	108.26	111.28	109.23	110.62	109.82	109.83	109.54	109.45	109.88	110.28	109.74	109.42	110.18
105.21	107.13	105.95	105.77	104.86	107.22	105.98	105.66	106.55	104.27	106.7	105.25	106.17	105.61	104.17	104.19	104.75	105.88	104.97	104.92	106.37	107.25	106.56	104.65	104.34	104.89	106.04	106.98	106.9	104.6	105.72	106.45	105.18	106.47	105.61	107.08	106.29	104.91	105.3	104.48	106	105.81	106.22	105.73	105.76	106.02	104.4	107.07	104.28	106.14
107.72	108.1	107.44	108.57	107.9	108.88	107.53	107.67	108.84	107.83	107.86	109.68	106.65	107.86	110.06	106.88	106.57	107.74	107.35	108.14	107.79	108.77	108.41	108.3	107.94	108.08	107.27	109.09	107.21	106.83	107.71	107.84	109.4	108.69	107.8	108.31	108.54	108.18	108.13	107.93	107.44	107.8	106.38	109.18	108.62	108.58	108.1	108.06	106.61	108.6
104.84	105.45	104.84	105.69	105.8	106.75	104.71	106	105.21	105.7	105.32	104.92	106.14	104.75	105.49	105.04	104.92	103.83	105.83	106.72	105.64	105.86	106.33	105.98	104.97	106.67	106.06	105.39	105.61	105.21	105.43	106.71	105.8	107.02	106.74	105.95	105.22	106.32	106.2	107.27	105.88	105.83	106.56	105.66	106.71	106.38	106.14	106.45	105.42	105.65
104.87	104.66	106.54	105.73	104.56	105.79	106.44	103.56	104.89	104.57	105.53	106.04	105.79	106.13	107.43	103.98	105.98	104.85	104.7	105.39	106.42	104.85	105.53	104.55	105.19	105.15	104.55	105.63	106.13	106.22	105.42	105.25	104.95	105.81	106.18	105.83	105.1	105.59	105.92	107.01	103.24	105.37	105.3	105.67	105.25	105.9	105.07	105.38	106.66	106.28
107.19	105.84	106.53	104.61	103.54	105.97	105.06	105.41	104.73	104.96	105.61	104.06	104.83	105.59	106.71	104.92	105.11	105.17	105.39	106.99	104.86	105.13	106.25	104.58	105.41	104.4	105.77	103.56	105.65	105.76	104.52	105.21	106.24	106.27	105.18	105.71	105.56	105.17	103.35	105.49	105.19	105.77	106.41	104.07	106.49	106.09	105.77	104.92	105.67	105.25
105.75	105.59	107.27	105.83	105.45	105.82	105.67	106.59	105.58	105.46	106.36	104.52	105.66	105.09	106.98	104.22	107.52	105.42	107.42	105.84	105.61	106.27	105.02	105.78	105.87	105.52	105.46	105.08	105.96	106.42	105.36	105.67	106.58	106.84	107.36	105.23	106.18	105.87	105.91	106.31	104.67	105.81	105.68	106.8	103.96	104.79	105.76	106.55	104.64	105.92
111.86	110.77	111.85	109.32	108.84	109.75	108.61	110.31	110.76	110.95	111	110.3	110.95	110.06	109.5	110.21	110.07	110.12	109.06	110.95	111.95	110.13	108.36	109.65	110.16	109.73	110.82	110.38	110.81	110.9	111.77	110.19	109.72	110.01	110.49	111.24	110.67	110.05	110.22	110.14	109.17	109.63	110.52	109.18	111.04	110	109.31	111.33	110.72	109.18
105.96	104.73	105.61	106.65	105.36	106.89	106.17	105.43	107.3	105.75	105.96	106.51	105.17	106.75	105.53	105.35	106.73	103.57	105.31	106.59	105.83	106.58	106.21	105.6	106.31	105.86	105.69	105.71	106.66	106.54	106.21	105.57	105.81	107.82	105.25	105.33	106.49	105.91	107.16	104.78	105.38	105.4	106.39	106.22	107.38	106.4	104.71	106.97	105.41	105.23
106.96	106.02	104.62	105.2	106.41	105.34	105.47	105.45	106.5	105.12	106.94	106.94	104.92	105.76	105.81	106.75	106.82	104.5	104.95	106.12	105.45	104.95	106.88	106.3	106.41	106.95	105.35	104.61	106.41	106.67	105.09	105.13	106.38	105.63	106.27	105.62	105.17	105.98	105.87	105.06	105.71	105.81	105.7	104.94	106.08	108.18	103.81	106.34	106.19	105.9
101.04	98.692	97.919	98.503	99.691	97.701	98.227	97.75	98.639	99.192	98.491	99.402	97.918	98.481	99.344	98.76	97.753	98.247	99.972	98.723	98.996	98.31	99.091	99.603	98.889	98.03	97.136	99.618	98.407	100.04	99.482	100.5	98.922	97.673	99.508	100.49	98.113	98.011	99.473	99.253	97.692	100.49	97.146	98.87	98.799	99.076	98.446	99.931	99.027	97.06
106	106.3	105.35	105	106.91	106.75	106.07	106.13	105.71	106.52	106.67	105.2	104.19	105.86	104.67	105.02	105.44	106.79	104.82	105.62	105.19	105.08	105.19	106.52	105.72	106.17	106.04	105.68	106.02	105.65	106.65	105.24	105.6	107.53	105.89	104.78	105.61	105.99	103.92	105.24	105.65	106.09	106.41	106	105.99	105.16	105.69	105.69	105.11	106.19
106.75	105.18	106.6	105.43	104.91	106.18	105.77	106.02	105.6	105.74	104.92	106.69	107.02	104.84	105.18	104.38	106.8	105.2	104.77	106.62	106.92	107.4	105.66	105.75	103.62	106.22	107.33	106.05	105.35	104.92	106.91	104.54	104.67	107.26	105.53	105.69	104.28	106.32	105.95	104.96	105.91	105.43	106.62	105.46	104.47	106.19	106.71	105.28	106.33	103.51
108.33	107.15	108	106.15	107.91	107.72	108.04	108.63	108.94	107.99	108.6	109.57	109.52	108.28	108.56	107.03	108.1	106.98	110.07	107.32	106.56	106.66	108.24	108.79	106.94	108.92	105.84	108.71	107.36	108.32	108.3	107.75	106.75	108.77	108.45	107.73	108	108.43	106.94	108.92	107.74	108.46	109.67	108.93	107.96	108.3	107.39	109.09	108.5	107.52
109.24	109.41	109.26	109.57	108.48	107.55	108.52	109.22	107.3	107.91	109.15	108.76	108.33	108.44	107.99	109.01	109.12	108.47	108.36	108.62	108.53	109.4	108.1	108.54	108.01	108.88	108.38	109.51	109.26	109.23	108.47	106.78	109.32	109.11	109.71	108	107.27	107.59	109.55	109.51	109.23	109.55	107.95	108.05	108.67	107.74	108.36	107.51	108.46	108.65
106.12	105.08	105.51	107.02	106.41	105.56	105.92	108.19	107.97	106.11	104.16	106.55	106.55	104.64	106.31	106.04	106.92	106.05	106.61	107.36	105.87	106.89	105.52	106.63	106.48	106.55	107.02	105.44	107.58	107.41	105.75	106.25	105.48	107.34	106.1	105.99	106.75	106.71	106.72	105.88	106.08	106.14	107.38	107.6	108.08	106.74	106.84	105.62	105.31	107.01
99.226	99.739	102.02	100.77	100.25	100.33	100.77	100.12	99.465	101.23	100.19	100.16	100.67	99.953	99.632	100.6	100.31	100.71	100.25	99.932	100.89	99.581	99.181	101.01	101.25	99.28	99.853	99.18	98.551	100.86	99.753	99.701	100.04	100.09	100.87	100.27	99.899	100.83	100.5	98.428	101.3	101.09	101.44	100.66	100.74	100.63	100.46	100.89	100.14	100.71
106	105.9	106.67	107.78	106.57	106.84	106.65	106.07	105.87	106.29	105.79	106.27	105.64	106.07	105.43	106.13	104.23	105.8	107.3	106.51	106.44	106.59	106.65	107.44	105.76	105.97	106.69	106.33	106.02	107.42	107.01	106.44	105.38	104.5	106.84	106.69	106.86	105.88	107.27	106.49	106.43	105.12	106.63	105.99	105.88	105.89	106.47	107.2	106.37	106.4
97.691	98	98.467	97.915	97.355	97.526	98.946	99.834	97.763	98.571	98.387	98.026	98.432	97.501	96.626	99.098	97.441	99.533	98.454	98.415	99.087	98.247	98.372	97.549	97.87	99.846	98.408	99.914	99.663	98.18	98.357	97.652	97.371	98.322	98.106	97.046	98.497	97.07	97.523	99.378	98.849	98.256	97.666	97.869	97.655	97.027	98.427	99.156	97.492	97.18
99.485	98.962	97.407	98.648	99.761	99.161	97.696	98.095	99.418	99.259	97.371	98.54	98.562	96.956	98.385	96.12	98.052	98.09	97.414	98.158	98.62	96.551	98.696	98.363	98.424	100.4	98.99	99.011	97.152	97.675	99.475	97.498	98.592	100.14	98.763	96.881	99.115	99.037	96.605	99.122	97.601	97.508	99.115	99.899	98.542	96.368	98.948	96.229	99.946	98.086
109.16	109.85	106.51	108.24	108.44	108.85	109.43	107.88	108.72	107.98	109.18	108.71	107.1	110.29	109.78	108.92	108.7	110.14	108.9	109.53	109.67	108.26	108.13	107.43	110.11	107.37	108.9	108.54	108.58	108.72	109.46	108.03	108.89	109.92	108.32	108.26	109.97	108.49	107.99	110.26	108.67	109.84	108.91	108.25	108.99	110.15	109.52	107.82	108.68	107.59
105.07	106.02	104.68	106.15	105.82	105.91	105.35	105.85	105.6	106.58	105.34	105.15	105.42	105.23	105.92	106.06	104.27	105.68	105.09	105.29	106.18	104.6	104.79	104.39	107.08	106.67	108.03	105.8	106.19	104.77	105.93	106.49	103.84	106.63	106.33	106.33	105.19	105.55	104.51	104.96	106.05	104.33	106.37	107.7	107.02	105.57	104.39	104.49	105.76	105.26
106.16	107.79	108.21	109.42	107.12	108.62	108.76	107.35	106.92	108.02	109.61	109.02	110.36	109.31	108.35	108.75	108.5	107.21	107.46	108.63	108.45	109.45	108.31	108.96	108.68	110.55	108.07	109.01	107.88	108.78	109.06	107.08	108.6	110.62	109.13	108.84	107.31	107.78	107.83	109.24	108.05	109.12	109.16	108.13	108.59	108.46	107.67	109.21	110.09	108.84
108.2	107.69	109.05	110.11	109.79	108.94	109.02	109.18	108.34	110.93	108.56	107.95	108.52	109.38	108.03	109.73	108.41	108.11	107.55	110.07	108.51	107.97	108.28	107.45	108	107.61	108.29	106.57	109.49	108.84	108.06	107.53	108.64	109.51	107.53	107.54	109.1	108.16	109.78	109.44	107.58	109.34	107.96	107.68	110.13	109.18	107.13	108.65	107.01	107.29
107.6	106.76	107.43	107.6	106.24	110.12	107.49	107.51	106.81	108.68	109.01	108.06	106.87	107.35	106.76	107.07	106.95	106.71	106.8	107.3	108.91	107.48	107.98	105.95	107.57	108.28	107.59	109.2	107.3	108.01	108.48	107.9	106.47	106.78	109.45	107.63	108.6	107.17	108.64	107.83	107.25	107.49	108.48	108.26	106.14	107.64	106.49	106.72	108.97	108.71
104.63	107.37	105.81	104.49	105.85	105.06	106.06	105.69	105.4	105.4	105.46	104.94	105.59	104.77	106.15	105.63	105.82	104.87	104.18	105.74	106.07	105.64	106.12	106.33	105.8	104.34	106.43	106.46	106.66	103.42	104.92	107.11	105.12	105.29	103.75	103.89	105.34	106.68	105.29	106.23	105.63	107.15	105.47	105.57	106.66	104.4	104.82	107.28	104.97	106.36
107.79	108.15	108.24	107.32	108.66	108.03	107.12	106.45	107.86	108.06	108.76	107.34	108.08	108.13	107.53	108.4	109.57	108.2	107.49	107.33	107.39	107.86	109.06	108.01	108.63	107.83	108.24	110.41	108.07	106.84	108.26	108.54	108.45	107.32	108.33	108	109.28	108.28	107.18	106.76	107.16	107.66	107.4	108.68	108.79	107.21	109.12	109.15	108.51	108.85
105.69	106.55	105.91	106.99	106	105.06	105.22	105	105.93	105.49	104.63	104.87	104.45	105.13	104.47	107.08	105.68	104.61	106.94	106.18	106.06	104.33	105.49	108.19	105.78	106.62	108.32	105.57	104.36	104.4	105.89	106.43	105.77	105.63	105.69	105.61	105.07	107.07	106.45	106.63	106.55	106.96	104.42	103.56	106.76	104.88	105.81	103.51	106.24	106.21
105.32	107.93	107.32	105.66	106.74	106.52	105.83	106.94	105.87	106.64	108.13	107.15	106.67	108.48	106.51	107.09	107.06	106.53	108.01	108.27	105.57	106.05	106.46	106.31	105.6	105.16	105.87	105.4	105.89	106.04	108.34	105.42	105.69	106.17	106.73	105.99	106.13	106.25	106.62	106.05	106.45	106.82	108.58	106.63	106.35	108.1	107.48	107.69	105.97	106.15
105.63	104.07	106.38	106.73	105.3	105.93	105.78	105.87	105.75	105.75	104.67	107.99	104.8	104.88	105.83	106.55	105.49	106	106.1	106.3	105.56	105.65	107.77	107.18	106.24	105.43	105.67	106.22	104.98	106.55	106.27	106.64	105.8	106.69	106.56	104.37	104.7	106.14	104.73	104.59	105.85	104.88	107.49	105.95	105.61	105.35	105.55	106.94	105.77	107.16
101.68	100.72	101.93	99.44	100.42	99.189	99.995	100.56	101.13	100.55	100.14	100.83	99.454	100.58	100.33	101.76	101.41	100.99	100.8	101.13	101.37	100.66	100.17	100.34	99.736	98.92	99.935	100.04	99.337	101.62	100.76	101.87	99.954	98.632	100.23	101.14	99.809	100.88	100.07	100.41	99.71	100.69	100.28	102.16	100.68	100.69	100.99	100.29	101.27	100.1
107.09	106.94	108.06	107.49	108.88	107.54	108.1	107.61	108.09	107.29	107.6	106.78	107.86	108.23	108.19	106.01	107.07	107.38	107.7	106.41	106.96	107.68	107.1	108.65	107.49	107.41	106.85	107.59	106.56	107.78	107.16	107.47	108.62	108.66	107.08	107.41	108.81	106.42	107.69	106.91	108.11	107.47	108.33	108.21	108.78	107.1	108.09	107.2	108.5	108.46
108.09	107.4	108.22	109.77	107.11	109.19	107.06	106.95	109.46	107.68	106.19	107.81	108.1	107.16	109.45	109.66	109.54	107.96	107.7	108.26	109.19	108.37	108.6	108.36	106.97	110.38	108.17	109.06	107.55	108.76	108.57	107.86	108.17	107.04	108.06	107.65	107.82	108.37	108.95	108.14	110.04	107.4	107.47	108.22	109.54	108.72	106.99	109.37	109.13	108.29
108.71	106.59	107.56	108.37	108.05	108.69	106.82	108.21	107.56	107.7	107.18	109.01	108.06	108.63	107.98	108.44	107.69	107.5	107.46	107.01	106.5	107.97	108.12	108.64	107.13	106.89	107.33	107.61	108.17	106.13	107.75	107.68	107.47	108.22	108.95	108.67	109.43	108.56	106.73	108.58	108.16	107.91	107.84	106.9	106.55	107.3	106.81	107.1	106.68	109.14
110.39	108.16	108.61	108.29	108.69	108.88	107.91	108.71	108.76	109.34	108.98	109.98	108.25	105.8	107.61	109.35	108.77	107.47	106.78	106.92	108.49	109.73	107.27	109.2	106.99	109.02	109.93	106.9	109.41	110.55	109.59	108.22	109.04	108.23	109.5	106.97	108.22	109.5	106.3	109.16	107.19	107.75	108.95	108.27	109.69	107.59	109.4	108.08	106.88	107.65
106.19	105.74	105.33	106.64	106.37	105.25	106.49	106.06	104.48	106.03	106.36	106.77	106.03	105.38	106.52	105.65	106.9	106.23	105.76	107.4	106.04	106.16	105.14	104.83	104.61	105.19	105.15	106.33	105.44	104.46	106.12	104.93	105.32	104.77	104.28	105.08	107.12	105.37	105.05	105.87	105.7	105.15	105.42	106.6	106.46	107.28	105.41	104.68	104.25	105.86
106.21	104.63	105.12	104.51	104.19	106.41	107.7	105.19	106	106.85	106.01	105.53	105.62	105.71	105.09	104.91	104.67	106.26	104.44	105.33	105.31	105.53	104.92	103.82	105.96	105	104.61	104.91	105.97	105.43	105.46	105.82	104.83	106.81	105.53	106.91	106.76	107.08	106.23	105.84	106.89	104.58	106.94	105.55	104.59	106.72	105.92	105.67	104.77	105.16
107.57	107.53	107.19	108.28	107.81	108.99	107.58	107.64	108.63	107.72	108.19	106.97	106.02	104.89	108.16	107.01	107.58	108.09	107.32	107.22	109.26	107.3	107.18	108.3	106.77	107.64	109.07	108.15	109.04	107.35	108.26	107.98	104.94	107.59	107.39	109.35	108.5	107.93	107.38	108.25	108.2	107.41	108.22	108.03	107.7	108.62	106.22	107.33	107.64	108.25
105.78	106.69	105.35	105.99	106.1	106.07	105.38	108.01	106.62	106.95	106.49	107.15	105.95	107.87	106.28	106.23	106.66	105.79	107.23	106.16	106.19	106.9	105.85	106.01	106.29	105.68	106.46	108.32	107.05	107.13	106.2	106.77	105.55	106.22	106.23	107.86	106.8	105.97	107.02	106.99	106.84	106.54	107.39	106.32	106.84	105.57	107.23	105.66	106.4	107.1
109.19	107.69	108.56	108.71	108.12	109.36	107.41	107.54	107.44	107.15	106.5	108.18	109.81	107.48	107.09	108.44	108.07	108.03	105.72	106.98	106.99	109.23	107.18	107.51	108.55	107.79	108.11	108	108.45	107.96	107.4	106.99	108.63	109.23	106.66	108.53	107.41	108.7	106.91	106.42	109.06	108.5	107.68	106.09	108.32	108.14	106.14	107.89	107.3	108.19
106.69	105.33	104.84	105.63	104.55	105.98	104.23	105.81	104.37	106.74	105.86	104.37	105.75	104.87	104.12	106.63	105.35	106.2	103.03	105.15	105.05	106.94	105.62	105.22	104.74	105.68	105.38	105.36	105.79	106.37	105.3	105.58	105.8	105.56	104.91	105.66	105.91	106.71	105.4	106.15	105.36	105.48	106.2	104.94	106.46	104.56	106.3	104.4	105.83	106.71
106.51	104.14	105.42	105.85	105.33	106.78	105.65	104.58	104.87	105.18	105.64	104.25	106.27	105.74	105.19	105.37	105.03	105.68	106.52	105.31	105.93	105.16	106.18	106.5	106.5	105.06	105.28	104.52	105.55	105.72	106.72	106.34	105.07	104.44	105.97	105.3	103.86	106.88	105.02	106.22	106.29	105.65	105.63	105.66	105.89	105.18	104.93	105.76	105.29	106.28
105.17	106.25	105.42	105.45	106.51	105.38	105.96	107.75	107.23	106.48	105.79	107.4	106.09	106.61	106.6	105.76	106.39	106.67	104.83	106.63	106.61	105.13	106.1	106.75	106.51	105.84	106.66	107.24	107.22	104.52	104.76	104.52	105.66	105.93	105.97	106.28	105.68	106.53	105.92	107.54	105.75	107.58	106.22	105.07	108.25	107.54	106.55	107.56	107.09	106.66
105.72	104.69	105.65	105.52	106.85	106.31	105.41	106.24	105.47	106.56	105.93	106.31	104.66	105.78	107.04	106.36	106.65	106.94	104.69	106.15	105.78	105.94	104.84	106.07	106.31	105.09	105.1	104.09	105.19	106.72	104.61	105.02	106.5	105.84	105.57	104.44	104.86	105.48	105.46	104.75	105.72	104.55	106.33	106.36	105.97	104.07	106.3	105.42	105.15	105.89
108.38	107.06	108.23	106.12	108.32	108.56	107.66	108.8	107.8	109.01	108.15	108.09	109.49	108.44	107.33	108.6	107.46	109.06	109.48	108.77	109.22	109.19	107.39	109.99	107.05	107.71	107.38	109.39	107.79	109.25	108.4	108.28	107.52	108.27	107.46	110.38	109.29	108.52	109.4	107.28	107.86	107.26	108.62	108.14	108.73	109.32	108.67	108.92	108.35	108.24
107	107.99	107.73	109.26	107.76	110.21	108.14	107.63	107.66	109.09	108.75	109	108.49	109.2	107.22	107.5	107.93	107.15	107.55	107.65	106.64	107.08	107.36	108.66	108.08	108.49	108.5	106.14	109.28	107.54	107.93	107.93	106.5	107.4	108.06	109.06	108.66	109.34	107.34	108.1	108.44	106.93	108.44	108.82	109.15	107.87	106.72	107.5	106.49	107.58
106.32	105.1	104.91	105.94	104.92	105.26	105.26	105.46	105.38	105.12	104.27	104.88	105.06	107.09	106.57	106.09	104.72	106.32	104.43	104.95	106.32	106.39	107.29	106.06	104.87	106.21	105.22	105.88	106.82	104.23	106.27	104.81	106.37	105.42	106.92	105.85	104.9	107.04	106.11	105.87	105.69	106.41	105.89	105.25	105.69	107.08	106.64	107.06	105.38	105.31
103.08	106.08	106.61	105.98	106.38	105.53	105.53	105.3	106.01	106.88	104.55	106.63	105.02	105.99	105.17	105.81	104.85	105.93	105.81	106.08	105.93	106.82	106.04	106.38	105.06	105.84	106.6	106.44	105.9	106.29	105.07	104.68	103.18	105.82	105.33	104.47	105.96	106.5	105.92	105.44	105.16	105.52	105.73	105	106.05	106.64	106.13	106.85	105.88	105.23
106.12	107.15	106.44	106.19	105	104.24	106.85	104.38	108.21	105.39	105.2	106.25	106.3	106.45	105.56	106.64	107.89	106.8	104.84	105.81	103.84	105.58	106.14	104.6	105.37	105.65	104.86	105.64	105.67	105.35	107.02	106.63	106.73	106.24	105.25	104.02	106.9	105.46	104.39	106.57	104.25	106.81	105.05	103.95	105.84	104.69	107.08	106.28	106.58	105.77
108.23	107.63	108.94	108.81	106.53	108.69	108.14	106.82	108.32	107.09	107.86	107.76	107.36	108.05	108.35	107.26	107.94	108.47	109.2	107.87	107.77	106.21	108.37	107.73	107.35	107.62	109.16	106.3	108.35	107.81	108.35	107.19	108.21	106.77	107.95	107.71	106.87	107.79	107.87	107.88	107.3	106.28	106.86	107.4	106.15	109.54	106.65	108.3	108.29	108.37
106.66	105.36	105.23	105.72	104.44	104.89	106.91	106.49	103.47	105.69	105.04	106.04	106.51	105.23	106.17	103.85	105.65	105.39	106.61	106.86	104.45	105.6	104.56	106.65	104.81	106.85	104	105.52	105.27	104.66	106.97	106.5	104	106.54	104.7	104.97	106.08	106.67	105.24	105.22	105.99	105.46	105.75	107.37	105.74	107.03	107.18	104.88	106.46	103.96
109.59	110.72	111.08	111.27	110.01	109.37	110.92	110.04	110.43	111.08	109.78	110.32	111.78	110.09	110.11	109.16	109.82	109.78	109.5	111.46	110.1	109.74	110.71	111.2	110.14	110.61	110.89	111.25	110.51	109.73	112.39	110.23	112.36	110.51	110.37	111.26	111.46	109.79	108.22	110.45	109.77	109.47	109.71	109.98	110.32	110.81	110.34	111.81	111.04	111.39
107.02	106.92	106.85	106.54	105.4	106.18	105.15	105.86	104.85	105.52	105.7	104.82	106.13	105.78	104.54	106.47	104.89	104.65	107.02	105.83	105.87	105.35	106.88	104.61	106.47	105.29	106.47	105.37	105.45	106.13	107.47	105.14	107.78	105.22	105.72	105.75	106.54	104.13	106.3	105.4	105.78	105.24	105	106.68	105.23	105.74	104.82	106.26	105.32	104.91
108.81	108.29	108.17	108.38	108.67	107.83	107.04	108.1	108.66	108.19	108.08	108.19	107.62	107.6	107.01	107.78	108.71	107.57	106.38	109.47	108.14	108.44	108.99	108.54	109.74	106.81	108.93	107.88	109.48	108.2	107.24	109.62	109.15	106.9	109.49	107	107.82	108.12	109.75	108.3	110.11	109.97	109.29	108.54	108.21	107.65	109.37	106.21	108.87	107.38
106.56	106.59	106.33	106.08	106.83	106.91	107.22	106.35	108.23	106.12	108.45	108.01	107.14	104.15	106.53	107.34	105.62	106.77	105.26	106.99	105.3	106.17	108.22	105.56	107.2	107.87	106.94	108.02	106.63	106.13	108.32	106.91	107.38	106.46	106.83	106.87	107.28	106.57	107.2	103.97	107	106.98	107.74	106.65	107.06	108.32	105.94	106.97	107.99	105.23
98.381	98.646	98.694	98.113	98.895	98.394	97.067	99.031	98.734	99.227	98.921	98.599	97.567	98.661	97.111	98.554	97.314	96.46	98.586	96.535	98.853	98.197	97.926	97.923	99.064	97.676	99.567	96.98	97.419	96.836	98.166	98.924	99.722	98.515	98.877	98.582	98.702	97.524	98.332	97.487	99.059	98.439	97.762	98.52	99.096	97.965	97.517	97.723	98.088	97.882
107.35	106.83	106.95	106.24	105.71	105.13	108.03	106.7	105.86	107.81	106.25	106.08	105.9	105.31	106.28	106.84	107.4	105.4	105.52	106.3	106.82	105.55	105.27	105.72	106.89	106.43	108.66	105.76	104.83	107.56	107.32	105.83	107.09	106.07	106.25	106.49	107.54	107.7	106.51	106.75	106.64	107.22	106.75	107.06	105.89	107.32	106.62	106.66	106.1	106.13
105.44	106.09	105.58	105.96	105.93	106.21	105.78	105.14	107.47	105.51	105.64	105.31	106.28	105.75	106.04	106.51	107.3	103.83	106.55	106.08	104.95	105.51	106.29	104.83	105.06	106.9	105.48	106.09	105.79	104.59	106.19	105.19	104.74	106.39	104.55	103.43	104.7	106.85	105.2	105.68	105.04	105.77	106.17	104.76	104.27	105.48	105.3	105.83	106.02	106.23
106.18	105.15	106.59	105.49	105.9	106.27	106.37	106.31	104.74	105.25	105.35	106.7	106.69	105.63	107.64	106.26	104.64	105.24	104.86	105.4	106.04	105.34	106.85	106.14	105.83	105.69	105.19	106.28	105.73	105.2	106.97	105.38	107.22	106.59	106.35	105.65	106.35	104.19	106.34	104.49	105.85	106.26	106.19	105.94	103.41	105.38	105.89	105.32	106.2	106.55
107.71	108.92	108.58	108.26	106.39	109.6	109.24	108.58	108.74	105.79	107.48	109.25	108.32	110.06	109.4	108.8	108.24	108.19	108.57	108.71	108.43	108.32	107.67	109.21	108.9	107.2	107.96	107.22	107.55	109.9	108.62	107.3	110.36	107.36	109.18	109.15	109.98	109.2	108.72	108.6	108.24	109.32	108.51	108.38	108.24	109	109	108.89	110.29	109.84
108.7	107.63	107.89	107.3	107.25	107.66	108.21	106.01	106.18	108.86	107.56	107.61	108.84	108.2	108.33	109.11	109.57	107.64	107.26	107.17	107.75	107.95	107.63	106.9	107.47	107.33	108.47	107.02	107.74	109.19	108.33	108.98	108.12	110.04	108.89	107.61	107.61	109.26	107.49	107.47	106.73	110.07	107.31	107.08	104.99	107.5	108.12	108.37	107.39	107.53
97.687	97.301	99.549	99.132	99.566	98.463	98.596	97.737	97.877	97.508	98.013	97.788	97.497	98.057	99.573	97.057	97.411	98.373	96.876	97.367	99.467	98.068	98.454	96.834	99.385	97.622	98.621	95.613	97.492	97.469	98.959	98.813	96.869	97.535	96.598	99.331	97.946	96.706	99.47	97.193	98.654	99.172	98.954	97.733	98.645	97.648	97.994	98.415	97.424	98.256
100.93	100.12	99.01	101.05	100.78	101.12	101.47	100.23	101.81	101.55	101.83	101.66	100.97	101.94	102.27	102.4	99.339	100.9	100.48	100.72	100.61	100.33	102.09	101.49	101.57	100.47	102.89	101.02	101.42	100.08	101.9	101.24	101.41	101.4	100.99	101.91	100.51	99.987	101.9	101.48	99.769	100.76	99.595	100.3	100.52	101.98	100.82	100.71	101.61	100.11
108.33	108.02	108.58	107.48	110.18	109.41	107.27	107.96	106.8	109.25	107.11	106.5	108.35	106.46	106.6	108.54	108.76	107.36	108.75	108.26	109.5	109.86	110.6	108.26	109.01	108.57	109.87	109.23	106.04	108.63	106.93	106.81	107.72	110.09	108.27	108.54	108.46	107.49	107.62	106.92	109.08	106.41	108.77	108.96	108.11	106.71	108.69	108.02	109.52	108.17
106.09	106.69	107.15	104.98	105.55	106.26	107	107.38	106.55	107.57	106.27	105.26	106.55	107.01	105.65	105.38	106.99	106.83	106.38	106.63	108.17	107.08	105.92	108.7	108.01	106.3	105.27	106.09	107.28	107.29	105.26	106.43	105.64	107.48	106.35	105.71	105.66	106.5	104.85	105.37	106.65	106.72	105.52	106.45	107.65	107.01	105.82	108.1	104.95	106.57
106.65	109.21	108.98	109.16	109.44	107.7	107.78	107.37	107.66	106.95	109.08	108.89	108.38	108.36	108.62	109.28	108.18	108.9	107.73	109.04	107.93	108.76	108.45	106.17	107.95	106.15	109.35	108.72	107.84	108.04	108.59	107.54	107.6	109.58	107.58	109.7	108.46	108.7	108.74	105.92	108.33	108.15	107.47	107.86	107.8	108.08	108.63	110.21	108.74	108.51
105.61	105.91	106.36	105.61	107.13	106.19	105.37	105.23	105.14	106.35	105.46	106.15	104.84	106.03	105.07	106.8	105.72	106.28	107.24	106.92	105.94	106.56	105.73	105.4	106.02	105.51	105.76	106.33	106.03	105.16	106.16	105.15	105.66	106.8	106.38	104.98	104.89	105.45	105.08	106.41	106.71	105	105.21	106.5	105.56	106.62	106.13	106.21	106.05	105.26
107.66	108.74	107.48	108.89	107	108.68	108.63	107.75	108.95	107.6	107.97	107.88	108.43	108.24	107.89	107.92	107.92	108.05	107.29	109.18	107.9	107.17	108.25	107.97	109.15	108.06	107.15	107.79	108.82	108.68	106.09	108.55	109.41	107.79	108.3	107.4	107.83	107.35	106.71	107.01	107.55	107.74	106.77	107.4	108.11	106.81	107.88	108.44	107.8	108.65
98.762	98.241	98.382	97.831	99.594	99.435	98.418	98.941	97.938	97.687	98.288	100.05	98.012	97.362	97.758	99.475	99.772	98.933	97.818	98.91	98.647	97.863	97.653	99.301	97.358	98.341	97.701	98.025	96.995	98.244	98.495	98.752	98.289	97.511	97.719	98.498	96.953	98.114	99.18	98.355	98.223	99.257	98.114	99.277	97.645	98.912	97.202	98.527	98.581	96.933
105.82	105.49	107.03	105.71	106.39	107.61	106.01	105.64	106.25	104.42	106.95	106.03	106.42	106.4	106.7	106.9	105.28	106.09	107.86	106.92	105.74	107.12	107.5	106.19	105.16	104.83	106.93	106	105.3	106.41	104.95	107.36	107.42	105.93	104.81	106.66	105.45	106.26	106.06	106.95	106.08	106.52	106.12	108.06	106.83	108.02	106.57	107.59	106.2	105.71
106.42	108.16	108.96	108.01	108.28	108.94	108.57	107.87	108.18	106.72	108.84	107.27	106.77	107.62	107.27	108.95	107.18	107.03	107.66	108.17	109.29	108.48	107.84	107.52	107.45	107.14	107.56	107.77	107.74	108.19	106.15	108.33	108.41	108.2	106.36	108.74	105.63	107.84	107.97	108.12	109.46	106.77	107.87	108.26	108.33	108.9	108.96	106.96	108.55	107.88
105.89	106.62	106.06	104.99	104.26	105.76	106.65	106.03	105.62	107.12	107.36	104.71	107.76	105.73	105.29	107.18	105.12	105.37	105.94	106.13	104.63	104.56	106.98	106.41	104.54	104.97	106.14	104.75	104.86	107.16	106.31	106.15	107.09	105.89	103.92	104.92	106.58	106.76	104.11	105.38	106.07	105.63	105.87	106.1	104.72	105.89	106.5	105.51	106.81	106.2
107.95	108.61	109.4	108.37	107.53	107.99	108.22	107.4	108.34	109.28	106.83	109.32	107.2	109.19	109.56	107.29	108.41	108.03	109.38	106.68	108.03	108.87	108.13	108.76	108.15	107.52	106.31	109.99	108.28	108.07	110.18	108.92	107.82	107.84	107.81	109.26	109.01	108.91	109.24	110.24	107.65	108	108.76	109.52	108.36	108.17	109.52	108.19	107.4	107.01
105.5	105.7	105.67	104.88	105.84	105.94	103.25	105.59	106.26	106.06	106.75	108.21	106.57	105.35	104.93	104.86	104.35	106.81	106.44	105.96	106.04	104.91	105.06	105.94	105.96	107.04	106.18	103.53	106.14	105.46	106.88	106.4	104.73	106.53	106.73	104.89	104.03	105.48	105.88	107.81	105.03	106.28	106.37	106	106.46	104.33	106.51	105.69	106.24	106.84
108.71	108.79	107.86	107.82	108.67	108.68	107.93	110.31	109.52	108.77	107.54	107.33	105.68	108.63	109.33	108.25	107.83	108.25	109.05	107.82	109.57	109.25	108.26	108.14	107.72	109.69	107.3	108.65	107.28	109.82	108.69	108.31	107.42	109.1	109.23	109.5	108.23	108.87	109.31	108.43	108.86	109.21	108.46	107.34	109.24	107.92	106.97	108.25	109.31	107.14
106.29	104.65	105.66	106.7	106.11	106.68	106.41	106.58	106.08	105.28	104.33	105.53	105.87	104.59	105.08	106.36	105.24	105.68	105.12	105.63	106.4	105.65	105.55	105.86	107.42	106.29	106.29	105.76	107.02	106.38	105.57	106.65	105.63	106.51	105.38	106.67	105.07	105.26	104.9	106.4	105.6	106.04	106.01	105.45	105.55	105.86	104.74	106.14	105.82	106.46
109.66	111.68	110.81	111.13	109.75	109.94	110.35	109.63	109.6	109.19	109.78	109.17	111.04	109.51	109.48	110.09	110.11	108.85	110.33	110.36	110.23	110.36	109.48	110.96	110.74	108.92	111.06	111.3	110.12	111.98	108.64	109.44	110.74	111.21	110.65	110.37	109.49	108.32	110.5	109.95	109.39	110.45	110.79	110.88	110.09	110.42	109.01	110.71	109.99	110.25
107.4	106.93	104.86	104.98	105.53	105.9	105.57	104.73	105.37	105.26	106.2	105.58	105.65	104.49	105.48	105.87	105.96	106.25	105.99	105.61	105.31	105.36	106.07	104.47	106.4	106.36	106.17	105.44	104.19	105.54	105.88	104.91	105.92	105.02	103.3	106.06	106.83	105.26	105.44	104.33	105.35	105.24	105.81	106.08	105.37	105.01	104.79	105.16	106.86	104.34
105.08	105	106.12	107.71	104.77	106.35	104.85	106.26	105.89	105.53	104.11	106.18	106.66	106.3	106.25	106.04	104.66	104.78	103.25	106.72	106.93	105.99	104.54	106.29	105.58	106.57	105.07	106.56	103.65	106.12	105.68	105.11	105.33	105.86	105.48	105.55	105.87	104.49	105.64	104.21	107.12	106.27	105.79	105.34	105.84	106.17	104.47	106.45	104.05	106.4
101.1	99.596	99.009	97.763	99.779	98.556	98.8	98.957	99.416	100.39	99.425	98.259	98.289	98.512	97.896	98.842	99.897	98.558	98.821	99.268	97.884	98.331	99.743	98.763	98.143	99.344	99.841	98.49	98.103	98.944	97.402	100.94	99.136	99.932	99.488	99.138	99.412	99.219	96.71	98.279	101.02	98.686	98.611	98.811	99.034	99.39	98.084	98.821	98.672	99.254
108.08	108.63	108.47	107.45	108.29	108.55	108.92	107.13	108.78	108.84	107.38	108.24	108.53	110.25	107.42	108.56	107.31	108.81	107.45	107.94	107.88	108.96	110.23	109.96	107.47	107.83	108.72	107.49	109.59	106.95	107.56	107.34	107.74	106.81	109.02	108.64	108.26	109.2	109.35	108.34	108.02	108.07	107.77	107.38	107.93	105.9	107.93	108.9	107.25	107.34
107.91	107.67	107.22	108.73	109.02	108.31	107.51	108.22	108.5	108.86	108.52	109.39	106.74	107.59	108.58	109.12	108.46	107.95	107.72	108.23	108.18	109.98	108.08	108.38	107.84	107.92	108.4	107.39	108.9	108.55	108.48	108.05	109.1	109.13	109.76	107.96	108.84	108.95	108.12	107.71	106.61	107.87	108.64	109.07	108.75	110.57	108.62	109.93	108.41	107.63
109.4	108.41	109.87	109.45	108.6	109.58	107.58	110.87	107.6	107.72	108.61	107.57	108.1	108.63	108.28	108.23	107.97	108	109.73	109.08	108.33	109.03	108.97	108.36	106.46	107.21	108	107.03	109.19	108.52	108.32	108.65	109.69	106.96	108.29	108.77	107.96	110.13	108.13	107.96	108.9	107.42	108.92	108.62	110.38	106.74	109.4	106.81	108.45	108.04
105.75	106.9	106.5	104.82	105.98	106.59	105.7	106.11	107.05	105.98	106.2	106.18	104.91	105.57	106.18	105.01	105.1	105.76	106.59	106.22	106.89	105.79	105.38	104.7	104.65	105.83	105.15	105.95	106.44	103.33	107.5	104.19	104.97	106.06	104.99	104.57	106.47	106	105.91	105.67	106.45	106.32	104.97	105.05	106.31	108.19	104.66	104.5	107.31	103.89
105.3	105.45	106.91	105.07	106.96	107.38	108.03	106.11	107.65	105.64	105.5	107.65	106.33	105.88	106.54	107.69	106.19	107.48	105.65	106.49	105.95	107.32	105.97	105.75	107.45	105.72	106.82	107.01	105.69	107.7	105.36	105.86	106.63	106.66	106.83	107.12	107.16	105.47	106.8	107.79	105.84	107.08	105.6	107.41	106.11	105.7	106.46	106.95	107.13	106.15
101.11	101.96	99.815	99.778	99.241	101.06	100.32	100.13	100.51	100.74	99.987	101.29	101.21	100.84	99.75	99.042	99.163	101.2	100.45	101.43	100.19	100.29	99.017	101.02	99.454	99.044	100.91	99.68	100.02	100.11	100.06	102.72	101.01	100.02	100.3	101.65	101.26	99.515	98.625	99.597	100.09	101.32	101.57	100.52	101.64	100.13	99.626	101.74	100.71	100.48
105.98	105.55	105.43	107.26	107.98	106.52	106.44	105.85	104.6	106.34	107.13	106.67	106.41	106.84	105.7	105.67	107.08	105.28	105.92	105.78	107.33	106.11	104.92	106.06	105.1	107.82	105.74	105.14	107.02	104.4	106.66	105.3	105.72	107.92	106.86	107.19	105.65	107.7	106.77	106.31	105.57	106.22	107.5	105.97	107.76	106.52	105.97	106.63	107.75	105.44
105.6	106.08	104.59	106.38	105.76	105.43	106.15	106.2	105.35	105.72	105.88	105.22	105.77	107.52	104.68	105.71	106.15	106.43	106.25	105.52	105.15	105.28	105.73	104.45	106.1	105.63	105.41	104.01	105.53	104.29	105.73	105.35	106.04	103.8	105.67	105.45	106.33	105.69	105.61	106.03	104.79	104.94	106.34	104.32	105.38	104.07	105.53	105.37	105.85	106
105.76	104.39	105.83	105.57	105.27	104.78	105.87	104.68	104.56	106.12	104.18	104.78	105.29	106.4	105.45	107.05	106.27	106.78	105.53	105.46	107.14	105.36	105.02	106.35	105.6	105.53	105.62	104.38	103.11	105.42	106.26	106.37	106.65	106.28	106.37	104.49	106.35	106.97	106.88	106.39	106.98	105.86	106.85	105.16	106.13	106.58	105.95	106.55	105.9	105.96
108.58	109.05	109.16	110.5	108.53	108.47	107.49	110.37	109.44	108.08	108.71	110.5	109.07	109.31	108.55	108.6	108.61	110.21	109.08	109.89	109.9	109.01	110.38	107.66	108.78	108.52	107.45	107.02	107.87	109.15	109.43	108.99	107.75	108.02	109.71	109.6	107.97	108.3	107.81	109	106.71	109.95	108.67	109.54	108.34	109.83	110.1	108.47	110.37	107.59
106.09	105.53	105.58	104.65	107.92	105.84	105.53	106.67	104.1	105.99	104.83	105.88	106.62	105.87	106.95	107.21	106.72	105.26	105.5	107.25	107.78	106.48	105.41	106.7	107.76	106.53	105.51	107.96	106.23	105.5	106.52	105.24	105.72	106.18	105.13	106.67	107.09	105.77	106.3	106.77	106.2	106.13	105.1	106.54	106.76	107.65	105.78	105.45	106.22	107.64
109.77	108.46	108.34	108.91	110.18	107.67	109.4	109.52	108.05	111.43	109.02	108.35	109.83	108.63	109.11	108.75	108.69	109.46	108.08	108.19	109.03	106.68	108.83	107.5	109.22	110.39	108	109.15	108.89	109.48	108	106.67	108.3	108.08	108.91	108.12	109.94	109.59	109.31	106.06	109.22	109.21	108.68	109.59	108.38	107.97	108.09	108.93	107.43	108.49
107.9	109.18	108.11	107.82	109.13	109.62	108.87	109.01	107.41	108.68	108.92	108.72	107.71	108.24	108.67	107.4	107.48	109.94	108.82	106.6	108.99	110.36	109.78	109.38	106.99	107.95	107.79	108.01	108.81	108.84	106.04	107.94	106.11	106.66	108.58	107.49	108.25	108.28	108.17	109.96	108.31	108.13	109.63	108.81	109.01	108.55	107.76	108.7	108.47	108.02
99.637	98.513	98.031	99.632	98.941	97.886	99.131	98.283	98.346	99.189	99.091	99.641	98.384	97.46	98.93	98.3	100.47	99.038	100.75	99.991	98.667	99.025	99.524	99.571	98.788	99.015	100.15	98.712	98.744	98.664	98.655	98.767	98.345	98.271	99.92	98.893	99.008	96.886	97.807	100.29	97.851	98.767	97.965	98.217	99.605	98.796	99.473	99.279	98.036	99.312
109.96	108.23	107.48	109.2	107.59	106.73	107.99	107.87	108.68	108.67	110.18	109.13	107.18	107.86	109.1	107.18	110.66	108.26	107.1	108.69	109.86	109.2	108.3	108.18	108.75	109.14	108.86	109.39	109.27	107.42	108.8	109.28	108.1	109.76	108.91	108.35	108.72	108.35	108.19	107.6	108.28	108.93	108.15	108.37	107.76	109.7	108.85	108.76	108.5	108.12
106.12	105.5	105.33	107.59	105.49	107.27	103.56	105.25	105.64	106.08	105.06	105.34	106.85	104.62	104.56	105.27	105.3	106.33	105.36	104.41	106.13	104.75	104.9	105.58	105.44	105.5	104.14	105.12	105.06	106.1	105.51	105.51	105.23	105.5	105.18	104.4	105.53	106.47	105.19	105.46	105.15	105.7	105.79	106.06	105.29	104.27	106.08	105.28	106	105.34
106.33	105.16	106.69	106.76	107.73	105.97	107.39	106.74	106.17	105.01	106.16	106.33	105.17	108	106.98	105.79	107.46	106.11	107.39	104.57	104.12	106.45	106.6	106.11	106.78	106.59	106.37	105.28	105.6	106.26	106.79	104.68	106.16	107.37	106.97	107.22	106.53	105.15	105.58	106.84	107.19	107.08	107.37	107.05	106.19	106.05	106.83	106.35	106.57	106.61
109.02	106.99	107.22	108.09	107	108.71	107.94	107.95	108.36	107.83	108.97	108.13	110.26	107.82	108.16	108.12	109.31	108.78	107.95	108.35	108.6	108.39	107.52	107.26	108.72	108.92	107.98	107.14	108.65	108.12	107.46	107.76	107.22	107.38	106.79	108.07	107.67	107.34	107.92	108.64	106.96	108.54	109.48	107.97	108.28	109.39	108.58	108.34	108.75	106.73
109.94	108.91	110.61	109.86	110.76	109.51	108.38	110.49	110.77	110.49	110.94	110.9	109.51	110.89	110.35	110.04	111.76	110.2	110.34	110.87	110.24	109.85	110.34	111.86	111.37	109.93	110.12	110.66	111.95	111.07	111.9	110.43	110.64	111.74	109.7	109.85	110.28	109	110.17	109.98	110.58	111.23	108.83	109.94	108.79	109.64	111.67	110.38	111.24	109.74
97.097	98.028	98.867	99.883	98.765	98.315	98.601	100.03	99.004	98.234	99.864	99.836	96.918	99.291	98.186	96.978	96.731	98.751	97.84	97.45	98.773	99.153	97.7	97.777	98.382	98.333	98.772	98.085	97.883	98.285	99.603	97.515	97.247	97.103	98.924	97.958	97.172	97.199	99.527	99.229	96.651	99.201	97.531	98.09	98.13	98.892	97.004	98.539	98.531	98.691
106.25	105.12	106.02	106.58	107.92	105.45	107.48	106.32	106.7	105.79	106.39	106.35	105.2	105.17	105.72	107.43	105.57	105.13	105.52	106.27	106.41	104.87	106.87	105.45	105.28	106.12	105.68	104.94	106.15	105.47	105.67	105.61	106.11	106.66	105.75	105.74	104.61	106.37	106.32	105.76	107.27	105.8	104.97	105.43	106	104.89	104.29	106.37	105.22	105.93
107.99	107.6	108.78	108.14	107.54	108.79	108.16	108.36	107.63	108.09	107.3	109.44	107.86	107.52	109.15	108.54	107.85	108.39	107.53	109.09	107.78	109.03	107.7	107.86	108.61	107.93	108.45	109.05	108.87	106.29	108.38	108.78	108.75	107.94	108.92	107.17	108.86	108.95	107.26	106.96	108.74	107.8	108.66	108.05	108.35	107.21	106.29	108.45	106.6	107.47
104.5	104.71	104.47	106.42	104.05	107.37	104.7	105.29	105.11	104.77	104.47	105.59	106.13	106.65	106	105.35	106.29	104.44	105.83	106.27	105.81	106.9	105.59	103.86	104.91	105.52	106.17	105.72	105.62	106.7	106.27	105.38	105.31	105.09	105.26	106.15	104.74	105.51	105.45	105.02	106.48	105.19	105.94	105.29	106.18	105.1	105.21	105.54	104.69	105.92
99.841	98.756	98.679	98.989	97.311	97.258	99.152	100.07	98.971	97.944	98.596	98.12	99.352	99.922	98.459	98.876	98.125	98.817	98.879	98.702	99.421	99.742	99.896	100.26	99.092	99.074	97.971	99.548	99.779	97.085	97.941	99.801	98.993	99.734	99.067	98.354	98.649	97.821	98.915	98.996	100.04	97.837	98.718	97.519	99.277	99.997	98.97	97.111	99.065	97.464
107.12	106.36	104.61	105.07	105.54	105.07	106.03	105.37	106.31	104.95	106.31	104.14	106.43	105.98	105.66	105.19	105.24	104.36	106.18	104.48	105.46	108.07	105.37	104.2	104.42	104.94	105.65	105.36	106.26	105.21	105.99	103.97	104.23	105.05	104.3	104.91	105.67	105.21	106.03	106.31	106.18	107.07	106.74	105.9	104.6	104.51	106.45	105.26	106.05	105.34
108.58	107.88	109.46	107.3	106.05	108.32	107.71	109.09	106.12	107.15	109.53	107.54	108.2	107.83	108.88	108.76	107.74	109.07	108.3	108.09	106.52	108.61	107.72	108.71	107.6	107.91	108.83	107.51	106.97	106.37	109.91	107.97	107.72	108.6	107.8	107.32	108.04	106.66	106.59	107.84	107.1	107.22	107.81	107.38	107.59	108.87	107.63	107.43	107.57	107.28
105.75	104.32	102.61	105.71	106.74	105.48	103.99	106.69	106.24	106.18	105.78	105.71	104.51	105.6	106.3	105.43	105.77	104.89	105.73	105.34	105.02	104.37	105.24	105.11	104.54	105.4	104.93	107.25	106.56	106.32	105.14	106.08	106.25	106.6	107.23	104.04	106.23	106.34	105.03	105.91	103.79	106.68	106.58	105.21	106.39	105.5	105.54	106.8	106.05	104.71
109.1	108.14	107.93	108.31	109.32	109.67	107.97	109.64	108.84	107.75	109.41	107.94	109.19	108.88	109.1	107.75	108.58	109.32	107.51	108.02	108.72	107.56	109.46	108.59	107.22	109.31	109.83	108.72	107.59	109.97	107.76	109.36	108.23	107.93	107.44	107.3	108.47	108.2	107.71	108.95	108.58	109.63	107.78	108.03	107.57	109.16	106.33	107.28	109.36	108.56
98.806	98.41	97.136	97.986	98.964	96.396	99.272	96.992	99.251	98.095	98.587	97.843	99.946	98.8	98.632	99.468	99.221	97.726	97.479	98.193	99.069	98.663	97.84	99.806	98.393	96.949	100.11	99.554	98.451	100.17	98.737	99.436	98.098	98.388	99.317	98.438	97.259	99.016	98.634	97.827	98.117	99.638	100.15	96.911	99.364	98.957	99.425	99.04	96.632	98.203
110.89	110.81	110.71	109.48	110.68	110.05	111.46	110.8	109.12	110.14	111.04	111.57	111.98	110.23	109.67	110.68	111.18	111.39	108.98	111.09	111.07	109.64	111.05	110.13	111.17	110.16	110.41	110.53	109.5	110.09	110.87	109.52	110.38	109.96	109.84	110.93	109.61	108.36	110.19	111.3	109.68	113.14	111.75	109.9	110.05	111.03	110.66	110.9	111.02	110.02
106.85	105.83	105.88	105.87	106.12	105.97	107.35	104.4	106.6	107.54	106.8	105.31	108.08	107.49	104.91	107.29	104.91	106.95	107.39	107.12	106.69	105.91	107.36	107.4	104.8	105.59	105.31	105.78	105.59	107.53	105.76	106.2	105.4	106.04	107.28	106.46	106.81	106.63	106.5	106.79	105.15	105.58	106.64	105.57	106.89	106.02	106.21	106.53	107.22	105.53
97.978	98.41	98.358	99.716	100.5	97.216	98.14	98.194	97.503	98.043	99.565	98.029	97.45	100.11	98.141	97.79	97.575	98.354	97.474	96.142	98.894	98.217	97.551	98.171	97.964	98.585	98.83	97.599	96.482	99.502	98.773	97.923	98.101	98.174	97.322	98.887	97.051	98.177	98.339	99.58	97.353	100.27	98.511	98.657	98.365	97.293	97.99	97.449	99.558	99.128
108.29	106.79	109.64	107.74	109.35	107.62	107.78	106.87	107.25	108.02	107.76	107.19	108.42	109.58	109.76	108.6	107.83	107.27	106.71	110.55	108.61	106.63	108.49	108.63	107.09	108.63	109.91	108.01	108.01	108.38	108.26	108.56	108.36	107.47	108.18	107.87	109.09	108.64	107.21	107.18	107.15	108.34	109.06	109.09	108.2	106.99	108.43	108.18	108.65	106.99
106.86	105.88	106.63	105.14	105.24	105.22	104.93	105.84	105.42	104.95	106.19	106.48	105.49	105.48	106.48	106.35	106.61	106.32	104.69	104.45	105.74	104.99	106.42	103.64	106.85	105.23	105.53	105.7	105.2	106.47	104.86	104.68	105	105.81	104.9	105.57	105.43	103.87	105.28	105.29	104.54	105.53	105.67	105.24	106.99	105.6	104.87	104.38	106.21	105.21
99.261	98.444	101.17	100.16	100.74	98.465	99.637	99.317	98.41	98.631	97.552	99.282	98.148	98.122	98.177	98.193	98.592	98.781	99.771	100.6	97.861	98.142	97.338	99.471	99.336	98.382	99.06	98.533	100.25	99.885	98.898	98.201	99.322	99.863	98.193	97.982	99.289	99.744	99.094	99.509	98.576	99.318	100.27	99.389	100.01	98.347	98.377	99.292	97.988	99.112
107.44	106.19	105.4	105.09	105.84	105.86	105.73	105.4	103.25	105.72	106.31	104.08	105.09	104.48	105.39	105.14	106.47	106.25	106.18	106.36	105.53	105.18	105.83	105.03	105.26	104.92	104.56	105.05	103.99	106.16	104.97	105.7	105.14	104.78	106.18	104.6	105.49	105.11	104.34	105.17	105.44	106.63	106.33	106.07	106.34	106.69	107.5	105.96	106.37	106.13
106.26	105.51	105.59	104.24	105.95	105.49	106.64	105.77	105.85	105.91	106.72	105.13	105.14	105.92	104.71	105.09	106.49	105.15	105.44	106.26	105.77	106.73	106.79	106.05	105.52	105.1	106.01	106.22	104.35	107.24	105.2	106.03	107.67	106.05	106.6	106.07	105.16	104.56	105.4	105.56	106.24	105.48	105.1	105.41	105.34	106.72	106.52	106.27	106.71	105.72
99.555	100.47	101.6	99.682	100.41	100.23	100.32	100.88	100.62	101.37	101.36	99.53	99.496	100.11	100.58	101.68	101.28	99.228	99.673	99.326	101.5	100.86	99.573	101.24	100.99	100.98	99.551	100.83	102.57	100.82	102.39	99.952	101.64	101.35	101.17	100.07	101.8	99.965	100.51	100.56	101.59	101.51	99.436	100.4	102.32	100.86	100.2	99.426	101.46	100.41
100.82	102.12	99.627	100.72	100.71	101.62	100.48	100.82	100.84	98.946	100.77	100.55	101.63	100.69	101.04	101.6	99.882	99.805	99.783	102.02	100.36	100.87	99.474	99.668	100.53	101.33	101.41	99.484	101.96	98.704	100.48	100.88	100.38	101.38	100.88	101.52	100.85	100.48	98.881	101.49	99.153	99.337	100.58	102.26	99.922	100.65	100.26	99.992	100.78	100.49
105.05	105.68	106.55	105.04	104.68	105.18	106.2	105.6	105.62	105.84	106.66	103.64	107.83	105.83	104.82	106.28	104.74	104.36	104.71	104.47	106.06	104.16	105.34	105.49	105.31	106.93	104.25	104.59	107.3	105.31	105.95	104.39	105.37	105.77	105.73	106.94	105.38	104.87	105.61	105.27	105.9	106.46	105.14	106.02	105.66	106.8	106.44	106.91	104.11	105.43
106.81	105.85	106	104.19	103.85	105.18	107.07	106.19	104.7	106.27	105.97	104.12	104.64	105.83	106.2	106.51	105.47	105.84	106.15	105.15	105.59	105.86	105.87	104.76	105.78	104.54	105.07	106.1	104.75	105.59	104.9	106.26	106.22	107.34	106.39	106.37	105.64	105.46	102.48	106.78	105.77	105.51	106.32	106.6	103.88	104.89	105.43	106.32	106.83	105.16
105.85	105.14	105.99	105.85	105.12	105.73	107.15	105.57	106.45	104.82	105.44	106.55	104.79	106.59	105.06	106.53	105.3	103.91	105.51	106.97	105.81	105.62	105.13	104.71	106.82	104.03	105.16	106.18	107.08	106.26	107.02	105.82	104.07	105.29	107.6	106.2	106.74	106.7	105.86	107.45	106.9	105.76	106.54	106.05	106.36	104.95	105.86	106.93	103.92	105.79
105.68	106.56	106.85	107.02	106.71	106.16	105.78	108.16	107.03	108.47	106.26	106.47	106.82	107.32	106.55	104.81	105.69	107.57	107.56	105.85	106.79	106.28	105.54	105.83	105.54	106.18	104.56	106.7	105.99	106.7	106.53	105.4	105.48	106.3	106.41	107.46	105.54	107.48	105.9	107.97	106.47	105.87	105.14	106.08	106.12	107.97	107.74	105.35	106.99	106.04
105.73	106.35	104.94	105.05	106.9	105.1	105.5	105.62	106.05	106	105.33	106.41	105.1	106.32	107.83	106.33	104.31	105.44	106.7	107.25	104.49	104.99	106.64	104.6	104.78	105.49	104.98	106.2	106.69	105.77	106.51	106.12	105.58	107.01	106.1	106.46	104.63	105.13	104.04	105.7	106.41	105.83	106.42	104.85	105.81	104.85	106.02	106.52	105.99	105.29
98.119	96.793	99.254	97.638	99.141	97.607	97.857	98.304	96.628	97.811	98.242	98.649	99.805	97.691	98.287	98.045	97.69	98.082	97.484	97.976	96.614	97.727	96.975	97.268	97.943	98.153	98.379	97.029	99.102	99.224	96.614	97.769	97.84	99.698	98.118	98.792	99.311	99.652	97.753	97.903	97.85	97.845	97.651	97.867	97.838	97.981	99.515	97.805	98.943	98.846
106.13	107.34	106.39	105.71	104.87	106.74	107.79	104.2	106.19	104.93	104.62	105.92	105.6	105.19	104.98	106.39	106.08	105.87	105.73	105.54	106.25	105.53	104.25	107.44	105.6	106.19	105.16	103.95	105.88	106.6	104.61	104.15	105.54	106.52	106.47	105.35	106.41	106.27	105.7	104.92	104.83	105.32	105.45	104.98	105.76	105.9	105.22	106.48	106.21	105.33
106.01	106.09	107.95	106.13	107.18	106.02	106.6	106.34	105.55	107.43	104.95	106.9	107.3	107.32	106.18	106.72	104.89	107.48	106.67	106.65	106.45	105.43	104.94	106.4	105.9	105.1	105.91	105.35	106.16	106.4	106.53	105.74	106.15	107.3	106.26	106.75	105.86	106.04	107.68	106.29	106.91	107.36	105.53	107.31	104.67	105.82	106.21	105.89	106.86	104.61
97.048	98.113	98.332	98.964	98.334	97.67	100.03	97.902	97.78	96.389	98.586	97.99	96.877	98.667	97.938	97.137	96.977	98.587	99.246	97.494	98.063	97.746	99.188	98.488	97.539	96.734	98.862	98.078	99.761	96.783	96.822	97.725	97.748	98.901	98.441	99.137	97.621	98.339	98.302	98.408	97.362	97.309	97.475	100.21	97.121	97.503	97.479	97.647	98.772	99.041
102.38	99.891	100.78	99.449	100.33	100.84	100.5	100.58	100.47	99.677	100.75	100.66	100.59	100.12	101.03	100.56	100.53	100.82	101.91	100.36	99.48	100.41	100.06	100.15	100.53	102.2	99.852	100.58	99.806	99.281	100.9	101.78	98.385	100.29	100.67	100.69	100.98	100.81	101.42	102.86	99.379	100.07	101.58	102	100.05	101.19	100.03	98.812	100.7	102.92
99.979	100.06	98.229	102.27	100.25	98.237	99.322	99.927	100.42	101.19	99.961	100.69	99.023	100.36	100.62	99.857	100.13	101.08	99.537	101.61	100.59	100.03	99.542	101.69	100.27	100.54	100.65	100.49	100.9	99.122	100.39	101.57	101.74	100.54	100.09	102.13	100.93	101.24	100.43	101.91	100.67	103.27	99.387	100.89	101.96	101.3	101.52	100.24	99.852	100.9
99.59	97.366	98.88	99.271	97.169	98.144	98.839	96.006	98.571	96.795	97.22	98.178	98.68	97.257	98.845	97.842	99.016	96.942	98.521	98.031	97.526	97.372	98.426	98.419	99.58	99.606	99.569	98.951	99.248	98.933	97.677	100.54	98.263	97.461	100.46	95.943	99.102	98.224	99.587	99.653	95.366	98.526	97.053	98.953	97.571	98.746	97.994	98.642	98.135	99.275
97.901	99.22	97.888	100.11	100.07	99.533	98.732	99.686	100.34	98.237	100.32	99.779	98.453	100.27	98.948	97.898	98.759	99.533	98.947	98.714	98.794	98.985	97.333	99.611	98.749	99.082	98.818	98.064	100.03	99.343	96.988	97.625	99.568	97.381	98.34	98.3	98.791	96.984	97.964	99.062	98.607	100.17	97.917	98.499	98.868	98.527	99.011	98.784	99.983	99.488
98.696	97.508	98.271	97.793	97.202	98.844	98.243	97.476	96.921	96.981	98.35	98.008	97.516	98.366	98.553	97.723	96.385	97.922	98.603	97.258	98.405	98.811	97.766	98.164	99.08	98.958	98.212	97.533	96.367	96.876	97.287	97.881	98.473	98.773	98.066	98.446	96.666	96.509	98.118	98.302	97.176	98.496	98.036	97.292	98.793	97.589	98.449	99.363	97.406	97.351
99.942	98.985	102.22	100.1	99.745	100.09	100.39	100.81	98.72	99.558	99.988	100.54	100.03	99.434	101.16	100.76	99.914	100.28	99.836	100.15	102.5	100.69	101.19	99.809	99.345	99.713	100.74	99.981	100.06	100.58	99.852	98.766	99.718	99.038	101.74	99.324	100.35	99.73	99.796	100.78	99.708	98.536	101.26	100.22	101.13	99.518	100.47	99.821	99.395	100.23
105.01	105.33	105.35	106.26	105.42	106.01	107.09	105.31	105.87	104.86	105.31	104.54	104.36	107.31	104.34	106.51	104.24	107.63	105.57	104.46	106.5	105.47	105.95	105.9	105.16	105.82	105.32	106.94	105.45	105.68	106.35	107.58	106.36	105.2	106.92	104.99	104.85	105.52	105.82	105.12	106.41	106.15	105.76	106.68	105	105.02	106.11	107.57	106.68	105.58
98.774	98.093	100.73	100.68	99.083	101.41	100.65	98.415	100.01	99.112	99.489	101.06	100.36	100.2	99.775	99.337	102.4	101.08	100.46	99.001	99.19	100.59	100.77	102.65	99.526	98.221	103.46	101.22	100.65	99.089	100.89	101.2	101.67	99.137	100.53	100.07	99.178	101.38	99.199	99.877	99.334	100.45	99.99	99.454	100.66	101.05	99.66	100.61	98.691	98.394
108.84	108.95	107.95	107.86	109.71	110.24	106.73	108.91	109.23	108.18	109.15	108.45	107.71	107.75	110.4	107.99	109.21	108.39	108.48	107.98	108.79	107.77	108.78	106.96	107.83	109.55	108.09	108.22	107.33	107.39	110.49	107.67	108.19	108.96	107.76	107.6	108.34	107.25	108.38	108.72	107.9	108.39	106.96	108.21	109.08	107.45	107.91	107.51	108.84	108.42
98.955	98.797	96.111	97.425	98.718	98.677	97.468	98.115	99.567	98.316	98.047	98.466	99.286	98.458	100.89	98.412	99.62	95.423	98.383	96.802	97.867	98.332	98.42	98.367	96.672	97.883	98.51	98.958	97.521	98.782	97.976	97.548	97.323	97.906	98.442	98.008	99.155	98.013	96.505	98.437	97.685	96.634	97.09	99.417	98.646	99.048	98.103	97.671	97.369	97.937
105.75	105.16	106.54	105.83	105.41	105.98	105.08	105.03	105.8	108.09	105.79	106.12	105.19	106.04	106.25	105.75	105.34	106.98	105.63	104.23	106.22	104.16	105.11	105.87	105.09	106.22	104.93	107.82	103.61	106	105.69	105.73	105.33	107.34	105.09	104.77	105.87	106.5	106.7	105.35	105.65	104.87	105.32	106.72	106.84	105.17	105.26	105.05	106.83	105.47
99.903	100.08	98.616	101.49	100.34	100.46	101.97	101.34	100.73	100.74	101.17	98.406	100.61	98.974	100.28	101.78	102.17	100.09	101.13	100.54	101.04	100.73	100.93	99.859	100.08	100.98	101.83	100.4	100.79	100.75	99.015	99.817	99.917	100.43	102.21	102.01	101.26	100.57	99.677	101.58	101.11	99.947	100.3	101.51	101.03	101.16	101.25	100.89	100.76	101.24
109.78	108.95	110.57	112.23	109.62	111.17	109.61	110.15	109.48	112.9	109.57	109.71	109.55	109.4	110.11	110.12	109.54	109.75	110.85	111.76	109.58	110.13	111.42	109.71	109.71	110.58	111	109.98	110.26	109.17	109.84	111.43	111.54	110.65	109.62	110	111.58	110.99	109.98	111.01	110.15	109.7	110.14	110.84	109.76	109.03	110.4	109.73	112.11	111.14
102.96	102.69	103.43	104.69	102.74	103.58	103.96	102.87	103.93	104.17	102.41	104.03	102.11	102.79	102.28	102.53	103.12	102.49	104.33	102.28	103.02	103.42	103.83	103.9	103.35	102.01	101.65	103.16	102.5	104.83	103.18	103.6	104.48	103.17	104.71	104.36	102.66	103.14	100.89	103.71	103.85	102.36	103.46	101.7	102.62	103.37	103.95	102.16	102.05	103.59
106.47	106.14	107.76	106.2	106.69	106.97	106.58	104.71	106.56	107.67	106.89	105.39	106.38	106.47	105.63	105.35	107.91	106.9	107.06	105.83	105.17	105.94	107.16	105.93	106.83	107.29	106.99	104.59	106.45	106.46	105.08	108.52	106.78	105.38	107.13	106.45	108.74	106.42	106.8	107.32	105.85	107.71	106.32	107.13	107.11	105.39	106.25	106.85	106.46	107.28
105.56	106.08	106.48	105.06	105.31	107.34	105.38	105.93	105.01	104.45	105.31	105.3	105.04	106.4	105.85	107.04	104.46	104.17	105.05	104.96	104.45	105.33	105.7	105.18	105.86	107.18	107.02	105.26	105.33	106.71	106.26	106.49	106.02	106.52	104.81	105.29	104.71	106.52	105.57	104.65	106.22	105.3	105.51	105.25	106.71	105.98	105.04	104.22	105.8	106.85
108.58	108.51	108.96	109.61	109.39	109.72	106.45	107.86	109.12	109.21	109.86	108.36	109.59	109.6	108.05	107.55	107.25	108.34	110.12	110.64	108.74	109.46	108.71	109.36	110.57	108.68	108.34	110.39	108.7	106.58	109.15	109.55	107.66	108.32	108.29	108.65	108.94	107.75	108.64	108.08	108.37	106.57	109.14	109.84	108.8	108.18	106.54	109.07	107.65	108.43
106.99	105.4	107.05	107.81	108.45	108.26	108.08	105.97	107.71	106.45	107.2	107.73	106.15	106.19	107.21	106.95	107.09	107.94	107.68	107.18	107.6	106.94	107.41	108.83	107.37	107.95	106.33	108.46	108.54	108.38	107.64	109.44	108.86	109.08	108.57	107.48	108.71	107.02	106.56	108.18	109.2	109.07	107.79	107.91	107.75	106.71	107.18	106.42	108.46	107.47
103.04	105.74	105.09	104.89	106.19	105.77	105.29	105.67	106.91	105.68	104.56	106.54	105.85	105.57	105.97	105.77	104.67	105.71	105.25	105.78	105.17	104.6	106.33	104.88	105.76	105.32	106.24	104.74	105.82	106.39	105.48	106.15	104.8	105.07	105.45	104.87	104.12	105.53	105.31	106.85	106.39	105.22	104.36	104.75	105.06	106.99	106.09	106.45	105.58	106.56
96.279	97.674	98.151	97.691	98.245	98.135	98.692	96.862	98.393	98.03	98.444	99.088	98.689	98.612	97.343	98.29	99.407	97.131	97.795	99.131	100.03	98.266	99.604	97.786	99.083	97.026	98.92	98.538	97.925	98.759	95.768	97.936	98.663	98.051	98.695	97.527	99	98.51	97.257	98.597	98.598	97.054	98.727	97.802	97.67	99.348	98.79	96.931	99.742	98.792
105.35	104.45	107.12	104.18	105.26	104.82	105.56	105.38	107.32	105.51	105.28	106.05	105.82	106.88	104.99	105.64	104.87	105.2	105.81	106.98	106.51	104.93	104.48	105.81	106.3	105.78	105.2	106.45	105.47	105.38	106.13	105.68	106.25	105.4	104.96	105.54	105	105.71	107.36	104.12	104.85	105.08	103.94	105.66	105.22	105.64	103.84	105.08	105.43	106.12
106.73	106.9	106.6	106.01	105.66	104.8	105.41	106.68	106.07	105.76	105.99	105.59	107.18	105.1	107.32	105.52	104.11	106.4	105.78	104.74	105.69	106.15	105.26	105.94	105.44	105.75	105.66	107.24	106.84	106.2	104.82	103.85	104.99	105.33	105.52	105.04	105.7	105.35	105.97	106.05	106.02	105.83	106.41	105.74	105.66	107.09	105.99	104.16	106.26	105.23
100.58	101.4	100.94	100.21	99.205	100.11	100.62	99.414	100.81	101.08	99.64	101.48	98.496	99.082	98.454	100.04	99.572	100.33	99.839	99.542	99.97	100.95	100.38	100.97	99.572	99.909	98.419	100.52	100.88	100.87	100.91	99.66	99.423	99.562	99.353	101.1	99.95	100.65	101.28	100.22	100.79	100.64	100.67	102.56	100.56	99.337	99.556	100.22	100.2	98.476
107.2	104.57	105.43	104.15	106.56	105.57	106.11	105.16	106.58	106.15	105.23	105.64	106.15	106.47	104.59	104.36	105.32	105.41	105.26	106.65	105.95	104.72	104.29	106.37	105.63	105.1	105.78	105.43	104.56	107.62	105.09	104.99	106.23	105.56	105.81	106.06	105.25	107.23	104.59	106.37	105.87	105.81	104.8	104.71	105.65	107.48	104.6	105.91	105.32	105.51
107.1	106.56	108.33	106.51	105.44	106.08	105.08	107.29	105.97	106.14	106.56	106.5	105.36	107.61	106.86	106.07	106.67	107.17	106.36	106.74	107.62	106.21	106.11	106.46	105.89	104.63	105.79	107.42	105.86	107.13	107.33	106.99	107.45	106.77	106.9	106.52	105.09	104.72	107.51	106.58	106.32	105.87	105.59	106.58	107.96	107.79	106.55	106.1	105.94	106.49
106.16	105.42	106.79	105.86	106.18	106.62	106.58	105.23	106.13	105.91	104.72	105.12	105.96	104.44	107.59	106.26	105.95	106.55	103.82	106.52	105.41	105.06	104.71	106.27	106.54	106.08	105.67	105.31	106.21	106.92	106.53	106.42	105.64	104.44	106.21	104.53	106.42	106.25	106.02	107.31	106.45	106.12	105.99	104.57	105.3	105.9	104.91	107.41	105.25	106.63
106.91	108.85	107.09	108.27	108.27	108.89	108.87	109.16	108.9	105.35	107.5	107.98	109.67	109.1	107.7	108.75	109.62	107.35	108.6	107.76	107.87	109.15	108.26	110.06	106.56	109.42	108.57	108.93	108.37	109.24	108.58	107.6	108.35	107.73	107.19	109.15	109.4	108.39	107.73	110.14	108.62	108.29	108.45	108.36	107.71	108.67	109.64	109.14	108.38	108.62
107.94	108.79	109.02	105.46	105.25	106.18	105.26	107.44	106.28	105.19	107.52	106.43	107.21	106.31	106.14	106.72	108.17	106.76	105.74	105.35	106.72	106.6	106.96	108.51	106.92	106.9	107.13	105.39	106.6	106.57	107.56	106.01	108.1	105.96	108.26	107.45	107.5	106.74	105.88	107.21	106.7	106.2	106.6	105.78	106.55	106.16	108.02	105.7	107.46	105.65
106.13	107.68	104.58	107.4	105.56	106.06	104.82	104.89	106.47	105.69	105.19	104.3	104.32	105.54	105.62	105.17	106.15	106.4	104.68	105.84	105.31	105.86	107.39	105.26	107.21	105.51	107.33	105.94	106.91	104.49	104.55	106.61	104.76	105.44	105.82	105.32	105.83	106.34	106.02	105.63	105.27	104.33	106.28	104.93	105.25	106.16	105.18	105.87	105.75	105.44
105.51	107.35	106.52	107	107.05	107.42	104.84	106.04	106.34	106.3	105.73	105.44	105.69	105.06	106.49	105.4	106.22	105.03	105.38	103.8	105.73	106.34	105.09	104.53	105.49	105.85	106.3	107.15	106.8	105.69	106.94	105.27	106.1	105.86	106.28	106.66	105.53	105.39	106.63	105.48	107.53	107.86	105.81	105.68	105.7	105.15	105.31	105.35	105.92	106.65
97.982	98.727	99.703	97.393	97.461	99.295	98.566	100.02	98.225	98.178	96.988	98.353	97.799	96.472	99.667	99.981	98.433	97.553	98.047	99.733	98.706	97.41	98.784	99.516	99.258	98.962	97.917	97.779	97.124	98.469	97.671	96.955	97.817	98.752	98.19	98.227	97.73	98.164	97.613	99.897	99.084	99.041	99.362	97.859	99.358	99.746	98.581	99.344	97.18	99.298
108.23	107.84	107.4	108.89	107.56	108.23	107.13	108.19	108.23	107.07	108	107.69	108.42	108.8	108.75	107.16	108.45	107.63	107.9	107.81	108.22	108.95	107.24	107.22	108.25	107.43	108.37	107.52	109	108.96	108.89	106.97	106.92	108.55	108.13	106.12	108.16	108.56	109.48	108.96	108.03	106.37	108.7	108.17	108.29	108.73	108.35	109.24	106.71	107.03
105.91	105.57	106.23	106.1	106.2	105.63	107.25	106.17	106.09	104.37	105.44	104.87	106.32	105.76	106.55	106.33	106.03	107.03	106.25	106.5	105.09	106.1	107.26	106.43	105.37	104.7	105.97	105.01	106.75	106.66	105.73	105.73	106.29	106.85	104.97	104.85	105.23	106.32	105.51	106.47	106.36	105.64	104.79	104.95	106.52	105.25	106.33	104.9	106.31	105.78
106.25	106.42	103.59	106.7	105.31	106.02	104.76	106.35	106.43	106	103.96	105.19	106.18	106.26	107.07	107.07	104.43	105.87	105.69	106.08	106.61	106.89	105.6	106.02	105.59	105.28	106.28	107.52	105.76	107.45	105.98	105.97	105.53	107.6	107.17	105.05	105.9	107.37	105.07	104.38	104.73	103.58	107.24	105.58	106.42	105.34	104.88	106.28	105.99	105.37
108.27	109.04	107.57	108.28	108.15	106.78	107.43	107.47	109.01	109.64	108.18	108.03	108.27	107.38	109.04	107.58	109	109.12	108.78	107.29	109.04	108.59	106.91	107.28	108.42	106.89	107.83	106.62	107.14	108.86	107.62	107.71	108.34	107.27	107.5	107.03	108.05	107.97	108.32	108.65	108.24	108.89	108.94	107.8	108.28	109.87	108.44	107.3	108.9	108.15
108.61	108.53	109.01	108.53	108.04	109.1	109.44	107.53	107.91	107.44	107.18	108.03	107.47	106.82	109.64	107.93	109.34	108.08	106.61	106.78	109.66	106.59	108.41	109.41	108.16	106.79	106.34	106.8	107.03	107.95	107.72	107.14	108.48	107.96	106.42	108.31	108.78	107.95	107.52	107.83	108.7	108.08	108.89	108.28	108.82	109.03	109.44	107.6	107.71	107.02
109.01	108.51	108.59	108.03	109.17	108.2	109.27	109.2	108.92	108.13	108.49	107.84	108.63	109.49	107.37	106.92	108.46	108.67	107.46	108.64	109.94	107.8	107.61	109.54	108.3	109.6	108.04	109.04	109.12	109.14	108.3	108.8	108.1	110.24	106.76	106.56	108.61	109.11	107.04	108.54	109.18	108.33	106.99	109.02	108.69	109.33	110.57	107.97	106.4	108.95
107.08	106.5	105.88	105.85	106.11	105.99	106.82	107.81	107.47	107.71	106.16	107.61	107.26	107.35	107.35	106.95	106.89	105.64	107.25	107.24	105.63	105.92	106.05	105.53	106.32	108.02	106.49	106.36	106.22	106.59	108.13	107.24	106.89	107.33	107.24	104.55	106.62	106.68	107.04	105.65	106.86	105.63	106.98	106.66	107.53	106.74	106.5	107.91	105.62	107.57
108.46	108.15	109.27	108.92	107.25	109.15	107.9	109.04	109.3	109.43	109.19	109.36	108.92	108.36	107.58	109.39	108.2	109.62	107.32	108.81	109.17	108.86	108.71	109.21	108.83	107.47	108.63	107.84	108.74	108.89	109.2	108.25	107.84	108.15	109.19	108.29	108.56	108.71	108.99	108.82	108.12	108.6	107.93	108.68	107.47	109.73	107.95	108.43	108.49	108.23
108.12	108.5	108.27	108.29	109.3	107.03	108.14	106.5	109.11	108.5	108.6	107.83	109.35	106.55	107.47	107.97	108.37	108.86	107.41	107.88	110.05	106.65	107.17	106.58	108.42	109.16	108.98	107.89	107.15	106.91	108.32	108.27	107.87	107.63	106.73	107.99	106.2	107.84	108.11	108.7	108.14	108.37	109.1	108.87	108.7	107.89	107.27	108.5	107.64	108.37
109.01	108.83	108.4	108.05	108.81	109.62	108.91	108.51	107.52	109.23	108.65	107.82	107.27	108.59	108.61	109.14	108.92	107.45	107.38	108.99	108.22	108.27	106.74	108.14	108.6	108.27	107.93	108.94	108.58	108.26	109	107.26	109.13	107.83	105.76	109.14	108.35	109.04	109	106.89	108.09	107.26	108.55	108.32	108.34	107.36	108.18	106.83	110.3	106.41
108.88	109.03	108.09	108.3	107.02	108.61	110.37	107.15	107.44	107.53	108.44	108.54	108.77	109.51	106.87	108.56	109.88	107.78	107.78	107.51	107.9	109.68	109.36	108.18	108.1	108.54	107.66	109.23	108.23	108.78	108.28	108.23	107.84	109.55	107.92	107.04	109.07	108.7	107.83	108.25	108.55	109.65	107.09	108.52	108.18	109.33	108.92	107.05	108.16	107.05
106.2	107.61	105.01	104.15	107.46	106.64	107.52	106.17	105.19	106.71	105.59	106.64	105.86	104.92	106.9	106.28	105.22	106.32	105.25	107.27	106.48	106.38	105.52	106.5	105.95	107.19	106.26	105.41	105.62	106.12	105.56	105.11	106.73	106.04	106.72	107.46	106.42	107.17	106.21	107.65	107.16	105.92	107.21	106.25	106.14	105.95	107.6	106.65	104.91	105.82
106.3	107.36	106.29	106	106.97	107.2	104.83	106.6	107.13	106.65	107.53	105.69	108.25	105.54	106.66	107.53	107.59	106.89	103.85	107.68	106.09	106.35	105.98	107.25	106.74	106.6	105.83	106.74	106.17	105.63	107.81	107.12	105.39	106.99	104.9	107.09	106.71	106.74	105.77	106.69	107.51	105.17	105.45	106.83	105.05	106.54	106.25	105.25	105.57	106.43
107.57	107.66	107.48	107.88	108.16	107.63	106.61	107.55	106.69	106.6	107.85	108.5	106.81	107.91	107.59	108.63	109.41	107.91	106.05	107.75	107.65	107.1	108.16	106.06	108.39	107	108.26	106.88	107.94	107.33	109.45	106.78	107.24	108.22	107.84	106.69	107.53	108.24	107.25	105.6	108.79	107.5	108.01	106.92	106.67	107.54	106.75	107.49	109.2	108.42
101.72	99.796	102.84	100.53	100.32	100.96	100.56	99.787	100.17	100.07	101.02	99.891	101.84	101.34	100.53	99.625	100.18	101.3	102.17	101.34	100.59	102.2	100.61	100.01	100.19	100.55	100.35	100.58	99.631	100.82	101.45	100.89	99.714	100.48	100.59	100.58	101.53	101.75	101.42	99.622	101.3	100.19	99.393	100.97	100.84	99.977	100.15	100.93	101.45	100.79
105.46	105.89	105.63	106.03	105.07	106.04	105.5	106.69	106.47	106.19	104.98	105.93	105.42	106.69	105.74	105.28	104.52	106.8	104.92	106.74	106.59	105.94	106.26	105.52	106	105.28	105.06	104.7	104.55	104.9	103.85	108.03	104.8	107.15	106.63	106.2	105.13	105.03	105.07	105.57	106.96	105.36	106.45	104.02	104.94	104.55	105.51	103.16	104.81	105.93
106.7	107.39	104.92	105.86	104.93	105.74	105.81	105.32	105.05	105.45	106.16	105.55	103.92	106.35	105.87	105.93	104.85	105.39	105.66	106.31	105.99	105.75	105.96	105.74	104.11	105.27	105.54	105.81	104.83	107.18	105.32	103.78	106.65	105.65	104.33	106.59	105.95	105.21	106.53	106.23	106.26	105.11	106.4	106.14	106	105.39	105.31	104.92	106.07	105.56
105.23	105.71	107.59	105.76	105.91	104.65	106.98	106.07	106.18	104.88	106.49	106.36	105.01	105.88	104.89	105.93	104.84	106.1	106.11	106.29	105.6	104.63	104.76	106.4	105.59	106.16	106.12	106.29	104.7	105.13	105.11	104.81	106.35	107.39	107.14	105.59	106.39	106.55	106.76	108.01	105.6	104.47	105.65	106.71	106.01	106.03	104.42	107.36	104.74	104.86
105.5	105.43	105.94	104.98	107.43	104.61	105.68	105.52	105.66	104.94	106.65	104.96	105.64	106.22	105.78	105.05	104.85	105.4	105.13	104.93	104.13	104.17	106.4	105.48	105.91	105.83	105.54	105.29	107.77	106.86	105.75	106.36	104.96	105.98	105.83	105.53	106.16	104.53	105.78	106.21	105.52	105.72	104.62	105.54	105.1	106.37	104.84	105.06	107.07	105.47
107.21	106.52	106.92	107.45	107.09	106	106.46	106.63	108.11	106.06	107.42	106.49	105.62	106.53	106.81	107.11	107.22	106.9	105.38	106.42	105.68	105.27	106.47	103.98	107.96	107.97	104.52	105.85	105.32	105.84	107.57	106.33	106.13	107.28	106.29	105.29	106.02	107.68	108.49	106.87	107.85	107.31	107.03	107.83	106.12	105.09	106.24	104.3	106.95	106.67
97.215	99.33	99.196	98.036	96.74	98.801	97.545	99.207	98.149	98.176	97.384	97.2	97.954	98.023	97.103	96.105	96.136	98.025	97.673	98.033	98.179	98.089	96.532	99.505	97.936	97.272	96.97	97.485	98.818	98.332	98.001	97.507	99.179	96.68	98.674	96.032	97.555	97.639	98.614	97.304	98.276	97.201	98.073	97.847	97.747	98.543	98.492	96.916	98.015	98.332
105.82	105.97	105.42	105.67	105.65	103.73	105.91	105.32	106.13	105.14	105.79	105.61	106.4	105.74	105.47	106.12	105.88	104.62	107.32	106.72	103.82	107.44	105.66	105.79	104.95	107.54	105.07	106.04	106.61	106.55	105.6	104.61	105.85	106.76	106.07	105.33	105.68	105.7	105.96	107.47	107.25	104.66	106.42	105.36	103.87	105.25	106.29	106.9	105.64	106.12
104.58	106.85	106.18	105.38	105.15	105.48	106.31	106.29	104.91	106.54	105.41	105.21	105.96	105.77	105.26	105.55	106.89	104.47	105.34	106.14	104.94	107.36	104.74	104.43	104.96	105.71	106.5	104.67	105.46	105.33	104.44	106.23	106.57	105.5	106.59	106.45	106.78	105.85	106.43	106.21	106.42	105.07	105.11	105.79	105.75	103.79	104.01	106.06	104.39	104.95
106.87	107.93	105.23	105.76	106.07	105.62	105.09	108.32	105.87	106.57	106.76	107.76	105.65	107.71	105.59	106.04	106.59	106.53	107.05	104.7	106.17	106.65	107.17	105.69	108.83	107.03	106.65	106.73	105.64	107.19	107.76	108.06	108.12	106.98	105.27	105.75	109.11	107.59	106.71	106.24	106.56	106.32	106.51	104.92	106.26	107.51	105.77	106.98	106.01	107.64
108.62	109.53	108.44	109.15	107.82	106.55	108.67	109.09	109.46	108.45	106.72	107.58	109.64	108.12	108.35	108.63	108.88	106.94	106.92	107.86	110.12	107.35	106.7	107.57	107.32	109.2	107.55	108.29	108.86	107.98	108.23	107.67	108.35	110.14	110.18	107.59	108.07	108.21	107.33	108.81	109.57	109.04	107.69	108.86	108.5	107.22	108.57	107.58	108.16	108.92
106.83	104.67	105.56	107.24	106.32	105.93	107.34	105.95	104.84	105.44	107.3	106.11	106.68	105.93	106.42	105.24	107.17	106.15	105.64	105.99	106.38	105.79	105.38	105.82	106.53	105.27	105.85	107.35	107.1	107.58	105.53	106.16	106.03	105.88	106.15	107.49	105.73	106.54	107.2	108.2	104.21	106.86	106.76	105.57	105.93	106.67	105.01	105.26	105.62	107.05
106.65	106.28	105.88	108.34	106.12	107.3	105.05	106.42	107.4	106.36	107.43	107.21	107.1	107.81	106.21	106.3	106.33	106.69	105.49	106.78	107.1	106.84	106.5	107.1	107.39	106.48	106.56	106.66	107.82	106.71	107.42	105.89	106.95	106.77	107.05	106.3	108.19	107.31	106.63	106.75	106.2	105.83	107.31	107.41	106.3	106.74	106.75	105.97	105.61	107.95
105.42	106.99	104.52	106.13	105.51	106.43	104.37	105.26	105.59	106.23	106.66	105.8	105.76	105.33	105.36	105.63	106.13	105.66	104.48	105.03	105.88	105.75	105.64	105.54	106.97	104.63	106.66	104.6	105.71	106.99	105.73	107.94	106.43	105.31	105.96	105.64	106.31	107	104.71	104.29	106.74	106.25	105.23	104.14	105.63	106.87	105.66	106.1	104.68	104.49
98.997	99.489	99.176	98.088	99.824	97.958	99.557	98.796	98.124	97.358	98.429	99.242	99.718	99.328	98.441	98.106	99.625	99.277	99.926	97.572	98.739	99.816	98.413	100.1	98.598	98.425	98.596	97.897	98.691	98.245	100.38	100.55	97.914	99.955	99.201	98.434	98.696	98.596	98.799	98.953	99.142	99.955	98.04	98.804	98.942	100.36	99.346	99.171	98.849	98.287
109.27	111.6	111.29	109.85	109.55	109.63	109.46	110.29	109.83	110.59	112.03	109.22	111.49	110.02	110.37	109.43	110.81	110.85	110.98	108.68	111.08	109.21	110.9	110.52	107.84	108.9	111.43	110.36	110.54	110.83	111.72	110.58	110.32	110.85	111.76	111.24	112.33	110.58	109.82	110.28	110.54	109.95	109.89	109.06	109.33	110.14	110.95	109.27	110.7	109.68
104.13	105.52	105.89	106.23	106.64	107.79	106.89	106.08	106.04	104.06	108.2	105.96	105.85	105.95	104.32	105.42	105.99	106.18	106.24	103.74	105.73	105.78	104.42	105.45	105.06	105.57	105.68	105.27	106.85	105.51	105.46	107	105.38	104.71	105.01	107.44	105.31	106.37	104.57	105.35	104.92	104.72	104.56	107.63	104.79	105.31	105.99	105.76	105.06	106.68
108.36	108.29	108.49	109.57	110.3	107.39	109.79	109.71	109.82	109.4	110.56	108.4	107.62	107.42	106.35	109.05	109.81	108.04	109.06	108.79	108.84	107.68	108.69	110.07	109.04	109.01	109.47	110	110.08	110.42	108.71	109.02	108.89	109.67	108.1	109.1	109.07	109.65	108.49	109.25	109.32	109.12	107.58	109.76	109.15	109.26	108.62	108.58	109.51	108.69
108.22	107.69	108.39	107.87	107.27	108.54	109.43	108.02	108.29	109.12	107.49	108.67	108.62	107.24	107.74	109.54	110.8	109.23	108.39	108.86	106.95	107.16	109.01	107.62	108.8	107.24	108.32	108.16	109.37	108.2	108.52	108.41	107.54	107.98	109.12	107.51	107.01	109.04	108.89	109.41	107.85	107.81	107.72	108.66	108.59	108.49	107.85	107.43	109.25	107.99
107.73	108.33	108.17	108.32	109.43	107.63	108.14	108.34	108.06	108.35	109.31	108.11	107.42	107.62	107.31	108.14	107.08	107.2	108.51	108.79	107.97	108.79	106.28	108.21	109.41	108.2	107.42	107.76	107.67	108.21	107.97	107.89	107.47	107.91	106.68	108.59	108.82	108.2	107.58	107.65	108.51	107.96	108.04	108.99	109.49	106.92	107.95	108.65	108.91	107.57
108.83	109.04	110.33	108.29	108.26	108.33	108.17	108.9	108.39	107.82	109.03	107.86	107.87	109.35	109.85	108.22	108.63	107.22	109.09	108.02	107.96	108.41	107.66	109.02	110.26	108.06	107.99	108.12	107.97	108.8	108.38	109.37	108.98	108.08	108.08	109.48	109.34	108.14	108.52	109.62	108.98	109.19	108.42	109.34	109.88	110.06	109.06	109.51	108.62	108.47
105.81	107.45	105.07	106.49	106.66	105.63	106.85	106.11	104.81	104.42	106.72	107.31	106.27	106.35	105.6	105.93	105.1	105.51	105.46	106.15	107.31	104.52	106.25	106.06	105.85	105.36	106.46	107	106.21	105.65	106.88	105.98	105	106.08	105.99	106.17	105	104.62	106.94	105.84	106.34	105.77	105.36	105.47	106.06	106.48	106.44	105.32	104.96	105.33
105.3	104.9	105.33	106.09	105.75	106.02	105.15	106.93	105.97	106.52	105.41	104.53	104.58	105.12	104.5	105.91	104.3	106.46	105.37	105.16	104.54	106.75	105.41	105.26	104.94	105.54	104.44	105.66	105.46	105.12	105.23	105.86	104.61	105.58	105.66	106.8	105.03	106.26	104.99	106.11	106.08	103.95	107.34	104.97	106.03	104.12	107.03	106.2	105.84	105.66
101.46	99.625	100.64	101.64	101.55	100.93	101.47	100.91	99.126	100.77	97.791	101.46	100.35	101.88	99.123	100.79	101.13	102.34	100.75	101.5	100.04	99.874	100.22	100.45	100.62	100.92	101.23	101.04	100.64	99.03	98.542	101.8	100.85	102.32	100.69	100.6	99.062	100.95	99.715	100.46	101.47	99.748	100	101.56	99.281	101.85	101.92	101.68	100.27	100.49
105.06	103.95	104.59	106	105.14	105.79	103.79	105.19	104.06	105.18	105.92	105.02	104.98	104.89	104.06	106.45	104.05	106.65	106.04	105.66	106.59	105.34	106.6	105.9	105.36	104.49	105.7	106.55	106.54	105.06	106.55	104.34	106.58	103.2	104.29	105.8	105.57	107.08	105.85	105	104.95	105.39	107.85	105.19	105.62	105.05	107.2	104.32	105.62	106.68
105.06	106.67	106.56	106.76	105.94	104.92	105.17	104.21	107.33	105.79	104.67	105.9	104.64	104.86	107.91	103.8	105.6	106.17	105.67	104.87	104.62	106.23	106	105.62	106.1	105.78	105.3	104.45	106.25	106.37	104.96	103.76	106.71	105	105.37	105.35	106.18	106.34	105.83	105.52	106.28	105.66	106.47	106.3	105.32	107.41	105.89	107.43	105.75	104.64
96.698	97.683	97.669	97.169	97.41	99.124	98.408	98.069	97.682	98.968	99.208	99.306	99.259	96.99	99.017	98.946	98.75	98.711	96.834	98.919	97.336	97.937	97.251	98.962	99.861	97.463	99.704	97.161	97.861	98.24	97.546	97.682	98.978	95.969	96.351	98.524	98.682	97.38	96.415	99.303	97.941	98.321	98.118	97.575	98.318	98.8	98.458	97.961	98.659	96.309
98.204	98.72	98.447	100.21	97.842	99.667	99.108	99.421	101.27	99.487	98.754	98.449	98.085	99.446	100.16	98.425	99.41	99.575	99.369	99.011	100.5	98.741	98.3	99.136	99.336	98.4	98.838	98.479	98.64	98.65	98.189	99.377	99.8	98.188	100.35	98.854	99.493	98.2	99.341	97.554	97.303	98.232	99.82	100.21	99.219	99.131	97.692	99.468	98.819	98.201
105.85	106.92	105.98	107.12	107.53	107.13	106.08	105.98	106.15	107.24	104.64	106.95	106.23	107.15	106.24	106.23	106.35	105.09	107.59	105.7	105.28	106.8	106	107.9	107.83	106.63	106.86	105.36	106.94	105.71	106.95	106.7	105.4	105.24	106.31	106.36	106.28	106.22	105.49	104.63	105.87	105.27	105.66	105.37	106.76	105.94	106.76	107.66	105.23	107.01
105.48	104.19	106.01	104.35	105.63	104.34	105.38	105.12	105.94	105.66	105.69	105.2	105.54	107.27	106.54	105.92	105.93	106	105.61	105.6	105.7	105.08	106.64	106.08	104.67	106.49	105.51	104.95	105.85	106.86	106.22	106.41	104.87	104.34	105.52	106.68	105.87	104.32	105.6	106.77	106.31	105.89	105.67	106.05	105.48	105.8	106.23	104.67	106.01	107.53
105.33	106.5	104.9	105.77	105.55	105.06	104.58	104.36	106.82	105.14	106.32	105.86	105.35	106.81	106.02	106.34	105.58	106.18	106.06	105.29	105.54	105.4	105.93	105.06	105.82	106.54	104.88	106.85	107	105.47	106.19	104.64	106.22	104.92	106.35	105.95	105.81	105.1	105.32	106.58	106.44	106.3	104.78	105.56	105.1	105.72	106.64	105.46	107.11	106.41
107.39	107.12	108.14	108.31	107.68	107.13	105.84	107.36	106.96	106.99	108.78	108.87	105.17	107.38	108.23	109.87	107.81	108.47	108.49	106.66	108.15	108.2	108.35	109.15	107.41	108.31	106.52	108.06	108.08	108.01	106.7	107.79	107.84	107.59	106.26	107.29	107.62	109.35	107.28	108.95	108.7	106.79	109.52	107.1	108.95	107.65	108.99	108.39	106.05	108.94
100.27	99.977	100.44	99.302	102.08	100.75	99.814	99.638	101.81	100.73	99.933	100.89	101.03	101.68	100.2	101.2	101.04	100.86	100.89	100.28	99.095	101.8	99.346	99.465	100.96	100.65	99.388	101.15	100.23	99.18	102.88	100.36	100.43	101.44	99.211	99.598	100.44	100	101.25	100.71	100.2	100.15	99.741	99.022	100.56	99.386	100.7	102.31	101.31	101.31
105.76	105.58	105.35	104.66	104.69	106.31	106.74	105.71	106.45	106.08	105.22	104.57	107.81	104.57	106.02	104.57	107.36	104.5	106.57	104.79	104.76	105.64	104.43	106.69	106.63	105.6	106.89	105.1	105.58	105.43	105.87	105.91	104.65	106.28	105.88	106.97	104.57	105.6	108.25	106.54	105.5	105.2	105.13	105.23	106.05	105.95	105.68	105.67	104.71	105.13
105.62	107.02	105.69	105.03	106.55	106.34	103.82	105.51	104.07	106.06	106.63	105.76	105.32	107.94	106.08	107.83	105.43	105.81	106.94	106.28	106.02	106.3	104.74	103.83	106.46	105.26	105.59	106.87	106.16	105.84	105.93	104.45	106.39	105.48	105.72	105.63	106.62	107.54	106.21	104.73	105.72	105.87	106.35	107.48	105.07	106.1	106.34	105.78	105.18	104.58
106.94	107.94	109.52	109.32	106.93	108.17	109.06	108.12	108.51	108.55	107.7	107.23	107.88	107.9	108.72	108.24	108.34	108.02	107.84	108.82	109.55	108.45	106.95	109.18	108.39	107.17	108.8	108.8	107.75	107.13	108.32	108.82	107.85	107.1	107.64	107.52	107.96	108.58	107.49	109.22	109.18	107.26	109.97	107.88	107.71	107.4	107.42	108.8	107.72	108.36
108.35	109.62	108.6	107.66	107.28	108.19	108.23	107.29	108.1	109.84	109.08	109.8	107.99	110.36	107.97	107.57	108.16	108.45	109.49	107.61	108.17	108.62	108.06	106.95	107.39	108	109.59	108.75	108.3	108.06	108.1	109.31	106.96	109.56	106.79	109.03	109.07	109.14	108.68	109.4	107.2	107.75	108.5	109.98	108.94	109.87	108.11	108.44	108.17	109.14
108.35	108.77	107.34	107.72	108.26	108.23	109.1	109.59	110.8	108.8	108.56	109.85	106.3	108.11	107.55	109.41	108.88	109.01	108.03	108.31	109.04	110.6	108.05	108.69	107.32	109.13	109.07	109.03	107.75	108.49	108.65	111.08	109.17	107.66	108.94	107.5	107.73	108.21	109.21	108.72	108.07	110.4	108.58	107.84	108.8	109.75	108.27	108.93	107.21	107.64
106.37	104.81	105.26	105.36	107.3	106.75	106.76	104.47	107.84	104.53	105.79	106.37	105.03	105.32	107.11	106.82	105.47	104.84	105.53	105.83	106.57	104.91	107.86	105.83	105.72	106.58	104.77	105.53	105.23	106.61	106.99	104.37	105.53	106.45	105.03	105.86	107.02	106.41	107.1	106.27	106.47	105.02	105.05	105.79	106.55	104.98	105.04	106.59	106.44	104.33
107.16	108.55	107.78	107.49	109.19	106.93	108.68	109.12	106.94	108.46	106.42	108.45	109.2	108.94	109.4	109.63	108.54	108.38	108.58	108.76	107.53	108.14	107.33	109.44	108.03	107.28	109.31	107.64	108.68	109.11	108.3	107.39	108.29	111.31	108.09	107.83	107.99	106.97	110.46	108.18	109.01	106.9	108.94	108.46	105.97	108.94	107.34	109.74	109.65	106.78
105.42	105.3	105.72	104.8	105.12	106.35	106.23	105.14	105.2	104.85	106.9	105.07	105.92	106.28	106.65	104.92	105.8	103.64	105.75	105.96	104.72	105.65	105.07	104.45	105.37	105.94	104.58	105.44	107.65	106.92	106.78	105.62	105.38	105.71	105.66	104.92	104.41	106.3	105.59	106.35	106.56	105.22	105.08	105.77	105.15	105.33	106.48	105.53	105.91	106.65
109.31	109.43	107.17	107.83	109.83	109.85	108.61	109.41	108.36	109.39	108.38	108.46	108.15	108.03	108.09	107.76	109.07	109.01	108.13	108.56	108.45	110.52	107.73	109.04	109.22	107.88	108.71	107.85	111.42	109.19	107.77	108.53	109.89	107.6	109	108.97	108.95	108.92	108.68	108.27	108.97	108.84	109.01	109.04	108.67	110.55	108.37	107.28	110.45	108.45
105.6	105.17	105.97	105.06	105.22	105.89	105.35	105.36	105.04	106.59	104.76	105.09	105.77	104.39	104.86	105.45	105.14	106.23	106.67	105.62	105.85	106.01	105.25	105.91	106.07	106.19	104.55	105.88	106.25	105.82	105.95	105.63	106.18	105.07	106.76	106.52	104.27	105.52	103.67	105.55	106.63	105.06	106.11	104.88	105.81	107.34	104.6	104.8	104.63	106.48
106.68	105.6	104.92	105.18	105.98	105.5	103.72	105	104.73	105.36	105.27	107.38	106.01	105.15	105.24	106.21	106.9	105.48	106.92	105.73	105.31	105.71	106.34	104.44	106.52	105.64	104.6	107.1	104.38	105.13	106.28	106.17	106.81	104.23	105.88	105.46	106.39	105.77	104.94	106.21	104.94	104.57	103.9	104.74	104.38	104.66	105.88	105.94	105.22	106.74
105.55	105.28	105.65	104.96	105.96	107.43	106.12	105.11	105.97	105.61	104.93	105.74	104.76	105.6	104.16	106.77	104.96	104.62	105.6	105.81	106.73	106.24	105.22	104.69	106.83	104.42	106.15	105.27	105.33	105.57	105.28	104.56	106.22	104.24	103.58	106.63	105.2	105.39	105.57	107.25	105.56	104.62	107.54	106.49	105.96	105.67	106.73	105.55	105.18	106.37
109.52	108.23	107.04	109.45	108.48	108.99	109.16	108.03	108.82	107.3	106.59	108.15	107.64	107.62	108.18	108.47	109.7	108.55	108.59	108.29	107.36	108.14	109.12	108.09	107.7	109.47	108.44	108.18	108.41	108.16	108.12	107.68	108.68	109.09	107.64	106.58	108.23	111.21	109.04	108.87	108.43	109.14	107.18	107.51	107.75	108.56	108.9	109.13	109.95	107.52
106.54	106.11	105.04	104.86	105.56	104.69	105.8	106.5	105.98	105.9	105.32	106.26	105.38	105.55	106.29	106.82	106.7	104.27	105.99	104.01	106.05	106.47	104.65	106.57	106.9	105.85	105.69	106.62	105.86	106.13	105.08	104.74	106.73	105.15	106.75	106.11	105.48	105.64	105.65	105.77	104.69	105.49	105.68	106.53	105.29	105.84	104.44	106.15	106.19	107.02
108.06	108.79	108.45	108.13	107.98	107.68	109.94	108.27	108.74	108.62	108.07	109.45	110.57	107.82	109.96	107.17	108.41	108.5	108.3	108.25	108.91	108.09	108.16	108.71	108.07	108.33	109.05	108.49	108.41	107.92	107.82	107.68	107.15	109.64	108.27	108.39	107.32	107.25	108.11	107.17	107.54	107.56	107.65	108.34	109.47	107.19	108.36	108.59	108.82	109.35
107.1	108.48	108.28	107.75	109.01	106.98	108.53	108.75	108.62	106.54	108.33	106.34	108.35	106.89	108.92	107.03	108.33	109.43	107.9	107.87	107.97	107.22	109.08	106.63	108.97	106.89	106.26	107.25	107.66	109.3	108.26	105.9	109.08	106.88	108.17	108.39	106.23	109.07	108.33	108.68	108.51	108.02	108.74	107.49	108.1	106.47	108.57	108	107.73	106.54
108.14	106.76	105.15	107.52	107.09	105.15	106.17	106.37	106.71	105.74	106.37	105.96	106.5	105.63	107.48	105.67	105.27	106.27	106.44	104.58	105.1	106.68	105.61	107.13	106.73	107.39	107.35	105.68	105.72	105.38	106.98	105.26	105.8	107.53	103.69	106.42	105.61	106.42	105.88	106.75	105.98	105.1	107.01	103.86	107.7	107.36	106.31	106.85	105.7	106.28
104.81	105.33	105.61	106.28	106.75	106.08	106.62	106.15	104.62	107.02	106.06	104.8	105.69	105.17	104.41	104.87	104.77	105.64	105.59	105.81	105.32	107.54	106.15	106.12	106.2	106.25	105.16	105.01	106.35	105.36	104.07	105.91	107.52	106.94	106.09	103.53	106.08	105.05	106.88	106.27	105.56	105.64	105.81	105.91	105.81	104.93	106.97	105.23	107.25	105.48
107.38	107.75	106.79	108.2	107.78	105.77	108.86	107.55	108.15	108.72	110.49	108.46	106.67	107.89	108.49	108.56	106.26	108.02	107.93	108.57	110.6	108.58	106.02	109.03	107.19	107.65	108.46	107.13	106.96	108.67	108.25	108.67	108.46	106.41	107.07	107.81	110.13	107.89	107.55	109.22	108.29	107.31	108.17	107.44	107.84	106.68	107.53	108.14	106.56	106.93
104.85	104.52	104.73	106.56	106.17	105.84	107.87	107.15	105.3	106.19	105.01	106.37	106.76	106.41	106.12	106.23	104.48	105.73	105.64	106.68	105.9	104.02	105.93	105.78	106.45	105.92	104.25	107.69	106.49	106.39	105.65	105.01	105.45	105.23	107.26	104.52	105.56	105.79	105.43	106.04	105.56	105.22	105.09	104.93	106.53	106.02	105.79	105.74	103.75	106.01
108.19	108.81	109.9	108.59	109.23	109.21	108.58	109.3	108.32	109.72	108.69	109.07	107.21	110.48	110.83	107.93	108.74	106.69	108.18	107.93	107.73	108.47	108.88	109.71	107.53	107.99	108.72	107.99	108.58	107.41	108.35	108.73	108.09	107.41	107.64	108.04	108.62	109.27	108.14	106.96	109.52	109.8	107.73	108.64	107.86	108.13	106.98	108.21	108.08	109.47
106.56	104.92	105.8	106.67	106.24	105.3	106.03	105.57	106.89	104.55	105.78	106.33	106.03	105.16	105.55	103.65	104.95	105.79	106.06	106.48	106.08	105.3	105.66	104.63	106.46	105.78	105.47	105.38	104.48	104.52	106.5	104.63	104.05	105.58	106.14	105.66	105.01	106.78	106.2	104.85	105.24	105.41	106.02	105.74	106.12	105	106.2	104.12	105.96	105.94
107.91	108.53	108.28	109.39	108.34	109.73	109.54	108.86	108.17	109.26	108.59	109.48	110.01	109.38	107.96	109.06	110.16	108.98	107.31	108.68	108.94	108.55	108.77	109.95	109.45	107.35	108.68	108.2	108.76	109.21	107.98	107.45	109.12	107.1	107.96	108.84	109.28	109.5	109.21	107.38	107.13	108.14	109.71	107.14	107.36	108.46	109.44	107.55	108.48	108.46
106.41	105.59	105.99	105.72	106.02	107.42	106.75	106.56	105.6	107.03	107.54	106.92	106.99	106.58	107.17	105.72	106.65	107.33	106.69	106.11	104.19	106.06	108.08	105.3	105.36	106.9	105.98	105.49	105.7	106.62	106.53	107.37	108	107.97	106.14	106.17	106.74	106.12	107	107.16	104.74	104.97	105.93	105.77	107.09	106.44	105.89	106.02	106.93	106.27
107.78	109.16	109.01	108.51	109.52	107.12	107.81	109.25	107.96	107.06	107.96	107.46	108.61	108.31	108.52	106.77	107.1	109.05	109.48	108.62	109.23	109.27	108.97	106.48	107.4	108.22	109.44	107.96	108.11	109.48	108.25	107.68	109.82	108.05	108.48	106.55	108.67	107.55	108.23	109.72	109.21	107.79	108.17	107.85	109.8	109.46	107.55	108.97	108.92	108.6
104.94	105.64	106.02	106.32	105.06	105.61	106.25	106.13	106.29	104.2	105.49	104.53	104.96	105.09	105.16	105.64	105.25	105.57	105.16	105.03	105	106.39	106.11	105.01	106.91	103.09	104.37	106.8	105.62	104.79	106.99	105.74	105.77	105.87	104.63	105.69	106.05	106.39	107.12	104.67	104.31	104.95	106.68	105.82	106.21	106.27	105.98	106.78	106.45	107.55
100.32	100.87	100.5	99.046	100.33	99.812	101.73	101.19	99.986	100.22	101.22	101.41	101.64	101.8	100.31	100.05	100.71	100.52	99.955	99.722	101.26	101.35	101.79	101.93	99.473	101.54	100.01	102.69	100.96	100.21	99.867	99.83	100.4	101.63	99.584	100.22	101.93	101.56	101.14	101.16	100.76	99.183	101.82	101.51	99.979	101.4	100.31	101.95	100.6	101.91
106.22	104.84	105.23	105.59	105.18	104.88	106.08	106.9	105.7	104.97	105.06	106.04	103.94	105.45	105.22	105.9	107.46	105.9	106.66	103.62	105.79	105.61	106.27	104.57	106.13	105.16	106.57	105.55	106.2	105.6	105.63	105.35	105.47	104.65	105.75	106.38	105.89	105.69	104.68	105.41	104.99	105.64	105.46	105.98	104.88	106.1	105.27	106.03	104.85	105.88
105.48	106.63	106.02	105.6	105.31	105.79	106.3	105.78	105.3	107.76	105.22	105.61	104.1	105.34	106.58	106.07	107.85	106.23	105.57	106.15	106.12	105.62	106.68	106.31	105.85	105.85	105.48	105.92	103.87	104.35	107.54	104.3	105.21	104.9	105.91	105.33	104.65	106.96	104.99	105.28	103.59	105.09	106	103.91	106.12	104.38	105	106.26	104.86	106.24
110.97	110.07	110.12	111.03	110.54	110.08	111.09	109.85	111.36	111.15	111.04	110.88	110.27	109.86	112.11	110.4	110.35	109.48	110.18	110.4	110.37	110.12	109.18	110.63	110.7	110.68	111.31	110.26	110.55	111.99	110.13	109.82	109.84	110.07	111.34	109.7	110.7	111.02	110.42	109.58	110.78	109.12	109.96	111.26	111.27	111.29	110.72	110.47	110.77	110.6
108.24	109.26	108.36	109.01	107.46	108.58	109.48	107.42	107.64	108.15	107.58	108.51	107.16	107.46	108.17	108.88	109.22	108.4	108.08	109.6	108.59	109.08	108.74	108.02	107.9	107.22	109.36	108.94	109.7	108.71	108.83	110.02	109.35	108.76	108.48	108.2	108.15	108.02	107.65	107.69	109.68	109.1	107.59	110.03	108.94	109.06	108.07	106.82	108.44	109.2
107.63	106.61	104.21	105.62	105.46	106.67	105.9	106.84	105.98	105.93	104.64	104.18	106.47	105.77	106.66	105.66	104.1	104.95	106.29	107.04	107.43	105.52	106.22	106.82	106.86	105.76	105.21	104.89	107.33	105.47	104.45	105.12	107.25	106.25	105.67	106.11	106.34	105.43	105	105.13	106.11	105	106	104.58	106.91	106.14	105.76	104.03	106.29	106.94
112.01	109.79	109.1	110.41	109.34	107.93	108.99	109.77	110.6	111.95	110.93	108.28	110.99	111.17	109.78	111.64	110.56	111.4	111.07	110.81	109.62	111.91	109.97	110.38	110.43	110.95	111.12	109.38	110.8	110.59	110.8	110.98	109.88	109.37	111.35	109.53	111.2	110.28	110.38	110.83	109.88	111.2	109.94	110.02	110.9	110.18	110.23	110.54	109.22	110.36
105.08	104.85	104.88	105.54	106.37	105.97	104.98	105.69	106.17	105.24	105.66	104.79	106.49	106.07	104.11	105.22	104.74	105.46	105.47	106.01	103.53	105.71	105.16	106.6	105.63	106.21	105.25	103.21	103.96	105.65	106.71	106.08	105.79	105.54	105.62	106.59	105.67	104.15	103.63	104.92	105.11	106.5	106.26	107.16	105.44	105.29	106.34	109.11	105.32	107.6
106.12	104.51	105.33	106.78	104.18	107.04	104.59	103.88	105.13	106.07	105.52	105.02	106.45	105.84	105.89	104.99	106.66	104.43	105.43	105.49	104.88	105.66	104.46	107.15	106.3	104.51	107.48	105.65	104.4	106.46	104.44	105.38	106.29	106.31	104.4	106.55	105.43	105.58	106.2	105.72	104.86	106.25	105.35	105.55	106.54	105.11	105.43	104.8	105.59	104.51
106.77	104.95	105.92	105.98	104.8	107.88	106.57	106.15	105.96	104.08	105.51	104.54	105.86	104.3	104.76	104.74	105.04	104.87	106.16	105.04	105.94	105.41	107.14	107.56	106.02	105.94	105.18	106.03	105.62	105.22	106.69	104.83	103.64	105.99	106.42	106	105.61	105.31	104.55	106.38	105.82	105.87	106.5	104.4	106.19	104.78	104.98	106.27	105.63	105.94
107.66	106.42	105.42	105.61	105.76	107.03	105.95	107.07	107.28	108.02	106.91	106.71	107.44	105.79	106.11	105.85	107.67	105.64	106.35	105.17	107.47	106.48	106.3	103.99	107.49	105.43	105.54	107.6	105.14	104.95	107.56	106.09	106.02	106.74	106.43	107.51	106.11	106.06	105.89	105.54	108.03	105.77	106.68	107.4	107.9	107.38	106.12	105.24	106.73	106.31
108.22	108.97	108.75	108.15	109.48	109.03	108.84	108.38	108.95	109.94	107.91	107.68	106.54	108.27	107.51	108.39	109.84	107.87	108	107.68	108.36	107.54	108.73	108.66	109.29	108.07	108.03	108.54	107.95	109.35	108.62	108.79	109.13	108.17	108.92	107.08	107.76	108.12	108.5	108.39	108.15	108.85	108.47	108.14	107.8	108.16	109	107.22	108.55	107.92
105.85	107.04	107.3	106.89	105.37	107.02	105.16	106.73	105.69	106.24	108.43	107.36	106.9	107.85	106.57	107.09	106.69	106.81	106.68	105.04	106.58	104.78	105.32	107.36	106.04	107.05	106.59	106.63	105.73	105.35	106.99	106.62	107.41	104.14	106.28	107.26	104.99	107.93	107.04	106.62	106.25	105.7	106.47	105.39	106.09	106.78	105.54	106.51	107.2	106.62
98.077	97.719	98.476	97.953	100.07	97.993	96.867	98.464	98.823	97.491	99.027	98.113	98.809	97.629	98.013	97.813	96.012	99.439	97.519	99.091	98.136	100.14	98.86	98.24	98.563	98.004	97.742	98.471	97.687	96.751	97.522	97.302	100.01	98.369	99.293	97.043	98.349	98.192	97.865	97.485	99.062	99.365	98.836	97.153	97.1	96.895	99.511	98.103	98.816	97.471
105.61	105.04	104.73	106.3	106.09	105.9	106.45	105.09	105.86	106.01	105.96	105.47	105.08	104.81	107.39	105.61	105.22	107.24	105.54	104.44	105.3	106.68	104.02	106.43	107.21	106.86	104.8	104.3	107.12	105.66	105.34	106.14	105.9	105.11	106.12	103.98	106.27	106.84	105.58	105.79	105.53	106.51	104.59	105.88	105.35	105.33	106.62	105.91	106.48	104.36
109.63	108.33	109.41	110.19	108.81	108.39	109.23	107.16	107.48	108.82	107.86	107.57	108.14	108.38	108.97	107.35	109.56	107.3	109.57	109.08	108.55	107.34	107.29	109.4	108.87	108.64	108.45	109.37	108.01	108.55	109.5	108.99	107.38	109.54	108.42	107.1	108.91	108.87	109.63	107.85	108.02	109.16	109.34	108.56	108.62	106.93	107.96	107.18	108.96	107.8
103.32	103.86	103.56	102.23	103.75	102.93	104.3	103.98	102.09	103.24	105.06	103.18	102.01	102.94	103.38	102.85	102.75	101.83	102.39	103.82	103.24	102.43	104.44	102.48	102.5	102.27	102.88	102.11	102.22	101.83	103.13	102.37	102.45	102.78	102.62	101.5	101.37	101.73	102.87	103.75	103.92	101.96	102.93	103.01	102.25	103.38	103.81	104.06	103.29	100.93
105.84	106.6	106.36	106.12	106.35	104.1	105.72	106.46	105.02	106.78	106.56	105.58	105.73	106.23	104.5	106.72	104.65	106.67	105.82	106.39	107.49	106.18	105.59	105.77	106.48	105.16	104.34	106.23	105.54	106.49	107.4	105.95	105.59	107.35	105.28	105.89	105.23	106.29	107.22	106.66	105.52	106.04	105.97	105.38	105.46	105.43	105.25	103.84	106.41	107.11
105.48	105.91	104.78	105.62	105.66	107.6	105	106.12	106.69	105.71	105.75	106.86	105.75	105.47	106.61	104.58	105.79	104.69	105.29	104.4	106.93	103.67	106.87	105.92	105.55	106.3	107.38	104.9	105.27	107.34	106.61	104.53	105.37	105.64	106.52	106.43	105.55	104.75	105.35	104.63	105.77	106.04	105.33	105.9	105.84	104.82	106	104.91	106.9	105.49
97.322	96.774	98.19	96.901	96.98	97.497	97.288	98.861	99.227	98.016	97.17	97.242	97.609	97.026	99.588	98.179	98.028	96.848	98.247	97.747	95.808	97.094	98.431	97.805	97.774	97.876	98.585	97.769	97.601	97.976	97.956	96.312	98.705	97.286	98.529	98.032	96.36	98.418	97.506	98.056	97.394	97.29	99.525	97.134	97.914	98.211	97.669	99.032	96.789	97.088
106.17	105.49	105.14	104.74	104.4	106.49	106.61	106.07	106.23	105.35	107.86	106.08	105.55	107.01	106.44	104.52	105.93	104.91	106.05	106.65	106.07	104.74	104.68	108.5	106.86	104.44	106.16	105.85	105.32	104.74	106.25	106.5	105.7	106.12	105.52	105.98	105.4	105.9	105.96	104.97	104.83	107.75	104.68	104.87	108.25	106.66	105.84	106.97	106.14	107.33
107.28	105.55	106.44	105.7	106.52	106.47	105.29	105.89	106.4	104.04	105.58	105.16	106.88	106	104.73	105.56	105.8	106.18	106.58	106.92	106.91	104.77	106.05	107.49	105.67	104.75	105.98	104.57	104.95	105.9	104.28	104.34	105.78	105.07	105.75	106.42	106.34	105.26	105.14	104.94	106.2	105.86	105.1	106.08	104.62	106.39	105.9	106.09	107.11	105.77
99.021	97.932	97.298	98.946	98.318	96.27	98.618	99.211	98.276	97.232	98.452	99.077	96.801	97.405	97.769	99.331	99.245	98.13	97.615	98.997	97.335	96.924	97.863	98.509	99.307	100.39	97.515	98.78	97.414	99.349	97.27	95.578	97.897	96.699	98.037	99.147	98.013	97.446	98.237	97.991	98.033	98.797	98.821	99.894	99.594	98.762	98.966	98.166	97.775	98.056
106.41	106.96	104.87	104.86	106.43	105.78	106.36	105.76	105.82	106.5	107.06	107.22	105.74	106.49	107.19	105.37	108.35	106.8	106.42	105.77	107.98	108.37	105.79	107.53	105.58	108.07	106.78	106.59	106.81	105.62	106.97	108.18	106.43	107.1	104.76	106.46	105.41	107.69	107.35	107.6	104.92	107.36	105.73	104.92	106.43	106.26	108.29	105.96	105.58	106.59
105.9	103.92	104.83	107.57	103.79	103.72	105.84	106.33	104.81	104.18	106.24	105.03	108.05	104.92	103.89	105.95	104.14	105.43	104.73	105.21	106.05	106.84	105.52	103.73	106.1	103.97	106.81	105	104.94	104.04	104.8	105.11	106.44	107.01	104.42	106.35	106.34	105.38	106.05	103.88	105.44	105.85	105.87	105.83	105.56	104.6	104.62	105.09	105.91	104.58
108.43	107.29	106.33	106.75	109.22	108.27	108.02	108.97	107.59	108.54	108.26	107.8	108.02	107.68	107.82	109.34	108.99	108.56	109.11	106.65	107.77	107.86	108.09	106.89	109.35	108.48	108.22	105.76	107.14	107.91	107.53	108.92	108.35	108.2	107.27	108.88	107.75	109.2	109.07	108.54	107.94	108.27	106.29	107.92	108.85	108.8	108.69	107.52	108.38	106.75
105.17	106.6	106.35	104.62	105.57	106.99	105.34	105.33	104.67	106.38	105.85	106.26	106.23	105.78	104.64	105.45	107.63	105.62	106.23	105.88	105.6	104.61	104.59	103.24	107.06	106.26	105.52	105.6	106.45	106.03	104.23	104.96	104.41	104.45	105.98	105.61	105.89	104.4	106.51	105.67	104.46	104.17	107.21	106.39	104.97	105	105.79	104.96	106.43	104.98
97.262	97.084	98.35	98.052	97.534	96.726	97.583	95.672	97.058	98.481	97.748	98.151	98.075	97.629	96.932	98.449	98.021	98.213	97.688	97.194	97.178	97.884	97.263	96.26	96.95	98.503	97.807	97.499	97.489	97.898	97.533	97.755	97.368	99.181	98.653	99.928	98	98.04	97.844	97.964	97.078	97.45	98.037	98.088	99.842	98.233	98.223	95.821	97.702	96.297
110.68	108.17	107.23	108.18	108.3	108.89	108.96	109.52	108.64	108.51	108.43	108.82	109.06	109.59	106.6	108.3	108.95	108.92	108.39	108.44	107.84	110.55	109.6	107.99	107.56	107.84	107.8	107.04	109.28	108.35	108.82	109.55	108.25	109.33	107.91	109.69	107.84	108.72	109.23	109.09	108.48	108.28	107.82	107.09	108.78	107.22	105.79	107.43	108.51	107.44
107.85	106.69	107.86	107.94	107.63	108.23	108.53	107.55	106.93	108.37	107.33	107.71	108.96	107.48	107.92	107.79	108.75	107.98	108.28	107.47	107.48	108.25	108.62	107.8	107.7	108.99	107.62	108.02	107.18	107.44	109.62	108.25	108.91	109.43	108.81	108.27	108.68	109.54	108.63	107.83	106.58	108.11	107.29	107.55	109.26	107.27	107.11	107.56	107.34	109.32
99.083	98.46	97.85	99.525	98.615	97.547	99.258	98.484	97.525	99.488	97.092	95.471	98.779	97.688	96.954	98.867	97.506	99.032	99.767	96.573	98.46	99.005	98.299	98.577	96.731	99.038	96.08	98.194	98.34	97.818	98.816	98.318	97.935	98.399	99.114	100.1	98.482	97.406	98.346	97.533	98.344	98.57	97.212	99.05	98.213	97.907	97.767	97.146	99.869	98.435
105.12	105.45	106.33	105.8	106.05	106.28	105.17	105.14	106.37	105.11	104.63	105.74	106.3	106.11	104.95	105.59	105.62	106.67	106.44	105.49	106.29	106.34	107.65	104.95	106.23	105.82	105.3	105.15	105.81	106	105.89	105.35	105.58	107.37	106.25	106.98	105.14	104.9	107.15	105.89	105.7	107.35	105.38	106.7	104.72	106.22	106.09	105.27	106.47	104.83
105.36	105.79	106.13	107.79	107.45	106.17	106.19	105.34	105.73	104.73	105.98	107.03	106.95	104.62	104.15	106.07	106.8	106.18	105.44	106.79	104.94	106.83	105.9	104.62	104.05	105.23	107.12	105.8	107.68	104.75	107.45	105.56	106.39	104.86	106.66	105.72	104.69	104.84	105.84	105.81	106.58	108.24	105.04	105.78	105.48	106.05	106.33	106.36	105.44	104.88
105.63	104.75	103.64	104.52	106.05	105.02	105.71	106.16	105.83	107.68	103.15	105.77	107.19	105.69	105.51	107.22	105.08	105.94	107.39	105.63	106.25	106.48	105.87	105.21	106.48	105.4	106.36	107.14	105.47	106.91	104.05	105.15	106.51	105.04	106.36	104.69	105.26	104.97	105.16	107.7	105.4	105.55	106.41	104.7	106.76	105.5	105.91	105.66	105.05	107.18
109.99	107.62	106.74	108.2	108.47	109.48	107.77	108.4	109.69	109.19	106.75	108.74	107.39	107.08	107.39	107.29	109.71	108.91	108.53	106.75	108.66	108.7	109.97	107.27	108.25	106.24	107.66	106.8	107.95	108.82	107.92	108.65	107.58	108.03	107.44	109.47	107.01	106.66	108.58	107.71	109.14	109.41	108.21	108.69	108.14	108.04	106.67	107.27	107.93	109.05
110.73	109.96	111.35	108.95	110.96	110.64	110.16	110.1	109.44	108.42	108.78	111.04	110.12	110.84	111.99	110.42	110.18	112.2	110.11	110.72	110.79	109.83	110.88	110.79	111.13	110.42	111.5	110.89	110.81	110.14	110.17	109.19	110.82	109.9	111.14	111.55	110.25	111.95	110.84	109.11	110.76	111.66	111.87	112.02	109.76	108.76	109.42	109.85	109.97	110.87
105.67	107.26	105.86	105.42	105.67	105.72	104.51	106.46	106.58	105.75	107.63	106.39	105.33	107.45	107.76	106.22	104.32	105.08	107.12	107.88	106.12	106.06	107.2	106.47	106.42	106.94	105.95	107.7	105.74	107.07	106.79	106.35	105.46	106.36	106.67	104.06	106.5	105.35	105.47	108.35	106.08	104.63	104.38	106.66	107.19	107.42	106.2	108.06	106.35	105.69
107.8	107.95	107.7	108.86	108.77	108.04	107.92	108.4	108.32	107.67	108.94	107.23	107.5	108.22	108.61	108.63	108.18	108.23	107.54	109.09	107.89	108.21	107.52	109.36	109.38	107.48	107.72	108.87	108.58	108.87	108.1	110.89	107.37	107.74	107.34	107.27	109.91	106.34	109.13	109.27	109.14	109.06	108.52	107.25	108.57	108.9	108.83	108.71	107.01	107.3
105.24	107.56	106.47	107.53	105.94	106.19	106.98	106.94	105.57	106.51	107.48	106.49	106.11	106.59	105.49	106.82	105.03	106.69	108.11	106	107.4	106.68	107.22	105.61	106.58	106.31	106.76	106.1	105.81	105.84	106.57	105.97	105.54	105.82	105.83	106.47	106.28	104.69	108.42	106.91	104.91	107.43	106.41	105.72	106.92	108.1	106.27	106.42	106.71	108.12
98.344	95.873	99.518	97.291	97.699	97.366	97.264	98.905	97.859	98.125	99.286	97.009	98.36	97.362	97.557	97.254	97.947	99.435	99.576	98.33	98.696	98.875	97.912	97.656	98.379	97.846	97.546	97.343	99.029	97.772	98.518	97.16	98.171	98.629	97.697	99	97.861	97.969	97.955	98.718	98.375	96.52	97.077	98.989	97.689	97.251	97.927	98.041	97.097	98.507
99.258	99.04	99.348	100.62	99.98	101.04	100.09	99.117	99.592	99.99	100.04	98.701	99.879	101.65	99.903	99.846	99.643	99.853	99.775	103.16	99.524	100.93	99.897	100.04	100.12	100.22	100.16	100.37	99.74	101.95	99.765	99.819	100.81	100.47	100.06	99.847	99.364	100.01	100.15	101.75	101.69	101.19	100.02	100.65	99.799	100.47	100.93	99.231	99.162	98.978
109.75	110.23	110.16	110.58	109.85	110.31	111.55	111.25	109.21	111.35	111.98	110.1	110.23	110.08	108.81	111.05	110.07	110.72	109.96	109.82	111.53	110.25	110.18	110.24	109.82	111.25	110.35	110.24	110.29	110.78	109.77	112.32	109.06	110.45	108.48	109.64	112.46	110.52	109.62	110.4	110.15	111.15	112.15	111.55	111.11	110.1	108.83	108.63	111.6	111.18
105.17	104.82	105.39	106.38	104.57	106.49	107.38	106.1	105.35	105.67	107.13	104.94	106.18	105.21	105.22	105.69	106.18	104.05	104.95	105.82	104.68	106.79	106.18	105.19	105.73	105.46	104.5	106.33	105.94	107.51	105.39	106.71	104.96	105.04	105.77	106.09	106.08	106.15	104.91	105.06	106.22	106.14	104.91	104.67	105.77	104.46	107.47	105.5	104.93	103.96
96.549	98.098	97.962	98.902	98.227	98.694	97.404	96.966	97.893	99.51	97.871	98.747	98.566	96.657	97.871	99.53	97.715	97.644	99.305	97.081	98.404	97.928	98.085	98.59	97.348	99.532	96.316	97.265	99.034	96.617	97.029	96.919	99.519	98.877	98.621	99.312	96.721	96.846	97.929	98.403	97.896	96.269	97.992	98.38	98.488	97.548	96.491	98.95	97.962	99.288
109.15	108.97	107.96	109.02	110.26	109.78	107.99	108.09	108.54	108.39	108.43	108.2	107.29	108.25	108.11	108.49	109.09	108.15	109.23	108.93	109.42	107.69	108.73	107.99	108.14	106.43	107.61	108.55	107.79	107.64	108.22	108	108.01	109.27	107.48	108.04	107.39	108.04	109.1	108.01	108.65	108.41	107.25	107.89	108.06	108.83	107.87	106.86	108.88	109.25
106.05	105.35	107.61	106.16	108.08	106.15	107.25	105.63	106.67	107.13	107.37	105.36	106.26	106.61	105.65	105.03	106.03	106.65	106.92	106.17	108.02	105.81	106.32	107.22	107.12	107.6	107.24	105.8	106.51	106.39	107.1	106.48	107.53	106.63	107.97	106.89	106.96	107.29	106.9	106.53	107.1	106.3	106.93	106.65	107.48	105.67	106.16	107.69	107.1	107.29
100.63	99.837	100.11	100.47	100.4	100.97	100.89	100.5	100.67	99.46	99.755	101.13	100.67	102.45	100.97	100.47	100.75	101.09	101.46	102.53	101.56	100.39	99.691	101.34	99.385	101.41	100.56	98.797	101.89	98.608	101.86	101.95	99.72	101.34	102.29	101.84	99.356	100.76	101.47	100.37	100.11	101.24	99.491	100.91	101.85	102	99.696	100.23	100.11	99.978
108.99	107.46	106.43	107.61	108.25	107.57	106.13	107.35	107.13	108.75	107.23	107.94	106.91	107.76	107	106.03	107.84	108.2	108.14	108.44	107.23	106.4	108.65	108.39	106.72	106.86	108.58	107.84	107.27	109.12	110.18	107.32	108.22	107.71	107.25	108.37	108.43	107.09	108.32	109.11	108.59	107.48	109.27	107.91	107.42	108.3	108.51	107.7	108.06	107.12
105.84	105.67	104.44	105.49	105.32	105.22	105	106.09	106.78	106.01	106.04	105.63	105.37	104.39	103.23	106.15	108.06	107.11	106.5	104.84	105.13	105.3	106.44	105.37	104.86	106	105.35	107.77	105.79	105.17	106.57	105.97	105.91	106.78	106.49	105.76	106.47	105.28	105.78	104.3	106.84	107.53	105.21	105.36	106.4	104.78	105.65	105.75	106.27	105.32
106.25	105.82	104.9	108.56	107.33	105.86	105.75	106.89	106.78	106	106.39	107.68	107.91	106.15	106.6	106.26	106.7	107.45	105.79	106.7	107.02	107.34	106.33	107.99	106.64	107.54	105.96	105.72	104.4	107.98	108.31	106.24	107.3	105.86	108.11	106.63	107.25	107.05	107.2	105.33	105.62	105.27	106.52	107.78	106.04	108.01	107.53	106.64	106.42	105.85
106.05	105.57	106.14	107.29	106.79	106.96	108.14	107.21	106.72	106.53	106.95	106.35	107.24	104.92	105.75	106.29	107.08	106.09	107.74	105.55	107.34	106.66	106.56	106.25	107.39	105.6	105.28	106.51	107.61	107.16	108.78	106.48	106.77	106.67	107.46	107.97	105.41	108.78	105.92	107.52	106.47	106.46	106.71	107.94	107.53	105.67	107.05	106.44	107.11	104.75
98.404	96.892	97.676	98.522	99.286	96.823	99.416	98.748	98.243	98.755	98.688	97.114	97.521	98.771	98.562	97.193	97.941	98.24	98.161	97.506	98.067	99.967	97.618	98.689	98.069	98.303	99.4	98.95	97.905	98.381	96.141	99.939	99.404	97.496	98.146	99.71	98.752	97.151	97.503	99.086	97.873	98.515	97.745	99.557	97.176	98.152	97.843	97.478	97.817	99.255
108.81	107.92	106.45	107.14	108.74	107.64	109.33	108.24	107.62	109.38	108.53	107.58	108.47	107.81	108.95	106.88	106.18	106.87	107.83	108.53	109.84	109.06	108.29	107.58	108.62	108.4	109.46	108.04	109.55	108	106.45	108.25	108.25	107.74	108.95	108.53	107.3	108.47	108.36	107.34	109.04	108.05	107.02	109.1	108.03	108.86	107.77	108.15	107.34	107.75
111.23	110.46	111.57	110.65	110.68	109.66	110.7	109.91	109.92	109.02	109.94	109.44	110	110.99	111.43	110.68	111.58	109.83	112.15	110.26	111.15	109.32	110.04	110.69	111.46	110.71	109.57	110.89	109.6	109.54	110.27	110.54	109.45	110.9	109.15	110.25	110.78	110.62	110.65	110.88	110.04	109.78	110.06	108.56	110.64	110.41	110.59	109.88	110.47	110.89
105.37	105.88	106.2	105.55	105.61	106.24	106.42	106.37	106.74	105.62	107.41	106.33	105.88	104.6	105.13	103.77	105.53	105.65	105.25	105.13	106.96	105.95	106.09	105.39	105.16	106.3	105.67	105.77	106.66	105.89	106.31	104.71	107.68	106.28	107.26	105.59	104.66	104.88	106.69	105.38	106.19	106.97	105.47	104.67	107.04	105.82	105.58	105.88	106.84	106.11
106.19	107.84	104.59	106.27	104.43	106.62	104.66	105.22	106.28	106.5	105.39	104.98	105.73	106.99	106.62	107.25	104.92	106.05	105.47	106.33	105.11	107.13	106.6	106.59	105.78	105.33	105.84	106.1	104.6	104.77	106.07	107.62	105.55	105.51	106.1	105.5	106.03	104.88	106.36	106.25	105.38	106.48	105.92	105.54	106.34	105.24	105.46	104.44	106.16	104.33
105.82	104.88	104.83	106.11	105.88	105	105.87	107.22	105.62	106.8	105.8	105.77	106.95	106.11	105.64	108.66	105.46	103.76	105.8	106.71	105.53	105.56	106.98	106.1	107.19	106.05	106.23	105.35	106.93	106.63	106.8	106.73	104.7	107.3	106.44	105.29	108	104.57	106.59	107.14	106.75	106.46	107.34	106.56	106.36	106.73	106.42	106.95	106.92	105.11
108.34	108.77	106.16	109.68	108.72	109.05	109.1	107.97	108.56	108.15	108.15	108.68	108.17	109.05	107.67	108.34	107.53	107.92	108.54	109.5	108.52	109.38	108.57	108.88	108.5	108.77	109.57	108.22	108.81	108.43	106.65	109.01	108.67	108.39	111.22	109.05	108.52	108.3	107.44	109.21	108.94	108.8	110.21	106.23	108.43	107.46	107.27	107.25	107.21	109.74
109.75	110.15	107.21	108.4	108.63	107.48	108.4	109.77	107.01	109.28	108.63	107	108.08	109.1	108.15	108.72	110.03	108.75	109.23	109.53	108.1	108.11	106.4	107.05	109.63	109.24	107.57	107.15	107.81	108.22	108.74	107.55	108.37	106.35	107.94	106.82	108.14	108.39	108.75	106.23	108.09	107.6	109.76	107.64	107.16	109.56	107.54	108.29	109.34	108.13
103.34	99.641	101.27	101.02	101.34	99.589	103.05	101.34	102	100.09	102.28	100.26	101.09	100.73	99.734	100.96	101.29	100.15	102.47	101.13	101.65	101.08	100.15	101.19	101.81	101.03	101.23	100.91	101.17	100.59	101.76	101.52	101.34	100.05	99.34	102.04	101.14	99.977	101.1	101.06	102.04	104.7	101.71	100.03	100.95	101.56	102.72	99.672	100.56	100.43
97.64	97.405	99.186	98.019	98.568	98.726	97.2	97.117	97.141	97.822	97.154	98.546	97.999	98.87	98.424	99.474	98.756	97.794	100.23	98.449	98.017	97.245	98.59	99.311	97.196	97.693	98.841	97.41	97.854	98.456	97.341	98.963	96.893	99.525	96.692	99.22	99.455	100.43	100.03	98.428	98.869	97.803	98.302	99.057	98.435	97.642	97.572	97.352	96.817	98.199
109.44	109.15	107.79	107.83	107.33	109.78	107.73	108.67	108.77	107.83	107.01	108.26	108.51	105.38	108.36	108.38	107.18	110.03	109.12	109.2	108.42	108.5	107.96	108.11	107.48	108.21	107.93	108.51	107.58	107.62	107.87	108.64	109.54	108.03	108.44	108.24	108.58	107.92	110.16	108.75	107.33	108.55	107.32	107.66	108.63	108.74	108.19	108.35	107.38	107.53
107.04	105.38	105.85	105.69	104.97	107.16	105.51	106.38	106.11	104.81	106.01	105.67	106.16	107	106.31	105.41	106.08	105.77	105.77	106.38	105.45	106.37	104.32	105.42	105.96	105.7	107.02	104.97	106.59	106.18	105.32	104.56	105.11	104.39	106.28	104.82	105.62	105.76	105.8	106.1	106.39	107.48	106.24	104.81	106.35	107.69	105.91	105	107.07	105.3
108.35	107.93	107.24	107.21	109.28	106.39	108.95	108.36	108.45	107.33	108.84	107.4	109.48	108.63	107.97	109.35	107.72	107.65	107.95	107.88	108.34	107.03	107.76	108.2	106.38	107.27	107.98	107.83	107.31	107.23	108.77	106.48	109.54	109.03	107.03	108.58	107.79	107.3	109.02	107.68	106.41	106.94	106.66	108.78	106.96	108.37	106.77	108.67	109.15	108
108.57	107.17	107.91	108.31	109.11	108.95	107.85	106.84	107.17	106.79	106.68	106.9	107.52	107.48	108.62	107.44	108.02	108.89	107.42	108.06	108.41	108	108.3	107.71	108.44	108.71	107.45	109.01	107.59	108.39	107.71	109.33	106.64	107.43	107.38	109.3	108.05	108.19	107.22	107.46	106.07	108.8	109.72	108.73	107.92	107.69	107.65	107.45	106.45	107.36
106.5	103.47	104.34	105.24	106.3	106.14	105.24	106.45	105.53	105.36	105.7	104.47	105.31	106.84	107.05	106.16	105.57	105.61	106.28	104.91	103.86	104.89	105.33	105.78	103.58	106.02	105.16	105.8	106.17	104.9	106.98	105.2	105.83	104.79	105.68	105.47	105.5	105.09	105.34	106.74	107.23	105.2	104.68	106.24	107.21	106.44	105.69	105.55	104.58	105.56
100.09	100.21	98.855	99.76	99.844	100.85	100.28	99.103	101.59	100.99	101.1	100.69	98.986	100.85	100.72	100.65	100.98	101.43	99.001	100.69	99.76	99.486	101.21	100.62	100.99	99.112	100.89	98.457	100.28	100.21	101.8	100.27	100.21	99.761	100.26	101.54	97.911	99.485	101.41	99.964	100.31	99.615	101.08	99.536	99.436	99.822	100.54	101.28	100.23	99.836
111.55	111.81	109.95	111.66	110.31	109.96	111.06	111.04	109.71	111.15	110.66	109.87	110.78	109.67	111.93	109.84	110.5	109.88	109.23	111.78	110.41	110.94	109.16	111.03	111.55	110.28	109.33	111.64	111.53	110.82	112.26	109.97	110.18	108.43	111.13	112.38	110.52	109.11	111.15	111.84	108.73	110.31	110.54	109.86	111.61	111.38	111.02	110.48	108.49	110.94
110.43	109.38	111.81	108.9	111.48	110.48	109.83	110.4	111.78	110.54	110.91	110.6	110.22	110.11	110.42	110.43	110.48	109.75	110.3	110.18	110.26	111.39	109.94	110.03	111.72	112.14	110.95	110.87	109.77	110.21	110.25	110.05	111.81	109.59	111.12	110.81	111.11	110.65	109.74	111.18	110.49	110.76	110.86	109.79	109.51	111.27	110.87	110.06	109.47	110.47
106.25	107.18	107.05	104.8	105.61	105.6	107.21	106.44	105.63	107.08	106.51	107.29	105.77	106.84	105.83	107.51	105.45	107.15	105.05	105.42	106.91	106.83	105.47	105.95	105.94	106.62	105.27	107.91	107.28	106.2	104.94	106.36	106.33	106.87	105.79	105.68	106.29	104.99	106.62	106.5	104.45	105.18	106.66	106.63	107.76	106.91	106.63	107.82	106.92	107.69
105.65	105.3	103.95	105.6	106.78	105.81	105.29	106.85	106.54	105.11	105.94	106.08	108.07	104.83	106.47	107.23	106.87	106.13	106.07	106.99	105.85	106.17	105.26	106.83	106.64	106.21	107.2	106.8	105.78	104.84	106.7	106.81	104.66	106.68	108.2	106.86	106.7	107.14	106.99	105.98	105.85	105.9	107.52	106.47	106.42	105.87	107.14	106.91	106.76	106.9
106.98	109.33	108.82	107.36	109.55	107.98	108.73	108.92	106.57	108.42	108.58	108.54	107.05	107.46	108.28	107.51	108.19	110.31	108.65	108.64	108.29	108.81	108.87	109.59	109.47	109.03	107.35	107.63	106.63	108.5	107.29	107.41	107.36	108.36	108.04	107.36	107.29	108.7	107.84	108.81	107.69	108.93	109.69	108.4	107.83	108.08	109.21	108.16	108.27	108.81
106.26	106.07	106.88	105.83	107.68	107.97	106.19	106.89	105.11	107.2	106.28	105.49	105.81	106.98	107.13	105.31	106.62	104.5	106.56	105.12	107.29	105.48	107.99	106.21	106.91	106.1	105.93	105.98	105.81	106.4	106.19	106.87	105.71	106.58	106.13	106.1	106.72	106.96	105.12	106.15	106.65	105.97	105.03	105.78	107.85	105.97	106.77	107.27	106.99	106.53
103.86	106.48	105.32	106.58	104.93	105.99	106.09	105.16	105.51	104.3	105.34	106.1	105.8	105.84	106.82	105.1	104.79	105.92	104.73	104.81	105.7	105.76	107.31	106.15	106.1	106.29	104.76	106.01	106.15	106.21	106.03	106.41	105.08	106.57	105.45	104.66	104.17	105.83	106.23	105.48	106.09	105.97	106.99	104.82	105.78	106.8	105.74	107.04	105.49	104.86
107.25	105.37	106.1	107.61	107.17	107.5	107.86	105.95	108.9	108.46	105.42	107.13	107.11	106.35	106.3	106.54	107.29	106	108.19	106.1	106.94	105.99	105.67	106.78	107.91	106.09	106.74	104.67	106.87	105.92	106	106.03	105.84	105.52	107.98	106.78	106.89	106.62	107.11	106.99	107.59	106.38	105.69	107.43	105.35	107.55	106.24	106.55	106.93	106.82
100.51	100.57	99.294	98.365	100.1	100.99	98.791	99.238	100.81	100.55	99.328	99.972	100.95	99.819	99.508	99.65	100.79	101.35	99.405	101.76	99.328	99.79	101.95	101.34	101.59	101.02	98.442	100.78	99.496	99.973	101.39	100.98	100.51	99.902	100.13	100.1	100.18	100.75	99.413	99.837	99.951	100.02	100.36	100.94	100.17	100.43	99.504	101.1	100.2	99.466
100.12	97.602	97.873	99.36	98.109	97.175	97.314	98.058	98.159	97.334	98.061	97.954	97.877	99.26	98.576	98.996	98.855	99.66	99.216	98.439	98.131	99.123	99.427	96.98	98.082	98.12	96.183	99.123	98.785	96.88	97.972	98.026	97.318	96.506	97.994	99.033	97.661	97.794	96.007	96.124	97.067	98.231	98.375	98.053	99.265	97.966	99.23	97.411	98.626	98.415
105.9	105.98	105.9	105.99	105.95	106.13	105.67	106.75	106.81	106.15	106.51	106.13	106.3	104.9	105.05	106.81	106.11	104.48	104.92	105.83	105.41	106.18	104.19	105.58	106.53	105.91	104.09	106.37	107.49	105.35	107.37	105.12	106.19	105.63	104.03	107.6	105.4	107.56	106.97	104.38	105.33	106.7	105.72	105.41	104.87	107	106.34	104.61	105.66	106.19
106.7	106.08	107.18	105.78	104.72	105.66	106.9	106.82	105.05	105.45	104.25	105.71	105.62	104.3	105.79	105.75	105.38	106.84	107.18	106.88	105.79	105.68	106.94	106.79	105.26	106.99	105.85	104.49	105.63	107	107.41	107.36	106.16	106.34	107.01	104.99	105.41	104.29	105.7	105.66	106.47	105	105.98	105.02	106.15	104.61	105.39	105.67	105.59	106.51
110.95	110.91	111.29	110.28	111.41	111.15	110.39	110	110.2	111.16	111.18	111.42	110.72	110.9	110.96	111.44	112.37	110.26	110.43	109.76	110.16	108.9	109.46	111.98	111.82	109.19	110.1	110.89	108.87	110.52	110.39	110.9	110.36	110.65	110.02	110.49	111.99	110.68	110.1	109.93	112.06	109.6	111.02	109.3	108.77	109.4	109.45	111.76	108.68	109.4
99.577	99.76	100.73	100.37	99.701	100.2	98.902	100.98	100.09	101.26	100.82	101.42	101.4	101.87	101.72	101.95	99.182	100.86	100.04	102.13	100.7	100.99	101.23	101.06	100.53	100.94	101.46	101.04	102.38	100.33	99.899	99.396	99.704	101.24	100.57	102.11	101.47	100.21	101.12	101.78	100.63	101.35	100.83	101.39	101.57	101.67	100.57	100.28	99.368	100.95
107.29	106.43	105.01	106.03	107.54	106.22	106.3	107.07	106.7	107.92	105.22	106.89	107.88	106.47	106.59	107.9	107.37	106.56	106.59	105.01	107.6	105.98	105.11	106.09	105.03	106.16	105.39	105.95	105.59	106.84	106.07	105.77	106.61	107.4	106.38	104.9	105.74	105.74	107.66	106.57	105.68	105.97	105.56	105.75	106.71	105.48	106.31	106.38	105.53	104.66
100.22	99.109	101.25	100.16	101.97	101.41	100.41	102.4	99.924	99.754	102.13	101.55	100.07	101.84	101.69	101.15	101.11	100.51	100.79	100.65	100.12	101.18	100.51	100.52	101.44	100.65	99.525	102.37	101.16	101.44	101.27	101.33	101.29	100.56	101.06	101.07	100.51	101.95	102.42	101.09	101.3	101.45	100.88	102.22	100.49	101.7	100.07	100.7	100.21	99.922
105.29	105.38	104.99	106.08	106.39	104.51	105.08	104.1	106.77	103.33	106.98	105.33	105.65	105.81	105.62	105.43	106.52	105.34	104.9	106.05	107.08	106.76	106.89	106.2	106.26	105.92	106.59	105.33	105.09	105.05	106.16	104.8	104.69	107.07	105.65	104.82	105.86	105.63	105.52	106.19	105.89	105.8	105.89	105.92	106.58	104.38	105.63	106.05	105.93	105.93
106.66	103.34	104.52	105.86	106.63	106.08	105.83	106.55	105.16	106.47	105.76	105.81	107.23	106.42	105.5	106.93	104.77	105.89	106.69	104.58	105.35	106.08	106.06	106.28	106.84	106.46	107.42	107.04	105.95	105.5	105.58	105.55	105.84	105.72	105.98	105.66	105.05	105.55	107.24	106.25	105.94	106.56	105.22	105.01	104.99	107.41	105.86	105.89	105.27	105.13
106.42	107.56	106.6	104.78	105.21	105.59	105.06	105.81	106	104.52	105.62	105.73	104.87	105.7	104.34	107.7	105.24	106.89	104.29	105.37	106.12	104	104.64	106.46	106.23	105.8	105.15	104.35	105.98	106.3	104.49	106	107.37	105.76	104.75	105.98	105.59	104.25	106.83	107.37	105.41	104.74	105.77	105.44	104.72	105.85	104.77	105.05	104.43	105.75
108.77	109.04	108.44	108.85	108.73	107.57	106.44	107.97	108	107.11	108.48	110.9	109.61	108.51	108.61	108.79	108.4	109.02	108.62	107.12	109.51	107.43	108.53	107.08	107.64	108.54	108.2	106.55	108.7	108.19	107.87	108.63	106.57	107.7	107.09	107.9	109.47	108.51	107.99	107.98	107.77	107.38	107.24	108.4	108.82	107.11	108.12	108.83	108.82	108.4
107.1	108.08	107.7	107.44	107.95	108.33	108.14	109.36	108.26	106.48	107.65	108.84	109.11	108.35	108.12	107.16	108.43	108.21	109.56	107.4	107.31	110.06	108.64	109.06	107.55	107.5	108.19	107.77	108.77	107.81	107.64	105.51	107.72	108.49	108.3	108.87	106.62	107.24	107.18	107.18	107.34	107.32	107.31	109.05	108.24	107.29	105.93	107.41	108.2	108.59
104.34	105.22	105.49	106.46	107.74	105.76	107.66	107.51	106.29	107.1	106.27	106	105.6	105.4	107.66	107.38	106.37	106.54	107.04	105.64	105.89	105.99	107.78	106.5	105.94	107.36	106.06	106.27	106.04	106.2	107.41	105.99	107.54	106.83	106.85	106.98	106.7	104.48	106.37	106.78	106.68	106.56	106.42	106.76	105.58	105.6	106.29	106.16	106.32	105.68
106.54	107.97	106.27	107.99	106.88	107.82	107.25	108.56	109.06	108.04	107.97	106.9	108.48	107.34	107.64	107.86	106.95	107.43	109.91	105.78	107.31	106.62	107.94	107.91	109.13	108.28	109.16	106.43	107.82	108.29	108.55	106.59	107.24	108.74	106.67	107.4	108.13	106.62	109.65	108.57	107.56	108.86	106.93	106.5	107.94	107.36	107.32	107.2	108.73	108.88
109.06	108.16	107.81	107.69	108.47	108.86	109.51	109.17	108.53	108.65	109.07	107.95	109.27	108.03	108.27	109.06	108.57	109.26	109.17	108.26	108.27	109.05	107.31	109.14	109.05	107.87	108.37	107.84	107.97	109.62	109.23	109.3	108.39	108.16	107.18	108.68	108.08	109.25	107.67	107.51	109.32	108.72	110.13	108.97	108.67	109.67	109.75	109.96	107.63	107.48
110.51	112.51	110.49	109.81	109.78	110.39	108.6	109.92	110.09	110.08	109.37	110.41	110.17	110.89	110.78	111.39	111.79	110.76	110.66	110.09	111.88	108.62	109.67	110.22	110.78	109.68	111.31	110.15	112.06	110.87	110.98	110.63	110.71	111.72	110.47	110.23	111.23	109.72	108.98	111.1	110.03	108.06	109.95	110.12	111.91	110.47	110.06	110.64	110.99	109.48
[truncated: 600 more rows]
[truncated: 150 more columns]
